# Supplementary material for: The C. elegans embryonic transcriptome with tissue, time, and alternative splicing resolution
Source: Genome Res. 2019 Jun;29(6):1036–45. doi: 10.1101/gr.243394.118 (PMC6581053; doi:10.1101/gr.243394.118)
Supplement: Supplemental Material [file supp_gr.243394.118_Supplemental_Code.zip]

Archive with 986 entries (965 files):
- supplemental_code/
- supplemental_code/Supplemental_Java_Programs/
- supplemental_code/Supplemental_Java_Programs/.zip
- supplemental_code/Supplemental_Java_Programs/bam2wig.jar
- supplemental_code/Supplemental_Java_Programs/bigWigToBedGraph
- supplemental_code/Supplemental_Java_Programs/buildStarGenomicIndex.qsub
- supplemental_code/Supplemental_Java_Programs/buildStarIndexFromGFF.qsub
- supplemental_code/Supplemental_Java_Programs/ce11.chrom.sizes
- supplemental_code/Supplemental_Java_Programs/count.py
- supplemental_code/Supplemental_Java_Programs/c_elegans.PRJNA13758.WS245.genomic.renamed.fa
- supplemental_code/Supplemental_Java_Programs/Embryonic_LarvalPeakClusters.tab
- supplemental_code/Supplemental_Java_Programs/gene_diffexpress.yes_exclude.180130.txt
- supplemental_code/Supplemental_Java_Programs/JavaProgramsREADME
- supplemental_code/Supplemental_Java_Programs/mRNA.pseudo.xome.fa
- supplemental_code/Supplemental_Java_Programs/NonOverlappingExons.gff3
- supplemental_code/Supplemental_Java_Programs/wigToBigWig
- supplemental_code/Supplemental_Java_Programs/WS245.exons.sort.renamed.gff3
- supplemental_code/Supplemental_Java_Programs/WS245TranscriptomeFromGFF.fasta
- supplemental_code/Supplemental_Java_Programs/AlignQsubs/
- supplemental_code/Supplemental_Java_Programs/BigWig/
- supplemental_code/Supplemental_Java_Programs/BigWig/.sh
- supplemental_code/Supplemental_Java_Programs/BigWig/ceh32rep2T0_1_1.sh
- supplemental_code/Supplemental_Java_Programs/BigWig/ceh32rep2T1_1_1.sh
- supplemental_code/Supplemental_Java_Programs/BigWig/ceh32rep2T2_1_1.sh
- supplemental_code/Supplemental_Java_Programs/BigWig/ceh32rep2T3_1_1.sh
- supplemental_code/Supplemental_Java_Programs/BigWig/ceh32rep2T4_1_1.sh
- supplemental_code/Supplemental_Java_Programs/BigWig/ceh32repT0_1_1.sh
- supplemental_code/Supplemental_Java_Programs/BigWig/ceh32repT1_1_1.sh
- supplemental_code/Supplemental_Java_Programs/BigWig/ceh32repT2_1_1.sh
- supplemental_code/Supplemental_Java_Programs/BigWig/ceh32repT3_1_1.sh
- supplemental_code/Supplemental_Java_Programs/BigWig/ceh32repT4_1_1.sh
- supplemental_code/Supplemental_Java_Programs/BigWig/cnd1repT0_1_1.sh
- supplemental_code/Supplemental_Java_Programs/BigWig/cnd1repT1_1_1.sh
- supplemental_code/Supplemental_Java_Programs/BigWig/cnd1repT2_1_1.sh
- supplemental_code/Supplemental_Java_Programs/BigWig/cnd1repT3_1_1.sh
- supplemental_code/Supplemental_Java_Programs/BigWig/cnd1repT4_1_1.sh
- supplemental_code/Supplemental_Java_Programs/BigWig/cnd1T0_1_1.sh
- supplemental_code/Supplemental_Java_Programs/BigWig/cnd1T1_1_1.sh
- supplemental_code/Supplemental_Java_Programs/BigWig/cnd1T2_1_1.sh
- supplemental_code/Supplemental_Java_Programs/BigWig/cnd1T3_1_1.sh
- supplemental_code/Supplemental_Java_Programs/BigWig/cnd1T4_1_1.sh
- supplemental_code/Supplemental_Java_Programs/BigWig/end1repT0_1_1.sh
- supplemental_code/Supplemental_Java_Programs/BigWig/end1repT1_1_1.sh
- supplemental_code/Supplemental_Java_Programs/BigWig/end1repT2_1_1.sh
- supplemental_code/Supplemental_Java_Programs/BigWig/end1repT3_1_1.sh
- supplemental_code/Supplemental_Java_Programs/BigWig/end1repT4_1_1.sh
- supplemental_code/Supplemental_Java_Programs/BigWig/end1T0_1_1.sh
- supplemental_code/Supplemental_Java_Programs/BigWig/end1T1_1_1.sh
- supplemental_code/Supplemental_Java_Programs/BigWig/end1T2_1_1.sh
- supplemental_code/Supplemental_Java_Programs/BigWig/end1T3_1_1.sh
- supplemental_code/Supplemental_Java_Programs/BigWig/end1T4_1_1.sh
- supplemental_code/Supplemental_Java_Programs/BigWig/hlh1rep2T0_1_1.sh
- supplemental_code/Supplemental_Java_Programs/BigWig/hlh1rep2T1_1_1.sh
- supplemental_code/Supplemental_Java_Programs/BigWig/hlh1rep2T2_1_1.sh
- supplemental_code/Supplemental_Java_Programs/BigWig/hlh1rep2T3_1_1.sh
- supplemental_code/Supplemental_Java_Programs/BigWig/hlh1rep2T4_1_1.sh
- supplemental_code/Supplemental_Java_Programs/BigWig/hlh1rep3T0_1_1.sh
- supplemental_code/Supplemental_Java_Programs/BigWig/hlh1rep3T1_1_1.sh
- supplemental_code/Supplemental_Java_Programs/BigWig/hlh1rep3T2_1_1.sh
- supplemental_code/Supplemental_Java_Programs/BigWig/hlh1rep3T3_1_1.sh
- supplemental_code/Supplemental_Java_Programs/BigWig/hlh1rep3T4_1_1.sh
- supplemental_code/Supplemental_Java_Programs/BigWig/hlh1rep4T0_1_1.sh
- supplemental_code/Supplemental_Java_Programs/BigWig/hlh1rep4T1_1_1.sh
- supplemental_code/Supplemental_Java_Programs/BigWig/hlh1rep4T2_1_1.sh
- supplemental_code/Supplemental_Java_Programs/BigWig/hlh1rep4T3_1_1.sh
- supplemental_code/Supplemental_Java_Programs/BigWig/hlh1rep4T4_1_1.sh
- supplemental_code/Supplemental_Java_Programs/BigWig/hlh1T0_1_1.sh
- supplemental_code/Supplemental_Java_Programs/BigWig/hlh1T1_1_1.sh
- supplemental_code/Supplemental_Java_Programs/BigWig/hlh1T2_1_1.sh
- supplemental_code/Supplemental_Java_Programs/BigWig/hlh1T3_1_1.sh
- supplemental_code/Supplemental_Java_Programs/BigWig/hlh1T4_1_1.sh
- supplemental_code/Supplemental_Java_Programs/BigWig/nhr25end1repT0_1_1.sh
- supplemental_code/Supplemental_Java_Programs/BigWig/nhr25end1repT1_1_1.sh
- supplemental_code/Supplemental_Java_Programs/BigWig/nhr25end1repT2_1_1.sh
- supplemental_code/Supplemental_Java_Programs/BigWig/nhr25end1repT3_1_1.sh
- supplemental_code/Supplemental_Java_Programs/BigWig/nhr25end1repT4_1_1.sh
- supplemental_code/Supplemental_Java_Programs/BigWig/nhr25end1T0_1_1.sh
- supplemental_code/Supplemental_Java_Programs/BigWig/nhr25end1T1_1_1.sh
- supplemental_code/Supplemental_Java_Programs/BigWig/nhr25end1T2_1_1.sh
- supplemental_code/Supplemental_Java_Programs/BigWig/nhr25end1T3_1_1.sh
- supplemental_code/Supplemental_Java_Programs/BigWig/nhr25end1T4_1_1.sh
- supplemental_code/Supplemental_Java_Programs/BigWig/pha4repT0_1_1.sh
- supplemental_code/Supplemental_Java_Programs/BigWig/pha4repT1_1_1.sh
- supplemental_code/Supplemental_Java_Programs/BigWig/pha4repT2_1_1.sh
- supplemental_code/Supplemental_Java_Programs/BigWig/pha4repT3_1_1.sh
- supplemental_code/Supplemental_Java_Programs/BigWig/pha4repT4_1_1.sh
- supplemental_code/Supplemental_Java_Programs/BigWig/pha4T0_1_1.sh
- supplemental_code/Supplemental_Java_Programs/BigWig/pha4T1_1_1.sh
- supplemental_code/Supplemental_Java_Programs/BigWig/pha4T2_1_1.sh
- supplemental_code/Supplemental_Java_Programs/BigWig/pha4T3_1_1.sh
- supplemental_code/Supplemental_Java_Programs/BigWig/pha4T4_1_1.sh
- supplemental_code/Supplemental_Java_Programs/BigWig/tbx37rep3T0_1_1.sh
- supplemental_code/Supplemental_Java_Programs/BigWig/tbx37rep3T1_1_1.sh
- supplemental_code/Supplemental_Java_Programs/BigWig/tbx37rep3T2_1_1.sh
- supplemental_code/Supplemental_Java_Programs/BigWig/tbx37rep3T3_1_1.sh
- supplemental_code/Supplemental_Java_Programs/BigWig/tbx37rep3T4_1_1.sh
- supplemental_code/Supplemental_Java_Programs/BigWig/tbx37rep4T0_1_1.sh
- supplemental_code/Supplemental_Java_Programs/BigWig/tbx37rep4T1_1_1.sh
- supplemental_code/Supplemental_Java_Programs/BigWig/tbx37rep4T2_1_1.sh
- supplemental_code/Supplemental_Java_Programs/BigWig/tbx37rep4T3_1_1.sh
- supplemental_code/Supplemental_Java_Programs/BigWig/tbx37rep4T4_1_1.sh
- supplemental_code/Supplemental_Java_Programs/BigWig/tbx37repT0_1_2.sh
- supplemental_code/Supplemental_Java_Programs/BigWig/tbx37repT1_1_2.sh
- supplemental_code/Supplemental_Java_Programs/BigWig/tbx37repT2_1_2.sh
- supplemental_code/Supplemental_Java_Programs/BigWig/tbx37repT3_1_2.sh
- supplemental_code/Supplemental_Java_Programs/BigWig/tbx37repT4_1_2.sh
- supplemental_code/Supplemental_Java_Programs/BitSeq/
- supplemental_code/Supplemental_Java_Programs/BitSeq/ceh32rep2T0_1_1.R
- supplemental_code/Supplemental_Java_Programs/BitSeq/ceh32rep2T1_1_1.R
- supplemental_code/Supplemental_Java_Programs/BitSeq/ceh32rep2T2_1_1.R
- supplemental_code/Supplemental_Java_Programs/BitSeq/ceh32rep2T3_1_1.R
- supplemental_code/Supplemental_Java_Programs/BitSeq/ceh32rep2T4_1_1.R
- supplemental_code/Supplemental_Java_Programs/BitSeq/ceh32repT0_1_1.R
- supplemental_code/Supplemental_Java_Programs/BitSeq/ceh32repT1_1_1.R
- supplemental_code/Supplemental_Java_Programs/BitSeq/ceh32repT2_1_1.R
- supplemental_code/Supplemental_Java_Programs/BitSeq/ceh32repT3_1_1.R
- supplemental_code/Supplemental_Java_Programs/BitSeq/ceh32repT4_1_1.R
- supplemental_code/Supplemental_Java_Programs/BitSeq/cnd1repT0_1_1.R
- supplemental_code/Supplemental_Java_Programs/BitSeq/cnd1repT1_1_1.R
- supplemental_code/Supplemental_Java_Programs/BitSeq/cnd1repT2_1_1.R
- supplemental_code/Supplemental_Java_Programs/BitSeq/cnd1repT3_1_1.R
- supplemental_code/Supplemental_Java_Programs/BitSeq/cnd1repT4_1_1.R
- supplemental_code/Supplemental_Java_Programs/BitSeq/cnd1T0_1_1.R
- supplemental_code/Supplemental_Java_Programs/BitSeq/cnd1T1_1_1.R
- supplemental_code/Supplemental_Java_Programs/BitSeq/cnd1T2_1_1.R
- supplemental_code/Supplemental_Java_Programs/BitSeq/cnd1T3_1_1.R
- supplemental_code/Supplemental_Java_Programs/BitSeq/cnd1T4_1_1.R
- supplemental_code/Supplemental_Java_Programs/BitSeq/end1repT0_1_1.R
- supplemental_code/Supplemental_Java_Programs/BitSeq/end1repT1_1_1.R
- supplemental_code/Supplemental_Java_Programs/BitSeq/end1repT2_1_1.R
- supplemental_code/Supplemental_Java_Programs/BitSeq/end1repT3_1_1.R
- supplemental_code/Supplemental_Java_Programs/BitSeq/end1repT4_1_1.R
- supplemental_code/Supplemental_Java_Programs/BitSeq/end1T0_1_1.R
- supplemental_code/Supplemental_Java_Programs/BitSeq/end1T1_1_1.R
- supplemental_code/Supplemental_Java_Programs/BitSeq/end1T2_1_1.R
- supplemental_code/Supplemental_Java_Programs/BitSeq/end1T3_1_1.R
- supplemental_code/Supplemental_Java_Programs/BitSeq/end1T4_1_1.R
- supplemental_code/Supplemental_Java_Programs/BitSeq/hlh1rep2T0_1_1.R
- supplemental_code/Supplemental_Java_Programs/BitSeq/hlh1rep2T1_1_1.R
- supplemental_code/Supplemental_Java_Programs/BitSeq/hlh1rep2T2_1_1.R
- supplemental_code/Supplemental_Java_Programs/BitSeq/hlh1rep2T3_1_1.R
- supplemental_code/Supplemental_Java_Programs/BitSeq/hlh1rep2T4_1_1.R
- supplemental_code/Supplemental_Java_Programs/BitSeq/hlh1rep3T0_1_1.R
- supplemental_code/Supplemental_Java_Programs/BitSeq/hlh1rep3T1_1_1.R
- supplemental_code/Supplemental_Java_Programs/BitSeq/hlh1rep3T2_1_1.R
- supplemental_code/Supplemental_Java_Programs/BitSeq/hlh1rep3T3_1_1.R
- supplemental_code/Supplemental_Java_Programs/BitSeq/hlh1rep3T4_1_1.R
- supplemental_code/Supplemental_Java_Programs/BitSeq/hlh1rep4T0_1_1.R
- supplemental_code/Supplemental_Java_Programs/BitSeq/hlh1rep4T1_1_1.R
- supplemental_code/Supplemental_Java_Programs/BitSeq/hlh1rep4T2_1_1.R
- supplemental_code/Supplemental_Java_Programs/BitSeq/hlh1rep4T3_1_1.R
- supplemental_code/Supplemental_Java_Programs/BitSeq/hlh1rep4T4_1_1.R
- supplemental_code/Supplemental_Java_Programs/BitSeq/hlh1T0_1_1.R
- supplemental_code/Supplemental_Java_Programs/BitSeq/hlh1T1_1_1.R
- supplemental_code/Supplemental_Java_Programs/BitSeq/hlh1T2_1_1.R
- supplemental_code/Supplemental_Java_Programs/BitSeq/hlh1T3_1_1.R
- supplemental_code/Supplemental_Java_Programs/BitSeq/hlh1T4_1_1.R
- supplemental_code/Supplemental_Java_Programs/BitSeq/nhr25end1repT0_1_1.R
- supplemental_code/Supplemental_Java_Programs/BitSeq/nhr25end1repT1_1_1.R
- supplemental_code/Supplemental_Java_Programs/BitSeq/nhr25end1repT2_1_1.R
- supplemental_code/Supplemental_Java_Programs/BitSeq/nhr25end1repT3_1_1.R
- supplemental_code/Supplemental_Java_Programs/BitSeq/nhr25end1repT4_1_1.R
- supplemental_code/Supplemental_Java_Programs/BitSeq/nhr25end1T0_1_1.R
- supplemental_code/Supplemental_Java_Programs/BitSeq/nhr25end1T1_1_1.R
- supplemental_code/Supplemental_Java_Programs/BitSeq/nhr25end1T2_1_1.R
- supplemental_code/Supplemental_Java_Programs/BitSeq/nhr25end1T3_1_1.R
- supplemental_code/Supplemental_Java_Programs/BitSeq/nhr25end1T4_1_1.R
- supplemental_code/Supplemental_Java_Programs/BitSeq/pha4repT0_1_1.R
- supplemental_code/Supplemental_Java_Programs/BitSeq/pha4repT1_1_1.R
- supplemental_code/Supplemental_Java_Programs/BitSeq/pha4repT2_1_1.R
- supplemental_code/Supplemental_Java_Programs/BitSeq/pha4repT3_1_1.R
- supplemental_code/Supplemental_Java_Programs/BitSeq/pha4repT4_1_1.R
- supplemental_code/Supplemental_Java_Programs/BitSeq/pha4T0_1_1.R
- supplemental_code/Supplemental_Java_Programs/BitSeq/pha4T1_1_1.R
- supplemental_code/Supplemental_Java_Programs/BitSeq/pha4T2_1_1.R
- supplemental_code/Supplemental_Java_Programs/BitSeq/pha4T3_1_1.R
- supplemental_code/Supplemental_Java_Programs/BitSeq/pha4T4_1_1.R
- supplemental_code/Supplemental_Java_Programs/BitSeq/RiboZeroBitSeq1.16.0_cnd1T0_1_1_Merged1_Express.qsub
- supplemental_code/Supplemental_Java_Programs/BitSeq/RiboZeroBitSeq1.16.0_cnd1T1_1_1_Merged1_Express.qsub
- supplemental_code/Supplemental_Java_Programs/BitSeq/RiboZeroBitSeq1.16.0_cnd1T2_1_1_Merged1_Express.qsub
- supplemental_code/Supplemental_Java_Programs/BitSeq/RiboZeroBitSeq1.16.0_cnd1T3_1_1_Merged1_Express.qsub
- supplemental_code/Supplemental_Java_Programs/BitSeq/RiboZeroBitSeq1.16.0_cnd1T4_1_1_Merged1_Express.qsub
- supplemental_code/Supplemental_Java_Programs/BitSeq/RiboZeroBitSeq1.16.0_end1T0_1_1_Merged1_Express.qsub
- supplemental_code/Supplemental_Java_Programs/BitSeq/RiboZeroBitSeq1.16.0_end1T1_1_1_Merged1_Express.qsub
- supplemental_code/Supplemental_Java_Programs/BitSeq/RiboZeroBitSeq1.16.0_end1T2_1_1_Merged1_Express.qsub
- supplemental_code/Supplemental_Java_Programs/BitSeq/RiboZeroBitSeq1.16.0_end1T3_1_1_Merged1_Express.qsub
- supplemental_code/Supplemental_Java_Programs/BitSeq/RiboZeroBitSeq1.16.0_end1T4_1_1_Merged1_Express.qsub
- supplemental_code/Supplemental_Java_Programs/BitSeq/RiboZeroBitSeq1.16.0_hlh1T0_1_1_Merged1_Express.qsub
- supplemental_code/Supplemental_Java_Programs/BitSeq/RiboZeroBitSeq1.16.0_hlh1T1_1_1_Merged1_Express.qsub
- supplemental_code/Supplemental_Java_Programs/BitSeq/RiboZeroBitSeq1.16.0_hlh1T2_1_1_Merged1_Express.qsub
- supplemental_code/Supplemental_Java_Programs/BitSeq/RiboZeroBitSeq1.16.0_hlh1T3_1_1_Merged1_Express.qsub
- supplemental_code/Supplemental_Java_Programs/BitSeq/RiboZeroBitSeq1.16.0_hlh1T4_1_1_Merged1_Express.qsub
- supplemental_code/Supplemental_Java_Programs/BitSeq/RiboZeroBitSeq1.16.0_pha4T0_1_1_Merged1_Express.qsub
- supplemental_code/Supplemental_Java_Programs/BitSeq/RiboZeroBitSeq1.16.0_pha4T1_1_1_Merged1_Express.qsub
- supplemental_code/Supplemental_Java_Programs/BitSeq/RiboZeroBitSeq1.16.0_pha4T2_1_1_Merged1_Express.qsub
- supplemental_code/Supplemental_Java_Programs/BitSeq/RiboZeroBitSeq1.16.0_pha4T3_1_1_Merged1_Express.qsub
- supplemental_code/Supplemental_Java_Programs/BitSeq/RiboZeroBitSeq1.16.0_pha4T4_1_1_Merged1_Express.qsub
- supplemental_code/Supplemental_Java_Programs/BitSeq/tbx37rep3T0_1_1.R
- supplemental_code/Supplemental_Java_Programs/BitSeq/tbx37rep3T1_1_1.R
- supplemental_code/Supplemental_Java_Programs/BitSeq/tbx37rep3T2_1_1.R
- supplemental_code/Supplemental_Java_Programs/BitSeq/tbx37rep3T3_1_1.R
- supplemental_code/Supplemental_Java_Programs/BitSeq/tbx37rep3T4_1_1.R
- supplemental_code/Supplemental_Java_Programs/BitSeq/tbx37rep4T0_1_1.R
- supplemental_code/Supplemental_Java_Programs/BitSeq/tbx37rep4T1_1_1.R
- supplemental_code/Supplemental_Java_Programs/BitSeq/tbx37rep4T2_1_1.R
- supplemental_code/Supplemental_Java_Programs/BitSeq/tbx37rep4T3_1_1.R
- supplemental_code/Supplemental_Java_Programs/BitSeq/tbx37rep4T4_1_1.R
- supplemental_code/Supplemental_Java_Programs/BitSeq/tbx37repT0_1_2.R
- supplemental_code/Supplemental_Java_Programs/BitSeq/tbx37repT1_1_2.R
- supplemental_code/Supplemental_Java_Programs/BitSeq/tbx37repT2_1_2.R
- supplemental_code/Supplemental_Java_Programs/BitSeq/tbx37repT3_1_2.R
- supplemental_code/Supplemental_Java_Programs/BitSeq/tbx37repT4_1_2.R
- supplemental_code/Supplemental_Java_Programs/CalcDupRateQsubs/
- supplemental_code/Supplemental_Java_Programs/CalcDupRateQsubs/ceh32rep2T0_1_1_Merged1_CalcDupRate.qsub
- supplemental_code/Supplemental_Java_Programs/CalcDupRateQsubs/ceh32rep2T1_1_1_Merged2_CalcDupRate.qsub
- supplemental_code/Supplemental_Java_Programs/CalcDupRateQsubs/ceh32rep2T2_1_1_Merged1_CalcDupRate.qsub
- supplemental_code/Supplemental_Java_Programs/CalcDupRateQsubs/ceh32rep2T3_1_1_Merged1_CalcDupRate.qsub
- supplemental_code/Supplemental_Java_Programs/CalcDupRateQsubs/ceh32rep2T4_1_1_Merged1_CalcDupRate.qsub
- supplemental_code/Supplemental_Java_Programs/CalcDupRateQsubs/ceh32repT0_1_1_Merged1_CalcDupRate.qsub
- supplemental_code/Supplemental_Java_Programs/CalcDupRateQsubs/ceh32repT1_1_1_Merged1_CalcDupRate.qsub
- supplemental_code/Supplemental_Java_Programs/CalcDupRateQsubs/ceh32repT2_1_1_Merged1_CalcDupRate.qsub
- supplemental_code/Supplemental_Java_Programs/CalcDupRateQsubs/ceh32repT3_1_1_Merged1_CalcDupRate.qsub
- supplemental_code/Supplemental_Java_Programs/CalcDupRateQsubs/ceh32repT4_1_1_Merged1_CalcDupRate.qsub
- supplemental_code/Supplemental_Java_Programs/CalcDupRateQsubs/cnd1repT0_1_1_Merged1_CalcDupRate.qsub
- supplemental_code/Supplemental_Java_Programs/CalcDupRateQsubs/cnd1repT1_1_1_Merged1_CalcDupRate.qsub
- supplemental_code/Supplemental_Java_Programs/CalcDupRateQsubs/cnd1repT2_1_1_Merged1_CalcDupRate.qsub
- supplemental_code/Supplemental_Java_Programs/CalcDupRateQsubs/cnd1repT3_1_1_Merged1_CalcDupRate.qsub
- supplemental_code/Supplemental_Java_Programs/CalcDupRateQsubs/cnd1repT4_1_1_Merged1_CalcDupRate.qsub
- supplemental_code/Supplemental_Java_Programs/CalcDupRateQsubs/cnd1T0_1_1_Merged1_CalcDupRate.qsub
- supplemental_code/Supplemental_Java_Programs/CalcDupRateQsubs/cnd1T1_1_1_Merged1_CalcDupRate.qsub
- supplemental_code/Supplemental_Java_Programs/CalcDupRateQsubs/cnd1T2_1_1_Merged1_CalcDupRate.qsub
- supplemental_code/Supplemental_Java_Programs/CalcDupRateQsubs/cnd1T3_1_1_Merged1_CalcDupRate.qsub
- supplemental_code/Supplemental_Java_Programs/CalcDupRateQsubs/cnd1T4_1_1_Merged1_CalcDupRate.qsub
- supplemental_code/Supplemental_Java_Programs/CalcDupRateQsubs/end1repT0_1_1_Merged1_CalcDupRate.qsub
- supplemental_code/Supplemental_Java_Programs/CalcDupRateQsubs/end1repT1_1_1_Merged1_CalcDupRate.qsub
- supplemental_code/Supplemental_Java_Programs/CalcDupRateQsubs/end1repT2_1_1_Merged1_CalcDupRate.qsub
- supplemental_code/Supplemental_Java_Programs/CalcDupRateQsubs/end1repT3_1_1_Merged1_CalcDupRate.qsub
- supplemental_code/Supplemental_Java_Programs/CalcDupRateQsubs/end1repT4_1_1_Merged1_CalcDupRate.qsub
- supplemental_code/Supplemental_Java_Programs/CalcDupRateQsubs/end1T0_1_1_Merged1_CalcDupRate.qsub
- supplemental_code/Supplemental_Java_Programs/CalcDupRateQsubs/end1T1_1_1_Merged1_CalcDupRate.qsub
- supplemental_code/Supplemental_Java_Programs/CalcDupRateQsubs/end1T2_1_1_Merged1_CalcDupRate.qsub
- supplemental_code/Supplemental_Java_Programs/CalcDupRateQsubs/end1T3_1_1_Merged1_CalcDupRate.qsub
- supplemental_code/Supplemental_Java_Programs/CalcDupRateQsubs/end1T4_1_1_Merged1_CalcDupRate.qsub
- supplemental_code/Supplemental_Java_Programs/CalcDupRateQsubs/hlh1rep2T0_1_1_Merged1_CalcDupRate.qsub
- supplemental_code/Supplemental_Java_Programs/CalcDupRateQsubs/hlh1rep2T1_1_1_Merged1_CalcDupRate.qsub
- supplemental_code/Supplemental_Java_Programs/CalcDupRateQsubs/hlh1rep2T2_1_1_Merged1_CalcDupRate.qsub
- supplemental_code/Supplemental_Java_Programs/CalcDupRateQsubs/hlh1rep2T3_1_1_Merged1_CalcDupRate.qsub
- supplemental_code/Supplemental_Java_Programs/CalcDupRateQsubs/hlh1rep2T4_1_1_Merged1_CalcDupRate.qsub
- supplemental_code/Supplemental_Java_Programs/CalcDupRateQsubs/hlh1rep3T0_1_1_Merged1_CalcDupRate.qsub
- supplemental_code/Supplemental_Java_Programs/CalcDupRateQsubs/hlh1rep3T1_1_1_Merged1_CalcDupRate.qsub
- supplemental_code/Supplemental_Java_Programs/CalcDupRateQsubs/hlh1rep3T2_1_1_Merged1_CalcDupRate.qsub
- supplemental_code/Supplemental_Java_Programs/CalcDupRateQsubs/hlh1rep3T3_1_1_Merged1_CalcDupRate.qsub
- supplemental_code/Supplemental_Java_Programs/CalcDupRateQsubs/hlh1rep3T4_1_1_Merged1_CalcDupRate.qsub
- supplemental_code/Supplemental_Java_Programs/CalcDupRateQsubs/hlh1rep4T0_1_1_Merged1_CalcDupRate.qsub
- supplemental_code/Supplemental_Java_Programs/CalcDupRateQsubs/hlh1rep4T1_1_1_Merged1_CalcDupRate.qsub
- supplemental_code/Supplemental_Java_Programs/CalcDupRateQsubs/hlh1rep4T2_1_1_Merged1_CalcDupRate.qsub
- supplemental_code/Supplemental_Java_Programs/CalcDupRateQsubs/hlh1rep4T3_1_1_Merged1_CalcDupRate.qsub
- supplemental_code/Supplemental_Java_Programs/CalcDupRateQsubs/hlh1rep4T4_1_1_Merged1_CalcDupRate.qsub
- supplemental_code/Supplemental_Java_Programs/CalcDupRateQsubs/hlh1T0_1_1_Merged1_CalcDupRate.qsub
- supplemental_code/Supplemental_Java_Programs/CalcDupRateQsubs/hlh1T1_1_1_Merged1_CalcDupRate.qsub
- supplemental_code/Supplemental_Java_Programs/CalcDupRateQsubs/hlh1T2_1_1_Merged1_CalcDupRate.qsub
- supplemental_code/Supplemental_Java_Programs/CalcDupRateQsubs/hlh1T3_1_1_Merged1_CalcDupRate.qsub
- supplemental_code/Supplemental_Java_Programs/CalcDupRateQsubs/hlh1T4_1_1_Merged1_CalcDupRate.qsub
- supplemental_code/Supplemental_Java_Programs/CalcDupRateQsubs/nhr25end1repT0_1_1_Merged1_CalcDupRate.qsub
- supplemental_code/Supplemental_Java_Programs/CalcDupRateQsubs/nhr25end1repT1_1_1_Merged1_CalcDupRate.qsub
- supplemental_code/Supplemental_Java_Programs/CalcDupRateQsubs/nhr25end1repT2_1_1_Merged1_CalcDupRate.qsub
- supplemental_code/Supplemental_Java_Programs/CalcDupRateQsubs/nhr25end1repT3_1_1_Merged1_CalcDupRate.qsub
- supplemental_code/Supplemental_Java_Programs/CalcDupRateQsubs/nhr25end1repT4_1_1_Merged1_CalcDupRate.qsub
- supplemental_code/Supplemental_Java_Programs/CalcDupRateQsubs/nhr25end1T0_1_1_Merged1_CalcDupRate.qsub
- supplemental_code/Supplemental_Java_Programs/CalcDupRateQsubs/nhr25end1T1_1_1_Merged1_CalcDupRate.qsub
- supplemental_code/Supplemental_Java_Programs/CalcDupRateQsubs/nhr25end1T2_1_1_Merged1_CalcDupRate.qsub
- supplemental_code/Supplemental_Java_Programs/CalcDupRateQsubs/nhr25end1T3_1_1_Merged1_CalcDupRate.qsub
- supplemental_code/Supplemental_Java_Programs/CalcDupRateQsubs/nhr25end1T4_1_1_Merged1_CalcDupRate.qsub
- supplemental_code/Supplemental_Java_Programs/CalcDupRateQsubs/pha4repT0_1_1_Merged1_CalcDupRate.qsub
- supplemental_code/Supplemental_Java_Programs/CalcDupRateQsubs/pha4repT1_1_1_Merged1_CalcDupRate.qsub
- supplemental_code/Supplemental_Java_Programs/CalcDupRateQsubs/pha4repT2_1_1_Merged1_CalcDupRate.qsub
- supplemental_code/Supplemental_Java_Programs/CalcDupRateQsubs/pha4repT3_1_1_Merged1_CalcDupRate.qsub
- supplemental_code/Supplemental_Java_Programs/CalcDupRateQsubs/pha4repT4_1_1_Merged1_CalcDupRate.qsub
- supplemental_code/Supplemental_Java_Programs/CalcDupRateQsubs/pha4T0_1_1_Merged1_CalcDupRate.qsub
- supplemental_code/Supplemental_Java_Programs/CalcDupRateQsubs/pha4T1_1_1_Merged1_CalcDupRate.qsub
- supplemental_code/Supplemental_Java_Programs/CalcDupRateQsubs/pha4T2_1_1_Merged1_CalcDupRate.qsub
- supplemental_code/Supplemental_Java_Programs/CalcDupRateQsubs/pha4T3_1_1_Merged1_CalcDupRate.qsub
- supplemental_code/Supplemental_Java_Programs/CalcDupRateQsubs/pha4T4_1_1_Merged1_CalcDupRate.qsub
- supplemental_code/Supplemental_Java_Programs/CalcDupRateQsubs/tbx37rep3T0_1_1_Merged1_CalcDupRate.qsub
- supplemental_code/Supplemental_Java_Programs/CalcDupRateQsubs/tbx37rep3T1_1_1_Merged1_CalcDupRate.qsub
- supplemental_code/Supplemental_Java_Programs/CalcDupRateQsubs/tbx37rep3T2_1_1_Merged1_CalcDupRate.qsub
- supplemental_code/Supplemental_Java_Programs/CalcDupRateQsubs/tbx37rep3T3_1_1_Merged1_CalcDupRate.qsub
- supplemental_code/Supplemental_Java_Programs/CalcDupRateQsubs/tbx37rep3T4_1_1_Merged1_CalcDupRate.qsub
- supplemental_code/Supplemental_Java_Programs/CalcDupRateQsubs/tbx37rep4T0_1_1_Merged1_CalcDupRate.qsub
- supplemental_code/Supplemental_Java_Programs/CalcDupRateQsubs/tbx37rep4T1_1_1_Merged1_CalcDupRate.qsub
- supplemental_code/Supplemental_Java_Programs/CalcDupRateQsubs/tbx37rep4T2_1_1_Merged1_CalcDupRate.qsub
- supplemental_code/Supplemental_Java_Programs/CalcDupRateQsubs/tbx37rep4T3_1_1_Merged1_CalcDupRate.qsub
- supplemental_code/Supplemental_Java_Programs/CalcDupRateQsubs/tbx37rep4T4_1_1_Merged1_CalcDupRate.qsub
- supplemental_code/Supplemental_Java_Programs/CalcDupRateQsubs/tbx37repT0_1_2_Merged1_CalcDupRate.qsub
- supplemental_code/Supplemental_Java_Programs/CalcDupRateQsubs/tbx37repT1_1_2_Merged1_CalcDupRate.qsub
- supplemental_code/Supplemental_Java_Programs/CalcDupRateQsubs/tbx37repT2_1_2_Merged3_CalcDupRate.qsub
- supplemental_code/Supplemental_Java_Programs/CalcDupRateQsubs/tbx37repT3_1_2_Merged1_CalcDupRate.qsub
- supplemental_code/Supplemental_Java_Programs/CalcDupRateQsubs/tbx37repT4_1_2_Merged1_CalcDupRate.qsub
- supplemental_code/Supplemental_Java_Programs/DEGeneEnrichment/
- supplemental_code/Supplemental_Java_Programs/DEGeneEnrichment/ceh32_T0_geneEnrich_50.csv
[truncated: 686 more entries]
