# Supplementary material for: The C. elegans embryonic transcriptome with tissue, time, and alternative splicing resolution
Source: Genome Res. 2019 Jun;29(6):1036–45. doi: 10.1101/gr.243394.118 (PMC6581053; doi:10.1101/gr.243394.118)
Supplement: Supplemental Material [file supp_gr.243394.118_Supplemental_Code.zip › supplemental_code/Supplemental_Java_Programs/buildStarIndexFromGFF.qsub]

#$ -S /bin/bash
#$ -l mfree=46G
/net/waterston/vol9/STAR-STAR_2.4.2a/bin/Linux_x86_64/STAR \
--runThreadN 4 \
--runMode genomeGenerate \
--genomeDir /net/waterston/vol9/STAR_Indexes/WS245/TranscriptomeFromGFF \
--genomeFastaFiles /net/waterston/vol9/References/WS245/WS245TranscriptomeFromGFF.fasta \
--limitGenomeGenerateRAM 40858839082 
