# Supplementary material for: The C. elegans embryonic transcriptome with tissue, time, and alternative splicing resolution
Source: Genome Res. 2019 Jun;29(6):1036–45. doi: 10.1101/gr.243394.118 (PMC6581053; doi:10.1101/gr.243394.118)
Supplement: Supplemental Material [file supp_gr.243394.118_Supplemental_Code.zip › supplemental_code/Supplemental_Java_Programs/c_elegans.PRJNA13758.WS245.genomic.renamed.fa]

>chrI
gcctaagcctaagcctaagcctaagcctaagcctaagcctaagcctaagc
ctaagcctaagcctaagcctaagcctaagcctaagcctaagcctaagcct
aagcctaagcctaagcctaagcctaagcctaagcctaagcctaagcctaa
gcctaagcctaagcctaagcctaagcctaagcctaagcctaagcctaagc
ctaagcctaagcctaagcctaagcctaagcctaagcctaagcctaagcct
aagcctaagcctaagcctaagcctaagcctaagcctaagcctaagcctaa
gcctaagcctaagcctaagcctaagcctaagcctaagcctaagcctaagc
ctaagcctaagcctaagcctaagcctaagcctaagcctaagcctaagcct
aagcctaagcctaagcctaagcctaagcctaaaaaattgagataagaaaa
cattttactttttcaaaattgttttcatgctaaattcaaaacgttttttt
tttagtgaagcttctagatatttggcgggtacctctaattttgcctgcct
gccaacctatatgctcctgtgtttaggcctaatactaagcctaagcctaa
gcctaatactaagcctaagcctaagactaagcctaatactaagcctaagc
ctaagactaagcctaagactaagcctaagactaagcctaatactaagcct
aagcctaagactaagcctaagcctaatactaagcctaagcctaagactaa
gcctaatactaagcctaagcctaagactaagcctaagactaagcctaaga
ctaagcctaatactaagcctaagcctaagactaagcctaagcctaaaaga
atatggtagctacagaaacggtagtacactcttctgaaaatacaaaaaat
ttgcaatttttatagctagggcactttttgtctgcccaaatataggcaac
caaaaataattgccaagtttttaatgatttgttgcatattgaaaaaaaca
tttttcgggttttttgaaatgaatatcgtagctacagaaacggttgtgca
ctcatctgaaagtttgtttttcttgttttcttgcactttgtgcagaattc
ttgattcttgattcttgcagaaatttgcaagaaaattcgcaagaaatttg
tattaaaaactgttcaaaatttttggaaattagtttaaaaatctcacatt
ttttttagaaaaattatttttaagaatttttcattttaggaatattgtta
tttcagaaaatagctaaatgtgatttctgtaattttgcctgccaaattcg
tgaaatgcaataaaaatctaatatccctcatcagtgcgatttccgaatca
gtatatttttacgtaatagcttctttgacatcaataagtatttgcctata
tgactttagacttgaaattggctattaatgccaatttcatgatatctagc
cactttagtataattgtttttagtttttggcaaaactattgtctaaacag
atattcgtgttttcaagaaatttttcatggtttttcttggtcttttcttg
gtatttttttgacaaaaatttttgtttcttgattcttgcaaaaatttttc
cgtttgacggccttgatgtgcactaccttcgcttaaatactacattttct
gaaaatgttataatagtgttcattgtttcatacaaatacttatttaatag
tatttctggttatataatttgtataaaaagtggttgacataacaaggctg
acgaaactttgtgatggctgaaaatattttcctagctttattgattttta
tttatacgtgtttgaataacttggccaaatcgccgagaaggaatagaata
ctggacgacattgtacatattttccaaaaaatcagaaagtagatgacggg
accaattctttctgtcaggttttacaaccgcccagtgcgtctacgtcaca
tgttgtataaatggttgtaaacaatatgcggaaacaatcaaatgcattcc
cataaggcataatatagaggctacaggcaatgagtatcgctctttgcttt
gtttaaagggggagtagagtttgtggggaaatatatgtttctgactctaa
ttttgcccctgataccgaatatcgatgtgaaaaaatttaaaaaaatttcc
ctgattttatattaatttttaaaatccgaaaatccattggatgcctatat
gtgagtttttaaacgcaaaattttcccggcagagacgccccgcccacgaa
accgtgccgcacgtgtgggtttacgagctgaatattttccttctattttt
atttgattttataccgattttcgtcgatttttctcattttttctcttttt
tttggtgttttttattgaaaattttgtgattttcgtaaatttattcctat
ttattaataaaaacaaaaacaattccattaaatatcccattttcagcgca
aaatcgactggagactaggaaaatcgtctggagatagaacggatcaacaa
gattattattatatcattaataatatttatcaattttcttctgagagtct
cattgagactcttatttacgccaagaaataaatttaacattaaaattgtt
catttttgaaaaaaaaataattaaaaaaacacattttttggaaaaaaaaa
taaataaaaaaaattgtcctcgaggatcctccggagcgcgtcgaatcaat
gtttccggaactctgaaaattaaatgtttgtatgattgtagaaccctttc
gctattgagatttgataacttttaagtaataaaattttcgcagtaagaca
ttaaaacatttcacaattaagctggttctgaactgtgtgaagtatattga
aaaaaactaactgatacaaaaatataattttatgatagttttctggatgt
cccaatataaacgatgtcaattctgcgacatgctacagtcatccacgaaa
gtaacccgaataccgacaaaagaagaggaacgccaactttggatagacgc
tctaggggctgattttggtcggaaaatagtcgggaaaaaatagaggacat
tacagatgaggatgaggatgaagatagaaatttgccgacaacttcgtcat
gccgctgatttttttgatgttctacgcttaaattttcagcgaacgaacta
ttttttatattttgattgtttttaaataatatttgccataagaaattctc
acttttccaggaaacgtcgtttcgccgcgattttcctcgtctccagtcga
ttttgcgctgaaaatgggatatttaatggaattgtttttgtttttattaa
taaataggaataaatttacgaaaatcacaaaattttcaataaaaaacacc
aaaaaaaaagagaaaaaatgagaaaaatcgacgaaaatcggtataaaatc
aaataaaaatagaaggaaaatattcagctcgtaaacccgcaagtgcggca
cggtttcgtgggcggggcgtctctggcgggaaaattttgcgtttgaaaac
tcacatataggcatccaatggattttcggattttcaaaattaatataaaa
tcagggaaatttttttaaattttgtcacatcgatattcggtatcaggggc
aaaattagagtcagaaacatatatttccccacaaactctactcccccttt
aacaaccacccgaggatatattcgacaaacgatctatctactaggaataa
ctcgattattgacatattatagacttcttttagtatttgtaaaatagagg
atcagacccaaaattcagcccgcgaaggcatgacgtcagcgcgaggcagt
agtttccagaagaactctgtcgtctaccttaatgcctcaaatgcgaaccc
gcttcggccatccttctcgctcagagaatggattagagttctcatcaact
cctctgtctaattttcaactgcggcggttggcgaccggtattaccgcggc
gaccgacacctcccgggttccgtcgatcgctgtctgttgtgtgcgccgcg
actccgcccaccggtggtaactttttgtgggggaatctttgtttttggtc
atttttcagcgcttttcagcgattattgaccaattttgaataaaattttc
aacagaatatcatctaaaatattgcttaacatttatttaacagaaataac
gtgagcacgcatgtaaaacatgaaattttcgggaaaattgcaattaaacg
aataaaaatcgatatttaaatcaattattggtgaatccggtgtgttgagg
cttcaatgcatacatttttactggataaatctcctttgggaatccggttt
gcagtgctttcgagaccatgtccagttgagaatcggcgaacgctttaaga
agctcgggctgaataatgaattgttttaaaaaatgtttagtaaaaaattg
ttttcgtgcaaattgtcttcgatattatccaaacgtgacgttttgcgatt
ttcgcgctaaaattacagtaagtggggtctcgacacgacaatttttgtga
aatacaaacgggcgtgtgtctttaagaagtactgtagtttaaaaacttca
tttctgtggaattttcatatatttttcatagtttttctctttaaataaat
cacttttcaacaaaaaactatgagacaatagtttgaaattacagtattct
ttaaaggtgcacgcctgctcgaatttcgcaaaaacgtgtcgtgtcgagac
cccaattacagtatttttgacccgaatatcgcgaaatttcgagtctgggt
gaaaacattgaaatttttggcaaaataaaagaaatatgtcctttttcaga
atatattttctaaatttcgagacgaaacaacaattttaaatgaattttaa
ttttaaatattaaatatttcggaatttggcgttttttatgcatgtcgatt
cactaacgattttgtactacacgtgggcaagtttatacagtttttggcta
aaatttgtgaatttgaaccgtttttcggcgaatatttgaaaaattggcaa
aactggttcaaaaacaaaaattttttaaactgtacaaactgtccaaaaat
tcgtcgtaaatcgacacacccttctcattttttcaaaattttaattgttt
tcgaatgttttttttgcagaataatttgtaaaatgagccttttgtgaatt
ttttttaatttcaaagtttttattattttttctcaaaccagcacctctgt
tctcgtccaactatgatcatcatcgtcgaataaccgtttctcgtgatttg
tcacattatccttgagcacaatacatccaccaggtttcagtcctttctga
aaatgaaaattaattttaaaaaaattgaattattttaaatgaaacagttt
tcagagatttctcaacttttgagtccaccaccaggcctgcacgtttttcg
ggttttatcttttaaaaaactgaaaaatcgaaaaatttcaatttctgttt
tgtggtcaaaattgtaattacaggtaagcaaatagtttaattttaaaatt
gaaaattagggaaatgaccggacataagtttaaaaacccgattttttcaa
taaaaaggaaaattgaaaatttaataaaacaggttgtaaatcaaggagat
cgtattgattgaaaaaaaatccgaatgttccggatttttcagtggttttt
tttgaaagaaaatcgaaaaagtaaatgtttttaatttttaaatttaaatt
tttaatcggaaaaaatgtacgaaattgactttttaatgtgaaaaattgtt
gttttaaaaaaaaattttaaccgatacagattttctagactcagtttttt
cggttgaatattgttttttactattttttcattacagaaagaatccaatt
ttatttcgcttaaaaaataaccggagcatcgaaaatatttttttttctgt
tttactcaaagcatttcaattacctagaattttgtttaaaaactacatgc
tttatttatgaacgtaataaataagaccccctcttatttataaactttca
acatattttcagttttcagtgctatctagtgcttaccgcacatcttttaa
agaaatcaaccaaatcctcatcaaccaaatgccctgaaacccattgaatc
catatcaaatcataacgtcgttcgggcggtgcaaacgtctgcagtccttc
gacgaatttatctccaattcgtggatgttttccaatatattgatcacttt
tcgtgatcaactcctcgacgacgtcttccatatcaactttcgagaagaat
ggcattaagagatgctttgtaacacgtccgatacccgctccgcagtccag
tgcatagtcaaagtagccgaatagattctggaaaatatttataaaattca
aagttggcccaggggtgaccggcaatttcaagcaaatcggcaaattgtca
attttctgaatttgccgaaaatttgacaaaaacgacaatttgccggttcg
ccgaatttaccttttttaaatttaattttcaattcaggcaaactgacgat
tttccgtttgccggatatcaatttgcaggaatttctcaaaggaattttta
ttaagacggaaacacagtgcttttttgaattttttttcccgttttcttca
gatatttttatagaatttactgacttttcagaatagatgtaggacaattt
tgttgttttaaaaattgaaattctgaaatttccaacaaaaaaacatgtgc
aaacccacaagttggcaaaaatattttgcatttgccgtttttcccgtttg
ccgaaaagtctaatttcggtaattgggccatttttcgaaattttgagcca
cataaaaaactttgaaccatttttgagaagtattattacgacattcgttt
atttgagcacaatttgggcctatactttcaaaatcggggtttgaaaaccc
ctatatgttcgaccgaatgttaatctcataaaaatttgatgaaaataaaa
ttttctacggctcataaacgtatagcccccgtcagtctcaaaatttatac
gatagacactttttggcgtttatcgcctatattccgtcaaaaaccattat
tcatcattctttcaatgttgttttttttaaggctaaaaaactttcatgca
aatttgttagccgtgtcgtggtttatacgaaaatttcagaatttataaaa
taaaggaaaacgaaaatgtttctatataccctatttatgttctctgattc
cgaataccaatgtgaaaaattcaaaaaaaattccctgattttatataaat
ttttgtaagcgacaaaaattgtcgtttgaatttcacacttggttacaaaa
atttatgaaaatgaggaaaatttgttttaattttttcacattgatattcg
gaatcaggaaaataaatagggtctatagaaaaattccgaaccttcactcc
ttctctgagtataataaatttaaaataaatacagaaaatttcagttcaga
cctcattaaatttgggtatatttctaggatccgagtttttacaccagatt
tacaaacttttagcctttcaccgcctttttatgcgcatttcccatcagtc
aactccaaaaaaatcgcaacttttgcctcatatttcaagaatattcccct
ttctctccccattgaaagtcattttcgaaacaagcggaagattcgtcata
tgtggtaatgtgtggcgtgcgttggcaaacaacaagaaagaatcattctc
tgaaaacaaaaagcgttttgggtgccaaagtaatattgaaaatctgccgt
gttttctcattttccatcaaaagaaaatgagaaaaaagtttcggcgtttt
atttgatttccgggaaagaagactcggaaaaagatttaattgaatttttc
atagcaaacctatattgcaacaactttctaaaaggtcagaaattgccgcg
tagcctagaaaattggaaaactcttccagctggtattatttcagacatgg
tgcatcgaaaattcgaaaattacagaaattaacattttggagcatctgcc
agaaaattgagattacagtaccccacttctgccgagaaattcgaggtgga
agaggtcttacaaaattttcggtcacgtgaaaatgggaagcgttcaggct
ccacacgacggaattcacctagttttcaggtgagaagatatcgtacgagg
agaattgacctccaaatcctgatcgtgactacaggtcgtcgttcggagct
gtggaagagttttgaaaatcttcgaccatgagagaaatagacaggacgac
caaacattttcagtggaagagcttttcctaggccatcaggatgctatttc
gacagagctgagttatcctcaagtcgttacgaggtgtggaaaagttttcc
aaaatccccgaccaggtagaaaatgagcacaccgattaagtttctccagt
ggtagagttttttctaggccatcattatgctatctagaaaaaagcttcgg
ccatggggtttttaggccgtctatttatttctcataactttctcagaaat
tcgtctatttctcagaaccccccaatgataagttttttgcaaaaaaagtt
ctgctttgctcatcagccgtaatcaggtgacctcattaggcctacccaaa
cacagatttgtcattatttttcagacaaaaaacacgaaaaaaatcttcac
gcatggggtgataacctgattttaaatcttactgtgccggctggcgcggc
gagcttcgatcactgagccgaaagattatgaaaactatgggaatgacggc
gtagcctagaaatcgtccaggcagagattctgtctaattttcgagcatat
atctcccagttttgttattaatttaagtaaactcaaacctagaaacaagt
aaaacgggagggggggggggaatatcagaaaattaaatcttgcgacactt
ttccattgatactttcaaggtaatgcccagaggtgtgcggcaaattttga
aacttgcgcatgccgcctttttttttttctagaaaacagtcagaattttt
tgtcgaatttgttgaaaattcgctaatatactgtgagtttagaaaaaata
acgaaaaaactcggaaaaggaggaagagatctgaaatatgtagatttttt
tagaaaagaccagaaattactgaaaaattggcatttttcgtcgaaacccc
aatatactaaattattcggatttttagaaaattttcaaattcaccataca
gtgcattttttcctacttctacgactttaaaggggggagcatttatgcgg
aagggtcttgccgcgcatttagtcatcatttttagcagtttctgtgtaaa
attcgcgtagatcacatgaagatcacaaaatatttatcccatatttcgta
tttctgttgctttttcacaaattaattgtgatctacgcgtgatctccgcg
aattttgagcagactttgttaaaaatgatgactatgtgcacggcaagacc
cttccgcataaatgcgcccccctttaaagtcgtagaagtggaaaaaaaat
gcactgtagcaaaaaatcgaacatttctgttcgatttttgaatttctcga
aattttttaaaataatttttaaaataacatttttattttatttcgaaaac
taccgattttagaaaaattctaaaatttcgattttttttgttgatttttc
gatttttaaaataaaatttcataattttttaaaccgatctttcttgcttt
tcctgaaaaatcgatgatttctatacctttttcttcagtccttcaataaa
tcgtttcgacgccgatatgtcgggcgcgtgaagcgcttcgaatccgccga
gcattccgttgacgtcctggctcgcgcggctccagtattcctccgcctga
aagagaatagttgaaaacattgttttgagacttaaaaattttttttttag
tttttttcaaaaattcttacatgttatagagtttttttttcaaattttca
gcttttttcagaaaaacttagtattttcgataattttaaataaaaaagtt
ttttttcaaaaaatgtttcggttttttttttaatttttggtctaaaattc
tccgcaaaagatttgcgtgctggccgaactttttgattttgtaccttttc
ataaacatcttcaccattgtgaattctagaagatgatgaagagctcattt
ttgatgttgtgacagctgctccgagcaatctggagacttttgtgacgaaa
agacgagaggtcacggatatgatgatgatactggaaatgagatatttata
tttactagttcatcgggaaaattattacgagaaagataaacagacatgtg
cgtttttttaatggaagagaaacacaagaaaaatctggaaaactaggcca
cggctatcagtgtcgatttacggcatacggtctcgacacgactatttttg
ttaaatgtgaaggtatgcacctttaaagagtactgtagtttgtaactctc
attgctgcaacatatttgacgctcagcgaaaactacagcaattcttcaaa
agactactgtagcctttgtgttgacttacgggctcgattctcgaaacgaa
tttctgctcgaattgtgacagccatattcaatttggtatagtcttttcgt
attttttgccatttttctgttttcttctaatatttaatctattattaaat
tatgtccgtaactccctccaaaattagaactgcgaccgaacagagattcg
ttccgccccatattccggccaatcagatcgagtaggcggagttcgaagtc
gctgattggtttgaaaagtcgcggaaatttgcaagttttaaggtagcgaa
aactgatgactattgtagcgcgcttgtgtcgatttacggaatctcgattt
tcaggaatgaatttttaattacattttttcgctcaattaatattctaaat
aaataaataaatgatttgaattaatttaatttcattcgagcccgtagatc
gacacatgtgctacagtaatcattagttttcgctacgagatattttgcgc
gtaaaatattttcccgtaataactctactccgacaaacattacgacctcc
atggaggcctccaggtataggtgagactcttgtatttccaattcagagac
aatgcgtcactggaagagaaaacgaagcggaaaaaaaaacacggaaaccc
aaaaatagtgtttgccccgctctattcttctccaataatttctgtgtcta
attttgaaagactccacctgtgtatgccttctcgacataaaccccccccc
ccccccctatcttacatggtactgataacactttcagtctttcacacttt
tggcgcgcaacgccgctcttttttcgcggcgagctgatgacgtcatcaat
ttttcatcgcttttgattatcttcaatgttctagaagggcacataggtca
tccttattttttccttctctttctcgtgacggcccttgttgcgcatgccc
gccccctagagcagggcgtggcctgaacggcggctccgagagctactcat
tcttgccgcgtcaccctccagcgccacccaaacttcttcggttctagaga
tcgagaagaacgtatgattttttaaaattataattgtttctttcgaaaaa
aaaaatttcatttacagtaagccaaacatacacaatcaacatgaaactcg
taattctgctatcttttgttgcgacagttgcggtttttggtgagtttatg
ctttagataatacttttccgccaaaaatacagttgccggtctcggtatgg
caatatttttgttaaattcgaaaagcagtgagtaatgtagtttcgaattt
tcgtttctgcttaattttcatcaattcatcgtttttctcacgacttcttc
tttatgaaaaatcaatgaaaattctgactaggtcagcttaggggtgaggt
acctagagacgccacatatgccaaacggaagctgagatcattggctacaa
gaatatgctttcaaattctgcaacggacctctgggagtctggaaattctt
gtctgaaattatgcttttgaatgctcgaaagtggtaagaatttagaattt
attacagaaaaacgtttaattaataaaattagttttatacttgaaacaag
tactgtatgcactgtatcaaaacacattttcatcttttctaggtattcaa
cttcacgtttttctgtaataaattctaaattcttaccactttcgagcatt
caaaagcataatttcagacaagaatttccagactcccagaggtccgttgc
agaatttgaaagcatattcttgtagccaatgatctcagcttccgtttggc
atatgtggcgtctctaggtacctcacccctaagctgaccattccctagtg
agcaaacaaaattttgaaattacagtactatttaaaggcacattgatttt
ttgggtcaagcaaaaatttgtcgtgtcgagaccggctacggtattttcgc
gaaaaatcgcaaaatcttgcggctgggatatacttgtgcgaaatactttt
tgcattaattttgagcaaaattattttttttagactttttgaaatccaaa
ttttttggattgcgaaaaaaacctgtgtccggttgtttcattaggccaac
aaagttcctggaacactgatgaaaaccatgatagaggcggagcataatat
cgatttttcgtactttcctgtatttcttcttctatatggccgagtagaac
aggattaggggtaaagtcaaaatttttctcatatggatatcatatggata
tcaaaatttttctcatatggatatggagaaaatttttctcatatggactt
tgaaagttgaatcacttgacatctgggaaattagtattccaggcgtaagt
cggatctgttagaaacggaatacttataggcttcgtgaattaggtagact
ttcaattaatctgatccatgggagtcagacgcggtttccaggcctgacgc
ctgcctccaacttgcccgcctcacgccggtctctcgcctcatttctgcac
tgtgacgagacagacgaaggtcgccttctggcgcccgcatggaaatccta
cgaatatgtcagcttctgatgggactccgtaaatcgacacacaggggtac
ctcagacatttccctcccccttacaaattgttaggacaaggagggggaat
tcatctccactcgagacacacatatgttgtcgtcagtgaagtgtaaagat
ctaaacgattgcgtgtatgaaaaagcactctatgatcacctttttcatct
tcctacaccctttttaggtgtggtgcccatcgagcactcacgccaggcag
ggagagcaccggtccctgactaatgggattcgaatgttttagaccggaaa
taggagcgatgaaagagcatagaaatgatcatttggaaatcacgtttaat
taggttacggcgaaaatttgcaaaaaagagcaggaaacttggctcaaatc
cttcgaaatataacaactaggacttccatgtaggcgttaaagcgccctgt
ctctcaccccaatccgtaccttaagctgaaacaaacgtgaacttttttca
tttcttaaaggagtatcgtcaatgggaaaattgttttaaaatgtagtatt
tgtacttcaacttccaattattgcaaaagaaaaacggaaaaaatccgtta
acattcagcattttaagtcgaagaaatctttaaaatttaactagagaaat
cctaggccacgacgctcattcgaattttaatttgttttgatattgtattt
tgaaaaaaaaacttaatacaattccttcttcccagttttctataactttt
tgagaaaaaaacgaattaaattccgaaaaaactacatttaaatcaatatt
ttgtttacgaatatggcctagaaatcgcgtggtggcctaggattcatttg
cgcgcgaaattcaaattccgtcactttcgtcgatttcaacggctaaatgc
tgaatgtcaacggatttttcccgtttttcttttgcaataattagaagttt
gagtacaaatactacattttaaaacaattttatttttggtattttgacga
aaaattgatttattggtttttttggttgtttgggaccaaaaaatccaaaa
aaaatgtttggcgtgtctagtttcgactcgagactattctgtattaaaaa
tacattaaaacatgtattttaacacagttgtgacgtcataaatgtatttt
gatacattttgcaacattacttaaataaccccattaaaaattaacctaag
catcaaaaattttttggtttttttggtttttcgaaaatttcaattttttt
tgttttttggttttttttggtttttcaaaaacttcaattttttgtttttt
ggtccaacatttttttttggtctcagctctgctgcctaccctagaagaac
taatagcgcttcaaaaactgatgaaaacgttcaaatttgtcgaaatatta
cgaaaatttgaaaagttggctcaaatctagattgaatcggccgattttcc
acaagtttccaagtttccacaagtcgccacatatcccgagaaaaatcgat
tcaaattgtttgaaaattggaatactgcgaattttgaaccaaatttccct
ggcttctctgttgaaatacttgaaaataccgcgaagcaaacaaaaaatct
aattattacgtgaacacaaaattctgaaaatgcgtatatattgcgcaaca
tatttgacgcgcaaaatatctcgtagcgaaaactacattaattctttaaa
tgacacgctgtatgtggtgatttacgggctcaaaaaattattttcgaaaa
tcaagcccgtaaatccacacgtagtaattatataaagaattactgtagtt
ttcgctacgagatattttgcgcgccaagtatgttgcgcaatacgcaaccc
catatgttgatatatactgatgtgaggataaaaaacaacacaactttcag
cggctccatcggctccggcaggtctcgaggagaagctgcgtgctcttcag
gagcaactgtacagtctggagaaagagaacggagttgatgtgaagcaaaa
ggagcaaccagcagcagccgacacattccttggatttgttccacagaaga
gaatggtcgcgtggcagccgatgaagcggtcgatgatcaatgaggattct
agagctccatgtaagttagtggtggtggccggaaaagagaaaactcggcc
aagctgctcggagtttttgaatttttgataatccgaaataaaaattgatt
gctcgaaaaggaacaatcttttggaaaaaaacgaattttgtcattttttt
cagcaaaaattgattttcgaatttttccaataaaaaatcgataatttctc
cccgtgcagtggaaaacaaacaatatttttttgttgatcgttctcttcca
aacccggaataggtacacacattcctgcgtcatcccattctcttatcaca
cttttttttcgaaaataaaagtgtagagacggaaaagtgagaaaggagtc
aattttatgcgaaattttgcatgataatacactcaaattaaaaaaactgc
gtggcgtgcactgcagaaaacctcatatttaggccccgcctttttctcgt
ccactcacggagaaaaggcaaaaatttggggaccaaccaatatcaggccg
ccgacatcctacgggttccgcgcgccgctatgtttaactcgctgtgggtg
tggcgagctgtctccgcccgctgcgagttaaacatagcggcgcgcggaac
ccgtaggaagtcggcggcctgatattgttggtccccaaattttttccttt
tctccgtgagtggacgagaaaaaggcggggcctaattatgaggttttctg
cagtacacgccacgcagtttttttattttgagtgtataggtctcgattct
cgaaagtatgacagttatttaaatgatgaactcgtgatgactgttaaatt
tttggaaatttcgggggaattatatcgatttttcgataaatttacaggaa
aaaagtccaaaatctaggtattccatggtaggcaggcgcgatttcttgac
gcctgcctggaatctgtccgcctcacaccaaaaaatgtcaatcattttgc
tgaaaaccaaattaagaaatgaaaaagtgcacttagagatgatgacggag
gtcgccttaaggtcagacaggttaaaaaaccgattttagttgagttttcc
cgaaattttctgaacaaccgaattagaaatatgctgcttgtcatttttga
gtaaaaattaacgaaaacttcgaccaaaaccacgaaaaaaatgaagaaaa
taaagatttttcgagaaaataacaacaaaatccagcaaatagtgaaaaat
agttttatccgagaaaaagtagtttagacgctatgaactctcgaaaatca
gattttttcaatctaaaagccataaaattatcgattttttaaaaattctc
actgaaaaccggcgaatttcagtgctccacgcaatcgaagcccgcttggc
cgaagtgttgagagccggagaacgcctcggagtcaacccggaggaagttt
tggcggatcttcgtgctcgtaatcaattccaataaatattctttgcccta
aatactttaaattatccatctgacaactaaaatttcggttcttcttggct
tcttctatttgtgaaatggtttattttcccccgaactctcaaaaggttta
aatattgttcgattacccctttttatcaattattttcttcaatttcttat
ttatcattatttttctaaacgaagacggatgtgattttaaattatgttaa
tggactattttacaaactgaataaattcagcatgttggcaggttttttca
gtagtttttgagtgaaaatagaggtaaaaagacagaaaatcaataaaaaa
tgaaaacaaaactatgaaaaatggttgaaaatcgagcaaaaatcgttcaa
aaaaaaataaattcaaaaaataattgcgtcgagaaacgcgtcagtagccg
ctctctgcgtctctcacccttcagcacgcggagagagccacgagaaatgc
gcaaaggctaaattcggcgcggaaaatcatttttcaaaataaattcgacg
agaaaatcaatacttaagtaattatcgattttcagctcgttcaaaaaatt
ttcagaaacgttttagtcgtttaaaggtttttttaaaattaaaatcgtcg
gaagtaaaaaaatagcgcggatggaaatctacggagtgcggagcgaacaa
acgcgcggtaattcaaatgggtagaatagtcaaaattgaaaattagccag
catcgaccgatttttttaaaacttaatggattttttcgtttttcttttgt
ggtatttcggcatttaggattagatagcacattttaaagtaaaattccca
tccaagctactccaccttctccagactgtacagttaaaccaatttgaaaa
gtgtattgtatcccgtttttttttctgaacaattttgaaaatttttcgtt
tatccaggatacgataatcatgattcaaattcgttaacaaaaaatgaata
tatgagagcgattaaagcatttgtgtcggaaaatatgggttaaatgggga
gaagggggcggacatttggatggggtacaaaaaaatatgcaaaaaatggg
ctaaaaacaatattttcaaattatgcccgacaaaggttcaaaagtcaata
tatagaaatgagaacatgagtattatgccacgtggcgggaaaaatatgtg
gaatgtaatacgatgagatccttgtgaatacaaagcttgtgacgacgtgg
ccgagaagaactttttaagccaacgagaaaaaaggggttcaaggccgaaa
ttttttttgggccacctattaagttaaattgaaaatttaaaaaaaacaca
gcggatccaattatttgccgagttttgacttgagctcggcgcgatacgtg
tcgattgactgaaaatattgtttttttttatttccgaataaaaaatggtg
agtacctccaaaattagcttttcattgtccatatagaactttttgatttg
ttccacagtttttgtggccatcaactcggcgatcaactcgaaattgtcct
tgtaccagtggaaacctgaaggaatttcggatgtttttgcttaatcataa
tcataataatcttaatcataagacttggaaaatgcgaaatttttcgagaa
tattcaatttatcttcagattttattgcaacaaatcgattttcaacataa
aattaatttttccaactttttttcccaatttatgagagtttaaagattgt
tttaaagcaaaccgccaactttacataaaaaattaaaatattgtgaaaaa
aatgatgaaatttagcagattttctgataaaaaattgaatttttttggat
tcgcgcttcaatttcacattgttcttttagaaaagtcgaaattttatatt
tccaattttcagatttaaaaaaatttaaaaaggaatgaacttttccaaag
aaaaactgaatataaccagaaattgtgatttttcagcatttttttttagg
tttgaatttttttttcatgattaatcacgtgaaaagtcaattttaccgca
aaacatttaaaaaatcaagatttttcaattttctctgaattcctgcagat
ttttcgatgaaaaattgaattttccttggaatttatatttttcgggtatt
taaagtttcggatattaaaaaaaattttcaattttctctgaagttatcga
taaaaattattttctgcaaaaaatctactttttttcgttgaatattccgg
aaaaaaaatcagaatttcaaggcacatttccttttctaatctaattcgaa
taattcaatattcttttaaaaattcggggtagaaaaggaattgtaccaat
ttttatttttaaaagttaatttttctaattttcaaaattttcttgaattt
tcgaattacagattttcaaaaaaattttttttgtttttttttctcgaaaa
tttgaaatccatacatctaatagcattcttcttttcctcaggactccaac
cataatttatcctgacttttccagatcgattgccatttgttgcagtagta
tctagttcaggagtaaatctctcgaatcttcccttcaacgccatcatatc
tttcttccaatttgcaatttctccttttggtacacggctgtatgtcattg
ttgcacggaacatttgttgacgggcttcttcattcagaattctggaaaaa
ttgatgttgtgcgattttttttggttaaaaaaaacaattttcgtaagttt
aattaactaatattttaaaaaatctctcattttctgaggcaccacggatt
caagatctggtgggattccggatctggcaccgtgccaacgcattaaatgc
aatttttctgaaaaaagggcaacgaagatccgatttaaaaaaatttttca
attatttttcaaaattttcactaactataagaaattagagatttttcaca
aaaattccagttttctgttagaatttgaaaaaaaaattgaatttttccta
aaaaatttgtaattttccgatatttcaagctgtcaaaacctaaaatctga
aaactgaatttttaaaggaaaaattttgagcattcttatcaaaaaattgt
ttcaactttttctcaaaatgtttcaacctttttctttctaaattctgaaa
agcatatctcagcttttgctaaactatttttttcctcaatttttgagaaa
attaaaatataatatataatatagtaaatattgcttattttctaataatt
tttggtatttctattctttcgttttttttttcaaaaattccaaatagttt
taaatgttcatattattttttttgacgaaaataaattttaattttaaacc
ggaaaattgtttcgtaactttttttttcaaaaaatttgaattttcgacat
gaaagatgtaaagtgtaatttaaaaataatagtgcaggtattttcagttt
acagcaaaagtcagtttaaaaaatttcgactggttttcaaaatgagtttc
cttattttttacacgtagaactttttttattttccgattttttttgttgc
gcagaaattttttttccgcaaaatcaggaaaaattcagaaaaagacagtc
aaaaaattgtagatacaattttttgactgtctttttctgaatttttcctg
attttgcggaaaaaaaaatttattttttcatgaataaaaatcgaataccc
atccaattccacaaacttactcgttctcctccatacatttcgtttgttta
actctccaaacaagtggaacacacatatgatgttttctcttgatattatc
aattaatgccagtgcagccggtgtatcgaagcaccgtgtcattctgcacg
tattctcatcgattggatcagcttcaatcgattgctccacaatgtagggg
cctgatggtttacggagaaggcagtcgtctggagaaaaatagaatagaat
aatgatttttaggttattttacgtttaaaaatctaatttttaagacgcgt
aaacgttgagctcatttataaaaattcggcaaaccggcaatttgccgaaa
aatttcggaaaattgtcggtttgcacattttttcttgaaatttcagaact
tcgatttcaaacggcaaaattgtatacatcctatcaaaacatcaatcttg
aaaagccagtaaactctatgaaaatgtctaaagaaaagaaaacggtaaaa
aaatacagttttaaatgtttccgtcttattaataacaaaattcgacaatt
tgccggaattgaaatttttttttctccaatttccgaaaaaaacccaccga
ccaccataatatcatcgtcttcttctttttcttttccaattccaagccgt
ttgatcgcttttccgttggctggctccatgagctcaagatatccgtatac
ataaattttcatgtctgaaagaaaattcaaatttcttctggaatcagtta
ttcgaaactaacattctggacataaaactcgttgccgtcgttttgtcagt
gcacggaggcttgccggacgtggaacacgcatcaaacggaaataaaggat
acacggtttacattcgtgacgcgacattacacgatttagcttaaaattgt
gaaattaattttttttaatagctctttatttttttgaaaatttctcccat
gctttttccattttttcaacgagtttccttattttttgtccatttactgt
aagttttttttgagaatttttttttgttaatttaacattttattagctca
aaacatttattagcaaaaattttattagcaaaaaaattttttaatttttt
taaattagctcaaaattctcgaaattttaaatttttagggtaaacaatat
aaaacttagggagttttgagctataaaatgataaattgattttaaaaagg
atgaaaaacttattttaaaaaaccgacaaaaatcgacaaaaatgaaggga
acaggcagcagcttagccccatgcttagccagcagccccgtagcaaccca
gtatcaataatatcccgtgccaattttcataaaactgaatataaattggg
ttgatgttgctaaagggctgcgaaaaactgacctgggatgaagctgggct
gcaaggggctgcgaagtgctgcgagggcaaagcgctacagtgctaaaagg
gggctgagcccagaccctcaggaaaaaactcatactcgcagcccttcgca
gcccacatttgcgctctgatcgcgtgctatccgcgcgcacagaatttcga
aagtattttccaaattcggaatgcgcgcggagcagacgcaattagagcgc
ggatctggcacgtaaggaagaagtgtgactggagcacgaaccagtaatct
agtcgcgccccgtccgcgctccaggaggagcgatttgccgagcagttcag
cccttcgcagccctttagcaacaaccaaatttatacagttttatgaaaat
tggaacgggatattattgatacgcctaagcagccctattaaatagtgatg
agggcgtaaatgaaattcgccatttccagctaaaatataaattttttgaa
ttttttaacattgatattcggaatggattcagcagaaaatttgaagtcat
ttgaaaatattttccagatttcggtactccacttttaaaattgaataaaa
ctgtagtctttattcaatgtttcttcaaaatttaaaaagtagaatataac
tgtgagaaaatttccaaaattgtcaaaatttcaaatagctgaaatatttc
acggcccggcggggggtacatggatgagaattctctaccgtattccaatt
tggctgactgcgtgctcaacgttgaatactcagtgtaaactttcgtacac
cgttgcgtactgcacagcgcgcattttaattgacgacatttagcaaaaat
tgaacataagatttttcggaattatgaagctcaattttcacaaaaataat
gagttttttgtagaatttatgaaaaaacgtgaatatatagattttttgtt
catgatattcaagaaaaagcgatttttagttcttcacagaggaatcctct
cgcatttcacttgctcatgatgttttttgctccactttaggacgataaaa
atgcgaattgttgataaaatgaatgaataatataaaaagtgcaaatatga
cttcagcaagtgttaaatcccaaatttttcctgcgattttctgctagatt
cctggttttgagtaaacagtctgatatattcatgattataatgataacaa
taacgaacataataataaaaatggagagcacagagaaacaacaaattgca
aaaacagcaactgatatcagaattaacgacgaccacggaaaccgcctcgg
tctccacctcgcccaccacggaagccaccacctctgtcgcgtcctctgaa
tcctcctcgatctccaccgaatccacctctaaatcctccatcgcggtctt
ctgatctaccacggaagcctccacctccaccaggatctgttgaaagtcct
ctgaagcctcctcgatcgccacctccacggaagccaccacgatccgcgga
ttttcctctatagccttcgaggcttcagttgtaccccattcttcgttggc
acgcttcagatctctacaaaaaaaacaaattagaagcattcaattatcga
aatgtgtacctatcccgatttatcgcaatctgtctattcttctccttctg
attctcaacttctttaacttgtccagtagcggcagcttgcttacgagcag
cattttcccgaatcgccttcacctctgcctcctcagcatcctgttgctcc
ttgacaatcgtaagtcttcgaatgacacgttgctcactctcctgctcacg
acgctttttcatctgcttcttcttgtttatagtcaccgcattatgcttgt
gatagagaacctctccctcatcgatttcttcttcaattttgacgagttcc
agggtcagtcgggtccgatctcacgaagacggacgttgctattctggcca
attccgcagtcacgtccttcataaatgtcttgtggaagttcttcttgctg
agggggctgctgaaaccaatgtcggcatgatgagagttccggtcttctga
atccatttcctgcgtgggctgtggcgacgagctgcacgtctgaaaatcaa
gtttttgtaatttttgggcgcatgatatggagctgaatcattcgatttta
gaatcagcatgcttttattcatattttaggatctttttaaaaaatctgga
ccaacagttttcgaaaaaatttaatttttgttcagaaatgtgaatattca
ctaaatcgaaaaaaataattgcaaaatccgtcagctgaacattcaaaact
tatcaatttgaaatcagcatatttcagtgtataattaaaaaagtttcaaa
aattctgagaccaatttttattgagaaaaataatttttcgctcgaattat
tgaattttcactaaatgcaaaaaacagtaaacttgggcccatgctacaag
cctgaatctttcaaattaagaaccagcatgattttttcaatattctagga
cgtttaaaaaaaatctggaccaacagtttttgaggaacgtaattttttat
acaaaaatgttctgatttttcactaaactcaaaaaaatagtcaagttggg
cccatgctgtacacctaaatcattaaaattcagaaccgccatgtattttt
tcttaccaaaggctctttaaaaaaaatctggaccaacagtttttgagata
tttagaaaaacaactcacttttcgacgtttttcgccttttcgtggctcac
ccggttgatttttgcggcgatttgtggtctttcgctgaaaatattatttt
tatttcaattattaacgaagaaaacaagaaaaaacgacgagaaaacatca
aaaaaacgcgaaaaaacatcgaaaaaccaccgcaacctcatgaacaaaaa
aaaagcattgcagccgcgggactagttttcgcaactttctaggccatgtc
ccgttcgccgtgccgtgtatttgtttaattccctttttggaaaaagtcaa
catatttttctaacaaatcgtttttctattaatttttttctaaaactcac
aatcaacagatcactttttgcattgcaattctcacaatatcccgacggaa
ccctctccaaatgattgacctctttgaatagttcatcataagtgtcggtt
tcattcaaatgcacattaatcattgttttatagttttgcacttttttcgt
gttgtaatagtattggataatggaagaaagcgagcgttggggcatctgca
aaaaataatgaaatttattttctttttatgattaaattaaattttcaaaa
attccctttttttgacatatgcacttacagccgcatgaatcttcttgaac
cgttttccgaaatgaaagaagcaagtggagaaaagactaatttcttctgc
cgtccaatcatcatgaatttcttttcttctcatcgcttgaaccatcgcag
cgtcgaaatcatttgactgtttgttcagaatgaacagagcctgtaaaagc
agttagtttttttttcaaattcaaagtacatttccgaaaaataaaaaaaa
ggcttgattttttaaaatctcgaatttttattatggtcaattgttatttt
ttccagagaaaaactcattttctcccaattttcagacgtttctctctaaa
tttggtgtttttccaatcgtaccctatctataggtaattgatatcgtcca
gtagcttctgaaatgtattctgtaagccgattctcgttcatttcgtctgg
aaacgcccaaatttgttgatctctgcacggttctttttccaattgctctg
cagttggctgtataatcgcctgatattcggttcccacgtggattagattg
tcgacgttggaaagtggatttgctggaagaaattgggaatttttcaaggt
tttaagtggattttcaagctatttataaaagcatgaaaaagctcagaaat
gactataaaacctttttttacgtcgtatttttttcaatgaaattacctac
ttttaattaattgttcggcttaaaaccagaaaattgtttcatatcgattt
tcccggtgaaaatcgaaggaatcgtcgcattctcaaagttttttcaccga
tttgtttcaattttagcacaactaaatggaaaaatcacaaaaattccatt
acagccgattttcgtgaattttcctacatttcgaactaaaaattgtcctt
tcttctgtttaaaccggaaattctcttttgaaaaaccaatgaaaatttga
attttctgggcttttcttcggaaaattattctcgaaatttatcaatcgat
ccttgggctttttttgttccgcagaggctggcggagtttacaagcgtacg
aagtggttcaacttttatataaagctttataaatgggacatagatgaata
tttcgaatgctaaatgcaaaaagaatcagtaaaaaagcgcgcagccccgt
ccttctctgacgaaaaacgccgtttaaggatcgattgctaaattttggca
gtagttagaagtgtcaaaatttctgccggagagtcgtcaaatttcactga
aacgtaacccggtaatttccacaattaatggtcgatttttcgcaaaaagt
ggtatgtttgtcaggatttattagaaattgtggctgtccagattttaaag
agtatttttgggcaaaaatgtcgaattttctctgaaaaagttcgattttt
atcgaaaattcagattttttagatagttttcatcgattttcccagttttc
agcctgagaactttactaacagaaagatgtgtcatgagcaccactttcat
gatgctcacgagcttcagcttcttcatcttcgtcctcttcatcctccaaa
tcttcatcctcatcgcccattgattccccagacgttgtttcgcgttttct
catggatcttataggacgagccatctgaagtttcaattttagcttttaaa
ttcaattttaccgcttaaaaatcgataattctcccgtactctgctggttt
cttcttcttgttccgcctgctcctctggatcatcttcctccattggctcc
ggcgatgcattcaacatattcaagccttcgtctgaaatatctggccaatt
tatagaaaaaccgacaaaataataagcctcactttcttttcgagaggcgt
cttcgtcagatgacgtgtacgaatccattttctggaatttgaggattttt
gaatgtttttaaacaaactttatagagaaaacattcgaaacactagaagt
tatgttgaaacacgagaaaattttttaaaaatccatgagaaaaacagttt
tgaaaaatctgtttttggaggctctccggattttgaggaatcgtcacccc
ggagacgcagattctccggtaatttttcattcatatttgagtttaagaac
aaaacagtttaaaaaaatgtttttagtatttgaatgaaacttataatgta
ttttttcttccattaaaacttaaaaaaaactacaaaattattatgaatca
aatttgaaaccgtgaatcaatctccgcggaagggcgagtctatactgctg
caagcgcactctatcgcaaatgtacaattggcggtttttcaaacaggaat
taatcggattctcgtagtttattttggatttcttttttcgggaacatatt
ggtgtttttgcgttcaatattcaaatttagaggaaaactgcttcaaatat
ttaggtaaactcttgaaaccgctgaaaataggcaaaaataattatttttg
tattttttaggctactttctatacttttgcgtaaatactatagtttttct
ataaaacacccattaaaattatttttataaaatgatttttccaataaaaa
taaaatgcgcaaaatgattcttttccagaatcctatatgcgcctttaaaa
tctctcggattactgtagtttcaaagaaattatcctttatatttttaatt
ttaaattttttcctgaatgtcaaatattaggggaaaaattataataatat
gtgctttattcatatgagtgtagaattagtgaaaaagaaaaaaaacatgt
atggactgtaaaattggaattttagcgagaaaataaaaataatatgcaga
aaaaattaaaattttcaggaaaaaagtcagtaaagccatcaaaaactact
cgattttgaaggaaatcagcaagaaaaattagaaaaaagtatttttaagt
tggaaaacccctgcttgaatttgtacactaaattgggcataaaagcgtac
aaattcgcaaaaaccggtaaaaatctggggatcgtgatggatggagtgtt
ttgtgaaaaaatgcagcgaaaaattgagtagacaatttcaaaaatgtcga
tttttgaaatttgtgacgaaaaaattgaacaaaaactgtttttttttgga
attttcaacaagaagttttataaatttttttgtttaaaattttgaatatt
atatgagtttggtttcacttaacagaacaattcgaacaaaagtattctag
aaaggaaatgtgcgctccagcacactatttgcccgtggagcgcacttgtg
tgcacgaacgctagcgagaatgtgtggtagaaagggagggaataggaaat
attaacaaaattgggcaaaatatgtaagattcggagaaagaattggagaa
aaatatgtatttcgagctccgcgagctgatcaatccaaaggctttctcca
tccttttttcgagaggcacattgcattatagttacacacagcacgtgtat
aatggaacattgaagcctggaaacgagccatcgctaccatcattaccacg
tggatctgaaaaaattaaagtttgatgattcgaaaattttctggaaaagt
tatgattgtgagataaattgaattctttgaaaaatcaaaattcaaaagct
tgtagaaaattttatatatttttttaagcgtattttttccgtatacattt
ccaaatttttttgttacccaattttaaagattttcttgaattttaaaatt
tctttcagtaaaaactttttttcaactttttgattttttttccgcatttt
ttaaaattttattcagaattattagattcttttgaatttaacgaattttt
ttcgctaaaaaattgttcgatttttcccgaattaagaaaaatattatttg
gtttttgaattattttcctgatttttttcgattaataaatttgtaaaaac
aattttttttctaatttttggttttgatgattgtgttttttttctgaact
ttacagttttcaaagtttacaccgaacttccacattaaaaaattctgata
caaaaaagtattcacatgatttttaaaatttaaatatttttcaaaaaaaa
taatatttaaactgtgtttttttcggaattttttttcgattttttccgag
ttttttttggaattttttcctttctgctccaaaaatattcaaattcaatg
ttgtgtagaaattttattcaaaaaaagtgttcaacttctgagtctaaacc
ttttccgaatccttaaatcctggcagagctctcgtgaattcagttgtcaa
tttatgtggatagcaagctgccagtttaatgaaagttttagttcctttgt
caagtactcgattaattttcgaataatcataatcatcgactcgaacacca
tataatccttgagtatagttccaaattgcttcacggaatgcagcagtgtc
aatttcattctgattcacggcggctggtggttctccgtctccagatgcat
gggatgagccggatggcctgaaaaattaattttttggaattattatattt
ttctgtttttgaaatttcatgcatctcgaatattttaacaaaattaccaa
attcaactagatttcttacaactttcactgtgtcgatttacgggttcgtt
atacgaattgaatttgtttatcgatagaatattaaaatttagctaaaatt
gagaagaatataagaagaaattaatttttttaatttcaaaaatcgagcca
gtaaatcgacacgagcgatcgacacagtagtcatttaaagaccagtttcc
gccacgaaatatttcgcgcttcaaacatgttgcgtagtacgtattctcaa
aattgtgcgttcacgtataatatttatgcgaatttttggtctactttgtt
agagaaatcatcactaacatattgccagtaagagtccgaatatgatcgaa
cattcgatcaagccgtgacgtcagtgtatccgtatactcattcatcgtat
tataaacatgatcccatccaaattcttcaactcggaatggcggaatatcc
ttttcaggtcgctttctaaaatcaatatatccaaatgttcgatgatgcga
gtaaattggataattacacggcggctctttttccataatatcttctccat
tttcatcgatatttgcaagaagaagtacaggcgagtagtttttccgattg
gaactatatgttgctgcaggagcactaattaatgattcaatagtttcagt
agtcattgcacacatcttcgctggtggcctagtttgtcctttttccgtct
ttttcagctcactgatcaaatattcgacttcagttggccgacgatctggg
acttttcggaaataggccgacattctcgcctcccaatagtcgagatcatc
gatattaaggaaatcaatctcatcttgtgtcaaatcaacacgacgttcca
atccaatacagcatataactgtgcacattgcgtgagtcattgacattatt
ccgacggcgtggtggagagagcaaaccgagaaaaacgcaggaccaccgtc
tggcgtgcggcgagcgaagagcacctggaaattttcaaattcttgagaaa
aacctaacatcgttgttatacgttcgttctcttggcattggagttggcag
aatttgttttgaaaaaacgttgttttttttttgaaagaacatttttttat
tacgggaccatgagatcatgagaattcctatttactggcgcgaaaatatt
ggcaggccacggcaacgagagagcatatggcaaagagagacgcatcttat
tttgtcttgtaatttttttttaaaataatttacaatcccttttcaactat
cgtgattgtaaaatattacaaatttcagaatttcgctaccaaattattac
tggaaaactaaactctgagaatgcgcattgagcaacatatttgacgcgca
aagcatctcgtagcgaaaactacagttattctttaaatgactactgtagc
gcttgtgtcgatttacgggttcggtttttgaaataattttcttttcgaga
agtgacagtgatattccattttccttcttttcttcctattattttatcat
tatttgcttaattttaatattcaattcataactaaattactttaattcat
ttcgagtagacattcaaagaattccggtagttttcgcttcgagatatttt
gcgcgtgaaatatgttgtgaaatacgcattcttagaatatggtgttcccg
taatattcagaaaagaaaagatttccaagaactttctgaagatttcaata
tttgcaaaatcagaaaccagttctgaatattctttatttttagaaatttt
tcaaggttttctaaataacttttctaaataacctaccgtatttcttctat
taatatggctgcaatactatttttcgatggtcttcccgcttgcaatacta
ttagggagtgcaagtctaatagggagtgccatactattcttcagaaaatt
tttctgtgttggggcttactagattctacttgaaaaaactccaattttat
ttggaagtatagaaaatttgattgaaattgcaacaaaaaggtacaataac
ttcaatctctaaaaattttgttataaactgttgcaaaataggcaaaaaat
gttattaaaattttaaaattagtaaggagtgtttgcaacaaaaaaaagta
ggtgcaagactattagggagtgcaacactaatagggagtgcaatactaat
tttcggaaggtctccgaggggcaatactaatagggagtgcaaatctaata
gggaggccatattaatagaagatatacggtatatatagctttgaaaaatc
ggaaaatgcctaatttttactttttgaggtttgaaaatctctaaaaattc
aataaaatttcaaattaccgctagatttttccaatgaatcatccatggtc
tatgacagagcattcgattcaaataatccaattttcgaaatttcatgtat
gaccaatcaatgcccaacaaccacatttgttgtccacccttttccagaaa
tttgcgacgatgatgatccataagtgataggcatctgtgacgtgatgcag
ccattagtgcaagataatgacgagccgaagctggtagatcacttatatca
acgaacatatggccataacttcctgtcatatgaacatgtagagttgggtg
tttacatgtgaaacggaataatctggaaacgtgagggaaattagttcgag
acggggaggggcaggttggcggtgccaaccgacagccgaacattggggtt
tctcagctggtagcgccagccgacagtctactgcagtactgcagataaat
tttcgtcggctgtcggctggtgaaaattttcatgaaaatcaataatttta
aagaaattgttgcaaatttttcccaaacttgaccaaatttgttggctggc
tgtaccagccgacacccgaaatttagaacattgattagaggctgcttggc
agaaataattttaaattcagaaattcaattcgttttcaaaaaatattttt
taaaactttaccgatcaacttctggaatcggatcaaaattgagccaatcc
atggcttttcgtcttttagttgtagtgtgcattgtgtagatctttttata
ttgctgcgaggtgagtaaatgaagaattttcgcgacccgtttctgaaaaa
actcagttttctaaggaaattttgaaaataaattcgagaaaaagaaactg
agtcagcaaaagaaaattggaaatgtctgtctggaaatattcgaatatta
tattcaaaagttttcaaaaaaacaacgaaattacaagcaattgtgatcag
aaaccgcggaaggaactggacgaaaaaaattatctttgagacgaatctct
ttgcatctttgtgatctaaaagattaataaaggttgtcatcacatttttc
gagatttgggaatgtgataagggtgaaaaatggagattaattgtggtaaa
atgaggaaaaacctaatttttggtgagaaaattgtggaaaaactataaaa
gaatctttatggagtttaaaactcaagtttttcacgcttttccgcactgt
gcggaacgttttttgagagaatttggccgaattcggtgattaaaaaaata
atttcaaaactttgcgcctcaattgtgatgtattaccgtactctgttgcc
attccaccaaaatttccttcattgttttgccatttttctgcataataact
gttctgggtttttttgcttcatgtgcccaaatgtacgaatttccctaaaa
attatacctattttttcaaaatttttaatcgctagaatttttttttctgc
attttctttaaaaaaagagatttctcgcaagtagaaggagaaaaaatgtg
tggctatacttcttcttaaagaatgcacgactagccatagctcaagcccc
ctctggaacgttccatcttcctcccattttcccacgttcaagaatcatca
gcttcttctccctcagcttctcttcttctaaaaccacaactagacaaatg
ttcttgttttccaccctatttttcacataaaaccgccgagaaacccgcta
tcacagactcaatgcgcaccggaggggctctttgtgtgtgtgtactgatc
tctgcgttatattcgaacaccggcgcacactcggattgaaccagaggggg
ggggggaggggggggggggggtgaaaaaagagaaatactctgaaattcca
taaaatctagaagaagaaagaaaacaaaggaaaaattggacattccgaag
tcaggctaaaaaatctcataaaacaaaatctattcgatttgtgaccattt
tcatctatctctctcaaaacccgaataaacaaagcctcccgtccccaaag
tgtgctctcatgctcttctggagccttctagactgtctgtagagcctaga
gacagcggaattgcactgaagtgatggagagacgtagagaaaacgcctga
agaaaaaaacgaacactttggtggaggaggagatggcttccctccaaata
aacaacaatttctatcgtttctctgtgattgtgttctcttctatgtatac
tgttacgatattgaacaggaaattaaattgagcactctgaatacataata
cacaataaataaatacaaaaactatagtttcagcacaaaaaattcgaaaa
aaaaacgattttttttgtccgagaggagtatatggcctagaaaaagaaaa
ctcggccactctgatgcaataaatttaaaaaattatggccgaattttaga
tttctcaggccaatttgatacgtttctcgaaaagccataaattagtcggt
ttttcacgggcttcttgccttcctcattgcatttttcgcgctccattggc
aatctcctgctggacaacgcgtgggaaatcgtgtgccccacacgggcaaa
tacattttgttttacaaagaaaaccgtgccgcgacgcgacacgcaacgag
ccgtaaatctaccccagatatggccgagctcaaatggcctaacctgtcaa
aatcttccacttcaaaatatgagggaagccagaagcgcgtgttgtttctg
aaaaaaaaacccgcctaaagttgatttaaattatcgtttttttggaaata
ataaaatcgatgaatttgtagattttgataaatttccgataaaaaaaaaa
ttttaaaagaggaaaaaaaatgtttcttcgccctttagtaccaaaaatac
gcccaactaaccaaatcgttctttcaatcttttttaaatgtttgtgcgtc
tataattgtcgcttcagaaaactacacaaaacacacacacacacaaggag
aagaaaagaaaaaacgtgttccatgacctgccactgggatcgatctgtaa
aagaattggggaaaattgaggtaaactggttttttatcgggaagattttt
tcggaaggattgagatgaaagttcgaaaggtaattggcaaagttgaaaat
tgaaaaattcgaaaaaaatctcaattctctgctgtaacccccaattttgc
gtcatggcctagagtatgcagcgtggcctagaaattcctaacgtggccta
aaagatcacggcggtacctatgattttctagcgtgacctagaatatacca
gacctagaatttgatagcgtagaatttcccagtatatcctagcagtctta
agtgacagtttctcagtacgtccaagaattcgtcagcatgacctaggatg
ttaaagcgtggcctacaaattttcagagtcttctaggatattccagtcta
aaaattttcagtgaggcctgaaatcatcgcgtgtcctagaatgtctaata
attgcaaaaaaaagatttgaaaactagtatttaccctaaaattgcatttt
gagcattatttttaatctagttttaaggaaaaaatcagaaaaaataaaca
ttttttgattaaatcttccgatctacagatagaaagtgtgcaagaaagaa
tgcaacattgtgctcggtggagcaagaagataaaagaaagagaaagaagg
tcccccacccctccagtggtcgaaacaatgataaattggacaaacggagg
accaaggggccgggcagacacaagagagagagtacgtgaactgaggaggg
tgtgcagggaaaaatgggatgggggcaaatctagttcaaagatgagacac
ttttcaggatctttgattctgagaaaaattttgaacaaaaagaatacttc
aataatttaatggcacatagaaatattttcagattgttcttcaaaagaaa
aatatttttatgcccggaaaatttatttattgcatttcttccaaaacagt
ggccggtctcgacacgacaaatttttgttaaatgcgaagaggtgtgcgcc
tttaaagagtactgtaatttcaaactttcgttttaatatttacttgtggg
aaaacattaatgcttaacgaaaaattacagtactctttaaaagcgcacat
cttttcgcatgtgacaaacattttcgcgtctcggtgacaacttttaagtt
aaaggcacatagaacttttctgaagaattttatttatttttctgaaagtt
aattgctacagtatcctttttcaagtcgcaccgagagccaaactgtagca
aatcatcaaaaaaaagtcgacaaaacgtgccgaaatcagtaaacttgaga
gctttaaaactctattatcagttcttcgccaacaaaaaaaaagagtaccg
tatcaaaaacgaacttcgacttttttggctctcctgcatacggacatgat
tctgattgacagttttcatgtttttttttgggagttttatttattgtgca
tttaaaaaatcgtatagtttgatgcgtggcctagaatttgccagtgtgag
cattaactctccacggtagccaagaaattttctacggtggcctaaaaact
gccagtgtagcctaaaatattttattgtggcctaaattttccaatggtct
gttttttttatagttgcctagaatttcttttcgtgacctagaagcgtaca
gagtggtggcctagaaaacgattcatggcagagttttgaaaaaaaaacga
aatttcgagaaacaagcgaacaaaaatcgtctgtcgaaagagtatttcga
atgctggggatgcaaatcagcaaatcattcaaaaaaaacttttgtgataa
gaaatcaaactgataagccagtgtcaaagtctcgaggattaaaaatagca
tttcaggtcggggtacggtagggtttttgtagaaattaatgcaaaatttc
agtgggaaacgagttcgtggcctagaaaaatcatgtctgaaaaattgcaa
atgcgctcccccgaaatggttaaaaattttcaattgatagcctatttgaa
gtggcggcctagaatatcaaataatggcctagaactcaaattggcggcct
agaaatcaaactaatgacctagattagggcatcttgtaggcagcttagat
cacctattataggcaggtgtaggtaaaattgtagacaaatgtaagtttct
ttgaagataggcgtaggttcctttgcaggcatacatagatcatttattag
gcagatgtaggcctgattgtaggtacagtgccggccaaaaatatatccta
tttttgacttttgataaatttacaaattttccaaacgagcacaactttaa
aactagaaatgttatcgaaaaaagttcaactcatgtatgtattgcccata
attacgtctactcgtattcaattgtttgttgtttactagtgtcacgacaa
caaatacagcggccgacatctcgtaagcccgtttttgacaacgtttactg
attcggccgtatctcgaaaactaatttttttctgaaaatgttgttaaagt
gaaatagttttcatgttatttgttatcatttgtgtttattcactttgttc
tgaaaaatccagtaaaaaagttatgggagtgcaaacttgtcgctcactgc
cactcacccgctacaatcaaaaatcaggttacttatagttagttctaatt
ttttttttgtagagcattttttagaaataacacatgtaaaatcacaatga
agctatattcaaacacgatatcaagattcaggaaaaaattcattgtttgc
gagaaatgttcaaggcgtggccaaacactattcaagtttaatctctcata
actctttttctggatttttcagaacaaagtgaatagacataaatgatgac
aagtagtatgaaaactatttcactttaacaacacctcgaaaaaaaaatcg
ctctcgagatacggccgaatcagtaaacgttgtcaaaaacgggctcacga
gatgtcggccgctgtattttttgtcgtggcactggtaaaaaacttaaaaa
attgaatacaagtagacgcaattatgggcaatacttcatcagttaaactt
ttttcgataacatttctagttttaaagttttgctcgtttggaaaagttgt
aaagttatcaaaaatcgaaaatggcatatgtttttggccggccctgtagg
ttaaatattttcgttatcaggtgtaggcatgaatcgccatgtaggcgggc
gtaggtatcttctaggtaggcgtaggttacctgagtcaaattataggcag
acgtaagtaatcataaaaattgacactttgtgggcaggcgtaggtcacct
tttagacaatcatagttagctttctaagtagggttaggacacctattata
ggcaggtttaattcctcttatatgtgtgcgtagaacacgttatagtcagg
tgtaggtcactttgtaggcaagtctaggttcttctttcggcaggcgaagg
tcatcttctgagcaagttaaggttcgccttgtaggtcggtgtaggttgcc
tcgtaggcagactaagttaccttctgggcatgcctagattgactagtagg
caggtgttggcaccaagggtgtcagtgtcccgtaaaaattacaaaaacgg
gacaacgggatgtcccgttcccgtgaaaattttaaaaacgggacaacggg
acgtcccgttcccacgaaaacacccaaaaaacgggacaacgggacatccc
gttcccgtgaaaacgctcaaaaacgggacaaaagacgtcccgttcccgta
aaaatgacaaaaacgggacaccgggacgtcccgttcccgtgataattttg
aaaacgggacaacgggacgtcccgttcccgtgaaaacacccaaaaaacac
ccaaaaaaacgggacaacgggacaaacgggacacgggacttgacaccctt
ggttggcaccactgaagaatgctgaaaccgacttttttttcaaaaatgtc
ctgctcaacgagccgaatgcattttggtcggattatattggcacaccttt
ttgcccccgagagaatcattgaacaaaatctcatgcactttcaatttcat
ttttcatttcatcaaataaaaagattcgggaggatttgatatatattgga
aaaataaatgaatgggggatttgtatggtgggggaaaagtgcacacccgg
aaatgagcagtaggattttgagcaggaaattgaaggagctggagcaggag
agcagctacagtaaccaccccttcacagcaaaacacatggctcataaaat
tgaatatttgaagtgaactactagtgataagcggtgaaacggggtatgtg
gcactaatttttttttcttcaaaaaacccatttcttatcacttgtgtgca
gaagcattatggagacaggcaggaggcaagtggtggtctaaaaattagaa
aagttcggccacagcttgcccgataggagcacacgggcatactgtttcaa
caaaaattcgaaaaaattggaaaatcccggaattttgattccgcggaatc
cgacgattaaagaaattctcgcgtttctgatttcacggaaatcggtattc
tcgaaatttggtttctgcggtgtctattgttttggaaatgttgtgttcat
gttttatgaagaacaatataatattatgtataatagatattatatattat
atataatagaataattttagtaaaaaccccacaaaacttcgaaaatagaa
gaaattctcgcgtgtctccaaaattacaaaaaaatcagtttttttccttt
attttatattacacaggatatttatatcaattcagcaaaaaaacgggcgg
gacagaaaattaagaaatttgcgaatattcgttcccacggaagtaaattt
ccccgaattagaaaaaattcgaatttttactggatttgtctcaagctttt
gaatctagaaacattttctagtaaaatctctttaaaaaattttttacacc
aaaaaactttttaggccctgaattctgcgaattaaaaaattccgcaagag
accacacaaaatcgagagacttagttagacaagtagagggaaaaataaga
ggcaacaaatcatcgaaagtttttttctgcagagagaatgggggagaagt
tgcggcgctgaaagagagagaaagagagagagagacagagagggtgagag
atataacagaaaaccaggatagtgcggaggaagagaagaaaaaagtgtta
gaaatatttgtccgtcgacgccttcttcgtcttcttcgtcgccttcataa
atgaaactatgcattttcctcagatattgccttactattaaatggggccc
gggctaaagggtgtggccggccgatccaaaacggtggcctagaaaaatat
cggcggtggccgatatcaaataaaaaaaacatcgatagttatgagaccat
aatttttagtttttcagattttgagtcacttttctgatttttatcccaaa
aatagagctctttgctgtttttctgcagaatcagcaggtggcaacttggt
tttcggaatttgtgctattcttagaaattcccgacacagcatcgagtttt
actggagaacacgtagcgagcacagaaaaaggaaggaaagacaagaattg
gctcggcgagcaaccagaaaagcagcaagaaaaaactgaccgagcaaaga
acagcgcgatggggctcatatatatctaaaaatggatggatggagagatg
agagacagcagcagtattcggtcaaatgaagacaagccaatttcgaagct
tatttggtattcatgcgtgtctttttttttcttgcaagaaaaactgatca
ttagcagaaaattcaaaaaatattggttgtccgagaggagtacagaaatt
aaaaaaaatcgtccgaaaggagtacaaaattcaaaatgtctattatccaa
gagaagtacaaaattcaaaagtgtatattgtccgagaggagtacaagatc
caaaatatgaattgtccgagaggagtaaaaattcaaaccacaaaaatccg
aatttgccaagaaaggggcggagcctgattcgagtggagtgtcgttgcaa
aacgcaaaacttcaaaaacatacggttttcaaaatctacctcgccgacct
accgtaaccctctaaaatttctaggatcaaatatcatcgcaagaaaagtg
ttcgttcgaaacgaaaaatatttctgacgcctcatcaatcatcatatcag
taacaaaaacctgagagagacggaaacaaagaaatatattttgaaccgaa
cagggatcctgcaacaaatcacgtaatggacaaaatgcgccctattgcta
aatatgcagcaagacgcaattgcattcttctgccagaatatcgattttta
tacgtacttatagtgataaaaaaaatgctgaattatcgatttttaattcc
ccggaaaaatgtgcgacagagcgtgtttgcattttttttttcgaattttc
gtgcagaaaaacccgtaagcatcgatttttctcagtaaaaatttctcgcg
ccaaaattgtttctatttttttcgggaaaaatcgaaaatctccaaaactt
cggtggagcgcactttctggaccacaatttttgaagggaaacatcacttt
ctgcggttttcaataaacgaacaaacatcaacaagaaacgagagagagtt
tttgttgactttcaagaaaaaaatggatatcgaatttctgtgctccattt
ccctctccgggaaatggcgcggggaacgtgcaaacaatgcgagtatgtct
aatggctctcacgtagatcgagaaagtggaaaatttgctagtatagacag
tttaaggaggctcttttattctattggggaaccgatttgtttatgtcttg
ccgtggagcgtagttactgtaatttttttgcaaacgtgctccatcgaaca
gtaaaaaaatcagtatgcatactagtatgtacctttaaatagctgtaaca
cgaattgcctgtgaaaataaaaatctcggcaagttctctccatcggatca
atgtagggaattttgctgtttataatgcaaactcgctctaataaactaca
attttcgatcggtatttcatgcatttcgactgattttcgttattttttat
gtacgctctctattgaaacacggggcccgagaaaatatccaaaatctaga
gaggttgtattgcttaggcttagccgaaaacctgtaaagattttttaaaa
attgttcagcctgcgatggacgactttttgtaaaacttggccaccaactt
ttttacggtgcggctacatcgcatttgggtgacctttaatgtgttcaggg
tgtctaaacatgcacccaaaagagagtgtcatttttaacgcgaaacagca
tcaatccaaacggggcgacaaaaaatgagagagagagagagagcgggcgc
aatctaatgttttatcaagtgtctcttcttctcctccgacctcgtttgca
tccccctaattcatcattcgtcggtttgtaatacagagagagggacatag
tgagtgagagggaaaattgaggagattcagagagttagaaagagagagtg
agagggaacttcaactttttttttcaaaagttttggtcgatgattttgac
atttgataaaactgaatgagagatgatgcttagataaatgaaaattgatg
agatgatatttataaatgcacttgcgatgttgttttacgtgcaaattgct
gattagtcgagaagttgtgattttcgtgtcgggaatatttcactaggaac
gcccttgcgcctttaaaatgtaaagtagcataatttattttcagaaaatt
taagcgttggaaaaataagtagtgcgcaacatatttgactcccaaaatgt
tttgtagcgaaaactacagtaactctttaaacgaatactgtggttctggt
gtcgagttacgggctgccaaaattcgaaagtaaattcatttataatcgaa
cccgtaaatcgacacaagcgctgcagaagtcattcgaagaattactgttg
ttttcgctactagatattttgcgcgtcaaacatgttgcgcagtacacatt
ctcagaattttgtgttcccgtgatataacaattcatttttctgtctataa
cctctttcaattataagaaaccatttgcagcgaaacacaaaaaatttagc
cgatttctatttcacctataaaattcgcgtcaaatggcccgcgctgtcaa
gacagtcataaaaccaaatgttatgcaaatggcgtaaaattcaacagtgc
ccgcccgcatggtcattgatcgtttaagaagaatggaggagggtgcgggg
agcatcatttcctgaaatgagcccagaagcgagagattagagaattagag
aaatgagagatcaatgaggagagggtgaaaggtatgaacaatgaataaga
aagggatggaaatgatcacagatggaaatagatggaataatgaagtgcat
cgatgcaccatttcagatttttcgggcttttcgcagataattgaggaatt
acatttttcgggctccatcgataataccctgccggacaacgcgttggaaa
gtgtgtgtactccacacgggcaaatacctttagttttacaatgaaacccg
agccgcgacccgacacgcaacgcgccgtaaatcgaccccagccgtggccg
aaccaaaatggcctaattcgtcaaacttttacattccaaaatatcaggga
aaccagaagtgcgcgtttcctgttgtccgaaaaaagattacaacaaaaaa
gaagaaatggagcatttgcgctccatcacactctcagacaatttcatttt
ccacatcctatatatattttggtttttctgtcgtattttgttttaattta
ttggtatttcgttcaaaaataattattttgactgtatttttggttgcata
catgtagaactgctgttttttaagatattctgcccattcaagtttttcag
tgtaaaattgatatatttcattccaactgaaaatgagatcgaaacgatgg
aaaacctcggatattactgattatggaaagaagagaaaagaatcggaaag
ttgtggatcaagttcaccgattctcgaaacacagtcatctggcggtgcgg
aacttgacgaagttactgaggatgaatattctagtaattcgagcagtaat
gaaactagcgacgaagaggaaaactcagaagtaccaaatgtcttatctat
aacagaaagaggtaagaattgcgtcttctagtgatcatacttttcgccag
attccctaatgtaatatattttgttgtagagaaaagttggcaaaagttaa
cggaaaacgatttgggacgaattcgtttcatcttgaagtacactagcaat
actaaaaaatgcgtgaacgagtattttcaatataatcatgggcaaaacaa
tgaaattatgaaaagtctattattggataccgatggaactatgactgcaa
aggcttgttcggaatgtgcctacgatttgaatcagtaagttactctctcg
atttattcccaaaattaatatgtgcttcaggtgccactgcaaaaaaccgc
ttcgcttcatcaatgctccgtgtggttggtttgctattcaaaactataaa
tagttcactgtttccgttcagaggtcatcaaccaagttcttcatgttgaa
aatgcggagcccaccaggatcaaccatgtaatcgcaacactcttccggaa
tcacattggcgagattttgttggtccactctatttctgtgcgagaactgt
gataaaactagtattttcagcacaaaggctcgaactgcggaagctcgcgc
atctgaagaagctcaaatcaggattcaaatccaagacaactcgaacgcat
tccaaagatcgtatcataacgatccacaaccttcatcagccgaagaacat
gaggaagatatcgtggtggatggctgagtacggagctcaaatgccttaag
gcgaaacaattggttttttaatttgctggttatcatgttagattttgaac
gtgttaggtctttcaattgtttttttttttcgaaatgttgttgttctaat
aaatttgttttatttaatcaaacgttttttagtctactacgggcgtgaag
ccagatatcagtggtatcttcttatcagaagctgaatcatttccggttga
caatgtttgaaggacataagaaaggctgtgttactgatttcgaccattga
tttgtttatatatggatatgttccactgccttttggaaaggcagtattcc
cggtatatatgggcctaatacggaatctaaaataacctgacacaaacctg
acgttgacctgttgccggcccgcggcggcttagtgtcaacttgacagcgg
gtcgcgatttcacctgccagttgttctccattcagcagccagcgacctgc
tggcaggttgccactaacctgacgcggtttacctgtgttatcggcgcgtg
catagcttagtggtttcaggaaatgatgctagtaatcagaagatcggggt
tcgggaaacggcaggggcttgaaggttaggttctatgaagcagggcgaag
ggttgacaaggagaggcaataagcaagtagtaggggttctctagaaaaca
tttttgtctttaatatgcgtttcctactgatttattattgatatttggat
ccccttttctagaaaaaaaaatcagaatcagcagaaaaatttgagaaaaa
gtcatagcaaatcagagttggtcagagtaaatcagagctagtcatagtaa
atcatagctagtcagagaatatcagagttaatcagggtaataagtagacc
tagtcatagtaaatcagagctaggcatagtaaagcgtggttactccgagt
aaaaccacacttgcaccgaactgcggttagtgtgctttaccattatgtaa
ctccgctttttactctgagttagtatgatatggtttgtctgagctgtggt
tgggcttcgcgggaaacttgaataattcgagacaaaatctaattttagcg
aattttctttaatttctttgaggtttctacgacagaactcgaaaaatttc
gggttttaatgtttacacattttatttaaaattgaataatcaactgcggg
actcctcgaaaatcacatgctcatttaaattttgaagttcaaacctcaaa
aaacgcgcaaaaaccaaattcagctaggatatcaaatttatgattgaaat
ctatattttgatgcggtgtttctgaagttttcgcgataaaatccgaataa
taattccacgtaccgtatattctctatctaatttccaggtcattttttaa
tgcagcactattagagactgtcgtactactggagactgcagcattaattt
tcgaacggctactgtcaattatagatcactagtatttagtcacaaaagct
aattttttaagcagaaattcataaaaatgttttcaatattgcgaactttt
gtaacaaaaagacccagtaattcaattactttcgtaaattatcaaaaaat
catcaaaaatatacaaaaaaataccaaaaaatattgaaactttcaagtga
ctctttcaatagaaaatggggtgcagcactaatagagactgctgcactat
ttttcggaccctttttgaatgcagcactattagagactgcagtatttact
actggagatgcagcactaatagagaatatacggtatatacgtaatatatt
cttgcagaaaaaagtacgattatcaatgaaaaatagctgataagaggctt
ttgtttgaactaacagacggaacgactccggtttagttcaaaaaattcta
aaaacacgttgtgtcaggctgtctcattgcggtttgatctacgaaaaatg
cgggaatatttttccagaaaaattgtgacgtcagcacgctcttaaccatg
cgaaacgagatgagatgtctgcgtctcttttcccgcatttttcgaagatc
aaaacgaatgggactttctgactccacgtgtaaaaaggggttacgacgga
ccctggcctagaaattaggcgtgaaaattctcgggcactggatgtagtga
acgcccgcgatgaaaaattgggggaaaattaggctttctttgcgagaaag
attaattaaaaatgttttcctttgtcgaaaataatttttaaaaaacacac
cacgtgtattcagctcgaccaacgcctcgaaaattttcaaaaaaggcggg
aaaaattagttgaattcgccaagaggaatttcaccgcagcgcgtgcaaaa
atttcagcatttgcgcgtgacggtgtttgcacaaattacaccgaatggtc
gagctgaaaacacgtgcacacttttaaataaaactagaaaataaatccca
ggcctgcaaatattgcacacaaaaccgtaatccccttcgcgctaaacaac
acgcgcaacgatgctccgcttggggacaaggaaaaattaatttaactcgg
gattttcattaaaaaattaggtttttagttaatttttcgatgttttcact
gcgaaaaagtgttaaaataacgatttttcaacctattttcaattaatccg
tgcaaaaaatcgtgtatttctcgagttttgaaagaaatttatgaaaatcg
gcatttttaataatggtttttcaaataaaaatataatttttcggtgcaga
aaagtcgttgctcgtacagtttttttaaagcattttcacatcaaaatcct
ccatttttccagtaaatcgatatggagtgcgacgagacaaagctgagcga
cggcgcaagcggctgggtgccgagtatcccgacagatatcgattcaaaag
acacaccgttgctcgatatatcttctcaggcgatttgggcgctttccagt
tgtaaaagcggtaaattttccgactttcaagggagaaaagtgtagaaaaa
tcgaaattacttcttaaaaatctcgtaaaaatcgaattctttcaggattc
ggcatcgacgagctcctatccgacagtgttgagaaatattggcaaagcga
tggcccgcagccgcacacgattcttctagaattccagaaaaagaccgacg
tggctatgatgatgttctatttggattttaaaaacgacgagtcttataca
ccgtcaaagttagcatttttggctttttcaaacgaaaaaatacaatgaaa
cactgaatatctagtttttttctcaatttttgcctaaaaaacggcgattt
ttcactagcttttcaattaaaatttgaacaaaaagttttttaaaggaaaa
acatgaatttctagctttttcagaggttttctattaaaaaatagagattt
ttgtgatatctgactgaaaaattaccaaactgtcgatttttttaaactat
ttttcacttaaaatctgcaattttttttttcgaggaaacatgtgaatttc
aagctttttcagagattttctatgaaaaaggttcgtgccgagacccatgt
gcttttaaacttcagaattttcccaattttgaaattaaaaagagaatgaa
aattgattttcatggaaaaatgcgtttttggcccaaaacctccaaaaagt
acaaatataggtcgactttcaactgttttagatcaatttttttgcagaat
tcaagtaaaaatgggttcatctcaccaggatatatttttccgtcaaacac
aaacattcaacgagccccagggatggacatttatcgatttacgcgacaaa
aatgggaaaccgaatcgcgttttttggcttcaagtacaagttattcagaa
tcatcaaaatgggagagatactcatataaggtagaggaattgagaatttc
agaacgaaaattgccgaaaaaatgaaattttagcgaatttgagtcggaaa
tttcgaaatttgattgattttaagcaaatttccaactaaaatcttgaaaa
tttgatctttttagataaatttttttttaattttgtgcttttcaaaaaac
ctcaaaaaacaattaaaaattgaagtaaaattaatttttcaacaattttt
gaaaggccgaatttttgattgaaaattttcacaatttgtccattttgtgg
tggggcttattccgaaaaatcgttgttttttttttcaaaaaagttataaa
aactttaaaattgccatgtaaaatatgtttattctcagacctcgtaggca
cgaagcaggcgtaggtcgcctcgcaataaatttgaaaatctcaagaaaaa
tcaataaatttgtgattaatcaaaaaaatttaatttcctggtcccagcac
gaatgctatttttcgaaaaaaaaaaagaggcgagcctaatatagaccacg
cccacaaaatgggcaaaagtttgatttttcaaaaaatcgaaacaaaaatt
tttccaattttgtgagattttaaaatttccggtttttggaaaatcgaaaa
aaaatttctcgttttttaattttcaaaaaaaattgtgcctaaaattcaaa
aaaaaaatcaatactttctcaaaatttccagaaaacagtccattttccag
gcacgttcgagtccttggaccccagcgatctcgtgtctccacaacgaatc
gaatattcaccggagaaccacacggaccgattcccgataaaaatatcact
aatttcgacgacgaggattttgccaattttatcgatcactcacttgttca
cttatcacttcgttaaatttacctccagtgattccagataatgagccagt
tttgcattgaaatttagtgccaaaatatagaaaatcgcatgatttaacat
aaaatagcgtttcgaattgaaacaatggaaaaaaagtgctatgatgattt
tttaacacttttaattgttccaatttgaagtaaaatctattttcagataa
atcaactgattttctatattctgccactaaagcttaaaaacttgccctgc
tgtcctaaccttcaaattgttccctgcaaattttattattcttgtttcat
atttttgcgattgcttcgcgagacccaaactcacacatttacctgtaaaa
tataatcgaataattatttatatattttctgtaaatttccttagtatact
ataaattttctgatctctcttcaaaaatcgctagaaaaaataaacaaatg
tcggtttaaaaattcctggtaatttaccttctatagaaaatttttcgaaa
aaaaaaccgaagaaattcagatggaaattcccgatcccgaactgccggga
ataccgattgatccgcaagatttggagattctagacacgcccacacggtt
ttacgagaagcttttagtgcgtttttcgtgtcgggacccggaaatttgac
atttttggcgcgcggcttgttagactccaaaccttttcaaagattttttt
ttcgaattaaataacattcgtgcttgggcccggaaattgaatttttgatt
tgaaaacaattttttttgagtccaaaattttcaaagtttgtccatttttg
gcgcgtggcctagtaggatccgccccttctaaattttttttgagcaagtt
ttctgaagcattgatttcaaaaattttttttggaaatttctggtttattt
ttccggtttttttccgagttgctgtttaagtttggagaaattccagaatt
tgtcaatttttggggcgtggctttttcagtaagcacagtttttttttttt
gaaaaattgaaattttcgcggtgcggttcaagaaaaaccacaaaaactca
atgattttttaacgaaaatttcaaatttcttgcaagacctactgcaattt
cgatttttagaaactttttgaaaaaaatccgaattttctgatttagcccc
gccccaaaaatggaaagatttccgaaaattcgaaccaaaagttcgcaaaa
acttgaatttctctcacacagattgacgcgctaatttgaatttttccaaa
aataagccccgccccaaaaatggacaaattttaaaaattttgaaccaaat
aaattcaattttttttcgcttttttccgttttcgaacaaaaaattctaaa
aatatatggttctaggcggggctcaggcacccatctacctacttaaaaat
gcgttaaatttcaggaattaactgcatcaaccgaacggcgtctcgcattg
tgtagtctgtatttgggcgaaggagatctcgaaaaaaatctgatcgctgc
gatccgagaaagatccgaaaaatccgagattgaagtgacgattctgttgg
attttttgcgcggaacacggaccaattcaagcggcgaaagtagtgtaaca
gtgctgaaacctatttcggaaaagtcaaaagttggttttttttgcaaaaa
aaaatcgataaatcgataaaaaccgacaattttgagaattttcatttcaa
atttgagtcccacatgcgcctttaaatatggtgtactgtagttttagctc
gaatgttgaatttcaaaaattgagaataaagaaatgtcgtgacgagaccc
acaaatgttttgaaaaaaattttcaatttcaaaaaaatgtaaaaaattgg
gaatttccctccaaaagttaaattggtttagtcacaaactttgaaatttt
gaaataaaatttttttcggctaaaaataagtattttttaaaaactatttt
gaagaaaaaaagttaggtctcgccacgatgtatcttgtatatgtgtatct
aaattgccatgtcgtgacgagaccctctcatattttacactgcaactttt
tcctcacgagggacgaggaaaagtggtttctaggccatggccgaggggcc
gacaagtttcatcggccatttatcttgctttgttttccgcctgttttctt
tcgtttttcacagctttttcccattttttcttattaaaactgataaataa
atatttttgcagatgccaaaacgattttcaagtaaaaaaatcatgtattc
agtgggcaagcagcggtgaaagtgggcattgtaatatgatggattacggg
aatacaaaacctaaactttttctgaaacatgatacatatgatgcttaaat
gctgagactacctgattttcataacgagaccgctgaaaaagttttgaggt
tttcaaaattcaactttttgtgcgaaaatctcgactttttcaccgaaaaa
gttgaattttggaaacctcaaaactttttcagcggtcttgatatgaaaat
caggtagcttcagcatctaagcagcatatgtatcatgttaaagaaaaagt
ttaggttttgtattcctgtaatccatcatattacattgcccactttcacc
gctgcttgcccactgaatacataattttttcacttggaaattgttttagc
atctgcaaaaaatatttatttatcagttttattaagaaaaaacgaaaaaa
atcagtgaaaaacgaaagaagacaggcggaaaacaatacaagataaatgg
ccgctgaaacttatcggcccctcggccatggcctagaaatcacttttcct
cgtccctcgtgaggaaaaagttgcagtgattttgctcaaataaaaaaatc
ccccaaaaaccgataatttcaccatttatcagatatatctcttccacaca
ccggagcttagtggcttagtaaaacgagttcttccacagcgagccgacga
gattatcggtctccagcacatgaaattatacatttttgatgacaatgtat
tgattagtgggttagttttttgtttgcatgggtcagactacaaactacaa
aaagcctaatttcagagcaaatttgtcggattcttattttactaatcgaa
cggatcgatattttctattcagaaattgcaaaccattggcagatttcttc
cacgaaattatcaatgttgttggtgagttggcgattgcgctccaccgcac
acactgttcaatggggctcgcttgaactgataattttttctaaaaaatta
caaaaattgttttaatttgccttcaaaaaaccatcagttaattaaaattt
tctaagcaaaaaattatatactttctaaaaaaattgaatttcccgcgaaa
ataattttttctgagaaaatttgaatttttcaccaaaatatttttttcaa
cattttttaccacaaaatgaggcggggcctcggtatacacgctcaaaaaa
tcaaaaaatacttgtaaatttgactaccagctatttttttttcgaaaaaa
aaatcgaaaagtaggccagttttcgaaaaattctcgacaaaaattccgaa
aaatggggcggagacctgtgcggtattcggcattcggcatatgccgatgc
cggtttttggagcccgtcatatgccgttatgccgatttgaaaattcacgg
catatgccgaaaatgccgttatgccgaaaaatcccgaatgccgcacaagt
ctgggcgggacttcaaaaaccacgcccacaacagagaacaaaaatttgga
gtgatggtttgcaattccctcgcgcactttttcttgttttttttcaaaaa
gatgaaaaagcgctctactgtacacgttttttttcgaatattttcattaa
aaatccaattttcagccgactcgagcttcattgtcgaaaatgagcaactg
gtgccgagcccaaaatgtgatgtgcacccatatttaggtaatctgaaagg
atgggtaacctgaaatttttccaaaaaaattttttttaaggctccgctca
tctctaccgagaaatgctcaaaacacgtgtgaatcgagttatcgaaaaat
acaaagaatcgcgaaaaacgtcgtcgaattgcatgtctgctgacacgtgg
atttaccccgttttacaaatggggcttttgggaattcatcaggagtttga
atttttgcaaaaacttttctcactgaaaaatccggagctcaaaatgacga
tggcttcgggatatttcaattttattcgagattatgaggaatcgattctg
aaagaaggagattatcatttggatattcttacagcttctccttttgtaag
attttttttgagggaaaaatatctgaaataagttcaaaaatttcaaaatt
gaattttttcgaaatttttgtaggaaattttggttaaaaaaagttttctc
gagaaatttgaatttcccgccaaattttttctgtgaaaatttgattttcc
cctcaaacatgttttctcataaaatttgaatttcccgtcaaaatgtttct
gaggaagtttgattttctcatcaaaatttttcaaaatttccaggcgaacg
gattcttcgaatcaaatggcttctcgaaatatattccaccactatattcc
aacatttctgatcaatttcttcgaaaacgagaaatcaacggccgattgaa
tgtaaaaatgttcgaatatcgaagagaagaatggacatttcatgcaaaag
gtctttgggcagaacataataatcaattaatgacattaattggctcatca
aattacggttatcgatcggttcatcgagatcttgaagctcaagtgatggt
tgttacaagaaatccgacacttatcgatcgattgaaagatgagaaaaatc
tattattcgaatattcatcgatacttgacatggctgcacttcaacaaccg
gaacatcatattccaccattagttcgagttatttcacgtcttattcggag
ttttttgtagacgttttccaattttttatagcggaataataaggtttttg
actttaataaatctttgtagatttcagtttttttgaaatgcaacattttg
ccgaattaggccatttgacaatttttggtcgtgtcacggcgcggtttgca
gtagaaaactaaatgtattttgatttgttttttcgaaatatccgaaaaac
aacaaaaaaatctgttttttgttgaaaaaaatgttgcgaatttcagaaaa
cggcacttttccgatttctgccccctagggctgttatgagggacgtcccc
tattggggggcggggacgatcatttgtccccccatgggggacgggggctc
gtccccgtccccacgtcgggggacggggagcgccccttgtccccgatgga
acgaaaagtcgtccccttttaatttttgatttattttagattttcacttc
atttattaccggtacagagagtgtagatagttagagagtgccagacatcc
gggacccaatggagcggggcgcgcggaagagacgattagtgtcgatttac
gaaattttcctcgttgtcatcatttcgtaaatcgacacaaatcgtctctt
ccgcttgggtcccggatgtctggcactctaactatctacactctctgtac
cgataataaaatatttttacgtgaatctcgtttccactaagatgtgcggg
tggataccgtggatattccacacaaaaaacgtgtcgctttaataattatg
aagcaaaatacaaacgcacattcttcacattgggtaaagggggcgcgctc
cccctttacccgggcgccccttttcggggggggggggggggcgtattacg
ggaggttttttgaaaaataatttttgaaatttgtcaactgtcgacagctg
tcgttcaattaatgtttttttttcaaatctccatacaaaaatgttcatag
taaattctttatcaatattggggtccctcacaaagttcaagttttcttct
cactcttcacggccgccttcgattttttcttaagaccttcatttgcatca
aaatacattcgacaaatttgagtcacataagcatcatcatgtgcgtttgc
ctgcaaatgttaacaaagtaccaggcggatgccaagctttcacgtcttca
tgtctacgtagaaaatgcagtcatgaagtaggcacgcagacagacaggca
agtacataatcaggcaataaatgggcaagtaggcaaagcaggcatgaaat
aggcgcttaggcacgtgggtaggcaggtatgagacataggcaaacatgca
ggcaggtatgaaaagcgagaaaaggcaggtgagcatgatgaaggcacata
ggcaggtaggcaaggaagctcctagacaggtacaaaatagatgtgcgcaa
agtaggcatgtgcaaagaaactaagctcgtcgccaggcatgaggtaagcg
cataggcttgcaagtaggcgagtaaacacgcgggcatcgaataggcaatt
aggcaggtatttttgtgctccatttggaaacacacttactggatagaaaa
gagtgagagtcgtgtaaaatgcaaatgccaaataaattggatccggtgca
gcacattttctctttgatctcgtttgttcaatcagactccgataattgat
ttctccagtttcacttgtattgatcgcttggaagaggctctcgatgactg
aaaaatgctcagaaatttcggatatgttctcgattttcagtgaatttttc
ctgagaaaaagctaaaaactcacgaacaaacgctgccgatcgtccaccac
cagtattgcatacgacaaaaaccggtctctcgctgtctgtcactagtttc
aacaaatacctaatctcctcggcatctttcggtcccatatgctccggcca
tccggtatactggtaatgagtcacctcttgagtacgcttctttctggaaa
aaagtttgttgcaggctaccttttatgcctgcatggaaaaaaatagtagg
cggacaggcgtgaggaaggttagaatattgatgagaaaaattgaaaacaa
tcatttcaaaaagcaaagaattgaccggttattattaaaaaataaaaatt
tttatccggacaatccgatgcagatgtgagtgcctgcctaccggcgtgcc
accgcgcctatttcatgcctgcgtgcctatacttacccaaatgttagcaa
caattgtctagtcttcaacaaaggcttcgagatactcttcgtgcaagtga
ttgttaagtccgccaaaattagtttttcgtcgagttcagtgggaaagtac
ctatcacagttcaccttattagctccaataaagtgatctgaaaaataaat
ggattaaaaacggagggtggcttgatagacaggcaggcaggactactgcc
ctgtgtaggccgtcttgtagacaagcagacaggagtgggtcaccatgtag
gcagacgggagggtgtaggttgtctagtgggcaggcaggcgtaggctgct
gccaagcagatataggctcacctatttccgcgaaatcgcacaacatcaca
attgtgcttggtttattcagcttcactgactcccaaaatgcggcaatcgc
caaaatatcggagcttttcttatcaacaggcaactgcggagcaggcatca
acacaaacttcaagccgttatccaattcaacaacatgtgatgattctccc
tggctgaaaatgaagattttttggtaggtacccataattttgcctacctg
tctacctatgtgcgcttgagttaaaggttaaacctaagcctatgcctaaa
cctgagcctaagctgaagcctaagcttaaggttaagtgtaagcgtaagcg
taaacctaagcaatatgtagaggcgaaaggtaggcaggcaggcgtaacag
tcttacccattctttttcgaagactcatatgacaccggatcacattgaca
gtgattacctccctgtaagccgcaaaactgggcaaaatcgtctcccgtaa
tttctaggttatttggaacattctcaaatactgaagtacaatttcttttt
ctagtaacgaaatccgaaatttgcgtgttgaatgtcttgaggaagtttga
aaaacgtgtctcattcacatccacacgactgatcatctgatttggcgggt
acagtttctctttttcttccgagtcgagtattttgtagccgttcggggtt
aagcaaaagtaagcaattattgcacaaattatgacaatgacgatcagagc
caaaattacatattgtccgtgtgttctgggattttggaaatttttagtga
agcttctaggctttagcttatgcttaggcataggcttaggcttcggctta
ggattaggcctaaacacaggagcatataggttggcaggcaggcaaaatta
gaggtacccgccaaatatctagaagcttcactaaaaaaaaaacgttttga
atttagcatgaaaacaattttgaaaaagtaaaatgttttcttatctcaat
tttttccttgattttatattgtaattaaaaataataatttgaattttcag
ctcgatttagatagagttgtgctagatttcaagaagaaattgagaatttt
cgtaaaaaatatttttaacgcgaaaaaatttttaaagctttaatccaaat
tgttcaaaaaagtttggagtaaaaaatttggaatttttttgattttcacc
cgaaaacctttctttagaatgtctgcctcttgcctccatccgcgccttat
gctcaatccgcgccttatgatttttctccgggaacttgagacgatttggt
tgttgggagaagaagtgcggaatgtggagcgtttgttgagaaaagataaa
atttggaatttttttgattttcacccgaaaacctttctttagaatgtctg
cctcttgcctcaatccgccttatgatttttctccgggaacttgagacgat
ttggttgttgggagaagaagtgcggaatgtggagcgtttgttgagaaaag
atagattttctactatttctcaattattcaatactatcgaacgacttgat
gtccagtctttgaatgttcttgtcgaggaggcgaaggttattggtaagtg
tatgcgtggctttccgatgaattaccaacggcacggaaagcctgagtgta
ccctttcgatttcatcttcggaaagtgtgctaagcgtaggcgcgttaagc
taatttttcctggtaaatccgcaattcttgaagatcgaaccaatagggaa
cactgtggcaccacgtgcaacttcaggggtaggcggcaaacacaacggaa
atttatcgatttgcccaatttgccagaaatttcggtttccgaaattttgt
cgatgcattaagggtttgataataaaatcgagtttgggaattagcgtttt
tcaaaaattgtcgaataccttcagaattttggtttccgaaagtttgtcta
aaaatgcaggggtaggcggcaactgccgtttggcatatttatttttggcg
aattcaccaaattcccgtgaaacatgcgtgaactttcttctcgtttctta
attagtttttcatcaaattgataaaaatgagaaaattataaatttgtaaa
ttcacttcaaaatgcaggcgggcaggtttcagtcaagccctgaaaccgcg
cctgtctaccatggaagccctactttcaaataagatcaactcactgtggt
ggtggaccattcttttcagaatttccaagatctggcggtgggagaattgc
agtcggcagaggcttgaataaatttgaaaaaaacaagtcaagagcagcaa
gagcctttttcggttcatcaagtctgttttgaaaacttgaaaactccagt
ccaccatcatccaagctcttcagagcatcctgaacttcaccgagcgactt
cttattgccaacatccttcacaagttctaccagtttttccaacgattttt
ccaagcccataagaccaccaagattagcccaatcaaccttcttagcttcc
gtgaaaacataaccatagtctacaaattttgtggaatcagactttttaat
tccactcttccatgcatctagctgaacaaacatcacatccaaagatgctc
caagcgccaccagcttctccagattatccttatcgtcctgtgccaaagtg
gctccactcgctgccaactctcgttgcacaatttgtgcatggttcttgat
aatatccacatttgctctttctcggagcacgtcctccagtcgagcaattt
cttgtgccgctgggccaatggaattagtgtgttcagcggcgtttggaaac
tgggatgttttatccgaagcaaatttgcggcgcttgctaaagtacagcgc
cagagatttcagaccactattgaggcttgaaactgagatcagagcatctt
cgacggcagtgactatcggcgggaatttttgatctgctcggaacgaattc
aaatctgacaggttcttttgaattttgtccaattctttgttggattgaag
acagctcagtacgtcgagaaattgagcaatatcagatcgagagtcattga
ttttttcaatagcacgtttttctagtgttttcaaaagattcggattcaag
aaagtagcgtttgccgtcattctactcatggtcagcgacaagccggtcat
ttttttcactccattaaagcatggctcagcggttgtccaattgctattgt
tcatatccttgcaaacagtgagcacttctgcgtgtcctgatttgctttca
acaagttgattcatcacacttttcaatatcgatttcgattgttccaattc
ggtgtcaatgttcgatgcaattttagatagttcctccagattcgtgaagt
cgggggcggtagttagagtagatttggcgcattgggctgaaagtttattt
ttattttcgtttttttgagtttgaacttttgtggacaaccgacagattgg
ctcaaactaaaaggactctaaaatatacaaattttggaactcaaatcaat
ttcgcaaatattacttttttctacggagctttgatcagggtggggtggca
aacgatttttttccagcaaacggtaaatcggcaaaccggcattttgccga
ttttccaaaatggccgaaaatttttgaatccctccctctaaacacttccg
gcaaattgttatccagcaaactacaattcggcaaattgcctgaattaaaa
atttccgcccaatcggcaaattgcagtaactgcaaatttccgataaattt
ggagaaaccggcaaatcgccgaaaatttttggtaactggaaaaaatttca
aaaggcactgtacccgtgcttccgttttttaaaaaatgcttctaaacagt
tccggcatattgatatccggcaaacggcaaatcagcagtttggctaaaat
aaaaatatccggcgaatcagcaaattgctggaattaaaaagttcctccaa
atcggcaaaaccgggaatttggtgaattcgccaaaaataaatatgccaaa
cggcagttgccgcctacccctgcatttttagacaaactttcggaaaccaa
aattctgaaggtattcgacaatttttgaaaaacgctaattcccaaactcg
attttattatcaaacacttaatgcatcgacaaaatttcggaaaccgaaat
ttctggcaaattgggcaaatcgataaatttccgttgtgtttgccgcctac
ccctgaagttgcacgtggtgccacagtgttccctattggttcgatcttca
agaattgcggatttaccaggaaaaattagcttaacgcgcctacgcttagc
acactttccgaagatgaaatcgaaagggtacactcaggctttccgtgccg
ttggtaattcatcggaaagccacgcatacacttaccaataaccttcgcct
catcgacaagaacattcaaagactggatatcaagtcgttcgatagtattg
aataattgagaaatagtagaaaatctatcttttctcaacaaacgctccac
attccgcacttcttctcccaacaaccaaatcgtctcaagttcccggagaa
aaatcatgtgatcagtagtttctcgggcccaagcgtcggttgccaattga
gagtttagtgctccaatatcaattgctccattcggtagaccaactgtgta
cttcttggttcgcagggactgcccgatggattcgatggtttgaagatgga
tcttcgattcttgatttggaaatgcattccggatagatgccatgtgttct
tctagctttcttagtccccgattgatgtctacaatcttgaaggatgaaat
aaagttcatcacatcacgaacttttggccataatacaaagaaagaagcag
cagaattattgtttttgaagccatgcaacgtaatcttcggattctccact
atgttcaaaaaatcttgggattttttcaacaaatcgtttaacgcagaatg
ggatttgggaatatcggtgaaactagtgaacgcttcaatctctgtgtacg
agttgctccatactgatagcttttcggaaagggttgtaactgatgaaaaa
ctgtctgtaatgtctttcatgtctgccttgaaattagtctcgtctggcca
cttcttgagatctccaatatcatgagccacgtggacaacacttttgacag
ttgtgaagaattgatctgcctcaacatcgtcgccgatattcgattgtagt
tctataaaggtatagtttttgggggcaaaaaacgaaagtggttcaaaatt
ttggaacaaaatgcctatttttagatagctaaaatctaaaattttgcaat
gctgacaagttgtgaaaatttgaaattttaacagaaaataggctttttcc
taaactttgaatcaccttactttttttttgaaattttcgaaacttttcgg
ttatttccaaaaaaaagccgcaaatactctatcaggggtaggcgggaatt
gcagttcggcaaatgtattttctgcaaattcggcaaatcgggatgtgtac
aattttgtcgtctctggcagtttaccgacttgcccatttaccgaaaattt
taattccggcaaattgtccatactctattactaccataggcccttatata
atctttttccgcccacccctgtactctattaccacctaatctgttactac
agtggattttttgaaaccaaaatttcagcttttgaattttatattcgtag
tgaaaagatattcgtagtgaaaagttgaaacctggaaaacatagttgcat
aattgcatcgtaatatgtaaaaataggtcttccatggtagataggcgcgg
tttcagggcctgcctggaacctgcctgccctatgtgaacgagtagactgt
agttttaaaaaacaaaaaaaggtatttgcctaacaaaaaacatactcaaa
tatttgaatgtttgcaaccaaacctttaagcgctatcagtttagattcca
gcgaactgtagtcaattgcattcagttgatccattgagaaatcgtatttg
aacaaatccaaagttaaattcattgatggaatggttccttttgtcaattc
ttgttgtaggtacattgcattgatcaatcgtgaggcgaattgtaatcgct
caacggcagttatcaagttgtcatctgcaacttttatgaatgattttttt
aaaaagttatttgttgtcatttttcttttattaattattacgtatattat
acgtatcatgcgagtttagctttccaaccccccgcgaactctttttactt
tttttttttttaacttttgtcttttttgtcctttcttggctatttttttt
atgagaattgacccgaatttgacttttttcggatttttaggaatttctag
gaatttttcttttttgtcaaagcgagctaacgctcgccactgacgccaag
cctaacataagacttaacctaagtcttagcctaagccttacaaggaaagt
ctttgaaggggcctgtagatttgggtttctcatgttgatattccgataga
agagtgttagttttgatctctccaaaaaatttagctgcccaagccaagtt
tcagcaaagtaatgacattttgaaatttcagttaaaaacaccattgaaat
acactgtcttacagtgctatccacacaaatatcagcttgcgtgaacaccg
aaaatgtgacgcccaccacaataggctgaagacagtggatttcaatggtg
tttttaactgaaatttcaaaatgtcataactttgctgaaacttgacttgg
gcagctaaattgtttggagagatcaaaactaacactcttctatcggaata
tcaacatgagaaccccaaatctacgggccgctttaaagacttcccttgtt
agcctaagcctatgcaagacacgcaaaatatacattaacatatatataca
acaaatacaacgtaaaaattgtttttctgtaattcgactgacaaaccttt
agcttcacgtttggaacgtggatctaatgacatcacattaaagaaactgg
attcttctggaacaaaatatattgaaattaaagctctgaaacagtcaaga
aaccttcgaaagtatccgaattgacaacacgattaaccgttataattatc
aaaacgattattattttgattcctggaagacagaagaaattcggaacgaa
aataaaaatcaacctactcattgcaaagtattatgaaacttccctttgat
cgacggtttttgaatcaattaatgattggaagtgtgaattctgagagaag
gagtgttggaatttttatttattttataacgaaaaggtcacggtttctgt
aattttaatttctatgaaagttttagggactcacagaatgtcaaacacta
gatggccgaagaaaatttgacataagcagcgaaatttgacctttcaaaaa
aaaattaatattacgtgaaatctttttttttccaatggaattgaattttt
ggctgatacatgagggaatgtgtttcaagctgtaatttcagtaaaactgt
acaagaaaaaacgttcaatatttttacctttgcttataactcctctacaa
aattttttcggacaaaaaaataaaacaagcatggagattacaggtgaatt
tcgaatcctcatcttcatttttcagactgaaaatccaagaaaagtagccc
gaacttttttctgaaaaagttcctatatactcatcaaacattcataaaca
gtatttaaacaaaaaatcccgagataacacttttgtcttcaagatattca
ggttgaaaactaatgtcctgaaacttggattttgggtccttaagaagata
aaacagataattagcttttacgttaatacccgcaatcatttgcaaattag
agcaaaattaaattgaaacttttttttggatttaaacattttttggagcc
gaaatacaagtttcaggacactagttttcaacctgaatatcttgaagaca
aaagtgttatcttgggattttttgtttaaatactgtttatgaatgtttga
tgagtatttaggaactttttcagaaaaaagttcgggctacttttctcgga
atttcagtctgaaaatgtatgattttttaattcaaaatttgagggaatgt
cgttcattgtggctcgaggtcaatggataaatggctaagactaaaacatc
attgatcgaagaatgattttttattcataaaaactatatatttgacctga
aatcattgttttttgtcactataacccattggaatgagctgtagaaatta
attaaatttagaaatgattttaccgatacgtggcaatgtttaatacatta
gttttctggccgaagatttgtatgttttcccgagaaagtgaagcgacagc
ttaaaagcgcatcgcctttagtgagaggcaggtctcgacgcgacgacatc
tttcctcgcgcgcagcggcgagatttcgtcattctacgtgttggtaaaga
aaaaggacgtgattttatcgatttgcatcgattttttttggatttttctt
tgtttttattgtatttttatcgaatttttagtagttttaaggttttttat
cgattttccttgattccgttgcgtttttaagcgtttttctcgttcgtaat
gataaaaagggggttatttctccgttttccaagagttatctgcgcgtatg
ccagattttgcaggaggaatcatcaaaattctcagtttttggcatgtaat
ccttacgaagagtactttctgaggctcaatggctttttcccccgctgtta
ggtgcttcagtaagtgttctactcctttcaggggttccttctctcgtcta
ggagattaaatatgttcgcatttgtttcttccctctctcttacgcgctct
ttccagcattgttagtttatccacgctcttttcctctgtaatttttcgtt
tatcactttctctaatttttcggtttccggttcgtgcactcgcgcaccct
ctccctattttactctatctctcactatctctcacatctatctctatctc
tcacaagctattttggtattttgcgcgttaagaagtcatgttttgatgga
ccgtgtccaaaggaagaatattttcgtcgagtgaaaggtatgtaacttcg
tgtgaagtcgactccatgagtcttgtgaatattccgataacgttttatcg
agatgtattatcgggcggcccgaattttatgtatgtttttcattgtggtt
accatgtaacgggagttcacatcgcagaaagagcaattctttatcgcgaa
agtacgatttcaggccccggaaggctttcttatcagtttaatgcgacatc
tttcgtcgggtgagatatattgtcttgcgtttctatcgcatttcattgga
ccggtcgagccaggtctgagtgtttatgagtacgagtcgactccgtgagt
ctcaatgattttccgttttcaggcggttttcaaggtttcccgttcttggt
ttctgcttcatcttctactaccgttttaagtaggattggctcaagtctac
ggaagagtagagcaagcctacgaagaaggtcttcgaaagagtagcgcaag
tttacggaggattcacgcaggtctacggaagagtggagcaggtatacgtt
agagtggcactagaccatactgggagtccgatttccaattggattctcga
aaaaccttgtacctgcacaaataaccagacgagccgatatatctacctta
ccgagctccgggttaatcgtcgtcaagtatttcaggatgaagcgtataag
gcgatgattttctttagctatgccgcgcgttttgcaattgcatagctgtg
tattccgtgtagactttatcgctcacttgttcgattttcaggacatccgg
ttcgaccttttttctttctcccgctatcgacgacgcagatcacgtatgag
ttgcttttatatacggcgatcgattggtccggtatacgtaaaattagctc
tatattttatcgctttcgttgctcacgcgattcccaggtattttaatgtc
gaatcatattccgtcacctaccactacgtaggagatatgcagggctatgt
gagaataactcaggtttcgtaagagtttctcaagactagggaggatattc
gcaggttgttgagtaatttgtttttccaattagctattctccttgtcagg
acttattcaggtgtgagtcgaagtagcccgagacgtttggccctagtatg
gatacttcacgacagtttcagacagattgtggtccgcctttaatgggaat
tatttctactgcacaggttcatagctgacttagccgaatgagccccttcg
acgtcgcaatttggcggttagcacacttccaggaagacatagacgaatca
cagtttcagaattcctatacacttcagtaactacggagtaaggcgatcag
ttccttgccgcatttatatgttcatcttaactttattttatattagctca
cggctttcattggaaactacagataactgagccaaatgcttcgccttttt
gtcactttttcccagttcactcaagcccagagtagatgtagtttgaggtt
atctacttctcgtttccatgtgcggatactagcagagtttctcctgttat
aactgagagtcatttcacacacaatacggtttatctgtcggcagtttctt
ctcacaaggttttcgctatagatgaatatctggtataggggtgaagaatc
tgtaattattaaacgcctcaagcttatagccgtgactgacagttatagcc
cccggctttgctggttctaccctataccacacaaaacccaaaccaataaa
cccataatactatataattcgtgttgtcttattagagcgtaacttgatca
gggaaaacgaattctcggggagcgaagcgatccgagaattgtatgttttc
ccgagaaagtgaagcgacagcttaaaggcgcatcgcctttagtgagaggc
aggtctcgacgcgacgacatctttcctcgcgcgcagcggcgagatttcgt
cattctacgtgttggtttcccccctcccgccccacacacatattattcca
aagtgcgagacacatatgctatgatttcccttccggagaaaaatcgaatt
attatgaaaatattaagtttaaaccgtaagtcgtttattttcaggaggtg
agttttatttttccttcattgtcgcctgagtgggcagtcggtgtctatct
gcaacattcgcagctcgacccttgtgcttgttttggcggtagcaggaaac
ttatgggttttttcacagtttcgggagagatatttacaggctctggttca
gggaaccagattcagagtttaataatgatatatctttacaggaaaattgt
ggttagagtttcatggcagcttcagatcccctgatgatcaacagttcaat
ccacggaaacacggacgaaatgagtggtccaccgagcaacaatgtggaac
gagacgattccaggttttccatgccccctaacatcgatgatggtcttatg
gtaaagttcttccaatcaagcggtgttcgtgttttggataaacttcttcg
ataagtaatacttgactaaaaaatatcgagaattaaagtcacaattaaaa
tttacaaaatattttgttccagattatgaattttcgaagattagactatt
cacggccacgtagcgtttgacatgttgtgggactgaatttctacaaaaac
gtgaactcacgtagactgtctcttgaataatttgaatgaaacagatgtga
gctccggaataggcttaggcttaggcttaggcggggctgggaggagaaaa
aaattgcggaatttgccgtttgaagagctcggcgagtttgccgagtttgg
caaattttaaattttgccgtacacactacaaattggacaaaaaatcgaaa
tatcaaaaataacaaattgttctgagtttgatcagttcggtaagaaaatt
ttgaaaaaagtgatttgcagaatttgccaagctcgcctttgtctttggtc
aatttagcaccatatgagtgattattatcaattttcccactgtcgctact
tcacatttaaaaagtagtcatcaattgccgaaacaacttccttccagctt
aaacttttttcttagcctcatcgggaccctttcctaatcccttcttaacc
tcattcttcccatcttccaaaatttccatccttcttcttcttcttcttcc
cactacgaccatctttgtcgtatagcacctttctcgcgagagtgtgtgga
aacaatttgcgaaaaacggctcccgatccccccattcgttttggcgaaat
caatagacacaaaaatgttcaaacaaatctccccttctcgtttatccccc
tgttgcacaatatccttttctcacaaaaaaacctttgctcttcaattttc
ggaatcatctttttgcgctttgtcgtgttactgtgaaaggcggagtactg
aaatatggaaaatatttttaaatgactccctgattccgaatatctatgtg
agaaagttcaaaaaattttccctcattttatatttcagcttgaaatcgtg
actttcattgtgcactaatgagatttcgatttcgaagtttttttgaaatg
tgttttcaaggtcaattttcaaggtcaatttattattttactatcgaaaa
actaaaaaaatttcaatgagtaaagtaagtaagtaagcatttcgtaaata
tacaaaaatctcgtaaatcgacacatagcgtctctggcgcgaaaattcga
aatctcatgggtgcacaaatgaaatgcgagatttcaaactcaaatgtaaa
ataagggaaatttttttgaattttgtcacatagatattcggaatcagggg
caaatttgaagtcaattaaaaatatttttcagatttcgtggtactctagt
ctaaaactaaaactaaaactaaactaaagttaaattaatattaaattacc
atgaatctaatttttgttttttaaagtttcctgcaaaaattccaagatct
cagtttgccgaagtctaaataacgacaactctgaacttttgtcccgaaag
aaatcgaacaccggtgtatactaataagatccctcgaagctcggtataca
aaaggatcatgaaaaaggggtgtctcaccttgcgcataataccttctgtc
tttcccccttcaccagaaagatttccttcttatatttgttcgtttcgttc
ctgcacactctccatctcttctaaccccctcctcattcagaatactctct
catctcacaacgcttctgtctacctgcctgcgtctcctcggtaccatata
ctatcttgtagctgccacttaccaacagacttgcctcttggaggtctctc
tctcttttccaccaaatcaccttgttcttccgacttgttctctcttatcg
aactgacttttcgtgtctgcgggcctttcacattattttccaattttatt
cgaattttatgtgcccactgcttgctaggtttattgagtgccgcattaat
tttattgattaaaaaaaaagccacttgtaacaatttttatgaaatttgtt
tgcatatttatttaacagtagcgaaattgttttaaaattcgtactgtgtg
agaaatttgcactttcgaagtgtttaaaacattctattacgggatcacaa
gattatgagaatgcttattgcgcaacatttttgacgcgcaaaatatctag
tagcgaaaactacagtaattcttcaaatgactactgtagcgcttgtgtcg
atactggctcgattttttaaatgattttttttcgaatagtgacgtcgata
ttccattttgctttctttttcgtattataattttattcatttcgagaatc
gagcccataaatcgacacaaacactacagtagtcatttaaagaattactg
ttattttcgctacgagatatttagcgcgtcaagatttttccttacggaaa
tacaaacttcttggcgaaaatttcacgaaaattcaaatttcccgcttaga
atttcccgaatttttcgaatttcctgccaaataaaaactagtttaaatat
ttaaaaaaaagcttagaattcttagaatgcgtattgcgcagcatatttga
cgcccaaagtatctcatagcgaaaacacagtaattcttgaaatgactact
gtagcgcttttgtcgatttacgggctcgatttttgaaataaattttttaa
aatcttttcgaatcaagcccgtgaatcgacacaagctctacagtagttat
tcaaaaagtagttttggcttcgatcgagatattttgtgtgtcaaatatat
tcccgtaaaacaaaataccgtctaaagatataaaatttaacgcctattac
accccaaaacccgccggaaaatccagaaaaattatataaattcgcagtca
cttctcaaaaataacctgaatagttgaccgcgtaattcgacccgtttccc
tacgactgaccacaccccgattctctcgaattacccgcgacaagcttaag
catctttcttcattcccacacttttcgtaaacttctgagagacaaaacaa
taatatttctttctcaaatcaataatgcctatattctccgcatcccgtag
ccgatcccatcaccgtaattctagaaatcccacgaaattttccaatttct
ctattgaaaaggtctctcttttatattacccaggcgcaaaatttcgtgca
aaaatacaatcgacggtctcgacgcgataatttttgctaaattccaaaaa
tgtgtgcgcctttaaagattattgtaaatagcttcaaactttcaccgata
tttttaaaaattgatttttctatgttttccgtttaatatatatttattta
tttaaaaattaagttgaaattgagaaatcgatgaaaatcgaaaattacat
tactctttaaaggcgtacatgtcgtttcgagaccgggtacagtattttcg
actgcgattttggtttttaaaaaaacctaaccaatagaatttccagcgct
cacactcattgggtggaagcagcagcagtccgacgagctctttttcgtca
aacgacgaattcgacgatcgtcagaacaaaaagtgagtcatcagttttgt
ttgaacagcaggtgtgaaatttattgtgaaatttaaaatgggaaatccga
aaaaacacaccttgtgtgatctaagatccaaaaaaaatagaacaatcgat
aattttcgggtaattttaaagttatttttagcgaaataaacaatgcattt
ttgagggattggttttcagtcattttcgattaaaaaattcaatgttgagc
tgaaaatatcgatttttaccagaaaattgataattttcgagctcaatacc
acaattttaatgtttaaatcgctttgaaacctcataaaatctcccgcacc
tccagtttttgtagttttccgcctaaaatgtcggaaattcaacagaatac
tcattttcctagcgaaatctattagtttataataaatttgatcgttttct
gcttaaaattccctgaaacttctgaaaaaaaaccgattaatcagctgaaa
ttcgcttaaaactaatttcgtgccgggaccacggccttttaaatcggtat
gcgcttttagttttgtaccgtatctattttagtttttaaagtaaaaaatg
aaattttcagcaagttttggcgtcaaagaaatgtatcgaacgcagaaatt
gaacgaataatcgaggatttcatagcgaatggtattttaagtgagtttta
ttcgataaaatcgacgaaaaaccagaaataaacagttaatttccagaaat
gagcaacgggaacagctacaatcaccatcaccaattcccgatgagcattc
caatatcgtgctcgtcacactcaattcaatcacaatcacgaatgaacact
ctgaacgcgaatagggatctcctgtctcccggcaacgacgtaattgtcac
cagaaccgtgtcaccgtcgttttattcgcatggaatgccggcccgggata
atgtttttcgaaaagacgatcatgtcaggatattggggaatacaacggta
tgaaaatctgcttttcatcgaaaaaaattggaattttcaggacccagcgt
ggtatcgagcccgtaatgcgaatcaggaggagggtctggttcatgcagat
tgtgtagtgagaataaagttggtttttctgatcaatttctgtgaataacc
ccgattcccatgaaaataggattttcagcagaaactccaggcaaattgag
tttttgatgcgaataatggattaaaaaagataaaaatccatgaaaattta
attttttacatcaaaaatccataaaaatcggatttttgagcggattagat
tactttgccgaaaattcatttagaaaaaaacaattcttgcgcgcaattgc
gcaaaaaattcagaaaaatgaaacataaaagttaaaaaaattatttttaa
atatttttgagctgaaaataaaagaaaattcggattttgtggccaaaaat
tcaagaatattccatgaaaattagtttttgtttgcaaaaatccgaacaaa
aattaattctttttttcgctaaaaattgagaaaatggttttaacacaaaa
atccacaaaaaattgatttttaggccacaaaatctatgaaaattctgatt
ttctggaaaaaaattaagaaaattcaaattttttgttcaaaaactttttt
caaaagcatttcaagaaaatttgatttttcatcaaaaaaattaataaatt
ttagcgggcaagcctacgacaatggaattgtaagaatgagagctagcgga
tgtgacgtggctccgggagcagcttcaacaacctccagcacatcatcaca
tcattcaactgcagcaaaccatcagccatggtttcattcaatgattagca
gagaaaatactgaaaagtaatattgaaaatgttggaaaaatctggaaaaa
tgcgtcattatctcggttttcagtcggtttccagttttatgaaaaaaacg
tcactaaaaacgacatatttctttaaaaacgtaaacatcggaaattgttt
gcatgaaaaatgtcgcgattttctagaaaattttaaaatttaaagaaaaa
tgttgaaaatagattttttctgaattttttgaattttattagaaaataga
gaaaacatcatgtttttcaacgtttttcgcctgaaacgctggaaaatgca
gaaaatggtttttttagtggaaaataaaaatattttttaaaaaaacgaga
atttttttttcgtcgaaagttccaacaaaaattacatgttttacaaaaca
tgtaatttttgttggaacgtcttttttttctgaatttttctttgattttg
ttaactttctgaatttcaattcaaatcggcaaaattgtacgcgtcttttg
aatgttcccacatctattttgtaacgaatacgggaaaaaatatttcaaaa
aggcacatttttcaagtgtttccgccttataaaaaattgccacttccggc
aaattgatatccgacatacggcaaatcggcgaactgacaaattgccggaa
tcgaaagattccggcaaaccgacaaccctccgatttgccggtgtcagaaa
attgaaaagtgtagaaaaatgacgtcacaactaaattataatacatgtca
tttcttaatgtattttaatacagttttgacgtcatttttctccacttttc
atttttccggcactacttgaataaccctgtataccacttttaaaaatcat
gttttacaaatttgtaaactccagattactccgcggcaaaccggacggaa
ccttcctagtacgtgaatccacaaatttccccggcgacttcacactatgt
atgtcgtttcacggaaaagtcgaacactatcgcatcgaacagacgtccgg
cggacagctgacctgtgacaaggaagaatacttttccaatttgacacagt
tggtctcggtgagtcatttcggggctgtagagacaggaaaagggggagga
atgggtaatgaaccggtattcgttagaatgagacaggtgaagataacagt
tatgattttatattgtgaagagttgtattataaaaaaggttggtagagat
ttgaatatttgggagaaagagaaaatgaggggaaaattgttaaaattcgg
atttaagtttgaaaagtcacaaaaatgttatataaatatttatatttatt
ggatataactaattaagattttatatagcaatactttaaataatatgaat
attgttaaatattgatataatatcatatcaatcttcatttaatggctaat
tgtaatttccaattttccagcactacaaacgtgacgcggacggtctctgc
catcgcctggtaactccgattatttgtgaaacagcgacattttcatcaaa
cggatcatcgtcatttggttcatcgtcgacagttgatttggaagatcgaa
catcagtatttcgacacgcgggtctagttatttcatcgaacgatattgat
gttggtgatacaattggacacggagaatttggagatgttcgattgggaac
ttataagaatcgaaaagtcgcgttaaaagtgtcgaaaaggcatggaaatg
gaatgttggactcattgctggatgaagccaagtttatggtgtaagttatc
aaattattgagaagaaaataattttggcaaagcccaaaacaatgcgtgtt
gaacaaagtcatattaaaaatatatttatgtttcaaaaatgttataattc
aatttatttttaatttcgaaaatctataataacaacttttccaagttttt
agttatgagtaccccgaaatctgaaaaatattttcaattgactccaaatt
tgcccctgattccgaaaatctaagtgaaaaattcgaaacctgatgggcgc
acaaattatttgtacaatttaaacactttttaattaagattaaaaatttc
cccaatttttttgaaaatattcattaatttctattttatgttaataattg
tttcagtttataacgcttagtttcaaaattttcaattttcctgattgatg
actgataactaatggcagcaaataaatctgaaaaattccgaattttgcag
aggtctctcgcatccaaatctagtgacacttgtcggtgttgtactggatg
atgtgaatgtctacatgataactgaatatatggcaaatggtaatttaatc
gatttactccgatctcgaggaaggcatgcgttggagaggaggcagttgat
gatgtttgcgatgtaagaaaaagttgacaaataaaaaaattggaatttaa
cattcaaattagattgttcaaaaattgttgacatttctgcatttttataa
ccgaaaaatcgaaatttcattttttccgcctgagtaatagtaactcacca
cgaaaagggttactgtagcagtgcttttagctgtctctggtttagaaatt
tacgatttgccggtctgtctgaaacccgattttttctagattttaaacaa
ttttctagtatcctgttgaattaattccaaaaacattttttgctaaattt
ttgttctccgtttgtcaaaaagccgactttttaaaaacactgcaaaattt
ctctctaagttttttaaaaaatgtttgcccttgaaatcaatgcagttttt
tttttaaattttattttggagttttttcgaacaaaaatttatttcttcgt
ctattcgtaccgaaacaccaaaaaatccactttttttcgaaatttttttt
ttcaaacaacaaccctgatttcaagggtaaacattttttaaaaaatttga
aaaaaatattgtaaaatcggttttagtttttaaaaaaagtcgtttaaatt
tgttgcacaattaaaaaaaaatttagagaaaaatcttgcaatgcttcagg
cacacagctgaaaatgctaatacagtactgcttttcgtggttggacccag
ccgtggttactgtacctccggcaaagtggaaaattcgatttttttttgtt
agaaaatttgaaaatgtcaaagatctgatttgaatgtttcaattttttgt
gacagctgttcttgaaatccaaattttcaactttttttccattttcaggg
atatttgccaaggaatgtgttatctggaatcaaaacagattgttcatcga
gacttggccgctcgaaatgtcctactcgacgatgatttagtagcgaaagt
ttcggattttggattagcgaaaaaagcaaacagccagtcacatgattcgg
cttctggcaaatttccgattaaatggacggcacctgaagcgcttagacat
agtgtaagtttggttgaaaaattgaaaaaaattgagaaatttttacagaa
tttattctttcaaaattaatttcataaaaagaaacaaaatcatttcaatt
taaattggaatttcgtattcttaaatttttaatttaaaaaaatcgatatt
ttttaaatttaacaaaatttgaaaaaagaaatccgaaaatccgccggaaa
atgcctcaaaaatctgcactttttttgaatttttgcccaaatttctagaa
ttttcccttacttcattttctttcatagcttgaatatcaaaaatgggaaa
atcttgaaaaaaaatcccaaaaaaataaaaaacgaaaaaatcgattttca
aaagtttattttttaaaaatttttgtgatttttttctgataaaaatagtt
tgaaactagaatttttagaaaatatccaaattttctaatagttcgctgaa
aaatgactcaaaaatcaccaaaaaatattgaattttcgcataaatttttc
aaaaatggaatttttttcattaaaaattaagaatttttgcaattttccca
aattttttttagcaattcaccacaaaatccgatgtttggtcattcggcat
tcttctttgggaaattttttcattcggacgagtaccgtacccaagaattg
tgagttttcagacaacatttttttaattaaaaaaatttctcgtgtttttt
catattattcctcgctagctgttgtttttatttcttggttgggatcattt
cttttaaggctccacggaaagggaatctgcgcgagaatgagatctacgaa
aatgagcgacgatgctaggatgaaacgcgcgttgtttagcatgtttttga
gacttttcaaaaatagagtttttaacctttttcgtagatcctcttctcgt
agattcctttttcgtgggtcctcttcctatattttcggcttggccgagtt
ttctcccggccacgatcatcactattttattgatttttgtcatgattttc
agggagccgatggtcgttcggtatgtgtatattgcattttttcgttaggt
tctatttttttcaaattctatccacttctattatacaatacatctcacta
tcttttcccctgcctgaaatttttgaaaaaaaatgaagaaattttaattt
taaactttttccaaaattttccaaaaaaaaaagttttttatcaatttttt
caatagctcgaattctgaaaatgaaaaatgatgatagaaattgttttaaa
aaaatgattttttttgttgcaaaatttaatttttaaatcgaaatacaacg
tttttttcaaaaaaaaaacaccttattcgagacaaaaataagtttctttt
tttttcaaaattgaacatttggattttctggaaaattgaataattaaaaa
agattaaatgttcgaaaaaaagagaaatatatatttattggcttatttgg
aaaaatcaaaaaatagtaagaaaaaaatcaaaattgttcgattttttatt
tttgttttgtttccgaagatgtccttgtggtatatagtattttgggtccc
accacgaaaatcgccgtgcgcctttaaattcggccgaccacgtctcgcct
aagtccagtcccccactaatgtcaaaaaaaattttttttcgcaaaacctg
aattttgaaatcttttttccaaaaaaaaaaacgttttttatttaatttta
aaagaaaaaattggaaaaaagtattattttttctaattttgaacttttta
aaaaaattattacacattatctggattttcaaaattttccatattcgatg
ttaaaaattataaacatttttcagaaaggaacaccgaaattttttttaga
aaaaagtcaaatttggagcgaaaattatgtttttcaacaatttttcaaca
ataattttgttcaattttttttttggatccaaaaaaatctgtgtgttttt
gtgtgatttccggcacccaactccccagaatttccctcaaaaactctatt
tttttctctgctacctcttctcaatcttctaattaattctatgttttttc
actattttttattattttttcacccctttcagagctcatttagagcccaa
aaataaccatcagaaacacaaaaaaaacaactttttttttctttttgaat
taattttttcagcctatccaagacgttgtgagatatattgagaagggata
tcgaatggaagcacctgaaggatgtccaccggaaattttcaaggttatga
atgaaacatgggctctatcggcacaagatcgaccgtcttttggacaggta
gattttttaagggaaattttttagaattttaagacgaaaatctgaaaaaa
aaacctacaattatggcaatttttgtgatgaaaatctacaaaattgaatt
ttttttcgaaaacctgatagaaaaaagaataaaaattaatttgaaaaatg
ccgtaaattgaccaaaaatatggaatttttaccaaaatttcaggggtttt
tcagattttaccagagtttctgccttataaattaaaaatttcaaagagaa
atatctttttaaaatcagcatttttagcaatttttgtgatgaaaattgtt
taaaaattgccaaaaatgggaatgtttgaagaaaattcagaaaaatctaa
attttgggcaatttttgcaataaaattgaaagattcggaaaataataaat
ttttcgaaatcctgaaaaaatttcacaatttttgcgaaaagaattgtaga
aaattcgaaattttattattaaaaatattgaaaaaaacaaaaaatttcaa
aaatccgccgaaaatggcttaaaaatctaaaagaaaagattttttgcatt
aaattttattgcattagtatttgcgaaaaacaaacccgaaaattcactct
aaaattacaaaaatttcaattttctgaagctgcgtccacaaaatggcttt
aaaaatcattttcatgtacaatgtcaaaattttaaaaaaagtgaaatttt
gttcagaagttactataataaaggttttttgctttccggtcatttttttg
aattttggaacattaaccgaaaaaaaaattccgcatttttaccctgaaaa
atgcgaaaatgtttgaattttttgaaaattccacttaaattttttatatt
ttcaggtcttgcaacgattgacaaccatccgaaatacagtatgacatcgg
cgcacatctcgaaacttccagaaatccatcgaattttctagtccatatga
tgtttctgtttttttttcgctgttttttacacaaattttgtcatatttta
ttgtaatttcccccacacatttttaggcatcgttattatatattttctaa
tccgctgccgcgcatttcgggagatcctggaatttaaaggcacagcggtg
tttttggatgggtcccaccgcgaaaattattatgcgcctttgaaattttt
ttttcgatattcctaaaaatcacaaaaaacatttttttttctaaattaga
gaagttttagcctttctttcgaaaagtcgatttttttggtttaaattttt
ctcgatttgaaaaaaatttcaatttttagtgaaatcaaagaaaaaacatc
aagaaacttctattcgaaagaattttttaaaattgtattttccgaaataa
ttttctctgttgggtctcaccacgaaaatcgtcatgcacctttaaatttc
cttgcccacacctctccgaacggccgatacccaatctacggtttcttcaa
ttttcctctgcatttttcatcgatttttaaaaatttttatcgaatatttt
cacgtttaaaattattaatttgcaacgaatttccctcaacaaaaaatgct
caaaactccgcccctttattggcataatttttgccgccacggaaaatgca
ataaattttatattacttttcaccgattttttaagattatttttagaact
tttagtttttgtatgtgtgtgtgctcgtagtttatcggcaagaaattatt
gtttttttttcttaatttttaataagggaacattttttaaagagattttc
agaaaatcggtaaagatttaagatgctctgaatatgtccaacttcacaag
cttcgtagattacgcggaaaaggtgattttgaatgttgaatgtgcaagtg
cgccctatggataaatggagcagcgtggcaattcgaaaaaatttaaataa
aaacgtattactcgaaagttcacagagtttttcaccaaaaaattgaaaat
tcgctgaaaaagtcgcgggacattccatttttatttttcgggaagaaatt
cgagaattgactgaaaaaagcgcgtctttattccagaaattttagcggaa
aattccagatttttttatttaaaaagactcaaaacatgaaaaaaatattc
tggagaaatcaaaaattgattgaaaagtttcagttttaggctaaaatttt
tttgcgaaaaattcatttagtttttgttggtaaagttccgatttttctgc
aaaatttgaatttctttctgaaaaagtgcgttttttttttcaaaaaattc
ttaaaatcggaaatttttcgccccgaaactgaaccgaaaaattcgaaaaa
tgaagcgcggtcaatttttgaattttggcattgaaaatattctgaaaaat
tcaaaaattgacggaaaagctcaaagtttttcacaatataatcgatattt
tctcatttttcaatgtaaaaatcgatagtttcagccgcacgtcgcagcaa
caagccagacaccaataccgccgtcaccgttgaacgaaaaacggccaatt
ccactgtttccaagtgaatttatcgatttttctgtagaaaaatctgaaaa
tttctgaattttcagacgaaatcagcagctcttcgtgcgatgacgtctcg
ttttccatgcaattcggagaatctgagcagggacatgttatatgtacaaa
agttcgacttcgattctatcctgccgtggtgaaagaggttcgaaattcaa
aaaaaaaagaaaacaatattactatacattcgtaaaaattaaatttcagt
ttaaaggcgcatctcacatttaaatatgcattattattcattagtgtcga
cccagattgaaagcgcatgcaaattttgaactttaaaactggaaaaaaaa
ttttattacacattcgtgtaacatgaatattcagtttaaaggcgcgtgct
agttttaaacttcaaaaattaaaaaaatatatatatattcgtgaaaaaat
gttctttttaaaagctctttaaaagtttaaaaatgattattatacgtttc
tcaaaattttcaaaaatcaggtcaaatgcacttagaatattggaaaatat
gaagaaaaatctttatacattcctgaaaaaatacgcatggtccaaaagtc
gacaaatcgtggcccaatattttctattttttcagagaaatcttccgcaa
aggtcgaaatttttcgacgatttctacgatgttccgctcactgcgatcgc
cagaattgaggtggccattgtgaaaggtgaaaaatatttttacttcaaaa
aattattatattaaatttacacatacacattcgtgaaaaaattttgccgg
taaaaataatgaaaaatatatacagaaaaatacggaaaatttggatgaaa
aatattttttggtgacaattagaatattacccgcaaacaaaattcaaatg
aattttttcagtttttgaaaatctaaacaaatttcaaaatgttattatag
attcgtgaaaaattaaaactcagtttaaaggcgcatttcatattcaaatg
agaattattaaacatcttaaagacataaacaaaaaaaatgaaatctgaag
aagaaaaattatacattcgtgaaagttgggaacaaaattttgtaatttga
gtgcttgacatcagtttaataaaaaattttgaaaccaagaattttcgaaa
aaaaatcacgtatacctaaaaacttgtagttttttaaagttagtaaacta
ttttctctcaaaaattcaaaaatattccaggtaacagtaaaggaaaagcg
gacaaatttcaacgcctcgagacaagcctatcaacaatggaaacagtatc
aataattcgtctaatattaaaagatgtcagagttgttacaattgacttga
gaagatctcaaaatgcaaatatattggctaatcaaatactctacttctcg
aaaagtggaccaatcgaaaaaatgactcaagttggagctgctatggagga
gcgcggtgtgaaggcgaaaagtaggcattggataattagtattgggggtt
gggaggggagggaggaaagttcgagaaaatcggaatatcttataaatatt
aggccgtttgattaataaatcgacacatcaagtaaataaattttgaaaca
aattaaaaattttaaacgtttcgattgatatatgtgtatcaattttttaa
aagatgtatattagtaacaaacaagaaattttttattcaataaaaatata
ctacgggagcactaaatttttagaatgcgtattgcacaacatattggacc
agatatctcgtagcgaaaactacagtaattctttaaatgactggtgtcga
tttacgggctcttttttcatttctccgtattattttctcttttttgctta
attttaatattctatctataactaaaaaattaattcatttcgaaaatcta
gcccgtaaatcgacacaagcgctacagtagtcatttaaaggattactgta
atttcgctacgcgatactttgtgcgtcaaatatattgtgcattacgcatt
ttcagaattttgtattctcgtaaaattttcgaaaaagtaaatcttttaaa
aaactttttattaaatgaataaaaacgcattttttggagaatcggataaa
aataatttatttaagttttgaaattttaatattttgaaaaaaaaacattt
taattggaaaaaaatatgaaactttcttttgtaaatatggtttttacaaa
attcccgaatgtccaatatacaaacttatcattttccagcagcattcaat
agctacgaagcatggcgttcggaactccaaaggtgccagcagaagacgga
ttcaacgtctgtctggaaaattgtagcacttaacaaagaaggcttcaact
atgcggctcaggggtgcgatttttggaaaaaaaaactggatttccgatta
aaaatatgtatagtgtatgtatttttcaaatttccagctaccctgtgtac
gtagtagtgagcaacttcttggatcgtgtggacattgaacgacaactaca
acactacaaacaaggacgatttccgatttgggtgtggtctcgggcgaacg
gacactcggcgttattcgtttcggcggatcacgagaacaatatcgcgatg
ccggcgattttggcgaagttagtacattatattttaaatttgtaaaatgt
tattttcttccagaatgcaagaaagtatcacccgttgccatccgaataac
gagaagccgcatgttataaaattggacgtcgattttgtgtcgaatgttgg
aaaagcttttgataatcttctatcgctttgtgcaattggtgagggagagc
atttcatatttaaaaaaaaaattattcgccgtattttcagctgttttatt
ttccattattttccatataatatgcattttcccagactcctacgagcaat
acgttacactgcaaaacggttggaatacgaaactctcgagaaccggatgg
cttcatctcgtcaagctgtgccttcagactacctatcagacgattcaatg
gattgttgatagagatcgatcggttattttacagggtactatcaatttag
gttttattcagagagagagagatagcaattttcaaaatatttacaaacga
gttagtcatttacatccacaatcgactgatcagaatctgattcgtggccg
ttttcctccgccagaactttaggaacttgcaccgaactacttgctgcttg
atcctccccctccagaggatcttctccagatgggatacaacttttgatga
agctgatcatcggatcctcctctccatcatccgaactagtttgtctgaga
agaatatcaaccagtgtctgcattaaatcaccgggttccgttcttgctcg
tcgagtactcaaattgtgtcggcacatgaatttgtccaaccatccgcggg
atgcctgaatgataaaggtggagtagcgtcgaatagttattttttatgtt
tttcatatactcgtttgcattaaagtaacggctctcctaccttgaaatcc
gagttctgactgattttctttgccgtttcaccgatgattcttctggtgac
tcgttgtttctccttacgctgatcgtgaacccatttaatcaattccttat
caacgtcgtcatactttaaaggtcttccacctcccgaaagtcgctttgtt
gcagttgagccgttgtcttctctgaaagtgttatttgccaaaaggcagca
agtcgaaaatttttcaaaaagaaaatttgaaatcgaacagagaatttatg
ttatgcccgtatttcaaaatataggaatagttgaaatgacttcttttgat
aggattaattataagcctagaaaaaatcatagtatttggaataaaaggtc
cataaaaggttctcaattgatagggcttgcatgtaggcgttaaaccctgc
ctttaaggcgacctccgcttgcctctcggttacgccttacgttgtgctaa
aacataatcaatctttttttttttaatttctattttgattttcatcaaat
tgagagaaatgagaaaattagaaatttgtaaattcacataggcgggtttc
aagcaggaccctgacaccgcgcatgcctaacatgaaagtcctagccctgg
actatttttttgaacacaaaaatatgtccgaagtggcaaaacttacaact
gcttctcgatttcagctttctgggcgatccactgttgaatgttttgccta
ttcacattcaaatcctttgctgctttcgatatattcttatgttcaagggc
ataatttatggcatgcagtttgaacttcaagtcatacgttctttttcgag
tttttacaggcacttctgtagggatttcgctcattggttttctctgaaaa
ataagtatataacaagcaaagtcttaactagtcagcaagttattggaaat
aaaacatgtgagaaaagcgaacgaaggggcaagactaatggagacagcaa
attggcacacacgcagagagacatggctaatagagtgtgcaagactatta
gagggtagaggcagtgagacgaatttccgactggtcagaatgtaaagggg
gtgcaaggctaataggaggagacaagacaaatagaaaaactacattatta
tatgaaaagagagtaagactgaatacgtgtatgggcaccccacatatttg
tatgtaagtagttatgtaaatgactttttggaattgaaaagaaaatacca
agaaatggaaaaaacctccggtcaatcgtaaaaaaattatgaaagaagtt
cgatctactcggctacgatttacagtttcccttactgatttctactaaaa
tgcattaatcttgagtttatctctaacaaattgatggtacttttgaatgg
ttataacaccggatattttgcagaagacgaaggatcagatatgtcgatta
ttgtggccagcctcacgcaaatgtgctgtgatccattttacagaacaact
acgggtgagtttattaaatgttttttctgtactaaaaatggggtttaaaa
aactaattttaatttagttctctccttgtattaatttccaaaattttccg
aaatttttttttcaatttaaaaatcaatttcaggtcttcaacaactcatc
gaaaaaatgtggattgcccttggccacccatttggtgaacggctactcgg
aagaaccgacgatgatccatcgagacgtggaaaaccacagaataaaatga
gaactgacgtcatgccgacgtggttgctcttcttggattgtgtttcacag
ctacatcgaatatatacatttgagtaggtttggtaaaaaaaatgttttcc
cccgcaaaaaaatgttttcctcaaaaaatttgaatttcccacccaaaatt
tttctcaaaaatttttttaaaaattaattttaaaattgttttctcaaaaa
atttgaatctcccggatttaaaaattccaaaaattcgtctatcaataaat
tttatattgttttcgaatttcgaatcataaaaattagtttcaagttaaca
caccttttttttcaaataatttttttaaaaaataattttaaaaacaatta
atttttttcctatttccagattcacattctctccacacgttctcattgca
ctatgggatctttcattaactggaatggttccatcaatggcttgtaataa
tctggaagagcaattactcgcaaaagtcggcggtggaccattcccattgg
atcgatattttgagaaaagctactcgaaattatttggaaatatttggcac
gacgcagtgctttttatggaatctattaagaaaagttggtgctttttaag
aaaaaaattttatatcgattgttcttttctttttgatttcagctactttt
tcacctcggtcagcaacatttttttgcaacattttggacgtggccgcgaa
aaaaaaattggtggccgagttttcttttttttcactgccattaatttccg
agaggaaaatctaggaattaaaattttttcgaaagtatacaatgttgacc
gagaaaaaatcggtggccgaattttctctttcttctctgccacgttattt
tagtaaaaaattagaaaaaaaaacacaaaatgttgttcaaattttggaaa
aagtctgtaaaaacaacaaaaaattgatggccgagttttttttccatttt
cgcggccacgtgacaagcagtgatttctcaaatgttttcaggaaaaaaaa
acaggcggaattcagataattctacgaaaactatttttgtttctggaaaa
aagtcaaaacttgaaaatcggtggtcgagtgttctctttttttgcggcct
tatctcgatttttccagatcaaccagtgtgtgctcactcgaaattccttc
aatgtgaatttattcggccaccgacgtcgttttgcgatattcaactgtgg
tccgagtgctatcttcgatggattcctccggcaaacgggaaaaattcggg
aaaactcggcgaagaactctcgctggacgagaaaatgatcgaaatggcca
aaaaatggaacagttccgagtggaaaatgcatttggacctaccggaagag
gtgaccaaacttttcggatttataggctctaaacatatttttactttcaa
ttcttaaatttttagtattcatctgcatatccttactcgattccggagat
ttcccgcccaataatggatttaaatgattttgatatgatccggccggatg
atttcgacgcaatgtccatgaattcatccatcaactcatattcgttcgtt
aatacggtagggatacttattagctcggaaaataaattacgacatatttt
gtctcgaattttttataggtgacttataatagacatttagtgtctaggca
cacataaaagttagatctttttcagctatcgtttcgatactttcacacaa
aagtaggttttttttcgcaactttgtaaattgaaaaatcaataggtcggc
aaataattgttggcgtattttgtcaattcacgatatttatcaaaaatttt
atatgtgacttctggtagaaatttattatggttggcaataagtactgagt
caaaattcatataacttgttttgttgcttatcgattttttttaattgccg
gagttcatgttattaactatgggctttcatctgaaagtagtcacaaaaca
ttttaaaaactcgaagtgatccaagtcgaaacaactttttcaaggtttac
gccctcttattttttctcttattttcagcattgatatgagtttatgtacg
gatcaagagtgtcggtttttcgatttttgtataaaatcgaaatttttttt
ttgatttttcgattttccctgaaaaacacacaattgaaaaatgtcactct
tggtacggatattgctaaatctattatacaatgtgagaatccaataaaag
ttttatattttatttttgcagccagttcgtaacaacacgacaacagaatc
aatattcgatcattcgacacttgagaaacgaaatcgtcgagcagctgcca
caattggctccgaatcgccagttattcaaatgagaccaaaagagcaaatt
gtcggatattcgaaatatgcatttgatgattcattatcaccaagaccaca
ttcccgaactgttgagacgcctattttaaagaatgtacgggatttttgga
aaatttaaaatttggaaaatgaaaaattcaaacaaaacaattttttcgct
ttcaaatttcataaaaatttatgttaaaaatagtttttaattgaattttt
aaaaaattcttactgaaaactttcgaaataattaaaaaaaaaaaccaaac
tatatttgtttttttattattgaaaaagttaaaaaaaatgtttttttttg
ataattttacactgctcgccttcaaaatttgatgaaaatcttaatactag
atttttttaatttttcatttaagacttttcgaaaaattcgaaagttcaaa
aaaaaaaatccaaaaaaaatttcactcaaatcaatcgccttcaaaatttg
ataaaaactcgatgaaaattttgtggaattaaaatgtttaatttatcatt
ctgaggcaccacgttttcaagatctggtgggattccggatctacattctt
catttcagcgcaaaatccctaaatccggaattccaccgaatcttgaaacc
gtggtgcctcatcattctacctttaaaaactcgaaattataaaaaattct
gcaaaactctaaaaaaatttgattttcgattttcgaaaatttatcttttt
ttgtatttaacattcaataaaatattgatgaaaaaatttctagaatcata
tttttaaattttgctttacaaaattttttaaaaatctacaatcgttcact
ttcttgccttcaaaatttgaatgaagaaaaaatttcaaaaactttaagaa
ttaaatttaaaatgtgctcaaaaaattctttaaaaatatgcgtttcccta
ataatttccatgtttcagtccccatcgccctcctacaccccatttcaccc
gacgcccgttcaccggagcaacaccgtccgtgccgacaatcgcccaattc
ccccgccccggccgcagggcctaggaacactgaccccatcacgccccgag
ataagagctcatcgagatgatatagagagccctactattcgggtcacaag
attttgaagaaaaagttatacttttattttaatttccgctcaaaatcgga
attttctataaatatgcccctttaaattgagctacagtagtcacgtcgaa
aaattttcaatttttttgaattttttgaattttttcatccagttataaaa
aaaagcttgcccctcagctctaccccatttttctttcatttgtcacctac
ttccttcatatatgcccggttaattatgtattttttgatgcttttttagt
cccgccacggtttttttcatttcgaaaagtcgatcgattatcgatttttt
cgaaaatttggaaaatttggagaaaatctaaatattatcgattttaagct
aaaattttaagattttattttttcaaataaaattttggaaatgttttttt
gaaaaaaaaagtgcaaaaaacactcaagggaaaatttttaaaaaattgga
aaaaatcttgaaagtttgtcgatttttcagtgtgcattttggagttatcg
gttttctttccgaattttcatcaaatttatttttgatctaccaaaaaatc
tctaaaaccccgtggcgggaacctacttcacttttattctgcataattag
acaaaaatgtgattattttctcatttcaaaacttgttacatattttgtgt
tgtgatacatatgtctaaatttttacggactgaaaaaatacttttttctt
aatgtttttgaaattttcattattggtggcgtcatccatgtctatttgat
tttccagacccccccccccccctctaaaatgaaaagaacaagacgattga
cagctagcatgtgcgacgatcaaagtaccgatttgattcagttgaaggga
cacgagaacgcgaaaaagtcggaagcccatctgaaagtgctggaatacat
tggcaaacgctatgaaattcgaatgaccgacgggcggtacatacgtggca
cgatgatcgccactgacaaggacgctaatatggttttcaacaaggtaaaa
atttgatgaaaatttggtccaaaagctcatagtttcaaatatttttcctt
aaaattatgcgccgcaggcaaaacaacattccgcctttttctattgctgg
cttagttttcgcaattttctcggctaccaggctactgcaaaaatgatcga
tccgtgaattgtgcaaacatctgagttacacagagagtggggcggagcgg
aacatcgcaacactgccgcatggtttttccacaactttttttttcaagaa
agtttcgattgtacttgttttttctcttttttgtataaaaatggtattca
ttctaaataattcacatatgctaaattgcatataaaaacatggaatatcc
tctcaaattaagagtcttaatcttattagaattaaattggatatcatttt
cattcgaaaagaaagagaaagaaacaagtaaaatcgaaacttttttgaaa
aaaatgcttgattttatttcattttcgttgtttttttttcagtatttaac
ttttgaacgatcgattatttataaggtttgcggttaaaaacgatgaattt
cgtgtttttcttttctggattcaaatgacaagttttaaccaattcgaatg
tcaaacacggaaaaataagcgaaaataacaaaaaatcgtgtattgtaacc
aaaaagttctccacgagtagtacactagagccgacgcgccgcaggtttgc
aaaacaacgcccaccccgttttctgcgcggcactacacaattttctatct
cacgaataaatatttcagaaaaggcaggattttgtctgaaaatcatgaaa
aatcaagtttttttcaggtttccaacgctgaaatggttggaattagggtt
tgttaccaaaaatcgtataatattaaaatcccagtgcttctctgtctttc
agcaatttcttttaatttccaggcagacgagcgatgggacaaagatccac
aattgaaaggagtccgatttctagggcaagcgatgatctcgaaaaagcac
gtggaatcgatgcacgcgttgccggaccctaaagaaactgaaatttgatc
cagttttcttattttctctaatttatcccatccttttcttgtcaagatta
atataaattaatttttatcgaagcgatttttgttcatctcatccaaatat
gaaaaaacattcgaaaaaaaatcgcaggcttcacttggaaccgcgcgcca
tcagttgaaaatgctgaatatgtacaaagactggaaaatattaaattttt
atgtttaaaatttcacgtttttcgtgttttccacaaaaaagcaatgcatt
gtcgtttttcaaaaaacactcatggtaaacgaagtccccgtggagtacac
gacaatgtcgcatcgagacccaaactgggaaacgcctgcgcctttaattt
taggagtttaattttcgaatttcgagttatttttttctcaagtctttttg
cgacttttttttgaatattttattacttgtagcgctgaaatatgacagtt
attatagcgtcacactggggacctcaatcaaaacaggtatttttcaaaat
ttcgccgtaaaatctaataaccaattttgagatgttgccacccgagcccc
cacggataattctgagagaagttccggtccagaataaccagaaagagcat
ccaccggttcaggagatcaaaaccgtgtccagcaagtcgaaggaacatcg
cgtcagttcgagccggaaaattccggatcacttcgacgtgggcccacggt
tctacatgaatgtccccgcagatggctcagaagtgttcgaggacgacgaa
aaagacgtcgagaacgagtgttgggcggtgatcgaaagaataggaagcga
ggatgacaagttcgaggcctctgagcttgtcgagtaccgcgatcacgatt
ggtacatcgctttggcgattaataaggagaaaacgccggataaggcgaat
tatcaagtaggaattacgaaaaaaattttgattttcaatctcatttttta
aatttcagcacctactctacagctatcgaggcggaatccaacgcataatt
ctcacgcctcaacagacggattcgatcgacaaaacgccgctagtgaagta
caaaatcatcggagacggtctgtacgaagtgcttccgattcactcgtccc
ttcctcaaactggtctaatcagtcccaaatatcgttacaacaaaggcgtc
gagcttcggattttcgggatagtgaattggattgattttgtgttggacga
cgatcatcagacgcacaggacgatggtttggacagatgcggtcggaccga
tctatctgagtgccgcggatcgagccaatattcgacggaagctgctgctg
accgagatgcagattttcgcgccgttgcgaatgtgccatattactgtcaa
ggcggaatttaacttgttagttaaaaaaaacgcgtaaaaagaataatagt
tccaaattttcagctcgattcccgatggttccccgattcaatggaccata
tcatcgttccagccactcatcgaagaatcagagaaggatccgaatattgg
gcgcaatttatggccagcgagagtgctcagattcgatgatttagtcgtta
caaagaaggtgcttaatcattttaatattaaattttaacagcatttataa
ttatttatctatttccagacaccgaacggctactggctgaagtctcaaag
attggagggtcacgttaatgtgttcgccggtgcaaatcaaatcggaatca
ttgagtcggcgggtgaaaaatacgcgacgaagggaagcatgatggcgttc
gtggttccgtgctatcagaacagcacgtttgcatatttcgaagcacttat
cgccggacccccgcgagtcgtgatgattattaccgaaggacgctttctga
attattgcccgaagacgtggccaccgtctgttcggaaaatgcgtgatcag
tatcagaaagagcacgttgtaagcacaattttccagagaaaaaggctttc
gataaattttcttattttcagctgaaatccgaagtccgaagttcaccaat
ctgcatgaaacagccggattattgcctcaaatcactacgaggattcagcg
agtgcccattttgatcactcaaagttttatatatttctgtatttcttctg
ccttattttaaaaagtattttcccgttttttttcttttgttcaattttcc
ctttttctttacttgttatgtcctatgtttcatgctaaattaacgtatat
ttttaattagcaattaaaaaactttctgattaactgccagtttttgagaa
gaaccagaagatggaacgcaggcgagtttctgaaacggaaagggtttgaa
atttttatcaatcaaacaaactcgcaattttatcaaaaaccatgccgtcg
ttgcaagtttgaaaaaaccacatatatttgcaacattgatagaatatcat
tggatcgtatggatccgccatggccagaccatcatattgacatgtaccgt
ttaatgggttcggtaccgctgaaaagttgttggtctcgcagcgaagtact
acagtaatcgggaaaaagcgctgtttattatcgatttttcaattaaaaat
caataaactcgccgcgagatccaaacctcaacttacgatagctttttgta
ggagtcgattgtccatcgacaaggaagccagcaactaggaaaattttgat
agggagaagcattgaaatttaattgtttttgggggtttcgtttggttttt
ataggaatttttgagctgtaagaaaacaaagcaacatttatttcaattaa
aaccggaaaatatgagtcattatggggggttttcaaccgtacggaatttg
acaaatttgaaactaccataaaatggttagttttgtagttagagaactca
aaattgattttctaagacaaaaaaattgccctttttcagaatatagtagg
tttgtataatttccaaaaaattatttttcttgcccaaaaaaaaaaggaca
gtcattagatggctgaaaaaaaagtgggcaaaaataaaaagtgtctaatt
ttgttgaaaacgggtaattaatatatgcagaattcagaaaatctaggttt
aacccatcaaaaaccattaaaaagtggcaaaatttggcaatttttgcaaa
aactcacaattttgaaactcctctaaattggttcaatttgtagctagaga
acttaaaattggtctccaagccctaaaaaattgtcctttttcaaaatata
atagttttaaacgtttttagaaaatttatttttcttgcccaaaaaaaagg
acagtcattagatggctgaaaaaaattgggcaaaaataaaaacttgtcta
attttgttgaaaacgggtaattcatatatgcagaattcagaaaatctagg
tttaacccatcaaaaaccattaaaaatctaaaatgattaattttctagtt
aaaggattcaaaattgatcttcgaacactaaaaagttgtcaagtatccaa
aaaaagtggttcaatttaaaaaaaattggtcagggaaaattatcgatttt
ttcgccgcttcgcaacttggacgaatttttctttcgctgcacaaaaatca
ataattattgattttttttctaaaacagaaaaatagatatttgcactttt
ctgaaaaatcgatattaaacggaaattcgcaaaaatcgatggtcactaat
ttttttgcaaaaccccagtaaaaaatcgcttttttcgccgcatttcctaa
ctttttctatgccaccactattgattttttttccagaaatcttggagctt
cccaaacccgctcatcagcccgcgtgcttcatcaatcattccgttgagaa
ctatgaatttttcgaatgaaaattaaaaagagggggatttattagactga
aaaagtgtttttgtgccacgtggcggcggccgaattctcctggacgggaa
tttctaggccatgcttgggggagatgaggagatgggggtcaacttcaaat
gtgtgtaacaaaatagaaaaaaaactataaaaggtaagaggagatcaaag
gtcacgccactagggcttgaaaaatgaatgcctgcctacaaatagacatg
taggaatgtaggcaggcagacaaaaagtgggtgaacaacgagaaaaggca
cgtaaaaaggggtaaaggttagagaaaaagaaaaaaaaagctcacagagc
acattaaaaatggaaaaaaacgagatcattggatattctgctgccgttga
tcatcgtcatcatgaatgatcagctgattggggtcgactatcacatcatc
tgggttcacgagagcatcttcttcgagcagctcatgcggaggatgatcgt
cgtgatgatttggctcttccacaaccacttgttcgaggacatctggaatt
tatagaattaaaaaatacattttttagacaagaaatcgacaaatttctgt
gtttatttctatttttcagataattccacacaattagatagttattgagt
tttctttctataaatttcaaaaaaaaaaacgataattattgatttttttt
taaatcaaaaacttcacaaaactcaataattatatatttttcgtcctcat
tctctttcggttttgtgtgtgtgtgagtttttttgaaaaacgcaaaattt
tctgtgatatttctattttttaacctgacatgggcagtttttgaaaaaat
tttgcaatattttcggtgttctttctcagaaaaactcgaaaaattgcaaa
ataaatgtaaaatttatcaaaaattacacattttcggtcaaccttttgct
cagagaaactagaaaaaaaatttcaatttttttggaaacctgccaaaaaa
tgaagtttcagtgaaacattttttttatcttttttcgaaaatttaataca
tttttttgcaattttttaatatcaatccgttctcacattttttggtaaaa
atatgaggaaaatgaatacattttggattttttcagaaaatctgtttacc
attaatctgcttctccccagtataaactttaggctcattctcgtgcactt
cttcttccaaattaacatcatcaccaactgtcccaataacttcttcctcg
acaatttcctcaacaattgctccatcaggagccatatgcaaatgcatttc
tccattatccatttcttctccagccattatttcgactccaaacgtgtgat
tcactatttgcaagagacgatgttcgcttttttcgaagagcattttgaag
agcaaatcgaatgtctcgttgtcggttgctgagccaaatgagttcttggc
aatacggaagagagcctcgtttcgacttgttccacgcgccattccagatt
gtgatagaggctggaaatattactatttcagatttttagattaaatgtgg
agctgggaaattcgagttttcgacgaaaaaatagcctttcaaaagattat
tttcagatatgtttaaaaaaattccgttgaaaacgacgaaattagataaa
aattggattttcagcacatacacgggcgtttgattacgtggccgtgaaaa
cggagaaactcggccacgtagaaacaaaaccgaaaattgcagaaaatcca
ggaattttttttaatgactccgaaatttccccgattccgaataatatata
tgaatgaatatatacttctgaaaaatttcaaaacctttgctcaccaagcc
actactctgctgcccaaaatttttaggctcctgatatttcgcctttctat
acggcagctgaatctgttgctgggatgatgatggttgctgaatctcttcg
gtatgtgaaacctgaagctctcgctcgtcgagcatctcctcaagatgcac
atttttctttctggatcctccttctgaagcttctgctgaagctccagccg
tgtcagtcgtccaatcatccacaaaatcacccgccgccgccgaaacaatc
atctcattcttcaactcgtacggatcatgatcatcttcagcatcccgaat
accatcagtcgccgccataatctcacgacgtcgtacataatagagcatct
tcgtgttcacctgaatcccatacttctccaaaatcactttagccacctcg
gcaggtgtcattctcgcgagcagccggagcacatcctcccgaatgtgtgg
tggaagacgttgaagtgagtattcttgagcggagctcatcgtgctcacgt
taaccggagccggcatctcgccgggctcagtgtaccagtaaatgatcatt
gcgttgccgatttgatggccattcttcaacacgtacgtcaccttcttgcg
aagacgtggacaacgtggaagggtggctgtgtagacgtgaagctggaatt
cgatgagatccgaacgatgggatgatggtgtcttccagatgcgtagttga
ccttctcgattcagtgcgagcgcttgtttcgcagattttggacgttttgt
gatgccgtctgaaaaacagaaaaaaaattaagtttggagcatcttgaatt
tgccttttttactttcggaacgtcccacttttgctgatttttcgtgtttt
tttttctggaattttggaattacagggaatatctctccaaaccaattaca
gggaatatctctccaaactggccgtcgcaggaagacttcacttttaaatt
gttttacctgtaggcacaaaagcaaaagaggagagcctacatctttgtat
cttcgataaattcgttaaaagttcttttgtctttattcatttttcaaatt
attttccaatgttttaaaaacattttttctaaactttacagtaatttggg
ctattttcactatttttcaactttttgacgcgtttttaattcttcatttc
aacctcattttgtccaaactttctcaaatttccacataatatggccgatt
ttcatgaaattttcataatttacaccaatatattcaatttttaacctcat
ttttttcacagaaattcccaacattttcacatatttttcatgacaaattt
gaattatttcaatgttttccaaacttacgaggattggtgctagtattctc
tgaccacggaaccagtccatcacacgtcaaatttcttgcatcaacctcga
gcccatcaataaagaaaacgaatgcggctttgccagttgtggctggcgga
agggccggtactcgattgttgaggcatccgagggactcactgcaaaaaaa
tcatcgttttttctagaaatggatcgatgtttgtgtaactttatcgattt
gctagaatattatcgattattccgaaaaaaaattttaaaacaacaactgt
atttctatttttatttttttaaagatagacttccagatcatatttttttt
gaaaatttatttaaaaaattatcgatttctctaggaaaaatatcggctat
tctcgaaacttgtggatttccctagagatttatcgatttctgaaaaaatt
atcgaattttctagaaattttgcaaattttttcataaaattatcgatttt
tctgaaatatatcgacttttcgcccaaaaagtacgtacatcaatgaaggc
ttattgacaagaaagtgtaattgtcgattcctatcattccagaactccat
atccaacagctgaagatacaaactaccatcatcggcggcttgtgctggca
cagcaaacgggcattctttctcgcattccgacatatccgacacatcatta
tcgatatcatgtatctgcgttggctggaaaaatggatcctacacgcgttg
agcacacactttgtgagctctgcgagagctcaatgagaacctaccggtcg
ttttgtggctcgtttcgcgaatcgtttcaaatatccgccatgcattcgtg
gtagctcgccttcctgattatagtcgtacatgatgagcgcatggctcacc
acgagccgtgattcggtttccatcatgtaatagatttttttgcgtagtcg
tggctcgcgtggattgatggaatacaggaataccaagtggaatgggcacg
ttttgtagtccatgttgtctttggtctgtgaggggttttggatattatta
cgggaggcataaaattctgagaatgcgtattgcacagcatatagaccaga
tccgtaaatcaacacaagccctacagtagttatttaataaattactgtag
tttttgctgcgagatattttgcgcgtcaaatgtgttgcgaaatacgaatt
ctcagaattttttgttcctaagaacagctcgtcaatttttttttcagttt
ttcagggttattcaaaaaaaacctgtttttaaagcttctaggtctcatat
ttaaaaagttttgagaatttaatacattttttttaatagaaatttggcaa
ttttttcatcacctcatcgtcgattattctttttgaaaaattttcgattt
ttatgggaatatatttattttccaagaagattaactttttttcaagaaat
ctgaaaatttatcaatttttcaaaagaaattaatgaattttatcaaaaaa
agaataacttttccagaaaatatttttttttcttaaaaattaaaaaaaaa
ttgttaaatcgctttttgtgtcaatttttcaaaaaaaaaaaagaggcatc
gagaatatcccatttttttcgaaaaaaattttttggttatttttcttttt
ttagataaaatgtatatacttttttaaaaatgttttttcaccaacaaatt
ttgatattaaaaagttggaattttatgactaaattatggaaaactttttc
gatttttagaaaatcggaaaattttgaaagtgggcgtcgtcaaaaaattt
aattttttaagaaattatagaaaatatgctgattttggtatttttggaga
gcgtcgatttccatcggatttttttggttgttttccctgggatccatgta
acacctgaaactgtgatcccagctcatcacaaatcactccgactttgcga
actttcgtccgatagcacgtcggattctgtgcatttccattatgagacca
tggcgagaagtcgtcacgattgatgtcgtgtggaaagatggctgtcccgg
cgacgaagaatgcgtacgcacgagaattacgaacaattggtgggtgtccc
ggcttcgcgtagttcagcagaccacgttcttcgctggaaaaatgatgatt
atatcgaaacattcgaggaaaatggatagaaaaaacgaaaaattcaattt
ttatcaaagttcgtttatgttgatgaaaacattattacgggaacacaaaa
ttctgagaatgcgtattgtgcaaagtatctcgtagcgaaaactacagtta
ttcttcaaatgactactgtacctattgtgtcgatttacggaaataattta
taaatcgataaaacagtagttatttttagaattactgtagtcctcgccac
gagatattttgcgcgtcaaatatgatgcacaatacgcattctccaaattt
tgtgttccgtaataaaaaataaagttgttagatgaatattcagggtctca
acaaaatttaatctgtgttttcagttttcatgtttttagagtggaaaacg
tttttttttcagaaaacagtcagaaatgtagattttgttccatatttcaa
aaaatcatttaaaaaatatagaacatttttttgaaaaatcaaatttctcc
agagtgtagtacgccattaaaggtctcgtcacgattttgtttgttttcaa
tttttaagtttttgaagtagaaaattattttttttaggaaaatttttcgt
cgatttcgttgaaaattcgctaataaacggggattaaaaaaaacgaaatt
ttccaatttttcgaaaaaaaaaatcgaaaaattcctcccaaacttacaca
acattggtattagcaatccactccaacacggcctcaaacgtgctggcgac
cctcttatgtcgaacagtcaagtagatatgtcccgtttccaattgccggg
gattctcaaaatagggcgccgggttctcctgctgagtaagcggatcatcg
tcaaactccaaatcgtagccattgttgagcacatcctcttgagacatatc
caacaaatcatcgtctagcagatgtccctgagcgtcttgagcaatcgaaa
catcttgcattagctgatgttgctgctgctggtgctgatcgtgttgaagc
tggatctgatctagggaatcattgtgatgtccgatgacttcttcttccac
aacttccaaatcttctacatctataaattgttcttcatcattcggtgcag
cagatgatgtagatggatcttgtgatgtatcaatcttcttctgatcgtcg
atccatttcgatcctccaacacctcgtccaggtgttccaggtggtttaac
atacggacacggaaccggaccatctctcacatattcatagatataacaca
catttccgatcgtaatcgtattgttgcgttgaatataaatgagacgcttc
cgaagacggggacatctcgccaggacggacattgtttcgacgagacacaa
ctgtgacgagtgccagccgccagccgtgtcttttgccatttggaactggc
cgttgtcgtcttggacgatggctcggcgagttgagcggacgcggggtgac
ggaccttccgaggcagctgaaattaatgaaactacggcactctgtacatc
tccggaggcaccacgttttcaagatctaccaaaacaagatctactatttg
gagatctacgaaaacaaaatctacgttttcaagaaatggtaccatgctaa
ttgcagttttcgcagttttctcgaagaacaacaaatcaacaatgttgacc
gcccagtgtgctccgatgtcgcgtgttgtttagcgtttagaaaaatcttt
tttgaaagaaaaacttcaggagaacgataaacaacgcacgatgagtaata
tggaagaatttttgtttcgtttttctttgagaaaactgcgaaaaagtgct
agatcctgaaaacgtatatcttgttttggtagatcttattttcgtagatc
ttgtttttgaacagatctcgaaaacgtgatgcctcaatcttctgcagttg
ccgaattttcacatttttaaaccttaaaacatattttttctaaaactttt
ccaaaaatcgatttcttcgttttcacgatttttttcagagaaaatataga
aaatcgaaaatttgtaaattttcgattgaaaaaatggaaaaattacagga
aattattgaagatttaaacttgtttctaaacaatcgaaaattatcgtttt
ttttcttttggaaatttttttttggatttttcccaaaatggtggtttttg
aaatcaaaaagcgttaaaaacaaatttcttttaaaattaccggaaattat
tttagaaaatttccgaaaagtcaataaattaaaaaatcgaacaagagaaa
gagttattaaattaaacaaaaacaatttcacaaaagtcgataactattga
tttttcatcagaatttcctaaaagtcgatatttttaaaccttctgataaa
ttctttttttgttaaaaaaaactttcgattgattagaaacacgtttaaat
ctttaataacttcctgtaatttttcctttttttaatcgaaaatttacaat
tttaatttattcttttaaaaaaatcaaaaaacgaagaaattgttcgtttt
ttctggaaaaattaattcttcggctcgaaatttcgatgatttctttttag
aaaaaaatatatgtaaaaaattatacaatttcaaataaaacactgttttt
tttcttttgatattgaaaatagtagaaatttttcaataaaaattccaatt
gttcactcaaaatttcaaattttcgacaaaaaaacttacgattaacagtc
cacggtgacagtccatcgccagtatgattaatctgatttgcaacaaaatt
cgccggcacaaagtacacaaaaacgccggttgtcggaataagtggcggta
ggtacggtgttcggcgattcaaacaattcgattggctcagcagctcgggc
tcattcaccaaatatcggaggagaagcttcttgttgtgtgcccaaccgag
ttttgcaagttttacgcgaagaaacattccaccacgtggtccttccacta
tctcgtcttcgaactgggaatttttttttgatgaatttgagaaaaatagt
ttaaatctttatatttcagtttgaaatcgccgaatttcagttgtgcacct
tcgtgtatatttacgatatgtttaatctttttcggatgctgatttccgat
ctttaacggttttccttcattttcgtcggttttttttggatatgtgtttt
tgaggtcaattaatgaaccattttattatcagaaaactagcaaaatgttc
aatactcgacagaaaatccatatgctatatgcttttctcgactgaaaacc
ggaaatgttgctagtttttgataataaaatgttaaattaacacattttca
aaaaaaaaacacttctacaaaaaccgacgaaaattaaagaaaatcgttga
aaaaacgaaaatcaacacccgataaagattaagcatttcgtaaatataca
cgaatttggtaaatcgacacatggcatctctagcgcgaaaattcgaaatt
cgtaatttccagctgaaatattaaatcagggaatttttctgaatatttca
cttagatattcggaatcagggaaaaatttggagttcttataaaaaaattt
actaagcaaagttttagcaatttaggttctaataggctttacaaatatca
aaaagtcccgatttttcaaggatctatatatatttttagaaccacagatt
ttttgctgtttttcagcattctcggaagaccataccggtgtggatccggg
atcatccagatctaacgagacgtgcggatcagttggatcgaccatcgcat
gtcttaaatagtcgtttccgtgcggaagatttacgattggtggaatttca
ccgggacacgtgtagtcgtagagaatgagcacgtttccatagatttggcc
atcgcgggagaggtagaaaatctggaaaaaattttttgaatagatttttt
cgccttttctgaaggattttttttgaaatttgaaggaagacgggtttttg
cttgcatagactcaaaataaaccctttagaaaatttttacgttggctcaa
aatatcgagaataaaaaccaatttttttctaaaatttcgaaaaaatgggc
ataacggcggaaaatgtatttttatttgattattgtacctttttcagttc
attttggagcatttttggcccataggcttaaaattaaccttaaacattta
aaaaacgtgaaataagatatcaaaaagccattatggccactatgacctaa
aaaaaatatttaaaaaaaaacaacttttttttgaatattcaaattttctg
aaactgataataaaccttttttctcaatcttaacagtctcggcagccacg
cgctgtactcggtgagatgaagttcggcgatacgtggatctcctttgacc
gattggagccgtccgttgagacgagcaaccggatgacgtcggacattcgg
tttgatgactggatcgttgaagtgttgctcgccgccagtagagctccatg
gcttcagatcgtcattcgagacgtcttttatcgacatgattttggagccg
tccacgtagaatgcgaaacaggctttgtgtggaacaagtggtgggagacg
gggtggtttgtcgagaagccaacctccttcgcgactaaaaatggggaccg
ttgatttttgttttttttttctgaccgatttttcggacaatagcttgaaa
ttttgacaattttctttatttttagaagatatttttttcttatatttttt
tttctctaaaaactatagtaaaaaatagttcaattttttgtggttctggc
gaaaaatgtattttttcgaaaaaaatttttttttttcaaaacaagatatt
tagatttatcactgaaaattgctaatttccagtgcgaaaaatgacttttt
ctggctatttctgcctgatttttgatataaattccaattttcacaataaa
attgctgaaattttctccttttttcactgtctccgtacatcattgcaatt
tcggtctcgttggtgagcagctcaattattcgttcctttctgagaaggta
ggccaggcagcctgatatcactgtggcgtagcaatcaccgttttccgtca
tttcaacttcatcttcgaactgcaaaaattatagaattgaaaaaaaaaaa
cgataaaatccgactttctcgatgatttttatgatttttaactgaaaaat
tgatttttcggcattttctgaaggattttgattaaaatttgaaggttttt
ttttctcccgtaggctcaaaaaacgccctttttatggcggctcaaaggca
aattttaagtaataatcgaataaaaaatcataaatttacgacccctacgg
cacgggaaattggagacttcagctaaaactaaccgttgattttgaatatt
ttgagccaaatttggccaaataggcattaaatgcactccagatgactaaa
aacacgtgaaaaaagctattaaaattaggtaaataagacaaaaacagaaa
aaaaagaacttgaagcgaaactggagcccatttttggagacaattctcat
tacaaaattggttttttgggcacattttttagtctttctagttatttcga
acattttccgaagaattcccataaaactttgaagcttttccatgtaagcc
cctaccaatttcacgtggtactgcctttcagcaagagctttactgataac
tcgttctccttgaactcggaacattttcgacggtgtcgccgccgccggat
ttataattttcatcgccttcttctccttatccccatcgtcgatagaccca
tcggtatccattggcttgcgtgttcggacacgtcgctgtttgctgggcct
ggaaaatttcgattttaaagattttttaaataaaaaatcccccacaaatt
catttccaaatccggtggttgcccatccataaacccgtcgtcctcctcct
catcatcaccgaacgggtccatttgtatgcgatcctcgtctcgatatcgg
gaaaggttcagaattggcggctcatcctctacgatgacctccgtctctgc
gtggagcatcgagtcgtcgccggcgaagatgggctctccgagctctccgg
cggtgagctcctccaaatgtggcgctggctttctctttttcgcgtttcga
accgtactttcctccgtcctggagcgttttggagctgcgatcgagcttgt
tgatgcagaggcgagcgcttcttcctttgggatgcccaactcgtagtctt
cattgttgtagagcacggatttccgagcatttcgacgtggacgagatttt
gtggctggatcctggggctctgcggcaggctctggattttgctggggctc
ttcggccggctctggattttgctggggctctgttggattttgcacaagct
cttgatcaacttcttcctgattttctgccaattctcccgaattttcagga
ttctcggacatttttctgcaatttaataattgaaaataagaataattaac
ggggtggaaaattaaaaattaaacaagcattaaaataaatttgaaaaagt
cctgatttgtagtccgcaacgcacgcacgcaagcatacaccagaacaact
aagagagacgggaggagagatggagaatttgaaagagacggcgaggcgac
gagagagccggaggattgaggaaggacaaacacacagatgtggggtcttg
cagcgctttctctgcgtctcttttttcgacatttttcaatgggaaatttt
tttttggagtttttctttttttttatcggaaaacttcaaaaaattcaaat
ggaaacgctgtacggacaatgcatagaataacacgcaaaaatgcacattt
ttaggccttaggttactgtagtggtctcggcgcgaaaatgcggattttca
ttttgaattcaaaataaaaaaactggacgtgatttggtacaagcgtttag
tgaaaatgtttcacaaaataggagatcaattagatatatttatttattca
tggaaaatgactatttggaaaaaaattgcgaaataaataaaactcgatta
aaaacaatgtgcatatgtcttcgttgctttcttggcgagggtttctcggt
atcgagttctacaagagacacacattacgaataaccaaaatagtttaggt
aatatacacattgggtgggggtgggccagaataatattgaataagggtga
agaaaaaatattcaaaatacgtcgctgaagttggcatacaatcttgagtc
ggataaatggtaagaaagcagcaccactcaactcagatcacaatcttctg
aagaaaaagggacgaatgtataggttcggaggggggggagggggaagggg
tggggatggaggcaattacaaataaatctgaaagaaagttacaaatacta
cacaccaaaacggtgaagacttgcaaacgcagtgcttgcaagaattcgat
aaaactcgcggatgttaagagcgaatcatttggatttcgggggcagtaaa
ttaaatggacaaggcatttcgaaaaatacacacgttagactgaaaaaaaa
aaacacgatgtgatttatgggatgcaacactgcttctttggtgggtcgga
cgctggcgaaggaatgattgtaccactgccaccgccatatccttgtctgt
cagttcctacatgcttgttggatactgatttgtagatttccgtcaggata
ttagtgaaagctgcttcaacgttggtgctgtcgagggcagatgtttctga
aaaaaaaaaatatataaacgcaatagattagtttaacttaccaataaacg
acaattgatttctttcggcgtagatcttggcctcgtctgttggaactgca
cgcaaatggcgcaagtcgctcttgtttccgaccaacataatcacaatgtt
ctgatcggcgtgatcacgaagctccttcaaccatcgctcaacattctcgt
acgtcacatgcttagcgatgtcgtagactaggagagctccgacagcccca
cgatagtaagcggatgtgatggcacggtaacgttcctgtccagcagtatc
ccaaatttgagccttcactgtcttgccttctacctacaaaaataataatt
tgaatcataagtgtattctaatgaagttcctcaccgagatgcttctcgtg
gcaaactcgactccgattgttgattttgattccaagttgaactcatttct
tgtgaaacgagacaggagattcgactttccgacgcctgagtctccaatca
gaacaactgaaacaatttttcgtttgggaattgaaaaatgaaaaacaaaa
ttacccttgaacaagtagtcgtattcatcgtcacgagagcccatctttac
tgctgagctgtaaaatgataaagcttgtttgaaagttgtgtatatattgg
gacgattgtaaaaaagaaaaagggcattggtcacatgattcatcagccgg
gcgcaatgttttgttgtaaaatcgatattaaaagaacgagacactgtttt
atcggcggagaatatttttatgttctgttcccgacacaaacgcggagtca
ggaaccggttgtctatctcgacggggattgaaaaaatataagtgaacttg
atttaagaatgattcaaagtatatggagttgggagttttatattgaattt
tatcaatatatgagggtggttagtcagaagaaaaatgtgaaaatgtatat
agaagtgtgttatgaaagagtatttgaggcttatcatacccgaaaaaggg
aaggtgagcggccgaactttgtttgtcgacacgatttcgaaatagttgaa
caggatatttttaacaagggaaagctttctctgggtgttcttttttgata
atttcagctaaaaattgaaaaaaataattagttttatggctgtgaacatc
cagaataagcttttccgaacgcgaaatgcgtgtgaaacccataaaatcga
acgtaaaacaggtcaggcgcaccggcgcagccacgtcggtctgagggtac
gcgacgctagccgcagcgcaagcctcctcgggtctcggcacgacaactac
cgtacccctttcgcagcggcgcaacggaatctcaattttacatttttttc
tttttggcctaacgaatttttccgttttttcagagcatttttcattgatt
ttcttaaattttcatcagaataaattttagaactaatttcccgtaattct
gatacgcgttttttatagttttcgtgaagaaaatgctgaacattcgaaaa
atactgaaataatttagttttgaaaacttgctcctctgtttcaatatctt
ataattttcttttctgattaatattttgattttccaggtaatcaatcgcc
tataatggctccaacgtaagttttctttataaatttatattagattgaaa
tttacttttaggcctgactttcaaatacttcaattttgatattaattctt
ggtttttcagaaagaaagtgccacaggttccagaaactgtgctcaagcgc
agaaagcagagagccgatgcccgcaccaaggctgctcaacacaaggtgac
cgtcgccgctgtaagtttatttaactgtcagaaaacagaaaatgctcttc
aaaagcactggttttaggatccactattatccaagccagccgtcaaaact
gagctataagaattatcttgtttttgggtgaggtgtattcaattcagaat
gcgtctcaataacacgatgacaattcgaaattttaaagtttaaattttct
tttaggtgtttgaaaattaatttgaactaatcctgcattaaaaataaaat
tttttacagaagaacaaggagaagaagacccaatacttcaagcgtgctga
gaaatacgtccaggagtacagaaacgcccaaaaggaaggactcagactca
agcgcgaggctgaggccaagggagacttctacgttccagctgagcacaag
gtcgccttcgtcgtcagaattcgcggtatcaaccagcttcatccaaagcc
aagaaaggtgaaattgtgttaatgagttttttaataaccattctttgttt
tcaggctctccagatcctccgtcttcgtcagatcaacaacggagtgttcg
tcaagctgaacaaggctactcttccacttctccgtatcatcgagccatac
gtagcttggggttatccaaacaacaagaccatccacgatctcctctacaa
gcgcggatacgccaaggttgacggaaaccgtgtcccaatcaccgacaaca
ccatcgtcgagcagagcctcggtaatttgaaaacttatgctttttaattc
ttatttaattgttttcaggaaagttcaacatcatctgtcttgaggatttg
gcccacgagatcgccaccgtcggaccacacttcaaggaggccaccaactt
cttgtggcccttcaagctcaacaacccaactggaggatggaccaagaaga
ccaaccacttcgttgaaggaggagacttcggaaacagagaagatcaaatc
aacaaccttctccgaaaaatggtctaacttgtttgttgttcataccttcc
ttccggataaatcgttattgtttgacgttgtttaattatgtgcataaata
atcatgaaacgtgatcgtcttggctcgactcatctcgcatttcatgaagc
gtctcatcattcagatgaatcgtaaaaccgctttgctgactactctcccg
agaacagtcactgttccctactatgctccatcctgtttatttctagaaac
ttttcttcggagcaagctaattccctatgaagtgagagcatttaggttaa
taaacatagtccagatttaaatccagacaacgcaatgttctctctacaat
gtactccctcgtgagcacctatacccattgattgatgtcgatgggtattt
cttcaaaaatttgatggaaggacttgattatctgctcgccaaatatggaa
aagttggcttaaaactagaattttagaaaaagcttaaatattcttccagt
ctctggactcgggcctgactccaaaagagcgagcacaggctctcgcattg
agcgctttgctcgacgagcttacttggatgctcgcctactcgcgaggcca
agatttcacgtggctccgcgatgatcgtaagattatcgaagacttcgggc
ttgttcagctctatttttggaggaattggattgtaccgcagatgcagaaa
cgggtagattattgatattttatggaaaaatcgataaaatattgattttt
tactgaaaaaattgatcaaaaatcgatttttttttcctcggaaaatctgt
aaattagtagttttttgttgaaacaatcgataaaattctggtttttcaga
agcaaaatcgatatattaggccaaaatcaccaaaaattatcaattttcct
ataaaatttaccatttttggctagattatcgatttttaaggcaagaaagt
cgatatttcacaattttttattgatttttttggctttccagcgcgcaaac
tgtgccaagatctaaattttccgaaattttcatttcagacacgccgccga
gtgcgaggctacggaatatccggaaaatcggcgagaaaggaggtcgcctg
ccgaactgaagcaatgttggaggcattggcctcacttttggcctcgaata
aatactttttcgatgtcaatgaaccgtcttgggtaggtggcagccaaaaa
actcggccaaaactcggcctttcagctcgactgcaaggcgttcgccgtgc
tggctcaattcaaatatacaccactgcagaacgaggcccgcgtaaaacaa
ttcatgaaggaccgaactccaaatttggtgggtggccttgagttttctag
gccacgagatttgaaaaattctataattagggcatgtggtttcagatgac
atttgtgacgcgcatgaaagaggaattctggtcggattggtgcaccacgt
cggaggattgaatttcgtggaaaatgctaatttgtttaatgtaatatgat
tttgcttcgtagattttaacctatgctcgaataaaatttatattctaatt
ttaaaaaaatttcaaaacaaaaaatttcttacgtgacaattaaagggtat
tacaatatgggcataaaaaatgtattccctaattttcgaacttgttcagt
cttggttgcccaggtaatttttttgcagttcttgtttgggactcggagcg
attttgcgcagatgcatcatatttgacgcgcagagttttaattgaggttt
gagcttgaattgagtttgaattgaattttaattaaataaagcgaattcta
gaataaaatgatgtgtttattgcgaaatagatcgtgaacctacaaaacaa
cagactttacgcgcaaatttccgaaattttccagaaaaaccagtcagaat
ttcaaatgatacttgttcctcttctatttcttctcccaattttgttgtgc
ggtgggaaaaagaaaaaagcgaacaaaaatgtgaaagaggcgtcgaaagt
gaactcactggttccaccgtcgacctctacggacccgctgaagactaaag
agaaggagatgaaaaaagaagaagctccgggagcaccagacgccccgact
aagccgaaaagtcctccgaaaccagtggtccaggacacgaaacttgctga
agtgctgcctgaaagtgagaaggaagacgaaatgaagaatggtattcagt
tgccgaatccgccgaaaaatttggtgggtctcacggcgatttgagtgttt
tatcgattttctatgaaataattgattttttctaaaattattgagatcta
gatttgcgagttttctgaattttctaatatatcgatttttcagaaatgcg
aaagtgaaattgctccaaaggaaaagccggcggctgacgaaaagaaggac
gagaaaaaagatgaaagcaagaaggataagaaggaagagaaaaaggagga
gaaaaaaaaggaaaatgacgaaattatgtgaaaaattcgataaattggtt
cttgaagattattgatttttcattgtcgatttttcagaattcctcgaaat
ttatttgcgcgtcatatatggtgcattgagtccatagagacttcaaagtt
cacgcgcaaatgcagacatttttgcacgcgctgcggtgaaattcctcttg
gcgaattcaaatattttttcccgccttttttgaaaattttcgaggcgttg
gtcgagctgaatacacgtgaagtttagactgaatgtcaaatcacaaatac
atcacatttgacgcgcaaaaaattcgttttgaaaatttgcgcgtcaaata
gggtgcattgagtacgcggagccaatacatcacacttgcttttcgtggaa
aatggagcgaaatttgattttttgatttaaatattacgggaacagaaaat
tctgagaatgcgtattgtgcaacataattgacgcgcaaaatatctcgtag
cgaaaactacagtaattctttaaatgactacagtagcgcttgtgtcgatt
tacgggcttgattttttttccattttcttcagtttttctgacattattgt
gttttattttaatatttttaccgattaataaatgatttccgtaaatcgac
acaaacgctacagtagtcatttaaagaattactgtagttttcgctgcgag
atattttgcgcgtcaaatatgttgtgcaatacgcattctcagaattttgt
ggccacgtaatatttgcgttaaataaaaatcaaaaaattaaaaaaaaaaa
aacatttcagaaattttcaaaaattttttgaaaaattgacgcacaaagtc
tcctgtttcccttttccccaaagttttaaactaataaaacttttttaatt
gtcgaatccgaccagttatttaatacgagacaaaacggaaacaaagattc
caatttccgattacggtcagctcaacactttcgctcaaggaattctctac
gcttagattttgatcttaatggaaaactggtagaacttggtataaaacta
tccaaaaaactggcagaaagagtagtctttccgaagaaatgaagtcccta
atcgaggaagatgacttggaagtcggcagattccgccgcaacgcgttttc
cgccgtcgccctctccacctcctgtattctggcgattgtggtgttaacac
caattgcctatcaggcaattcagagaattcactcaaatttgcttaacgat
gcccatttttgtcaggtaatttttttaaaaaatttagaaattttgatttg
gaaatattcaaataaaaaaaaagtttttcgaaatttattttcaatcgttt
gagattttgacatacattccaaaaattcctactcttcgcaattttttagt
caactcaaactcaaaaccttaaaaaaaaaccgcaaacctgtcatggcgca
tcgatgttatccctacgctaaatgttctgttttcgaaggttacttttttc
caatttttatcaccaaggaaaatgtatacacaaaaatatatagaatttga
cgtgcaaattggcaaaaaactaaacttgcgcgtaaaatcactgcattgcc
tctgcggactcaacacaccagatttgaaatttcaggaacttatcgatttt
tgtaaaattttgcagcatggcgcatcgattaaatattaaaaaaaaattga
aaattatcgatttttttgaacacgaacaatttgtggaaaatatgaaataa
aaaaaaacatggtgcatcgaaaaacttacaggctcgaaaccgtgacctct
ggacagaaacaatgaagatggctcggagccgcggccgggacgaggagctc
gtggcccgaaccaagcgagcggttaaaggcacatggctcttcggacagta
tattccagaccgatcaagcagaaatcgacgacagcaatacgccgaggccg
ctggcggaggcggtggagcaccacatgccgagtgtagacggggtccaccg
ggaccaccgggtgatggtaggtttttagatttgcgaggcaattgtggtgt
attggtttaattttacagacggggtcgacggaacggacggaaaagacggt
gcacctggaaccgatggaaaagacggtcaggtaccacaaggaccagccga
cggaggttatcaagagggaccatctgatgcagttgaagcatgcacacgtg
aatgcccaccaggaccgcctggaccaactggagcgcccggagacaaagga
tctcgaggctaccctggagaatctggagagccaggcaccccgggaagcgc
cggaccgaaaggaaatgctggaccgtaagtggaactaaagaatcgatagt
tttcggtaaaaaatcaatcattttaggaaaaaaatcgataattttcattt
tcatttttctccattaaattatgttaactttctagagctggaccaccagg
accacccggatatccaggacgtcctggagaaaccggagatcacggaaaga
cgatcgccggagaggcgccacctggaccaccaggacgacaaggagaaatg
ggtccacaaggaccaccgggaccaccagggccacgtggaaaggacggagc
cggtggagagaagggtgctccgggagatcaaggtaatccgggaccatatg
gaaaacctgggcaaccgggagctccaggacccgatggctctgctggtgag
aagggaggatgcgatcattgcccaccgccaagaactccacctggttatta
aagattcttcgattgatattttattttattttcatgacgttattcatttt
gtcattcggttttcttttgttgcaatatgataataaatcagattctcttg
ccagtagttccaagtgccccaacatatttttgagtcctttatgtagatcc
ctctcctcgaaagctggatgatttaataaatctttcagaaaaatcgaaaa
ttttagaaaaaaaaacatcaaaatttttgacaaactgcataatcagtcaa
tattctaaaaaaaaatacgatcgcacaaaaataaacaacgacgcaacgac
actccgcggttactaagctccgcccacgatttcatttgcactgcgttgag
tcggccgtattgttattcaaacatgaatgaatatactggtgaagtttaaa
aaattgggtgtttagttttgaagaaaataatttttttggaattttgaata
aagcacaattggcagctgaaactggactttcagacaaattttgaacggtg
gttgttgatgctttgagtttatattgttattcaaacatgtatgaacttgt
aaagtgcttgtaaaacttgtaagttgcttgttcgctcattctgaaataaa
atttaaattaaataaaagttcacgtgatacaaaaaagccaacttattgat
tgaaatcgataaaatcgataagaaattcattcatttaatagtttttaaca
aacaacaaatgcgatcaaaaagttcggaaggtgatttacaaccagaggac
acccaatccagagaagataaagagacgactgctacgtatagtgaggatac
aaagccaggtaaatacagtagtcctaccttaaaattacagtaacccagct
gactaaatatcataataaaacttgcaaaaaaatgatgtaaaatcttagtt
tttagtcttttgaactggtagaaactgtgttagcgccactttttgactct
aaatagaaaaatttcccattttaaaagagttgtattatgatacactgcgt
ggcgtgtaaaataccaaaaaataagcgcggttttttttttcgtaaaatca
cagggaaaaatccgaaatcggaactccaatcagccgccaacatcccacgg
gcccaataacttctgggttttgtttcaacaatctcatttactccaattcc
agaaacccaaaaggagagaaacgcggcactggacaatcttgccaagaccc
caatccagttagtcgtccaaccaactcctctcacaccagccatcacgcca
tgcgaagcaccaccaccaccacctccaccaaaaccctctagcgataataa
caactcgaaacgattgaaagtgaaagatcaactgattgaagtgcccagcg
atgaagtaggccgagttgagaataatatagacaatttcccgttctatcat
ggattcatgggaaggaacgagtgtgaggcgatgttgagcaatcatggaga
ctttttgattcgaatgacggaaattgggaagagggtcgcctatgtgatta
gtatcaagtggaagtatcaaaatattcatgttctagtgaaacggaccaag
acggtgagagttgtttggtattatcatttagtttcgtttcaaatcagacc
gagatacatacaaatattgaagttcaaatttagaacatgttgcatcgcaa
tgtgttcattgtgctccctgaagcattatgcggacatcacgaattacata
aattattttaaccaatggtgggcggcaaattgacaaattgccgatttgcc
gaatttgccaaaaattttcggaaaattgtatttttgcacattttttttaa
atttcaaaatttcaaattttatcggcaaaattgtatgcatcctatgaata
tttctacatctgtttcgaaaagtaagcaaattatatgaaaatatctaaag
aaaaggggaaaaaattcgaaaaggcacagttttcagtgtttccgtcttac
aaaaaaaacctcgaaaaactttcggcaaataagcaaaccggcaaattgcc
ggaaattatagtttcaggcaaatcggcaaaccggctatttgccgaatttg
ccgaacggcagtagcctctcacccctgatttgaacatggtgcattgcatc
accgctcctcgacttggaaagtttatatcggtagatatttgcagcagatg
taatttactgatattttcagaaaaagctctactggaccaaaaagtacgcc
ttcaaatccatctgtgagcttattgcctatcacaagcgaaatcacaagcc
gatttatgagggcatgacgttgatctgtggcctggcacgacatggatggc
agctgaacaacgagcaggtcacattgaataagaagttgggagagggacag
tttggagaagtgcacaaaggatcgctgaagacatctgtatttgcagcccc
ggtcactgttgccgtgaagaccttgcaccagaaccatctatccgccaatg
agaagatcttgttcctaagagaggccaatgtgatgctcaccctgtctcat
gtaagctacctgtttcaagttgaactaaactaaaattaatttcagccaaa
tgtgataaaattctacggagtatgcaccatgaaggagcccatcatgattg
tcatggagttttgcgacgggaaatccctggaggacgctctactctccaag
gaagaaaaagtgtcagctgaggacaagattctctaccttttccacgccgc
ctgcggtattgattatttgcacggaaagcaggttattcacagggatattg
cggcgagaaattgtttgttgaattccaaaaagatcgtgagtttgtttttc
aaaaatttctgaatctatgtgaatgaaaaaataaatttcagctgaaaatc
tccgactttggattgtcggtcaaaggagttgctataaaggagcgaaaggg
aggatgtctgccggtcaagtacatggctccggagacattgaagaaggggt
tgtacagtactgcctctgatatttataggtgagcctacgagcatacatag
acattggtagtggcgtcagcggtggcctagaaaccttatccgcgtctgaa
ggttaatcaacctcacacaagtctctatgatttccagctacggcgctcta
atgtacgaagtctacacggacggaaagacgccattcgaaacgtgcgggct
acgtggaaatgagctccgaaaagcgatcatcgggaagagaatcagcttgg
ccgttgaggtagagctaccagtgttcattgccaacattttcgagcaaagc
aggcagtacgagaccgaagatcgcataagctccaagcaaattattcagat
ttttaaggaggtttgtgaagcattttatcggttttttgttcaaaaaatta
gtaattttccaggaagtcggattccatgaaattgagacaagtgggatact
gcataagcttgtcaattctcttccgagaattcacaataaggaaagaaaac
ccgcggcggtggcagtgtaataaatatctgaaaatccccccacccctgaa
aatatttgactgtattttttaaatcaaacacacaacgcacacaaacagac
agacagaaagcctaagtacacagagaaaatgtttgaggtgaggtgcgaaa
gggaggaggctagaacacctactttacgccaacaagttatgactttttgg
aattcaaaatgtcgttttttgctagttcactgcttacctacaaaccttcc
taccttgtctgcctaccttccttcctattctcttattgcaagatcttttg
aatttttctgaaacgtctgtctacttctgcgtcatttgcaaacaggctgt
tctcagttttagggggtggcagcacccacaaaaaaacattggaacagaaa
tcagtcggagtgatctactagattagataaacattagatatcagtttgga
aaagttaaacattattaactcacaatggattttcttattgtgtttcttga
tataaagcgttgagcggtattgataccattacaatgcactaagctaaagg
ctgtcagagccgaatgaaaaacatgatacatcgagcatgcggcaattggc
gttcggaaaatcggcaaattaagatttgccggaaatgttttgagggattt
tttataagatttaaatgtgcctttttgaaattgtgtcccgttttctttag
atatttttataggattcgctcacttttcaaaatagacgtaggagaattca
taggatgcatacacttttgccgattgaaatttaaattctgaaatttccaa
taaaagtgcatcaccacaatttgccgacttttggcaattgccgtttctcc
ggcaaattcgacaaaccggcaatttgccgatttgtcgatttgccagaaat
tttcaattccggcaatttttcgatttgccaatttgccgagaatttcaatt
ccgtcaatttgccatattgccggaaaaaatcgtttgccgcccatccctgg
ttcgaactcctagaatggtagaatatgagtatactaaaaataatttgaac
agaactggaactggaagaaaaattttttaccgacgtcttctgagaaaatt
tcgtgaaaattgagtttttatcactttctgactcacaataaaaaaaattt
ccaaaattttttgaatagttctcgatcgtttccaaactggtcttccgaca
ttcaggtgcgtgattggtaaatatgagggaactgccataatcaaatgaaa
aacacggtgtatcgtctgagaaaaccttaaactgttccgttttagtaatt
ggacaaggatctgctgaatctcgctactatagcaaccgacatcttgcggg
tccaaaaaagattgatcttgaaaatttgatccaagtttatttaatcgccg
ccacacacacactcacaaaaaaatcaatcaaatcacccatatcagttgcg
cgatttctagtttctaggcgcgaaaatcaaaaggaggagaagaagcattt
ccgcattactcgtgtgtgtgccgtttccgtttatttgtccctcaggctcc
cctctctgttttttttgtttgcgaaaactgtctctctctctctctctcca
tcacttttctgttgcggaatagagggagagagagagaatttcggagggaa
aaatacctgaaatgtgatcctctctctgtatgtcattgactgttgcgcga
gagccttttcccgcgcgcgcgagcctcccacctacccgtcgacgagccta
ttttcttgtcggcggtgccattcggcaatacacgtccctctctcttcttg
ctctagaaacattcggattttgattttttgatttttcatggtggatctgt
aggcttttttaggccatcttggactttgtggtggcctaatatatggtgta
ttttccaatttatcatatttgctttagtattgtccgacttgtaggcaaat
tgcaccattttaagccaagtaataaagctttgaagtttggctgcctaggt
ttttctagccaccaaacaatttttttgttttcacagcacacttttttaaa
gactgtcataagttttcaaaattctttgaaaaattttacaccgaattttg
agatctttaagtttggtggcctaaatttttcaaaattttctatgccacca
gactgaaacgtcctaactctatttgaattatctttgaaactatgaaaact
acaagttcgactaaatatggcttatccaattaaactcgattggtggccta
gaaaaccaatttcgatttatttcattttctaggccaccaataatcttgtt
cgaaaattacttttatttaattacagtggagtttggaatacttactgcca
tgggctgtaagatgttgctcgcctaactttttctatgccagcaaccaaaa
agtggtgttggtggccgacaaacccaaacttggacaattgcattttctag
gccatcattttttttaaactaatcgttgttggtttagtctactgtaaaaa
atcaaatcgataagaacattgggagccaagctttggagttggtggcctag
atttttctaggtcactaacttgaaatgtctgtaactctaaaaaataattt
agagatatataacagaattagtaggctaattttaggatgagaaactattt
aaacaattggtggactagaaactgaattttgaaatttctaggccaccaat
tccaaataagcctatttcactcctgaattgagataaaacgctgaaatttt
ggacatattagaatacgctatatttgaaaaaatggaattggtgacctaga
aaatatttttttgaaatttctgctccaccaatttcaattatagcataact
catttcatagttgtaggacggtgattgaaatttaggatagacagatttta
aaccaaaacagattgatggcccttgaaatttctaggccacctctccagaa
aaaaatctgaaaattgtttttatttctaattcattttcttcgtccgtttt
tcatctctcgaggatcttatccccttgtcttacgtctcccacccgctgct
atttgggcgaccttcataactgtgaaaattctcaccattctccctctctc
gtttttgccccccccccccggtctcctatcattgttcaagtacacctgtt
gtcccataacatctgccaaccaattttttccaattttgccacaattttta
ttcaaaaaagtgcattgcagcggcaggcatgcctcactcgtacacacact
tgagcatacaggaaaagcgaaaaaatcagtgattgtttggattcctggct
ctttctaggaaaaaaactcttccatttttgtagtgcacatcaaaatgatc
aagctggttaattttcaagtgactcccaaaaaaataactgagaaagttgc
gttttaaagtttctaggccattgtgggatttctaggtaggtttttgaaaa
tagaagacagtcttgcactaaagttttgattaggctgttaaatgattttt
gtcagtacgttttttggaacttcgatttttgccaaaaattccttttttag
tttttgtttcagttttttgcaaatttttatttcttccatatcttacaaca
tttagaaggtctcaaagtctctgatagccaagaattgactctaatgacgt
tatgagctccgagactattttaacctttttcccttttaagcataaaatat
ataaatatcaaaaatttaatacaaaaacttctcgtttcgaaacgtttcga
aatcctccagttaaaaaaaaattagattacggcatcggaaaaattgcgaa
acttttgaatctgagggattttcaatagagggtcccgccaggaatttgag
tttttaacagtaccctttccatcgtccttcccgaagcccattacatcatc
attaattttgcgacctttctaaaagcggtcatggggggggggacatgtgt
ttgttgcatatacagggaccccccgccacaaccaccgcaactagagataa
agatctgctgcacacagacagctggcacatggatggacagaatgtctcct
taattttaccgcctatttcataataataaaagtagaacggggggcagaaa
agagaatgattgcgaaaccacctgcttggctgtcagcgcataaacttttc
ggaaattttgggtcccaccacgcttttttcggtaacaaattttgagattt
ctcgatacaccatgatgtcttttggtggaattttgggttatcatggctaa
tacaaagctttaacgtgccttgaactttcgcaatttgaacttttggcctt
tacttaaaaatttcgatggggctctataagccatgtggtttcgaactttt
cctgaaaatttagatttttgttcatgcaccatgttgttttttttttggaa
taattgaggaattccttacttttaaagtaaaaagtttggtgagatccatg
tgttttcatattattcagttggtaaattatacagattattgactgaaggt
taattttttgttgggaaaataaaaatcgccaaaatcaataaaatcgtatt
tagaagtagggtttccatataggcggtaaaaggcttgtctgcctgacaat
aagacgaccgccgctcgcctcaatccgcggcggaggcaggcagggttcag
gtaggcactgaaaccgcgcctgcttaccatgatgttccgttcttgtcgat
gcaccatgataattttgggttacattttgagccttttcgaaaaattaatg
gtggaaaatttcaagctgaattttaatatttatttttttaaccgtattgt
gggacatgcaaatgtctttcattttgtgtcccttcactctaacgtcttca
gaattttcgaacttctcgatgcaccataatgctgtttggcgataacttta
gagtaagaatggtagcgatttttgcgatgcaccatgacgtttttatcgat
tttcagaaaaaaaatcactccgagacccaaatagtttcattctcgacgca
ctataacgttttcgaagtaaatttcaaaattgcttctcggaaaagttttt
tgagacctacatgcacctttaatcttctttggaaactttggaatttccgc
cgaatactctcatttcagttgttctcgatgcaccatgatggtattttttt
caaattacttttttttgatttttccatgagaggaccaatatctgtcttta
taacggcgcattctgtaaccaaattttgaaattccacgacattctgctct
catcgattcaacatgataattttaaaatgaaatttagcgatttttcggga
aaaaaacagtttcgagattttctagttattggacactctgcaccttgctt
atttggaaattacattttaaaccgacaacccttcaaaaactgcttttcgt
cgatgcactatgagtgcataattttgtgtaaatcgtggtgggcctctaaa
aaaaccgaaaaaaaaaacgtataaaacgcaaacaaattgtttttgttgta
atgttgacaccaacagattcggcgtggaatatacggaagatcggatttcc
aaaaaaacaaccgctctcctgttttcgacgttccgccgctttttatggga
gaagtagtatgtacctttaagggtactgtagccccttgaatattggccta
aaagtgaaactagtgttgccaaaaaaaaacgagatgaccagtttcaatat
gtcatttacatctacacatttctaaaatctcattttaaattccattgttt
tctcgtttcttctgtcccaaagtaccgtatcctcatccttctaccacctt
aatttgcatttcttcttccttattcactcttcttcccctggacgaaaaat
gttgcacgacaacaacaaaagagacccgccccccaccatcggtttctctg
aacctctaactgtccccgcccccttttgggagcccactgtcttttctttt
tttctttggtcgctgattatgacggatcgtttttgtcgtttttgtattac
aggaatacaaatttcccaaaacgcgtattgcacaacatatttgacgtgca
aaatatctagtagcgaaaactatagtaactctttaaatgacttttgtagc
actgatgccgatttaattaaattatttattaacagataaaatattaaaag
aaaacacgacaattcaaaaaaattcatttcgtaaatcgagcccgtaaatc
gacacaagcgctacagtagtcatttaaagaattactgttttttcgctacg
agatattttgtgcgtcaaatatgttgcgcaatacgcattcttataatttt
gtgtacccgtagtatatttttgtctctctgatttccattgcaatttttta
attccatatttttttggtgacaaatttctccgcttatcaatttttttttc
aaccacataattattaaccccaaaacatcgcagattttcaggtaaaatgc
cagtcgtgagcgttagacctttttctatgagaaatggtgagcaatttttt
tgaagtttttttttgaaatttttaatttttccagaaggcttctcaaacgg
gcataacacgtggaacgacgccgaattttggaaaccgtgagttttcggca
aataagctaacagtctaagaaacacgaaaaaaaatccaattttcttttca
aaattcgtgattttcggatgatttttgaactttttgattaatgttcccac
tgaaaatcctccaaatctctaaaaatccgcttctaaaaaagcctcaaatg
gccttgcgagaatagacggaatgttcaaggatgactggtataaaatcggc
aaacgtgttgccattcaaacagaatatctcgaaatttcgccttccttttt
tttaagtgggtcggatatttaacatacagaagagaatagggagagaaaag
agggaaaagaggggaaaagtcttcttggaaacaacctcgaaccgcaatta
agtttttgcctcacccttcaattttcgtgagaaagttaaaaatccaaatt
tttttctccttttttaaaaaaagatttcctcctcaaaaattcaaaggatc
gaattttttgttacacgcctgcctcctttttattacccttgttcttgatc
gcaacctcttttctagattacttgaaaaaatgcgctattttttttccttt
ttcaacagagtcaatttcaaaggtgctgtggaaaaagtttcggttttttt
ttgcaaaaataatcgaaatttgttcgtttatactgcttaaaaaatgacca
aaatttcaagtaattcattcgaaaaatcgatttttttgaaatatacaaaa
attttcaatttttcatatctgaaaacacaattttttcgatttttcatttt
tcttggaaaaaacacaaaaaaaaactgtatttaatttcccacttaatact
acgatatccaagccccgcctccgcgtattgtacgtgaacacggcggccca
aaattacacactatctcacacacgttaaatgagtgataccgtactctctc
tgttttttctttcattttttcggcgccgaaaattttcaatttttggtggt
tcttttggcgggatttttcggatttttgtcgcgttcacacacacacacca
gttggtgttgcctgtcgtcacccacccgccccactctttgtccgtgtact
gctttgccatttgtgcgcgcgtaccgctgcccgtctgtctttctcatcat
atgcgcctcgttttgtcgctttttctccatttgcccttcctacatgggta
cctgcggttttcatcgaaaatatccttaaaaattccgaaaaacctctatt
tttcgatttttgaatcgattttcgcccaaacataaccatttttcagaatg
aaggaagaacaaatcgcctataaattgccaggggcttggtattacgagga
ggacactgcctcgtgctctccagtcagcgatccggaggatattgcgcagt
ttctcaactacagaacgtcgataggcgtgcaaaatgtcacagagtccgtg
gaagttccgacgtcggagcatgtcgccgagattgttggtcgtcaaggtaa
aaattgcctttttagtcaaatctacagtttccacaaattttcaggctgca
aaattaaggcactgcgcgccaagaccaacacctacatcaagacaccggtt
cgcggagaagatccaattttcgtggtcaccggacgcctggaggacgtgaa
cgaggcgaaacgagagatcgactgcgccgccgagcacttcacacagatcc
gtgcgtcgagaagacatacacaaggtaggtgaccgtaggcagccggttcc
tgagcgccttgttcagttgttccaggagcccatgcacctggacagatcac
gagctatgtcagagttccgttaagagttgtcggactcgtcgtcggaccga
aaggagcgactatcaagcgaattcaacaggacacccacacgtacatcatt
acgccgagccgagaaagggagcccgtttttgaggtaattttgttggagag
catagagttttggagcaaaattctcagcaatttcatgctttttaacaaaa
acagagaagtttctagtttcggcttagaaaatactgaaaatcggcttttc
catggcatatatcgtgctgaaaatctacttttgactgaaaaattcaagtt
tatgactaagaaaagttagataattagaccatgctattatttcataatat
tggtccaatttttgttgctttgctgaaaattaacaaaatttaaaaatcgg
cggggtttctgaaatatttctgtataaaaaccgatttcaactccaatttt
cctcgatttttacatataagtaatctagaaaaattgtaaaatggggagaa
ttcataagaaaatcggctgttttgtagcaaagtttgtaaatatatcattc
tgaaagtctcagcgataaccgtgattctagaaaacctcatcaggatttga
tttctgcgacacacttctctcgagttttacatagaagttgttcattacaa
atttctatttttaaggtccccattaccattgtcaatctttcattccgatt
atttgtttttcctcgtcactgcaagaaggggagcctaatgcctagacaga
gacagaaaacacatgtgtgtttgtaagtgtctggtgtgatatacccaatt
cttttcggccgtctcttgttttcttcctgacaccgagtttcgagcgattt
tcgaggtcgtacagttgtgaattggctgccactgctgtggcaaacaaaca
aaaacaatcaaacttgtgcggaattgatattctaaagagaataaagagca
accatgggcgccgaaacgagcagcggaagggcttgtgacctcttggtgtg
aattttaaacggtttccttccatccgaaatgctaaaaattcctcgggagc
cgtttagggtcttcactgagagatgatgattagaatcttttaatttggta
gaattccccccgcgggaccgattaatgttgcatgtcgtcttcttcttctt
ggcagcaaaatatcattgttgatgagatatctcagtttgatgctcaatga
cgccttgagaaacatccagcacacagtagattagtcgaattaccgatgga
tggggccgcccgggtttttggagccaagagtcacgcgatggggagtccac
atacacacgcaccaactctttcattccatctaacagggtagtagggtgaa
gaaaaggggggggatcgcgatgacaaagagactcaattaattaaatgacc
ggggcgggcgccaaattgcacatatgcttggttttattgcaccgttggct
cagggagagcaacattttgtggcagcaccaggggtacttcaaaatgacga
acaaaggtcgttgttgtttctataggaaggcttccgaacttttgaacagt
aatcagatcatattagggttatgtaattgacggttttgaccgtatgtgtc
tatagatgcgtgtgtgtgtgtgtgtgtggcgacataaattaccgtatccg
catggcctttttcctccttcctcacaatggtaattatcatcccccactac
tctgggtcgccggacgaactgtgaatgtgttgacagtgcgggcccactag
tacatgacatcttgccccggtgcggtgcgctcatcgttattcctcccaat
ttagttgtccgtttgacacaaatgcctccggtaccctggacgagacaagg
aggtgatggatttgccaggcggggaaggaattacatgatgtttgggagaa
tatgagggaaaggtacagaagcttcacctcggatattatatgcgttctaa
aaagaccaattgtcgtttttgttcgtggctcaaatgaataattggtatgg
aaatatagaaaaatgtccgactagtttggtaatagaattgtttcgttttg
aacatttcaaaaatacctcaaatagtgcacttgagatctttgttgaattt
tcaaaggttttattttcagataaattgagcattttccatacttataaaat
caatttttggttcaaaaacttctaattttctcaccgaaaaagttctcaca
agacagtgacagaggtcgcgtgtcgttttgatatccatctcgataatcag
agattgtgatctatgcctcaatgacacagttccgcgaaggagtccgagaa
aaacgtacaaaattggggaaaaatattggaaataacatttattgaaaaat
taaaaaaaaaacataaactatttaaattcacaaaaattcggaagcatatt
tcctataatgaaaacaaaaaattctgaaaatgtgtactgcacaacatatt
tgacgcgcataatctcttgtagcaaaaactacagtaattcataaaattga
ctactgtagcgcttgttttgagttacgtgctctacgaaatgaatttaaat
aatttatcgatggaaaaataattttaagcagaaaatgagaaaataatatg
aagaaacaaaaagaaattcgagttacgtgctctaagaaatgaatttaaaa
aatttatcgatggaaaaatatttttaagaagaaaatgagaaaataatatg
aagaaacgaaaagaaattcattcgaaaatcgagcgcgtaaatccagagct
acagtaatcagtgaaagaattactgtagttttcgctactagatatttagt
gcgtcaaatatgttgcgcaatacacatttctggaattttgtgtttccgta
ataaaataagttttttgcgagaactacaaaaatataactatttctattcc
aggtgaccggcctcccacataacgtcgaggctgcccgcaaggagatcgag
acgcacatcttccagcgaaccggaaatcttccagaaaccgacaatgactt
tgccggacagttggccggtgtctcgttgatggtgcagaagcagcaacagg
ctcaacaacaaatgcaggaggctcagcaacaatcgatgttctatcgaaga
gcattcggcaacagtaatccgttcaatcagaaggagatgtcgtcgtcgcc
attcggaatggagagctcgttgggattggacgcgttgctccgcagtttcc
catcgatgcgtagttcgttgactccggaatctctttccggtactggactg
tcttctcgtccatcgttgggaggaggacaatcggcgaaacaagatctgcc
aacctacgactactggggaaccaacaactcgcttaatgatattatggaga
acggtaagctttttttgcgaattttaataagaattttaaatgacaaataa
ggatttttcagaaattctcagccgcaagtacgatgccctgtccgcatggt
cgtcgatgggattggagaaacgcgaggaatccccaaccaatgggtatata
tttttgaaggaattttataaatttttgaaataaaactaaaaattgcaatt
ttccttcaaagttctaaatttttgaaagaaaatttgattttccgctaaaa
aatttaaaaaaaaaacaagttttcgtgttttccactcggaacctgacggc
ttcttatcaattttttaaataaaaaataacgtttctaaaactcagaatgt
ttaaaaaatttcacattaaaaaattatttttccgaaatcttgaacctatc
cgtttttgaaaataaaaaagagtaaaatcgtagttttctctataaaaatt
ataattttcatttgaaattcaaaaatttttaaataaaattggattttgtc
cgtcagaaatctataaaaagaaaattttttttgaacaataaaagaaaaat
tgtaattttcttttgaacttcaaaaaaatatgttttttttcacatgcaaa
aaattgattttttcaaaacctcgtttttgagagaaaaaggtgaaattcca
attttaagaggtaaagttaaatttatttattttatgagaaaaacttgaaa
tttaaaggaaaattactgaaatttacaatttatcatacatattttttaat
ttcgacatatctcgaaatatcaagtcgtaaattttttccacaaaagtgtg
atattctctttaaaaactagaaaatttcaattgtaaatttatgaaaaatc
aaattttttgcaggctcatgtcctccctcaaaggaacatccgccggcttc
ggtcttctcagcacaatctggtctggcggaaacatgaatctgagcccagg
atcgttggcttcagcatctgcctcgccgacttcatcgacctgcgatcaca
acgatcatactctcgtgccgatcaatggataagctgtggatccattcatc
attccattactatcgtgtagactctcatctagcaaaaacccatcctcaac
gagttccaaattcatctttccattctttaaaagactctttttcccatttt
ctactttgttcatcggtgtacgagtccctccattcccattttctcacctc
tttactacattactagaacacacaaaaatcaccatcattctcaccccaaa
atcctagacaaaaaaaacgaaaaaaatcacatatatttatatataactat
tattatttgttattcatatttttgaaatatctatattatatatatttata
tatgtaacccatgcagtcccccaatatatattcctacagtaggttttttt
ggaaaatctgtaactttctctattattcttttttgcattatgataggacg
accaactcatgttttaaacaaaaattatatatattataaggatttcctct
tttctctctatctctcacctagtgtttaactcccaattttccccctctct
actacgcacaactaacggagaattgagaggccttttatatttatagcacc
tctttataattaaaaactcgagtgatccccacctcacccatcaaatttat
cgtattttgtaaaagttctgatatattccacagattttggtgtatgtgaa
tgaagcgattcgtgtcgtctctccatattctggtatccatagcaactccc
cgagcttttggctcactcgcgcacgccctatactatacctttactattat
taaatgcactcaacaaatcctatcctgcgtcaattggccgatcaattgtc
cgaattgccacaatatgcaccattgcgggtaataatagcacaatagttga
atatattaataattcaaaaatatttattatattttgaggtgtcccattgt
ttcagacatatatccgcgcgacgataagtgccacgttgggggaaacgcca
aagaaaacgagtagggatttgacgtatagaggtgaaatttttagaaaatt
tgaaattttctgaaaaaaaaaggatttttcttttatgaaaaatgctcttt
tcgccaaaaaaatcacaattttcgacttaaaaacttcaaaattttttcag
gaacacacaattcaaaatacaaaatatctcgtagcaaaaactacagtaat
tctttaaatgactactgtagagcttgtgtcgatttacgggctcaatttta
aaattagataaaaatgagaaaataaagacacgaagaaacgaatgaaagtg
taatatcgaaaatattcgaaaataaataaatttcaaaaatcgagtccgta
aatcgacacaagagctacagtagtcatttaaagaattactgtagttttcg
ttacaagatattttgcgcgtcaaatatattgtgcaatatgcattttcaga
attttgtgtttccgtaataggtaaaatgtcagaaaatcaaggattcagtg
caaccccgcgttctacgggtattttggccacggccactttttgcaaaact
gcaaaataggcgttgttatttcattttctgaaaaaaacattgaaaattat
tatcgagaaagtacgatctgacaaatttctcataatttatttttgatcta
cctgttgaactttactccgcccccaatcttgttgccgttgttattttgtt
gtagctgtcttgtcgaaggacggggaggagcctagtcaacaaggtagata
aaaaatatattatgagaaatttgtgcgatcgtattttttcgattatatat
atatatatatcttcatgtaattctcatgaaatcttgaaaaaaaacgcgac
acatggtattaccacgcccactttttataatttgagcgcgtgcaattttt
tgtcgataacatagtttctatttaaacaaaaaacatcgtgcgcccacatt
gaagaaaatcctataattgggcgtggccttaactctgaaaatttacagaa
cgtgtcacccatagcatgattgccgattggctcgagcagaatggatatcc
aatatcatctcaagtcttgaaaacagaaatgtctggaaactacatggaga
gtgcagaaaaacacgtggaaaatggggaaaaaatcgataatctattgcga
agtcagctgaaaatcgatattcgcgatggcaccggtgacgattttgaacg
aaaatcgataaaatcgattggcgccggccgcccgtttgcaaaaattaata
tggtcgataaacagcgagcaccgttgaaaattacaccgcttagtgatgag
gaatttcgaaaaacgatgcggaaacggatggaaatggagagggaacgagt
gagttgcgttaaataatttttttttgaaatatttaacaaaagtcgacaag
gcgattttttaaaatcgatgtttcgcgacttttattcaaaagaaaaattt
caatgccctaaatcactcaaatgatgattaaaaaagtatttgcgcgcgcg
cgtaaaatttagtgccagcgtatgacactatgtggtgcaaacttcactcc
gggtccgacactttttggattttgcgcatcgctataaagatttcagatcg
cggcgtgagagcggcgtttgcggcgccgacatgagagtcctactttccta
cttttcttggcaaaaaaatcgatcgatttttcagctcgcacgtctatcca
accaggcagaagacgattccgacgattcatcgtcctcctccgactcttcc
acgtcatccgcgtcgtcatcttccgaggagaagttgactttttcggatat
cttggggaaacccacagcagctggcgcggagaaaatgatcgaactaagcc
aaattcccaacgcatggggtccgtcaaaatccgcgttagtcactgatgac
gtggcaagcacttctgacccacttccggcgattttcaacgcacatcttcc
gccgctctccatgggacgaccaccgctgacaaaaagcgcgaaaagtcggg
aaatcgacgccattttcggctcggataacgtggattatgatttagaggat
ttcgagcaggatggcgtggcgaagaaaaagtctatactgcctatggagaa
aaagaaggaggaagcgaaaccaaaggaacaggagctagtggagccgttgg
tcttgtcagaaggtaactttgaacttgcaccatgcaaaaatttcgaaaaa
ttatgcacgtggtcactggctgtccttttgcataagcttgaagcaaacgc
gcctcattgagaattcacgtttgcgccaactctcgctatccattgggcgt
gagagacgcagatactacttttttctctgaacgtgaaaaacgcaaagaat
aaccgttttgccgtctgcatctcttctttcacacgctattttggctgtgg
acgaggaattctcctcttccaggattttctaggccattttctcatatttc
tcaagttttctcgtccgcgagaaaacgtgaattttgagacagccagcgag
cacgtgattatgcaactctcctaaaaatcgatcattgttcctgtagctta
taattttaaaggcgcatattccgcttgcggagcaaaagtaaaaaaaaaac
atgcctctacatacaaatcgatgaatttcctgaaaaatcaataataaaaa
attttcaggagaatcaatcgacgagcttgaagatttcgacaccggtctac
tatcttccggaggatccgattattctttttaaaattttcttcttttaaaa
aatttcttttgaaataaataaattctcacctaggaatttcaacaattcaa
cttgaaaaaagttcgcgcaaactacgaacaaatgtgtgtcgagcgggcgg
agccactgagaaagaggagcaaaatgtacacaaaaccatatttgagtgta
atttttcaaagtttggcgccgattttctgtgagagatgagttttctcaat
ttatatttggttatttttattttagttcttactggtaaatttctgggtaa
gtcctgatgactttgaaaacgaaaaaaactctttcattgatgctagtgcg
attgctaggaaagcaacttttcagttaccaagaaaaagtccaaggccata
gggattagctgcgtggcataacaactcatccatcctcgcagatgcaaatc
cgctctattggcaaataacatggaagagtataaacattttctcttccaca
cggaaacctagtccccttggggagcggtagtgcccacaaccccgcatgtt
taccaaactacacagacagcgctattgtctgcaagtggcaaaaaatggcc
gccgaaaatttttacaatgtaaataattttcaaagtgttactatttgcac
ctttttggcaaaaattccataagtaagaaatttgatggaagagatgcgag
gtgcggggagtctgaaaatggctgcatggcctgtatgtgacctgtgtatg
tggcctaaaggtctagttacccctagaaatcaaagttcagttcagcaaag
agactttattttcagcactccaacaagaggcagaaactcaacggtacgac
ggatggtacaacaacctggcgaacagtgaatggggttctgctggtaggtt
tttttggaagagaaatgacgtcacactgacctactccttcaggaagtcgg
ctgcatagagatgcacgttcctactactcagacggtgtatattcagtgaa
taactcacttccgtccgcccgtgaactctccgatatactatttaaaggag
agtccggtattcctaatacaagaggatgcaccactttattggcatttttc
agtttgtatttttttaatacttatagtagccaatgtttgtaggtcaagta
gttgcttatgaaataatgcaatcaaatggagtatcctgtccactagagac
acttaaaattcaagtacccctatgtgataatgtatttgataacgaatgcg
aggggaaaactacaatcccattttaccgtgcaaaatacgacaaagcaact
ggaaatggtcttaactcgcctcgagaacaaatcaatgaacggacttcatg
gattgatggatcattcatctatggtaccacccagccatgggtgtccgcat
taagatcttttaaacaaggacggttagctgaaggtgtacctggatatcca
ccacttaacaacccacatattccattgaataaccccgctccgccacaagt
acatcgattgatgagtccagatagattatttagtgagttcattgttctat
agaaaagtataaatatttaaaattgaagtgttgggagactcgcgtgtgaa
tgagaatcctggtcttctttcatttggtctgatcctcttccgttggcata
actacaatgcaaatcaaatctatcgagaacatcctgactggacagacgag
caaatcttccaggcagcacgtcgtttggtgattgcatctatgcagaagat
tattgcatatgactttgttccaggacttctaggttactcaactatcattt
aatagcttaaactcagtgtttcttttaaggtgaagacgttcgtttgtcaa
actacaccaaatacatgccacatgttccacctggaatctcgcatgctttt
ggagcagccgccttcaggttccctcactcaattgtgccaccagcaatgct
tctgagaaaacgaggaaataaatgtgaattccggacggaagttggtggat
atcctgcattgagattgtgccagaattggtggaatgcacaggatattgtg
aaggagtacagtgtggatgagattattcttggttagttcatacttgagtg
gttatataataaagattgtaatttcaggaatggcaagccagatagctgaa
cgagatgataacatagtagtcgaagatcttcgtgattacatcttcggacc
aatgcatttctctcgtttggatgttgttgcttcatcaataatgagaggaa
gggacaatggagtaccaccgtataatgaattgagaagaacattcggactt
gcaccaaagacatgggagacaatgaatgaagatttctacaagaagcatac
tgcaaaagtggaaaagttgaaagagttgtatggaggcaatattttatatc
tggatgcttatgttggagggtaagcgttttttataaattaagttagagat
cctccaatataccctcataacatattgtatcagtttacttcatcaataat
tcagcttgaaccatttagaatgctggaaggaggtgaaaatgggcctggag
agatgttcaaagaaatcataaaggatcagttcacccgtattcgagatgga
gatcgattctggtttgagaataaactaaatagattattcactgatgaaga
agttcaaatgattcatagtattacacttcgtgatattatcaaagcaacaa
ccgatatcgatgagacgatgcttcagaaggatgtgagtttattgtaaaca
cccgttggtgatgatcgagtaagttaatagcatgtttcattccagtcatt
gattgatattttgtcatgaattgttatataacaatatatgtatgtattat
attactcatgtctcaatattgcatttaatttccaggtatttttcttcaaa
gaaggtgatccatgcccccagccgttccaagtgaataccattggacttga
gccttgtgctccacttattcaatccacctactgggatgataacgatacta
cttatatctacactctaattggtttggcgtgtattcctttaagtcagtct
ttatttcaatctaaatgactaccgatagagactcagcgattatagagttg
atcaagctaagaactttcagtttgctatagtatcggtcattatatggttg
aacgacgtatccgaataggtcataacagtgcttgtgacagcttgactact
gacttttcaacagaaagtcccaaagttaatgtctacaaagtgaatggttc
gttattttttcatacttgatttttatttaaattatacggtgaatctgtta
cagctttggaatggcttcaagaagagtacatacggcaagttcggatagaa
atagagaataccacgttgacagtgaagaagccacgtggtggaatccttcg
aaaaattcgttttgaaactggacagaagattgaggtattccactctatac
cgaatccatcagcaatgcacggaccatttgtacttttgtctcaaaagaat
aatcatcatttggtgataagattgtcgtctgatagagatttatctaaatt
tttggatcaaattagacaggcggctagtggaatcaatgcagaggttatca
taaaggatgaggagaattctgtgagtttacttcaagaaatacgtcgaatc
tggaaattatttcagattctcttgtcccaagcaatcacaaaagaacgccg
tcaagaccgactggacctgttcttccgtgaagcctacgcaaaagcattca
atgatagtgaacttcaagattcggaaacttcatttgactcatcgaatgat
gatatattaaatgagacaatatctcgtgaggaattggcaagtgcaatggg
aatgaaagctaataatgagtttgtgaagagaatgttcgcgatgactgcaa
aacataatgaggattcgctcagtttcaatgagtttttgacagtattgagg
gagtttgttaatggtgagtatgatttactaaagttctgatcacaaaaact
acacgtgaatgaatgttccagtccgttttacactaggttcggtaaatatg
tataatgttatagtgactgttacatgttgaagcagtagtcttcttttctt
tgaatggcaacaaaaaggctccctcattatttaagctgtatttcactgcg
aataacggcttaatgtgctatttaaacattcgggtctattagtcttttag
tatattgtcgcgcatactaaggctcgctttaataatcagtttgaaacgcg
aatttgatggtgttaaatacgattttaatttgggaattgttcacaattag
atgctatcttgactaataataattaaatacagaaacaaaaaacttttaat
ggacaaaaatcactccgaaactacccaaatcggcattaggttaatgtctt
tgattactcaccttctttcctaatttccagctcctcaaaagcaaaaactg
caaactctattcaaaatgtgtgatttggagggaaagaacaaggtactccg
aaaggatctcgcagaactcgtcaagtccctcaatcaaaccgccggagttc
acattaccgaaagtgtgcagcttcgattattcaatgacgtgctgcacaag
tctggtatacatccctgtttagtatgccaagtattataagaagtttcagg
agtaagtgacgatgcggagtacttgacttgtaataatttcgacgcattgt
tctcggagatctctgacgtccagccgatcggtctgccatttaataggaag
aattataactcacatatcaaggagtatgttgttgaattcaaatccgcaag
taaatacaaacttcaggccatcatgccacacctcattcccaatagtggac
cactctactcctgctccactttctctgattcagagaatttgtgcattcct
ggaaacctatcgccaacacgtcttcatcatcttctgctttgtcgccatta
acattgtcctttttttcgaacttttctggcgtaagtttactgtttagttc
ggttttcaaaagcaatattcaattaagattcccgctacctaaacgaagat
cgagacctccgtcgggtgatgggtgccgggatcgctatcactctctcttc
tgcgggagccttgtcattttgcatggcgttgatattgctcacagtttgta
gaaatattataacactgcttcgagagacagttattgcgcagtatattcca
tttgactcggctatcgcgttccataaggtaagagcctctctcttggccta
gcgctgtaaataaaactgccaaatttttaaactccatcaatttcagatcg
tcgcattattcaccctattctggtctacccttcacaccatcggccattgt
gttaacttttatcacgttggaactcaaagcgaccgtggacttgcttgtct
cttccaggaaacatttttcgggtaagccccacctactcggtagatctctc
agtagattgaacgttggcttgctttcagatctgacgtcgtgcctacccta
agctattggttctatggaacaattactgggttgacgggaattggattagt
tattgttatgagtatcatttatgtgttcgcattgccaaagttcactagaa
gagcatatcacgcgttccggctgactcatcttttgaatattgggttttat
gcactcactattcttcacggacttccttcactttttggggtaaggcttaa
tttaatttgattcatttacgctctttttacgctcttgacgtcaatatttg
ttacagtctcccaaatttggctactacgttgttggacccattgtcctttt
tgtaatcgatcgtataattgggttgatgcaatattacaagtcgttggata
ttgcccatgcagaaatccttccatcagatattatatacatcgagtaccgt
cgtccaagagaatttgaatataaatcaggacaatggattactgtatcatc
accatctatatcatgtacctttaatgaatctcacgcattctcgattgcct
caagtccacaggatgagaatatgaagttgtatataaaagcagttggacca
tggacatggaagttgagaagtgaattgataagatcattgaatacagggtc
accattcccattaattcatatgaaaggaccatatggtgatggtaatcagg
aatggatgaattatgaagttgcaataatggttggagcaggaatcggagtg
actccatatgcatccacgcttgttgatcttgtacaaaaaacatcaagtga
ctcgtttcatagagttcgatgtcgtaaagtatatttcctatgggtgtgtt
cgagtcacaagaactttgaatggtttgtggatatgctgaaaaatgttgaa
aatcaagcaaagccgggaatcctggagacacacatattcgtcactcagat
gttccataagtttgatttaagaactactatgcttgtgagttttttatgcg
tttttggttttttagtggtataactctaaaactaaatgtttggagaaaaa
ggcttaactaataaaatgttgctcataactttttctatgcaataaaatat
gtttcaaaatttcatccgagatctcacaagtccaaatttgattatttttc
ttaaaacgagtatatttcaagaccgaaaagttttcttgaaaaaatggtat
attttttgcacataatcattttttcataaagtgctctgcaaatcagaaat
taaagttcgaacagtcttatagttagtaccgtgacatttattgtaactta
aaaaaaaaaattacgcgacatagaaacgctcgattatctgaaaaaccaaa
ttggattttgattctagttaatttattttcaaaaataaacatattttgtg
ataattgtaaactaaaaactatacctgaatatttttataaattttatgtg
gtttttggtttcaggattaaaacaatggtaaaatactaccctaacggctt
acccaaggctcagaaaattgtagttagtctcaacaaattaatacatatca
tttcttatttgcagtacatttgcgagaagcacttccgtgccaccaactca
ggcatatcaatgttcactggcctacacgctaagaatcatttcggacggcc
caacttcaaagctttcttccaatttattcagagtgaacataaggaggtta
gtttcatggttttaacctctaaataaagcaaatttgcagcaatccgaaat
tggagtgttcagttgtggacctgtaaacttaaatgaaagtatagctgaag
gatgtgcagatgccaatcgacaacgagatgctccgtcatttgcacaccgc
tttgaaactttctaatctttctactgttacttactatgaaaatcataaaa
attaagacgcttcatgaataaaacattgagaaaaaaaacctgaaataaag
aattttcacatttgtccaggtagtatatatccccaatacaaacattttga
gacgcgaaccttcccaaataatcatcagacattgttctgtaattaggcaa
aaaaccagccccctagcctcctccctcaccacaaataaaaccaattcccc
catttccccccagttcattcaccaacaatgagtttgttcaaagtatacac
ctcgttttctttgtttttctccgttctattccttctcgtcgcttttattg
tgatctatgacattttcgatgaaattcgcgaatttcaagaagtaatcgaa
aaagatgccaggaagtttgaggtaaggcaatatgtggtgcagcaataatt
tccgcatttttcgtagatcataccgttatgggacagtctgacaccacgtg
ataaaatagtatactaagtattacaagcaaggttgaaacgaaaatgaaat
ttcgttttcgaaaacgaaaacgagaattttcgttttaaacgcgaaaaacg
aaaacgaaaacgaaaatatcagttttgtccaatttaattggtaaaatata
gatttcatgaaatattaggtccattttcgaatcaataataaacaaacaat
agttttattacaaaaaaaacaataaaaattaaataaagcaaaagaacaat
aacaataacacttgctgaacaactattccattaatctaaaccaattttaa
agcctaaaactttttgattttgctgtaagaacacagacttgctcaacgac
tttgtagacatctttcttctcagctttgtagaaacgcggccagctcctga
aaaaactcgttccgattcagcagatgaagctggagttgtcagatatctgt
tcgctatttgagaaagcaatggaaacttagatcgattgagcggattttgc
caaaaaacagcggggtctgattttctattgttatcggtatcgtagaaaac
ttcaacttctgcactagcacagagcatggaatctacaggcgctttgtctt
ttctttttctgatcttggaatgctttttctcgtaagcttcaaacaggtcg
tctattccctcaagagtttcattttctggctcatcgactgcttcttcctc
ttcttttgataatccttgagctaagctcaaaacaagctcttttccgtcac
aatattttcttttgtatcgtgggtcaatgtttgatgcaacaatcagtttg
aatgtcaccagtcggtgcccgcgccgtaggtgcggtcaacggctggtatg
tatataaaatatattagattgaaaatataacattgaaaaaaaaaaacaaa
cattgaaacacaataaaaatcaaaatatagacgctctttattcttgaata
aaaataagaattacgaattgttcactgggagtcagcttatttcttgtaca
aaataatgattttgaccagtgtcagctcaaaaaaaatacgttgacagaga
gaggtggcattttcgttttttcgaaaattttcgaaaacgaaaacgaaaaa
atcattttcgccaaaaacccgaaaataacgaaaaaacgaaaattcgaaaa
cgaaaaagtgacaagcctgattacaaggtcggtatttcataatatgaata
ttgtagagaaaggttactagcgatgattccaaaaaaatttagattcatca
gagatgtacacccaaatacccaaggcataggccctaattattgattagtc
acaacttcttacttccaacaagcttttcctatttttccagttctactcca
ccgccgcctcacgttcaattgccggtctcgacaagcggagcctattcgga
ggagctgtttctttttagttgtatatacatctattcaaaattaaaagtca
ttgttgttgttacccataaaacagtgaatgaaaaaaaatgaagtctagac
agaaaatgtaaagctggcacagaatactcaaagaagcataaaatatgtat
aataatgatgatatagggaaggttagaacgtttcaaagcgatgtgcaaat
gaaggagcatctcgttgtcggttggcatctgcacatccttcagctatact
ttcattcaagtttacaggtccacaactgaacactccgattttggattgct
gcaaatttgctttatttagaggttaaaaagcatttaactaacctccttat
gttcactctgaataaattggaagaaagctttgaagttgggccgtccgaaa
tggttcttagcgtggagaccagtaaacattgaaattcctgagttggtggc
acggaagtgcttctcgcaaatgtactgcaaataagatgttaaagtttaaa
agcttcagaccttaagatgccactgcgtttaaatgcgtccgctttaatca
gtttataaccaaacctgacgtttgattttgaaaattatcttcaataaact
cacaagcatagtagttctcaaatcaaacttgtggaacgtctgagtgacaa
agatatgtgtctccaaaattcccgaccttgcttggtcttccacgttcttg
agcacatccacaaaccattcatagttcttgtgagttgagcacacccatag
gaaatatactttacggcaacgaactctgtgaaatgagtcacttgatgttc
gttgtacaagatcaacaagtgtcgatgcatatggagtcactccgattcct
gctccaaccattattgcaacttcataatccatccattcttggttaccatc
accatatggtcctttcatatggattaatggaaatggcgatcctgtattca
atgatcttatcaattcgcttctcaacttccatgtccatggtccaactgct
tttatatacaacttcatattctcatcctgtggacttgaggcaatcgagaa
tgcgtgagattcattaaaggtacatgatattgatggtgatgatacagtaa
cccattgtcctgatttatatttaaactctcttggacgacggtactcgatg
tatataatatctgatggaaggatttctgcgtttacaatttctaatttttt
gtaatattgcatcaaaccaattatgcgatcaattacaaataacacgatgg
gaccaacaacgtagtagccaaatttgggagactgtaacaaatattgaaga
aacttcttgaaccgaacagtggcaaaaactcacatccaacaactttggaa
gcccatgaagaagagtaagtgcgtaaaaggcaatattgagaagatgtgtg
agccggaatgcgtgataagctctcttaatgaaacatggtaacgcgaaaac
ataaatgatgcacatgacagcgaccaatgcaattcctgtcagacctgtaa
ttgtgctgaagaaccagtaactgattgaaggaaggaagttggatctgaaa
gttatttgatgaaagttgttgacagtcttgagggagtttgttaatggtgc
gtattctagtaagattgaatgcaaaaatgaattcaagtaaagtattaccc
aaagaatgcttcctgaaagagacaagcaagaccttcttgactttgagttc
caacgtgatagaaattgacacaatgtccaacggtgtgaagagtggcccag
aaagccgcaaagagcgcaacgatctagaaatgttcagttattatagagtt
tttgatactggcggtcataataaacaatactttgtccgaaatattagttt
tcccattgtttatcatagtttatttttttattcaaaaatctgccctctct
acagaacacttatatgtaaagtagacttaaaaacatctgagttttttgag
caacaagagacccacactcgttctaaaaagaaatatatctggagcacagg
aaaatctaaacttaggagacacttttttgtcaacagaacactacacacaa
tgaagcaacactgatctaatgttaccttatcctcacttctattcatcatt
tattcttgccttttatacatcgatatttgtgttttttgcttcttctccaa
tgtagccattattttttttctcatctctttttatttttgttccattttta
tttatgtaaccacttgtgatggtttgtatctattaatgtgtgtttttttt
ctacctcacgatatcttactatcgtaataaatttaaaaaaattaaacact
tacaagtttaggataacatcgctatatcataagttcacatctggctgaga
aacaccatgttcgatgcaaagatctttcctttcatgcttgtattctattt
taaaaaatcttttcaaaacattgggtatgcacagtacagttatcctactt
gcattaaacctccgcattactgtacagataataaaataacaagttttccc
ttatatctgaacatgctaaatatttttaaaaacaactgatttgacaaaat
ttactaatgcaataataatatttaaaaaatgtgttacacgctgccctaac
gtttctcaccttgtggaacgcaatagccgagtcaaatggaatatactgcg
caatgactgtctctcgaagaagtgtgattatgtttctacaaactgtcagc
aatatcaacgccatgcaaaatgacaaggctcccgcggcaccacgagtaat
agcgattccagctcccattactcgtcggagatccctgttttccgccatgt
aacgataatctgaaaactaaattaacatgagctcccaattatatgaactt
acgccaaaaccgttcgaagaaaagaacaagattgatggcaacaaagcaga
agacaatgaaaacgtgttggcgataggtctccaagaacgctgaaactttg
tggatcaaagttagcggtgctgaactgttgatggatcgatccacgacggc
aaatgagttcagagaagatgttctaaaagttataattgttatacagtcag
agtcctcctgaatactcactctccaatacttggctgatagttctttcgat
tgaacggcagtccaactggttgcttgtcaggtatatccgagaacagagca
ttgaaatcgtcgtaagtcaggtacttggcatcattgctcactcctgcata
gtgcaacacttcattgaataatcgaagctgcacactttcagtaatgtgaa
ctccagcggtttgattgagggacttgacgagttccgcgagatcctttcgg
agtaccttgttctttccctccaaatcacacattttgaatagagtttgcag
tttttgcttttgaggagctggaaattaaagtaggtggtgcataacatttt
ttaaaggcagtgttggtttttctactgttcagtaaaagaaaatctacaat
tgactaaattctcaatactttgatgccatattagttgtgacctccctgtc
acacgagaactttctacagtgctcgcaaattctataggactcccccgaat
aaattcagattcagaataaataacctttagaacttttactatctcgaaat
attgccgaccataggacaccgagtttcacctcacggctaatgaacctaca
aaatgttaatcggtcgctaatcccggcctagtttaaattcagatcagaag
aaataaatttcttttcgcaggagacttcggctctcttgaaccaaaacctt
ttatatgtagttttgtacgtacaaaatcaaagacagttcaaaacaacttt
accgctactgctgttacacgtaattaagctgcattaagaaattatattta
ttcaattagaacttatgttaatgggaaacacgccggaacattctagaacg
tagtctttgtatcacaacaaatttatgctgaaatactcaccattaacaaa
ctctctcaagactgtcaaaaactcattgaaactgagcgaatcctcattat
gttttgcagtcatcgcgaacattctcttcacaaactcattattcgctttc
attcccattgcacttgccagttcctcacgagatattgtctcatttaatat
atcatcatttgatgagtcaaatgaagtttccgaatcttgaagttcactat
cattgaatgcttttgcgtaggcttcacggaagaacaggtccagtcggtct
tgacggcgttcttttgtgattgcttgggataagagaatctgaaataattt
ccagattcaacgtatttcttgaagtaaactcacagaattctcctcatcct
ttatgataacctctgcattgattccactagccgcctgtctaatttgatcc
aaaaatttagataaatctctatcagacgacaatcttatcaccaaatgatg
attattcttttgagacagaagtacaaatggtccgtgcattgctgatggat
tcggcatagagtggaataactcaatcttctgtccagtttcaaaacgaatt
tttcgaaggattccaccgcgtggcttctttactgccaacgtggtgttttc
tatttctatcctgacctgtcgtatgtactcttcttgaagccattccaaag
catttacaccataaatatctcccttcgcgccacaatcatcatttgcaaag
tcagtagttaggctgtcacaagcactgttgtggccaatagcaatgcgacg
attaaccaagtatcggccaattccatagcaaactgaaagcattttggttt
gtatggaactagatgcaatagctcacttaatggcacacatgctaatccaa
ttagggtgaaaacataagtggtgtcattatcagtccaataagttgattgc
ataaatggaacacatggttcaagtccagttgtgttcacttggaatggttg
cgggcacgggtcaccttccttgaagaagaatacctggagtgataaataca
ttgcaatgcggaattcaaaagaacataataataaaccattaaatttggaa
agtaacttacatccttctgaagcattgtctcatcgatatcggtggttgct
ttgataatatctcgaagtgtaatactatgaatcatttgaacttcttcatc
agtgaataatccattcaatttattctcaaaccagaatctatctccatcac
gaatacgggtgaattgatcctttatgatttctttgaacaactctccaggc
ccattttcacctccttccagcattctaaaataataacgtttgattaacgt
aatccaatatatgtgcactgagaaagaaacaagtatgcgtaatttattct
gcctagatttgcaaaaaaaactaccttgcatgggtaacgtttgaaatacc
gaaggaattgcactataaaactgaggtgacatacaacttccagagtttat
gcctgctacaaattttagagtttgaccaaaagaagccgttagaagtttac
tcgtgagaactttttaacccttgagaagatttagtgaatattcaaaattc
cacacttcttaaaccaatcagttatgttaaaacgaattgattttcattgt
ttttgcttgaaactcttcgaattcaccgcattttaagttaagcattccac
tttaaacccaaaactaaccctcctacataagcatccaaatataaaatatt
gcctccatacaactctttcaacttctccacctttgcagtatgcttcttgt
aaaagtcttcattcattgtctcccatgtctttggcgcaagtccgaatgtt
cttctcaattcattatacggtggtactccattgtcccttcctctcattat
tgatgaagcaacaacatccaaacgagagaaatgcattggtccgaagatgt
aatcacgaagatcttcaactactatgttatcatctcgttcagctatctgg
cttgccattcctgaaattacaacctttattatataaccactcaagcatga
actaaccaagaataatctcatccacactgtactcctttacaatatcctgc
gcattccaccaattctggcacaatctcaatgcaggatatccaccaacttc
cgtccggaattcacatttatttcctcgttttctcagaagcattgctggtg
gcacaattgagtgagggaacctgaaggcggctgctccaaaagcatgcgag
attccaggtggaacatgtggcatgtatttggtgtagtttgacaaacgaac
gtcttcaccttaaaagaaacactgagtttaaggtattataatatagttga
ttaacctaacagccctggaacaaagtcatatgcaataatcttctgcatag
atgcaatcaccaaacgacgtgctgcctggaagatttgttcgtctgtccag
tcaggatgttctcgatggatttgatttgcattgtagttatgccaacggaa
gaggatcagaccaaatgagagaagacctggattctcattcacacgcgagt
ctcccaacacttcaagtttaaatatttatacttttctataaaactatgaa
ctcactaaataatctatctggactcatcaatcgatgtacttgtggcggag
cggggttattcaatggaatatgtgggttgttaagtggtggatatccaggt
acaccttcagccaaccgcccttgtttgaaagatcttaatgaggacaccca
tggctgggtggtaccatagatgaatgatccatcaatccatgaagtccgtt
cattgatttgttctcgaggtgagttgagcccatttccagttgctttatcg
tatttggcacgtgtaaatgggatttctgtctttccctcacattctttatc
aaatacattatcacataggggtacttgaattttaagtgtctctagtggac
aggatactccatttgattgcattatttcataagcaactacttgacctata
attattattactaatttttgaggtagagggcaataaaaacgaactgaaaa
atgccaataaagtcgtgcatcctcttgtattaggtataccggactctcct
ttgaatagtatatcggagagttcacgggcggacggaagtgagttattcac
tgaatatacaccgtctgagtagtaggaacgtgcatctctatgcagccgac
ttcctgaaggagtaggtcaatgtaacgtcatttctcttccgaaaaaacct
accagcagaaccccattcactattcgccagattgttgtaccatccgtcgt
atctttgaaattcctcattttgttggattcctgaaaagataaatgttacg
agtttttgatttccaggccaccaaaatctatatgatggcctaggttcctt
attgaaatttctaggtcacacatgctcccttcactacattttcacaccga
ttcgtgcattttctcactgaacgcgcaaatttccggtcagtagcggagca
gagcaaacatttgccccgccacccgaaacaattattttcgtatcattttc
gcacctatatttattctgtttgtttgcctattttttgtacattttatcct
ttttcttgtattgggcgacgatggcaaggtcagtaaaacaggaaattgtt
cctgataactcgggaatttcaggaatttttccaaaattggttgggaaacc
accactttgttgaaattcgaaagatacacattttgttatttaggtgtaaa
catgaacactttcttaggtaaactatgtgatttttatgaaaaagaacaca
gacaccgggtggcacacagagcttatcagtaaacagctatcagtgatttt
gaaattttggaggggcagaaatgttgcggacaaggaaaatttttgtttgg
aatttgaagttttgaaatacgcaatttgagaatttttgaacatttttttg
taatttttatcccattcatttttaacctaacattttgaaaatctagcaca
gaaaatagtacagacacgttcaattgagctattccaaaaattatcaatat
agcgcacttggtgtccatcttccttaactgtttgcaattagtctctcttt
acaagaaatcagctactatttgaacagatcttgaacacattttcaaagat
cggctcaagatcaaaagcctcttaaacatttaagatagcaggtccgctct
gttgacaaattttccacccggtcctccgaaaggaatttttttggtcatcc
aacaacctagaccatgacggcaccgatcatgcaatttgcctgcttataaa
aaacgatatttctaggccacccatttttaaatatttttttgcctagtctt
agctatgtggaataaattctaggtcaggaggttttctaggccacgtaatt
ccactcacctttccctccaaaaattgaactgaacagtatagctatgtaca
gcacatgttttgagcgcattgctcgtgcgccttagagttttagttgacct
gaaaatatttgaatatttagaaattgaaattttgaaacgcaatgattaaa
acggtcaaaaaagatgttatttatacatacgcaacatttcaaaattgata
acaaatatttacaggaacacttttttccaataatacggtgactaaggggg
agtttactgatagtaacaaattggaacggtacaggaagaaaatttaaaac
cggctctacccattttagtgctaccagccgacaaccaaaaaaatcaatca
gccgcacaccctgcttggaatgtgacaatcacagagttttggaattttcc
taatttctaaaatttaattttctaaaaactggggattttttctgtaattt
ttttttaattttaaattattttttaggaacatttttttgaaaataacttt
tgtttgaaaaattgttcgctaaaagagtataaataagatcaggcttccga
aaatgtttcaaaaaatattttttcacgattcttgcaacaaaaaaaaacaa
atactgaaaaaaaaattgtaagaaatttattttgttgaacttttcaaatc
tacatttacaacaaaaacagttctttataatattttaaaatccaaataga
ttcccagtagattttgtttaaatattcggaaaacgaccaaactttcattt
tttgagttcttaaattaaaaaaaaaattttaaattaaaatttttgatttt
cagtctaaaaatttcaaaaaagagcttttagttctgtaacttttggaata
aaaattcaaaaaaaaattgggggagccaaaaactaacgcctgcttgaaac
ctgcccgcgagaacttgcaaatattcaattttctcatttttattaatttg
atgagaaaaatttagaaataaaaaaaaatttgcataaggcatcgattgag
gcgaaaggcaggcggaggtaattttaaggccaggctggcgttttaactta
ggcttccatagacctaatattttcatacttgttgaaatttcagaggtttg
aaaattgaacaatttaggcccaaaacctttgttcctacagtactacaaaa
attctttgaaaaattccggtaataataattggaggaggaggaaaaatata
aaatgattcttcgtcagacagaaataaattggtgaagagaaaaaaatgaa
ttgagagaaaaagagaaagaaagacggagagcgtcttcgaaagaaggaat
cctcctgcgcgggatcgaaaaaataagcagcagccgggagtgagagagta
cactgcactagaaaagatgcagagagattcacagaaaatcgggagagacc
ccccgtatgtcggtcgagactgaacacctaagacctacttcatatttcga
accggttcattttcattggcattcgtattattattagttttgacaggggc
agtcgtcgtagatgctattgttgtcagtttgacgtgatggccgtgtcatg
ggaaaaattcggccatcaaaaatcggggggttcctgccaccctttgtctt
ctatggtcggagaggcgttttctaggctacttattttggtagagtagctg
ttaattaaaaatttcatcaatttggtaataatgtggctgcaaatcatatt
taaattttctatacagtcagtgccacccaattaaaaattttctggcagtg
ccacccagaaaaaaaaaatatcctaggccaccaatttttaagatcattaa
ttttttggctatcaaattaagtagaccactaaaatgtttcgtcattaaaa
ttttctaggccaccaattttgcttgactactaaccttcttggccatcaca
atttctaggccactaattttttttctaggccactaattttctaggccact
aacaaactgttcaggccataaagttttctaggtccctatttttaggtctt
caattttttcaggccaccaaaattctattccaacatttctccgtcaccaa
agtttctaaggcctttaattttatagacgacttcttaattgtaagtcaaa
ttgtttcaaaacgattattttcaatacatatcaaaaacccaaaatttttc
aaaaacttagtaaactaaactaaatttccaatacgtgcttcatttttata
tgtaggcgtttagacaccccagtgggcagcagtaattgttaattcttatg
attatctcattggtacacttttcttgttcaactttaattatttatttttg
aaaaggattatcattggcattggcaaataaataaaattgttagtgacgtg
gtgatattggacattttttgattttagtttgctttttgaaatttcaattt
tcggcactttgaaatgttcaaaatgttcatttgtatagcaaattatttta
ttaaaatttttttcaaatttattacattttcagtgaaaattgcacaattt
tttaaaactttctaaaaactgcaaaaaaataattaggtttaaataatcaa
atcaataattttttaaaggattaaaataaaattatagttattacaaatta
tttaaaagatgtatacttaaaaactactatttatgttttgatttttactc
gaaaatccagaaattttaagttttcgagaaaactttttaaatttgttttt
aaaagaggtttatataaatataatgaacccaaacttgaaagtgcgaaaat
gtacttaaaagagtccaaaataagcaaatatcatcacgaaaagctccgaa
cgtttttaagtttttcgaaatgttcagttatagttttggtaaactgccaa
ctttacgaaaaattcgggtttaattttcaatgtttttatacaaatattta
aaacagagtaatagtataaaatttgtaaaaaaaaattttttggtcggtat
ttaaaaatggtgataggtgatagggccatttttgacagtaaaaaaaactt
ttataattgttttacattttaccaacataggagctgccttaaaaaatatc
taaaggcttggggttttgccctacagtcccaaactaccaaatataaatgt
aaaatttttataaaaatgttcaaaatttttaatgattaaaaaaatttgcg
aaacttaatcaaaatgccgaataattgtttcattcccgcgattttttaat
aataatttttttgtataatttttgcatttagtggcgtcatttgtttacat
gttgtgtttttcggcaatattaatagaggttttcagagattttctagttt
ttgaagcacattttgccttgttcccgtaaagaaaacttgataattggaaa
gaaatttggcaaaacggcgaaattgaccaaattgaccaaaaaagttaaca
aactgtatttaaaaataaattattaagcaaagtaaaaacaaagaaaaccc
acataaatgtcaaaaatgacgtcactcatttgagctgaaattcaaaaaag
aattcggtccttctttttttttttcaaaacaaatttttcttaaatcataa
aaaacatattataattttatgacttttctgacagttatatttggaatagt
gggacatttacaagggaagtcgaaaaactgaactccggactttgacatgc
tatagttatttttcgataaaagagtgaaaataatgatccctccaaaaaat
tttgctgccgcggaccaggttcagcaaagttatgacgttttgaaagtgcc
gaaaaaaattccttgaccaacccaagcaaaaaaaaactttcaaattttca
aaaaaaaaattctgaaagttgataaaaactattgtaacttattcaaaaat
gtgaaaaacgtatatcatgcacgttttttctccccacggacaaaaaacca
cattgcttgatcaaaatatcttgagcaaaattctaaaaattactttttct
tgtagattcatttattggttttcttcagagttatgagctaaaacttgcat
ggcatatgtttttcactgttttgaataatttacaaatattttttcctctt
ttcagaattttttttttgaaatttttgaaattttttaaaagggtgtttca
gccactttcaaaacgtcataactttgctgaagctggcccgcggcagctaa
atttttttggagagatcgttattttcactcttttattgaaaaattactat
gacatgtcaaagtccggagttcagtttttcgacttcccttgttagggcaa
aaaatacccacagacggtactccgcctaaaatcaaaaaagttccagcaac
tcgagatcacttttttaccatctcaaatcgttcggtttgttggggggggg
ggggggggggcttaaagaaaaacgaaaaaatgagacacttgttaatttga
tggtaacaagtgaaatggagagagaaagagagtgtaaatacaagaaggga
acaaacacttgaaaatcaaaattgtcggaaggaactagggggaggataaa
atattggaaattaggtttaataggatatgtatctaatcccgaagaatatt
attaaaataatcggttcaaagaatctgaaaaaatcgataaatgcgttgtg
ttgtcctacttccgtcctctacacaacgtcgtcttcttcttcagggcgca
ttcttttgtgtaacagtgccccttttctctcttgatgccacaaaacactt
tggcagttacgcaatcgaaaggcgaggaaagcaaaacgggtatcagatga
tgattaagtgaaactggaactgataagtgagatggattgaaatacagata
gccgtaaacttttaataacctagaattttagttattaaaggtgttatgta
tgtttcgaaatttgaaaagattttctcaatttttgaatgaattatgtttg
aagtaatttaaaatgccgaatgaagggtttcaatttttgtttttttaaaa
agatttttcgtccggccgatttttcgcaaaatgttttttaaaatttgggt
ttatgttcttctcttttttcatgcctaagcctaagctaggcttaggttta
ggcttactaatcctaatccgaagcataagcttaatcctaagcctaaacct
ctcctactcttttaagcttaatgaatgccctagcttcatttttttcattt
ttcgcaggtttttttctcaaaaactcaaaagcgatgctacgaacaccaaa
aattggtggttcaaaatgtgtgtttctatttttttcaaaatttatttgac
tatacaaaccagctgacaattttcttcaaaattccgtttttcttatcaaa
aatagtcaatttttcatctagaaacttcaaaaaaccgttaccgtttccct
aagttttgctatcagttccgtaaatcttgtaccttatgtcacatggcatt
agaaatatttcaattgaaccaatcttgttcgcgtggagtacaagttaaac
atttatgatatgtggatgggtgcaattgcgctctattgaacaaactatgt
atcaacagaacgcgttaacattatttgtacaggtggggaaaaacaggaaa
aacgactaggcaaaacaaaaagtatataagttttcttctacacgtctcat
aaaggaaattcaaattttttagaaaaagagcgggggggcgcgattgcaaa
ggtttagacggcgttaagatctttgtcgacgagtggttcagccgctgaga
atgtgattgccgccggaatattgtccttctcgttgattgagtctttcgag
aagagcgccagaatgacgggcagaatgaagagaccgtggaggagacctgg
gagaattttaaaatttttgagtttctaggccacgagtgacgtcactatta
tgtccaagaagatattctaaggacaaatttgatgattgttcactactttt
tcactaaaaatcagcttgaatcgtagaaaacaaagaactttcagaaaatt
tcagcgctcaccaatagcaacgaccaaaaaaacggtcttagcaaagcaca
cgattgcataagttggcacaaaaatcaacggaagcatgcataggaatgtc
gacagtccggcttcacacattggcattgccatttctgccagactactgta
gacacgttcttgtggagtgccacgtgcacgaaaaaagttgtaggccacgt
gagcggtgtagtcgaccgagaatcccgtggcgagaaggacgtccacttgg
attaccgggtccaggtcggcaccccaaagggagagaccaccgacgagaac
tgtaaaaacgattttaaaaaaaagtaactttttcagattaaatccaagaa
aaaaacataattaaaatttgtttcaatggttttttaaagtgacaattact
cattttcaggttttaaaaactttaacttgaaaaaaaaaaacattttgagc
tacttttgaaaaaggttctattttgaatttcccatccaaactttttgaaa
aaatacaaatgataaaaataattgctttcttaaaaaaaaattgttagcaa
ccctaccgttcgctaaagatcgttgtcgttttttctcagaaaatttaaat
atcccgccatatatattttcggagaatttcaatttctcgaaaaattgttt
tctctgaaaatttgaattttccgccaataatttttctcagaaaatttgaa
aaaaaggattaaaaacatgaattttccgcaaaaaatgttttctcagagaa
tatgaatgtcccgccaaatatattttcagataattttaaagtctcgccaa
aacgttttcttcgaacattttaggattatgtgttgaatttgtagaatttt
gatcttgatttaaattttttcagttttcaattgaaaaaaaactaaccata
acagatacttgcaataacagatgtaatcacagcaactgcattaaaatttg
caataaacacaaaacaaacgattgccatacagactaccgtaaccgcaatc
gatccaattaagtcagtgccaacagtcaggatgatactgagaattgcaga
gtcacagtcaaagagtgtagcgttgaattgactttcttcatgaagaattg
ttcggatatgttgcattgcacgtgctctttctgcccattcagacattcct
ttaccgagaagtgtcagacggaacgctgtgacaattgttctgaaaatttg
gaaattattcggattgaaattgaaaagtgtataggaattaagtttgaact
atttgagaagtttgtattttaaattttgcgctaagttgcctgaaaaaaaa
ctaatttcgaactatatacctacaaatatttttcaaagagctcaatattt
gaatttcgcgcctaaaatatttcgaaaacttaaaatttgcgacaaaacta
tttaaactatttgagaaatttgaacttttaattaacatttgaactttgcg
ccaatttttttttggaaaatattaaacttttgaaattctagttgaaagga
aattcagaaaaattgaggatgtaatttttttatatgaaaaacttttagat
tcgatttcgcgtcgaaaatttttgaattgtcaaaatttaaattttgactt
ttgcaaaaaaatggcgggaaagtgaagtttcattaggaaattcaaatttg
ataggcgtttgactaacttattatcatctcccatgtgatattttacaagt
ggagggttcccgatcgcatccatccacgtcggaagattatcataagatgg
gcggtatttttctccaaccagagtggataaaatattcatcgtcttatcaa
aattcacatattgcggaagaaaaatcagacttcgattgtctccacgaata
cctggcacgtgctcgagccgatccatcatattgttgaaagagtcgtactg
aaaattgaatggcctagtaagtaaaaattagatcatgaacttacctctgc
tttgatctcgatatttggagggttgttcactattactgtaataggaaagt
aacggttgaagactggcctgaaaaatgataaatgctcaaaaaatacaact
tttttcttttaataacgtaaaaagttttttaaatcgataaaatcaataaa
tcggcatttcaactgtaaaccaaaaataacaattattgatttttcttaca
aagaccttaaaaataaaaaaaaatcaataaaaatagcgattatctttcca
aaaatctgaaaatcaattcaaataattttcttgatcttttatgttaacct
ataaataccaattattgattgtctggaaaatcagtaaagattattgattt
ttttgagaacctaaaaatcaataaaacccaataaaaaagtaatgtttttt
caaacgctttttcaaacaaattcttgattttactttcaaaaaaccaactt
aatattcgacaacgaatccaccagcttcgaatttgatgggaatgcctttg
caggttcaaaggtcgttttcatggtgactactccataagttgtcaacgca
tacatcccaaggagcaccataatgcacgctacacgccccttcacggagca
cacgaagctcgagtacttggagagccacgtgtcggctcgggaaatttttg
gctccgtctcattggcgatggatttgtaatctgggtcgttgcagaggaat
acaattggagctaggatcgtataggtgaagatgtagtcgaggagcaaggc
gagcgaggcagttaggcagaacaaggacatctggaagaagagttttattc
aagctagcccacgttttcaaaaactgggctacgtgccaaaaaaggttacc
tgaggcgttggcgtcaagaatccgattccaaaagcaataatattggtaag
tgaggtgattgtaatcgatggtccaacatcgacaatcacttgttccaaac
ggcgaggtctgaaaattgcaatttcacgatgcttttacaatacccctaca
gtacttttgcagtttctctacagcacccctgtacaactacggtactttta
tttatttatatatttgttcatcaggcaacaatcataatgatacaattaca
acaaggcagtgaacttttacaatacaatgccccaccctctttttccgtga
aaacttacgtgtcagtaattgcaatatgatgtttccatctgtgaagtaga
ataaaagcatcatcaactccaattccaagtaccaaaaacggcgtaacaca
ttgaatagagaacgacgggaagcccatccaacaaattgctccaaacgagg
cgacagttgcagccatcggagtgagcaatgatgtggcaaccagatagaat
gccattttgacagatgacaggcggacaatgacaatgatgacctgagtcag
aagtaggaagaatccgattgtcattagagtggtagcttcaatggctcctc
gaatcatttcacgatttgctacttggtcactgaagatggtgaactgaacg
tgctcgaaggcagaggagtttttggaaagttggaagagctcgtcgattgc
gtcctgggaaaagtataattaggaaatgccgagtgcttgccagttttttt
tattatgtaaatttgcttcccagaatcgcgaaaatttgatttcccgcaga
aaagactgaaatttaaatttctactaaaaattgttcagatgtttgttttt
agaaattttctttaaagacaaagatttgaatttcctattgaaaataggtg
aaaattcaaatttactacaaaaaaattgagttttgttaaaaacacactga
aaaattgaacttcctgattaaaattgattgaaaaattagaggctcctaaa
aaatattgaaaactcgaaatgtaaattcaaatttcccgtccaaaaattga
caaaaatatttgaactttctgccagaaacaagttaaaaaatcaaaggttc
ctctaatagtaaaactgactcaaaattaattgaaaattgatcaaaaagcc
gtatgagtcttctaggctattctcaccttaaacgccaattttccttctgg
agtatcagacctcgaaaaataccacagcaccaaggatttggagctgatcc
tctcggtcggtggttctgaaagtttcaatattttttcacatttttccaga
actttttatagttaaaaaaatgaaattttaactggaaagtggctaaatca
taaaaactatttttcaacttttcatttaacatttcaaaaaaaatcttacc
aaaatccgcattactcaagtgaagtcccaggaaaatatccagtccgctat
atggcatatccggataggtgaatacacttgtggtaccattgtttctccgc
gtcaaattctgaaaattgccatgtggtcgttgaagagttttctagtccac
caccaccaccaccaagggtttcggtttttcgactttttagaaaatcgaaa
aatcgaacaatttttgagaaaaacttacaaaaagctgataatgtttttat
tttaacttttttctccatcattcattttaagaatatagataaatgggata
agaccgtccaggtttctgttcagttttccctgttgttaaattcattaaga
tgtttggtccccaaaaaacaatgtttctttcatttttcgattttcaattt
ttagatttttcgattttcactaaaaacatcgaataattgaaaaaatcgaa
aaatgacaccctagaccaccacctaccgctaacaagtgaaaggggctgtt
caagtcgcagagtggatcgcaattttttcgtccatccccatcttggtagc
caactgccgccgatagtcgattgtccacagtataaatctgaaatttttta
aattcccgccagaaaagtgggcgtgacggagaatcaacttacgtctgcca
gtgcgccttcctggagaatactggaattttcgcgcttggcggtaaaaata
cagaatgctcgttccggatagatgtcgagtccgtagtattccagccagac
acgggtttcactgaaaaatgtaaaaaaatttatagaaatttccgcaaaaa
gcatatatttaaaataggagttttaaaaaaattaacaaaatagttacgaa
cgaaattttcatttgctttaaagttttcttttttttcttatttatttttg
atcaaatatttattttgggttttttaacttcaagtggaattccaaaaaaa
ttcaattttcttcccagtcaaccaaacattgaccaaatcacaataagaaa
gggagaaagggaaatcgaattagaaaaagaaaaacattgcgaaaaaacgt
gttatttctgactggtggaggaaggaggcttcaaggtcagtagtcactta
ctatccagcatctgaatcatccggtgaaaaggctttgcgaatatctggct
ctaaacgaatgtgcacaagtcctgaactgagaactaggatggataagatg
ctcactgaaaattgtccaacttgaaaaatttcgattttttatgtttatta
aattttttctggtgtaaaatagcagaaaatgccaaaaaaaaatgtatcag
acacaactttttttcaatttttcaaacttttcgttgcaagaccaaacata
caataacaattgtcgttcgagcgcgttttgcccatgcacccttaacggag
attttcatcgactactctatagagcgcgttggtgattttgaaaatgaatt
tttcttggaaatttaaaacttttagaaagggatttttctattttttccaa
aaaattatattgaaaaatcaataaattaattattgatttttcaaaactat
agtgattctgatttgaaaaatgaaaaacattgcttttaaaattatctgaa
ctcagttttcacgaaaaatcaataaatcggtaatcgaaaaacattcattt
ttctatttttctcaatttttcgatgtattttccaagaaaatcgattaatt
tatcgattttttttccagaatatctgatcgatttttttattcatcggaaa
agttcaattattttatttttaggaaattgttttccaaacttatattggtg
gccaagttttcccatttcgacgaccataaagttacaaaaaactcacaaag
tatcgaataaaccggataggcggctaacagccgtgccacgacggcactaa
tcacatcccatcccatgtgctgaaaaacttcgaaatttttttaatatttc
agaatttaaagcagcatgcaaacgcgctccaacaaagaaaaatgttttta
aaaaattgaaattcaaaacacaagcacgtgaagcagagaatgcagaaaac
aagaccactgtcacaaaattgtagaagtgagggagggagggctattgcag
aggtgaccaacgggtttcggtttccaatttttcggacacggcgcagagga
tttgagtcattattattgtgtttagagagtgtaagagaattagagaatta
gggatagatgggaaactgtacgtacttctgcgaaatggtgcacttttagg
atcggcggcctagaaatttacatggtgctctagaagtctaatagatagcc
tagatctttttaagtccagaaaattacttggtggtctagaagtttttttt
gtgacctagaaatgcagttggtggactataaattcacttggtggcctaga
aattcatttggtagcctagaaatgtacttggtggcctagaaattaacctt
gaagcttagaagtttgtttgaaagcccagaaattcacttgattgcctatg
aattcacttggtggtcgagaaatgttcgtgaaagcccagatatttacttg
gtggtctaaaacatttttcagttcagaaatacattggaaaaaatttcgat
tgagaattatggcgtgggatttcaagtggtgacctagaaatttgtcaagg
gactgaggaattcatttggcgtctggaaatttttttggtgacctagaaat
ttatttggtgacctgaaaattcatttcatgaccagtgaatttacttggtg
gtctaaaaagtctcatggtgccggtcttaaagtctcatgtgttgcaaaaa
ttatactacaatatttaactttgaaataaaaattcagcgggtctagattt
gcaagaaaaatctgtattttctcaatttttttcaggtttttgattagtta
aaaaaaatcgaaatgattgtttagaactgcagagaaaaaacaattttgta
tctccggaatgcgctattctggggagtcagatttactggattttactttt
tttcctgcaattccaatgcaaaataaggtaaaaaaatgagaaaactggcg
gaacacggcggtacacacaggggcaacttgaatgtaaggcaggtgtttag
taagtggaccgaggggacggcaaaagctggtatttttcctgtgtcgatgg
gggacagtagtagcacacaagaaacaagtattttgatgataatacgaata
agaaaaagaaaaaggcagcaaaaaagtgtgtggcagaccaccaccgtcca
tcggattagggagcggaggcaaactcgctctaccgaacagaggggtgtcc
gtttcccccaaaatcctctgaatgtgacgtcattgttggggcggcggggc
ggcgtccaaaaattagtgattttttttttggtattttggaaaaaaaggaa
aaaatcgagaaacatttttttgtgtttttggggagtttgtcatgtgaaat
ttgaaaatgttgggtacaatcaaaaaattgttttggtttttataatttta
ataggaatttttaaaaatctgaatcgtttttctttgaaaaatcaaaaaac
aacaaaacatccgctttttttaaaaattgtttgttaaaaaaatagaaatc
ggaaaacaaaattttccgatcttctcgaaattcacaaactcataaaaaaa
tcgaaatccccttgtaccccaccctagttcactgaagcgcgtttgctttc
tggccaaaggcatggagggaggcgggcacctcccttttgcaaaattgacc
taaataaaggtgatatgccagtgataaggaacggtttaatgatccgaaac
cgccaaaagtgcatagtttctgcgttaaaaaaagtgacaactgacatcac
acggaggctacaaaaggggactcacaagtttgccggagaggaatgaaaat
tggaaatttgtacgggtaaggggatcaatgttcagtggtggtcgcgaggg
aggacggagggaaaaagtggaattagaattgaatgggaaattggtggcaa
aacggtaaacacttcttattatccaaatgcatgagggatggagaaaactg
gaaacctttgcagaattttggagggggtgatgaaaagtattggcaacacc
ttggtggccgagaattttaaattgatgatctggactaaaaattcagatga
tggccgagtttttcatattcgcaccaatacaaatgatggcctagaaagtt
tggagcgacctaatttttcaaatttacaaatagatctttaatgtttcatc
gacaagggatgtgaactagaaattaagatggtggcctagaattatattta
tggttcgtcaagaggtggcctaactcttcaaattcacgaaatattctaaa
gtttaaatttcctttaattagtattgtggactaaaagtcgagataatgac
cgaacttttcataagctctccacatcaattggtggccttgaaattccgac
atggccgaattttcgtaagtcgaccccagtggtggccgagccaaaaaaca
taattccgcaaactcttacattttaatatatgagggaagccagaagtgcg
tgccacattatttttacatttttgactatcgtgccaaaattccaaaatcc
tcaaaaatttgaatttcgcggcacaatttcgggttttgaatatctttttt
ttagtgtgatgtagggcgtactttccaatttgcataaaataaaaaatcaa
caaaaagccatacataatgtcaaatggtcagttgcaaagaaaacaaacct
gcggtcaggatggccgaaccagaaaaatcaattcaagctttcgatttcgc
ccgaaaaaaatgaggatcagaataagaaggtgtcgcctattagagattgg
aggatgttgagaaaaagagaatagtggaggaaaatgatgaggtagaacgg
aattgaacatgcaaataaaatgaatgtattgggtaggagagggaaggtaa
cactgtgtgttctgtgtttggaaaaggattgaagtggtggacaaaaggac
tcttggtttaatactacttgcctgttctgatcaggttcagaggtatttca
gcaatagcttttgtattttgcattttgtctttttaagtactattatttat
caaatccttttttgtaactttgaatctgatgtcaaacttgtggaaagttt
gaactcgaagaaattgctcaaaaagtaaaatttgcgcccaatttttcgaa
tttttttcgttgtttctttttaatttcaaaacacaaatcttcgccaaaac
attgttacaaaattaacattttaatttttaaacagctgctaaagcactac
aaatgtgaaattgatgcctaaaattggagaaaaatggagtttttcaaaaa
aaattgaaataagaaagtttggaaactaaatgtctatatatggggaaaat
gctatttcgaatctcgcgtttttttaagttgggcatctccaaaatatgaa
aaaaatacaaaaaaaaactccaaaagataatgttgaattttttcaaaacc
ctcaccaagaagtatgttttaataaacaaaaatttgaatttcttttcgaa
tttttttcaaaattcgtaatataagatacctgtcacacttattttcaagc
taacaggaaaaaataaatgttgaactttatttaatgataaaaatagtttg
tagaaaattcgtaaatttaaaaaaattcaaattctaccaaaatatattag
tttttcacctggaactaaaaacatttgaagaattttttttagcttatata
acactacaaccgcaacacatttttgtgagaacatgtctagcctctgtcaa
acagttttccggtatcttcgtgtgtgtgtttgctagtgttcaatagatct
tcctgtaaaaaatcgaaaatttccgattatatgctttttatgtgtttgat
tctataagcgtttagattgttatcagatgatttgacattattcgcaacaa
tttttttaaatccgaatgtttttcgaatttctattttttataattttcca
gacagtttaagagcaaagttgaagttattttttcctatcaaaaaatgcag
gaataaatactacctcaatttttgcaagaaaaaaaatttacagtagtttt
tttgctggaaactaaattccgcagaatttgaaaaatactgaaagggtttt
tttccttttttaatttgtactccctacagtaccccttatttttgaattac
aatttgatgttcgtacctaaaattgacactttttctctagtatatttccg
aattcaattcataattatcagttgaaactagaccccaccaaaatcacaaa
ttgataagaaaacgtagaaaggggaaagcacgtgtagcctacaacaatat
taactgttttcaatttattatttttattttccaagggttttattcttaat
tctattcacaatttttcgaaaaatattcagcaaaaaagtatgctttctga
ctatattatcagtataaagtgagttttttgtgagcattaaaaaaatcaat
tttttgtggcctagctttgcatttagtggcctaaaaaattaaatgcattt
cttccacgttttccgtaaaaaagacagtggaagagtttttatccgtactt
gggcaggcttaatattttgtggccaaatttttcgcgtggtgcctagaaac
tttttttacgttttttctcggaaacttatttttttccatggccgtgaacg
agttttgtttaaatttcaggtcgctttcaatattttgatgactagttttt
taaaaaatattttcctgcttttagtaatgcttggccaaacgtcttcacgt
ggtcgagcttttcatttgatgccctaggatttttaacctgtcgttctcta
gacaataactaccgtggactcgaaagttctacgccacgttttaaatattt
gtagcctagaaatcaaagtcacttcccgagtggcctacgtttccctgagc
ataactagtcctcgagaagtccagtcgaccgttactgtctacaagattat
cggcaagataatccgtttcgatttcgatgtccactcattcactagtcgtt
ttgtcgtcgttgcaacaatgtggaaattactaaattttggcatttttaaa
gatttttaaacacattttttctgtcggaaactgagaaccgcagtttgtag
agaaaaaaattgcatttactttcctgattgaaaaatctttgttagcgttc
ttccccgctgatttatgtaccgtttaagtttcagctgagagacagcgtgg
gattgggggagacgcagacagcgagtgagtttgcgtctccctctccctcc
cactctctcatttgcaagttttgagttttcataactcggagagtggagct
atcgaaaaattcaaaaaaaaaaacaaaaaattaaaataaaaaaattctac
aaatttttagttgctaattttttgatagcgctgctaggttttgagataat
gacgtttttaactctacctcgactttttgtgtgttaccaagttagtattc
ctctgacaaaccgcatgacctcacctcattgtagcctctttcgaaatctg
taaactttacaactcatgtttcctagtgatatccgcctccatctcagctg
ttctctttccatcttctcctaactgttttcgtctattttaaaaatgagat
tattcggatttcttactagttccgctcaaaaaccaataaatttattttgt
agagcgaaaaattctacacatttttgtagtcaacaagtttttcaatgcac
ctctcctcgctgagtttttaagatctataatttgatagtaaaaatatttt
tgacagtagcttttgttttagagataatcaggatttcgcaagccacggac
ttcagtctagcctcatttcgaaagttgtgaactctgcaagtcatgttgac
taatagtatccctctccagctgttctttctcctccttcactcaagtggtg
atcgttttctcacttctctcgctttttcgcccctctctgtagtgtccaga
gagtatcagttatgtctccaggacgccgtgtgacgtcatcgctgacaagc
cgtagcctacagcgcccggcagaagacctgttttgacatgccattcgtga
aaaatttagattagccctctcacactctacatgtctccatgttttttcac
acaaactatttttttgaagaaatatctttaaaactttgctttgtctataa
ttgatagcataaaaggtccaattttttccgtagctcagcaaatggcgtaa
ctaaatggtgtgaaatgtttgataggggaccggtttttggctgaaatctc
agaaaaaatggagccctgcctgcatagagacccctttcgactgatgacgt
cacagagtaaggtgtcacatcacaccattcttatttctctatttgaggtc
caattagactagggggtcagcgtgctctcgattcctagccgatgacgtca
catatttgccattcacaactttctaaacttcaaacattttttaatttttc
ccaaatttcagccgattcctaatgggaggattcctctccaaacatcacca
cctcactgcagtccacgatgccacgtgtggcccaataaaaggtgtcggat
atgagcaagtaggtcataaattgagctctcactaagttaagatgaaagaa
aattatttaggaagacggttcagtggtggaggggttccttggaatcccgt
acgccgagccaccaattggagccttgcgctttaagaagccagttgctcat
cggaaatggacggagccgctggattgtgttaggttcgggccaaggagtcc
gcaaaatgatgagctactagggcaggtgaggcgcctaaatcagagcaaaa
ctctgtcatttttataatgttcagtttgtgaacacagtcgggaaaagtga
ggagcactgtctcagcctgaacgtattcactccaaagtgggagtcaaatg
aatggcccgacggcttcccagtgatggtcttcatccatggcggaggcttc
gctgttcactcatccagcaactacggctgcgcttccatcgcacgaaacct
ttgcaccaaggacgtcgtcgtcgtgaccattaactaccgcctcggcgtcc
ttggattcttcaccaccggcgacgaagtgtgccgtggaaaccttggactt
tgggatcagactgccgcactcgagtgggttcaggagaacattcaaagctt
ccgaggcgaccctgataatgttacaatctttggccaaagtgcaggtggag
catctgtggatctgctttgcctatcgccgcactcgaggggattgttcaat
cgggcgattccgatggcagggaatggagaatgtgattttgcgatgcggac
tagtgagcagcaggctcagttgtcgagggagtttgcgagataccttggat
gggaaggagatggtaagtgattgaaatgtcgcttagtcgtaagatgttag
aaattgcattgtcatcagagttggattgagtttgtttaagcgtaattttt
actaaagcccatcgaagcagttccgttggctacttggcctaccacactca
gcctgggagcccgtcatagcaaggctcaagacatttcctatgtagttatt
tctattgcaaatttaatacggtgaattttccaaaaatcttgacgtatccg
aatgaaaaaccagtgcaaacttgttgagtaatatccctaattacttcatt
ccagacaacgacagtgaagaccttctccaattcatcgaccagcaacccct
ttacaagatcgagatgggcataaacccgaaaagaggattcaagcattccc
aggctggaagcttgtattttgtgccaaactttgacggcgacttcttcccg
aaaccacttaaccagcttagaaaagaagctccaaagatgcaaataatgac
aggaaccaccaagtacgagggtctatttttcagtgagtttaaacttctga
aaattttctgaaaattttctattatagtcgccctcggtgccttatcgaaa
aatccggaaggaattaaaaagttcatgggaagaatctttaaagaatgcga
ctatggagagcgtgctgacgatgtgctgcagatggtctacgacttttatt
tcaagggggtacatcccaaggatcatgagaagaatatgcatcagattgtg
aaggtaggtggcatagagcctacagggccatcagccagtgtttcagttca
ttggagactattctatcaactatggtacataccgtctggctaacattatg
acggatcttcaacacgatgtatacttctatcagtttgactatcataactc
tgcaggattcggagtgttccggtggcttcttccgtttttgggtgagttta
ggcaggatgggtcagattttctaagctctgggccacatgctttttggtag
atcagttttagaaattctaagctagaaatgtatgagtatggtaaaacttt
taaatcagattgaaaagaaattttccaaattataggactttgtaaaaact
ccgattgcttaggctacttcatccgtacgaccgtaacctgtcactaacga
ttctaatagtgtaccttatctgaacagtattgccgaactaattgaaatta
atcctgagactccgagattacctagcggtccctatcgctgtggcccagtg
cccatttggctcaatatccaattttcaggctccacacattgcacggaaat
gagatatgtgctcggcaaaggaataatctcgaaattccgaccaaatgata
atgataagaagatgcttcacgttatgacaacttattttacaaattttgca
aaatatgggtactttttttgtgaacactttcgaaaaaaattaagctgctt
tcagaaaccctaatggagaaaaccaggagactggagaatggcaaaagcac
gactcggcacacccgttccgccatttcaagattgatctggacgattctga
aatggttgaggactatcaggaacggagagccgagctatgggataaactga
gagcattaaatgttagcagggctcagatgtgaaattgctgttatttttac
ttgattgattttacgggtttataaatatttttgatttgttatatatttat
tttttctgagttacatacatacatcaagaaacatttcaatatcttgcaat
ctaactgaattttattttataatcagttatttttattaatcctgtactat
gccaaaaaatctaacttgtttgaatcaataactcaactaccaatccttaa
cacaaaaaccaacacggttctacccaaacgatgtataagctggcaccatt
ataaattatccgcatactttttcaaacaaaggaaaaagtcggaagctttc
catacattcaactctattatactttcccctttccatggatgtgctttttg
tgtgaaaccaaaacttaaccgccagaaagctttttacataatctataaca
gaggtgggcggcaattgccgttcggcgaacattctgattttttggaaatt
ttcatttttggcaaattgccgatctgccgtttgccggatatcaatttgcc
ggaagtgtttagagggttctttttacgacggaaacacttaaaactgtgcc
tttttgaaaatatttaatttttattctttttttcggcaaatttgccggtt
tgcccaatttggcaattcgccggaaatttcaatttcggcagtctgccaat
ttgccaattttcagaaaaaaaatttcgacgcccatccctgatgcataccg
tttttgactcaatttaaatagtacacaaccttccacattaatgtagtaac
ggtaaggttgcctaatttgtttgaactttgaaagccgcgcacagcaccta
cagtaatcaatctccttaaagagtgttttcgcaataccaaacataggagt
ttgtagaaacatgaaaccgaaggacaacacattttgaaacaggtgtcaca
tttatgtatctgcacttgatagctatgcagtcaatgaagcataacgagag
acatgtgttcattcccgaatggagtcaatgagtcataaggttcttcgttc
tcattttattattacaggcttgggtcccacattgattcatattatactta
cttttcaattcattgtttttttgtgattttttttcattagaatagtatta
taataatattcttctaataatgacaatcgaaatagttgcaagtagaataa
cgatttgtacagtgatgcccataattgtgcatgtttataatgttctaata
tttcaacgcaatcatgacacaagctctatagcatctcgtgagttcatttt
tggtgaggtttcaaaaaaaaaatcctcttgctcaagagccatacgttttc
agttaaaaatttctttaataaaatataatgctcatttctcgaacgttacc
tgttaatgttaactgcgcctaccatgtccgttcaatcccactagtcagtt
attctttgcaattaaatgataaactttaatgtctaaatctcttcatggat
atctccatctcaaccatccatcgttttttatcaaccatcatcattctcgt
gttctcgttctcggggtcgcctccgcttcttcatcatcatcaccacgacc
attcaaatcgttcatcttcctaatcgacatattcccgcattaaatttctc
tgttgggtatcaatgactacccaaaaacggtcgcattttctgaaaaaatg
ggaaaattgattcctaatttattggttttgaccggttgtaactaaccccc
acacactgttttttgatactacctacgtctattttcggctaattttaaga
agtcaatgattcctaattgtcttttttgttattttctgtgaagtgaagta
tcaagataaaatcagtttgcgtctcgcttcgattttctcatttttcgaat
gctattcccccgtagcaatatggttttgttattacacatttgcacttttt
tgctaccctcccaattctgactcacacttgcattccggagactgcctgag
agttaaaactaaacataattgttatataataaatgtcaaagtttttcgca
agctgaaaatttttgccagctgaattattcctccttcaaaggagcataag
tctaaaaatgctagagttattggaaagttgctaattacaagttatagagt
ttaaaattttgagtagtttctcgatttacaatttttgaagctttattcct
tgctcaaactcgagcaatgagaggcagtggggactcccccactggggagg
ggagaaccttgtcaacccactagggaggggagaaccttgtcaactttaaa
gccacgtccctctgcagggaaaagatctatcaaaaggttatcaactaaca
aaatgtgcaaaattatacgctctacatttttgtagttaaccgttttctgt
tatcacagttagtttttgtgaaaccatcaaatctgtagtttctccattat
tattatcacctaacagtattattatcagctgataagtatcctttcttttt
ggataatccccttgtaaaggaatataccattgtcttcatctcctttttct
gtgtctacccttatctttgggtcgccatctgcctctcctccccgcatatc
ccctcttatatcttcagaaattcaggttccaaggaatattccgaaaaatt
ttgtttggaaggtgacatgtccgatcaatcgctggtccagaaggttccac
tacttggctcgtgttctcaggtgagtatgcgcctttaaacattgagggta
ctgtatgcaccataacgcaaaattgcagattttatagtggggcaggtttg
ttctacagataaccgtaaaatttttatgtccctttaaaagaaactcgtcc
gaaaaattgataatttacgaggaaaacaacttttaaaaatgtttttttac
ttcaaacgatgctctattgtgccgaatcgcttgttgtttagcggcgtttc
taaatatttatttacttatcgaaaatcttttttttcatatttataactgt
ttaaacaaaatcgataatatttattttttctgaaactattctgaaaattt
tgaatttcccgccaaaaaaatttcggaaaattttgattttttttggcata
ttattttctgatagaatttgaatttttggccaaagaaattctgaaagttt
tgaatttcccgcaaaaattgtatttctgagagaatttgaatttcttgcaa
tttttctgtgaaaaaacaattgaaaataaacgtggtcgccaatacgagaa
aactcggccaccgatttttttttcgcaaattttgcattcgttgctgcatg
actgccaaaaattggcggccgagtttttttattctacagggttaaatttc
acagatggccgagttttctcagtttcacggtcacaggcttctagtttatt
atattcatctccgcggcgcgcgcaccgtactttctccttctctactctct
cgttgttcaatccctctctcggatccaaccaacgccctctgcgattgtgt
catcatcgatttgttatctcaaattccgtttggcttttcaataaccgtgc
cttattgtctcaggaatttcaaatttccggtcaacaattcggattattaa
ccatttcgaaaaaaatcctttaaattatttttattataatgaaaaacgtg
cgattttttctcgctggtgggtcctggcacgactgaaacttttcagctac
tgtacccagcattgctttagaatttaaatttttgccggcaaattagaact
gcaagatttttttgttagtttttaattataattgtttgggaaaaattaca
aactttaaaaaaacctaccgtactcccaagtactgcagccaagaaataat
ttgtttcgtgccaagacccatttttcctttaagaactagaaacctccctt
gtttacaactgtacttaaaatcgaattagtttgttcgctaaacatgtttt
tcgcgcgaaatttcgctttactttcgaaaaatgtttttcttcattttcgt
cggcatgcgcctttaaactactgtttttgaaactttcgaatgatagaaaa
aattagaaaatatttttaattttcgctttcgccggaatattcgaaaattc
gaaaaaaaaactaaatttcatggattctcagttaaaattcacggaaatta
aaacttgcgtagcgagacctcaacgatcacattacctatgcgcctttaaa
gctaccgtaaccctatttttaattaaaaaaaaaagaatttccttttaaaa
tcgccggattttctccgtctcttttcccatcttttttcatcttcggtacc
aatcatatgtaggtgagaatatctctgcaccctccaacgaacccaacact
atatcgctgcgcaccgtccttcaacgatgtcatcttcctcctacttcgac
cccctcaatttatttccgatttcctctgatttattgatcttttttcctct
ttttcatcatttctacgttctataaagcgaggtttatagccaaatggact
cattcaaacgattacaatccaaagttttcacgtcagtgagctcactgcga
aaatctgaagagaatgtgagtaaaaagcggcggaagacgtaaaacatctg
aaatatttttaaaaaaatttgttaaaagccccacattttcgagataaatc
taaattttcaagtttgtagcagcaaattaagcaaagatatatatttcagg
ccgacgagcagacatacaacacaaaacgatgcttcatccacgtcaatcac
ttatcgatcgcgatcgccgtcgtcgagctctcgattttaatttatcaggt
aatttgtttgcctgcaactcagaccaacgcttagtcgtctaattagattt
caaccatatttgattagaaactgagcaaatataatggggacataattaat
aggcttatggattttatttgatttgacaatatggattttctaaccaaata
tggttaaaatctaatccaatatggagcaaatctaatcaaatatggctgag
atcgtgccatattggattagatttcgaccatattggattagatttgtttt
ctaatgaaatatggagaaaatctaatctaacatggatttctaatctaata
tggagcaaatataatgcaatatggattttctaaaaaatatggttgaaatc
tcgttgaatatggttgaaatctaattagacgactaagcgtttatctgaga
aactggaaaaacctaaaaaaaatctgaaaattttcagttttgtgtggaaa
aaatcaatgaaaaactcaatcctacagtaatttaaaaattctttttcact
aaaaaaatcagttcccattgaaaaaacaaactgaaaatcaattatttcag
ctctcaaatggcagttggggcaattcggagcactcgaccgtcttcacaat
cgccgccttgctctttctgctcgtcatttttctgcttttcgtcgcgattt
tctaccaaatcggaaatcttctcatcccgcacatcgtcatgcagattctg
ctcgttttgtgcttcctgggactcacatgtgcgacgctttatgcgctttt
ccacggtgccacgtttcagttgctcgtcgtggttacaaatccgcaaatcg
ccgctgattccatggtaagtgtggtaaaaaatgaaatttgtttccttggg
aaattccttctttttcctcaatttttcctcatttttttgcttccaaaaaa
aagacccattttgcgaaaaaaatttttttttttcattaatatatgtattt
taaattttccagacaattctcccggcgccaatgatcacaacaaacgtggt
ttccggattcctagtgggccttctcgtcattttcgcagtctcctacttgc
tcatcgctgtgctgaatgtgagcttttcccatggcgagacccatgtaact
ttaatttttgcagacctggtgcatgtacgtcgtcatcgatagttaccagc
ttttgaagagccagaaacttcaatctcgtactccgtcggtcgaggagtat
tgtgcgccgaagacgattcaactctcactataccccaatcaaatcgttca
ggccaccgatttttagtctatattttagaccatttgttgaatttttctcg
aaaaaatccggtaaatttttgtgtatatatgtcccgaaattcttcacttt
tatcacatgtgtcaggctttaattttttcatactttattttcgaattctg
tacaaaaatctttgatatattctatttattcttctcaattaataatcaca
cgatccatctttccacccgtctcgccacctttgcatcacatctcgacact
cgaactttggttttccggttttttcgttgactttattgtgtagctggcac
atccatagcgcaaacgcctcgcggctttccacttttggcggcgattcttt
cagatcttttcggagatctttggcgcagaaatcgcagggatatgtctgaa
aaatttaggcgtttttgtgggaatcttgagcttattagctaacttttcct
agaatagacatgaaacttctggctcgatccttatcctcgtcggtaggctt
ttccgggtagtaaaccgacattgtgtgtagcaaattccacgtggatctgc
ctgaaatttgaaatttttggtggaaatttgaattaaaagcgaaccgagct
catccttgtctactggacatccgtgcaacttcgctcctgtgctcgtgctc
ggcgtcgtctcggattctgcaaagaactaaaataattgagattttttgct
ctggaaatctagggaaatcaccttttttctttattttttcagccatttct
ctgccttttttcatcatatcctctacactgacgcatgcacgacacggctt
tccatctggaccgatttccattctgaaattaatttttaaacttggttttc
gtttcgtcagttttagaagccgttttagggcgtaaacttatgaaactata
catagtctacgacaaatctatagaaatgcattaaaaataggtcaaaaatg
tgagaaattgcgcaaaaaatgatgcaaaaacgaaaaaaaattaactaaaa
acaagaaatgcaagtgcgctccactgacacgcgttagagagcgtagacgc
agagaaatctcgagatgagggaaatcgtggcgcgcgggaatcaagctttt
ttgaattgtcttgatttttaaagcccaaaaaatagatttttggcggattt
ttggtggattttcttgctttgcaatgtaaaaattaattatttgttgcatc
taatcacttttaacagagatttacaatttttttagtggtctgaacctggg
aaaatccttcaaaaatcaattttccctacaaaaattcgttatttaccgca
ttttccgcccagctgatcaaaaattcttctattttctcaatttattgata
acactcgcccacctcaagcattttatcacctgaaactcgtcacactttac
aatttgtttgcagaaatatgcgaaaatgagcgttactcagctaaaaaatc
tgaaacacgcgatagctcagcttctggagtgggatggaacgaaaacggcg
agaaaggcaagtttttggtggaatttatcgaaaaaacctgatttgttttt
ttgcagaaaatcgtcgacgaggtggttcttctctatcacgctctgggagc
ggaggcattaagtgaggataaccaggagatatatgatttgtatgatttat
ctgcacgtatattcaacttagctaagaaagttagttttttttttgttaaa
aagtcgtaaacaacaagtaaatttaaaaataagcattaaaaaatattgag
gcttatgagagcaaaaaattccaggaaatcgaagaagccaaccaacaatt
cgaaaaagaacgaaaaaagggcacaagacgaagcgaaaaaccagtcccaa
ctccacttttcgagctatcaatacaacatttaaaacgttgctgtcagcag
ggaatcgatcacaatcaggtgccatggatagcatattgtctgaaactact
ggaatttccaatcacaatcaccgaaaaatcgatcgaaaacgagatttcca
acgtgctcctattgagctccaacgcctcacagctccattgggccgagcat
gctcatttgagcagcttatggaaatggatttggagccgtgtcgagaccgc
cgatattggggcactcgccatgagaaattatatggaattggcggcgaact
tgctggaaaacgtggattacgtggttttcgagaagtcgcctattgacctg
atggcgaaagtgatgggaacactgaagaaaagtgtggaaatgggaaatcc
caaagaatagtgcgtggaaaacgagttcttgaaataatgttcaaaaaatt
caaattggcttggacttaggcttaagcttaagcttagatttaggcttagg
cataggcttacaagggaagtatttcaacttattcccggacttcagaatga
aacctatgtcatttcgaagaagactctttaagtaggtccctacaaaaaat
ttagcggcagaggagcactttgacctggaaaaaagtcgctctgaaaactt
ttcagtgcattttttcacggctttcaaggcccgtaaaatggctccaaatg
cgaatttttgtagatttttgaagatttctaggatgctcaggggccggaga
gcactcggaattttttttggaattttttaaaattttcgaaaaaatctgaa
attttttgaataagtccatggcaaaatttttcagtgaatatatatatata
ttttttttaaatttcagaaaagttgtcagttatttaagatcaaaattggg
tgtttttacacaatgaaaatttttttgagatttttcggaactgcaaaaac
caattttggaaaaaaatcggcacccggagtcgaaccccagtcttaaaaaa
tattaatcaaactcgctaaccactcggtcattcaacgacaatttttcttg
taaatgaaatggatgacaaaaaaacgtgactctttgatatctacttaaat
atatagggacgtgagaaatagctttggaaaaggagaggacgcagagaaaa
attttcagagcgacttttttccagttcaaagtgctcctctgccgctaaat
ttttttgtaggggcctacttaaagggtcttcttcgaaatgacataggttt
cattcagaaatccgggattaagttgaaatacttcccttgttaggctcact
agggaatgaccagaataaatggagcgatattcaaaaaaaatatattgtat
cggaaagctggcattctctactataagaatatgactgaaatttttgcccg
ttcgggctggaaatctgaaatttttacgtctgaaattctacactgaaatc
agtgcatttcctatggttaacagtggatttttgtctctggcgccaacaga
agtctcaccacaatggtggaagggcgaaaacatcggttcggtggtcgagt
ggtgaacgcgttcgcctcttgagcagaagtttgtgggttcggttcccata
catggtttaacttttggccttttttatacaaaattttcagaacgggaaac
aagtatttagaacatttttttgagggttttacataatttttttgcttttt
aattgaaccataattaccctggaaacttttcagaaattttaatttttttc
gaaaattgtcacttttttctccaccaaacccatgagaaaatttgatcgaa
aaatttttttttgaaatttttttaaaaatgcatgaaatattttagagtgt
cacaaataacctatttttcattattttcaatgaccgaatcattgattctg
atgccttatcaagacgttttaccaaatcgatattggcaaaacatcttgtt
tttgaggctccatatctctgcaggaaaaaatcgcactaaaaagtgatcaa
ctagaaacttgttaaacacaatgtgatctaaaacatttcagttgaacact
tttttgtaaaaaatttcgttgccgagttggaaccaattgatttgagcttc
attatttttgaatattctaaatagttaaagatctatatcttggcaacgaa
attttttacaaaaaagtgttcaactgaaaagtttcagattacattgtgtt
taacaagttttcagttaatcactttttagtgcgattttttcctgcagaga
tatggagcctcaaaaacaagatgttttgccaatatcgatttggtaaaact
ttattttaatttttttttttcatattattgtttttatattgggtcaaaac
gtatttgctctgctaaatagttagctggcgctaatttttaattttattat
tttcgtattttgataaatttcactgaaattgtcactttaatagtttacat
tctattggttttcttttattcaatgtcttttgatatcggaaacgtgatgt
ttgccttgcatcgtcattttcccaatcccctcccatcaaatccctcgatt
tcgagacatgagcagaaggtggcagatcatttggcaagcattataaagga
atcttattatggagataccagtgtggaagaatccgaatatttggttcaag
aagaatatggcgattgggagccagaagtttttgaggtatgttggtttcga
cactattaattgtcatttaaaaaacctttcagccgtatgactgtgtgttg
ccggatcaagatgatgtattgttcggtgagaaagctgtatcaagggaaga
gttggataaagcgatcaccttctaccgtagcggaaaaattggaagtaggc
cgataacgactatgcaccatagttatcgctggatacgaaccgatgctcat
atgaacaaactgcgcaagtacgagaaagataaaaaagcgttccaagaaag
cgtgcgggttcgtttggcacagcttacacaacggctttatgaggaggtca
aggagaaacttgataatggtaacgaacattaatataacaagttttaatat
aaatatttcaggagtcaatttgcatgattctgatttgatggctatggcac
tggaaatcaacacccgcgaaatgaagttgcaaaaacaaaacgaaatgaag
ttgcaaaaagcgtcacaatcctggataacccgatggaagcaaagccacag
gtatgtaataaattgcggagtatgttagatatatatatatatatatatat
aatttcagaatcgtgagtcggagagtcaccaagtttgtcacacggaagtg
cctgatcaataaagacgctatcaaaaaaaacgcggatgattttgtcaaga
atgccagaacagagatctccaactatcacccgtcgatggtcttcaattgt
gaccaaaccggaattcaaaaggagctgtatccagcccggtctttagcctt
tatgggcgaaaaaacagtcgagaggttggcgcaatcgaaatcgtcgctga
cccactcgtttacgtttctcccgatgattttcctcgatggctcaatggga
cccaaggcgtttatggtaatcgctgaaccaaaaggccagtttcctccgtc
tcgtccaattccaaactgcccaaatttggaagtgcgggctggatacaaga
cacacatcatgacgaagcaattgatgtgcgattttttcgaaagttgtgtc
ttcattccgtctgtaccgaaaaaactgtacatcatgctggacagttggcc
agcgttcaaggaccatacaacgatcaagaacttggttcccaatggtcatg
atgtcgtcattcgcaacattccagagcacacaactggaatgatccaaccg
ttggatgtctattggaatgcgccatggaaggtatgaatttaaatctttat
aactttttgatagtattttccagagcttgatcaagaagttcacagcatat
gcccttcgaacccagacggattacgtcatcgcacagaggaacaacgcaat
ttgcatggtatctgtgttgtatcaccagatctcggcagagcacttccgac
cgtttttacagcattgttggaagaaagctggatacgtgggtgctgcgaat
acttcatcaacaccatttttgactccagctcaatattgcattgatcatgg
tgacacagtgatttgctatcacactggatgtaaccatctcggattcatcc
gatgcgcaagatgcaagatgtttgtttgttttaatcattttgttgtgtca
aaacaacatctttgttcatctccttgaataattaataaattcatgattgc
attacattcaagtttcgctatgaataaaattgtttatatgaggggatcca
tggttgtagtggtccatggttaagtttaaattttaggggaaaagatgttg
aatgaatcattatggtgttggtcgacacattgatcatgctgatatcgatc
agaaaaattaaaatttgggcttttatatagtttcgaaaaaacacgtttaa
atttttgaaaaactttacgttagggtggaattgaaccccagagtcccacc
atgcttgtcatccactctatccactcggccatctcgctgttgcaggcagt
actaattggggatggtgataagtaaagcacgtcaaaacgaataatttcag
acgtaaaaatttcagatttccagcccgaacgggcaaaaatttcagtcata
ttcttatagtagagaatgtcagctttccgatacaatattttttttttgaa
tatcgctccatttattctggtcattccctagtcaggatcagcctcaggcc
taggctaagcttaggattaagggtaggctttggcttaggcttatgctcac
gcttaggcttcggcttgagctcaatcatacatcttgcttaagcacgcagc
ttaacagcaaagcttaagcacacagattgggcttaggctcaggctcaggc
ttagaaaaagtcgaaaagttaactaagtcaaaaaattttattgttaaaaa
attgtttaaaaagtattatgattttaatagaaaattggaaaaaaaccgaa
aaaaaatgaacataaatcaaaaaaaaaatttttttttaaagaaaacttct
tttttttgaaaaaaatgcaattttaaggtttttctgaaaaaaactggaaa
atactttgattttactgtaaagagaattttttctgtttttttccaagatt
tcaacttatttctgcgagttttttttttcaaatttcctcttattacagtt
ggtgtcattaccgaaaattctcggtcgtccacattctctcatatatcgta
catcgttggggtctcgaagcgagagatttcattcttcgtgagattttcga
gctcactggtagtttgtccaacttgatatcagtggctcataaggatggag
aacagtccaaggtttgagtttttttttctgagtttgcaaacgcgccctaa
ttataaaaatttggaaaattccacgtggaaaatagtttggcgaaagtttt
tatacaaatttttcgtggaaattaattttttttcgaaattctcttttaaa
aaatttaaaaatgttttattggcgtattatttttctaaatttcagttttt
cgcagatttcaccaataaaatatttttttgaaaaatatcgcttcgagacc
caaaaaaataattatgatttcaatgaaaaattgaaaaaagccaatgaaat
cgagaaattatcgaaaataattcgaaaattggaactttttaaaaatttta
aatttttttcaaaacaaaaatagtttctcaactttttgctaaacaagaaa
tatatttcgtggcgagacccatttctactaattttctttttcagaaatgc
ataatgcgtttgattgatgatctcgtgaagctcgccatgatcgaaaccgt
acacggccaccgtaccatgaacgaagtgacacgtggaaatattcaaaaac
tcgtgaaaaccggaatccaagagtctctgaaatcggcgcaccgaaatttc
tcaaggagttcgacattttcgatttccgaagaatgcgtgagatatctgac
gagatggttgttggccgaacgaagacttgaacagccgtctgcggctatga
atgaatcgtttgaattgaccggtgatagcagtagtaagaagaaggacgat
gccacgtttgatagtgcgtaaatggaattctaccaaaaggagatctacaa
aaagaaaatctacgaaaataggatttggcacggtgccagatcgatctttt
ttcggctcaaaattggaaaaacctgcaatttttatacatttttggcttcg
aaaatcagggaactctgcaatttttggcatttttcgctaaaaaattggaa
aaatctgcaatttttatacatttttggctcacaaactggaaaaacttcca
attttcatctcaaaaaatcgggaatatccgcaattttcctcacattttta
gcttaaataattgaaaaaatctgcaatattttacatttttggctcaaaaa
atcggggaattttgcaattttttacattttaagtttaaaagtggaaaatt
gcaaaaatcggcataattttgaacgttttcttttttccggttttccgttt
tgttacgattttcgttttgcatggaaaatgcttcgattgatacccttctt
tcggaaacgagtttctcctgaaataggcgtagtctcaaaccattttatgg
gcgtggtctttctcttatcttgtttttataaatgttgttcattaaaacat
tttcaggccttatcgatctctcctttggctcgacgatttccggaaaacat
aaattgaacgcgtggaatggtgtaatgcaaatcctgaatgagctcctaaa
aagtcgacgactcgaacttcaagtcactgaaaaaatcgtgacaatcctct
gggaaaagcgaaaatcctacacaacggagccactccgtactgtgttctgc
tccattctctccacagtcgtctgccaggccgatgttcgattcggtcatcg
gaaagtgccgacaatcgactcgattctcaaatattcgctgtctctaatgc
caaatgtcgcatctcttcccagtgccgctgcgttgaccgaaacgattgtc
agattcaggacagtatcacgagagggtctccgtaacacgtgggataccgt
atcccgaactagctccggctcatttgaagttgttcggctgatttcggcgt
tgatctccgttacggaatttgatgagaattcgagattcgccaacgatgag
agagttcggagttggaggtaagtcactatgccacgtggatggatttcctt
taaaaagagtttttggaaaacaaatcagattttgtatatcacttcacctt
taaagcgaaattcttgtttttttgcagttttcgaaaagacataatcgaat
gggtattgctggatccgaatgcacatagtcacaaattactctatcagttg
tgccagtatcatccaacgtattgttatgaatcagaagcttcttctagtgg
ttagtttattccgtagggcttccatggtaggcaggcgcgatttcagggcc
tgacgcctgcctgaaacctgctgacctttcgcctcttttctctcattgct
atcaatttgttgaaaatcaaattaagaaattaaaaaaaaagttcacgtat
gttttgtcgtggattgaggcgaggggcaggtggtggtggtcttaaggtca
ggtaggcaggtgttttcacgcctacattgaagccatagtaccccatatgc
cgaaaacgctgaagttttctcatttttccagacgactccctgcttcaaac
tctgaaactatgtaaattagcttgctctccagctcccccatcggctccaa
aagccctccgaccactcgaagcttcaattgaagagattgtgagatatgtg
catgataagctcaagagcattctcggtgagcatcggctgtcgtttttttg
atttttgaatttttaaaaacattttcagcgactgaaatcactctgcctgc
atttgtgctctgccacgaatttgctctgaagtatccggatagatcttatg
agtttaatgttggtttttttttctaattttcgaaaaatttaagaaatttt
aggatataaatagaaattgaagagaatttgaatttttaaaaaatttcgaa
tttatggaaattcagtaaagtttgtcggagtttttaaacgaattttcaga
atttgtaataaaaactaaattttctaattttttttccacaatttacaaca
tctaaaaaactttttagaaatgaattgttagaagttagaattcctggaaa
ttaaaaaaaaatttggatttttttagaattcttaaaagtttgatattttc
aaatgatatgaagttaacacattttttaaaatattcaaaataagaacatt
ttaatttttttgaagaaatgttcaaaaaattaacattttttgggactttc
agaagtttcttctttttttttgcgtctttcaagattttttgcaatttgcg
taatttttattaaggggacagaaaattctgagaatgcggattgcacaaca
tatttgacgcgcaaaatatctcggagcgaaaactacagtaattctttaaa
tgactactgctaaaattgagcataaaaataaaaatatatcgatgtatctt
ggatcccgtaaatcgacactagcgcgctacagtagtcttttgaagaatta
ctgtagttttcgctacgagatattttgctcgtaaagtgtgcacgaattct
tataatattttgttctcacaaaagttggtcaatttatgggattctcaaat
tttcgatgtttttttttttgaaatttaagatttttaaaacatttttcaaa
aaactgatttttctcttaaattgaaaaggtttttttttcagaaaatgtac
aaaaagctctaccaaatcatggaagatcaagaagaagacgagtttctcca
atcagctcgccatttctcaaaatggcctcaaaatctgacactaccaatac
aaaaacagacaataaattgcatggctgtctttttcgaagcgaatcttgac
aatcagctcgtcgatctctgtcagtggagtgaccgacgaaaagtgcttgt
cgagatgctcgccgagctggccgccacaagatctgaaattcgagataaac
ttcaaaaatcgatgccgttcaacaaattcgtcaaggagtgtataatggag
aatcgcggtgatttgtatgaaatgacaaagagatttgagaaatattcgtt
tttgctctcgattcggaatttaattgttactaggatgattataacgtgag
tgtttgttttggggattgccacgaaaaactggaaaaacgtttcgaaaatt
caaaaaatatttcttcaacattagaaagaatttccattttttatataatt
ttggaaagtttttagattattttagataaaaaatcatttcgaatttacaa
aaaaaaattatgaaattttaaaaacaagtttgaaaatgtatttttaaaaa
atttaaatattaataaaaaatcttgtttgaattatttaaatgtttgctat
tgtgttttaaaaaagcttaaattaaaaatttttttcaacaaatgactaaa
ttaacaatatataacaaaaattcaaaaaaaattgttttcgagaaaatttt
ttgctttttttaaaaataaaattataaaaagaaacagaataaaaatcgaa
aaaaaaacaattattttgaaattttcaaaaaaactagaaaaatgtaaaaa
ttttgaggaaaaaaattcaaacatcccaatttttgcagaaacgaagccgc
ccgactcctaggagatggtgaaacaatcagtgaaaccgatatcttcataa
tcgaaaagcgtactctttccacgtgtattcgtaatgtgtccgaaggaaaa
gagttgagcggctacacactggacccctatacggtagctgccaacgtgca
caatgtgcatttcgatcacataaacgtcgaaatctatctggaattgctga
aaaagtcgccatttttcgctcagaacattgtacgccacttgttacggcag
aatggaaaagaagcagaagaagagacgtggcacttgcatgccactgtgct
gaaaattgtgatgaaagatgaaaagttgctggcggtaaggaatttttttg
gaaaaacttgaaaaaaaagaatttcatcgtatttttaaataattttttga
atgaaaaattcggtacttttccttttctaccccgcattaaaaaaatattc
aaactattgacttattcgaatttaattctcacgtgaatgtttgtattaat
actattttcatttttaggcttagaaaacaacagtactaagccttgaaata
cagaaaaagaaaaagagttcacgtttttatcaatgaaaatattcctgaaa
aaatgcggggtaaaaaaggaaaagtaccaaaaatcaaactttcaaagtta
acaatacgcaagttttcaagttaattttaataatggattgtttaaatccg
gaattaaaaaagtggttcaaattttattttatttgactctattgtggcga
ttttcatgacaattgaaacgatttttgaaacttgtatttattgaaaaaaa
agttgaagcaggtcgtaattttaatttgaatatttaaaaaaaacttatat
gggtgcttcaattttgcaaaacattgcaattaaaaaaaaaattttcaaaa
tgtggtcggcaaatcagagtgtttgaaaaaaatccttctaattgtgtttc
cggaatttttgggattttttcttcgaaaataggaatggtttaaattgagt
tagaaatttttgcaaataaaaatcggttttttaaaatcaatttcttgcaa
tcaaaaaattgaaattttcagcaaaataataaagttttctctaatttttc
aattttcaggtatgcgtggccacaattccaaatatggttcgatatctcaa
agtctatcagattcatttcagtccgaaatccaacgcggcgaagttcttgt
aggttttgtaactgcgaatttcaaaattttgctcgtctaatttgacgcct
gctctgtttttttttacgcgcaaatcttagaaatcggtgactttttcgtt
taaaaacaccatttttcagtaaaatctgagcaattttcggtttttgcgcg
tcaaatatgactaattgagtcaaacttgacgcgcaaaattttcaaaaaaa
aaattcaatatttttccagacacctcgacatggaatcgatttcccactgc
caatcatatttgcgaaaaccaacaaaatcatccaatctgatcacggccgc
caactttttgacacttttcggatgtgaaaagcgcacgtggaagcgcccga
ttctcagattttggagcattttcaagcagcaaccggctatgtgttgcgag
aaattgctcatttttgtaagcaatgattttttgataagaaatttcccaaa
aattttgaatttttgaattatttttgttaacttcttatttttaactcagt
atttttgcaaactgaaaatttccaatttttgggcttaaaaaatctccatt
tttcaggctgaagaatgtgtcgaacttggcctgaaccaccgaatcgcttg
tcttttacgcgcactgacaaccagtgaattctgccgaaaagctctatgtg
atgaatatctgaaaatcgcgtttcagctgacttatcgatcgatttttctg
attttaagcaaaaatgagtgcaggttggtggagaaggatatgtggaaaaa
caatatttgaaaaataaaaaaaaaactaattgatttgaattttcaaaaat
tccaaaaaaataaagaattgtattccaattttcatgaaaatggcaacaaa
aaactcaaagtttcattggaaaatttttgaaattacaaaaaaattaattt
ttgagtttcaataaagtttcaaaagtttagtttgagtagtgttgtcaaca
aaaattgaatgcctattagaaatagttgaaaaaattggaatttacaaaaa
aaaacaatttttaaactaatttctcgaatttcaaaaaaaaaatcttctaa
tttttgaaattgaacaatttggaaattttttgaattttcaagaaaaattt
tcaatttttcgaatattcaacagttccaaaaaaaaatttgttggattttt
ttccaattttaaacaaaaaattttcaaatttccacagatttttttttaat
tttttaaatttcagaaaaaaattaattttcataaaaaattgaaaatttcc
attcttcaaaaataagttttcacatttttcagaccagaaattgtggagct
ctgcgatgacatgaatcttcggtacgatcttctccagcaccagatcaaac
atgtcgcggctcaccatttggagcactttgagcgtttcgaaacgaaaatc
gcattttctgttgagaaatttctgaaatctggaattgatggaatcgattt
tgaagatttaggattagtcgagttttataagcagttgaacgaaaatttga
cagaagacgcgatcaggagcaatgaggcgagaagtaaggccgtggaatat
aaattggtggccgagttttttgtaaactatgccaccaaacttggtttctc
cgttcgtggccacaaaaattttgaattttttgagcttctcttataatgtt
taaaagtgatttcctggcaaaaattcatttctttaattagaaaattccaa
aaaatttgaaaaaaaaatgtaaactcaataaaaagtctaattgtttcaga
tttattctggtttttattgaattttcagattttttcttcaattttcagtt
tttttcgacttttctaattaaaaaaaaccaatttttgccagaacaaaaac
cattaaaaatcgacagtagtcatcccattggagtacaaaaattttaatgt
ccaaattttcatgacgaacgaagaaacctagtttggtggcctagtttccg
aaaaaactctgtcaccaatttctttcaaaattcaacaaaattttagtaaa
ttccaaaaaaacgaacatattcggcgaaaattatttcaaaagcttccgaa
caaaatctaaaaacgttcagaaagttctgggtaattttttaaatattaaa
aaaattcaacaaaaaaaggggggcagatagctcagtcggtagtggtggcc
gctagcagtctggaggtcacgagttcaagtccggcctcaccccctaggtt
cacccagcctctattgggaagtggagcaatccacgactggattatcggcc
acagtccccggctaggacgtggcttaaattacagcccagagggatcacca
ccaggcagtgtacctgaatcccagatccgcagtgcatagcacttgaagaa
cggatcgtcctttaattctttcaaaactaattttttactaaaaaaaattt
ccagacatctacatcgtcgacattctctcaacaatttggctccagctccc
ctcaattcgtcctcaaattctaccgattctcgcccgcttcaagcacattt
ccccagcgtggactaatttcccacagccgcctcatatttcgacaaacgag
aaatcatttcttcaacatctacgatttcatctttatctaaaaatgatgaa
tatctcgaaatccatgacgcaaggcgagtatgccacgtgtattatgatgc
tcctgacgagctacgactcgagccatttcgttgcggatttgatagagaaa
aagcagctgggaaagctgaaattgcagcagagaaggaatgttttgtgcat
tttgagccgacttttgaaagatcaagctgtgatgggtgatgaagatgaga
cgattatcgatccgattctttttaaggcaatcaccaaagcttccgccgtt
tttgtacgtttttatacgacggaaatcactgaatttcatgtttctatgcc
gaaaaattatgagcaattaaatatacatcacaagaaagaaaatagttgcc
ggtttttgaatttttctgtcatatcggcaattttggcaactgccactttt
tgaagtttttaaaaatttggtaaatttggcaattgccaaaattatctctg
tttcgatttttttcatcagaatcataatattttaaatttcgcgctaattt
ttttagcaaatgatcttcgaaaatttaatgtctcgcagttaaaaatacat
ctttgcaggaagacaccgccgcgtgcatcgtaccatttttgttcaaaatt
tgtgtggatttcaagggaaaatacgataaatgtgtgataaatttgctggg
atgtcttaagggagttaatgcaggtatgatttttcgtcagaaatgactgg
aacgagtttttcgcatcaattcaaatttaatgtaatggcatttggcatat
gacatcgaatgtcgaatgctgggaatgccgaataatatattttggtcgag
taggagaataaactagacaaagttcaaatatattcccaacagggatggct
tcacccgtgacccgtttcacccgttcacccatttttacaagggaaggttc
tgaactcgttatcggacttcgttacgccactatatacattcgatagagaa
tggttacagatgatcactccaaaaaatttagctgcttcagagcaggttcg
accaagttacgacactttgaagatgccgaaaaaaaaaatcattgatgcac
cccctttgaaaaaaattgaaaattttcactgaaaattttttttttctgaa
agttgataaaaatagttgtaatcgatttaaatagtaaaaaacatatatta
tacaagttttagcccatcactctcaaaaaaacccttaaattaatgtacat
atcttgagaaaaattccaaaaagtagatgttcatgtagatcaatttaagg
gagaattatgaactgaaacttgtatggtatgatttttccatcatttgcaa
ctatttgaaaacattttatatcaacttttagaaaaaaaatttttttttga
attttttggaatttttaaaaaggggtattttggcactttcaaaatgtcgt
aacttggtcgaacctgctctgaagcagctaaattttttggagtgatcatc
tgtaactaatctctaacgaatgtatatagtggcgtaacgaagtccgataa
cgagttcagggccttcccttgttaggcgtttttacgggtgacgggtgacc
cgctcgcccgttttttttttcgttttagttgttttcacgggtgacgggtg
gctcgctcacctgtttttcacccgtttttggaagttttcacgggttatgg
gtgatccttggttcccaagaggcagccagtttaggtcaataggtcgtaaa
tatcgttttgggccacgtttacaactgggctgtgtgcaactagaggtgca
cttgggtcgaaaagggtcgacccgctccaactttaggtagcatttgtagc
gaccccgataaataaaatgtcgaccccgaatgaaaattttagcaaggagg
ccatgctcgtttaatttccattttcaaaattatgatcggactattggttg
agctactgtgaaataagcgggtcgaccctgctcgacccatgagcacccct
agtggcaaccatgattttcggcaactggcaattgccagagttgccgaacc
caataagtttcggcaaccggcaattgccgaagttgccgaactctaaaaag
tgcaaccggcaacttttgcgcagccctggtttacaactacctaacgactt
ttggtagactagaaataacacatgtattcgaattcgacatatgccgaatg
ccgaaaaaagtattgaacgacattaggcacagggatgggcggataccttt
tcggataacttcactaaatcaatttatcaataagtattgatttagttatt
ctggagatactatactagaataaagagtacctattgagcaacattttcat
atgacaaaaacttttaaaattgtacgcattttcctcgacaagaccctgaa
actcgttatccgatcaaaatcggctaacagataacggacttgcatacttt
ttatacgggaaacgtgtagaattttaaaaagttttgtgccatgaaaatgt
tgctcaccagtttcaattttgttctgatgcactttttccagaattactac
atcagcacgtattgataacttgatttaatgaagttacccgaaaaagtatc
cacaccccataatcagcatatttcatatgtcaaatatcaaatttcctgaa
ttccgcacacctctgctctccatactccaactaattttaattgcagaaga
cgaaatagtagtccgctgccttgccgaatgcgtcgactccattggactca
acgtgattgctcgttacgaacgcctgaacattgagactcattcggaattc
ggtgtgaaatggttcttcaaattatcccgtctctttctgaaacatggatt
tactacgcattccttcgcgattgcgaatatattatttgaccgactttcgg
cgagaaaacgaaatacaatgatgatagatcgtacgagtttagaccgaatt
gacagatcacaggaacttatcaatcttttggtggagatctatgtggccga
gggtaactcggtagcgttgtcctctctgccacctgcggtacaaaatagac
cggatgttcggcaggttatgaataagagttcaaaggaatggttgaaattg
ctgtcttcgaatcaaatggactcgtgggagttgactattgtgcagtggat
gtggtaattgtttattttgaaatttttcattagaatagaaagcagttttc
tggaaattttcaggaaaacgcattaattttttacctattctgcatttcta
ggttcttcaattttttgagaaaatatatattccttcgaaaaaatcactaa
cttcttttcggaaatttaaaaaagttacagtcgacgactttaaaaaattc
agttaataaaattagatttcaaaaacaaatcgaattttttaatttgtacc
gaaatctggaaaatatttttaaatgactccaaatttttccctgattccaa
atatctatgagataaaattcaaaaaataatccctttttgatcttgaaatc
gccgaatttcatttgtgcactcatgagatttcgaagtttcgcgccagaga
ccccatgtgttgatttacgagatttgtgtatatttacgaaccccttattc
tttatcggttgctgatttccgtttttcaacgagttttcttcagtttcgtc
ggtttttgttaaagtttttgtttaaaacattttcaaaaaaactttgacaa
aaatgaagggaactcgttgaaaaacggcaatcagcatccgataaaggtta
aggggttcgtaaatatacacaaatctcgtaaatcgacacatggagtctct
ggcgccaaaattcgaaatctcatgagtgcacaaatgaaattcgcgatttt
aagctgaaataaagaaccagggaaaaacattttttcacatagatgttcgg
aatcagggtcaaatttagagtgaaaaacttttaaatttttaaattttttc
agtggcatccaattcaatgcaatcaccggcgataaatacctgaattcaat
tcttcgttgcaatttcaacgagtacaccaaaaaaatcgattccccattaa
aattcgtctattttcaactattccatctttcgacgagcactctggaaatc
gaagaagccatttctagcatgccgttggctccaacaatcgatcaaatgcg
gcttatgattatagccaacgcgacggcaagcttcgagccacaatccgttg
aagagcacgttgttcgagctgttcgagagctccgagagacgtcaaatcgg
cgaaaatccggtggaaatgtgaagggaattaatgaaaaaacaacgagaat
ggtgaaactggccgagatgctcaccgagaataaagcatacgatgtacgga
gcaaaaaataatggaaaatttgaatttattcaattgtcaaaaaaaaggaa
atttccttaatttttcggttttttttttcggaaaaatctgaattttttct
attttgagcaaaaaatttaattgaaaatccggagaaaatcgtatactttt
tctgcgaaccattttgtgggcggagcctaactagtaacacttttcaattt
ccaaacagaaaagtgagaaaaaattcctctttttctcaaaaatctaaaag
aaaaaaaaatcggaaatttttgaatttttcggttttttctgaatttttca
attttcattcaaagaaggtcgaaaacttttcgattttccggtttcctttt
tgaaaaaaaatattttaaaaatgtgtagtttgtagtttgtagtttttgta
gttaatgtcttccacatttttaggcggcaataaacctgctcgacacgtgg
gagcacgagtgtctccaatggacatctgtcgctgccgaatcaatcgatat
cgatttaattcgaatctgcaaacaacacgtgacgtgtcggtcgggagatc
caagaatggcggacataaatctacgaacaatgcatccacgtgtcccggtg
atgagtgacctggcgattgccgaatggtcactcgcgttgagcaagattac
aattgaatatcggaatgatatggaagagggtattcggattttggaatttg
gatgcaaacatttacagaataaggattctgtagagacgaggttaaaggta
catgcggtcgggtcttgcagcgaaataatgcatttttaaaaattcgagaa
aaaaattgtgaattttgcgcgtaaaacgtgattcaatctcgaattgttct
atagatttttccgacaattcggaaaaatgccggaattgaaaatttccggc
aaatcagcaatttgccgtaattcaaaatttccggtaaatcggcacatagc
caaaaattaaaaatttcggcaagtcggcaaattgccggaattcaaaattt
ccggcaaatcgccaaattgtcgaaattcaaaatttcccgaaaatcggcta
attgccggaagtgaaagttttattgatagagataaatttagaactatcac
tagaatttaaatgtaaaacaactaggagttatcatgtaaaacttgtcatt
tgaatttaacactaggagtccaatagattttcagattttaaaaaattaat
ataaattcaggaaattttttttgaatttatccacattaatattcggtatc
aggagcataaataggatctattgagatattttaacaaatttccgaacaaa
gtttcaaatatttttttccaattgatagaatgttccatgaaacattacaa
aaaaattattcatcaggttctcctaaaactccattccgtctgtattggcc
aactgtcgaaactcgaagaatatcgcgaaacgcgtacctaccgtatgaag
cagcaggcggtcaccgcattcgaacaacaaattcaaaattcgtgtcgaac
cagtctggcacgtggcaattcgggtgacgaatggacgaaaaaaacggtgc
aacgggtgagaaaagagcatcagtttgagaagaatgatttggaaaaagtg
gataattcgttgaattcggcggcccggaaagctgtatcgtcgggttttga
tgcactttgtgagcaatttttgaagtttttattgaaaattcaaaacttgc
acaaaaggattttaaattcgatttttcgcgatgttttagcaataaaattt
tgaaaaatgacaaatttttgaaataatttcagaaagagtgtaaagtttca
gaaaaaaaaattaaaattaaaatttattttaaaacttaaaaaaaccgact
tttagcgaatttttttacgaaaaacaaagtatttaatttcataaattaat
tcaaaaaaaatatctaaaatttttgtgaaaaactgttttatacagtttca
gaaaaatttaagaaaaaattttttttcagaaaaaaccggattttctgtta
atttgaaattatggaaaaaaaaaccccaaagggtattacggaactacaaa
attctgagaatgcgtaccgcgcaaaatttctcgtggcgaaaactacagta
attctttaaatgactactgtagtgttggtgtcgatttacgggctcgattt
taaaattgagcaaaaaattatcacataatacgaagaaacgaaggaaaatg
aaactaagttataaaaaaattcgaaaatcgagatcccgtaaatcgacacg
agcgctacagtagtcaaaaattaaattaaaattaaaggattactgtagtt
ttcgctacgaaatattttgcgcgtcaaatgtgttgcgcaatacgcagaga
tctcaaaattctatgctcccgtaatagatttagaaaaattttccgaaaat
ttacgtctcgaaaaagaaaaaaaaactggtgtaaaaaattacaccagttt
taatatttactgaaaaaaattggtaaaatctaaaaattaatcagctgaaa
ttgatatgttttgggataaaaaattttggcgggaaactcaagttaaaaaa
aaaaatttcagtatgcatcagccaactggaagacgacgacgaagcgatcc
gcgcttcatctctcataatatttccattaatcgatgtgatctacaaatac
gaaacggacgtcggagtgatcgccttgctcaaagagcacaccaaatcgaa
gctcccgtcgaagctgtggataagtgccacctcacacattgcctctaagt
gcttctccatcgaaaaatcgcaaatcacgagacacttatcacagattctg
tgtcatctcatctatgactacccgtatcacgttttgcacacaattttgat
gtatgatgacgagaagaacgcttccaaggtgaaaggcttcttgaaaacga
tatttgacgcgcgagctgaccaacgggattcgtcgaagcttaaggagatt
gtgattactattcgtgaggctcaccaggcttataggtacatacggcggct
aaattttttttgaaatttcgaaaaagacgagaaattcgatttcttatcaa
gtttacaaaaatcttcgcttttttctgacaattttagtgtcgtggtatcc
aatcaacgaaaaaaattaggttcttctggttatttttgagcatattcaat
aatttaagcaaatactcttttacttctaaactttcatcggcgatacgtga
acaatttccaaaattatatattatctaacgctacagcatataatttttac
caattttcattcattttgatggaaaaaagcatctagaacatgtaatatgt
tcaattgttcgatttcaataaaaaccgacggcatccttggtttgaatcga
aagtttagaacagtttttttcagagaaattgcaatgcttgacgtgagagg
aaacgttcggatacaacgtgttgaaataaacggaaaaacgatgtaccgat
ggccacatgatttgaagattttcaagtgcaaattgcgtcaattgccgatt
cccaccatttcgcaaaaggtttgtttttattttattaaaataatttaatg
aatatgtatttgatcatacaaaaaaaaaatgttttcttctaaattccaga
ttggttgcccgggtgactactcgacgactgacctaatcacgtggaaacga
tggaaagatgtattcacaattgccgacggaatttccactccaaaaatctg
ggaaattgagggtagcgatggaaaatggtataaaactgtgtggaagaagg
acgacgtacgacaggatgtgcttgttgagcaaatgtttgatgttacgaat
aatatgttggagaaggcgatgcttcggacgtataatgttgtcccgttaga
cactgaatgtggagttatagagttttgtggtggaactgttagcttaagtt
cgtttttttttcgtttttgaaaaaaaccaaaatagtattacgataacaca
atatgctgagaatgcgtattgtacaacatatttgacgagcaaaatatctc
atagcgaaaactacagtaattttttaaattactaccgtagcgcttgtgtc
gatttacgggctcgattgtcgaatattacggggccatgagatcatgagta
tgcctatttactggcgcgaaaatattggcaggccgcggcagcgagagagc
gtgtggcgaagagagacgcaggtcccttcgctacgagatatttcccgcca
gaaaagtagcattctcatgatctcatggtcccgtaatagtgacagcgata
ttccatttatttcacttcaaaaatcgagatgccgtaaatcaacacaagcg
ctactgtcatttaaagaattactttagttttcgctacgagatatttttcc
cgtcaaatatgttgtgcaatacgcattctcagaagaaaaaagaggggggc
agatagctcagtcggtagtggtggccgctagcagtctggaggtcacgagt
tcaagtccggcctcaccccctaggttcacccagcctctattgggaagtgg
agcaatccacgactggattatcggccacagtccccggctaggacgtggct
taaattacagcccagagggatcaccaccaggcagtgtacctgaatcccag
atccgcagtgcatagcacttgaagaacggatcgtcctttaatcctttaat
cctttaaaaatgtaaaaaaatttcattgcaaaaatatcaaactatgagat
tttttctattatttttcagaagaagttatgtgtggtgtgacacgagaagg
cggtctccaccgggagttcaattcagaagaagtttcggcgagtaaagtgt
cgtcaatgatgagacaagtacagacagagtccacagagacacgacgacaa
gtttttgtggagatttgtcagcagtattctccagtttttaggtaattttt
ctgaaagttgtcgaagtttttttttttgaaattcaaaaaaattcccaaac
aattggccttttttcaaatttttccaaaaaataaaattacagacacttct
tctacaccaacttttcgacggcgcagatttggcggcaaaaaatcataaat
tacaggcagagcttggccacgtggagtattggtaggtttcgaactaaaaa
tgctaaaaaattttcgaagaattcgaacatctcagattttttccgaaaaa
taataaaaacgttattttccaattttctgaaaataagaatttattagttt
cttgcgaaatgaagagtctcaaaaaatcatattttttttaaaaatcagat
ttttaaattctttttttaaaagttttatcgtgaaattgaacgtttatgaa
aaatggcgagaaaaacttttttttcgctttttcaaataattctcaaaata
aaaattccagtgtgctacatcgttggcctcggcgatcgacacgcgtcgaa
tattctattcgatcagaaattgtgcacatttgtgcatatcgatttgggaa
tgattttggagtatagtaaacgaacgttgccagttcccgaacaagttcca
ttccgtataactcgagatgtgctcgacccgattctgattgaaggaatcga
gaatggacagttggctgaggaatgtacgcagattatggagaaattgaagg
aaaatggaaaggtacggcggtctggggaaatttatacgaaaagaaaattt
tggactgacaaaattttggacttgtaaagctatttaaaaaattcaaattt
cccgccaaaaatattttttcaaagaatttgaattttagctaaatttttaa
acaaaatctgaagttaccgccaaaagttttccaaaaaaaatcgaatttcc
cgcctaaaatgtttttcaataaattcaaattcccgccaattttttttaca
caaaatttgaatttcgcgtcaaaaattttccaaaaaatattcaaaattcc
ctgaatagttcaatttcccaccaaatatcaatttttctgaataaaatttt
agaatttctcgccaaatttctttttcaattttttcaatttccaaaatttc
caggtaatcctcggtgtcgcctctgctctactccgcgaaacgatgacaaa
tttccgagaagccgaacaggctgccggccgcccgtcctacatttctgaaa
tggccatcggacggcttcgagaaaagctacggggcaccgatgacggtgtg
acggcccaatcgtcgaatcttcaaattcggcgacttttacgagaagctac
gagtgctgacaatttatcgcgaatgttctgcggatggatgccgtttttgt
agagaaatcagagaaaatttttctcgaaaattaaaatttttactgtatta
ttgttttctcgtatcaatttttcagaatttgctttgttattttattttac
gcgcaaaataatctttctaatttagaaattttaaaattatggaaactttc
tgaaatttctgcaaaattctagaaaatcaaaaaatttagttttccatcct
aattttttttttcgttgattttccccagaaaattcaaacttttactgtat
tattattttttcatatcatgtaatgttttttgttcaacatttacatgttt
ttcctacctcttctatgatttccccttcccccaggtctcatttttcttca
caatttttaaaattgattcactgttgaatgtgttgtcttttttctatgcg
aattttattaattttatgaaaaaaatttgtaatatttttgtgtaaatttt
gagtcttcttacactacaaagttaaccatttcagaggagtttcaaaataa
atagtgaatttttacaaaaattagattttctgatttcagcgtacatgaat
tgcccgttttcaacaaaataagacaactttttatttttgcccaatttttt
ttcagccatctaatgactgtcctttttttttgggcaaaaataataaattt
tctaaaagcgtttaaaactattatattttgaaaaaagaccattttttagg
gcttggcaattttaagttctctagctacaaattgaaccaatttagaggtt
tcaaaattgtgagtttttgcaaaaattgccaaattttgccactttttaat
ggtttttgatgggttaaacctagattttctgaattctgcatatatgaatt
acccgtttttaacaaaattagacaactttttatttttgcccaattttttt
tcaatgactgtcctttttttttgggcaagaaaaataattttttggaattt
ttttctgaaaatgttcgaaatttttgaagtttctcttgaagcactccgaa
aaaccaaacgaccagcactacttgcaaagtccgaaaatttaagtttagaa
aaattttgaagttttaaaagctcccaaaccagaaactcacgatatagaaa
ttatttccaaacatttccgaaaattccaaaaaatgaaaaatcagaacaat
ttcgaaatttttttcaaaacacttctgaaaaaaaccgaaactgcaaaaat
ttgaaaatgtgctaaactccaaactgtacgattttccacatttcagaaat
tccaaaattcgtaaatctgccaaatcccttcggcgcaataatcccccggg
gtaccccccccccccgccctaaaaccttttgcctctattgtctctggcgc
agaaaattgaaattaaaaaatgaatcgatattttaaactgttattcgtag
ccatcttctccggatgtataatcgcctacacgaatctattcaatcgatcg
tttttcaacgggtactgtagtaataatgctacgtggcaacagtcacaagg
cgaaagcgacagtcacgtggcaaattcgttggatttgtgtcgtggcgatg
gtgtgaagcagtgtattccgccgttgatgaggttcaaacagttgtatcgg
gtgagaaagattatcgatttttaacacccgtctcgccaatttttttctca
gaaattggaattcccgtcacaaaacttttacagaatgtgaattttcgaag
aaattggaatgacacccaaaaattttctcagaaatctaaattctcggcaa
aagttttctcagaaatttgaattctcgtcaaaaattttctcagaaatttg
aattcccgccaaaatttaaatcagaaatttgagttaccacccttctcttc
aagtaacagtattcaacaatatacaattaaatagcttttcaaattcctaa
aaagtttgctggagttatcaatttttgattcaaaactcgctaaaccactt
gcccatgtagaatacataatcaattctgaatagaacgctattttatccta
ttttcagacatcaaaaccgaatagcctaatcgcatgtgtcattgaaaaat
cattttcgacatttcttactgctattatgtgctttttacacgatccacaa
acatttaaagacagcaatcgaacactggattctgatatttttggagacag
gtttgcggcaaacgaactccgctgccgactctcgaattatcaattttgca
ggctttgtaaggataaaaacgaatttaccgagttgaagaagatcggaagc
tggcagaaaatgtcgattttcactgtggttcggaatccgatcgatcggtt
tgtatcaggcttcacggataaatgtttaagagaaaatgtctggaaaaagt
tcaaaaatcgatgcgccggatgtaagactgtgcgttttatttgctaaaat
cttttacttaaacaatttttttggaatcttttattttcgggagtttcgaa
agtatattggagttttttagagaaaaaaatatcaattgaaaaaggttttt
tgaaagggggtaacatttttctaggccactaggctttgtaaggtggccta
gaaaataatgtaaaaatctaggccataagggtttattgcgtgatggccta
tgaaaaagctaggtcgccataacttttatcagggtttaggaaagttaaaa
cttcgggcagcaagtttcgcataatgacctaaaactttctggagaactag
gctataaaaatgttcatgatggtttcaaaaagcggaacattcggtgacca
taatcttctagaatttttaggaaaactaggccattaaggtttcttccgtg
gtctagaaattctggaatactaggctgccagggtttctaggccacataag
aaaggcctagatacaaaaatttcagaacggtctagaaaagtggataacta
ggccaccaattttctcttcggagtttcaaaaatatatgattcatgattta
cttttttaagagttttttttttcaaaaattctaaacttttgacactaaaa
tgcttctgaatttttgaaaactttgaaaattaaatgtttaaaaataattt
tttgaaaatctctcaattttttttcttcgaaaagctcaaaaaaacgataa
atttccacattttggccagaatttaacatgtttcgtcgataaaatgtacg
atcggatgcatagattcgcgcggaatccgtataaaggaatcgatttcgac
gacagtcactttttcccacaatcttggtatcggtaaacgcgctctataga
taaagtctcaatggagcgcatttgcattttgaaatttgatatatttgtcg
tttcaggagatgcgagttctcgtctcatcttgtcaaataccaaatttttc
aattagacggtgcaaatttcacaaatcaacttcttggactgctgtccgag
cggggagttgatgagaatggaattaactttattagtgagtcttaatcaag
tttgggtctcaccgcgaaaaccgtaattgattggggacaatgggacccaa
gagagcccaatggagcggaattgcaactcctatgaattttccagacggaa
gtctccatcaccggaccccacacagcacaatggattccgtggaacgggcg
gccgtcgaggaaactgttctgagcagtccgtatttgttgcgaaaaataat
tcaaatgtattattttgactttttgctattcgggtataagcttcctgata
ttccagttggaaattaggaaagttctttatatgtatttaattgttgttaa
atagtaaaaatcgataaattgcttgaattttgataaattacggccacgtc
aatttttagataattaacgggcaaaaaaaatctaaaattcttacaaattg
aaaaaaaaaatttcacaaaaaataataacatttagtctaaatgtgttata
gcttaggctgaggtttaggcttgggcaggttattttttaattttcaaggt
ttctcattacatactttatttccgaaatacaaaaaagaagtctcacaacg
agtcatcagtgcgtgttggtgggtggggtgggagattctggtggcgacct
acaactcacaaacaaagatgacaacagggaaaatgtacacgtggcaatat
ggtgaagctatatgtatatataatgaataatgatatgtaaatttgcataa
tacaggaacagtacgtgattgctggggcgagtagaaatgtgggttattat
ctatcgattaccattacacatgaattacgctggattacggttagaatttt
gtgaaaaaaaatgagtaaaacgctggggctataaatctataattgtcgaa
gatgctcaacgagccaggaacgaggggaacattgcgtcaaactgggcggt
caattccattaatgatggtgcagcttgtgcattgattgctgcagcagtag
ggactccatgcctcatcaccgaatcgataatcttctttccagatgagaaa
cgctcgagacgggaggcgtgttggagcacacgctgcttcattttctcgta
ccatccagagtagagaagcagaatagctggtggaagttgacgttctctgg
aaaaaaacaagattttctctagttgccttaacacttggatttacagaatt
agtgaatatttaaatcagggtgggcggcaattttttttccggcaaattca
gcaaattgccgatttgccggaagtttttaaaaggatttttaaaagacgga
aacacttaaaactgtgcctttttgaaattttctcccgatttctttacata
ttttcatagattttactgacttttcaaaataaatgtaggaacatttatag
gatgcgtacaattttgccgattaaaattgaaactgtgaaattttcagaaa
aaatgtgccgaatcacaatttgccgaaaattttagttccgacaatttgcc
gtttgccggaaaaaaccgttttccaagccacgtggatcattttttgaaga
aaaaaatacggcaaatttacagaaactttagtaccatgtggattttttaa
gaactattgccaaagtacgtggaatgttcagaaatttttttgcctttgtg
aaattttggatttttctggattttcggaaaaaaattcaaatttttctatg
aagacgaatttctgatttttttaaaaatttttcacgaactcaaataatac
tcagacgcgaaattttacgttttccgatcaaaacacggtacccggggtct
cgaatcgacatgcagtatttttctcgctttgtcatagtttctcgataaaa
atggatttttttgaattcaaaatccttaagtttctacccaggggagaaaa
agaagactataaaaatttgaagttaaagtactctttaaaggcgccctttt
ttcgaacttaaccaaaaattgtcgtgtcgaggcctggtaccgtattgtgg
tgcgaaaatcatttaaaaaattgcgtcgatttttggttttttgttatttt
aaaaaatgttcaatttttcaaaaatagcttttagataaaaataataggtt
tttccttctttttttccggctaaataattttaagaatccatttgccacgt
ttcatcacagaaaaaaaactaactctgtgccaatcaaagcggcggtgcaa
atcgaaatcatttgctgaacgacatagttgccatactggtggaacagaag
aatatccaacgcatcacgattcgactcgacatccttcacatatccactga
aaatctcctccatcatctcgtgaagcaacgcgggcggtgcaaacaagaac
gctccctcgatgacgtgcgacgcatacttgtcctgtgacattgagagcaa
gttacggagcaggcatttatcgatgatagtgtctctgtacatttccatga
tacccgacgatttgatgacgtattggatgacgtagttggcgaactcgttg
gaagacagccggtagcaattacggacgatacacgtcatcagagaatgcaa
caattgaatacggaatttgaaacacgggagcttgggattctcggcgagtc
tatcgatgacctgttgcacgagacgacatccatacttgtcctggcacacg
gccatcagtgaatctcctgacgagaggaaatgcacgaaaaaggtccacat
gtcgactggaagttgcttgacgacacgttgaatcacgtggatcgagattt
gatcatccaagagctcagcacattgccgccaggtcgaatgtgctgagctc
ttggatgagctggaagacgttggaatggtcgaatttctgaaattaacaaa
ttattgatttattacacctggaaaggcctaaaaagaccaaaaatagccct
aaaaatttcgaagaaatggattaatttttagctaaaacgtaattttttgc
caacttttctgtgtcgcgatttttttaaaccaaaatcgaaaaatttcgtt
tttcgatattttgaacaaatttcaattttttcgggagaatatcttaaaac
ttaattattttcctctaggagccattttgtatgtttttttcatcgacaaa
aaattttcgttaatgtgtgcacctttaagtagtactgtaactttaaactt
tcattgctgcggaattttttaaaattgattttcaatgtttttctacagtt
gtcgtccaatttcatgcaatttagaaaaaaacagaaggaaaaagtgaaac
atcgattttaaaaaaattccggagcaatgaaagttcggagttacagtact
ctttgaaggcgcacaccttttttgttttaacaaaaatttgtcgtgatgag
actggggacagtttttcggcggaaaaatcgcaaaatttcggctaatatcg
aagaaaaatcaatttccgaccgctgcgacactttagcaaaaaattgtgat
tttagccaaaattcagttatttttcggaattcccgtggcgagacgtattt
ctcccacctgcagagccaactgcacaactcgacatgcgaatttatccttg
cacatggccaaaagccctccgtcgatcatttgacgaagcaattcccgctg
ctcggccggtgttgcgagctcgacgagcttctgaacgatgaaattgccac
ttcgactgtggcagagccccacgaagagcgtcgtggattcggtgagcttc
tcgaagacggctttacgaatctgatcttcggaatccagtgggtagttggc
ctccaagaactttacgcccgatggatcgattgcgaaatcgatgagctgcc
cgttgaacagcacatcttcgagcgaaatgaaaatcggagcaactggtggt
ggggtctcatcgtcggaagatcccgatccactgttgaagatgtagctgtc
cgagtcggaggaggtggtgttgcttccgtggcggtagggaagaagcttga
ccggcggctttggattctggaaattcgaattttaaatttttattatattt
tctatttaaattagaagtttttatgcaatattctaccttgttcttgtgag
ttttgttcgacaaaagcgagaaatccgggtcgaaatcgaacgacgcgccg
agcatgttgtacgagtctgtgcttctacgattcggggtcatttagacaga
aatgaatgaatacaggttagtagacgctgaaaaattttgggaattaggat
tttcaacggaaaaaagagtgaaaatgagaggaaaacatgtaaatttcaac
gaaaatcgcgaaattaccgcgcatcaaaattcaaaattgaatttttcgcg
gtggcccgggttacggtgatttttaaaggcgcatggttgttttgagtaag
gtcttgacgcgaaatttaaaattattgaacatttttattttatttttaca
tttttaaagaaaaaaatgattaaaattcgattttttaggagaaattaaac
attttcacaaaaattgcaagaaatcgctcgccaaaattcgaaaatgaaga
gtttggcggtgctcatggattacggtggatttaaaggcacatggcttttt
tgtattaggtttcaccacgaaacttggagttttgatagtttgcttcccat
tttgggatttatttttttaattttcgctcgattttcacacattttcactc
atttgcactcaatttttttgcagaaaaatgtcaatggatattgttatgaa
gtcagatgagcagccgttcatctctgcgcctgtatgctttaagtaagctc
caatttttgttattctggcctaaaattatttttttgatttccagaacgtt
cgcatttttcgccaaagcatccgcagaggaatgcaaacttctcttcgggc
tccaacgctcgagaaagtttccagcaggccacggggctctcggagaagat
cacggaagacatttaccgccaaattgagtaggtttttcgatttttttacc
cttaaaaactactatttttctattttccagcgtctcccacatttcgtcga
tggtcttcaacagagaaatggacggtggcatcgagagaaatcggctcggc
tcgcaagcgattctgctcgacgagaactccaggcgccgcaatccacagtt
caaatcgatcgcgctccgctctccgctacgatcacatcgatcatagagcg
ttggcaaggaaatcgcctcatctgatgcctccgacttttatcaaagagga
aattatggatgatgagctcgacgaggtgaaggaagaagtggtttccgttg
gagaagccgccttgcccacgccaaaagtcgaactgaacatggaccatccg
gaaaaggacctgatcatcagcatttccgtgtatctcggctacacccgtac
ccttcaataccacgagattcgcctcggacgtttgatgaagatcacggatc
ggctcgagctcaccggagatcacacgcttcgcgatctgaaaaacgcgttc
tcgtgccccatcgatttctcgttttccgacgattttagcgagaaaaagcc
gtcgttcaaggatatggcgaaaaataagtggccgtcgacgatgttcttca
ttcatgacacgttttatatataactggaaataatttaatatttttcgaac
aaatttgaaaactataaaaccatcttattttgataaaactccgccgctgc
tctctgaagcaatgaactgcaatcagacatcgaagggatcagccgatcac
ggaaccaacctgccattgagcttctgaaaattaatatatttgattcaatt
tattgtacgaaatcgtttttacccatatctgtgagctagcaagctagcta
atcgtgattaattgttgggtattccttcgcgttcttcagcttctccacaa
gcaaaattcttgtctgctcatcacaaatgatgtcatcagcatcgctctga
tcttgaaaatcctgaaattataacattctagagggtttctgatgagaata
gttaccttacaaccaacaccaaatacgttcttcattatggcatccggcag
ctttccataatcgcagaagaagtgctcggcatcacgatcggatgctctat
ttgggaaacgaccgatgtagacacgaaccatgttgagtggccgagagagg
gatcatctgaaacatttaaatgttaactaaacaggagtttagaaacttta
aaacaacctaacctccgtgataacgtagttagcttctcgagtgagcttct
tcttcaaaataaaacagaatgaaacaagaatcaagtgggtaaaattgtaa
aatgaagtatttcagacattttcgctaattttggcagtaaaaacctataa
ttttggtaaaaatcgcttgtattctgaaaaaagaactcaatatttaattt
tttataactgattttaaagagaaacaaacgaaatatatgaaaaaatcgaa
aaaatccctgaaaaaggcctccgcaatattgattgttaaagggacaccga
ctgttcatcgaatgggtcccgccgcgattgtccatttcgagcgcttttcg
cgattttttactactgtaaaaaagtgtaggaaaatgtcgaaaaatgtcga
aaaatgacgtcacaaatgtatttaaatacatgtttttattgttacttgaa
taaggcaaaatatgtatttaaatacactttaattttccgacattacttga
ataaccccataaaaaaccccgaaaaaattttttttttgtgaaaataacca
gaaaaatacatgttaaaacaattttgtgaacaaaaaactaaaaaatattt
tttttgcagagatgaatcccacgtgaacgtcgaatttccacgccgcctcg
tcgaacggaatttcagaagaatcgcatgtgacacgtgcaaggaggcgtcg
gctcagtgagtacagaaaaatccatggggattttttagaaattcggaatt
gattcgattcaataaaatcgatttttatattaaaaaaaaggattttattg
gtttttaaaaaatttaagaaaaaattacaaaaaatctataaaatcgattt
tttatttaaaaaattgaaactcaataaaagttctttctaattttagaaaa
atcgattaaaaaataatgttttaaaaatcagtaagaatcgattaaaaatt
caatttcatcgattttatttattttaaaaaaacttaatttttatgaaaat
cgatcatatcggagtccaaaaaataattgggaaaaaactaaattttcaag
aaaataatcgaaaaattttaattttgttcaaataattgataaaaactcat
tttttaggttttttttcaaaaaaaatttgaacaaaaaacacatatttctc
gagctttttttcacaaattgacccgatttaaattaaaaattcataagcta
aaaaccttctttttttaaccaaaaaaaaaacgaaattcccaaaaatcatc
aattaaatccaattttttcagctggatgatcgtcgaccacgacaatctgc
ttcccaactcgccaggctatctgtgctcttcgtgctacaaggaattctgt
ttcgacgtgaacggcaacaaagtgtgccagtttaaggccgtaccgtattg
cgatcgaaaggacattggcgacggacgccaattcttcaccgagctcgatc
tttagagagcgaaatttaaaattctgtatcattttttgttgttttttttt
atgtttttcgatttgattgtttaattatcaatttttggcctgtaactgtg
tatttgttgaaattccaaatttcgttttttttttaaataaaatttctgtg
tgcaaaaaaatttatccaataaataaacggaatatatcgatgatatggca
agtagggggaaacggacgggaaaatgattatttacagaaagggcgcgcac
cagaggtttctcgggggagccccgaggcgggtggcggagcttggctcaaa
atctgtcggaaaaatgggtgaaatgagagaagaggtaacctagaaaatga
gatgagaaattcggaagttttgggaaaaaaaaatcaacttttgaacaatt
caattgaaaaatcgataatattgatttttttaaaattctctaagatcgat
aaatctggtttggaaaaatcaataaaatcgaatcttaaatatctttttaa
aaaactattttcaaaaatcaataatatcgatttttgaacaatttgaaaaa
tcgataatgttgatttttaaaattaaattttattgattttttgaaaatcg
attatattgttgattattgatttaaaaatcaccagaatcgataaatctga
tttggaaaaaccaataaaattgatttttacaaaaatcagccaataaaata
gattttttataatcaaaaaaatctatttttaaaaccgaaaaaatcgatat
ttcaaaaattgaaaaaaatcgataaatcaataaatcaatacataggtgag
ctcgtctcgtcgatttgtgtttttgtgattggtcccggctgcttttgaga
tggcctaggcgttgttccgtatgacattctggaatttttttttgttggga
atttggcacgcccacaaaatggacggtggcggaaatttaattattttaaa
tacctttctggataaaaaaaatcgatttttccactttttcgagtgaatcg
aaaattaaaaaaaacattcaaaattgtttagggtctcgccacgaaaaact
cacaaatgcacgttatgcggagtgtcgtcggattccggtgtgttgctacg
gatcgtgtcgtccatgctcagcttcatcgtcgattgacgtcgccgttttg
tggtgatctgagcgagatttattgatttttaaaggcgcatggcctagaaa
acacaacacttcggccacggactttggcggccgagttttctaggccatgc
tgcggcatttaaaggcacataccatgataatgaagatcgccaatccgaaa
atgatgaccaatgcgaaagtgataattacaatcatcgatgataaggaata
tgatgaagtttgcgtggaaatcgaatcgatgtacgcttgtgacgtcattc
ctggaaattattgatttttttttggaaaaaaattaataattacttaccgt
caacagtaacactcaacgagtcaattttgtaatccgaaatcatagagtta
ttgcgtgaaaatgcggcttccaacctgaatgttaaaaaaaaatctataat
atcgattttttgaaagtttttcgaaaaattgataaaattgacgattgatt
gtttgcccatagaaacagataaaaatcgatataacttaatatcgattttt
ttttgtgcacctttaaagagtactgtaacttcaaactttcattgctgcgg
aatttttttatcggtttttacaattttttgtacagtttccgtccaatttt
acagaattgaacaacaacagaaggaaaagtgaaaaatcgtaaaaaatgtc
cgcagcaatgaaagtttgaagttacagtactctttaaaggcgcacacctt
ttttgttttaacaaaaatttgtcgtggtaagactggggaccgttttttcg
gcggagaagtcgcaaaatttcggctaatatcgaagaaaaatcaatttcca
acagcagcgacacataaaaattagcaaaaaattgtgattttagccaaaat
tcagttatttttcggaattcccgtggcgagacccatttctcccacctgta
gagccaactgcacaactcgacatgcgagtttatccttgcagatggccaaa
agccctccgtcgatcatttgacgaagcaattcccgctgctcggccggtgt
tgcgagctcgacgagcttctgaacgatgaaattgccatttcgactgtggc
agagcccacgaagagcgtcgtggattcggtgagcttctcgaagacggctt
tacgaatctgatcttcggaatccagtgggtagttggcctccaagaacttt
acgcccgatggatcgattgcgaaatcgatgagctgcccgttgagcagcac
atcttggagcgagatggtgatcggagccactggtggtgcagtctcatcgt
cggaagatccagatccgaaggtgtagctgtcagagtcggaggaggtggtg
ttgctcccgtggcggtagggaagaagcttgaccggcggctttgggttctg
gaaattctatatttgaatttgaaaatcaacaaaattcaatattttaccct
gctcttgtgagttttgttcgacaaaagcgaaaaatccgggtcgaaatcga
atgaaacgccgaacatgggggccatttggacagaaatgaatgaatacagg
ttagtagacgctgaaaaattgggaatttcaattaatttaggattttttaa
cggaaaaataagtgaaaatgagaggcaaacatgcaaattaaaatcgcgaa
attaccgcgctttgaaagggactccaccgatcggagagacgagggaagtg
gagagacgcaaatcgaagagacgccttttcagacattttttcgtgataat
tttgcatgaattggcaagtagagcttacacgtgatgcgaatcattgataa
aaacatcaattgttgtttttagtgtactgaaattccggcacaatagctct
cgtaaatcgacacaaaagtcactccgtggaaaagtggaatttggataatt
ttgttcttttttttaaatatgattaacgtttttgaaggcttttgtctcat
aattcatcaaattcaaaaccggaattatccaaattccacttttccacgga
gtgacttttgtgtcgatttacgagagctattgtgctggaatttcagtaca
gtagaaacagaaaatgttgtttttatcaacgattcgcatcatgtgtaagc
tctacttgccaattcatgcaaaattatcacgaaaaatgtctgaaaaggcg
tctctccgattcgcgtctctccacttccctcgtctctccgatcggtggag
tctcttttgaaattcgaaaataaaaagtttcgcagtgcgcccgggttacg
gtgaattttaaaagcgcatcacggttttgagtgaggtctcgacgcgaaat
tagccgtttttgaagatttgtcgtttattttggcatttttgaaggaaaca
taagtgaaaataaacaattttaatcttaattgagagaaacttgaacattt
ttacaaaaattgcaagaaattgcgcgttaaaattcaaaaattagaagtat
cgcggcgctcaagccgttgataacaagccgttataaacttatataactat
ataatgtaactcgatgatttgttgatgtgatctttaaaaaggttgaaact
gccccagtcgatgtccgcgccagaggcgctgtcagcggctggttacttat
atataaaaaatatcgggaaaaacgcacttccgttccatttgtttctttgt
ttttgtgacgtcactgagaattatgggcgggcccgtctgccttcgtggta
agacccatcgtggcgagacatatcgtggtgatatccttcgtggcgagacc
catcgtggtgagacccatcgtggcgagacccatcgtggtgagacccatcg
tggtaagacccatcgtggcgagacctttcgaaaatttggtgggaattcaa
attttcttagaaacattttttggtgggaattcaaaattttcaaagaaaaa
ctttggcgggaattcaatttttcaataaataattttggcgggaattcaaa
ttttctaagaataattttgacgggaaattcaaatttgttgagaaactcga
gtaaatgctggaatgttctagaaccttcctggagattggggaaaatttta
gtatgttctagaaccatcggcgaacttaagaaaattctggaaagttctaa
aaccttctagaaaattcgtgaaaattctggattgttctagaaatttctag
aaaattcgagaaaactctggaacgttctatagaaccttctagaaaattcg
ggaaaattctggaatgttctagaaaatcttgtttgccaaaagctctcgga
aggaaccggaaaagtttcttatgatttgaagaacgtctagaaacgttcaa
gaaatttagaagtagttccaggaaacctggtatttttaagttgtaactct
tgaaaacttagttatataatattcatgttgcgttaaaaacttctggaaaa
ctgagaaaaacgttccaaggcttagaaattttagaatttcatcttaattt
cgagtacgccagtcggagcacgcgcattgtgcgaacggctggtatacaaa
caatagtcagtcaatcccatggatcaaattttgaatttttctaagactga
actgttcctttgatatgcaaaattttataaaattgtctgttattgaaaga
catgaaacaaacttgaattacagtaattctgtaaattctgaacttactat
tagaatccttagtgagcacacttgaaaacgaatgaaataaggtatgtgag
aataccgtatcaatcagatacgtctgacacttccccaaaaaaaactatca
gaatatgagtacgatatgttattactagtgtgcatctttccgcgcgacca
tcatggctcagcaggtaagacttcggcgacgcctcgagacgacgaggtag
ttgacgacttttttcattttttaggcagcgcccaactcttgtccgaggtc
tacaggctacatggtttggacggacagagtatttgctttattagtagtaa
cagaaatacacataaaatcaattaataagatccatgaaatgcaataaaaa
tccagttttcacccatctactatgtctctcattgaagaactttttcagat
agcttttggtatagaatatattaaaattcattcttcgattttctgtggaa
tttcttatttgaaagctttttccataccagacagtcacttctccaaatcc
atccttgaaattttctttggggatatttaaaatatcatcgagataccaac
aatctactggtttttcacctacaagacgtgctcttgaattgaaaatgtct
gggatatcctctggaatatgtttttctcctttgtcatgctgatagtataa
gttgaatgtgacacttccatttctctggctgttttgttcagtcaatcgga
ttagctttgctgtgactctgtccatattgtccggagtaatgaggagatac
gttttaggaagtagaacagtcatactcttggctgggaagtttcgttgaac
atttgcaatcacattgtccattggtgaataatagtcgttttccagttgtt
cgttcatttcgagtaacatatcctcagagtattgtaaatcgatctccact
ttttccagaagaaccctcgaaacgggttgggtgttgaatggtacattgaa
tacggcatttgaaaagtctttagacgtttccaaaatgaaatccatatttg
aactaaacatagtattaaaatgaccactgtaagcttcgaaccggaactcc
agtctgaaatccttaacattccactttgaaataagctggtataaaaagtc
tcttgggattgaaaggaactcttttcccagtattaaaacggtgaatgtgt
ggcatgttaccaatgaattgaggaaataatttgctcgagcaccaactacg
taccgccctagttgcttttcgtatatggtccgataaaacaacctgtaaaa
tgtaatctttataatgttcctgagcatatcatgtcaagagtgtctgagtt
tttcatcaacaaaaacaaaatttgatttttttgttaattttctaaacaat
ccgatttttggttttccggaaaattgaaacatcgaaattttccgtttttc
aatatccaattattcgattttccgatttcctctcagaagaacgaaaaaaa
cgagaataaagtttccatgacattgatcgcagtgggctgtttgtttttgg
gataactttaagtgaaggaatggagagactatctaagtatgaaaaacacg
agaattcactcttttgagaacctgttacaatacgtgtactgttataatag
aaaaactaaagcagtgattcaaacatctgttcgacggtgttcattacaaa
tgtatcaatttacactcaccagtctttcatttccagcgctttgtaatgac
gtggagatatcctgatttgatttatgatttctattatttttaattctcca
aatagctcttctcccaatattcgcaactcatcaattccaaaattgctcaa
tcgaagatatgcgaatttcccgaatagttcgtttaatctgtccataaatc
gatcatgctcatcaactccaaaattttccaacatcaaattcaaaaactgc
tgcggtatcgaatttccaccaaaatattgaagttgaatactatgaactat
acagtttttatttctatgaatgtctcgacatatttgacaaccacagcaaa
aatcatttttatattcttcaacgagtccatctaaaaatcatgaatgtcaa
atcagtagttcaaaagccatatattttactcagaattctgaaaaacaggc
gctcatgtcaaaaattgacttacaatctactccaatcaagcaatcgtgta
tgagatcattgagtataattcgagcatccactccgcacgaaatttcgttt
ttcttaatcggttcgacataaagcttgtagactttcacatttaccgtatt
ttttaaaaatctgaaaataatgttacagctgagtacaaaacattaaaaat
tggtttaattgattgaaattttcaccacttctcatattgtttccacgatc
acaaaaaagcataaaaaacttcaacagactcagaaaacactttttaaagg
caagttttgaaccacctattttgatgaaaaattgtctgaaacacttctca
gatcgacttttccctagctcaaagtgatcctctgccgctagctctttttt
agagtggtcattcgaaagtccgggtttaagttgaaatatttcccttaccg
gtcaaaattctatcaacatcaaaataaaattgaattttttggtagttaac
agaggaagcggcgagcaaaaaaaccaggttttgaacaattgatttcaact
tacacgaataagtgtttcaccttgtttttgtttatctccagtgcatttat
aagaaacgagcaagtgcatcgacgaagctgttttagcggaagttcaggat
ctacttgattgttaatgaatattgatctttttcttcaatttttacaagtt
ttgaaactgtgaatttgtatttttcgatgctcatttcgaattttgtgcaa
aacttcttcgctgaacaatttatttatcagctgaaaaaagagcgaattaa
agtaaaattgaacacaattttgatacctgtctataattagggatatcagt
ccgctgtattgatttttttgtttgaaaaactgagtttttgtttatttgca
gcggcaaatttttattaattttttttgataaaagttcatcaatgccatca
gtgttgtggcaccacggagtggcggaagaccgaaccctttaagcctcaag
aggaaccgagcaacgaagactatgtcagaggtgcagcatggcatcgtcta
tttgtatatgtattggaaagaacagaacacagtttcaataaatatgttta
ttactccaaaggggagataatcaacagagggggagtgggtcgtacacaag
agagagggaattgtctggtgtgagaatatcacgtcctgccacgcgggtct
ttagtctgaaaaggtcgagtgtatgaatagtcggggtctttgcagactcg
tagaataatgtctttggtcaactacactttccaaataaagggagggaaag
gtaggaaacgtcggcaattagtctgactgggagctgtcaataacgggggg
gggggggaagagaccagcaaaaccgaaccaagagtggggaggagagttcc
tttcctggtgccaccgacgctgcagctcgctccgtatcgtcgctcattga
gtcgccgcgcagccaatcgttgctacggggcgcgagtgtaactctcgtta
gagagcgtgtgggagcaagagacgcagaaatacagtaaacttctgcgact
cctaactgtatggtaagcttaagagctggtcttaaaaggtcgaattgaat
gtacccctcgctcggagaactgctgaagcagtcgagagcgagacattgtg
aaatgggcgatacagcagagcccagttcacaactctccggggggcgggac
ttgtaggctggttcacgtagtgaacttaaggtttgaagccttcctttgcc
tttcttggaagagattggcggagtggaaggtcgtctgagctcctggcttc
ttttcgtgagcgttcagcttcttttgaagatctagtattaggtgagctcg
gagcttcttttctaaatcttgcttcgtctgagcttaaagcttctttcctg
gatttaataaattttaaagatggaagcataggtagtgagggttcaggaaa
gtcggagtccgtctcttcgtctttttgtggaattttgtctttattgtcta
tgtcttccgctgtaacctcaagaggatacagttgatttagtgatcgttcc
aacgtggagttattgaaacgaactcgtgccgattcaatgtttccttcttt
actcggaatgagctccacaattttgcccagaggccatgtgtgtcttggca
acatttcttgtccgacgagaacaatgtctccttgtttaggatctcgagga
gcatcccttgtattagtcttttgtctttctctcagaaacaggagatatga
tgtcgaccagatttgccacaactttgcaactgttgtttcaactctggcta
agtgtcttctcgtgatttgctctgttgatcgagctgtctttggagaatat
tccatcggttcgtctagatcaacttcattcggtgcatctagctgaacttt
tggtagtagaaagtcgattgggcggagagccgtcagatcattgggatctg
tgttgtctggtgtaagtggacggttgttaatcatcccttgcacctgtctt
aacgtgctggacagctcgaagaaggttaacttttttttgccaatagtctt
gcgaagttggtgcttcgcaattccaacaatcctctcgtacactccacctt
gccaaggggcgaatggagtgatgttgtgtacctgaatttcgtatttggct
aaaaagcaaatcattgagttgcttggtgcgtaaagtctgatgtcttggtt
gaccatttggtggccgagtgtaaatgttggtgcattgtcacagtagatat
ggggcggaacaccacatgcactggagattgctctgagtgcgagcaagtag
ttggctgtagtagcgtctggaatgagttctagaatggtagctctagtctt
cagacaagtgtagataagagcataggctttacctagcttgtcatcgtctg
tcttgtattgtattggacccaaatagtcgagtcctacatggtcgaatggt
gcagaaggtacagttctgcagtttggtagtcgtgtgtcgtaattgtattt
aaagggtcgtgctttcacctttttacagttcacgcactgagcaattgtag
ttcttgcaattttgcgatcatttctgatccaaaagtgcagtcttaccgta
gttgccaaatagtgtaatggtaagtgggtatttcgtctgtggacatcttc
cacaattagacacaatcagatgtggaaccggattgggtcccactatccaa
tgatgtttgtttccgtcctcgtctactgggttacgcaatgtgtcttgcaa
agtgattaagtaaccgtctgtaacaactggagaagttgtgtcaaaaaatg
tctgaatcagtatgattttgtctctgtctttgaattcgagaattcgtatt
gtcttgcattgactgagcataagaacagtttcctgttatatgactcggtg
acgagcaaatcgtgcatctaccattgttgatgcagaagcgtttgacttca
atcgcacccattgtgcacgtttgaagtggatggtcttttttgcagggagg
gcacggatctccatcgagaaattcttgccaattctccacgagtctggagg
tagtattacccgtcttttgttgaatatgcaggttcaggaggttttccttt
agttttctgtcccgttggacatcaaccaaagtacgtcgccaatcttccgc
gcagttgtcttcaagatgttttttgaggcttacgattggatcgtcagccc
gtctgggtcgtataaagttacgcggagtcagctcggtatagtcagcttga
tagtcttgcatatagtctttgagatctttaattatcatgtctttggattt
aatcgttgaaggtttctgtttaacagtttccaacaagtctttaatcgtcg
atagtctatgtctcaagtcaccagaaataacaatcattttctgtctggcc
agattagtcgtggatcgtatgatatctgttaaattcaaaattggcgtacc
tgtatcctttgccttctcggcgacgtccttgaacatctcctcgatgatat
ccggcaatgaattggcttcgaccaagtattgagtcaggtctttgtaccat
ttgtgaagatccttgatgtagtccatatgctgctgcttgtcacaatcgat
attggcgttaagccagtcggatgaagacttatctttgtgcttcaagtctt
cagtcttaagtgcgatacgcgtcagcaacaatgctatggatgatgaagtg
gagaatggggtcctggattcccttcccaagctgccaccaccggagtcggg
atcaagacttccacctccaagatgaaaagtcattcttctttgaaaaccga
gaaacttgttatctaaaatcaataattggttaagaagaaagacaaaatgt
tttgagattaagtaaaagacttaataagagattaggaaagaaagatgggg
atgaagactcaatttgagtgataagaaaaaaaggtattttaatataagat
tctacaatagggattgggaaaggtgtgccgtggcctaatataggtttggt
ggtacaataaataggggaagtaatgacccaatatgggtggggggattatt
aaatgttacctaatatgggtgaattattaattattcctttggcagaggaa
tgtcggtgagggctaagagttccctgtattgtaggttgattagtcatgta
ggggactggtgtagagtaatttggtgtagagtaatttggtgtagagtagg
tatttggtgtagagtaggttttggtgtagagtaggttttggtgtagagta
atttggtgtagagtaattggtgtagagtagggatggagggaattcaacac
cgactggtcgtgaatcagatcggccctgaattggggtaggggacaataga
aagaaactaccgtgtggccaactgcccccagcagggacctagttgggatt
gttttcacttgaacacgaaaacaatgggggttgggaaagttaatagggac
aaaggagcaaaacgaaacgtccattcccgcatcgaattgcctcataggca
ccgcacccaaactctcctgccgctgcagcagtcagggaatccgacgctcc
acgctctccatcgcgactggagaccaagttcttctttcttcttatagtct
tttttttctagtggcgccggttaattactccattgccaactagctgtcgg
gaagtcagaagtcaaatgtccttgcggacgtggaatataacatgtttgaa
attagggtggtttaagttttttgtgagatccctatggataaattttggtt
aatttttaaatttgaaaggttttaaaagatgtacaaataatttttaatga
tgtataatttttggagaaggtactagttgaaagatataaagaatttttaa
attgaaagttaaattaaaattttgaggggaattggtgtagaaaattagtt
aaaatatatttttggaatttttgaaattttataatttttaaggatttttt
aaattttttaggaagttataaaagggggtaaataaactaactgttcgatc
gccgcgtcctccaacgagcaaatcctccatccatccagagttcttgtcta
cccgtcttgtcgtctattcctccttttcttcttgtctctagcacacagga
gactgtgcactattgtctttccgttgcagtcagcgagctgccagcaacta
gtcgcatcgttaatggcacctttgccactgtattgaatgctgtgagctgt
tttaagtgctattacactatagtctgtagaaaacaagaaattttgtaatc
gtctttcgtctttcgtcttgaaccatattaacagccgagatttattaaat
caaggaacaaataacagcttcaacaatgtggtatcagataccggtgagga
gtggtgaggggggaatttcaaaaaatttaaaagataaaaatttagtgatc
gaatatcgagatattcgatggggattgtcctcgtgccaatttcttggcga
tccttggttggtatcggcgtctgaccggctggtgttgttgctgctgttgc
tggagttgtggtggcggtggtccaaatagttgtggagcaggaacgcgaag
tggtggtgggaactcctgtgcggctggtacgagttgtggtggaggttgct
cttcggatggtggtggcgtgtgagcattgaatcctccagagacttccatc
gcgagggagatcctgttgatcgctgcgtgcaccacatctatcttgtcgta
cagaacgacgtgatccgcggattggatccacacttcctgggagccagagc
cttgtggagccgtcgcagtcgtcgggccatttgggtcgcggccggtctgg
ggggctgggcccgtacttcctgggaagttgagaaaccagtcttcgaagaa
ctcggatggagatgtgtcgtcggtgagcgtcgggtcgaacggtctgagaa
gattttagaaaattaataatagtatatggaaaaattggataaatttttag
aattttgaaagaattgattgaaaatgtgtataaattgaattttttagaga
aaaatgataaaattttttagagaaaataataatttttagataatttttaa
ataaaatcgaaacttcctttagtctggcgcttcgtggatgggtaggctcc
actcagctgtcaacttacgtactaccaatgaagaattgcaggataatgtg
catattagatgcaaaacgacgagaaatagcgaataataagtcggggaaag
tcgaaattgtgctctgggagcatgagtttgccaaactcacgtccctcggc
gtctgtgggctcgcgagccgcccttgtgtacgattttaggggttttttaa
ttttgaatttttagaattttaattatttttaaagaaagtttggtagaata
aagggacgggggatgtttaaatagatgtgtacctgtcgtctatcaagtct
tcgactatcgaaaacgtcgagtcgtcgaagttcatattgaatcgtctctt
cacggcccggcggggggtacatggacgagaattctctaccgtattccaat
ttggctgactgcgtgctcaacgttgaatactcagtttaaagtttcgtaca
ccgttgcgtactgcacagcgcgcattttaattgacgaaatttcgcgaaaa
ttaacagaagatttttttcggaattatagagctgaaattgaaaaaaaaac
tatcaaattttcatcgaatttgtgaaaaatcgtaagtatgaagatctttt
cttcactatattcaaggaaaatcgatatttcgcttttcacagacgaatga
tgtctcattttactcgatgaaagtttctgatgagctgtttttatcgattt
ttgagcgataaaaatgcgatttgttgataaaatggatcaattatataaag
aaacaacatatattgctctgagattactttttgagaatcaattctttatt
tttcggtcattttaaattaagcattaaaataaaaatattagaaatcataa
taaaaaaaacagaaaatcgatatattactttttcttcggaatttcacgac
ttttttggacgaattttattctgtaaactttcttcttcgaatttgtgtcc
acgtggctttcagtcgaagaagattctgcagcactccttcttgcttgccc
acaacttactcgaattttctaaaatttttaacttattgaaattgtcattt
cacctttacactcacttcagctaaactattactgcatttcggaagttgat
aggatactggtggagcaacaagtggatggcttctagtgattggctggctt
gtcgagcaagtttgtgtgattgcctgaaataatttttgatttcaattttg
agttgatttaaagcagtgaacctaccaccgggttcggacgagaaagagca
ttactcggtagaccacggaatccaattttcgttgaattgcctccaaatgc
aatagaagtttgtacgttttgtgagaagtcgggctgaaaattttcaaaat
ttgaaacttttcgagaaaaataaaaatctcaccacagcatttcgagattt
tgtcgattgtggaagccttttcctggagcgaaaattgattttttttttcg
ctaaattttttcttttttgggcagccgtgacgtcccgaataactgctttt
gggtcccgaagatcattttgcgaagaaattggcagaactgttgcatcttt
tggtacgatggaaagaccgggaatggacgtgttctgaaatagttgtgttt
ttaagaatgcagaaatgtttttctgtaccaaaattaccatagtcatgtca
ttcatgatgttacgacacatgagctctctcagaacatggatgtaacgcct
tttcttgtcccggtaattgcaaaatctcctctcaagtgcattgaaaatcg
cgtggacagattcaactccttgttctgtgatccttccaatgtttctcaca
tcttttgccatttgtggtgcatggtagaccaacaagtgcagctttaaaat
aattgtttcttcgggaaccgctactttcaaatcctccacaaatccgcgaa
tcgaattttgaagtattaagacgtcggaatcatttaaaaacttgtttccc
gaaagtgacataatagttgaaagctttcccattgctgatttcaatccgag
caacattgggcataaatttgggccaaaaatgttgaaagtctcctctacaa
cagccggcgttagcagcaatttcaaatggtttccgcaaaatgattggaac
caagcctgcttgtccgctccaaacttagcccaacactgtcccattttttc
aagtgttccttcgggagtaccattcacaattgtatcgagcaacaattttt
ccgattgaagtgctttcagttcagcatgcgactccaatttcatctttccg
gtggctccttgatacttttcttccgcacttttaattaggttaacagcgtt
ttttagagttgcttttcgtgttttcaggataggaaaagaagtagtgttat
ccaaagtatcagaatatttccagaggggattgaagatatatttgtcaaaa
atacccatgataatgtgcagaagaggaatcaaatagaacatgatcgcaac
gtgtggcagaagtggagtacatcctttgcgaacacccaagtcgccatttt
cacaacaagctttgtaaagatcgattgttcgtgggtggaatgtttcatca
acattcatatccttgattttcatcctctcttcagctccccgtggattctg
tgcaaaacatttgaagcagaaattgtgggatgaatgtccttggtgtccaa
gaatatcagattgaaacttgcaatctccagttgcaatttgcacaattttt
gcggttttttgaactcctttgtccaaatatcaaattttcgttagcttgcc
aagctgctcaagaacgtccggaatgaattttttcagagacgaataattgt
cggatccgtcatatactgcaattaccataacgtgtctcgaagaattcggt
cgagatacgtttccgattaccaatgccaactttgtgcttccacctccagc
gtcaccaacgactccaatcttgattactcctttcgtgtatccgtcgtcca
caaattgatttgaattgcatagaagctctattcgataggctaaaacttct
gcaattttcatgcactgcacaatggtaatcacttttcctttattgtcgaa
cgaagtggaaactttgaaactggagatcattgataactggattgacaaat
ctcttgtgttctttaccgatggaagcaaatcatagccaatggcattagtc
aaatagtttttgattttttccatctgacttagagataatccgcattttga
taaaaagtcaacggcctcaaagtttgaaagcttgtttttgtagctttgat
tctcttctgaattcaggaattttgtgaattttcgaataaattgtccgacg
tcatcctcgaggcagatttcgtgttgaagcaagtgaagagctttgcgaaa
tcgatttttgatacaacttttgcttcttagattcgaaatattaactttaa
aagctgattttttaaggttttcaacttcttcggcgtgtctttgtagactc
agaaccatagctttgccacttttcttcacatctgcacagcttctcaccaa
tcgaccttctataccactgacgatcgttcgtatattgcatacttccattt
gcagcgaagaattagatgctcttatagtgatattttcatggcggactatt
tgcatttcttccgaaaacaccgcaaactcatcaatccgcttttgtatttc
ttctgatatttcatttttttcatttttcagtcgttcgatcgttagtcgga
gcattttgatctgcggaatttgctcaacattggagattattcgaaccctc
ggtgtactgaacgagtttcgtaaaggtgtcggtggaaatacgggattgga
gaatctcagcaaaatcatataatattagttttgaaatattgaaaaaaatt
acattgtgagaaaaagtcggaatttcgtcactaaaatccatttccacgtc
tctcgtcagaattccttcatccatattgaaacaatttgacgacctgcatg
tagttgcggagctactggaagcaatgtcgggatggtgggagtttcgatct
tctgaactgatttcctgattagcctgtggcgacgagctgcacgtctgaaa
atcacgtttttgaagttagaacaaactactccaacttaattaaagttgac
aaaattgagctgaacgaacctccactttcgaattgttcagttcttcctct
tcagtttgatcttttgaaactccattagcactgttccttgctctctgggc
atttgctaaaagaaggcctgcacaagatttttcttttcttttttgtttga
agtatacttttgtcatctggaaatattgcatgaatattataagggaaaca
atttttaaatatcgattttcacgaaatttgaaaaaatcaataatttgggc
gcatgatattgagctgaatgtttcgaatttagaatcagcatgcttttatt
catattttaggatctttttaaaaaatctggaccaacagtttttgaaaaaa
aaatacttttcgttcagaaatgtactgattttccactgattttcacgaaa
tttgaaaaaatcaataatttaggcgcatgatattgagctgaatgttttga
atttagaatcagcatgcttttattcatattttaggatctttttaaaaaat
ctggaccaacagttttcgaaaaaattcaatttttgttcagaaatgtgaat
attcactaaatcgaaaaaaataattgcaaaatccgtcggctgaacattca
aaacttatcaatttgaaatcagcatatttcagtgtataattaaaaaaggt
ttcaaaaattctgagaccaatttttgttgagaaaaataatttttcgttcg
aattatcgatttttcacgaaatgccaaaaacagtaaacttgggcccatgc
taaaagcctgaatctttcaaattaaaaaccagcatgattttttctatatt
ctaagacgtttaaaaaaaatctggaccaacagttcttgaggaaagtaatt
ttttatacaaaaatgtgctgatttttcactaaattcaaaaaaataatcaa
gttgggcccatgctatacacctaaatcattaaaattcagaaccgccatgt
atgtattttttcataccataggctctttaaaaaaaatctggaccaacagt
ttttgagatatgtcaaaaaaaacaactcactttttgacgtttttcgcctt
ttcgcggatgatgcggtcgatttttgcggcgatttgtggtctttcgctga
aaatattatttttatttcaatttttaacgaagaaaacaagaaaaaacgac
gagaaaacatcaaaaaacacgaaaaaaacgtcgaaaaactcccgcaacct
catgaaaaaaaataaagcactgcagccgcgggactagttttcgcaacttt
ctaggccatgtcccgttcgccgtgccgtgtcttgtcgtggtggtgtgaag
tgtgttggtgtgaagcgtgtgagtacggtaggctgctgcagatgtggtgt
gagctgtaaaaaatcgaaataattcaagaattacgacgattttcgtattt
tgagaagaagaaaattttaaatcacgaaaattcgagagaaaaaatgatca
aattcagtctcagaagcgaaaaatgaacttctttgtctggaaaacagcgg
ttgctcgtgagaaaaaatgtttaaaattgaagaagatcaacaaaaacaaa
aaaagacacgtaaatgcaacttgtttttaaaggtcgtggccgcgtcgcgg
tcgcgccgcgtgcgcacttttgtagaagactccgcccccttttttcttgg
cgccgtgccaatttttagaaggaagagcgtttttggttgaaataatcgat
tttcgacgagaaaatagactaaatcaagtatggtgaatctgattaaaggc
atattaactttgtaaactgcacaattaactagaaatcgtactataaccga
atatagtcaaagggtcgctcagttcccccggtctagagtcccaggttcat
ctttcgagctgtttcctgagaaattgtacaggatttgtctgagtcgtgaa
ctgaacacgcttttcaggtaaacgtcgtctggatgtcctggaaatcaaat
gttagtctttgtatcgatggaaaacatggttttctcaaggaaatagtcgg
aaagtcggtcgatgcaccatgttgtggcaccacggagtggcggaagaccg
aaccctttaagcctcaagaggaaccgagcaacgaagactatgtcagaggt
gcagcatggcatcgtctatttgtatatgtattggaaagaacagaacacag
ttttaataaatatgtttattactccaaaggggagataatcaacagagggg
agtgggtcgtacacaagagagagggaattgtctggtgtgagaatatcacg
tcctgccacgcgggtctttagtctgaaaaggtcgagtgtatgaatagtcg
gggtctttgcagactcgtagaataatgtctttggtcaactacactttcca
aataaagggagggaaaggtaggaaacgtcggcaattagtctgactgggag
ctgtcaataacggggggggggggggggggggaagagaccagcaaaaccga
accaagagtggggaggagagttcctttcctggtgccaccgacgctgcagc
tcgctccgtatcgtcgctcattgagtcgccgcgcagccaatcgttgctac
ggggcgcgagtgtaactctcgttagagagcgtgtgggagcaagagacgca
gaaatacagtaaacttctcctaactgtatggtaagcttaagagctggtct
taaaaggtcgaattgaatgtacccctcgctcggagaactgctgaagcagt
cgagagcgagacattgtgaaatgggcgatacagcagagcccagttcacaa
caatcagactaactggcacttacgtataaataatattatgggtttcgtcg
ctccccctccaaatgttttaaaaacgatttaaaacataatttatactgtt
tttttttactactgaccaatgaaagttcatggttgataacataaatcccc
acattttcagaaaaatggataagcagaaaaaaagttattaatgaactcat
aattttcatcgaaattagccagctttagtttcggtgtattaccagaaaac
aaatttaagtgatcttactctcaactccaacagagtatctaattgattag
acacattttttacaatcttgctgacaattgtgcgatttttgaagattttg
tcaataagcacgtgatcctgaaaataaaaaagtgagtaattttacgctcg
cgaaattgtgagccagtggctgcctagattttcaatttgttacattattt
tgcagccatacgtggaccataattctggcgaccactttacggcattataa
ttttttgaactgcaaacaaaacatgtaaatatacatatatgtatactagg
aattcgcactaaagtaaattattgaaattcgtcaacttttattttcattt
cttatattttgtctaattttcaacgaattattgaaaatgaaaatttttaa
ttcacgtcaaaattagtgaacgcggtgaacggcgacggcgaaggcgggcc
ggcgtgaggccggcgtgaggcccgcgtttcgcgcctcacttagctggaaa
ccctaagtttctccaattaaattacaggtgatatacatttttcctcttta
ggataagaaaagatcatttcctaagcctgacaatacaaaaatgtggttca
cgtttttatttttcataacttaaaaaaatactattaaaatgagggcatgt
aatacacaaataccggcaaacggtgtttcaaatcaaatattgaagaaaaa
acaaacaaaatatgatgaattctctttgttcttaccaaaatcgaaaccat
catttaaaatttagcaattttttacagttatatttggtaattacggccca
ttttctataatataaagaaacaattgaaactgatccaccctgtccgccga
ctattgggcatcgacagatggtgttctcaaaataccaaaaatgggtggaa
ctctctcacgagcgctctgcaggtgtcgttttcctttgcaaaggactgcc
cttccattcatttgtgtctctatacaacatctcatctgtcatgcaaaccg
acattcccaacatactcgaaatcccaattgatgtaagttcttgtttctta
aactaaaattagccaactattttctagaaatatcaatctagaccgaaata
ccttttactcttgaatgatatcaaaagtttaaaaatgttttatctggtaa
atatattattcagtcaataataacagagcaataatttcctatttgtaaga
cggtttgccagccctactgatgtaagctaaaggtcctacaaaaaatccct
gaattttgggtctcctttgctaactacaaatggtaggcaaaagaacatat
ttgtgtacaaaaaagtatgcaagcaaaagagacagcgtaggcaggcaaaa
gattcataaaagagagatagcccccgcggtcaaatcattctactagtggc
ttgaagcctctgttgatgtgataaaagtaacattttatatagcattgtgt
tcgatttttctaacaaataaaatgcatatcattacttatacagtgcgtgc
atgttctttatgccacccccaaagtttttaatcatggcagtttctgtgta
atttggtgagcaaaaagtattgaaaacctattcacaatgaaaaacctaaa
ctcaagaaatgttgtgattatatctcgaaaattgtgaaaaataagacaat
aaatcaaaaattggccgtgcaacttctatatgccacctcggattttttta
tgatttcttatgattttagactattaacttattattcaaataaaattcga
ttcaattcgtatacatttcagtgctaaataactattcctgtaacttctcc
caaagacgatacgatgatcaaaatatggggatatgttctagatactaatt
aaacatagtatgtgaatattggttcacattggtggatttttagcgtcgcc
agagggacatatttggtgtccccagccgtttttggtgaaaacactatttc
tcttttttttctcggtgccaatcaagttgagaaatttcaggcatgctctc
gaaccttcaggaaagatcgaatactgcagaaaacctgtagactaggaaaa
caacttggaagtttcttaaaagtttggaattttactagaattttctgaaa
aatttcagaaaaaaagagactttcaagaaacttctgaaaacttcgagaaa
gttctggaatgttccagatttttctaaaaagtaacaaattccgttcagaa
caatgttttgaatatatgccagaatcttactcaagtaaaataattttttt
taaattctgatactccaaaaatattatgaaatttcaaaaaaaattaaatt
taatagacgtttgcaatactattgaagacctgaaaaaatgttagaaattt
agaaattgttcattttgaagtattcgaaatactgttcgattattcatgag
actgataatgttatcagttttttttatttgaaagctttctaagaatttca
tatgattagaacatcgaaatagttttactttaaagaaaaaattgctcctg
gaaaattttaactgctgaaaacttggttacagaaattttatgatgctcaa
acacttcctggaaactgaaaaaaaaaaacgtttcatctgcaaagaaaaac
ttagaacaaatttcaataatttactttagtgcaaattcctagtatacata
tatgtatatttacatgttttgtttgcagttcaaaaaattataatgccgta
aaatggtcgccagaattatggtccacgtatggctgcaaaataatgtaaaa
aattgaaaatctaggcagccactggctcacaatttcgcgagcgtaaaatt
actcacttttttattttcaggatcacgtgcttattgacaaaatcttcaaa
aatcgcacaattgtcagcaagattgtaaaaaatgtgtctaatcaattaaa
tactctgttggagttgagagtaagatcacttaaatttgttttctggtaat
acaccgaaactaaagctggctaatttcgatgaaaattatgagttcattaa
taactttttttctgcttatccatttttctgaaaatgtggggatttatgtt
atcaaccatgaactttcattggtcagtagtaaaaaaaacagtataaatta
tgttttaaatcgtttttaaaacatttggagggggagcgacgaaacccata
atattatttatacgtaagtgccagttagtctgatggcattgatgaacttt
tatcaaaaaaaattaataaaaatttgccgctgcaaataaacaaaaactta
gtttttcaaacaaaaaaaatcaatacagcggactgatatccctaattata
gacaggtatcaaaattgtgttcaattttactttaattcgctcttttttca
gctgataaataaattgttcagcgaagaagttttgcacaaaattcgaaatg
agcatcgaaaaatacaaattcacagtttcaagacttgtaaaaattgaaga
aaaagatcaatattcattaacaatcaagtagatcctgaacttccgctaaa
acagcctcgtcgatgcacttgctcgtttcttataaatgcactggagataa
acaagaacaaggtgaaacacttattcgtgtaagttgaaatcaattgttca
aaacctggtttttttgctcgccgcttcctctgttaactaccaaaaaattc
aattttattttgatgttgatagaattttgaccggtaagggaaatatttca
acttaaacccggactttcgaatgaccactctaaaaaagagctagcggcag
aggatcaatttgagctagggaaaagtcgatctgagaagtgtttcagacaa
tttttcatcaaaataggtggttcagaacttgcctttaaaaagtgttttct
gagtctgttgaagttttttatgcttttttgtgatcgtggaaacaatatga
gaagtggtgaaaatttcaatcaattaaaccaatttttaatgttttgtact
cagctgtaacattattttcagatttttaaaaaatacggtaaatgtgaaag
tctacaagctttatgtcgaaccgattaagaaaaacgaaatttcgtgcgga
gtggatgctcgaattatactcaatgatctcatacacgattgcttgattgg
agtagattgtaagtcaatttttgacatgagcgcctgtttttcagaattct
gagtaaaatatatggcttttgaactactgatttgacattcatgattttta
gatggactcgttgaagaatataaaaatgatttttgctgtggttgtcaaat
atgtcgagacattcatagaaataaaaactgtatagttcatagtattcaac
ttcaatattttggtggaaattcgataccgcagcagtttttgaatttgatg
ttggaaaattttggagttgatgagcatgatcgatttatggacagattaaa
cgaactattcgggaaattcgcatatcttcgattgagcaattttggaattg
atgagttgcgaatatcgggagaagagctatttggagaattaaaaataata
gaaatcataaatcaaatcaggatatctccacatcattacaaagcgctgga
aatgaaagactggtgagtgtaaattgatacatttgtaatgaacaccgtcg
aacagatgtttgaatcactgctttagtttttctattataacagtacacgt
attgtaacaggttctcaaaagagtgaattctcgtgtttttcatacttaga
tagtctctccattccttcacttaaagttatcccaaaaacaaacagcccac
tgcgatcaatgtcatggaaactttattctcgtttttttcgttcttctgag
aggaaatcggaaaatcgaataattggatattgaaaaacggaaaatttcgg
tgtttcaattttccggaaaaccaaaaatcggattgtttagaaaattaaca
aaaaaatcaaattttgtttttgttgatgaaaaactcagacactcttgaca
tgatatgctcaggaacattataaagattacattttacaggttgttttatc
ggaccatatacgaaaagcaactagggcggtacgtagttggtgctcgagca
aattatttcctcaattcattggtaacatgccacacattcaccgttttaat
actgggaaaagagttcctttcaatcccaagagactttttataccagctta
tttcaaagtggaatgttaaggatttcagactggagttccggttcgaagct
tacagtggtcattttaatactatgtttagttcaaatatggatttcatttt
ggaaacgtctaaagacttttcaaatgccgtattcaatgtaccattcaaca
cccaacccgtttcgagggttcttctggaaaaagtggagatcgatttacaa
tactctgaggatatgttactcgaaatgaacgaacaactggaaaacgacta
ttattcaccaatggacaatgtgattgcaaatgttcaacgaaacttcccag
ccaagagtatgactgttctacttcctaaaacgtatctcctcattactccg
gacaatatggacagagtcacagcaaagctaatccgattgactgaacaaaa
cagccagagaaatggaagtgtcacattcaacttatactatcagcatgaca
aaggagaaaaacatattccagaggatatcccagacattttcaattcaaga
gcacgtcttgtaggtgaaaaaccagtagattgttggtatctcgatgatat
tttaaatatccccaaagaaaatttcaaggatggatttggagaagtgactg
tctggtatggaaaaagctttcaaataagaaattccacagaaaatcgaaga
atgaattttaatatattctataccaaaagctatctgaaaaagttcttcaa
tgagagacatagtagatgggtgaaaactggatttttattgcatttcatgg
atcttattaattgattttatgtgtatttctgttactactaataaagcaaa
tactctgtccgtccaaaccatgtagcctgtagacctcggacaagagttgg
gcgctgcctaaaaaatgaaaaaagtcgtcaactacctcgtcgtctcgagg
cgtcgccgaagtcttacctgctgagccatgatggtcgcgcggaaagatgc
acactagtaataacatatcgtactcatattctgatagttttttttgggga
agtgtcagacgtatctgattgatacggtattctcacataccttatttcat
tcgttttcaagtgtgctcactaaggattctaatagtaagttcagaattta
cagaattactgtaattcaagtttgtttcatgtctttcaataacagacaat
tttataaaattttgcatttcaaaggaacagttcagtcttagaaaaattca
aaatttgatccatgggattgactgactattgtttgtataccagccgttcg
cacaatgcgagtgctccgactggcgtactcgaaattaagatgaaattcta
aaatttctaagccttggaacgtttttctcagtcttccagaagtttttaaa
gcaacatgaatattatataactaagttttcaaaagttacagatgttttcg
gccgaaattagactattttgcaatattttgcgactttttgctgaaaaatg
gtacccatcagagatgtgcggcatgtgccgaacggcatgtgccgatgtgc
cgaaaattattccactcggcacatcggcatgtgccgaccttttttgtcgg
cacatttcggcacatttcggcatattcggcactgtctggaatatgtacca
aaatttattttttaattttaaaaatgcaaagaaacttcaaaaaattgatt
aaaattttcggaatttatcatttcaacttatagtttactaacttcaatat
taagacaaatgcactgcattttttatggggttatccaactgaatgttccc
gctttttcctcctgtttcccccctctagtcgcgatccaactgggaggaaa
aatgcattttcccctcgttttcgcattttttagctgcgaaatttcagaac
tgagcttagggtgggcatttatagactttttttaattttttttgaccaga
aaaagttaaatttttatagttattttaccaattggaccttaaatttgagc
tatgatatctttgtggtaagccagagtcatggtgagtgatcaactacaga
gttgtagcaaattttctgtttaaaattttgttagttgatcaattcttggt
atcatagattttcacagactaacatagctgtgaaactggacaatttctta
atgtaaattgcgtacacgagatttctctattttccgcgtggagtactaat
accaaaaattgatcaactaacaaaattttaaacagaaaccttgctacaac
tctgtagttgatcacttaccatgactgtggctcaccacaaagatatcata
gctcaaagttaaggtccaattcattttaaaaaaaactataaaaatttaac
tatttctggtcaaagaaagctggaaccgcattaaaaattatgttatttta
gtatttcaacaaatgtctaactgtgaaaattaaaagtaagtttgaaaaaa
tttctttaaaacattttttgataattttttcatgtcctgtgcagatttca
aattttgaaacaatacttttaattctcatatatctccgttgaaaaatttt
ttatgacaaagtgatcaattacaaagttgtactttggattaagaaaaaaa
aactttgtagttgatcactttgtcatataaattttttccacggagatata
cgcatccgaagtgaatgagttttcactatcaattctactaaaccctatgt
ttttgtctgaaatcgtgttcagaacatccaaactgaaaaaaacaacaaac
attgcaagtaattttttgttatttatttaaattgatgaactttttgtttt
ttttaagaagctatatagtatctttgcaaatgtgccgaatgtgccgattt
ttttaggttcggcatgtaccgagtgccgagaaaaaattaattcggcacat
cggcatgtgccgatgtgccgaaatttcaacaagtgccgcacatctctggt
acccatcgtctcgtcacgacaaatttttgttaaattcgagtatgtgtgcg
cctttaaagagtactgtaatttgaaactttcgttcctatggaattttctt
tgacttttcactttttcctctggtttttatccaatattcatagaaaaaaa
gagaaaatttttctaaaaatcgaaagtttgaagttacagtactccttaaa
ggcgcataacgtttcggaataaacaaaaatttgtcgtggcgagacctgag
tattattacaggaacgcaaaattcggagaatgcgttttacacaacatatt
tgacgcgcaaaatatctcgtagcgaaaactacagtcattttttaaatgac
tactgtagcactggtgtcgatttacgggctagatttttattaatttctga
aaattgagcacccgtaaatcgacactactgtagttatttgaacaggatta
ctgtagtttttcgctacgagataatttgcgcgtcagatattttgtgcaat
acgcattataagggacaagttctccagtgaattcttccaattacattgaa
atccttctattttgaatacaaattactcaaaagacaaagtgtcgatttag
cctaaacattgcgcatgcgtaatttctgaatcttgttcgttctttacatc
tgcacacttgggtaagaagttgggcagcctatgttttagagggaagtcaa
caatgttattttcgcacttgtggcaacagagttgaaactacggtactgta
tatgggtacaccttttaaaattttaaacaaaaatttgtcttgttgagacc
ggagcacatagatattctcagtgtgtatttgtctaaaaacctgccaatat
ttgaaaatctttcaaaacttcaatattttgctccaaaaattaaatttttc
aaataatctacaaaaagaatccaatttgactgaaaacctgctaatattta
aaaatctttcaaatgtataatttttttgctccaaaaactgatttttttca
aataatcacaatttcaattttaatttcgataaagatacacaaaaaaaaag
aatagcatttaaggatttccttgttaagcttcaacagcgtaagggaaggc
ctcgttggcaatcatcatgcgtgtaagttcggcggcgctgaaaataaatt
tttgatgtttagcttgcatggtatgtattactgatccctcaactccgcca
tggtccgaccctgacgaagtggtatctctccagcatggtgaactctgacg
tgattccagtgcacaagccttgttgcagtatacgacagcccacagatacc
gcagtaatacggatagggaagggtatgcagatggtagacgtggcgagccc
tgaatgttgaaactgactttttgaaatgactggaaaaataattacaagtc
aacttgctgtccgaaattcatcattacaaatggagcattggaattgttga
gcatcaggagattccgaattccgatgggtatcttgaggctcttccatttc
ctgaaaattgtaattttagactttttagataatattcacaaaatctgttt
aggaaaaattaactactaaagttacagtaagaattttgctctgaatttgc
tcataaaggaaatttttttaagcttgcaccctgatttgtttaaattcttc
aatctttggattcctcgcaaaaaattcaattcagtctcctgggcgtcgaa
ttgcgatggagcgcgcttgccgtgcgttggcgcagccacggtggttcagt
tgtaagatgggtgcaaacgcgctccacagagttttcgatccccaggagac
tgtgtccaagtaaactgagtggtagcttttttgttcaaaaaatgtgcccc
gcccattggaaaagcatgaccttgtaatcgaaaatccttcaaatacgatt
tctattcaaatttacgaaactgaaaaaaaattaattttacgaacactttg
acgtccattcggtgagattctttcaggtgtgaatcgttttctcttgttac
gagcatcatttggctccggcaccgccatctgaccggcctaaaataagaat
gtttaaaaaaatatgcatttaggaagtttaatattcaaaacagaagagac
acattccatatgaaaacaacttacattctgaacgtttccaacgtccgccg
attcctttacaccgtatcgatcgattaaaaaatcgatcagctgaccgttg
agcagtacatcctggagcgagatggtgatcggagccaccggtggtgcagt
ctcatcgtctgaagatccagatccgaaggcatagctgtccgagtggatgg
tgttggagtggtcgaatttctgaaaattgaccaatttttgattttttaga
cttgaaaaggcctaaaaaggacaaaacgagccccaaaaatttgaacaaaa
gggttgaaatttcatattttgttaatttttctgtgtcacaattttgattt
tcaatctatcgatattttgaataaatttcaattttttcgggaaaatattg
caaaatttagtcatttttcctcaaaataaaccaaaatttgattttaaaag
tttggagaatgaattgttgaacttggaaacaccaaaattagctctaaaat
ttcgaaaaaatgggtaatttcaactttccgtatcttttcagtttgtcgga
atttttaaaaaattttattacagaaaaccaccaataattaaaatcttgac
tttttttttaaccctaaaagatttttttcgagaaaatatcttaaaattta
gtcatttttcttctttttaggagctatttttatgttttttactttttgtt
ccgtcaaaaacaattttaattgtaaaggtttttttacgatttttccagaa
aaaccggtaaatgacactattacgggaacaaaaaatttggaaaatgcgta
ctgcacaacatatctgacgcacaaaatatcttgtagcgaaaactacagta
atccttttcaaatggctactgtagtgtcgaattacggggctcgatgttca
gaaattaattttttaatcgagccccgtaaatcgacactacagtagccatt
tgaaaagtattactgtagttttcgctacgagaccctattttgcgcgtcga
atatgttgtacagtacgcattttcagaattttgtgttcctgtaataatac
taagatctcgccacgacaaagcgaaaaatttttatcgatttttcagcaat
ttttctcttgttttcataaaaattgggcaaaaaccggaggaaaaaagtga
cgaattaataaaaattccatggcaacgaaagtttgaagctacagtactct
ttaaagaagtgcacctttttggattaacaaaattttgtcgtgacgagacc
ctggataccatttttccggcggaaaagtcgcaaaattagcgattttggga
atttttcgcggcgagacaactgcacaactcgacatgcgagtttatccttg
cagatggccaaaagccctccgtcgatcatttgacgaagcaattccctggt
gttgcgagctcgacgagcttctgaacgatgaaattgccatttcgactgtg
gcagagccccacgaagagcgtcgtggatttggtgagcttctcgaacacgg
ctttacgaatctgatcttcggaatttagtggatagttggcctccaagaac
cttacccccgatggatagattgcgaaatcgatgagctgcccgttgagcag
cacatcttcgagcgaaatgaaaatcggagccactggtggtggggtctcat
cgtcggatgatcccgatccactgttgaggataaagctgtccgagtcggag
gaggtggtgttgcttccgtggcggtaggggagaagcttgaccggcggctt
tggattctggaaattcgaattttaaacttttattatatttttatttaaat
tagaaatttttatgcaatattttaccttgttcttgtgagtttttttcgac
aaaagcgagaaatccgggtcgaaatcgaacgacgcgccgagcatgttgta
cgaatccgtgcttttacgattcggagtcatttagacagaaaaatgaatga
atataggttagtagacgctgaaaaattgggaattttggattttttaacgg
aaaaacgagtgaaaatgagagaaaaacatgtaaatttcaacgaaaatcgc
gaaattaccgcgcatcgaaattcaaaattgaatttttcgcggtggcccgg
gttacggtgatttttaaaggcgcatggttgttttgagtgaggtattgacg
cgaaatttaaaattattgaatatttttttcttatttttacatttttgaag
aaaaaaatgattaaaattcgattttttagggaaaattaaacattttcaca
aaaattgcaggaaatcactcgccaaaattcaaaaatgaagagtttcgtgg
tgcgccgggttacggtggattttaaaggcgcatggctgttttgtattagg
tctcaccacgaaacttggagtttttgatagtttacttcctattagggatt
tatttttttaattttcgctcgattttcacacattttcactcatattcact
caattttttgcagaaaaaatgtcaatggacattgttatgaagtcagatga
gcagccgttcatctctgcgcctgtatgctttaagtaagctccaatttttg
ttattctggcctaaaattatttttttgatttccagaacgttcgcattttt
cgccaaagcatccgcagaggaatgcaaacttctagcttcgggctccaacg
ctcgagaaagtttccagcaggccacggggctatcggagaagatcacggaa
gacatttaccgccaaattgagtaggtttttcgatttttttacccttaaaa
actactatttttctattttccagcgtctcccacatttcatcgatggtctt
caacagagaaatggacggtggcatcgagagaaatcggctcggctcgcaag
cgattctgctcgacgagaactccaggcgccgcaatccacagttcaaatcg
atcgcgctccgctctctccgctacgatcacatcgatcatagagcgttggc
aaggaaatcgcctcatctgatgcctccgacttatatcaaagaggaaatta
tggatgatgagctcgacgaggtgaaggaagaagtggtttccgttggagaa
gccgccttgcccacgccaaaagttgaactgaacatggaccatccggaaaa
ggacctgatcatcagcatttccgtgtatctcggctacacccgtacccttc
aataccacgagattcgtctcggacgtttgatgaaggtcacggatcggctc
gagctcaccggagatcacacgcttcgcgatctgaaaaacgcgttctcgtg
ccccatcgatttctcgttttccgacgattttagcgagaaaaagccgtcgt
tcaaggatatggcgaaaaataagtggccgtcgtcgatgttcttcattcat
gacacgttttatatcgactcgaacactggcgacaagtttgtggatccgtc
gatgtgagcaagggtgccggctaaaagtttttcagtgttttttgagcgaa
aaggaacaatttttttctgaaaattattgatttttcgttagtcttcagaa
aaaatgattttttacgccgcaaaatcgggaaaaaacaaaagaaaactgaa
aattaagacattttcgttgataaaaacgaattttttggttttttttttca
gaaatatattattttttgctttatttcaacaaaaaaaacccaaattttca
gcacaatccgaagttgggccaaaaagttcgactacatcggtccgatgcac
gtgaaacagatgtcggagacgaggatcggggatctcatttgtcggctcgg
tcagccatacgtctacattcatcaaggcgtctgcgagcacctcatcgtct
tcaatgacttgtgcctgaggtacggaaattctggaaaaatcgaaaatttt
gatttaaaaaaactcaaatatttatgtgttcttttttttactaaaaattt
ttttcaaattgtttatgaaaaaaacactaaaaaataagtttttatcaatt
atttaaacaaaatttatattttccgattatcaaaattgtttttttttttc
aaataaaataccccgaaaaatatatattttttaattttttttttctattt
tttgcagagatgaatcccacacaaacgtcgaatttccacgccgcctcgtc
gaacggaatttcagaagaattgcatgtgacacgtgcaaggaggcgtcggc
gcagtgagtagtagcatttagaaattcggaattttttgtgaaacccccga
aaaatatagtttttatcggagttcgaattttcgaaaaaaaaatccaaaga
gaatcgattaaggcaaaaatcatcaattgaatccaattttttcagctgga
tgatcgtcgaccacgacaatctgcttcccaactcgccaggctatctgtgc
tcttcgtgctacaaggagttctgtttcgacgtgaacggcaaaaaagtgtg
ccagtttaaggccgtaccgtattgcgatcgaaaggacattggcgacggac
gccagttcttcaccgagctcgatctttagagaacgagatttaaaagtctg
tatcattttttgttgtttttttttaaatgtttttcgatttgattgtttaa
ttaccgatttttggcctgtaactatatttgttgaaatttcaaatttcttt
ttttttaaataaaatttttgtttgcaaaaaaatttatccaataaataaac
ggaatatatcgatgatatggcaagtagggggaaacggacgggaaaatgat
tatttacagaaagggcgcgcaccagaggtttctcgggggagccccgaggc
gggtggcggagcttggctcaaaatctgtcggaaaaatgggttaaatgaga
gaagaggtaacctagaaaatgagatgagaaattcggaagaattttgaaca
atttgaaaaatcgataatgttgaattttaaaattaaattttattgatttt
ttgaaaatcgattatattgttgattattgattaaaaatcactagaatcaa
taaatctgatttggaaaaatcaaaaaaatcgattttttataatcataaaa
atcaatttttaaaatccaaaaaaatcgatatttaagaaattgaaaaaaaa
tcgataaatcaatacataggtgagctcgtctcgtcgatttgtgtttttgt
gattggtcccggctgcttttgagatggtctaggcgttgttccgtatgaca
ttctggaaatttttttgtgaggcaatgacacgcccacaaaatggacggtg
gcagaaatttaataattttaaataattttctggataaaaaaatcgatttt
tccactttttcgagtgaatcgaaaatttaaaaaaaacattcaaaattgtt
cagggtctcgccacgaaaaactcacaaatgcacgttatgcggagcgtcgt
cggattccggtgtgttgctacggatcgtgtcgtccatgctcagcttcatc
gtcgattgacgtcgccgttttgtggtgatctgagcgagatttattgattt
ttaaagacgcatggcctagaaaacacaacacttcggccacggactttggc
ggccgagttttctaggccatgctgcggcatttaaaggcacataccatgat
aatgaagatcgccaatccgaaaatgatgaccaatgcgaaagtgatgatta
caatcatcagcgatgataaggaatatgatgaagtttgcgtggaaatagaa
tcgatgtacgcttgtgacgtcattcctggaaattattgatttttttggaa
aaaatcaataattacttaccgtcaacagtaacactcaacgaatcaatctt
gtaatccgaaatcatagagttattgcgtgaaaatgcggcttcgaacctga
aatgttaaaaaaatcaattatcgatttttttgaaagtttttgaaagtttt
tgaaaaattgatacaattaacttgatattcccccggaaaacctataaatc
aatgaaaaagttaatatctaaattttttccaaaaattgaactaaagtcga
ttatcgattatcgattttactaatcatttttcaaaaatctatcatataga
cgattcctacggaaaccccgaacaaatcaaaaatcgataaaattgactat
cgatatttttttctaaattttacttttttcgataaaagtcgatagcgttg
ataatcgattttttagagttttcctcaaaaaatggtaataaaatatttct
aatcggtaagaactcacaaattaacagccatttgagcatcaccaagtgat
tttttggtgagcacgtcggctccgacaaccactgatcctttggtcagtga
cttgatttcaacattcacaaaattgtcgtctcccgaaatggaattgatga
attctccgatctggaaaaaaatcaataattgtttaaaattgatttttttc
agatcatttttaaaataactagtctaaatctatattgaagtctaactcaa
aattttccacaaaggcttactattaggcttaggcttaggcttaggcttaa
gctcaggcttaggcttaggccacgcgagatgaaaacaaaagagaaaattt
agtgaaaacaagaaaaatttcttttaaaaaaaagaaaaaaaaaaaaaaaa
aagagcaacagccatgcaattcttaaatataacaggttcaactactatct
tcaaaaatcagtttaatatcgatttttcccaaatgtcaataatccattat
ccatttttgactcaccgctggcaccaaatctttcgctaatctcttcgcag
ggccactctgaatatcgttgaattcctctacaaattccagtgaaataata
cgaaaaactattggtgttcgaatggatttagccggaaggaatactttcga
tgagttttgaagtgccaccggcacagttgaaatatcttcaaaagtcgtgg
attcctctgatgaggtggaggtggtctcttcggaggaggtagtgacgtca
gtggagagggttgatggctcggtttcggccatggttgtgtccattgtggt
ttccatagtttttgtagtttccattgttgaagaggatttcattctgaaaa
ttttgaagttttgaattttttcctgcaatatatgaacacttccgaaccag
caaaactcactaggtagtgttttaactatacggtgcgatcgagtaaaagt
gtcatgcgatagctggcatcttaggctttcagaatctgtaatttgttccg
gcggaagacctctgtgagtctggaaattttcatctgaaaatttagtactg
aaatctgcatttcctatggttaacagtggatttttgtctctggcgccaac
agaagtctcaccacaatggtggaagggcgaaaacatcgcttcgaagctgt
taaccataggaaatgcactgatttcagtactaaattttcagatgaaaatt
tccagactcacagaggtcttccgccggaacaaattacagattctgaaagc
ctaagatgccagctatcgcatgacacgtttacttttactcgatcgcaccg
tatagttaaaacactccctagtcagatatgtgctctacacttttaaattt
tgcaatcaaaatacttgaatataaaattaagagatttttgaatttactag
gccacctcgaaaatttctaggccacggcaggttggtagggtgaagctgca
gaccccataaagctgtgagaacggtttttttgcaaattttttaaaacaaa
catttgtgaagaatctgaatattatcagaacaaaaaataatttcgacaaa
aaataataaatttttttatcaatattcaaaatttttaacttccgaaaaaa
ctcaaaaaaaaactcacccagtcgtagtgctctcgaccatctgcttcgta
gttttcgggatattcgacaaaatctttggctcttcctcagacattttcag
aattgggaatgcggggctctgatctgtgctcaatgagctatcaataacac
ttccatcctgctcaaaaagtccttccagtgcactttgatcaaatggtgtt
tctccgtcatctccagcttctgatgggtcacttactgcgacggtggattg
ggttgtggtcactgtaaaattggaaatttggaagagaaaaacctcggcca
ttggtgacgtcatacttttcgccacttcttcgaccagctataatgccacg
cttttagcaagttttatttttggtaaaccaaagagcaaccaattttaaaa
ctgtgtctccaggtttaccgccaacttaagggcgtgtccgtacagggttt
gcccgttttatgggcgtcgcttaataaatcatttttcaagttttcagttt
cgtggaaaattagcatccgggaaattgagtcataagtatgacgtcagcag
ccgcgcggcttcccatgacgtcactccatgcgctcccccgacgtccctct
aagacgtcaccacctctcacctggtttagtgggtcgtgtcatctccttct
ctttcaaaactcgtctatcagcgacctcgtcaacctcaatcggaagggag
ctgaacgtaatcacctccaagggagtggttggcatcatttcagtcgtatt
ttcagcggcgagagttgttttctcagtggattcatcctgatcctccatac
tatcatcttcgattgttgcctgggagaagttgaacataccgccgtcaagc
ggagttattggggagaagacggacgttttctggattgggttcacttctag
ggaggtgtcgttcggcgagagttcgatcatttctgtacttgtctcgaagg
tatctgatctgaaagttatgacatttttttggtggtggcctgggagaaaa
ctaggcctcctggcctagaaatctcaaacctcggcctccagctctcacta
gctgacctaggtttactaaacatcggcaagacctcttttcgactactccc
ttacaaatttttaacagtttttcatcacacaattttccgattcttacccc
tcattcatcatttcttctttcggaacagccatcatcggcatatcatcatt
atcaggcattacgggtgtcgttgtgtcttttgccagcggtttgtcgaaca
catcttcagaattttcgtcttgcgcgaaggaaactgaaaaagttaaatta
cattttttctaggccaccaggttttgcattttggcctagaaaatgaaatg
agaagctagaccatgtgggtttattgcgaggaaaagctatcccacgaaaa
cttttataagcgtctagaaaagtagaaacctcggccaccaagttttgcac
tgtgacctaaacaattttggtaaaataggccagcaaaatttccatgatgg
cctcaggaaaactaggccattaaggtttcttccgttacctagaaattttg
taaacctaggtcaccagggtttctaggccacacaagaaaagctaaaaacc
aacatttcagatcggtctggaaaagtgcaaaattaagccaccaggatttg
catggtggtaaaaaattggtaaacgtgaactagaagtttatcggtcatca
acttacgtgtcgttgaaaatgcaatgaatagaataaaaccaaatggtatg
cgcatcgctgaaaaattgcaaaaattaatttatgttttggaaaatcagaa
atcggagtgttcattttttatgggacaagataaaaagagatggagaaaat
ttatatgatatatcaggtcaaaatgaccttcggaaattgggaatgaaaaa
tcaaaattaattcgcgtggaactggttaagatgatcgaagattgaaaaat
ttgacagaaattgcaacaatactaatgcaaaaagttggtaaaatattttt
ttcagttttcagaaaaatcgatagcaaaagtctttttttttaaataaaaa
tttctgaaatattttcgctgcgagacctaaggtgacaaattggattaaaa
attttatgtgcccattaagagtttttctggaaactgaagagaaagtcgaa
aaattaatataccctacttaaatttaaaggcgcacggatgaatttccaga
aaactaaaaaaaaacatcacaaaatttgatactccaagtttaaagatgca
tgggtaatctttgaatgagaattttgttttaaatttttgaactgccattt
cagatattatgagaacacaaaattctaataatgcgtattgcgcaacatat
tttgcgctcaaaatatctcgtagcgaaaactacagtaattctttaaataa
ctactgtaacgcttgtgtcgatttacgcgcatcaaaatgaattaagatca
tacatttaccgacaaaatattaaaattaggcaaaaaataatacgaataat
gcatttcgtaaatcgagcacgtaaatcgacacaagcgctacagtagtcat
caagaaaaattactgtacttctcgttacgagatattttgcgcataaaata
tgctgcgcattacgcattctcagaattttgtgcgcccgtaataaccattt
gttaaatgcttaaaaaattcagattttattgaaaaaaatttttgagcaaa
atttttcgaaaaataaatttcggcaataaaatattatttttccatcgaaa
aagtatcgtatggtgtgcttgacataatcttggtaaaaagtggcatattt
tgaaaacaaaaggggttacccccttccttcagcccgcccgcccgggaagc
ctgggcatgcgcgcaagtgattgttttgtctgttgttgcttatgtatatg
cttattatttacacatttgtgtgtgtgtgagtgactacactgcacacctc
ttgaaacggattatccggccgtggtcgaggagggccgccgaattatgcac
attcctatgctatgtattgtgaatacttcatttcaataactttatatata
tacagttagcacatacgatttttgaaaattggggttgtggaagagttttc
acacaagtggcctaaagtttttgagtttactttaatacttctaaatcacg
tggtgtcaggcggtctcaatacaatttgatctacaaaaaatgccggcatt
ttttcccagaaaaattgtgacgtccgcacgctctcaaccataaaaaatca
gatgagatctgcgtctcaactcccgcattttttgaagatcaaagcgaaat
gggactttctgactccacgtgctaaatgaaatgtacgttaaaaaattatc
tctggaaatttggaattgctcggtggagcgcgtttgccgcttagtagctg
aaccgtgatagctgcgccgtgaagagaagggaaaagtaaggaagttatca
aaaccaacgacgcactaatgaaaaggaacacaagaaaaagtgaaagtgtt
tttttttgggtttttgtgatttagttcgtgtgtgataaaagttcaaatgg
ttcggcaggacaataggaaggaaactggaattttatatttcatctcttgt
taaatttacttttgtaggtgtatgattaggtagtgttaatagaaatcggg
actcgtggcctatcatttttttgtggccgagtaaaaaaatcttccacatt
cgtcaaccatacgtgtgaatttaaaggtaatctataggatatgatattgg
taaactttcacagaaatcctaaagctaggttttgaactatggagctttga
agtttctaggcccctttgggaaacataggccaccaacctgagaaaggtaa
ggggagggcagggtacataaaatacaactttttctctgaagtttttttta
attaagcgaaaaagccgacataaatgtttcagtcatggcctaacttgaca
ttggtggccgattttttcgaaaaactcttccacgatttagaacatgaact
tggcaaaacttcaaacaaatcctagagatagtttttgaattatgaagctt
tgaaacttctagacacgttgaaaaagttagacctcttccactgtcataaa
cttataaattcacaattcaaaaattatagatttctttcatatgtagaatt
agcccaatttttaaatccattgcacggctagatttgaaatcatagcaatt
tgaaaattctaggccacgcaaaagaaaattctagttcatgggagttgaaa
gagagtctcggaagctaattttaaaagcacaagatagaggaaaaccaaaa
atttataaattcataaaaatccagttttttagcagctatgtgaaaaggat
tagaatttcaacacggccaccaccgccggagatacaatcattttgggaat
atatgtcgttttcgcgtatttctcaccaaaaaaagattcaaatcttttaa
tacgaaaaaaagttggaaaagaattagaaaaatgctgagaaatttttttt
atgaaagcttaggcttacaattaggcttaggcttaggcttagttattttt
tcagtgttttccaagtgcagaaaggaagaaaccgacgcttcctgactttc
tatcacacactgaggggaatttcacccaacccccccccccccctcacttc
ccgctactacttttactgtacactttcaccgaaaagttattgtgtcatca
cgtcattcgccaaaaacgaatcgaacaaggagaaaaaattgatgagaaaa
cgcaagtgtttcttcctacactacatagtgttcaacaccccttcatgata
tggccgcgtgaaaactcttccacgaccataaaagaaatttacggaacaat
ctagcaaattttcataaaaatcggttggaaactataaaagttacaggggt
ttgaattttctaggtcatgcggaaaaaaactcggccacgcaggtttttag
ggttagggaggcggtgtcttcaaaaaaaaagaaacctcgcacctaatgat
ccatgaatcttcaaacagaaaatgaggtataatcttaggtggccgaactt
ttgtttctgaagaaaactcggccaagaccacgaaaaacgtatttttttgt
atcgttaattgaaaaactgaaaacaagaagtttctaggccatgttgataa
accttcagtaaaaatttttcctaagccattaaattactactgaactgaaa
acctaggccacggcttcaaaacataggccaccaaaaactgaaagggggtc
gtaggaccggaacctgctattatgaagcaaagttttgtgcaataaaagtt
tcagaatttccaagtttttaaactattttttgtctggaaattataaacct
gaaatttcgggtgcgagacaagatggtcaaagaaaaataacgagaattcg
gagggcaaaaaaatgagaagaatttccaggaaaacaagtgaaagtgagta
tgactttgacctatacgcgtattgtcttttttgttttcttcttctcgaga
aaagagaaactgtcacagcagtagtagttcttcgatcacctaattacctt
attgcccccttccaggaagtcacagttttttttaggaaatgtgtgaaaaa
tacacattccgctaggaaaaattgaaattgcggttattgagttcccttgc
cacgacaacgtggcctaggataccgccatgctctagaaatcccgcttgta
gcctagaatttcccattgtggcctggagaagtttagcggggcctaagact
tttaattgtgatctgagagttttttcacatggcctaaaatgctatacgtg
gtctaaaattcctcattgttgaaatttttagcgcggcttaggattttcta
ttatggcactggattctcgccgtgacctagaatttcgtaatgtggcctga
aaagtttaagcgtgaaaagtttaagtattttcaatcatagcctggagatt
ttttacaagaattcctcattgtggccttgaattttctattatggcctaga
atttcgcatcgtggcctagaagaaatttgcagagtggttttgaaattcgg
tttgtgacctagggtgctatattgtggcctaaattcttccatcataacgt
atgatttcacattttgacctgaaaattctttgcgtggtctaagatttctc
attatattctcgaatttaacttcgacacgtgagaacaattttgatggcct
agaaattgctcccgtgacctaggaagtttcaaatttttaaagttcaaata
aatttcaccagaaattcatcaaaatttacaattacggaaaaagaatcata
ttaaccactgcaacttttttcgaacgaaggacgaggcaaaaaggtttcta
ggccatggccgagtccccgacaaatttcagcggccatttattttgctttg
ttttttgcgtgttttctttcgtttttcaccgattttttccgttttttctt
atcaaaactaataaataaatattttttgcagatgctaaaacaatttccaa
gtgaaaaaattgtgaattcagtcggcaagtagcggtaaaagtggtcaatg
taatatgatggattacgggaataaaaaacccaaactttttcccaaacatg
atacatatgctgtttagaaacacgggaaaaatcggtgaaaaacacaagaa
aacaaagcaagtacaaaatgtcgtaaaatgcggtgtattgtgtgcaaaca
ccgatttttcgcattttttctcggccctcgttcgaaaaaagttgcagtgt
taacggcggtggaagagctttacctttacaaaaggtggccacaaaaaaaa
tagaagaaaggatccaaaaagagcagggaagagttttctcaatttgacgg
ccacgtgttctatagaaaaagataaatacaataaatacgttttttgaaca
attaaaaaaacaaaaaatttcaagaaaaatttagaatattttttcagttt
ttttcctgaaattcaaatagaataaatggaagttcaacaaaaaaaggtga
cctaaatacttattaattcaccttcttgacctctcgattcttcagaaaaa
agaataggcttctcctcctcccacctcccagacacttatctacactttac
atcattcctcccggcccccggttttttcacatttttcaaccttgaaaatg
acgaaataaacaagtgttttagataaatgtttctgtgtatgttatctgaa
atcttggaagggtgttgcaacagagccccgcgtgtagcgtggcctagaaa
tccaaaaagtcttcttttagatcttcagctttctcagcaagttaggtctt
aagtcaaaaggactctccatgaccaagttataacgatttgtagtttctag
gccatggagtactctccgaaggggagacattgaccccctgacgccggatt
tgtaggaattttcacgtgtttatgctactgtaagcgagctatatacgttc
ttcaaaaatatccgtcaaattgtgaccaccgtttcagcactttaaaattt
ctaggccacgctgtcgccataatggaatatttttctcacgaggaatagaa
attaaaaaaaaaactcttcaactggtcgatatttggaaaaccaaactaaa
atgtttcagaattattaaaagcttaattaaaacaaacagccacaaaagtt
acctaaactgatgaaataaagacataggcatacagatttataaatcctat
aagcatgggtgtgtcacaggtaaagattatggaaagtgagggaaagtagg
aagatattactggaaagttctgggggagaacggctgaaatcaaaatggat
tcggttgaacgcgtcgaatcacggagactcgtttgtagggcttccaggta
gataaaaaatgttctgcctgaattgggccaaaacacatgaatcttcaaaa
acaaattgacacaagaaaatacatactactccaaattttcaaaaatcaaa
aaataggcgataggtttttagatactaaagtatattgagcaattaaacaa
ttcaccccctacaactggcgggcccgcagggcctgctagtcaggcaaaaa
atatatggcccacactcccagcgacaagaaaaattaggggatattagaga
catttactcaaaaggagcattacacaaattttaaaaatctcaaagcggga
aatttttttaatgcgtactgaataagaaatcgacgtttaatgaaactcaa
ttgctacaaccccgtaaacctccttcacgtccaatcaatagtgacatgaa
tccttccgaccaacgtcataaagattggagatgacgaaatttaagatgta
ccaagtatgctggtacatacaatttctacgtcacaacatcttgacagttt
tttccctcaaagagaggtgagcctgtagaagagatacaaacgctgcgtcc
tatcgtgggttcagttgtggggaaaaattgtaaaaactgtatgtaccaac
tatgctgatgtgccaactaccaaccagcatagttggtgcatcttcaattt
tgccatctccaatctttatgacgttggtcggaaggacttttgtcactatt
gattggaggcttacggggttgaaacaatcgttcattaaaagtcgtattct
tattcagtacgcatttcaaaatgtttcccactttttttcggcttgatcta
cgtagatctttaaaaaatgcgggagaagatatgcagtgttctcaactaat
ttcgcatagttaagaacgtgctgacgtcactttttttttgagcaaaacat
tccggcattttttgtagatcaatccgtaattggacagcctggcaccacgt
gtaagaacacgatgcctctatttttgcccgggagtgtgggccttgaaaag
ttgtgagctgtagaaaaatggacaacaagcatgttgtcagttagcagcat
tttataagtcaaggacaagtacaaccgagataagtgaaaagtttgaaaaa
tggaaaactttcaaaaaacagcgaaggttctttgatcgatgcaagggcag
aaagtgaataatgcatgtttttgaacttaaaacaaattggctagactttg
actgaaactaccttttataaaaatgaagaaaatgaaccattacgaaaatg
ttaaatacacctgaaaattggtgtgtttttattgtcgttctgtaattaaa
ttttgaatgatcgctcttctgcaaagaacaaccacaaaaaataattcgat
atactcaagtatcgacacttatgatttgaatgcaaacatataacaaatta
aaattaaaatacggtcattatattttaggaaaattatggaaattttttag
gcttatgatgtttcaaaaactttcagaactctagtaaaaaacattttata
tgtaataaaacactcagcgactttaaactttgcaagacaatttgggacat
aattttgggacattgtaagaacagttaattggaaaataaaatagttattc
gaatgatcgttcttcaaacaaccttacaaacaacaacacacctactctgc
tataataagaaaatttaaaatactactcaagttgtcacttcaagaccgca
taagtttataccactcgaacaaaaaacagtcttcgttctttctttcttga
aaagagacataattgaaaatgaactaatcagccgctgcccgggatggaaa
aaagaaaagaaattcctatcatcttttgaccttgttatttttgcaaatca
tgtctgaataatacactttttgatacatataaatcaggcgtgggcgacaa
acaatttttccggcaaatcggcaaattgctggaattgaaatttccggcaa
atcggcaaatcaaaaatgtttgaaaataggagagtaaaaaggtggaagtc
aagtgatggtaagtacctattttgtttcaatcaaattaaattttacacca
tctctcttttttttccttatttaacagtctttggtctgtgttctgatgtt
gaaagataagggaacatggacgagttgtttttgggaaaaaacattctttt
tggattattttagtaaaagaaaaatttaaatttataagcatattcactaa
atatttttgtgggaatttgaaaaaaaaagaaattaaagaagaaactgata
aaaactagaaaatgtataactgggagaaaaaagtttccaattttcagaac
ttttgaaaaattgtagaaaatagttcatgctttcaaagttgtaggaaaaa
ataatatgtggccaatttccgaaagaaaaaactctgccacgaccaaaact
cagaactagactgaaatttcagttgtagctgacaaaaccatccaaaagat
attgtaggttacaatatctaggccgtgaaaattagaaaactcgaatcaga
tatccttggccggaatgcgaaaaaacaaaaattagagttttctaggccac
aaaaactcgtccacgtgtgcatgaactgtcaagtggtcaacgtaaaaggt
gtgaaacccttcagagaaaaacactagaaatgagataaagtaggtgagac
ctcctgtctctgagaagcaacgttcgaaattcttttccaattccatctat
tattattattattattattattaggacggtatggcgccaggaactggttg
tttatactgaccactgcctcttcccgattaggattctgaatttcggattt
cgggaaattgagaatggcagatggatgtaatttcattaatcatgttcctc
aataagttaagaaacaaaagaaggaagatatagtgaatcagtgaggaaca
agaacatagcatatatggaattggcggtgtaagactggtttacatggtta
cacggagggaaaaagatttgaaagtattcgtcatcttatctaggtagttg
agacacttgattagtcatagttgaaagaacaaatggaagaagttcatatg
ctgaaagcatcgctaataacataatattggttttaaaggtggagtacggt
ctgtgggtttttaacctaaatgacagaatacagtcccaatataccgaata
taactgttaaagatttataaaatttatctaaattttttatgatttttaaa
aaagtttttttttttttaatttaaaaatttattcaaaattccaaaaaaat
attttattcaaaactaaaaacccaaattttctgaaactttaccattttac
ttatttatgtcttaacaataatatacacatattaacgaaatacccaccgt
tcaaaatttgacttaatctccagttttaactgccaatgagaatttgttca
aaattccaatctcacacccaatgtttttctttgtttttcattttaaaaca
gttctatccagtttaaaaatttaccaaataaaaatgtgtctattcctctc
acctccaatcccgtgcatgtgttcatgtttacctattgaaacgtgtgtat
tactatataatacagaacaaatataaaatggccactcttgcacctccagc
ggaaagaaagcttttgaggtgttacgaacactgcaacactttcctatttt
actagttttgagcaattttctggtccttttatttatttttgttttgtctg
gaacaggaagttgtttgtgttctgtttggaaaattaatcagttctaccgt
gagatttttaagttattttttgaatggaatttcaattattatttcatttc
atttgtttttttttctcaccgaaatccactttttttagaaacaatttttt
tttctacatttttttccgatttttgtcattcaatttttcaacttctccat
tttttctacaaaacaccgaaaactacaaaatacctaaaaattgcaaatta
aaaaaatttttaaacatttttgcccaaaaaattgttttttttttcagaac
atctaaaactcactaaaaaatatgctcaaaaatttttttgagaacactta
atttttcgaaaatcttatttttgcaatattaaatccagagaaattagaaa
aaaaaaacggttttctacagtactcctaccctccctctccagtactctta
aaatattcctacagtgttcttacagtactcttacaccactcctacactgt
tcttacagtgatccgatactacttttataagactcccacagactcctact
atacctataccttatcactacagtatccctgccgtacccccccccccccc
ccagtacctatacttgccactacagtatcctacagtatttctacagtgct
cctacactacctctacagtactcctacagtaccattaccaaaaatttgaa
tagaaaagtgaaattatgaacattttttcctgtataccaatttttaaagt
tttagttttgtagttgtttttgacaacgaaatcaatttcaaagtattttt
ctttaaacaatcgtactttttgcgtactgttcttgcactttttgggatct
tttggactaaaagtgccccccgaaaaaagcgcggaattaaaagaacaaaa
accggatagactgaggaggtgtcgaacgatggaatgaaaaaagaaacaga
aattagatttggttcagtgaattctgtttcttttatttggattttggttt
tttggagtcttggaaaaatgttttatttttgttctttccaagagtccaaa
cgtttttttccaccaaaactccaaaatttttaaaatttggaaatttgatt
cactgccaaaacttccagagaaattaaatgttcagtttcccgtaaataac
agggtttcgtatcaaaaactgtgaattttcccgccacctatgttttttaa
aaatgattatactctaatttcccgtcaacatttttttattttgcgaaaaa
tgattatttgaacatcccagaaaattttaaaaacgtcatgagttttttga
aaattcaatttttcgtgttcctgtaataaaaaccatagaaactgttgacc
tataacctgccagacgttcttcctgtctgtttatacccccatctgctctg
cacaccagacacccctcctcctaactacactttaaactgttacccccccc
ccccccgtttacccctcatttgtttttttttctagtgcatcccttccgtg
taacctgacactttttccaagaagctcgcatttcttaggaggagcagcaa
tttttcgttacttaattttccacacagtaggaaagacaaaaagaaaacgt
catagaaattaaaaattctgcgtttaattttttgttcagtttctgaaact
caattttgtggaaccgtttttttcgatctttgtaaaattgaatttttttg
atttttggaaaatttggatttttgctggaaagtcaatttttgtgagaaaa
ggtttggcgggaaatttaaatttattgagaaaaattttagcgggaaatta
aattttttgatagtgagaaaaattcaattgaataccttttttgtgcgaat
ttttcataatatctgaaactcaaaaaatctgaaaattaactcgaaaaaat
tttcaaatttgatattttggcaattcaaaaattgcttaaagaaaataacg
gaacctcgttttttttctttaaaaaaaggttttagtaacttttccggtaa
ccaaggttactctttccccatcaatctcccaaaagcatgccagaaaaaaa
agagagagagagagagatgcgtgtatgattgtgtcatttgacagtgcgca
acagacacacataaaacagctgacatcttctctttttatttcaactgatt
tttaatttccctccttgtgttctctgagtctctctcatttattcagtttc
tcgattttcttccaaattcattaatattttaatctatgcgtaaagtggag
gaagatttcttctacgttttgatttgcaatttctcgggtttttcaaatta
tggattttgaaaaaaaaaatttctgaaatttatttttgattcatgtcaga
aaatgagtctcctgaattttttttggaaaatataaaacaaattctgaatt
ttttttactttttgatgtgtaaaacaaaaaaattgattagaaaaatcttt
atctattttttgaacttttcaattttaaaatcaaaattaacttctaagaa
ataagatttttttcggaattttgaaaaaaaatgttgtttttttgagattt
tagtacattcaattttcgtaaaattcgaattcatttttttattgtgcaaa
tgttttctgactgactatgagaaaaatttcaacattttgaagaacccccc
ccccccccccccccattatttggacggagcctgaatacgaaatgtgagtt
ctcagagaaggaggtgaacaatttgattgatgtgcatatggagatgctca
ttgtgcatatcagtttggagcatctatctcagagtgagcatgacatttac
ttttacccatttgcgtaggctccgccatttcacgattttttttttccaat
ttttgaactagtataaaaatttctgaaatttctgtaatttctgccatctc
ctcataaattccattgtattctttgcactattgttccacaaaagtgcaaa
attttcgaattcgtaatgtgtctttcatatatatatccatgcacttttgt
cccttttcctgaatactaatttggtgtgctccaagaggaaatttttttgt
tttgttgaaattactgctccttttcggaattttttaatttctgagaaaaa
ttcaattcctaaatgtataatactaaagtcaaaatactaaagtgtaatgg
tttgttttttgttacagtctttagtttgtagcttttgttttgtgtagttt
tccaactttttttttgccaaaatgaaggctgagaaaccgaaaaaaaaaat
tcaaaacatagattgggctgaagcggtattattggtttactgtagcatta
ctgggttactctagtttggcccatgtttggtgtacgttagtagtaacaac
atttcgttcatttgttttttgatttggtaacttctggtgattaaactttt
aatgtacctaaatcttctgttgcattattgatttgttgttttcttctttt
taagttaaacatgctcaaattaaattcaaattgagttgaaaatgcaaaat
tattatcaacttgaatacccaaaattttggacggtatttcaaaaaaattg
atttccagccgcttcgaccttcgacacaacaaacgaatgctaactttccc
aggattacacaaaataggtcaaaatccccttttctcaattttttgcacat
acatcctcatcatcatcattgtaatgatcgtgaccatccggtcttctatt
attaaatgagagaaggaaagagtatacatatgtgtcttttatattaaact
aattatatttcgacacattctgcgcatatcactactgcactagaattaca
ttttaagaataaaatgtaaccaaaagaccaaaaagttgtttgcatttatt
gttataaacagaatagaatgaatgttaggaaacgttattaaaacttgcaa
agtgacacaattcggtatatcgatttctctgaaattacttaacttagtag
gcagagttttgatactgatacggattttactaaatttaatttttgtaaat
cagtattgcttttataacctattaagatttttttgttccagcgtgcaatt
atttttaattctatttaggattttaataaatagaaaaatacgttttgaat
tattttttacgttataatattcaatagtaaagaagcacacatcaattccc
ctattcagtttccatactttgcctgataaacatgaatagtaaaatagaca
ctttcatttatacagacacccccccccccttgcttccggattaaatccca
ataaagggtgtggcaataaggcattgttgcagtttcattgaatttattaa
tcatttgacagcatgaaattacaaaactggagaatttctagtttaaactt
ttatacaatgaagaaatcttccatagaatcaatattaaattatcaataaa
tgagtatttacgtttttcagcaacggtattatttttatacttactagtta
ttaagttagtagttagttacatttttaaatgcgatgcagtcgaaattttt
ttatagactagaaattgtcttagtttccagccactgacaagtcggccaaa
tttcaaactttcagtaattttgcgtcatttgttgagccgccataactctt
tttttgagacgttttcaagaagttgaaatttggtattttcagacatttgt
atcttatttaaaatatgagtattcactccttttacctgccagtcggctgc
ctccttatctcctatttttctctaatgagcacacaccactatcatcatta
ttattaccacctgttcttaataataaacatttcccgcactttatttccat
ttcgatgcattttatagaaaatgttcccccttttcgagctttccaattag
attcaccctttgattgctctttcttggacggaagtgttccccaattcccc
ttcatcttattacatttttatgcagattttattgcattttagtgcgctag
atttttcatgggattttgctaaataatgcaatcacgctctaaataaaatt
ctcagtttatattttaatgttaaaactgtgtgtaaaatttacaaacatag
tgaatacatttttcgaataaaagtatgaacatttttcgagggatctatag
aaaattgccggctgttcctaaatgccctttcactggtcaccaagttcctg
ttcatgcaattcaaaagaaatgttcagccccccgctcaatagtcgcccgc
accacaaaattgaaaagcgaacattttactagtcgaacttttgaattgaa
catttttggagtattttaaagaaatgttttcaagtccaccaaaacatatg
ccaggccacaaaaatttcaattttccgccaatttttttctcacaaaagtt
gaattttctcgaatttccgataattttcgatttatttgaaagttattgaa
atttatattttctaaaacacttccacaataacaaattaatagatataata
aaatttgaaattcccatgccacacctcaaaaagtggctcccttaactcct
gagtgctcgcggagccctaccaaacttggaacattcttttcccaacggag
tcatgaacatatgagcattaaatgagtagacgacatgtgtatacatagga
ccaccacagctgttccttcctttttatgagaagacatgtcatacacacaa
tgtctcttctcctttccgattggaaaattaaaattataggaggggggggg
ggggggggcgattcttgacatttcaattaccccccccccccccccacatc
cgttatgttgcattttggtaggcttggggccgaataagtctcccatgcag
gcgtcaaaacgtctgcggacctacgcctgcctcacgccgcgcctgctgta
caggaacccgaaaagtgtcgaacgcggctaaagaaccacttttcgcacta
tgcggtgtaaacacaaggttttgatttgtagtcatagtgcatatatgatg
cgggaggctgacaggtaggaggcaagcgttcaaccgcgcatgcccaccat
ggaagccctagagcctagttttagatgagtttcagcatttttgatctaca
agattttgaaagttttacaaaaaaaccaagattttttgtaatttatgaag
tgatttttctacatttcatctagaaaccagcagagttattttttgggtaa
tttatcaatagagcgcgttcgcgtcatgaaaacaaaatggcggccgaact
ttgaaaatcgatggctgaatttttcggaacaaaagtccgtagctataaag
cacaggcctacgttttttttgcttttaaatgacatagttttctaaaaaaa
agtctgtggccgaatttttaaattttgaataggggcttatttcaaaaaaa
atttgaggccaacctactcttctcaattataacttgccatggcagaactt
ttgaacaactattacaacgttttcaaaaaacaagttaaagcattttttcg
aataaaggttaaattggtagcctagttttctcaaaacaaaatactaaaaa
aaatatcgatgaccgaagtttatatttgaaaaaatatgtgacctagaact
tttaactactcttccaatgtcttctagcttctgagaaaaagttcgtggcc
taagtgtaccacgatggtctagttatctcggaaatagccatagcctagtt
ttctcaaaaaaatcggtggtcgagtttcctgtatgtaggcatgtaggtat
gtaatttttatcttccaggtatctatttgtacttcccggtagccaggagc
aatacttttgaattcctttgctctccctattcagcttctcccctcacact
cgtttttggtattctattgttctcctcctcttcccattctacccccattt
cattttcctcttggagacccctgtctctctctctttgtattggctctttt
acgtcttctagtaggcttttccttaatgaacttgtgtgtgtgtgcttgaa
tcatcatcgcgttctctcgttccatttcccttttgcaattttcttttctt
ggagaaatttggaaagttttgctcaaaattcctacgtacacatgcctcaa
aatctggttgtatatggcctaacattcaatttctagtgcacacaataaaa
ttttccgggaaattcaaattttctgataatgaggaaggactttggcggaa
aattcaaattttaaaaaagtaggcgggaaattcgaatttcgaattttcta
aactttttggccggaatttcaaatgttctgaaaaataattttggagcgaa
attcatattttctcagaaaaatctcagaaaatttgaatctcccactaata
ttcttctcaaaaaactgttacgtgacctatttatatcttatttattggtc
catttattacgtggcctaaaacattttttcttttcccccgtttacagcga
tcatttgagatggcctagaaaacgcacgttaggccatcaggtttacgggg
tatagtacaacctcttgcaggggactgaggttcagaaaactacaaattta
gctaattccctacctactcttgcaaatccaataactaacccaatttcccg
gggaaatttttattcttagaaaacaacttgtatatctccgcaactacata
tccctccttcaaaataataataatgggaagcttctgcttctctacacctt
cttttgaccaaaaacttgttgccagtgccctattatgtacggtccgttga
gttttgttgttgttcacaataatatgtgtaattcgcgcatctgaagaggg
gaggtgtaaatgttgtgtctaaccgttatgttgctgtcacctccaagtgg
tacaggtggcctagaaatttgcgaaaactcttccacgattatatttctca
aaaaattacttttctcagaaaatttgattttctcaccaaaatatttctca
gataatttgaattcccgccaaaattgtttaaaaaaatagaatatctcgtc
aaaatttttatcagaaaatttgaattccccactaaaattttgccaaaaca
ttttattttcccacttaaaaaagttttttttttaatttgaaagtggaaaa
gttttctaggtcacttatacattaccggtgaccgaggtcgaattattcct
aggccacaaatctcccaaaggggtattcccacacctaattgacacctccc
cgggcacctttgagcactaagtaaggacacccacccctctcagcttaata
gcttttaaaggagcacaccagccatatgttttctctaattctctcactct
ctctctcggcttctaaattcaatttccccccgtcacgcctctcgttacgt
gaggagtgttcaacatgttcccattcccttatccgataagtttttggtag
gcaggagcttgtactagtagaggacatttgtcgcttcttggtctttcgcc
tccattttccgtaatttatacgtgacttagaaaattagaaaaaaacgcat
tccacgagtttgttggacaactttttttacgtggcctagaaaaaaatgaa
actcggccaccgacttttctttcacttttgtgaagatatgatctcattct
ataattctgtcgaaccgattaggagggtggctgagtttgcacttttgcgt
gttctataccatttacagaagctagtccccccgtcattctttttcctgca
aaatgtttttttttgcccccggtgtctcatcatacagtacagcagccaat
attatttgttttttgtttcgtcttttcgtcttttcggagaaaaaacgctc
tattctatgacaaggtgacgtcattggactcgtggcctagaaagtttggc
aaactcttccaccattcgattttacaggagcctcaaagccccacatgggg
cctagaaatcttgacatttctaaaaaacatccattttgaaatttttcgaa
attggtgcaacctagcaacctctagaacttcacgtgacctagaaaaaaca
aaacctcaaaatttcatgtggactagaaacttttaaaaactcttccatcg
attttgttttgtggcggggactttttccagtttctttttcacataaaaac
caaaaaaaaacaagacgtcaagctgtgaaaatgattagtcacaaaaagaa
gaaaaacagtagtgtcgttcctgccaatttcagagattccttcttcgctt
ctcacgacacgagggggggagggtctaattggcaccccccccccccccta
ctgaggtgagaagcttgagttgactcacacgtcgctcttgttttattcat
ttttggcacaaagtgaagtgtgcgaaaattgtagtagtctgtgtgtgtgt
gtgtgtatgagcatttcgaattttaaaatacttttttaatgtaccgcagg
ccacgtggtaagttttttttcataaatataggatttgttttcttgtagaa
aagtttttcgaattttgaaatgaaaaggataactgggaacggagaaaaat
taagttttaatttctaggccacgtaccaatgaggatgagaagtcggtttt
ctagatcacaaggtcatctaaacttttaggaaatttaaaaagtttggtga
ttacgagaatttctaggccacgtcgcaatacaccggcgcgttggcgtttt
tacactttctagactactaagattttcctaggccacgtcccaatcagggc
tgttgcaaaaaaaaattttcgaccaaaaaacaaaaaacaaaaaatttttt
ggtctaactatggaccaaaaaacaaaaaacaaaaaaacaaaaaacaaaaa
aaaattcaatgtttgatattgaacgggacaaaacggaattttttcatgaa
atattctggtgattttttataaaatattgaaaattgaacgaacagaaggt
tttttgttagcttttttgctgaatcagtgctgtaatttattttttggttg
tttttggttttttttttggtctcaaaaaaccaaaaaaaccaaaaaatcaa
tttttcccaaaaataccaaaaaaaaccaaaaaaaaacagccctggtccca
atgtacaggtgttgtggtgctttttgtgagctcttaggccagctggagtt
ttctaggccacttgtaaatcaatggttttttttcggtgttctaggccacc
tgtcacgcctagaccattgacctagaagtttaatgtttttgaataataag
tacacgtactctcacatacccgcaaatgcacatatctatcttcatttcgt
gattctcttcatctcatcttattttccatttcggtttaccctttttttct
ctatgaatatattttcatgtacttgctcttcttccctgaaaaagattctt
ttacacttttttcatttccttaggcagttgtaaagaacttgtcattagaa
ctttcagaatgacatcagagtagatggccgaactttttctaggccacggc
ttgggagccaaacatggctaaacattctaacttcctgggtcatctagaag
tttctaggtcttatgggtgaaaattgtcaaatgacagaattttcttaagt
tatagttgaatttcccgccaaaccgatttttttttgaaaaatttaaattt
cccgccaaaaattttttgaaacgtttaaattttatgccaaactttttctg
agagaatttggtttcgctcccaattttattctctgaaaattttaaattcg
caccaaatttttcgagagctttttgaagttcccggcaaaatttgttttcg
aaaaattagatccccgtcaactatgatagagaagttacgtcatctggcta
ccctggccgaattttcaatatatttctaggccacatattgaccgctaaat
catgttgtggaagagtagtgacgtcacttggcgaccgcgaccatcgagca
gcgtgaggggcgaagtatcccccttcccaaccctaaagacgtcgttcatc
gctccttttttgttgttgtaggagttccgtttttttgtgtctcgattcgt
ttcctcctgtttgttgtcatttctgaactcatctctacacttctctcgtc
ttctctgcgtctctccatcctgcacactatttttgtttacctcgatgatc
tttctttttgcgtgtgtgtcactgacgaacgaacggctgacacagactat
tgttttagttttgttgtttagaagtagttgtagtattccaatagtttttc
acactttgcattatttcagatggctcaggacggagaccgccatcacattt
ttgtcagtgctccgccgccgccgccaccttcctcgtcgattccagctcca
tcgcaggtaaatttaaggttgcaagcgcgctctaatgaccttttttgtgc
ctccggctcctctttgggttattgccaacgcgctccaattcgaattattc
ttactttcagccaaatagactggaaaaggagccgctcatcgatgaggaaa
ctgacatgattgacgaatcccgagccacgtattggaagggatgtgaattc
ttgaaagcctctgggttgtactcgagtaaatgtgagttggtctagaaaat
ttgtaaagctcttccacgaagtaattaataagggatactattgccgacac
ccaggaacacgtataccacggaattcaaattttaattttttgaaaatatt
ttggcgggaatttaaaattttaattttttgaaaatattttggcgggaatt
taaaattttaattttttgaaaatattttggcgggaatttaaaattttaat
tttttgaaaatattttggcgggaattcaaattttaattttttgaaaatat
tttggcgggaatttaaaattttaattttttgaaaatattttgacgggaat
ttaaaattttaattttctgaaaatattttggcgggaattcaaattttaat
tttttgaaaatattttggcgggaattcaaattttaattttttgaaaatat
tttggcgggaatttaaaattttaattttttgaaaatattttggcgggaat
ttaaaattttaattttttgaaaatattttggcgggaatttaaaattttaa
ttttttgaaaatattttggcgggaatttaaaattttaattttttgaaaat
attttggcgggaatttaaaattttaattttttgaaaatattttggcggga
atttaaaattttaattttttgaaaatattttggcgggaattcaaatttta
attttttgaaaatattttggcgggaatttaaaattttaattttttgaaaa
tattttggcgggaatttaaaattttaattttttgaaaatattttggcggg
aatttaaaattttaattttttgaaaatattttggcgggaatttaaaattt
taattttttgaaaatattttggcgggaattcaaattttaattttttgaaa
atattttggcgggaatttaaaattttaattttctgaaaatattttggcgg
gaattcaaattttaattttttgaaaatattttggcgggaatttaaaattt
taattttttgaaaatattttggctggaatttaaaatttctgagaaaaaga
accttcgtgtcgagacccatcgtggtgagacccttcgtggtgagacccat
cgtggtgacacccatcgtggtgagacccttcgtagtgagacccttcgtgg
tgagacctttcgtggtgagacccatcgtggtgagacccatcgtggtgaga
ctcatcgtggtgagacccttcgtggtgatacccatcgtggtgagaccttt
cgtggtgagacccaccgtggtgagacccatcgtggtgagactcatcgtgg
tgagacccttcgtggtgagacccatcgtggtgagacctttcgtggtgaga
cctttcgtggtgagacccatcgtggtgagacctttcgtggtgagaccttt
cgtggtgagacctttcgtggtgagacccatcgtggtgagacccttcgtgg
tgagacccatcgtggtgagacctttcgtggtgagacccatcgtggtgaga
cccatcgtggtgagacccatcgtggtgagacccatcgtggtgagaccctt
catggttagacccatcgtggtgagacccttcgtgctgagaccattcatgg
agagacccatcgtggtgagacccttcgtggttagacccatcgtggtgaga
tctttcgtggtgagacccatcgtggtgagactcatcgtggtgagaccctt
cgtggggagactcttcgtggtgagacccttcgtggttagacccatcgtgg
ttagacccatcgtggtgagatctttcgtggtgagccccatcgtggtgaga
cccatcgtggtgagacttttcgtggtgagacccatcgtggtgagactttt
cgtggtgagacccatcgtggtgagacctttcgtggtgagacccttcgtgg
ggagactcttcgtgtttgatattatattggcgggagctaaggagttggtg
tgggataatgtcaaggtactctaggggtattgtggatttgctgtagggtt
actgtagttcagaaaaattgactttgtgcttttgaagaggtattggctcg
agagttagagaggcggaagcttctgtgatattttttacattccagaatgt
ttgaaaaagtaaaagtttccacctgttttcatgtgacattgttaaaagat
tatatggtgttttatgtgtcgaacaatttaaatttcgccagtcgttggcc
gcgccgtaggcgcggtcagcggctggtttttccagaaaaggaataagaaa
taaattatttggaagttactaggaccctgaatagaattctaggccatatc
gaaaaaggggatgggtgcacgtgggaacctttttttggatattttggaaa
gaagtaagaagtaagaagtaagaagttgacttaagaagttgacttttcta
gagtaagaagttgacttttctagagatcatctcccctctattattctcag
cgtgacctagttatccggaaaactcttccaccaaaaaatgagtgtctcca
actgaaaaatgcgtcataaaacacacggaaaaggtacttgtgtattacat
gccctcattttaatagtagttttttaagccatgaaaaataaaaacgtgaa
ccacaatttgtatttttaggcttaggaaataacattttctaagcctaaag
aggaaaatgtgtaatacacaagtaccacggaaaattttttgaaaccttcc
gaatttgaaataatttaactaaaagtttctaggccacgatgaaaatagaa
acaatgatgtcccgattttgctgaaaatttctgtccatagttatttagag
ttctgaaaaaaaagattttcgagaaatgattttctaggccaccagaaaag
tttctaggccattatcccttcttgatcctttatcattatgattatgatat
tttttaaacgattttttaggccaccagagggaattctagtccgtgtcaaa
aaaaaaagaaagggggtattctttccacataaaaatcccgttggcctttt
caatcaaatttcttcaatttttcgcataaaacttacctcccgctgtgaca
agcctcctcccgtctcccagtattctcaattcattaatcatcacccccaa
tgccctcatcaactacagtatccctgcaatccgcgtctgcaaatatgtgc
cgaatatgtcatacttctacgtcaacgcggtcaaatccgctcatctcacc
gtgtcgatgctctggaacactgctctttgtgcataaggcgtgtgttgtgg
tgagctctttttttgtaaaattcaaaataataattaaaaaatttaaaaaa
aaaccttttgtggaatttgcaatttttataaaatcgttaaaaaccaaatt
caatttatacaaatttccacattttccaaaataaaaagaaatagccatgc
ccacaaaatgggcggcgctttcatagccacgtccattttgtgggcggagc
ctcggatcaaagttttttcaaaaacttactataagttgaacacggatttc
tggcttccttcataaatcgaaatggcagagtttgccgaactaggccattt
tgggtcggagagattttgtgtagatttacggcgtgttgcgtgtcgcgtcg
cggctcgtttttagttgtaaaactgctgtatttgtccgtgtggagtacac
gattttttccacgcgctgtccggcaggcgattgtcaatgaggagcgaaaa
ttcaatgcgaaaggccagaagcccgtggttgaagtgtggtttcaatatta
cagaaattttaaagaggaataaacatgcctgcctacaaaatgggcggagc
gttggaggcgtggtctaagaagtcacgcccttttttttaaatacttgttc
tgatgtacaatagagcgcatttacatcaaattaataatttgtttttcaat
ttttccagagatggctggaaatgtcgactcgaaaaatggtcccatcacca
cgttgcgaactatgcggctacgattatcgacgtggaaatatatttcaaat
gaaatctttacatgttccacacgtggatcgatcatcttgtctgctcaatg
tgctctttttgattaccgtattaattatgatattttgtggatattttacg
attcaattcattcaggagaatgcactcttaaaacgaaggtgggcgaagtt
ttctggtgatgacctaggaaattagaaaactaggccaccccgcaaatgtg
gtggcctagaataccgaaatttgactaagctatggcctgcggcctagaaa
aataaaagtagactgtataaaattctcatcaagccttttggagatgaact
ggaaacccaaattttttggaagaaaatattgacctcctttaaaacggtgg
cctactttttctgatggcctaggattttagacaaagaagccacacagcta
ctatccacatagtttcaggaaaaaaaataagaaaaataggctccgcccac
atattcttttgaattagaatatacacgagccatttattttgctaagtttt
gaatgttagctccgcccacataatgatttgaatttcccgcccatttttct
ctcaaaaatttgaattccctgccaaatttttttttgcgaaaaactcaata
ctttcaggctcttcgcgcacagttcgacaaacacagcgtacacgtggaaa
cggcgtggctatttcagcggaaacgggaatggagacggggacggtagttc
ggatggatatttctcgcgtacacctgtctcatcactttttgacataaaag
tggtcttgtgtgccagcatgttcttggtctcgttcattttggcccttttt
acacagtataagtgagttttttgacacgtggcctggaaaatgagaaaact
cggccaccgattttttcagccgaatttttttagtttagcggtcacacggg
cttctggccattctctctgcatttttcgcgctccattggcattggcttgc
cggacaacgcgtgggaaagtcgtgtactccacacggataaatttgttcag
ttttacattgaaaaccgagccgtgacacgccgtaaatctaccccggccgt
ggccgagtcaaaatggcatagttcggcaaattcttgaatttcaaaatatg
atggaagcctgaagcacgtgcggtcataaaaatcaataaattatcttttt
tttccagagccgagtccacgatattccgatgtattttccgattttttgtg
atcaataagaattggatgatcaaaaactacgatatcaagtgagtgggcgg
agtgtaatttcggcgggaaattcaaaatttttcaaatttttcagaaaaat
ttcgcgcaaagttcaaaaactcaaaactttcggtaaatttcggcgcgaaa
ttcaaaatgttaaaaattttggggaaattttggagggaaaatcaatttta
aaaaacgtttgtttgaaatttttttaattttcagaaatgatcccgaaatg
gctcaccgccgcggtctccagaagtcttcacctgttccgttaaccttatc
agcttctgatatgtgtatccacgtgtcatcctagtcaacaattcaacgaa
aaaaaccattccagttacaatttctcatttcttttcaccactttcgggtt
ttttgcaaattaaaaaaatttcgattttttttttgaaattttaattttcc
aatttttatttttattccacaactcaggttgctcaacagtgcctaaaata
aattttatttctttgattttttataaatttacaaaaaaaatacaacaaaa
aaataatattacacattcgtgaaaaacggaaaaaaaattcagcctattta
cattaaaacacgtggaatttgaaattttagcgatatatcgattacccttt
ctcggaaaactcgtaataaatgtgaaaaaggcgaggaaattggaagaaat
aaatgcgggggtttctagaaaaaaaaattgggagaaagtttaaagaaaaa
ttcaaaataatgctccggtgtcatcgtgttccacagtggttagattctgg
tattttgtgcatggtgtgctctgaaatttaaaaaaaaagtaaaaaattga
aaaaaaaatttcttaaaaattaaaaaaaatgaacttttttttaaaattta
tattcaaaaataaaaatgtttggtatacctaattattcatacttttatca
attttcgagaaacttcaatttttcaactgctaacgtatacaactcgcgtt
actcgaaaaagacctggggactagtttcccacttggtggcctagaaatct
ccagtaaaaacatcgacgaccgagatatgagtttctaggcctccatatga
aaaaaaaactcggtcggggactaggtttccacatgatggccttgataact
tcaaattttttggtgacctagatttttcaaaacttggattactaggccac
taaaagcttttcggtggcctagaaaccaaaattgcgtgaatttttcataa
ttctatatcaaaattgactaaaccgaaaagaatgcgatgcttttgcaata
tttcagcagttggtgtatcccacgtggcgacgggatttcgggcgaccgtg
ccattgattagagccaacggaagatattttgagcattcggcggtgctctg
caaaaattttttttttgcaaaagttaaagacgcatggtgggtcttgatct
atgaaatttcgtgattattcgaaaattttttgtccttattgacaattttt
ttatccacaaaaaaggcggatgtcctaattgccaaaaatgtgggtttcta
ggccacgaaaaataattttttgcttcaaacatcctgctttttttccaaaa
tttagctttaaaaagtcggtggccgaactttattaaaagttcaatttctc
ggccacagaaactttgtttaagttttcacatttggatttctagcccacca
ataacgtttttatttcatatttttataaaaatcgaattaaaagtagatga
tgacctagttttttttcaataatttgggtttctaggccaccaactttttt
taaaaattttcttaattttccataaccaaaaaaaaaaaacaaaatcgatg
gcctaactttttggcttcctaggccaccaataactcttttattactaatt
ttcctcactctctgatgtcgataaacactttcttgtctcgaatatcgctt
cccacacccatcacactcaaatgctccattcgtctcatgagtgagcaagt
gttgattgagcccatgcttttgccggaaagttttctcgcagtctcgacat
ttataaggtccattgttgggctgggcctcgtgagccgacgacggggccgc
ccgttttttcgcccttttccccgatttttccggtgaaaaagtgtcgaaat
acgcgttattgtcatctaattttggtacattcgccaacattgctagattc
tcctgagccacctgttgtgacgtgtgaggaatgtgatggtgctgatagag
gtctggtggtggctgaaaatggggaatattcccggcgccgaacattttca
gaagttccaggtcgaatcgttgttgagcatccgcgtcgactacttgattg
agggagacggtgaagtcagttgaggaggtggatggcagttttatagagaa
atcctgcaaaaactcaggtttttgctaaatttttcaatttatcattgtaa
tttccgaaaaattatagcttaatttttagatttttcgcttgattctcaag
tttttatgcgaaaatttagttttttgtcaatttttttttgttttaaatgt
aaaactacggtatttaaagggaggagcactaatttatgccgatgggtctc
gcagcgaaaacattaaatgccttaatttagccatgcgcctggaaggttac
tgtagtttttattgattgatttttcattcaatttgtggtttttgaaggtt
ttcaactcattttgaaaggcttttatagatttttttttctgaaaatcaaa
tttaaatgttaaaataatttttttttttttcacacaaaaataacagaaat
tccgaaaaattgcaatttaaacagctctaaaatatgaaaattaacgcgat
ttttatcattttttgcttcaaatcgctgacttctggcaaaaaaaaggaaa
attcagcaaaaatcaatttttcagaaaaatttgattgatttttggaattt
ttcttaccaatccgtcgtcttgccgtaaatcctgtagcttcatctcctta
gccagcagatttcttacatctaattgcacgtggcaattgcagttctgaaa
aaaaaatgtttttgagatttttagaaaacttattttgtaaatgttctagg
tgggttttcaaatttttttttaaatttaattaaatcaaattcttctcacc
gtcagtttctctttgacaaaatcgctcaaattcttctgattttcctgaac
tttctccactttcacggccaaatcctgctgctcacgcaaaaattgtttga
caagacacgttagctggttcacatttgatagattgtccgggatttttata
atctgaaatttgaaattaaggattttagcggttttttcggcaaaacgtaa
acttttaacgctgaaaactcacatttttcgaactccgctccaataatcgt
ctagtgaattcttgaataaatccggttgctttcataaaattctgaaattc
ctcatttccaatgaattcgcccattttccgatggaagaaaaaccaatgga
aatacggcaatatttgcgcacaaaatcgatgctgaagtgtcgtcggacgc
agtgtttcgtgtgcagtacacgcctacgacaaattgcggacttttttgtt
atggagagagtagaatagagaagaaaaaagaagataaaatggataaaaat
tgcgcgtttttctcgttttttctctgaatctctcaatttttaggttttcg
atccatatacgtcccgagtggagatgaagccataaatttttctctaaaaa
ttgtttcttgcccctccaaatcgcttattcgtttttaaaattatgaaaaa
aaaatgctaaaaatgcttaccaaaccgcaaatttttaattggaaaatacc
caatattttgcaatttatagtttaaattcaagaaggtgccaaaatttctg
caaaattgcatatcttcatataaattgttacattttttgtaaaaacttga
aaaccctgcttttcacataatagtactggaatttttcaattttcaacaat
ttcataatttttgaccaattttttattgaaattttcaataaaatatttaa
aagatgtggctttccaagcagattttccaatttttccgagtttgagtaac
taagtttcaaccaaaatgatgtcacaagtcagaaaatttccctaaatttc
aaaacacaggtgaataactataggattagaatctgcaaagattgagtctg
gagataatttcggacattttttcggatagtttacgtttcctgtagtttca
aataggcaattttactttaaaggttgctaataaaattaagaaaaatcctt
atatagtctccacccacagattggctttttagatattttcaaaatatctt
gtaacgaaaactacagtaatctttaaaattaaaattattactgtattgct
tttgtccatttacgggctcgatttacgaaattaaatttaataatctttaa
tctatagaatattaaaattaagcaaaaaatgagaaaataatacgaagaaa
tgaaggaaaatggaatatcggtgtaactatccgaaaataaattcatttag
aaaatcgagcccgtaaatcgacgttacgaagaattactgtagttttcgct
acgagatattttgcgcgtcaaatatgttgagcaatacgcattttaagaat
ttactgttatcgtaatagttcaaatttttcgagataatagtcttccaaaa
aactattgtttaaggttttattttttccgtaatctaaattgattatcact
agacactgttcattaatcattcagaacttgtataatccatctcggttaaa
ttgttggtgagacaaagtgtaatctgttctagttgggtcacacgatccct
tttccactcaatcgcttacccactcaacactatagactagacactcacac
aggaaatagtattgtttacctgttttcttttggacactgtttataacttt
tccctctccgtttctctacgtttaaatttgtcaaaaattaataattttct
tacttccacattcaatactcatttaatgaccggtatttgaaaatatttta
attttttaatctttagttattacaggaacagtaaactctgggaattcgta
ttgcacaacatatttgacgcgcaaaatatcacgttagctggcataatatt
aggcatatattgtttctacaatcttgtaatgtataactgactaacatctt
tgaaataagtttgtaaaacttgtgagttggaaaacattgtgcatggatgt
cgtgtttcgcgcacgcgctagagtagtcataaaaagattactgtagtttt
cgctacgagatattttgcgcgtcaaatatgttgtgcagtatgcattctca
gaattttgtgttcacgtaataaattaaattgttaaaagatataataaaag
ttaaaagatataacagattttttctcacttccctaatatgtttaataatc
aatcattttaaattgtgccgaaaattttccgttttccaattgttcggaat
tttttcggttttgctcgaaaaaaccaaaaagcaaatttttataaatttcc
ctggtgttcaaaattttcccgcaatttttacctattttattttcaaaata
tttatttatttcagttcccccaagtcaaaccgttcgatgttgtagaaatg
gagataattccgctgcattacggagcacaagttgggatttatgacgagga
tcatgaggttggtagattttaatttgttttttaaatcgtggcctagcaca
ttctaggccacaggtagtgacgtcactctgaacattttcaatatatgtaa
attttaaattcaaactacttaaaactcggaaatcactttttccgtcagat
acacagaaataaactagttttaccttttaaaaaactaaaaccattgaact
tttcacaaatgttctttgaaacttgagataatctgcaaatcccaaactat
taaaaactgaaaaaggtagcctagaaaatgaaaattttcaatagtttttt
caagttcaaagaaaaaaaattgaatttttaaattgttttttttcgctaca
agtcaaaattatattatatttattagtttttttcaatttaagaacattac
taaaattagtgcatatttaaaaaaaatgtttgtttcggagaaaacaacta
ttagtaattgcactgcaatcatcagattagtgaggaatttagttctattt
ttttcttttttttctgtttcaaagtcgttttttcatgaaaaatagacctt
cgagctactggttttttgagaaatattatttcaattttcaatttcatgat
gaacaacatttttggtaacacatttaattctagtagaatattatccactt
tttctctaatttttcaaaatttattcctaagtttttctgatcaatgaaga
actacctttttacgacaatattgccttcaattttttctctctgaaaattc
gaaatttatctgaatcaatggtgccggttttcttatttctgaataacgaa
atagattttttatttatttttcaacaattcccggaaatttctctattgtt
aaaaacaaatgaagtgaaaatcgatttttttacttcgaaagtttaacatg
aaattcgataaatttaatctatgatctttcaagctccgcgagtttgaggc
gggatgttgataattagagatatgccgggggagaacactactctccaatt
atatttcggttgctcgagaaatatttttaatgataaatactggatactag
attctatagaaaactaatttatttcaataaatttattattattcaggaga
attatattttcttgctcgaaagaaaataaataatcaaaaaccgacgcatt
ttcctgaatttatagttattcagaagaatatagatttttattttcaaatt
ctgagaattcagaaaacatggctatttgccggcctagaaaatagaacaac
taggccaccgatcatttttgttttgccgttgtcaggcttctggcctaact
ttctctatcttaaaagattcccaaattcaaactactggctttccaaaacc
ttcaaattgtggaatgaacttgtgattccaaagatctgatgtcaagaatt
cagtccatagttcatatactccaacaacacttttggaattttaaatcttc
atggttttcaaaaagaatccaccaaattatttagcaacggggttttccct
tctaaacaattgtgtgacacaaatcataatctccgtcactttgtacaatt
tttctagttttggtgatttcccctcatgagctcaacgcggcggagtagat
cttccatgcaggcgttaaaacgcctgcctgcctgactttaaggcggcctc
cgcctgcctaacgcttcagtcctagtcttgtgctaaaccatacatgaact
atttttctaattcttaatttggttctcataaaattgataaaaattaggaa
aatttgaaatctgaaatttcaagtaaaaatgggcggcaaactttgtataa
aaaaaaaaagaaagctcggccaccaatttttcaaagtttcttaccgctct
ctgtcttgcctcgggcaagccctaaaactttagaaaacatccccgaacaa
aaaagtaataaatccttcaaatgtgggagatgccccgtgtatatgtcacc
tgtcgactcgtcgaaaacgtttgtgccacccggctctttacctcgtctcc
tcttactcatcattttactgcccccgttgctttccggctaatgaggttct
tagggcgtaggacgccattgatttgtgctcttttcaggcaaaattttaga
ttttatttctctgatttcactcaattatcagacaatctaagttttttgac
atgttcaatgctggaagcaattttcgatttttttatcgaccatggcctaa
aattacgggtcaatttcctgaaacggacgaacatttttgaaagcaaaaca
gtttgtagagtttcgctaaaatttctgatttttatcgaaaaaatcgggca
caccaaacaaaagttcgtttgtgtcaggaccttgacggtacgcaattttc
ggacaaaccacgtgtggctgattcaaaaatgtcaactaaattgacatctt
gaaaacatttttttcacctgaaaaccactaacagtgtcaggttaatccga
ttcaagcgctatttttatgaactttcctgaaagtttaattccacacgttg
tgagggaatttgacacatttttagaaaacctgatctcacggttaattttt
aaacacttcgagggcccagaaatcctagttttttttctggttattcatag
tttttctagaatttaatttcacatctacatttctaaacaaaacttttgaa
ggtccttgtaattcttctctagttttttattgtcaaattaagttttctcc
aaattaggaagaagcgataattgcgggttttgtgagggaagtttgtcgtc
ggtccatttgttttgaaatgagaatcggaacgatttcctgtctcccgtag
aaaccaattaaacgaaaacttttttttttcatttcgttcattttgcatgc
ttgctagcctcgtctattggaattcttttgtactatgattctattctagt
tgtgtctgcattaaaaaaatcgatttttttgttgagtatatttatttttc
aaacaagccgaaaaaatagatcaaaactgaaaattttataagaaaaattt
cagtttaaatctagtttttttttcaattggccaacttataatttatatat
actctcaaaatcaaaaaaaaatgcacattctatattacccacaaacatcg
aaaatccgctattccctcaattataaaaaatgtgagaaaatcctcgattc
ttggttgctatgagacagatttcagatttttcaccggataaacaagacgt
tatcattacttttcagtaatgcgcgtttatttttctattccatttttcga
attttgagatgttgtattatttagagagcacgaaattctaagaatgcgta
ttgcgcaacatatttgaggcacaaaatatctcacagcgaaaactacagta
atcctttaaatggctactgtagcgcttgtgtcgatttatgtaaatcatat
attcgtcgatataatattgagcgaaaattaagaaaataatacgaaaagcg
aaaaattaatatcgaaaatcgagattccgtaaatcgacacaagcgctaca
gtagtcatgtaaagaattactgtagtttttgctacgagatattttgcgcg
tctaatatgttgtgcaatacgcattcttagagttttgtgcctcccgtaat
attatgtacaatgcgtatttcctctgcatgcaagactaatttccgattgg
tctgtagaggtgcagttggctggctgacttttaatacttatgttccttta
aattttcaagtacgattaggaaccctttctctcagaatttcactagtgta
ccttaatgtttgtcttttgctacctgagacgatcatcaagtcttttcttt
tgtttgtattagatttcgcagtaaaattgtgaaaaaaattgcaaaaaatt
gagagcaagagcagaaatgtgcacttctcgttgtaccacgatttttcgtt
ttcccactaaatacctatacgtataggattatccaaagatgatcccgggg
atcaccagttcttagtttccttatcaattttatattactcgtatgccttc
ctcgtttttttttctaaagccatgaaaatcataggtatcgcctcagcggg
tcgtagaaggagcacaatgtactcgagctcgtcacgaagaccgtttcgac
ggctggttccgcttaaaatggttagagaactgggtcttgatgcgatccta
acaaattttttgaatctctaaatagtccctatagatcatgtaataatata
ggttgaacgttttacagaataaagttttacaataaactttatagcatggg
tgtgtggcaaatttgccggacttgccgttttccgagatcggcaaatttgc
cgagtttgctgcacacatgaaaaatttttaattaagattttgtgcaaaaa
ctaatgtagcccctggtttacacctttttacgatattctgagtacattcg
aaaaggatgttttaaatagattgaatatcaaatcaaaaaagaaagttgca
tgagtattatatctaaaaacttttaaagaacacattttcaggcacaaggc
cgaacggcaaccgactacgcgggtcaggactacgatgaatgttatgatag
gttagtttctttttctattatttcattcagaatattacgaattaatgctt
aaaaaattttcaaattaattttcaaatcaaccgccttagctccacccagc
tctctagatcgcaacccgcaataaagcccataaatcagtgggcagctgct
gctgctccgtagtggatcagtctgtcgtctctccgatcagtgcgctctcg
atgatactctcacatttgacctttctcgctttttgtaaactatgtgctgg
acacgttgaaagtagtatcaattgcacttttctgggtagttaccgataaa
attgcccagatggaagagttttccataacaatttctcttccattttcatc
tatcagctctgtggccccgctcattagtgtttctctagccgatgctgttc
caggttcccatggcaatgtgtacatgtgtgcctaaagtgagccaaaatgc
tctttgaattattcattcatcctatgttttttattcgtcctcacgtgacc
tgcaccacactgcgcattaaatattaattggcactgaagagagccgccgc
tcgggcaaatgtttaaattttaaatttaattgatttatacatatttgaaa
aatgagacactatgttattttcgccgaattcgttctctgagcattgcgtt
catatctttgcacctatatgaacaattaaaataatttgtgtgtccggtaa
cgaaaaacccgaaataagtcttgcctatacaggagtttgtggaaagtttt
caaaatttttaatgcaaacaacgaaggaaattggagacgtaatacgatca
ctagcaatctgaatttctactttcaaaacgtttttttcataagaaactcc
attatccaaaatccggccaccttgctaatcctgagtccataataggcatt
gctaaggcaaatctagggcttttggccgataaaagactttttgataataa
tttccaagcttaaaccttattcatattacttttagtaatcctataagttt
tgtttgcagtggttcagaattgccgaacattccaagttttttgataaagg
ttttacatatatgttgagcttaaaaaataaactcaaaaaaattaacaatt
agttcatacgttattaatttcaacgagttttagtgtaaatatatatgtgg
tcctctatatattttccgtattattattattattgattcgctccaaagct
ttaatttcagtctcaagactatactgctcaactgtgtttatagtagtatt
ttcaaacgaacaaaaagtgacaatacagtatactttaaactaaaaaaaac
tttgtcgatgaaagtctatcgatcaaactagcgaaatccgcccgtttaat
ccgttttcccgccaccatcacttattgtgttttcatagagctttatttga
cggaatttcctttcttctgatttttcatatttaaccaaaacttacttgaa
agaatcttaaaagggatttttacaactctctggatcagatttttcgaatt
gtttcattcgcaaaagaagagcgactcactgctataaatgcaacattcac
cacactatctccacaatttcatctattaattcatacaatgacactacaat
aatccccacttgctcagaatttgtctctcccgcgggggacaaattggaat
caatcattctgtcggtcgaccattgaaccaccaccacacaatatggttca
gcggggggaggtccagttttattgttattacgtatactgctaggggaacc
caattttcggaccccgcgcggaatattcaaattggaaagagtgtgtgtgc
aaaaactttgtccatcttgtgtccagcagaccagccagcagcttctcaat
ttccgcttcaactttctccactttcccatgggacaaaccttttgtctttc
ttctggcttctcctcttacttcttattcttcttcgttgcccaaattgtgc
tggaagaactagagatgctgaaaagaaataggaaaagagcacgaagacaa
tatttatgttttgttttccatggttcgcctcgagtatttgattaggcttc
tccttgttgtcttcactcgacgtcgtgttctctattttatgtccactctt
gaattcctggagttttcagtgcacgcatttgttgagctgtaagaaagctg
caggagtttcccagaatttgatcgatttacggagcggagtgtcgtactac
ttatttccggattataaaattctgagaatgcgtattgcacaccatatttg
acgcgcaaattatctcatagcgaaaactacagtaatttttacgtttcgag
aatcgagcccccctaaatctacacaagagctacagtagtaatttaaagaa
ttacatttccgaacctttctcatttttcaacaattttttaacttgcctag
cgtagccgaaaattagcggtaatcgcttcaagacccaaaacaagccaatt
tcatcaaatttcaagtagaattttgtgaaaacaaccgtcactaccattct
gatgaccctttacttcgaccgcccagttcgttaaacatttttgaattttg
ttcacctgtctgccaccacatatctttcttcatcaaaattcaacgtgctg
cgatcatcatcttcatctctgtctcttcatctcgcccaaattcatttccg
tcactgcgtctcgtactgattttttttcatttgtctccaatcatttagag
gccaaaagacctcctctcaatttttttctgtctgtcattgacccctcagt
tgcgaaccgattcagagtttacataaacaagctcgctttgtatataatgt
tgagtgagcgagagagtgaaagagagaagacgcaggaagctaagcgtttc
ctttgtttcaagctctgtcaaattgtcaattttctagctagaagattctt
atgaagttttgaacattctagatttagtttgttacctacaacaggtgaat
ttgtctttcttgtccagagataaaacttatcgtggccttttccgaaatag
tatcagatttcctttgtacaagggctttcgtgaggcggtaaatcgcctgc
ctgactttaaggtgacctccgcctgcctctcgcctcaatacgttatgcta
aaacaaacgtgaacttttaaaaaaatttaattttcaacaaattgataaaa
atttaaaaaatttgaaatttacctgcctaccatagaagccctaccttgtt
ccactattgatgcgattcattctattacaaatcaatgtaacgaactccga
agtttgatagcccgaggcgttttccttgttaatttgatatcgattatcag
tttgaccaaccaaacaccatcgatttggcttgattttcaaggaatttata
gaatttcgtagagttttggactatgttttgcatttacgttgaatggagag
aattatatttgaataattgaataacttgttaatggttcaaggattacccg
ttccgaagtctagaaatgccctggcgatgctcccgtcgagaactgtaacc
gataatcaatcaatattgcgggtattaattggctaatattcataatcctg
aaaagttatttgaataacggcaaactcccaagaaacataccatttccgag
gtgtatgagaattttaacaagaccttagggtacataagcctatcagtttg
aaaaacaatgtcggaatttgtgcttccatggtagacaggcgcggtttcag
ggtctgaagcttgcctgaaggccaggcagacaggcgttttaattcctaca
tggaagccctagaatacagcatatacggtacctaagccaattatcaaatt
ttacttttaaaaattcattccacaggtgttcctgttctgctgcatcatcg
tcacacagacacttacacgcgccttttcacttctcatttcccactttttc
ttcgtttttctcgctttttcttcttctcgacacgaagaagtaggatagat
ctagagacgtcgaaagccataattgtttccgtcggcgtctccacgcgcac
tcgtactgtctacaagtgccacacacacacttgaagaaaatagagagagg
tgcaggaggaaaaggaggggacgacttctgaaagtgtcgataactacctc
ctatttgagtaaagagtgcaagaaatatatgtgcgtgtgtgtctaatgag
agggtcttggagcgatttttaagcatgtacaggcatgaatcaggcggcag
gttccagccaggctctgaaaccgcgcctgcataccagggaaacccaacga
tggtttttctttgcccggttgatccctttcttggatagttttagtcttcg
tccgtttttcattcatactctttttgtaactgttcaaaagtctagtttca
tataatcagaaattcgagaaaaaggatttttcgaggctctgaaaaaagat
cccagaagattgtgtctaattctaattctctacagaaaatgcccaaatcg
aaaatttttcgacagatcctcgtatttcgaaattctggaacattcggcaa
agctgaaaatgtcacaacttgccaaaatgaacattttcggcaaatcggcc
aatagctgtatttttcaaactttcggtaaaccggcagttcgccaaaaaaa
attcggccatggtctagactctagagttgggcggcagacaattatttcgg
gcaaacgcaaaaattaaaaatggaaattggtgttcggcaaatcgacaatt
cgccggaattgagagtttcctgcaaattcggcaaaccggcaatttgccga
agggcaacttctccgaactgacaccccttccaaaaatccgaaattttttt
agcttcacccccttccctcccttctcgttttctaaaaaccggacacacct
cttacaattattacaaacaccactacgtacgtattaaacgtctctcgtaa
taagtggggcgccaaaatataatggtttttgttgtgtttagttagcctcc
tcctctctacttctccaccatcatcaaatctaccaccacaataacattaa
ttcgatcatcaactgactacttttgtctttcaatgtggatttgtagttgt
tggttatttgaattcttaactatatatccatccctatgttgaaaatttga
aatttttggtaaatttgaaagataccaagtttatgtatattataatatat
tataaaaatttccggtaaattgatatcctgcaaacggcaaaccgacaatt
tgccggaattgaaaatttccggcaaaccgcaatttgccgataataaattt
gcctttattgattctaggtttcgaaaaattacgtgttccgtttttttttt
gaatattaaaataggaatatcagaattttttattttttattctgcaactt
ttcaaattatgttcaaatttattataaaactatcgtaagtgtgaatttgc
aattaattttcttattgctaggtatcagttttactagggctgtcatgtat
gtaccaaaacgcctaccgcgccttctgtctagtgcggtgcggaacccgaa
aagtgtcggaatcatctttcgcagtatgtggtgctgaaaccaagcctttg
agttctcgccatagtgcggcgagaggccggcatgaggcgggcaggtagga
ggcaggcttcaggaactgtgtcgcgtctgcctcccaatcccagaatactt
tttttttcaaaaagttgcaatggaaatcagattttcaaacgcaacctgtc
ttcctcttgtactcaacttttacttgatgatagtcgataaaggtgtgaac
gcggtgaggtgtaaccgtgtgacaatacatcattgtattattctttttcg
caaaaaaaaaacattcttttgggtattatattctaccaatgtatctttca
ttttctcgattgattttttctccggcgaaaagaaaacaaattgaaaaaaa
acgtcaaaacataaacatttggaaaatataaaggtggatataaaaacggt
ttctttcttctggaacattcatttttaaccattttcctacatattttcac
gctaagccggagcaaaacagagacagtcgagactgtcaaaacatgtaaaa
tatacgttttttggtatacctatttattaacaggtgctcccttttctcta
aaagtttaaatttgtcgcgaaaaaatgcaagaaatgttttttttctaaaa
actaaaaactcgatcaaaaataataattgggtatttaaatattccggaat
ctccattttcttcccgttcctgcccttccatttttttcttcctgcactta
ctcgagtattcatcctcttctactgctgccataaaaggtcttccgcttca
ctgaagccttctgcacagcagcgtatcctcccgcttcatatctcgttgct
gaactccatatagcttgttatagctcagttttagacggatttaggttcga
atttctgtagggtctctaggagtactgtaataagtgatgtgtcaaaaatt
tggcctaaactgtcattgctatagattacggtgatagaaatttgaatatg
tatgaaatagtgaaaaatcagtagactgagccttactcaaattcacatcc
gttcgagatatttctgagttctgaatttctgttgattgcaattgccgtaa
cttatagcaaggaaagaacaatttgaagccgaatttacggcacaaaatta
gttttggtgcttctagagcctattttataaaatatatacttgacacgtgg
cttttcaatatcaccatctcaagaaattaccacaatcgtttcaggtgcga
acaagagtgtggcgaggaggcgtggcgaatcgcgtgctgctcacgagtcg
ggaagatcgccatccttgtcatgtcaatcattgtattatatcttatcata
tcaggttggtttaaatacatattattcaaatttatctgagtttacacaat
gaattttcagcattaacgccctccgaaagcacacacaagacggacctcaa
cgagccgcggcctggtattaatttaacaaggtgagaatgttgggaacata
ttactattgtaggaaattgctcgataattccacacttattgagttcacaa
ttaatttctactatattaactgtgtttttggtaaagaagtatcacttttt
cccctcccaactccgataattcggcattcctagagttttaacacaatgtt
ttacgacatacttatgaagagttgatgcaaatcgcaaaaaaaaaacagaa
aaataactattttatgaatagtatcattatcgtatggtgtcgtcaaaatg
ttttgttgttttagtttttttttactcgaaattttctgaaaacaccgaat
ttcatattgaatcaaatttcttgataatttattagacatttcgattttac
agagccaatcaagtactcaccggattatgtgatgcctatgagcgaggaga
cgtttccggagactcttgtaatcgactttgctatgatcgaaactggcttg
tcactgacttttacgaagggcacaagactgtggtcatagtgaaagatggc
ggacagattgctgtctataaaagcacaaaaccgtttatggatcaattcga
cgagccgaaagaccatctgacggatgcagagttctcggatcgagtagtcg
atatggtgaatgatgagctgagactcggatggccgaaacactatcgacgg
catttaatggagactgtgtggccgacactgttacggaccaagggagaagc
catgtcgaaagcggatcgacgatccttgtgggctttgttaaagcagcctg
aattcatcctgttccgagtgttaccgttgacacgtgtcacgccgaagctc
attgggacgtgtggacatatgtatcagactgagtcactggtggcgttcaa
gatgaaagggtattatacgaatttgaaggtggggatttttttttaacttg
attttaaaaaaaaaattttctcaatccaaatttacaggcaaaaatcttgg
tgcatgtcatgggaaccctgaagctcttatacgaatttctcgacgaaccc
cttcaatggtgtgatgttcgatttgataatctcgggttatcagcagatta
tccgaaaaggtaggtctgcctgtttttttatttgatttttttttccgaaa
aaatctacattttcaattattcgaaacgtaattcgaataaaagttattaa
tgattttttaaacaaaaaaattgatgataatccaaccggaaactcaaatt
ttgaaaacccctaaaaatccaaatttctcaatttttctgcagattcgctc
taatggacggtgacatggtgtacacgaaatcgaaattggattctctccta
aaaggacgtccgtgtgaaagtgataatgattgtaaaattggagactgtga
ggcgagatgcacttctaatatggtgtgctcgtcgaggagtaacgggaatt
tggaggtaagcttgaaagttgaaaaagtttggaaaaattgtgaaaaatca
ataaaatcggcaaaaaacgagcttttttccagatggccgaatttttcata
gtttgcaaaagttcgtccacctgtgaaaaattgctaaaaaagcaacagca
ttgatgaatattcataaaaaaccaataaattcgacaaaaacctttttgat
ttttccaaaaatcgaaaatcacattctgatgttcaaattgaattttcaaa
aaaaatatagaaatttcctaaaagttttaattctcaaaaaacgaacgact
gacaaaaaatttttaaaaaagtgaattttccgaattttttctaaagaaaa
actgaaaatttgagaattttcagtcagaaatgtgattttttttttgattg
aaaggagtttattttgtagaatttaacttccactatcagaaaaaaattta
cctatttactttgtaataggaaaaaagttgtgaaattgttaggaaaattt
ttttcaactttacaatttcccggacaggcctgtagttcctttttttcaaa
acgtaaaagaaaaaattaattaaaaagttcaaactcctagaatttataca
tttattttgcattctaaaaaacaaagtttttcttgatttttttgtgtaaa
aattgaaaaaaaatccaaattttgtaggtcttctgcgataaactggtcaa
caaactgttcgcaaatcaatggtccaaaaataataaatatttggtcgcat
gccgggatacaggacgaaatatcacaactcgactcaacgaattacggtta
acatggtcatggaatctgccggatgtttaaaggaatctagctcaattctt
tctttttttttcttctactccatgtgtcaaaaaatccccgtgtcttataa
ttttctggtgcttttttccatattttcctttttttgtgttctggctcatt
tttccatggctcacagagcccgaaagcttaggattttgaaattttattcg
tttttttctcataattctgtcatcattttttgctctgcatcatcatcatc
atcgtcaacatcatcgcgttttattatgggttcatgtattattacacttt
cctcgaaaaaaaattttgacgaacgtgtaatatgtttcaccttgtctcat
ttgtacctcgttcattgttacgggtttgaagttttaaaactctgaattta
tatgaagaattttaatttaaaaaaaaactttgtttccttttttgaatttt
tacagacaaatttttggcttgaaaactgaaaaaccctgactaaacttact
atttatgtgttgggtatcaacgtgtattgacccacgacgtggctaagaag
atcgtacaacgtgaactctatgaactaacttatttattccttagtttagt
aatgtaataaactactcgtcttctcctcctcgtctcgccttcgaatacac
aacattatgaaaagagtttttcttaagataaaaaatgttctaaaaaatcg
atggccgagtttcctatttacgcggccacaagaccagtaaaaaagtgtta
acacaagtgcgaaaactagaacatttattttcaaatttcacccgatttct
acaaaaaatcaacaaaaaagtcacaaaatttaaaatatgaacataataat
caatatcccgctggcgctgactcctccccttttcggaaatcactgttcgc
atagatttggccgtcggaaagtcgttcggcggcggtgacaactgtcaaat
tgttcactgccttcattacgtgaccacgatcgatcagggatttcacgtag
gctttcgggaagtttggctcgtaccacgtgtaatttggctaaaaaataag
gaaattgggaaaggttttgattttattgattgaaaaatatttcatgtgaa
agtcgaaaattgattgaaaattaaattcagaagttttttttctgaaaatt
attgatttttatttttaaaaaatcaactttttgacaattatcgatttttc
caacaaaaaaaaaatcaaatttcgcgtgtaattctctacctgtaactgat
tgtgcatccttggagcatcaacagcttgtttaacatctgctttcagccat
aacgcatgcagtgcaactccagcaacacccgaaataatggtggatccacc
ggctccgccgaccgccataagctccgccccttttgtgttaaagatcacta
atggactttgactactcatggggcgttttccagggcgaatgaaattggcg
ggagacggtgggaaaccgaagaaattcggatgaccgggagtggaaaagtc
gtccatttcgttattccagagaattcccgtcgattcggaggatactaggg
cacccaggctggaagaatttgagatggtggaagagtttttttggcggtgg
cctagaaaatgtcttcatatccgaaaaagtcaaagtgatggcctagaaat
ttaagtttgtggcctataaacttgaactgatggcctaaaaattgaacgtc
gtcctaaaaatgtttttaactgatggcctagaattgaaaggtgatggcct
ccaaatttcaggtgggcgtatataaactttggttgatggtctagaaatta
tacacgtggcccagattatgaaatcacttcggtataaaatccaggtggta
aacaatttactattaagactgcctaaaatcatcccctggcctaattagtt
taaaatttttggtgacgacctcgaacttgttcatttttatcaactgcagt
tgcttgtcgactgaggactaacttctcacttgctggccgagttttcgaag
ttcggccaccaaaaatttcctttaaaaaagccaaactcactataagttaa
tggtagacgtaaccgaaactgcattgccgtctgcatcgataatcgataca
tgagttgttccatgatcctgcggtggtgcttcaaacgatcctccatagta
atcatcaggatgcgtcgtgtctgtgatcttcgacctaacccaatccgccc
actcttttgacgtaatatttttggcgatttccgtggcgtttgccacgaat
tgcgggtcgccaagccagcttctagccgcataactaaatttgctagattc
cagaaaatgatggtataacgttgcgatttcgttgaacgacttcatgttat
attcgaagccatccatcacgttaagtattgcctgagccaccgctgagccc
gagggaggcggcgggccgcagactccgcgcccgtttttcagctttgtgta
gatcacattttttgagtcgtggactattgatttgtaatttttaaagtcct
gaagccggatgatcccaccgttggcttcgaactctttggcgagttgctcg
gcgagccgacctgtataaaagtcggcgatgggatctgtggagtttgcgag
tagccggaatgtttctagaaggttttggcgggtttttatctgctctcctg
gttggaagacacgctgagtttcggggttgatgaagtttttcatggtgggc
tccgcgcggatttggtgctcgttttggttgagagcttttgcaagggcatg
ggacgttgggtagcctggaattttttaggatggcctagaaacatgaaccg
ataacatagttacttattttgtgacctcgaaattttcatgatggcttaga
aatttttatgatggcctagaatttttatggtgacctagaaattttttgat
ggtctagaaatttttagtaatgtaataaactactcgtcttctcctcctga
aaaaatttgggcccgtctcccttcgtggtgagacccatcgtggcgagacc
catcgtggcgagacccatcgtgacgagacccatcgtgacgaggcctatcg
tggtgagacccatcgtggcgagaccctccgttgagagacccatcgtgatg
agacccatcgtggtgagacacgccgtggtgagacttattgtgatacccat
cttaacgtacacagtaattggagaaacttttaaactgatttttacaaaaa
gttcaacatttaacttaccaagagctcaatattccgttgcctcgcttttt
gttgccctcagggattattgttctgttgcctccatttccgttacccctgt
tgtgttgccttcgagcagcgttgaatccgttgccccccccctttttcgtt
gtccccggggaatattaaatccgttgcccccgttatccgttacccctagg
gattgttggccggtctaaaaacggccaccagaaaagtttttgagcatcaa
aaatgttctacgccgttaggagttttttaggccaacagaaatattctagg
ctcgcagaaaaagtgcccaccttcagccaacaaatcaatagttggtttca
acaactgtctccactcgacttttccacttccgaatctctcgaattcagtc
cggaggccgtgaagctctccgggcaccgcaatcgccttccatccgattct
cgactgattccatttgtcacggtacatttcctctgttgcggcgagcggag
caatctcccgagcatcgattaccgtacactcttttgtcgttctggaagaa
ttttagaggtttctaagtcattgaaaatatttttaggccacggcagaagt
ttaaaggccacacgcgcttctggctttcctcatattttgaaatggaagag
tttgccgagttagcccgtttggactaggccacgaccggggtaaatttacg
gagcgtcgtgtagacgattgtcaatggagcgcgagaaaaacgctttgacg
aaggccagaaaccagtgaggccacaatgtgatgtttgcaaaaatgttttt
aatggcctaggaaaatcattctttcttccaaaatttttcttctttgtttt
ccttttcgattattgatttttagttgaaaaatcaatattaataattatct
ttttttttaattattgatgttccgctccaattcgtggcgagaccaacaac
tcacgcattataaatagtcataaaatgtccgccgccaattccggccgaat
gtgtatccattacaccgatacagaaaagtgcggcgattgccgaatccacc
gcatttccgcctttcagcaaaatattccgaccgatttctgagcaaatttc
gttgtcggcggcgacggcggctttcgaatattttccgagtggagaaagtg
atggtccaggccaacggggtaggcgggcattgttctggaaaccttgccga
gttttatttttatcggccacgtagcaaatcggccagccatgaaccgactg
cggactagttttcaccctcgtggcctagctttctaacaaacctgcattag
taaatgaaaatacaatgaagcgaatgcgaccgttgagattaacaacgtga
atacgagaaccgttaagccgaccgccgcgactaaagtacggattttcatg
ggttgctcggcctcgataagcggctcaacttcatcaaatggtccatattc
tggcggtaaattatcatcgtccggaaacgtgttatagtattgaacaggag
gtgggttactgctgaaaagtcgagttttgcgcgtcaaatttgatgtattg
agtggcatgatcactattattacaagaccgcgaaattttgagaatgcgta
ttgcacaacatttttgacgcgcagaatatctcgtagcgaaaactacagta
actctttaaatcactacggtaaagcttgtgtcgatttacggggtttcggt
tttttcattttttttgtgttttttaaaaaacaatttatcgactaatgaat
gatttccgtaaatcgacacaaacactacagtagtcatttaaagaattatt
gtagtttttgctacgagatattttgcgcgtcgaatatgttgcgcaatacg
cattctcagaattttgtgttgccgtaataattctgatttaaaaatggaat
tttcaaaaatcagaggtttcccaaaaatttgaatattccacaaaaaagat
gaatctgaagagtattttcaattttttgagaaaataatcgattttctgga
ttaaaaaatttgaatttatagatttctagattctaaaatttgaatttgtg
caatttcaaacaaaaatgtatcgatttttatcgacttttcataaaattta
atttaattttcgaaattccgaaaatattgcccgtttttcatataccaaaa
aagttgtatcaattttttcaaaaaattaaattttcatcgatagttgtttt
caaagcatcatgatttttttgaaagaatttgcaaatgtgagaactacagt
actcccttaaaggcgcacgcttgtttttatttttaaaaaattggtcgttt
cgagacctggtaccgtattttcgcatttgggtaatatttccagcattata
aatttaaaaacaatgcactttttaaatcttgaatccatatatatattttt
ttcagaaactcatgccgcctcgtttgggtctcgattcgaatttttttcac
aaacgtataatattttctcgaaaaacccgcgaatttttaacattatcgat
ttttctctcacctcgtcgattgcccttcaggagtcattattcagaattga
gtatgaattaaaaaatcatagaaaaagtcaaagcgctgtcaattggaaat
ttaggacgagaatgtcaaaattgcaacttttcacgataacggaattctat
cgcaaaactagataagagctacagtttgctgcgtgtaagcgcgctccaat
gacaaacgagaagagaagagaagagggggtaaccgccaatagctctcttt
atcgaggatagtcttcaagtgacagaagagatattctgtggtgggagaga
gttgggtggaagggggaacaatgaggactacggaagaatgacttttagat
ttggagtataggagaaagtggaggttttggctgaaattattttcaaaaac
tttaactgtaacaactaacgagtagatttgaaaatgaggataatattcaa
cacaacagaaaaaaagtcgataggtaactaataaaaattagagaaaatgt
ggcatcggggagaagtggtggaacaaaagaagaaactgatgatgatgata
ggaggatagccgcgaaacaagcgattaacagtgaacaagattcatttcgg
tgaagatggagaagataacagcaaaaaaaaaaacacaacaaaagtcctta
ttattgcccattgagagtttgttgaaggacactggtaaggtgctcgtcga
ttccatcttgctgcgcgaattgtgggaacgatgcgtagatttgcttcagg
attgtgacaattctttgcttggtttggttgccgctatcgtcgtcgttgaa
agcatcgttggcgattgagagcaagcctgaaaaatacaaataaaaataaa
ataagttacggatttttttagattagaacttacaaacaaggaagattctc
ggaagattctgattttctggtccaaaaagtgcggcgtcttgtttatcaaa
caattcggcgagacacgtgtaaatgtaggggctttcctcggtgtctgaat
atgttggcaaccagctcaggaacatctcgacgacctggaaataatatgga
acttttttcttgaaaaactgaattctaaaaccaacctttccgtaggcttc
agcaggaagtggcacattgccgatgattttggcaaatgcagaaatcgcgt
tttccgtggcaacagtgctctcctcggtggctcgggcgtcctctcgttga
atcatggcggccagtggctccaaacagctcaaaatctcgtttcggtagtc
gctgatctggtggtagttgatggccataactccgaaaccgtagctcgctg
cttgtctcacttcaggatactcatctcccaacaacttgtacattattgga
ataagcttcgggaagcgagttggcatatgtccgacaccgaactcgatggc
gtcatcgagaaggcacattccccattgtctctcgaagtattgtttggatc
cctcgatgagttgaatggcacagttgaacacgttgatcattccctcgaag
atagttcccttgaactccttcataagagagtgagtcaaatcagagatggc
tccaaggcatgaggcctccaattccatgaaataatcgagctcctccttag
cttcagcatcatcgtcatcttcatcttcaactggacgatcgctcattctc
tttccgtagttttcaagttgcttgagaagcaccgaaatgatgagttgaac
ctcttcctcggcgattccctcggttttcataacctcaatgcacgatccga
tggtcgtcatgaacgaggcgagaatctcgacatcgtcctcctcctccata
gaggtcgtcaatgccttcaagaactcgcaccacaaacgacgcttgtcagc
caatccttgcttctcaacacaggtcaacaagcatggcatgatttcagcgg
aagccgtacgaactccgtcgtgaagtccgaaatcgagattcttgatggcg
agctcgtagacgtcgacgacgtatggcatgaaagcctccttcatctcctt
ggcgaacgcgacaagcatatcgcaagcagttgccttctcctcaagaccgc
tggtgcggattccgacagtcttttctcctccgattccgtggtattcaact
ccttcctcgttttcgtgaacatcttcgtctgaaatttatatattttttta
acacgtaaaactaaaaaacactcactgttgaagatattgaagtctgggcg
gtaacgagcggcacgaagaactggatccatgacaactgggaggaatggtg
cgaaatcggctccaagaatagagcagaaacgagtccatgagctgatcatg
tagctgtattgtggatcatcgatagccaaatccttcattccgtctccgag
aaggttcaggatctcgattgcagtagcgtggaattgttcctttccgacag
catatccgatgagagagatgcattcgatggtctttcctctcaactccttg
agctctccgacgttttgaagaatgtgaacgaggttcgggatgaggcgagc
atgatgttccttgaagagctcctcggcggcttcagcgacggaggcgatgg
cggtgacgatgttctcaacgacaacctggtatctcttgtctccgagacga
ttgaacacagcggaaagcacattttcgagtttctgaagaatgaatggaag
atattgtccaatgatgctctttgggcactcctcggcaaagttgacaagag
ccgaagcggcatgagcacagacacgtggaacatcggttctgtcaagagac
tcgagaagagctggtatgacggcggcgtggcacttcttctgaagagttgg
agcgaagtcagaagacatttgtccgatggcgttgcaagccgcgtattgaa
ctcttggatgagcatcattgacgtaattggtgatatgagccataatttgc
tctatgtgtggttccatagatctttggcacccttcaccgacggcggagaa
cgcgcgaagagccgcgtgcttcatcttccagtcttcgctggtcaaaagct
tctcgacaagtggaaggaacactgggagcatcacttttccgttgatgcag
caagcaacacggtcgatggcgctttcggcgatgattgggatactgaaaaa
taatttaattgaagaaaaactaaaaatttatccttactcttcatagtctt
cttcctcttcgatctcgttgagccactcattgagcacatcgtcatccatt
tcggtcatgcatgaaagaagagtctcgagaattggtccaagagctcctgg
tgcgtatttcttgagtccttttggtgcggattccatgtacgagcaaataa
cttcgatggcgttctgacggaccatctcgttcttttccttgtttccagca
atctgaaatttgaaaaaatgaaatttttaaattgggccatttaaattact
tacagcaagagtgacttgaagaacctgagacatatgagtgttaaggcatt
ttggcagagaagaggcgagctcggcgaactctccgagtggtccatctgaa
tcatcctcgtcgctggtttcattgcaaacttgaagaacatttggaacaag
agaggtcataagcctgacaacatccttctcctcatcattatcaacagcga
aagcgataacagcacggacggcggtggccttgatttgcaaatccggtgta
gccatgcacttttccaagacaactttgagggttggaaggaagtgggccag
cctgtttccaaaaattattgggcatccgcgaagaataagcagggctatgt
agtttccggtaagatcctcgctcttcaaacaatgatccatcagctcgagg
actcctccccatgtcatatctccagaatcgtcgatgaggtttgaagcgat
ttcagagatcaaatcagcaatcttcttcttaatcgagagttcggtctcgt
gaactatcatctcgagaactttggcgagaatgcgctgtttgttctcctcg
ttcagcgtttcccaaatcgcatcccagtctctggcgagaactcgtcgcag
aaacaccaaaactgtggatctggcctgaaaatcgaaaattcatggaatat
ataggaatttgagtgaactaacatcagaattattcgtgtggtgtgtgtag
gcctcgaaaagtgcagctactttggttggtccttcaatcttttcatagac
ttcttcagcttgttttcggatatcattgtctgctgactgcagttttgtga
tgagctcagtgaattgattgacgtccattgtagggaaccctgaaaatcag
aatatgtgctaaaaatttcaaaattgagaaggaaaaagatgaaagcgagt
cggttttgcagataaacgcctggggaatacgcggaatcgctgaggaaaat
agatttttagtataaaaattggcattttcaacaaaaaacctatcggaaaa
tgtgaaaaataggccaacaaatattgaattttgggacaaaaacgcctcga
gtgcacgattctcaacggagcgcacttgctgcgtcacacgcactttaaac
tgtacacggcgggaagttcaaattttaaaaggattcacgtgattttcacg
acatttactggttttttcagcgagttttcgcaacttttcggcgacaaccg
atgatgatttatgtttggaatatgatgatggtagcgtgttgcgaaataaa
aaatcgatggaatgagtcagcgagaaactaatatttgcatagagaactgt
ttgcaattttggcattacattggccagtgcactgacaaaaaaagaaaaaa
ataaacggcaaaatctctaatacctattccaggcaaccagtgtctggcga
cgatggagagtaattctgaaagagacgcagttgaaaagagtgtgtttttc
gctttttttttcagacagaagagtaaaaagagtaaatacgtatcagtagt
aaaaacaatgtgcgagctgggaaatcagtaataattaactacttgtgata
caaattcctcaaggaatgaaggagaaagtgtactttttttgagacccgaa
gaactcgggggatgtccaattggggggattaccaactcgggggattggcc
ccgcccacagaaccgtggcttgcaatacgcccatttctgcaactgccgca
cggttttaaaactgtatttttctcaatagagcgagaattaacaagaaaaa
ataattttaaaaccgtgcggcagttgcagaaatgggcgtattgcaagcca
cggttctgtgggcggggccaaactcccgagttggtaatccccccaattgg
acatcccccgagttcttcgggtctccttttttttaattttgaattgaaaa
attgtccgaaaagtgcaaacgtagaacatcaaaaccagtggaggggcgaa
atttgatagatcgcaggttgcaagaatgagcattctacgagtttcgcgcc
atttctgcgtagcgcgcacaatattgtgcaataaatctcggtatttgcgt
acatgcatcatatcttacgcgcaaatcatattggaaatttccccgaaaca
cggggaggcaaagctaacgtggctgaagaaatttctacagtagtcccatt
tggctgactgaatattcaacgcgaataagttttgtacactattgcgtact
ttgcgtacgcgcattttatttgacgacaattcgtcaatatcagctctggc
taaaagcgcttttctcattatttaagcgaataaaagtcgaaaaaaaatgt
tttgtgatagagaatagtaatttaaaaaataaaaaagtgcatattttatg
tttctcattatgtttccactgattttctgagaaaaaccgaaaatttcctc
ttttttcgatgaatttcagctgaatagtttgtttttatctagtttttctt
ccgattgactgaataacacatttaataacatcaatataacgtttaaaaca
ttcattgtctcgaaaaccaatataaaactcgtcagagagggatacttagt
agatatgctgaacaaggaaaagagagagaagaacattaaccgaatgggga
ggggggaataagaaatctgaacaggaacgaaatataaagaacattattag
aaagaacaagcatggcttgatcttcttggcagtcgtctccttatcctatc
acttcttctcggcgtccttctgatcatgctaccgagcaacgtggcacgat
cgaagagtttcacaacggtttgatactttcgctccacgagggggctccca
attcagcgagggtcctctcacgaagtttaattttttaaaattaaaaaata
agtaacacctcaagaattccatcgaagttgtgctcctttgcaataagacg
aaatttttttttacggaattgaacaggatcattgaggtacggcatgaaaa
cggcttcctcgttgaacgatgttgaagctccttcaccattgcacctgaaa
atcaacttctaaattttccaatttaaagaaaatccacatacttatcctcg
gaaacgaatccaatattctggttgctgagtggaattgcttcaaagatttt
gatcagatttttttttgaaattttcgatcacacatcttgtatccaccaaa
tcgccgagtgcttcatgaacttcagactcgtgctttccaacctcttccat
gagcttcacttcttctgcttggaacttttgattgccttcggaccgatctg
acttgtagtttcttcttaaatagtggctgattgagcagtcgaccttgcag
tcctaccttctttggcttcttctgcggcacttgagcccttgtaagagcac
ttattgctgcttaaccttccttattaatacttcgaacagcttcttcttgt
tcgcatctatttcgaattttgtcttgaaatcttccaatgcagcgacaacg
taatatctggaaattataaaaacattaagagaaaatattttgaaaaaaaa
tcgaaaattgcactgaattcctaaattttttattaaaatcgaaaaaaaaa
aatgaaatacgtgagattgagtttcgagacttttttattcagaatcagca
tatatttctccatatttgagtaggttttcagaaatattgtaccataattt
ttggaaaaatgtaatttttaattcgaaattgcactgaatttctcgaattt
ttcactaaaatcgagaaaataaatatgaaatacgcgagattgaggttcaa
gactttttaattcggaatcagcatatatttttccatatttgagtagattt
tcagaaatattgtaccataatttttcgagatattttgaataataacttac
ttttcgacgttttttgcctttgtccggtttaatccatcgaatttcgaagc
ggtttgcgtagattagctgaaaacattatgcttattccacgtagtaacaa
gaaaaaacaagaaaaaataagaaaaaacgaagaaaaataagcatataagt
caaattaaaaatgtttattcgatcaaaattcttaaccataggaggcggtg
gctagccggcgcactctcgcggccacgttagctttgcctccccgtggaaa
ggagccatgatattacggaaacactatttgaattctgagaacgcgaaata
tctcgtagcgaaaactacagtaaccctttaaatgactactgtagcgctgg
tgtcgatttacgggttcgatttttaaaattattttttttgttttttgtgt
gcgtcatcgattactaaattataaattatttccgtaaatcgacatacaat
cgctacagtattcatttaaagaattactgtagttttcgctacgagatatt
ttgcgcgtcactccttcaggcaccacatcttacactcaaaatcgaggtga
atttctgtgtatttgacagcaaaaatgtcgtgaaaaacaattaaataagg
caatttgaagaggaaaaaactggggcagatgtgagataagaagaagaaga
agcggggcttcgacaaccgtaaactaatcagagatggaaagtgagaaatt
tgaaatttaagacaaaaaagttaacaacgggggattttttttagagagaa
agagcgagtaatcgggcagcagcagagaaaaaaaaagataataaacaatt
gaaaaaatataaatatcggggaaattattgctgaatagactgcaaatagg
tgacaatctcgggcggtacagaacgaagtgtctctggacaatttccgggt
ccacggacaagaacggcctgcgcaaagtaggccttgtggttggcgatgtt
ggcggcgacgggcggttgcttgggagcgtaactcagacgacagaatgggt
tcacaaattctccctcggcgttgtacattgaagcttgctcttcttctggt
gataggacggctcgatcggaggctgaagcagcttccagcagcattgccac
ctcgtatgacagaattccgtattgaccactgcaaaaaaaatttatatgag
aaattgaatttaaaatgattttatttgtaattttgtttttgttaattgtc
gttaattgttttttttttgagaaaaaaccgaaaaaaaaattaaaatcttc
atttttgatttaatttttttgttgaaaaatcggcagttttcgattttgtt
tttttgaaaaaatagggaaaagtcggtaattgtcgatttttcaaaaaact
gaaaattccagattttgtcaggaaaaaaaacgaagaaatcgacaaaattt
caattttatttttttaaatttgtgtttttcaaatttttttttgatatgtg
atttttaacttttctctggaaaaaaaccgaaaatttgcaatttttcaatt
ttttccaaaaaaatctttaaaaaatagaaaattttcgtttttttttctga
aatatttaaaaattgtaactttctattttttttaaacccgtattaaagtt
taaaaaaaaaatcggagaaaaaaaaactgaatcgaaaatatgtgattttc
aatttcctttgaaaaaaatataaaaaatcgaaaattttcgtttttcgata
ttttttctggaaaaaagcctaaattttcattactaacacaagctgctgcg
tgacatcggctagcaaattgcccattccaatggcaataatccgtttctca
ggccccgttgtcgtttgtttcagacctggcaaatcaatgcatacgacctt
ctcgatgagcattccgaacatgccagtctgaatattctcacacgattgaa
caagatcctgtgcactccgggcgatcgtaaatcgacacaagaacacgatg
aatagcttcataaacttgggtgtcttcgacgattgaactcttcgaaacat
tgtattgagcacaaatgtcatcgcggaaccctcgaagtgctcaatcgacg
gaagaatcgtcgccgccaactggaaaccgtattgatccaaggttttcgag
cccaaaagccgcgccaaatggctcaagatcaacccagaattctccgagac
gactcgctgagcattcacggaaaggatcacttcgagaaccgaaagtgccg
ctggaacattcgctgatctcgcccaaagacgttcggatagcagaaacgga
aggaacggtgagaattgatcgatcgatgagtttctagcgatacatgagga
gacgagaactcccgtgatttggagagcatatgggatgagatcttccaaat
cctcgcggaagatcacttcgatcagtggaaggagttgagcatccagtgag
gcgccgattgttcgggtctggaacaggaaattcgttaaaaaatataaaat
gttcttaaaattgctatcactttttttttgaataagaaaaaaaatcacaa
aaaggaaaacacgaaaaagcagacaaatgtttcgattttgcaatttttaa
tttttttttttcagaaaaaaattatcgatttcttctttaaaaaaagaaga
ttcttttcgattttttcggaaaaaaacatcgaaaaattgaaaaacaaaaa
gttttgatttttttttcagtgaaaatcgttcaatttttcggggtttgttt
cgacaaaaataattaaaaactaaaatttttcagtttttaggtttcttatc
agaaaaattgaattttttcgattttccgaaaaattaaaaaaaggtatatt
ttttgaaaacacgaaaacggaaaagtgttggttttttgtaaatttttgcg
ttttccagcaaaattgccaatttttccgaaaattttcagatcgaaagtta
aattatcgatgtctattccaatttccgagtttcagcgaatttttttttgc
agaaaaatttcagaaaatttgacaagttatgttccaatttatgaaaaaaa
atttgagaccaaagtgcggcacggaaaaatgggcggagtttagagtggta
tttttctctcaaactactccttaccttggtgatcaacacacaaatcgtct
caaacaaaaagtgcgtgtgcaccgaatccgccggatttttcgtcgccgac
tcgaccaactgtgcgagcttgaccgcaatcgcgtccgcatgccgaatcgt
gtcgtcatcgagaatcacaatgatcctcaaaatcgccttgatcagatacg
gcgagttttgcgctttggcatccttgtcgaacgcggtgacaaggttctga
aggatcgaggagactggaagattttgagccgagaagattttgttggaatc
agcgagaaggatcttttcaatagcgtaagctgcgtacttgtgcagaatcg
gagtattcgagctgagaagagcgtccgccgacttgatcgcagtcataagg
tgctctggagccagctgtttcctgaaagtgaccgcaaacttcagtgcatc
agctttaaggatcggagtttgattgacatcggcgttgagatgtgtggcca
cttgtgtgatgaagaagtcgttgatgtccaccagcgggttcgtcgccgtt
actccactcttagcagtctccgtcttcaccgcgatcgccgtgatcagcga
gtagacaatgtcgatcttgatccaatcaccacttcccagcaggttctgca
cgatctcccccagacatggaagcatttgcgcctcgaatcttcggcagaga
cctcgcgcaagatcgatggctccacggcgtcgagttcctacatcggtacc
ctcgatgtctcgcttcatataatccagtggctcatcctcgaacagttcca
tatcctgttgacgaagcagaaggttctgaacgcacacgttctcggcgaga
gtcttcagaacgccttcaccagtgaagtgtccctcgtagtactgtcgctg
gctgaccatcgacagaaattccagcgcggcgcacaccatcgtatcgtatc
gagtgtcggggccggtagacttgagcagattccagacggcaaggatgatg
tcgggcacgaactcggagatctcctcctcgtagcgttgcgagtagagcgt
gaagatctcacagatctcgtgcttaagctcgtccagagttgtaggttctc
ccgagttggaggtctgcgtcggcgcgtcgatttgcacgagatgcaagaag
tgtggcatccagtccttgagatgatcctcgaagtattccggaatctcctg
tgagcacagagaatggtagacttttgcaatgagaagtaagactcggagcc
attgggcgatctcgtcggctccgagttgatccttccgctgtcccacctcc
atcatgttccgtagcaacagagttagaggctcttgggtctgaaaaatcgg
ttctttttatttgtaactgaaaaatctggggagaaaacagtttttcggtc
caaattcgagactgacattcagatttcttcaattttttggctcaaaaatt
ttgaaaatttgtccatttttataggaaaattatcaattttcgccaaaaat
tcctcatttttgctttagttaaaatttttgactaaaaaatcataaaatgt
tgaatttttcacgatttttcggaaaacaaggccagctttagctagcttaa
atgtctaattttggtcattttttagggtcaaagcggacaaaaattcaact
tccgacggctgcgacgtaaaaaagtggccaaaattggggattttagctga
aattagccaaattttgagccaaaacgcaactcacgctcagtagacacttc
ttcagctctttccaaagctctgctgacttggattcgaatcggaatttgcg
gaaaatctgctccatcgacgccagcgaggccaccaggtgattgagatccg
ctccgttcaggaatttcgacaaatatggaaccaaatctggccatttttcg
ggaaaatctctctgagcgatgagatacagagcattggacaggatttcctg
aacatttgattttgtattgaacatcgcttcgagaagcatgcttctgaact
gctcctcgtcttcctggcccatttctacctctggtgccgggccctgaaac
aatttaaatataaaattcacgcatttattcaaattttccaacccaatttc
tcttcacaaaatttttcaaagcgacagccgcggcgattcggatctgcgga
gcaatttgttgctgttcgttgaccaccagttgaagaatttgaatgatata
gcctggatttgattgcagcgagcggagcgcttcttctccacgcttgcgaa
tcgcagcatccggctccagagtctgctggagagctgctccgatttgctcc
atctgaaaatagggaaaaatagctgttttgggggtgaaatagggaagaat
taggtgaaaggacaaagatagtttagcttaaaacttgaaatctaaaattt
ccggtcaaaatattaaagttttacgcaatttttcgcaggcccgcggggaa
taaactcgcaaaaattcgcaaaaataaaaaaaaaatttcaaaagtgtgaa
gtgtttgcgtacagcgcacccgacccgacgcgcaaatttttttcattatg
ttctctgttttcactgatttttactgatttttcctagttttcccttgatt
ttcttcaaattttccactttttcagcaaaacgtgcataaaaaaataaatt
aaaacatttcaattttcaaaactttgcaaaataaaggcgtcgttgcgtac
aatgcgcacgacttgacgcgcaaacttcccaatttttattcttaaatttt
cctggatacccctggttttttctctgtttcccccctaatttttcgcattt
tcagcaaacatgggtgttgataaaaagcaaaagcaacgaaaaaccaatcc
attcgagctaaaattcaacaaatccaagcatgacgtgagtttttcagagt
tttgaagaaaaaatcgattttctcgcagattctcggccggaaaaagggcg
cacaagttggagcaccgactgcgtcacgaaaacgagctcacgagcaacgt
gaacagacgctaggcgtagaatatgaccggaaaaataagattagcaaaat
tgtcgacaaacggctcggcgaaaaggacggaaaaagcgaggaggagaagg
gcgcgatgagattcacagaggaaagagtcaaaaattataaaagagcatcg
aaattcaacttgacagatgatggagatgaggaggaagaaggtttattccg
aaataaattgagaaaaattttaataaagtaaatttcagtacttactcaca
agggaaaagcgctctcggacattgaaaaatacgacaaatcgatgatttcc
gactcggatgacgatgaagagccgggaaatttgggctcaaatatggtaaa
agtggctcatttcggtggtggagagaagaccgccgaggagcacgtccgcg
aaaaaatcagccgagaggatatgatttcgaatttgattgcgaaaacgaag
ctggcgcgtcacgagaagcaacagcagaaggatgagctcgagctgatgac
agagtcgttggattccaagtatcaggctttgatgggcaaaatgaaggctt
catttaggccgaccgggcgccagccgctggaaaaagatgattacgacaaa
ttggtacgggaaacatcccggttttctccaaatttttaagataaaagata
attataaatttagagtgaaaatcgatttttttcacaattttttagtggaa
aacctaaaacccaaaaaacttgatctgaaaatgctaatttttaaccattt
ttgctatggaaattggaaattttcattaattttgctgtaaaagttgaaga
aatccaagttttagctttgtaatcagagaaaacactgtaaaattatttcg
gaatttgtgcaatttgaagtgaaaaataaaacatttaacttcttatcgcg
aaagaaattgagctgaactgagaatttttttgacgaaaaatcattaaaaa
gtcaatttttttgacaaaaattcgagaaaagtcggtttttcttttgacaa
aaatgacgaaaaaggcaatttttaatttaaaaaaataaatttttcgccga
aaaataactttaaaaaagtcgtttttttacaaaataaaacaatttaaaat
aactatttttcgacaaaaaaattaagaaaaagccaatttttttgtttaaa
aaatgatagaaaaaggctttttttttgtttcttcgcctaaaaaatcaaga
aaaataggttttattccattttttatccaaaaattattatttttccagac
aatcaccttgaaaaccgaagccgacgctcgtgccaccccagcagatcgta
agctatccgaagaagaagaagctctgaaagaaaaagaacgtctggaaact
ctcgaggccgcccgtatctcgaaaaataatgcatttttcaacgcaaaatc
tcatttatcagccgatgccgacgttgatatcgatgctggatcgaaggccg
acgccagaaaagttcaggcgaaaaattcgagatttgaggtcaaatttgac
gatgaaggtggcctgatcgatgaggatacggtggaaaaatccaggatttt
aaagaaaaatctggatggttctgatgaatctgacgatgacgaggatctag
aagatgaggaagaggatctggatgatctactggaagatgaggatgagctg
gaagaagattccgatgatgaggaagctcaggaagcccaaaaagtcgtcaa
aaaagcgaaaaaatctgctccagaacccgctgaaactctgccattcgtat
tcgaaatgccgaaaaactataaaaaattctgtgctcttctggaaaaacac
tcggaatcgatggatttagtgctggaacgactcgtgaaatgtcatcatcc
gagccttaaagaaggaaataagaagcgtctgaataagcttttcctcttgt
gtttaagatggtttgatgatatgtcgaaggaggaattgacagcggaaagt
gtgaaggaaatgaatttagcgcaggaaactatgcatgcgttgatgaaggt
agcgattggatggaaaagctgaaaaattaccgcactttttaatctgaaaa
ttgaaaaaattcgagaatttttgacctaaaattttgaaaaattcccgatt
tttataccccaaaaattgcaaaaaagtcccgattttttaccaaaaaatgt
tttaaaatccccgaattttttacctaaaaattgcaaaaaagtttcgatat
ttagacccaaaaattgcaaaaaagtcccgatatttttaccaaaaaatgtt
ttataatccccgaatttttgacctaaaaattgcaaaaaagtctcgatttt
tagacccaaaaattgcaaaaaagtcccgaattttttaccaaaaaatgttt
taaaatccccgaatttttgacctaaaaattgcaaaaaagccggttttttt
acaaaaaaatgttttaaaatccccgaatttttgaccgaaaaattgcaaaa
aagtctcgatttttagacccaaaaattgcaaaaaagtcccgaatttttta
ccaaaaaatgttttaaaatccccgaattttttgacctaaaaattgcaata
aattccaaaaactttggccaaaaaattaaaaaaaatacccgaatgtttga
cccaaaaattgcaaaaaagccccgattttttgagaaaaatcatgtgaaat
taaaaccttttttttttgaaaatcagtctcgaaaaaaaaaagaaaaacca
ggaaaatcatgaaaatttaagaaaaaaatcattaaaaataggaaacgatc
atggaaatatttttaaagaaacattatataaaaaatcattaaaatttcag
aaaaaaaatatggaaaatcctgaaaataaagaaaataatattaaaaattc
agattaaaaaacgcaaaaaattcaacaattgaaaaaaatttcaaattgtt
ttttgcagttcgacattcaatacggagtccgatgtgtgcgtgctctaatc
cgtcaacactggaaaggccgccaggataaacagaagagtagcccagtgtc
atttggattaatctctgcaattcgtcttgtttccggcctcttcccagttg
ccgattcctggcatcctgtagtggttccggctctttttttggcaactgaa
gcactttgctcggcgaaatgtgccaatttgaatgcgttggctaaacaaat
tcaattggctaatgctattgttgaatatgtgtctgaatccaagaggtaat
acttggaaacgaacatttaaataggcaaattttgaaaaaaatactgaaag
ctttgatataaaataggaaaagtaacgaaaaaaaaagccaaaaccaccaa
aaatattattttcaaaagctaactcaaaaaatttaaaattcagaattgtc
gcttaaaaaaatctatttttttcgatatcgaaaaaagattactataaaaa
ttcaaaaaagcaattttttaaaatataacttgatttttttttctgaagtt
cattttttaacaaataattgcattaattttccattttaatgttaaaaaaa
agcgaatttttcaaaaattgatataaattttgttttggcaatttttagat
cagaaaacattgaaaaaatacaaaaatcccgtttttttttaaattaattt
tttagaaaaaattgcaatttttcaaaaatcttccggtcatttctctattt
ttaaaaaatctctcgtctcttttaaaaaaatttaaaaaaccgaattatcg
aagcgtatcaaaattttgaaattaaaaaaaaaaccgaactccatttttac
gaaaaatccgaaagttgaaaattgttttcaataaaataaatttcagatac
gtccccgagctggtcgcatttgctcgaagtgctcttctgcttgcagttac
agagaaaagtgagaaattcgcgacaaatggattcccgatttccaagccac
acacggaaatgttatgctttgaggagaaggtaaatttataaaatttgttt
ttttgagcaaaaaattggtttttttttttggttttctctttaaaaaaatt
tgcttaaaaacgctcaatatttaaaaaaaaaactggcaaaatcgaatttt
ataatataaattaaaaattttgttcaaataaaaatgatttttttttgaaa
atttagttttgaaaaatttaaaattaaattttaaattttcacaaaattgc
caatgataaaatgttcactttttcttgtataaaactgcttgaaatttttt
aaaagcaattttccgaaaaataattttttaatagatttctgaaaaaccga
aaaaccaccgattgaaaaacgaaaatcaagtttttttccgaattttctat
ttttaacaaattaaatatcaattttgcacatacaaaacggttaaaaaaaa
acaaaaaaaattgccgagagccaaaaaaatttaagtttcagcgattttga
aattttttttttaggaaacacggtctcctcgggtggaaacgaagggggag
ggagattgcttgcgcgtttcaccgatgcgcctttcgcgtgctggcgcact
tctgaatattgaattatttttgcggaaaaaattcatttcttctatgaaat
tttcttgagaaagcaaaggaaagatgatgaaatgaatttttaaaatagtt
ttctcagttaaaaagagaataccttgctgcaaaaggttaaatttattgaa
aaattgagaaaataagaagtttatctttgttttcactacataaagtgggg
aaatctcaaaaaaatttgaagacaattaagaaatataattaaatatatag
cctgaaagtcaaataagaaatgaaggtttggtcacaaacaattttatttt
tgaattgaagttttgagaaatgatcatgtgccagaatcactaaatctgag
acattcagcccaatttctttaattttctgtgattttatcatggaagtgtg
gctttttctgtgatcttgccagttttaacaagttgaaattggaaaatcgt
gaagtgggaaactagcagtgaagcttccaaaaatttcaagccttactgaa
aggaaagtattggaaactaaaaacgaaagcttaagaagataccgttttta
tatatttgagttttgaaaagccttaataggttttaaatacagttttctca
agaattcaaacttgtaacgattaagttgaggcacagaataagatggtaat
actaagttatgttgaaaaaagccaagaaagactgaaaacattgctttcaa
tctgattttttgtaagtaatgtaatgttgaaacattattcttcatagttc
agcactttgtatggcttatttgagcccaaacgtacagtagtatgtggcaa
gaaataaaatattgtgccaacaaaattggagccgaaaaacccatgataaa
atgtttaatacgtgtattgctctaataaaataccaaatattaattagatt
cactgtctcgactctttttaattcagattaataacttttagctcctcttt
ttaacgaaaaattataactggatttcacaaaaagagttcgatctgagttc
tttcaacaggtacatagacgaattatatcttaaaatgacgagaaaagttt
gctctataaacgttatcattgcaggttatgagaaaaacaaataaaaattt
aattttaaaaaatccgaaaattcagttgttattttcaaacagttcgttat
gcatttccaccgaacggtttccgataatttttgtttctccactttcggtt
cagtctactttataattgttatcattttgaaatagaaaaatcgacgaaaa
actaataaaaatcgagggaaatcactcttcaacggtgaaatctcggtgga
cgcaatgaagctgcagcatttcaaaaaaattttagaagcaattttggtca
tttcagcttcaaaaagctttaaaacttaaaaaaattaaaattcatttcaa
aaaatttgaaattagtcatttaaaatataaaaattagaaaaattctaatt
ttcagcgaattttcaaatttatttttatttcagaaaaattcaaattttgg
ctttcaaaaaagcttacaaaatattaatttttaaaaaatctaactttccc
aatttttcagtacactggccccgcactccagccaatctccctgaccacaa
tcttcaacaattccccatccgatccatctctaaagcttcacgttcttcgt
gctctgctctccctcatccaacatctccgtgtaatctactccaaccaaaa
tgagacctattctatcgttttcaagccattcctccggattttggaatcaa
ttcaagccaaaaatcttccagccgaggtccaggaagagctggagactctg
tgcgcctcaatgaaggctgaaattggagccaagtgccgtctggtgcacct
gtcgctggtgaaaaccgaaaagagcatgctgaaaatgctggaaccccgtt
tcgagtgggatttcgatccggaacgcccacatcacggacccaaagacgag
aagaagaagctgacgaagaatctgaggaacgaaagacgcggagccatcaa
ggagctcagaaaggatacggcattcttggccaggaagcaattgtcgagtg
tcaagacgaaggatcgtgcgagaattgcggccacgaaacgtgtcatgggc
ggtcttatgcagcagcagggtgaatggaataaggagaagcgtacggcgga
tgttgagaagaagaaggacaagaaataatttaaattttcctattttttgt
ttgttgaaaatgactttatttggcaaaaaaaacccctaaatttcagtttt
tctcgatttgttgaaaaatagtcaaaaaactgatttctatgttatttttg
gtcaaaatttgcctttttcaaacattttttttgccatttttcctccattt
tttgttatttttttttttcgttttgttatgagatatgtttctgttttgtt
gacattttttattattgaaaattaaacgagttttctgaatttttttgttc
aatttttttgaaattttccgtttcacatacgtttgtcaatatctcgatta
atttttgaagttttccaattgactcgcgcattttctaaaaagtttttaaa
ctttacattgaaaatacccctctaactcgaatatctgattttattggaat
tttgagtttttttaggttaaaaaattcttgtgctaaaatcatccattata
gttcgtaagtcagcaaattttggctcaaacttagagcgatttccaattta
tggagttttttgttcagaattctcgaaattttctcatttctggaaatttt
gagtctacgagtcacacagttgttccgtaattagcttcacttacatctcc
tcaactctgcaaactctcaaactttcgggaaagggtctcgccacgaaatc
acgggtgggcggcaattgcagttcggcaaattgccggtttgccggaaatt
ttcaatcccggcaaaattccgtttgccggaagtttttaaacgggatcttt
tataagacggaaacacttaaaactgccatttttaattttttgcccgtttt
ctctaaatattttcatagaatttactgactttttaggatagatgttttca
tgggatgtgcacatgttgttccggcaaatcggtaattgccgaaaatttga
aaaacgacaatttgccaaaaaaatcgtttgccgttcacccctgtattgta
ccatttttggcgaaaatgcgcgtaaattaatatgcttgcgtgtgtaatat
ttcgttcatatattctaaatatacgcaccttttgaaatattcataatata
tgcatttacgtacgttcgagaatattttgggaatacacatttatcatcat
tcccacccgttgccatagtatcctcatccccgccccgccccgcccctttc
tctcatttcctcttccaaatccttaatggctcatccggtcattggagaga
tatggcagatgtggcggttttgacgaatgttctggagaactcgaatttta
tataactattagacaatttcgatattaaaaacatttatatgtaaaatttt
caattttttgaatttgctcgccgaattttgactttctgacaattgtgtgt
cgatttacgagggttatgtatatttacgatatgtttttaatcattatcga
atgctgatttccgtttttctacgagttgtcttcattttcgttggtttttt
tttgttttttttttttgaaagtgtattttttaaggtcaaaaaactagaaa
aatattcagttttcagtcaggaaaaccatttatttggttttttcaatatt
aaaaaaattattgggaaaaatgaatgaaactcgtcgaaaaacgaaaatca
tcattcgataaagattaaatatttcgtaaatcgacacacatgtctccgcc
gcgaaaaatcgaaatttcatagaggcataaaaattcacaatattttagtt
tttttattttttattttaatccaaatccctattcatgcttagatttttag
gtgtttttctgtaaaaaatcaaaaaattgtatattactcataaatttttc
caattttctcaaaccttggatctcgccacgacattattaaaaaattcccg
ttttctgcagaaatgacgacaacggaagaagctcccaaatcgccgctttt
cgaggcaatcgacaaaaatgacactgaagcagcgctggcactgctgaaaa
cgaaggaacaagccgctcaacgggatcccagtggaatgagtgtgctggca
gctgccgcgtataggtatgcacctttaaagcggcgacggttactgtatcc
tcgcagattgtttaaaggtacataccgtaatccgttgaatttcagaggaa
atcttacgttggtcgagaaagcgattgagctgaaatgtgatgtgaatgat
aaaaccgatggaactctgtacactccactcatgtttgccgccttatcagg
tagggcaaaaattttttaaaaaaattttttgcgtcaaatttgatgcaaat
tctggttttttaccgttgaaaagtaaaaaaaaattccgaaaaaatcgatt
tttatgctaacaacaaacttttaagtgaaaaatcgtggaaaattagaccc
aaatcacgtatttttgatctgaaattcaatttagcgaaaagtcatcgaaa
ttttatggttttcgcggtgagacccaatattcgcaatttttttttgcacc
aaatacaacacatttgacgcgcaaattcaaatttttgaaacttttttccg
tttttacaatatttttaggctgaaccccaatatttgaaaaaaaaaaaacc
aatacactatattttacgcgcaaatgttaaatttttatttaaaatcctcg
taaagttctattttctttttttgatcgttttcaagctcaaaaattcaaat
ttcaattcgaaatattaccggaacacaaaattctgaaaatgcgtactggt
caacatatttgacgcgcaaaatatctcgtagcgaaaactacagtaattca
ttaaatgactacggtaacgcttgtgtcgatttacgggctcgttattaaaa
atcattaatttcaaaaaaatcgagcccgtaaatcaccacaagcgctaccg
tagtcatttaatgaattactgtagttttcgctacgagatattttgcgcgt
caaatatgctcaatacacattctcagaattttgcgttaacgtattactac
tttcttagtttttccaaaaaaaaaattcgaatacaccatatttgacgcgc
aaactttttttttcaaagcaaaattgtcaaacgtttgcaggaaaacagga
cgtatgccgcctgctaatggactccggagcccgtatgtatttggtgaatg
gaatcggaaaaaccgcctctgaactggcggcatttgtgggtcatcacgag
tgtgtggcaattatcaataatcatataacaattgatgtgatcgaagatct
tttgcggccaaaagtgaatggaaaatatgaaggagctgaggaatatccgg
atgagctggctgtatttattcattcattgtgtggatcacatgagattcat
cctgttaagattatttttcgattcagtaaatatcccgattcgttgaagta
taagaaaaaggtacatagctgtgtagtttggaaaaaaaacgaaaaatctg
aaaatttgagaaatttccttaagctttttcaagatgcgcatttttgttca
ttcttattttcaaaaaaatccaaaaagttttttaaaaaatttaataaagc
attctttttaatttcaaaacaaaaaagttataccaaataaaaacttttag
taatcaaaatttttcactttttctcggtttttctcatcgtttttcaaatt
tgagatctcttcctgaattttgcctaaaaattgattttttcaaaatattt
tcagaaatgattctttctgtgaaaaaatgtttgaaaatgcgaaaatattc
gaaactaaaaaaacttttattaaaataaatttttgaaatttttcagaatt
taaaaattgaatcgaattaggtatcagtagttttcagatcgattttttcg
aatttctgaatttgttaaaaactagaaattaaaaaaaaaacttttgatgt
taaatgtttttcgagattaaaataaaccgaaaacccaaaaaaaatgtaaa
aattgtgttctttttgttataataaaccagaattttctcgaaattttcag
aaggttctagaatatttcagaattttctcgaaatttccaaaaggttctag
aacatttcagaattttctcgaaattttcagaaggttctagaacattccag
aattttctcgaaattttcagaaggttctagaatagttcagaattttctcg
aaatttccaaaaggttctagaacattacataattttctcgaaatttccag
aaggttctagaacattccagaattttctcgaaattttcagaaggttctag
aatatttcagaattttctcgaaatttccaaaaggttctagaacatttcag
aattttctcgaaattttcagaaggttctagaatatttcagaattttctcg
aaatttccaaaaggttctagaacattacagaattttctcgaaatttccaa
aaggttctagaacattacagaattttctcgaaattttcagaaggttctag
aatatttcagaattttctcgaaatttccaaaaggttctagaacaatccag
aataatgttttcaaaaaattcaaatttgaattcccgccaaaatgttttca
aaaaattaaaattcgaatttcccgccaaaatatgtacagtactcctacag
tacctctacagtactactacagtaccccgaccatatcccactactaaccc
caaacctatatctcttcaaaagactaaaacacaatttttcctaaactaca
gtaatcctaccgtactcctacagtactactacagtacccccaccatatcc
cactactaaccccaaacctatatctcttcaaaagactaaaacacaatttt
tcctaaactacagtaatcctaccgtactcctacagtactcctacagtact
actacagtaccccgaccatatcccactactaagcccaaactaatatccct
ccatcagccgaaaacgccttgcctttgtaaactatgacgtcactacttaa
caaacggacactatttttttatatttttttttcaaagcaaaaaccaccca
ttttccagatcctctacgtcatcgatcgtgtcttcgagaaacagcttcga
tgtaaggaaagcaatgaaataatgtcgctcaagctttggctaattctatt
ttcaatgcgtgaaacctcgaaattcgtggagtcgaacaaggaaaagtcgc
cagaagaagcgtctctacagtacgcaaaactgatttccacgtggcaagag
ggcgatgaaactaggcgagcacttgacgtgatgctgagaaatgcggttgc
ttcgttcccgtataaacattcattacttcatgatactctacaaaaagcac
tgcaaaaaagtcaaattggtgaacgaccaagtgcctatgaatacattgtt
caggcacttttcggacaacgaatcgctgcggtctgccagttttgctcggt
ttgcggacatcctggagccaagaaacggtgcacacagtgcaaagtatgga
gtttttagggttaaaaataattatttaataatttaataaagctcgaattt
gggaaataatcaattccaaattttaaaaatatggaaaaaattttattccg
ttacattttatgaattttcccacaaactcggcatttggctctagcttctt
gcccaagtttagcccaaaaaatattaacttgaagctgtctaaacttgggc
aaaagttagacaaaactttggcaaaacttggattcaagctttaccaaggt
ctaacccaagtttcacccaactcttgccaaactttggcccaaacttttct
tatttcgtttcaaatttgggccaaagtttggcaagagttgggtgaaactt
gggttagactttggtaaagcttgaatccaagttttgccaaagtcttgcct
aacttttgcccaagtttagacagcttctgatccaagttaacattttttgg
gctaaacttgggcaagaagcaagagccaaatgccgagaaactcgaataaa
aattgaaagttttcaaaatttcagttcgtttttaatttacaaaatttggc
agctctaacaattctttaaagattctttaaattaaaaaaaagaattatta
aaactttttaaaaaaattcattctgtagaaaattcccgtaaaatactctt
tgaaaatccgggaaaaaacttcaaaaaacaaaaataaattctagacattc
tgtaaatatcgaaaaaagaacattttgtctgtaaatgtattagtcaaaat
taatttctgatactttttccaatttttcaaaattttaagtgtcgaggttc
aatttttttgaatttcctgtttttcctttattaaaaaaagttttctataa
tatgctgtatttgaaaattaaaaactatatctgaaaatatcgaggcacaa
cgttttcaagatctggtgaaattccggatctacgttttccggatctacca
tttccggatctacgttttccggatctggcaccgtgccaacgcacaaaacg
cttttttgttcactcgacgcacgttgttttttgaaaatttcttctagaag
aaacgcttaacaacacgcgacgcgtaacaacggagcatcgttatcacgtt
tttctccgagaaaaatagcgttttaagagttggcacggtgccagatccgg
aaatggtagatccggaaaacggagatccggaattccgccagatcttgaaa
atgtggtgcctcaaaatatcgattaaagaattttttctgaaaaatatcca
atttttcaacaacagaatagctaaaaagtgaaaaaaaactcaattctcat
tataaattgcaaacaatttccaaattttgataaaatggaaaagagtttaa
aaatttcaggcaacacattttttaactctagtaaacgttttttaaattcc
aacaatttttacagctcgcctactgttcccaagaatgccaaaaattcgac
tggccaattcacaaaaaagtgtgctcatttctgaaaacgcgacaagaagt
gtcgcccaccgacgagaccgccatgtcgctggacgatattcaggctcaaa
tcgccaaaatcgacgtgtagaagtgccgatatttcgatctcaatatactt
tttttctggaatttatttatttttaatgtatatttcggcttcatctcatt
gcacgaacttttaatttcattttcataaattcatttttgaagtcattcct
tgaacaaaaattcactaaaacatgcattaagaaatatggaatccaaaaat
taatctaaaaaccttttcaaaaaaccacttcgtcaaaaactgatgatgga
aactcgttgaaaaacggaaagagtatccaataaagattaaaaatttcgac
atttcgtaaatcgacacaaatctcgtaaatcgacaaaaatgaaaaaatca
ggaacccaagaaattcaatattctcatttgtaaagacaactggtaaaaca
ttttcaaatcaaaaaattattttttttgccctcaaaattgatctccgaat
actataaaaaagaaaactataaaaagtggcgaaaattcgaaattttttaa
cccctctaaaatggttcattttagttgtctaatgatacaacaaagtagac
atagttctacaatatctgataaatacttgaaaagtctaaaaacaaaagtt
ttttcgtttttttaacggatttttaaaatccagaagaacgaaaaaaaatt
tttttaagagaatagagtaaactaatcatgttcgagcaaaaaaatccgac
ttagaatatgaacggacccaagtgtatcataattattttaatttctgtgt
atcagaattattttagtttccttagtgtgattcccaaactgcttaaattc
taggaaatatttctttactggaacactcttagccactgtacgctgccgaa
cgaataataagagaatacagaacaccaattatgcccgagaaaaagatcct
actcagaatataaacatagtcaaatttatcggatgtataaagattcccga
agacactttccaattacccaaattgttcatattctaaatcaaattctctt
actagaacgctcttggccaatgtacgcagccgaacgtatcataagtgaat
acagaacaccaattatgcccgagaaaaagatcctactcagaatataaaca
tagtcaaatttatcggatgtataaagattcccgaagacactttccaatta
cccaaattgttcatattctaaatgaaattcttttactagaacactcttgg
ccaatgtacgcagccgaacgtatcataagtgaatacagaacaccaattat
gcccgagaaaaagatcctactcagaatataaacatagttaaatttattgg
atgtataaagattcccgaagacactttccaattacccaaattgttcatat
tctaaatgaaattctcttactagaacactcttggccaatgtacgcagccg
aacgtatcataagtgaatacagaacaccaattatgcccgagaaaaagatc
ctactcagaatataaacatagtcgaatttatcggatgtataaagattccc
gaagacactttccaattacccaaattgttcatattctaaatgaaattctc
ttactagaacactcttggccaatgtacgcagccgaacgtatcataagtga
atacagaacaccaattatgcccgagaaaaagatcctactcagaatataaa
catagttaaatttattggatgtataaagattcccgaagacactttccaat
tacccaaattgttcatattctaaatgaaattctcttactagaacactctt
ggccaatgtacgcagccgaacgtatcataagtgaatacagaacaccaatt
atgcccgagaaaaagatcctactcagaatataaacatagtcgaatttatc
ggatgtataaagattcccgaagacactttccaattacccaaattgttcat
attctaaatgaaattctcttactagaacactcttggccaatgtacgcagc
cgaacgtatcataagtgaatacagaacaccaattatgcccgagaaaaaga
tcctactcagaatataaacatattcgaatttaacggatgtataaagattc
ccgaagacactttccaattacccaaattgttcatattctaaatgaaattc
tcttactagaacactcttggccaatgtacgcagccgaacgtatcataagt
gaatacagaacaccaattatgcccgggaaaaagatcctactcagaatata
aacatattcgaatttatcggatgtataaagattcccgaagacactttcca
attacccaaattgttcatattctaaatgaaattctcttactagaacactc
ttggccaatgtacgcagccgaacgtatcataagtgaatacagaacaccaa
ttatgcccgagaaaaagatcctactcagaatataaacatagtcaaattta
tcggatgtataaagattcccgaagacactttccaattacccaaattgttc
atattctaaatgaaattctcttactagaacactcttggccaatgtacgca
gcctaacgtatcataagtgaatacagaacaccaattatgcccgagaaaaa
gatccaactcagaataaaaacatattcgaatttaccggatgtataaagat
tcccgaagacactttccaattacccaaattgttcatattctgaatgaaat
tctcttactagaacactcttggccaatgtacgcagccgaacgtatcataa
gtgaatacagaacaccaattatgcccgagaaaaagatcctactcagaata
taaacatagtcgaatttatcgaatgtataaagattcccgaagacactttc
caattacccaaattgttcatattctaaatgaaattctcttactagaacac
tcttggccaatgtacgcagccgaacgtatcataagtgaatacagaacacc
aattatgcccgagaaaaagatcctactcagaatataaacatattcgaatt
taacggatgtataaagattcccgaagacactttccaattacccaaattgt
tcatattctaaatgaaattctcttactagaacactcttggccaatgtacg
cagccgaacgtatcataagtgaatacagaacaccaattatgcccgggaaa
aagatcctactcagaatataaacatattcgaatttatcggatgtataaag
attcccgaagacactttccaattacccaaattgttcatattctaaatgaa
attctcttactagaacactcttggccaatgtacgcagccgaacgtatcat
aagtgaatacagaacaccaattatgcccgagaaaaagatccaactcagaa
tataaacatattcgaatttatcggatgtataaagattcccgaagacactt
tccaattacccaaattgttcatattctaaatgaaattctcttactagaac
actcttggccaatgtacgcagccgaacgtatcataagtgaatacagaaca
ccaatcatgatcgagcaaaaagatccgattcagaatataaacatattcga
atttatcggatgtataaagattccctattgggaagtggagcaatccacga
ctggtttatcggccacagtccccggctaggacatggcttatattattggc
caaggggagcaccaccaggcagtgtacctgactcccagatcagcagtaca
tagcacttgaagaatggatcgtcctttaatcttttaatcttttaaaaaga
atcgaaggaactctcatcgggtcatgtggttgtggggacaaagagggagg
cttacatcaataccaaatacctgtggtagatcacaatacctgtggtagat
cacaccctatccacaaagaaaatctgtggacgtcctcaaaggaggccgcc
cgcgcccttgagctggccaacaaacccttcgagctgggtggaggaatact
ccagccgagcgactgaaaacggcggtaacgccacgttgtcgcacaataac
aacaaaaaagcccgcgggccccaagaagctcaagaagcccacggcttaat
tttcaaatcaattaccttactatgaatctcctttttgctctacgagtcgt
cgttgatgtcatccttccgtccaacctccgtcaaacagtccatctgacca
tccgtccaaccaacatgtggtggagtgtccaacgcatctgaaattgaaaa
atatttatatctgattttttaaatggaaccatttacaaaaaacataaacg
gaaaacgcttagcaaaaaaacaaacaattagtatttagaaaaacggagac
aaatgctctcgcgatcttatttatattaattttccagtcgattgcaaggc
atctgctcccacgggtttatataaaattgtgtaactaattttaaacttct
cttgaaacctttcaaccagtacttttcaagagtttttggtaatttttcga
tttttcagaaatttcaaaaaaacggcgaaattccactcagaaccctcatt
aatatttcactagtccagcacactaacccaaaaaattattttttttttga
actacagtaatcctacaaaattgctacagtactattacgggaccataaca
aaattttgataatgcgtattgcgcaacatatatgacgcgcagaatatctt
gtaacgaaaactacagtaataatttgaatgactactgtagcgtttgtgtc
gatttacgggctcaattttcgtaatgttacacgacacatttttttgacaa
atgcaaaaaagtgtgcgccttcaaattaaaaaaaaatttgatttttgttg
ccggcttttaacacatcgaaaaaataaaagaaacgaaagtttgtaattac
agtactcctcttaaacgcgaacaccttttcgcttttcagaaaaacttgcg
ccgtttcgaaaccgggtactatacttttatattaaaatcgattaaaaatc
gcgaaattttgcggtggagcatatgtcaaattgcaactcgaaaagaaaaa
atctgaaaatgcatgctgtgaaaaaaaaagcagcagtactccaagtcacc
cattggaaagaatgactgaaaattgaaaacaattcttcactttgagcgaa
aaaatgccgcgttgaatgagagagggacgaatcgaaatttaaaaggagaa
gatcaaaaaaaaatgtttgtggtaggtctggaatcttgcaaattatcgtt
ttaaaatcaatttttaacacttttatatcataaaaatagtttttcatcaa
tcaatcgattaaaataccaactctcgaaaattaacagctttaacagcgcc
gtctactgatttgaaattgcagtcgctgccgctcaattaaatgttttgcg
cgtcaattaaaatgccttgtacgcagatgcgcgtctcctaaaaaataaaa
agttgtccaattttattgaaaacgggtatttaattcatgtaaatatgctg
aatttagaaaatctaggtttaacctatcaaaaactataaaaaagtggcaa
aaatgggcaatttatggcaaaaattcacaattttgaaactcctctaaaat
ggttcattttattggtagaagaggactaaaaattgatatccgaaccctaa
aaaaattgtcctttttcaatattcagaagaaaattatgaagttatttact
tccatttttcgattgtacggtaaatcaaaactaaaggtgggcacggtatc
tgataaagttacgatcgttccaggatcacgaaaatcgaataattacacag
ccagagttacatgaaacagtgtttgggaaatttaaaaatcagtacaagaa
aacctcaaaaaaaaaacaaaattacaggaaaaaacggaaattttcagtaa
aaaattatagggtatgtaaaatcgataaaatatttaaaattcaatcgtat
tctccgttttcggcgttcggatcgttcactggaagtacgggatgtcgaag
tttgaaattgaagaattcgcaccaaccggctggaagtagatcgtgggagc
tgcaaaaaatgttcgtggccgcgaaaaaaatcggtggccgatttttgttt
tttcgcggccacgttgtgactagacggcgaaataaaaatttgttttttgg
tttttagtgttcaaaactgttgttcttgttgaaaaacaattttttcgaat
tttttttgttttttcaactaatttttttttctgaaaatgcttttagaaca
gttcattttgtttttttttcaatttttttcagacaccccttactccatat
cataaagctcggaaaattcggaatcccatccctgaaactcgatgagcacc
gttctaccgtgtacttcttcgacggaggccggtgatatccagtaggtctc
gttttggccgacggcttcaaggacacgaccgaactgaaaaatattgtttt
ttttttcaaaaccattttttttaggaaaaaatttttattgaaacgttttt
tttttaattttaaaattccaaaaaaacgcaaaagtgcaaaaaaacttgaa
aaaaatgttctcaatattttttccgactcacaatcaaagaaaatttgaat
cgaaaaaaattaattgttttcttttaaaatttaaggaaattatttttcta
attatttcttccaaaaaaaagtttaaaaataataatttttcaagtgtttt
tcaagagaaaattaaaaaatttcaaatttcaaattttaatatacttttta
ttttaaaaacttgtataaatctccgaattatatggatttttttgaaaaat
aaaaaatttttttattggaaaaagaaatctgatttttatagttttttttt
ttaatttgaaaaatacgaattctatcacggcaactcaaaattctgagaat
gcgtactgcccaatatatttgacgcgcaaaatatctcgtagcgaaactac
agtaattctttagatgactactgtagcgcttgtgtcgatttacgggttca
gttatttaaatgactttatttttcgtattattttcttcatttcaattaat
tttaaaaattgagcccataaatcgacggtaccgtagtcatttcaggaatt
actgtagttttcgctacgagatactttgcgcgtcaaatatgttgtgtagt
acgcattttcagaattttgagctgccgtgatagaattcgtatttttcaaa
ttaaaaaaaaactataaaaatcagatttatttttccaataaaattcgtct
aatttataaaaaaaaataaaaataaaaattgaacaacgctgaaaaatccc
agatttttttttcttattttttgaaaaaaaaaactttttttggaatttta
aattacataatttttttggttcaatcaattttttggttaaaaagcgtttt
tttttccttcaaaaaagcacctcaaacatgtgccttctctccttgctcgg
caacggcctaagcatctcatcaggaattttttccgcctgcttctccttca
aatacccttcccacttgaatttcccgggctcagtgcctgcaagccgatcc
agcttgattccgaacttctcagcatagccgacaggatgcataaaatgatt
atcaatatgaattgggaaggattcatcgtccgattctgtctcatcaggtg
aaataattaaaaatccaggcgttttgcatatttttcgaattgttgcgacg
caaaatgactggcgtaggtcgctgagtggatccaaaagttcaaatttttg
gccgacttttaataaatttaatttttcagctgaaatgtcaggtttcccag
caaaaagttgctcgaaagtgacgtcatctttatgataacttccagaacct
tctgcgatccgtctggaatgttccaaataaccttccgtagccttagtccg
taatccattaatcattgcaaatccgactggaaacaggaagaagctcgact
catccacccaaaactcgacgttttcatgctgaacctgccgatctttggcc
tctacggaaggaagatcttcgggataatcctgagcggtgaccatgaccat
cagacggcggccaaggatcctgaggatccgtgcgacacggatttctgttg
gctccaagtagttgagtagctcgacgcgttgattcagccggaaacgagat
gggcggtgggcaaggtggcggagttggtcgaagatttttggctcagagat
tcgattttcgtgcagctcggcttgaaattcctgcaggaaaatttttttag
gaaatgggaaaatcagaagggttttttggagttttttttcagtattattt
tttttgttgtttttttgaggctttgttaaagtttttaggtgaattttttt
tgttgatatttttggtttgtttaagaataaatcattttttgaaaaaaatt
cgtttttatattttcggttttttgctggtttagttaaaagtttttttttc
ggattttcaggttttttgacaaaaattgattttttttttggtgtatttct
taggttttcgggttttttttttggtttttgacgaaaaatttattttaaaa
aaaacggacttttttgcaaaaaatatggggtttcttaaaaaaaaaaattt
caattttttttgttggataaaattaaagtttcttttatggttgatttttc
gccttttttcacattctccaccagaaaaaacatgaaaaaaaccagaaatg
agtagttttgagcaattttcaggcagtttttccgctcagaaaataatttt
ggccggattttcatggtttctcacatccagaatctcctctgttggccgtg
gtacgggcggtgcaggcgtagatccacgtcgccaaaatttcgggcattgc
atcggtttcagcaagctcagtggcctgtattgaagccatttcatcgctgg
atcctgcttgagaccgctgaaatttcgcgtttttttttggaaattttgtt
gaaaaataaccttccaatatcgaaaatatcctctgaaagcatatgaaacc
agcagggtcttctattaagttcccccacaaatttaattgccacgtagaag
ccgcagacagcagtcacctcgccgaaccagcggatttctggagatttagt
ggttatagaaggatccagagacggtcggacgactacttctagctgaaaac
attaagattatggctttaaagttttttaaaagaaaaaccaactcgaaatc
caggttttaggtgctgatttagcttttccagcggcaaacaaccctccagc
gcctcgacaggtaaaaattgagtatttccatcataattacatcggagttc
atctgaccatgtgaatgttccttcaatttgtggctttggaatccgctggg
cgattttctcaactggatttcttcgacgatagaatagccgttcttcggtg
aaatatcggtattctgcttcttcaagtttgtaattatattgacgctgaaa
gtaataaattatgtttttcgataaaaatgcttttaaaattacctttttat
tcgaaaaattcattgattttaattaaaaatctatttaaattgtttaaatt
aaaaagttccaagcttctgtagttatcgcgtcgagacccaacacactaat
taccacatgcgcctttatataaattttaagaaaatcaacattttaaaaga
tttttacagtttttttgtcgttaaatttttcgaaaaaatgatttaaactc
acagtaaacttgtttgaaacttgaatattaaaatttcacagtcaatgggt
taaatttcaagactttcccactgatgatacggtaggcgcgaagtacggta
gtttgttttgtttttttttattttgccgccgagtgattcaaatttgaatt
tatatcatccgattttttgattttttcctcaatatttctcgatttttcag
ctttcagtgtgattttccaagagccgtagctcgaccagacgacggagagc
ctgaggctggtcgccagaagcactatgaagtgtgggttttttttaaagca
taatttgcattaatcttctaatattttagccaccccacaccgtccacgaa
caaactccgaatcgaagctcggggctcgcgagcagcttctccgggactct
atacgagtgggtttaagttcttaatttcaaatttcactcatttaaaaatt
ttattttttagcttcaagtagcttcggagccgtacgtccacatgacaaag
gaatccacgtgggacgaggcgaaaaaactggcgatcagtcttgaaaagaa
gccggacattgtccgtaaagcgatatacaatcgtcgtcgcttcgtcaatg
aaaagataaaaagtgcgctggtcaagcgcgaaatcatcgacccaagaagc
ccggcaatccatgaaatagcagtggcggcggaggtattttaaaagaaaat
cagacaaatttaatatctaattattccccattttcttgcagacaatcgcc
ataaacgttgtgcacttcttggagactcatcacgcaaaaatactcgctga
aatcaaagcggccgccgctggagccggcgcccagctccgaactgcatgaa
ttaattcaaattaatatttttaaactcatttttcacacaaataatcattc
atgtgtccatttttcactctcgaaacccatataccctcactctaaatatc
aatataatgcacatttctcatagttttaatctgcccttaccaattaaatc
ttaccaattttccgccatgatccctttttccattttgaataaaattcgac
gacgatttttccattaaaacaagaaatatataaatagattcaaaagtggc
gcttgtgtcgctcagcggtctcctccacttgcacactatctcaccgcggc
cttccaattactcgtccattttccagctgtaaaaagtttataaaaactga
aataaatgcaattttcagcagaaaatcgctgaaaatgcggcaaatcgtcg
agctaaagtcacttttgacttcggagccaattaaagccatcgagctcttc
gataggctcgttggacaaggtttgagccgaaaatctaaacttttaagctg
agatttcttttaaaaatcccttccagatgccgacacaatcacccaagaag
cctgtggaaccctcgccaactatatccggcattccagtgtttttaagcga
cggcttctgttcacggagctccaaaaatgctcgttttttgcgaaattgtg
catttcgtttcaatttcacagctttgaagacacagtttttccgcgaaaat
tgattttcgaacgattcagcgtgttttgcggtgaactggaaaaggacaag
ccacgtgggttttcatttattgaaaattgaaaagatttttgcaaaaaatc
ataaaatttaatgtaaaactgaacaaaactcgatttttaaccgaaccttt
ttgttttttccgtgaaaaaatcggttttccaagtttttcgaacattttcc
gaaaaaaaattacgcaaaaaaaacgattttcaagtaacaaatccggaaaa
atcaaacttaaatattttcggaaaatttcataattttcttcaaatctctg
taaaaagtagattcgatttctgggaaatttgaatttatgtcatttcttta
aaagcgcatgctcttttgtagggtctcgcaacgaattattcaatttaaac
tttgaaattcgcgccgaaatttgggtctcggcgcgatttttcgaaaaata
aatgaaaaatatgtactattaattttttcttgaaaattattgatttttca
gatcaccggcaccacgtcaccgctgtcggatcgaatcgtttcttcaattt
gggactactttccgatggaagccccgtctcagaaccccgactggtccccg
tgccacgtgtaattcaaatcgagatgacaaatacacacacaatatttttg
actgctgaaaatcagatttacggctgcggaaaagcttcatcttttttgcc
ggataaaacggaggagacggacggtggttatgtggcactgcccactttgg
tagaaattccaaaagttactggatacgtggcagctgtgaaggtgttcgat
ggaggatcacagtttttgattggcggcaaagtacggttctagaaaattgg
tggccgagtattttttcgcggccacatggcgattttctacacgaaaagtt
gtgtaaaagacaaaaaggtgtgcgccttcagggattactgtagctgaagt
ttttcatagattttttttttggctttaaaaaaatccttaaaggtgcattt
tcgtgtcgagaccttgttgtattattttgctaattttgcttaaaaagtac
agtaccaggtctcgacacgaatagttttgataaatgcaaaaatgtgtgcg
cctttaaggattactgtagtaaaaaataagaatcccttttggaaaatttg
ataattttgtgaagaaaaatagataattctttgaaaatgaataatttttt
ggaaaaatctttttttcttatttttctagacgtacacctttatttcatta
aaaaattgtcgcgccgagacctgataccgtatttttgagcgcaaaatcgt
gccgagacccaaattcgtgaattcaaattttcagtggtattgtgttggaa
aatgttcgatttccggagaaacgcgacgaatttcgtcgaattgttttgtt
ctggtagaggaggaaaacgaggagaaattggagaaaatgacgaaaaatat
cgatttttacgtggcaaatgtgccgattgaggaaaggattgtgaaggtgg
attttttttttcaaaaatttgaaaacaaaaaaactaaaaaaaaaaatttt
aatcttagtttctagaattcaagccagttataataatttttaaactaaaa
attgcatcttccgaattttcaagatttttttttctgaaaatcgtttaaaa
aaatatcttgaaaaatcaaaatttcaaaaaaaacaaaacttgaaaaaaaa
aacgtctttagcggtattttttctataatttttcaatttttttcagctta
aaaatcatagaaaatcgtaattttttgacatttcttccaggtatatctaa
aaatggaccaaaacgagattctgtgggatagaacgagcgatttctcagcg
gaaaagccgatttccttcataatcaatggatttccacaaatggcaatttt
cgaatcatttcaacttttaaatgatggaactatttatgctgcgagaaatt
cacttttcaaaggaaaattggagctatggaagaacaaagatgacgggttt
aaagtgaaaagcgggactgttttggagcattttgacacgaaatatacact
tattgcactgatggaagaggttcccggtactattggaacagagtttttca
aagtttcaccagatgggcagaatttgattatgaaggttcattttgtttgg
aatttgaaggaattcgaccttaaaaatataaaaaattgcactgatgatgt
tatggatttttttttcagaaaaaaaaaaacgaaaaattgaatgctaaatg
acagaaaatatgcccctgtaacattttttttttgaattttctaaatttta
aattatttttttcagttttgcgcaaatcaaagaaacggccgaattaaatt
tgaattcccgcgcaaaagagtgacgtcattttttttttcccgttttccgg
atgtattattaggtttttattttaaacacagtttgtcaatttttcagaca
tttttttttaaacttgataacccgaaaaaagtggcctagaaatcggcttt
acaattttttttttaaatcgacaaactgtgtttcaaattatgaaacaagg
aaaaaacgaagaaaaacttatagccggaaaacgcgaaaatgtcgaaaatg
acgtcactaaattgcgcgggaaaaaatatagaatttttttttaattaaca
gctatattgaatcattagggcttgttctccgtcaaaaaatttctcgaaaa
aattgatttttcgtttttttttggaaaatcgaaaaattttgtttctcaaa
aaaaacaaaattggaatttttattaaaaaattattttaatccaacaaaaa
aaactaaaattttttgcaaaatttaaaaattcataaaacatttaaaaaaa
ttttttaaaagttatattgggactgtattctaatacttggactaaaaaaa
cccacatttgacaaaaaattcaatttaaaatgaatattttcagatgggct
accaaaacgaacagaaaaccgagaaattcgaattcgagtctcccaaaatt
cacaaaatcatcaaaaatcgtgaagtacaatgtgatccagttgatattcc
gttagactcgactattcattttcatcaaaattataatcaagaagtattga
aatttcaatcgaatcgattattatttcaatggatttatccgaattatttg
tttcaaaacgatggagatgtacatttttcaattgaacaattggagactgt
atttgctgtggatttggagaatttggaattgtgagggtttcttttattaa
ttaaaatttttttaagtggaaaaattttggttttcttttcagaaattatt
gtaatgttgtaactaaatattacgggaacacgaaattctaagaatgcgta
ttgcacaacacatttgacgcgcaaaatatctcgtagcgaaaactacagta
cttcctttaatgactactgtagcgctcgtgtcgttttacaagctcaattt
tttaatactttaaattaaaacttttactttaaattttaaaaaaattcgtc
ttattttttaatttttgctttattccaatattctgtcgataaataaatca
ttttaataaatttagaaaattgagcccgtaaatcgacatgcgctacagta
tccatttaaagaattactgtagttttcgctacgagatactttgcgcgtca
aatatgttgcgccgtacgcattctcagagttttgtgttcccgtaatatag
aaaattagaagtatgttaaaatttttaaaaagtattttttttggactttt
acccaaagatttttttttgcaaatttttagtgaaaattattatttttttc
aattcacgctaaaatttattaaaaatttaaataattttagactgtattct
atacaatcaaaaaacaacaaacatcaataaaattttcaatgagtttaaaa
tttttttgaattttttaaaacttttcttcgttgacaaaacgttcacaaaa
cttgaaaaaatatatttcaaattaatacttaaaaattcaaacaaaaaatt
tttaaaatttttcagcccgaaataccaacctatatcaccagaagaattcg
ttcccaccgacacttctccctccgatatctggtatttaaaatccagtgaa
aaattgaaaatcccttgtcacaagtaccttctcctactacattcacgtca
aattggcgcgatgcagagatttcattcaaattatgggaatttcggcgatt
ttaaggatggtaaatctgaaaatgaagtggaaattgaagcgaatgctagt
gttgaaactgtgaaaaatgcgctgagagggatgatcaatattcgaactct
tttcaaaattaagactattgaggtaattggatttttggtgaaatttgaaa
tgaaaaaatatttataaaaattgaattttttttcaaatttttttttcagt
caccataagtcaattttccattagataaaaatcgatactttttctaaatg
cgataaaaattggaaattctataaattccggaaaaatcgattgatttcaa
aaaatcgataatttccggaaaattgataaattccagaaaatcggtaattt
ccggaaaaatcgataattaccgggaaaaccaattaatttccagaaaaatc
ggtaatttccggaaaaatcgattgattaaaaaagtcaataatttccggaa
aattgataatatctagaaaaatcattaaattcaggaaaaatcgataaatt
ccaaaaaaaaatcgataatatcctgaaaagtgaataaattcctaaaaatc
gatgaatttcatcaattccgggaatattttttaaatttaaactttaaaaa
atatttttttaaatctttaatccttatctattttattcaaaaaaaaactg
atcaaaaaaatttttttttttcaaaaattcaatatttttgcagttaatcg
aatgcatcaacttctacgattatcatttaatggatgaaatgttcaatgat
tcaatgcatattctaatggaaacaatcactgaattcacacttccatttct
ctacgaattattctattcgtttgaggaaaaagtgttggagggacttttgc
agaggaaatatttgatttctaactcaatttccagtgttttaccgccaaag
gagcttcttgtacggtaagtgagttaagaaatggaaaaaaacacattttt
gctactgttggaattttttttatttcacaaatatattttttttcatttta
aagttaagtaggagtttatcaacttttctggatttcatcaatttttccga
aatattttgattttcccggaatttctgtgtttttcaggaaaaaaacccca
gaaaactaacaaaaagaattagcaaaaatgacctaaaaaccgtaaaacta
tgtatcccaacttgtccacgtgtagtacaaaaaaccgatgtgcaccaaca
agaatttttgcaaaagctatttttccattcaaaactgcgccccaaacagt
tgaaattttatagaaaattttcgaaattcgcttctccgaaaataaaaatc
tcagatccgcccatttcttggctcttccagattcgctgaaaaactggaca
ccgattgccgccgacaccacacattaaaagttccgtcgaaattcaaaaat
ctagaaaatctgagcacctatgagcccgagtacattgtcaaatattttct
gaatctcgaccaagattcggaggatgtgacgtggcgatcgatacgtcacg
aattccacgacacacttgacacgtggcacgcggaagctgtgaagaagaga
gatgagagacgtatgcacggagcaacacggagcagaacgagtagtattcg
gaaggagagctttacgaaaattcaaaatgtttcgatgacgtcatcgccgg
taggaatatcgatttttatgtatcgaatttactggaaaactatcaaaagt
ttaggaaaaatatcgattttcctgaaatttatcgattttcctgaaattta
tcgattttcctgaaatttatcgattttcctgaaatttatcgatttttctg
gaatttatcgatttttctggaatttatcgattttcctgaaatttatcaat
ttttctggaatttatcgatttttctggaatttatcgatttttctggaatt
tatcgatttttctggaatttatcgatttttctggaatttatcgatttttc
tggaatatatcgatttttctggaatttatcgatttttctggaatttatcg
atttttctggaatttatcgatttttctggaatatatcgattttcctgaaa
tttatcgatttttctggaatttatcgattttcctgaaatttatcaatttt
tctggaatttatcgatttttctggaatttatcgatttttctggaatttat
cgatttttctggaatttatcgatttttctggaatatatcgatttttctgg
aattcatcgatttttctggaattcatcgagttttccgagatttatcgatt
tttctggaaattttactccccaaaaatttaacaatatatcgtgccgagac
acgaaaaactctaaaaattacagattccaatcggaggcggccgctcgaaa
cccgaaagtttctcaaaatcaatcaatagtcctgtcattcaatcgccact
ctctccctcaccaatcaaaggaatgccaaaggtaatcgtgtcgagaccca
ccacgccacctgcgcctttaaattccacgttttgtagtcccgccacgata
gtatttccaattcactggacgattttcctgaaatgagcatttcaccgtcc
ccctcgacaccgaaatcctcttccggtggcggtcgcttcgcaccaaaagg
aactcgatttaaaaaggatttcgaaattctcgtgaaaccttcccagtcac
cacagaatccgtggaaaatgggcggagcttccgcgtcgattcgcgaagaa
attgatccgcaggagatccgattcgacgaagttgtgaagaaggaacagaa
attgcagactaatatacgtgcgtcacttgaaattttggaaaaatcgataa
ttttcaaaaaaatcgacctttttttggaaattatcgattattcttgaaaa
ttatcgattattttaaaaaattatcgaattttctgaaaaggatcgatttt
ttcggaaaaagtttcgattttctcgaaaaataacgactttttttttgaaa
attatcgatttttaaagaaattatctatttttttggaatttatcgatttt
ttttaggaaattatcgatttttttaaggaaattatcgatttttttaagga
aattatcgatttttttggaatttatcgattttttttaggaaaaagtttcg
atttttctcgaaaaataacgactttttaaaaaaaattatcgatttttaaa
gaaattatctatttttttggaaattatcgattttttttgaaaatcatcga
tttttaaggaaattatcgatttttttggaatttatcgatttttttaggaa
attatcgatttttttgaaatttatcgatttttttaggaaattatagattt
tttctgaaaaattatcgatttctcaaaggaaaagtatcgatttttggaaa
ttatcgatttttaaggaaattatcgatttttcaaaagaagagtatggatt
ttttgaaactatccatttttcttttaattattgatttttttcctgaaaaa
ttatcgatttctcgatggaaaaatatcgatttttctgaaaattatcgata
ttcttttggaaattatcgattattctaaaaaaaattatcgattttgcagg
aaattctcgatttttaaaataaaaacagcgattttttttttgaaaatcat
cgatttttagggaaattatcgatttttctgaaaattatcgattatttctt
caaaattatcgatttttcgaagaaaagtatggatttttggaaacaatcta
tttttcttcaaattattgatttttttacctgaaaaattatcgatttttct
gaaaaaatatataataccacacattaatttcaggaaccggattcaaaaaa
gtgcagcttctaccacacgtggagacggaagagctcgccggagctcaaat
tttggaggtttttcgacgagaacttcacgatgaggcgctcatatgtgtag
gaatttgtgatggtttttttctcaaaaatttgaaatttttcaggtggaac
tggtgatgagcgacgatttggaggtggaaaacgagcagatcatctgggga
aacatgccgggacttgttcggcgttaaattttaaatttttgatttttttt
tttcttgtaacttgcattttttgtttaatttagtgttttcggtgtttttt
gttgaaattttcgggtttttaatattcaaaaattaattaaattattataa
aataaatgcatttagaaatgcggtataaattgaaaattttcaaaaaccat
ctccccgaatccagtggtttaggatgaaaatcgtggaaatcgagccgaac
gagagaattccgagttgccacgtgggtctgaaaattgagtgtatttaatt
ttggaaaattttggagatctcttacattttctcaaaaatccatagctttt
tcccatttttttgttgctggatcattttcagctcttcggttatatcgcag
actttgaagcaagggtcttccgggagaatttcctgaacatttgaagtttt
tgggtgaaaaaaaagcttttttaaaagattttttggtattttcaaataat
atcggaaatttgcgtttaaattttttttttcaaaaaagtgaattttttca
aatttttcgaaaaatcgaaaaaaaaattttcgggtttctggaaattttaa
ttaaatgtgtttatgatgatgagaaaatatagttgacaaaataatttttt
ccgatttgtcaatttttcaaaaaatttgaaaacaattttttccattttta
ttcctgaacataaaaaattcgaaaaattttcgtttttaataatatttcgg
aaaaattttgaatttaccgtagttgtgtcatttttaaagaaactcacaat
atttctaatcgaagtatgcatattttttaaatgaatttttggaaaaattt
caaacttgttttttgttgaatttttcgattttctttcgtttttttaaaca
gaacaaatttttcatcatcttttctacaaacaaaacaaaaaaaacaattt
ttgtttttagaaaagcgagaaaaatttcgaaaaattattttaaaagttag
aaaaatatcaattttgaacggaattttttcaaaattcgatttttttgttt
atttttctaatatgttcagtttttggccatttttttttttaaaaagtttg
ctttcaaaaaattttaaatgagaatttagattttttaacgagaaatgttg
aaattgagaagaaaaaaaaaatcaattttaaatagaaaaattttcttttt
ctaacattttcagttttctcaaaattccaaaaactcgtacatcctcctga
caagtacagtaatccattggatccagattctcctctccaacactcgtttc
ccgaattttttcgaaccaattgttcattttcataagaaccgagctcatcg
caatcaatttcccgatatttccatcgtattcctccgaaaattgctgaagc
cgattcaaatttccaatatcatgctggtggagagaatacggagtgttcaa
tagatccgtaattgatttaactttaaaatttggttttttcattgtaataa
tcatgctaatcgtcttgacatgatctgttaaattctctcgtttcggcgga
gaatataatcgatattccagtggcacgaggttgtcgagaaatctattgaa
attctgataaatatcgttccaatcacttcgaagctcgtcagtttcggctc
cagctccgcttttgaagccagtcgtttttagattgtgctccagcgtgtct
attgagctctgaaaatttgatttcaaaaattttgagtaactcagacaacc
ccatttttcatctaattcgaaattagccacatcttataagaaattaacca
catctaattagaaaaaacttttctaattagaaaggatgcatatctaatta
gaaaagctgcacaccacatctaattagaagggatgctcgtcgaattagaa
atgaggcacatcgaattagaaagggggcgcgttgaattagaagttatgcg
catctaattagaaaggaggcacatataattagaaacacattgcgcaccac
atctaattagaagggatgctcgtcgaatagtactaccttttaatgtatgt
actaccttttaatgtatgtactaccttttaatgtatgtactaccttttaa
tgtaagtactaccttttaatgtatgtactaccttttaatgtatgtactac
cttttaatgtatgtactaccttttaatgtatgtactaccttttaatgtat
taccttttggctcttaatgttgaaaataaatcgaatcaaattagaaacaa
tgcgcgtcgaattagaaaaaaagcatgccgaactggtgcgcgttagttga
ccctatttttctaattagatgagaggaatagggttgtctgagtaagactg
caaattatcaaaattttttggttcaatttgtttttggagaaaaaagtgaa
atttcctggcaattttcagtattacgtagacgtcgaaatatgagattttt
caccatttcttatgggtctcgccacgccgacaatcaattattgtagttca
tgtcgatttacggcgccactgttgcattaatattccaaatgacaaatttg
ccgccgagtttaaaaaattcaataaaagcccgtaaatcgacatgaactac
agtagttggttgtcggcgtgacgagacccaattctcatctttcgacgtcc
acgtaatatagaaattttttttttgaaaaaatcaaacgattttgcctcaa
aaaattcaaaactgtaaattcaaaaaataccacaaaaaaaaagcgaaaaa
aatcgcggaagacagtggcgccaggctgtctcaatacagtttgatctaca
aaaaatgcgggaattttttcacagaaaaattgtgacgtcagcacgttctt
aatcatacgaaatcagatgagatttctgcgtctgccatcccgcatttttc
caagatcaaagtggaactgggactttctgaataggactttctgattccac
gtgggaaggatgacaaatccaaaattgcgatatttcactaatttcactgc
ttgaatttccttggaaccaatcagcgtcttcaaactccgcccactccatc
tgattggttgaaaaatgggcggagcaaatcgctgattggtcgcagttctc
atttttagccaaagttaaaaatctcgatttttcaaggttttttgaccacc
tccaattccaagcttcttccttaccttcaaatcgtagaatattgccaatt
ctctgattgcatcgagtccttccttcaaaaccacaacatcttgcaactcg
aaccccgaaagctgatatttctcgtttaacttgaattctcctagaatatc
cttcgcacgtagcaactctccaacgattccttcagttggtagaaactctt
gtagagtgtacactgcctcccagatcttctcaagatccccgtaattccag
acatcttccgagctagccacaagaaattgcatatgttggtgtttttcgtt
tcgagcaacacattccaatgaggatacgaagttagactcgttgatttttg
ttaaaacgtttatcatgctggcgtagatttcctcgaatttggtttttctt
tcttgaaattttttgtatagttttgagggtaccatacaaaaattctcggg
aaacttttcgatatcatctatcatcatcgtcaggttatcgaaatctatat
actacagtgttttttgaagagtttccacgatattttgatcggtttgatgt
ttgaatgcttcgagaatacgctcgtctccgcaacgtcttaacgtaatgca
aggctgtgcggtgtgtacaagtgtcttgtttagctcttcaaaaccggagc
gatacatagaaatggtttcatgcgcagcgtccagctgctcagggctcttg
aaagttttcaaacattccgagaagctctcaacaatgctgttgaggttatc
ctttggcagattttcccgaatttgattaacttctgatagatatttatcga
tatattcgatatttttatgatatttttccgtgttgtttaggattttttgc
atcgcaaattcgaattccacatagtattccaaaaacttattcaatggatg
caggaattgaattgatcctttgccagaaacgctttttatccaataattgc
tctgctcttttatggactctcgaatactttcttctcgtttagggagacct
aaagctccacgatcaattcgttttttgaaagaaataattcaaaaataccc
aaaagaaaattgcctgatggcctggaagaatgcgtatccgaggattgaat
actacgaataacgtccctgacatttcgcacccaatttgaaagccccagtg
tcgtattggtgtcgcgaatcatttctaaatcactcaacgccgcttcgaaa
ttgttcagtcttcccactgacaagaagtctcgaacacttttactttcatt
tttcattatagtcgtagcgagtttgaagagataaaatggatcttgatgga
gcaatgcgaattctttcttggctcgttccggaaagaaatttctgtagtag
gcgccaacctcttcgaccgtttcatagttccgttctgtacgatcttaaaa
ggtggagtaccgaaatctggggaatatttctaaataactccaaatttgct
cctgatttcaattatccatgtgaaaaaattcaaaaaatccctgattttgt
atttcggcttgaaattgccgaattccatttgtgcacacatgcaaattttt
caaacgcgcgcccaaagaaattatcattggagcgcgtttgcctcatttga
ttctctccggagcacggtagcacagaaactagatggattggttcatgata
ctcagtctggaaacctatattggctactatctcgaaaaccatcataaaat
cgattttgcgatgcaaataagaaatgaccgcaatgaaattatctatctcc
attcgtgatgaattttcgattttgtacttcctggccaagttatgcacgtt
tgttcggtggagcgcgttttcacccatctagcaactgacacggtggttca
gtagccaatataggtttccagactgagtatcatgaaccaatccatctagt
ttctgtgctaccgtgctgaaccaccgtgctccatctaccgtatttcttcc
attaatatggctgcaatactatttttcgatggtcttcccgcttgcaatac
taatagggagtgcaatactaattttcagaatatttttctgcctttgagct
tactagtttttttctgaaaaagctcgaattttatgtaaaaattcagaaaa
ttggttttaattgtaacctataagtttcaaaaattcaatctcgtagaaat
ttttttgaaaaattgttgcaaaataggcaaaaaatattgtagaagtcctg
aaattagcgagacgggattgcaataaaaaaaagtaaacgcaagactatta
gggagtgcaagactaatagggagtgccatactaattttcggaaggtctcc
gaggggcaatactaatagggagtgcaaatctaatagggaggccatactaa
tagaagaaatacggtatttttagttcctttattttttcaacgagaaaatc
aaatgaggcaaacgcgctgcaatgaaaatttaaatttatttgtgcgcgca
tttgaaaaaactcattcggacgcaaataatattcacgaatttaagctgaa
atataatatcagggaaatttttttgtttttttttcatacagatattctga
atcagaggaattttttttagttatttgaaaatatttcctagatttcggaa
atcaaaacagcagcttttgtacaacagcttttttttaaatgtaaaacttg
tttaaaagtcaaaccacgtccattttaaaaattaattttttaacttataa
aataaaaacatgtggaatgcttttgcatgtacatttatacaagttttttg
agaaaaatacatttaaatttgaaaaatgtgtttactaaaattctgatcaa
tttttttgttattatatattaatagctgaactttactttaagacaaaaat
tcctctaattaaaatctaccttcaaaccattttttcagtttttgcaaatt
ctcctcggaaatcgcagtaggactgggagctagatcattgagtggcgaga
gaaaatcacggaaatttttcaggcgatttttcaggccccatgttgcctcc
catccgtattttggtttcatgagagattggagatcatgaaataaatgcaa
aaaagcatccagcgaggtggtgatctttttcagtgattctcgctgtagtt
gaagatgtgggagcttcttaagtaaatttacagcttcttctctatcctta
taaactttagtgttcttccttttcccgacaatctcctcgaaagctctctg
ctcatcccatccgccaatagattttgttttgtagaaacttgaaatcctat
caaaatcgatatcccgatctaatagctgattcgtcagatccgtagaagcg
atttcgccgctgagaagcccatcgacgataagatagcagttaaggagcgg
tggtagtgagctcatccagtgaatccacaggtttatggagtcctttccgt
agactgaaattatttttaatattaaagtagaaaaaaattattatataaac
taactatacgcaggaaaactcgcattaagttccagatttcgatcgaagaa
ttgtggatgtccagctggaaatttttatttaaatttagtaaatttagtga
agaaatttaatttaaaaatacctgtcaagcgctgacccttaatctgctcc
aacatttgaataccttgccgctccctttccgaaatttcgagatctccgca
gtgtttacccggtagaaaaacaagaagaaagggaattatcgttataatca
tcgttatctggaaaaaaattaattttcatggaatatatttcaaattttcg
acaaccaaacgctgaaaattcacatttttttcaggaaatttggttgaaaa
atctgtttttcataatattttgagaaaaaaacaagcgtaaaggtattcaa
ggcgcatgcaattcacttaagccagggtctcgaagcgaacagaaaacata
cggtatttgaaaatattcttgttttccgcggaaagtcgcagaatttaatt
tgatttttttaacttaaaaaaacagaaaattaaccgttataccttttgag
caaaaaattctacaagataataatttaaaacaattaaaaattgaataaac
attgaaaattaaatgcttaaatttcaaggcgcgtgcatcaaacttttgtt
tgggtctcacaccgaatgtaacaagtacggtaagagtgcgcgcttatttt
catttttcgaatttgtgcgaccagttctcatgttttttaaacgatttttg
cggtaattttggccattttttctagttcccaccgacaaattgcattattt
ccgtattttcaacgaaaattttgttaaaaaaccaacaaaaatttagaaaa
ttgcatcattttgcagggatgaatggtcaagcggatcgctgcgaccgaac
cgcctacgtttcgggtcttcagccgacaatctccgacatagaactgttcg
aggtgttcaatcgtgtcgctcacgtcgagaaggtcatcgttcgcaatgga
gccgcccgtcacgcgctcattgttttcaagttggcattttttttccattt
ttcctcatctaaatctctaattttcctattttcagaactgttcaaggcct
gtatcaggtgctcgtaaactttcaaggaacaactcttcacggccgtcagc
tgcacattcgtccactgcgagaaagttcgcacgcgaacagcgaggccatc
tcaacgatgttcgagaaggtcaaacatcagggaaattccgggaattcttc
gtatcgtcaagagcactcgttccccgagtaccgaaaccagaacccacagg
cttcatcataccttccaccgaatccacgtggtcatcgaaactcgacgggc
tgtttcaatggtggcggcgggggctatggacgccgacgttccgccggtgg
atacaatcagtacaatcagaacaagtatccgaacgaaacgtacccgggaa
tgactctgttcgataatcatccagtgcagcagtattcgggcttcaatccc
atcgattttcgctttgatgactatgtggaaggagccaaaaggtgcaaaat
tcgccaaatttcgctaaaaaatctgaaatttcgccgacttttcccgtagc
gcagcagttttttcttgatttaggcacatttcaggcaattattttcggca
aatcaatatttttccaccatatatgttctagaatgttttagatgtactag
attttattttcagacgaatcaagtgattttctatatttttacactatttt
ttgttgaaatatgaccagaatatgcaacaaagtgttccagctgctgcgaa
aaggaaaaatcggcgaaatttcgaatttcagtctattttaatctgtttaa
gcaaaaagaaaactaatttttaaaattcagattcgacaaccttgccaacc
tgattcgctcgagcacccccacggatccgttcgctaattatcaaaagtat
ttttgaattattttgaaaatcaataaattggtttttttttcagaccttgt
gaatccacaagcacatctcgttctcgtacgaattcagcaaaagatcaaaa
gcatggcccgccaacgtggaaaatggagctgcagattaagaaagatgacc
accaccacgccggcggcggagcagcaaccacaggacagaagctgtcccca
caacagtttttggctcagatagctcagagacaacaatcggagcaaaacgc
ggatgaggtggccaagaagaagcgtccgaacctttcggttatcaatccat
cgcttttctatgagcaatacccgagaacatcgtcgccagttgtttatgct
tcaaaatctagtaatattttttggagattttgggaaaaaaacaaattttc
tcgaaaatacgcccgaaatagtgtttcacgcgaaaattggcgatatttca
atttttctgaaaaattgctataattttttcgattttcacgtgaaattgca
agtttttggatatttttctcgaaaaacgtcaattcatcgatttacgcagc
tagtatactcagcaattgaccatttttttgcagacaatttggtatttttt
acttaaaattcttgattttcgacttctcgtgtgctaatcactttttcaaa
tgcgcgcccgaagaatttctcattggagcgtgcttgcttcgtgtagattt
acgagagctttccatttatttaacttctttcgtgctttttcagttttcca
gcgagtttctggctcgacccctcggtgtattttgtgcaaacaccgtcacg
cgcaaatgcatgcactttttcaacgcgctgcgtgaaaattcctcttgcga
tttcaaatattttttcccgccattttccaaaattttcgagaggggggggg
tcgagccagaacaccttggttttccagcgagcttccttcatttacgtcga
ttttttttttaatcttcgttaaagttctaaaaaaaaacgacttaaatcat
tttaaattttccaaaattcggttttccttctgcaaaaaaaatcaatttcc
agaaccatccggccactacgacgacaaaatcgcatctccacacgatccgg
cagttctcgcttacagtcgccttcgtgtacctcaatcggccttcgacagt
ctctcaccaatcgacaccgacaattgctcattcatcacaaaacacttggg
accaacaaccggtgtgaagcgtgatttgacgaacgacgagttgtcggata
tgattgtatcaactggaaatctccgaatcaatccaaccaacatcgatcat
catgacgaaccggcaccatggtctccgctgaaacgtcttcgcgccgaaag
tggatccctatcaactgcacaagtcgcgtcgcccgagttctcaccgatca
aaccaaagacaatggagttccacgagactgaggatgatgtttttgaaact
ggaccaccaccaacctacttatccgaaggaaacgaaaacgcggagaagaa
atgtgttgagcagccgaaaatcaactacgacgacattaataatagtcgtc
ttccgtcgaattctcattcggcagcaccgaattccgagaagaagcatttc
gtttttccggtacgggggcttttttttgaattaccgaaaaaattcccaac
tttttaaagttcaaaaaagtcaaaatttttgtccattttctgggcgtgac
tgcttatgccccgcccccctttttcgaagtttctgcttctcggaaaatgt
attcccaaagtgccagttttgaggccccacgaaaagggagcagaacgaaa
gaggcaccacggattcaagatctggtgcgattccggatctggcaccgtgc
caacaacttgaaaacgtggtgcctctgaaaatttgctgccaaggttgaaa
tatcgaatgcattacccgtaaatcgacacgagctacagtaacctgttatc
cgcgtggcgagacccatgcgcgtcagatgtggcgaaaattatactaaaac
ctgtttaacttgcagaaaaacttaattttttttgttgaaaaaattgagcc
aaaagactcaaaaatttcataaagcgaaactttaaaaaaatatataattt
gttaaaaatttcacgaaatatttatgaattaattaatttttccaggaata
cccaatgtgccgtcactcgtcagttccatcgattgctcacttggtcggtg
atctgtcggacttttgcccacacgctacagccgacgagaagatgctgctc
gacgaggcgtcttcaatcatcgaaaatacaactccagcagtgtctactgc
tccggctgctgctccaggagctacaatgctccaaatataggagaagatca
catatacaataatataatcttattgcattttcgcaattctcgttctctcc
acacacatacacacatcatcccaagtattcctgtgctgaatctcagtttg
aatgatgtttcataccgtttttatcccactattgccttatcgtttcctgt
tttattatatttttcattttttatattgccaccaccaccaccaacaccac
cctctctatctttttttgttcttttgcctccagcaacatcatcacctagt
tttctgtgaattttgaattttgtgttcccccgagtcccctctgataggaa
tgataggaaaaacaatgaaaatgcgagttttttcaaaaaaaaaaatacaa
actaggaaactatagaaacaaaaaaaaaacatttgaggcgcagtaccgaa
atctctccaaatttggcccgaaaaattcaaaagaaaatatttatttttct
aaattattatttttccgccactccagcctcattctcattggagcgcgcaa
agtcatgtcgatttacgagattaagattttcaacgagtttcatcattgtt
atcgattttcgtgtaaagttaactaatttttttgaaaattttcgcaaaaa
attttggataataaaatgttcaattggcacgaaaatgcagatcttcagca
aaaaaaccgacagaaatgtgtaaaactgaatctcgtaaatccacatggca
taacgcgctccaatgagaatgtttttagcgaaaagtttgaacaaaggaat
atcaaatcagggccaaatttggagcaatttctaaaatattttctcaattc
tttcggtattccacattcaaacaattattcggccgttcccatgagcctct
gaatctcgatgggatcccttggcactgcagcagtcaacagctcaatccct
ccagcttcactagtcgccacgtcatcctcgatacggtatccaatgccacg
aaactctttgacaggccaatccatcggaacatacactcccggctcaatgg
taaatggcacattcggtggtagatcaatgtctcgggatactgtcggacaa
tcgtgaacatccattccgagataatgactgacgtggtggggacacagctt
ctccgcctgatgaatcatctccttgtgatccgtagatcgaatcaggccga
gttcggtgaaacttgccgcgagaagttcgttcattcggcggaacagggcg
cttaggcggactttttccattgagtgggcgtaggtgagcagttcttcgtg
aacgtagagaagcgcttcgtagagggatagttgggcgtctgaccagctgc
aaaaacgaatttttttttgggaaggttttttgaaacgatttttcaaattt
cgttcgaattatattaaactttatataaaacgattatccacggatttctg
gcttccctcataaattggaatggaagagtttaccgaactaggccattttg
gctcggccatatctggtgccgcgtcgcggctcgattttagttgtaaaact
aaatgcatttgtacgtgtggagtacacgactttcccacgcgttgtccggc
gggcgattgtcaatggagcgcaaaaaattcactgaggaaggggagaactc
cgtgattagcaccgcctatttctctcacgaatctatttcttcgaaatctt
ctattttttaaaaatcaattcctgaattctgaaattcattatagcgtaat
tttttgggaatttcaccctgaattccatttctacggaacaacattttttt
ctcgaatttgtggtgactcaaattagaattttcaaaatctccagaaaaaa
aatcatttttcctgaattttctggagatttttaaaggaataaagtgcaaa
aaagactctttttgaggcaccaccgaaaggagaaaggagaacacaaacca
cgcccatttttccgtgccgcgcgcaagtttttctgcaaatttttattttc
aaacgagacagcgaaactccgaaataacgcatatcgtgttctttatcatc
aacgtgttatttcggagcttcgttgtctcgtttgaaaataaaaatttgca
gaaaaacttgcgcgcggcacggaaaaaatgggcgtggtttctgttctcct
ttttcacctgttctcctttcggtggtgcctcttcttttttttttctatgt
ttagcgtaattttttagccatcttggaatagccccgcccatttctcccac
aaatccatatctacgaaatctcgcattccagaatgatttgtggtgtctca
aacgggaatattcaaaatttctagaaaaaccccatttttcttgaattttg
gccgaacttctgtaatttctgaaattctgagaaaaattttcatttgagtc
accacaaatactggaatgcaagatttcgtagaaatagacttgtgggcgaa
atcagcaaaaaatgggaaaacattcaattttttttaattttttggggttt
tatcactaatttttagcacttacaatccagaaatcggaaagcaacgtgtc
acatctgacacataaccattcaaatcacacccagcatccacgagaacaca
ttcccggggatttaggtcattatttgcgtccaaatagtgaatagtgttgg
cacgaacaccaccggcaatcactggtggatatgcttgcatttctgatcca
cgacgacgtccttcaaactccaagagcccgcaaatcgcgttctcgttgtg
tagatcacgtgatcccgatatcattgagctcattgtctgggctcccacgt
tgcacacgtcacgcattgagctcatttcggatggagattttattactcgg
cgacgttcgatctgcaaggaaaacttgaaaattggcaaaaaaataatttt
ttttttgaaattttaaaacgatttttcgggtgttcagaaaaatttttttt
aggaaaaaattggaattttccaaaagtttcaaaaaaataatttctagaac
tttttcctaaaaaaaaaatgaatattgaaagcttcgaaaacagtaaaaat
tgggaaaatttttttaccgttaaaaaatttttttttttcgaaaaaaaaat
tttcagtttaaaatttggagcgttttcaattttattgataattggtgaaa
caaaataaaaagtaaataaaaaattttttttttgaaaaatttgaaaaatt
agattaaaaatgtttattctgggatgaaaaaaacctcctaaaaccatttt
ctggaaaatttaaacttcctattttgttcagacaattcttttttttcaag
aaaaaatcaaattttccactagaaaatcgaaaaaaattgacctcgtttaa
aaattggacaaaatttgaatttttactttgaaatcctcgaaaatcggatt
tttttttcaaagcttgaacaattttctgcaaattctatatatctctaaac
tcacaaaatgattaatttcccgaacagaattagctttagcctgtacaaac
ttatagagtaaatcatcagaagtcgaatcaaaaaacactgcagttccctt
atcgcaaactttttccaaagtctgtagaatccggctagtcggcacacatt
ccgtgaattttgcagtcttttcccattcggattcagttggtagggcgcct
tcccatagctcatcataggcactacgacggtcagcaaaaagaatatttgt
ttcttttgaagattcggatattcctgattgcattatgtaataacaatctg
gtgtggtgattccgtttaggtatctgcaaaaaaaaaaaatttttcaaatt
tttttctgttaaaaatttaatttattttttttatcaaacaattttgaatt
tttcccaaaaaaaatccgaaaattgtgaacaaatctattattttcgttga
acaaaaaaaaaacaaattcaatttttaaataatttaattttcgttcagaa
aaagaaatttgtcgattttcggcggcaatgattttttttaacgaaatttt
cctgaaaaattcaatatttcaataattcctgattttctagtttttttttt
aaagaagaacatgttaaatttctactaattttataacaaaaaatttcggg
aaaatctagaattaaaaaaaaatgttttcagaaaaattctactaatatat
taattttagcttaaatttcgataattttaggttatttttcaattttttta
gggcgaaattttgattttcaaaacaaaaatattttctgacaaaaaaatta
attttcattcttttttagattttttgaaaaattttcaatttttttctgaa
gaatttggtacttgtgtattacatgccctcatttttaaattaaattaaat
gttcattaatttctccatttaaattaaacgtgatatacattttctctttt
taggcttagaaattgctattttgctacttaaaaaattactattaaaatga
gggcatgtaatacacaagtaccaagaatttcaatcaattcttgtttttga
aattttttttgggaaaaattccaattttcgattgtttcttcgattttttc
agaaaaaaaattttctaaaatttatttatttgtttgaaaattggatctaa
aaaaatttctctagtttttattttttttctggaaaaagctttttttaact
taaaaagttaatctgtggccgagttttctctcatcattttcacggccacg
gccatcaaaaccgaacctgaaatggcttttctgtcggaacgcgtgtggaa
catccggtgcaatatatgatttccgtgctcctttcatcacaacgaccact
tgcttttctgaaactttgagaggtcatggcctaacttttaaatggttttc
taggccaccatggtgattttattacggtaccgggtctcgacacgatgaat
tttgtagaataaatttttctgaaaaatttcgtttttttttttagaaaaat
caaattttcaagaaaaatgggaaaacatttttcaggaaaaatttaatttt
atagagaaaaatagaatttttcctttaaaaaaatctgaaaattcggattt
ttgagaattctctttatttggattttaaaatccaaattttcaaaaaaaaa
tttaaaaatcggaaaattccaaatttttgagagtaaactcgccttaattt
tttttttcaattaaaaaaattaattttttaaaagaaaattggaattttta
cccaaaaattggcaattattcgagttttcaacggaaaaatctgaaaaatc
cgaatttttgaaaaaaaaatctttaaaaatcccaatattcaattaaaaac
cgcgaaatttcggatttttgagaaaattttaatttaaaaaagtcctattt
gtactgcaaatcctcatttccaaatgatggcctaactttttcagaattct
aggccaccaggccatttctctgcctcttacccccagttttgacctctttt
ttgagtaaattcatcaaattcgtccttctcatcgcatattcctcatttgg
aattcgcgatggccacattggtaggctccgcccacttctgagcatttttt
ttttggatctgatctgtgtgggagggaaattcgaatttttttagaaatga
ataaaactgaaaaaaatagattttttgggaaacagggaacctgaattttc
gagagaaaaaaggaggtaaaacaaaaaattcgattttatattgagcaaaa
attaatagaaaaaataaacttaacaattatgaacagaaaaacctactaaa
aaagtctaaaaaatgaatgaaaaattgcaaaaaaaatctacaatcgatac
gagactcctcctccaacaatgcagttctcgccggtgatgtacctgaaaaa
aagtgatttttttttgaatttttagaaaacaaaattatgaaaaaaaccaa
aaaatttccgaataatcgaaatttttcggaagttttaggttaaaaaaatt
tttttttgatgaaaagttttttttcaacaattctgaaaactaaaagtacc
aaaaaattttagttttttcgattgtttcaatatgataattttttttaaat
gtttaaaattgtattttttcaaaaaatattatcaattttccaattttatg
gtaattttggatgtgagatttttttcttcaaattttcgaaacgtttctcg
ataaaaaaatttttcaactgaaaaactacaaaaaatcctcttattttgaa
gaaaaatcgatattttctcaaattgttcagattttttctgtttttaccaa
aagtgaccaaattttgagacttttcgatccaatgtttaaaatttttttcc
cgttttttcgatatttgcggtttaaattttttttaaattttttgattcaa
ttttaataagtttgagtgtttttcgattttttgtccaaattttttcaaat
ttttttccagaaaattggtagaagccaaaaagtgcgatttttttccttaa
aaaagataattattcagtttttcgactgttttcttcttgcttccagattt
tttctcgaattttttttatatttgaattgtatttttaaatattatactcc
taatcgataaaaattagtttttttttcaatttaaattggaaaagaacgtt
ctttttcgtaaattttagtgatttttgattccaaatttttggattttttc
aaaaaatttcccagaaaattttacctggctttggtagaagccagaaattc
gattaaataagcttttttgggtttttcgacaatttgtcaagttaggaatt
aaacttttaaaatttttttcaaaaattttaaaaaactaaaagtatttctg
agaatttttctgaaattaattattcagtttttcgactgatttctgcttgc
ttccagattttttctcgaagtttttatatttgatttttttaaaaaatact
cttaatcgaaaaaaattcattttttgaattttttcgggactttttttttc
gaaattttcgtaagtgttagtgtttttcgatttttgattctaaattattg
gatttcttcaaaaaattttttcagaaaattctacctggctctggtagaag
ccagaaattcgattgaagaagcttttttttcggttttttggacaattttc
caagttttagttaggagttaaactttttcaaattttttttgaattttttt
caaaaactttaaaaactaaaagtatttctgagaatttttgagaaaagcat
tttttttctcgaatatttgaactttttaaatttttaaagctttttatttt
taaatatcaattcgaatattttactcttaatcaatgaaaaatcgattttt
ttgataatttttttcaaaaaaaaattcgaatttgaaatttttttcattca
gaaaagggaatttgactatttgaaaacaattttttgttgaatttttcgta
aatttgagtgattttcgatttttgattccaaatttttggatttttttttg
acaattttccaagttttggttaggagttagatttcttggaattttttttt
gaatttttttcaaaaattttaaaaactaaaagaatttctgagattttttc
cttaaaaaagaggaattttttagtttttcgacagatttctgcttgcttcc
agattttttctccaagtttttatatttaaatctttaaaatttatattttt
aaataatatttcagatattatactcctaatcgataaaaattcgttttttt
ttcaaattttaattgaaaaaaatcgattttttcgataattttttaatttt
tttaaaattcgaatttgaaactttttcattcagaaaagagaatttgatta
tttgaaaacaatttttaatttaattttttaatcctttaaattttcgtaaa
tttgagtgttttttgatttttgattccaaatttttggatttttttccaaa
ttctccaaattcttatttttgcagaaaattctacctggctttggtagaag
ccaaaaattcgatttaagaagcttttttttggttttttttgacaattttc
caagttttagttaggagttaaacttttttcaatttttttttttgacttta
aaaaaaaatttaaaaactaaaagtatttcttagttttttccttaaaaaag
aggaattttttagtttttcgactgacttcgtttttgaatttttaaaaatt
caaaaattgtattttttaaaattctaatcgataaaaattcgtatttcgat
ttttgatttcaaatttttggatttttttcaaacatttttccagaaatttt
tacctggctctgctagaagccgaaaagtgagatttttttccaaaaaaaga
taattatttagttttttttctcgaacgttttattatttgaactttaaaat
tgtatttttaaataatattaaaaatttaaataataatatagaattttttt
gaaaattcctgaattttctgattaaaaaaacattttctgatgcattttag
aaactgaaattttttgaaatctttttggaattttggaaaatttcgaattt
gttgattatactcttaatcgataaaaattcgtttttttccaattttattt
gaaaaaaatgattttttcgataatttttttgatttattttcgggaattga
ctatttgaaaacaaaaactttaaaaaaaaatcaaactttttttttgaaat
tttcgtatttaaatttgagtgtttttcgatttttgattctaaatttttgg
attttttccaaattctccaaattcttattttcagaaaattctacctagct
ctggtagaagccaaacattcgatttaagaatctttttttttttttggatt
tttttttgacaattttccaagttttggttaggagttagatttcttggaat
ttttttttgaatttttttcaaaaattttaaaaactaaaagaatttctgag
attttttccttaaaaaagaggaattttttagtttttcgacagatttctgc
ttgcttccagattttttctccaagtttttatatttaaatctttaaaattt
atatttttaaataatatttcagatattatactcctaatcgataaaaattc
gttttttttttcaaattttaattgaaaaaaatcgattttttcgataattt
ttgaattttttttttacaaattcgaatttgaaatttttttcattcagaaa
agagaatttgattatttgaaaacaatttttaatttaattttttaatcctt
taaattttcgtaaatttgagtgttttttgatttttgattccaaatttttg
gatttttttccaaattctccaaattcttattttgcagaaaattctacctg
gctttggtagaagccaaaaattcgacataagaagcaacatcagacggtct
tccaagtcttcccaacggaatcatcgattccaagtgttgtttaatctgac
gagcttcttctccagaagcatgatcccatacagcaccagttccgtctcct
tcaatcattccagacaccacactattcacgcggactccttgtttcgcggc
actctgagctacggattttgtaagtgataggacactgctagatgcaactg
agtagagacccatatcgattgatggagtgaagccgaaacatgacgttagg
tagatgatactgccgtttctggaaaaaatcgattttttttggacgggaaa
ttttgcctgcctacgtgcctacctgccggcctattttagcctatttttca
ttttttttttgttgttctatttttttgccgttttttgggaatttcatgat
ttctagggtaggcacgacttcatgcctacgtgcctatctaccggcctaac
atttgatatttttttagaattccatgatttctaggtaggcaggtaggcac
gaatacatgcctgcctaccgcctgtttttttgaaatttttttgtgtgaaa
aattaaaattcatgggaatgctttttttttcaaaattcaatgatttttaa
tgcagaccgcgcctatctgcctaccgcctatttttggcattttttgtgtg
caaaacaaaatcaaattagcttttttcttttcgtttttctacgatttttt
ccaaatttcaagatttttcggataggcacgacttcccacctactgtgcct
acctacctaccgcctattttcggcattttttgtgagcaaaaagagatcaa
attagctttttctcctgttttctacgatttttttgggtaggcacgactcc
atgcctaccgtacctacctacctacctcctattttcggcattttttctcg
tgcaaaaaatcatatttatgaaaacactattatttttgttttctgaattt
tttttccaaattttgtgatttctagggtaggcaccgacttcatgcctacg
tgcctacctacctaccgcctattctcggcatttttgtgagcaaaaaatta
acattcttgaaaatcctttttttgttttactacaattttttcaagttgca
tgatctctagggtaggcacgatttcatgcctacttgcctatctacctatt
tttcccttttttcgtggtttaggtaggcaggcatgagtcaggcacgaaaa
tctagaaacataattttgattctatcggtaaaataggctttcaagacagt
ttgaatttttcgaatttctaccagcaaaaaataatatctgaaattttcgc
ggcgagacccaaaaactgactgagatttggcgagcgtcgacatagcggct
tgcgaaagacggaacggtgttgtcagattgttggcgaaaagctgaaattg
gtttttcgaggtcaattttccacgtggaattcaaatttcagcactctcga
accttatcaaaatcctcgccggatgtctcaataatctcgccgagcacctc
attctgtggtggaactataattaaagtgtccagaccgccgagcttctcag
ccactttcgtgatcagctccttcctgtgctcggcatttgccacgtctaat
gagaaagctgtgacgtcacctccaacctgaatttattcccgaatttctct
ttgtcaagttctgaaaatctgcctaaacctttatattgtcctctgcaacc
tttcccacactattcggacagtctgcggcggcggcgaccttgtagccggt
gaacgcgagtcttctcacgacggctttacccagtgtggacgttgccccga
ttacaagtgcacatgacattacgctgaaagcccgatgaggaggcatattt
atagatacacctagacatcaggtacatttatttggaaatccgtagaaaat
aaagaacatgtgaaaataaaacagatcattttattatttagaggggagag
ggagggggagcaaagtcgctgactgagaactttcgaaaaccggttagtta
ctccagttgtacggcttattcatgccatattttccaagatttccaccatt
gtgttggtattgagaatgttgattctgctgagctgccggcttcgatccag
acatcttgtcgtaactcttgcgctcgtcatcctgtccgtagagttgacga
cctccagcgctgcttccaacattgggcatcatgttcatgaatggagtaaa
ctggtgtggagcaggtgagtactgctgcatgaacaacgacgacaagtttg
gctgctgcatgtagttcgtcgcctggaaccctggtggtggtccaacattc
gacgcctgctgtggctgctgatcccgagagctttgagatccgaacttatt
gaagtccataagtccatgagtctctcgttgttgaccagattgcacttgtt
gcgcagaagcagcctgtgacagaggagcagttggaagcaagcttgtaaga
tcaactcccattccgtattgcataagagcagcagtatattgctcatctcg
aactcctggcattggattgtacatgttcatgtagttgttcatgtatggtg
catatgggagttgttgagtgaacatcatatgtggatgctgttgtggatgt
ccagtcggttgtgattgagctggtggagtttgttgctgctgctgcactgg
ctgttgtggggcttgttgctgctgctgctgtggctggtgctgctgagcag
attgctgtgttggaagtggtccagaattgttgaacttgttcggcgccatc
ctgtccgttggttgatatgaagcggacgaagtgtcataggacaatcctct
gttagattgaccatatgacaatggaggtgaagtcgattttaagttgtaat
cgccgttaggaattgacgtcctttctggctgaaaaataatcgagaattag
aataaatcgtctttgcaacaaatttaactcacctcaacttgtttcggcat
aatacgagaagagttaaatatattttcactggcatttgagatcgaggcag
cggaggattcagtagaaggaagctgtgggcttggagcagcctcaacaaat
ccaaatgagtagtcatgaatgttcgttggtgcagttgtgccaacaaattc
cactccaggatcaggaataatctggactggtgctgcacttggaattggag
ataatcctagtcctggtgcttcactcaatcctattccaagatccgtcttc
agttgagtggtccatgcttgatttggttctggggtgctttgtacattttc
atcgtgatgagtcgacacattaggcgtctgctcctcagccaaaactgatg
attcactgaaaattaaatttttaataatctaaatacagggacagaacaac
ttacttttggaagaaaccatcttctttctccggctgatgcgaagtttctg
gctcgaaaaatactggcgctgctgctggctcttctttaactggtgcaact
gacggaagtggaggttgtggggagagactcctccttggcggagctgctgg
ttgaggattctgtgcctggtgctttcggagtgcttctttgcgatgggcag
ctgctgctactgcagcaaatgagatcggtgccggcgcagaagatgtggga
acagtggcggtgacggattcctctactggtggttgaacttcggtgactgt
ggtatccactttagtctgattctgaaaaaaaaacacgtttcgtcattttc
cttcttcaaaaaattcttacctcatcaagatcagcagtgaacgcatctgg
ctcaagtgctgatgatggagcaacagctcgagaatatccacctctggcgc
cacctcttccacctcgtccaacatacggtttttcaaatcctcctcgagtc
gagcgtggtgctgctccttccttattatcacggttatcccgattattatc
tcggctttctcttggagctccattggatcgcccgcggcctcctcgatcga
cgaaaccggtgcctccacctgaaaaaaacatatcaatatttgatctattt
caatcaagcacgaacctctgcctcttgctacaaatcctctgttgttataa
ctgccctcttccggcttcttcttttcctttttggctcctttctgttcagt
ccacgagtcaagtttatctccagcatccagaatgtgatcgattgcgccgt
aaagattgttgtcagtatccaatagcgctatctcagcttgtgcttgtgta
catccggtggtttcgataatctgaaaatgaaaaagacatgagcagtgaaa
aaacccctcttgggaatgcgcgaacactttaattagcccaaatgagtagg
acatctgggtactcttactctcgctgcaccatctcaagcgcggacacctg
cttttgtccttttatttgccatctggccccgtcttatcgattcgaaattc
ctattgacactgaaagcggacactagagaagttcaaaacaacaaagtcac
gtgcgtcatcatgtcggtgtgtggcgagcgttcgcgtgatgcaaagatca
ctattttcaggaaagcgtcatttccagcttggagacttaccgtcttgatc
ataaactgtatgtcctcctcatttccggaatttccttccagtgtgagtcg
tgcaagtcgcgcttgatcgctggtagcttttttgtcgcctttaataccca
ttctgaaaacaaattataaataaaaagggtcagtcatgtgaacgcaagaa
tggaatgagaatcacgagaatacaactatcaaaggaaggttgaatgaaag
gaaggtcaaatagatgacaaaagtaggaaaagaacgaaatatggaacctt
ccagatcaaaaaaacattatcaaaagaaaagcctcgcacagaagactcta
acgaacatgttaggatgaagaaatatttcagcaatacatcacgttgaact
ttggaggatattctagagaagaaaacccctacattttacaataattttga
aatggaattcgaatgaactgctatacaatggagaatcctatttagcgatg
ataaagtgtaggcttgttactagattgaataaaaatttcgaaatgtaaca
atacattgactgaaaatttgggtatttcagagtgtgatatcacaaaaatc
aatatttccactaaactcaaaagttcttacgctgaaaaatcattaaaaaa
ttgaaaaatcaccgcaagctagactagaatcgcgttcaaatctcgcaaat
tcccgcagttgaaaatgcgggcgaccgcgacgcgagccgcaacgcacccc
tccaaacatgcggcatgggtctcgccacgaccgaaagtacggtcactctt
ggcagtataaaaggcgaccattttccgctattttccggtaaattttcaaa
tgaaactgtgttgcggagggggttttccgctaattttgcggaaatttagc
tatttaatgtgaaaatgtgaataaaacaaaagaaagtggggaggaatagc
aaggaaacacactgttgaaccctgggaattatcgattttgtatgaactct
tcttttatggcgtcgaaattatcgacacgaaaactcaaaaccttgtcaca
tttctgagagagaaatatcattttcagcacacatgagtcttcccagattt
cgactcgttcagggaaaggcgatcggcgagcgatcaacgccaggagtcag
cacaccagagccggtaattgtttttttttatttcaaaatttctacaacaa
caaaaagaactaacaataatttattcctttgattccaggcccctccgcaa
ataaagcaggaagtcgactaccaagatgctcatcaaatggctccggaacc
cgtggaagcaccccgtaaatatttaaaaatttaaaaaagttagaaaaaaa
atttgaatcccaattttcagaggctcaaaaccatcaaatgcagccgcctc
gtcaacctatacaacagcagatgcagcattttcagtcaccatcgccaatg
gctccacaagggccgcccgggactccacaaaactctgcagcggcggccgc
cgctgcttcagatgacaaaaacgtgacaaaatgcgtccgctttctgaaaa
ctttaattaatctgtcgaataacgatgatccagaaatgccggacaaggcc
gcccgtgtcaaagagctaattcgagtgaggaattgagcgaaaaacgcgat
aaaaaccggacaaattcggatatttcagggcgtaatttatctggaaacga
cggctgaagagtttacacgaaatctgcaacaagtgctcaaatctcaggct
caaccgcatcttttaccattccttcagaatactcttccggcattgaggaa
tgctgttcgaaatggttcggttttatgtgcaaaaaaattaaaatcgacaa
aaaaaaaatcatcgaaaaacaggaaaatttgagttgaaaagcagcgaaaa
acttgaatttaacataaaaaattgcaaaaaatccgttgaattacattttt
caagaaattgtgtagaaattccatgaaaaaaattcaaaatttccaaattt
tttggctatttctagtcaatttctttaaaattccatttttgatagcgaaa
attatcaagtttctaacaatttcaagctgtttttggtgattttttcaatt
tttcggctttgaaattccattttccggagtatattgtcataatatatccg
agttccacaaaattgagcaaaaaaaattaaaaatttccctttatttaaaa
atattttcagctgtcagtaatatatggattttccgcaatttttctcacaa
ttttgagcaaattcctgattttcagccaatttataaggattttcacccat
tttcataatttagggctattttcagctgaaaaattgtaatttaaagtttt
taaaatttttatagattttctcaaatttcagctcaaaaattcgattttca
agcgcatttccaggcaatttattaagattttcaccaatttttttagctta
aaatttaaaatttccacattttttgtctatttccagtaaatttctttaaa
attctatttttgaaagcaaaaattatcaagtttatcgcactttttcaatt
tttccggagtatattttggtaatttatccgagttccacgaaattgagcaa
aacaattatttaaaaacttccctttatttagagctatttccgcaaatttt
ctcgcaattttcacgcaattttcataattcagggctattttcagctgaaa
aattgcaatttaaagtttttaaaatgtttatagattttctcaacattcag
ctcaaaaattcgattttgaggcgcatttccaggcaatttatgaggatttt
tacctattttctagattaaaaatctttttttttcctcaattttggactat
tttccctaattttcaaatttccaggcactgcatcagttgaaggcgtaaat
ccaccgcctggctacgttttcaacaatggaagaaccccaggaccccctca
gccacctccacctcaacaacaatcccagcagcagccaccactagaaatgc
gtcaaattccgaatccgaatcaaatacccccacaaatggttcaagggggt
ccccatatggtatctgtaggcgcccggccaatgatcaggcctatgggccc
cggcggcccaagcccaatgggcctacaaggccccgtacgagggccgatgg
gacatcagatggtccagatgcatcctcctcccccaccacagcagattcaa
cagcagcacccggctccccctgtagaaatggaggtggaagagaatttaca
gcctaccgcggcggccacggccacgaggcaatatcctgaaggatcgctga
aatcgtcgattctgaagccggatgaggtgctgaataggatcacgaaacga
atgatgtcatcgtgttcggtggaagaggaggcgcttgtcgcgatttcaga
tgctgttgagtcgcatttaagggaacttattacactgatggccggagttg
cagaacatcgggtggagagtttgaggtattgaggagaattgattttgctt
caaaatacggcagcgaaaaaaaaattaagcaaaaataaggaaattattga
agaaaaatcgtcttaaaaacaattttacattaaaaaaaaagatttttaaa
tttcaaaggttccgaactatttattaaaaaaacatctagattttgtttta
aaatccaaacaaaaaacattgctgaaacgcggtaattttttttcaaaaaa
atataaaaatctgagaaatattttcaaaaatatctccaattttcccctga
ttccgaatatctattcgaaaaaattcaaaaaaaaaatttccctttatatt
tcagcttgaaatcgctttgtgcatgcacaccatgagatttttcaaatgcg
cgcccagataaattctcattggggcgcacttgcttcgtgtcgatttacgg
gagctcttcatttttaaatttcttttaagctttttttttcagtttttcaa
cgagtttccttgatcttcgtcgattttttgtcattttttttcctgaaatt
ttgttttgtgtcaatttgaaaattttttaggtcaaaactcctgtgttcgt
cgagatctgacgtaaaaatataaaattccgggagttttgagatataaaaa
aaatattttaaaaatttcagaaaaaaaactgacaaaaaagcgacaaaata
aaagaaacgcgcaaaaaaaaaaaaaaaaaacttaaaaaagcacgaataaa
tttttttaaaaaatggagagctgccgtaaatcgacacgaagcaagcataa
aaaaatggcttttttcctaacaattttttgtgaaaaatccgaattttcca
tcctaaacactacaaaagattccagaattccggagaactacgtggcaatt
gatgacgtcaaacggcaacttcgattccttgaagatttggatcgtcaaga
ggaagaattaagggaaagtcgagaaaaagagtcgctaattcgaatgagca
agaataagaatagtggaaaagagacgattgaaaaagcgaaagaaatgcaa
cgacaagatgctgaagcgaaaaggaatcgagatgcgaatgcggctgcaat
tgcagcactttccagtaataaaactgtcaagaataagttcgtttttagcg
tgaaatttgcagaaaaattatttttaaaaaatagatttaaaaaaaacaat
ttcctgaccaagggtgtcatttttcgatttttcggttttcaaaaattcga
aaaatgaaagtttcgtttttcgattaaaaaactgaaaaaccgacaccttt
gtttctgagatttggatttagaaataagcaaaaaaaaattattcagaaaa
aattgttttacaatgctgcaaaatcgatgaaaaaataaaataaatcaata
actaatttctaaaaaatggaaaaaaatttcgtttttttcgaatttgtatt
tcacaaaaaaaaatttttagaataaaaattttcaattaaaaaattactat
ttaaaatcactgaaaaaaaatgaaaaaaatagaaaattcagaaaaatagc
gaaaaaaaagtttttttccagaaatttcgttaaaacgatcaagattttaa
ccctaaaatttagataaaatcaatttcttgtggttcttaatttaaaaaaa
aaaacagtactttccagtaataaaactttcaagaataaattcgtttttag
tgcgaaattcgcaaaaaaaattacgaaaaagtgaaaatagaagctgaaag
gaaaaatgtttaaaaaataagaatattttcgacattaattggtttttata
tatatttttttgtagaagtttaaaaaaattactaaaatcactgaaaaaat
tgaaaaaaattttaaaatctggaaaaaaagcaacaaaaaattaatttttc
cagaaatttcgttgaactattcggtattttaagcctaaaatcaagataca
atcaatttgaacaaaatttgctttaaaaatactaaaaattcgaaagaaat
agaaaaaaaaagaaattttcgaaatttggatttattgttagagaaaagct
gaacacttacaaaaaattaattttttacgttttgagaaaaatttttgaaa
aaaaaaatcgatttttaaataatttttagaattttttagaactataattt
ttgaatttcagtgacttataatcacagaaaaaaatgaacgaaaaacaaat
gaacatcttttcggcaaaaaaacgtattttaaaaaaaaatttaaatttct
agtgactttgaaaaaaaaaccacattttccaataatttccaggaataaac
taaatttctttggagaaatttgaaatttatttcacatttcgaaaaaattt
atatagaaataaaaatttatatgaaaataaaaaatttgcagctccttcca
gtaatgaaactgtcatttgttgaaaattagtttttttttaatttagaaat
tctcttttcgaaaaaaaaggtttttttaaaacttgattaaaaattaattc
atttttttccaaaattagggaaaaaataatttctaaaaaattagacaaat
acacttttttgttgaaaaaaacaacattttccaataattttctttttttt
taaattgcttccactaaattcactttttgaagaaattttttgaaattttt
actgaaaattgttggaaaattattaaatgtgcatttttttgcaatttcca
gttgataaactaatttcggttcaatttaaaataaatttcgaaaaccaatt
tcaaaaaattcattttttacaatttgtttttgttgataaaacgagctagt
ttctaccaaaataccgcttttttacattgaaaatttaaatttcagatggg
aaaacacgggcgccgcaacgacagcacctcgtccacgaacagtacgtgta
acaactcgtgatctacatcttttagtcaatcaggatagccgattcacagg
gtagcgattttttttgtttaaaaaatttttttaaaaaacaccgtattaaa
cattgatttttattggaaaaaactgatttaaaaatttttcaaaaaacttt
caaacgaatggtagtttttaatattttaattttaaaaaattccaataaaa
atcaatttttatacgatttaaaaaaattttgaaaagttatccaattttct
cctaaaaaaactcattttttttccagaacattcatccgtgaaaagatgtc
atacggtggtccggcagtcgatacaactatctgaactaaagaaatctcat
ggaaaaaggagcgaaaattctgcttttctcgttttctttttttaaattta
attttatttttccacaaattaaaacaatcacttttttccagtcaaataat
aattatttctcatttttaaacgaaatgctagacataaaaaaaagcttctt
tttcagcttttcagccaaaaatttcagatttttcagaaaaaattcaacaa
caaaaaattggcaaagtgcaaaaaaaccagaattagatattaaaaataca
ggaaaaatcgagaaaaatgagttacaattcagaaaattaggcaatttttt
tttcaaaatttctcaaaaacactgaaatttcggtatttttttctctactt
gagcacaacctcgtgttgcaccaatcgaacatagtctttgagcgtcggtg
gaagtggaagctcatcgattattcgctgatagacaccgtcggcaccggcg
atttccagatttctacgttggcgaaggtggatggcgcgctggaaaaattt
ctaatttcgagctgaaaactcttttatgaaagcaaaatttcatagtttca
attcaaagttcgaattcctcgcaaaatttcagtcggaaaaccgaaaacta
gaagtttcttgctcgaatttgaaatttcgaggggtacggtatcctcgaaa
gtacgcaaacaccgaattttgtttttttgaagttttggcgccaaaaatac
aatacccggggtctcgacacgacaaatttttaaaatttttttgagtactg
taatttcaaacaaaaagttttttttcgaataaactcgaataatacgataa
aaaacatattttaataaaaaccgtggcaacgaaagtttgaaagtacagta
ctctcttcaaaggcgcacaccttttacgcatttaactttcgtggcgagac
cccggggataccgtaatttttgactcaaaatttaaacaataaatccgtta
aaatattaaaaaatttttagatatttttcaaaaagactgtcgaaaaattg
tttttttataatttttagaatattaacaaacagtttaaaaattccaacaa
attttgtttttcataccgaaaagaagaaaaatggacaaaatagtaagcta
tttttgtgtgtcaaagtgtcttatttcggcttgatctacgtagatctaca
aaaaatgcgggagaagagactcagagttctcaactgatttcgcatggtta
agaacgtgctgacgtcacattattttaaggcgaaaaaatcccgccttttt
ttgtagaccaaaccgtaatgggacagcttggcaccacgtgacaccccccg
attctcacctgttcgtgattttggcgaactgccatttctttcaaataatc
gtctagcgggggactcgatgctgaaaaaaaagtttgattcgttagaggag
cacaaaattctgaaaatgcgtattgcacaacatatttgacgcgcaaaata
tctcgcagcgaaaactacagtaattctttttaaatgactactgtagcgct
tgtgtcgatttacgggcatcgatagaatatttttaaaaaagaagaaaaaa
gagggaataatacgaagaaaaaaaggaaaaaaataaattcatttcagaaa
tcgagttcgtaaatcgacacaagcgctactgtagtcatttaaagagatac
tgtagttttcgctacgagatattttgcgcgtcaaatatgttgtgcaatac
gcattttaagaatttccagttttttcaaacctttaaacttacattttcgc
ggttttttggcgctctcggatttcggggaacgtatacgtcggcgacgtga
cgtggttgaagcagggtccgtcgaacaacatggctcttcgtcttccgata
cttgggattctgttgatgttgacggtgattcctgaggttcctctagagca
tctgaaagctcttgctcatcttctgataaatctccattgggacgttcaac
caggccggtggtggaaggatcattgatgttcggaatcattacaatctcca
ttctcggagtatttggagtttctggtcgagctatcgaggaaagtatgcga
tgatggcggggtctatcatgattaatcgtccattcgagcacatatgctgg
tgctggaaggattgaaaattgtaaaaactaagattttttggccaaaaaaa
taatattttctcaaaaattttgaaattctcgacaaatattttttactact
gccggtacagagaatgtagatagttgaagagacacagacatcccgggacc
caagggacggggcgcgggatgtctgtgtctcttcaactacctgcactctg
tgctggtaatatactttttccaaaaaaaaaacctacatttcggaagtaaa
aatggaaaatttcggagtctacacaattggaaattttaatttttaaaaaa
ttaaaaattgttttaattcggagttttagacggaaaaaattattaaactc
taaaatttttaaaaatcgaaaaaaaacaagtctgagagtgaaaaaaatta
ataaattttgaactgaacattagatatttcgatttttttttgaaaatcat
aaatgttttctcgcaaaattcggattttttttacctgctcgattttcagt
agccggagctgtatttctgagattggcaccatccaaatgtgctcggggcg
ctgcaaatttgatatgaaatttcactaaaaaattaggaacttatacaaat
tttctaaaagaaatactaatgttaagataatcgaaagtttggagtgacag
aaaaaattgtttcagcttctagaaatattttaatttagaaaaaaacttcc
agaaaattaaaatttttttttagaacttttgaacatttttcctgattttt
cttttttttccattttttggaattgctgggaatttctcttttttccttca
tcccacagcttcgcttcagcctaggcctaagcctgagcctgagcctatgc
ataaatctaagcctaagcctgagcctaaccctatgcctaaaacaaagcct
ggacctaggcccaagtctaagtctaagcccacgctcaaatttaaatcgac
tcaagtaactactttaaagttggcagaaatatttgaattcaaaaaaattt
ttaaccaaaaaaaaaataatttaaaagaaattgttttttttaaataaaat
caacaattcacctgtaaaaccttgcatttctctccaattcaacatttctt
gaagaacgtcagttcttgtttcattccatcgacgaacatgatctgctata
gtatttcgaatattttgttcattgttttcttgttctctgggattattatt
acgacccaaatattgatccatgacgtcatccaagtgattacgggttcttt
gatctgctgggaatatttataagcacttttttaatttaaaacatattttt
tagtgattttttttcgaacttttgaattttgaattaaaaaaaaaaaaatt
aaaaagttaaatcctgaggggagccaagaagtgggcgtgttttaggacat
actcttcacttacgctttggtctacaaaaaatgcggaaaacttttgccca
aaaaatgtgacgtcagcacgtttttaatcatgcaaaatcatttgagagtt
ctgcgtctcttctcccgcatttcttgtagatctacgtagatcaagcctaa
atgagacactctgacaccacgtggaaaataaaaatcgaacattttcaaaa
[truncated: 101,892,180 more chars]
