# Supplementary material for: The C. elegans embryonic transcriptome with tissue, time, and alternative splicing resolution
Source: Genome Res. 2019 Jun;29(6):1036–45. doi: 10.1101/gr.243394.118 (PMC6581053; doi:10.1101/gr.243394.118)
Supplement: Supplemental Material [file supp_gr.243394.118_Supplemental_Code.zip › supplemental_code/Supplemental_Java_Programs/Embryonic_LarvalPeakClusters.tab]

Chromo	MinPos	MeanPos	MaxPos	Peaks	TFs	Target	IntraGene	DownGene	DownStrand	DownDist	UpGene	UpStrand	UpDist	B0310.2_15	C04F5.9_16	C08G9.2_17	C16A3.4_18	C34B4.2_19	C34F6.9_20	C38D4.7_21	F13C5.2_22	F13H6.1_23	F16B12.6_24	K02D7.2_25	K09A11.1_26	M03D4.4_27	R02D3.7_28	T23F11.4_29	Y116A8C.19_30	Y22D7AL.16_31	Y55F3AM.14_32	ZK546.5_33	aha-1_34	ahr-1_35	alr-1_36	aly-1_37	aly-2_38	ama-1_39	bed-3_40	blmp-1_41	ceh-14_42	ceh-16_43	ceh-18_44	ceh-19_45	ceh-2_46	ceh-22_47	ceh-24_48	ceh-28_49	ceh-30_50
chrI	3759	3913	3999	114	79	homt-1	null	null	null	0	homt-1	-	206	0	0	0	1	0	1	0	1	1	1	0	0	0	0	0	0	0	0	0	1	0	0	0	0	5	0	1	0	1	0	0	0	0	0	1	0
chrI	8530	8545	8567	5	5	homt-1	homt-1	null	null	0	nlp-40	+	1868	0	0	0	0	0	0	0	0	0	0	0	0	0	0	0	0	0	0	0	0	0	0	0	0	0	0	0	0	0	0	0	0	0	0	0	0
chrI	10738	10743	10748	2	1	nlp-40	nlp-40	homt-1	-	513	rcor-1	-	6740	0	0	0	0	0	0	0	0	0	0	0	0	0	0	0	0	0	0	0	0	0	0	0	0	0	0	0	0	0	0	0	0	0	0	0	0
chrI	11250	11313	11348	5	3	nlp-40	nlp-40	homt-1	-	1083	rcor-1	-	6170	0	0	0	0	0	0	0	0	0	0	0	0	0	0	0	0	0	0	0	0	0	0	0	0	0	0	0	0	0	0	0	0	0	0	0	0
chrI	11433	11433	11433	1	1	nlp-40	nlp-40	homt-1	-	1203	rcor-1	-	6050	0	0	0	0	0	0	0	0	0	0	0	0	0	0	0	0	0	0	0	0	0	0	0	0	0	0	0	0	0	0	0	0	0	0	0	0
chrI	13097	13097	13097	1	1	nlp-40	nlp-40	homt-1	-	2867	rcor-1	-	4386	0	0	0	0	0	0	0	0	0	0	0	0	0	0	0	0	0	0	0	0	0	0	0	0	0	0	0	0	0	0	0	0	0	0	0	0
chrI	14714	14714	14714	1	1	nlp-40	nlp-40	homt-1	-	4484	rcor-1	-	2769	0	0	0	0	0	0	0	0	0	0	0	0	0	0	0	0	0	0	0	0	0	0	0	0	0	0	0	0	0	0	0	0	0	0	0	0
chrI	15329	15329	15329	1	1	nlp-40	nlp-40	homt-1	-	5099	rcor-1	-	2154	0	0	0	0	0	0	0	0	0	0	0	0	0	0	0	0	0	0	0	0	0	0	0	0	0	0	0	0	0	0	0	0	0	0	1	0
chrI	15395	15422	15469	5	5	nlp-40	nlp-40	homt-1	-	5192	rcor-1	-	2061	0	0	0	0	0	0	0	0	0	0	0	0	0	0	0	0	0	0	0	0	0	0	0	0	0	0	0	0	0	0	0	0	0	0	0	0
chrI	16880	17016	17099	193	127	nlp-40	null	nlp-40	+	174	rcor-1	-	467	0	1	1	1	1	1	0	1	1	1	0	0	1	2	0	1	0	1	2	1	0	0	0	3	3	0	2	1	2	1	0	0	0	0	1	1
chrI	17201	17201	17201	1	1	rcor-1	null	nlp-40	+	359	rcor-1	-	282	0	0	0	0	0	0	0	0	0	0	0	0	0	0	0	0	0	0	0	0	0	0	0	0	0	0	0	0	0	0	0	0	0	0	0	0
chrI	22310	22363	22451	15	10	rcor-1	rcor-1	nlp-40	+	5521	sesn-1	-	5232	0	0	0	0	0	0	0	0	0	0	0	0	0	0	0	0	0	0	0	0	0	0	0	0	0	0	0	0	0	0	0	0	0	0	0	0
chrI	22524	22549	22596	8	4	rcor-1	rcor-1	nlp-40	+	5707	sesn-1	-	5046	0	0	0	0	0	0	0	0	0	0	0	0	0	0	0	0	0	0	0	0	0	0	0	0	0	0	0	0	0	0	0	0	0	0	0	0
chrI	26961	27133	27270	139	106	rcor-1	null	rcor-1	-	352	sesn-1	-	462	0	1	1	1	0	1	0	1	2	1	0	0	0	0	0	0	0	0	0	0	1	0	0	1	0	1	2	1	0	1	1	1	0	0	0	0
chrI	32748	32774	32802	10	7	sesn-1	null	sesn-1	-	292	Y74C9A.1	+	10959	0	0	0	0	0	0	0	0	0	0	0	0	0	0	0	0	0	0	0	0	0	0	0	0	0	0	0	0	1	0	0	0	0	0	0	0
chrI	33874	33874	33874	1	1	sesn-1	null	sesn-1	-	1392	Y74C9A.1	+	9859	0	0	0	0	0	0	0	0	0	0	0	0	0	0	0	0	0	0	0	0	0	0	0	0	0	0	0	0	0	0	0	0	0	0	0	0
chrI	34732	34738	34743	3	3	sesn-1	null	sesn-1	-	2256	Y74C9A.1	+	8995	0	0	0	0	0	0	0	0	0	0	0	0	0	0	0	0	0	0	0	0	0	0	0	0	0	0	1	0	0	0	0	0	0	0	0	0
chrI	35406	35451	35486	23	20	sesn-1	null	sesn-1	-	2969	Y74C9A.1	+	8282	0	0	0	0	0	1	0	0	1	0	0	0	0	0	0	0	0	0	0	0	0	0	0	0	0	0	0	0	0	0	0	0	0	0	0	0
chrI	36526	36562	36610	4	3	sesn-1	null	sesn-1	-	4080	Y74C9A.1	+	7171	0	0	0	0	0	0	0	0	0	0	0	0	0	0	0	0	0	0	0	0	0	0	0	0	0	0	0	0	0	0	0	0	0	0	0	0
chrI	38784	38784	38784	1	1	Y74C9A.1	null	sesn-1	-	6302	Y74C9A.1	+	4949	0	0	0	0	0	0	0	0	0	0	0	0	0	0	0	0	0	0	0	0	0	0	0	0	0	0	1	0	0	0	0	0	0	0	0	0
chrI	38917	38917	38917	1	1	Y74C9A.1	null	sesn-1	-	6435	Y74C9A.1	+	4816	0	0	0	0	0	0	0	0	0	0	0	0	0	0	0	0	0	0	0	0	0	0	0	0	0	0	0	0	0	0	0	0	0	0	0	0
chrI	38984	39057	39090	6	5	Y74C9A.1	null	sesn-1	-	6575	Y74C9A.1	+	4676	0	0	0	0	0	0	0	0	0	0	0	0	0	0	0	0	0	0	0	0	0	0	0	0	0	0	0	0	0	0	0	0	0	0	0	0
chrI	39744	39857	39969	71	51	Y74C9A.1	null	sesn-1	-	7375	Y74C9A.1	+	3876	0	0	0	1	0	1	0	0	1	0	0	0	0	1	0	0	0	0	0	0	0	0	0	0	0	0	3	0	0	0	0	0	0	0	0	0
chrI	40064	40064	40064	1	1	Y74C9A.1	null	sesn-1	-	7582	Y74C9A.1	+	3669	0	0	0	0	0	0	0	0	0	0	0	0	0	0	0	0	0	0	0	0	0	0	0	0	0	0	0	0	0	0	0	0	0	0	0	0
chrI	40235	40270	40302	3	3	Y74C9A.1	null	sesn-1	-	7788	Y74C9A.1	+	3463	0	0	0	0	0	0	0	0	0	0	0	0	0	0	0	0	0	0	0	0	0	0	0	0	0	0	0	0	0	0	0	0	0	0	0	0
chrI	40509	40509	40509	1	1	Y74C9A.1	null	sesn-1	-	8027	Y74C9A.1	+	3224	0	0	0	0	0	0	0	0	0	0	0	0	0	0	0	0	0	0	0	0	0	0	0	0	0	0	0	0	0	0	0	0	0	0	0	0
chrI	40910	40910	40910	1	1	Y74C9A.1	null	sesn-1	-	8428	Y74C9A.1	+	2823	0	0	0	0	0	0	0	0	0	0	0	0	0	0	0	0	0	0	0	0	0	0	0	0	0	0	1	0	0	0	0	0	0	0	0	0
chrI	41129	41129	41129	1	1	Y74C9A.1	null	sesn-1	-	8647	Y74C9A.1	+	2604	0	0	0	0	0	0	0	0	0	0	0	0	0	0	0	0	0	0	0	0	0	0	0	0	0	0	0	0	0	0	0	0	0	0	1	0
chrI	41431	41433	41435	2	2	Y74C9A.1	null	sesn-1	-	8951	Y74C9A.1	+	2300	0	0	0	0	0	0	0	0	1	0	0	0	0	0	0	0	0	0	0	0	0	0	0	0	0	0	0	0	0	0	0	0	0	0	0	0
chrI	42101	42234	42307	64	44	Y74C9A.1	null	sesn-1	-	9752	Y74C9A.1	+	1499	0	0	0	0	0	1	0	0	1	0	0	0	0	1	0	0	0	0	0	0	0	0	0	0	0	0	3	0	1	0	0	0	0	0	0	0
chrI	47129	47165	47223	15	12	Y48G1C.12	null	Y74C9A.1	+	2488	Y48G1C.12	+	307	0	0	0	0	0	1	0	0	0	0	0	0	0	0	0	0	0	0	0	0	0	0	0	0	0	0	1	0	0	0	0	0	0	0	0	0
chrI	51061	51061	51061	1	1	pgs-1	pgs-1	Y48G1C.12	+	1242	Y48G1C.5	-	4255	0	0	0	0	0	0	0	0	0	0	0	0	0	0	0	0	0	0	0	0	0	0	0	0	0	0	0	0	0	0	0	0	0	0	1	0
chrI	65780	65780	65780	1	1	Y48G1C.5	null	Y48G1C.5	-	1759	csk-1	+	5645	0	0	0	0	0	0	0	0	0	0	0	0	0	0	0	0	0	0	0	0	0	0	0	0	0	0	1	0	0	0	0	0	0	0	0	0
chrI	68913	68913	68913	1	1	csk-1	null	Y48G1C.5	-	4892	csk-1	+	2512	0	0	0	0	0	0	0	0	0	0	0	0	0	0	0	0	0	0	0	0	0	1	0	0	0	0	0	0	0	0	0	0	0	0	0	0
chrI	69986	69986	69986	1	1	csk-1	null	Y48G1C.5	-	5965	csk-1	+	1439	0	0	0	0	0	0	0	0	0	0	0	0	0	0	0	0	0	0	0	0	0	0	0	0	0	0	0	0	0	0	0	0	0	0	0	0
chrI	70070	70135	70280	87	63	csk-1	null	Y48G1C.5	-	6114	csk-1	+	1290	0	0	1	0	0	1	0	1	1	1	0	0	0	0	0	0	0	0	0	0	0	0	0	0	0	0	1	1	0	1	0	1	0	0	0	0
chrI	70509	70509	70509	1	1	csk-1	null	Y48G1C.5	-	6488	csk-1	+	916	0	0	0	0	0	0	0	0	0	0	0	0	0	0	0	0	0	0	0	0	0	0	0	0	0	0	0	0	0	0	0	0	0	0	0	0
chrI	71286	71286	71286	1	1	csk-1	null	Y48G1C.5	-	7265	csk-1	+	139	0	0	0	0	0	0	0	0	0	0	0	0	0	0	0	0	0	0	0	0	0	0	0	0	0	0	0	0	0	0	0	0	0	0	0	0
chrI	74755	74773	74792	2	2	csk-1	csk-1	Y48G1C.5	-	10752	Y48G1C.10	+	6428	0	0	0	0	0	0	0	0	0	0	0	0	0	0	0	0	0	0	0	0	0	0	0	0	0	0	0	0	0	0	0	0	0	0	0	0
chrI	77915	77982	78084	7	7	csk-1	csk-1	Y48G1C.5	-	13961	Y48G1C.10	+	3219	0	0	1	0	0	0	0	0	0	0	0	0	0	0	0	0	0	0	0	0	0	0	0	0	0	0	0	0	0	0	0	1	0	0	0	0
chrI	81328	81328	81328	1	1	Y48G1C.10	Y48G1C.10	csk-1	+	257	Y48G1C.6	-	3662	0	0	0	0	0	0	0	0	0	0	0	0	0	0	0	0	0	0	0	0	0	0	0	0	0	0	0	0	0	0	0	0	0	0	0	0
chrI	81863	81874	81886	2	2	Y48G1C.10	Y48G1C.10	csk-1	+	803	Y48G1C.6	-	3116	0	0	0	0	0	0	0	0	0	0	0	0	0	0	0	0	0	0	0	0	0	0	0	0	0	0	0	0	0	0	0	0	0	0	1	0
chrI	85550	85550	85550	1	1	Y48G1C.10	Y48G1C.10	csk-1	+	4479	Y48G1C.9	+	5830	0	0	0	0	0	0	0	0	0	0	0	0	0	0	0	0	0	0	0	0	0	0	0	0	1	0	0	0	0	0	0	0	0	0	0	0
chrI	85768	85768	85768	1	1	Y48G1C.10	Y48G1C.10	csk-1	+	4697	Y48G1C.9	+	5612	0	0	0	0	0	0	0	0	0	0	0	0	0	0	0	0	0	0	0	0	0	0	0	0	0	0	0	0	0	0	0	0	0	0	0	0
chrI	86413	86433	86453	2	2	Y48G1C.10	Y48G1C.10	Y48G1C.6	-	149	Y48G1C.9	+	4947	0	0	0	0	0	0	0	0	0	0	0	0	0	0	0	0	0	0	0	0	0	0	0	0	0	0	0	0	0	0	0	0	0	0	0	0
chrI	90895	90895	90895	1	1	Y48G1C.10	Y48G1C.10	Y48G1C.6	-	4611	Y48G1C.9	+	485	0	0	0	0	0	0	0	0	0	0	0	0	0	0	0	0	0	0	0	0	0	0	0	0	0	0	0	0	0	0	0	0	0	0	1	0
chrI	92297	92297	92297	1	1	Y48G1C.9	Y48G1C.9	Y48G1C.6	-	6013	Y48G1C.1	+	734	0	0	0	0	0	0	0	0	0	0	0	0	0	0	0	0	0	0	0	0	0	0	0	0	0	0	0	0	0	0	0	0	0	0	0	0
chrI	92957	92957	92957	1	1	Y48G1C.1	null	Y48G1C.9	+	80	Y48G1C.1	+	74	0	0	0	0	0	0	0	0	0	0	0	0	0	0	0	0	0	0	0	0	0	0	0	0	0	0	0	0	0	0	0	0	0	0	0	0
chrI	95190	95190	95190	1	1	Y48G1C.13	Y48G1C.13	Y48G1C.1	+	309	Y48G1C.8	-	1345	0	0	0	0	0	0	0	0	0	0	0	0	0	0	0	0	0	0	0	0	0	0	0	0	0	0	0	0	0	0	0	0	0	0	1	0
chrI	96192	96202	96212	2	2	Y48G1C.13	null	Y48G1C.13	-	835	Y48G1C.8	-	333	0	0	0	0	0	0	0	0	0	0	0	0	0	0	0	0	0	0	0	0	0	0	0	0	0	0	0	0	0	0	0	0	0	0	1	0
chrI	96525	96528	96534	3	3	Y48G1C.13	null	Y48G1C.13	-	1161	Y48G1C.8	-	7	0	0	0	0	0	0	0	0	0	0	0	0	0	0	0	0	0	0	0	0	0	0	0	0	0	0	0	0	0	0	0	0	0	0	0	0
chrI	100044	100057	100070	2	2	Y48G1C.8	Y48G1C.8	Y48G1C.13	-	4690	rab-11.1	-	8629	0	0	0	0	0	0	0	0	0	0	0	0	0	0	0	0	0	0	0	0	0	0	0	0	0	0	0	0	0	0	0	0	0	0	1	0
chrI	108263	108400	108724	67	52	Y48G1C.8	null	Y48G1C.8	-	239	rab-11.1	-	286	0	0	0	0	0	1	0	1	1	1	0	0	0	0	0	0	0	0	0	0	0	0	0	1	1	0	1	0	0	0	0	0	0	0	1	0
chrI	108806	108806	108806	1	1	rab-11.1	rab-11.1	Y48G1C.8	-	645	rpl-7	+	2232	0	0	0	0	0	0	0	0	0	0	0	0	0	0	0	0	0	0	0	0	0	0	0	0	1	0	0	0	0	0	0	0	0	0	0	0
chrI	109120	109143	109167	2	2	rab-11.1	rab-11.1	Y48G1C.8	-	982	rpl-7	+	1895	0	0	0	0	0	0	0	0	0	0	0	0	0	0	0	0	0	0	0	0	0	0	0	0	1	0	0	0	0	0	0	0	0	0	0	0
chrI	109944	109944	109944	1	1	rab-11.1	rab-11.1	Y48G1C.8	-	1783	rpl-7	+	1094	0	0	0	0	0	0	0	0	0	0	0	0	0	0	0	0	0	0	0	0	0	0	0	0	0	0	0	0	0	0	0	0	0	0	0	0
chrI	110018	110024	110030	2	1	rab-11.1	rab-11.1	Y48G1C.8	-	1863	rpl-7	+	1014	0	0	0	0	0	0	0	0	0	0	0	0	0	0	0	0	0	0	0	0	0	0	0	0	2	0	0	0	0	0	0	0	0	0	0	0
chrI	110112	110177	110264	9	9	rab-11.1	null	rab-11.1	-	100	rpl-7	+	861	0	0	0	0	0	0	0	0	0	0	0	0	0	0	0	0	0	0	0	0	0	0	0	0	1	0	0	0	0	0	0	0	0	0	0	0
chrI	110332	110332	110332	1	1	rab-11.1	null	rab-11.1	-	255	rpl-7	+	706	0	0	0	0	0	0	0	0	0	0	0	0	0	0	0	0	0	0	0	0	0	1	0	0	0	0	0	0	0	0	0	0	0	0	0	0
chrI	110594	110732	110828	131	95	rpl-7	null	rab-11.1	-	655	rpl-7	+	306	0	1	0	1	0	1	0	1	1	1	0	0	0	1	0	0	0	0	1	0	0	0	0	1	1	0	2	1	1	1	0	0	0	0	1	0
chrI	110929	110929	110929	1	1	rpl-7	null	rab-11.1	-	852	rpl-7	+	109	0	0	0	0	0	0	0	0	0	0	0	0	0	0	0	0	0	0	0	0	0	0	0	0	0	0	0	0	0	0	0	0	0	0	0	0
chrI	112444	112444	112444	1	1	F53G12.9	F53G12.9	rpl-7	+	27	F53G12.8	+	1363	0	0	0	0	0	0	0	0	0	0	0	0	0	0	0	0	0	0	0	0	0	0	0	0	0	0	0	0	0	0	0	0	0	0	0	0
chrI	112566	112566	112566	1	1	F53G12.9	F53G12.9	rpl-7	+	149	F53G12.8	+	1241	0	0	0	0	0	0	0	0	0	0	0	0	0	0	0	0	0	0	0	0	0	0	0	0	0	0	0	0	0	0	0	0	0	0	0	0
chrI	112992	112992	112992	1	1	F53G12.9	F53G12.9	rpl-7	+	575	F53G12.8	+	815	0	0	0	0	0	0	0	0	0	0	0	0	0	0	0	0	0	0	0	0	0	0	0	0	0	0	0	0	0	0	0	0	0	0	1	0
chrI	113093	113093	113093	1	1	F53G12.9	F53G12.9	rpl-7	+	676	F53G12.8	+	714	0	0	0	0	0	0	0	0	0	0	0	0	0	0	0	0	0	0	0	0	0	0	0	0	0	0	0	0	0	0	0	0	0	0	0	0
chrI	113210	113210	113210	1	1	F53G12.9	F53G12.9	rpl-7	+	793	F53G12.8	+	597	0	0	0	0	0	0	0	0	0	0	0	0	0	0	0	0	0	0	0	0	0	0	0	0	0	0	0	0	0	0	0	0	0	0	0	0
chrI	114510	114510	114510	1	1	F53G12.8	F53G12.8	F53G12.9	+	838	col-45	+	1229	0	0	0	0	0	0	0	0	0	0	0	0	0	0	0	0	0	0	0	0	0	0	0	0	0	0	0	0	0	0	0	0	0	0	1	0
chrI	114823	114823	114823	1	1	col-45	null	F53G12.8	+	112	col-45	+	916	0	0	0	0	0	0	0	0	0	0	0	0	0	0	0	0	0	0	0	0	0	0	0	0	0	0	0	0	0	0	0	0	0	0	0	0
chrI	116295	116295	116295	1	1	col-45	col-45	F53G12.8	+	1584	spe-8	+	1809	0	0	0	0	0	0	0	0	0	0	0	0	0	0	0	0	0	0	0	0	0	0	0	0	0	0	0	0	0	0	0	0	0	0	1	0
chrI	122422	122457	122505	4	4	mex-3	null	spe-8	+	1587	mex-3	+	4840	0	0	0	0	0	0	1	0	0	0	0	0	0	0	0	0	0	0	0	0	0	0	0	0	0	0	0	0	0	0	0	0	0	0	0	0
chrI	122572	122572	122572	1	1	mex-3	null	spe-8	+	1702	mex-3	+	4725	0	0	0	0	0	0	0	0	0	0	0	0	0	0	0	0	0	0	0	0	0	0	0	0	0	0	0	0	0	0	0	0	0	0	0	0
chrI	124788	124828	124866	7	7	mex-3	null	spe-8	+	3958	mex-3	+	2469	0	0	0	0	0	0	0	0	0	0	0	0	1	0	0	0	0	0	0	0	0	0	0	0	0	0	0	0	0	0	0	0	0	0	0	0
chrI	124931	124931	124931	1	1	mex-3	null	spe-8	+	4061	mex-3	+	2366	0	0	0	0	0	0	0	0	0	0	0	0	0	0	0	0	0	0	0	0	0	0	0	0	0	0	0	0	0	0	0	0	0	0	0	0
chrI	127142	127142	127142	1	1	mex-3	null	spe-8	+	6272	mex-3	+	155	0	0	0	0	0	0	0	0	0	0	0	0	0	0	0	0	0	0	0	0	0	0	0	0	0	0	0	0	0	0	0	0	0	0	0	0
chrI	127721	127721	127721	1	1	mex-3	mex-3	spe-8	+	6851	F53G12.4	+	6616	0	0	0	0	0	0	0	0	0	0	0	0	0	0	0	0	0	0	0	0	0	0	0	0	0	0	1	0	0	0	0	0	0	0	0	0
chrI	128294	128294	128294	1	1	mex-3	mex-3	spe-8	+	7424	F53G12.4	+	6043	0	0	0	0	0	0	0	0	0	0	0	0	0	0	0	0	0	0	0	0	0	0	0	0	0	0	0	0	0	0	0	0	0	0	0	0
chrI	128523	128523	128523	1	1	mex-3	mex-3	spe-8	+	7653	F53G12.4	+	5814	0	0	0	0	0	0	0	0	0	0	0	0	0	0	0	0	0	0	0	0	0	0	0	0	0	0	0	0	0	0	0	0	0	0	0	0
chrI	129936	129936	129936	1	1	mex-3	mex-3	spe-8	+	9066	F53G12.4	+	4401	0	0	0	0	0	0	0	0	0	0	0	0	0	0	0	0	0	0	0	0	0	0	0	0	0	0	0	0	0	0	0	0	0	0	0	0
chrI	130497	130566	130649	9	9	mex-3	mex-3	spe-8	+	9696	F53G12.4	+	3771	0	0	0	0	0	0	0	0	0	0	0	0	0	0	0	0	0	0	0	0	0	0	0	0	0	0	0	0	0	0	0	0	0	0	0	0
chrI	130733	130821	130881	6	6	mex-3	mex-3	spe-8	+	9951	F53G12.4	+	3516	0	0	0	0	0	0	0	0	0	0	0	0	0	0	0	0	0	0	0	0	0	0	0	0	0	0	0	0	0	0	0	0	0	0	0	0
chrI	131444	131444	131444	1	1	mex-3	mex-3	spe-8	+	10574	F53G12.4	+	2893	0	0	0	0	0	0	0	0	0	0	0	0	0	0	0	0	0	0	0	0	0	0	0	0	0	0	0	0	0	0	0	0	0	0	0	0
chrI	132028	132028	132028	1	1	mex-3	mex-3	spe-8	+	11158	F53G12.4	+	2309	0	0	0	0	0	0	0	0	0	0	0	0	0	0	0	0	0	0	0	0	0	0	0	0	0	0	0	0	0	0	0	0	0	0	0	0
chrI	135706	135712	135718	2	2	F53G12.4	F53G12.4	mex-3	+	1647	duox-2	+	2133	0	0	0	0	0	0	0	0	0	0	0	0	0	0	0	0	0	0	0	0	0	0	0	0	0	0	0	0	0	0	0	0	0	0	1	0
chrI	151790	151790	151790	1	1	bli-3	bli-3	duox-2	+	7225	ptr-11	-	8382	0	0	0	0	0	0	0	0	0	0	0	0	0	0	0	0	0	0	0	0	0	0	0	0	0	0	0	0	0	0	0	0	0	0	0	0
chrI	154124	154124	154124	1	1	bli-3	bli-3	duox-2	+	9559	ptr-11	-	6048	0	0	0	0	0	0	0	0	0	0	0	0	0	0	0	0	0	0	0	0	0	0	0	0	0	0	0	0	0	0	0	0	0	0	0	0
chrI	155961	155961	155961	1	1	bli-3	null	bli-3	-	1111	ptr-11	-	4211	0	0	0	0	0	0	0	0	0	0	0	0	0	0	0	0	0	0	0	0	0	0	0	0	0	0	0	0	0	0	0	0	0	0	0	0
chrI	156033	156077	156136	4	4	bli-3	null	bli-3	-	1227	ptr-11	-	4095	0	0	0	0	0	0	0	0	0	0	0	0	0	0	0	0	0	0	0	0	0	0	0	0	0	0	1	0	0	0	0	0	0	0	0	0
chrI	159178	159178	159178	1	1	bli-3	null	bli-3	-	4328	ptr-11	-	994	0	0	0	0	0	0	0	0	0	0	0	0	0	0	0	0	0	0	0	0	0	0	0	0	0	0	0	0	0	0	0	0	0	0	0	0
chrI	159301	159326	159351	2	2	bli-3	null	bli-3	-	4476	ptr-11	-	846	0	0	0	0	0	0	0	0	0	0	0	0	0	0	0	0	0	0	0	0	0	0	0	0	0	0	0	0	0	0	0	0	0	0	1	0
chrI	159422	159450	159487	8	6	bli-3	null	bli-3	-	4600	ptr-11	-	722	0	0	0	0	0	0	0	0	0	0	0	0	0	0	0	0	0	0	0	0	0	0	0	0	0	0	2	0	0	0	0	0	0	0	0	0
chrI	159836	159836	159836	1	1	bli-3	null	bli-3	-	4986	ptr-11	-	336	0	0	0	0	0	0	0	0	0	0	0	0	0	0	0	0	0	0	0	0	0	0	0	0	0	0	0	0	0	0	0	0	0	0	0	0
chrI	160118	160168	160253	8	8	bli-3	null	bli-3	-	5318	ptr-11	-	4	0	0	0	0	0	0	0	0	0	0	0	0	0	0	0	0	0	0	0	0	0	0	0	0	0	0	0	0	0	0	0	0	0	0	0	0
chrI	162931	162931	162931	1	1	ptr-11	ptr-11	bli-3	-	8081	F56C11.6	+	8409	0	0	0	0	0	0	0	0	0	0	0	0	0	0	0	0	0	0	0	0	0	0	0	0	0	0	0	0	0	0	0	0	0	0	1	0
chrI	163386	163386	163386	1	1	ptr-11	ptr-11	bli-3	-	8536	F56C11.6	+	7954	0	0	0	0	0	0	0	0	0	0	0	0	0	0	0	0	0	0	0	0	0	0	0	0	0	0	0	0	0	0	0	0	0	0	0	0
chrI	164799	164799	164799	1	1	ptr-11	ptr-11	bli-3	-	9949	F56C11.6	+	6541	0	0	0	0	0	0	0	0	0	0	0	0	0	0	0	0	0	0	0	0	0	0	0	0	0	0	0	0	0	0	0	0	0	0	0	0
chrI	165921	165942	165969	3	2	ptr-11	ptr-11	bli-3	-	11092	F56C11.6	+	5398	0	0	0	0	0	0	0	0	0	0	0	0	0	0	0	0	0	0	0	0	0	0	0	0	0	0	2	0	0	0	0	0	0	0	0	0
chrI	166582	166582	166582	1	1	ptr-11	ptr-11	bli-3	-	11732	F56C11.6	+	4758	0	0	0	0	0	0	0	0	0	0	0	0	0	0	0	0	0	0	0	0	0	0	0	0	0	0	0	0	0	0	0	0	0	0	1	0
chrI	166898	166898	166898	1	1	ptr-11	null	ptr-11	-	79	F56C11.6	+	4442	0	0	0	0	0	0	0	0	0	0	0	0	0	0	0	0	0	0	0	0	0	0	0	0	0	0	1	0	0	0	0	0	0	0	0	0
chrI	166970	166970	166970	1	1	ptr-11	null	ptr-11	-	151	F56C11.6	+	4370	0	0	0	0	0	0	0	0	0	0	0	0	0	0	0	0	0	0	0	0	0	0	0	0	0	0	0	0	0	0	0	0	0	0	0	0
chrI	168228	168228	168228	1	1	ptr-11	null	ptr-11	-	1409	F56C11.6	+	3112	0	0	0	0	0	0	0	0	0	0	0	0	0	0	0	0	0	0	0	0	0	0	0	0	0	0	0	0	0	0	0	0	0	0	0	0
chrI	168787	168787	168787	1	1	ptr-11	null	ptr-11	-	1968	F56C11.6	+	2553	0	0	0	0	0	0	0	0	0	0	0	0	0	0	0	0	0	0	0	0	0	0	0	0	0	0	0	0	0	0	0	0	0	0	0	0
chrI	169718	169718	169718	1	1	F56C11.6	null	ptr-11	-	2899	F56C11.6	+	1622	0	0	0	0	0	0	0	0	0	0	0	0	0	0	0	0	0	0	0	0	0	0	0	0	0	0	1	0	0	0	0	0	0	0	0	0
chrI	171208	171229	171250	2	2	F56C11.6	null	ptr-11	-	4410	F56C11.6	+	111	0	0	0	0	0	0	0	0	0	0	0	0	0	0	0	0	0	0	0	0	0	0	0	0	0	0	0	0	0	0	0	0	0	0	0	0
chrI	171834	171834	171834	1	1	F56C11.6	F56C11.6	ptr-11	-	5015	F56C11.5	+	6704	0	0	0	0	0	0	0	0	0	0	0	0	0	0	0	0	0	0	0	0	0	0	0	0	0	0	0	0	0	0	0	0	0	0	0	0
chrI	171916	171920	171924	2	2	F56C11.6	F56C11.6	ptr-11	-	5101	F56C11.5	+	6618	0	0	0	0	0	0	0	0	0	0	0	0	0	0	0	0	0	0	0	0	0	0	0	0	0	0	1	0	0	0	0	0	0	0	0	0
chrI	172838	172838	172838	1	1	F56C11.6	F56C11.6	ptr-11	-	6019	F56C11.5	+	5700	0	0	0	0	0	0	0	0	0	0	0	0	0	0	0	0	0	0	0	0	0	0	0	0	0	0	0	0	0	0	0	0	0	0	0	0
chrI	172945	172966	172988	2	2	F56C11.6	F56C11.6	ptr-11	-	6147	F56C11.5	+	5572	0	0	0	0	0	0	0	0	0	0	0	0	0	0	0	0	0	0	0	0	0	0	0	0	0	0	0	0	0	0	0	0	0	0	0	0
chrI	173236	173236	173236	1	1	F56C11.6	F56C11.6	ptr-11	-	6417	F56C11.5	+	5302	0	0	0	0	0	0	0	0	0	0	0	0	0	0	0	0	0	0	0	0	0	0	0	0	0	0	0	0	0	0	0	0	0	0	0	0
chrI	173943	173943	173943	1	1	F56C11.6	F56C11.6	ptr-11	-	7124	F56C11.5	+	4595	0	0	0	0	0	0	0	0	0	0	0	0	0	0	0	0	0	0	0	0	0	0	0	0	0	0	0	0	0	0	0	0	0	0	0	0
chrI	177419	177443	177466	4	2	F56C11.5	null	F56C11.6	+	1452	F56C11.5	+	1095	0	0	0	0	0	0	0	0	0	0	0	0	0	0	0	0	0	0	0	0	0	0	0	0	0	0	1	0	0	0	0	0	0	0	0	0
chrI	178458	178458	178458	1	1	F56C11.5	null	F56C11.6	+	2467	F56C11.5	+	80	0	0	0	0	0	0	0	0	0	0	0	0	0	0	0	0	0	0	0	0	0	0	0	0	0	0	1	0	0	0	0	0	0	0	0	0
chrI	179288	179288	179288	1	1	F56C11.5	F56C11.5	F56C11.6	+	3297	F56C11.3	-	2791	0	0	0	0	0	0	0	0	0	0	0	0	0	0	0	0	0	0	0	0	0	0	0	0	0	0	0	0	0	0	0	0	0	0	0	0
chrI	179354	179360	179366	2	2	F56C11.5	F56C11.5	F56C11.6	+	3369	F56C11.3	-	2719	0	0	0	0	0	0	0	0	0	0	0	0	0	0	0	0	0	0	0	0	0	0	0	0	0	0	1	0	0	0	0	0	0	0	0	0
chrI	179427	179427	179427	1	1	F56C11.5	F56C11.5	F56C11.6	+	3436	F56C11.3	-	2652	0	0	0	0	0	0	0	0	0	0	0	0	0	0	0	0	0	0	0	0	0	0	0	0	0	0	0	0	0	0	0	0	0	0	0	0
chrI	180175	180252	180298	12	10	F56C11.5	F56C11.5	F56C11.6	+	4261	F56C11.3	-	1827	0	0	0	0	0	0	0	0	0	0	0	0	0	0	0	0	0	0	0	0	0	0	0	0	0	0	1	0	1	0	0	0	0	0	0	0
chrI	182904	182982	183069	76	54	F56C11.3	null	F56C11.3	-	211	atm-1	+	382	0	0	0	1	0	1	0	1	0	1	0	0	0	1	0	0	0	0	0	0	0	0	0	0	0	0	1	0	0	0	0	0	0	0	1	0
chrI	202257	202257	202257	1	1	atm-1	atm-1	F56C11.3	-	19486	Y48G1BL.7	+	7063	0	0	0	0	0	0	0	0	0	0	0	0	0	0	0	0	0	0	0	0	0	0	0	0	0	0	0	0	0	0	0	0	0	0	0	0
chrI	204005	204005	204005	1	1	atm-1	atm-1	F56C11.3	-	21234	Y48G1BL.7	+	5315	0	0	0	0	0	0	0	0	0	0	0	0	0	0	0	0	0	0	0	0	0	0	0	0	0	0	0	0	0	0	0	0	0	0	0	0
chrI	206224	206224	206224	1	1	atm-1	atm-1	F56C11.3	-	23453	Y48G1BL.7	+	3096	0	0	0	0	0	0	0	0	0	0	0	0	0	0	0	0	0	0	0	0	0	0	0	0	0	0	0	0	0	0	0	0	0	0	0	0
chrI	209245	209245	209245	1	1	Y48G1BL.7	null	atm-1	+	778	Y48G1BL.7	+	75	0	0	0	0	0	0	0	0	0	0	0	0	0	0	0	0	0	0	0	0	0	0	0	0	0	0	0	0	0	0	0	0	0	0	0	0
chrI	209842	209842	209842	1	1	Y48G1BL.7	Y48G1BL.7	atm-1	+	1375	snpc-3.3	+	6163	0	0	0	0	0	0	0	0	0	0	0	0	0	0	0	0	0	0	0	0	0	0	0	0	0	0	0	0	0	0	0	0	0	0	0	0
chrI	219678	219678	219678	1	1	snpc-3.3	null	snpc-3.3	+	579	Y48G1BM.6	-	11896	0	0	0	0	0	0	0	0	0	0	0	0	0	0	0	0	0	0	0	0	0	0	0	0	0	0	0	0	0	0	0	0	0	0	1	0
chrI	220531	220531	220531	1	1	snpc-3.3	null	snpc-3.3	+	1432	Y48G1BM.6	-	11043	0	0	0	0	0	0	0	0	0	0	0	0	0	0	0	0	0	0	0	0	0	0	0	0	0	0	0	0	0	0	0	0	0	0	1	0
chrI	229215	229215	229215	1	1	Y48G1BM.6	null	snpc-3.3	+	10116	Y48G1BM.6	-	2359	0	0	0	0	0	0	0	0	0	0	0	0	0	0	0	0	0	0	0	0	0	0	0	0	0	0	0	0	0	0	0	0	0	0	0	0
chrI	229938	229955	229973	2	1	Y48G1BM.6	null	snpc-3.3	+	10856	Y48G1BM.6	-	1619	0	0	0	0	0	0	0	0	0	0	0	0	0	0	0	0	0	0	0	0	0	0	0	0	0	0	0	0	0	0	0	0	0	0	0	0
chrI	230445	230445	230445	1	1	Y48G1BM.6	null	snpc-3.3	+	11346	Y48G1BM.6	-	1129	0	0	0	0	0	0	0	0	0	0	0	0	0	0	0	0	0	0	0	0	0	0	0	0	0	0	0	0	0	0	0	0	0	0	0	0
chrI	230589	230589	230589	1	1	Y48G1BM.6	null	snpc-3.3	+	11490	Y48G1BM.6	-	985	0	0	0	0	0	0	0	0	0	0	0	0	0	0	0	0	0	0	0	0	0	0	0	0	0	0	0	0	0	0	0	0	0	0	0	0
chrI	230652	230652	230652	1	1	Y48G1BM.6	null	snpc-3.3	+	11553	Y48G1BM.6	-	922	0	0	0	0	0	0	0	0	0	0	0	0	0	0	0	0	0	0	0	0	0	0	0	0	0	0	0	0	0	0	0	0	0	0	0	0
chrI	232009	232034	232060	2	2	Y48G1BM.6	Y48G1BM.6	snpc-3.3	+	12935	Y48G1BM.7	-	6582	0	0	1	0	0	0	0	0	0	0	0	0	0	0	0	0	0	0	0	0	0	0	1	0	0	0	0	0	0	0	0	0	0	0	0	0
chrI	232383	232383	232383	1	1	Y48G1BM.6	Y48G1BM.6	snpc-3.3	+	13284	Y48G1BM.7	-	6233	0	0	0	0	0	0	0	0	0	0	0	0	0	0	0	0	0	0	0	0	0	0	0	0	0	0	0	0	0	0	0	0	0	0	0	0
chrI	238080	238080	238080	1	1	Y48G1BM.6	Y48G1BM.6	snpc-3.3	+	18981	Y48G1BM.7	-	536	0	0	0	0	0	0	0	0	0	0	0	0	0	0	0	0	0	0	0	0	0	0	0	0	0	0	0	0	0	0	0	0	0	0	0	0
chrI	240400	240400	240400	1	1	Y48G1BM.7	null	Y48G1BM.7	-	1379	snpc-3.2	+	11718	0	0	0	0	0	0	0	0	0	0	0	0	0	0	0	0	0	0	0	0	0	0	0	0	0	0	0	0	0	0	0	0	0	0	0	0
chrI	246186	246186	246186	1	1	snpc-3.2	null	Y48G1BM.7	-	7165	snpc-3.2	+	5932	0	0	0	0	0	0	0	0	0	0	0	1	0	0	0	0	0	0	0	0	0	0	0	0	0	0	0	0	0	0	0	0	0	0	0	0
chrI	254609	254609	254609	1	1	Y48G1BR.1	null	snpc-3.2	+	480	Y48G1BR.1	-	100	0	0	0	0	0	0	0	0	0	0	0	0	0	0	0	0	0	0	0	0	0	0	0	0	0	0	0	0	0	0	0	0	0	0	1	0
chrI	255634	255634	255634	1	1	Y48G1BR.1	Y48G1BR.1	snpc-3.2	+	1505	C53D5.3	+	24486	0	0	0	0	0	0	0	0	0	0	0	0	0	0	0	0	0	0	0	0	0	0	0	0	0	0	0	0	0	0	0	0	0	0	1	0
chrI	257947	257947	257947	1	1	Y48G1BR.1	Y48G1BR.1	snpc-3.2	+	3818	C53D5.3	+	22173	0	0	0	0	0	0	0	0	0	0	0	0	0	0	0	0	0	0	0	0	0	0	0	0	0	0	0	0	0	0	0	0	0	0	0	0
chrI	259748	259748	259748	1	1	Y48G1BR.1	null	Y48G1BR.1	-	591	C53D5.3	+	20372	0	0	0	0	0	0	0	0	0	0	0	0	0	0	0	0	0	0	0	0	0	0	0	0	0	0	0	0	0	0	0	0	0	0	0	0
chrI	260337	260337	260337	1	1	Y48G1BR.1	null	Y48G1BR.1	-	1180	C53D5.3	+	19783	0	0	0	0	0	0	0	0	0	0	0	0	0	0	0	0	0	0	0	0	0	0	0	0	0	0	0	0	0	0	0	0	0	0	0	0
chrI	260871	260887	260904	2	1	Y48G1BR.1	null	Y48G1BR.1	-	1730	C53D5.3	+	19233	0	0	0	0	0	0	0	0	0	0	0	0	0	0	0	0	0	0	0	0	0	0	0	0	0	0	2	0	0	0	0	0	0	0	0	0
chrI	262077	262077	262077	1	1	Y48G1BR.1	null	Y48G1BR.1	-	2920	C53D5.3	+	18043	0	0	0	0	0	0	0	0	0	0	0	0	0	0	0	0	0	0	0	0	0	0	0	0	0	0	1	0	0	0	0	0	0	0	0	0
chrI	262859	262859	262859	1	1	Y48G1BR.1	null	Y48G1BR.1	-	3702	C53D5.3	+	17261	0	0	0	0	0	0	0	0	0	0	0	0	0	0	0	0	0	0	0	0	0	0	0	0	0	0	1	0	0	0	0	0	0	0	0	0
chrI	264528	264543	264559	2	2	Y48G1BR.1	null	Y48G1BR.1	-	5386	C53D5.3	+	15577	0	0	0	0	0	0	0	0	0	0	0	0	0	0	0	0	0	0	0	0	0	0	0	0	0	0	0	0	0	0	0	0	0	0	0	0
chrI	267854	267854	267854	1	1	Y48G1BR.1	null	Y48G1BR.1	-	8697	C53D5.3	+	12266	0	0	0	0	0	0	0	0	0	0	0	0	0	0	0	0	0	0	0	0	0	0	0	0	0	0	0	0	0	0	0	0	0	0	0	0
chrI	270468	270468	270468	1	1	C53D5.3	null	Y48G1BR.1	-	11311	C53D5.3	+	9652	0	0	0	0	0	0	0	0	0	0	0	0	0	0	0	0	0	0	0	0	0	0	0	0	0	0	0	0	0	0	0	0	0	0	0	0
chrI	271023	271064	271113	8	7	C53D5.3	null	Y48G1BR.1	-	11907	C53D5.3	+	9056	0	0	0	0	0	0	0	0	0	0	0	0	0	0	0	0	0	0	0	0	0	0	0	0	0	0	1	0	0	0	0	0	0	0	0	0
chrI	272721	272721	272721	1	1	C53D5.3	null	Y48G1BR.1	-	13564	C53D5.3	+	7399	0	0	0	0	0	0	0	0	0	0	0	0	0	0	0	0	0	0	0	0	0	0	0	0	0	0	0	0	0	0	0	0	0	0	0	0
chrI	273767	273767	273767	1	1	C53D5.3	null	Y48G1BR.1	-	14610	C53D5.3	+	6353	0	0	0	0	0	0	0	0	0	0	0	0	0	0	0	0	0	0	0	0	0	0	0	0	0	0	0	0	0	0	0	0	0	0	0	0
chrI	273852	273862	273872	2	2	C53D5.3	null	Y48G1BR.1	-	14705	C53D5.3	+	6258	0	0	0	0	0	0	0	0	0	0	0	0	0	0	0	0	0	0	0	0	0	0	0	0	0	0	0	0	0	0	0	0	0	0	0	0
chrI	274548	274551	274554	2	2	C53D5.3	null	Y48G1BR.1	-	15394	C53D5.3	+	5569	0	0	0	0	0	0	0	0	0	0	0	0	0	0	0	0	0	0	0	0	0	0	0	0	0	0	0	0	0	0	0	0	0	0	0	0
chrI	275819	275819	275819	1	1	C53D5.3	null	Y48G1BR.1	-	16662	C53D5.3	+	4301	0	0	0	0	0	0	0	0	0	0	0	0	0	0	0	0	0	0	0	0	0	0	0	0	0	0	0	0	0	0	0	0	0	0	0	0
chrI	275885	275885	275885	1	1	C53D5.3	null	Y48G1BR.1	-	16728	C53D5.3	+	4235	0	0	0	0	0	0	0	0	0	0	0	0	0	0	0	0	0	0	0	0	0	0	0	0	0	0	0	0	0	0	0	0	0	0	0	0
chrI	276401	276401	276401	1	1	C53D5.3	null	Y48G1BR.1	-	17244	C53D5.3	+	3719	0	0	0	0	0	0	0	0	0	0	0	0	0	0	0	0	0	0	0	0	0	0	0	0	0	0	0	0	0	0	0	0	0	0	0	0
chrI	277121	277182	277226	6	6	C53D5.3	null	Y48G1BR.1	-	18025	C53D5.3	+	2938	0	0	0	0	0	0	0	0	0	0	0	0	0	0	0	0	0	0	0	0	0	0	0	0	0	0	0	0	0	0	0	0	0	0	0	0
chrI	279685	279685	279685	1	1	C53D5.3	null	Y48G1BR.1	-	20528	C53D5.3	+	435	0	0	0	0	0	0	0	0	0	0	0	0	0	0	0	0	0	0	0	0	0	0	0	0	0	0	0	0	0	0	0	0	0	0	0	0
chrI	283477	283486	283496	2	2	marc-4	null	C53D5.3	+	3041	marc-4	+	14	0	0	0	0	0	0	0	0	0	0	0	0	0	0	0	0	0	0	0	0	0	0	0	0	0	0	0	0	0	0	0	0	0	0	0	0
chrI	289097	289171	289213	76	57	ztf-3	null	ztf-3	-	33	C53D5.1	+	2044	0	0	0	1	0	1	0	1	1	1	0	0	0	0	0	0	0	0	0	0	0	0	0	1	1	0	1	0	0	0	0	0	0	0	1	0
chrI	290223	290223	290223	1	1	C53D5.1	null	ztf-3	-	1085	C53D5.1	+	992	0	0	0	0	0	0	0	0	0	0	0	0	0	0	0	0	0	0	0	0	0	0	0	0	0	0	0	0	0	0	0	0	0	0	0	0
chrI	290521	290521	290521	1	1	C53D5.1	null	ztf-3	-	1383	C53D5.1	+	694	0	0	0	0	0	0	0	0	0	0	0	0	0	0	0	0	0	0	0	0	0	0	0	0	0	0	0	0	0	0	0	0	0	0	0	0
chrI	293231	293249	293272	6	6	C53D5.1	C53D5.1	ztf-3	-	4111	C53D5.5	-	12561	0	0	0	0	0	0	0	0	0	0	0	0	0	0	0	0	0	0	0	0	0	0	0	0	0	0	0	0	0	0	0	0	0	0	0	0
chrI	294553	294553	294553	1	1	C53D5.1	C53D5.1	ztf-3	-	5415	C53D5.5	-	11257	0	0	0	0	0	0	0	0	0	0	0	0	0	0	0	0	0	0	0	0	0	0	0	0	0	0	0	0	0	0	0	0	0	0	0	0
chrI	295994	296012	296036	6	5	C53D5.1	C53D5.1	ztf-3	-	6874	C53D5.5	-	9798	0	0	0	0	0	0	0	0	0	0	0	0	0	0	0	0	0	0	0	0	0	0	0	0	0	0	0	0	0	0	0	0	0	0	0	0
chrI	296098	296098	296098	1	1	C53D5.1	C53D5.1	ztf-3	-	6960	C53D5.5	-	9712	0	0	0	0	0	0	0	0	0	0	0	0	0	0	0	0	0	0	0	0	0	0	0	0	0	0	0	0	0	0	0	0	0	0	0	0
chrI	296298	296339	296395	10	10	C53D5.1	C53D5.1	ztf-3	-	7201	C53D5.5	-	9471	0	0	0	0	0	1	0	0	0	0	0	0	0	0	0	0	0	0	0	0	0	0	0	0	0	0	0	0	0	0	0	0	0	0	0	0
chrI	297487	297487	297487	1	1	C53D5.1	C53D5.1	ztf-3	-	8349	C53D5.5	-	8323	0	0	0	0	0	0	0	0	0	0	0	0	0	0	0	0	0	0	0	0	0	0	0	0	0	0	0	0	0	0	0	0	0	0	0	0
chrI	297621	297621	297621	1	1	C53D5.1	C53D5.1	ztf-3	-	8483	C53D5.5	-	8189	0	0	0	0	0	0	0	0	0	0	0	0	0	0	0	0	0	0	0	0	0	0	0	0	0	0	0	0	0	0	0	0	0	0	0	0
chrI	298453	298522	298573	8	7	C53D5.1	C53D5.1	ztf-3	-	9384	C53D5.5	-	7288	0	0	0	0	0	0	0	0	0	0	0	0	0	0	0	0	0	0	0	0	0	0	0	0	0	0	1	0	0	0	0	0	0	0	0	0
chrI	299719	299826	299897	24	21	C53D5.1	C53D5.1	ztf-3	-	10688	C53D5.5	-	5984	0	0	0	0	0	1	0	0	0	0	0	0	0	0	0	0	0	0	0	0	0	0	0	0	0	0	2	0	0	0	0	0	0	0	0	0
chrI	300778	300778	300778	1	1	C53D5.1	C53D5.1	ztf-3	-	11640	C53D5.5	-	5032	0	0	0	0	0	0	0	0	0	0	0	0	0	0	0	0	0	0	0	0	0	1	0	0	0	0	0	0	0	0	0	0	0	0	0	0
chrI	301369	301369	301369	1	1	C53D5.1	C53D5.1	ztf-3	-	12231	C53D5.5	-	4441	0	0	0	0	0	0	0	0	0	0	0	0	0	0	0	0	0	0	0	0	0	0	0	0	0	0	0	0	0	0	0	0	0	0	0	0
chrI	306218	306218	306218	1	1	C53D5.5	C53D5.5	C53D5.1	+	758	imb-3	-	4762	0	0	0	0	0	0	0	0	0	0	0	0	0	0	0	0	0	0	0	0	0	0	0	0	0	0	0	0	0	0	0	0	0	0	1	0
chrI	308399	308399	308399	1	1	C53D5.5	C53D5.5	C53D5.1	+	2939	imb-3	-	2581	0	0	0	0	0	0	0	0	0	0	0	0	0	0	0	0	0	0	0	0	0	0	0	0	0	0	0	0	0	0	0	0	0	0	0	0
chrI	310090	310090	310090	1	1	C53D5.5	C53D5.5	C53D5.1	+	4630	imb-3	-	890	0	0	0	0	0	0	0	0	0	0	0	0	0	0	0	0	0	0	0	0	0	0	0	0	0	0	0	0	0	0	0	0	0	0	0	0
chrI	310630	310630	310630	1	1	C53D5.5	C53D5.5	C53D5.1	+	5170	imb-3	-	350	0	0	0	0	0	0	0	0	0	0	0	0	0	0	0	0	0	0	0	0	0	0	0	1	0	0	0	0	0	0	0	0	0	0	0	0
chrI	310732	310739	310743	3	3	C53D5.5	C53D5.5	C53D5.1	+	5279	imb-3	-	241	0	0	0	0	0	0	0	0	0	0	0	0	0	0	0	0	0	0	0	0	0	0	0	1	0	0	0	0	0	0	0	0	0	0	1	0
chrI	310886	310944	311010	18	15	C53D5.5	C53D5.5	C53D5.1	+	5484	imb-3	-	36	0	0	0	0	0	0	0	1	0	0	0	0	0	0	0	0	0	0	0	0	0	0	0	1	0	0	0	0	0	0	0	0	0	0	0	0
chrI	312117	312117	312117	1	1	imb-3	imb-3	C53D5.5	-	987	xpo-2	-	6425	0	0	0	0	0	0	0	0	0	0	0	0	0	0	0	0	0	0	0	0	0	1	0	0	0	0	0	0	0	0	0	0	0	0	0	0
chrI	315181	315246	315331	172	116	imb-3	null	imb-3	-	257	xpo-2	-	3296	0	1	0	1	1	1	0	1	2	1	0	0	1	2	0	0	0	1	1	1	0	0	0	2	3	0	1	0	1	1	0	0	0	0	1	0
chrI	315466	315468	315471	2	2	imb-3	null	imb-3	-	479	xpo-2	-	3074	0	0	0	0	0	0	0	0	0	0	0	0	0	0	0	0	0	0	0	0	0	0	0	0	0	0	0	0	0	0	0	0	0	0	1	0
chrI	316198	316224	316260	42	30	imb-3	null	imb-3	-	1235	xpo-2	-	2318	0	0	0	1	0	0	0	0	0	1	0	0	0	0	0	0	0	0	0	0	0	0	0	0	0	0	0	0	0	0	0	0	0	0	0	0
chrI	316522	316522	316522	1	1	imb-3	null	imb-3	-	1533	xpo-2	-	2020	0	0	0	0	0	0	0	0	0	0	0	0	0	0	0	0	0	0	0	0	0	0	0	0	0	0	0	0	0	0	0	0	0	0	0	0
chrI	318263	318266	318271	3	1	imb-3	null	imb-3	-	3277	xpo-2	-	276	0	0	0	0	0	0	0	0	0	0	0	0	0	0	0	0	0	0	0	0	0	0	0	0	0	0	0	0	0	0	0	0	0	0	0	0
chrI	323200	323200	323200	1	1	xpo-2	xpo-2	imb-3	-	8211	Y48G1A.4	+	660	0	0	0	0	0	0	0	0	0	0	0	0	0	0	0	0	0	0	0	0	0	0	0	0	0	0	0	0	0	0	0	0	0	0	0	0
chrI	323574	323645	323737	47	35	Y48G1A.4	null	xpo-2	-	293	Y48G1A.4	+	215	0	1	0	0	0	1	0	0	1	1	0	0	0	0	0	0	0	0	0	0	0	0	0	0	0	0	0	0	0	0	0	0	0	0	0	0
chrI	323879	323879	323879	1	1	Y48G1A.4	Y48G1A.4	xpo-2	-	527	daf-25	+	8730	0	0	0	0	0	0	0	0	0	0	0	0	0	0	0	0	0	0	0	0	0	0	0	0	0	0	0	0	0	0	0	0	0	0	0	0
chrI	327319	327319	327319	1	1	Y48G1A.4	Y48G1A.4	xpo-2	-	3967	daf-25	+	5290	0	0	0	0	0	0	0	0	0	0	0	0	0	0	0	0	0	0	0	0	0	0	0	0	0	0	0	0	0	0	0	0	0	0	0	0
chrI	330471	330486	330502	2	2	Y48G1A.4	Y48G1A.4	xpo-2	-	7134	daf-25	+	2123	0	0	0	0	0	0	0	0	0	0	0	0	0	0	0	0	0	0	0	0	0	0	1	0	0	0	0	0	0	0	0	0	0	0	0	0
chrI	342273	342273	342273	1	1	mbtr-1	null	daf-25	+	4429	mbtr-1	-	977	0	0	0	0	0	0	0	0	0	0	0	0	0	0	0	0	0	0	0	0	0	0	0	0	0	0	0	0	0	0	0	0	0	0	0	0
chrI	342996	343017	343075	14	7	mbtr-1	null	daf-25	+	5173	mbtr-1	-	233	0	0	0	0	0	0	0	0	0	1	0	0	0	0	0	0	0	0	0	0	0	0	0	0	0	0	0	0	0	0	0	0	0	0	0	0
chrI	348396	348427	348484	14	9	Y48G1A.1	null	Y48G1A.2	+	69	Y48G1A.1	+	108	0	0	0	0	0	0	0	0	0	0	0	0	0	0	0	0	0	0	0	0	0	0	0	0	0	0	1	0	0	0	0	0	0	0	0	0
chrI	353378	353400	353425	3	3	Y48G1A.1	Y48G1A.1	Y48G1A.2	+	5042	rnp-8	+	11119	0	0	0	0	0	0	0	0	0	0	0	0	0	0	0	0	0	0	0	0	0	0	0	0	0	0	0	0	0	0	0	0	0	0	1	0
chrI	354740	354740	354740	1	1	Y48G1A.1	Y48G1A.1	Y48G1A.2	+	6382	rnp-8	+	9779	0	0	0	0	0	0	0	0	0	0	0	0	0	0	0	0	0	0	0	0	0	0	0	0	0	0	0	0	0	0	0	0	0	0	1	0
chrI	354995	355003	355022	4	4	Y48G1A.1	Y48G1A.1	Y48G1A.2	+	6645	rnp-8	+	9516	0	0	0	0	0	0	0	0	0	0	0	0	0	0	0	0	0	0	0	0	0	0	0	0	0	0	0	0	0	0	0	0	0	0	1	0
chrI	355254	355273	355293	2	2	Y48G1A.1	Y48G1A.1	Y48G1A.2	+	6915	rnp-8	+	9246	0	0	0	0	0	0	0	0	0	0	0	0	0	0	0	0	0	0	0	0	0	0	0	0	0	0	0	0	0	0	0	0	0	0	1	0
chrI	356268	356268	356268	1	1	Y48G1A.1	Y48G1A.1	Y48G1A.2	+	7910	rnp-8	+	8251	0	0	0	0	0	0	0	0	0	0	0	0	0	0	0	0	0	0	0	0	0	0	0	0	0	0	0	0	0	0	0	0	0	0	0	0
chrI	356430	356450	356470	2	2	Y48G1A.1	Y48G1A.1	Y48G1A.2	+	8092	rnp-8	+	8069	0	0	0	0	0	0	0	0	0	0	0	0	0	0	0	0	0	0	0	0	0	0	0	0	0	0	0	0	0	0	0	0	0	0	1	0
chrI	356658	356658	356658	1	1	Y48G1A.1	Y48G1A.1	Y48G1A.2	+	8300	rnp-8	+	7861	0	0	0	0	0	0	0	0	0	0	0	0	0	0	0	0	0	0	0	0	0	0	0	0	0	0	0	0	0	0	0	0	0	0	1	0
chrI	360121	360123	360125	2	1	rnp-8	null	Y48G1A.1	+	2990	rnp-8	+	4396	0	0	0	0	0	0	0	0	0	0	0	0	0	0	0	0	0	0	0	0	0	0	0	0	0	0	0	0	0	0	0	0	0	0	0	0
chrI	364285	364296	364307	2	1	rnp-8	null	Y48G1A.1	+	7163	rnp-8	+	223	0	0	0	0	0	0	0	0	0	0	0	0	0	0	0	0	0	0	0	0	0	0	0	0	0	0	0	0	0	0	0	0	0	0	0	0
chrI	366321	366321	366321	1	1	rnp-8	rnp-8	Y48G1A.1	+	9188	R119.2	-	2049	0	0	0	0	0	0	0	0	0	0	0	0	0	0	0	0	0	0	0	0	0	0	0	0	0	0	0	0	0	0	0	0	0	0	0	0
chrI	367342	367385	367409	5	5	rnp-8	rnp-8	Y48G1A.1	+	10252	R119.2	-	985	0	0	1	0	0	0	0	0	0	0	0	0	0	0	0	0	0	0	0	0	0	0	0	0	0	0	0	0	0	0	0	0	0	0	0	0
chrI	370124	370124	370124	1	1	R119.2	R119.2	rnp-8	+	1659	R119.3	-	2950	0	0	0	0	0	0	0	0	0	0	0	0	0	0	0	0	0	0	0	0	0	0	0	0	0	0	0	0	0	0	0	0	0	0	0	0
chrI	370191	370202	370216	3	3	R119.2	R119.2	rnp-8	+	1737	R119.3	-	2872	0	0	1	0	0	0	0	0	0	0	0	0	0	0	0	0	0	0	0	0	0	0	0	0	0	0	0	0	0	0	0	0	0	0	0	0
chrI	370667	370667	370667	1	1	R119.2	R119.2	rnp-8	+	2202	R119.3	-	2407	0	0	0	0	0	0	0	0	0	0	0	0	0	0	0	0	0	0	0	0	0	0	0	0	0	0	0	0	0	0	0	0	0	0	0	0
chrI	378812	378900	378994	20	14	R119.3	R119.3	R119.2	-	5455	pqn-59	-	173	0	0	0	0	0	0	0	0	0	0	0	0	0	1	0	0	0	0	0	0	0	0	1	2	5	0	0	0	0	0	0	0	0	0	0	0
chrI	381523	381672	381784	17	15	pqn-59	pqn-59	R119.3	-	2599	taf-4	+	1161	0	0	0	0	0	0	0	0	0	0	0	0	0	0	0	0	0	0	0	0	0	0	0	0	3	0	0	0	0	0	0	0	0	0	0	0
chrI	382460	382532	382741	175	119	taf-4	null	pqn-59	-	630	taf-4	+	301	1	1	1	1	1	1	0	1	2	1	0	0	1	1	0	0	0	1	2	1	0	0	0	1	5	0	2	0	1	1	0	0	0	0	1	0
chrI	384871	384907	384942	5	5	taf-4	taf-4	pqn-59	-	3005	R119.5	-	3600	0	0	1	0	0	0	0	0	0	0	0	0	0	0	0	0	0	0	0	0	0	0	1	0	0	0	0	0	0	0	0	0	0	0	0	0
chrI	389038	389038	389038	1	1	R119.5	R119.5	taf-4	+	191	otub-2	+	9853	0	0	0	0	0	0	0	0	0	0	0	0	0	0	0	0	0	0	0	0	0	0	0	0	1	0	0	0	0	0	0	0	0	0	0	0
chrI	391768	391768	391768	1	1	R119.5	R119.5	taf-4	+	2921	otub-2	+	7123	0	0	0	0	0	0	0	0	0	0	0	0	0	0	0	0	0	0	0	0	0	0	0	0	0	0	0	0	0	0	0	0	0	0	0	0
chrI	392307	392307	392307	1	1	R119.5	R119.5	taf-4	+	3460	otub-2	+	6584	0	0	0	0	0	0	0	0	0	0	0	0	0	0	0	0	0	0	0	0	0	0	0	0	0	0	0	0	0	0	0	0	0	0	1	0
chrI	395176	395176	395176	1	1	R119.5	null	R119.5	-	761	otub-2	+	3715	0	0	0	0	0	0	0	0	0	0	0	0	0	0	0	0	0	0	0	0	0	0	0	0	0	0	0	0	0	0	0	0	0	0	1	0
chrI	395274	395350	395448	32	25	R119.5	null	R119.5	-	935	otub-2	+	3541	0	0	0	0	0	1	0	0	0	0	0	0	0	0	0	0	0	0	0	0	0	0	0	0	0	0	0	0	0	0	0	0	0	0	0	0
chrI	396030	396035	396040	2	2	R119.5	null	R119.5	-	1620	otub-2	+	2856	0	0	0	0	0	0	0	0	0	0	0	0	0	0	0	0	0	0	0	0	0	0	0	0	0	0	0	0	0	0	0	0	0	0	0	0
chrI	396219	396219	396219	1	1	R119.5	null	R119.5	-	1804	otub-2	+	2672	0	0	0	0	0	0	0	0	0	0	0	0	0	0	0	0	0	0	0	0	0	0	0	0	0	0	0	0	0	0	0	0	0	0	0	0
chrI	397209	397224	397240	2	1	otub-2	null	R119.5	-	2809	otub-2	+	1667	0	0	0	0	0	0	0	0	0	0	0	0	0	0	0	0	0	0	0	0	0	0	0	0	0	0	2	0	0	0	0	0	0	0	0	0
chrI	397527	397527	397527	1	1	otub-2	null	R119.5	-	3112	otub-2	+	1364	0	0	0	0	0	0	0	0	0	0	0	0	0	0	0	0	0	0	0	0	0	1	0	0	0	0	0	0	0	0	0	0	0	0	0	0
chrI	397843	397945	398046	182	127	otub-2	null	R119.5	-	3530	otub-2	+	946	1	1	1	1	0	1	0	1	2	1	0	0	1	1	0	0	0	1	1	1	0	0	1	0	1	0	2	1	1	1	1	1	1	0	1	1
chrI	398121	398153	398190	6	6	otub-2	null	R119.5	-	3738	otub-2	+	738	0	0	0	0	0	0	0	0	0	0	0	0	0	0	0	0	0	0	0	0	0	0	0	0	0	0	1	1	0	0	0	0	0	0	0	0
chrI	400647	400656	400665	2	2	otub-2	otub-2	R119.5	-	6241	Y50C1A.2	-	12255	0	0	0	0	0	0	0	0	0	0	0	0	1	0	0	0	0	0	0	0	0	0	0	0	0	0	0	0	0	0	0	0	0	0	0	0
chrI	403025	403025	403025	1	1	otub-2	otub-2	R119.5	-	8610	Y50C1A.2	-	9886	0	0	0	0	0	0	0	0	0	0	0	0	0	0	0	0	0	0	0	0	0	0	0	0	0	0	0	0	0	0	0	0	0	0	0	0
chrI	404303	404303	404303	1	1	otub-2	otub-2	R119.5	-	9888	Y50C1A.2	-	8608	0	0	0	0	0	0	0	0	0	0	0	0	0	0	0	0	0	0	0	0	0	0	0	0	0	0	0	0	0	0	0	0	0	0	0	0
chrI	411869	411869	411869	1	1	otub-2	otub-2	R119.5	-	17454	Y50C1A.2	-	1042	0	0	0	0	0	0	0	0	0	0	0	0	0	0	0	0	0	0	0	0	0	0	0	0	0	0	0	0	0	0	0	0	0	0	0	0
chrI	413145	413149	413154	2	2	Y50C1A.2	Y50C1A.2	otub-2	+	248	C07F11.2	+	7773	0	0	0	0	0	0	0	0	0	0	0	0	0	0	0	0	0	0	0	0	0	0	0	0	0	0	0	0	0	0	0	0	0	0	1	0
chrI	416269	416270	416272	2	2	Y50C1A.2	Y50C1A.2	otub-2	+	3369	C07F11.2	+	4652	0	0	0	0	0	0	0	0	0	0	0	0	0	0	0	0	0	0	0	0	0	0	0	0	0	0	0	0	0	0	0	0	0	0	1	0
chrI	417746	417750	417755	2	1	Y50C1A.2	Y50C1A.2	otub-2	+	4849	C07F11.2	+	3172	0	0	0	0	0	0	0	0	0	0	0	0	0	0	0	0	0	0	0	0	0	0	0	0	0	0	0	0	0	0	0	0	0	0	0	0
chrI	418947	418952	418956	5	4	Y50C1A.2	null	Y50C1A.2	-	292	C07F11.2	+	1970	0	0	0	0	0	0	0	0	0	0	0	0	0	0	0	0	0	0	0	0	0	0	0	0	0	0	0	0	0	0	0	0	0	0	0	0
chrI	419681	419681	419681	1	1	Y50C1A.2	null	Y50C1A.2	-	1021	C07F11.2	+	1241	0	0	0	0	0	0	0	0	0	0	0	0	0	0	0	0	0	0	0	0	0	0	0	0	0	0	0	0	0	0	0	0	0	0	0	0
chrI	423833	423833	423833	1	1	tol-1	null	C07F11.2	+	115	tol-1	+	20166	0	0	0	0	0	0	0	0	0	0	0	0	0	0	0	0	0	0	0	0	0	0	0	0	0	0	0	0	0	0	0	0	0	0	0	0
chrI	424008	424012	424016	2	2	tol-1	null	C07F11.2	+	294	tol-1	+	19987	0	0	0	0	0	0	0	0	0	0	0	0	0	0	0	0	0	0	0	0	0	0	0	0	0	0	0	1	0	0	0	0	0	0	0	0
chrI	424081	424081	424081	1	1	tol-1	null	C07F11.2	+	363	tol-1	+	19918	0	0	0	0	0	0	0	0	0	0	0	0	0	0	0	0	0	0	0	0	0	0	0	0	0	0	0	0	0	0	0	0	0	0	0	0
chrI	424555	424575	424595	2	1	tol-1	null	C07F11.2	+	857	tol-1	+	19424	0	0	0	0	0	0	0	0	0	0	0	0	0	0	0	0	0	0	0	0	0	0	0	0	0	0	0	0	0	0	0	0	0	0	0	0
chrI	424682	424691	424701	2	2	tol-1	null	C07F11.2	+	973	tol-1	+	19308	0	0	0	0	0	0	0	0	0	0	0	0	0	0	0	0	0	0	0	0	0	0	0	0	0	0	0	0	0	0	0	0	0	0	0	0
chrI	424770	424770	424770	1	1	tol-1	null	C07F11.2	+	1052	tol-1	+	19229	0	0	0	0	0	0	0	0	0	0	0	0	0	0	0	0	0	0	0	0	0	0	0	0	0	0	1	0	0	0	0	0	0	0	0	0
chrI	424831	424831	424831	1	1	tol-1	null	C07F11.2	+	1113	tol-1	+	19168	0	0	0	0	0	0	0	0	0	0	0	0	0	0	0	0	0	0	0	0	0	0	0	0	0	0	0	0	0	0	0	0	0	0	0	0
chrI	425084	425084	425084	1	1	tol-1	null	C07F11.2	+	1366	tol-1	+	18915	0	0	0	0	0	0	0	0	0	0	0	0	0	0	0	0	0	0	0	0	0	0	0	0	0	0	0	0	0	0	0	0	0	0	0	0
chrI	426687	426687	426687	1	1	tol-1	null	C07F11.2	+	2969	tol-1	+	17312	0	0	0	0	0	0	0	0	0	0	0	0	0	0	0	0	0	0	0	0	0	0	0	0	0	0	0	0	0	0	0	0	0	0	0	0
chrI	429153	429153	429153	1	1	tol-1	null	C07F11.2	+	5435	tol-1	+	14846	0	0	0	0	0	0	0	0	0	0	0	0	0	0	0	0	0	0	0	0	0	0	0	0	0	0	0	0	0	0	0	0	0	0	0	0
chrI	429232	429283	429359	18	14	tol-1	null	C07F11.2	+	5565	tol-1	+	14716	0	0	0	0	0	0	0	0	0	0	0	0	0	0	0	0	0	0	0	0	0	0	0	0	0	0	2	0	0	0	0	0	0	0	0	0
chrI	431123	431123	431123	1	1	tol-1	null	C07F11.2	+	7405	tol-1	+	12876	0	0	0	0	0	0	0	0	0	0	0	0	0	0	0	0	0	0	0	0	0	0	0	0	0	0	0	0	0	0	0	0	0	0	0	0
chrI	433614	433721	433852	37	32	tol-1	null	C07F11.2	+	10003	tol-1	+	10278	0	0	0	1	0	1	0	0	1	0	0	0	0	0	0	0	0	0	0	0	0	0	0	0	0	0	1	0	0	1	0	0	0	0	0	0
chrI	433928	433928	433928	1	1	tol-1	null	C07F11.2	+	10210	tol-1	+	10071	0	0	0	0	0	0	0	0	0	0	0	0	0	0	0	0	0	0	0	0	0	0	0	0	0	0	0	0	0	0	0	0	0	0	0	0
chrI	434587	434673	434802	25	19	tol-1	null	C07F11.2	+	10955	tol-1	+	9326	0	0	0	0	0	0	0	0	0	0	0	0	0	0	0	0	0	0	0	0	0	0	0	0	0	0	1	0	0	0	0	0	0	0	0	0
chrI	435558	435601	435704	34	25	tol-1	null	C07F11.2	+	11883	tol-1	+	8398	0	0	0	0	0	1	0	0	1	0	0	0	0	0	0	0	0	0	0	0	0	0	0	0	0	0	0	0	0	1	0	0	0	0	0	0
chrI	436209	436215	436221	2	1	tol-1	null	C07F11.2	+	12497	tol-1	+	7784	0	0	0	0	0	0	0	0	0	0	0	0	0	0	0	0	0	0	0	0	0	0	0	0	0	0	0	0	0	0	0	0	0	0	0	0
chrI	436997	437055	437134	5	5	tol-1	null	C07F11.2	+	13337	tol-1	+	6944	0	0	0	0	0	0	0	0	0	0	0	0	0	0	0	0	0	0	0	0	0	0	0	0	0	0	0	0	0	0	0	0	0	0	0	0
chrI	437770	437789	437809	2	2	tol-1	null	C07F11.2	+	14071	tol-1	+	6210	0	0	0	0	0	0	0	0	0	0	0	0	0	0	0	0	0	0	0	0	0	0	0	0	0	0	0	0	0	0	0	0	0	0	0	0
chrI	438173	438238	438286	4	4	tol-1	null	C07F11.2	+	14520	tol-1	+	5761	0	0	0	0	0	0	0	0	0	0	0	0	0	0	0	0	0	0	0	0	0	0	0	0	0	0	0	0	0	0	0	0	0	0	0	0
chrI	439514	439540	439566	2	2	tol-1	null	C07F11.2	+	15822	tol-1	+	4459	0	0	0	0	0	0	0	0	0	0	0	0	0	0	0	0	0	0	0	0	0	0	0	0	0	0	0	0	0	0	0	0	0	0	0	0
chrI	440558	440563	440569	2	2	tol-1	null	C07F11.2	+	16845	tol-1	+	3436	0	0	0	0	0	0	0	0	0	0	0	0	0	0	0	0	0	0	0	0	0	0	0	0	0	0	0	0	0	0	0	0	0	0	0	0
chrI	440712	440712	440712	1	1	tol-1	null	C07F11.2	+	16994	tol-1	+	3287	0	0	0	0	0	0	0	0	0	0	0	0	0	0	0	0	0	0	0	0	0	0	0	0	0	0	0	0	0	0	0	0	0	0	0	0
chrI	441329	441329	441329	1	1	tol-1	null	C07F11.2	+	17611	tol-1	+	2670	0	0	0	0	0	0	0	0	0	0	0	0	0	0	0	0	0	0	0	0	0	0	0	0	0	0	0	0	0	0	0	0	0	0	0	0
chrI	441407	441407	441407	1	1	tol-1	null	C07F11.2	+	17689	tol-1	+	2592	0	0	0	0	0	0	0	0	0	0	0	0	0	0	0	0	0	0	0	0	0	0	0	0	0	0	0	0	0	0	0	0	0	0	0	0
chrI	442063	442063	442063	1	1	tol-1	null	C07F11.2	+	18345	tol-1	+	1936	0	0	0	0	0	0	0	0	0	0	0	0	0	0	0	0	0	0	0	0	0	0	0	0	0	0	0	0	0	0	0	0	0	0	0	0
chrI	442160	442180	442200	2	2	tol-1	null	C07F11.2	+	18462	tol-1	+	1819	0	0	0	0	0	0	0	0	0	0	0	0	0	0	0	0	0	0	0	0	0	0	0	0	0	0	0	0	0	0	0	0	0	0	0	0
chrI	442311	442340	442369	2	2	tol-1	null	C07F11.2	+	18622	tol-1	+	1659	0	0	0	0	0	0	0	0	0	0	0	0	0	0	0	0	0	0	0	0	0	0	0	0	0	0	0	0	0	0	0	0	0	0	0	0
chrI	443259	443282	443314	3	3	tol-1	null	C07F11.2	+	19564	tol-1	+	717	0	0	0	0	0	0	0	0	0	0	0	0	0	0	0	0	0	0	0	0	0	0	0	0	0	0	0	0	0	0	0	0	0	0	0	0
chrI	443610	443617	443629	10	5	tol-1	null	C07F11.2	+	19899	tol-1	+	382	0	0	0	0	0	0	0	0	0	0	0	0	0	0	0	0	0	0	0	0	0	0	0	0	0	0	0	0	0	0	0	0	0	0	0	0
chrI	445644	445706	445757	7	7	tol-1	tol-1	C07F11.2	+	21988	W04C9.4	+	16289	0	0	0	0	0	0	0	0	0	0	0	0	0	0	0	0	0	0	0	0	0	0	0	0	0	0	0	0	0	0	0	0	0	0	0	0
chrI	446426	446426	446426	1	1	tol-1	tol-1	C07F11.2	+	22708	W04C9.4	+	15569	0	0	0	0	0	0	0	0	0	0	0	0	0	0	0	0	0	0	0	0	0	0	0	0	0	0	0	0	0	0	0	0	0	0	0	0
chrI	446875	446875	446875	1	1	tol-1	tol-1	C07F11.2	+	23157	W04C9.4	+	15120	0	0	0	0	0	0	0	0	0	0	0	0	0	0	0	0	0	0	0	0	0	0	0	0	0	0	0	0	0	0	0	0	0	0	0	0
chrI	447602	447602	447602	1	1	tol-1	tol-1	C07F11.2	+	23884	W04C9.4	+	14393	0	0	0	0	0	0	0	0	0	0	0	0	0	0	0	0	0	0	0	0	0	0	0	0	0	0	0	0	0	0	0	0	0	0	0	0
chrI	447679	447713	447756	3	3	tol-1	tol-1	C07F11.2	+	23995	W04C9.4	+	14282	0	0	0	0	0	0	0	0	0	0	0	0	0	0	0	0	0	0	0	0	0	0	0	0	0	0	0	0	0	0	0	0	0	0	0	0
chrI	447949	447949	447949	1	1	tol-1	tol-1	C07F11.2	+	24231	W04C9.4	+	14046	0	0	0	0	0	0	0	0	0	0	0	0	0	0	0	0	0	0	0	0	0	0	0	0	0	0	0	0	0	0	0	0	0	0	0	0
chrI	449437	449445	449458	4	4	tol-1	tol-1	C07F11.2	+	25727	W04C9.4	+	12550	0	0	0	0	0	0	0	0	0	0	0	0	0	0	0	0	0	0	0	0	0	0	0	0	0	0	0	0	0	0	0	0	0	0	0	0
chrI	449546	449546	449546	1	1	tol-1	tol-1	C07F11.2	+	25828	W04C9.4	+	12449	0	0	0	0	0	0	0	0	0	0	0	0	0	0	0	0	0	0	0	0	0	0	0	0	0	0	0	0	0	0	0	0	0	0	0	0
chrI	452650	452650	452650	1	1	tol-1	tol-1	C07F11.2	+	28932	W04C9.4	+	9345	0	0	0	0	0	0	0	0	0	0	0	0	0	0	0	0	0	0	0	0	0	0	0	0	0	0	0	0	0	0	0	0	0	0	0	0
chrI	452772	452792	452812	2	2	tol-1	tol-1	C07F11.2	+	29074	W04C9.4	+	9203	0	0	0	0	0	0	0	0	0	0	0	0	0	0	0	0	0	0	0	0	0	0	0	0	0	0	0	0	0	0	0	0	0	0	0	0
chrI	453635	453648	453665	3	3	tol-1	tol-1	C07F11.2	+	29930	W04C9.4	+	8347	0	0	0	0	0	0	0	0	0	0	0	0	0	0	0	0	0	0	0	0	0	0	0	0	1	0	0	0	0	0	0	0	0	0	0	0
chrI	454915	454915	454915	1	1	tol-1	tol-1	C07F11.2	+	31197	W04C9.4	+	7080	0	0	0	0	0	0	0	0	0	0	0	0	0	0	0	0	0	0	0	0	0	0	0	0	0	0	0	0	0	0	0	0	0	0	0	0
chrI	459539	459539	459539	1	1	tol-1	tol-1	C07F11.2	+	35821	W04C9.4	+	2456	0	0	0	0	0	0	0	0	0	0	0	0	0	0	0	0	0	0	0	0	0	0	0	0	0	0	0	0	0	0	0	0	0	0	0	0
chrI	461680	461746	461847	153	118	W04C9.4	null	tol-1	+	139	W04C9.4	+	249	0	1	1	1	1	1	0	1	2	1	0	0	1	2	0	1	0	1	1	0	1	0	0	1	2	1	1	1	1	0	0	1	0	0	1	0
chrI	462910	462921	462933	2	2	W04C9.5	W04C9.5	W04C9.4	+	269	cutl-13	+	14661	0	0	0	0	0	0	0	0	0	0	0	0	0	0	0	0	0	0	0	0	0	0	0	0	0	0	0	0	0	0	0	0	0	0	1	0
chrI	464826	464826	464826	1	1	W04C9.5	W04C9.5	W04C9.4	+	2174	cutl-13	+	12756	0	0	0	0	0	0	0	0	0	0	0	0	0	0	0	0	0	0	0	0	0	0	0	0	0	0	0	0	0	0	0	0	0	0	0	0
chrI	467098	467098	467098	1	1	W04C9.5	W04C9.5	W04C9.4	+	4446	cutl-13	+	10484	0	0	0	0	0	0	0	0	0	0	0	0	0	0	0	0	0	0	0	0	0	0	0	0	0	0	0	0	0	0	0	0	0	0	0	0
chrI	469577	469600	469628	3	3	W04C9.5	null	W04C9.5	-	2469	cutl-13	+	7982	0	0	0	0	0	0	0	0	0	0	0	0	0	0	0	0	0	0	0	0	0	0	0	0	0	0	0	0	0	0	0	0	0	0	0	0
chrI	469929	469932	469936	2	2	W04C9.5	null	W04C9.5	-	2801	cutl-13	+	7650	0	0	0	0	0	0	0	0	0	0	0	0	0	0	0	0	0	0	0	0	0	0	0	0	0	0	0	0	0	0	0	0	0	0	0	0
chrI	471006	471059	471144	10	10	W04C9.5	null	W04C9.5	-	3928	cutl-13	+	6523	0	0	0	0	0	0	0	0	0	0	0	0	0	0	0	0	0	0	0	0	0	0	0	0	0	0	1	0	0	0	0	0	0	0	0	0
chrI	477979	477979	477979	1	1	cutl-13	cutl-13	W04C9.5	-	10848	W04C9.9	-	4061	0	0	0	0	0	0	0	0	0	0	0	0	0	0	0	0	0	0	0	0	0	0	0	0	0	0	0	0	0	0	0	0	0	0	0	0
chrI	478790	478790	478790	1	1	cutl-13	cutl-13	W04C9.5	-	11659	W04C9.9	-	3250	0	0	0	0	0	0	0	0	0	0	0	0	0	0	0	0	0	0	0	0	0	0	0	0	0	0	0	0	0	0	0	0	0	0	1	0
chrI	479627	479627	479627	1	1	cutl-13	cutl-13	W04C9.5	-	12496	W04C9.9	-	2413	0	0	0	0	0	0	0	0	0	0	0	0	0	0	0	0	0	0	0	0	0	0	0	0	0	0	0	0	0	0	0	0	0	0	0	0
chrI	479712	479712	479712	1	1	cutl-13	cutl-13	W04C9.5	-	12581	W04C9.9	-	2328	0	0	0	0	0	0	0	0	0	0	0	0	0	0	0	0	0	0	0	0	0	0	0	0	0	0	0	0	0	0	0	0	0	0	0	0
chrI	482158	482158	482158	1	1	W04C9.9	W04C9.9	cutl-13	+	204	W04C9.6	-	1968	0	0	0	0	0	0	0	0	0	0	0	0	0	0	0	0	0	0	0	0	0	0	0	0	0	0	0	0	0	0	0	0	0	0	1	0
chrI	482491	482491	482491	1	1	W04C9.9	W04C9.9	cutl-13	+	537	W04C9.6	-	1635	0	0	0	0	0	0	0	0	0	0	0	0	0	0	0	0	0	0	0	0	0	0	0	0	0	0	0	0	0	0	0	0	0	0	0	0
chrI	488336	488421	488510	156	122	W04C9.2	null	W04C9.6	-	431	W04C9.2	+	184	0	1	1	1	0	1	1	1	1	1	1	1	1	1	1	0	1	0	1	0	0	0	0	1	0	1	0	1	0	1	1	1	0	0	1	0
chrI	488716	488716	488716	1	1	W04C9.2	W04C9.2	W04C9.6	-	726	haf-4	+	1268	0	0	0	0	0	0	0	0	0	0	0	0	0	0	0	0	0	0	0	0	0	1	0	0	0	0	0	0	0	0	0	0	0	0	0	0
chrI	489803	489803	489803	1	1	W04C9.2	W04C9.2	W04C9.6	-	1813	haf-4	+	181	0	0	0	0	0	0	0	0	0	0	0	0	0	0	0	0	0	0	0	0	0	0	0	0	0	0	0	0	0	0	0	0	0	0	1	0
chrI	489917	489958	490002	8	6	haf-4	null	W04C9.2	+	53	haf-4	+	26	0	0	0	0	0	0	0	0	0	0	0	0	0	0	0	0	0	0	0	0	0	0	0	0	0	0	0	0	0	0	0	0	0	0	0	0
chrI	494036	494040	494044	2	1	haf-4	haf-4	W04C9.2	+	4135	Y65B4BL.3	-	2165	0	0	0	0	0	0	0	0	0	0	0	0	0	0	0	0	0	0	0	0	0	0	0	0	0	0	0	0	0	0	0	0	0	0	0	0
chrI	496708	496708	496708	1	1	Y65B4BL.3	Y65B4BL.3	haf-4	+	554	Y65B4BL.4	-	6247	0	0	0	0	0	0	0	0	0	0	0	0	0	0	0	0	0	0	0	0	0	0	0	0	0	0	0	0	0	0	0	0	0	0	0	0
chrI	497314	497314	497314	1	1	Y65B4BL.3	Y65B4BL.3	haf-4	+	1160	Y65B4BL.4	-	5641	0	0	0	0	0	0	0	0	0	0	0	0	0	0	0	0	0	0	0	0	0	0	0	0	0	0	0	0	0	0	0	0	0	0	0	0
chrI	497570	497570	497570	1	1	Y65B4BL.3	Y65B4BL.3	haf-4	+	1416	Y65B4BL.4	-	5385	0	0	0	0	0	0	0	0	0	0	0	0	0	0	0	0	0	0	0	0	0	0	0	0	0	0	0	0	0	0	0	0	0	0	1	0
chrI	509972	510002	510022	11	5	Y65B4BL.7	Y65B4BL.7	deps-1	+	946	acs-13	-	1046	0	0	0	0	0	0	0	0	0	0	0	0	0	0	0	0	0	0	0	0	0	0	0	0	0	0	0	0	0	0	0	0	0	0	0	0
chrI	515311	515318	515323	3	3	acs-13	acs-13	Y65B4BL.7	-	4481	Y65B4BL.6	-	4795	0	0	0	0	0	0	0	0	0	0	0	0	0	0	0	0	0	0	0	0	0	0	0	0	0	0	0	0	0	0	0	0	0	0	0	0
chrI	516642	516781	516912	39	24	acs-13	acs-13	Y65B4BL.7	-	5944	Y65B4BL.6	-	3332	0	0	0	0	0	0	0	0	0	0	0	0	0	1	0	0	0	0	0	0	0	0	0	0	0	0	3	0	0	0	0	0	0	0	1	0
chrI	517391	517412	517434	2	1	acs-13	acs-13	Y65B4BL.7	-	6575	Y65B4BL.6	-	2701	0	0	0	0	0	0	0	0	0	0	0	0	0	0	0	0	0	0	0	0	0	0	0	0	0	0	0	0	0	0	0	0	0	0	0	0
chrI	518273	518558	518702	115	82	acs-13	acs-13	Y65B4BL.7	-	7721	Y65B4BL.6	-	1555	1	0	0	1	0	1	0	1	2	1	0	0	0	0	0	0	0	0	0	0	0	0	0	0	1	0	1	0	0	1	1	1	0	0	0	0
chrI	520002	520017	520032	10	4	acs-13	null	acs-13	-	371	Y65B4BL.6	-	96	0	0	0	0	0	0	0	0	0	0	0	0	0	0	0	0	0	0	0	0	0	0	0	0	0	0	0	0	0	0	0	0	0	0	0	0
chrI	521446	521446	521446	1	1	Y65B4BL.6	Y65B4BL.6	acs-13	-	1800	Y65B4BL.1	+	9523	0	0	0	0	0	0	0	0	0	0	0	0	0	0	0	0	0	0	0	0	0	0	0	0	0	0	0	0	0	0	0	0	0	0	0	0
chrI	521826	521826	521826	1	1	Y65B4BL.6	null	Y65B4BL.6	-	272	Y65B4BL.1	+	9143	0	0	0	0	0	0	0	0	0	0	0	0	0	0	0	0	0	0	0	0	0	0	0	0	0	0	0	0	0	0	0	0	0	0	0	0
chrI	524496	524629	524698	23	17	Y65B4BL.6	null	Y65B4BL.6	-	3075	Y65B4BL.1	+	6340	0	0	0	0	0	0	0	0	0	0	0	0	0	0	0	0	0	0	0	0	0	0	0	0	0	0	2	0	1	0	0	0	0	0	0	0
chrI	526271	526271	526271	1	1	Y65B4BL.1	null	Y65B4BL.6	-	4717	Y65B4BL.1	+	4698	0	0	0	0	0	0	0	0	0	0	0	0	0	0	0	0	0	0	0	0	0	0	0	0	0	0	1	0	0	0	0	0	0	0	0	0
chrI	527301	527353	527421	9	6	Y65B4BL.1	null	Y65B4BL.6	-	5799	Y65B4BL.1	+	3616	0	0	0	0	0	0	0	0	0	0	0	0	0	0	0	0	0	0	0	0	0	0	0	0	0	0	1	0	1	0	0	0	0	0	0	0
chrI	527553	527598	527627	6	6	Y65B4BL.1	null	Y65B4BL.6	-	6044	Y65B4BL.1	+	3371	0	0	0	0	0	0	0	0	0	0	0	0	0	0	0	0	0	0	0	0	0	0	0	0	0	0	1	0	0	0	0	0	0	0	0	0
chrI	527756	527756	527756	1	1	Y65B4BL.1	null	Y65B4BL.6	-	6202	Y65B4BL.1	+	3213	0	0	0	0	0	0	0	0	0	0	0	0	0	0	0	0	0	0	0	0	0	0	0	0	0	0	0	0	0	0	0	0	0	0	0	0
chrI	527960	528044	528143	22	17	Y65B4BL.1	null	Y65B4BL.6	-	6490	Y65B4BL.1	+	2925	0	0	0	0	0	0	0	0	0	0	0	0	0	0	0	0	0	0	0	0	0	0	0	0	0	0	2	0	1	0	0	0	0	0	1	0
chrI	528286	528286	528286	1	1	Y65B4BL.1	null	Y65B4BL.6	-	6732	Y65B4BL.1	+	2683	0	0	0	0	0	0	0	0	0	0	0	0	0	0	0	0	0	0	0	0	0	0	0	0	0	0	0	0	0	0	0	0	0	0	0	0
chrI	529288	529288	529288	1	1	Y65B4BL.1	null	Y65B4BL.6	-	7734	Y65B4BL.1	+	1681	0	0	0	0	0	0	0	0	0	0	0	0	0	0	0	0	0	0	0	0	0	0	0	0	0	0	0	0	0	0	0	0	0	0	0	0
chrI	529411	529416	529422	2	2	Y65B4BL.1	null	Y65B4BL.6	-	7862	Y65B4BL.1	+	1553	0	0	0	0	0	0	0	0	0	0	0	0	0	0	1	0	0	0	0	0	0	0	0	0	0	0	1	0	0	0	0	0	0	0	0	0
chrI	529521	529597	529646	13	11	Y65B4BL.1	null	Y65B4BL.6	-	8043	Y65B4BL.1	+	1372	0	0	0	0	0	0	0	0	0	0	0	0	0	0	0	0	0	0	0	0	0	0	0	0	0	0	2	0	1	0	0	0	0	0	0	0
chrI	529738	529738	529738	1	1	Y65B4BL.1	null	Y65B4BL.6	-	8184	Y65B4BL.1	+	1231	0	0	0	0	0	0	0	0	0	0	0	0	0	0	0	0	0	0	0	0	0	0	0	0	0	0	0	0	0	0	0	0	0	0	0	0
chrI	529810	529810	529810	1	1	Y65B4BL.1	null	Y65B4BL.6	-	8256	Y65B4BL.1	+	1159	0	0	0	0	0	0	0	0	0	0	0	0	0	0	0	0	0	0	0	0	0	0	0	0	0	0	0	0	0	0	0	0	0	0	0	0
chrI	530010	530010	530010	1	1	Y65B4BL.1	null	Y65B4BL.6	-	8456	Y65B4BL.1	+	959	0	0	0	0	0	0	0	0	0	0	0	0	0	0	0	0	0	0	0	0	0	0	0	0	0	0	0	0	0	0	0	0	0	0	0	0
chrI	530089	530089	530089	1	1	Y65B4BL.1	null	Y65B4BL.6	-	8535	Y65B4BL.1	+	880	0	0	0	0	0	0	0	0	0	0	0	0	0	0	0	0	0	0	0	0	0	0	0	0	0	0	0	0	0	0	0	0	0	0	0	0
chrI	530245	530293	530350	5	4	Y65B4BL.1	null	Y65B4BL.6	-	8739	Y65B4BL.1	+	676	0	0	0	0	0	0	0	0	0	0	0	0	0	0	0	0	0	0	0	0	0	0	0	0	0	0	2	0	0	0	0	0	0	0	1	0
chrI	530465	530485	530506	2	2	Y65B4BL.1	null	Y65B4BL.6	-	8931	Y65B4BL.1	+	484	0	0	0	0	0	0	0	0	0	0	0	0	0	0	0	0	0	0	0	0	0	0	0	0	0	0	0	0	0	0	0	0	0	0	0	0
chrI	530571	530579	530588	2	2	Y65B4BL.1	null	Y65B4BL.6	-	9025	Y65B4BL.1	+	390	0	0	0	0	0	0	0	0	0	0	0	0	0	0	0	0	0	0	0	0	0	0	1	0	0	0	0	0	0	0	0	0	0	0	0	0
chrI	530663	530663	530663	1	1	Y65B4BL.1	null	Y65B4BL.6	-	9109	Y65B4BL.1	+	306	0	0	0	0	0	0	0	0	0	0	0	0	0	0	0	0	0	0	0	0	0	0	0	0	1	0	0	0	0	0	0	0	0	0	0	0
chrI	531207	531210	531213	2	2	Y65B4BL.1	Y65B4BL.1	Y65B4BL.6	-	9656	psf-3	+	3243	0	0	0	0	0	0	0	0	0	0	0	0	0	0	0	0	0	0	0	0	0	0	0	0	0	0	0	0	0	0	0	0	0	0	0	0
chrI	531420	531420	531420	1	1	Y65B4BL.1	Y65B4BL.1	Y65B4BL.6	-	9866	psf-3	+	3033	0	0	0	0	0	0	0	0	0	0	0	0	0	0	0	0	0	0	0	0	0	0	0	0	0	0	0	0	0	0	0	0	0	0	0	0
chrI	531643	531643	531643	1	1	Y65B4BL.1	Y65B4BL.1	Y65B4BL.6	-	10089	psf-3	+	2810	0	0	0	0	0	0	0	0	0	0	0	0	0	0	0	0	0	0	0	0	0	0	0	0	0	0	1	0	0	0	0	0	0	0	0	0
chrI	531792	531792	531792	1	1	Y65B4BL.1	Y65B4BL.1	Y65B4BL.6	-	10238	psf-3	+	2661	0	0	0	0	0	0	0	0	0	0	0	0	0	0	0	0	0	0	0	0	0	0	0	0	0	0	0	0	0	0	0	0	0	0	0	0
chrI	532023	532036	532050	2	1	Y65B4BL.1	Y65B4BL.1	Y65B4BL.6	-	10482	psf-3	+	2417	0	0	0	0	0	0	0	0	0	0	0	0	0	0	0	0	0	0	0	0	0	0	0	0	2	0	0	0	0	0	0	0	0	0	0	0
chrI	532180	532180	532180	1	1	Y65B4BL.1	Y65B4BL.1	Y65B4BL.6	-	10626	psf-3	+	2273	0	0	0	0	0	0	0	0	0	0	0	0	0	0	0	0	0	0	0	0	0	0	0	0	0	0	0	0	0	0	0	0	0	0	0	0
chrI	532643	532643	532643	1	1	Y65B4BL.1	Y65B4BL.1	Y65B4BL.6	-	11089	psf-3	+	1810	0	0	0	0	0	0	0	0	0	0	0	0	0	0	0	0	0	0	0	0	0	0	0	0	0	0	0	0	0	0	0	0	0	0	0	0
chrI	532744	532763	532782	2	2	Y65B4BL.1	Y65B4BL.1	Y65B4BL.6	-	11209	psf-3	+	1690	0	0	0	0	0	0	0	0	0	0	0	0	0	0	0	0	0	0	0	0	0	0	0	0	1	0	0	0	0	0	0	0	0	0	0	0
chrI	533274	533299	533316	4	4	psf-3	null	Y65B4BL.1	+	447	psf-3	+	1154	0	0	0	0	0	0	0	0	0	0	0	0	0	0	0	0	0	0	0	0	0	0	0	0	1	0	0	0	1	0	0	0	0	0	0	0
chrI	533529	533567	533596	7	7	psf-3	null	Y65B4BL.1	+	715	psf-3	+	886	0	0	0	0	0	0	0	0	0	0	0	0	0	0	0	0	0	0	0	0	0	0	0	0	1	0	1	0	0	0	0	0	0	0	0	0
chrI	533783	533794	533800	3	3	psf-3	null	Y65B4BL.1	+	942	psf-3	+	659	0	0	0	0	0	0	0	0	0	0	0	0	0	0	0	0	0	0	0	0	0	0	0	0	0	0	0	0	0	0	0	0	0	0	0	0
chrI	533897	533897	533897	1	1	psf-3	null	Y65B4BL.1	+	1045	psf-3	+	556	0	0	0	0	0	0	0	0	0	0	0	0	0	0	0	0	0	0	0	0	0	0	0	0	0	0	0	0	0	0	0	0	0	0	0	0
chrI	534256	534326	534360	46	33	psf-3	null	Y65B4BL.1	+	1474	psf-3	+	127	0	0	0	1	0	1	0	0	0	1	0	0	0	0	0	0	0	0	2	0	0	0	0	0	0	0	1	0	0	0	0	0	0	0	0	0
chrI	535390	535451	535539	203	129	icd-2	null	psf-3	+	104	icd-2	+	340	1	1	1	1	1	1	0	1	1	1	0	0	1	2	0	0	0	1	2	1	0	0	0	1	4	1	2	0	2	1	0	0	0	0	1	1
chrI	535657	535663	535670	2	2	icd-2	null	psf-3	+	316	icd-2	+	128	0	0	0	0	0	0	0	0	0	0	0	0	0	0	0	0	0	0	0	0	0	0	0	0	0	0	0	0	0	0	0	0	0	0	0	0
chrI	536797	536874	536923	219	141	wwp-1	null	icd-2	+	204	wwp-1	+	248	1	1	1	1	1	1	0	1	2	1	1	1	1	2	1	0	0	1	2	1	0	1	1	3	5	0	2	0	2	1	1	0	0	0	1	1
chrI	537062	537062	537062	1	1	wwp-1	null	icd-2	+	392	wwp-1	+	60	0	0	0	0	0	0	0	0	0	0	0	0	0	0	0	0	0	0	0	0	0	0	0	0	1	0	0	0	0	0	0	0	0	0	0	0
chrI	542277	542339	542375	8	8	ptr-21	null	wwp-1	+	166	ptr-21	+	8369	0	0	0	0	0	1	0	0	0	0	0	0	0	0	0	0	0	0	0	0	0	0	1	0	1	0	0	0	0	0	0	0	0	0	0	0
chrI	542454	542454	542454	1	1	ptr-21	null	wwp-1	+	281	ptr-21	+	8254	0	0	0	0	0	0	0	0	0	0	0	0	0	0	0	0	0	0	0	0	0	0	0	0	1	0	0	0	0	0	0	0	0	0	0	0
chrI	542910	542910	542910	1	1	ptr-21	null	wwp-1	+	737	ptr-21	+	7798	0	0	0	0	0	0	0	0	0	0	0	0	0	0	0	0	0	0	0	0	0	0	0	0	0	0	0	0	0	0	0	0	0	0	0	0
chrI	543427	543431	543436	2	2	ptr-21	null	wwp-1	+	1258	ptr-21	+	7277	0	0	0	0	0	0	0	0	0	0	0	0	0	0	0	0	0	0	0	0	0	0	0	0	0	0	0	0	0	0	0	0	0	0	0	0
chrI	544840	544840	544840	1	1	ptr-21	null	wwp-1	+	2667	ptr-21	+	5868	0	0	0	0	0	0	0	0	0	0	0	0	0	0	0	0	0	0	0	0	0	0	0	0	0	0	0	0	0	0	0	0	0	0	0	0
chrI	545621	545659	545685	3	3	ptr-21	null	wwp-1	+	3486	ptr-21	+	5049	0	0	0	0	0	0	0	0	0	0	0	0	0	0	0	0	0	0	0	0	0	0	0	0	0	0	0	0	0	0	0	0	0	0	0	0
chrI	546661	546661	546661	1	1	ptr-21	null	wwp-1	+	4488	ptr-21	+	4047	0	0	0	0	0	0	0	0	0	0	0	0	0	0	0	0	0	0	0	0	0	0	0	0	0	0	0	0	0	0	0	0	0	0	0	0
chrI	547601	547604	547607	2	2	ptr-21	null	wwp-1	+	5431	ptr-21	+	3104	0	0	0	0	0	0	0	0	0	0	0	0	0	0	0	0	0	0	0	0	0	0	0	0	0	0	1	0	0	0	0	0	0	0	0	0
chrI	548085	548153	548237	22	19	ptr-21	null	wwp-1	+	5980	ptr-21	+	2555	0	0	0	0	0	1	0	0	0	0	0	0	0	1	0	0	0	0	0	0	0	0	0	0	0	0	1	0	0	0	0	0	0	0	0	0
chrI	548338	548338	548338	1	1	ptr-21	null	wwp-1	+	6165	ptr-21	+	2370	0	0	0	0	0	0	0	0	0	0	0	0	0	0	0	0	0	0	0	0	0	0	0	0	0	0	0	0	0	0	0	0	0	0	0	0
chrI	549933	549933	549933	1	1	ptr-21	null	wwp-1	+	7760	ptr-21	+	775	0	0	0	0	0	0	0	0	0	0	0	0	0	0	0	0	0	0	0	0	0	0	0	0	0	0	0	0	0	0	0	0	0	0	0	0
chrI	550538	550543	550556	4	3	ptr-21	null	wwp-1	+	8370	ptr-21	+	165	0	0	0	0	0	0	0	0	0	0	0	0	0	0	0	0	0	0	0	0	0	0	0	0	0	0	0	0	0	0	0	0	0	0	0	0
chrI	554651	554651	554651	1	1	ptr-21	ptr-21	wwp-1	+	12478	lpr-1	+	2780	0	0	0	0	0	0	0	0	0	0	0	0	0	0	0	0	0	0	0	0	0	0	0	0	0	0	0	0	0	0	0	0	0	0	0	0
chrI	557095	557095	557095	1	1	lpr-1	null	ptr-21	+	457	lpr-1	+	336	0	0	0	0	0	0	0	0	0	0	0	0	0	0	0	0	0	0	0	0	0	0	0	0	0	0	0	0	0	0	0	0	0	0	0	0
chrI	557421	557421	557421	1	1	lpr-1	null	ptr-21	+	783	lpr-1	+	10	0	0	0	0	0	0	0	0	0	0	0	0	0	0	0	0	0	0	0	0	0	0	0	0	0	0	1	0	0	0	0	0	0	0	0	0
chrI	561174	561197	561217	4	3	lpr-1	lpr-1	ptr-21	+	4559	Y65B4BR.1	+	1539	0	0	0	0	0	0	0	0	0	0	0	0	0	0	0	0	0	0	0	0	0	0	0	0	0	0	0	0	0	0	0	0	0	0	0	0
chrI	562662	562673	562685	2	1	Y65B4BR.1	null	lpr-1	+	1002	Y65B4BR.1	+	63	0	0	0	0	0	0	0	0	0	0	0	0	0	0	0	0	0	0	0	0	0	0	0	0	0	0	0	0	0	0	0	0	0	0	0	0
chrI	565216	565216	565216	1	1	Y65B4BR.1	null	Y65B4BR.1	+	35	ceh-9	-	220	0	0	0	0	0	0	0	0	0	0	0	0	0	0	0	0	0	0	0	0	0	0	0	0	0	0	0	0	0	0	0	0	0	0	0	0
chrI	565650	565650	565650	1	1	ceh-9	ceh-9	Y65B4BR.1	+	469	grl-16	-	6527	0	0	0	0	0	0	0	0	0	0	0	0	0	0	0	0	0	0	0	0	0	0	0	0	0	0	0	0	0	0	0	0	0	0	0	0
chrI	566563	566604	566631	3	3	ceh-9	null	ceh-9	-	213	grl-16	-	5573	0	0	0	0	0	0	0	0	0	0	0	0	0	0	0	0	0	0	0	0	0	0	0	0	0	0	0	0	0	0	0	0	0	0	0	0
chrI	567031	567031	567031	1	1	ceh-9	null	ceh-9	-	640	grl-16	-	5146	0	0	0	0	0	0	0	0	0	0	0	0	0	0	0	0	0	0	0	0	0	0	0	0	0	0	0	0	0	0	0	0	0	0	0	0
chrI	568554	568556	568562	4	2	ceh-9	null	ceh-9	-	2165	grl-16	-	3621	0	0	0	0	0	0	0	0	0	0	0	0	0	0	0	0	0	0	0	0	0	0	0	0	0	0	0	0	0	0	0	0	0	0	0	0
chrI	570324	570324	570324	1	1	ceh-9	null	ceh-9	-	3933	grl-16	-	1853	0	0	0	0	0	0	0	0	0	0	0	0	0	0	0	0	0	0	0	0	0	0	0	0	0	0	0	0	0	0	0	0	0	0	0	0
chrI	572862	572862	572862	1	1	grl-16	grl-16	ceh-9	-	6471	F56A6.5	-	9426	0	0	0	0	0	0	0	0	0	0	0	0	0	0	0	0	0	0	0	0	0	0	0	0	0	0	0	0	0	0	0	0	0	0	0	0
chrI	575153	575153	575153	1	1	grl-16	null	grl-16	-	34	F56A6.5	-	7135	0	0	0	0	0	0	0	0	0	0	0	0	0	0	0	0	0	0	0	0	0	0	0	0	0	0	0	0	0	0	0	0	0	0	0	0
chrI	575544	575544	575544	1	1	grl-16	null	grl-16	-	425	F56A6.5	-	6744	0	0	0	0	0	0	0	0	0	0	0	0	0	0	0	0	0	0	0	0	0	0	0	0	0	0	1	0	0	0	0	0	0	0	0	0
chrI	576976	576976	576976	1	1	grl-16	null	grl-16	-	1857	F56A6.5	-	5312	0	0	0	0	0	0	0	0	0	0	0	0	0	0	0	0	0	0	0	0	0	0	0	0	0	0	0	0	0	0	0	0	0	0	0	0
chrI	577203	577203	577203	1	1	grl-16	null	grl-16	-	2084	F56A6.5	-	5085	0	0	0	0	0	0	0	0	0	0	0	0	0	0	0	0	0	0	0	0	0	0	0	0	0	0	0	0	0	0	0	0	0	0	0	0
chrI	579968	580007	580039	4	3	grl-16	null	grl-16	-	4888	F56A6.5	-	2281	0	0	0	0	0	0	0	0	0	0	0	0	0	0	0	0	0	0	0	0	0	0	0	0	0	0	2	0	0	0	0	0	0	0	0	0
chrI	586733	586733	586733	1	1	hum-7	hum-7	F56A6.8	+	1357	eme-1	-	27920	0	0	0	0	0	0	0	0	0	0	0	0	0	0	0	0	0	0	0	0	0	0	0	0	0	0	0	0	0	0	0	0	0	0	0	0
chrI	608906	608962	608990	6	5	hum-7	null	hum-7	-	1391	eme-1	-	5691	0	0	0	0	0	0	0	0	0	0	0	0	0	0	0	0	0	0	0	0	0	0	0	0	0	0	0	0	0	1	0	0	0	0	0	0
chrI	611797	611906	611968	6	5	hum-7	null	hum-7	-	4335	eme-1	-	2747	0	0	0	0	0	0	0	0	0	0	0	0	0	0	0	0	0	0	0	0	0	0	0	0	0	0	0	0	0	0	0	0	0	0	0	0
chrI	613366	613383	613401	2	2	hum-7	null	hum-7	-	5812	eme-1	-	1270	0	0	0	0	0	0	0	0	0	0	0	0	0	0	0	0	0	0	0	0	0	0	0	0	0	0	0	0	0	0	0	0	0	0	0	0
chrI	614686	614686	614686	1	1	eme-1	eme-1	hum-7	-	7115	sago-2	+	3521	0	0	0	0	0	0	0	0	0	0	0	0	0	0	0	0	0	0	0	0	0	0	0	0	0	0	0	0	0	0	0	0	0	0	1	0
chrI	618059	618059	618059	1	1	eme-1	eme-1	hum-7	-	10488	sago-2	+	148	0	0	0	0	0	0	0	0	0	0	0	0	0	0	0	0	0	0	0	0	0	0	0	0	0	0	0	0	0	0	0	0	0	0	0	0
chrI	619895	619895	619895	1	1	eme-1	eme-1	hum-7	-	12324	Y65B4A.4	+	1813	0	0	0	0	0	0	0	0	0	0	0	0	0	0	0	0	0	0	0	0	0	0	0	0	0	0	0	0	0	0	0	0	0	0	0	0
chrI	624772	624794	624816	2	2	eme-1	eme-1	Y65B4A.4	+	2607	Y65B4A.6	-	6261	0	0	0	0	0	0	0	0	0	0	0	0	0	0	0	0	0	0	0	0	0	0	0	0	0	0	0	0	0	0	0	0	0	0	1	0
chrI	625301	625304	625308	2	2	eme-1	eme-1	Y65B4A.4	+	3117	Y65B4A.6	-	5751	0	0	0	0	0	0	0	0	0	0	0	0	0	0	0	0	0	0	0	0	0	0	0	0	0	0	0	0	0	0	0	0	0	0	1	0
chrI	626081	626081	626081	1	1	eme-1	eme-1	Y65B4A.4	+	3894	Y65B4A.6	-	4974	0	0	0	0	0	0	0	0	0	0	0	0	0	0	0	0	0	0	0	0	0	0	0	0	0	0	0	0	0	0	0	0	0	0	0	0
chrI	626314	626342	626370	2	2	eme-1	eme-1	Y65B4A.4	+	4155	Y65B4A.6	-	4713	0	0	0	0	0	0	0	0	0	0	0	0	0	0	0	0	0	0	0	0	0	0	0	0	0	0	0	0	0	0	0	0	0	0	1	0
chrI	626514	626514	626514	1	1	eme-1	eme-1	Y65B4A.4	+	4327	Y65B4A.6	-	4541	0	0	0	0	0	0	0	0	0	0	0	0	0	0	0	0	0	0	0	0	0	0	0	0	0	0	0	0	0	0	0	0	0	0	0	0
chrI	626578	626578	626578	1	1	eme-1	eme-1	Y65B4A.4	+	4391	Y65B4A.6	-	4477	0	0	0	0	0	0	0	0	0	0	0	0	0	0	0	0	0	0	0	0	0	0	0	0	0	0	0	0	0	0	0	0	0	0	1	0
chrI	627619	627619	627619	1	1	eme-1	eme-1	Y65B4A.4	+	5432	Y65B4A.6	-	3436	0	0	0	0	0	0	0	0	0	0	0	0	0	0	0	0	0	0	0	0	0	0	0	0	0	0	0	0	0	0	0	0	0	0	1	0
chrI	627777	627777	627777	1	1	eme-1	eme-1	Y65B4A.4	+	5590	Y65B4A.6	-	3278	0	0	0	0	0	0	0	0	0	0	0	0	0	0	0	0	0	0	0	0	0	0	0	0	0	0	0	0	0	0	0	0	0	0	0	0
chrI	627866	627866	627866	1	1	eme-1	eme-1	Y65B4A.4	+	5679	Y65B4A.6	-	3189	0	0	0	0	0	0	0	0	0	0	0	0	0	0	0	0	0	0	0	0	0	0	0	0	0	0	0	0	0	0	0	0	0	0	1	0
chrI	627978	627978	627978	1	1	eme-1	eme-1	Y65B4A.4	+	5791	Y65B4A.6	-	3077	0	0	0	0	0	0	0	0	0	0	0	0	0	0	0	0	0	0	0	0	0	0	0	0	0	0	0	0	0	0	0	0	0	0	0	0
chrI	628068	628068	628068	1	1	eme-1	eme-1	Y65B4A.4	+	5881	Y65B4A.6	-	2987	0	0	0	0	0	0	0	0	0	0	0	0	0	0	0	0	0	0	0	0	0	0	0	0	0	0	0	0	0	0	0	0	0	0	1	0
chrI	634420	634420	634420	1	1	Y65B4A.6	Y65B4A.6	Y65B4A.4	+	12233	vps-20	+	2427	0	0	0	0	0	0	0	0	0	0	0	0	0	0	0	0	0	0	0	0	0	0	0	0	0	0	0	0	0	0	0	0	0	0	0	0
chrI	636801	636822	636907	40	33	vps-20	null	Y65B4A.6	-	472	vps-20	+	25	0	0	1	0	0	1	0	0	1	0	0	0	0	1	0	0	0	0	0	0	0	0	0	0	0	0	0	1	0	0	0	1	0	0	0	0
chrI	637960	637982	637997	3	3	Y65B4A.2	null	vps-20	+	130	Y65B4A.2	+	147	0	0	0	0	0	0	0	0	0	0	0	0	0	0	0	0	0	0	0	0	0	0	0	0	0	0	0	0	0	0	0	0	0	0	0	0
chrI	638103	638103	638103	1	1	Y65B4A.2	null	vps-20	+	251	Y65B4A.2	+	26	0	0	0	0	0	0	0	0	0	0	0	0	0	0	0	0	0	0	0	0	0	0	0	0	0	0	0	0	0	0	0	0	0	0	0	0
chrI	638294	638379	638427	11	11	Y65B4A.2	Y65B4A.2	vps-20	+	527	Y65B4A.7	-	7247	0	0	0	0	0	0	0	0	0	0	0	0	0	0	0	0	0	0	0	0	0	0	0	0	0	0	0	0	0	0	0	0	0	0	0	0
chrI	640183	640184	640186	2	2	Y65B4A.2	Y65B4A.2	vps-20	+	2332	Y65B4A.7	-	5442	0	0	0	0	0	0	0	0	0	0	0	0	0	0	0	0	0	0	0	0	0	0	0	0	0	0	0	0	0	0	0	0	0	0	0	0
chrI	644437	644437	644437	1	1	Y65B4A.2	Y65B4A.2	vps-20	+	6585	Y65B4A.7	-	1189	0	0	0	0	0	0	0	0	0	0	0	0	0	0	0	0	0	0	0	0	0	0	0	0	0	0	0	0	0	0	0	0	0	0	0	0
chrI	646032	646032	646032	1	1	Y65B4A.2	Y65B4A.2	vps-20	+	8180	Y65B4A.1	+	8064	0	0	0	0	0	0	0	0	0	0	0	0	0	0	0	0	0	0	0	0	0	0	0	0	0	0	0	0	0	0	0	0	0	0	1	0
chrI	646973	646973	646973	1	1	Y65B4A.2	Y65B4A.2	vps-20	+	9121	Y65B4A.1	+	7123	0	0	0	0	0	0	0	0	0	0	0	0	0	0	0	0	0	0	0	0	0	0	0	0	0	0	0	0	0	0	0	0	0	0	1	0
chrI	647600	647600	647600	1	1	Y65B4A.2	Y65B4A.2	Y65B4A.7	-	358	Y65B4A.1	+	6496	0	0	0	0	0	0	0	0	0	0	0	0	0	0	0	0	0	0	0	0	0	0	0	0	0	0	0	0	0	0	0	0	0	0	0	0
chrI	647674	647674	647674	1	1	Y65B4A.2	Y65B4A.2	Y65B4A.7	-	432	Y65B4A.1	+	6422	0	0	0	0	0	0	0	0	0	0	0	0	0	0	0	0	0	0	0	0	0	0	0	0	0	0	0	0	0	0	0	0	0	0	1	0
chrI	649334	649337	649340	2	2	Y65B4A.2	Y65B4A.2	Y65B4A.7	-	2095	Y65B4A.1	+	4759	0	0	0	0	0	0	0	0	0	0	0	0	0	0	0	0	0	0	0	0	0	0	0	0	0	0	0	0	0	0	0	0	0	0	1	0
chrI	649991	649998	650003	3	3	Y65B4A.2	Y65B4A.2	Y65B4A.7	-	2756	Y65B4A.1	+	4098	0	0	0	0	0	0	0	0	0	0	0	0	0	0	0	0	0	0	0	0	0	0	0	0	0	0	0	0	0	0	0	0	0	0	1	0
chrI	650813	650813	650813	1	1	Y65B4A.2	Y65B4A.2	Y65B4A.7	-	3571	Y65B4A.1	+	3283	0	0	0	0	0	0	0	0	0	0	0	0	0	0	0	0	0	0	0	0	0	0	0	0	0	0	0	0	0	0	0	0	0	0	0	0
chrI	651622	651624	651627	3	3	Y65B4A.2	Y65B4A.2	Y65B4A.7	-	4382	Y65B4A.1	+	2472	0	0	0	0	0	0	0	0	0	0	0	0	0	0	0	0	0	0	0	0	0	0	0	0	0	0	0	0	0	0	0	0	0	0	1	0
chrI	652761	652761	652761	1	1	Y65B4A.2	Y65B4A.2	Y65B4A.7	-	5519	Y65B4A.1	+	1335	0	0	0	0	0	0	0	0	0	0	0	0	0	0	0	0	0	0	0	0	0	0	0	0	0	0	0	0	0	0	0	0	0	0	0	0
chrI	653734	653734	653734	1	1	Y65B4A.2	Y65B4A.2	Y65B4A.7	-	6492	Y65B4A.1	+	362	0	0	0	0	0	0	0	0	0	0	0	0	0	0	0	0	0	0	0	0	0	0	0	0	0	0	0	0	0	0	0	0	0	0	0	0
chrI	653959	654031	654066	14	11	Y65B4A.1	null	Y65B4A.7	-	6789	Y65B4A.1	+	65	0	0	0	0	0	0	0	0	0	1	0	0	0	0	0	0	0	0	0	0	0	0	0	0	0	0	0	0	0	0	0	0	0	0	1	0
chrI	661654	661654	661654	1	1	Y65B4A.8	Y65B4A.8	Y65B4A.1	+	2948	Y65B4A.9	-	2787	0	0	0	0	0	0	0	0	0	0	0	0	0	0	0	0	0	0	0	0	0	0	0	0	0	0	0	0	0	0	0	0	0	0	0	0
chrI	663631	663672	663705	50	37	Y65B4A.8	null	Y65B4A.8	-	78	Y65B4A.9	-	769	0	0	0	0	0	1	0	0	1	1	0	0	0	0	0	0	0	0	0	0	0	0	0	0	0	0	1	0	0	0	0	0	0	0	0	0
chrI	664779	664779	664779	1	1	Y65B4A.9	Y65B4A.9	Y65B4A.8	-	1185	Y18H1A.14	-	2836	0	0	0	0	0	0	0	0	0	0	0	0	0	0	0	0	0	0	0	0	0	0	0	0	0	0	0	0	0	0	0	0	0	0	0	0
chrI	680103	680152	680208	5	4	Y18H1A.11	null	Y18H1A.14	-	5739	Y18H1A.11	+	262	0	0	0	0	0	0	0	0	0	0	0	0	0	0	0	0	0	0	0	0	0	0	0	0	0	0	0	0	0	0	0	0	0	0	0	0
chrI	680750	680750	680750	1	1	Y18H1A.11	Y18H1A.11	Y18H1A.14	-	6337	Y18H1A.10	-	2126	0	0	0	0	0	0	0	0	0	0	0	0	0	0	0	0	0	0	0	0	0	0	0	0	0	0	0	0	0	0	0	0	0	0	1	0
chrI	680828	680828	680828	1	1	Y18H1A.11	Y18H1A.11	Y18H1A.14	-	6415	Y18H1A.10	-	2048	0	0	0	0	0	0	0	0	0	0	0	0	0	0	0	0	0	0	0	0	0	0	0	0	0	0	0	0	0	0	0	0	0	0	0	0
chrI	682262	682262	682262	1	1	Y18H1A.11	Y18H1A.11	Y18H1A.14	-	7849	Y18H1A.10	-	614	0	0	0	0	0	0	0	0	0	0	0	0	0	0	0	0	0	0	0	0	0	0	0	0	0	0	0	0	0	0	0	0	0	0	1	0
chrI	683586	683586	683586	1	1	Y18H1A.10	Y18H1A.10	Y18H1A.11	+	58	Y18H1A.1	+	4700	0	0	0	0	0	0	0	0	0	0	0	0	0	0	0	0	0	0	0	0	0	0	0	0	0	0	0	0	0	0	0	0	0	0	0	0
chrI	686826	686844	686862	2	2	Y18H1A.10	null	Y18H1A.10	-	245	Y18H1A.1	+	1442	0	0	0	0	0	0	0	0	0	0	0	0	0	0	0	0	0	0	0	0	0	0	0	0	0	0	0	0	0	0	0	0	0	0	1	0
chrI	687296	687296	687296	1	1	Y18H1A.10	null	Y18H1A.10	-	697	Y18H1A.1	+	990	0	0	0	0	0	0	0	0	0	0	0	0	0	0	0	0	0	0	0	0	0	0	0	0	0	0	0	0	0	0	0	0	0	0	0	0
chrI	689569	689569	689569	1	1	Y18H1A.1	Y18H1A.1	Y18H1A.10	-	2970	Y18H1A.4	-	2459	0	0	0	0	0	0	0	0	0	0	0	0	0	0	0	0	0	0	0	0	0	0	0	0	0	0	0	0	0	0	0	0	0	0	0	0
chrI	692490	692493	692496	2	2	Y18H1A.4	Y18H1A.4	Y18H1A.1	+	1226	Y18H1A.2	-	2483	0	0	0	0	0	0	0	0	0	0	0	0	0	0	0	0	0	0	0	0	0	0	0	0	0	0	0	0	0	0	0	0	0	0	1	0
chrI	694184	694202	694229	3	3	Y18H1A.4	Y18H1A.4	Y18H1A.1	+	2935	Y18H1A.2	-	774	0	0	0	0	0	0	0	0	0	0	0	0	0	0	0	0	0	0	0	0	0	0	0	0	0	0	0	0	0	0	0	0	0	0	1	0
chrI	694383	694383	694383	1	1	Y18H1A.4	Y18H1A.4	Y18H1A.1	+	3116	Y18H1A.2	-	593	0	0	0	0	0	0	0	0	0	0	0	0	0	0	0	0	0	0	0	0	0	0	0	0	0	0	0	0	0	0	0	0	0	0	1	0
chrI	697079	697079	697079	1	1	Y18H1A.2	Y18H1A.2	Y18H1A.4	-	2131	hgap-1	-	3195	0	0	0	0	0	0	0	0	0	0	0	0	0	0	0	0	0	0	0	0	0	0	0	0	0	0	0	0	0	0	0	0	0	0	0	0
chrI	697155	697155	697155	1	1	Y18H1A.2	Y18H1A.2	Y18H1A.4	-	2207	hgap-1	-	3119	0	0	0	0	0	0	0	0	0	0	0	0	0	0	0	0	0	0	0	0	0	0	0	0	0	0	0	0	0	0	0	0	0	0	1	0
chrI	697775	697775	697775	1	1	Y18H1A.2	Y18H1A.2	Y18H1A.4	-	2827	hgap-1	-	2499	0	0	0	0	0	0	0	0	0	0	0	0	0	0	0	0	0	0	0	0	0	0	0	0	0	0	0	0	0	0	0	0	0	0	1	0
chrI	697869	697869	697869	1	1	Y18H1A.2	Y18H1A.2	Y18H1A.4	-	2921	hgap-1	-	2405	0	0	0	0	0	0	0	0	0	0	0	0	0	0	0	0	0	0	0	0	0	0	0	0	0	0	0	0	0	0	0	0	0	0	0	0
chrI	708049	708049	708049	1	1	hgap-1	hgap-1	Y18H1A.2	-	9722	Y18H1A.7	-	9890	0	0	0	0	0	0	0	0	0	0	0	0	0	0	0	0	0	0	0	0	0	0	0	0	0	0	0	0	0	0	0	0	0	0	0	0
chrI	716696	716773	716823	42	31	hgap-1	null	hgap-1	-	923	Y18H1A.7	-	1166	0	0	0	1	0	1	0	1	0	1	0	0	0	0	0	0	0	0	0	0	0	0	0	0	0	0	1	0	0	0	0	0	0	0	0	0
chrI	716978	716978	716978	1	1	hgap-1	null	hgap-1	-	1128	Y18H1A.7	-	961	0	0	0	0	0	0	0	0	0	0	0	0	0	0	0	0	0	0	0	0	0	0	0	0	0	0	0	0	0	0	0	0	0	0	0	0
chrI	717464	717473	717483	2	2	hgap-1	null	hgap-1	-	1623	Y18H1A.7	-	466	0	0	0	0	0	0	0	0	0	0	0	0	0	0	0	0	0	0	0	0	0	0	0	0	0	0	0	0	0	0	0	0	0	0	0	0
chrI	719919	719984	720057	42	29	pif-1	null	Y18H1A.7	-	257	pif-1	+	27	0	0	0	1	0	1	0	0	0	0	0	0	0	0	0	0	0	0	0	0	0	0	0	0	0	0	1	0	0	0	0	0	0	0	0	0
chrI	720357	720357	720357	1	1	pif-1	pif-1	Y18H1A.7	-	630	Y18H1A.15	-	10711	0	0	0	0	0	0	0	0	0	0	0	0	0	0	0	0	0	0	0	0	0	0	0	0	0	0	0	0	0	0	0	0	0	0	0	0
chrI	730830	730830	730830	1	1	pif-1	pif-1	Y18H1A.7	-	11103	Y18H1A.15	-	238	0	0	0	0	0	0	0	0	0	0	0	0	0	0	0	0	0	0	0	0	0	0	0	0	0	0	0	0	0	0	0	0	0	0	1	0
chrI	735306	735306	735306	1	1	Y18H1A.15	Y18H1A.15	pif-1	+	4224	Y18H1A.18	+	5529	0	0	0	0	0	0	0	0	0	0	0	0	0	0	0	0	0	0	0	0	0	0	0	0	0	0	0	0	0	0	0	0	0	0	0	0
chrI	737166	737166	737166	1	1	Y18H1A.15	null	Y18H1A.15	-	614	Y18H1A.18	+	3669	0	0	0	0	0	0	0	0	0	0	0	0	0	0	0	0	0	0	0	0	0	0	1	0	0	0	0	0	0	0	0	0	0	0	0	0
chrI	737384	737384	737384	1	1	Y18H1A.15	null	Y18H1A.15	-	832	Y18H1A.18	+	3451	0	0	0	0	0	0	0	0	0	0	0	0	0	0	0	0	0	0	0	0	0	0	0	0	0	0	0	0	0	0	0	0	0	0	0	0
chrI	738777	738777	738777	1	1	Y18H1A.18	null	Y18H1A.15	-	2225	Y18H1A.18	+	2058	0	0	0	0	0	0	0	0	0	0	0	0	0	0	0	0	0	0	0	0	0	0	0	0	0	0	0	0	0	0	0	0	0	0	0	0
chrI	741855	741855	741855	1	1	Y18H1A.18	Y18H1A.18	Y18H1A.15	-	5303	col-46	-	24	0	0	0	0	0	0	0	0	0	0	0	0	0	0	0	0	0	0	0	0	0	0	0	0	0	0	0	0	0	0	0	0	0	0	0	0
chrI	742279	742300	742322	2	2	col-46	col-46	Y18H1A.18	+	422	col-47	+	3559	0	0	0	0	0	0	0	0	0	0	0	0	0	0	0	0	0	0	0	0	0	0	0	0	0	0	0	0	0	0	0	0	0	0	0	0
chrI	743087	743087	743087	1	1	col-46	col-46	Y18H1A.18	+	1209	col-47	+	2772	0	0	0	0	0	0	0	0	0	0	0	0	0	0	0	0	0	0	0	0	0	0	0	0	0	0	0	0	0	0	0	0	0	0	0	0
chrI	745596	745597	745599	3	2	col-46	null	col-46	-	143	col-47	+	262	0	0	0	0	0	0	0	0	0	0	0	0	0	0	0	0	0	0	0	0	0	0	0	0	0	0	2	0	0	0	0	0	0	0	0	0
chrI	746179	746198	746217	2	2	col-47	col-47	col-46	-	744	Y18H1A.9	-	2030	0	0	0	0	0	0	0	0	0	0	0	0	0	0	0	0	0	0	0	0	0	0	0	0	0	0	0	0	0	0	0	0	0	0	0	0
chrI	746297	746297	746297	1	1	col-47	col-47	col-46	-	843	Y18H1A.9	-	1931	0	0	0	0	0	0	0	0	0	0	0	0	0	0	0	0	0	0	0	0	0	0	0	0	0	0	0	0	0	0	0	0	0	0	0	0
chrI	746366	746366	746366	1	1	col-47	col-47	col-46	-	912	Y18H1A.9	-	1862	0	0	0	0	0	0	0	0	0	0	0	0	0	0	0	0	0	0	0	0	0	0	0	0	0	0	0	0	0	0	0	0	0	0	0	0
chrI	747103	747103	747103	1	1	col-47	col-47	col-46	-	1649	Y18H1A.9	-	1125	0	0	0	0	0	0	0	0	0	0	0	0	0	0	0	0	0	0	0	0	0	0	0	0	0	0	0	0	0	0	0	0	0	0	0	0
chrI	754692	754721	754750	2	2	Y18H1A.9	Y18H1A.9	col-47	+	6214	Y18H1A.8	+	4035	0	0	0	0	0	0	0	0	0	0	0	0	0	0	0	0	0	0	0	0	0	0	0	0	0	0	0	0	0	0	0	0	0	0	0	0
chrI	754867	754867	754867	1	1	Y18H1A.9	Y18H1A.9	col-47	+	6360	Y18H1A.8	+	3889	0	0	0	0	0	0	0	0	0	0	0	0	0	0	0	0	0	0	0	0	0	0	0	0	0	0	1	0	0	0	0	0	0	0	0	0
chrI	756718	756743	756764	3	2	Y18H1A.9	Y18H1A.9	col-47	+	8236	Y18H1A.8	+	2013	0	0	0	0	0	0	0	0	0	0	0	0	0	0	0	0	0	0	0	0	0	0	0	0	0	0	2	0	0	0	0	0	0	0	0	0
chrI	757014	757020	757027	2	2	Y18H1A.9	null	Y18H1A.9	-	10	Y18H1A.8	+	1736	0	0	0	0	0	0	0	0	0	0	0	0	0	0	0	0	0	0	0	0	0	0	0	0	0	0	0	0	0	0	0	1	0	0	0	0
chrI	757102	757171	757258	7	7	Y18H1A.9	null	Y18H1A.9	-	161	Y18H1A.8	+	1585	0	0	0	0	0	0	0	0	0	0	0	0	0	0	0	0	0	0	0	0	0	0	0	0	0	0	1	0	0	0	0	0	0	0	0	0
chrI	757632	757632	757632	1	1	Y18H1A.9	null	Y18H1A.9	-	622	Y18H1A.8	+	1124	0	0	0	0	0	0	0	0	0	0	0	0	0	0	0	0	0	0	0	0	0	0	0	0	0	0	0	0	0	0	0	0	0	0	0	0
chrI	762072	762072	762072	1	1	mps-3	null	mps-3	-	230	T06A4.3	+	1553	0	0	0	0	0	0	0	0	0	0	0	0	0	0	0	0	0	0	0	0	0	0	0	0	0	0	0	0	0	0	0	0	0	0	0	0
chrI	762645	762645	762645	1	1	mps-3	null	mps-3	-	803	T06A4.3	+	980	0	0	0	0	0	0	0	0	0	0	0	0	0	0	0	0	0	0	0	0	0	0	0	0	0	0	0	0	0	0	0	0	0	0	0	0
chrI	762931	762931	762931	1	1	T06A4.3	null	mps-3	-	1089	T06A4.3	+	694	0	0	0	0	0	0	0	0	0	0	0	0	0	0	0	0	0	0	0	0	0	0	0	0	0	0	0	0	0	0	0	0	0	0	0	0
chrI	763339	763339	763339	1	1	T06A4.3	null	mps-3	-	1497	T06A4.3	+	286	0	0	0	0	0	0	0	0	0	0	0	0	0	0	0	0	0	0	0	0	0	0	0	0	0	0	0	0	0	0	0	0	0	0	0	0
chrI	763484	763512	763531	7	5	T06A4.3	null	mps-3	-	1670	T06A4.3	+	113	0	0	0	0	0	0	0	0	0	0	0	0	0	0	0	0	0	0	0	0	0	0	0	0	0	0	2	0	0	0	0	0	0	0	0	0
chrI	767322	767325	767328	2	2	T06A4.3	T06A4.3	mps-3	-	5483	T06A4.1	+	3567	0	0	0	0	0	0	0	0	0	0	0	0	0	0	0	0	0	0	0	0	0	0	0	0	0	0	0	0	0	0	0	0	0	0	0	0
chrI	768222	768222	768222	1	1	T06A4.3	T06A4.3	mps-3	-	6380	T06A4.1	+	2670	0	0	0	0	0	0	0	0	0	0	0	0	0	0	0	0	0	0	0	0	0	0	0	0	0	0	0	0	0	0	0	0	0	0	0	0
chrI	772488	772488	772488	1	1	T06A4.1	T06A4.1	T06A4.3	+	1768	zfh-2	+	30880	0	0	0	0	0	0	0	0	0	0	0	0	0	0	0	0	0	0	0	0	0	0	0	0	0	0	0	0	0	0	0	0	0	0	0	0
chrI	773050	773050	773050	1	1	T06A4.1	T06A4.1	T06A4.3	+	2330	zfh-2	+	30318	0	0	0	0	0	0	0	0	0	0	0	0	0	0	0	0	0	0	0	0	0	0	0	0	0	0	0	0	0	0	0	0	0	0	0	0
chrI	775785	775788	775791	2	2	T06A4.1	T06A4.1	T06A4.3	+	5068	zfh-2	+	27580	0	0	0	0	0	0	0	0	0	0	0	0	0	0	0	0	0	0	0	0	0	0	0	0	0	0	0	0	0	0	0	0	0	0	0	0
chrI	775855	775855	775855	1	1	T06A4.1	T06A4.1	T06A4.3	+	5135	zfh-2	+	27513	0	0	0	0	0	0	0	0	0	0	0	0	0	0	0	0	0	0	0	0	0	0	0	0	0	0	0	0	0	0	0	0	0	0	0	0
chrI	779200	779200	779200	1	1	zfh-2	null	T06A4.1	+	2832	zfh-2	+	24168	0	0	0	0	0	0	0	0	0	0	0	0	0	0	0	0	0	0	0	0	0	0	0	0	0	0	0	0	0	0	0	0	0	0	0	0
chrI	779261	779275	779289	2	2	zfh-2	null	T06A4.1	+	2907	zfh-2	+	24093	0	0	0	0	0	0	0	0	0	0	0	0	0	0	0	0	0	0	0	0	0	0	0	0	0	0	0	0	0	0	0	0	0	0	0	0
chrI	780164	780164	780164	1	1	zfh-2	null	T06A4.1	+	3796	zfh-2	+	23204	0	0	0	0	0	0	0	0	0	0	0	0	0	0	0	0	0	0	0	0	0	0	0	0	0	0	0	0	0	0	0	0	0	0	0	0
chrI	782798	782798	782798	1	1	zfh-2	null	T06A4.1	+	6430	zfh-2	+	20570	0	0	0	0	0	0	0	0	0	0	0	0	0	0	0	0	0	0	0	0	0	0	0	0	0	0	0	0	0	0	0	0	0	0	0	0
chrI	784011	784040	784069	4	4	zfh-2	null	T06A4.1	+	7672	zfh-2	+	19328	0	0	0	0	0	0	0	0	0	0	0	0	0	0	0	0	0	0	0	0	0	0	0	0	0	0	0	1	0	0	0	0	0	0	0	0
chrI	784729	784738	784752	3	3	zfh-2	null	T06A4.1	+	8370	zfh-2	+	18630	0	0	0	0	0	0	0	0	0	0	0	0	0	0	0	0	0	0	0	0	0	0	0	0	0	0	0	0	0	0	0	0	0	0	0	0
chrI	785365	785365	785365	1	1	zfh-2	null	T06A4.1	+	8997	zfh-2	+	18003	0	0	0	0	0	0	0	0	0	0	0	0	0	0	0	0	0	0	0	0	0	0	0	0	0	0	0	0	0	0	0	0	0	0	0	0
chrI	786840	786881	786911	3	3	zfh-2	null	T06A4.1	+	10513	zfh-2	+	16487	0	0	0	0	0	0	0	0	0	0	0	0	0	0	0	0	0	0	0	0	0	0	0	0	0	0	0	0	0	0	0	0	0	0	0	0
chrI	788111	788204	788274	21	18	zfh-2	null	T06A4.1	+	11836	zfh-2	+	15164	0	0	0	0	0	0	0	0	0	0	0	0	0	0	0	0	0	0	0	0	0	0	0	0	0	0	0	1	0	0	0	0	0	0	0	0
chrI	788362	788366	788371	3	3	zfh-2	null	T06A4.1	+	11998	zfh-2	+	15002	0	0	0	0	0	0	0	0	0	0	0	0	0	0	0	0	0	0	0	0	0	0	0	0	0	0	0	0	0	0	0	0	0	0	0	0
chrI	788465	788465	788465	1	1	zfh-2	null	T06A4.1	+	12097	zfh-2	+	14903	0	0	0	0	0	0	0	0	0	0	0	0	0	0	0	0	0	0	0	0	0	0	0	0	0	0	0	1	0	0	0	0	0	0	0	0
chrI	788708	788708	788708	1	1	zfh-2	null	T06A4.1	+	12340	zfh-2	+	14660	0	0	0	0	0	0	0	0	0	0	0	0	0	0	0	0	0	0	0	0	0	0	0	0	0	0	0	0	0	0	0	0	0	0	0	0
chrI	789582	789603	789625	2	2	zfh-2	null	T06A4.1	+	13235	zfh-2	+	13765	0	0	0	0	0	0	0	0	0	0	0	0	0	0	0	0	0	0	0	0	0	0	0	0	0	0	0	0	0	0	0	0	0	0	0	0
chrI	789863	789863	789863	1	1	zfh-2	null	T06A4.1	+	13495	zfh-2	+	13505	0	0	0	0	0	0	0	0	0	0	0	0	0	0	0	0	0	0	0	0	0	0	0	0	0	0	0	0	0	0	0	0	0	0	0	0
chrI	790556	790563	790571	2	2	zfh-2	null	T06A4.1	+	14195	zfh-2	+	12805	0	0	0	0	0	0	0	0	0	0	0	0	0	0	0	0	0	0	0	0	0	0	0	0	0	0	0	0	0	0	0	0	0	0	0	0
chrI	793065	793065	793065	1	1	zfh-2	null	T06A4.1	+	16697	zfh-2	+	10303	0	0	0	0	0	0	0	0	0	0	0	0	0	0	0	0	0	0	0	0	0	0	0	0	0	0	0	0	0	0	0	0	0	0	0	0
chrI	794403	794418	794433	6	3	zfh-2	null	T06A4.1	+	18050	zfh-2	+	8950	0	0	0	0	0	0	0	0	0	0	0	0	0	0	0	0	0	0	0	0	0	0	0	0	0	0	0	0	0	0	0	0	0	0	0	0
chrI	795790	795790	795790	1	1	zfh-2	null	T06A4.1	+	19422	zfh-2	+	7578	0	0	0	0	0	0	0	0	0	0	0	0	0	0	0	0	0	0	0	0	0	0	0	0	0	0	0	0	0	0	0	0	0	0	0	0
chrI	795889	795889	795889	1	1	zfh-2	null	T06A4.1	+	19521	zfh-2	+	7479	0	0	0	0	0	0	0	0	0	0	0	0	0	0	0	0	0	0	0	0	0	0	0	0	0	0	0	0	0	0	0	0	0	0	0	0
chrI	797028	797028	797028	1	1	zfh-2	null	T06A4.1	+	20660	zfh-2	+	6340	0	0	0	0	0	0	0	0	0	0	0	0	0	0	0	0	0	0	0	0	0	0	0	0	0	0	0	1	0	0	0	0	0	0	0	0
chrI	797119	797119	797119	1	1	zfh-2	null	T06A4.1	+	20751	zfh-2	+	6249	0	0	0	0	0	0	0	0	0	0	0	0	0	0	0	0	0	0	0	0	0	0	0	0	0	0	0	0	0	0	0	0	0	0	0	0
chrI	798417	798442	798468	2	2	zfh-2	null	T06A4.1	+	22074	zfh-2	+	4926	0	0	0	0	0	0	0	0	0	0	0	0	0	0	0	0	0	0	0	0	0	0	0	0	0	0	0	0	0	0	0	0	0	0	0	0
chrI	798809	798812	798815	2	2	zfh-2	null	T06A4.1	+	22444	zfh-2	+	4556	0	0	0	0	0	0	0	0	0	0	0	0	0	0	0	0	0	0	0	0	0	0	0	0	0	0	0	0	0	0	0	0	0	0	0	0
chrI	799954	799954	799954	1	1	zfh-2	null	T06A4.1	+	23586	zfh-2	+	3414	0	0	0	0	0	0	0	0	0	0	0	0	0	0	0	0	0	0	0	0	0	0	0	0	0	0	0	0	0	0	0	0	0	0	0	0
chrI	800064	800064	800064	1	1	zfh-2	null	T06A4.1	+	23696	zfh-2	+	3304	0	0	0	0	0	0	0	0	0	0	0	0	0	0	0	0	0	0	0	0	0	0	0	0	0	0	0	0	0	0	0	0	0	0	0	0
chrI	800192	800192	800192	1	1	zfh-2	null	T06A4.1	+	23824	zfh-2	+	3176	0	0	0	0	0	0	0	0	0	0	0	0	0	0	0	0	0	0	0	0	0	0	0	0	0	0	0	0	0	0	0	0	0	0	0	0
chrI	801436	801469	801499	11	8	zfh-2	null	T06A4.1	+	25101	zfh-2	+	1899	0	0	0	0	0	0	0	0	1	0	0	0	0	0	0	0	0	0	0	0	0	0	0	0	0	0	0	0	0	0	0	0	0	0	0	0
chrI	801564	801564	801564	1	1	zfh-2	null	T06A4.1	+	25196	zfh-2	+	1804	0	0	0	0	0	0	0	0	0	0	0	0	0	0	0	0	0	0	0	0	0	0	0	0	0	0	0	0	0	0	0	0	0	0	0	0
chrI	801684	801684	801684	1	1	zfh-2	null	T06A4.1	+	25316	zfh-2	+	1684	0	0	0	0	0	0	0	0	0	0	0	0	0	0	0	0	0	0	0	0	0	0	0	0	0	0	0	0	0	0	0	0	0	0	0	0
chrI	802104	802104	802104	1	1	zfh-2	null	T06A4.1	+	25736	zfh-2	+	1264	0	0	0	0	0	0	0	0	0	0	0	0	0	0	0	0	0	0	0	0	0	0	0	0	0	0	0	0	0	0	0	0	0	0	0	0
chrI	803190	803197	803204	3	3	zfh-2	null	T06A4.1	+	26829	zfh-2	+	171	0	0	0	0	0	0	0	0	0	0	0	0	0	0	0	0	0	0	0	0	0	0	0	0	0	0	0	0	0	0	0	0	0	0	0	0
chrI	803997	803997	803997	1	1	zfh-2	zfh-2	T06A4.1	+	27629	ZC123.1	+	33999	0	0	0	0	0	0	0	0	0	0	0	0	0	0	0	0	0	0	0	0	0	0	0	0	0	0	0	0	0	0	0	0	0	0	0	0
chrI	806516	806544	806572	2	2	zfh-2	zfh-2	T06A4.1	+	30176	ZC123.1	+	31452	0	0	0	0	0	0	0	0	0	0	0	0	0	0	0	0	0	0	0	0	0	0	0	0	0	0	0	0	0	0	0	0	0	0	0	0
chrI	807721	807721	807721	1	1	zfh-2	zfh-2	T06A4.1	+	31353	ZC123.1	+	30275	0	0	0	0	0	0	0	0	0	0	0	0	0	0	0	0	0	0	0	0	0	0	0	0	0	0	1	0	0	0	0	0	0	0	0	0
chrI	809064	809077	809091	4	3	zfh-2	zfh-2	T06A4.1	+	32709	ZC123.1	+	28919	0	0	0	0	0	0	0	0	0	0	0	0	0	0	0	0	0	0	0	0	0	0	0	0	0	0	0	0	0	0	0	0	0	0	0	0
chrI	809250	809259	809268	2	2	zfh-2	zfh-2	T06A4.1	+	32891	ZC123.1	+	28737	0	0	0	0	0	0	0	0	0	0	0	0	0	0	0	0	0	0	0	0	0	0	0	0	0	0	1	0	0	0	0	0	0	0	0	0
chrI	810642	810723	810776	8	8	zfh-2	zfh-2	T06A4.1	+	34355	ZC123.1	+	27273	0	0	0	0	0	0	1	0	0	0	0	0	0	0	0	0	0	0	0	0	0	0	0	0	0	0	0	0	0	0	0	0	0	0	0	0
chrI	812297	812297	812297	1	1	zfh-2	zfh-2	T06A4.1	+	35929	ZC123.1	+	25699	0	0	0	0	0	0	0	0	0	0	0	0	0	0	0	0	0	0	0	0	0	0	0	0	0	0	0	0	0	0	0	0	0	0	0	0
chrI	812667	812667	812667	1	1	zfh-2	zfh-2	T06A4.1	+	36299	ZC123.1	+	25329	0	0	0	0	0	0	0	0	0	0	0	0	0	0	0	0	0	0	0	0	0	0	0	0	0	0	0	0	0	0	0	0	0	0	0	0
chrI	814022	814091	814149	10	9	zfh-2	zfh-2	T06A4.1	+	37723	ZC123.1	+	23905	0	0	0	0	0	0	0	0	0	0	0	0	0	0	0	0	0	0	0	0	0	0	0	0	0	0	0	1	0	0	0	0	0	0	0	0
chrI	814274	814274	814274	1	1	zfh-2	zfh-2	T06A4.1	+	37906	ZC123.1	+	23722	0	0	0	0	0	0	0	0	0	0	0	0	0	0	0	0	0	0	0	0	0	0	0	0	0	0	0	1	0	0	0	0	0	0	0	0
chrI	814544	814558	814567	3	3	zfh-2	zfh-2	T06A4.1	+	38190	ZC123.1	+	23438	0	0	0	0	0	0	0	0	0	0	0	0	0	0	0	0	0	0	0	0	0	0	0	0	0	0	0	0	0	0	0	0	0	0	0	0
chrI	815537	815537	815537	1	1	zfh-2	zfh-2	T06A4.1	+	39169	ZC123.1	+	22459	0	0	0	0	0	0	0	0	0	0	0	0	0	0	0	0	0	0	0	0	0	0	0	0	0	0	0	0	0	0	0	0	0	0	0	0
chrI	816092	816096	816100	2	2	zfh-2	zfh-2	T06A4.1	+	39728	ZC123.1	+	21900	0	0	0	0	0	0	0	0	0	0	0	0	0	0	0	0	0	0	0	0	0	0	0	0	0	0	0	0	0	0	0	0	0	0	0	0
chrI	816208	816211	816215	2	2	zfh-2	zfh-2	T06A4.1	+	39843	ZC123.1	+	21785	0	0	0	0	0	0	0	0	1	0	0	0	0	0	0	0	0	0	0	0	0	0	0	0	0	0	0	0	0	0	0	0	0	0	0	0
chrI	816334	816334	816334	1	1	zfh-2	zfh-2	T06A4.1	+	39966	ZC123.1	+	21662	0	0	0	0	0	0	0	0	0	0	0	0	0	0	0	0	0	0	0	0	0	0	0	0	0	0	0	0	0	0	0	0	0	0	0	0
chrI	816423	816423	816423	1	1	zfh-2	zfh-2	T06A4.1	+	40055	ZC123.1	+	21573	0	0	0	0	0	0	0	0	0	0	0	0	0	0	0	0	0	0	0	0	0	0	0	0	0	0	0	0	0	0	0	0	0	0	0	0
chrI	818179	818201	818250	4	4	zfh-2	zfh-2	T06A4.1	+	41833	ZC123.1	+	19795	0	0	0	0	0	0	0	0	0	0	0	0	0	0	0	0	0	0	0	0	0	0	0	0	0	0	0	0	0	0	0	0	0	0	0	0
chrI	818597	818597	818597	1	1	zfh-2	zfh-2	T06A4.1	+	42229	ZC123.1	+	19399	0	0	0	0	0	0	0	0	0	0	0	0	0	0	0	0	0	0	0	0	0	0	0	0	0	0	0	0	0	0	0	0	0	0	0	0
chrI	819607	819620	819633	2	2	zfh-2	zfh-2	T06A4.1	+	43252	ZC123.1	+	18376	0	0	0	0	0	0	0	0	0	0	0	0	0	0	0	0	0	0	0	0	0	0	0	0	0	0	0	0	0	0	0	0	0	0	0	0
chrI	819711	819711	819711	1	1	zfh-2	zfh-2	T06A4.1	+	43343	ZC123.1	+	18285	0	0	0	0	0	0	0	0	0	0	0	0	0	0	0	0	0	0	0	0	0	0	0	0	0	0	0	0	0	0	0	0	0	0	0	0
chrI	820097	820137	820188	7	4	zfh-2	zfh-2	T06A4.1	+	43769	ZC123.1	+	17859	0	0	0	0	0	0	0	0	0	0	0	0	0	0	0	0	1	0	0	0	0	0	0	0	0	0	0	0	0	0	0	0	0	0	0	0
chrI	821738	821738	821738	1	1	zfh-2	zfh-2	T06A4.1	+	45370	ZC123.1	+	16258	0	0	0	0	0	0	0	0	0	0	0	0	0	0	0	0	0	0	0	0	0	0	0	0	0	0	0	0	0	0	0	0	0	0	0	0
chrI	826246	826324	826412	6	4	zfh-2	zfh-2	T06A4.1	+	49956	ZC123.1	+	11672	0	0	0	0	0	0	0	0	0	0	0	0	0	0	0	0	0	0	0	0	0	0	0	0	0	0	0	0	0	1	0	0	0	0	0	0
chrI	828542	828542	828542	1	1	zfh-2	zfh-2	T06A4.1	+	52174	ZC123.1	+	9454	0	0	0	0	0	0	0	0	0	0	0	0	0	0	0	0	0	0	0	0	0	0	0	0	0	0	0	0	0	0	0	0	0	0	0	0
chrI	830028	830028	830028	1	1	zfh-2	zfh-2	T06A4.1	+	53660	ZC123.1	+	7968	0	0	0	0	0	0	0	0	0	0	0	0	0	0	0	0	0	0	0	0	0	0	0	0	0	0	0	0	0	0	0	0	0	0	0	0
chrI	834749	834749	834749	1	1	zfh-2	zfh-2	T06A4.1	+	58381	ZC123.1	+	3247	0	0	0	0	0	0	0	0	0	0	0	0	0	0	0	0	0	0	0	0	0	0	0	0	0	0	0	0	0	0	0	0	0	0	0	0
chrI	836171	836219	836265	4	3	ZC123.1	null	zfh-2	+	942	ZC123.1	+	1777	0	0	0	0	0	0	0	0	0	0	0	0	0	0	0	0	0	0	0	0	0	0	0	0	0	0	0	0	0	0	0	0	0	0	0	0
chrI	837223	837223	837223	1	1	ZC123.1	null	zfh-2	+	1946	ZC123.1	+	773	0	0	0	0	0	0	0	0	0	0	0	0	0	0	0	0	0	0	0	0	0	0	0	0	0	0	0	0	0	0	0	0	0	0	0	0
chrI	840414	840435	840457	2	2	ZC123.1	ZC123.1	zfh-2	+	5158	ZC123.4	-	1311	0	0	0	0	0	0	0	0	0	0	0	0	0	0	0	0	0	0	0	0	0	0	0	0	0	0	0	0	0	0	0	0	0	0	0	0
chrI	842099	842099	842099	1	1	ZC123.4	ZC123.4	ZC123.1	+	352	Y95B8A.8	+	11352	0	0	0	0	0	0	0	0	0	0	0	0	0	0	0	0	0	0	0	0	0	0	0	0	0	0	0	0	0	0	0	0	0	0	0	0
chrI	846070	846070	846070	1	1	ZC123.4	ZC123.4	ZC123.1	+	4323	Y95B8A.8	+	7381	0	0	0	0	0	0	0	0	0	0	0	0	0	0	0	0	0	0	0	0	0	0	0	0	0	0	0	0	0	0	0	0	0	0	0	0
chrI	846276	846298	846320	2	2	ZC123.4	ZC123.4	ZC123.1	+	4551	Y95B8A.8	+	7153	0	0	0	0	0	0	0	0	0	0	0	0	0	0	0	0	0	0	0	0	0	0	0	0	0	0	0	0	0	0	0	0	0	0	0	0
chrI	846919	846919	846919	1	1	ZC123.4	null	ZC123.4	-	156	Y95B8A.8	+	6532	0	0	0	0	0	0	0	0	0	0	0	0	0	0	0	0	0	0	0	0	0	0	0	0	0	0	0	0	0	0	0	0	0	0	0	0
chrI	848247	848247	848247	1	1	ZC123.4	null	ZC123.4	-	1484	Y95B8A.8	+	5204	0	0	0	0	0	0	0	0	0	0	0	0	0	0	0	0	0	0	0	0	0	0	0	0	0	0	0	0	0	0	0	0	0	0	0	0
chrI	848312	848312	848312	1	1	ZC123.4	null	ZC123.4	-	1549	Y95B8A.8	+	5139	0	0	0	0	0	0	0	0	0	0	0	0	0	0	0	0	0	0	0	0	0	0	0	0	0	0	0	0	0	0	0	0	0	0	0	0
chrI	849254	849317	849383	6	6	ZC123.4	null	ZC123.4	-	2554	Y95B8A.8	+	4134	0	0	0	0	0	0	0	0	0	0	0	0	1	0	0	0	0	0	0	0	0	0	0	0	0	0	0	0	0	0	0	0	0	0	0	0
chrI	849505	849528	849552	2	2	ZC123.4	null	ZC123.4	-	2765	Y95B8A.8	+	3923	0	0	0	0	0	0	0	0	0	0	0	0	0	0	0	0	0	0	0	0	0	0	0	0	0	0	0	0	0	0	0	0	0	0	0	0
chrI	850661	850661	850661	1	1	Y95B8A.8	null	ZC123.4	-	3898	Y95B8A.8	+	2790	0	0	0	0	0	0	0	0	0	0	0	0	0	0	0	0	0	0	0	0	0	0	0	0	0	0	0	0	0	0	0	0	0	0	0	0
chrI	851639	851655	851671	2	2	Y95B8A.8	null	ZC123.4	-	4892	Y95B8A.8	+	1796	0	0	0	0	0	0	0	0	0	0	0	0	0	0	0	0	0	0	0	0	0	0	0	0	0	0	0	0	0	0	0	0	0	0	0	0
chrI	852049	852200	852276	17	17	Y95B8A.8	null	ZC123.4	-	5437	Y95B8A.8	+	1251	0	0	0	0	0	0	0	0	1	0	0	0	0	0	0	0	0	0	0	0	0	0	0	0	0	0	0	0	0	0	0	0	0	0	0	0
chrI	853233	853324	853374	105	82	Y95B8A.8	null	ZC123.4	-	6561	Y95B8A.8	+	127	0	0	1	1	0	1	1	1	2	1	0	0	0	0	0	0	0	0	0	0	1	0	0	1	0	1	1	1	0	1	1	1	0	0	0	0
chrI	866099	866099	866099	1	1	Y95B8A.8	Y95B8A.8	ZC123.4	-	19336	pde-6	-	6669	0	0	0	0	0	0	0	0	0	0	0	0	0	0	0	0	0	0	0	0	0	0	0	0	0	0	0	0	0	0	0	0	0	0	1	0
chrI	866292	866295	866298	2	2	Y95B8A.8	Y95B8A.8	ZC123.4	-	19532	pde-6	-	6473	0	0	0	0	0	0	0	0	0	0	0	0	0	0	0	0	0	0	0	0	0	0	0	0	0	0	0	0	0	0	0	0	0	0	1	0
chrI	871898	871986	872031	11	11	Y95B8A.8	null	Y95B8A.8	+	39	pde-6	-	782	0	0	0	0	0	0	0	0	0	0	0	0	0	0	0	0	0	1	0	0	0	0	0	0	0	0	0	0	0	0	0	0	0	0	0	0
chrI	872895	872895	872895	1	1	pde-6	pde-6	Y95B8A.8	+	948	Y95B8A.6	+	10023	0	0	0	0	0	0	0	0	0	0	0	0	0	0	0	0	0	0	0	0	0	0	0	0	0	0	0	0	0	0	0	0	0	0	0	0
chrI	873058	873058	873058	1	1	pde-6	pde-6	Y95B8A.8	+	1111	Y95B8A.6	+	9860	0	0	0	0	0	0	0	0	0	0	0	0	0	0	0	0	0	0	0	0	0	0	0	0	0	0	0	0	0	0	0	0	0	0	1	0
chrI	873164	873164	873164	1	1	pde-6	pde-6	Y95B8A.8	+	1217	Y95B8A.6	+	9754	0	0	0	0	0	0	0	0	0	0	0	0	0	0	0	0	0	0	0	0	0	0	0	0	0	0	0	0	0	0	0	0	0	0	0	0
chrI	878279	878302	878325	2	2	pde-6	pde-6	Y95B8A.8	+	6355	Y95B8A.6	+	4616	0	0	0	0	0	0	0	0	0	0	0	0	0	0	0	0	0	0	0	0	0	0	0	0	0	0	0	0	0	0	0	0	0	0	0	0
chrI	879719	879719	879719	1	1	pde-6	pde-6	Y95B8A.8	+	7772	Y95B8A.6	+	3199	0	0	0	0	0	0	0	0	0	0	0	0	0	0	0	0	0	0	0	0	0	0	0	0	0	0	0	0	0	0	0	0	0	0	0	0
chrI	879797	879907	880040	35	29	pde-6	pde-6	Y95B8A.8	+	7960	Y95B8A.6	+	3011	0	0	0	0	0	1	0	0	1	0	0	0	0	0	0	0	0	0	0	0	0	0	0	0	0	0	0	1	0	0	0	0	0	0	0	0
chrI	881424	881424	881424	1	1	pde-6	pde-6	Y95B8A.8	+	9477	Y95B8A.6	+	1494	0	0	0	0	0	0	0	0	0	0	0	0	0	0	0	0	0	0	0	0	0	0	0	0	0	0	0	0	0	0	0	0	0	0	0	0
chrI	881530	881689	881959	38	32	pde-6	pde-6	Y95B8A.8	+	9742	Y95B8A.6	+	1229	0	0	0	1	0	1	0	0	1	0	0	0	0	0	0	0	0	0	0	0	0	0	0	0	0	0	0	0	0	0	0	0	0	0	0	0
chrI	882547	882547	882547	1	1	pde-6	pde-6	Y95B8A.8	+	10600	Y95B8A.6	+	371	0	0	0	0	0	0	0	0	0	0	0	0	0	0	0	0	0	0	0	0	0	0	0	0	0	0	0	0	0	0	0	0	0	0	0	0
chrI	882619	882946	883152	142	98	Y95B8A.6	Y95B8A.6	pde-6	-	233	him-19	-	6986	0	0	1	0	0	1	0	0	2	1	0	1	1	0	1	0	0	1	0	0	0	0	0	0	0	0	0	1	0	1	1	1	0	0	1	0
chrI	883251	883251	883251	1	1	Y95B8A.6	Y95B8A.6	pde-6	-	538	him-19	-	6681	0	0	0	0	0	0	0	0	0	0	0	0	0	0	0	0	0	0	0	0	0	0	0	0	0	0	0	0	0	0	0	0	0	0	0	0
chrI	883579	883579	883579	1	1	Y95B8A.6	Y95B8A.6	pde-6	-	866	him-19	-	6353	0	0	0	0	0	0	0	0	0	0	0	0	0	0	0	0	0	0	0	0	0	0	0	0	0	0	0	0	0	0	0	0	0	0	0	0
chrI	884366	884366	884366	1	1	Y95B8A.6	Y95B8A.6	pde-6	-	1653	him-19	-	5566	0	0	0	0	0	0	0	0	0	0	0	0	0	0	0	0	0	0	0	0	0	0	0	0	0	0	0	0	0	0	0	0	0	0	0	0
chrI	884545	884562	884584	3	3	Y95B8A.6	Y95B8A.6	pde-6	-	1849	him-19	-	5370	0	0	0	0	0	0	0	0	0	0	0	0	0	0	0	0	0	0	0	0	0	0	0	0	0	0	0	0	0	0	0	0	0	0	0	0
chrI	884703	884703	884703	1	1	Y95B8A.6	Y95B8A.6	pde-6	-	1990	him-19	-	5229	0	0	0	0	0	0	0	0	0	0	0	0	0	0	0	0	0	0	0	0	0	0	0	0	0	0	0	0	0	0	0	0	0	0	0	0
chrI	884765	884765	884765	1	1	Y95B8A.6	Y95B8A.6	pde-6	-	2052	him-19	-	5167	0	0	0	0	0	0	0	0	0	0	0	0	0	0	0	0	0	0	0	0	0	0	0	0	0	0	0	0	0	0	0	0	0	0	0	0
chrI	885446	885446	885446	1	1	Y95B8A.6	Y95B8A.6	pde-6	-	2733	him-19	-	4486	0	0	0	0	0	0	0	0	0	0	0	0	0	0	0	0	0	0	0	0	0	0	0	0	0	0	0	0	0	0	0	0	0	0	0	0
chrI	890925	890925	890925	1	1	him-19	him-19	Y95B8A.6	+	731	gpa-16	+	6361	0	0	0	0	0	0	0	0	0	0	0	0	0	0	0	0	0	0	0	0	0	0	0	0	0	0	0	0	0	0	0	0	0	0	0	0
chrI	892091	892091	892091	1	1	him-19	him-19	Y95B8A.6	+	1897	gpa-16	+	5195	0	0	0	0	0	0	0	0	0	0	0	0	0	0	0	0	0	0	0	0	0	0	0	0	0	0	0	0	0	0	0	0	0	0	1	0
chrI	895115	895139	895163	5	4	him-19	null	him-19	-	40	gpa-16	+	2147	0	0	0	0	0	0	0	0	0	0	0	0	0	2	0	0	0	0	0	0	0	0	0	0	0	0	0	0	0	0	0	0	0	0	0	0
chrI	896012	896057	896104	15	13	him-19	null	him-19	-	958	gpa-16	+	1229	0	0	0	0	0	1	0	0	0	1	0	0	0	0	0	0	0	0	0	0	0	0	0	0	0	0	1	1	0	0	0	0	0	0	0	0
chrI	913109	913109	913109	1	1	Y95B8A.12	Y95B8A.12	Y95B8A.4	+	1920	Y95B8A.2	+	25374	0	0	0	0	0	0	0	0	0	0	0	0	0	0	0	0	0	0	0	0	0	0	0	0	0	0	0	0	0	0	0	0	0	0	0	0
chrI	913330	913330	913330	1	1	Y95B8A.12	Y95B8A.12	Y95B8A.4	+	2141	Y95B8A.2	+	25153	0	0	0	0	0	0	0	0	0	0	0	0	0	0	0	0	0	0	0	0	0	0	0	0	0	0	0	0	0	0	0	0	0	0	0	0
chrI	919285	919285	919285	1	1	Y95B8A.12	Y95B8A.12	Y95B8A.4	+	8096	Y95B8A.2	+	19198	0	0	0	0	0	0	0	0	0	0	0	0	0	0	0	0	0	0	0	0	0	0	0	0	0	0	0	0	0	0	0	0	0	0	0	0
chrI	919849	919849	919849	1	1	Y95B8A.12	Y95B8A.12	Y95B8A.4	+	8660	Y95B8A.2	+	18634	0	0	0	0	0	0	0	0	0	0	0	0	0	0	0	0	0	0	0	0	0	0	0	0	0	0	0	0	0	0	0	0	0	0	0	0
chrI	920905	920905	920905	1	1	Y95B8A.12	Y95B8A.12	Y95B8A.4	+	9716	Y95B8A.2	+	17578	0	0	0	0	0	0	0	0	0	0	0	0	0	0	0	0	0	0	0	0	0	0	0	0	0	0	0	0	0	0	0	0	0	0	0	0
chrI	921442	921442	921442	1	1	Y95B8A.12	Y95B8A.12	Y95B8A.4	+	10253	Y95B8A.2	+	17041	0	0	0	0	0	0	0	0	0	0	0	0	0	0	0	0	0	0	0	0	0	0	0	0	0	0	0	0	0	0	0	0	0	0	0	0
chrI	921508	921508	921508	1	1	Y95B8A.12	Y95B8A.12	Y95B8A.4	+	10319	Y95B8A.2	+	16975	0	0	0	0	0	0	0	0	0	0	0	0	0	0	0	0	0	0	0	0	0	0	0	0	0	0	0	0	0	0	0	0	0	0	0	0
chrI	927391	927417	927449	3	3	Y95B8A.12	null	Y95B8A.12	-	540	Y95B8A.2	+	11066	0	0	0	0	0	0	0	0	0	0	0	0	0	0	0	0	0	0	0	0	0	0	0	0	0	0	0	0	0	0	0	0	0	0	0	0
chrI	929730	929761	929813	5	5	Y95B8A.12	null	Y95B8A.12	-	2884	Y95B8A.2	+	8722	0	0	0	0	0	0	0	0	0	0	0	0	0	0	0	0	0	0	0	0	0	0	0	0	0	0	0	0	0	0	0	0	0	0	0	0
chrI	933281	933302	933324	2	2	Y95B8A.2	null	Y95B8A.12	-	6425	Y95B8A.2	+	5181	0	0	0	0	0	0	0	0	0	0	0	0	0	0	0	0	0	0	0	0	0	0	0	1	0	0	0	0	0	0	0	0	0	0	0	0
chrI	933468	933506	933517	83	79	Y95B8A.2	null	Y95B8A.12	-	6629	Y95B8A.2	+	4977	1	0	1	0	0	0	1	1	1	0	1	0	1	1	1	1	1	0	0	0	1	0	1	0	0	1	0	1	0	1	1	0	0	0	0	0
chrI	935140	935140	935140	1	1	Y95B8A.2	null	Y95B8A.12	-	8263	Y95B8A.2	+	3343	0	0	0	0	0	0	0	0	0	0	0	0	0	0	0	0	0	0	0	0	0	0	0	0	0	0	0	0	0	0	0	0	0	0	0	0
chrI	935704	935704	935704	1	1	Y95B8A.2	null	Y95B8A.12	-	8827	Y95B8A.2	+	2779	0	0	0	0	0	0	0	0	0	0	0	0	0	0	0	0	0	0	0	0	0	0	0	0	0	0	0	0	0	0	0	0	0	0	0	0
chrI	935795	935811	935827	2	1	Y95B8A.2	null	Y95B8A.12	-	8934	Y95B8A.2	+	2672	0	0	0	0	0	0	0	0	0	0	0	0	0	0	0	0	0	0	0	0	0	0	0	0	0	0	0	0	0	0	0	0	0	0	0	0
chrI	936666	936678	936691	2	1	Y95B8A.2	null	Y95B8A.12	-	9801	Y95B8A.2	+	1805	0	0	0	0	0	0	0	0	0	0	0	0	0	0	0	0	0	0	0	0	0	0	0	0	0	0	0	0	0	0	0	0	0	0	0	0
chrI	938532	938536	938541	2	2	Y95B8A.2	Y95B8A.2	Y95B8A.12	-	11659	nas-30	+	3721	0	0	0	0	0	0	0	0	0	0	0	0	0	0	0	0	0	0	0	0	0	0	0	0	1	0	0	0	0	0	0	0	0	0	0	0
chrI	939533	939541	939549	2	2	Y95B8A.2	Y95B8A.2	Y95B8A.12	-	12664	nas-30	+	2716	0	0	0	0	0	0	0	0	0	0	0	0	0	0	0	0	0	0	0	0	0	0	0	0	0	0	0	0	0	0	0	0	0	0	0	0
chrI	940061	940061	940061	1	1	Y95B8A.2	Y95B8A.2	Y95B8A.12	-	13184	nas-30	+	2196	0	0	0	0	0	0	0	0	0	0	0	0	0	0	0	0	0	0	0	0	0	0	0	0	0	0	0	0	0	0	0	0	0	0	0	0
chrI	940380	940397	940414	2	2	Y95B8A.2	Y95B8A.2	Y95B8A.12	-	13520	nas-30	+	1860	0	0	0	0	0	0	0	0	0	0	0	0	0	0	0	0	0	0	0	0	0	0	0	0	0	0	1	0	0	0	0	0	0	0	0	0
chrI	940562	940562	940562	1	1	Y95B8A.2	Y95B8A.2	Y95B8A.12	-	13685	nas-30	+	1695	0	0	0	0	0	0	0	0	0	0	0	0	0	0	0	0	0	0	0	0	0	0	0	0	0	0	0	0	0	0	0	0	0	0	0	0
chrI	940733	940753	940773	2	2	Y95B8A.2	Y95B8A.2	Y95B8A.12	-	13876	nas-30	+	1504	0	0	0	0	0	0	0	0	0	0	0	0	0	0	0	0	0	0	0	0	0	0	0	0	0	0	0	0	0	0	0	0	0	0	0	0
chrI	941813	941813	941813	1	1	nas-30	null	Y95B8A.2	+	37	nas-30	+	444	0	0	0	0	0	0	0	0	0	0	0	0	0	0	0	0	0	0	0	0	0	0	0	0	0	0	0	0	0	0	0	0	0	0	0	0
chrI	942360	942360	942360	1	1	nas-30	nas-30	Y95B8A.2	+	584	mig-1	-	6206	0	0	0	0	0	0	0	0	0	0	0	0	0	0	0	0	0	0	0	0	0	0	0	0	0	0	0	0	0	0	0	0	0	0	0	0
chrI	942600	942625	942651	2	2	nas-30	nas-30	Y95B8A.2	+	849	mig-1	-	5941	0	0	0	0	0	0	0	0	0	0	0	0	0	0	0	0	0	0	0	0	0	0	0	0	0	0	0	0	0	0	0	0	0	0	0	0
chrI	946133	946136	946142	3	3	nas-30	nas-30	Y95B8A.2	+	4360	mig-1	-	2430	0	0	0	0	0	0	0	0	0	0	0	0	0	0	0	0	0	0	0	0	0	0	0	0	0	0	0	0	0	0	0	0	0	0	0	0
chrI	948160	948160	948160	1	1	mig-1	null	nas-30	+	449	mig-1	-	406	0	0	0	0	0	0	0	0	0	0	0	0	0	0	0	0	0	0	0	0	0	0	0	0	0	0	0	0	0	0	0	0	0	0	0	0
chrI	951345	951345	951345	1	1	mig-1	mig-1	nas-30	+	3634	cutl-20	-	12355	0	0	0	0	0	0	0	0	0	0	0	0	0	0	0	0	0	0	0	0	0	0	0	0	0	0	0	0	0	0	0	0	0	0	0	0
chrI	954029	954045	954061	2	2	mig-1	mig-1	nas-30	+	6334	cutl-20	-	9655	0	0	0	0	0	0	0	0	0	0	1	0	0	0	0	0	0	0	0	0	0	0	0	0	0	0	0	0	0	0	0	0	0	0	0	0
chrI	954464	954496	954550	12	11	mig-1	mig-1	nas-30	+	6785	cutl-20	-	9204	0	0	0	0	0	0	0	0	0	0	0	0	0	0	0	0	0	0	0	0	0	0	0	0	0	0	0	0	0	0	0	0	0	0	0	0
chrI	955047	955047	955047	1	1	mig-1	mig-1	nas-30	+	7336	cutl-20	-	8653	0	0	0	0	0	0	0	0	0	0	0	0	0	0	0	0	0	0	0	0	0	0	0	0	0	0	0	0	0	0	0	0	0	0	0	0
chrI	955404	955404	955404	1	1	mig-1	mig-1	nas-30	+	7693	cutl-20	-	8296	0	0	0	0	0	0	0	0	0	0	0	0	0	0	0	0	0	0	0	0	0	0	0	0	0	0	1	0	0	0	0	0	0	0	0	0
chrI	955583	955608	955634	2	2	mig-1	mig-1	nas-30	+	7897	cutl-20	-	8092	0	0	0	0	0	0	0	0	0	0	0	0	0	0	0	0	0	0	0	0	0	0	0	0	0	0	0	0	0	0	0	0	0	0	0	0
chrI	955754	955754	955754	1	1	mig-1	mig-1	nas-30	+	8043	cutl-20	-	7946	0	0	0	0	0	0	0	0	0	0	0	0	0	0	0	0	0	0	0	0	0	0	0	0	0	0	0	0	0	0	0	0	0	0	0	0
chrI	957432	957533	957602	11	10	mig-1	null	mig-1	-	160	cutl-20	-	6167	0	0	0	0	0	0	0	0	0	0	0	0	1	0	1	0	0	0	0	0	0	0	0	0	0	0	0	0	0	0	0	0	0	0	0	0
chrI	958648	958665	958682	2	2	mig-1	null	mig-1	-	1292	cutl-20	-	5035	0	0	0	0	0	0	0	0	0	0	0	0	0	0	0	0	0	0	0	0	0	0	0	0	0	0	0	0	0	0	0	0	0	0	0	0
chrI	960006	960047	960088	4	4	mig-1	null	mig-1	-	2674	cutl-20	-	3653	0	0	0	0	0	0	0	0	0	0	0	0	0	0	0	0	0	0	0	0	0	0	0	0	0	0	0	0	0	0	0	0	0	0	0	0
chrI	961326	961389	961470	8	7	mig-1	null	mig-1	-	4016	cutl-20	-	2311	0	0	0	0	0	0	0	0	0	0	0	0	0	0	0	0	0	0	0	0	0	0	0	0	0	0	0	0	0	0	0	0	0	0	0	0
chrI	961596	961627	961640	4	4	mig-1	null	mig-1	-	4254	cutl-20	-	2073	0	0	0	0	0	0	0	0	0	0	0	0	0	0	0	0	0	0	0	0	0	0	0	0	0	0	0	0	0	0	0	0	0	0	0	0
chrI	968685	968685	968685	1	1	cutl-20	cutl-20	mig-1	-	11312	shc-1	-	995	0	0	0	0	0	0	0	0	0	0	0	0	0	0	0	0	0	0	0	0	0	0	0	0	0	0	0	0	0	0	0	0	0	0	0	0
chrI	968840	968840	968840	1	1	cutl-20	cutl-20	mig-1	-	11467	shc-1	-	840	0	0	0	0	0	0	0	0	0	0	0	0	0	0	0	0	0	0	0	0	0	0	0	0	0	0	0	0	0	0	0	0	0	0	0	0
chrI	968950	968950	968950	1	1	cutl-20	cutl-20	mig-1	-	11577	shc-1	-	730	0	0	0	0	0	0	0	0	0	0	0	0	0	0	0	0	0	0	0	0	0	0	0	0	0	0	0	0	0	0	0	0	0	0	0	0
chrI	969481	969481	969481	1	1	cutl-20	null	cutl-20	-	55	shc-1	-	199	0	0	0	0	0	0	0	0	0	0	0	0	0	0	0	0	0	0	0	0	0	0	0	0	0	0	0	0	0	0	0	0	0	0	0	0
chrI	969587	969587	969587	1	1	cutl-20	null	cutl-20	-	161	shc-1	-	93	0	0	0	0	0	0	0	0	0	0	0	0	0	0	0	0	0	0	0	0	0	0	0	0	0	0	1	0	0	0	0	0	0	0	0	0
chrI	970067	970067	970067	1	1	shc-1	shc-1	cutl-20	-	641	hmbx-1	+	19604	0	0	0	0	0	0	0	0	0	0	0	0	0	0	0	0	0	0	0	0	0	0	0	0	0	0	0	0	0	0	0	0	0	0	0	0
chrI	973178	973205	973234	44	36	shc-1	null	shc-1	-	68	hmbx-1	+	16466	0	0	0	0	0	0	0	0	1	0	0	0	0	0	0	0	0	0	0	0	0	0	0	0	0	0	0	0	1	0	0	0	0	0	0	0
chrI	973415	973415	973415	1	1	shc-1	null	shc-1	-	278	hmbx-1	+	16256	0	0	0	0	0	0	0	0	0	0	0	0	0	0	0	0	0	0	0	0	0	0	0	0	0	0	0	0	0	0	0	0	0	0	0	0
chrI	978267	978288	978309	2	2	shc-1	null	shc-1	-	5151	hmbx-1	+	11383	0	0	0	0	0	0	0	0	0	0	0	0	0	0	0	0	0	0	0	0	0	0	0	0	0	0	0	0	0	0	0	0	0	0	0	0
chrI	979000	979003	979006	2	2	shc-1	null	shc-1	-	5866	hmbx-1	+	10668	0	0	0	0	0	0	0	0	0	0	0	0	0	0	0	0	0	0	0	0	0	0	0	0	0	0	0	0	0	0	0	0	0	0	0	0
chrI	979077	979077	979077	1	1	shc-1	null	shc-1	-	5940	hmbx-1	+	10594	0	0	0	0	0	0	0	0	0	0	0	0	0	0	0	0	0	0	0	0	0	0	0	0	0	0	0	0	0	0	0	0	0	0	0	0
chrI	979138	979138	979138	1	1	shc-1	null	shc-1	-	6001	hmbx-1	+	10533	0	0	0	0	0	0	0	0	0	0	0	0	0	0	0	0	0	0	0	0	0	0	0	0	0	0	0	0	0	0	0	0	0	0	0	0
chrI	979624	979631	979639	2	2	shc-1	null	shc-1	-	6494	hmbx-1	+	10040	0	0	0	0	0	0	0	0	0	0	0	0	0	0	0	0	0	0	0	0	0	0	0	0	0	0	0	0	0	0	0	0	0	0	0	0
chrI	983184	983193	983198	4	4	hmbx-1	null	shc-1	-	10056	hmbx-1	+	6478	0	0	0	0	0	0	0	0	0	0	0	0	0	0	0	0	0	0	0	0	0	0	0	0	0	0	1	0	0	0	0	0	0	0	0	0
chrI	984456	984456	984456	1	1	hmbx-1	null	shc-1	-	11319	hmbx-1	+	5215	0	0	0	0	0	0	0	0	0	0	0	0	0	0	0	0	0	0	0	0	0	0	0	0	0	0	0	0	0	0	0	0	0	0	0	0
chrI	984530	984532	984534	2	2	hmbx-1	null	shc-1	-	11395	hmbx-1	+	5139	0	0	0	0	0	0	0	0	0	0	0	0	0	0	0	0	0	0	0	0	0	0	0	0	0	0	0	0	0	0	0	0	0	0	0	0
chrI	985252	985269	985290	3	2	hmbx-1	null	shc-1	-	12132	hmbx-1	+	4402	0	0	0	0	0	0	0	0	0	0	0	0	0	0	0	0	0	0	0	0	0	0	0	0	0	0	0	0	1	0	0	0	0	0	0	0
chrI	986815	986841	986868	11	8	hmbx-1	null	shc-1	-	13704	hmbx-1	+	2830	0	0	0	0	0	0	0	0	0	0	0	0	0	0	0	0	0	0	0	0	0	0	0	0	0	0	0	0	0	0	0	0	0	0	0	0
chrI	987734	987753	987786	4	4	hmbx-1	null	shc-1	-	14616	hmbx-1	+	1918	0	0	0	0	0	0	0	0	0	0	0	0	0	0	0	0	0	0	0	0	0	0	0	0	0	0	0	0	0	0	0	0	0	0	0	0
chrI	989042	989063	989098	9	9	hmbx-1	null	shc-1	-	15926	hmbx-1	+	608	0	0	0	0	0	0	0	0	0	0	0	0	0	0	0	0	0	0	0	0	0	0	0	0	0	0	1	0	0	0	0	0	0	0	0	0
chrI	990294	990294	990294	1	1	hmbx-1	hmbx-1	shc-1	-	17157	C54G6.3	+	5751	0	0	0	0	0	0	0	0	0	0	0	0	0	0	0	0	0	0	0	0	0	0	0	0	0	0	0	0	0	0	0	0	0	0	0	0
chrI	991965	991965	991965	1	1	hmbx-1	hmbx-1	shc-1	-	18828	C54G6.3	+	4080	0	0	0	0	0	0	0	0	0	0	0	0	0	0	0	0	0	0	0	0	0	0	0	0	0	0	0	0	0	0	0	0	0	0	1	0
chrI	992282	992282	992282	1	1	C54G6.3	null	hmbx-1	+	119	C54G6.3	+	3763	0	0	0	0	0	0	0	0	0	0	0	0	0	0	0	0	0	0	0	0	0	0	0	0	0	0	0	0	0	0	0	0	0	0	0	0
chrI	995015	995015	995015	1	1	C54G6.3	null	hmbx-1	+	2852	C54G6.3	+	1030	0	0	0	0	0	0	0	0	0	0	0	0	0	0	0	0	0	0	0	0	0	0	0	0	0	0	0	0	0	0	0	0	0	0	0	0
chrI	995731	995755	995780	2	2	C54G6.3	null	hmbx-1	+	3592	C54G6.3	+	290	0	0	0	0	0	0	0	0	0	0	0	0	0	0	0	0	0	0	0	0	0	0	0	0	0	0	0	0	0	0	0	0	0	0	0	0
chrI	997715	997715	997715	1	1	C54G6.3	C54G6.3	hmbx-1	+	5552	C54G6.2	+	8387	0	0	0	0	0	0	0	0	0	0	0	0	0	0	0	0	0	0	0	0	0	0	0	0	0	0	0	0	0	0	0	0	0	0	0	0
chrI	999175	999257	999356	56	44	C54G6.3	C54G6.3	hmbx-1	+	7094	C54G6.2	+	6845	0	0	0	0	0	1	0	0	1	0	0	0	0	1	0	0	0	1	0	0	0	0	0	0	0	0	2	0	0	0	0	0	0	0	1	0
chrI	1000509	1000539	1000569	2	2	C54G6.3	C54G6.3	hmbx-1	+	8376	C54G6.2	+	5563	0	0	0	0	0	0	0	0	0	0	0	0	0	0	0	0	0	0	0	0	0	0	0	0	0	0	0	0	0	0	0	0	0	0	0	0
chrI	1000943	1001002	1001070	16	14	C54G6.3	C54G6.3	hmbx-1	+	8839	C54G6.2	+	5100	0	0	0	0	0	0	0	0	1	0	0	0	0	0	0	0	0	0	0	0	0	0	0	0	0	0	2	0	0	0	0	0	0	0	0	0
chrI	1004570	1004570	1004570	1	1	C54G6.3	C54G6.3	hmbx-1	+	12407	C54G6.2	+	1532	0	0	0	0	0	0	0	0	0	0	0	0	0	0	0	0	0	0	0	0	0	0	0	0	0	0	0	0	0	0	0	0	0	0	0	0
chrI	1006044	1006044	1006044	1	1	C54G6.2	null	C54G6.3	+	978	C54G6.2	+	58	0	0	0	0	0	0	0	0	0	0	0	0	0	0	0	0	0	0	0	0	0	0	0	0	0	0	0	0	0	0	0	0	0	0	0	0
chrI	1008029	1008029	1008029	1	1	C54G6.2	C54G6.2	C54G6.3	+	2963	madf-6	-	3357	0	0	0	0	0	0	0	0	0	0	0	0	0	0	0	0	0	0	0	0	0	0	0	0	0	0	0	0	0	0	0	0	0	0	0	0
chrI	1010516	1010516	1010516	1	1	C54G6.2	C54G6.2	C54G6.3	+	5450	madf-6	-	870	0	0	0	0	0	0	0	0	0	0	0	0	0	0	0	0	0	0	0	0	0	0	0	0	0	0	0	0	0	0	0	0	0	0	1	0
chrI	1011648	1011648	1011648	1	1	madf-6	madf-6	C54G6.2	+	883	C54G6.8	-	3556	0	0	0	0	0	0	0	0	0	0	0	0	0	0	0	0	0	0	0	0	0	0	0	0	0	0	0	0	0	0	0	0	0	0	1	0
chrI	1012066	1012066	1012066	1	1	madf-6	madf-6	C54G6.2	+	1301	C54G6.8	-	3138	0	0	0	0	0	0	0	0	0	0	0	0	0	0	0	0	0	0	0	0	0	0	0	0	0	0	0	0	0	0	0	0	0	0	0	0
chrI	1014079	1014079	1014079	1	1	madf-6	madf-6	C54G6.2	+	3314	C54G6.8	-	1125	0	0	0	0	0	0	0	0	0	0	0	0	0	0	0	0	0	0	0	0	0	0	0	0	0	0	0	0	0	0	0	0	0	0	1	0
chrI	1015048	1015048	1015048	1	1	madf-6	null	madf-6	-	667	C54G6.8	-	156	0	0	0	0	0	0	0	0	0	0	0	0	0	0	0	0	0	0	0	0	0	0	0	0	0	0	0	0	0	0	0	0	0	0	0	0
chrI	1015111	1015125	1015138	8	6	madf-6	null	madf-6	-	744	C54G6.8	-	79	0	0	0	0	0	0	0	0	0	0	0	0	0	0	0	0	0	0	0	0	0	0	0	0	0	0	0	0	0	0	0	0	0	0	0	0
chrI	1017502	1017525	1017550	6	5	spp-23	null	spp-17	+	345	spp-23	+	1310	0	0	0	0	0	0	0	0	0	0	0	0	0	0	0	0	0	0	0	0	0	0	0	0	0	0	0	0	0	0	0	0	0	0	0	0
chrI	1021524	1021524	1021525	2	1	mrpl-38	mrpl-38	spp-23	+	2305	spd-1	-	9105	0	0	0	0	0	0	0	0	0	0	0	0	0	0	0	0	0	0	0	0	0	0	0	0	0	0	0	0	0	0	0	0	0	0	0	0
chrI	1022262	1022275	1022290	3	2	mrpl-38	mrpl-38	spp-23	+	3056	spd-1	-	8354	0	0	0	0	0	0	0	0	0	0	0	0	0	0	0	0	0	0	0	0	0	0	0	0	0	0	0	0	0	0	0	0	0	0	0	0
chrI	1030094	1030158	1030197	17	12	mrpl-38	null	mrpl-38	-	206	spd-1	-	471	0	0	0	0	0	1	0	0	0	1	0	0	0	0	0	0	0	0	0	0	0	0	0	0	0	0	0	0	0	0	0	0	0	0	0	0
chrI	1031908	1031908	1031908	1	1	spd-1	spd-1	mrpl-38	-	1956	Y34D9A.3	+	2564	0	0	0	0	0	0	0	0	0	0	0	0	0	0	0	0	0	0	0	0	0	0	0	0	0	0	0	0	0	0	0	0	0	0	0	0
chrI	1034334	1034382	1034418	95	75	Y34D9A.3	null	spd-1	-	946	Y34D9A.3	+	90	0	1	1	1	0	1	0	0	2	1	0	0	0	0	0	0	0	0	0	0	0	0	0	0	0	0	1	1	0	1	0	1	0	0	1	0
chrI	1047613	1047613	1047613	1	1	Y34D9A.7	Y34D9A.7	Y34D9A.3	+	6745	glrx-10	+	1981	0	0	0	0	0	0	0	0	0	0	0	0	0	0	0	0	0	0	0	0	0	0	0	0	0	0	0	0	0	0	0	0	0	0	0	0
chrI	1047677	1047677	1047677	1	1	Y34D9A.7	Y34D9A.7	Y34D9A.3	+	6809	glrx-10	+	1917	0	0	0	0	0	0	0	0	0	0	0	0	0	0	0	0	0	0	0	0	0	0	0	0	0	0	0	0	0	0	0	0	0	0	1	0
chrI	1049119	1049262	1049324	34	27	glrx-10	null	Y34D9A.7	+	1016	glrx-10	+	332	0	0	0	0	0	1	0	0	0	0	0	0	0	0	0	0	0	0	0	0	0	0	0	0	0	0	1	0	0	0	0	0	0	0	1	0
chrI	1050727	1050727	1050727	1	1	glrx-10	null	glrx-10	+	1	Y34D9A.8	-	194	0	0	0	0	0	0	0	0	0	0	0	0	0	0	0	0	0	0	0	0	0	0	0	0	0	0	0	0	0	0	0	0	0	0	0	0
chrI	1050933	1050942	1050956	3	3	Y34D9A.8	Y34D9A.8	glrx-10	+	216	vps-4	-	2979	0	0	0	0	0	0	0	0	0	0	0	0	0	0	0	0	0	0	0	0	0	0	0	0	1	0	0	0	0	0	0	0	0	0	0	0
chrI	1052049	1052068	1052087	2	2	Y34D9A.8	Y34D9A.8	glrx-10	+	1342	vps-4	-	1853	0	0	0	0	0	0	0	0	0	0	0	0	0	0	0	0	0	0	0	0	0	0	0	0	0	0	0	0	0	0	0	0	0	0	1	0
chrI	1052244	1052252	1052257	5	4	Y34D9A.8	Y34D9A.8	glrx-10	+	1526	vps-4	-	1669	0	0	0	0	0	0	0	0	0	0	0	0	0	0	0	0	0	0	0	0	0	0	0	0	0	0	0	0	0	0	0	0	0	0	0	0
chrI	1053666	1053776	1053851	54	43	Y34D9A.8	null	Y34D9A.8	-	131	vps-4	-	145	0	0	0	0	0	1	0	0	1	1	0	0	0	0	0	0	0	0	0	0	0	0	0	0	0	0	0	0	0	0	0	0	0	0	0	0
chrI	1060058	1060058	1060058	1	1	vps-4	vps-4	Y34D9A.8	-	6413	npr-23	+	2235	0	0	0	0	0	0	0	0	0	0	0	0	0	0	0	0	0	0	0	0	0	0	0	0	0	0	0	0	0	0	0	0	0	0	0	0
chrI	1061980	1062154	1062315	110	73	vps-4	vps-4	Y34D9A.8	-	8509	npr-23	+	139	0	0	0	1	0	1	0	0	1	1	0	0	0	0	0	0	0	1	1	0	0	0	0	0	1	0	0	1	1	1	0	0	0	0	1	0
chrI	1067099	1067154	1067205	140	96	gsa-1	null	npr-23	+	1885	gsa-1	+	1437	0	1	0	1	1	1	0	1	1	1	0	0	0	2	0	0	0	0	1	1	0	0	0	1	3	0	0	0	0	0	0	0	0	0	1	0
chrI	1068043	1068355	1068548	180	121	gsa-1	null	npr-23	+	3086	gsa-1	+	236	0	1	1	1	0	1	0	1	2	1	0	0	1	1	0	0	1	1	0	0	0	0	1	0	0	1	1	2	0	2	1	1	1	0	1	1
chrI	1068675	1068675	1068675	1	1	gsa-1	gsa-1	npr-23	+	3406	R06A10.1	+	15904	0	0	0	0	0	0	0	0	0	0	0	0	0	0	0	0	0	0	0	0	0	0	0	0	0	0	0	0	0	0	0	0	0	0	0	0
chrI	1069019	1069019	1069019	1	1	gsa-1	gsa-1	npr-23	+	3750	R06A10.1	+	15560	0	0	0	0	0	0	0	0	0	0	0	0	0	0	0	0	0	0	0	0	0	0	0	0	0	0	0	0	0	0	0	0	0	0	0	0
chrI	1069097	1069097	1069097	1	1	gsa-1	gsa-1	npr-23	+	3828	R06A10.1	+	15482	0	0	0	0	0	0	0	0	0	0	0	0	0	0	0	0	0	0	0	0	0	0	0	0	0	0	0	0	0	0	0	0	0	0	0	0
chrI	1069263	1069339	1069414	8	8	gsa-1	gsa-1	npr-23	+	4070	R06A10.1	+	15240	0	0	0	0	0	0	0	0	0	0	0	0	0	0	0	0	1	0	0	0	0	0	0	0	0	0	0	0	0	0	0	0	0	0	0	0
chrI	1069547	1069547	1069547	1	1	gsa-1	gsa-1	npr-23	+	4278	R06A10.1	+	15032	0	0	0	0	0	0	0	0	0	0	0	0	0	0	0	0	0	0	0	0	0	0	0	0	0	0	0	0	0	0	0	0	0	0	0	0
chrI	1069797	1070055	1070226	125	92	gsa-1	gsa-1	npr-23	+	4786	R06A10.1	+	14524	0	0	1	1	0	1	0	1	2	1	0	0	1	0	0	0	0	1	0	0	0	0	0	0	0	1	0	1	0	1	1	0	0	0	1	0
chrI	1070414	1070414	1070414	1	1	gsa-1	gsa-1	npr-23	+	5145	R06A10.1	+	14165	0	0	0	0	0	0	0	0	0	0	0	0	0	0	0	0	0	0	0	0	0	0	0	0	0	0	0	0	0	0	0	0	0	0	0	0
chrI	1072371	1072371	1072371	1	1	gsa-1	gsa-1	npr-23	+	7102	R06A10.1	+	12208	0	0	0	0	0	0	0	0	0	0	0	0	0	0	0	0	0	0	0	0	0	0	0	0	0	0	0	0	0	0	0	0	0	0	0	0
chrI	1072996	1072997	1072999	2	2	gsa-1	gsa-1	npr-23	+	7728	R06A10.1	+	11582	0	0	0	0	0	0	0	0	0	0	0	0	0	0	0	0	0	0	0	0	0	0	0	0	0	0	0	0	0	0	0	0	0	0	0	0
chrI	1073066	1073066	1073066	1	1	gsa-1	gsa-1	npr-23	+	7797	R06A10.1	+	11513	0	0	0	0	0	0	0	0	0	0	0	0	0	0	0	0	0	0	0	0	0	0	0	0	0	0	0	0	0	0	0	0	0	0	0	0
chrI	1074698	1074698	1074698	1	1	gsa-1	gsa-1	npr-23	+	9429	R06A10.1	+	9881	0	0	0	0	0	0	0	0	0	0	0	0	0	0	0	0	0	0	0	0	0	0	0	0	0	0	0	0	0	0	0	0	0	0	0	0
chrI	1077286	1077286	1077286	1	1	R06A10.1	null	gsa-1	+	2276	R06A10.1	+	7293	0	0	0	0	0	0	0	0	0	0	0	0	0	0	0	0	0	0	0	0	0	0	0	0	0	0	0	0	0	0	0	0	0	0	0	0
chrI	1077375	1077406	1077425	8	8	R06A10.1	null	gsa-1	+	2396	R06A10.1	+	7173	0	0	0	0	0	0	0	0	0	0	0	0	0	0	0	0	0	0	0	0	0	0	0	0	0	0	0	0	0	0	0	0	0	0	0	0
chrI	1088817	1088819	1088822	2	2	R06A10.5	R06A10.5	R06A10.1	+	231	R06A10.4	-	847	0	0	0	0	0	0	0	0	0	0	0	0	0	0	0	0	0	0	0	0	0	0	0	0	0	0	0	0	0	0	0	0	0	0	1	0
chrI	1091212	1091212	1091212	1	1	R06A10.4	R06A10.4	R06A10.5	+	1470	ZK993.2	+	16366	0	0	0	0	0	0	0	0	0	0	0	0	0	0	0	0	0	0	0	0	0	1	0	0	0	0	0	0	0	0	0	0	0	0	0	0
chrI	1093778	1093778	1093778	1	1	R06A10.4	R06A10.4	R06A10.5	+	4036	ZK993.2	+	13800	0	0	0	0	0	0	0	0	0	0	0	0	0	0	0	0	0	0	0	0	0	0	0	0	0	0	0	0	0	0	0	0	0	0	0	0
chrI	1093994	1093994	1093994	1	1	R06A10.4	R06A10.4	R06A10.5	+	4252	ZK993.2	+	13584	0	0	0	0	0	0	0	0	0	0	0	0	0	0	0	0	0	0	0	0	0	0	0	0	0	0	0	0	0	0	0	0	0	0	0	0
chrI	1096072	1096118	1096152	16	13	R06A10.4	null	R06A10.4	-	322	ZK993.2	+	11460	0	0	0	0	0	0	0	0	0	0	0	0	0	0	0	0	0	0	0	0	0	0	0	0	0	0	2	0	0	0	0	0	0	0	0	0
chrI	1096235	1096235	1096235	1	1	R06A10.4	null	R06A10.4	-	439	ZK993.2	+	11343	0	0	0	0	0	0	0	0	0	0	0	0	0	0	0	0	0	0	0	0	0	0	0	0	0	0	0	0	0	0	0	0	0	0	0	0
chrI	1099039	1099039	1099039	1	1	R06A10.4	null	R06A10.4	-	3243	ZK993.2	+	8539	0	0	0	0	0	0	0	0	0	0	0	0	0	0	0	0	0	0	0	0	0	0	0	0	0	0	1	0	0	0	0	0	0	0	0	0
chrI	1100717	1100791	1100830	16	16	R06A10.4	null	R06A10.4	-	4995	ZK993.2	+	6787	0	0	0	0	0	0	0	0	1	0	0	0	1	0	0	0	0	0	0	0	0	0	0	0	0	0	0	0	0	1	1	0	0	0	0	0
chrI	1102271	1102312	1102364	10	9	ZK993.2	null	R06A10.4	-	6516	ZK993.2	+	5266	0	0	0	0	0	0	0	0	0	0	0	0	0	0	0	0	0	0	0	0	0	0	0	0	0	0	2	0	0	0	0	0	0	0	0	0
chrI	1103431	1103431	1103431	1	1	ZK993.2	null	R06A10.4	-	7635	ZK993.2	+	4147	0	0	0	0	0	0	0	0	0	0	0	0	0	0	0	0	0	0	0	0	0	0	0	0	0	0	1	0	0	0	0	0	0	0	0	0
chrI	1106256	1106256	1106256	1	1	ZK993.2	null	R06A10.4	-	10460	ZK993.2	+	1322	0	0	0	0	0	0	0	0	0	0	0	0	0	0	0	0	0	0	0	0	0	0	0	0	0	0	0	0	0	0	0	0	0	0	0	0
chrI	1106545	1106566	1106588	2	2	ZK993.2	null	R06A10.4	-	10770	ZK993.2	+	1012	0	0	0	0	0	0	0	0	1	0	0	0	0	0	0	0	0	0	0	0	0	0	0	0	0	0	1	0	0	0	0	0	0	0	0	0
chrI	1106660	1106660	1106660	1	1	ZK993.2	null	R06A10.4	-	10864	ZK993.2	+	918	0	0	0	0	0	0	0	0	0	0	0	0	0	0	0	0	0	0	0	0	0	0	0	0	0	0	0	0	0	0	0	0	0	0	0	0
chrI	1108751	1108751	1108751	1	1	ZK993.2	ZK993.2	R06A10.4	-	12955	ZK993.5	+	3667	0	0	0	0	0	0	0	0	0	0	0	0	0	0	0	0	0	0	0	0	0	0	0	0	0	0	0	0	0	0	0	0	0	0	0	0
chrI	1109492	1109492	1109492	1	1	ZK993.2	ZK993.2	R06A10.4	-	13696	ZK993.5	+	2926	0	0	0	0	0	0	0	0	0	0	0	0	0	0	0	0	0	0	0	0	0	0	0	0	0	0	0	0	0	0	0	0	0	0	0	0
chrI	1125065	1125066	1125068	2	2	ceh-45	null	ZK993.5	+	9499	ceh-45	+	3258	0	0	0	0	0	0	0	0	0	0	0	0	0	0	0	0	0	0	0	0	0	0	0	0	0	0	0	0	0	0	0	0	0	0	0	0
chrI	1126388	1126388	1126388	1	1	ceh-45	null	ZK993.5	+	10821	ceh-45	+	1936	0	0	0	0	0	0	0	0	0	0	0	0	0	0	0	0	0	0	0	0	0	0	0	0	0	0	0	0	0	0	0	0	0	0	0	0
chrI	1126878	1126878	1126878	1	1	ceh-45	null	ZK993.5	+	11311	ceh-45	+	1446	0	0	0	0	0	0	0	0	0	0	0	0	0	0	0	0	0	0	0	0	0	0	0	0	0	0	0	0	0	0	0	0	0	0	0	0
chrI	1128256	1128262	1128268	3	2	ceh-45	null	ZK993.5	+	12695	ceh-45	+	62	0	0	0	0	0	0	0	0	0	0	0	0	0	0	0	0	0	0	0	0	0	0	0	0	0	0	0	0	0	0	0	0	0	0	0	0
chrI	1131771	1131771	1131771	1	1	ceh-45	null	ceh-45	+	34	Y48G8AL.10	-	4594	0	0	0	0	0	0	0	0	0	0	0	0	0	0	0	0	0	0	0	0	0	0	0	0	0	0	0	0	0	0	0	0	0	0	0	0
chrI	1131855	1131862	1131869	2	2	ceh-45	null	ceh-45	+	125	Y48G8AL.10	-	4503	0	0	0	0	0	0	0	0	0	0	0	0	0	0	0	0	0	0	0	0	0	0	0	0	0	0	0	0	0	0	0	0	0	0	0	0
chrI	1131965	1131965	1131965	1	1	ceh-45	null	ceh-45	+	228	Y48G8AL.10	-	4400	0	0	0	0	0	0	0	0	0	0	0	0	0	0	0	0	0	0	0	0	0	0	0	0	0	0	0	0	0	0	0	0	0	0	0	0
chrI	1132073	1132085	1132097	2	2	ceh-45	null	ceh-45	+	348	Y48G8AL.10	-	4280	0	0	0	0	0	0	0	0	0	0	0	0	0	0	0	0	0	0	0	0	0	0	0	0	0	0	0	0	0	0	0	0	0	0	0	0
chrI	1133494	1133494	1133494	1	1	ceh-45	null	ceh-45	+	1757	Y48G8AL.10	-	2871	0	0	0	0	0	0	0	0	0	0	0	0	0	0	0	0	0	0	0	0	0	0	0	0	0	0	0	0	0	0	0	0	0	0	0	0
chrI	1133562	1133562	1133562	1	1	ceh-45	null	ceh-45	+	1825	Y48G8AL.10	-	2803	0	0	0	0	0	0	0	0	0	0	0	0	0	0	0	0	0	0	0	0	0	0	0	0	0	0	0	0	0	0	0	0	0	0	0	0
chrI	1135892	1135892	1135892	1	1	Y48G8AL.10	null	ceh-45	+	4155	Y48G8AL.10	-	473	0	0	0	0	0	0	0	0	0	0	0	0	0	0	0	0	0	0	0	0	0	0	0	0	0	0	0	0	0	0	0	0	0	0	0	0
chrI	1139981	1139992	1140003	2	2	Y48G8AL.10	Y48G8AL.10	ceh-45	+	8255	aps-3	-	15351	0	0	0	0	0	0	0	0	0	0	0	0	0	0	0	0	0	0	0	0	0	0	0	0	0	0	0	0	0	0	0	0	0	0	0	0
chrI	1150108	1150108	1150108	1	1	Y48G8AL.10	Y48G8AL.10	ceh-45	+	18371	aps-3	-	5235	0	0	0	0	0	0	0	0	0	0	0	0	0	0	0	0	0	0	0	0	0	0	0	0	0	0	0	0	0	0	0	0	0	0	0	0
chrI	1153940	1153940	1153940	1	1	Y48G8AL.10	Y48G8AL.10	ceh-45	+	22203	aps-3	-	1403	0	0	0	0	0	0	0	0	0	0	0	0	0	0	0	0	0	0	0	0	0	0	0	0	1	0	0	0	0	0	0	0	0	0	0	0
chrI	1154047	1154047	1154047	1	1	Y48G8AL.10	Y48G8AL.10	ceh-45	+	22310	aps-3	-	1296	0	0	0	0	0	0	0	0	0	0	0	0	0	0	0	0	0	0	0	0	0	0	0	0	1	0	0	0	0	0	0	0	0	0	0	0
chrI	1155921	1155921	1155921	1	1	aps-3	aps-3	Y48G8AL.10	-	1535	rpl-17	+	656	0	0	0	0	0	0	0	0	0	0	0	0	0	0	0	0	0	0	0	0	0	0	0	0	0	0	0	0	0	0	0	0	0	0	0	0
chrI	1156124	1156186	1156278	94	67	aps-3	null	aps-3	-	166	rpl-17	+	391	0	0	0	1	0	1	0	1	1	1	0	0	0	2	0	0	0	0	1	0	0	0	0	1	1	0	1	0	0	0	0	0	0	0	1	1
chrI	1156742	1156742	1156742	1	1	rpl-17	rpl-17	aps-3	-	722	Y48G8AL.7	+	827	0	0	0	0	0	0	0	0	0	0	0	0	0	0	0	0	0	0	0	0	0	0	0	0	0	0	0	0	0	0	0	0	0	0	0	0
chrI	1157757	1157757	1157757	1	1	Y48G8AL.7	Y48G8AL.7	rpl-17	+	295	haf-6	-	5120	0	0	0	0	0	0	0	0	0	0	0	0	0	0	0	0	0	0	0	0	0	0	0	0	0	0	0	0	0	0	0	0	0	0	0	0
chrI	1160194	1160194	1160194	1	1	Y48G8AL.7	Y48G8AL.7	rpl-17	+	2732	haf-6	-	2683	0	0	0	0	0	0	0	0	0	0	0	1	0	0	0	0	0	0	0	0	0	0	0	0	0	0	0	0	0	0	0	0	0	0	0	0
chrI	1162351	1162353	1162355	3	3	Y48G8AL.7	Y48G8AL.7	rpl-17	+	4891	haf-6	-	524	0	0	0	0	0	0	0	0	0	0	0	0	0	0	0	0	0	0	0	0	0	0	0	0	0	0	0	0	0	0	0	0	0	0	0	0
chrI	1165184	1165184	1165184	1	1	haf-6	haf-6	Y48G8AL.7	+	2284	smg-2	+	11289	0	0	0	0	0	0	0	0	0	0	0	0	0	0	0	0	0	0	0	0	0	0	0	0	0	0	0	0	0	0	0	0	0	0	0	0
chrI	1166784	1166784	1166784	1	1	haf-6	haf-6	Y48G8AL.7	+	3884	smg-2	+	9689	0	0	0	0	0	0	0	0	0	0	0	0	0	0	0	0	0	0	0	0	0	0	0	0	0	0	0	0	0	0	0	0	0	0	1	0
chrI	1166999	1166999	1166999	1	1	haf-6	haf-6	Y48G8AL.7	+	4099	smg-2	+	9474	0	0	0	0	0	0	0	0	0	0	0	0	0	0	0	0	0	0	0	0	0	0	0	0	0	0	0	0	0	0	0	0	0	0	1	0
chrI	1174957	1174980	1175020	8	4	haf-6	haf-6	Y48G8AL.7	+	12080	smg-2	+	1493	0	0	0	0	0	0	0	0	0	0	0	0	0	0	0	0	0	0	0	0	0	0	0	0	0	0	0	0	0	0	0	0	0	0	0	0
chrI	1175158	1175158	1175159	2	2	haf-6	haf-6	Y48G8AL.7	+	12258	smg-2	+	1315	0	0	0	0	0	0	0	0	0	0	0	0	0	0	0	0	0	0	0	0	0	0	0	0	0	0	0	0	0	0	0	0	0	0	0	0
chrI	1175840	1175874	1175949	126	100	haf-6	null	haf-6	-	6	smg-2	+	599	0	0	1	0	0	1	1	1	2	1	1	1	1	1	1	0	1	0	0	0	1	0	0	0	0	1	2	1	0	0	1	1	0	1	1	0
chrI	1176075	1176075	1176075	1	1	haf-6	null	haf-6	-	207	smg-2	+	398	0	0	0	0	0	0	0	0	0	0	0	0	0	0	0	0	0	0	0	0	0	0	0	0	0	0	0	0	0	0	0	0	0	0	0	0
chrI	1180709	1180709	1180709	1	1	smg-2	smg-2	haf-6	-	4841	Y48G8AL.5	+	12449	0	0	0	0	0	0	0	0	0	0	0	0	0	0	0	0	0	0	0	0	0	0	0	0	0	0	0	0	0	0	0	0	0	0	0	0
chrI	1183975	1184004	1184020	13	8	smg-2	smg-2	haf-6	-	8136	Y48G8AL.5	+	9154	0	0	0	0	0	0	0	0	0	0	0	0	0	2	0	0	0	0	0	0	0	0	0	0	0	0	0	0	0	0	0	0	0	0	0	0
chrI	1213063	1213085	1213108	2	2	herc-1	herc-1	Y48G8AL.5	+	2080	Y48G8AL.16	-	1879	0	0	1	0	0	0	0	0	0	0	0	0	0	0	0	0	0	0	0	0	0	0	0	0	0	0	0	0	0	0	0	0	0	0	0	0
chrI	1213267	1213267	1213267	1	1	herc-1	herc-1	Y48G8AL.5	+	2262	Y48G8AL.16	-	1697	0	0	0	0	0	0	0	0	0	0	0	0	0	0	0	0	0	0	0	0	0	0	0	0	0	0	0	0	0	0	0	0	0	0	0	0
chrI	1213376	1213376	1213376	1	1	herc-1	herc-1	Y48G8AL.5	+	2371	Y48G8AL.16	-	1588	0	0	1	0	0	0	0	0	0	0	0	0	0	0	0	0	0	0	0	0	0	0	0	0	0	0	0	0	0	0	0	0	0	0	0	0
chrI	1213528	1213576	1213649	11	11	herc-1	herc-1	Y48G8AL.5	+	2571	Y48G8AL.16	-	1388	0	0	1	0	0	0	0	0	1	0	0	0	0	0	0	0	0	0	0	0	1	0	0	0	0	0	0	0	0	0	0	1	0	0	0	0
chrI	1213745	1213745	1213745	1	1	herc-1	herc-1	Y48G8AL.5	+	2740	Y48G8AL.16	-	1219	0	0	0	0	0	0	0	0	0	0	0	0	0	0	0	0	0	0	0	0	0	0	0	0	0	0	0	0	0	0	0	0	0	0	0	0
chrI	1219284	1219291	1219299	2	2	herc-1	herc-1	Y48G8AL.12	-	309	Y48G8AL.13	-	4665	0	0	0	0	0	0	0	0	0	0	0	0	0	0	0	0	0	0	0	0	0	0	0	0	0	0	1	0	0	0	0	0	0	0	0	0
chrI	1219377	1219377	1219377	1	1	herc-1	herc-1	Y48G8AL.12	-	395	Y48G8AL.13	-	4579	0	0	0	0	0	0	0	0	0	0	0	0	0	0	0	0	0	0	0	0	0	0	0	0	0	0	0	0	0	0	0	0	0	0	0	0
chrI	1224735	1224735	1224735	1	1	herc-1	herc-1	Y48G8AL.12	-	5753	Y48G8AL.15	+	30035	0	0	0	0	0	0	0	0	0	0	0	0	0	0	0	0	0	0	0	0	0	0	0	0	1	0	0	0	0	0	0	0	0	0	0	0
chrI	1225453	1225453	1225453	1	1	herc-1	herc-1	Y48G8AL.12	-	6471	Y48G8AL.15	+	29317	0	0	0	0	0	0	0	0	0	0	0	0	0	0	0	0	0	0	0	0	0	0	0	0	1	0	0	0	0	0	0	0	0	0	0	0
chrI	1226301	1226336	1226368	6	5	herc-1	herc-1	Y48G8AL.12	-	7354	Y48G8AL.15	+	28434	0	0	0	0	0	0	0	0	0	0	0	0	0	0	0	0	0	0	0	0	0	0	0	0	0	0	0	0	0	0	0	0	0	0	0	0
chrI	1226574	1226579	1226585	2	1	herc-1	herc-1	Y48G8AL.12	-	7597	Y48G8AL.15	+	28191	0	0	0	0	0	0	0	0	0	0	0	0	0	0	0	0	0	0	0	0	0	0	0	0	0	0	0	0	0	0	0	0	0	0	0	0
chrI	1227823	1227823	1227823	1	1	herc-1	herc-1	Y48G8AL.12	-	8841	Y48G8AL.15	+	26947	0	0	0	0	0	0	0	0	0	0	0	0	0	0	0	0	0	0	0	0	0	0	0	0	0	0	1	0	0	0	0	0	0	0	0	0
chrI	1227924	1228018	1228124	16	14	herc-1	herc-1	Y48G8AL.12	-	9036	Y48G8AL.15	+	26752	0	0	0	0	0	0	0	0	0	0	0	0	0	0	0	0	0	0	0	0	0	0	0	0	0	0	0	0	0	0	0	0	0	0	1	0
chrI	1229316	1229401	1229475	50	40	herc-1	herc-1	Y48G8AL.13	-	119	Y48G8AL.15	+	25369	0	0	0	0	0	1	0	0	1	0	0	0	0	0	0	0	0	0	0	0	0	0	0	0	0	0	2	0	0	0	0	0	0	0	0	0
chrI	1230193	1230193	1230193	1	1	herc-1	herc-1	Y48G8AL.13	-	911	Y48G8AL.15	+	24577	0	0	0	0	0	0	0	0	0	0	0	0	0	0	0	0	0	0	0	0	0	0	0	0	0	0	0	0	0	0	0	0	0	0	0	0
chrI	1230486	1230563	1230595	18	12	herc-1	herc-1	Y48G8AL.13	-	1281	Y48G8AL.15	+	24207	0	0	0	0	0	0	0	0	0	0	0	0	0	0	0	0	0	0	0	0	0	0	0	0	0	0	2	0	0	0	0	0	0	0	0	0
chrI	1234879	1234879	1234879	1	1	herc-1	herc-1	Y48G8AL.13	-	5597	Y48G8AL.15	+	19891	0	0	0	0	0	0	0	0	0	0	0	0	0	0	0	0	0	0	0	0	0	0	0	0	0	0	0	0	0	0	0	0	0	0	0	0
chrI	1251560	1251633	1251710	86	66	herc-1	herc-1	Y48G8AL.13	-	22351	Y48G8AL.15	+	3137	1	1	0	1	0	0	0	0	2	1	0	0	1	0	1	0	0	0	0	0	0	0	0	0	0	0	3	0	0	1	0	1	0	0	0	0
chrI	1256078	1256210	1256338	25	20	Y48G8AL.15	Y48G8AL.15	Y48G8AL.13	-	26928	grh-1	-	3279	0	0	0	0	0	0	0	0	0	0	0	0	0	0	0	0	0	0	0	0	0	0	0	0	0	0	3	0	0	0	0	0	0	0	0	0
chrI	1256914	1256914	1256914	1	1	Y48G8AL.15	Y48G8AL.15	Y48G8AL.13	-	27632	grh-1	-	2575	0	0	0	0	0	0	0	0	0	0	0	0	0	0	0	0	0	0	0	0	0	0	0	0	0	0	0	0	0	0	0	0	0	0	0	0
chrI	1261591	1261605	1261620	2	2	grh-1	grh-1	Y48G8AL.15	+	3378	Y48G8AR.2	+	20496	0	0	0	0	0	0	0	0	0	0	0	0	0	0	0	0	0	0	0	0	0	0	0	0	0	0	0	0	0	0	0	0	0	0	0	0
chrI	1261683	1261703	1261732	4	4	grh-1	grh-1	Y48G8AL.15	+	3476	Y48G8AR.2	+	20398	0	0	0	0	0	0	0	0	0	0	0	0	0	0	0	0	0	0	0	0	0	0	0	0	0	0	1	0	0	0	0	1	0	0	0	0
chrI	1265008	1265008	1265008	1	1	grh-1	grh-1	Y48G8AL.15	+	6781	Y48G8AR.2	+	17093	0	0	0	0	0	0	0	0	0	0	0	0	0	0	0	0	0	0	0	0	0	0	0	0	0	0	0	0	0	0	0	0	0	0	0	0
chrI	1266609	1266609	1266609	1	1	grh-1	grh-1	Y48G8AL.15	+	8382	Y48G8AR.2	+	15492	0	0	0	0	0	0	0	0	0	0	0	0	0	0	0	0	0	0	0	0	0	0	0	0	0	0	1	0	0	0	0	0	0	0	0	0
chrI	1267529	1267529	1267529	1	1	grh-1	grh-1	Y48G8AL.15	+	9302	Y48G8AR.2	+	14572	0	0	0	0	0	0	0	0	0	0	0	0	0	0	0	0	0	0	0	0	0	0	0	0	0	0	0	0	0	0	0	0	0	0	1	0
chrI	1268598	1268598	1268598	1	1	grh-1	null	grh-1	-	443	Y48G8AR.2	+	13503	0	0	0	0	0	0	0	0	0	0	0	0	0	0	0	0	0	0	0	0	0	0	0	0	0	0	0	0	0	0	0	0	0	0	1	0
chrI	1269015	1269135	1269203	7	5	grh-1	null	grh-1	-	980	Y48G8AR.2	+	12966	0	0	0	0	0	0	0	0	0	0	0	0	0	0	0	0	0	0	0	0	0	0	0	0	0	0	3	0	0	0	0	0	0	0	0	0
chrI	1269416	1269427	1269438	2	1	grh-1	null	grh-1	-	1272	Y48G8AR.2	+	12674	0	0	0	0	0	0	0	0	0	0	0	0	0	0	0	0	0	0	0	0	0	0	0	0	0	0	0	0	0	0	0	0	0	0	0	0
chrI	1270955	1270955	1270955	1	1	grh-1	null	grh-1	-	2800	Y48G8AR.2	+	11146	0	0	0	0	0	0	0	0	0	0	0	0	0	0	0	0	0	0	0	0	0	0	0	0	1	0	0	0	0	0	0	0	0	0	0	0
chrI	1271061	1271162	1271272	53	45	grh-1	null	grh-1	-	3007	Y48G8AR.2	+	10939	0	0	1	0	0	0	0	0	2	0	0	0	0	0	1	0	0	2	0	0	0	0	0	0	0	1	2	1	0	1	1	1	0	0	0	0
chrI	1272538	1272613	1272658	9	7	grh-1	null	grh-1	-	4458	Y48G8AR.2	+	9488	0	0	0	0	0	0	0	0	1	0	0	0	0	0	0	0	0	0	0	0	0	0	0	0	1	0	2	0	0	0	0	0	0	0	0	0
chrI	1273240	1273240	1273240	1	1	grh-1	null	grh-1	-	5085	Y48G8AR.2	+	8861	0	0	0	0	0	0	0	0	0	0	0	0	0	0	0	0	0	0	0	0	0	0	0	0	1	0	0	0	0	0	0	0	0	0	0	0
chrI	1273334	1273361	1273386	3	3	grh-1	null	grh-1	-	5206	Y48G8AR.2	+	8740	0	0	0	0	0	0	0	0	0	0	1	0	0	0	0	0	0	0	0	0	0	0	0	0	1	0	0	0	0	0	0	0	0	0	0	0
chrI	1273744	1273744	1273744	1	1	grh-1	null	grh-1	-	5589	Y48G8AR.2	+	8357	0	0	0	0	0	0	0	0	0	0	0	0	0	0	0	0	0	0	0	0	0	0	0	0	0	0	0	0	0	0	0	0	0	0	0	0
chrI	1273895	1273960	1274162	104	69	grh-1	null	grh-1	-	5805	Y48G8AR.2	+	8141	0	1	0	1	0	1	0	0	1	0	0	1	0	1	0	0	0	1	0	1	0	0	0	1	1	0	3	0	2	0	0	0	0	0	1	0
chrI	1277301	1277351	1277387	6	6	Y48G8AR.2	null	grh-1	-	9196	Y48G8AR.2	+	4750	0	0	0	0	0	0	0	0	0	0	0	0	0	0	0	0	0	0	0	0	0	0	0	0	0	0	0	0	0	0	0	0	0	0	0	0
chrI	1278802	1278802	1278802	1	1	Y48G8AR.2	null	grh-1	-	10647	Y48G8AR.2	+	3299	0	0	0	0	0	0	0	0	0	0	0	0	0	0	0	0	0	0	0	0	0	0	0	0	0	0	0	0	0	0	0	0	0	0	0	0
chrI	1279081	1279081	1279081	1	1	Y48G8AR.2	null	grh-1	-	10926	Y48G8AR.2	+	3020	0	0	0	0	0	0	0	0	0	0	0	0	0	0	0	0	0	0	0	0	0	0	0	0	0	0	0	0	0	0	0	0	0	0	0	0
chrI	1279393	1279428	1279460	7	7	Y48G8AR.2	null	grh-1	-	11273	Y48G8AR.2	+	2673	0	0	0	0	0	0	0	0	0	0	0	0	0	0	0	0	0	0	0	0	0	0	0	0	0	0	0	0	0	0	0	0	0	0	0	0
chrI	1280106	1280247	1280335	25	24	Y48G8AR.2	null	grh-1	-	12092	Y48G8AR.2	+	1854	0	0	1	0	0	0	1	0	1	0	0	0	0	0	0	0	0	0	0	0	1	0	0	0	0	0	0	1	0	0	0	1	0	0	0	0
chrI	1280406	1280406	1280406	1	1	Y48G8AR.2	null	grh-1	-	12251	Y48G8AR.2	+	1695	0	0	0	0	0	0	0	0	0	0	0	0	0	0	0	0	0	0	0	0	0	0	0	0	0	0	0	0	0	0	0	0	0	0	0	0
chrI	1282888	1282888	1282888	1	1	Y48G8AR.2	Y48G8AR.2	grh-1	-	14733	Y48G8AR.3	+	4416	0	0	0	0	0	0	0	0	0	0	0	0	0	0	0	0	0	0	0	0	0	0	0	0	0	0	0	0	0	0	0	0	0	0	1	0
chrI	1283618	1283632	1283646	2	2	Y48G8AR.2	Y48G8AR.2	grh-1	-	15477	Y48G8AR.3	+	3672	0	0	0	0	0	0	0	0	0	0	0	0	0	0	0	0	0	0	0	0	0	0	0	0	0	0	0	0	0	0	0	0	0	0	1	0
chrI	1284424	1284442	1284461	2	2	Y48G8AR.2	Y48G8AR.2	grh-1	-	16287	Y48G8AR.3	+	2862	0	0	0	0	0	0	0	0	0	0	0	0	0	0	0	0	0	0	0	0	0	0	0	0	0	0	0	0	0	0	0	0	0	0	1	0
chrI	1285123	1285123	1285123	1	1	Y48G8AR.2	Y48G8AR.2	grh-1	-	16968	Y48G8AR.3	+	2181	0	0	0	0	0	0	0	0	0	0	0	0	0	0	0	0	0	0	0	0	0	0	0	0	0	0	0	0	0	0	0	0	0	0	0	0
chrI	1287978	1287978	1287978	1	1	dapk-1	null	Y48G8AR.3	+	19	dapk-1	+	17597	0	0	0	0	0	0	0	0	0	0	0	0	0	0	0	0	0	0	0	0	0	0	0	0	0	0	0	0	0	0	0	0	0	0	0	0
chrI	1288707	1288707	1288707	1	1	dapk-1	null	Y48G8AR.3	+	748	dapk-1	+	16868	0	0	0	0	0	0	0	0	0	0	0	0	0	0	0	0	0	0	0	0	0	0	0	0	0	0	0	0	0	0	0	0	0	0	0	0
chrI	1288837	1288884	1288905	6	4	dapk-1	null	Y48G8AR.3	+	925	dapk-1	+	16691	0	0	0	0	0	0	0	0	0	0	0	0	0	0	0	0	0	0	0	0	0	0	0	0	0	0	0	0	0	0	0	0	0	0	0	0
chrI	1290516	1290535	1290554	2	1	dapk-1	null	Y48G8AR.3	+	2576	dapk-1	+	15040	0	0	0	0	0	0	0	0	0	0	0	0	0	0	0	0	0	0	0	0	0	0	0	0	0	0	0	0	0	0	0	0	0	0	0	0
chrI	1292086	1292086	1292086	1	1	dapk-1	null	Y48G8AR.3	+	4127	dapk-1	+	13489	0	0	0	0	0	0	0	0	0	0	0	0	0	0	0	0	0	0	0	0	0	0	0	0	0	0	0	0	0	0	0	0	0	0	0	0
chrI	1295582	1295647	1295716	15	13	dapk-1	null	Y48G8AR.3	+	7688	dapk-1	+	9928	0	0	0	0	0	0	0	0	0	0	0	0	0	0	0	0	0	0	0	0	0	0	0	0	0	0	1	0	0	0	0	0	0	0	0	0
chrI	1296436	1296472	1296493	3	3	dapk-1	null	Y48G8AR.3	+	8513	dapk-1	+	9103	0	0	0	0	0	0	0	0	0	0	0	0	0	0	0	0	0	0	0	0	0	0	0	0	0	0	0	0	0	0	0	0	0	0	0	0
chrI	1296576	1296687	1296778	38	32	dapk-1	null	Y48G8AR.3	+	8728	dapk-1	+	8888	0	0	0	0	0	1	0	0	1	0	0	0	0	0	0	0	0	0	0	0	0	0	0	0	0	0	1	0	0	0	0	0	0	0	0	0
chrI	1298276	1298276	1298276	1	1	dapk-1	null	Y48G8AR.3	+	10317	dapk-1	+	7299	0	0	0	0	0	0	0	0	0	0	0	0	0	0	0	0	0	0	0	0	0	0	0	0	0	0	0	0	0	0	0	0	0	0	0	0
chrI	1298984	1299018	1299044	5	5	dapk-1	null	Y48G8AR.3	+	11059	dapk-1	+	6557	0	0	0	0	0	0	0	0	0	0	0	0	0	0	0	0	0	0	0	0	0	0	0	0	0	0	0	0	0	0	0	0	0	0	0	0
chrI	1299169	1299169	1299169	1	1	dapk-1	null	Y48G8AR.3	+	11210	dapk-1	+	6406	0	0	0	0	0	0	0	0	0	0	0	0	0	0	0	0	0	0	0	0	0	0	0	0	0	0	0	0	0	0	0	0	0	0	1	0
chrI	1299864	1299864	1299864	1	1	dapk-1	null	Y48G8AR.3	+	11905	dapk-1	+	5711	0	0	0	0	0	0	0	0	0	0	0	0	0	0	0	0	0	0	0	0	0	0	0	0	0	0	0	0	0	0	0	0	0	0	1	0
chrI	1300100	1300128	1300152	5	3	dapk-1	null	Y48G8AR.3	+	12169	dapk-1	+	5447	0	0	0	0	0	0	0	0	0	0	0	0	0	0	0	0	0	0	0	0	0	0	0	0	0	0	2	0	0	0	0	0	0	0	0	0
chrI	1300270	1300270	1300270	1	1	dapk-1	null	Y48G8AR.3	+	12311	dapk-1	+	5305	0	0	0	0	0	0	0	0	0	0	0	0	0	0	0	0	0	0	0	0	0	0	0	0	0	0	0	0	0	0	0	0	0	0	0	0
chrI	1300673	1300673	1300673	1	1	dapk-1	null	Y48G8AR.3	+	12714	dapk-1	+	4902	0	0	0	0	0	0	0	0	0	0	0	0	0	0	0	0	0	0	0	0	0	0	0	0	0	0	1	0	0	0	0	0	0	0	0	0
chrI	1301408	1301408	1301408	1	1	dapk-1	null	Y48G8AR.3	+	13449	dapk-1	+	4167	0	0	0	0	0	0	0	0	0	0	0	0	0	0	0	0	0	0	0	0	0	0	0	0	0	0	0	0	0	0	0	0	0	0	0	0
chrI	1301518	1301518	1301518	1	1	dapk-1	null	Y48G8AR.3	+	13559	dapk-1	+	4057	0	0	0	0	0	0	0	0	0	0	0	0	0	0	0	0	0	0	0	0	0	0	0	0	0	0	0	0	0	0	0	0	0	0	0	0
chrI	1301608	1301659	1301700	7	7	dapk-1	null	Y48G8AR.3	+	13700	dapk-1	+	3916	0	0	0	0	0	0	0	0	0	0	0	0	0	0	0	0	0	0	0	0	0	0	0	0	0	0	1	0	0	0	0	0	0	0	0	0
chrI	1303460	1303460	1303460	1	1	dapk-1	null	Y48G8AR.3	+	15501	dapk-1	+	2115	0	0	0	0	0	0	0	0	0	0	0	0	0	0	0	0	0	0	0	0	0	0	0	0	0	0	0	0	0	0	0	0	0	0	1	0
chrI	1304108	1304108	1304108	1	1	dapk-1	null	Y48G8AR.3	+	16149	dapk-1	+	1467	0	0	0	0	0	0	0	0	0	0	0	0	0	0	0	0	0	0	0	0	0	0	0	0	0	0	0	0	0	0	0	0	0	0	0	0
chrI	1304199	1304205	1304211	2	2	dapk-1	null	Y48G8AR.3	+	16246	dapk-1	+	1370	0	0	0	0	0	0	0	0	0	0	0	0	0	0	0	0	0	0	0	0	0	0	0	0	0	0	0	0	0	0	0	0	0	0	0	0
chrI	1305164	1305164	1305164	1	1	dapk-1	null	Y48G8AR.3	+	17205	dapk-1	+	411	0	0	0	0	0	0	0	0	0	0	0	0	0	0	0	0	0	0	0	0	0	0	0	0	0	0	0	0	0	0	0	0	0	0	0	0
chrI	1313011	1313011	1313011	1	1	dapk-1	dapk-1	Y48G8AR.3	+	25052	K12C11.5	+	19687	0	0	0	0	0	0	0	0	0	0	0	0	0	0	0	0	0	0	0	0	0	0	0	0	0	0	1	0	0	0	0	0	0	0	0	0
chrI	1313721	1313755	1313791	8	7	dapk-1	dapk-1	Y48G8AR.3	+	25796	K12C11.5	+	18943	0	0	0	0	0	0	0	0	0	0	0	0	0	0	0	0	0	0	0	0	0	0	0	0	0	0	0	0	0	0	0	0	0	0	0	0
chrI	1315511	1315608	1315694	18	16	dapk-1	dapk-1	Y48G8AR.3	+	27649	K12C11.5	+	17090	0	0	0	0	0	0	0	0	0	0	0	0	0	0	0	0	0	0	0	0	0	0	0	0	0	0	2	1	0	0	0	0	0	0	0	0
chrI	1315857	1315878	1315899	2	2	dapk-1	dapk-1	Y48G8AR.3	+	27919	K12C11.5	+	16820	0	0	0	0	0	0	0	0	0	0	0	0	0	0	0	0	0	0	0	0	0	0	0	0	0	0	0	0	0	0	0	0	0	0	0	0
chrI	1316188	1316202	1316227	3	3	dapk-1	dapk-1	Y48G8AR.3	+	28243	K12C11.5	+	16496	0	0	0	0	0	0	0	0	0	0	0	0	0	0	0	0	0	0	0	0	0	0	0	0	0	0	0	0	0	0	0	0	0	0	0	0
chrI	1317288	1317288	1317288	1	1	dapk-1	dapk-1	Y48G8AR.3	+	29329	K12C11.5	+	15410	0	0	0	0	0	0	0	0	0	0	0	0	0	0	0	0	0	0	0	0	0	0	0	0	0	0	0	0	0	0	0	0	0	0	0	0
chrI	1320945	1320945	1320945	1	1	dapk-1	dapk-1	Y48G8AR.3	+	32986	K12C11.5	+	11753	0	0	0	0	0	0	0	0	0	0	0	0	0	0	0	0	0	0	0	0	0	0	0	0	0	0	0	0	0	0	0	0	0	0	0	0
chrI	1321019	1321025	1321032	2	2	dapk-1	dapk-1	Y48G8AR.3	+	33066	K12C11.5	+	11673	0	0	0	0	0	0	0	0	0	0	0	0	0	0	0	0	0	0	0	0	0	0	0	0	0	0	0	0	0	0	0	0	0	0	1	0
chrI	1322496	1322496	1322496	1	1	dapk-1	dapk-1	Y48G8AR.3	+	34537	K12C11.5	+	10202	0	0	0	0	0	0	0	0	0	0	0	0	0	0	0	0	0	0	0	0	0	0	0	0	0	0	0	0	0	0	0	0	0	0	1	0
chrI	1326367	1326367	1326367	1	1	dapk-1	dapk-1	Y48G8AR.3	+	38408	K12C11.5	+	6331	0	0	0	0	0	0	0	0	0	0	0	0	0	0	0	0	0	0	0	0	0	0	0	0	0	0	0	0	0	0	0	0	0	0	0	0
chrI	1327490	1327490	1327490	1	1	dapk-1	dapk-1	Y48G8AR.3	+	39531	K12C11.5	+	5208	0	0	0	0	0	0	0	0	0	0	0	0	0	0	0	0	0	0	0	0	0	0	0	0	0	0	0	0	0	0	0	0	0	0	0	0
chrI	1328390	1328390	1328390	1	1	K12C11.5	null	dapk-1	+	162	K12C11.5	+	4308	0	0	0	0	0	0	0	0	0	0	0	0	0	0	0	0	0	0	0	0	0	0	0	0	0	0	0	0	0	0	0	0	0	0	1	0
chrI	1333701	1333701	1333701	1	1	K12C11.5	K12C11.5	dapk-1	+	5473	K12C11.3	+	1674	0	0	0	0	0	0	0	0	0	0	0	0	0	0	0	0	0	0	0	0	0	0	0	0	0	0	0	0	0	0	0	0	0	0	0	0
chrI	1335325	1335336	1335349	5	3	K12C11.3	null	K12C11.5	+	1262	K12C11.3	+	39	0	0	0	0	0	0	0	0	0	0	0	0	0	0	0	0	0	0	0	0	0	0	0	0	0	0	0	0	0	0	0	0	0	0	0	0
chrI	1336844	1336875	1336896	5	3	K12C11.6	null	K12C11.3	+	5	K12C11.6	+	145	0	0	0	0	0	0	0	0	0	0	0	0	0	0	0	0	0	0	0	0	0	0	0	0	0	0	0	0	0	0	0	0	0	0	0	0
chrI	1337179	1337179	1337179	1	1	K12C11.6	K12C11.6	K12C11.3	+	309	K12C11.7	+	1606	0	0	0	0	0	0	0	0	0	0	0	0	0	0	0	0	0	0	0	0	0	0	0	0	0	0	0	0	0	0	0	0	0	0	1	0
chrI	1337801	1337829	1337857	2	2	K12C11.6	K12C11.6	K12C11.3	+	959	K12C11.7	+	956	0	0	0	0	0	0	0	0	0	0	0	0	0	0	0	0	0	0	0	0	0	0	0	0	0	0	0	0	0	0	0	0	0	0	1	0
chrI	1340123	1340172	1340241	85	63	smo-1	null	K12C11.7	+	403	smo-1	+	506	0	1	0	1	0	1	0	0	1	1	0	0	1	1	0	0	0	0	0	0	0	0	0	1	0	0	1	0	0	0	0	0	0	0	0	0
chrI	1341034	1341034	1341034	1	1	smo-1	smo-1	K12C11.7	+	1265	K12C11.1	-	186	0	0	0	0	0	0	0	0	0	0	0	0	0	0	0	0	0	0	0	0	0	0	0	0	0	0	0	0	0	0	0	0	0	0	0	0
chrI	1341508	1341508	1341508	1	1	K12C11.1	K12C11.1	smo-1	+	250	Y92H12BL.1	+	6995	0	0	0	0	0	0	0	0	0	0	0	0	0	0	0	0	0	0	0	0	0	0	0	0	0	0	0	0	0	0	0	0	0	0	0	0
chrI	1341871	1341871	1341871	1	1	K12C11.1	K12C11.1	smo-1	+	613	Y92H12BL.1	+	6632	0	0	0	0	0	0	0	0	0	0	0	0	0	0	0	0	0	0	0	0	0	0	0	0	0	0	0	0	0	0	0	0	0	0	0	0
chrI	1341982	1341982	1341982	1	1	K12C11.1	K12C11.1	smo-1	+	724	Y92H12BL.1	+	6521	0	0	0	0	0	0	0	0	0	0	0	0	0	0	0	0	0	0	0	0	0	0	0	0	0	0	0	0	0	0	0	0	0	0	1	0
chrI	1345310	1345310	1345310	1	1	K12C11.1	null	K12C11.1	-	618	Y92H12BL.1	+	3193	0	0	0	0	0	0	0	0	0	0	0	0	0	0	0	0	0	0	0	0	0	0	0	0	0	0	0	0	0	0	0	0	0	0	1	0
chrI	1345962	1345962	1345962	1	1	K12C11.1	null	K12C11.1	-	1270	Y92H12BL.1	+	2541	0	0	0	0	0	0	0	0	0	0	0	0	0	0	0	0	0	0	0	0	0	0	0	0	0	0	0	0	0	0	0	0	0	0	1	0
chrI	1346243	1346269	1346292	6	4	K12C11.1	null	K12C11.1	-	1577	Y92H12BL.1	+	2234	0	0	0	0	0	0	0	0	0	0	0	0	0	0	0	0	0	0	0	0	0	0	0	0	0	0	0	0	0	0	0	0	0	0	0	0
chrI	1347339	1347352	1347371	3	2	Y92H12BL.1	null	K12C11.1	-	2660	Y92H12BL.1	+	1151	0	0	0	0	0	0	0	0	0	0	0	0	0	0	0	0	0	0	0	0	0	0	0	0	0	0	0	0	0	0	0	0	0	0	0	0
chrI	1356234	1356234	1356234	1	1	Y92H12BL.1	Y92H12BL.1	K12C11.1	-	11542	Y92H12BL.5	+	9075	0	0	0	0	0	0	0	0	0	0	0	0	0	0	0	0	0	0	0	0	0	0	0	0	0	0	0	0	0	0	0	0	0	0	0	0
chrI	1361297	1361380	1361444	81	58	Y92H12BL.5	null	Y92H12BL.1	+	1785	Y92H12BL.5	+	3929	0	0	0	1	0	1	0	0	1	1	0	0	0	0	0	0	0	0	0	0	0	0	0	1	1	0	2	0	0	1	0	0	0	0	0	0
chrI	1362951	1362951	1362951	1	1	Y92H12BL.5	null	Y92H12BL.1	+	3356	Y92H12BL.5	+	2358	0	0	0	0	0	0	0	0	0	0	0	0	0	0	0	0	0	0	0	0	0	0	0	0	0	0	0	0	0	0	0	0	0	0	0	0
chrI	1363725	1363763	1363805	3	3	Y92H12BL.5	null	Y92H12BL.1	+	4168	Y92H12BL.5	+	1546	0	0	0	0	0	0	0	0	0	0	0	0	0	0	0	0	0	0	0	0	0	0	0	0	0	0	1	0	0	0	0	0	0	0	0	0
chrI	1367436	1367436	1367436	1	1	Y92H12BL.5	Y92H12BL.5	Y92H12BL.1	+	7841	Y92H12BL.4	-	9506	0	0	0	0	0	0	0	0	0	0	0	0	0	0	0	0	0	0	0	0	0	0	0	0	0	0	0	0	0	0	0	0	0	0	0	0
chrI	1368867	1368901	1368918	4	4	Y92H12BL.5	Y92H12BL.5	Y92H12BL.1	+	9306	Y92H12BL.4	-	8041	0	0	0	0	0	0	0	0	0	0	0	0	0	0	0	0	0	0	0	0	0	0	0	0	0	0	1	0	0	0	0	0	0	0	0	0
chrI	1392925	1392991	1393035	32	22	Y92H12BM.1	null	Y92H12BM.1	-	232	Y92H12BR.7	+	1578	0	0	0	0	0	1	0	0	1	0	0	0	0	0	0	0	0	0	0	0	0	0	0	0	0	0	0	0	0	0	0	0	0	0	0	0
chrI	1394344	1394385	1394405	4	3	Y92H12BR.7	null	Y92H12BM.1	-	1626	Y92H12BR.7	+	184	0	0	0	0	0	0	0	0	0	0	0	0	0	0	0	0	0	0	0	0	0	0	0	0	0	0	0	0	0	0	0	0	0	0	0	0
chrI	1398001	1398001	1398001	1	1	Y92H12BR.7	Y92H12BR.7	Y92H12BM.1	-	5242	set-29	+	7943	0	0	0	0	0	0	0	0	0	0	0	0	0	0	0	0	0	0	0	0	0	0	0	0	0	0	0	0	0	0	0	0	0	0	0	0
chrI	1411962	1411962	1411962	1	1	set-29	set-29	Y92H12BR.7	+	9020	Y92H12BR.2	-	1953	0	0	0	0	0	0	0	0	0	0	0	0	0	0	0	0	0	0	0	0	0	0	0	0	0	0	0	0	0	0	0	0	0	0	0	0
chrI	1412167	1412167	1412167	1	1	set-29	set-29	Y92H12BR.7	+	9225	Y92H12BR.2	-	1748	0	0	0	0	0	0	0	0	0	0	0	0	0	0	0	0	0	0	0	0	0	0	0	0	0	0	0	0	0	0	0	0	0	0	0	0
chrI	1415935	1416101	1416263	153	114	Y92H12BR.2	null	Y92H12BR.2	-	292	Y92H12BR.3	+	490	1	1	1	1	0	1	1	1	3	1	1	0	1	0	1	0	1	1	0	0	1	0	0	1	0	2	1	2	0	1	1	1	0	1	0	0
chrI	1435218	1435264	1435325	15	11	mrpl-15	null	Y92H12BR.3	+	10251	mrpl-15	+	1015	0	0	0	0	0	0	0	0	0	1	0	0	0	0	0	0	0	0	0	0	0	0	0	0	0	0	0	0	0	0	0	0	0	0	1	0
chrI	1435442	1435442	1435442	1	1	mrpl-15	null	Y92H12BR.3	+	10429	mrpl-15	+	837	0	0	0	0	0	0	0	0	0	0	0	0	0	0	0	0	0	0	0	0	0	0	0	0	0	0	0	0	0	0	0	0	0	0	0	0
chrI	1435548	1435646	1435692	138	105	mrpl-15	null	Y92H12BR.3	+	10633	mrpl-15	+	633	1	0	1	1	0	1	1	0	2	1	0	0	1	1	1	0	0	0	0	1	1	0	0	1	0	0	2	1	0	1	1	1	0	0	1	0
chrI	1440938	1440938	1440938	1	1	mrpl-15	mrpl-15	Y92H12BR.3	+	15925	F37F2.2	-	1110	0	0	0	0	0	0	0	0	0	0	0	0	0	0	0	0	0	0	0	0	0	0	0	0	0	0	0	0	0	0	0	0	0	0	0	0
chrI	1443736	1443736	1443736	1	1	F37F2.2	F37F2.2	mrpl-15	+	2422	spe-15	+	2930	0	0	0	0	0	0	0	0	0	0	0	0	0	0	0	0	0	0	0	0	0	0	0	0	0	0	0	0	0	0	0	0	0	0	0	0
chrI	1444136	1444240	1444437	143	102	F37F2.2	null	F37F2.2	-	107	spe-15	+	2426	0	1	1	1	0	1	1	1	1	1	0	0	1	1	0	0	0	1	1	0	0	0	0	1	0	1	0	1	2	0	1	1	0	0	1	0
chrI	1444530	1444530	1444530	1	1	F37F2.2	null	F37F2.2	-	397	spe-15	+	2136	0	0	0	0	0	0	0	0	0	0	0	0	0	0	0	0	0	0	0	0	0	0	0	0	0	0	0	0	0	0	0	0	0	0	0	0
chrI	1445335	1445335	1445335	1	1	F37F2.2	null	F37F2.2	-	1202	spe-15	+	1331	0	0	0	0	0	0	0	0	0	0	0	0	0	0	0	0	0	0	0	0	0	0	0	0	0	0	0	0	0	0	0	0	0	0	0	0
chrI	1446868	1446868	1446868	1	1	spe-15	spe-15	F37F2.2	-	2735	gst-25	-	4254	0	0	0	0	0	0	0	0	0	0	0	0	0	0	0	0	0	0	0	0	0	0	1	0	0	0	0	0	0	0	0	0	0	0	0	0
chrI	1446942	1447070	1447236	194	145	spe-15	spe-15	F37F2.2	-	2937	gst-25	-	4052	1	1	1	1	0	1	2	1	2	1	0	1	1	1	1	0	0	1	0	0	0	0	0	1	1	1	2	1	1	1	1	2	0	0	1	0
chrI	1447758	1447758	1447758	1	1	spe-15	spe-15	F37F2.2	-	3625	gst-25	-	3364	0	0	0	0	0	0	0	0	0	0	0	0	0	0	0	0	0	0	0	0	0	0	0	0	0	0	0	0	0	0	0	0	0	0	0	0
chrI	1448476	1448476	1448476	1	1	spe-15	spe-15	F37F2.2	-	4343	gst-25	-	2646	0	0	0	0	0	0	0	0	0	0	0	0	0	0	0	0	0	0	0	0	0	0	0	0	0	0	0	0	0	0	0	0	0	0	1	0
chrI	1449036	1449036	1449036	1	1	spe-15	spe-15	F37F2.2	-	4903	gst-25	-	2086	0	0	0	0	0	0	0	0	0	0	0	0	0	0	0	0	0	0	0	0	0	0	0	0	0	0	0	0	0	0	0	0	0	0	0	0
chrI	1449182	1449182	1449182	1	1	spe-15	spe-15	F37F2.2	-	5049	gst-25	-	1940	0	0	0	0	0	0	0	0	0	0	0	0	0	0	0	0	0	0	0	0	0	0	0	0	0	0	0	0	0	0	0	0	0	0	1	0
chrI	1451662	1451666	1451670	2	2	spe-15	spe-15	F37F2.2	-	7533	F47G6.3	+	13931	0	0	0	0	0	0	0	0	0	0	0	0	0	0	0	0	0	0	0	0	0	0	0	0	0	0	0	0	0	0	0	0	0	0	0	0
chrI	1452662	1452662	1452662	1	1	spe-15	spe-15	F37F2.2	-	8529	F47G6.3	+	12935	0	0	0	0	0	0	0	0	0	0	0	0	0	0	0	0	0	0	0	0	0	0	0	0	0	0	0	0	0	0	0	0	0	0	0	0
chrI	1453166	1453166	1453166	1	1	spe-15	spe-15	gst-25	-	89	F47G6.3	+	12431	0	0	0	0	0	0	0	0	0	0	0	0	0	0	0	0	0	0	0	0	0	0	0	0	0	0	0	0	0	0	0	0	0	0	0	0
chrI	1455453	1455458	1455464	2	1	spe-15	spe-15	gst-25	-	2381	F47G6.3	+	10139	0	0	0	0	0	0	0	0	0	0	0	0	0	0	0	0	0	0	0	0	0	0	0	0	0	0	0	0	0	0	0	0	0	0	0	0
chrI	1456427	1456427	1456427	1	1	spe-15	spe-15	gst-25	-	3350	F47G6.3	+	9170	0	0	0	0	0	0	0	0	0	0	0	0	0	0	0	0	0	0	0	0	0	0	0	0	0	0	0	0	0	0	0	0	0	0	0	0
chrI	1456528	1456528	1456528	1	1	spe-15	spe-15	gst-25	-	3451	F47G6.3	+	9069	0	0	0	0	0	0	0	0	0	0	0	0	0	0	0	0	0	0	0	0	0	0	0	0	0	0	0	0	0	0	0	0	0	0	0	0
chrI	1457638	1457638	1457638	1	1	spe-15	spe-15	gst-25	-	4561	F47G6.3	+	7959	0	0	0	0	0	0	0	0	0	0	0	0	0	0	0	0	0	0	0	0	0	0	0	0	0	0	0	0	0	0	0	0	0	0	0	0
chrI	1460422	1460422	1460422	1	1	spe-15	spe-15	gst-25	-	7345	F47G6.3	+	5175	0	0	0	0	0	0	0	0	0	0	0	0	0	0	0	0	0	0	0	0	0	0	0	0	0	0	0	0	0	0	0	0	0	0	1	0
chrI	1461403	1461403	1461403	1	1	spe-15	spe-15	gst-25	-	8326	F47G6.3	+	4194	0	0	0	0	0	0	0	0	0	0	0	0	0	0	0	0	0	0	0	0	0	0	0	0	0	0	0	0	0	0	0	0	0	0	1	0
chrI	1466024	1466024	1466024	1	1	F47G6.3	F47G6.3	gst-25	-	12947	acs-16	+	5273	0	0	0	0	0	0	0	0	0	0	0	0	0	0	0	0	0	0	0	0	0	0	0	0	0	0	0	0	0	0	0	0	0	0	1	0
chrI	1468229	1468229	1468229	1	1	F47G6.3	F47G6.3	gst-25	-	15152	acs-16	+	3068	0	0	0	0	0	0	0	0	0	0	0	0	0	0	0	0	0	0	0	0	0	0	0	0	0	0	0	0	0	0	0	0	0	0	1	0
chrI	1471047	1471047	1471047	1	1	acs-16	null	F47G6.3	+	1461	acs-16	+	250	0	0	0	0	0	0	0	0	0	0	0	0	0	0	0	0	0	0	0	0	0	0	0	0	0	0	0	0	0	0	0	0	0	0	0	0
chrI	1471112	1471185	1471285	19	15	acs-16	null	F47G6.3	+	1599	acs-16	+	112	0	0	0	0	0	0	0	0	1	0	0	0	0	0	0	0	0	0	0	0	0	0	0	0	0	0	0	0	0	0	0	0	0	0	1	0
chrI	1481461	1481461	1481461	1	1	dyb-1	null	acs-16	+	1537	dyb-1	+	1622	0	0	0	0	0	0	0	0	0	0	0	0	0	0	0	0	0	0	0	0	0	0	0	0	0	0	0	0	0	0	0	0	0	0	0	0
chrI	1481572	1481673	1481850	101	78	dyb-1	null	acs-16	+	1749	dyb-1	+	1410	0	1	1	0	0	1	0	1	1	0	0	0	2	1	0	0	0	0	0	0	0	0	0	0	0	0	0	1	0	2	1	1	0	0	1	0
chrI	1482865	1482900	1482924	3	3	dyb-1	null	acs-16	+	2976	dyb-1	+	183	0	0	0	0	0	0	0	0	0	0	0	0	0	0	0	0	0	0	0	0	0	0	0	0	0	0	0	0	0	0	0	0	0	0	0	0
chrI	1484566	1484566	1484566	1	1	dyb-1	dyb-1	acs-16	+	4642	Y92H12A.5	-	6774	0	0	0	0	0	0	0	0	0	0	0	0	0	0	0	0	0	0	0	0	0	0	0	0	0	0	0	0	0	0	0	0	0	0	0	0
chrI	1487556	1487556	1487556	1	1	dyb-1	dyb-1	acs-16	+	7632	Y92H12A.5	-	3784	0	0	0	0	0	0	0	0	0	0	0	0	0	0	0	0	0	0	0	0	0	0	0	0	0	0	0	0	0	0	0	0	0	0	0	0
chrI	1487651	1487651	1487651	1	1	dyb-1	dyb-1	acs-16	+	7727	Y92H12A.5	-	3689	0	0	0	0	0	0	0	0	0	0	0	0	0	0	0	0	0	0	0	0	0	0	0	0	0	0	0	0	0	0	0	0	0	0	1	0
chrI	1488281	1488293	1488317	3	3	dyb-1	dyb-1	acs-16	+	8369	Y92H12A.5	-	3047	0	0	0	0	0	0	0	0	0	0	0	0	0	0	0	0	0	0	0	0	0	0	0	0	0	0	0	0	0	0	0	0	0	0	1	0
chrI	1488578	1488578	1488578	1	1	dyb-1	dyb-1	acs-16	+	8654	Y92H12A.5	-	2762	0	0	0	0	0	0	0	0	0	0	0	0	0	0	0	0	0	0	0	0	0	0	0	0	0	0	0	0	0	0	0	0	0	0	0	0
chrI	1488899	1488899	1488899	1	1	dyb-1	dyb-1	acs-16	+	8975	Y92H12A.5	-	2441	0	0	0	0	0	0	0	0	0	0	0	0	0	0	0	0	0	0	0	0	0	0	0	0	0	0	0	0	0	0	0	0	0	0	1	0
chrI	1489529	1489529	1489529	1	1	dyb-1	dyb-1	acs-16	+	9605	Y92H12A.5	-	1811	0	0	0	0	0	0	0	0	0	0	0	0	0	0	0	0	0	0	0	0	0	0	0	0	0	0	0	0	0	0	0	0	0	0	0	0
chrI	1489625	1489625	1489625	1	1	dyb-1	dyb-1	acs-16	+	9701	Y92H12A.5	-	1715	0	0	0	0	0	0	0	0	0	0	0	0	0	0	0	0	0	0	0	0	0	0	0	0	0	0	0	0	0	0	0	0	0	0	1	0
chrI	1514578	1514605	1514637	14	10	Y92H12A.4	null	Y92H12A.5	-	196	Y92H12A.4	+	157	0	0	0	0	0	1	0	0	0	0	0	0	0	0	0	0	0	0	0	0	0	0	0	0	0	0	0	0	0	0	0	0	0	0	0	0
chrI	1529483	1529483	1529483	1	1	Y92H12A.4	Y92H12A.4	Y92H12A.5	-	15074	Y92H12A.2	+	14042	0	0	0	0	0	0	0	0	0	0	0	0	0	0	0	0	0	0	0	0	0	0	0	0	0	0	0	0	0	0	0	0	0	0	0	0
chrI	1540601	1540668	1540823	38	31	Y92H12A.4	Y92H12A.4	Y92H12A.5	-	26259	Y92H12A.2	+	2857	0	0	0	0	0	1	0	1	0	0	0	0	0	0	0	0	0	0	0	0	0	0	0	0	0	0	0	0	0	0	0	0	0	0	0	0
chrI	1541042	1541042	1541042	1	1	Y92H12A.2	null	Y92H12A.4	+	131	Y92H12A.2	+	2483	0	0	0	0	0	0	0	0	0	0	0	0	0	0	0	0	0	0	0	0	0	0	0	0	0	0	1	0	0	0	0	0	0	0	0	0
chrI	1542903	1542903	1542903	1	1	Y92H12A.2	null	Y92H12A.4	+	1992	Y92H12A.2	+	622	0	0	0	0	0	0	0	0	0	0	0	0	0	0	0	0	0	0	0	0	0	0	0	0	0	0	0	0	0	0	0	0	0	0	0	0
chrI	1548336	1548336	1548336	1	1	Y92H12A.2	Y92H12A.2	Y92H12A.4	+	7425	src-1	+	18595	0	0	0	0	0	0	0	0	0	0	0	0	0	0	0	0	0	0	0	0	0	0	0	0	0	0	0	0	0	0	0	0	0	0	0	0
chrI	1552751	1552760	1552769	2	2	Y92H12A.2	Y92H12A.2	Y92H12A.4	+	11849	src-1	+	14171	0	0	0	0	0	0	0	0	0	0	0	0	0	0	0	0	0	0	0	0	0	0	0	0	0	0	0	0	0	0	0	0	0	0	0	0
chrI	1558150	1558150	1558150	1	1	src-1	null	Y92H12A.2	+	1955	src-1	+	8781	0	0	0	0	0	0	0	0	0	0	0	0	0	0	0	0	0	0	0	0	0	0	0	0	0	0	0	0	0	0	0	0	0	0	0	0
chrI	1558936	1558947	1558961	6	4	src-1	null	Y92H12A.2	+	2752	src-1	+	7984	0	0	0	0	0	0	0	0	0	0	0	0	0	0	0	0	0	0	0	0	0	0	0	0	0	0	0	0	0	0	0	0	0	0	0	0
chrI	1559024	1559027	1559031	2	2	src-1	null	Y92H12A.2	+	2832	src-1	+	7904	0	0	0	0	0	0	0	0	0	0	0	0	0	0	0	0	0	0	0	0	0	0	0	0	0	0	0	0	0	0	0	0	0	0	0	0
chrI	1559136	1559250	1559406	47	40	src-1	null	Y92H12A.2	+	3055	src-1	+	7681	0	0	0	0	0	1	0	1	1	0	0	1	1	0	0	0	0	1	0	0	0	0	1	0	0	0	1	1	0	0	0	0	0	0	0	0
chrI	1562648	1562728	1562806	14	13	src-1	null	Y92H12A.2	+	6533	src-1	+	4203	0	0	0	0	0	1	0	0	0	0	0	0	0	0	0	0	0	0	0	0	0	0	0	0	0	0	2	0	0	0	0	0	0	0	0	0
chrI	1564110	1564138	1564166	4	2	src-1	null	Y92H12A.2	+	7943	src-1	+	2793	0	0	0	0	0	0	0	0	0	0	0	0	0	0	0	0	0	0	0	0	0	0	0	0	0	0	3	0	0	0	0	0	0	0	0	0
chrI	1564231	1564240	1564247	3	3	src-1	null	Y92H12A.2	+	8045	src-1	+	2691	0	0	0	0	0	0	0	0	0	0	0	0	0	0	0	0	0	0	0	0	0	0	0	0	0	0	0	0	0	0	0	0	0	0	0	0
chrI	1574414	1574414	1574414	1	1	src-1	src-1	Y92H12A.2	+	18219	Y73E7A.3	+	9915	0	0	0	0	0	0	0	0	0	0	0	0	0	0	0	0	0	0	0	0	0	0	0	0	0	0	0	0	0	0	0	0	0	0	0	0
chrI	1575665	1575727	1575809	91	86	src-1	src-1	Y92H12A.2	+	19532	Y73E7A.3	+	8602	1	0	1	0	0	1	1	1	0	0	0	0	1	0	1	0	1	0	0	0	0	0	1	0	1	1	0	1	0	1	1	1	0	1	0	0
chrI	1580795	1580795	1580795	1	1	Y73E7A.3	null	src-1	+	599	Y73E7A.3	+	3534	0	0	0	0	0	0	0	0	0	0	0	0	0	0	0	0	0	0	0	0	0	0	0	0	0	0	0	0	0	0	0	0	0	0	0	0
chrI	1581276	1581289	1581306	3	2	Y73E7A.3	null	src-1	+	1093	Y73E7A.3	+	3040	0	0	0	0	0	0	0	0	0	0	0	0	0	0	0	0	0	0	0	0	0	0	0	0	0	0	0	0	0	0	0	0	0	0	0	0
chrI	1581908	1581908	1581908	1	1	Y73E7A.3	null	src-1	+	1712	Y73E7A.3	+	2421	0	0	0	0	0	0	0	0	0	0	0	0	0	0	0	0	0	0	0	0	0	0	0	0	0	0	0	0	0	0	0	0	0	0	0	0
chrI	1582078	1582103	1582128	2	2	Y73E7A.3	null	src-1	+	1907	Y73E7A.3	+	2226	0	0	0	0	0	0	0	0	0	0	0	0	0	0	0	0	0	0	0	0	0	0	0	0	0	0	0	0	0	0	0	0	0	0	0	0
chrI	1583466	1583466	1583466	1	1	Y73E7A.3	null	src-1	+	3270	Y73E7A.3	+	863	0	0	0	0	0	0	0	0	0	0	0	0	0	0	0	0	0	0	0	0	0	0	0	0	0	0	0	0	0	0	0	0	0	0	0	0
chrI	1588247	1588247	1588247	1	1	Y73E7A.3	Y73E7A.3	src-1	+	8051	cpx-1	-	6409	0	0	0	0	0	0	0	0	0	0	0	0	0	0	0	0	0	0	0	0	0	0	0	0	0	0	0	0	0	0	0	0	0	0	0	0
chrI	1588309	1588324	1588340	2	1	Y73E7A.3	Y73E7A.3	src-1	+	8128	cpx-1	-	6332	0	0	0	0	0	0	0	0	0	0	0	0	0	0	0	0	0	0	0	0	0	0	0	0	0	0	0	0	0	0	0	0	0	0	0	0
chrI	1594708	1594708	1594708	1	1	cpx-1	cpx-1	Y73E7A.3	+	1040	Y73E7A.2	+	7132	0	0	0	0	0	0	0	0	0	0	0	0	0	0	0	0	0	0	0	0	0	0	0	0	0	0	0	0	0	0	0	0	0	0	1	0
chrI	1596029	1596029	1596029	1	1	cpx-1	cpx-1	Y73E7A.3	+	2361	Y73E7A.2	+	5811	0	0	0	0	0	0	0	0	0	0	0	0	0	0	0	0	0	0	0	0	0	0	0	0	0	0	0	0	0	0	0	0	0	0	0	0
chrI	1596498	1596498	1596498	1	1	cpx-1	null	cpx-1	-	323	Y73E7A.2	+	5342	0	0	0	0	0	0	0	0	0	0	0	0	0	0	0	0	0	0	0	0	0	0	0	0	0	0	0	0	0	0	0	0	0	0	0	0
chrI	1596597	1596600	1596603	2	2	cpx-1	null	cpx-1	-	425	Y73E7A.2	+	5240	0	0	0	0	0	1	0	0	0	0	0	0	0	0	0	0	0	0	0	0	0	0	0	0	0	0	0	0	0	0	0	0	0	0	0	0
chrI	1596725	1596725	1596725	1	1	cpx-1	null	cpx-1	-	550	Y73E7A.2	+	5115	0	0	0	0	0	0	0	0	0	0	0	0	0	0	0	0	0	0	0	0	0	0	0	0	0	0	0	0	0	0	0	0	0	0	0	0
chrI	1598485	1598611	1598675	34	33	cpx-1	null	cpx-1	-	2436	Y73E7A.2	+	3229	0	0	0	0	0	1	0	0	1	1	0	0	0	0	0	0	0	0	0	0	0	0	0	0	1	0	0	1	0	0	0	0	0	0	0	0
chrI	1600181	1600181	1600181	1	1	Y73E7A.2	null	cpx-1	-	4006	Y73E7A.2	+	1659	0	0	0	0	0	0	0	0	0	0	0	0	0	0	0	0	0	0	0	0	0	0	0	0	0	0	0	0	0	0	0	0	0	0	0	0
chrI	1601601	1601642	1601669	9	9	Y73E7A.2	null	cpx-1	-	5467	Y73E7A.2	+	198	0	0	0	0	0	1	0	0	0	0	0	0	0	0	0	0	0	0	0	0	0	0	0	0	0	0	0	0	0	0	0	0	0	0	0	0
chrI	1608053	1608053	1608053	1	1	Y73E7A.6	Y73E7A.6	Y73E7A.2	+	1172	adpr-1	+	2337	0	0	0	0	0	0	0	0	0	0	0	0	0	0	0	0	0	0	0	0	0	0	0	0	0	0	0	0	0	0	0	0	0	0	0	0
chrI	1610115	1610176	1610206	29	23	Y73E7A.6	null	Y73E7A.6	-	42	adpr-1	+	214	0	0	0	0	0	1	0	0	0	1	0	0	0	0	0	0	0	0	0	0	0	0	0	0	0	0	0	0	0	0	0	0	0	0	0	0
chrI	1612180	1612180	1612180	1	1	adpr-1	adpr-1	Y73E7A.6	-	2046	bre-4	-	9171	0	0	0	0	0	0	0	0	0	0	0	0	0	0	0	0	0	0	0	0	0	0	0	0	0	0	0	0	0	0	0	0	0	0	1	0
chrI	1613382	1613382	1613382	1	1	adpr-1	adpr-1	Y73E7A.6	-	3248	bre-4	-	7969	0	0	0	0	0	0	0	0	0	0	0	0	0	0	0	0	0	0	0	0	0	0	0	0	0	0	0	0	0	0	0	0	0	0	1	0
chrI	1620340	1620340	1620342	3	3	adpr-1	null	adpr-1	+	397	bre-4	-	1011	0	0	0	0	0	0	0	0	0	0	0	0	0	0	0	0	0	0	0	0	0	0	0	0	0	0	0	0	0	0	0	0	0	0	1	0
chrI	1620573	1620577	1620582	2	2	adpr-1	null	adpr-1	+	634	bre-4	-	774	0	0	0	0	0	0	0	0	0	0	0	0	0	0	0	0	0	0	0	0	0	0	0	0	0	0	0	0	0	0	0	0	0	0	1	0
chrI	1622097	1622097	1622097	1	1	bre-4	bre-4	adpr-1	+	2154	Y73E7A.1	+	6906	0	0	0	0	0	0	0	0	0	0	0	0	0	0	0	0	0	0	0	0	0	0	0	0	0	0	0	0	0	0	0	0	0	0	1	0
chrI	1622294	1622296	1622299	2	2	bre-4	bre-4	adpr-1	+	2353	Y73E7A.1	+	6707	0	0	0	0	0	0	0	0	0	0	0	0	0	0	0	0	0	0	0	0	0	0	0	0	0	0	0	0	0	0	0	0	0	0	1	0
chrI	1623559	1623559	1623559	1	1	bre-4	bre-4	adpr-1	+	3616	Y73E7A.1	+	5444	0	0	0	0	0	0	0	0	0	0	0	0	0	0	0	0	0	0	0	0	0	0	0	0	0	0	0	0	0	0	0	0	0	0	0	0
chrI	1624844	1624844	1624844	1	1	bre-4	bre-4	adpr-1	+	4901	Y73E7A.1	+	4159	0	0	0	0	0	0	0	0	0	0	0	0	0	0	0	0	0	0	0	0	0	0	0	0	0	0	0	0	0	0	0	0	0	0	0	0
chrI	1626615	1626615	1626615	1	1	bre-4	null	bre-4	-	10	Y73E7A.1	+	2388	0	0	0	0	0	0	0	0	0	0	0	0	0	0	0	0	0	0	0	0	0	0	0	0	0	0	0	0	0	0	0	0	0	0	0	0
chrI	1628668	1628781	1628923	70	54	Y73E7A.1	null	bre-4	-	2176	Y73E7A.1	+	222	0	0	0	0	0	1	0	0	1	1	0	0	0	0	0	0	0	0	0	0	0	0	0	0	0	0	2	1	0	0	0	0	0	0	1	0
chrI	1634623	1634664	1634715	3	2	Y73E7A.8	null	Y73E7A.1	+	1168	Y73E7A.8	+	76	0	0	0	0	0	0	0	0	0	0	0	0	0	0	0	0	0	0	0	0	0	0	0	0	0	0	2	0	0	0	0	0	0	0	0	0
chrI	1636578	1636605	1636634	4	2	Y73E7A.8	Y73E7A.8	Y73E7A.1	+	3109	mab-20	-	7983	0	0	0	0	0	0	0	0	0	0	0	0	0	0	0	0	0	0	0	0	0	0	0	0	0	0	3	0	0	0	0	0	0	0	0	0
chrI	1639588	1639588	1639588	1	1	Y73E7A.8	Y73E7A.8	Y73E7A.1	+	6092	mab-20	-	5000	0	0	0	0	0	0	0	0	0	0	0	0	0	0	0	0	0	0	0	0	0	0	0	0	0	0	0	0	0	0	0	0	0	0	1	0
chrI	1639793	1639793	1639793	1	1	Y73E7A.8	Y73E7A.8	Y73E7A.1	+	6297	mab-20	-	4795	0	0	0	0	0	0	0	0	0	0	0	0	0	0	0	0	0	0	0	0	0	0	0	0	0	0	0	0	0	0	0	0	0	0	1	0
chrI	1641247	1641253	1641259	2	2	Y73E7A.8	Y73E7A.8	Y73E7A.1	+	7757	mab-20	-	3335	0	0	0	0	0	0	0	0	0	0	0	0	0	0	0	0	0	0	0	0	0	0	0	0	0	0	0	0	0	0	0	0	0	0	1	0
chrI	1641437	1641438	1641439	2	2	Y73E7A.8	Y73E7A.8	Y73E7A.1	+	7942	mab-20	-	3150	0	0	0	0	0	0	0	0	0	0	0	0	0	0	0	0	0	0	0	0	0	0	0	0	0	0	0	0	0	0	0	0	0	0	0	0
chrI	1642585	1642585	1642585	1	1	Y73E7A.8	Y73E7A.8	Y73E7A.1	+	9089	mab-20	-	2003	0	0	0	0	0	0	0	0	0	0	0	0	0	0	0	0	0	0	0	0	0	0	0	0	0	0	0	0	0	0	0	0	0	0	1	0
chrI	1643273	1643285	1643298	2	2	Y73E7A.8	Y73E7A.8	Y73E7A.1	+	9789	mab-20	-	1303	0	0	0	0	0	0	0	0	0	0	0	0	0	0	0	0	0	0	0	0	0	0	0	0	0	0	0	0	0	0	0	0	0	0	1	0
chrI	1643449	1643473	1643497	2	2	Y73E7A.8	Y73E7A.8	Y73E7A.1	+	9977	mab-20	-	1115	0	0	0	0	0	0	0	0	0	0	0	0	1	0	0	0	0	0	0	0	0	0	0	0	0	0	0	0	0	0	0	0	0	0	0	0
chrI	1645687	1645687	1645687	1	1	mab-20	mab-20	Y73E7A.8	+	1032	Y71G12B.18	+	7227	0	0	0	0	0	0	0	0	0	0	0	0	0	0	0	0	0	0	0	0	0	0	0	0	0	0	0	0	0	0	0	0	0	0	0	0
chrI	1645827	1645827	1645827	1	1	mab-20	mab-20	Y73E7A.8	+	1172	Y71G12B.18	+	7087	0	0	0	0	0	0	0	0	0	0	0	0	0	0	0	0	0	0	0	0	0	0	0	0	0	0	0	0	0	0	0	0	0	0	0	0
chrI	1651300	1651440	1651503	56	47	mab-20	null	mab-20	-	60	Y71G12B.18	+	1474	0	0	0	0	0	1	0	1	1	0	0	0	1	0	0	0	0	0	0	0	0	0	0	0	0	0	0	0	0	0	0	0	0	0	0	0
chrI	1651571	1651571	1651571	1	1	mab-20	null	mab-20	-	191	Y71G12B.18	+	1343	0	0	0	0	0	0	0	0	0	0	0	0	0	0	0	0	0	0	0	0	0	0	0	0	0	0	0	0	0	0	0	0	0	0	0	0
chrI	1653329	1653329	1653329	1	1	Y71G12B.18	Y71G12B.18	mab-20	-	1949	pqn-88	-	2316	0	0	0	0	0	0	0	0	0	0	0	0	0	0	0	0	0	0	0	0	0	0	0	0	0	0	0	0	0	0	0	0	0	0	0	0
chrI	1653590	1653600	1653611	2	2	Y71G12B.18	Y71G12B.18	mab-20	-	2220	pqn-88	-	2045	0	0	0	0	0	0	0	0	0	0	0	0	0	0	0	0	0	0	0	0	0	0	0	0	0	0	0	0	0	0	0	0	0	0	0	0
chrI	1654830	1654830	1654830	1	1	Y71G12B.18	Y71G12B.18	mab-20	-	3450	pqn-88	-	815	0	0	0	0	0	0	0	0	0	0	0	0	0	0	0	0	0	0	0	0	0	0	0	0	0	0	0	0	0	0	0	0	0	0	0	0
chrI	1666412	1666412	1666412	1	1	Y71G12B.22	Y71G12B.22	Y71G12B.33	-	3091	Y71G12B.17	+	1089	0	0	0	0	0	0	0	0	0	0	0	0	0	0	0	0	0	0	0	0	0	0	0	0	0	0	0	0	0	0	0	0	0	0	0	0
chrI	1669187	1669187	1669188	2	1	Y71G12B.17	Y71G12B.17	Y71G12B.22	-	1805	Y71G12B.23	-	892	0	0	0	0	0	0	0	0	0	0	0	0	0	0	0	0	0	0	0	0	0	0	0	0	0	0	0	0	0	0	0	0	0	0	0	0
chrI	1669298	1669298	1669298	1	1	Y71G12B.17	Y71G12B.17	Y71G12B.22	-	1916	Y71G12B.23	-	781	0	0	0	0	0	0	0	0	0	0	0	0	0	0	0	0	0	0	0	0	0	0	0	0	0	0	0	0	0	0	0	0	0	0	0	0
chrI	1670070	1670070	1670070	1	1	Y71G12B.23	null	Y71G12B.17	+	296	Y71G12B.23	-	9	0	0	0	0	0	0	0	0	0	0	0	0	0	0	0	0	0	0	0	0	0	0	0	0	0	0	0	0	0	0	0	0	0	0	1	0
chrI	1671255	1671255	1671255	1	1	Y71G12B.23	Y71G12B.23	Y71G12B.17	+	1481	Y71G12B.35	-	1600	0	0	0	0	0	0	0	0	0	0	0	0	0	0	0	0	0	0	0	0	0	0	0	0	0	0	0	0	0	0	0	0	0	0	0	0
chrI	1671322	1671322	1671322	1	1	Y71G12B.23	Y71G12B.23	Y71G12B.17	+	1548	Y71G12B.35	-	1533	0	0	0	0	0	0	0	0	0	0	0	0	0	0	0	0	0	0	0	0	0	0	0	0	0	0	0	0	0	0	0	0	0	0	1	0
chrI	1672456	1672475	1672514	11	8	Y71G12B.23	Y71G12B.23	Y71G12B.17	+	2701	Y71G12B.35	-	380	0	0	0	0	0	0	0	0	0	0	0	0	0	0	0	0	0	0	0	0	0	0	0	0	0	0	0	0	0	0	0	0	0	0	0	0
chrI	1672609	1672609	1672609	1	1	Y71G12B.23	Y71G12B.23	Y71G12B.17	+	2835	Y71G12B.35	-	246	0	0	0	0	0	0	0	0	0	0	0	0	0	0	0	0	0	0	0	0	0	0	0	0	0	0	0	0	0	0	0	0	0	0	1	0
chrI	1675889	1675988	1676063	10	10	Y71G12B.35	Y71G12B.35	Y71G12B.23	-	3246	drag-1	+	4462	0	0	1	0	0	0	0	0	0	0	0	0	0	0	0	0	0	0	0	0	1	0	0	0	0	0	0	0	0	0	0	1	0	0	0	0
chrI	1676603	1676648	1676750	94	66	Y71G12B.35	null	Y71G12B.35	-	218	drag-1	+	3802	0	0	0	1	0	1	0	0	1	1	0	0	0	1	0	0	0	0	0	0	0	0	0	0	0	0	1	0	0	0	0	0	0	0	1	0
chrI	1677583	1677596	1677616	3	2	Y71G12B.35	null	Y71G12B.35	-	1166	drag-1	+	2854	0	0	0	0	0	0	0	0	0	0	0	0	0	0	0	0	0	0	0	0	0	0	0	0	0	0	0	0	0	0	0	0	0	0	0	0
chrI	1679081	1679101	1679121	2	2	drag-1	null	Y71G12B.35	-	2671	drag-1	+	1349	0	0	0	0	0	0	0	0	0	0	0	0	0	0	0	0	0	0	0	0	0	0	0	0	0	0	0	0	0	0	0	0	0	0	0	0
chrI	1680342	1680342	1680342	1	1	drag-1	null	Y71G12B.35	-	3912	drag-1	+	108	0	0	0	0	0	0	0	0	0	0	0	0	0	0	0	0	0	0	0	0	0	0	0	0	0	0	0	0	0	0	0	0	0	0	0	0
chrI	1680480	1680480	1680480	1	1	drag-1	drag-1	Y71G12B.35	-	4050	Y71G12B.31	-	5736	0	0	0	0	0	0	0	0	0	0	0	0	0	0	0	0	0	0	0	0	0	0	0	0	0	0	1	0	0	0	0	0	0	0	0	0
chrI	1685338	1685338	1685338	1	1	drag-1	null	drag-1	+	275	Y71G12B.31	-	878	0	0	0	0	0	0	0	0	0	0	0	0	0	0	0	0	0	0	0	0	0	0	0	0	0	0	0	0	0	0	0	0	0	0	0	0
chrI	1687753	1687813	1687888	13	13	Y71G12B.31	Y71G12B.31	drag-1	+	2750	ubc-3	+	10281	0	0	0	1	0	0	0	0	0	0	0	0	0	0	0	0	0	0	0	0	0	0	0	0	0	0	0	0	0	0	0	0	0	0	0	0
chrI	1688996	1689064	1689147	8	7	Y71G12B.31	Y71G12B.31	drag-1	+	4001	ubc-3	+	9030	0	0	0	0	0	0	0	0	0	0	0	0	0	0	0	0	0	0	0	0	0	0	0	0	0	0	1	0	0	0	0	0	0	0	0	0
chrI	1690158	1690158	1690158	1	1	Y71G12B.31	Y71G12B.31	drag-1	+	5095	ubc-3	+	7936	0	0	0	0	0	0	0	0	0	0	0	0	0	0	0	0	0	0	0	0	0	0	0	0	0	0	0	0	0	0	0	0	0	0	0	0
chrI	1691158	1691241	1691300	10	10	Y71G12B.31	Y71G12B.31	drag-1	+	6178	ubc-3	+	6853	0	0	0	0	0	0	0	0	0	0	0	0	0	0	0	0	0	0	0	0	0	0	0	0	0	0	0	0	0	0	0	0	0	0	0	0
chrI	1691374	1691522	1691613	78	61	Y71G12B.31	Y71G12B.31	drag-1	+	6459	ubc-3	+	6572	0	0	0	0	0	1	0	0	1	1	0	0	0	0	0	0	0	1	0	0	0	0	0	0	0	0	0	0	0	0	0	0	0	0	0	0
chrI	1693033	1693042	1693056	3	3	Y71G12B.31	Y71G12B.31	drag-1	+	7979	ubc-3	+	5052	0	0	0	0	0	0	0	0	0	0	0	0	0	0	0	0	0	0	0	0	0	0	0	0	0	0	0	0	0	0	0	0	0	0	0	0
chrI	1693140	1693150	1693161	2	2	Y71G12B.31	Y71G12B.31	drag-1	+	8087	ubc-3	+	4944	0	0	0	0	0	0	0	0	0	0	0	0	0	0	0	0	0	0	0	0	0	0	0	0	0	0	0	0	0	0	0	0	0	0	0	0
chrI	1693294	1693340	1693379	7	6	Y71G12B.31	Y71G12B.31	drag-1	+	8277	ubc-3	+	4754	0	0	0	0	0	0	0	0	0	0	0	0	0	0	0	0	0	0	0	0	0	0	0	0	0	0	1	0	0	0	0	0	0	0	0	0
chrI	1693473	1693491	1693504	3	3	Y71G12B.31	null	Y71G12B.31	-	34	ubc-3	+	4603	0	0	0	0	0	0	0	0	0	0	0	0	0	0	0	0	0	0	0	0	0	0	0	0	0	0	1	0	0	0	0	0	0	0	0	0
chrI	1695170	1695230	1695300	42	34	Y71G12B.31	null	Y71G12B.31	-	1773	ubc-3	+	2864	0	0	0	0	0	1	0	0	0	0	0	0	0	0	0	0	0	0	0	0	0	0	0	0	1	0	1	0	0	1	0	0	0	0	0	0
chrI	1695819	1695831	1695842	5	2	ubc-3	null	Y71G12B.31	-	2374	ubc-3	+	2263	0	0	0	0	0	0	0	0	0	0	0	0	0	0	0	0	0	0	0	0	0	0	0	0	0	0	0	0	0	0	0	0	0	0	0	0
chrI	1696991	1696991	1696991	1	1	ubc-3	null	Y71G12B.31	-	3534	ubc-3	+	1103	0	0	0	0	0	0	0	0	0	0	0	0	0	0	0	0	0	0	0	0	0	0	0	0	0	0	0	0	0	0	0	0	0	0	0	0
chrI	1697972	1698063	1698250	148	105	ubc-3	null	Y71G12B.31	-	4606	ubc-3	+	31	0	0	1	1	0	1	1	0	1	1	0	0	0	0	1	0	0	1	0	0	0	0	1	1	1	0	2	0	1	1	0	1	0	0	1	1
chrI	1698749	1698749	1698749	1	1	ubc-3	ubc-3	Y71G12B.31	-	5292	lsm-6	+	2609	0	0	0	0	0	0	0	0	0	0	0	0	0	0	0	0	0	0	0	0	0	0	0	0	1	0	0	0	0	0	0	0	0	0	0	0
chrI	1701011	1701011	1701011	1	1	ubc-3	ubc-3	Y71G12B.31	-	7554	lsm-6	+	347	0	0	0	0	0	0	0	0	0	0	0	0	0	0	0	0	0	0	0	0	0	0	0	0	0	0	0	0	0	0	0	0	0	0	0	0
chrI	1701139	1701219	1701309	76	55	lsm-6	null	ubc-3	+	89	lsm-6	+	139	0	1	0	1	0	1	0	0	1	1	0	0	1	0	0	0	0	1	0	0	0	0	0	1	5	0	0	0	0	0	0	0	0	0	0	0
chrI	1701812	1701903	1701983	51	36	Y71G12B.13	null	lsm-6	+	104	Y71G12B.13	+	220	0	0	0	0	0	1	0	1	0	1	0	0	0	0	0	0	0	0	0	0	0	0	0	0	2	0	0	0	0	0	0	0	0	0	0	0
chrI	1705784	1705784	1705784	1	1	Y71G12B.13	Y71G12B.13	lsm-6	+	3985	atg-5	+	3309	0	0	0	0	0	0	0	0	0	0	0	0	0	0	0	0	0	0	0	0	0	0	0	0	0	0	0	0	0	0	0	0	0	0	0	0
chrI	1707418	1707418	1707418	1	1	Y71G12B.13	Y71G12B.13	lsm-6	+	5619	atg-5	+	1675	0	0	0	0	0	0	0	0	0	0	0	0	0	0	0	0	0	0	0	0	0	0	0	0	0	0	0	0	0	0	0	0	0	0	0	0
chrI	1717460	1717566	1717647	41	32	tln-1	null	atg-5	+	1998	tln-1	+	4026	0	0	0	0	0	1	0	0	1	0	0	0	0	0	0	0	0	0	0	0	0	0	0	0	0	0	1	0	0	0	0	0	0	0	0	0
chrI	1718473	1718473	1718473	1	1	tln-1	null	atg-5	+	2905	tln-1	+	3119	0	0	0	0	0	0	0	0	0	0	0	0	0	0	0	0	0	0	0	0	0	0	0	0	0	0	0	0	0	0	0	0	0	0	0	0
chrI	1719179	1719260	1719363	86	67	tln-1	null	atg-5	+	3692	tln-1	+	2332	0	0	1	1	0	1	0	1	1	0	0	0	0	0	0	0	0	0	0	0	0	0	0	1	1	0	1	0	0	1	0	0	0	0	0	0
chrI	1719429	1719461	1719487	3	3	tln-1	null	atg-5	+	3893	tln-1	+	2131	0	0	0	0	0	0	0	0	0	0	0	0	0	0	0	0	0	0	0	0	0	0	0	0	0	0	0	0	0	0	0	0	0	0	0	0
chrI	1720714	1720781	1720845	14	13	tln-1	null	atg-5	+	5213	tln-1	+	811	0	0	0	0	0	0	0	0	0	0	0	0	1	0	0	0	0	0	0	0	0	0	0	0	0	0	0	0	0	0	0	0	0	0	0	0
chrI	1722694	1722752	1722800	5	2	tln-1	tln-1	atg-5	+	7184	mppa-1	-	17895	0	0	0	0	0	0	0	0	0	0	0	0	0	0	0	0	0	0	0	0	0	0	0	0	0	0	0	0	0	0	0	0	0	0	0	0
chrI	1726942	1726942	1726942	1	1	tln-1	tln-1	atg-5	+	11374	mppa-1	-	13705	1	0	0	0	0	0	0	0	0	0	0	0	0	0	0	0	0	0	0	0	0	0	0	0	0	0	0	0	0	0	0	0	0	0	0	0
chrI	1727754	1727754	1727754	1	1	tln-1	tln-1	atg-5	+	12186	mppa-1	-	12893	0	0	0	0	0	0	0	0	0	0	0	0	0	0	0	0	0	0	0	0	0	0	0	0	0	0	0	0	0	0	0	0	0	0	0	0
chrI	1728602	1728602	1728602	1	1	tln-1	tln-1	atg-5	+	13034	mppa-1	-	12045	0	0	0	0	0	0	0	0	0	0	0	0	0	0	0	0	0	0	0	0	0	0	1	0	0	0	0	0	0	0	0	0	0	0	0	0
chrI	1729535	1729535	1729535	1	1	tln-1	tln-1	atg-5	+	13967	mppa-1	-	11112	0	0	0	0	0	0	0	0	0	0	0	0	0	0	0	0	0	0	0	0	0	0	0	0	0	0	0	0	0	0	0	0	0	0	0	0
chrI	1729724	1729734	1729741	3	3	tln-1	tln-1	atg-5	+	14166	mppa-1	-	10913	1	0	0	0	0	0	0	0	0	0	0	0	0	0	0	0	0	0	0	0	0	0	0	0	0	0	0	0	0	0	0	0	0	0	0	0
chrI	1729976	1729976	1729976	1	1	tln-1	tln-1	atg-5	+	14408	mppa-1	-	10671	0	0	0	0	0	0	0	0	0	0	0	0	0	0	0	0	0	0	0	0	0	0	0	0	0	0	0	0	0	0	0	0	0	0	0	0
chrI	1731214	1731214	1731214	1	1	tln-1	tln-1	atg-5	+	15646	mppa-1	-	9433	0	0	0	0	0	0	0	0	0	0	0	0	0	0	0	0	0	0	0	0	0	0	0	0	0	0	0	0	0	0	0	0	0	0	0	0
chrI	1732998	1732998	1732998	1	1	tln-1	tln-1	atg-5	+	17430	mppa-1	-	7649	0	0	0	0	0	0	0	0	0	0	0	0	0	0	0	0	0	0	0	0	0	0	0	0	0	0	0	0	0	0	0	0	0	0	1	0
chrI	1736438	1736438	1736438	1	1	tln-1	tln-1	atg-5	+	20870	mppa-1	-	4209	0	0	0	0	0	0	0	0	0	0	0	0	0	0	0	0	0	0	0	0	0	0	0	0	0	0	0	0	0	0	0	0	0	0	0	0
chrI	1738194	1738194	1738194	1	1	tln-1	tln-1	atg-5	+	22626	mppa-1	-	2453	0	0	0	0	0	0	0	0	0	0	0	0	0	0	0	0	0	0	0	0	0	0	1	0	0	0	0	0	0	0	0	0	0	0	0	0
chrI	1739029	1739029	1739029	1	1	tln-1	tln-1	atg-5	+	23461	mppa-1	-	1618	0	0	0	0	0	0	0	0	0	0	0	0	0	0	0	0	0	0	0	0	0	0	0	0	0	0	0	0	0	0	0	0	0	0	0	0
chrI	1739882	1739882	1739882	1	1	tln-1	tln-1	atg-5	+	24314	mppa-1	-	765	0	0	0	0	0	0	0	0	0	0	0	0	0	0	0	0	0	0	0	0	0	0	0	0	0	0	0	0	0	0	0	0	0	0	1	0
chrI	1739977	1739977	1739977	1	1	tln-1	tln-1	atg-5	+	24409	mppa-1	-	670	0	0	0	0	0	0	0	0	0	0	0	0	0	0	0	0	0	0	0	0	0	0	0	0	0	0	0	0	0	0	0	0	0	0	0	0
chrI	1740539	1740539	1740539	1	1	tln-1	tln-1	atg-5	+	24971	mppa-1	-	108	0	0	0	0	0	0	0	0	0	0	0	0	0	0	0	0	0	0	0	0	0	0	0	0	0	0	0	0	0	0	0	0	0	0	1	0
chrI	1740871	1740905	1740935	3	3	tln-1	tln-1	atg-5	+	25337	Y71G12B.10	+	10576	0	0	0	0	0	0	0	0	0	0	0	0	0	0	0	0	0	0	0	0	0	0	0	1	1	0	0	0	0	0	0	0	0	0	0	0
chrI	1740997	1741041	1741101	8	8	mppa-1	mppa-1	tln-1	+	123	Y71G12B.10	+	10440	0	0	0	0	0	0	0	1	0	0	0	0	1	0	0	0	0	0	0	0	0	0	0	0	1	1	0	0	0	0	0	0	0	0	0	0
chrI	1741165	1741165	1741165	1	1	mppa-1	mppa-1	tln-1	+	247	Y71G12B.10	+	10316	0	0	0	0	0	0	0	0	0	0	0	0	0	0	0	0	0	0	0	0	0	0	0	0	0	0	0	0	0	0	0	0	0	0	0	0
chrI	1751107	1751166	1751197	25	20	mppa-1	null	mppa-1	-	111	Y71G12B.10	+	315	0	0	0	0	0	1	0	0	0	1	0	0	0	0	0	0	0	0	0	0	0	0	0	0	0	0	1	0	0	0	0	0	0	0	0	0
chrI	1751285	1751285	1751285	1	1	Y71G12B.10	null	mppa-1	-	230	Y71G12B.10	+	196	0	0	0	0	0	0	0	0	0	0	0	0	0	0	0	0	0	0	0	0	0	0	0	0	0	0	0	0	0	0	0	0	0	0	0	0
chrI	1776501	1776501	1776501	1	1	Y71G12B.8	Y71G12B.8	Y71G12B.25	-	568	Y71G12B.26	-	3338	0	0	0	0	0	0	0	0	0	0	0	0	0	0	0	0	0	0	0	0	0	0	0	0	0	0	0	0	0	0	0	0	0	0	0	0
chrI	1777501	1777524	1777559	3	3	Y71G12B.8	Y71G12B.8	Y71G12B.25	-	1591	Y71G12B.26	-	2315	0	0	0	0	0	0	0	0	0	0	0	0	0	0	0	0	0	0	0	0	0	0	0	0	1	0	1	0	0	0	0	0	0	0	0	0
chrI	1777707	1777707	1777707	1	1	Y71G12B.8	Y71G12B.8	Y71G12B.25	-	1774	Y71G12B.26	-	2132	0	0	0	0	0	0	0	0	0	0	0	0	0	0	0	0	0	0	0	0	0	0	0	0	0	0	0	0	0	0	0	0	0	0	1	0
chrI	1778780	1778838	1778890	7	6	Y71G12B.8	Y71G12B.8	Y71G12B.25	-	2905	Y71G12B.26	-	1001	0	0	0	0	0	0	0	0	0	0	0	0	0	0	0	0	0	0	0	0	0	0	0	0	0	0	2	0	0	0	0	0	0	0	0	0
chrI	1780975	1780975	1780975	1	1	Y71G12B.8	Y71G12B.8	Y71G12B.25	-	5042	Y71G12B.7	+	11480	0	0	0	0	0	0	0	0	0	0	0	0	0	0	0	0	0	0	0	0	0	0	0	0	0	0	0	0	0	0	0	0	0	0	0	0
chrI	1790258	1790258	1790258	1	1	Y71G12B.7	null	Y71G12B.26	-	7690	Y71G12B.7	+	2197	0	0	0	0	0	0	0	0	0	0	0	0	0	0	0	0	0	0	0	0	0	0	0	0	0	0	0	0	0	0	0	0	0	0	0	0
chrI	1791296	1791296	1791296	1	1	Y71G12B.7	null	Y71G12B.26	-	8728	Y71G12B.7	+	1159	0	0	0	0	0	0	0	0	0	0	0	0	0	0	0	0	0	0	0	0	0	0	0	0	0	0	0	0	0	0	0	0	0	0	0	0
chrI	1792690	1792720	1792756	17	13	Y71G12B.7	Y71G12B.7	Y71G12B.26	-	10152	Y71G12B.6	+	534	0	0	0	0	0	0	0	0	0	0	0	0	0	0	0	0	0	0	0	0	0	0	0	0	0	0	2	0	1	0	0	0	0	0	1	0
chrI	1794732	1794732	1794732	1	1	Y71G12B.6	Y71G12B.6	Y71G12B.7	+	1834	Y71G12B.27	-	2703	0	0	0	0	0	0	0	0	0	0	0	0	0	0	0	0	0	0	0	0	0	0	0	0	0	0	0	0	0	0	0	0	0	0	0	0
chrI	1797180	1797183	1797187	2	2	Y71G12B.27	null	Y71G12B.6	+	758	Y71G12B.27	-	252	0	0	0	0	0	0	0	0	0	0	0	0	0	0	0	0	0	0	0	0	0	0	0	0	0	0	0	0	0	0	0	0	0	0	1	0
chrI	1797294	1797316	1797334	3	1	Y71G12B.27	null	Y71G12B.6	+	891	Y71G12B.27	-	119	0	0	0	0	0	0	0	0	0	0	0	0	0	0	0	0	0	0	0	0	0	0	0	0	0	0	0	0	0	0	0	0	0	0	0	0
chrI	1797705	1797705	1797705	1	1	Y71G12B.27	Y71G12B.27	Y71G12B.6	+	1280	Y71G12B.5	+	2012	0	0	0	0	0	0	0	0	0	0	0	0	0	0	0	0	0	0	0	0	0	0	0	0	0	0	0	0	0	0	0	0	0	0	1	0
chrI	1798446	1798446	1798446	1	1	Y71G12B.27	Y71G12B.27	Y71G12B.6	+	2021	Y71G12B.5	+	1271	0	0	0	0	0	0	0	0	0	0	0	0	0	0	0	0	0	0	0	0	0	0	0	0	0	0	0	0	0	0	0	0	0	0	1	0
chrI	1800681	1800681	1800681	1	1	Y71G12B.5	Y71G12B.5	Y71G12B.27	-	1986	pghm-1	+	7410	0	0	0	0	0	0	0	0	0	0	0	0	0	0	0	0	0	0	0	0	0	0	0	0	0	0	0	0	0	0	0	0	0	0	0	0
chrI	1807979	1808045	1808157	37	32	pghm-1	null	Y71G12B.5	+	1059	pghm-1	+	46	0	0	0	0	0	1	0	0	1	1	0	0	0	0	0	0	0	1	0	0	0	0	0	0	0	0	0	0	0	0	0	0	0	0	0	0
chrI	1809795	1809903	1810036	10	6	pghm-1	pghm-1	Y71G12B.5	+	2917	Y71G12B.3	+	3052	0	0	0	0	0	0	0	0	0	0	0	0	0	0	0	0	0	0	0	0	0	0	0	0	0	0	0	0	0	0	0	0	0	0	0	0
chrI	1811313	1811313	1811313	1	1	pghm-1	pghm-1	Y71G12B.5	+	4327	Y71G12B.3	+	1642	0	0	0	0	0	0	0	0	0	0	0	0	0	0	0	0	0	0	0	0	0	0	0	0	0	0	0	0	0	0	0	0	0	0	0	0
chrI	1815024	1815024	1815024	1	1	Y71G12B.32	Y71G12B.32	Y71G12B.3	+	1440	Y71G12B.2	+	1126	0	0	0	0	0	0	0	0	0	0	0	0	0	0	0	0	0	0	0	0	0	0	0	0	0	0	0	0	0	0	0	0	0	0	0	0
chrI	1815522	1815522	1815522	1	1	Y71G12B.32	Y71G12B.32	Y71G12B.3	+	1938	Y71G12B.2	+	628	0	0	0	0	0	0	0	0	0	0	0	0	0	0	0	0	0	0	0	0	0	0	0	0	0	0	0	0	0	0	0	0	0	0	1	0
chrI	1815599	1815599	1815599	1	1	Y71G12B.32	Y71G12B.32	Y71G12B.3	+	2015	Y71G12B.2	+	551	0	0	0	0	0	0	0	0	0	0	0	0	0	0	0	0	0	0	0	0	0	0	0	0	0	0	0	0	0	0	0	0	0	0	0	0
chrI	1815727	1815756	1815800	4	3	Y71G12B.32	Y71G12B.32	Y71G12B.3	+	2172	Y71G12B.2	+	394	0	0	0	0	0	0	0	0	0	0	0	0	0	0	0	0	0	0	0	0	0	0	0	0	0	0	0	0	0	0	0	0	0	0	1	0
chrI	1815959	1815959	1815959	1	1	Y71G12B.32	Y71G12B.32	Y71G12B.3	+	2375	Y71G12B.2	+	191	0	0	0	0	0	0	0	0	0	0	0	0	0	0	0	0	0	0	0	0	0	0	0	0	0	0	0	0	0	0	0	0	0	0	0	0
chrI	1816027	1816027	1816027	1	1	Y71G12B.32	Y71G12B.32	Y71G12B.3	+	2443	Y71G12B.2	+	123	0	0	0	0	0	0	0	0	0	0	0	0	0	0	0	0	0	0	0	0	0	0	0	0	0	0	0	0	0	0	0	0	0	0	0	0
chrI	1816563	1816593	1816611	3	3	Y71G12B.2	Y71G12B.2	Y71G12B.32	-	532	Y71G12B.30	-	1920	0	0	0	0	0	0	0	0	0	0	0	0	0	0	0	0	0	0	0	0	0	0	0	0	0	0	0	0	0	0	0	0	0	0	1	0
chrI	1816763	1816805	1816840	3	3	Y71G12B.2	Y71G12B.2	Y71G12B.32	-	744	Y71G12B.30	-	1708	0	0	0	0	0	0	0	0	0	0	0	0	0	0	0	0	0	0	0	0	0	0	0	0	0	0	0	0	0	0	0	0	0	0	1	0
chrI	1817687	1817687	1817687	1	1	Y71G12B.2	Y71G12B.2	Y71G12B.32	-	1626	Y71G12B.30	-	826	0	0	0	0	0	0	0	0	0	0	0	0	0	0	0	0	0	0	0	0	0	0	0	0	0	0	0	0	0	0	0	0	0	0	0	0
chrI	1823131	1823256	1823357	166	131	chaf-2	null	Y71G12B.30	-	325	chaf-2	+	191	1	1	1	1	0	1	1	1	2	1	0	0	1	1	0	1	1	1	0	0	1	0	1	0	0	1	1	1	0	1	1	1	0	1	0	0
chrI	1831381	1831381	1831381	1	1	C53H9.3	null	chaf-2	+	5414	C53H9.3	-	734	0	0	0	0	0	0	0	0	0	0	0	0	0	0	0	0	0	0	0	0	0	0	0	0	0	0	0	0	0	0	0	0	0	0	0	0
chrI	1832437	1832449	1832461	2	2	C53H9.3	C53H9.3	chaf-2	+	6482	C53H9.2	+	448	0	0	0	0	0	0	0	0	0	0	0	0	0	0	0	0	0	0	0	0	0	0	0	0	0	0	0	0	0	0	0	0	0	0	0	0
chrI	1832628	1832692	1832764	82	58	C53H9.3	null	C53H9.3	-	51	C53H9.2	+	205	0	0	0	1	0	1	0	0	1	1	0	0	0	2	0	0	0	0	1	0	0	0	0	0	1	0	1	0	0	0	0	0	0	0	1	0
chrI	1834971	1834971	1834971	2	2	rpl-27	rpl-27	C53H9.2	+	207	egl-30	+	708	0	0	0	0	0	0	0	0	0	0	0	0	0	0	0	0	0	0	0	0	0	0	0	0	0	0	0	0	0	0	0	0	0	0	0	0
chrI	1835324	1835340	1835356	2	1	rpl-27	rpl-27	C53H9.2	+	576	egl-30	+	339	0	0	0	0	0	0	0	0	0	0	0	0	0	0	0	0	0	0	0	0	0	0	0	0	2	0	0	0	0	0	0	0	0	0	0	0
chrI	1835437	1835601	1835673	233	155	egl-30	null	rpl-27	+	162	egl-30	+	78	1	1	1	1	1	1	1	1	2	1	0	1	1	2	1	1	1	1	2	1	1	0	0	1	3	1	2	1	1	1	1	1	1	0	1	0
chrI	1835734	1835734	1835734	1	1	egl-30	egl-30	rpl-27	+	295	emr-1	+	6711	0	0	0	0	0	0	0	0	0	0	0	0	0	0	0	0	0	0	0	0	0	0	0	0	0	0	0	0	0	0	0	0	0	0	0	0
chrI	1836276	1836306	1836378	13	9	egl-30	egl-30	rpl-27	+	867	emr-1	+	6139	0	0	0	0	1	0	0	0	0	0	0	0	0	0	0	0	0	0	0	0	0	0	0	0	1	0	0	0	0	0	0	0	0	0	0	0
chrI	1836533	1836891	1837161	256	150	egl-30	egl-30	rpl-27	+	1452	emr-1	+	5554	1	1	1	1	0	2	1	2	2	1	1	1	1	2	2	0	0	2	2	1	1	0	0	2	3	1	2	1	1	2	1	2	1	1	1	1
chrI	1837251	1837262	1837273	3	3	egl-30	egl-30	rpl-27	+	1823	emr-1	+	5183	0	0	0	0	0	0	0	0	0	0	0	0	0	0	0	0	0	0	0	0	0	0	0	0	0	0	0	0	0	0	0	0	0	0	0	0
chrI	1838457	1838457	1838457	1	1	egl-30	egl-30	rpl-27	+	3018	emr-1	+	3988	0	0	0	0	0	0	0	0	0	0	0	0	0	0	0	0	0	0	0	0	0	0	0	0	1	0	0	0	0	0	0	0	0	0	0	0
chrI	1839649	1839649	1839649	1	1	egl-30	egl-30	rpl-27	+	4210	emr-1	+	2796	0	0	0	0	0	0	0	0	0	0	0	0	0	0	0	0	0	0	0	0	0	0	0	0	0	0	0	0	0	0	0	0	0	0	0	0
chrI	1839841	1839888	1839925	5	4	egl-30	egl-30	rpl-27	+	4449	emr-1	+	2557	0	0	0	0	0	0	0	0	0	0	0	0	0	0	0	0	0	0	0	0	0	0	0	0	0	0	0	0	0	0	0	0	0	0	0	0
chrI	1842022	1842098	1842280	93	67	emr-1	null	egl-30	+	177	emr-1	+	347	1	0	0	0	0	1	0	1	1	0	0	0	0	2	0	0	0	0	2	0	0	0	0	0	5	0	1	0	0	0	0	0	0	0	1	0
chrI	1842439	1842439	1842439	1	1	emr-1	null	egl-30	+	518	emr-1	+	6	0	0	0	0	0	0	0	0	0	0	0	0	0	0	0	0	0	0	0	0	0	0	0	0	0	0	0	0	0	0	0	0	0	0	0	0
chrI	1843400	1843400	1843400	1	1	emr-1	emr-1	egl-30	+	1479	tag-96	+	1821	0	0	0	0	0	0	0	0	0	0	0	0	0	0	0	0	0	0	0	0	0	0	0	0	0	0	0	0	0	0	0	0	0	0	0	0
chrI	1845015	1845074	1845103	16	12	tag-96	null	nlp-12	+	1105	tag-96	+	147	0	0	0	0	0	0	0	0	1	0	0	0	0	0	0	0	0	0	0	0	0	0	0	0	0	0	1	0	0	0	0	0	0	0	0	0
chrI	1847561	1847561	1847561	1	1	tag-96	tag-96	nlp-12	+	3592	M01D7.9	-	4120	0	0	0	0	0	0	0	0	0	0	0	0	0	0	0	0	0	0	0	0	0	0	0	0	0	0	0	0	0	0	0	0	0	0	0	0
chrI	1848423	1848423	1848423	1	1	tag-96	tag-96	nlp-12	+	4454	M01D7.9	-	3258	0	0	0	0	0	0	0	0	0	0	0	0	0	0	0	0	0	0	0	0	0	0	0	0	0	0	0	0	0	0	0	0	0	0	1	0
chrI	1856412	1856412	1856412	1	1	M01D7.9	null	M01D7.9	-	4132	scm-1	-	6200	0	0	0	0	0	0	0	0	0	0	0	0	0	0	0	0	0	0	0	0	0	0	0	0	0	0	0	0	0	0	0	0	0	0	0	0
chrI	1860873	1860873	1860873	1	1	M01D7.9	null	M01D7.9	-	8593	scm-1	-	1739	0	0	0	0	0	0	0	0	0	0	0	0	0	0	0	0	0	0	0	0	0	0	0	0	0	0	0	0	0	0	0	0	0	0	0	0
chrI	1861891	1861911	1861931	2	2	M01D7.9	null	M01D7.9	-	9631	scm-1	-	701	0	0	0	0	0	0	0	0	0	0	0	0	0	0	0	0	0	0	0	0	0	0	0	0	0	0	0	0	0	0	0	0	0	0	0	0
chrI	1870844	1870888	1870923	10	9	scm-1	scm-1	M01D7.9	-	18608	tub-2	+	3259	0	0	0	0	0	1	0	0	0	0	0	0	0	0	0	0	0	0	0	0	0	0	0	0	0	0	0	0	0	0	0	0	0	0	0	0
chrI	1873877	1873953	1874063	201	135	tub-2	null	scm-1	-	1647	tub-2	+	194	0	1	1	1	0	1	0	1	2	1	0	1	1	1	0	0	0	1	1	1	0	0	0	1	1	0	3	1	1	1	1	1	0	0	1	1
chrI	1874128	1874128	1874128	1	1	tub-2	null	scm-1	-	1822	tub-2	+	19	0	0	0	0	0	0	0	0	0	0	0	0	0	0	0	0	0	0	0	0	0	0	0	0	0	0	0	0	0	0	0	0	0	0	0	0
chrI	1874219	1874219	1874219	1	1	tub-2	tub-2	scm-1	-	1913	Y71G12A.4	-	10986	0	0	0	0	0	0	0	0	0	0	0	0	0	0	0	0	0	0	0	0	0	0	0	0	0	0	0	0	0	0	0	0	0	0	0	0
chrI	1874490	1874490	1874490	1	1	tub-2	tub-2	scm-1	-	2184	Y71G12A.4	-	10715	0	0	0	0	0	0	0	0	0	0	0	0	0	0	0	0	0	0	0	0	0	0	0	0	0	0	0	0	0	0	0	0	0	0	0	0
chrI	1874702	1874702	1874702	1	1	tub-2	tub-2	scm-1	-	2396	Y71G12A.4	-	10503	0	0	0	0	0	0	0	0	0	0	0	0	0	0	0	0	0	0	0	0	0	0	0	0	0	0	0	0	0	0	0	0	0	0	0	0
chrI	1875222	1875273	1875329	7	7	tub-2	tub-2	scm-1	-	2967	Y71G12A.4	-	9932	0	0	0	0	0	0	0	0	0	0	0	0	0	0	0	0	0	0	0	0	0	0	0	0	0	0	0	0	0	0	0	0	0	0	0	0
chrI	1876568	1876568	1876568	1	1	tub-2	tub-2	scm-1	-	4262	Y71G12A.4	-	8637	0	0	0	0	0	0	0	0	0	0	0	0	0	0	0	0	0	0	0	0	0	0	0	0	1	0	0	0	0	0	0	0	0	0	0	0
chrI	1877646	1877646	1877646	1	1	tub-2	tub-2	scm-1	-	5340	Y71G12A.4	-	7559	0	0	0	0	0	0	0	0	0	0	0	0	0	0	0	0	0	0	0	0	0	0	0	0	0	0	0	0	0	0	0	0	0	0	0	0
chrI	1877820	1877886	1877994	42	34	tub-2	tub-2	scm-1	-	5580	Y71G12A.4	-	7319	0	0	0	0	0	0	0	0	0	0	0	0	0	0	0	0	0	0	0	0	0	0	0	0	0	0	2	0	0	0	0	0	0	0	0	0
chrI	1878945	1878945	1878945	1	1	tub-2	tub-2	scm-1	-	6639	Y71G12A.4	-	6260	0	0	0	0	0	0	0	0	0	0	0	0	0	0	0	0	0	0	0	0	0	0	0	0	0	0	0	0	0	0	0	0	0	0	0	0
chrI	1879007	1879007	1879007	1	1	tub-2	tub-2	scm-1	-	6701	Y71G12A.4	-	6198	0	0	0	0	0	0	0	0	0	0	0	0	0	0	0	0	0	0	0	0	0	0	0	0	0	0	0	0	0	0	0	0	0	0	0	0
chrI	1880077	1880077	1880077	1	1	tub-2	tub-2	scm-1	-	7771	Y71G12A.4	-	5128	0	0	0	0	0	0	0	0	0	0	0	0	0	0	0	0	0	0	0	0	0	0	0	0	0	0	0	0	0	0	0	0	0	0	0	0
chrI	1884454	1884454	1884454	1	1	tub-2	null	tub-2	+	281	Y71G12A.4	-	751	0	0	0	0	0	0	0	0	0	0	0	0	0	0	0	0	0	0	0	0	0	0	0	0	0	0	0	0	0	0	0	0	0	0	0	0
chrI	1884687	1884687	1884687	1	1	tub-2	null	tub-2	+	514	Y71G12A.4	-	518	0	0	0	0	0	0	0	0	0	0	0	0	0	0	0	0	0	0	0	0	0	0	0	0	0	0	0	0	0	0	0	0	0	0	0	0
chrI	1886035	1886035	1886035	1	1	Y71G12A.4	Y71G12A.4	tub-2	+	1862	trpp-10	+	9126	0	0	0	0	0	0	0	0	0	0	0	0	0	0	0	0	0	0	0	0	0	0	0	0	0	0	0	0	0	0	0	0	0	0	0	0
chrI	1891071	1891071	1891071	1	1	Y71G12A.4	Y71G12A.4	tub-2	+	6898	trpp-10	+	4090	0	0	0	0	0	0	0	0	0	0	0	0	0	0	0	0	0	0	0	0	0	0	0	0	0	0	0	0	0	0	0	0	0	0	0	0
chrI	1893307	1893307	1893307	1	1	Y71G12A.4	Y71G12A.4	tub-2	+	9134	trpp-10	+	1854	0	0	0	0	0	0	0	0	0	0	0	0	0	0	0	0	0	0	0	0	0	0	0	0	0	0	0	0	0	0	0	0	0	0	0	0
chrI	1893434	1893434	1893434	1	1	Y71G12A.4	Y71G12A.4	tub-2	+	9261	trpp-10	+	1727	0	0	0	0	0	0	0	0	0	0	0	0	0	0	0	0	0	0	0	0	0	0	0	0	0	0	0	0	0	0	0	0	0	0	0	0
chrI	1895063	1895125	1895180	44	31	trpp-10	null	Y71G12A.4	-	262	trpp-10	+	36	0	0	0	1	0	1	0	0	0	1	0	0	0	1	0	0	0	0	0	0	0	0	0	0	0	0	1	0	0	0	0	0	0	0	0	0
chrI	1906237	1906237	1906237	1	1	trpp-10	trpp-10	Y71G12A.4	-	11374	Y51F10.7	-	5441	0	0	0	0	0	0	0	0	0	0	0	0	0	0	0	0	0	0	0	0	0	0	0	0	0	0	0	0	0	0	0	0	0	0	0	0
chrI	1911627	1911643	1911664	4	3	trpp-10	trpp-10	Y71G12A.4	-	16780	Y51F10.7	-	35	0	0	0	0	0	0	0	0	0	0	0	0	0	0	0	0	0	0	0	0	0	0	0	0	0	0	0	0	0	0	0	0	0	0	0	0
chrI	1911863	1911863	1911863	1	1	trpp-10	trpp-10	Y71G12A.4	-	17000	hex-4	+	12437	0	0	0	0	0	0	0	0	0	0	0	0	0	0	0	0	0	0	0	0	0	0	0	0	0	0	0	0	0	0	0	0	0	0	0	0
chrI	1912156	1912156	1912156	1	1	trpp-10	trpp-10	Y71G12A.4	-	17293	hex-4	+	12144	0	0	0	0	0	0	0	0	0	0	0	0	0	0	0	0	0	0	0	0	0	0	0	1	0	0	0	0	0	0	0	0	0	0	0	0
chrI	1914030	1914058	1914086	14	11	trpp-10	trpp-10	Y51F10.7	-	92	hex-4	+	10242	0	0	0	0	0	0	0	0	0	0	0	0	0	0	0	0	0	0	0	0	0	0	0	0	0	0	0	0	0	0	0	0	0	0	0	0
chrI	1915992	1916005	1916019	2	2	trpp-10	trpp-10	Y51F10.7	-	2039	hex-4	+	8295	0	0	0	0	0	0	0	0	0	0	0	0	0	0	0	0	0	0	0	0	0	0	0	0	0	0	0	0	0	0	0	0	0	0	0	0
chrI	1916219	1916219	1916219	1	1	trpp-10	trpp-10	Y51F10.7	-	2253	hex-4	+	8081	0	0	0	0	0	0	0	0	0	0	0	0	0	0	0	0	0	0	0	0	0	0	0	0	0	0	0	0	0	0	0	0	0	0	0	0
chrI	1919352	1919381	1919403	8	6	trpp-10	trpp-10	Y51F10.7	-	5415	hex-4	+	4919	0	0	0	0	0	0	0	0	0	0	0	0	0	0	0	0	0	0	0	0	0	0	0	0	0	0	0	0	0	0	0	0	0	0	0	0
chrI	1941366	1941366	1941366	1	1	Y51F10.4	Y51F10.4	hex-4	+	9106	Y51F10.15	-	4448	0	0	0	0	0	0	0	0	0	0	0	0	0	0	0	0	0	0	0	0	0	0	0	0	0	0	0	0	0	0	0	0	0	0	0	0
chrI	1958418	1958418	1958418	1	1	Y51F10.10	Y51F10.10	Y51F10.15	-	8898	Y51F10.11	+	289	0	0	0	0	0	0	0	0	0	0	0	0	0	0	0	0	0	0	0	0	0	0	0	0	0	0	0	0	0	0	0	0	0	0	0	0
chrI	1958491	1958559	1958636	190	151	Y51F10.10	null	Y51F10.10	-	48	Y51F10.11	+	148	1	1	1	1	0	1	1	1	2	1	1	1	1	1	1	1	1	0	1	0	1	0	1	1	0	1	1	1	0	1	1	1	1	1	1	1
chrI	1963634	1963634	1963634	1	1	Y51F10.11	Y51F10.11	Y51F10.10	-	5123	Y51F10.3	+	4184	0	0	0	0	0	0	0	0	0	0	0	0	0	0	0	0	0	0	0	0	0	0	0	0	0	0	0	0	0	0	0	0	0	0	0	0
chrI	1965658	1965658	1965658	1	1	Y51F10.3	null	Y51F10.11	+	686	Y51F10.3	+	2160	0	0	0	0	0	0	0	0	0	0	0	0	0	0	0	0	0	0	0	0	0	0	0	0	0	0	0	0	0	0	0	0	0	0	0	0
chrI	1974608	1974615	1974623	2	2	Y51F10.2	null	Y51F10.3	+	733	Y51F10.2	+	3389	0	0	0	0	0	0	0	0	0	0	0	0	0	0	0	0	0	0	0	0	0	0	0	0	0	0	0	0	0	0	0	0	0	0	0	0
chrI	1974791	1974794	1974797	2	2	Y51F10.2	null	Y51F10.3	+	912	Y51F10.2	+	3210	0	0	0	0	0	0	0	0	0	0	0	0	0	0	0	0	0	0	0	0	0	0	0	0	0	0	0	0	0	0	0	0	0	0	0	0
chrI	1974992	1974992	1974992	1	1	Y51F10.2	null	Y51F10.3	+	1110	Y51F10.2	+	3012	0	0	0	0	0	0	0	0	0	0	0	0	0	0	0	0	0	0	0	0	0	0	0	0	0	0	0	0	0	0	0	0	0	0	0	0
chrI	1978837	1978871	1978884	9	4	Y51F10.2	Y51F10.2	Y51F10.3	+	4989	gap-3	-	9852	0	0	0	0	0	0	0	0	0	0	0	0	0	0	0	0	0	0	0	0	0	0	0	0	0	0	0	0	0	0	0	0	0	0	0	0
chrI	1987543	1987546	1987550	2	2	gap-3	null	Y51F10.2	+	4110	gap-3	-	1177	0	0	0	0	0	0	0	0	0	0	0	0	0	0	0	0	0	0	0	0	0	0	0	0	0	0	0	0	0	0	0	0	0	0	1	0
chrI	1989404	1989429	1989469	4	4	gap-3	gap-3	Y51F10.2	+	5993	crtc-1	+	36887	0	0	1	0	0	0	0	0	0	0	0	0	0	0	0	0	0	0	0	0	0	0	0	0	0	0	0	0	0	0	0	1	0	0	0	0
chrI	2007834	2007843	2007853	2	2	gap-3	gap-3	Y51F10.2	+	24407	crtc-1	+	18473	0	0	0	0	0	0	0	0	0	0	0	0	0	0	0	0	0	0	0	0	0	0	0	0	0	0	0	0	0	0	0	0	0	0	1	0
chrI	2010576	2010591	2010608	10	5	gap-3	null	gap-3	-	112	crtc-1	+	15725	0	0	0	0	0	0	0	0	0	1	0	0	0	0	0	0	0	0	0	0	0	0	0	0	0	0	0	0	0	0	0	0	0	0	0	0
chrI	2011267	2011366	2011534	61	43	gap-3	null	gap-3	-	887	crtc-1	+	14950	0	0	0	1	0	1	0	0	1	1	0	0	0	0	0	0	0	0	0	0	0	0	0	0	0	0	2	0	0	1	0	0	0	0	0	0
chrI	2013200	2013200	2013200	1	1	gap-3	null	gap-3	-	2721	crtc-1	+	13116	0	0	0	0	0	0	0	0	0	0	0	0	0	0	0	0	0	0	0	0	0	0	0	0	0	0	0	0	0	0	0	0	0	0	0	0
chrI	2015705	2015705	2015705	1	1	gap-3	null	gap-3	-	5226	crtc-1	+	10611	0	0	0	0	0	0	0	0	0	0	0	0	0	0	0	0	0	0	0	0	0	0	0	0	0	0	0	0	0	0	0	0	0	0	0	0
chrI	2017642	2017642	2017642	1	1	gap-3	null	gap-3	-	7163	crtc-1	+	8674	0	0	0	0	0	0	0	0	0	0	0	0	0	0	0	0	0	0	0	0	0	0	0	0	0	0	0	0	0	0	0	0	0	0	0	0
chrI	2019524	2019572	2019607	10	7	crtc-1	null	gap-3	-	9093	crtc-1	+	6744	0	0	0	0	0	0	0	0	0	0	0	0	0	0	0	0	0	0	0	0	0	0	0	0	0	0	0	0	0	0	0	0	0	0	0	0
chrI	2020082	2020117	2020157	19	18	crtc-1	null	gap-3	-	9638	crtc-1	+	6199	0	0	0	0	0	0	0	0	1	0	0	0	0	0	0	0	0	0	0	0	0	0	0	0	0	0	0	0	0	0	0	0	0	0	0	0
chrI	2020648	2020648	2020648	1	1	crtc-1	null	gap-3	-	10169	crtc-1	+	5668	0	0	0	0	0	0	0	0	0	0	0	0	0	0	0	0	0	0	0	0	0	0	0	0	0	0	0	0	0	0	0	0	0	0	0	0
chrI	2021321	2021382	2021416	27	23	crtc-1	null	gap-3	-	10903	crtc-1	+	4934	0	0	0	0	0	1	0	0	1	1	0	0	0	0	0	0	0	0	0	0	0	0	0	0	0	0	0	0	0	1	0	0	0	0	0	0
chrI	2023398	2023402	2023407	2	2	crtc-1	null	gap-3	-	12923	crtc-1	+	2914	0	0	0	0	0	0	0	0	0	0	0	0	0	0	0	0	0	0	0	0	0	0	0	0	0	0	0	0	0	0	0	0	0	0	0	0
chrI	2024735	2024781	2024932	60	47	crtc-1	null	gap-3	-	14302	crtc-1	+	1535	0	0	0	0	0	1	0	0	1	1	0	0	0	0	0	0	0	0	0	0	0	0	0	0	1	0	0	0	0	0	0	0	0	0	0	0
chrI	2026226	2026226	2026226	1	1	crtc-1	null	gap-3	-	15747	crtc-1	+	90	0	0	0	0	0	1	0	0	0	0	0	0	0	0	0	0	0	0	0	0	0	0	0	0	0	0	0	0	0	0	0	0	0	0	0	0
chrI	2034194	2034194	2034194	1	1	Y20F4.4	null	crtc-1	+	246	Y20F4.4	-	130	0	0	0	0	0	0	0	0	0	0	0	0	0	0	0	0	0	0	0	0	0	0	0	0	0	0	0	0	0	0	0	0	0	0	1	0
chrI	2041160	2041160	2041160	1	1	Y20F4.4	Y20F4.4	crtc-1	+	7212	Y20F4.8	-	7980	0	0	0	0	0	0	0	0	0	0	0	0	0	0	0	0	0	0	0	0	0	0	0	0	0	0	0	0	0	0	0	0	0	0	0	0
chrI	2041270	2041270	2041270	1	1	Y20F4.4	Y20F4.4	crtc-1	+	7322	Y20F4.8	-	7870	0	0	0	0	0	0	0	0	0	0	0	0	0	0	0	0	0	0	0	0	0	0	0	0	0	0	0	0	0	0	0	0	0	0	0	0
chrI	2044979	2045114	2045173	43	34	Y20F4.4	null	Y20F4.4	-	1303	Y20F4.8	-	4026	0	0	0	0	0	1	0	0	0	0	0	0	0	0	0	0	0	0	0	0	0	0	0	0	3	0	1	0	0	1	0	0	0	0	0	0
chrI	2047246	2047250	2047255	4	1	Y20F4.4	null	Y20F4.4	-	3439	Y20F4.8	-	1890	0	0	0	0	0	0	0	0	0	0	0	0	0	0	0	0	0	0	0	0	0	0	0	0	0	0	0	0	0	0	0	0	0	0	0	0
chrI	2049214	2049214	2049215	2	1	Y20F4.8	Y20F4.8	Y20F4.4	-	5403	Y37E3.1	-	12453	0	0	0	0	0	0	0	0	0	0	0	0	0	0	0	0	0	0	0	0	0	0	0	0	0	0	0	0	0	0	0	0	0	0	0	0
chrI	2050138	2050150	2050163	2	1	Y20F4.8	Y20F4.8	Y20F4.4	-	6339	Y37E3.1	-	11517	0	0	0	0	0	0	0	0	0	0	0	0	0	0	0	0	0	0	0	0	0	0	0	0	0	0	0	0	0	0	0	0	0	0	0	0
chrI	2054886	2054886	2054886	1	1	Y20F4.8	null	Y20F4.8	-	4709	Y37E3.1	-	6781	0	0	0	0	0	0	0	0	0	0	0	0	0	0	0	0	0	0	0	0	0	0	0	0	0	0	0	0	0	0	0	0	0	0	0	0
chrI	2061446	2061446	2061446	1	1	Y20F4.8	null	Y20F4.8	-	11269	Y37E3.1	-	221	0	0	0	0	0	0	0	0	0	0	0	0	0	0	0	0	0	0	0	0	0	0	0	0	0	0	0	0	0	0	0	0	0	0	0	0
chrI	2064007	2064063	2064102	54	40	Y37E3.1	null	Y37E3.1	-	47	rpb-10	+	230	0	0	0	1	0	1	0	0	0	1	0	0	0	1	0	0	0	0	0	0	0	0	0	1	0	0	0	0	0	0	0	0	0	0	0	0
chrI	2064849	2064863	2064872	3	3	rpb-10	rpb-10	Y37E3.1	-	847	moag-4	+	89	0	0	0	0	0	0	0	0	0	0	0	0	0	0	0	0	0	0	0	0	0	0	0	0	0	0	1	0	0	0	0	0	0	0	0	0
chrI	2064961	2064961	2064961	1	1	rpb-10	rpb-10	Y37E3.1	-	945	arl-13	+	766	0	0	0	0	0	0	0	0	0	0	0	0	0	0	0	0	0	0	0	0	0	0	0	0	1	0	0	0	0	0	0	0	0	0	0	0
chrI	2065599	2065614	2065629	2	2	arl-13	null	moag-4	+	133	arl-13	+	113	0	0	0	0	0	0	0	0	0	0	0	0	0	0	0	0	0	0	0	0	0	0	0	0	0	0	0	0	0	0	0	0	0	0	0	0
chrI	2065695	2065716	2065748	4	3	arl-13	null	moag-4	+	235	arl-13	+	11	0	0	0	0	0	0	0	0	0	0	0	0	0	0	0	0	0	0	0	0	0	0	0	0	2	0	0	0	0	0	0	0	0	0	0	0
chrI	2066306	2066322	2066331	3	2	arl-13	arl-13	moag-4	+	841	rla-1	-	2719	0	0	0	0	0	0	0	0	0	0	0	0	0	0	0	0	0	0	0	0	0	0	0	0	0	0	0	0	0	0	0	0	0	0	0	0
chrI	2066408	2066421	2066434	2	2	arl-13	arl-13	moag-4	+	940	rla-1	-	2620	0	0	0	0	0	0	0	0	0	0	0	0	0	0	0	0	0	0	0	0	0	0	0	0	0	0	0	0	0	0	0	0	0	0	0	0
chrI	2066508	2066525	2066543	2	2	arl-13	arl-13	moag-4	+	1044	rla-1	-	2516	0	0	0	0	0	0	0	0	0	0	0	0	0	0	0	0	0	0	0	0	0	0	0	0	0	0	0	0	0	0	0	0	0	0	0	0
chrI	2068844	2068844	2068844	1	1	arl-13	arl-13	moag-4	+	3363	rla-1	-	197	0	0	0	0	0	0	0	0	0	0	0	0	0	0	0	0	0	0	0	0	0	0	0	0	0	0	0	0	0	0	0	0	0	0	0	0
chrI	2068920	2068920	2068921	2	2	arl-13	arl-13	moag-4	+	3439	rla-1	-	121	0	0	0	0	0	0	0	0	0	0	0	0	0	0	0	0	0	0	0	0	0	0	0	0	1	0	0	0	0	0	0	0	0	0	0	0
chrI	2069340	2069340	2069340	1	1	rla-1	rla-1	arl-13	+	291	Y37E3.8	-	339	0	0	0	0	0	0	0	0	0	0	0	0	0	0	0	0	0	0	0	0	0	0	0	0	0	0	0	0	0	0	0	0	0	0	0	0
chrI	2069436	2069457	2069479	2	2	rla-1	rla-1	arl-13	+	408	Y37E3.8	-	222	0	0	0	0	0	0	0	0	0	0	0	0	0	0	0	0	0	0	0	0	0	0	0	0	1	0	0	0	0	0	0	0	0	0	0	0
chrI	2070812	2070898	2070987	100	70	Y37E3.8	null	Y37E3.8	-	291	phb-1	+	454	0	1	0	1	0	1	0	1	1	1	0	0	0	1	0	0	0	0	1	0	0	0	0	1	3	0	2	0	0	0	0	0	0	0	1	0
chrI	2072055	2072055	2072055	1	1	phb-1	phb-1	Y37E3.8	-	1448	Y37E3.10	+	625	0	0	0	0	0	0	0	0	0	0	0	0	0	0	0	0	0	0	0	0	0	0	0	0	0	0	0	0	0	0	0	0	0	0	0	0
chrI	2077038	2077094	2077212	27	23	Y37E3.11	null	Y37E3.10	+	188	Y37E3.11	+	1865	0	0	0	0	0	1	0	0	1	0	0	0	0	0	0	0	0	0	0	0	0	0	0	0	0	0	0	0	0	0	0	0	0	0	0	0
chrI	2077275	2077275	2077275	1	1	Y37E3.11	null	Y37E3.10	+	369	Y37E3.11	+	1684	0	0	0	0	0	0	0	0	0	0	0	0	0	0	0	0	0	0	0	0	0	0	0	0	0	0	0	0	0	0	0	0	0	0	0	0
chrI	2078179	2078185	2078191	2	2	Y37E3.11	null	Y37E3.10	+	1279	Y37E3.11	+	774	0	0	0	0	0	0	0	0	0	0	0	0	0	0	0	0	0	0	0	0	0	0	0	0	0	0	0	0	0	0	0	0	0	0	0	0
chrI	2082549	2082549	2082549	1	1	Y37E3.11	Y37E3.11	Y37E3.10	+	5643	iglr-3	-	3124	0	0	0	0	0	0	0	0	0	0	0	0	0	0	0	0	0	0	0	0	0	0	0	0	0	0	0	0	0	0	0	0	0	0	0	0
chrI	2084367	2084367	2084367	1	1	Y37E3.11	Y37E3.11	Y37E3.10	+	7461	iglr-3	-	1306	0	0	0	0	0	0	0	0	0	0	0	0	0	0	0	0	0	0	0	0	0	0	0	0	0	0	0	0	0	0	0	0	0	0	0	0
chrI	2084934	2085036	2085293	198	133	Y37E3.11	Y37E3.11	Y37E3.10	+	8130	iglr-3	-	637	1	1	1	1	1	1	1	1	3	1	1	0	1	2	1	0	1	1	0	0	0	0	0	2	4	1	1	1	1	1	1	1	0	0	2	0
chrI	2085355	2085355	2085355	1	1	Y37E3.11	Y37E3.11	Y37E3.10	+	8449	iglr-3	-	318	0	0	0	0	0	0	0	0	0	0	0	0	0	0	0	0	0	0	0	0	0	0	0	0	1	0	0	0	0	0	0	0	0	0	0	0
chrI	2086207	2086207	2086207	1	1	iglr-3	iglr-3	Y37E3.11	+	529	npp-13	+	11139	0	0	0	0	0	0	0	0	0	0	0	0	0	0	0	0	0	0	0	0	0	0	0	0	0	0	0	0	0	0	0	0	0	0	0	0
chrI	2088927	2088927	2088927	1	1	iglr-3	iglr-3	Y37E3.11	+	3249	npp-13	+	8419	0	0	0	0	0	0	0	0	0	0	0	0	0	0	0	0	0	0	0	0	0	0	0	0	0	0	0	0	0	0	0	0	0	0	0	0
chrI	2089049	2089060	2089074	4	4	iglr-3	iglr-3	Y37E3.11	+	3382	npp-13	+	8286	0	0	0	0	0	0	0	0	0	0	0	0	0	0	0	0	0	0	0	0	0	0	0	0	0	0	0	0	0	0	0	0	0	0	0	0
chrI	2095198	2095198	2095198	1	1	iglr-3	null	iglr-3	-	1376	npp-13	+	2148	0	0	0	0	0	0	0	0	0	0	0	0	0	0	0	0	0	0	0	0	0	0	0	0	0	0	0	0	0	0	0	0	0	0	0	0
chrI	2096504	2096504	2096504	1	1	npp-13	null	iglr-3	-	2682	npp-13	+	842	0	0	0	0	0	0	0	0	0	0	0	0	0	0	0	0	0	0	0	0	0	0	0	0	0	0	0	0	0	0	0	0	0	0	0	0
chrI	2097017	2097097	2097161	109	82	npp-13	null	iglr-3	-	3275	npp-13	+	249	0	1	1	1	0	1	0	0	2	1	0	0	0	1	0	1	0	0	0	0	0	0	0	0	0	0	1	1	1	0	0	1	0	0	0	1
chrI	2100058	2100063	2100068	2	2	npp-13	npp-13	iglr-3	-	6241	Y37E3.19	-	7339	0	0	0	0	0	0	0	0	0	0	0	0	0	0	0	0	0	0	0	0	0	0	0	0	0	0	0	0	0	0	0	0	0	0	0	0
chrI	2105396	2105396	2105396	1	1	npp-13	npp-13	iglr-3	-	11574	Y37E3.19	-	2006	0	0	0	0	0	0	0	0	0	0	0	0	0	0	0	0	0	0	0	0	0	0	0	0	0	0	0	0	0	0	0	0	0	0	0	0
chrI	2108724	2108755	2108783	3	2	npp-13	npp-13	iglr-3	-	14933	fpn-1.1	-	4900	0	0	0	0	0	0	0	0	0	0	0	0	0	0	0	0	0	0	0	0	0	0	0	0	0	0	0	0	0	0	0	0	0	0	0	0
chrI	2118354	2118389	2118414	3	2	npp-13	npp-13	Y37E3.19	-	9493	Y37E3.17	+	10201	0	0	0	0	0	0	0	0	0	0	0	0	0	0	0	0	0	0	0	0	0	0	0	0	0	0	0	0	0	0	0	0	0	0	0	0
chrI	2118603	2118603	2118603	1	1	npp-13	npp-13	fpn-1.1	-	53	Y37E3.17	+	9987	0	0	0	0	0	0	0	0	0	0	0	0	0	0	0	0	0	0	0	0	0	0	0	0	0	0	0	0	0	0	0	0	0	0	0	0
chrI	2119401	2119446	2119470	5	3	npp-13	npp-13	fpn-1.1	-	896	Y37E3.17	+	9144	0	0	0	0	0	0	0	0	0	0	0	0	0	0	0	0	0	0	0	0	0	0	0	0	0	0	0	0	0	0	0	0	0	0	0	0
chrI	2120859	2120859	2120859	1	1	npp-13	npp-13	fpn-1.1	-	2309	Y37E3.17	+	7731	0	0	0	0	0	0	0	0	0	0	0	0	0	0	0	0	0	0	0	0	0	0	0	0	0	0	0	0	0	0	0	0	0	0	0	0
chrI	2120999	2120999	2120999	1	1	npp-13	npp-13	fpn-1.1	-	2449	Y37E3.17	+	7591	0	0	0	0	0	0	0	0	0	0	0	0	0	0	0	0	0	0	0	0	0	0	0	0	0	0	0	0	0	0	0	0	0	0	0	0
chrI	2125256	2125279	2125292	4	4	Y37E3.17	null	fpn-1.1	-	6729	Y37E3.17	+	3311	0	0	0	0	0	0	0	0	0	0	0	0	0	0	0	0	0	0	0	0	0	0	0	0	0	0	0	0	0	0	0	0	0	0	0	0
chrI	2126788	2126869	2126932	17	15	Y37E3.17	null	fpn-1.1	-	8319	Y37E3.17	+	1721	0	0	0	0	0	1	0	0	0	0	0	0	0	0	0	0	0	0	0	0	0	0	0	0	0	0	1	0	0	0	0	0	0	0	0	0
chrI	2144117	2144206	2144282	12	12	Y37E3.17	Y37E3.17	fpn-1.1	-	25656	Y37E3.30	-	5989	0	0	1	0	0	0	0	0	0	0	0	0	0	0	0	0	0	0	0	0	0	0	0	0	0	0	0	0	0	0	0	1	0	0	0	0
chrI	2151887	2151902	2151924	3	3	Y37E3.30	null	Y37E3.30	-	200	afd-1	+	8140	0	0	0	0	0	0	0	0	0	0	0	0	0	0	0	0	0	0	0	0	0	0	0	0	0	0	0	0	0	0	0	0	0	0	0	0
chrI	2154046	2154046	2154046	1	1	Y37E3.30	null	Y37E3.30	-	2344	afd-1	+	5996	0	0	0	0	0	0	0	0	0	0	0	0	0	0	0	0	0	0	0	0	0	0	0	0	0	0	0	0	0	0	0	0	0	0	0	0
chrI	2154111	2154111	2154111	1	1	Y37E3.30	null	Y37E3.30	-	2409	afd-1	+	5931	0	0	0	0	0	0	0	0	0	0	0	0	0	0	0	0	0	0	0	0	0	0	0	0	0	0	0	0	0	0	0	0	0	0	0	0
chrI	2155513	2155677	2155847	34	32	Y37E3.30	null	Y37E3.30	-	3975	afd-1	+	4365	0	0	0	0	0	0	0	0	1	0	0	0	0	0	0	0	0	0	0	0	0	0	0	0	0	0	1	0	1	0	0	0	0	0	0	0
chrI	2155999	2155999	2155999	1	1	afd-1	null	Y37E3.30	-	4297	afd-1	+	4043	0	0	0	0	0	0	0	0	0	0	0	0	0	0	0	0	0	0	0	0	0	0	0	0	0	0	0	0	0	0	0	0	0	0	0	0
chrI	2157272	2157294	2157320	4	3	afd-1	null	Y37E3.30	-	5592	afd-1	+	2748	0	0	0	0	0	0	0	0	0	0	0	0	0	0	0	0	0	0	0	0	0	0	0	0	0	0	0	0	0	0	0	0	0	0	0	0
chrI	2167946	2167971	2168001	5	4	afd-1	afd-1	Y37E3.30	-	16269	W03F11.5	+	48129	0	0	0	0	0	0	0	0	0	0	0	0	0	0	0	0	0	0	0	0	0	0	0	0	0	0	2	0	0	0	0	0	0	0	0	0
chrI	2168271	2168271	2168271	1	1	afd-1	afd-1	Y37E3.30	-	16569	W03F11.5	+	47829	0	0	0	0	0	0	0	0	0	0	0	0	0	0	0	0	0	0	0	0	0	0	0	0	0	0	0	0	0	0	0	0	0	0	0	0
chrI	2169999	2169999	2169999	1	1	afd-1	afd-1	Y37E3.30	-	18297	W03F11.5	+	46101	0	0	0	0	0	0	0	0	0	0	0	0	0	0	0	0	0	0	0	0	0	0	0	0	0	0	1	0	0	0	0	0	0	0	0	0
chrI	2177863	2177863	2177863	1	1	afd-1	afd-1	Y37E3.30	-	26161	W03F11.5	+	38237	0	0	0	0	0	0	0	0	0	0	0	0	0	0	0	0	0	0	0	0	0	1	0	0	0	0	0	0	0	0	0	0	0	0	0	0
chrI	2178170	2178192	2178213	3	3	afd-1	afd-1	Y37E3.30	-	26490	W03F11.5	+	37908	0	0	0	0	0	0	0	0	0	0	0	0	0	0	0	0	0	0	0	0	0	0	0	0	0	0	0	0	0	0	0	0	0	0	0	0
chrI	2179917	2179933	2179956	4	3	afd-1	afd-1	Y37E3.30	-	28231	W03F11.5	+	36167	0	0	0	0	0	0	0	0	0	0	0	0	0	0	0	0	0	0	0	0	0	0	0	0	0	0	0	0	0	0	0	0	0	0	0	0
chrI	2180175	2180179	2180184	3	2	afd-1	afd-1	Y37E3.30	-	28477	W03F11.5	+	35921	0	0	0	0	0	0	0	0	0	0	0	0	0	0	0	0	0	0	0	0	0	0	0	0	0	0	2	0	0	0	0	0	0	0	0	0
chrI	2182826	2182826	2182826	1	1	afd-1	afd-1	Y37E3.30	-	31124	W03F11.5	+	33274	0	0	0	0	0	0	0	0	0	0	0	0	0	0	0	0	0	0	0	0	0	0	0	0	0	0	0	0	0	0	0	0	0	0	0	0
chrI	2182919	2182919	2182919	1	1	afd-1	afd-1	Y37E3.30	-	31217	W03F11.5	+	33181	0	0	0	0	0	0	0	0	0	0	0	0	0	0	0	0	0	0	0	0	0	0	0	0	0	0	1	0	0	0	0	0	0	0	0	0
chrI	2183181	2183181	2183181	1	1	afd-1	afd-1	Y37E3.30	-	31479	W03F11.5	+	32919	0	0	0	0	0	0	0	0	0	0	0	0	0	0	0	0	0	0	0	0	0	0	0	0	0	0	0	0	0	0	0	0	0	0	0	0
chrI	2184893	2184912	2184935	3	3	afd-1	afd-1	Y37E3.30	-	33210	W03F11.5	+	31188	0	0	0	0	0	0	0	0	0	0	0	0	0	0	0	0	0	0	0	0	0	0	0	0	1	0	1	0	0	0	0	0	0	0	0	0
chrI	2185076	2185076	2185076	1	1	afd-1	afd-1	Y37E3.30	-	33374	W03F11.5	+	31024	0	0	0	0	0	0	0	0	0	0	0	0	0	0	0	0	0	0	0	0	0	0	0	0	0	0	0	0	0	0	0	0	0	0	0	0
chrI	2186584	2186584	2186584	1	1	afd-1	afd-1	Y37E3.30	-	34882	W03F11.5	+	29516	0	0	0	0	0	0	0	0	0	0	0	0	0	0	0	0	0	0	0	0	0	0	0	0	0	0	0	0	0	0	0	0	0	0	0	0
chrI	2189479	2189489	2189504	4	4	afd-1	afd-1	Y37E3.30	-	37787	W03F11.5	+	26611	0	0	0	0	0	0	0	0	0	0	0	0	0	0	0	0	0	0	0	0	0	0	0	0	0	0	0	0	0	0	0	0	0	0	0	0
chrI	2190584	2190605	2190619	5	5	afd-1	afd-1	Y37E3.30	-	38903	W03F11.5	+	25495	0	0	0	0	0	0	0	0	0	0	0	0	0	0	0	0	0	0	0	0	0	0	0	0	0	0	0	0	0	0	0	0	0	0	0	0
chrI	2191407	2191428	2191449	2	2	afd-1	afd-1	Y37E3.30	-	39726	W03F11.5	+	24672	0	0	0	0	0	0	0	0	0	0	0	0	0	0	0	0	0	0	0	0	0	0	0	0	0	0	1	0	0	0	0	0	0	0	0	0
chrI	2192422	2192422	2192422	1	1	afd-1	afd-1	Y37E3.30	-	40720	W03F11.5	+	23678	0	0	0	0	0	0	0	0	0	0	0	0	0	0	0	0	0	0	0	0	0	0	0	0	1	0	0	0	0	0	0	0	0	0	0	0
chrI	2192570	2192570	2192570	1	1	afd-1	afd-1	Y37E3.30	-	40868	W03F11.5	+	23530	0	0	0	0	0	0	0	0	0	0	0	0	0	0	0	0	0	0	0	0	0	0	0	0	0	0	0	0	0	0	0	0	0	0	0	0
chrI	2197731	2197731	2197731	1	1	afd-1	afd-1	Y37E3.30	-	46029	W03F11.5	+	18369	0	0	0	0	0	0	0	0	0	0	0	0	0	0	0	0	0	0	0	0	0	0	0	0	0	0	0	0	0	0	0	0	0	0	0	0
chrI	2197793	2197793	2197793	1	1	afd-1	afd-1	Y37E3.30	-	46091	W03F11.5	+	18307	0	0	0	0	0	0	0	0	0	0	0	0	0	0	0	0	0	0	0	0	0	0	0	0	0	0	0	0	0	0	0	0	0	0	0	0
chrI	2200125	2200125	2200125	1	1	afd-1	afd-1	Y37E3.30	-	48423	W03F11.5	+	15975	0	0	0	0	0	0	0	0	0	0	0	0	0	0	0	0	0	0	0	0	0	0	0	1	0	0	0	0	0	0	0	0	0	0	0	0
chrI	2202300	2202300	2202300	1	1	afd-1	afd-1	Y37E3.30	-	50598	W03F11.5	+	13800	0	0	0	0	0	0	0	0	0	0	0	0	0	0	0	0	0	0	0	0	0	0	0	0	0	0	0	0	0	0	0	0	0	0	1	0
chrI	2203838	2203863	2203888	2	2	afd-1	afd-1	Y37E3.30	-	52161	W03F11.5	+	12237	1	0	0	0	0	0	0	0	0	0	0	0	0	0	0	0	0	0	0	0	0	0	0	0	0	0	0	0	0	0	0	0	0	0	0	0
chrI	2204854	2204854	2204854	2	2	afd-1	afd-1	Y37E3.30	-	53152	W03F11.5	+	11246	0	0	0	0	0	0	0	0	0	0	0	0	0	0	0	0	0	0	0	0	0	0	0	0	0	0	0	0	0	0	0	0	0	0	0	0
chrI	2204915	2204915	2204915	1	1	afd-1	afd-1	Y37E3.30	-	53213	W03F11.5	+	11185	0	0	0	0	0	0	0	0	0	0	0	0	0	0	0	0	0	0	0	0	0	0	0	0	0	0	0	0	0	0	0	0	0	0	0	0
chrI	2207131	2207131	2207131	1	1	afd-1	afd-1	Y37E3.30	-	55429	W03F11.5	+	8969	0	0	0	0	0	0	0	0	0	0	0	0	0	0	0	0	0	0	0	0	0	0	0	0	0	0	0	0	0	0	0	0	0	0	0	0
chrI	2210243	2210243	2210243	1	1	W03F11.5	null	afd-1	+	608	W03F11.5	+	5857	0	0	0	0	0	0	0	0	0	0	0	0	0	0	0	0	0	0	0	0	0	0	0	0	0	0	0	0	0	0	0	0	0	0	0	0
chrI	2210507	2210518	2210529	2	2	W03F11.5	null	afd-1	+	883	W03F11.5	+	5582	0	0	0	0	0	0	0	0	0	0	0	0	0	0	0	0	0	0	0	0	0	0	0	0	0	0	1	0	0	0	0	0	0	0	0	0
chrI	2210611	2210611	2210611	1	1	W03F11.5	null	afd-1	+	976	W03F11.5	+	5489	0	0	0	0	0	0	0	0	0	0	0	0	0	0	0	0	0	0	0	0	0	0	0	0	0	0	0	0	0	0	0	0	0	0	0	0
chrI	2211753	2211753	2211753	1	1	W03F11.5	null	afd-1	+	2118	W03F11.5	+	4347	0	0	0	0	0	0	0	0	0	0	0	0	0	0	0	0	0	0	0	0	0	0	0	0	0	0	1	0	0	0	0	0	0	0	0	0
chrI	2211997	2212010	2212023	2	2	W03F11.5	null	afd-1	+	2375	W03F11.5	+	4090	0	0	0	0	0	0	0	0	0	0	0	0	0	0	0	0	0	0	0	0	0	0	0	0	0	0	0	0	0	0	0	0	0	0	0	0
chrI	2212186	2212186	2212186	1	1	W03F11.5	null	afd-1	+	2551	W03F11.5	+	3914	0	0	0	0	0	0	0	0	0	0	0	0	0	0	0	0	0	0	0	0	0	0	0	0	0	0	1	0	0	0	0	0	0	0	0	0
chrI	2219192	2219192	2219192	1	1	W03F11.5	W03F11.5	afd-1	+	9557	W03F11.1	-	279	0	0	0	0	0	0	0	0	0	0	0	0	0	0	0	0	0	0	0	0	0	0	0	0	0	0	0	0	0	0	0	0	0	0	0	0
chrI	2224046	2224051	2224057	2	2	gcy-17	gcy-17	W03F11.1	-	1738	dct-9	-	9700	0	0	0	0	0	0	0	0	0	0	0	0	0	0	0	0	0	0	0	0	0	0	0	0	0	0	0	0	0	0	0	0	0	0	0	0
chrI	2226826	2226826	2226826	1	1	gcy-17	gcy-17	W03F11.1	-	4513	dct-9	-	6925	0	0	0	0	0	0	0	0	0	0	0	0	0	0	0	0	0	0	0	0	0	0	0	0	0	0	0	0	0	0	0	0	0	0	0	0
chrI	2240300	2240300	2240300	1	1	W03F11.4	W03F11.4	dct-9	-	5394	lgc-51	+	1930	0	0	0	0	0	0	0	0	0	0	0	0	0	0	0	0	0	0	0	0	0	0	0	0	0	0	0	0	0	0	0	0	0	0	0	0
chrI	2240634	2240634	2240634	1	1	W03F11.4	W03F11.4	dct-9	-	5728	lgc-51	+	1596	0	0	0	0	0	0	0	0	0	0	0	0	0	0	0	0	0	0	0	0	0	0	0	0	0	0	0	0	0	0	0	0	0	0	0	0
chrI	2242093	2242093	2242093	1	1	lgc-51	null	W03F11.4	-	926	lgc-51	+	137	0	0	0	0	0	0	0	0	0	0	0	0	0	0	0	0	0	0	0	0	0	0	0	0	0	0	0	0	0	0	0	0	0	0	0	0
chrI	2245902	2245911	2245916	3	3	lgc-51	lgc-51	W03F11.4	-	4744	slc-17.6	+	4220	0	0	0	0	0	0	0	0	0	0	0	0	0	0	0	0	0	0	0	0	0	0	0	0	0	0	0	0	0	0	0	0	0	0	0	0
chrI	2247769	2247789	2247801	5	4	slc-17.6	null	lgc-51	+	566	slc-17.6	+	2342	0	0	0	0	0	0	0	0	0	0	0	0	0	0	0	0	0	0	0	0	0	0	0	0	0	0	0	0	0	0	0	0	0	0	0	0
chrI	2249245	2249312	2249377	5	5	slc-17.6	null	lgc-51	+	2089	slc-17.6	+	819	0	0	0	0	0	0	0	0	0	0	0	0	0	0	0	0	0	0	0	0	0	0	0	0	0	0	0	0	0	0	0	0	0	0	0	0
chrI	2250719	2250719	2250719	1	1	slc-17.6	slc-17.6	lgc-51	+	3496	abt-2	-	5204	0	0	0	0	0	0	0	0	0	0	0	0	0	0	0	0	0	0	0	0	0	0	0	0	0	0	0	0	0	0	0	0	0	0	0	0
chrI	2250851	2250861	2250872	2	2	slc-17.6	slc-17.6	lgc-51	+	3638	abt-2	-	5062	0	0	0	0	0	0	0	0	0	0	0	0	0	0	0	0	0	0	0	0	0	0	0	0	0	0	0	0	0	0	0	0	0	0	0	0
chrI	2253293	2253293	2253293	1	1	slc-17.6	slc-17.6	lgc-51	+	6070	abt-2	-	2630	0	0	0	0	0	0	0	0	0	0	0	0	0	0	0	0	0	0	0	0	0	0	0	0	0	0	0	0	0	0	0	0	0	0	0	0
chrI	2253503	2253503	2253503	1	1	slc-17.6	slc-17.6	lgc-51	+	6280	abt-2	-	2420	0	0	0	0	0	0	0	0	0	0	0	0	0	0	0	0	0	0	0	0	0	0	0	0	0	0	0	0	0	0	0	0	0	0	0	0
chrI	2253989	2254019	2254038	4	4	slc-17.6	slc-17.6	lgc-51	+	6796	abt-2	-	1904	0	0	0	0	0	0	0	0	0	0	0	0	0	0	0	0	0	0	0	0	0	0	0	0	0	0	0	0	0	0	0	0	0	0	0	0
chrI	2254104	2254104	2254104	1	1	slc-17.6	slc-17.6	lgc-51	+	6881	abt-2	-	1819	0	0	0	0	0	0	0	0	0	0	0	0	0	0	0	0	0	0	0	0	0	0	0	0	0	0	0	0	0	0	0	0	0	0	0	0
chrI	2254246	2254246	2254246	1	1	slc-17.6	slc-17.6	lgc-51	+	7023	abt-2	-	1677	0	0	0	0	0	0	0	0	0	0	0	0	0	0	0	0	0	0	0	0	0	0	0	0	0	0	0	0	0	0	0	0	0	0	0	0
chrI	2254323	2254323	2254323	1	1	slc-17.6	slc-17.6	lgc-51	+	7100	abt-2	-	1600	0	0	0	0	0	0	0	0	0	0	0	0	0	0	0	0	0	0	0	0	0	0	0	0	0	0	0	0	0	0	0	0	0	0	0	0
chrI	2258142	2258142	2258142	1	1	abt-2	abt-2	slc-17.6	+	3241	Y39G10AL.1	+	21692	0	0	0	0	0	0	0	0	0	0	0	0	0	0	0	0	0	0	0	0	0	0	0	0	0	0	0	0	0	0	0	0	0	0	0	0
chrI	2262127	2262127	2262127	1	1	abt-2	abt-2	slc-17.6	+	7226	Y39G10AL.1	+	17707	0	0	0	0	0	0	0	0	0	0	0	0	0	0	0	0	0	0	0	0	0	0	0	0	0	0	0	0	0	0	0	0	0	0	0	0
chrI	2268411	2268411	2268411	1	1	abt-2	abt-2	slc-17.6	+	13510	Y39G10AL.1	+	11423	0	0	0	0	0	0	0	0	0	0	0	0	0	0	0	0	0	0	0	0	0	0	0	0	0	0	0	0	0	0	0	0	0	0	1	0
chrI	2268555	2268584	2268613	2	2	abt-2	abt-2	slc-17.6	+	13683	Y39G10AL.1	+	11250	0	0	0	0	0	0	0	0	0	0	0	0	0	0	0	0	0	0	0	0	0	0	0	0	0	0	0	0	0	0	0	0	0	0	1	0
chrI	2268736	2268736	2268736	1	1	abt-2	abt-2	slc-17.6	+	13835	Y39G10AL.1	+	11098	0	0	0	0	0	0	0	0	0	0	0	0	0	0	0	0	0	0	0	0	0	0	0	0	0	0	0	0	0	0	0	0	0	0	0	0
chrI	2269455	2269455	2269455	1	1	abt-2	abt-2	slc-17.6	+	14554	Y39G10AL.1	+	10379	0	0	0	0	0	0	0	0	0	0	0	0	0	0	0	0	0	0	0	0	0	0	0	0	0	0	0	0	0	0	0	0	0	0	0	0
chrI	2273066	2273087	2273109	2	2	abt-2	null	abt-2	-	221	Y39G10AL.1	+	6747	0	0	0	0	0	0	0	0	0	0	0	0	0	0	0	0	0	0	0	0	0	0	0	0	0	0	0	0	0	0	0	0	0	0	0	0
chrI	2273282	2273282	2273282	1	1	abt-2	null	abt-2	-	416	Y39G10AL.1	+	6552	0	0	0	0	0	0	0	0	0	0	0	0	0	0	0	0	0	0	0	0	0	0	0	0	0	0	0	0	0	0	0	0	0	0	0	0
chrI	2273483	2273483	2273483	1	1	abt-2	null	abt-2	-	617	Y39G10AL.1	+	6351	0	0	0	0	0	0	0	0	0	0	0	0	0	0	0	0	0	0	0	0	0	0	0	0	0	0	0	0	0	0	0	0	0	0	0	0
chrI	2273927	2273961	2273991	6	6	abt-2	null	abt-2	-	1095	Y39G10AL.1	+	5873	0	0	0	0	0	0	0	0	0	0	0	0	0	0	0	0	0	0	0	0	0	0	0	0	0	0	0	0	0	0	0	0	0	0	0	0
chrI	2275993	2275993	2275993	1	1	abt-2	null	abt-2	-	3127	Y39G10AL.1	+	3841	0	0	0	0	0	0	0	0	0	0	0	0	0	0	0	0	0	0	0	0	0	0	0	0	0	0	0	0	0	0	0	0	0	0	0	0
chrI	2277115	2277175	2277231	6	6	Y39G10AL.1	null	abt-2	-	4309	Y39G10AL.1	+	2659	0	0	0	0	0	0	0	0	0	0	0	0	0	0	0	0	0	0	0	0	0	0	0	0	0	0	0	0	0	0	0	0	0	0	0	0
chrI	2280413	2280413	2280413	1	1	Y39G10AL.1	Y39G10AL.1	abt-2	-	7547	cdk-7	-	701	0	0	0	0	0	0	0	0	0	0	0	0	0	0	0	0	0	0	0	0	0	0	0	0	0	0	0	0	0	0	0	0	0	0	0	0
chrI	2287418	2287418	2287418	1	1	cdk-7	cdk-7	Y39G10AL.1	+	6551	Y39G10AR.11	+	5714	0	0	0	0	0	0	0	0	0	0	0	0	0	0	0	0	0	0	0	0	0	0	0	0	0	0	0	0	0	0	0	0	0	0	0	0
chrI	2291097	2291097	2291097	1	1	cdk-7	cdk-7	Y39G10AL.1	+	10230	Y39G10AR.11	+	2035	0	0	0	0	0	0	0	0	0	0	0	0	0	0	0	0	0	0	0	0	0	0	0	0	0	0	0	0	0	0	0	0	0	0	0	0
chrI	2291160	2291232	2291327	154	101	cdk-7	null	cdk-7	-	49	Y39G10AR.11	+	1900	0	1	1	1	0	1	0	1	2	1	0	1	1	1	0	0	0	1	1	0	0	0	0	1	1	0	3	1	0	1	0	1	0	0	1	1
chrI	2291470	2291515	2291588	5	4	cdk-7	null	cdk-7	-	332	Y39G10AR.11	+	1617	0	0	0	0	0	0	0	0	0	0	0	0	0	0	0	0	0	0	0	0	0	0	0	0	0	0	0	0	0	0	0	0	0	0	0	0
chrI	2292766	2292766	2292766	1	1	Y39G10AR.11	null	cdk-7	-	1583	Y39G10AR.11	+	366	0	0	0	0	0	0	0	0	0	0	0	0	0	0	0	0	0	0	0	0	0	0	0	0	0	0	0	0	0	0	0	0	0	0	0	0
chrI	2292865	2292975	2293050	117	84	Y39G10AR.11	null	cdk-7	-	1792	Y39G10AR.11	+	157	0	0	0	1	0	1	1	1	1	1	0	0	1	0	0	0	0	1	0	0	0	0	0	1	3	0	0	0	0	0	0	1	0	0	1	0
chrI	2293144	2293146	2293149	2	2	Y39G10AR.11	Y39G10AR.11	cdk-7	-	1963	tpxl-1	-	4134	0	0	0	0	0	0	0	0	0	0	0	0	0	0	0	0	0	0	0	0	0	0	0	0	0	0	0	0	0	0	0	0	0	0	0	0
chrI	2293590	2293590	2293590	1	1	Y39G10AR.11	Y39G10AR.11	cdk-7	-	2407	tpxl-1	-	3690	0	0	0	0	0	0	0	0	0	0	0	0	0	0	0	0	0	0	0	0	0	0	0	0	0	0	0	0	0	0	0	0	0	0	0	0
chrI	2293808	2293808	2293808	1	1	Y39G10AR.11	Y39G10AR.11	cdk-7	-	2625	tpxl-1	-	3472	0	0	0	0	0	0	0	0	0	0	0	0	0	0	0	0	0	0	0	0	0	0	0	0	0	0	0	0	0	0	0	0	0	0	0	0
chrI	2294598	2294598	2294598	1	1	Y39G10AR.11	Y39G10AR.11	cdk-7	-	3415	tpxl-1	-	2682	0	0	0	0	0	0	0	0	0	0	0	0	0	0	0	0	0	0	0	0	0	0	0	1	0	0	0	0	0	0	0	0	0	0	0	0
chrI	2296261	2296261	2296261	1	1	Y39G10AR.11	Y39G10AR.11	cdk-7	-	5078	tpxl-1	-	1019	0	0	0	0	0	0	0	0	0	0	0	0	0	0	0	0	0	0	0	0	0	0	0	0	0	0	0	0	0	0	0	0	0	0	0	0
chrI	2297499	2297499	2297499	1	1	tpxl-1	tpxl-1	Y39G10AR.11	+	187	epg-2	+	2587	0	0	0	0	0	0	0	0	0	0	0	0	0	0	0	0	0	0	0	0	0	0	0	0	0	0	0	0	0	0	0	0	0	0	0	0
chrI	2297585	2297603	2297619	3	3	tpxl-1	tpxl-1	Y39G10AR.11	+	291	epg-2	+	2483	0	0	0	0	0	0	0	0	0	0	0	0	1	0	0	0	0	0	0	0	0	0	0	0	0	0	0	0	0	0	0	0	0	0	0	0
chrI	2299621	2299759	2299901	57	51	tpxl-1	tpxl-1	Y39G10AR.11	+	2447	epg-2	+	327	0	0	1	0	0	1	0	0	1	0	0	0	1	0	0	0	0	0	0	0	0	0	2	0	0	0	0	1	0	1	0	1	1	0	0	0
chrI	2300639	2300639	2300639	1	1	tpxl-1	tpxl-1	Y39G10AR.11	+	3327	icp-1	-	3831	0	0	0	0	0	0	0	0	0	0	0	0	0	0	0	0	0	0	0	0	0	0	0	0	0	0	0	0	0	0	0	0	0	0	0	0
chrI	2302575	2302575	2302575	1	1	tpxl-1	tpxl-1	Y39G10AR.11	+	5263	icp-1	-	1895	0	0	0	0	0	0	0	0	0	0	0	0	0	0	0	0	0	0	0	0	0	0	1	0	0	0	0	0	0	0	0	0	0	0	0	0
chrI	2302916	2302916	2302916	1	1	tpxl-1	tpxl-1	epg-2	+	92	icp-1	-	1554	0	0	0	0	0	0	0	0	0	0	0	0	0	0	0	0	0	0	0	0	0	0	0	0	1	0	0	0	0	0	0	0	0	0	0	0
chrI	2304133	2304133	2304133	1	1	tpxl-1	tpxl-1	epg-2	+	1309	icp-1	-	337	0	0	0	0	0	0	0	0	0	0	0	0	0	0	0	0	0	0	0	0	0	0	0	0	1	0	0	0	0	0	0	0	0	0	0	0
chrI	2306026	2306026	2306026	1	1	icp-1	icp-1	epg-2	+	3202	Y39G10AR.9	+	959	0	0	0	0	0	0	0	0	0	0	0	0	0	0	0	0	0	0	0	0	0	0	0	0	0	0	0	0	0	0	0	0	0	0	0	0
chrI	2306901	2306926	2306982	26	20	Y39G10AR.9	null	icp-1	-	110	Y39G10AR.9	+	59	0	0	0	1	0	1	0	0	0	1	0	0	0	0	0	0	0	0	0	0	0	0	0	0	0	0	0	0	0	0	0	0	0	0	0	0
chrI	2309384	2309384	2309384	1	1	Y39G10AR.21	Y39G10AR.21	Y39G10AR.9	+	413	tbca-1	+	3112	0	0	0	0	0	0	0	0	0	0	0	0	0	0	0	0	0	0	0	0	0	0	0	0	0	0	0	0	0	0	0	0	0	0	0	0
chrI	2311948	2311948	2311948	1	1	Y39G10AR.21	Y39G10AR.21	Y39G10AR.9	+	2977	tbca-1	+	548	0	0	0	0	0	0	0	0	0	0	0	0	0	0	0	0	0	0	0	0	0	0	0	0	0	0	0	0	0	0	0	0	0	0	0	0
chrI	2312114	2312114	2312114	1	1	Y39G10AR.21	Y39G10AR.21	Y39G10AR.9	+	3143	tbca-1	+	382	0	0	0	0	0	0	0	0	0	0	0	0	0	0	0	0	0	0	0	0	0	0	0	0	0	0	0	0	0	0	0	0	0	0	0	0
chrI	2312208	2312257	2312318	6	4	tbca-1	null	Y39G10AR.21	+	127	tbca-1	+	239	0	0	0	0	0	0	0	0	0	0	0	0	0	0	0	0	0	0	0	0	0	0	0	0	0	0	0	0	0	0	0	0	0	0	0	0
chrI	2312418	2312418	2312418	1	1	tbca-1	null	Y39G10AR.21	+	288	tbca-1	+	78	0	0	0	0	0	0	0	0	0	0	0	0	0	0	0	0	0	0	0	0	0	0	0	0	0	0	0	0	0	0	0	0	0	0	0	0
chrI	2313097	2313135	2313220	56	43	Y39G10AR.8	null	tbca-1	+	127	Y39G10AR.8	+	136	0	0	0	1	0	1	0	1	0	1	0	0	0	2	0	0	0	0	0	0	0	0	0	1	0	0	0	0	0	0	0	0	0	0	1	0
chrI	2318897	2318900	2318904	2	2	mcm-4	mcm-4	Y39G10AR.7	+	595	Y39G10AR.32	-	3125	0	0	0	0	0	0	0	0	0	0	0	0	0	0	0	0	0	0	0	0	0	0	0	0	0	0	0	0	0	0	0	0	0	0	0	0
chrI	2321840	2321840	2321840	1	1	mcm-4	mcm-4	Y39G10AR.7	+	3535	Y39G10AR.32	-	185	0	0	0	0	0	0	0	0	0	0	0	0	0	0	0	0	0	0	0	0	0	0	0	0	0	0	0	0	0	0	0	0	0	0	0	0
chrI	2321915	2321971	2322036	100	73	mcm-4	null	mcm-4	-	124	Y39G10AR.32	-	54	0	1	0	1	0	1	0	0	1	1	0	0	0	2	0	0	0	1	0	0	0	0	0	0	0	0	2	0	1	0	0	0	0	0	0	0
chrI	2322862	2322862	2322862	2	1	Y39G10AR.32	null	Y39G10AR.32	-	266	Y39G10AR.15	-	962	0	0	0	0	0	0	0	0	0	0	0	0	0	0	0	0	0	0	0	0	0	0	0	0	0	0	0	0	0	0	0	0	0	0	0	0
chrI	2324818	2324818	2324818	1	1	Y39G10AR.15	Y39G10AR.15	Y39G10AR.32	-	2222	srbc-64	+	3171	0	0	0	0	0	0	0	0	0	0	0	0	0	0	0	0	0	0	0	0	0	0	0	0	0	0	0	0	0	0	0	0	0	0	0	0
chrI	2326170	2326170	2326170	1	1	Y39G10AR.15	Y39G10AR.15	Y39G10AR.32	-	3574	srbc-64	+	1819	0	0	0	0	0	0	0	0	0	0	0	0	0	0	0	0	0	0	0	0	0	0	0	0	0	0	0	0	0	0	0	0	0	0	0	0
chrI	2329651	2329670	2329689	2	2	srbc-64	srbc-64	Y39G10AR.15	-	2341	Y39G10AR.16	-	1225	0	0	0	0	0	0	0	0	0	0	0	0	0	0	0	0	0	0	0	0	0	0	0	0	0	0	0	0	0	0	0	0	0	0	0	0
chrI	2330640	2330640	2330640	1	1	Y39G10AR.16	null	srbc-64	+	478	Y39G10AR.16	-	255	0	0	0	0	0	0	0	0	0	0	0	0	0	0	0	0	0	0	0	0	0	0	0	0	0	0	0	0	0	0	0	0	0	0	1	0
chrI	2331986	2331986	2331986	1	1	Y39G10AR.16	Y39G10AR.16	srbc-64	+	1824	ugt-31	+	1340	0	0	0	0	0	0	0	0	0	0	0	0	0	0	0	0	0	0	0	0	0	0	0	0	0	0	0	0	0	0	0	0	0	0	0	0
chrI	2333220	2333220	2333220	1	1	ugt-31	null	Y39G10AR.16	-	585	ugt-31	+	106	0	0	0	0	0	0	0	0	0	0	0	0	0	0	0	0	0	0	0	0	0	0	0	0	0	0	0	0	0	0	0	0	0	0	0	0
chrI	2333536	2333536	2333536	1	1	ugt-31	ugt-31	Y39G10AR.16	-	901	zeel-1	+	8680	0	0	0	0	0	0	0	0	0	0	0	0	0	0	0	0	0	0	0	0	0	0	0	0	0	0	0	0	0	0	0	0	0	0	1	0
chrI	2334923	2334948	2334974	2	2	ugt-31	ugt-31	Y39G10AR.16	-	2313	zeel-1	+	7268	0	0	0	0	0	0	0	0	0	0	0	0	0	0	0	0	0	0	0	0	0	0	0	0	0	0	0	0	0	0	0	0	0	0	0	0
chrI	2335067	2335088	2335125	3	3	ugt-31	ugt-31	Y39G10AR.16	-	2453	zeel-1	+	7128	0	0	0	0	0	0	0	0	0	0	0	0	0	0	0	0	0	0	0	0	0	0	0	0	0	0	0	0	0	0	0	0	0	0	1	0
chrI	2335286	2335286	2335286	1	1	ugt-31	ugt-31	Y39G10AR.16	-	2651	zeel-1	+	6930	0	0	0	0	0	0	0	0	0	0	0	0	0	0	0	0	0	0	0	0	0	0	0	0	0	0	0	0	0	0	0	0	0	0	1	0
chrI	2335971	2335971	2335971	1	1	ugt-31	ugt-31	Y39G10AR.16	-	3336	zeel-1	+	6245	0	0	0	0	0	0	0	0	0	0	0	0	0	0	0	0	0	0	0	0	0	0	0	0	0	0	0	0	0	0	0	0	0	0	1	0
chrI	2336531	2336531	2336531	1	1	ugt-31	ugt-31	Y39G10AR.16	-	3896	zeel-1	+	5685	0	0	0	0	0	0	0	0	0	0	0	0	0	0	0	0	0	0	0	0	0	0	0	0	0	0	0	0	0	0	0	0	0	0	1	0
chrI	2338089	2338089	2338089	1	1	ugt-31	ugt-31	Y39G10AR.16	-	5454	zeel-1	+	4127	0	0	0	0	0	0	0	0	0	0	0	0	0	0	0	0	0	0	0	0	0	0	0	0	0	0	0	0	0	0	0	0	0	0	1	0
chrI	2338164	2338164	2338164	1	1	ugt-31	ugt-31	Y39G10AR.16	-	5529	zeel-1	+	4052	0	0	0	0	0	0	0	0	0	0	0	0	0	0	0	0	0	0	0	0	0	0	0	0	0	0	0	0	0	0	0	0	0	0	0	0
chrI	2342200	2342207	2342215	2	2	zeel-1	null	ugt-31	+	3519	zeel-1	+	9	0	0	0	0	0	0	0	0	0	0	0	0	0	0	0	0	0	0	0	0	0	0	0	0	0	0	0	0	0	0	0	0	0	0	0	0
chrI	2343034	2343034	2343034	1	1	zeel-1	zeel-1	ugt-31	+	4346	peel-1	+	9801	0	0	0	0	0	0	0	0	0	0	0	1	0	0	0	0	0	0	0	0	0	0	0	0	0	0	0	0	0	0	0	0	0	0	0	0
chrI	2357782	2357782	2357782	1	1	nekl-1	null	peel-1	+	1544	nekl-1	+	101	0	0	0	0	0	0	0	0	0	0	0	0	0	0	0	0	0	0	0	0	0	0	0	0	0	0	0	0	0	0	0	0	0	0	0	0
chrI	2359921	2359921	2359921	1	1	nekl-1	nekl-1	peel-1	+	3683	sydn-1	-	17168	0	0	0	0	0	0	0	0	0	0	0	0	0	0	0	0	0	0	0	0	0	0	0	0	0	0	0	0	0	0	0	0	0	0	0	0
chrI	2361459	2361459	2361459	1	1	nekl-1	nekl-1	peel-1	+	5221	sydn-1	-	15630	0	0	0	0	0	0	0	0	0	0	0	0	0	0	0	0	0	0	0	0	0	0	0	0	0	0	0	0	0	0	0	0	0	0	1	0
chrI	2363070	2363070	2363070	1	1	nekl-1	nekl-1	peel-1	+	6832	sydn-1	-	14019	0	0	0	0	0	0	0	0	0	0	0	0	0	0	0	0	0	0	0	0	0	0	0	0	0	0	0	0	0	0	0	0	0	0	1	0
chrI	2364016	2364016	2364016	1	1	nekl-1	nekl-1	peel-1	+	7778	sydn-1	-	13073	0	0	0	0	0	0	0	0	0	0	0	0	0	0	0	0	0	0	0	0	0	0	0	0	0	0	0	0	0	0	0	0	0	0	1	0
chrI	2364132	2364132	2364132	1	1	nekl-1	nekl-1	peel-1	+	7894	sydn-1	-	12957	0	0	0	0	0	0	0	0	0	0	0	0	0	0	0	0	0	0	0	0	0	0	0	0	0	0	0	0	0	0	0	0	0	0	0	0
chrI	2364218	2364218	2364218	1	1	nekl-1	nekl-1	peel-1	+	7980	sydn-1	-	12871	0	0	0	0	0	0	0	0	0	0	0	0	0	0	0	0	0	0	0	0	0	0	0	0	0	0	0	0	0	0	0	0	0	0	1	0
chrI	2364959	2364959	2364959	1	1	nekl-1	nekl-1	peel-1	+	8721	sydn-1	-	12130	0	0	0	0	0	0	0	0	0	0	0	0	0	0	0	0	0	0	0	0	0	0	0	0	0	0	0	0	0	0	0	0	0	0	1	0
chrI	2365062	2365062	2365062	1	1	nekl-1	nekl-1	peel-1	+	8824	sydn-1	-	12027	0	0	0	0	0	0	0	0	0	0	0	0	0	0	0	0	0	0	0	0	0	0	0	0	0	0	0	0	0	0	0	0	0	0	0	0
chrI	2368773	2368773	2368773	1	1	nekl-1	nekl-1	peel-1	+	12535	sydn-1	-	8316	0	0	0	0	0	0	0	0	0	0	0	0	0	0	0	0	0	0	0	0	0	0	0	0	0	0	0	0	0	0	0	0	0	0	0	0
chrI	2368840	2368840	2368840	1	1	nekl-1	nekl-1	peel-1	+	12602	sydn-1	-	8249	0	0	0	0	0	0	0	0	0	0	0	0	0	0	0	0	0	0	0	0	0	0	0	0	0	0	0	0	0	0	0	0	0	0	0	0
chrI	2369812	2369812	2369812	1	1	nekl-1	nekl-1	peel-1	+	13574	sydn-1	-	7277	0	0	0	0	0	0	0	0	0	0	0	0	0	0	0	0	0	0	0	0	0	0	0	0	0	0	0	0	0	0	0	0	0	0	1	0
chrI	2370787	2370787	2370787	1	1	nekl-1	nekl-1	peel-1	+	14549	sydn-1	-	6302	0	0	0	0	0	0	0	0	0	0	0	0	0	0	0	0	0	0	0	0	0	0	0	0	0	0	0	0	0	0	0	0	0	0	0	0
chrI	2374945	2374945	2374945	1	1	nekl-1	null	nekl-1	+	1981	sydn-1	-	2144	0	0	0	0	0	0	0	0	0	0	0	0	0	0	0	0	0	0	0	0	0	0	0	0	0	0	0	0	0	0	0	0	0	0	1	0
chrI	2379899	2379899	2379899	1	1	sydn-1	sydn-1	nekl-1	+	6935	dot-1.1	-	3053	0	0	0	0	0	0	0	0	0	0	0	0	0	0	0	0	0	0	0	0	0	0	0	0	0	0	0	0	0	0	0	0	0	0	1	0
chrI	2380635	2380640	2380645	2	2	sydn-1	sydn-1	nekl-1	+	7676	dot-1.1	-	2312	0	0	0	0	0	0	0	0	0	0	0	0	0	0	0	0	0	0	0	0	0	0	0	0	0	0	0	0	0	0	0	0	0	0	1	0
chrI	2380774	2380774	2380774	1	1	sydn-1	sydn-1	nekl-1	+	7810	dot-1.1	-	2178	0	0	0	0	0	0	0	0	0	0	0	0	0	0	0	0	0	0	0	0	0	0	0	0	0	0	0	0	0	0	0	0	0	0	0	0
chrI	2380865	2380865	2380865	1	1	sydn-1	sydn-1	nekl-1	+	7901	dot-1.1	-	2087	0	0	0	0	0	0	0	0	0	0	0	0	0	0	0	0	0	0	0	0	0	0	0	0	0	0	0	0	0	0	0	0	0	0	1	0
chrI	2381410	2381410	2381410	1	1	sydn-1	sydn-1	nekl-1	+	8446	dot-1.1	-	1542	0	0	0	0	0	0	0	0	0	0	0	0	0	0	0	0	0	0	0	0	0	0	0	0	0	0	0	0	0	0	0	0	0	0	0	0
chrI	2385149	2385174	2385200	17	14	dot-1.1	dot-1.1	sydn-1	-	3323	zwl-1	+	17058	0	0	0	0	0	0	0	0	0	0	0	0	0	0	0	0	0	0	0	0	0	0	0	0	0	0	0	0	0	0	0	0	0	0	0	0
chrI	2388702	2388702	2388702	1	1	dot-1.1	dot-1.1	sydn-1	-	6851	zwl-1	+	13530	0	0	0	0	0	0	0	0	0	0	0	0	0	0	0	0	0	0	0	0	0	0	0	0	0	0	0	0	0	0	0	0	0	0	0	0
chrI	2393477	2393574	2393623	63	51	dot-1.1	dot-1.1	sydn-1	-	11723	zwl-1	+	8658	0	0	0	1	0	1	0	0	1	1	0	0	0	0	0	0	0	0	0	0	0	0	0	0	0	0	1	0	0	0	0	0	0	0	1	0
chrI	2401577	2401653	2401694	111	78	dot-1.1	null	dot-1.1	-	165	zwl-1	+	579	0	1	0	1	0	1	0	1	1	1	0	0	0	2	0	0	0	0	1	0	0	0	0	1	1	0	2	0	0	0	0	1	0	0	1	0
chrI	2403266	2403266	2403266	1	1	zwl-1	zwl-1	dot-1.1	-	1778	F23C8.13	+	11867	0	0	0	0	0	0	0	0	0	0	0	0	0	0	0	0	0	0	0	0	0	0	0	0	0	0	0	0	0	0	0	0	0	0	0	0
chrI	2404475	2404479	2404488	5	4	zwl-1	zwl-1	dot-1.1	-	2991	F23C8.13	+	10654	0	0	0	0	0	0	0	0	0	0	0	0	0	0	0	0	0	0	0	0	0	0	0	0	0	0	0	0	0	0	0	0	0	0	0	0
chrI	2405611	2405611	2405611	1	1	zwl-1	zwl-1	dot-1.1	-	4123	F23C8.13	+	9522	0	0	0	0	0	0	0	0	0	0	0	0	0	0	0	0	0	0	0	0	0	0	0	0	0	0	0	0	0	0	0	0	0	0	0	0
chrI	2410001	2410001	2410001	1	1	F23C8.13	null	zwl-1	+	14	F23C8.13	+	5132	0	0	0	0	0	0	0	0	0	0	0	0	0	0	0	0	0	0	0	0	0	0	0	0	0	0	0	0	0	0	0	0	0	0	0	0
chrI	2410084	2410138	2410234	123	107	F23C8.13	null	zwl-1	+	151	F23C8.13	+	4995	1	0	1	1	0	0	1	1	1	1	1	1	1	0	1	0	1	1	0	0	1	0	0	1	0	1	0	1	0	1	1	1	1	1	0	0
chrI	2411766	2411766	2411766	1	1	F23C8.13	null	zwl-1	+	1779	F23C8.13	+	3367	0	0	0	0	0	0	0	0	0	0	0	0	0	0	0	0	0	0	0	0	0	0	0	0	0	0	0	0	0	0	0	0	0	0	0	0
chrI	2414244	2414272	2414308	6	5	F23C8.13	null	zwl-1	+	4285	F23C8.13	+	861	0	0	0	0	0	0	0	0	0	0	0	0	0	0	0	0	0	0	0	0	0	0	0	0	0	0	0	0	0	0	0	0	0	0	0	0
chrI	2414828	2414835	2414843	2	2	F23C8.13	null	zwl-1	+	4848	F23C8.13	+	298	0	0	0	0	0	0	0	0	0	0	0	0	0	0	0	0	0	0	0	0	0	0	0	0	0	0	0	0	0	0	0	0	0	0	0	0
chrI	2415649	2415649	2415649	1	1	F23C8.13	F23C8.13	zwl-1	+	5662	F23C8.5	-	2801	0	0	0	0	0	0	0	0	0	0	0	0	0	0	0	0	0	0	0	0	0	0	0	0	0	0	0	0	0	0	0	0	0	0	0	0
chrI	2417078	2417078	2417078	1	1	F23C8.13	F23C8.13	zwl-1	+	7091	F23C8.5	-	1372	0	0	0	0	0	0	0	0	0	0	0	0	0	0	0	0	0	0	0	0	0	0	0	0	0	0	0	0	0	0	0	0	0	0	0	0
chrI	2417204	2417204	2417204	1	1	F23C8.13	F23C8.13	zwl-1	+	7217	F23C8.5	-	1246	0	0	0	0	0	0	0	0	0	0	0	0	0	0	0	0	0	0	0	0	0	0	0	0	0	0	0	0	0	0	0	0	0	0	0	0
chrI	2417458	2417458	2417458	1	1	F23C8.13	F23C8.13	zwl-1	+	7471	F23C8.5	-	992	0	0	0	0	0	0	0	0	0	0	0	0	0	0	0	0	0	0	0	0	0	0	0	0	0	0	0	0	0	0	0	0	0	0	0	0
chrI	2418137	2418137	2418137	1	1	F23C8.13	F23C8.13	zwl-1	+	8150	F23C8.5	-	313	0	0	0	0	0	0	0	0	0	0	0	0	0	0	0	0	0	0	0	0	0	0	0	0	0	0	0	0	0	0	0	0	0	0	0	0
chrI	2418251	2418274	2418298	2	2	F23C8.13	F23C8.13	zwl-1	+	8287	F23C8.5	-	176	0	0	0	0	0	0	0	0	0	0	0	0	0	0	0	0	0	0	0	0	0	0	0	0	0	0	0	0	0	0	0	0	0	0	0	0
chrI	2419840	2419840	2419840	1	1	F23C8.5	F23C8.5	F23C8.13	+	1319	did-2	-	991	0	0	0	0	0	0	0	0	0	0	0	0	0	0	0	0	0	0	0	0	0	0	0	0	0	0	0	0	0	0	0	0	0	0	0	0
chrI	2420587	2420663	2420719	27	23	F23C8.5	null	F23C8.5	-	259	did-2	-	168	0	0	0	0	0	1	0	0	0	1	0	0	0	0	0	0	0	0	0	0	0	0	0	0	3	0	1	0	0	0	0	0	0	0	0	0
chrI	2421725	2421847	2421953	59	44	did-2	null	did-2	-	105	F23C8.7	-	487	0	0	0	1	0	1	0	1	1	1	0	0	0	0	0	0	0	0	0	0	0	0	0	0	1	0	0	0	0	0	0	1	0	0	0	0
chrI	2427369	2427369	2427369	1	1	F23C8.7	null	F23C8.7	-	2296	F23C8.8	-	2314	0	0	0	0	0	0	0	0	0	0	0	1	0	0	0	0	0	0	0	0	0	0	0	0	0	0	0	0	0	0	0	0	0	0	0	0
chrI	2433719	2433744	2433806	66	49	F23C8.9	null	F23C8.9	-	131	ubxn-1	+	260	0	0	0	1	0	1	0	0	1	1	0	0	0	0	0	0	0	0	0	0	0	0	0	0	0	0	1	0	1	0	0	0	0	0	1	0
chrI	2437029	2437093	2437142	9	9	F23C8.14	null	F23C8.14	-	9	F23C8.3	+	1708	0	0	0	0	0	0	0	0	0	0	0	0	0	0	0	0	0	0	0	0	0	0	0	0	0	0	0	0	0	0	0	0	0	0	0	0
chrI	2437784	2437784	2437784	1	1	F23C8.14	null	F23C8.14	-	700	F23C8.3	+	1017	0	0	0	0	0	0	0	0	0	0	0	0	0	0	0	0	0	0	0	0	0	0	0	0	0	0	1	0	0	0	0	0	0	0	0	0
chrI	2440367	2440367	2440367	1	1	F23C8.3	F23C8.3	F23C8.14	-	3283	inx-19	-	11541	0	0	0	0	0	0	0	0	0	0	0	0	0	0	0	0	0	0	0	0	0	0	0	0	0	0	0	0	0	0	0	0	0	0	0	0
chrI	2447488	2447488	2447488	1	1	inx-19	null	F23C8.3	+	4540	inx-19	-	4420	0	0	0	0	0	0	0	0	0	0	0	0	0	0	0	0	0	0	0	0	0	0	0	0	0	0	0	0	0	0	0	0	0	0	0	0
chrI	2458196	2458196	2458196	1	1	inx-19	inx-19	F23C8.3	+	15248	Y74C10AL.2	-	10591	0	0	0	0	0	0	0	0	0	0	0	0	0	0	0	0	0	0	0	0	0	0	0	0	0	0	0	0	0	0	0	0	0	0	0	0
chrI	2458776	2458791	2458807	2	2	inx-19	inx-19	F23C8.3	+	15843	Y74C10AL.2	-	9996	0	0	0	0	0	0	0	0	0	0	0	0	0	0	0	0	0	0	0	0	0	0	0	0	0	0	0	0	0	0	0	0	0	0	0	0
chrI	2463234	2463234	2463234	1	1	inx-19	inx-19	F23C8.3	+	20286	Y74C10AL.2	-	5553	0	0	0	0	0	0	0	0	0	0	0	0	0	0	0	0	0	0	0	0	0	0	0	0	0	0	0	0	0	0	0	0	0	0	0	0
chrI	2463327	2463327	2463327	1	1	inx-19	inx-19	F23C8.3	+	20379	Y74C10AL.2	-	5460	0	0	0	0	0	0	0	0	0	0	0	0	0	0	0	0	0	0	0	0	0	0	0	0	0	0	0	0	0	0	0	0	0	0	0	0
chrI	2464735	2464741	2464751	3	3	inx-19	null	inx-19	-	104	Y74C10AL.2	-	4046	0	0	0	0	0	0	0	0	0	0	0	0	0	0	0	0	0	0	0	0	0	0	0	0	0	0	0	1	0	0	0	0	0	0	0	0
chrI	2464812	2464812	2464812	1	1	inx-19	null	inx-19	-	175	Y74C10AL.2	-	3975	0	0	0	0	0	0	0	0	0	0	0	0	0	0	0	0	0	0	0	0	0	0	0	0	0	0	0	0	0	0	0	0	0	0	0	0
chrI	2466351	2466396	2466444	3	3	inx-19	null	inx-19	-	1759	Y74C10AL.2	-	2391	0	0	0	0	0	0	0	0	0	0	0	0	0	0	0	0	0	0	0	0	0	0	0	0	0	0	0	1	0	0	0	0	0	0	0	0
chrI	2470953	2470953	2470953	1	1	Y74C10AL.2	Y74C10AL.2	inx-19	-	6316	abtm-1	-	1319	0	0	0	0	0	0	0	0	0	0	0	0	0	0	0	0	0	0	0	0	0	1	0	0	0	0	0	0	0	0	0	0	0	0	0	0
chrI	2482950	2482958	2482967	2	2	abtm-1	abtm-1	Y74C10AL.2	-	10986	Y74C10AR.2	+	245	0	0	0	0	0	0	0	0	0	0	0	0	0	0	0	0	0	0	0	0	0	0	0	0	0	0	0	0	0	0	0	0	0	0	0	0
chrI	2485584	2485646	2485687	102	79	eif-3.I	null	Y74C10AR.2	+	1918	eif-3.I	+	222	0	1	0	1	0	1	1	1	1	1	0	0	1	1	1	0	0	0	0	0	0	0	0	1	0	0	2	0	0	0	0	1	0	0	1	1
chrI	2487848	2487896	2487930	55	51	eif-3.I	eif-3.I	Y74C10AR.2	+	4168	Y23H5B.6	+	2080	0	0	1	0	0	0	0	0	1	0	0	0	0	0	1	0	0	0	0	0	1	0	0	0	0	0	0	1	0	1	1	1	0	0	0	0
chrI	2493886	2493886	2493886	1	1	Y23H5B.6	Y23H5B.6	eif-3.I	+	4113	Y23H5B.5	+	4248	0	0	0	0	0	0	0	0	0	0	0	0	0	0	0	0	0	0	0	0	0	0	0	0	0	0	0	0	0	0	0	0	0	0	0	0
chrI	2500196	2500196	2500196	1	1	Y23H5B.5	Y23H5B.5	Y23H5B.6	+	2813	dmsr-2	+	33072	0	0	0	0	0	0	0	0	0	0	0	0	0	0	0	0	0	0	0	0	0	0	0	0	0	0	0	0	0	0	0	0	0	0	0	0
chrI	2502678	2502678	2502678	1	1	Y23H5B.5	Y23H5B.5	Y23H5B.6	+	5295	dmsr-2	+	30590	0	0	0	0	0	0	0	0	0	0	0	0	0	0	0	0	0	0	0	0	0	0	0	0	0	0	0	0	0	0	0	0	0	0	1	0
chrI	2503252	2503252	2503252	1	1	Y23H5B.5	Y23H5B.5	Y23H5B.6	+	5869	dmsr-2	+	30016	0	0	0	0	0	0	0	0	0	0	0	0	0	0	0	0	0	0	0	0	0	0	0	0	0	0	0	0	0	0	0	0	0	0	1	0
chrI	2509992	2509992	2509992	1	1	dmsr-2	null	Y23H5B.5	+	3759	dmsr-2	+	23276	0	0	0	0	0	0	0	0	0	0	0	0	0	0	0	0	0	0	0	0	0	0	0	0	0	0	0	0	0	0	0	0	0	0	0	0
chrI	2514220	2514344	2514404	149	125	dmsr-2	null	Y23H5B.5	+	8111	dmsr-2	+	18924	1	0	1	1	0	1	1	1	2	0	1	1	1	0	1	0	1	1	0	0	1	0	1	0	0	1	0	1	0	1	1	1	1	0	0	0
chrI	2519101	2519101	2519101	1	1	dmsr-2	null	Y23H5B.5	+	12868	dmsr-2	+	14167	0	0	0	0	0	0	0	0	0	0	0	0	0	0	0	0	0	0	0	0	0	0	0	0	0	0	0	0	0	0	0	0	0	0	0	0
chrI	2525414	2525414	2525414	1	1	dmsr-2	null	Y23H5B.5	+	19181	dmsr-2	+	7854	0	0	0	0	0	0	0	0	0	0	0	0	0	0	0	0	0	0	0	0	0	0	0	0	0	0	0	0	0	0	0	0	0	0	0	0
chrI	2525892	2525892	2525892	1	1	dmsr-2	null	Y23H5B.5	+	19659	dmsr-2	+	7376	0	0	0	0	0	0	0	0	0	0	0	0	0	0	0	0	0	0	0	0	0	0	0	0	0	0	0	0	0	0	0	0	0	0	0	0
chrI	2526240	2526240	2526240	1	1	dmsr-2	null	Y23H5B.5	+	20007	dmsr-2	+	7028	0	0	0	0	0	0	0	0	0	0	0	0	0	0	0	0	0	0	0	0	0	0	0	0	0	0	0	0	0	0	0	0	0	0	0	0
chrI	2526535	2526535	2526535	1	1	dmsr-2	null	Y23H5B.5	+	20302	dmsr-2	+	6733	0	0	0	0	0	0	0	0	0	0	0	0	0	0	0	0	0	0	0	0	0	0	0	0	0	0	0	0	0	0	0	0	0	0	1	0
chrI	2531504	2531504	2531504	1	1	dmsr-2	null	Y23H5B.5	+	25271	dmsr-2	+	1764	0	0	0	0	0	0	0	0	0	0	0	0	0	0	0	0	0	0	0	0	0	0	0	0	0	0	0	0	0	0	0	0	0	0	0	0
chrI	2532518	2532522	2532527	2	2	dmsr-2	null	Y23H5B.5	+	26289	dmsr-2	+	746	0	0	0	0	0	0	0	0	0	0	0	0	0	0	0	0	0	0	0	0	0	0	0	0	0	0	0	0	0	0	0	0	0	0	0	0
chrI	2533073	2533082	2533092	2	2	dmsr-2	null	Y23H5B.5	+	26849	dmsr-2	+	186	0	0	0	0	0	0	0	0	0	0	0	0	0	0	0	0	0	0	0	0	0	0	0	0	0	0	0	0	0	0	0	0	0	0	0	0
chrI	2533166	2533166	2533166	1	1	dmsr-2	null	Y23H5B.5	+	26933	dmsr-2	+	102	0	0	0	0	0	0	0	0	1	0	0	0	0	0	0	0	0	0	0	0	0	0	0	0	0	0	0	0	0	0	0	0	0	0	0	0
chrI	2535117	2535134	2535160	4	3	dmsr-2	dmsr-2	Y23H5B.5	+	28901	Y23H5B.3	+	9615	0	0	0	0	0	0	0	0	0	0	0	0	0	0	0	0	0	0	0	0	0	0	0	0	0	0	0	0	0	0	0	0	0	0	0	0
chrI	2537127	2537127	2537127	1	1	dmsr-2	dmsr-2	Y23H5B.5	+	30894	Y23H5B.3	+	7622	0	0	0	0	0	0	0	0	0	0	0	0	0	0	0	0	0	0	0	0	0	0	0	0	0	0	0	0	0	0	0	0	0	0	0	0
chrI	2538615	2538615	2538615	1	1	dmsr-2	dmsr-2	Y23H5B.5	+	32382	Y23H5B.3	+	6134	0	0	0	0	0	0	0	0	0	0	0	0	0	0	0	0	0	0	0	0	0	0	0	0	0	0	0	0	0	0	0	0	0	0	0	0
chrI	2548985	2548985	2548985	1	1	Y23H5B.8	null	Y23H5B.8	-	658	nspd-8	-	2390	0	0	0	0	0	0	0	0	0	0	0	0	0	0	0	0	0	0	0	0	0	0	0	0	0	0	0	0	0	0	0	0	0	0	0	0
chrI	2552942	2552976	2553019	3	3	Y23H5B.1	null	nspd-8	-	1386	Y23H5B.1	+	58	0	0	0	0	0	0	0	0	0	0	0	0	0	0	0	0	0	0	0	0	0	0	0	0	0	0	0	0	0	0	0	0	0	0	0	0
chrI	2566941	2566941	2566941	1	1	scrt-1	null	ssp-19	+	3892	scrt-1	+	1931	0	0	0	0	0	0	0	0	0	0	0	0	0	0	0	0	0	0	0	0	0	0	0	0	0	0	0	0	0	0	0	0	0	0	0	0
chrI	2568283	2568283	2568283	1	1	scrt-1	null	ssp-19	+	5234	scrt-1	+	589	0	0	0	0	0	0	0	0	0	0	0	0	0	0	0	0	0	0	0	0	0	0	0	0	0	0	0	0	0	0	0	0	0	0	0	0
chrI	2571165	2571233	2571305	19	17	scrt-1	null	scrt-1	+	487	aat-5	-	543	0	0	1	0	0	0	0	0	0	0	0	0	0	0	0	0	0	0	0	0	0	0	0	0	0	0	0	0	0	0	0	0	0	0	0	0
chrI	2571420	2571420	2571420	1	1	aat-5	null	scrt-1	+	674	aat-5	-	356	0	0	0	0	0	0	0	0	0	0	0	0	0	0	0	0	0	0	0	0	0	0	0	0	0	0	0	0	0	0	0	0	0	0	0	0
chrI	2571488	2571488	2571488	1	1	aat-5	null	scrt-1	+	742	aat-5	-	288	0	0	0	0	0	0	0	0	0	0	0	0	0	0	0	0	0	0	0	0	0	0	0	0	0	0	0	0	0	0	0	0	0	0	0	0
chrI	2573028	2573028	2573028	1	1	aat-5	aat-5	scrt-1	+	2282	fbp-1	-	7907	0	0	0	0	0	0	0	0	0	0	0	0	0	0	0	0	0	0	0	0	0	0	0	0	0	0	0	0	0	0	0	0	0	0	0	0
chrI	2574481	2574485	2574489	2	2	aat-5	aat-5	scrt-1	+	3739	fbp-1	-	6450	0	0	0	0	0	0	0	0	0	0	0	0	0	0	0	0	0	0	0	0	0	0	0	0	0	0	0	0	0	0	0	0	0	0	0	0
chrI	2577133	2577333	2577526	43	37	aat-5	null	aat-5	-	1313	fbp-1	-	3602	0	0	0	0	0	1	0	0	1	0	0	0	0	0	0	0	0	0	0	0	0	0	0	0	0	0	0	0	0	1	0	0	0	0	0	0
chrI	2578245	2578245	2578245	1	1	aat-5	null	aat-5	-	2225	fbp-1	-	2690	0	0	0	0	0	0	0	0	0	0	0	0	0	0	0	0	0	0	0	0	0	0	0	0	0	0	0	0	0	0	0	0	0	0	0	0
chrI	2578673	2578682	2578692	2	2	aat-5	null	aat-5	-	2662	fbp-1	-	2253	0	0	0	0	0	0	0	0	0	0	0	0	0	0	0	0	0	0	0	0	0	0	0	0	0	0	0	0	0	0	0	0	0	0	0	0
chrI	2578815	2578847	2578892	3	3	aat-5	null	aat-5	-	2827	fbp-1	-	2088	0	0	0	0	0	0	0	0	0	0	0	0	0	0	0	0	0	0	0	0	0	0	0	0	0	0	0	0	0	0	0	0	0	0	0	0
chrI	2580109	2580232	2580394	40	33	aat-5	null	aat-5	-	4212	fbp-1	-	703	0	0	0	0	0	1	0	0	1	0	0	0	0	0	0	0	0	0	0	0	0	0	0	0	0	0	0	1	0	1	0	0	0	0	0	0
chrI	2580537	2580537	2580537	1	1	aat-5	null	aat-5	-	4517	fbp-1	-	398	0	0	0	0	0	0	0	0	0	0	0	0	0	0	0	0	0	0	0	0	0	0	0	0	0	0	0	0	0	0	0	0	0	0	0	0
chrI	2580656	2580691	2580718	4	4	aat-5	null	aat-5	-	4671	fbp-1	-	244	0	0	0	0	0	0	0	0	0	0	0	0	0	0	0	0	0	0	0	0	0	0	0	0	0	0	0	0	0	0	0	0	0	0	0	0
chrI	2580787	2580787	2580787	1	1	aat-5	null	aat-5	-	4767	fbp-1	-	148	0	0	0	0	0	0	0	0	0	0	0	0	0	0	0	0	0	0	0	0	0	0	0	0	1	0	0	0	0	0	0	0	0	0	0	0
chrI	2580853	2580863	2580873	2	2	aat-5	null	aat-5	-	4843	fbp-1	-	72	0	0	0	0	0	0	0	0	0	0	0	0	0	0	0	0	0	0	0	0	0	0	0	0	1	0	0	0	0	0	0	0	0	0	0	0
chrI	2582675	2582675	2582675	1	1	fbp-1	fbp-1	aat-5	-	6655	ptr-12	-	4866	0	0	0	0	0	0	0	0	0	0	0	0	0	0	0	0	0	0	0	0	0	0	0	0	0	0	0	0	0	0	0	0	0	0	0	0
chrI	2582752	2582781	2582811	2	2	fbp-1	fbp-1	aat-5	-	6761	ptr-12	-	4760	0	0	0	0	0	0	0	0	0	0	0	0	0	0	0	0	0	0	0	0	0	0	0	0	1	0	0	0	0	0	0	0	0	0	0	0
chrI	2582999	2582999	2582999	1	1	fbp-1	fbp-1	aat-5	-	6979	ptr-12	-	4542	0	0	0	0	0	0	0	0	0	0	0	0	0	0	0	0	0	0	0	0	0	0	0	0	0	0	0	0	0	0	0	0	0	0	0	0
chrI	2583757	2583757	2583757	1	1	fbp-1	fbp-1	aat-5	-	7737	ptr-12	-	3784	0	0	0	0	0	0	0	0	0	0	0	0	0	0	0	0	0	0	0	0	0	0	0	0	1	0	0	0	0	0	0	0	0	0	0	0
chrI	2583983	2583983	2583983	1	1	fbp-1	fbp-1	aat-5	-	7963	ptr-12	-	3558	0	0	0	0	0	0	0	0	0	0	0	0	0	0	0	0	0	0	0	0	0	0	0	0	1	0	0	0	0	0	0	0	0	0	0	0
chrI	2584144	2584164	2584184	2	2	fbp-1	fbp-1	aat-5	-	8144	ptr-12	-	3377	0	0	0	0	0	0	0	0	0	0	0	0	0	0	0	0	0	0	0	0	0	0	0	0	1	0	0	0	0	0	0	0	0	0	0	0
chrI	2585130	2585147	2585164	2	2	fbp-1	fbp-1	aat-5	-	9127	ptr-12	-	2394	0	0	0	0	0	0	0	0	0	0	0	0	0	0	0	0	0	0	0	0	0	0	0	0	1	0	0	0	0	0	0	0	0	0	0	0
chrI	2586200	2586203	2586207	3	3	fbp-1	null	fbp-1	-	79	ptr-12	-	1338	0	0	0	0	0	0	0	0	0	0	0	0	0	0	0	0	0	0	0	0	0	0	0	0	0	0	0	0	0	0	0	0	0	0	0	0
chrI	2586282	2586347	2586411	51	38	fbp-1	null	fbp-1	-	223	ptr-12	-	1194	0	0	0	1	0	1	0	0	1	0	0	0	0	0	0	0	0	0	0	0	0	0	0	0	1	0	2	0	0	0	0	0	0	0	1	0
chrI	2586943	2586943	2586943	1	1	fbp-1	null	fbp-1	-	819	ptr-12	-	598	0	0	0	0	0	0	0	0	0	0	0	0	0	0	0	0	0	0	0	0	0	0	0	0	0	0	0	0	0	0	0	0	0	0	0	0
chrI	2587334	2587334	2587334	1	1	fbp-1	null	fbp-1	-	1210	ptr-12	-	207	0	0	0	0	0	0	0	0	0	0	0	0	0	0	0	0	0	0	0	0	0	0	0	0	1	0	0	0	0	0	0	0	0	0	0	0
chrI	2587412	2587658	2587842	78	51	ptr-12	ptr-12	fbp-1	-	1534	K07A3.3	+	12321	0	0	0	1	0	1	0	0	1	0	0	0	0	0	0	0	0	1	0	0	0	0	0	0	1	0	3	0	1	1	0	0	0	0	1	0
chrI	2589257	2589257	2589257	1	1	ptr-12	ptr-12	fbp-1	-	3133	K07A3.3	+	10722	0	0	0	0	0	0	0	0	0	0	0	0	0	0	0	0	0	0	0	0	0	0	0	0	1	0	0	0	0	0	0	0	0	0	0	0
chrI	2591485	2591485	2591485	1	1	ptr-12	ptr-12	fbp-1	-	5361	K07A3.3	+	8494	0	0	0	0	0	0	0	0	0	0	0	0	0	0	0	0	0	0	0	0	0	0	0	0	0	0	0	0	0	0	0	0	0	0	0	0
chrI	2591570	2591640	2591727	25	21	ptr-12	ptr-12	fbp-1	-	5516	K07A3.3	+	8339	0	0	0	0	0	1	0	0	1	0	0	0	0	0	0	0	0	0	0	1	0	0	0	0	0	0	0	0	0	1	0	0	0	0	0	0
chrI	2591802	2591826	2591859	5	3	ptr-12	ptr-12	fbp-1	-	5702	K07A3.3	+	8153	0	0	0	0	0	0	0	0	0	0	0	0	0	0	0	0	0	0	0	0	0	0	0	0	0	0	0	0	0	0	0	0	0	0	0	0
chrI	2593076	2593076	2593076	1	1	ptr-12	ptr-12	fbp-1	-	6952	K07A3.3	+	6903	0	0	0	0	0	0	0	0	0	0	0	0	0	0	0	0	0	0	0	0	0	0	0	0	0	0	0	0	0	0	0	0	0	0	0	0
chrI	2597493	2597493	2597493	1	1	ptr-12	null	ptr-12	-	2213	K07A3.3	+	2486	0	0	0	0	0	0	0	0	0	0	0	0	0	0	0	0	0	0	0	0	0	0	0	0	0	0	1	0	0	0	0	0	0	0	0	0
chrI	2597585	2597585	2597585	1	1	ptr-12	null	ptr-12	-	2305	K07A3.3	+	2394	0	0	0	0	0	0	0	0	0	0	0	0	0	0	0	0	0	0	0	0	0	0	0	0	0	0	0	0	0	0	0	0	0	0	0	0
chrI	2598561	2598613	2598662	12	8	K07A3.3	null	ptr-12	-	3333	K07A3.3	+	1366	0	0	0	0	0	0	0	0	0	0	0	0	0	0	0	0	0	0	0	0	0	0	0	0	0	0	2	0	0	0	0	0	0	0	0	0
chrI	2599495	2599517	2599539	2	2	K07A3.3	null	ptr-12	-	4237	K07A3.3	+	462	0	0	0	0	0	0	0	0	0	0	0	0	0	0	0	0	0	0	0	0	0	0	0	0	0	0	0	0	0	0	0	0	0	0	1	0
chrI	2599603	2599603	2599603	1	1	K07A3.3	null	ptr-12	-	4323	K07A3.3	+	376	0	0	0	0	0	0	0	0	0	0	0	0	0	0	0	0	0	0	0	0	0	0	0	0	0	0	0	0	0	0	0	0	0	0	0	0
chrI	2601810	2601810	2601810	1	1	K07A3.3	K07A3.3	ptr-12	-	6530	ctn-1	+	4944	0	0	0	0	0	0	0	0	0	0	0	0	0	0	0	0	0	0	0	0	0	0	0	0	0	0	0	0	0	0	0	0	0	0	0	0
chrI	2603708	2603809	2603979	61	49	ctn-1	null	K07A3.3	+	1160	ctn-1	+	2945	0	0	0	0	0	1	0	0	1	1	0	0	1	0	0	0	0	0	0	0	0	0	0	0	0	0	1	0	0	0	0	0	0	0	0	0
chrI	2604271	2604271	2604271	1	1	ctn-1	null	K07A3.3	+	1622	ctn-1	+	2483	0	0	0	0	0	0	0	0	0	0	0	0	0	0	0	0	0	0	0	0	0	0	0	0	0	0	0	0	0	0	0	0	0	0	0	0
chrI	2604360	2604360	2604360	1	1	ctn-1	null	K07A3.3	+	1711	ctn-1	+	2394	0	0	0	0	0	0	0	0	0	0	0	0	0	0	0	0	0	0	0	0	0	0	0	0	0	0	0	0	0	0	0	0	0	0	0	0
chrI	2605302	2605424	2605504	47	39	ctn-1	null	K07A3.3	+	2775	ctn-1	+	1330	0	0	1	0	0	1	0	0	1	1	0	0	0	0	0	0	0	0	0	0	0	0	0	0	1	0	0	1	0	1	0	0	0	0	0	0
chrI	2607044	2607044	2607044	1	1	ctn-1	ctn-1	K07A3.3	+	4395	spe-47	+	10516	0	0	0	0	0	0	0	0	0	0	0	0	0	0	0	0	0	0	0	0	0	0	0	0	0	0	0	0	0	0	0	0	0	0	0	0
chrI	2608649	2608649	2608649	1	1	ctn-1	ctn-1	K07A3.3	+	6000	spe-47	+	8911	0	0	0	0	0	0	0	0	0	0	0	0	0	0	0	0	0	0	0	0	0	0	0	0	0	0	0	0	0	0	0	0	0	0	0	0
chrI	2608721	2608721	2608721	1	1	ctn-1	ctn-1	K07A3.3	+	6072	spe-47	+	8839	0	0	0	0	0	0	0	0	0	0	0	0	0	0	0	0	0	0	0	0	0	0	0	0	0	0	0	0	0	0	1	0	0	0	0	0
chrI	2611816	2611816	2611816	1	1	ctn-1	ctn-1	K07A3.3	+	9167	spe-47	+	5744	0	0	0	0	0	0	0	0	0	0	0	0	0	0	0	0	0	0	0	0	0	0	0	0	0	0	0	0	0	0	0	0	0	0	0	0
chrI	2614291	2614291	2614291	1	1	ctn-1	ctn-1	K07A3.3	+	11642	spe-47	+	3269	0	0	0	0	0	0	0	0	0	0	0	0	0	0	0	0	0	0	0	0	0	0	0	0	0	0	0	0	0	0	0	0	0	0	0	0
chrI	2617324	2617324	2617324	1	1	ctn-1	ctn-1	K07A3.3	+	14675	spe-47	+	236	0	0	0	0	0	0	0	0	0	0	0	0	0	0	0	0	0	0	0	0	0	0	0	0	0	0	0	0	0	0	0	0	0	0	1	0
chrI	2617641	2617641	2617641	1	1	spe-47	spe-47	ctn-1	+	280	Y23H5A.3	+	3013	0	0	0	0	0	0	0	0	0	0	0	0	0	0	0	0	0	0	0	0	0	0	0	0	0	0	0	0	0	0	0	0	0	0	0	0
chrI	2620494	2620508	2620533	36	28	Y23H5A.3	null	spe-47	+	83	Y23H5A.3	+	146	0	0	0	1	0	1	0	0	0	1	0	0	0	0	0	0	0	0	0	0	0	0	0	0	0	0	0	0	0	0	0	0	0	0	0	0
chrI	2623754	2623754	2623754	1	1	cars-1	cars-1	Y23H5A.2	+	484	Y23H5A.8	+	9233	0	0	0	0	0	0	0	0	0	0	0	0	0	0	0	0	0	0	0	0	0	0	0	0	1	0	0	0	0	0	0	0	0	0	0	0
chrI	2628274	2628325	2628355	7	7	cars-1	cars-1	Y23H5A.2	+	5055	Y23H5A.8	+	4662	0	0	0	0	0	1	0	0	0	1	0	0	0	0	0	0	0	0	0	0	0	0	0	0	0	0	0	0	0	0	0	0	0	0	0	0
chrI	2628674	2628699	2628734	7	3	cars-1	null	cars-1	-	122	Y23H5A.8	+	4288	0	0	0	0	0	0	0	0	0	0	0	0	0	0	0	0	0	0	0	0	0	0	0	0	0	0	0	0	0	0	0	0	0	0	0	0
chrI	2628800	2628863	2628906	8	8	cars-1	null	cars-1	-	286	Y23H5A.8	+	4124	0	0	0	0	0	0	0	0	0	0	0	0	0	0	0	0	0	0	0	0	0	0	0	0	0	0	1	0	0	0	0	0	0	0	0	0
chrI	2629402	2629437	2629479	39	30	cars-1	null	cars-1	-	860	Y23H5A.8	+	3550	0	1	0	0	0	1	0	0	0	1	0	0	0	0	0	0	0	0	0	0	0	0	0	0	0	0	0	0	0	0	0	0	0	0	0	0
chrI	2634688	2634707	2634737	9	7	F40E3.3	null	Y23H5A.8	+	66	F40E3.3	+	3942	0	0	0	0	0	0	0	0	0	0	0	0	0	0	0	0	0	0	0	0	0	0	0	0	0	0	1	0	0	0	0	0	0	0	0	0
chrI	2639737	2639814	2640009	212	134	mage-1	null	F40E3.3	+	395	mage-1	+	2908	0	1	0	1	1	2	0	1	1	1	0	1	1	2	1	0	0	1	2	1	0	0	0	1	2	1	3	1	1	1	1	1	0	0	1	0
chrI	2642366	2642476	2642516	12	6	mage-1	null	F40E3.3	+	3057	mage-1	+	246	0	0	0	0	0	0	0	0	0	1	0	0	0	0	0	0	0	0	0	0	0	0	0	0	0	0	0	0	0	0	0	0	0	0	0	0
chrI	2647361	2647361	2647361	1	1	F40E3.5	F40E3.5	mage-1	+	3590	F40E3.6	-	3376	0	0	0	0	0	0	0	0	0	0	0	0	0	0	0	0	0	0	0	0	0	0	0	0	0	0	0	0	0	0	0	0	0	0	1	0
chrI	2648959	2649001	2649030	5	5	F40E3.5	F40E3.5	mage-1	+	5230	F40E3.6	-	1736	0	0	0	0	0	0	0	0	0	0	0	0	0	0	0	0	0	0	0	0	0	0	0	0	0	0	0	0	0	0	0	0	0	0	0	0
chrI	2649107	2649107	2649107	1	1	F40E3.5	F40E3.5	mage-1	+	5336	F40E3.6	-	1630	0	0	0	0	0	0	0	0	1	0	0	0	0	0	0	0	0	0	0	0	0	0	0	0	0	0	0	0	0	0	0	0	0	0	0	0
chrI	2650072	2650109	2650150	3	3	F40E3.5	F40E3.5	mage-1	+	6338	F40E3.6	-	628	0	0	0	0	0	0	0	0	1	0	0	0	0	0	0	0	0	0	0	0	0	0	0	0	0	0	0	0	0	1	0	0	0	0	0	0
chrI	2654561	2654634	2654698	8	8	F40E3.5	F40E3.5	F40E3.6	-	2923	F32B5.6	+	13526	0	0	0	0	0	0	0	0	0	0	0	0	0	0	0	0	0	0	0	0	0	0	0	0	0	0	0	0	0	0	0	0	0	0	0	0
chrI	2655825	2655870	2655899	10	9	F40E3.5	F40E3.5	F40E3.6	-	4159	F32B5.6	+	12290	0	0	0	0	0	0	0	0	0	0	0	0	0	0	0	0	0	0	0	0	0	0	0	0	0	0	1	0	0	0	0	0	0	0	0	0
chrI	2656110	2656110	2656110	1	1	F40E3.5	F40E3.5	F40E3.6	-	4399	F32B5.6	+	12050	0	0	0	0	0	0	0	0	0	0	0	0	0	0	0	0	0	0	0	0	0	0	0	0	0	0	0	0	0	0	0	0	0	0	0	0
chrI	2656919	2656919	2656919	1	1	F40E3.5	F40E3.5	F40E3.6	-	5208	F32B5.6	+	11241	0	0	0	0	0	0	0	0	0	0	0	0	0	0	0	0	0	0	0	0	0	0	0	0	0	0	0	0	0	0	0	0	0	0	0	0
chrI	2657167	2657167	2657167	1	1	F40E3.5	F40E3.5	F40E3.6	-	5456	F32B5.6	+	10993	0	0	0	0	0	0	0	0	1	0	0	0	0	0	0	0	0	0	0	0	0	0	0	0	0	0	0	0	0	0	0	0	0	0	0	0
chrI	2657238	2657354	2657422	18	15	F40E3.6	null	F40E3.6	-	5643	F32B5.6	+	10806	0	0	0	0	0	0	0	0	0	0	0	0	0	0	0	0	0	0	0	0	0	0	0	0	0	0	1	0	0	0	0	0	0	0	0	0
chrI	2657526	2657526	2657526	1	1	F40E3.6	null	F40E3.6	-	5815	F32B5.6	+	10634	0	0	0	0	0	0	0	0	0	0	0	0	0	0	0	0	0	0	0	0	0	0	0	0	0	0	0	0	0	0	0	0	0	0	0	0
chrI	2658706	2658706	2658706	1	1	F40E3.6	null	F40E3.6	-	6995	F32B5.6	+	9454	0	0	0	0	0	0	0	0	0	0	0	0	0	0	0	0	0	0	0	0	0	0	0	0	0	0	0	0	0	0	0	0	0	0	0	0
chrI	2659602	2659602	2659602	1	1	F40E3.6	null	F40E3.6	-	7891	F32B5.6	+	8558	0	0	0	0	0	0	0	0	0	0	0	0	0	0	0	0	0	0	0	0	0	0	0	0	0	0	0	0	0	0	0	0	0	0	0	0
chrI	2659674	2659814	2660019	21	18	F40E3.6	null	F40E3.6	-	8103	F32B5.6	+	8346	0	0	0	0	0	1	0	0	0	0	0	0	0	0	0	0	0	0	0	0	0	0	0	0	0	0	0	0	0	0	0	0	0	0	0	0
chrI	2660094	2660132	2660177	4	4	F32B5.6	null	F40E3.6	-	8421	F32B5.6	+	8028	0	0	0	0	0	0	0	0	0	0	0	0	0	0	0	0	0	0	0	0	0	0	0	0	0	0	1	0	0	0	0	0	0	0	0	0
chrI	2661481	2661481	2661481	1	1	F32B5.6	null	F40E3.6	-	9770	F32B5.6	+	6679	0	0	0	0	0	0	0	0	0	0	0	0	0	0	0	0	0	0	0	0	0	0	0	0	0	0	0	0	0	0	0	0	0	0	0	0
chrI	2662609	2662721	2662834	17	16	F32B5.6	null	F40E3.6	-	11010	F32B5.6	+	5439	0	0	0	0	0	1	0	0	0	0	0	0	0	0	0	0	0	0	0	0	0	0	0	0	0	0	0	0	0	1	0	0	0	0	0	0
chrI	2663708	2663745	2663764	4	4	F32B5.6	null	F40E3.6	-	12034	F32B5.6	+	4415	0	0	0	0	0	0	0	0	0	0	0	0	0	0	0	0	0	0	0	0	0	0	0	0	0	0	0	0	0	0	0	0	0	0	0	0
chrI	2664220	2664276	2664313	6	6	F32B5.6	null	F40E3.6	-	12565	F32B5.6	+	3884	0	0	0	0	0	0	0	0	0	0	0	0	0	0	0	0	0	0	0	0	0	0	0	0	0	0	1	0	0	0	0	0	0	0	0	0
chrI	2665363	2665363	2665363	1	1	F32B5.6	null	F40E3.6	-	13652	F32B5.6	+	2797	0	0	0	0	0	0	0	0	0	0	0	0	0	0	0	0	0	0	0	0	0	0	0	0	0	0	0	0	0	0	0	0	0	0	0	0
chrI	2665917	2665958	2666002	11	9	F32B5.6	null	F40E3.6	-	14247	F32B5.6	+	2202	0	0	0	0	0	0	0	0	1	0	0	0	0	0	0	0	0	0	0	0	0	0	0	0	0	0	0	0	0	0	0	0	0	0	0	0
chrI	2666227	2666227	2666227	1	1	F32B5.6	null	F40E3.6	-	14516	F32B5.6	+	1933	0	0	0	0	0	0	0	0	0	0	0	0	0	0	0	0	0	0	0	0	0	0	0	0	0	0	0	0	0	0	0	0	0	0	0	0
chrI	2666732	2666777	2666823	5	5	F32B5.6	null	F40E3.6	-	15066	F32B5.6	+	1383	0	0	0	0	0	0	0	0	0	0	0	0	0	0	0	0	0	0	0	0	0	0	0	0	0	0	0	0	0	0	0	0	0	0	0	0
chrI	2667847	2668006	2668165	37	30	F32B5.6	null	F40E3.6	-	16295	F32B5.6	+	154	0	0	0	0	0	1	0	0	1	0	0	0	0	0	0	0	0	0	0	0	0	0	0	0	2	0	1	0	0	1	0	0	0	0	0	0
chrI	2668278	2668278	2668278	1	1	F32B5.6	F32B5.6	F40E3.6	-	16567	F32B5.7	-	4669	0	0	0	0	0	0	0	0	0	0	0	0	0	0	0	0	0	0	0	0	0	0	0	0	0	0	0	0	0	0	0	0	0	0	0	0
chrI	2668351	2668378	2668414	3	3	F32B5.6	F32B5.6	F40E3.6	-	16667	F32B5.7	-	4569	0	0	0	0	0	0	0	0	0	0	0	0	0	0	0	0	0	0	0	0	0	0	0	0	0	0	0	0	0	0	0	0	0	0	0	0
chrI	2668652	2668743	2668866	22	20	F32B5.6	F32B5.6	F40E3.6	-	17032	F32B5.7	-	4204	0	0	1	0	0	0	0	0	1	0	0	0	0	0	0	0	0	0	0	0	0	0	0	0	1	0	0	0	0	0	0	0	0	0	0	0
chrI	2669374	2669374	2669374	1	1	F32B5.6	F32B5.6	F40E3.6	-	17663	F32B5.7	-	3573	0	0	0	0	0	0	0	0	0	0	0	0	0	0	0	0	0	0	0	0	0	0	0	0	0	0	0	0	0	0	0	0	0	0	0	0
chrI	2670651	2670698	2670747	9	7	F32B5.6	F32B5.6	F40E3.6	-	18987	F32B5.7	-	2249	0	0	0	0	0	0	0	0	0	0	0	0	0	0	0	0	0	0	0	0	0	0	0	0	0	0	1	0	0	0	0	0	0	0	0	0
chrI	2670853	2670853	2670853	1	1	F32B5.6	F32B5.6	F40E3.6	-	19142	F32B5.7	-	2094	0	0	0	0	0	0	0	0	0	0	0	0	0	0	0	0	0	0	0	0	0	0	0	0	0	0	0	0	0	0	0	0	0	0	0	0
chrI	2672414	2672417	2672420	2	2	F32B5.6	F32B5.6	F40E3.6	-	20706	F32B5.7	-	530	0	0	0	0	0	0	0	0	0	0	0	0	0	0	0	0	0	0	0	0	0	0	0	0	0	0	0	0	0	0	0	0	0	0	0	0
chrI	2672526	2672526	2672526	1	1	F32B5.6	null	F32B5.6	+	97	F32B5.7	-	421	0	0	0	0	0	0	0	0	0	0	0	0	0	0	0	0	0	0	0	0	0	0	0	0	0	0	0	0	0	0	0	0	0	0	0	0
chrI	2672587	2672587	2672587	1	1	F32B5.6	null	F32B5.6	+	158	F32B5.7	-	360	0	0	0	0	0	0	0	0	0	0	0	0	0	0	0	0	0	0	0	0	0	0	0	0	0	0	0	0	0	0	0	0	0	0	1	0
chrI	2672675	2672698	2672711	3	3	F32B5.7	null	F32B5.6	+	269	F32B5.7	-	249	0	0	0	0	0	0	0	0	0	0	0	0	0	0	0	0	0	0	0	0	0	0	0	1	0	0	0	0	0	0	0	0	0	0	0	0
chrI	2676837	2676849	2676858	3	3	F32B5.7	F32B5.7	F32B5.6	+	4420	cpz-1	-	9790	0	0	0	0	0	0	0	0	0	0	0	0	0	0	0	0	0	0	0	0	0	0	0	0	0	0	0	0	0	0	0	0	0	0	0	0
chrI	2678179	2678231	2678277	17	15	F32B5.7	F32B5.7	F32B5.6	+	5802	cpz-1	-	8408	0	0	0	0	0	1	0	0	1	0	0	0	0	0	0	0	0	0	0	0	0	0	0	0	0	0	0	0	0	0	0	0	0	0	0	0
chrI	2679457	2679457	2679457	1	1	F32B5.7	F32B5.7	F32B5.6	+	7028	cpz-1	-	7182	0	0	0	0	0	0	0	0	0	0	0	0	0	0	0	0	0	0	0	0	0	0	0	0	0	0	0	0	0	0	0	0	0	0	0	0
chrI	2679522	2679613	2679686	27	24	F32B5.7	F32B5.7	F32B5.6	+	7184	cpz-1	-	7026	0	0	0	0	0	1	0	0	1	0	0	0	0	0	0	0	0	1	0	0	0	0	0	0	0	0	0	0	0	0	1	0	0	0	0	0
chrI	2680195	2680195	2680195	1	1	F32B5.7	F32B5.7	F32B5.6	+	7766	cpz-1	-	6444	0	0	0	0	0	0	0	0	0	0	0	0	0	0	0	0	0	0	0	0	0	0	0	0	0	0	0	0	0	0	0	0	0	0	1	0
chrI	2681515	2681580	2681637	8	7	F32B5.7	F32B5.7	F32B5.6	+	9151	cpz-1	-	5059	0	0	0	0	0	1	0	0	0	0	0	0	0	0	0	0	0	0	0	0	0	0	0	0	0	0	0	0	0	0	0	0	0	0	0	0
chrI	2682994	2683056	2683119	31	27	F32B5.7	null	F32B5.7	-	259	cpz-1	-	3583	0	0	0	0	0	1	0	0	1	0	0	0	0	0	0	0	0	0	0	0	0	0	0	0	0	0	0	0	0	1	0	0	0	0	0	0
chrI	2684799	2684799	2684799	1	1	F32B5.7	null	F32B5.7	-	2002	cpz-1	-	1840	0	0	0	0	0	0	0	0	0	0	0	0	0	0	0	0	0	0	0	0	0	0	0	0	0	0	0	0	0	0	0	0	0	0	0	0
chrI	2684879	2684879	2684879	1	1	F32B5.7	null	F32B5.7	-	2082	cpz-1	-	1760	0	0	0	0	0	0	0	0	0	0	0	0	0	0	0	0	0	0	0	0	0	0	0	0	0	0	0	0	0	0	0	0	0	0	0	0
chrI	2684979	2684979	2684979	1	1	F32B5.7	null	F32B5.7	-	2182	cpz-1	-	1660	0	0	0	0	0	0	0	0	0	0	0	0	0	0	0	0	0	0	0	0	0	0	0	0	0	0	0	0	0	0	0	0	0	0	0	0
chrI	2685261	2685261	2685261	1	1	F32B5.7	null	F32B5.7	-	2464	cpz-1	-	1378	0	0	0	0	0	0	0	0	0	0	0	0	0	0	0	0	0	0	0	0	0	0	0	0	0	0	0	0	0	0	0	0	0	0	0	0
chrI	2686423	2686493	2686581	6	3	F32B5.7	null	F32B5.7	-	3696	cpz-1	-	146	0	0	0	0	0	0	0	0	0	0	0	0	0	0	0	0	0	0	0	0	0	0	0	0	2	0	0	0	0	0	0	0	0	0	0	0
chrI	2687660	2687715	2687770	4	4	cpz-1	cpz-1	F32B5.7	-	4918	F32B5.4	+	4362	0	0	0	0	0	0	0	0	0	0	0	0	0	0	0	0	0	0	0	0	0	0	0	0	0	0	0	0	0	0	0	0	0	0	0	0
chrI	2688444	2688444	2688444	1	1	cpz-1	cpz-1	F32B5.7	-	5647	F32B5.4	+	3633	0	0	0	0	0	0	0	0	0	0	0	0	0	0	0	0	0	0	0	0	0	0	0	0	0	0	0	0	0	0	0	0	0	0	0	0
chrI	2688881	2688970	2689151	138	79	cpz-1	cpz-1	F32B5.7	-	6173	F32B5.4	+	3107	0	1	0	1	0	1	0	1	2	1	0	0	1	2	0	0	0	0	0	0	0	0	1	1	5	0	0	0	0	0	0	0	0	0	1	0
chrI	2689430	2689500	2689553	22	17	cpz-1	null	cpz-1	-	27	F32B5.4	+	2577	0	0	0	0	0	0	0	0	1	0	0	0	0	0	0	0	0	0	0	0	0	0	0	0	0	0	1	0	0	0	0	0	0	0	0	0
chrI	2689627	2689627	2689627	1	1	cpz-1	null	cpz-1	-	154	F32B5.4	+	2450	0	0	0	0	0	0	0	0	0	0	0	0	0	0	0	0	0	0	0	0	0	0	0	0	0	0	1	0	0	0	0	0	0	0	0	0
chrI	2690104	2690104	2690104	1	1	cpz-1	null	cpz-1	-	631	F32B5.4	+	1973	0	0	0	0	0	0	0	0	0	0	0	0	0	0	0	0	0	0	0	0	0	0	0	0	0	0	0	0	0	0	0	0	0	0	0	0
chrI	2690474	2690504	2690528	14	12	cpz-1	null	cpz-1	-	1031	F32B5.4	+	1573	0	0	0	0	0	0	0	0	1	0	0	0	0	0	0	0	0	0	0	0	0	0	0	0	0	0	0	0	0	0	0	0	0	0	0	0
chrI	2695104	2695109	2695117	3	3	F32B5.2	null	F32B5.3	+	1025	F32B5.2	+	2331	0	0	0	0	0	0	0	0	0	0	0	0	0	0	0	0	0	0	0	0	0	0	0	0	0	0	0	0	0	0	0	0	0	0	0	0
chrI	2695947	2695964	2695982	2	2	F32B5.2	null	F32B5.3	+	1880	F32B5.2	+	1476	0	0	0	0	0	0	0	0	0	0	0	0	0	0	0	0	0	0	0	0	0	0	0	0	0	0	0	0	0	0	0	0	0	0	0	0
chrI	2696374	2696374	2696374	1	1	F32B5.2	null	F32B5.3	+	2290	F32B5.2	+	1066	0	0	0	0	0	0	0	0	0	0	0	0	0	0	0	0	0	0	0	0	0	0	0	0	0	0	0	0	0	0	0	0	0	0	0	0
chrI	2697194	2697222	2697245	3	3	F32B5.2	null	F32B5.3	+	3138	F32B5.2	+	218	0	0	0	0	0	0	0	0	0	0	0	0	0	0	0	0	0	0	0	0	0	0	0	0	0	0	0	0	0	0	0	0	0	0	0	0
chrI	2703302	2703347	2703420	28	24	lin-17	null	F32B5.1	+	1265	lin-17	+	3536	0	0	1	0	0	0	0	0	0	0	0	0	0	0	0	0	0	0	0	0	0	0	0	0	0	0	1	0	0	0	0	0	0	0	0	0
chrI	2704426	2704426	2704426	1	1	lin-17	null	F32B5.1	+	2344	lin-17	+	2457	0	0	0	0	0	0	0	0	0	0	0	0	0	0	0	0	0	0	0	0	0	0	0	0	0	0	0	0	0	0	0	0	0	0	0	0
chrI	2706200	2706265	2706340	12	11	lin-17	null	F32B5.1	+	4183	lin-17	+	618	0	0	0	0	0	1	0	0	0	0	0	0	0	0	0	0	0	0	0	0	0	0	0	0	0	0	0	0	0	0	0	0	0	0	0	0
chrI	2708476	2708481	2708487	2	2	lin-17	lin-17	F32B5.1	+	6399	dnj-30	-	9545	0	0	0	0	0	0	0	0	0	0	0	0	0	0	0	0	0	0	0	0	0	0	0	0	0	0	0	0	0	0	0	0	0	0	0	0
chrI	2709535	2709535	2709535	1	1	lin-17	lin-17	F32B5.1	+	7453	dnj-30	-	8491	0	0	0	0	0	0	0	0	0	0	0	0	0	0	0	0	0	0	0	0	0	0	0	0	0	0	0	0	0	0	0	0	0	0	0	0
chrI	2709602	2709703	2709778	10	9	lin-17	lin-17	F32B5.1	+	7621	dnj-30	-	8323	0	0	0	0	0	0	0	1	0	0	0	0	0	0	0	0	0	0	0	0	0	0	0	0	0	0	0	0	0	0	0	0	0	0	0	0
chrI	2710550	2710669	2710733	36	34	lin-17	lin-17	F32B5.1	+	8587	dnj-30	-	7357	0	0	1	0	0	0	0	0	0	0	0	0	0	0	0	0	0	0	0	0	1	0	0	0	0	0	0	1	0	0	0	1	0	0	0	0
chrI	2710796	2710796	2710796	1	1	lin-17	lin-17	F32B5.1	+	8714	dnj-30	-	7230	0	0	0	0	0	0	0	0	0	0	0	0	0	0	0	0	0	0	0	0	0	0	0	0	0	0	0	0	0	0	0	0	0	0	0	0
chrI	2710858	2710932	2710984	7	7	lin-17	lin-17	F32B5.1	+	8850	dnj-30	-	7094	0	0	0	0	0	0	0	0	0	0	0	0	0	0	0	0	0	0	0	0	0	0	0	0	0	0	0	0	0	0	0	0	0	0	0	0
chrI	2711050	2711056	2711062	2	1	lin-17	lin-17	F32B5.1	+	8974	dnj-30	-	6970	0	0	0	0	0	0	0	0	0	0	0	0	0	0	0	0	0	0	0	0	0	0	0	0	0	0	0	0	0	0	0	0	0	0	0	0
chrI	2712340	2712357	2712374	2	2	lin-17	lin-17	F32B5.1	+	10275	dnj-30	-	5669	0	0	0	0	0	0	0	0	0	0	0	0	0	0	0	0	0	0	0	0	0	0	0	0	0	0	0	0	0	0	0	0	0	0	0	0
chrI	2714045	2714045	2714045	1	1	lin-17	lin-17	F32B5.1	+	11963	dnj-30	-	3981	0	0	0	0	0	0	0	0	0	0	0	0	0	0	0	0	0	0	0	0	0	0	0	0	0	0	0	0	0	0	0	0	0	0	0	0
chrI	2714117	2714137	2714172	3	3	lin-17	lin-17	F32B5.1	+	12055	dnj-30	-	3889	0	0	0	0	0	0	0	0	0	0	0	0	0	0	0	0	0	0	0	0	0	0	0	0	1	0	0	0	0	0	0	0	0	0	0	0
chrI	2717582	2717582	2717582	1	1	lin-17	null	lin-17	+	33	dnj-30	-	444	0	0	0	0	0	0	0	0	0	0	0	0	0	0	0	0	1	0	0	0	0	0	0	0	0	0	0	0	0	0	0	0	0	0	0	0
chrI	2726401	2726401	2726401	1	1	Y71F9B.6	Y71F9B.6	dnj-30	-	4924	snr-7	+	255	0	0	0	0	0	0	0	0	0	0	0	0	0	0	0	0	0	0	0	0	0	1	0	0	0	0	0	0	0	0	0	0	0	0	0	0
chrI	2726713	2726735	2726777	37	25	snr-7	snr-7	Y71F9B.6	-	77	yop-1	+	3269	0	0	0	0	0	1	0	0	0	1	0	0	0	0	0	0	0	0	0	0	0	0	0	0	0	0	0	0	0	0	0	0	0	0	0	0
chrI	2727439	2727439	2727439	1	1	snr-7	snr-7	Y71F9B.6	-	781	yop-1	+	2565	0	0	0	0	0	0	0	0	0	0	0	0	0	0	0	0	0	0	0	0	0	0	0	0	0	0	0	0	0	0	0	0	0	0	0	0
chrI	2727548	2727548	2727548	1	1	yop-1	null	snr-7	+	3	yop-1	+	2456	0	0	0	0	0	0	0	0	0	0	0	0	0	0	0	0	0	0	0	0	0	0	0	0	0	0	0	0	0	0	0	0	0	0	0	0
chrI	2727627	2727692	2727812	47	37	yop-1	null	snr-7	+	147	yop-1	+	2312	0	0	0	0	0	1	0	0	1	1	0	0	0	0	0	0	0	0	0	0	0	0	0	0	3	0	0	0	1	1	0	0	0	0	0	0
chrI	2727933	2727933	2727933	1	1	yop-1	null	snr-7	+	388	yop-1	+	2071	0	0	0	0	0	0	0	0	0	0	0	0	0	0	0	0	0	0	0	0	0	0	0	0	0	0	0	0	0	0	0	0	0	0	0	0
chrI	2728688	2728815	2728967	25	23	yop-1	null	snr-7	+	1270	yop-1	+	1189	0	0	0	0	0	0	0	0	1	0	0	0	0	0	0	0	0	0	0	0	0	0	0	0	1	0	1	0	0	0	0	0	0	0	1	0
chrI	2729034	2729034	2729034	1	1	yop-1	null	snr-7	+	1489	yop-1	+	970	0	0	0	0	0	0	0	0	0	0	0	0	0	0	0	0	0	0	0	0	0	0	0	0	0	0	0	0	0	0	0	0	0	0	0	0
chrI	2730237	2730237	2730237	1	1	yop-1	yop-1	snr-7	+	2692	Y71F9B.2	+	1323	0	0	0	0	0	0	0	0	0	0	0	0	0	0	0	0	0	0	0	0	0	0	0	0	0	0	0	0	0	0	0	0	0	0	0	0
chrI	2735156	2735156	2735156	1	1	Y71F9B.2	Y71F9B.2	yop-1	+	3702	lron-11	-	189	0	0	0	0	0	0	0	0	0	0	0	0	0	0	0	0	0	0	0	0	0	0	0	0	0	0	0	0	0	0	0	0	0	0	0	0
chrI	2735291	2735291	2735291	1	1	Y71F9B.2	Y71F9B.2	yop-1	+	3837	lron-11	-	54	0	0	0	0	0	0	0	0	0	0	0	0	0	0	0	0	0	0	0	0	0	0	0	0	1	0	0	0	0	0	0	0	0	0	0	0
chrI	2738031	2738040	2738049	2	2	lron-11	lron-11	Y71F9B.2	+	2666	plk-2	-	17539	0	0	0	0	0	0	0	0	0	0	0	0	0	0	0	0	0	0	0	0	0	0	0	0	0	0	0	0	0	0	0	0	0	0	0	0
chrI	2738330	2738388	2738411	7	7	lron-11	lron-11	Y71F9B.2	+	3014	plk-2	-	17191	0	0	0	0	0	0	0	0	0	0	0	0	0	0	0	0	0	0	0	0	0	0	0	0	0	0	0	0	0	0	0	0	0	0	0	0
chrI	2739302	2739302	2739302	1	1	lron-11	lron-11	Y71F9B.2	+	3928	plk-2	-	16277	0	0	0	0	0	0	0	0	0	0	0	0	0	0	0	0	0	0	0	0	0	0	0	0	0	0	0	0	0	0	0	0	0	0	0	0
chrI	2739546	2739568	2739583	3	3	lron-11	lron-11	Y71F9B.2	+	4194	plk-2	-	16011	0	0	0	0	0	0	0	0	0	0	0	0	0	0	0	0	0	0	0	0	0	0	0	0	0	0	0	0	0	0	0	0	0	0	0	0
chrI	2739892	2739892	2739892	1	1	lron-11	lron-11	Y71F9B.2	+	4518	plk-2	-	15687	0	0	0	0	0	0	0	0	0	0	0	0	0	0	0	0	0	0	0	0	0	0	0	0	0	0	0	0	0	0	0	0	0	0	0	0
chrI	2740067	2740165	2740290	10	10	lron-11	lron-11	Y71F9B.2	+	4791	plk-2	-	15414	0	0	0	0	0	0	0	0	0	0	0	0	0	0	0	0	0	0	0	0	0	0	1	0	1	0	0	0	0	0	0	0	0	0	0	0
chrI	2740524	2740524	2740524	1	1	lron-11	lron-11	Y71F9B.2	+	5150	plk-2	-	15055	0	0	0	0	0	0	0	0	0	0	0	0	0	0	0	0	0	0	0	0	0	0	0	0	0	0	0	0	0	0	0	0	0	0	0	0
chrI	2740586	2740586	2740586	1	1	lron-11	lron-11	Y71F9B.2	+	5212	plk-2	-	14993	0	0	0	0	0	0	0	0	0	0	0	0	0	0	0	0	0	0	0	0	0	0	0	0	0	0	0	0	0	0	0	0	0	0	0	0
chrI	2741065	2741065	2741065	1	1	lron-11	lron-11	Y71F9B.2	+	5691	plk-2	-	14514	0	0	0	0	0	0	0	0	0	0	0	0	0	0	0	0	0	0	0	0	0	0	0	0	0	0	0	0	0	0	0	0	0	0	0	0
chrI	2741147	2741149	2741152	2	2	lron-11	lron-11	Y71F9B.2	+	5775	plk-2	-	14430	0	0	0	0	0	0	0	0	0	0	0	0	0	0	0	0	0	0	0	0	0	0	0	0	0	0	0	0	0	0	0	0	0	0	0	0
chrI	2742909	2742909	2742909	1	1	lron-11	null	lron-11	-	401	plk-2	-	12670	0	0	0	0	0	0	0	0	0	0	0	0	0	0	0	0	0	0	0	0	0	0	0	0	0	0	0	0	0	0	0	0	0	0	0	0
chrI	2744372	2744394	2744416	2	2	lron-11	null	lron-11	-	1886	plk-2	-	11185	0	0	0	0	0	0	0	0	0	0	0	0	0	0	0	0	0	0	0	0	0	0	0	0	0	0	0	0	0	0	0	0	0	0	0	0
chrI	2746101	2746135	2746170	6	6	lron-11	null	lron-11	-	3627	plk-2	-	9444	0	0	0	0	0	0	0	0	0	0	0	0	1	0	0	0	0	0	0	0	0	0	0	0	0	0	0	0	0	0	0	0	0	0	0	0
chrI	2747753	2747753	2747754	2	2	lron-11	null	lron-11	-	5245	plk-2	-	7826	0	0	0	0	0	0	0	0	0	0	0	0	0	0	0	0	0	0	0	0	0	0	0	0	0	0	0	0	0	0	0	0	0	0	0	0
chrI	2747891	2747899	2747917	4	4	lron-11	null	lron-11	-	5391	plk-2	-	7680	0	0	0	0	0	0	0	0	0	0	0	0	0	0	0	0	0	0	0	0	0	0	0	0	0	0	1	0	0	0	0	0	0	0	0	0
chrI	2749001	2749003	2749006	2	2	lron-11	null	lron-11	-	6495	plk-2	-	6576	0	0	0	0	0	0	0	0	0	0	0	0	0	0	0	0	0	0	0	0	0	0	0	0	0	0	0	0	0	0	0	0	0	0	0	0
chrI	2749138	2749138	2749138	1	1	lron-11	null	lron-11	-	6630	plk-2	-	6441	0	0	0	0	0	0	0	0	0	0	0	0	0	0	0	0	0	0	0	0	0	0	0	0	0	0	0	0	0	0	0	0	0	0	0	0
chrI	2749200	2749221	2749242	2	2	lron-11	null	lron-11	-	6713	plk-2	-	6358	0	0	0	0	0	0	0	0	0	0	0	0	0	0	0	0	0	0	0	0	0	0	0	0	0	0	0	0	0	0	0	0	0	0	0	0
chrI	2749306	2749306	2749306	1	1	lron-11	null	lron-11	-	6798	plk-2	-	6273	0	0	0	0	0	0	0	0	0	0	0	0	0	0	0	0	0	0	0	0	0	0	0	0	0	0	0	0	0	0	0	0	0	0	0	0
chrI	2749491	2749533	2749561	3	3	lron-11	null	lron-11	-	7025	plk-2	-	6046	0	0	0	0	0	0	0	0	0	0	0	0	0	0	0	0	0	0	0	0	0	0	0	0	0	0	0	0	0	0	0	0	0	0	0	0
chrI	2749718	2749718	2749718	1	1	lron-11	null	lron-11	-	7210	plk-2	-	5861	0	0	0	0	0	0	0	0	0	0	0	0	0	0	0	0	0	0	0	0	0	0	0	0	0	0	0	0	0	0	0	0	0	0	0	0
chrI	2750163	2750163	2750163	1	1	lron-11	null	lron-11	-	7655	plk-2	-	5416	0	0	0	0	0	0	0	0	0	0	0	0	0	0	0	0	0	0	0	0	0	0	0	0	0	0	0	0	0	0	0	0	0	0	1	0
chrI	2750936	2750936	2750936	1	1	lron-11	null	lron-11	-	8428	plk-2	-	4643	0	0	0	0	0	0	0	0	0	0	0	0	0	0	0	0	0	0	0	0	0	0	0	0	0	0	0	0	0	0	0	0	0	0	0	0
chrI	2751192	2751192	2751192	1	1	lron-11	null	lron-11	-	8684	plk-2	-	4387	0	0	0	0	0	0	0	0	0	0	0	0	0	0	0	0	0	0	0	0	0	0	0	0	0	0	0	0	0	0	0	0	0	0	0	0
chrI	2752997	2753022	2753057	5	5	lron-11	null	lron-11	-	10514	plk-2	-	2557	0	0	0	0	0	0	0	0	0	0	0	0	0	0	0	0	0	0	0	0	0	0	0	0	0	0	0	0	0	0	0	0	0	0	0	0
chrI	2753172	2753172	2753172	1	1	lron-11	null	lron-11	-	10664	plk-2	-	2407	0	0	0	0	0	0	0	0	0	0	0	0	0	0	0	0	0	0	0	0	0	0	0	0	0	0	0	0	0	0	0	0	0	0	0	0
chrI	2753236	2753243	2753250	2	2	lron-11	null	lron-11	-	10735	plk-2	-	2336	0	0	0	0	0	0	0	0	0	0	0	0	0	0	0	0	0	0	0	0	0	0	1	0	0	0	0	0	0	0	0	0	0	0	0	0
chrI	2753351	2753351	2753351	1	1	lron-11	null	lron-11	-	10843	plk-2	-	2228	0	0	0	0	0	0	0	0	0	0	0	0	0	0	0	0	0	0	0	0	0	0	0	0	0	0	0	0	0	0	0	0	0	0	0	0
chrI	2754304	2754304	2754304	1	1	lron-11	null	lron-11	-	11796	plk-2	-	1275	0	0	0	0	0	0	0	0	0	0	0	0	0	0	0	0	0	0	0	0	0	0	0	0	0	0	0	0	0	0	0	0	0	0	0	0
chrI	2755283	2755283	2755283	1	1	lron-11	null	lron-11	-	12775	plk-2	-	296	0	0	0	0	0	0	0	0	0	0	0	0	0	0	0	0	0	0	0	0	0	0	0	0	0	0	0	0	0	0	0	0	0	0	0	0
chrI	2755360	2755361	2755363	2	2	lron-11	null	lron-11	-	12853	plk-2	-	218	0	0	0	0	0	0	0	0	0	0	0	0	0	0	0	0	0	0	0	0	0	0	0	0	0	0	0	0	0	0	0	0	0	0	0	0
chrI	2755540	2755549	2755559	2	2	lron-11	null	lron-11	-	13041	plk-2	-	30	0	0	0	0	0	0	0	0	0	0	0	0	0	0	0	0	0	0	0	0	0	0	0	0	0	0	0	0	0	0	0	0	0	0	0	0
chrI	2758326	2758344	2758366	3	3	plk-2	null	plk-2	-	140	Y71F9B.9	-	679	0	0	0	0	0	0	0	0	0	0	0	0	0	0	0	0	0	0	0	0	0	0	0	0	0	0	1	0	0	0	0	0	0	0	0	0
chrI	2758954	2758954	2758955	2	2	plk-2	null	plk-2	-	750	Y71F9B.9	-	69	0	0	0	0	0	0	0	0	0	0	0	0	0	0	0	0	0	0	0	0	0	0	0	0	0	0	0	0	0	0	0	0	0	0	0	0
chrI	2759042	2759042	2759042	1	1	Y71F9B.9	Y71F9B.9	plk-2	-	838	sop-3	-	2115	0	0	0	0	0	0	0	0	0	0	0	0	0	0	0	0	0	0	0	0	0	0	0	0	0	0	0	0	0	0	0	0	0	0	0	0
chrI	2760027	2760027	2760027	1	1	Y71F9B.9	Y71F9B.9	plk-2	-	1823	sop-3	-	1130	0	0	0	0	0	0	0	0	0	0	0	0	0	0	0	0	0	0	0	0	0	0	0	0	0	0	0	0	0	0	0	0	0	0	0	0
chrI	2761042	2761091	2761142	17	10	Y71F9B.9	null	Y71F9B.9	-	51	sop-3	-	66	0	0	0	0	0	0	0	0	0	0	0	0	0	0	0	0	0	0	0	0	0	0	0	1	0	0	1	0	0	0	0	0	0	0	0	0
chrI	2767412	2767430	2767452	3	3	sop-3	sop-3	Y71F9B.9	-	6390	Y71F9B.1	+	7480	0	0	1	0	0	0	0	0	0	0	0	0	0	0	0	0	0	0	0	0	0	0	0	0	0	0	0	0	0	0	0	0	0	0	0	0
chrI	2772757	2772757	2772757	1	1	sop-3	sop-3	Y71F9B.9	-	11717	Y71F9B.1	+	2153	0	0	0	0	0	0	0	0	0	0	0	0	0	0	0	0	0	0	0	0	0	0	0	0	0	0	0	0	0	0	0	0	0	0	0	0
chrI	2773908	2773957	2774009	24	12	sop-3	sop-3	Y71F9B.9	-	12917	Y71F9B.1	+	953	0	0	0	0	0	0	0	0	0	0	0	0	0	0	0	0	0	0	0	0	0	0	0	0	0	0	1	0	0	0	0	0	0	0	0	0
chrI	2776214	2776274	2776336	111	79	Y71F9B.13	null	Y71F9B.1	+	852	Y71F9B.13	-	96	0	1	1	1	0	1	0	1	1	1	0	0	0	1	0	0	0	0	0	0	0	0	0	1	3	0	2	0	0	0	0	1	0	0	1	0
chrI	2776529	2776529	2776529	1	1	Y71F9B.13	Y71F9B.13	Y71F9B.1	+	1107	Y71F9B.15	-	4321	0	0	0	0	1	0	0	0	0	0	0	0	0	0	0	0	0	0	0	0	0	0	0	0	0	0	0	0	0	0	0	0	0	0	0	0
chrI	2777531	2777543	2777555	2	2	Y71F9B.13	Y71F9B.13	Y71F9B.1	+	2121	Y71F9B.15	-	3307	0	0	0	0	0	0	0	0	0	0	0	0	0	0	0	0	0	0	0	0	0	0	0	0	0	0	0	0	0	0	0	0	0	0	0	0
chrI	2781262	2781278	2781294	2	2	Y71F9B.15	Y71F9B.15	Y71F9B.13	-	2559	W03D8.9	-	3339	0	0	0	0	0	0	0	0	0	0	0	0	0	0	0	0	0	0	0	0	0	0	0	0	0	0	0	0	0	0	0	0	0	0	0	0
chrI	2791581	2791597	2791617	5	4	W03D8.8	null	W03D8.1	-	1266	W03D8.8	+	92	0	0	0	0	0	0	0	0	0	0	0	0	0	0	0	0	0	0	0	0	0	0	0	0	0	0	0	0	0	0	0	0	0	0	0	0
chrI	2794512	2794512	2794512	1	1	W03D8.8	W03D8.8	W03D8.1	-	4181	W03D8.7	+	1859	0	0	0	0	0	0	0	0	0	0	0	0	0	0	0	0	0	0	0	0	0	0	0	0	0	0	0	0	0	0	0	0	0	0	0	0
chrI	2800889	2800935	2801038	10	9	W03D8.2	null	W03D8.2	-	57	itx-1	+	1887	0	0	0	0	0	0	0	0	0	0	0	0	0	0	0	0	0	0	0	0	0	0	0	0	0	0	0	0	0	0	0	0	0	0	0	0
chrI	2801906	2801906	2801906	1	1	itx-1	null	W03D8.2	-	1028	itx-1	+	916	0	0	0	0	0	0	0	0	0	0	0	0	0	0	0	0	0	0	0	0	0	0	0	0	0	0	0	0	0	0	0	0	0	0	0	0
chrI	2803291	2803329	2803384	4	4	itx-1	itx-1	W03D8.2	-	2451	W03D8.5	+	13132	0	0	0	0	0	0	0	0	0	0	0	0	0	0	0	0	0	0	0	0	0	0	0	0	0	0	0	0	0	0	0	0	0	0	0	0
chrI	2809490	2809490	2809490	1	1	itx-1	itx-1	W03D8.2	-	8612	W03D8.5	+	6971	0	0	0	0	0	0	0	0	0	0	0	0	0	0	0	0	0	0	0	0	0	0	0	0	0	0	0	0	0	0	0	0	0	0	0	0
chrI	2812585	2812585	2812585	1	1	itx-1	itx-1	W03D8.2	-	11707	W03D8.5	+	3876	0	0	0	0	0	0	0	0	0	0	0	0	0	0	0	0	0	0	0	0	0	0	0	0	0	0	0	0	0	0	0	0	0	0	0	0
chrI	2818781	2818790	2818799	2	2	W03D8.11	W03D8.11	W03D8.5	+	1144	W03D8.3	-	2053	0	0	0	0	0	0	0	0	0	0	0	0	0	0	0	0	0	0	0	0	0	0	0	0	0	0	1	0	0	0	0	0	0	0	0	0
chrI	2821420	2821456	2821502	3	3	W03D8.3	W03D8.3	W03D8.11	+	641	pop-1	-	2012	0	0	0	0	0	0	0	0	0	0	0	0	1	0	0	0	0	0	0	0	0	0	0	0	0	0	0	0	0	0	0	0	0	0	0	0
chrI	2821563	2821576	2821603	4	4	W03D8.3	W03D8.3	W03D8.11	+	761	pop-1	-	1892	1	0	0	0	0	0	1	0	0	0	0	0	0	0	0	0	0	0	0	0	0	0	0	0	0	0	0	0	0	0	0	0	0	0	0	0
chrI	2821753	2821753	2821753	1	1	W03D8.3	W03D8.3	W03D8.11	+	938	pop-1	-	1715	0	0	0	0	0	0	0	0	0	0	0	0	0	0	0	0	0	0	0	0	0	0	0	0	0	0	0	0	0	0	0	0	0	0	0	0
chrI	2822635	2822635	2822635	1	1	W03D8.3	null	W03D8.3	-	335	pop-1	-	833	0	0	0	0	0	0	0	0	0	0	0	0	0	0	0	0	0	0	0	0	0	0	0	0	0	0	0	0	0	0	0	0	0	0	0	0
chrI	2825016	2825056	2825090	3	3	pop-1	pop-1	W03D8.3	-	2756	W10C8.3	-	7816	0	0	0	0	0	0	0	0	0	0	0	0	0	0	0	0	0	0	0	0	0	0	1	0	0	0	0	0	0	0	0	0	0	0	0	0
chrI	2825237	2825264	2825292	2	2	pop-1	pop-1	W03D8.3	-	2964	W10C8.3	-	7608	0	0	0	0	0	0	0	0	0	0	0	0	0	0	0	0	0	0	0	0	0	0	0	0	1	0	0	0	0	0	0	0	0	0	0	0
chrI	2825842	2825842	2825842	1	1	pop-1	pop-1	W03D8.3	-	3542	W10C8.3	-	7030	0	0	0	0	0	0	0	0	0	0	0	0	0	0	0	0	0	0	0	0	0	0	0	0	0	0	0	0	0	0	0	0	0	0	0	0
chrI	2826924	2826924	2826924	1	1	pop-1	pop-1	W03D8.3	-	4624	W10C8.3	-	5948	0	0	0	0	0	0	0	0	0	0	0	0	0	0	0	0	0	0	0	0	0	0	0	0	0	0	0	0	0	0	0	0	0	0	0	0
chrI	2826998	2827084	2827149	7	7	pop-1	pop-1	W03D8.3	-	4784	W10C8.3	-	5788	0	0	0	0	0	0	0	0	0	0	0	0	0	0	0	0	0	0	0	0	0	0	0	0	0	0	0	0	0	0	0	0	0	0	0	0
chrI	2827383	2827383	2827383	1	1	pop-1	pop-1	W03D8.3	-	5083	W10C8.3	-	5489	0	0	0	0	0	0	0	0	0	0	0	0	0	0	0	0	0	0	0	0	0	0	0	0	0	0	0	0	0	0	0	0	0	0	0	0
chrI	2829217	2829278	2829346	14	14	pop-1	pop-1	W03D8.3	-	6978	W10C8.3	-	3594	0	0	0	0	0	0	0	0	0	0	0	0	0	0	0	0	0	0	0	0	0	0	0	0	0	0	0	0	0	0	0	0	0	0	0	0
chrI	2830209	2830209	2830209	1	1	pop-1	pop-1	W03D8.3	-	7909	W10C8.3	-	2663	0	0	0	0	0	0	0	0	0	0	0	0	0	0	0	0	0	0	0	0	0	0	0	0	0	0	0	0	0	0	0	0	0	0	0	0
chrI	2830336	2830422	2830464	35	28	pop-1	null	pop-1	-	129	W10C8.3	-	2450	0	0	1	0	0	0	0	0	0	0	0	0	0	0	0	0	0	0	0	0	0	0	0	0	1	0	0	0	0	0	0	0	0	0	0	0
chrI	2831409	2831552	2831654	45	43	pop-1	null	pop-1	-	1259	W10C8.3	-	1320	0	0	1	0	0	0	0	0	1	0	0	0	1	0	0	0	0	0	0	0	0	0	1	0	0	0	0	0	0	0	1	0	0	0	0	0
chrI	2831803	2831815	2831828	3	3	pop-1	null	pop-1	-	1522	W10C8.3	-	1057	0	0	0	0	0	0	0	0	0	0	0	0	0	0	0	0	0	0	0	0	0	0	0	0	0	0	0	0	0	0	0	0	0	0	0	0
chrI	2831929	2831934	2831940	2	1	pop-1	null	pop-1	-	1641	W10C8.3	-	938	0	0	0	0	0	0	0	0	0	0	0	0	0	0	0	0	0	0	0	0	0	0	0	0	0	0	2	0	0	0	0	0	0	0	0	0
chrI	2832622	2832622	2832622	1	1	pop-1	null	pop-1	-	2329	W10C8.3	-	250	0	0	0	0	0	0	0	0	0	0	0	0	0	0	0	0	0	0	0	0	0	0	0	0	0	0	0	0	0	0	0	0	0	0	0	0
chrI	2833193	2833305	2833418	9	8	W10C8.3	null	W10C8.3	-	52	ccb-2	+	12554	0	0	0	0	0	0	0	0	0	0	0	0	0	0	0	0	0	0	0	0	0	0	0	0	0	0	0	0	1	0	0	0	0	0	0	0
chrI	2834257	2834257	2834257	1	1	W10C8.3	null	W10C8.3	-	1004	ccb-2	+	11602	0	0	0	0	0	0	0	0	0	0	0	0	0	0	0	0	0	0	0	0	0	0	0	0	0	0	0	0	0	0	0	0	0	0	0	0
chrI	2835386	2835418	2835479	7	5	W10C8.3	null	W10C8.3	-	2165	ccb-2	+	10441	0	0	0	0	0	0	0	0	0	0	0	0	0	0	0	0	0	0	0	0	0	0	0	0	0	0	0	0	0	0	0	0	0	0	0	0
chrI	2835836	2835836	2835836	1	1	W10C8.3	null	W10C8.3	-	2583	ccb-2	+	10023	0	0	0	0	0	0	0	0	0	0	0	0	0	0	0	0	0	0	0	0	0	0	0	0	0	0	1	0	0	0	0	0	0	0	0	0
chrI	2836315	2836315	2836315	1	1	W10C8.3	null	W10C8.3	-	3062	ccb-2	+	9544	0	0	0	0	0	0	0	0	0	0	0	0	0	0	0	0	0	0	0	0	0	0	0	0	0	0	0	0	0	0	0	0	0	0	0	0
chrI	2837101	2837101	2837101	1	1	W10C8.3	null	W10C8.3	-	3848	ccb-2	+	8758	0	0	0	0	0	0	0	0	0	0	0	0	0	0	0	0	0	0	0	0	0	0	0	0	0	0	0	0	0	0	0	0	0	0	0	0
chrI	2837971	2838005	2838028	3	3	W10C8.3	null	W10C8.3	-	4752	ccb-2	+	7854	0	0	0	0	0	0	0	0	0	0	0	0	0	0	0	0	0	0	0	0	0	0	0	0	0	0	0	0	0	0	0	0	1	0	0	0
chrI	2839727	2839740	2839755	4	3	ccb-2	null	W10C8.3	-	6487	ccb-2	+	6119	0	0	0	0	0	0	0	0	0	0	0	0	0	0	0	0	0	0	0	0	0	0	0	0	0	0	1	0	0	0	0	0	0	0	0	0
chrI	2840237	2840237	2840237	1	1	ccb-2	null	W10C8.3	-	6984	ccb-2	+	5622	0	0	0	0	0	0	0	0	0	0	0	0	0	0	0	0	0	0	0	0	0	0	0	0	0	0	0	0	0	0	0	0	0	0	0	0
chrI	2840961	2840961	2840961	1	1	ccb-2	null	W10C8.3	-	7708	ccb-2	+	4898	0	0	0	0	0	0	0	0	0	0	0	0	0	0	0	0	0	0	0	0	0	0	0	0	0	0	0	0	0	0	0	0	0	0	0	0
chrI	2841133	2841153	2841168	3	3	ccb-2	null	W10C8.3	-	7900	ccb-2	+	4706	0	0	0	0	0	0	0	0	0	0	0	0	0	0	0	0	0	0	0	0	0	0	0	0	0	0	0	0	0	0	0	0	0	0	0	0
chrI	2842160	2842182	2842207	7	5	ccb-2	null	W10C8.3	-	8929	ccb-2	+	3677	0	0	0	0	0	0	0	0	0	0	0	0	0	0	0	0	0	0	0	0	0	0	0	0	0	0	0	0	1	0	0	0	0	0	0	0
chrI	2844257	2844458	2844631	21	18	ccb-2	null	W10C8.3	-	11205	ccb-2	+	1401	0	0	0	0	0	0	0	0	0	0	0	0	0	0	0	0	0	0	0	0	0	0	1	0	0	0	1	0	1	0	0	0	0	0	0	0
chrI	2845663	2845668	2845673	2	2	ccb-2	null	W10C8.3	-	12415	ccb-2	+	191	0	0	0	0	0	0	0	0	0	0	0	0	0	0	0	0	0	0	0	0	0	0	0	0	0	0	0	0	0	0	0	0	0	0	0	0
chrI	2848580	2848590	2848609	6	4	ccb-2	ccb-2	W10C8.3	-	15337	W10C8.4	-	3373	0	0	0	0	0	0	0	0	0	0	0	0	0	0	0	0	0	0	0	0	0	0	0	0	0	0	0	0	0	0	0	0	0	0	0	0
chrI	2850916	2850916	2850916	1	1	W10C8.4	null	ccb-2	+	1124	W10C8.4	-	1047	0	0	0	0	0	0	0	0	0	0	0	0	0	0	0	0	0	0	0	0	0	0	0	0	0	0	0	0	0	0	0	0	0	0	0	0
chrI	2851629	2851629	2851629	1	1	W10C8.4	null	ccb-2	+	1837	W10C8.4	-	334	0	0	0	0	0	0	0	0	0	0	0	0	0	0	0	0	0	0	0	0	0	0	0	0	0	0	0	0	0	0	0	0	0	0	0	0
chrI	2851962	2851962	2851962	1	1	W10C8.4	null	ccb-2	+	2170	W10C8.4	-	1	0	0	0	0	0	0	0	0	0	0	0	0	0	0	0	0	0	0	0	0	0	0	0	0	0	0	0	0	0	0	0	0	0	0	0	0
chrI	2853053	2853053	2853053	1	1	W10C8.4	W10C8.4	ccb-2	+	3261	W10C8.5	-	917	0	0	0	0	0	0	0	0	0	0	0	0	0	0	0	0	0	0	0	0	0	0	0	0	0	0	0	0	0	0	0	0	0	0	0	0
chrI	2853580	2853580	2853580	1	1	W10C8.4	W10C8.4	ccb-2	+	3788	W10C8.5	-	390	0	0	0	0	0	0	0	0	0	0	0	0	0	0	0	0	0	0	0	0	0	0	0	0	0	0	0	0	0	0	0	0	0	0	0	0
chrI	2853646	2853646	2853646	1	1	W10C8.4	W10C8.4	ccb-2	+	3854	W10C8.5	-	324	0	0	0	0	0	0	0	0	0	0	0	0	0	0	0	0	0	0	0	0	0	0	0	0	0	0	0	0	0	0	0	0	0	0	0	0
chrI	2853782	2853782	2853782	1	1	W10C8.4	W10C8.4	ccb-2	+	3990	W10C8.5	-	188	0	0	0	0	0	0	0	0	0	0	0	0	0	0	0	0	0	0	0	0	0	0	0	0	1	0	0	0	0	0	0	0	0	0	0	0
chrI	2853902	2853902	2853902	1	1	W10C8.4	null	W10C8.4	-	47	W10C8.5	-	68	0	0	0	0	0	0	0	0	0	0	0	0	0	0	0	0	0	0	0	0	0	0	0	0	0	0	0	0	0	0	0	0	0	0	0	0
chrI	2856286	2856286	2856286	1	1	W10C8.5	null	W10C8.5	-	554	W10C8.6	-	2313	0	0	0	0	0	0	0	0	0	0	0	0	0	0	0	0	0	0	0	0	0	0	0	0	0	0	0	0	0	0	0	0	0	0	0	0
chrI	2856523	2856523	2856523	1	1	W10C8.5	null	W10C8.5	-	791	W10C8.6	-	2076	0	0	0	0	0	0	0	0	0	0	0	0	0	0	0	0	0	0	0	0	0	0	0	0	0	0	0	0	0	0	0	0	0	0	0	0
chrI	2857524	2857524	2857524	1	1	W10C8.5	null	W10C8.5	-	1792	W10C8.6	-	1075	0	0	0	0	0	0	0	0	0	0	0	0	0	0	0	0	0	0	0	0	0	0	0	0	0	0	0	0	0	0	0	0	0	0	0	0
chrI	2857717	2857770	2857846	30	24	W10C8.5	null	W10C8.5	-	2038	W10C8.6	-	829	0	0	0	1	0	0	0	0	1	0	0	0	0	0	0	0	0	0	0	0	0	0	0	0	1	0	1	0	0	0	0	0	0	0	0	0
chrI	2858672	2858672	2858672	1	1	W10C8.6	W10C8.6	W10C8.5	-	2940	Y71F9AL.11	+	3731	0	0	0	0	0	0	0	0	0	0	0	0	0	0	0	0	0	0	0	0	0	0	0	0	0	0	0	0	0	0	0	0	0	0	0	0
chrI	2858900	2858900	2858900	1	1	W10C8.6	W10C8.6	W10C8.5	-	3168	Y71F9AL.11	+	3503	0	0	0	0	0	0	0	0	0	0	0	0	0	0	0	0	0	0	0	0	0	0	0	0	0	0	0	0	0	0	0	0	0	0	0	0
chrI	2859956	2859974	2859985	3	3	W10C8.6	null	W10C8.6	-	127	Y71F9AL.11	+	2429	0	0	0	0	0	0	0	0	1	0	0	0	0	0	0	0	0	0	0	0	0	0	0	0	0	0	0	0	0	0	0	0	0	0	0	0
chrI	2861151	2861188	2861283	20	17	Y71F9AL.11	null	W10C8.6	-	1341	Y71F9AL.11	+	1215	0	0	0	0	0	1	0	0	0	0	0	0	0	0	0	0	0	0	0	0	0	0	0	0	0	0	0	0	0	0	0	0	0	0	0	0
chrI	2861925	2861963	2862035	7	7	Y71F9AL.11	null	W10C8.6	-	2116	Y71F9AL.11	+	440	0	0	0	0	0	0	0	0	0	0	0	0	0	0	0	0	0	0	0	0	0	0	0	0	0	0	1	0	0	0	0	0	0	0	0	0
chrI	2862103	2862103	2862103	1	1	Y71F9AL.11	null	W10C8.6	-	2256	Y71F9AL.11	+	300	0	0	0	0	0	0	0	0	0	0	0	0	0	0	0	0	0	0	0	0	0	0	0	0	0	0	0	0	0	0	0	0	0	0	0	0
chrI	2862185	2862185	2862185	1	1	Y71F9AL.11	null	W10C8.6	-	2338	Y71F9AL.11	+	218	0	0	0	0	0	0	0	0	0	0	0	0	0	0	0	0	0	0	0	0	0	0	0	0	0	0	0	0	0	0	0	0	0	0	0	0
chrI	2864091	2864158	2864253	90	72	Y71F9AL.11	Y71F9AL.11	W10C8.6	-	4311	Y71F9AL.10	+	2271	0	1	1	0	0	1	0	0	1	1	0	0	0	1	0	0	0	1	0	0	0	0	0	0	1	0	0	0	1	1	0	1	0	0	1	0
chrI	2864341	2864341	2864341	1	1	Y71F9AL.11	Y71F9AL.11	W10C8.6	-	4494	Y71F9AL.10	+	2088	0	0	0	0	0	0	0	0	0	0	0	0	0	0	0	0	0	0	0	0	0	0	0	0	1	0	0	0	0	0	0	0	0	0	0	0
chrI	2864453	2864453	2864453	1	1	Y71F9AL.11	Y71F9AL.11	W10C8.6	-	4606	Y71F9AL.10	+	1976	0	0	0	0	0	0	0	0	0	0	0	0	0	0	0	0	0	0	0	0	0	0	0	0	0	0	0	0	0	0	0	0	0	0	0	0
chrI	2866351	2866389	2866411	4	3	Y71F9AL.10	null	Y71F9AL.11	+	1925	Y71F9AL.10	+	40	0	0	0	0	0	0	0	0	0	0	0	0	0	0	0	0	0	0	0	0	0	0	0	0	0	0	0	0	0	0	0	0	0	0	0	0
chrI	2869731	2869731	2869731	1	1	Y71F9AL.10	Y71F9AL.10	Y71F9AL.11	+	5267	Y71F9AL.12	-	877	0	0	0	0	0	0	0	0	0	0	0	0	0	0	0	0	0	0	0	0	0	0	0	0	0	0	0	0	0	0	0	0	0	0	0	0
chrI	2869876	2869977	2870057	15	15	Y71F9AL.10	Y71F9AL.10	Y71F9AL.11	+	5513	Y71F9AL.12	-	631	0	0	0	0	0	1	0	0	0	0	0	0	0	0	0	0	0	0	0	0	0	0	0	0	1	0	0	0	0	0	0	0	0	0	0	0
chrI	2871451	2871487	2871515	7	7	Y71F9AL.12	Y71F9AL.12	Y71F9AL.10	+	1382	rpl-1	-	3908	0	0	1	0	0	0	0	0	0	0	0	0	0	0	0	0	0	0	0	0	0	0	0	0	0	0	0	0	0	0	0	0	0	0	0	0
chrI	2875079	2875088	2875097	2	2	Y71F9AL.12	Y71F9AL.12	Y71F9AL.10	+	4983	rpl-1	-	307	0	0	0	0	0	0	0	0	0	0	0	0	0	0	0	0	0	0	0	0	0	0	0	0	0	0	0	0	0	0	0	0	0	0	0	0
chrI	2875170	2875170	2875170	1	1	Y71F9AL.12	Y71F9AL.12	Y71F9AL.10	+	5065	rpl-1	-	225	0	0	0	0	0	0	0	0	0	0	0	0	0	0	0	0	0	0	0	0	0	0	0	0	0	0	0	0	0	0	0	0	0	0	0	0
chrI	2875240	2875307	2875376	5	4	Y71F9AL.12	null	Y71F9AL.12	-	18	rpl-1	-	88	0	0	0	0	0	0	0	0	0	0	0	0	0	0	0	0	0	0	0	0	0	0	0	0	2	0	0	0	0	0	0	0	0	0	0	0
chrI	2876218	2876218	2876218	1	1	rpl-1	rpl-1	Y71F9AL.12	-	929	Y71F9AL.9	+	714	0	0	0	0	0	0	0	0	0	0	0	0	0	0	0	0	0	0	0	0	0	1	0	0	0	0	0	0	0	0	0	0	0	0	0	0
chrI	2876481	2876597	2876818	163	99	rpl-1	null	rpl-1	-	273	Y71F9AL.9	+	335	0	0	1	1	0	1	0	2	2	1	0	1	1	1	0	0	0	0	1	1	0	0	0	1	3	0	3	1	1	1	0	1	0	0	1	1
chrI	2876915	2876915	2876915	1	1	Y71F9AL.9	null	rpl-1	-	591	Y71F9AL.9	+	17	0	0	0	0	0	0	0	0	0	0	0	0	0	0	0	0	0	0	0	0	0	0	0	0	1	0	0	0	0	0	0	0	0	0	0	0
chrI	2878022	2878022	2878022	1	1	Y71F9AL.9	Y71F9AL.9	rpl-1	-	1698	Y71F9AL.8	+	556	0	0	0	0	0	0	0	0	0	0	0	0	0	0	0	0	0	0	0	0	0	0	0	0	0	0	0	0	0	0	0	0	0	0	0	0
chrI	2878216	2878216	2878216	1	1	Y71F9AL.9	Y71F9AL.9	rpl-1	-	1892	Y71F9AL.8	+	362	0	0	0	0	0	0	0	0	0	0	0	0	0	0	0	0	0	0	0	0	0	0	0	0	0	0	0	0	0	0	0	0	0	0	0	0
chrI	2878433	2878433	2878433	1	1	Y71F9AL.9	Y71F9AL.9	rpl-1	-	2109	Y71F9AL.8	+	145	0	0	0	0	0	0	0	0	0	0	0	0	0	0	0	0	0	0	0	0	0	0	0	1	0	0	0	0	0	0	0	0	0	0	0	0
chrI	2878510	2878690	2878822	43	31	Y71F9AL.8	Y71F9AL.8	Y71F9AL.9	+	173	dnc-5	-	2179	0	0	0	0	1	0	0	0	1	0	0	0	0	0	0	0	0	0	0	0	0	0	0	1	5	0	0	0	0	0	0	0	0	0	1	0
chrI	2880062	2880065	2880069	2	1	Y71F9AL.8	Y71F9AL.8	Y71F9AL.9	+	1548	dnc-5	-	804	0	0	0	0	0	0	0	0	0	0	0	0	0	0	0	0	0	0	0	0	0	0	0	0	0	0	0	0	0	0	0	0	0	0	0	0
chrI	2881755	2881755	2881755	1	1	dnc-5	dnc-5	Y71F9AL.8	+	819	arx-1	-	1741	0	0	0	0	0	0	0	0	0	0	0	0	0	0	0	0	0	0	0	0	0	0	0	0	0	0	0	0	0	0	0	0	0	0	1	0
chrI	2887328	2887367	2887403	7	7	arx-1	arx-1	dnc-5	-	3913	Y71F9AL.7	+	433	0	0	0	0	0	0	0	0	0	0	0	0	0	0	0	0	0	0	0	0	0	0	0	0	0	0	0	0	0	0	0	0	0	0	0	0
chrI	2887732	2887732	2887732	1	1	arx-1	arx-1	dnc-5	-	4278	Y71F9AL.7	+	68	0	0	0	0	0	0	0	0	0	0	0	0	0	0	0	0	0	0	0	0	0	0	0	0	0	0	0	0	0	0	0	0	0	0	0	0
chrI	2888831	2888889	2888947	3	3	arx-1	arx-1	dnc-5	-	5435	Y71F9AL.6	+	1557	0	0	0	0	0	0	0	0	0	0	0	0	0	0	0	0	0	0	0	0	0	0	1	0	0	0	0	0	0	0	0	0	0	0	0	0
chrI	2889038	2889038	2889038	1	1	arx-1	arx-1	dnc-5	-	5584	Y71F9AL.6	+	1408	0	0	0	0	0	0	0	0	0	0	0	0	0	0	0	0	0	0	0	0	0	0	0	0	1	0	0	0	0	0	0	0	0	0	0	0
chrI	2889954	2889954	2889954	1	1	arx-1	arx-1	Y71F9AL.7	+	520	Y71F9AL.6	+	492	0	0	0	0	0	0	0	0	0	0	0	0	0	0	0	0	0	0	0	0	0	0	0	0	0	0	0	0	0	0	0	0	0	0	0	0
chrI	2890432	2890435	2890441	3	3	arx-1	arx-1	Y71F9AL.7	+	1001	Y71F9AL.6	+	11	0	0	0	0	0	0	0	0	0	0	0	0	0	0	0	0	0	0	0	0	0	0	0	0	0	0	0	0	0	0	0	0	0	0	0	0
chrI	2890708	2890708	2890708	1	1	arx-1	arx-1	Y71F9AL.7	+	1274	copa-1	-	4620	0	0	0	0	0	0	0	0	0	0	0	0	0	0	0	0	0	0	0	0	0	0	0	0	0	0	0	0	0	0	0	0	0	0	0	0
chrI	2890983	2890983	2890983	1	1	arx-1	arx-1	Y71F9AL.7	+	1549	copa-1	-	4345	0	0	0	0	0	0	0	0	0	0	0	0	0	0	0	0	0	0	0	0	0	0	0	0	1	0	0	0	0	0	0	0	0	0	0	0
chrI	2895145	2895199	2895291	29	21	copa-1	null	Y71F9AL.6	+	3938	copa-1	-	129	0	0	0	0	0	1	0	0	0	1	0	0	0	0	0	0	0	0	0	0	0	0	0	1	1	0	0	0	0	0	0	0	0	0	0	0
chrI	2897370	2897370	2897370	1	1	copa-1	copa-1	Y71F9AL.6	+	6109	gst-43	+	3965	0	0	0	0	0	0	0	0	0	0	0	0	0	0	0	0	0	0	0	0	0	0	0	1	0	0	0	0	0	0	0	0	0	0	0	0
chrI	2900995	2901094	2901128	61	46	copa-1	null	copa-1	-	234	gst-43	+	241	0	1	0	1	0	1	0	0	1	1	0	0	0	0	0	0	0	0	1	0	0	0	0	0	0	0	1	0	0	0	0	0	0	0	1	1
chrI	2901239	2901239	2901239	1	1	gst-43	null	copa-1	-	379	gst-43	+	96	0	0	0	0	0	0	0	0	0	0	0	0	0	0	0	0	0	0	0	0	0	0	0	0	0	0	0	0	0	0	0	0	0	0	0	0
chrI	2903928	2903928	2903928	1	1	Y71F9AL.4	Y71F9AL.4	gst-43	+	923	pme-1	-	3799	0	0	0	0	0	0	0	0	0	0	0	0	0	0	0	0	0	0	0	0	0	0	0	0	0	0	0	0	0	0	0	0	0	0	0	0
chrI	2907172	2907184	2907197	2	1	Y71F9AL.4	Y71F9AL.4	gst-43	+	4179	pme-1	-	543	0	0	0	0	0	0	0	0	0	0	0	0	0	0	0	0	0	0	0	0	0	0	0	0	0	0	0	0	0	0	0	0	0	0	0	0
chrI	2908362	2908362	2908362	1	1	pme-1	pme-1	Y71F9AL.4	+	611	Y71F9AL.2	+	6814	0	0	0	0	0	0	0	0	0	0	0	0	0	0	0	0	0	0	0	0	0	0	0	0	0	0	0	0	0	0	0	0	0	0	1	0
chrI	2910225	2910225	2910225	1	1	pme-1	pme-1	Y71F9AL.4	+	2474	Y71F9AL.2	+	4951	0	0	0	0	0	0	0	0	0	0	0	0	0	0	0	0	0	0	0	0	0	0	0	0	0	0	0	0	0	0	0	0	0	0	1	0
chrI	2920459	2920480	2920501	2	1	pme-1	pme-1	Y71F9AL.2	+	1674	Y71F9AL.1	+	4452	0	0	0	0	0	0	0	0	0	0	0	0	0	0	0	0	0	0	0	0	0	0	0	0	0	0	0	0	0	0	0	0	0	0	0	0
chrI	2924821	2924821	2924821	1	1	Y71F9AL.1	null	Y71F9AL.2	+	6015	Y71F9AL.1	+	111	0	0	0	0	0	0	0	0	0	0	0	0	0	0	0	0	0	0	0	0	0	0	0	0	0	0	0	0	0	0	0	0	0	0	0	0
chrI	2925184	2925188	2925192	3	3	Y71F9AL.1	Y71F9AL.1	Y71F9AL.2	+	6382	trap-1	+	3207	0	0	0	0	0	0	0	0	0	0	0	0	0	0	0	0	0	0	0	0	0	0	0	0	0	0	0	0	0	0	0	0	0	0	0	0
chrI	2928105	2928182	2928220	91	65	trap-1	null	Y71F9AL.1	+	44	trap-1	+	213	0	0	0	1	0	1	0	1	1	1	0	0	0	1	0	0	0	0	0	0	0	0	0	0	1	0	2	0	0	0	0	0	0	0	0	0
chrI	2928418	2928418	2928418	1	1	trap-1	trap-1	Y71F9AL.1	+	280	nxt-1	+	1359	0	0	0	0	0	0	0	0	0	0	0	0	0	0	0	0	0	0	0	0	0	0	0	0	0	0	0	0	0	0	0	0	0	0	0	0
chrI	2929600	2929723	2929787	81	59	nxt-1	null	trap-1	+	44	nxt-1	+	54	0	0	0	1	0	1	0	0	1	1	0	0	0	1	0	0	0	0	0	0	0	0	0	1	3	0	1	0	0	0	0	0	0	0	1	0
chrI	2929905	2929905	2929905	1	1	nxt-1	nxt-1	trap-1	+	226	cogc-3	+	1556	0	0	0	0	0	0	0	0	0	0	0	0	0	0	0	0	0	0	0	0	0	0	0	0	0	0	0	0	0	0	0	0	0	0	0	0
chrI	2935685	2935763	2935861	145	117	cogc-3	cogc-3	nxt-1	+	4402	Y71F9AM.8	-	5147	1	0	1	1	0	1	1	1	1	1	0	1	1	0	1	0	0	0	0	0	1	0	1	0	0	1	0	0	0	1	1	1	0	0	0	0
chrI	2936453	2936453	2936453	1	1	cogc-3	cogc-3	nxt-1	+	5092	Y71F9AM.8	-	4457	0	0	0	0	0	0	0	0	0	0	0	0	0	0	0	0	0	0	0	0	0	0	0	0	0	0	0	0	0	0	0	0	0	0	1	0
chrI	2936675	2936675	2936675	1	1	cogc-3	cogc-3	nxt-1	+	5314	Y71F9AM.8	-	4235	0	0	0	0	0	0	0	0	0	0	0	0	0	0	0	0	0	0	0	0	0	1	0	0	0	0	0	0	0	0	0	0	0	0	0	0
chrI	2937068	2937088	2937108	2	2	cogc-3	cogc-3	nxt-1	+	5727	Y71F9AM.8	-	3822	0	0	0	0	0	0	0	0	0	0	0	0	0	0	0	0	0	0	0	0	0	0	0	0	0	0	0	0	0	0	0	0	0	0	1	0
chrI	2937271	2937271	2937271	1	1	cogc-3	cogc-3	nxt-1	+	5910	Y71F9AM.8	-	3639	0	0	0	0	0	0	0	0	0	0	0	0	0	0	0	0	0	0	0	0	0	0	0	0	0	0	0	0	0	0	0	0	0	0	1	0
chrI	2937507	2937507	2937507	1	1	cogc-3	cogc-3	nxt-1	+	6146	Y71F9AM.8	-	3403	0	0	0	0	0	0	0	0	0	0	0	0	0	0	0	0	0	0	0	0	0	0	0	0	0	0	0	0	0	0	0	0	0	0	0	0
chrI	2937624	2937624	2937624	1	1	cogc-3	cogc-3	nxt-1	+	6263	Y71F9AM.8	-	3286	0	0	0	0	0	0	0	0	0	0	0	0	0	0	0	0	0	0	0	0	0	0	0	0	0	0	0	0	0	0	0	0	0	0	1	0
chrI	2943355	2943364	2943373	2	1	cogc-3	cogc-3	Y71F9AM.8	-	1781	bam-2	-	6245	0	0	0	0	0	0	0	0	0	0	0	0	0	0	0	0	0	0	0	0	0	0	0	0	0	0	0	0	0	0	0	0	0	0	0	0
chrI	2944951	2944951	2944951	1	1	cogc-3	cogc-3	Y71F9AM.8	-	3368	bam-2	-	4658	0	0	0	0	0	0	0	0	0	0	0	0	0	0	0	0	0	0	0	0	0	0	0	0	0	0	0	0	0	0	0	0	0	0	0	0
chrI	2945648	2945648	2945648	1	1	cogc-3	cogc-3	Y71F9AM.8	-	4065	bam-2	-	3961	0	0	0	0	0	0	0	0	0	0	0	0	0	0	0	0	0	0	0	0	0	0	0	0	0	0	0	0	0	0	0	0	0	0	0	0
chrI	2945770	2945788	2945806	2	2	cogc-3	cogc-3	Y71F9AM.8	-	4205	bam-2	-	3821	0	0	0	0	0	0	0	0	0	0	0	0	0	0	0	0	0	0	0	0	0	0	0	0	0	0	0	0	0	0	0	0	0	0	0	0
chrI	2949973	2949973	2949973	1	1	bam-2	bam-2	Y71F9AM.8	-	8390	Y71F9AR.4	-	31678	0	0	0	0	0	0	0	0	0	0	0	0	0	0	0	0	0	0	0	0	0	0	0	0	0	0	0	0	0	0	0	0	0	0	0	0
chrI	2954321	2954321	2954321	1	1	bam-2	bam-2	Y71F9AM.8	-	12738	Y71F9AR.4	-	27330	0	0	0	0	0	0	0	0	0	0	0	0	0	0	0	0	0	0	0	0	0	0	0	0	0	0	0	0	0	0	0	0	0	0	0	0
chrI	2954536	2954536	2954536	1	1	bam-2	bam-2	Y71F9AM.8	-	12953	Y71F9AR.4	-	27115	0	0	0	0	0	0	0	0	0	0	0	0	0	0	0	0	0	0	0	0	0	0	0	0	0	0	0	0	0	0	0	0	0	0	0	0
chrI	2960707	2960707	2960707	1	1	bam-2	null	bam-2	-	2831	Y71F9AR.4	-	20944	0	0	0	0	0	0	0	0	0	0	0	0	0	0	0	0	0	0	0	0	0	0	0	0	0	0	0	0	0	0	0	0	0	0	0	0
chrI	2962196	2962222	2962239	5	4	bam-2	null	bam-2	-	4346	Y71F9AR.4	-	19429	0	0	0	0	0	0	0	0	1	0	0	0	0	0	0	0	0	0	0	0	0	0	0	0	0	0	0	0	0	0	0	0	0	0	0	0
chrI	2962435	2962449	2962476	4	4	bam-2	null	bam-2	-	4573	Y71F9AR.4	-	19202	0	0	0	0	0	0	0	0	0	0	0	0	0	0	0	0	0	0	0	0	0	0	0	0	0	0	0	0	0	0	0	0	0	0	0	0
chrI	2964313	2964313	2964313	1	1	bam-2	null	bam-2	-	6437	Y71F9AR.4	-	17338	0	0	0	0	0	0	0	0	0	0	0	0	0	0	0	0	0	0	0	0	0	0	0	0	0	0	0	0	0	0	0	0	0	0	0	0
chrI	2964487	2964513	2964539	2	2	bam-2	null	bam-2	-	6637	Y71F9AR.4	-	17138	0	0	0	0	0	0	0	0	0	0	0	0	0	0	0	0	0	0	0	0	0	0	0	0	0	0	0	0	0	0	0	0	0	0	0	0
chrI	2966522	2966522	2966522	1	1	bam-2	null	bam-2	-	8646	Y71F9AR.4	-	15129	0	0	0	0	0	0	0	0	0	0	0	0	0	0	0	0	0	0	0	0	0	0	0	0	0	0	0	0	0	0	0	0	0	0	0	0
chrI	2966891	2966891	2966891	1	1	bam-2	null	bam-2	-	9015	Y71F9AR.4	-	14760	0	0	0	0	0	0	0	0	0	0	0	0	0	0	0	0	0	0	0	0	0	0	0	0	0	0	0	0	0	0	0	0	0	0	0	0
chrI	2967152	2967152	2967152	1	1	bam-2	null	bam-2	-	9276	Y71F9AR.4	-	14499	0	0	0	0	0	0	0	0	0	0	0	0	0	0	0	0	0	0	0	0	0	0	0	0	0	0	0	0	0	0	0	0	0	0	0	0
chrI	2967689	2967772	2967863	23	19	bam-2	null	bam-2	-	9896	Y71F9AR.4	-	13879	0	0	0	0	0	1	0	0	0	0	0	0	0	0	0	0	0	0	0	0	0	0	0	0	0	0	2	0	1	0	0	0	0	0	0	0
chrI	2969507	2969530	2969553	2	2	bam-2	null	bam-2	-	11654	Y71F9AR.4	-	12121	0	0	0	0	0	0	0	0	0	0	0	0	0	0	0	0	0	0	0	0	0	0	0	0	0	0	0	0	0	0	0	0	0	0	0	0
chrI	2970870	2970870	2970870	1	1	bam-2	null	bam-2	-	12994	Y71F9AR.4	-	10781	0	0	0	0	0	0	0	0	0	0	0	0	0	0	0	0	0	0	0	0	0	0	0	0	0	0	0	0	0	0	0	0	0	0	0	0
chrI	2972649	2972649	2972649	1	1	bam-2	null	bam-2	-	14773	Y71F9AR.4	-	9002	0	0	0	0	0	0	0	0	0	0	0	0	0	0	0	0	0	0	0	0	0	0	0	0	0	0	1	0	0	0	0	0	0	0	0	0
chrI	2974891	2974891	2974891	1	1	bam-2	null	bam-2	-	17015	Y71F9AR.4	-	6760	0	0	0	0	0	0	0	0	0	0	0	0	0	0	0	0	0	0	0	0	0	0	0	0	0	0	0	0	0	0	0	0	0	0	0	0
chrI	2978573	2978573	2978573	1	1	bam-2	null	bam-2	-	20697	Y71F9AR.4	-	3078	0	0	0	0	0	0	0	0	0	0	0	0	0	0	0	0	0	0	0	0	0	0	0	0	0	0	0	0	0	0	0	0	0	0	0	0
chrI	2984793	2984793	2984793	1	1	Y71F9AR.2	Y71F9AR.2	Y71F9AR.4	-	1721	supr-1	-	1314	0	0	0	0	0	0	0	0	0	0	0	0	0	0	0	0	0	0	0	0	0	0	0	0	0	0	0	0	0	0	0	0	0	0	0	0
chrI	2985214	2985276	2985343	12	11	Y71F9AR.2	null	Y71F9AR.2	-	109	supr-1	-	831	0	0	0	0	0	0	0	0	0	0	0	0	1	0	0	0	0	0	0	0	0	0	0	0	0	0	0	0	0	0	0	0	0	0	0	0
chrI	2991186	2991186	2991186	1	1	supr-1	supr-1	Y71F9AR.2	-	6019	dnj-28	+	5220	0	0	0	0	0	0	0	0	0	0	0	0	0	0	0	0	0	0	0	0	0	0	0	0	0	0	0	0	0	0	0	0	0	0	0	0
chrI	2996023	2996143	2996226	40	31	supr-1	null	supr-1	-	230	dnj-28	+	263	0	0	0	0	0	1	0	0	1	0	0	0	0	0	0	0	1	0	0	0	1	0	0	0	0	0	0	0	0	0	0	0	0	0	0	0
chrI	2996308	2996384	2996432	118	95	dnj-28	null	supr-1	-	471	dnj-28	+	22	0	0	1	1	0	1	0	0	2	1	1	0	0	1	0	0	0	1	0	0	1	0	0	0	1	0	0	1	0	1	1	1	0	0	0	0
chrI	2998779	2998779	2998779	1	1	dnj-28	dnj-28	supr-1	-	2866	nduf-5	-	2568	0	0	0	0	0	0	0	0	0	0	0	0	0	0	0	0	0	0	0	0	0	0	0	0	0	0	0	0	0	0	0	0	0	0	0	0
chrI	3004084	3004114	3004143	6	6	Y54E10BL.3	Y54E10BL.3	nduf-5	-	1265	mek-2	-	1313	0	0	0	0	0	1	0	0	0	0	0	0	0	0	0	0	0	0	0	0	0	0	0	0	0	0	0	0	0	0	0	0	0	0	0	0
chrI	3004301	3004301	3004301	1	1	Y54E10BL.3	Y54E10BL.3	nduf-5	-	1452	mek-2	-	1126	0	0	0	0	0	0	0	0	0	0	0	0	0	0	0	0	0	0	0	0	0	0	0	0	0	0	0	0	0	0	0	0	0	0	0	0
chrI	3004418	3004418	3004418	1	1	Y54E10BL.3	Y54E10BL.3	nduf-5	-	1569	mek-2	-	1009	0	0	0	0	0	0	0	0	0	0	0	0	0	0	0	0	0	0	0	0	0	0	0	0	1	0	0	0	0	0	0	0	0	0	0	0
chrI	3008139	3008145	3008151	2	1	mek-2	mek-2	Y54E10BL.3	+	2204	col-48	+	2545	0	0	0	0	0	0	0	0	0	0	0	0	0	0	0	0	0	0	0	0	0	0	0	0	0	0	0	0	0	0	0	0	0	0	0	0
chrI	3010477	3010477	3010477	1	1	mek-2	mek-2	Y54E10BL.3	+	4536	col-48	+	213	0	0	0	0	0	0	0	0	0	0	0	0	0	0	0	0	0	0	0	0	0	0	0	0	0	0	1	0	0	0	0	0	0	0	0	0
chrI	3010678	3010678	3010678	1	1	mek-2	mek-2	Y54E10BL.3	+	4737	col-48	+	12	0	0	0	0	0	0	0	0	0	0	0	0	0	0	0	0	0	0	0	0	0	0	0	0	0	0	0	0	0	0	0	0	0	0	0	0
chrI	3011702	3011702	3011702	1	1	mek-2	mek-2	col-48	+	43	Y54E10BL.1	+	409	0	0	0	0	0	0	0	0	0	0	1	0	0	0	0	0	0	0	0	0	0	0	0	0	0	0	0	0	0	0	0	0	0	0	0	0
chrI	3011781	3011781	3011781	1	1	mek-2	mek-2	col-48	+	122	Y54E10BL.1	+	330	0	0	0	0	0	0	0	0	0	0	0	0	0	0	0	0	0	0	0	0	0	0	0	0	0	0	0	0	0	0	0	0	0	0	0	0
chrI	3011868	3011877	3011887	2	2	mek-2	mek-2	col-48	+	218	Y54E10BL.1	+	234	0	0	0	0	0	0	0	0	0	0	0	0	0	0	0	0	0	0	0	0	0	0	0	0	1	0	0	0	0	0	0	0	0	0	0	0
chrI	3014701	3014707	3014713	3	3	Y54E10BR.4	null	Y54E10BL.1	+	2267	Y54E10BR.4	+	1035	0	0	0	0	0	0	0	0	0	0	0	0	0	0	0	0	0	0	0	0	0	0	0	0	0	0	0	0	0	0	0	0	0	0	0	0
chrI	3014786	3014786	3014786	1	1	Y54E10BR.4	null	Y54E10BL.1	+	2346	Y54E10BR.4	+	956	0	0	0	0	0	0	0	0	0	0	0	0	0	0	0	0	0	0	0	0	0	0	0	0	0	0	0	0	0	0	0	0	0	0	0	0
chrI	3015441	3015495	3015560	18	12	Y54E10BR.4	null	Y54E10BL.1	+	3055	Y54E10BR.4	+	247	0	0	0	0	0	0	0	1	0	0	0	0	0	0	0	0	0	0	0	0	0	0	0	0	1	0	0	0	0	0	0	0	0	0	0	0
chrI	3015643	3015643	3015643	1	1	Y54E10BR.4	null	Y54E10BL.1	+	3203	Y54E10BR.4	+	99	0	0	0	0	0	0	0	0	0	0	0	0	0	0	0	0	0	0	0	0	0	0	0	0	0	0	0	0	0	0	0	0	0	0	0	0
chrI	3019679	3019679	3019679	1	1	Y54E10BR.4	Y54E10BR.4	Y54E10BL.1	+	7239	Y54E10BR.3	+	1970	0	0	0	0	0	0	0	0	0	0	0	0	0	0	0	0	0	0	0	0	0	0	0	0	0	0	0	0	0	0	0	0	0	0	0	0
chrI	3019891	3019896	3019902	2	2	Y54E10BR.4	Y54E10BR.4	Y54E10BL.1	+	7456	Y54E10BR.3	+	1753	0	0	0	0	0	0	0	0	0	0	0	0	0	0	0	0	0	0	0	0	0	0	0	0	0	0	0	0	0	0	0	0	0	0	0	0
chrI	3023242	3023242	3023242	1	1	Y54E10BR.3	Y54E10BR.3	Y54E10BR.4	+	1707	Y54E10BR.5	-	5085	0	0	0	0	0	0	0	0	0	0	0	0	0	0	0	0	0	0	0	0	0	1	0	0	0	0	0	0	0	0	0	0	0	0	0	0
chrI	3029441	3029441	3029441	1	1	Y54E10BR.5	Y54E10BR.5	Y54E10BR.3	+	1057	rpb-7	-	1771	0	0	0	0	0	0	0	0	0	0	0	0	0	0	0	0	0	0	0	0	0	0	0	0	0	0	0	0	0	0	0	0	0	0	0	0
chrI	3032848	3032913	3032963	91	66	rpb-7	rpb-7	Y54E10BR.5	-	1821	Y54E10BR.2	+	54	0	1	0	1	0	1	0	0	1	1	0	0	0	2	0	0	0	0	0	0	0	0	0	1	1	0	1	0	1	0	0	0	0	0	1	0
chrI	3033114	3033114	3033114	1	1	Y54E10BR.2	Y54E10BR.2	rpb-7	-	176	mod-5	-	2124	0	0	0	0	0	0	0	0	0	0	0	0	0	0	0	0	0	0	0	0	0	0	0	0	0	0	0	0	0	0	0	0	0	0	0	0
chrI	3034945	3034945	3034945	1	1	Y54E10BR.2	null	Y54E10BR.2	+	184	mod-5	-	293	0	0	0	0	0	0	0	0	0	0	0	0	0	0	0	0	0	0	0	0	0	0	0	0	0	0	0	0	0	0	0	0	0	0	1	0
chrI	3036002	3036003	3036004	3	2	mod-5	mod-5	Y54E10BR.2	+	1242	ztf-23	-	16046	0	0	0	0	0	0	0	0	0	0	0	0	0	0	0	0	0	0	0	0	0	0	0	0	0	0	0	0	0	0	0	0	0	0	0	0
chrI	3036214	3036214	3036214	1	1	mod-5	mod-5	Y54E10BR.2	+	1453	ztf-23	-	15835	0	0	0	0	0	0	0	0	0	0	0	0	0	0	0	0	0	0	0	0	0	0	0	0	0	0	0	0	0	0	0	0	0	0	0	0
chrI	3037955	3038043	3038167	58	46	mod-5	mod-5	Y54E10BR.2	+	3282	ztf-23	-	14006	0	2	0	0	0	1	0	0	1	1	0	0	0	0	0	0	0	0	1	0	0	0	0	0	0	0	0	0	0	0	0	0	0	0	0	0
chrI	3040979	3040979	3040979	1	1	mod-5	mod-5	Y54E10BR.2	+	6218	ztf-23	-	11070	0	0	0	0	0	0	0	0	0	0	0	0	0	0	0	0	0	0	0	0	0	0	0	0	0	0	0	0	0	0	0	0	0	0	0	0
chrI	3042880	3042882	3042885	2	2	mod-5	mod-5	Y54E10BR.2	+	8121	ztf-23	-	9167	0	0	0	0	0	0	0	0	0	0	0	0	0	0	0	0	0	0	0	0	0	0	0	0	0	0	0	0	0	0	0	0	0	0	0	0
chrI	3049473	3049485	3049501	4	3	mod-5	null	mod-5	-	1691	ztf-23	-	2564	0	0	0	0	0	0	0	0	0	0	0	0	0	0	0	0	0	0	0	0	0	0	0	0	0	0	2	0	0	0	0	0	0	0	0	0
chrI	3059134	3059191	3059236	20	19	ztf-23	null	ztf-23	-	26	Y54E10BR.1	+	60	0	0	0	0	0	1	0	0	0	0	0	0	0	0	0	0	0	0	0	0	0	0	0	0	0	0	0	0	0	0	0	1	0	0	0	0
chrI	3061895	3061909	3061923	2	2	Y54E10BR.1	Y54E10BR.1	ztf-23	-	2744	arx-7	-	7323	0	0	0	0	0	0	0	0	0	0	0	0	0	0	0	0	0	0	0	0	0	0	0	0	0	0	0	0	0	0	0	0	0	0	1	0
chrI	3070023	3070061	3070096	3	3	arx-7	arx-7	Y54E10BR.1	+	668	M01B12.4	-	909	0	0	0	0	0	0	0	0	0	0	0	0	0	0	0	0	0	0	0	0	0	0	0	0	0	0	0	0	0	0	0	0	0	0	0	0
chrI	3070191	3070254	3070305	57	43	arx-7	null	arx-7	-	114	M01B12.4	-	716	0	1	0	1	0	1	0	0	0	1	0	0	0	0	0	0	0	0	0	0	0	0	0	1	0	0	1	0	0	0	0	0	0	0	0	0
chrI	3075124	3075124	3075124	1	1	M01B12.4	M01B12.4	arx-7	-	4984	riok-1	-	9889	0	0	0	0	0	0	0	0	0	0	0	0	0	0	0	0	0	0	0	0	0	0	0	0	0	0	0	0	0	0	0	0	0	0	0	0
chrI	3076953	3076953	3076953	1	1	M01B12.4	M01B12.4	arx-7	-	6813	riok-1	-	8060	0	0	0	0	0	0	0	0	0	0	0	0	0	0	0	0	0	0	0	0	0	0	0	0	0	0	0	0	0	0	0	0	0	0	0	0
chrI	3085171	3085171	3085171	1	1	riok-1	riok-1	M01B12.4	-	297	nhr-64	+	19192	0	0	0	0	0	0	0	0	0	0	0	0	0	0	0	0	0	0	0	0	0	0	0	0	0	0	0	0	0	0	0	0	0	0	0	0
chrI	3085473	3085480	3085488	2	1	riok-1	riok-1	M01B12.4	-	606	nhr-64	+	18883	0	0	0	0	0	0	0	0	0	0	0	0	0	0	0	0	0	0	0	0	0	0	0	0	0	0	0	0	0	0	0	0	0	0	0	0
chrI	3087235	3087235	3087235	1	1	riok-1	riok-1	M01B12.4	-	2361	nhr-64	+	17128	0	0	0	0	0	0	0	0	0	0	0	0	0	0	0	0	0	0	0	0	0	0	0	0	0	0	0	0	0	0	0	0	0	0	0	0
chrI	3088217	3088217	3088217	1	1	riok-1	riok-1	M01B12.4	-	3343	nhr-64	+	16146	0	0	0	0	0	0	0	0	0	0	0	0	0	0	0	0	0	0	0	0	0	0	0	0	0	0	0	0	0	0	0	0	0	0	0	0
chrI	3089179	3089179	3089179	1	1	riok-1	riok-1	M01B12.4	-	4305	nhr-64	+	15184	0	0	0	0	0	0	0	0	0	0	0	0	0	0	0	0	0	0	0	0	0	0	0	0	0	0	0	0	0	0	0	0	0	0	0	0
chrI	3089883	3089883	3089883	1	1	riok-1	riok-1	M01B12.4	-	5009	nhr-64	+	14480	0	0	0	0	0	0	0	0	0	0	0	0	0	0	0	0	0	0	0	0	0	0	0	0	0	0	0	0	0	0	0	0	0	0	0	0
chrI	3096125	3096125	3096125	1	1	riok-1	riok-1	M01B12.4	-	11251	nhr-64	+	8238	0	0	0	0	0	0	0	0	0	0	0	0	0	0	0	0	0	0	0	0	0	0	0	0	0	0	0	0	0	0	0	0	0	0	0	0
chrI	3096306	3096352	3096452	54	39	riok-1	null	riok-1	-	77	nhr-64	+	8011	0	0	0	1	0	1	0	0	0	1	0	0	0	1	0	0	0	0	0	0	0	0	0	0	0	0	1	0	0	0	0	0	0	0	0	0
chrI	3100710	3100710	3100710	1	1	nhr-64	null	riok-1	-	4435	nhr-64	+	3653	0	0	0	0	0	0	0	0	0	0	0	0	0	0	0	0	0	0	0	0	0	0	0	0	0	0	0	0	0	0	0	0	0	0	0	0
chrI	3100906	3100923	3100940	2	2	nhr-64	null	riok-1	-	4648	nhr-64	+	3440	0	0	0	0	0	0	0	0	0	0	0	0	0	0	0	0	0	0	0	0	0	0	0	0	0	0	1	0	0	0	0	0	0	0	0	0
chrI	3101050	3101050	3101050	1	1	nhr-64	null	riok-1	-	4775	nhr-64	+	3313	0	0	0	0	0	0	0	0	0	0	0	0	0	0	0	0	0	0	0	0	0	0	0	0	0	0	0	0	0	0	0	0	0	0	0	0
chrI	3101768	3101887	3102069	49	44	nhr-64	null	riok-1	-	5612	nhr-64	+	2476	0	0	0	0	0	1	0	0	1	0	0	0	0	0	0	0	0	0	0	0	0	0	0	0	0	0	1	0	0	1	0	0	0	0	0	0
chrI	3102181	3102184	3102187	2	2	nhr-64	null	riok-1	-	5909	nhr-64	+	2179	0	0	0	0	0	0	0	0	0	0	0	0	0	0	0	0	0	0	0	0	0	0	0	0	0	0	0	0	0	0	0	0	0	0	0	0
chrI	3103257	3103279	3103304	4	4	nhr-64	null	riok-1	-	7004	nhr-64	+	1084	0	0	0	0	0	0	0	0	0	0	0	0	0	0	0	0	0	0	0	0	0	0	0	0	0	0	1	0	0	0	0	0	0	0	0	0
chrI	3105275	3105275	3105275	1	1	nhr-64	nhr-64	riok-1	-	9000	C45E1.5	-	4373	0	0	0	0	0	0	0	0	0	0	0	0	0	0	0	0	0	0	0	0	0	0	0	0	0	0	0	0	0	0	0	0	0	0	0	0
chrI	3106630	3106648	3106661	3	3	nhr-64	nhr-64	riok-1	-	10373	C45E1.5	-	3000	0	0	0	0	0	0	0	0	0	0	0	0	0	0	0	0	0	0	0	0	0	0	1	0	0	0	0	0	0	0	0	0	0	0	0	0
chrI	3113643	3113643	3113643	1	1	C45E1.5	null	C45E1.5	-	2971	C45E1.4	-	1393	0	0	0	0	0	0	0	0	0	0	0	0	0	0	0	0	0	0	0	0	0	0	0	0	0	0	1	0	0	0	0	0	0	0	0	0
chrI	3113721	3113782	3113839	13	11	C45E1.5	null	C45E1.5	-	3110	C45E1.4	-	1254	0	0	0	0	0	0	0	0	0	0	0	0	0	0	0	0	0	0	0	0	0	0	0	0	0	0	0	0	0	0	0	0	0	0	0	0
chrI	3113981	3113984	3113988	2	1	C45E1.5	null	C45E1.5	-	3312	C45E1.4	-	1052	0	0	0	0	0	0	0	0	0	0	0	0	0	0	0	0	0	0	0	0	0	0	0	0	0	0	0	0	0	0	0	0	0	0	0	0
chrI	3116042	3116042	3116042	1	1	C45E1.4	C45E1.4	C45E1.5	-	5370	K09H9.9	-	16932	0	0	0	0	0	0	0	0	0	0	0	0	0	0	0	0	0	0	0	0	0	0	0	0	0	0	0	0	0	0	0	0	0	0	0	0
chrI	3116139	3116139	3116139	1	1	C45E1.4	C45E1.4	C45E1.5	-	5467	K09H9.9	-	16835	0	0	0	0	0	0	0	0	0	0	0	0	0	0	0	0	0	0	0	0	0	0	0	0	0	0	0	0	0	0	0	0	0	0	0	0
chrI	3116244	3116244	3116244	1	1	C45E1.4	C45E1.4	C45E1.5	-	5572	K09H9.9	-	16730	0	0	0	0	0	0	0	0	0	0	0	0	0	0	0	0	0	0	0	0	0	0	0	0	0	0	0	0	0	0	0	0	0	0	0	0
chrI	3117534	3117534	3117534	1	1	C45E1.4	C45E1.4	C45E1.5	-	6862	K09H9.9	-	15440	0	0	0	0	0	0	0	0	0	0	0	0	0	0	0	0	0	0	0	0	0	0	0	0	0	0	0	0	0	0	0	0	0	0	0	0
chrI	3119135	3119189	3119243	27	20	C45E1.4	C45E1.4	C45E1.5	-	8517	K09H9.9	-	13785	0	0	0	0	0	0	0	0	1	0	0	0	0	0	0	0	0	0	0	0	0	0	0	0	0	0	1	0	0	0	0	0	0	0	0	0
chrI	3120648	3120680	3120705	3	2	C45E1.4	C45E1.4	C45E1.5	-	10008	K09H9.9	-	12294	0	0	0	0	0	0	0	0	0	0	0	0	0	0	0	0	0	0	0	0	0	0	0	0	0	0	0	0	0	0	0	0	0	0	0	0
chrI	3121734	3121796	3121862	16	11	C45E1.4	C45E1.4	C45E1.5	-	11124	K09H9.9	-	11178	0	0	0	0	0	0	0	0	0	0	0	0	0	0	0	0	0	0	0	0	0	0	0	0	0	0	1	0	0	0	0	0	0	0	0	0
chrI	3122053	3122084	3122124	13	10	C45E1.4	C45E1.4	C45E1.5	-	11412	K09H9.9	-	10890	0	0	0	0	0	0	0	0	0	0	0	0	0	0	0	0	0	0	0	0	0	0	0	0	0	0	1	0	0	0	0	0	0	0	0	0
chrI	3122193	3122193	3122193	1	1	C45E1.4	C45E1.4	C45E1.5	-	11521	K09H9.9	-	10781	0	0	0	0	0	0	0	0	0	0	0	0	0	0	0	0	0	0	0	0	0	0	0	0	0	0	1	0	0	0	0	0	0	0	0	0
chrI	3126150	3126150	3126150	1	1	C45E1.4	null	C45E1.4	-	1005	K09H9.9	-	6824	0	0	0	0	0	0	0	0	0	0	0	0	0	0	0	0	0	0	0	0	0	0	0	0	0	0	0	0	0	0	0	0	0	0	0	0
chrI	3128023	3128037	3128051	4	3	C45E1.4	null	C45E1.4	-	2892	K09H9.9	-	4937	0	0	0	0	0	0	0	0	0	0	0	0	0	0	0	0	0	0	0	0	0	0	0	0	0	0	0	0	0	0	0	0	0	0	0	0
chrI	3129764	3129790	3129824	6	4	C45E1.4	null	C45E1.4	-	4645	K09H9.9	-	3184	0	0	0	0	0	0	0	0	0	0	0	0	0	0	0	0	0	0	0	0	0	0	0	0	0	0	0	0	0	0	0	0	0	0	0	0
chrI	3137662	3137662	3137662	1	1	col-49	col-49	K09H9.9	-	2429	K09H9.8	-	877	0	0	0	0	0	0	0	0	0	0	0	0	0	0	0	0	0	0	0	0	0	0	0	0	0	0	0	0	0	0	0	0	0	0	0	0
chrI	3138123	3138123	3138123	1	1	col-49	col-49	K09H9.9	-	2890	K09H9.8	-	416	0	0	0	0	0	0	0	0	0	0	0	0	0	0	0	0	0	0	0	0	0	0	0	0	0	0	0	0	0	0	0	0	0	0	0	0
chrI	3140681	3140696	3140715	5	5	K09H9.8	null	K09H9.8	-	95	K09H9.5	-	1009	0	0	0	0	0	0	0	0	0	0	0	0	0	0	0	0	0	0	0	0	0	0	0	0	0	0	1	0	0	0	0	0	0	0	0	0
chrI	3143228	3143253	3143289	14	9	K09H9.5	null	K09H9.5	-	78	lpd-6	-	1158	0	0	0	0	0	0	0	0	0	0	0	0	0	0	0	0	0	0	0	0	0	0	0	0	0	0	1	0	0	0	0	0	0	0	0	0
chrI	3143742	3143742	3143742	1	1	K09H9.5	null	K09H9.5	-	567	lpd-6	-	669	0	0	0	0	0	0	0	0	0	0	0	0	0	0	0	0	0	0	0	0	0	0	0	0	0	0	0	0	0	0	0	0	0	0	0	0
chrI	3147854	3147910	3147952	80	59	lpd-6	null	lpd-6	-	51	K09H9.2	+	86	0	1	0	1	0	1	0	0	1	1	0	0	0	0	0	0	0	0	0	0	0	0	0	1	0	0	1	0	0	0	0	0	0	0	1	1
chrI	3152481	3152495	3152509	2	1	K09H9.1	null	K09H9.7	-	492	K09H9.1	+	340	0	0	0	0	0	0	0	0	0	0	0	0	0	0	0	0	0	0	0	0	0	0	0	0	0	0	0	0	0	0	0	0	0	0	0	0
chrI	3152631	3152636	3152641	2	2	K09H9.1	null	K09H9.7	-	633	K09H9.1	+	199	0	0	0	0	0	0	0	0	0	0	0	0	0	0	0	0	0	0	0	0	0	0	0	0	1	0	0	0	0	0	0	0	0	0	0	0
chrI	3154729	3154729	3154730	2	2	K09H9.1	K09H9.1	K09H9.7	-	2726	vbh-1	-	3785	0	0	0	0	0	0	0	0	0	0	0	0	0	0	0	0	0	0	0	0	0	0	0	0	0	0	0	0	0	0	0	0	0	0	0	0
chrI	3162545	3162639	3162764	106	76	mrpl-17	null	vbh-1	-	263	mrpl-17	+	174	0	0	0	1	0	1	0	1	1	1	0	0	0	1	0	0	0	0	1	0	0	0	0	1	2	0	1	0	0	0	0	0	0	0	0	1
chrI	3162859	3162859	3162859	1	1	mrpl-17	mrpl-17	vbh-1	-	483	Y54E10A.6	+	829	0	0	0	0	0	0	0	0	0	0	0	0	0	0	0	0	0	0	0	0	0	0	0	0	0	0	0	0	0	0	0	0	0	0	0	0
chrI	3167708	3167715	3167723	2	1	Y54E10A.6	Y54E10A.6	mrpl-17	+	4066	dnc-6	+	391	0	0	0	0	0	0	0	0	0	0	0	0	0	0	0	0	0	0	0	0	0	0	0	0	0	0	0	0	0	0	0	0	0	0	0	0
chrI	3167916	3167920	3167925	2	1	Y54E10A.6	Y54E10A.6	mrpl-17	+	4271	dnc-6	+	186	0	0	0	0	0	0	0	0	0	0	0	0	0	0	0	0	0	0	0	0	0	0	0	0	0	0	0	0	0	0	0	0	0	0	0	0
chrI	3176491	3176491	3176491	1	1	Y54E10A.11	Y54E10A.11	Y54E10A.10	-	172	Y54E10A.12	-	16946	0	0	0	0	0	0	0	0	0	0	0	0	0	0	0	0	0	0	0	0	0	0	0	1	0	0	0	0	0	0	0	0	0	0	0	0
chrI	3176562	3176611	3176668	107	85	Y54E10A.11	Y54E10A.11	Y54E10A.10	-	292	Y54E10A.12	-	16826	0	1	1	1	0	1	0	1	2	1	0	0	0	1	0	0	0	0	0	0	1	0	0	0	0	0	1	1	0	1	0	1	0	0	0	0
chrI	3178178	3178178	3178178	1	1	Y54E10A.11	Y54E10A.11	Y54E10A.10	-	1859	Y54E10A.12	-	15259	0	0	0	0	0	0	0	0	0	0	0	0	0	0	0	0	0	0	0	0	0	0	0	0	0	0	0	0	0	0	0	0	0	0	0	0
chrI	3192747	3192783	3192830	24	17	Y54E10A.11	Y54E10A.11	Y54E10A.10	-	16464	Y54E10A.12	-	654	0	0	0	0	0	1	0	0	0	1	0	0	0	0	0	0	0	0	0	0	0	0	0	0	0	0	1	0	0	0	0	0	0	0	0	0
chrI	3202577	3202577	3202577	1	1	Y54E10A.13	Y54E10A.13	Y54E10A.12	-	3737	Y54E10A.17	+	4133	0	0	0	0	0	0	0	0	0	0	0	0	0	0	0	0	0	0	0	0	0	0	0	0	0	0	0	0	0	0	0	0	0	0	0	0
chrI	3202807	3202807	3202807	1	1	Y54E10A.13	Y54E10A.13	Y54E10A.12	-	3967	Y54E10A.17	+	3903	0	0	0	0	0	0	0	0	0	0	0	1	0	0	0	0	0	0	0	0	0	0	0	0	0	0	0	0	0	0	0	0	0	0	0	0
chrI	3205193	3205201	3205209	4	3	Y54E10A.17	null	Y54E10A.13	-	1972	Y54E10A.17	+	1509	0	0	0	0	0	0	0	0	0	0	0	0	0	0	0	0	0	0	0	0	0	0	0	0	0	0	1	0	0	0	0	0	0	0	0	0
chrI	3205584	3205592	3205600	2	1	Y54E10A.17	null	Y54E10A.13	-	2363	Y54E10A.17	+	1118	0	0	0	0	0	0	0	0	0	0	0	0	0	0	0	0	0	0	0	0	0	0	0	0	0	0	0	0	0	0	0	0	0	0	0	0
chrI	3205950	3205950	3205950	1	1	Y54E10A.17	null	Y54E10A.13	-	2721	Y54E10A.17	+	760	0	0	0	0	0	0	0	0	0	0	0	0	0	0	0	0	0	0	0	0	0	0	0	0	0	0	0	0	0	0	0	0	0	0	0	0
chrI	3206581	3206587	3206600	3	3	Y54E10A.17	null	Y54E10A.13	-	3358	Y54E10A.17	+	123	0	0	0	0	0	0	0	0	0	0	0	0	0	0	0	0	0	0	0	0	0	0	0	0	0	0	1	0	0	0	0	0	0	0	0	0
chrI	3207839	3207839	3207839	1	1	Y54E10A.17	Y54E10A.17	Y54E10A.13	-	4610	fog-1	+	3207	0	0	0	0	0	0	0	0	0	0	0	0	0	0	0	0	0	0	0	0	0	0	0	0	0	0	1	0	0	0	0	0	0	0	0	0
chrI	3208623	3208623	3208623	1	1	Y54E10A.17	Y54E10A.17	Y54E10A.13	-	5394	fog-1	+	2423	0	0	0	0	0	0	0	0	0	0	0	0	0	0	0	0	0	0	0	0	0	0	0	0	0	0	0	0	0	0	0	0	0	0	0	0
chrI	3210440	3210445	3210453	3	2	fog-1	null	Y54E10A.17	+	1142	fog-1	+	601	0	0	0	0	0	0	0	0	0	0	0	0	0	0	0	0	0	0	0	0	0	0	0	0	0	0	0	0	0	0	0	0	0	0	0	0
chrI	3223041	3223072	3223116	44	33	rom-5	null	rom-5	-	122	cdt-1	-	90	0	0	0	1	0	1	0	0	0	1	0	0	0	0	0	0	0	0	0	0	0	0	0	0	0	0	1	0	0	0	0	0	0	0	0	0
chrI	3228063	3228104	3228138	56	40	cdt-1	null	cdt-1	-	82	txl-1	+	1325	0	0	0	1	0	1	0	1	0	1	0	0	0	0	0	0	0	0	0	0	0	0	0	0	0	0	0	0	0	0	0	0	0	0	0	0
chrI	3235389	3235389	3235389	1	1	cogc-1	cogc-1	txl-1	+	1772	mab-31	-	8761	0	0	0	0	0	0	0	0	0	0	0	0	0	0	0	0	0	0	0	0	0	0	0	0	0	0	0	0	0	0	0	0	0	0	0	0
chrI	3238600	3238600	3238600	1	1	cogc-1	cogc-1	txl-1	+	4983	mab-31	-	5550	0	0	0	0	0	0	0	0	0	0	0	0	0	0	0	0	0	0	0	0	0	0	0	0	0	0	0	0	0	0	0	0	0	0	1	0
chrI	3242310	3242310	3242310	1	1	cogc-1	cogc-1	txl-1	+	8693	mab-31	-	1840	0	0	0	0	0	0	0	0	0	0	0	0	0	0	0	0	0	0	0	0	0	0	0	0	0	0	0	0	0	0	0	0	0	0	0	0
chrI	3243442	3243442	3243442	1	1	cogc-1	cogc-1	txl-1	+	9825	mab-31	-	708	0	0	0	0	0	0	0	0	0	0	0	0	0	0	0	0	0	0	0	0	0	0	0	0	0	0	0	0	0	0	0	0	0	0	0	0
chrI	3246491	3246512	3246534	2	2	cogc-1	cogc-1	mab-31	-	348	tyr-5	+	13359	0	0	0	0	0	0	0	0	0	0	0	0	0	0	0	0	0	0	0	0	0	0	0	0	0	0	0	0	0	0	0	0	0	0	0	0
chrI	3246626	3246644	3246674	3	3	cogc-1	cogc-1	mab-31	-	480	tyr-5	+	13227	0	0	0	0	0	0	0	0	0	0	0	0	0	0	0	0	1	0	0	0	0	0	0	0	0	0	1	0	0	0	0	0	0	0	0	0
chrI	3247241	3247241	3247241	1	1	cogc-1	cogc-1	mab-31	-	1077	tyr-5	+	12630	0	0	0	0	0	0	0	0	0	0	0	0	0	0	0	0	0	0	0	0	0	0	0	0	0	0	0	0	0	0	0	0	0	0	0	0
chrI	3247330	3247330	3247330	1	1	cogc-1	cogc-1	mab-31	-	1166	tyr-5	+	12541	0	0	0	0	0	0	0	0	0	0	0	0	0	0	0	0	0	0	0	0	0	0	0	0	0	0	0	0	0	0	0	0	0	0	0	0
chrI	3247422	3247444	3247467	2	1	cogc-1	cogc-1	mab-31	-	1280	tyr-5	+	12427	0	0	0	0	0	0	0	0	0	0	0	0	0	0	0	0	0	0	0	0	0	0	0	0	0	0	0	0	0	0	0	0	0	0	0	0
chrI	3247538	3247538	3247538	1	1	cogc-1	cogc-1	mab-31	-	1374	tyr-5	+	12333	0	0	0	0	0	0	0	0	0	0	0	0	0	0	0	0	0	0	0	0	0	0	0	0	0	0	0	0	0	0	0	0	0	0	0	0
chrI	3248052	3248052	3248052	1	1	cogc-1	cogc-1	mab-31	-	1888	tyr-5	+	11819	0	0	0	0	0	0	0	0	0	0	0	0	0	0	0	0	0	0	0	0	0	0	0	0	0	0	0	0	0	0	0	0	0	0	0	0
chrI	3248293	3248299	3248306	3	3	cogc-1	cogc-1	mab-31	-	2135	tyr-5	+	11572	0	0	0	0	0	0	0	0	0	0	0	0	0	0	0	0	0	0	0	0	0	0	0	0	0	0	0	0	0	0	0	0	0	0	0	0
chrI	3248414	3248569	3248729	34	31	cogc-1	cogc-1	mab-31	-	2405	tyr-5	+	11302	0	0	0	0	0	0	0	0	1	0	0	0	0	0	0	0	0	0	0	0	0	0	0	0	0	1	1	0	0	0	0	1	1	0	0	0
chrI	3249080	3249080	3249080	1	1	cogc-1	cogc-1	mab-31	-	2916	tyr-5	+	10791	0	0	0	0	0	0	0	0	0	0	0	0	0	0	0	0	0	0	0	0	0	0	0	0	0	0	0	0	0	0	0	0	0	0	0	0
chrI	3249174	3249198	3249275	7	6	cogc-1	cogc-1	mab-31	-	3034	tyr-5	+	10673	0	0	0	0	0	0	0	0	0	0	0	0	0	0	0	0	0	0	0	0	0	0	0	0	0	0	0	0	0	0	0	0	0	0	0	0
chrI	3250763	3250782	3250803	3	3	cogc-1	cogc-1	mab-31	-	4618	tyr-5	+	9089	0	0	0	0	0	0	0	0	0	0	0	0	0	0	0	0	0	0	0	0	0	0	0	0	0	0	0	0	0	0	0	0	0	0	0	0
chrI	3250886	3250886	3250886	1	1	cogc-1	cogc-1	mab-31	-	4722	tyr-5	+	8985	0	0	0	0	0	0	0	0	0	0	0	0	0	0	0	0	0	0	0	0	0	0	0	0	0	0	0	1	0	0	0	0	0	0	0	0
chrI	3251194	3251196	3251198	2	1	cogc-1	cogc-1	mab-31	-	5032	tyr-5	+	8675	0	0	0	0	0	0	0	0	0	0	0	0	0	0	0	0	0	0	0	0	0	0	0	0	0	0	2	0	0	0	0	0	0	0	0	0
chrI	3256153	3256153	3256153	1	1	tyr-5	null	mab-31	-	9989	tyr-5	+	3718	0	0	0	0	0	0	0	0	0	0	0	0	0	0	0	0	0	0	0	0	0	0	0	1	0	0	0	0	0	0	0	0	0	0	0	0
chrI	3256221	3256221	3256221	1	1	tyr-5	null	mab-31	-	10057	tyr-5	+	3650	0	0	0	0	0	0	0	0	0	0	0	0	0	0	0	0	0	0	0	0	0	0	0	0	0	0	0	0	0	0	0	0	0	0	0	0
chrI	3256317	3256317	3256317	1	1	tyr-5	null	mab-31	-	10153	tyr-5	+	3554	0	0	0	0	0	0	0	0	0	0	0	0	0	0	0	0	0	0	0	0	0	0	0	0	0	0	1	0	0	0	0	0	0	0	0	0
chrI	3256789	3256791	3256793	2	2	tyr-5	null	mab-31	-	10627	tyr-5	+	3080	0	0	0	0	0	0	0	0	0	0	0	0	0	0	0	0	0	0	0	0	0	0	0	0	0	0	0	0	0	0	0	0	0	0	0	0
chrI	3258840	3258840	3258840	1	1	tyr-5	null	mab-31	-	12676	tyr-5	+	1031	0	0	0	0	0	0	0	0	0	0	0	0	0	0	0	0	0	0	0	0	0	0	0	0	0	0	0	0	0	0	0	0	0	0	0	0
chrI	3259385	3259385	3259385	1	1	tyr-5	null	mab-31	-	13221	tyr-5	+	486	0	0	0	0	0	0	0	0	0	0	0	0	0	0	0	0	0	0	0	0	0	0	0	0	0	0	0	0	0	0	0	0	0	0	0	0
chrI	3259585	3259585	3259585	1	1	tyr-5	null	mab-31	-	13421	tyr-5	+	286	0	0	0	0	0	0	0	0	0	0	0	0	0	0	0	0	0	0	0	0	0	0	0	0	0	0	0	0	0	0	0	0	0	0	0	0
chrI	3265924	3265932	3265941	2	2	zip-4	zip-4	tyr-5	+	1678	nol-5	+	1162	0	0	0	0	0	0	0	0	0	0	0	0	0	0	0	0	0	0	0	0	0	0	0	0	0	0	0	0	0	0	0	0	0	0	1	0
chrI	3266016	3266089	3266165	84	63	zip-4	zip-4	tyr-5	+	1835	nol-5	+	1005	0	0	0	1	0	1	0	0	1	1	0	0	0	1	0	0	0	0	0	0	0	0	0	0	0	0	1	0	0	0	0	0	0	0	0	1
chrI	3266716	3266783	3266834	132	96	zip-4	null	zip-4	-	21	nol-5	+	311	0	1	0	1	0	1	0	1	1	1	0	0	0	2	0	0	0	1	1	1	0	0	0	1	2	0	2	0	0	0	0	0	0	0	1	0
chrI	3267762	3267762	3267762	1	1	nol-5	nol-5	zip-4	-	1000	pqn-72	-	1641	0	0	0	0	0	0	0	0	0	0	0	0	0	0	0	0	0	0	0	0	0	0	0	0	0	0	0	0	0	0	0	0	0	0	0	0
chrI	3269138	3269166	3269195	2	2	nol-5	null	nol-5	+	18	pqn-72	-	237	0	0	0	0	0	0	0	0	0	0	0	0	0	0	0	0	0	0	0	0	0	0	0	1	0	0	0	0	0	0	0	0	0	0	0	0
chrI	3274635	3274651	3274667	2	2	pqn-72	pqn-72	nol-5	+	5503	sulp-6	+	12731	0	0	0	0	0	0	0	0	0	0	0	0	0	0	0	0	0	0	0	0	0	0	0	0	0	0	0	0	0	0	0	0	0	0	0	0
chrI	3277970	3278013	3278064	11	9	pqn-72	pqn-72	nol-5	+	8865	sulp-6	+	9369	0	0	0	0	0	0	0	0	0	0	0	0	0	0	0	0	0	0	0	1	0	0	0	0	0	0	2	0	0	0	0	0	0	0	0	0
chrI	3280727	3280727	3280727	1	1	pqn-72	pqn-72	nol-5	+	11579	sulp-6	+	6655	0	0	0	0	0	0	0	0	0	0	0	0	0	0	0	0	0	0	0	0	0	0	0	0	0	0	0	0	0	0	0	0	0	0	0	0
chrI	3280817	3280850	3280897	3	2	pqn-72	pqn-72	nol-5	+	11702	sulp-6	+	6532	0	0	0	0	0	0	0	0	0	0	0	0	0	0	0	0	0	0	0	0	0	0	0	0	0	0	1	0	0	0	0	0	0	0	0	0
chrI	3281312	3281312	3281312	1	1	pqn-72	null	pqn-72	-	429	sulp-6	+	6070	0	0	0	0	0	0	0	0	0	0	0	0	0	0	0	0	0	0	0	0	0	0	0	0	0	0	1	0	0	0	0	0	0	0	0	0
chrI	3281482	3281482	3281482	1	1	pqn-72	null	pqn-72	-	599	sulp-6	+	5900	0	0	0	0	0	0	0	0	0	0	0	0	0	0	0	0	0	0	0	0	0	0	0	0	0	0	0	0	0	0	0	0	0	0	0	0
chrI	3281785	3281801	3281828	3	2	pqn-72	null	pqn-72	-	918	sulp-6	+	5581	0	0	0	0	0	0	0	0	0	0	0	0	0	0	0	0	0	0	0	0	0	0	0	0	0	0	1	0	0	0	0	0	0	0	0	0
chrI	3283007	3283037	3283078	5	4	pqn-72	null	pqn-72	-	2154	sulp-6	+	4345	0	0	0	0	0	0	0	0	0	0	0	0	0	0	0	0	0	0	0	0	0	0	0	0	0	0	2	0	0	0	0	0	0	0	0	0
chrI	3284499	3284499	3284499	1	1	sulp-6	null	pqn-72	-	3616	sulp-6	+	2883	0	0	0	0	0	0	0	0	0	0	0	0	0	0	0	0	0	0	0	0	0	0	0	0	0	0	1	0	0	0	0	0	0	0	0	0
chrI	3287982	3287982	3287982	1	1	sulp-6	sulp-6	pqn-72	-	7099	W01B11.6	-	5186	0	0	0	0	0	0	0	0	0	0	0	0	0	0	0	0	0	0	0	0	0	0	0	0	0	0	0	0	0	0	0	0	0	0	1	0
chrI	3288219	3288219	3288219	1	1	sulp-6	sulp-6	pqn-72	-	7336	W01B11.6	-	4949	0	0	0	0	0	0	0	0	0	0	0	0	0	0	0	0	0	0	0	0	0	0	0	0	0	0	0	0	0	0	0	0	0	0	1	0
chrI	3289245	3289245	3289245	1	1	sulp-6	sulp-6	pqn-72	-	8362	W01B11.6	-	3923	0	0	0	0	0	0	0	0	0	0	0	0	0	0	0	0	0	0	0	0	0	0	0	0	0	0	0	0	0	0	0	0	0	0	0	0
chrI	3292657	3292657	3292657	1	1	sulp-6	sulp-6	pqn-72	-	11774	W01B11.6	-	511	0	0	0	0	0	0	0	0	0	0	0	0	0	0	0	0	0	0	0	0	0	0	0	0	0	0	0	0	0	0	0	0	0	0	0	0
chrI	3292807	3292827	3292839	3	2	sulp-6	sulp-6	pqn-72	-	11944	W01B11.6	-	341	0	0	0	0	0	0	0	0	0	0	0	0	0	0	0	0	0	0	0	0	0	0	0	0	2	0	0	0	0	0	0	0	0	0	0	0
chrI	3292929	3292937	3292947	3	3	sulp-6	sulp-6	pqn-72	-	12054	W01B11.6	-	231	0	0	0	0	0	0	0	0	0	0	0	0	0	0	0	0	0	0	0	0	0	0	0	0	0	0	0	0	0	0	0	0	0	0	0	0
chrI	3293359	3293397	3293423	6	3	W01B11.6	W01B11.6	sulp-6	+	226	W01B11.1	+	6209	0	0	0	0	0	0	0	0	0	0	0	0	0	0	0	0	0	0	0	0	0	0	0	0	0	0	0	0	0	0	0	0	0	0	0	0
chrI	3293781	3293781	3293781	1	1	W01B11.6	W01B11.6	sulp-6	+	610	W01B11.1	+	5825	0	0	0	0	0	0	0	0	0	0	0	0	0	0	0	0	0	0	0	0	0	0	0	0	0	0	0	0	0	0	0	0	0	0	0	0
chrI	3293874	3293902	3293930	2	2	W01B11.6	W01B11.6	sulp-6	+	731	W01B11.1	+	5704	0	0	0	0	0	0	0	0	0	0	0	0	0	0	0	0	0	0	0	0	0	0	0	0	1	0	0	0	0	0	0	0	0	0	0	0
chrI	3295425	3295425	3295425	1	1	W01B11.6	null	W01B11.6	-	1069	W01B11.1	+	4181	0	0	0	0	0	0	0	0	0	0	0	0	0	0	0	0	0	0	0	0	0	0	0	0	0	0	0	0	0	0	0	0	0	0	0	0
chrI	3296074	3296074	3296074	1	1	W01B11.6	null	W01B11.6	-	1718	W01B11.1	+	3532	0	0	0	0	0	0	0	0	0	0	0	0	0	0	0	0	0	0	0	0	0	0	0	0	0	0	0	0	0	0	0	0	0	0	0	0
chrI	3297161	3297202	3297257	36	26	W01B11.1	null	W01B11.6	-	2846	W01B11.1	+	2404	0	0	0	1	0	1	0	0	0	0	0	0	0	0	0	0	0	0	0	0	0	0	0	0	0	0	1	0	0	0	0	0	0	0	0	0
chrI	3298274	3298326	3298385	7	4	W01B11.1	null	W01B11.6	-	3970	W01B11.1	+	1280	0	0	0	0	0	0	0	0	0	0	0	0	0	0	0	0	0	0	0	0	0	0	0	0	0	0	1	0	0	0	0	0	0	0	0	0
chrI	3298451	3298475	3298524	5	5	W01B11.1	null	W01B11.6	-	4119	W01B11.1	+	1131	0	0	0	0	0	0	0	0	0	0	0	0	0	0	0	0	0	0	0	0	0	0	0	0	0	0	0	0	0	0	0	0	0	0	0	0
chrI	3301563	3301563	3301563	1	1	ace-2	null	W01B11.1	+	1073	ace-2	-	529	0	0	0	0	0	0	0	0	0	0	0	0	0	0	0	0	0	0	0	0	0	0	0	0	0	0	0	0	0	0	0	0	0	0	0	0
chrI	3303460	3303460	3303460	1	1	ace-2	ace-2	W01B11.1	+	2970	trx-4	-	14518	0	0	0	0	0	0	0	0	0	0	0	0	0	0	0	0	0	0	0	0	0	0	0	0	0	0	0	0	0	0	0	0	0	0	1	0
chrI	3303665	3303665	3303665	1	1	ace-2	ace-2	W01B11.1	+	3175	trx-4	-	14313	0	0	0	0	0	0	0	0	0	0	0	0	0	0	0	0	0	0	0	0	0	0	0	0	0	0	0	0	0	0	0	0	0	0	1	0
chrI	3304607	3304607	3304607	1	1	ace-2	ace-2	W01B11.1	+	4117	trx-4	-	13371	0	0	0	0	0	0	0	0	0	0	0	0	0	0	0	0	0	0	0	0	0	0	0	0	0	0	0	0	0	0	0	0	0	0	0	0
chrI	3306936	3306936	3306936	1	1	ace-2	ace-2	W01B11.1	+	6446	trx-4	-	11042	0	0	0	0	0	0	0	0	0	0	0	0	0	0	0	0	0	0	0	0	0	0	0	0	0	0	0	0	0	0	0	0	0	0	0	0
chrI	3307645	3307664	3307684	2	2	ace-2	null	ace-2	-	199	trx-4	-	10314	0	0	0	0	0	0	0	0	0	0	0	0	0	0	0	0	0	0	0	0	0	0	0	0	0	0	0	1	0	0	0	0	0	0	0	0
chrI	3307749	3307749	3307749	1	1	ace-2	null	ace-2	-	284	trx-4	-	10229	0	0	0	0	0	0	0	0	0	0	0	0	0	0	0	0	0	0	0	0	0	0	0	0	0	0	0	0	0	0	0	0	0	0	0	0
chrI	3307843	3307843	3307843	1	1	ace-2	null	ace-2	-	378	trx-4	-	10135	0	0	0	0	0	0	0	0	0	0	0	0	0	0	0	0	0	0	0	0	0	0	0	0	0	0	0	0	0	0	0	0	0	0	0	0
chrI	3307990	3307990	3307990	1	1	ace-2	null	ace-2	-	525	trx-4	-	9988	0	0	0	0	0	0	0	0	0	0	0	0	0	0	0	0	0	0	0	0	0	0	0	0	0	0	1	0	0	0	0	0	0	0	0	0
chrI	3309760	3309798	3309835	12	10	ace-2	null	ace-2	-	2333	trx-4	-	8180	0	0	0	0	0	0	0	0	0	0	0	0	0	0	0	0	0	0	0	0	0	0	0	0	0	0	0	0	0	0	0	0	0	0	0	0
chrI	3309913	3309913	3309913	1	1	ace-2	null	ace-2	-	2448	trx-4	-	8065	0	0	0	0	0	0	0	0	0	0	0	0	0	0	0	0	0	0	0	0	0	0	0	0	0	0	0	0	0	0	0	0	0	0	0	0
chrI	3313291	3313291	3313291	1	1	ace-2	null	ace-2	-	5826	trx-4	-	4687	0	0	0	0	0	0	0	0	0	0	0	0	0	0	0	0	0	0	0	0	0	0	0	0	0	0	0	0	0	0	0	0	0	0	0	0
chrI	3314347	3314393	3314429	3	3	ace-2	null	ace-2	-	6928	trx-4	-	3585	0	0	0	0	0	0	0	0	0	0	0	0	0	0	0	0	0	0	0	0	0	0	0	0	0	0	0	0	0	0	0	0	0	0	0	0
chrI	3316604	3316681	3316762	19	18	ace-2	null	ace-2	-	9216	trx-4	-	1297	0	0	0	0	0	1	0	0	1	0	0	0	0	0	0	0	0	0	0	0	0	0	0	0	0	0	1	0	0	0	0	0	0	0	0	0
chrI	3318466	3318472	3318478	2	1	trx-4	trx-4	ace-2	-	11007	Y44E3A.4	-	1381	0	0	0	0	0	0	0	0	0	0	0	0	0	0	0	0	0	0	0	0	0	0	0	0	2	0	0	0	0	0	0	0	0	0	0	0
chrI	3325055	3325065	3325081	3	3	Y44E3A.4	Y44E3A.4	trx-4	-	6479	Y44E3A.1	+	13302	0	0	0	0	0	0	0	0	0	0	0	0	0	0	0	0	0	0	0	0	0	0	0	0	0	0	0	0	0	0	0	0	0	0	0	0
chrI	3330839	3330932	3331021	13	10	Y44E3A.4	null	Y44E3A.4	-	259	Y44E3A.1	+	7435	0	0	0	0	0	0	0	0	0	0	0	0	0	0	0	0	0	0	0	0	0	0	0	0	0	0	2	0	0	0	0	0	0	0	0	0
chrI	3332680	3332680	3332680	1	1	Y44E3A.4	null	Y44E3A.4	-	2007	Y44E3A.1	+	5687	0	0	0	0	0	0	0	0	0	0	0	0	0	0	0	0	0	0	0	0	0	0	0	0	0	0	0	0	0	0	0	0	0	0	0	0
chrI	3332748	3332825	3332912	17	17	Y44E3A.4	null	Y44E3A.4	-	2152	Y44E3A.1	+	5542	0	0	0	0	0	0	0	0	0	0	0	0	0	0	0	0	0	0	0	0	0	0	0	0	0	0	1	0	0	0	0	0	0	0	0	0
chrI	3333664	3333664	3333664	1	1	Y44E3A.4	null	Y44E3A.4	-	2991	Y44E3A.1	+	4703	0	0	0	0	0	0	0	0	0	0	0	0	0	0	0	0	0	0	0	0	0	0	0	0	0	0	0	0	0	0	0	0	0	0	0	0
chrI	3334337	3334374	3334424	4	3	Y44E3A.4	null	Y44E3A.4	-	3701	Y44E3A.1	+	3993	0	0	0	0	0	0	0	0	0	0	0	0	0	0	0	0	0	0	0	0	0	0	0	0	0	0	2	0	0	0	0	0	0	0	0	0
chrI	3334550	3334652	3334747	29	27	Y44E3A.1	null	Y44E3A.4	-	3979	Y44E3A.1	+	3715	0	0	0	0	0	1	0	0	1	0	0	0	0	0	0	0	0	0	0	0	0	0	0	0	0	0	0	0	0	0	0	0	0	0	0	0
chrI	3334831	3334831	3334831	1	1	Y44E3A.1	null	Y44E3A.4	-	4158	Y44E3A.1	+	3536	0	0	0	0	0	0	0	0	0	0	0	0	0	0	0	0	0	0	0	0	0	0	0	0	0	0	0	0	0	0	0	0	0	0	0	0
chrI	3335924	3335924	3335924	1	1	Y44E3A.1	null	Y44E3A.4	-	5251	Y44E3A.1	+	2443	0	0	0	0	0	0	0	0	0	0	0	0	0	0	0	0	0	0	0	0	0	0	0	0	0	0	0	0	0	0	0	0	0	0	0	0
chrI	3336235	3336235	3336235	1	1	Y44E3A.1	null	Y44E3A.4	-	5562	Y44E3A.1	+	2132	0	0	0	0	0	0	0	0	0	0	0	0	0	0	0	0	0	0	0	0	0	0	0	0	0	0	0	0	0	0	1	0	0	0	0	0
chrI	3336322	3336325	3336329	3	2	Y44E3A.1	null	Y44E3A.4	-	5652	Y44E3A.1	+	2042	0	0	0	0	0	0	0	0	0	0	0	0	0	0	0	0	0	0	0	0	0	0	0	0	0	0	0	0	0	0	0	0	0	0	0	0
chrI	3337202	3337202	3337202	1	1	Y44E3A.1	null	Y44E3A.4	-	6529	Y44E3A.1	+	1165	0	0	0	0	0	0	0	0	0	0	0	0	0	0	0	0	0	0	0	0	0	0	0	0	0	0	0	0	0	0	0	0	0	0	0	0
chrI	3337745	3337745	3337745	1	1	Y44E3A.1	null	Y44E3A.4	-	7072	Y44E3A.1	+	622	0	0	0	0	0	0	0	0	0	0	0	0	0	0	0	0	0	0	0	0	0	0	0	0	0	0	0	0	0	0	0	0	0	0	0	0
chrI	3338412	3338458	3338542	35	32	Y44E3A.1	Y44E3A.1	Y44E3A.4	-	7785	Y44E3A.6	-	1565	0	0	0	0	0	1	0	0	0	0	0	0	0	0	0	0	0	0	0	0	0	0	0	0	0	0	1	0	0	0	0	0	0	0	0	0
chrI	3338648	3338648	3338648	1	1	Y44E3A.1	Y44E3A.1	Y44E3A.4	-	7975	Y44E3A.6	-	1375	0	0	0	0	0	0	0	0	0	0	0	0	0	0	0	0	0	0	0	0	0	0	0	0	0	0	0	0	0	0	0	0	0	0	0	0
chrI	3338716	3338716	3338716	1	1	Y44E3A.1	Y44E3A.1	Y44E3A.4	-	8043	Y44E3A.6	-	1307	0	0	0	0	0	0	0	0	0	0	0	0	0	0	0	0	0	0	0	0	0	0	0	0	0	0	0	0	0	0	0	0	0	0	0	0
chrI	3338877	3338877	3338877	1	1	Y44E3A.1	Y44E3A.1	Y44E3A.4	-	8204	Y44E3A.6	-	1146	0	0	0	0	0	0	0	0	0	0	0	0	0	0	0	0	0	0	0	0	0	0	0	0	0	0	0	0	0	0	0	0	0	0	0	0
chrI	3339740	3339740	3339740	1	1	Y44E3A.1	Y44E3A.1	Y44E3A.4	-	9067	Y44E3A.6	-	283	0	0	0	0	0	0	0	0	0	0	0	0	0	0	0	0	0	0	0	0	0	0	0	0	0	0	0	0	0	0	0	0	0	0	0	0
chrI	3340552	3340552	3340552	1	1	Y44E3A.6	Y44E3A.6	Y44E3A.1	+	508	W05F2.7	+	11911	0	0	0	0	0	0	0	0	0	0	0	0	0	0	0	0	0	0	0	0	0	0	0	0	1	0	0	0	0	0	0	0	0	0	0	0
chrI	3343888	3343913	3343933	3	2	Y44E3A.6	Y44E3A.6	Y44E3A.1	+	3869	W05F2.7	+	8550	0	0	0	0	0	0	0	0	0	0	0	0	0	0	0	0	0	0	0	0	0	0	0	0	0	0	0	0	0	0	0	0	0	0	0	0
chrI	3344639	3344639	3344639	1	1	Y44E3A.6	Y44E3A.6	Y44E3A.1	+	4595	W05F2.7	+	7824	0	0	0	0	0	0	0	0	0	0	0	0	0	0	0	0	0	0	0	0	0	0	0	0	0	0	0	0	0	0	0	0	0	0	0	0
chrI	3350003	3350082	3350293	135	97	Y44E3A.6	null	Y44E3A.6	-	182	W05F2.7	+	2381	0	1	1	1	0	1	0	0	2	1	0	0	0	1	0	0	0	0	0	0	1	0	0	1	0	0	3	1	0	1	1	1	0	0	1	1
chrI	3350718	3350718	3350718	1	1	Y44E3A.6	null	Y44E3A.6	-	818	W05F2.7	+	1745	0	0	0	0	0	0	0	0	0	0	0	0	0	0	0	0	0	0	0	0	0	1	0	0	0	0	0	0	0	0	0	0	0	0	0	0
chrI	3350983	3350983	3350983	1	1	Y44E3A.6	null	Y44E3A.6	-	1083	W05F2.7	+	1480	0	0	0	0	0	0	0	0	0	0	0	0	0	0	0	0	0	0	0	0	0	0	0	0	0	0	0	0	0	0	0	0	0	0	0	0
chrI	3352293	3352329	3352363	4	4	W05F2.7	null	Y44E3A.6	-	2429	W05F2.7	+	134	0	0	0	0	0	0	0	0	0	0	0	0	0	0	0	0	0	0	0	0	0	0	0	0	0	0	0	0	0	0	0	0	0	0	0	0
chrI	3353517	3353517	3353517	1	1	W05F2.7	W05F2.7	Y44E3A.6	-	3617	W05F2.8	+	8852	0	0	0	0	0	0	0	0	0	0	0	0	0	0	0	0	0	0	0	0	0	0	0	0	0	0	0	0	0	0	0	0	0	0	0	0
chrI	3356544	3356544	3356544	1	1	W05F2.7	W05F2.7	Y44E3A.6	-	6644	W05F2.8	+	5825	0	0	0	0	0	0	0	0	0	0	0	0	0	0	0	0	0	0	0	0	0	0	0	0	0	0	0	0	0	0	0	0	0	0	0	0
chrI	3356794	3356794	3356794	1	1	W05F2.7	W05F2.7	Y44E3A.6	-	6894	W05F2.8	+	5575	0	0	0	0	0	0	0	0	0	0	0	0	0	0	0	0	0	0	0	0	0	0	0	0	0	0	0	0	0	0	0	0	0	0	0	0
chrI	3366355	3366355	3366355	1	1	enu-3.4	null	enu-3.4	-	498	W05F2.3	-	1284	0	0	0	0	0	0	0	0	0	0	0	0	0	0	0	0	0	0	0	0	0	0	0	0	0	0	0	0	0	0	0	0	0	0	0	0
chrI	3375863	3375863	3375863	1	1	W05F2.4	W05F2.4	fbxa-203	+	1957	cdk-2	+	32170	0	0	0	0	0	0	0	0	0	0	0	0	0	0	0	0	0	0	0	0	0	0	0	0	0	0	0	0	0	0	0	0	0	0	0	0
chrI	3375926	3375926	3375926	1	1	W05F2.4	W05F2.4	fbxa-203	+	2020	cdk-2	+	32107	0	0	0	0	0	0	0	0	0	0	0	0	0	0	0	0	0	0	0	0	0	0	0	0	0	0	0	0	0	0	0	0	0	0	1	0
chrI	3376972	3376972	3376972	1	1	W05F2.4	W05F2.4	fbxa-203	+	3066	cdk-2	+	31061	0	0	0	0	0	0	0	0	0	0	0	0	0	0	0	0	0	0	0	0	0	0	0	0	0	0	0	0	0	0	0	0	0	0	0	0
chrI	3377496	3377496	3377496	1	1	W05F2.4	W05F2.4	fbxa-203	+	3590	cdk-2	+	30537	0	0	0	0	0	0	0	0	0	0	0	0	0	0	0	0	0	0	0	0	0	0	0	0	0	0	0	0	0	0	0	0	0	0	1	0
chrI	3379761	3379761	3379761	1	1	W05F2.4	W05F2.4	fbxa-203	+	5855	cdk-2	+	28272	0	0	0	0	0	0	0	0	0	0	0	0	0	0	0	0	0	0	0	0	0	0	0	0	0	0	0	0	0	0	0	0	0	0	1	0
chrI	3381735	3381779	3381810	5	5	W05F2.4	W05F2.4	fbxa-203	+	7873	cdk-2	+	26254	0	0	0	0	0	0	0	0	0	0	0	0	0	0	0	0	0	0	0	0	0	0	0	0	0	0	0	0	0	0	0	0	0	0	0	0
chrI	3382809	3382812	3382816	2	2	W05F2.4	W05F2.4	fbxa-203	+	8906	cdk-2	+	25221	0	0	0	0	0	0	0	0	0	0	0	0	0	0	0	0	0	0	0	0	0	0	0	0	0	0	0	0	0	0	0	0	0	0	0	0
chrI	3385068	3385077	3385087	2	2	W05F2.4	W05F2.4	fbxa-203	+	11171	cdk-2	+	22956	0	0	0	0	0	0	0	0	0	0	0	0	0	0	0	0	0	0	0	0	0	0	0	0	0	0	0	0	0	0	0	0	0	0	0	0
chrI	3385326	3385365	3385408	3	3	W05F2.4	W05F2.4	fbxa-203	+	11459	cdk-2	+	22668	0	0	0	0	0	0	0	0	0	0	0	0	0	0	0	0	0	0	0	0	0	0	0	0	0	0	0	0	0	0	0	0	0	0	0	0
chrI	3386507	3386554	3386597	7	7	W05F2.4	W05F2.4	fbxa-203	+	12648	cdk-2	+	21479	0	0	0	0	0	0	0	0	0	0	0	0	0	0	0	0	0	0	0	0	0	0	0	0	0	0	0	0	0	1	0	0	0	0	0	0
chrI	3397632	3397632	3397632	1	1	W05F2.4	W05F2.4	fbxa-203	+	23726	cdk-2	+	10401	0	0	0	0	0	0	0	0	0	0	0	0	0	0	0	0	0	0	0	0	0	0	0	0	0	0	0	0	0	0	0	0	0	0	0	0
chrI	3399599	3399606	3399614	2	2	W05F2.4	W05F2.4	fbxa-203	+	25700	cdk-2	+	8427	0	0	0	0	0	0	0	0	0	0	0	0	0	0	0	0	0	0	0	0	0	0	0	0	0	0	0	0	0	0	0	0	0	0	0	0
chrI	3400071	3400071	3400071	1	1	W05F2.4	W05F2.4	fbxa-203	+	26165	cdk-2	+	7962	0	0	0	0	0	0	0	0	0	0	0	0	0	0	0	0	0	0	0	0	0	0	0	0	0	0	0	0	0	0	0	0	0	0	0	0
chrI	3401972	3401972	3401972	1	1	W05F2.4	W05F2.4	fbxa-203	+	28066	cdk-2	+	6061	0	0	0	0	0	0	0	0	0	0	0	0	0	0	0	0	0	0	0	0	0	0	0	0	0	0	0	0	0	0	0	0	0	0	0	0
chrI	3403848	3403848	3403848	1	1	W05F2.4	null	W05F2.4	-	984	cdk-2	+	4185	0	0	0	0	0	0	0	0	0	0	0	0	0	0	0	0	0	0	0	0	0	0	0	0	0	0	0	0	0	0	0	0	0	0	1	0
chrI	3404171	3404171	3404171	1	1	W05F2.4	null	W05F2.4	-	1307	cdk-2	+	3862	0	0	0	0	0	0	0	0	0	0	0	0	0	0	0	0	0	0	0	0	0	0	0	0	0	0	0	0	0	0	0	0	0	0	0	0
chrI	3405610	3405613	3405616	2	2	cdk-2	null	W05F2.4	-	2749	cdk-2	+	2420	0	0	0	0	0	0	0	0	0	0	0	0	0	0	0	0	0	0	0	0	0	0	0	0	0	0	0	0	0	0	0	0	0	0	0	0
chrI	3405730	3405832	3405933	21	17	cdk-2	null	W05F2.4	-	2968	cdk-2	+	2201	0	0	0	0	0	0	0	0	1	0	0	0	0	0	0	0	0	0	0	0	0	0	0	0	0	0	0	0	0	1	0	0	0	0	0	0
chrI	3408208	3408208	3408208	1	1	cdk-2	cdk-2	W05F2.4	-	5344	K03E5.2	+	11392	0	0	0	0	0	0	0	0	0	0	0	0	0	0	0	0	0	0	0	0	0	0	0	0	0	0	0	0	0	0	0	0	0	0	0	0
chrI	3409533	3409547	3409569	8	4	cdk-2	cdk-2	W05F2.4	-	6683	K03E5.2	+	10053	0	0	0	0	0	0	0	0	0	0	0	0	0	0	0	0	0	0	0	0	0	0	0	0	0	0	0	0	0	0	0	0	0	0	0	0
chrI	3409794	3409794	3409794	1	1	cdk-2	cdk-2	W05F2.4	-	6930	K03E5.2	+	9806	0	0	0	0	0	0	0	0	0	0	0	0	0	0	0	0	0	0	0	0	0	0	0	0	0	0	0	0	0	0	0	0	0	0	0	0
chrI	3409856	3409897	3409945	14	13	cdk-2	cdk-2	W05F2.4	-	7033	K03E5.2	+	9703	0	0	0	0	0	0	0	0	0	0	0	0	0	0	0	0	0	0	0	0	0	0	0	0	0	0	1	0	0	0	0	0	0	0	0	0
chrI	3412402	3412461	3412529	16	11	cdk-2	cdk-2	W05F2.4	-	9597	K03E5.2	+	7139	0	0	0	0	0	0	0	0	0	1	0	0	0	0	0	0	0	0	0	0	0	0	0	0	0	0	0	0	0	0	0	0	0	0	0	0
chrI	3416595	3416620	3416658	3	3	K03E5.2	null	cdk-2	+	1550	K03E5.2	+	2980	0	0	0	0	0	0	0	0	1	0	0	0	0	0	0	0	0	0	0	0	0	0	0	0	0	0	0	0	0	0	0	0	0	0	0	0
chrI	3418062	3418095	3418152	6	6	K03E5.2	null	cdk-2	+	3025	K03E5.2	+	1505	0	0	0	0	0	1	0	0	0	0	0	0	0	0	0	0	0	0	0	0	0	0	0	0	0	0	0	0	0	0	0	0	0	0	0	0
chrI	3419302	3419317	3419332	2	2	K03E5.2	null	cdk-2	+	4247	K03E5.2	+	283	0	0	0	0	0	0	0	0	0	0	0	0	0	0	0	0	0	0	0	0	0	0	0	0	0	0	0	0	0	0	0	0	0	0	0	0
chrI	3421297	3421297	3421297	1	1	K03E5.2	K03E5.2	cdk-2	+	6227	neto-1	+	5880	0	0	0	0	0	0	0	0	0	0	0	0	0	0	0	0	0	0	0	0	0	0	0	0	0	0	0	0	0	0	0	0	0	0	0	0
chrI	3421689	3421689	3421689	1	1	K03E5.2	K03E5.2	cdk-2	+	6619	neto-1	+	5488	0	0	0	0	0	0	0	0	0	0	0	0	0	0	0	0	0	0	0	0	0	0	0	0	0	0	0	0	0	0	0	0	0	0	0	0
chrI	3423679	3423702	3423734	3	3	K03E5.2	K03E5.2	cdk-2	+	8632	neto-1	+	3475	0	0	0	0	0	0	0	0	1	0	0	0	0	0	0	0	0	0	0	0	0	0	0	0	0	0	0	0	0	0	0	0	0	0	0	0
chrI	3424816	3424835	3424856	3	3	neto-1	null	K03E5.2	+	624	neto-1	+	2342	0	0	0	0	0	0	0	0	0	0	0	0	0	0	0	0	0	0	0	0	0	0	0	0	0	0	0	0	0	0	0	0	0	0	0	0
chrI	3426048	3426054	3426058	3	3	neto-1	null	K03E5.2	+	1843	neto-1	+	1123	0	0	0	0	0	0	0	0	0	0	0	0	0	0	0	0	0	0	0	0	0	0	0	0	0	0	0	0	0	0	0	0	0	0	0	0
chrI	3427118	3427118	3427118	1	1	neto-1	null	K03E5.2	+	2907	neto-1	+	59	0	0	0	0	0	0	0	0	0	0	0	0	0	0	0	0	0	0	0	0	0	0	0	0	0	0	0	0	0	0	0	0	0	0	0	0
chrI	3431792	3431792	3431792	1	1	neto-1	neto-1	K03E5.2	+	7581	sep-1	-	1365	0	0	0	0	0	0	0	0	0	0	0	0	0	0	0	0	0	0	0	0	0	0	0	0	0	0	0	0	0	0	0	0	0	0	0	0
chrI	3438326	3438326	3438326	1	1	sep-1	sep-1	neto-1	+	5119	tag-63	+	782	0	0	0	0	0	0	0	0	0	0	0	0	0	0	0	0	0	0	0	0	0	1	0	0	0	0	0	0	0	0	0	0	0	0	0	0
chrI	3438889	3438974	3439025	61	49	tag-63	null	sep-1	-	431	tag-63	+	134	0	1	0	1	0	1	0	1	1	1	0	0	0	0	0	0	0	0	0	0	0	0	0	0	0	0	0	0	0	0	0	0	0	0	0	0
chrI	3442437	3442448	3442459	2	1	tag-63	tag-63	Y47G6A.13	-	260	msh-6	+	6879	0	0	0	0	0	0	0	0	0	0	0	0	0	0	0	0	0	0	0	0	0	0	0	0	0	0	0	0	0	0	0	0	0	0	0	0
chrI	3447213	3447213	3447213	1	1	tag-63	tag-63	Y47G6A.13	-	5025	msh-6	+	2114	0	0	0	0	0	0	0	0	0	0	0	0	0	0	0	0	0	0	0	0	0	0	0	0	0	0	0	0	0	0	0	0	0	0	0	0
chrI	3457930	3457930	3457930	1	1	msh-6	msh-6	Y47G6A.13	-	15742	Y47G6A.14	-	4342	0	0	0	0	0	0	0	0	0	0	0	0	0	0	0	0	0	0	0	0	0	0	0	0	0	0	0	0	0	0	0	0	0	0	0	0
chrI	3461065	3461065	3461066	2	1	msh-6	msh-6	Y47G6A.13	-	18877	Y47G6A.14	-	1207	0	0	0	0	0	0	0	0	0	0	0	0	0	0	0	0	0	0	0	0	0	0	0	0	0	0	0	0	0	0	0	0	0	0	0	0
chrI	3465753	3465753	3465753	1	1	Y47G6A.14	Y47G6A.14	msh-6	+	3582	spg-7	+	1379	0	0	0	0	0	0	0	0	0	0	0	0	0	0	0	0	0	0	0	0	0	0	0	0	0	0	0	0	0	0	0	0	0	0	0	0
chrI	3466829	3466884	3466948	62	46	Y47G6A.14	Y47G6A.14	msh-6	+	4713	spg-7	+	248	0	0	0	1	0	1	0	1	0	1	0	0	0	0	0	0	0	0	0	0	0	0	0	1	0	0	1	0	0	0	0	0	0	0	0	0
chrI	3468309	3468309	3468309	1	1	spg-7	spg-7	Y47G6A.14	-	122	Y47G6A.15	-	4653	0	0	0	0	0	0	0	0	0	0	0	0	0	0	0	0	0	0	0	0	0	0	0	0	0	0	0	0	0	0	0	0	0	0	0	0
chrI	3472002	3472002	3472002	1	1	spg-7	spg-7	Y47G6A.14	-	3815	Y47G6A.15	-	960	0	0	0	0	0	0	0	0	0	0	0	0	0	0	0	0	0	0	0	0	0	0	0	0	0	0	0	0	0	0	0	0	0	0	0	0
chrI	3472890	3472902	3472923	3	3	spg-7	spg-7	Y47G6A.14	-	4715	Y47G6A.15	-	60	0	0	0	0	0	0	0	0	0	0	0	0	0	0	0	0	0	0	0	0	0	0	0	0	0	0	0	0	0	0	0	0	0	0	0	0
chrI	3479087	3479094	3479101	2	1	Y47G6A.9	null	Y47G6A.15	-	2783	Y47G6A.9	+	235	0	0	0	0	0	0	0	0	0	0	0	0	0	0	0	0	0	0	0	0	0	0	0	0	0	0	0	0	0	0	0	0	0	0	0	0
chrI	3480353	3480357	3480362	2	1	Y47G6A.9	Y47G6A.9	Y47G6A.15	-	4046	crn-1	+	1630	0	0	0	0	0	0	0	0	0	0	0	0	0	0	0	0	0	0	0	0	0	0	0	0	0	0	0	0	0	0	0	0	0	0	0	0
chrI	3481549	3481570	3481610	51	39	crn-1	null	Y47G6A.9	+	131	crn-1	+	417	0	0	0	1	0	1	0	0	0	1	0	0	0	1	0	0	0	0	0	0	0	0	0	0	0	0	1	1	0	0	0	0	0	0	0	0
chrI	3493220	3493220	3493220	1	1	Y47G6A.17	Y47G6A.17	crn-1	+	8720	Y47G6A.7	+	9518	0	0	0	0	0	0	0	0	0	0	0	0	0	0	0	0	0	0	0	0	0	0	0	0	0	0	0	0	0	0	0	0	0	0	0	0
chrI	3495475	3495476	3495477	2	1	Y47G6A.17	Y47G6A.17	crn-1	+	10976	Y47G6A.7	+	7262	0	0	0	0	0	0	0	0	0	0	0	0	0	0	0	0	0	0	0	0	0	0	0	0	0	0	0	0	0	0	0	0	0	0	0	0
chrI	3500804	3500807	3500814	3	1	Y47G6A.17	null	Y47G6A.17	-	1101	Y47G6A.7	+	1931	0	0	0	0	0	0	0	0	0	0	0	0	0	0	0	0	0	0	0	0	0	0	0	0	0	0	0	0	0	0	0	0	0	0	0	0
chrI	3501210	3501299	3501384	50	39	Y47G6A.7	null	Y47G6A.17	-	1593	Y47G6A.7	+	1439	0	0	0	0	0	1	0	0	1	1	0	0	0	0	0	0	0	0	0	0	0	0	0	0	0	0	2	0	0	0	0	0	0	0	1	0
chrI	3501446	3501462	3501478	2	2	Y47G6A.7	null	Y47G6A.17	-	1756	Y47G6A.7	+	1276	0	0	0	0	0	0	0	0	0	0	0	0	0	0	0	0	0	0	0	0	0	0	0	0	0	0	0	0	0	0	0	0	0	0	0	0
chrI	3502686	3502686	3502686	1	1	Y47G6A.7	null	Y47G6A.17	-	2980	Y47G6A.7	+	52	0	0	0	0	0	0	0	0	0	0	0	0	0	0	0	0	0	0	0	0	0	0	0	0	0	0	0	0	0	0	0	0	0	0	0	0
chrI	3502795	3502823	3502852	2	2	Y47G6A.7	Y47G6A.7	Y47G6A.17	-	3117	Y47G6A.18	-	5812	0	0	0	0	0	1	0	0	0	0	0	0	0	0	0	0	0	0	0	0	0	0	0	0	0	0	0	0	0	0	0	0	0	0	0	0
chrI	3507623	3507623	3507623	1	1	Y47G6A.7	Y47G6A.7	Y47G6A.17	-	7917	Y47G6A.18	-	1012	0	0	0	0	0	0	0	0	0	0	0	0	0	0	0	0	0	0	0	0	0	0	0	0	0	0	0	0	0	0	0	0	0	0	0	0
chrI	3507918	3507918	3507918	1	1	Y47G6A.7	Y47G6A.7	Y47G6A.17	-	8212	Y47G6A.18	-	717	0	0	0	0	0	0	0	0	0	0	0	0	0	0	0	0	0	0	0	0	0	0	0	0	0	0	0	0	0	0	0	0	0	0	1	0
chrI	3508042	3508042	3508042	1	1	Y47G6A.7	Y47G6A.7	Y47G6A.17	-	8336	Y47G6A.18	-	593	0	0	0	0	0	0	0	0	0	0	0	0	0	0	0	0	0	0	0	0	0	0	0	0	0	0	0	0	0	0	0	0	0	0	0	0
chrI	3512999	3513015	3513031	2	1	Y47G6A.18	null	Y47G6A.18	-	282	pcaf-1	+	3463	0	0	0	0	0	0	0	0	0	0	0	0	0	0	0	0	0	0	0	0	0	0	0	0	0	0	0	0	0	0	0	0	0	0	0	0
chrI	3513124	3513124	3513124	1	1	Y47G6A.18	null	Y47G6A.18	-	391	pcaf-1	+	3354	0	0	0	0	0	0	0	0	0	0	0	0	0	0	0	0	0	0	0	0	0	0	0	0	0	0	0	0	0	0	0	0	0	0	0	0
chrI	3514214	3514228	3514242	2	1	Y47G6A.18	null	Y47G6A.18	-	1495	pcaf-1	+	2250	0	0	0	0	0	0	0	0	0	0	0	0	0	0	0	0	0	0	0	0	0	0	0	0	0	0	0	0	0	0	0	0	0	0	0	0
chrI	3514327	3514447	3514504	58	49	Y47G6A.18	null	Y47G6A.18	-	1714	pcaf-1	+	2031	0	0	0	0	0	1	0	0	1	1	0	0	0	0	0	0	0	0	0	0	0	0	0	0	1	0	1	1	0	1	0	0	0	0	0	0
chrI	3514608	3514608	3514608	1	1	pcaf-1	null	Y47G6A.18	-	1875	pcaf-1	+	1870	0	0	0	0	0	0	0	0	0	0	0	0	0	0	0	0	0	0	0	0	0	0	0	0	0	0	0	0	0	0	0	0	0	0	0	0
chrI	3515607	3515607	3515607	1	1	pcaf-1	null	Y47G6A.18	-	2874	pcaf-1	+	871	0	0	0	0	0	0	0	0	0	0	0	0	0	0	0	0	0	0	0	0	0	0	0	0	0	0	0	0	0	0	0	0	0	0	0	0
chrI	3516311	3516433	3516508	120	83	pcaf-1	null	Y47G6A.18	-	3700	pcaf-1	+	45	0	1	0	1	0	1	0	1	1	1	0	0	0	1	0	0	0	0	0	0	0	0	0	1	1	0	2	0	1	1	0	0	0	0	1	0
chrI	3525762	3525762	3525762	1	1	Y47G6A.19	Y47G6A.19	Y47G6A.30	-	1172	Y47G6A.5	+	8232	0	0	0	0	0	0	0	0	0	0	0	0	0	0	0	0	0	0	0	0	0	0	0	0	0	0	0	0	0	0	0	0	0	0	0	0
chrI	3530986	3531021	3531070	6	4	Y47G6A.5	null	Y47G6A.30	-	6431	Y47G6A.5	+	2973	0	0	0	0	0	0	0	0	0	0	0	0	0	0	0	0	0	0	0	0	0	0	0	0	0	0	1	0	0	0	0	0	0	0	0	0
chrI	3531140	3531140	3531140	1	1	Y47G6A.5	null	Y47G6A.30	-	6550	Y47G6A.5	+	2854	0	0	0	0	0	0	0	0	0	0	0	0	0	0	0	0	0	0	0	0	0	0	0	0	0	0	0	0	0	0	0	0	0	0	0	0
chrI	3531565	3531565	3531565	1	1	Y47G6A.5	null	Y47G6A.30	-	6975	Y47G6A.5	+	2429	0	0	0	0	0	0	0	0	0	0	0	0	0	0	0	0	0	0	0	0	0	0	0	0	0	0	0	0	0	0	0	0	0	0	0	0
chrI	3533829	3533884	3533917	8	6	Y47G6A.5	null	Y47G6A.30	-	9294	Y47G6A.5	+	110	0	0	0	0	0	0	0	0	0	0	0	0	0	0	0	0	0	0	0	0	0	0	0	0	0	0	0	0	0	0	0	0	0	0	0	0
chrI	3534612	3534631	3534663	5	5	Y47G6A.5	Y47G6A.5	Y47G6A.30	-	10041	rnp-6	-	4412	0	0	0	0	0	0	0	0	0	0	0	0	0	0	0	0	0	0	0	0	0	0	0	0	0	0	0	0	0	0	0	0	0	0	0	0
chrI	3538558	3538558	3538558	1	1	Y47G6A.5	Y47G6A.5	Y47G6A.30	-	13968	rnp-6	-	485	0	0	0	0	0	0	0	0	0	0	0	0	0	0	0	0	0	0	0	0	0	0	0	0	0	0	0	0	0	0	0	0	0	0	0	0
chrI	3546952	3547050	3547092	110	86	rde-10	null	rnp-6	-	146	rde-10	+	41	0	0	1	1	0	1	0	1	1	1	0	0	1	1	0	0	0	0	0	0	1	0	0	0	0	0	1	1	0	0	0	0	0	0	1	1
chrI	3559507	3559507	3559507	1	1	Y47G6A.21	Y47G6A.21	rde-10	+	7495	Y47G6A.22	-	410	0	0	0	0	0	0	0	0	0	0	0	0	0	0	0	0	0	0	0	0	0	0	0	0	0	0	0	0	0	0	0	0	0	0	0	0
chrI	3560146	3560154	3560163	2	2	Y47G6A.22	Y47G6A.22	Y47G6A.21	-	347	Y47G6A.33	+	3910	0	0	0	0	0	0	0	0	0	0	0	0	0	0	0	0	0	0	0	0	0	0	0	0	0	0	0	0	0	0	0	0	0	0	0	0
chrI	3562944	3562982	3563021	7	5	Y47G6A.22	null	Y47G6A.22	-	131	Y47G6A.33	+	1082	0	0	0	0	0	0	0	0	0	0	0	0	0	0	0	0	0	0	0	0	0	0	0	0	0	0	1	0	0	0	0	0	0	0	0	0
chrI	3564648	3564648	3564648	1	1	Y47G6A.33	Y47G6A.33	Y47G6A.22	-	1797	lpd-3	-	392	0	0	0	0	0	0	0	0	0	0	0	0	0	0	0	0	0	0	0	0	0	0	0	0	0	0	0	0	0	0	0	0	0	0	0	0
chrI	3567629	3567677	3567723	15	15	lpd-3	lpd-3	Y47G6A.33	+	2611	Y47G6A.29	-	11015	0	0	0	0	0	0	1	0	0	0	1	0	1	0	0	0	0	0	0	0	0	0	0	0	0	1	0	0	0	0	1	0	0	0	0	0
chrI	3573478	3573478	3573478	1	1	lpd-3	lpd-3	Y47G6A.33	+	8412	Y47G6A.29	-	5214	0	0	0	0	0	0	0	0	0	0	0	0	0	0	0	0	0	0	0	0	0	0	0	0	0	0	0	0	0	0	0	0	0	0	0	0
chrI	3585029	3585030	3585032	2	1	Y47G6A.29	Y47G6A.29	lpd-3	-	6342	Y47G6A.3	+	16261	0	0	0	0	0	0	0	0	0	0	0	0	0	0	0	0	0	0	0	0	0	0	0	0	0	0	0	0	0	0	0	0	0	0	0	0
chrI	3600732	3600732	3600732	1	1	Y47G6A.29	null	Y47G6A.29	-	55	Y47G6A.3	+	559	0	0	0	0	0	0	0	0	0	0	0	0	0	0	0	0	0	0	0	0	0	0	0	0	0	0	0	0	0	0	0	0	0	0	0	0
chrI	3600838	3600897	3601000	50	37	Y47G6A.29	null	Y47G6A.29	-	220	Y47G6A.3	+	394	0	0	0	1	0	1	0	1	0	1	0	0	0	1	0	0	0	0	0	0	0	0	0	0	0	0	1	0	0	0	0	0	0	0	0	0
chrI	3603270	3603270	3603270	1	1	Y47G6A.31	null	Y47G6A.3	+	412	Y47G6A.31	+	73	0	0	0	0	0	0	0	0	0	0	0	0	0	0	0	0	0	0	0	0	0	0	0	0	0	0	0	0	0	0	0	0	0	0	0	0
chrI	3603334	3603348	3603357	3	3	Y47G6A.31	Y47G6A.31	Y47G6A.3	+	490	mis-12	-	1166	0	0	0	0	0	0	0	0	0	0	0	0	0	0	0	0	0	0	0	0	0	0	0	0	0	0	0	0	0	0	0	0	0	0	0	0
chrI	3603522	3603522	3603522	1	1	Y47G6A.31	Y47G6A.31	Y47G6A.3	+	664	mis-12	-	992	0	0	0	0	0	0	0	0	0	0	0	0	0	0	0	0	0	0	0	0	0	0	0	0	0	0	0	0	0	0	0	0	0	0	0	0
chrI	3605787	3605809	3605856	26	19	mis-12	null	mis-12	-	52	Y47G6A.25	-	601	0	0	0	1	0	1	0	0	0	1	0	0	0	0	0	0	0	0	0	0	0	0	0	0	0	0	1	0	0	0	0	0	0	0	0	0
chrI	3608385	3608385	3608385	1	1	inx-22	null	Y47G6A.25	-	40	inx-22	+	10	0	0	0	0	0	0	0	0	0	0	0	0	0	0	0	0	0	0	0	0	0	0	0	0	0	0	0	0	0	0	0	0	0	0	0	0
chrI	3612796	3612796	3612796	1	1	inx-21	inx-21	inx-22	+	952	Y47G6A.26	-	6094	0	0	0	0	0	0	0	0	0	0	0	0	0	0	0	0	0	0	0	0	0	0	0	0	0	0	0	0	0	0	0	0	0	0	0	0
chrI	3616461	3616463	3616466	2	1	inx-21	inx-21	inx-22	+	4619	Y47G6A.26	-	2427	0	0	0	0	0	0	0	0	0	0	0	0	0	0	0	0	0	0	0	0	0	0	0	0	0	0	0	0	0	0	0	0	0	0	0	0
chrI	3620512	3620512	3620512	1	1	Y47G6A.32	null	Y47G6A.26	-	815	Y47G6A.32	+	70	0	0	0	0	0	0	0	0	0	0	0	0	0	0	0	0	0	0	0	0	0	0	0	0	0	0	0	0	0	0	0	0	0	0	0	0
chrI	3622196	3622196	3622196	1	1	Y47G6A.32	Y47G6A.32	Y47G6A.26	-	2499	cah-6	+	7275	0	0	0	0	0	0	0	0	0	0	0	0	0	0	0	0	0	0	0	0	0	0	0	0	0	0	0	0	0	0	0	0	0	0	0	0
chrI	3623892	3623937	3623975	5	5	Y47G6A.32	Y47G6A.32	Y47G6A.26	-	4240	cah-6	+	5534	0	0	0	0	0	0	0	0	0	0	0	0	0	0	1	0	0	0	0	0	0	0	0	0	0	0	0	0	0	0	0	0	0	0	0	0
chrI	3624446	3624450	3624454	2	1	Y47G6A.32	Y47G6A.32	Y47G6A.26	-	4753	cah-6	+	5021	0	0	0	0	0	0	0	0	0	0	0	0	0	0	0	0	0	0	0	0	0	0	0	0	0	0	0	0	0	0	0	0	0	0	0	0
chrI	3625671	3625676	3625682	2	2	cah-6	null	Y47G6A.32	+	589	cah-6	+	3795	0	0	0	0	0	0	0	0	0	0	0	0	0	0	0	0	0	0	0	0	0	0	0	0	0	0	0	0	0	0	0	0	0	0	0	0
chrI	3625984	3625984	3625985	2	2	cah-6	null	Y47G6A.32	+	897	cah-6	+	3487	0	0	0	0	0	0	0	0	0	0	0	0	0	0	0	0	0	0	0	0	0	0	0	0	0	0	0	0	0	0	0	0	0	0	0	0
chrI	3627160	3627221	3627249	6	6	cah-6	null	Y47G6A.32	+	2134	cah-6	+	2250	0	0	0	0	0	0	0	0	0	0	0	0	0	0	0	0	0	0	0	0	0	0	0	0	0	0	0	0	0	0	0	0	0	0	0	0
chrI	3628162	3628162	3628162	1	1	cah-6	null	Y47G6A.32	+	3075	cah-6	+	1309	0	0	0	0	0	0	0	0	0	0	0	0	0	0	0	0	0	0	0	0	0	0	0	0	0	0	0	0	0	0	0	0	0	0	0	0
chrI	3628303	3628319	3628336	2	2	cah-6	null	Y47G6A.32	+	3232	cah-6	+	1152	0	0	0	0	0	0	0	0	0	0	0	0	0	0	0	0	0	0	0	0	0	0	0	0	0	0	0	0	0	0	0	0	0	0	0	0
chrI	3628780	3628780	3628780	1	1	cah-6	null	Y47G6A.32	+	3693	cah-6	+	691	0	0	0	0	0	0	0	0	0	0	0	0	0	0	0	0	0	0	0	0	0	0	0	0	0	0	0	0	0	0	0	0	0	0	0	0
chrI	3630230	3630230	3630230	1	1	cah-6	cah-6	Y47G6A.32	+	5143	jmjc-1	-	860	0	0	0	0	0	0	0	0	0	0	0	0	0	0	0	0	0	0	0	0	0	0	0	0	0	0	0	0	0	0	0	0	0	0	0	0
chrI	3636580	3636678	3636754	76	63	jmjc-1	null	jmjc-1	-	193	T28F2.2	+	757	0	1	1	1	0	1	0	0	1	1	0	0	0	0	0	0	0	0	0	0	0	0	0	0	0	0	1	0	0	0	0	1	0	0	1	0
chrI	3637645	3637645	3637645	1	1	T28F2.2	T28F2.2	jmjc-1	-	1160	T28F2.1	+	2003	0	0	0	0	0	0	0	0	0	0	0	0	0	0	0	0	0	0	0	0	0	0	0	0	0	0	0	0	0	0	0	0	0	0	0	0
chrI	3638868	3638934	3638984	35	32	T28F2.1	null	T28F2.2	+	115	T28F2.1	+	714	0	0	0	0	0	0	0	0	0	0	0	0	1	0	0	0	0	0	0	0	0	0	0	0	1	0	0	0	0	0	0	0	0	0	0	0
chrI	3639116	3639116	3639116	1	1	T28F2.1	null	T28F2.2	+	297	T28F2.1	+	532	0	0	0	0	0	0	0	0	0	0	0	0	0	0	0	0	0	0	0	0	0	0	0	0	0	0	0	0	0	0	0	0	0	0	0	0
chrI	3644982	3644987	3644993	2	2	ccb-1	ccb-1	T28F2.1	+	3596	col-50	-	6243	0	0	0	0	0	0	0	0	0	0	0	0	0	0	0	0	0	0	0	0	0	0	0	0	0	0	0	0	0	0	0	0	0	0	0	0
chrI	3646159	3646184	3646209	2	2	ccb-1	ccb-1	T28F2.1	+	4793	col-50	-	5046	0	0	0	0	0	0	0	0	0	0	0	0	0	0	0	0	0	0	0	0	0	0	0	0	0	0	0	0	0	0	1	0	0	0	0	0
chrI	3647184	3647184	3647184	1	1	ccb-1	null	ccb-1	-	175	col-50	-	4046	0	0	0	0	0	0	0	0	0	0	0	0	0	0	0	0	0	0	0	0	0	0	0	0	0	0	0	0	0	0	0	0	0	0	0	0
chrI	3648057	3648196	3648329	104	72	ccb-1	null	ccb-1	-	1187	col-50	-	3034	0	0	1	0	0	1	0	0	2	0	0	0	1	0	0	0	0	1	0	0	0	0	0	1	0	0	0	1	0	1	1	0	0	0	1	0
chrI	3649339	3649356	3649374	2	2	ccb-1	null	ccb-1	-	2347	col-50	-	1874	0	0	0	0	0	0	0	0	0	0	0	0	0	0	0	0	0	0	0	0	0	0	0	0	0	0	0	0	0	0	0	0	0	0	0	0
chrI	3649454	3649524	3649563	6	5	ccb-1	null	ccb-1	-	2515	col-50	-	1706	0	0	0	0	0	0	0	0	0	0	0	0	0	0	0	0	0	0	0	0	0	0	0	0	0	0	0	0	0	0	0	0	0	0	0	0
chrI	3650787	3650868	3650963	12	12	ccb-1	null	ccb-1	-	3859	col-50	-	362	0	0	0	0	0	0	0	0	0	0	0	0	0	0	0	0	0	0	0	0	0	0	0	0	0	0	0	0	0	0	0	0	0	0	0	0
chrI	3654867	3654867	3654867	1	1	col-51	col-51	col-50	-	2268	acd-5	-	686	0	0	0	0	0	0	0	0	0	0	0	0	0	0	0	0	0	0	0	0	0	0	0	0	0	0	0	0	0	0	0	0	0	0	0	0
chrI	3661149	3661149	3661149	1	1	acd-5	acd-5	col-51	+	5820	smp-2	-	5975	0	0	0	0	0	0	0	0	0	0	0	0	0	0	0	0	0	0	0	0	0	0	0	0	0	0	0	0	0	0	0	0	0	0	0	0
chrI	3661458	3661458	3661458	1	1	acd-5	acd-5	col-51	+	6129	smp-2	-	5666	0	0	0	0	0	0	0	0	0	0	0	0	0	0	0	0	0	0	0	0	0	0	0	0	0	0	0	0	0	0	0	0	0	0	1	0
chrI	3663632	3663632	3663632	1	1	acd-5	null	acd-5	-	1473	smp-2	-	3492	0	0	0	0	0	0	0	0	0	0	0	0	0	0	0	0	0	0	0	0	0	0	0	0	0	0	0	0	0	0	0	0	0	0	0	0
chrI	3669405	3669405	3669405	1	1	smp-2	smp-2	acd-5	-	7246	ftn-2	-	10773	0	0	0	0	0	0	0	0	0	0	0	0	0	0	0	0	0	0	0	0	0	0	0	0	0	0	1	0	0	0	0	0	0	0	0	0
chrI	3670889	3670889	3670889	1	1	smp-2	smp-2	acd-5	-	8730	ftn-2	-	9289	0	0	0	0	0	0	0	0	0	0	0	0	0	0	0	0	0	0	0	0	0	0	0	0	0	0	0	0	0	0	0	0	0	0	0	0
chrI	3671357	3671386	3671417	8	7	smp-2	smp-2	acd-5	-	9227	ftn-2	-	8792	0	0	0	0	0	0	0	0	0	0	0	0	0	0	0	0	0	0	0	0	0	0	0	0	0	0	0	0	0	0	0	0	0	0	0	0
chrI	3671814	3671914	3672028	17	15	smp-2	null	smp-2	-	214	ftn-2	-	8264	0	0	0	0	0	1	0	0	0	0	0	0	0	0	0	0	0	0	0	0	0	0	0	0	0	0	1	0	0	0	0	0	0	0	0	0
chrI	3672720	3672794	3672858	18	14	smp-2	null	smp-2	-	1094	ftn-2	-	7384	0	0	0	0	0	0	0	0	1	0	0	0	0	0	0	0	0	0	0	0	0	0	0	0	0	0	0	0	0	0	0	0	0	0	0	0
chrI	3672995	3673004	3673013	3	3	smp-2	null	smp-2	-	1304	ftn-2	-	7174	0	0	0	0	0	0	0	0	0	0	0	0	0	0	0	0	0	0	0	0	0	0	0	0	0	0	1	0	0	0	0	0	0	0	0	0
chrI	3673115	3673125	3673136	2	2	smp-2	null	smp-2	-	1425	ftn-2	-	7053	0	0	0	0	0	0	0	0	0	0	0	0	0	0	0	0	0	0	0	0	0	0	0	0	0	0	0	0	1	0	0	0	0	0	0	0
chrI	3674613	3674613	3674613	1	1	smp-2	null	smp-2	-	2913	ftn-2	-	5565	0	0	0	0	0	0	0	0	0	0	0	0	0	0	0	0	0	0	0	0	0	0	0	0	0	0	1	0	0	0	0	0	0	0	0	0
chrI	3675837	3675913	3676018	12	11	smp-2	null	smp-2	-	4213	ftn-2	-	4265	0	0	0	0	0	1	0	0	1	0	0	0	0	0	0	0	0	0	0	0	0	0	0	0	0	0	0	0	0	1	0	0	0	0	0	0
chrI	3676220	3676220	3676220	1	1	smp-2	null	smp-2	-	4520	ftn-2	-	3958	0	0	0	0	0	0	0	0	0	0	0	0	0	0	0	0	0	0	0	0	0	0	0	0	0	0	0	0	0	0	0	0	0	0	0	0
chrI	3678782	3678782	3678782	1	1	smp-2	null	smp-2	-	7082	ftn-2	-	1396	0	0	0	0	0	0	0	0	0	0	0	0	0	0	0	0	0	0	0	0	0	0	0	0	0	0	0	0	0	0	0	0	0	0	0	0
chrI	3678972	3678972	3678972	1	1	smp-2	null	smp-2	-	7272	ftn-2	-	1206	0	0	0	0	0	0	0	0	0	0	0	0	0	0	0	0	0	0	0	0	0	0	0	0	0	0	1	0	0	0	0	0	0	0	0	0
chrI	3679894	3680056	3680226	29	21	smp-2	null	smp-2	-	8356	ftn-2	-	122	0	0	0	0	0	0	0	0	0	0	0	0	0	0	0	0	0	0	0	0	0	0	0	0	3	0	1	0	0	0	0	0	0	0	1	0
chrI	3680302	3680302	3680302	1	1	ftn-2	ftn-2	smp-2	-	8602	rab-8	-	2591	0	0	0	0	0	0	0	0	0	0	0	0	0	0	0	0	0	0	0	0	0	0	0	0	0	0	0	0	0	0	0	0	0	0	0	0
chrI	3680766	3680881	3680990	10	7	ftn-2	ftn-2	smp-2	-	9181	rab-8	-	2012	0	0	0	0	0	0	0	0	0	0	0	0	0	0	0	0	0	0	0	0	0	0	0	0	3	0	0	0	0	0	0	0	0	0	0	0
chrI	3681063	3681063	3681063	1	1	ftn-2	null	ftn-2	-	119	rab-8	-	1830	0	0	0	0	0	0	0	0	0	0	0	0	0	0	0	0	0	0	0	0	0	0	0	0	0	0	0	0	0	0	0	0	0	0	0	0
chrI	3681366	3681366	3681366	1	1	ftn-2	null	ftn-2	-	422	rab-8	-	1527	0	0	0	0	0	0	0	0	0	0	0	0	0	0	0	0	0	0	0	0	0	0	0	0	0	0	0	0	0	0	0	0	0	0	0	0
chrI	3681983	3682085	3682169	47	36	ftn-2	null	ftn-2	-	1141	rab-8	-	808	0	0	0	1	0	0	0	0	1	0	0	0	0	0	0	0	0	0	0	0	0	0	0	0	0	0	1	0	0	0	0	0	0	0	1	0
chrI	3682317	3682317	3682317	1	1	ftn-2	null	ftn-2	-	1373	rab-8	-	576	0	0	0	0	0	0	0	0	0	0	0	0	0	0	0	0	0	0	0	0	0	0	0	0	0	0	0	0	0	0	0	0	0	0	0	0
chrI	3684461	3684461	3684461	1	1	D1037.1	null	rab-8	-	343	D1037.1	+	341	0	0	0	0	0	0	0	0	0	0	0	0	0	0	0	0	0	0	0	0	0	0	0	0	0	0	0	0	0	0	0	0	0	0	0	0
chrI	3684567	3684653	3684715	28	23	D1037.1	null	rab-8	-	535	D1037.1	+	149	0	0	1	1	0	1	0	0	0	0	0	0	0	0	0	0	0	0	0	0	0	0	0	0	0	0	0	0	0	0	0	0	0	0	0	0
chrI	3691724	3691724	3691724	1	1	D1037.5	D1037.5	D1037.1	+	1570	msh-2	-	2575	0	0	0	0	0	0	0	0	0	0	0	0	0	0	0	0	0	0	0	0	0	0	0	0	0	0	0	0	0	0	0	0	0	0	0	0
chrI	3692005	3692005	3692005	1	1	D1037.5	D1037.5	D1037.1	+	1851	msh-2	-	2294	0	0	0	0	0	0	0	0	0	0	0	0	0	0	0	0	0	0	0	0	0	0	0	0	0	0	0	0	0	0	0	0	0	0	0	0
chrI	3698034	3698051	3698082	7	4	hus-1	hus-1	msh-2	-	502	F21A9.2	-	7985	0	0	0	0	0	0	0	0	0	0	0	0	0	0	0	0	0	0	0	0	0	0	0	0	0	0	1	0	0	0	0	0	0	0	0	0
chrI	3706437	3706437	3706437	1	1	F21A9.2	F21A9.2	hus-1	+	7137	F21A9.1	+	5736	0	0	0	0	0	0	0	0	0	0	0	0	0	0	0	0	0	0	0	0	0	0	0	0	0	0	0	0	0	0	0	0	0	0	0	0
chrI	3706850	3706850	3706850	1	1	F21A9.2	F21A9.2	hus-1	+	7550	F21A9.1	+	5323	0	0	0	0	0	0	0	0	0	0	0	0	0	0	0	0	0	0	0	0	0	0	0	0	0	0	0	0	0	0	0	0	0	0	0	0
chrI	3709350	3709382	3709427	3	1	F21A9.2	null	F21A9.2	-	162	F21A9.1	+	2791	0	0	0	0	0	0	0	0	0	0	0	0	0	0	0	0	0	0	0	0	0	0	0	0	0	0	0	0	0	0	0	0	0	0	0	0
chrI	3709899	3709991	3710070	17	10	F21A9.2	null	F21A9.2	-	771	F21A9.1	+	2182	0	0	0	0	0	0	0	0	0	0	0	0	0	0	0	0	0	0	0	0	0	0	0	0	0	0	1	0	0	0	0	0	0	0	0	0
chrI	3710134	3710134	3710134	1	1	F21A9.2	null	F21A9.2	-	914	F21A9.1	+	2039	0	0	0	0	0	0	0	0	0	0	0	0	0	0	0	0	0	0	0	0	0	0	0	0	0	0	0	0	0	0	0	0	0	0	0	0
chrI	3710766	3710811	3710841	16	12	F21A9.1	null	F21A9.2	-	1591	F21A9.1	+	1362	0	0	0	0	0	0	0	0	0	0	0	0	0	0	0	0	0	0	0	0	0	0	0	0	0	0	0	0	0	0	0	0	0	0	0	0
chrI	3712903	3712911	3712920	3	2	F21A9.1	F21A9.1	F21A9.2	-	3691	lin-59	-	228	0	0	0	0	0	0	0	0	0	0	0	0	0	0	0	0	0	0	0	0	0	0	0	1	2	0	0	0	0	0	0	0	0	0	0	0
chrI	3713037	3713037	3713037	1	1	F21A9.1	F21A9.1	F21A9.2	-	3817	lin-59	-	102	0	0	0	0	0	0	0	0	0	0	0	0	0	0	0	0	0	0	0	0	0	0	0	1	0	0	0	0	0	0	0	0	0	0	0	0
chrI	3714162	3714163	3714164	2	1	lin-59	lin-59	F21A9.1	+	1029	glh-4	+	11848	0	0	0	0	0	0	0	0	0	0	0	0	0	0	0	0	0	0	0	0	0	0	0	0	0	0	0	0	0	0	0	0	0	0	0	0
chrI	3714704	3714704	3714704	1	1	lin-59	lin-59	F21A9.1	+	1570	glh-4	+	11307	0	0	0	0	0	0	0	0	0	0	0	0	0	0	0	0	0	0	0	0	0	0	0	0	1	0	0	0	0	0	0	0	0	0	0	0
chrI	3718385	3718385	3718385	1	1	lin-59	lin-59	F21A9.1	+	5251	glh-4	+	7626	0	0	0	0	0	0	0	0	0	0	0	0	0	0	0	0	0	0	0	0	0	0	0	0	1	0	0	0	0	0	0	0	0	0	0	0
chrI	3718758	3718791	3718821	3	3	lin-59	lin-59	F21A9.1	+	5657	glh-4	+	7220	0	0	0	0	0	0	0	0	0	0	0	0	0	0	0	0	0	0	0	0	0	0	0	0	0	0	0	0	0	0	0	0	0	0	0	0
chrI	3718953	3718967	3718982	2	2	lin-59	lin-59	F21A9.1	+	5833	glh-4	+	7044	0	0	0	0	0	0	0	0	0	0	0	0	0	0	0	0	0	0	0	0	0	0	0	0	1	0	0	0	0	0	0	0	0	0	0	0
chrI	3719486	3719576	3719630	8	6	lin-59	lin-59	F21A9.1	+	6442	glh-4	+	6435	0	0	0	0	0	0	0	0	0	0	0	0	0	0	0	0	0	0	0	0	0	0	0	0	0	0	1	0	1	0	0	0	0	0	0	0
chrI	3719736	3719751	3719762	4	4	lin-59	lin-59	F21A9.1	+	6617	glh-4	+	6260	0	0	0	0	0	0	0	0	0	0	0	0	0	0	0	0	0	0	0	0	0	0	0	0	0	0	0	0	0	0	0	0	0	0	0	0
chrI	3720723	3720847	3720956	30	25	lin-59	lin-59	F21A9.1	+	7713	glh-4	+	5164	0	0	0	0	0	1	0	0	0	0	0	0	0	0	0	0	0	0	0	0	0	0	0	0	2	0	0	0	0	0	0	0	0	0	0	0
chrI	3721171	3721171	3721171	1	1	lin-59	null	lin-59	-	14	glh-4	+	4840	0	0	0	0	0	0	0	0	0	0	0	0	0	0	0	0	0	0	0	0	0	0	0	0	0	0	0	0	0	0	0	0	0	0	0	0
chrI	3721256	3721256	3721256	1	1	lin-59	null	lin-59	-	99	glh-4	+	4755	0	0	0	0	0	0	0	0	0	0	0	0	0	0	0	0	0	0	0	0	0	0	0	0	0	0	0	0	0	0	0	0	0	0	0	0
chrI	3721406	3721696	3721974	210	127	lin-59	null	lin-59	-	539	glh-4	+	4315	0	1	1	1	0	2	0	1	3	0	0	0	1	2	1	0	0	1	0	0	0	0	1	4	1	0	2	1	0	2	1	1	0	0	1	0
chrI	3723507	3723599	3723771	82	57	glh-4	null	lin-59	-	2442	glh-4	+	2412	0	0	0	1	0	1	0	0	1	0	0	0	0	1	0	0	0	0	0	0	0	0	0	0	3	0	2	0	0	0	0	0	0	0	1	0
chrI	3724748	3724814	3724920	31	24	glh-4	null	lin-59	-	3657	glh-4	+	1197	0	0	0	1	0	0	0	0	0	0	0	0	0	0	0	0	0	0	0	0	0	0	0	0	0	0	3	0	1	0	0	0	0	0	0	0
chrI	3731221	3731221	3731221	1	1	glh-4	glh-4	lin-59	-	10064	T12F5.2	+	131	0	0	0	0	0	0	0	0	0	0	0	0	0	0	0	0	0	0	0	0	0	0	0	0	0	0	0	0	0	0	0	0	0	0	0	0
chrI	3733853	3733853	3733853	1	1	larp-5	larp-5	T12F5.2	+	931	sld-2	+	7604	0	0	0	0	0	0	0	0	0	0	0	0	0	0	0	0	0	0	0	0	0	0	0	0	0	0	0	0	0	0	0	0	0	0	0	0
chrI	3737653	3737653	3737653	1	1	larp-5	larp-5	T12F5.2	+	4731	sld-2	+	3804	0	0	0	0	0	0	0	0	0	0	0	0	0	0	0	0	0	0	0	0	0	0	0	0	0	0	0	0	0	0	0	0	0	0	0	0
chrI	3738241	3738304	3738379	8	7	larp-5	larp-5	T12F5.2	+	5382	sld-2	+	3153	0	0	0	0	0	0	0	0	0	0	0	0	0	0	0	0	0	0	0	0	0	0	0	0	0	0	0	0	0	0	0	0	0	0	1	0
chrI	3738514	3738514	3738514	1	1	larp-5	larp-5	T12F5.2	+	5592	sld-2	+	2943	0	0	0	0	0	0	0	0	0	0	0	0	0	0	0	0	0	0	0	0	0	0	0	0	0	0	0	0	0	0	0	0	0	0	0	0
chrI	3739022	3739034	3739049	3	3	larp-5	larp-5	T12F5.2	+	6112	sld-2	+	2423	0	0	0	0	0	0	0	0	0	0	0	0	0	0	0	0	0	0	0	0	0	0	0	0	0	0	0	0	0	0	0	0	0	0	0	0
chrI	3739433	3739455	3739478	2	1	larp-5	larp-5	T12F5.2	+	6533	sld-2	+	2002	0	0	0	0	0	0	0	0	0	0	0	0	0	0	0	0	0	0	0	0	0	0	0	0	0	0	0	0	0	0	0	0	0	0	0	0
chrI	3739577	3739577	3739577	1	1	larp-5	larp-5	T12F5.2	+	6655	sld-2	+	1880	0	0	0	0	0	0	0	0	0	0	0	0	0	0	0	0	0	0	0	0	0	0	0	0	0	0	0	0	0	0	0	0	0	0	0	0
chrI	3740062	3740062	3740062	1	1	larp-5	larp-5	T12F5.2	+	7140	sld-2	+	1395	0	0	0	0	0	0	0	0	0	0	0	0	0	0	0	0	0	0	0	0	0	0	0	0	0	0	1	0	0	0	0	0	0	0	0	0
chrI	3740435	3740571	3740766	124	92	larp-5	null	larp-5	-	92	sld-2	+	886	0	1	1	1	0	1	0	0	2	1	0	0	0	1	0	0	0	1	0	0	0	0	1	1	1	0	2	1	0	1	0	1	0	0	0	0
chrI	3741248	3741302	3741325	57	41	sld-2	null	larp-5	-	823	sld-2	+	155	0	0	0	1	0	1	0	0	0	0	0	0	0	0	0	0	0	0	0	0	0	0	0	0	0	0	2	0	0	0	0	0	0	0	0	0
chrI	3745707	3745707	3745707	1	1	math-46	math-46	sld-2	+	2984	inx-13	-	2817	0	0	0	0	0	0	0	0	0	0	0	0	0	0	0	0	0	0	0	0	0	0	0	0	0	0	1	0	0	0	0	0	0	0	0	0
chrI	3749098	3749098	3749098	1	1	inx-13	inx-13	math-46	+	878	inx-12	-	6372	0	0	0	0	0	0	0	0	0	0	0	0	0	0	0	0	0	0	0	0	0	0	0	0	0	0	0	0	0	0	0	0	0	0	0	0
chrI	3749255	3749313	3749361	5	4	inx-13	inx-13	math-46	+	1093	inx-12	-	6157	0	0	0	0	0	0	0	0	0	0	0	0	0	0	0	0	0	0	0	0	0	0	0	0	0	0	1	0	0	0	0	0	0	0	0	0
chrI	3750397	3750397	3750397	1	1	inx-13	inx-13	math-46	+	2177	inx-12	-	5073	0	0	0	0	0	0	0	0	0	0	0	0	0	0	0	0	0	0	0	0	0	0	0	0	0	0	0	0	0	0	0	0	0	0	0	0
chrI	3750497	3750554	3750607	7	5	inx-13	inx-13	math-46	+	2334	inx-12	-	4916	0	0	0	0	0	0	0	0	0	0	0	0	0	0	0	0	0	0	0	0	0	0	0	0	0	0	1	0	0	0	0	0	0	0	0	0
chrI	3750703	3750715	3750731	3	3	inx-13	inx-13	math-46	+	2495	inx-12	-	4755	0	0	0	0	0	0	0	0	0	0	0	0	0	0	0	0	0	0	0	0	0	0	0	0	0	0	0	0	1	0	0	0	0	0	0	0
chrI	3750822	3750822	3750822	1	1	inx-13	inx-13	math-46	+	2602	inx-12	-	4648	0	0	0	0	0	0	0	0	0	0	0	0	0	0	0	0	0	0	0	0	0	0	0	0	0	0	1	0	0	0	0	0	0	0	0	0
chrI	3752243	3752293	3752366	11	10	inx-13	inx-13	math-46	+	4073	inx-12	-	3177	0	0	0	0	0	0	0	0	0	0	0	0	0	0	0	0	0	0	0	0	0	0	0	0	0	0	1	0	0	0	0	0	0	0	0	0
chrI	3752934	3752942	3752950	2	2	inx-13	inx-13	math-46	+	4722	inx-12	-	2528	0	0	0	0	0	0	0	0	0	0	0	0	0	0	0	0	0	0	0	0	0	0	0	0	0	0	1	0	0	0	0	0	0	0	0	0
chrI	3753627	3753627	3753627	1	1	inx-13	inx-13	math-46	+	5407	inx-12	-	1843	0	0	0	0	0	0	0	0	0	0	0	0	0	0	0	0	0	0	0	0	0	0	0	0	0	0	0	0	0	0	0	0	0	0	0	0
chrI	3754001	3754001	3754001	1	1	inx-13	null	inx-13	-	43	inx-12	-	1469	0	0	0	0	0	0	0	0	0	0	0	0	0	0	0	0	0	0	0	0	0	0	0	0	0	0	0	0	0	0	0	0	0	0	0	0
chrI	3754512	3754646	3754824	68	48	inx-13	null	inx-13	-	688	inx-12	-	824	0	0	0	1	0	0	0	0	1	0	0	0	0	0	0	0	0	1	0	0	0	0	0	0	0	0	2	0	2	0	0	0	0	0	0	0
chrI	3755999	3756002	3756006	2	1	inx-12	inx-12	inx-13	-	2044	asic-1	+	13679	0	0	0	0	0	0	0	0	0	0	0	0	0	0	0	0	0	0	0	0	0	0	0	0	0	0	0	0	0	0	0	0	0	0	0	0
chrI	3759151	3759218	3759314	46	32	inx-12	null	inx-12	-	145	asic-1	+	10463	0	0	0	0	0	0	0	0	1	0	0	0	0	1	0	0	0	0	0	0	0	0	0	0	0	0	2	0	1	0	0	0	0	0	0	0
chrI	3770287	3770287	3770287	1	1	asic-1	asic-1	inx-12	-	11214	C32E8.12	-	3584	0	0	0	0	0	0	0	0	0	0	0	0	0	0	0	0	0	0	0	0	0	0	0	0	0	0	0	0	0	0	0	0	0	0	0	0
chrI	3781640	3781843	3781920	86	67	ric-19	null	ric-19	-	185	C32E8.5	+	275	0	0	0	1	0	1	0	1	1	1	0	0	0	2	0	0	0	0	0	0	0	0	0	0	1	0	1	0	0	0	0	0	0	0	1	0
chrI	3784492	3784492	3784492	1	1	C32E8.3	null	C32E8.4	+	57	C32E8.3	+	2102	0	0	0	0	0	0	0	0	0	0	0	0	0	0	0	0	0	0	0	0	0	0	0	0	0	0	0	0	0	0	0	0	0	0	0	0
chrI	3785211	3785211	3785211	1	1	C32E8.3	null	C32E8.4	+	776	C32E8.3	+	1383	0	0	0	0	0	0	0	0	0	0	0	0	0	0	0	0	0	0	0	0	0	0	0	0	0	0	0	0	0	0	1	0	0	0	0	0
chrI	3785278	3785415	3785584	55	44	C32E8.3	null	C32E8.4	+	980	C32E8.3	+	1179	0	0	0	1	0	1	0	0	1	0	0	0	0	1	0	0	0	0	0	0	0	0	0	0	0	0	1	1	0	0	0	0	0	0	0	0
chrI	3785943	3785977	3786034	9	9	C32E8.3	null	C32E8.4	+	1542	C32E8.3	+	617	0	0	0	0	0	0	0	0	0	0	0	0	0	0	0	0	0	0	0	0	0	0	0	0	0	0	0	0	0	0	0	0	0	0	0	0
[truncated: 53,041 more rows]
[truncated: 156 more columns]
