# Supplementary material for: The C. elegans embryonic transcriptome with tissue, time, and alternative splicing resolution
Source: Genome Res. 2019 Jun;29(6):1036–45. doi: 10.1101/gr.243394.118 (PMC6581053; doi:10.1101/gr.243394.118)
Supplement: Supplemental Material [file supp_gr.243394.118_Supplemental_Code.zip › supplemental_code/Supplemental_Java_Programs/gene_diffexpress.yes_exclude.180130.txt]

WBGene00006926 T3 302.9567 0.0020 end1_T3 pha4_T3 35.3575 0.1167 106.5412 164.2126 WBGene00006926_C42D8.2_vit-2_protein-coding
WBGene00006926 T0 206.9705 0.0120 end1_T0 pha4_T0 50.2388 0.2427 106.5412 91.8279 WBGene00006926_C42D8.2_vit-2_protein-coding
WBGene00206386 T3 203.2878 0.0000 ceh32_T3 hlh1_T3 1862.5164 9.1620 86.2969 98.5654 WBGene00206386_K10C2.12_K10C2.12_protein-coding exc: tbx37_T3 cnd1_T3
WBGene00001458 T0 186.0639 0.0000 ceh32_T0 hlh1_T0 557.8531 2.9982 141.0077 150.1729 WBGene00001458_ZK525.1_flp-15_protein-coding exc: tbx37_T0 cnd1_T0
WBGene00006824 T0 161.1501 0.0000 hlh1_T0 cnd1_T0 234.7546 1.4567 1364.3938 154.0138 WBGene00006824_Y105E8A.6_unc-95_protein-coding
WBGene00002280 T0 160.0943 0.0000 hlh1_T0 cnd1_T0 1259.1024 7.8648 41513.9471 137.9315 WBGene00002280_F01G12.5_let-2_protein-coding
WBGene00017151 T0 153.8661 0.0000 end1_T0 nhr25_T0 190.1745 1.2360 157.9453 114.8521 WBGene00017151_EGAP9.3_EGAP9.3_protein-coding
WBGene00044082 T0 153.1037 0.0000 hlh1_T0 ceh32_T0 357.9461 2.3379 585.9075 248.4542 WBGene00044082_D1086.12_D1086.12_protein-coding
WBGene00001263 T0 149.0377 0.0000 hlh1_T0 cnd1_T0 841.5208 5.6464 29097.7772 136.5912 WBGene00001263_K04H4.1_emb-9_protein-coding
WBGene00017657 T1 145.6176 0.0000 hlh1_T1 end1_T1 56.2323 0.3862 1698.8544 113.1096 WBGene00017657_F21C10.7_F21C10.7_protein-coding
WBGene00006789 T2 128.2215 0.0000 hlh1_T2 ceh32_T2 906.0403 7.0662 17154.1368 130.1725 WBGene00006789_F11C3.3_unc-54_protein-coding
WBGene00002497 T0 125.8620 0.0000 hlh1_T0 ceh32_T0 722.8869 5.7435 3211.0516 90.0046 WBGene00002497_F52H3.1_let-268_protein-coding
WBGene00002280 T1 124.9127 0.0000 hlh1_T1 cnd1_T1 2608.9001 20.8858 41513.9471 144.1506 WBGene00002280_F01G12.5_let-2_protein-coding
WBGene00020808 T2 124.0106 0.0000 hlh1_T2 ceh32_T2 1437.9239 11.5952 6091.9632 189.9711 WBGene00020808_T25F10.6_T25F10.6_protein-coding
WBGene00010994 T0 122.5573 0.0000 hlh1_T0 ceh32_T0 47.4517 0.3872 226.8799 86.0753 WBGene00010994_R03E1.3_lgc-25_protein-coding
WBGene00009827 T0 122.2617 0.0000 ceh32_T0 hlh1_T0 699.0620 5.7177 182.6966 99.6038 WBGene00009827_F47G4.6_hmg-6_protein-coding exc: cnd1_T0 tbx37_T0
WBGene00010632 T4 121.4344 0.0000 ceh32_T4 nhr25_T4 3212.0886 26.4512 125.1336 98.4223 WBGene00010632_K07C5.9_K07C5.9_protein-coding exc: tbx37_T4 cnd1_T4
WBGene00006321 T0 121.3548 0.0000 hlh1_T0 ceh32_T0 869.0724 7.1614 2084.5186 132.1369 WBGene00006321_T22B2.4_sup-12_protein-coding
WBGene00001263 T1 120.6794 0.0000 hlh1_T1 cnd1_T1 1751.6607 14.5150 29097.7772 145.0127 WBGene00001263_K04H4.1_emb-9_protein-coding
WBGene00021981 T1 119.2994 0.0000 hlh1_T1 ceh32_T1 53.3966 0.4476 234.4214 149.8031 WBGene00021981_Y58G8A.1_lgc-26_protein-coding
WBGene00008730 T0 117.4460 0.0000 end1_T0 hlh1_T0 42.5664 0.3624 59.7636 143.4728 WBGene00008730_F13B12.2_F13B12.2_protein-coding
WBGene00003515 T1 115.3619 0.0000 hlh1_T1 cnd1_T1 295.2569 2.5594 7731.9242 119.4053 WBGene00003515_K12F2.1_myo-3_protein-coding
WBGene00044301 T0 113.5888 0.0000 hlh1_T0 end1_T0 39.3131 0.3461 237.6148 104.9304 WBGene00044301_D2062.12_lgc-28_protein-coding
WBGene00001506 T0 113.4833 0.0000 end1_T0 ceh32_T0 58.4968 0.5155 96.6502 136.4753 WBGene00001506_EGAP9.2_fut-2_protein-coding
WBGene00000845 T0 112.6985 0.0000 hlh1_T0 end1_T0 41.7322 0.3703 229.0606 97.8872 WBGene00000845_C02C2.3_cup-4_protein-coding
WBGene00003845 T2 110.3198 0.0000 end1_T2 pha4_T2 176.4937 1.5998 83.4228 139.0481 WBGene00003845_B0280.4_odd-1_protein-coding
WBGene00001458 T1 109.7536 0.0002 ceh32_T1 nhr25_T1 629.3015 5.7338 141.0077 45.1003 WBGene00001458_ZK525.1_flp-15_protein-coding exc: tbx37_T1 cnd1_T1
WBGene00018348 T4 109.5250 0.0000 ceh32_T4 hlh1_T4 252.6883 2.3071 21.5147 51.5204 WBGene00018348_F42C5.6_F42C5.6_protein-coding exc: tbx37_T4 cnd1_T4
WBGene00206386 T4 109.1920 0.0000 ceh32_T4 nhr25_T4 3703.0461 33.9132 86.2969 102.0760 WBGene00206386_K10C2.12_K10C2.12_protein-coding exc: tbx37_T4 cnd1_T4
WBGene00001960 T1 108.5193 0.0000 cnd1_T1 end1_T1 2377.9690 21.9129 669.0731 61.1866 WBGene00001960_DY3.3_hlh-16_protein-coding exc: ceh32_T1 tbx37_T1
WBGene00016760 T1 108.2880 0.0000 end1_T1 hlh1_T1 91.5760 0.8457 127.9017 89.5802 WBGene00016760_C49A9.6_C49A9.6_protein-coding
WBGene00044301 T1 108.0352 0.0000 hlh1_T1 ceh32_T1 79.3203 0.7342 237.6148 130.1907 WBGene00044301_D2062.12_lgc-28_protein-coding
WBGene00044082 T1 105.6554 0.0000 hlh1_T1 end1_T1 570.2834 5.3976 585.9075 131.6294 WBGene00044082_D1086.12_D1086.12_protein-coding
WBGene00017771 T0 105.5140 0.0000 end1_T0 ceh32_T0 862.7026 8.1762 69.5911 134.2083 WBGene00017771_F25B4.8_F25B4.8_protein-coding
WBGene00003495 T2 105.2094 0.0000 hlh1_T2 ceh32_T2 1287.8189 12.2405 5313.5364 120.2928 WBGene00003495_T22E5.5_mup-2_protein-coding
WBGene00016760 T2 102.2581 0.0000 end1_T2 hlh1_T2 117.6655 1.1507 127.9017 73.3516 WBGene00016760_C49A9.6_C49A9.6_protein-coding
WBGene00012457 T3 100.6725 0.0004 ceh32_T3 hlh1_T3 661.1862 6.5677 112.3569 31.7285 WBGene00012457_Y17G7B.1_acbp-6_protein-coding exc: tbx37_T3 cnd1_T3
WBGene00022191 T4 100.4490 0.0000 ceh32_T4 nhr25_T4 765.0475 7.6163 110.6907 75.1432 WBGene00022191_Y71H2B.1_Y71H2B.1_protein-coding exc: tbx37_T4 cnd1_T4
WBGene00012494 T2 99.5226 0.0000 end1_T2 ceh32_T2 157.6019 1.5836 154.0266 78.6617 WBGene00012494_Y22F5A.1_nhr-232_protein-coding
WBGene00007228 T0 98.9726 0.0000 end1_T0 ceh32_T0 316.0668 3.1935 591.5983 71.6872 WBGene00007228_C01G6.7_acs-7_protein-coding
WBGene00015177 T1 98.5588 0.0000 hlh1_T1 cnd1_T1 81.1746 0.8236 923.7630 108.5768 WBGene00015177_B0416.1_tmc-2_protein-coding
WBGene00010632 T3 97.8322 0.0000 ceh32_T3 hlh1_T3 1020.9399 10.4356 125.1336 48.0284 WBGene00010632_K07C5.9_K07C5.9_protein-coding exc: tbx37_T3 cnd1_T3
WBGene00006789 T1 96.4896 0.0000 hlh1_T1 cnd1_T1 611.6287 6.3388 17154.1368 103.5472 WBGene00006789_F11C3.3_unc-54_protein-coding
WBGene00012144 T0 96.3223 0.0000 end1_T0 ceh32_T0 359.5490 3.7328 892.1273 75.5057 WBGene00012144_T28H10.3_T28H10.3_protein-coding
WBGene00006824 T2 95.5950 0.0000 hlh1_T2 end1_T2 593.2930 6.2063 1364.3938 121.9299 WBGene00006824_Y105E8A.6_unc-95_protein-coding
WBGene00016848 T0 95.1759 0.0000 end1_T0 ceh32_T0 61.1360 0.6423 142.7177 71.8183 WBGene00016848_C50F7.10_klo-1_protein-coding
WBGene00007271 T1 95.1158 0.0003 ceh32_T1 pha4_T1 495.4642 5.2091 579.1416 46.0991 WBGene00007271_C03C10.5_C03C10.5_protein-coding exc: cnd1_T1 tbx37_T1
WBGene00016555 T0 95.0857 0.0000 end1_T0 ceh32_T0 60.4995 0.6363 51.8555 178.0475 WBGene00016555_C40D2.2_math-20_protein-coding
WBGene00015284 T0 93.5076 0.0000 end1_T0 ceh32_T0 48.1600 0.5150 124.0233 81.0133 WBGene00015284_C01B10.10_C01B10.10_protein-coding
WBGene00019832 T0 92.4425 0.0000 hlh1_T0 cnd1_T0 247.2537 2.6747 3299.4155 86.6819 WBGene00019832_R02F2.2_R02F2.2_protein-coding
WBGene00015864 T4 91.9048 0.0031 ceh32_T4 nhr25_T4 361.1938 3.9301 15.4204 67.5298 WBGene00015864_C16D9.9_C16D9.9_protein-coding exc: tbx37_T4 cnd1_T4
WBGene00003370 T2 91.6122 0.0000 hlh1_T2 nhr25_T2 2201.2446 24.0279 2721.8518 75.0442 WBGene00003370_C36E6.5_mlc-2_protein-coding
WBGene00002280 T2 90.7528 0.0000 hlh1_T2 ceh32_T2 2867.6430 31.5984 41513.9471 102.5313 WBGene00002280_F01G12.5_let-2_protein-coding
WBGene00003845 T0 90.6053 0.0000 end1_T0 ceh32_T0 189.2321 2.0885 83.4228 125.0890 WBGene00003845_B0280.4_odd-1_protein-coding
WBGene00206386 T2 90.1963 0.0000 ceh32_T2 hlh1_T2 777.6383 8.6216 86.2969 61.0261 WBGene00206386_K10C2.12_K10C2.12_protein-coding exc: tbx37_T2 cnd1_T2
WBGene00012073 T0 89.9309 0.0000 hlh1_T0 ceh32_T0 379.8196 4.2235 818.7047 75.7968 WBGene00012073_T27A8.1_cpd-2_protein-coding
WBGene00011427 T4 89.7839 0.0001 end1_T4 pha4_T4 5151.2992 57.3744 236.7208 99.0017 WBGene00011427_T04C12.1_T04C12.1_protein-coding
WBGene00007508 T2 89.7275 0.0000 end1_T2 pha4_T2 81.7573 0.9112 127.0531 94.7782 WBGene00007508_C10C5.4_C10C5.4_protein-coding
WBGene00001250 T0 89.2067 0.0000 end1_T0 ceh32_T0 379.6194 4.2555 560.8723 67.5397 WBGene00001250_C33D3.1_elt-2_protein-coding
WBGene00006930 T0 88.8976 0.0047 end1_T0 pha4_T0 56.2093 0.6323 114.9468 118.4707 WBGene00006930_K07H8.6_vit-6_protein-coding
WBGene00012457 T4 88.5305 0.0023 ceh32_T4 nhr25_T4 1483.4821 16.7567 112.3569 43.5280 WBGene00012457_Y17G7B.1_acbp-6_protein-coding exc: tbx37_T4 cnd1_T4
WBGene00001960 T0 88.4481 0.0000 cnd1_T0 hlh1_T0 2203.1514 24.9090 669.0731 62.1664 WBGene00001960_DY3.3_hlh-16_protein-coding exc: ceh32_T0 tbx37_T0
WBGene00013665 T4 88.3713 0.0006 cnd1_T4 hlh1_T4 979.5793 11.0848 58.7671 33.0422 WBGene00013665_Y105C5B.29_hlh-32_protein-coding exc: tbx37_T4 ceh32_T4
WBGene00010148 T0 88.0929 0.0000 end1_T0 ceh32_T0 191.0715 2.1690 66.8283 92.3915 WBGene00010148_F56D5.3_F56D5.3_protein-coding
WBGene00011427 T3 87.3722 0.0001 end1_T3 ceh32_T3 2378.0929 27.2180 236.7208 84.7931 WBGene00011427_T04C12.1_T04C12.1_protein-coding
WBGene00003893 T0 87.2187 0.0000 hlh1_T0 cnd1_T0 1737.8976 19.9258 9766.7336 82.2458 WBGene00003893_C44B12.2_ost-1_protein-coding
WBGene00016760 T0 86.3927 0.0000 end1_T0 ceh32_T0 47.3709 0.5483 127.9017 82.3961 WBGene00016760_C49A9.6_C49A9.6_protein-coding
WBGene00009827 T3 85.7366 0.0000 ceh32_T3 nhr25_T3 617.1154 7.1978 182.6966 60.6348 WBGene00009827_F47G4.6_hmg-6_protein-coding exc: tbx37_T3 cnd1_T3
WBGene00019233 T2 85.6984 0.0000 end1_T2 ceh32_T2 64.0926 0.7479 75.1733 82.1078 WBGene00019233_H23N18.2_ugt-14_protein-coding
WBGene00001263 T2 85.4975 0.0000 hlh1_T2 end1_T2 1988.8803 23.2624 29097.7772 103.0110 WBGene00001263_K04H4.1_emb-9_protein-coding
WBGene00017236 T4 84.7730 0.0000 ceh32_T4 nhr25_T4 799.2339 9.4279 41.1861 61.7292 WBGene00017236_F08B4.4_F08B4.4_protein-coding exc: tbx37_T4 cnd1_T4
WBGene00001752 T0 84.7496 0.0000 end1_T0 ceh32_T0 783.6219 9.2463 231.7686 71.4643 WBGene00001752_K08F4.7_gst-4_protein-coding
WBGene00018351 T0 84.3032 0.0000 end1_T0 ceh32_T0 41.2219 0.4890 93.4838 116.8304 WBGene00018351_F42G2.2_F42G2.2_protein-coding
WBGene00016719 T2 84.2613 0.0000 end1_T2 pha4_T2 43.9842 0.5220 36.5695 90.7489 WBGene00016719_C46F9.3_math-24_protein-coding
WBGene00011821 T2 84.2135 0.0000 end1_T2 hlh1_T2 168.9030 2.0057 176.0721 54.5747 WBGene00011821_T18D3.3_cdf-2_protein-coding
WBGene00006824 T1 82.7728 0.0000 hlh1_T1 cnd1_T1 443.9382 5.3633 1364.3938 112.2012 WBGene00006824_Y105E8A.6_unc-95_protein-coding
WBGene00002268 T3 82.7171 0.0000 hlh1_T3 nhr25_T3 747.6096 9.0382 1082.2062 73.9729 WBGene00002268_ZK1248.16_lec-5_protein-coding
WBGene00019832 T1 82.6941 0.0000 hlh1_T1 cnd1_T1 399.0806 4.8260 3299.4155 104.5609 WBGene00019832_R02F2.2_R02F2.2_protein-coding
WBGene00015472 T0 82.6713 0.0000 hlh1_T0 pha4_T0 755.8467 9.1428 2920.7288 75.2045 WBGene00015472_C05D9.3_C05D9.3_protein-coding
WBGene00010593 T2 82.5567 0.0000 hlh1_T2 end1_T2 260.0211 3.1496 845.9364 106.5546 WBGene00010593_K06A4.3_gsnl-1_protein-coding
WBGene00006929 T0 81.4512 0.0026 end1_T0 hlh1_T0 32.3036 0.3966 49.9703 40.9121 WBGene00006929_C04F6.1_vit-5_protein-coding
WBGene00017151 T1 81.0357 0.0000 end1_T1 pha4_T1 185.7324 2.2920 157.9453 73.2869 WBGene00017151_EGAP9.3_EGAP9.3_protein-coding
WBGene00020182 T0 80.9847 0.0000 end1_T0 ceh32_T0 493.0141 6.0877 427.0378 55.6894 WBGene00020182_T03D3.1_ugt-53_protein-coding
WBGene00003495 T1 80.7456 0.0000 hlh1_T1 cnd1_T1 698.5933 8.6518 5313.5364 99.0503 WBGene00003495_T22E5.5_mup-2_protein-coding
WBGene00000768 T2 80.6009 0.0000 hlh1_T2 cnd1_T2 208.1058 2.5819 899.6029 117.9136 WBGene00000768_R01H10.3_cor-1_protein-coding
WBGene00017151 T2 80.5779 0.0000 end1_T2 ceh32_T2 199.3108 2.4735 157.9453 71.8410 WBGene00017151_EGAP9.3_EGAP9.3_protein-coding
WBGene00015517 T0 80.4883 0.0000 end1_T0 pha4_T0 370.1929 4.5993 161.2237 98.2782 WBGene00015517_C06A8.8_C06A8.8_protein-coding
WBGene00020479 T1 80.4781 0.0000 hlh1_T1 end1_T1 327.2060 4.0658 1358.6656 89.7822 WBGene00020479_T13C2.3_T13C2.3_protein-coding
WBGene00000779 T1 80.4332 0.0000 hlh1_T1 cnd1_T1 869.2083 10.8066 1606.0732 105.6764 WBGene00000779_F28H1.2_cpn-3_protein-coding
WBGene00003934 T2 80.3068 0.0000 hlh1_T2 cnd1_T2 6094.2735 75.8874 10476.4791 151.2539 WBGene00003934_F54C1.7_pat-10_protein-coding
WBGene00004790 T2 80.2666 0.0000 hlh1_T2 end1_T2 130.9804 1.6318 332.1178 92.0570 WBGene00004790_F07H5.2_sgn-1_protein-coding
WBGene00004061 T0 79.1254 0.0000 end1_T0 pha4_T0 36.1943 0.4574 67.3296 80.3298 WBGene00004061_T02D1.5_pmp-4_protein-coding
WBGene00016848 T1 79.1186 0.0000 end1_T1 pha4_T1 102.0417 1.2897 142.7177 70.0272 WBGene00016848_C50F7.10_klo-1_protein-coding
WBGene00000071 T2 79.0700 0.0000 end1_T2 pha4_T2 20.6148 0.2607 57.4341 85.9186 WBGene00000071_T01C2.1_acy-4_protein-coding
WBGene00011573 T2 78.8936 0.0000 hlh1_T2 ceh32_T2 174.7983 2.2156 433.5746 106.4894 WBGene00011573_T07C12.9_anmt-3_protein-coding
WBGene00016884 T0 78.0790 0.0000 end1_T0 ceh32_T0 15.4579 0.1980 35.2082 173.4732 WBGene00016884_C52E2.5_C52E2.5_protein-coding
WBGene00017923 T1 77.8345 0.0000 hlh1_T1 ceh32_T1 89.8819 1.1548 222.1176 85.4307 WBGene00017923_F29B9.8_F29B9.8_protein-coding
WBGene00016210 T2 77.4360 0.0000 hlh1_T2 end1_T2 274.4907 3.5447 920.5750 89.8925 WBGene00016210_C29F5.1_C29F5.1_protein-coding
WBGene00012531 T0 77.2252 0.0000 end1_T0 ceh32_T0 75.2726 0.9747 472.0762 58.0404 WBGene00012531_Y32F6B.1_Y32F6B.1_protein-coding
WBGene00017923 T0 77.0722 0.0000 hlh1_T0 ceh32_T0 47.9034 0.6215 222.1176 104.3077 WBGene00017923_F29B9.8_F29B9.8_protein-coding
WBGene00006754 T2 77.0422 0.0000 hlh1_T2 ceh32_T2 643.3027 8.3500 5713.5655 89.0368 WBGene00006754_F07A5.7_unc-15_protein-coding
WBGene00016107 T4 76.7205 0.0014 ceh32_T4 hlh1_T4 271.2890 3.5361 23.8384 35.6264 WBGene00016107_C25G6.1_C25G6.1_protein-coding exc: cnd1_T4 tbx37_T4
WBGene00000435 T0 76.5793 0.0000 ceh32_T0 hlh1_T0 183.7874 2.4000 346.8652 63.1606 WBGene00000435_W03A3.1_ceh-10_protein-coding exc: tbx37_T0 cnd1_T0
WBGene00000219 T0 76.5613 0.0100 end1_T0 pha4_T0 24.8209 0.3242 57.7440 55.6443 WBGene00000219_F21F8.7_asp-6_protein-coding
WBGene00015933 T2 75.8077 0.0004 end1_T2 ceh32_T2 132.4784 1.7476 89.9155 55.5237 WBGene00015933_C17H12.8_C17H12.8_protein-coding
WBGene00006927 T0 75.7675 0.1423 end1_T0 ceh32_T0 18.7533 0.2475 8.5828 34.4626 WBGene00006927_F59D8.1_vit-3_protein-coding
WBGene00002268 T2 75.3228 0.0000 hlh1_T2 cnd1_T2 232.5757 3.0877 1082.2062 95.0958 WBGene00002268_ZK1248.16_lec-5_protein-coding
WBGene00015284 T2 75.2656 0.0000 end1_T2 ceh32_T2 97.9045 1.3008 124.0233 61.2328 WBGene00015284_C01B10.10_C01B10.10_protein-coding
WBGene00016531 T0 74.8820 0.0000 hlh1_T0 ceh32_T0 84.6698 1.1307 325.0277 155.7711 WBGene00016531_C39D10.3_C39D10.3_protein-coding
WBGene00008954 T0 74.8233 0.0000 end1_T0 ceh32_T0 342.5190 4.5777 178.9001 79.0000 WBGene00008954_F19C6.5_F19C6.5_protein-coding
WBGene00007507 T2 74.5528 0.0000 end1_T2 pha4_T2 143.0422 1.9187 137.8764 65.1955 WBGene00007507_C10C5.3_C10C5.3_protein-coding
WBGene00018779 T2 74.4563 0.0000 end1_T2 hlh1_T2 124.0636 1.6663 227.2726 49.3961 WBGene00018779_F53H8.3_F53H8.3_protein-coding
WBGene00003893 T2 74.3808 0.0000 hlh1_T2 end1_T2 4150.3964 55.7993 9766.7336 100.9113 WBGene00003893_C44B12.2_ost-1_protein-coding
WBGene00020479 T3 74.3544 0.0000 hlh1_T3 tbx37_T3 517.2322 6.9563 1358.6656 115.5894 WBGene00020479_T13C2.3_T13C2.3_protein-coding
WBGene00013477 T2 74.1712 0.0000 hlh1_T2 cnd1_T2 940.4113 12.6789 1199.4189 124.6088 WBGene00013477_Y69E1A.5_Y69E1A.5_protein-coding
WBGene00012421 T2 73.5333 0.0000 hlh1_T2 cnd1_T2 109.7128 1.4920 373.0510 109.8707 WBGene00012421_Y9C2UA.1_Y9C2UA.1_protein-coding
WBGene00018763 T0 73.4876 0.0000 hlh1_T0 cnd1_T0 145.1899 1.9757 394.6393 77.2583 WBGene00018763_F53F10.1_F53F10.1_protein-coding
WBGene00006930 T3 73.1076 0.0046 end1_T3 pha4_T3 41.0553 0.5616 114.9468 113.8975 WBGene00006930_K07H8.6_vit-6_protein-coding
WBGene00003929 T0 73.0220 0.0000 hlh1_T0 tbx37_T0 234.8514 3.2162 3284.6843 57.2096 WBGene00003929_F54F2.1_pat-2_protein-coding
WBGene00017866 T2 72.9398 0.0000 hlh1_T2 cnd1_T2 187.5099 2.5707 708.4180 106.0875 WBGene00017866_F27D9.8_stn-2_protein-coding
WBGene00022562 T2 72.7364 0.0000 end1_T2 pha4_T2 72.4249 0.9957 62.9992 74.9583 WBGene00022562_ZC204.12_ZC204.12_protein-coding
WBGene00000964 T0 72.7345 0.0000 hlh1_T0 nhr25_T0 413.7330 5.6883 1315.2009 54.6509 WBGene00000964_C47E12.8_dhp-2_protein-coding
WBGene00015369 T0 72.6754 0.0000 end1_T0 ceh32_T0 315.9527 4.3474 292.6998 62.0906 WBGene00015369_C03A7.11_ugt-51_protein-coding
WBGene00015930 T1 72.6538 0.0000 end1_T1 ceh32_T1 26.6499 0.3668 38.2163 105.7558 WBGene00015930_C17H12.4_C17H12.4_protein-coding
WBGene00015284 T1 72.5134 0.0000 end1_T1 ceh32_T1 72.8077 1.0041 124.0233 57.3451 WBGene00015284_C01B10.10_C01B10.10_protein-coding
WBGene00006764 T2 72.4503 0.0000 hlh1_T2 ceh32_T2 769.8493 10.6259 1459.9265 98.6292 WBGene00006764_ZK721.2_unc-27_protein-coding
WBGene00017657 T0 72.0976 0.0000 hlh1_T0 end1_T0 16.5182 0.2291 1698.8544 46.9666 WBGene00017657_F21C10.7_F21C10.7_protein-coding
WBGene00018877 T0 72.0238 0.0000 end1_T0 ceh32_T0 96.1638 1.3352 527.4465 59.4253 WBGene00018877_F55D10.1_aman-1_protein-coding
WBGene00016918 T2 71.9426 0.0000 hlh1_T2 end1_T2 1329.4878 18.4798 2508.6706 101.5691 WBGene00016918_C54E4.2_C54E4.2_protein-coding
WBGene00020808 T3 71.8442 0.0000 hlh1_T3 ceh32_T3 2576.8805 35.8676 6091.9632 97.3108 WBGene00020808_T25F10.6_T25F10.6_protein-coding
WBGene00007811 T2 71.6727 0.0000 end1_T2 ceh32_T2 790.5176 11.0296 974.4212 61.0846 WBGene00007811_C29F7.2_C29F7.2_protein-coding
WBGene00006754 T1 71.6293 0.0000 hlh1_T1 cnd1_T1 437.2514 6.1044 5713.5655 82.9314 WBGene00006754_F07A5.7_unc-15_protein-coding
WBGene00001758 T0 71.5362 0.0000 end1_T0 ceh32_T0 367.7796 5.1412 324.9204 65.1261 WBGene00001758_Y45G12C.2_gst-10_protein-coding
WBGene00006452 T0 71.2114 0.0000 hlh1_T0 cnd1_T0 468.7571 6.5826 2143.6390 70.3819 WBGene00006452_R148.6_heh-1_protein-coding
WBGene00007508 T0 71.1617 0.0000 end1_T0 ceh32_T0 398.4898 5.5998 127.0531 58.6585 WBGene00007508_C10C5.4_C10C5.4_protein-coding
WBGene00019832 T2 71.0218 0.0000 hlh1_T2 end1_T2 405.6072 5.7110 3299.4155 84.9308 WBGene00019832_R02F2.2_R02F2.2_protein-coding
WBGene00012530 T0 70.8994 0.0000 hlh1_T0 end1_T0 89.2455 1.2588 264.7373 81.0561 WBGene00012530_Y32F6A.5_Y32F6A.5_protein-coding
WBGene00008954 T3 70.8586 0.0000 end1_T3 ceh32_T3 146.3529 2.0654 178.9001 93.4095 WBGene00008954_F19C6.5_F19C6.5_protein-coding
WBGene00010328 T0 70.5521 0.0000 end1_T0 pha4_T0 71.2191 1.0095 124.0256 81.3717 WBGene00010328_F59C6.11_F59C6.11_protein-coding
WBGene00021531 T2 70.2492 0.0000 end1_T2 hlh1_T2 69.7600 0.9930 50.4648 80.1765 WBGene00021531_Y42G9A.1_Y42G9A.1_protein-coding
WBGene00006627 T0 70.2070 0.0000 end1_T0 ceh32_T0 68.8597 0.9808 47.8026 66.5497 WBGene00006627_C02F5.8_tsp-1_protein-coding
WBGene00019599 T0 69.7862 0.0000 end1_T0 nhr25_T0 301.2711 4.3171 595.4595 49.1218 WBGene00019599_K09H11.1_K09H11.1_protein-coding
WBGene00019298 T0 69.7697 0.0000 end1_T0 ceh32_T0 925.2552 13.2616 759.7495 58.8994 WBGene00019298_K02D7.1_K02D7.1_protein-coding
WBGene00020688 T2 69.6196 0.0000 end1_T2 ceh32_T2 216.6928 3.1125 336.8661 57.5597 WBGene00020688_T22D1.11_T22D1.11_protein-coding
WBGene00004790 T3 69.2212 0.0000 hlh1_T3 tbx37_T3 180.2982 2.6047 332.1178 95.0353 WBGene00004790_F07H5.2_sgn-1_protein-coding
WBGene00019727 T0 68.6934 0.0000 hlh1_T0 tbx37_T0 100.5812 1.4642 809.7673 63.6295 WBGene00019727_M02D8.1_M02D8.1_protein-coding
WBGene00007507 T0 68.6749 0.0000 end1_T0 ceh32_T0 514.6186 7.4935 137.8764 56.3603 WBGene00007507_C10C5.3_C10C5.3_protein-coding
WBGene00011856 T4 68.6398 0.0000 end1_T4 ceh32_T4 597.2142 8.7007 137.1420 90.7560 WBGene00011856_T20D3.2_T20D3.2_protein-coding
WBGene00006452 T2 68.6036 0.0000 hlh1_T2 ceh32_T2 2408.4563 35.1069 2143.6390 116.6022 WBGene00006452_R148.6_heh-1_protein-coding
WBGene00044383 T0 68.5127 0.0000 hlh1_T0 cnd1_T0 20.7665 0.3031 584.8258 56.0147 WBGene00044383_T05A7.11_T05A7.11_protein-coding
WBGene00006627 T2 68.4062 0.0000 end1_T2 ceh32_T2 102.8533 1.5036 47.8026 64.2889 WBGene00006627_C02F5.8_tsp-1_protein-coding
WBGene00009827 T1 68.1686 0.0000 ceh32_T1 end1_T1 850.8413 12.4814 182.6966 61.2789 WBGene00009827_F47G4.6_hmg-6_protein-coding exc: cnd1_T1 tbx37_T1
WBGene00007509 T2 68.1097 0.0000 end1_T2 pha4_T2 120.3229 1.7666 128.0198 62.6445 WBGene00007509_C10C5.5_C10C5.5_protein-coding
WBGene00019233 T0 67.9635 0.0000 end1_T0 ceh32_T0 129.7047 1.9084 75.1733 62.5673 WBGene00019233_H23N18.2_ugt-14_protein-coding
WBGene00003607 T0 67.9388 0.0000 end1_T0 hlh1_T0 43.6801 0.6429 219.6850 58.7023 WBGene00003607_F33D4.1_nhr-8_protein-coding
WBGene00016918 T0 67.8549 0.0000 hlh1_T0 cnd1_T0 403.8987 5.9524 2508.6706 81.2095 WBGene00016918_C54E4.2_C54E4.2_protein-coding
WBGene00009863 T0 67.7611 0.0000 hlh1_T0 ceh32_T0 294.1102 4.3404 167.9596 44.0596 WBGene00009863_F49B2.3_F49B2.3_protein-coding
WBGene00016848 T2 67.5884 0.0000 end1_T2 ceh32_T2 148.4703 2.1967 142.7177 53.1559 WBGene00016848_C50F7.10_klo-1_protein-coding
WBGene00000118 T0 67.3099 0.0000 end1_T0 hlh1_T0 685.9478 10.1909 481.3920 69.3015 WBGene00000118_Y69F12A.2_alh-12_protein-coding
WBGene00011404 T0 67.2423 0.0000 end1_T0 ceh32_T0 41.8454 0.6223 46.7404 76.2178 WBGene00011404_T03F7.7_T03F7.7_protein-coding
WBGene00011880 T3 67.1386 0.0001 hlh1_T3 end1_T3 52.0886 0.7758 335.8373 51.4311 WBGene00011880_T21B6.3_T21B6.3_protein-coding
WBGene00006452 T1 67.0825 0.0000 hlh1_T1 cnd1_T1 1507.0470 22.4656 2143.6390 86.0839 WBGene00006452_R148.6_heh-1_protein-coding
WBGene00003893 T1 67.0448 0.0000 hlh1_T1 cnd1_T1 3531.4673 52.6733 9766.7336 83.4569 WBGene00003893_C44B12.2_ost-1_protein-coding
WBGene00001954 T4 66.8932 0.0000 ceh32_T4 hlh1_T4 131.1029 1.9599 29.7564 36.0443 WBGene00001954_ZK682.4_hlh-10_protein-coding exc: cnd1_T4 tbx37_T4
WBGene00022326 T0 66.5246 0.0002 end1_T0 ceh32_T0 28.7830 0.4327 30.5814 94.7087 WBGene00022326_Y82E9BL.10_fbxa-14_protein-coding
WBGene00002137 T3 66.5174 0.0000 end1_T3 ceh32_T3 1055.1768 15.8632 755.7798 68.1165 WBGene00002137_R12E2.9_inx-15_protein-coding
WBGene00003515 T0 66.4915 0.0000 hlh1_T0 end1_T0 81.0423 1.2188 7731.9242 48.0650 WBGene00003515_K12F2.1_myo-3_protein-coding
WBGene00022326 T2 66.3365 0.0018 end1_T2 ceh32_T2 38.0500 0.5736 30.5814 51.4198 WBGene00022326_Y82E9BL.10_fbxa-14_protein-coding
WBGene00015177 T0 66.2509 0.0000 hlh1_T0 cnd1_T0 30.7999 0.4649 923.7630 52.2700 WBGene00015177_B0416.1_tmc-2_protein-coding
WBGene00002139 T1 66.2352 0.0000 end1_T1 tbx37_T1 95.6758 1.4445 349.2694 47.7835 WBGene00002139_R12E2.4_inx-17_protein-coding
WBGene00015369 T2 66.0243 0.0000 end1_T2 ceh32_T2 187.7786 2.8441 292.6998 56.9749 WBGene00015369_C03A7.11_ugt-51_protein-coding
WBGene00007509 T0 65.7307 0.0001 end1_T0 ceh32_T0 566.4338 8.6175 128.0198 48.8760 WBGene00007509_C10C5.5_C10C5.5_protein-coding
WBGene00020522 T2 65.6228 0.0000 end1_T2 ceh32_T2 27.8831 0.4249 51.6245 69.7296 WBGene00020522_T15B7.10_T15B7.10_protein-coding
WBGene00021981 T0 65.3738 0.0000 hlh1_T0 end1_T0 17.5509 0.2685 234.4214 60.0977 WBGene00021981_Y58G8A.1_lgc-26_protein-coding
WBGene00019232 T0 65.2490 0.0000 end1_T0 ceh32_T0 523.7906 8.0276 294.9265 54.9441 WBGene00019232_H23N18.1_ugt-13_protein-coding
WBGene00022191 T3 65.2441 0.0000 ceh32_T3 hlh1_T3 299.9364 4.5971 110.6907 34.3531 WBGene00022191_Y71H2B.1_Y71H2B.1_protein-coding exc: tbx37_T3 cnd1_T3
WBGene00006584 T2 65.2029 0.0000 hlh1_T2 end1_T2 1411.0978 21.6417 3280.3406 77.7478 WBGene00006584_F42E11.4_tni-1_protein-coding
WBGene00013665 T3 64.9815 0.0039 cnd1_T3 hlh1_T3 447.9889 6.8941 58.7671 23.7430 WBGene00013665_Y105C5B.29_hlh-32_protein-coding exc: tbx37_T3 ceh32_T3
WBGene00006436 T1 64.9032 0.0000 hlh1_T1 cnd1_T1 55.4273 0.8540 3930.2954 68.9717 WBGene00006436_W06H8.8_ttn-1_protein-coding
WBGene00016595 T0 64.6879 0.0000 end1_T0 ceh32_T0 227.4239 3.5157 201.6474 52.5684 WBGene00016595_C42D4.2_C42D4.2_protein-coding
WBGene00010256 T3 64.4369 0.0036 end1_T3 ceh32_T3 604.0035 9.3736 18.3822 32.5419 WBGene00010256_F58E6.7_hrg-3_protein-coding
WBGene00000966 T0 64.4174 0.0000 end1_T0 ceh32_T0 86.6666 1.3454 115.6006 68.0582 WBGene00000966_F55A12.4_dhs-2_protein-coding
WBGene00001578 T0 64.3662 0.0000 end1_T0 ceh32_T0 65.5783 1.0188 174.9069 54.8172 WBGene00001578_R12A1.4_ges-1_protein-coding
WBGene00020594 T0 64.3335 0.0000 end1_T0 pha4_T0 21.3670 0.3321 9.4676 81.3412 WBGene00020594_T19H12.11_ugt-10_protein-coding
WBGene00011074 T0 64.2089 0.0000 end1_T0 ceh32_T0 52.3321 0.8150 14.4923 74.7718 WBGene00011074_R07A4.3_R07A4.3_protein-coding
WBGene00003371 T2 64.1648 0.0000 hlh1_T2 ceh32_T2 1258.8130 19.6184 2900.0770 90.9629 WBGene00003371_F09F7.2_mlc-3_protein-coding
WBGene00001591 T4 64.1533 0.0001 end1_T4 pha4_T4 59.3566 0.9252 53.7459 85.3165 WBGene00001591_F11A5.10_glc-1_protein-coding
WBGene00017089 T2 64.1470 0.0000 end1_T2 cnd1_T2 69.0148 1.0759 20.4046 57.4472 WBGene00017089_E01A2.7_poml-2_protein-coding
WBGene00011539 T0 64.1396 0.0000 end1_T0 ceh32_T0 36.0510 0.5621 60.7156 67.3798 WBGene00011539_T06E6.5_fbxa-135_protein-coding
WBGene00020195 T2 63.9637 0.0000 hlh1_T2 cnd1_T2 75.4476 1.1795 502.1008 82.5863 WBGene00020195_T03G6.3_T03G6.3_protein-coding
WBGene00020808 T1 63.9329 0.0000 hlh1_T1 cnd1_T1 735.2392 11.5002 6091.9632 81.5067 WBGene00020808_T25F10.6_T25F10.6_protein-coding
WBGene00019849 T3 63.9219 0.0186 cnd1_T3 hlh1_T3 14.9627 0.2341 17.5592 26.8162 WBGene00019849_R03H4.1_oac-40_protein-coding exc: ceh32_T3 tbx37_T3
WBGene00006825 T0 63.8955 0.0000 hlh1_T0 cnd1_T0 76.9038 1.2036 760.6369 62.7614 WBGene00006825_F13C5.6_unc-96_protein-coding
WBGene00004236 T0 63.6776 0.0000 ceh32_T0 end1_T0 29.8533 0.4688 219.1729 66.3085 WBGene00004236_Y80D3A.7_ptr-22_protein-coding exc: tbx37_T0 cnd1_T0
WBGene00015965 T0 63.5751 0.0000 end1_T0 ceh32_T0 96.4909 1.5177 137.7003 63.7430 WBGene00015965_C18C4.3_ugt-48_protein-coding
WBGene00003937 T1 63.2853 0.0000 pha4_T1 ceh32_T1 140.5917 2.2216 84.2164 53.0421 WBGene00003937_K07C11.1_pax-1_protein-coding exc: tbx37_T1
WBGene00016918 T1 63.0898 0.0000 hlh1_T1 cnd1_T1 907.4511 14.3835 2508.6706 89.5359 WBGene00016918_C54E4.2_C54E4.2_protein-coding
WBGene00013905 T0 62.9939 0.0000 end1_T0 ceh32_T0 274.6190 4.3595 191.3403 58.6536 WBGene00013905_ZC455.5_ugt-4_protein-coding
WBGene00006495 T1 62.8711 0.0000 hlh1_T1 cnd1_T1 102.4289 1.6292 1195.7581 93.7322 WBGene00006495_F31D5.3_cpna-1_protein-coding
WBGene00009773 T4 62.7167 0.0020 end1_T4 ceh32_T4 103.5854 1.6516 51.9322 58.3817 WBGene00009773_F46B6.8_lipl-2_protein-coding
WBGene00003934 T1 62.6892 0.0000 hlh1_T1 cnd1_T1 3562.2396 56.8238 10476.4791 90.4848 WBGene00003934_F54C1.7_pat-10_protein-coding
WBGene00021048 T0 62.5553 0.0000 end1_T0 ceh32_T0 1524.3971 24.3688 1275.5939 55.7337 WBGene00021048_W05H9.1_W05H9.1_protein-coding
WBGene00006764 T1 62.3990 0.0000 hlh1_T1 cnd1_T1 650.0675 10.4179 1459.9265 84.5321 WBGene00006764_ZK721.2_unc-27_protein-coding
WBGene00001263 T3 62.2743 0.0000 hlh1_T3 tbx37_T3 2391.8609 38.4085 29097.7772 89.6497 WBGene00001263_K04H4.1_emb-9_protein-coding
WBGene00016719 T1 62.2143 0.0001 end1_T1 pha4_T1 36.6330 0.5888 36.5695 69.3351 WBGene00016719_C46F9.3_math-24_protein-coding
WBGene00013081 T2 62.2142 0.0000 hlh1_T2 cnd1_T2 2039.7030 32.7852 345.2829 103.0833 WBGene00013081_Y51A2D.14_Y51A2D.14_protein-coding
WBGene00003495 T3 62.1629 0.0000 hlh1_T3 ceh32_T3 2154.4316 34.6578 5313.5364 82.5664 WBGene00003495_T22E5.5_mup-2_protein-coding
WBGene00000983 T2 62.0861 0.0000 end1_T2 pha4_T2 24.0481 0.3873 26.8877 89.3576 WBGene00000983_F35B12.2_dhs-20_protein-coding
WBGene00019763 T0 61.9174 0.0000 end1_T0 ceh32_T0 40.7384 0.6579 55.1053 67.7745 WBGene00019763_M03F8.4_galt-1_protein-coding
WBGene00022245 T2 61.8103 0.0000 end1_T2 ceh32_T2 196.4162 3.1777 159.7560 56.4501 WBGene00022245_Y73B6BL.24_acp-6_protein-coding
WBGene00012531 T1 61.7629 0.0000 end1_T1 pha4_T1 114.5254 1.8543 472.0762 59.3619 WBGene00012531_Y32F6B.1_Y32F6B.1_protein-coding
WBGene00008706 T2 61.5708 0.0000 end1_T2 hlh1_T2 432.7673 7.0288 451.3483 42.4225 WBGene00008706_F11E6.1_gba-3_protein-coding
WBGene00008954 T2 61.5126 0.0000 end1_T2 ceh32_T2 241.0239 3.9183 178.9001 77.1001 WBGene00008954_F19C6.5_F19C6.5_protein-coding
WBGene00011339 T0 61.4536 0.0001 end1_T0 ceh32_T0 82.0436 1.3350 58.1095 48.0449 WBGene00011339_T01G5.1_T01G5.1_protein-coding
WBGene00010571 T2 61.2797 0.0002 end1_T2 ceh32_T2 18.6141 0.3038 20.9391 95.5750 WBGene00010571_K04G11.3_K04G11.3_protein-coding
WBGene00015913 T3 61.2721 0.0034 end1_T3 hlh1_T3 142.4399 2.3247 49.6358 40.2587 WBGene00015913_C17F4.7_C17F4.7_protein-coding
WBGene00044082 T3 61.2168 0.0000 hlh1_T3 ceh32_T3 570.2347 9.3150 585.9075 82.9975 WBGene00044082_D1086.12_D1086.12_protein-coding
WBGene00008091 T2 61.1383 0.0000 end1_T2 ceh32_T2 177.9447 2.9105 298.7238 48.4422 WBGene00008091_C44F1.1_C44F1.1_protein-coding
WBGene00017698 T0 61.0688 0.0000 end1_T0 ceh32_T0 689.9813 11.2984 240.3321 56.9362 WBGene00017698_F22B7.9_F22B7.9_protein-coding
WBGene00020182 T2 61.0095 0.0000 end1_T2 ceh32_T2 359.0520 5.8852 427.0378 49.0283 WBGene00020182_T03D3.1_ugt-53_protein-coding
WBGene00000845 T1 60.9480 0.0000 hlh1_T1 ceh32_T1 81.6603 1.3398 229.0606 57.7046 WBGene00000845_C02C2.3_cup-4_protein-coding
WBGene00002265 T2 60.9050 0.0000 hlh1_T2 cnd1_T2 325.8055 5.3494 1248.7302 79.9259 WBGene00002265_F52H3.7_lec-2_protein-coding
WBGene00016555 T2 60.8185 0.0002 end1_T2 ceh32_T2 55.9654 0.9202 51.8555 54.0122 WBGene00016555_C40D2.2_math-20_protein-coding
WBGene00008336 T3 60.7181 0.0001 end1_T3 pha4_T3 83.8063 1.3803 51.2119 83.4360 WBGene00008336_C55A6.7_C55A6.7_protein-coding
WBGene00013872 T2 60.6581 0.0000 hlh1_T2 cnd1_T2 78.1601 1.2885 660.2724 70.2164 WBGene00013872_ZC374.2_ZC374.2_protein-coding
WBGene00017440 T3 60.5916 0.0000 hlh1_T3 ceh32_T3 982.1488 16.2093 2221.8489 84.7577 WBGene00017440_F13H8.7_upb-1_protein-coding
WBGene00016210 T3 60.5293 0.0000 hlh1_T3 cnd1_T3 488.2579 8.0665 920.5750 105.1083 WBGene00016210_C29F5.1_C29F5.1_protein-coding
WBGene00003369 T1 60.4634 0.0000 hlh1_T1 cnd1_T1 495.1855 8.1898 2354.2377 74.1080 WBGene00003369_C36E6.3_mlc-1_protein-coding
WBGene00016719 T3 60.4204 0.0001 end1_T3 pha4_T3 30.6296 0.5069 36.5695 64.1578 WBGene00016719_C46F9.3_math-24_protein-coding
WBGene00009255 T1 60.3791 0.0005 end1_T1 ceh32_T1 98.2741 1.6276 133.7058 48.9900 WBGene00009255_F29F11.2_ugt-34_protein-coding
WBGene00015479 T0 60.3538 0.0000 end1_T0 ceh32_T0 404.6767 6.7051 285.7586 46.9873 WBGene00015479_C05D10.3_wht-1_protein-coding
WBGene00002139 T3 60.1622 0.0000 end1_T3 ceh32_T3 496.3644 8.2504 349.2694 60.3085 WBGene00002139_R12E2.4_inx-17_protein-coding
WBGene00019233 T1 60.1121 0.0000 end1_T1 ceh32_T1 71.4702 1.1889 75.1733 49.4284 WBGene00019233_H23N18.2_ugt-14_protein-coding
WBGene00006820 T1 59.9975 0.0000 hlh1_T1 end1_T1 68.3665 1.1395 5954.6266 58.0689 WBGene00006820_C09D1.1_unc-89_protein-coding
WBGene00003845 T1 59.9902 0.0000 end1_T1 pha4_T1 200.5406 3.3429 83.4228 74.2487 WBGene00003845_B0280.4_odd-1_protein-coding
WBGene00004061 T2 59.8546 0.0003 end1_T2 ceh32_T2 24.1225 0.4030 67.3296 48.6809 WBGene00004061_T02D1.5_pmp-4_protein-coding
WBGene00012144 T2 59.7309 0.0000 end1_T2 ceh32_T2 836.9262 14.0116 892.1273 50.6281 WBGene00012144_T28H10.3_T28H10.3_protein-coding
WBGene00015064 T2 59.6413 0.0000 end1_T2 pha4_T2 600.3650 10.0663 380.4358 59.3574 WBGene00015064_B0228.7_B0228.7_protein-coding
WBGene00011692 T1 59.6047 0.0000 hlh1_T1 cnd1_T1 85.8491 1.4403 361.9060 79.8017 WBGene00011692_T10G3.1_T10G3.1_protein-coding
WBGene00008830 T0 59.5764 0.0000 end1_T0 ceh32_T0 130.6393 2.1928 71.1942 49.3327 WBGene00008830_F14H3.11_nhr-176_protein-coding
WBGene00019299 T1 59.5669 0.0000 hlh1_T1 cnd1_T1 58.8778 0.9884 69.5859 111.5086 WBGene00019299_K02D7.2_K02D7.2_protein-coding
WBGene00013514 T1 59.5652 0.0001 hlh1_T1 ceh32_T1 55.1568 0.9260 84.3634 110.4201 WBGene00013514_Y73F4A.1_Y73F4A.1_protein-coding
WBGene00022180 T1 59.4592 0.0000 hlh1_T1 ceh32_T1 280.7247 4.7213 2175.1866 55.6569 WBGene00022180_Y71H2AM.15_Y71H2AM.15_protein-coding
WBGene00000583 T1 59.3106 0.0000 hlh1_T1 ceh32_T1 31.0706 0.5239 117.0664 71.4565 WBGene00000583_C48E7.5_cof-2_protein-coding
WBGene00022180 T0 59.1578 0.0000 hlh1_T0 cnd1_T0 115.3207 1.9494 2175.1866 55.0510 WBGene00022180_Y71H2AM.15_Y71H2AM.15_protein-coding
WBGene00007743 T4 59.1472 0.0000 end1_T4 cnd1_T4 186.0889 3.1462 55.1130 76.8990 WBGene00007743_C26C6.9_C26C6.9_protein-coding
WBGene00006538 T0 59.0994 0.0000 cnd1_T0 hlh1_T0 484.5724 8.1993 2485.2449 43.6301 WBGene00006538_B0272.1_tbb-4_protein-coding exc: tbx37_T0 ceh32_T0
WBGene00016595 T1 59.0992 0.0000 end1_T1 ceh32_T1 154.2316 2.6097 201.6474 48.3437 WBGene00016595_C42D4.2_C42D4.2_protein-coding
WBGene00015141 T0 59.0146 0.0000 end1_T0 ceh32_T0 144.8307 2.4541 403.0685 43.4729 WBGene00015141_B0310.5_ugt-46_protein-coding
WBGene00010274 T4 58.9701 0.0521 end1_T4 ceh32_T4 255.9475 4.3403 24.0430 46.0923 WBGene00010274_F58G6.3_F58G6.3_protein-coding
WBGene00002137 T2 58.9491 0.0000 end1_T2 ceh32_T2 577.0666 9.7892 755.7798 45.3708 WBGene00002137_R12E2.9_inx-15_protein-coding
WBGene00010904 T2 58.9197 0.0001 end1_T2 ceh32_T2 56.7968 0.9640 121.5157 70.6103 WBGene00010904_M88.1_ugt-62_protein-coding
WBGene00000768 T1 58.8984 0.0000 hlh1_T1 cnd1_T1 132.9594 2.2574 899.6029 76.8073 WBGene00000768_R01H10.3_cor-1_protein-coding
WBGene00004092 T2 58.7056 0.0000 end1_T2 ceh32_T2 792.6124 13.5015 489.1839 50.8054 WBGene00004092_F44C4.5_ppt-1_protein-coding
WBGene00016542 T4 58.6720 0.0000 end1_T4 pha4_T4 236.9978 4.0394 116.8572 65.4081 WBGene00016542_C39H7.4_C39H7.4_protein-coding
WBGene00001960 T2 58.5696 0.0000 cnd1_T2 end1_T2 1711.9978 29.2301 669.0731 32.2733 WBGene00001960_DY3.3_hlh-16_protein-coding exc: ceh32_T2 tbx37_T2
WBGene00018779 T0 58.3281 0.0000 end1_T0 ceh32_T0 313.5335 5.3753 227.2726 49.9720 WBGene00018779_F53H8.3_F53H8.3_protein-coding
WBGene00021048 T2 58.3201 0.0000 end1_T2 ceh32_T2 1635.2789 28.0397 1275.5939 50.3457 WBGene00021048_W05H9.1_W05H9.1_protein-coding
WBGene00021852 T0 58.1969 0.0000 end1_T0 ceh32_T0 330.2199 5.6742 700.9763 47.6150 WBGene00021852_Y54F10AM.8_Y54F10AM.8_protein-coding
WBGene00003597 T1 58.1456 0.0000 hlh1_T1 cnd1_T1 59.6509 1.0259 766.7105 70.4204 WBGene00003597_F54G8.4_nhl-1_protein-coding
WBGene00006680 T2 58.0275 0.0000 hlh1_T2 end1_T2 16.7199 0.2881 56.9938 101.7040 WBGene00006680_C52B9.6_twk-28_protein-coding
WBGene00002137 T0 57.8177 0.0000 end1_T0 tbx37_T0 63.1973 1.0930 755.7798 48.5367 WBGene00002137_R12E2.9_inx-15_protein-coding
WBGene00012494 T0 57.7829 0.0003 end1_T0 ceh32_T0 267.3927 4.6275 154.0266 47.1147 WBGene00012494_Y22F5A.1_nhr-232_protein-coding
WBGene00008706 T0 57.7223 0.0000 end1_T0 ceh32_T0 531.2793 9.2041 451.3483 49.4430 WBGene00008706_F11E6.1_gba-3_protein-coding
WBGene00010593 T1 57.7221 0.0000 hlh1_T1 cnd1_T1 196.2220 3.3994 845.9364 73.4460 WBGene00010593_K06A4.3_gsnl-1_protein-coding
WBGene00016719 T0 57.7045 0.0002 end1_T0 ceh32_T0 33.2220 0.5757 36.5695 59.7084 WBGene00016719_C46F9.3_math-24_protein-coding
WBGene00018763 T1 57.6824 0.0000 hlh1_T1 end1_T1 246.7164 4.2772 394.6393 67.2849 WBGene00018763_F53F10.1_F53F10.1_protein-coding
WBGene00021981 T2 57.6408 0.0000 hlh1_T2 ceh32_T2 63.4226 1.1003 234.4214 86.2575 WBGene00021981_Y58G8A.1_lgc-26_protein-coding
WBGene00018392 T0 57.6396 0.0000 hlh1_T0 ceh32_T0 37.2444 0.6462 384.8269 55.7724 WBGene00018392_F43E2.3_insc-1_protein-coding
WBGene00012494 T1 57.5755 0.0002 end1_T1 pha4_T1 201.3320 3.4968 154.0266 52.3422 WBGene00012494_Y22F5A.1_nhr-232_protein-coding
WBGene00020230 T2 57.5519 0.0000 hlh1_T2 cnd1_T2 82.8158 1.4390 622.5592 71.5638 WBGene00020230_T05A8.4_nep-2_protein-coding
WBGene00008336 T2 57.5408 0.0007 end1_T2 ceh32_T2 54.3206 0.9440 51.2119 77.6576 WBGene00008336_C55A6.7_C55A6.7_protein-coding
WBGene00006824 T3 57.3916 0.0000 hlh1_T3 ceh32_T3 712.2934 12.4111 1364.3938 77.1006 WBGene00006824_Y105E8A.6_unc-95_protein-coding
WBGene00000609 T0 57.3630 1.0000 end1_T0 pha4_T0 16.4383 0.2866 6.7050 3.7666 WBGene00000609_F11G11.11_col-20_protein-coding
WBGene00006610 T3 57.3234 0.0003 end1_T3 pha4_T3 24.2191 0.4225 29.3335 75.1803 WBGene00006610_F15A2.2_tre-4_protein-coding
WBGene00015783 T0 57.2586 0.0000 end1_T0 ceh32_T0 94.7578 1.6549 74.9087 64.9245 WBGene00015783_C15B12.1_C15B12.1_protein-coding
WBGene00018763 T2 57.1845 0.0000 hlh1_T2 end1_T2 270.8865 4.7371 394.6393 80.5145 WBGene00018763_F53F10.1_F53F10.1_protein-coding
WBGene00021031 T2 57.1231 0.0000 pha4_T2 end1_T2 711.3519 12.4530 47.4596 39.0339 WBGene00021031_W04H10.2_W04H10.2_protein-coding exc: tbx37_T2
WBGene00010593 T3 57.0582 0.0000 hlh1_T3 ceh32_T3 300.2929 5.2629 845.9364 80.0565 WBGene00010593_K06A4.3_gsnl-1_protein-coding
WBGene00004092 T0 57.0519 0.0000 end1_T0 ceh32_T0 873.6762 15.3137 489.1839 48.7677 WBGene00004092_F44C4.5_ppt-1_protein-coding
WBGene00013784 T2 56.9236 0.0000 hlh1_T2 ceh32_T2 175.2619 3.0789 124.9127 61.5505 WBGene00013784_Y116A8C.3_Y116A8C.3_protein-coding
WBGene00020307 T0 56.9184 0.0000 end1_T0 ceh32_T0 121.6862 2.1379 269.1822 44.7960 WBGene00020307_T07D3.4_T07D3.4_protein-coding
WBGene00017089 T1 56.8521 0.0000 end1_T1 tbx37_T1 47.5584 0.8365 20.4046 30.6985 WBGene00017089_E01A2.7_poml-2_protein-coding
WBGene00009029 T2 56.7620 0.0000 hlh1_T2 end1_T2 141.3337 2.4899 236.7572 80.3922 WBGene00009029_F21H7.3_F21H7.3_protein-coding
WBGene00017236 T3 56.5951 0.0002 ceh32_T3 pha4_T3 199.3616 3.5226 41.1861 50.9799 WBGene00017236_F08B4.4_F08B4.4_protein-coding exc: tbx37_T3 cnd1_T3
WBGene00016721 T4 56.5851 nan end1_T4 ceh32_T4 470.7076 8.3186 0.0000 nan WBGene00016721_C46G7.1_C46G7.1_protein-coding
WBGene00044301 T2 56.5843 0.0000 hlh1_T2 ceh32_T2 91.7131 1.6208 237.6148 89.6218 WBGene00044301_D2062.12_lgc-28_protein-coding
WBGene00007228 T1 56.5365 0.0000 end1_T1 pha4_T1 291.6114 5.1579 591.5983 53.1964 WBGene00007228_C01G6.7_acs-7_protein-coding
WBGene00011821 T0 56.5117 0.0000 end1_T0 ceh32_T0 138.7246 2.4548 176.0721 50.0448 WBGene00011821_T18D3.3_cdf-2_protein-coding
WBGene00003996 T2 56.4598 0.0000 end1_T2 ceh32_T2 249.0761 4.4116 1101.5057 48.0374 WBGene00003996_C34G6.4_pgp-2_protein-coding
WBGene00021252 T0 56.4222 0.0000 end1_T0 ceh32_T0 85.5041 1.5154 143.2183 46.6437 WBGene00021252_Y22D7AL.14_cht-4_protein-coding
WBGene00015864 T3 56.3759 0.0068 ceh32_T3 hlh1_T3 136.0074 2.4125 15.4204 31.6656 WBGene00015864_C16D9.9_C16D9.9_protein-coding exc: tbx37_T3 cnd1_T3
WBGene00021531 T0 56.3606 0.0000 end1_T0 ceh32_T0 85.1412 1.5107 50.4648 62.1329 WBGene00021531_Y42G9A.1_Y42G9A.1_protein-coding
WBGene00019927 T0 56.3420 0.0000 hlh1_T0 tbx37_T0 736.8937 13.0790 1200.6984 53.3437 WBGene00019927_R07C3.11_fbxc-24_protein-coding
WBGene00015469 T2 56.2836 0.0000 end1_T2 ceh32_T2 59.8345 1.0631 44.9399 44.1737 WBGene00015469_C05D2.8_C05D2.8_protein-coding
WBGene00013873 T0 55.7666 0.0000 end1_T0 ceh32_T0 166.7870 2.9908 143.6114 43.6624 WBGene00013873_ZC376.1_ZC376.1_protein-coding
WBGene00000111 T0 55.7451 0.0000 end1_T0 ceh32_T0 71.8562 1.2890 96.4245 53.8229 WBGene00000111_T08B1.3_alh-5_protein-coding
WBGene00008923 T2 55.7135 0.0000 end1_T2 nhr25_T2 79.5651 1.4281 128.6249 33.3703 WBGene00008923_F17C11.12_F17C11.12_protein-coding
WBGene00010266 T0 55.5397 0.0000 end1_T0 tbx37_T0 578.8749 10.4227 1295.4394 39.4816 WBGene00010266_F58G1.4_dct-18_protein-coding
WBGene00003369 T2 55.4274 0.0000 hlh1_T2 ceh32_T2 810.5486 14.6236 2354.2377 68.5933 WBGene00003369_C36E6.3_mlc-1_protein-coding
WBGene00014697 T0 55.3319 0.0000 end1_T0 nhr25_T0 341.3764 6.1696 282.0947 46.3633 WBGene00014697_C36A4.3_cyp-25A3_protein-coding
WBGene00015479 T2 55.0877 0.0000 end1_T2 cnd1_T2 145.4650 2.6406 285.7586 53.0424 WBGene00015479_C05D10.3_wht-1_protein-coding
WBGene00004257 T0 55.0374 0.0000 hlh1_T0 ceh32_T0 143.2409 2.6026 863.1497 40.0993 WBGene00004257_K09C8.5_pxn-2_protein-coding
WBGene00015177 T2 54.8891 0.0000 hlh1_T2 end1_T2 90.7658 1.6536 923.7630 58.8078 WBGene00015177_B0416.1_tmc-2_protein-coding
WBGene00020307 T2 54.8832 0.0000 end1_T2 ceh32_T2 191.6335 3.4917 269.1822 43.8859 WBGene00020307_T07D3.4_T07D3.4_protein-coding
WBGene00012291 T2 54.8068 0.0000 hlh1_T2 end1_T2 194.9136 3.5564 200.4062 136.5227 WBGene00012291_W06A7.2_W06A7.2_protein-coding
WBGene00015618 T4 54.6723 0.3070 ceh32_T4 end1_T4 24.0034 0.4390 4.4549 14.6507 WBGene00015618_C08G5.6_C08G5.6_protein-coding exc: tbx37_T4 cnd1_T4
WBGene00015369 T1 54.6010 0.0000 end1_T1 pha4_T1 232.3161 4.2548 292.6998 57.3577 WBGene00015369_C03A7.11_ugt-51_protein-coding
WBGene00013124 T1 54.5410 0.0000 hlh1_T1 ceh32_T1 74.9449 1.3741 363.8593 80.2469 WBGene00013124_Y52B11A.4_Y52B11A.4_protein-coding
WBGene00019986 T2 54.4079 0.0000 end1_T2 ceh32_T2 67.3328 1.2376 80.3844 54.1613 WBGene00019986_R09F10.1_R09F10.1_protein-coding
WBGene00006844 T0 54.3682 0.0000 hlh1_T0 ceh32_T0 722.8186 13.2949 2233.8682 49.2006 WBGene00006844_D1081.2_unc-120_protein-coding
WBGene00006587 T4 54.3513 0.0004 hlh1_T4 ceh32_T4 137.6602 2.5328 131.5240 78.4480 WBGene00006587_F53A9.10_tnt-2_protein-coding
WBGene00003730 T2 54.3165 0.0000 end1_T2 ceh32_T2 81.7842 1.5057 226.3225 49.9364 WBGene00003730_B0495.4_nhx-2_protein-coding
WBGene00010328 T2 54.2303 0.0000 end1_T2 pha4_T2 107.3435 1.9794 124.0256 56.1186 WBGene00010328_F59C6.11_F59C6.11_protein-coding
WBGene00016107 T3 54.1562 0.0068 ceh32_T3 hlh1_T3 121.1317 2.2367 23.8384 28.3102 WBGene00016107_C25G6.1_C25G6.1_protein-coding exc: cnd1_T3 tbx37_T3
WBGene00001506 T2 54.0806 0.0005 end1_T2 ceh32_T2 99.2433 1.8351 96.6502 42.7338 WBGene00001506_EGAP9.2_fut-2_protein-coding
WBGene00019727 T1 54.0771 0.0000 hlh1_T1 pha4_T1 285.0917 5.2720 809.7673 67.6882 WBGene00019727_M02D8.1_M02D8.1_protein-coding
WBGene00011692 T3 54.0376 0.0000 hlh1_T3 ceh32_T3 169.7118 3.1406 361.9060 65.8735 WBGene00011692_T10G3.1_T10G3.1_protein-coding
WBGene00001458 T2 54.0172 0.0001 ceh32_T2 end1_T2 796.8083 14.7510 141.0077 45.9449 WBGene00001458_ZK525.1_flp-15_protein-coding exc: tbx37_T2 cnd1_T2
WBGene00006641 T0 53.9285 0.0000 hlh1_T0 ceh32_T0 19.6901 0.3651 86.0661 76.4168 WBGene00006641_F53B6.1_tsp-15_protein-coding
WBGene00010904 T0 53.8064 0.0004 end1_T0 ceh32_T0 29.9484 0.5566 121.5157 49.1119 WBGene00010904_M88.1_ugt-62_protein-coding
WBGene00010983 T2 53.7320 0.0000 end1_T2 ceh32_T2 29.7473 0.5536 97.7458 45.8108 WBGene00010983_R03A10.3_mocs-1_protein-coding
WBGene00003169 T3 53.7308 0.0000 hlh1_T3 end1_T3 80.4393 1.4971 153.2696 52.1386 WBGene00003169_E03G2.3_mec-5_protein-coding
WBGene00003515 T2 53.7251 0.0000 hlh1_T2 end1_T2 393.3928 7.3223 7731.9242 56.8065 WBGene00003515_K12F2.1_myo-3_protein-coding
WBGene00022337 T2 53.6731 0.0000 end1_T2 pha4_T2 30.7146 0.5723 24.2728 55.9443 WBGene00022337_Y82E9BR.4_Y82E9BR.4_protein-coding
WBGene00006584 T1 53.5143 0.0000 hlh1_T1 cnd1_T1 881.2188 16.4670 3280.3406 68.7283 WBGene00006584_F42E11.4_tni-1_protein-coding
WBGene00015064 T0 53.4751 0.0000 end1_T0 ceh32_T0 880.3604 16.4630 380.4358 52.2392 WBGene00015064_B0228.7_B0228.7_protein-coding
WBGene00006789 T3 53.4703 0.0000 hlh1_T3 ceh32_T3 1352.1098 25.2871 17154.1368 63.3638 WBGene00006789_F11C3.3_unc-54_protein-coding
WBGene00007228 T2 53.4624 0.0004 end1_T2 nhr25_T2 372.0166 6.9585 591.5983 25.7494 WBGene00007228_C01G6.7_acs-7_protein-coding
WBGene00022353 T2 53.4502 0.0000 end1_T2 ceh32_T2 56.7082 1.0610 50.9646 58.4212 WBGene00022353_Y82E9BR.21_Y82E9BR.21_protein-coding
WBGene00000966 T2 53.3251 0.0000 end1_T2 ceh32_T2 142.7265 2.6765 115.6006 55.4440 WBGene00000966_F55A12.4_dhs-2_protein-coding
WBGene00003495 T0 53.2931 0.0000 hlh1_T0 cnd1_T0 178.7168 3.3535 5313.5364 47.2040 WBGene00003495_T22E5.5_mup-2_protein-coding
WBGene00001250 T2 53.2810 0.0000 end1_T2 ceh32_T2 436.8375 8.1988 560.8723 43.2374 WBGene00001250_C33D3.1_elt-2_protein-coding
WBGene00009601 T4 53.2539 0.0098 cnd1_T4 nhr25_T4 50.8710 0.9553 12.4608 28.9845 WBGene00009601_F40G12.6_F40G12.6_protein-coding exc: ceh32_T4 tbx37_T4
WBGene00018210 T0 53.1979 0.0001 end1_T0 ceh32_T0 144.6976 2.7200 185.2631 51.2653 WBGene00018210_F39G3.5_F39G3.5_protein-coding
WBGene00219316 T0 53.0353 0.0000 end1_T0 ceh32_T0 157.2246 2.9645 189.5348 44.5366 WBGene00219316_F21A3.11_F21A3.11_protein-coding
WBGene00018407 T2 53.0316 0.0000 hlh1_T2 end1_T2 98.3025 1.8537 380.1642 66.7396 WBGene00018407_F44B9.2_F44B9.2_protein-coding
WBGene00007685 T3 52.9766 0.0000 end1_T3 pha4_T3 99.7636 1.8832 75.1796 73.0107 WBGene00007685_C18E9.5_C18E9.5_protein-coding
WBGene00015906 T2 52.9711 0.0002 end1_T2 ceh32_T2 109.5820 2.0687 90.1484 41.3597 WBGene00015906_C17E7.13_C17E7.13_protein-coding
WBGene00044082 T2 52.9246 0.0000 hlh1_T2 end1_T2 556.6257 10.5173 585.9075 69.8538 WBGene00044082_D1086.12_D1086.12_protein-coding
WBGene00008730 T2 52.9157 0.0002 end1_T2 ceh32_T2 37.3837 0.7065 59.7636 52.6761 WBGene00008730_F13B12.2_F13B12.2_protein-coding
WBGene00001572 T2 52.8105 0.0000 hlh1_T2 end1_T2 234.2540 4.4357 668.1519 35.1193 WBGene00001572_M03A8.4_gei-15_protein-coding
WBGene00009255 T0 52.8067 0.0002 end1_T0 ceh32_T0 312.6000 5.9197 133.7058 48.4556 WBGene00009255_F29F11.2_ugt-34_protein-coding
WBGene00013875 T2 52.7006 0.0000 end1_T2 ceh32_T2 136.3934 2.5881 259.2598 46.3000 WBGene00013875_ZC376.3_ZC376.3_protein-coding
WBGene00000751 T3 52.5593 1.0000 end1_T3 nhr25_T3 15.7484 0.2996 4.0409 2.0884 WBGene00000751_C34F6.2_col-178_protein-coding
WBGene00017089 T0 52.4950 0.0000 end1_T0 pha4_T0 47.3526 0.9020 20.4046 33.2676 WBGene00017089_E01A2.7_poml-2_protein-coding
WBGene00020532 T0 52.3989 0.0003 end1_T0 pha4_T0 22.6847 0.4329 85.6047 57.8153 WBGene00020532_T16A1.1_math-42_protein-coding
WBGene00013855 T1 52.2881 0.0000 hlh1_T1 end1_T1 17.9399 0.3431 482.5344 47.3070 WBGene00013855_ZC116.3_ZC116.3_protein-coding
WBGene00003893 T3 52.2204 0.0000 hlh1_T3 ceh32_T3 5461.7548 104.5904 9766.7336 70.5599 WBGene00003893_C44B12.2_ost-1_protein-coding
WBGene00015449 T1 52.1520 0.0001 end1_T1 ceh32_T1 60.9437 1.1686 50.2606 43.9718 WBGene00015449_C04F5.7_ugt-63_protein-coding
WBGene00008954 T1 52.1449 0.0000 end1_T1 pha4_T1 274.8102 5.2701 178.9001 55.5790 WBGene00008954_F19C6.5_F19C6.5_protein-coding
WBGene00013643 T2 52.1400 0.0000 end1_T2 ceh32_T2 24.5387 0.4706 41.7008 57.9737 WBGene00013643_Y105C5A.24_Y105C5A.24_protein-coding
WBGene00007986 T4 52.1373 0.0003 ceh32_T4 nhr25_T4 25.0995 0.4814 7.5911 42.3858 WBGene00007986_C36F7.5_C36F7.5_protein-coding exc: tbx37_T4 cnd1_T4
WBGene00003937 T3 52.0744 0.0000 pha4_T3 cnd1_T3 208.7463 4.0086 84.2164 59.8824 WBGene00003937_K07C11.1_pax-1_protein-coding exc: tbx37_T3
WBGene00020182 T1 52.0285 0.0002 end1_T1 ceh32_T1 444.5493 8.5443 427.0378 36.5987 WBGene00020182_T03D3.1_ugt-53_protein-coding
WBGene00021804 T4 51.9539 0.0033 cnd1_T4 hlh1_T4 56.6671 1.0907 14.3294 23.2237 WBGene00021804_Y53G8AM.4_Y53G8AM.4_protein-coding exc: ceh32_T4 tbx37_T4
WBGene00013477 T1 51.9170 0.0000 hlh1_T1 cnd1_T1 525.7268 10.1263 1199.4189 68.3627 WBGene00013477_Y69E1A.5_Y69E1A.5_protein-coding
WBGene00004926 T4 51.9145 0.0013 ceh32_T4 hlh1_T4 371.4101 7.1543 170.9817 30.0135 WBGene00004926_C08G5.4_snt-6_protein-coding exc: tbx37_T4 cnd1_T4
WBGene00018877 T1 51.8943 0.0000 end1_T1 ceh32_T1 153.1027 2.9503 527.4465 41.6639 WBGene00018877_F55D10.1_aman-1_protein-coding
WBGene00020479 T2 51.7997 0.0000 hlh1_T2 end1_T2 419.2966 8.0946 1358.6656 62.0419 WBGene00020479_T13C2.3_T13C2.3_protein-coding
WBGene00020195 T3 51.7918 0.0000 hlh1_T3 cnd1_T3 157.1088 3.0335 502.1008 86.1885 WBGene00020195_T03G6.3_T03G6.3_protein-coding
WBGene00002138 T3 51.7297 0.0001 end1_T3 ceh32_T3 879.8587 17.0088 783.4324 52.1886 WBGene00002138_R12E2.5_inx-16_protein-coding
WBGene00001758 T1 51.7178 0.0004 end1_T1 ceh32_T1 254.5982 4.9228 324.9204 37.6585 WBGene00001758_Y45G12C.2_gst-10_protein-coding
WBGene00009014 T0 51.7174 0.0000 cnd1_T0 hlh1_T0 245.7021 4.7509 211.3165 44.3155 WBGene00009014_F21D5.9_F21D5.9_protein-coding exc: ceh32_T0 tbx37_T0
WBGene00019516 T0 51.7030 0.0000 end1_T0 ceh32_T0 119.1943 2.3054 91.6887 50.9500 WBGene00019516_K08B4.4_ugt-20_protein-coding
WBGene00004037 T0 51.7017 0.0001 end1_T0 ceh32_T0 31.8834 0.6167 159.6135 39.1698 WBGene00004037_Y75B12B.6_plc-2_protein-coding
WBGene00003934 T0 51.6199 0.0000 hlh1_T0 cnd1_T0 934.5462 18.1044 10476.4791 58.1356 WBGene00003934_F54C1.7_pat-10_protein-coding
WBGene00018210 T3 51.6147 0.0001 end1_T3 nhr25_T3 349.2028 6.7656 185.2631 40.3835 WBGene00018210_F39G3.5_F39G3.5_protein-coding
WBGene00021565 T0 51.5673 0.0000 end1_T0 pha4_T0 11.8937 0.2306 24.3041 108.2355 WBGene00021565_Y45G12C.1_Y45G12C.1_protein-coding
WBGene00006584 T0 51.5636 0.0000 hlh1_T0 cnd1_T0 295.8957 5.7385 3280.3406 49.1460 WBGene00006584_F42E11.4_tni-1_protein-coding
WBGene00006584 T3 51.5141 0.0000 hlh1_T3 ceh32_T3 1887.7780 36.6459 3280.3406 74.0804 WBGene00006584_F42E11.4_tni-1_protein-coding
WBGene00019975 T4 51.4771 0.0000 ceh32_T4 hlh1_T4 137.6732 2.6745 24.7836 24.1698 WBGene00019975_R09A1.5_flp-34_protein-coding exc: tbx37_T4 cnd1_T4
WBGene00003370 T3 51.3515 0.0000 hlh1_T3 ceh32_T3 3226.5438 62.8326 2721.8518 77.5127 WBGene00003370_C36E6.5_mlc-2_protein-coding
WBGene00000983 T0 51.3490 0.0000 end1_T0 hlh1_T0 11.8198 0.2302 26.8877 126.2536 WBGene00000983_F35B12.2_dhs-20_protein-coding
WBGene00007650 T2 51.3350 0.0000 end1_T2 ceh32_T2 520.0667 10.1308 781.9613 49.6984 WBGene00007650_C17G1.3_ugt-23_protein-coding
WBGene00020587 T0 51.3154 0.0000 end1_T0 ceh32_T0 62.9820 1.2274 37.9297 56.9091 WBGene00020587_T19H12.1_ugt-9_protein-coding
WBGene00001572 T1 51.2875 0.0000 hlh1_T1 end1_T1 198.9895 3.8799 668.1519 20.7076 WBGene00001572_M03A8.4_gei-15_protein-coding
WBGene00013484 T0 51.2712 0.0000 end1_T0 ceh32_T0 53.3388 1.0403 161.5533 48.6892 WBGene00013484_Y69H2.9_Y69H2.9_protein-coding
WBGene00000071 T1 51.1380 0.0000 end1_T1 pha4_T1 12.9814 0.2539 57.4341 54.4415 WBGene00000071_T01C2.1_acy-4_protein-coding
WBGene00022465 T3 51.1166 0.0011 ceh32_T3 hlh1_T3 468.6485 9.1682 73.5219 23.4047 WBGene00022465_Y110A7A.20_ift-20_protein-coding exc: cnd1_T3 tbx37_T3
WBGene00012144 T1 51.0768 0.0000 end1_T1 pha4_T1 602.1475 11.7891 892.1273 46.9383 WBGene00012144_T28H10.3_T28H10.3_protein-coding
WBGene00006588 T2 51.0739 0.0000 hlh1_T2 end1_T2 692.5259 13.5593 3187.7645 65.6950 WBGene00006588_C14F5.3_tnt-3_protein-coding
WBGene00017658 T4 51.0224 0.0011 end1_T4 ceh32_T4 437.1271 8.5674 335.9000 65.6616 WBGene00017658_F21C10.9_F21C10.9_protein-coding
WBGene00019493 T1 50.9871 0.0000 end1_T1 hlh1_T1 31.0698 0.6094 181.2167 45.4932 WBGene00019493_K07E3.7_catp-5_protein-coding
WBGene00002139 T2 50.9703 0.0004 end1_T2 ceh32_T2 288.5777 5.6617 349.2694 42.4525 WBGene00002139_R12E2.4_inx-17_protein-coding
WBGene00012421 T3 50.9508 0.0000 hlh1_T3 ceh32_T3 182.7812 3.5874 373.0510 67.3811 WBGene00012421_Y9C2UA.1_Y9C2UA.1_protein-coding
WBGene00020772 T4 50.9466 0.0075 cnd1_T4 end1_T4 38.8614 0.7628 9.9951 32.6399 WBGene00020772_T24E12.2_T24E12.2_protein-coding exc: ceh32_T4 tbx37_T4
WBGene00003934 T3 50.9083 0.0000 hlh1_T3 ceh32_T3 8983.6494 176.4674 10476.4791 85.0321 WBGene00003934_F54C1.7_pat-10_protein-coding
WBGene00007743 T3 50.8521 0.0000 end1_T3 ceh32_T3 136.0684 2.6758 55.1130 70.0859 WBGene00007743_C26C6.9_C26C6.9_protein-coding
WBGene00018146 T2 50.8271 0.0000 end1_T2 ceh32_T2 286.6753 5.6402 333.6940 40.7317 WBGene00018146_F37C4.6_F37C4.6_protein-coding
WBGene00015472 T2 50.7653 0.0000 hlh1_T2 end1_T2 872.2305 17.1816 2920.7288 66.0467 WBGene00015472_C05D9.3_C05D9.3_protein-coding
WBGene00000967 T2 50.7616 0.0000 end1_T2 ceh32_T2 177.0738 3.4883 158.5958 71.4346 WBGene00000967_T02E1.5_dhs-3_protein-coding
WBGene00017108 T0 50.7468 0.0000 end1_T0 ceh32_T0 85.1401 1.6777 50.8261 52.1087 WBGene00017108_E03E2.1_cyp-43A1_protein-coding
WBGene00022733 T4 50.7443 0.0000 cnd1_T4 pha4_T4 141.3801 2.7861 16.5671 24.8377 WBGene00022733_ZK418.3_ZK418.3_protein-coding exc: ceh32_T4 tbx37_T4
WBGene00016297 T4 50.7153 0.0000 cnd1_T4 hlh1_T4 77.0948 1.5201 42.8472 27.4571 WBGene00016297_C32B5.4_fbxc-15_protein-coding exc: tbx37_T4 ceh32_T4
WBGene00022496 T3 50.7144 nan end1_T3 pha4_T3 84.0366 1.6571 0.0291 1.1207 WBGene00022496_Y119D3B.20_fbxa-92_protein-coding
WBGene00020574 T3 50.6450 0.0005 end1_T3 ceh32_T3 78.1713 1.5435 20.8084 67.4925 WBGene00020574_T19D7.6_T19D7.6_protein-coding
WBGene00021036 T2 50.5466 0.0000 hlh1_T2 ceh32_T2 131.7155 2.6058 1158.5402 55.6135 WBGene00021036_W05F2.4_W05F2.4_protein-coding
WBGene00006538 T1 50.4582 0.0002 cnd1_T1 hlh1_T1 965.9451 19.1435 2485.2449 27.8719 WBGene00006538_B0272.1_tbb-4_protein-coding exc: ceh32_T1 tbx37_T1
WBGene00020479 T0 50.4173 0.0000 hlh1_T0 end1_T0 183.5237 3.6401 1358.6656 44.4613 WBGene00020479_T13C2.3_T13C2.3_protein-coding
WBGene00019298 T1 50.3518 0.0000 end1_T1 ceh32_T1 984.4608 19.5517 759.7495 38.3717 WBGene00019298_K02D7.1_K02D7.1_protein-coding
WBGene00009796 T4 50.2658 0.0003 end1_T4 pha4_T4 507.7944 10.1022 111.3522 59.3909 WBGene00009796_F46G10.1_F46G10.1_protein-coding
WBGene00011821 T1 50.1801 0.0000 end1_T1 pha4_T1 158.7607 3.1638 176.0721 50.3137 WBGene00011821_T18D3.3_cdf-2_protein-coding
WBGene00019986 T0 50.1337 0.0000 end1_T0 ceh32_T0 72.8912 1.4539 80.3844 41.0419 WBGene00019986_R09F10.1_R09F10.1_protein-coding
WBGene00010274 T3 50.0449 0.1120 end1_T3 ceh32_T3 109.7852 2.1937 24.0430 28.3474 WBGene00010274_F58G6.3_F58G6.3_protein-coding
WBGene00016028 T4 49.9782 0.0000 ceh32_T4 hlh1_T4 236.9231 4.7405 22.2006 30.4402 WBGene00016028_C24A1.1_flp-24_protein-coding exc: tbx37_T4 cnd1_T4
WBGene00009827 T2 49.9256 0.0000 ceh32_T2 end1_T2 764.0174 15.3031 182.6966 41.5232 WBGene00009827_F47G4.6_hmg-6_protein-coding exc: tbx37_T2 cnd1_T2
WBGene00000608 T0 49.9104 0.3136 end1_T0 hlh1_T0 15.9876 0.3203 6.8594 19.6102 WBGene00000608_ZK1193.1_col-19_protein-coding
WBGene00010128 T4 49.8487 0.0001 end1_T4 ceh32_T4 77.4048 1.5528 31.9570 71.1842 WBGene00010128_F55G11.8_F55G11.8_protein-coding
WBGene00009773 T3 49.8282 0.0034 end1_T3 pha4_T3 56.8283 1.1405 51.9322 48.8788 WBGene00009773_F46B6.8_lipl-2_protein-coding
WBGene00004061 T1 49.8174 0.0007 end1_T1 ceh32_T1 27.1719 0.5454 67.3296 38.9351 WBGene00004061_T02D1.5_pmp-4_protein-coding
WBGene00022413 T0 49.7910 0.0003 end1_T0 ceh32_T0 4.0222 0.0808 35.4763 59.7650 WBGene00022413_Y102A11A.3_Y102A11A.3_protein-coding
WBGene00011821 T3 49.5938 0.0000 end1_T3 ceh32_T3 145.1822 2.9274 176.0721 57.9802 WBGene00011821_T18D3.3_cdf-2_protein-coding
WBGene00020106 T2 49.5774 0.0000 hlh1_T2 end1_T2 43.2194 0.8718 130.2345 49.8476 WBGene00020106_R151.1_R151.1_protein-coding
WBGene00009796 T3 49.5407 0.0002 end1_T3 hlh1_T3 272.0540 5.4915 111.3522 37.5196 WBGene00009796_F46G10.1_F46G10.1_protein-coding
WBGene00016721 T0 49.4947 nan end1_T0 cnd1_T0 91.0982 1.8406 0.0000 nan WBGene00016721_C46G7.1_C46G7.1_protein-coding
WBGene00219316 T2 49.3467 0.0000 end1_T2 ceh32_T2 199.1725 4.0362 189.5348 42.9109 WBGene00219316_F21A3.11_F21A3.11_protein-coding
WBGene00007070 T2 49.3106 0.0000 end1_T2 ceh32_T2 137.0698 2.7797 280.7258 40.5089 WBGene00007070_AC3.2_ugt-49_protein-coding
WBGene00015913 T4 49.2522 0.0075 end1_T4 pha4_T4 181.8096 3.6914 49.6358 54.4030 WBGene00015913_C17F4.7_C17F4.7_protein-coding
WBGene00020837 T1 49.1806 0.0000 end1_T1 pha4_T1 161.1321 3.2763 175.0931 49.2775 WBGene00020837_T27A1.5_T27A1.5_protein-coding
WBGene00012530 T1 49.1583 0.0000 hlh1_T1 ceh32_T1 97.6505 1.9864 264.7373 66.9367 WBGene00012530_Y32F6A.5_Y32F6A.5_protein-coding
WBGene00001578 T1 49.0689 0.0000 end1_T1 pha4_T1 100.9378 2.0571 174.9069 42.8728 WBGene00001578_R12A1.4_ges-1_protein-coding
WBGene00016883 T2 49.0523 0.0000 end1_T2 ceh32_T2 24.5548 0.5006 65.6164 59.4602 WBGene00016883_C52E2.4_C52E2.4_protein-coding
WBGene00005642 T2 49.0002 0.0000 hlh1_T2 cnd1_T2 45.8142 0.9350 117.1352 80.7570 WBGene00005642_C05E4.3_srp-1_protein-coding
WBGene00016943 T2 48.9840 0.0004 end1_T2 ceh32_T2 376.9920 7.6962 282.8241 49.7935 WBGene00016943_C55B7.4_acdh-1_protein-coding
WBGene00021325 T4 48.9082 0.0011 end1_T4 nhr25_T4 381.2594 7.7954 99.6282 45.9535 WBGene00021325_Y34B4A.9_Y34B4A.9_protein-coding
WBGene00013872 T3 48.8442 0.0000 hlh1_T3 tbx37_T3 149.1500 3.0536 660.2724 65.2036 WBGene00013872_ZC374.2_ZC374.2_protein-coding
WBGene00015279 T2 48.8088 0.0000 end1_T2 pha4_T2 29.1819 0.5979 40.6732 69.1692 WBGene00015279_C01B10.4_C01B10.4_protein-coding
WBGene00008730 T1 48.7878 0.0005 end1_T1 ceh32_T1 42.0894 0.8627 59.7636 39.8016 WBGene00008730_F13B12.2_F13B12.2_protein-coding
WBGene00015381 T2 48.7846 0.0000 end1_T2 ceh32_T2 79.5810 1.6313 128.9677 48.0601 WBGene00015381_C03B1.13_C03B1.13_protein-coding
WBGene00016595 T2 48.7784 0.0001 end1_T2 ceh32_T2 125.4815 2.5725 201.6474 39.2366 WBGene00016595_C42D4.2_C42D4.2_protein-coding
WBGene00003929 T1 48.7473 0.0000 hlh1_T1 end1_T1 386.6030 7.9308 3284.6843 49.9167 WBGene00003929_F54F2.1_pat-2_protein-coding
WBGene00017065 T3 48.7386 0.0000 hlh1_T3 ceh32_T3 306.2196 6.2829 756.6982 61.3541 WBGene00017065_D2092.4_D2092.4_protein-coding
WBGene00013906 T2 48.6764 0.0000 end1_T2 ceh32_T2 139.4990 2.8658 231.6594 96.2756 WBGene00013906_ZC455.6_ugt-5_protein-coding
WBGene00008336 T0 48.5704 0.0025 end1_T0 pha4_T0 28.9137 0.5953 51.2119 45.3691 WBGene00008336_C55A6.7_C55A6.7_protein-coding
WBGene00015933 T1 48.4768 0.0039 end1_T1 ceh32_T1 72.7330 1.5004 89.9155 34.6010 WBGene00015933_C17H12.8_C17H12.8_protein-coding
WBGene00008296 T3 48.4715 0.0000 end1_T3 pha4_T3 56.6206 1.1681 36.4962 79.9417 WBGene00008296_C54D10.1_cdr-2_protein-coding
WBGene00011020 T4 48.4360 0.0043 cnd1_T4 hlh1_T4 55.2099 1.1399 16.9815 23.8603 WBGene00011020_R05A10.3_R05A10.3_protein-coding exc: ceh32_T4 tbx37_T4
WBGene00022326 T3 48.4157 0.0012 end1_T3 pha4_T3 23.9119 0.4939 30.5814 47.9857 WBGene00022326_Y82E9BL.10_fbxa-14_protein-coding
WBGene00000967 T0 48.4098 0.0000 end1_T0 ceh32_T0 160.2042 3.3093 158.5958 51.3067 WBGene00000967_T02E1.5_dhs-3_protein-coding
WBGene00021593 T4 48.3397 0.0015 pha4_T4 ceh32_T4 77.9713 1.6130 16.1141 50.6949 WBGene00021593_Y46E12A.3_Y46E12A.3_protein-coding exc: tbx37_T4
WBGene00009453 T0 48.3240 0.0000 end1_T0 ceh32_T0 917.0882 18.9779 474.7550 43.1004 WBGene00009453_F36A2.3_F36A2.3_protein-coding
WBGene00000608 T3 48.2998 0.2757 end1_T3 pha4_T3 17.3584 0.3594 6.8594 22.4411 WBGene00000608_ZK1193.1_col-19_protein-coding
WBGene00004092 T3 48.2807 0.0000 end1_T3 ceh32_T3 439.9184 9.1117 489.1839 54.0912 WBGene00004092_F44C4.5_ppt-1_protein-coding
WBGene00002280 T3 48.2043 0.0000 hlh1_T3 ceh32_T3 3442.7222 71.4194 41513.9471 59.7430 WBGene00002280_F01G12.5_let-2_protein-coding
WBGene00008102 T0 48.1470 0.0001 end1_T0 ceh32_T0 86.3151 1.7927 374.9842 47.7499 WBGene00008102_C44H9.7_C44H9.7_protein-coding
WBGene00020230 T1 48.1259 0.0000 hlh1_T1 cnd1_T1 49.9245 1.0374 622.5592 54.3268 WBGene00020230_T05A8.4_nep-2_protein-coding
WBGene00007072 T0 48.0991 0.0000 end1_T0 ceh32_T0 117.5125 2.4431 63.8012 46.1832 WBGene00007072_AC3.7_ugt-1_protein-coding
WBGene00012383 T3 48.0570 0.0001 hlh1_T3 pha4_T3 143.6854 2.9899 80.1427 87.9581 WBGene00012383_Y5F2A.2_ttr-17_protein-coding
WBGene00195143 T4 48.0377 0.6518 ceh32_T4 nhr25_T4 325.5082 6.7761 5.4694 17.5894 WBGene00195143_C16D2.2_C16D2.2_protein-coding exc: tbx37_T4 cnd1_T4
WBGene00018406 T0 47.9563 0.0028 end1_T0 pha4_T0 60.1584 1.2544 12.7996 44.8964 WBGene00018406_F44A2.7_F44A2.7_protein-coding
WBGene00014192 T2 47.9384 0.0000 end1_T2 pha4_T2 46.5170 0.9703 46.2101 89.4324 WBGene00014192_ZK1037.4_nhr-246_protein-coding
WBGene00019493 T0 47.9243 0.0000 end1_T0 ceh32_T0 43.3868 0.9053 181.2167 46.7389 WBGene00019493_K07E3.7_catp-5_protein-coding
WBGene00044807 T3 47.9088 0.0013 end1_T3 pha4_T3 18.8637 0.3937 11.5019 108.7629 WBGene00044807_T19H5.6_T19H5.6_protein-coding
WBGene00044761 T3 47.8277 0.0014 end1_T3 ceh32_T3 85.0084 1.7774 47.7099 42.8246 WBGene00044761_Y82E9BR.23_Y82E9BR.23_protein-coding
WBGene00015369 T3 47.7862 0.0000 end1_T3 ceh32_T3 125.4024 2.6242 292.6998 54.3926 WBGene00015369_C03A7.11_ugt-51_protein-coding
WBGene00000983 T1 47.7304 0.0001 end1_T1 pha4_T1 16.5401 0.3465 26.8877 61.9317 WBGene00000983_F35B12.2_dhs-20_protein-coding
WBGene00018350 T2 47.7081 0.0000 end1_T2 ceh32_T2 92.0557 1.9296 540.0985 37.8990 WBGene00018350_F42C5.10_ifo-1_protein-coding
WBGene00003248 T1 47.6368 0.0002 hlh1_T1 cnd1_T1 13.7751 0.2892 120.3590 62.7478 WBGene00003248_F57B7.4_mig-17_protein-coding
WBGene00008102 T1 47.6080 0.0002 end1_T1 ceh32_T1 167.7350 3.5232 374.9842 39.2992 WBGene00008102_C44H9.7_C44H9.7_protein-coding
WBGene00013784 T0 47.5750 0.0030 hlh1_T0 ceh32_T0 70.6575 1.4852 124.9127 31.9192 WBGene00013784_Y116A8C.3_Y116A8C.3_protein-coding
WBGene00010593 T0 47.5602 0.0000 hlh1_T0 cnd1_T0 50.3437 1.0585 845.9364 45.9259 WBGene00010593_K06A4.3_gsnl-1_protein-coding
WBGene00000433 T1 47.4534 0.0004 ceh32_T1 end1_T1 96.8012 2.0399 122.6592 36.5870 WBGene00000433_ZK265.4_ceh-8_protein-coding exc: tbx37_T1 cnd1_T1
WBGene00004058 T0 47.3974 0.0000 end1_T0 pha4_T0 11.5759 0.2442 38.0303 56.9648 WBGene00004058_C44B7.8_pmp-1_protein-coding
WBGene00018841 T1 47.3513 0.0001 end1_T1 pha4_T1 18.1857 0.3841 64.5919 45.4082 WBGene00018841_F54H5.5_F54H5.5_protein-coding
WBGene00017537 T0 47.3386 0.0000 end1_T0 pha4_T0 376.6458 7.9564 206.3351 36.3238 WBGene00017537_F17A9.5_F17A9.5_protein-coding
WBGene00013746 T2 47.2963 0.0000 hlh1_T2 cnd1_T2 38.7321 0.8189 196.3153 70.2215 WBGene00013746_Y113G7A.5_lgc-55_protein-coding
WBGene00010277 T4 47.1551 0.0016 end1_T4 pha4_T4 109.1450 2.3146 29.8303 58.4942 WBGene00010277_F58G6.7_F58G6.7_protein-coding
WBGene00007650 T0 47.1127 0.0000 end1_T0 ceh32_T0 1203.3392 25.5417 781.9613 44.5888 WBGene00007650_C17G1.3_ugt-23_protein-coding
WBGene00011573 T1 46.9774 0.0000 hlh1_T1 cnd1_T1 129.0944 2.7480 433.5746 62.1298 WBGene00011573_T07C12.9_anmt-3_protein-coding
WBGene00007811 T1 46.9582 0.0000 end1_T1 pha4_T1 1268.0755 27.0044 974.4212 48.0123 WBGene00007811_C29F7.2_C29F7.2_protein-coding
WBGene00010215 T0 46.9039 0.0001 end1_T0 ceh32_T0 26.6471 0.5681 21.6538 54.8287 WBGene00010215_F57G8.6_nhr-193_protein-coding
WBGene00003370 T1 46.8834 0.0000 hlh1_T1 nhr25_T1 1289.5323 27.5051 2721.8518 33.6690 WBGene00003370_C36E6.5_mlc-2_protein-coding
WBGene00016146 T0 46.8522 0.0000 end1_T0 ceh32_T0 1393.6499 29.7457 197.5498 43.1184 WBGene00016146_C26F1.1_C26F1.1_protein-coding
WBGene00000005 T2 46.8471 0.0000 end1_T2 pha4_T2 40.5825 0.8663 48.0782 54.2989 WBGene00000005_T13A10.10_aat-4_protein-coding
WBGene00010632 T2 46.8359 0.0001 ceh32_T2 hlh1_T2 344.9880 7.3659 125.1336 27.4826 WBGene00010632_K07C5.9_K07C5.9_protein-coding exc: tbx37_T2 cnd1_T2
WBGene00045400 T3 46.8195 0.0000 end1_T3 pha4_T3 156.5411 3.3435 43.0375 64.4870 WBGene00045400_C54D10.13_C54D10.13_protein-coding
WBGene00019232 T1 46.7192 0.0000 end1_T1 pha4_T1 170.7230 3.6542 294.9265 48.1322 WBGene00019232_H23N18.1_ugt-13_protein-coding
WBGene00011832 T2 46.7052 0.0000 hlh1_T2 cnd1_T2 231.5154 4.9570 1061.9997 66.2513 WBGene00011832_T19B10.3_T19B10.3_protein-coding
WBGene00044383 T1 46.6384 0.0000 hlh1_T1 end1_T1 44.0223 0.9439 584.8258 44.4988 WBGene00044383_T05A7.11_T05A7.11_protein-coding
WBGene00006928 T0 46.5604 0.1728 end1_T0 hlh1_T0 13.3125 0.2859 5.5862 16.2788 WBGene00006928_F59D8.2_vit-4_protein-coding
WBGene00013906 T0 46.5277 0.0000 end1_T0 ceh32_T0 210.8040 4.5307 231.6594 59.8901 WBGene00013906_ZC455.6_ugt-5_protein-coding
WBGene00010266 T3 46.5253 0.0000 end1_T3 ceh32_T3 2371.9487 50.9819 1295.4394 52.2151 WBGene00010266_F58G1.4_dct-18_protein-coding
WBGene00021852 T2 46.4461 0.0000 end1_T2 ceh32_T2 340.7182 7.3358 700.9763 37.9869 WBGene00021852_Y54F10AM.8_Y54F10AM.8_protein-coding
WBGene00004092 T1 46.4402 0.0000 end1_T1 ceh32_T1 762.4489 16.4179 489.1839 36.0073 WBGene00004092_F44C4.5_ppt-1_protein-coding
WBGene00020688 T1 46.4108 0.0000 end1_T1 pha4_T1 280.7451 6.0491 336.8661 46.6888 WBGene00020688_T22D1.11_T22D1.11_protein-coding
WBGene00006764 T3 46.4071 0.0000 hlh1_T3 ceh32_T3 991.4483 21.3641 1459.9265 67.3117 WBGene00006764_ZK721.2_unc-27_protein-coding
WBGene00004995 T3 46.4027 0.0000 hlh1_T3 nhr25_T3 1319.1329 28.4279 2442.3107 45.0495 WBGene00004995_C28C12.7_spp-10_protein-coding
WBGene00010790 T3 46.3525 0.0001 end1_T3 ceh32_T3 193.5525 4.1757 125.5018 45.4792 WBGene00010790_K12G11.3_sodh-1_protein-coding
WBGene00021036 T1 46.3305 0.0000 hlh1_T1 cnd1_T1 100.2090 2.1629 1158.5402 52.4966 WBGene00021036_W05F2.4_W05F2.4_protein-coding
WBGene00019895 T0 46.3160 0.0000 end1_T0 ceh32_T0 220.1202 4.7526 705.8242 36.3640 WBGene00019895_R05F9.12_aagr-2_protein-coding
WBGene00007867 T4 46.2689 0.0003 end1_T4 nhr25_T4 80.2054 1.7335 29.2858 49.7918 WBGene00007867_C32H11.4_C32H11.4_protein-coding
WBGene00014669 T1 46.2481 0.0000 end1_T1 pha4_T1 143.6916 3.1070 215.4620 50.7101 WBGene00014669_C06G8.3_C06G8.3_protein-coding
WBGene00021531 T3 46.2313 0.0000 end1_T3 ceh32_T3 51.2389 1.1083 50.4648 47.5643 WBGene00021531_Y42G9A.1_Y42G9A.1_protein-coding
WBGene00020688 T0 46.2136 0.0000 end1_T0 ceh32_T0 444.5304 9.6190 336.8661 38.3938 WBGene00020688_T22D1.11_T22D1.11_protein-coding
WBGene00000370 T1 46.2057 0.0000 hlh1_T1 ceh32_T1 58.8301 1.2732 204.6947 62.6162 WBGene00000370_Y73F8A.6_ccg-1_protein-coding
WBGene00013477 T3 46.1719 0.0000 hlh1_T3 ceh32_T3 1291.9242 27.9807 1199.4189 71.1447 WBGene00013477_Y69E1A.5_Y69E1A.5_protein-coding
WBGene00022191 T2 46.1401 0.0000 ceh32_T2 hlh1_T2 176.0230 3.8150 110.6907 27.5446 WBGene00022191_Y71H2B.1_Y71H2B.1_protein-coding exc: tbx37_T2 cnd1_T2
WBGene00014669 T0 46.1347 0.0000 end1_T0 ceh32_T0 198.5342 4.3034 215.4620 49.4804 WBGene00014669_C06G8.3_C06G8.3_protein-coding
WBGene00021590 T0 45.9955 0.0000 end1_T0 tbx37_T0 30.7568 0.6687 33.6604 92.6648 WBGene00021590_Y46D2A.2_Y46D2A.2_protein-coding
WBGene00015472 T3 45.9911 0.0000 hlh1_T3 ceh32_T3 840.7943 18.2817 2920.7288 61.9868 WBGene00015472_C05D9.3_C05D9.3_protein-coding
WBGene00007650 T1 45.9908 0.0000 end1_T1 pha4_T1 777.3301 16.9018 781.9613 51.4831 WBGene00007650_C17G1.3_ugt-23_protein-coding
WBGene00012544 T2 45.9717 0.0000 hlh1_T2 ceh32_T2 201.1010 4.3745 765.7837 53.6034 WBGene00012544_Y37D8A.2_Y37D8A.2_protein-coding
WBGene00003515 T4 45.9349 0.0000 hlh1_T4 ceh32_T4 1401.1839 30.5037 7731.9242 50.6251 WBGene00003515_K12F2.1_myo-3_protein-coding
WBGene00000845 T2 45.9292 0.0000 hlh1_T2 ceh32_T2 96.2643 2.0959 229.0606 56.8756 WBGene00000845_C02C2.3_cup-4_protein-coding
WBGene00011002 T0 45.8892 0.0000 end1_T0 nhr25_T0 55.4763 1.2089 29.4685 27.1854 WBGene00011002_R04B5.3_nhr-205_protein-coding
WBGene00012669 T3 45.7959 0.0041 cnd1_T3 hlh1_T3 50.9203 1.1119 32.1140 19.3240 WBGene00012669_Y39B6A.7_Y39B6A.7_protein-coding exc: ceh32_T3 tbx37_T3
WBGene00022337 T1 45.7875 0.0000 end1_T1 tbx37_T1 25.9098 0.5659 24.2728 48.9747 WBGene00022337_Y82E9BR.4_Y82E9BR.4_protein-coding
WBGene00017329 T2 45.7539 0.0000 end1_T2 ceh32_T2 36.7198 0.8026 43.0995 61.6184 WBGene00017329_F10D2.2_ugt-39_protein-coding
WBGene00000779 T0 45.6795 0.0000 hlh1_T0 end1_T0 252.2735 5.5227 1606.0732 41.7551 WBGene00000779_F28H1.2_cpn-3_protein-coding
WBGene00018986 T0 45.6673 0.0000 end1_T0 ceh32_T0 77.8042 1.7037 24.8420 58.5252 WBGene00018986_F56F10.3_cdo-1_protein-coding
WBGene00015930 T2 45.6629 0.0002 end1_T2 ceh32_T2 31.3740 0.6871 38.2163 39.2047 WBGene00015930_C17H12.4_C17H12.4_protein-coding
WBGene00003607 T2 45.6313 0.0001 end1_T2 ceh32_T2 71.9031 1.5757 219.6850 44.7387 WBGene00003607_F33D4.1_nhr-8_protein-coding
WBGene00011692 T0 45.6104 0.0000 hlh1_T0 end1_T0 42.5552 0.9330 361.9060 48.3024 WBGene00011692_T10G3.1_T10G3.1_protein-coding
WBGene00006827 T1 45.5058 0.0000 hlh1_T1 cnd1_T1 121.2377 2.6642 395.4572 65.2695 WBGene00006827_F08C6.7_unc-98_protein-coding
WBGene00015783 T1 45.4982 0.0000 end1_T1 pha4_T1 66.4084 1.4596 74.9087 53.2911 WBGene00015783_C15B12.1_C15B12.1_protein-coding
WBGene00018352 T3 45.4562 0.0020 cnd1_T3 hlh1_T3 316.9930 6.9736 304.2945 18.7527 WBGene00018352_F42G2.3_fbxc-20_protein-coding exc: tbx37_T3 ceh32_T3
WBGene00022562 T3 45.4513 0.0002 end1_T3 ceh32_T3 99.2201 2.1830 62.9992 42.8739 WBGene00022562_ZC204.12_ZC204.12_protein-coding
WBGene00013875 T1 45.4097 0.0000 end1_T1 ceh32_T1 186.7655 4.1129 259.2598 37.1845 WBGene00013875_ZC376.3_ZC376.3_protein-coding
WBGene00017327 T4 45.3918 0.0026 end1_T4 ceh32_T4 161.9670 3.5682 37.6784 32.1226 WBGene00017327_F10C1.8_F10C1.8_protein-coding
WBGene00015220 T0 45.3594 0.0000 end1_T0 ceh32_T0 127.6499 2.8142 120.1756 52.2286 WBGene00015220_B0507.3_B0507.3_protein-coding
WBGene00020522 T1 45.3255 0.0004 end1_T1 ceh32_T1 14.8106 0.3268 51.6245 58.3537 WBGene00020522_T15B7.10_T15B7.10_protein-coding
WBGene00015381 T0 45.3187 0.0000 end1_T0 ceh32_T0 131.6900 2.9059 128.9677 42.2905 WBGene00015381_C03B1.13_C03B1.13_protein-coding
WBGene00020837 T0 45.2953 0.0000 end1_T0 ceh32_T0 94.3548 2.0831 175.0931 29.8871 WBGene00020837_T27A1.5_T27A1.5_protein-coding
WBGene00011003 T0 45.2780 0.0000 end1_T0 ceh32_T0 248.1944 5.4816 159.3445 44.8238 WBGene00011003_R04B5.5_R04B5.5_protein-coding
WBGene00007513 T2 45.2598 0.0000 end1_T2 ceh32_T2 202.2656 4.4690 384.2933 38.1181 WBGene00007513_C10C6.5_wht-2_protein-coding
WBGene00016265 T0 45.2402 0.0000 end1_T0 ceh32_T0 41.4286 0.9157 37.5362 32.3349 WBGene00016265_C30F12.6_nmur-4_protein-coding
WBGene00019395 T3 45.2362 0.0002 cnd1_T3 pha4_T3 70.0458 1.5484 105.9476 31.0878 WBGene00019395_K04F10.2_K04F10.2_protein-coding exc: ceh32_T3 tbx37_T3
WBGene00021252 T2 45.2289 0.0000 end1_T2 ceh32_T2 168.3950 3.7232 143.2183 39.8525 WBGene00021252_Y22D7AL.14_cht-4_protein-coding
WBGene00012144 T3 45.2135 0.0000 end1_T3 ceh32_T3 826.6579 18.2834 892.1273 45.5028 WBGene00012144_T28H10.3_T28H10.3_protein-coding
WBGene00009768 T3 45.1873 0.0000 cnd1_T3 hlh1_T3 32.8840 0.7277 19.8024 24.3240 WBGene00009768_F46B6.2_F46B6.2_protein-coding exc: ceh32_T3 tbx37_T3
WBGene00000964 T2 45.1627 0.0000 hlh1_T2 end1_T2 433.8144 9.6056 1315.2009 58.0052 WBGene00000964_C47E12.8_dhp-2_protein-coding
WBGene00020587 T1 45.1298 0.0000 end1_T1 tbx37_T1 30.2321 0.6699 37.9297 44.8065 WBGene00020587_T19H12.1_ugt-9_protein-coding
WBGene00002138 T2 45.0902 0.0002 end1_T2 hlh1_T2 458.9474 10.1784 783.4324 28.0770 WBGene00002138_R12E2.5_inx-16_protein-coding
WBGene00018407 T3 45.0839 0.0000 hlh1_T3 ceh32_T3 133.8236 2.9683 380.1642 57.8028 WBGene00018407_F44B9.2_F44B9.2_protein-coding
WBGene00016107 T2 45.0747 0.0060 ceh32_T2 hlh1_T2 102.9785 2.2846 23.8384 30.6672 WBGene00016107_C25G6.1_C25G6.1_protein-coding exc: cnd1_T2 tbx37_T2
WBGene00002139 T0 45.0574 0.0007 end1_T0 ceh32_T0 39.8865 0.8852 349.2694 45.6611 WBGene00002139_R12E2.4_inx-17_protein-coding
WBGene00016848 T3 45.0413 0.0000 end1_T3 ceh32_T3 148.9821 3.3077 142.7177 44.8399 WBGene00016848_C50F7.10_klo-1_protein-coding
WBGene00000822 T2 44.9426 0.0000 hlh1_T2 cnd1_T2 183.7308 4.0881 1036.4767 56.9232 WBGene00000822_F40E10.3_csq-1_protein-coding
WBGene00019832 T3 44.8820 0.0000 hlh1_T3 ceh32_T3 444.2943 9.8992 3299.4155 61.3591 WBGene00019832_R02F2.2_R02F2.2_protein-coding
WBGene00007130 T0 44.8117 0.0000 end1_T0 ceh32_T0 509.4096 11.3678 408.2898 40.4584 WBGene00007130_B0272.4_B0272.4_protein-coding
WBGene00001752 T2 44.8003 0.0008 end1_T2 ceh32_T2 139.4487 3.1127 231.7686 41.1700 WBGene00001752_K08F4.7_gst-4_protein-coding
WBGene00013643 T0 44.7726 0.0000 end1_T0 pha4_T0 21.7930 0.4867 41.7008 28.5459 WBGene00013643_Y105C5A.24_Y105C5A.24_protein-coding
WBGene00012544 T1 44.7724 0.0000 hlh1_T1 ceh32_T1 165.2180 3.6902 765.7837 33.6088 WBGene00012544_Y37D8A.2_Y37D8A.2_protein-coding
WBGene00016943 T1 44.6757 0.0011 end1_T1 ceh32_T1 372.3378 8.3342 282.8241 40.1297 WBGene00016943_C55B7.4_acdh-1_protein-coding
WBGene00000452 T1 44.6107 0.0002 cnd1_T1 end1_T1 58.6671 1.3151 100.1779 33.8212 WBGene00000452_C33D12.1_ceh-31_protein-coding exc: ceh32_T1 tbx37_T1
WBGene00016874 T2 44.5963 0.0000 end1_T2 hlh1_T2 23.2626 0.5216 18.8134 40.7073 WBGene00016874_C52B11.5_C52B11.5_protein-coding
WBGene00015739 T0 44.5642 0.0000 end1_T0 ceh32_T0 43.1880 0.9691 33.2000 47.1061 WBGene00015739_C13D9.9_ugt-7_protein-coding
WBGene00000583 T0 44.5499 0.0000 hlh1_T0 ceh32_T0 11.1119 0.2494 117.0664 85.5043 WBGene00000583_C48E7.5_cof-2_protein-coding
WBGene00019277 T3 44.5257 0.0000 hlh1_T3 ceh32_T3 133.1114 2.9895 196.4978 59.2597 WBGene00019277_K01A2.1_sgcb-1_protein-coding
WBGene00022733 T3 44.4027 0.0000 cnd1_T3 hlh1_T3 94.0530 2.1182 16.5671 17.8266 WBGene00022733_ZK418.3_ZK418.3_protein-coding exc: ceh32_T3 tbx37_T3
WBGene00011936 T0 44.3010 0.0001 end1_T0 ceh32_T0 450.1025 10.1601 424.3250 37.5689 WBGene00011936_T22H2.6_pgrn-1_protein-coding
WBGene00206386 T1 44.2518 0.0000 ceh32_T1 hlh1_T1 158.0878 3.5725 86.2969 65.0264 WBGene00206386_K10C2.12_K10C2.12_protein-coding exc: tbx37_T1 cnd1_T1
WBGene00013257 T4 44.2169 0.0000 end1_T4 pha4_T4 59.9942 1.3568 60.2030 59.3283 WBGene00013257_Y57A10A.14_Y57A10A.14_protein-coding
WBGene00013147 T3 44.1993 0.0000 tbx37_T3 hlh1_T3 175.3355 3.9669 224.1752 28.4711 WBGene00013147_Y53C12C.1_eyg-1_protein-coding exc: pha4_T3 cnd1_T3 ceh32_T3
WBGene00008643 T4 44.1499 0.0023 cnd1_T4 end1_T4 119.5900 2.7087 27.0650 27.6976 WBGene00008643_F10B5.9_F10B5.9_protein-coding exc: ceh32_T4 tbx37_T4
WBGene00018841 T2 44.1153 0.0000 end1_T2 pha4_T2 28.3725 0.6431 64.5919 44.5373 WBGene00018841_F54H5.5_F54H5.5_protein-coding
WBGene00020075 T2 44.1051 0.0050 end1_T2 pha4_T2 26.5237 0.6014 26.7134 54.7660 WBGene00020075_R52.3_math-35_protein-coding
WBGene00020280 T0 44.0844 0.0001 end1_T0 cnd1_T0 21.3921 0.4853 149.5316 48.6309 WBGene00020280_T06A1.5_T06A1.5_protein-coding
WBGene00010266 T1 44.0399 0.0005 end1_T1 tbx37_T1 815.4390 18.5159 1295.4394 25.0490 WBGene00010266_F58G1.4_dct-18_protein-coding
WBGene00015933 T3 44.0179 0.0006 end1_T3 ceh32_T3 107.2556 2.4366 89.9155 42.3936 WBGene00015933_C17H12.8_C17H12.8_protein-coding
WBGene00044761 T1 44.0005 0.0066 end1_T1 ceh32_T1 61.2708 1.3925 47.7099 39.9096 WBGene00044761_Y82E9BR.23_Y82E9BR.23_protein-coding
WBGene00018035 T3 43.9581 0.0009 end1_T3 ceh32_T3 60.8174 1.3835 49.5249 43.6444 WBGene00018035_F35C8.2_sek-4_protein-coding
WBGene00007981 T2 43.9555 0.0000 hlh1_T2 ceh32_T2 103.9469 2.3648 214.4628 67.0553 WBGene00007981_C36E8.2_glb-11_protein-coding
WBGene00000139 T0 43.8975 0.0000 end1_T0 ceh32_T0 68.8592 1.5686 74.4200 79.5369 WBGene00000139_F25C8.2_amx-3_protein-coding
WBGene00013873 T2 43.8768 0.0000 end1_T2 ceh32_T2 78.6427 1.7924 143.6114 39.0460 WBGene00013873_ZC376.1_ZC376.1_protein-coding
WBGene00003991 T2 43.8255 0.0000 hlh1_T2 pha4_T2 657.4163 15.0008 553.2283 79.0607 WBGene00003991_K03E6.6_pfn-3_protein-coding
WBGene00006642 T1 43.8252 0.0002 pha4_T1 cnd1_T1 125.0926 2.8544 178.2034 38.9406 WBGene00006642_F01E11.4_tsp-16_protein-coding exc: tbx37_T1
WBGene00019055 T3 43.7974 0.0000 ceh32_T3 hlh1_T3 20.5323 0.4688 47.3173 39.0458 WBGene00019055_F58F9.1_F58F9.1_protein-coding exc: tbx37_T3 cnd1_T3
WBGene00010256 T2 43.7450 0.0797 end1_T2 ceh32_T2 275.5575 6.2992 18.3822 17.7934 WBGene00010256_F58E6.7_hrg-3_protein-coding
WBGene00009453 T2 43.6997 0.0000 end1_T2 ceh32_T2 453.7703 10.3838 474.7550 36.6064 WBGene00009453_F36A2.3_F36A2.3_protein-coding
WBGene00008091 T1 43.6804 0.0007 end1_T1 nhr25_T1 77.1472 1.7662 298.7238 21.9706 WBGene00008091_C44F1.1_C44F1.1_protein-coding
WBGene00012544 T3 43.6428 0.0000 hlh1_T3 ceh32_T3 247.1105 5.6621 765.7837 66.4015 WBGene00012544_Y37D8A.2_Y37D8A.2_protein-coding
WBGene00006642 T3 43.6320 0.0004 pha4_T3 ceh32_T3 352.2168 8.0724 178.2034 31.6951 WBGene00006642_F01E11.4_tsp-16_protein-coding exc: tbx37_T3
WBGene00020307 T3 43.6281 0.0000 end1_T3 ceh32_T3 245.8661 5.6355 269.1822 49.5304 WBGene00020307_T07D3.4_T07D3.4_protein-coding
WBGene00020509 T0 43.5976 0.0000 end1_T0 ceh32_T0 194.0599 4.4512 184.5439 38.2650 WBGene00020509_T14F9.3_hex-1_protein-coding
WBGene00000779 T2 43.5946 0.0000 hlh1_T2 ceh32_T2 1349.5101 30.9559 1606.0732 61.5686 WBGene00000779_F28H1.2_cpn-3_protein-coding
WBGene00005000 T0 43.4576 0.0001 hlh1_T0 cnd1_T0 800.2873 18.4154 56.0500 53.1063 WBGene00005000_C48E7.10_spp-15_protein-coding
WBGene00021589 T0 43.3993 0.0000 end1_T0 ceh32_T0 36.9815 0.8521 36.7805 56.0742 WBGene00021589_Y46D2A.1_Y46D2A.1_protein-coding
WBGene00009646 T4 43.3579 0.0002 ceh32_T4 hlh1_T4 18.7153 0.4316 7.6636 21.6485 WBGene00009646_F42H11.1_F42H11.1_protein-coding exc: tbx37_T4 cnd1_T4
WBGene00019911 T1 43.3378 0.0000 hlh1_T1 end1_T1 157.7058 3.6390 496.5782 46.8626 WBGene00019911_R06A10.4_R06A10.4_protein-coding
WBGene00006641 T1 43.3082 0.0000 hlh1_T1 cnd1_T1 48.7664 1.1260 86.0661 60.5231 WBGene00006641_F53B6.1_tsp-15_protein-coding
WBGene00010994 T1 43.2490 0.0000 hlh1_T1 ceh32_T1 84.3033 1.9493 226.8799 46.1829 WBGene00010994_R03E1.3_lgc-25_protein-coding
WBGene00011083 T0 43.2469 0.0000 end1_T0 ceh32_T0 673.1215 15.5646 138.2005 38.1406 WBGene00011083_R07B1.12_glo-1_protein-coding
WBGene00018351 T2 43.2179 0.0000 end1_T2 ceh32_T2 55.8240 1.2917 93.4838 48.1934 WBGene00018351_F42G2.2_F42G2.2_protein-coding
WBGene00016943 T0 43.2175 0.0002 end1_T0 ceh32_T0 115.5893 2.6746 282.8241 57.6350 WBGene00016943_C55B7.4_acdh-1_protein-coding
WBGene00003996 T1 43.2118 0.0000 end1_T1 pha4_T1 354.6548 8.2074 1101.5057 46.0725 WBGene00003996_C34G6.4_pgp-2_protein-coding
WBGene00007811 T0 43.0990 0.0000 end1_T0 ceh32_T0 1981.4894 45.9753 974.4212 39.5083 WBGene00007811_C29F7.2_C29F7.2_protein-coding
WBGene00000005 T0 43.0946 0.0000 end1_T0 tbx37_T0 17.5240 0.4066 48.0782 46.8646 WBGene00000005_T13A10.10_aat-4_protein-coding
WBGene00012834 T0 43.0168 0.0001 end1_T0 ceh32_T0 443.5556 10.3112 224.4708 34.4327 WBGene00012834_Y43F8C.13_Y43F8C.13_protein-coding
WBGene00018352 T4 42.9282 0.0006 cnd1_T4 hlh1_T4 294.5808 6.8622 304.2945 22.5666 WBGene00018352_F42G2.3_fbxc-20_protein-coding exc: tbx37_T4 ceh32_T4
WBGene00017923 T2 42.8906 0.0000 hlh1_T2 end1_T2 78.4255 1.8285 222.1176 51.7181 WBGene00017923_F29B9.8_F29B9.8_protein-coding
WBGene00006825 T1 42.8849 0.0000 hlh1_T1 pha4_T1 176.9193 4.1254 760.6369 45.3978 WBGene00006825_F13C5.6_unc-96_protein-coding
WBGene00015220 T2 42.8708 0.0000 end1_T2 ceh32_T2 86.9801 2.0289 120.1756 60.5662 WBGene00015220_B0507.3_B0507.3_protein-coding
WBGene00010266 T2 42.8560 0.0001 end1_T2 hlh1_T2 1200.0087 28.0010 1295.4394 25.7055 WBGene00010266_F58G1.4_dct-18_protein-coding
WBGene00001761 T0 42.8553 0.0004 end1_T0 nhr25_T0 668.3185 15.5948 281.2165 28.0815 WBGene00001761_T26C5.1_gst-13_protein-coding
WBGene00022549 T3 42.7867 0.3444 end1_T3 pha4_T3 7.0554 0.1649 6.2973 17.6956 WBGene00022549_ZC196.5_ZC196.5_protein-coding
WBGene00008603 T3 42.7699 0.0000 hlh1_T3 nhr25_T3 172.0203 4.0220 181.7464 36.7683 WBGene00008603_F09B9.4_F09B9.4_protein-coding
WBGene00017060 T3 42.7518 0.0000 hlh1_T3 nhr25_T3 134.1335 3.1375 310.7954 45.9234 WBGene00017060_D2063.1_D2063.1_protein-coding
WBGene00019277 T0 42.7299 0.0000 hlh1_T0 ceh32_T0 30.8014 0.7208 196.4978 35.3854 WBGene00019277_K01A2.1_sgcb-1_protein-coding
WBGene00015739 T1 42.7152 0.0001 end1_T1 ceh32_T1 32.5610 0.7623 33.2000 36.6512 WBGene00015739_C13D9.9_ugt-7_protein-coding
WBGene00011539 T1 42.6573 0.0000 end1_T1 pha4_T1 33.5461 0.7864 60.7156 46.5129 WBGene00011539_T06E6.5_fbxa-135_protein-coding
WBGene00021060 T4 42.6572 0.0000 end1_T4 ceh32_T4 150.7804 3.5347 66.5668 56.5679 WBGene00021060_W06B11.3_dct-11_protein-coding
WBGene00015739 T2 42.6298 0.0000 end1_T2 ceh32_T2 31.5650 0.7404 33.2000 54.0663 WBGene00015739_C13D9.9_ugt-7_protein-coding
WBGene00006588 T1 42.5875 0.0000 hlh1_T1 cnd1_T1 369.4589 8.6753 3187.7645 60.3631 WBGene00006588_C14F5.3_tnt-3_protein-coding
WBGene00021852 T1 42.5463 0.0000 end1_T1 ceh32_T1 302.2505 7.1040 700.9763 32.7858 WBGene00021852_Y54F10AM.8_Y54F10AM.8_protein-coding
WBGene00019298 T2 42.5459 0.0000 end1_T2 ceh32_T2 947.2279 22.2637 759.7495 37.7675 WBGene00019298_K02D7.1_K02D7.1_protein-coding
WBGene00015981 T0 42.5155 0.0000 end1_T0 ceh32_T0 450.2819 10.5910 124.8900 44.4097 WBGene00015981_C18G1.2_elt-7_protein-coding
WBGene00020307 T1 42.5055 0.0003 end1_T1 ceh32_T1 165.1901 3.8863 269.1822 30.9297 WBGene00020307_T07D3.4_T07D3.4_protein-coding
WBGene00004773 T0 42.5013 0.0000 hlh1_T0 cnd1_T0 46.7968 1.1011 702.4396 36.8034 WBGene00004773_F15C11.1_sem-4_protein-coding
WBGene00015930 T3 42.4952 0.0000 end1_T3 pha4_T3 19.3728 0.4559 38.2163 54.0464 WBGene00015930_C17H12.4_C17H12.4_protein-coding
WBGene00009255 T2 42.3847 0.0013 end1_T2 ceh32_T2 31.8500 0.7515 133.7058 47.8648 WBGene00009255_F29F11.2_ugt-34_protein-coding
WBGene00007594 T1 42.3699 0.0002 hlh1_T1 ceh32_T1 28.9244 0.6827 56.4367 62.4651 WBGene00007594_C15A7.1_lgc-23_protein-coding
WBGene00004030 T3 42.3527 0.0000 end1_T3 ceh32_T3 51.0784 1.2060 49.6255 62.7371 WBGene00004030_F07C6.1_pin-2_protein-coding
WBGene00006827 T2 42.3162 0.0000 hlh1_T2 end1_T2 149.4295 3.5313 395.4572 59.1112 WBGene00006827_F08C6.7_unc-98_protein-coding
WBGene00009240 T4 42.3104 0.1183 pha4_T4 end1_T4 25.5210 0.6032 9.0942 23.0400 WBGene00009240_F28H7.7_F28H7.7_protein-coding exc: tbx37_T4
WBGene00017154 T1 42.2431 0.0002 pha4_T1 end1_T1 215.2294 5.0950 543.5648 30.0806 WBGene00017154_F01E11.1_ugt-57_protein-coding exc: tbx37_T1
WBGene00003786 T0 42.2397 0.0000 end1_T0 ceh32_T0 21.7317 0.5145 1006.8923 46.7582 WBGene00003786_VC5.3_npa-1_protein-coding
WBGene00010593 T4 42.2353 0.0000 hlh1_T4 tbx37_T4 334.8072 7.9272 845.9364 69.9789 WBGene00010593_K06A4.3_gsnl-1_protein-coding
WBGene00006637 T1 42.2260 0.0000 hlh1_T1 cnd1_T1 84.2308 1.9948 469.1872 49.6089 WBGene00006637_B0563.2_tsp-11_protein-coding
WBGene00018348 T3 42.2140 0.0056 ceh32_T3 hlh1_T3 68.8329 1.6306 21.5147 21.5135 WBGene00018348_F42C5.6_F42C5.6_protein-coding exc: tbx37_T3 cnd1_T3
WBGene00012531 T2 42.1408 0.0000 end1_T2 ceh32_T2 196.7714 4.6694 472.0762 35.1940 WBGene00012531_Y32F6B.1_Y32F6B.1_protein-coding
WBGene00009048 T0 42.1334 0.0000 end1_T0 ceh32_T0 461.6101 10.9559 413.7753 37.7712 WBGene00009048_F22B8.6_cth-1_protein-coding
WBGene00020471 T3 42.1305 0.0000 hlh1_T3 cnd1_T3 19.0830 0.4530 48.0421 84.2679 WBGene00020471_T13B5.3_pho-14_protein-coding
WBGene00019473 T2 42.1202 0.0001 end1_T2 ceh32_T2 37.4336 0.8887 69.9260 34.0572 WBGene00019473_K07C6.5_cyp-35A5_protein-coding
WBGene00015469 T1 42.1147 0.0000 end1_T1 pha4_T1 44.6593 1.0604 44.9399 52.8186 WBGene00015469_C05D2.8_C05D2.8_protein-coding
WBGene00019986 T3 42.0926 0.0000 end1_T3 ceh32_T3 76.9608 1.8284 80.3844 47.8081 WBGene00019986_R09F10.1_R09F10.1_protein-coding
WBGene00003371 T1 42.0827 0.0000 hlh1_T1 cnd1_T1 765.2854 18.1853 2900.0770 53.9107 WBGene00003371_F09F7.2_mlc-3_protein-coding
WBGene00018350 T0 42.0531 0.0000 end1_T0 hlh1_T0 14.9878 0.3564 540.0985 38.7915 WBGene00018350_F42C5.10_ifo-1_protein-coding
WBGene00013873 T1 41.9862 0.0000 end1_T1 ceh32_T1 94.4448 2.2494 143.6114 34.2385 WBGene00013873_ZC376.1_ZC376.1_protein-coding
WBGene00010296 T2 41.9498 0.0003 end1_T2 ceh32_T2 75.2345 1.7934 103.0271 38.8556 WBGene00010296_F59A1.10_dgat-2_protein-coding
WBGene00001250 T1 41.9338 0.0001 end1_T1 ceh32_T1 356.9997 8.5134 560.8723 30.7640 WBGene00001250_C33D3.1_elt-2_protein-coding
WBGene00019373 T1 41.8932 0.0000 end1_T1 pha4_T1 47.5549 1.1351 187.4429 49.0599 WBGene00019373_K04A8.1_K04A8.1_protein-coding
WBGene00012911 T2 41.8661 0.0001 end1_T2 ceh32_T2 46.8066 1.1180 79.0974 30.3762 WBGene00012911_Y46G5A.21_acl-7_protein-coding
WBGene00019373 T0 41.8603 0.0000 end1_T0 ceh32_T0 27.0629 0.6465 187.4429 61.2308 WBGene00019373_K04A8.1_K04A8.1_protein-coding
WBGene00013962 T0 41.8098 0.0000 cnd1_T0 hlh1_T0 57.4164 1.3733 1559.3929 38.1287 WBGene00013962_ZK287.1_ZK287.1_protein-coding exc: tbx37_T0 ceh32_T0
WBGene00017329 T0 41.7914 0.0000 end1_T0 ceh32_T0 41.7702 0.9995 43.0995 45.1733 WBGene00017329_F10D2.2_ugt-39_protein-coding
WBGene00020471 T2 41.7811 0.0000 hlh1_T2 end1_T2 15.2441 0.3649 48.0421 74.6794 WBGene00020471_T13B5.3_pho-14_protein-coding
WBGene00019927 T3 41.7662 0.0000 hlh1_T3 ceh32_T3 354.3546 8.4842 1200.6984 55.1306 WBGene00019927_R07C3.11_fbxc-24_protein-coding
WBGene00008102 T3 41.7231 0.0000 end1_T3 ceh32_T3 566.5769 13.5795 374.9842 45.4050 WBGene00008102_C44H9.7_C44H9.7_protein-coding
WBGene00006452 T3 41.7043 0.0000 hlh1_T3 ceh32_T3 3357.6694 80.5113 2143.6390 70.3334 WBGene00006452_R148.6_heh-1_protein-coding
WBGene00000981 T0 41.6980 0.0000 end1_T0 ceh32_T0 208.3728 4.9972 180.5651 42.2818 WBGene00000981_C45B11.3_dhs-18_protein-coding
WBGene00013257 T2 41.6682 0.0000 end1_T2 pha4_T2 86.8505 2.0843 60.2030 45.9951 WBGene00013257_Y57A10A.14_Y57A10A.14_protein-coding
WBGene00000964 T3 41.6521 0.0000 hlh1_T3 nhr25_T3 385.1989 9.2480 1315.2009 41.4523 WBGene00000964_C47E12.8_dhp-2_protein-coding
WBGene00013875 T0 41.5863 0.0000 end1_T0 ceh32_T0 286.7760 6.8959 259.2598 37.2918 WBGene00013875_ZC376.3_ZC376.3_protein-coding
WBGene00008706 T1 41.5770 0.0000 end1_T1 ceh32_T1 422.0894 10.1520 451.3483 35.8142 WBGene00008706_F11E6.1_gba-3_protein-coding
WBGene00015407 T1 41.5765 0.0000 hlh1_T1 end1_T1 43.4769 1.0457 150.7268 46.0307 WBGene00015407_C03H5.5_C03H5.5_protein-coding
WBGene00001506 T3 41.5703 0.0001 end1_T3 ceh32_T3 120.5356 2.8996 96.6502 49.9171 WBGene00001506_EGAP9.2_fut-2_protein-coding
WBGene00005246 T4 41.5479 0.7978 cnd1_T4 hlh1_T4 10.7367 0.2584 2.5368 7.9787 WBGene00005246_C02E7.2_srh-21_protein-coding exc: ceh32_T4 tbx37_T4
WBGene00018841 T0 41.5469 0.0004 end1_T0 ceh32_T0 10.8554 0.2613 64.5919 43.9569 WBGene00018841_F54H5.5_F54H5.5_protein-coding
WBGene00000822 T3 41.5097 0.0000 hlh1_T3 cnd1_T3 435.2326 10.4851 1036.4767 73.2793 WBGene00000822_F40E10.3_csq-1_protein-coding
WBGene00018459 T0 41.4565 nan end1_T0 hlh1_T0 18.4481 0.4450 0.0000 nan WBGene00018459_F45D11.14_F45D11.14_protein-coding
WBGene00015968 T1 41.4066 0.0000 end1_T1 hlh1_T1 34.4845 0.8328 44.1488 55.7541 WBGene00015968_C18C4.7_C18C4.7_protein-coding
WBGene00007981 T1 41.3992 0.0000 hlh1_T1 cnd1_T1 76.4069 1.8456 214.4628 60.8487 WBGene00007981_C36E8.2_glb-11_protein-coding
WBGene00010342 T2 41.3790 0.0139 end1_T2 hlh1_T2 33.0502 0.7987 68.8170 18.8155 WBGene00010342_F59F5.3_F59F5.3_protein-coding
WBGene00000430 T2 41.3483 0.0069 ceh32_T2 nhr25_T2 636.1971 15.3863 151.1171 19.0741 WBGene00000430_C16C2.1_ceh-5_protein-coding exc: tbx37_T2 cnd1_T2
WBGene00009903 T4 41.3218 0.0005 end1_T4 ceh32_T4 43.3747 1.0497 14.7015 77.4514 WBGene00009903_F49E12.10_F49E12.10_protein-coding
WBGene00016023 T1 41.3025 0.0000 end1_T1 pha4_T1 149.7579 3.6259 55.9418 40.9063 WBGene00016023_C23H5.1_prmt-6_protein-coding
WBGene00020587 T2 41.2940 0.0000 end1_T2 pha4_T2 21.1079 0.5112 37.9297 84.3469 WBGene00020587_T19H12.1_ugt-9_protein-coding
WBGene00000445 T1 41.2697 0.0002 pha4_T1 hlh1_T1 100.8650 2.4440 196.9619 29.0093 WBGene00000445_F29F11.5_ceh-22_protein-coding exc: tbx37_T1
WBGene00019911 T2 41.2618 0.0000 hlh1_T2 ceh32_T2 144.6743 3.5063 496.5782 53.4063 WBGene00019911_R06A10.4_R06A10.4_protein-coding
WBGene00010215 T1 41.2358 0.0001 end1_T1 pha4_T1 28.3292 0.6870 21.6538 58.0610 WBGene00010215_F57G8.6_nhr-193_protein-coding
WBGene00018984 T0 41.2065 0.0000 end1_T0 ceh32_T0 19.5421 0.4742 112.3450 68.5541 WBGene00018984_F56F10.1_F56F10.1_protein-coding
WBGene00011330 T0 41.1864 0.0000 end1_T0 hlh1_T0 13.3401 0.3239 495.1974 41.4813 WBGene00011330_T01D3.6_T01D3.6_protein-coding
WBGene00016542 T3 41.1680 0.0000 end1_T3 hlh1_T3 100.0758 2.4309 116.8572 32.7932 WBGene00016542_C39H7.4_C39H7.4_protein-coding
WBGene00013693 T0 41.1111 0.0000 end1_T0 ceh32_T0 450.1077 10.9486 874.7768 35.5230 WBGene00013693_Y105E8B.9_Y105E8B.9_protein-coding
WBGene00016533 T4 41.1072 0.0029 pha4_T4 cnd1_T4 130.0221 3.1630 23.0584 31.6753 WBGene00016533_C39D10.6_C39D10.6_protein-coding exc: tbx37_T4
WBGene00001761 T1 41.0841 0.0001 end1_T1 pha4_T1 426.1394 10.3724 281.2165 36.3114 WBGene00001761_T26C5.1_gst-13_protein-coding
WBGene00009827 T4 41.0776 0.0000 ceh32_T4 end1_T4 223.2752 5.4354 182.6966 36.3117 WBGene00009827_F47G4.6_hmg-6_protein-coding exc: tbx37_T4 cnd1_T4
WBGene00019424 T3 41.0455 0.0549 cnd1_T3 hlh1_T3 58.6898 1.4299 33.4589 16.2407 WBGene00019424_K06A1.1_aptf-1_protein-coding exc: tbx37_T3 ceh32_T3
WBGene00006637 T2 41.0041 0.0000 hlh1_T2 cnd1_T2 166.1954 4.0531 469.1872 49.6078 WBGene00006637_B0563.2_tsp-11_protein-coding
WBGene00044049 T1 40.9625 0.0000 hlh1_T1 end1_T1 64.9269 1.5850 248.8999 52.8441 WBGene00044049_C41C4.10_sfxn-5_protein-coding
WBGene00015449 T2 40.9551 0.0003 end1_T2 ceh32_T2 33.3183 0.8135 50.2606 40.6348 WBGene00015449_C04F5.7_ugt-63_protein-coding
WBGene00018646 T4 40.9353 0.0142 end1_T4 pha4_T4 63.2533 1.5452 18.6348 46.9980 WBGene00018646_F49F1.6_mul-1_protein-coding
WBGene00010296 T3 40.8792 0.0000 end1_T3 ceh32_T3 54.8587 1.3420 103.0271 46.2943 WBGene00010296_F59A1.10_dgat-2_protein-coding
WBGene00008900 T3 40.8518 0.0003 end1_T3 pha4_T3 19.7223 0.4828 15.5478 71.7332 WBGene00008900_F16H6.10_F16H6.10_protein-coding
WBGene00016883 T0 40.8173 0.0000 end1_T0 ceh32_T0 14.3730 0.3521 65.6164 35.1510 WBGene00016883_C52E2.4_C52E2.4_protein-coding
WBGene00010983 T1 40.7791 0.0000 end1_T1 pha4_T1 51.9439 1.2738 97.7458 41.8490 WBGene00010983_R03A10.3_mocs-1_protein-coding
WBGene00017866 T0 40.7700 0.0000 hlh1_T0 cnd1_T0 39.4691 0.9681 708.4180 45.5412 WBGene00017866_F27D9.8_stn-2_protein-coding
WBGene00009453 T1 40.7249 0.0000 end1_T1 pha4_T1 540.4236 13.2701 474.7550 41.0705 WBGene00009453_F36A2.3_F36A2.3_protein-coding
WBGene00009601 T3 40.7082 0.0078 cnd1_T3 hlh1_T3 11.1020 0.2727 12.4608 26.5848 WBGene00009601_F40G12.6_F40G12.6_protein-coding exc: ceh32_T3 tbx37_T3
WBGene00013081 T1 40.6316 0.0001 hlh1_T1 cnd1_T1 1052.6304 25.9067 345.2829 52.8383 WBGene00013081_Y51A2D.14_Y51A2D.14_protein-coding
WBGene00009029 T0 40.6217 0.0000 hlh1_T0 cnd1_T0 24.8364 0.6114 236.7572 50.7783 WBGene00009029_F21H7.3_F21H7.3_protein-coding
WBGene00004096 T1 40.5939 0.0000 end1_T1 hlh1_T1 75.9968 1.8721 92.8963 31.9208 WBGene00004096_F40F8.7_pqm-1_protein-coding
WBGene00008542 T3 40.5783 0.0003 end1_T3 pha4_T3 117.7361 2.9015 146.7358 43.7917 WBGene00008542_F07A5.3_scav-6_protein-coding
WBGene00018353 T0 40.5778 0.0016 end1_T0 ceh32_T0 8.6937 0.2142 8.7127 31.7051 WBGene00018353_F42G2.4_fbxa-182_protein-coding
WBGene00012013 T3 40.5776 0.0000 end1_T3 pha4_T3 86.0898 2.1216 112.6839 60.2051 WBGene00012013_T25B9.7_ugt-54_protein-coding
WBGene00006683 T2 40.5671 0.0000 hlh1_T2 pha4_T2 108.1661 2.6663 1261.3517 43.8534 WBGene00006683_Y47D3B.5_twk-31_protein-coding
WBGene00006827 T3 40.5546 0.0000 hlh1_T3 ceh32_T3 161.8438 3.9908 395.4572 55.2042 WBGene00006827_F08C6.7_unc-98_protein-coding
WBGene00022497 T4 40.5423 0.0001 end1_T4 hlh1_T4 575.1830 14.1872 22.9676 18.6128 WBGene00022497_Y119D3B.21_Y119D3B.21_protein-coding
WBGene00001000 T2 40.5370 0.0000 hlh1_T2 end1_T2 493.6742 12.1784 2006.1105 31.5479 WBGene00001000_C18A11.7_dim-1_protein-coding
WBGene00011539 T2 40.4172 0.0000 end1_T2 ceh32_T2 44.5409 1.1020 60.7156 41.4307 WBGene00011539_T06E6.5_fbxa-135_protein-coding
WBGene00007685 T4 40.4009 0.0000 end1_T4 ceh32_T4 158.1967 3.9157 75.1796 55.5342 WBGene00007685_C18E9.5_C18E9.5_protein-coding
WBGene00010083 T1 40.3688 0.0003 end1_T1 pha4_T1 68.6733 1.7011 296.8148 38.0193 WBGene00010083_F55B11.1_F55B11.1_protein-coding
WBGene00020886 T0 40.3363 0.0000 hlh1_T0 cnd1_T0 517.3463 12.8258 1410.4744 37.3745 WBGene00020886_T28B4.3_ttr-6_protein-coding
WBGene00013257 T0 40.3348 0.0000 end1_T0 ceh32_T0 129.4687 3.2098 60.2030 48.2892 WBGene00013257_Y57A10A.14_Y57A10A.14_protein-coding
WBGene00018210 T1 40.3290 0.0022 end1_T1 nhr25_T1 178.4579 4.4251 185.2631 23.7975 WBGene00018210_F39G3.5_F39G3.5_protein-coding
WBGene00000583 T2 40.2744 0.0000 hlh1_T2 end1_T2 34.9966 0.8690 117.0664 63.4378 WBGene00000583_C48E7.5_cof-2_protein-coding
WBGene00020590 T4 40.2705 0.0045 pha4_T4 end1_T4 97.0014 2.4087 107.5999 23.3260 WBGene00020590_T19H12.6_T19H12.6_protein-coding exc: tbx37_T4
WBGene00004990 T4 40.2211 0.0036 end1_T4 nhr25_T4 2118.4980 52.6713 104.4586 41.3041 WBGene00004990_T08A9.9_spp-5_protein-coding
WBGene00002069 T0 40.2200 0.0000 hlh1_T0 pha4_T0 77.4040 1.9245 771.7951 32.2452 WBGene00002069_C04F12.3_ikb-1_protein-coding
WBGene00019055 T4 40.1683 0.0000 ceh32_T4 nhr25_T4 50.0759 1.2467 47.3173 55.2448 WBGene00019055_F58F9.1_F58F9.1_protein-coding exc: tbx37_T4 cnd1_T4
WBGene00013693 T1 40.1629 0.0001 end1_T1 nhr25_T1 292.9515 7.2941 874.7768 20.4792 WBGene00013693_Y105E8B.9_Y105E8B.9_protein-coding
WBGene00009394 T0 40.1500 0.0484 end1_T0 ceh32_T0 7.7836 0.1939 19.1775 47.0352 WBGene00009394_F35C5.6_clec-63_protein-coding
WBGene00016282 T2 40.1375 0.0012 end1_T2 ceh32_T2 44.8833 1.1182 100.1253 32.1403 WBGene00016282_C31B8.7_C31B8.7_protein-coding
WBGene00007507 T1 40.0689 0.0000 end1_T1 pha4_T1 242.6041 6.0547 137.8764 41.4119 WBGene00007507_C10C5.3_C10C5.3_protein-coding
WBGene00020130 T1 40.0530 0.0000 hlh1_T1 cnd1_T1 196.6616 4.9100 922.7370 49.7999 WBGene00020130_SSSD1.1_igcm-2_protein-coding
WBGene00020837 T2 39.9432 0.0000 end1_T2 ceh32_T2 181.3250 4.5396 175.0931 37.8604 WBGene00020837_T27A1.5_T27A1.5_protein-coding
WBGene00019227 T2 39.9112 0.0000 hlh1_T2 cnd1_T2 79.1498 1.9831 320.1343 67.6642 WBGene00019227_H22K11.4_sgca-1_protein-coding
WBGene00020455 T3 39.8645 0.0004 end1_T3 ceh32_T3 74.6432 1.8724 55.4350 46.5335 WBGene00020455_T12B5.8_fbxa-59_protein-coding
WBGene00003941 T4 39.8267 0.0000 end1_T4 ceh32_T4 439.5305 11.0361 106.1754 52.1013 WBGene00003941_Y71H2AL.1_pbo-1_protein-coding
WBGene00022047 T4 39.7899 0.0011 end1_T4 ceh32_T4 104.2929 2.6211 25.4573 43.1305 WBGene00022047_Y66H1A.5_Y66H1A.5_protein-coding
WBGene00011903 T0 39.7508 0.0000 end1_T0 hlh1_T0 24.5795 0.6183 18.9854 66.9118 WBGene00011903_T21E8.5_T21E8.5_protein-coding
WBGene00016722 T2 39.7383 0.0000 hlh1_T2 cnd1_T2 99.0559 2.4927 406.0564 64.9301 WBGene00016722_C46G7.2_C46G7.2_protein-coding
WBGene00004061 T3 39.6651 0.0001 end1_T3 pha4_T3 22.1870 0.5594 67.3296 51.9736 WBGene00004061_T02D1.5_pmp-4_protein-coding
WBGene00018407 T1 39.6507 0.0000 hlh1_T1 cnd1_T1 73.1606 1.8451 380.1642 56.7208 WBGene00018407_F44B9.2_F44B9.2_protein-coding
WBGene00044697 T0 39.6505 0.0449 end1_T0 ceh32_T0 14.5906 0.3680 6.0926 38.3891 WBGene00044697_K05F6.11_poml-4_protein-coding
WBGene00004150 T0 39.6432 0.0224 end1_T0 nhr25_T0 15.0403 0.3794 28.8499 18.2869 WBGene00004150_T16G1.1_pqn-67_protein-coding
WBGene00000139 T2 39.6429 0.0000 end1_T2 ceh32_T2 48.7383 1.2294 74.4200 42.0876 WBGene00000139_F25C8.2_amx-3_protein-coding
WBGene00017266 T3 39.6418 0.0001 hlh1_T3 ceh32_T3 22.5179 0.5680 18.5464 121.4331 WBGene00017266_F08F3.10_F08F3.10_protein-coding
WBGene00012225 T2 39.6133 0.0000 hlh1_T2 cnd1_T2 26.6691 0.6732 163.9517 55.0079 WBGene00012225_W03G11.3_W03G11.3_protein-coding
WBGene00018984 T4 39.6110 0.0000 end1_T4 nhr25_T4 141.1336 3.5630 112.3450 42.7927 WBGene00018984_F56F10.1_F56F10.1_protein-coding
WBGene00010277 T3 39.5868 0.0017 end1_T3 pha4_T3 51.8993 1.3110 29.8303 61.4654 WBGene00010277_F58G6.7_F58G6.7_protein-coding
WBGene00015177 T3 39.5561 0.0000 hlh1_T3 ceh32_T3 98.6910 2.4950 923.7630 49.8892 WBGene00015177_B0416.1_tmc-2_protein-coding
WBGene00010083 T2 39.5204 0.0011 end1_T2 ceh32_T2 78.2295 1.9795 296.8148 30.6437 WBGene00010083_F55B11.1_F55B11.1_protein-coding
WBGene00044761 T0 39.5202 0.0044 end1_T0 tbx37_T0 35.9581 0.9099 47.7099 28.7251 WBGene00044761_Y82E9BR.23_Y82E9BR.23_protein-coding
WBGene00017014 T4 39.4856 0.0067 cnd1_T4 hlh1_T4 521.7456 13.2136 51.1858 17.8315 WBGene00017014_D1009.5_dylt-2_protein-coding exc: ceh32_T4 tbx37_T4
WBGene00219310 T3 39.4482 0.0008 cnd1_T3 end1_T3 418.4252 10.6070 164.3899 18.7535 WBGene00219310_C17E4.19_C17E4.19_protein-coding exc: ceh32_T3 tbx37_T3
WBGene00001578 T2 39.4219 0.0000 end1_T2 ceh32_T2 150.8758 3.8272 174.9069 34.5519 WBGene00001578_R12A1.4_ges-1_protein-coding
WBGene00018763 T3 39.4105 0.0000 hlh1_T3 ceh32_T3 311.9209 7.9147 394.6393 58.8075 WBGene00018763_F53F10.1_F53F10.1_protein-coding
WBGene00001506 T1 39.3957 0.0009 end1_T1 pha4_T1 63.7029 1.6170 96.6502 36.0458 WBGene00001506_EGAP9.2_fut-2_protein-coding
WBGene00044705 T4 39.3117 0.0000 ceh32_T4 nhr25_T4 82.2056 2.0911 18.9080 36.0695 WBGene00044705_T22F3.12_T22F3.12_protein-coding exc: tbx37_T4 cnd1_T4
WBGene00000370 T2 39.2950 0.0000 hlh1_T2 pha4_T2 66.5212 1.6929 204.6947 69.2138 WBGene00000370_Y73F8A.6_ccg-1_protein-coding
WBGene00021593 T3 39.2772 0.0059 pha4_T3 ceh32_T3 66.2078 1.6857 16.1141 32.3430 WBGene00021593_Y46E12A.3_Y46E12A.3_protein-coding exc: tbx37_T3
WBGene00015783 T2 39.2485 0.0000 end1_T2 ceh32_T2 78.7903 2.0075 74.9087 43.2866 WBGene00015783_C15B12.1_C15B12.1_protein-coding
WBGene00002137 T1 39.2127 0.0000 end1_T1 hlh1_T1 169.1061 4.3125 755.7798 26.5326 WBGene00002137_R12E2.9_inx-15_protein-coding
WBGene00019849 T4 39.2090 0.1089 cnd1_T4 nhr25_T4 35.9843 0.9178 17.5592 19.5122 WBGene00019849_R03H4.1_oac-40_protein-coding exc: ceh32_T4 tbx37_T4
WBGene00044481 T2 39.1815 0.0000 end1_T2 pha4_T2 37.2245 0.9501 28.0106 46.7907 WBGene00044481_ZK185.5_ZK185.5_protein-coding
WBGene00006321 T1 39.1795 0.0000 hlh1_T1 end1_T1 985.4629 25.1525 2084.5186 43.3637 WBGene00006321_T22B2.4_sup-12_protein-coding
WBGene00018100 T3 39.1779 0.0003 end1_T3 ceh32_T3 41.9444 1.0706 58.0079 36.9278 WBGene00018100_F36H5.1_math-26_protein-coding
WBGene00001244 T1 39.1766 0.0001 pha4_T1 cnd1_T1 405.4020 10.3481 731.9389 33.8738 WBGene00001244_F41H10.8_elo-6_protein-coding exc: tbx37_T1
WBGene00000609 T3 39.1294 0.9633 end1_T3 ceh32_T3 16.4078 0.4193 6.7050 3.9974 WBGene00000609_F11G11.11_col-20_protein-coding
WBGene00018877 T2 39.1165 0.0000 end1_T2 ceh32_T2 241.2796 6.1682 527.4465 33.4182 WBGene00018877_F55D10.1_aman-1_protein-coding
WBGene00011832 T1 39.1156 0.0000 hlh1_T1 cnd1_T1 195.9701 5.0100 1061.9997 48.1318 WBGene00011832_T19B10.3_T19B10.3_protein-coding
WBGene00001157 T0 39.0838 0.0000 end1_T0 nhr25_T0 166.2072 4.2526 151.4468 28.7595 WBGene00001157_F01G10.2_ech-8_protein-coding
WBGene00020309 T3 39.0784 0.0003 end1_T3 pha4_T3 22.5576 0.5772 29.1677 51.5647 WBGene00020309_T07D3.6_T07D3.6_protein-coding
WBGene00011893 T2 39.0738 0.0009 end1_T2 ceh32_T2 19.3092 0.4942 75.6292 34.1479 WBGene00011893_T21C9.6_T21C9.6_protein-coding
WBGene00006764 T0 39.0693 0.0000 hlh1_T0 end1_T0 250.3166 6.4070 1459.9265 36.4431 WBGene00006764_ZK721.2_unc-27_protein-coding
WBGene00044107 T3 39.0445 0.0012 end1_T3 pha4_T3 207.6925 5.3194 66.4011 73.0018 WBGene00044107_F58G6.9_F58G6.9_protein-coding
WBGene00021060 T3 39.0360 0.0000 end1_T3 ceh32_T3 115.0589 2.9475 66.5668 48.7905 WBGene00021060_W06B11.3_dct-11_protein-coding
WBGene00014669 T2 39.0314 0.0000 end1_T2 ceh32_T2 136.2646 3.4912 215.4620 39.6913 WBGene00014669_C06G8.3_C06G8.3_protein-coding
WBGene00013665 T2 39.0070 0.0194 cnd1_T2 hlh1_T2 135.5723 3.4756 58.7671 18.5759 WBGene00013665_Y105C5B.29_hlh-32_protein-coding exc: ceh32_T2 tbx37_T2
WBGene00018392 T1 38.9996 0.0000 hlh1_T1 end1_T1 64.7087 1.6592 384.8269 41.7169 WBGene00018392_F43E2.3_insc-1_protein-coding
WBGene00012536 T0 38.9956 0.0000 end1_T0 hlh1_T0 18.6805 0.4790 43.9250 36.7556 WBGene00012536_Y37A1A.3_Y37A1A.3_protein-coding
WBGene00020449 T4 38.9751 0.0019 end1_T4 ceh32_T4 48.5685 1.2461 23.8281 43.2548 WBGene00020449_T12B5.2_fbxa-54_protein-coding
WBGene00005000 T1 38.9416 0.0000 hlh1_T1 cnd1_T1 2460.9831 63.1968 56.0500 44.2974 WBGene00005000_C48E7.10_spp-15_protein-coding
WBGene00001476 T4 38.9386 0.0003 end1_T4 ceh32_T4 107.7458 2.7671 76.9781 45.7228 WBGene00001476_K08C7.2_fmo-1_protein-coding
WBGene00016217 T3 38.9220 0.0000 end1_T3 pha4_T3 110.6875 2.8438 37.0804 75.9963 WBGene00016217_C29F9.2_C29F9.2_protein-coding
WBGene00013716 T3 38.9142 0.0000 end1_T3 ceh32_T3 122.6987 3.1531 120.4143 45.8983 WBGene00013716_Y106G6H.1_Y106G6H.1_protein-coding
WBGene00015220 T1 38.9050 0.0000 end1_T1 pha4_T1 83.7693 2.1532 120.1756 46.9994 WBGene00015220_B0507.3_B0507.3_protein-coding
WBGene00010925 T0 38.8682 0.0000 end1_T0 ceh32_T0 162.3501 4.1769 312.7097 34.8785 WBGene00010925_M153.2_M153.2_protein-coding
WBGene00007431 T3 38.8563 0.0871 end1_T3 pha4_T3 15.0384 0.3870 18.2676 38.6994 WBGene00007431_C08B6.11_C08B6.11_protein-coding
WBGene00021031 T1 38.8352 0.0006 pha4_T1 ceh32_T1 586.2088 15.0948 47.4596 33.0102 WBGene00021031_W04H10.2_W04H10.2_protein-coding exc: tbx37_T1
WBGene00219310 T4 38.8206 0.0005 cnd1_T4 end1_T4 558.0143 14.3742 164.3899 20.5593 WBGene00219310_C17E4.19_C17E4.19_protein-coding exc: ceh32_T4 tbx37_T4
WBGene00001948 T3 38.8063 0.0000 hlh1_T3 ceh32_T3 385.7247 9.9398 1104.5266 62.1603 WBGene00001948_B0304.1_hlh-1_protein-coding
WBGene00015981 T1 38.8022 0.0000 end1_T1 pha4_T1 298.2179 7.6856 124.8900 45.4207 WBGene00015981_C18G1.2_elt-7_protein-coding
WBGene00020837 T3 38.8011 0.0000 end1_T3 pha4_T3 132.2481 3.4084 175.0931 59.4359 WBGene00020837_T27A1.5_T27A1.5_protein-coding
WBGene00000966 T1 38.7902 0.0000 end1_T1 ceh32_T1 116.7655 3.0102 115.6006 40.3518 WBGene00000966_F55A12.4_dhs-2_protein-coding
WBGene00019599 T1 38.7490 0.0000 end1_T1 nhr25_T1 218.8020 5.6466 595.4595 19.9986 WBGene00019599_K09H11.1_K09H11.1_protein-coding
WBGene00008091 T3 38.7457 0.0000 end1_T3 ceh32_T3 180.1086 4.6485 298.7238 45.2135 WBGene00008091_C44F1.1_C44F1.1_protein-coding
WBGene00013716 T0 38.6746 0.0000 end1_T0 ceh32_T0 32.1742 0.8319 120.4143 30.3939 WBGene00013716_Y106G6H.1_Y106G6H.1_protein-coding
WBGene00008840 T4 38.6435 0.0027 ceh32_T4 hlh1_T4 30.1929 0.7813 8.0217 27.2341 WBGene00008840_F15A4.5_F15A4.5_protein-coding exc: tbx37_T4 cnd1_T4
WBGene00017866 T1 38.6340 0.0000 hlh1_T1 cnd1_T1 126.4694 3.2735 708.4180 49.4191 WBGene00017866_F27D9.8_stn-2_protein-coding
WBGene00015906 T1 38.6177 0.0001 end1_T1 tbx37_T1 54.8241 1.4197 90.1484 31.8484 WBGene00015906_C17E7.13_C17E7.13_protein-coding
WBGene00019895 T1 38.5889 0.0000 end1_T1 ceh32_T1 199.1601 5.1611 705.8242 28.6219 WBGene00019895_R05F9.12_aagr-2_protein-coding
WBGene00006621 T0 38.5602 0.0000 end1_T0 pha4_T0 39.6017 1.0270 29.9273 56.5524 WBGene00006621_C43G2.5_try-3_protein-coding
WBGene00022326 T1 38.5474 0.0031 end1_T1 pha4_T1 35.1880 0.9129 30.5814 38.0326 WBGene00022326_Y82E9BL.10_fbxa-14_protein-coding
WBGene00011305 T1 38.5062 0.0000 end1_T1 nhr25_T1 36.1582 0.9390 57.9106 23.1061 WBGene00011305_R186.1_R186.1_protein-coding
WBGene00010983 T0 38.4763 0.0000 end1_T0 ceh32_T0 108.2680 2.8139 97.7458 36.3083 WBGene00010983_R03A10.3_mocs-1_protein-coding
WBGene00011692 T2 38.4756 0.0000 hlh1_T2 end1_T2 115.2257 2.9948 361.9060 51.0597 WBGene00011692_T10G3.1_T10G3.1_protein-coding
WBGene00015407 T3 38.4730 0.0000 hlh1_T3 ceh32_T3 42.2473 1.0981 150.7268 52.1514 WBGene00015407_C03H5.5_C03H5.5_protein-coding
WBGene00019277 T2 38.4638 0.0000 hlh1_T2 end1_T2 88.4498 2.2996 196.4978 54.5464 WBGene00019277_K01A2.1_sgcb-1_protein-coding
WBGene00017065 T2 38.4463 0.0000 hlh1_T2 end1_T2 233.4974 6.0733 756.6982 45.0772 WBGene00017065_D2092.4_D2092.4_protein-coding
WBGene00004096 T2 38.4276 0.0000 end1_T2 pha4_T2 107.4516 2.7962 92.8963 45.3510 WBGene00004096_F40F8.7_pqm-1_protein-coding
WBGene00006588 T3 38.4104 0.0000 hlh1_T3 pha4_T3 924.4555 24.0678 3187.7645 42.7065 WBGene00006588_C14F5.3_tnt-3_protein-coding
WBGene00009403 T1 38.3758 0.0000 end1_T1 pha4_T1 26.9719 0.7028 52.7154 32.5096 WBGene00009403_F35C11.4_F35C11.4_protein-coding
WBGene00009240 T3 38.3652 0.0615 pha4_T3 end1_T3 13.9173 0.3628 9.0942 30.3909 WBGene00009240_F28H7.7_F28H7.7_protein-coding exc: tbx37_T3
WBGene00044603 T4 38.3649 0.0463 ceh32_T4 hlh1_T4 40.5493 1.0569 8.2383 14.8407 WBGene00044603_F26A1.15_acbp-7_protein-coding exc: tbx37_T4 cnd1_T4
WBGene00007753 T0 38.3365 0.0000 end1_T0 ceh32_T0 154.0293 4.0178 145.4998 37.4147 WBGene00007753_C27A7.1_C27A7.1_protein-coding
WBGene00006621 T2 38.3102 0.0000 end1_T2 ceh32_T2 48.3890 1.2631 29.9273 51.1411 WBGene00006621_C43G2.5_try-3_protein-coding
WBGene00016533 T3 38.2788 0.0017 pha4_T3 cnd1_T3 66.0914 1.7266 23.0584 39.4597 WBGene00016533_C39D10.6_C39D10.6_protein-coding exc: tbx37_T3
WBGene00000242 T3 38.2633 0.0010 cnd1_T3 pha4_T3 41.0320 1.0724 61.6562 30.9666 WBGene00000242_F20D12.3_bbs-2_protein-coding exc: ceh32_T3 tbx37_T3
WBGene00014192 T0 38.1914 0.0000 end1_T0 ceh32_T0 91.7984 2.4036 46.2101 51.9541 WBGene00014192_ZK1037.4_nhr-246_protein-coding
WBGene00001948 T0 38.1791 0.0000 hlh1_T0 nhr25_T0 626.6596 16.4137 1104.5266 34.9531 WBGene00001948_B0304.1_hlh-1_protein-coding
WBGene00016751 T2 38.1711 0.0000 hlh1_T2 end1_T2 33.1586 0.8687 676.6154 35.0677 WBGene00016751_C48E7.6_C48E7.6_protein-coding
WBGene00011856 T3 38.1658 0.0000 end1_T3 hlh1_T3 215.9762 5.6589 137.1420 33.6966 WBGene00011856_T20D3.2_T20D3.2_protein-coding
WBGene00015981 T2 38.1188 0.0000 end1_T2 ceh32_T2 176.2582 4.6239 124.8900 47.6968 WBGene00015981_C18G1.2_elt-7_protein-coding
WBGene00006584 T4 38.1052 0.0000 hlh1_T4 nhr25_T4 2830.8434 74.2903 3280.3406 50.4875 WBGene00006584_F42E11.4_tni-1_protein-coding
WBGene00021852 T3 38.1014 0.0000 end1_T3 ceh32_T3 385.5509 10.1191 700.9763 46.3235 WBGene00021852_Y54F10AM.8_Y54F10AM.8_protein-coding
WBGene00017065 T1 38.0901 0.0000 hlh1_T1 cnd1_T1 183.0683 4.8062 756.6982 45.7934 WBGene00017065_D2092.4_D2092.4_protein-coding
WBGene00018146 T0 38.0825 0.0001 end1_T0 ceh32_T0 769.4899 20.2059 333.6940 33.9280 WBGene00018146_F37C4.6_F37C4.6_protein-coding
WBGene00019932 T3 38.0742 0.0001 end1_T3 ceh32_T3 53.6168 1.4082 28.6854 57.3251 WBGene00019932_R07C12.2_R07C12.2_protein-coding
WBGene00044723 T3 38.0504 0.0155 end1_T3 hlh1_T3 69.6136 1.8295 75.9806 23.6650 WBGene00044723_K11H12.11_K11H12.11_protein-coding
WBGene00000216 T0 38.0371 0.0027 end1_T0 hlh1_T0 10.1012 0.2656 184.6058 45.7767 WBGene00000216_H22K11.1_asp-3_protein-coding
WBGene00015479 T1 38.0202 0.0000 end1_T1 pha4_T1 218.4083 5.7445 285.7586 38.5327 WBGene00015479_C05D10.3_wht-1_protein-coding
WBGene00018579 T3 38.0066 0.0000 hlh1_T3 pha4_T3 19.3153 0.5082 64.5520 59.8801 WBGene00018579_F47G6.2_acs-16_protein-coding
WBGene00011305 T2 37.9843 0.0000 end1_T2 hlh1_T2 54.1813 1.4264 57.9106 31.3092 WBGene00011305_R186.1_R186.1_protein-coding
WBGene00010086 T4 37.9598 0.0108 end1_T4 nhr25_T4 112.0938 2.9530 14.0458 36.4843 WBGene00010086_F55B11.4_F55B11.4_protein-coding
WBGene00015389 T1 37.9559 0.0000 end1_T1 hlh1_T1 55.8717 1.4720 228.9355 28.7272 WBGene00015389_C03F11.3_scav-1_protein-coding
WBGene00020590 T3 37.9471 0.0018 pha4_T3 hlh1_T3 62.8352 1.6559 107.5999 19.8129 WBGene00020590_T19H12.6_T19H12.6_protein-coding exc: tbx37_T3
WBGene00012134 T3 37.9460 0.0001 end1_T3 pha4_T3 32.9437 0.8682 43.0132 54.3579 WBGene00012134_T28F3.8_T28F3.8_protein-coding
WBGene00006588 T4 37.9410 0.0000 hlh1_T4 nhr25_T4 1573.1388 41.4628 3187.7645 51.2926 WBGene00006588_C14F5.3_tnt-3_protein-coding
WBGene00001758 T2 37.9252 0.0008 end1_T2 ceh32_T2 424.9219 11.2042 324.9204 31.5001 WBGene00001758_Y45G12C.2_gst-10_protein-coding
WBGene00045252 T0 37.9232 0.0009 end1_T0 ceh32_T0 199.2388 5.2537 25.2495 51.1255 WBGene00045252_Y62H9A.15_Y62H9A.15_protein-coding
WBGene00017487 T2 37.8903 0.0004 end1_T2 ceh32_T2 40.0700 1.0575 131.8712 23.5870 WBGene00017487_F15E6.6_F15E6.6_protein-coding
WBGene00020139 T2 37.8735 0.0000 end1_T2 cnd1_T2 149.5651 3.9491 164.1686 40.4318 WBGene00020139_T01B11.2_T01B11.2_protein-coding
WBGene00006672 T2 37.8710 0.0000 hlh1_T2 end1_T2 107.8845 2.8487 590.4175 43.2468 WBGene00006672_C24A3.6_twk-18_protein-coding
WBGene00008829 T2 37.8636 0.0001 end1_T2 ceh32_T2 17.3482 0.4582 33.4498 49.3392 WBGene00008829_F14H3.10_cyp-35D1_protein-coding
WBGene00013906 T3 37.8306 0.0000 end1_T3 ceh32_T3 114.9066 3.0374 231.6594 65.5407 WBGene00013906_ZC455.6_ugt-5_protein-coding
WBGene00017866 T3 37.8214 0.0000 hlh1_T3 ceh32_T3 242.3626 6.4081 708.4180 52.3025 WBGene00017866_F27D9.8_stn-2_protein-coding
WBGene00001761 T2 37.7905 0.0045 end1_T2 nhr25_T2 631.1177 16.7004 281.2165 18.9637 WBGene00001761_T26C5.1_gst-13_protein-coding
WBGene00023432 T4 37.7819 0.0016 end1_T4 nhr25_T4 67.4304 1.7847 13.9703 33.9087 WBGene00023432_K12B6.9_K12B6.9_protein-coding
WBGene00001954 T3 37.7814 0.0004 ceh32_T3 pha4_T3 43.7969 1.1592 29.7564 53.9550 WBGene00001954_ZK682.4_hlh-10_protein-coding exc: cnd1_T3 tbx37_T3
WBGene00000282 T0 37.7366 0.0018 end1_T0 nhr25_T0 55.9859 1.4836 44.3326 27.4966 WBGene00000282_R01E6.3_cah-4_protein-coding
WBGene00021236 T4 37.7315 nan end1_T4 tbx37_T4 252.9671 6.7044 0.1514 1.3117 WBGene00021236_Y19D10B.7_pud-1.2_protein-coding
WBGene00008594 T3 37.7314 0.0003 end1_T3 pha4_T3 16.0281 0.4248 12.1304 89.5792 WBGene00008594_F08H9.6_clec-57_protein-coding
WBGene00006789 T4 37.7205 0.0000 hlh1_T4 nhr25_T4 2376.4908 63.0026 17154.1368 41.4866 WBGene00006789_F11C3.3_unc-54_protein-coding
WBGene00018146 T1 37.7196 0.0004 end1_T1 ceh32_T1 452.8624 12.0060 333.6940 27.7487 WBGene00018146_F37C4.6_F37C4.6_protein-coding
WBGene00002975 T3 37.6911 0.0000 hlh1_T3 ceh32_T3 141.3229 3.7495 452.2515 48.3467 WBGene00002975_C35C5.5_lev-8_protein-coding
WBGene00000786 T3 37.6846 0.0000 end1_T3 ceh32_T3 977.7236 25.9449 775.0033 48.0599 WBGene00000786_C25B8.3_cpr-6_protein-coding
WBGene00001948 T2 37.6758 0.0000 hlh1_T2 end1_T2 490.6137 13.0220 1104.5266 55.1307 WBGene00001948_B0304.1_hlh-1_protein-coding
WBGene00012339 T0 37.6666 0.0000 end1_T0 ceh32_T0 99.4205 2.6395 116.8603 40.1917 WBGene00012339_W07G4.5_W07G4.5_protein-coding
WBGene00003937 T2 37.6646 0.0000 pha4_T2 ceh32_T2 128.6506 3.4157 84.2164 35.5066 WBGene00003937_K07C11.1_pax-1_protein-coding exc: tbx37_T2
WBGene00044481 T1 37.6602 0.0001 end1_T1 pha4_T1 32.2217 0.8556 28.0106 28.1875 WBGene00044481_ZK185.5_ZK185.5_protein-coding
WBGene00011880 T4 37.6541 0.0009 hlh1_T4 nhr25_T4 188.0442 4.9940 335.8373 37.3352 WBGene00011880_T21B6.3_T21B6.3_protein-coding
WBGene00045403 T1 37.6471 0.0026 pha4_T1 ceh32_T1 56.7546 1.5075 51.7118 54.2407 WBGene00045403_K10H10.12_K10H10.12_protein-coding exc: tbx37_T1
WBGene00003705 T2 37.6412 0.0001 end1_T2 ceh32_T2 23.9999 0.6376 25.7727 109.2389 WBGene00003705_T27B7.4_nhr-115_protein-coding
WBGene00020242 T4 37.6372 0.0342 pha4_T4 hlh1_T4 322.1109 8.5583 58.1771 16.8781 WBGene00020242_T05B4.11_phat-5_protein-coding exc: tbx37_T4
WBGene00003996 T0 37.5458 0.0000 end1_T0 ceh32_T0 536.9102 14.3001 1101.5057 33.6241 WBGene00003996_C34G6.4_pgp-2_protein-coding
WBGene00019493 T2 37.5282 0.0000 end1_T2 ceh32_T2 37.9523 1.0113 181.2167 41.6305 WBGene00019493_K07E3.7_catp-5_protein-coding
WBGene00219294 T4 37.5280 0.2650 pha4_T4 hlh1_T4 149.5188 3.9842 3.6083 8.1257 WBGene00219294_F43G6.16_F43G6.16_protein-coding exc: tbx37_T4
WBGene00004790 T1 37.5175 0.0000 hlh1_T1 cnd1_T1 79.9894 2.1321 332.1178 48.7735 WBGene00004790_F07H5.2_sgn-1_protein-coding
WBGene00001442 T4 37.4861 0.0034 ceh32_T4 hlh1_T4 198.8614 5.3049 58.0923 20.4753 WBGene00001442_C25A1.2_fkh-10_protein-coding exc: cnd1_T4 tbx37_T4
WBGene00016210 T1 37.4805 0.0000 hlh1_T1 cnd1_T1 138.9038 3.7060 920.5750 46.7160 WBGene00016210_C29F5.1_C29F5.1_protein-coding
WBGene00011692 T4 37.4720 0.0000 hlh1_T4 nhr25_T4 222.7345 5.9440 361.9060 47.1156 WBGene00011692_T10G3.1_T10G3.1_protein-coding
WBGene00004037 T2 37.4230 0.0010 end1_T2 ceh32_T2 51.9873 1.3892 159.6135 26.1368 WBGene00004037_Y75B12B.6_plc-2_protein-coding
WBGene00015177 T4 37.4196 0.0000 hlh1_T4 ceh32_T4 176.4909 4.7165 923.7630 49.8130 WBGene00015177_B0416.1_tmc-2_protein-coding
WBGene00018841 T3 37.3276 0.0000 end1_T3 pha4_T3 33.5018 0.8975 64.5919 52.2835 WBGene00018841_F54H5.5_F54H5.5_protein-coding
WBGene00044070 T2 37.3149 0.0000 hlh1_T2 end1_T2 160.6766 4.3060 799.5552 33.9961 WBGene00044070_T22A3.4_set-18_protein-coding
WBGene00013839 T3 37.3013 0.2099 end1_T3 pha4_T3 15.4355 0.4138 10.1565 25.9781 WBGene00013839_ZC47.6_fbxa-32_protein-coding
WBGene00006627 T1 37.2510 0.0005 end1_T1 ceh32_T1 87.0065 2.3357 47.8026 30.6618 WBGene00006627_C02F5.8_tsp-1_protein-coding
WBGene00003730 T3 37.2337 0.0000 end1_T3 ceh32_T3 164.6100 4.4210 226.3225 37.9883 WBGene00003730_B0495.4_nhx-2_protein-coding
WBGene00002975 T2 37.2154 0.0000 hlh1_T2 cnd1_T2 111.0677 2.9845 452.2515 54.7064 WBGene00002975_C35C5.5_lev-8_protein-coding
WBGene00015135 T0 37.2131 0.0000 hlh1_T0 tbx37_T0 20.4300 0.5490 148.0900 42.1088 WBGene00015135_B0304.3_cyp-23A1_protein-coding
WBGene00021167 T2 37.1797 0.0003 end1_T2 hlh1_T2 29.9699 0.8061 109.7914 24.7767 WBGene00021167_Y5H2B.5_cyp-32B1_protein-coding
WBGene00000069 T3 37.1371 0.0078 ceh32_T3 hlh1_T3 14.4779 0.3898 63.6494 19.9323 WBGene00000069_C10F3.3_acy-2_protein-coding exc: tbx37_T3 cnd1_T3
WBGene00022465 T4 37.1152 0.0052 ceh32_T4 nhr25_T4 852.7531 22.9758 73.5219 30.4630 WBGene00022465_Y110A7A.20_ift-20_protein-coding exc: cnd1_T4 tbx37_T4
WBGene00013860 T1 37.1142 0.0000 hlh1_T1 cnd1_T1 70.0968 1.8887 621.7238 43.6082 WBGene00013860_ZC247.2_ZC247.2_protein-coding
WBGene00016721 T3 37.0830 nan end1_T3 ceh32_T3 283.9641 7.6575 0.0000 nan WBGene00016721_C46G7.1_C46G7.1_protein-coding
WBGene00017909 T1 37.0670 0.0000 hlh1_T1 cnd1_T1 75.1273 2.0268 148.1800 83.2245 WBGene00017909_F28H1.4_F28H1.4_protein-coding
WBGene00022562 T4 37.0608 0.0002 end1_T4 pha4_T4 150.1314 4.0509 62.9992 45.3688 WBGene00022562_ZC204.12_ZC204.12_protein-coding
WBGene00003409 T0 37.0461 0.0000 end1_T0 ceh32_T0 33.9170 0.9155 234.6366 27.6540 WBGene00003409_E03G2.2_mrp-3_protein-coding
WBGene00010342 T3 37.0187 0.0067 end1_T3 ceh32_T3 44.5562 1.2036 68.8170 31.0829 WBGene00010342_F59F5.3_F59F5.3_protein-coding
WBGene00006495 T2 36.9933 0.0000 hlh1_T2 ceh32_T2 128.3371 3.4692 1195.7581 50.8015 WBGene00006495_F31D5.3_cpna-1_protein-coding
WBGene00009995 T3 36.9833 0.0106 cnd1_T3 hlh1_T3 64.7124 1.7498 20.7559 20.5613 WBGene00009995_F53F4.13_F53F4.13_protein-coding exc: ceh32_T3 tbx37_T3
WBGene00008802 T2 36.9361 0.0000 end1_T2 ceh32_T2 58.1470 1.5743 125.1217 44.2458 WBGene00008802_F14E5.4_acp-2_protein-coding
WBGene00044265 T3 36.9247 0.0018 hlh1_T3 pha4_T3 30.2263 0.8186 12.5065 113.7610 WBGene00044265_Y105E8B.11_Y105E8B.11_protein-coding
WBGene00011831 T0 36.9191 0.0000 end1_T0 ceh32_T0 2370.4467 64.2065 2630.8434 32.8732 WBGene00011831_T19B10.2_T19B10.2_protein-coding
WBGene00045400 T1 36.9044 0.0003 end1_T1 pha4_T1 71.9806 1.9505 43.0375 45.1541 WBGene00045400_C54D10.13_C54D10.13_protein-coding
WBGene00021236 T3 36.8868 nan end1_T3 tbx37_T3 209.9891 5.6928 0.1514 1.3942 WBGene00021236_Y19D10B.7_pud-1.2_protein-coding
WBGene00017108 T1 36.8863 0.0002 end1_T1 ceh32_T1 45.0557 1.2215 50.8261 44.3193 WBGene00017108_E03E2.1_cyp-43A1_protein-coding
WBGene00010308 T0 36.8833 0.0000 end1_T0 ceh32_T0 912.9943 24.7536 503.5005 37.6586 WBGene00010308_F59B2.3_F59B2.3_protein-coding
WBGene00015700 T0 36.8814 0.0056 end1_T0 ceh32_T0 12.4363 0.3372 5.7988 65.6278 WBGene00015700_C11D2.2_asp-9_protein-coding
WBGene00002054 T4 36.8783 0.0001 end1_T4 ceh32_T4 996.1599 27.0121 755.5982 37.6753 WBGene00002054_F10C1.7_ifb-2_protein-coding
WBGene00015859 T3 36.8631 0.0001 end1_T3 ceh32_T3 90.4363 2.4533 74.6444 39.0216 WBGene00015859_C16D9.4_C16D9.4_protein-coding
WBGene00010790 T4 36.8468 0.0005 end1_T4 ceh32_T4 163.9112 4.4484 125.5018 39.0474 WBGene00010790_K12G11.3_sodh-1_protein-coding
WBGene00004037 T1 36.8439 0.0000 end1_T1 hlh1_T1 37.7128 1.0236 159.6135 27.3817 WBGene00004037_Y75B12B.6_plc-2_protein-coding
WBGene00018210 T2 36.8178 0.0001 end1_T2 ceh32_T2 269.5003 7.3198 185.2631 48.7517 WBGene00018210_F39G3.5_F39G3.5_protein-coding
WBGene00006683 T3 36.8090 0.0000 hlh1_T3 ceh32_T3 152.8760 4.1532 1261.3517 45.6433 WBGene00006683_Y47D3B.5_twk-31_protein-coding
WBGene00013949 T3 36.7752 0.0000 pha4_T3 hlh1_T3 72.0062 1.9580 56.7307 20.9085 WBGene00013949_ZK262.2_ZK262.2_protein-coding exc: tbx37_T3
WBGene00013784 T1 36.7730 0.0001 hlh1_T1 ceh32_T1 169.3038 4.6040 124.9127 43.3045 WBGene00013784_Y116A8C.3_Y116A8C.3_protein-coding
WBGene00006637 T0 36.7722 0.0000 hlh1_T0 cnd1_T0 18.5596 0.5047 469.1872 41.9552 WBGene00006637_B0563.2_tsp-11_protein-coding
WBGene00008730 T3 36.7612 0.0000 end1_T3 pha4_T3 25.2175 0.6860 59.7636 59.0293 WBGene00008730_F13B12.2_F13B12.2_protein-coding
WBGene00044922 T4 36.7508 0.0817 ceh32_T4 pha4_T4 49.3335 1.3424 3.4883 36.5904 WBGene00044922_Y43C5A.7_Y43C5A.7_protein-coding exc: cnd1_T4 tbx37_T4
WBGene00022337 T0 36.7407 0.0000 end1_T0 cnd1_T0 24.9760 0.6798 24.2728 48.7131 WBGene00022337_Y82E9BR.4_Y82E9BR.4_protein-coding
WBGene00044761 T2 36.7355 0.0154 end1_T2 ceh32_T2 107.9728 2.9392 47.7099 26.7698 WBGene00044761_Y82E9BR.23_Y82E9BR.23_protein-coding
WBGene00000283 T2 36.6829 0.0000 hlh1_T2 cnd1_T2 50.9976 1.3902 179.5202 50.8470 WBGene00000283_R173.1_cah-5_protein-coding
WBGene00006538 T3 36.6744 0.0081 cnd1_T3 hlh1_T3 1649.1815 44.9682 2485.2449 15.4807 WBGene00006538_B0272.1_tbb-4_protein-coding exc: tbx37_T3 ceh32_T3
WBGene00020532 T1 36.6549 0.0013 end1_T1 pha4_T1 22.3076 0.6086 85.6047 42.6821 WBGene00020532_T16A1.1_math-42_protein-coding
WBGene00005003 T3 36.6488 0.0000 end1_T3 ceh32_T3 138.3300 3.7745 27.5008 90.0705 WBGene00005003_F27C8.4_spp-18_protein-coding
WBGene00015057 T1 36.6473 0.0016 end1_T1 ceh32_T1 46.1292 1.2587 136.7420 27.9886 WBGene00015057_B0222.9_gad-3_protein-coding
WBGene00006634 T3 36.6459 0.0001 hlh1_T3 cnd1_T3 36.4370 0.9943 57.5526 64.4734 WBGene00006634_F33C8.3_tsp-8_protein-coding
WBGene00011207 T2 36.6252 0.0011 end1_T2 ceh32_T2 30.4586 0.8316 71.4397 48.8373 WBGene00011207_R10E8.1_R10E8.1_protein-coding
WBGene00002057 T3 36.6199 0.0003 end1_T3 ceh32_T3 73.0637 1.9952 116.1842 35.0780 WBGene00002057_R04E5.10_ifd-1_protein-coding
WBGene00003597 T0 36.5610 0.0000 hlh1_T0 cnd1_T0 19.6829 0.5384 766.7105 31.7798 WBGene00003597_F54G8.4_nhl-1_protein-coding
WBGene00019204 T1 36.5205 0.0006 pha4_T1 hlh1_T1 13.5736 0.3717 86.1501 28.0205 WBGene00019204_H14N18.4_H14N18.4_protein-coding exc: tbx37_T1
WBGene00000583 T3 36.5002 0.0000 hlh1_T3 cnd1_T3 30.4723 0.8349 117.0664 86.0130 WBGene00000583_C48E7.5_cof-2_protein-coding
WBGene00015085 T3 36.4753 0.0000 end1_T3 pha4_T3 16.6597 0.4567 39.6136 60.3963 WBGene00015085_B0244.10_B0244.10_protein-coding
WBGene00003933 T2 36.4684 0.0000 hlh1_T2 pha4_T2 363.1215 9.9571 1581.6503 42.3023 WBGene00003933_T27B1.2_pat-9_protein-coding
WBGene00003845 T3 36.4547 0.0000 end1_T3 pha4_T3 67.6202 1.8549 83.4228 58.4385 WBGene00003845_B0280.4_odd-1_protein-coding
WBGene00010924 T2 36.4383 0.0009 end1_T2 nhr25_T2 412.4366 11.3188 492.8757 19.1003 WBGene00010924_M153.1_M153.1_protein-coding
WBGene00044383 T4 36.4272 0.0000 hlh1_T4 ceh32_T4 128.5866 3.5300 584.8258 37.0922 WBGene00044383_T05A7.11_T05A7.11_protein-coding
WBGene00015714 T1 36.4258 0.0000 hlh1_T1 cnd1_T1 49.0167 1.3457 51.8989 122.8960 WBGene00015714_C12D12.3_C12D12.3_protein-coding
WBGene00018350 T3 36.3947 0.0000 end1_T3 ceh32_T3 202.2185 5.5563 540.0985 34.0021 WBGene00018350_F42C5.10_ifo-1_protein-coding
WBGene00010385 T3 36.3937 0.0000 hlh1_T3 cnd1_T3 41.5701 1.1422 79.6557 19.8967 WBGene00010385_H12D21.9_H12D21.9_protein-coding
WBGene00022873 T4 36.3839 0.0003 end1_T4 ceh32_T4 13.2372 0.3638 9.5826 131.4945 WBGene00022873_ZK1240.9_ZK1240.9_protein-coding
WBGene00017322 T3 36.3766 0.0003 end1_T3 pha4_T3 29.6711 0.8157 35.8773 45.7387 WBGene00017322_F09G8.8_clec-160_protein-coding
WBGene00011534 T0 36.3642 0.0045 end1_T0 ceh32_T0 13.3804 0.3680 8.4901 44.2091 WBGene00011534_T06E4.7_T06E4.7_protein-coding
WBGene00019299 T2 36.3540 0.0000 hlh1_T2 ceh32_T2 68.8320 1.8934 69.5859 60.5229 WBGene00019299_K02D7.2_K02D7.2_protein-coding
WBGene00012518 T2 36.3457 0.1358 end1_T2 ceh32_T2 27.5871 0.7590 9.1869 14.7146 WBGene00012518_Y32B12A.3_comt-2_protein-coding
WBGene00006820 T4 36.3050 0.0000 hlh1_T4 pha4_T4 338.3573 9.3198 5954.6266 46.1898 WBGene00006820_C09D1.1_unc-89_protein-coding
WBGene00017337 T0 36.2745 0.0326 end1_T0 ceh32_T0 74.9724 2.0668 25.8237 31.6259 WBGene00017337_F10D2.12_F10D2.12_protein-coding
WBGene00022843 T4 36.2715 0.0002 pha4_T4 end1_T4 19.2618 0.5310 8.4106 24.8185 WBGene00022843_ZK1055.2_ZK1055.2_protein-coding exc: tbx37_T4
WBGene00004988 T4 36.2480 0.0001 end1_T4 ceh32_T4 327.1299 9.0248 26.8446 38.7332 WBGene00004988_T08A9.7_spp-3_protein-coding
WBGene00007070 T0 36.2288 0.0000 end1_T0 ceh32_T0 462.3877 12.7630 280.7258 32.0941 WBGene00007070_AC3.2_ugt-49_protein-coding
WBGene00013855 T0 36.1963 0.0017 hlh1_T0 end1_T0 8.5640 0.2366 482.5344 24.4828 WBGene00013855_ZC116.3_ZC116.3_protein-coding
WBGene00044723 T4 36.1808 0.0140 end1_T4 ceh32_T4 158.1699 4.3717 75.9806 36.3600 WBGene00044723_K11H12.11_K11H12.11_protein-coding
WBGene00011083 T2 36.1706 0.0001 end1_T2 ceh32_T2 224.6447 6.2107 138.2005 35.4881 WBGene00011083_R07B1.12_glo-1_protein-coding
WBGene00018544 T4 36.1508 0.0779 ceh32_T4 pha4_T4 10.8419 0.2999 4.9077 41.5409 WBGene00018544_F47C10.7_nhr-188_protein-coding exc: cnd1_T4 tbx37_T4
WBGene00006628 T2 36.1481 0.0000 end1_T2 pha4_T2 96.8153 2.6783 37.2465 40.3398 WBGene00006628_C02F5.11_tsp-2_protein-coding
WBGene00015965 T3 36.1460 0.0000 end1_T3 ceh32_T3 115.9426 3.2076 137.7003 42.6299 WBGene00015965_C18C4.3_ugt-48_protein-coding
WBGene00017416 T0 36.1422 0.0000 tbx37_T0 nhr25_T0 21.3066 0.5895 35.3227 32.6726 WBGene00017416_F13B6.1_F13B6.1_protein-coding exc: ceh32_T0 cnd1_T0 pha4_T0
WBGene00018727 T3 36.1033 0.0095 cnd1_T3 hlh1_T3 125.0335 3.4632 138.8101 15.6341 WBGene00018727_F53A9.4_jbts-14_protein-coding exc: ceh32_T3 tbx37_T3
WBGene00007431 T4 36.1005 0.0758 end1_T4 ceh32_T4 33.2736 0.9217 18.2676 37.8095 WBGene00007431_C08B6.11_C08B6.11_protein-coding
WBGene00015968 T0 36.0874 0.0001 end1_T0 pha4_T0 28.2574 0.7830 44.1488 39.9521 WBGene00015968_C18C4.7_C18C4.7_protein-coding
WBGene00019958 T4 36.0811 0.0747 end1_T4 nhr25_T4 100.6683 2.7901 40.7764 25.2764 WBGene00019958_R08E3.2_R08E3.2_protein-coding
WBGene00044291 T4 36.0625 0.0113 end1_T4 ceh32_T4 193.9733 5.3788 25.2969 58.8542 WBGene00044291_C25F9.10_C25F9.10_protein-coding
WBGene00012863 T4 36.0520 0.0160 pha4_T4 hlh1_T4 65.5848 1.8192 23.6969 17.9258 WBGene00012863_Y45F3A.8_Y45F3A.8_protein-coding exc: tbx37_T4
WBGene00018348 T2 36.0516 0.0053 ceh32_T2 end1_T2 40.4430 1.1218 21.5147 42.2816 WBGene00018348_F42C5.6_F42C5.6_protein-coding exc: tbx37_T2 cnd1_T2
WBGene00001644 T4 36.0482 0.0000 end1_T4 pha4_T4 49.4024 1.3705 42.7583 58.7227 WBGene00001644_F22D6.12_gly-19_protein-coding
WBGene00077701 T2 36.0444 0.0000 end1_T2 ceh32_T2 33.1869 0.9207 36.1776 44.7839 WBGene00077701_E01A2.10_poml-3_protein-coding
WBGene00018268 T1 36.0211 0.0008 nhr25_T1 hlh1_T1 45.2120 1.2552 60.9402 36.0425 WBGene00018268_F41C3.2_F41C3.2_protein-coding exc: tbx37_T1
WBGene00009048 T1 35.9736 0.0000 end1_T1 hlh1_T1 375.3937 10.4353 413.7753 27.8804 WBGene00009048_F22B8.6_cth-1_protein-coding
WBGene00010851 T0 35.9628 0.0090 end1_T0 ceh32_T0 7.3604 0.2047 9.9040 95.1315 WBGene00010851_M04C3.2_M04C3.2_protein-coding
WBGene00015381 T3 35.9608 0.0000 end1_T3 ceh32_T3 63.3961 1.7629 128.9677 45.6589 WBGene00015381_C03B1.13_C03B1.13_protein-coding
WBGene00010605 T4 35.9545 0.0080 end1_T4 nhr25_T4 307.8099 8.5611 182.7379 33.7700 WBGene00010605_K06G5.1_K06G5.1_protein-coding
WBGene00045400 T2 35.9414 0.0010 end1_T2 ceh32_T2 119.8337 3.3341 43.0375 35.5010 WBGene00045400_C54D10.13_C54D10.13_protein-coding
WBGene00014192 T1 35.8842 0.0000 end1_T1 ceh32_T1 63.0185 1.7562 46.2101 50.1724 WBGene00014192_ZK1037.4_nhr-246_protein-coding
WBGene00020360 T4 35.8772 0.0000 end1_T4 pha4_T4 165.8932 4.6239 185.0983 45.6647 WBGene00020360_T08E11.4_math-41_protein-coding
WBGene00008830 T2 35.8728 0.0005 end1_T2 ceh32_T2 100.7766 2.8093 71.1942 32.6081 WBGene00008830_F14H3.11_nhr-176_protein-coding
WBGene00008900 T4 35.8510 0.0011 end1_T4 pha4_T4 30.7482 0.8577 15.5478 42.5564 WBGene00008900_F16H6.10_F16H6.10_protein-coding
WBGene00000966 T3 35.8489 0.0000 end1_T3 pha4_T3 98.8264 2.7567 115.6006 59.4279 WBGene00000966_F55A12.4_dhs-2_protein-coding
WBGene00006642 T4 35.8393 0.0006 pha4_T4 ceh32_T4 296.6243 8.2765 178.2034 28.2455 WBGene00006642_F01E11.4_tsp-16_protein-coding exc: tbx37_T4
WBGene00019395 T1 35.8214 0.0008 cnd1_T1 end1_T1 24.9518 0.6966 105.9476 22.3655 WBGene00019395_K04F10.2_K04F10.2_protein-coding exc: ceh32_T1 tbx37_T1
WBGene00017329 T1 35.8029 0.0001 end1_T1 ceh32_T1 39.9730 1.1165 43.0995 40.7079 WBGene00017329_F10D2.2_ugt-39_protein-coding
WBGene00003991 T1 35.7847 0.0000 hlh1_T1 cnd1_T1 469.2026 13.1118 553.2283 51.1839 WBGene00003991_K03E6.6_pfn-3_protein-coding
WBGene00020689 T1 35.7815 0.0000 hlh1_T1 cnd1_T1 23.2174 0.6489 94.3026 55.4900 WBGene00020689_T22D1.12_npr-12_protein-coding
WBGene00045455 T0 35.7753 0.0000 end1_T0 ceh32_T0 39.9740 1.1174 18.2706 42.8982 WBGene00045455_F26G1.11_F26G1.11_protein-coding
WBGene00018191 T0 35.7734 0.0000 nhr25_T0 hlh1_T0 57.9760 1.6206 74.8186 43.5993 WBGene00018191_F39B3.2_frpr-7_protein-coding exc: tbx37_T0
WBGene00012530 T2 35.7496 0.0000 hlh1_T2 end1_T2 100.7569 2.8184 264.7373 57.8562 WBGene00012530_Y32F6A.5_Y32F6A.5_protein-coding
WBGene00013531 T1 35.7385 0.0000 hlh1_T1 cnd1_T1 509.8406 14.2659 1838.0009 51.2807 WBGene00013531_Y73F8A.26_Y73F8A.26_protein-coding
WBGene00004995 T4 35.6535 0.0000 hlh1_T4 nhr25_T4 878.9350 24.6521 2442.3107 47.3038 WBGene00004995_C28C12.7_spp-10_protein-coding
WBGene00018779 T1 35.6427 0.0000 end1_T1 pha4_T1 195.9488 5.4976 227.2726 37.0210 WBGene00018779_F53H8.3_F53H8.3_protein-coding
WBGene00022494 T2 35.6144 nan end1_T2 ceh32_T2 48.2635 1.3552 0.0400 1.0191 WBGene00022494_Y119D3B.18_fbxa-91_protein-coding
WBGene00006824 T4 35.5993 0.0000 hlh1_T4 tbx37_T4 801.0702 22.5024 1364.3938 61.1468 WBGene00006824_Y105E8A.6_unc-95_protein-coding
WBGene00043308 T3 35.5876 nan ceh32_T3 pha4_T3 180.4009 5.0692 0.0000 nan WBGene00043308_F39B2.9_F39B2.9_protein-coding exc: cnd1_T3 tbx37_T3
WBGene00000139 T1 35.5498 0.0000 end1_T1 pha4_T1 44.8212 1.2608 74.4200 38.8086 WBGene00000139_F25C8.2_amx-3_protein-coding
WBGene00044079 T1 35.4713 0.0000 hlh1_T1 ceh32_T1 39.6207 1.1170 1046.1451 65.7172 WBGene00044079_C34E11.3_tag-241_protein-coding
WBGene00003248 T2 35.4653 0.0006 hlh1_T2 cnd1_T2 23.9453 0.6752 120.3590 39.1522 WBGene00003248_F57B7.4_mig-17_protein-coding
WBGene00013559 T2 35.4568 0.0021 end1_T2 ceh32_T2 27.0991 0.7643 18.3679 32.5718 WBGene00013559_Y75B8A.28_Y75B8A.28_protein-coding
WBGene00044568 T4 35.4422 0.0477 ceh32_T4 nhr25_T4 395.6547 11.1634 19.6659 23.9615 WBGene00044568_F39C12.4_ntc-1_protein-coding exc: cnd1_T4 tbx37_T4
WBGene00019299 T3 35.4262 0.0000 hlh1_T3 ceh32_T3 79.5862 2.2465 69.5859 37.1009 WBGene00019299_K02D7.2_K02D7.2_protein-coding
WBGene00016556 T4 35.3783 0.0111 end1_T4 ceh32_T4 36.3246 1.0267 18.7809 33.7710 WBGene00016556_C40D2.3_math-21_protein-coding
WBGene00021048 T1 35.3753 0.0000 end1_T1 ceh32_T1 1229.0767 34.7439 1275.5939 28.5841 WBGene00021048_W05H9.1_W05H9.1_protein-coding
WBGene00015968 T2 35.3590 0.0002 end1_T2 ceh32_T2 52.1227 1.4741 44.1488 40.4902 WBGene00015968_C18C4.7_C18C4.7_protein-coding
WBGene00016367 T0 35.3545 0.0000 end1_T0 nhr25_T0 38.4397 1.0873 24.7636 30.4735 WBGene00016367_C33G8.10_nhr-162_protein-coding
WBGene00002058 T3 35.2647 0.0000 end1_T3 ceh32_T3 127.9913 3.6294 146.0352 39.6649 WBGene00002058_F25E2.4_ifd-2_protein-coding
WBGene00194710 T4 35.2613 0.0274 cnd1_T4 end1_T4 137.1408 3.8893 28.6053 18.2256 WBGene00194710_C30B5.9_mks-2_protein-coding exc: ceh32_T4 tbx37_T4
WBGene00013716 T1 35.2582 0.0000 end1_T1 ceh32_T1 37.0940 1.0521 120.4143 34.3751 WBGene00013716_Y106G6H.1_Y106G6H.1_protein-coding
WBGene00022191 T1 35.2562 0.0018 ceh32_T1 pha4_T1 42.8624 1.2157 110.6907 43.1256 WBGene00022191_Y71H2B.1_Y71H2B.1_protein-coding exc: tbx37_T1 cnd1_T1
WBGene00019599 T2 35.2475 0.0002 end1_T2 nhr25_T2 222.4796 6.3119 595.4595 17.7905 WBGene00019599_K09H11.1_K09H11.1_protein-coding
WBGene00045461 T4 35.2462 0.0010 end1_T4 ceh32_T4 164.7314 4.6737 22.3808 89.7466 WBGene00045461_C25F9.14_C25F9.14_protein-coding
WBGene00019493 T3 35.2027 0.0000 end1_T3 ceh32_T3 40.7718 1.1582 181.2167 40.1632 WBGene00019493_K07E3.7_catp-5_protein-coding
WBGene00006399 T4 35.2001 0.0032 cnd1_T4 nhr25_T4 23.6669 0.6724 14.3828 15.7362 WBGene00006399_ZK337.4_tag-4_protein-coding exc: tbx37_T4 ceh32_T4
WBGene00006754 T3 35.1898 0.0000 hlh1_T3 ceh32_T3 924.9710 26.2852 5713.5655 44.5737 WBGene00006754_F07A5.7_unc-15_protein-coding
WBGene00007964 T2 35.1658 0.0004 end1_T2 pha4_T2 24.4710 0.6959 43.8361 54.9880 WBGene00007964_C36A4.2_cyp-25A2_protein-coding
WBGene00045397 T3 35.1461 0.0002 end1_T3 ceh32_T3 123.5009 3.5139 56.1778 38.9333 WBGene00045397_Y54G2A.52_Y54G2A.52_protein-coding
WBGene00006680 T1 35.1155 0.0000 hlh1_T1 cnd1_T1 13.6491 0.3887 56.9938 49.6784 WBGene00006680_C52B9.6_twk-28_protein-coding
WBGene00002497 T1 35.0908 0.0000 hlh1_T1 end1_T1 782.9017 22.3108 3211.0516 37.6089 WBGene00002497_F52H3.1_let-268_protein-coding
WBGene00009690 T0 35.0812 0.0000 hlh1_T0 ceh32_T0 38.5244 1.0981 112.2682 32.3952 WBGene00009690_F44E5.3_F44E5.3_protein-coding
WBGene00015783 T3 35.0809 0.0000 end1_T3 pha4_T3 51.0483 1.4552 74.9087 61.5005 WBGene00015783_C15B12.1_C15B12.1_protein-coding
WBGene00007410 T2 35.0632 0.0000 end1_T2 ceh32_T2 79.8912 2.2785 29.1731 33.2184 WBGene00007410_C07B5.6_C07B5.6_protein-coding
WBGene00004061 T4 35.0550 0.0002 end1_T4 pha4_T4 35.2735 1.0062 67.3296 41.6592 WBGene00004061_T02D1.5_pmp-4_protein-coding
WBGene00016532 T1 35.0115 0.0000 cnd1_T1 hlh1_T1 27.0786 0.7734 45.7287 29.6593 WBGene00016532_C39D10.5_C39D10.5_protein-coding exc: tbx37_T1 ceh32_T1
WBGene00015400 T3 34.9981 0.0003 end1_T3 ceh32_T3 41.9125 1.1976 47.3098 41.2122 WBGene00015400_C03G6.15_cyp-35A2_protein-coding
WBGene00018078 T4 34.9967 0.0406 ceh32_T4 hlh1_T4 183.3209 5.2382 22.2063 15.9317 WBGene00018078_F35H12.6_F35H12.6_protein-coding exc: cnd1_T4 tbx37_T4
WBGene00006819 T3 34.9895 0.0000 hlh1_T3 pha4_T3 334.4800 9.5594 1088.7877 42.5372 WBGene00006819_F08B6.4_unc-87_protein-coding
WBGene00003607 T1 34.9726 0.0004 end1_T1 pha4_T1 53.8985 1.5412 219.6850 33.7690 WBGene00003607_F33D4.1_nhr-8_protein-coding
WBGene00007384 T2 34.9603 0.0001 end1_T2 pha4_T2 316.5291 9.0540 313.6689 30.6018 WBGene00007384_C06G8.1_swt-3_protein-coding
WBGene00011074 T2 34.9596 0.0001 end1_T2 ceh32_T2 15.5056 0.4435 14.4923 103.2427 WBGene00011074_R07A4.3_R07A4.3_protein-coding
WBGene00006683 T4 34.9413 0.0000 hlh1_T4 ceh32_T4 301.2909 8.6228 1261.3517 44.5845 WBGene00006683_Y47D3B.5_twk-31_protein-coding
WBGene00011181 T0 34.9222 0.0026 end1_T0 ceh32_T0 869.9266 24.9104 167.4526 35.7447 WBGene00011181_R09H10.3_R09H10.3_protein-coding
WBGene00013962 T1 34.9105 0.0013 cnd1_T1 hlh1_T1 210.6553 6.0342 1559.3929 20.9474 WBGene00013962_ZK287.1_ZK287.1_protein-coding exc: ceh32_T1 tbx37_T1
WBGene00020509 T2 34.8975 0.0000 end1_T2 ceh32_T2 132.2724 3.7903 184.5439 31.2140 WBGene00020509_T14F9.3_hex-1_protein-coding
WBGene00016751 T4 34.8828 0.0000 hlh1_T4 end1_T4 120.3022 3.4488 676.6154 37.3304 WBGene00016751_C48E7.6_C48E7.6_protein-coding
WBGene00015954 T4 34.8713 0.0000 hlh1_T4 nhr25_T4 87.0042 2.4950 100.0671 33.8242 WBGene00015954_C18B2.3_C18B2.3_protein-coding
WBGene00002137 T4 34.8435 0.0000 end1_T4 pha4_T4 1014.5526 29.1174 755.7798 43.3268 WBGene00002137_R12E2.9_inx-15_protein-coding
WBGene00016532 T3 34.8209 0.0001 cnd1_T3 hlh1_T3 76.8322 2.2065 45.7287 16.3338 WBGene00016532_C39D10.5_C39D10.5_protein-coding exc: tbx37_T3 ceh32_T3
WBGene00007508 T1 34.8146 0.0006 end1_T1 pha4_T1 160.9210 4.6222 127.0531 37.4122 WBGene00007508_C10C5.4_C10C5.4_protein-coding
WBGene00019228 T4 34.8130 0.2877 ceh32_T4 nhr25_T4 29.9086 0.8591 5.2925 21.0891 WBGene00019228_H23L24.1_H23L24.1_protein-coding exc: tbx37_T4 cnd1_T4
WBGene00006983 T2 34.7978 0.0000 hlh1_T2 end1_T2 73.7457 2.1193 119.5127 48.8702 WBGene00006983_T03G11.8_zig-6_protein-coding
WBGene00010648 T3 34.7370 0.0142 hlh1_T3 cnd1_T3 18.7919 0.5410 25.4685 52.1965 WBGene00010648_K08C7.6_K08C7.6_protein-coding
WBGene00021167 T4 34.7222 0.0002 end1_T4 ceh32_T4 124.1011 3.5741 109.7914 41.9198 WBGene00021167_Y5H2B.5_cyp-32B1_protein-coding
WBGene00021565 T1 34.6946 0.0004 end1_T1 ceh32_T1 9.5680 0.2758 24.3041 95.7128 WBGene00021565_Y45G12C.1_Y45G12C.1_protein-coding
WBGene00020330 T2 34.6781 0.0000 hlh1_T2 cnd1_T2 64.8777 1.8709 452.2218 74.6378 WBGene00020330_T07H6.1_T07H6.1_protein-coding
WBGene00007384 T0 34.6751 0.0001 end1_T0 pha4_T0 421.6803 12.1609 313.6689 29.1000 WBGene00007384_C06G8.1_swt-3_protein-coding
WBGene00013746 T3 34.6685 0.0000 hlh1_T3 cnd1_T3 67.0403 1.9338 196.3153 57.3699 WBGene00013746_Y113G7A.5_lgc-55_protein-coding
WBGene00011439 T3 34.6481 0.0000 end1_T3 pha4_T3 193.9937 5.5990 50.2194 47.0621 WBGene00011439_T04F3.4_T04F3.4_protein-coding
WBGene00044562 T4 34.6355 0.8662 cnd1_T4 hlh1_T4 48.7233 1.4067 1.8689 7.2500 WBGene00044562_C14E2.7_C14E2.7_protein-coding exc: ceh32_T4 tbx37_T4
WBGene00008477 T4 34.6215 0.0186 end1_T4 hlh1_T4 75.6749 2.1858 30.8785 22.2607 WBGene00008477_E03H4.10_clec-17_protein-coding
WBGene00016555 T3 34.6170 0.0003 end1_T3 pha4_T3 31.4589 0.9088 51.8555 41.2664 WBGene00016555_C40D2.2_math-20_protein-coding
WBGene00018727 T1 34.5791 0.0020 cnd1_T1 hlh1_T1 23.7419 0.6866 138.8101 23.1614 WBGene00018727_F53A9.4_jbts-14_protein-coding exc: ceh32_T1 tbx37_T1
WBGene00006642 T2 34.5061 0.0004 pha4_T2 cnd1_T2 173.3195 5.0229 178.2034 30.9464 WBGene00006642_F01E11.4_tsp-16_protein-coding exc: tbx37_T2
WBGene00013484 T1 34.5048 0.0000 end1_T1 ceh32_T1 52.4677 1.5206 161.5533 29.7546 WBGene00013484_Y69H2.9_Y69H2.9_protein-coding
WBGene00003369 T0 34.5030 0.0000 hlh1_T0 end1_T0 122.2784 3.5440 2354.2377 29.7175 WBGene00003369_C36E6.3_mlc-1_protein-coding
WBGene00009532 T1 34.4990 0.0000 hlh1_T1 cnd1_T1 20.7519 0.6015 233.4909 48.6617 WBGene00009532_F38B7.1_ccch-1_protein-coding
WBGene00019482 T4 34.4924 0.0090 cnd1_T4 nhr25_T4 796.8114 23.1011 95.8874 21.2715 WBGene00019482_K07C11.10_K07C11.10_protein-coding exc: ceh32_T4 tbx37_T4
WBGene00018626 T4 34.4497 0.0795 cnd1_T4 nhr25_T4 16.3392 0.4743 5.3020 21.9474 WBGene00018626_F49D11.2_F49D11.2_protein-coding exc: tbx37_T4 ceh32_T4
WBGene00018303 T4 34.4420 0.3447 pha4_T4 hlh1_T4 76.1922 2.2122 9.2756 12.9977 WBGene00018303_F41G3.10_F41G3.10_protein-coding exc: tbx37_T4
WBGene00009106 T0 34.4245 0.0000 end1_T0 ceh32_T0 51.2421 1.4885 68.2378 31.3542 WBGene00009106_F25C8.4_acs-12_protein-coding
WBGene00010904 T3 34.4227 0.0002 end1_T3 pha4_T3 91.1786 2.6488 121.5157 43.8219 WBGene00010904_M88.1_ugt-62_protein-coding
WBGene00021036 T0 34.4139 0.0000 hlh1_T0 ceh32_T0 53.2688 1.5479 1158.5402 23.2893 WBGene00021036_W05F2.4_W05F2.4_protein-coding
WBGene00016219 T4 34.4075 0.0539 end1_T4 pha4_T4 39.3930 1.1449 15.2204 36.2132 WBGene00016219_C29F9.4_C29F9.4_protein-coding
WBGene00008336 T4 34.3949 0.0009 end1_T4 pha4_T4 95.0637 2.7639 51.2119 45.2270 WBGene00008336_C55A6.7_C55A6.7_protein-coding
WBGene00020532 T2 34.3948 0.0028 end1_T2 ceh32_T2 39.7817 1.1566 85.6047 36.0633 WBGene00020532_T16A1.1_math-42_protein-coding
WBGene00021416 T4 34.3898 0.0031 cnd1_T4 hlh1_T4 285.9935 8.3162 123.7012 16.1860 WBGene00021416_Y38F2AL.2_mksr-2_protein-coding exc: ceh32_T4 tbx37_T4
WBGene00012616 T4 34.3740 0.0674 cnd1_T4 hlh1_T4 80.3368 2.3371 8.3444 17.8798 WBGene00012616_Y38H6C.3_dct-14_protein-coding exc: tbx37_T4 ceh32_T4
WBGene00020230 T0 34.3729 0.0001 hlh1_T0 end1_T0 11.6198 0.3381 622.5592 22.7617 WBGene00020230_T05A8.4_nep-2_protein-coding
WBGene00219316 T1 34.3698 0.0000 end1_T1 pha4_T1 186.5045 5.4264 189.5348 35.9584 WBGene00219316_F21A3.11_F21A3.11_protein-coding
WBGene00022623 T3 34.3695 0.0296 cnd1_T3 hlh1_T3 197.2484 5.7391 177.9948 13.9765 WBGene00022623_ZC487.1_ZC487.1_protein-coding exc: ceh32_T3 tbx37_T3
WBGene00010256 T1 34.3582 0.0074 end1_T1 ceh32_T1 237.5458 6.9138 18.3822 56.1857 WBGene00010256_F58E6.7_hrg-3_protein-coding
WBGene00003941 T3 34.3524 0.0000 end1_T3 hlh1_T3 225.3413 6.5597 106.1754 18.1354 WBGene00003941_Y71H2AL.1_pbo-1_protein-coding
WBGene00077701 T0 34.2880 0.0000 end1_T0 ceh32_T0 64.9493 1.8942 36.1776 31.4224 WBGene00077701_E01A2.10_poml-3_protein-coding
WBGene00011906 T2 34.2869 0.0000 hlh1_T2 ceh32_T2 4276.8796 124.7380 2429.7190 57.5752 WBGene00011906_T22A3.2_hsp-12.1_protein-coding
WBGene00012494 T3 34.2748 0.0010 end1_T3 pha4_T3 61.3816 1.7909 154.0266 38.0098 WBGene00012494_Y22F5A.1_nhr-232_protein-coding
WBGene00000067 T0 34.2527 0.0018 end1_T0 ceh32_T0 90.3568 2.6380 1060.8809 25.7040 WBGene00000067_T25C8.2_act-5_protein-coding
WBGene00020082 T0 34.2405 0.0000 end1_T0 ceh32_T0 180.8548 5.2819 401.5900 31.3696 WBGene00020082_R57.1_gcp-2.1_protein-coding
WBGene00017625 T3 34.2292 0.0012 end1_T3 ceh32_T3 10.5916 0.3094 17.1627 41.7005 WBGene00017625_F20B4.6_cgt-2_protein-coding
WBGene00045400 T0 34.1873 0.0001 end1_T0 tbx37_T0 45.6721 1.3359 43.0375 37.8830 WBGene00045400_C54D10.13_C54D10.13_protein-coding
WBGene00017065 T0 34.1599 0.0000 hlh1_T0 end1_T0 68.0948 1.9934 756.6982 22.7216 WBGene00017065_D2092.4_D2092.4_protein-coding
WBGene00022494 T3 34.1510 nan end1_T3 pha4_T3 46.1044 1.3500 0.0400 1.1207 WBGene00022494_Y119D3B.18_fbxa-91_protein-coding
WBGene00008643 T3 34.1414 0.0178 cnd1_T3 hlh1_T3 61.0127 1.7871 27.0650 15.1534 WBGene00008643_F10B5.9_F10B5.9_protein-coding exc: ceh32_T3 tbx37_T3
WBGene00003495 T4 34.1053 0.0000 hlh1_T4 nhr25_T4 3344.8910 98.0754 5313.5364 43.1425 WBGene00003495_T22E5.5_mup-2_protein-coding
WBGene00021590 T4 34.0914 0.0000 end1_T4 ceh32_T4 28.7946 0.8446 33.6604 59.6684 WBGene00021590_Y46D2A.2_Y46D2A.2_protein-coding
WBGene00000067 T4 34.0789 0.0001 end1_T4 ceh32_T4 1416.4931 41.5651 1060.8809 41.0487 WBGene00000067_T25C8.2_act-5_protein-coding
WBGene00017060 T2 34.0668 0.0000 hlh1_T2 cnd1_T2 82.0578 2.4087 310.7954 57.7591 WBGene00017060_D2063.1_D2063.1_protein-coding
WBGene00016555 T1 34.0574 0.0006 end1_T1 pha4_T1 54.8762 1.6113 51.8555 34.5281 WBGene00016555_C40D2.2_math-20_protein-coding
WBGene00045252 T1 34.0484 0.0016 end1_T1 pha4_T1 127.0767 3.7322 25.2495 49.0536 WBGene00045252_Y62H9A.15_Y62H9A.15_protein-coding
WBGene00020808 T4 34.0366 0.0000 hlh1_T4 nhr25_T4 3766.1301 110.6496 6091.9632 41.6112 WBGene00020808_T25F10.6_T25F10.6_protein-coding
WBGene00016918 T3 34.0267 0.0000 hlh1_T3 ceh32_T3 1787.9379 52.5451 2508.6706 52.8373 WBGene00016918_C54E4.2_C54E4.2_protein-coding
WBGene00003169 T4 34.0231 0.0000 hlh1_T4 nhr25_T4 173.5755 5.1017 153.2696 42.9689 WBGene00003169_E03G2.3_mec-5_protein-coding
WBGene00015536 T4 33.9805 0.0040 cnd1_T4 pha4_T4 53.3024 1.5686 11.4096 26.7905 WBGene00015536_C06E4.7_glb-2_protein-coding exc: ceh32_T4 tbx37_T4
WBGene00013860 T2 33.9747 0.0000 hlh1_T2 pha4_T2 103.2885 3.0402 621.7238 45.1278 WBGene00013860_ZC247.2_ZC247.2_protein-coding
WBGene00006820 T2 33.9233 0.0000 hlh1_T2 ceh32_T2 77.9366 2.2974 5954.6266 40.9372 WBGene00006820_C09D1.1_unc-89_protein-coding
WBGene00044776 T3 33.8969 0.3226 end1_T3 nhr25_T3 50.6317 1.4937 7.3763 18.8022 WBGene00044776_T02B11.8_T02B11.8_protein-coding
WBGene00007513 T1 33.8927 0.0001 end1_T1 pha4_T1 260.4455 7.6844 384.2933 33.8546 WBGene00007513_C10C6.5_wht-2_protein-coding
WBGene00021788 T1 33.8779 0.0011 pha4_T1 ceh32_T1 120.4361 3.5550 108.9652 28.1468 WBGene00021788_Y51H7C.10_Y51H7C.10_protein-coding exc: tbx37_T1
WBGene00015381 T1 33.8709 0.0004 end1_T1 ceh32_T1 97.6549 2.8832 128.9677 27.7611 WBGene00015381_C03B1.13_C03B1.13_protein-coding
WBGene00009995 T4 33.8520 0.0200 cnd1_T4 nhr25_T4 364.3349 10.7626 20.7559 20.8925 WBGene00009995_F53F4.13_F53F4.13_protein-coding exc: ceh32_T4 tbx37_T4
WBGene00002975 T4 33.8438 0.0000 hlh1_T4 tbx37_T4 204.1288 6.0315 452.2515 48.8638 WBGene00002975_C35C5.5_lev-8_protein-coding
WBGene00002054 T3 33.8403 0.0000 end1_T3 hlh1_T3 656.9276 19.4126 755.5982 26.7204 WBGene00002054_F10C1.7_ifb-2_protein-coding
WBGene00015930 T0 33.7990 0.0009 end1_T0 ceh32_T0 6.2125 0.1838 38.2163 58.5946 WBGene00015930_C17H12.4_C17H12.4_protein-coding
WBGene00015783 T4 33.7839 0.0000 end1_T4 ceh32_T4 42.1961 1.2490 74.9087 42.3013 WBGene00015783_C15B12.1_C15B12.1_protein-coding
WBGene00013949 T4 33.7577 0.0002 pha4_T4 end1_T4 86.2334 2.5545 56.7307 20.5361 WBGene00013949_ZK262.2_ZK262.2_protein-coding exc: tbx37_T4
WBGene00001572 T3 33.7470 0.0000 hlh1_T3 ceh32_T3 255.0629 7.5581 668.1519 43.9495 WBGene00001572_M03A8.4_gei-15_protein-coding
WBGene00010328 T3 33.7303 0.0000 end1_T3 pha4_T3 195.1276 5.7849 124.0256 45.8327 WBGene00010328_F59C6.11_F59C6.11_protein-coding
WBGene00006743 T0 33.7208 0.0007 cnd1_T0 hlh1_T0 26.4170 0.7834 216.6792 30.7289 WBGene00006743_Y16B4A.1_unc-3_protein-coding exc: tbx37_T0 ceh32_T0
WBGene00016531 T2 33.7193 0.0000 hlh1_T2 ceh32_T2 140.8890 4.1783 325.0277 67.5609 WBGene00016531_C39D10.3_C39D10.3_protein-coding
WBGene00006983 T3 33.7148 0.0000 hlh1_T3 nhr25_T3 72.3952 2.1473 119.5127 41.6423 WBGene00006983_T03G11.8_zig-6_protein-coding
WBGene00019832 T4 33.7034 0.0000 hlh1_T4 tbx37_T4 394.3103 11.6994 3299.4155 53.4845 WBGene00019832_R02F2.2_R02F2.2_protein-coding
WBGene00003934 T4 33.7021 0.0000 hlh1_T4 nhr25_T4 10960.7683 325.2252 10476.4791 64.2037 WBGene00003934_F54C1.7_pat-10_protein-coding
WBGene00008296 T4 33.6717 0.0002 end1_T4 pha4_T4 78.6662 2.3363 36.4962 37.0973 WBGene00008296_C54D10.1_cdr-2_protein-coding
WBGene00005642 T3 33.6451 0.0000 hlh1_T3 cnd1_T3 61.1237 1.8167 117.1352 64.0188 WBGene00005642_C05E4.3_srp-1_protein-coding
WBGene00019364 T4 33.6334 0.0033 cnd1_T4 hlh1_T4 195.8926 5.8243 81.2657 15.6552 WBGene00019364_K03E6.4_mksr-1_protein-coding exc: ceh32_T4 tbx37_T4
WBGene00019232 T2 33.6270 0.0025 end1_T2 nhr25_T2 138.1361 4.1079 294.9265 17.7990 WBGene00019232_H23N18.1_ugt-13_protein-coding
WBGene00004875 T0 33.6156 0.0002 end1_T0 ceh32_T0 560.4088 16.6711 940.4984 28.1135 WBGene00004875_F47G4.7_smd-1_protein-coding
WBGene00007741 T0 33.5877 0.0000 hlh1_T0 cnd1_T0 45.8920 1.3663 240.0628 43.9044 WBGene00007741_C26C6.7_glb-8_protein-coding
WBGene00002067 T3 33.5870 0.0000 end1_T3 hlh1_T3 157.6967 4.6952 321.9496 23.9752 WBGene00002067_C43C3.1_ifp-1_protein-coding
WBGene00011019 T4 33.5866 0.1758 cnd1_T4 nhr25_T4 101.9238 3.0347 10.8779 18.2853 WBGene00011019_R05A10.2_R05A10.2_protein-coding exc: ceh32_T4 tbx37_T4
WBGene00015362 T4 33.5814 0.1460 end1_T4 pha4_T4 16.5883 0.4940 6.4533 31.0640 WBGene00015362_C02H6.2_fbxa-105_protein-coding
WBGene00002138 T4 33.4957 0.0008 end1_T4 ceh32_T4 835.3749 24.9398 783.4324 33.8836 WBGene00002138_R12E2.5_inx-16_protein-coding
WBGene00017667 T4 33.4741 0.0024 end1_T4 pha4_T4 297.0153 8.8730 45.1021 39.0293 WBGene00017667_F21E9.3_ttr-37_protein-coding
WBGene00006452 T4 33.4703 0.0000 hlh1_T4 ceh32_T4 3884.6950 116.0641 2143.6390 69.3274 WBGene00006452_R148.6_heh-1_protein-coding
WBGene00015517 T1 33.4659 0.0000 end1_T1 pha4_T1 279.6199 8.3554 161.2237 43.4154 WBGene00015517_C06A8.8_C06A8.8_protein-coding
WBGene00013846 T3 33.4657 0.0226 pha4_T3 hlh1_T3 87.4517 2.6132 225.8508 15.2627 WBGene00013846_ZC84.1_ZC84.1_protein-coding exc: tbx37_T3
WBGene00016875 T0 33.4614 0.0003 end1_T0 ceh32_T0 42.8205 1.2797 143.3105 29.3935 WBGene00016875_C52D10.1_C52D10.1_protein-coding
WBGene00008548 T0 33.4569 0.0001 end1_T0 nhr25_T0 253.5975 7.5798 96.4790 24.5830 WBGene00008548_F07A11.5_F07A11.5_protein-coding
WBGene00007594 T0 33.3819 0.0042 hlh1_T0 ceh32_T0 9.8902 0.2963 56.4367 49.7017 WBGene00007594_C15A7.1_lgc-23_protein-coding
WBGene00000435 T1 33.3626 0.0001 ceh32_T1 nhr25_T1 216.6612 6.4941 346.8652 19.1174 WBGene00000435_W03A3.1_ceh-10_protein-coding exc: tbx37_T1 cnd1_T1
WBGene00019182 T0 33.3516 0.0000 end1_T0 ceh32_T0 119.2349 3.5751 64.8740 43.3745 WBGene00019182_H10E21.1_H10E21.1_protein-coding
WBGene00006801 T4 33.3348 0.0000 hlh1_T4 ceh32_T4 383.3642 11.5004 5841.3284 33.9803 WBGene00006801_K11C4.5_unc-68_protein-coding
WBGene00009030 T1 33.3322 0.0000 hlh1_T1 ceh32_T1 20.5532 0.6166 88.0224 99.6419 WBGene00009030_F21H7.4_clec-233_protein-coding
WBGene00001310 T1 33.3136 0.0055 end1_T1 ceh32_T1 177.7888 5.3368 57.8862 26.4611 WBGene00001310_F58E10.2_end-1_protein-coding
WBGene00010341 T0 33.3098 0.0002 end1_T0 ceh32_T0 217.0154 6.5151 146.8390 45.2609 WBGene00010341_F59F5.2_glo-3_protein-coding
WBGene00002138 T0 33.2855 0.0009 end1_T0 tbx37_T0 51.4597 1.5460 783.4324 26.4734 WBGene00002138_R12E2.5_inx-16_protein-coding
WBGene00020139 T1 33.2794 0.0000 end1_T1 hlh1_T1 114.5928 3.4434 164.1686 25.6427 WBGene00020139_T01B11.2_T01B11.2_protein-coding
WBGene00002280 T4 33.2637 0.0000 hlh1_T4 ceh32_T4 4651.8336 139.8471 41513.9471 44.5576 WBGene00002280_F01G12.5_let-2_protein-coding
WBGene00010189 T4 33.2579 0.0063 pha4_T4 end1_T4 847.7665 25.4907 251.7095 17.9655 WBGene00010189_F57B1.6_F57B1.6_protein-coding exc: tbx37_T4
WBGene00006743 T1 33.2324 0.0038 cnd1_T1 hlh1_T1 55.6717 1.6752 216.6792 21.2309 WBGene00006743_Y16B4A.1_unc-3_protein-coding exc: ceh32_T1 tbx37_T1
WBGene00001960 T3 33.2252 0.0022 ceh32_T3 nhr25_T3 784.0217 23.5972 669.0731 16.2406 WBGene00001960_DY3.3_hlh-16_protein-coding exc: cnd1_T3 tbx37_T3
WBGene00000211 T2 33.2187 0.0001 end1_T2 ceh32_T2 88.0589 2.6509 283.8938 34.5153 WBGene00000211_B0252.2_asm-1_protein-coding
WBGene00006678 T0 33.2114 0.0002 end1_T0 ceh32_T0 38.8217 1.1689 25.3512 42.0205 WBGene00006678_M04B2.5_twk-25_protein-coding
WBGene00017490 T4 33.1939 nan end1_T4 nhr25_T4 361.9642 10.9045 0.1133 1.0000 WBGene00017490_F15E11.1_pud-2.1_protein-coding
WBGene00003943 T0 33.1937 0.0002 end1_T0 ceh32_T0 13.7748 0.4150 107.5863 32.8878 WBGene00003943_K09C8.1_pbo-4_protein-coding
WBGene00022623 T4 33.1910 0.0159 cnd1_T4 hlh1_T4 334.3643 10.0739 177.9948 16.0022 WBGene00022623_ZC487.1_ZC487.1_protein-coding exc: ceh32_T4 tbx37_T4
WBGene00019895 T2 33.1372 0.0000 end1_T2 cnd1_T2 254.4038 7.6773 705.8242 34.2398 WBGene00019895_R05F9.12_aagr-2_protein-coding
WBGene00013962 T3 33.1218 0.0105 cnd1_T3 hlh1_T3 967.4262 29.2082 1559.3929 14.2936 WBGene00013962_ZK287.1_ZK287.1_protein-coding exc: ceh32_T3 tbx37_T3
WBGene00007810 T0 33.1061 0.0003 end1_T0 ceh32_T0 13.0193 0.3933 36.9526 29.5970 WBGene00007810_C29F7.1_C29F7.1_protein-coding
WBGene00006696 T0 33.1033 0.0000 end1_T0 ceh32_T0 69.1654 2.0894 34.9495 40.8956 WBGene00006696_Y39B6A.19_twk-46_protein-coding
WBGene00000172 T4 33.1025 0.0065 end1_T4 hlh1_T4 240.7713 7.2735 91.8570 20.1732 WBGene00000172_F40F9.9_aqp-4_protein-coding
WBGene00015714 T0 33.0943 0.0000 hlh1_T0 tbx37_T0 28.7671 0.8692 51.8989 82.4724 WBGene00015714_C12D12.3_C12D12.3_protein-coding
WBGene00002977 T1 33.0748 0.0000 hlh1_T1 cnd1_T1 104.9882 3.1743 789.7634 38.6770 WBGene00002977_Y105E8A.7_lev-10_protein-coding
WBGene00006827 T0 33.0668 0.0000 hlh1_T0 nhr25_T0 62.2391 1.8822 395.4572 13.1446 WBGene00006827_F08C6.7_unc-98_protein-coding
WBGene00003233 T0 33.0619 0.0097 end1_T0 ceh32_T0 11.1939 0.3386 34.5505 27.6597 WBGene00003233_F45H11.4_mgl-2_protein-coding
WBGene00008830 T1 33.0569 0.0002 end1_T1 pha4_T1 116.4063 3.5214 71.1942 34.9529 WBGene00008830_F14H3.11_nhr-176_protein-coding
WBGene00009018 T3 33.0285 0.0000 hlh1_T3 ceh32_T3 82.7967 2.5068 124.8726 80.8050 WBGene00009018_F21D9.4_F21D9.4_protein-coding
WBGene00023407 T3 33.0173 0.0000 hlh1_T3 pha4_T3 42.3829 1.2837 44.9229 82.7069 WBGene00023407_F56D1.6_cex-1_protein-coding
WBGene00013643 T1 33.0156 0.0000 end1_T1 pha4_T1 23.6099 0.7151 41.7008 34.1920 WBGene00013643_Y105C5A.24_Y105C5A.24_protein-coding
WBGene00003738 T3 33.0137 0.0000 hlh1_T3 end1_T3 1422.3075 43.0824 16303.1331 43.3420 WBGene00003738_F54F3.1_nid-1_protein-coding
WBGene00013081 T3 32.9975 0.0001 hlh1_T3 ceh32_T3 3963.2481 120.1075 345.2829 48.8753 WBGene00013081_Y51A2D.14_Y51A2D.14_protein-coding
WBGene00015284 T3 32.9861 0.0003 end1_T3 pha4_T3 81.3349 2.4657 124.0233 33.8924 WBGene00015284_C01B10.10_C01B10.10_protein-coding
WBGene00011926 T2 32.9716 0.0008 end1_T2 pha4_T2 43.5186 1.3199 14.6448 46.8384 WBGene00011926_T22C8.5_sptf-2_protein-coding
WBGene00006819 T2 32.9567 0.0000 hlh1_T2 cnd1_T2 131.2840 3.9835 1088.7877 52.0519 WBGene00006819_F08B6.4_unc-87_protein-coding
WBGene00007594 T2 32.9176 0.0003 hlh1_T2 ceh32_T2 29.8784 0.9077 56.4367 51.9609 WBGene00007594_C15A7.1_lgc-23_protein-coding
WBGene00013906 T1 32.8855 0.0000 end1_T1 ceh32_T1 144.5722 4.3962 231.6594 38.0080 WBGene00013906_ZC455.6_ugt-5_protein-coding
WBGene00012013 T2 32.8566 0.0000 end1_T2 ceh32_T2 45.5424 1.3861 112.6839 43.9129 WBGene00012013_T25B9.7_ugt-54_protein-coding
WBGene00003730 T1 32.8334 0.0008 end1_T1 ceh32_T1 45.6537 1.3905 226.3225 25.9395 WBGene00003730_B0495.4_nhx-2_protein-coding
WBGene00022245 T0 32.8225 0.0000 end1_T0 ceh32_T0 284.0513 8.6542 159.7560 28.3513 WBGene00022245_Y73B6BL.24_acp-6_protein-coding
WBGene00010994 T2 32.8202 0.0000 hlh1_T2 ceh32_T2 75.1162 2.2887 226.8799 50.2676 WBGene00010994_R03E1.3_lgc-25_protein-coding
WBGene00020330 T3 32.8054 0.0000 hlh1_T3 ceh32_T3 114.9982 3.5055 452.2218 70.0734 WBGene00020330_T07H6.1_T07H6.1_protein-coding
WBGene00011181 T3 32.7991 0.0006 end1_T3 ceh32_T3 531.3082 16.1989 167.4526 46.1235 WBGene00011181_R09H10.3_R09H10.3_protein-coding
WBGene00009903 T3 32.7674 0.0008 end1_T3 pha4_T3 23.6752 0.7225 14.7015 59.6485 WBGene00009903_F49E12.10_F49E12.10_protein-coding
WBGene00002058 T4 32.7673 0.0001 end1_T4 ceh32_T4 237.7251 7.2549 146.0352 36.1694 WBGene00002058_F25E2.4_ifd-2_protein-coding
WBGene00010041 T4 32.7630 0.0228 end1_T4 pha4_T4 497.7609 15.1928 18.7325 33.0058 WBGene00010041_F54C9.3_F54C9.3_protein-coding
WBGene00006176 T4 32.7616 0.2228 pha4_T4 cnd1_T4 13.6722 0.4173 4.3839 20.2936 WBGene00006176_T05E12.1_str-125_protein-coding exc: tbx37_T4
WBGene00018351 T1 32.7605 0.0000 end1_T1 cnd1_T1 41.0675 1.2536 93.4838 32.3474 WBGene00018351_F42G2.2_F42G2.2_protein-coding
WBGene00012132 T3 32.7374 0.0042 cnd1_T3 hlh1_T3 100.2161 3.0612 75.4728 14.5539 WBGene00012132_T28F3.6_ifta-2_protein-coding exc: ceh32_T3 tbx37_T3
WBGene00016865 T2 32.7093 0.0000 end1_T2 hlh1_T2 47.3842 1.4486 71.1612 31.1340 WBGene00016865_C52B9.2_ets-9_protein-coding
WBGene00016531 T1 32.6704 0.0000 hlh1_T1 ceh32_T1 140.0015 4.2853 325.0277 52.2294 WBGene00016531_C39D10.3_C39D10.3_protein-coding
WBGene00013477 T4 32.6671 0.0000 hlh1_T4 nhr25_T4 1660.3876 50.8276 1199.4189 55.8005 WBGene00013477_Y69E1A.5_Y69E1A.5_protein-coding
WBGene00018860 T0 32.5814 0.0000 end1_T0 nhr25_T0 263.1457 8.0766 359.8378 29.9761 WBGene00018860_F55A4.8_F55A4.8_protein-coding
WBGene00008787 T1 32.5696 0.0001 end1_T1 ceh32_T1 24.6811 0.7578 37.2931 29.2569 WBGene00008787_F14B6.6_F14B6.6_protein-coding
WBGene00021325 T3 32.5492 0.0037 end1_T3 hlh1_T3 184.6382 5.6726 99.6282 22.5290 WBGene00021325_Y34B4A.9_Y34B4A.9_protein-coding
WBGene00017657 T2 32.5444 0.0004 hlh1_T2 ceh32_T2 62.1818 1.9107 1698.8544 31.9648 WBGene00017657_F21C10.7_F21C10.7_protein-coding
WBGene00017278 T3 32.5443 0.0235 ceh32_T3 hlh1_T3 18.8221 0.5784 21.6430 21.7261 WBGene00017278_F09C12.6_F09C12.6_protein-coding exc: tbx37_T3 cnd1_T3
WBGene00018373 T1 32.5436 0.0000 ceh32_T1 pha4_T1 41.3812 1.2716 77.6480 31.2551 WBGene00018373_F43B10.1_F43B10.1_protein-coding exc: cnd1_T1 tbx37_T1
WBGene00020479 T4 32.5423 0.0000 hlh1_T4 nhr25_T4 572.9573 17.6066 1358.6656 38.3285 WBGene00020479_T13C2.3_T13C2.3_protein-coding
WBGene00008829 T0 32.5387 0.0000 end1_T0 ceh32_T0 70.9352 2.1800 33.4498 32.1480 WBGene00008829_F14H3.10_cyp-35D1_protein-coding
WBGene00009403 T0 32.5145 0.0000 end1_T0 ceh32_T0 27.0055 0.8306 52.7154 32.9821 WBGene00009403_F35C11.4_F35C11.4_protein-coding
WBGene00010266 T4 32.4969 0.0001 end1_T4 pha4_T4 2836.1622 87.2749 1295.4394 42.7295 WBGene00010266_F58G1.4_dct-18_protein-coding
WBGene00008100 T0 32.4379 0.0001 end1_T0 ceh32_T0 62.5118 1.9271 99.6437 31.8933 WBGene00008100_C44H9.5_C44H9.5_protein-coding
WBGene00020449 T3 32.4339 0.0009 end1_T3 ceh32_T3 31.3983 0.9681 23.8281 48.1555 WBGene00020449_T12B5.2_fbxa-54_protein-coding
WBGene00021167 T3 32.3561 0.0002 end1_T3 ceh32_T3 93.1111 2.8777 109.7914 39.8387 WBGene00021167_Y5H2B.5_cyp-32B1_protein-coding
WBGene00019482 T3 32.3397 0.0150 cnd1_T3 hlh1_T3 407.3980 12.5975 95.8874 13.4519 WBGene00019482_K07C11.10_K07C11.10_protein-coding exc: ceh32_T3 tbx37_T3
WBGene00015933 T0 32.3114 0.0101 end1_T0 ceh32_T0 36.3100 1.1238 89.9155 27.4082 WBGene00015933_C17H12.8_C17H12.8_protein-coding
WBGene00011936 T2 32.3066 0.0005 end1_T2 ceh32_T2 332.3091 10.2861 424.3250 28.8688 WBGene00011936_T22H2.6_pgrn-1_protein-coding
WBGene00002139 T4 32.3034 0.0005 end1_T4 pha4_T4 481.4489 14.9040 349.2694 38.0843 WBGene00002139_R12E2.4_inx-17_protein-coding
WBGene00015472 T1 32.2581 0.0000 hlh1_T1 end1_T1 911.4200 28.2540 2920.7288 34.5020 WBGene00015472_C05D9.3_C05D9.3_protein-coding
WBGene00018951 T4 32.2463 0.0001 end1_T4 pha4_T4 381.3159 11.8251 105.1057 34.6835 WBGene00018951_F56C9.7_F56C9.7_protein-coding
WBGene00015057 T2 32.2434 0.0023 end1_T2 ceh32_T2 32.2764 1.0010 136.7420 26.4138 WBGene00015057_B0222.9_gad-3_protein-coding
WBGene00015179 T4 32.2020 0.0442 cnd1_T4 hlh1_T4 28.9783 0.8999 8.3049 14.6185 WBGene00015179_B0416.3_B0416.3_protein-coding exc: tbx37_T4 ceh32_T4
WBGene00006628 T0 32.1874 0.0000 end1_T0 ceh32_T0 64.6967 2.0100 37.2465 35.1088 WBGene00006628_C02F5.11_tsp-2_protein-coding
WBGene00000768 T3 32.1785 0.0000 hlh1_T3 tbx37_T3 301.8907 9.3818 899.6029 47.6495 WBGene00000768_R01H10.3_cor-1_protein-coding
WBGene00015906 T3 32.1317 0.0001 end1_T3 ceh32_T3 158.2389 4.9247 90.1484 36.1467 WBGene00015906_C17E7.13_C17E7.13_protein-coding
WBGene00000513 T4 32.1256 0.2431 nhr25_T4 hlh1_T4 21.3307 0.6640 8.3224 10.8422 WBGene00000513_B0285.10_ckb-3_protein-coding exc: tbx37_T4
WBGene00010899 T3 32.1218 0.0005 end1_T3 ceh32_T3 96.0118 2.9890 186.0424 33.6215 WBGene00010899_M28.8_M28.8_protein-coding
WBGene00077701 T1 32.1154 0.0000 end1_T1 pha4_T1 42.6256 1.3273 36.1776 37.5506 WBGene00077701_E01A2.10_poml-3_protein-coding
WBGene00011102 T2 32.1075 0.0001 end1_T2 hlh1_T2 176.1212 5.4854 257.0892 22.2887 WBGene00011102_R07E3.1_R07E3.1_protein-coding
WBGene00006399 T1 32.0939 0.0009 cnd1_T1 pha4_T1 13.2230 0.4120 14.3828 45.5569 WBGene00006399_ZK337.4_tag-4_protein-coding exc: ceh32_T1 tbx37_T1
WBGene00010083 T0 32.0922 0.0027 end1_T0 ceh32_T0 108.5866 3.3836 296.8148 24.8604 WBGene00010083_F55B11.1_F55B11.1_protein-coding
WBGene00016760 T3 32.0535 0.0000 end1_T3 pha4_T3 98.0032 3.0575 127.9017 41.9169 WBGene00016760_C49A9.6_C49A9.6_protein-coding
WBGene00003409 T2 32.0354 0.0000 end1_T2 hlh1_T2 45.7324 1.4276 234.6366 22.1017 WBGene00003409_E03G2.2_mrp-3_protein-coding
WBGene00011305 T0 32.0342 0.0000 end1_T0 hlh1_T0 30.0178 0.9371 57.9106 30.7095 WBGene00011305_R186.1_R186.1_protein-coding
WBGene00007070 T1 32.0245 0.0000 end1_T1 pha4_T1 208.8773 6.5224 280.7258 33.6852 WBGene00007070_AC3.2_ugt-49_protein-coding
WBGene00020195 T1 31.9779 0.0000 hlh1_T1 cnd1_T1 24.4338 0.7641 502.1008 35.2279 WBGene00020195_T03G6.3_T03G6.3_protein-coding
WBGene00007753 T1 31.9761 0.0000 end1_T1 pha4_T1 68.1831 2.1323 145.4998 40.6863 WBGene00007753_C27A7.1_C27A7.1_protein-coding
WBGene00010256 T0 31.9678 0.0679 end1_T0 ceh32_T0 82.5542 2.5824 18.3822 27.5666 WBGene00010256_F58E6.7_hrg-3_protein-coding
WBGene00017278 T4 31.9336 0.0170 ceh32_T4 hlh1_T4 33.6809 1.0547 21.6430 21.5659 WBGene00017278_F09C12.6_F09C12.6_protein-coding exc: tbx37_T4 cnd1_T4
WBGene00019299 T0 31.9280 0.0003 hlh1_T0 ceh32_T0 20.0248 0.6272 69.5859 80.0819 WBGene00019299_K02D7.2_K02D7.2_protein-coding
WBGene00001263 T4 31.9210 0.0000 hlh1_T4 nhr25_T4 3153.4140 98.7881 29097.7772 41.1507 WBGene00001263_K04H4.1_emb-9_protein-coding
WBGene00011102 T0 31.9126 0.0002 end1_T0 ceh32_T0 53.3495 1.6717 257.0892 36.8141 WBGene00011102_R07E3.1_R07E3.1_protein-coding
WBGene00008499 T4 31.8957 0.0038 end1_T4 nhr25_T4 27.5284 0.8631 16.5450 30.3581 WBGene00008499_F01D5.9_cyp-37A1_protein-coding
WBGene00003991 T0 31.8922 0.0000 hlh1_T0 cnd1_T0 145.1174 4.5502 553.2283 35.9146 WBGene00003991_K03E6.6_pfn-3_protein-coding
WBGene00012782 T4 31.8889 0.0066 end1_T4 ceh32_T4 132.2058 4.1458 67.2344 33.0692 WBGene00012782_Y43C5A.2_Y43C5A.2_protein-coding
WBGene00020413 T0 31.8812 0.0019 ceh32_T0 nhr25_T0 15.5163 0.4867 17.7195 22.0852 WBGene00020413_T10E9.3_T10E9.3_protein-coding exc: tbx37_T0 cnd1_T0
WBGene00021635 T3 31.8731 0.0000 end1_T3 pha4_T3 38.4520 1.2064 69.9157 47.3022 WBGene00021635_Y47G6A.5_Y47G6A.5_protein-coding
WBGene00010925 T2 31.8724 0.0000 end1_T2 ceh32_T2 231.7515 7.2712 312.7097 27.5592 WBGene00010925_M153.2_M153.2_protein-coding
WBGene00002881 T2 31.8679 0.0000 hlh1_T2 nhr25_T2 41.6461 1.3068 168.9695 23.5830 WBGene00002881_C05D11.4_let-756_protein-coding
WBGene00015449 T0 31.8603 0.0005 end1_T0 ceh32_T0 66.0445 2.0729 50.2606 29.2775 WBGene00015449_C04F5.7_ugt-63_protein-coding
WBGene00011339 T1 31.8592 0.0010 end1_T1 pha4_T1 38.6840 1.2142 58.1095 30.7683 WBGene00011339_T01G5.1_T01G5.1_protein-coding
WBGene00000751 T0 31.8534 1.0000 end1_T0 ceh32_T0 19.0845 0.5991 4.0409 2.0483 WBGene00000751_C34F6.2_col-178_protein-coding
WBGene00008787 T0 31.8151 0.0000 end1_T0 ceh32_T0 24.6066 0.7734 37.2931 31.3817 WBGene00008787_F14B6.6_F14B6.6_protein-coding
WBGene00003409 T1 31.8140 0.0000 end1_T1 hlh1_T1 39.0709 1.2281 234.6366 24.3998 WBGene00003409_E03G2.2_mrp-3_protein-coding
WBGene00011207 T1 31.8067 0.0004 end1_T1 pha4_T1 14.1995 0.4464 71.4397 65.4108 WBGene00011207_R10E8.1_R10E8.1_protein-coding
WBGene00014051 T4 31.8051 0.0000 hlh1_T4 end1_T4 334.7884 10.5263 1031.4355 37.0720 WBGene00014051_ZK669.1_spv-1_protein-coding
WBGene00015965 T2 31.8046 0.0001 end1_T2 ceh32_T2 79.0872 2.4867 137.7003 28.5918 WBGene00015965_C18C4.3_ugt-48_protein-coding
WBGene00008802 T0 31.8038 0.0000 end1_T0 ceh32_T0 337.0990 10.5993 125.1217 30.4702 WBGene00008802_F14E5.4_acp-2_protein-coding
WBGene00015714 T2 31.8032 0.0000 hlh1_T2 end1_T2 50.2630 1.5804 51.8989 34.6291 WBGene00015714_C12D12.3_C12D12.3_protein-coding
WBGene00001250 T3 31.7772 0.0000 end1_T3 ceh32_T3 357.8234 11.2604 560.8723 36.9892 WBGene00001250_C33D3.1_elt-2_protein-coding
WBGene00008868 T1 31.7587 0.0000 hlh1_T1 cnd1_T1 23.2312 0.7315 131.9504 40.7278 WBGene00008868_F15G9.5_F15G9.5_protein-coding
WBGene00011168 T1 31.7185 0.0002 pha4_T1 end1_T1 20.5274 0.6472 32.0200 26.0130 WBGene00011168_R09D1.12_R09D1.12_protein-coding exc: tbx37_T1
WBGene00019204 T3 31.7169 0.0028 pha4_T3 cnd1_T3 46.8074 1.4758 86.1501 29.3736 WBGene00019204_H14N18.4_H14N18.4_protein-coding exc: tbx37_T3
WBGene00006436 T2 31.6747 0.0004 hlh1_T2 ceh32_T2 83.8501 2.6472 3930.2954 25.5618 WBGene00006436_W06H8.8_ttn-1_protein-coding
WBGene00006680 T3 31.6245 0.0000 hlh1_T3 end1_T3 18.3454 0.5801 56.9938 26.1812 WBGene00006680_C52B9.6_twk-28_protein-coding
WBGene00010049 T4 31.6034 0.0004 end1_T4 nhr25_T4 182.3683 5.7705 30.5892 32.0067 WBGene00010049_F54D5.3_F54D5.3_protein-coding
WBGene00016883 T3 31.6016 0.0000 end1_T3 ceh32_T3 33.6107 1.0636 65.6164 40.5552 WBGene00016883_C52E2.4_C52E2.4_protein-coding
WBGene00006754 T4 31.6009 0.0000 hlh1_T4 tbx37_T4 1584.3739 50.1370 5713.5655 45.1707 WBGene00006754_F07A5.7_unc-15_protein-coding
WBGene00009781 T4 31.5950 0.0000 hlh1_T4 end1_T4 121.5116 3.8459 351.3996 34.8048 WBGene00009781_F46C5.6_F46C5.6_protein-coding
WBGene00012911 T3 31.5909 0.0000 end1_T3 pha4_T3 40.5040 1.2821 79.0974 42.8152 WBGene00012911_Y46G5A.21_acl-7_protein-coding
WBGene00011083 T4 31.5897 0.0001 end1_T4 ceh32_T4 130.2901 4.1244 138.2005 39.6617 WBGene00011083_R07B1.12_glo-1_protein-coding
WBGene00005000 T2 31.5650 0.0000 hlh1_T2 ceh32_T2 2386.4589 75.6046 56.0500 310.7055 WBGene00005000_C48E7.10_spp-15_protein-coding
WBGene00000035 T2 31.5419 0.0000 hlh1_T2 cnd1_T2 24.8372 0.7874 209.3754 49.8419 WBGene00000035_W09B12.1_ace-1_protein-coding
WBGene00016114 T4 31.5386 0.0007 cnd1_T4 hlh1_T4 695.5045 22.0525 91.6299 13.5615 WBGene00016114_C25H3.5_flp-27_protein-coding exc: ceh32_T4 tbx37_T4
WBGene00001621 T4 31.5383 0.0429 nhr25_T4 end1_T4 57.6593 1.8282 38.7883 23.0081 WBGene00001621_K08F4.4_glt-3_protein-coding exc: tbx37_T4
WBGene00012833 T4 31.5235 0.7624 cnd1_T4 hlh1_T4 115.5015 3.6640 2.1575 9.6190 WBGene00012833_Y43F8C.11_Y43F8C.11_protein-coding exc: ceh32_T4 tbx37_T4
WBGene00006495 T0 31.5148 0.0000 hlh1_T0 ceh32_T0 43.8404 1.3911 1195.7581 38.5882 WBGene00006495_F31D5.3_cpna-1_protein-coding
WBGene00001788 T0 31.5069 0.0012 end1_T0 ceh32_T0 69.7187 2.2128 21.7301 32.9201 WBGene00001788_F56B3.10_gst-40_protein-coding
WBGene00008595 T4 31.5031 0.0288 end1_T4 nhr25_T4 22.6560 0.7192 10.1276 31.8410 WBGene00008595_F08H9.7_clec-56_protein-coding
WBGene00015057 T0 31.4737 0.0013 end1_T0 ceh32_T0 84.1490 2.6736 136.7420 26.9534 WBGene00015057_B0222.9_gad-3_protein-coding
WBGene00001754 T4 31.4580 0.0027 end1_T4 ceh32_T4 34.3600 1.0922 10.7574 47.1046 WBGene00001754_F11G11.3_gst-6_protein-coding
WBGene00019473 T0 31.4459 0.0000 end1_T0 ceh32_T0 126.1698 4.0123 69.9260 32.9228 WBGene00019473_K07C6.5_cyp-35A5_protein-coding
WBGene00017427 T0 31.4425 0.0057 end1_T0 ceh32_T0 113.1334 3.5981 110.4271 23.6958 WBGene00017427_F13D11.1_acp-5_protein-coding
WBGene00015137 T2 31.4215 0.0000 hlh1_T2 ceh32_T2 56.9306 1.8118 154.4907 63.3351 WBGene00015137_B0310.1_B0310.1_protein-coding
WBGene00000218 T4 31.4128 0.0445 end1_T4 nhr25_T4 160.1402 5.0979 69.5181 28.4197 WBGene00000218_F21F8.3_asp-5_protein-coding
WBGene00011207 T3 31.4117 0.0014 end1_T3 ceh32_T3 51.4851 1.6390 71.4397 34.2773 WBGene00011207_R10E8.1_R10E8.1_protein-coding
WBGene00020139 T0 31.4045 0.0001 end1_T0 ceh32_T0 128.1268 4.0799 164.1686 29.8230 WBGene00020139_T01B11.2_T01B11.2_protein-coding
WBGene00003233 T2 31.3810 0.0057 end1_T2 pha4_T2 10.5045 0.3347 34.5505 30.5969 WBGene00003233_F45H11.4_mgl-2_protein-coding
WBGene00013905 T2 31.3518 0.0000 end1_T2 ceh32_T2 122.7818 3.9163 191.3403 31.1568 WBGene00013905_ZC455.5_ugt-4_protein-coding
WBGene00017326 T1 31.3358 0.0000 tbx37_T1 end1_T1 204.6689 6.5315 364.4983 31.0195 WBGene00017326_F10C1.5_dmd-5_protein-coding exc: pha4_T1 ceh32_T1 cnd1_T1
WBGene00012152 T3 31.3354 0.0001 end1_T3 ceh32_T3 2063.8780 65.8642 227.0218 31.5816 WBGene00012152_VK10D6R.1_cnc-10_protein-coding
WBGene00020394 T1 31.3347 0.0000 end1_T1 pha4_T1 72.4809 2.3131 78.8203 34.8092 WBGene00020394_T10B5.8_T10B5.8_protein-coding
WBGene00009706 T2 31.3281 0.0003 end1_T2 nhr25_T2 28.8067 0.9195 32.9509 18.0270 WBGene00009706_F44G3.2_F44G3.2_protein-coding
WBGene00006610 T4 31.3145 0.0046 end1_T4 ceh32_T4 27.6854 0.8841 29.3335 39.2816 WBGene00006610_F15A2.2_tre-4_protein-coding
WBGene00002272 T4 31.3061 0.0000 end1_T4 pha4_T4 911.5370 29.1169 134.8731 37.1617 WBGene00002272_C16H3.2_lec-9_protein-coding
WBGene00017611 T2 31.3014 0.0854 ceh32_T2 end1_T2 118.8333 3.7964 12.5776 9.5149 WBGene00017611_F19G12.3_F19G12.3_protein-coding exc: cnd1_T2 tbx37_T2
WBGene00019869 T1 31.3007 0.0000 end1_T1 pha4_T1 12.4840 0.3988 50.9883 38.3884 WBGene00019869_R04E5.2_R04E5.2_protein-coding
WBGene00008594 T4 31.2854 0.0018 end1_T4 pha4_T4 19.8345 0.6340 12.1304 44.9959 WBGene00008594_F08H9.6_clec-57_protein-coding
WBGene00003371 T3 31.2721 0.0000 hlh1_T3 ceh32_T3 1945.9122 62.2253 2900.0770 45.3846 WBGene00003371_F09F7.2_mlc-3_protein-coding
WBGene00017427 T1 31.2294 0.0112 end1_T1 ceh32_T1 93.8979 3.0067 110.4271 21.3542 WBGene00017427_F13D11.1_acp-5_protein-coding
WBGene00008603 T2 31.2201 0.0000 hlh1_T2 cnd1_T2 66.3997 2.1268 181.7464 41.7532 WBGene00008603_F09B9.4_F09B9.4_protein-coding
WBGene00006641 T2 31.1993 0.0000 hlh1_T2 cnd1_T2 43.0969 1.3813 86.0661 52.2112 WBGene00006641_F53B6.1_tsp-15_protein-coding
WBGene00001591 T3 31.1807 0.0010 end1_T3 ceh32_T3 43.5540 1.3968 53.7459 44.9408 WBGene00001591_F11A5.10_glc-1_protein-coding
WBGene00013860 T0 31.1749 0.0000 hlh1_T0 cnd1_T0 21.6269 0.6937 621.7238 22.6418 WBGene00013860_ZC247.2_ZC247.2_protein-coding
WBGene00008730 T4 31.1742 0.0003 end1_T4 ceh32_T4 26.3990 0.8468 59.7636 44.6449 WBGene00008730_F13B12.2_F13B12.2_protein-coding
WBGene00016530 T1 31.1650 0.0002 cnd1_T1 hlh1_T1 75.6135 2.4262 22.1399 24.4226 WBGene00016530_C39D10.2_C39D10.2_protein-coding exc: ceh32_T1 tbx37_T1
WBGene00004281 T3 31.1594 0.0049 cnd1_T3 hlh1_T3 453.6690 14.5596 269.2191 14.4158 WBGene00004281_Y11D7A.4_rab-28_protein-coding exc: ceh32_T3 tbx37_T3
WBGene00006915 T4 31.1523 0.0009 end1_T4 nhr25_T4 168.6821 5.4148 194.4575 29.2570 WBGene00006915_VW02B12L.1_vha-6_protein-coding
WBGene00015389 T0 31.1500 0.0000 end1_T0 ceh32_T0 28.7272 0.9222 228.9355 30.5008 WBGene00015389_C03F11.3_scav-1_protein-coding
WBGene00009183 T1 31.1494 0.0000 hlh1_T1 pha4_T1 25.6877 0.8247 127.6437 33.2493 WBGene00009183_F27C8.2_F27C8.2_protein-coding
WBGene00019978 T0 31.1468 0.0003 end1_T0 ceh32_T0 25.4117 0.8159 20.2551 45.8733 WBGene00019978_R09B5.6_hacd-1_protein-coding
WBGene00007509 T1 31.1359 0.0013 end1_T1 pha4_T1 249.5311 8.0143 128.0198 29.5194 WBGene00007509_C10C5.5_C10C5.5_protein-coding
WBGene00044481 T3 31.1352 0.0000 end1_T3 ceh32_T3 19.8932 0.6389 28.0106 37.9049 WBGene00044481_ZK185.5_ZK185.5_protein-coding
WBGene00021048 T3 31.1162 0.0000 end1_T3 ceh32_T3 697.3616 22.4115 1275.5939 32.9623 WBGene00021048_W05H9.1_W05H9.1_protein-coding
WBGene00013539 T4 31.1134 0.0020 pha4_T4 end1_T4 28.7103 0.9228 18.4600 25.1659 WBGene00013539_Y73F8A.35_Y73F8A.35_protein-coding exc: tbx37_T4
WBGene00016883 T4 31.0992 0.0000 end1_T4 pha4_T4 35.4075 1.1385 65.6164 48.1315 WBGene00016883_C52E2.4_C52E2.4_protein-coding
WBGene00003886 T3 31.0712 0.0277 cnd1_T3 hlh1_T3 83.3091 2.6812 94.4481 10.6507 WBGene00003886_R31.3_osm-6_protein-coding exc: ceh32_T3 tbx37_T3
WBGene00000492 T3 31.0711 0.0079 cnd1_T3 hlh1_T3 78.6725 2.5320 76.1228 14.1724 WBGene00000492_F59C6.7_che-13_protein-coding exc: ceh32_T3 tbx37_T3
WBGene00009029 T1 31.0486 0.0000 hlh1_T1 cnd1_T1 101.8181 3.2793 236.7572 40.6873 WBGene00009029_F21H7.3_F21H7.3_protein-coding
WBGene00003515 T3 31.0395 0.0000 hlh1_T3 ceh32_T3 496.2894 15.9890 7731.9242 37.4492 WBGene00003515_K12F2.1_myo-3_protein-coding
WBGene00019927 T2 31.0244 0.0000 hlh1_T2 end1_T2 481.7193 15.5271 1200.6984 39.7528 WBGene00019927_R07C3.11_fbxc-24_protein-coding
WBGene00000211 T1 31.0170 0.0001 end1_T1 pha4_T1 242.6742 7.8239 283.8938 30.6445 WBGene00000211_B0252.2_asm-1_protein-coding
WBGene00020182 T3 31.0159 0.0006 end1_T3 ceh32_T3 155.9170 5.0270 427.0378 28.6480 WBGene00020182_T03D3.1_ugt-53_protein-coding
WBGene00000193 T3 31.0153 0.0047 cnd1_T3 hlh1_T3 225.2046 7.2611 91.0180 15.3834 WBGene00000193_C38D4.8_arl-6_protein-coding exc: ceh32_T3 tbx37_T3
WBGene00005078 T1 31.0092 0.0003 pha4_T1 cnd1_T1 119.7174 3.8607 356.4794 25.6677 WBGene00005078_F49B2.5_src-2_protein-coding exc: tbx37_T1
WBGene00016023 T0 31.0020 0.0001 end1_T0 ceh32_T0 288.7530 9.3140 55.9418 29.5850 WBGene00016023_C23H5.1_prmt-6_protein-coding
WBGene00002977 T0 30.9847 0.0000 hlh1_T0 tbx37_T0 47.3240 1.5273 789.7634 23.2132 WBGene00002977_Y105E8A.7_lev-10_protein-coding
WBGene00003933 T3 30.9721 0.0000 hlh1_T3 ceh32_T3 314.4275 10.1519 1581.6503 35.5281 WBGene00003933_T27B1.2_pat-9_protein-coding
WBGene00019763 T3 30.9696 0.0001 end1_T3 hlh1_T3 38.7425 1.2510 55.1053 18.8746 WBGene00019763_M03F8.4_galt-1_protein-coding
WBGene00019869 T2 30.9676 0.0000 end1_T2 ceh32_T2 20.4107 0.6591 50.9883 30.3613 WBGene00019869_R04E5.2_R04E5.2_protein-coding
WBGene00000433 T0 30.9650 0.0004 ceh32_T0 hlh1_T0 30.2859 0.9781 122.6592 29.2335 WBGene00000433_ZK265.4_ceh-8_protein-coding exc: tbx37_T0 cnd1_T0
WBGene00003738 T4 30.9633 0.0000 hlh1_T4 nhr25_T4 1514.2840 48.9057 16303.1331 35.2727 WBGene00003738_F54F3.1_nid-1_protein-coding
WBGene00009029 T3 30.9564 0.0000 hlh1_T3 ceh32_T3 197.5152 6.3804 236.7572 47.2103 WBGene00009029_F21H7.3_F21H7.3_protein-coding
WBGene00019364 T3 30.9485 0.0104 cnd1_T3 hlh1_T3 153.4653 4.9587 81.2657 12.9644 WBGene00019364_K03E6.4_mksr-1_protein-coding exc: ceh32_T3 tbx37_T3
WBGene00021272 T4 30.9420 0.0029 cnd1_T4 end1_T4 100.9710 3.2632 138.6871 19.2395 WBGene00021272_Y23H5B.1_Y23H5B.1_protein-coding exc: ceh32_T4 tbx37_T4
WBGene00013905 T3 30.9341 0.0000 end1_T3 ceh32_T3 58.2441 1.8828 191.3403 37.2411 WBGene00013905_ZC455.5_ugt-4_protein-coding
WBGene00015946 T3 30.9210 0.0000 end1_T3 pha4_T3 147.2205 4.7612 24.3072 24.0034 WBGene00015946_C18A3.10_C18A3.10_protein-coding
WBGene00006696 T1 30.9009 0.0000 end1_T1 ceh32_T1 46.8740 1.5169 34.9495 44.1987 WBGene00006696_Y39B6A.19_twk-46_protein-coding
WBGene00013559 T1 30.9001 0.0022 end1_T1 pha4_T1 14.8906 0.4819 18.3679 31.8173 WBGene00013559_Y75B8A.28_Y75B8A.28_protein-coding
WBGene00003893 T4 30.8928 0.0000 hlh1_T4 nhr25_T4 6380.2392 206.5281 9766.7336 40.1259 WBGene00003893_C44B12.2_ost-1_protein-coding
WBGene00021322 T4 30.8848 0.0006 end1_T4 ceh32_T4 333.9732 10.8135 122.1572 39.4353 WBGene00021322_Y34B4A.6_Y34B4A.6_protein-coding
WBGene00012339 T1 30.8843 0.0000 end1_T1 ceh32_T1 89.7249 2.9052 116.8603 29.2668 WBGene00012339_W07G4.5_W07G4.5_protein-coding
WBGene00002138 T1 30.8791 0.0010 end1_T1 hlh1_T1 145.2647 4.7043 783.4324 21.3000 WBGene00002138_R12E2.5_inx-16_protein-coding
WBGene00001506 T4 30.8777 0.0008 end1_T4 ceh32_T4 95.3503 3.0880 96.6502 36.3226 WBGene00001506_EGAP9.2_fut-2_protein-coding
WBGene00013124 T2 30.8709 0.0000 hlh1_T2 cnd1_T2 102.7022 3.3268 363.8593 40.7569 WBGene00013124_Y52B11A.4_Y52B11A.4_protein-coding
WBGene00017487 T3 30.8620 0.0001 end1_T3 ceh32_T3 34.2009 1.1082 131.8712 26.1449 WBGene00017487_F15E6.6_F15E6.6_protein-coding
WBGene00022397 T4 30.8516 0.0000 hlh1_T4 ceh32_T4 58.1097 1.8835 133.0470 38.5294 WBGene00022397_Y97E10AR.2_Y97E10AR.2_protein-coding
WBGene00018042 T3 30.8496 0.0470 cnd1_T3 pha4_T3 60.4444 1.9593 113.3977 19.9126 WBGene00018042_F35D2.4_mks-3_protein-coding exc: ceh32_T3 tbx37_T3
WBGene00013257 T3 30.8485 0.0000 end1_T3 ceh32_T3 66.8895 2.1683 60.2030 40.1715 WBGene00013257_Y57A10A.14_Y57A10A.14_protein-coding
WBGene00015389 T2 30.8171 0.0000 end1_T2 ceh32_T2 120.0871 3.8968 228.9355 29.9577 WBGene00015389_C03F11.3_scav-1_protein-coding
WBGene00015407 T2 30.8034 0.0000 hlh1_T2 end1_T2 43.2640 1.4045 150.7268 41.1877 WBGene00015407_C03H5.5_C03H5.5_protein-coding
WBGene00009475 T2 30.8001 0.0000 hlh1_T2 end1_T2 96.2829 3.1261 108.4827 54.1017 WBGene00009475_F36F2.1_F36F2.1_protein-coding
WBGene00013716 T2 30.7970 0.0001 end1_T2 ceh32_T2 56.9565 1.8494 120.4143 25.7034 WBGene00013716_Y106G6H.1_Y106G6H.1_protein-coding
WBGene00022200 T2 30.7586 0.0000 end1_T2 cnd1_T2 157.4723 5.1196 284.5115 35.5066 WBGene00022200_Y71H10A.2_fard-1_protein-coding
WBGene00015859 T1 30.7323 0.0029 end1_T1 ceh32_T1 19.8603 0.6462 74.6444 34.0009 WBGene00015859_C16D9.4_C16D9.4_protein-coding
WBGene00007946 T3 30.7113 0.0000 end1_T3 pha4_T3 14.2051 0.4625 37.9497 57.3135 WBGene00007946_C35A5.2_ugt-33_protein-coding
WBGene00022245 T1 30.7042 0.0001 end1_T1 ceh32_T1 249.9351 8.1401 159.7560 25.4890 WBGene00022245_Y73B6BL.24_acp-6_protein-coding
WBGene00003143 T3 30.7020 0.0212 cnd1_T3 nhr25_T3 125.4658 4.0866 366.3455 13.2945 WBGene00003143_C34B4.1_max-1_protein-coding exc: ceh32_T3 tbx37_T3
WBGene00019022 T0 30.6859 0.0000 end1_T0 ceh32_T0 88.7232 2.8913 169.0738 32.8340 WBGene00019022_F58A6.1_F58A6.1_protein-coding
WBGene00016556 T3 30.6712 0.0092 end1_T3 pha4_T3 19.6548 0.6408 18.7809 36.8282 WBGene00016556_C40D2.3_math-21_protein-coding
WBGene00021788 T4 30.6562 0.0009 tbx37_T4 nhr25_T4 101.3270 3.3053 108.9652 20.0706 WBGene00021788_Y51H7C.10_Y51H7C.10_protein-coding exc: pha4_T4 ceh32_T4 cnd1_T4
WBGene00018885 T4 30.6365 0.0066 end1_T4 ceh32_T4 40.5271 1.3228 17.4572 46.0824 WBGene00018885_F55E10.6_F55E10.6_protein-coding
WBGene00013904 T3 30.6224 0.0002 end1_T3 pha4_T3 10.1940 0.3329 19.6610 59.9365 WBGene00013904_ZC455.4_ugt-6_protein-coding
WBGene00020307 T4 30.5956 0.0000 end1_T4 pha4_T4 229.8633 7.5130 269.1822 41.8718 WBGene00020307_T07D3.4_T07D3.4_protein-coding
WBGene00007741 T3 30.5867 0.0000 hlh1_T3 ceh32_T3 98.6494 3.2252 240.0628 44.4875 WBGene00007741_C26C6.7_glb-8_protein-coding
WBGene00012134 T4 30.5585 0.0012 end1_T4 ceh32_T4 59.0494 1.9323 43.0132 35.4559 WBGene00012134_T28F3.8_T28F3.8_protein-coding
WBGene00003745 T4 30.5282 0.0463 ceh32_T4 hlh1_T4 252.2051 8.2614 28.4012 15.8639 WBGene00003745_F18E9.2_nlp-7_protein-coding exc: cnd1_T4 tbx37_T4
WBGene00017440 T4 30.5213 0.0000 hlh1_T4 nhr25_T4 745.6177 24.4294 2221.8489 40.9817 WBGene00017440_F13H8.7_upb-1_protein-coding
WBGene00002273 T4 30.5108 0.0011 end1_T4 hlh1_T4 347.2398 11.3809 113.6002 20.6054 WBGene00002273_W01A11.4_lec-10_protein-coding
WBGene00045397 T1 30.5017 0.0042 end1_T1 pha4_T1 32.4555 1.0641 56.1778 30.3438 WBGene00045397_Y54G2A.52_Y54G2A.52_protein-coding
WBGene00020850 T3 30.4986 0.3373 end1_T3 pha4_T3 19.0573 0.6249 22.7644 6.2939 WBGene00020850_T27B7.3_nhr-226_protein-coding
WBGene00008451 T2 30.4808 0.0046 end1_T2 ceh32_T2 44.6351 1.4644 79.8950 28.0725 WBGene00008451_E01G6.3_E01G6.3_protein-coding
WBGene00017443 T2 30.4712 0.0009 end1_T2 ceh32_T2 9.7351 0.3195 28.4149 58.3905 WBGene00017443_F13H8.11_F13H8.11_protein-coding
WBGene00008396 T3 30.4712 0.0699 hlh1_T3 ceh32_T3 5.4271 0.1781 13.5935 30.0288 WBGene00008396_D1086.9_D1086.9_protein-coding
WBGene00011261 T3 30.4549 0.0064 cnd1_T3 pha4_T3 29.3487 0.9637 111.1356 22.7657 WBGene00011261_R13H4.1_nphp-4_protein-coding exc: ceh32_T3 tbx37_T3
WBGene00016917 T4 30.4047 0.0004 ceh32_T4 pha4_T4 31.5158 1.0365 14.0617 19.7963 WBGene00016917_C54E4.1_C54E4.1_protein-coding exc: cnd1_T4 tbx37_T4
WBGene00004030 T2 30.4005 0.0000 end1_T2 pha4_T2 50.9967 1.6775 49.6255 43.9017 WBGene00004030_F07C6.1_pin-2_protein-coding
WBGene00016935 T3 30.3867 0.0086 cnd1_T3 hlh1_T3 55.1884 1.8162 205.0762 14.0254 WBGene00016935_C54G7.4_ifta-1_protein-coding exc: ceh32_T3 tbx37_T3
WBGene00003029 T3 30.3827 0.0002 nhr25_T3 ceh32_T3 127.8746 4.2088 131.0041 40.2871 WBGene00003029_E01A2.3_lin-44_protein-coding exc: tbx37_T3
WBGene00013872 T4 30.3712 0.0001 hlh1_T4 nhr25_T4 367.8777 12.1127 660.2724 31.4811 WBGene00013872_ZC374.2_ZC374.2_protein-coding
WBGene00010571 T3 30.3454 0.0001 end1_T3 pha4_T3 24.4261 0.8049 20.9391 39.8927 WBGene00010571_K04G11.3_K04G11.3_protein-coding
WBGene00003615 T0 30.3259 0.0003 end1_T0 ceh32_T0 12.5618 0.4142 20.2634 48.4354 WBGene00003615_T12C9.6_nhr-16_protein-coding
WBGene00000696 T0 30.3120 0.4815 end1_T0 pha4_T0 17.7139 0.5844 8.5727 17.6217 WBGene00000696_T05A1.2_col-122_protein-coding
WBGene00002067 T4 30.3074 0.0003 end1_T4 ceh32_T4 297.4238 9.8136 321.9496 30.1914 WBGene00002067_C43C3.1_ifp-1_protein-coding
WBGene00011893 T3 30.2997 0.0008 end1_T3 ceh32_T3 32.2593 1.0647 75.6292 28.4423 WBGene00011893_T21C9.6_T21C9.6_protein-coding
WBGene00002273 T3 30.2908 0.0006 end1_T3 hlh1_T3 248.7318 8.2115 113.6002 22.9100 WBGene00002273_W01A11.4_lec-10_protein-coding
WBGene00006844 T2 30.2828 0.0000 hlh1_T2 end1_T2 966.7141 31.9228 2233.8682 40.1587 WBGene00006844_D1081.2_unc-120_protein-coding
WBGene00010296 T1 30.2792 0.0003 end1_T1 pha4_T1 121.4728 4.0118 103.0271 32.1693 WBGene00010296_F59A1.10_dgat-2_protein-coding
WBGene00001752 T1 30.2654 0.0023 end1_T1 pha4_T1 196.9081 6.5060 231.7686 29.3580 WBGene00001752_K08F4.7_gst-4_protein-coding
WBGene00020788 T4 30.2605 0.0009 end1_T4 ceh32_T4 154.3032 5.0992 170.2031 31.2645 WBGene00020788_T25B6.2_nep-22_protein-coding
WBGene00022245 T3 30.2451 0.0000 end1_T3 ceh32_T3 70.7449 2.3391 159.7560 34.9475 WBGene00022245_Y73B6BL.24_acp-6_protein-coding
WBGene00007368 T3 30.2431 0.0000 end1_T3 pha4_T3 94.4175 3.1220 88.6830 69.7064 WBGene00007368_C06B8.2_C06B8.2_protein-coding
WBGene00004992 T4 30.2394 0.0005 pha4_T4 cnd1_T4 250.1050 8.2708 76.3399 29.0707 WBGene00004992_ZK616.9_spp-7_protein-coding exc: tbx37_T4
WBGene00004789 T0 30.2174 0.0010 end1_T0 ceh32_T0 64.3844 2.1307 190.2519 26.9738 WBGene00004789_W10G6.2_sgk-1_protein-coding
WBGene00016530 T4 30.1970 0.0027 cnd1_T4 nhr25_T4 60.6844 2.0096 22.1399 24.3382 WBGene00016530_C39D10.2_C39D10.2_protein-coding exc: ceh32_T4 tbx37_T4
WBGene00000211 T0 30.1668 0.0001 end1_T0 ceh32_T0 586.0002 19.4253 283.8938 32.5426 WBGene00000211_B0252.2_asm-1_protein-coding
WBGene00016759 T3 30.1553 0.0041 end1_T3 hlh1_T3 14.5037 0.4810 24.4754 24.1182 WBGene00016759_C49A9.5_C49A9.5_protein-coding
WBGene00010524 T0 30.1461 0.0141 end1_T0 ceh32_T0 18.2490 0.6054 105.1171 25.6606 WBGene00010524_K03B8.6_K03B8.6_protein-coding
WBGene00194710 T3 30.1360 0.0196 ceh32_T3 hlh1_T3 53.7894 1.7849 28.6053 19.1377 WBGene00194710_C30B5.9_mks-2_protein-coding exc: cnd1_T3 tbx37_T3
WBGene00011803 T0 30.1255 0.0114 end1_T0 ceh32_T0 4.2964 0.1426 212.3660 24.0549 WBGene00011803_T16G12.1_T16G12.1_protein-coding
WBGene00045336 T4 30.1162 0.0065 cnd1_T4 nhr25_T4 214.7582 7.1310 7.4472 21.2188 WBGene00045336_R11D1.12_R11D1.12_protein-coding exc: ceh32_T4 tbx37_T4
WBGene00011361 T2 30.0657 0.0058 end1_T2 ceh32_T2 46.9657 1.5621 589.3718 22.5838 WBGene00011361_T01H10.8_T01H10.8_protein-coding
WBGene00014089 T4 30.0595 0.0000 hlh1_T4 ceh32_T4 394.9305 13.1383 966.9932 34.8083 WBGene00014089_ZK822.1_ZK822.1_protein-coding
WBGene00007228 T3 30.0407 0.0009 end1_T3 nhr25_T3 376.4847 12.5325 591.5983 21.3599 WBGene00007228_C01G6.7_acs-7_protein-coding
WBGene00008296 T2 30.0297 0.0020 end1_T2 ceh32_T2 27.8681 0.9280 36.4962 40.9807 WBGene00008296_C54D10.1_cdr-2_protein-coding
WBGene00013855 T2 30.0188 0.0005 hlh1_T2 end1_T2 21.5506 0.7179 482.5344 28.8437 WBGene00013855_ZC116.3_ZC116.3_protein-coding
WBGene00007725 T4 30.0044 0.0562 end1_T4 ceh32_T4 28.4643 0.9487 22.7493 29.1684 WBGene00007725_C25F9.5_C25F9.5_protein-coding
WBGene00011468 T3 30.0006 0.0007 pha4_T3 end1_T3 46.1375 1.5379 47.0780 20.5708 WBGene00011468_T05C12.4_T05C12.4_protein-coding exc: tbx37_T3
WBGene00009768 T1 29.9967 0.0017 cnd1_T1 nhr25_T1 11.5546 0.3852 19.8024 20.6829 WBGene00009768_F46B6.2_F46B6.2_protein-coding exc: tbx37_T1 ceh32_T1
WBGene00003958 T4 29.9549 0.0064 end1_T4 nhr25_T4 55.9358 1.8673 59.0018 25.9356 WBGene00003958_F23B2.11_pcp-3_protein-coding
WBGene00005003 T4 29.9350 0.0000 end1_T4 ceh32_T4 201.1973 6.7211 27.5008 59.5377 WBGene00005003_F27C8.4_spp-18_protein-coding
WBGene00016769 T4 29.9224 0.0000 end1_T4 nhr25_T4 90.5350 3.0257 44.7671 31.1205 WBGene00016769_C49C8.5_C49C8.5_protein-coding
WBGene00007811 T3 29.8916 0.0000 end1_T3 ceh32_T3 254.4608 8.5128 974.4212 35.1106 WBGene00007811_C29F7.2_C29F7.2_protein-coding
WBGene00008336 T1 29.8857 0.0087 end1_T1 pha4_T1 30.8240 1.0314 51.2119 32.9153 WBGene00008336_C55A6.7_C55A6.7_protein-coding
WBGene00006672 T1 29.8733 0.0000 hlh1_T1 cnd1_T1 46.4761 1.5558 590.4175 41.3902 WBGene00006672_C24A3.6_twk-18_protein-coding
WBGene00016595 T3 29.8487 0.0003 end1_T3 ceh32_T3 55.1352 1.8472 201.6474 28.2570 WBGene00016595_C42D4.2_C42D4.2_protein-coding
WBGene00009030 T2 29.8366 0.0000 hlh1_T2 end1_T2 32.2600 1.0812 88.0224 51.7219 WBGene00009030_F21H7.4_clec-233_protein-coding
WBGene00015218 T4 29.8249 0.0000 pha4_T4 hlh1_T4 412.2214 13.8214 313.3980 18.6784 WBGene00015218_B0507.1_B0507.1_protein-coding exc: tbx37_T4
WBGene00015469 T3 29.8199 0.0000 end1_T3 ceh32_T3 37.2602 1.2495 44.9399 51.4860 WBGene00015469_C05D2.8_C05D2.8_protein-coding
WBGene00016711 T0 29.8124 0.0023 cnd1_T0 hlh1_T0 11.0442 0.3705 102.8606 26.3504 WBGene00016711_C46E10.5_fbxc-53_protein-coding exc: ceh32_T0 tbx37_T0
WBGene00000967 T1 29.8053 0.0001 end1_T1 pha4_T1 140.0869 4.7001 158.5958 40.0773 WBGene00000967_T02E1.5_dhs-3_protein-coding
WBGene00000111 T2 29.7638 0.0006 end1_T2 ceh32_T2 110.6501 3.7176 96.4245 26.1693 WBGene00000111_T08B1.3_alh-5_protein-coding
WBGene00018931 T0 29.7226 0.0000 end1_T0 ceh32_T0 82.8247 2.7866 176.3481 29.2151 WBGene00018931_F56B3.7_ugt-52_protein-coding
WBGene00021565 T4 29.7151 0.0001 end1_T4 ceh32_T4 32.7700 1.1028 24.3041 44.2972 WBGene00021565_Y45G12C.1_Y45G12C.1_protein-coding
WBGene00017332 T1 29.7008 0.0004 end1_T1 ceh32_T1 9.5188 0.3205 16.9740 40.5113 WBGene00017332_F10D2.6_ugt-37_protein-coding
WBGene00011102 T1 29.6944 0.0001 end1_T1 hlh1_T1 87.9617 2.9622 257.0892 22.7383 WBGene00011102_R07E3.1_R07E3.1_protein-coding
WBGene00022496 T2 29.6721 nan end1_T2 ceh32_T2 87.4713 2.9479 0.0291 1.0000 WBGene00022496_Y119D3B.20_fbxa-92_protein-coding
WBGene00016711 T1 29.6662 0.0057 cnd1_T1 hlh1_T1 38.1591 1.2863 102.8606 18.3167 WBGene00016711_C46E10.5_fbxc-53_protein-coding exc: ceh32_T1 tbx37_T1
WBGene00004130 T2 29.6377 0.0000 hlh1_T2 tbx37_T2 116.2107 3.9210 5735.7873 38.6876 WBGene00004130_F54E2.3_ketn-1_protein-coding
WBGene00015141 T2 29.6218 0.0003 end1_T2 ceh32_T2 192.4498 6.4969 403.0685 25.5036 WBGene00015141_B0310.5_ugt-46_protein-coding
WBGene00015859 T0 29.6217 0.0006 end1_T0 tbx37_T0 7.0090 0.2366 74.6444 37.7619 WBGene00015859_C16D9.4_C16D9.4_protein-coding
WBGene00009058 T4 29.5983 0.0000 hlh1_T4 pha4_T4 11.1343 0.3762 18.2396 41.1163 WBGene00009058_F22E12.1_F22E12.1_protein-coding
WBGene00011147 T0 29.5688 0.0000 end1_T0 nhr25_T0 89.4021 3.0235 107.3026 22.1563 WBGene00011147_R08D7.7_R08D7.7_protein-coding
WBGene00008102 T2 29.5621 0.0021 end1_T2 ceh32_T2 374.6342 12.6728 374.9842 24.8786 WBGene00008102_C44H9.7_C44H9.7_protein-coding
WBGene00021067 T4 29.5536 0.0000 hlh1_T4 pha4_T4 11.3720 0.3848 12.3526 81.7517 WBGene00021067_W06H8.4_W06H8.4_protein-coding
WBGene00015356 T4 29.5457 0.0000 hlh1_T4 end1_T4 363.7533 12.3116 1038.6196 32.1442 WBGene00015356_C02F12.7_tag-278_protein-coding
WBGene00020962 T2 29.5326 0.0000 end1_T2 tbx37_T2 129.5771 4.3876 217.8337 18.8154 WBGene00020962_W02H5.8_W02H5.8_protein-coding
WBGene00043308 T4 29.5304 nan ceh32_T4 nhr25_T4 256.5104 8.6863 0.0000 nan WBGene00043308_F39B2.9_F39B2.9_protein-coding exc: cnd1_T4 tbx37_T4
WBGene00020360 T3 29.5258 0.0000 end1_T3 pha4_T3 88.8923 3.0107 185.0983 38.0064 WBGene00020360_T08E11.4_math-41_protein-coding
WBGene00003933 T0 29.5214 0.0000 hlh1_T0 pha4_T0 454.7023 15.4024 1581.6503 26.3184 WBGene00003933_T27B1.2_pat-9_protein-coding
WBGene00011330 T1 29.5146 0.0007 end1_T1 hlh1_T1 33.1856 1.1244 495.1974 20.7588 WBGene00011330_T01D3.6_T01D3.6_protein-coding
WBGene00004281 T4 29.5136 0.0022 cnd1_T4 hlh1_T4 591.6021 20.0451 269.2191 16.3351 WBGene00004281_Y11D7A.4_rab-28_protein-coding exc: ceh32_T4 tbx37_T4
WBGene00013531 T0 29.5095 0.0000 hlh1_T0 cnd1_T0 345.9682 11.7239 1838.0009 31.0060 WBGene00013531_Y73F8A.26_Y73F8A.26_protein-coding
WBGene00006915 T0 29.4922 0.0034 end1_T0 ceh32_T0 14.4362 0.4895 194.4575 27.3236 WBGene00006915_VW02B12L.1_vha-6_protein-coding
WBGene00005967 T3 29.4830 0.0016 ceh32_T3 nhr25_T3 12.2508 0.4155 12.6354 13.2718 WBGene00005967_K12G11.5_srx-76_protein-coding exc: cnd1_T3 tbx37_T3
WBGene00045412 T3 29.4758 0.1568 end1_T3 hlh1_T3 17.2279 0.5845 8.3539 23.3194 WBGene00045412_C25F9.12_C25F9.12_protein-coding
WBGene00016248 T3 29.4735 0.0091 pha4_T3 ceh32_T3 21.5375 0.7307 12.1830 31.4589 WBGene00016248_C30B5.7_C30B5.7_protein-coding exc: tbx37_T3
WBGene00007410 T0 29.4502 0.0000 end1_T0 tbx37_T0 62.5683 2.1245 29.1731 35.0145 WBGene00007410_C07B5.6_C07B5.6_protein-coding
WBGene00022179 T3 29.4434 0.0000 end1_T3 pha4_T3 41.7309 1.4173 50.7563 73.3618 WBGene00022179_Y71H2AM.14_Y71H2AM.14_protein-coding
WBGene00021060 T2 29.4225 0.0023 end1_T2 hlh1_T2 42.7763 1.4539 66.5668 14.0068 WBGene00021060_W06B11.3_dct-11_protein-coding
WBGene00007362 T0 29.4194 0.0174 end1_T0 ceh32_T0 16.4798 0.5602 60.2695 28.3597 WBGene00007362_C06B3.3_cyp-35C1_protein-coding
WBGene00018210 T4 29.3990 0.0002 end1_T4 pha4_T4 304.8568 10.3696 185.2631 36.4176 WBGene00018210_F39G3.5_F39G3.5_protein-coding
WBGene00015064 T1 29.3911 0.0000 end1_T1 pha4_T1 618.2977 21.0369 380.4358 31.4933 WBGene00015064_B0228.7_B0228.7_protein-coding
WBGene00016884 T2 29.3895 0.0000 end1_T2 ceh32_T2 14.5202 0.4941 35.2082 47.8818 WBGene00016884_C52E2.5_C52E2.5_protein-coding
WBGene00004988 T3 29.3845 0.0003 end1_T3 ceh32_T3 122.5493 4.1705 26.8446 30.3799 WBGene00004988_T08A9.7_spp-3_protein-coding
WBGene00015218 T3 29.3843 0.0000 pha4_T3 hlh1_T3 236.4475 8.0467 313.3980 15.6032 WBGene00015218_B0507.1_B0507.1_protein-coding exc: tbx37_T3
WBGene00007394 T2 29.3719 0.0000 end1_T2 hlh1_T2 61.6990 2.1006 149.7581 20.4176 WBGene00007394_C06H5.6_C06H5.6_protein-coding
WBGene00019234 T0 29.3599 0.0031 end1_T0 ceh32_T0 10.3426 0.3523 16.5161 42.0039 WBGene00019234_H23N18.3_ugt-8_protein-coding
WBGene00010328 T1 29.3489 0.0000 end1_T1 ceh32_T1 69.7587 2.3769 124.0256 31.9322 WBGene00010328_F59C6.11_F59C6.11_protein-coding
WBGene00017332 T0 29.3472 0.0000 end1_T0 ceh32_T0 18.4536 0.6288 16.9740 41.4369 WBGene00017332_F10D2.6_ugt-37_protein-coding
WBGene00017012 T0 29.3459 0.0000 end1_T0 ceh32_T0 586.5703 19.9881 884.4277 35.9122 WBGene00017012_D1009.1_acs-22_protein-coding
WBGene00010898 T3 29.3401 0.0247 cnd1_T3 hlh1_T3 143.2657 4.8829 281.0771 12.7528 WBGene00010898_M28.7_nphp-1_protein-coding exc: ceh32_T3 tbx37_T3
WBGene00021531 T1 29.3361 0.0000 end1_T1 pha4_T1 58.5630 1.9963 50.4648 26.3559 WBGene00021531_Y42G9A.1_Y42G9A.1_protein-coding
WBGene00015389 T3 29.3218 0.0000 end1_T3 ceh32_T3 178.2991 6.0808 228.9355 34.9484 WBGene00015389_C03F11.3_scav-1_protein-coding
WBGene00020455 T4 29.3197 0.0025 end1_T4 ceh32_T4 164.5795 5.6133 55.4350 31.8946 WBGene00020455_T12B5.8_fbxa-59_protein-coding
WBGene00021416 T3 29.3180 0.0161 cnd1_T3 hlh1_T3 157.5374 5.3734 123.7012 12.2485 WBGene00021416_Y38F2AL.2_mksr-2_protein-coding exc: ceh32_T3 tbx37_T3
WBGene00007072 T2 29.3089 0.0000 end1_T2 cnd1_T2 28.3308 0.9666 63.8012 30.1857 WBGene00007072_AC3.7_ugt-1_protein-coding
WBGene00011222 T4 29.3039 0.0043 end1_T4 ceh32_T4 43.9191 1.4987 20.8129 33.4288 WBGene00011222_R10H10.3_R10H10.3_protein-coding
WBGene00010341 T1 29.3011 0.0033 end1_T1 ceh32_T1 94.9543 3.2406 146.8390 30.0181 WBGene00010341_F59F5.2_glo-3_protein-coding
WBGene00011936 T3 29.2962 0.0001 end1_T3 ceh32_T3 307.2303 10.4870 424.3250 38.1061 WBGene00011936_T22H2.6_pgrn-1_protein-coding
WBGene00018727 T4 29.2937 0.0098 cnd1_T4 hlh1_T4 161.6038 5.5167 138.8101 15.4169 WBGene00018727_F53A9.4_jbts-14_protein-coding exc: ceh32_T4 tbx37_T4
WBGene00016397 T3 29.2806 0.0048 cnd1_T3 pha4_T3 32.6735 1.1159 56.0719 21.5892 WBGene00016397_C34D4.1_C34D4.1_protein-coding exc: ceh32_T3 tbx37_T3
WBGene00016719 T4 29.2734 0.0012 end1_T4 pha4_T4 24.5016 0.8370 36.5695 33.0357 WBGene00016719_C46F9.3_math-24_protein-coding
WBGene00015906 T0 29.2611 0.0008 end1_T0 ceh32_T0 26.0823 0.8914 90.1484 42.4215 WBGene00015906_C17E7.13_C17E7.13_protein-coding
WBGene00022662 T4 29.2468 0.3192 ceh32_T4 hlh1_T4 74.0881 2.5332 12.1723 8.1409 WBGene00022662_ZK112.6_ZK112.6_protein-coding exc: tbx37_T4 cnd1_T4
WBGene00002057 T4 29.2291 0.0008 end1_T4 ceh32_T4 170.1537 5.8214 116.1842 29.4402 WBGene00002057_R04E5.10_ifd-1_protein-coding
WBGene00022200 T0 29.2276 0.0000 end1_T0 hlh1_T0 89.0382 3.0464 284.5115 32.4348 WBGene00022200_Y71H10A.2_fard-1_protein-coding
WBGene00012285 T1 29.2207 0.0039 pha4_T1 ceh32_T1 45.9929 1.5740 171.6156 23.9037 WBGene00012285_W05H5.3_pitr-6_protein-coding exc: tbx37_T1
WBGene00004875 T1 29.2072 0.0013 end1_T1 ceh32_T1 478.9505 16.3984 940.4984 21.4762 WBGene00004875_F47G4.7_smd-1_protein-coding
WBGene00007392 T3 29.2028 0.2844 end1_T3 pha4_T3 21.8486 0.7482 8.0315 21.9695 WBGene00007392_C06H5.1_fbxa-156_protein-coding
WBGene00017657 T4 29.1947 0.0004 hlh1_T4 ceh32_T4 283.0235 9.6943 1698.8544 30.4551 WBGene00017657_F21C10.7_F21C10.7_protein-coding
WBGene00006893 T4 29.1891 0.0000 hlh1_T4 ceh32_T4 205.9117 7.0544 814.0587 33.9833 WBGene00006893_F10E7.4_spon-1_protein-coding
WBGene00006764 T4 29.1631 0.0000 hlh1_T4 ceh32_T4 1114.5645 38.2184 1459.9265 45.8090 WBGene00006764_ZK721.2_unc-27_protein-coding
WBGene00022353 T3 29.1399 0.0001 end1_T3 ceh32_T3 70.3324 2.4136 50.9646 29.9862 WBGene00022353_Y82E9BR.21_Y82E9BR.21_protein-coding
WBGene00021583 T3 29.1358 0.0003 end1_T3 hlh1_T3 22.5134 0.7727 31.0173 24.7592 WBGene00021583_Y46C8AL.5_clec-72_protein-coding
WBGene00013559 T3 29.1212 0.0023 end1_T3 ceh32_T3 20.5331 0.7051 18.3679 24.4395 WBGene00013559_Y75B8A.28_Y75B8A.28_protein-coding
WBGene00011265 T0 29.1155 0.0000 end1_T0 ceh32_T0 38.3027 1.3155 20.0798 43.1040 WBGene00011265_R13H4.7_R13H4.7_protein-coding
WBGene00020529 T3 29.0782 0.0003 end1_T3 ceh32_T3 43.8547 1.5082 31.7863 36.9572 WBGene00020529_T15B7.17_T15B7.17_protein-coding
WBGene00007322 T3 29.0597 0.0435 end1_T3 ceh32_T3 4.2955 0.1478 5.4065 30.7400 WBGene00007322_C05B5.5_C05B5.5_protein-coding
WBGene00007558 T3 29.0593 0.0001 end1_T3 pha4_T3 131.9776 4.5417 42.6405 57.3205 WBGene00007558_C14A4.7_C14A4.7_protein-coding
WBGene00000136 T4 29.0578 0.0019 end1_T4 ceh32_T4 60.5401 2.0834 49.2688 31.0773 WBGene00000136_C05E11.5_amt-4_protein-coding
WBGene00017667 T3 29.0478 0.0030 end1_T3 pha4_T3 155.1728 5.3420 45.1021 37.4710 WBGene00017667_F21E9.3_ttr-37_protein-coding
WBGene00003885 T3 29.0456 0.0196 cnd1_T3 hlh1_T3 79.7288 2.7450 208.1539 13.2012 WBGene00003885_Y41G9A.1_osm-5_protein-coding exc: ceh32_T3 tbx37_T3
WBGene00017443 T0 29.0425 0.0002 end1_T0 ceh32_T0 51.3509 1.7681 28.4149 29.8155 WBGene00017443_F13H8.11_F13H8.11_protein-coding
WBGene00020509 T1 29.0390 0.0000 end1_T1 ceh32_T1 144.3849 4.9721 184.5439 23.5485 WBGene00020509_T14F9.3_hex-1_protein-coding
WBGene00013124 T0 29.0349 0.0000 hlh1_T0 end1_T0 30.8098 1.0611 363.8593 24.2580 WBGene00013124_Y52B11A.4_Y52B11A.4_protein-coding
WBGene00001621 T3 29.0325 0.0327 nhr25_T3 hlh1_T3 19.7040 0.6787 38.7883 18.8258 WBGene00001621_K08F4.4_glt-3_protein-coding exc: tbx37_T3
WBGene00001174 T0 29.0175 0.0000 hlh1_T0 nhr25_T0 133.1620 4.5890 304.8320 22.1927 WBGene00001174_C08C3.1_egl-5_protein-coding
WBGene00022419 T3 29.0018 0.0161 cnd1_T3 hlh1_T3 29.9741 1.0335 53.3366 14.8397 WBGene00022419_Y102A11A.9_Y102A11A.9_protein-coding exc: ceh32_T3 tbx37_T3
WBGene00004990 T3 28.9901 0.0182 end1_T3 hlh1_T3 658.2276 22.7053 104.4586 18.0621 WBGene00004990_T08A9.9_spp-5_protein-coding
WBGene00001752 T3 28.9388 0.0018 end1_T3 nhr25_T3 231.4782 7.9989 231.7686 27.3335 WBGene00001752_K08F4.7_gst-4_protein-coding
WBGene00010925 T1 28.9375 0.0001 end1_T1 ceh32_T1 175.5899 6.0679 312.7097 22.0542 WBGene00010925_M153.2_M153.2_protein-coding
WBGene00007964 T0 28.9322 0.0021 end1_T0 ceh32_T0 14.0717 0.4864 43.8361 41.9744 WBGene00007964_C36A4.2_cyp-25A2_protein-coding
WBGene00011984 T3 28.9278 0.0406 end1_T3 ceh32_T3 11.2690 0.3896 6.0453 31.9255 WBGene00011984_T24C2.5_T24C2.5_protein-coding
WBGene00008033 T3 28.9256 0.0264 pha4_T3 hlh1_T3 266.6790 9.2195 327.9636 13.8106 WBGene00008033_C39E9.10_spin-2_protein-coding exc: tbx37_T3
WBGene00013906 T4 28.9158 0.0000 end1_T4 ceh32_T4 124.0536 4.2902 231.6594 58.7276 WBGene00013906_ZC455.6_ugt-5_protein-coding
WBGene00009690 T4 28.9156 0.0000 hlh1_T4 ceh32_T4 14.3573 0.4965 112.2682 52.9962 WBGene00009690_F44E5.3_F44E5.3_protein-coding
WBGene00003371 T0 28.9033 0.0000 hlh1_T0 cnd1_T0 230.7476 7.9834 2900.0770 28.7316 WBGene00003371_F09F7.2_mlc-3_protein-coding
WBGene00022102 T0 28.8847 0.0175 end1_T0 hlh1_T0 9.6336 0.3335 5.1230 35.1489 WBGene00022102_Y69F12A.1_Y69F12A.1_protein-coding
WBGene00022100 T2 28.8770 0.0000 hlh1_T2 ceh32_T2 45.8150 1.5866 444.7673 34.1550 WBGene00022100_Y69A2AR.31_Y69A2AR.31_protein-coding
WBGene00019869 T0 28.8716 0.0000 end1_T0 ceh32_T0 12.2251 0.4234 50.9883 29.2226 WBGene00019869_R04E5.2_R04E5.2_protein-coding
WBGene00044148 T4 28.8676 0.0006 end1_T4 ceh32_T4 30.7104 1.0638 11.7499 27.5039 WBGene00044148_T08D10.4_T08D10.4_protein-coding
WBGene00013257 T1 28.8601 0.0000 end1_T1 pha4_T1 77.3844 2.6814 60.2030 32.2732 WBGene00013257_Y57A10A.14_Y57A10A.14_protein-coding
WBGene00022018 T2 28.8453 0.0003 pha4_T2 end1_T2 46.6492 1.6172 21.0603 24.6502 WBGene00022018_Y61A9LA.7_Y61A9LA.7_protein-coding exc: tbx37_T2
WBGene00022352 T0 28.8438 0.0000 hlh1_T0 ceh32_T0 47.3510 1.6416 87.8692 106.0678 WBGene00022352_Y82E9BR.20_Y82E9BR.20_protein-coding
WBGene00018407 T4 28.8243 0.0000 hlh1_T4 nhr25_T4 216.0750 7.4963 380.1642 34.8925 WBGene00018407_F44B9.2_F44B9.2_protein-coding
WBGene00044241 T0 28.8177 0.0001 end1_T0 ceh32_T0 21.2432 0.7372 31.1439 36.8649 WBGene00044241_C53D6.11_C53D6.11_protein-coding
WBGene00012013 T0 28.8124 0.0000 end1_T0 ceh32_T0 23.9525 0.8313 112.6839 40.0018 WBGene00012013_T25B9.7_ugt-54_protein-coding
WBGene00015279 T3 28.8043 0.0000 end1_T3 ceh32_T3 30.3253 1.0528 40.6732 34.1436 WBGene00015279_C01B10.4_C01B10.4_protein-coding
WBGene00006819 T4 28.7869 0.0000 hlh1_T4 pha4_T4 730.2135 25.3662 1088.7877 34.6495 WBGene00006819_F08B6.4_unc-87_protein-coding
WBGene00015472 T4 28.7850 0.0000 hlh1_T4 tbx37_T4 656.9364 22.8222 2920.7288 50.3432 WBGene00015472_C05D9.3_C05D9.3_protein-coding
WBGene00013693 T2 28.7767 0.0000 end1_T2 cnd1_T2 370.1413 12.8625 874.7768 28.5858 WBGene00013693_Y105E8B.9_Y105E8B.9_protein-coding
WBGene00000983 T3 28.7708 0.0001 end1_T3 ceh32_T3 23.5917 0.8200 26.8877 37.6820 WBGene00000983_F35B12.2_dhs-20_protein-coding
WBGene00007741 T2 28.7465 0.0000 hlh1_T2 ceh32_T2 87.7347 3.0520 240.0628 31.1102 WBGene00007741_C26C6.7_glb-8_protein-coding
WBGene00000067 T3 28.7366 0.0001 end1_T3 hlh1_T3 959.2808 33.3819 1060.8809 23.4593 WBGene00000067_T25C8.2_act-5_protein-coding
WBGene00000788 T0 28.7289 0.0005 end1_T0 ceh32_T0 543.2857 18.9108 1200.3482 24.4099 WBGene00000788_F32B5.8_cpz-1_protein-coding
WBGene00020808 T0 28.7149 0.0000 hlh1_T0 end1_T0 126.5565 4.4074 6091.9632 26.4284 WBGene00020808_T25F10.6_T25F10.6_protein-coding
WBGene00003705 T3 28.7121 0.0001 end1_T3 pha4_T3 31.5106 1.0975 25.7727 44.7511 WBGene00003705_T27B7.4_nhr-115_protein-coding
WBGene00008936 T3 28.6974 0.0003 end1_T3 ceh32_T3 14.9032 0.5193 16.5193 55.2552 WBGene00008936_F18E2.1_F18E2.1_protein-coding
WBGene00021535 T2 28.6835 0.0000 end1_T2 ceh32_T2 77.7091 2.7092 182.2400 31.8539 WBGene00021535_Y42G9A.6_wht-7_protein-coding
WBGene00000450 T1 28.6741 nan ceh32_T1 pha4_T1 12.1112 0.4224 3.4435 78.3871 WBGene00000450_K03A11.3_ceh-28_protein-coding exc: tbx37_T1 cnd1_T1
WBGene00010296 T4 28.6674 0.0001 end1_T4 pha4_T4 58.3740 2.0362 103.0271 38.0900 WBGene00010296_F59A1.10_dgat-2_protein-coding
WBGene00020280 T2 28.6504 0.0020 end1_T2 ceh32_T2 63.4179 2.2135 149.5316 26.6719 WBGene00020280_T06A1.5_T06A1.5_protein-coding
WBGene00008820 T4 28.6410 0.0651 cnd1_T4 hlh1_T4 160.0103 5.5867 14.8090 12.1630 WBGene00008820_F14F11.2_F14F11.2_protein-coding exc: ceh32_T4 tbx37_T4
WBGene00019234 T2 28.6209 0.0035 end1_T2 ceh32_T2 12.7771 0.4464 16.5161 46.8539 WBGene00019234_H23N18.3_ugt-8_protein-coding
WBGene00004058 T4 28.6190 0.0003 end1_T4 nhr25_T4 32.5620 1.1378 38.0303 20.9261 WBGene00004058_C44B7.8_pmp-1_protein-coding
WBGene00017658 T3 28.5931 0.0052 end1_T3 ceh32_T3 439.1325 15.3580 335.9000 40.2778 WBGene00017658_F21C10.9_F21C10.9_protein-coding
WBGene00012531 T3 28.5902 0.0000 end1_T3 pha4_T3 241.6703 8.4529 472.0762 35.1491 WBGene00012531_Y32F6B.1_Y32F6B.1_protein-coding
WBGene00016884 T3 28.5835 0.0000 end1_T3 ceh32_T3 20.0900 0.7029 35.2082 35.6090 WBGene00016884_C52E2.5_C52E2.5_protein-coding
WBGene00016884 T4 28.5815 0.0000 end1_T4 ceh32_T4 22.7241 0.7951 35.2082 34.9429 WBGene00016884_C52E2.5_C52E2.5_protein-coding
WBGene00020592 T1 28.5697 0.0000 end1_T1 pha4_T1 76.2200 2.6679 99.1191 32.6709 WBGene00020592_T19H12.9_ugt-12_protein-coding
WBGene00004790 T4 28.5623 0.0000 hlh1_T4 nhr25_T4 244.8209 8.5715 332.1178 36.2725 WBGene00004790_F07H5.2_sgn-1_protein-coding
WBGene00020689 T2 28.5613 0.0000 hlh1_T2 end1_T2 35.1716 1.2314 94.3026 35.2874 WBGene00020689_T22D1.12_npr-12_protein-coding
WBGene00020522 T3 28.5147 0.0000 end1_T3 pha4_T3 40.3817 1.4162 51.6245 54.1783 WBGene00020522_T15B7.10_T15B7.10_protein-coding
WBGene00002234 T3 28.5023 0.0009 end1_T3 ceh32_T3 37.8506 1.3280 66.9564 30.8503 WBGene00002234_M60.5_kqt-2_protein-coding
WBGene00003698 T1 28.4982 0.0037 end1_T1 pha4_T1 13.5033 0.4738 12.3183 44.8600 WBGene00003698_F35E8.12_nhr-108_protein-coding
WBGene00010215 T2 28.4948 0.0006 end1_T2 pha4_T2 24.7587 0.8689 21.6538 33.6815 WBGene00010215_F57G8.6_nhr-193_protein-coding
WBGene00015220 T3 28.4827 0.0000 end1_T3 ceh32_T3 85.8683 3.0148 120.1756 43.0264 WBGene00015220_B0507.3_B0507.3_protein-coding
WBGene00006588 T0 28.4549 0.0000 hlh1_T0 cnd1_T0 87.1434 3.0625 3187.7645 35.6138 WBGene00006588_C14F5.3_tnt-3_protein-coding
WBGene00016089 T1 28.4428 0.0278 ceh32_T1 nhr25_T1 22.9175 0.8057 131.8138 17.7868 WBGene00016089_C25B8.5_aexr-1_protein-coding exc: tbx37_T1 cnd1_T1
WBGene00021148 T3 28.4406 0.0000 end1_T3 ceh32_T3 68.4133 2.4055 94.8288 33.2082 WBGene00021148_W10G11.19_W10G11.19_protein-coding
WBGene00019986 T1 28.4310 0.0003 end1_T1 pha4_T1 58.5990 2.0611 80.3844 29.0329 WBGene00019986_R09F10.1_R09F10.1_protein-coding
WBGene00016751 T1 28.4212 0.0000 hlh1_T1 cnd1_T1 28.5655 1.0051 676.6154 34.7756 WBGene00016751_C48E7.6_C48E7.6_protein-coding
WBGene00007726 T4 28.4097 0.1904 end1_T4 ceh32_T4 105.0662 3.6983 12.0285 24.4869 WBGene00007726_C25F9.6_C25F9.6_protein-coding
WBGene00004860 T0 28.3978 0.0000 end1_T0 nhr25_T0 43.7836 1.5418 204.0532 21.8386 WBGene00004860_C32D5.2_sma-6_protein-coding
WBGene00011175 T1 28.3858 0.0118 pha4_T1 cnd1_T1 252.4120 8.8922 5298.4289 22.2292 WBGene00011175_R09E10.5_R09E10.5_protein-coding exc: tbx37_T1
WBGene00017521 T0 28.3775 0.2407 end1_T0 ceh32_T0 227.0976 8.0027 20.9295 22.7863 WBGene00017521_F16G10.6_F16G10.6_protein-coding
WBGene00020972 T1 28.3753 0.0001 end1_T1 hlh1_T1 4.9050 0.1729 79.0290 26.1481 WBGene00020972_W03B1.2_trpl-2_protein-coding
WBGene00019424 T4 28.3703 0.0733 cnd1_T4 hlh1_T4 94.4312 3.3285 33.4589 14.3875 WBGene00019424_K06A1.1_aptf-1_protein-coding exc: tbx37_T4 ceh32_T4
WBGene00010850 T0 28.3308 0.0002 end1_T0 ceh32_T0 7.6416 0.2697 147.7542 95.7508 WBGene00010850_M04C3.1_M04C3.1_protein-coding
WBGene00011573 T3 28.3267 0.0000 hlh1_T3 ceh32_T3 231.2555 8.1639 433.5746 42.8600 WBGene00011573_T07C12.9_anmt-3_protein-coding
WBGene00016722 T3 28.3163 0.0000 hlh1_T3 end1_T3 173.6631 6.1330 406.0564 155.5976 WBGene00016722_C46G7.2_C46G7.2_protein-coding
WBGene00018100 T2 28.2855 0.0095 end1_T2 ceh32_T2 13.1083 0.4634 58.0079 25.2256 WBGene00018100_F36H5.1_math-26_protein-coding
WBGene00015965 T1 28.2677 0.0000 end1_T1 hlh1_T1 54.4485 1.9262 137.7003 20.4953 WBGene00015965_C18C4.3_ugt-48_protein-coding
WBGene00008923 T0 28.2545 0.0002 end1_T0 pha4_T0 30.1104 1.0657 128.6249 28.3796 WBGene00008923_F17C11.12_F17C11.12_protein-coding
WBGene00021788 T2 28.2475 0.0002 pha4_T2 hlh1_T2 124.1144 4.3938 108.9652 17.8764 WBGene00021788_Y51H7C.10_Y51H7C.10_protein-coding exc: tbx37_T2
WBGene00009532 T2 28.2410 0.0000 hlh1_T2 ceh32_T2 28.8864 1.0229 233.4909 36.4845 WBGene00009532_F38B7.1_ccch-1_protein-coding
WBGene00044291 T3 28.2379 0.0199 end1_T3 ceh32_T3 75.8438 2.6859 25.2969 45.1096 WBGene00044291_C25F9.10_C25F9.10_protein-coding
WBGene00013905 T1 28.2062 0.0000 end1_T1 ceh32_T1 166.1903 5.8920 191.3403 23.7554 WBGene00013905_ZC455.5_ugt-4_protein-coding
WBGene00008205 T0 28.1996 0.0001 nhr25_T0 cnd1_T0 371.6143 13.1780 838.6047 31.5302 WBGene00008205_C49F5.1_sams-1_protein-coding exc: tbx37_T0
WBGene00010705 T2 28.1956 0.0100 end1_T2 ceh32_T2 21.7816 0.7725 20.4032 29.9789 WBGene00010705_K09A11.2_cyp-14A1_protein-coding
WBGene00003375 T1 28.1946 0.0000 hlh1_T1 cnd1_T1 2978.8806 105.6542 3127.0035 38.1857 WBGene00003375_T04C9.4_mlp-1_protein-coding
WBGene00007419 T4 28.1869 0.0000 hlh1_T4 end1_T4 166.0962 5.8927 168.7690 48.9989 WBGene00007419_C07E3.9_C07E3.9_protein-coding
WBGene00008396 T1 28.1776 0.0111 hlh1_T1 ceh32_T1 7.6363 0.2710 13.5935 65.6208 WBGene00008396_D1086.9_D1086.9_protein-coding
WBGene00022519 T2 28.1671 0.0000 hlh1_T2 ceh32_T2 183.7403 6.5232 752.1581 41.5282 WBGene00022519_ZC123.4_ZC123.4_protein-coding
WBGene00043983 T2 28.1592 0.0002 end1_T2 ceh32_T2 29.4138 1.0446 49.7145 31.5522 WBGene00043983_C39D10.11_C39D10.11_protein-coding
WBGene00018035 T4 28.1338 0.0042 end1_T4 ceh32_T4 78.1440 2.7776 49.5249 32.4596 WBGene00018035_F35C8.2_sek-4_protein-coding
WBGene00012132 T4 28.1337 0.0039 cnd1_T4 hlh1_T4 203.3170 7.2268 75.4728 14.2709 WBGene00012132_T28F3.6_ifta-2_protein-coding exc: ceh32_T4 tbx37_T4
WBGene00050957 T3 28.1288 0.0002 end1_T3 ceh32_T3 29.1364 1.0358 12.4056 43.0266 WBGene00050957_C10A4.10_C10A4.10_protein-coding
WBGene00022353 T1 28.1284 0.0018 end1_T1 ceh32_T1 40.0076 1.4223 50.9646 24.7755 WBGene00022353_Y82E9BR.21_Y82E9BR.21_protein-coding
WBGene00016025 T3 28.1228 0.0778 cnd1_T3 hlh1_T3 118.2029 4.2031 30.0304 11.0373 WBGene00016025_C23H5.3_xbx-4_protein-coding exc: ceh32_T3 tbx37_T3
WBGene00000468 T0 28.1207 0.0005 cnd1_T0 pha4_T0 179.2612 6.3747 240.0421 23.7263 WBGene00000468_F43G9.11_ces-1_protein-coding exc: ceh32_T0 tbx37_T0
WBGene00001644 T3 28.1126 0.0000 end1_T3 ceh32_T3 35.8699 1.2759 42.7583 44.0679 WBGene00001644_F22D6.12_gly-19_protein-coding
WBGene00007946 T0 28.1112 0.0000 end1_T0 ceh32_T0 53.5880 1.9063 37.9497 29.9576 WBGene00007946_C35A5.2_ugt-33_protein-coding
WBGene00012013 T4 28.1092 0.0000 end1_T4 pha4_T4 90.5887 3.2227 112.6839 41.0260 WBGene00012013_T25B9.7_ugt-54_protein-coding
WBGene00007981 T0 28.1078 0.0000 hlh1_T0 pha4_T0 22.2877 0.7929 214.4628 34.6819 WBGene00007981_C36E8.2_glb-11_protein-coding
WBGene00019652 T0 28.1038 0.0001 end1_T0 cnd1_T0 36.5067 1.2990 33.2355 22.3647 WBGene00019652_K11G9.1_K11G9.1_protein-coding
WBGene00011207 T4 28.1015 0.0147 end1_T4 ceh32_T4 48.8397 1.7380 71.4397 20.6173 WBGene00011207_R10E8.1_R10E8.1_protein-coding
WBGene00011821 T4 28.0925 0.0000 end1_T4 pha4_T4 120.5123 4.2898 176.0721 38.5488 WBGene00011821_T18D3.3_cdf-2_protein-coding
WBGene00020788 T3 28.0727 0.0007 end1_T3 hlh1_T3 78.1856 2.7851 170.2031 20.1855 WBGene00020788_T25B6.2_nep-22_protein-coding
WBGene00021340 T3 28.0684 0.0000 end1_T3 hlh1_T3 107.3528 3.8247 52.7627 26.0238 WBGene00021340_Y34F4.5_Y34F4.5_protein-coding
WBGene00008776 T1 28.0676 0.0000 hlh1_T1 cnd1_T1 32.4557 1.1563 506.9557 34.9218 WBGene00008776_F13H10.5_F13H10.5_protein-coding
WBGene00007946 T1 28.0603 0.0000 end1_T1 pha4_T1 13.4520 0.4794 37.9497 41.8655 WBGene00007946_C35A5.2_ugt-33_protein-coding
WBGene00006603 T0 28.0533 0.0001 end1_T0 ceh32_T0 369.0588 13.1557 571.4406 32.7647 WBGene00006603_F19H8.1_tps-2_protein-coding
WBGene00007811 T4 28.0529 0.0000 end1_T4 pha4_T4 192.4297 6.8595 974.4212 35.2004 WBGene00007811_C29F7.2_C29F7.2_protein-coding
WBGene00019298 T3 28.0471 0.0000 end1_T3 ceh32_T3 538.6217 19.2042 759.7495 36.6460 WBGene00019298_K02D7.1_K02D7.1_protein-coding
WBGene00007964 T3 28.0272 0.0005 end1_T3 pha4_T3 45.5034 1.6235 43.8361 42.8684 WBGene00007964_C36A4.2_cyp-25A2_protein-coding
WBGene00019958 T3 28.0007 0.0749 end1_T3 hlh1_T3 47.3526 1.6911 40.7764 17.3154 WBGene00019958_R08E3.2_R08E3.2_protein-coding
WBGene00019751 T0 27.9812 0.0000 hlh1_T0 pha4_T0 557.0185 19.9069 1879.9304 30.8090 WBGene00019751_M03D4.4_M03D4.4_protein-coding
WBGene00021111 T4 27.9705 0.0570 pha4_T4 end1_T4 22.9321 0.8199 5.5632 18.3210 WBGene00021111_W09C3.3_W09C3.3_protein-coding exc: tbx37_T4
WBGene00016733 T4 27.9689 0.0749 pha4_T4 hlh1_T4 410.9126 14.6918 71.7702 13.1022 WBGene00016733_C46H11.9_phat-2_protein-coding exc: tbx37_T4
WBGene00007422 T4 27.9495 0.2522 end1_T4 pha4_T4 11.6746 0.4177 5.8466 25.8874 WBGene00007422_C08B6.1_ugt-17_protein-coding
WBGene00015954 T3 27.9392 0.0000 hlh1_T3 nhr25_T3 40.3085 1.4427 100.0671 31.8179 WBGene00015954_C18B2.3_C18B2.3_protein-coding
WBGene00007393 T3 27.9353 0.1190 end1_T3 ceh32_T3 10.2712 0.3677 4.9835 26.0653 WBGene00007393_C06H5.2_fbxa-157_protein-coding
WBGene00011083 T1 27.9273 0.0001 end1_T1 pha4_T1 434.0579 15.5424 138.2005 29.3275 WBGene00011083_R07B1.12_glo-1_protein-coding
WBGene00017658 T2 27.9230 0.0622 end1_T2 ceh32_T2 190.8857 6.8361 335.9000 21.7534 WBGene00017658_F21C10.9_F21C10.9_protein-coding
WBGene00019097 T4 27.9188 0.0153 end1_T4 nhr25_T4 203.6157 7.2931 30.7512 28.2881 WBGene00019097_F59B1.2_F59B1.2_protein-coding
WBGene00021252 T1 27.9115 0.0031 end1_T1 ceh32_T1 122.5919 4.3922 143.2183 19.7986 WBGene00021252_Y22D7AL.14_cht-4_protein-coding
WBGene00020962 T0 27.9021 0.0000 end1_T0 ceh32_T0 206.2094 7.3905 217.8337 21.1580 WBGene00020962_W02H5.8_W02H5.8_protein-coding
WBGene00004130 T1 27.8880 0.0000 hlh1_T1 end1_T1 102.1834 3.6641 5735.7873 28.7753 WBGene00004130_F54E2.3_ketn-1_protein-coding
WBGene00011726 T1 27.8868 0.0008 hlh1_T1 cnd1_T1 6.1740 0.2214 100.7879 24.6709 WBGene00011726_T12A7.5_lpr-2_protein-coding
WBGene00021879 T4 27.8845 0.0007 end1_T4 ceh32_T4 69.5590 2.4945 35.7624 40.9368 WBGene00021879_Y54G2A.14_clec-83_protein-coding
WBGene00022200 T3 27.8725 0.0000 end1_T3 cnd1_T3 182.6409 6.5527 284.5115 44.8697 WBGene00022200_Y71H10A.2_fard-1_protein-coding
WBGene00009522 T3 27.8716 0.0547 end1_T3 ceh32_T3 55.3817 1.9870 17.1749 23.5619 WBGene00009522_F38A1.9_F38A1.9_protein-coding
WBGene00013542 T2 27.8567 0.0000 hlh1_T2 cnd1_T2 90.3935 3.2449 352.6977 35.6946 WBGene00013542_Y75B8A.5_lron-12_protein-coding
WBGene00004011 T1 27.8446 0.0087 pha4_T1 ceh32_T1 59.5306 2.1380 91.8089 17.1450 WBGene00004011_M6.3_pha-2_protein-coding exc: tbx37_T1
WBGene00010342 T1 27.8444 0.0715 end1_T1 hlh1_T1 17.9064 0.6431 68.8170 12.3810 WBGene00010342_F59F5.3_F59F5.3_protein-coding
WBGene00017327 T3 27.8172 0.0014 end1_T3 ceh32_T3 116.4244 4.1853 37.6784 34.1607 WBGene00017327_F10C1.8_F10C1.8_protein-coding
WBGene00002975 T0 27.8070 0.0000 hlh1_T0 cnd1_T0 27.8136 1.0002 452.2515 28.6248 WBGene00002975_C35C5.5_lev-8_protein-coding
WBGene00000445 T2 27.7958 0.0216 pha4_T2 ceh32_T2 125.3904 4.5111 196.9619 20.4053 WBGene00000445_F29F11.5_ceh-22_protein-coding exc: tbx37_T2
WBGene00020576 T3 27.7881 0.0007 end1_T3 hlh1_T3 38.8215 1.3971 157.2909 19.2102 WBGene00020576_T19D12.1_T19D12.1_protein-coding
WBGene00014697 T1 27.7602 0.0000 end1_T1 nhr25_T1 263.7058 9.4994 282.0947 18.5019 WBGene00014697_C36A4.3_cyp-25A3_protein-coding
WBGene00011083 T3 27.7548 0.0000 end1_T3 pha4_T3 133.6712 4.8161 138.2005 36.4058 WBGene00011083_R07B1.12_glo-1_protein-coding
WBGene00003933 T1 27.7545 0.0000 hlh1_T1 end1_T1 404.0251 14.5571 1581.6503 31.1481 WBGene00003933_T27B1.2_pat-9_protein-coding
WBGene00008607 T4 27.7442 0.0000 end1_T4 ceh32_T4 189.1467 6.8175 219.4570 31.3960 WBGene00008607_F09B12.3_F09B12.3_protein-coding
WBGene00009183 T0 27.7345 0.0005 hlh1_T0 cnd1_T0 8.3988 0.3028 127.6437 23.8751 WBGene00009183_F27C8.2_F27C8.2_protein-coding
WBGene00020825 T3 27.7309 0.0046 cnd1_T3 hlh1_T3 88.8042 3.2024 132.2917 12.1137 WBGene00020825_T26A8.2_T26A8.2_protein-coding exc: ceh32_T3 tbx37_T3
WBGene00020309 T4 27.7210 0.0070 end1_T4 ceh32_T4 29.1935 1.0531 29.1677 25.6288 WBGene00020309_T07D3.6_T07D3.6_protein-coding
WBGene00007807 T3 27.7135 0.0023 end1_T3 ceh32_T3 31.4112 1.1334 49.1979 33.5041 WBGene00007807_C29F3.7_C29F3.7_protein-coding
WBGene00019605 T4 27.6823 0.0001 end1_T4 pha4_T4 46.5234 1.6806 29.1339 36.8910 WBGene00019605_K10B2.2_K10B2.2_protein-coding
WBGene00011330 T4 27.6817 0.0007 end1_T4 ceh32_T4 286.7451 10.3587 495.1974 30.8721 WBGene00011330_T01D3.6_T01D3.6_protein-coding
WBGene00012421 T1 27.6780 0.0000 hlh1_T1 cnd1_T1 63.7433 2.3030 373.0510 36.3030 WBGene00012421_Y9C2UA.1_Y9C2UA.1_protein-coding
WBGene00008542 T4 27.6761 0.0035 end1_T4 ceh32_T4 161.8867 5.8493 146.7358 28.0354 WBGene00008542_F07A5.3_scav-6_protein-coding
WBGene00020280 T3 27.6601 0.0003 end1_T3 ceh32_T3 129.8779 4.6955 149.5316 32.0801 WBGene00020280_T06A1.5_T06A1.5_protein-coding
WBGene00015141 T1 27.6563 0.0008 end1_T1 ceh32_T1 143.2197 5.1786 403.0685 22.8900 WBGene00015141_B0310.5_ugt-46_protein-coding
WBGene00018472 T3 27.6512 0.0082 pha4_T3 ceh32_T3 68.8603 2.4903 119.7477 25.3265 WBGene00018472_F45E4.7_nep-16_protein-coding exc: tbx37_T3
WBGene00003933 T4 27.6446 0.0000 hlh1_T4 ceh32_T4 289.6830 10.4788 1581.6503 29.4947 WBGene00003933_T27B1.2_pat-9_protein-coding
WBGene00021148 T0 27.6364 0.0000 end1_T0 ceh32_T0 31.3020 1.1326 94.8288 22.4038 WBGene00021148_W10G11.19_W10G11.19_protein-coding
WBGene00003877 T4 27.6348 0.0005 end1_T4 ceh32_T4 193.4187 6.9991 239.8367 30.4659 WBGene00003877_K04E7.2_pept-1_protein-coding
WBGene00000857 T2 27.6325 0.0000 hlh1_T2 cnd1_T2 946.7054 34.2606 2504.2771 47.3213 WBGene00000857_K10B4.6_cwn-1_protein-coding
WBGene00013643 T4 27.6298 0.0000 end1_T4 ceh32_T4 24.1843 0.8753 41.7008 32.2174 WBGene00013643_Y105C5A.24_Y105C5A.24_protein-coding
WBGene00020195 T4 27.6253 0.0000 hlh1_T4 nhr25_T4 323.3676 11.7055 502.1008 31.1313 WBGene00020195_T03G6.3_T03G6.3_protein-coding
WBGene00001572 T4 27.6227 0.0000 hlh1_T4 ceh32_T4 308.7742 11.1783 668.1519 36.7117 WBGene00001572_M03A8.4_gei-15_protein-coding
WBGene00016134 T4 27.6078 0.0000 end1_T4 hlh1_T4 173.7800 6.2946 136.4040 20.6311 WBGene00016134_C26B9.5_C26B9.5_protein-coding
WBGene00008044 T4 27.5986 0.0104 end1_T4 pha4_T4 18.9030 0.6849 17.5278 35.1846 WBGene00008044_C40H1.9_C40H1.9_protein-coding
WBGene00011698 T0 27.5930 0.0000 nhr25_T0 cnd1_T0 65.9587 2.3904 123.5006 34.3331 WBGene00011698_T10H4.10_cyp-34A1_protein-coding exc: tbx37_T0
WBGene00019227 T3 27.5925 0.0000 hlh1_T3 ceh32_T3 126.9677 4.6015 320.1343 50.7952 WBGene00019227_H22K11.4_sgca-1_protein-coding
WBGene00004011 T3 27.5836 0.0002 pha4_T3 ceh32_T3 181.3763 6.5755 91.8089 23.7351 WBGene00004011_M6.3_pha-2_protein-coding exc: tbx37_T3
WBGene00009389 T0 27.5441 0.0000 end1_T0 ceh32_T0 36.2024 1.3143 93.2133 49.3140 WBGene00009389_F35B12.10_F35B12.10_protein-coding
WBGene00004789 T2 27.5339 0.0023 end1_T2 ceh32_T2 123.5881 4.4886 190.2519 23.1503 WBGene00004789_W10G6.2_sgk-1_protein-coding
WBGene00011121 T3 27.5249 0.0067 cnd1_T3 pha4_T3 115.6414 4.2013 108.7506 19.6298 WBGene00011121_R07E5.17_R07E5.17_protein-coding exc: ceh32_T3 tbx37_T3
WBGene00018763 T4 27.5140 0.0000 hlh1_T4 ceh32_T4 324.7908 11.8046 394.6393 49.8202 WBGene00018763_F53F10.1_F53F10.1_protein-coding
WBGene00017698 T1 27.5070 0.0000 end1_T1 hlh1_T1 479.5989 17.4355 240.3321 21.0819 WBGene00017698_F22B7.9_F22B7.9_protein-coding
WBGene00003698 T0 27.4952 0.0108 end1_T0 ceh32_T0 16.4266 0.5974 12.3183 29.8491 WBGene00003698_F35E8.12_nhr-108_protein-coding
WBGene00006655 T3 27.4493 0.0277 cnd1_T3 hlh1_T3 48.5599 1.7691 86.4279 12.4494 WBGene00006655_F10B5.4_tub-1_protein-coding exc: ceh32_T3 tbx37_T3
WBGene00000370 T0 27.4452 0.0000 hlh1_T0 end1_T0 32.6805 1.1908 204.6947 26.6833 WBGene00000370_Y73F8A.6_ccg-1_protein-coding
WBGene00010924 T1 27.4431 0.0006 end1_T1 ceh32_T1 472.5928 17.2208 492.8757 21.1485 WBGene00010924_M153.1_M153.1_protein-coding
WBGene00012911 T1 27.4343 0.0018 end1_T1 ceh32_T1 30.9941 1.1298 79.0974 20.2608 WBGene00012911_Y46G5A.21_acl-7_protein-coding
WBGene00008101 T2 27.4235 0.0008 end1_T2 ceh32_T2 13.2635 0.4837 33.5250 88.1334 WBGene00008101_C44H9.6_C44H9.6_protein-coding
WBGene00013846 T4 27.4234 0.0270 pha4_T4 end1_T4 102.0523 3.7214 225.8508 19.1134 WBGene00013846_ZC84.1_ZC84.1_protein-coding exc: tbx37_T4
WBGene00000054 T2 27.4107 0.0000 hlh1_T2 end1_T2 11.6859 0.4263 48.5810 33.4511 WBGene00000054_F25G6.4_acr-15_protein-coding
WBGene00011181 T2 27.4077 0.0030 end1_T2 ceh32_T2 442.4361 16.1428 167.4526 37.8969 WBGene00011181_R09H10.3_R09H10.3_protein-coding
WBGene00001250 T4 27.3982 0.0000 end1_T4 pha4_T4 256.2766 9.3538 560.8723 37.9041 WBGene00001250_C33D3.1_elt-2_protein-coding
WBGene00000906 T3 27.3936 0.0330 cnd1_T3 pha4_T3 34.0949 1.2446 101.6698 20.0440 WBGene00000906_F23B2.4_daf-10_protein-coding exc: ceh32_T3 tbx37_T3
WBGene00000789 T3 27.3829 0.0019 end1_T3 ceh32_T3 161.0308 5.8807 184.2550 25.8474 WBGene00000789_M04G12.2_cpz-2_protein-coding
WBGene00045397 T4 27.3723 0.0003 end1_T4 pha4_T4 171.3429 6.2597 56.1778 38.8892 WBGene00045397_Y54G2A.52_Y54G2A.52_protein-coding
WBGene00006929 T3 27.3636 0.1875 end1_T3 hlh1_T3 10.5156 0.3843 49.9703 10.9193 WBGene00006929_C04F6.1_vit-5_protein-coding
WBGene00003730 T0 27.3534 0.0012 end1_T0 ceh32_T0 22.9392 0.8386 226.3225 24.5777 WBGene00003730_B0495.4_nhx-2_protein-coding
WBGene00010924 T0 27.3515 0.0001 end1_T0 ceh32_T0 791.0470 28.9215 492.8757 26.0563 WBGene00010924_M153.1_M153.1_protein-coding
WBGene00019277 T1 27.3499 0.0000 hlh1_T1 cnd1_T1 63.8198 2.3335 196.4978 39.9655 WBGene00019277_K01A2.1_sgcb-1_protein-coding
WBGene00000214 T4 27.3402 0.0433 end1_T4 nhr25_T4 636.2178 23.2705 300.4111 26.0453 WBGene00000214_Y39B6A.20_asp-1_protein-coding
WBGene00022696 T3 27.3328 0.0543 cnd1_T3 hlh1_T3 18.5749 0.6796 63.5674 13.5044 WBGene00022696_ZK328.7_ZK328.7_protein-coding exc: ceh32_T3 tbx37_T3
WBGene00018350 T4 27.3146 0.0004 end1_T4 ceh32_T4 240.9403 8.8209 540.0985 25.0900 WBGene00018350_F42C5.10_ifo-1_protein-coding
WBGene00007749 T0 27.3075 0.0001 end1_T0 ceh32_T0 10.8029 0.3956 15.0031 28.9301 WBGene00007749_C26E1.3_ceh-79_protein-coding
WBGene00013477 T0 27.3036 0.0000 hlh1_T0 cnd1_T0 119.5611 4.3790 1199.4189 28.0405 WBGene00013477_Y69E1A.5_Y69E1A.5_protein-coding
WBGene00017639 T2 27.2774 0.0000 hlh1_T2 cnd1_T2 90.0754 3.3022 442.0038 39.9150 WBGene00017639_F20D6.10_F20D6.10_protein-coding
WBGene00020394 T0 27.2772 0.0003 end1_T0 ceh32_T0 175.9351 6.4499 78.8203 25.0156 WBGene00020394_T10B5.8_T10B5.8_protein-coding
WBGene00011893 T0 27.2765 0.0058 end1_T0 ceh32_T0 4.5947 0.1684 75.6292 28.1307 WBGene00011893_T21C9.6_T21C9.6_protein-coding
WBGene00000434 T4 27.2732 0.0902 cnd1_T4 nhr25_T4 34.4722 1.2640 4.4926 15.6145 WBGene00000434_Y65B4BR.9_ceh-9_protein-coding exc: tbx37_T4 ceh32_T4
WBGene00016744 T3 27.2655 0.0046 cnd1_T3 pha4_T3 35.6501 1.3075 82.2901 23.8243 WBGene00016744_C48B6.8_bbs-9_protein-coding exc: ceh32_T3 tbx37_T3
WBGene00022496 T1 27.2398 nan end1_T1 ceh32_T1 34.5612 1.2688 0.0291 1.0000 WBGene00022496_Y119D3B.20_fbxa-92_protein-coding
WBGene00022061 T2 27.2338 0.0601 end1_T2 pha4_T2 8.3686 0.3073 7.8182 17.9220 WBGene00022061_Y67D8B.1_Y67D8B.1_protein-coding
WBGene00010705 T0 27.2232 0.0114 end1_T0 pha4_T0 5.0458 0.1853 20.4032 40.1618 WBGene00010705_K09A11.2_cyp-14A1_protein-coding
WBGene00008033 T4 27.2183 0.0841 pha4_T4 end1_T4 401.2695 14.7426 327.9636 13.1281 WBGene00008033_C39E9.10_spin-2_protein-coding exc: tbx37_T4
WBGene00012911 T0 27.2121 0.0008 end1_T0 ceh32_T0 21.3958 0.7863 79.0974 22.7041 WBGene00012911_Y46G5A.21_acl-7_protein-coding
WBGene00006925 T0 27.2086 0.0448 end1_T0 pha4_T0 7.3977 0.2719 15.7889 21.0768 WBGene00006925_K09F5.2_vit-1_protein-coding
WBGene00006778 T1 27.2086 0.0090 cnd1_T1 hlh1_T1 234.1279 8.6049 318.2158 18.7045 WBGene00006778_F58E6.10_unc-42_protein-coding exc: ceh32_T1 tbx37_T1
WBGene00015695 T1 27.1993 0.0000 end1_T1 hlh1_T1 22.4276 0.8246 47.0991 20.6088 WBGene00015695_C10H11.6_ugt-26_protein-coding
WBGene00003705 T1 27.1965 0.0002 end1_T1 ceh32_T1 14.1975 0.5220 25.7727 118.9688 WBGene00003705_T27B7.4_nhr-115_protein-coding
WBGene00017334 T3 27.1866 0.0047 end1_T3 pha4_T3 29.9348 1.1011 27.9300 68.2609 WBGene00017334_F10D2.8_F10D2.8_protein-coding
WBGene00000786 T2 27.1807 0.0002 end1_T2 hlh1_T2 514.7573 18.9383 775.0033 18.4672 WBGene00000786_C25B8.3_cpr-6_protein-coding
WBGene00015478 T3 27.1745 0.0175 cnd1_T3 hlh1_T3 138.9761 5.1142 172.4565 14.1813 WBGene00015478_C05D10.2_C05D10.2_protein-coding exc: ceh32_T3 tbx37_T3
WBGene00006987 T4 27.1743 0.0001 hlh1_T4 ceh32_T4 32.4007 1.1923 303.6147 11.8339 WBGene00006987_EGAP1.3_zmp-1_protein-coding
WBGene00044383 T2 27.1523 0.0000 hlh1_T2 end1_T2 63.4963 2.3385 584.8258 27.1008 WBGene00044383_T05A7.11_T05A7.11_protein-coding
WBGene00016532 T4 27.1512 0.0001 cnd1_T4 hlh1_T4 84.3746 3.1076 45.7287 16.1069 WBGene00016532_C39D10.5_C39D10.5_protein-coding exc: tbx37_T4 ceh32_T4
WBGene00017823 T3 27.1494 0.0014 end1_T3 ceh32_T3 41.8443 1.5413 10.5514 29.9765 WBGene00017823_F26D11.6_F26D11.6_protein-coding
WBGene00009014 T1 27.1168 0.0011 ceh32_T1 nhr25_T1 176.4404 6.5067 211.3165 18.3168 WBGene00009014_F21D5.9_F21D5.9_protein-coding exc: cnd1_T1 tbx37_T1
WBGene00010128 T3 27.1128 0.0027 end1_T3 hlh1_T3 27.1298 1.0006 31.9570 18.0950 WBGene00010128_F55G11.8_F55G11.8_protein-coding
WBGene00012032 T0 27.1124 0.0380 end1_T0 nhr25_T0 5.5385 0.2043 108.3584 17.0185 WBGene00012032_T26C5.2_T26C5.2_protein-coding
WBGene00020082 T1 27.1087 0.0000 end1_T1 hlh1_T1 150.1368 5.5383 401.5900 21.8236 WBGene00020082_R57.1_gcp-2.1_protein-coding
WBGene00044289 T4 27.1043 0.1403 pha4_T4 end1_T4 63.1299 2.3291 6.6451 18.4971 WBGene00044289_Y37F4.8_Y37F4.8_protein-coding exc: tbx37_T4
WBGene00013387 T4 27.0992 0.0079 pha4_T4 cnd1_T4 198.2708 7.3165 65.3190 15.3805 WBGene00013387_Y62F5A.9_Y62F5A.9_protein-coding exc: tbx37_T4
WBGene00010062 T0 27.0871 0.1155 hlh1_T0 pha4_T0 6.2985 0.2325 9.7076 35.2963 WBGene00010062_F54F3.3_lipl-1_protein-coding
WBGene00011102 T3 27.0847 0.0002 end1_T3 ceh32_T3 269.9964 9.9686 257.0892 31.0013 WBGene00011102_R07E3.1_R07E3.1_protein-coding
WBGene00007883 T4 27.0740 0.0393 cnd1_T4 hlh1_T4 1035.5801 38.2500 122.1759 11.2990 WBGene00007883_C33A12.4_C33A12.4_protein-coding exc: ceh32_T4 tbx37_T4
WBGene00001735 T3 27.0534 0.0002 end1_T3 pha4_T3 21.4625 0.7933 7.9012 73.1860 WBGene00001735_K02D7.6_grl-26_protein-coding
WBGene00011726 T2 27.0383 0.0001 hlh1_T2 cnd1_T2 10.5867 0.3915 100.7879 27.3007 WBGene00011726_T12A7.5_lpr-2_protein-coding
WBGene00018100 T4 27.0363 0.0019 end1_T4 ceh32_T4 62.5098 2.3121 58.0079 27.4634 WBGene00018100_F36H5.1_math-26_protein-coding
WBGene00022100 T1 27.0105 0.0000 hlh1_T1 cnd1_T1 31.3220 1.1596 444.7673 34.2716 WBGene00022100_Y69A2AR.31_Y69A2AR.31_protein-coding
WBGene00000061 T2 26.9936 0.0014 pha4_T2 end1_T2 9.0957 0.3370 18.0197 23.9829 WBGene00000061_F48E3.7_lgc-11_protein-coding exc: tbx37_T2
WBGene00005967 T4 26.9695 0.0001 ceh32_T4 nhr25_T4 28.2415 1.0472 12.6354 14.4842 WBGene00005967_K12G11.5_srx-76_protein-coding exc: cnd1_T4 tbx37_T4
WBGene00011361 T1 26.9587 0.0026 end1_T1 pha4_T1 57.4914 2.1326 589.3718 26.3176 WBGene00011361_T01H10.8_T01H10.8_protein-coding
WBGene00000583 T4 26.9534 0.0000 hlh1_T4 ceh32_T4 44.8739 1.6649 117.0664 35.8134 WBGene00000583_C48E7.5_cof-2_protein-coding
WBGene00010657 T4 26.9367 0.2054 end1_T4 hlh1_T4 6.7465 0.2505 4.7667 19.0032 WBGene00010657_K08D8.3_K08D8.3_protein-coding
WBGene00012421 T4 26.9171 0.0000 hlh1_T4 nhr25_T4 243.3444 9.0405 373.0510 34.6321 WBGene00012421_Y9C2UA.1_Y9C2UA.1_protein-coding
WBGene00004096 T0 26.9124 0.0000 end1_T0 hlh1_T0 21.8068 0.8103 92.8963 32.0314 WBGene00004096_F40F8.7_pqm-1_protein-coding
WBGene00001477 T2 26.8989 0.0031 end1_T2 ceh32_T2 169.8551 6.3146 228.8063 21.9679 WBGene00001477_K08C7.5_fmo-2_protein-coding
WBGene00019869 T3 26.8807 0.0000 end1_T3 pha4_T3 24.6084 0.9155 50.9883 39.7571 WBGene00019869_R04E5.2_R04E5.2_protein-coding
WBGene00008954 T4 26.8651 0.0000 end1_T4 pha4_T4 112.1216 4.1735 178.9001 47.8463 WBGene00008954_F19C6.5_F19C6.5_protein-coding
WBGene00007455 T2 26.8614 0.0003 end1_T2 ceh32_T2 42.6822 1.5890 97.5285 29.5365 WBGene00007455_C08F11.8_ugt-22_protein-coding
WBGene00006960 T3 26.8537 0.0502 cnd1_T3 hlh1_T3 38.9851 1.4518 33.3254 11.6059 WBGene00006960_F02D8.3_xbx-1_protein-coding exc: ceh32_T3 tbx37_T3
WBGene00003233 T1 26.8451 0.0238 end1_T1 ceh32_T1 9.3500 0.3483 34.5505 23.4498 WBGene00003233_F45H11.4_mgl-2_protein-coding
WBGene00015400 T2 26.8430 0.0042 end1_T2 ceh32_T2 25.6277 0.9547 47.3098 31.3855 WBGene00015400_C03G6.15_cyp-35A2_protein-coding
WBGene00018407 T0 26.8414 0.0000 hlh1_T0 cnd1_T0 30.8798 1.1505 380.1642 20.7724 WBGene00018407_F44B9.2_F44B9.2_protein-coding
WBGene00018877 T3 26.8126 0.0000 end1_T3 ceh32_T3 214.1067 7.9853 527.4465 28.1686 WBGene00018877_F55D10.1_aman-1_protein-coding
WBGene00016217 T4 26.7982 0.0006 end1_T4 ceh32_T4 308.5973 11.5156 37.0804 31.6403 WBGene00016217_C29F9.2_C29F9.2_protein-coding
WBGene00019204 T2 26.7841 0.0121 pha4_T2 hlh1_T2 23.1441 0.8641 86.1501 15.5639 WBGene00019204_H14N18.4_H14N18.4_protein-coding exc: tbx37_T2
WBGene00023519 T3 26.7819 0.0004 end1_T3 pha4_T3 22.8630 0.8537 19.6802 37.4434 WBGene00023519_Y60A3A.24_Y60A3A.24_protein-coding
WBGene00007691 T4 26.7388 0.0207 end1_T4 ceh32_T4 105.9375 3.9619 96.8500 27.4303 WBGene00007691_C23H4.2_C23H4.2_protein-coding
WBGene00010571 T0 26.7253 0.0013 end1_T0 ceh32_T0 11.7890 0.4411 20.9391 46.6313 WBGene00010571_K04G11.3_K04G11.3_protein-coding
WBGene00000967 T3 26.7214 0.0002 end1_T3 ceh32_T3 202.8524 7.5914 158.5958 34.8170 WBGene00000967_T02E1.5_dhs-3_protein-coding
WBGene00044280 T0 26.6969 0.0000 end1_T0 ceh32_T0 224.5544 8.4112 161.3954 53.2304 WBGene00044280_W02A2.9_W02A2.9_protein-coding
WBGene00003555 T4 26.6747 0.0000 hlh1_T4 ceh32_T4 77.2881 2.8974 393.6767 36.1629 WBGene00003555_F38E9.2_nas-39_protein-coding
WBGene00006743 T3 26.6409 0.0388 cnd1_T3 hlh1_T3 105.4711 3.9590 216.6792 12.6351 WBGene00006743_Y16B4A.1_unc-3_protein-coding exc: ceh32_T3 tbx37_T3
WBGene00021491 T2 26.6336 0.0170 end1_T2 tbx37_T2 20.4241 0.7669 12.3507 21.5811 WBGene00021491_Y40B10A.6_comt-4_protein-coding
WBGene00011726 T4 26.6192 0.0007 hlh1_T4 cnd1_T4 46.2882 1.7389 100.7879 19.3130 WBGene00011726_T12A7.5_lpr-2_protein-coding
WBGene00007691 T3 26.6120 0.0183 end1_T3 ceh32_T3 51.0771 1.9193 96.8500 27.0665 WBGene00007691_C23H4.2_C23H4.2_protein-coding
WBGene00018221 T2 26.6025 0.0001 hlh1_T2 end1_T2 16.6103 0.6244 45.9421 21.6169 WBGene00018221_F40A3.6_F40A3.6_protein-coding
WBGene00006408 T4 26.6014 0.0001 hlh1_T4 pha4_T4 46.6004 1.7518 35.7125 27.4832 WBGene00006408_T14G12.3_tag-18_protein-coding
WBGene00021252 T3 26.5870 0.0001 end1_T3 ceh32_T3 159.4613 5.9977 143.2183 34.5282 WBGene00021252_Y22D7AL.14_cht-4_protein-coding
WBGene00017089 T3 26.5828 0.0000 end1_T3 ceh32_T3 37.3859 1.4064 20.4046 27.6356 WBGene00017089_E01A2.7_poml-2_protein-coding
WBGene00011906 T1 26.5764 0.0000 hlh1_T1 cnd1_T1 2806.8562 105.6147 2429.7190 35.4809 WBGene00011906_T22A3.2_hsp-12.1_protein-coding
WBGene00019473 T1 26.5710 0.0001 end1_T1 ceh32_T1 62.9891 2.3706 69.9260 26.1283 WBGene00019473_K07C6.5_cyp-35A5_protein-coding
WBGene00011181 T1 26.5450 0.0154 end1_T1 ceh32_T1 620.8046 23.3868 167.4526 24.6196 WBGene00011181_R09H10.3_R09H10.3_protein-coding
WBGene00007336 T4 26.5336 0.2022 end1_T4 ceh32_T4 41.1707 1.5516 11.5113 23.2962 WBGene00007336_C05C12.4_C05C12.4_protein-coding
WBGene00008100 T1 26.5331 0.0003 end1_T1 pha4_T1 45.2684 1.7061 99.6437 26.3690 WBGene00008100_C44H9.5_C44H9.5_protein-coding
WBGene00000953 T3 26.5262 0.0273 cnd1_T3 pha4_T3 35.4326 1.3358 63.2428 18.7963 WBGene00000953_F58G6.6_del-2_protein-coding exc: ceh32_T3 tbx37_T3
WBGene00009029 T4 26.5100 0.0000 hlh1_T4 ceh32_T4 243.8798 9.1995 236.7572 43.9961 WBGene00009029_F21H7.3_F21H7.3_protein-coding
WBGene00016052 T3 26.5055 0.0029 end1_T3 ceh32_T3 61.1500 2.3071 12.9002 40.5116 WBGene00016052_C24B9.9_dod-3_protein-coding
WBGene00002497 T2 26.4997 0.0000 hlh1_T2 end1_T2 708.2981 26.7285 3211.0516 30.7429 WBGene00002497_F52H3.1_let-268_protein-coding
WBGene00008163 T3 26.4926 0.0394 end1_T3 ceh32_T3 47.5793 1.7959 8.4587 29.3626 WBGene00008163_C47F8.7_C47F8.7_protein-coding
WBGene00017065 T4 26.4884 0.0000 hlh1_T4 nhr25_T4 394.9729 14.9111 756.6982 32.5303 WBGene00017065_D2092.4_D2092.4_protein-coding
WBGene00015930 T4 26.4616 0.0005 end1_T4 ceh32_T4 19.4440 0.7348 38.2163 33.5915 WBGene00015930_C17H12.4_C17H12.4_protein-coding
WBGene00012202 T1 26.4554 0.0019 end1_T1 ceh32_T1 20.6423 0.7803 27.6896 18.2983 WBGene00012202_W02B12.4_W02B12.4_protein-coding
WBGene00018036 T4 26.4187 0.0200 end1_T4 ceh32_T4 26.1374 0.9894 8.6486 30.7175 WBGene00018036_F35C8.5_F35C8.5_protein-coding
WBGene00011803 T3 26.4109 0.0015 end1_T3 pha4_T3 42.1861 1.5973 212.3660 29.5820 WBGene00011803_T16G12.1_T16G12.1_protein-coding
WBGene00003786 T3 26.4000 0.0006 end1_T3 ceh32_T3 352.7022 13.3599 1006.8923 23.8385 WBGene00003786_VC5.3_npa-1_protein-coding
WBGene00015107 T4 26.3990 0.0056 end1_T4 pha4_T4 19.2481 0.7291 12.5207 31.0489 WBGene00015107_B0280.13_B0280.13_protein-coding
WBGene00021583 T4 26.3987 0.0009 end1_T4 ceh32_T4 51.9424 1.9676 31.0173 33.5678 WBGene00021583_Y46C8AL.5_clec-72_protein-coding
WBGene00012834 T2 26.3747 0.0016 end1_T2 ceh32_T2 296.1105 11.2271 224.4708 22.1184 WBGene00012834_Y43F8C.13_Y43F8C.13_protein-coding
WBGene00007725 T3 26.3720 0.0428 end1_T3 pha4_T3 14.6356 0.5550 22.7493 34.6754 WBGene00007725_C25F9.5_C25F9.5_protein-coding
WBGene00011832 T0 26.3658 0.0000 hlh1_T0 cnd1_T0 73.4280 2.7850 1061.9997 25.4677 WBGene00011832_T19B10.3_T19B10.3_protein-coding
WBGene00009741 T0 26.3655 0.0000 end1_T0 ceh32_T0 358.6780 13.6041 138.8887 25.0729 WBGene00009741_F45H10.4_drr-1_protein-coding
WBGene00013588 T4 26.3500 0.6714 ceh32_T4 hlh1_T4 142.8977 5.4231 5.4044 8.9197 WBGene00013588_Y80D3A.10_nlp-42_protein-coding exc: tbx37_T4 cnd1_T4
WBGene00019261 T4 26.3493 0.0010 end1_T4 ceh32_T4 83.4262 3.1662 61.7919 32.3258 WBGene00019261_H34I24.2_H34I24.2_protein-coding
WBGene00004926 T3 26.3462 0.0509 ceh32_T3 hlh1_T3 129.6811 4.9222 170.9817 13.8726 WBGene00004926_C08G5.4_snt-6_protein-coding exc: tbx37_T3 cnd1_T3
WBGene00015906 T4 26.3427 0.0002 end1_T4 ceh32_T4 142.3037 5.4020 90.1484 37.8090 WBGene00015906_C17E7.13_C17E7.13_protein-coding
WBGene00018860 T1 26.3404 0.0000 end1_T1 pha4_T1 187.3579 7.1130 359.8378 35.9391 WBGene00018860_F55A4.8_F55A4.8_protein-coding
WBGene00009800 T1 26.3386 0.0000 hlh1_T1 cnd1_T1 77.7872 2.9534 819.1943 33.8571 WBGene00009800_F47A4.3_rrc-1_protein-coding
WBGene00012538 T0 26.3312 0.0001 end1_T0 nhr25_T0 1328.0147 50.4350 756.8438 20.7233 WBGene00012538_Y37A1B.5_Y37A1B.5_protein-coding
WBGene00016025 T4 26.3165 0.0304 cnd1_T4 nhr25_T4 221.2464 8.4071 30.0304 19.1060 WBGene00016025_C23H5.3_xbx-4_protein-coding exc: ceh32_T4 tbx37_T4
WBGene00010904 T1 26.3122 0.0029 end1_T1 pha4_T1 32.3814 1.2307 121.5157 30.2495 WBGene00010904_M88.1_ugt-62_protein-coding
WBGene00012225 T4 26.3089 0.0000 hlh1_T4 cnd1_T4 113.8217 4.3264 163.9517 42.6191 WBGene00012225_W03G11.3_W03G11.3_protein-coding
WBGene00003370 T4 26.3046 0.0000 hlh1_T4 tbx37_T4 4637.8635 176.3139 2721.8518 50.9452 WBGene00003370_C36E6.5_mlc-2_protein-coding
WBGene00021322 T3 26.2997 0.0010 end1_T3 hlh1_T3 168.1678 6.3943 122.1572 21.6733 WBGene00021322_Y34B4A.6_Y34B4A.6_protein-coding
WBGene00017334 T1 26.2959 0.0332 end1_T1 pha4_T1 255.0607 9.6996 27.9300 26.7685 WBGene00017334_F10D2.8_F10D2.8_protein-coding
WBGene00014252 T4 26.2883 0.0300 end1_T4 nhr25_T4 101.1787 3.8488 18.7747 24.0067 WBGene00014252_ZK1320.2_ZK1320.2_protein-coding
WBGene00007743 T2 26.2773 0.0006 end1_T2 ceh32_T2 41.6800 1.5862 55.1130 37.9654 WBGene00007743_C26C6.9_C26C6.9_protein-coding
WBGene00007741 T1 26.2759 0.0000 hlh1_T1 cnd1_T1 72.3751 2.7544 240.0628 37.1624 WBGene00007741_C26C6.7_glb-8_protein-coding
WBGene00016649 T3 26.2379 nan end1_T3 hlh1_T3 13.2064 0.5033 0.0000 nan WBGene00016649_C44C8.4_fbxc-1_protein-coding
WBGene00010924 T3 26.2073 0.0002 end1_T3 nhr25_T3 380.4363 14.5164 492.8757 22.9969 WBGene00010924_M153.1_M153.1_protein-coding
WBGene00003029 T4 26.2017 0.0018 nhr25_T4 ceh32_T4 168.3807 6.4263 131.0041 29.9595 WBGene00003029_E01A2.3_lin-44_protein-coding exc: tbx37_T4
WBGene00000712 T0 26.1904 0.7118 end1_T0 pha4_T0 7.9360 0.3030 3.5735 13.8490 WBGene00000712_F41F3.4_col-139_protein-coding
WBGene00015356 T0 26.1816 0.0063 hlh1_T0 ceh32_T0 36.9368 1.4108 1038.6196 18.3877 WBGene00015356_C02F12.7_tag-278_protein-coding
WBGene00006981 T3 26.1708 0.0029 pha4_T3 ceh32_T3 536.6134 20.5043 306.8189 19.5733 WBGene00006981_C09C7.1_zig-4_protein-coding exc: tbx37_T3
WBGene00016874 T3 26.1570 0.0011 end1_T3 ceh32_T3 27.2964 1.0436 18.8134 31.7373 WBGene00016874_C52B11.5_C52B11.5_protein-coding
WBGene00007807 T2 26.1538 0.0064 end1_T2 ceh32_T2 33.7232 1.2894 49.1979 32.1047 WBGene00007807_C29F3.7_C29F3.7_protein-coding
WBGene00000005 T1 26.1308 0.0003 end1_T1 ceh32_T1 30.2886 1.1591 48.0782 20.9609 WBGene00000005_T13A10.10_aat-4_protein-coding
WBGene00000788 T2 26.1264 0.0007 end1_T2 ceh32_T2 1671.3197 63.9705 1200.3482 23.5481 WBGene00000788_F32B5.8_cpz-1_protein-coding
WBGene00001625 T4 26.1231 0.0017 nhr25_T4 hlh1_T4 19.3497 0.7407 12.6751 20.7812 WBGene00001625_W03G1.1_glt-7_protein-coding exc: tbx37_T4
WBGene00003670 T2 26.1167 0.0006 end1_T2 nhr25_T2 47.9588 1.8363 49.4659 15.3520 WBGene00003670_H10E21.3_nhr-80_protein-coding
WBGene00009706 T0 26.1120 0.0001 end1_T0 ceh32_T0 18.7553 0.7183 32.9509 27.0766 WBGene00009706_F44G3.2_F44G3.2_protein-coding
WBGene00016530 T0 26.0992 0.0053 cnd1_T0 pha4_T0 35.2648 1.3512 22.1399 44.8119 WBGene00016530_C39D10.2_C39D10.2_protein-coding exc: ceh32_T0 tbx37_T0
WBGene00011361 T3 26.0978 0.0040 end1_T3 ceh32_T3 57.1293 2.1890 589.3718 22.0408 WBGene00011361_T01H10.8_T01H10.8_protein-coding
WBGene00021048 T4 26.0752 0.0000 end1_T4 pha4_T4 566.9656 21.7434 1275.5939 33.5841 WBGene00021048_W05H9.1_W05H9.1_protein-coding
WBGene00012073 T1 26.0746 0.0000 hlh1_T1 end1_T1 332.3144 12.7447 818.7047 30.5439 WBGene00012073_T27A8.1_cpd-2_protein-coding
WBGene00007695 T3 26.0652 0.0007 end1_T3 pha4_T3 16.7185 0.6414 28.6487 39.5003 WBGene00007695_C23H4.7_C23H4.7_protein-coding
WBGene00017591 T4 26.0607 0.1278 end1_T4 hlh1_T4 291.0444 11.1679 125.2060 12.0698 WBGene00017591_F19C7.1_F19C7.1_protein-coding
WBGene00001465 T4 26.0561 0.0013 end1_T4 ceh32_T4 20.7447 0.7962 26.3859 31.3571 WBGene00001465_F02D10.5_flr-1_protein-coding
WBGene00016877 T0 26.0491 0.0005 end1_T0 tbx37_T0 44.9188 1.7244 77.9624 25.4244 WBGene00016877_C52D10.3_C52D10.3_protein-coding
WBGene00012132 T1 26.0359 0.0081 cnd1_T1 hlh1_T1 15.1042 0.5801 75.4728 15.9335 WBGene00012132_T28F3.6_ifta-2_protein-coding exc: ceh32_T1 tbx37_T1
WBGene00012070 T3 26.0176 0.0002 end1_T3 ceh32_T3 34.6316 1.3311 37.4444 38.5164 WBGene00012070_T26H5.8_T26H5.8_protein-coding
WBGene00019901 T4 26.0030 0.0062 pha4_T4 ceh32_T4 31.0032 1.1923 11.6122 28.7278 WBGene00019901_R05G6.9_R05G6.9_protein-coding exc: tbx37_T4
WBGene00194680 T2 26.0020 0.0000 ceh32_T2 hlh1_T2 243.3158 9.3576 140.6493 26.8522 WBGene00194680_Y17D7C.6_Y17D7C.6_protein-coding exc: cnd1_T2 tbx37_T2
WBGene00000786 T4 25.9882 0.0001 end1_T4 ceh32_T4 760.3174 29.2563 775.0033 32.8955 WBGene00000786_C25B8.3_cpr-6_protein-coding
WBGene00020280 T4 25.9751 0.0010 end1_T4 ceh32_T4 143.0889 5.5087 149.5316 27.4120 WBGene00020280_T06A1.5_T06A1.5_protein-coding
WBGene00010899 T4 25.9605 0.0021 end1_T4 ceh32_T4 134.0763 5.1646 186.0424 26.8720 WBGene00010899_M28.8_M28.8_protein-coding
WBGene00000712 T3 25.9506 0.4400 end1_T3 pha4_T3 8.2400 0.3175 3.5735 16.3685 WBGene00000712_F41F3.4_col-139_protein-coding
WBGene00016174 T0 25.9487 0.0000 end1_T0 ceh32_T0 20.0684 0.7734 25.0361 47.7361 WBGene00016174_C27H5.4_C27H5.4_protein-coding
WBGene00000067 T2 25.9395 0.0011 end1_T2 hlh1_T2 420.9407 16.2278 1060.8809 17.6436 WBGene00000067_T25C8.2_act-5_protein-coding
WBGene00022494 T1 25.9337 nan end1_T1 ceh32_T1 21.3135 0.8218 0.0400 1.0000 WBGene00022494_Y119D3B.18_fbxa-91_protein-coding
WBGene00008396 T0 25.9310 0.2118 hlh1_T0 ceh32_T0 5.3435 0.2061 13.5935 24.9324 WBGene00008396_D1086.9_D1086.9_protein-coding
WBGene00016711 T3 25.9210 0.0392 cnd1_T3 hlh1_T3 71.1693 2.7456 102.8606 11.7199 WBGene00016711_C46E10.5_fbxc-53_protein-coding exc: ceh32_T3 tbx37_T3
WBGene00017443 T1 25.9196 0.0016 end1_T1 ceh32_T1 26.0127 1.0036 28.4149 25.9002 WBGene00017443_F13H8.11_F13H8.11_protein-coding
WBGene00003929 T2 25.9192 0.0000 hlh1_T2 end1_T2 391.2935 15.0966 3284.6843 28.8809 WBGene00003929_F54F2.1_pat-2_protein-coding
WBGene00001675 T4 25.8970 0.0453 cnd1_T4 hlh1_T4 18.1811 0.7021 6.5655 15.4612 WBGene00001675_F18E2.5_gpa-13_protein-coding exc: ceh32_T4 tbx37_T4
WBGene00000541 T4 25.8861 0.0149 end1_T4 ceh32_T4 45.6513 1.7635 35.6218 25.6712 WBGene00000541_ZC190.1_cln-3.3_protein-coding
WBGene00010541 T1 25.8801 0.0006 hlh1_T1 ceh32_T1 23.1590 0.8949 30.7640 85.7866 WBGene00010541_K03H1.6_ttr-1_protein-coding
WBGene00015714 T3 25.8771 0.0000 hlh1_T3 cnd1_T3 53.9308 2.0841 51.8989 45.1757 WBGene00015714_C12D12.3_C12D12.3_protein-coding
WBGene00015469 T0 25.8532 0.0000 end1_T0 ceh32_T0 33.9302 1.3124 44.9399 51.7544 WBGene00015469_C05D2.8_C05D2.8_protein-coding
WBGene00004372 T0 25.8520 0.0016 cnd1_T0 nhr25_T0 231.4493 8.9529 492.3910 19.1683 WBGene00004372_C36F7.4_rig-5_protein-coding exc: tbx37_T0 ceh32_T0
WBGene00007139 T4 25.8487 0.0000 hlh1_T4 end1_T4 406.1255 15.7117 5050.8056 32.8547 WBGene00007139_B0285.7_mnp-1_protein-coding
WBGene00016918 T4 25.8380 0.0000 hlh1_T4 ceh32_T4 2253.0634 87.1995 2508.6706 50.3172 WBGene00016918_C54E4.2_C54E4.2_protein-coding
WBGene00008451 T1 25.8307 0.0100 end1_T1 pha4_T1 19.6382 0.7603 79.8950 24.0396 WBGene00008451_E01G6.3_E01G6.3_protein-coding
WBGene00007316 T4 25.8262 0.0414 ceh32_T4 nhr25_T4 148.6811 5.7570 7.7846 21.3753 WBGene00007316_C04H5.8_nlp-41_protein-coding exc: cnd1_T4 tbx37_T4
WBGene00010705 T1 25.8207 0.0101 end1_T1 pha4_T1 13.3744 0.5180 20.4032 29.7391 WBGene00010705_K09A11.2_cyp-14A1_protein-coding
WBGene00022353 T0 25.8155 0.0016 end1_T0 tbx37_T0 23.1341 0.8961 50.9646 16.8283 WBGene00022353_Y82E9BR.21_Y82E9BR.21_protein-coding
WBGene00012478 T1 25.8026 0.0000 hlh1_T1 end1_T1 52.9923 2.0538 366.9504 22.0910 WBGene00012478_Y18D10A.8_Y18D10A.8_protein-coding
WBGene00020799 T3 25.8018 0.0000 end1_T3 pha4_T3 42.3995 1.6433 33.3635 36.0590 WBGene00020799_T25D10.1_T25D10.1_protein-coding
WBGene00007685 T2 25.7944 0.0007 end1_T2 pha4_T2 40.1080 1.5549 75.1796 22.3057 WBGene00007685_C18E9.5_C18E9.5_protein-coding
WBGene00017957 T4 25.7868 0.0015 end1_T4 ceh32_T4 88.2901 3.4238 41.8938 29.4109 WBGene00017957_F31F4.1_F31F4.1_protein-coding
WBGene00022352 T3 25.7726 0.0000 hlh1_T3 pha4_T3 44.6116 1.7310 87.8692 63.1393 WBGene00022352_Y82E9BR.20_Y82E9BR.20_protein-coding
WBGene00001465 T3 25.7662 0.0010 end1_T3 ceh32_T3 16.8063 0.6523 26.3859 29.0650 WBGene00001465_F02D10.5_flr-1_protein-coding
WBGene00007945 T3 25.7579 0.0000 end1_T3 pha4_T3 57.7322 2.2413 25.9034 46.7056 WBGene00007945_C34F6.11_C34F6.11_protein-coding
WBGene00044049 T2 25.7165 0.0000 hlh1_T2 end1_T2 90.1805 3.5067 248.8999 31.7270 WBGene00044049_C41C4.10_sfxn-5_protein-coding
WBGene00017468 T0 25.7150 0.0035 cnd1_T0 nhr25_T0 39.3538 1.5304 162.5682 17.0644 WBGene00017468_F14F9.5_F14F9.5_protein-coding exc: tbx37_T0 ceh32_T0
WBGene00015141 T4 25.7101 0.0000 end1_T4 ceh32_T4 228.7685 8.8980 403.0685 37.6190 WBGene00015141_B0310.5_ugt-46_protein-coding
WBGene00015949 T3 25.6982 0.0000 end1_T3 pha4_T3 55.9219 2.1761 38.9494 46.4373 WBGene00015949_C18A11.3_C18A11.3_protein-coding
WBGene00008044 T2 25.6943 0.0117 end1_T2 ceh32_T2 21.0486 0.8192 17.5278 44.1418 WBGene00008044_C40H1.9_C40H1.9_protein-coding
WBGene00004830 T0 25.6740 0.0000 hlh1_T0 cnd1_T0 52.1314 2.0305 1766.6836 27.9247 WBGene00004830_Y51A2D.19_slo-1_protein-coding
WBGene00006321 T2 25.6577 0.0000 hlh1_T2 ceh32_T2 858.7053 33.4677 2084.5186 35.0169 WBGene00006321_T22B2.4_sup-12_protein-coding
WBGene00006634 T4 25.6421 0.0036 hlh1_T4 nhr25_T4 101.1012 3.9428 57.5526 29.7612 WBGene00006634_F33C8.3_tsp-8_protein-coding
WBGene00011182 T3 25.6242 0.0008 end1_T3 hlh1_T3 79.9853 3.1215 322.2149 17.5743 WBGene00011182_R09H10.5_R09H10.5_protein-coding
WBGene00007490 T3 25.6224 0.0142 cnd1_T3 hlh1_T3 24.8254 0.9689 107.0760 12.4333 WBGene00007490_C09G5.8_mks-5_protein-coding exc: ceh32_T3 tbx37_T3
WBGene00020520 T2 25.6131 0.1946 end1_T2 ceh32_T2 3.1472 0.1229 9.1772 21.1459 WBGene00020520_T15B7.8_T15B7.8_protein-coding
WBGene00015788 T4 25.6047 0.0139 end1_T4 ceh32_T4 61.0873 2.3858 65.4437 35.5741 WBGene00015788_C15B12.8_C15B12.8_protein-coding
WBGene00219271 T3 25.5964 0.0230 end1_T3 pha4_T3 47.9157 1.8720 11.9680 25.2616 WBGene00219271_F36H5.14_F36H5.14_protein-coding
WBGene00001468 T4 25.5916 0.0050 end1_T4 ceh32_T4 19.4709 0.7608 18.5856 27.5132 WBGene00001468_F09B12.6_flr-4_protein-coding
WBGene00000111 T1 25.5897 0.0026 end1_T1 ceh32_T1 100.8945 3.9428 96.4245 20.2306 WBGene00000111_T08B1.3_alh-5_protein-coding
WBGene00012201 T3 25.5821 0.0012 end1_T3 hlh1_T3 61.2351 2.3937 57.2688 19.6981 WBGene00012201_W02B12.1_W02B12.1_protein-coding
WBGene00015859 T2 25.5813 0.0038 end1_T2 ceh32_T2 42.4282 1.6586 74.6444 23.2056 WBGene00015859_C16D9.4_C16D9.4_protein-coding
WBGene00011936 T1 25.5775 0.0037 end1_T1 ceh32_T1 343.4830 13.4291 424.3250 20.4516 WBGene00011936_T22H2.6_pgrn-1_protein-coding
WBGene00020330 T4 25.5585 0.0000 hlh1_T4 ceh32_T4 192.6458 7.5374 452.2218 44.2135 WBGene00020330_T07H6.1_T07H6.1_protein-coding
WBGene00008630 T0 25.5581 0.0000 nhr25_T0 cnd1_T0 11.7712 0.4606 9.6935 34.3531 WBGene00008630_F09F3.10_nhr-175_protein-coding exc: tbx37_T0
WBGene00000193 T4 25.5566 0.0075 cnd1_T4 hlh1_T4 272.9015 10.6783 91.0180 14.0790 WBGene00000193_C38D4.8_arl-6_protein-coding exc: tbx37_T4 ceh32_T4
WBGene00007945 T2 25.5529 0.0004 end1_T2 ceh32_T2 35.3666 1.3841 25.9034 39.0420 WBGene00007945_C34F6.11_C34F6.11_protein-coding
WBGene00010148 T1 25.5461 0.0000 end1_T1 pha4_T1 41.6613 1.6308 66.8283 31.3943 WBGene00010148_F56D5.3_F56D5.3_protein-coding
WBGene00003409 T3 25.5393 0.0000 end1_T3 ceh32_T3 46.4284 1.8179 234.6366 28.2097 WBGene00003409_E03G2.2_mrp-3_protein-coding
WBGene00005712 T3 25.5322 0.0057 end1_T3 hlh1_T3 34.0768 1.3347 33.8818 19.8546 WBGene00005712_R13F6.3_srv-1_protein-coding
WBGene00013531 T2 25.5223 0.0000 hlh1_T2 end1_T2 460.9441 18.0604 1838.0009 35.8922 WBGene00013531_Y73F8A.26_Y73F8A.26_protein-coding
WBGene00007605 T3 25.5198 0.0002 end1_T3 pha4_T3 94.0167 3.6841 81.1530 38.5741 WBGene00007605_C15C8.3_asp-10_protein-coding
WBGene00011101 T0 25.5111 0.1375 ceh32_T0 pha4_T0 30.6236 1.2004 270.7490 17.1193 WBGene00011101_R07D5.2_R07D5.2_protein-coding exc: tbx37_T0 cnd1_T0
WBGene00020075 T0 25.5029 0.0669 end1_T0 pha4_T0 6.6207 0.2596 26.7134 27.7802 WBGene00020075_R52.3_math-35_protein-coding
WBGene00016599 T0 25.4769 0.0038 end1_T0 tbx37_T0 31.4974 1.2363 72.2893 14.5862 WBGene00016599_C42D8.1_C42D8.1_protein-coding
WBGene00019228 T3 25.4666 0.1361 ceh32_T3 hlh1_T3 13.7057 0.5382 5.2925 21.0109 WBGene00019228_H23L24.1_H23L24.1_protein-coding exc: tbx37_T3 cnd1_T3
WBGene00008923 T1 25.4463 0.0001 end1_T1 pha4_T1 44.1380 1.7346 128.6249 31.4537 WBGene00008923_F17C11.12_F17C11.12_protein-coding
WBGene00219271 T4 25.4461 0.0117 end1_T4 pha4_T4 73.6215 2.8932 11.9680 29.8281 WBGene00219271_F36H5.14_F36H5.14_protein-coding
WBGene00017154 T2 25.4460 0.0031 pha4_T2 end1_T2 272.4749 10.7079 543.5648 18.9162 WBGene00017154_F01E11.1_ugt-57_protein-coding exc: tbx37_T2
WBGene00019986 T4 25.4328 0.0003 end1_T4 ceh32_T4 77.1826 3.0348 80.3844 30.4191 WBGene00019986_R09F10.1_R09F10.1_protein-coding
WBGene00000788 T3 25.4105 0.0001 end1_T3 ceh32_T3 1808.9387 71.1886 1200.3482 31.0599 WBGene00000788_F32B5.8_cpz-1_protein-coding
WBGene00021519 T3 25.4023 0.0000 end1_T3 hlh1_T3 51.4679 2.0261 55.1995 27.9977 WBGene00021519_Y41D4B.17_Y41D4B.17_protein-coding
WBGene00022474 T4 25.3666 0.0001 end1_T4 pha4_T4 40.1394 1.5824 17.1436 33.5998 WBGene00022474_Y119C1B.9_zig-9_protein-coding
WBGene00003698 T2 25.3666 0.0086 end1_T2 ceh32_T2 14.2694 0.5625 12.3183 44.3373 WBGene00003698_F35E8.12_nhr-108_protein-coding
WBGene00022047 T3 25.3482 0.0038 end1_T3 hlh1_T3 40.3045 1.5900 25.4573 19.8933 WBGene00022047_Y66H1A.5_Y66H1A.5_protein-coding
WBGene00044400 T2 25.3448 0.0005 hlh1_T2 ceh32_T2 17.5540 0.6926 26.9418 80.5681 WBGene00044400_Y55B1BR.5_Y55B1BR.5_protein-coding
WBGene00010215 T3 25.3426 0.0002 end1_T3 pha4_T3 14.1578 0.5587 21.6538 50.0978 WBGene00010215_F57G8.6_nhr-193_protein-coding
WBGene00016146 T1 25.3365 0.0211 end1_T1 nhr25_T1 1085.2076 42.8318 197.5498 13.0012 WBGene00016146_C26F1.1_C26F1.1_protein-coding
WBGene00004999 T4 25.3212 0.0002 end1_T4 ceh32_T4 331.5238 13.0928 18.5473 37.1763 WBGene00004999_K09F5.3_spp-14_protein-coding
WBGene00045401 T3 25.3150 0.0060 end1_T3 ceh32_T3 21.9466 0.8669 12.4062 39.3477 WBGene00045401_T26F2.3_T26F2.3_protein-coding
WBGene00008354 T0 25.2823 0.0000 end1_T0 ceh32_T0 271.9160 10.7552 49.5977 26.2438 WBGene00008354_D1025.2_gcsh-1_protein-coding
WBGene00007409 T2 25.2801 0.0034 end1_T2 nhr25_T2 101.9308 4.0321 170.8785 14.0959 WBGene00007409_C07B5.4_C07B5.4_protein-coding
WBGene00018984 T3 25.2688 0.0001 end1_T3 hlh1_T3 56.4635 2.2345 112.3450 23.0649 WBGene00018984_F56F10.1_F56F10.1_protein-coding
WBGene00043983 T3 25.2673 0.0000 end1_T3 cnd1_T3 41.2284 1.6317 49.7145 40.5146 WBGene00043983_C39D10.11_C39D10.11_protein-coding
WBGene00017881 T4 25.2664 0.0020 end1_T4 ceh32_T4 41.8429 1.6561 23.6086 36.9840 WBGene00017881_F28A12.4_asp-13_protein-coding
WBGene00015279 T1 25.2623 0.0001 end1_T1 pha4_T1 15.6163 0.6182 40.6732 30.5456 WBGene00015279_C01B10.4_C01B10.4_protein-coding
WBGene00012018 T0 25.2516 0.0318 end1_T0 nhr25_T0 1.3635 0.0540 370.4985 16.5479 WBGene00012018_T25C12.3_T25C12.3_protein-coding
WBGene00206383 T3 25.2224 0.0235 ceh32_T3 nhr25_T3 469.3878 18.6100 67.8384 14.1077 WBGene00206383_C32C4.16_kvs-2_protein-coding exc: cnd1_T3 tbx37_T3
WBGene00015981 T3 25.2157 0.0000 end1_T3 ceh32_T3 90.5292 3.5902 124.8900 34.2104 WBGene00015981_C18G1.2_elt-7_protein-coding
WBGene00000452 T0 25.2004 0.0046 cnd1_T0 end1_T0 37.6613 1.4945 100.1779 19.6772 WBGene00000452_C33D12.1_ceh-31_protein-coding exc: ceh32_T0 tbx37_T0
WBGene00011330 T3 25.1979 0.0005 end1_T3 hlh1_T3 218.0992 8.6554 495.1974 20.2477 WBGene00011330_T01D3.6_T01D3.6_protein-coding
WBGene00013875 T3 25.1822 0.0001 end1_T3 ceh32_T3 39.8357 1.5819 259.2598 26.8219 WBGene00013875_ZC376.3_ZC376.3_protein-coding
WBGene00000172 T3 25.1329 0.0092 end1_T3 hlh1_T3 106.1271 4.2226 91.8570 18.7120 WBGene00000172_F40F9.9_aqp-4_protein-coding
WBGene00021236 T2 25.1094 nan end1_T2 hlh1_T2 67.7418 2.6979 0.1514 1.0481 WBGene00021236_Y19D10B.7_pud-1.2_protein-coding
WBGene00019055 T2 25.0901 0.0004 ceh32_T2 end1_T2 19.3153 0.7698 47.3173 22.3147 WBGene00019055_F58F9.1_F58F9.1_protein-coding exc: cnd1_T2 tbx37_T2
WBGene00010349 T3 25.0846 0.1790 cnd1_T3 hlh1_T3 49.4502 1.9713 44.3343 10.0201 WBGene00010349_H01G02.2_dyf-18_protein-coding exc: ceh32_T3 tbx37_T3
WBGene00077591 T1 25.0827 0.0000 hlh1_T1 cnd1_T1 106.3924 4.2417 692.8149 28.9935 WBGene00077591_C06G1.6_C06G1.6_protein-coding
WBGene00009798 T4 25.0563 0.0308 end1_T4 pha4_T4 13.9971 0.5586 13.2849 32.9187 WBGene00009798_F46G10.4_F46G10.4_protein-coding
WBGene00020772 T3 25.0476 0.0548 cnd1_T3 pha4_T3 22.8670 0.9129 9.9951 24.6594 WBGene00020772_T24E12.2_T24E12.2_protein-coding exc: ceh32_T3 tbx37_T3
WBGene00019277 T4 25.0452 0.0000 hlh1_T4 ceh32_T4 163.3311 6.5215 196.4978 40.0162 WBGene00019277_K01A2.1_sgcb-1_protein-coding
WBGene00012834 T1 25.0356 0.0034 end1_T1 ceh32_T1 322.1161 12.8663 224.4708 19.3975 WBGene00012834_Y43F8C.13_Y43F8C.13_protein-coding
WBGene00022307 T0 25.0276 0.0000 end1_T0 ceh32_T0 317.5837 12.6894 284.6302 23.7041 WBGene00022307_Y77E11A.2_Y77E11A.2_protein-coding
WBGene00019926 T0 25.0228 0.0000 hlh1_T0 ceh32_T0 49.5361 1.9796 64.4270 24.7351 WBGene00019926_R07C3.10_fbxc-27_protein-coding
WBGene00020158 T3 25.0227 0.0000 end1_T3 hlh1_T3 109.8085 4.3884 144.3980 22.1449 WBGene00020158_T02C5.1_T02C5.1_protein-coding
WBGene00010135 T0 25.0222 0.0037 end1_T0 hlh1_T0 143.1710 5.7218 130.3167 18.9954 WBGene00010135_F55H12.4_F55H12.4_protein-coding
WBGene00019975 T3 25.0177 0.0020 ceh32_T3 hlh1_T3 57.6565 2.3046 24.7836 13.5018 WBGene00019975_R09A1.5_flp-34_protein-coding exc: tbx37_T3 cnd1_T3
WBGene00077591 T2 25.0011 0.0000 hlh1_T2 cnd1_T2 130.7338 5.2291 692.8149 35.4586 WBGene00077591_C06G1.6_C06G1.6_protein-coding
WBGene00020924 T1 24.9972 0.0012 hlh1_T1 ceh32_T1 10.1475 0.4059 37.1094 30.2334 WBGene00020924_W02B3.4_W02B3.4_protein-coding
WBGene00003730 T4 24.9940 0.0003 end1_T4 ceh32_T4 183.2878 7.3333 226.3225 26.3422 WBGene00003730_B0495.4_nhx-2_protein-coding
WBGene00013643 T3 24.9875 0.0000 end1_T3 ceh32_T3 27.0371 1.0820 41.7008 34.1623 WBGene00013643_Y105C5A.24_Y105C5A.24_protein-coding
WBGene00017909 T2 24.9812 0.0000 hlh1_T2 ceh32_T2 100.4057 4.0193 148.1800 43.7627 WBGene00017909_F28H1.4_F28H1.4_protein-coding
WBGene00020239 T4 24.9627 0.7039 pha4_T4 end1_T4 18.0128 0.7216 2.5665 12.3864 WBGene00020239_T05B4.8_T05B4.8_protein-coding exc: tbx37_T4
WBGene00015968 T3 24.9585 0.0000 end1_T3 pha4_T3 104.0617 4.1694 44.1488 30.9316 WBGene00015968_C18C4.7_C18C4.7_protein-coding
WBGene00021272 T3 24.9455 0.0150 cnd1_T3 hlh1_T3 65.4857 2.6252 138.6871 11.9805 WBGene00021272_Y23H5B.1_Y23H5B.1_protein-coding exc: ceh32_T3 tbx37_T3
WBGene00017014 T3 24.9222 0.0553 cnd1_T3 hlh1_T3 249.4612 10.0096 51.1858 11.5001 WBGene00017014_D1009.5_dylt-2_protein-coding exc: ceh32_T3 tbx37_T3
WBGene00022519 T1 24.9088 0.0000 hlh1_T1 cnd1_T1 130.4582 5.2374 752.1581 32.8025 WBGene00022519_ZC123.4_ZC123.4_protein-coding
WBGene00018608 T3 24.9082 0.0039 cnd1_T3 pha4_T3 55.9747 2.2472 92.7709 19.1574 WBGene00018608_F48E3.9_F48E3.9_protein-coding exc: ceh32_T3 tbx37_T3
WBGene00019040 T3 24.8999 0.0001 ceh32_T3 pha4_T3 34.2570 1.3758 59.8356 31.8048 WBGene00019040_F58E1.9_fbxb-19_protein-coding exc: tbx37_T3 cnd1_T3
WBGene00044070 T3 24.8945 0.0000 hlh1_T3 pha4_T3 225.7320 9.0675 799.5552 34.3992 WBGene00044070_T22A3.4_set-18_protein-coding
WBGene00044649 T4 24.8931 0.0226 ceh32_T4 hlh1_T4 36.7725 1.4772 21.4468 20.4320 WBGene00044649_C23H5.11_C23H5.11_protein-coding exc: tbx37_T4 cnd1_T4
WBGene00016722 T1 24.8930 0.0000 hlh1_T1 end1_T1 64.5648 2.5937 406.0564 184.3175 WBGene00016722_C46G7.2_C46G7.2_protein-coding
WBGene00000857 T0 24.8838 0.0000 hlh1_T0 nhr25_T0 800.5116 32.1700 2504.2771 18.8496 WBGene00000857_K10B4.6_cwn-1_protein-coding
WBGene00011983 T4 24.8830 0.0209 cnd1_T4 hlh1_T4 10.6860 0.4294 5.7921 18.1143 WBGene00011983_T24C2.4_fbxa-81_protein-coding exc: ceh32_T4 tbx37_T4
WBGene00016943 T3 24.8799 0.0093 end1_T3 ceh32_T3 217.9128 8.7586 282.8241 22.1570 WBGene00016943_C55B7.4_acdh-1_protein-coding
WBGene00007964 T1 24.8793 0.0124 end1_T1 pha4_T1 11.3306 0.4554 43.8361 28.1693 WBGene00007964_C36A4.2_cyp-25A2_protein-coding
WBGene00016210 T4 24.8757 0.0000 hlh1_T4 nhr25_T4 701.5903 28.2038 920.5750 30.1729 WBGene00016210_C29F5.1_C29F5.1_protein-coding
WBGene00009318 T4 24.8697 0.0426 cnd1_T4 nhr25_T4 121.8312 4.8988 128.7786 14.3935 WBGene00009318_F32B4.8_F32B4.8_protein-coding exc: ceh32_T4 tbx37_T4
WBGene00011903 T1 24.8634 0.0058 end1_T1 ceh32_T1 27.8667 1.1208 18.9854 22.9594 WBGene00011903_T21E8.5_T21E8.5_protein-coding
WBGene00021185 T1 24.8601 0.0011 end1_T1 ceh32_T1 34.6636 1.3943 31.8675 36.6105 WBGene00021185_Y9C12A.1_Y9C12A.1_protein-coding
WBGene00022770 T0 24.8484 0.0000 end1_T0 pha4_T0 15.0591 0.6060 19.9519 44.1254 WBGene00022770_ZK563.6_acp-1_protein-coding
WBGene00044554 T0 24.8294 0.0055 end1_T0 ceh32_T0 35.4516 1.4278 8.1873 39.2011 WBGene00044554_F41E6.15_F41E6.15_protein-coding
WBGene00001121 T3 24.8273 0.0359 cnd1_T3 end1_T3 41.7957 1.6835 68.7034 13.8911 WBGene00001121_M04C9.5_dyf-5_protein-coding exc: ceh32_T3 tbx37_T3
WBGene00019040 T4 24.8253 0.0002 ceh32_T4 end1_T4 42.4587 1.7103 59.8356 19.6906 WBGene00019040_F58E1.9_fbxb-19_protein-coding exc: tbx37_T4 cnd1_T4
WBGene00006621 T1 24.8155 0.0000 end1_T1 ceh32_T1 37.6985 1.5192 29.9273 39.8351 WBGene00006621_C43G2.5_try-3_protein-coding
WBGene00044705 T3 24.7996 0.0000 ceh32_T3 hlh1_T3 36.0148 1.4522 18.9080 19.7354 WBGene00044705_T22F3.12_T22F3.12_protein-coding exc: tbx37_T3 cnd1_T3
WBGene00020100 T3 24.7913 0.0139 cnd1_T3 hlh1_T3 80.2651 3.2376 112.0506 11.6389 WBGene00020100_R148.1_mks-1_protein-coding exc: ceh32_T3 tbx37_T3
WBGene00010328 T4 24.7866 0.0000 end1_T4 pha4_T4 295.7804 11.9331 124.0256 31.2740 WBGene00010328_F59C6.11_F59C6.11_protein-coding
WBGene00012152 T2 24.7853 0.0141 end1_T2 nhr25_T2 2405.0201 97.0342 227.0218 14.1906 WBGene00012152_VK10D6R.1_cnc-10_protein-coding
WBGene00022682 T0 24.7513 0.0000 end1_T0 ceh32_T0 100.9505 4.0786 67.6034 25.1586 WBGene00022682_ZK185.2_ZK185.2_protein-coding
WBGene00011893 T1 24.7486 0.0027 end1_T1 pha4_T1 8.1927 0.3310 75.6292 27.9692 WBGene00011893_T21C9.6_T21C9.6_protein-coding
WBGene00018579 T2 24.7480 0.0000 hlh1_T2 ceh32_T2 11.7620 0.4753 64.5520 51.0589 WBGene00018579_F47G6.2_acs-16_protein-coding
WBGene00006538 T4 24.7466 0.0215 cnd1_T4 hlh1_T4 1301.5169 52.5938 2485.2449 12.7551 WBGene00006538_B0272.1_tbb-4_protein-coding exc: tbx37_T4 ceh32_T4
WBGene00001477 T0 24.7310 0.0037 end1_T0 ceh32_T0 40.6802 1.6449 228.8063 22.0986 WBGene00001477_K08C7.5_fmo-2_protein-coding
WBGene00020230 T3 24.7233 0.0000 hlh1_T3 cnd1_T3 127.5244 5.1581 622.5592 40.3146 WBGene00020230_T05A8.4_nep-2_protein-coding
WBGene00011498 T1 24.7229 0.0000 hlh1_T1 end1_T1 139.6471 5.6485 494.1851 30.3226 WBGene00011498_T05G5.1_T05G5.1_protein-coding
WBGene00007322 T4 24.7182 0.2083 end1_T4 nhr25_T4 5.6942 0.2304 5.4065 15.5380 WBGene00007322_C05B5.5_C05B5.5_protein-coding
WBGene00021535 T1 24.7054 0.0000 end1_T1 pha4_T1 95.3200 3.8583 182.2400 29.4861 WBGene00021535_Y42G9A.6_wht-7_protein-coding
WBGene00010850 T1 24.7018 0.0008 end1_T1 hlh1_T1 9.4313 0.3818 147.7542 25.8926 WBGene00010850_M04C3.1_M04C3.1_protein-coding
WBGene00022503 T3 24.6993 0.0235 cnd1_T3 hlh1_T3 58.3052 2.3606 63.3254 10.8822 WBGene00022503_ZC13.2_ZC13.2_protein-coding exc: ceh32_T3 tbx37_T3
WBGene00000084 T4 24.6955 0.0270 end1_T4 ceh32_T4 15.5511 0.6297 25.2695 22.5815 WBGene00000084_D2030.10_aex-1_protein-coding
WBGene00016646 T3 24.6927 nan end1_T3 hlh1_T3 12.3349 0.4995 0.0000 nan WBGene00016646_C44C8.1_fbxc-5_protein-coding
WBGene00010069 T4 24.6838 0.0135 pha4_T4 hlh1_T4 106.8118 4.3272 33.7760 12.6617 WBGene00010069_F54F11.1_F54F11.1_protein-coding exc: tbx37_T4
WBGene00020865 T2 24.6523 0.0000 end1_T2 cnd1_T2 106.7243 4.3292 62.4628 30.9385 WBGene00020865_T27E4.7_T27E4.7_protein-coding
WBGene00015371 T3 24.6451 0.0001 end1_T3 ceh32_T3 39.0420 1.5842 24.9790 31.6904 WBGene00015371_C03A7.13_C03A7.13_protein-coding
WBGene00022661 T4 24.6448 0.2185 ceh32_T4 nhr25_T4 86.2133 3.4982 18.0722 13.0781 WBGene00022661_ZK112.5_ZK112.5_protein-coding exc: tbx37_T4 cnd1_T4
WBGene00020592 T2 24.6443 0.0000 end1_T2 pha4_T2 68.3734 2.7744 99.1191 27.2064 WBGene00020592_T19H12.9_ugt-12_protein-coding
WBGene00017481 T3 24.6429 0.0000 hlh1_T3 ceh32_T3 984.9558 39.9692 1033.0974 39.5920 WBGene00017481_F15B10.3_F15B10.3_protein-coding
WBGene00000216 T4 24.6244 0.0576 end1_T4 nhr25_T4 311.4868 12.6495 184.6058 22.6500 WBGene00000216_H22K11.1_asp-3_protein-coding
WBGene00016600 T4 24.6208 0.0149 cnd1_T4 hlh1_T4 88.8229 3.6076 20.7677 12.1374 WBGene00016600_C42D8.4_ets-5_protein-coding exc: ceh32_T4 tbx37_T4
WBGene00015407 T4 24.6160 0.0000 hlh1_T4 ceh32_T4 45.1277 1.8333 150.7268 39.3478 WBGene00015407_C03H5.5_C03H5.5_protein-coding
WBGene00003595 T4 24.6155 0.0038 ceh32_T4 pha4_T4 255.7724 10.3907 283.7393 18.6285 WBGene00003595_Y69A2AR.29_ngn-1_protein-coding exc: cnd1_T4 tbx37_T4
WBGene00009226 T4 24.6123 0.0150 end1_T4 ceh32_T4 19.2190 0.7809 12.1245 35.1236 WBGene00009226_F28G4.1_cyp-37B1_protein-coding
WBGene00011102 T4 24.6094 0.0001 end1_T4 pha4_T4 257.7416 10.4733 257.0892 33.0988 WBGene00011102_R07E3.1_R07E3.1_protein-coding
WBGene00015107 T3 24.6080 0.0083 end1_T3 ceh32_T3 9.7241 0.3952 12.5207 29.5923 WBGene00015107_B0280.13_B0280.13_protein-coding
WBGene00001961 T3 24.5996 0.1969 cnd1_T3 nhr25_T3 111.8268 4.5459 21.0573 10.8733 WBGene00001961_F38C2.2_hlh-17_protein-coding exc: tbx37_T3 ceh32_T3
WBGene00012914 T1 24.5981 0.0006 end1_T1 ceh32_T1 82.1653 3.3403 95.0607 20.8343 WBGene00012914_Y46G5A.24_bcmo-1_protein-coding
WBGene00044241 T2 24.5972 0.0000 end1_T2 ceh32_T2 41.6345 1.6927 31.1439 39.2488 WBGene00044241_C53D6.11_C53D6.11_protein-coding
WBGene00006789 T0 24.5701 0.0002 hlh1_T0 end1_T0 196.1019 7.9813 17154.1368 21.0386 WBGene00006789_F11C3.3_unc-54_protein-coding
WBGene00004898 T3 24.5668 0.0000 end1_T3 ceh32_T3 39.6256 1.6130 14.2041 59.2506 WBGene00004898_F23H12.1_snb-2_protein-coding
WBGene00009431 T0 24.5554 0.0001 end1_T0 ceh32_T0 15.7552 0.6416 17.7744 74.6582 WBGene00009431_F35E12.7_dct-17_protein-coding
WBGene00020106 T3 24.5394 0.0000 hlh1_T3 pha4_T3 49.2268 2.0060 130.2345 34.1493 WBGene00020106_R151.1_R151.1_protein-coding
WBGene00006663 T4 24.5261 0.0001 hlh1_T4 end1_T4 53.8072 2.1939 92.9742 27.3562 WBGene00006663_ZC410.4_twk-8_protein-coding
WBGene00020456 T4 24.4964 0.0356 end1_T4 ceh32_T4 14.6162 0.5967 7.2024 39.1918 WBGene00020456_T12B5.10_fbxa-60_protein-coding
WBGene00045397 T2 24.4939 0.0111 end1_T2 ceh32_T2 43.6494 1.7820 56.1778 23.9221 WBGene00045397_Y54G2A.52_Y54G2A.52_protein-coding
WBGene00016046 T0 24.4845 0.0002 end1_T0 nhr25_T0 38.3044 1.5644 114.9043 18.8873 WBGene00016046_C24B5.4_C24B5.4_protein-coding
WBGene00014089 T2 24.4794 0.0000 hlh1_T2 end1_T2 108.7203 4.4413 966.9932 28.2642 WBGene00014089_ZK822.1_ZK822.1_protein-coding
WBGene00021852 T4 24.4790 0.0000 end1_T4 ceh32_T4 338.9788 13.8477 700.9763 29.4762 WBGene00021852_Y54F10AM.8_Y54F10AM.8_protein-coding
WBGene00003091 T4 24.4766 0.1756 end1_T4 hlh1_T4 36.2161 1.4796 13.5588 15.8812 WBGene00003091_Y22F5A.5_lys-2_protein-coding
WBGene00017537 T1 24.4694 0.0000 end1_T1 pha4_T1 163.7763 6.6931 206.3351 20.2616 WBGene00017537_F17A9.5_F17A9.5_protein-coding
WBGene00005451 T4 24.4666 nan ceh32_T4 hlh1_T4 4.9402 0.2019 1.4039 3.9264 WBGene00005451_F31F4.9_srh-245_protein-coding exc: tbx37_T4 cnd1_T4
WBGene00000781 T0 24.4635 0.2095 end1_T0 hlh1_T0 9.4292 0.3854 6.0719 16.8594 WBGene00000781_C52E4.1_cpr-1_protein-coding
WBGene00018174 T3 24.4544 0.0033 end1_T3 nhr25_T3 9.6503 0.3946 25.3602 16.6626 WBGene00018174_F38B6.4_F38B6.4_protein-coding
WBGene00002881 T3 24.4543 0.0000 hlh1_T3 nhr25_T3 48.8257 1.9966 168.9695 20.7633 WBGene00002881_C05D11.4_let-756_protein-coding
WBGene00007741 T4 24.4405 0.0000 hlh1_T4 cnd1_T4 116.0617 4.7488 240.0628 41.1323 WBGene00007741_C26C6.7_glb-8_protein-coding
WBGene00017704 T0 24.4379 0.0014 end1_T0 ceh32_T0 44.6838 1.8285 10.3259 27.2826 WBGene00017704_F22E5.2_F22E5.2_protein-coding
WBGene00022285 T2 24.4370 0.0016 hlh1_T2 nhr25_T2 26.2519 1.0743 85.3930 13.4188 WBGene00022285_Y75B7AL.2_Y75B7AL.2_protein-coding
WBGene00000071 T3 24.4328 0.0006 end1_T3 ceh32_T3 21.8198 0.8931 57.4341 24.3354 WBGene00000071_T01C2.1_acy-4_protein-coding
WBGene00043069 T4 24.4323 0.0028 hlh1_T4 ceh32_T4 5.2370 0.2143 11.8093 92.1750 WBGene00043069_F20D6.12_F20D6.12_protein-coding
WBGene00009397 T4 24.4296 0.0149 end1_T4 nhr25_T4 54.9776 2.2505 23.9500 24.5328 WBGene00009397_F35C5.9_clec-66_protein-coding
WBGene00017108 T2 24.4245 0.0008 end1_T2 ceh32_T2 22.7165 0.9301 50.8261 40.2957 WBGene00017108_E03E2.1_cyp-43A1_protein-coding
WBGene00014206 T1 24.4207 0.0009 end1_T1 ceh32_T1 352.8404 14.4484 215.8390 23.1600 WBGene00014206_ZK1058.6_nit-1_protein-coding
WBGene00017490 T3 24.4166 nan end1_T3 tbx37_T3 290.7962 11.9098 0.1133 1.0000 WBGene00017490_F15E11.1_pud-2.1_protein-coding
WBGene00001788 T1 24.4153 0.0317 end1_T1 ceh32_T1 37.6769 1.5432 21.7301 18.0019 WBGene00001788_F56B3.10_gst-40_protein-coding
WBGene00000668 T0 24.4141 nan end1_T0 ceh32_T0 6.9204 0.2835 1.2878 8.1856 WBGene00000668_W05B2.5_col-93_protein-coding
WBGene00012428 T2 24.4131 0.0015 ceh32_T2 end1_T2 558.6103 22.8816 930.5232 21.4186 WBGene00012428_Y11D7A.3_Y11D7A.3_protein-coding exc: tbx37_T2 cnd1_T2
WBGene00020075 T1 24.4101 0.0393 end1_T1 pha4_T1 11.3375 0.4645 26.7134 33.0171 WBGene00020075_R52.3_math-35_protein-coding
WBGene00016904 T0 24.4094 0.0034 hlh1_T0 end1_T0 69.5645 2.8499 13.5583 23.7050 WBGene00016904_C53D5.3_C53D5.3_protein-coding
WBGene00000136 T3 24.4000 0.0026 end1_T3 hlh1_T3 25.7072 1.0536 49.2688 18.6053 WBGene00000136_C05E11.5_amt-4_protein-coding
WBGene00020280 T1 24.3957 0.0088 end1_T1 ceh32_T1 27.7257 1.1365 149.5316 21.5657 WBGene00020280_T06A1.5_T06A1.5_protein-coding
WBGene00013322 T3 24.3934 0.0228 cnd1_T3 pha4_T3 19.4252 0.7963 41.3224 18.1033 WBGene00013322_Y57G11C.32_Y57G11C.32_protein-coding exc: ceh32_T3 tbx37_T3
WBGene00008719 T3 24.3891 0.0000 end1_T3 pha4_T3 428.6757 17.5765 139.1483 25.8481 WBGene00008719_F11F1.7_ttr-52_protein-coding
WBGene00012144 T4 24.3600 0.0003 end1_T4 pha4_T4 626.0590 25.7003 892.1273 28.6976 WBGene00012144_T28H10.3_T28H10.3_protein-coding
WBGene00006399 T3 24.3570 0.0001 cnd1_T3 pha4_T3 25.7091 1.0555 14.3828 47.5122 WBGene00006399_ZK337.4_tag-4_protein-coding exc: tbx37_T3 ceh32_T3
WBGene00002265 T3 24.3463 0.0000 hlh1_T3 cnd1_T3 607.4443 24.9501 1248.7302 41.6778 WBGene00002265_F52H3.7_lec-2_protein-coding
WBGene00013081 T0 24.3394 0.0092 hlh1_T0 cnd1_T0 162.3529 6.6704 345.2829 32.4241 WBGene00013081_Y51A2D.14_Y51A2D.14_protein-coding
WBGene00016555 T4 24.3350 0.0006 end1_T4 pha4_T4 47.9499 1.9704 51.8555 32.7128 WBGene00016555_C40D2.2_math-20_protein-coding
WBGene00219316 T3 24.3317 0.0000 end1_T3 ceh32_T3 85.6372 3.5196 189.5348 29.5374 WBGene00219316_F21A3.11_F21A3.11_protein-coding
WBGene00016330 T4 24.3222 0.0000 hlh1_T4 ceh32_T4 54.8110 2.2535 196.3967 27.3607 WBGene00016330_C32E12.4_C32E12.4_protein-coding
WBGene00003909 T1 24.3218 0.0000 ceh32_T1 hlh1_T1 29.2798 1.2039 160.2866 40.2559 WBGene00003909_F45B8.4_pag-3_protein-coding exc: tbx37_T1 cnd1_T1
WBGene00008239 T3 24.3135 0.0004 end1_T3 ceh32_T3 22.9395 0.9435 54.2323 26.9185 WBGene00008239_C50H2.1_fshr-1_protein-coding
WBGene00194680 T1 24.2620 0.0006 ceh32_T1 nhr25_T1 122.8006 5.0614 140.6493 22.2124 WBGene00194680_Y17D7C.6_Y17D7C.6_protein-coding exc: cnd1_T1 tbx37_T1
WBGene00019057 T3 24.2602 0.0074 end1_T3 ceh32_T3 96.5188 3.9785 44.9536 33.1944 WBGene00019057_F58F9.3_F58F9.3_protein-coding
WBGene00011468 T4 24.2555 0.0029 pha4_T4 end1_T4 51.1735 2.1098 47.0780 16.8187 WBGene00011468_T05C12.4_T05C12.4_protein-coding exc: tbx37_T4
WBGene00014074 T1 24.2519 0.0000 hlh1_T1 tbx37_T1 26.2221 1.0812 98.9949 28.3781 WBGene00014074_ZK757.2_ZK757.2_protein-coding
WBGene00004398 T0 24.2433 0.0000 tbx37_T0 hlh1_T0 35.0678 1.4465 27.3641 25.9343 WBGene00004398_ZK1290.3_rol-8_protein-coding exc: cnd1_T0 ceh32_T0 pha4_T0
WBGene00010385 T4 24.2423 0.0000 hlh1_T4 end1_T4 61.6955 2.5450 79.6557 12.6460 WBGene00010385_H12D21.9_H12D21.9_protein-coding
WBGene00013873 T3 24.2277 0.0000 end1_T3 pha4_T3 25.8428 1.0667 143.6114 31.9354 WBGene00013873_ZC376.1_ZC376.1_protein-coding
WBGene00044382 T4 24.2211 0.3343 end1_T4 ceh32_T4 46.7202 1.9289 7.6742 16.6256 WBGene00044382_Y14H12A.2_Y14H12A.2_protein-coding
WBGene00020589 T4 24.2146 0.3588 cnd1_T4 nhr25_T4 80.1354 3.3094 5.9059 14.1725 WBGene00020589_T19H12.3_T19H12.3_protein-coding exc: ceh32_T4 tbx37_T4
WBGene00007362 T2 24.2127 0.1431 end1_T2 nhr25_T2 34.7918 1.4369 60.2695 12.1967 WBGene00007362_C06B3.3_cyp-35C1_protein-coding
WBGene00008560 T4 24.2085 0.0605 end1_T4 nhr25_T4 16.0813 0.6643 8.4071 22.0802 WBGene00008560_F07H5.9_pho-13_protein-coding
WBGene00015953 T3 24.2055 0.0436 cnd1_T3 pha4_T3 3.8967 0.1610 4.0468 36.4986 WBGene00015953_C18B2.2_C18B2.2_protein-coding exc: ceh32_T3 tbx37_T3
WBGene00003000 T1 24.2016 0.0180 cnd1_T1 hlh1_T1 67.4817 2.7883 232.0921 14.5383 WBGene00003000_ZC247.3_lin-11_protein-coding exc: ceh32_T1 tbx37_T1
WBGene00021734 T4 24.1826 0.0027 cnd1_T4 hlh1_T4 95.1524 3.9348 82.8033 12.4419 WBGene00021734_Y50C1A.2_Y50C1A.2_protein-coding exc: ceh32_T4 tbx37_T4
WBGene00021590 T2 24.1688 0.0015 end1_T2 ceh32_T2 13.8849 0.5745 33.6604 26.3129 WBGene00021590_Y46D2A.2_Y46D2A.2_protein-coding
WBGene00006672 T3 24.1660 0.0000 hlh1_T3 ceh32_T3 166.0055 6.8694 590.4175 32.5023 WBGene00006672_C24A3.6_twk-18_protein-coding
WBGene00007384 T1 24.1634 0.0005 end1_T1 pha4_T1 337.6861 13.9751 313.6689 23.7631 WBGene00007384_C06G8.1_swt-3_protein-coding
WBGene00003248 T4 24.1562 0.0015 hlh1_T4 end1_T4 115.8020 4.7939 120.3590 26.8790 WBGene00003248_F57B7.4_mig-17_protein-coding
WBGene00019057 T4 24.1515 0.0110 end1_T4 ceh32_T4 115.0460 4.7635 44.9536 32.0152 WBGene00019057_F58F9.3_F58F9.3_protein-coding
WBGene00043996 T1 24.1487 0.0001 end1_T1 nhr25_T1 78.2334 3.2396 55.9073 12.8968 WBGene00043996_C44B9.6_fbxb-87_protein-coding
WBGene00013839 T4 24.1475 0.2768 end1_T4 pha4_T4 21.1250 0.8748 10.1565 23.6075 WBGene00013839_ZC47.6_fbxa-32_protein-coding
WBGene00006778 T4 24.1462 0.0212 ceh32_T4 hlh1_T4 656.4937 27.1883 318.2158 14.9788 WBGene00006778_F58E6.10_unc-42_protein-coding exc: cnd1_T4 tbx37_T4
WBGene00000680 T0 24.1325 0.3137 end1_T0 cnd1_T0 12.3113 0.5102 4.9097 15.4249 WBGene00000680_Y77E11A.15_col-106_protein-coding
WBGene00002140 T3 24.1282 0.0000 hlh1_T3 cnd1_T3 11.1686 0.4629 33.1751 62.7186 WBGene00002140_C18H7.2_inx-18_protein-coding
WBGene00013849 T4 24.1180 0.0317 pha4_T4 end1_T4 128.1089 5.3118 232.6858 16.7143 WBGene00013849_ZC84.6_ZC84.6_protein-coding exc: tbx37_T4
WBGene00008802 T1 24.1137 0.0001 end1_T1 pha4_T1 144.9975 6.0131 125.1217 25.7375 WBGene00008802_F14E5.4_acp-2_protein-coding
WBGene00012070 T4 24.1105 0.0003 end1_T4 ceh32_T4 62.9757 2.6120 37.4444 38.0171 WBGene00012070_T26H5.8_T26H5.8_protein-coding
WBGene00006983 T4 24.1097 0.0000 hlh1_T4 tbx37_T4 77.7950 3.2267 119.5127 46.1435 WBGene00006983_T03G11.8_zig-6_protein-coding
WBGene00017302 T3 24.1094 0.0000 end1_T3 ceh32_T3 45.4587 1.8855 78.7865 40.6698 WBGene00017302_F09F7.5_F09F7.5_protein-coding
WBGene00020304 T4 24.1032 0.0000 hlh1_T4 ceh32_T4 20.9168 0.8678 40.5817 36.6856 WBGene00020304_T07D3.1_fbxa-200_protein-coding
WBGene00009318 T3 24.1020 0.0344 cnd1_T3 hlh1_T3 50.2283 2.0840 128.7786 11.1970 WBGene00009318_F32B4.8_F32B4.8_protein-coding exc: ceh32_T3 tbx37_T3
WBGene00077591 T4 24.0831 0.0000 hlh1_T4 tbx37_T4 223.4548 9.2785 692.8149 33.3593 WBGene00077591_C06G1.6_C06G1.6_protein-coding
WBGene00015334 T3 24.0797 0.0002 hlh1_T3 cnd1_T3 27.1656 1.1282 44.5878 36.6212 WBGene00015334_C02C2.5_sup-18_protein-coding
WBGene00008787 T2 24.0573 0.0001 end1_T2 ceh32_T2 33.6569 1.3990 37.2931 23.6328 WBGene00008787_F14B6.6_F14B6.6_protein-coding
WBGene00006984 T0 24.0522 0.5801 hlh1_T0 nhr25_T0 85.9925 3.5752 293.4097 3.0706 WBGene00006984_F54D7.4_zig-7_protein-coding
WBGene00021948 T3 24.0509 0.0000 hlh1_T3 ceh32_T3 35.4980 1.4760 132.9992 51.1993 WBGene00021948_Y55F3C.3_kvs-5_protein-coding
WBGene00020522 T0 24.0490 0.0000 end1_T0 hlh1_T0 6.9899 0.2907 51.6245 42.6351 WBGene00020522_T15B7.10_T15B7.10_protein-coding
WBGene00011101 T1 24.0479 0.0270 ceh32_T1 pha4_T1 44.4639 1.8490 270.7490 21.9893 WBGene00011101_R07D5.2_R07D5.2_protein-coding exc: tbx37_T1 cnd1_T1
WBGene00007945 T1 24.0387 0.0028 end1_T1 ceh32_T1 21.4283 0.8914 25.9034 32.6196 WBGene00007945_C34F6.11_C34F6.11_protein-coding
WBGene00019763 T1 24.0370 0.0003 end1_T1 hlh1_T1 39.2482 1.6328 55.1053 16.6915 WBGene00019763_M03F8.4_galt-1_protein-coding
WBGene00016721 T2 24.0194 nan end1_T2 ceh32_T2 95.5319 3.9773 0.0000 nan WBGene00016721_C46G7.1_C46G7.1_protein-coding
WBGene00044280 T2 24.0108 0.0000 end1_T2 tbx37_T2 183.3223 7.6350 161.3954 39.3848 WBGene00044280_W02A2.9_W02A2.9_protein-coding
WBGene00019227 T4 24.0091 0.0000 hlh1_T4 end1_T4 263.4838 10.9743 320.1343 26.7676 WBGene00019227_H22K11.4_sgca-1_protein-coding
WBGene00010318 T3 24.0085 0.0564 cnd1_T3 hlh1_T3 32.8882 1.3699 48.7830 10.7207 WBGene00010318_F59B10.2_F59B10.2_protein-coding exc: ceh32_T3 tbx37_T3
WBGene00013950 T3 24.0062 0.0002 pha4_T3 cnd1_T3 11.0749 0.4613 7.7618 24.8747 WBGene00013950_ZK262.3_ZK262.3_protein-coding exc: tbx37_T3
WBGene00007650 T3 24.0022 0.0000 end1_T3 pha4_T3 207.0510 8.6263 781.9613 35.4525 WBGene00007650_C17G1.3_ugt-23_protein-coding
WBGene00000302 T3 23.9919 0.0000 end1_T3 ceh32_T3 83.2879 3.4715 66.4682 44.1929 WBGene00000302_C56A3.7_cav-2_protein-coding
WBGene00043981 T3 23.9911 0.0137 pha4_T3 cnd1_T3 60.8484 2.5363 77.2632 19.9307 WBGene00043981_T14E8.4_T14E8.4_protein-coding exc: tbx37_T3
WBGene00020850 T4 23.9757 0.3238 end1_T4 pha4_T4 26.5219 1.1062 22.7644 6.5497 WBGene00020850_T27B7.3_nhr-226_protein-coding
WBGene00015085 T2 23.9755 0.0007 end1_T2 ceh32_T2 16.6500 0.6945 39.6136 31.3679 WBGene00015085_B0244.10_B0244.10_protein-coding
WBGene00015369 T4 23.9750 0.0002 end1_T4 ceh32_T4 118.3218 4.9352 292.6998 26.9108 WBGene00015369_C03A7.11_ugt-51_protein-coding
WBGene00000430 T1 23.9385 0.0735 ceh32_T1 nhr25_T1 303.2504 12.6679 151.1171 11.0146 WBGene00000430_C16C2.1_ceh-5_protein-coding exc: tbx37_T1 cnd1_T1
WBGene00021519 T4 23.9348 0.0000 end1_T4 ceh32_T4 73.8687 3.0862 55.1995 33.3495 WBGene00021519_Y41D4B.17_Y41D4B.17_protein-coding
WBGene00019895 T3 23.9276 0.0000 end1_T3 cnd1_T3 223.6084 9.3452 705.8242 35.4390 WBGene00019895_R05F9.12_aagr-2_protein-coding
WBGene00018299 T3 23.9261 0.0704 pha4_T3 end1_T3 50.9381 2.1290 26.1145 15.6713 WBGene00018299_F41G3.2_F41G3.2_protein-coding exc: tbx37_T3
WBGene00004993 T4 23.9212 0.0262 end1_T4 pha4_T4 27.9437 1.1682 17.9994 24.7623 WBGene00004993_C28C12.5_spp-8_protein-coding
WBGene00002173 T0 23.9206 0.0014 end1_T0 ceh32_T0 8.6872 0.3632 252.6832 29.8257 WBGene00002173_F33D4.2_itr-1_protein-coding
WBGene00004223 T3 23.9166 0.1957 cnd1_T3 nhr25_T3 22.3301 0.9337 41.7662 9.8586 WBGene00004223_F54G8.5_ptr-9_protein-coding exc: ceh32_T3 tbx37_T3
WBGene00044070 T1 23.9015 0.0000 hlh1_T1 cnd1_T1 98.3535 4.1149 799.5552 23.1112 WBGene00044070_T22A3.4_set-18_protein-coding
WBGene00007072 T1 23.9008 0.0000 end1_T1 pha4_T1 55.9890 2.3426 63.8012 26.5407 WBGene00007072_AC3.7_ugt-1_protein-coding
WBGene00005560 T4 23.8973 0.2808 cnd1_T4 hlh1_T4 10.9879 0.4598 3.9055 12.7211 WBGene00005560_ZC239.9_sri-48_protein-coding exc: ceh32_T4 tbx37_T4
WBGene00003937 T4 23.8961 0.0004 pha4_T4 ceh32_T4 137.1693 5.7402 84.2164 19.7940 WBGene00003937_K07C11.1_pax-1_protein-coding exc: tbx37_T4
WBGene00015400 T4 23.8947 0.0021 end1_T4 ceh32_T4 48.1696 2.0159 47.3098 29.8268 WBGene00015400_C03G6.15_cyp-35A2_protein-coding
WBGene00004100 T3 23.8924 0.0366 pha4_T3 ceh32_T3 20.2606 0.8480 17.5951 16.9845 WBGene00004100_C05B5.3_pqn-8_protein-coding exc: tbx37_T3
WBGene00001948 T4 23.8921 0.0000 hlh1_T4 nhr25_T4 233.1537 9.7586 1104.5266 38.9667 WBGene00001948_B0304.1_hlh-1_protein-coding
WBGene00018300 T3 23.8786 0.1240 pha4_T3 ceh32_T3 42.8010 1.7924 46.3014 15.6034 WBGene00018300_F41G3.3_F41G3.3_protein-coding exc: tbx37_T3
WBGene00015370 T2 23.8780 0.0279 end1_T2 ceh32_T2 14.1596 0.5930 19.0801 11.6029 WBGene00015370_C03A7.12_C03A7.12_protein-coding
WBGene00007605 T2 23.8723 0.0011 end1_T2 ceh32_T2 47.8142 2.0029 81.1530 36.4589 WBGene00007605_C15C8.3_asp-10_protein-coding
WBGene00019968 T3 23.8717 0.0969 end1_T3 ceh32_T3 8.3147 0.3483 5.8121 28.3088 WBGene00019968_R08F11.4_R08F11.4_protein-coding
WBGene00004100 T4 23.8683 0.0089 pha4_T4 end1_T4 46.4634 1.9467 17.5951 18.0433 WBGene00004100_C05B5.3_pqn-8_protein-coding exc: tbx37_T4
WBGene00011026 T1 23.8653 0.0000 hlh1_T1 cnd1_T1 237.6350 9.9574 362.7726 35.3313 WBGene00011026_R05D7.1_R05D7.1_protein-coding
WBGene00006987 T2 23.8641 0.0000 hlh1_T2 ceh32_T2 16.3453 0.6849 303.6147 12.5043 WBGene00006987_EGAP1.3_zmp-1_protein-coding
WBGene00012225 T3 23.8606 0.0000 hlh1_T3 ceh32_T3 47.4848 1.9901 163.9517 31.8476 WBGene00012225_W03G11.3_W03G11.3_protein-coding
WBGene00007139 T3 23.8578 0.0000 hlh1_T3 pha4_T3 576.1217 24.1481 5050.8056 37.5608 WBGene00007139_B0285.7_mnp-1_protein-coding
WBGene00018350 T1 23.8560 0.0003 end1_T1 hlh1_T1 32.7015 1.3708 540.0985 17.5293 WBGene00018350_F42C5.10_ifo-1_protein-coding
WBGene00006765 T1 23.8420 0.0000 hlh1_T1 cnd1_T1 85.1305 3.5706 374.9716 32.9664 WBGene00006765_T08G11.5_unc-29_protein-coding
WBGene00002041 T2 23.8324 0.0022 end1_T2 ceh32_T2 8.6562 0.3632 38.5833 37.4796 WBGene00002041_Y66H1A.6_hum-8_protein-coding
WBGene00021565 T3 23.8288 0.0006 end1_T3 ceh32_T3 19.6770 0.8258 24.3041 28.8663 WBGene00021565_Y45G12C.1_Y45G12C.1_protein-coding
WBGene00000963 T0 23.8288 0.0072 end1_T0 nhr25_T0 92.2035 3.8694 74.5944 17.3344 WBGene00000963_R06C7.3_dhp-1_protein-coding
WBGene00013838 T2 23.8281 1.0000 end1_T2 pha4_T2 9.4960 0.3985 7.4646 6.3490 WBGene00013838_ZC47.5_fbxa-31_protein-coding
WBGene00021788 T3 23.8236 0.0025 pha4_T3 ceh32_T3 137.0768 5.7538 108.9652 20.0011 WBGene00021788_Y51H7C.10_Y51H7C.10_protein-coding exc: tbx37_T3
WBGene00044654 T0 23.8129 0.0154 end1_T0 ceh32_T0 18.2747 0.7674 6.3587 19.6302 WBGene00044654_Y61B8A.4_fbxa-85_protein-coding
WBGene00016595 T4 23.8080 0.0004 end1_T4 pha4_T4 40.5833 1.7046 201.6474 27.4806 WBGene00016595_C42D4.2_C42D4.2_protein-coding
WBGene00017337 T3 23.8052 0.0551 end1_T3 ceh32_T3 9.2944 0.3904 25.8237 24.2196 WBGene00017337_F10D2.12_F10D2.12_protein-coding
WBGene00008095 T2 23.8036 0.0000 hlh1_T2 cnd1_T2 12.5062 0.5254 34.9695 37.2577 WBGene00008095_C44H4.6_C44H4.6_protein-coding
WBGene00020139 T3 23.7992 0.0001 end1_T3 ceh32_T3 88.6000 3.7228 164.1686 28.9885 WBGene00020139_T01B11.2_T01B11.2_protein-coding
WBGene00002976 T3 23.7880 0.0000 hlh1_T3 pha4_T3 12.2769 0.5161 52.2596 25.6492 WBGene00002976_T07H6.5_lev-9_protein-coding
WBGene00012045 T4 23.7805 0.5573 pha4_T4 ceh32_T4 11.1015 0.4668 3.5090 15.3512 WBGene00012045_T26E4.3_T26E4.3_protein-coding exc: tbx37_T4
WBGene00019482 T1 23.7625 0.0399 cnd1_T1 hlh1_T1 47.0640 1.9806 95.8874 12.8864 WBGene00019482_K07C11.10_K07C11.10_protein-coding exc: ceh32_T1 tbx37_T1
WBGene00020100 T4 23.7595 0.0131 cnd1_T4 hlh1_T4 134.2957 5.6523 112.0506 11.6505 WBGene00020100_R148.1_mks-1_protein-coding exc: ceh32_T4 tbx37_T4
WBGene00008044 T3 23.7569 0.0065 end1_T3 ceh32_T3 27.4537 1.1556 17.5278 35.7360 WBGene00008044_C40H1.9_C40H1.9_protein-coding
WBGene00005078 T2 23.7541 0.0005 pha4_T2 hlh1_T2 152.9557 6.4391 356.4794 14.4807 WBGene00005078_F49B2.5_src-2_protein-coding exc: tbx37_T2
WBGene00009826 T4 23.7478 0.0088 cnd1_T4 hlh1_T4 100.0806 4.2143 49.8594 12.7223 WBGene00009826_F47G4.5_F47G4.5_protein-coding exc: ceh32_T4 tbx37_T4
WBGene00015859 T4 23.7448 0.0009 end1_T4 ceh32_T4 101.2906 4.2658 74.6444 26.0362 WBGene00015859_C16D9.4_C16D9.4_protein-coding
WBGene00022720 T4 23.7381 0.1819 cnd1_T4 hlh1_T4 62.3579 2.6269 12.3174 11.3311 WBGene00022720_ZK370.6_ZK370.6_protein-coding exc: ceh32_T4 tbx37_T4
WBGene00016884 T1 23.7369 0.0000 end1_T1 pha4_T1 10.3415 0.4357 35.2082 30.0644 WBGene00016884_C52E2.5_C52E2.5_protein-coding
WBGene00022397 T2 23.7239 0.0000 hlh1_T2 end1_T2 15.2191 0.6415 133.0470 32.4754 WBGene00022397_Y97E10AR.2_Y97E10AR.2_protein-coding
WBGene00044419 T4 23.7195 0.0000 cnd1_T4 hlh1_T4 31.2438 1.3172 11.9901 30.0121 WBGene00044419_C32B5.17_fbxc-17_protein-coding exc: tbx37_T4 ceh32_T4
WBGene00008565 T0 23.7182 0.0000 end1_T0 nhr25_T0 38.6067 1.6277 43.8425 19.2621 WBGene00008565_F08A8.2_F08A8.2_protein-coding
WBGene00044082 T4 23.7103 0.0000 hlh1_T4 tbx37_T4 310.7986 13.1082 585.9075 40.3897 WBGene00044082_D1086.12_D1086.12_protein-coding
WBGene00017428 T1 23.7068 0.0006 hlh1_T1 ceh32_T1 33.1321 1.3976 25.2775 47.8508 WBGene00017428_F13D11.3_F13D11.3_protein-coding
WBGene00011327 T2 23.7045 0.0089 ceh32_T2 hlh1_T2 33.8335 1.4273 35.5007 15.7431 WBGene00011327_T01D3.2_hlh-34_protein-coding exc: cnd1_T2 tbx37_T2
WBGene00000539 T3 23.6993 0.0002 end1_T3 ceh32_T3 12.5242 0.5285 12.3825 52.2051 WBGene00000539_F07B10.1_cln-3.1_protein-coding
WBGene00019413 T3 23.6949 0.0000 ceh32_T3 pha4_T3 25.0820 1.0585 75.4619 31.4850 WBGene00019413_K05F6.2_fbxb-50_protein-coding exc: tbx37_T3 cnd1_T3
WBGene00011182 T4 23.6935 0.0020 end1_T4 ceh32_T4 148.4073 6.2636 322.2149 22.8460 WBGene00011182_R09H10.5_R09H10.5_protein-coding
WBGene00018100 T0 23.6931 0.0124 end1_T0 ceh32_T0 6.1257 0.2585 58.0079 26.6915 WBGene00018100_F36H5.1_math-26_protein-coding
WBGene00019957 T4 23.6792 0.0073 end1_T4 ceh32_T4 79.0404 3.3380 164.4706 22.2303 WBGene00019957_R08E3.1_R08E3.1_protein-coding
WBGene00020022 T0 23.6691 0.0000 end1_T0 pha4_T0 38.3273 1.6193 216.1005 27.8406 WBGene00020022_R12C12.1_R12C12.1_protein-coding
WBGene00013539 T3 23.6184 0.0132 pha4_T3 ceh32_T3 11.3509 0.4806 18.4600 23.8199 WBGene00013539_Y73F8A.35_Y73F8A.35_protein-coding exc: tbx37_T3
WBGene00000781 T3 23.6184 0.1888 end1_T3 tbx37_T3 10.5335 0.4460 6.0719 16.5944 WBGene00000781_C52E4.1_cpr-1_protein-coding
WBGene00013848 T1 23.6065 0.0013 cnd1_T1 pha4_T1 9.0848 0.3848 14.3984 37.0232 WBGene00013848_ZC84.4_npr-29_protein-coding exc: ceh32_T1 tbx37_T1
WBGene00020760 T3 23.5932 0.0148 end1_T3 pha4_T3 24.5649 1.0412 9.9412 26.9718 WBGene00020760_T24C4.4_T24C4.4_protein-coding
WBGene00017771 T1 23.5884 0.0049 end1_T1 ceh32_T1 389.7962 16.5249 69.5911 23.4775 WBGene00017771_F25B4.8_F25B4.8_protein-coding
WBGene00020924 T0 23.5847 0.0036 hlh1_T0 ceh32_T0 4.1077 0.1742 37.1094 49.9095 WBGene00020924_W02B3.4_W02B3.4_protein-coding
WBGene00003375 T0 23.5418 0.0000 hlh1_T0 cnd1_T0 870.6465 36.9831 3127.0035 27.3940 WBGene00003375_T04C9.4_mlp-1_protein-coding
WBGene00008438 T0 23.5348 0.0000 hlh1_T0 end1_T0 39.1005 1.6614 341.6748 25.5471 WBGene00008438_DH11.5_DH11.5_protein-coding
WBGene00007776 T1 23.5307 0.0015 pha4_T1 hlh1_T1 91.8249 3.9023 83.5626 13.7095 WBGene00007776_C27C12.6_dmd-4_protein-coding exc: tbx37_T1
WBGene00007228 T4 23.5301 0.0014 end1_T4 nhr25_T4 393.2946 16.7145 591.5983 20.8798 WBGene00007228_C01G6.7_acs-7_protein-coding
WBGene00011074 T1 23.4996 0.0019 end1_T1 ceh32_T1 27.9062 1.1875 14.4923 24.8631 WBGene00011074_R07A4.3_R07A4.3_protein-coding
WBGene00011573 T4 23.4950 0.0000 hlh1_T4 pha4_T4 320.7756 13.6530 433.5746 37.1196 WBGene00011573_T07C12.9_anmt-3_protein-coding
WBGene00044107 T4 23.4831 0.0095 end1_T4 ceh32_T4 309.1055 13.1629 66.4011 40.3758 WBGene00044107_F58G6.9_F58G6.9_protein-coding
WBGene00007807 T1 23.4818 0.0097 end1_T1 pha4_T1 27.1781 1.1574 49.1979 27.5640 WBGene00007807_C29F3.7_C29F3.7_protein-coding
WBGene00008354 T4 23.4770 0.0000 end1_T4 pha4_T4 114.2249 4.8654 49.5977 24.2494 WBGene00008354_D1025.2_gcsh-1_protein-coding
WBGene00006319 T4 23.4679 0.0003 hlh1_T4 cnd1_T4 20.9952 0.8946 17.9672 28.1061 WBGene00006319_R09G11.1_sup-10_protein-coding
WBGene00011181 T4 23.4442 0.0042 end1_T4 pha4_T4 488.3643 20.8310 167.4526 31.8797 WBGene00011181_R09H10.3_R09H10.3_protein-coding
WBGene00000298 T0 23.4411 0.0017 nhr25_T0 pha4_T0 23.9543 1.0219 25.8055 29.5615 WBGene00000298_F32G8.6_cat-4_protein-coding exc: tbx37_T0
WBGene00011167 T3 23.4404 0.0049 end1_T3 pha4_T3 7.0768 0.3019 7.8464 43.5237 WBGene00011167_R09D1.11_chil-23_protein-coding
WBGene00019022 T1 23.4355 0.0025 end1_T1 nhr25_T1 120.1587 5.1272 169.0738 12.2515 WBGene00019022_F58A6.1_F58A6.1_protein-coding
WBGene00021804 T3 23.4296 0.0695 cnd1_T3 hlh1_T3 13.5318 0.5775 14.3294 12.8572 WBGene00021804_Y53G8AM.4_Y53G8AM.4_protein-coding exc: ceh32_T3 tbx37_T3
WBGene00009813 T4 23.4187 0.0036 nhr25_T4 ceh32_T4 333.9992 14.2621 519.8508 22.5824 WBGene00009813_F47B10.2_haly-1_protein-coding exc: tbx37_T4
WBGene00020576 T4 23.4156 0.0019 end1_T4 ceh32_T4 75.9029 3.2416 157.2909 25.1703 WBGene00020576_T19D12.1_T19D12.1_protein-coding
WBGene00010974 T4 23.4071 0.0009 cnd1_T4 hlh1_T4 385.0844 16.4516 242.1049 12.5161 WBGene00010974_R01H10.6_bbs-5_protein-coding exc: ceh32_T4 tbx37_T4
WBGene00016883 T1 23.4056 0.0009 end1_T1 ceh32_T1 14.0456 0.6001 65.6164 22.9389 WBGene00016883_C52E2.4_C52E2.4_protein-coding
WBGene00001954 T2 23.3850 0.0029 ceh32_T2 hlh1_T2 32.5394 1.3915 29.7564 18.4553 WBGene00001954_ZK682.4_hlh-10_protein-coding exc: cnd1_T2 tbx37_T2
WBGene00011209 T4 23.3810 0.0563 end1_T4 ceh32_T4 12.1968 0.5217 32.8795 18.3936 WBGene00011209_R10E8.3_R10E8.3_protein-coding
WBGene00000429 T3 23.3711 0.0010 pha4_T3 cnd1_T3 153.1823 6.5543 83.8055 22.6816 WBGene00000429_C27A12.5_ceh-2_protein-coding exc: tbx37_T3
WBGene00006984 T1 23.3646 0.0000 hlh1_T1 ceh32_T1 124.1628 5.3141 293.4097 10.2114 WBGene00006984_F54D7.4_zig-7_protein-coding
WBGene00011926 T1 23.3585 0.0243 end1_T1 ceh32_T1 25.8085 1.1049 14.6448 26.1888 WBGene00011926_T22C8.5_sptf-2_protein-coding
WBGene00007885 T3 23.3563 0.0072 end1_T3 pha4_T3 49.4206 2.1159 63.8037 28.9850 WBGene00007885_C33A12.6_ugt-21_protein-coding
WBGene00022861 T0 23.3559 0.0000 end1_T0 ceh32_T0 232.6319 9.9603 387.1749 24.8303 WBGene00022861_ZK1193.5_dve-1_protein-coding
WBGene00020836 T3 23.3501 0.0000 hlh1_T3 cnd1_T3 142.7910 6.1152 307.4795 20.8338 WBGene00020836_T27A1.4_lgc-34_protein-coding
WBGene00019957 T3 23.3453 0.0068 end1_T3 hlh1_T3 38.2056 1.6365 164.4706 15.4985 WBGene00019957_R08E3.1_R08E3.1_protein-coding
WBGene00005559 T4 23.3417 0.0236 ceh32_T4 hlh1_T4 24.2501 1.0389 11.4235 14.4473 WBGene00005559_F22E5.4_sri-47_protein-coding exc: cnd1_T4 tbx37_T4
WBGene00020256 T4 23.3393 0.0005 end1_T4 ceh32_T4 69.8701 2.9937 51.3339 28.0084 WBGene00020256_T05C3.6_T05C3.6_protein-coding
WBGene00000193 T1 23.3296 0.2149 cnd1_T1 nhr25_T1 30.9860 1.3282 91.0180 9.5804 WBGene00000193_C38D4.8_arl-6_protein-coding exc: ceh32_T1 tbx37_T1
WBGene00010571 T1 23.3082 0.0058 end1_T1 ceh32_T1 12.0111 0.5153 20.9391 35.8879 WBGene00010571_K04G11.3_K04G11.3_protein-coding
WBGene00011676 T0 23.2984 0.0000 nhr25_T0 end1_T0 14.1917 0.6091 68.8055 25.3087 WBGene00011676_T10B9.7_cyp-13A2_protein-coding exc: tbx37_T0
WBGene00017611 T3 23.2959 0.0004 ceh32_T3 pha4_T3 92.0758 3.9525 12.5776 77.3387 WBGene00017611_F19G12.3_F19G12.3_protein-coding exc: cnd1_T3 tbx37_T3
WBGene00022061 T1 23.2927 0.1707 end1_T1 ceh32_T1 6.4440 0.2767 7.8182 14.5375 WBGene00022061_Y67D8B.1_Y67D8B.1_protein-coding
WBGene00009768 T4 23.2752 0.0026 cnd1_T4 hlh1_T4 23.4677 1.0083 19.8024 10.1038 WBGene00009768_F46B6.2_F46B6.2_protein-coding exc: ceh32_T4 tbx37_T4
WBGene00003698 T3 23.2746 0.0105 end1_T3 ceh32_T3 15.6213 0.6712 12.3183 21.9351 WBGene00003698_F35E8.12_nhr-108_protein-coding
WBGene00000445 T3 23.2746 0.0724 pha4_T3 ceh32_T3 253.7124 10.9008 196.9619 13.5544 WBGene00000445_F29F11.5_ceh-22_protein-coding exc: tbx37_T3
WBGene00044383 T3 23.2711 0.0000 hlh1_T3 ceh32_T3 62.1040 2.6687 584.8258 25.3567 WBGene00044383_T05A7.11_T05A7.11_protein-coding
WBGene00021148 T1 23.2656 0.0000 end1_T1 pha4_T1 36.1338 1.5531 94.8288 27.3749 WBGene00021148_W10G11.19_W10G11.19_protein-coding
WBGene00009560 T0 23.2625 0.0000 end1_T0 hlh1_T0 300.7899 12.9302 216.2425 23.7016 WBGene00009560_F39D8.2_psa-3_protein-coding
WBGene00001754 T0 23.2595 0.0115 end1_T0 pha4_T0 25.3096 1.0881 10.7574 28.0550 WBGene00001754_F11G11.3_gst-6_protein-coding
WBGene00017337 T2 23.2543 0.0830 end1_T2 pha4_T2 12.6385 0.5435 25.8237 25.0541 WBGene00017337_F10D2.12_F10D2.12_protein-coding
WBGene00017154 T4 23.2443 0.0082 pha4_T4 end1_T4 366.3438 15.7606 543.5648 15.8179 WBGene00017154_F01E11.1_ugt-57_protein-coding exc: tbx37_T4
WBGene00000630 T4 23.2329 0.0191 cnd1_T4 nhr25_T4 151.8676 6.5368 39.0244 14.2582 WBGene00000630_M01A12.1_col-53_protein-coding exc: ceh32_T4 tbx37_T4
WBGene00000930 T2 23.2294 0.0216 end1_T2 pha4_T2 12.6301 0.5437 6.2924 35.3470 WBGene00000930_ZC373.6_dao-4_protein-coding
WBGene00012271 T4 23.2250 0.0321 pha4_T4 ceh32_T4 43.6384 1.8789 208.4025 17.2334 WBGene00012271_W05B2.2_W05B2.2_protein-coding exc: tbx37_T4
WBGene00020368 T4 23.2208 0.0231 cnd1_T4 hlh1_T4 374.7033 16.1365 759.5779 12.5920 WBGene00020368_T08H4.3_ast-1_protein-coding exc: ceh32_T4 tbx37_T4
WBGene00005165 T3 23.1896 0.0071 cnd1_T3 pha4_T3 12.5177 0.5398 11.3089 35.8761 WBGene00005165_C18F10.8_srg-7_protein-coding exc: ceh32_T3 tbx37_T3
WBGene00009800 T0 23.1653 0.0000 hlh1_T0 cnd1_T0 24.8982 1.0748 819.1943 24.9249 WBGene00009800_F47A4.3_rrc-1_protein-coding
WBGene00001578 T3 23.1642 0.0000 end1_T3 ceh32_T3 110.8765 4.7866 174.9069 27.0717 WBGene00001578_R12A1.4_ges-1_protein-coding
WBGene00013459 T4 23.1599 nan cnd1_T4 nhr25_T4 16.8741 0.7286 1.3484 2.9253 WBGene00013459_Y67A10A.10_Y67A10A.10_protein-coding exc: ceh32_T4 tbx37_T4
WBGene00022200 T1 23.1562 0.0000 end1_T1 pha4_T1 111.6279 4.8207 284.5115 27.4353 WBGene00022200_Y71H10A.2_fard-1_protein-coding
WBGene00000484 T3 23.1430 0.0926 cnd1_T3 hlh1_T3 49.5653 2.1417 117.1577 10.5918 WBGene00000484_F38G1.1_che-2_protein-coding exc: ceh32_T3 tbx37_T3
WBGene00017337 T1 23.1343 0.0618 end1_T1 pha4_T1 21.3243 0.9218 25.8237 28.4267 WBGene00017337_F10D2.12_F10D2.12_protein-coding
WBGene00001129 T3 23.1309 0.0653 cnd1_T3 hlh1_T3 26.0125 1.1246 39.4516 11.1597 WBGene00001129_C27H5.7_dyf-13_protein-coding exc: ceh32_T3 tbx37_T3
WBGene00012616 T3 23.1212 0.0236 cnd1_T3 pha4_T3 25.3517 1.0965 8.3444 51.0989 WBGene00012616_Y38H6C.3_dct-14_protein-coding exc: tbx37_T3 ceh32_T3
WBGene00018286 T0 23.1179 0.0000 end1_T0 nhr25_T0 141.0473 6.1012 160.8959 18.4945 WBGene00018286_F41E6.5_F41E6.5_protein-coding
WBGene00006775 T3 23.1128 0.0012 ceh32_T3 nhr25_T3 175.5148 7.5938 414.9039 15.9961 WBGene00006775_F56A12.1_unc-39_protein-coding exc: tbx37_T3 cnd1_T3
WBGene00001644 T0 23.1046 0.0000 end1_T0 pha4_T0 14.9628 0.6476 42.7583 48.2482 WBGene00001644_F22D6.12_gly-19_protein-coding
WBGene00022842 T4 23.1019 0.0001 cnd1_T4 nhr25_T4 27.7682 1.2020 6.2450 36.0497 WBGene00022842_ZK994.6_ZK994.6_protein-coding exc: tbx37_T4 ceh32_T4
WBGene00018931 T1 23.0774 0.0001 end1_T1 ceh32_T1 74.0926 3.2106 176.3481 20.2335 WBGene00018931_F56B3.7_ugt-52_protein-coding
WBGene00077701 T3 23.0743 0.0000 end1_T3 ceh32_T3 26.6582 1.1553 36.1776 31.0103 WBGene00077701_E01A2.10_poml-3_protein-coding
WBGene00018101 T3 23.0741 0.0001 end1_T3 ceh32_T3 145.2807 6.2963 63.8325 34.1466 WBGene00018101_F36H5.2_math-27_protein-coding
WBGene00006610 T2 23.0733 0.0286 end1_T2 ceh32_T2 7.5251 0.3261 29.3335 32.1356 WBGene00006610_F15A2.2_tre-4_protein-coding
WBGene00005078 T3 23.0717 0.0034 pha4_T3 ceh32_T3 274.3254 11.8901 356.4794 16.7356 WBGene00005078_F49B2.5_src-2_protein-coding exc: tbx37_T3
WBGene00020592 T0 23.0528 0.0000 end1_T0 pha4_T0 104.0485 4.5135 99.1191 23.7476 WBGene00020592_T19H12.9_ugt-12_protein-coding
WBGene00007764 T4 23.0389 0.0004 hlh1_T4 end1_T4 44.6711 1.9389 177.5685 23.8961 WBGene00007764_C27B7.7_C27B7.7_protein-coding
WBGene00006822 T4 23.0379 0.0001 hlh1_T4 nhr25_T4 29.9600 1.3005 60.0565 22.5372 WBGene00006822_C46F11.1_unc-93_protein-coding
WBGene00016531 T3 23.0378 0.0000 hlh1_T3 ceh32_T3 140.7076 6.1077 325.0277 38.6083 WBGene00016531_C39D10.3_C39D10.3_protein-coding
WBGene00021590 T3 23.0316 0.0000 end1_T3 ceh32_T3 17.0418 0.7399 33.6604 47.8500 WBGene00021590_Y46D2A.2_Y46D2A.2_protein-coding
WBGene00016005 T3 23.0301 0.0243 cnd1_T3 end1_T3 16.1269 0.7003 34.2114 12.2666 WBGene00016005_C18H9.8_ift-74_protein-coding exc: ceh32_T3 tbx37_T3
WBGene00008712 T0 23.0231 0.0002 end1_T0 cnd1_T0 39.3679 1.7099 61.9821 24.3163 WBGene00008712_F11E6.9_F11E6.9_protein-coding
WBGene00016865 T3 23.0117 0.0000 end1_T3 ceh32_T3 79.5690 3.4578 71.1612 56.3802 WBGene00016865_C52B9.2_ets-9_protein-coding
WBGene00021156 T4 23.0109 0.4697 cnd1_T4 hlh1_T4 10.4568 0.4544 6.1589 13.1053 WBGene00021156_Y4C6B.2_Y4C6B.2_protein-coding exc: ceh32_T4 tbx37_T4
WBGene00021148 T2 22.9863 0.0000 end1_T2 ceh32_T2 58.4992 2.5450 94.8288 21.2322 WBGene00021148_W10G11.19_W10G11.19_protein-coding
WBGene00015664 T0 22.9634 0.0000 end1_T0 tbx37_T0 42.3873 1.8459 137.9001 24.3504 WBGene00015664_C10A4.3_C10A4.3_protein-coding
WBGene00006754 T0 22.9627 0.0002 hlh1_T0 end1_T0 126.0089 5.4876 5713.5655 22.6143 WBGene00006754_F07A5.7_unc-15_protein-coding
WBGene00019727 T2 22.9626 0.0000 hlh1_T2 pha4_T2 451.5243 19.6635 809.7673 36.9214 WBGene00019727_M02D8.1_M02D8.1_protein-coding
WBGene00020529 T2 22.9452 0.0067 end1_T2 ceh32_T2 31.8027 1.3860 31.7863 25.4808 WBGene00020529_T15B7.17_T15B7.17_protein-coding
WBGene00013541 T0 22.9406 0.0018 end1_T0 nhr25_T0 129.0924 5.6273 274.0088 16.5788 WBGene00013541_Y75B8A.4_Y75B8A.4_protein-coding
WBGene00009781 T3 22.9320 0.0000 hlh1_T3 pha4_T3 45.5003 1.9841 351.3996 33.8252 WBGene00009781_F46C5.6_F46C5.6_protein-coding
WBGene00019859 T3 22.9200 0.0202 end1_T3 hlh1_T3 17.4103 0.7596 19.5857 17.5595 WBGene00019859_R03H10.7_R03H10.7_protein-coding
WBGene00018579 T4 22.9180 0.0000 hlh1_T4 nhr25_T4 29.4037 1.2830 64.5520 24.6654 WBGene00018579_F47G6.2_acs-16_protein-coding
WBGene00016988 T2 22.9106 0.0007 hlh1_T2 ceh32_T2 13.3168 0.5813 19.5469 49.0837 WBGene00016988_CD4.1_CD4.1_protein-coding
WBGene00015954 T2 22.9098 0.0000 hlh1_T2 end1_T2 24.0461 1.0496 100.0671 29.0164 WBGene00015954_C18B2.3_C18B2.3_protein-coding
WBGene00001721 T4 22.9093 0.0919 cnd1_T4 nhr25_T4 136.2137 5.9458 17.1460 13.2152 WBGene00001721_F28A12.2_grl-12_protein-coding exc: ceh32_T4 tbx37_T4
WBGene00004037 T3 22.8977 0.0004 end1_T3 hlh1_T3 57.6179 2.5163 159.6135 17.7966 WBGene00004037_Y75B12B.6_plc-2_protein-coding
WBGene00017969 T4 22.8879 0.0126 end1_T4 nhr25_T4 75.5800 3.3022 46.2366 20.7537 WBGene00017969_F32A5.3_F32A5.3_protein-coding
WBGene00007103 T1 22.8809 0.0193 cnd1_T1 nhr25_T1 101.0152 4.4148 530.0338 10.9682 WBGene00007103_B0024.14_crm-1_protein-coding exc: ceh32_T1 tbx37_T1
WBGene00000061 T1 22.8805 0.0120 pha4_T1 ceh32_T1 8.5230 0.3725 18.0197 37.3318 WBGene00000061_F48E3.7_lgc-11_protein-coding exc: tbx37_T1
WBGene00044776 T4 22.8714 0.2194 end1_T4 ceh32_T4 85.0478 3.7185 7.3763 22.3096 WBGene00044776_T02B11.8_T02B11.8_protein-coding
WBGene00010660 T4 22.8697 0.0000 end1_T4 cnd1_T4 44.0815 1.9275 33.1378 49.5386 WBGene00010660_K08D8.6_K08D8.6_protein-coding
WBGene00016942 T0 22.8639 0.0003 end1_T0 hlh1_T0 8.6511 0.3784 7.6432 28.9858 WBGene00016942_C55B7.3_C55B7.3_protein-coding
WBGene00010069 T3 22.8600 0.0740 pha4_T3 hlh1_T3 64.0721 2.8028 33.7760 9.3732 WBGene00010069_F54F11.1_F54F11.1_protein-coding exc: tbx37_T3
WBGene00001721 T3 22.8599 0.0972 cnd1_T3 hlh1_T3 39.7401 1.7384 17.1460 10.2936 WBGene00001721_F28A12.2_grl-12_protein-coding exc: ceh32_T3 tbx37_T3
WBGene00009259 T4 22.8568 0.0061 end1_T4 ceh32_T4 174.0834 7.6163 234.3518 22.8218 WBGene00009259_F29G6.3_hpo-34_protein-coding
WBGene00015609 T1 22.8314 0.0000 hlh1_T1 cnd1_T1 32.3890 1.4186 203.9067 33.2483 WBGene00015609_C08F1.5_math-4_protein-coding
WBGene00015965 T4 22.8252 0.0001 end1_T4 ceh32_T4 131.0694 5.7423 137.7003 27.1094 WBGene00015965_C18C4.3_ugt-48_protein-coding
WBGene00012914 T2 22.8244 0.0016 end1_T2 ceh32_T2 26.9688 1.1816 95.0607 21.0512 WBGene00012914_Y46G5A.24_bcmo-1_protein-coding
WBGene00007550 T1 22.8207 0.0088 end1_T1 pha4_T1 4.7709 0.2091 7.0948 34.5553 WBGene00007550_C13C4.6_C13C4.6_protein-coding
WBGene00000930 T1 22.8169 0.0206 end1_T1 pha4_T1 13.9811 0.6128 6.2924 37.0660 WBGene00000930_ZC373.6_dao-4_protein-coding
WBGene00011675 T3 22.8123 0.0003 end1_T3 nhr25_T3 11.2848 0.4947 12.4876 21.1902 WBGene00011675_T10B9.5_cyp-13A3_protein-coding
WBGene00010189 T3 22.8105 0.0165 pha4_T3 ceh32_T3 696.0144 30.5129 251.7095 17.1045 WBGene00010189_F57B1.6_F57B1.6_protein-coding exc: tbx37_T3
WBGene00006672 T4 22.8075 0.0000 hlh1_T4 ceh32_T4 364.1578 15.9666 590.4175 27.9788 WBGene00006672_C24A3.6_twk-18_protein-coding
WBGene00007726 T3 22.8004 0.3055 end1_T3 pha4_T3 47.2844 2.0738 12.0285 21.4046 WBGene00007726_C25F9.6_C25F9.6_protein-coding
WBGene00007394 T3 22.7998 0.0000 end1_T3 ceh32_T3 114.4713 5.0207 149.7581 29.4840 WBGene00007394_C06H5.6_C06H5.6_protein-coding
WBGene00017881 T3 22.7985 0.0014 end1_T3 ceh32_T3 21.3445 0.9362 23.6086 39.2577 WBGene00017881_F28A12.4_asp-13_protein-coding
WBGene00015788 T2 22.7946 0.3195 end1_T2 nhr25_T2 18.9696 0.8322 65.4437 11.1078 WBGene00015788_C15B12.8_C15B12.8_protein-coding
WBGene00022682 T1 22.7877 0.0000 end1_T1 pha4_T1 59.2769 2.6013 67.6034 23.2896 WBGene00022682_ZK185.2_ZK185.2_protein-coding
WBGene00017120 T4 22.7833 0.0036 cnd1_T4 hlh1_T4 252.9643 11.1031 273.3102 12.6642 WBGene00017120_E04A4.6_tctn-1_protein-coding exc: ceh32_T4 tbx37_T4
WBGene00018280 T3 22.7810 0.0000 end1_T3 pha4_T3 41.3624 1.8157 42.8444 31.2500 WBGene00018280_F41C6.7_F41C6.7_protein-coding
WBGene00006893 T2 22.7783 0.0000 hlh1_T2 end1_T2 142.7299 6.2660 814.0587 26.0601 WBGene00006893_F10E7.4_spon-1_protein-coding
WBGene00006827 T4 22.7669 0.0000 hlh1_T4 ceh32_T4 201.3551 8.8442 395.4572 35.9810 WBGene00006827_F08C6.7_unc-98_protein-coding
WBGene00000895 T4 22.7656 0.0004 ceh32_T4 hlh1_T4 33.4460 1.4691 29.6254 15.6860 WBGene00000895_B0412.1_dac-1_protein-coding exc: tbx37_T4 cnd1_T4
WBGene00020732 T2 22.7602 0.0000 hlh1_T2 ceh32_T2 44.3875 1.9502 419.3500 71.9303 WBGene00020732_T23E7.2_T23E7.2_protein-coding
WBGene00022412 T2 22.7547 0.0004 end1_T2 ceh32_T2 29.6981 1.3051 101.2552 22.0799 WBGene00022412_Y102A11A.2_Y102A11A.2_protein-coding
WBGene00010133 T0 22.7510 0.0856 end1_T0 ceh32_T0 133.6040 5.8724 22.1750 20.9535 WBGene00010133_F55H12.2_F55H12.2_protein-coding
WBGene00002272 T3 22.7507 0.0001 end1_T3 pha4_T3 339.3440 14.9158 134.8731 29.0750 WBGene00002272_C16H3.2_lec-9_protein-coding
WBGene00008354 T1 22.7466 0.0038 end1_T1 ceh32_T1 164.3463 7.2251 49.5977 12.1918 WBGene00008354_D1025.2_gcsh-1_protein-coding
WBGene00006538 T2 22.7333 0.0307 cnd1_T2 hlh1_T2 1146.3639 50.4267 2485.2449 12.3172 WBGene00006538_B0272.1_tbb-4_protein-coding exc: ceh32_T2 tbx37_T2
WBGene00010189 T2 22.7292 0.0202 pha4_T2 ceh32_T2 248.9969 10.9549 251.7095 17.7461 WBGene00010189_F57B1.6_F57B1.6_protein-coding exc: tbx37_T2
WBGene00006621 T3 22.7244 0.0000 end1_T3 ceh32_T3 40.9784 1.8033 29.9273 34.9039 WBGene00006621_C43G2.5_try-3_protein-coding
WBGene00021666 T4 22.6887 0.0015 cnd1_T4 nhr25_T4 20.5252 0.9046 6.4465 20.5969 WBGene00021666_Y48G1BL.7_Y48G1BL.7_protein-coding exc: ceh32_T4 tbx37_T4
WBGene00006495 T3 22.6760 0.0000 hlh1_T3 ceh32_T3 169.9647 7.4954 1195.7581 31.0317 WBGene00006495_F31D5.3_cpna-1_protein-coding
WBGene00015947 T4 22.6602 0.0238 end1_T4 hlh1_T4 84.7456 3.7398 16.1277 13.4652 WBGene00015947_C18A11.1_C18A11.1_protein-coding
WBGene00020368 T3 22.6586 0.0617 cnd1_T3 hlh1_T3 331.9127 14.6484 759.5779 10.1565 WBGene00020368_T08H4.3_ast-1_protein-coding exc: ceh32_T3 tbx37_T3
WBGene00008936 T4 22.6436 0.0038 end1_T4 nhr25_T4 27.6448 1.2209 16.5193 23.7458 WBGene00008936_F18E2.1_F18E2.1_protein-coding
WBGene00014207 T4 22.6424 0.0000 hlh1_T4 nhr25_T4 70.2920 3.1044 99.6718 29.1212 WBGene00014207_ZK1058.9_ZK1058.9_protein-coding
WBGene00013227 T1 22.6414 0.0013 end1_T1 ceh32_T1 43.1984 1.9079 197.6761 19.7207 WBGene00013227_Y56A3A.6_Y56A3A.6_protein-coding
WBGene00044707 T4 22.6397 0.0600 end1_T4 ceh32_T4 5.7416 0.2536 4.2130 44.0619 WBGene00044707_F22G12.7_F22G12.7_protein-coding
WBGene00017154 T3 22.6354 0.0100 pha4_T3 end1_T3 461.6694 20.3959 543.5648 14.6392 WBGene00017154_F01E11.1_ugt-57_protein-coding exc: tbx37_T3
WBGene00044289 T3 22.6318 0.2662 pha4_T3 ceh32_T3 36.2847 1.6033 6.6451 16.9297 WBGene00044289_Y37F4.8_Y37F4.8_protein-coding exc: tbx37_T3
WBGene00012544 T4 22.6292 0.0000 hlh1_T4 nhr25_T4 264.8322 11.7031 765.7837 28.0641 WBGene00012544_Y37D8A.2_Y37D8A.2_protein-coding
WBGene00021879 T3 22.6193 0.0008 end1_T3 hlh1_T3 37.3212 1.6500 35.7624 22.6777 WBGene00021879_Y54G2A.14_clec-83_protein-coding
WBGene00023431 T4 22.6179 0.9013 cnd1_T4 nhr25_T4 216.9410 9.5915 3.3239 10.1680 WBGene00023431_C25E10.13_C25E10.13_protein-coding exc: ceh32_T4 tbx37_T4
WBGene00011399 T1 22.6127 0.0001 end1_T1 ceh32_T1 657.8345 29.0913 398.5977 18.9803 WBGene00011399_T03F6.3_T03F6.3_protein-coding
WBGene00000139 T3 22.6026 0.0000 end1_T3 ceh32_T3 50.1271 2.2178 74.4200 33.8633 WBGene00000139_F25C8.2_amx-3_protein-coding
WBGene00010148 T2 22.5955 0.0006 end1_T2 pha4_T2 21.8376 0.9665 66.8283 22.9743 WBGene00010148_F56D5.3_F56D5.3_protein-coding
WBGene00011121 T4 22.5691 0.0338 cnd1_T4 nhr25_T4 128.3095 5.6852 108.7506 13.6962 WBGene00011121_R07E5.17_R07E5.17_protein-coding exc: ceh32_T4 tbx37_T4
WBGene00002975 T1 22.5691 0.0000 hlh1_T1 cnd1_T1 85.8138 3.8023 452.2515 29.6571 WBGene00002975_C35C5.5_lev-8_protein-coding
WBGene00003786 T1 22.5419 0.0004 end1_T1 hlh1_T1 39.6859 1.7605 1006.8923 18.1334 WBGene00003786_VC5.3_npa-1_protein-coding
WBGene00011698 T1 22.5404 0.0001 nhr25_T1 ceh32_T1 84.8319 3.7635 123.5006 28.9997 WBGene00011698_T10H4.10_cyp-34A1_protein-coding exc: tbx37_T1
WBGene00007455 T1 22.5391 0.0006 end1_T1 ceh32_T1 18.9468 0.8406 97.5285 32.7876 WBGene00007455_C08F11.8_ugt-22_protein-coding
WBGene00017487 T1 22.5339 0.0014 end1_T1 pha4_T1 21.7799 0.9665 131.8712 18.8015 WBGene00017487_F15E6.6_F15E6.6_protein-coding
WBGene00016324 T4 22.5301 0.0204 ceh32_T4 hlh1_T4 20.6548 0.9168 20.4907 14.1944 WBGene00016324_C32E8.6_C32E8.6_protein-coding exc: tbx37_T4 cnd1_T4
WBGene00004910 T0 22.5297 0.0001 hlh1_T0 ceh32_T0 23.1938 1.0295 586.0737 20.0376 WBGene00004910_T03F7.1_snf-11_protein-coding
WBGene00044148 T3 22.5136 0.0002 end1_T3 pha4_T3 16.5148 0.7335 11.7499 35.0067 WBGene00044148_T08D10.4_T08D10.4_protein-coding
WBGene00021609 T3 22.5038 0.0540 pha4_T3 ceh32_T3 2.6670 0.1185 2.6074 43.9925 WBGene00021609_Y46H3D.4_irld-17_protein-coding exc: tbx37_T3
WBGene00022413 T1 22.4859 0.0037 end1_T1 pha4_T1 3.3773 0.1502 35.4763 26.7857 WBGene00022413_Y102A11A.3_Y102A11A.3_protein-coding
WBGene00000822 T4 22.4840 0.0000 hlh1_T4 nhr25_T4 759.7522 33.7908 1036.4767 28.5188 WBGene00000822_F40E10.3_csq-1_protein-coding
WBGene00012457 T2 22.4831 0.0982 ceh32_T2 hlh1_T2 167.8966 7.4677 112.3569 10.9263 WBGene00012457_Y17G7B.1_acbp-6_protein-coding exc: tbx37_T2 cnd1_T2
WBGene00001000 T3 22.4741 0.0000 hlh1_T3 pha4_T3 702.6000 31.2626 2006.1105 29.8315 WBGene00001000_C18A11.7_dim-1_protein-coding
WBGene00013440 T3 22.4689 0.0022 ceh32_T3 hlh1_T3 14.2033 0.6321 198.0570 14.4373 WBGene00013440_Y66D12A.14_Y66D12A.14_protein-coding exc: tbx37_T3 cnd1_T3
WBGene00008451 T3 22.4634 0.0007 end1_T3 cnd1_T3 53.4176 2.3780 79.8950 31.2636 WBGene00008451_E01G6.3_E01G6.3_protein-coding
WBGene00007460 T3 22.4546 0.0001 end1_T3 ceh32_T3 71.0354 3.1635 62.7051 78.4877 WBGene00007460_C08F11.13_C08F11.13_protein-coding
WBGene00016089 T2 22.4539 0.0103 ceh32_T2 end1_T2 48.8368 2.1750 131.8138 20.2878 WBGene00016089_C25B8.5_aexr-1_protein-coding exc: tbx37_T2 cnd1_T2
WBGene00012391 T4 22.4379 0.0007 cnd1_T4 hlh1_T4 221.6696 9.8793 45.5841 9.7163 WBGene00012391_Y6B3B.7_Y6B3B.7_protein-coding exc: ceh32_T4 tbx37_T4
WBGene00019464 T0 22.4364 0.0000 end1_T0 pha4_T0 272.1627 12.1304 202.7329 23.8488 WBGene00019464_K07B1.4_K07B1.4_protein-coding
WBGene00000283 T3 22.4350 0.0000 hlh1_T3 pha4_T3 98.9491 4.4105 179.5202 29.3664 WBGene00000283_R173.1_cah-5_protein-coding
WBGene00016273 T4 22.4325 0.0662 pha4_T4 end1_T4 24.3093 1.0837 20.4046 15.3009 WBGene00016273_C30G12.1_C30G12.1_protein-coding exc: tbx37_T4
WBGene00011078 T4 22.4299 0.0378 cnd1_T4 nhr25_T4 92.5579 4.1265 12.2602 15.9893 WBGene00011078_R07B1.6_R07B1.6_protein-coding exc: ceh32_T4 tbx37_T4
WBGene00004875 T2 22.4170 0.0027 end1_T2 ceh32_T2 404.2118 18.0315 940.4984 19.0694 WBGene00004875_F47G4.7_smd-1_protein-coding
WBGene00001099 T3 22.4113 0.0001 end1_T3 hlh1_T3 148.5520 6.6284 352.8806 17.5947 WBGene00001099_K02D7.4_dsc-4_protein-coding
WBGene00004789 T3 22.4105 0.0005 end1_T3 ceh32_T3 133.4093 5.9530 190.2519 27.4594 WBGene00004789_W10G6.2_sgk-1_protein-coding
WBGene00001612 T0 22.3965 0.1296 ceh32_T0 pha4_T0 1.8467 0.0825 58.5687 29.4671 WBGene00001612_C06E1.4_glr-1_protein-coding exc: tbx37_T0 cnd1_T0
WBGene00007394 T0 22.3945 0.0031 end1_T0 ceh32_T0 20.7276 0.9256 149.7581 14.5560 WBGene00007394_C06H5.6_C06H5.6_protein-coding
WBGene00012970 T0 22.3900 0.0000 end1_T0 ceh32_T0 123.6880 5.5242 106.2637 31.1143 WBGene00012970_Y48A6B.9_Y48A6B.9_protein-coding
WBGene00001477 T3 22.3863 0.0011 end1_T3 ceh32_T3 214.6920 9.5904 228.8063 23.8068 WBGene00001477_K08C7.5_fmo-2_protein-coding
WBGene00017866 T4 22.3689 0.0000 hlh1_T4 cnd1_T4 281.5368 12.5861 708.4180 33.7514 WBGene00017866_F27D9.8_stn-2_protein-coding
WBGene00011222 T3 22.3675 0.0105 end1_T3 ceh32_T3 23.6848 1.0589 20.8129 24.4071 WBGene00011222_R10H10.3_R10H10.3_protein-coding
WBGene00000061 T3 22.3565 0.0002 pha4_T3 cnd1_T3 14.8994 0.6664 18.0197 23.4448 WBGene00000061_F48E3.7_lgc-11_protein-coding exc: tbx37_T3
WBGene00020799 T2 22.3466 0.0006 end1_T2 pha4_T2 19.3169 0.8644 33.3635 26.4854 WBGene00020799_T25D10.1_T25D10.1_protein-coding
WBGene00044232 T4 22.3459 0.0969 cnd1_T4 pha4_T4 21.1736 0.9475 10.2281 10.6231 WBGene00044232_C18D11.7_C18D11.7_protein-coding exc: ceh32_T4 tbx37_T4
WBGene00006893 T3 22.3319 0.0000 hlh1_T3 cnd1_T3 144.9428 6.4904 814.0587 36.4318 WBGene00006893_F10E7.4_spon-1_protein-coding
WBGene00020688 T3 22.3147 0.0004 end1_T3 pha4_T3 91.2694 4.0901 336.8661 25.9650 WBGene00020688_T22D1.11_T22D1.11_protein-coding
WBGene00009595 T4 22.3117 0.0147 end1_T4 ceh32_T4 52.2090 2.3400 16.8169 36.8160 WBGene00009595_F40F12.7_F40F12.7_protein-coding
WBGene00018579 T1 22.3087 0.0000 hlh1_T1 end1_T1 9.3094 0.4173 64.5520 22.7029 WBGene00018579_F47G6.2_acs-16_protein-coding
WBGene00018237 T4 22.2926 0.0016 end1_T4 ceh32_T4 302.0809 13.5507 1013.3232 22.6514 WBGene00018237_F40F4.6_F40F4.6_protein-coding
WBGene00009813 T1 22.2903 0.0000 nhr25_T1 hlh1_T1 78.6716 3.5294 519.8508 25.7705 WBGene00009813_F47B10.2_haly-1_protein-coding exc: tbx37_T1
WBGene00020340 T3 22.2860 0.0072 end1_T3 hlh1_T3 34.0033 1.5258 67.0903 17.5128 WBGene00020340_T08B1.1_T08B1.1_protein-coding
WBGene00018257 T3 22.2831 0.0011 hlh1_T3 ceh32_T3 10.7660 0.4831 28.2147 37.1784 WBGene00018257_F41B4.1_F41B4.1_protein-coding
WBGene00020836 T4 22.2827 0.0000 hlh1_T4 nhr25_T4 232.1971 10.4205 307.4795 25.0416 WBGene00020836_T27A1.4_lgc-34_protein-coding
WBGene00006774 T2 22.2723 0.0000 hlh1_T2 cnd1_T2 24.1545 1.0845 126.5366 30.5016 WBGene00006774_F21F3.5_unc-38_protein-coding
WBGene00000983 T4 22.2618 0.0001 end1_T4 cnd1_T4 15.8034 0.7099 26.8877 37.3467 WBGene00000983_F35B12.2_dhs-20_protein-coding
WBGene00000005 T3 22.2618 0.0000 end1_T3 pha4_T3 32.7824 1.4726 48.0782 35.3186 WBGene00000005_T13A10.10_aat-4_protein-coding
WBGene00016664 T0 22.2516 0.0000 end1_T0 nhr25_T0 73.7894 3.3161 52.6561 18.2351 WBGene00016664_C45E5.1_C45E5.1_protein-coding
WBGene00017521 T1 22.2453 0.2077 end1_T1 ceh32_T1 105.7638 4.7544 20.9295 24.3176 WBGene00017521_F16G10.6_F16G10.6_protein-coding
WBGene00021185 T2 22.2428 0.0005 end1_T2 ceh32_T2 27.9816 1.2580 31.8675 51.3991 WBGene00021185_Y9C12A.1_Y9C12A.1_protein-coding
WBGene00010342 T0 22.2408 0.1018 end1_T0 hlh1_T0 6.6125 0.2973 68.8170 11.8339 WBGene00010342_F59F5.3_F59F5.3_protein-coding
WBGene00017498 T3 22.2400 nan end1_T3 ceh32_T3 43.9789 1.9775 1.5371 7.5940 WBGene00017498_F15E11.12_pud-4_protein-coding
WBGene00004113 T2 22.2362 0.0002 hlh1_T2 ceh32_T2 26.2471 1.1804 74.5271 32.1747 WBGene00004113_D1007.14_pqn-24_protein-coding
WBGene00010898 T1 22.2361 0.0490 cnd1_T1 hlh1_T1 30.9934 1.3938 281.0771 11.6878 WBGene00010898_M28.7_nphp-1_protein-coding exc: ceh32_T1 tbx37_T1
WBGene00019672 T0 22.2289 0.0003 end1_T0 ceh32_T0 11.7165 0.5271 16.5555 26.4385 WBGene00019672_K12B6.8_K12B6.8_protein-coding
WBGene00016751 T0 22.2063 0.0006 hlh1_T0 cnd1_T0 8.8711 0.3995 676.6154 21.4668 WBGene00016751_C48E7.6_C48E7.6_protein-coding
WBGene00013277 T4 22.2057 0.1350 ceh32_T4 hlh1_T4 6.2205 0.2801 4.1322 23.0279 WBGene00013277_Y57A10B.5_sre-41_protein-coding exc: tbx37_T4 cnd1_T4
WBGene00019927 T4 22.2038 0.0000 hlh1_T4 ceh32_T4 124.7815 5.6198 1200.6984 32.9254 WBGene00019927_R07C3.11_fbxc-24_protein-coding
WBGene00017625 T4 22.1992 0.0124 end1_T4 ceh32_T4 14.0476 0.6328 17.1627 22.9617 WBGene00017625_F20B4.6_cgt-2_protein-coding
WBGene00018931 T3 22.1971 0.0000 end1_T3 ceh32_T3 108.7827 4.9008 176.3481 27.7092 WBGene00018931_F56B3.7_ugt-52_protein-coding
WBGene00044584 T3 22.1960 0.0000 hlh1_T3 cnd1_T3 35.1466 1.5835 46.5719 50.0159 WBGene00044584_T03G11.9_T03G11.9_protein-coding
WBGene00013812 T4 22.1933 0.0312 cnd1_T4 hlh1_T4 11.2392 0.5064 4.5828 13.4407 WBGene00013812_Y116A8C.40_Y116A8C.40_protein-coding exc: tbx37_T4 ceh32_T4
WBGene00015179 T3 22.1910 0.0520 cnd1_T3 pha4_T3 13.9034 0.6265 8.3049 24.0519 WBGene00015179_B0416.3_B0416.3_protein-coding exc: tbx37_T3 ceh32_T3
WBGene00018646 T3 22.1905 0.0510 end1_T3 hlh1_T3 18.7757 0.8461 18.6348 20.1656 WBGene00018646_F49F1.6_mul-1_protein-coding
WBGene00009901 T4 22.1715 0.0660 cnd1_T4 hlh1_T4 32.4174 1.4621 10.3416 11.7981 WBGene00009901_F49E12.8_F49E12.8_protein-coding exc: ceh32_T4 tbx37_T4
WBGene00010675 T3 22.1569 0.0000 hlh1_T3 ceh32_T3 109.3498 4.9352 84.2235 49.2225 WBGene00010675_K08E7.8_K08E7.8_protein-coding
WBGene00008829 T1 22.1538 0.0000 end1_T1 pha4_T1 32.5517 1.4694 33.4498 26.5326 WBGene00008829_F14H3.10_cyp-35D1_protein-coding
WBGene00019926 T2 22.1487 0.0000 hlh1_T2 end1_T2 26.7243 1.2066 64.4270 32.7857 WBGene00019926_R07C3.10_fbxc-27_protein-coding
WBGene00006814 T1 22.1457 0.0000 hlh1_T1 end1_T1 132.0488 5.9627 1620.7026 38.4059 WBGene00006814_B0496.3_unc-82_protein-coding
WBGene00020340 T4 22.1384 0.0098 end1_T4 ceh32_T4 65.8994 2.9767 67.0903 24.1123 WBGene00020340_T08B1.1_T08B1.1_protein-coding
WBGene00003738 T1 22.1314 0.0000 hlh1_T1 end1_T1 1565.4873 70.7361 16303.1331 28.0480 WBGene00003738_F54F3.1_nid-1_protein-coding
WBGene00022396 T0 22.1313 0.0000 hlh1_T0 cnd1_T0 32.6377 1.4747 1523.6810 21.0606 WBGene00022396_Y97E10AR.1_Y97E10AR.1_protein-coding
WBGene00002179 T0 22.1263 0.0000 hlh1_T0 cnd1_T0 53.4875 2.4174 1504.2903 20.4258 WBGene00002179_T22C1.7_jph-1_protein-coding
WBGene00016759 T4 22.1231 0.0172 end1_T4 pha4_T4 44.9582 2.0322 24.4754 24.8183 WBGene00016759_C49A9.5_C49A9.5_protein-coding
WBGene00003643 T0 22.1142 0.0000 end1_T0 pha4_T0 103.6749 4.6882 81.0449 22.6228 WBGene00003643_K06B4.11_nhr-53_protein-coding
WBGene00006819 T1 22.1047 0.0000 hlh1_T1 pha4_T1 49.8887 2.2569 1088.7877 30.9861 WBGene00006819_F08B6.4_unc-87_protein-coding
WBGene00013081 T4 22.1006 0.0003 hlh1_T4 nhr25_T4 4383.7008 198.3521 345.2829 37.5162 WBGene00013081_Y51A2D.14_Y51A2D.14_protein-coding
WBGene00006822 T3 22.0945 0.0001 hlh1_T3 ceh32_T3 13.3697 0.6051 60.0565 28.7288 WBGene00006822_C46F11.1_unc-93_protein-coding
WBGene00009886 T3 22.0902 0.0028 end1_T3 pha4_T3 27.5784 1.2484 47.3022 34.5114 WBGene00009886_F49E2.2_F49E2.2_protein-coding
WBGene00013904 T4 22.0867 0.0012 end1_T4 pha4_T4 12.1261 0.5490 19.6610 31.4045 WBGene00013904_ZC455.4_ugt-6_protein-coding
WBGene00003615 T2 22.0715 0.0220 end1_T2 nhr25_T2 21.3638 0.9679 20.2634 10.6563 WBGene00003615_T12C9.6_nhr-16_protein-coding
WBGene00001644 T2 22.0663 0.0003 end1_T2 ceh32_T2 18.2201 0.8257 42.7583 46.6719 WBGene00001644_F22D6.12_gly-19_protein-coding
WBGene00015692 T0 22.0566 0.0000 end1_T0 nhr25_T0 77.6639 3.5211 84.3428 17.1957 WBGene00015692_C10H11.3_ugt-25_protein-coding
WBGene00017060 T1 22.0529 0.0000 hlh1_T1 cnd1_T1 31.6434 1.4349 310.7954 34.9802 WBGene00017060_D2063.1_D2063.1_protein-coding
WBGene00020106 T4 22.0510 0.0000 hlh1_T4 pha4_T4 97.2156 4.4087 130.2345 26.9470 WBGene00020106_R151.1_R151.1_protein-coding
WBGene00019404 T0 22.0397 0.0000 end1_T0 tbx37_T0 6.8223 0.3095 54.8324 34.4519 WBGene00019404_K05B2.4_K05B2.4_protein-coding
WBGene00018472 T4 22.0384 0.0211 pha4_T4 end1_T4 82.6400 3.7498 119.7477 16.7556 WBGene00018472_F45E4.7_nep-16_protein-coding exc: tbx37_T4
WBGene00011385 T0 22.0384 0.0000 hlh1_T0 ceh32_T0 27.4020 1.2434 116.7668 45.6813 WBGene00011385_T02G6.2_T02G6.2_protein-coding
WBGene00018280 T2 22.0322 0.0000 end1_T2 cnd1_T2 34.4010 1.5614 42.8444 26.9662 WBGene00018280_F41C6.7_F41C6.7_protein-coding
WBGene00016919 T1 22.0312 0.0000 pha4_T1 hlh1_T1 41.1339 1.8671 31.1051 22.9106 WBGene00016919_C54E4.4_C54E4.4_protein-coding exc: tbx37_T1
WBGene00016711 T4 22.0292 0.0330 cnd1_T4 hlh1_T4 77.3362 3.5106 102.8606 12.0590 WBGene00016711_C46E10.5_fbxc-53_protein-coding exc: ceh32_T4 tbx37_T4
WBGene00009798 T3 22.0144 0.0226 end1_T3 ceh32_T3 11.2326 0.5102 13.2849 33.4179 WBGene00009798_F46G10.4_F46G10.4_protein-coding
WBGene00016599 T4 22.0132 0.0006 end1_T4 ceh32_T4 163.0467 7.4068 72.2893 23.3267 WBGene00016599_C42D8.1_C42D8.1_protein-coding
WBGene00018951 T3 22.0091 0.0001 end1_T3 pha4_T3 169.9898 7.7236 105.1057 37.1282 WBGene00018951_F56C9.7_F56C9.7_protein-coding
WBGene00008066 T3 22.0010 0.0002 cnd1_T3 pha4_T3 28.9884 1.3176 104.5275 18.8215 WBGene00008066_C43D7.2_fbxb-65_protein-coding exc: tbx37_T3 ceh32_T3
WBGene00003892 T3 21.9990 0.0428 cnd1_T3 hlh1_T3 51.5103 2.3415 103.7149 10.0678 WBGene00003892_Y75B8A.12_osm-12_protein-coding exc: ceh32_T3 tbx37_T3
WBGene00015609 T0 21.9989 0.0000 hlh1_T0 cnd1_T0 21.4266 0.9740 203.9067 25.3146 WBGene00015609_C08F1.5_math-4_protein-coding
WBGene00206538 T4 21.9805 0.4519 ceh32_T4 hlh1_T4 25.0579 1.1400 7.5604 10.1017 WBGene00206538_C09G5.13_C09G5.13_protein-coding exc: tbx37_T4 cnd1_T4
WBGene00044301 T3 21.9718 0.0000 hlh1_T3 cnd1_T3 77.9895 3.5495 237.6148 57.1386 WBGene00044301_D2062.12_lgc-28_protein-coding
WBGene00045403 T3 21.9679 0.0012 pha4_T3 ceh32_T3 281.3543 12.8075 51.7118 19.5273 WBGene00045403_K10H10.12_K10H10.12_protein-coding exc: tbx37_T3
WBGene00045190 T3 21.9589 0.0008 cnd1_T3 pha4_T3 98.3730 4.4799 31.0043 15.9005 WBGene00045190_R01H2.8_R01H2.8_protein-coding exc: ceh32_T3 tbx37_T3
WBGene00015137 T3 21.9550 0.0000 hlh1_T3 ceh32_T3 86.5685 3.9430 154.4907 30.2880 WBGene00015137_B0310.1_B0310.1_protein-coding
WBGene00020962 T1 21.9546 0.0000 end1_T1 pha4_T1 150.8895 6.8728 217.8337 19.0152 WBGene00020962_W02H5.8_W02H5.8_protein-coding
WBGene00022465 T1 21.9530 0.0177 cnd1_T1 hlh1_T1 71.8531 3.2730 73.5219 16.8136 WBGene00022465_Y110A7A.20_ift-20_protein-coding exc: ceh32_T1 tbx37_T1
WBGene00017333 T0 21.9512 0.0175 end1_T0 ceh32_T0 18.9629 0.8639 8.3919 25.7657 WBGene00017333_F10D2.7_ugt-38_protein-coding
WBGene00003000 T0 21.9452 0.0072 cnd1_T0 hlh1_T0 27.7960 1.2666 232.0921 18.8280 WBGene00003000_ZC247.3_lin-11_protein-coding exc: ceh32_T0 tbx37_T0
WBGene00017322 T4 21.9350 0.0078 end1_T4 ceh32_T4 30.9359 1.4103 35.8773 23.0137 WBGene00017322_F09G8.8_clec-160_protein-coding
WBGene00045052 T3 21.9211 0.0027 end1_T3 ceh32_T3 99.5656 4.5420 17.5558 32.1774 WBGene00045052_K12C11.6_K12C11.6_protein-coding
WBGene00016297 T3 21.9181 0.0095 cnd1_T3 hlh1_T3 42.3894 1.9340 42.8472 10.5556 WBGene00016297_C32B5.4_fbxc-15_protein-coding exc: tbx37_T3 ceh32_T3
WBGene00015381 T4 21.9179 0.0002 end1_T4 pha4_T4 48.2618 2.2019 128.9677 29.7346 WBGene00015381_C03B1.13_C03B1.13_protein-coding
WBGene00006667 T1 21.9134 0.0413 pha4_T1 end1_T1 6.8711 0.3136 21.5760 17.2664 WBGene00006667_F29F11.4_twk-12_protein-coding exc: tbx37_T1
WBGene00019720 T0 21.9133 0.0000 end1_T0 ceh32_T0 175.9558 8.0296 93.1503 63.6555 WBGene00019720_M01H9.4_M01H9.4_protein-coding
WBGene00020335 T0 21.9098 0.2113 end1_T0 ceh32_T0 56.9964 2.6014 5.4696 23.1738 WBGene00020335_T08A9.2_ttr-30_protein-coding
WBGene00006424 T0 21.9076 0.0000 nhr25_T0 hlh1_T0 52.1020 2.3783 477.6301 27.7228 WBGene00006424_F49E10.5_ctbp-1_protein-coding exc: tbx37_T0
WBGene00012271 T3 21.9009 0.0299 pha4_T3 hlh1_T3 44.5759 2.0353 208.4025 12.2597 WBGene00012271_W05B2.2_W05B2.2_protein-coding exc: tbx37_T3
WBGene00014127 T4 21.8913 0.2286 hlh1_T4 cnd1_T4 4.6042 0.2103 5.6726 23.4688 WBGene00014127_ZK892.3_ZK892.3_protein-coding
WBGene00010850 T3 21.8862 0.0089 end1_T3 ceh32_T3 66.7051 3.0478 147.7542 20.9462 WBGene00010850_M04C3.1_M04C3.1_protein-coding
WBGene00007392 T4 21.8861 0.1635 end1_T4 ceh32_T4 35.6768 1.6301 8.0315 26.5374 WBGene00007392_C06H5.1_fbxa-156_protein-coding
WBGene00016324 T3 21.8807 0.0076 ceh32_T3 hlh1_T3 7.6326 0.3488 20.4907 20.6795 WBGene00016324_C32E8.6_C32E8.6_protein-coding exc: tbx37_T3 cnd1_T3
WBGene00022412 T3 21.8758 0.0001 end1_T3 ceh32_T3 62.3245 2.8490 101.2552 22.7577 WBGene00022412_Y102A11A.2_Y102A11A.2_protein-coding
WBGene00019404 T1 21.8748 0.0033 end1_T1 ceh32_T1 9.5841 0.4381 54.8324 30.7412 WBGene00019404_K05B2.4_K05B2.4_protein-coding
WBGene00010135 T1 21.8702 0.0227 end1_T1 hlh1_T1 319.0585 14.5887 130.3167 12.8626 WBGene00010135_F55H12.4_F55H12.4_protein-coding
WBGene00001157 T2 21.8518 0.0001 end1_T2 nhr25_T2 110.6780 5.0649 151.4468 12.3270 WBGene00001157_F01G10.2_ech-8_protein-coding
WBGene00007594 T3 21.8490 0.0013 hlh1_T3 ceh32_T3 15.3376 0.7020 56.4367 34.0976 WBGene00007594_C15A7.1_lgc-23_protein-coding
WBGene00016556 T2 21.8275 0.0438 end1_T2 pha4_T2 7.4504 0.3413 18.7809 28.2969 WBGene00016556_C40D2.3_math-21_protein-coding
WBGene00001952 T4 21.8244 0.0453 pha4_T4 hlh1_T4 38.5640 1.7670 14.5948 11.6960 WBGene00001952_T15H9.3_hlh-6_protein-coding exc: tbx37_T4
WBGene00023519 T1 21.8159 0.0071 end1_T1 pha4_T1 9.3217 0.4273 19.6802 28.2893 WBGene00023519_Y60A3A.24_Y60A3A.24_protein-coding
WBGene00005712 T4 21.8150 0.0212 end1_T4 hlh1_T4 55.5202 2.5450 33.8818 14.6212 WBGene00005712_R13F6.3_srv-1_protein-coding
WBGene00022642 T3 21.8107 0.0069 end1_T3 pha4_T3 9.1509 0.4196 10.0338 60.0987 WBGene00022642_ZK6.7_lipl-5_protein-coding
WBGene00016865 T4 21.8060 0.0001 end1_T4 ceh32_T4 110.9015 5.0858 71.1612 42.0646 WBGene00016865_C52B9.2_ets-9_protein-coding
WBGene00016877 T2 21.7989 0.0045 end1_T2 hlh1_T2 87.0621 3.9939 77.9624 14.5474 WBGene00016877_C52D10.3_C52D10.3_protein-coding
WBGene00043996 T0 21.7921 0.0000 end1_T0 nhr25_T0 117.3694 5.3859 55.9073 17.0692 WBGene00043996_C44B9.6_fbxb-87_protein-coding
WBGene00015137 T1 21.7857 0.0000 hlh1_T1 cnd1_T1 30.4646 1.3984 154.4907 42.1777 WBGene00015137_B0310.1_B0310.1_protein-coding
WBGene00015471 T3 21.7819 0.0230 end1_T3 hlh1_T3 36.2954 1.6663 34.7302 15.5685 WBGene00015471_C05D9.2_lmp-2_protein-coding
WBGene00001644 T1 21.7646 0.0000 end1_T1 ceh32_T1 13.9024 0.6388 42.7583 141.6723 WBGene00001644_F22D6.12_gly-19_protein-coding
WBGene00077591 T3 21.7608 0.0000 hlh1_T3 tbx37_T3 140.7166 6.4665 692.8149 31.2405 WBGene00077591_C06G1.6_C06G1.6_protein-coding
WBGene00016052 T4 21.7521 0.0058 end1_T4 ceh32_T4 72.6780 3.3412 12.9002 38.1039 WBGene00016052_C24B9.9_dod-3_protein-coding
WBGene00000219 T4 21.7427 0.1343 end1_T4 nhr25_T4 112.1100 5.1562 57.7440 17.9909 WBGene00000219_F21F8.7_asp-6_protein-coding
WBGene00020022 T3 21.7293 0.0000 end1_T3 ceh32_T3 76.5589 3.5233 216.1005 30.0332 WBGene00020022_R12C12.1_R12C12.1_protein-coding
WBGene00008101 T3 21.6994 0.0029 end1_T3 pha4_T3 25.9384 1.1954 33.5250 32.3606 WBGene00008101_C44H9.6_C44H9.6_protein-coding
WBGene00013909 T0 21.6901 0.0002 end1_T0 ceh32_T0 10.8118 0.4985 6.7956 59.9280 WBGene00013909_ZC455.9_srbc-44_protein-coding
WBGene00000054 T1 21.6868 0.0000 hlh1_T1 cnd1_T1 7.9205 0.3652 48.5810 39.5000 WBGene00000054_F25G6.4_acr-15_protein-coding
WBGene00006987 T1 21.6841 0.0026 hlh1_T1 ceh32_T1 13.2838 0.6126 303.6147 8.1902 WBGene00006987_EGAP1.3_zmp-1_protein-coding
WBGene00022503 T4 21.6689 0.0187 cnd1_T4 hlh1_T4 101.2590 4.6730 63.3254 11.2163 WBGene00022503_ZC13.2_ZC13.2_protein-coding exc: ceh32_T4 tbx37_T4
WBGene00016619 T3 21.6602 0.1379 cnd1_T3 hlh1_T3 69.8809 3.2262 114.6594 9.0874 WBGene00016619_C43H6.6_C43H6.6_protein-coding exc: ceh32_T3 tbx37_T3
WBGene00021531 T4 21.6555 0.0000 end1_T4 pha4_T4 52.7612 2.4364 50.4648 37.4881 WBGene00021531_Y42G9A.1_Y42G9A.1_protein-coding
WBGene00004113 T3 21.6458 0.0000 hlh1_T3 ceh32_T3 40.0252 1.8491 74.5271 28.9962 WBGene00004113_D1007.14_pqn-24_protein-coding
WBGene00007764 T1 21.6355 0.0019 hlh1_T1 cnd1_T1 10.1097 0.4673 177.5685 22.7348 WBGene00007764_C27B7.7_C27B7.7_protein-coding
WBGene00007368 T4 21.6344 0.0000 end1_T4 ceh32_T4 163.7226 7.5677 88.6830 31.3389 WBGene00007368_C06B8.2_C06B8.2_protein-coding
WBGene00017481 T4 21.6178 0.0000 hlh1_T4 tbx37_T4 615.4164 28.4680 1033.0974 40.3816 WBGene00017481_F15B10.3_F15B10.3_protein-coding
WBGene00009813 T3 21.6104 0.0002 nhr25_T3 hlh1_T3 249.9622 11.5668 519.8508 19.0837 WBGene00009813_F47B10.2_haly-1_protein-coding exc: tbx37_T3
WBGene00016330 T2 21.5928 0.0001 hlh1_T2 end1_T2 8.4740 0.3924 196.3967 26.1504 WBGene00016330_C32E12.4_C32E12.4_protein-coding
WBGene00016530 T3 21.5826 0.0112 cnd1_T3 hlh1_T3 53.4445 2.4763 22.1399 12.6377 WBGene00016530_C39D10.2_C39D10.2_protein-coding exc: ceh32_T3 tbx37_T3
WBGene00001468 T3 21.5747 0.0044 end1_T3 ceh32_T3 10.5093 0.4871 18.5856 27.3035 WBGene00001468_F09B12.6_flr-4_protein-coding
WBGene00021895 T3 21.5723 0.0011 end1_T3 hlh1_T3 38.0106 1.7620 22.7685 20.4774 WBGene00021895_Y54G2A.33_clec-84_protein-coding
WBGene00010256 T4 21.5704 0.1932 end1_T4 pha4_T4 484.0170 22.4390 18.3822 10.7570 WBGene00010256_F58E6.7_hrg-3_protein-coding
WBGene00007353 T3 21.5698 0.0000 hlh1_T3 ceh32_T3 290.9176 13.4873 123.0403 37.8615 WBGene00007353_C06A1.2_C06A1.2_protein-coding
WBGene00015471 T4 21.5667 0.0095 end1_T4 ceh32_T4 63.6948 2.9534 34.7302 29.4936 WBGene00015471_C05D9.2_lmp-2_protein-coding
WBGene00021253 T4 21.5655 0.3444 end1_T4 ceh32_T4 27.5304 1.2766 2.7277 9.2610 WBGene00021253_Y22D7AL.15_Y22D7AL.15_protein-coding
WBGene00016532 T0 21.5436 0.0001 cnd1_T0 hlh1_T0 11.6062 0.5387 45.7287 24.0034 WBGene00016532_C39D10.5_C39D10.5_protein-coding exc: tbx37_T0 ceh32_T0
WBGene00013875 T4 21.5185 0.0002 end1_T4 pha4_T4 24.9809 1.1609 259.2598 25.2666 WBGene00013875_ZC376.3_ZC376.3_protein-coding
WBGene00013484 T2 21.5157 0.0002 end1_T2 ceh32_T2 61.8879 2.8764 161.5533 20.4162 WBGene00013484_Y69H2.9_Y69H2.9_protein-coding
WBGene00006663 T1 21.4950 0.0006 hlh1_T1 ceh32_T1 6.0367 0.2808 92.9742 61.5785 WBGene00006663_ZC410.4_twk-8_protein-coding
WBGene00022496 T0 21.4911 nan end1_T0 hlh1_T0 14.9036 0.6935 0.0291 1.0000 WBGene00022496_Y119D3B.20_fbxa-92_protein-coding
WBGene00007410 T1 21.4876 0.0000 end1_T1 pha4_T1 63.1346 2.9382 29.1731 19.8003 WBGene00007410_C07B5.6_C07B5.6_protein-coding
WBGene00018174 T4 21.4875 0.0007 end1_T4 nhr25_T4 17.7471 0.8259 25.3602 21.1402 WBGene00018174_F38B6.4_F38B6.4_protein-coding
WBGene00012253 T4 21.4800 0.0392 end1_T4 pha4_T4 85.2463 3.9686 29.5618 25.5666 WBGene00012253_W04E12.8_clec-50_protein-coding
WBGene00009343 T0 21.4781 0.0000 nhr25_T0 cnd1_T0 357.8544 16.6614 95.6512 48.0258 WBGene00009343_F32H2.6_F32H2.6_protein-coding exc: tbx37_T0
WBGene00004790 T0 21.4773 0.0001 hlh1_T0 cnd1_T0 17.9857 0.8374 332.1178 23.2664 WBGene00004790_F07H5.2_sgn-1_protein-coding
WBGene00022353 T4 21.4696 0.0002 end1_T4 pha4_T4 66.8391 3.1132 50.9646 27.4419 WBGene00022353_Y82E9BR.21_Y82E9BR.21_protein-coding
WBGene00012330 T0 21.4662 0.0000 end1_T0 ceh32_T0 43.8497 2.0427 65.2594 23.8809 WBGene00012330_W07G1.3_zip-3_protein-coding
WBGene00017639 T4 21.4599 0.0000 hlh1_T4 pha4_T4 243.3326 11.3389 442.0038 28.8507 WBGene00017639_F20D6.10_F20D6.10_protein-coding
WBGene00010904 T4 21.4575 0.0032 end1_T4 pha4_T4 113.5639 5.2925 121.5157 26.6268 WBGene00010904_M88.1_ugt-62_protein-coding
WBGene00015695 T0 21.4507 0.0001 end1_T0 nhr25_T0 19.5194 0.9100 47.0991 19.2990 WBGene00015695_C10H11.6_ugt-26_protein-coding
WBGene00012518 T0 21.4490 0.0162 end1_T0 tbx37_T0 18.4449 0.8599 9.1869 23.0762 WBGene00012518_Y32B12A.3_comt-2_protein-coding
WBGene00018986 T2 21.4473 0.0008 end1_T2 cnd1_T2 31.8605 1.4855 24.8420 18.8524 WBGene00018986_F56F10.3_cdo-1_protein-coding
WBGene00017499 T3 21.4374 nan end1_T3 tbx37_T3 226.9717 10.5876 0.1604 1.3118 WBGene00017499_F15E11.13_pud-1.1_protein-coding
WBGene00017434 T3 21.4373 0.0101 end1_T3 ceh32_T3 75.5702 3.5252 30.4625 30.2068 WBGene00017434_F13H8.1_F13H8.1_protein-coding
WBGene00010524 T1 21.4359 0.0171 end1_T1 hlh1_T1 19.3305 0.9018 105.1171 13.6603 WBGene00010524_K03B8.6_K03B8.6_protein-coding
WBGene00017120 T3 21.4309 0.0197 cnd1_T3 hlh1_T3 152.4176 7.1121 273.3102 9.6620 WBGene00017120_E04A4.6_tctn-1_protein-coding exc: ceh32_T3 tbx37_T3
WBGene00002269 T4 21.4246 0.0001 end1_T4 ceh32_T4 115.9562 5.4123 21.5849 43.5010 WBGene00002269_Y55B1AR.1_lec-6_protein-coding
WBGene00001442 T3 21.4220 0.0622 ceh32_T3 hlh1_T3 73.2550 3.4196 58.0923 11.5325 WBGene00001442_C25A1.2_fkh-10_protein-coding exc: cnd1_T3 tbx37_T3
WBGene00015929 T2 21.4197 0.0039 ceh32_T2 nhr25_T2 19.8507 0.9267 18.1777 13.2575 WBGene00015929_C17H12.3_C17H12.3_protein-coding exc: cnd1_T2 tbx37_T2
WBGene00019772 T4 21.4122 0.5015 pha4_T4 hlh1_T4 14.0703 0.6571 3.0131 10.1070 WBGene00019772_M04G7.1_M04G7.1_protein-coding exc: tbx37_T4
WBGene00017771 T2 21.4070 0.0106 end1_T2 ceh32_T2 186.6291 8.7181 69.5911 21.1269 WBGene00017771_F25B4.8_F25B4.8_protein-coding
WBGene00001819 T4 21.3962 0.0000 end1_T4 ceh32_T4 133.9416 6.2601 193.6458 27.3047 WBGene00001819_ZK484.2_haf-9_protein-coding
WBGene00006893 T1 21.3923 0.0000 hlh1_T1 end1_T1 140.3801 6.5622 814.0587 22.3741 WBGene00006893_F10E7.4_spon-1_protein-coding
WBGene00009515 T3 21.3918 0.0012 end1_T3 pha4_T3 7.1739 0.3354 10.0292 39.8327 WBGene00009515_F38A1.1_clec-170_protein-coding
WBGene00020358 T4 21.3892 0.0638 end1_T4 ceh32_T4 24.4473 1.1430 9.9786 21.9771 WBGene00020358_T08E11.2_math-39_protein-coding
WBGene00008547 T1 21.3843 0.0000 hlh1_T1 end1_T1 54.5465 2.5508 799.2910 22.4342 WBGene00008547_F07A11.4_F07A11.4_protein-coding
WBGene00020106 T0 21.3725 0.0009 hlh1_T0 ceh32_T0 16.4040 0.7675 130.2345 19.6193 WBGene00020106_R151.1_R151.1_protein-coding
WBGene00019298 T4 21.3625 0.0002 end1_T4 ceh32_T4 350.2948 16.3976 759.7495 26.5958 WBGene00019298_K02D7.1_K02D7.1_protein-coding
WBGene00011983 T3 21.3610 0.0215 cnd1_T3 pha4_T3 7.0887 0.3319 5.7921 37.5160 WBGene00011983_T24C2.4_fbxa-81_protein-coding exc: ceh32_T3 tbx37_T3
WBGene00015356 T1 21.3595 0.0012 hlh1_T1 end1_T1 69.8700 3.2711 1038.6196 19.5761 WBGene00015356_C02F12.7_tag-278_protein-coding
WBGene00007513 T0 21.3542 0.0026 end1_T0 ceh32_T0 444.9939 20.8387 384.2933 18.6050 WBGene00007513_C10C6.5_wht-2_protein-coding
WBGene00001536 T3 21.3469 0.0006 cnd1_T3 pha4_T3 7.4327 0.3482 30.8567 19.4435 WBGene00001536_ZK455.2_gcy-9_protein-coding exc: ceh32_T3 tbx37_T3
WBGene00009030 T4 21.3371 0.0000 hlh1_T4 ceh32_T4 86.0015 4.0306 88.0224 25.1209 WBGene00009030_F21H7.4_clec-233_protein-coding
WBGene00206383 T4 21.3361 0.0498 ceh32_T4 nhr25_T4 196.5402 9.2116 67.8384 12.7191 WBGene00206383_C32C4.16_kvs-2_protein-coding exc: cnd1_T4 tbx37_T4
WBGene00011539 T3 21.3325 0.0000 end1_T3 ceh32_T3 37.2287 1.7452 60.7156 27.6168 WBGene00011539_T06E6.5_fbxa-135_protein-coding
WBGene00001752 T4 21.3302 0.0045 end1_T4 nhr25_T4 326.1783 15.2919 231.7686 23.7612 WBGene00001752_K08F4.7_gst-4_protein-coding
WBGene00020393 T3 21.3252 0.0014 end1_T3 ceh32_T3 18.9227 0.8873 17.3043 31.3658 WBGene00020393_T10B5.7_T10B5.7_protein-coding
WBGene00013662 T4 21.3096 0.5590 cnd1_T4 hlh1_T4 12.0969 0.5677 4.4016 9.0447 WBGene00013662_Y105C5B.25_Y105C5B.25_protein-coding exc: ceh32_T4 tbx37_T4
WBGene00015968 T4 21.3069 0.0003 end1_T4 pha4_T4 93.5346 4.3899 44.1488 23.5585 WBGene00015968_C18C4.7_C18C4.7_protein-coding
WBGene00006585 T4 21.3032 0.0003 hlh1_T4 cnd1_T4 45.9296 2.1560 30.0955 37.8249 WBGene00006585_T20B3.2_tni-3_protein-coding
WBGene00020175 T2 21.3025 0.0038 end1_T2 ceh32_T2 12.6739 0.5949 24.2814 29.2109 WBGene00020175_T02H6.5_T02H6.5_protein-coding
WBGene00194661 T2 21.2944 0.0413 end1_T2 ceh32_T2 22.2136 1.0432 5.9090 47.6137 WBGene00194661_Y57G11C.1131_Y57G11C.1131_protein-coding
WBGene00022327 T0 21.2874 0.4908 end1_T0 ceh32_T0 7.5309 0.3538 6.4401 13.8179 WBGene00022327_Y82E9BL.11_fbxa-15_protein-coding
WBGene00020590 T1 21.2798 0.0130 pha4_T1 hlh1_T1 9.0032 0.4231 107.5999 15.5301 WBGene00020590_T19H12.6_T19H12.6_protein-coding exc: tbx37_T1
WBGene00013329 T2 21.2685 0.0000 hlh1_T2 ceh32_T2 19.8246 0.9321 16.3255 109.8671 WBGene00013329_Y57G11C.40_Y57G11C.40_protein-coding
WBGene00016756 T3 21.2666 0.1911 end1_T3 ceh32_T3 5.3661 0.2523 6.5393 21.3550 WBGene00016756_C49A9.2_C49A9.2_protein-coding
WBGene00016599 T3 21.2556 0.0003 end1_T3 ceh32_T3 112.2750 5.2821 72.2893 25.2138 WBGene00016599_C42D8.1_C42D8.1_protein-coding
WBGene00014099 T1 21.2509 0.0050 pha4_T1 ceh32_T1 150.6484 7.0891 244.0803 12.6375 WBGene00014099_ZK836.3_ZK836.3_protein-coding exc: tbx37_T1
WBGene00019438 T0 21.2480 nan end1_T0 nhr25_T0 26.9370 1.2677 0.5003 2.9081 WBGene00019438_K06B9.1_cyp-25A6_protein-coding
WBGene00012437 T4 21.2431 0.0108 hlh1_T4 ceh32_T4 5.3005 0.2495 19.9834 16.4606 WBGene00012437_Y11D7A.14_hum-9_protein-coding
WBGene00016282 T1 21.2193 0.0021 end1_T1 hlh1_T1 12.8432 0.6053 100.1253 17.9213 WBGene00016282_C31B8.7_C31B8.7_protein-coding
WBGene00000779 T3 21.2078 0.0000 hlh1_T3 ceh32_T3 1733.8895 81.7572 1606.0732 33.5886 WBGene00000779_F28H1.2_cpn-3_protein-coding
WBGene00009403 T2 21.2045 0.0001 end1_T2 ceh32_T2 29.8163 1.4061 52.7154 23.5448 WBGene00009403_F35C11.4_F35C11.4_protein-coding
WBGene00011361 T0 21.1991 0.0157 end1_T0 ceh32_T0 138.5286 6.5347 589.3718 17.8408 WBGene00011361_T01H10.8_T01H10.8_protein-coding
WBGene00045190 T4 21.1892 0.0001 cnd1_T4 end1_T4 203.8786 9.6218 31.0043 13.5659 WBGene00045190_R01H2.8_R01H2.8_protein-coding exc: ceh32_T4 tbx37_T4
WBGene00000111 T3 21.1774 0.0006 end1_T3 ceh32_T3 70.4386 3.3261 96.4245 23.2156 WBGene00000111_T08B1.3_alh-5_protein-coding
WBGene00003555 T1 21.1754 0.0000 hlh1_T1 end1_T1 47.3053 2.2340 393.6767 19.4079 WBGene00003555_F38E9.2_nas-39_protein-coding
WBGene00008265 T0 21.1740 0.0166 end1_T0 ceh32_T0 13.3735 0.6316 18.9368 13.8635 WBGene00008265_C53A5.5_kcnl-4_protein-coding
WBGene00018078 T3 21.1683 0.2193 ceh32_T3 hlh1_T3 40.3281 1.9051 22.2063 10.1915 WBGene00018078_F35H12.6_F35H12.6_protein-coding exc: cnd1_T3 tbx37_T3
WBGene00011175 T2 21.1641 0.0804 pha4_T2 ceh32_T2 563.0857 26.6057 5298.4289 13.7359 WBGene00011175_R09E10.5_R09E10.5_protein-coding exc: tbx37_T2
WBGene00008607 T3 21.1603 0.0000 end1_T3 hlh1_T3 135.0175 6.3807 219.4570 19.4015 WBGene00008607_F09B12.3_F09B12.3_protein-coding
WBGene00018429 T4 21.1573 0.1181 nhr25_T4 ceh32_T4 19.7469 0.9333 10.5374 24.5656 WBGene00018429_F44E7.7_F44E7.7_protein-coding exc: tbx37_T4
WBGene00001681 T4 21.1310 0.1238 cnd1_T4 hlh1_T4 81.4107 3.8527 17.6682 11.9394 WBGene00001681_K02A4.2_gpc-1_protein-coding exc: ceh32_T4 tbx37_T4
WBGene00001157 T1 21.1246 0.0002 end1_T1 nhr25_T1 111.8689 5.2957 151.4468 11.4316 WBGene00001157_F01G10.2_ech-8_protein-coding
WBGene00018300 T4 21.0922 0.1033 pha4_T4 end1_T4 79.9259 3.7894 46.3014 14.3010 WBGene00018300_F41G3.3_F41G3.3_protein-coding exc: tbx37_T4
WBGene00017957 T3 21.0861 0.0024 end1_T3 ceh32_T3 47.7339 2.2638 41.8938 25.2257 WBGene00017957_F31F4.1_F31F4.1_protein-coding
WBGene00020972 T2 21.0828 0.0022 end1_T2 ceh32_T2 17.8425 0.8463 79.0290 21.7633 WBGene00020972_W03B1.2_trpl-2_protein-coding
WBGene00008320 T0 21.0814 0.0019 nhr25_T0 ceh32_T0 41.0803 1.9486 55.7027 33.3948 WBGene00008320_C54G10.4_C54G10.4_protein-coding exc: tbx37_T0
WBGene00006654 T1 21.0626 0.0052 ceh32_T1 hlh1_T1 14.4719 0.6871 51.5485 20.1681 WBGene00006654_C40H5.5_ttx-3_protein-coding exc: tbx37_T1 cnd1_T1
WBGene00045455 T2 21.0555 0.0000 end1_T2 cnd1_T2 26.7268 1.2694 18.2706 31.2888 WBGene00045455_F26G1.11_F26G1.11_protein-coding
WBGene00020359 T3 21.0470 0.0100 end1_T3 ceh32_T3 11.8710 0.5640 9.6978 20.1711 WBGene00020359_T08E11.3_math-40_protein-coding
WBGene00019289 T3 21.0467 0.0980 cnd1_T3 hlh1_T3 13.8264 0.6569 63.5186 9.8155 WBGene00019289_K02A2.3_kcc-3_protein-coding exc: ceh32_T3 tbx37_T3
WBGene00001952 T2 21.0314 0.0396 pha4_T2 hlh1_T2 21.3919 1.0171 14.5948 13.8564 WBGene00001952_T15H9.3_hlh-6_protein-coding exc: tbx37_T2
WBGene00021407 T1 21.0301 1.0000 nhr25_T1 cnd1_T1 53.3934 2.5389 5.5078 2.3000 WBGene00021407_Y38C1AB.5_Y38C1AB.5_protein-coding exc: tbx37_T1
WBGene00009741 T3 21.0173 0.0000 end1_T3 ceh32_T3 216.6464 10.3080 138.8887 24.8568 WBGene00009741_F45H10.4_drr-1_protein-coding
WBGene00020825 T4 21.0126 0.0085 cnd1_T4 hlh1_T4 122.3952 5.8249 132.2917 10.9631 WBGene00020825_T26A8.2_T26A8.2_protein-coding exc: ceh32_T4 tbx37_T4
WBGene00006825 T2 21.0101 0.0000 hlh1_T2 pha4_T2 217.1297 10.3346 760.6369 27.5759 WBGene00006825_F13C5.6_unc-96_protein-coding
WBGene00016282 T3 20.9916 0.0009 end1_T3 pha4_T3 92.7282 4.4174 100.1253 26.8126 WBGene00016282_C31B8.7_C31B8.7_protein-coding
WBGene00001310 T0 20.9835 0.0096 end1_T0 ceh32_T0 355.3166 16.9332 57.8862 21.1808 WBGene00001310_F58E10.2_end-1_protein-coding
WBGene00013227 T0 20.9829 0.0011 end1_T0 ceh32_T0 43.2240 2.0600 197.6761 19.1376 WBGene00013227_Y56A3A.6_Y56A3A.6_protein-coding
WBGene00010774 T3 20.9674 0.0088 end1_T3 ceh32_T3 59.8828 2.8560 34.8878 25.2573 WBGene00010774_K11E4.2_K11E4.2_protein-coding
WBGene00008492 T4 20.9599 0.1226 end1_T4 ceh32_T4 28.7284 1.3706 3.6433 29.5146 WBGene00008492_F01D5.1_F01D5.1_protein-coding
WBGene00003812 T0 20.9473 0.0000 hlh1_T0 cnd1_T0 284.7538 13.5939 1292.6546 21.5462 WBGene00003812_F55B12.5_nrf-5_protein-coding
WBGene00011587 T2 20.9325 0.0104 end1_T2 ceh32_T2 12.0273 0.5746 52.8207 19.3526 WBGene00011587_T07F10.1_T07F10.1_protein-coding
WBGene00019911 T0 20.9303 0.0000 hlh1_T0 nhr25_T0 96.4787 4.6095 496.5782 15.5292 WBGene00019911_R06A10.4_R06A10.4_protein-coding
WBGene00043981 T4 20.9048 0.0163 pha4_T4 hlh1_T4 97.5579 4.6668 77.2632 13.2300 WBGene00043981_T14E8.4_T14E8.4_protein-coding exc: tbx37_T4
WBGene00013275 T3 20.9041 0.0002 hlh1_T3 end1_T3 6.6148 0.3164 10.2776 29.4088 WBGene00013275_Y57A10B.3_btb-14_protein-coding
WBGene00015356 T2 20.8981 0.0006 hlh1_T2 end1_T2 79.4346 3.8010 1038.6196 21.7831 WBGene00015356_C02F12.7_tag-278_protein-coding
WBGene00003607 T3 20.8979 0.0008 end1_T3 pha4_T3 113.5532 5.4337 219.6850 27.8167 WBGene00003607_F33D4.1_nhr-8_protein-coding
WBGene00008091 T0 20.8952 0.0102 end1_T0 nhr25_T0 25.3504 1.2132 298.7238 14.4216 WBGene00008091_C44F1.1_C44F1.1_protein-coding
WBGene00012330 T1 20.8927 0.0000 end1_T1 pha4_T1 44.7775 2.1432 65.2594 23.7349 WBGene00012330_W07G1.3_zip-3_protein-coding
WBGene00013946 T0 20.8824 0.0002 end1_T0 nhr25_T0 190.8240 9.1380 75.4524 17.0502 WBGene00013946_ZK228.3_ZK228.3_protein-coding
WBGene00000539 T4 20.8799 0.0003 end1_T4 ceh32_T4 18.7950 0.9001 12.3825 64.0815 WBGene00000539_F07B10.1_cln-3.1_protein-coding
WBGene00008741 T4 20.8677 0.0220 end1_T4 hlh1_T4 136.5618 6.5442 124.2687 14.1898 WBGene00008741_F13D12.6_F13D12.6_protein-coding
WBGene00011168 T3 20.8663 0.0044 pha4_T3 end1_T3 34.5221 1.6544 32.0200 14.3194 WBGene00011168_R09D1.12_R09D1.12_protein-coding exc: tbx37_T3
WBGene00009618 T0 20.8655 0.0006 nhr25_T0 cnd1_T0 18.0858 0.8668 81.8868 30.0016 WBGene00009618_F41E7.2_F41E7.2_protein-coding exc: tbx37_T0
WBGene00020760 T2 20.8640 0.0580 end1_T2 pha4_T2 24.5133 1.1749 9.9412 18.9766 WBGene00020760_T24C4.4_T24C4.4_protein-coding
WBGene00007550 T0 20.8635 0.0473 end1_T0 ceh32_T0 13.7940 0.6612 7.0948 14.6823 WBGene00007550_C13C4.6_C13C4.6_protein-coding
WBGene00004992 T3 20.8570 0.0031 pha4_T3 cnd1_T3 116.4112 5.5814 76.3399 22.2099 WBGene00004992_ZK616.9_spp-7_protein-coding exc: tbx37_T3
WBGene00009014 T2 20.8560 0.0097 ceh32_T2 nhr25_T2 197.1989 9.4553 211.3165 12.8602 WBGene00009014_F21D5.9_F21D5.9_protein-coding exc: cnd1_T2 tbx37_T2
WBGene00018779 T3 20.8529 0.0006 end1_T3 ceh32_T3 31.3897 1.5053 227.2726 21.3757 WBGene00018779_F53H8.3_F53H8.3_protein-coding
WBGene00007353 T1 20.8513 0.0000 hlh1_T1 ceh32_T1 181.0365 8.6823 123.0403 58.0594 WBGene00007353_C06A1.2_C06A1.2_protein-coding
WBGene00012291 T1 20.8496 0.0000 hlh1_T1 cnd1_T1 70.2332 3.3686 200.4062 83.6796 WBGene00012291_W06A7.2_W06A7.2_protein-coding
WBGene00017193 T4 20.8467 0.1176 cnd1_T4 hlh1_T4 744.6591 35.7207 146.0353 10.1768 WBGene00017193_F07C3.2_F07C3.2_protein-coding exc: ceh32_T4 tbx37_T4
WBGene00003812 T2 20.8429 0.0000 hlh1_T2 cnd1_T2 321.6810 15.4336 1292.6546 34.0878 WBGene00003812_F55B12.5_nrf-5_protein-coding
WBGene00010983 T3 20.8370 0.0000 end1_T3 cnd1_T3 8.6380 0.4145 97.7458 28.6398 WBGene00010983_R03A10.3_mocs-1_protein-coding
WBGene00019227 T1 20.8145 0.0000 hlh1_T1 cnd1_T1 39.9284 1.9183 320.1343 32.6080 WBGene00019227_H22K11.4_sgca-1_protein-coding
WBGene00003849 T4 20.8109 0.0000 cnd1_T4 hlh1_T4 161.8847 7.7788 84.0001 12.9998 WBGene00003849_T01C4.2_odr-2_protein-coding exc: ceh32_T4 tbx37_T4
WBGene00013716 T4 20.7920 0.0001 end1_T4 ceh32_T4 122.3848 5.8861 120.4143 22.7148 WBGene00013716_Y106G6H.1_Y106G6H.1_protein-coding
WBGene00008194 T4 20.7795 0.0005 end1_T4 ceh32_T4 100.6837 4.8453 205.7303 21.4120 WBGene00008194_C49C3.4_C49C3.4_protein-coding
WBGene00021148 T4 20.7745 0.0000 end1_T4 pha4_T4 58.4534 2.8137 94.8288 33.9742 WBGene00021148_W10G11.19_W10G11.19_protein-coding
WBGene00044807 T4 20.7654 0.0288 end1_T4 ceh32_T4 25.1883 1.2130 11.5019 35.0192 WBGene00044807_T19H5.6_T19H5.6_protein-coding
WBGene00011101 T2 20.7635 0.0303 ceh32_T2 end1_T2 59.3600 2.8589 270.7490 16.3910 WBGene00011101_R07D5.2_R07D5.2_protein-coding exc: tbx37_T2 cnd1_T2
WBGene00003812 T1 20.7570 0.0000 hlh1_T1 cnd1_T1 356.4456 17.1723 1292.6546 29.2063 WBGene00003812_F55B12.5_nrf-5_protein-coding
WBGene00010144 T3 20.7548 0.0044 tbx37_T3 nhr25_T3 11.0853 0.5341 17.8224 14.5167 WBGene00010144_F56C4.1_F56C4.1_protein-coding exc: cnd1_T3 ceh32_T3 pha4_T3
WBGene00006774 T1 20.7518 0.0000 hlh1_T1 cnd1_T1 14.8692 0.7165 126.5366 26.0300 WBGene00006774_F21F3.5_unc-38_protein-coding
WBGene00044280 T1 20.7444 0.0000 end1_T1 tbx37_T1 187.4176 9.0346 161.3954 33.2949 WBGene00044280_W02A2.9_W02A2.9_protein-coding
WBGene00020694 T4 20.7343 0.0467 ceh32_T4 hlh1_T4 23.5425 1.1354 19.5026 9.7397 WBGene00020694_T22E7.2_dhhc-11_protein-coding exc: cnd1_T4 tbx37_T4
WBGene00017428 T2 20.7336 0.0000 hlh1_T2 cnd1_T2 30.1261 1.4530 25.2775 44.9681 WBGene00017428_F13D11.3_F13D11.3_protein-coding
WBGene00006775 T1 20.7260 0.0000 ceh32_T1 end1_T1 287.0575 13.8501 414.9039 19.9602 WBGene00006775_F56A12.1_unc-39_protein-coding exc: tbx37_T1 cnd1_T1
WBGene00009144 T3 20.7229 0.2631 cnd1_T3 hlh1_T3 46.8104 2.2589 65.0871 8.5764 WBGene00009144_F26A3.6_del-3_protein-coding exc: ceh32_T3 tbx37_T3
WBGene00019779 T4 20.7222 0.0602 end1_T4 nhr25_T4 40.7383 1.9659 31.7864 19.4413 WBGene00019779_M60.2_M60.2_protein-coding
WBGene00000630 T3 20.7098 0.0235 cnd1_T3 hlh1_T3 51.5593 2.4896 39.0244 10.4057 WBGene00000630_M01A12.1_col-53_protein-coding exc: ceh32_T3 tbx37_T3
WBGene00004129 T0 20.6979 0.0000 hlh1_T0 pha4_T0 116.6425 5.6355 805.3574 15.5685 WBGene00004129_F53G2.4_pqn-42_protein-coding
WBGene00022100 T0 20.6953 0.0000 hlh1_T0 tbx37_T0 13.7402 0.6639 444.7673 16.8203 WBGene00022100_Y69A2AR.31_Y69A2AR.31_protein-coding
WBGene00009475 T1 20.6763 0.0000 hlh1_T1 cnd1_T1 49.2947 2.3841 108.4827 40.4410 WBGene00009475_F36F2.1_F36F2.1_protein-coding
WBGene00022200 T4 20.6657 0.0000 end1_T4 pha4_T4 158.7171 7.6802 284.5115 29.4299 WBGene00022200_Y71H10A.2_fard-1_protein-coding
WBGene00017329 T3 20.6626 0.0005 end1_T3 ceh32_T3 22.5389 1.0908 43.0995 22.9146 WBGene00017329_F10D2.2_ugt-39_protein-coding
WBGene00002086 T2 20.6550 0.0003 cnd1_T2 pha4_T2 31.7080 1.5351 15.9467 37.3566 WBGene00002086_ZK75.3_ins-3_protein-coding exc: ceh32_T2 tbx37_T2
WBGene00021734 T3 20.6406 0.0173 cnd1_T3 hlh1_T3 68.6619 3.3265 82.8033 9.4610 WBGene00021734_Y50C1A.2_Y50C1A.2_protein-coding exc: ceh32_T3 tbx37_T3
WBGene00011938 T2 20.6283 0.0094 end1_T2 nhr25_T2 300.3039 14.5578 1027.9509 11.1835 WBGene00011938_T22H6.2_alh-13_protein-coding
WBGene00022873 T3 20.6262 0.0140 end1_T3 ceh32_T3 16.4598 0.7980 9.5826 23.3337 WBGene00022873_ZK1240.9_ZK1240.9_protein-coding
WBGene00044774 T1 20.6207 0.0004 hlh1_T1 ceh32_T1 32.7834 1.5898 25.0196 68.0552 WBGene00044774_F16B3.3_F16B3.3_protein-coding
WBGene00020532 T3 20.6202 0.0177 end1_T3 ceh32_T3 42.6808 2.0699 85.6047 19.0967 WBGene00020532_T16A1.1_math-42_protein-coding
WBGene00020972 T3 20.6130 0.0001 end1_T3 pha4_T3 42.9120 2.0818 79.0290 27.7301 WBGene00020972_W03B1.2_trpl-2_protein-coding
WBGene00011088 T4 20.5993 0.0000 ceh32_T4 end1_T4 94.1594 4.5710 138.4832 14.9778 WBGene00011088_R07B7.4_R07B7.4_protein-coding exc: tbx37_T4 cnd1_T4
WBGene00008548 T2 20.5861 0.0219 end1_T2 nhr25_T2 71.0855 3.4531 96.4790 11.0474 WBGene00008548_F07A11.5_F07A11.5_protein-coding
WBGene00022307 T1 20.5835 0.0000 end1_T1 cnd1_T1 203.2191 9.8729 284.6302 23.0725 WBGene00022307_Y77E11A.2_Y77E11A.2_protein-coding
WBGene00001244 T2 20.5820 0.0099 pha4_T2 ceh32_T2 572.1809 27.8001 731.9389 15.2395 WBGene00001244_F41H10.8_elo-6_protein-coding exc: tbx37_T2
WBGene00045386 T4 20.5746 0.0061 cnd1_T4 nhr25_T4 201.0329 9.7709 16.0276 10.2937 WBGene00045386_C02B4.4_C02B4.4_protein-coding exc: ceh32_T4 tbx37_T4
WBGene00045379 T4 20.5713 0.0047 pha4_T4 end1_T4 453.5002 22.0453 621.4295 13.9690 WBGene00045379_C45B11.6_C45B11.6_protein-coding exc: tbx37_T4
WBGene00044534 T0 20.5690 0.0013 end1_T0 cnd1_T0 22.8442 1.1106 6.3775 41.4682 WBGene00044534_H23N18.6_H23N18.6_protein-coding
WBGene00007130 T1 20.5669 0.0300 end1_T1 nhr25_T1 394.2995 19.1715 408.2898 9.5090 WBGene00007130_B0272.4_B0272.4_protein-coding
WBGene00001000 T1 20.5549 0.0000 hlh1_T1 end1_T1 330.9123 16.0989 2006.1105 13.1298 WBGene00001000_C18A11.7_dim-1_protein-coding
WBGene00012626 T3 20.5447 0.0524 cnd1_T3 hlh1_T3 29.7446 1.4478 94.9422 9.9739 WBGene00012626_Y38H6C.14_Y38H6C.14_protein-coding exc: ceh32_T3 tbx37_T3
WBGene00219216 T3 20.5345 0.0016 end1_T3 ceh32_T3 20.3354 0.9903 10.7941 37.5057 WBGene00219216_K08D10.14_K08D10.14_protein-coding
WBGene00006814 T2 20.5264 0.0000 hlh1_T2 end1_T2 132.4378 6.4521 1620.7026 25.9008 WBGene00006814_B0496.3_unc-82_protein-coding
WBGene00008626 T4 20.5247 0.0005 ceh32_T4 pha4_T4 155.6735 7.5847 8.8897 10.1460 WBGene00008626_F09E8.8_F09E8.8_protein-coding exc: tbx37_T4 cnd1_T4
WBGene00019273 T4 20.5098 0.0305 end1_T4 ceh32_T4 9.3614 0.4564 13.2869 19.9996 WBGene00019273_H43E16.1_H43E16.1_protein-coding
WBGene00021503 T4 20.5095 0.2163 end1_T4 nhr25_T4 18.4259 0.8984 9.3455 17.7018 WBGene00021503_Y40D12A.2_Y40D12A.2_protein-coding
WBGene00018787 T1 20.5079 0.0318 ceh32_T1 nhr25_T1 2265.2556 110.4575 1834.5216 11.0521 WBGene00018787_F54A5.2_cutl-20_protein-coding exc: cnd1_T1 tbx37_T1
WBGene00002497 T4 20.5032 0.0000 hlh1_T4 pha4_T4 546.6492 26.6616 3211.0516 25.7310 WBGene00002497_F52H3.1_let-268_protein-coding
WBGene00019890 T1 20.5013 0.0004 end1_T1 pha4_T1 82.9087 4.0441 176.3159 21.9249 WBGene00019890_R05F9.6_R05F9.6_protein-coding
WBGene00008543 T4 20.4997 0.0885 cnd1_T4 hlh1_T4 332.9430 16.2414 166.8533 10.2236 WBGene00008543_F07A5.4_F07A5.4_protein-coding exc: ceh32_T4 tbx37_T4
WBGene00011675 T4 20.4987 0.0001 end1_T4 pha4_T4 6.1633 0.3007 12.4876 39.4872 WBGene00011675_T10B9.5_cyp-13A3_protein-coding
WBGene00010793 T4 20.4896 0.0000 end1_T4 ceh32_T4 332.1706 16.2117 131.9912 63.0731 WBGene00010793_LLC1.2_LLC1.2_protein-coding
WBGene00019018 T2 20.4891 0.0000 hlh1_T2 cnd1_T2 17.1956 0.8393 202.4874 32.5780 WBGene00019018_F57F10.1_abts-3_protein-coding
WBGene00009475 T3 20.4765 0.0000 hlh1_T3 ceh32_T3 132.8664 6.4887 108.4827 28.7329 WBGene00009475_F36F2.1_F36F2.1_protein-coding
WBGene00012834 T3 20.4654 0.0008 end1_T3 ceh32_T3 102.9465 5.0303 224.4708 23.3996 WBGene00012834_Y43F8C.13_Y43F8C.13_protein-coding
WBGene00006544 T3 20.4548 0.0006 tbx37_T3 end1_T3 33.6852 1.6468 108.1680 15.9836 WBGene00006544_ZK328.8_tbx-7_protein-coding exc: ceh32_T3 pha4_T3 cnd1_T3
WBGene00012225 T1 20.4518 0.0001 hlh1_T1 cnd1_T1 9.8438 0.4813 163.9517 34.8872 WBGene00012225_W03G11.3_W03G11.3_protein-coding
WBGene00002881 T1 20.4318 0.0000 hlh1_T1 nhr25_T1 33.8739 1.6579 168.9695 13.6700 WBGene00002881_C05D11.4_let-756_protein-coding
WBGene00004995 T2 20.4309 0.0000 hlh1_T2 nhr25_T2 1766.3220 86.4536 2442.3107 17.9934 WBGene00004995_C28C12.7_spp-10_protein-coding
WBGene00003375 T2 20.4259 0.0000 hlh1_T2 ceh32_T2 3656.8607 179.0306 3127.0035 33.2586 WBGene00003375_T04C9.4_mlp-1_protein-coding
WBGene00017334 T0 20.4252 0.0540 end1_T0 ceh32_T0 463.4102 22.6882 27.9300 21.3335 WBGene00017334_F10D2.8_F10D2.8_protein-coding
WBGene00044761 T4 20.4163 0.0196 end1_T4 ceh32_T4 95.7979 4.6922 47.7099 22.5232 WBGene00044761_Y82E9BR.23_Y82E9BR.23_protein-coding
WBGene00019057 T2 20.4115 0.0320 end1_T2 ceh32_T2 40.1825 1.9686 44.9536 28.2924 WBGene00019057_F58F9.3_F58F9.3_protein-coding
WBGene00007362 T1 20.3982 0.2134 end1_T1 nhr25_T1 25.2112 1.2360 60.2695 10.1204 WBGene00007362_C06B3.3_cyp-35C1_protein-coding
WBGene00006775 T2 20.3804 0.0002 ceh32_T2 end1_T2 279.4938 13.7138 414.9039 17.0815 WBGene00006775_F56A12.1_unc-39_protein-coding exc: tbx37_T2 cnd1_T2
WBGene00015141 T3 20.3745 0.0001 end1_T3 ceh32_T3 175.8139 8.6291 403.0685 31.5756 WBGene00015141_B0310.5_ugt-46_protein-coding
WBGene00008830 T4 20.3714 0.0010 end1_T4 pha4_T4 37.7501 1.8531 71.1942 27.1291 WBGene00008830_F14H3.11_nhr-176_protein-coding
WBGene00007743 T1 20.3702 0.0007 end1_T1 hlh1_T1 19.0881 0.9371 55.1130 16.6299 WBGene00007743_C26C6.9_C26C6.9_protein-coding
WBGene00017499 T4 20.3476 nan end1_T4 tbx37_T4 268.0953 13.1758 0.1604 1.3962 WBGene00017499_F15E11.13_pud-1.1_protein-coding
WBGene00044241 T1 20.3468 0.0001 end1_T1 ceh32_T1 36.1837 1.7783 31.1439 29.4056 WBGene00044241_C53D6.11_C53D6.11_protein-coding
WBGene00006873 T0 20.3445 0.0000 hlh1_T0 nhr25_T0 405.3001 19.9218 281.5884 14.9148 WBGene00006873_M142.4_vab-7_protein-coding
WBGene00002265 T1 20.3369 0.0195 hlh1_T1 pha4_T1 137.7489 6.7733 1248.7302 11.0239 WBGene00002265_F52H3.7_lec-2_protein-coding
WBGene00006603 T1 20.3262 0.0004 end1_T1 ceh32_T1 189.8434 9.3398 571.4406 26.4951 WBGene00006603_F19H8.1_tps-2_protein-coding
WBGene00012494 T4 20.3248 0.0169 end1_T4 pha4_T4 38.6625 1.9022 154.0266 20.8007 WBGene00012494_Y22F5A.1_nhr-232_protein-coding
WBGene00007455 T4 20.3192 0.0003 end1_T4 ceh32_T4 65.1417 3.2059 97.5285 26.7436 WBGene00007455_C08F11.8_ugt-22_protein-coding
WBGene00194689 T4 20.3189 0.7844 cnd1_T4 end1_T4 67.4965 3.3218 1.3445 6.1372 WBGene00194689_Y38H6C.24_Y38H6C.24_protein-coding exc: ceh32_T4 tbx37_T4
WBGene00001734 T4 20.3166 0.0014 ceh32_T4 hlh1_T4 10.6119 0.5223 35.0238 15.5730 WBGene00001734_ZK643.8_grl-25_protein-coding exc: tbx37_T4 cnd1_T4
WBGene00013904 T1 20.3147 0.0052 end1_T1 pha4_T1 6.2463 0.3075 19.6610 29.3525 WBGene00013904_ZC455.4_ugt-6_protein-coding
WBGene00018860 T2 20.3081 0.0000 end1_T2 hlh1_T2 129.1068 6.3574 359.8378 21.2347 WBGene00018860_F55A4.8_F55A4.8_protein-coding
WBGene00008830 T3 20.3071 0.0017 end1_T3 ceh32_T3 46.4721 2.2885 71.1942 23.1706 WBGene00008830_F14H3.11_nhr-176_protein-coding
WBGene00016875 T1 20.2921 0.0070 end1_T1 ceh32_T1 57.6704 2.8420 143.3105 16.9719 WBGene00016875_C52D10.1_C52D10.1_protein-coding
WBGene00018298 T4 20.2894 0.7342 cnd1_T4 pha4_T4 124.3289 6.1278 13.9237 5.1134 WBGene00018298_F41G3.1_F41G3.1_protein-coding exc: ceh32_T4 tbx37_T4
WBGene00008498 T3 20.2886 0.0001 end1_T3 ceh32_T3 31.3054 1.5430 31.3914 37.5485 WBGene00008498_F01D5.8_F01D5.8_protein-coding
WBGene00011327 T3 20.2876 0.5473 ceh32_T3 nhr25_T3 31.1747 1.5366 35.5007 7.1571 WBGene00011327_T01D3.2_hlh-34_protein-coding exc: tbx37_T3 cnd1_T3
WBGene00006436 T0 20.2874 0.0850 hlh1_T0 end1_T0 13.2531 0.6533 3930.2954 8.9630 WBGene00006436_W06H8.8_ttn-1_protein-coding
WBGene00008091 T4 20.2645 0.0002 end1_T4 pha4_T4 98.3605 4.8538 298.7238 28.2178 WBGene00008091_C44F1.1_C44F1.1_protein-coding
WBGene00016028 T3 20.2639 0.0317 ceh32_T3 hlh1_T3 50.4068 2.4875 22.2006 11.5780 WBGene00016028_C24A1.1_flp-24_protein-coding exc: tbx37_T3 cnd1_T3
WBGene00022180 T2 20.2619 0.0000 hlh1_T2 pha4_T2 335.9527 16.5805 2175.1866 26.9899 WBGene00022180_Y71H2AM.15_Y71H2AM.15_protein-coding
WBGene00015739 T3 20.2525 0.0002 end1_T3 pha4_T3 10.0627 0.4969 33.2000 31.8872 WBGene00015739_C13D9.9_ugt-7_protein-coding
WBGene00013531 T3 20.2515 0.0000 hlh1_T3 cnd1_T3 451.2796 22.2838 1838.0009 43.6711 WBGene00013531_Y73F8A.26_Y73F8A.26_protein-coding
WBGene00012152 T1 20.2505 0.0501 end1_T1 nhr25_T1 2706.9982 133.6758 227.0218 10.3968 WBGene00012152_VK10D6R.1_cnc-10_protein-coding
WBGene00018035 T2 20.2351 0.0425 end1_T2 ceh32_T2 22.9260 1.1330 49.5249 20.9254 WBGene00018035_F35C8.2_sek-4_protein-coding
WBGene00020393 T0 20.2344 0.0053 end1_T0 ceh32_T0 19.7252 0.9748 17.3043 26.3690 WBGene00020393_T10B5.7_T10B5.7_protein-coding
WBGene00012291 T3 20.2280 0.0000 hlh1_T3 pha4_T3 396.4548 19.5993 200.4062 33.0764 WBGene00012291_W06A7.2_W06A7.2_protein-coding
WBGene00003517 T0 20.2201 0.0003 nhr25_T0 cnd1_T0 10.7333 0.5308 113.8317 27.4048 WBGene00003517_F31F6.6_nac-1_protein-coding exc: tbx37_T0
WBGene00008654 T3 20.2177 0.0120 end1_T3 ceh32_T3 5.0482 0.2497 21.5319 24.8282 WBGene00008654_F10F2.2_F10F2.2_protein-coding
WBGene00018211 T0 20.2133 0.0193 end1_T0 nhr25_T0 2.6398 0.1306 13.0777 12.9805 WBGene00018211_F39G3.6_oac-24_protein-coding
WBGene00077701 T4 20.2089 0.0001 end1_T4 ceh32_T4 21.1758 1.0478 36.1776 32.0547 WBGene00077701_E01A2.10_poml-3_protein-coding
WBGene00018268 T0 20.2020 0.0231 nhr25_T0 hlh1_T0 19.4935 0.9649 60.9402 19.0564 WBGene00018268_F41C3.2_F41C3.2_protein-coding exc: tbx37_T0
WBGene00011052 T2 20.2020 0.0042 end1_T2 ceh32_T2 8.9659 0.4438 8.3044 81.7591 WBGene00011052_R06B9.1_arrd-11_protein-coding
WBGene00012202 T2 20.1823 0.0005 end1_T2 cnd1_T2 15.4407 0.7651 27.6896 18.0159 WBGene00012202_W02B12.4_W02B12.4_protein-coding
WBGene00010083 T3 20.1782 0.0060 end1_T3 ceh32_T3 52.8197 2.6177 296.8148 19.6580 WBGene00010083_F55B11.1_F55B11.1_protein-coding
WBGene00011002 T1 20.1779 0.0097 end1_T1 nhr25_T1 30.0344 1.4885 29.4685 10.1804 WBGene00011002_R04B5.3_nhr-205_protein-coding
WBGene00018295 T4 20.1727 0.5037 cnd1_T4 pha4_T4 4.2437 0.2104 2.6344 14.3892 WBGene00018295_F41E6.14_oac-29_protein-coding exc: ceh32_T4 tbx37_T4
WBGene00007508 T4 20.1724 0.0267 end1_T4 ceh32_T4 10.2147 0.5064 127.0531 23.4855 WBGene00007508_C10C5.4_C10C5.4_protein-coding
WBGene00000822 T1 20.1680 0.0001 hlh1_T1 cnd1_T1 58.6731 2.9092 1036.4767 25.7080 WBGene00000822_F40E10.3_csq-1_protein-coding
WBGene00001819 T3 20.1569 0.0000 end1_T3 ceh32_T3 94.4183 4.6842 193.6458 27.6794 WBGene00001819_ZK484.2_haf-9_protein-coding
WBGene00005931 T3 20.1478 0.0332 end1_T3 ceh32_T3 10.8344 0.5377 4.8820 23.2478 WBGene00005931_T06E6.3_fbxa-199_protein-coding
WBGene00001500 T4 20.1464 0.0066 end1_T4 ceh32_T4 29.1929 1.4490 10.2625 29.7066 WBGene00001500_C54F6.14_ftn-1_protein-coding
WBGene00011803 T4 20.1414 0.0095 end1_T4 ceh32_T4 80.2809 3.9859 212.3660 19.8695 WBGene00011803_T16G12.1_T16G12.1_protein-coding
WBGene00021491 T0 20.1346 0.0384 end1_T0 ceh32_T0 48.4423 2.4059 12.3507 21.4713 WBGene00021491_Y40B10A.6_comt-4_protein-coding
WBGene00001440 T4 20.1261 0.0025 cnd1_T4 hlh1_T4 273.3009 13.5794 271.0457 11.7507 WBGene00001440_F40H3.4_fkh-8_protein-coding exc: ceh32_T4 tbx37_T4
WBGene00013542 T3 20.1258 0.0000 hlh1_T3 cnd1_T3 145.8968 7.2493 352.6977 35.0409 WBGene00013542_Y75B8A.5_lron-12_protein-coding
WBGene00000981 T1 20.1157 0.0000 end1_T1 pha4_T1 166.3707 8.2707 180.5651 20.1675 WBGene00000981_C45B11.3_dhs-18_protein-coding
WBGene00010349 T4 20.1108 0.1694 cnd1_T4 hlh1_T4 93.4099 4.6448 44.3343 9.8618 WBGene00010349_H01G02.2_dyf-18_protein-coding exc: ceh32_T4 tbx37_T4
WBGene00018626 T3 20.1086 0.2502 cnd1_T3 hlh1_T3 6.0998 0.3033 5.3020 10.9322 WBGene00018626_F49D11.2_F49D11.2_protein-coding exc: ceh32_T3 tbx37_T3
WBGene00003877 T3 20.1047 0.0025 end1_T3 hlh1_T3 86.0568 4.2804 239.8367 15.2979 WBGene00003877_K04E7.2_pept-1_protein-coding
WBGene00001476 T3 20.0951 0.0081 end1_T3 hlh1_T3 38.5335 1.9176 76.9781 14.8460 WBGene00001476_K08C7.2_fmo-1_protein-coding
WBGene00008425 T4 20.0921 0.0194 end1_T4 ceh32_T4 20.3513 1.0129 7.0517 39.8937 WBGene00008425_D2045.8_D2045.8_protein-coding
WBGene00044135 T4 20.0787 0.6771 ceh32_T4 hlh1_T4 49.7627 2.4784 8.2756 9.4393 WBGene00044135_F08G12.11_F08G12.11_protein-coding exc: cnd1_T4 tbx37_T4
WBGene00010834 T2 20.0763 0.0001 hlh1_T2 cnd1_T2 34.6856 1.7277 340.0132 26.2036 WBGene00010834_M03B6.2_mct-3_protein-coding
WBGene00010774 T4 20.0746 0.0152 end1_T4 ceh32_T4 82.3317 4.1013 34.8878 22.9009 WBGene00010774_K11E4.2_K11E4.2_protein-coding
WBGene00008495 T3 20.0684 0.2521 end1_T3 tbx37_T3 16.2340 0.8089 6.4864 18.7213 WBGene00008495_F01D5.5_F01D5.5_protein-coding
WBGene00016875 T2 20.0627 0.0015 end1_T2 hlh1_T2 84.8808 4.2308 143.3105 13.8474 WBGene00016875_C52D10.1_C52D10.1_protein-coding
WBGene00007807 T0 20.0573 0.0104 end1_T0 pha4_T0 8.2976 0.4137 49.1979 32.7796 WBGene00007807_C29F3.7_C29F3.7_protein-coding
WBGene00009031 T2 20.0404 0.0006 hlh1_T2 end1_T2 9.4673 0.4724 33.7892 30.1591 WBGene00009031_F21H7.5_F21H7.5_protein-coding
WBGene00019717 T3 20.0388 0.0039 end1_T3 ceh32_T3 57.3230 2.8606 30.7655 25.2989 WBGene00019717_M01H9.1_trx-3_protein-coding
WBGene00007883 T3 20.0285 0.2026 cnd1_T3 hlh1_T3 350.8982 17.5199 122.1759 7.5227 WBGene00007883_C33A12.4_C33A12.4_protein-coding exc: ceh32_T3 tbx37_T3
WBGene00021981 T3 20.0264 0.0000 hlh1_T3 pha4_T3 47.3391 2.3638 234.4214 39.7588 WBGene00021981_Y58G8A.1_lgc-26_protein-coding
WBGene00017923 T3 20.0228 0.0000 hlh1_T3 ceh32_T3 72.8056 3.6361 222.1176 27.8782 WBGene00017923_F29B9.8_F29B9.8_protein-coding
WBGene00020865 T1 20.0135 0.0017 end1_T1 ceh32_T1 88.7951 4.4368 62.4628 18.7205 WBGene00020865_T27E4.7_T27E4.7_protein-coding
WBGene00019404 T2 20.0097 0.0046 end1_T2 ceh32_T2 15.1566 0.7575 54.8324 18.5129 WBGene00019404_K05B2.4_K05B2.4_protein-coding
WBGene00000044 T0 20.0077 0.0145 end1_T0 pha4_T0 6.7395 0.3368 7.0502 26.5391 WBGene00000044_K03F8.2_acr-5_protein-coding
WBGene00008677 T1 20.0016 0.0000 nhr25_T1 ceh32_T1 15.7929 0.7896 23.0338 32.5849 WBGene00008677_F11A5.9_F11A5.9_protein-coding exc: tbx37_T1
WBGene00017322 T2 19.9953 0.0465 end1_T2 ceh32_T2 11.0798 0.5541 35.8773 17.5169 WBGene00017322_F09G8.8_clec-160_protein-coding
WBGene00006983 T1 19.9729 0.0000 hlh1_T1 cnd1_T1 64.1792 3.2133 119.5127 26.1821 WBGene00006983_T03G11.8_zig-6_protein-coding
WBGene00003410 T2 19.9721 0.0025 end1_T2 ceh32_T2 114.2870 5.7223 603.0834 15.9255 WBGene00003410_F21G4.2_mrp-4_protein-coding
WBGene00023504 T1 19.9650 0.0715 pha4_T1 cnd1_T1 217.3586 10.8870 234.4631 16.5377 WBGene00023504_F26F2.8_F26F2.8_protein-coding exc: tbx37_T1
WBGene00008044 T1 19.9578 0.0191 end1_T1 hlh1_T1 7.4252 0.3720 17.5278 22.0279 WBGene00008044_C40H1.9_C40H1.9_protein-coding
WBGene00007904 T3 19.9531 0.0000 end1_T3 ceh32_T3 261.0206 13.0817 1769.0173 22.9877 WBGene00007904_C33G3.4_C33G3.4_protein-coding
WBGene00000107 T2 19.9508 0.0000 end1_T2 hlh1_T2 469.3812 23.5270 1024.8061 13.0948 WBGene00000107_F54D8.3_alh-1_protein-coding
WBGene00021860 T0 19.9441 1.0000 end1_T0 pha4_T0 8.9192 0.4472 2.5972 5.8645 WBGene00021860_Y54F10BM.5_fbxa-9_protein-coding
WBGene00009863 T1 19.9419 0.0000 hlh1_T1 end1_T1 102.3924 5.1345 167.9596 19.4092 WBGene00009863_F49B2.3_F49B2.3_protein-coding
WBGene00011020 T3 19.9355 0.2373 cnd1_T3 hlh1_T3 10.3407 0.5187 16.9815 8.9082 WBGene00011020_R05A10.3_R05A10.3_protein-coding exc: ceh32_T3 tbx37_T3
WBGene00006844 T3 19.9355 0.0000 hlh1_T3 ceh32_T3 806.8387 40.4724 2233.8682 28.8618 WBGene00006844_D1081.2_unc-120_protein-coding
WBGene00022562 T1 19.9345 0.0166 end1_T1 pha4_T1 47.0304 2.3593 62.9992 19.9424 WBGene00022562_ZC204.12_ZC204.12_protein-coding
WBGene00008252 T0 19.9244 0.0011 nhr25_T0 end1_T0 22.0838 1.1084 104.5817 21.3347 WBGene00008252_C51E3.6_C51E3.6_protein-coding exc: tbx37_T0
WBGene00019869 T4 19.9190 0.0000 end1_T4 pha4_T4 22.8433 1.1468 50.9883 25.3778 WBGene00019869_R04E5.2_R04E5.2_protein-coding
WBGene00019493 T4 19.9162 0.0002 end1_T4 ceh32_T4 39.9457 2.0057 181.2167 23.0902 WBGene00019493_K07E3.7_catp-5_protein-coding
WBGene00020256 T3 19.9118 0.0002 end1_T3 ceh32_T3 41.7474 2.0966 51.3339 30.4440 WBGene00020256_T05C3.6_T05C3.6_protein-coding
WBGene00044697 T1 19.9072 0.3529 end1_T1 ceh32_T1 8.5216 0.4281 6.0926 14.3097 WBGene00044697_K05F6.11_poml-4_protein-coding
WBGene00003738 T0 19.9024 0.0000 hlh1_T0 end1_T0 914.0233 45.9254 16303.1331 19.1316 WBGene00003738_F54F3.1_nid-1_protein-coding
WBGene00008568 T3 19.8981 0.0016 pha4_T3 hlh1_T3 11.4474 0.5753 14.8010 9.9181 WBGene00008568_F08A8.5_F08A8.5_protein-coding exc: tbx37_T3
WBGene00009031 T4 19.8942 0.0003 hlh1_T4 ceh32_T4 39.0987 1.9653 33.7892 30.8776 WBGene00009031_F21H7.5_F21H7.5_protein-coding
WBGene00005215 T2 19.8883 0.0414 end1_T2 ceh32_T2 7.8619 0.3953 6.6362 51.4381 WBGene00005215_R05D8.6_srg-58_protein-coding
WBGene00000463 T1 19.8820 0.0124 ceh32_T1 nhr25_T1 2349.9342 118.1942 2952.7010 11.6741 WBGene00000463_C28A5.4_ceh-43_protein-coding exc: tbx37_T1 cnd1_T1
WBGene00016875 T3 19.8770 0.0003 end1_T3 ceh32_T3 138.3148 6.9585 143.3105 24.9489 WBGene00016875_C52D10.1_C52D10.1_protein-coding
WBGene00000431 T0 19.8746 0.0004 cnd1_T0 hlh1_T0 47.8701 2.4086 144.5839 16.6279 WBGene00000431_K02B12.1_ceh-6_protein-coding exc: tbx37_T0 ceh32_T0
WBGene00018353 T1 19.8666 0.0050 end1_T1 pha4_T1 5.7064 0.2872 8.7127 25.5530 WBGene00018353_F42G2.4_fbxa-182_protein-coding
WBGene00022194 T3 19.8665 0.0000 hlh1_T3 ceh32_T3 296.0375 14.9013 79.6170 30.6789 WBGene00022194_Y71H2B.4_Y71H2B.4_protein-coding
WBGene00019182 T1 19.8620 0.0028 end1_T1 nhr25_T1 106.4481 5.3594 64.8740 11.7690 WBGene00019182_H10E21.1_H10E21.1_protein-coding
WBGene00006984 T3 19.8609 0.0000 hlh1_T3 ceh32_T3 170.3630 8.5778 293.4097 9.5323 WBGene00006984_F54D7.4_zig-7_protein-coding
WBGene00011019 T3 19.8480 0.4663 cnd1_T3 hlh1_T3 17.9657 0.9052 10.8779 9.0881 WBGene00011019_R05A10.2_R05A10.2_protein-coding exc: ceh32_T3 tbx37_T3
WBGene00017427 T2 19.8403 0.0206 end1_T2 hlh1_T2 75.2713 3.7939 110.4271 12.2779 WBGene00017427_F13D11.1_acp-5_protein-coding
WBGene00013872 T1 19.8375 0.0018 hlh1_T1 cnd1_T1 22.2907 1.1237 660.2724 22.3970 WBGene00013872_ZC374.2_ZC374.2_protein-coding
WBGene00016033 T1 19.8297 0.0000 hlh1_T1 cnd1_T1 244.8537 12.3478 641.9629 37.7195 WBGene00016033_C24A3.2_C24A3.2_protein-coding
WBGene00007345 T2 19.8230 0.0419 ceh32_T2 nhr25_T2 51.8632 2.6163 14.6197 11.9458 WBGene00007345_C05E7.3_C05E7.3_protein-coding exc: cnd1_T2 tbx37_T2
WBGene00014666 T4 19.8228 0.0111 end1_T4 ceh32_T4 16.4187 0.8283 19.7256 30.1665 WBGene00014666_C05D12.3_C05D12.3_protein-coding
WBGene00021156 T3 19.8213 0.0442 cnd1_T3 pha4_T3 9.6839 0.4886 6.1589 67.3814 WBGene00021156_Y4C6B.2_Y4C6B.2_protein-coding exc: ceh32_T3 tbx37_T3
WBGene00015602 T3 19.8154 0.0921 end1_T3 ceh32_T3 12.0829 0.6098 8.1714 23.9377 WBGene00015602_C08E3.10_fbxa-158_protein-coding
WBGene00009431 T3 19.8130 0.0001 end1_T3 pha4_T3 14.3072 0.7221 17.7744 57.9134 WBGene00009431_F35E12.7_dct-17_protein-coding
WBGene00008101 T4 19.8115 0.0079 end1_T4 pha4_T4 27.8111 1.4038 33.5250 25.8765 WBGene00008101_C44H9.6_C44H9.6_protein-coding
WBGene00000651 T4 19.8098 0.5983 cnd1_T4 nhr25_T4 74.1688 3.7441 13.1657 10.8214 WBGene00000651_K03H9.2_col-75_protein-coding exc: tbx37_T4 ceh32_T4
WBGene00020075 T3 19.7984 0.0473 end1_T3 ceh32_T3 28.5158 1.4403 26.7134 20.7908 WBGene00020075_R52.3_math-35_protein-coding
WBGene00044603 T3 19.7887 0.1399 ceh32_T3 pha4_T3 13.9029 0.7026 8.2383 18.7916 WBGene00044603_F26A1.15_acbp-7_protein-coding exc: tbx37_T3 cnd1_T3
WBGene00009291 T4 19.7841 0.0000 hlh1_T4 cnd1_T4 129.5844 6.5499 165.7013 19.6072 WBGene00009291_F31D4.4_clec-264_protein-coding
WBGene00003410 T1 19.7798 0.0048 end1_T1 ceh32_T1 142.8499 7.2220 603.0834 14.3645 WBGene00003410_F21G4.2_mrp-4_protein-coding
WBGene00000981 T2 19.7791 0.0006 end1_T2 nhr25_T2 180.6680 9.1343 180.5651 12.1054 WBGene00000981_C45B11.3_dhs-18_protein-coding
WBGene00013560 T2 19.7669 0.0074 end1_T2 nhr25_T2 368.6483 18.6498 291.5526 10.6468 WBGene00013560_Y75B8A.29_zip-12_protein-coding
WBGene00020106 T1 19.7668 0.0000 hlh1_T1 end1_T1 29.3038 1.4825 130.2345 20.1111 WBGene00020106_R151.1_R151.1_protein-coding
WBGene00007945 T4 19.7647 0.0000 end1_T4 pha4_T4 51.5256 2.6070 25.9034 27.1275 WBGene00007945_C34F6.11_C34F6.11_protein-coding
WBGene00013329 T3 19.7632 0.0001 hlh1_T3 ceh32_T3 24.8841 1.2591 16.3255 48.6405 WBGene00013329_Y57G11C.40_Y57G11C.40_protein-coding
WBGene00018036 T3 19.7599 0.0383 end1_T3 ceh32_T3 8.9301 0.4519 8.6486 24.9034 WBGene00018036_F35C8.5_F35C8.5_protein-coding
WBGene00020520 T4 19.7559 0.1567 end1_T4 pha4_T4 9.4021 0.4759 9.1772 18.9828 WBGene00020520_T15B7.8_T15B7.8_protein-coding
WBGene00003943 T3 19.7550 0.0007 end1_T3 ceh32_T3 40.6983 2.0602 107.5863 21.9721 WBGene00003943_K09C8.1_pbo-4_protein-coding
WBGene00011938 T3 19.7495 0.0001 end1_T3 ceh32_T3 303.5015 15.3675 1027.9509 21.0057 WBGene00011938_T22H6.2_alh-13_protein-coding
WBGene00023407 T4 19.7485 0.0006 hlh1_T4 nhr25_T4 89.2331 4.5185 44.9229 21.8474 WBGene00023407_F56D1.6_cex-1_protein-coding
WBGene00022873 T2 19.7438 0.0189 end1_T2 ceh32_T2 10.0661 0.5098 9.5826 39.0422 WBGene00022873_ZK1240.9_ZK1240.9_protein-coding
WBGene00008568 T4 19.7438 0.0004 pha4_T4 ceh32_T4 18.8794 0.9562 14.8010 24.1827 WBGene00008568_F08A8.5_F08A8.5_protein-coding exc: tbx37_T4
WBGene00001735 T2 19.7161 0.0080 end1_T2 pha4_T2 16.8064 0.8524 7.9012 29.8808 WBGene00001735_K02D7.6_grl-26_protein-coding
WBGene00019234 T1 19.7127 0.0264 end1_T1 ceh32_T1 11.0919 0.5627 16.5161 23.6231 WBGene00019234_H23N18.3_ugt-8_protein-coding
WBGene00008716 T4 19.7115 nan cnd1_T4 hlh1_T4 5.5949 0.2838 1.0242 6.8019 WBGene00008716_F11F1.4_F11F1.4_protein-coding exc: ceh32_T4 tbx37_T4
WBGene00012535 T0 19.7114 0.0000 end1_T0 nhr25_T0 23.6399 1.1993 23.3497 16.7592 WBGene00012535_Y37A1A.2_Y37A1A.2_protein-coding
WBGene00008654 T4 19.7084 0.0064 end1_T4 cnd1_T4 11.4704 0.5820 21.5319 25.7659 WBGene00008654_F10F2.2_F10F2.2_protein-coding
WBGene00011938 T0 19.7073 0.0008 end1_T0 nhr25_T0 586.8896 29.7804 1027.9509 15.6015 WBGene00011938_T22H6.2_alh-13_protein-coding
WBGene00000069 T4 19.6985 0.0536 ceh32_T4 hlh1_T4 26.7112 1.3560 63.6494 12.0199 WBGene00000069_C10F3.3_acy-2_protein-coding exc: tbx37_T4 cnd1_T4
WBGene00001711 T4 19.6971 0.0854 cnd1_T4 nhr25_T4 64.1952 3.2591 24.6495 12.6434 WBGene00001711_T16G1.8_grl-2_protein-coding exc: ceh32_T4 tbx37_T4
WBGene00007558 T2 19.6927 0.0017 end1_T2 pha4_T2 53.8666 2.7354 42.6405 37.3694 WBGene00007558_C14A4.7_C14A4.7_protein-coding
WBGene00021396 T1 19.6833 0.0961 ceh32_T1 nhr25_T1 138.1331 7.0178 597.9198 9.8568 WBGene00021396_Y38C1AA.5_cutl-24_protein-coding exc: cnd1_T1 tbx37_T1
WBGene00000302 T4 19.6830 0.0000 end1_T4 ceh32_T4 127.1257 6.4587 66.4682 52.8618 WBGene00000302_C56A3.7_cav-2_protein-coding
WBGene00003526 T0 19.6771 0.0338 end1_T0 ceh32_T0 54.3799 2.7636 51.2182 17.8570 WBGene00003526_C07D10.4_nas-7_protein-coding
WBGene00015085 T4 19.6696 0.0012 end1_T4 ceh32_T4 10.8108 0.5496 39.6136 27.2039 WBGene00015085_B0244.10_B0244.10_protein-coding
WBGene00021031 T0 19.6684 0.0021 pha4_T0 hlh1_T0 347.8992 17.6882 47.4596 14.5545 WBGene00021031_W04H10.2_W04H10.2_protein-coding exc: tbx37_T0
WBGene00011587 T1 19.6650 0.0059 end1_T1 pha4_T1 6.2132 0.3160 52.8207 23.0431 WBGene00011587_T07F10.1_T07F10.1_protein-coding
WBGene00010831 T2 19.6614 0.0607 end1_T2 hlh1_T2 18.0821 0.9197 31.2926 13.3832 WBGene00010831_M02G9.2_M02G9.2_protein-coding
WBGene00004372 T1 19.6471 0.0491 cnd1_T1 nhr25_T1 381.7090 19.4282 492.3910 10.1618 WBGene00004372_C36F7.4_rig-5_protein-coding exc: ceh32_T1 tbx37_T1
WBGene00011494 T4 19.6368 0.1282 end1_T4 hlh1_T4 19.9136 1.0141 8.3734 14.5512 WBGene00011494_T05F1.9_T05F1.9_protein-coding
WBGene00003233 T3 19.6237 0.0115 end1_T3 ceh32_T3 9.4093 0.4795 34.5505 22.8511 WBGene00003233_F45H11.4_mgl-2_protein-coding
WBGene00044079 T2 19.6229 0.0005 hlh1_T2 ceh32_T2 55.6685 2.8369 1046.1451 28.4267 WBGene00044079_C34E11.3_tag-241_protein-coding
WBGene00019682 T4 19.6086 0.0194 end1_T4 ceh32_T4 42.4837 2.1666 33.2293 26.7915 WBGene00019682_K12H4.7_K12H4.7_protein-coding
WBGene00010660 T3 19.6047 0.0000 end1_T3 cnd1_T3 20.0798 1.0242 33.1378 57.0339 WBGene00010660_K08D8.6_K08D8.6_protein-coding
WBGene00017610 T4 19.6010 nan ceh32_T4 hlh1_T4 5.0819 0.2593 0.8779 1.9775 WBGene00017610_F19G12.2_F19G12.2_protein-coding exc: tbx37_T4 cnd1_T4
WBGene00018299 T4 19.5949 0.1359 pha4_T4 end1_T4 92.8996 4.7410 26.1145 12.8802 WBGene00018299_F41G3.2_F41G3.2_protein-coding exc: tbx37_T4
WBGene00009259 T3 19.5790 0.0097 end1_T3 hlh1_T3 83.0941 4.2440 234.3518 14.3321 WBGene00009259_F29G6.3_hpo-34_protein-coding
WBGene00021590 T1 19.5705 0.0005 end1_T1 ceh32_T1 15.7649 0.8055 33.6604 34.9946 WBGene00021590_Y46D2A.2_Y46D2A.2_protein-coding
WBGene00000776 T0 19.5688 0.0011 end1_T0 nhr25_T0 1002.4787 51.2283 2798.7422 14.5602 WBGene00000776_T03E6.7_cpl-1_protein-coding
WBGene00007932 T4 19.5669 0.0201 end1_T4 hlh1_T4 96.3065 4.9219 22.5274 14.7448 WBGene00007932_C34D1.5_zip-5_protein-coding
WBGene00013962 T4 19.5653 0.0501 cnd1_T4 hlh1_T4 1263.2153 64.5641 1559.3929 10.2863 WBGene00013962_ZK287.1_ZK287.1_protein-coding exc: ceh32_T4 tbx37_T4
WBGene00009018 T2 19.5639 0.0000 hlh1_T2 ceh32_T2 49.7496 2.5429 124.8726 65.9792 WBGene00009018_F21D9.4_F21D9.4_protein-coding
WBGene00012473 T4 19.5530 0.0119 cnd1_T4 end1_T4 68.0858 3.4821 33.4694 13.0141 WBGene00012473_Y17G7B.22_Y17G7B.22_protein-coding exc: ceh32_T4 tbx37_T4
WBGene00007185 T3 19.5495 0.0000 end1_T3 ceh32_T3 390.4422 19.9720 52.8159 31.3486 WBGene00007185_B0464.3_nlp-36_protein-coding
WBGene00006778 T3 19.5481 0.1485 cnd1_T3 hlh1_T3 521.9426 26.7005 318.2158 9.0708 WBGene00006778_F58E6.10_unc-42_protein-coding exc: ceh32_T3 tbx37_T3
WBGene00010308 T1 19.5443 0.0000 end1_T1 pha4_T1 454.4853 23.2541 503.5005 22.7172 WBGene00010308_F59B2.3_F59B2.3_protein-coding
WBGene00045412 T4 19.5380 0.3027 end1_T4 ceh32_T4 30.3765 1.5547 8.3539 17.6128 WBGene00045412_C25F9.12_C25F9.12_protein-coding
WBGene00020760 T1 19.5301 0.1770 end1_T1 pha4_T1 22.5309 1.1537 9.9412 13.3467 WBGene00020760_T24C4.4_T24C4.4_protein-coding
WBGene00012473 T3 19.5226 0.0247 cnd1_T3 pha4_T3 56.9759 2.9185 33.4694 13.6222 WBGene00012473_Y17G7B.22_Y17G7B.22_protein-coding exc: ceh32_T3 tbx37_T3
WBGene00021895 T4 19.5221 0.0033 end1_T4 ceh32_T4 79.5985 4.0774 22.7685 26.3902 WBGene00021895_Y54G2A.33_clec-84_protein-coding
WBGene00010994 T3 19.5116 0.0000 hlh1_T3 ceh32_T3 46.6357 2.3902 226.8799 34.5660 WBGene00010994_R03E1.3_lgc-25_protein-coding
WBGene00007513 T3 19.5074 0.0007 end1_T3 ceh32_T3 83.7033 4.2908 384.2933 22.6021 WBGene00007513_C10C6.5_wht-2_protein-coding
WBGene00009741 T1 19.5059 0.0014 end1_T1 ceh32_T1 295.9539 15.1725 138.8887 15.9812 WBGene00009741_F45H10.4_drr-1_protein-coding
WBGene00013195 T3 19.5043 0.0883 tbx37_T3 nhr25_T3 6.7083 0.3439 10.7668 11.1971 WBGene00013195_Y54E2A.10_Y54E2A.10_protein-coding exc: ceh32_T3 cnd1_T3 pha4_T3
WBGene00009768 T2 19.5023 0.0040 cnd1_T2 end1_T2 25.9798 1.3321 19.8024 12.2567 WBGene00009768_F46B6.2_F46B6.2_protein-coding exc: ceh32_T2 tbx37_T2
WBGene00021404 T1 19.4960 nan end1_T1 cnd1_T1 5.1050 0.2619 0.5906 1.6427 WBGene00021404_Y38C1AB.2_trpl-3_protein-coding
WBGene00020579 T4 19.4956 0.0902 end1_T4 hlh1_T4 39.2750 2.0146 45.5874 13.1078 WBGene00020579_T19D12.4_T19D12.4_protein-coding
WBGene00022413 T2 19.4868 0.0191 end1_T2 ceh32_T2 3.6772 0.1887 35.4763 19.1109 WBGene00022413_Y102A11A.3_Y102A11A.3_protein-coding
WBGene00014000 T1 19.4815 0.0121 end1_T1 nhr25_T1 876.3964 44.9862 784.4033 10.3393 WBGene00014000_ZK550.6_ZK550.6_protein-coding
WBGene00012328 T2 19.4798 0.0479 ceh32_T2 hlh1_T2 15.3371 0.7873 19.2295 18.0187 WBGene00012328_W07G1.1_W07G1.1_protein-coding exc: cnd1_T2 tbx37_T2
WBGene00020075 T4 19.4795 0.0843 end1_T4 pha4_T4 31.9120 1.6382 26.7134 19.5907 WBGene00020075_R52.3_math-35_protein-coding
WBGene00164972 T3 19.4794 0.0299 end1_T3 pha4_T3 17.1921 0.8826 9.7202 33.0368 WBGene00164972_T21E8.7_T21E8.7_protein-coding
WBGene00006696 T2 19.4660 0.0000 end1_T2 cnd1_T2 35.6466 1.8312 34.9495 23.1264 WBGene00006696_Y39B6A.19_twk-46_protein-coding
WBGene00020012 T2 19.4659 0.0000 hlh1_T2 cnd1_T2 71.1276 3.6540 756.4412 25.0302 WBGene00020012_R11G1.6_R11G1.6_protein-coding
WBGene00012424 T3 19.4621 0.0490 cnd1_T3 nhr25_T3 43.6899 2.2449 5.4624 20.4793 WBGene00012424_Y10G11A.2_dlc-3_protein-coding exc: ceh32_T3 tbx37_T3
WBGene00016647 T3 19.4579 nan end1_T3 pha4_T3 10.3473 0.5318 0.0000 nan WBGene00016647_C44C8.2_fbxc-4_protein-coding
WBGene00019519 T0 19.4577 0.0000 end1_T0 hlh1_T0 40.7615 2.0949 78.6399 17.6464 WBGene00019519_K08B5.2_K08B5.2_protein-coding
WBGene00018352 T1 19.4535 0.0295 cnd1_T1 hlh1_T1 88.9231 4.5711 304.2945 12.0485 WBGene00018352_F42G2.3_fbxc-20_protein-coding exc: tbx37_T1 ceh32_T1
WBGene00013322 T1 19.4516 0.1251 cnd1_T1 end1_T1 2.7850 0.1432 41.3224 10.6516 WBGene00013322_Y57G11C.32_Y57G11C.32_protein-coding exc: ceh32_T1 tbx37_T1
WBGene00000779 T4 19.4396 0.0000 hlh1_T4 ceh32_T4 2404.9837 123.7157 1606.0732 34.3642 WBGene00000779_F28H1.2_cpn-3_protein-coding
WBGene00013149 T3 19.4369 0.0000 end1_T3 ceh32_T3 52.4708 2.6995 66.9224 27.5101 WBGene00013149_Y53F4B.1_Y53F4B.1_protein-coding
WBGene00007695 T4 19.4326 0.0085 end1_T4 ceh32_T4 28.9879 1.4917 28.6487 21.9489 WBGene00007695_C23H4.7_C23H4.7_protein-coding
WBGene00019022 T2 19.4204 0.0077 end1_T2 nhr25_T2 191.6380 9.8678 169.0738 10.5396 WBGene00019022_F58A6.1_F58A6.1_protein-coding
WBGene00001127 T0 19.4197 0.0016 end1_T0 pha4_T0 15.9353 0.8206 30.5621 21.3502 WBGene00001127_C02H7.1_dyf-11_protein-coding
WBGene00014051 T1 19.4182 0.0000 hlh1_T1 end1_T1 88.3720 4.5510 1031.4355 27.1838 WBGene00014051_ZK669.1_spv-1_protein-coding
WBGene00020865 T0 19.4110 0.0010 end1_T0 ceh32_T0 50.8212 2.6182 62.4628 22.1411 WBGene00020865_T27E4.7_T27E4.7_protein-coding
WBGene00018645 T3 19.4068 0.0098 end1_T3 ceh32_T3 60.5287 3.1189 13.3362 65.5487 WBGene00018645_F49F1.5_F49F1.5_protein-coding
WBGene00002497 T3 19.4040 0.0000 hlh1_T3 pha4_T3 670.2591 34.5423 3211.0516 29.1437 WBGene00002497_F52H3.1_let-268_protein-coding
WBGene00009018 T4 19.4036 0.0000 hlh1_T4 ceh32_T4 120.7300 6.2220 124.8726 39.9502 WBGene00009018_F21D9.4_F21D9.4_protein-coding
WBGene00003369 T3 19.4035 0.0000 hlh1_T3 ceh32_T3 1213.7838 62.5547 2354.2377 28.2915 WBGene00003369_C36E6.3_mlc-1_protein-coding
WBGene00021340 T2 19.3940 0.0000 end1_T2 hlh1_T2 82.9386 4.2765 52.7627 14.0580 WBGene00021340_Y34F4.5_Y34F4.5_protein-coding
WBGene00044079 T4 19.3919 0.0005 hlh1_T4 ceh32_T4 328.6667 16.9486 1046.1451 27.0705 WBGene00044079_C34E11.3_tag-241_protein-coding
WBGene00018373 T2 19.3904 0.0003 ceh32_T2 end1_T2 67.0066 3.4557 77.6480 16.3351 WBGene00018373_F43B10.1_F43B10.1_protein-coding exc: cnd1_T2 tbx37_T2
WBGene00044696 T3 19.3828 0.0777 end1_T3 ceh32_T3 15.4188 0.7955 5.3208 24.0272 WBGene00044696_F52E1.14_F52E1.14_protein-coding
WBGene00007607 T1 19.3825 0.0141 end1_T1 pha4_T1 12.3334 0.6363 18.7503 29.3266 WBGene00007607_C15C8.5_C15C8.5_protein-coding
WBGene00007894 T0 19.3759 0.0023 end1_T0 pha4_T0 8.8645 0.4575 8.3673 43.2253 WBGene00007894_C33D3.3_C33D3.3_protein-coding
WBGene00001754 T1 19.3688 0.0081 end1_T1 ceh32_T1 10.7099 0.5529 10.7574 53.2331 WBGene00001754_F11G11.3_gst-6_protein-coding
WBGene00011427 T2 19.3683 0.1031 end1_T2 hlh1_T2 226.1225 11.6749 236.7208 11.4308 WBGene00011427_T04C12.1_T04C12.1_protein-coding
WBGene00017909 T0 19.3584 0.0002 hlh1_T0 ceh32_T0 23.1403 1.1954 148.1800 80.2190 WBGene00017909_F28H1.4_F28H1.4_protein-coding
WBGene00003786 T2 19.3575 0.0098 end1_T2 ceh32_T2 116.5236 6.0196 1006.8923 15.7806 WBGene00003786_VC5.3_npa-1_protein-coding
WBGene00002041 T3 19.3521 0.0042 end1_T3 ceh32_T3 12.3204 0.6366 38.5833 23.1839 WBGene00002041_Y66H1A.6_hum-8_protein-coding
WBGene00007271 T4 19.3497 0.0000 cnd1_T4 hlh1_T4 473.8301 24.4877 579.1416 60.6791 WBGene00007271_C03C10.5_C03C10.5_protein-coding exc: ceh32_T4 tbx37_T4
WBGene00006486 T3 19.3414 0.0000 hlh1_T3 ceh32_T3 12.2393 0.6328 39.0510 43.1047 WBGene00006486_T11F9.2_tag-140_protein-coding
WBGene00022018 T1 19.3353 0.0258 pha4_T1 ceh32_T1 33.9686 1.7568 21.0603 19.5940 WBGene00022018_Y61A9LA.7_Y61A9LA.7_protein-coding exc: tbx37_T1
WBGene00017537 T2 19.3350 0.0000 end1_T2 ceh32_T2 96.6059 4.9964 206.3351 13.3421 WBGene00017537_F17A9.5_F17A9.5_protein-coding
WBGene00022465 T2 19.3346 0.0307 ceh32_T2 end1_T2 400.3449 20.7062 73.5219 15.8022 WBGene00022465_Y110A7A.20_ift-20_protein-coding exc: cnd1_T2 tbx37_T2
WBGene00003555 T2 19.3301 0.0000 hlh1_T2 end1_T2 51.9132 2.6856 393.6767 21.4018 WBGene00003555_F38E9.2_nas-39_protein-coding
WBGene00008296 T1 19.3195 0.0136 end1_T1 ceh32_T1 14.6664 0.7591 36.4962 29.0993 WBGene00008296_C54D10.1_cdr-2_protein-coding
WBGene00017591 T3 19.3060 0.1848 end1_T3 hlh1_T3 140.3221 7.2683 125.2060 10.4230 WBGene00017591_F19C7.1_F19C7.1_protein-coding
WBGene00002026 T4 19.2821 0.0334 hlh1_T4 end1_T4 106.6674 5.5319 150.4568 17.2151 WBGene00002026_C12C8.1_hsp-70_protein-coding
WBGene00019978 T1 19.2787 0.0042 end1_T1 pha4_T1 20.7079 1.0741 20.2551 21.3614 WBGene00019978_R09B5.6_hacd-1_protein-coding
WBGene00020359 T4 19.2740 0.0030 end1_T4 ceh32_T4 18.6943 0.9699 9.6978 33.8847 WBGene00020359_T08E11.3_math-40_protein-coding
WBGene00000713 T0 19.2730 0.3403 end1_T0 pha4_T0 20.4747 1.0624 9.2320 16.7751 WBGene00000713_F26F12.1_col-140_protein-coding
WBGene00016633 T4 19.2698 0.0272 ceh32_T4 hlh1_T4 285.3756 14.8095 124.5418 14.1237 WBGene00016633_C44B11.1_C44B11.1_protein-coding exc: cnd1_T4 tbx37_T4
WBGene00018351 T3 19.2610 0.0000 end1_T3 cnd1_T3 48.8586 2.5367 93.4838 25.0155 WBGene00018351_F42G2.2_F42G2.2_protein-coding
WBGene00011677 T1 19.2399 0.0308 end1_T1 nhr25_T1 17.5022 0.9097 26.9627 10.2735 WBGene00011677_T10B9.8_cyp-13A1_protein-coding
WBGene00001961 T2 19.2396 0.0800 cnd1_T2 end1_T2 37.2087 1.9340 21.0573 15.9811 WBGene00001961_F38C2.2_hlh-17_protein-coding exc: ceh32_T2 tbx37_T2
WBGene00016648 T3 19.2295 nan end1_T3 pha4_T3 10.2645 0.5338 0.0000 nan WBGene00016648_C44C8.3_fbxc-2_protein-coding
WBGene00006766 T3 19.2268 0.0197 cnd1_T3 hlh1_T3 137.3785 7.1452 86.9977 10.6142 WBGene00006766_B0564.10_unc-30_protein-coding exc: ceh32_T3 tbx37_T3
WBGene00008490 T2 19.2092 0.0312 end1_T2 ceh32_T2 8.6306 0.4493 7.1578 35.9863 WBGene00008490_F01D4.8_F01D4.8_protein-coding
WBGene00044774 T2 19.2057 0.0000 hlh1_T2 cnd1_T2 40.7958 2.1242 25.0196 52.3123 WBGene00044774_F16B3.3_F16B3.3_protein-coding
WBGene00001465 T2 19.1959 0.0113 end1_T2 ceh32_T2 10.4358 0.5436 26.3859 23.7368 WBGene00001465_F02D10.5_flr-1_protein-coding
WBGene00002177 T3 19.1897 0.1148 cnd1_T3 hlh1_T3 63.0926 3.2878 100.9254 8.3814 WBGene00002177_F35C8.3_jkk-1_protein-coding exc: ceh32_T3 tbx37_T3
WBGene00012914 T0 19.1878 0.0007 end1_T0 ceh32_T0 210.4163 10.9661 95.0607 18.6278 WBGene00012914_Y46G5A.24_bcmo-1_protein-coding
WBGene00206417 T0 19.1852 0.0012 nhr25_T0 cnd1_T0 859.3303 44.7913 102.6224 12.7995 WBGene00206417_W04H10.6_W04H10.6_protein-coding exc: tbx37_T0
WBGene00016599 T1 19.1675 0.0012 end1_T1 hlh1_T1 29.8364 1.5566 72.2893 15.0956 WBGene00016599_C42D8.1_C42D8.1_protein-coding
WBGene00012782 T3 19.1607 0.0482 end1_T3 hlh1_T3 39.4386 2.0583 67.2344 13.3137 WBGene00012782_Y43C5A.2_Y43C5A.2_protein-coding
WBGene00009863 T2 19.1604 0.0000 hlh1_T2 ceh32_T2 67.4105 3.5182 167.9596 22.9893 WBGene00009863_F49B2.3_F49B2.3_protein-coding
WBGene00008095 T3 19.1574 0.0000 hlh1_T3 cnd1_T3 16.1453 0.8428 34.9695 36.3681 WBGene00008095_C44H4.6_C44H4.6_protein-coding
WBGene00007867 T3 19.1569 0.0087 end1_T3 hlh1_T3 11.6373 0.6075 29.2858 17.9015 WBGene00007867_C32H11.4_C32H11.4_protein-coding
WBGene00015934 T0 19.1526 0.1219 cnd1_T0 pha4_T0 27.0964 1.4148 420.7337 13.8232 WBGene00015934_C17H12.9_ceh-48_protein-coding exc: tbx37_T0 ceh32_T0
WBGene00044707 T3 19.1446 0.4341 end1_T3 ceh32_T3 4.2563 0.2223 4.2130 11.8619 WBGene00044707_F22G12.7_F22G12.7_protein-coding
WBGene00021589 T1 19.1376 0.0000 end1_T1 hlh1_T1 18.0903 0.9453 36.7805 20.1916 WBGene00021589_Y46D2A.1_Y46D2A.1_protein-coding
WBGene00003698 T4 19.1361 0.0045 end1_T4 pha4_T4 17.4079 0.9097 12.3183 28.3654 WBGene00003698_F35E8.12_nhr-108_protein-coding
WBGene00004011 T2 19.1332 0.0018 pha4_T2 cnd1_T2 88.5450 4.6278 91.8089 17.0403 WBGene00004011_M6.3_pha-2_protein-coding exc: tbx37_T2
WBGene00010675 T2 19.1190 0.0000 hlh1_T2 ceh32_T2 66.6909 3.4882 84.2235 104.3253 WBGene00010675_K08E7.8_K08E7.8_protein-coding
WBGene00008462 T4 19.1173 0.0049 end1_T4 hlh1_T4 67.7317 3.5429 56.2268 11.1608 WBGene00008462_E02H4.4_E02H4.4_protein-coding
WBGene00008178 T3 19.1131 0.0000 end1_T3 ceh32_T3 62.7715 3.2842 58.5176 20.3690 WBGene00008178_C48D1.5_C48D1.5_protein-coding
WBGene00013838 T3 19.1102 0.8929 end1_T3 pha4_T3 11.3357 0.5932 7.4646 7.8198 WBGene00013838_ZC47.5_fbxa-31_protein-coding
WBGene00010850 T2 19.1079 0.0146 end1_T2 ceh32_T2 22.6380 1.1847 147.7542 21.9648 WBGene00010850_M04C3.1_M04C3.1_protein-coding
WBGene00010357 T0 19.1074 0.0278 end1_T0 ceh32_T0 14.9424 0.7820 16.8899 22.8657 WBGene00010357_H03A11.2_H03A11.2_protein-coding
WBGene00013904 T0 19.0908 0.0018 end1_T0 ceh32_T0 9.5113 0.4982 19.6610 35.5484 WBGene00013904_ZC455.4_ugt-6_protein-coding
WBGene00010341 T2 19.0681 0.0105 end1_T2 pha4_T2 50.2911 2.6374 146.8390 22.3098 WBGene00010341_F59F5.2_glo-3_protein-coding
WBGene00020022 T4 19.0668 0.0000 end1_T4 ceh32_T4 99.3876 5.2126 216.1005 24.9285 WBGene00020022_R12C12.1_R12C12.1_protein-coding
WBGene00018931 T2 19.0649 0.0002 end1_T2 ceh32_T2 89.1071 4.6739 176.3481 17.7764 WBGene00018931_F56B3.7_ugt-52_protein-coding
WBGene00020022 T2 19.0577 0.0120 end1_T2 nhr25_T2 37.4553 1.9654 216.1005 10.3865 WBGene00020022_R12C12.1_R12C12.1_protein-coding
WBGene00001962 T3 19.0575 0.1147 cnd1_T3 nhr25_T3 24.6806 1.2951 9.5988 11.1777 WBGene00001962_F57C12.3_hlh-19_protein-coding exc: tbx37_T3 ceh32_T3
WBGene00002268 T4 19.0564 0.0000 hlh1_T4 nhr25_T4 1346.7069 70.6696 1082.2062 25.0188 WBGene00002268_ZK1248.16_lec-5_protein-coding
WBGene00006628 T1 19.0550 0.0000 end1_T1 pha4_T1 78.6855 4.1294 37.2465 23.6337 WBGene00006628_C02F5.11_tsp-2_protein-coding
WBGene00011877 T4 19.0428 0.3229 cnd1_T4 nhr25_T4 94.0736 4.9401 17.8581 9.0126 WBGene00011877_T21B4.3_T21B4.3_protein-coding exc: ceh32_T4 tbx37_T4
WBGene00015407 T0 19.0425 0.0000 hlh1_T0 pha4_T0 21.0060 1.1031 150.7268 18.7604 WBGene00015407_C03H5.5_C03H5.5_protein-coding
WBGene00001795 T4 19.0425 0.0200 end1_T4 ceh32_T4 28.3602 1.4893 69.5190 18.0273 WBGene00001795_C05C12.3_gtl-1_protein-coding
WBGene00003850 T4 19.0405 0.0918 cnd1_T4 hlh1_T4 118.0294 6.1989 38.9307 10.4735 WBGene00003850_C34D1.3_odr-3_protein-coding exc: ceh32_T4 tbx37_T4
WBGene00020897 T4 19.0400 0.0006 hlh1_T4 end1_T4 29.2066 1.5340 77.2400 21.8853 WBGene00020897_T28D9.7_del-10_protein-coding
WBGene00009221 T2 19.0388 0.0421 end1_T2 ceh32_T2 50.9624 2.6768 74.9792 15.4422 WBGene00009221_F28F8.2_acs-2_protein-coding
WBGene00014008 T3 19.0361 0.0006 cnd1_T3 nhr25_T3 63.0510 3.3122 48.6029 8.3849 WBGene00014008_ZK596.3_ZK596.3_protein-coding exc: ceh32_T3 tbx37_T3
WBGene00000138 T1 19.0294 0.0000 nhr25_T1 cnd1_T1 40.0946 2.1070 145.1650 31.5386 WBGene00000138_B0019.1_amx-2_protein-coding exc: tbx37_T1
WBGene00011573 T0 19.0262 0.0000 hlh1_T0 cnd1_T0 30.7180 1.6145 433.5746 19.5949 WBGene00011573_T07C12.9_anmt-3_protein-coding
WBGene00001762 T0 19.0141 0.0462 end1_T0 ceh32_T0 17.0118 0.8947 2.9081 39.2585 WBGene00001762_F37B1.3_gst-14_protein-coding
WBGene00015798 T2 19.0123 0.0216 end1_T2 ceh32_T2 9.1494 0.4812 9.7893 38.4817 WBGene00015798_C15H9.2_C15H9.2_protein-coding
WBGene00016626 T0 18.9946 0.0142 hlh1_T0 ceh32_T0 4.4504 0.2343 156.3828 36.4600 WBGene00016626_C44B7.4_clhm-1_protein-coding
WBGene00011209 T3 18.9705 0.0178 end1_T3 ceh32_T3 6.3320 0.3338 32.8795 26.2521 WBGene00011209_R10E8.3_R10E8.3_protein-coding
WBGene00006807 T0 18.9693 0.0077 cnd1_T0 hlh1_T0 88.6489 4.6733 968.4082 18.0708 WBGene00006807_C17D12.2_unc-75_protein-coding exc: tbx37_T0 ceh32_T0
WBGene00012018 T4 18.9667 0.0166 end1_T4 nhr25_T4 136.4238 7.1928 370.4985 16.5354 WBGene00012018_T25C12.3_T25C12.3_protein-coding
WBGene00012382 T4 18.9650 0.0000 hlh1_T4 nhr25_T4 1397.3783 73.6821 330.2019 32.7286 WBGene00012382_Y5F2A.1_ttr-16_protein-coding
WBGene00006984 T2 18.9648 0.0000 hlh1_T2 ceh32_T2 133.1544 7.0211 293.4097 12.8369 WBGene00006984_F54D7.4_zig-7_protein-coding
WBGene00005635 T0 18.9546 0.5495 end1_T0 ceh32_T0 5.3566 0.2826 2.3071 10.0812 WBGene00005635_T03D3.14_srj-57_protein-coding
WBGene00012424 T2 18.9533 0.0099 cnd1_T2 pha4_T2 41.6550 2.1978 5.4624 54.8236 WBGene00012424_Y10G11A.2_dlc-3_protein-coding exc: ceh32_T2 tbx37_T2
WBGene00044399 T4 18.9517 0.4675 cnd1_T4 end1_T4 10.5773 0.5581 1.2438 11.8899 WBGene00044399_F11F1.8_F11F1.8_protein-coding exc: ceh32_T4 tbx37_T4
WBGene00017302 T2 18.9517 0.0000 end1_T2 hlh1_T2 32.4751 1.7136 78.7865 16.7533 WBGene00017302_F09F7.5_F09F7.5_protein-coding
WBGene00011524 T1 18.9497 0.0343 pha4_T1 cnd1_T1 35.6872 1.8833 421.5460 16.2819 WBGene00011524_T06D8.3_T06D8.3_protein-coding exc: tbx37_T1
WBGene00022123 T2 18.9495 0.0000 hlh1_T2 ceh32_T2 264.5049 13.9584 392.1818 26.8264 WBGene00022123_Y71F9AR.2_Y71F9AR.2_protein-coding
WBGene00007455 T3 18.9488 0.0003 end1_T3 ceh32_T3 64.0658 3.3810 97.5285 24.1256 WBGene00007455_C08F11.8_ugt-22_protein-coding
WBGene00012382 T3 18.9431 0.0000 hlh1_T3 pha4_T3 807.6241 42.6341 330.2019 27.4723 WBGene00012382_Y5F2A.1_ttr-16_protein-coding
WBGene00007981 T3 18.9419 0.0000 hlh1_T3 pha4_T3 124.0171 6.5472 214.4628 30.5686 WBGene00007981_C36E8.2_glb-11_protein-coding
WBGene00011936 T4 18.9337 0.0011 end1_T4 ceh32_T4 304.6938 16.0926 424.3250 24.5886 WBGene00011936_T22H2.6_pgrn-1_protein-coding
WBGene00004875 T3 18.9335 0.0004 end1_T3 ceh32_T3 403.8847 21.3317 940.4984 24.5970 WBGene00004875_F47G4.7_smd-1_protein-coding
WBGene00019927 T1 18.9303 0.0000 hlh1_T1 end1_T1 665.7450 35.1681 1200.6984 20.9434 WBGene00019927_R07C3.11_fbxc-24_protein-coding
WBGene00002058 T2 18.9298 0.0047 end1_T2 hlh1_T2 27.2073 1.4373 146.0352 13.3472 WBGene00002058_F25E2.4_ifd-2_protein-coding
WBGene00006783 T1 18.9272 0.0386 pha4_T1 ceh32_T1 9.0388 0.4776 35.3404 35.1731 WBGene00006783_T20G5.6_unc-47_protein-coding exc: tbx37_T1
WBGene00044615 T4 18.9258 nan cnd1_T4 pha4_T4 34.6700 1.8319 0.7260 4.5374 WBGene00044615_B0252.8_B0252.8_protein-coding exc: ceh32_T4 tbx37_T4
WBGene00012013 T1 18.9158 0.0001 end1_T1 pha4_T1 21.0925 1.1151 112.6839 27.8834 WBGene00012013_T25B9.7_ugt-54_protein-coding
WBGene00010793 T3 18.9150 0.0000 end1_T3 ceh32_T3 190.4023 10.0662 131.9912 49.4545 WBGene00010793_LLC1.2_LLC1.2_protein-coding
WBGene00015913 T2 18.9139 0.2475 end1_T2 hlh1_T2 41.6879 2.2041 49.6358 10.8419 WBGene00015913_C17F4.7_C17F4.7_protein-coding
WBGene00004096 T3 18.9050 0.0001 end1_T3 pha4_T3 120.5151 6.3748 92.8963 28.4793 WBGene00004096_F40F8.7_pqm-1_protein-coding
WBGene00008194 T3 18.9033 0.0003 end1_T3 hlh1_T3 40.1312 2.1230 205.7303 15.1826 WBGene00008194_C49C3.4_C49C3.4_protein-coding
WBGene00016903 T0 18.8983 0.0000 hlh1_T0 ceh32_T0 83.9936 4.4445 247.9405 14.5049 WBGene00016903_C53D5.2_marc-4_protein-coding
WBGene00013904 T2 18.8975 0.0118 end1_T2 ceh32_T2 7.5954 0.4019 19.6610 28.5691 WBGene00013904_ZC455.4_ugt-6_protein-coding
WBGene00001500 T3 18.8910 0.0013 end1_T3 pha4_T3 30.1337 1.5951 10.2625 35.4216 WBGene00001500_C54F6.14_ftn-1_protein-coding
WBGene00007937 T4 18.8770 0.0046 end1_T4 ceh32_T4 35.2628 1.8680 4.9466 70.1286 WBGene00007937_C34E11.4_C34E11.4_protein-coding
WBGene00000799 T3 18.8638 0.0000 end1_T3 nhr25_T3 136.9594 7.2604 505.9110 15.9361 WBGene00000799_K04H4.6_crn-6_protein-coding
WBGene00017945 T0 18.8628 0.0021 end1_T0 ceh32_T0 20.3759 1.0802 42.3525 22.5991 WBGene00017945_F31D5.2_F31D5.2_protein-coding
WBGene00019515 T2 18.8571 0.0250 end1_T2 cnd1_T2 9.8565 0.5227 13.6676 17.4329 WBGene00019515_K08B4.3_ugt-19_protein-coding
WBGene00012085 T2 18.8561 0.0001 nhr25_T2 end1_T2 197.4302 10.4704 458.5558 25.1917 WBGene00012085_T27D12.1_T27D12.1_protein-coding exc: tbx37_T2
WBGene00007419 T3 18.8559 0.0000 hlh1_T3 pha4_T3 185.3661 9.8307 168.7690 38.7320 WBGene00007419_C07E3.9_C07E3.9_protein-coding
WBGene00019404 T4 18.8556 0.0000 end1_T4 ceh32_T4 74.4294 3.9473 54.8324 26.1270 WBGene00019404_K05B2.4_K05B2.4_protein-coding
WBGene00004000 T0 18.8448 0.0087 end1_T0 pha4_T0 20.6630 1.0965 75.7223 19.4952 WBGene00004000_T21E8.1_pgp-6_protein-coding
WBGene00009031 T3 18.8303 0.0001 hlh1_T3 pha4_T3 10.6312 0.5646 33.7892 47.9031 WBGene00009031_F21H7.5_F21H7.5_protein-coding
WBGene00012330 T2 18.8270 0.0000 end1_T2 pha4_T2 47.4924 2.5226 65.2594 23.7141 WBGene00012330_W07G1.3_zip-3_protein-coding
WBGene00000038 T4 18.8251 0.0057 tbx37_T4 hlh1_T4 24.0153 1.2757 72.7295 10.3183 WBGene00000038_Y48B6A.7_ace-4_protein-coding exc: pha4_T4 ceh32_T4 cnd1_T4
WBGene00010136 T0 18.8240 0.0008 end1_T0 pha4_T0 56.5627 3.0048 28.7910 19.9963 WBGene00010136_F55H12.5_F55H12.5_protein-coding
WBGene00011399 T2 18.8229 0.0002 end1_T2 ceh32_T2 312.5981 16.6073 398.5977 17.0565 WBGene00011399_T03F6.3_T03F6.3_protein-coding
WBGene00003242 T4 18.8229 0.0000 hlh1_T4 nhr25_T4 4237.1226 225.1052 37038.9531 21.4129 WBGene00003242_C37C3.6_mig-6_protein-coding
WBGene00010318 T4 18.8203 0.0612 cnd1_T4 hlh1_T4 44.2751 2.3525 48.7830 10.2881 WBGene00010318_F59B10.2_F59B10.2_protein-coding exc: tbx37_T4 ceh32_T4
WBGene00020489 T1 18.8155 0.0007 hlh1_T1 ceh32_T1 24.6979 1.3126 61.0628 22.0904 WBGene00020489_T13G4.2_hot-8_protein-coding
WBGene00044049 T0 18.8024 0.0000 hlh1_T0 end1_T0 20.5095 1.0908 248.8999 17.4640 WBGene00044049_C41C4.10_sfxn-5_protein-coding
WBGene00000433 T2 18.8021 0.0281 ceh32_T2 end1_T2 164.6273 8.7558 122.6592 14.7710 WBGene00000433_ZK265.4_ceh-8_protein-coding exc: tbx37_T2 cnd1_T2
WBGene00001729 T0 18.7995 0.0590 end1_T0 ceh32_T0 25.8810 1.3767 5.0254 24.2340 WBGene00001729_C23H5.9_grl-20_protein-coding
WBGene00022061 T3 18.7952 0.1196 end1_T3 pha4_T3 8.5758 0.4563 7.8182 12.3554 WBGene00022061_Y67D8B.1_Y67D8B.1_protein-coding
WBGene00006073 T4 18.7906 nan ceh32_T4 hlh1_T4 20.5681 1.0946 0.1309 0.9845 WBGene00006073_T23D5.12_str-5_protein-coding exc: tbx37_T4 cnd1_T4
WBGene00021244 T3 18.7887 0.0636 ceh32_T3 hlh1_T3 7.6154 0.4053 12.6476 9.7819 WBGene00021244_Y22D7AL.4_Y22D7AL.4_protein-coding exc: cnd1_T3 tbx37_T3
WBGene00016165 T3 18.7841 0.0307 cnd1_T3 end1_T3 12.7539 0.6790 32.3226 12.5234 WBGene00016165_C27F2.1_C27F2.1_protein-coding exc: ceh32_T3 tbx37_T3
WBGene00007314 T3 18.7814 0.0774 ceh32_T3 hlh1_T3 1.7059 0.0908 7.3525 12.7439 WBGene00007314_C04H5.3_gcy-29_protein-coding exc: tbx37_T3 cnd1_T3
WBGene00004401 T3 18.7604 0.1953 cnd1_T3 nhr25_T3 61.0490 3.2541 60.0022 8.2150 WBGene00004401_C48B4.2_rom-2_protein-coding exc: ceh32_T3 tbx37_T3
WBGene00019060 T0 18.7582 0.0001 end1_T0 nhr25_T0 335.2216 17.8706 957.9288 14.4451 WBGene00019060_F58F9.7_F58F9.7_protein-coding
WBGene00001099 T4 18.7459 0.0008 end1_T4 ceh32_T4 241.5857 12.8874 352.8806 20.6725 WBGene00001099_K02D7.4_dsc-4_protein-coding
WBGene00004113 T4 18.7442 0.0000 hlh1_T4 cnd1_T4 95.3580 5.0873 74.5271 28.3959 WBGene00004113_D1007.14_pqn-24_protein-coding
WBGene00008460 T4 18.7424 0.0240 hlh1_T4 cnd1_T4 5.9473 0.3173 10.1001 27.5098 WBGene00008460_E02H4.2_E02H4.2_protein-coding
WBGene00019963 T2 18.7382 0.0198 end1_T2 ceh32_T2 139.0682 7.4217 354.1566 15.8361 WBGene00019963_R08E5.3_R08E5.3_protein-coding
WBGene00013855 T4 18.7370 0.0027 hlh1_T4 end1_T4 30.0954 1.6062 482.5344 21.0415 WBGene00013855_ZC116.3_ZC116.3_protein-coding
WBGene00022245 T4 18.7303 0.0011 end1_T4 pha4_T4 27.7688 1.4826 159.7560 19.8212 WBGene00022245_Y73B6BL.24_acp-6_protein-coding
WBGene00022327 T1 18.7282 0.1967 end1_T1 ceh32_T1 5.7803 0.3086 6.4401 23.7566 WBGene00022327_Y82E9BL.11_fbxa-15_protein-coding
WBGene00020330 T1 18.7282 0.0000 hlh1_T1 cnd1_T1 27.0493 1.4443 452.2218 35.3590 WBGene00020330_T07H6.1_T07H6.1_protein-coding
WBGene00004281 T1 18.7237 0.0169 cnd1_T1 hlh1_T1 64.0700 3.4219 269.2191 12.4241 WBGene00004281_Y11D7A.4_rab-28_protein-coding exc: ceh32_T1 tbx37_T1
WBGene00013905 T4 18.7154 0.0000 end1_T4 pha4_T4 35.6444 1.9045 191.3403 25.8431 WBGene00013905_ZC455.5_ugt-4_protein-coding
WBGene00008102 T4 18.7140 0.0026 end1_T4 pha4_T4 382.9466 20.4631 374.9842 22.9895 WBGene00008102_C44H9.7_C44H9.7_protein-coding
WBGene00010308 T2 18.7124 0.0000 end1_T2 ceh32_T2 264.8774 14.1551 503.5005 18.5187 WBGene00010308_F59B2.3_F59B2.3_protein-coding
WBGene00007558 T4 18.6993 0.0022 end1_T4 pha4_T4 123.6207 6.6110 42.6405 28.7924 WBGene00007558_C14A4.7_C14A4.7_protein-coding
WBGene00043992 T3 18.6917 0.0006 cnd1_T3 pha4_T3 40.0927 2.1450 53.5510 21.7457 WBGene00043992_F58A4.14_bbs-4_protein-coding exc: ceh32_T3 tbx37_T3
WBGene00009291 T3 18.6826 0.0000 hlh1_T3 cnd1_T3 74.4783 3.9865 165.7013 16.9759 WBGene00009291_F31D4.4_clec-264_protein-coding
WBGene00011168 T2 18.6678 0.0028 pha4_T2 end1_T2 18.9291 1.0140 32.0200 17.3597 WBGene00011168_R09D1.12_R09D1.12_protein-coding exc: tbx37_T2
WBGene00015064 T3 18.6664 0.0000 end1_T3 pha4_T3 247.0289 13.2339 380.4358 26.8502 WBGene00015064_B0228.7_B0228.7_protein-coding
WBGene00013746 T4 18.6369 0.0000 hlh1_T4 cnd1_T4 102.6003 5.5052 196.3153 32.2303 WBGene00013746_Y113G7A.5_lgc-55_protein-coding
WBGene00021635 T4 18.6256 0.0012 end1_T4 ceh32_T4 55.3425 2.9713 69.9157 25.2057 WBGene00021635_Y47G6A.5_Y47G6A.5_protein-coding
WBGene00019073 T4 18.6243 nan end1_T4 pha4_T4 13.7543 0.7385 0.0000 nan WBGene00019073_F58H7.8_fbxc-3_protein-coding
WBGene00019395 T4 18.6242 0.0107 cnd1_T4 hlh1_T4 78.0693 4.1918 105.9476 10.8436 WBGene00019395_K04F10.2_K04F10.2_protein-coding exc: tbx37_T4 ceh32_T4
WBGene00010995 T4 18.6236 0.0499 cnd1_T4 hlh1_T4 12.3916 0.6654 7.3870 14.0501 WBGene00010995_R03E1.4_ceh-90_protein-coding exc: tbx37_T4 ceh32_T4
WBGene00010041 T3 18.6208 0.1713 end1_T3 hlh1_T3 146.8719 7.8875 18.7325 11.1156 WBGene00010041_F54C9.3_F54C9.3_protein-coding
WBGene00002177 T4 18.6138 0.0710 cnd1_T4 hlh1_T4 122.3627 6.5738 100.9254 9.3013 WBGene00002177_F35C8.3_jkk-1_protein-coding exc: ceh32_T4 tbx37_T4
WBGene00010605 T3 18.6125 0.0424 end1_T3 hlh1_T3 103.1427 5.5416 182.7379 14.3801 WBGene00010605_K06G5.1_K06G5.1_protein-coding
WBGene00012538 T1 18.6081 0.0074 end1_T1 nhr25_T1 690.1479 37.0885 756.8438 11.6052 WBGene00012538_Y37A1B.5_Y37A1B.5_protein-coding
WBGene00017060 T4 18.6027 0.0000 hlh1_T4 nhr25_T4 224.9555 12.0926 310.7954 26.6372 WBGene00017060_D2063.1_D2063.1_protein-coding
WBGene00194921 T4 18.5899 0.0063 cnd1_T4 hlh1_T4 369.8150 19.8934 9.7665 9.7182 WBGene00194921_ZK742.7_ZK742.7_protein-coding exc: ceh32_T4 tbx37_T4
WBGene00020941 T2 18.5600 0.0011 end1_T2 ceh32_T2 24.5496 1.3227 17.7096 28.1206 WBGene00020941_W02D7.5_W02D7.5_protein-coding
WBGene00019926 T1 18.5587 0.0000 hlh1_T1 end1_T1 37.5187 2.0216 64.4270 23.2801 WBGene00019926_R07C3.10_fbxc-27_protein-coding
WBGene00000831 T0 18.5555 0.0021 end1_T0 nhr25_T0 890.6723 48.0004 699.9671 12.0345 WBGene00000831_Y54G11A.5_ctl-2_protein-coding
WBGene00008977 T3 18.5544 0.0618 cnd1_T3 hlh1_T3 56.7712 3.0597 95.7389 8.8331 WBGene00008977_F20D1.7_iglr-1_protein-coding exc: ceh32_T3 tbx37_T3
WBGene00001761 T4 18.5520 0.0011 end1_T4 pha4_T4 328.9160 17.7294 281.2165 24.7389 WBGene00001761_T26C5.1_gst-13_protein-coding
WBGene00017334 T2 18.5384 0.0728 end1_T2 ceh32_T2 76.4554 4.1242 27.9300 23.6713 WBGene00017334_F10D2.8_F10D2.8_protein-coding
WBGene00006999 T1 18.5375 0.0000 hlh1_T1 ceh32_T1 48.6540 2.6246 395.7203 46.2832 WBGene00006999_F42G4.3_zyx-1_protein-coding
WBGene00015284 T4 18.5326 0.0090 end1_T4 pha4_T4 72.0343 3.8869 124.0233 18.4987 WBGene00015284_C01B10.10_C01B10.10_protein-coding
WBGene00021461 T4 18.5316 0.0470 cnd1_T4 hlh1_T4 24.3643 1.3147 37.8468 9.3500 WBGene00021461_Y39G10AR.3_nekl-1_protein-coding exc: ceh32_T4 tbx37_T4
WBGene00002174 T2 18.5236 0.0009 end1_T2 hlh1_T2 52.7012 2.8451 571.0217 14.6909 WBGene00002174_W03D8.6_itx-1_protein-coding
WBGene00017156 T3 18.5192 0.2441 cnd1_T3 hlh1_T3 50.0026 2.7000 39.2646 7.7229 WBGene00017156_F01E11.3_F01E11.3_protein-coding exc: ceh32_T3 tbx37_T3
WBGene00017236 T2 18.5170 0.0525 ceh32_T2 end1_T2 47.7682 2.5797 41.1861 13.7964 WBGene00017236_F08B4.4_F08B4.4_protein-coding exc: tbx37_T2 cnd1_T2
WBGene00020393 T2 18.5069 0.0170 end1_T2 ceh32_T2 11.9862 0.6477 17.3043 28.1156 WBGene00020393_T10B5.7_T10B5.7_protein-coding
WBGene00019261 T3 18.5067 0.0042 end1_T3 hlh1_T3 35.3760 1.9115 61.7919 15.9004 WBGene00019261_H34I24.2_H34I24.2_protein-coding
WBGene00005246 T3 18.4717 1.0000 cnd1_T3 pha4_T3 3.2945 0.1784 2.5368 7.1822 WBGene00005246_C02E7.2_srh-21_protein-coding exc: ceh32_T3 tbx37_T3
WBGene00019404 T3 18.4578 0.0003 end1_T3 ceh32_T3 35.3651 1.9160 54.8324 19.3451 WBGene00019404_K05B2.4_K05B2.4_protein-coding
WBGene00011385 T1 18.4556 0.0000 hlh1_T1 cnd1_T1 58.9430 3.1938 116.7668 26.8954 WBGene00011385_T02G6.2_T02G6.2_protein-coding
WBGene00018346 T3 18.4496 0.0320 end1_T3 pha4_T3 5.0678 0.2747 10.1114 27.8769 WBGene00018346_F42C5.4_F42C5.4_protein-coding
WBGene00000081 T3 18.4391 0.0000 end1_T3 pha4_T3 389.2780 21.1115 649.4776 28.8989 WBGene00000081_Y50D7A.7_ads-1_protein-coding
WBGene00016756 T4 18.4336 0.2937 end1_T4 ceh32_T4 8.9913 0.4878 6.5393 17.7057 WBGene00016756_C49A9.2_C49A9.2_protein-coding
WBGene00002173 T1 18.4204 0.0072 end1_T1 pha4_T1 12.0369 0.6535 252.6832 21.0319 WBGene00002173_F33D4.2_itr-1_protein-coding
WBGene00016531 T4 18.4176 0.0000 hlh1_T4 ceh32_T4 114.2692 6.2043 325.0277 34.1321 WBGene00016531_C39D10.3_C39D10.3_protein-coding
WBGene00011075 T0 18.4108 0.0345 end1_T0 ceh32_T0 6.8554 0.3724 52.9832 18.1440 WBGene00011075_R07A4.4_R07A4.4_protein-coding
WBGene00009811 T0 18.4073 0.0065 nhr25_T0 ceh32_T0 12.1820 0.6618 34.9344 20.9651 WBGene00009811_F47B8.10_F47B8.10_protein-coding exc: tbx37_T0
WBGene00006531 T4 18.4001 0.2642 cnd1_T4 hlh1_T4 144.7890 7.8689 63.5192 8.3418 WBGene00006531_F16D3.1_tba-5_protein-coding exc: ceh32_T4 tbx37_T4
WBGene00044901 T0 18.3984 0.0002 end1_T0 ceh32_T0 68.9653 3.7484 19.2587 22.0822 WBGene00044901_Y41G9A.10_Y41G9A.10_protein-coding
WBGene00010738 T1 18.3934 0.0025 pha4_T1 hlh1_T1 478.8820 26.0355 5706.4320 10.9647 WBGene00010738_K10D3.4_K10D3.4_protein-coding exc: tbx37_T1
WBGene00009706 T1 18.3926 0.0015 end1_T1 ceh32_T1 20.7385 1.1275 32.9509 19.3538 WBGene00009706_F44G3.2_F44G3.2_protein-coding
WBGene00010296 T0 18.3877 0.0080 end1_T0 ceh32_T0 182.8702 9.9453 103.0271 17.2760 WBGene00010296_F59A1.10_dgat-2_protein-coding
WBGene00019967 T2 18.3846 0.0022 end1_T2 ceh32_T2 9.1756 0.4991 28.3454 28.7317 WBGene00019967_R08F11.3_cyp-33C8_protein-coding
WBGene00008779 T3 18.3794 0.0517 pha4_T3 ceh32_T3 1433.4181 77.9903 2922.7864 11.0878 WBGene00008779_F14B4.1_F14B4.1_protein-coding exc: tbx37_T3
WBGene00045461 T3 18.3780 0.0042 end1_T3 pha4_T3 46.1871 2.5132 22.3808 59.8807 WBGene00045461_C25F9.14_C25F9.14_protein-coding
WBGene00010234 T3 18.3641 0.0000 end1_T3 ceh32_T3 12688.3090 690.9314 9953.5639 22.1164 WBGene00010234_F58B3.9_ttr-50_protein-coding
WBGene00012026 T4 18.3640 nan ceh32_T4 pha4_T4 4.6073 0.2509 1.4042 10.1125 WBGene00012026_T25E12.11_srz-100_protein-coding exc: tbx37_T4 cnd1_T4
WBGene00002067 T2 18.3573 0.0057 end1_T2 hlh1_T2 26.9938 1.4705 321.9496 12.9569 WBGene00002067_C43C3.1_ifp-1_protein-coding
WBGene00005642 T4 18.3542 0.0000 hlh1_T4 pha4_T4 84.9671 4.6293 117.1352 29.3473 WBGene00005642_C05E4.3_srp-1_protein-coding
WBGene00013514 T4 18.3476 0.0005 hlh1_T4 ceh32_T4 73.2143 3.9904 84.3634 40.5671 WBGene00013514_Y73F4A.1_Y73F4A.1_protein-coding
WBGene00017787 T0 18.3471 0.0001 nhr25_T0 ceh32_T0 14.4800 0.7892 24.5041 31.4171 WBGene00017787_F25E5.6_nhr-141_protein-coding exc: tbx37_T0
WBGene00007247 T4 18.3450 0.0656 ceh32_T4 hlh1_T4 12.5420 0.6837 13.7493 11.7020 WBGene00007247_C01G12.7_C01G12.7_protein-coding exc: tbx37_T4 cnd1_T4
WBGene00017309 T0 18.3386 0.0000 cnd1_T0 hlh1_T0 48.1521 2.6257 894.0796 16.6569 WBGene00017309_F09F9.4_F09F9.4_protein-coding exc: tbx37_T0 ceh32_T0
WBGene00008787 T3 18.3368 0.0000 end1_T3 pha4_T3 33.9736 1.8528 37.2931 30.5286 WBGene00008787_F14B6.6_F14B6.6_protein-coding
WBGene00004144 T3 18.3328 nan pha4_T3 ceh32_T3 12.7911 0.6977 1.6919 16.0245 WBGene00004144_R11G11.7_pqn-60_protein-coding exc: tbx37_T3
WBGene00003860 T2 18.3326 0.0007 hlh1_T2 ceh32_T2 65.3926 3.5670 42.4161 59.0766 WBGene00003860_Y38F1A.9_oig-2_protein-coding
WBGene00016330 T1 18.3213 0.0003 hlh1_T1 pha4_T1 4.3110 0.2353 196.3967 26.5420 WBGene00016330_C32E12.4_C32E12.4_protein-coding
WBGene00015055 T1 18.3192 0.1050 pha4_T1 cnd1_T1 14.5825 0.7960 177.9663 15.2447 WBGene00015055_B0222.3_pitr-3_protein-coding exc: tbx37_T1
WBGene00004129 T2 18.3110 0.0000 hlh1_T2 pha4_T2 223.1310 12.1856 805.3574 20.6225 WBGene00004129_F53G2.4_pqn-42_protein-coding
WBGene00004129 T4 18.3067 0.0000 hlh1_T4 tbx37_T4 280.6053 15.3280 805.3574 27.3710 WBGene00004129_F53G2.4_pqn-42_protein-coding
WBGene00219796 T2 18.3003 0.0431 cnd1_T2 end1_T2 2148.9350 117.4260 300.9503 8.6034 WBGene00219796_C03D6.9_C03D6.9_protein-coding exc: ceh32_T2 tbx37_T2
WBGene00017332 T2 18.2916 0.0020 end1_T2 ceh32_T2 5.9947 0.3277 16.9740 36.4715 WBGene00017332_F10D2.6_ugt-37_protein-coding
WBGene00007271 T0 18.2839 0.0000 cnd1_T0 hlh1_T0 109.9555 6.0138 579.1416 136.6187 WBGene00007271_C03C10.5_C03C10.5_protein-coding exc: tbx37_T0 ceh32_T0
WBGene00015087 T3 18.2807 0.0032 end1_T3 ceh32_T3 10.1345 0.5544 18.3322 20.6160 WBGene00015087_B0252.1_B0252.1_protein-coding
WBGene00019014 T2 18.2776 0.0094 end1_T2 ceh32_T2 26.2396 1.4356 25.5850 18.1905 WBGene00019014_F57C12.2_F57C12.2_protein-coding
WBGene00007938 T4 18.2758 0.0007 pha4_T4 end1_T4 21.6884 1.1867 35.3994 14.7945 WBGene00007938_C34F6.1_C34F6.1_protein-coding exc: tbx37_T4
WBGene00022263 T3 18.2729 0.7918 cnd1_T3 nhr25_T3 7.1654 0.3921 3.5055 8.5453 WBGene00022263_Y73C8C.4_Y73C8C.4_protein-coding exc: ceh32_T3 tbx37_T3
WBGene00009522 T4 18.2663 0.0758 end1_T4 pha4_T4 38.8862 2.1288 17.1749 25.0447 WBGene00009522_F38A1.9_F38A1.9_protein-coding
WBGene00004372 T2 18.2581 0.0608 cnd1_T2 nhr25_T2 371.7528 20.3609 492.3910 9.3133 WBGene00004372_C36F7.4_rig-5_protein-coding exc: ceh32_T2 tbx37_T2
WBGene00219372 T3 18.2407 0.2306 cnd1_T3 nhr25_T3 58.1461 3.1877 39.2315 8.1320 WBGene00219372_F01E11.17_F01E11.17_protein-coding exc: ceh32_T3 tbx37_T3
WBGene00003991 T3 18.2403 0.0000 hlh1_T3 ceh32_T3 862.9831 47.3119 553.2283 32.0118 WBGene00003991_K03E6.6_pfn-3_protein-coding
WBGene00007685 T0 18.2369 0.0085 end1_T0 pha4_T0 33.1406 1.8172 75.1796 14.2174 WBGene00007685_C18E9.5_C18E9.5_protein-coding
WBGene00017698 T2 18.2298 0.0000 end1_T2 hlh1_T2 306.8848 16.8342 240.3321 12.5772 WBGene00017698_F22B7.9_F22B7.9_protein-coding
WBGene00003943 T1 18.2247 0.0043 end1_T1 pha4_T1 6.8596 0.3764 107.5863 21.0353 WBGene00003943_K09C8.1_pbo-4_protein-coding
WBGene00001109 T4 18.2234 0.0004 pha4_T4 nhr25_T4 97.8019 5.3668 82.7510 14.4609 WBGene00001109_F15B9.9_dsl-7_protein-coding exc: tbx37_T4
WBGene00011906 T3 18.2225 0.0000 hlh1_T3 ceh32_T3 6329.2315 347.3315 2429.7190 33.3041 WBGene00011906_T22A3.2_hsp-12.1_protein-coding
WBGene00022326 T4 18.2177 0.0193 end1_T4 ceh32_T4 14.7257 0.8083 30.5814 25.8771 WBGene00022326_Y82E9BL.10_fbxa-14_protein-coding
WBGene00000084 T3 18.2158 0.0991 end1_T3 hlh1_T3 6.3101 0.3464 25.2695 10.8199 WBGene00000084_D2030.10_aex-1_protein-coding
WBGene00011003 T1 18.2118 0.0000 end1_T1 hlh1_T1 116.6158 6.4033 159.3445 14.5084 WBGene00011003_R04B5.5_R04B5.5_protein-coding
WBGene00011261 T1 18.2115 0.0478 cnd1_T1 end1_T1 7.3280 0.4024 111.1356 12.7991 WBGene00011261_R13H4.1_nphp-4_protein-coding exc: ceh32_T1 tbx37_T1
WBGene00003091 T3 18.2073 0.3011 end1_T3 hlh1_T3 15.9743 0.8774 13.5588 12.0640 WBGene00003091_Y22F5A.5_lys-2_protein-coding
WBGene00008246 T4 18.2054 0.0019 end1_T4 ceh32_T4 27.1538 1.4915 5.9711 69.2030 WBGene00008246_C50H2.13_C50H2.13_protein-coding
WBGene00016721 T1 18.1975 nan end1_T1 pha4_T1 93.6839 5.1482 0.0000 nan WBGene00016721_C46G7.1_C46G7.1_protein-coding
WBGene00003996 T3 18.1956 0.0000 end1_T3 pha4_T3 121.0718 6.6539 1101.5057 22.3741 WBGene00003996_C34G6.4_pgp-2_protein-coding
WBGene00018965 T4 18.1930 0.0141 pha4_T4 ceh32_T4 531.4467 29.2116 476.9482 14.6358 WBGene00018965_F56D2.3_F56D2.3_protein-coding exc: tbx37_T4
WBGene00003555 T3 18.1901 0.0000 hlh1_T3 ceh32_T3 61.6631 3.3899 393.6767 26.6955 WBGene00003555_F38E9.2_nas-39_protein-coding
WBGene00011265 T1 18.1880 0.0005 end1_T1 pha4_T1 19.3101 1.0617 20.0798 27.4350 WBGene00011265_R13H4.7_R13H4.7_protein-coding
WBGene00045052 T4 18.1867 0.0055 end1_T4 ceh32_T4 157.5908 8.6652 17.5558 28.7780 WBGene00045052_K12C11.6_K12C11.6_protein-coding
WBGene00015953 T4 18.1853 0.2939 cnd1_T4 nhr25_T4 7.2470 0.3985 4.0468 11.9741 WBGene00015953_C18B2.2_C18B2.2_protein-coding exc: ceh32_T4 tbx37_T4
WBGene00003706 T0 18.1839 0.0005 nhr25_T0 end1_T0 66.5799 3.6615 127.3076 19.6446 WBGene00003706_F09C6.9_nhr-116_protein-coding exc: tbx37_T0
WBGene00009475 T4 18.1796 0.0000 hlh1_T4 cnd1_T4 188.4968 10.3686 108.4827 31.6293 WBGene00009475_F36F2.1_F36F2.1_protein-coding
WBGene00006960 T4 18.1785 0.0952 cnd1_T4 hlh1_T4 66.0943 3.6358 33.3254 9.4705 WBGene00006960_F02D8.3_xbx-1_protein-coding exc: ceh32_T4 tbx37_T4
WBGene00016647 T4 18.1494 nan end1_T4 pha4_T4 13.4280 0.7399 0.0000 nan WBGene00016647_C44C8.2_fbxc-4_protein-coding
WBGene00014000 T0 18.1491 0.0021 end1_T0 nhr25_T0 621.4360 34.2407 784.4033 13.6679 WBGene00014000_ZK550.6_ZK550.6_protein-coding
WBGene00007460 T4 18.1483 0.0008 end1_T4 ceh32_T4 81.9062 4.5132 62.7051 49.3351 WBGene00007460_C08F11.13_C08F11.13_protein-coding
WBGene00017611 T4 18.1446 0.0582 ceh32_T4 nhr25_T4 91.0152 5.0161 12.5776 12.9333 WBGene00017611_F19G12.3_F19G12.3_protein-coding exc: tbx37_T4 cnd1_T4
WBGene00016448 T4 18.1441 0.0231 cnd1_T4 hlh1_T4 93.1962 5.1365 45.1821 9.6475 WBGene00016448_C35D10.12_C35D10.12_protein-coding exc: ceh32_T4 tbx37_T4
WBGene00017490 T2 18.1349 nan end1_T2 tbx37_T2 144.6142 7.9744 0.1133 1.1799 WBGene00017490_F15E11.1_pud-2.1_protein-coding
WBGene00020924 T2 18.1278 0.0007 hlh1_T2 ceh32_T2 11.5092 0.6349 37.1094 25.6396 WBGene00020924_W02B3.4_W02B3.4_protein-coding
WBGene00005657 T3 18.1264 0.0042 end1_T3 pha4_T3 8.2662 0.4560 11.8324 31.7915 WBGene00005657_C13D9.1_srr-6_protein-coding
WBGene00018257 T4 18.1259 0.0020 hlh1_T4 ceh32_T4 14.2115 0.7840 28.2147 35.2619 WBGene00018257_F41B4.1_F41B4.1_protein-coding
WBGene00012893 T4 18.1250 0.2192 ceh32_T4 end1_T4 4.6423 0.2561 3.1962 11.3780 WBGene00012893_Y45F10D.15_Y45F10D.15_protein-coding exc: cnd1_T4 tbx37_T4
WBGene00015788 T3 18.1209 0.0304 end1_T3 ceh32_T3 44.7212 2.4679 65.4437 25.3890 WBGene00015788_C15B12.8_C15B12.8_protein-coding
WBGene00003641 T4 18.1165 0.5599 ceh32_T4 hlh1_T4 14.5437 0.8028 6.6701 8.5863 WBGene00003641_K06B4.1_nhr-51_protein-coding exc: cnd1_T4 tbx37_T4
WBGene00012544 T0 18.1019 0.0000 hlh1_T0 ceh32_T0 79.1299 4.3714 765.7837 13.2655 WBGene00012544_Y37D8A.2_Y37D8A.2_protein-coding
WBGene00019073 T3 18.0977 nan end1_T3 pha4_T3 9.6719 0.5344 0.0000 nan WBGene00019073_F58H7.8_fbxc-3_protein-coding
WBGene00007776 T2 18.0897 0.0081 pha4_T2 hlh1_T2 108.5551 6.0009 83.5626 10.7317 WBGene00007776_C27C12.6_dmd-4_protein-coding exc: tbx37_T2
WBGene00013746 T1 18.0802 0.0000 hlh1_T1 cnd1_T1 20.9323 1.1577 196.3153 24.9371 WBGene00013746_Y113G7A.5_lgc-55_protein-coding
WBGene00018353 T2 18.0775 0.0125 end1_T2 ceh32_T2 6.3719 0.3525 8.7127 27.7124 WBGene00018353_F42G2.4_fbxa-182_protein-coding
WBGene00003574 T0 18.0764 0.0285 end1_T0 pha4_T0 2.3669 0.1309 2.6449 28.5975 WBGene00003574_C13D9.8_ncx-9_protein-coding
WBGene00000215 T4 18.0756 0.0192 end1_T4 nhr25_T4 155.4476 8.5998 114.3902 22.2886 WBGene00000215_T18H9.2_asp-2_protein-coding
WBGene00003371 T4 18.0755 0.0000 hlh1_T4 tbx37_T4 2538.3457 140.4299 2900.0770 30.7728 WBGene00003371_F09F7.2_mlc-3_protein-coding
WBGene00015768 T4 18.0753 0.0015 end1_T4 hlh1_T4 9.6759 0.5353 8.7457 12.2555 WBGene00015768_C14C11.4_C14C11.4_protein-coding
WBGene00020304 T3 18.0672 0.0000 hlh1_T3 pha4_T3 8.5719 0.4744 40.5817 53.9619 WBGene00020304_T07D3.1_fbxa-200_protein-coding
WBGene00007685 T1 18.0638 0.0284 end1_T1 pha4_T1 29.4795 1.6320 75.1796 11.7724 WBGene00007685_C18E9.5_C18E9.5_protein-coding
WBGene00010455 T3 18.0632 0.4759 ceh32_T3 nhr25_T3 36.3305 2.0113 5.0325 12.5735 WBGene00010455_K01B6.4_K01B6.4_protein-coding exc: cnd1_T3 tbx37_T3
WBGene00005165 T4 18.0512 0.0477 cnd1_T4 hlh1_T4 16.2162 0.8983 11.3089 11.6470 WBGene00005165_C18F10.8_srg-7_protein-coding exc: ceh32_T4 tbx37_T4
WBGene00206478 T3 18.0454 0.8017 pha4_T3 ceh32_T3 21.5479 1.1941 2.8103 11.8416 WBGene00206478_M6.11_M6.11_protein-coding exc: tbx37_T3
WBGene00045052 T1 18.0381 0.0463 end1_T1 pha4_T1 72.7477 4.0330 17.5558 18.5041 WBGene00045052_K12C11.6_K12C11.6_protein-coding
WBGene00021768 T4 18.0326 0.0001 end1_T4 ceh32_T4 95.0221 5.2695 50.7345 20.0224 WBGene00021768_Y51F10.7_Y51F10.7_protein-coding
WBGene00020529 T1 18.0302 0.0008 end1_T1 ceh32_T1 18.8724 1.0467 31.7863 74.0339 WBGene00020529_T15B7.17_T15B7.17_protein-coding
WBGene00017498 T4 18.0275 nan end1_T4 ceh32_T4 51.8780 2.8777 1.5371 11.7589 WBGene00017498_F15E11.12_pud-4_protein-coding
WBGene00016134 T3 18.0170 0.0001 end1_T3 hlh1_T3 59.3175 3.2923 136.4040 14.5473 WBGene00016134_C26B9.5_C26B9.5_protein-coding
WBGene00001761 T3 18.0113 0.0122 end1_T3 nhr25_T3 533.6720 29.6299 281.2165 14.7519 WBGene00001761_T26C5.1_gst-13_protein-coding
WBGene00007607 T0 18.0082 0.0174 end1_T0 ceh32_T0 51.6254 2.8668 18.7503 21.3397 WBGene00007607_C15C8.5_C15C8.5_protein-coding
WBGene00043054 T4 18.0070 0.6827 cnd1_T4 hlh1_T4 39.7846 2.2094 8.6677 6.9595 WBGene00043054_T21B4.15_T21B4.15_protein-coding exc: ceh32_T4 tbx37_T4
WBGene00007271 T2 18.0007 0.0841 cnd1_T2 end1_T2 494.7011 27.4823 579.1416 10.3896 WBGene00007271_C03C10.5_C03C10.5_protein-coding exc: ceh32_T2 tbx37_T2
WBGene00011052 T3 17.9989 0.0427 end1_T3 ceh32_T3 7.9788 0.4433 8.3044 23.5295 WBGene00011052_R06B9.1_arrd-11_protein-coding
WBGene00008977 T0 17.9989 0.1801 cnd1_T0 pha4_T0 5.9222 0.3290 95.7389 11.4034 WBGene00008977_F20D1.7_iglr-1_protein-coding exc: ceh32_T0 tbx37_T0
WBGene00022285 T1 17.9877 0.0196 hlh1_T1 nhr25_T1 23.2863 1.2946 85.3930 9.0697 WBGene00022285_Y75B7AL.2_Y75B7AL.2_protein-coding
WBGene00008779 T1 17.9804 0.0250 pha4_T1 cnd1_T1 499.4333 27.7765 2922.7864 13.8155 WBGene00008779_F14B4.1_F14B4.1_protein-coding exc: tbx37_T1
WBGene00002268 T1 17.9753 0.0001 hlh1_T1 cnd1_T1 44.7304 2.4884 1082.2062 24.7897 WBGene00002268_ZK1248.16_lec-5_protein-coding
WBGene00022267 T0 17.9716 0.0314 end1_T0 pha4_T0 4.1537 0.2311 7.7954 39.5043 WBGene00022267_Y73C8C.10_Y73C8C.10_protein-coding
WBGene00017621 T4 17.9693 1.0000 cnd1_T4 hlh1_T4 62.7334 3.4911 3.2989 5.2324 WBGene00017621_F20A1.10_F20A1.10_protein-coding exc: ceh32_T4 tbx37_T4
WBGene00015695 T2 17.9692 0.0062 end1_T2 nhr25_T2 21.8154 1.2140 47.0991 11.5149 WBGene00015695_C10H11.6_ugt-26_protein-coding
WBGene00011903 T3 17.9669 0.0005 end1_T3 ceh32_T3 23.2000 1.2913 18.9854 30.3541 WBGene00011903_T21E8.5_T21E8.5_protein-coding
WBGene00007460 T1 17.9647 0.0005 end1_T1 ceh32_T1 53.3962 2.9723 62.7051 76.2030 WBGene00007460_C08F11.13_C08F11.13_protein-coding
WBGene00001477 T4 17.9592 0.0047 end1_T4 ceh32_T4 140.1191 7.8021 228.8063 19.1556 WBGene00001477_K08C7.5_fmo-2_protein-coding
WBGene00013849 T3 17.9560 0.1215 pha4_T3 end1_T3 66.2672 3.6905 232.6858 11.0767 WBGene00013849_ZC84.6_ZC84.6_protein-coding exc: tbx37_T3
WBGene00008002 T4 17.9490 0.0000 cnd1_T4 nhr25_T4 639.0442 35.6034 32.0498 12.4476 WBGene00008002_C38C10.6_C38C10.6_protein-coding exc: ceh32_T4 tbx37_T4
WBGene00015116 T2 17.9477 0.0032 end1_T2 hlh1_T2 47.7955 2.6630 79.8332 11.0975 WBGene00015116_B0286.3_B0286.3_protein-coding
WBGene00011168 T4 17.9445 0.0181 pha4_T4 ceh32_T4 21.9666 1.2241 32.0200 14.1626 WBGene00011168_R09D1.12_R09D1.12_protein-coding exc: tbx37_T4
WBGene00018219 T1 17.9415 0.0008 hlh1_T1 ceh32_T1 51.0972 2.8480 32.7773 43.3400 WBGene00018219_F40A3.4_F40A3.4_protein-coding
WBGene00044792 T4 17.9359 0.0101 end1_T4 ceh32_T4 110.7824 6.1766 16.0737 38.9896 WBGene00044792_F59C6.14_F59C6.14_protein-coding
WBGene00011004 T3 17.9311 0.0001 hlh1_T3 nhr25_T3 34.0832 1.9008 88.1923 13.2974 WBGene00011004_R04B5.6_R04B5.6_protein-coding
WBGene00007314 T4 17.9225 0.0571 ceh32_T4 hlh1_T4 4.7735 0.2663 7.3525 11.4818 WBGene00007314_C04H5.3_gcy-29_protein-coding exc: tbx37_T4 cnd1_T4
WBGene00012445 T4 17.9190 0.0145 end1_T4 ceh32_T4 98.3175 5.4868 301.1937 17.4205 WBGene00012445_Y16B4A.2_Y16B4A.2_protein-coding
WBGene00012202 T0 17.8920 0.0010 end1_T0 tbx37_T0 17.1500 0.9585 27.6896 13.4316 WBGene00012202_W02B12.4_W02B12.4_protein-coding
WBGene00003248 T3 17.8914 0.0026 hlh1_T3 pha4_T3 25.3394 1.4163 120.3590 29.0939 WBGene00003248_F57B7.4_mig-17_protein-coding
WBGene00003860 T3 17.8911 0.0002 hlh1_T3 ceh32_T3 138.0673 7.7171 42.4161 30.7419 WBGene00003860_Y38F1A.9_oig-2_protein-coding
WBGene00011657 T0 17.8647 0.0194 end1_T0 pha4_T0 3.1856 0.1783 4.7603 38.8623 WBGene00011657_T09E11.8_T09E11.8_protein-coding
WBGene00043992 T4 17.8595 0.0018 cnd1_T4 hlh1_T4 60.4714 3.3859 53.5510 11.9480 WBGene00043992_F58A4.14_bbs-4_protein-coding exc: ceh32_T4 tbx37_T4
WBGene00004211 T3 17.8582 0.1630 pha4_T3 end1_T3 7.4389 0.4166 22.7464 7.6405 WBGene00004211_F07C3.1_ptd-2_protein-coding exc: tbx37_T3
WBGene00018295 T3 17.8578 0.2965 cnd1_T3 pha4_T3 1.7415 0.0975 2.6344 24.0241 WBGene00018295_F41E6.14_oac-29_protein-coding exc: ceh32_T3 tbx37_T3
WBGene00044792 T3 17.8563 0.0270 end1_T3 ceh32_T3 39.1354 2.1917 16.0737 26.9711 WBGene00044792_F59C6.14_F59C6.14_protein-coding
WBGene00011866 T0 17.8450 0.0281 end1_T0 ceh32_T0 9.6438 0.5404 16.3724 16.8496 WBGene00011866_T20F10.5_T20F10.5_protein-coding
WBGene00020799 T4 17.8441 0.0002 end1_T4 pha4_T4 47.5911 2.6670 33.3635 25.7057 WBGene00020799_T25D10.1_T25D10.1_protein-coding
WBGene00001734 T3 17.8432 0.0093 ceh32_T3 hlh1_T3 6.8459 0.3837 35.0238 12.2109 WBGene00001734_ZK643.8_grl-25_protein-coding exc: tbx37_T3 cnd1_T3
WBGene00015933 T4 17.8415 0.0192 end1_T4 pha4_T4 78.4905 4.3993 89.9155 20.5061 WBGene00015933_C17H12.8_C17H12.8_protein-coding
WBGene00001174 T1 17.8395 0.0000 hlh1_T1 nhr25_T1 201.6344 11.3027 304.8320 12.5379 WBGene00001174_C08C3.1_egl-5_protein-coding
WBGene00004000 T2 17.8347 0.0260 end1_T2 pha4_T2 46.3548 2.5991 75.7223 14.6095 WBGene00004000_T21E8.1_pgp-6_protein-coding
WBGene00017501 T3 17.8339 0.0431 end1_T3 pha4_T3 17.0411 0.9555 5.8438 52.9249 WBGene00017501_F15E11.15_pud-3_protein-coding
WBGene00007185 T4 17.8326 0.0000 end1_T4 nhr25_T4 830.1463 46.5521 52.8159 50.4105 WBGene00007185_B0464.3_nlp-36_protein-coding
WBGene00002140 T4 17.8244 0.0029 hlh1_T4 nhr25_T4 28.2353 1.5841 33.1751 23.5029 WBGene00002140_C18H7.2_inx-18_protein-coding
WBGene00001440 T3 17.8144 0.0161 cnd1_T3 hlh1_T3 243.2719 13.6559 271.0457 8.9810 WBGene00001440_F40H3.4_fkh-8_protein-coding exc: ceh32_T3 tbx37_T3
WBGene00000239 T0 17.8120 0.0048 end1_T0 tbx37_T0 8.2757 0.4646 61.5328 19.4727 WBGene00000239_C05D2.4_bas-1_protein-coding
WBGene00018374 T2 17.7911 0.0030 end1_T2 hlh1_T2 26.1387 1.4692 202.7318 12.7792 WBGene00018374_F43B10.2_tag-343_protein-coding
WBGene00000679 T4 17.7902 0.0052 ceh32_T4 nhr25_T4 301.2403 16.9329 78.2281 13.6576 WBGene00000679_F58F6.2_col-105_protein-coding exc: tbx37_T4 cnd1_T4
WBGene00006807 T1 17.7884 0.0343 cnd1_T1 hlh1_T1 192.0006 10.7936 968.4082 12.6735 WBGene00006807_C17D12.2_unc-75_protein-coding exc: ceh32_T1 tbx37_T1
[truncated: 13,756,748 more chars]
