# Supplementary material for: The C. elegans embryonic transcriptome with tissue, time, and alternative splicing resolution
Source: Genome Res. 2019 Jun;29(6):1036–45. doi: 10.1101/gr.243394.118 (PMC6581053; doi:10.1101/gr.243394.118)
Supplement: Supplemental Material [file supp_gr.243394.118_Supplemental_Code.zip › supplemental_code/Supplemental_Java_Programs/mRNA.pseudo.xome.fa]

>B0213.1
ATGGTAAAATCTGTTGGGTGTAAAAATCTTTCCTTGGACGTCAAGAAAGCCATTGTAGCT
GGCTTCGAACAAGGAATACCCACGAAAATGCTCGCGCTGCAAATTCAACGTTCTCCGTCG
ACTATTTGGAAAGTAATCAAGAAGTACCAAACTGAGAAATCCGTCGCTTTGAGAATCTCG
CCCGGCAGGCCTCGAGTGACAACCCATAGGATGGATCGCAACATCCTCCGATCAGCAAGA
GAAGATCCGCATAGGACCGCCACGGATATTCAAATGATTATAAGTTCTCCAAATGAACCT
GTACCAAGTAAACGAACTGTTCGTCGACGTTTACAGCAAGCAGGACTACACGGACGAAAG
CCAGTCAAGAAACCGTTCATCAGTAAGAAAAATCGCATGGCTCGAGTTGCGTGGGCAAAA
GCGCATCTTCGTTGGGGACGTCAGGAATGGGCTAAACACATCTGGTCTGACGAAAGCAAG
TTCAATTTGTTCGGGAGTGATGGAAATTCCTGGGTACGTCGTCCTGTTGGCTCTAGGTAC
TCTCCAAAGTATCAATGCCCAACCGTTAAGCATGGAGGTGGGAGCGTCATGGTGTGGGGG
TGCTTCACCAGCACTTCCATGGGCCCACTAAGGAGAATCCAAAGCATTATGGATCGTTTT
CAATACGAAAACATCTTGGAAACTACAATGCGACCCTGGGCACTTCAAAATGTGGGCCGT
GGCTTCGTGTTTCAGCAGGATAACGATCCTAAGCATACTTCTCTTCATGTGCGTTCCTGG
TTTCAACGTCGTCGTGTGCATTTGCTCGATTGGCCAAGTCAGTCTCCGGACTTGAATCCA
ATAGAGCATTTGTGGGAAGAGTTGGAAAGACGTCTTGGAGGTATTCGGGCTTCAAATGCA
GATGCCAAATTCAACCAGTTGGAAAACGCTTGGAAAGCTATCCCCATGTCAGTTATTCAC
AAGCTGATCGACTCGATGCCACGTCGTTGTCAAGCTGTTATTGATGCAAACGGATACGCG
ACAAAGTATTAA
>B0281.2
ATGACAGATTTCTTCCAGATCTCCCAAAAAAAGTGTTTCCGCTTGAAAAATCCCTTGAAG
CATCAGACCCAACGCGCGAATACACGCTTTCGCCGTTCTCACCCGTCGTCCATCGATACT
TTTTCCAATTGCTCCGATTTTAAATCAAAATTCTATTACGCGTCCATGAAATTCCAATCG
TTCCTGTCAAATCGAACGTTTTCTCTCAAGGTCAACAATACTATATCCCCCTTAAAACAT
CCTATCCCCTCCGGTGTCCCCCAAGGAACCGTATCCGGCCCTCTCCTCTTTATCCTGTTT
ATTAACGACGTCCTTCTGAAAATTCCCCCGAGTGTTCAAGTCTCATGTTACGCAGACGAT
ATAAAAATTTACGGTCCCTCTGCATCGGATCTTCAGTCTACTATTGATCAAATTGCCACC
TGGTCCAAAAGGAATCATCTGCCACTGGCACCCGCCAAAACATCCCTTCTACATCTTGGT
CCACTCAACAAACTCCATAGTTTTACTGTTGACAATATCCCAGTTCTTCCCAGCTCATCC
GTCAGAGACCTGGGCCTCCTCACCGATGATAAACTTACCTTTAAATCACATATCAATAGA
ATATCAAGTCTTGCCCTACTCCGATCTAAACAAATCCTAAAGTCTTTCTCGTCCACATCT
CCTGAATTCTATGTCAACCTATATAAATTATACGTTTCCCCTATTTTAGAATACTGCTCT
GTTGTATTTTCTCCCCCACCAAACTCTAAACTTGCAAAAACGTTAGAATCTCCGCTCCAG
TATTACTCCAAACGAGCACTACAACGCTGCAATATAAAATACAATTCAAAATCTACTGTA
AACAATACCTCAAATTACTCACAATCATATTTAAATCGCATACAAATACTAAATATTCAA
ACCGCCCGCTCTTTGCGCCTTAAAGCGCAACTTCTCCTACTATACAATATTCTAACAGGA
ACCGCGTATTTTCCAGACATCAATGACTTTGTTGTGTTTGTTAGCTCTAATCGTCGTCCT
ATGCTGTTGATTAACCGACACCCAAAAGTTCGTAATTTCTTCAGCCAGGTTGTCCCAATC
TGGAATTCAATTGTTCACAACTCTCCCGAATTCCTCCCTCCTTCCTCTTTTTCTCTCTTA
ATTGAATCGAATATTTGTAAATTTTGA
>B0302.3
ATGAGAGTGAATGGCAGAAATCTAACGAACCTTAGGTTTGCTGACGATATTGTGCTCATC
GCCAATCATCCGAATACTGCCAGCAAAATGCTCCAAGAACTCGTACAAAAATGCTCTGAA
GTAGGTCTCGAGATCAATACTGGGAAGACGAAAGTCTTGCGAAACCGATTCGCTGACCCC
AGTAAAGTCTACTTCGGTAGCCCTTCCCCCACCACCCAGCTCGACGACGTCGACGAGTAC
ATCTACCTTGGTCGTCAAATCAACGCCCAAAACAACTTGATGCCGGAAATCCACCGAAGA
CGTCGAGCAGCCTGGGCTGCATTCAATGGAATCAAGAACACCACCGACTCCATCACCGAC
AAGAAGATTCGTGCGAATCTGTTCGACTCAATTGTCCTTCCAGCGCTCACCTACGGTTCA
GAAGCCTGGACATTCACCAAAGCTCTATCCGAACGAGTACGAATCACACATGCCTCCCTA
GAAAGACGGCTTGTTGGGATAACACTCACCCAACAACGAGAGCGAGATCTCCATCGAGAA
GACATTCGTACGATGTCTCTAGTCAGGGATCCGCTCAATTTCGTGAAAAAGAGGAAGCTA
GGATGGGCTGGACACGTTGCGAGAAGGAAAGACGGAAGATGGACCACGTTGATGACAGAA
TGGCGCCCATATGGATGGAAAAGGCCTGTTGGAAGGCCGCCGATGCGATGGACTGATTCG
CTGCGAAAGGAGATCACCACTCGCGACGCAGACGGAGAAGTCATCACCCCCTGGTCCACT
ATAGCCAAGGACCGAAAAGAATGGCTTGCTGTGATCCGCAGGAATACCACGAATTCCTGA
>B0302.6
TTAAAAGAATGAGATTTGTTGGTTTATGAGGTTCATAAACTGGGAGGGGGAAAGGAATGT
TGCTACATTGTGAACTATACTGTTCCAGAGGGGAACGACAATAGAAAAGAAACCTTTGGA
CTTTGGATTGACTAGAGAAAGGAGCATCGGCCGACGTTGAGATCTGACATGTATAATAAA
TCTTTTTGCATCTGGGAAATGTACAGCGCTTGTTATAATTTTATACAAGAGAATAAGCTG
TGATTTTAAGCGTGTTGAGCGGGCTGTGGCCATGTTGAGAATGCTCAGGCGGTTTTTATA
TGAAAGTGAATAAACTAATGAGGTGTTTCTATGTGATGTTTCCGATACTTTGTATTGTAT
ATTGTTACGTTGTAGTATTATTCTTGAGTAGTATTTGAGAGCGGATTCTAATGCACCTGA
CAGTTTTGAATGAGGGGGAGGGGAGTAAATGTGGGACCCATAGTCAAGAATTGGTGAGAC
ATACGTTTTAAACAGGTTCACATAGAATTTATTGGAGCCAGAGGGGAAGGATTTTAGGAT
CTGTTTTGCCCTAAGAAGTGCCAGGGAAGAGGTTCTATTGATATGCGATTTGAATGACAA
TTTATCGTCGGTGATAAGCCCGAGGTCTCTAACAGAGGAACTGGGGACGATGGGTAGGGA
GTCAATATTGAAATTATGCCTAGGGTTTTGAGTTCCTATGTGGAGTAGGGCCGTTTTGGT
GGGAGCAAGAGGCAACTGATTTTTCAAAGACCAATCTACAATGAGATCAATTGTGCTTTG
AAGTTCAATTGGATCGTGACTGAATATTTTCACATCGTCAGCAAAACAAGAAAATTGAAT
AGAAGGGGGTATGGATAGGAGTAGGTCGTTCAAAAACAATATAAAGAGAAGGGGACCTGT
AACTGTTCCTTGGGGCACCCCAGAAGGAATGGGGAGGGCATTAGCGGAAACTGTGGAATT
GATTTTGACCGTGTTGATGTTTGGATATGAGGTGACCGTATTCAGACTTCGGTGTGAAAT
AATTTTCTCCATTACTCTAGCAATAGTATCAGTTAAGCTAATTGGACGATAATTAGATGG
ATTTGAGGGGTTGCCTTTTTTGGGTACAGGAATGACAGTGGCATGCTTCCAAATGGAGGG
AATGGTTGATTCTTTCAATGACTGGGAGTAAATAATAGAGAGGGGTAACGCGAGCGGTGT
CGCACACTTTTTGAGCAT
>B0303.5
ATGCCTCGAGGATCTGCCCTTTCGGACACTGAACGCGCTCAGCTGGATGTTATGAAATTG
CTCAATGTGTCCCTGCATGAAATGAGTAGGAAAATTTCCCGTTCTCGACACTGTATTCGC
GAGTATCTGAAGGATCCGGTGAGCTACGGTACATCTAAAAGAGCTCCTCGTCGCAAAGCT
CTCTCCGTGCGTGACGAACGAAATGTGATTCGTGCTGCCTCCAACTCCTGTAAGACGGCA
AGAGATATTCGCAATGAGCTTCAATTGTCTGCTTCAAAAAGGACCATCCTCAATGTCATC
AAACGATCTGGTGTAATCGTTCGTCAGAAACTTCGCCCTGCTCCGTTACTCTCTGCAGAC
CATAAACTCAAGCGATTGGAATTTGCTAAGAACAATATGGGAACGAATTGGAGTAAAGTT
GTCTTCTCCGATGAAAAGAAATTCAATCTCGATGGGCCTGACGGTTGCCGCTACTATTGG
CGCGATTTGCGCAAGGAACCAATGGTTTTTTCGAGACGTAATTTTGGAGGAGGAACGGTG
ATGGTTTGGGGAGCGTTCACGGAGAAGAAGAAGCTTGAGATACAGTTCGTCAGTAGCAAG
ATGAACAGCACTGACTATCAGAACGTCTTGGAACTGGAGCTCTCCAAATATCTTCGTCAC
TACTCCAGAAAAGACTTTAGATTTCAGCAGGATAATGCGACAATCCATGTGAGCAACTCA
ACCCGCGACTATTTCAAGCTCAAGAAGATCAACCTTCTTGATTGGCCAGCTCGAAGTCCT
GATCTCAATCCAATCGAAAATTTGTGGGGGATTCTTGTCCGTATCGTGTATGCTCAGAAC
AAGACTTACCCAACAGTTGCATCGTTGAAGCAAGGAATTCTCGACGCTTGGAAGTCTATT
CCGGACAACCAGCTGAAAAGTTTGGTCAGATCAATGGAGGACAGACTGATTGAGATCATC
CGCACACAAGGAAACCCGATTAACTATTGA
>B0403.1
ATGCCAAAAATAGTTATTTGGAATAAAGTCAACGATCTAGACATTTTCGTGGATTGCAAG
CTAAACTTCCAAAAACATATCGAATATGTATCAAATTCTGCTTTCCTCAAGTGTAGACAG
CTTCTTCGATGCTTTCGCTTTACCAATGTCAGTTTGTACTTTAAGTTATACAACGTTTAC
GTTCAACCGCTGCTGAATTACGGATGTGAGGTCTACAACCCTAACTCCAAACGTCTGATA
AAGCTACTTGAAATGCCGCTGAAATTCTATTCAAGAAGAGTGTATCAACGATGCAATGTC
TCAAACACGTCGTACGATGATCGACTGGCTCAGTCAAATCAAAAATCCATTCAACACCAG
CGAATTCTCCAAATATTAAGGACCTACCACAACATCTTATCTGGCGAATACCATTTTCCG
GATGTCTCAGCACTAAAGAATTCCTCGGCAATTCCCGACAGCTTCTTCCCCAAGTTTGGG
CCTTTTCAGCTTCTTACCCAACTCTTGCCAACTTCTAACCCAGAGTATGCCCAAGTCTTA
CCCAACTTCAGCAATTCTAGTGTAAACTCCCTCGCCCGAGTTCTGCCCAAGCCTTAG
>B0478.2
TCAAGTTGGGTGGGAAAAATAATTAAACGGGATAGAATTTAATCGTGATGCAAACATTTG
ACGGCTCATTGTCCCCGGAAGTAACTTGGCCATACGGTTCCATAGGTGAAGGTTGACTAG
TAGGAAGCTTTCGTTGATTGATCCACAAGGGCACATCATGTACGGATATCTGGGCGAGCG
AGCCTTCCTCACAGTTGATGCGGCATTCGGAAAGTGGTATTCACCAGACAGGATGTTGTG
ATAGGTCCTCAATATTTGAAGAATCCGCAGGTGTTGAACTGACTTTTGGTTCATCTGAGC
TAGACGGTTTTCATATGATGAGTATGATAGATTGCAGCGTTGGAAGACTCTTCTCGAGAA
AAACTTCAGTGGCGACTCCAGTTGTATAATCAGATTTTTAGAGATCGGGTTGTAGATTTC
ACATCCGTAGTTTAATATTGGCTGCACATAGATATTGTACAATTTGAAGTAAAGGCTGAC
ATTTGTTGAGCGGAAGGATCGAAGTAACTGCCGGCATTTGAGAAGGGCTAAGTTCGAAAT
GATGTTTATGTGCTTCTGGAAGTTCAGCTTGTCGTCGACGAAGATTCCAAGGTCTTTCAC
TGAGTCCTTTTTGGTGACTTTCATTCCGTTTGCATAATATTCATTTTTTGGATTCCGCTT
TCCAAAGTGGATAACATTGGTTTTGTTTTCAGCAAGGTTCAATTTCCATTTTGCGCACCA
ATCGGTCACGACATTGATTGATTTTTGAATAGCGCTGACATTGTCACCAAGTAGCTTGAT
ATCATCGGCGAAGGCATAAACATGGACATCAGATGGGATCAACTCCAATAAATCGTTGAT
GTATATTAAGAAGAGGAACGGTCCACTGACCGATCCTTGGGGCACTCCCGAAATCACATC
GATGTAATTCTGATCTGATACATAATCTCCAACTTTGATTATTGATTTTACCACAGAGAA
ATGATGGAAGCGTGAAAGTTTCGATATAGACTGACTTCGTAGTTTGTCCATTATCAGTTT
CTCAAAGAGCCTTGACAGCGGATGGGTCAGTGAAATAGGTCTGAAGTTCTTAGCATCACA
CATCTTGCCTTTCTTATGAACTGGTATGACAACAGACGTCTTCCGAATTTCCGGGAATCG
TCCTGAATCGTAGGATTCCGAAAACAACAATGACAGTGGGATTGTTAACGCATGGGCACA
GTTCTTGACCACGTAGAAATTTACGAGATCTCGTGAGTAACCTATCTTCGGTCGCAACCT
TTGTATAATCCTGTGGATATTGACTGGCGAAAAATCCGGAGTGATTCTTGATGGCTTCTG
AGCAGGAAGTGCTGGAAACGGTTCCGAGGAAGGAGTGAATGCTTTGGCGAATGTTTTTGC
AAATTCATTTGCAATTTCCAATGGATCAGTGGTCGTTTGTCCTTCGATCAGAAGACTTGT
GATAGCATTTGGCTTTGATATTCGCTGTTTCACCAGGTTAAACAGTTCTTGGCTATTCTT
TGAGTCGATGATCCGAGTTTCACGTCTGGCCAACATTTTTCTGATAGCAAGTAATCGTGC
TTTCACAGCTGTTTTCGTATCGACGGTAGAATTTATGGAGCGTCGTTTCTTAATCCTTTT
GCGTAAGTTGTTCTTATATTTTGATGAGATGCCTGCCCGTTGCTTGATACTTGGTGTATA
TTCCCGTATGAGTTCGTTGAAGATCTTCAGAAAGTGAATCAGTTTTGTTTCACTATTTGA
AAAATATGCAAATTGGCGCGACCAGTTGAAAGATAGCAAGTGTAGATTGAGGGCTGGGAA
GTTGCATTTACGGAAGAGAAGAATTCTGGTATCTTTCTTCTGGGGCGGCAAATCAATTGA
TGTGCTTGATTCCAATGAGAACTTGATGGAGGTGTGGTCAGACAACAACAGTGGAGGTTT
GGATTCGACATTTGTAATTGACAATGGACTGTTGGTAAATATGAGATCCAGAAAATTTTC
CAATCCTGATAGCGCCACTCTTGAGGGTTTGTATACTACCTGTGTGAGCTTGTGGGAGAT
CATAAGAGCTGAGAGATCATGATGCAGCAAGTCCGGTAGACGCTCAGATTCCGACCAATG
AATGCCTGGTAGATTGAAGTCTCCGAGCACATAGTTGCGTCTCACACAACTACTGAGAAG
CTCCGATATGTTCGCATAGAGTGCTGAAGTTTGAGAAGACGACGTGCCTGGAGGTCTATA
GATCAGGATGAATCTTGAGCTTGACGGATTGCGCTCGATAGTTAGTATGACACAGTAGTG
TTTTGTGTAATATTTGTCCTCCAGCGAATCGATTTTTGTTAGGATCAGAGATGTCCTGTG
GAAAACTGCAACGCCACCTCCTCGGGACTTAGAGTGTGTCTCTTGGCGATCCGATCGGTG
ACATAGAATATCTTTTGACGAGCAGAGTGATGAAGGTGTTGAAGACGTGAGGAAGGTTTC
CGTTACGAATAGAACATCAATTTCCGATACTTTCATGTAATCATGCAT
>B0513.10
CTATTCACACAAGTATTCACCATTAGTGTCCACCACTTGTTGCCATTTACTAGGTAACAT
CATGATGCCACGGGAGAAGAAATCCGGCGAACGCGATGAGAAGAAAGTGGAGAGTTCAGT
TTTGAGATGCTCTTCGTCGTCGAATTGCTTGTCGCGCATGTAGTCACTGAGAGACAAGAA
CAAATGGTAGTCGGTTGGTGCAAGATCTGGAGAATATGGTGGATGCGGTAAAACAGTCCA
ACCAAGATCTTGCAGCTTTTGGAAAGTCTTCTTGGCGACATGAGGCCTAGCATTATCGTG
AAGAAAATATAGTTTTTCATATTTTCCGTTGGTCTTTTCTGCAACTCGGTCCAATTGGGC
ACAATAGTAATCAACAGTGATAGTTTTATTAGTTGGCAACAATTCCCAGTGCACGGGTCC
TTGAACACCCCACCAGACACAGATCATAATCTTTTTTGGGTGAAGATCAGGCTTTGGCGT
CGGTATTCCTTTCTCACCGATCGGAAGCCATTGACGTTTTCTGGAATGGTTAACATAGAG
CACCCACTTCTCATCTCCAGTAACCAGATTGTTCAGCCAATCGAACTTTCGACGAAAAGT
TAGAAGTTGAGTACAAACGTTGACCCGAGTGAGCTTCTGTGATGCCGAAAGTTCATGAGG
CACCCAAGTTCCAAGTTTTGAAGTAAAACCAAGGCGACCCAAGTGACGTGGAATTGTGCT
ATGACAACACTCAAGCTTCTCTTCCATTTCACGAAGACTAAGACGAGGCTCTTCCTCCAC
CAGCTTCACTAGGTCTTCTTCATTTAACTCTACCGGTCGCCCAGAACGTTCTATTTCTTC
GAGACTGAAGTCGCCGTTCTTGAACTTTTGAAACCAACTCTTTGCTGTATTATAAGAGAG
TGCTCCCTCACCCATCGCACCGCATATGTTTCGTTCCGCTTCCATTGCTGAATGACCAAG
ACGAAATTCATAAAGAAGAAGCAATCTAACGTCTCGACGTTCAAGTTTGATGATTGTCAT
>B0564.5
CTATTCACACAAGTATTCACCATTAGTGTCCACCACTTGTTGCCATTTACTAGGTAACAT
CATGATGCCACGGGAGAAGAAATCCGGCGAACGCGATGAGAAGAAAGTGGAGAGTTCAGT
TTTGAGATGCTCTTCGTCGTCGAATTGCTTGTCGCGCATGTAGTCACTGAGAGACAAGAA
CAAATGGTAGTCGGTTGGTGCAAGATCTGGAGAATATGGTGGATGCGGTAAAACAGTCCA
ACCAAGATCTTGCAGCTTTTGGAAAGTCTTCTTGGCGACATGAGGCATAGCATTATCGTG
AAGAAAATATAGTTTTTCATATTTTCCGTTGATCTTTTCTGCAACTCGGTCCAATTGGGC
ACAATAGTAATCAGCAGTGATAGTTTTATTAGTTGGCAACAATTCCCAGTGCACGGGTCC
TTGAACACCCCACCAGACACAGATCATAATCTTTTTTGGGTGAAGATCAGGCTTTGGCGT
CGGTATTCCTTTCTCACCGATCGGAAGCCATTGACGTTTTCTGGAATGGTTAACATAGAG
CACCCACTTCTCATCTCCAGTAACCAGATTGTTCAGCCAATCGAACTTTCGACGAAAAGT
TAGAAGTTGAGTACAAACGTTGACCCGAGTGAGCTTCTGTGATGCCGAAAGTTCATGAGG
CACCCAAGTGCCAAGTTTTGAAGTAAAACCAAGGCGACCCAAGTGACGTGCAATTGTGCT
ATGACAACACTCAAGCTTCTCTTCCATTTCACGAAGACTAAGACGAGGCTCTTCCTCCAC
CAGCTTCACTAGGTCTTCTTCATTTAACTCTACCGGTCGCCCAGAACGTTCTATTTCTTC
GAGACTGAAGTCGCCGTTCTTGAACTTTTGAAACCAACTCTTTGCTGTATTATAAGAGAG
TGCTCCCTCACCCATCGCACCGCATATGTTTCGTTCCGCTTCCATTGCTGAATGACCAAG
ACGAAATTCATAAAGAAGAAGCAATCTAACGTCTCGACGTTCAAGTTTGATGATTGTCAT
>C01B12.6
TCAATAGTTAATCGGGTTTCCTTGTGTGCGGATGATCTCAAACAGTCTGTCCTCCATTGA
TCTGACCAAACTTTTCAGCTGGTTGTCCGGAATAGACTTCCAAGCGTCGAGAATTCCTTG
CTTCAACGATGCAACTGTTGGGTAAGTCTTGTTCTGAGCATACACGATACGGACAAGAAT
CCCCCACAAATTTTCGATTGGATTGAGATCAGGACTTCGAGCTGGCCAATCAAGAAGGTT
GATCTTCTTGAGCTTGAAATAGTCGCGGGTTGAGTTGCTCACATGGATTGTCGCATTATC
CTGCTGAAATCTAAAGTTTTTTCTGGAGTAGTGACGAAGATATTTGGAGAGCTCCAGTTC
CAAGACGTTCTGATAGTCAGTGCTGTTCATCTTGCTACTGACGAACTGTATCTCAAGCTT
CTTCTTCTCCGTGAACGCTCCCCAAACCATCACCGTTCCTCCTCCAAAATTACGTCTCGA
AAAAACCATTGGTTCCTTGCGCAAATCGCGCCAATAGTAGCGGCAACCGTCAGGCCCATC
GAGATTGAATTTCTTTTCATCGGAGAAGACAACTTTACTCCAATTCGTTCCCATATTGTT
CTTAGCAAATTCCAATCGCTTGAGTTTATGGTCTGCAGAGAGTAACGGAGCAGGGCGAAG
TTTCTGACGAACGATTACACCAGATCGTTTGATGACATTGAGGATGGTCCTTTTTGAAGC
AGACAATTGAAGCTCATTGCGAATATCTCTTGCCGTCTTACAGGAGTTGGAGGCAGCACG
AATCACATTTCGTTCGTCACGCACGGAGAGAGCTTTGCGACGAGGAGCTCTTTTAGATGT
ACCGTAGCTCACCGGATCCTTCAGATACACGCGAATACAGTGTCGAGAACGGGAAATTTT
CCTACTCATTTCATGCAGGGACACATTGAGCAATTTCATAACATCCAGCTGAGCGCGTTC
AGTGTCCGAAAGGGCAGATCCTCGAGGCAT
>C02A12.7
ATGGTGATCACCAGCCGGGAAACAAAGGTTCATTCAATTACTCTCCTTCCAAGTGTTGTG
AATATGCTGTTCAGGAATCATCTCAAAGTCCGATTCGATCATGCCCGTGGTTTGTATCGA
ACAAAACACGACGACCAGATACCACCAAAAATTGTGCTGCCAAAGCGTCCGATCATCGAT
TGCCAGCAATTCTACCAGAGCAGCGAGGATATCGATGAGGAGCAAGTTCCATCAACTTCG
AACGCCGCATCAACTTCAAAATCTGCTGGCAAGTGA
>C03A7.1
ATGGCGTCCTTGAACAATGGCCCAATATACCCGGACCGTAGCGACCACACGTCACCAGGG
CAGGACGCACGGATCCCACCATCAACCGCGACTGAAAGAGTGACCGCAGGTCGGACGAAA
AAGAGAAATACTTCTCTCGCGATCCGTCTTGTAGGACCTCTGAAACGTCGCATCAACCAA
AAAATTGAGATCGCTAAGCGTGTCTTAGCTGAATCGGAAGCAAAGATGAAAATCTTCCCT
ACCATGCCACCTCACCATCTTATCAGCGATGAGGACGCAACTTACCTCGATGCACTACTA
ATTCGGCTTCAGACCGTCTTAGGGGCACTCGAAGGAATGCGCGACTTCATTGACGATAAG
TTTGGCGATCCGGAAATGGTGGAAAATCCGAATCAGCAAGCATACTATCAGGAAGTTATC
GAACTACTCGAGAAGTCCAAAGCATCTACTTTCGCGACTCATCTGAGACGCGAAATTGAA
ACGCTGCGGATGGAAATGAGAGTGAGAAACATCCCGATCTCATCTTTTGACGCTTCTACA
CTGGAAGCCACGGACGCGGAAGCAGGAGCTGTGACTGACGAAGATGAGGTCGATGGGGAG
ATGGAGCTGGAACCGACGGTGGAAGATCAAGCTCACAGAAGCTCAGGCCAACATCGTACG
GTAACCAACCTCCGTACTTTTCACGAAGCCTCAAACTCGCCAGCAGGAACTCCACTTTCG
AATCGTTCGAGGCTTTCATGGGATTACGGCGCGATGACTCTTCAAGACGAGTTACGATAC
TCGTACATGATGGGCCGCGTCGAGTCACAAGTAGATCAGTCAACACCCGCGTCAAATCGA
GGAAATGGCACTCGTACATTGACTGAACAACAACAACTTCATGGTACATCATCAGCACTT
CAGGGGGTGGTCCAAGGGAAACGTGAGCAGATCGAACAGGGCCCGCATGACACCCCCACT
CTCAGGAATGATGTCCCCACGAATAAGGGACCAGGTACGCTCACAACGACCGAGTATGCT
GGACCAGTCTTGCCAACACGTAGAGACAGAGATCTCACGATGAATCATGCAAGTGCTGGA
ACTCATACAGAGTCAAACTTCCACCCAACTCCAGGAGAAGCACCTCCTCAAGCGCAGGTC
GGAGATCCTCTGTCGAGACAGATGGTGTCGGCTCTTGAAAAAATTATTCAAGGTCAGAAC
CAACTGCAGTCAGAGGTTCAATCATACCGCGACTTGATAAATGGGCTCACTGAACGAGTG
GGAGAATTGGAAGCACCTAAAATTGTCTCTCAAATCAAATCCAACAAAAAAATAGTCAAC
GATATTCAATCTGACCAAAGTTCCGATGAGGACGACGAACTGCCACGAAAGACTCGGAGA
AATATTCGATATGTCGAGGTGAAGAAGTCGAGTTCTCTGGAAACCCAAGGTCTTTTGAAA
TATCTTGACAAATTCGACGGGTCCACGAATCTGAAAACTTTTCTCACTGATTTTAACGAA
TCGGTGATGAAAAACAGAAATCTGAAACCCACCAATAAATTTATGATTTTAAAAACGCAC
CTGTTGGGCAAAGCACGAGACTGTATCTCGAACAGCAGTGCTCCGGCTGAGGCAATTGAG
AAAACCATCGGATCACTGAATTCGATTCACGGGAAAGACGAAAACAAAACTAGTTTGCTA
GCAAAAATCCACGCCGTCGGTTTCCCACAGTCGGATGTAAAGGAGATGAGAAGAGCAGTG
GTGCGACATTCCAATCTGGCCGAACAGTTGACACTCACCGGTATTGCAGAGAATGATGAG
AGGACGTTCACGCCTCTTACGTCTCGACTACCCCAAGCAATCCGCACTCGAGTCACTCAA
TACTGGGGTCAGAAAGGAGAAGACGCCACGTTCCACGAGATCTTTGACTTTGTCAACAAA
TGCATTGATGACATAGCAAGAGAATCCGTGCTAGCTCTCAAACATCTCCCTTTCACCGGC
CAAAATGAAACTAGCGGACATGGACTCGAGTTCCCGTATGAGGTTACTCTCAACGTAGCC
ACAGCCTACAAGGATCTAGGAAACCTGAAGAAGACCAAGTATTTGGCTGATAGCCCTGTG
TTTAAACCAGCGGACCATCCAGACAAGTATTTTGATACTTCTTCAGGTGAGTTGTTGGAA
GGGTGGTATGCACCGGGCAAAGGTGGTCCAATTACCAAACTCCTCCCGAAGACATTTCCA
GTCCAGGACGAAAACCCTAAGAGTCCATGTCGAGCATGCGGAAAACGACACTCTAGTTTG
AGATGTACGCTCTCCAGCAAGGCGTTCAGACAGGCGCTCAGGGATACCAAGCTGTGTCCA
ATTTGCACGGGTCGACACAGTATCGAACGATGCAGATGCACACTGGTATGTGTATTCTGT
CAAGGTATGCATCACGCGGCGGCTATTTCCCGATCGAAACCAGCACACCAGCTGGCGCCG
GAAAAGTCGGTACGCGATGAAGGACTTTCTTTTATATGTCTGCGCACCAAGGTCAACGAT
TGCATCCTGACTCTTATAAATTCGGGAGCATCGCTATCCCTTCTTGCCTATGACTGTGCG
GCAAAGCTCAAAATGAAAGTCTTCGCGATGATAAATATGTATCTCTCTGGTTTCAACGGT
GCGACCAATAACAATTTATACGTGTTCAAACTGCAGCTAAGGGGAAGAAGCTCACAGACA
AAGCTCACCTTAATGTTAGCAGGTATTGAACAAATGCCCGAAACCCCGAAAAAAGTACCG
GTCTTCTCCGAGGAGGATCGAACATGCATGGAGAAAAATCTAATTGATGAAACTTCAACG
CATGTGACGACCTTACTCGATAATCAGGCACCCAAAAACTGGAATTCAGCATTGATACTT
CACGTAGTTCAGCAGCAGAGATTAGAGAAAATCGGAATTGAGGTACTATACTCTTCCGAT
TATTCCAAAAAATCATCCGCGAATGATCTACAAGCCTCATTCGGAAATAGCCTCAGATAC
TATTCTGAGGGCATTTTAGAAGTTGCTTTCCTACCAAATGGGAATGAAGTGCGTCTGAAT
GACAGTTACGGCGTAGCTTTGAGAAGACTGGATGCCACAATAAATGCTCTAGGATCCTTA
AAATTCCCCAATTCAGTAAATCAATACCACAAATTTTTTGATACCCACGAGGAGACAGGC
GCCATCGAGCTAGTGCCTCAGATCATGAGAATTATGAGCAAAGATATCTGCAAAGGCTTG
ACTCAATTTCTCAGGCCGAGTGACATTGCCGATGTTGACCTGCTTCACTCAACCAAAAGA
GATGACAAATGGACTACTCCAAGTTTAGAGTTGTTTAGTAGTGAGTTTGGCTCAAGCATA
TTTGAGGGCACGGTTATTTGTCCAGCTGAAATCCAAAATTTGGTCCACTTTAAAATCATC
GATCCGTCGACGAAAAAGAAGAAGAGACCAATTGAGGAAAATGCTGAAACAACATCCGCG
ACCACCTTGACCATGACCATTCTCAAACTACCCAACACCTCGGACTCAATAGTTCTATTT
GGCTATACCAATTCTCTACGTAAATTAAAATACATAGCTTGTCGGGTTCTCACGTTCATT
GCTGGTGGGACCGTTTTGCGACGACATAAATGGCCTCTAGGTGTAAATGTGCATGTAAAC
GAGTTTGAAAAAGAGGACGGTACTCGTACAGCGGTTGTTAGGTGCAAAGGAAAGTTGTTC
AAAAGATCTGTGCGCCAACTCATTCATCTCGAAGTCGAGTCCTCGGACCCCGACAGTTTC
CCTGAAAACATTAAGCAGGGAGATGATAAAGAGAGAATGATGGATGCGAGAAAGATCGTC
CAACATCTGTCGACTACCTCACTGCCAAAGCCTTCAACTGCCCTCTTTGATCCTCGTAAT
GCCCATTACTCTCCTGAGCTGTTTCCTCGATCGACACTACCCAACCTTGCTGAAACGTCT
GAGAATACCGATGACCTAAATACCCAAAACTTGAATATCCCCACCATACCGAATCCCAAT
TCAATACCGAAGAAGCGACTGGAAGGACACGAGATTATCGGAGGAGATACGATTTTCGAA
AACATCGACTTAGACTTACCGAACGAAGAGTATGAGGAAGCAGTAGTCAGACAGGAAGCA
GAAGCTACCGAGGATATGCCCACGGCATATCCCGGTAGAACCCGGCCTGTACTCGCGAGG
AAAGCCAAAAAACCTGTGTACTACAACTATTTCCATCATACCACGATTCAAGTCACGTCG
TTGTTTTCAACCCCGGAGTGTTGTGAGATGGGCTGGGTTCCTGACCCATCTCTCAAATTA
GTGACCTTTTGA
>C03E10.2
ATGGTAAAATCTGTTGGGTGTAAAAATCTTTCCTTGGACGTCAAGAAAGCCATTGTAGCT
GGCTTCGAACAAGGAATACCCACGAAAATGCTCGCGCTGCAAATTCAACGTTCTCCGTCG
ACTATTTGGAAAGTAATCAAGAAGTACCAAACTGAGAAATCCGTCGCTTTGAGAATCTCG
CCCGGCAGGCCTCGAGTGACAACCCATAGGATGGATCGCAACATCCTCCGATCAGCAAGA
GAAGATCCGCATAGGACCGCCACGGATATTCAAATGATTATAAGTTCTCCAAATGAACCT
GTACCAAGTAAACGAACTGTTCGTCGACGTTTACAGCAAGCAGGACTACACGGACGAAAG
CCAGTCAAGAAACCGTTCATCAGTAAGAAAAATCGCATGGCTCGAGTTGCGTGGGCAAAA
GCGCATCTTCGTTGGGGACGTCAGGAATGGGCTAAACACATCTGGTCTGACGAAAGCAAG
TTCAATTTGTTCGGGAGTGATGGAAATTCCTGGGTACGTCGTCCTGTTGGCTCTAGGTAC
TCTCCAAAGTATCAATGCCCAACCGTTAAGCATGGAGGTGGGAGCGTCATGGTGTGGGGG
TGCTTCACCAGCACTTCCATGGGCCCACTAAGGAGAATCCAAAGCATTATGGATCGTTTT
CAATACGAAAAAATCTTGGAAACTACAATGCGACCCTGGGCACTTCAAAATGTGGGCCGT
GGCTTCGTGTTTCAGCAGGATAACGATCCTAAGCATACTTCTCTTCATGTGCGTTCCTGG
TTTCAACGTCGTCGTGTGCATTTGCTCGATTGGCCAAGTCAGTCTCCGGACTTGAATCCA
ATAGAGCATTTGTGGGAAGAGTTGGAAAGACGTCTTGGAGGTATTCGGGCTTCAAATGCA
GATGCCATATTCAACCAGTTGGAAAACGCTTGGAAAGCTATCCCCATGTCAGTTATTCAC
AAGCTGATCGACTCGATGCCACGTCGTTGTCAAGCTGTTATTGATGCAAACGGATACGCG
ACAAAGTATTAA
>C04F12.11
ATGGTCTTCAATTGTGACCAAACCGGAATTCAAAAGGAGCTGTATCCAGCCCGGTCTTTA
GCCTTTATGGGCGAAAAAACAGTCGAGAGGTTGGCGCAATCGAAATCGTCGCTGACCCAC
TCGTTTACGTTTCTCCCGATGATTTTCCTCGATGGCTCAATGGGACCCAAGGCGTTTATG
GTAATCGCTGAACCAAAAGGCCAGTTTCCTCCGTCTCGTCCAATTCCAAACTGCCCAAAT
TTGGAAGTGCGGGCTGGATACAAGACACACATCATGACGAAGCAATTGATGTGCGATTTT
TTCGAAAGTTGTGTCTTCATTCCGTCTGTACCGAAAAAACTGTACATCATGCTGGACAGT
TGGCCAGCGTTCAAGGACCATACAACGATCAAGAACTTGGTTCCCAATGGTCATGATGTC
GTCATTCGCAACATTCCAGAGCACACAACTGGAATGATCCAACCGTTGGATGTCTATTGG
AATGCGCCATGGAAGGTATGA
>C04F12.2
ATGTTTGCCTTGCATCGTCATTTTCCCAATCCCCTCCCATCAAATCCCTCGATTTCGAGA
CATGAGCAGAAGGTGGCAGATCATTTGGCAAGCATTATAAAGGAATCTTATTATGGAGAT
ACCAGTGTGGAAGAATCCGAATATTTGGTTCAAGAAGAATATGGCGATTGGGAGCCAGAA
GTTTTTGAGCCGTATGACTGTGTGTTGCCGGATCAAGATGATGTATTGTTCGGTGAGAAA
GCTGTATCAAGGGAAGAGTTGGATAAAGCGATCACCTTCTACCGTAGCGGAAAAATTGGA
AGTAGGCCGATAACGACTATGCACCATAGTTATCGCTGGATACGAACCGATGCTCATATG
AACAAACTGCGCAAGTACGAGAAAGATAAAAAAGCGTTCCAAGAAAACGTGCGGGTTCGT
TTGGCACAGCTTACACAACGGCTTTATGAGGAGGTCAAGGAGAAACTTGATAATGGAGTC
AATTTGCATGATTCTGATTTGATGGCTATGGCACTGGAAATCAACACCCGCGAAATGAAG
TTGCAAAACTTCAAAGCGTCACAATCCTGGATAACCCGATGGAAGCAAAGCCACAGGTAT
GTAATAAATTGCGGAGTATGTTAG
>C05C12.9
CTATTCACACAAGTATTCACCATTAGTGTCCACCACTTGTTGCCATTTACTAGGTAACAT
CATGATGCCACGGGAGAAGAAATCCGGCGAACGCGATGAGAAGAAAGTGGAGAGTTCAGT
TTTGAGATGCTCTTCGTCGTCGAATTGCTTGTCGCGCATGTAGTCACTGAGAGACAAGAA
CAAATGGTAGTCGGTTGGTGCAAGATCTGGAGAATATGGTGGATGCGGTAAAACAGTCCA
ACCAAGATCTTGCAGCTTTTGGAAAGTCTTCTTGGCGACATGAGGCCTAGCATTATCGTG
AAGAAAATATAGTTTTTCATATTTTCCGTTGGTCTTTTCTGCAACTCGGTCCAATTGGGC
ACAATAGTAATCAGCAGTGATAGTTTTATTAGTTGGCAACAATTCCCAGTGCACGGGTCC
TTGAACACCCCACCAGACACAGATCATAATCTTTTTTGGGTGAAGATCAGGCTTTGGCGT
CGGTATTCCTTTCTCACCGATCGGAAGCCATTGACGTTTTATTTCACGAAGACTAAGACG
AGGCTCTTCCTCCACCAGCTTCACTAGGTCTTCTTCATTTAACTCTACCGGTCGCCCAGA
ACGTTCTATTTCTTCGAGACTGAAGTCGCCGTTCTTGAACTTTTGAAACCAACTCTTTGC
TGTATTATAAGAGAGTGCTCCCTCACCCATCGCACCGCATATGTTTCGTTCCGCTTCCAT
TGCTGAATGACCAAGACGAAATTCATAAAGAAGAAGCAATCTAACGTCTCGACGTTCAAG
TTTGATGATTGTCATCGTGGCAAAGTAGAAATGGATGAAATGAATCTTTTCTGAAAGGGG
ACGACCCGACCTTGACACGACCACTACAACAAGTTGAATACCAGTAGCCGTTGGTTGAGC
AAATGTTCGTAATGTGGGCCGCAT
>C05E4.8
ATGCCACGAGGACCCCAGCTAACAAGAGATGAACGATCCAAGCTAGATGTGATGGCGAAT
CTTAATATTTCTACAAATGAAATGGCTCGCCAAATCAATCGCTCTCGTAAATGTGTCTAC
AACTACCTCAATAGTCCACTTTCTTATGGTCAAACCAAAAGAGCTCCCAGATGCAAAGTT
TTATCGAGTCGTAAGGAACGCAACATTGTGAAGGCTGCATCGAACTCTTTCAAATCTGCC
AATGATATTCGCAAGGAATTGAATCTTAATGTTTCTAAACAAACAGTCCTGAATATGCTC
AGTCAAAATCCTTCCATCATTGTGTTTTCCGATGAGAAGAAATTCAATTTGGATGGGCCG
GACGGAAACAGATTTTACTGGAGAGATTTGAGAAAAGATCCAATGGTTTTTTCAAAAAGA
AATTTCGGTGGTGGATCGGTGATGGTTTGGGCCGCTTTTTCGGAAAAGAAGAAGCTCCCC
ATCCAATTTACAAGTCATAAAATGACTGCTGTAGATTATCAGCAAGTCTTGGAAAAGGAT
TTAGTGAAGTTTTTGAGACACCCGTCGAAAAAAAACTGGCAGTTCCAACAGGACAACGCC
AGTATTCATTCAGCCAATTCAACTCGTGCCTTTCTCAGCAGCAAGAAAATTAAACTCCTT
AAATGGCCAGCTTGTTAA
>C06A5.10
TTAAAACAACCTAACCTCCGTGATAACGTAGTTAGCTTCTCGAGTGAGCTTCTGTGATCC
CGTTTGAACATATTGAGCACACGTGTTGAGCATCTCGAACTGTTGAAGAGTGAGCTTGTT
GATTGGGACGATTAGAAATATATGAAAAAATCGAAAAAATCCCTGAAAAAGGCCTCCGCA
ATATCGATTGTTAAAGGGACACCGACTTTTCATCGAATGGGTCCCGCCGCGATTGTCCAT
>C06A5.4
TCATTTTTTTTTTGAAGAGCTCGTCTCAGTTGGAAGAACATCAACATCAGGTCCGGCTCC
GACGATAAAGGAACATGTTGGTGCTCTGTGAGTGATATCTTCATCCATAAAGGACATCAA
CTCGGCATAACAGAACAGATCTTTCTTTGGTGTCACGGCGGATCCTGATGGAGCCTTTTG
GATTCGTGTCAAATGAGATTTGTAGGTTGTAGCCATTTTTTTGAAAAGAGCAGCAGCAGT
TTTTCCTGGAGTTCTTCCTTTTCCCATAAACGTATTGCAAGTCCTCTCGATTTCGGCCCA
CGCAGGCATCCCTTTCTCTTTTTTTCTGTGAAAATCCGAATCTTTTGTGTGCCACAGAAA
AGGCTTGTCCGAGACAAGACGAAGAAACTGTTCCATTTCGCTTCTTCCATAATCTTTATA
ATCATCGCCACCTTTCTGTGGCCGACCTGCTCCACGAAGGCGAACATTCCGATTTTTTAG
CTTTGGCGTATCTATCGTAACTGATCCTACATCCTCATAATCAGAAAGCAATAGCTTTCT
GAGTTCTTCCCTTCCCGGTGACTCGAGAACTTCGTCGTCGCTATCAAACAGGCAATCAGT
GATCCTTCGTTTGGGTGTTTTTGAAGCTTCTTTGCCAAAGTCAGAATCTGAGTCGGAACT
CAT
>C06A5.5
TCATAAATTTTTTAAATGCAAAACTAGAATTATAGAGATCCGACTTCTCTTGGAAAACTT
GGCGATTCGAGCGGCCACCATTGAGACATGCTCCGGATTCAATTGATCCCAATTGCAAAG
CGGATCGCTCATCTTATTTTGATAAAACTCCGCCGCTGCTCTCTGAAGCAATGAACTGCA
ATCAGACATCGAAGGGACCAGCCGATCACGGAGCCAACCTGCCATTGAGCTTTTCTCCAC
AAGCAAAATTCTTCTCTGCTCATCAAAAATGATGTCGTCAGCATCGCTCCGATAACCAAC
ACCAAATATGTTCTTCATTATGGCATCAGGCAGCTTTTCATATCCGCAGAAGAAGTGCTC
GGCATCATGATCGGATGCTCTATTTGGGAAACGACCGATGTAGACACGAACCAT
>C06B8.5
CTATTCACACAAGTATTCACCATTAGTGTCCACCACTTGTTGCCATTTACTAGGTAACAT
CATGATGCCACGGGAGAAGAAATCCGGCGAACGCGATGAGAAGAAAGTGGAGAGTTCAGT
TTTGAGATGCTCTTCGTCGTCGAATTGCTTGTCGCGCATGTAGTCACTGAGAGACAAGAA
CAAATGGTAGTCGGTTGGTGCAAGATCTGGAGAATATGGTGGATGCGGTAAAACAGTCCA
ACCAAGATCTTGCAGCTTTTGGAAAGTCTTCTTGGCGACATGAGGCCTAGCATTATCGTG
AAGAAAATATAGTTTTTCATATTTTCCGTTGGTCTTTTCTGCAACTCGGTCCAATTGGGC
ACAATAGTAATCAGCAGTGATAGTTTTATTAGTTGGCAACAATTCCCAGTGCACGGGTCC
TTGAACACCCCACCAGACACAGATCATAATCTTTTTTGGGTGAAGATCAGGCTTTGGCGT
CGGTATTCCTTTCTCACCGATCGGAAGCCATTGACGTTTTCTGGAATGGTTAACATAGAG
CACCCACTTCTCATCTCCAGTAACCAGATTGTTCAGCCAATCGAACTTTCGACGAAAAGT
TAGAAGTTGAGTACAAACGTTGACCCGAGTGAGCTTCTGTGATGCCGAAAGTTCATGAGG
CACCCAAATTCCAAGTTTTGAAGTAAAACCAAGGCGACCCAAGTGACGTGCAATTGTGCT
ATGACAACACTCAAGCTTCTCTTCCATTTCACGAAGACTAAGACGAGGCTCTTCCTCCAC
CAGCTTCACTAGGTCTTCTTCATTTAACTCTACCGGTCGCCCAGAACGTTCTATTTCTTC
GAGACTGAAGTCGCCGTTCTTGAACTTTTGAAACCAACTCTTTGCTGTATTATAAGAGAG
TGCTCCCTCACCCATCGCACCGCATATGTTTCGTTCCGCTTCCAT
>C06E8.4
TCAGGAATTCGTGGTATTCCTGCGGATCACAGCAAGCCATTGTTTTCGGTCCTTGGCTAT
AGTGGACCAGGGGGTGATGACTTCTCCGTCTGCGTCACGAGTGGTGATCTCCTTTCGCAG
CGAATCAGTCCATCGCATCGGCGGCCTTCCAACAGGCCTTTTCCATCCATATGGGCGCCA
TTCTGTCATCAACGTGTTCCATCTTCCGTCTTTCCTTATCGCAACGTGTCCAGCCCATCC
CAGCTTTCTCTTTTTTACGAAATTGAGCGGATCCCTGACTAGAGACATCGTACGAATGTC
TTCTCGATGGAGATCTCGTTCTCGTTGTTGAGTGAGTGTGATTCCCACAAGCCGTCTTTC
TAGGGAGGCATGTGTGATTCGTACTCGTTCGGATAGAGCTTTGGTGAATGTCCAGGCTTC
TGAACCGTAGGTGAGCGCTGGAAGGACAATTGAGTCGAACAGATTCGCACGAATCTTCTT
GTCGGTGATGGAGTCGGTGGTGTTCTTGATTCCATTGAATGCAGCCCAGGCTGCTCGACG
TCTTCGGTGGATTTCCGGCATCAAGTTGTTTTGGGCGTTGATTTGACGACCGAGGTAGAT
GTACTCGTCGACGTCGTCGAGCTGGGTGGTGGGGGAAGGGCTACCGAAGTAGACTTCACT
GGGGTCAGCGAATCGGTTTCGCAAGACTTTCGTCTTCCCAGTATTGATCTCGAGACCTAC
TTCAGAGCATTTTTGTACGAGTTCTTGGAGCATTTTGCTGGCAGTATTCGGATGATTGGC
GATGAGCACAATATCGTCAGCAAATCTGAGGTTCGTTAGATTTCTGCCATTCACTCTCAT
TCCAGGGATCGTATCGTAATCCTCAGCTTCTCCTTTCAATTCAATCCAGGAAAGCTTTCG
GAAAACGTGTTCGAGGCAAGCGGAGAAGAGATTCGGAGAGATGGGATCTCCTTGTCGAAC
TCCTTTGGTCACAGGTACTGCGACTGGCCTGTGGAATGGGGTAAAATTTGTGGTACAATT
TTTATAACACTCTTTCAGTAGATCAATATAGGCTCCATCTGCACCTTGCTCGTCGAGACT
TTTCCAGATTGCCTGGTGTTCAACACTGTCAAATGCCTTCTTGAAATCTATGAAGACAAG
TGTCAGTGGGATCTGGTATTCCCTGCCGACTTCAAGAAGTCTTTGGAGCGAGTGGATGTG
ATCGATCGTAGAGAAAGACCGTCGGAATCCGGCCTGCTCGACAGGTTGAGCCTCATCAAG
GGATCTTCGCATTCTATTCAGCAAACACTTGGTGAATACTTTGTAGAGTACGGGTAGTAG
GCAGATGGGCCTATAGTTTTCCAAATTCTCACGGTCACCTTTCTTGAAGATGAGAGTGGT
TTTGGAGGTTTTCCAGGGTTTCGGTACATTTCTGCTGTGGAGGTACCTGTTGAATCGATC
CGTTATCAGGTCAATGACGTTATCGTGGCAAGATTTCAAGAAATCTGCACTGATTTTGTC
TTGGCCTGCAGCTTTACCATTCGGGAAGGAACGGAGAACATGACGAATTTCTTCCGGGAG
AAACGGCGGTGGAGTTGCCGTGGCGGGTATTGAAGATGTTTGAGAGTTGCTCACAGCGCT
TTTGAAGAGCTCCGTGTAGAACTTCTCAATCTCCTGCTCCAT
>C06G3.12
TTACATGGCAATCGATGATCCAGCAGATGTACCAGTGCTTGTATCATCACTCTTCTTACT
CTTCTTTCCTTTCTTATCCTTCTTGTCCTTCTTTCCCTTCTTTCCCTTCTTTCCCTTCTT
AACTTTCACTTTGCGAACCTTCGGAATATGCTTTGCACGAGCTTTGACAAGATATCTAAC
CAGACAAACATGAAGAATCAAGCAGAAAATTCCAAAGATCACTCCAAAAATAGCTCCAGC
CAACATTGGCTGTGGAATCGATTTTCCATTAATGGTTGATCCTTGATCTTCAGGCGCATG
TGGCGCGGTTGGGGCGGTAGTTGAATTCGACAT
>C06H5.10
ATGGACACATCAGTCAACATGAATTTCATTTTCTACCTTCTTGTCCTCGTCGCTTGGACT
CCAAGTTTTGGATTCTCTCAGAGCTCTGAATATAATTCCCCACATGTAGTCACGTATGTT
GCATCAAAACTTACTGATTTTTATGACTATGGAACATCATTGGAATCATTGAAAGACACA
CTGGAGAAGCTCACAGGAGGTTACAAAGGAATTCCAGAAAGTGTTAAAGGAGAGGTCCTC
AAATAA
>C08F1.9
TCAGGAATTCGTGGTATTCCTGCGGATCACAGCAAGCCATTCTTTTCGGTCCTTGGCTAT
AGTGGACCAGGGGGTGATGACTTCTCCGTCTGCGTCACGAGTGGTGATCTCCTTTCGCAG
CGAATCAGTCCATCGCATCGGCGGCCTTCCAACAGGCCTTTTCCATCCATATGGGCGCCA
TTCTGTCATCAACGTGGTCCATCTTCCGTCTCTTCTTCTCGCAACATGTCCAGCCCATCC
TAGCTTCCTCTTTTTCACGAAGTTGAGCGGATCTCTTACTTGAGACATCACTCGGATGTC
TTCTCGATGGAAATCTCGCTCTCGTTGTTGGGTGAGTGTTATCCCAACAAGCCGTCTTTC
TAGGGAGGCATGTGTGATTCGTACTCGTTCAGATAGAGCTTTGGTGAATGTCCAGGCTTC
TGAACCGTAGGTGAGCGCTGGAAGGACAATTGAGTCGAACAGATTCGCACGAATCTTCTT
GTCGGTGATGGAGTCGGTGGCATTCTTGATTCCATTGAATGCAGCCCAGGCTGCTCGACG
TCTTCGGTGGATTTCCGGCATCAAGTTGTTTTGGGCGTTGATTTGACGACCGAGGTAGAT
GTACTCGTCGACGTCGTCGAGCTGGGTGGTGGGGGAAGGGCTACCGAAGTAGACTTTACT
GGGGTCAGCGAATCGGTTTCGCAAGACTTTCGTCTTCCCAGTATTGATCTCGAGACCTAC
TTCAGAGCATTTTTGTACGAGTTCTTGGAGCATTTTGCTGGCAGTATTCGGATGATTGGC
GATAAGCACAATATCGTCAGCAAATCTGAGGTTCGTTAGATTTCTGCCATTCACTCTCAT
TCCAGGGATCGTATCGTAATCCTCAGCTTCTCCTTTCAATTCAATCCAGGAAAGCTTTCG
GAAAACGTGTTCGAGGCAAGCGGAGAAGAGATTCGGAGAGATGGGGTCTCCTTGTCGAAC
TCCTTTGGTCACTGGTACTGTGACTGGCCTGTGGAATGGGGCAAAATTTGTGGTACAATT
TTTATAACACTCTTTCAGTAGATCAATATAGGCTCCATCTGCACCTTGCTCGTCGAGACT
TTTCCAGATTGCCTGGTGTTCAACACTGTCAAATGCCTTCTTGAAATCTATGAACACAAG
TGTCAGTGGGATCTGGTATTCCCTGCCGACTTCAAGAAGTCTTTGGAGCGAGTGGATGTG
ATCGATCGTAGAGAAAGATCGTCGGAATCCGGCCTGCTCGACAGGTTGAGCCTCATCAAG
GGATCTTCGCATTCTATTCAGCAGACACTTAGTGAATACTTTGTAGAGTACGGGTAGTAG
GCAGATGGGCCTATAGTTTTCCAAATTCTCACGGTCACCTTTCTTGAAGATGAGAGTGGT
TTTGGAGGTTTTCCAGGGTTTCGGTACATTTCTGCTGTGGAGGTACCTGTTGAATCGATC
CGTTATCAGGTCAATGACGTTATCGTGGCAAGATTTCAAGAAATCTGCACTGATTTTGCC
TTGGCCTGCAGTTTTACCATTCGGGAAGGAACGGAGAACATGACGAATTTCTTCCGGGAG
AAACGGCGGTGGAGTTGCCGTGGCGGGTATTGAAGATGTTTGAGAGTTGCTCACAGCGCT
TTTGAAGAGCTCCGTGTAGAACTTCTCAATCTCCTGCTCCAT
>C09G12.7
TTAATCTTTCTCGTACTTGCGCAGTTTGTTCATATGAGCATCGGTTCGTATCCAGCGATA
ACTATGGTGCATAGTCGTTATCGGCCTACTTCCAATTTTTCCGCTACGGTAGAAGGTGAT
CGCTTTATCCAACTGTTCCCTTGATACAGCTTTCTCACCGAACAATACATCATCTTGATC
CGGCAACACACAGTCATACGGCTCAAAAACTTCTGGCTCCCAATCGCCATATTCTTCTTG
AACCAAATATTCGGATTCTTCCACACTGGTATCTCCATAATAAGATTCCTTTATAATGCT
TGCCAAATGATCTGCCACCTTCTGCTCATGTCTCGAAATCGAGGGATTTGATGGGAGGGG
ATTGGGAAAATGACGATGCAAGGCAAACATCACGTTTCCGATATCAAAAGACAT
>C12D12.6
TCAAAAAAGTGGCAAAAACATATATTTTTCCAAATTAAAAATAAAACATTTTTCAATTTG
TTGGACAGTTACGGGAGAAACAAACTTGAATAATTTGAATGATCCAGACAGGATGTTGTG
ATAGGTCCTCAATATTTGAAGAATCCGCAGGTGTTGAACTGACTTTTGGTTCAGCTGAGC
TAGACGGTTTTCATATGATGAGTATGATAGATTGCAGCGTTGGAAGACTCTTCTCGAGAA
AAACTTCAGTGGAGACTCCAGTTGTTTAATCAGATTTTTAGAGATCGGGTTGTAGATTTC
ACATCCGTAATTTAATATTGGCTGCACATAGATATTGTACAATTTGAAGTAAAGGCTGGC
ATTTTTTGAGCGGAAGGATCGAAGTAACTGCCGGCATTTGAGAAGGGCTAAGTTCGAAAT
GATGTTTATGTGCTTCTGGAAGTTCAGCTTGTCGTCGACGAAGATTCCAAGGTCTTTCAC
TGAGTCCTTTTTGGTGATTTTCATTCCGTTTGCATAATATTCATTTTTTGGATTCCGCTT
TCCAAAGTGAATAACATTAGTTTTGTTTTCAGCAAGGTTCAATTTCCATTTTGCGCACCA
ATCCGTCACGACATTGATTGATTTTTGAATAGCGCTGACATTGTCACCAAGTAGCTTGAT
ATCATCGGCGAAGGCATAAACATGACCATCAGATGGGATCAACTCCAATAAATCGTTGAT
GTAATAAATCGTTGAAAAAAGTGTTCGAAATTTCTCTTGAGCCTTAAGATTTTCCAGAGA
TTGGAAAATATACTTTTTTTTCAATGCCAT
>C13B9.1
ATGTTGCGATCTCTGAGCAATCAAAATTTGAGAACTATTTTTTTCCTCATCAGTACTACG
AACTCAAAAGCTGCAGTTATGAGATGTCTCGATTTTCACAGTGTGCCACAGGAAAGGACT
GTCAAGAAATTTTTACTGGAAGATTCACATCTGATGCGTGTCGAAGTATGCAATCTATGC
GCCAGGAATCTTGAAATTTGCGAATGTGGAAGTCAGCAAGAAAAGTGTGAACTCATTTAC
GGAAATCTGAAAAAGTGGCTGGAATTGATACTGAACTGTTATAGAAATATAATAATTCAA
ACAAAAAAATCAATGTTCGAAGAACTCCCAAGCTCCTGTCCCATGAGTAAAGGAATCTTA
AAACAAAAACTCCTTGACGAAATGGCAGACGATGAGATGTGGATGATTATGATTATGTCT
TTTCGACTTTGA
>C14A6.4
CTATTCACACAAGTATTCACCATTAGTGTCCACCACTTGTTGCCATTTACTAGGTAACAT
CATGATGCCACGGGAGAAGAAATCCGGCGAACGCGATGAGAAGAAAGTGGAGAGTTCAGT
TTTGAGATGCTCTTCGTCGTCGAATTGCTTGTCGCGCATGTAGTCACTGAGAGACAAGAA
CAAATGGTAGTCGGTTGGTGCAAGATCTGGAGAATATGGTGGATGCGGTAAAACAGTCCA
ACCAAGATCTTGCAGCTTTTGGAAAGTCTTCTTGGCGACATGAGGCCTAGCATTATCGTG
AAGAAAATATAGTTTTTCATATTTTCCGTTGGTCTTTTCTGCAACTCGGTCCAATTGGGC
ACAATAGTAATCAGCAGTGATAGTTTTATTAGTTGGCAACAATTCCCAGTGCACAGGTCC
TTGAACACCCCACCAGACACAGATCATAATCTTTTTTGGGTGAAGATCAGGCTTTGGCGT
CGGTATTCCTTTCTCACCGATCGGAAGCCATTGACGTTTTCTGGAATGGTTAACATAGAG
CACCCACTTCTCATCTCCAGTAACCAGATTGTTCAGCCAATCGAACTTTCGACGAAAAGT
TAGAAGTTGAGTACAAACGTTGACCCGAGTGAGCTTCTGTGATGCCGAAAGTTCATGAGG
CACCCAAGTTCCAAGTTTTGAAGTAAAACCAAGGCGACCCAAGTGACGTGCAATTGTGCT
ATGACAACACTCAAGCTTCTCTTCCATTTCACGAAGACTAAGACGAGGCTCTTCCTCCAC
CAGCTTCACTAGGTCTTCTTCATTTAACTCTACCGGTCGCCCAGAACGTTCTATTTCTTC
GAGACTGAAGTCGCCGTTCTTGAACTTTTGAAACCAACTCTTTGCTGTATTATAAGAGAG
TGCTCCCTCACCCATCGCACCGCATATGTTTCGTTCCGCTTCCATTGCTGAATGACCAAG
ACGAAATTCATAAAGAAGAAGCAATCTAACGTCTCGACGTTCAAGTTTGATGATTGTCAT
>C16C8.6
CTATTCACACAAGTATTCACCATTAGTGTCCACCACTTGTTGCCATTTACTAGGTAACAT
CATGATGCCACGGGAGAAGAAATCCGGCGAACGCGATGAGAAGAAAGTGGAGAGTTCAGT
TTTGAGATGCTCTTCGTCGTCGAATTGCTTGTCGCGCATGTAGTCACTGAGAGACAAGAA
CAAATGGTAGTCGGTTGGTGCAAGATCTGGAGAATATGGTGGATGCGGTAAAACAGTCCA
ACCAAGATCTTGCAGCTTTTGGAAAGTCTTCTTGGCGACATGAGGCCTAGCATTATCGTG
AAGAAAATATAGTTTTTCATATTTTCCGTTGGTCTTTTCTGCAACTCGGTCCAATTGGGC
ACAATAGTAATCAGCAGTGATAGTTTTATTAGTTGGCAACAATTCCCAGTGCACGGGTCC
TTGAACACCCCACCAGACACAGATCATAATCTTTTTTGGGTGAAGATCAGGCTTTGGCGT
CGGTATTCCTTTCTCACCGATCGGAAGCCATTGACGTTTTCTGGAATGGTTAACATAGAG
CACCCACTTCTCATCTCCAGTAACCAGATTGTTCAGCCAATCGAACTTTCGACGAAAAGT
TAGAAGTTGAGTACAAACGTTGACCCGAGTGAGCTTCTGTGATGCCGAAAGTTCATGAGG
CACCCAAGTTCCAAGTTTTGAAGTAAAACCAAGGCGACCCAAGTGACGTGCAATTGTGCT
ATGACAACACTCAAGCTTCTCTTCCATTTCACGAAGACTAAGACGAGGCTCTTCCTCCAC
CAGCTTCACTAGGTCTTCTTCATTTAACTCTACCGGTCGCCCAGAACGTTCTATTTCTTC
GAGACTAAAGTCGCCGTTCTTGAACTTTTGAAACCAACTCTTTGCTGTATTATAAGAGAG
TGCTCCCTCACCCATCGCACCGCATATGTTTCGTTCCGCTTCCAT
>C17B7.13
ATGTCATTCCTCGAGAAACTAGTGGCAAAATACGAGCCCATTAAAGAAGAAAAACCAAAA
TTAGTTCCAAAGCCGACAAGAAAACGGCAACCGGAAACTACGGAAATCGTTGTGAAGACT
CGCCGTATTACTCGCCGAAATGCTAAGGCACCTGTAAAAGAAGAGGAGATTGGACATCAA
AAAGGTCAAATCACGATCGTAGATGACGAAGAGTTTATGGAGCAACCTGTACAGGAGCCG
ATTGAGATTGAAGAGGAGCAACAAGAAGAATCTCATCTGGAAATTGCTCTTCCGGAGCAA
CCAAATCATGAGCCAATGCAATCAAGTCCATCGTTGCCTAGAAAATCGTTCAAACCGGAT
ATGCATCCAATTGCGAAGAAAGGCGGAAAAATCTGTATTGTAGATCTAGGACTTACATCT
CACACACTCCCCACCGAACAAACTCCAGGATTCTTGAAAAGACTCGGAGAGAACGTTGGA
GGATCAATTGACTATAGTTATGAATCGATTGACGAGTTGATCCGCACTGCTCCGGATGCT
TGGTCTAAAGCTTCAATGGGTGCAATTCGAGGTGTTATGCTCATGCAGGAACTGGTTACT
GAGCGATCAATGCACCCGAAAAGTAAACCAATGGAGAAGAATCGTTTACTTGGTGAAGAA
ATGGCAAAATTGAACCCTAACGATTTTCTGAACCACAAACTGCTGGAAGTTTCGAGTTTG
GATCAAACTGTGTTTATCAACGTCAATCTCGTGTTTTCGGCGCTGAGCATTCAACATGGC
TCGGTTAGATCAATTGTCAATGCTATGTCAAATCACTGGATTGACTACCTGATTCCGAGA
GAGCAACAAGGATCCTTCACGACAAGCAAAAAGACGGAGCCTCTTACTTTCTTCCCAGGA
GACTTGACAAATTGGCCAGCCGCTCTTCTCGCTGCGGCAATCAAGTTGGACAACGACCAG
GTGGACGTTACTCGCCTTCCAAGTGTGGTCAATATGCTGTTCAAGCATCATATCAAAGTC
AGATTCGATCATGCCCGTGGTTTGTATCGAACAAAACACGACGGCCAGAATCCACCAAAA
ATTGTGCTGCCAAAGCGTCCCATCATCGATTGCACACAATTCTACAAGAGCAGCGAGGAT
ATCGATGAGGATCAAGTTCCATCAACTTCGAACTTTCAATCATCTTCGAACTCTCTATCA
ACTTCGAAATCTGCTGGAAGGGAAAATATCCCAGACTCCCCATAA
>C17B7.7
ATGGTCAGAAATCCAAGAACAACAGTTCGAAGAATTTTGAATTCAGCACCCCGGAGTCTT
CTGATTCAAAGCGTGACAATAGTTGCTCTAGACCCGACGGACAATAATCATGGTTCTCAC
CAGCCGGGAAGCAATGGTCCATCAAATTCAAGCACCCAGGCCGATAACTTCGAGACGGAA
ACAACTGCAGATGAAGAACGACAAAAGGAAGATGGTGTAGAAGATGAACTCGAAGACGAA
GAAACAACAGGATTCATTGATGAAGACGGGGAAATTCGTTATCCGGTCGATGAAGTGGGA
AATTACGAGATCGATCAAGAAGCTGAAACCGATGAGTCATTTTATTTGGACACTCAACGC
GATTCTTCTCTATGCGACGAGCGAAGTCAACTGTGTCGTTCTCTGAGCGATCAAAATCTG
AGAACAACTTTTTTCCTCATCACTACTACCAACTCGAAAGCAGCCATTTTGAGATATCTA
CATTTTCACAATGTTTCACAAGATAGCATTCTCAGAAAATTGCTACTGAATGACTCTCAT
CTAACACTTGTAGAAGTATGTAATTTATGTGCGCAGAATATCGAACTATGCAAATGTGAA
GATATGCAAGAGAAATGCCAACTAATTTTCGGAGATCTCAAGAAATGGCTCGAAGTTATA
TTGAATAGTTTTGCGAATATCATGATGAAGACTAAAACAACTATTTTGGAAGGATATAAT
AGCTCCAGTCCAATAAATAAGGGTATCTTTAAAAAAAAGCTACTCAGCGAAATGGCAGAT
AATGAAATGTGGATGCACTTCGAGAGTAGCTTCGACAGAATCAAAGTACATAAAAATGGA
AATCAGAACATTTGGCCATATAGTTTACTCAATTTGGATCTCGAAGACGTTCATCGAGCT
TCTCCCCAGGCCCTCATTTTAGCAGCGTTATTCATCGGGTTCAAAAATCCGACAACGAAT
ATTCATGATAGACTTACACAATGGATTCTGCTCCAAATGGACGAACATGTCTTCTTCTCA
GAGGGAGTGGCCTGGAAAGCGGATCTCACGTGTGCCAATCATGACGATCCAGCACGACGA
ATCGTATACAATCAGTGTGGACTCCGATCATCAGGTTCTTGCAACTTTTGCTTAAACCAG
GAAACTGAGTGCAAAATCAATGATGAGTATACAACACTACGCGAAAATCTCACCGGATCG
TGCCCTTCGACTATGAACGATGGCCTTCGTCAAAGAAACCAGCATTCTCATTTCCACAAG
CATGTTTTGTATATGCATCTATGCCCGGTCACTAGTAATGCCCGAATGCTCCCGAAACGT
GTTCATTTTTCAGCATTATTCTCCAAAGGGAAATGGAATTTGTTCCCGTCAAAATCGGTG
GATTTTTCATCAACACCTTCGCTTCCATCTCGATTTCGTTCGTTGTCCGGCAAAGCTTCA
CAGTGTACTGGTTCTGAGAAAGCACTGTCGATAGTTGTAGCAGCTGCATTTTCCGGTGAA
CTTGGAGGTGTACCATCGGCTATCATTCTCAGCATTCATGGACTTTATCGTCTTTGCATA
GAACCCCAATCAATCACTGACGAGACTCTTCATTTGAAAATTGAACAAATCAGCAAATCC
ATCGAAGTTTTAATTGTGAAACGAGCACCGGAAATGTTGAATGGGATCAAAGTACATCAA
GTGTTGTACCACCTTGCAAGAATGACTGAGCTGTACGGTAGCTTATTTCCATTGTCAACT
CAATGGTTCGAGTACTTCTATCACACTATTCAAAGAACTTTAGTTCCGGAAATTTACAAT
GGACTGGGCATGAGCATCATGAGAAAAATGTCGGCTCTTCAAGAGATCAAAACCGAAGCT
GCATTCCGTCTACACACAAATCACCAGTTTCGAACAGAAGCGAACTTGAAAATGTGCTAT
GAACTTGGATTATTAAGGCGACTCAAACGAATATCGGTTGTTCCGACCCCTCCGCAGTAC
CAACAGTTTTGCGAGACCGGGGATGTTTTCCTTAATGTTGTATACCACGACGGCATCAGA
TATTCGAATTATTGCAACAAAAAGACAGATGACTCAAATGTTACGTTTATCGAATATGCT
CGCGTACGATTTGCAAAGATTATTGGGATGCTGTTGAAGGAAAACAACACTGATCTTCGT
TTTATTTTGAAGAAATACTGCAACACAAATGATCATTTGATTGACATATCGAACAAGTTA
TATGAAGAGGATGTACCGCAAATGCATATTCAAAACTGGGTTGATTCAGTTTCAAAATCG
AGTTTCGGAGGTCGTGTCACGTTAACAAACACAGTTGTCGTGGTTTCCGCCGATTCCATT
GTTGGACATGCAGTGGTTGTGAAGCGAAATAACAACTGTGTGGCTCTTCCATTTTCTCGC
CGTATCAGTCTATCTTGA
>C17H11.3
TCAAAAATTGTTTAGTTGCGTACTTAAAGTACGATTAATAACAAAATGTCGCCTAATTCT
AGTTTTGCACTTGCCCCAAGAGAATTTATATTTCGAACGTGTACGTGTATTTTCAGTAAA
GTTGAAAAATTCAGACGTTTCAAGACCTATTTTCCCAGTCATCATGTGGGATATGAGTTT
TTTATCAATTGCTAATCTTCTATTTTCTAACGTTGAGAGCTTAAATAATTCATTTCTTTC
CGAGGCCGATTTGTAATCTTTGTCATCTGGTCTGATGTATCTACCCTTCATTCTACTGTA
AAGCCTTCTCGTAAACGCGTTTTGTACTGATTCTATAGCTTTTGAGTCGTTTTTCTTACT
TGGACTAGTGATTACTGTGCCATATTCTAGTCTAGGCCTTATGAAAGTTTTATAGAGTAA
TGTCATAAGCTTTACGCTTTTACTAGAGTAAGTGTTGAAGATTTGGAATAGTTGGTATTT
TGTGAGATTGATAGTCTTTTTCCAGTGGTCCGTAAAATCGAGTTTTTCAGACACTAGGAA
TCCTAGGTCCCTTGTTGATACTTCTTTTTTTATAGGGAGTCCATTCAAAAAATAGATATA
ATTTGTATTGCATTTTCCTGGGGTTAAATGAAAAGTTTTTGAGGGATTTAAAAGGAGTTT
ATTATTGAGTGCCCAATCGGTAACTACGTCAATTGCTGATTGGAGAGAATTTTGAGATTG
ACTCTTTGGAGTGGCTGCGTATAATTTTATATCATCTGCGAATTGTTTACAGTATACTCC
TACAGGCAAATTTGCGGATATTTCATTGACAAATATGCCGAAAAGTACCGGTGAAAGAAC
AGATCCTTGTGGAACCCCACACACTGCTTTTTTAGGTTCTGAAAGTGTGTTTCCCACTTT
TACTTTAAACGATCTATTAGTCAAGAACCTATCGAGCCAACGTATCAGATGTTTGTTGAT
TTTAATTGAAGTCAACTTATCTAGAAGGATGTCATGCGATACTTTATCAAAAGCTTTTGA
GAAATCTAGATATATAACGTCAGTTTGTGCTCCTTCATCTATGTTTTTGGTCCAGTTATT
CATGCATTCCAGCATATTTGTAATAGTTGATTTAATAGGGCGAAAACCGTGTTGATTGTT
GTTCCAAAACTTAGTATCATCAAGTATATTATTCTTTCTGGTTGCTGATGTGACGTATTG
CTTTAATCTATGAACATTACAGAATTCTAAAAGTAGAGTTCCTAGACGTGTTTTTGCATC
TGGCTCTTCCTTACTCCAATCAATTCCACTTATGTTAAAATCTCCAACTACCACTACTTT
ACCTGGATGATTTGCCAGATCGGCGAGTTTATTTAATAATTTAATTGTATTTTTATGCGT
ACACGAAGGTGGTCTATAGATATTGATTAGACGAAGGGGAAATACATCAATATTCAGACC
GACAACTAAAATTTCATAGGATTTTGGATCTGACTCGGAAACAACAATGTCGCTCAGAAT
ATTAGACTTTACAATTGTACAAACTCCTCCTCCACGGTGACCGTCTTTACGATCGGCTAG
GAGGATGAAGTTGCACAT
>C24A1.4
TCATAAATGTAGGGGGCAGCAAAAAAGGGGGCAACATTTTAATGAACTTCTTGCCAACGC
AACGGAAGTTGAGCAATTTCCTCCGCATAGAACTCCTGAGAATTGGAGCTTCTGGCGGGT
CTTCACAGCTGTATGAGGTCTTGCGTTGTCATGTAACAGCAACAATTTTGATCCTCTAGG
GCGGTGTAATTGATGAGCATGGACTACCTTTTCCAATTGAGTGCAGTACAGGTCAGCGTT
GATGGTGGCGCCGTCTGGAAGAAGCTCTCGGAAAATAACACCCGTACTGTCCCACCAAAT
TGAGAGAAGCACTTTTTTCTTGTGAAGTTCCCCTTTGAGATCAGGTTTAGCGTGTTCCTC
GACCGGGACCCACTGTTTCTTTCTGGTATGGTTCACATAACACAGGTGATTCGCAGTGTA
AGCAAAATGCTTCGACGCACACAATGCTCGTGTTTGCGAAAATCTGCGCCACAGTGGCAA
GCATAAAGGGCACAATGCGAACGCTCGCAATGTGCGCAT
>C24A3.7
TCAGGAATTCGTGGTATTCCTGCGGATCACAGCAAGCCATTCTTTTCGGTCCTTGGCTAT
AGTGGACCAGGGGGTGATGACTTCTCCGTCTGCGTCACGAGTGGTTATCTCCTTTCGCAG
CGAATCAGTCCATCGCATCGGCGGCCTTCCAACAGGCCTTTTCCATCCATATGGGCGCCA
TTCTGTCATCAACGTGGTCCATCTTCCGTCTTTCCTTCTCGCAACGTGTCCAGCCCATCC
TAGTTTCCTCTTTTTCACGAAATTGAGCGGATCCCTGACTAGAGACATCGTACGAATGTC
TTCTTGATGGAGATCTCGCTCTCGTTGTTGGGTGAGTGTTATCCCAACAAGCCGTCTTTC
TAGGGAGGCATGTGTGATTCGTACTCGTTCGGATAGAGCTTTGGTGAATGCCCAGGCTTC
TGAACCGTAGGTGAGCGCTGGAAGGACAATTGAGTCGAACAGATTCGCACGAATCTTCTT
GTCGGTGATGGAGTCGGTGGTATTCTTGATTCCATTGAATGCAGCCCAGGCTGCTCGACG
TCTTCGGTGGATTTCCGGCATCAAGTTGTTTTGGGCGTTGATTTGACGACCGAGGTAGAT
GTACTCGTCGACGTCGTCGAGCTGGGTGGTGGGGGAAGGGCTACCGAAGTAGACTTTACT
GGGGTCAGCGAATCGGTTTCGCAAGACTTTCGTCTTCCCAGTATTGATCTCGAGACCTAC
TTCAGAGCATTTTTGTACGAGTTCTTGGAGCATTTTGCTGGCAGTATTCGGATGATTGGC
GATGAGCACAATATCGTCAGCAAATCTAAGGTTCGTTAGATTTCTGCCATTCACTCTCAT
TCCAGGGATCGTATCGTAATCCTCAGCTTCTCCTTTCAATTCAATCCAGGAGAGCTTTCG
GAAAACGTGTTCGAGGCAAGCGGAGAAGAGATTCGGAGAGATGGGGTCTCCTTGTCGAAC
TCCTTTGGTCACTGGTACTGTGACTGGCCTGTGGAATGGGGCAAAATTTGTGGTACAATT
TTTATAACACTCTTTCAGTAGATCAATATAGGCTCCATCTGCACCTTGCTCGTCGAGACT
TTTCCAGATTGCCTGGTGTTCAACACTGTCAAATGCCTTTTTGAAATCTATGAAGACAAG
TGTCAGTGGGATCTGGTATTCCCTGCCGACTTCAAGAAGTCTTTGGAGCGAGTGGATGTG
ATCGATCGTAGAGAAAGATCGTCGGAATCCGGCCTGCTCGACAGGTTGAGCCTCATCAAG
GGATCTTCGCATTCTATTCAGCAGACACTTAGTGAATACTTTGTAGAGTACGGGTAGTAG
GCAGATGGGCCTATAGTTTTCGGGCAT
>C24G7.3
ATGAAATTGCTCGGCATGAGGAAAATTCTTCCCGGCGACGGTTGGTTGGGCCGGCTTATT
ATTGAAAACGAGAAGTGGGTGTTGTACGCTAATCACCATATACAAGCTCAGTGGATTGGA
GAAGGACAAACCGCACAGGATGTTCCGAAACTCGGCCTGCGCTCGAAAAACGTATGCTCT
CTGTTTGGTCGGGAGGAAACATTCGATCGTTCAGTCTTACAGGATAAGAAAGTATATTTC
CAACATAATAACGCTCAACCATATGTTACAAAACATGTGAAGGAGGATCTGGCAAAATGT
GGATGGCCGATTCTCACTCAACCACCGTATTCTCCTGACATTTCTCCAAGTGATTGTTGG
CTTCTCTCCAATCTGACTTGTGCCCTCCGAGGTAGATCCTTCCCAACACGAGAAAATCTC
CAAACTGATATCGAGCTATACTTTGAATCCCTGTCAGCTGGATTCTACAGGCAGGGAATC
CACAAGTTAAATGAATGTTGGCAGGACATTGTTGAACATGATGGAACATATAACTGA
>C27H2.1
ATGAGAGCGTCACCCATGCGTGAACCCATCGTTCGTTTTCATAGGAATGGTGTCGCGGCG
AAGAGCATTGCTCGACGGCTCAAAGTGTCTGAAAAACTTGTTTCTACCACCATTGCACGG
TTCAAGGAGCTCGACAACTTTTCCGATAGATCCGGACGCGGAAGACCCCCCACAGTCACT
ACACCAGCGATGATAAAAAAAGTTCGTGGACGCTTCCGTCACAACTCCGGGCGGTCGGTC
CGTGCGATGGCCCGAGAATTGAAAATTTCGCAAAGTTCTATGTGCCGAATGGTAAAAAAC
AACTTGAAATTGAAGGCTTACAAAAAATCTACTTGTCAATTTCTGTCTGAAGCTGCTAAA
ATCAAGAGAAAAGACCGTGCCATGAATCTACTCCGAAGATTCAGAAATGGAGCTCACAGG
AAGCAGGATGGGGCGCCTGCTCATAAGCACAAGAACGTTCAGGCATGGTGTGAAAGCAAC
TTCCCGGACTTCATCGCTTTCAATCAATGGCCACCGTCATCCCCGGATCTCAATCCGATG
GATTACTCAGTATGGAGTGTCCTCGAAGCAAAAGTTTGTTCAAAACCGCATAGGAATATC
GATTCGTTGAAAGATTCACTGAAGAAGGCATGGGACGAGTTGGATATCAACTACTTGCGC
GCCACAGTCGACTCGTTCCCTAGGCGTCTGGAGGCCTGTGTTGCTGCTAATGGAGATATT
TTCGAACTTTAA
>C28F5.5
TTAATACTTTGTCGCGTATCCGTTTGCATCAATAACAGCTTGACAACGACGTGGCATCGA
GTCGATCAGCTTGTGAATAACTGACATGGGGATAGCTTTCCAAGCGTTTTCCAACTGGTT
GAATTTGGCATCTGCATTTGAAGCCCGAATACCTCCAAGACGTCTTTCCAACTCTTCCCA
CAAATGCTCTATTGGATTCAAGTCCGGAGACTGACTTGGCCAATCGAGCAAATGCACACG
ACGACGTTGAAACCAGGAACGCACATGAAGAGAAGTATGCTTAGGATCGTTATCCTGCTG
AAACACGAAGCCACGGCCCACATTTTGAAGTGCCCAGGGTCGCATTGTAGTTTCCAAGAT
GTTTTCGTATTGAAAACGATCCATAATGCTTTGGATTCTCCTTAGTGGGCCCATGGAAGT
GCTGGTGAAGCACCCCCACACCATGACGCTCCCACCTCCATGCTTAACGGTTGGGCATTG
ATACTTTGGAGAGTACCTAGAGCCAACAGGACGACGTACCCAGGAATTTCCATCACTCCC
GAACAAATTGAACTTGCTTTCGTCAGACCAGATGTGTTTAGCCCATTCCTGACGTCCCCA
ACGAAGATGCGCTTTTGCCCACGCAACTCGAGCCATGCGATTTTTCTTACTGATGAACGG
TTTCTTGACTGGCTTTCGTCCATGTAGTCCTGCTTGCTGTAAACGTCGACGAACAGTTCG
TTTACTTGGTACAGGTTCATTTGGAGAACTTATAATCATTTGAATATCCGTGGCGGTCCT
ATGCGGATCTTCTCTTGCTGATCGGAGGATGTTGCGATCCATCCTATGGGTTGTCACTCG
AGGCCTGCCGGGCGAGATTCTCAAAGCGACGGATTTCTCAGTTTGGTACTTCTTGATTAC
TTTCCAAATAGTCGACGGAGAACGTTGAATTTGCAGCGCGAGCAT
>C29E6.6
ATGACAATCATCAAACTTGAACGTCGAGACGTTAGATTGCTTCTTCTTTATGAATTTCGT
CTTGGTCATTCAGCAATGGAAGCGGAACGAAACATATGCGGTGCGATGGGTGAGGGAGCA
CTCTCTTATAATACAGCAAAGAGTTGGTTTCAAAAGTTCAAGAACGGCGACTTCAGTCTC
GAAGAAATAGAACGTTCTGGGCGACCGATAGAGTTAAATGAAGAAGACCTAGTGAAGCTG
GTGGAGGAAGAGCCTCGTCTTAGTCTTCGTGAAATGGAAGAGAAGCTTGAGTGTTGTCAT
AGCACAATTGCACGTCACTTGGGTCGCCTTGGTTTTACTTCAAAACTTGGAATTTGGGTG
CCTCATGAACTTTCGGCATCACAGAAGCTCACTCGGGTCAACGTTTGTACTCAACTTCTA
ACTTTTCGTCGAAAGTTCGATTGGCTGAACAATCTGGTTACTGGAGATGAGAAGTGGGTG
CTCTATGTTAACCATTCCAGAAAACGTCAATGGCTTCCGATCGGTGAGAAAGGAATACCG
ACGCCAAAGCCTGATCTTCACCCAAAAAAGATTATGATCTGTGTCTGGTGGGGTGTTCAA
GGACCCGTGCACTGGGAATTGTTGCCAACTAATAAAACTATCACTGCTGATTACTATTGT
GCCCAATTGGACCGAGTTGCAGAAAAGACCAACGGAAAATATGAAAAACTATATTTTCTT
CACGATAATGCTAGGCCTCATGTCGCCAAGAAGACTTTCCAAAAGCTGCAAGATCTTGGT
TGGACTGTTTTACCGCATCCACCATATTCTCCAGATCTTGCACCAACCGACTACCATTTG
TTCTTGTCTCTCAGTGACTACATGCGCGACAAGCAATTCGACGACGAAGAGCATCTCAAA
ACTGAACTCTCCACTTTCTTCTCATCGCGTTCGCCGGATTTCTTCTCCCGTGGCATCATG
ATGTTACCTAGTAAATGGCAACAAGTGGTGGACACTAATGGTGAATACTTGTGTGAATAG
>C29F5.6
TCAGTGTTGCTTCATTGTGGGTAGTGTTCTGTTGACAAAAAAGTGTCTCCTAAGTTTAGA
TTTTCCTGTGCTCCAGATATATTTCTTTTTAGAACGAGTGTGGGTCTCTTGTTGCTCAAA
AAACTCAGATGTTTTTAAGTCTACTTTACCAGTATTCATTCTGATTACTTGGATTCTGTC
AATTATTTTACGTCTCGTGCTTAAGGTTTGGAGGTCGAATAGTTCGTTACGTTCCATGGC
AGTTTTGTAATCTTTATCAGTTGGATTAATATATCTTTTTTTGATTCTACTATAAAGGCG
CCTAGAAAATGCGTTTTGTACAGACTCTATTGCTTTCTCATCCGATTTTTTTGTCGGAGA
AGACACTACTGTTCCATATTCTAAACGAGGGCGGATGAAAGTTTTGTATAAGAGAATCAT
TAGTTTCTTATTGGAGGTACTGTACTGGTTGAACATGTTGGCCAGTTGAAATTTAGCTAG
ATTGATACATTTCTTCCAATGCTCAGAGAAATCCAGCTTTTCAGAGAATAAAAATCCAAG
GTCTCTGGTAATAGCTTTTCGTTCAATAGGGTAACCGTCTAGGTGGTATTTGAAATCTAT
TCTACGTTTTTCTACAGTGACGTGAACTGTCTTTGATTGGTTTAGAGTGAGTTTTGATCC
CCTTGTCCAATCTACTACAGCATCTAGAGCAGACTGTAAATTGTTTTCGCTTTCAGTCTT
AGGGGTCGATACATACAATTTCGTGTCATCTGCAAACTGTTTACATGCTACTTTTTCGGG
TAATATTGATGATATATCATTAACATAGATACCAAACAAAAGTGGTGACAGAACTGCGCC
TTGTGGGACGCCACAAGTGGCCAATTTTCTGGATGACAGCGTTTGCCCAATTCTAACCCT
AAAGCTTCTATTTGATCCTTTGTTGGCACAATCTTCTGGAAATTGATACTCCTCGATATC
CAATTGATCACAAACATCGATATTCTTCAGAGTCTCTTTTTTAAATATCCAATCAACATT
ATTTAGCAT
>C30A5.9
TTATCTTGGTTTATCATCGAGATCGTAGTTCTTTTTCGTGAACTTTTCGAACCAAAACTT
CATGGTATTGTAGGTGACAGAGTTCTTGCCTAACACTGCACACATGTTACGACGAGCTTC
GTTGCAATTGCAGATTTGGGGGAACTCGTACAGAAAAACCCATCGGAGGGCGTGACGTTC
GGCGAGCAAATTCTCGGTCAT
>C30G4.1
ATGACAATCATCAAACTTGAACGTCGAGACGTTAGATTGCTTCTTCTTTATGAATTTCGT
CTTGGTCATTCAGCAATGGAAGCGGAACGAAACATATGCGGTGCGATGGGTGAGGGAGCA
CTCTCTTATAATACAGCAAAGAGTTGGTTTCAAAAGTTCAAGAACGGCGACTTCAGTCTC
GAAGAAATAGAACGTTCTGGGCGACCGGTAGAGTTAAATGAAGAAGACCTAGTGAAGCTG
GTGGAGGAAGAGCCTCGTCTTAGTCTTCGTGAAATGGAAGAGAAGCTTGAGTGTTGTCAT
AGCACAATTGCACGTCACTTGGGTCGCCTTGGTTTTACTTCAAAACTTGGAATTTGGGTG
CCTCATGAACTTTCGGCATCACAGAAGCTCACTCGGGTCAACGTTTGTACTCAACTTCTA
ACTTTTCGTCGAAAGTTCGATTGGCTGAACAATCTGGTTACTGGAGATGAGAAGTGGGTG
CTCTATGTTAACCATTCCAGAAAACGTCAATGGCTTCCGATCGGTGAGAAAGGAATACCG
ACGCCAAAGCCTGATCTTCACCCAAAAAAGATTATGATCTGTGTCTGGTGGGGTGTTCAA
GGACCCGTGCACTGGGAATTGTTGCCAACTAATAAAACTATCACTGCTGATTACTATTGT
GCCCAATTGGACCGAGTTGCAGAAAAGGCCAACGGAAAATATGAAAAACTATATTTTCTT
CACGATAATGCTAGGCCTCATGTCGCCAAGAAGACTTTCCAAAAGCTGCAAGATCTTGGT
TGGACTGTTTTACCGCATCCACCATATTCTCCAGATCTTGCACCAACCGACTACCATTTG
TTCTTGTCTCTCAGTGACTACATGCGCGACAAGCAATTCGACGACGAAGAGCATCTCAAA
ACTGAACTCTCCACTTTCTTCTCATCGCGTTCGCCGGATTTCTTCTCCCGTGGCATCATG
ATGTTACCTAGTAAATGGCAACAAGTGGTGGACACTAATGGTGAATACTTGTGTGAATAG
>C31A11.2
CTATTCACACAAGTATTCACCATTAGTGTCCACCACTTGTTGCCATTTACTAGGTAACAT
CATGATGCCACGGGAGAAGAAATCCGGCGAACGCGATGAGAAGAAAGTGGAGAGTTCAGT
TTTGAGATGCTCTTCGTCGTCGAATTGCTTGTCGCGCATGTAGTCACTGAGAGACAAGAA
CAAATGGTAGTCGGTTGGTGCAAGATCTGGAGAATATGGTGGATGCGGTAAAACAGTCCA
ACCAAGATCTTGCAGCTTTTGGAAAGTCTTCTTGGCGACATGAGGCCTAGCATTATCGTG
AAGAAAATATAGTTTTTCATATTTTCCGTTGGTCTTTTCTGCAACTCGGTCCAATTGGGC
ACAATAGTAATCAGCAGTGATAGTTTTATTAGTTGGCAACAATTCCCAGTGCACGGGTCC
TTGAACACCCCACCAGACACAGATCATAATCTTTTTTGGGTGAAGATCAGGCTTTGGCGT
CGGTATTCCTTTCTCACCGATCGGAAGCCATTGACGTTTTCTGGAATGGTTAACATAGAG
CACCCACTTCTCATCTCCAGTAACCAGATTGTTCAGCCAATCGAACTTTCGACGAAAAGT
TAGAAGTTGAGTACAAACGTTGACCCGAGTGAGCTTCTGTGATGCCGAAAGTTCATGAGG
CACCCAAATTCCAAGTTTTGAAGTAAAACCAAGGCGACCCAAGTGACGTGCAATTGTGCT
ATGACAACACTCAAGCTTCTCTTCCATTTCACGAAGACTAAGACGAGGCTCTTCCTCCAC
CAGCTTCACTAGGTCTTCTTCATTTAACTCTACCGGTCGCCCAGAACGTTCTATTTCTTC
GAGACTGAAGTCGCCGTTCTTGAACTTTTGAAACCAACTCTTTGCTGTATTATAAGAGAG
TGCTCCCTCACCCATCGCACCGCATATGTTTCGTTCCGCTTCCATTGCTGAATGACCAAG
ACGAAATTCATAAAGAAGAAGCAATCTAACGTCTCGACGTTCAAGTTTGATGATTGTCAT
>C31A11.8
ATGGTAAAATCTGTTGGGTGTAAAAATCTTTCCTTGGACGTCAAGAAAGCCATTGTAGCT
GGCTTCGAACAAGGAATACCCACGAAAATGCTCGCGCTGCAAATTCAACGTTCTCCGTCG
ACTATTTGGAAAGTAATCAAGAAGTACCAAACTGAGAAATCCGTCGCTTTGAGAATCTCG
CCCGGCAGGCCTCGAGTGACAACCCATAGGATGGATCGCAACATCCTCCGATCAGCAAGA
GAAGATCCGCATAGGACCGCCACGGATATTCAAATGATTATAAGTTCTCCAAATGAACCT
GTACCAAGTAAACGAACTGTTCGTCGACGTTTACAGCAAGCAGGACTACACGGACGAAAG
CCAGTCAAGAAACCGTTCATCAGTAAGAAAAATCGCATGGCTCGAGTTGCGTGGGCAAAA
GCGCATCTTCGTTGGGGACGTCAGGAATGGGCTAAACACATCTGGTCTGACGAAAGCAAG
TTCAATTTGTTCGGGAGTGATGGAAATTCCTGGGTACGTCGTCCTGTTGGCTCTAGGTAC
TCTCCAAAGTATCAATGCCCAACCGTTAAGCATGGAGGTGGGAGCGTCATGGTGTGGGGG
TGCTTCACCAGCACTTCCATGGGCCCACTAAGGAGAATCCAAAGCATTATGGATCGTTTT
CAATACGAAAACATCTTGGAAACTACAATGCGACCCTGGGCACTTCAAAATGTGGGCCGT
GGCTTCGTGTTTCAGCAGGATAACGATCCTAAGCATACTTCTCTTCATGTGCGTTCCTGG
TTTCAACGTCGTCGTGTGCATTTGCTCGATTGGCCAAGTCAGTCTCCGGACTTGAATCCA
ATAGAGCATTTGTGGGAAGAGTTGGAAAGACGTCTTGGAGGTATTCGGGCTTCAAATGCA
GATGCCAAATTCAACCAGTTGGAAAACGCTTGGAAAGCTATCCCCATGTCAGTTATTCAC
AAGCTGATCGACTCGATGCCACGTCGTTGTCAAGCTGTTATTGATGCAAACGGATACGCG
ACAAAGTATTAA
>C31C9.5
ATGATACCGAAACCTAAAAAGGACCCTGCAATTGCCAGCTCATATAGACCGATCTCCTTG
CTCTCTCCGATTGCAAAGCTCCTCGAAAAAGCCATCCTGAAGCGGATCAAGAACAGCATT
GAATCGCCAGCTCATCAACATGGATTCAAACCTGAGCACTCGACAACCACAGCGGTGATC
CAAGTAACAAACGACATAATCGGAGGCCTAAACATGAAGAATCCACCGGAACGTGCGATA
ATGGCCTGTCTCGATCTGCGCGCCGCATTTGACAAAGTCCCGACGAAGAAACTATGCAAT
GACCTGATGGAAGCCCAAGGCATCGAACCGAAGATCAAACTCTGGCTCGGAAATTACCTT
CACAAGAGAATGATCAGAACAAATCACTACAACCATTGGTCAAAATGGCATACACTCCTG
GGAGGAGTCCCGCAAGGTTCAGTCATCAGCCCAAACTTGTTCACCTTTTATTTGAAAGAC
ATGCCGATTCAACAAGACACAATGCTGATCTCATACGCGGACGATACGTCAATCATTGCC
AGAGACAAGAAGATTGAAAAAGCAGCCGGAAAGGTTCAGCTACACATCGACGAAATTGCC
AAATACCTCAAAGAACGTGGAATGTCCATCTCCGCCGAAAAGTCAACAGTCACAGTTTTC
TCATGTGATCCAAAGGAGCACAAAACCAAGCCAGACATCTACTGGATGGACGATCCAATC
CCAGTGACTAACGCCCCAAAACTCCTGGGTATCACACTGAACACTATGACCGGAACAAAA
GATCACGTTGGAAATGTCATCAAAAGCATGCAGAACAAAACAAGAGTGATAAAATCGATG
GCCGGAACGAACTGGGGAAACGATCGCGAAACGATGCTGTACACGACGCAAGCCCTAATC
AAACCAACTGCTTTATATGGAGCACCAGCTTGGACTTCACTGCTCTCGGATACGAATCTC
GAAAAACTCGAAATCGCGTACAGGAGTGCACTCAGAGCCTGTGTTGGACTAACGAAGGAC
ACACCGACGGACCACATCTACCAAGAGTGCAGAGTTCTCCCTTTGAAAGAGGAATATAAG
CTGGCGACGCAACAGATGTACTTGGCGGCGATCAAGTCGAACACGCACCCGTGCAGAGAC
CTGAAAGCAAAGCGCCAACTGGAACGAACCTCAAAGCCGCCTAGGATCCCGCCGCTGAAG
CTATCGGACTCTGAAAAGCTCAGACTCGACAACATCCCAGGCGACAAGACGGAGGCCCAA
AAGAAGAATCACACGAAGCTGGTAGCGGACTTCATCAGGAATGCGCCAAACAACAAAATC
CTCAACAAACCTCCACCAAGAGTGAACTACAGGGACGAAAGGACGCTGCCAAAGGAGACT
CGATGTGAATTGGCACGGCTAAGATGCGGTCACTCACTCCTCGTTGAGAAGTACAAAGCC
CGGCTGGAAGAAAGGCAAATAAAGAAATGTTTGAATTGTGGAGATGAAGAAGGAGATGTG
CAACACCTACTAAGTTGCCTCCAAACTCCAGTCCCCCTAGAGGAACTCTGGACTTCTCCA
CTCACGGTGGCGGCGGCCTTAGGGCTCCCCACAAAAACTCCATACGACCCTGGAGGAGGT
CATTAG
>C31E10.2
TTATTGTCGAGTTGTTATCGCGAAGTAGTGCGAACACGTAACACCTTCCCCCCTTATTGA
CGAATAGCGATTCCCTTGGCAAGAGGGGTTTCGACCAGAAGCTGTATATCGACATCCGTT
GCGAGTGGAGGCTTGACCGAGCTGTGTGGATGTCGACCCACGCGGATATCTGTCCGGTAC
TCGTCGAATTCGCGAACTTCGTCTTACGGAATGGCTTGGTTCGGTGGTCGAGTGAGAACG
TGAGGCGTATCTGGGCGCCGAAACGTCGTTGTTGGTTGGAGAGCAGGATCCACGTGGCTG
TCCTCTGACTGCATTGCTTTCTTTCTTCTTTAGTTCACTTGTGATTCGGCTTCCACGATT
AACATCAATACTGGAACCATTCGAAGTAACAATTGGATCATCATTGCGGGACATCTCATC
ACCGCCACTCTCCCCCACAAAACCAAAAGAATCGGAAGACAATCTAGGATTAACAGACGA
GCGACTGTAGTCACCATAACGAGTCCGAATCTGATTAACGTGAGACTTTTGCAT
>C33A12.5
ATGACAATCATCAAACTTGAACGTCGAGACGTTAGATTGCTTCTTCTTTATGAATTTCGT
CTTGGTCATTCAGCAATGGAAGCGGAACGAAACATATGCGGTGCGATGGGTGAGGGAGCA
CTCTCTTATAATACAGCAAAGAGTTGGTTTCAAAAGTTCAAGAACGGCGACTTCAGTCTC
GAAGAAATAGAACGTTCTGGGCGACCGGTAGAGTTAAATGAAGAAGACCTAGTGAAGCTG
GTGGAGGAAGAGCCTCGTCTTAGTCTTCGTGAAATGGAAGAGAAGCTTGAGTGTTGTCAT
AGCACAATTGCACGTCACTTGGGTCGCCTTGGTTTTACTTCAAAACTTGGAACTTGGGTG
CCTCATGAACTTTCGGCATCACAGAAGCTCACTCGGGTCAACGTTTGTACTCAACTTCTA
ACTTTTCGTCGAAAGTTCGATTGGCTGAACAATCTGGTTACTGGAGATGAGAAGTGGGTG
CTCTATGTTAACCATTCCAGAAAACGTCAATGGCTTCCGATCGGTGAGAAAGGAATACCG
ACGCCAAAGCCTGATCTTCACCCAAAAAAGATTATGATCTGTGTCTGGTGGGGTGTTCAA
GGACCCGTGCACTGGGAATTGTTGCCAACTAATAAAACTATCACTGCTGATTACTATTGT
GCCCAATTGGACCGAGTTGCAGAAAAGACCAACGGAAAATATGAAAAACTATATTTTCTT
CACGATAATGCTAGGCCTCATGTCGCCAAGAAGACTTTCCAAAAGCTGCAAGATCTTGGT
TGGACTGTTTTACCGCATCCACCATATTCTCCAGATCTTGCACCAACCGACTACCATTTG
TTCTTGTCTCTCAGTGACTACATGCGCGACAAGCAATTCGACGACGAAGAGTATCTCAAA
ACTGAACTCTCCACTTTCTTCTCATCGCGTTCGCCGGATTTCTTCTCCCGTGGCATCATG
ATGTTACCTAGTAAATGGCAACAAGTGGTGGACACTAATGGTGAATACTTGTGTGAATAG
>C34D4.5
ATGATTCTGCAAGAGAGGAGATCAGTCCTTGAATCCTCCGCTCCAGATATTGCCAAGCTC
CGTAAATTGTCTCAAGAGGCAAGAAGATCGATTACAGAAGACCTCACTCAAAAGTACGAC
TCGATTCTTGAAGCTTGTCGGAAGAAAAGATCTTCAAAAATATTGAAGAAATCCATCCCT
GCCGAAATCCCCTTGCAATATCTCGAAAGGCCTGACGGATCTCTCACGGCCAACCGCATC
GAAATCCGAAAAATCGTCGAATCTCACTTCAAATCACTATACGAGGCTCCCACGAACTCT
CCACGTCAACCACAAAATCCTAATCCTCCGAGTCTTGATCCCGTCCCAGCCATTCTCAAG
TGCGAAGTACGTCAGGAGATCAGGAAACTCAAGACCAAATCTGCTCCAGGTCTCGACAAG
GTGGATGCGGCGATGCTCAAAAATGGAGGGGACACTGTAGTGGACTCAGTAACTGCTCTG
TTCAACAACATCCTCCAACACAACAAGGTCCCTGATCTTTGGAAAATATCGGATGTCAAA
CTGATACCGAAAAAGGCCAAAGCCACTAAGATCAAAGACTTCCGACCAATCTCGCTCCTC
CCCATTCTGAGCAAAATGTTCTCGAGCATTCTGACCAGAAGGCTGACACCATCCTTGGAG
AGCTACCTGGACGAAAGTCAAAACGGCTTTAGAAAAGGGAGATGCTGTGCTGACAACATT
CAAAGCCTCACCATGCTTATCGAAAAGTGCAACGAATTCCAGCTCCCACTCCTTCTCCTA
TTCATTGACTACCAGACGGCTTTCGACAAAATCGGCCACTCGGCTGTGGTTTCCAGTCTC
GAGAAAGCAGGAGCCGATCCCGCCATGCGCAAGATGATTCAGGAAATGATGGAAGGAGGA
CAAGCTGAGATCTCAGTGCACGATAAGAAGCTCAAAGTCAACCTCCGCACCGGGGTTCGT
CAAGGAGACTCAGCTTCTCCAGCTCTCTTCAGTGCTGCTCTCCAAGCTATTCTGACGGAT
TGCGACAATGAGTTCGCGGGAGTTGGCATCAAAGTGGAAGGCAGACACATAAGAAGACTG
GAATTTGCGGACGACGTAGTCCTGATATGCTCCACACCGGAAGAAGTTCAAGAACGACTG
GAAATTTTGGACCGAATAAGCTCAATTTACGGACTCAAGATCAATCAGTCAAAGACTGTT
CTTTTGAAGAACAAGTTTTGCCGGAGCCAAGACGTCTTTTTCAACGGATCCCCCATCATT
CCCGTGCCTGGTTGTCGCTATCTGGGTCGCTGGATCGACATTTCTGGCTCAATTGACGAA
GAAATCTCGAGGAGAATAAGAGCTGGTTGGGGCGCTCTGGTTGGAATCAAAGAAGTGTTA
AGAATCATGCCAAACAAGGAAAGAATAATCCTCTTCAAACAAAATGTGCTCCCAGCTCTC
CTGTATGCAAGTGAAACTTGGACATGTAATGCTGGATCCACGCTGAGACTCAAAAGAACT
GTCACCGGTCTCATCGACGCTGCAGAAATTCGAGGCTGGAACTTCAACTTGGATCGTTAC
CTCCTTGCAAAACAATCAAGATTTGCAGGACACATTCTACGGAGAGATCCAAACCGTTGG
ACAAAAATCTGCACGGAATGGGACCCGAGCCACAACAAAAATTGGAAACGTGCCGTTGGA
GGACAGAAGAAAAGATGGGCAAAGGACATCGACGAAGAATACGCAAGATTCCACCACAAT
TCCGCCATGTCGGGACAAGTCGTCGTTGGGAGAAGAAGACTTGGAATGCTCACTCCGAAG
GTCCCATGGCTGTCCATCGCACGCACCGACCGTGAAAAATGGAAAGAGTTTGTCCGCAGT
TGCCTCGCAACTTGA
>C36A4.7
CTATTCACACAAGTATTCACCATTAGTGTCCACCACTTGTTGCCATTTACTAGGTAACAT
CATGATGCCACGGGAGAAGAAATCCGGCGAACGCGATGAGAAGAAAGTGGAGAGTTCAGT
TTTGAGATGCTCTTCGTCGTCGAATTGCTTGTCGCGCATGTAGTCACTGAGAGACAAGAA
CAAATGGTAGTCGGTTGGTGCAAGATCTGGAGAATATGGTGGATGCGGTAAAACAGTCCA
ACCAAGATCTTGCAGCTTTTGGAAAGTCTTCTTGGCGACATGAGGCCTAGCATTATCGTG
AAGAAAATATAGTTTTTCATATTTTCCGTTGGTCTTTTCTGCAACTCGGTCCAATTGGGC
ACAATAGTAATCAGCAGTGATAGTTTTATTAGTTGGCAACAATTCCCAGTGCACGGGTCC
TTGAACACCCCACCAGACACAGATCATAATCTTTTTTGGGTGAAGATCAGGCTTTGGCGT
CGGTATTCCTTTCTCACCGATCGGAAGCCATTGACGTTTTCTGGAATGGTTAACATAGAG
CACCCACTTCTCATCTCCAGTAACCAGATTGTTCAGCCAATCGAACTTTCGACGAAAAGT
TAGAAGTTGAGTACAAACGTTGACCCGAGTGAGCTTCTGTGATGCCGAAAGTTCATGAGG
CACCCAAATTCCAAGTTTTGAAGTAAAACCAAGGCGACCCAAGTGACGTGCAATTGTGCT
ATGACAACACTCAAGCTTCTCTTCCATTTCACGAAGACTAAGACGAGGCTCTTCCTCCAC
CAGCTTCACTAGGTCTTCTTCATTTAACTCTACCGGTCGCCCAGAACGTTCTATTTCTTC
GAGACTGAAGTCGCCGTTCTTGAACTTTTGAAACCAACTCTTTGCTGTATTATAAGAGAG
TGCTCCCTCACCCATCGCACCGCATATGTTTCGTTCCGCTTCCATTGCTGAATGACCAAG
ACGAAATTCATAAAGAAGAAGCAATCTAACGTCTCGACGTTCAAGTTTGATGATTGTCAT
>C36C5.13
TCAATCAACTCTAGTTTTGGTCACTATTCGACTGAGATCGTAAAATGAATGTCCAAACTT
GGAGCAACTACCTAAATTGAGGTGTTCTACAAAGTTAAAGTAGTCTCTTAATACATTCAG
ATGGGCTTGGGCCGTTACTGCCGCGTTATTGATTGACTTGTCCCGAACGAGAATGGACGT
GTCGTCCGCATACTGGATGATTTCTGTCCCATTTCCGGATGGAGTGTTTATCGTATAGAA
TGAGAAGAGGGAAGGGCTAGATACCGCTCCTTGAGGCACACCGCCTCGGAGAGTTTTCCA
TCTGGACCAGCGACCGTCGTACAGTGTCCTTATGCGTCTTTTGTGTATATAGCCTGTAAT
CCAACGGATCAATTTCGGCTCAGCTTTTGTTTGAGCCAGTTCTACGAAAAGCTTATCGTG
GCAGACTGTGTCGAAAGCGGCCTTCAGATCGAGACTTATCAGGATTGACCGTTCGGCAGG
TCTCTTGCCATTTAGTCCGCCAGTGATAAAGTTCAAGGTTTCAGTGATCGCTGTCGTCGT
GGAATGCAGCTTTTTGAACCCGTGCTGGCTTGGTGGCAATTTGATGTGTAGTAGATTTTT
CAGAGCCGGTGATTGAGACATGTGATGAACCATTGTAGTGGTACTTTGTTGAGTGCTCCT
CGTGGCGAGCCGCATAGCAGAATTGGTCGGCAGGGTCGGTGGTCTGCTGCGGGGGGTGAC
GGCTCTCGTGTGAGTTCCGGCGCAGTTCACGCAGTAGAAGCCTGTGCCTGTATATATTCT
CATGTTCACTTTCGAGCATCTGATGTGGGTCCATTTGTCGCAGTTGGTATTCGTGCAGCC
GAGACTGCTCGTGGCCGCGTTCTTGCCACAGACTGGGCACGGCCATGACTTTTTCGGGGG
ACCCGGGTTCAT
>C38D9.3
ATGTCAGGAGACGAAGCTACATCTAGAAACTCGAGTTCAACTCGAGTCAATGTCTCTCAT
GAGACACATCATCCAATACCCCCGGTGCGAAATTCGGCCACCCGGCCAATTAGTACCATA
ATTACCAGAATCCTAAAATCTAAAGAAGACTTATTCGAAAAATCGAAGATTCTCTTCGAT
AAAATTGGCGACACCATGTCACCAACTTCCCAATCCGATCTGATCAACATTGATCAGCAC
GTCATCAAACTCTCGAACCTCGAGCAAAAAATCGGAAAAGTTCCGAATTACATCGAAAAT
CGTTTCAACCTACCTGAGATCATCAACCATCCTCAGATGGACGTGATGAGAGCCGAGGCT
AAAAAAGAGCTTGACCGCCTTGATGCCGATAGAATCTTAATGAAAATTAAGCAAGACAGC
GACTTATTCAAAAGCGAGCTCAACCATCATAATTATGCCATCAGCCCATCTGAGGAAGAC
GTCGCCTTGACTGAAGACCAAACTAACGTCGATGTTGAGGATGATGATTTCGAGGCGAAG
AATGATCAACTCTCGAGAGCCAGCAGTAATTACCAATTTACATCTTCAGTTCCTAATACC
AACGATACTGCAAATCTCGAAAACGATAAAAGAGACGAGGTCGAAAGACTCAAAGCCGAA
CTTGCTCGCCAAGCCGAGAAATTGATGAAAGCTGAACAAGCATTGAAAGCCAGTGAGAAA
ACAGCAGCTGAAAAAGAACAAATCTCCAAGGATCTCTTTGAAACTGAGAAGAGATCGATC
ATTCAAAGTGAAAGAGAAGATCAGGAGAAAAATCTCGAAGCTGCTAAAAAGGCTAGCCAA
CGCGAAGTCGAAAAACTTCAACAAGAAAAAATGGCTGCCGAAAATCTAGCCCAAGAATCA
AGTGAAAAACTCAATGTTGCCAAAGAAACCACCAACGAATCATCTAAATCGCATATCAAA
GTTCCTGGGGATTCCACCCAACACGAACAATCAAACAAATCAAGCCTAAATCATATTCCA
AAAGCAACTGAGACACCTATTCAAGGACAAGTGACAAATAATACCGTCACACAAATGTCA
AATCAGCCACCATTAGATACTTTGCCTAAAACAATAGAACAATTAGTTCTTGGAATGTCG
AAATTGGTTGATATAACTACTGAAAGTCATAGAGCTCTTATGCTAGAAATATACAATCGT
GAAGAGAAAAGCTCTCAGGATCTTAAAAATACCGATATCAAACAAAATCAAATGATCCAA
TCTACAGAATCTATTCAACCAGACATTAGAAACATCCACAAGCTGCTCATAAAATTCAGC
GGAGAAGAACATGAAGATTTCGAATTCTTCTATGAAAGTTTCAAAGAAACCGTTTTCAAA
AACAAGAACTTCACGAGCCACATTAAATATCTAATTCTCAAACAACACGTCAAAGGCTCA
GCCAGTAATTACCTACAAAAAAGTGAAAACTATGCCGAAGCTGTTGAGTTATCTCTCAAA
GAACTCAAAGCAGTCTACGGACAAGAAGAAGATAGTCTAGATCTACACGAAAAACTCTTA
ACTCTTCCATTCGATCAATATGATTGGGAACAAATGATCAAAGATCTATCAAGACACAGA
ATTGTAGTCTATCAGCTGAGAAATAAAAATATGAACGTGGACGATATCAGAACGATTTCT
CCTTTCATCGCTAAATTACCCACATCGATCAAAAACGAACTAGCCAAATCTACGAGAAAA
GGTCTCGAACAATTCAAATGGCTAGAGATTCATGATATGGTAGCCGAATGTATCGATACC
ATCAAAGCAAGATCCAAACTTGATCGCGGAGCAGTTTCAGTCAATGAAATTCCAAGAAAT
AAAGAGTCCATTCACCTTACTTACAATAACGGTCAAAATGGTAGTGATAACAAAAGATCC
AACAGTCACACTGAATACAAGTACAAAATCACTCAACAGAACGAGAAAGAATCTGACAAA
CCATATCGAATCCCTGAAACAGGAGAAATTGTGGAATCATATTACAAACCGGAAAATCAA
GGTCCAAATATGCGCATCATCCAATTCACCTTTCCGTTCCACCAGCCAGAGAGCAATGTA
CAGTGTATGGCATGCATGGGTCCACACAAATCTATGAGATGCACACTCTCGAGCAAACAA
TTCAGAGAAGTAATTCGAGAAAAGAGACTCTGCGCCAATTGTCTCAATCCACATCACGAC
ATCAAAAAGTGCAGAAGCTATAGATCCTGTGCATATTGCATGGGAAAACATCACTCAGGA
GCATGTCCAAAGAAAGAGTACTATAGAGATACCGATAACTATCCAGAAGAAGCAGATCCT
ATCGTCTGGAAAGAACCAGCAGGCACGGGATCAAAATTTAAGATTCGCGTGCCACCCACT
GATTTGCCAACAGAAATCGCTTCAAATTGTTCTATTAACCCAAAAGTTTGCTCTAAAAGT
TTAAATCTCAAAAAGTCTCATAGATACCATCATCTCAATACCCAAGTTAATCTTAACAAT
CATACCAACTTTGACCAAAATTGTTCAAGTGATAATTACTGTACCGAAACCAACGCGTTC
ATAAATCACATCAATAATTCTCAAATTTTCAATCATGTTGCAACATCTGAATCTCATTCC
GATAAAGATTACAGATTACCATTCATGTGTGTATACACTGCTGACGGCGAGCCGATCAGA
GTCTTAATTGATTCTGGCGCTAACCTATCCATTATCGATCATGGATCAGCACGACGTATT
GGTCTGAAAATTTTGAATACAACGCAACTTTCCATCACCGGTTACAGTAATACCATCACT
TCCCAGTCCATCATTTACCATCTATGTCTGAAATCCACAGACTCAAAGAGCCCATTCGAA
ATGCAAATCGCGGAGACTCCACATTTACCAAAAACACCATTCATGTGTCCCAATCTTGAT
CGAAAATATCTACAGTATCTCAAATCGAAAACATCCAATGTCGAAAAAATCATTCCCTGG
CGCAGGTATTCAAATCAGTTGAATCAACTCGTACTACAGTCTAAAAGACTCAACGAAAAA
ACGCCATTCGGAATAGTCAATCATCCAAATCTTGACATTGAATTACTATCCAGAGCTACC
AATTCACTCAATCATATTATCAAAATCAACACACATGAAGTCTACGCCATGACAGTACTA
AAAATTACCGATTCGAAATACGATTACCAAAAATTAGTACATACCATCGAGCAAATGTGG
AATCTAAAAAACATCAGAATTGAAAACATCCAAATCAACAAGACTACGAAAAAAGACACT
CGTGATCTAATGAAAGCATTTATCAAAAATTGTCAATTCAATTCTTATGGTAACGTTGCA
TTATTACTACCATTCAACGGAAACGAGAAACGTCTCGGTTCCAATCTGAACGTTGCAAAA
AAGCGATTAGCATCAATAGTGAGCACTCTGAGAAATGGAAATCAGATCACAATCGAATAT
GATAAGATTCTCCAAGATCAGTCTCTAGATACAAAAGTTCAAACCAACTTGGAAATAATT
GCAAAAATGCGATCAAGCGATAAAAACGAGTCCAAATGGAATACCTATCTAATTAATGAA
CTCTATATGATTGATGCAAAAACAATTCTACTACAATGCCAAAAGCCTATAGGGTTAATC
ATTCATCAATTCTACAGAGAACCCATCAAAGAAGGCTCCAAAATACTAGCTAACTTAAAC
ACCTACATTGGTGTTGACGGCTTAACTCTGAGCAAAAAATTGGATAGAAAAATCCAAATC
ATGAAAAGAATCAAAAAGGACATCATCCTCGATCTTAAGTTGCTCAGATACGCACTATTC
TCCGCTGAAGCGATGATCAACATCGTTATAATAGTCAGTGACTTTGTTAGCAATTATAAA
TCGCTAATCGGAAGAATTACCGAAATTATTTCGCCAAAGAGCATGAGTGAAAAATGGTCG
GAAATGGTAAAGGAGAGAGGGACTTATCTACTCATCCCACTCGAAGTACACCACATGGAC
AAGGACAACGACTTGGACACCTCCGCACCGACGCAACCCACCGAAGAAGAAGACGACCTG
GACTACAAGTCCTCTCCACCCCCATTACCACCAACACTCGCTCTAACTCAACTTCCGAGC
AAAATTGCTCCGAACAGCTCAAAAAGAGCGGCTCACGTAGCCAAAAAATCTAACGACACC
AATACCAAACATTTGTCTAGAGATAAAAATGTAACAAGAGATACCATCCAGAATCAGACA
GAAGTCGATGATCATTACGTAGTATACAAAGATCCAGCTGTACCAGAACCAAACCTATTA
CATGATTGCTCCCACAGAAGTTACCCAGGGACTCAAGGAACATCAGATAATAATTTGCAA
AATGCAACTGGTGAGACTCTTTGTACTCCTTTCACTCATCCAAATTCGTCTGAACCCCCC
CAATGGGAGTGTTGTCGATTCAGCCCTGGAAGGGAAAATTCGATAGTATGA
>C40A11.9
TTATGATAAAAAATTGAAAATGGGGCTTAGGATTATTGTTCTAGTTTGACATTGGAGGTA
TTCTGGGAACACGGTACTTAGCGAGTTTCTGGAGGAGCGGAGTAAGGTTTTTGCAGATGG
AAAGTCGACGATGTTATACGGTCTACCGCATCCATCAGGCTTTCTCGGCTCATGCCAAAA
GGCTGAGCTTTGAAATGCGAGAATTGGCGTTTTTGACCTTTTGACAACATTTCCTAGCAC
CTTATTGACGCAATTTCCAGACACTAAGTGTCCTATGAATCCTAGAATTCTCTCTATGAC
ATACTGAACGTTTGAGAGTAGTGTTCCTCGATCAAGTAGTACCGATGCAGGGATTAGAGT
TCTTTCAAAGCGGGTGGACTCTATGCCTACTTGGTCTGACTCGTGGAGGAGCACTCGCTC
GGGGTTTCTGGCAATGGGTTGTATTCCAGCGGTTGATAAGATGAGCATTGGGTAAGAGGC
TCTTTCTTTCTGATGTGCTTGGAATACAAAATATATTTGAGTAACTACACCGTTGAAGCC
AGATAAAGAGCAATTCGCGGAGGTTGAGGTTTTCATATTGAGCACAGTGGCTCGTAGATG
TGTCCAAAGTAATAACCATGTCCCAAAAACTCTGTATATGAAAGGGAACCGACTGTCTTG
CGCAATCTTTTCAAACATCGCCGCCAGCTGGTGTGCTGGGTTTGATCTTGAAATGAGTGC
TGCGAAATGTTCAATTTCTGACTTTGCTAGGACTTGTGCAGAATCGGAAAGTGTTGGAGG
AAAAGTAAGAAGCGGGTTGATAGTGGGGATGGCGGATGTTGGAGAAAGAGTATTTGGGTT
AAGAACAGAAACATTTGAGGCTGGCGGCAAAACAGCTGTTGGCAGGGGGCTTGGTATATG
TGCTCCCCTGTCTGCCCAAAACCGCCTATTGCTGGTTTTGTCCCAAATGCCGGCCTTCCC
GGCTAGCTCGAAAAAACTGCCTCCCGTGTGATGCAACCCTTGATCGTTAGATTTCCCGTC
CCCCTGATTCTGGGTGGTGGCGTTGGCATGATTAAGATGACCTGAGTATGGGATCCCTAG
TGGTCCCACTTCGGTTTGATAGTCAGCGGTTGGTAAATGTCTAAGGGCCAAGATTGATTC
TCTTGCCATGTCGTCAACACAAGTAGTGACATAGTCAAGGATTTCTTGGTATGTCGCGTT
TTCACCTTTCAAGCCCCAAAACTGAGTGACTCTTGTGCGGATAGCGGGTGGTAGGCGAGA
TGTGAGAGGTGTGAAAGTTCTCTCGTCATTCGCTGCTAATCCGATGTTCACTAGCTGTTC
GGCAAGAACAGTGTGTTTGGCGATCGCCCTACGCATTTCCTTAACGTCTGACTGTGGAAA
ACCGATAGTGTGGATCTGGGCTAAAAGGCTGGTCTTGTTTTCATCCTTCCCAAACACTGC
TTTCAGTGAAGCAATGTTCTTCTCAATTGCCTTAGCCGCTACGTGGTCTCGAGAGATACA
GTCACGTGCTTTGCCTAATAGGTGAGTTTTTAAGATCATAAATTTATTTGCGTTATTTAA
ATTTTCGTTTTCCAT
>C44B12.7
TTATAAACGGGTAATGGAGTTGTCAACGAGATTTTCAAAATGAATAGGAGATAAAAAGGT
ATCACAATTGTTTGTAATGGCATTCCAAAAAGATATGGTATCAGAGAAGAAGTTATTAGA
TGAGGGATTGTGACAAATAATTCTCATAGGACGTCTCGAAGAAGTTGATAGTTTAAAGAA
TGTTTCTTTTCGGCGAAGGAAAGAGGTACCGCAACAAAATTTGTAAAGGAGAATGAGTTT
TGACTTTAATCGGCGGTGCCGAATAGAGTGAAGGTTGAGAGATTTGAGACGGTCATTATA
TAAAGAGTAGGATACGTTGAATTTTTGTAGGACTTTTTGAGAGTACCAACGGAGTGGTTT
TTCAAGAAGAGTTGATAGGGAAGAAGAGGGTTTGGGGGAATATACGGCAGAACCGTATTC
GATGAGGGGGAGAATGTAGGTTTTGAATAAATTGCAATAGAATTCAGGACATAAGGATTT
AAATGATTTTAATAATTGCTTGCAACGTAAAAGGGCTAGAGAAACGATCTTCTTAATGTG
GGGTTTGAAGGTAAGTTTAGAATCAGTAAGGATTCCCAAATCACGGGCTATATTAGATGG
GGATATAGGCAAATTATTGATTTTGTAAACAGTTTTAGGGTTTTTCTTACCGAGATGAAG
AAGACAGGTCTTTGAGTGGGCAACTGTTGACACTCCGGTCCGAGAGGCAGCAAGAAGACG
ACAAACGAGAGAATTGATGAGCGGTGCTAATAACAGTACACAGTTTGACGAAAATCCAAG
TTTATTGAGCAGGGCAGCTTTATGAACAGCAAGTGGGAGCTTATTATTTTCAGACCAGGT
TGTAATGAGGTCAATTGTTGTTTGAATGAGGGGAGGGGAATGTGAGTAAACCTTGAGATC
ATCTGCAAATGCAGAGCAGGAGATGCTTGGGGGCACGCTCAACAGTAGAGAATTTATGAA
GATGAGAAAAAGGAAAGGCCCAGATACACTTCCCTTGGGAACACCAGAGGAAATGGGATG
AATGTTGGGGTCAATGTGATTGTTAACTTTTACTGAAAATGTTCGGGACGATAAGAAATC
GTGGAACCAATTACAAAATAATGGGTTGATGCCAAAATCGTGGAGCTTTTGTAAGAGTAG
GGAGTGGTTTACTTGGTCAAAAGCTTTCAT
>C44E4.8
ATGTTCCTTGTTTTTTTGTTTTCTCATCCATTCCCAATTGTGTGGCTAAAAGTCATTCAT
TCTTTCCATTGGTTCGACGCGAGCTCCACTCAAAGCCCCAATTTCTCTACAATGTTGAAT
ATCTCTGGAATGAAACATTCGGAAGACGGCGCTATGAAGCACGAAATGGAAGTTCATTCA
GCGACATCTGGACAATCCAAGCCGAAGCCTACAATCGAGGAGCAGTCTAGATATCTAGTT
GATATCAAGCAGTTAATCACTCCATTCGACGGAGATGCTTCGAATTATCTGTTATTCAAG
AGTACCTTCGACTACTTGGTGCACAATAACCATTTTCTGGAAATCAACATGAAGAATGTG
GCTCTGGTTAATGCTCTCACAGGGGATGCCAAGCAATTTATTGTGACATCGAATATCATG
GAGATGGGCTACAAATTGACACTTGAGAATTTGGAATGGACTTTCAATCGACCAGGATTC
CAAATGAGACTTCATAGTGAAATGCTGGAGCGCATCAAGTTCGATGAAAATGATTATTCT
CAAATGGAAACTGCCTTGATCAAGTATTGTTCAATCGCACGCGAGATACAACTATGGTGT
GGACAGCTATTTACACTTTTTGGATTTCATCGACGCATTACCGGATGTGATCGGGCGCAA
AGTAACGAAGAAGCTCATGGAGGACGACGGAGCAACCTTTGA
>C46G7.3
TTATTGCCGGTTACCACCCGGCTGGTCGCGAAAATACGGGATGTATCTCGGTTTGTCTGC
TGTCGCTGGGAAGTTGCGAACGTCTCGGTAAAATTCCTTCAGTCTACATCCTGCTGGATG
ATGTCTTCCGGAGCAGTAGGTGCACTTCAACGTCGAGTAGCACATCGATGAGGAGTGTCT
TTCACCTGCACAAACAGCGCACCGGTTGTCGTTCGCGATGAATCGTCTGACTTCGAAGCT
CGCAAGCGGGCATCTCAGAAGGGTATGTCCGACACCGCAAATTTGGCAGTTACGGTCCAT
CATTTGTCTGTTAACGGGAAATGTGTATTGAAGCCTTGTCAAGTCTGGACCTGGTCCTGG
CGTCCAATGCGTTTCATACCCATCGTGCTCTAGAGTAGCTCTTAGAGCTTCTGACATTGT
AATTTGGTGACCTTCGGTCACTGTTGGAGAAAGCTTGTTGTTCTTGGGTCTGTCATTGTC
TGGTGTATGAGTCTTGAAACCTTTGTTGTTGTGTCTATTTTGATTTCCCTGGTTTTGGTT
GTAAGCCATCACTGGGATCTCTAGTCCTTCTTTCATAGTCTTTGGTCTAGCTGATTCGTC
ATCTTCTTGTCCTCTCATGTCTCTGATGCATTTCATTCTTTGCAGGTAGCGTTCGGAGGC
AGAGACGACGTCTTGTAAGGACAGAGTTTTCTTTTCGTCGCTCATTTGGTCGGTGAAGTT
CTTCATGATTTCGAACGGCATCTTGCCAAGAACGTCGGAGATATCACTCTTATCCATTTT
ATGGATGTTGATGGCTCTCATTTGTCTGAAGATCTTTTGGAACATAATAATGTCCCTTCG
GATTGTCTTGAAATTAGTCTCGTCAAATCTGAGCTTTTTAAGCTGTCCTTTGAGGTCCTT
TGCCAGATCTACTTTTCCGTAGTTCTGGTACAGAAGCTCCATAGTCTCTTCAACACAACG
CTGAGCATCTCTCGTATCCACCATGGTGTTTTTGGCTTCATCCGTGAGACACGATCGTAG
GATGTTTCGTCTTTGATGAGGCGTGAGTGTCTCATTGTCCATCACTGTTTCGACAAAGTC
GAAGTAGAAGCTGTTGAAGTTGTCAGGGTTTCCATCAAATTGTGGAAGGTCTTTGAGAAG
CTCCTTAACATTTGTCACTTTCACCGGGACAAACGTGACATCATTTGTTCTTGGTGAATT
AGTGGTGTCTTGAAGTCTATTCGTATTGGTTGGCGCGAACGTCAGTCTATTGTGAGGTGT
AGAAGAGGCTGGGTATCTGATGGGACTCAGATTTAATTCTTCTCTCAAGTTTGGAGACGT
TGTGCTTTCACATTCGTTCGTCTTGTGAGTGGTCGCATAGCAGTTGAGGCATCTGCCTGT
AGCTAAGCACACGCGTTTAATTGCTCTGGGATCCGCGTCGCAGAGCCAAATGTTATGGTC
TTTAGAGCAAACTGGACAACAATCAGTGGAACGATTACTGCTCATGTCTCGCAGGATTGG
TCTGGGTACTGGAATATCTCGTCTTGGTGCTGCAAGAGCTGTCGGAATAATTTCTTCTCG
AACTGGGAGAGTTGGAGTCTCCCTGTTCTCGTTGTTCATATTGTCTGTAATATTTAGTTG
TCTTTGTACTTGTTGGAGCTGCGCTTCATCTTTTTTGAGACGTTGCGCAGTCTTGTCTTG
AAGTCGAAGAGTATTATCTAACGTCATCTGTGCTTCGAGAATTTCTTCTCTCAGCTTTTT
GAGTTTCTCTGCTTCGTCTGCGGTATGCGTCTGCGGAATAATAGTCGGTTCAGATTTGTC
TTCCTGGTCACTGTCGTGGTCATATTCTTGTGTCGGGATTGGAGTCTCGTTGAGGGCTTC
CTCATGATTGTCACCTGATGGTATGTCATCGTCTTCGAGGTTCGGAGCATTGAAAGTCTG
ATTAAGCTCTCTTTCAATGATGCCTCGGTCTAGTTGTTCGTTGTAGTTAGCGTCGAAAGT
GGTGAGGACTTGCTCCACATGAAGGCGTGTCTCGTTAAGTTTGTCTGATAAATCTTTGAA
AATGGTAAGCGTACCTGCTACTGTTTCATCCGCGTACTGTTCCAAATCCTTCGTATCGAT
ACCACGCTGCTTGTCCTTCTCAATGATTGCGAAGATCTTCTCGGTCAT
>C49A1.8
TCAGAATTTAGATATTTGACAATCAAGAAGCAAAAGGAATTGTGATGGGGAGAGGAAAAA
GCTAGAGTTGCGTACAATGCTATTCCATATTGGCACTACTTGGGAGAAAAAGCTACGACA
TTTGGGATTTTTAATTTTAATGAGCATCGGACGACGAGACGAGTTAGCAAGCGTAACAAA
GTCACTGCTTTTTGGGAAGTGCGCTGCGCCGGTAAGAATTTTGTATAGAAGCAATAGTTG
GGCTCTTAGGCGGAGAGAGCGGGCTGATGAAATTCCTAGAATTTTTAGTCGGTTTTCGTA
GGATTTGGAGAAAGCATTGTGTGTTTGTGGAGCATTTTTTATTTTGTATTTAAAATTGCA
GCGCTGTAGGACCCGTTTAGAAAAGTATTTGAGAAGAGATTCTAGTGTGCTTGATAAATT
AGATGTTGGTGGAGGGGAGTATATGACTGATCCGTATTCAAGGATAGGGGAAACGTAGGT
CTTGTACATATTTATATAGAATTTAGGGGAAGAAGAGGAGAAACATTTGAGGATTTGTTT
AGCGCGTAAGAGGGCAAGAGAAGTGGCTCTGTTTATATGAGGTTTAAACGTTAACTTGGA
GTCAGTGTAGAGACCAAGGTCGCGCACTGAGTTGGTGGGGGAAACTGTGATGTTGTCAAC
GGTGTAAACATTTTTAGAATTCTTTTTGCCTAACTGAAGAAGGGCGGTTTTGGCAGGGGC
AAGCGGGAGTTGGTTATCTTTTGACCAATTAGCAATTAAATCTATGGCTGCTTGTAATTC
AGAAGGGCTGTGACCAAATAATTTAATATCGTCCGCAAAACATGAGAAATGGACGGTAGG
AGGGATTGAGTGTAGTAGATCATTGATGAACAGGATAAAAAGAAGTGGACCCGATACAGT
TCCCTGGGGAACGCCAGAGGGTACAGAGTATTTTTGGGTTGAGGTTATACTGTTCACTTT
AAGGGAAAATGATCTGTTTGTGAGAAAGGATTCAAACCATCTAGTGTAGTTACTGTGGAT
ACCTATATGTTCTAGTTTTTCGATCAATTTAATGTGGGATACTTGATCAAACGCCTTGGA
GAAATCGAAGAACAGGACGTCTAGGGAATTGTGCTGTTTTAAGATCTCATGATAAAGTGA
GGTTGAGCGAGTGAGAGATGTGGTGCAACTCCGATAGTCTAGAAAACCGTGCTGGTGTGG
GGAGATTAGATGCCTATAATCAATTCTAATTCGGGAGCAGATTACTTTTTCCATAACTCT
AGCTATATGATCAGTTAAGCTTATTGGACGGTAATTTGAGGGAATGGCTGGGTTACCTTT
TTTCGGGATGGGTAGGACTGTAGCGTGTTTCCACGCGTCAGGAAGTATTGCTTCCTCGAA
GGATTGGGTGAAAATTAAGGATAATGGAAGTGCAAGGGGAGTGGCGCAATGTTTCAAAAT
ATAAAAGTTAACATAGTTAAGGGAGAAACCTATTTTTGGAGTAAGTTTTCTAAGAATTTG
CTTAACTATGTAGGGTTCGAAAAGATACTTGCACGCATTTGGGTTATTAGCTGAGCTTGG
TGAAACCACGGATTGTTGGGGGGATGTGGAAACTTGAGGAGACGAGAAGTTATCCATAAA
GGTTTGGGAGAATATGGAGCATTTTTCGGAGTCGTCAAGAATTGTTGAATTATTGTGTAT
AAGTGGGGGGATACCTTTTAGACATTTCATTCTTTTTCGAATCAGTTTACGAATGGAAGA
CAGATTTTTGCTAGTGGTTGTTTTAGTCTCATTGGGTTTCAGGAAGTATCGGTAACTACG
CAT
>C49D10.1
ATGTCGTCAAAAATGGACTCGCGAAATGTCGGGCGCTGTATATACTGTCATTGTTGCCAT
TATATCCTCGGTGATTTTAACCTACCCCAGTTCAAGTGGAATCCCAGTGGTTGTACAAAT
CCTTCAATGCAACTCATCAATTTCATGACTTCTGGAAACTTATCACAAATGGTCACGCGT
CCGTCAAGAATATCTAATTCCGGAACGAAAAACTTCCTTGATCTTATCTTCACAAACGTG
CCTGAAACGATAACCCACTGTGATCTACTTCCCAATTTTCTGCTCTCGGATCACCTCTCG
ATATCGTTCACACTTCAAATGCATACGAGACGAACCAACAAAAAGATTGCTGATTCAACC
GAGCCTCGCATTCTATTTCGAAAATGCAACTTCCGGGAACTGAATGCACATTTAAGCTCA
TTCAATTGGGAACGTCAACTCTCGTATTTCTCAAGCACCGATACCAAGCTCAATCACTTC
TTGAAGCTTTTTAATGAATTGATTAGGTTCTACACGCCTACCTCGCCAGTACGGTATTAT
AAAACCACAAGTGATAAGTCACGTATTCGTAAAACCGTAAAACGAAACATCCCACTCGTG
ACTGCCGTCAACTTCAAGAAGCGAGTGAAACGTGAATTGAAATTCATCAAGAGAAAACTC
GCCAAACAGGAATATGATGTTGTAAACTCCAAAAGCCCGCGTTCACTATTCCAGTTCATC
AAGAAGAGAATTTCCTATTCTCCCCCATTGACCTGTCTCACAAAAGAAGATGTAATAATT
ACGGACCCAGCCCAGATGTGCAATGAGTTCATCCGTACATTTGCAAAATCGTTCACTCCC
GAGTGTGATCCTTTCCCCGCATTGCCAGCTCGTCAACCGCACAAATACTCAATCGATTTC
TCGCCGATAAGAATTGCAGGGATTATCACGAAACTGGCTCCAAAAATCGGGTTCTCAACC
GACGTCATCAATTTCTTCATACTCAAGAAGTGCTGCCATTCCATATCAGTTCCCTTGTCA
TTAATATTCTCCGATTCATTCAACTGTGGAAAGTTTCCTTCGTCATTCAAATCGTCAATT
GTGATCCCCGTTCATAAAAAAGGCTCCTTGACCGACTGTAACAACTTCCGCCCAATCTCT
CTCACGCATTCAATTTCCCGACTTTTTGAAAAAGTGGTTATCACTTCCCTAAAAAGAGAG
TTCCACTCGAATATCTCCAGTCAACAATACGGGTTTCAAAACTCCAGATCTTGCACCCTA
GCACTTCTGGAATCCACCTCACTGATCCACAGAATCCTGAGCACCAGAAACAACTCCTTT
CTCAACCAAAGGACTTCAAGAGTCAAAGTTGGAAACCAAATTTCTCAAGACACTCTACAT
GTCACTTCAGGAGTGCCCCAAGGAACAGTAGCTGGACCGTACCTCTTCCTAATCTATATA
AATGATTTGCTCGATCAATTCCCTCCCGACGTCCAGGTGTTTGCATTTGCAGACGATTTG
AAAGTTGTAGGGGATAATCACCAAAGCATCCAAGAAAGTGCTAATATTGTGGCACGCTGG
TGTGATATATGGAAACTACAGCTTGCAGAGAACAAATCGGCTGTTGTACACTTTGGGAGG
AATAATCCAAAATTCGACTACTCCATCAATGGAGTCAGCATCAGGAAGCACAACAGTTTC
AGTGATCTAGGAATAGTGATTGATGATAACCTGAAGTTTGAGAAACACATTATCTCAATC
TCAAATGCCGCTTTACTGAAATGCCGCCAGCTGCTTCGATCATTCCAGTCTTCCAATGCT
CAATTCTATTTCAAACTGTACAACACCTATGTCAGACCAATCCTGGAATATGGTTGCGAG
ATTTTTCACCCGTCCACTATTGCCCTTTCAGATAAACTAGAGTCCCCACTTCGCTTCTTT
TCACGTAAAGTGTTTCAAAGATGTAATCTGAAATTCTCATCCTATTATGATAGACTTTCC
CAATTTGAATTGAAAAGCACCCTCCACAGAAGACTCCTCATGATTCTTAAAACATTCTAC
AACATTGTCACAAAGTCATATCATTTTCCATCATTATTCCTCTATGTTAAATGTCCTCGT
TCCAAAAGATTTCCATATATGTTATGTTCAACTGGTATACCAAATAAGGGGTTACTACAT
GCTAACCTGTCATTATGGAACCACGTTGCTAGACTGTTGCCTAAAATAATGAGTCCATCG
GCTTTTGCTGCGCGTATTAATTCCATCCCCGTGACTTATCTTATCCCATCCACTTGA
>C52D10.5
ATGAGAGCGTCACCCATGCGTGAACCCATCGTTCGTTTTCATAGGAATGGTGTCGCGGCG
AAGAGCATTGCTCGACGGCTCAAAGTGTCTGAAAAACTTGTTTCTACCACCATTGCACGG
TTCAAGGAGCTCGGCAACTTTTCCGATAGATCCGGACGCGGAAGACCCCCCACAGCCACT
ACACCAGCGATGATAAAAAAAGTTCGTGGACGCTTCCGTCACAACTCCGGGCGGTCGGTC
CGTGCGATGGCCCGAGAATTGAAAATTTCGCAAAGTTCTCTGTGCCGAATGGTAAAAAAC
AACTTGAAATTGAAGGCTTACAAAAAATCTACTTGTCAATTTCTGTCTGAAGCTGCTAAA
ATCAAGAGAAAAGACCGTGCCATGAATCTACTCCGAAGATTCAGAAATGGAGCTCACAGG
AAGGTACTTTTCACCGACGAAAAGATATTTTGCATTGAGCAGTCTTTTAATACGCAAAAT
GATCGAGTTTATGCAAAAACTCAGCCAAACTCCCGCGTTCAGCGTACTGGTTACCCGAAA
GGAATCATGGTCTTTGCCGGAATCACTGCTAATGGAAAGACTCCACTCATTTTTGTTCCA
CAAGGGATAAAAGTTAACGGAAACAACTATTTAGATATGTTGAAGACGGAACTCATGCCC
TGGGTCAAGAAGCATTTCAAAAAAACAAAATGGACTTTTCAGCAGGATGGGGCGCCTGCT
CATAAGCACAAGAACGTTCAGGCATGGTGTGAAAGCAACTTCCCGGACTTCATCGCTTTC
AATCAATGGCCACCGTCATCCCCGGATCTCAATCCGATGGATTACTCAGTATGGAGTGTC
CTCGAAGCAAAAGCTTGTTCAAAACCGCATAGGAATATCGATTCGTTGAAAGATTCACTG
AAGAAGGCATGGGACGAGTTGGATATCAACTACTTGCGCGCCACAGTCGACTCGTTCCCT
AGGCGTCTGGAGGCCTGTGTTGCTGCTAATGGAGATATTTTCGAACTTTAA
>C52E2.8
TCAGAACTCCGTGTCGACCGCGTCGACCGCCGGCGGCGTTTCCTTCGTGGGTGGTAAGAT
GTGCAGGTGGAGTACGGTAGATGGCGGCAATTCAAACGGTCCCGGGGCGTCTCGTGGTGT
GAAGGCGATGAAGATAACGACTTTTAACAGAGATAATTGTGTAATTAAACGGGAAAAGAT
ACAAATGTGAAAGTCGTGAAGAAGGGAATATTTATTATTCACTGAGTTCGCGACACTCCC
GGCCCCAAAAAGATGGCACGTAGGGACATCTCGGTTCACGGTAGCCTTATCTGGGATAGT
ATCTTTCTTGGTCACAATTATCTCAATAGCAAATTTATTTCTGGAGACAATATCAACGTT
GTGATAAGCAACTCCAATTTTGACATTTTTTGGCAGTCTCTCGCCGTGAACACTATTTCC
AACTGTTTCAGTACCATAGGTTCCAATTTTTGATAGAGCATAATCTTTTCTGGCTGATGT
GCTCCATTTCAATTCTTCTGAAGTTCCCGAAATATTTTCTTTTGGTGGTTCAGTTTTTGA
TGCTGCTTTATCGTATCCAGAGTTTCCATGACCAAATTCTTCCGGGAGGTCACCCTCGTT
CCGAAACCCATTTTCTGAGGTATCATCACCATCCGTCCACTCCTCAACTTCGTTTGCCTC
GTCTTCCAGATCAAAATTCTTTAGACCTTTCTTTTCATCTCTATACTCATTGATGGCCAT
TTTGGCATTGATCTTTCTATCAATCCATCTTTCCACTTTGTGAAATTCACCATTGAACTT
GGAGCTCTGAGTCTTGATGAGCACGTCTTCTGCAATAGAGGATGGCAATTTCCCAATAAT
CGATTGATAAATCGATGGAGTATCAACGTTCAGTCCACGATTTTTCATGTCATACACCAG
AGATGTAATAATTCCAATGTCAAGTTTCATCTGATCATAGTTTTCCTGGTCAATTTTGGC
GTTTCTAAATCTCTTTTCAATTTCATCCAATGGTCGAGCATTCGACAAAAAGTTATGATC
CAGAATTTTCCAAGCAACCTTGTAGTTGCCACTGGTGATTTGCAGTCCACTCAATAGCGA
CTGAGCTCTTCCCGTGACACAGCTTTTCAATTGGATCAACTTCGACTTCTTTGAAAGTTC
TGGATTTTTTCCGTATCCCTCCATGAAAATGATCTTCCATTCCTCATACTCAAGCTTGTT
TACACCGTCGAATTTCTTTGGTTCTTGGAGCTTCATCTTCAGATAACGCTTTTGTGTACG
CTCCTGTTGGGCAGTTGTCGACGTTTTCAATAGTTCCGAACTGGATGTATCACTTCTAAC
ACTATCTTTCAATACAACAACGCTACCATCGCTGTAGCTTTCCATCGCATCTGAGTCATC
ACTACTGTACTTTGTTTCAGCGTATCTCTTTTTCTTATTACCATAACATGGCTTCTTGTT
GCTGGCTTCAAAAACGTCCAATCTTGTTTCAAGAGCTTTTAAGCTATCCAAAATCAGTTT
CATGTTCTGTTCATTTGGATTCACAAGAATCTTTGCTTGAGAACCTTCCTTCTTGCTTTC
AATCGGAGATTCTGGCAATGAATCAATGATACCTTCTAGCTCAGTTCTCATGTAACCAAG
TCTTTTGGCAAGTTTAACAAACTCTTTTTGAGCTGCGTGTTCTTGCAAACTCTTAGTGTT
CCGAGTCACCAACTCCAGATTTGCCGATATTTCAGCGTTTTTCCGGATCATCTTTGTGAT
CCAATCATCAAGATTCTCTAGAATCTTCAAGATCCCAACAACGTCGACGTGATTCTTGAG
AATCTCGTCTCGTTTCAGTTCCGGTTGGATAATTCCAACTTTAACGTCAATCAGTATCTC
CTGGGAGACCTTCAAAACTTCATTTGCAGTGTTTCCCCACTGATCAATTTGCTGTTTTAG
CGGCACCATTGCCGCATTCACCTTCGCCAT
>C54H2.2
ATGGGAGCGGAACGAAACATATGCGGTGCGATGGGTGAGGGAGCACTCTCTTATAATACA
GCAAAGAGTTGGTTTCAAAAGTTCAAGAACGGCGACTTCAGTCTCGAAGAAATAGAACGT
TCTGGGCGACCGGTAGAGTTAAATGAAGAAGACCTAGTGAAGCTGGTGGAGGAAGAGCCT
CGTCTTAGTCTTCGTGAAATGGAAGAGAAGCTTGAGTGTTGTCATAGCACAATTGCACGT
CACTTGGGTCGCCTTGGTTTTACTTCAAAACTTGGAATTTGGGTGCCTCATGAACTTTCG
GCATCACAGAAGCTCACTCGGGTCAACGTTTGTACTCAACTTCTAACTTTTCGTCGAAAG
TTCGATTGGCTGAACAATCTGGTTACTGGAGATGAGAAGTGGGTGCTCTATGTTAACCAT
TCCAGAAAACGTCAATGGCTTCCGATCGGTGAGAAAGGAATACCGACGCCAAAGCCTGAT
CTTCACCCAAAAAAGATTATGATCTGTGTCTGGTGGGGTGTTCAAGGACCCGTGCACTGG
GAATTGTTGCCAACTAATAAAACTATCACTGCTGATTACTATTGTGCCCAATTGGACCGA
GTTGCAGAAAAGACCAACGGAAAATATGAAAAACTATATTTTCTTCACGATAATGCTAGG
CCTCATGTCGCCAAGAAGACTTTCCAAAAGCTGCAAGATCTTGGTTGGACTGTTTTACCG
CATCCACCATATTCTCCAGATCTTGCACCAACCGACTACCATTTGTTCTTGTCTCTCAGT
GACTACATGCGCGACAAGCAATTCGACGACGAAGAGCATCTCAACACTGAACTCTCCACT
TTCTTCTCATCGCGTTCGCCGGATTTCTTCTCCCGTGGCATCATGATGTTACCTAGTAAA
TGGCAACAAGTGGTGGACACTAATGGTGAATACTTGTGTGAATAG
>E03H4.1
CTATTCACACAAGTATTCACCATTAGTGTCCACCACTTGTTGCCATTTACTAGGTAACAT
CATGATGCCACGGGAGAAGAAATCCGGCGAACGCGATGAGAAGAAAGTGGAGAGTTCAGT
TTTGAGATGCTCTTCGTCGTCGAATTGCTTGTCGCGCATGTAGTCACTGAGAGACAAGAA
CAAATGGTAGTCGGTTGGTGCAAGATCTGGAGAATATGGTGGATGCGGTAAAACAGTCCA
ACCAAGATCTTGCAGCTTTTGGAAAGTCTTCTTGGCGACATGAGGCCTAGCATTATCGTG
AAGAAAATATAGTTTTTCATATTTTCCGTTGGTCTTTTCTGCAACTCGGTCCAATTGGGC
ACAATAGTAATCAGCAGTGATAGTTTTATTAGTTGGCAACAATTCCCAGTGCACGGGTCC
TTGAACACCCCACCAGACACAGATCATAATCTTTTTTGGGTGAAGATCAGGCTTTGGCGT
CGGTATTCCTTTCTCACCGATCGGAAGCCATTGACGTTTTCTGGAATGGTTAACATAGAG
CACCCACTTCTCATCTCCAATAACCAGATTGTTCAGCCAATCGAACTTTCGACGAAAAGT
TAGAAGTTGAGTACAAACGTTGACCCGAGTGAGCTTCTGTGATGCCGAAAGTTCATGAGG
CACCCAAATTCCAAGTTTTGAAGTAAAACCAAGGCGACCCAAGTGACGTGCAATTGTGCT
ATGACAACACTCAAGCTTCTCTTCCATTTCACGAAGACTAAGACGAGGCTCTTCCTCCAC
CAGCTTCACTAGGTCTTCTTCATTTAACTCTACCGGTCGCCCAGAACGTTCTATTTCTTC
GAGACTGAAGTCGCCGTTCTTGAACTTTTGAAACCAACTCTTTGCTGTATTATAAGAGAG
TGCTCCCTCACCCATCGCACCGCATATGTTTCGTTCCGCTTCCATTGCTGAATGACCAAG
ACGAAATTCATAAAGAAGAAGCAATCTAACGTCTCGACGTTCAAGTTTGATGATTGTCAT
>F07B7.6
ATGGAAATTCTCCTGAACATGCCTCAGGATCAACTCCTCAGCAGCGAAGACTCGACTTAC
CTCGACGCACTACTGATTCGTCTCCAGACGATCTTAGTTGCGCTCGAAGGTATGCGCGAC
CTTATCTCTGACAAATTCCGTGACCCGGAAATGATGGTCGATACTAATCGCCATCAATAT
CACCAGGAGGTGCTCGACTACCTCGAAAAGTCATCAACCGCTAGATTCGTAGACCACTTG
ACTCACGACATCCAACAGCTTGAGACTGAAATGAGAAGCCGAAACATCCCCATCACCCAC
TTCGATCCATCTCTGCTAGCAACCACCGACGTAGAAACAGGGGCCACCACCGAGGACGAC
GCCAACGACGAGGAAAGGAGAGACATTGAGGCAACGATCGAGGACCACGCTCAGAACAAT
GGGCCGTCCGATCATCGTGTCATCTCTGATCTTCGAACTCCTCACGGTAGCACGCCGTCT
ACAGGAACCCCTCGCCTATCTTCACCAGGCATGGTTTGGGACAACGAGGGACTGAGCCTG
CACGATGAATTACACCTCGCGAACTTGCTCGACCCCGCGAACCCACAGAGATCTCCAATG
GCTCCTGCTGCTCCAACATCATCTGCTGCTGTTCCGACTCAATCTGCCGCTGCTCCGACG
TCGTCTACCACTGCTCCGATGTCATCCGCTGCTGCTTACCATCCACATGGTCAACATGGT
CAACATGGTCTACAACTCGGTGCTCCAGCTCATACCAATGGTGGTACTACTCGTCTACAG
CAGCCGCTTGATCAAAGGATCCAGACAACTACACAAGGGGTACTCCAAGGGAAACGTGAG
CAGCTCGAACAGGGCCCGACGGAGACCCCACTCCTCGTCCAGCAAGCCCCTACAACTACG
GGCCCAGGTACGCGAATTACACCACAAAGAGTTCTGAACGCGCCTGCCTTGCAAACACAT
CAGGTTTTAAACAGCCAGATGGGTTATCCAAGTGCAGGAGCTCATGATTACTCGACTTTT
CACCCGCTCCTCCAATACGCACAACCTCGCGGTGAAGACACACTCACGCACAGACTCCTG
GCGGCAATCGAAGCTATTGCCACAAGTCAGAGTCAGATGCAATCAGAGTTGACGTCACAA
GGCCGCTCGGTACACGTGCTCACCGACAGAATGGAAGCTACAGAAAAGTTAATTGTGGAA
CCCAAAATCTTAAATACTACCGTCGCCGAAGAGACCAGTAGACCAGCTATGCCACAGCCA
ACCCATGAAACGGCTCAGCAACAGCAAACCACTGGCTCCGAGTACGAATATGAGCCCGAG
TCCGACGACAACAACCAACAACCGCTTACTCCTCAAACACGCACCGAAATCCGGTACATC
GAGGTGAAGAATAATGGTAGTCACGAGACTCAAAACTTATTAAAGTACCTCGGCAAATAT
GATGGTAACTCAAATATTGACTCATTCCTCACCGACTTCAAAGAATCGGTCATGGAAAAC
GAAAACCTAAATCAAGCAAATAAATTCATGATCCTAAAAACTCACCTATTAGGCAAAGCG
CGTGACTGTATCTCTAGAGACCACGTAGCGGCTAAGGCGCTTGAGAAGACCATTACGTCT
CTCAAATCTGTGTTTGGGAAGGATGAGAATAAGACCAGCCTTCTAGCCCAAATCCACGCC
ATCGGTTTCCCTCAATCAGACGTGCGAGAAATGCGTAGGGCGATCGCAAAACATTCTATT
CTTGCCGAACAACTAGTGAACTCCGGCTTAGCAGCGAATGATGAGAGAACATTCACACCT
CTCACATCTCGCCTACCACCCGCTATCCGCACAAGAGTCACTCAGTTCTGGGGCTCGAAA
GGAGAAAATGCGACATTCCAAGAAATCTTTGACTATGTCACGACCTGCGTTGACGACATG
GCCAGAGAATCAATCTTGGCCCTTAGACATTTACCAACCGCTGAAAGCGAAACCGAAGTA
GGACCACTCGGGATCCCATACTCAGGTCAAATCAATCACGCCTACGCCACCACCCAGAAT
CAGGAAAACCCTAATGGAAAAAAGAAATCGATCGGCTGGACCGACAAACCGGTATACAAA
CCAGAAGATCACCCAAAGACCTACTACGACAGAAACACAGGGGAATCTTTACCAGGGTAC
TACGCTCCGGGACAGAAAGGACCACTGCTCCGCTTACTCCCGAGAACGTTCCCCCTGTAC
GAAGGTACCGCCAAAAAGACTTGCAGAGCATGCAAAGGGAGCCATCACTCACTAAGATGT
ACGCTCTCTAGCAAAGACTTCAGGCAAGCCTTAATGGCATCTCGTCTATGCCCAATCTGC
ACTGGCACACACAACGTGGAGCAGTGCAAATGCTTGATGAGATGCATTCTCTGTCAAGGG
TTGCACCACACGGGAGGGTGCACACTGAAAGAGTATTATAGGGACTTGAAAAACTATCCG
CCAACGCTCCGCCGCCCCAGCAGTTTTTTCGAGATAGCCGGGAAGGCCGGCATTTGGGAC
AAAACCAGCAATAAGCGGTTTTGGGCAGGCAGGGGGACAAATGTACCGAGCCCCCTGTCA
ACAGCTGTTTTGCCGCCAGCCTCAAATGTCTCCGATTCTTTTCATACCCACAGTACTCTT
TCTCCAACACCCGCTATCCCCACTATCAACCCGCTCCTAACTTTTATTCCAACGTTTTCC
GATTCTGCACAAGTCCTAGCAAAACAAGAAATTTCACAATTCGTAGCAGTGCTTTCAAGA
TCAAATCCAGCTCACCAGCTGGCCGCGATTGTTGAGAAATCTGCGCAAGCCTCCCGCTTA
TCTTTCATATGCATTCGCACAAAGTCAAATGATTGCATCCTGGCCCTCGTGGACTCAGGA
GCTTCATTATCACTCTTGTCGCATCAACGAGCTGAACAGCTTCATATGAAAATCCTAGCC
AGCACGAATATGCACTTATCTGGTTTCAACGGTGCAGTTACCCAAAAATCCCACGTATTC
AAACTGCAATTAAAGATGAGAGCCTCTCAAAGAACTCTCACGCTAATGATTGCCGGAATA
CCAAATATGCCAGAGACACCCTACAGCGCACCATTCTTTTCCGATGAGGACTTAGCTTAC
ATGAATCGTCATAACATCGACCACTTTGAGATTACTTCTACCAATATTTACAATGGTAGA
CGAATCGATATGATTCTTGGTAACGATCTACTGGCATGGCTTAACGCTAACCCAGAGACC
AAGAAACATATTCTTCCGTCTGGGAGGTTGGTAGAAATCACGGACTTTGGACACATTGTA
CATCCAGTCCCTGATACAACAATCTACCAAAACCACACCCAGATCGAAGTCATCAGTGAA
ACATTCATGCATGCATCCGCTCTCATCAACGGCCTCAATCCAGAAGACTCGAATCAAGCC
CTAACACTTCAGGTAGAACAACAGTGGAAGTTAGAAAACATTGGCATCGAGGCACAGCCC
TGGAATGACCATACTACAACATCCGCTAAAGATCTACAGGCATCATTCGAAAACTCCCTA
AGGTATACACCAGAAGGGATTCTCGAAGTTGCTTTTCCATTAAATGGAAATGAAGTACGC
TTGAAAGACAATTATGAGGTGGCTGTGAAAAGATTACACGCTACGGTTAACGCTCTCAAA
AATTCCAAAAATCCAAATTTACTTAAACAATACGACGAAATTTTTAAAACCCAGGAAGCA
AGTGGGATCATCGAATCTGTTACCCCAAACATGAAATCAGAGACTAAGTACAACTATAAC
ATGCCTCACAGAGCCGTGATCAAAGAGTCCTCAAATACCACCAAAGTGCGGGTCGTCTAC
GACGCATCTAGCCACGCAGTAGGTCAATTGAGTCTCAATGACGTGGTCCATGCGGGAGCA
AACATGGTTATTCCTCTTTTCGGCATCCTCATCCGCTCACGGTTCATTAAACTGATGATC
GTAGGAGATCTTGAAAAAGCCTTTCATCAGGTTCAAGTACAGCCCGAATTTAGGAACTTA
ACTCTATTTCTATGGCTAACGGATTTAAATAAGCCGATTACGAGGGATAATATTTGCACC
AAACGGTTTATTCGGGAATTTGTGGTAAACCATGATGAGAGTATGGAGAAAATAGACCCA
AAAGACAGAGTATCCGATAGAACAATCAAGTTACTAGGAATGAAGTGGAATTCAAGCCCA
GACGCAGATACTTACACCATCAAAATCGCCGATGTCCAAACCATTATGCATCCCACCAAA
AGAGACGTTGCTTCTAAAATGGCTGAAACCTTTGACCCATTGGGACTAATCTCACCGATT
CAAGTCTTAATGAAAAGGTTTATTCAAAAGCACGAAGTAAACTGGAAAGACCCTATCCCT
AAACACCTGCTAGATGACTGGCAAGCAATCCAAGCTTCCTTCATAGATCGTACAATAACG
GTACCGAGAAGACTGACAACTGATTTCGAATACAAAGAAATACAGTTACTGATCTTCTCG
GACGCTTCTCAAGACATCTATGCAGCAGCCGCTTACGCCTACTTCTCATATGGTGACGAT
AGACCTCCAGTGATCTCCTTGATCACAAGCAAGAATAAGATTAAGCCATCCAAGGAGACC
AATTGGACGATCCCAAAATTAGAATTGTTAGGAATTGAGATTGGATCAAATCTGGCTTCT
TCCATCGTGAAGGAGCTCAGTTGTAAAGCAGTGGTATTCGCAGAGATTCTTGACCCAAAG
ACCAAGAAGACAAAGAAACCTCTCATGGAAAAAGCTGAAAAACCACCCGCTTCCGAAACA
GTCTTACATATTCTTGAATTACCTTCCAAATTCGAATCGACCATCTCCTTTCGGTACACC
AACTCTCTACGAAAATTAATGTTAATCACCTATAGGACCCTCTTAGCTATCAGTAAAATG
CGTAAGGGAAAAGTTCCGACTTCTCGGATTCTGGAGAAGTTTATGATGGCACCCAATCTT
CTCGAGAAGAGAAGGGTCGCACGACATTATATCTTCCTCCAGCATTACAAAGAATGCGCG
GAGCAAGGGCTCACATTTCCATCATCATTGAGGTATTATGTTGCACCTGACGGGCTATAT
CGTGTGCTGAAGCAAGCTAAGTCACCGACTCTGCCCGCTGAAGCTAACGAGCCAATTCTG
GTTCACCCGAAACATCCGCTTGCTAATCTTCTAATGCTCGAAACTCACGAGATCAACGGT
CATTTACCGGAACAGTACACTAGGGCAGCTCTGCGCACAAGATACTGGCTACCGAACGAC
AGTTCAGTAGCTCGATCTGTAATCAGCAAATGCGTTCAGTGCAAAAAGGTTCATGGATTA
CCCTTTCCATACCCGCACTCTATGGCTTTGCCTGAAAGCAGAACAACGCCTTCAACCCCG
TTCCAAAATGCCGGTCTTGATTACATGGGGCCTGTAGAATATAGTAAAGACGACGGAGTT
TCAACTGGAAAAGCCTACGTGCTAATCTATACGTGTTTCACCACTAGGGCGGCCATCTTA
AGAGTAGTGTCTGACGGCAGTACGGAGAGATTCATTATGGCTCTAAAAACCATCTTTCAT
CAGGTGGGAGTCCCGAAAATGGTCTACTCTGACAACGCTCCAGCATTCATCTTAGGTGGA
TCGATTCTAAACGACGACATCTCAACGTGGGAACATCATTCCGACCCTCTGACGTCCTTT
ATGGCCACGCAATCCATCCACTTTTTCCGTATCACCCCCGTGTCTCCATGGCAAGGCGGG
ATGTATGAGAGAATTGTAGGATTGGTGAAGCATCAGATCCTTAAAGTATGCGGAGCGGAC
AGGTTCGACTACTTCACGTTGTCATACATTGTCTCTAGTGCTCAAGCTATGGTAAATAAT
CGCCCGCTCATGCAACACTCGCGCCAACCGGATGATATGATCGCCATCCGACCATGCGAT
TTCCTGAACCCGGGAGTCATGATCGAGACGCCACCTACTGAGTTCACACCATCCGCTCCC
AGCGGTGTCCCCGAACAAAGAGTACGTGCTCATCTTGCAAGCCTGGAAGAAGCCATCGAG
CTTCTCTGGAAATACTGGTCACTAGGTTACATAATCAATCTCAGACAGAACCATCACAGA
AATGTGAGATGCGCTGATCTGAAACCAACGGTCGGACAAGTAGTGCTAGTAAACACCAAC
CTGGTCAAGCGACAGAATTGGCCTCTAGGAGTAATCGTACAAGTCAATAGGTCAGAAAGG
ACGGATGAAATCCGTACAGCAGTGGTAAAATGCAAGGGGAAGTTGTACAAAAGGTCTGTA
TGCCAACTCATTCCACTCGAAGTCCAATCTTCGGATATGGACAGTCTTCCTGATACGGAA
AATCGGGAAGATGGTCAAGAGCGTTTGATGGATGCAGGAATGGCCGTTCAACATCCGTCG
GCTCCCCCTTTGACTATTCCATCCGCTGCCCTTTTCGACTCACCGGACGAACATTACTCT
CCGGAGCTTTTTCCTCGTGAGACTTGCCCAAACGTAACTGAAGCTACTGAGAACCCTTCA
TCAAAAATTCAAAATAATACCATGATCCCCTTAGTCCCCAATACTTCTACTATTCAAAAC
GCCCGCTTAGATTTACACGAAAGGGTAGGAGAAGAAGATAATTTCGAAAACCCCGACTTA
GACCAAGTCCACGTTGACAGTGAGGACGAAGTTGAGTACCAGGACCCGAGCACAACCGAG
GAATTGCCCACAGCAATTCCTGGTCGCTCAAGACCTCTTCTACCACGAAAGGTCAAGAAG
CCTGTGTACTACAACTACTTCCTTCACACAACGACGGCCGTCAAGTCGACGTTTTCAACC
CTGGAGTGTTGTGAGATGGTCCCATCTCCCAATTATCTGGTACTCTGA
>F07C7.1
ATGGCATCAACGTCGAACAATCAACATCAATCCGAGGCGCCTCCGACTGAGACTCCGACC
CTTACGACGAGTCCCACTACGAGCCCTCAACGCCTTCCCCAACGGAACGCCAGATCATTC
GCCAAGGCAACCAGCCTTGGACAGAGACTGGTCGGGCCACTTAAGAGCTACATTACCAGC
TCCGTCAACCACGGAAATCGGTGCCTAGGAAACGTCACTCAACATCTGACGAAATACTTC
CACGCCGATTCCGTGTCTCCAATTACCGAGACTAGTCTCAACAATGCCGAATACATACTT
CGTAAAGGAGAAGCTTACATCGATAGACTCGAAAAGCTGAACCAATACACTCAAGAAAAG
TACAAGGACGTTGAATTCCAAGAATCTCCTGAAAAAGAGAGATTCCAAAGAGAAGTCGCC
CAGCTTCTTGTAGACATCAAGCCGGAAGTGGTACTTGTTAACCTAAAAATGGAAGTCCAC
AAACTTCGCACGGCTCTCGAGCAAGCAAACCGGGTGCTCTCTCCAAAAAATACTAGCGGC
TACGTCTTCTCCGACTTTAACACGGGTCCCTTCAGCTCTGATTCCGAGGCGGAACAAACC
GTCAGAAATCAACATAAAAGCCCAACGCCACCGGCCACTGCCCCAGGCGCAACTGCTAAC
ACCTCGGCTACTTCAACTCCAGACCTCTCCACTATTAGCTCGGAAGCCAACGCTCACCTT
AATTCAGAGTACCCACACACGGACTCGTTAGCATCAGAGCTAGTGCGCACGACTGAGCAG
TTCAAAGCACTGGAGAGAAGAAACGAAGAGCTGAGGTGCATTGCGGACCTGGACAAACAG
ACCATTGCTCACCTCCAAGATCGTTGCACAGCTCAACAACAAGAGAAAGAGGAAAGCATT
CGCCAAGGCGAGAGAGAGCGGGAGGAATACCGTAAATATATCAAAGAGAGAACAAAGGAC
GAACGCATCGCAGAGATGAAAAGAGAATCAGCGGCGACGGCTATTCCAAACATGGTCACA
GAACCGCAACATCAACCACCAATCATGGTAACGCAGCCACATCCATGCTCAAATTATGAA
GCAAATCAATGGAGAGCTCAGAGACCAGAGGAAGTTGAGAGTGATGCGGCCATGATTGCA
AGAATGTTTGCGTCAAGCCAAGATCGCATGACAGCTGACATCTCTAAAGTACTCGGCGAA
CAAACAGCTACTCTAAAAGCCATCGCGCTCCAAGTCAAACATAACTCTGATCGCCTTGAC
GACAAGGAGCTGAATGGCGACGAAGCAGAATACGATGCAGCCTGCGCTCTCGAACAACGC
GCTCAAGAAGCGACAAACCAAAAGCCCAAAGAGGCAGAAGTGGAAAAGCTCTTGGAACAG
CGTTCGACACATAGAATGAATTACAAGATGGCGATGGAATACCTAATTTCATTCAACGGC
TCTCAAAATTCCAACTTCAGTCAATTCTACAGTATGTTCAACAGCACTGTGATGAACAAT
AAAGACATTGGAGACGAAACCAAACTAGCCATCTTGATTTCAAAACTGGAAGGAGACGCT
AGAAAGTGCATCGCAGAGATCAGCGAACCTTCTTTGGCGATTGAGACAACACTCGAGTGC
TTAGAGACGGTATACGGAAAAAGCGATACGAAACGAAGCTTACTCCAAAAGTTTAAAGCT
CTTCCGTTCCACCCGTCCGATCCCAAGCAAATGAAACTCGACCTCATGAGCCACAAGAAT
CTAGCATACAAGCTATGCATCCAAGGTTTGGGAAAAGATGACGACAGGATCACCATCGAA
ATTCTTGATAAATTGCCACACATTATGAGAACCAGAGTCTCGGAGCACTACTCACGTCTA
TCGGCGAAGGGTAATGTAACAGCAGTTCTTATGTATCAATACATCTCTGAATTAATCGAT
GGCTGGCAAGTCGAAATCGAAAACTCCACTCACCACGGAGCGTACAGAAACAATAACACC
ATGCACGAGTTGAGAACCCCACGAGCCGCAATCGCCCTTCACGGCAATGCCTATGCGGGA
CCAACTCCACAAAATGGTCAATACAATCAGAATCTGGGAGGGAATAGTAACAACTACACT
CCGGCCCCATACAACAGCCAGAAGCAGCCGGGGGGCCAAGGGTCCAGAATCTCACTACCC
AAGGTGTATGATGCACAGCTTTTCAAAGAGCAGTTCAAGGACCCAATTACTGGATCTATG
CTCCCAGGTTATTACAGGCCAGGCGAAGGAGTCCAGTTGGACATAATCCACAGAACCTTC
CCCCTGAATGACGAGACGTCCAAGTTCCCTTGCACGCTCTGCAAAGGCTCGCACAACCCA
TTGCGCTGTGGTCTGACCAGCTGGGAATTCAGAAACGCGATAGAGATGACTCGACGTTGT
CCAATCTGCACATTCAAACATAGAATCGAGAATTGTACTTCCCAATTCAAATACCGAGCT
GACGAAAATTGTGCAAATCTCATGGTTGCTAACACGCTTCTAACAGGCGAGGAAACTGAA
GATTTGCTCACCAAGCTGGTCAATCAGATTGAGCAGTCCTGGAAGCTAGAAAATCTGGGA
ATCGAAGAGATCTCAGTTGCAGAAAATTCCAAAAAGACGGCTCTCGATTTGCAAGCCGAG
TTCGATAGAACAATAAGGTACAACAGCGACGGCGAACTCGAAGTTGCGCTACCGTACAAC
GGCAATCAAAACCGCTTGAGAAGCAACTTCAAAATTGCCCACAAAGGATTGGAAATCTTG
TACATCAACCTGACCAAGAGTCAGAAATCCAACATCATGGATCAGTACGATGCAGTGATC
AAAGATCAACTATCTGCGGGCATTGTCGAGCGAGTCTGGCCTAACATGATCGGAGCTGAC
GATGTGAAATACTATATGCCTCACAGAGCAGTTATCAAAGAGACTTCCAACACCACTAAG
CTTCGCATTGTGCTCGACGCATCAAGTCCACCTGGACCGGAACCATCTCTAAATGACTGC
CTGTATGCAGGGGATAATTTGGTAACTCCACTCTATGGAATCCTCCTCAGAGGACGTATC
TACCCGTATGTGGTCGTAGCCGATATTGAAAAGGCCTTCCACCAGGTAAGACTTCAAGAA
GAGTTCAGGAACGCCACTTTATTCCTTTGGCTCAAAGACATCACCAAGCCCCCAACTCCA
GACAATATCTGTACGTATCGGTTCACTCGGATCCCATTCGGAGTGGCAAGTAGTCCATGG
TTGTTGGCAGCCTCAATTCTCCACTTCCTAGACCGCAACCCCAATCCATTAAACCAACGC
GTTCGTGAAAATCTCTATGTTGACAATTGTCTCATTGGTACCTTCGATAAATCTGAAATC
ACAGAGATCATTAAAAACTCGAAAGACATATTCATGAAAATGAAAATGAATCTGAGAGAG
TACGTGACTAACTCAGAAGAGCACATGGCTGCCATCGAAGTGGAAGATCAGGCAAAACAC
AGAGTTATCAAGCTCCTCGGTTGCGAATGGGATTCCCATGAGGATATCGATACGCTATCA
GTAGCTCTCGCAGTACTTGACATTGATCACCCAACTAAGAGACAAGTCGCGTCAAAGATG
GCGGAGACATTCGATCCTCTTGGCCTGATAACACCACTCATCGTGTCGTTCAAACGATTA
ATGCAAAACTTGTGGCGCAATCCCATGAAATGGAACGATCGTATTCCAAAAGAGCTACTA
GCAGACTGGAAAACTATTCAAGCCGCATTCATGGATACCAAGATCACCGTCCCGAGAAGA
ATAAGCATTTTTGATGATCCCCCAGAGGAGATTCAACTACTAATGTTCTCGGACGCATCC
ACGGACATCTATGCAACGGCTGCATACGTTCAGTACTCTTACAAGTCTCGGAAACCAGTA
ACTCGCCTACTCACTAGCAAAAGCAAAATCAGATCGGCAAAAAACGAGATGTGGACTATC
CCTAAACTCGAGCTTCTTGGGATCGAATGCTCCTCCAATCTAGCCAGAACAATCATTGCT
GAACTAGGCACATTGGCCACGAAGATCAAGAAAGTTCGACTATTCACAGATAGCGCATGC
GCTCTGTACTGGATTCTCTCCAACAAGACCACAAGAGTCTGGGTAGCAAACAGGGTGTCA
CAGATTCAAGCAAATCAAAAGATTCTTGAAGAATGTGGAATTGAAACATCACTCCATCAC
TGTCCAACCAAAGAGAATCCCGCAGACCTTGCCACTCGTGGAATGACTTCTACCGAGCTC
CAAGCGAGTACCTTCTGGTTAAACGGCCCAGCGTTTCTGGAACGACCACAGTCAGAATGG
CCGTGCAAAATTGAAGGACAGGTAAAATGCCGAGTTGAATTCGAACAATTGGTCTACTCT
GAGATCTTGGATCCGAAGAATCCAAAGACCAAGAAAGATAAAAAAGAGCCAATTAAATCA
ATCATTCCAAGAGCTGAACTCTTGTTGCGTGAAATGCAAAAAGGTGTTCGGAATGCCATA
TCCCTACCCGAATACCAAACAGCTTCCAGGATGCCGAACGGAGCCGTCGAAACCATTCGC
AAAACTCGGCGCAAAAATGACGAACGACGATCGAGGCAGGGAGGGGTTTATGAAAGAATC
GTTGGACTACTGAAACATCAAATTCACAAGATTTGCGGTGATCAAAAACTCGATTTCTTC
AGCTTACAATACGTCGTATCGAGTGCTCAGGCTATGATCAACAATAGACCTTTGGTTGCT
CACGCACGTTCTCCAAACGACATGATCGCCTTACGTCCAATGGACTTCATGATCCCAGGA
GTCATGATCGAAACTCCAAGAACGCCGGCCGACAGTCCCACCACTAGCACGACTGAAATC
CGTACCCGAGCCCATCTGGAAAAATTCGAATCAGCCCTGGAGCGTCTATGGACCATCTGG
ACATTTGGAGTCATGCTCATTCTGCGTGAAGTTTCGCACAAGCACAAAAGATGCTGCGAT
CCGAAACCGGAAGTTGGAGACGTCGTGATCATCAATACGAACTACGTCAGTCGCCACAGA
TGGCCCCTAGCCTTAGTAGTGCAAGTAAATCAATCTAAACGAGACGGTGAAATCAGAACG
GCAGTCCTCATCCCACTGGAGACGAGCCGCCAGGACATTCGACACGGTACAGGACCTGAC
AACGACACTCCCGCCAACGACACCAACAACGACACGGACAAGGACACCGCTGGCAGCGAC
CAGTGCAGACCCTGCCCCACACTGCCCACACCAGCACTCTTAGATTTCGAAAACTCACAC
TTTGCGCGGCGTTCCCAGCCCAAATTCTCCCGAACATCGGTGAAGAACCTAGAGATATCA
CTCTGGATAGGACCCGACTACGATACTAACAATCCACTCTTCCACGAAGATGGGGAGGCT
GAAGACAGACCAGTTGAGTACGTGGACCCCATCACGGCGATCCCCGAGATAGCTTACGAC
AACGCAGAGACCAGACTGCCACAAGGTCGTACTAGAGAATATCTCGGTCGAAAAGCTAAG
GCCCCGTACATCAACTACAATCACGCCGAGATTACTCGCGTCTTGTCGGATCCTTCACCC
CCGGAATGTTGTCGATTCCCCGTAATCCCTCAGGAATCTCTCAACCTAAAGGACTTTTAG
>F08G12.6
TTAATACTTTGTCGCGTATCCGTTTGCATCAATAACAGCTAGACAACGACGTGGCATCGA
GTCGATCAGCTTGTGAATAACTGACATGGGGATAGCTTTCCAAGCGTTTTCCAACTGGTT
GAATTTGGCATCTGCATTTGAAGCCCGAATACCTCCAAGACGTCTTTCCAACTCTTCCCA
CAAATGCTCTATTGGATTCAAGTCCGGAGACTGACTTGGCCAATCGAGCAAATGCACACG
ACAAGGTTGAAACCAGGAACGCACATGAAGAGAAGTATGCTTAGGATCGTTATCCTGCTG
AAACACGAAGCCACGGCCCACATTTTGAAGTGCCCAGGGTCGCATTGTAGTTTCCAAGAT
GTTTTCGTATTGAAAACGATCCATAATGCTTTGGATTCTCCTTAGTGGGCCCATGGAAGT
GCTGGTGAAGCACCCCCACACCATGACGCTCCCACCTCCATGCTTAACGGTTGGGCATTG
ATACTTTGGAGAGTACCTAGAGCCAACAGGACGACGTACCCAGGAATTTCCATCACTCCC
GAACAAATTGAACTTGCTTTCGTCAGACCAGATGTGTTTAGCCCATTCCTGACGTCCCCA
ACGAAGATGCGCTTTTGCCCACGCAACTCGAGCCATGCGATTTTTCTTACTGATGAACGG
TTTCTTGACTGGCTTTCGTCCGTGTAGTCCTGCTTGCTGTAAACGTCGACGAACAGTTCG
TTTACTTGGTACAGGTTCATTTGGAGAACTTATAATCGTTTGAATATCCGTGGCGGTCCT
ATGCGGATCTTCTCTTGCTGATCGGAGGATGTTGCGATCCATCCTATGGGTTGTCACTCG
AGGCCTGCCGGGCGAGATTCTCAAAGCGACGGATTTCTCAGTTTGGTACTTCTTGATTAC
TTTCCAAATAGTCGACGGAGAACGTTGAATTTGCAGCGCGAGCATTTTCGTGGGTGTTCC
TTGTTCGAAGCCAGCTACAATGGCTTTCTTGACGTCCAAGGAAAGATTTTTACACCCAAC
AGATTTTACCAT
>F09C3.6
ATGCATTCAATTGGCTCCGACGGGGTCGGGATCTTTCTAGGATCTCGAAACCCAAATTCT
GTTTCAGGAGGGGTCGGCTTCATCGTCAAAAGCACCCTCCTCCCCCGAATCACTGAAGTA
GTGTTTATCGATCATCGAATCGGCCTGATCACTTTTAAAGTGAACAGAAAGTGGAAATGC
ACAGTCATCCAAGTCTATGCGCCCACTGCCGTATCCACACTCGACGAGATCAGCGACTTC
TATGAAAAAAGCAAGTATAAGCTTATAATAGGTGACTTTAATGCTAGAGTCGGAAACAGA
AAAGGCGAAACCAAGCGCTACATCGGCACTCATGCCATGGAGCCTCGTAACGATACTGGT
GAAATTCTCGCAACCTTTTGTGAATCCAATCGTCTATGGCACATGAATTCCCAATTCTAT
AAACCCATAAATAGACGTTGGACACATGTAAGTCCTGATGGAATGTTCAAACATGAAATC
GACCACATCTTGGCCAATGGAAAGTTTGTAACAGATACATCTGTGCTCCCGTCGTTCACG
AACGGAAGCGACCACCGTCTCCTCCGAAGTAACATCCATTTCAACATTAATTTGGCGAAA
TTAGATCAAATGAAAAGGAGAAAACCCCCGAAAAGAGTCTTGGATAAAGCTACAGCTCTG
GCTGTCAGCGCAACAATTACTGCCCCTACTCATGGAGATATTGACGAGGACTACAAGATC
CTTGTCGACTCTCTCAAAACAGCCCAGGATCAATCAGTAATTCAACCATCCAACCACTCC
GCCAACCGACTCTCGGAGGAAACTCGACTAATGCTCTTCAAAAGACGTCTTATGGACAGA
TCGGACCCAAATTTTAAGTCACTGTCTATAAAATGTAGGGAAGCAGTCGAGAGAGACCAT
GAGAACTTTGCCAGTGCCCGCCTGCTAAATGCCGCCCAGTCTAGAAAAAGCATGAAGCGA
GTAGCCAGGGATTTAAACGAATACAAGTCTTTCATCCCTAGCCTCAAATGCTCTTCGACT
GGAGAACGAATCACTTCCCGGGAGAAAATGGAACGGGAGATCGAGATGTTCTATACTTCA
CTTTTCAGAAGTAGAAAAACACCTCCTCCACCTCAACTACCAACTCCACCTCCCATCATG
GCGGAACCACTTCCACCATTTCTTTTTGAAGAAATACGCGCTGCGATCAACTCATTTCCA
AATGGAAAAGCAGCTGGAAGTGACAAAATCACCGCAGATTTCTTGAAATCTTGTGGCGAC
AACGTCATCCGTCTGATCACCGGAAGATTCAATCGGTATCTAGAAAGCGGGAATATCCCC
AAGGACTGGAAAACTTCAAAAACCACCCTGATCTTTAAGAAAGGGGATCGTGAAAGTCTG
GAGAATTACCGTCCGATATGCTTGCTGCCCGTATTATATAAAACATTCACTAAATGTGTG
TTGAATAGAATACGAAAAACACTCGAAGAAGCTCAACCCGTTGAACAAGCCGGATTCAGG
AGATCTTTCTCAACAATTGATCACATCCACTCAGTCCAACGCTTGCTCGAAGTGGGAAGA
GAGTACCAGATCCCACTGACACTTGTTTTTATAGACTTTCAAAAAGACTTCGACAGTGTC
GAACCACAAGATGTCTGGGATAGTCTTCAGCAGCAAGGAGTGCAAAGGGGATATATCAAC
CTCCTCCAAGAATGCTACACCGATTGCTCGACCACCTTCACGCCGTTCCATAAAAACGTA
ACTGTCCCGGTCACACGAGGAGTCAGACAAGGTGACCCAATATCGCCAAACCTCTTCTCT
GCGTGTCTTGAACATGTTTTCAGACAACTCAACTGGAAACACTTCAAAGGAGATGAACGA
TACGAAACTGAAGGAATACGTGTGAACGGTCAGAATCTCACCAACCTCCGTTTTGCAGAC
GACATTGTCCTCGTGGCTCATAATCCGCGAACGGTAAGTCAAATGCTTACGGAACTGGTG
GAAAAGTGTAGTAGTGTTGGTCTAAAAATCAACACAGGGAAAACCAAAGTCCTTCGGAAC
AGGTTTTCCTATAAGAGGAAAGTTGAGATCCGATGCCCAAACACCACCAACATCATCATT
GATGATGTCAACGAATACATCTACCTCGGGCGCCAAATAAACGACAGTAACAATTTGTTA
GCTGAGCTTCATAGAAGACGAAGAGCTGCGTGGGCAGCTTTTACCAACATCAAAAGCACC
ATGGACCAGATCACCTGCCCACGCCTCCGTGCAAATCTCTTCGACTCTACGGTTCTCCCA
GCCCTGACCTACGGCTCTGAAGCTTGGACTTTCACAAAAGAGCTAGCGGAAAGAGTCAGA
GTAAAAGTTCGAAAAAAGTCAAAACTCAGAGATCCACTAATACACATAAAAAAGAGGAAA
CTTGGATGGGCTGGACACGTGGCGAGACGAACGGATGGCCGATGGATAACTTTGATGAAC
GATTGGTGCCCCGAGACGAGAAACGACCCGTTGGACGCCCACCGATGA
>F11D11.2
ATGGGACCAATATTTCAAGTTAAATTGTCCCTCACAGATGTTATTTACTATTTTTTGCGT
GAATTATTAAATGTGGAATTGTGGCATGTGTTGTGGCACACATATAGAGGCTGGAAAGCT
TACTTCGAAAGCAGTCTAACTTGCAATGCCTCGAGGATCTGCCCTTTCGGACACTCCGTG
CGTGACGAACGAAATGTGATTCGTGCTGCCTCCAACTCCTGTAAGACGGCAAGAGATATT
CGCAATGAGCTTCAATTGTCTGCTTCAAAAAGGACCATCCTCAATGTCATCAAACGATCT
GGTGTAATCGTTCGTCAGAAACTTCGCCCTGCTCCGTTACTCTCTGCAGACCATAAACTC
AAGCGATTGGAATTTGCTAAGAACAATATGGGAACGAATTGGAGTAAAGTTGTCTTCTCC
GATGAAAAGAAATTCAATCTCGATGGGCCTGACGGTTGCCGCTACTATTGGCGCGATTTG
CGCAAGGAACCAATGGTTTTTTCGAGACGTAATTTTGGAGGAGGAACGGTGATGGTTTGG
GGAGCGTTCACGGAGAAGAAGAAGCTTGAGATACAGTTCGTCAGTAGCAAGATGAACAGC
ACTGACTATCAGAACGTCTTGGAACTGGAGCTCTCCAAATATCTTCGTCACTACTCCAGA
AAAGACTTTAGATTTCAGCAGGATAATGCGACAATCCATGTGAGCAACTCAACCCGCGAC
TATTTCAAGCTCAAGAAGATCAACCTTCTTGATTGGCCAGCTCGAAGTCCTGATCTCAAT
CCAATCGAAAATTTGTGGGGGATTCTTGTCCGTATCGTGTATGCTCAGAACAAGACTTAC
CCAACAGTTGCATCGTTGAAGCAAGGAATTCTCGACGCTTGGAAGTCTATTCCGGACAAC
CAGCTGAAAAGTTTGGTCAGATCAATGGAGGACAGACTGTTTGAGATCATCCGCACACAA
GGAAACCCGATTAACTATTGA
>F11D11.9
ATGACAATCATCAAACTTGAACGTCGAGACGTTAGATTGCTTCTTCTTTATGAATTTCGT
CTTGGTCATTCAGCAATGGAAGCGGAACGAAACATATGCGGTGCGATGGGTGAGGGAGCA
CTCTCTTATAATACAGCAAAGAGTTGGTTTCAAAAGTTCAAGAACGGCGACTTCAGTCTC
GAAGAAATAGAACGTTCTGGGCGACCGGTAGAGTTAAATGAAGAAGACCTAGTGAAGCTG
GTGGAGGAAGAGCCTCGTCTTAGTCTTCGTGAAATGGAAGAGAAGCTTGAGTGTTGTCAT
AGCACAATTGCACGTCACTTGGGTCGCCTTGGTTTTACTTCAAAACTTGGAACTTGGGTG
CCTCATGAACTTTCGGCATCACAGAAGCTCACTCGGGTCAACGTTTGTACTCAACTTCTA
ACTTTTCGTCGAAAGTTCGATTGGCTGAACAATCTGGTTACTGGAGATGAGAAGTGGGTG
CTCTATGTTAACCATTCCAGAAAACGTCAATGGCTTCCGATCGGTGAGAAAGGAATACCG
ACGCCAAAGCCTGATCTTCACCCAAAAAAGATTATGATCTGTGTCTGGTGGGGTGTTCAA
GGACCCGTGCACTGGGAATTGTTGCCAACTAATAAAACTATCACTGCTGATTACTATTGT
GCCCAATTGGACCGAGTTGCAGAAAAGACCAACGGAAAATATGAAAAACTATATTTTCTT
CACGATAATGCTAGGCCTCATGTCGCCAAGAAGACTTTCCAAAAGCTGCAAGATCTTGGT
TGGACTGTTTTACCGCATCCACCATATTCTCCAGATCTTGCACCAACCGACTACCATTTG
TTCTTGTCTCTCAGTGACTACATGCGCGACAAGCAATTCGACGACGAAGAGCATCTCAAA
ACTGAACTCTCCACTTTCTTCTCATCGCGTTCGCCGGATTTCTTCTCCCGTGGCATCATG
ATGTTACCTAGTAAATGGCAACAAGTGGTGGACACTAATGGTGAATACTTGTGTGAATGG
TACTACTTGTCGCTTGAGAGAAATAAATTTTTTTCAAAAAAAAAATAG
>F13E9.7
ATGGCCACAGCCCGCTCAACACGCTTAAAATCACAGCTTATTCTCTTGTATAAAATTATA
ACAAGCGCTGTACATTTCCCAGATGCAAAAAGATTCATTTTGCATGTCAGATCTCAACGT
CGGCCGATGCTCCTTTCTCTAGTCAATCCAAAGTCCAAAGGTTTCTTTTCTATTGTCGTT
CCCCTTTGGAACAGTATAGTTCACAATGTATCAACATTCCTTTCCCCCTCCCAGTTTATG
AACCTCATAAACCAACAAATCTCATTCTTTTAA
>F14D2.9
TCAAAGATCAAGAAGGTATTTCTTCAAAGCCGTTCTCTGCTGCTCTGCAGTTCTGTACGG
ATCTCTAAATTTTGGACGATTTGGGTCGTCGGGAATGACCTCGAGAGGTCCGACAGAGAT
GTTGTGGACCACACAGACAGCAATGATGAGTGCCTGCGACGTTTTCGGCTCGAGCCTCAG
ATTTTGCTGGAAGATGTGGAATTTCGAAGTCAATACTCCGAAAACGTTTTCGACTTTAAC
TCGTGTACCGCTCAGCTTGAAATTGAAACTGATATTCTCTTCTGGATTCAGACCAATTTG
GGTTGGCCTATATGGTTGCATCATCGACTTGTGGAGACCGAAACCATTATCCGCGAGGAT
GAATGGTGGCATCAGGACGTTGGGATCAGGAAGAGTACGATAACCGACATTTTCAATTGC
CTTGGTCAAGAGCCTGGGAAGAGGACCATTTTGGTACAGTTGTGCGTCAGAATTCAATCC
GTTCTTACACATCTGCACAAAAAGGATTCTGTAATCCGAGTCGGACACAATCAATGAATT
GAAAGAGAAGAACCCTTTATAGTTGTAATTCAGGGCTCCGCTCTTTGGAGGGTGCTCGCA
TCTCCAATGCTTCCCGTCGACAATACCGTAGCACGGCATTCGTCTCTCCTCCCCATTCGA
ATCTTCCTTTTCATAAAACTTTTTCGTCATCGTTTCAATCTCATCGCTAGTTGTTGGGAA
CTTGATATATTCCGAAGAAACCCGAACTAGATCATCGATAACTCCACATACAATTCTTGA
GATTGTCGGCTGTGAGAAATTTTTATGAATGTTCAAATGCCTTTGCGCGTGACGGATGAG
AGTTAACAATTTTTTGAAAACTGAAATGGTGATGCCTAGATGGAGTTTCATCATTCCATC
GTCACTCAGATAGTCATCTACATTGTCACGGAAAGTTCTGAAATTTCGAACATCAACAAT
TTTCTTTGTAGTACGATTGATGCAGAGTTTTTCTTTCTTTGCTTCATTATTGTTCAGAAG
CGCAAAATTTCTGCGAATAATGATGGGAATAATGATTCCCAGCTTTTTCTTCTTACGGGA
CGTGATTTCTCGACTGGAAGGTGCCATCTGAAAATCAGCTTTATTCCTATCTGGAGTTCT
TCCTTTTCCCATAAACGTATTGCAAGTCCTCTCGATTTCGGCCCACGCAGGCATCCCTTT
CTCTTTTTTTCTGTGAAAATCCGAAACTTTTGTGTGCCACAGAAAAGGCTCGTCCGAGAC
AAGTCGAAGAAATTGTTCCATTTCGCTTCTTCCATAATCGTTATAATCATCGCCACCTTT
CTGTGGCCGACCTGCTTTCACTTCAAGACCTGCTCCACGAAGGCGAACATTCCGATTTTT
TAGCTTTGGCGTATCTATCGTAACTGATCCTACATCCTCATAATCAGAAAGCAATCGCTT
TCTGAGTTCTTCCCTACCCGGTGACTCAAGAACTTCGTCGTCGCTATCAAACAGGCAATC
AGTGATCCTTCGTTTGGGTGCTTTTGAAGCTTCTTTGCCAAAGTCAGAATCTGAGTCGGA
ACTCATTTCCGAGTGCGTAATTTGTGAACGCTCTAAATATATTGAAGAAACTGACTGAAC
TTCTCTTGGAAAACCATACGCCAGAAATCTTCTTGAGTGTTTTTCAATGAAGCTTGTGCA
CAGATAAATGTGTAAAAACATTCTATCGAGCCGGTAGAACTCCTGTACGAACTCTGTGAG
ATGGCAACAGAACATCTCCGGCTCAACAAGCAGTGACCATTTCACTTTGGACGACATCTC
TTCGGAAAACTTGGCGATTCGAGCGGCCACCATTGAGACATGCTCCGGATTCAATTGATC
CCAATTGCAAAGCGGATCGCTCATCTTATTTTGATAAAACTCCGCCGCTGCTCTCTGAAG
CAATGAACTGCAATCAGACATCGAAGGGACCAGCCGATCACGGAGCCAACCTGCCAT
>F15A2.7
ATGACGTCGCCCCCAAACGGCGCTTCCGCCGGCCTCACGGCGTCACTTAAGCCTGTACCC
AAATGTATAGTGCGGCGCGGAACCCCGAACGTGTCGGTCCAAACAACCACCTCTTTGCAC
TACGTTGCGCACACACCAAGCTACTCATTTCACGCCAAGCCGAACGTGCCGGCCGCTCCA
AATGACTACATTTCGCACATCATTTCAAACACACACACACACAGCTGCTCGCGGCGTCGG
CGTGAGGCCCGCATATGGCGCCTCACTCAGCTGGGAGCCCTAGATATGTATATTTCATTT
AAAATTTGA
>F15D4.7
ATGGTTACCAGAATCCTAAGATCGAAAGAAGATCTATTCCAAAAATCGAAGAACCTCTTC
GAAAAAATTGGTGACACCACGTCACCAATTTCCCCAACCGATCTGATCAACATTGATCAG
CACGTCATCAAACTCTCGAATCTAGAGCTAAAAATCGGGAAAGTTCCGAATTACATCGAA
GACCGCTTCAATTTACCTGAGTTCATCAACCATCCTCTGATGGACGGGATGAGAGCCGAG
GCTAAGAATGAAATTGAACGCCTTGATGCCGTTAGAGTCTTAATGAAAATTAAGCAAGAC
ATCGACTTGTTCAAAAACGAGCTCAACCATCATAATTTTACCATCAGCCCATCCGAGGAA
GACGTCGCCTTGACTGAAGACGAAACAAACGTCGAAATTGAGGAGGATGATCTCGAGGTG
AAGCACGATCAAAGATCGAGTACCAGCAGTAATTACCAGTCTACATCTTCGGTTATAAAT
ACCAACGCTACTGCAAATCTCGAAAATGATCAAAGAGACGAGATCGAGAAACTCAAAGCC
GAAATCGCTCGTCAAACCGAGAAGCTGATGACAGCTGAGCAAGCATTGAAAGAAAGTGAG
AAAGCAGCAGCTGAAAAAGAACGGATCTCCATGGATCTCTTTGAAACCGAGAAGAGATCG
ATCGTTCAAAGTGAAAGAGCAGATCAGGAGAAAAATCTCAAAGCTGCTAAAAAGGCTAGC
CAACGCGAAGTTGAAAAACTTCAACAAGAGAAAATGACTGCCGAAAATCGAGCCCAAGAA
TTAAATGATAAACTCAAAGTTGCCAAGGAATTTACCATCGAATCATCCAAATTTCCAAAC
ACAGTTCACAGGGATTCCACCCATTCCGAACTACCACCAATTTCCCGAATTATTACCCCA
TCTGATTCTATTCCAAAAGCAACTGAGACCCAAATTCTAGGGCAAGTGACAAATACCACC
GTCACCCACGAGTCTAATCAGCCCCAATTAGATTCTGTGGTAAAAACTATGGAACAAATC
GTTCTCGGAGTTTCAAAACTGGTTGCCATAAACGACGATTCTCATACCGCAATTATGCAA
GAATTATACAATCGCGAAGATCAGAGATCTCAAAACGCTAGAGATAATGTGATCAAGCAG
AAATCGTCAGAAATTACCCAACCAGACATTCGAAACATCCACAAACTGCTCATAACCTTC
AGCGGAGAAGAGCAAGAAGATTTCGACTTCTTCTATGAAAACTTCAAGGAAACAGTTCTC
AAGAACAATAACTTCACCAACCACGCAAAATATCTTATTCTTAAACAACACGTTAAAGGA
TCAGCCAGTGATTACCTTCAGAAAAACGACGATTATGCCCAAGCTGTAGAGCTATCTCTC
AAAGAGCTCAAAGCAGTCTATGGTCAAGAAGAAGATAGTTTAGATCTTCACGAAAAGCTT
CTATCTCTCCCATTCGATCAGTACGACTGGCAAGAGATGATCAAAGATCTGTCAAGACAC
AGAAGCGTAGTTTACCAGCTGATTAATAAGAAAATGAACGTGGACGATATCAGAACGATT
TCCCCCTTCCTCGCTAAATTACCAACATCGATCAAGGACGAACTAGCCAAATCTACGAGA
AAAGGTCTCGAACAATTCAAATGGCTAGAAATTCATGATATGGTAGCCGAATGTATCGAT
ACCATCAAAGCAAGATCCAAACTTGATCGAGGAGCAGTTTCAGCCAATGAAATTCCAAGA
AATAAAAATTCCATCTTCCTTACCTACAATAATGGTCAAAAAGGAAATGATAATCAAAGA
ACTAACAATTACACAAAATACCAGTACAAACCTCCTCAAAAGAACGAGAAAGAATCTAAC
AAACCATATCGAATCCCTGAAACAGGAGAAATTGTCGAATCATATTACAAACCGAAAAAT
CAAGGTCCTAATATGCGCATCATCCAATTCACCTTTCCGTTCAACCAGCCAGAAAGCAAT
GTACAGTGTATGGCATGCATGGGTCCACACAAATCTATGAGATGCACACTCTCGAGCAAA
CAGTTCAGAGAAGTAATTCGAGAAAAGAAACTCTGCGCCAATTGTCTCAATCCACATCAC
GACATCGAAAAGTGCAGAAGCTACAGATCCTGTGCATATTGCATGGGAAAACATCATTCA
GGAGCATGTCCAAAAAAAGAGTACTATAGAGATCCCGATAACTATCCAGAAGAAGCAGAT
CCTATCGTCTGGAAAGAACCAGCAGGCACGGGATCAAAAATGAAGATTCGCGTGCCACCC
ACTGACTTGCCAACAGAAATCGCTTCAAATTGTTCTAATAATCCCAATGTTTGCTCTGAA
AATACCAATCTCACACAGTTTCAAAAATACCATCCAAATACCCACGTTAGTCTTAATAAT
CATTCCAACTTTGCCCAAAATTGTCCAAGTGATAATTGCTGTACCGAAACCAACGCGTTC
ATAAATACCATCAACAATTCTCAAATTTTCAACCATGTTGCAACATCTGAATCTTATTCC
GACAAAGATTACAGATTACCATTCATGTGTGTATACACTGCTGACGGCGAGCCGATCAGA
GTCTTAGTTGATTCTGGCGCTAACCTATCCATTATCGATCATGGATCAGCACAACGAATT
GGTCTGAAAATTTTGAAAACAACGCAACTTTCCATCACCGGCTACAGTAATACCATCACT
TCCCAATCCAATATATACCATCTAAGTCTGAAATCCACAGACTCGAAGAGCCCATTCGAA
ATGCATATCGCAGGGACTCCACATTTACCAAAAACACCATTCATGTGTCCAAAACTTAAT
CTAGAAGATCTGAATTATCTCAAATCGAAAAAATTCAATGTCGATAAAATCAAACAGTAC
AGACATCATAACGGAATACCAATTGATATGATCATAGGTACTGACATCATTCCATGGTTT
AAGTGTTCTCATCATTCCAATCAAATCATATTACCGTCCAAGAGACTCATCGAAACCACA
CCATTCGGAATCCTAGTACATCCAACTCCCGACATTGCATTATTATTCAGAGCTTCCAAT
TCGCTCAACCATCATATCCAAGTGGACACACACGAATTTCACGCGATGACATTGCTAGAA
TATACCGATCCCAATGATCAGAAACTAGCAAATACCATCGAACAAATGTGGAATCTCGAA
AACCTCGGAATTGAAAACGTCCAAATCAATGAGATTACGAAAAAAGACACTCGTGATCTA
ATGAAAGAATTCATCGACAACCTTCAATTCAATTCCGATGGCAACGTTGAAGTTCTATTA
CCATTCAATGGAAATGAGAAACGTCTCGGTTCCAACTTGAACGTTGCGATCAAGCGATTA
GCATCAACAGTGAGCACTTTGAGAAGTGGAAATAAACTTACAACCGAGTATGATAAGATC
CTCCAAGATCAGTTAGAATCAGGAATTATCGAAGAAGTCACAGGAGAAATGGAACCCGAA
AATGTGCTACTTAATTATTTACCTCATCGCGTTGTTGTAAAAGAATCATCTAATACAACC
AAACTGAGAATCGTTTATGACGGCTCCAGTCACGCAAAAGGAGTACCATCAGTCAATGAT
GCACTTTTCCCAGGACCATCTACCCTCCAACCTATTCCAGGAATCATTATGCGAGCTCGA
ACGCACAAATATCTAGTCATCGCAGATGTGGAAAAGCATTCCACCAAGTTCGCCTTAATC
CGATTCATCGAGATTCCTTTCTTGCTCCAAGGAACTATCACCTACTTCCTGGAAAAGAAT
CCAGACCCACTCAATCGACTTATTCTCGAAAATCTCTACGTCGATAATTCACTTATGTAT
ACCAATGACAAAAATCAAATCCCTTATCTAATTTCTGAATCAAAGAAAAGATTTCAAGAT
ATGCACATGAATCTTCGAGAATATATTACCAATGTGGGAGAAGAAATGGACAAAATTTCC
GAAAAAGACAAAGCAAAAGACCATAAAATCAAAATGTTAGGCTATGATTGGGATTCTATC
GGAGATACCTTCATTATCAAAATCGTTCGACCTGACGAGGATCATCCAACCAAACGCGAA
GTAGCATCGAAAATGGCTGCAACATTTGATCCATTAGGGCTGGTTACCCCAATTATCGTA
CATTTCAAGCTTCTCATACAGCAAATCTGGGAATCCAAAGTGACCTGGAAGACAAAAATT
CCAGGCAAACTTTTGACGGCCTGGAAGAAAATCAAAGAAATGTATCGAGACGATAAAATT
ACAGTCCCAAGACAATTGACAAATGACTATGACTATGAGTCTGTGAACATTCTAGTATTC
TCAGATGCTTCCAAAGATATCTATGCAACTACTATTTATTTGCAATATCAATATAAAGAC
AAACCACCAGTCATTCAATTGTTAACCAGCAAAAATAAGATCAAACCAGCAAATTGTAAT
ACCCTCACGATTCCAAAAATGGAACTTCTCGCCATCAATATTGGAGCAAATCTTGCTTAT
TCCACTAGTGAACAGCTTCGTCTAGACGTTGCAGAAGTTATCTTCTTCACTGATAGTTCG
TGCGCCTCGTACTGGATTTTATCCAACAAAACCACAAGACAATGGGTTTCAAATCGAGTC
GAAACAATCTATCAAGTGAAAGAGAAATTCGCGACAGATGGAATCACATCATCTTTCCGT
CACTGTCCCACGAAAGACAATCCAGCTGATATCGCAACTCGAGGAATGAGCACCAACGAA
TTACAAAACTGCTCCTTTTGGTTTAATGGTCCAGAGTTTCTGAAAGAACCTCCGGAAAAT
TGGCCAAGAAAAGTCGAACGTTCCCCAGAAAGCGTGAAGGAATTCAAAGAAATTGTACAT
TCCGAAATCATAGATCCCAAAACCAAAAAACCCAAGAAATCAATGCTTCCGAAGCTTGAA
AAAACAACTGAAAGTGAATCTCTCACTATTCTATTAATGGATCTAAATACAAAAGGAAAG
TCAATCACAACGCCAGATGGCAAGAACGTCATCCAGCAACACTATGGAGAACTCGAAGCA
GAAGGCATCTCATTCCCAGCTAACCTGAACATTTACACCGATAAAGACGGCTTAAAGCGT
ATCCGAAAAAGAGTGAAGTCCTCAGTCCTCCCAGCAGAAGCACATGAACCTATTGTGATT
CACAACAAGCACGTCCTAGCAGAGTTGATTATGAGAGAGACCCATGAAATCAATGGCCAT
CTACCAGAATTATACACTCAAAAGGCTGCAAGTTTGAAGTATTGGATCCTCTGTGCAGGA
ACAGTTGCTGCAAAAGTCATCAGATCTTGTGTTGTATGCCAAAAGGTGAACGCAAAACCT
TTCAAATACCCACATGCAAAGATCTTACCAGGCTGCAGAACTGAACCATCAACACCATTC
CAACATGTTGGATTAGACTACCTTGGACCAATCGCTTACAAAAACAAGGATACTCATTTC
AAAGCCTATGTACTGATCTATACGTGCCTAGTCACTCGAGCTGCGAAGCTAGAGCTTATT
CCAGATGGAACTACCGCAAGATTTATTGAAAGTCTCGGTATTATTTTCAACCGAGTCGGA
GTTCCAGAAACTATCTATTCGGATAATGCCCAAACCTTCCTTCTTGGAGAAAAGATTCTC
AGCGAAGATGTGAATTCAGATATTACCTCCGAAACTCTTACAAGCTTTCTAGCTACAAAA
GACATTGAGTTCAGACATATTACCCCCTTAGCTCCATGGCAAGGTGGAATTTATGAAAGA
CTTGTCGGTCTTGTGAAAGCTCAAATCATCAAAGCAATCGGAAAAAATATCCTCGATTTT
CATTCGCTAAGATACGTATTATCAGGCGCAGAAGCCATGATCAACAGCAGACCTTTAACA
CCAAATCCAAACAGTCCAGACGACATGATCGCAATCAGACCACAAGATTTCCTGAATCCA
GGAGTTCTTCTCGAAGTTCCGAAAAACAGCATTCGTTTTGATCCTACCAGATCAAACACA
GAACAAAGAACTCGAGATCACTTGAACAAATTGGAAGGAGTCTTAAATGAATTGTGGAAA
CTCTGGTCTCTAAGATACCTATCTACTCTTCGTGAACTCAAGCACAAAAACAAAAAGTGT
TCCACGTTGTTGCCAAAAATAGGTCAAGTTGTGTTAATCGTCACAGATCTAAGCACAGGT
GAAATTCGGTCGGTAATGGTGAAAGTGAGAGGGACTACCATCAAGCGGACTATTTGTCAG
CTTATCCCACTCGAAGTTGAAGAACACCACCTGGACCACGACAACGACCTACACCCACCC
ACGCCATCGATTGAAGAAGAAGACGACCCGGACGACAAGTCCTCTCCTCTTCCATTACCA
CCTTCACCCGCTCATATTCAGCAACTTCCGAGCAATCTCGCTCCGAAACTTTCACAAACT
AAAGCTCAAGAAGCCAAAAACTCTAACGACACCAATATCCAAAATTTGTCTAGAGATATA
AATGTACCAAGAGATACCAACAAACATCAGACTGAAGTCGAGGATTGTTACGCAGAATAC
AAAGATCCAGTAGTACCAGAACCAATGGACTTTGGAAAAATCCAACTTCCAGAGCGCCGA
ACTCGCGAATACCTCTCGAGGAAAGCAAAATTGGCTGAAAAGAACTACGTACATTATTTA
TCTAATGAATGTTCACACAGAAGTCATGACGTAGTTGTCAACCAATTCCGATGCTTTACT
GGGACACACGGGGAGAGAGAGAGAGGGACCGGAGACGTGATCGATACCGACTACTACCAT
CCTACACGGCCTCCACATCAATTCTAA
>F16D3.5
ATGACAATCATCAAACTTGAACGTCGAGACGTTAGATTGCTTCTTCTTTATGAATTTCGT
CTTGGTCATTCAGCAATGGAAGCGGAACGAAACATATGCGGTGCGATGGGTGAGGGAGCA
CTCTCTTATAATACAGCAAAGAGTTGGTTTCAAAAGTTCAAGAACGGCGACTTCAGTCTC
GAAGAAATAGAACGTTCTGGGCGACCGGTAGAGTTAAATGAAGAAGACCTAGTGAAGCTG
GTGGAGGAAGAGCCTCGTCTTAGTCTTCGTGAAATGGAAGAGAAGCTTGAGTGTTGTCAT
AGCACAATTGCACGTCACTTGGGTCGCCTTGGTTTTACTTCAAAACTTGGAATTTGGGTG
CCTCATGAACTTTCGGCATCACAGAAGCTCACTCGGGTCAACGTTTGTACTCAACTTCTA
ACTTTTCGTCGAAAGTTCGATTGGCTGAACAATCTGGTTACTGGAGATGAGAAGTGGGTG
CTCTATGTTAACCATTCCAGAAAACGTCAATGGCTTCCGATCGGTGAGAAAGGAATACCG
ACGCCAAAGCCTGATCTTCACCCAAAAAAGATTATGATCTGTGTCTGGTGGGGTGTTCAA
GGACCCGTGCACTGGGAATTGTTGCCAACTAATAAAACTATCACTGCTGATTACTATTGT
GCCCAATTGGACCGAGTTGCAGAGAAGACCAACGGAAAATATGAAAAACTATATTTTCTT
CACGATAATGCTAGGCCTCATGTCGCCAAGAAGACTTTCCAAAAGCTGCAAGATCTTGGT
TGGACTGTTTTACCGCATCCACCATATTCTCCAGATCTTGCACCAACCGACTACCATTTG
TTCTTGTCTCTCAGTGACTACATGCGCGACAAGCAATTCGACGACGAAGAGCATCTCAAA
ACTGAACTCTCCACTTTCTTCTCATCGCGTTCGCCGGATTTCTTCTCCCGTGGCATCATG
ATGTTACCTAGTAAATGGCAACAAGTGGTGGACACTAATGGTGAATACTTGTGTGAATAG
>F18C5.7
TTAATACTTTGTCGCGTATCCGTTTGCATCAATAACAGCTTGACAACGACGTGGCATCGA
GTCGATCAGCTTGTGAATAACTGACATGGGGATAGCTTTCCAAGCGTTTTCCAACTGGTT
GAATTTGGCATCTGCATTTGAAGCCCGAATACCTCCAAGACGTCTTTCCAACTCTTCCCA
CAAATGCTCTATTGGATTCAAGTCCGGAGACTGACTTGGCCAATCGAGCAAATGCACACG
ACGACGTTGAAACCAGGAACGCACATGAAGAGAAGTATGCTTAGGATCGTTATCCTGCTG
AAACACGAAGCCACGGCCCACATTTTGAAGTGCCCAGGGTCGCATTGTAGTTTCCAAGAT
GTTTTCGTATTGAAAACGATCCATAATGCTTTGGATTCTCCTTAGTGGGCCCATGGAAGT
GCTGGTGAAGCACCCCCACACCATGACGCTCCCACCTCCATGCTTAACGGTTGGGCATTG
ATACTTTGGAGAGTACCTAGAGCCAACAGGACGACGTACCCAGGAATTTCCATCACCCCC
GAACAAATTGAACTTGCTTTCGTCAGACCAGATGTGTTTAGCCCATTCCTGACGTCCCCA
ACGAAGATGCGCTTTTGCCCACGCAACTCGAGCCATGCGATTTTTCTTACTGATGAACGG
TTTCTTGACTGGCTTTCGTCCGTGTAGTCCTGCTTGCTGTAAACGTCGACGAACAGTTCG
TTTACTTGGTACAGGTTCATTTGGAGAACTTATAATCATTTGAATATCCGTGGCGGTCCT
ATGCGGATCTTCTCTTGCTGATCGGAGGATGTTGCGATCCATCCTATGGGTTGTCACTCG
AGGCCTGCCGGGCGAGATTCTCAAAGCGACGGATTTCTCAGTTTGGTACTTCTTGATTAC
TTTCCAAATAGTCGACGGAGAACGTTGAATTTGCAGCGCGAGCATTTTCGTGGGTATTCC
TTGTTCGAAGCCAGCTACAATGGCTTTCTTGACGTCCAAGGAAAGATTTTTACACCCAAC
AGATTTTACCAT
>F20B4.2
TCATGCGGATGGTGATTGTGGGTTCGTGGGTGAACCTGACCAAGCGCCTATATCCGCAAA
GTTGGGACGGACGGGCTCTGCGGAGCCCAAGTGACAACACTCCGGGGGGGAGGGCAGAGG
CTCGACCATGACTGACAGACTGTGTACATAATTGATATAGGGCGCCTTGGCCTTTCGAGG
AATGTAATCTCGGGTTCTACCTGGTGGAAGGTTGGCCGCGGCGTGATCTGATGATGAATC
AGGAGTCGTCGTGTGAGGATCTCTGTATCCGAGTACATTGTCATGGAAGTCTGGATTAGG
CATGTCGGAGTCGATGCCGTCAAATTCCAAAGCAAGAAGTCCAAGGGGTAAGTGGAGCAT
CTTGACGTTCATACGGGCTGATAGAGTACGTGATTTTGCGATGAGTAGCATTGTCTCGTA
TTGTACGTTCGGGGTACTGCAGAACGCATCGACCGGGAATGTTGGCCGTCGTGTGCGATC
TTCGCAGGTGTGCTTTTCTGCGGCCACTTTTTTGTCTCCTGGTGAGTTGAGAGAGTGGGA
TAATCCTTGGAAAGTAGGATTTTTAAGTGAGATAAGCTGGCATACGGAGTGTAGGTAGCA
CTTTTCGTTTGCTTTGAACCTAGCGGTGCGAAGTTCGTTCGCGTGATTGGTTCTATGAAC
TTTCGCAATGGAAGGCCTCTTGAGGTTATTGGAGTCCTTCCAAGACTTGCCCGGGAACAT
TGAACACCTGATTGGTATCATTCTGTTTACGATTTTTGATATATTTAAGAGAGAGTGTGT
GAAGGCTATTTCTCTCTTGGGTTGGTGATCAATGTCCAAGATGGAATTATCTGTAGACAA
CGTATAGACGATGTCGCTAGAATCCCAGATGTAGCCCAAGAGTTTGATTTCTCTGGACTC
TGCTCTATCTTCGCAAAGAAGGTGAGCCATGATAGAGCTTATATTTGTAACAAACTCGCT
CAGCTTCATGCTCTTGTCTTTGAAAGAAAACTTAGCTGGCATGACTGGAGGCATGATTTT
GTGAAAATCATTTGCGTCGAGCAGATGTTCGTCAATGTAGAGATTGTCTCTGATGGCAGC
GCTTAATAGTAGTGTTGTGCTTGACACTTTAAGCGGGATTCTTGTGGACCAGTAACGATT
GTGGATTATCGATTCTTGGTAATTGACCACCTTATGATAATTTAGTGATATTAAATTTAG
TGATAGAATTTTAGATACAGCGGTCGACGCATCGTGGAAGCCTTGTGACACTGGCGGATC
CTCGTGTATTGGTGAATCAGAAGCTTGTTCGGAGACTGATGACCAGGGTGTGGTGTGCAT
GGACGCCGCGATCAAGCCATTTTCGAAGCTGTTAATGTGCTTGCGAATTCTCTCATAAAG
AATATTTGCGGAAGGGGTTTCCAAATCAGTGTAAAACTCCGTGGCTTTATCTCTGAGGGA
GAGAGGGAGTTTTCCGATGAGACCCAAGGTGATCCGCTCGTCGGAGGCTGAGAGACCCGA
TGCGGTCAGTCTTTGCACCAAGAGCTGGTGGGAGATGAGATCTAGTTTCATTTGTTCCGG
ATTGGAATGATTGAACTTGAGCGTTCTGAATTGCTCGAGTAAACCTCTTTGAGTATCTCC
TTTACCAAATACAGACTCTAACATGTCCATAGTTGTTTTGTAAGCTACCATGGAATCATC
GTGATTTGAGATGCATGGCAAGGCTTTTCCGAGCAGGTGACTGCGTAACATGTTGAACTT
TGTCACTGCTGGAAGTCGAGGATTGGCAAGAACGACTGCATTGAATCTGTTCTTGAAGGC
ACGGAAGTTGCCAGTGCCGTCAAACTTTTGCAAGTGTTTGGCGTTGCTTTCGAAGTTGAC
GACTCCAAGGACTCGGCTAGAGACTGAAAGAGGAGGTGAAGTATCACCCTGATCGAGCTC
GATCTCACTTTCCGCTTCTGCCTCAATATCACTACGATTTGAGGAGCGGTCAGCGAGGGC
CTGTAGGCGGTTCGACAGTTCGATGTTGATTGCTGCCTGAGCTCTTCTCGCTTCCGACTG
ATTATTTTGAATGCTAGTGATGAGTCGACCCATGTCCTGAATGGCTTGCAGGATCACGTT
GTCCGCTTGCGCGGGAGAAGGATGGCCATGAGCAGTCTGAGGTGAAGCAGACTGAAGAAT
CGGAGCCTCAGCCAATCCGGGTGGAATGGAAGTTTGTTGCGGTGTGAATCGCTGACGCTC
TAGAATGGGAGAGGCCTCCGATTGACGTCGGTGCTCTTCCATCATGTGATTGTGAGCGGC
TCTGATTTCTCCGAGATCGAGCACTGGGCTTCTGCCGAGCTCTTCGTTTTGTTCGGCCAA
TCTCTGCTGTTCCGCGAGCTTATCCTCTAAGGATCTGATTCTGATTTGGTCTAACTTGCG
TTGGTGTTGTTCTTCAGCAAGTTCGTCGGCTAAGGTGGATTGATGAGACCACCTGTCGAC
ATCAGAATCTCGGATTCGGGTCACTGTGCTGAATGGCGACGCTGTCCGATACATGTTAAT
CGGGGAATCCCGTGTTGGATGTGAAAGGATCGCTGATGTGATCGTCACTCTGGGCTCAGG
AACTTTGATGTGCTCGTTCCGTTTTGCCTCGTTGAGGAGGGCTTGAGGTTGGAGTCCTGC
AAGATGAGCTTCCACCTCTTTGTGATAGGTGTCCCTATTGGGGGAATCTCGCAGTGCCGG
TTCTTGGAACTTGTCGTTCACGAATTGGCGTAGGTTCTCCAACTCCTCCGCGTAATGCCG
AAGTTTGATGAGAACTTGATTCGCATTGCGGAGGATAGCGTTCTCGATGGGAGGAGAAAC
GTTCGGGTTGCAACCAAAATGTTCCAGCATCGTTCTAGACGCTTCCTGATGAAACTGTCG
CGTCTTATTGACGATGCGGGTGATGGTACCCTTGATAGTGGCGGCTGGCGATCTCAAGTG
GTGTGGGCGACCACGTCTCGAGCGTCGGTTTGATTGCCTGCCTGAGGGGTTACCTTGAGC
GGTAGCCGATGAGTCACCTTGAAGGGTGGCCTCGGGTGCCTCTGGGTTGTCAACATGCGG
GGTGTCGACTTCCGGGAGACCTTTTGAAGATTTGGAGATTGCACTCAT
>F20B4.7
TCAGGAATTTGTGGTATTCCTGCGGATCACAGCAAGCCATTCTTTTCGGTCCTTGGCTAT
AGTGGACCAGGGGGTGATGACTTCTCCGTCTGCGTCACGAGTGGTGATCTCCTTTCGCAG
CGAATCAGTCCATCGCATCGGCGGCCTTCCAACAGGTCTTTTCCATCCATATGGGCGCCA
TTCTGTCATCAACGTGGTCCATCTTCCGTCTTTCCTTCTCGCAACGTGTCCAGCCCATCC
TAGCTTCCTCTTTTTCACGAAATTGAGCGGATCCCTGACTAGAGACATCGTACGAATGTC
TTCTCGATGGAGATCTCGCTCCCGTTGTTGGGTGAGTGTTATCCCAACAAGCCGTCTTTC
TAGGGAGGCATGTGTGATTCGTACTCGTTCGGATAGAGCTTTGGTGAATGTCCAGGCTTC
TGAACCGTAGGTGAGCGCTGGAAGGATAATTGAGTCAAACAGATTCGCACGAATCTTCTT
GTCGGTGATGGAGTCGGTAGTATTCTTGATTCCAATGAATGCAGCCCAGGCTGCTCGACG
TCTTCGGTGGATTTCCGGCATCAAGTTGTTTTGGGCGTTGAGGTAGATGTACTCGTCGAC
GTCGTCGAGCTGGGTGGTGGGGGAAGGGCTACCGAAGTAGACTTTACTGGGGTCAGCGAA
TCGGTTTCGCAAGACTTTCGTCTTCCCAGTATTGATCTCGAGACCTACTTCAGAGCATTT
TTGTACGAGTTCTTGGAGCATTTTGCTGGCAGTATTCGGATGATTGGCGATGAGCACAAT
ATCGTCAGCAAACCTAAGGTTCGTTAGATTTCTGCCATTCACTCTCATCCCAGGGATCGT
ATCGTAATCCTCAGCTTCTCCTTTCAATTCAATCCAGGAAAGCTTTCGGAAAACGTGTTC
GAGGCAAGCGGAGAAGAGATTCGGAGAGATGGGGTCTCCTTGTCGAACTCCTTTGGTCAC
AGGTACTGCGACTGGCCTGTGGAATGGGGTAAAATTTGTGGTACAATTTTTATAACACTC
TTTCAGTAGATCAATATAGGCTCCATCTGCACCTTGCTCGTCGAGACTTTTCCAGATTGC
CTGGTGTTCAACAGTGTCAAATGCCTTCTTGAAATCTATGAAGACAAGTGTCAGTGGGAT
CTGGTATTCCCTGCCGACTTCAAGAAGTCTTTGGAGCGAGTGGATGTGATCGATCGTAGA
GAAAGATCGTCGGAATCCGGCCTGCTCGACAGGTTGAGCCTCATCAAGGGATCTTCGCAT
TCTATTCAGCAGACACTTAGTGAATACTTTGTAGAGTACGGGTAGTAGGCAGATGGGCCT
ATAGTTTTCCAAATTCTCACGGTCACCTTTCTTGAAGATGAGAGTGGTTTTGGAGGTTTT
CCAGGGTTTCGGTACATTTCTGCTGTGGAGGTACCTGTTGAATCGATCCGTTATCAGGTC
AATGACGTTATCGTGGCAAGATTTCAAGAAATCTGCACTGATTTTGTCTTGGCCTGCAGC
TTTACCATTCGGGAAGGAACGGAGAGCATAACGAATTTTTTCCGGGAGAAACGGCGGTGG
AGTTGCCGTGGTGGGTATTGAAGATGCTTGAGAGTTGCTCACAGCGCTTTTGAAGAACTC
CGTGTAGAACTTCTCAATCTCCTGCTCCATTTTCACCCTGGAAGTGATTCTTTCACCAGT
AGAGGTTGATTTGAGGCATGGGATAACTGACTTATATTCGTTGATGTCCCTAGCAACTCT
TTTCAAACTCTTTTTCTGGTTCGCAGCAGATAGAAGGCGAGTACTGGCAAAAGCTTCATG
GTCTTTCTGAACTGCTTCACGACATTTATCTGAAATAGATTTGAATTGGGGATCATTTCT
ATCCATAAAACGTCTTTTGTTCAGCAGTTTTCGGGTTTCCTCCGAAAGTCTGTTGGATGA
GTGGTTCGCCGGTCGAACGATAGCTTGGTCTTGGAGTTCTTTTAGTGACTGAATCAGATT
ATCATAGTCGATCTCTAAATCAGGATCACTCTGAACCGTGACTGTCGCTGAGATTTCATA
AGCAATCGCCGGGTCCAACACTCTTTTCGGAGGTTTTCTCCGTCTGACCTGCTCCAACTT
TGCTAGGCAATTGTTGAAGTGGAGGTTACAGCGGAGTAACCTATGGTCGCTACCATTTGT
GAAAGAGGGGAGTACAGTGGTATCTGTGACAAACTTTCCATTGGCCAAAATGTGGTCAAT
TTCGTGTCTGTGATTCCCGTCGGGACTGACGAAAGTCCACCGTTTGTGCATAGGCTTTTT
GAACATAGAGTTCGTGTGCCACAGACGGTTGGTTTCACAAAATGTTGTGAGAAGCTCTCC
AGTATCATTTCTTGGTTCCATGGCATGGGGGCCAATGTACCTTTCGTTGTTTTGTCTGCA
TCCCATTCGAGCGTTGAAGTCGCCGATAACAAGTTTATACTTGCTTCGGCACTCTCTGAA
GACGTCTTCAACACTGTCGTAGAAGTCGCAGATTTCCTCAAGGTCTAAGTCCGCAGTTGG
AGCATAGACTTGAATCACCGTGCAGTTGAATTTTCGGCTCACTTTGAAGGTGAGTAAGCC
GATGCGGTGACTGAGAAATCGTACTTCTACGATTTTGGGAAGGAGGGTGCTTCGAACTAC
ATATGAAGCCGACCCCTCCGGATACAGAACTTTCAT
>F21E9.1
ATGGGTGCTAATAAGAAGAAAAGAGCTCGATCGGAAGCGTCTGATGAAGATCCTCCTCTT
TTGACCAATTATAAAGACTACAAAGCTCTTCATGAGCATGTAGTTCTTCTTACGGAGTTG
GTAAATAATCTTCACTCAGCTCTTGTTTCTTCGTCCTCTGCTAAGGAGCTCGCTGAGGAT
ATTTTCTCGTCGATTCCGCAATGTGCTCCTGTTCCTGCCTTGCTTGATCCCATCTCTTAT
TCTGACATCGTGCCATTCTCGTCACCTAATCATTCTACTCCAACGACTGTTACTGTCTCT
ACTCCTGCTCAACCATCGTACGCTGCCGTGCTCAAGTCCGCTGTCCGCAACACCAAAGAA
ATGCGGGATTTTTCCCGCACCACCTCTCAGATAGAACGTAAGTCTATGAGATCAGTAATG
GAGCGACTTCCAGACAACAGACATGACCCGCATCAAAACCAGTCTAACTACAACATGCTC
CAATATTTCTCTCGAAAATACAATCTTCCGATGCCTACCCATTGCTACCGCCACGAGTGC
AAAGCCGACTGCCGACCGCTCAAGATTGGGTTCCAATCTGAACTTGACCGTGATACCTTC
AACGCTGGCTTCAACAAGCACAAGAAAGAAGAGCGCGGCATCACGTCAATCTTCCTGATG
CCTCGTCTCCGGCGGGATCTGATGCCCGACGAGCTCACTGAATTGAGAAAGTCAAGGAAG
TATGTGTATGATGAGAATTTGAAAGCCGGCAACCCTCTAAAGAATAACTTATCTTCTACT
TCCTCTTTATTACTTTCCTCTATCAATTCCAATCTTTCTCACAATTCAATTCCTCAAACA
TCTCCCAAGCGGATTTCGCAATCCTCCTCTTTCTCTTTTTCCCTCCCCCCCTCTTCTCTC
CCTCTCTCTCCAAAAATCGATAATCACGTCATACATAAAATTAAGAATATTAATTTCTCT
CTTGCCAATGTTCGTGGAGTATCAGCCCTTCCTAAGATAATTATGCTAAAAGAGTTTTTT
GCTTCTTCTGACATAGATATACTCCTTCTTACAGAAACTTTTCTTAGTAATATCGTACCT
TCTAGTCTCTTCAATGCTCCTAATATGTCATTCTTAAGATTAGACCGTAATCCTGAGCTT
CATTCTAAGGTGTCTGGTGGTGGAGTTGCTGTCATGCACAAGTCTTCTTTAAACATAACA
CTCCGCGATATTAATTTTGAAACCCATTACCCCAAACATCGCTGTGAAATTCTAGCTTTC
GATATACACAACGCTGAACCAGCATCTTCAGCATCTTCCCCTTTATCCATATTTCTGATA
TACCGACCTCCCTGCTGCTCTGTCTCTGAAAACGCTGCTCTTATAGCTCATCTTGAGAGT
TATATTCCTCTTAGTCGCACGATACTTGCTGGGGATCTCAATTTCCCACAAATTAATTGG
TCCTCCGCCAATTCATCCTTACACCCATTTGCTTCTTTTCTCAGCTCCATCAACCTTTCC
CAAAAAGTTCAATTTCCCACCAGATTATCTGCCTCCTCCAGCAACATTCTTGACTTAGTG
GCCTGCTCAGCTGATATCTCTATCCTCCATCTCTCCCCTCAGCCAGCTCTTCTGAATTCC
GACCACCTTTCGGTTAGTTTCAAGATTCCTATCCTCTCCCCTATAGACTCTCCGTGTCCT
ACTTCCCAAGACTCCAATAGTTCTCCCATGTTTGACTATAAAAAATGCAACTTCCCCCTC
CTCAACAGAGCGCGTGTTAACTGGGACTTCGAATTCTGCTCTCAAAAATCCGTTTCGGAA
AAATTTGATCGCCTACTTTCGATTCTTAACAACCTCCTTACTCTACACTGTCCCACTAAG
TCAATTAGTGTCTCTAAGTCTCCTTCACCTTATCACAACATTCATCGAAAACTGAAGCGA
CTAAGGAATAAAATCAGCAAGCTTATTCTATCACGTAAATGCACATTTGAAATTATTAAA
ACCGCGCAATCTAAATACCGAAAACTTTATCGGAACTTTAGAAAATACGTGCGCCGTTTT
GAAAACGATATAATTGCCAACTCAAATTTTACCAAAATAAGGCGTCTTATTAATAGTCGC
CTCAAATCTCAGAACCTTGTTCCATCCATCATCCTTGACAATAAATCCATTGTCAATGAT
TCAGAGAAAAGCGAAATTTTTGCTAAAATCTTCGCCTCGCACTACTCTGACGATTCCAGC
CAGTCTCAAAATTCTCTACATAGTCCTTCACCCACATCCCATTCCTCTCTTCAGAATCAA
ACATCCACATCTCTTCATTTAGACTCATTTCAGCCTTATATGATTGAAAGCGTATTGTCG
AAGCTTCCCCCTAAATGTGGTTTTTCCCCACACTGCGCCAATTATCTAGTGCTCAAGAAA
TGTGCTACTCCTCTTGCTTTCCCTCTATCCATTATATACAAACAATCATTTGCCGATTCT
AAAATCCCTGACTGCTGGAAAAAGGCAATAATCATACCAATACCCAAAAAAGGAAAACTT
GCTAAGTTTGGTCTCGATTCTTTAACTTGTTCCTGGTACAAGGAATTTCTTGAAAACAGA
ACTTTCTCCGTCAAAATCAACAAATTTGTTTCGAAAAACTCCTATCCCATCTCTTCAGGT
GTCCCACAAGGCTCTGTTTCAGGGCCTTTACTTTTCATTCTTTTTATTAATAATTTATTG
ATTGACCTAGCTCCCACCATAAATATTTCCTGTTTTGCTGATGACGTTAAAATTTTTCAC
ACTGATCCTACTATAATACAAAACTCCATTGATATTATAGTTAGTTGGTCCAAGTTAAAT
GAACTTCCTTTAGCTCCAACTAAATCTGCGTTGCTAGCTCTTGGCACTCGTAACAAAAAC
CAATCATATTCTGTTGATGGTGTCCCCATTACCCCATCCTCTACTGTTCGAGACTTAGGT
CTAATTACTGATTGCAAGCTAAAGTTTGAACACCACATAGTTAAAGTTAGTTGCCTAGCC
ATGCTTAGGTCTAAACAAATTCTCAAAGCATTCTCCTCCAATTCCCCAAAGTTCTACGCC
CACCTTTATAAAACTTATGTTGCTCCCATTATGAATTATTGCTCTGAAGTCTATGCTCCC
CACTCAAACTCAGTGCTTTCAGCAAAACTTGAACAACCTTTAAGGCACTTTACCAAGCGC
GTTCTTCAAAGATGCAATACAAAATTCTCATCTTATGAAAATCGACTCAGTATAATGGAG
CTCCACTCCACCAGACACAATAGAATTAAGGCTCAATTGAAAGTACTGTATAGACTGTTA
ACAGGTACCTCTCATTTTTCTAACCTTAGACAATTTGTTACTTTCTCTAGTTCTAATAGG
CACCCAATGATTTTAGTTAGGAAGGACAAATGCTCCACGCATTTCTTTGCTCTTATCATC
CCAGTCTGGAACAATTTATTCAAAAATGTTACGGTTTTTATGTCCCCATATCAGTTCTGT
GAATTTATTGATCTCAACATCCCCCGGTTATAA
>F21E9.5
TTAAAATTCTTGTAGTTTTTGATCGAACCTATTTACACTAAATTCACTAAATTTCCAAAA
TTGACTAAACCAAATTTCAAATAAAAGGGTTTTATTTCTCAAACATTTCCCCAAAGCGCC
TTGAAGAATACTGAGTCTGGTGCAAATTGGCTCAACATCGATCAATGGAAGCCAGCAGCG
GCCTTTTGATGTCCATTGGCACCTGAAAGTTGAGCACACTTTTCCGAGAACCTCAATTTT
GTTTACAGGCAACTCCAGTAACTCTTCACTCAAGTATGGGTACTTTTCGAAAAAGGTGAG
CCAATATCCAGCTGAGGCAGCATATTGCATGCAGCGGTCATATTCAGGTCGATCGCTGAC
TCTGACGCTCATTTCTTCGCGATGAATGTTTCGTTTGCGTTGTTCTGTCAAGGTGAGTCC
AACTAACTTTCGTTCGAGGGCTGCGTGGGTTACTCTGACTCTTTCCGCTAGCTCTTTTGT
GAAAGTCCAAGCTTCAGAGCCGTAGGTCAGGGCTGGGAGAACCGTAGAGTCGAAGAGATT
TGCACGGAGGCGTGGGCAGGTGATCTGGTCCGTGGTGCTTTTGATGTTGGTAAAAGCAGC
CCACGCAGCTCTTCGTCTTCTATGAAGCTCAGGTAACAAGTTGTTACTGTCGTTTATTTG
GCGCCCGAGGTAGATGTATTCGTTGACATCATCAATGATAATGTTGGTGGTGTTTGGGCA
TCGGATCTCAACTTTCCTCTTATAGGCAAACCTGTTCCGAAGGACTTTGGTTTTCCCTGT
GTTGATTTTTAGACCAACACTACTACACTTTTCCACCAGTTCCGTAAGCATTTGACTTGC
CGTTCGCGGATTATGAGCCACGAGGACAATGTCGTCTGCAAAACGGAGGTTGGTGAGATT
CTGACCGTTCACACGTATTCCTTCAGTTTCGTATCGTTCATCTCCTTTGAAGTGTTTCCA
GTTGAGTTGTCTGAAAACATGTTCCAGACACGCAGAGAAGAGGTTTGGTGATATTGGGTC
ACCTTGTCTGACTCCTCGTGTGACCGGGACAGTTACGTTTTTATGGAACGGCGTGAAGGT
GGTCGAGCAATCGGTGTAGCATTCTTGGAGGAGGTTGATATATCCCCTTTGCACTCCTTG
CTGCTGAAGACTATCCCAGACATCTTCTGGTTCGACACTGTCGAAGGCTTTTTGAAAGTA
ATCCCCTTTCTTAAAGATCAGGGTGGTTTTTGAAGTTTTCCAGTCCTTGGGGATATTCCC
GCTTTCTAGATACCGATTGAATCTTCCGGTGATCAGACGGATGACGTAGTCGCCACAGGA
TTTCAAGAAATCTGCGGTGATTTTGTCACTTCCAGCTGCTTTTCCATTTGGAAATGAGTT
GATCGCAGCGCGTATTTCTCCAAAAAGAAATGGTGGAAGTGGTTCCGCCATGATGGGAGG
TGGAGTTGGTAGTTGAGGTGGAGGAGGTGTTTTTCTACTTCTGAAAAGTGAAGTATAGAA
CATCTCGATCTCCCGTTCCATTTTCTCCCGGGAAGTGATTCGTTCTCCAGTCGAAGAGCA
TTTGAGGCTAGGGATGAAAGACTTGTATTCGTTTAAATCCCTGGCTACTCGCTTCATGCT
TTTTCTAGACTGGGCGGCATTTAGCAGGCGGGCACTGGCAAAGTTCTCATGGTCTCTCTC
GACTGCTTCCCTACATTTTATAGACAGTGACTTAAAATTTGGGTCCGATCTGTCCATAAG
ACGTTTTTTGAAGAGCATTTGTCGAGTTTCCTTCGAGAGCCGGTTGGCGGAGTGGTTGGA
TGGTTGAATTACTGATTGATCCTGGGCTGTTTTGAGAGAGTCGACAAGGATCTTGTAGTC
CTCATCAATATCTCCATGAGCAGGGGCAGTAATTGTTGCGCTGACAGCCAGAGCTGTAGC
TTTATCCAAGACTCTTTTCGGGGGTTTTCTCCTTTTCACTTGATCTAGTTTCGCCAAATT
AATGTTGAAATGGATGTTACTTCGGAGGAGACGGTGGTCGCTTCCGTTCGTGAACGACGG
GAGCACAGATGTATCTGTTACAAACTTTCCATTGGCCAAGATGTGGTCGATTTCATGTTT
GAACATTCCATCAGGACTTACATGTGTCCAACGTCTATTTATGGGTTTATAGAATTGGGA
ATTGATGTGCCATAGACGATTGGATTCACAAAAGGTTGCGAGAATTTCACCAGTATCGTT
ACGAGGCTCCATGGCATGAGTGCCGATGTAGCGCTCGGTTTCGTCTTTTCTGTTTCCGAC
TCTAGCATTAAAGTCACCTATTATAAGTTTATACTTGCTTCTGCAAGCGTGATAGGTATC
TTCAAGCTTTTCATAGAAGTCGCTGATCTCGTCGAGTGTGGATACGGCAGTGGGCGCATA
GACTTGGATGACTGTGCATTTCCACTTTCTGTTCACTTTAAAAGTGATCAGGCCGATTCG
ATAATCGATAAACACTACTTCAGTGATTCGGGGGAGGAGGGTGCTTTTGACGATGAAGCC
GACCCCTCCTGAAACAGAATTTGGGTTTCGAGATCCTAGAAAGATCCCGACCCCGTCGGA
GCCAATTGAATGCAT
>F22B3.3
ATGCGTAGTTACCGATACTTCCTGAAATCAAATGACACTAAAACAACCACTAGCAAAAAT
CTGTCTTCCATTCGTAAACTGATTCGAAAAAGAATGAAATGTCTAAAAGATATCCCCCCA
CTTATACACAATAATTCAACAATTCTTGACGACTCCGAAAAATGCTCCATATTCTCCCAA
ACCTTTATGGATAACTTCTCGTCTCCTCAAGCTTCCACATCCCCCCAACAATCCGTGGTT
TCACCAAGCTCAGCTAATAACCCAAATGCGTGCAAGTATCTTTTCGAACCCTACATAGTT
GAGCAAGTTCTTAGAAAACTTACTCCAAAAATAGGTTTCTCCCTTAACTATGTTAACTTT
TATATTTTGAAACATTGCGCCACTCCCCTTGCACTTCCATTATCCTTAATTTTCACCCAA
TCCTTCGAGGAAGCAATACTTCCTGACGCGTGGAAACACGCTACAGTCCTACCCATCCCG
AAAAAAGGTAACCCAGCCATTCCCTCAAATTACCGTCCAATAAGCTTAACTGATCATATA
GCTAGAGTTATGGAAAAAGTAATCTGCTCCCGAATTAGAATTGATTATAGGCATCTAATC
TCCCCACACCAGCACGGTTTTCTAGACTATCGGAGTTGCACCACATCTCTCGCTCGCTCC
ACCTCACTGTATCATGAGATCTTAAAACAGCACAATTCCCTAGACGTTTTGTTCTTCGAT
TTCTCCAAGGCCTTTGATCAAGTATCCCACATTAAATTGATCGAAAAACTAGAACATATA
GGTATCCACAGTAACTACACTAGATGGTTTGAATCCTTTCTCACAAACAGATCATTTTCC
CTTAAAGTAAACAGTATAACCTCAACCCAAAAATACTCTGTACCCTCTGGCGTTCCCCAG
GGAACTGTATCGGGTCCACTTCTTTTTATCCTGTTCATCAATGATCTACTACACTCAATC
CCTCCTACCGTCCATTTCTCATGTTTTGCGGACGATATTAAATTATTTGGTCACAGCCCT
TCTGAATTACAAGCAGCCATAGACTTAATTGCTAATTGGTCAAAAGATAACCAACTCCCG
CTTGCCCCTGCTAAAACCGCCCTTCTTCAGTTAGGCAAAAAGAATTCTAAAAATGTTTAC
ACCGTTGACAACATCACAGTTTCCCCCACCAACTCAGTGCGCGACCTTGGTCTCTACACT
GACTCCAAGTTAACGTTTCAACCCCATATAAACAGAGCCACTTCTCTTGCCCTCTTACGC
GCTAAACAAATCCTCAAATGTTTCTCCTCTTCTTCCCCTAAATTCTATATAAGTATGTAC
AAGACCTACGTTTCCCCTATCCTTGAATACGGATCAGTCATATACTCCCCTCCACCAACA
TCTAAATTATCAAGCACACTAGAATCTCCCCTCAAATACTTTTCTAAACGGGTCCTACAG
CGCTGCAATATTAAATACAAAATAAAAAATGCTACACAAACACACAATGCTTTCTCCAAA
TCCTACGAAAACCGACTAAAAATTCTAGGAATTTCATCAGCCCGCTCTCTCCGCCTAAGA
GCCCAACTATTGCTTCTATACAAAATTCTTACCGGCGCAGCGCACTTCCCTAAAAGCAGC
GACTTTGTTACGCTTGCTAACTCGTCTCGTCGTCCGATGCTCATTAAAATTAAAAATCCC
AAATGTCGTAGTTTTTTCTCCCAAGTAGTGCCAATATGGAATAGCATTGTACGCAACTCT
AGCTTTTTCCTCTCCCCATCACAATTCCTTTCGCTTGTTAATTGTCAAATATCTAAATTC
TGA
>F22B3.6
TCAGGAATTCGTGGTATTCCTGCGGATCACAGCAAACCATTGTTTTCGGTCCTTGGCTAT
AGTGGACCAGGGGGTGATGACTTCTCCGTCTGCGTCACGAATGGTGATCTCCTTTCGCAG
CGAATCAGTCCATCGCATCGGCGGCCTTCCAACAGGCCTTTTCCATCCATATGGGCGCCA
TTCTGTCATCAACGTGGTCCATCTTCCATCTTTCCTTCTCGCAACGTGTCCAGCCCATCC
TAGCTTTCTCTTTTTCACGAAATTGAGCGGATCCCTGACTAGAGACATCGTACGAATGTC
TTCTCGATGGAGATCTCGCTCTCGTTGTTGGGTGAGTGTTATCCCAACAAGCCGTCTTTC
TAGTGAGGCATGTGTAATTCGTACTCGTTCGGATAGAGCTTTGGTGAATGTCCAGGCTTC
TGAACCGTAGGTGAGCGCTGGAAGGACAATTGAGTCGAACAGATTCGCACGAATCTTCTT
GTCGGTGATGGAGTCGGTGGTGTTCTTGATTCCATTGAATGCAGCCCAGGCTGCTCGACG
TCTTCGGTGGATTTCCGGCATCAAGTTGTTTTGGGCGTTGATTTGACGACCGAGGTAGAT
GTACTCGTCGACGTCGTCGAGCTGGGTGGTGGGGGAAGGGCTACTGAAGTAGACTTTACT
GGGGTCAGCGAATCGGTTTCGCAAGACTTTCGTCTTCCCAGTATTGATCTCGAGACCTAC
TTCAGAGCATTTTTGTACGAGTTCTTGGAGCATTTTGCTGGCGGTATTGGGATGATTGGC
GATGAGCACAATATCGTCAGCAAATCTAAGGCTCGTTAGATTTCTGCCATTCACTCTCAT
TCCAGGGATCGTATCGTAATCCTCAGCTTCTCCTTTCAATTCAATCCAGGAAAGCTTTCG
GAAAACGTGTTCGAGGCAAGCGGAGAAGAGATTCGGAGAGATGGGGTCTCCTTGTCGAAC
TCCTTTGGTCACAGGTACTGCGACTGGCCTGTGGAATGGGGTAAAATTTGTGGTACAATT
TTTATAACACTCTTTCAGTAGATCAATATAGGCTCCATCTGCACCTTGCTCGTCGAGACT
TTTCCAGATTGCCTGGTGTTCAACACTGTCAAATGCCTTCTTGAAATCTATGAAGACAAG
TGTCAGTGGGATCTGGTATTCCCTGCCGACTTCCAGAAGTCTTTGGAGCGAGTGGATGTG
ATCGATCGTAGAGAAAGATCGTCGGAATCCGGCCTGCTCGACAGGTTGAGCCTCATCAAG
GGATCTTCGCATTCTATTCAGCAGACACTTGGTGAATACTTTGTAGAGTACGGGTAGTAG
GCAGATGGGCCTATAGTTTTCCAAATTCTCACGGTCACCTTTCTTGAAGATGAGAGTGGT
TTTGGAGGTTTTCCAGGGTTTCGGTACATTTCTGCTGTGGAGGTACCTGTTGAATCGATC
CGTTATCAGGTCAATGACGTTATCGTGGCAAGATTTCAAGAAATCTGCACTGATTTTGTC
TTTGCCTGCGGCTTTACCATTCGGGAAGGAACGGAGAACATGACGAATTTCTTCCGGGAG
AAACGGCGGTGGAGTTGCCGTGGCGGGTATTGAAGATGTTTGAGAGTTGCTCACAGCGCT
TTTGAAGAGCTCCGTGTAGAACTTCTCAATCTCCTGCTCCAT
>F22G12.2
TCATCGCCAAGTAGAGCGAACACGTTCACGTCTCGCCGTAACACCTTCCCCCCTTATAGA
CGAATAGCGATTCCCTTGGCAAGAGGGGGTTCGACCAGAAGCTGTGTATCGACTTCCGTT
GCGAGTGGATGCTTGACCGAGCTGTGTTGATGTCGATCCTCGCGGAGTTCCGGTGGAGGT
TAATGGGTGCTCCACAGATGAACCATATCTGTCCGGTACTCGTCGAATTCGCGAACTTCG
TCGTACGGAATGGCTTGGGTCGGTGGTCGGGTGAGAACGTGAGGCGTATCCGGGCGCTGA
GGAGTCGTTGTTGTTGGTAGAGCTGGATCCACGTGGCTGTCCTCGGACTGCATTGCTTTC
TTTCTTCTTTAGTTCACTTGTGATACGGCTTCCACGATTGAGATCAGTACTGGGAACGGT
AGAAGTAACAACTGGATCATCACTGCGGGACATCTCATCACCGCCACTCTCCCCCACAAA
ACCAAACGAATCGGAAGACAATCTAGGATTAACAGACGAGCCTGAAGAATCAAAAAGATT
AGTTTCCCCCCCTGTGGCCCCGGAACGTGACTTATTGTCTGAACAGCTAGTAAACTTTCC
TGGAGTCGAGAAGAACAGAGGATAGATAGTTTCCTCAAAAATGTCTTCACGACTGTAGTC
ACCACAACGAGTCCGAATCTGATTAACGTGAGACTTTTGCATTCTGTCTCCGACTTGAAC
CTCGTAGAGAACACCACCAAACTTTCTTCGAATAACACCATGCTTCCAATGAGACTTGTT
GCCTTGGTGTACTTGGACATAAACTTTCTGGTTAACCTGAAAATTTTTTGCGCGCGCTCC
ATTTCGCAGATCATAATGATGCTTCATGTTTTGCTGATATTGCGTCAGCTTTGGAACTTT
TAAAACGCGGTCCGTAAGCATCAGAAGCGACATTGTCGTCCTGATTTTTCTTCCGAAGTG
ACACTCTGCTGGTGTAGCACCATTTAATGCAGAATGTGGGGTATTCCGATAGCTGATCAG
AAACTTGTTCAGAATCTGCTGATTGACTGAACCTTCACCCTTGATCTTTGCGATACCTCT
CTTGAGTGTATCCACGAACCTTTCAGCAGCTCCGTTAGATCTTGGGTAGTAGACAGCTGA
TGTTTTGTGCTCGACCACGTGGACACTGTCGCAACCTTTGACGTAACTCAACTCAAAGTT
ATAGGACAT
>F23A7.7
ATGGTGAAAAGTCCGAGAACGACGGTTCAAAGGATTCTGAATTCTGCTCCACGAAAGTTG
CTGATCAGAAATGTGATTCCTGTTGGACGAGGTCCAGCACATTTCGAGGAGTTCAATCAG
CCAATAACAGGAATTCAGCGAATAACTTCCACTTCGAACTTGGTACCGGAGGTTGTAAGA
GAAGGAGAAGAAGTAGAAGTGAACAGCTATTTGGACGACGAAGAAACTTCAGACTTTATA
GACGAGAATGGTGATTTTCGCTACCCGGTTGACGAACTTGGCCATCAAGAAGTGGATCTA
GACGTCGAAACCGACGAATCATTATATTTGAATTCTCAGCAAGAGGGATTTCTATGCGAT
GAACGGAGTCAAATGTTGCGATCTCTGAGCAATCAAAATTTGAGAACTATTTTTTTCCTC
ATCAGTACTACGAACTCAAAAGCTGCAGTTATGAGATATCTCGATTTTCACAGTGTGCCA
CAGGAAAGGACTGTCAAGAAATTTTTACTGGAAGATTCACATCTGATGCGTGTCGAAGTA
TGCAATCTATGCGCCAGGAATCTTGAAATTTGCGAATGTGGAAGTCAGCAAGAAAAGTGT
GAACTCATTTACGGAAATCTGAAAAAGTGGCTGGAATTGATACTGAACTGTTATGGAAAT
ATAATAATTCAAACAAAAAAATCAATGTTCGAAGAACTCCCAAGATCCTGTCCCATGAGT
AAAGGAATCTTAAAACAAAAACTCCTTGACGAAATGGCAGACGATGAGATGTGGATGCAC
TTTGAGAGTAGTTTCGACGGAATTAAAGTCCATAAAAACGGAAAGCAACACATTTGGCCG
TATTGTTTGCTGAATTTGGATCTTGAAGACGTCTACCGTGCATCTCCTCAGGCACTAATT
CTCGCAGCTCTATTCATTGGTCCCAAGAGTCCGTCCACCAAGATTCACGATAGAATCACT
CAATGGGTAATGATCCAAATGGATGAGAACTTATTTTATTTGGATGGAATCGCTTGGAAA
GCAGAAATTACGTGTGCAAATCATGACGACCCGGCACGACGAATGGTTTACAATCAGAGT
GGACTGCGATCTTCGGGATCCTGCAATTATTGTCTGAATCAGGGTACAGAATGCAAGATT
AATGATGACACCACAATACTACGCGAGAATGTCATCGGACAGTGTCCTACAACTATCAAC
GAAGGTCTTCGTCAACGCGGTCAAACTTCTCAATTTCACGAACTTGTTTTGCAAATGCAC
TTATGTCCCGTTGATTTATTTCATTGTTTTGAGGAAGGAATGTTTGGCAATATTAACACA
GCACTTTTTACTAAAGGAAAATGGAGTACATTTTTTCCAAAGTCTCTGAATTTTGGCTCT
ATTCCTTCTCTACCATCTCGATTCCGGACTCTATCAGGAAAAATTTCTCAGTGTACTGGC
GCCGAAAAAGCACTGATTTTCGAGTCAATTGTTGTCGTGGCTGCATTCTCAGGTGAACTT
GGAGGTGTATCGTCATCCATTATTCTGAGCCTTCACGCAATCTATCGTCTTTCTGTGGAG
CCACAGTCAATCACAGACGACACTCTTCATTTAAAAGTAAATTTTGATTTAATTTTAATA
ATTTGGAATCAAATTCTACAGATCGAACAAGTTTGCAACGCTGTTGAGGTTATAATTGTG
AAAAAAGCACCGGAAATGATAAATGGAATTAAATTACATCAAATTTTGTATCATTTGGCA
AGGATGACTCAGTTGTATGGAAGCTTATTTCCCATATCGACGCAGTGGTTCGAATATTTC
TATCACACAATCCAGAGAACCCTGGTCCCTGAAATCTATAATGGCATTGGAATGAGTATC
ATGAGAAAGATGTCAGCTCTCCAGGAGATAAAAGCAGAAGTTGCATTTCGTCTACACTCA
GATGTACAGTTTCCAACAAATGCAAACTTAAAAATGTGCTACGAACTTGGAATTCTAAGA
CGTCTTAAAAAAACTTCGATTGTTCCAGTACCTCCAGAATACGAGAAATACTGCTTAAAT
GGAGACGTTTTTCTAAACATCGTATACCACGACGGCATCAGATACTCCATTTATCCCAAC
AAAAATACAGACGACTCCAATATTATGTTCTTCGAGGGAATTAGAGTTCGATTTGGAAAG
ATCGTTGGAATTCTGATCAATAAAGACAACACTCATCTTCGCTTCATTCTGAAGAAGTAC
TGTAACACGAATGAGCATTTGCTGGACATTTCGAACAAAATGGCCCAAGAAGAAGTACCG
CAGATGCATATTCAAAATTGGTTCGATTCCGTTGCGAAATCAAACTTCGGAGGCCGGGTT
ATGCTAACAAACACGGTTCTTGTTCTTAATGCTGATTTGGTTCTTGCTCTCATCAACGTC
AATTATGTCTTTTCGACTTTGATCATCCAAGATGGAACTGTGAAATCCATCGTTAATGCT
ATGGCCAATCATTGGATCGATTATCTCGTCCCCAGAAAAAATCAAGGAGCCTTCTCGATT
AGCAACAAATCGGAACATCTCACTGCCTTCCCAGGAGACCTGATGAACTGGCCTTCAGGT
TTTATTAAAGATCGTTATGATTTCAACAATTTGGAACAATGTCTTTCAGGCCTTCTCTAT
AGCGCAATCAAACTGGAAGATGAGAACGTGGACACAAGCCTTTTGTCTACAGCCGTGAGC
TCGCTGTTCACAAATCATCTGAAAACTAGATTTGAACACGCGCGCAGTGCCTATCGTAAA
AAGTACGGAGAGGATCCACCAAAAATCACGCTTGTGAAGCGTCCAATTGCCGATGCGGAG
CAATTTCTCACTGAAGGCAACGATGACGAGCTTAATGAACAACATCCATCAACTTCGAAT
GCAGACAACAATGACTAG
>F26H9.3
ATGAGAGCGTCACCCATGCGTGAACCCATCGTTCGTTTTCATAGGAATGGTGTCGCGGCG
AAGAGCATTGCTCGACGGCTCAAAGTGTCTGAAAAACTTGTTTCTACCACCATTGCACGG
TTCAAGGAGCTCGGCAACTTTTCCGATAGATCCGGACGCGGAAGACCCCCCACAGTCACT
ACACCAGCGATGATAAAAAAAGTTCGTGGACGCTTCCGTCACAACTCCGGGCGGTCGGTC
TGTGCGATGGCCCGAGAATTGAAAATTTCGCAAAGTTCTCTGTGCCGAATGGTAAAAAAC
AACTTGAAATTGAAGGCTTACAAAAAATCTACTTGTCAATTTCTGTCTGAAGCTGCTAAA
ATCAAGAGAAAAGACCGTGCCATGAATCTACTCCGAAGATTCAGAAATGGAGCTCACAGG
AAGGTACTTTTCACCGACGAAAAGATATTTTGCATTGAGCAGCCTTTTAATACGCAAAAT
GATCGAGTTTATGCAAAAACTCAGCCAAACTCCCGCGTTCAGCGTACTGGTTACCCGAAA
GGAATCATGGTCTTTGCCGGAATCACTGCTAATGGAAAGACTCCACTCATTTTTGTTCCA
CAAGGGATAAAAGTTAACGGAAACAACTATTTAGATATGTTGAAGACGGAACTCATGCCC
TGGGTCAAGAAGCATTTCAAAAAAACAAAATGGACTTTTCAGCAGGATGGGGCGCCTGCT
CATAAGCACAAGAACGTTCAGGCATGGTGTGAAAGCAACTTCCCGGACTTCATCGCTTTC
AATCAATGGCCACCGTCATCCCCGGATCTCAATCCGATGGATTACTCAGTATGGAGTGTC
CTCGAAGCAGAAGCTTGTTCAAAACCGCATAGGAATATCGATTCGTTGAAAGATTCACTG
AAGAAGGCATGGGACGAGCTGGATATCAACTACTTGCGCGCCACAGTCGACTCGTTCCCT
AGGCGTCTGGAGGCCTGTGTTGCTGCTAATGGAGATATTTTCGAACTTTAA
>F27B3.4
ATGACAATCATCAAACTTGAACGTCGAGACGTTAGATTGCTTCTTCTTTATGAATTTCGT
CTTGGTCATTCAGCAATGGAAGCGGAACGAAACATATGCGGTGCGATGGGTGAGGGAGCA
CTCTCTTATAATACAGCAAAGAGTTGGTTTCAAAAGTTCAAGAACGGCGACTTCAGTCTC
GAAGAAATAGAACGTTCTGGGCGACCGGTAGAGTTAAATGAAGAAGACCTAGTGAAGCTG
GTGGAGGAAGAGCCTCGTCTTAGTCTTCGTGAAATGGAAGAGAAGCTTGAGTGTTGTCAT
AGCACAATTGCACGTCACTTGGGTCGCCTTGGTTTTACTTCAAAACTTGGAATTTGGGTG
CCTCATGAACTTTCGGCATCACAGAAGCTCACTCGGGTCAACGTTTGTACTCAACTTCTA
ACTTTTCGTCGAAAGTTCGATTGGCTGAACAATCTGGTTACTGGAGATGAGAAGTGGGTG
CTCTATGTTAACCATTCCAGAAAACGTCAATGGCTTCCGATCGGTGAGAAAGGAATACCG
ACGCCAAAGCCTGATCTTCACCCAAAAAAGATTATGATCTGTGTCTGGTGGGGTGTTCAA
GGACCCGTGCACTGGGAATTGTTGCCAACTAATAAAACTATCACTGCTGATTACTATTGT
GCCCAATTGGACCGAGTTGCAGAAAAGACCAACGGAAAATATGAAAAACTATATTTTCTT
CACGATAATGCTAGGCCTCATGTCGCCAAGAAGACTTTCCAAAAGCTGCAAGATCTTGGT
TGGACTGTTTTACCGCATCCACCATATTCTCCAGATCTTGCACCAACCGACTACCATTTG
TTCTTGTCTCTCAGTGACTACATGCGCGACAAGCAATTCGACGACGAAGAGCATCTCAAA
ACTGAACTCTCCACTTTCTTCTCATCGCGTTCGCCGGATTTCTTCTCCCGTGGCATCATG
ATGTTACCTAGTAAATGGCAACAAGTGGTGGACACTAATGGTGAATACTTGTGTGAATAG
>F28C10.2
ATGTCACAATTTCTGCTTCACTACCGAGCAACGCCGTCAAATGCTCTTGGAGGATTGACA
CCGGCGGAAGTGCATATTGGAAGACGTCTCAGAACGAGAACGTCTCTGATGATGCCAAGA
AAAGATCATTCTGAAGATTCTACAGCTTCCACGTTAGCTATGAAAGATCAGTTTGATAAG
CATAATAGAGCAAAAGCAAGATATTTTCATGAAGATGAAAAAGTGTTTGCTAAAGTGTAC
GAAAGAAATAGCTGGTCATGGAAACCAGGAAAAGTTGCTAACAAGCAAGGAAAAGTAGTA
TATGTCAACATATTAGATGATGGAAGAGAAAGAGCGGTTCATGCAAATCAGCTAAAGCCA
AGAGTTGATGAAAAAGAGACCGTCAGGGTAAATGCATGGAAAGATACTATGAGTGACACT
TCTGAGTTGTTACCATATGATAACGAGGATTATGAAGTTATTGAAAGAAAGACTAAATTG
CCAACTATCATGCCAACACTGAAGGAGGACAATTCTGGAAGTTCAAGTTCAACGACTCCA
GCTCAGCCAGTTCAGTCGCCAGTTGTTCAAGGACCAGTTCAAGGAGATCACGCTCAGCAG
CAGGATGCTCTGGTTCTTTTGCCGAATGCTCGAGGACCATCACGTGCAACATCGCCAGTT
CCGATTAGACGATCTACGAGACAGCATTCGATCAGATTCGATCCATGTGCATAG
>F30F8.4
ATGTCTTTTGATATCGGAAACGTGATGTTTGCCTTGCATCGTCATTTTCCCAATCCCCTC
CCATCAAATCCCTCGATTTCGAGACATGAGCAGAAGGTGGCAGATCATTTGGCAAGCATT
ATAAAGGAATCTTATTATGGAGATACCAGTGTGGAAGAATCCGAATATTTGGTTCAAGAA
GAATATGGCGATTGGGAGCCAGAAGTTTTTGAGCCGTATGACTGTGTGTTGCCGGATCAA
GATGATGTATTGTTCGGTGAGAAAGCTGTATCAAGGGAAGAGTTGGATAAAGCGATCACC
TTCTACCGTAGCGGAAAAATTGGAAGTAGGCCGATAACGACTATGCACCATAGTTATCGC
TGGATACGAACCGATGCTCATATGAACAAACTGCGCAAGTACGAGAAAGATAAAAAAGCG
TTCCAAGAAAGCGTGCGGGTTCGTTTGGCACAGCTTACACAACGGCTTTATGAGGAGGTC
AAGGAGAAACTTGATAATGGAGTCAATTTGCATGATTCTGATTTGATGGCTATGGCACTG
GAAATCAACACCCGCGAAATGAAGTTGCAAAACTTCAAAGCGTCACAATCCTGGATAACC
CGATGGAAGCAAAGCCACAGAATCGTGAGTCGGAGAGTCACCAAGTTTGTCACACGGAAG
TGCCTGATCAATAAAGACGCTATCAAAAAAAACGCGGATGATTTTTTCAAGAATGCCAGA
ACAGAGATCTCCAACTATCACCCGTCGATGGTCTTCAATTGTGACCAAACCGGAATTCAA
AAGGAGCTGTATCCAGCCCGGTCTTTAGCCTTTATGGGCGAAAAAACAGTCGAGAGGTTG
GCGCAATCGAAATCGTCGCTGACCCACTCGTTTACGTTTCTCCCGATGATTTTCCTCGAT
GGCTCAATGGGACCCAAGGCGTTTATGGTAATCGCTGAACCAAAAGGCCAGTTTCCTCCG
TCTCGTCCAATTCCAAACTGCCCAAATTTGGAAGTGCGGGCTGGATACAAGACACACATC
ATGACGAAGCAATTGATGTGCGATTTTTTCGAAAGTTGTGTCTTCATTCCGTCTGTACCG
AAAAAACTGTACATCATGCTGGACAGTTGGCCAGCGTTCAAGGACCATACAACGATCAAG
AACTTGGTTCCCAATGGTCATGATGTCGTCATTCGCAACATTCCAGAGCACACAACTGGA
ATGATCCAACCGTTGGATGTCTATTGGAATGCGCCATGGAAGAGCTTGATCAAGAAGTTC
ACAGCATATGCCCTTCGAACCCAGACGGATTACGTCATCGCACAGAGGAACAACGCAATT
TGCATGGTATCTGTGTTGTATCACCAGATCTCGGCAGAGCACTTCCGACCGTTTTTACAG
CATTGTTGGAAGAAAGCTGGATACGTGGGTGCTGCGAATACTTCATCAACACCATTTTTG
ACTCCAGCTCAATATTGCATTGATCATGGTGACACAGTGATTTGCTATCACACTGGATGT
AACCATCTCGGATTCATCCGATGCGCAAGATGCAAGATGTTTGTTTGTTTTAATCATTTT
GTTGTGTCAAAACAACATCTTTGTTCATCTCCTTGA
>F31A9.6
TCAGTGTTGCTTCATTGTGGGTAGTGTTCTGTTGACAAAAAAGTGTCTCCTAAGTTTAGA
TTTTCCTGTGCTCCAGATATATTTCTTTTTAAAACGAGTGTGGGTCTCTTGTTGCTCAAA
AAACTCAGATTTTTTAAAGTCTACTTTACCATTATTCATTCTGATTACTTGGATTCTGTC
AATTATTTTACGTCTCGTGCTTAAGGTTTGGAGGTCGAATAGTTCGTTACGTTCCATAGC
AGTTTTGTAATCTTTATCAGTTGGATTAAAATATCTTTTATTGATTCTACTATAAAGGCG
CCTAGTGAATGCGTTTTGTACAGACTCTATTGTTTTCTCATCCGATTTTTTTGTCGGAGA
AGACACTACTGTTCCATATTCTAAACGAGGGCGGATGAAAGTTTTGTATAAGAGAATCAT
TAGTTTCTTATTGGAGGTACTGTACTTGTTGAACATGTTGGCCAGTTGAAATTTAGCTAG
ATTGATACATTTTCTCCAATGATCAGAGAAATCCAGCTTTTCAGAGATTAAAAATCCAAG
GTCTCTGGTAATAGCTTTTCGCTCAATAGGGTAACCGTCTAGGTGGTATTTAAAATCTAT
TCTACGTTTTCCTACTGTGACGTGAACTGTCTTAGATTGGTTTAGAGTGAGTTTTGATCC
CTTTGTCCAATCTACTACAGCATCTAGAGCAGACTGTAAATTGTTTTCGCTTTCAGTCTT
AGGGGTAGATGCATACAATTTTGTGTCATCTGCGAATTGCTTACATGCTACTTTTTCGGG
GAGTATTGATGATATATCATTAACATAGATACCAAACAAAAGTGGTGACAGAACTGCGCC
TTGTGGGACGCCACAGGTGGCAAATTTTCTAGATGACAGCGTTTGCCCAATTCTAACCCT
AAAGCTTCTATTTGACAGAAATTCATTCACCCATATCAGTAAATTTTTGTTCTTTCTTAA
AGATACGAGTTTATCTAAAAGTAAATCATGTGGGAGCCGGTCGAAAGCCTTGGAAAAGTC
TAGGTATATGATATCGATTTGCTCACCGTGATCAATACTTTTAGTCCAATCATTCAT
>F35B3.2
ATGACAATCATCAAACTTGAACGTCGAGACGTTAGATTGCTTCTTCTTTATGAATTTCGT
CTTGGTCATTCAGCAATGGAAGCGGAACGAAACATATGCGGTGCGATGGGTGAGGGAGCA
CTCTCTTATAATACAGCAAAGAGTTGGTTTCAAAAGTTCAAGAACGGCGACTTCAGTCTC
GAAGAAATAGAACGTTCTGGGCGACCGGTAGAGTTAAATGAAGAAGACCTAGTGAAGCTG
GTGGAGGAAGAGCCTCGTCTTAGTCTTCGTGAAATGGAAGAGAAGCTTGAGTGTTGTCAT
AGCACAATTGCACGTCACTTGGGTCGCCTTGGTTTTACTTCAAAACTTGGAATTTGGGTG
CCTCATGAACTTTCGGCATCACAGAAGCTCACTCGGGTCAACGTTTGTACTCAACTTCTA
ACTTTTCGTCGAAAGTTCGATTGGCTGAACAATCTGGTTACTGGAGATGAGAAGTGGGTG
CTCTATGTTAACCATTCCAGAAAACGTCAATGGCTTCCGATCGGTGAGAAAGGAATACCG
ACGCCAAAGCCTGATCTTCACCCAAAAAAGATTATGATCTGTGTCTGGTGGGGTGTTCAA
GGACCCGTGCACTGGGAATTGTTGCCAACTAATAAAACTATCACTGCTGATTACTATTGT
GCCCAATTGGACCGAGTTGCAGAAAAGACCAACGGAAAATATGAAAAACTATATTTTCTT
CACGATAATGCTAGGCCTCATGTCGCCAAGAAGACTTTCCAAAAGCTGCATGATCTTGGT
TGGACTGTTTTACCGCATCCACCATATTCTCCAGATCTTGCACCAACCGACTACCATTTG
TTCTTGTCTCTCAGTGACTACATGCGCGACAAGCAATTCGACGACGAAGAGCATCTCAAA
ACTGAACTCTCCACTTTCTTCTCATCGCGTTCGCCGGATTTCTTCTCCCGTGGCATCATG
ATGTTACCTAGTAAATGGCAACAAGTGGTGGACACTAATGGTGAATACTTGTGTGAATAG
>F35B3.6
CTATTCACACAAGTATTCACCATTAGTGTCCACCACTTGTTGCCATTTACTAGGTAACAT
CATGATGCCACGGGAGAAGAAATCCGGCGAACGCGATGAGAAGAAAGTGGAGAGTTCAGT
TTTGAGATGCTCTTCGTCGTCGAATTGCTTGTCGCGCATGTAGTCACTGAGAGACAAGAA
CAAATGGTAGTCGGTTGGTGCAAGATCTGGAGAATATGGTGGATGCGGTAAAACAGTCCA
ACCAAGATCATGCAGCTTTTGGAAAGTCTTCTTGGCGACATGAGGCCTAGCATTATCGTG
AAGAAAATATAGTTTTTCATATTTTCCGTTGGTCTTTTCTGCAACTCGGTCCAATTGGGC
ACAATAGTAATCAGCAGTGATAGTTTTATTAGTTGGCAACAATTCCCAGTGCACGGGTCC
TTGAACACCCCACCAGACACAGATCATAATCTTTTTTGGGTGAAGATCAGGCTTTGGCGT
CGGTATTCCTTTCTCACCGATCGGAAGCCATTGACGTTTTCTGGAATGGTTAACATAGAG
CACCCACTTCTCATCTCCAGTAACCAGATTGTTCAGCCAATCGAACTTTCGACGAAAAGT
TAGAAGTTGAGTACAAACGTTGACCCGAGTGAGCTTCTGTGATGCCGAAAGTTCATGAGG
CACCCAAATTCCAAGTTTTGAAGTAAAACCAAGGCGACCCAAGTGACGTGCAATTGTGCT
ATGACAACACTCAAGCTTCTCTTCCATTTCACGAAGACTAAGACGAGGCTCTTCCTCCAC
CAGCTTCACTAGGTCTTCTTCATTTAACTCTACCGGTCGCCCAGAACGTTCTATTTCTTC
GAGACTGAAGTCGCCGTTCTTGAACTTTTGAAACCAACTCTTTGCTGTATTATAAGAGAG
TGCTCCCTCACCCATCGCACCGCATATGTTTCGTTCCGCTTCCATTGCTGAATGACCAAG
ACGAAATTCATAAAGAAGAAGCAATCTAACGTCTCGACGTTCAAGTTTGATGATTGTCAT
>F35E8.3
ATGGTAAAATCTGTTGGGTGTAAAAATCTTTCCTTGGACGTCAAGAAAGCCATTGTAGCT
GGCTTCGAACAAGGAATACCCACGAAAATGCTCGCGCTGCAAATTCAACGTTCTCCGTCG
ACTATTTGGAAAGTAATCAAGAAGTACCAAACTGAGAAATCCGTCGCTTTGAGAATCTCG
CCCGGCAGGCCTCGAGTGACAACCCATAGGATGGATCGCAACATCCTCCGATCAGCAAGA
GAAGATCCGCATAGGACCGCCACGGATATTCAAATGATTATAAGTTCTCCAAATGAACCT
GTACCAAGTAAACGAACTGTTCGTCGACGTTTACAGCAAGCAGGACTACACGGACGAAAG
CCAGTCAAGAAACCGTTCATCAGTAAGAAAAATCGCATGGCTCGAGTTGCGTGGGCAAAA
GCGCATCTTCGTTGGGGACGTCAGGAATGGGCTAAACACATCTGGTCTGACGAAAGCAAG
TTCAATTTGTTCGGGAGTGATGGAAATTCCTGGGTACGTCGTCCTGTTGGCTCTAGGTAC
TCTCCAAAGTATCAATGCCCAACCGTTAAGCATGGAGGTGGGAGCGTCATGGTGTGGGGG
TGCTTCACCAGCACTTCCATGGGCCCACTAAGGAGAATCCAAAGCATTATGGATCGTTTT
CAATACGAAAACATCTTGGAAACTACAATGCGACCCTGGGCACTTCAAAATGTGGGCCGT
GGCTTCGTGTTTCAGCAGGATAACGATCCTAAGCATACTTCTCTTCATGTGCGTTCCTGG
TTTCAACGTCGTCGTGTGCATTTGCTCGATTGGCCAAGTCAGTCTCCGGACTTGAATCCA
ATAGAGCATTTGTGGGAAGAGTTGGAAAGACGTCTTGGAGGTATTCGGGCTTCAAATGCA
GATGCCAAATTCAACCAGTTGGAAAACGCTTGGAAAGCTATCCCCATGTCAGTTATTCAC
AAGCTGATCGACTCGATGCCACGTCGTTGTCAAGCTGTTATTGATGCAAACGGATACGCG
ACAAAGTATTAA
>F38A1.2
TCAATAGTTAATCGGGTTTCCTTGTGTGCGGATGATCTCAAACAGTCTGTCCTCCATTGA
TCTGACCAAACTTTTCAGCTGGTTGTCCGGAATAGACTTCCAAGCGTCGAGAATTCCTTG
CTTCAACGATGCAACTGTTGGGTAAGTCTTGTTCTGAGCATACACGATACGGACAAGAAT
CCCCCACAAATTTTCGATTGGATTGAGATCAGGACTTCGAGCTGGCCAATCAAGAAGGTT
GATCTTCTTGAGCTTGAAATAGTCGCGGGTTGAGTTGCTCACATGGATTGTCGCATTATC
CTGCTGAAATCTAAAGTCTTTTCTGGAGTAGTGACGAAGATATTTGGAGAGCTCCAGTTC
CAAGACGTTCTGATAGTCAGTGCTGTTCATCTTGCTACTGACGAACTGTATCTCAAGCTT
CTTCTTCTCCGTGAACGCTCCCCAAACCATCACCGTTCCTCCTCCAAAATTACGTCTCGA
AAAAACCATTGGTTCCTTGCGCAAATCGCGCCAATAGTAGCGGCAACCGTCAGGCCCATC
GAGATTGAATTTCTTTTCATCGGAGAAGACAACTTTACTCCAATTCGTTCCCATATTGTT
CTTAGCAAATTCCAATCGCTTGAGTTTATGGTCTGCAGAGAGTAACGGAGCAGGGCGAAG
TTTCTGACGAACGATTACACCAGATCGTTTGATGACATTGAGGATGGTCCTTTTTGAAGC
AGACAATTGAAGCTCATTGCGAATATCTCTTGCCGTCTTACAGGAGTTGGAGGCAGCACG
AATCACATTTCGTTCGTCACGCACGGAGAGAGCTTTGCGACGAGGAGCTCTTTTAGATGT
ACCGTAGCTCACCGGATCCTTCAGATACTCGCGAATACAGTGTCGAGAACGGGAAATTTT
CCTACTCATTTCATGCAGGGACACATTGAGCAATTTCATAACATCCAGCTGAGCGCGTTC
AGTGTCCGAAAGGGCAGATCCTCGAGGCAT
>F38E9.3
ATGATAGAGATTTCTATTACTCGTCAATGTCCTTTGGTGGCCAAAATTACACCTGTTAAC
TCAACTGCCAAATCATCAAATGCCAAGTCAACTGTATCCACTGCCGCCATGCTATACACT
AAAAAGTCAACAACCCTATCAAATTCGACTCAAAAAGCTGCTACGAAGCGACAAGCAACC
GCTCCAACACCTGCTAATCATCAATCGACATCCTCTGTGGACTCTCTTAGTAAGCTCAAT
TGTGCTTCTGCCAACATCAGATCAATTGCTTCGGCGGAGCGTTTGAAATACATCCAGGAT
TATATACGGGAAGAAAATATCGATATTCTTTTCTTGACCGAAACATTTCTGTCACTCACC
GGATACGCCATCTTCGCTATGCTCTACTATGGACCTGATAACGGATACTACGACAGACAC
TTCTGCGACATCTTAGCTGTTGATCACAAACCATCGAAGGCCAGGTTCATACTTGTGTAT
CGTCCCCCAGATACATCTATCCAACAAACTGCTGCCCTCTACAGCAACCTGTCCGAGCTC
ATCAGCAGTCCTGCTAACTACCACTTCATACTGGGTGACTTCAATCTGCCAAATCTTATA
TGGGACAAACTGGATCAACTACCAATAAACATTCACCAGGACCTGTCTGATCTTATGAGC
TCTCACAATCTTGCGCAAATTATAAAGAAGCCCACTCGTACCGCCATGTCTGGAAAGCAA
AACTTCCTTGACCTCCTGTTCACGGATTCTCCTTCACTGATCTCAAATGTCAGTATCGAC
TCACCAATAATGCTCTCTGATCACTCCACAATAAGATTCAACTTGGTCCTGAATTATGCG
AGAACTGCACGTCGATTAAACAGGCGAACTACTATTCTTCAGTTCCGGAAGTGTAACTTT
GAAGCTCTGAACAACCATCTTCTGATCTTCAACTGGGCTCGACAATTTTCCTACTTCTCC
CGATGCGAAACGAAACTGATCCATTTCCTAAAAATATTCAACGAGCTGATACGTGAATTC
ACACCTGCTGCCAAACTGACTAATACAATATCTCCCAACTTCAAGAAGAACTTGCGAAAG
AGAGTCAAACAGCGACGGCTCAGGAGTCCACCTTCCGATCAAAAGAAGTATATCAAAGCT
CGTCTACGCTCTATCAAGAAGATGCTTGCAAAAGAGGAAAATCGAATTGTTGAGTCTAAA
AATCCGAGACAACTGTTATCAATGGTGAAGAAACGAACGTCTACTCCGTCTCATGTGACT
TGTCTCGTGGTCAAAGGACAATTATCTACAAACTCAGTGGCTATCGCGGATGAATTTCTC
AACTCTTTTGCCAAATCCTTCACACCACCCTCTGATCCGTTCCCAGCCCTGCCTGCCCAA
AAGCCCATCGCAATTGATCCGGACTTTACGCCAATAAATATATGCAGGATCATCCAGAAG
TTACGACCCAAAATCGGATTCTCGCAGGATAATATCAATTTCTTCGTCATCAAGAAGTGT
GTGCACTCGCTCTCTGTACCTCTATCACTCATTTTCTCTGAGTCGTATGCCTCTGGTCAA
TTTCCGGAAATTTGGAAATCTTCTATCATTGTGCCTGTGCATAAAAAAGGTTGCCGCACG
GATGCTAACAATTATCGACCGATCTCTTTGACACACCCACTATCGAGAGTGTTCGAGAAG
TTCATAGTTGAGAAGTTAAGAAAGGAATGCAGCTCCAAAATATCTAAATCGCAATTTGGC
TTCATGAATTCTCGCTCATGCACCCTTGCCCTGCTCAATGCCTGCTCAAAAATCCTCGAC
TCCTTGACGATCCGATCAAAGTACGTTGATGCGATATACTTGGACTTCAAAAAAGCCTTC
GATAGCGTGCCACACAACCTACTGCTCTGCAAGTTGGAACTATTCGGCCTGGATGTCAAA
ATGTGCAATTGGTTTCGCTCTTTCCTCAGCAATCGGACCTCATCCATAAAAGTATGCGAC
CACGTTTCAAAGAACAAACTTGAGGTGCTGTCTGGAGTGCCTCAAGGCTCCGTCTGTGGA
CCGTTCCTGTTTTTGATATATATCAATGACTTGCTCGGTATGCTCCCTCCTGATGTTCAA
ATATCAGCATTTGCTGACGACATAAAGATATATGGTGACAACAGCAATTCAATCCAAAAG
TCTATCGATATTGTCACGGATTGGTGCAGAAAATGGAGTCTCAACTTGGCAGAAAACAAG
TCTGTAGTCGTTCATTATGGAAAAAATAATCCGAAGTTTGTCTACACTGCGAATGGTATC
ATCATCGCTAAGAAGAAATCAGTGAAGGATCTCGGCATATTCGTTGACGACAAACTAAAT
TTCCACGGCCACATCACTTATCTCACAAATGCAGCTCTACTCAAATGCCGGCAACTCCTC
AAGGCTTTTCGCTCAACTAATGCCAGCCTATACTTCAAGCTGTACAATATTTATGTTCAA
CCAATACTCGATTATGGATGCGAAATCTATAGTCCCACCTCGGGGGCTCTAATCAAACAA
CTGGAAAAGCCTCTCCGTTTCTTCACCAGGCGCGTCTTCCAACGCTGCAACATAAAGTAT
TCTTCATACGAGGATCGTTTGGCCCAAGCCAATTTGAAGTCAGTGCAACATAGGCGGGTC
TTGCAGATCCTTCGCACTTACCACAACATCATAACTGGAAACTTCCACTACCCAAATGTG
TCATCGTCGGTGAAGAAAGCTGTAACTCCAAGATACCCCTACATGCTCAGATCTGTTGGC
GAAACAAACAAAGGATTCCTCAGAGTCAACCTCGCCACCTGGAACCGTCTAGCAAAGCAA
TTCCCGGAAAAATTAAATCGCTCTATGTTTGCTTCCCGGTTAAATTCTTTCCCCCTTAAT
ATTCTCATTCCCCCAACTTGA
>F39E9.5
TTAGGAGGCAAAGAAGTCGTCCAACCCCGTTTCGACGACCTTTCGATCATGAAACTTCTG
CCCGGCAAGGTGATTCTGGAGTGAGCGGAACAGATGGTAGTCAGTAGGAGCCAAGCCCGG
CGAATACGATGGGTAAGATAAAATTTGGATTCCGACTGTCTGGAGCTTCTGGCGGGTCTT
AAAAGTTGTATGCGGTCTTGCGTTGTCATGGAGCAGCAACAACTTTGATCTGTCCCGCCC
AATTGAGAGAAGCACTTTTTTCCGTGAAGTTATACAATACCCATTTATCATTTCCAGTAA
TGATATCTTTAACCCAGTCCGTTGTTCGTTTCCTAGTGAGCAGCGAAAGAGAGAGGTCAC
AAAACAATTTTTCTGAGAATCGGGCAAATTGTGAGGAACGAGTTGACCGAACTTTTCTAC
CCTTCCGGTTTCGTGGAGATGGTTGATGATGGTTTTTTGGGGATGCTTGAGAGTCGCAGA
AAGTTCGCGGTTCGTTGCTCTTGGATCATCTTCCAGGGCTATGTTACGACGAGCTTCGTT
GCAATTGCAGATTTGGGGGAACTCGTACAGAAAAACCCATCGGAGGGCGTGACGTTCGGC
GAGCAAATTCTCGGTCAT
>F40F12.2
TCAATACCGGGGAATGTGAAGATCGAGAAAGTGAGAAAATTGGAAAGGAGAGAGGAAAAC
CGGTACGTTTTTGAAAAGATTATTCCAAATGGGAACTGACTGGGCAAAAAAGTGAGCGGT
GCAACTGTCCTTTCTAACGAGAATCATAGGGTGCCTATTAGAGCTAGCGAATGAGACAAA
TTGATTAAGCCTAGGGAAGTGGGAGGATCCAGTGAGGAATCTATAGAGTAGTTTCATTTG
AGCTTTAATTCTAGTGTGTCTGGTGGAGAAGAGTTTCATTATGCTAAGTCTATCTTCATA
AGAGGAGAATTTAGTATTGCATCGTTGCAGAACGCGCTTGGTAAAGTGTCTAAGAGGTTT
CTCAAGTTTAGTCGAGAGCAATGAATTGGGGGAGGGAGAGTAAACCTCCGCGCAGTAATT
TATAATTGGAGCCACATAAGTTTTGAAAAGAAACCCGTAGAAGTGAGGTGAGTTGGAAGA
GAATGCTTTTAGGATTTGTTTAGCCCGAAGCATGGCTAGGGAACTAATTTTGGCAATGTG
GGCCTCAAATTTAAGCTTGGGATCGGTGACAAGACCTAAGTCGCGAACAGTAGAAGAGGG
GATTATGGGAACACCATCAACTGTGTATGAGTGGTTGGTGTTTAGGGAACCCAGAGAAAG
GGAAGAAGATTTTGCAGGGGCGAGGGGCAGCTCATTCTTCTTGGACCAGCTAACAATAGT
GTCGATAGATTGTTGGATAATTAAAGGGTTGTGATGGTAGATTTTAATGTCATCCGCAAA
GCAGGAGACATATATAGAGTGTTCAAGATCAATCAGTAAGTCGTTTATGAATAAAATGAA
GAGGAGAGGGCCCGAAACGGAACCCTGCGGGACTCCTGAAGAAATGGGGTAGGTGTTTTT
AGATAAAAACCTATTGATTTTTACTGAGAACGTTCTTTGATTAAGGAATTCTTTGAACCA
AGAACAAGTGAGGGGGTCTAATCCAAATGTAGCAAGTTTTTTGAGGAGGATCGAATGGGA
GACTTTATCGAACGCCTTGGCAAAATCGAAAAAAATTATATCAAGTGATTTTTCCTGTCT
AATTATAGAGTGATAGAGAGTAATGGAGCGCACTAGAGAAGAAGGACAGCTTCTGAGTTG
TAAAAACCCATGTTGATGGGGGGAAAGTAGATGGGAAAATTCCGTGCGGATTCGGGAGCA
GATGATGCGTTCCAT
>F41B5.6
ATGAGCAGTATTCTCAATGCTCAACTCAACATTGCACGAAAAAAGATACAAAAGCAGATC
AATCAGGCCAAGCAACTCGTGAATGAATTCAACAACGGACTTAACTCAACAGACAATGAA
AATATCTACGACACAATAACAGAAGTCGCGGATGTTGCAACAGAAATTCAATCGGAAATG
AATCGAATCACCCAATATATGAAACAATGGAACAATCAATCAAAATTTTTGGATAGTGAA
GCTATCAACGAACACCAATCATCAAATAGAAATTTCATGTCGGAATGGAAATTGTCCACC
GATGTACTGTCTCAGCTCAAGGAGAAGTACAATGCATACGTGAAAATGCACAAATCAAGA
AGTCCCGACCAACCTCAAGCATATGTTCCTTCTCAACCTGCTACTATTGCAATGCCTACT
TTTAGCGGCGATATTTTGCATTTTCAATCATTCATGGAGTTATTCAACACATTAATCGAC
AGTCAACCAATTGCGGAAATTTTCAAGTTCTATTATCTCAAATCAGCTCTTCAAGGAAAT
GCTGCTCGTATGATCCAGCATCTACCACTCACTGCTGCAAACTATCCTGTGGCTCGGAAA
TTGTTAAAAGAACGGTTCGACAACACTACAATACTTCGTCATCTTCTGTTGCGTAAACTT
CAAGAAATTCAACCAGTGCCCAACAACCACAGTTTGCAACAAATACAGCAACTTTGGACT
GAATGCGTTTCAATATTCAAACAATTGTGCAAAATACAACCTGACGCGGACAACACAATG
ATTGCCAACATTATCACAAGCAAACTACCACGTCGTTACATCAAGCGAATATATTTCGGA
CACCGAGACTGTGATTTTCTGGCATCAGAAATATTGGAGATGGTGCGGACATTCATTGAA
ACAGACTTTATTGTGGATACAATTGCAAATGATGCTGGAGCACATCAATATTCAAATTAC
TACTATGAAAGTCTACAACCAGAATTCAAAAACCCAGTGACTGGAAATCACGTTCAACTA
GAAGAAACTCATCATTCGAGCAAAGCAAACCATCACCCACTCAGTGTACAACACCATCTA
CAACAAAACAGTGTGCATACTTCAATTGCTGAACGAATAGATCAACAACCACTCGTCGAA
CTAACTTCTGGCATACATTTGGATTCATCAACAGCAGTGAAAATCAAGTCGAATCTCGAC
ACAGAAACTTTTGAAGTTCCTCCAATTGCTGAAATACCAAAACAAAACTGCGATCAATCC
GAAGTAAGCAATACACAAACTTTGGAACAAGGTTTCTCATTGTCAGTTCTACCCGAGATG
ATTCCAATCGGACTACAATTGCAAATTGCAATGGAGAAATACGGACAAAGCAGAATCAAG
TTTTCTTCTGAAAAACACCACACTGCCACACATTTAACACCAGCTGAAGAATCACACAAC
TTTGGATTTAGTCTCCACGTGGACCACAAGATAACAACTCAATGGCAAGATGATAAGCAT
CCCTGGGATCCAGGAACACAACAAAGAGATATACAATCACCTCAAACACAAAGGATGCCC
ACAACACTGCTTGATCAAGCAACGATATTGTCATTTCTGAGTATGCTGTATGTTTTTAGC
ATTCTTCCTGGACTTTCAACTTGGAATGGACTCCCAATCTGGCTTCAATGGAATATTGGA
AACTCTAAGAATTATCGGATGCCAATCGGACAAGGTCGCTTCTTCTTTCATCTACTGCGG
CCTCGGAGCGCCGCCAATCTTCAATTGCGATTGCCGGAAATTTCAACTATGACCTAA
>F43G9.7
ATGGGATGCAGACAAAACAACGAAAGGTACATTGGCCCCCATGCCATGGAACCAAGAAAT
GATACTGGAGAGCTTCTCGCAACATTTTGTGAAACCAACCGTCTGTGGCACACGAACTCT
ATGTTCAAAAAGCCTATGCACAAACGGTGGACTTTCGTCAGTCCCGACGGGAATCACAGA
CACGAAATTGACCACATTCTGGCCAATGGAAAGTTTGTCACAGATACCACTGTACTCCCC
TCTTTCACAAATGGTAGCGACCATAGGTTACTCCGCTGTAACCTCCACTTCAACAATTGT
CTAGCAAAGTTGGAGCAGGTCAGACGGAGAAAACCTCCGAAAAGAGTGTTGGACCCGGCG
TTTGCTTATGCAATCTCAGCGACAGTCACGGTTCAGAGTGATCCTGATTTAGATACCGAC
TATGATAATCTGATTCAGTCACTAAAAGAACTTCAAGACCAAGCTATCGTTCGACCGGCC
AACCACTCATCCAACAGACTTTCGGAGGAAACCCGAAAACTGCTGAACAAAAGACGTTTT
ATGGATAGAAATGATCCCCAATTCAAATCTATTTCAGATAAATGTCGTGAAGCAGTTCAG
AAAGACCATGAAGCTTTTGCCAGTACTCGCCTTCTATCTGCTGCGAACCAGAAAAAGAGT
TTGAAAAGAGTTGCTAGGGACATCAACGAATATAAGTCAGTTATCCCATGCCTCAAATCA
ACCTCTACTGGTGAAAGAATCACTTCCAGGGTGAAAATGGAGCAGGAGATTGAGAAGTTC
TACACGGAGCTCTTCAAAAGCGCTGTGAGCAACTCTCAAACATCTTCAATACCCGCCACG
CCAACTCCACCGCCGTTTCTCCCGGAAGAAATTCGACATGTTCTCCGTTCCTTCCCGAAT
GGTAAAGCTGCAGGCCAAGACAAAATCAGTGCAGATTTCTTGAAATCTTGCCACGATAAC
GTCATTGACCTGATAACGGATCGATTCAACAGGTACCTCCACAGCAGAAATGTACCGAAA
CCCTGGAAAACCTCCAAAACCACTCTCATCTTCAAGAAAGGTGACCGTGAGAATTTGGAA
AACTATAGGCCCATCTGCCTACTACCCGTACTCTACAAAGTATTCACCAAGTGTTTGCTG
AATAGAATGCGAAGATCCCTTGATGAGGCTCAACCTGTCGAGCAGGCCGGATTCCGACGG
TCTTTCTCTACGATCGATCACATCCACTCGCTCCAAAGACTTCTTGAAGTCGGCAGGGAA
TACCAGATCCCACTGACACTTGTCTTCATAGATTTCAAGAAGGCATTTGACAGTGTTGAA
CACCAGGCAATCTGGAAAAGTCTCGACGAGCAAGGTGCAGATGGAGCCTATATTGATCTA
CTGAAAGAGTGTTATAAAAATTGTACCACAAATTTTACCCCATTCCACAGGCCAGTCGCA
GTACCTGTGACCAAAGGAGTTCGACAAGGAGATCCCATCTCTCCGAATCTCTTCTCCGCT
TGCCTCGAACACGTTTTCCGAAAGCTTTCCTGGATTGAATTGAAAGGAGAAGCTGAGGAT
TACGATACGATCCCTGGAATGAGAGTGAATGGCAGAAATCTAACGAACCTCAGATTTGCT
GACGATATTGTGCTCATCGCCAATCATCCGAATACTGCCAGCAAAATGCTCCAAGAACTC
GTACAAAAATGCTCTGAAGTAGGTCTCGAGATCAATACTGGGAAGACGAAAGCCTTGCGA
AACCGATTCGCTGACCCCAGTAAAGTCTACTTCGGTAGCCCTTCCCCCACCACCCAGCTC
GACGACGTCGACGAGTACATCTACCTCGGTCGTCAAATCAACGCCCAAAACAACTTGATG
CCGGAAATCCACCGAAGACGTCGAGCAGCCTGGGCTGCATTCAATGGAATCAAGAACACC
ACCGACTCCATCACCGACAAGAAGATTCGTGCGAATCTGTTCGACTCAATTGTCCTTCCA
GCGCTCACCTACGGTTCAGAAGCCTGGACATTCACCAAAGCTCTATCCGAACGAGTACGA
ATCACACATGCCTCCCTAGAAAGACGGCTTGTGGGAATCACACTCACTCAACAACGAGAA
CGAGATCTCCATCGAGAAGACATTCGTACGATGTCTCTAGTCAGGGATCCGCTCAATTTC
GTGAAAAAGAGAAAGCTAGGATGGGCTGGACACGTTGCGAGAAGGAAAGACGGAAGATGG
ACCACGTTGATGACAGAATGGCGCCCATATGGATGGAAAAGGCCTGTTGGAAGGCCGCCG
ATGCGATGGACTGATTCGCTGCGAAAGGAGATCACCACTCGTGACGCAGACGGAGAAGTC
ATCACCCCCTGGTCCACTATAGCCAAGGACCGAAAACAATGGCTTGCTGTGATCCGCAGG
AATACCACGAATTCCTGA
>F44F4.8
ATGACAATCATCAAACTTGAACGTCGAGACGTTAGATTGCTTCTTCTTTATGAATTTCGT
CTTGGTCATTCAGCAATGGAAGCGGAACGAAACATATGCGGTGCGATGGGTGAGGGAGCA
CTCTCTTATAATACAGCAAAGAGTTGGTTTCAAAAGTTCAAGAACGGCGACTTCAGTCTC
GAAGAAATAGAACGTTCTGGGCGACCGGTAGAGTTAAATGAAGAAGACCTAGTGAAGCTG
GTGGAGGAAGAGCCTCGTCTTAGTCTTCGTGAAATGGAAGAGAAGCTTGAGTGTTGTCAT
AGCACAATTGCACGTCACTTGGGTCGCCTTGGTTTTACTTCAAAACTTGGAACTTGGGTG
CCTCATGAACTTTCGGCATCACAGAAGCTCACTCGGGTCAACGTTTGTACTCAACTTCTA
ACTTTTCGTCGAAAGTTCGATTGGCTGAACAATCTGGTTACTGGAGATGAGAAGTGGGTG
CTCTATGTTAACCATTCCAGAAAACGTCAATGGCTTCCGATCGGTGAGAAAGGAATACCG
ACGCCAAAGCCTGATCTTCACCCAAAAAAGATTATGATCTGTGTCTGGTGGGGTGTTCAA
GGACCCGTGCACTGGGAATTGTTGCCAACTAATAAAACTATCACTGCTGATTACTATTGT
GCCCAATTGGACCGAGTTGCAGAAAAGACCAACGGAAAATATGAAAAACTATATTTTCTT
CACGATAATGCTAGGCCTCATGTCGCCAAGAAGACTTTCCAAAAGCTGCAAGATCTTGGT
TGGACTGTTTTACCGCATCCACCATATTCTCCAGATCTTGCACCAACCGACTACCATTTG
TTCTTGTCTCTCAGTGACTACATGCGCGACAAGCAATTCGACGACGAAGAGCATCTCAAA
ACTGAACTCTCCACTTTCTTCTCATCGCGTTCGCCGGATTTCTTCTCCCGTGGCATCATG
ATGTTACCTAGTAAATGGCAACAAGTGGTGGACACTAATGGTGAATACTTGTGTGAATAG
>F45D11.6
ATGCCAAGCAATTCGACAACTGGTGCTCAAAAATGCTCGAGGAAAGTTCACAGTCTGAAA
TTCAAGCTAGAAGCAATTGAATATGCTTCGAAGTTCAGCAAAACCAAAGCAGCAAGAGAT
CTGAAGGTCAGCAGACAGTGTATTCAAGACTGGGTGGCACAAAAAACCAAAATTGAGTCT
CAGTTGAAATCTACAAATAAAACAGCTCCAAAACGTTTAGAAGGTGGTGGCCGACCAGTC
CAACGCGAAACCGTGGACGAAAGTGTGCTTCGCTGGTTTCGGGATCAACGAGAGAAAAAA
TTCCGTGTGAGCAGAAATTTAATCAGACAAAAAGCTAAAGAAATTTGTGGAGAGGATGAC
TTCAAGGCGTCGACCGGCTGGCTCCAAAAGTTCATGCGTAGGCACCACCTCAGTACACGA
CGAGCTACTACAACTTGTCAAAAAGAGCCTGATGAATTTGCCAAGAAAATCGTTGATTAC
GTTCTTTTTGTGGAAAAAATGCGACTCCAGAACAAGTATACAGATACTCACATTTTTGCA
GCGGACGAGACTGCTGTTTATTTGGACTTTTCGAACTCGTTGACCTTGAACGAAAAAGGT
GCTCGAGAGGTGGGAAAAACTAATACTCTTTTTTTCTATTTCAGTCACCCTATGATGAAA
CGTTGTCTAATACTCTTTCAGGTGCCAGTTAAGACGACAGGTCATGAAAAGATGCATGTT
ACAGTGCTTCTAACTGCTCGAGCCGATGGATATAAGTGCCGTCCATATGTGCTCCTTCCT
CGTACCAGACCTGACAAAGAAATTGCCGCAAGATTCAAGAACAGTCTGCAACTGAGCTGG
TGTAATCGAACGTTTTTCAACGATGAAGTGACAGAAGATTACTTGAACACTATCATCGGG
CCTCCTTTTTTTGGAAAAAGACTTTTGGCTTGGGACGCATTCAGATGCCATATCAGTGAT
GCAACAAAACGAGTGCTCAAAAATTTGAAAGTGGATACAGCAGTTGTTCCCGGTGGATGC
ACAAAGTTTGTACAGGCTCCCGACGTTTACTGGAATTCTCCTTTCAAAGCTAGCATTCGT
CGAAGTTATGAGGATTGGATGGTGCATGGACAGAAAAGCTTCACAAAAAGCAACAACATG
CGTCCGCCGTCAATGCTCCAATACTTGGAATGGATTGAAAACGCATGGAATGATCTTCCA
AAGGATTTGATCTTGAAATCCTTTAAAGGATGCGCCTTGACAATCGCTACAGATGGAAGT
GAAGATAATCAGGTTCACTGTTTTGCACCAAACGGATCGATTCCGTCGGGTCTGGATCTT
CTCAACAGCACGCGTATAGAAAATTCTCTCGTCGACCTCGTGCAGGATATTGGAATCGAT
GAAAGTCAAGAAGAAGGCAACGAGTCTGACAATTCTATCATTTCCGTAGGATAA
>F47C8.1
ATGGAGCAGGAGATTGAGAAGTTCTACACGGAGCTCTTCAAAAGCGCTGTGAGCAACTCT
CAAACATCTTCAATACCCGCCACGGCAACTCCACCGCCGTTTCTCCCGGAAGAAATTCGT
CATGTTCTCCGTTCCTTCCCGAATGGTAAAGCTGCAGGCCAAGACAAAATCAGTGCAGAT
TTCTTGAAATCTTGCCACGATAACGTCATTGACCTGATAACGGATCGATTCAACAGGTAC
CTCCACAGCAGAAATGTACCGAAACCCTGGAAAACCTCCAAAACCACTCTCATCTTCAAG
AAAGGTGACCGTGAGAATTTGGAAAACTATAGGCCCATCTGCCTACTACCCGTACTCTAC
AAAGTATTCACCAAGTGTTTGCTGAATAGAATGCGAAGATCCCTTGATGAGGCTCAACCT
GTCGAGCAGGCCGGATTCCGACGGTCTTTCTCTACGATCGATCACATCCACTCGCTCCAA
AGACTTCTTGAAGTCGGCAGGGAATACCAGATCCCACTGACACTTGTCTTCATAGATTTC
AAGAAGGCATTTGACAGTGTTGAACACCAGGCAATCTGGAAAAGTCTCGACGAGCAAGGT
GCAGATGGAGCCTATATTGATCTACTGAAAGAGTGTTATAAAAATTGTACCACAAATTTT
ACCCCATTCCACAGGCCAGTCGCAGTACCTGTGACCAAAGGAGTTCGACAAGGAGATCCC
ATCTCTCCGAATCTCTTCTCCGCTTGCCTCGAACACGTTTTCCGAAAGCTTTCCTGGATT
GAATTGAAAGGAGAAGCTGAGGATTACGATACGATCCCTGGAATGAGAGTGAATGGCAGA
AATCTAACGAACCTCAGATTTGCTGACGATATTGTGCTCATCGCCAATCATCCGAATACT
GCCAGCAAAATGCTCCAAGAACTCGTACAAAAATGCTCTGAAGTAGGTCTCGAGATCAAT
ACTGGGAAGACGAAAGTCTTGCGAAACCGATTCGCTGACCCCAGTAAAGTCTACTTCGGT
AGCCCTTCCCCCACCACCCAGCTCGACGACGTCGACGAGTACATCTACCTCGGTCGTCAA
ATCAACGCCCAAAACAACTTGATGCCGGAAATCCACCGAAGACGTCGAGCAGCCTGGGCT
GCATTCAATGGAATCAAGAACACCACCGACTCCATCACCGACAAGAAGATTCGTGCGAAT
CTGTTCGACTCAATTGTCCTTCCAGCGCTCACCTACGGTTCAGAAGCCTGGACATTCACC
AAAGCTCTATCCGAACGAGTACGAATCACACATGCCTCCCTAGAAAGACGGCTTGTGGGA
ATCACACTCACTCAACTACGAGAACGAGATCTCCATCGAGAAGACATTCGTACGATGTCT
CTAGTCAGGGATCCGCTCAATTTCGTGAAAAAGAGAAAGCTAGGATGGGCTGGACACGTT
GCGAGAAGGAAAGACGGAAGATGGACCACGTTGATGACAGAATGGCGCCCATATGGATGG
AAAAGGCCTGTTGGAAGGCCGCCGATGCGATGGACTGATTCGCTGCGAAAGGAGATCACC
ACTCGTGACGCAGACGGAGAAGTCATCACCCCCTGGTCCACTATAGCCAAGGACCGAAAA
CAATGGCTTGCTGTGATCCGCAGGAATACCACGAATTCCTGA
>F47G9.5
CTATTCACACAAGTATTCACCATTAGTGTCCACCACTTGTTGCCATTTACTAGGTAACAT
CATGATGCCACGGGAGAAGAAATCCGGCGAACGCGATGAGAAGAAAGTGGAGAGTTCAGT
TTTGAGATGCTCTTCGTCGTCGAATTGCTTGTCGCGCATGTAGTCACTGAGAGACAAGAA
CAAATGGTAGTCGGTTGGTGCAAGATCTGGAGAATATGGTGGATGCGGTAAAACAGTCCA
ACCAAGATCTTGCAGCTTTTGGAAAGTCTTCTTGGCGACATGAGGCCTAGCATTATCGTG
AAGAAAATATAGTTTTTCATATTTTCCGTTGGTCTTTTCTGCAACTCGGTCCAATTGGGC
ACAATAGTAATCAGCAGTGATAGTTTTATTAGTTGGCAACAATTCCCAGTGCACGGGTCC
TTGAACACCCCACCAGACACAGATCATAATCTTTTTTGGGTGAAGATCAGGCTTTGGCGT
CGGTATTCCTTTCTCACCGATCGGAAGCCATTGACGTTTTCTGGAATGGTTAACATAGAG
CACCCACTTCTCATCTCCAGTAACCAGATTGTTCAGCCAATCGAACTTTCGACGAAAAGT
TAGAAGTTGAGTACAAACGTTGACCCGAGTGAGCTTCTGTGATGCCGAAAGTTCATGAGG
CACCCAAATTCCAAGTTTTGAAGTAAAACCAAGGCGACCCAAGTGACGTGCAATTGTGCT
ATGACAACACTCAAGCTTCTCTTCCATTTCACGAAGACTAAGACGAGGCTCTTCCTCCAC
CAGCTTCACTAGGTCTTCTTCATTTAACTCTACCGGTCGCCCAGAACGTTCTATTTCTTC
GAGACTGAAGTCGCCGTTCTTGAACTTTTGAAACCAACTCTTTGCTGTATTATAAGAGAG
TGCTCCCTCACCCATCGCACCGCATATGTTTCGTTCCGCTTCCATTGCTGAATGACCAAG
ACGAAATTCATAAAGAAGAAGCAATCTAACGTCTCGACGTTCAAGTTTGATGATTGTCAT
>F48B9.7
TCAGCGGCGGTTCCCTGGGCAGACCATAATTGATCTTTCGACCGGTCTCTTGCCGTTCAG
ACGTCCTGTGATGGTGTTTAGAGCTTCAATGATTGCTGTGGTGGTGGAGTGCAGTTTCTT
GAAGCCGTGCTGGTGCGGCGGGGATTCGATGTGTCGCAGAACTCTCTTCAGTATTAGTCT
CTCTAGAACTTTGGCAAGCGGTGAGATCAACGAGATGGGGCGGAAGTTAGCGGCAAGTGA
CGTGTCCTTTCCGGGCTCGGGCAGCATGATTACGTGCGCGGCTTTCCAGGCGTCCGGTCG
ATAGTTCAGTTCTACGGAGAGGTTGTAGCTTCTGATGCTCGCTTCGATCAGTTCTCCGAA
CAATTTCCAGTTCGCTTTCGCAAAGTTTCTGATGTTACGTTTTGGTTTGGGCAGAAGCGT
CTCGTCCGGTTTTTGTACAGAAATTTCGATAGCACGGTGGTCGGAGCCACGTTGCTCCAA
AGTTCTCCATGTGGCTTTACAGAGATCATCATGAGCGTTAAAGTCTCCGAGGATGAGGTG
GTTGTTGTGCGATCCGTTTGAGAGCAGAGTTGCAATCTGAGGCATAACCTCCGGTAGAGA
AGATCCCGAGGATGGTGGTGGTATGTAGATGTTGGTAATCCTCAT
>F49C5.8
CTAAGTACTGATACACTGAATGAAATGGAGTTTTTCAAGTGGAGTCTTTCCATTAGCAGT
GATTCCGGCAAAGACCATGATTCCTTTCGGGTAACCAGTACGCTGAACGCGGGAGTTTGG
CTGAGTTTTTGCATAAACTCGATCATTTTGCGTATTAAAAGACTGCTCAATGCAAAATAT
CTTTTCGTCGGTGAAAAGTACCTTCCTGTGAGCTCCATTTCTGAATCTTCGGAGTAGATT
CATGGCACGGTCTTTTCTCTTGATTTTAGCAGCTTCAGACAGAAATTGACAAGTAGATTT
TTTGTAAGCCTTCAATTTCAAGTTGTTTTTTACCATTCGGCACAGAGAACTTTGCGAAAT
TTTCAATTCTCGGGCCATCGCACGGACCGACCGCCCGGAGTTGTGACGGAAGCGTCCACG
AACTTTTTTTATCATCGCTGGTGTAGTGACTGTGGGGGGTCTTCCGCGTCCGGATCTATC
GGAAAAGTTGCCGAGCTCCTTGAACCGTGCAATGGTGGTAGAAACAAGTTTTTCAGACAC
TTTGAGCCGTCGAGCAATGCTCTTCGCCGCGACACCATTCCTATGAAAACGAACGATGGG
TTCACGCATGGGTGACGCTCTCAT
>F49D11.5
ATGAATATTCTCTTAGAAAAATTAGTAAAAATAGGCCTGAACAAGAACCTTTTAATTTGG
ATTAAGCAATTTCTAGCAAAAAGAACATTTAGAGTAAAAATAGGAAATACCCTCTCCAGT
GTAAAGCAGGCCATCTGCGGAGTGCCTCAGGGGGCAGTTCTCTCGCCTGTACTTTTCGAA
ATTTTCGTGAATGAAATATCATCAATACTACCTGAGAATGTGCAATGTCAGCAATTTGCG
GATGACACAAAATTATATGTTAAGACTCCAAAAAAGGAAAACGAGAATAAATTGCAACTG
TCAATTAACTTGGTTAGTGAGTGGTCTAAATTGTCAAAACTTGACCTGAACAACAGTAAA
ACGGTACACATGACACTAGGTACCAACAAAAAGGACTTTATGTACTCGATAAACGGGCAA
ACTATCAGAAAAGAAGATGTTGCTAGAGATTTAGGTTTTCTCATCGCTCCAAATCTAAAA
TTCACGGAGCACTGGAAAAAAGCAATAAATGCATCCAAATATCAACTTAGTCAAATATTT
AATATGTATAACAGTAGAAACCCAAGATTGATGACCTTGCTTTACAAGACTTTTGTTAAA
CCTCTTCTTGAGTATGGAACGGTAATTACTAGCCCAATTAGAAACTCTGAAACAAGAGCC
ATTGAGTCAGTTCAAAACGCATTTACTAGACGATTATACAGTAGAGCACAAGGCAAATAC
ATCTCGCCAACTGACCCGGAGTATAAATCTGCATCCGAACGCAATGAATTTTTTGGGCTC
ACAACACTACAAACGCGGCGCCAAATCTATGACAGAAAAACTATTATGAAGATGATTAAT
GGTAAACTAGATCTCAACGTACCTCAATTTTTACATATTCTGAAAACACACGAACTCGTT
CCAAAAAGAAAGTCTCATGGAGCAGATGTAAAACTAAAACTAGAAAGCATTTTATTGTAA
>F52C9.6
TCAGGAATTCGTGGTATTCCTGCGGATCACAGCAAGCCATTCTTTTCGGTCCTTGGCTAT
AGTGGACCAGGGGGTGATGACTTCTCCGTCTGCGTCTCGAGTGGTGATCTCCTTTCGCAG
CGAATCAGTCCATCGCATCGGCGTCCTTCCAACATACCTTTTCCAGTTCCAGGGGCGCCA
TTCTGTCATCAGCGTGGTCCATCTTCCGTCTTTTCTTCTCGCAACATGTCCAGCCCATCC
TAGCTTCCTCTTTTTCACGAAGTTGAGCGGATCTCTTACTTGAGACATCACTCGGATGTC
TTCTCGATGGAGATCTCGTTCTCGTTGTTGAGTGAGTGTGATTCCCACAAGCCGTCTTTC
TAGAGAGGCATGTGTGATTCTTACTCGTTCGGATAGAGCTTTGTTGAATGTCCAGGCTTC
TGAACCGTAGGTGAGAGCGGGAAGGACGATTGAATCAAATAGATTCACACGAATCTTCTT
GTCGGTGATGGAGTCGGTGGTGTTCTTGCTTCCATTGAACGCTGCCCATGCTGCTCGACG
TCTTCGGTGAATTTCCGGCATCAGGTTGTTGTGAGCGTTGATTTGACGGCCGAGGTAGAT
GTATTCGTCGACGTCATCGAGCTGGGTAGTGGAGGAGGGGCTACCGAAGTAGACTTTACT
GGGGTCTGCGAGTCGGTTTCGTAAGACTTTCGTCTTCCCAGTATTGATCTCGAGACCAAC
TTCAGAGCATTTTTGTACGAGTTCTTGGAGCATTTTGCTGGCAGTATTCGGATGATTGGC
GATGAGCACAATATCGTCAGCAAATCTAAGGTTGGTTAGATTTCTGCCATTTACTCGCAT
>F52D2.3
TCAATGGGTAATATATTCTCCATTAGTGTCTATGACTTCTTGCCAACGCAACGGAAGTTG
AGCAAATCCCTCCGCATAGAACTCCTGAGAGTCAGTAGGAGCCAAGTCCGGTGAATACGG
TGGGTGAGGCAAAACTTCGATTCCGAGTGTCTGGAGCTTTTGGCGGGTCTTCAAAGTTGT
ATGCCATCTTGCGTTGTCATAGAGCAGCAACAATTTTGATCCTCTAGGGTGATGCAATCG
ATGAGCACGGACCATCTTTTCCAATTGAATAGAGTATAGGCCAGCGTTGATTGTAACGAA
GTCAAATTGAGAGAAGCACTTTTTCTCGTGAAGTTTCCCTTTGAGGTCAGGTTTTTGTCG
CGGTTTCCTCGACCGGGACCCACTCTTTATTCCTGGTATGGCTAACATACAATACCCATT
TATCATTTCCAGTAATGATATCCTTAACCCAGTCCGTTGTTCGTTTCCTAGTGAGCAGCG
AAAAAGAGAGGTCACAAAACAACTTTTCTGAGAATCGGACAAATTGTGAGGAACGAGTTG
ACCGAACTTTGGCACCCTTCCGGATTCGTGGAGATGGTTGATGATGGTTGTGTGGGGACG
CTTGAGAGTCGCAGAGATTTCTCGTGACATTGATCTTGGATCATCTTCCAGGGCTCTCGA
AATATCCTCATCGATATCCAAACGCGGGCGACCGGATCTTGGTTTATCATCGAGATCGTA
GTTCTTTTTCTTGAACTTTTCAAACCAAAACTTCATGGTATTGTAGGAGACAGAGTTATC
GCCTAATACTGCACACATATTACGACGAGCTTCGTTGCAACTGTGGCCTTGGAGGAACTC
GTACAGAAAAACCCCTCGGAGGGTGTGACTTTCTGCGAGCAAATTCTCGGTCAT
>F53C3.9
ATGACTGGGACAATTTTTGTCATGAATATACTCGTCCAAAAGGTGTCCAACAGAATAAAA
GTGGAGGGCAAGAAAAATTCTTGTGTTGGACAAGGCTCTATTATCTTCAGGCAGTCTTTT
TCTGACTCCGATATTCCCAATCGCTGGAAACACGCCGTAATTATCCCAGTTCCCAAGAAA
GGAAACCCTTCCTCGGCCAGTAATTATAGACCGATCTCATTGACAGATCCATTCGCTCGG
ATTATGGAACGCATCATTTGTTCCCGTATCCGCTCTGAATTCTCTCATCTGCTCTCTCCC
CATCAGCATGGGTTCTTTAACCGCAGAAGCTGCCCTTCCTCTCTAGTTCGCTCCATCTCA
CTTTATCACTCGATCCTCAAAAATGAAAAATCTCTCGACATTCTCTTCTTTGACTTTGCG
AAAGCATTTGATAAAGTATCTCACCCAATCCTCCTAAAAAAACTGGCCCTCTTTGGATTA
GACAAACTTACATGCTCTTGGTTCAAGGAATTCCTGCACCACAGAACGTTTTCAGTAAAA
ATCAATAAATTCGTCTCAAGTAATTTTTACCCCATTTCCTCAGGTGTCCCCCAGGGCTCC
GTATCTGGCCCCCTTCTCTTTATACTATTTATTAATGACTTGTTGATTGACCTCGAACCG
AATATCCATGTCTCATGCTTTGCGGACGATATTAAAATTTTTCATCATAATCCCTCTACG
ATCCAAAATTCTATTGACACTATAGTCAAATGGTCAAAGAAAAACAAACTTCCTCTTGCT
CCTGCCAAATCTTCGGTCCTCTCTCTGGGATCCCGTAACACCAACCACACGTATAGAGTT
GATAATGTCCCCATTCTTCCATCCTCCACAGTCCGCGATTTAGGTCTTATCACTGATTGC
AAATTAAACTTTGAACCTCATATCATAAAAATTAGCTGCCTAGCCATGCTAAGGGCTAAG
CAAATTCTCAAAGCGTTCTCTTCTAATTCCCACAAGTTTTATAGCCACTTATTTAAAACC
TACGTTGCCCCCATCATTAACTATTGCTCTGAGATCTACTCCCCTTCCCCAAACTCCTCA
CTCTCTGCCATACTTGAAAAACCACTAAGGACCTTCACCAAACGTGTCCTGCAAAGATGC
AATGTTAAATTCACTTCTTACGAAAACAGACTGTGCATCATGGATCTTTACTCCACCAGA
CACACTAGAATTAAAGCTCAAATGAAGCTATTATATAGACTTCTTACCGGTTCTTCACAT
TTCTCTAAATTAACTCAGTTTGTAAAGTTCTCTAATTCCAATAGGAGGCCCATGATTCTG
GTTAGGAAAGACACATGCACCTCTCATTTCTTTGCCAAATCCATTCCTATTTGGAACAAT
CTTGTCAAAAATATTCCGGTATTTCTCTCCCCTTATCAGTTTTCCAACTTTCTCGATCTC
AATATTCCCCGGTATTAA
>F54D7.1
ATGGATAGAAATGATCCTCAATTCAAATCTATTTCAGACAAATGTCGTGAAGCAGTCCAG
AAAGACCATGAAGCTTTTGCCAGTACTCGCCTTCTATCTTCTGCGAACCAGAAAAAGAGT
TTGAAAAGAGTTGCTAGGGACATCAACGAATATAAGTCAGTTATCCCATGCCTCAAATCA
ACCTCTACTGGTGAAAGAATCACTTCCAGGGTGAAAATGGAGCAGGAGATTGAGAAGTTC
TACACGGAGCTCTTCAAAAGCGCTGTGAGCAACTCTCAAACATCTTCAATACCCACCACG
GCAACTCCACCGCCGTTCCTCCCGGAAGAAATTCGTTATGCTCTCCGTTCCTTCCCGAAT
GGTAAAGCTGCAGGCCAAGACAAAATCAGTGCAGATTTCTTGAAGTCTTGCCACGATGAC
GTCACTGACCTGATAACGGATCGATTCAACAGGTACCTCCACAGCAGAAATGTACCGAAA
CCCTGGAAAACCTCCAAAACCACTCTCATCTTCAAGAAAGGTGACCGTGAGAATTTGGAA
AACTATAGGCCCATCTGCCTACTACCCGTACTCTACAAAGTATTCACTAAGTGTCTGCTG
AATAGAATGCGAAGATCCCTTGATGAGGCTCAACCTGTCGAGCAGGCCAGATTCCGACGA
TCTTTCTCTACGATCGATCACATCCACTCGCTCCAAAGACTTCTTGAAGTCGGCAGGGAA
TACCAGATCCCACTGACACTTGTCTTCATAGATTTCAAGAAGGCATTTGACAGTGTTGAA
CACCAGGCAATCTGGAAAAGTCTCAACGAGCAAGGTGCAGATGGAGCCTATATTGATCTA
CTGAAAGAGTGTTATAAAAATTGTACCACAAATTTTACCCCATTCCACAGGCCAGTCACA
GTACCAGTGACCAAAGGAGTTCGACAAGGAGATCCCATCTCTCCGAATCTCTTCTCCGCT
TGCCTCGAACACGTCTTCCGAAAGCTTTCCTGGATTGAATTGAAAGGAGAAGCTGAGGAT
TACGATACGATCCCTGGAATGAGAGTGAATGGCAGAAATCTAACGAACCTTAGATTTGCT
GACGATATTGTGCTCATCGCCAATCATCCGAATACTGCCAGCAAAATGCTCCAAGAACTC
GTACAAAAATGCTCTGAAGTAGGTCTCGAGATCAATACTCGGAAGACGAAAGTCTTGCGA
AACCGATTCGCTGACCCCAGTAAAGTCTACTTCGGTAGCCCTTCCCCCACCACCCAGCTC
GACGACGTCGACGAGTACATCTACCTCGGTCGTCAAATCAACGCCCAAAACAACTTGATG
CCGGAAATCCACCGAAGACGTAGAGCAGCCTGGGCTGCATTCAATGGAATCAAGAACACC
ACCGACTCCATCACCGACAAGAAGATTCGTGCGAATCTGTTCGACTCAATTGTCCTTCCA
GCGCTCACCTACGGTTCAGAAGCCTGGACATTCACCAAAGCTCTATCCGAACGAGTACGA
ATCACACATGCCTCCCTAGAAAGACGGCTTGTGGGAATCACACTCACTCAACAACGAGAG
CGAGATCTCCATCGAGAAGACATTCGTACGATGTCTCTAGTCAGGGATCCGCTCAATTTC
GTAAAAAAGAGGAAGCTAGGATGGGCTGGACACGTTGCGAGAAGGAAAGACGGAAGATGG
ACCACGTTGATGACAGAATGGCGCCCATATGGATGGAAAAGGCCTGTTGGAAGGCCGCCG
ATGCGATGGACTGATGCGCTGCGAAAAGAGATCACCACTCGTGACGCAGACGGAGAAGTC
ATCACCCCCTGGTCCACTATAGCCAAGGACCGAAAAGCATGGCTTGCTGTGATCCGCAGG
AATACCACGAATTCCTGA
>F54D8.5
TCAGGGAGATGAATAATGGGTAAAAGTATTAAACATGCATAGGACATGAGGTGCCAAAAT
AAGATTCATTGCGCTAATTTTTATAGAACTTAATACTCTATTTGTGAAAAAGTGCCTTCG
TAGTTTGGTTTTGCATTTCCCCCAGATGAACTTGGTTTTGGTACGAGTTTTACTATTTTT
ATCTATTTTGAAAAATTGGTCAGTGTCAATATCAACTTTGTTCACTAGCATTTTCGACAA
GAAAACTTTATCAATAGCTTTACGCCGAGCCTCTAAAGTTGATAAGTTAAATAGTTCATT
ACGTTGAATAGCGCTCTTATAGTCGGGGTCATCTGTTCTGATGTATTTTCCCTTTTGCCT
GCTGTATAGTTTCCTAGTGAACGAGTTTTGTACGGATTCAATTGCTTTAATATCTTGTTT
TTTCAACGGACTACTTACTTCGGTACCATATTCAAGTATGGGTCTCACAAAGGTTTTGTA
AAGTAATGTATGGAGCCTTGTGTTCTTACTACAATAGTTCGAAAATATTTGATGGATCAT
AAACTTAGATTTCAT
>F54D8.9
ATGTTCCGAAACTCGGCCTTCACCCGAAAAAAAGATAAGAAAGTATATTTCCAACATAAT
AACGCTCAACCACATGTTACAAAACATGTGAAGGAGGAACTGGCAAAATGTGGATGGCCG
ATTCTCACTCAACCACCGTATTCTCCTGACATTTCTCCAAGTGATTGTTGGCTTCTCTCC
AATCTGACTTGTGCCCTCCGAGGTAGATCCTTCACAACACGAAAAAATCTCCAAACTGAT
ATCGAGCTATACTTTGAATCCCTGTCAGTTGGATTCTACAGGCAGGGAATCCACAAGTTT
ACTGAATGTTGGCAGGACATTGTTGAACATGATGGAGCATATAACTGA
>F54H12.3
TTACATGGCAATTGATGATCCAGTAGATGCACCAGTACTTGTATCATCACTCTTCTTACT
CTTCTTTAATTTCTTGTCCTTCTTTCCCTTCTTAGCTTTCACTTTTCGAACCTTTGGAAT
ATGCTTTGCACGAGCTTTGACAAGATATCTAACCAAACAAACATGAAGAATCAAGCAGAA
AATTCCAAAGATCACTCCAAAAATGGCTCCAGCCAACATTGGTTGTGGAATCGATTTTCC
ATTAATGATTGATTCTTCAGAAGGCGCGTGTGCGGTTGGGGTGGTAGTTGAATTCGACAT
ATAAACTTCTGTAGTCCATCCTTGTTCGTAGCCCTTGTCAAATTGTCCTCGTTTTGCAGC
GATTCTGACGTGATCTCCTACTCTGAATTTGATTTTAACGCTGTCCACAGGCATCGGAGT
TGAAAAATCTCCCCGCTCAACGTCTACTGGTTTTTTACCAATTCCACGATTAACACTATT
GTTGATACCATTCACAACTTGTTGCAAAACGTCCACATAACGTCGGTTGTACTTTTGAGT
CATGTACTTTGCCAATCGAGTTTTCAGAGTCCTGTTTGCCCTCTCCACAATTGCACACTT
TATTTCGCTTTTGGGTGAAAATAGATTCACAAAATTCTTGGCCAACAACTCTTTGACATG
CGAGTTGTAAAATTCCTTTCCATCATCACTGTAAATTGTCATTGGTGTGACACCAATTTC
TTTAAAAACGTCTTGTAGAGCTTCAGCCACTTCTTGTCCTTTTTTAGACTTTAACGTTTT
TACAAAAAGCCGTCGAGAGTAAATATCTATACAGACTAGTAGAAAGGTTACTCCATCGTT
GTCCTTCTTGTACCGGGACAT
>F55A4.6
TCAAATCAAAGAGAAATACAATATAAAATGATCTTGAGATAAAAAGATAAAGTGACCAAA
TCTTGACCGGCAACAGTCAAAGGTCAAGTGGATGGGATAAGTCACGGGGATGGAATTAAT
ACGCGCAGCAAAAGCCGATGGACTCATTATTTCAGGCAACAGTCTAGCTACGTGGTTCCA
TAATGACAAGTTAGCATGTAGAAACCCGTTATTTGGTATACCAGTTGAATACAACATATA
TGGAAATCTTTTGGAACGAGAACATTTAACATAGAGAAATAATGATGGAAAATGATATGA
CTTTGTGACAATGTTATAGAATGTTTTAAGAATCATAAGGAGTCTTCTGTGGAGGGTGCT
TTTCAATTCAAATTGGGAAAGCCTATCATAATAGGATGAGAATTTCAGATTACATCTTTG
AAACACTTTACGTGAAAAGAAGCGAAGTGAGGACTCTAGTTTATCTGAAAGGGCAATAGT
GGACGGGTGAAAAATCTCGCAACCATATTCCAGGATTGATGGTCCAGCTACAGTTCCTTG
GGGCACTCCTGAAGTGACATTTAGGGTGTCTTGAGAAATCAGGTTTCCTACTTTGACTCT
TGAAGTCCTTTGATTGAGGAAGGATCTGAACCATGAGCACGTTTTCGAGTCAAGGCCATA
GTTTTGAAGTTTAAGGACGAGCAAGTTGTGTGGAACTGTGTCGAGTGCTTTCTTGAAGTC
CAGATAAATCACATCGACATACTTGTTTCTGGTGCTCAGGATTCTGTGGATCAGTGAGGT
GGATTCCAGAAGTGCTAGGGTGCAAGATCTGGAGTTTTGAAACCCGTATTGTTGACTGGA
AATCTTTGAGTGGAACTCTCTTTTTAAGGAAGTGATAACAACTTTTTCAAAAAGTCGGGA
AATCGAATGCGTGAGAGAGATTGGGCGGAAGTTGTTACAGTCGGTGAAGGAGCCTTTTTT
ATGAACGGGGATCACAATTGACGATTTGAATGCCGAAGGAAACTTTCCACAGTTGAATGA
ATCGGAGAATATTAATGAGAAGGGAACTGATATGGAATGGCAGCACTTCTTGAGCATAAA
GAAATTGATGGCGTCTGTTGAGAATCCAATTTTTGGAGCCAGTTTAGTAATGATCCCTGC
AATTCTTATTGGCGAGAAATCGATTGAGTATTTGTGCGGTCGACGAGCTGGCAATGCGGG
GAAGGGATCACACTCGGGAGTGAATAATCTTGCGAATGTACGGATGAAATCATTGCACAT
CTGGGTTGGGTCCGTAATTATTACATCTTCTTTTGTAAGACAGGTCAATGGGGGAGAATA
GGAAATTCTCTTCTTGATGAACTGGAATAGTGAACGCGGGCTTTTGGAGTTTACAACATT
ATAATCCTGTTTGGCGAGTTTTCTCTTGATGCATGTCAATTCACGTTTCACTCGCTGCTT
GAAGTTGACGGCAGTCACGAGTGGGAAGTTTCGTTTTACGGTTTTACGAATACGTGACTT
ATCACTTGTGGTTTTATGAAACCGTACAGGCGAGGTAGGCGTGTAGAACCTGATCAGTTC
ATTAAAAAGCTTCAAGAAGTGATTGATCGTGGTATCGGTGCTTGAGAAATACGAGAGTTG
ACGTTCCCAATTGAATGAGCTCAAATGTGCATTCAGTTCCCGGAAGTTGCATTTTCGAAA
TAGAATGCGAGGCTCGGTTGAATCGCCAATCTTTTTGTTGGTTCGTCTCGTATGCAT
>F56A4.8
TTATCTCTGAAAAATTTTAGCGCGGAATCCAAATATTTGAGGAAGATTTTCTTCAGTCAA
TTCAAATGTTCTGAAAAAAACTTTAAGCGGAAAAATACATTTTTCTTTAATTTTTTTTTT
TCGTAATTTCAATTTTTCCAAAAAAAAAAAACTTTGCGACAAGAAATTCAAATTTTTGAG
AAAGATTTTGGCGGGAACATTAGTGTCCACCACTTGTTGCCATTTACTAGGTAACATCAT
GATGCCACGGGAGAAGAAATCCGGCGAACGCGATGAGAAGAAAGTGGAGAGTTCAGTTTT
GAGATGCTCTTCGTCGTCGAATTGCTTGTCGCGCATGTAGTCACTGAGAGACAAGAACAA
ATGGTAGTCGGTTGGTGCAAGATCTGGAGAATATGGTGGATGCGGTAAAACAGTCCAACC
AAGATCTTGCAGCTTTTGGAAAGTCTTCTTGGCGACATGAGGCCTAGCATTATCGTGAAG
AAAATATAGTTTTTCATATTTTCCGTTGGTCTTTTCTGCAACTCGGTCCAATTGGGCACA
ATAGTAATCAGCAGTGATAGTTTTATTAGTTGGCAACAATTCCCAGTGCACGGGTCCTTG
AACACCCCACCAGACACAGATCATAATCTTTTTTGGGTGAAGATCAGGCTTTGGCGTCGG
TATTCCTTTCTCACCGATCGGAAGCCATTGACGTTTTCTGGAATGGTTAACATAGAGCAC
CCACTTCTCATCTCCAGTAACCAGATTGTTCAGCCAATCGAACTTTCGACGAAAAGTTAG
AAGTTGAGTACAAACGTTGACCCGAGTGAGCTTCTGTGATGCCGAAAGTTCATGAGGCAC
CCAAGTTCCAAGTTTTGAAGTAAAACCAAGGCGACCCAAGTGACGTGCAATTGTGCTATG
ACAACACTCAAGCTTCTCTTCCATTTCACGAAGACTAAGACGAGGCTCTTCCTCCACCAG
CTTCACTAGGTCTTCTTCATTTAACTCTACCGGTCGCCCAGAACGTTCTATTTCTTCGAG
ACTGAAGTCGCCGTTCTTGAACTTTTGAAACCAACTCTTTGCTGTATTATAAGAGAGTGC
TCCCTCACCCATCGCACCGCATATGTTTCGTTCCGCTTCCATTGCTGAATGACCAAGACG
AAATTCATAAAGAAGAAGCAATCTAACGTCTCGACGTTCAAGTTTGATGATTGTCAT
>F56A6.3
TCAATAGTTAATCGGGTTTCCTTGTGTGCGGATGATCTCAAACAGTCTGTCCTCCATTGA
TCTGACCAAACTTTTCAGCTGGTTGTCCGGAATAGACTTCCAAGCGTCGAGAATTCCTTG
CTTCAACGATGCAACTGTTGGGTAAGTCTTGTTCTGAGCATACACGATACGGACAAGAAT
CCCCCACAAATTTTCGATTGGATTGAGATCAGGACTTCGAGCTGGCCAATCAAGAAGGTT
GATCTTCTTGAGCTTGAAATAGTCGCGGGTTGAGTTGCTCACATGGATTGTCGCATTATC
CTGCTGAAATCTAAAGTCTTTTCTGGAGTAGTGACGAAGATATTTGGAGAGCTCCAGTTC
CAAGACGTTCTGATAGTCAGTGCTGTTCATCTTGCTACTGACGAACTGTATCTCAAGCTT
CTTCTTCTCCGTGAACGCTCCCCAAACCATCACCGTTCCTCCTCCAAAATTACGTCTCGA
AAAAACCATTGGTTCCTTGCGCAAATCGCGCCAATAGTAGCGGCAACCGTCAGGCCCATC
GAGATTGAATTTCTTTTCATCGGAGAAGACAACTTTACTCCAATTCGTTCCCATATTGTT
CTTAGCAAATTCCAATCGCTTGAGTTTATGGTCTGCAGAGAGTAACGGAGCAGGGCGAAG
TTTCTGACGAACGATTACACCAGATCGTTTGATGACATTGAGGATGGTCCTTTTTGAAGC
AGACAATTGAAGCTCATTGCGAATATCTCTTGCCGTCTTACAGGAGTTGGAGGCAGCACG
AATCACATTTCGTTCGTCACGCACGGAGAGAGCTTTGCGACGAGGAGCTCTTTTAGATGT
ACCGTAGCTCACCGGATCCTTCAGATACTCGCGAATACAGTGTCGAGAACGGGAAATTTT
CCTACTCATTTCATGCAGGGACACATTGAGCAATTTCATAACATCCAGCTGAGCGCGTTC
AGTGTCCGAAAGGGCAGATCCTCGAGGCAT
>F56C9.2
ATGGTTCTCAATGTCTATGCTCCAGTTTGCAAAAGTCGGTCCGAAAACGACGCAAAGCGC
TTCTTCGAGAGACTCCGGGCTGAATACTTCCAACTCAGGAAATCTTTCAAAGGACCAATC
GTTCTCGGAGGAGACTTCAACGCCGCCACCTCATGCTCTACCAACGATGAACTGGCTCCC
TGGATCTGCGGGAACGTCTTCGGAAATTCCAACAACCACGGAGACTTCTTCTTCAATTTC
CTTGCATCCACTCGTCTCTTCCAGCTGAACTCAAGATTCCCTAAAAGACTCGCGAAAAGG
TGGACATTTGCAGGAAAGAAGGCTGTTGGGAGGACGGAAATCGACTTCTTCATCTCATCC
AGGATCGATCTCGTGAAGGATGTCAGCACATTCTCCAATCTCCACAATCTCAGTGATCAC
CGTCTTATCCGTTCGAGATGGGCTATTTCAGTAAAATCCGAACGCGACCACGCCTTCAAG
TCAAGGAGACTGCCATCCACTGGTAAGGAGAGAGACTGTACTCTCTACGAAGACGCCATC
AAAGATCTGAGTAATCACGCAACCTTCGGTTCGTACGACTCCTTCGTCAAGACTCTCCGA
CAAGGATTGGTTCCGCTTCCCGCCCATAAACCGCAAAAATTCAGCCAAAGGACTAACATG
ATTCTGCAAGAAAGGAGATCAGTCCTTGAATCCTCCGCTCCAGATACTGCCAAGCTCCGC
ACTATACGAGGCTCCCACGAGCTCTCCACGTCAACCACAAATCCTAATCCTCCGAGTCTT
GATCCCATCCCAGCCATTCTCAAGAGCGAAGTACGTCTGGAGATCAGAAAACTCAAGACC
AAATCTGCTCCAGGTCTCGATAATGTGGATGCGGCGATGCTCAAAAATGGAGGCGACACT
GTAGTGGACTCAGTAACTGCTCTGTTCAACAACATCCTCCAACACAACAAGGTCCCTGAT
CTTTGGAAAATATCGGATGTCAAGCTGATCCCGAAAAAGGCTAAAGCCACTAAGATCAAA
GACTTCCGACCAATCTCGCTCCTCCCAATCCTGAGCAAAATGTTCTCGAGCATTCTGACC
AGAAGGCTGACACCAACCTTGGAGAGCTACCTGGACGAAAGTCAAAACGGCTTTAGGAAA
GGGAGATGCTGTGCTGACAACATTCAAAGCCTCACCATGCTCATCGAAAAGTGCAACGAA
TTCCAGCTCCCACTCCTTCTTCTTTTCATCGACTACCAGACGGCTTTCGACAAAATCGGA
CACTCGGCTGTGGTTTCCAGCCTCGAGAAAGCAGGAGCCGATCCCGCCATGCGCAAGATG
ATTCAGGAAATGATGGATGGAGGACAAGCCGAGATCACAGTGCACGATAAGAAGCTCAAA
GTCAACCTCTGCACCGGGGTTCGTCAAGGAGACTCAGCTTCCCCAGCTCTTTTCAGTGCT
GCTCTCCAAGCTATTCTGACGGATTGCGACAACGAGTTCGCGGGAGTTGGCATCAATGTG
GAAGGTAGACACATAAGAAGACTGGAATTTGCGGATGATGTAGTCCTGATATGCTCCACA
CCGGGAGAAGTTCAAGAACGACTGGAAATTTTGGACCGAATAAGCTCAAATTACGGACTC
AAGATCAATCAGTCAAAGACTGTTCTTCTGAAGAACAAGTTTTGCCGGAGCCAAGACGTC
CTTTTCAACGGATCCCCCATCATTCCCGTGCCAGGTTGTCGCTATCTGGGGCGCTGGATC
GACATATCTGGCTCAATTGACGAAGAAATCTCGAGGCGAATAAGAGCTGGTTGGGGTGCT
CTGGTTGGAATCAAAGAAGTCTTGAGAATCATGCCAAACAAGGAAAGAATAATCCTCTTC
AAGCAAAATGTGCTACCAGCTCTCCTGTATGCTAGTGAAACTTGGACTTGTAATGCTGGA
TCCACGCTGAGACTCAAAAGAACTGTCTCCGGTCTCATCGACGCTGCAGAAATTCGAGGC
TGGAACTTCAACTTGGATCGTTACCTCCTTGCAAAACAATCAAGATTTACAGGACACATT
CTACGGAGAGATCCAAACCGATGGACAAAAATCTGCACGGAATGGGACCCGAGCCACAAC
AAAAATTGGAAACGGGCCGTTGGAGGACAGAAGAAAAGATGGGCAAAGGACATCGACGAA
GAATACGCAAAATTCCACCATAATTCCGCCATGTCGGGACAAGTCGTCGTTGGGAGAAGA
AGACTAGGAATGCTCACACCGAAGGTCCCATGGCTGTCCATCGCACGCACCGACCGTGAA
AAATGGAAAGAGTTTGTCCGCAGTTGCCTCGCAACTTGA
>F56D5.7
CTATTCACACAAGTATTCACCATTAGTGTCCACCACTTGTTGCCATTTACTAGGTAACAT
CATGATGCCACGGGAGAAGAAATCCGGCGAACGCGATGAGAAGAAAGTGGAGAGTTCAGT
TTTGAGATACTCTTCGTCGTCGAATTGCTTGTCGCGCATGTAGTCACTGAGAGACAAGAA
CAAATGGTAGTCGGTTGGTGCAAGATCTGGAGAATATGGTGGATGCGGTAAAACAGTCCA
ACCAAGATCTTGCAGCTTTTGGAAAGTCTTCTTGGCGACATGAGGCCTAGCATTATCGTG
AAGAAAATATAGTTTTTCATATTTTCCGTTGGTCTTTTCTGCAACTCGGTCCAATTGGGC
ACAATAGTAATCAGCAGTGATAGTTTTATTAGTTGGCAACAATTCCCAGTGCACGGGTCC
TTGAACACCCCACCAGACACAGATCATAATCTTTTTTGGGTGAAGATCAGGCTTTGGCGT
CGGTATTCCTTTCTCACCGATCGGAAGCCATTGACGTTTTCTGGAATGGTTAACATAGAG
CACCCACTTCTCATCTCCAGTAACCAGATTGTTCAGCCAATCGAACTTTCGACGAAAAGT
TAGAAGTTGAGTACAAACGTTGACCCGAGTGAGCTTCTGTGATGCCGAAAGTTCATGAGG
CACCCAAATTCCAAGTTTTGAAGTAAAACCAAGGCGACCCAAGTGACGTGCAATTGTGCT
ATGACAACACTCAAGCTTCTCTTCCATTTCACGAAGACTAAGACGAGGCTCTTCCTCCAC
CAGCTTCACTAGGTCTTCTTCATTTAACTCTACCGGTCGCCCAGAACGTTCTATTTCTTC
GAGACTGAAGTCGCCGTTCTTGAACTTTTGAAACCAACTCTTTGCTGTATTATAAGAGAG
TGCTCCCTCACCCATCGCACCGCATATGTTTCGTTCCGCTTCCATTGCTGAATGACCAAG
ACGAAATTCATAAAGAAGAAGCAATCTAACGTCTCGACGTTCAAGTTTGATGATTGTCAT
>F56F4.7
TTACATGATTGTAGAACCGGCAGTGGTTCCACCAGCAGTTGTTCCAGAAGTTGATCCAGA
GCCAGTTGAGCCGGATCCTTTCTTTCCCTTTTTCCCCTTCTTTCCTTTCTTTCCATTCTT
TCCCTTTTTGTCTTTCTTGACCTTGACTTTCCGAGCACGTGGCATGTGCTTGAGTCTTTG
ATTGACAAGATATTTGGTGATACAGATATGAAGAATCATCATGATAATTGCAAAAATGAG
CCCGAACAT
>F57G4.2
TTATGCATCTATCGTGAAGACTCCGAGAAGACCTGTTTTCCACTTTCCATCTCGCTGAAC
TCCGAATACAAAAGGCTTCGCCTTGTCCGCCTTTGGTCTTTTGAACTTTTGAATCATCAA
CGAATAGATGTGCAGATCACATCGTATAACTCTCACGTCCAACGCTTTGCTGTATTCAGT
TAAACTGAATTCGCCATCCATTAGAAGACATGGGATGATTTTCCCACTTGGAACTCCTCC
TGCCTTTCTAAATTCTTCAACAATAAAAGAGGCGAATCCCTGGTGGACTTCAGTAGCCCG
AGAAGTGTGAATCATATAACACAACGGTAAGACTCTATTCTTCCTTGATCTCGTTGTCAT
AAATGTGTTTGTTTCTCCGAGAAGTGTCGTCACGTAGGCATCCCCGAGGTTGTACGTGGT
GTCCACGTGCAATCTCGAAGGGAAAAAAACTCCATCGTCCGTTTTTGCAAGTAATTCTTC
GATTGCTACCTTTCGTGCTTGTGGAGCCATTTGGCAAATATCTTCGATTTCATCACGCCA
CTCGGTAACGCGAGATTCTTCAGGGCAACTTTTCAAGAAAATCTTGATCGCTTCAGGGAA
AGATTTATAGAAAGTAACGTCGAGTACTCCTCCATCAGCGACGGTGTAGCTCAGCCTGTC
TCCGTGTGTGCGCTTTGCGTCTTCGATCATATCCTGTGTCGTGATTGCCTTAGGCCCTGT
TTTACACATGACGACGTCGCCGTTCGCATTGTGATGAAGGTTATGCAACTGCTTTGATGA
GACTTCGATACCTAAATCCTTTGCTGCTACTTTAGCTCCACGGATAGTGCGGTGTGGCAT
GACTGTAGTGAGAAGAGTTTTCCGGTCTTCAGCTAACAATCGTCTTTTCCGGTTTGGATC
AGATGGACGTTTGTATCGTCCTTCCATCACAGAGTAATAGATATAAACGTGTTCCTTGTG
TGGGAGAACGTGTCTGGTGAAAAACGGATTCTCAAAGTCCGTGCATCTCCTACTCTTGAT
GATTTCACCAAAGATTTTGGCGTTCTCATAACGCGGTGCGTGTTTAGTAGTTTCTTGGGT
GGCGCTCTTAAACCAGATATGACCGTCGAATGGCGAAGCATCATTCCCTTTCAATGAAAC
GCGGACTGTCAGCCTGCTCTGATGCTCAAGTTTCTGGAGAATGTCGGGTGTGATTTCATC
CGCAGCGACGTAGCTCTTTCGGTTGATGATCTTTTCCCAGTCATTGCTGCAGAGCCATTT
TGGCGGATCCAT
>F57G4.3
TTAAAATTGAATGTCAAAGAAATGGGGAGATGGCGTTGTGAAATACCGGTATAATGCTAA
AGGCTTTTTGAACCGTCTCGAAAAAAACACTTTCGTCTTGTAGAAGACTGTCAAAACATC
ATTTGGAGCATCATCGTTGAGGAGCCGAATTTTCAATATGCGGTTTTTCAACACAGTTCC
GGTATCAGGTCTGACAGAATAATTGTTCTCAGTTCCCAGTGTGGCCCGGAAGGTGAGGCT
CTCAGTCGTATTGGTGTACAGTTCGATATCCCACAGATCAATGATTTCGTCAAAACGCAA
TAGTCTATGGCTCGGAGACATTTCGAAATCATCGTTTGGTTGAGTTGGCGACGGGTCGAA
AATTGTTGAACTGGTACGATTTCTAGCCGACCTTCGACTGTCGTTGAGCTGGCTCTCGTT
GGCCTTGTCAGCGTCGAGTTGAATCTCTTCGGCATGGTTGTCCTTGAGCTCCCTTTCCAC
AAGTTGCCTCTCTTCGAGGCGCGTTGACGAAAAAATAGGCGTGAATGTGCTTTGAGGCGA
GAACAGCAAAGTGGTTTCATTGTCAAAATTCACTTCGTTTTCGCTCTCGGTGAGTGTAGT
TCTTGAGTCAGCGGAATCGTCTTGGCCGTTTGATTTCGGGTCATCCTTGTATACTGTCAA
CGTGGAAACTTCAACTATTTTTCTTTTCCGGTTGTTGGCGGAATTCTTCTTTCCAATTCT
GTCGGACAGCTTCATTCCACTTTTTGGGTCGATTCTGGGTCCTTGTGATTGAAGAGCTTC
CTCTTTCTTCTGCTTTTTGATAAAAGTAAGCATTTTATGCGATTGAATCATTCTATCCGT
GTCAGAAAGATCCTTCAGACAGCGGAAATTAAAATTGTTTATGTTCTTGGAGACTTGAAG
ACTACACTTACACAT
>F57G4.5
ATGGCCGGCGGATATGAAAATTATTCCAAAAGTCAGGAAAGCTCCGGAAATTTGAGTAGA
AAACGACCACACGAGGAAACCGGGAATTTTCTTCCTGAAACGGAATATTCTACGATTCCA
TTGTCGTCTCACATCAATGATGCGATCACAAGTTCTTCGGATTCCGACGAAGATTATGTG
AGCAGAAGAATTCGCAAAGCTCGTCAAAAATCTCATTATTTTAACTCCAATCAATATTCT
GCGGAGAATCTGAGCAGTTCAGCTAGGAAGTCTGCAAAACTTCCGAATTCTCGTTCAATG
CAAGATTATATGTGCCGTGCGGATTCCGAATCCATATCGACATCCAGCTCTTCAGCTCTT
CAAACAAACAAATTTCCGGAAGATTCTTCACATCGAAAAGATTATTCACTTCCAAAAAAT
CTATATAATCAAGATGATTCTCTACTGCACGATTTTGAATACCCGGAAAGGCATAAGAAG
GTTACTTCAACCCGCCGAATTGATTCTGAAAATTCCCGACAAGGCTCTCCGATTATTTTT
GAAGAAGATATCCAGGAGTGCCCTTTAACGAAACGAACTCCGAAGATTCATTTGTCTAAA
GGAGACAGCTACAAAAAAATATCGGGACCGCAGGTTGAGCACATTATTCGTAAGATCAAG
GCGCAGCCGTTAGTTTGGAATCGAAATTTTACATGTGAACTTCCAGGAGAAGAAACAGGA
CGAATTTGGTGGAAAATAGAAAAAGAAATTAAATTTATACGTACATCAAGAGATGTCTAG
>F57G4.6
ATGTGTTCTCTGTTTGATGACAATCAAATATTCGAAGAAATCCCAACAAATTGTGAGAAG
AAAAAAATTCGACACGGTGATACTTATTCAAAGCTTAAAAATGCGGAAATTTTACTGTTT
CTCCAAGAAGTCGAGCAGTATCCATGTTTGTACGATCTCACTGACAAACATTATAAGGAT
CGAGAAAAGCACGATTTTTGGATCAAAATTGAAAAGGATCTAGGATTTTTGGCAGAAGAT
AGAGGATCTAATGCAATCAAAATTTGGAATTCATTAAAATCGGAATATTTGAGAGCTCGC
AAAAAAAAGTGTCCCAGTGGAAGTGGTCTCGACGATATAGAGAACAGCTTCGATTTCTAT
CAGGATATGAGTTTTTTTGAAGCATCTTTATCAAAAAGATTCTCAACACCGATTTCTTCG
TCTTCACTTGATACAACTACACGTCTTGCGAATTACGAATCGAACAATGTTCTCACTCCA
AAAAGAAATTATAAGAAAGTGAAGGAAGAGTCCACCTATGAAAAATATAAGAAGGATACG
GCTGAGTGCGATGAAATTATGCTGACCTGTGTCTCATTGTTAAAAGAACTGAAAGAAGGC
GAGAAACGAAGCGAAGTGAAGAAAAAATACGAGGACGTCGTCGGATATGTCGTAGAAACA
TTGGAAGTTATTGATTCAAATTTAATTCCACTTCTTAAACATGACATTTTGAAAATATGT
ACCAAGTATCATCAAATTTTCGAAAAGGAGTATTGTTTATTAAAATAA
>F58A4.13
TTAATACCGGGGAATATTGAGATCGAGAAAGTTAGAAAACTGATAGGGGGAGAGAAATAC
CGGTATATTTTTGACAAGATTGTTCCAAATAGGAATGGATTTGGCAAAGAAATGAGAGGT
GCATGTGTCTTTCCTAACCAGAATCATGGGTCTCCTATTGGAATTAGAGAACTTGACAAA
CTGAGTTAATTTAGAGAAATGAGTAGAACCGGTAAGAAGTCTATATAATAGTTTCATTTG
AGCTTTAATTCTAGTGTGTCTGGTGGAGAATAGTTCCATGATGCACAGTCTGTTTTCGTA
AGAGGTGAATTTAACGTTGCACCTTTGCAGGACGCGTTTGGTGAAGGTCCTAAGCGGTTT
TTCAAGTATGGCAGAGAGTGAGGAGTTGGGGGAAGGGGAGTAGATCTCAGAGCAATAGTT
TATGATGGGGGCAACGTATGTTTTAAATATGTGGCTATAAAACTTGTGGGAGTTAGAGGA
GAACGCTTTGAGAATTTTCTTAGCCCTTAGCATGGCTAGGCAGCTAATTTTTATAATATG
AGGTTCAAAGTTTAATTTTAAATCTGTGATAAGACCTAAATCGCGGACTGTGGAGGATGG
AAGAATGGGGACATTATCCACTCTATACGTGTGGTTGGAGTTACGGGATCCAAGAGAGAG
GACAGAAGATTTGGCAGGGGCAAGAGGAAGTTTGTTTTTCTTTGACCATTTGACTATAGT
GTCAATCGAATTTTGGAGCGTAGAGGGATTATGATGGAAAATTTTTATATCGTCCGCAAA
GCATGAGACGTGGATATTAGGTTCGAGGTCGATCAACAAGTCATTTATAAATAGTATAAA
GAGAAGGGGGCCAGACACGGAGCCCTGGGGGACGCCTGAGGAAATGGGGTAAGCATTACT
TGAGACAAATTTATTGATTTTAACTGAAAACGTTCTGAGGTGCAGGAATTCCTTGAACCA
AGAGCATGTAAGTTTGTCTAGTCCAAACAGGGCAAGTTTTTTTAGGAGGATTGGGTGAGA
TACTTTATCAAATGCTTTCGCAAAGTCAAAAAAGAGAATGTCGAGAGATTTTTCATTTTT
GAGGATCGAGTGATAAAGTGAGATGGAGCGCACTAGAGAGGAGGGGCAACTTCTGAAGTT
GAGGAACCCATGCTGATGGGGAGAGAGCAGATGAGAGTATTCAGAGCGGATACGAGAACA
AATGATGCGTTCCAT
>F58E1.1
ATGGTGGAGTTGCAATCTTTTGTTTTTTTTCCTGAATTCCTGCACCACAGAACGTTTTCA
GTTAAAATAAATAAATTTGTCTCAAGTAATTCTTACCCCATTTCCTCAGGTGTCCCCCAG
GGCTCTGTATCAGGCCCCCTTCTCTTTATACTATTTATTAATGACTTGCTGATTGACCTC
GAACCTAATATCCATTTCTCATGCTTTGCGGACGATATAAAAATATTTCGTCATAATCCC
TCCACCCTCCAAAATCCTATTGACACTATAGTCAAATGGTCAAAGAAAAACGAACTTCCT
CTCGCCTCTGCCAAATCTTCTGTCCTCTCTCTTGGCTCCCAAAACACCAATCACACGTAT
AGAGTTGATAATGTCCCCATTCTTCCATCCCCAACTGTCCGAGATTTAGGTCTTATCACA
GATTGTAAAATAAACTTTGAACCTCATATTATAAAAATTAGCTGCCTAGCCATGCTTAGG
ACTAAACAAATTCTCAAAGCGTTCTCTTCCAACTCCCACAAATTTTATAGTCACCTATTC
AAAACCTACGTTGTCCCCATTATAAACTATTGCTCTGAGGTTTACTCCCCTTCCCCAAAC
TCATCACTCTCGGCCATACTTGAAAAACCACTGAGGACCTTCACCAAACGCGTCCTGCAA
AGGTGCAACGTTAAATCCACCTCTTACGAAAACAGACTGTGTATCATGAAACTATTCTCC
ACCAGACACACTAGAATTAAAGCTCAAATGAATCTATTATATAGACTTCTAACCGGTTCT
ACACATTTCTTTAAATCAAATCAGTTTGTAAAGTTCTCTAATTCCAATAGGAGACCCATG
ATTCTTGTTAGGAAAGACACCTGCTCCTCGCACTTCTTTGCCAAATCCATTCCTATTTGG
AACAATCTTGTCAAAAATATACCGGTATTTCTCTCCCCCTATCAATTCTCCAACTTTCTC
GATGTCAATATTCCCCGGTATTAA
>F58H7.6
ATGTCCCGCAACCCGCAGTTCAATACACCCCCACCCAATGCTCCAGATGGCGCTTATCGC
TCGAACAGTCGTTTGATTGATGGCTCCGTCGTCACCACTGCTTATCTCGTTTCGCTCAAA
GCTGGTACCGTCAAGGATGTCAACTCGTTGTATGGTTCCATCGTGGAGAACAAGGCAACA
GTGAAAGCAGTCGACGATAAGGTCGTGGTCATTGGCAACAAGTGTGATGATGTCAGCGCA
AAGCTTGCAGCTTTGCAAAATCGAATTCGCGAGCTCGAGGACATGGTCAAGCGTCAAGGT
GAGGAGAGTGCTCAGGCTGGTGAGGAGCGTGCTGGAGGTCGCGGTACCTCTGGCCCTTCT
CAGGTAGCTGGCCTGAGCCTAGGTAGGCCACTTTTAAATTCTAATTTAACCCCAAGAGAC
GTGTTGTCTGGAAGCAGTGCAGGTAGTAACGCTACTGACTCTTCTGGAAGTGGATCCCCG
ATGCCATCGAGTCTCCAGAATCGTGACGTCGTCGAAGAACAATCGGAAGATCAGCAACTC
AATAGTGGTGAGCTTGCGGGAGATCAAGATGATCTAGAAGAAGCAACAAATTCAATTCGT
GGAATTTCGCCTTCAATTGGAGTGATCGGTTTCAAGACAGCCGCCACTTTGCCTCCGTTC
AATGGAAACTTGACTGAAGATTTCACAACCTTCGTGCGAAAGTTCAAGGATCGGCTAGCA
GCGTCTACAGAGATGGACAACGATCAAAAGAGGTCTACATTCCTTTTATTTTTGGACAAT
CGCGCGCGGAGTACGGCCGATGGAATAATTGGAGCACAGCCTGCGATTACACTCGAGGAT
CTTATCACAAAGATGTCAGCAGTGTTCGAGAATGCAGCCGTGCAGGAACATAGAGAAGAG
CAGTTGAGATATTGCACACAGCAAAAGGGTGAGTCGGTTGAACTTTTCTTTCAGAGAATC
GATAAGCTGCAAAGACTTGCGAGTACTGGCCCCAGGAGTGAAGAGATGAAGAAGGTCGCG
TTTCGTGCTTTCCTCGAAGGACTCGGTGAACATCTCAACTACGCTATTCGATCGAGGCGC
CCCAAGGATATGGCGGCGGCGCTCGATGAAGCACTACATGAAGAAATGCTTGTCAATGCG
AATGTGGCTCGGAGAGCAGTACCAACAGCAGCGGCATACATGGCATCAATCGGGAATCAA
GGCAAGAAGCAGCAGCAGCAGAAGCAGTCGCAGTCGCCGAAGTTCCTTGGAGAATGGCAT
TACTGTCACAAGAAGGGTCACAAACTCGCAGATTGTCGGAAGAGAGCAGCTGATCGTGGT
GTGGCAAAATCCTCAGTGCAAAATCCCGTGGAGCATCATCAAGTCAAGCAGGCAGCAGCA
GTTTCGGGCACAGAAAATTGGCAACTTCTGGAACAGAACACGGCTCTGCAAGCGCAAGTT
CGAGACCTTGCAGGTCGGCTTGAGCGTTTCCAACCTAGCTTTGACGGATCTTCGGGGAGC
AACGTTTGCAGTCTGACTTGGTCGAAGAGTAAGTCTTTTACTTTCGAGGATGCCACTCCT
CAACAGAATTCTCAAAGTAATTCTTTTATCACCGCTCACATTCCAGTTAAAGCTAATCAG
ATACCGTATTCCGCTCTTGTGGATACGGGTGCAAACATTACAGTAACTTCGAAAGATCTT
TTGAAAGGTCTTGGCATTAGCAGAACTTTACCGATGCTCAATGCGCAAGCTGTTGGCCTT
GGAGGTCACACAGTGGATATGGTTGGATCAGCAGTCGTTCAATTCAAGATTGGAACTCAC
ACGATCGACCATCGGGTACACTTCACAACTGGACGTTGCATGCCGGAAATCAATGGCGAA
TATCAATTCATTATTGGAAACGATATGCTCTCGAAGCTTCCAATGTTCGTGTTCAACTAC
AAGGATGCTCTTTTCCACATCGGAGATGACGTTCTTCCTCTCGGACAATCATTCGGACAA
CCTTCAAAGCCAAGGAAGTTCAACGTCAAAGTGTGTGAGGATACTATCATTCCAGCTGGA
ACGGAAAAATACGTCAAATGCTCCGTCAGTCCTCAACCGAAGGATCGAGAAGTTATTTTG
ATGATCGACTCAGTTTCAAACCTCTCCAGTGTTAATATCTCTAGCAATGAGAGAGCTCAG
TTACAAGCTCTCATCGATGAATATCATGACGTATTTTCGAAAAATGCGTATGATTTGGGT
AGTTCGAAAACTGACCCAGTGCATATTTATACAACTACAGAAGTACCGGTAAGAAGTCGA
GCTTATCGGACGCCAGTTAGATATCAAGCTGAGCTTGAGAAGCACATCAACTCACTTATT
CAGTCAGGACGAATCGTCGAAAGCAACACGCCTTGGACCAGCCCAATCGTGCTTATAAAG
AAGAAAAACGGATCACTCAGAGTTTGTTTGGATTTCCGTAAGCTAAATGAGGTCACAGTT
CCCGATAACTATCCCTTACCTAGAATAGATTCTATTATTGAGCAAATAGGAGGTTCTAAA
TATTTTACATCTTTAGACATGGCAAATGGATACTTGCAGCTGAGATTGGATGCAGAATCA
TCAGACAAATGTCACGAGATCAACGCTGACAACTACAAGCCGAATCGCATCAACGTCGAT
GCAATCGTCAACCTGCCAACACCAAGAAACGTCGGAGACGTCAGAAGATTCATCGGGATG
TCAGGATTCTTCAGAAAATTCCTTCCAAATTTCTCGGAGATTGCTGAGCCGCTGACAAGG
TTCACAAGGAAAGGACACAAGTTCGTGTGGAAAGCTGAGCAACAAAAAGCCGTGGACACT
CTGAAGCAAGCTTTAATTAGTAAGCCAATTTTAGTTTTTCCAGATTATGACAAAGAGTTT
CACATTTTTACTGACGCTAGTGCTGTAGCTCAGGGGGCAGTGCTCATGCAACAAATGGAA
GATAGTACTAAGGACTATGCAGCGATAGCTTATACTAGTAGAACCCTTTCAGATACCGAA
TCTAGATGGCCCGCAATTCAGACAGAATTAGGCGCTATTATTTTCGCGTTAAGACAGTTT
AGGCCTTACATAGGACAGTCTAGAACTACGATTCATAGCGATCATAGACCCCCCATGTAC
TTGCTTGGTAAGAGCAAAGTTAATGATAACTTGGCTCGTTGGCTCATCGAGTTGGCTCAA
TATGATACGAGGATTGTGCACATCGATGGCAAGAAGAACACAGTAGCTGATTGTTTATCA
CGTGCAAAGGATGAAGTTGCACCTCTGGATGGAGTCGAGATGGAAGACATCATTAGTTTT
CCAGTCTGTATGCCAATACATATGTCTAATATTCAAGCTTCGATGGCATTCACCCCGTTC
GGAACACCAAGTCAACTCGTTTCAGATAGAGCATCAACCTTCACATCCGAGGCATTCCGA
GCCTTCTGCAGGAAGCTCGAGATCCAGCAACACTTGGCAATTCCGTATCACAGCAAAGGA
AATGGTGCAACGGAGAGGACGTTTCGAACATTCCACAATATGGTTTCGAAACACGTGAAT
AAAACTCACACGGATTGGGATCAGATACTACCGTATATGACGTTCGTCTACAACACGACA
GTTCACGACACGACAGGAGAGACGCCATTCTTCCTGATTTTTGGTCGAGACCCCGTGTTT
GCAATCGATAAAATCATGCATCCATCCCCACCAAAGGAAGGAGAAGAAGTCGACATTCCG
GCTTGGAAAGAGCACCTCATCACAACTCTACGTTTGGCTCGAAAGGAGGCTGCTGAAAGA
TCCCTGAAAGAACAAGAAGCTCGACAGAAAGTGGCAAACGTTGGAGCTAAAGGATCGAAG
ATCGTGGTTGGAGATCGAGTCTTCTTCCAAAATCACAAATCGAAAGCGAATTTGTCGCGG
AAAATGGTACTTCCATGGATCGGAGAGTTCGAAGTCATTAGCATCGATCATCCCAAAGCA
GTCATCAAGGACTTGGAACATCCATCAAAACCTGAAAGGACAGTGCACCTGAATCAAATC
AAAAAGATTCTAGAAAGAGAAGATCCAGGCGCCGCACTCAAAGATTCGGACGATTCCATC
TCCGAAGTAGAAGCAATCAAAGAGGAGCTTGCTACAGCTCAACCTGAAATTAATCAGGCC
CCCACCCATCAAATTGAAGATAATATCGTCGAGGATATTTGCATTCCACATGCACAAGAG
GTCGAAACGAGGAAAAACCCGTCACGTCAGCGCAGGAGACCGAAGAGATTTGAGGACTGA
>F59C6.1
TTAATACTTTGTCGCGTATCCGTTTGCATCAATAACAGCTTGACAACGACGTGGCATCGA
GTCGATCAGCTTGTGAATAACTGACATGGGGATAGCTTTCCAAGCGTTTTCCAACTGGTT
GAATTTGGCATCTGCATTTGAAGCCCGAATACCTCCAAGACGTCTTTCCAACTCTTCCCA
CAAATGCTCTATTGGATTCAAGTCCGGAGACTGACTTGGCCAATCGAGCAAATGCACACG
ACGACGTTGAAACCAGGAACGCACATGAAGAGAAGTATGCTTAGGATCGTTATCCTGCTG
AAACACGAAGCCACGGCCCACATTTTGAAGTGCCCAGGGTCGCATTGTAGTTTCCAAGAT
GTTTTCGTATTGAAAACGATCCATAATGCTTTGGATTCTCCTTAGTGGGCCCATGGAAGT
GCTGGTGAAGCACCCCCACACCATGACGCTCCCACCTCCATGCTTAACGGTTGGGCATTG
ATACTTTGGAGAGTACCTAGAGCCAACAGGACGACGTACCCAGGAATTTCCATCACTCCC
GAACAAATTGAACTTGCTTTCGTCAGACCAGATGTGTTTAGCCCATTCCTGACGTCCCCA
ACGAAGATGCGCTTTTGCCCACGCAACTCGAGCCATGCGATTTTTCTTACTGATGAACGG
TTTCTTGACTGGCTTTCGTCCGTGTAGTCCTGCTTGCTGTAAACGTCGACGAACAGTTCG
TTTACTTGGTACAGGTTCATTTGGAGAACTTATAATCATTTGAATATCCGTGGCGGTCCT
ATGCGGATCTTCTCTTGCTGATCGGAGGATGTTGCGATCCATCCTATGGGTTGTCACTCG
AGGCCTGCCGGGCGAGATTCTCAAAGCGACGGATTTCTCAGTTTGGTACTTCTTGATTAC
TTTCCAAATAGTCGACGGAGAACGTTGAATTTGCAGCGCGAGCATTTTCGTAGGTATTCC
TTGTTCGAAGCTAGCTACAATGGCTTTCTTGACGTCCAAGGAAAGATTTTTACACCCAAC
AGATTTTACCAT
>H02F09.4
TTAAGGGAGGAGAAAATGCAAGGGAATAAAATTTAATCGAGATGCAAACATTTGTCGGCT
AGTTTTCTCAGGGATCAGTTGGGCAACGCGGTTCCATATTTCCAGGTTTGCCAGTAGGAA
GCTTTTGTCGGCGGGTCTAACTGATTTCATCATGAGAGGAAATCTTGGAGATCGTGCTTT
CTTCAGGGATGAGACATTTGGGAAGTGGTATTCTCCAGATACAATGTTGTGGAAAGTCCG
AAGTATCTGAAGAATTCGTAGATGTTGGACTGACTTCTGATTCATCTGGGCAAGACGGTC
TTCATATGACGTGTATTGCATATTGCAGCGTTGAAATACCCTTCTAGAGTAGAATTTGAG
TGGCATTTCAAGTTGCTTTATCAGGCTTTTTGCAGTTGGACTGAAGACTTCACTTCCATA
GTTCAATAATGGTTGAACGTAGACGTTGAATAGCTTGAAGTAGAGGTTTGCATTTGTAGA
ACGAAACGATTTGAGAAGCTGCTTGCATTCCAGGAGAGCACAGTTAGAAATATAATTGAT
ATGCTTTTTGAAGTTGAGCTTGTTATCCACAAAGACGCCAAGATCTTTCACTGAATCTTT
TTCGGAAATCTGGATACCATTCGCAAAGTATTTCGTTTTAGGGTTTTTGTTCCCAAGATG
AACCACATTCGTTTTGTTTTCGGCCAGGTTCAGTTTCCATTTTGTACACCATTCCGTCAC
AATGTCAATAGCTCTTTGAATAGCAGTGCTGTTGTCTCCCAGAATTTTGATATCGTCGGC
GAAAGCCGTAACGTACACATCAGATGGGAACATTTCCAGAAGATCATTCAGGTAGATCAA
GAAAAGATATGGACCACTCACTGACCCTTGCGGCACTCCAGATATGACGTCAAATGAATT
GTCCGATACGTAGTCATCAACTTTGATCACTGATTTGCGTCCACATAGAAATGACTGGAA
CCAGTTGCATAATTTCATATCCAAGCCAAATAATTGTAGTTTGCAGAGTAGCAAATTGTA
CGGCACGCAGTCGAATGCCTTCTTGAAATCGAAGTATACGAGATCGACGTAGGTGGAGCG
GCGCGATAGTAGTTCGTATGCCTTGGAGCAAGAGTTGAGTAGGGCGATGGTGCAGGATCG
ACGGTTCATGAACCCGAATTGAAATCGTGAGAGTTTGTCACTGGTCAGGCTTCTCAACTT
ATCCATTACAATCTTCTCGAACAGTCTAGACAGTGGATGGGTTAATGAAATCGGTCTGAA
GTTGTTCGCATCACAGAGCTTTCCTTTTTTATGTATTGGTATCACAACTGACTGCTTCCA
TATCTCCGGGAAATGTCCAGAGTCAAATGATTCGGAGAAGATGTGGGAAAGTGGAATTGT
TAACGCGTGGACACAATTTTTTATAACGTAGAAGTTAATGTCATCTCGAGAATACCCAAT
CTTCGGACGTAATTTCTGTATAATTCGGTGTATATTGACTGGCGAAAAATCCGGCGTAAT
ACTGGAAGGTTTTTTAGCCGGCAGTGCAGAAAAGGGCTCCGAGGGGAGTGTAAAGGATTC
GGAAAATGTTTTGATGAACTCATCCGTGATTTCTGACGGGTCCATTGTTGTTCGTCCGTT
GACCTCTAGGCAAGTGATAGCATTTGAATGTTTTATTCGCTTTTTGACCAAGTTAAATAA
ATTCCTAGACCTCCGTTGCTTCATTCTTCTGTGTAGATTCCTTCTATACTTCGTAGAAAT
TTTGGCACGCTCCACAGCAATTGGTGTATATTCTCTAACCAACTCATTGAAGATCTTCAG
AAAATGTATAAGTTTGGTTTCACAGTTTGAGAAATAGGATAATTGACGCGGCCAGTTGAA
CGATTGAAGATGTGCATTGAGCGATCTAAAGTCGCATTTTCGGAATAATAAGGCACGATG
CTTCTTCAGAGATGGTGCTACTTTTGGTTGACTTAGCACCAGATCAAATTTAATGGAAAG
ATGATCTGACAGTAGTAGCGGCGATTCCGATTTGAGGCTTGATATTAGAGATGGACTGTC
TGTGAAAATCAGATCCAAAATATTTTCCATTCCAGATAGAGCAACTCGTGTGGGCTTGTT
CACAACCTGATACAAATTGTTGGAGATCATAAATGCCGCAAGATCGCGATGAATGTTACA
CGGTAGCCGTGCCAAGTCGGTCCATTTAACGTTGGGCAAATTGAAATCACCAAGTATGTA
GTTGCGACGGTTTGAACTGTTTAGTAGTTCCGATAAGTTATGGTAAAGTGCAGCAGTTTG
TGATAGAGACGTATCCGGAGGTCTGTACACGATGATAAATCTTGTCTTCGATGGATTGTG
ATCAATTGCTAGTATATCGCAGTGGTGTTGGTCGTAGTATTTTTCGATCAGTGCATCGCA
TTTTGAAAACAGTAGTGAAGATCGATGGAACATTGCAACACCACCTCCTTTTGACTTTGG
ATGCGCATCCGAGCGATCAGATCGATGACATAATATATCCGTCGCACAGCACAGAGTAGA
CGGCGTTAGAAATGTTTCAGTTACAAAGAGTGCATCAATATTCATCGATCGAATGTGACT
ATGTATAAAGCTCAGGCGTTCCACAGTGGAGACTGACCGCACATTCGCTAGGACACAACC
AACGGGAAATACTTCTGGGTAATTGCACGTTTGCCTGGCGCCGGTATTAGAAATTGATAG
ATCCTTAGTTGCCGCTTTGAGGTTCTCATTGTAGGCAGTGGATCGCATTTTCTTGAGCAT
CAGCAATTCTTCAGGAGTCATATCTCTACGGCAACGGATTGGCCTGGGGGTAATCGGACG
GTCTGGCATGCTATGCAATGCAGTAGAAAACCCACGAATGAAAGAGTCCCGTTGCGCTTC
AGAGGAGAATTTCAATTTGAGTGGACGACTAGTGATGTCAGGGTTCTTGCATTTCAAACG
ATAAAATTCCGTTGGTTTCGGAAGATCTTCAATACTCGACAACTTCTTCATAAATTCCAT
ATCGTTGGGAGATTTTCCTTTCGCTTTGTCATCAGTAACATTCTCAATAATCGTATATTC
GGATTTGGAGTTCAGTTTGCGCAAGTCCGATGACAAATGAGTGAGTGCCGTGACTTGGCC
AAATTGAGGATCACTTTTAACAATATCCGAGTACAGTGGGCATATATTCTTATTCGACTG
GCTAATTGCTGGTAATGGGGAGTTTTGAGCCGCTTTCAGTTCCTCGATGGTTTTTGCCTG
TTCAGCGACAAGGTTCTCCAAGTATGTGAGACGCTCTAAAATATCCTTGATGCTTGGCTG
ACTGGATGTTGGGGTAGACGGGAGTCCATGTACTTTTTTCGGTGGATCACATTTGATAGA
AGTTCGATTTGCCGGCGAATCATCGGTAATATTAGCAGAATTATCGTCAGGCGGCGGCAT
>H12D21.8
ATGTTACACAAATGGCTCACTAGTGTCGACTGGGAGGAGATTATCGCCGGAAAAAGATTC
ACTGAAGCTGACAGTGTCGATCCAGCTGTTCTTCACAACTTGTTGAATCAAAACAAGCTG
ATTGTGCGAATTCCATTAGAAGAAAATGGAGGGTTTCCATTTGATGGCCATGTCTGGTCA
AAGAGTGATCCGAAGAATCGAATCAAGCATACTGCTCGTTACGAAAAAGTTACCGTTTTC
GGTGTCACTGTTAACAGCAGACAATGTATTGACTTTGATAATCGAAACTTCTCTAGACAC
GTACTTCCTTATAACGATTTCGTGTTTATTTATTATTGCATCCAAGACAATAGCTACCAG
TTGCCTGTTGACAATGGAAAGAAAAAGAGACTAACAGTTACAAACTTAAGCCGTGGCGTT
CCGGATGCAATCATCGGAAATTCTGGCTCCAACGCCGCCACTACATTGGAAACAATTAGA
GAACTGGAACGTCTGTATGGAACTAGAATGAATCATGCAGTTGATTCATACGGAGTTCTC
GATGTTACATTCTTTCAATCATTTCCAGAGGCAATTAAAATCTTTTTATGTAGTTGTCCA
GATATGAATGTTGTGCAAGACTGGAGGAGAAACGTCGAAAATATATGCGAAATGGACGGT
GAAATGAGAAAGCGACAACTAAAGGATCTTCTTAAAACCACCCCAGACGGAGTGTTTTTC
TATTCCCGCCTTCATATTGATACGACGTATAACCTTGGTGACGCATACGTCACTGTTATT
CTTGGAGAAACTATGAACTTTGTGACTACCAGCTCCGACAAATGCCGAGTACTGCCATTG
GGATACATGGTTCACACAAACCGATTAGCTGCAACTCACGAAAAGTTTGCTGATTTTCTT
TCAGAAGAATTTGCCAAAGTTGGTGGCGTTCCGAATGGTAAAATGATTCCATGTTTGCTG
ATGGATGGTGAATCAAGTTTGGGAGAGTATGGAAAAACGCTCGACGTGATGACCATTCGA
TGTGACTATCACATCTTTTCTTTGATGAGCCATAAATATGGAAAACCTGTCGCCACCAAA
TCAAAACCTTATGTTTTTGGAACTATGGAAAACGAAAAGTGGAAGACTGGACTTCTAGGT
GTATTCACTGAAGATGAGTATTCTGAACGCTTCGAAGTGATGGAAAAAATTGTGGACACG
AATGTTGCTCAATGGTTTCATCGGAAAAGGAAGATGTTCTTTGAATGTGCATCGGCAAAG
GCCAAGCTTCTTGGTGGACACCTAAGGCAATTTTTTACCAATAACATTTCGGAGAATTTC
AATGGATACGTTAAGTGCAAACTACACAAACAAATGACCATTGACAAGTTAATCCTGAAA
CTCAACGAACACTGTGAAGATGTTATTGTTCAATGCTTCTTAAGCACGATCGGTCAATCT
GCACGGGTCTCATTGAAAGAGGATCTCAGCGAGTTATCGGTTGAGCAGAGACTTCAATTC
TTGAAAAATATTGGAGTCACTGGAGGACTTCTTTCCGCTTTGAACATCCCGATCCAGCTG
TTATCAGAAATTGAAGCCGAAAAAAGTCGCCACGAAGCTGATGCAGCCGCTGATGTGGTA
ATCTACCAAAGAAACGATGAAATCTTCAACTTGAGAGATGACTCTATAAACTGTTCATCC
AGGCACGCTTCTGTCGAATATGACCAGGGACTCTTAAAATGCTCCAAATGCAATACGGTC
AAACTGGAATACACTTGCAGGCATTTTTTGCACTGCCTTTTAAAACTGTGTGACACAGAT
CGGGTTGTCCAATGGCATAAGATGTTGTCTAAGATCAAGAAACAGCGAATCGATTCAGTG
AAACAGCCTCTCATCGATCCGAAAAGTGGTCACAAATTATCTGATAGAATCGGATGTGGC
CAATCATCAAATAATCGTAAAAAAAAAGTTGCTGAATTATCAACCCTTACGGTCTACAAG
AACAATACCAACTCCGATGACGACACAGGAACCGCAAATAGTAGAGAAAATCTAGATCAA
TCACTTCCGGATGCATCGATGAGTGACAATTTTTCGCCTATCTTCTCGTCTACGATGATC
AATGGAAGCAGACGATCAAGCAGATCACGTAACAGCACCAAAGTCATGGATCCATCACCA
TCTGATACAAACGAGTCTGACGAAACCAGTGGAAATTGTGATGTGTTCGTTAATCGCACA
CGTCTTCTGTTTGACGATGATGGGGACGATTCAACGGTCACTCTCTTCAACAACACAGAG
AAAACTCTTCAATTCAAATGTAGAATTGATTCTGATGAGTACTCTGTGAAGCCGACTCGC
GGAAATATTAAGCCAAATATGGATAAGACGATGAGAGTTCGAGTAGGTGATACTGCTCCT
GGCACCACTATGCACATTTTCTACACAGTGAAAGATGAGGAAGAAAAATCATTCAAAATT
CTTCTGAAATACGATCCTTGA
>H12I19.6
CTATTCACACAAGTATTCACCATTAGTGTCCACCACTTGTTGCCATTTACTAGGTAACAT
CATGATGCCACGGGAGAAGAAATCCGGCGAACGCGATGAGAAGAAAGTGGAGAGTTCAGT
TTTGAGATGCTCTTCGTCGTCGAATTGCTTGTCGCGCATGTAGTCACTGAGAGACAAGAA
CAAATGGTAGTCGGTTGGTGCAAGATCTGGAGAATATGGTGGATGCGGTAAAACAGTCCA
ACCAAGATCTTGCAGCTTTTGGAAAGTCTTCTTGGCGACATGAGGCCTAGCATTATCGTG
AAGAAAATATAGTTTTTCATATTTTCCGTTGGTCTTTTCTGCAACTCGGTCCAATTGGGC
ACAATAGTAATCAGCAGTGATAGTTTTATTAGTTGGCAACAATTCCCAGTGCACGGGTCC
TTGAACACCCCACCAGACACAGATCATAATCTTTTTTGGGTGAAGATCAGGCTTTGGCGT
CGGTATTCCTTTCTCACCGATCGGAAGCCATTGACGTTTTCTGGAATGGTTAACATAGAG
CACCCACTTCTCATCTCCAGTAACCAGATTGTTCAGCCAATCGAACTTTCGACGAAAAGT
TAGAAGTTGAGTACAAACGTTGACCCGAGTGAGCTTCTGTGATGCCGAAAGTTCATGAGG
CACCCAAATTCCAAGTTTTGAAGTAAAACCAAGGCGACCCAAGTGACGTGCAATTGTGCT
ATGACAACACTCAAGCTTCTCTTCCATTTCACGAAGACTAAGACGAGGCTCTTCCTCCAC
CAGCTTCACTAGGTCTTCTTCATTTAACTCTACCGGTCGCCCAGAACGTTCTATTTCTTC
GAGACTGAAGTCGCCGTTCTTGAACTTTTGAAACCAACTCTTTGTTGTATTATAAGAGAG
TGCTCCCTCACCCATCGCACCGCATATGTTTCGTTCCGCTTCCATTGCTGAATGACCAAG
ACGAAATTCATAAAGAAGAAGCAATCTAACGTCTCGACGTTCAAGTTTGATGATTGTCAT
>H14A12.1
ATGCTCCTGGCGCACACCACTATGAAGGATTCAAAAACTCTTCTAATGAAAGTTTATAAC
GAACCTGCTCCCTCGTATAAAACTATACATAAGTGTATTGCATCGGATCCATTTCAAATT
ACCTGTGAGCTTGCAAGCACGTTTGGGGTCTCTCATAACTCTATACCAGATAACATGAAA
TTGCTCGGCATGAGGAAAATTCTTCGTCGATTCCTACCTCATTATTTGACCCGTTCCAAC
CTTTTTCACCAAAACGAGAAGTGGGTGTTGTACGCTAATCACCACAGACAAGCTCAGTGG
ATTGGAGAAGGGCAAACCGCACAGGATGTTCCGAAACTCGGCCTTCACCCAAAAACGAAT
GATTATTGGCTTCTCTCCGATCTGACTTGTGCCCTCCGAGGTAAAACCTTCACAACACGA
AAAAATCTCCAAACTAATATCGAGATATACTTTGAATCCCTGCCAGCTGGATTCTACAGG
CAGGGAATCCACAAGTTAACTGAATATTGGCAGGACATTGTTGAACATGATGGAGCATAT
AACTGA
>H18N23.1
ATGTATTTTGCAGTGAAAAAAAAACAAAAGACTGTTAGTAATGACAAGCCCAACGATATC
AGCCATATCGGTCAACTTCCAGGCATTTTCGTGGATTGCAAGCTAAACTTCCAAAAACAT
ATCGAATATGTATCAAATTCTGCTCTCCTCAAGTGTAGACAGCTTCTTCGATGCTTTCGC
TCTACCAATGTCAGTTTGTACTTCAAGTTATACAACGTTTACGTTCAACCGCTGCTGAAT
TACGGATGTGAAATCTACAACCCTAGCTCCAAACGTATGATAAAACTACTTGAAATGCCG
CTGAAATTCCATTCAAGAAAAGTGTATCAACGATGCAATGTCTCATACACGTCATACGAT
GATCGACTGGCTCAGTCAAATCAAAAATCCGTTCAACACCAGCGAATTCTCCAAATATTA
AAGACCTACCACAACATCTTATCTGGCGAATACCACTTTCCGGATGTCTCAGCACTAAAG
AAGTCCCGCTCTCCACGGTGTCCATACATGATGCGTGCCTGTGTACCAATCAACAATAGT
TTTCTACTAATGAACCTGCCACTCTGGAACCGACTGGCTCAACATCTACTGAAACCACTC
AGCCGTCAAGCGTTTTCGACACGTCTTAATTCTATTCCCCTTGAGTTATTTCTTCCCCCA
ACTTGA
>H28G03.4
TTATTCTCCGGAAAAAAATAAACAAAATTCCATTAATTCAAAGATATCTCCATCCGCCTC
GATACAGACCCGCACACGTTTCGGAAACGCATCAACCGTGGCACGCAAGTAAGGAATTTC
AAGCTCGTTCCACACCTTACTCCATACAGGGTGAGTCAAAATTATGGTAAGTAGTTCCCG
TGAGGCCTCCAGACGCCTAGGGAACGAGTCGACTGTGGCGCGCAAGTAGTTGATATCCAG
CTCGTCCCATGCCTTCTTCAGTGAATCTTTCAACGAATCGATATTCCTATGCGGTTTTGA
ACAAGCTTTTGCTTCGAGGACACTCCATACTGAGTAATCCATCGGATTGAGATCCGGGGA
TGACGGTGGCCATTGATTGAAAGCGATGAAGTCCGGGAAGTTGCTTTCACACCATGCCTG
AACGTTCTTGTGCTTATGAGCAGGCGCCCCATCCTGCTGAAAAGTCCATTTTGTTTTTTT
GAAATGCTTCTTGACCCAGGGCATGAGTTCCGTCTTCAACATATCTAAATAGTTGTTTCC
GTTAACTTTTATCCCTTGTGGAACAAAAATGAGTGGAGTCTTTCCATTAGCAGTGATTCC
GGCAAAGACCATGATTCCTTTCGGGTAACCAGTACGCTGAACGCGGGAGTTTGGCTGAGT
TTTTGCATAAACTCGATCATTTTGCGTATTAAAAGACTGCTCAATGCAAAATATCTTTTC
GTCGGTGAAAAGTACCTTCCTGTGAGCTCCATTTCTGAATCTTCGGAGTAGATTCATGGC
ACGGTCTTTTCTCTTGATTTTAGCAGCTTCAGACAGAAATTGACAAGTAGATTTTTTGTA
AGCTGTGGGGGGTTTTCCGCGTCCGGATCTATCGGAAAAGTTGCCGAGCTCCTTGAACCG
TGCAATGGTGGTAGAAACAAGTTTTTCAGACACTTTGAGCCGTCGAGCAATGCTCTTCGC
CGCGACACCATTCCTATGAAAACGAACGATGGGTTCACGCATGGGTGACGCTCTCATACA
ACGACCAAAACGATCAACAAGCAAGCCTAACTCCGCGAACTGTGTAATTGTCTTGTAAAC
CAAGTGAAATCGGACATTCGGGCGACGGGAGATGTTGCGTGCCGAAACACCATGTGACAG
CCAACGAAAAAAACGCAAGTTCGCGCGCGCAAAAAGATTCCCTATAATTTCTGCGCACCT
GTATTTTTCGTTTTTGAAATCGTTTTCAAAAAGTCTAAATTTACCACGATGGATGTGATG
GATTGATGGATCAATAAGATGCAATCGAATTATAAATGGTTCATCTAAAATATGATTTTT
AGATGTTGAAGTCTTGAAAAGTTTAACTGGTTCATCAGAAACGTGATGAGATGTGTTCAT
>K01A11.5
TCAGTGATAGCATTTCAGAATTTCCATAAAAGGGAAAAGTTTCTCATTAAAAGCACTGAA
ACCGGTATAATTCAAAAACACTGAAGTACAGAAATCGGGGTTTTTGTATAATGGCACAGC
GGTTGTTCGATTTCCGGATCGTCTCTTCAAGTCTAGGATCAATGATTTTGATAGTTGAAT
GGTCTTTTGAATCACTCCTCGCAGGTTTTGATAGTCGTTGTGATGATACATTCTCCTCTC
TCTACAGTTCCAAAAATCAACGGGATATCGAGCATCTTCTCCAAAATAGAATTTTTCGAG
GTAGCTGAAGAAATCTCTCAATGCTGGATGAATATTAACTGTTCGACATTTCAGAAGACG
GAGCCAAAGAAGTACTTTGTCGTGTGGAGCAAAACTGAGAGTATAAATCGATTTTAAAAG
ATTCACGAATTCCGGCTTATTGATATCGTCTCCAACAGCTTTTCGCAGATTTTTAAAAAG
ATTCACTTTGAAGTGACGCCAACATCCGAAAATGTCCGCATTCGGCCACACAGCTCTGCT
CGCATTAACACTGGCCACTTCAAAGTCTGGATAGGTTGATAAATTTAATAAATATAACCA
ACGTTTACGTCTGTACAAATCTTCTTTGGCAGAGCCACACAAAGCAAAAACCAATGGAAC
TGCCAAGTTCGTATCGAGATCCGTGACTGTTGCGATGTAAAGCTGTCGATAATTTTTCGG
AATTTCTGAGAATTTCCCATCCAAATGCAAGCTGTGTGCACCATACAAAGATTCAGCTTC
CTCTGCTTGCCACACAACTAGCAAATCCTTATTAGACTCAAACGTTCCAGAACTGTCTAA
ACAACATTTTCCTCCTTTAAAATAGGCAGAATCGAGGGCTGGTGGAAAACTATTCGTCGA
TTTCCTACTCAGCATACCGTCCAGTATGCGACTGATTTCTTTGTTGCTCTTGAGAAGTTC
AACAACTTCATATCTTTTTGAAAGTGTAACAGCAAGCTCATAAAGGCGTTCTTTTGATGG
TGAAGAAGACATTGATGAAACTGCGATTTTTCTCATAATTAATTGCACTGCAATTTCGCT
TCTCCTCGATTCGTGATCACAATCACGACTGACTTTCACATGGCCTGTCTCAGTCTTGAT
ACGCACGGATCCGGGGCACTTTCTCGAGTTTTCCAGTGTAACGTTACATCTAGCCACAAT
GTCCCCATTTTTCAGTTTTTCTCTCGGACGATAGCTTTGATTGTTGAAAATGACCAATGG
AGCTCCTCGTTTCGTCGAAATACAAAAATCTGAACTATTCTCGCTGATATATTCCGGTGC
CATTTCAAGCACCCCTCTTGGGCTATTGGCAATCGGTCTATAGTGCATCAGAGAACGTAA
TACGTGTGACTTGCTATTTGTCAAAAACCAATCCGGATGGTATGGAGTCTCTTCGTCTTC
AAACGGAGATTGATATGAATTGTGACACAGAAGATTGAATTCACTGGTTTCCTGTAGATC
GTGATCCATTTCTTCGGGAAATACAGCTGGATCAAAATCAAAAAATTTTTCAGTATTTGC
CATGGAATCTGTTGTATCCGAGCTTGTTTCCTGAGTAGAATTGGCTATTGAATCGCATTC
CGGGATATCGTCAGTGGATCTCGGCTCATCGAGCTCTCGAGAATTTGAAGGAAACTGCAT
ATACGAATCAGACCGACGTGGTGATGCAGGTGGAGTAACCAGATCGATTGTTGCAGGAGT
CGATTCACATACATTTGTAGCAGACGCTTTCGGATTTCTTTTCTTCTTTAGATCCCTGTC
GAACGCTCTAAAAAAGCGTTTGGCTCCGCTTGGATCACTCTCAGCATCAAGTTCTTCTTT
TTCCGGGAAGGAAACGCTCAT
>K01G12.1
ATGATTGCAAATAATATTGACATTCTTTTACTGTGTGAAACATTCTTAAACGACGCGTTC
ACTGAAAATATCTGTTCGAATTCCAATATTAGCTGTTTCCGAGCCGACCGCCCTAAATCT
CATCCAAAAAAAGGTGGCGGAGGTACAGCAGTATTCTTCAAAAAAGAACTAAATTTAACT
CCTGTTTCACTACAGAATATTGTATACGAAAATCATTACTGCGATCTTTTAGTTGTTGAA
CATAACCCTTCCAAAGTGAGATTTGTCTTAGTTTATCGTCCACCCAGCACCACTATACAG
CAAACCTCCGAACTATTCAAATACATTAGTCTGATGATAGAAAACCCACTTCTTCACCAT
GTTATACTAGGAGACTTTAACCTGCCTTCAATACGATGGGTTCCTGACACGATTCCTTTC
CAATCCAAAATTATAGCTGACTGGATGACATCTCACAACCTTAAACAATTAGTGTACTCC
CCTACTCGTACATCTTACATGGGAACCCAAAACTTCTTAGATCTCATCTTCACAGACGCT
CCAGAATATGTCCACAACGTGTCAGCTAGTTCTCCATTCATGTCCTCAGATCATCTGTCT
GTTGAATTTGAAATGCCGCTAAACCAAAAGCGTGCCAAACCGACACCTTTAACAGAAAAA
AAGCTTCATTTCAGAAAATGTGACTTAATGAAACTCAACGCTCATTTTTTCTCCTTTAAC
TGGCCCAAACAACTTTCCTTCTTTTCAACACCTGATAGCAAACTAGCTCATTTCCTGCGT
ATATTTAACGAACTTATAGCTGATTATACGCCTCTAATGTCCCATCCCCCACGTGTTAGA
AATGTGCCAGTAACTGGGAAAAAACTCTATCGAACACTGAGAAAACGTCACCCAAAGAGC
CTATCAACGAACCTCAAAAAAAGAGTCAAATTAAGATTATTATCAATTAGGAAAAACATA
AAAAAGCATGAAAGTAAAATCATTGAATCTAAAAATACACGCAGTCTTTTTGCATTAGTA
CGCTCTCGTATTTCTCAGAGTTCTTCCTTAACCCACCTATCTGTAAATAATTCTATTATG
CGGGACAATACTGATATGGCCAACGAATTTGCCAAAATCTTCTCAAAAAGTTTCGAAAAG
TCTCCCCCTGACTTCCCTGCTCTCCCTGCCCTTGAACCAGTAATAACGCCTATTGATACC
CATCCATTGACCCTGTCAAATCTGATAAAGAAACTTAAACCTAAATTAGGTTACTCCCGC
GATAACATTAACTTTTTCATATTGAAAAAATGCGCAGACTCCATATCCTTACCTCTATCT
CTAATATTCAGCGAGTTTCTATCAACCAAAACATTCCCTGTGTGTTGGAAAGAGTCAACC
GTAGTGCCAATTTTCAAGAAAGGTAACGCCTCTGATCCTGAAAATTACCGTCCCATCTCG
TTGACCCATCCATTATCGCGTTTGTTCGAAAAATTAGTACTTCAGAGCATTAAGAAAACG
TGTGCCAACAAACTATCAAAAATCCAATTTGGATTTTTAAACAACCGCTCATGTACGTTA
GCGCATCTAAACTCTTCCACGTTCTGTCACTCTATACTATCTCACCCTAGAAAATTTTTA
GATATAGTCCTGTTCGATTTTCGAAAAGCGTTTGATACAGTCCCGCATAACCTACTCATT
CTCAAACTTAAAAATTTTGGTATCGATGATAATTTATGTGACTGGTTCCAGTCCTTCATT
TCCAATAGAACGTCTACAGTTAAAGTATCAAATAGTATGTCTACTTGTAAATACAGTATT
TCTTCGGGTGTCCTCCAAGGCACTGTCACTGGACCTTTTTTATTTCTCATTTACATCAAC
GATCTGCTTGAACAATTCCCAGCTGATGTCCACGTGACGGCATTTGCCGATGACGTGAAA
ATTTCCAGTGAAAATATCGAAAGCATTAAAAAAAGTATATCCATTATCGAACAATGGTGT
GATATTTGGAAACTTAAGCTAGCTGAAAATAAAACCCAAGTACTACACATAGGTAAACTA
AACCCCAAAACTGATTATCTTGTAAATGGTCATAAAATTAGTGTGTGCTCAAAAGCTCGT
GATCTTGGTATTTGGGTGGACGATAAACTAGCATTTGATAAACATATTCACTTGATTGTA
AACTCAGCAATTTTCAAATCCCGTCAAATATTGAAAACATTTCGGTCTACAAACGCTCTT
TTTTACTTCAAACTCTTCAATATATACGTCCGCCCAATTCTTGAATTCGGATGTGAAGTT
TTCAATCCCAAACTAAAATCACTATCCGAAAAATTAGAAAAACCTCAGCGATATTTCTCC
CGTCTTGTATTTAAAAGATGCAAAATCTCATATGAATCGTATGCTGACCGCCTGATACAA
GTAAACCAAACGACTCTGAAACATCATCGGCTCCTTCTTATTGCTAAAACATATCATGAT
ATTGTCACGGGTACACGTCACTTCCCCGAATTTACAAAATACCTCAAAAAGTCTAAAACT
CCACGATTTCCGTATCAATTGAGTCCCAATGGGCCGTTCATAAATAACATATTCCTCCAT
AAATATCTTTCCTTTTGGAACAAACTTGCCAAATTATTCAATAAACCAGTGTCAGGCGAA
ACGTTTACCAAACGCGTCTCAGCTCTACCTCTTGATACCATGATATGA
>K02A2.6
TTATCGCCAAGTAGTGCGAACACGTTCACGTCTCGCCGTAACACCTTCCCCCCTTATTGA
CGAATAGCGATTCCCTTGGCAAGAGGGGTTTCGACCAGAAGCTGTATATCGACTTCCGTT
GCGAGTGGAGGCTTGACCGAGCTGGGTGGATGTCGATCCTCGCGGAGTTCCGGTGGAGGT
TGAAGGGTGCTCCACAGATGAACCATATCTGTCCAGTACTCGTCGAATTCGCGAACTTCG
TCTTACGGAATGGCTTGGGTCGGTGGTCGGGTGAGAACGTGAGGCGTATCCGGGCGCCGA
GACGTCGTTGTTGGTTGGAGAGCAGGATCCACATGGCTGTCCTCTGACTGCATTGCTTTC
TTTCTTCTTTAGTTCACTTGTGATTCGGCTTCCACGATTGACATCAGTACTGGAACCATT
CGAAGTAACAACTGGATCATCATTGCGGGACATCTCATCACCGCCACTCTCCCCCACAAA
ACCCAAAGGATCGGAAGACAATCTAGGATTAACAGACGAGCCTGAAGAATCAAAAAGATT
AGTTTCCCCCCCTGTGGCCCCGGAACTTGACTTATTGTCTGAACAGCTAGTAAACTTTCC
TGGAGTCGAGAAGAACAGAGGATAGATAGTTTCCTCAAAAATGTCTTCACGACTGTAGTC
ACCATAACGAGTCCGAATCTGATTAACGTGAGACTTTTGCATTCTGTCTCCGACTTGAAC
TTCGTAGAGAACACCACCAAACTTTCTTCGAATAACACCATGCTTCCATTGAGACTTGTT
GCCGTGGTGTACTTGGACATAAACTTTTTGATTTACCTGAAAAGCTTTTGCGCGCGCCCC
ATTTCGCAGCTCATAATGATGCTTCATGTTTTGCTGATATTGCGTCAGCTTTGGAACTTT
TAAAACGCGGTCCGTAGGCATCAGAAGCGACATTGTCGTCCTGATTTTTCTTCCGAAGTG
ACACTCCGCTGGTGTAGAACCATTTAAAGCAGAATGTGGTGTGTTCCGATAGCTGATCAG
AAACTTGTTCAGAATCTGCTGATTGACTGACCCTTCTCCCTTGATCTTTGCGATACCTCT
CTTGAGTGTATCCACGAACCTTTCAGCAGCTCCGTTAGATCTTGGGTAGTAGACAGCTGA
TGTTTTGTGCTCGATCCCATGTGATTGGCACATTTGAGCAAAGAGATGACTTGTGAGCTG
GGTTCCATTGTCGCTAATGATTGTTTCTGGATAACCATGAATAGAAAAAATTTCTTCCAA
TAAGTCAATGGTAGTAACAGCAGAGATGCTTCTCGTCAACTTGACTTCCGCATACTTTGT
CTTTGCGTCGACTACTACTAGCAGGTAACATCCATTCAAAGGACCAGCAAAATCAATGTG
AATCCGTTTCCATGGAGCTTCGGGTACAGGCCATGGATTCAACGGAACGACACGTGGCAT
CTTGGAGTTTTCTTGACAATTGTTGCAATGACGTACCATGTTTTCAATGTCGGAATCCAA
TCCTCTCCAGAATACAAAAGATCTCGCTTTTTGTTTCATCTGTACAATGCCCGGATGTCC
TTCATGCAGTTGTTTGAGTACGATTTTCTGAAGCGACTTGGGAACGATGACGCGGTCATC
AAGTAAGAGACAACCATGAATTAACTTCAGTCGATCTCTATAGCGAATCCAATGCTTCTC
AATTTCGGTGGATGGTTTAGGCTTCCAAGAGTCGTTGCGAACCAATTTAACCACCGATGA
AACTTCGTGGTCTTTTTGAGACTCAAACCGAATGTCTGTTTCAGTTACTGGATTCAACTT
TTGGATGATGGAATCATCCTCATCGTCGTCGTCGTCGTATATTTCCGCAATCACGACGTC
ATCCGCGTTTTGTTGGTGATCCTGCATCATTCGCGACAGCCAATCTGCTGCTCCAAGAAA
TGACGCTAACTGTTTTTGATCGGTTGGAGCCTTCATTGAACGGATGGCTTCCGTCTTTTT
TGAGTCAGGTCGGCGACCGTGTTCATCCACGAACCCCAAGAAGGTCACTTGCTTCTGTGC
AAAGGCGCACTTTTCAGCACTCACTCGAAAACCGTATTCCTTGAAACGTTCAAACAGTTC
ACGAAGAATCTTTTCATGTTCTTCGATTGAGGACGCAGAGATGATGATATCATCCCAATA
GACGGCAACTCCTGTTAAACCGCTAACCATTTTGTCCATGATCTTTTGGAACGAGGCAGG
TGCTGGCTTTAGTCCGAAGGTCATCCTGAGATATTTGAAGATGCCCCGGTGTGTGTTGAT
AACGGCCAGTTTCTGTGCTTCCTCATCCAGCTCCACTTGCAGGTATGCATCTTTGAGATC
GATTTGGGAGTACACGGTACCCTTTAATCTACTGAAAATGTCTTCGCTTGTCGGCAAGGG
ATGGAACTCGTCTTTGAGTGCTGCATTGAGTCCAGAACACTTGAAGTCTGCGCAGACACG
GATTTTTCCAGTGCCCTTCTTCTTGATGACTACAATTGGTGCTGCCCATTTGGCATATGT
GATCGGCACAATGACACCCATTTCTTGAAGACGATTCAACTCCGTTTCGACTGCTTCCAG
AGATCCGTAAGGCACAGGGCGTGCTCTCTTGAAAACCGGAACTGCATTTTCTTCTGTCCT
AAATTCAGCTTTCTCTTTGGTGCATAGACCTAATCCATCTTTGAAGACTTCTGGGAAGTC
ATTTTTGAGCATAACTTCCAGACGAGATGCTTCCGTTTCAGACGTGGAGACTTGATTGAC
AATTTGTGCAAGAGCACTTCTCATTTGAGGACATAAATTTAACCAACTTGTTCCAAGCAA
ATTTGTTTGTCGATCACGAACATACACGTATTCAGTGTATTCTATGCCTTTCAATTTGAA
TTTGACAAGACATCGACCCTTGACGGCCATAGGCGTACCATTCGCGCACGAAATTCTATG
CGGAACCTTCTCAAGCGGCGGACTACCTAATTTTTCCCAACACTTAACGCTGATTAAAGT
GATCATGCTACCAGTATCTAGCTGGAAAGCTACATCCTTACCGCAAACCTCTACGCTCAT
TCTATGCTTAGCTTGATGCTCGGTTTTGACGTCTAGTCCATCTACGTGGACACTGTCGCA
ACCTTTGCTCTTCCCCTTATTTCCCCCCTGATTGCCTGTCTTCGGATTGCTGCGGCAATT
TGTGGCATAATGCCCCTTCTTGTTGCAGTAGAAACACGTTGGAATTTCTCCTTTCTTCTT
CGAATCTTGAGACGACTTCTCGGGTTTCCTAGGAATGGGTTTCTTCTTCTTCTTTGATCG
GTTTGTGTCAACCTTGTTGACATCAACTTGCTGGCTGCTCTTAGAAGGTTTAACAGACAC
GATCTTCGATTGCTGATGCATTTGAATGAACTTCATCCACTCATCGTGAACGTCCGAAAG
TTTCAGCTTCTCGTTCTTCTTTTCGGAAGCTTCCACGTACTGCATTAAATACAGTTTCGC
TTTCTCGTCTCCTGGCGAATTGAGTCCACGGAGAAATAAGAAAATTGACCATTCGTCGGA
CGTCATGGACGATAGTTTTGAGTCAAGGACGGCGTCACTGATGGAATTGGTATAATCCAG
GTAATCCTGGGACAGCCCGTTTGCTCTGCAGATTTGCAGGCACTGTTGACGTCGCATCAT
TAAACTTTTCGTTGAACCGAAAATCTTGGTTAACGCAGTTACGGTATCGTCGAAAGAGAT
ACTGTAGATGTCTGATATTTCTCGTTGAGAGTCTTCATAACGATGAAACGTAGATTCTTC
TAAGCAACCTAGCAGCAGCCGTGTGCGCTCGCGTTCTGACAAGTTTTTGCCATCTTCCAC
GAATGTGAGCTTATTCCTAGCCAGCCATCGCTTGAAAGCCTCAGGCTCGGCGACGTTGAA
CTGGAACTTTTGGATGGAACGCTTCAAATCATTCAT
>K02B7.1
ATGGCCAGAAATCCAAGAACAACAGTTCGAAGAATTTTGAATTCAGCACCCCGGAGTCTT
CTGATTCAAAGCGTGACAATAGTTGCTCTAGACCCGACGGACAATAATCATGGTTCTCAC
CAGCCGGGAAGCAATGGTCCATCAAATTCAAGCACCCAGGCCGATAACTTCGAGACGGAA
ACAACTGCAGATGAAGAACGACAAAAGGAAGATGGTGTAGAAGATGAACTCGAAGACGAA
GAAACAACAGGATTCATTGATGAAGACGGGGAAATTCGTTATCCGGTCGATGAAGTGGGA
AATTACGAGATCGATCAAGAAGCTGAAACCGATGAGTCATTTTATTTGGACACTCAACGC
GATTCTTCTCTATGCGACGAGCGAAGTCAACTGTGTCGTTCTCTGAGCGATCAAAATCTG
AGAACAACTTTTTTCCTCATCACTACTACCAACTCGAAAGCAGCCATTTTGAGATATCTA
CATTTTCACAATGTTTCACAAGATAGCATTCTCAGAAAATTGCTACTGAATGACTCTCAT
CTAACACTTGTAGAAGTATGTAATTTATGTGCGCAGAATATCGAACTATGCAAATGTGAA
GATATGCAAGAGAAATGCCAACTAATTTTCGGAGATCTCAAGAAATGGCTCGAAGTTATA
TTGAATAGTTTTGCGAATATCATGATGAAGACTAAAACAACTATTTTGGAAGGATATAAT
AGCTCCAGTCCAATAAATAAGGGTATCTTTAAAAAAAAGCTACTCAGCGAAATGGCAGAT
AATGAAATGTGGATGCACTTCGAGAGTAGCTTCGACGGAATCAAAGTACATAAAAATGGA
AATCAGAACATTTGGCCATATAGTTTACTCAATTTGGATCTCGAAGACGTTCATCGAGCT
TCTCCCCAGGCCCTCATTTTAGCAGCGTTATTCATCGGGTTCAAAAATCCGACAACGAAA
ATTCATGATAGACTTACACAATGGATTCTGCTCCAAATGGACGAACATGTCTTCTTCTCA
GAGGGAGTGGCCTGGAAAGCGGATCTCACGTGTGCCAATCATGACGATCCAGCACGACGA
ATCGTATACAATCAGTGTGGACTCCGATCATCAGGTTCTTGCAACTTTTGCTTAAACCAG
GAAACTGAGTGCAAAATCAATGATGAGTATACAACACTACGCGAAAATCTCACCGGATCG
TGCCCTTCGACTATGAACGATGGCCTTCGTCAAAGAAACCAGCATTCTCATTTCCACAAG
CATGTTTTGTATATGCATCTATGCCCGCATTATTCTCCAAAGGGAAATGGAATTTGTTCC
CGTCAAAATCGGTGGATTTTTCATCAACACCTTCGCTTCCATCTCGATTTCGTTCGTTGT
CCGGCAAAGCTTCACAGTGTACTGGTTCTGAGAAAGCACTGCATTCATGGACTTTATCGT
CTTTGCATAGAACCCCAATCAATCACTGACGAGACTCTTCATTTGAAAATTGAACAAATC
AGCAAATCCATCGAAGTTTTAATTGTGAAACGAGCACCGGAAATGTTGAATGGGATCAAA
GTACATCAAGTGTTGTACCACCTTGCAAGAATGACTGAGCTGTACGGTAGCTTATTTCCA
TTGTCAACTCAATGGTTCGAGTACTTCTATCACACTATTCAAAGAACTTTAGTTCCGGAA
ATTTACAATGGACTGGGCATGAGCATCATGAGAAAAATGTCGGCTCTTCAAGAGATCAAA
ACCGAAGCTGCATTCCGTCTACACACAAATCACCAGTTTCGAACAGAAGCGAACTTGAAA
ATGTGCTATGAACTTGGATTATTAAGGCGACTCAAACGAATATCGGTTGTTCCGACCCCT
CCGCAGTACCAACAGTTTTGCGAGACCGGGGATGTTTTCCTTAATGTTGTATACCACGAC
GGCATCAGATATTCGAATTATTGCAACAAAAAGACAGATGACTCAAATGTTACGTTTATC
GAATATGCTCGCGTACGATTTGCAAAGATTATTGGGATGCTGTTGAAGGAAAACAACACT
GATCTTCGTTTTATTTTGAAGAAATACTGCAACACAAATGATCATTTGATTGACATATCG
AACAAGTTATATGAAGAGGATGTACCGCAAATGCATATTCAAAACTGGGTTGATTCAGTT
TCAAAATCGAGTTTCGGAGGTCGTGTCACGTTAACAAACACAGTTGTCGTGGTTTCCGCC
GATTCCATTGTTGGACATGCAGTGGTTGTGAAGCGAAATAACAACTGTGTGGCTCTTCCA
TTTTCTCGCCGTATCAGTCTATCTTGA
>K02B7.2
ATGTCTGCACCTCCTCCTTCTTTGACAAATGTTTGTCTCTACCCCTTGCTCGAAAAATGT
TCTCATTATGTTCTTGAGGAATTCTTTCAGATTTTTAAAAAAAAAGTCATGTCATTCCTC
GAGAAACTAGTGGCAAAATACGAGCCCATTAAAGAAGAAAAACCAAAATTAGTTCCAAAG
CCGACAAGAAAACGGCAACCGGAAACTACGGAAATCGTTGTGAAGACTCGCCGTATTACT
CGCCGAAATGCTAAGGCACCTGTAAAAGAAGAGGAGATTGGACATCAAAAAGCTCAAATC
ACGATCGTAGATGACGAAGAGTTTATGGAGCAACCTGTACAGGAGCCGATTGAGATTGAA
GAGGAGCAACAAGAAGAATCTCATCTGGAAATTGCTCTTCCGGAGCAACCAAATCATGAG
CCAATGCAATCAAGTCCATCGTTGCCTAGAAAATCGTTCAAACCGGATATGCATCCAATT
GCGAAGAAAGGCGGAAAAATCTGTATTGTAGATCTAGGACTTACATCTCACACACTCCCC
ACCGAACAAACTCCAGGATTCTTGAAAAGACTCGGAGAGAACGTTGGAGGATCAATTGAC
TATAGTTATGAATCGATTGACGAGTTGATCCGCACTGCTCCGGATGCTTGGTCTAAAGCT
TCAATGGGTGCAATTCGAGGTGTTATGCTCATGCAGGAACTGGTTACTGAGCGATCAATG
CACCCGAAAAGTAAACCAATGGAGAAGAATCGTTTACTTGGTGAAGAAATGGCAAAATTG
AACCCTAACGATTTTCTGAACCACAAACTGCTGGAAGTTTCGAGTTTGGATCAAACTGTG
TTTATCAACGTCAATCTCGTGTTTTCGGCGCTGAGCATTCAACATGGCTCGGTTAGATCA
ATTGTCAATGCTATGTCAAATCACTGGATTGACTACCTGATTCCGAGAGAGCAACAAGGA
TCCTTCACGACAAGCAAAAAGACGGAGCCTCTTACTTTCTTCCCAGGAGACTTGACAAAT
TGGCCAGCCGCTCTTCTCGCTGCGGCAATCAAGTTGGACAACGACCAGGTGGACGTTACT
CGCCTTCCAAGTGTGGTCAATATGCTGTTCAAGCATCATATCAAAGTCAGATTCGATCAT
GCCCGTGGTTTGTATCGAACAAAACACGACGGCCAGAATCCACCAAAAATTGTGCTGCCA
AAGCGTCCCATCATCGATTGCACACAATTCTACAAGAGCAGCGAGGATATCGATGAGGAG
CAAGTTCCATCAACTTCGAACTTTCAATCATCTTCGAACTCTCTATCAACTTCGAAATCT
GCTGGAAGGGAAAATATCCCAGACTCCCCATAA
>K02E7.2
ATGTCATTCCTCGAGAAACTAGTGGCAAAATACGAGCCCATTAAAGAAGAAAAACCAAAA
TTAGTTCCAAAGCCGACAAGAAAACGGCAACCGGAAACTACGGAAATCGTTGTGAAGACT
CGCCGTATTACTCGCCGAAATGCTAAGGCACCTGTAAAAGAAGAGGAGATTGGACATCAA
ATCACGATCGTAGATGACGAAGAGTTTATGGAGCAACCTGTACAGGAGCCGATTGAGATT
GAAGAGGAGCAACAAGAAGAATCTCATCTGGAAATTGCTCTTCCGGAGCAACCAAATCAT
GAGCCAATGCAATCAAGTCCATCGTTGCCTAGAAAATCGTTCAAACCGGATATGCATCCA
ATTGCGAAGAAAGGCGGAAAAATCTGTATTGTAGATCTAGGACTTACATCTCACACACTC
CCCACCGAACAAACTCCAGGATTCTTGAAAAGACTCGGAGAGAACGTTGGAGGATCAATT
GACTATAGTTATGAATCGATTGACGAGTTGATCCGCACTGCTCCGGATGCTTGGTCTAAA
GCTTCAATGGGTGCAATTCGAGGTGTTATGCTCATGCAGGAACTGGTTACTGAGCGATCA
ATGCACCCGAAAAGTAAACCAATGGAGAAGAATCGTTTACTTGGTGAAGAAATGGCAAAA
TTGAACCCTAACGATTTTCTGAACCACAAACTGCTGGAAGTTTCGAGTTTGGATCAAACT
GTGTTTATCAACGTCAATCTCGTGTTTTCGGCGCTGAGCATTCAACATGGCTCGGTTAGA
TCAATTGTCAATGCTATGTCAAATCACTGGATTGACTACCTGATTCCGAGAGAGCAACAA
GGATCCTTCACGACAAGCAAAAAGACGGAGCCTCTTACTTTCTTCCCAGGAGACTTGACA
AATTGGCCAGCCGCTCTTCTCGCTGCGGCAATCAAGTTGGACAACGACCAGGTGGACGTT
ACTCGCCTTCCAAGTGTGGTCAATATGCTGTTCAAGCATCATATCAAAGTCAGATTCGAT
CATGCCCGTGGTTTGTATCGAACAAAACACGACGGCCAGTATCCACCAAAAATTGTGCTG
CCAAAGCGTCCCATCATCGATTGCACACAATTCTACAAGAGCAGCGAGGATATCGATGAG
GAGCAAGTTCCATCAACTTCGAACTTTCAATCATCTTCGAACTCTCTATCAACTTCGAAA
TCTGCTGGAAGGGAAAATATCCCAGACTCCCCATAA
>K02E7.3
ATGGCCAGAAATCCAAGAACAACAGTTCGAAGAATTTTGAATTCAGCACCCCGGAGTCTT
CTGATTCAAAGCGTGACAATAGTTGCTCTAGACCCGACGGACAATAATCATGGTTCTCAC
CAGCCGGGAAGCAATGGTCCATCAAATTCAAGCACCCAGGCCGATAACTTCGAGACGGAA
ACAACTGCAGATGAAGAACGACAAAAGGAAGATGGTGTAGAAGATGAACTCGAAGACGAA
GAAACAACAGGATTCATTGATGAAGACGGGGAAATTCGTTATCCGGTCGATGAAGTGGGA
AATTACGAGATCGATCAAGAAGCTGAAACCGATGAGTCATTTTATTTGGACACTCAACGC
GATTCTTCTCTATGCGACGAGCGAAGTCAACTGTGTCGTTCTCTGAGCGATCAAAATCTG
AGAACAACTTTTTTCCTCATCACTACTACCAACTCGAAAGCAGCCATTTTGAGATATCTA
CATTTTCACAATGTTTCACAAGATAGCATTCTCAGAAAATTGCTACTGAATGACTCTCAT
CTAACACTTGTAGAAGTATGTAATTTATGTGCGCAGAATATCGAACTATGCAAATGTGAA
GATATGCAAGAGAAATGCCAACTAATTTTCGGAGATCTCAAGAAATGGCTCGAAGTTATA
TTGAATAGTTTTGCGAATATCATGATGAAGACTAAAACAACTATTTTGGAAGGGTATAAT
AGCTCCAGTCCAATAAATAAGGGTATCTTTAAAAAAAAGCTACTCAGCGAAATGGCAGAT
AATGAAATGTGGATGCACTTCGAGAGTAGCTTCGACGGAATCAAAGTACATAAAAATGGA
AATCATAACATTTGGCCATATAGTTTACTCAATTTGGATCTCGAAGACGTTCATCGAGCT
TCTCCCCAGGCCCTCATTTTAGCAGCGTTATTCATCGGGTTCAAAAATCCGACAACGAAA
ATTCATGATAGACTTACACAATGGATTCTGCTCCAAATGGACGAACATGTCTTCTTCTCA
GAGGGAGTGGCCTGGAAAGCGGATCTCACGTGTGCCAATCATGACGATCCAGCACGACGA
ATCGTATACAATCAGTGTGGACTCCGATCATCAGGTTCTTGCAACTTTTGCTTAAACCAG
GAAACTGAGTGCAAAATCAATGATGAGTATACAACACTACGCGAAAATCTCACCGGATCG
TGCCCTTCGACTATGAACGATGGCCTTCGTCAAAGAAACCAGCATTCTCATTTCCACAAG
CATGTTTTGTATATGCATCTATGCCCGGTCACTAGTAATGCCCGAATGCTCCCGAAACGT
GTTCATTTTTCAGCATTATTCTCCAAAGGGAAATGGAATTTGTTCCCGTCAAAATCGGTG
GATTTTTCATCAACACCTTCGCTTCCATCTCGATTTCGTTCGTTGTCCGGCAAAGCTTCA
CAGTGTACTGGTTCTGAGAAAGCACTGTCGATAGTTGTAGCAGCTGCATTTTCCGGTGAA
CTTGGAGGTGTACCATCGGCTATCATTCTCAGCATTCATGGACTTTATCGTCTTTGCATA
GAACCCCAATCAATCACTGACGAGACTCTTCATTTGAAAATTGAACAAATCAGCAAATCC
ATCGAAGTTTTAATTGTGAAACGAGCACCGGAAATGTTGAATGGGATCAAAGTACATCAA
GTGTTGTACCACCTTGCAAGAATGACTGAGCTGTACGGTAGCTTATTTCCATTGTCAACT
CAATGGTTCGAGTACTTCTATCACACTATTCAAAGAACTTTAGTTCCGGAAATTTACAAT
GGACTGGGCATGAGCATCATGAGAAAAATGTCGGCTCTTCAAGAGATCAAAACCGAAGCT
GCATTCCGTCTACACACAAATCACCAGTTTCGAACAGAAGCGAACTTGAAAATGTGCTAT
GAACTTGGATTATTAAGGCGACTCAAACGAATATCGGTTGTTCCGACCCCTCCGCAGTAC
CAACAGTTTTGCGAGACCGGGGATGTTTTCCTTAATGTTGTATACCACGACGGCATCAGA
TATTCGAATTATTGCAACAAAAAGACAGATGACTCAAATGTTACGTTTATCGAATATGCT
CGCGTACGATTTGCAAAGATTATTGGGATGCTGTTGAAGGAAAACAACACTGATCTTCGT
TTTATTTTGAAGAAATACTGCAACACAAATGATCATTTGATTGACATATCGAACAAGTTA
TATGAAGAGGATGTACCGCAAATGCATATTCAAAACTGGGTTGATTCAGTTTCAAAATCG
AGTTTCGGAGGTCGTGTCACGTTAACAAACACAGTTGTCGTGGTTTCCGCCGATTCCATT
GTTGGACATGCAGTGGTTGTGAAGCGAAATAACAACTGTGTGGCTCTTCCATTTTCTCGC
CGTATCAGTCTATCTTGA
>K03D3.6
ATGGATCCATCCATCGAAGAGGAATCCCCTCCATCCACACCACAGCCAGAGCGAGAGCTT
GGAATGCTCTTCGACGACTCACAATTCAACCCGCCGTCGTCAGTAAGCTCATCCCCGTCG
TCATTTTCTGAAACGGAGCAAGCGTCCGTTCCAGGTAAGTTTATACAGGAGATCCAGGCA
GGTCATCGTACCCAGAGCCTGGATCAAACCCTCCCACTATCTAAAGTTATTCCATACCGT
CCATTCATCGTCGTCAAAGGTCTTGAAGAACCTGAAATTAGAGTTCAACCATCCGATTCT
ATTCCATACGCGTACATAGTCGTGCAAACGCCTCCAAATACGGAAAAGAAACAATCTTCC
CACAAAAATCAAAGTTTCCAAGGCGATTGTCATTATTGCAAGAAAACCGGACACATGTCT
ATGAGCTGCAAAAAGCAAGCAGCTAATGCTAAGAGAAACAATTTTCAGAGAAAATCTCCT
GCAGTCTCCGAAGACATGTCGTCCAGCTGTTCCCTGTCGTCAACAAGCACACCGTCTTCA
TCAAAAACTGAAACGGAGCAAGCGTCCGTTACAGGCAAGTCTATCCAGGAGATCCCGGCA
GGTCATCGTACCCTGAGCCCGGATCAAATCCTCTCACTTTCGAAAGAAATTCCCTACCCA
TTTATCGTTATCAGAGGTCGTCAAGACTCTGAAACTGAAGTCGAATCGTCTGAATTCGAC
TCCGATTCAACGAATTGTAGTACACTTTCAGCTCCTACTATCGAGAAATCTCCAAAAGCG
AAAAGTTCGCAGCCACAGTCCAAAAATCAACGCTTGGAAGGCGTTTGTCTTTATTGCAAA
ATCATCGGACATAGAGTTATATATCGTAAAAAGCGAGCTCATGCCATAGAAGTAAAAGCT
TTTCAACAAGGTACCTCAGAAGAAGTCGTAAAACTCCAGAGCACTCAGTCAAGAATCTTG
AAGAAGATCAGCAAGCTCGAACAAGCTGTGAAGAACCTTCACACATCTCGTGGTGCAACA
AAGAAGGAAGAAGAAGCTGCTCCGCTTCCCGTCGTCCAGGTCCCAGCGAACGCCCCGGTT
CCAGAACCATCGACTGACGACACCGCAACCACCTATGCATTCCGCCGTCTGAAGCTGACA
TCCACGCAGACGTCTACACATCGTGTTCCCAGCCGCACCGACAACAAGTTCAAAGGACTA
TGTCACTATTGTAAGAACGCAGGTCATATGGTTAGAGACTGCAGGAAGAAAGCTTTTGCC
GAGAAACGCGCAGGATTAAAGGACCAAGCTTCAATCAACAACGACACACAGCAACGGCAC
CCAAAAAGAAAGACTTACAAGATTCGCCTTCTACAGCTCGTTCCAACCAGTCGCACAAGT
GCCGCTACCCTCCGACGTCGAACCAGACTTGTAATGATAATTACCGTAACCCGTGCAGGC
CTGCTCCGCCGAACTCTCTCGGCAGCGCGCGCCACATTTTGCATTTCCTTCCGGAACATT
CTTGTCTCGTCCCGCCCTTCCACCGCAACCTGCTATATAAGACGACAATTCCCTCATTCT
AGGTCTTTTCCTCGTTTTGACTTGTTTTGTCTCCTTATCTCTCTCTCCCTCTTTCTCTGT
ACTTGTTTGGCAGGACATTGTTCCCTGAGCCACTCATTTTATCTTAATAAACCTATTAAT
TAG
>K03D3.8
ATGGCTGACAAGGAAGAGCCTCCACCAGCGGGAACTCTTCAAACATCGTCTCAACTTCTC
GCGCCTGACCCTGCGGAAAATCTGAAAGCGAAGTCTGCAGCGACAAGCCAAGCAGTCTCC
ACCCGAGCCCGTGAACAGATCGAGTTGCGGAGGGTGGAAAGCGAAACGAAGGAGGAAATT
TTGAAGGTATGTAATCCTCTGACAGTGGATGAAGGCAGGTCATCGCACCCAGGTCTGATT
CCGGAAGCTGCTCAGGGGCTATCCTATTCTTATTCAATCTCGGAATCTCTTGATTTCGAT
ACACGTGGTAAAATGTTATTTGATTCCGGAAACGGAATGATTAATTCAATCAAAAATGTG
TCTAGATTACCTAGAGTCATGGCTATTCTCGGAATAAAATCCGATGTAAAAATCAACGCA
TTTAGTGGAACAATGAGCGAAGATTTCGTCTCATTTCGACAGTCATTCATGGATCATTTG
GGAGCTTCGACTGAAGTCCTAACTGAACAACAGAAAGTCAGTTGTTTGCTAACGTTTTTG
GCTGGCACAGCAAGAAATATTGCCGGTGATTTTATCAAAATAAACCCGGATATTAAGCTG
GACGAGCTGTGGAAAATGCTCGCTGAAAAACTCTTAAATCCAGTTGTGTTGGGTTTTAAA
GAAACTCAATTGAAGCAGTGTAAGCAGGAAGAAGGTGAGTCGGTCGACGACTTTTATACC
AGACTTTTAAAGCTCGCGAGCGCAGCGTCTACAGAAGAGTCAGTAGAAAATGTTAAAAGA
ATAACACTGGATACATTTCTCAATGGTCTCAATCTTCAATTACAAGAAACAGTCCGATTG
AACCTCCCGGAAACAACAGAGAAAGCATTCGAATTTGCACGAACCGTCGAGCTGATCAAA
GCAGATATGCTCAGAAAATCGTTTAAAGATCCCAGAGCGCTGGCGATCGGTGTTGAAAAT
CGTCAACAACAATCGGAATCTGGAGAATTCCAAGAAAGTAAGTCACATGGTCCGATAAGT
AGTCACCGTGTCGATAAGCCGAGGAACATGGTCCTCGCATCTCAAGAACAGAAGTCACTG
TCCGATGAAATCAAAGAGCAATTCGAGAAGTTTTCCCGACGTCTGGACAGACTGGAAGTC
GGCTATAGCAGTTCAACTTCAAGAAGCCGAGTCAACGCAGTTGCAGCAGAGTCGTGTTCG
GTCATCGTACCCGTAAGCACTTCTCTTGGTGAGTTATTCACAACCGTCAAAATCCCGATT
CAAGCGAATGGCATCCATGCCGTTGCATTAGTTGATACAGGAGCAGGTATCACGTTAACT
TCTAAAAATATCCTACAAAGGTTAGGAATTACAAAGTTTAGTCCTTCAAACATCGATGGC
GCCGTTGGTTTCGGAGGAAACAAGATCCCGTTAGCCGGATCAGCCATCATAAATTTGCAG
GTGGGATCAAGAAGAATCCTTCAAAAAGTTTATTGTAATGATAACGATTACACCGAAGAA
GATTTTCAATTCGTGTTTGGAAATGATTTGTTATCTCGTTTACCAATGTTCTCGTTCGAC
TATCAAAAAGAAGTTTTCCATCTCGGAAAGGACATGATTCCGTTTTATCGCTCTGAAGAA
ACATTGAGTCAAAATATTAAACGCAGAGTTGACTGCTGTCCATCAATCGTGTTAAGAACC
CATCTTCAACCAAATTCATCCATTCCGAGCGATCCAATCAAAGAAGAAGGATCTGCTGTA
GAAAAGTCAAGGAAGATTCTGACCCAGAGGTCGTTCAACCTCCAGGAGTACCCAAGCCAA
GCAGCAGTTGTGACATCACATCAGAATAGAGCATGGTACTCGATAAATCACTCAAAACCG
TCACTGAACAAGAACGTCCGATTCTGA
>K03F8.1
ATGCTTAGGTCTAAACAAATTCTCAAAGCATTCTCCTCCAATTCCCCAAAGTTCTACGCC
CACCTTTATAATACCTATGTTGCTCCCATTATGAATTATTGCTCGGAAGTCTATGCTCCC
TACCCAAACTCATTGCTTTCAGCAAAACTTGAACAACCTCTAAGGCACTTTACCAAGCGC
GTTCTTCAAAGATGCAATACAAAATTCTCATCTTATGAAAATCGACTCAGTATAATGGAG
CTCCACTCCACCAGACACAATAGAATTAAGGCTCAATTGAAACTACTGTATAGACTGTTA
ACAGGTACCTCTCATTTTTCTAACCTTAGACAATTTGTTACTTTCTCTAGTTCTAATAGG
CACCCAATGATTTTAGTTAGGAAGGACAAATGCTCCACGCATTTCTTTGCTCTTATCATC
CCAGTCTGGAACAATTTATTCAAAAATGTAACGGTTTTTATGTCCCCCTATCAGTTCTGT
GAATTTATTGATCTCAACATCCCCCGGTTATAA
>K03H6.3
ATGAGAGCGTCACCCATGCGTGAACCCATCGTTCGTTTTCATAGGAATGGTGTCGCGGCG
AAGAGCATTGCTCGACGGCTCAAAGTGTCTGAAAAACTTGTTTCTACCACCATTGCACGG
TTCAAGGAGCTCGGCAACTTTTCCGATAGATCCGGACGCGGAAGACCCCCCACAGTCACT
ACACCAGCGATGATAAAAAAAGTTCGTGGACGCTTCCGTCACAACTCCGGGCGGTCGGTC
CGTGCGATGGCCCGAGAATTGAAAATTTCGCAAAGTTCTCTGTGCCGAATGGTAAAAAAC
AACTTGAAATTGAAGGCTTACAAAAAATCTACTTGTCAATTTCTGTCTGAAGCTGCTAAA
ATCAAGAGAAAAGACCGTGCCATGAATCTACTCCGAAGATTCAGAAATGGAGCTCACAGG
AAGGTACTTTTCACCGACGAAAAGATATTTTGCATTGAGCAGTCTTTTAATACGCAAAAT
GATCGAGTTTATGCAAAAACTCAGCCAAACTCCCGCGTTCAGCGTACTGGTTACCCGAAA
GGAATCATGGTCTTTGCCGGAATCACTGCTAATGGAAAGACTCCACTCATTTTTGTTCCA
CAAGGGATAAAAGTTAACGGAAACAACTATTTAGATATGTTGAAGACGGAACTCATGCCC
TGGGTCAAGAAGCATTTCAAAAAAACAAAATGGACTTTTCAGCAGGATGGGGCGCCTGCT
CATAAGCACAAGAACGTTCAGGCATGGTGTGAAAGCAACTTCCCGGACTTCATCGCTTTC
AATCAATGGCCACCGTCATCCCCGGATCTCAATCCGATGGATTACTCAGTATGGAGTGTC
CTCGAAGCAAAAGCTTGTTCAAAACCGCATAGGAATATCGATTCGTTGAAAGATTCACTG
AAGAAGGCATGGGACGAGTTGGATATCAACTACTTGCGCGCCACAGTCGACTCGTTCCCT
AGGCGTCTGGAGGCCTGTGTTGCTGCTAATGGAGATATTTTCGAACTTTAA
>K04A8.7
CTACGGCGAGCTTCTAAGATTGAAAGGCCGAAAAGACTGTCTCGTTGAACTGCACTCGGG
ATCATCCGTTCGAATATATTTTCCTTTCTGTCTACTGTACAATTTTCTAGTGAAAGAGTT
TTGTACGGGTTCAATTGCTTTAATGTCTTGTTTTTTCGAGGGACTACTTATTTCAGTACC
ATATTTTAGTATGGGCCTCACAAAAGTTTTGTAGAGCAGAGTGTGGAGTCTCGTATTTTT
GCTACAATAGTTCAAGAAGATTTGATGGATCATACTCTTTGCATGCACTAATGCTTTTTT
CCAATGCGAAGAGAAGCTAAGATTCAAATCAATTTGAAACCCTAAATCTCTAACAACAGT
ATTTCGGACAATTGGGCTGTTTTCTATAGTATACTGGAAATCTGTCGTATTTTTTCCTAG
TGATATGCATACCGTTTTATCATTGTTTAGCGCTAGTTTTGTGGTTTTTGACCACTGAAC
TATAATTTCAATTGCTTTTTGTAGGTGATGACTATTGCTTGAATTACTCGGTATATCGGT
GTAAAGTTTCAAGTCGTCGAAAAGAAGAGGCGCCAAGACTGACCCTTGCGGGACACCACA
TTCTGCATGTTTAGAGTTAGATAGTGTTTCTCCTACTTTCACTTGAAATGTTCGATCAGA
TAGGAAGGCTATGATCCAATTGATGAGGTGTTTGTTAATTTTTAAACTGATGAGTTTTTC
GAGCAGTTGACAGTGGGGAATACGATCAAAAGCTTTAGCAAAGTCTAGATAAATTACGTC
TACTTGGTTGCCTTTATCTAATGCTTCTGTCCAATCATTCACCGCCTCTAGCAT
>K04F10.5
CTAATGCATCATAATTTTGGAAAAAAAAATCTTTGGAGCAATGCTTAATTTAATTTGGAG
ACGGTGATGCATAATAAATCTTTGTTGTTGTTGTGCAACAGGCGGCGCAGCGCCGTTTTC
AGACGCTCGTCGTTGCTCCTCCACCCGGGTCATATGGTTTGTAGGCCAGCCCGAGGGCTC
GGGCGGCCTCCATTGGGGACGTCCATAGTTTTTCTTTCGATATGGGATGCGATCTTCCAC
AGGATAAGTAGTGATCGATCCCTCCCTCGTTGTCTCCACATCCGCATGTCCGATGGGGGT
TCCTTCAATTCTCGCTTTGTACCTGGGGATCAGTAAGGAGTGTCCACAGCGAAGTCGAGC
CAGTTCCGTTCTGGTGGCTTTTGGGAGGCTAGATTCTTCAGAACTATTCAATGGTGGCGG
CGTGGCTCCCAGGATCCTGTTGGGTGGGGCCGAGTTCAAGAATTCGCGAACGAATCTTGT
GTGATTGGCCTTTTGCGCTTCTGCCTTCGTACCTTTGAGTCTGCTCAAGTGGGTTTTGGT
CGCCTCTGTGCGCTTTGCCGGCTGCTTCATGTTGAGTCCGCCGACGATGGAGTTGATGAC
CTCAGTGAGTGCAGTTGACGTCGAGTGCTCCGCTTTGAATCCATGTTGGTAGGCTGGTGA
AGTAATCTGATCCGAGATACGTTTCAGGATGCACCTTTCCAGAAGTTTAGCAATTGGGGA
GAGCAGAGATATCGGGCGGTATGAGCTTGCTTTGGAGGGGTCCTTCTTCGGCTTCGGGAT
GAAGATCACCACTGCTTTTTTCCAGTTTGCGGGAATCACATTCGTGTTCAAGGACTGATT
GTACATCGCGGCCAGAAAGTGGAATGCACAGTTTGGCAGGTTCTTGATGTGGCATTGGGA
GAATCCTTCTGGACCAAGGGCTTTCGAGTTTCTCATCTTACTTGATAGAAGAGCCAATTC
TGCCGTCGTGATATCTGCTGACCAACCACTTACTTTCGCTTCCATGTATTGGGTACGTTT
CATTCGCCTCCACTCGTTTTCCTCAGATGTACTCATACTGCCTTTTCCGGCATTGACGAG
GTGTCGAGCCATCCTGTCGGCAGCAACTTTACCAGTGATCGGGATTCCATTTCCAAAGTC
AACCGGGCATGCGCTTTGTGTAGGTCGTTTCATGCCTCGGATCATTCTCCAGGCCACGTT
ACAATCTGTTTTTCGCTTGGCTTCCATGGTATCAACTTTTTCTCTCCACTGTTCCCTTTT
GCTGATAATTCGCTTGAGCTGGATTTCTCTGGAAAGCGTTTGAATGGTGGGGTCCATGGG
GTTTCTGTGGTGGAGTTGACTCAGTTCCGCTTGGAGAGCGCGAATCTCTCCTGATTCTCT
GTGGTCTTCTGGCTTGATTGTACCTTTCGGAACGGCGATCCTGTCAGCTTCCAGAATGGC
TATCGACAAGTACCTTTCCATACTGATCACGTCATTTGGACCATTAAAATCGTCAAGCTT
AGCTTCGATTGATTTCCTGTAGGTCAGCCAGTCGGCTTTCCTGAAATTCGCGATGCACTT
CTTCGGTCGGGGTACAGCTGGGCATGCCGAGTTCGTGTGTATGAGAATGGGGAGGTGGTC
CGATGCGAGTTTGCGAAGTGTCGACCAATTGCAGAGGGAGGCGATGTCGGAGGTAGTTAT
AGTGATGTCGGGTGATGAGATGGAGTGTGTATCGGCTCGAGTGAACGTATCTTCATTCAT
TATTATCAAGTGCGGGGTTTGTTCGACTAGTTCAGCAACTTTGGCTCCTCTGGTGTTCTC
GCTTGCCGCACGGAACCACAGATCTGAGTGCGCATTGAAGTCACCGGACATCAGGTGATT
AAACTGTCTGTCCATTATCTCGCTTAGTTTCTTCATGACCTCTGGGACGGGTGAATCCTG
CGTCTGTGGAGGTATGTATATATTGGAGATGACCAAGTCGTTTTTGAGCTGAATTTGGAT
CAGTTCGAAGGCGGGGGAGATGGTCTTCTTGATTACTTGGAAGTCGGGCGAGTCTTTGAC
GAGGGTGGCCAGACCACCACCATGACTTGTTCTAGGAGCCACTGTGGCTTTGTAGCCTTG
GGGTGTTCTCCCGGTCGCATCCACGGCGATCTTAATTTCTTGGAGGAGGATGACGTCAGG
GTCTGTCTCAGCAATGATTGTGAGAAGGTCAGGAGTTTTGGCGTTCCATCCATTAATGTT
CCAGCTTATGGTCTTCACCTTGGAGATCAAAATTGGTTCGTGGAACAT
>K06C4.14
ATGAGGGAATGCGGCATCGATACTTCCATTCACCACTGTCCGACAAAAGACAATCCCGCA
GACATCGCGACTAGAGGCATGAGCACATCAGAACTACAGAATAGTGACTTGTGGTTCAAC
GGACCGGAATTTCTTAAACAGAAACCGGAAGACTGGCCATGTAAGATTGAAGGAACATTT
ACGTGCCCAGCTGAATTCCAGGCAGTGGTATTCGCAGAGATTCTTGACCCAAAGACCAAG
AAGACAAAGAAACCTCTCATGGAAAAAGCTGAAAAACCACCCGCTTCCGAAACAGTCTTA
CATATTCTTGAATTACCTTCCAAATTCGAATCGACCATCTCCTTTCGGTACACCAACTCT
CTACGAAAATTAATGTTAATCACCTATAGGACCCTCTTAGCTATCAGTAAAATGCGTAAG
GGAAAAGTTCCGACTTCTCGGATTCTGGAGAAGTTTATGATGGCACCCAATCTTCTCGAG
AAGAGAAGGGTCGCACGACATTATATCTTCCTCCAGCATTACAAAGAATGCGCGGAGCAA
GGGCTCACATTTCCATCATCATTGAGGTATTATGTTGCACCTGACGGGCTATATCGTGTG
CTGAAGCAAGCTAAGTCACCGACTCTGCCCGCTGAAGCTAACGAGCCAATTCTGGTTCAC
CCGAAACATCCGCTTGCTAATCTTCTAATGCTCGAAACTCACGAGATCAACGGTCATTTA
CCGGAACAGTACACTAGGGCAGCTCTGCGCACAAGATACTGGCTACCGAACGACAGTTCA
GTAGCTCGATCTGTAATCAGCAAATGCGTTCAGTGCAAAAAGGTTCATGGATTACCCTTT
CCATACCCGCACTCTATGGCTTTGCCTGAAAGCAGAACAACGCCTTCAACCCCGTTCCAA
AATGCCGGTCTTGATTACATGGGGCCTGTAGAATATAGTAAAGACGACGGAGTTTCAACT
GGAAAAGCCTACGTGCTAATCTATACGTGTTTCACCACTAGGGCGGCCATCTTAAGAGTA
GTGTCTGACGGCACATTCATCTTAGGTGGATCGATTCTAAACGACGACATCTCAACGTGG
GAACATCATTCCGACCCTCTGACGTCCTTTATGGCCACGCAATCCATCCACTTTTTCCGT
ATCACCCCCGTGTCTCCATGGCAAGGCGGGATGTATGAGAGAATTGTAGGATTGGTGAAG
CATCAGATCCTTAAAGTATGCGGAGCGGACAGGTTCGACTACTTCACGTTGTCATACATT
GTCTCTAGTGCTCAAGCTATGGTAAATAATCGCCCGCTCATGCAACACTCGCGCCAACCG
GATGATATGATCGCCATCCGACCATGCGATTTCCTGAACCCGGGAGTCATGATCGAGACG
CCACCTACTGAGTTCACACCATCCGCTCCCAGCGGTGTCCCCGAACAAAGAGTACGTGCT
CATCTTGCAAGCCTGGAAGAAGCCATCGAGCTTCTCTGGAAATACTGGTCACTAGGTTAC
ATAATCAATCTCAGACAGAACCATCACAGAAATGTGAGATGCGCTGATCTGAAACCAACG
GTCGGACAAGTAGTGCTAGTAAACACCAACCTGGTCAAGCGACAGAATTGGCCTCTAGGA
GTAATCGTACAAGTCAATAGGTCAGAAAGGACGGATGAAATCCGTACAGCAGTGGTAAAA
TGCAAGGGGAAGTTGTACAAAAGGTCTGTATGCCAACTCATTCCACTCGAAGTCCAATCT
TCGGATATGGACAGTCTTCCTGATACGGAAAATCGGGAAGATGGTCAAGAGCGTTTGATG
GATGCAGGAATGGCCGTTCAACATCCGTCGGCTCCCCCTTTGACTATTCCATCCGCTGCC
CTTTTCGACTCACCGGACGAACATTACTCTCCGGAGCTTTTTCCTCGTGAGACTTGCCCA
AACGTAACTGAAGCTACTGAGAACCCTTCATCAAAAATTCAAAATAATACCATGATCCCC
TTAGTCCCCAATACTTCTACTATTCAAAACGCCCGCTTAGATTTACACGAAAGGGTAGGA
GAAGAAGATAATTTCGAAAACCCCGACTTAGACCAAGTCCACGTTGACAGTGAGGACGAA
GTTGAGTACCAGGACCCGAGCACAACCGAGGAATTGCCCACAGCAATTCCTGGTCGCTCA
AGACCTCTTCTACCACGAAAGGTCAAGAAGCCTGTGTACTACAACTACTTCCTTCACACA
ACGACGGCCGTCAAGTCGACGTTTTCAACCCTGGAGTGTTGTGAGATGGTCCCATCTCCC
AATTATCTGGTACTCTGA
>K06C4.15
ATGCCTCAGGATCAACTCCTCAGCAGCGAAGACTCGACTTACCTCGACGCACTACTGATT
CGTCTCCAGACGATCTTAGTTGCGCTCGAAGGTATGCGCGACCTTATCTCTGACAAATTC
CGTGACCCGGAAATGATGGTCGATACTAATCGCCATCAATATCACCAGGAGGTGCTCGAC
TACCTCGAAAAGTCATCAACCGCTAGATTCGTAGACCACTTGACTCACGACATCCAACAG
CTTGAGACTGAAATGAGAAGCCGAAACATCCCCATCACCCACTTCGATCCATCTCTGCTA
GCAACCACCGACGTAGAAACAGGGGCCACCACCGAGGACGACGCCAACGACGAGGAAAGG
AGAGACATTGAGGCAACGATCGAGGACCACGCTCAGAACAATGGGCCGTCCGATCATCGT
GTCATCTCTGATCTTCGAACTCCTCACGGTAGCACGCCGTCTACAGGAACCCCTCGCCTA
TCTTCACCAGGCATGGTTTGGGACAACGAGGGACTGAGCCTGCACGATGAATTACACCTC
GCGAACTTGCTCGACCCCGCGAACCCACAGAGATCTCCAATGGCTCCTGCTGCTCCAACA
TCATCTGCTGCTGTTCCGACTCAATCTGCCGCTGCTCCGACGTCGTCTACCACTGCTCCG
ATGTCATCCGCTGCTGCTTACCATCCACATGGTCAACATGGTCAACATGGTCTACAACTC
GGTGCTCCAGCTCATACCAATGGTGGTACTACTCGTCTACAGCAGCCGCTTGATCAAAGG
ATCCAGACAACTACACAAGGGGTACTCCAAGGGAAACGTGAGCAGCTCGAACAGGGCCCG
ACGGAGACCCCACTCCTCGTCCAGCAAGCCCCTACAACTACGGGCCCAGGTACGCGAATT
ACACCACAAAGAGTTCTGAACGCGCCTGCCTTGCAAACACATCAGGTTTTAAACAGCCAG
ATGGGTTATCCAAGTGCAGGAGCTCATGATTACTCGACTTTTCACCCGCTCCTCCAATAC
GCACAACCTCGCGGTGAAGACACACTCACGCACAGACTCCTGGCGGCAATCGAAGCTATT
GCCACAAGTCAGAGTCAGATGCAATCAGAGTTGACGTCACAAGGCCGCTCGGTACACGTG
CTCACCGACAGAATGGAAGCTACAGAAAAGTTAATTGTGGAACCCAAAATCTTAAATACT
ACCGTCGCCGAAGAGACCAGTAGACCAGCTATGCCACAGCCAACCCATGAAACGGCTCAG
CAACAGCAAACCACTGGCTCCGAGTACGAATATGAGCCCGAGTCCGACGACAACAACCAA
CAACCGCTTACTCCTCAAACACGCACCGAAATCCGGTACATCGAGGTGAAGAATAATGGT
AGTCACGAGACTCAAAACTTATTAAAGTACCTCGGCAAATATGATGCAGTGCTTTCAAGA
TCAAATCCAGCTCACCAGCTGGCCGCGATTGTTGAGAAATCTGCGCAAGCCTCCCGCTTA
TCTTTCATATGCATTCGCACAAAGTCAAATGATTGCATCCTGGCCCTCGTGGACTCAGGA
GCTTCATTATCACTCTTGTCGCATCAACGAGCTGAACAGCTTCATATGAAAATCCTAGCC
AGCACGAATATGCACTTATCTGGTTTCAACGGTGCAGTTACCCAAAAATCCCACGTATTC
AAACTGCAATTAAAGATGAGAGCCTCTCAAAGAACTCTCACGCTAATGATTGCCGGAATA
CCAAATATGCCAGAGACACCCTACAGCGCACCATTCTTTTCCGATGAGGACTTAGCTTAC
ATGAATCGTCATAACATCGACCACTTTGAGATTACTTCTACCAATATTTACAATGGTAGA
CGAATCGATATGATTCTTGGTAACGATCTACTGGCATGGCTTAACGCTAACCCAGAGACC
AAGAAACATATTCTTCCGTCTGGGAGGTTGGTAGAAATCACGGACTTTGGACACATTGTA
CATCCAGTCCCTGATACAACAATCTACCAAAACCACACCCAGATCGAAGTCATCAGTGAA
ACATTCATGCATGCATCCGCTCTCATCAACGGCCTCAATCCAGAAGACTCGAATCAAGCC
CTAACACTTCAGGTAGAACAACAGTGGAAGTTAGAAAACATTGGCATCGAGGCACAGCCC
TGGAATGACCATACTACAACATCCGCTAAAGATCTACAGGCATCATTCGAAAACTCCCTA
AGGTATACACCAGAAGGGATTCTCGAAGTTGCTTTTCCATTAAATGGAAATGAAGTACGC
TTGAAAGACAATTATGAGGTGGCTGTGAAAAGATTACACGCTACGGTTAACGCTCTCAAA
AATTCCAAAAATCCAAATTTACTTAAACAATACGACGAAATTTTTAAAACCCAGGAAGCA
AGTGGGATCATCGAATCTGTTACCCCAAACATGAAATCAGAGACTAAGTACAACTATAAC
ATGCCTCACAGAGCCGTGATCAAAGAGTCCTCAAATACCACCAAAGTGCGGGTCGTCTAC
GACGCATCTAGCCACGCAATTCGGGAATTTGTGGTAAACCATGATGAGAGTATGGAGAAA
ATAGACCCAAAAGACAGAGTATCCGATAGAACAATCAAGTTACTAGGAATGAAGTGGAAT
TCAAGCCCAGACGCAGATACTTACACCATCAAAATCGCCGATGTCCAAACCATTATGCAT
CCCACCAAAAGAGACGTTGCTTCTAAAATGGCTGAAACCTTTGACCCATTGGGACTAATC
TCACCGATTCAAGTCTTAATGAAAAGGTTTATTCAAAAGCACGAAGTAAACTGGAAAGAC
CCTATCCCTAAACACCTGCTAGATGACTGGCAAGCAATCCAAGCTTCCTTCATAGATCGT
ACAATAACGGTACCGAGAAGACTGACAACTGATTTCGAATACAAAGAAATACAGTTACTG
ATCTTCTCGGACGCTTCTCAAGACATCTATGCAGCAGCCGCTTACGCCTACTTCTCATAT
GGTGACGATAGACCTCCAGTGATCTCCTTGATCACAAGCAAGAATAAGATTAAGCCATCC
AAGGAGACCAATTGGACGATCCCAAAATTAGAATTGTTAGGAATTGAGATTGGATCAAAT
CTGGCTTCTTCCATCGTGAAGGAGCTCAGTTGTAAAGTAACCAACATCCGCTTATTCACT
GATAGCTCTTGCGCTCTGTACTGA
>K07E8.10
TCACTTGCCAGCAGATTTCGAAAATGATGGAGCGTTCGAAGATGATTGAACGTTCGAAGT
TGATGGAACTTGCTCCTCATCGATATCCTCGCTGCTCTGGTAGAATTGTTGGCAATCCAT
GATGGGACGCTTTGACAGCACAATTTTTGGTGGATTCTGGCAGTCGTGTTTTGTTCGATA
CAAACCACGGGCATGATCGAATGTGACTTTGATATGATTCTTGAACAGCATATTGACCAC
ACTTGAGAGGCGAGTAATGTCCACCTGGTCGTTGTCCAACCGGATTGCCGCAGCGAGTAG
AGCAGCTGGCCAAATTGTCAAGTCTCCTGGGAAGAAAGTACGAGTCTCCGTTTTTTTGCT
TGTGGTGAAGGATCCTTGTTGCTCTCTCGGAATCAACTGCAATGTTAAATAGTCCGAAAT
AGAACGTAATTTTTGATCGCTCACGTAGTCAATCCAGTGATTTGACAT
>K08A2.6
ATGCCTCGAGGATCTGCCCTTTCGGACACTGAACGCGCTCAGCTGGATGTTATGAAATTG
CTCAATGTGTCCCTGCATGAAATGAGTAGGAAAATTTCCCGTTCTCGACACTGTATTCGC
GTGTATCTGAAGGATCCGGTGAGCTACGGTACATCTAAAAGAGCTCCTCGTCGCAAAGCT
CTCTCCGTGCGTGACGAACGAAATGTGATTCGTGCTGCCTCCAACTCCTGTAAGACGGCA
AGAGATATTCGCAATGAGCTTCAATTGTCTGCTTCAAAAAGGACCATCCTCAATGTCATC
AAACGATCTGGTGTAATCGTTCGTCAGAAACTTCGCCCTGCTCCGTTACTCTCTGCAGAC
CATAAACTCAAGCGATTGGAATTTGCTAAGAACAATATGGGAACGAATTGGAGTAAAGTT
GTCTTCTCCGATGAAAAGAAATTCAATCTCGATGGGCCTGACGGTTGCCGCTACTATTGG
CGCGATTTGCGCAAGGAACCAATGGTTTTTTCGAGACGTAATTTTGGAGGAGGAACGGTG
ATGGTTTGGGGAGCGTTCACGGAGAAGAAGAAGCTTGAGATACAGTTCGTCAGTAGCAAG
ATGAACAGCACTGACTATCAGAACGTCTTGGAACTGGAGCTCTCCAAATATCTTCGTCAC
TACTCCAGAAAAGACTTTAGATTTCAGCAGGATAATGCGACAATCCATGTGAGCAACTCA
ACCCGCGACTATTTCAAGCTCAAGAAGATCAACCTTCTTGATTGGCCAGCTCGAAGTCCT
GATCTCAATCCAATCGAAAATTTGTGGGGGATTCTTGTCCGTATCGTGTATGCTCAGAAC
AAGACTTACCCAACAGTTGCATCGTTGAAGCAAGGAATTCTCGACGCTTGGAAGTCTATT
CCGGACAACCAGCTGAAAAGTTTGGTCAGATCAATGGAGGACAGACTGTTTGAGAACATC
CGCACACAAGGAAACCCGATTAACTATTGA
>K08D10.1
ATGCCTCCTCCATCAAATCAATCAGCATGGTCTTCAAATCTTCTAAATGCTCGGAAACGA
CGATGGAAAAAAGATGAAGAAGACGAAAATTCAAATACTGAAAGAAATGCTTCCCTGGAC
CTAAACCTGTCGAATGTAGAATTGACAGAAGCTCTCGACAGAAACGGAGATGCGCAGATC
ACTCCTGAGAGAAGACGAGTGTCTCCATTTGTGGATTTTGATGATAATCTGGATGTGGAG
TCGAAACGCAATATCGATTTGAATCTGACAATAACACCTGAAACTGATATTCCGTTCGAC
ACACAACCATCAACTTCTTCTATTGCGGAATCTTCTTCATTACCTCCAAGAACACCACAC
TCTTTTGAAAGATCGTCAAGTCCACTCTATTCATCGAGTGACAGCGTCGGCGTATTTTCG
AATGAGACACCATATGTGAAGGGAATTAGAGAAGACTTGAGTAGAGAACGAATGAGATTG
CTAGAAGTTGATTCCATTTTGGATAGCATATCAGAGAACCTTGACGCCATCCTGTCCAGC
TCAAACCATTCGGTCCAGCTCAATCCAAGAACAGACATTGACGAAGAGACACTTCTAAAT
CGGTTGATGGAGAGAGACGACGAGTTTGCCGTTTTTTCTGATGAATTTTTCATGCAAAGG
AAAGAGATAATTTCAATAAGAAAAACATCAAAACGGAAAACCAACGAAAATCTGATATTA
AGAAAACAAATCGCTCAAATTACGCCAAGGGCGAAAAAGTACAGAATAATATGGATATCA
GAGTTGCGAAGAAGGAATCGTTCACAAAGCCGAAACGTTGTCACGCTTCCCAAGTATACC
ATCGAATGGAGCAAGCTCGAAAATAAGAGCTCTGGAAAATCTAGGATAGATTTGGCACTG
GATTTGCTTCAACGAATCAGTCGAGAAGAGGATATTCGTAATTTCATGATTGATTTCCAG
AAATATCTCCAACAAAATGATTCGCAGTCCTTCCAAGTCCAATTGACGCATTGGCAAACG
ATTATTTTTCAAGAAAAATGTAGATTCTCTAACAATCAATTGCGGCGGGTGAAGCAATAC
TATAAGATGTTCACCGATCTTGAAATCATGCCAACTATTAATTTGACGATGCAACTGAAA
ACGAGAATGTCAACTATCGACAATTATAAGGCCACAACATATATATCAAAAGGAGAAAAG
GTGACCGTTGTCAAAATTATCGATGTCGAGAAAAGTGTCATTCCGAAGCTGGAGCGTTTT
TCTGTATCAAAACAATTACGCCATGATTCCTATACCGATGGCAAAATTGTTATCGGAATT
GGTGGAGATTCGGGAGGAGGAACGACGAAACTTTGTCTTCTGATCGGAAATTGTGATCAT
GCGAACTCGCCGCACCGAATCGTCCTTCTCGCTGTTTTTGATGACTCTGATTCGCGGGAA
CTTATCATGGCCTACCTGTCTGATCTTATCGTGAAGATCAACAACTTCACCAGCATCACC
TATATGGAAGATGGAAGGGTGGTGACACGTGGCGTTGTCCAAAAAGTAGTCGGTGATTTT
AAGTTTACATGTGATTTACTGTCACATAAAAAACAATGTGCCACCTATTTTTGCCCGTTT
TGTTTCGAAACCAATCCAAGAGGAGGACTGATGCAAAAGCTTAAAGATCTGAACTTGCAA
AAGATATATTTCTTGAGAACAATGAATTCTTACAAGCTCAATTCTAAATACGGTAGCTTT
GGTGTCAGATGCGGAAGTGGACCAATTCTTCAAAATGTCAAGTTGGAACACTACTTGCCT
GCAATGCTACACTTGATTGTCGGACTGTTCACGAAATACATCTTTGAGCCGATTTGGATG
GCCGTTGTGAGTTTAGACAATAAAACATCATTTGAAATTCGAAGAAATAAAGAAGAGACA
AAAAGAGTTGCCGATTTGAAGATTCAAGACGCGAACAAAAAATTCGAAGCTTCACCACTT
AAGAGAAAAAGAGAGATGAAAGCACAGTTTACTGCTCTGAAAGAAGAAAAAGTGTTATTG
GACGAGACGCTGGATGGACTTGCTGGTGGATATCTTAAACAATTTGAGAATGATCTGGAA
GAAGTTGGTGCAACACGCCGAGCGTGGTTTCAAATGTACACTGGAAATCACACGAAGCTG
ATTTTGTCTGAGAAAGGTGTCACAGCTGCATTCAAAAATCTGAAAAACCACATGACTCCG
ATGCTTCTGAATGTCAAGAACGCGATGAGCAGGCTGTCCAAAATCATGTCATTGTCGGCC
AATCGATTGCTCTCTGACGATGACATCAGCGAATTGGATGAGTCGATGAAGGAATTCGTT
GAATTCCTACAAGCTGCCCACCCAGAAGAATCAATCACTCAAAAATTGCATGTCCTGGTT
GCTCACGTAGTAGAAGTCGCAAAAACGGAAAGGAGCTGGGAAGGCTTTCGGAGCAAGGAA
TCGAATCGCTTCATGCCGTTTTCAATCGCCTCGAAAGACGCTTCCACTCGGTTAGAAACA
CAGGGAAAAGATACCTGTACATTGCTAAGGAGCTGTCATGTAGCAATCTAA
>K08F11.2
ATGCCTCCTCCATCAAATCAATCAGCATGGTCTTCAAATCTTCTAAATGCTCGGAAACGA
CGATGGAAAAAAGATGAAGAAGACGAAAATTCAAATACTGAAAGAAATGCTTCCCTGGAC
CTAAACCTGTCGAATGTAGAATTGACAGAAGCTCTCGACAGAAACGGAGATGCGCAGATC
ACTCCTGAGAGAAGACGAGTGTCTCCATTTGTGGATTTTGATGATAATCTGGATGTGGAG
TCGAAACGCAATATCGATTTGAATCTGACAATAACACCTGAAACTGATATTCCGTTCGAC
ACACAACCATCAACTTCTTCTATTGCGGAATCTTCTTCATTACCTCCAAGAACACCACAC
TCTTTTGAAAGATCGTCAAGTCCACTCTATTCATCGAGTGACAGCGTCGGCGTATTTTCG
AATGAGACACCATATGTGAAGGGAATTAGAGAAGACTTGAGTAGAGAACGAATGAGATTG
CTAGAAGTTGATTCCATTTTGGATAGCATATCAGAGAACCTTGACGCCATCCTGTCCAGC
TCAAACCATTCGGTCCAGCTCAATCCAAGAACAGACATTGACGAAGAGACACTTCTAAAT
CGGTTGATGGAGAGAGACGACGAGTTTGCCGTTTTTTCTGATGAATTTTTCATGCAAAGG
AAAGAGATAATTTCAATAAGAAAAACATCAAAACGGAAAACCAACGAAAATCTGATATTA
AGAAAACAAATCGCTCAAATTACGCCAAGGGCGAAAAAGTACAGAATAATATGGATATCA
GAGTTGCGAAGAAGGAATCGTTCACAAAGCCGAAACGTTGTCACGCTTCCCAAGTATACC
ATCGAATGGAGCAAGCTCGAAAATAAGAGCTCTGGAAAATCTAGGATAGATTTGGCACTG
GATTTGCTTCAACGAATCAGTCGAGAAGAGGATATTCGTAATTTCATGATTGATTTCCAG
AAATATCTCCAACAAAATGATTCGCAGTCCTTCCAAGTCCAATTGACGCATTGGCAAACG
ATTATTTTTCAAGAAAAATGTAGATTCTCTAACAATCAATTGCGGCGGGTGAAGCAATAC
TATAAGATGTTCACCGATCTTGAAATCATGCCAACTATTAATTTGACGATGCAACTGAAA
ACGAGAATGTCAACTATCGACAATTATAAGGCCACAACATATATATCAAAAGGAGAAAAG
GTGACCGTTGTCAAAATTATCGATGTCGAGAAAAGTGTCATTCCGAAGCTGGAGCGTTTT
TCTGTATCAAAACAATTACGCCATGATTCCTATACCGATGGCAAAATTGTTATCGGAATT
GGTGGAGATTCGGGAGGAGGAACGACGAAACTTTGTCTTCTGATCGGAAATTGTGATCAT
GCGAACTCGCCGCACCGAATCGTCCTTCTCGCTGTTTTTGATGACTCTGATTCGCGGGAA
CTTATCATGGCCTACCTGTCTGATCTTATCGTGAAGATCAACAACTTCACCAGCATCACC
TATATGGAAGATGGAAGGGTGGTGACACGTGGCGTTGTCCAAAAAGTAGTCGGTGATTTT
AAGTTTACATGTGATTTACTGTCACATAAAAAACAATGTGCCACCTATTTTTGCCCGTTT
TGTTTCGAAACCAATCCAAGAGGAGGACTGATGCAAAAGCTTAAAGATCTGAACTTGCAA
AAGATATATTTCTTGAGAACAATGAATTCTTACAAGCTCAATTCTAAATACGGTAGCTTT
GGTGTCAGATGCGGAAGTGGACCAATTCTTCAAAATGTCAAGTTGGAACACTACTTGCCT
GCAATGCTACACTTGATTGTCGGACTGTTCACGAAATACATCTTTGAGCCGATTTGGATG
GCCGTTGTGAGTTTAGACAATAAAACATCATTTGAAATTCGAAGAAATAAAGAAGAGACA
AAAAGAGTTGCCGATTTGAAGATTCAAGACGCGAACAAAAAATTCGAAGCTTCACCACTT
AAGAGAAAAAGAGAGATGAAAGCACAGTTTACTGCTCTGAAAGAAGAAAAAGTGTTATTG
GACGAGACGCTGGATGGACTTGCTGGTGGATATCTTAAACAATTTGAGAATGATCTGGAA
GAAGTTGGTGCAACACGCCGAGCGTGGTTTCAAATGTACACTGGAAATCACACGAAGCTG
ATTTTGTCTGAGAAAGGTGTCACAGCTGCATTCAAAAATCTGAAAAACCACATGACTCCG
ATGCTTCTGAATGTCAAGAACGCGATGAGCAGGCTGTCCAAAATCATGTCATTGTCGGCC
AATCGATTGCTCTCTGACGATGACATCAGCGAATTGGATGAGTCGATGAAGGAATTCGTT
GAATTCCTACAAGCTGCCCACCCAGAAGAATCAATCACTCAAAAATTGCATGTCCTGGTT
GCTCACGTAGTAGAAGTCGCAAAAACGGAAAGGAGCTGGGAAGGCTTTCGGAGCAAGGAA
TCGAATCGCTTCATGCCGTTTTCAATCGCCTCGAAAGACGCTTCCACTCGGACGCCTCGT
CTTCCCAATAAACCACCCAGCGCTCTCCCTCACACAATTCTGAACCTTTTCGCAATTAAA
ATTTCGGGATTTCCTCAATATCATAAAATTCGGGATTTTCTATGGTAA
>K09E10.3
ATGACAATCATCAAACTTGAACGTCGAGAAGTTAGATTGCTTCTTCTTTATGAATTTCGT
CTTGGTCATTCAGCAATGGAAGCGGAACGAAACATATGCGGTGCGATGGGTGAGGGAGCA
CTCTCTTATAATACAGCAAAGAGTTGGTTTCAAAAGTTCAAGAACGGCGACTTCAGTCTC
GAAGAAATAGAACGTTCTGGGCGACCGATAGAGTTAAATGAAGAAGACCTAGTGAAGCTG
GTGGAGGAAGAGCCTCGTCTTAGTCTTCGTGAAATGGAAGAGAAGCTTGAGTGTTGTCAT
AGCACAATTGCACGTCACTTGGGTCGCCTTGGTTTTACTTCAAAACTTGGAATTTGGGTG
CCTCATGAACTTTCGGCATCACAGAAGCTCACTCGGGTCAACGTTTGTACTCAACTTCTA
ACTTTTCGTCGAAAGTTCGATTGGCTGAACAATCTGGTTACTGGAGATGAGAAGTGGGTG
CTCTATGTTAACCATTCCAGAAAACGTCAATGGCTTCCGATCGGTGAGAAAGGAATACCG
ACGCCAAAGCCTGATCTTCACCCAAAAAAGATTATGATCTGTGTCTGGTGGGGTGTTCAA
GGACCCGTGCACTGGGAATTGTTGCCAACTAATAAAACTATCACTGCTGATTACTATTGT
GCCCAATTGGACCGAGTTGCAGAAAAGACCAACGGAAAATATGAAAAACTATATTTTCTT
CACGATAATGCTAGGCCTCATGTCGCCAAGAAGACTTTCCAAAAGCTGCAAGATCTTGGT
TGGACTGTTTTACCGCATCCACCATATTCTCCAGATCTTGCACCAACCGACTACCATTTG
TTCTTGTCTCTCAGTGACTACATGCGCGACAAGCAATTCGACGACGAAGAGCATCTCAAA
ACTGAACTCTCCACTTTCTTCTCATCGCGTTCGCCGGATTTCTTCTCCCGTGGCATCATG
ATGTTACCTAGTAAATGGCAACAAGTGGTGGACACTAATGGTGAATACTTGTGTGAATAG
>K09E3.1
ATGACTCTCGGATCTTCCCGATCTCCCTCACCGGGACGACGTCGCCACGCCTCAGAAGGC
GGCACGCCGATCCCACCAACACCAGCCAATTGCGGAAAACCCACGAAAAAACGTACACGA
GGACATGTATCCTTGGCGACACGTATCGTAGGCCCCCTCAAAAGGCGTATCAACCACAAG
GTTGACGCAGCCAAGCGTATCTTGGCCGAGACTGAGGCAAAAATGGAAATTCTCCTGAAC
ATGCCTCAGGATCACCCCATCAGCAGCGAAGACTCGACGTACCTCGACGCACTACTGATC
CGTCTCCAGACGATCTTAGTTGCGCTCGAAGGTATGCGTGACCTTATCTCTGACAAATTC
CGTGACCCGGAAATGATGGTCGATAACAATCGCCATCAATATCACCAGGAGGTGCTCGAC
TACCTCGAAAAGTCATCAACCGCTAGATTCGTAGATCACTTGACTCACGACATCCAACAG
CTTGAGACTGAAATGAGAAGCCGAAACATCCCCATCACCCACTTCGATCCATCTTTGCTA
GCAACCACCGACGTAGAAACAGGGGCCACCACCGAGGACGACGCCAACGACGAGGAAAGA
AGAGACATTGAGGCAACGATCGAGGACCACGCTCAGAACAATGGGCCGTCCGATCATCAT
GTCATCTCTGATCTTCGAACTCTTCACGGTAGCACGCCGTCTACAGGAACCCCTCGTCTA
TCTTCACCAGGCATGGTTTGGGACAACGAGGGACTGAGCCTGCACGATGAATTACAAATC
GCGAACTTGCTCGACCCCGCGAACCCACAGAGATCTCCAATGGCTCCTGCTGCTCCAACA
TCATCTGCCACTGCTCCGATGTCATCCGCTGCCACTTACCATCTACATGGTCAACATGGT
CAACAACTCGGTGCTCCAGCTCATACCAATGGTGGTACTACTCGACTCCAGCAGCCGCTT
GAACAATGGATCCAGACAACTACACAAGGGGTACTCCAAGGGAAACGTGAGCAGCTCGAA
CAGGGCCCGACGGAGACCCCACTCCTCGTCCAACAAGCCCCTACAACTACGGGCCCAGGT
ACGCGAATTACACCACAAAGAGTTCCGAATGCGCCTGCCTTGCAAACACATCAGGCTATA
AATAGCCAGGTGCGTTATCCAAGTGCAGGAGCTCATGACTACTCGGCTTTTCATCCGCTC
CTCCAAAATGCACCACCTCGCGGTGAAGACACACTCACGCACAGACTCCTGGCGGCTATC
GAAGCTATTGCCACAAGTCAGAGTCAGATGCAATCAGAGTTGACTTCACAAGGCCGCTCA
GTACAAGTGCTCACCGACAGAATGGAAGCTACGGAAAAGTTAATTGTGGAACCCAAAATT
TTAAAAACTACCGTCGCCGAAGAGACCAGTATGCCACAGCCAACCCACGAAACGGCTCAG
CAACAGCAAACCACTGGCTCCGAGTACGAATATGAGTTTGATTCCGACGACAATAACCAT
CAACCGCTTACTCCTCAACCACGTACCGAAATCCGATACATCGAGGTGAAGAATAATGGT
AGTCACGACACTCAAAACTTATTAAAGTACCTCGGCAAATATGATGGCAAAGCACGTGAC
TGTATCTCTCGAGACCACGTAGCGGCTAAGGCGCTTGAGAAAACCATTGCGTCACTCAAA
GTGCCAGGTCAAATCAATCACGCCAACGCCACCAACCAGAATCAGGGGAACGGGAAATCT
AGCGATCTGACAGAGAAGCCGGTGTACCGACCAGCTGATCATCCGGATAGTTATTATGAC
AGTATCACAGGGGAAACTTTGGCAGGGTATTACGCTCCAGGAAAGACGGGGCCTGTGCTC
CGTCTACTCCCTAGGGCGTTCCCACTGTACGAAGGCCCCACATCGGAGCACTGTCGTGTT
TGCAAAGAAAACCATCACCCTATGAGGTGTACACTATCTAGCAAAGACTTCAGACAAGCT
TTGAATGTGGCTCAGTTATGCGCCGCCCCAGCAGTTTTTTCGAGCTAG
>K09F6.2
ATGTCACCCCGGAGTCTTCTGATTCAAAGCGTGACAATAGTTGCGCTAGACCCGACGGAC
AATAATCATGGTTCTCACCAGCCGGGAAGCAATGGTCCATCAAATTCAAGCACCCAGGCC
GATAACTTCGAGACGGAAACAACTGCAGATGAAGAACGACAAAAGGAAGATGGTGTAGAA
GATGAACTCGAAGACGAAGAAACAACAGGATTCATTGATGAAGACGGGGAAATTCGTTAT
CCGGTCGATGAAGTGGGAAATTACGAGATCGATCAAGAAGCAGAAACCGATGAGTCATTT
TATTTGGATACTCAACGCGATTCTTCTCTATGCGACGAGCGAAGTCAACTGTGTCGTTCT
CTGAGCGATCAAAATCTGAGAACAACTTTTTTCCTCATCACTACTACCAACTCGAAAGCA
GCCATTTTGAGATATCTACATTTTCACAATGTTTCACAAGATAGCATTCTCAGAAAATTG
CTTCTGAGTGACTCTCATCTAACACTTGTAGAAGTATGTAATTTATGTGCGCTGAATATC
GAACTATGCAAATGTGAAGATATGCAAGAGAAATGCCAACTAATTTTCGGAGATCTCAAG
AAATGGCTCGAAGTTATATTGAATAGTTTTGCGAATATCATGATGAAGACTAAAACAACT
ATTTTGGAAGGATATAATAGCTCCAGTCCAATGAATAAGGGTATCTTTAAAAAAAAGCTA
CTCAGCGAAATGGCAGATAATGAAATGTGGATGCACTTCGAGAGTAGCTTCGACGGAATC
AAAGTACATAAAAATGGAAATCAGAACATTTGGCCATATAGTTTACTCAATTTGGATCTC
GAAGACGTTCATCGAGCTTCTCCCCAGGCCCTCATTTTAGCAGCGTTATTCATCGGGTTC
AAAAATCCGACAACGAAAATTCATGATAGACTTACACAATGGATTCTGCTCCAAATGGAC
GAACATGTCTTCTTCTCAGAGGGAGTGGCCTGGAAAGCGGATCTCACGTGTGCCAATCAT
GACGATCCAGCACGACGAATCGTATACAATCAGTGTGGACTCCGATCATCAGGTTCTTGC
AACTTTTGCTTAAACCAGGGAACTGAGTGCAAAATCAATGATGAGTATACAACACCTCTT
CTCGCTGCGGCAATCCAGTTGGACAACGACCAGGTGGACGTTACTCGCCTTCCAAGTGTG
GTCAATATGCTGTTCAAGCATCATATCAAAGTCAGATTCGATCATGCCCGTGGTTTGTAT
CGAACAAAACACGACGGCCAGAATCCACTAAAAATTGTGCTGCCAAAGCGTCCCATCATC
GATTGCACACAATTCTACAAGAGCAGCAAGGATATCGATGAGGAGCAAGTTCCATCAACT
TCGAACGTTCAATCATCTTCGAACTCTCTTTCGAAACTTGTTTTTTTTTGTTTTTTTTTC
CATTTTTCGTTAAATGTTTTTTTCTGTTGTTTTGTCATTTTTTTATTTTCATAA
>K09H9.4
TCAGTGTTGTTTCATAGTAGAAAGCGTTCTGTTAACAAAAAAGTGTCTCCTAAGTTTAGT
TTTTCCTGTGCGCCACACATATTTCTTTTTAGAACGAGTGTGGGTCTCTTGTTGCTCAAA
AAACTCAGATGTTTTTAAGTCTACTTTACCAGTATTCATTCTGATTACTTGGATTCTGTC
AATTATTTTACGTCTCGTGCTTAAGGTTTGAAGGTTGAATAGTTCGTTACGTTCCATGGA
TGTTTTGTAATCTTTATCTGTTGGATTAATATACCTTTTTTTGATTCTACTATAAAGGCG
CCTAGTGAACGCGTTTTGCACAGACTCTATTGCTTTCTCATCCGATTTTTTCGTCGGAGA
AGACACTACTGTTCCATATTCTAGACGAGGACGAATGAAAGTTTTGTATAAAAGAATCAT
TAGTTTTTTATTGGAGGTACTGTACTGGTTAAAAATGTTGGCCAGCTGAAATTTCGCCAG
ATTGATAGATTTCTTCCAATGCTCCGAGAAATCCAGTTTTTCTGATATTAGAAATCCAAG
GTCTCTGGTAATTGTTTTTCGCTCTATAGGGTAACCGTCAAGGTGGTATTTAAAATCTTT
TCTACATCTCCCTACTGTGACGTGAACTGTCTTAGATTGGCTTAGGGTGAGTTTTGCTCC
CCTTGTCCAATCTACTACAGCGTCTAGAGCAGCCTGTAAGTTGTTTTCTGTTTCCGCCTT
AGGGGTCGATACATACAATTTCGTGTCATCTGCAAACTGCTTACATGCTACTTTTTCGGG
TAATATTGAAGATATATCATTAACGTAGATACCGAACAAAAGTGGTTTGAAGAATGAGTC
ACGAAAATTCATTTTTCCCGCCAT
>K10B3.2
ATGCAGCAGGAAACAATGGAAGGCTTATCAGGAATCAAATCGTTTTTCTTTGATTACAAG
GTTCCATGGGACCAATATTTCAAGTTAAATTGTCCCTCACAGATGTTATTTACTATTTTT
TGCCAGGATAATGCGACAATCCATGTGAGCAACTCAACCCGCGACTATTTCAAGCTCAAG
AAGATCAACCTTCTTGATTGGCCAGCTCGAAGTCCTGATCTCAATCCAATCGAAAATTTG
TGGGGGATTCTTGTCCGTATCGTGTATGCTCAGAACAAGACTTACCCAACAGTTGCATCG
TTGAAGCAAGGAATTCTCGACGCTTGGAAGTCTATTCCGGACAACCAGCTGAAAAGTTTG
GTCAGATCAATGGAGGACAGACTGTTTGAGATCATCCGCACACAAGGAAACCCGATTAAC
TATTGA
>K10E9.2
ATGTCTTTTGATATCGGAAACGTGATGTTTGCCTTGCATCGTCATTTTCCCAATCCCCTC
CCATCAAATCCCTCGATTTCGAGACATGAGCAGAAGGTGGCAGATCATTTGGCAAGCATT
ATAAAGGAATCTTATTATGGAGATACCAGTGTGGAAGAATCCGAATATTTGGTTCAAGAA
GAATATGGCGATTGGGAGCCAGAAGTTTTTGAGCCGTATGACTGTGTGTTGCCGGATCAA
GATGATGTATTGTTCGGTGAGAAAGCTGTATCAAGGGAAGAGTTGGATAAAGCGATCACC
TTCTACCGTAGCGGAAAAATTGGAAGTAGGCCGATAACGACTATGCACCATAGTTATCGC
TGGATACGAACCGATGCTCATATGAACAAACTGCGCAAGTACGAGAAAGATAAAAAAGCG
TTCCAAGAAAGCGTGCGGGTTCGTTTGGCACAGCTTACACAACGGCTTTATGAGGAGGTC
AAGGAGAAACTTGATAATGGAGTCAATTTGCATGATTCTGATTTGATGGCTATGGCACTG
GAAATCAACACCCGCGAAATGAAGTTGCAAAAACAAAACGAAATGAAGTTGCAAAAAGCG
TCACAATCCTGGATAACCCGATGGAAGCAAAGCCACAGAATCGTGAGTCGGAGAGTCACC
AAGTTTGTCACACGGAAGTGCCTGATCAATAAAGACGCTATCAAAAAAAACGCGGATGAT
TTTGTCAAGAATGCCAGAACAGAGATCTCCAACTATCACCCGTCGATGGTCTTCAATTGT
GACCAAACCGGAATTCAAAAGGAGCTGTATCCAGCCCGGTCTTTAGCCTTTATGGGCGAA
AAAACAGTCGAGAGGTTGGCGCAATCGAAATCGTCGCTGACCCACTCGTTTACGTTTCTC
CCGATGATTTTCCTCGATGGCTCAATGGGACCCAAGGCGTTTATGGTAATCGCTGAACCA
AAAGGCCAGTTTCCTCCGTCTCGTCCAATTCCAAACTGCCCAAATTTGGAAGTGCGGGCT
GGATACAAGACACACATCATGACGAAGCAATTGATGTGCGATTTTTTCGAAAGTTGTGTC
TTCATTCCGTCTGTACCGAAAAAACTGTACATCATGCTGGACAGTTGGCCAGCGTTCAAG
GACCATACAACGATCAAGAACTTGGTTCCCAATGGTCATGATGTCGTCATTCGCAACATT
CCAGAGCACACAACTGGAATGATCCAACCGTTGGATGTCTATTGGAATGCGCCATGGAAG
AGCTTGATCAAGAAGTTCACAGCATATGCCCTTCGAACCCAGACGGATTACGTCATCGCA
CAGAGGAACAACGCAATTTGCATGGTATCTGTGTTGTATCACCAGATCTCGGCAGAGCAC
TTCCGACCGTTTTTACAGCATTGTTGGAAGAAAGCTGGATACGTGGGTGCTGCGAATACT
TCATCAACACCATTTTTGACTCCAGCTCAATATTGCATTGATCATGGTGACACAGTGATT
TGCTATCACACTGGATGTAACCATCTCGGATTCATCCGATGCGCAAGATGCAAGATGTTT
GTTTGTTTTAATCATTTTGTTGTGTCAAAACAACATCTTTGTTCATCTCCTTGA
>K10F12.5
TCAGGAATTCGTGGTATTCCTGCGGATCACAGCAAGCCATTGTTTTCGGTCCTTGGCTAT
AGTGGACCAGGGGGTGATGACTTCTCCGTCTGCGTCACGAGTGGTGATCTCCTTTCGCAG
CGAATCAGTCCATCGCATCGGCGGCCTTCCAACAGGCCTTTTCCATCCATATGGGCGCCA
TTCTGTCATCAACGTGGTCCATCTTCCGTCTTTCCTTCTCGCAACGTGTCCAGCCCATCC
TAGCTTTCTCTTTTTCACGAAATTGAGCGGATCCCTGACTAGAGACATCGTACGAATGTC
TTCTCGATGGAGATCTCGTTCTCGTTGTTGAGTGAGTGTGATTCCCACAAGCCGTCTTTC
TAGGGAGGCATGTGTGATTCGTACTCGTTCGGATAGAGCTTTGGTGAATGTCCAGGCTTC
TGAACCGTAGGTGAGCGCTGGAAGGACAATTGAGTCGAACAGATTCGCACGAATCTTCTT
GTCGGTGATGGAGTCGGTGGTGTTCTTGATTCCATTGAATGCAGCCCAGGCTGCTCGACG
TCTTCGGTGGATTTCCGGCATCAAGTTGTTTTGGGCGTTGATTTGACGACCGAGGTAGAT
GTACTCGTCGACGTCGTCGAGCTGGGTGGTGGGGGAAGGGCTACCGAAGTAGACTTTACT
GGGGTCAGCGAATCGGTTTCGCAAGACTTTCGTCTTCCCAGTATTGATCTCGAGACCTAC
TTCAGAGCATTTTTGTACGAGTTCTTGGAGCATTTTGCTGGCAATATTCGGATGATTGGC
GATGAGCACAATATCGTCAGCAAATCTGAGGTTCGTTAGATTTCTGCCATTCACTCTCAT
TCCAGGGATCGTATCGTAATCCTCAGCTTCTCCTTTCAATTCAATCCAGGAAAGCTTTCG
GAAAACGTGTTCGAGGCAAGCGGAGAAGAGATTCGGAGAGATGGGATCTCCTTGTCGAAC
TCCTTTGGTCACAGGTACTGCGACTGGCCTGTGGAATGGGGTAAAATTTGTGGTACAATT
TTTATAACACTCTTTCAGTAGATCAATATAGGCTCCATCTGCACCTTGCTCGTCGAGACT
TTTCCAGATTGCCTGGTGTTCAACACTGTCAAATGCCTTCTTGAAATCTATGAAGACAAG
TGTCAGTGGGATCTGGTATTCCCTGCCGACTTCAAGAAGTCTTTGGAGCGAGTGGATGTG
ATCGATCGTAGAGAAAGACCGTCGGAATCCGGCCTGCTCGACAGGTTGAGCCTCATCAAG
GGATCTTCGCATTCTATTCAGCAAACACTTGGTGAATACTTTGTAGAGTACGGGTAGTAG
GCAGATGGGCCTATAGTTTTCCAAATTCTCACGGTCACCTTTCTTGAAGATGAGAGTGGT
TTTGGAGGTTTTCCAGGGTTTCGGTACATTTCTGCTGTGGAGGTACCTGTTGAATCGATC
CGTTATCAGGTCAATGACGTTATCGTGGCAAGATTTCAAGAAATCTGCACTGATTTTGTC
TTGGCCTGCAGCTTTACCATTCGGGAAGGAACGGAGAACATGACGAATTTCTTCCGGGAG
AAACGGCGGTGGAGTTGCCGTGGCGGGTATTGAAGATGTTTGAGAGTTGCTCACAGCGCT
TTTGAAGAGCTCCGTGTAGAACTTCTCAATCTCCTGCTCCATTTTCACCCTGGAAGTGAT
TCTTTCACCAGTAGAGGTTGATTTGAGGCATGGGATAACTGACTTATATTCGTTGATGTC
CCTAGCAACTCTTTTCAAACTCTTTTTCTGGTTCGCAGCAGATAGAAGGCGAGTACTGGC
AAAAGCTTCATGGTCTTTCTGAACTGCTTCACGACATTTATCTGAAATAGATTTGAATTG
GGGATCATTTCTATCCATAAAACGTCTTTTGTTCAGCAGTTTTCGGGTTTCCTCCGAAAG
TCTGTTGGATGAGTGGTTGGCCGGTCGAACGATAGCTTGGTCTTGAAGTTCTTTTAGTGA
CTGAATCAGATTATCATAGTCGGTATCTAAATCAGGATCACTCTGAACCGTGACTGTCGC
TGAGATTGCATAAGCAATCGCCGGGTCCAACACTCTTTTCGGAGGTTTTCTCCGTCTGAC
CTGCTCCAACTTTGCTAGACAATTGTTGAAGTGGAGGTTACAGCGGAGTAACCTATGGTC
GCTACCATTTGTGAAAGAGGGGAGTACAGTGGTATCTGTGACAAACTTTCCATTGGCCAG
AATGTGGTCAATTTCGTGTCTGTGATTCCCGTCGGGACTGACGAAAGTCCACCGTTTGTG
CATAGGCTTTTTGAACATAGAGTTCGTGTGCCACAGACGGTTGGTTTCACAAAATGTTGC
GAGAAGCTCTCCAGTATCATTTCTTGGTTCCATGGCATGGGGGCCAATGTACCTTTCGTT
GTTTTGTCTGCATCCCAT
>M01A10.4
TCAATTCAAAGAGAAATACAATATAAAATGATCTTGAGATAAAAAGATAAAGTGACCAAA
TCTTGACCGGCAACAGTCAATGGTGGATGGGATAAGATAAGTCACGGGGATGAAATTAAT
ACGCGCAGCAAAAGCCGATGGACTCATTATTTCAGGCAACAGTCTAGCTACGTGGTTCCA
TAATGACAAGTTAGCATGTAGAAACCCGTTATTTGGTATACCAGTTGAACACAACATATA
TGGAAATCTTTTGGAACGAGAACATTTAACATAGAGGAATAATGATGGAAAATGATATGA
CTTTGTGACAATGTTATAGAAGGTTTTAAGAATCATAAGGAGTCTTCTGTGGAGGGTGCT
TTTCAATTCAAATTGGGAAAGTCTATCATAATAGGATGAGAATTTCAGATTACATCTTTG
AAACACTTTACGTGAAAAGAAGCGAAGTGGGGACTCTAGTTTATCTGAAAAGGCAATAGT
GGACGGGTGAAAAATCTCGCAACCATATTCCAGGATTGGTCTGACATAGGTGTTGTACAG
TTTGAAATAGAATTGAGCATTGGAAGTCTGGAATGATCGAAGCAGCTGACGGCATTTAAG
TAAAGCGGCATTTGAGATTGAGATAATATCTTTCTCAAACTTCAGGTTATCATCAATCAC
TATTCCTAGATCTCTGAAACTGTTGTGCTTCTTGATGCTGACTCCATTGATGGAGTAGTC
GAATTTTGGATTACTCCTCCCAAAGTGTACAACAGCCGATTTGTTCTCTGCAAGCTGTAG
TTTCCATATATCACACCAGCGTGCCACAATATTAGCACTTTCTTGGATGCTTTGGTGATT
ATCCCCTACAGCTTTCAAATCGTCTGCAAATGCAAACACCTGGACGTCGGGAGGGAATTG
ATCGAGCAAATCATTTATATAGATTAGGAAGAGGTACGGTCCAGCTACTGTTCCTTGGGG
CACTCCTAAAGTGACATTTAGAGTGTCTTGAGAAATTTGGTTTCCAACTTTGACTCTTGA
AGCCCTTTGATTTGAGAAGGGAGATCGACATACTTGTTTCTGGTGCTCAGGATTCTGTGG
ATCAGTGAGGTGGATTTCAGAAGTGCTAGGGTGCAAGATCTGGAGTTTTGAAACCCGTAT
TGTTGATTTTTCAAAAAGTCGGGAAATTGAATGTGTGAGTGAGATGGGGCGGAAGTTGTT
ACAGTCGGTGAGGGAGCCTTTTTTATGAACTGGGATCACGATTGACGATTTGAAAGCTGA
AGGAAACTTTCCACAATTGAATGAATCGGAGAATATTAATGACAAGGGAACTGATATGGA
ATGGCAGCACTTCTTGAGCATAAAGAAATTGATGGCGTCTGTTGAGAATCCAATTTTTGG
AGCCAGTTTAGTGATGATCCCAGCAATTCTTATCGGCGAGAAGTCGATTGAGTATTTGTG
CGGTCGACGAGCTGGCAATGCGGGGAAAGGACCACACTCGGGAATGAACGATCTCGCAAA
TGTTCGGATAAACTCATTACACATCTGGGTTGTGTCCGTAATTATTACATCTTCTTTTGT
AAGACAGGTCAATGGGGGAGAATAGGATATTCTCTTCTTGATGAACTGAAATAGTGAACG
CGGGTTTTTGGAGTTTACAACATCGTATTCCTGTTTGGCAAGTTTTCTTTTGATGAATTT
CAATTCACGTTTCACTCGCTTTTTGAAGTTGACGGCAGCCACGAGTGGGAAGTTTCGCTT
TACGGTTTTACGAATTCGTGATTTATCGCTTGTGGTTTTATGATACCGTACTGTCGAGGT
AGGCGTGTAGAACCTGATCAATTCATTAAATAGCTTCAAGAAGTGATTGAGCTTGGTATC
GGTGTTTGGTAAAACGTTGGAGCTAAATATCAT
>M01B12.1
ATGAAAAATAGGGGGTGGTGTGGGACACTCCCCGGGGAACACCACTGCATCGCCGCCGCG
CCCTTGTGGGTCTACAACCCGATCTCTAAAAATCTGATTAAACAACTGGAGTCGCCACTG
AAGTTTTTCTCGAGAAGAGTCTTCCAACGCTGCAATCTATCATACTCATCATATGAAAAC
CGTCTAGCTCAGATGAACCAAAAGTCAGTTCAACACCTGCGGATTCTTCAAATATTGAGG
ACCTATCACAACATCCTGTCTGGTGAATACCACTTTCCAAATGCCGCATCAACTGTGAGG
AAGGCTCGCTCGTCCAGATATCCGTACATGATGTGCCCTTGTGGATCAATCAACGAAAGC
TTCCTACTAGTCAATCTTCACCTATGGAACCGATCATTCAAATTATTCAAGTTTGTTTCT
CCCGGTGATTATTCTATACTTTCTGTTTTGTTACGACGTTTTTGA
>M01D1.4
CTATTCACACAAGTATTCACCATTAGTGTCCACCACTTGTTGCCATTTACTAGGTAACAT
CATGATGCCACGGGAGAAGAAATCCGGCGAACGCGATGAGAAGAAAGTGGAGAGTTCAGT
TTTGAGATGCTCTTCGTCGTCGAATTGCTTGTCGCGCATGTAGTCACTGAGAGACAAGAA
CAAATGGTAGTCGGTTGGTGCAAGATCTGGAGAATATGGTGGATGCGGTAAAACAGTCCA
ACCAAGATCTTGCAGCTTTTGGAAAGTCTTCTTGGCGACATGAGGCCTAGCATTATCGTG
AAGAAAATATAGTTTTTCATATTTTCCGTTGGTCTTTTCTGCAACTCGGTCCAATTGGGC
ACAATAGTAATCAGCAGTGATAGTTTTATTAGTTGGCAACAATTCCCAGTGCACGGGTCC
TTGAACACCCCACCAGACACAGATCATAATCTTTTTTGGGTGAAGATCAGGCTTTGGCGT
CGGTATTCCTTTCTCACCGATCGGAAGCCATTGACGTTTTCTGGAATGGTTAACATAGAG
CACCCACTTCTCATCTCCAGTAACCAGATTGTTCAGCCAATCGAACTTTCGACGAAAAGT
TAGAAGTTGAGTACAAACGTTGACCCGAGTGAGCTTCTGTGATGCCGAAAGTTCATGAGG
CACCCAAATTCCAAGTTTTGAAGTAAAACCAAGGCGACCCAAGTGACGTGCAATTGTGCT
ATGACAACACTCACGCTTCTCTTCCATTTCACGAAGACTAAGACGAGGCTCTTCCTCCAC
CAGCTTCACTAGGTCTTCTTCATTTAACTCTACCGGTCGCCCAGAACGTTCTATTTCTTC
GAGACTGAAGTCGCCGTTCTTGAACTTTTGAAACCAACTCTTTGCTGTATTATAAGAGAG
TGCTCCCTCACCCATCGCACCGCATATGTTTCGTTCCGCTTCCATTGCTGAATGACCAAG
ACGAAATTCATAAAGAAGAAGCAATCTAACGTCTCGACGTTCAAGTTTGATGATTGTCAT
>M04C7.2
ATGTTTGACTATAAAAAATGCAACTTCCCCCTCCTCAACAGAGATCTAGCGCGTGTTAAC
TGGGACTTCGAATTTTGCTCTCAAAAATCCGTTTCGGAAAAATTTGATCGCCTACTTTCG
ATTCTTAACAACCTCCTTACTCAACACTGTCCCACTAAGTCAATTAGTGTCTCTAAGTCT
CCTTCACCTTATCACAACATTCATCGAAAACTGAAGCGCCTAAGGAATAAAATCAGCAAG
CTTATTCTTTCACGTAAATGTACATTTGAAATTATTAAAACCGCGCAATCTAAATACCGA
AAACTTTATCGGAACTATAGAAAATACGTGCGCCGTTTTGAAAACGATATAATTCCTAAC
TCAAATTTTACCAAAATAAGGCGTCTTATTAATAGTCGCCTCAAATCTCAGAACCTCGTT
CCATCCATCATCCTTGACAATAAATCCATTGTCAATGATTCAGAGAAAAGCGAAATTTTT
GCTAAAATCTTCGCCTCTCACTACTCTGACGATTCCAGCCAGTCTCAAAATTCTCTACAT
AGTCCTTCACCCACATCCCATTCCTCTCTTCAGAATCAAACATCCACATCTCTTCATGTA
GACTCATTTCAGCCTTATATGATTGAAAGCGTATTGTCGAAGCTTCCCCCTAAATGTGGT
TTTTCCCCACACTGCGCCAATTTTCTAGTGCTCAAGAAATGTGCTACTCCTCTTGCTTTC
CCTCTATCCATTATATACAAACAATCATTTGCCGATTCTAAAATCCCTGACTGCTGGAAA
AAGGCAATAATCATACCAATACCCAAAAAAGGTAATCCTTCTTCCCCCAGCAACTACCGC
CCGATAAGCCTCACTGACCCCTTTGTTCGTGTTATGGAGCGTATTATATGCTCTCGAATT
CGCGCTGATTTTGGCCATCTTCTGTCCCCCCATCAACATGGGTTCCTCCACTACAGAAGT
TGTCCTTCATCATTAGTTCGATCTGTTTCTCTCTACCATTCCCTTCTAAAGAAGGAAAAA
TCTCTCGATATCATCTTTTTCGACTTTGCTAAGGCATTTGATAAAGTTTCACATAGCATT
CTCTTAGGAAAACTTGCTAAGTTTGGTCTCGAATCTTTAACTTGTTCCTGGTACAAGGAA
TTTCTTGAAAACAGAACTTTCTCCGTCAAAATCAACAAATTTGTTTCGAAAAACTCCTAT
CCCATCTCTTCAGGTGTCCCACAAGGCTCTGTTTCAGGGCCTTTACTTTTCATTCTTTTT
ATTAATGATTTATTGATTGACCTAGCTCCCACCATAAATATTTCCTGTTTTGCTAATGAC
GTTAAAATTTTTCACACTGATCCTACTATAATACAAAACTCCATTGATATTATAGTTAGT
TGGTCCAAGTTAAATGAACTTCCTTTAGCTCCAACTAAATCTGCGTTGCTAGCTCTTGGC
ACTCGTAACAAAAACCAATCATATTCTGTTGATGGTGTCCCCATTACCCCATCCTCTACT
GTTCGAGACTTAGGTCTAATTACTGATTGCAAGCTAAAGTTTGAACACCACATAGTTAAA
GTTAGTTGTCTAGCCATGCTTAGGTCTAAACAAATTCTCAAAGCATTCTCCTCCAATTCC
CCAAAGTTCTACGCCCACCTTTATAAAACTTATGTTGCTCCCATTATGAATTATTGCTCT
GAAGTCTATGCTCCCTACTCAAACTCATTGCTTTCAGCAAAACTTGAACAACCTCTAAGG
CACTTTACCAAGCGCGTTCTTCAAAGATGCAATACAAAATTCTCATCTTATGAAAATCGA
CTCAGTATAATGGAGCTCCACTCCACCAGACACAATAGAATTAAGGCTAAATTGAAACTA
CTGTATAGACTGTTAACAGGTACCTCTCATTTTTCTAACCTTAGACAATTTGTTACTTTC
TCTAGTTCTAATAGGCACCCAATGATTTTAGTTAGGAAGGACAAATGCTCCACACATTTC
TTTGCTCTTATCATCCCAGTCTGGAACAATTTATTCAAAAATGTTACGGTTTTTATGTCC
CCATATCAGTTCTGTGAATTTATTGATCTCAACATCCCCCGGTTATAA
>M110.6
ATGAAATGCTTTCTGTCAAAATTTGTTAATAAGTTTATAGGAACACTGATTGTTTTAAGG
AGGGAAGCTGCTCTAGACGCTGTAGTGGATTGGACAAGGGGAGCAAAACTCACCCTAAGC
CAATCTAAGACAGTTCACGTCACAGTAGGGAGATGTAGAAAAGATTTTAAATACCACCTT
GACGGTTACCCTATAGAGCGAAAAACAATTACCAGAGACCTTGGATTTCTAATATCAGAA
AAACTGGATTTCTCGGAGTATTGGAAGAAATCTATCAATCTGGCGAAATTTCAGCTGGCC
AACATTTTTAACCAGTACAGTACCTCCAATAAAAAACTAATGATTCTTTTATACAAAACT
TTCATTCGTCCTCGTCTAGAATATGGAACAGTAGTGTCTTCTCCGACGAAAAAATCGGAT
GAGAAAGCAATAGAGTCTGTGCAAAACGCGTTCACTAGGCGCCTTTATAGTAGAATCAAA
AAAAGGTATATTAATCCAACTGATAAAGATTACAAAACAGCCATGGAACGTAACGAACTA
TTCAACCTCCAAACCTTAAGCACGAGACGTAAAATAATTGACAGAATCCAAGTAATCAGA
ATGAATACTGGTAAAGTAGACTTAAAAACATCTGAGTTTTTTGAGCAACAAGCGACCCAC
ACTCGTTCTAAAAAGAAATATGTCTGGCGCACAGGAAAAACTAAACTTAGGAGACACTTT
TTTGTTAACAGAACGCTTTCTACTATGAAACAACACTGA
>M116.3
TTAACACTTACACTTATGAGCTGGGAAGCCGCATCCAACCCAGTGGTTAAAGCATAAAAC
CTTCTTACAGTATGGGCAAAGAAGAAAAGCCGTATCTTGACACATCGTATCTCTCGTTTT
CTTTTGCGAACAGTATCCAGAAACTTTGAAACAAAATTTGGATGGAGTTTCCACTTTGAC
ATGTTGGTCATCTATGTATCCTCCTTGGATCCAGCCGTACTTCCAGCATGATTGGAAAAT
TGGTGCACGAAAGACACGGTACACTGCAGATATCACGCGAAGCAGGTTGTCACGCTCTGA
CGTCTTGAAGGTGATACCGGAGTAGATGATGTACGCGTTCACCTTTTTGACAAAATTCTT
CAACGGACAGAAAAAGTAAAGATCGCAAGGTTGAATAAATGATGTAGCTCCTGGTGGAAT
AGATCTCACATGTACTGTATTTCCGGATAATGCTGCAGCTTGAACATCCCCTTCGTTTTT
CCAAGCAGGCCAAGCGTCTAGAAGCAGGACAACCTCGGTTGGCATCGAAGGATCACAAAC
AGCGGATTCAACCCAGTCGACCATTAGTTGTTTATTCATAATGTGGGACGTATTAGCTCG
GATGATCAGATTGTCTGGTGAGAAGTGCCCTTTTTTGGGAAATTTTCCACCTTTCTCCTG
CAGAACCACGTACAACTTTGGGGCTAACTTTCCGGAAGCGCTTAACATGGGAAGGATTGT
GTAAGAGTGCGTGAGGGCATCTTTGGACTGTACCAGTCTTTCAACACGTTTAACACCTTT
TGGTGCGAGCGTCCGTTTGCAATATTGTTCTTTCGTGAACCCACTTTGGTCACAGTTATA
AACGACATCAGGATCCAAAGTTGCCAATTCTGCTTTAACTTCCTCCACGAACTTTTTGGC
AGCTTGTTCTGTGAGCTCTTTATTGACGTAATTGGCACGAGTGATGAAAGTAGTTACGTG
GCGAGAAACGAGACCGTTTGTCTTTTTCCACTTCTTCAGCCAGCCATCGCTTGCTTGAAA
TCCTTCAATATGGACGTGCTCATCATTCAATTGCACTGCAAGACGGCGTAGCGTGAACTT
GTCAATCGAAATTCTGTCATCGATTGCCTCAAAAACTTTTGTACGAAGAAGTCCAGAAAG
TGTCGAAAATTGTGAAACACGTGAGCATTGAATTTCGTTATTTTTAGCAAAAACGCGAAG
TTTCTGCATGTCATGTTGCGTTTTAATAAAACGATACCTACGCTGCATTGAAGCAAAAGA
TCGTAGTTTCTTTGTTCTGACATCAGTCATAAATTCAACGGCACTATGCACCATTGCAAC
ATCAATGGCAGCTCCAGAAGAGAAGTTCACTTTATCGGGTACTACGCAAGCGGATGGATC
ATCGTCATCAGGTTTCCAGTCCTCTTCATCAACAATTCCTCCGAATACTTCTTCTTCGTC
GTCACTTTGAATAAGAAGATCGTCCGTTTCAGCATCTTTGAGAATCCTTGTAAATTTCTC
GACAGTTTTCGTTTCTTCTCGACTCATTGGCAACGCGTTTGTATTAGTTCCAAACGTTTT
CATAAGTTCTCCGATGATTACTTGTGGGCGGAAGGGCAT
>R03G8.2
ATGTTTTTTGCGGCGTGCAGAAGTATTATTGCGAATTTTCCCTGGTATATTCGCTGCAAT
ATTAAATACAAAATAAAAAATGCTCCACAAACACACAATGCTTTCTCCAAATCCTACGAA
AACCGACTAAAAATTCTAGGAATTTCATCAGCCCGCTCTCTCCGCCTAAGAGCCCAACTA
TTGCTTCTATACAAAATTCTTACCGGCGCAGCGCACTTCCCAAAAAGCAGTAACTTTGTT
ACGCTTGCTAACTCGTCTCGTCGTCCGATGCTCATTAAAATTAAAAATCCCAAATGTCGT
AGCTTTTTCTCCCAAGTAGTACCAATATGGAATAGCATTGTACGCAACTCTAGCTTTTTC
CTCTCCCCATCACAATTCCTTTCGCTTGTTGATTGTCAAATATCTAAATTCTGA
>R03H10.9
ATGGTAAAATCTGTTGGGTGTAAAAATCTTTCCTTGGACGTCAAGAAAGCCATTGTAGCT
GGCTTCGAACAAGGAATACCCACGAAAATGCTCGCGCTGCAAATTCAACGTTCTCCGTCG
ACTATTTGGAAAGTAATCAAGAAGTACCAAACTGAGAAATCCGTCGCTTTGAGAATCTCG
CCCGGCAGGCCTCGAGTGACAACCCATAGGATGGATCGCAACATCCTCCGATCAGCAAGA
GAAGATCCGCATAGGACCGCCACGGATATTCAAATGATTATAAGTTCTCCAAATGAACCT
GTACCAAGTAAACGAACTGTTCGTCGACGTTTACAGCAAGCAGGACTACACGGACGAAAG
CCAGTCAAGAAACCGTTCATCAGTAAGAAAAATCGCATGGCTCGAGTTGCGTGGGCAAAA
GCGCATCTTCGTTGGGGACGTCAGGAATGGGCTAAACACATCTGGTCTGACGAAAGCAAG
TTCAATTTGTTCGGGAGTGATGGAAATTCCTGGGTACGTCGTCCTGTTGGCTCTAGGTAC
TCTCAAAACAAAATAACCACTTAG
>R05A10.9
ATGGTTACGGAGTTCAATGTCATCAAAGACAAGGCTTACCTGGCTGTTATCGAAAATCTG
AAGGACTCGAAATCGAATACACAAGGTGACGAAGATCTTAAACTTATTTCCAAATTTACT
ACTGAGTTCTCTCTTCCCACCCCAGTTGAAGCTTTCCGAGTTAGATGCAAAAACCCTGAT
ATTCCCTCTCGCCCAACCAAAGTAAGATTCTTGTCCAAATCCGATCGTGACGCTTTCCTC
TCTGGCTTTTATAAAAACTCTCGTACTTTCTCTTCTTGGCCAGCCTCAGCTCGTCCTATC
CGTGCGCGACGTGACATGTCTTACAATGAGCTCGATATCCTTCGGGATGCCCGAAAGCGT
GTCTACGAAGCAAACAAGGCAGCTGGAATGGTCCTTCACATTATTCGAGATTTAGATGTT
ATTGATCTTGAAACGCCTCGCCCATTCCGCACTCCCCCTGTTTCTTCTTCTACACTTTCT
GCGTAG
>R05F9.4
ATGGCCTCGAAAAAGTCTTGCTCTGTAACAAGCGACCAGGTCCCATTTACGTTTATAAAA
ATACTATCGCCTCTCATCAGTAGCGTTCTGGCCCAGATTTTCAACTTGAGCATGATGAGA
GGGCAAGTCCCGCACGCTTGGACCAAATCCATTGTAATACCTCTTGGAAAAATCACTAAC
GCTAACAATCCAACCGACTTCAGACCCATTAGCTTGACCTCGCACTTGTGCAGAGTTTAC
GAAAGATGTATATTAGCAAAAATTGAGTTATTTCTAGTAGATAACAAATTTTGGTCACAA
AATCAACATGGATTCCGCCCCAGAAAATCAACGGTGACTAATATGTTAGAATCTTTGAAT
GATTGGACTAAAAGTATTGATCTCGGTGAGCAAATCGATATCATATACCTAGACTTTTCC
AAGGCTTTCGACCGCCTCCCACATGACTTACTTTTAGATAAACTCGTATCTTTAAGAATG
AACAAAAATTTACTGATATGGTTGAATGAATTTCTGTCAAATAGAAGCTTTAGGGTTAGA
ATTGGGCAAACGCTGCCATCCAGAAAATTGGCCACTTGTGGCGTCCCACAAAGCGCAGTT
CTGTCACCACTTTTGTTTGGTATCTATGTTAATGATATATCATCAATATTACCCGAAAAA
GTAGCATGTAAGCAGTTTGCAGATGACACGAAATTGTATGTATCGACCCCTAAGACTGAA
AGCGAAAACAATTTACAGTCTGCTCTAGATGCTGTAGTAGATTGGACAAGGGGATCAAAA
CTCACTCTAAACCAATCTAAGACAGTTCACGTCACAGTAGGAAAACGTAGAATAGATTTC
AAATACCACCTAGACGGTTACCCTATTGAGCGAAAAGCTATTACCCGAGACCTTGGATTT
TTAATCTCTGAAAAGCTGGATTTCTCTGAGCATTGGAGGAAATGTATCAATCTAGCTAAA
TTTCAACTGGCCAACATGTTCAACCAGTACAGTACCTCCAATAAGAAACTAATGATTCTC
TTATTCAAAACTTTCATCCGCCCTCGTTTAGAATATGGAACAGTAGTGTCTTCTCCGACA
AAAAAATCGGATGAGAAAGCAATAGAGTCTGTACAAAACGCATTCACTAGGCGCCTTTAT
AGTAGAATCAAAAAAAGATATATTAATCCAACTGATAAAGATTACAAAACTGCCATGGAA
CGTAACGAACTATTCGACTTCCAAACCTTAAGCACGAGACGTAAAATAATTGACAGAATC
CAAATAATCAGAATGAATACTGGTAAAGTAGACTTAAAAACATCTGAGTTTTTTGAGCAA
CAAGAGACCCACACTCGTTCTAAAAAGAAATATATCTGGAGCACAGGAAAATCTAAACTT
AGGAGACACTTTTTTGTTAACAGAACACTACCCACAATGAAGCAACACTGA
>R05G6.2
ATGACAATCATCAAACTTGAACGTCGAGACGTTAGATTGCTTCTTCTTTATGAATTTCGT
CTTGGTCATTCAGCAATGGAAGCGGAACGAAACATATGCGGTGCGATGGGTGAGGGAGCA
CTCTCTTATAATACAGCAAAGAGTTGGTTTCAAAAGTTAAAGAACGGCGACTTCAGTCTC
GAAGAAATAGAACGTTCTGGGCGACCGGTAGAGTTAAATGAAGAAGACCTAGTGAAGCTG
GTGGAGGAAGAGCCTCGTCTTAGTCTTCGTGAAATGGAAGAGAAGCTTGAGTGTTGTCAT
AGCACAATTGCACGTCACTTGGGTCGCCTTGGTTTTACTTCAAAACTTGGAACTTGGGTG
CCTCATGAACTTTCGGCATCACAGAAGCTCACTCGGGTCAACGTTTGTACTCAACTTCTA
ACTTTTCGTCGAAAGTTCGATTGGCTGAACAATCTGGTTACTGGAGATGAGAAGTGGGTG
CTCTATGTTAACCATTCCAGAAAACGTCAATGGCTTCCGATCGGTGAGAAAGGAATACCG
ACGCCAAAGCCTGATCTTCACCCAAAAAAGATTATGATCTGTGTCTGGTGGGGTGTTCAA
GGACCCGTGCACTGGGAATTGTTGCCAACTAATAAAACTATCACTGCTGATTACTATTGT
GCCCAATTGGACCGAGTTGCAGAAAAGACCAACGGAAAATATGAAAAACTATATTTTCTT
CACGATAATGCTAGGCCTCATGTCGCCAAGAAGACTTTCCAAAAGCTGCAAGATCTTGGT
TGGACTGTTTTACCGCATCCACCATATTCTCCAGATCTTGCACCAACCGACTACCATTTG
TTCTTGTCTCTCAGTGACTACATGCGCGACAAGCAATTCGACGACGAAGAGCATCTCAAA
ACTGAACTCTCCACTTTCTTCTCATCGCGTTCGCCGGATTTCTTCTCCCGTGGCATCATG
ATGTTACCTAGTAAATGGCAACAAGTGGTGGACACTAATGGTGAATACTTGTGTGAATAG
>R06A4.3
ATGTCTTTGAACATTTCCAACGTCCTCTTTTTGCTGCACCAAAAATTCCCGGATCCTCTA
CCCGACAACCCAATTTGTACAAGAGAAGAAACGAAGCTTGCCGGTCATTTGGTTAATATC
CTCAAACTGGCTGTGGATCACGATATTGATGTTGAAGAGCGCGACGAAGTTGCTGACGAG
ACTTTCAGTGATTGGGATTCAATAGAATTTGAGCCTAACGATGGAGTCATCTTTTCGTCT
CCTACTGAATTGGTGTTTGGAGGCAGAGTGGTCACGCGCGAGGAAGCTAATACAGCTCTC
GATTACTACCGTAGTGCGAAAGCTGGGAAACGAACTCTGGAAGCTATGAGAAATCGATTT
CGTTGGATCACTGGAAGACACGATATGGACAAATTGAAGTTATATGAAAAAGATAGAGAT
AACTTCAAGGAAAGCCGAAGAAATCTGCTGAAGTTCCTCGGAGAGCGACTCTATGAGGAA
GTCAAAGGGAGACTGGATTCAGGAATCTGTCTACATGACCGTGACTTGAAAATGATTGCG
CTCGATATCAATAAAAAAGAAACCCATGTGGAAAACTTCAAAGCGTGCCAAACTTGGATC
ACCAATTGGAAGAGGAGTTACAACATCGTGAGCCGCAAAATCACGAAATTTGTGACGAGG
AGATATGTCCGTAACAAAGCCGCCACCCTGCAATCAGCAAAGGATTTTGTACAAGGTTGC
CGAATGGACATCTCATCGTACGGCCCGGAAATGATATTCAATGCTGATCAGTGTGGGATA
CAAAAGGAGTTATTTGGAGCAAGATCCCTCGCGTATTTGGGAGAAAAATCTGTCGAGAGG
ATCGTTCAATCGCTGTCTTCCTTGACGCATTCATTCACGTTTTTGCCAATGATATTTATG
AACGGAACATTGGGGCCTAAAGCCTACATGAAAATTGCCGAGCCGACAGGTCATTTTCCT
CCGAGTCGCCCGATTCCTGTGTGTTCTAACCTGGAGGTTCACGCGGGAAAAAGTCATATT
ATGACGAAGGATGATATGCGTGTTTGGCTTCGGAACTGCGTCGCACACCAGCAATGCCCT
AAAAAAATGCTAATGATCGTTGACAGCTGGACTTCTTTCAAGGATCATGCCACTATCCAA
AGCTGTATGCAAAATGGAGTCGATCTCACAATTCGGAATATTCCACCTGGCACCACAAGT
CTCATTCAGCCTCTTGACGTTCATTTCAATGGACCCTGGAAGACTCTCATCAAAAATTTC
ACTTCCTATGTCATGAGTTTCTGTCCCGATTACATCATAGCGAACAGGAATAACACGATT
ATGATGACATCTCTTCTGTACCATCAAGTGTCCGCTGCATTGTTCGAACCGTTTCTAAAG
TACTCCTGGAACAAAGCAGGCTATACCGATTCTCACGATGAATTCGTAACACCTGCAGAC
TACTGCTTTGGCGACGTGGGCGAGGAAGAGTGTGGATTCGGTGGATGCTCGGAATTTTCC
TTTATTCGATGTGCAAGATGCAACTGTCAGATATGCTTCGAGCATTTTGTAGTCGACGAC
CAACACTTCTGCCCATGTCCTTGA
>R07H5.15
CTAGAGCCGTGTGACTTCATGTTCTAATATTTGAAATCCTACTAGAAATATTTTGCCCCA
CGGTGGAGCAGAAAACGGCACTAAGTTTGGAGCAAAATTGAGCCCAGGACGGCTTTCCCC
AGTTTGAAAAAATTTTTTATGGGATTGAACTTTTTTGACGAAGTTTTTCATTGGGCAGAA
GAGGTAGATGTCACAAGGTTGAATGAAAGAAGTCGCTCCAGGTGGAATCGTACGAACGTG
GACCGTGTGTCCATATAGCGCAGCGTCTTGTACGTCCCTTTCATTTTTCCATGCTGGCCA
TGAGTCAAGGAGAAGAACGGTTTCCTTCGGCATCGCAGGATCGCACACTGCACTTTCAAC
CCAATCTCTCATTAAATCTTTGGTCATAATGTGACTGGAGTTGGCACGAACGATGAGGTT
GGACGGAGAACAGTGACCTTTTTTGGGAAACTTGCCTCCTTTTTCCTGCAAAACGATGTA
GAGTTTTGGAGCGAGCTTTCCCGTCACACTCAACATTGGGAGAATGGTATACGAGTGAGA
TAAGGCATCTTTTGATTGGACAAGTCTCTCAACACGTTTCACCCCCCTCGGTGCGAGAGT
TCTTTTGCAATATTGCTCCTTCGTGAATCCGCTCTGATCACAGTTGAAAGCTGTATTTGG
ATCGAGCGTTTGCAGTTCTAGTTTCATATCATCAACATACTTCTTTGCCGCTTCTTCTGT
CTTTTCTTTATTTGCGAAACTAGCTTTGGTCACAAAAGTAGTGATATGACGAGATACCAA
ACCATTTGACTTCTTCCATTTTGCGAGCCAATCGTCTGAAGCCTTGAAATCGTCGATGTG
CACAAACTCTTCATTTAGATCAACTGCCATTCGTCGAAGTGTGAGCTTGTCGGCAATTAC
TCCCATGCTTACATTTCCCATGCCTACAATTCCCATGCTTACACATGTTCCCGTACATAC
AAATGTTCCCAT
>R07H5.5
CTATTCACACAAGTATTCACCATTAGTGTCCACCACTTGTTGCCATTTACTAGGTAACAT
CATGATGCCACGGGAGAAGAAATCCGGCGAACGCGATGAGAAGAAAGTGGAGAGTTCAGT
TTTGAGATGCTCTTCGTCGTCGAATTGCTTGTCGCGCATGTAGTCACTGAGAGACAAGAA
CAAATGGTAGTCGGTTGGTGCAAGATCTGGAGAATATGGTGGATGCGGTAAAACAGTCCA
ACCAAGATCTTGCAGCTTTTGGAAAGTCTTCTTGGCGACATGAGGCCTAGCATTATCGTG
AAGAAAATATAGTTTTTCATATTTTCCGTTGGTCTTTTCTGCAACTCGGTCCAATTGGGC
ACAATAGTAATCAGCAGTGATAGTTTTATTAGTTGGCAACAATTCCCAGTGCACGGGTCC
TTGAACACCCCACCAGACACAGATCATAATCTTTTTTGGGTGAAGATCAGGCTTTGGCGT
CGGTATTCCTTTCTCACCGATCGGAAGCCATTGACGTTTTCTGGAATGGTTAACATAGAG
CACCCACTTCTCATCTCCAGTAACCAGATTGTTCAGCCAATCGAACTTTCGACGAAAAGT
TAGAAGTTGAGTACAAACGTTGACCCGAGTGAGCTTCTGTGATGCCGAAAGTTCATGAGG
CACCCAAGTTCCAAGTTTTGAAGTAAAACCAAGGCGACCCAAGTGACGTGCAATTGTGCT
ATGACAACACTCAAGCTTCTCTTCCATTTCACGAAGACTAAGACGAGGCTCTTCCTCCAC
CAGCTTCACTAGGTCTTCTTCATTTAACTCTACCGGTCGCCCAGAACGTTCTATTTCTTC
GAGACTGAAGTCGCCGTTCTTGAACTTTTGAAACCAACTCTTTGCTGTATTATAAGAGAG
TGCTCCCTCACCCATCGCACCGCATATGTTTCGTTCCGCTTCCATTGCTGAATGACCAAG
ACGAAATTCATAAAGAAGAAGCAATCTAACGTCTCGACGTTCAAGTTTGATGATTGTCAT
>R07H5.6
CTACTGAGTGTAAGCATGGGAACATTTGTATGTACGGGAACATGTGTAAGCATGGGAATT
GTAGGCATGGGAAATGTAAGCATGGGAGTAATTGCCGAGCTTGTCGATTTGAACTTTTGC
TTCCATTGTCTCAAAAACTTTTGCTCTCAAAAGTTCTGACAGTTTTGCGAAGCTGGAAGC
TCGAGAACAATTGACTTTTTGATTTCTAGCGAACTTTCGGAGCTTCTTCATATCCTGTTC
TGACTTGATAAAACGGTAACGATGCTGTACACTGGACATTGGGCGGAACTTGTTATGTTT
TGTATCCATCATAAATTCAATAGCCTTTTCAACTTTGTCCGGAAGAGCATAAGTAGTGGG
ACCATCATCGTCTGCTGTCCAATTTTCATCCTCTACTATTCCACCGACAATTTCCTCTTC
ATCCTCACTATACACGATCAGCTCATGAGTTTTTCCATCACGCAATATTCTTCGAACACG
TTCGAGAATTTTTTGTTCCTCGCGGCTCATGAAACTTGGATTATATTCATGTCCAAACTC
TTCCACCAGTCCTCCAACAATAAGATCAGCACGGAACGGCAT
>R09A1.4
ATGGGCAACTATTATAATAAAATTTTTCTAAATTATTTTTTTAATTTTTCAGTCATAGGC
GGTAAACGATATATTTTATACCAAAAGTCAGTTCAACACCTGCGGATTCTTCAAATATTG
AGGACCTATCACAACATCCTGTCTGGTGAATACCACTTTCCAAATGCCGCATCAACTGTG
AGGAAGGCTCGCTCGCCCAGATATCCGTACATGATGTGCCCTTGTGGATCAATCAACGAA
AGCTTCCTACTAGTCAATCTTCACCTATGGAACCGTATGGCCAAGTTACTTCCGGAGACA
ATGAGTCGTCAAATGTTTGCTTCACGATTAAATTCTATCCCGTTTAATTATTTTTCCCAC
CCAACTTGA
>R09E12.5
ATGTCATTCCTCGAGAAACTAGTGGCAAAATACGAGCCCATTAAAGAAGAAAAACCAAAA
TTAGTTCCAAAGCCGACAAGAAAACGGCAACCGGAAACTACGGAAATCGTTGTGAAGACT
CGCCGTATTACTCGCCGAAATGCTAAGGCACCTGTAAAAGAAGAGGAGATTGGACATCAA
ATCACGATCGTAGATGACGAAGAGTTTATGGAGCAACCTGTACAGGAGCCGATTGAGATT
GAAGAGGAGCAACAAGAAGAATCTCATCTGGAAATTGCTCTTCCGGAGCAACCAAATCAT
GAGCCAATGCAATCAAGTCCATCGTTGCCTAGAAAATCGTTCAAACCGGATATGCATCCA
ATTGCGAAGAAAGGCGGAAAAATCTGTATTGTAGATCTAGGACTTACATCTCACACACTC
CCCACCGAACAAACTCCAGGATTCTTGAAAAGACTCGGAGAGAACGTTGGAGGATCAATT
GACTATAGTTATGAATCGATTGACGAGTTGATCCGCACTGCTCCGGATGCTTGGTCTAAA
GCTTCAATGGGTGCAATTCGAGGTGTTATGCTCATGCAGGAACTGGTTACTGAGCGATCA
ATGCACCCGAAAAGTAAACCAATGGAGAAGAATCGTTTACTTGGTGAAGAAATGGCAAAA
TTGAACCCTAACGATTTTCTGAACCACAAACTGCTGGAAGTTTCGAGTTTGGATCAAACT
GTGTTTATCAACGTCAATCTCGTGTTTTCGGCGCTGAGCATTCAACATGGCTCGGTTAGA
TCAATTGTCAATGCTATGTCAAATCACTGGATTGACTACCTGATTCCGAGAGAGCAACAA
GGATCCTTCACGACAAGCAAAAAGACGGAGCCTCTTACTTTCTTCCCAGGAGACTTGACA
AATTGGCCAGCCGCTCTTCTCGCTGCGGCAATCAAGTTGGACAACGACCAGGTGGACGTT
ACTCGCCTTCCAAGTGTGGTCAATATGCTGTTCAAGCATCATATCAAAGTCAGATTCGAT
CATGCCCGTGGTTTGTATCGAACAAAACACGACGGCCAGAATCCACCAAAAATTGTGCTG
CCAAAGCGTCCCATCATCGATTGCACACAATTCTACAAGAGCAGCGAGGATATCGATGAG
GAGCAAGTTCCATCAACTTCGAACTTTCAATCATCTTCGAACTCTCTATCAACTTCGAAA
TCTGCTGGAAGGGAAAATATCCCAGACTCCCCATAA
>R09E12.6
ATGGCCAGAAATCCAAGAACAACAGTTCGAAGAATTTTGAATTCAGCACCCCGGAGTCTT
CTGATTCAAAGCGTGACAATAGTTGCTCTAGACCCGACGGACAATAATCATGGTTCTCAC
CAGCCGGGAAGCAATGGTCCATCAAATTCAAGCACCCAGGCCGATAACTTCGAGACGGAA
ACAACTGCAGATGAAGAACGACAAAAGGAAGATGGTGTAGAAGATGAACTCGAAGACGAA
GAAACAACAGGATTCATTGATGAAGACGGGGAAATTCGTTATCCGGTCGATGAAGTGGGA
AATTACGAGATCGATCAAGAAGCTGAAACCGATGAGTCATTTTATTTGGACACTCAACGC
GATTCTTCTCTATGCGACGAGCGAAGTCAACTGTGTCGTTCTCTGAGCGATCAAAATCTG
AGAACAACTTTTTTCCTCATCACTACTACCAACTCGAAAGCAGCCATTTTGAGATATCTA
CATTTTCACAATGTTTCACAAGATAGCATTCTCAGAAAATTGCTACTGAATGACTCTCAT
CTAACACTTGTAGAAGTATGTAATTTATGTGCGCAGAATATCGAACTATGCAAATGTGAA
GATATGCAAGAGAAATGCCAACTAATTTTCGGAGATCTCAAGAAATGGCTCGAAGTTATA
TTGAATAGTTTTGCGAATATCATGATGAAGACTAAAACAACTATTTTGGAAGGATATAAT
AGCTCCAGTCCAATAAATAAGGGTATCTTTAAAAAAAAGCTACTCAGCGAAATGGCAGAT
AATGAAATGTGGATGCACTTCGAGAGTAGCTTCGACGGAATCAAAGTACATAAAAATGGA
AATCAGAACATTTGGCCATATAGTTTACTCAATTTGGATCTCGAAGACGTTCATCGAGCT
TCTCCCCAGGCCCTCATTTTAGCAGCGTTATTCATCGGGTTCAAAAATCCGACAACGAAA
ATTCATGATAGACTTACACAATGGATTCTGCTCCAAATGGACGAACATGTCTTCTTCTCA
GAGGGAGTGGCCTGGAAAGCGGATCTCACGTGTGCCAATCATGACGATCCAGCACGACGA
ATCGTATACAATCAGTGTGGACTCCGATCATCAGGTTCTTGCAACTTTTGCTTAAACCAG
GAAACTGAGTGCAAAATCAATGATGAGTATACAACACTACGCGAAAATCTCACCGGATCG
TGCCCTTCGACTATGAACGATGGCCTTCGTCAAAGAAACCAGCATTCTCATTTCCACAAG
CATGTTTTGTATATGCATCTATGCCCGGTCACTAGTAATGCCCGAATGCTCCCGAAACGT
GTTCATTTTTCAGCATTATTCTCCAAAGGGAAATGGAATTTGTTCCCGTCAAAATCGGTG
GATTTTTCATCAACACCTTCGCTTCCATCTCGATTTCGTTCGTTGTCCGGCAAAGCTTCA
CAGTGTACTGGTTCTGAGAAAGCACTGTCGATAGTTGTAGCAGCTGCATTTTCCGGTGAA
CTTGGAGGTGTACCATCGGCTATCATTCTCAGCATTCATGGACTTTATCGTCTTTGCATA
GAACCCCAATCAATCACTGACGAGACTCTTCATTTGAAAATTGAACAAATCAGCAAATCC
ATCGAAGTTTTAATTGTGAAACGAGCACCGGAAATGTTGAATGGGATCAAAGTACATCAA
GTGTTGTACCACCTTGCAAGAATGACTGAGCTGTACGGTAGCTTATTTCCATTGTCAACT
CAATGGTTCGAGTACTTCTATCACACTATTCAAAGAACTTTAGTTCCGGAAATTTACAAT
GGACTGGGCATGAGCATCATGAGAAAAATGTCGGCTCTTCAAGAGATCAAAACCGAAGCT
GCATTCCGTCTACACACAAATCACCAGTTTCGAACAGAAGCGAACTTGAAAATGTGCTAT
GAACTTGGATTATTAAGGCGACTCAAACGAATATCGGTTGTTCCGACCCCTCCGCAGTAC
CAACAGTTTTGCGAGACCGGGGATGTTTTCCTTAATGTTGTATACCACGACGGCATCAGA
TATTCGAATTATTGCAACAAAAAGACAGATGACTCAAATGTTACGTTTATCGAATATGCT
CGCGTACGATTTGCAAAGATTATTGGGATGCTGTTGAAGGAAAACAACACTGATCTTCGT
TTTATTTTGAAGAAATACTGCAACACAAATGATCATTTGATTGACATATCGAACAAGTTA
TATGAAGAGGATGTACCGCAAATGCATATTCAAAACTGGGTTGATTCAGTTTCAAAATCG
AGTTTCGGAGGTCGTGTCACGTTAACAAACACAGTTGTCGTGGTTTCCGCCGATTCCATT
GTTGGACATGCAGTGGTTGTGAAGCGAAATAACAACTGTGTGGCTCTTCCATTTTCTCGC
CGTATCAGTCTATCTTGA
>R09H3.1
TTATGAGGTGATTGATATCTCAGCGAATACTGAACGGATTTGAATGGAACAAAATGTAAT
AAAGAGATAATAATTGTACGACACAACAGTACGAATATTGGTTAAGAATAGTGGGCTTTT
CAATGGGAAACCGATATTAGAGTACTGTAAAAGGTTGTCGGGATAGCTCCGTAAGGGGCA
GAATCGACAACACTCCCATTGGGGGGGTCCAGACGAATTTGGGTGATCTTTAGGAACACA
AAGAGTCTCAGCTTCTTTCCTTGCACAATTATTATCTGAAAGTTCTTGAGTCAAGTGGTG
ACTTCTGTGTGAACAATCATTAGATAGATGGTGTACATAGTTATTTTCAGCCCTTTTTTG
ACTTTTGTACTCTGCGTAACAATTGTCGATTTCTGTCTGATTCTGGAACTTATTGGTATC
TCTGGTTACATTGTGATTTCTAGACAAACTCTTGCTTTTAGCGTCGTTAGAATTTTTGGC
TACGTGAGCCTCTTTTTTTGAGATTATTGGAGCAATTTTGCTCGGAAGTTGAAATAGAGC
GAGTGTTGGTGGTAATGGGGGTGGAGAGGACTTATAGTCCAGGTCGTCTTCTTCTTCGGT
GGGTGGCGTCGGTGCGGAGGTGTCCAAGTGGTTGTCCTTGTCCATGTGGTGTTCTTCGAG
TGGGATGAGTAGATCAGTCCCTCTCACCTTCACCATTTCCGACCATTTTTCACTCGTGCT
CTTTGGCAAAATAATTTTGGTAATTTTTCCAAGCTTGCTTACAAAGTCATTGATTTTATC
GCTTGGTTGCATTTTTGCGGAAATTTGAAATATAGTTTTAATAGTTGACATTGATTTTCG
TATTGAATGGGAAGTGATGGTATTACAGTAACCGATGATGGCAATTAGCGTTATTTTCAG
AACTTTTAAACCGATTCGTTGTGCTGATCCATGATTGATAGTGGATAGATTGGAAACGGA
ATTAATGTGGTTTATGAACACTTTGGTTTTGGTAAATTTGGTTAATAGAACGAATTGAGA
CAATTTCTGCTGGCAAGACAGTGGGTGGTACGCGAATCTTAATTTTTGATCCCGTACCTG
CCGAAAAAACTGATTGATTGGTGGTTTGTTCCACACGATGGCACTGTTTGGGCAATTCTC
CACTTTTCGATAGTACTCCTTTCGGGGGCACCCACCTGAATGGTGTGCTCCAGCGCAATA
TGTGCATTTTCGGTTGCTTTTACATTGTTGTGTATGATGGTTTCTCACCAAACAGATTGC
ACATAGATTTTTGTCTCTGATGGCTTGTCTGAATTGTTTGCTGGTAAATTCGCATCTCAT
CGGCTTATGTGGTCCTGAACAAGCAATGCAAAGAACGCCTTTTTCAGGTTGGTTGTATGG
GAACGTGTGCTGTAGGAATTGGAAATCTGGATTTCCCGCTCCTGGCATATACCAGCCTTC
CACCATTTCTCCTGTTTCAGGGATTCTGAATTTTTCCGGAAATCTGGTAGATGTAGCGAT
CGAATGTTTAATCTCGAATTTTTTGTCATAACTTGAAGGATTGTAATACTCTGATTCATA
TTGATCATTGTTGGGGCTGTGGTGAATAGTAGTGACTGCTCTTCGATCGAGTTTTGTTCT
CGCTTTGATGGTATCGATACAATCGGCTACCATGTCATGAACTTCTTTCCACGTCAATTT
TTCGAGACCTTTCTTTGTGGTTTTCGAAAGTTCATTTTTGATTGATGGCGAGAGTTTGTA
GAGAAATGGAACGATGGTTCTTTCATCGTCCACGTTCATGTTTTTCATTTTCAGCTGTCT
GACTATAATTCTGTGCTTTGACAGGTCTTTGATCATTTCCTCCCAGTCATACTGATCGAA
TGGAAGTTTCAGGAGTGTTTCATGCAGATCGAATCTGTCTTCTTCTCTGCCAAAGACTAT
TTCCAGTTCTTTGAGAGATTGGTTAACAGCTTCAGAGAAATTTTCACTTTTCTGTATGAA
CTCGCTGGCTGGACTAAGAACATGCTGTTTGAGTAATAGGTATTTTGTCTGACTGCTGAA
GTTTCTGTTATTGAGAACATTCTCTTTGAAATTTTCGTGGAAGAATTCGAAATTTTCGTT
TTCTTCTCCACTGAATTGAATGAGCAATTTATAGACGTTTTTGATATCTGGTTGGATAAA
TTCTGTTGATTGGTTGTCAGTAGCTCTAGAGTGTTGAGCTTTCTGATTTTCGCGATTATA
TAACTCTTTCATGAGTGCGGTATGAGTTTCGTTGTTTGTATCAATTAATGTTGACATTCC
AAGAACTAGTTTTTTAATAGCTTCGAGGGTTTTCTCCTGATCGTCTCTTCCACTTTGAAT
AATCGATCTTTTCTCAGTTTCGGAGAGATCTTTGGAGACTTTCTCGTTGGCTTTCGATGC
TTGTTCAGCTTTCTTCAAATTCTCATCTTTGAGAGCGAGCTCGGCTTTGAGCTTTTCGAC
CTCGGCTCTAAGATCGTTCTCGAGATTCGGGATTTCGTTGGTATTATAAATCGAAAAAGT
TGCAGAATGATAGTTGCTGCTATTTCTCAAACTTTGATCTCGATTTACCTCGAGATCATC
GTCCTCAATTTCAGTCAAGACTACGTCTTCGTCAGGCGGACTGATGATGTAGTTATGAGA
GGCCAGCTCCGTTTTGAACATTTCGACGTCTTTTTTGATATTCATCAAGGTCTGATCGAC
ATCAAGACGTTCGATTTCTTTTTCAGCTTCAGCCTTCATCTCATTCATTTGAGGATGGTT
GATGAACTTAGGTAAGTTGAATCGATTTTCGATGTAGCTCGGAACTTTTCCGATTTTTTG
CTCGAGATTCGAGAGTTTGATGATTAGCTGATCGATGTTGATCAGATCGGTTTGTAAGAG
TGGGTTGGCAGTATCATCAATTTTATTGAAGAGATCATTCGATGTTTTGAATAATTTTTC
TTTGAGATTGATGATTTTGGTAATCATGGCACGGATTGGCCGGGTGGCCGAATTACGGAC
CGGTGGTATTGGATGCGGTGGTATTGGATGCGGTGGTGTCTCATCAGAGACGTTGTTTCG
AGTTGGACTCGAAGGTCTTGATTTCGATTTTTCTTCCGACAT
>R10E4.8
CTATTCACACAAGTATTCACCATTAGTGTCCACCACTTGTTGCCATTTACTAGGTAACAT
CATGATGCCACGGGAGAAGAAATCCGGCGAACGCGATGAGAAGAAAGTGGAGAGTTCAGT
TTTGAGATGCTCTTCGTCGTCGAATTGCTTGTCGCGCATGTAGTCACTGAGAGACAAGAA
CAAATGGTAGTCGGTTGGTGCAAGATCTGGAGAATATGGTGGATGCGGTAAAACAGTCCA
ACCAAGATCTTGCAGCTTTTGGAAAGTCTTCTTGGCGACATGAGGCCTAGCATTATCGTG
AAGAAAATATAGTTTTTCATATTTTCCGTTGGTCTTTTCTGCAACTCGGTCCAATTGGGC
ACAATAGTAATCAGCAGTGATAGTTTTATTAGTTGGCAACAATTCCCAGTGCACGGGTCC
TTGAACACCCCACCAGACACAGATCATAATCTTTTTTGGGTGAAGATCAGGCTTTGGCGT
CGGTATTCCTTTCTCACCGATCGGAAGCCATTGACGTTTTCTGGAATGGTTAACATAGAG
CACCCACTTCTCATCTCCAGTAACCAGATTGTTCAGCCAATCGAACTTTCGACGAAAAGT
TAGAAGTTGAGTACAAACGTTGACCCGAGTGAGCTTCTGTGATGCCGAAAGTTCATGAGG
CACCCAAATTCCAAGTTTTGAAGTAAAACCAAGGCGACCCAAGTGACGTGCAATTGTGCT
ATGACAACACTCAAGCTTCTTTTCCATTTCACGAAGACTAAGACGAGGCTCTTCCTCCAC
CAGCTTCACTAGGTCTTCTTCATTCAACTCTACCGGTCGCCCAGAACATTCTATTTCTTC
GAGACTGAAGTCGCCGTTCTTGAACTTTTGAAACCAACTCTTTGCTGTATTATAAGAGAG
TGCTCCCTCACCCATCGCACCGCATATGTTTCGTTCCGCTTCCATTGCTGAATGACCAAG
ACAAAATTCATAAAGAAGAAGCAATCTAACGTCTCGACGTTCAAGTGTGATGATTGTCAT
>R10H1.3
TCAATAGTTAATCGGGTTTCCTTGTGTGCGGATGATCTCAAACAGTCTGTCCTCCATTGA
TCTGACCAAACTTTTCAGCTGGTTGTCCGGAATAGACTTCCAAGCGTCGAGAATTCCTTG
CTTCAACGATGCAACTGTTGGGTAAGTCTTGTTCTGAGCATACACGATACGGACAAGAAT
CCCCCACAAATTTTCGATTGGATTGAGATCAGGACTTCGAGCTGGCCAATCAAGAAGGTT
GATCTTCTTGAGCTTGAAATAGTCGCGGGTTGAGTTGCTCACATGGATTGTCGCATTATC
CTGCTGAAATCTAAAGTCTTTTCTGGAGTAGTGACGAAGATATTTGGAGAGCTCCAGTTC
CAAGACGTTCTGATAGTCAGTGCTGTTCATCTTGCTACTGACGAACTGTATCTCAAGCTT
CTTCTTCTCCGTGAACGCTCCCCAAACCATCACCGTTCCTCCTCCAAAATTACGTCTCGA
AAAAACCATTGGTTCCTTGCGCAAATCGCGCCAATAGTAGCGGCAACCGTCAGGCCCATC
GAGATTGAATTTCTTTTCATCGGAGAAGACAACTTTACTCCAATTCGTTCCCATATTGTT
CTTAGCAAATTCCAATCGCTTGAGTTTATGGTCTGCAGAGAGTAACGGAGCAGGGCGAAG
TTTCTGACGAACGATTACACCAGATCGTTTGATGACATTGAGGATGGTCCTTTTTGAAGC
AGACAATTGAAGCTCATTGCGAATATCTCTTGCCGTCTTACAGGAGTTGGAGGCAGCACG
AATCACATTTCGTTCGTCACGCACGGAGAGAGCTTTGCGACGAGGAGCTCTTTTAGATGT
ACCGTAGCTCACCGGATCCTTCAGATACACGCGAATACAGTGTCGAGAACGGGAAATTTT
CCTACTCATTTCATGCAGGGACACATTGAGCAATTTCATAACATCCAGCTGAGCGCGTTC
AGTGTCCGAAAGGGCAGATCCTCGAGGCAT
>R11E3.3
ATGGAGATCTCCAACGTGTACGTGCCTCCAAGATCCTCCTCCTCAAACCACGCCCGACTG
ATGACAGATTTCTCCAACATCTTCCAAACGAAATCCAAATCTATCATATCCGGGGACGTA
AACGCCCACCACTCTGCCTGGCACAGTGAAGGGTCGGAAGACACCAGAGGTAGAGAACTG
GCGGAGCTCATTGACCTTCACCCAGACCTGATCATCCAGAACGAACAAGTTCACACTCGC
GCCGACACCTACTCCATCTCTTCTCCGGATATCACCATCTGCACCGCAGACCTCGCCACA
AAATGCCATTGGTCCACTCTCTACAAGCTAGGCTCCGACCACATCCCAATGAAATTGAAG
ATCAACCAAGCAGCGACCCCCAAAAGACCGAAGCGACTGGTGGCCAATTTCAAGAAAGCC
AACTGGCAACTTTTCCGGGATCATATTGAATCCAGAATCAATGGCTACTCTGGCCCAATG
GATGCCATTCCAATGGAAAAGTTTTTCAACAAAGTCATCCTCGAAGCCGACAAGAAAGCA
GTCCCAAAGGGTTCAATTGATCCAAAACTGAAAGTTGACCCGAAACCACTCAGGCTCTTG
GCGAAAGAGATCGCAGACCGCGAAACAAGGAACCCATTGGACCCGGAAATTCCCATTCTT
ACCAGGGAACTGGCGACAAAGAGAGCAGAAAGGAAAAATTCAGAATGGAGAAAGAAGGCT
CACGACCAAAACGCCAAACGGAAAAGCGACGTCAGCTCCTTCTGGAAGCTGATAAAAGGT
GTTACGAAAGGGAGACAGTACAAAGGCCCGGTAGCTTTCGGAGACGGTCTCCCCAAGACA
GGAGCAACAATTGCGAACAAAATGGCGAAAAGCCTAGTCGAAGCCGGTAGAACCAAAATA
TCGCATGATGAGGAACTGAAATGGAGAAAAAACGTACGACGAAACAAAAGAATCTCCAAA
ATAGCCCCTCTCCAAGATCGGATCACAAGCATTGAACTCCACAACATGGCCATTAAGATG
AGCCCATCGGCAGCAATCGGACCAGACGGGATTGCACAGATCCACATCAGGAAGCTCCCG
ATGTGTGGCTACTCGTTCCTCGCATACCTGTACAATGTCTCGCTATCCACAAACATCATC
CCAGACAAATGGAAGAAGGCAAACGTGATCATGATACCGAAACCTAAAAAGGACCCTGCA
ATTGCCAGCTCATACAGACCGATCTCCTTGCTCTCTCCGATTGCAAAGCTCCTCGAAAAA
GCCATCCTGAAGCGGATCAAGAACAGCATTGAATCGCCTGCTCATCAACATGGATTCAAA
CCTGAGCACTCGACAACCACAGCGGTGATCCAAGTAACAAACGACATAATCGGAGGCCTA
AACATGAAGAATCCACCGGAACGTGCGATAATGGCCTGTCTCGATCTGCGTGCCGCATTT
GACAAAGTCCCGACGAAGAAACTGTGCAATGACCTGATGGAAGCCCAAGGCATCGAACCG
AAGATCAAACTCTGGCTCGGAAATTACCTTCACAAGAGACTGATCAGAACAAGTCACGAC
AACCATTGGTCAAAATGGCATACACTCTTGGGAGGAGTCCCGCAAGGTTCAGTCATCAGC
CCAAACTTGTTCACCTTTTATTTGAAAGACATGCCGACTCAACAAGACACAATGCTGATC
TCATACGCGGACGATATGTCAATCATTGCCAGAGACAAGAAGATTGAAAAAGCAGCCGAA
AAGGTTCAGCTACACATTGACGAAATTGCCAAATATCTCAAAGAACGTGGAATGTCCATC
TCCGCCGAAAAATCTACAGTCACAGTTTTCTCATGTGATCCAAAGGAGCACAAAACCAAG
CCAGACATCTACTGGATGGACGATCCAATCCCAGTGATTAACGCCCCAAAACTCCTGGGT
ATCACACTGAACACTATGACCGGAACAAAAGATCACGTTGGAAATGCCATCAAAAGCATG
CAGAACAAAACAAGAGTGATAAAATCGATGGCCGGAACGAGCTGGGGAAACGATCGCGAA
ACGATGCTATACACGACGCAAGCCCTAATCAAACCAACAGCTTTGTACGGAGCACCAGCT
TGGACTTCACTGCTCTCAGATACGAATCTCGAAAAACTCGAAATCGCGTACAGGAGTGCA
CTCAGAGCCTGTGTTGGACTAACGAAGGACACGCCAACGGACCACATCTACCAAGAGTGC
AGAGTTCTCCCTTTGAAAGAAGAATATAAGCTGGCGACGCAACAGATGTACTTGGCAGCG
ATCAAGTCGAACACGCACCCGTGCAGAGACCTGAAAGCAAAGGGCCAACTGGAACGAACC
TCAAAACCGCCAAGGATCCCGCCGCTGAAGCTATCGGACTCTGAAAAGCTCAGACTCGAC
AACATCCCAGGCGACAAGACGGAGACCCAAAAGAAGAATCACACGAAGCTGGTAGCGGAC
TTCATCAGGAATGCGCCAAACAACAGAATCCTCAACAAACCTCCACCAAGAGTGAATTAC
AGGGACGAAAGGACGCTGCCAAAGGAGACTCGATGTGAACTGGCACGGCTAAGATGCGGT
CACTCACTCCTCGTCGAGAAGTACAAAGCCCGGCTGGAAGAAAGGCAAATAAAGAAATGT
TTGAATTGTGGAGATGAAGAAGGAGATGTGCAACACCTACTAAGTTGCCTCCAAACTCCA
GTCCCCCTAGAGGAACTCTGGACTTCTCCACTCACGGTGGCGGCAGCCTTAGGGCTCCCC
ACAAAAACTCCATTCGACCCTGGAGGAGGTCATTAG
>R13D11.7
TCATACATCAGCAAAGTTGGGACGAATGGGCTCTGAGGGGCCCAAGTCACAACACTCCGG
GGGGGAGGAGGACGACGGAGACGTGACAACCAGAGTGTGTACATAGTTAATGTACGGGGC
TTTGGCTTTCCGTGGGATATAATCCCTGGAGCGACCTACAGGTAGGTTAGCCTCGGCGTG
ATCGGTCAGTTGATCAGGCGTTGTGGTGTCAGGATCGGCGTATTGGGGGATGCTATCCGA
AAACTCCGGGTTGGGAATGTCGTAGTCGACGTCCTCAAGTTCCGACTCTTGCTCGCCAAT
AGAGGTGTGAGGGAGTGCCCGATACGTTGGGTGTTCCCGATGGTTCTCAATGCAAGGCAT
TGTCTCGATTTTATGTTCGAGAGCGTAATGTATGCTCGTCTGAACAAGACCGTGAGGAGC
CGGTGTACACGTAATTGTAGGCATTCGGATTTTAATATTTTTAATGTTAGAGAGAGAATC
AACAAAGTGGAACGGGAGAGTCCCTATAAGTTCCAACTTTGGACTTGTGTAGTTCGGGGC
GGCACCTGATGTGCTGGAGATCAGACGGGTGGATGGAACCCAGTCTTCGTATTTGAAGTG
AGTGTACGCATCTGTTGCGTGCGTCAATTGCCTATGGACGTAACTTGACGAGTCTAAAAA
AGACTTTTTGAATGCTCTCCAACGTGGGAGCAGCTCAATTAAGATACGGTCTATCCAGAT
TACGCCTCTAATCCAAGTATATTGGATGAGTCGATTGATCAACACTTGGCTCGTTGTGAG
CAGTTCAAGTGGGTCAAAGGTTTGAGCCATGTTCGAAGCTACTTCTCTCTTGGTGGGGTG
ATCAATATCCAAGAGCGCGATTTTCACCGACCGGGTGTCGATTGAATCGTCGTTAGAATT
CCATTCTAAGCCCAGAAGTTTGAGAAGACAATTATCGACATAGAGATTTTCTGTGATCTC
GTCGTTGAGCTCATGAGGGTTGCGGGCTAGAAAATGATGGATAGCCACAGCCAAAAGAAA
TGGGCTGTTTGCAACCCCGAATGGGATTCTCGTGAACCGATAACAACAGAGGTTGTCGTC
GGTAATCGGCTGCGAGGGCTCTTGCGCCATGTCAGGAGTGACCCGCTCGATAATGTTCGC
CGACTCTTGGTCTTTGATCACCTGGTGGAATTTTTGGATTAAATTTTGGCCGTTAGCGAA
CGTCTGAGCTAGACTACACATGCTTGTGTACGCGATGGCATATTGAATTTTGGGTTTCGA
CTCGATCCCGTTCAAGGGTAAAGCGAACTCGAGTTGACCAAAAGTGCGTGTGGTGGTTTG
CTCAGTCTCGGTTAAAGAATCTGAAGTAGAGTTCTTTGCTCCGTCGACCAATAGAATTGG
GTCGACACCGAGAGTCTCGAGTTTCCACATCTGTTTGAGAGATGACTGGAATTTCAGCTC
GGAATTCGCTGTTGGACCATGAAGCACCGTGTTGGCTAGCAGTATAGAATATATGAGTGC
GACGAAGGTGTCGAAGACCCATTTGCCATTATTCTCTGCGTAGATTAAGCCAATGCGATT
GTCAACTGACAGTGTCGACGGTAGCTGGCGATGCTGGGCGTGCTCATCATGCGAGGTTGA
TGTAGCACTTTCTCCCATGATCAGGTCCATACACCTTCCGTTGGAGACGCTTGGAGCTGC
GTGATCAATTTTCAAGTAGTCCAGGTAGACTGTGTCTTGCTCAGAGAAACTGAGATCACG
GAAGGTGGGGCTAGGTAAATTACCAAAGCCAGCGATCGACAGGCTGACGCTAATCGAGCG
AATTTTAATTTTGAATTTTATTTGAGCTACAGAGGTCCAAGCATTGCGGTAACATTGCTC
TGAGAGAGTGATCGATCCAGTTGAGGCCAGACCGATTTGTTTAGTGTTTCGGTGCTGGAC
GAGGGGGAAGGACGCTCCTGAGCCTACTAGAGCCAACGATGTGTGGTTCGAGTCTGTGGA
GAGGCAAGTGAAATATAGTTTATCACTGCCAGTGTCTCTTTTATCGACCTCTCGATGTGG
CACATCTGTCCAGGACAGGAAAGCCGCAAACTTGGAGATGCGTTTCTTCTCAGCAAGTGG
ACTTGTAACGATAATATTTAGAGTTTTAATATTTGGAGATACAGAGGTCGAGGCATCGTA
GAAGCCTTGCAGCAATAGAGTTGCTGAGCCAGAGGACTTCAGACTGATTCGTATAGCTTT
TCGGTACTGGATAAGTGACAGAGACGCGCCGGAGTCCACTAAAGCCAACAATGGTTGGTT
AGCGTCTGTGTAAAAGCGCATGAGGGTGACTTTATCATCGCCAGGGTCTCGGATAGTGGT
CACTAGATGCGGAATGTCTTTACAGGACGGGAAAGACGCATACTCGGAGACGAGTTGCTC
CTCTGGGCGACATGTATCGGTTATGTTTAGATTTAAATTTGAATTTTTAATTTTTAGAAG
CGACATTGAAGGAACGACGATGACAGAATGTGCCGGAATCTCATTCACAGGGACCACCTG
GGGTGGGCTCATACTAGCTGCGATGAGCCCATTTTCGAAGCTGTCAATGTGCTTGCGAAT
TCTCTGGTACAGGGAGGTGGCTGTAGCGTGTTCGCCGAGCTCCGTATAGAACTCCGTGAC
CTTATCTCTGAAAGATAGAGGTAACTTTCCGATGATCCCCATGATGAGGCGATCGTCGGA
GACGGAGAGACCGGTAGCGACCAGTCTTTGTACCAGGAGGTGGTGTGAAGTGAGATCCAA
TCTCATCTGTTCAGGGAAGGACTGGCTGAATTTCAGCTTCCTGAGTCGCTCGAGGAGACC
TCGCTGAGTGTCTCCTCTGCCATAAACAGATTCGAGCATATCCATTGTGGTTTTGTAGGC
CACGGATGGATCGTCATGCGTGGAGACGCACTGGTTAGCTTTGCCAATCAGGTGGTTTTG
TAAAAGATTATATTTGGTCACCGCGGGCAGTCTGCTGCCAAGAACGACTGTATTAAACCC
ATTCTTGAATGCACGGAAGTTGCCGGTGCCATCGAACTTTGGCAAGTTCTTAGTGTTAGT
CTCAAAGTTGATTACTCCGTATGAGGAGTGGATGTTTGTGTCTGCTTGAGGTGTAGGTGG
CGGACCACTCCGTTCCTCCTCAGCTTCACTTTCATCTACAACGGACTCCTGAGGGCATGC
GTTGCCCTCATCGGCTGCGCGTAAGCGTTCCGTGACATCATGCATGAATGACGCTAGATG
TTGGCGGACTGTTGCTTGCTCTTCTCGTAGAGATGTGAGCAATTGACCCATGTCCAGGAC
TGTCTGCCAAAGGACAGCATCCACTGGGAGTGGCTGCGTTGGGTAGCCGGCGGTGACTGG
AGGGCGAGGTTGATCAAGGATCGGTGTTTCCTCAGCCCTTTGTACGTTCTCAGTTCTTTG
ACGTTCCATCAGTCTCTCTTCAAGAGCCCGACTTCTGGCTTGTTCCAGGCGGCGTTGACG
CCGTTCTTCTGCTAGCTCGTCTGCTAGGGTCTGCTGAATAGACCAAACATCGTCATCAGA
ACTACGAGTGGGAGTTCTCGCGGTGAACTGAGAAACTGTACGGTAATTTAAGTTTGACGA
ATCATAAGGAGGAGGGGTACCTCTATGAATCGTTGCGCGACATTCGGCTGGAGCAACTGG
CGCAGTGCCCGTATGGAGAACGTGGTTCGTTCCCATATAACGCTTGAGCCCGTCGAACGC
GTCGTCGATGCTGCGAAGATCAGACGAAGACTCGATGTCGCTCGACTCGTATTCGTACGG
AGTGAGAACATGTCGCGTTGCAAATTTCGACGAGCTGGGAAAGCCGTGGTCTGTCAGCTC
GCGGTCGAGCATGACAATATCGCGGTTGATCTCGGTCAAGATTGACTGAGGATCGAGCTC
TGCGAGATGGCGTTGGACCTCTCTGTGATATGCGTCTCTCAGAGGAGAGTCTCGCAGAGC
TGGTTCTTGGAACTTGTCATCTACGTATTGACAAAGATTCCCTAGCGCTTCAGCATAACG
GCGGGTTTTCAAGACCGCTTGGTTAGCAGCGCGGAGCACTTCTTCTTCGATCGGCGAAGA
AGGGTCAGGATTGACACCAAAGTGCTCAAGCATCAGTCGGCTGGCTTCGTTGTGGCAGAG
CCGAGATTGGTTGATGATGCGGGTAATATAACCCTTGATGGGAGCGGCAGGGCTTCTCGT
TTTGGACGAGTGAGAATGTCGAGGACGTCCTCGAGACGACATGCCAGTTGGGTCGCCAGA
AGCGGTGACCGCGCGGTTTCCAGGTTGGATAGCCGCAGATGCCTCCGGAATGGCACCATT
AGGAATAGTATCATTGGGAAGGACTTCCGGTAGTTGTTGGGAGCTCAT
>R173.2
TTAATACTTTGTCGCGTATCCGTTTGCATCAATAAAAGCTTGACAACGACGTGGCATCGA
GTCGATCAGCTTGTGAATAACTGACATGGGGATAGCTTTCCAAGCGTTTTCCAACTGGTT
GAATTTGGCATCTGCATTTGAAGCCCGAATACCTCCAAGACGTCTTTCCAACTCTTCCCA
CAAATGCTCTATTGGATTCAAGTCCGGAGACTGACTTGGCCAATCGAGCAAATGCACACG
ACGACGTTGAAACCAGGAACGCACATGAAGAGAAGTATGCTTAGGATCGTTATCCTGCTG
AAACACGAAGCCACGGCCCACATTTTGAAGTGCCCAGGGTCGCATTGTAGTTTCCAAGAT
GTTTTCGTATTGAAAACGATCCATAATGCTTTGGATTCTCCTTAGTGGGCCCATGGAAGT
GCTGGTGAAGCACCCCCACACCATGACGCTCCCACCTCCATGCTTAACGGTTGGGCATTG
ATACTTTGGAGAGTACCTAGAGCCAACAGGACGACGTAACCAGGAATTTCCATCACTCCC
GAACAAATTGAACTTGCTTTCGTCAGACCAGATGTGTTTAGCCCATTCCTGACGTCCCCA
ACGAAGATGCGCTTTTGCCCACGCAACTCGAGCCATGCGATTTTTCTTACTGATGAACGG
TTTCTTGACTGGCTTTCGTCCGTGTAGTCCTGCTTGCTGTAAACGTCGACGAACAGTTCG
TTTACTTGGTACAGGTTCATTTGGAGAACTTATAATCATTTGAATATCCGTGGCGGTCCT
ATGCGGATCTTCTCTTGCTGATCGGAGGATGTTGCGATCCATCCTATGGGTTGTCACTCG
AGGCCTGCCGGGCGAGATTCTCAAAGCGACGGATTTCTCAGTTTGGTACTTCTTGATTAC
TTTCCAAATAGTCGACGGAGAACGTTGAATTTGCAGCGCGAGCAT
>R52.2
ATGTCAACTCAATCTGCTATTCCTTTTTATTCAAGTCAATCTTCAAATCAGCCTACTATT
CCTACATATTTAATTCAACCTTCAATTCAATCTACTATTCCATTGCAAACAGTGCCGTCT
ACACAACAAAGCTGTCAACATACTTTACCACAACAAACACTTGCTTCTGCACAACAACCA
ATTCAACAAACACTACCGTATGTTCAAAACTCGAATTATCAACATTATCAATCTGCCATC
CAAAATGGTCAACAAGTTTTCCAACAACCTTTCAATCTTCCAATTCAATTACCTCAAATG
GGACTCATGAAATTTGATGGAGACTTCACTAAATATCATTCATTTATCGAGATGTTTTCA
TCACTATTCGATTCACTTCCAATTGGAGACGTTTCCAAACTTCAATATTTAACCATGGCT
CTGGATGGTCCAGCCCGCGACATGATTGCTCATCTTTCATTGATTGGAACCAACTATGCC
ATTGCGAGAGACGTCTTACACGAACAATACGGGGATACGAAGAGAACTCGTCATCACCTT
ATTAGAAAACTACAAGACCTACCAGCAATGTCGAACAACCACTCAATGAGCCAACTTCAA
GAATTATGGTCCAACGCATCAACAATCTTCTACCAACTACGCAATCTACAAGCTGACTCA
GACAACGTCACAACTGCCGACATCATTTCAAGAAAACTTCCGAAACGGTACATCAAATTA
TTGTACACTGGAACAAATTCGGAACGAAACTACAGTGCTTCAGAACTACTACAAACAGTC
AGTGGCTACATTAAGTCAGAAACTCTAGTCAACACGATTTCAAATGACAACAAAGAACCA
CTCGATCGAAAACTGACCACAATGTCTGTGCATCAACATCCACGCCATACTCATCAGCAA
CTGCCAAACAAAACTACCAATGGACAAACATTGTCTCCTTGCATCTTCTGCTCATCAACT
TCACACGTTCATCGACATGAGGAATGTCCTATCTTCAATACAGCCGAAGCAAGAATACAG
AAAGCACGAGAAATAGGACTATGCTTTGGATGTCTCCGATCAGGTCACCAACGTTCAAAG
TGCAGTAGACCAAGAACTTGCAACCATTGCAAAGGAAACCATCACACAGTCTTTTGCCAA
TCTCACAATCGCAATGCCACGAGAAACCCAAATCAAAGAGAATTTGGTAGCCAACAAATG
AATTCTAATCATAGAATCAATGGAGCATTGACAAGTGGACCGAATACGAGAAACTTCCGA
GATTCCCGATCACAATCTCCATCAAGATACTCAAGAGAACCGATTCGCAACAGTCAAGGA
TTCACATTTGGAAGACAAATTCCATCAAAACAAACAAGGTATCAAAATCAATCATCAAGC
GAACGGATACATTGTCCAACCCGAAGAGTTCAGTTTGGAACTACAGCCATCGCCGAATCT
CAAGACTTCCCAATTCATTCAACAGAAAATTCAACAACATCTATGCTAACATTGACATCG
ATGAAATACACTCCAGATGCCCCAATTGCTCAACTAAATGAAGCAGAAGAAACACCACAA
CTACCTTCCGATGTCCCGATGCTATTTCAAGAGAGAGAACTTCCAGTCAGCATGATGTCT
ACAACTGTCAATGTAGAAAACATCAAAGGAGAACAAATTCCAGTCAATGTATTCTTCGAC
TCAGGAAGCAACAAATCATACATCACGGAAAATCTACGAGACCAACTGGATCTACCATCA
ATTAGCAAAAAACAACTGAAAATTGCCACATTCGGTTCGGACAATCTTCAGTCCATCAAA
TCAAAAGGTTACCTTGTGAACTTCCTCATCAAAGACAAGAAGATACCGATTGCCCTCAGC
AGTGTACCATCAATTGTCAACTCGATAACAACAGCGAAAATAAATGAAGAAACAGTCCAA
GATTTGATACACAACGACAATGCCATTTTGCCACGTACAACAACTTTACCTGACATTCTG
ATTGGACTCGACTTCATGAGTAGAATACTCGGCGAAACAACTTCAAAGATTTTACCAAAT
GGAACCACAATCAACTACACAGATGTTGGCATCATCGTCACTGGAACTGAAAATCAATCA
ACCAAAGAAGCTACATTAGATTCCGATCAATATGCAAACAAACACAACTACCACCACTAC
ACCACAAGTTCTACAACCGATCCTCACGGTATCTTGCATATTGACCCTACTGAAGAACAT
GAAGCTCTTCACAAGCTACTTGAAAAATTCTGGTCATTGGAATCATGCTTCATCTTTGAA
AATCCGAAAACAAAGGACGATGAGCTAACCGACGAACTATTCAAATCAACAACAACTCGT
GACCCAGATGGAAGGTATGTGTGCAAATGGCCTTTCAAAGGTGACAAATCAACTCTTCCC
GATAATCGTCAACTCGCCTACTTCCGTCTTCAGTCAACATTGAAACGACTAAACAAAGAT
ATTGAACTCTACAAGAAATACGAAGAAATCATCAAAGATCAAGAAAGAAGAGGATTCATA
GAACTCGTTCAAGACGAATTTCAACCATCTTATCAGAGACAATATTTATCTCACCACCCG
GTGATAAAGCCTACTTCCACATCAACCAAAGTCAGAATAGTGTACGACGGATCTGCCAGA
GCCACGAAAACATCGAAATCACTCAACGCCATTCTACACACTGGTGAATCTCTGCTACCA
AATCTTACTGGAGTTCTACTACGCATTCGACAACCTTCAATTCTAGTGAGCAGTGATTTG
GAAAAAGCCTTTCTGCAGTTGGGACTCCACCATGAAGATCACGACTTCTGCAGGTTCTTG
TGGCAACCCTGGAATCCAGGAACACAAAGATATCAACTAACACCTCAATCACCAAAGATC
ATTCTTCATGAACCTTCAACTTGGAATGTACTATCAATTTGGATTCAATGGAATCTTGGA
AACTCGAACAATTATAGACTGCCAATCAAACAAGACTCCCACTTCTTCTCTCATTTGCCG
CGGCTCCCGAGCGCCGCCAATCTCCAATTTAATTTCGATTGTCGGAAATTTCAACACTGA
>T01C1.1
ATGGTGGAGCTCCACTCCACCAGACACGATAGAATTGAAGCTCAATTGAAACTAATGTAT
AAACCTCTCAGACAATTTGTTACTTTCTCTAGTTCAAATAGGCACCCAATGATTTTAGTT
AGGAAGGACAAATGCTCCACGCATTTCTTTGCTCATATCATCCCAGTCTGGAACAATTTG
TTCAAAAATGTTACGGTTTTTATATCCCCATATCAGTTCTGTGAATTTATTGATCTCAAC
ATCCCCCGGATATAA
>T02D1.1
ATGGAACCTAGAAATGATACTGGAGAGCTTCTCGCAACATTTTGTGAAACCAACCGTCTG
TGGCACACGAACTCTATGTTCAAAAAGCCTATGCACAAACGGTGGACTTTCGTCAGTCCC
GACGGGAATCACAGACACGAAATTGACCACATTTTGGCCAATGGAAAGTTTGTCACAGAT
ACCACTGTACTCCCCTCTTTCACAAATGGTAGCGACCATAGGTTACTCCGCTGTAACCTC
CACTTCAACAATTGCCTAGCAAAGTTGGAGCAGGTCAGACGGAGAAAACCTCCGAAAAGA
GTGTTGGACCCGACGATTGCTTATGCAATCTCAGCGACAGTCACGGTTCAGAGTGATCCT
GATTTAGATATCGACTATGATAATCTGATTCAGTCACTAAAAGAACTCCAAGACCAAGCT
ATCGTTCGACCGGCCAACCACTCATCCAACAGACTTTCGGAGGAAACCCGAAAACTGCTG
AACAAAAGACGTTTTATGGATAGAAATGATCCCCAATTCAAATCTATTTCAGATAAATGT
CGTGAAGCAGTTCAGAAAGACCATGAAGCTTTTGCCAGTACTCGCCTTCTATCTGCTGCG
AACCAGAAAAAGAGTTTGAAAAGAGTTGCTAGGGACATCAACGAATATAAGTCAGTGATC
CCATGCCTCAAATCAACCTCTACTGGTGAAAGAATCACTTCCAGGGTGAAATTGGAGCAG
GAGATTGAGAAGTTCTACACGGAGCTCTTCAAAAGCGCTGTGAGCAACTCTCAAACATCT
TCAATACCCGCCACGGCAACTCCACCGCCGTTTCTCCCGGAAGAAATTCGTTATGCTCTC
CGTTCCTTCCCGAATGGTAAAGCTGCAGGCCAAGACAAAATCAGTGCAAATTTCCTGAAG
TCTTGCCACGATGACGTCACTGACCTGATAACGGATCGATTCAACAGATACCTCCACAGC
AGAAATATACCGAAACCCTGGAAAACCTCCAAAACCACTCTCATCTTCAAGAAAGGTGAC
CGTGAGAATTTGGAAAACTATAGGCCCATCTGCCTACTACCCGTACTCTACAAAGTATTC
ACTAAGTGTCTGCTGAATAGAATGCGAAGATCCCTTGATGAGGCTCAACCTGTCGAGCAG
GCCGGATTCCGACGATCTTTCTCTACGATCGATCACATCCACTCGCTCCAAAGACTTCTT
GAAGTCGGCAGGGAATACCAGGTCTCACTGACACTTGTCTTCATAGATTTCAAGAAGGAA
TTTGACAGTGTTGAACACCAGGCAATCTGGAAAAGTCTCGACGAGCAAGGTGCAGATGGA
GCCTATATTGATCTACTGAAAGAGTGTTACAAAAATTGTACCACAAATTTTACCCCATTC
CACAGGCCAGTCACAGTACCAGTGACCAAAGGAGTTCGACAAGGAGACCCCATATCTCCG
AATCTCTTCTCCGCTTGCCTCGAACACGTTTTCCGAAAGCTCTCCTGGATTGAATTGAAA
GGAGAAGCTGAGGATTACGACACAATACCCGGAATGCGAGTAAATGGCAGAAATCTAACC
AACCTTAGATTTGCTGACGATATTGTGCTCATCTCCAATCATCCGAATACTGCCAGCAAA
ATGCTCCAAGAACTCGTACAAAAATGCTCTGAAGTAGGTCTCGAGATCAATACTGGGAAG
ACGAAAGTCTTGCGAAACCGATTCGCTGACCCCAGTAAAGTCTACTTCGGTAGCCCTTCC
CCCACCACCCAGCTCGACGACGTCGACGAGTACATCTACCTCGGTCGTCAAATCAACGCC
CAAAACAACTTGATGCCGGAAATCCACCGAAGACGTCGAGCAGCCTGGGCTGCATTCAAT
GGAATCAAGAACACCACCGACTCCATCACCGACAAGAAGATTCGTGCGAATCGGTTCGAC
TCAATTGTCCTTCCAGCGCTCACCTACGGTTCAGAAGCCTGGACATTCACCAAAGCTCTA
TCCGAACGAGTAAGAATCACACATGCCTCCCTAGAAAGACGGCTTGTGGGAATCACACTC
ACTCAACAACGAGAACGAGATCTCCATCGAGAAGACATTCGTACGATGTCTCTAGTCAGG
GATCCGCTCAATTTCGTGAAAAAGAGGAAGCTAGGATGGGCTGGACATGTTGCGAGAAGA
AAAGACGGAAGATGGACCACGCTGATGACAGAATGGCGCCCATATGGATGGAAAAGGCCT
GTTGGAAGGCCGCCGATGCGATGGACTGATTCGCTGCGAAAGGAGATCATCACTCGTGAC
GCAGACGGAGAAGTCATCACCCCCTGGTCCACTATAGCCAAGGACCGAAAAGAATGGCTT
GCTGTGATCCGCAGGAATACCACGAATTCCTGA
>T02G5.5
ATGCCTCGAGGATCTGCCCTTTCGGACACTGAACGCGCTCAGCTGGATGTTATGAAATTG
CTCAATGTGTCCCTGCATGAAATGAGTAGGAAAATTTCCCGTTCTCGACACTGTATTCGC
GAGTATCTGAAGGATCCGGTGAGCTACGGTACATCTAAAAGAGCTCCTCGTCGCAAAGCT
CTCTCCGTGCGTGACGAACGAAATGTGATTCGTGCTGCCTCCAACTCCTGTAAGACGGCA
AGAGATATTCGCAATGAGCTTCAATTGTCTGCTTCAAAAAGGACCATCCTCAATGTCATC
AAACGATCTGGTGTAATCGTTCGTCAGAAACTTCGCCCTGCTCCGTTACTCTCTGCAGAC
CATAAACTCAAGCGATTGGAATTTGCTAAGAACAATATGGGAACGAATTGGAGTAAAGTT
GTCTTCTCCGATGAAAAGAAATTCAATCTCGATGGGCCTGACGGTTGCCGCTACTATTGG
CGCGATTTGCGCAAGGAACCAATGGTTTTTTCGAGACGTAATTTTGGAGGAGGAACGGTG
ATGGTTTGGGGAGCGTTCACGGAGAAGAAGAAGCTTGAGATACAGTTCGTCAGTAGCAAG
ATGAACAGCACTGACTATCAGAACGTCTTGGAACTGGAGCTCTCCAAATATCTTCGTCAC
TACTCCAGAAAAGACTTTAGATTTCAGCAGGATAATGCGACAATCCATGTGAGCAACTCA
ACCCGCGACTATTTCAAGCTCAAGAAGATCAACCTTCTTGATTGGCCAGCTCGAAGTCCT
GATCTCAATCCAATCGAAAATTTGTGGGGGATTCTTGTCCGTATCGTGTATGCTCAGAAC
AAGACTTACCCAACAGTTGCATCGTTGAAGCAAGGAATTCTCGACGCTTGGAAGTCTATT
CCGGACAACCAGCTGAAAAGTTTGGTCAGATCAATGGAGGACAGACTGTTTGAGATCATC
CGCACACAAGGAAACCCGATTAACTATTGA
>T03F1.4
ATGACGTCCGACGAATGGTCAATTTTCTTATTTCTCCGTGGACTCAATTCGCCAGGAGAC
GAGAAAGCGAAACTGTATTTAATGCAGTACGTGGAAGCTTCCGAAAAGAAGAACGAGAAG
CTGAAACTTTCGGACGTTCACGATGAGTGGATGAAGTTCATTCAAATGCATCAGCAATCG
AAGATCGTGTCTGTCAAACCTTCTAAGAGCAGCCAGCAAGTTGATGTCAACAAGGTTGAC
ACAAACCGATCAAAGAAGAAGAAGAAACCCATTCCTAGGAAACCCGAGAAGTCGTCTCAA
GATTCGAAGAAGAAAGGAGAAATTCCAACGTGTTTCTACTGCAACAAGAAAGGGCATTAT
GCCACAAATTGCCGCAGCAATCCGAAGACAGGCAATCAGGGGGGAAATAAGGGGAAAAGC
AAAGGTTGCGACAGTGTCCACGTAGATGGACTAGACGTCAAAACCGAGCATCAAGCTAAG
CATAGAATGAGCGTAGAGGTTTGCGGTAAGGATGTAGCTTTCCAGCTAGATACTGGTAGC
ATGATCACTTTAATCAGCTTTAAGTGTTGGGAAAAAGTAGGTAGTCCGCCGCTTGAGAAG
GTTCCGCATAGATTTTCGTGCGCGAATGGTACGCCTATGGCCGTCAAGGGTCGATGTCTT
GTCAAATTCAAATTGAAAGGCATAGAATACACTGAATACGTGTATGTTTGTGATCGACAA
ACAAATTTGCTTGGAACAAGTTGGTTAAATTTATGTCCACAAATGAGAAGTGCTCTGGCA
CAAATTGTCAATCAAGTCTCCACGTCTGAAACTGAAGCATCTCGTCTGGAAGTTATGCTC
AAAAATGACTTCCCAGAAGTCTTCAAAGATGGATTAGGTCTATGCACCAAAGAGAAAGCT
GAATTTAGGACAGAAGAAAATGCAGTTCCGGTTTTCAAGAGAGCACGCCCTGTGCCTTAC
GGATCTCTGGAAGCAGTCGAAAAGGAGTTGGATCGTCTTCAAGAAATGGGTGTCATTGTG
CCGATCACATATGCCAAATGGGCAGCACCAATTGTAGTCATCAAGAAGAAGGGCACTGGA
AAAATCCGTGTTTGCGCAGACTTCAAGTGTTCTGGACTGAATGCAGCACTCAAAGACGAG
TTCCATCCCTTGCCGACAAGCGAAGACATTTTCAGTAGATTAAAGGGTACCGTGTACTCC
CAAATCGATCTCAAAGATGCATACCTGCAAGTGGAGCTGGATGAGGAAGCACAGAAACTG
GCCGTTATCAACACACACCGTGGCATCTTCAAATATCTCAGGATGACCTTCGGACTAAAG
CCAGCACCTGCCTCGTTCCAAAAGATCATGGACAAAATGGTTAGCGGTTTAACAGGAGTT
GCCGTCTATTTGGATGATATCATCATCTCTGCGTCCTCAATCGAAGAACATGAAAAGATT
CTTCGTGAACTGTTTGAACGTATCAAGGAATACGGTTTTCGAGTGAGTGCTGAAAAGTGC
GCCTTTGCACAGAAGCAAGTGACCTTCTTGGGGTTCATCGTGGATGAACACGGTCGCCGA
CCTGACCCAAAAAAGACGGAAGTCATCCGTTCAATGAAGGCTCCAACCGATCAAAAACAG
TTAGCATCATTTCTTGGAGCAGTCAGCTTCTACAGTCGATTCGTACCAAAAATGAGCAAG
TTGAGAGGACCACTGGATTCGCTTATGAAGAGAGACGTCAAATGGAATTGGACAGATATT
CATCAAGAAGCTTTCAATACTTTGAAAAATGCCGTCGCGGACAGCACTATGCTCTCACAC
TTCAACGAATCTTGGCCAATTATCATTGCGGCAGATGCTAGCCAATATGGTATTGGTGGA
GTGCTGTTACATCAGACTCCGGAGGGACACGAAGTTCCTGTAGCTCACTTCGCAAGAGCT
CTGACTGACACTGAGAAACGGTACAGTCAAATTGAGAAAGAAGCTGTGGCCCTTGTCTAC
ACTGTAAAGAAGGCTCATAAGTTCATCTTCGGAAGAAAGTTCTTACTTCAAACAGATCAC
AAGCCACTTCTAGCAATTTTTGGACCGAAGAAGGATCTTCCGGTTCATTCACAAAATCGT
CTCGTCCGCTGGGCAACAACTTTGATGACCTATAACTTTGAGTTGAGTTACGTATCCACA
TCGAAAATTTTCAAGGCAGATTGGCTGTCGCGAATGATGCAGGATCACCAACAAAACGCG
GATGACGTCGTGATTGCGGAAATATACGACGACGACGACGATGAGGATGATTCCATCATC
CAAAAGTTGAATCCAGTAACTGAAACAGACATTCGGTTTGAGTCTCAAAAAGACCACGAA
GTTTCATCGGTGATCAAATTGGTTCGCAACGACTCTTGGAAGCCTAAACCATCCACCGAA
ATTGAGAAGCATTGGATTCGCTATAGAGATCGACTGAAGTTAATTCATGATTGTCTCTTG
CTTGATGACCGCGTCATCGTTTCCAAGTCGCTTCAGCAAATCGTACTCAAACAACTGCAT
GAAGGACATCCGGGCATTGTACAGATGAAACAAAAAGCGAGAGCATTTGTATTCTGGAGA
GGATTGGATTCCGACATTGAAAAGATGGTACGTCATTGCAACAATTGTCAAGAAAACTCC
AAGATGCCACGTGTCGTTCCGTTGAATCCATGGCCTGTACCCGAAACTCCATGGAAACGG
ATTCACATTGATTTTGCTGGTCCTTTGAATGGATATTACCTGCTAGTAGTAGTCGACGCA
AAGACAAAGTATGCGGAAGTCAAGTTGACGAGAAGCATCTCTGCTGTTACTACCATTGAC
TTATTGGAAGAAATTTTTTCTATTCATGGTTATCCGGAAACAATCATTAGCGACAATGGG
ACCCAGCTCACAAGTCATCTCTTTGCTCAAATGTGCCAATCACATGGGATCGAGCACAAA
ACATCAGCTGTCTACTACCCAAGATCTAACGGAGCTGCTGAAAGGTTCGTGGATACACTC
AAGAGAGGTATCGCAAAGATCAAGGGAGAAGGGTCAGTCAATCAGCAGATCCTGAACAAG
TTTCTGATCAGCTATCGGAACACACCACATTCTGCTTTAAATGGTTCTACACCAGCGGAG
TGTCACTTCGGAAGAAAAATCAGGACGACAATGTCGCTTCTGATGCCTACGGACCGCGTT
TTAAAAGTTCCAAAGCTGACGCAATATCAGCAAAACATGAAGCATCATTATGATCTGCGA
AATGGGGCGCGCGCAAAAGCTTTTCAGGTAAATCAAAAAGTTTATGTCCAAGTACACCAC
GGCAACAAGTCTCAATGGAAGCATGGTGTTATTCGAAGAAAGTTTGGTGGTGTTCTCTAC
GAAGTTCAAGTCGGAGACAGAATCCAAAAGTCTCACGTTAATCAGATTCGGACTCGTTAT
GGTGACTACAGTCGTGAAGACATTTTTGAGGAAACTATCTATCCTCTGTTCTTCTCGACT
CCAGGAAAGTTTACTAGCGGTTCAGACAATAAGTCAAGTTCCGGGGCCACAGGGGGGAAA
CTAATCTTTTTGATTCTTCAGGCTCGTCTGTTAATCCTAGATTGTCTTCCGATTCTTTTG
GTTTTGTGGGGGAGAGTGGCGGTGATGAGATGTCCCGCAATGATGATCCAGTTGTTACTT
CGAACGGTTCCAGTACTGATGTCAATCGTGGAAGCCGAATCACAAGTGAACTAA
>T04A11.11
ATGCCTCGAGGATCTGCCCTTTCGGACACTGAACGCGCTCAGCTGGATGTTATGAAATTG
CTCAATGTGTCCCTGCATGAAATGAGTAGGAAAATTTCCCGTTCTCGACACTGTATTCGC
GTGTATCTGAAGGATCCGGTGAGCTACGGTACATCTAAAAGAGCTCCTCGTCGCAAAGAT
CTCTCCGTGCGTGACGAACGAAATGTGATTCGTGCTGCCTCCAACTCCTGTAAGACGGCA
AGAGATATTCGCAATGAGCTTCAATTGTCTGCTTCAAAAAGGACCATCCTCAATGTCATC
AAACGATCTGGTGTAATCGTTCGTCAGAAACTTCGCCCTGCTCCGTTACTCTCTGCAGAC
CATAAACTCAAGCGATTGGAATTTGCTAAGAACAATATGGGAACGAATTGGAGTAAAGTT
GTCTTCTCCGATGAAAAGAAATTCAATCTCGATGGGCCTGACGGTTGCCGCTACTATTGG
CGCGATTTGCGCAAGGAACCAATGGTTTTTTCGAGACGTAATTTTGGAGGAGGAACGGTG
ATGGTTTGGGGAGCGTTCACGGAGAAGAAGAAGCTTGAGATACAGTTCGTCAGTAGCAAG
ATGAACAGCACTGACTATCAGAACGTCTTGGAACTGGAGCTCTCCAAATATCTTCGTCAC
TACTCCAGAAAAGACTTTAGATTTCAGCAGGATAATGCGACAATCCATGTGAGCAACTCA
ACCCGCGACTATTTCAAGCTCAAGAAGATCAACCTTCTTGATTGGCCAGCTCGAAGTCCT
GATCTCAATCCAATCGAAAATTTGTGGGGGATTCTTGTCCGTATCGTGTATGCTCAGAAC
AAGACTTACCCAACAGTTGCATCGTTGAAGCAAGGAATTCTCGACGCTTGGAAGTCTATT
CCGGACAACCAGCTGAAAAGTTTGGTCAGATCAATGGAGGACAGACTGTTTGAGATCATC
CGCACACAAGGAAACCCGATTAACTATTGATC
>T05A1.4
TTAATTGATTAAAGAGTGGAATGTTTCTGAGTGAACGAATGGAACAGAGAGTGAGCAACT
CATGCGGATGGTGATTGTGGGTTCGTGGGTGAACCTGACCAAGCGCATACATCCGCAAAG
TTGGGACGGACGGGCTCTGCGGAGCCCAAGTGACAACACTCCGGGGGGGGAGGACAGAGG
CTCGACTAAGACTGACAGACTGTGAACATAATTAATGTAGGGCACCTTGGCCTTTCGAGG
GATGTAATCTCGGGTTCTACCTGGTGGAAGGTTGGCCGCGGCGTGATCTGATGCTGAAGC
AAGAGTAGACGTGTTGGGATCTACGTACTCAAGTTCATCGTCCTGAAAGTCTGGATTGGG
CGTGTCGTAGTCGATGCCCTCAAGTTCCAAAACAGAAGATCCAACGGGAGGGTGAATCAA
CCTGTCGTTTAGAAGGGAAGGTGGAATCCTTGGATTTGCAATGTCTAGCATTGTCTCGGT
TGGAAAAAACTCTGGAGCGTAGGATGAGTTCGGTGAATCGAAGAACGCATGGACCGGGAT
GTTAGGTGGTTGAGCGTGATCTTCGCAGTATTGCTCGTTGTCATCGGACTCTTCTTCCCT
TGATTCGGGAGAGTCGACGAAGTCCTCGGATGCTTGGATTTCGAGCGGGATGAGCTGGCA
AACGGAACGTAGGTAGAGTTTACCGTTTGCTTTGACTGTGGCGGTACGAATTTGATCGTC
GCGTTTGGATTCATGAACGTCCGTAATTACTCCTAGAGGCCATTTATGCCGAGTTACGTG
ATTGGTGTTAATGAGAACAACCTGTCCAACTGATGGCTTGATAGCTGAGCACTTCTTTTT
GCGATGTTTGGCTTTTCTGAGGTGGAATAGATACCCTAGAGTCCAAATCTGCCAGAGCCG
ATTGAGGGCGGCTTCGAGCTTGGCGAGGTGTGCGCGAGCGCGTTCCTCTGCCCCTTTCTT
GATGTCGGTGGTAAGACTCGAGGGGATATCCAGCATGACTCCGGGAATTTGAAAATCAAT
TGGACGAAGTGCGATCATGTCGTTGGGAGAACGCGCATGAGGGGTGAGAGGACGGCTGTT
GATCATCGCCTGAGCACTTGAGACTAGGTACTGGAGAGTAAACATGTCTAGTCTATCAAG
GGAGCTTACCTTGTGGAGCTGATGTTTTACGAGTCCAACGATTCTTTCATAGACTCCTCC
TTGCCATGGTGATAGCGGAGTGATATGGAAGACGTTGATTTGTTGAGTAGCTAGATAGCT
GATCAAGGACTCGCTCTGGATATCTCCTGTGAGAATGTCCTCATTAATCATCGACGCGCC
GAGTTTGAAGATGGCTGCATTGTCGGAGTAGATATCGGTGGGCGTGCCGACACAGTTGAA
AATTGTGCGTAAGCCCATCAGGTAAGTCTCAGTGGTGGCATCAGGTAACACTCGTAACAC
GGCGCCTCTGGTGACTAGGCATGTGTAGACAAGAACATAGGCTTTGCCGGCAGTGACGCC
GTCATCTTTTAGATACTCAATTGGACCCATGTAATAGAGGCCCGATTTTGAGAATGGTGT
GGACGGTTCCGTTCTGTTGTGTGGTAGCACCGATTTCGCCAGTGCTTTGACGTGAGGGAT
CCAGAACAAAGTTTTGATGGCTGACACAGTGTATAGTTCGGGGCTGTGGCCGTTGATGAC
GTGCGTCTCACGCATGATAAGGGTCGCCAAAGGGTGATCTTTGAAAATAATCACAGGCTC
ATTAGCTTCTTGGGGAAGCGCGCGAGAAGTCACTTGTTTCTTGACACGGTAGAAACCGTG
GCGGTCCACGTAATGCTCTAGATCAGGTGGGAGCTGGTAACCGAGAGCTTGGGATTCTCG
ATAATGATGAAGGATGATGAGCTTCCTGGCGAGATTGCGCTTATGGAGGATGGATTCCGC
GCTTCTGAACTCGACCATTATCTCCGATTTTTTTGGAAACATTTGACACATAATTTTGAG
GTTACTGTAAACCATATTTGAAAGTTTTGAGAGAGAATTTGTGTAGTGGAACGGGATGAA
GGATTTGAAGCCTGTGATAGCGGTGACGAGGACTGTCTCCTTCAATTCTGCCGTAATCGT
TTCGACCTTTTTGACGATTGGTTTATTCTTCTTTTTAGAAGTGGGGTCTAAAATTTCAGA
ATATGCCAGGTCTTGGAATTCGGCCGGGCAAGATACAGACCCTTCGACCTTTCGTGGCCA
CTTGTCTTCTGGATCTGAGAGGAACTTGGGACCTCGGAACCAGAAGAGGCTCTTCTGGAG
CTCGCTAGTGGACATTCCCCGAGTGGCTAGATCAGCCGGATTCTCTTTGGTGGGAACATG
ATGAATGGTGGTGGTGATTCCACATTCTAACATCCGAGCGACGTTCTCGTTATACTGCTC
GACTCTGTTGTGAACCCAGGCTCTTTTGTTTTTGCGAGATCGGCAAGCGAAGCTCTTTTG
AAAGGTTGGTCGCGAGGTTCGAAGAATCCCTAGTAGCTCCAACTTTGGGATGGTGTAGTT
CGTGACGGAAGTCTCTTTGATCTTATTTTTGCTAGCGATGAGCCTTGTGACTGGAGCCCA
GCTCTCATATTTGAAATGAGCGTATGCTGCGGCAGCGTAGATGTCTTGCGACGCGTCAGT
GAAAATTATGAGCTGACAGTCTAAGATATCCTCGTTGACGAAGGTTAGGCGTCTTTCAAC
TCGGATTGACTTGTCTACGAATGAGCTTTGTAGTGCTCTCCACGCTGGGAGCAGCTCAAT
AGGAATGCGATCTTTCCAGTTGGTCCCACTGATCCAAAGTTGTTGGATGAGACGTTTGAA
CTGTACTAGAATCGGAGTCACTAGTCCTAGCGGATCGAAGGTTTCCGCCATTTTTGAAGC
TACTTCTCTCTTTGTGGGGTGATCAATGTCAAGGATGGCAATTTTCACCGACAACGTGTC
TGTGTTGTCGAAGGAATCCCATGTGTAGCCCAAGAGTTTGACTTCTCTGGACTCTGCTCT
ATCTTCGTGAGGAAGGTGAGCCATGATAGAGCTGCTGTTGGTGACAAACTCTCGCAGATT
CATGTTCATCTTTTTGAAGATGGACTTGGCTGCCATGGCTGTAGGCATGATTTTGTTGAA
CTCATTAGCGCCGAGCAGACAGTTGTCAACGTAGAGGTTCTCTCTGATCTCGTTATTCAA
CCGGTGGGGGTTGCGTTCCAGGAAGTGGTGGATGGCGGCACCCAGAAGGAATGGGCTGCT
TGCAACCCCGAAGGGGATTCTGGTGAACCTGGCTCTGAGGAGAATGCCGAAGAGAGGTGT
GATGAGGTTCGTGCCGGCATGGAGACAGTCATTTAGCGATAGGTCCTTTCCGATCGGACT
TGACGAATCGAGGACAACTCGAAGTTTGGTCGTATTTGACGACTCTTTGATGACTGCACG
GTGAGGCATGAAGTACTCAAGAGGGGAATCTTGAGCCATTATCGGTGTGACCAACTCGAT
GATTTTTGCCGATTCCTGATCTTTGATCACCTTATGATATTTTTGGATGAGATCTTTGCC
TCTTGTGAGCGTTTGAACGAGGCTACACAATCGCTTATATGCGATGGCATAATTATTTTT
GAGGTTAGCTTCATTGCCGTTGAAGGGCAATGCGACTTCGAGATCGCCATCTCTGTAGGT
CGCGTTTAGTTCGAACTCTGCGAGCAGATCAGTCGTTGACTTTTTGACTTCGTCTACTGA
AGGGATTGGCTCGATTCCGATATTTTCGAGTTTCCACATTTGTTCGATTAGACCATGGAA
GATCAGGTTGGGATCTTCTGAGGTGGCGAGTTGAGCTACCGTATCGGCGACCATGATTGT
ATGTATGGGCCCGGTGATGTCTTTGAACACCCAGTGTAAGTCGTATTCTGAATGTAGGAC
TAATGACGGAATGGGGTGAACAATGATTCCGATTCTGGTGATGTCGATGACCCGTCTGGA
CGGTAGCTGGTGGCGTTCGGTTAGCTCGTCTCCGAATAGGCATGATAGGACGTCATTGCC
GAGGATCATATCGATGCGATTGCCGTGGTGGGCATTTTGCCTCTCAAAGATTGATGTGTC
TATCTTGAGAGACTCGAGATGAACTATGTCCTCGTGGGAAAACGTTGGAGCTACGAAGGT
AGTAGCTGGGAGATGGTCGAAGCCGGCGATCAAGAAGCCTACGCTATTTTGAAAGTTTAA
TGATTTTAATTTGATTGGGAAAATTTGGGATACAGAGGTCGACGCATCGTGGAATCCTTG
TAAGGATAGCCTTGCTGAACCGGAAGGTGTAAGGCCGATTGAGCTGGCTTTGCTGTGCTG
AATGAGTGACAGAGACGCTCCAGAGTCTACCAGCGCTAATAGGGGTTGATTATCGTCAGT
GTAGAGGCATATGAATGAAAGTTTCTCATTGCCAGCGTTCTGAATATTTGTCACTTGATG
AGGGACGTCAGGATGGGACAAAAAAACAGCATAGTCAGCGATGCTCTTGGCGTCGATGAA
ATGACATGTATCTGGAGGCGTTGTCTTCCTGTGTGGGAAGGAAGGTTGGCCTTGAGTATT
TATGAGGGAGGCTGATAGGATACTAGAGAGGGTAAGAACGTTGCAGCAACGTGCTGATTG
CGAATCAGCATTTGGCAGGGGGCTCTGTGCAGTCGGCCCCGTGCCCGCCCACAATGATTT
AGTGGGAGGTGTTGCGAGTTCCCCTCTCTCTTGGGAGAGGGATGTCTCGAAATAACCGGA
TAACCGATTTGGCTGTCGGTGGATAGTTACTGGGGTCTTGCAGTAAATGCATTTGAAGTG
GACAGTGCATTCTGTGATGGAATGGCTCCTGCAACAGTTGGGGCAGAGCCCTTTCCTCTC
GTTAGCTGCACGAAAGGCATGGCTGCTGAGCCGACATCTGACCGGGCTGTGTCCGCCGCC
GCAGGCTGGACACGGTTTTGCATTAGTCTCATCGTCGACAGGGAATGTGCGTGGGATGAG
ATCTATGTTTAGGCCTTTTTGACCTGGCTTGTAGTATCCAGCAAGAGTCTGTCCGCTCTG
ATTGTCTCTGAATTTCGCTGCATGTTGGCGAGCATCATAGACTAGGGCACGCGGAGCCTT
TTTTGACTGTTTGGCCTGTGTTGGCCGAGCAGGAGCAGGAGCGGGAGCCGTTTGGGTAAC
GTGGTTAACCGAGGCTTTGAGGAAGCGAGAGGGAATCTCGTTGACCGCTGTGTGACTGCG
GGGAAGCATGGATGCTGCGATCAACCCGTTTTCGAAGCTGATAATGTGTCTTCGAATGCG
AGTGTATAGCGTCGTCGCGGTCGGTCGCTCTCCGAGTTCAGTGTAGAACTCTGTGACTTT
GTCTTTGAAAGAAGCCGGGAGTTTTGCGATAAGACCTAATGTGATACGGTCGTCGGCCTC
GGAGAGCCCTGTCACTTGCAGTCTTTGAACCAAGAGTTGGTGAGAGATGAGACCTAGTTT
CATCTGTTCTGGAGTGGAATGATTGAACTTGAGCATTCTGAATTGCTCCAGTAGACCTCT
CTGAGTATCTCCTTTACCGGATACGGACTCGAGCATGTCCATAGTGGTACTGTACGCGAT
CATGGGGTCATCGTGATGCGAGATGCATTGGGTGGCGTTTCCGATCAGGTGGCTTCGGAA
CATGTTGTACTTGGTCACCGCTGGAAGCCGGGGATTGTCCAAGACTACTGCATTAAATCC
GTTCTTGAATGCGCGGAAGTTGCCAGTACCGTCAAACTTTTGTAGGTGTTTGGCGTTGCT
CTCGAAGTTGATAACTGCGCGAGATGGGAGTGACTCTAGAGCAGTTGGAAGGGGTGAAGT
ACCTTCTTGATCGATCTCAATTTCACTTCCCACATCCGTTTCGATGTCTGTACGGACTGA
ATTGTGGTCAGCGAGGGACTGCACTCGAGCAGCCATCTCGTCATTGAAGGCTGTTTGAGC
TCGTCTCGCATCTGACTGATCGTCTTGAATACGATTGATCAGTCTGCCCATATCCTGCAT
GGCTTGCATGATTGCTTCGTCCGCTGGCGCGAAAGAAGGTTGGCCGTGAGCCATCTGTGG
TGATGCTGAGGAAAGTATCGGAGCTTCCACCAGACCAGATGTTCTGTATGCTCTTTGTGG
CGCATGACTTTGACGCTCTAGAACTGGAGAAATTTGTGATCCACGTCGATATTTTTCCAT
TCTTCTCTCGCGAGCGGCTCTGATATTTCTGAACTCGAGCAACTGTTGTCTGCCGAGCTC
TTCGTTTTGTTCGGCCAACTGCTGTTGCTCAGCGAGCTTGTCCTCGAGGGATCTGATTCT
GGCTCTATCTAACTTGCGTCGATGTTGTTCTTCGGCAAGTTCTTCGGCTAGGGTTGGGTG
ATGAGACCACCTGTCGCCATCAGAATCTCGGAAGCGGGTCGCTGTGCTGAATTGCGACGC
TGTCCGATACATTGTAACCGGTGAATCCCTTGTTGGAGGTGAGAGGATCGCTGATGGGAT
CGTCACTCTTGGCTCAGGGACTTCGCTGAGCTCGTTGCCATTTATGACATTATGGTTCGA
GCCCATGTTCGCTTTGAGATCTTCGAGCGCATGGTCGATGCTGCTCAGATCGCCCGACTC
GGATTGTGATGAGTCGGCACCAGATGTTTCGTACGGGGTCAGTTCGATATCCTGTTGAAC
GTGCGGGATGACTGGGAAGCCGAGAGATGACAACTCTCTTTCCAACATGACGATGTCACG
GTTTGCCTCGTTGAGGAGGGCTTGGGGGTGGAGTACTGCGAGATGAGCTTCCACCTCTCT
GTGATAGGTGTCACTATTGGGGGAGTCTCGCAGCGCCGGTTCTTGGAACTTGTCGTCCAC
GAACTGGCGTAAGTGCTCCAGCTCCTCCGCGTAGTGCCGAAGTTTGATGAGAACTTGATT
GGCGTCGCGGAGGATGGCGTTCTCGATGGGGGGAGAAACGTTCGGGTTGCCACCAAGATG
TTCAAGCATCATTCGAGACGCTTCCTGACGGAACTGGCGCGTCTTATTGACGATGCGGGT
GATGGTACCCTTGATAGTGGCGGCTGGCGATCTCGAGTGGTGTGGGCGACCACGTCTCGA
GCGTCGGTTTGACTGCCTGCCTGATTGGTTACCTTGAGCGGTAGCCGGTGAGTCACCTTG
AAGGGTGGCCTCGGGTGCCTCCGGGTTATCAACACGTGGGGTGTCGACTTCCGGGAGACC
TTTTGAAGATTTGGAGATTGCACTCAT
>T05C3.3
ATGGCTAATAAGGAAATCAACACTTGGAAGTCCAAAGCCAAGAAAGCCATTCTGGCATGG
AACGATGTCGTGAAAGAGGCCAAGGAGTGCGCCGATTACGGCAGAAAGTTGGAGAATTTC
TTGATGGAGTGGGAAGAAATCGAGCAAGATGCCAAGAAGTTGTTCGAGCTACCAAGAGGA
ATGAATCCATTGGATGAGGAGACGAAACTGTACATCACCAAAAACATCGAACACCACATG
GTGATGTACAAAGGAAAGGAGAAGCTGGAGGAGCTGCGTCAGACAAAAATCCAATTGGAG
CACAAGGTAGAGACGTGGGAGAATATGGACATGGACACTAGTGGCAACGATGGTTCGATT
CTTCAAATTCAAGACACTCCGATGCCACCAACCGCGAGATTGAACCTGCAAAATTCGCCT
GAAGATAAGACAGAGAATATGGATCAGGAGACTATGCTCATCAACACGGAGCCACAAAAA
ACTTCGGATTCCACACCGACAGCATCTTATCTGAGACAATGGCAGCAGGATATCGAGAGA
AAAGTTGGAAGGATTGAGATAGTGGCGGAAAAGCAATATAGAATGCAGAAGAAACTGGAC
GGGTTGGAGCAGAAGCTGGACAAGAATGCGGAGAAAAGTGACGTCAACCAGGCAAAATTG
GAATCGCTACTGGAGCAAGTGATGCAGCAGATTACCAAAAACAACCAATCTTCATCGACG
GCAGAGCAGGAAAATAATAAATTGACCAGCAGAAAGCCTGGCAGAAACGCAGGGACGATG
GGAAGAGCTTCAGCGGAGCAAGGCGATGATGGCTATTTCGGAGAAGATCCAGTTTTGGCA
AATCAAGACAGATTGTTCGGTGACGACACGAAATGGGATGACGATGGTCTACCAGAGCAT
CTAATTCATTGGGATGGATACGAGACGAATGAGCAAACAAAGGAAGCGTTATGGGACACT
GCGGAGTGTCAAAGAGTGATCAACGAGACGGTCAAAAGTATGGAACCTTTCGATGGATCG
CCGGAGAAATACATGAACTTCATTGGTGTTTTCGAAAGTCAGATCCATAACAATCCGAGA
TTCTCACTACTACAAAAGCAGATGGCCATCACTCAACTTCTTGTCGGAAAAGCAAAACAA
TACAGTATCACTAATGGTCATTCGAAGGAAAACTACTATCTGATCAGAACAAATCTCCAC
ACTACCTTCAACTGCGGTCGTTTCCAGAAAGACTACCTCACGAGAAAAGTGAGAATGATG
ACATTCAAACCAAATTCGACTATTGAGGAGGTTGAAGAGTCGCTGGCGACATACGCGGGA
GATGTCAGACGGTTGAAAGGACTTGGATTATACGTTGACGATTACAAATACCTGCAAGAA
TTCACTGATGCACTGCCAAAGAAGATCAGAAAGAGAGTGGAAGCGTATAATATGTCAGGA
AACAGGACTTTCGAATTGTTGATTACGTGTACTCAAGCGGTAATTGCACAGCTAAAAGCT
CAAGAAAATCGTGAAGAAATGGAAGAAAAAGTCGTGGAGAAATCGGTGAAGCCAGCTCGA
GTAAAGAATGTGTCGGCAATGAGAAGCTACAACAACGAAAACGACATGGTAATTATGGCG
GTTCGAGACCTGCAAAAGGAGGTAAACAGCTTGAAAAAAGAAATCACGCGTCTGAGACGT
CAAAGAAAAAAGATCCGTGAGGAACGCGAGGAAGAGGTGGATGTGTTGAAAACGAGAACC
GAAGCCGCAACTGAAATGTGCCAGGTAGCCGGAGAATTCATCGCACAGAAGATCAAAAGC
TGCGACGAGCTGCAGCACGAGAACAGAAGACTCCAGAGAGAAAAAGAGGAAAGAATCTGG
TTCCGGGAGGAATATGGAAAGCTGCTGCAGCAAAAGACGGAGTACGAGGAGGAACAGAAA
AAGATGATTGAAAAGCTCGAAGAAGTGGTACAAGACAAGAACAACATCATCCACAACCTA
CTGGCGAGATCAAATCACTTCGCTATGGAAGTTGGGAGATTGCACGAGCAGCTGTTGGAG
CTCCGCGAGCAAGAAGCGGCAAGGGAACAACAGGAACATGCTGATGGAGTAGTTGAGGAT
CAGGAAATGGTGGCAGAAGCAAAAATCTTTCCGATTTTCACTTGCCACGTTCACAAACAC
CGCAAATCATATATAGCAGCATTGAGAGATGTGGAGCGTAATAAGAAGGCGACGTCGAGG
CTGAAACCTGAAATTGGTCAAGTGGTTTTGGTATTCCAGAAATTGCTACCGCGTTATGCA
TGGCCAATGGCGAGAATCGTGGAGCTGAACAGGAAAAATCCGGATGGAGAAGTACAATCT
GTAATGGTAAAAATGGGAAAGAGAATTGTCGAGAAACCAGTGAATCTGCTGATTCCACTG
GAGAATACGGGAATTCGAATTCAAGAAGCTCAGGAAGAGGAAGTTCCAGGCGATGTCATG
GCAGCCGAGGACGTGGATGCGGCCGATGAGCAGGAAGCGGGAACAGCTGAAAATCCAGAA
GAAGATATTCCGAAGGAAGGCGCAGTAGCAGAAGAACAGGATGTGGATGTTGACAAGGAT
CCAGAAGAAGAGCGAGAAAATGGACGTGCACACCTGAAAAGAGCTGCAAAAACAAGACCT
CTCAGAATTCCAGCCAAATTCAGAGAGTTTTCTTTCCCCGGTGTATCGCGCAGACCAGCT
CTACGCGAAGGAAAGGAGGAAGAAATCGATAATCGAGTGCAGAGGAGCGCATTTGCGTCG
ACAGAAATGCGGCAAAACGTTAGGTTTAAATATTAA
>T05F1.12
ATGATATTCGCCGATGATATCAAGCTACTTGGTGACAATGTCAGCGCTATTCAAAAATCA
ATCAATGTCGTGACCGATTGGTGCGCAAAATGGAAATTGAACCTTGCTGAAAACAAAACC
AATGTTATCCACTTTGGAAAGCGGAATCCAAAAAATGAATATTATGCAAACGGAATGAAA
GTCACCAAAAAGGACTCAGTGAAAGACCTTGGAATCTTCGTCGACGACAAGCTGAACTTC
CAGAAGCACATAAACATCATTTCGAACTTAGCCCTTCTCAAATGCCGGCAGTTACTTCGA
TCCTTCCGCTCAACAAATGCCAGCCTTTACTTCAAATTGTACAATATCTATGTGCAGCCA
ATATTAAACTACGGATGTGAAATCTACAACCCGATCTCTAAAAATATGATTAAACAACTG
GAGTTCCCACTGAAGTTTTTCTCGAGAAAAGTCTTCCAACGCTGCAATCTATCATACTCA
TCATATGAAAACCGTCTAGCTCAGATGAACCAAAAGTCAGTTCAACACCTGCGGATTCTT
CAAATATTGAGGACCTATCACAACATCCTGTCTGGTGAATACCACTTTCCGAATGCCGCA
TCAACTGTGAGGAAGGCTCGCTCGCCCAGATATCCGTACATGATGTGCCCTTGTGGATCA
ATCAACGAAAGCTTCCTACTAGTCAATCTTCACCTATGGAACCGTATGTCCAAGTTACTT
CCGGGGACAATGAGCCGTCAAATGTTTGCATCACGATTAAATTCTATCCCGTTTAATTAT
TTTTCCCACACAACTTGA
>T05H4.9
TCAACATATTTTTTGGCATATTTTATCAATAAAACGACAATTTGGGCAGAGATGCTTTTC
GTCGACAATAAAATGTGAGAAACAGATATATTCTTTACAACGGGCACAGAAAATGAATGC
AAGATTATAACATCCTGCGAAGTAACACAATTGGCCTTCGACTTGTCCAAAACAATGCTG
TGAAGGGGTCAAAAACGTGTCAGTTGAATCCAAGTAGCCACAACGCTTCCAAGAATACAT
CATGAATGATTGGAACTCGCGAGCAGAAACCTGGTGATAAAGCAGAGAAATCATCCAAAT
TTCATTGTTCCGATTTGCAATGAGGAAATCTGGATGGAAGTTGAGTACGTGGGTGGTGAA
CTTCTTGATCAAGTTTTTCCACGGGCCATTCCAATGGCTGTCAAGAGGCTGTATCATTGA
AGTCGTATGAGGTGGAATGTTCTTTATAGTGACGTCATATCCTGGAGGAAAGCATTGTTG
AATTGTAGCGTGATCCTTAAAACTTGGCCAACTATCAACTATCATCAAGAGCCTTTTTGG
GAGCGAAGCATGAGCCACACAAGTCTTGATCCAATCACACATCAATTCTTTTCCCATGAT
GTGGCTTTTTGCCGCTCTGACTTCCAAGTTCGGGCATTTGGGAATTGGTCGGCTTGGCGG
GAAACATCCAGTGGCAGGTTCTGACATCTCAATAAACGCCTTCGGTCCAAGTGAGCCATT
CATGAAGATCATCGGAAGAAAAGTGAAGCTGTGTGTCAGGGATGATTTTGCCTGGACGAG
CCTCTCCACTACCTTATCTCCCAAAAATGCTAATGATCGTGCACCGTAGAGTTCTTTTTG
TATGCCTGTTTGATCCGCATTGAAAATCATATATGGATCAAACGGAGACATTTCGCGTTT
GGTGTCCCTGACAAAATCATCAGCTGTTTTTCGAATAGCCACTTTATCCCGCATACACCT
CCGTGTAACAAATTTGGTTATTCTCCTGCTTACGATCCGATGACTCTTCTTCCATTTCGA
CACCCAATTTGACGAGGCAATGAAGTTTTCGACTTTCGTTTCGTTATTGTTGATTTCGCG
AGCAATTGATGCGAGATCAGAGTCATGAATCATCATACCCTTTTCCAACTTATCTTTAAC
CACTTCATAAAGTGTTTTACCGAGACGGCGCAGAAGATTTGTTCGGCTTTCTGTGAAATC
GTCTCGTTCCTTCTCATACTTTCGAAGCTTGCTCAAATCACATTCTCGTTTGATCCATTT
GTACTTCTCCATCATCGAAGAGAGAGTTCTTGATCCTTTTTTGGTTCCACGGAAAAACAC
AATTGCCTCATCAAGTAATTCTCGAGTAATTGATCTGTCACCAAACATTACATCGCGATG
TGATGCAAGAACTACGTCGTCACTCGGCTCAAATTCTTCTGGAATCCAATCCTCGTGATT
ATCGTCAACAGCATCGTCATCTTCATATACTTCTATATCTCCGTCAACAGCTTGATTGAT
AATGTTCCAACAATGAGTTGCCATTTTCTCCTCCTCGCGAGTGATGGATGGTGCAGACGG
TAGCGGATCCGGGAATTTCTTCCGGAGCAAAAATATGACATTCGCAATAGAAAAAGTCAT
>T06D8.4
ATGACAATCATCAAACTTGAACGTCGAGACGTTAGATTGCTTCTTCTTTATGAATTTCGT
CTTGGTCATTCAGCAATGGAAGCGGAACGAAACATATGCGGTGCGATGGGTGAGGGAGCA
CTCTCTTATAATACAGCAAAGAGTTGGTTTCAAAAGTTCAAGAACGGCGACTTCAGTCTC
GAAGAAATAGAACGTTCTGGGCGACCGGTAGAGTTAAATGAAGAAGACCTAGTGAAGCTG
GTGGAGGAAGAGCCTCGTCTTAGTCTTCGTGAAATGGAAGAGAAGCTTGAGTGTTGTCAT
AGCACAATTGCACGTCACTTGGGTCGCCTTGGTTTTACTTCAAAACTTGGAACTTGGGTG
CCTCATGAACTTTCGGCATCACAGAAGCTCACTCGGGTCAACGTTTGTACTCAACTTCTA
ACTTTTCGTCGAAAGTTCGATTGGCTGAACAATCTGGTTACTGGAGATGAGAAGTGGGTG
CTCTATGTTAACCATTCCAGAAAACGTCAATGGCTTCCGATCGGTGAGAAAGGAATACCG
ACGCCAAAGCCTGATCTTCACCCAAAAAAGATTATGATCTGTGTCTGGTGGGGTGTTCAA
GGACCCGTGCACTGGGAATTGTTGCCAACTAATAAAACTATCACTGCTGATTACTATTGT
GCCCAATTGGACCGAGTTGCAGAAAAGACCAACGGAAAATATGAAAAACTATATTTTCTT
CACGATAATGCTAGGCCTCATGTCGCCAAGAAGACTTTCCAAAAGCTGCAAGATCTTGGT
TGGACTGTTTTACCGCATCCACCATATTCTCCAGATCTTGCACCAACCGACTACCATTTG
TTCTTGTCTCTCAGTGACTACATGCGCGACAAGCAATTCGACGACGAAGAGCATCTCAAA
ACTGAACTCTCCACTTTCTTCTCATCGCGTTCGCCGGATTTCTTCTCCCGTGGCATCATG
ATGTTACCTAGTAAATGGCAACAAGTGGTGGACACTAATGGTGAATACTTGTGTGAATAG
>T07C12.2
ATGGAGCAGGAGATTGAGAAGTTCTACACGGAGCTCTTCAAAAGCGCTGTGAGCAACTCT
CAAGCATCTTCAATACCCGCCACGGCAACTCCACCGCCGTTTCTCCCGGAAGAAATTCGT
CATGTTCTCCGTTCCTTCCCGAATGGTAAAGCTGCAGGCCAAGACAAAATCAGTGCAGAT
TTCTTGAAATCTTGCCACGATAACGTCATTGACCTGATAACGGATCGATTCAACAGGTAC
CTCCACAGCAGAAATGTACCGAAACCCTGGAAAACCCCCAAAACCACTCTCATCTTCAAG
AAAGGTGACCGTGAGAATTTGGAAAACTATAGGCCCATCTGCCTACTACCCGTACTCTAC
AAAGTATTCACTAAGTGTCTGCTGAATAGAATGCGAAGATCCCTTGATGAGGCTCAACCT
GTCGAGCAGGCCGGATTCCGACGATCTTTCTCTACGATCGATCACATCCACTCGCTCCAA
AGACTTCTTGAAGTCGGCAGAGAATACCAGATCCCACTGACACTTGTCTTCATATATTTC
AAGAAGGCATTTGACAGTGTTGAACACCAGGCAATCTGGAAAAGTCTCGACGAGCAAGGT
GCAGATGGAGCCTATATTGATCTACTGAAAGAGTGTTATAAAAATTGTACCACAAATTTT
GCCCCATTCCACAGGCCAGTCACAGTACCAGTGACCAAAGGAGTTCGACAAGGAGATCCC
ATCTCTCCGAATCTCTTCTCCGCTTGCCTCGAACACGTTTTCCGAAAGCTTTCCTGGATT
GAATTGAAAGGAGAAGCTGAGGATTACGATACGATCCCTGGAATGAGAGTGAATGGCAGA
AATCTAACGAACCTTAGATTTGCTGACGATATTGTGCTCATCGCCAATCATCCGAATACT
GCAAGCAAAATGCTCCAAGAACTCGTACAAAAATGCTCTGAAGTAGGTCTCGAGATCAAT
ACTGGGAAGACGAAAGTCTTGCGAAACCGATTCGCTGACCCCAGTAAAGTCTACTTCGGT
AGCCCTTCCCCCACCACCCAGCTCGACGACGTCGACGAGTACATCTACCTCGGTCGTCAA
ATCAACGCCCAAAACAACTTGATGCCGGAAATCCACCGAAGACGTCGAGCAGCCTGGGCT
GCATTCAATGGAATCAAGAACACCACCGACTCCATCACCGACAAGAAGATTCGTGCGAAT
CTATTCGATTCAATCGTCCTTCCCGCTCTCACCTACGGTTCAGAAGCCTGGACATTCACC
AAAGCTCTATCCGAACGAGTACGAATCACACATGCCTCCCTAGAAAGACGGCTTGTTGGG
ATAACACTCACCCAACAACGAGAGCGAGATCTCCATCGAGAAGACATTCGTACGTTGTCT
CTAGTCAGGGATCCGCTCAATTTCGTGAAAAAGAGGAAGCTAGGATGGGCTGGACACGTT
GCGAGAAGGAAAGACGGAAGATGGACCACGTTGATGACAGAATGGCGCCCATATGGATGG
AAAAGGCCTGTTGGAAGGCCGCCGATGCGATGGACTGATTCGCTGCGAAAGGAGATCACC
ACTCGTGACGCAGACGGAGAAGTCATCACCCCCTGGTCCACTATAGCCAAGGACCGAAAA
CAATGGCTTGCTGTGATCCGCAGGAATACCACGAATTCCTGA
>T07D3.8
TTAATACTTTGTCGCGTATCCGTTTGCATCAATAACAGCTTGACAACGACGTGGCATCGA
GTCGATCAGCTTGTGAATAACTGACATGGGGATAGCTTTCCAAGCGTTTTCCAACTGGTT
GAATTTGGCATCTGCATTTGAAGCCCGAATACCTCCAAGACGTCTTTCCAACTCTTCCCA
CAAATGCTCTATTGGATTCAAGTCCGGAGACTGACTTGGCCAATCGAGCAAATGCACATG
ACGACGTTGAAACCAGGAACGCACATGAAGAGAAGTATGCTTAGGATCGTTATCCTGCTG
AAACACGAAGCCACGGCCCACATTTTGAAGTGCCCAGGGTCGCATTGTAGTTTCAAAGAT
GTTTTCGTATTGAAAACGATCCATAATGCTTTGGATTCTCCTTAGTGGGCCCATGGAAGT
GCTGGTGAAGCACCCCCACACCATGACGCTCCCACCTCCATGCTTAACGGTTGGGCATTG
ATACTTTGGAGAGTACCTAGAGCCAACAGGACGACGTACCCAGGAATTTCCATCACTCCC
GAACAAATTGAACTTGCTTTCGTCAGACCAGATGTGTTTAGCCCATTCCTGACGTCCCCA
ACGAAGATGCGCTTTTGCCCACGCAACTCGAGCCATGCGATTTTTCTTACTGATGAACGG
TTTCTTGACTGGCTTTCGTCCGTGTAGTCCTGCTTGCTGTAAACGTCGACGAACAGTTCG
TTTACTTGGTACAGGTTCATTTGGAGAACTTATAATCATTTGAATATCCGTGGCGGTCCT
ATGCGGATCTTCTCTTGCTGATCGGAGGATGTTGCGATCCATCCTATGGGTTGTCACTCG
AGGCCTGCCGGGCGAGATTCTCAAAGCGACGGATTTCTCAGTTTGGTACTTCTTGATTAC
TTTCCAAATAGTCGACGGAGAACGTTGAATTTGCAGCGCGAGCATTTTCGTGGGTATTCC
TTGTTCGAAGCCAGCTACAATGGCTTTCTTGACGTCCAAGGAAAGATTTTTACACCCAAC
AGATTTTACCAT
>T07E3.1
ATGCGTAAAGAGCTCAAATCTATCAAACGGAAATTTGCTCATGAGGAAGACCGAGCCATT
CACTCCACTGACCCCCGCAGTGTTTTTCAGCTTGTAAAAAAAAGAATCTCCCCCCGACCT
CAACCTATCAATCTTGACATCAATAATGAAACGGTGTCTGACCCAGTGCGCATTGCAGAC
GAGTTTATTCATAACTTTGCTCTGTCATTCACAGCGCCTTGCCCACCCTTCCCAGCTCTT
CCGGCACCCAAGCCCTCTAAATTATCTCCCGATTTCTCGCCGTTCAACATCCACAGGCAT
ATCAAAGCTCTTAAAGCCAAAATTGGGTTCTCTACCGATAATATCAATTTCTTTATCATA
AAAAAGTGTAGTGATTCCCTAACCGTCCCCTTGTCCATAATCTTTTCCGAGTCCTTCTCC
AGCTCCTTCTTCCCGACCCCCTGGAAGACTTCCATCATTGTCCCATTACACAAAAAAGGG
TCCACAACTAATCCGGGTAACTATCGCCCGATTACACTTACTCATCCATTGTCGAGACTA
TTTGAACGAGTTGTACTTGATGCTCTCAAGCAGAAATTATCTCCACTCCTCTCTTCCAAA
CAATTCGGTTTCCTGCCTGCGCGCTCATGCACTCTGGCAGTTCTCGAATCGACGTCCAAA
ATTCAGAAAGTCCTCCTTGACAAGAGCAAGTATGTGGATACTATATATTTCGATTTCAAA
AAAGCATTCGATAGTGTTCCCCACAACTTGCTTCTTCTCAAACTTCTGAATGTTGGGCTC
GATTCAGGATGCTGTGAGTGGATCAGCTCGTTCCTCAGTAACCGTTCATCGAAAATCAAA
ATTGATCATTTTATCTCGGACAACTCTTTCAATGTCATGTCAGGTGTCCCCCAAGGTAGT
GTAACTGGACCATTCCTCTTTCTTTTGTATATTAATGACTTATTAGATTTGTTCCCCCCT
GATGTCCATGTTACAGCCTTTGCCGACGATCTAAAATTACTCGGATCGGACCCCACCTCT
ATCCAAACAAGCATCAATATTGTCGCTGATTGGTGTAAAAAATGGCGTCTAAATCTTGCT
GAGCACAAAACTGCCGTATTACATTTTGGAAAACAGAACCCCCGTCATAAATACTTTGTA
AATAGTGTTGAAATTAAACCGCGCGATTCTATCAGAGATCTCGGAATCATTGTCGATACC
AAATTATCATTTGTAAATCATATTAACCAGACTTCTAATAGTGCCCTCCTTAAGTGTCGC
CAAATCCTTCGCTCATTCCGCTCCACAAGCCCCGAATTCTATTTTAAACTGTTCAATGTT
TACATCCGCCCCGTACTCGAATATGGCTGCGAGCTCTTCCCGCCCAACTCCACCAAACTT
GCCAAAAAACTAGAATCTCCCCTCCGGTTTTTCTCAAAGTGTGTCTTTCAAAGGTGCAAT
TTATCGTACTCGTCATACAGTAGTAGGCTTTCCCAATTTAATTTATTGTCTACCCACCAT
AGACGGGTTCTTCAAATCCTCCGAACCTTCCATAAAATTATTTCAAGCGAGTATCACTTC
CCGTCCTTATCATCGTTCGTTCGAGCTTCACGCTCTACTCGTCACCCCTATCTACTTGTT
GTCTGTGGCGTCCCGTCTAAATGTTTTCTACATGTTAACTTGTCACTGTGGAATCGAATA
GCAAAACGTTTCCCTAAACTGTTAACTCCAAATGCATTTGCGTCGCGCCTAGGCTCTATC
CCATTTGACACCCTCTTCCCCCCAACTTGA
>T07G12.7
ATGTCCAGTGTACAGCATCGTTACCGTTTTATCAAGTCAGAAAAGGATATGAAGAAGCTC
CGAAAGTTCGCTAGAAATCAAAAAGTCAATTGTTCTCGAGCTTCCAGCTTCGCAAAACTG
TCAGAACTTTTGAGAGCAAAAGTTTTTGAGACAATGGAAGCAAAAGTTCAAATCGACAAG
CTCACACTTCGACGAATGGCAGTTGATCTAAATGAAGAGTTTGTGCACATTGACGATTTC
AAGGCTTCAGACGATTGGCTCGCAAAATGGAAGAAGTCAAATGGTTTGGTATCTCGTCAT
ATCACTACTTTTGTGACCAAAGCTAGTTTCGCAAATAAAGAAAAGACAGAAGAAGCGGCA
AAGAAGTATGTTGATGATATGAAACTAGAACTGCAAACGCTCGATCCAAATACAGCTTTC
AACTGTGATCAGTGCGGATTCACGAAGGAGCAATATTGCAAAAGAACTCTCGCACCGAGG
GGGGTGAAACGTGTTGAGAGACTTGTCCAATCAAAAGATGCCTTATCTCACTCGTATACC
ATTCTCCCAATGTTGAGTGTGACGGGAAAGCTCGCTCCAAAACTCTACATCGTTTTGCAG
GAAAAAGGAGGCAAGTTTCCCAAGAAAGGTCACTGTTCTCCGTCCAACCTCATCGTTCGT
GCCAACTCCAGTCACATTATGACCAAAGATTTAATGAGAGATTGGGTTGAAAGTGCAGTG
TGCGATCCTGCGATGCCGAAGAAAACCGTTCTTCTCCTTGACTCATGGCCAGCATGGAAA
AATGAAAGGGACGTACAAGACGCTGCGCTATATGGACACACGGTCCACGTTCGTACGATT
CCACCTGGAGCGACTTCTTTCATTCAACCTTGTGACATCTACCTCTTCTGCCCAATGAAA
AACTTCGTCAAAAAAGTTCAATCCCATATCATCTACGCTGGAATCGAGTTCAAGCCCCAT
GAGCGTGACAATATTCTCCGTTTGATTTCGGCCGTGTACTTCTTTTTCTGTGCACCCAGA
TTCGAGACATGCTGGCAGTACGGTTGGTTCAAAGGAGGCTACATTGACTCACATCCATCT
GAATTCGAGACACCTTCCAAATACTGTCTCGAAGCTACTGGCAAATGCATACTACAATGC
CAAAACGCGGCATATGTCCGTTGTCCATATTGCAAAAAATGTATCTGCTTTCACCATTGG
GTGGGAAGTGGATTCCCAGCTCACAGATGCTCCTAA
>T09F5.7
ATGATCCATCAAATATTTTCGAACTATTGTAGTAAGAACACAAGGCTCCATACATTACTT
TACAAAACTTTTGTGAGACCCATACTTGAATATGGTACCGAAGTAAGTAGTCCGTTGAAA
AAACAAGATATTAAAGCAATTGAATCCGTACAAAACTCGTTCACTAGGAAACTATACAGC
AGGCAAAAGGGAAAATACATCAGAACAGATGACCCCGACTATAAGAGCGCTATTCAACGT
AATGAACTATTTAACTTATCAACTTTAGAGGCTCGGCGTAAAGCTATTGATAAAGTTTTC
TTGTCGAAAATGCTAGTGAACAAAGTTGATATTGACTCTGACCAATTTTTCAAAATAGAC
AAAAATAGTAAAACTCGTACCAAAACCAAGTTCATCTGGGGGAAATGCAAAACCAAACTA
CGAAGGCACTTTTTCACAAATAGAGTCCTATGTATGTTTAATACTTTTATGTCCACTACT
TTCATGTTACCCATTATTCATCTCCCTGACACCCGCACATTCATGTACCAACTACTCAAC
TTTTCAGATGATAATTCATTTTCTGTATGTTTATTATTTTTCTGTATGTTTATTATCGTA
TGTTTATTATGTTTATTATCACGATTTCAATCGTAA
>T10B5.1
TAATACTTTGTCGCGTATCCGTTTGCATCAATAACAGCTTGACAACGACGTGGCATCGAG
TCGATCAGCTTGTGAATAACTGACATGGGGATAGCTTTCCAAGCGTTTTCCAACTGGTTG
AATTTGGCATCTGCATTTGAAGCCCGAATACCTCCAAGACGTCTTTCCAACTCTTCCCAC
AAATGCTCTATTGGATTCAAGTCCGGAGACTGACTTGGCCAATCGAGCAAATGCACACGA
CGACGTTGAAACCAGGAACGCACATGAAGAGAAGTATGCTTAGGATCGTTATCCTGCTGA
AACACGAAGCCACGGCCCACATTTTGAAGTGCCCAGGGTCGCATTGTAGTTTCCAAGATG
TTTTCGTATTGAAAACGATCCATAATGCTTTGGATTCTCCTTAGTGGGCCCATGGAAGTG
CTGGTGAAGCACCCCCACACCATGACGCTCCCACCTCCATGCTTAACGGTTGGGCATTGA
TACTTTGGAGAGTACCTAGAGCCAACAGGACGACGTACCCAGGAATTTCCATCACTCCCG
AACAAATTGAACTTGCTTTCGTCAGACCAGATGTGTTTAGCCCATTCCTGACGTCCCCAA
CGAAGATGCGCTTTTGCCCACGCAACTCGAGCCATGCGATTTTTCTTACTGATGAACGGT
TTCTTGACTGGCTTTCGTCCGTGTAGTCCTGCTTGCTGTAAACGTCGACGAACAGTTCGT
TTACTTGGTACAGGTTCATTTGGAGAACTTATAATCATTTGAATATCCGTGGCGGTCCTA
TGCGGATATTCTCTTGCTGATCGGAGGATGTTGCGATCCATC
>T10B5.9
ATGGATCGCAACATCCTCCGATCAGCAAGAGAATATCCGCATAGGACCGCCACGGATATT
CAAATGATTATAAGTTCTCCAAATGAACCTGTACCAAGTAAACGAACTGTTCGTCGACGT
TTACAGCAAGCAGGACTACACGGACGAAAGCCAGTCAAGAAACCGTTCATCAGTAAGAAA
AATCGCATGGCTCGAGTTGCGTGGGCAAAAGCGCATCTTCGTTGGGGACGTCAGGAATGG
GCTAAACACATCTGGTCTGACGAAAGCAAGTTCAATTTGTTCGGGAGTGATGGAAATTCC
TGGGTACGTCGTCCTGTTGGCTCTAGGTACTCTCCAAAGTATCAATGCCCAACCGTTAAG
CATGGAGGTGGGAGCGTCATGGTGTGGGGGTGCTTCACCAGCACTTCCATGGGCCCACTA
AGGAGAATCCAAAGCATTATGGATCGTTTTCAATACGAAAACATCTTGGAAACTACAATG
CGACCCTGGGCACTTCAAAATGTGGGCCGTGGCTTCGTGTTTCAGCAGGATAACGATCCT
AAGCATACTTCTCTTCATGTGCGTTCCTGGTTTCAACGTCGTCGTGTGCATTTGCTCGAT
TGGCCAAGTCAGTCTCCGGACTTGAATCCAATAGAGCATTTGTGGGAAGAGTTGGAAAGA
CGTCTTGGAGGTATTCGGGCTTCAAATGCAGATGCCAAATTCAACCAGTTGGAAAACGCT
TGGAAAGCTATCCCCATGTCAGTTATTCACAAGCTGATCGACTCGATGCCACGTCGTTGT
CAAGCTGTTATTGATGCAAACGGATACGCGACAAAGTATTAA
>T14C1.2
TTAAAGCGAGGTTCCTATTGAGCTTAAAACTCTGTTTGTGAAGAAATGTCTCCTAATTTT
AGTTCTGCATTTTTTCCAGATGAACTTAGTTTTGGTTCGCGTTTTGTTAGTTTCACTTAT
TTGAAAGAAATTTTTGATGTCCATGTCAACTTTCTGCGCCAAAAGCTTAGAAACAAACTT
TCTATCAATTGTTTTGAGTCGAGTTTCTAACGAAGCGAGGCCGAATAGCTCATTTCGTTG
AATAGATGTTAAGTAGTCCGGGTCATTCAT
>T14G12.1
ATGAGAGCGTCACCCATGCGTGAACCCATCGTTCGTTTTCATAGGAATGGTGTCGCGGCG
AAGAGCATTGCTCGACGGCTCAAAGTGTCTGAAAAACTTGTTTCTACCACCATTGCACGG
TTCAAGGAGCTCGGCAACTTTTCCGATAGATCCGGACGCGGAAGACCCCCCACAGTCACT
ACACCAGCGATGATAAAAAAAGTTCGTGGACGCTTCCGTCACAACTCCGGGCGGTCGGTC
CGTGCGATGGCCCGAGAATTGAAAATTTCGCAAAGTTCTCTGTGCCGAATGGTAAAAAAC
AACTTGAAATTGAAGGCTTACAAAAAATCTACTTGTCAATTTCTGTCTGAAGCTGCTAAA
ATCAAGAGAAAAGACCGTGCCATGAATCTACTCCGAAGATTCAGAAATGGAGCTCACAGG
AAGGTACTTTTCACCGACGAAAAGATATTTTGCATTGAGCAGTCTTTTAATACGCAAAAT
GATCGAGTTTATGCAAAAACTCAGCCAAACTCCCGCGTTCAGCGTACTGGTTACCCGAAA
GGAATCATGGTCTTTGCCGGAATCACTGCTAATGGAAAGACTCCACTCATTTTTGTTCCA
CAAGGGATAAAAGTTAACGGAAACAACTATTTAGATATGTTGAAGACGGAACTCATGCCC
TGGGTCAAGAAGCATTTCAAAAAAACAAAATGGACTTTTCAGCAGGATGGGGCGCCTGCT
CATAAGCACAAGAACGTTCAGGCATGGTGTGAAAGCAACTTCCCGGACTTCATCGCTTTC
AATCAATGGCCACCGTCATCCCCGGATCTCAATCCGATGGATTACTCAGTATGGAGTGTC
CTCGAAGCAAAAGCTTGTTCAAAACCGCATAGGAATATCGATTCGTTGAAAGATTCACTG
AAGAAGGCATGGGACGAGTTGGATATCAACTACTTGCGCGCCACAGTCGACTCGTTCCCT
AGGCGTCTGGAGGCCTGTGTTGCTGCTAATGGAGATATTTTCGAACTTTAA
>T14G12.5
TTAGTTATTGTTGACACTCGGGACTAGTAGAGGGGAGTCAGTCACCCTACCGAGTGACAA
ACAGCGTATTTCAGATACGCGCGGAGAGACACGGAGCAATGTTCGAGCGGTCGAGCGGGA
GTGTTCGAAGTATGCTTGAGTCGGGATATCGGACGTTGGATCGTCGCAATCGTGCTCTTC
GAGTTCCACAAGATCTCCTTCCGATGGGGGATCGGCGGAGGTGAAATCCTCTGAAGCTTG
TACTTCGAGAGGGATGAGCTGGCAAACGGAGCGTAGGCAGCGCTTGCCGTGAGCTTTGAC
TGTAGCGGTTCGAACTTCGTGATCGCGTTTGGACTCGTGTACTTGGAGAATGACTCCAAG
GGGCCATTTGTGCCTATTTACGTGGTTTGTGTCGATGAGGACAACCTGTCCCACAGCTGG
TTTTATCGAAGTGCACTTCTTATTGCGATGTTTCGCTTTCCGTAGGTGAAAGAGGTAACC
TAGGGTCCAGATTTGCCAGAGTCTGTTAAGAGCAGTCTCGAGTTGAGCGAGATGTGCTCG
GGCACGTTCTTCAGCTCCCCTTCCGTTACCCGTGGGGTGCACGAAAGGTATGTCAAGCAT
AACTCCGGGAAGTTGGAAATCGATTGGACGAAGTGCAATCATGTCGTTTGGAGACCGAGC
ATGAGGGGTTAAAGGCCTGCTGTTGATCATCGCCTGAGCACCGGAGACTAGGTACTGGAG
AGAGAACATAGAGAGTTTTTCGACCGAGCTGACTTTATAGAGTTGGTGCTTTAGAAGTCC
CACGATTCTTTCATATACTCCTCCTTGCCAAGGGGACAAGGGAGTGATATAGAAGAAGTT
GATTTGTTGGCTAGCCAGGTAGCTAGTCAACGAGTCGCTTAACTCATCTCCAGAGAGAAT
GTCATCATTCAACATCGACGCTCCGAGCTTGAAGATGGCTGCGTTGTCGGAATAGATATC
GGTTGGGGAGCCGACACAATGAAAGATGCTTCTCAGACCCATGAGGTAGGTCTCGGTGGT
GGCATCAGGTAACACACGTAACATGGCGCCTCTAGTGACCAGGCAAGTATAGACTAGAAC
GTAAGATTTGCCAATGGTGACGCCGTCATCTTTTAGGTACTCAATTGGACCCATATAGTC
TAGACCCGCTGTCGCGAACGGCTTGGAGGGCGACGTTCGCTTTTCCGGCAAGGTTTTGGA
ATTAGGGTAACGGAAAGGGAGTCCGTGAACCTTTTTGCAGTCAACGCAGTTAGAGACTAC
GGATTTTGCAAGAACCTTGATATGCGGGATCCAAAACATGGTTTTGGCAGCGGAGACCGT
GTACAGTTCGGAACTGTGTCCGTTGATGACGTGCGTCTCACGCATAACGAGGGTAGCCAA
GGGATGGTCCTTGAAGAGGATAACCGGCTCGTTGGCTTCTTGGGGAAGCGCGTGAGAGGT
CACTTGTTTCTTTACGAGGTAGAAACCGTGGCTGTCTACGTAATAGTCTAAGTCTGCTGG
GAGCTTAAGACCGAGGGCTTCGGACTCACGATAATGGTGAAGGATAATGAGCTTCCTCAC
GAGTTTGCGTCTATGGAGAGCTGACTCGGAGTTTTTGAACTCAACCATGATTTCGGAGTC
CCAAGACTTTCCAGGAAACATTTTGCACACTGAGTTCAATGTTGGGATAAAAGATTTGAA
GGGACCGGTAGTGAGATGAAGAACTGACTCCGTAGCTTTGGGAGCCGCTGGAATAGCCTT
TTCGATGAGGGGTTTGGACTTCTTCTTCTCTGTACTGGTATCTATGATCTCCTTGTACAC
CAGGTCTTGAAACTCGGCGGGGCAAGTTATTGTACCTTCAATCTTTTGTGGCCAGGATTC
TGGTGGGTTAGCCAAGAATCTGGGGCCTCGGAACCAGAATAAACTCTTCTGAAGCTCGGT
AGTTGACATTCCTCGAGTCGCTAAGTCAGCGGGATTCTCTTTGGTAGGAACGTGATGTAG
AGAGGTTGAAAGGCCGCACTCTGACATCCGGGCACAATTTTCGTGATACTTCTGGACTCT
GTTGTGAACCCAAGCACGTGTGTTCTTGGCAGAGAGGATCCAGTATAGTGCGCACGAGCT
ATCTGTGAAGAGTTTAATCGATGAGATCGGTAGACGAAGCTCTTTCGATAAGGTTACTGC
GAGGTTTGATCCACATAAAATCCCGAGTAGCTCCAACTTCGGAATTGTGTAATTCGCGGC
AGAGACTTCTTTGATCTTGCTTTTGCTAGTGATAAGCCTGGTAACTGGCGGCCATTTCTT
ATAGGTGAAATGGGCGTACGCTGCTGCCGCGTAGATGTCTTGAGAAGCGTCAGTGAAGAT
GATCAACTGACAGTCGATGACTTCCTCGTTGACGAATGTTAGACGCCGTTCAACGTGGAT
TGACTTATCTACGAATGACTTTTGCAAGTTTCGCCATAAGGGCAGCAGTTCGATCGGAAT
GCGATCTTTCCAGCTTACGCCTGCAATCCAGAGTTGCTGGATGAGTCGTTTGAACTGTAC
TAGAATTGGAGTTACCAGACCAAGCGGATCAAAGGTCTCTGCGAGTTTGGAGGCTACTTC
TCTCTTGGTCGGATGATCAATATCCAGAACGGCAATTTTTATTGAATACGTGTCAACGGT
TTCGTTGGAATTCCACATGCAACCCAAGAGTTTGATATCTCTGGACTCGGCTCGGTCTTC
TGCTCGGATGTGCTGCATGATGCCGTCGCAATTCGTGACGAATTCGCGAAGATTCATGTT
CATCTTTCGGAAGATGGACTTGGCAGCCATGGCAGTGGGCATGACTTTAGTGAAGTCATC
AGTTCCGAGCATACAGTTATCAACGTACAGATTGTCTCTGATTTCGTTGTTGAGCCTGTG
GGGGTTGCGCCCCAGAAAGTGGTGGATAGCGGCGCCGAGCAGAAAGGGGCTGCTGGCGAC
CCCGAATGGAATCCTAGTGAAACGGTACCGGACAACGTTGTCGGCATTGGCTGGCTGCGA
AGGGTCGGCTAGCCATAGAAATTGAGTCACACTTCGGTGTTTTACTTGGAGTCGGACTTG
ATGGAAAGCCTTCTCGATGTCTGCTACGATGATGTATCGGTAGCAGCGCGATCGTAACAA
GATACCGTAGAGTGGGGTCAAGAGATTAGTTCCTGCGTGGAGGCAATCATTCAACGAGAG
ATCTTTGCCGATGGGGCTAGATGCGTCAAGTACAACTCTAAGCTTCGTGGTGTTAGAGGA
CTCTTTGATAACCGCGCGATGAGGCATGAAATACTCGATCGGGGAATCTGGTTTCATCTC
TGGGGTGACCAACTCAATAATGCCTGCCAGTAGCTGGTCTTTGATCACCCTGTCATATTT
AGTAATTAAATTTTTGCCTTTGGTGAGAGTCTCGTGGAGACTACACAGTCGCTTGTAGGC
GATGGCATAATTATTTTTAAGTTTCTCTTCGTTCCCATTGAAAGGTAGGGCGACTTCGAG
CACGCCGTTAGTGTAACAGGCGTTCTGCTGGAACTCGGCAAGAAGATCTTGGGTAGATTT
CTTTGTCTCGTCGACCAATGGGATGGGTTCGATTCCGAGATTCTCGAATTTCCATAACTG
TTCAATGGACCAGTGCAGTTTTAGCTCGGGGTCTTCCACGTATTGATGATCCAGTACCAT
GTTGGCTAGCATAAGGGAGTGCGTTAGGCCATTTTGATCATTGAAGACCCACTTCCGCTC
ATCACTGGTATAGAGTATTAGCGACGGGACGGAGTGGACAATGTAGCCAATACGAGTGTC
ATCGACGACTCGTCTGGAGGGTAGCTGGTGACGCCGGGTGTGCCTGTCGCCGTGGAGGCA
TGTTAGGACATCGTTTCCCAGGATCATATCAATACGTTTGCCATCGAACGTTCTCTGAGA
CGAGATCGATAGGTGATCGATCTCTAGGGAGTCTAGATGATGTGCATCTTGATCAGAGAA
CGCGGGAGCTGTGAAGTGTGATTTGCACTGTTCGATGGCGTGTTTTCCGCAGCAGTTGGC
ACACAGCCCCTTTTGAGCAGTCGCTTCACGGAAAGCTTGACTAGTGAGATGACATCTTGT
GGGGCTATGGGAGCCTCCACAGGCAGCACAAGGTTTTTTGGATGTCTCATCTGGCAAGGG
GAAAGTGCGGGCAATGAGGGTTAGGTGGACGCCTCTTTTGCCTGGTCTTAAGTGACCTCC
GAGCTGGGCACCGGTGGCGGGGTCGATGTAAAAGGCGGAAGTGTCGCGCTCTTTCTGACC
ACCCGAGGAACTGGTTGGGTGGCGCAGTTCTCCCTTCTTAGGCTGTTGTTTTTGATCTAC
GACATGGACGGATCCTTTGACGTAGTGAGACGGGATCTCATTCACTGGCGCCACGTGGAG
TGGTTGCAGAGAGGCTGCAATGAGGCCATTTTCGAAGCTGTTGATGTGCTTTCGAATCCT
CTGGTAGAATGCGATCGCTGACGGATGATCATCCATGTCAGTGTAAAACTCTGTGACCTT
GTCTCTGAAGGAGATAGGGAGTTTCCCGATAAGACCCATAGTGATGCGGTCGTCGGTCGC
GCTCAGTCCGGTAGAGACCAGACGTTGCACCAAGAGCTGGTGTGAAGTGAGATCCAGCTT
CATCTGTTCAGGGTTGGACTGGTGGAACTTCAGTTTCCTGAAGCGCTCAAGGAGGCCACG
CTGAGTGTCTCCTTTACCATAAACAGATTCCAGCATATCCATCGTGGTTTGGTAGGCCAC
GAGTGGATCGTCATCGTGCGAGATGCACTGCTGAGCATTCCCTACAAGGTGATTGCGTAG
GAGGTTGCATTTGGTCACCGAGGGGAGCCGTGGGTCGTCTAGGACGACAGTGTCGAAGCC
GTTTCTGAATGCGCGGAAGTTTCCAGTGCCATCGAACTTGGGGAGGTTCTTGGCGTTGGT
CTCGAAGTTGATAACTCCTGACGGGGATCTGGAATCGGGAATGGGCTGAACCGGTGGTGA
AGATCCACGCTGGCTCTGCTCTTCACCCTCATCATCTGGCGAGTAGGCGCTCTGCCCGAT
GCTGCCTTCCGCGGGGGGACGCAGGTGTTCCCTGCATTCATTCATAAACGAAGTTTGCTC
TCTTCTGGCTTGGGTTTGATCGCGTTGAAGCTGCGAGATCAGTCTTCCCATCTCCGTCAT
GGCTTGCAACATAGCCTGGGGGAGCAGTTGCTCCGGAGTTGGGTAGCCAGTGAGAGCTGG
AGCTGGAACCAGATCCGGGGTCGTGGGTTCCGCTCCGCTGTGTACGGTGTGTGGGCGTCG
AGGAGCTGGTGCCGGAGCTTGTGGAGGAGAAGGCTGGGAGCGCATCTCTTCGAGTCTCCG
CTCTCTTGCGGCTCTCATCTCTCTGTACTGAGAGAGCTGCTGTCTTCCAAGCTCCTCGGC
TTCCTCATCCGCTTGCCGGCGAGCTATGAAAGTGTCTTCGAGAGCTCTCAGCCTGATTTG
ACTAAGACGATGCTGATGGCGTTCGTCTTGAAGTTCATCTGCCAAAGAGGGTTGGCGGGA
CAGAGATCCGAGTGCGGAATCTCTATGAACTGTCAGCGGAGAGGGTTGTGAGACCGTACG
GTAGTTCAAGTGTGACGAACCGTTTGTGGGAGGCGATAGAATCGCGCTCGGGATCGTTAC
ACGAGGGTTGGGATTTTGATGGTCGATCTGAACGTGGTCAGATCCCATGGTTTCTCGGAG
ATTGTCGAACGCGCCATCGAAGCTGGCAAGATCGTCGACGTCGGATGAGGAGGTACCGTC
TTCCGATGTCTCGTACTCATAGGGGGTGAGTACGAGCTCCTGAGGATCACTAGTGGTGAT
GGGAAAGCCGTGATTGAGCAGCTCTCTTTCGAGCATAGTGATGTCTCGTTTTGCCTCAGT
CAAGAGTGACTTTGGCTGGAGCCGTGCGAGATGCTCTTGGACTTGTTCGTGGTACACGTC
CTTGAGTGGGGAGCCTCGCAGGACAGGTTCTTGGAACTTGTCATCTACGTAGTGGCGTAG
ATTCTCCAGGGCTTCAGCATACCGCTTGGTTCTTTGCAGAATCTTGTTAGCAGCGAGAAG
CGTGTATTGGTCAATGGGATGGAGTGGATTGGGGTCAACTCCAAGATGTTCCAT
>T16A1.9
TTAATATAAAGCAAAGCCAATGAATTTTCGTACATCCGTTACATTCTCCGGTTGAGGAAA
CTTGGCAATAGCTTTAATAGTTTTCGGATCTGTCTGTATGCCTTCTTCCAAGACAATGTA
TCCTAGGAACTTGATCTTTGCGTGTCCAAAATTGGATTTTTCCATTTTGAGCTTCAT
>T16A9.1
TCAAAGGAATGGGGAGATGGCGTTGTGAAATACCGGTATAATGCTAAAGGCTTTTTGAAC
CGTCTCGAAAAAAAAACTGGGAATGAATATAATTAATGGAACTTTCGTCTTGTAGAAGAC
TGTCAAAACATCATTTGGAGCATCATCGTTGAGGAGCCGAATTTTCAATATGCGGCTTTT
CAACACAGTTCCGGTATCAGGTCTGACAGAATAATTGTTCTCAGTTCCCAGTGTGGCCCG
GAAGGTGAGGCTCTCAGTCGTATTGGTGTACAGTTCGATACCCCACAGATCAATGATTTC
GTCAAAACGCAATAGTCTATGGCTCGGAGACATTTCGAAATCATCGTTTGGTTGAGTTGG
CGACGGGTCGAAAATTGTTGAACTGGTACGATTTCTAGCCGACCTTCGACTGTCGTTGAG
CTGGCTCTCGTCGGCCTTGTCAGCGTCGAGTTGAATCTCTTCGGCATGGTTGTCCTTGAG
CTCCCTTTCCACAAGTTGCCTTTCTTCGAGGCGCGTTGACGAAAAAATAGGCGTGAATGT
GCTTTGAGGCGAGAACAGCGAAGTGGTTTCATTGTCAAAATTCACTTCGTTTTCGCTCTC
GGTGAGTGTAGTTCTTGAGTTAGCGGAATCGTCTTGGCCGTTTGATTTCGGGTCATCCTT
GTATACTGTCAACGTGGAAACTTCAACCATTTTTCTTTTCCGGTTGTTGGCGGAATTCTT
CTTTCCGATTCTGTCGGACAGCTTCATTCCACTTTTTGGGTCGATTCTGGGTCCTTGTGA
TTGAAGAGCTTCCTCTTTCTTCTGCTTTTTGATAAAAGTAAGCATTTTATGCCATTGAAT
CATTCTATCCGTGTCAGAAAGATCCTTCAGACAGCGCAAGACATGGCGGCAAATAAAATC
CAGCTTTTCAGAGTTACATTTGTTGCAGATCAGCATTCCCTGCGTGAGCTCCACCGATGC
ATATTTTGGGCCGGTACCTGAGTCATCTCGGAGATTGAAAATGTCTGTGTCGCGTTGATA
AATGTCGATTTCTCCACTGGGCTCCGCTTCTTGACGGCTTCGTTCCAAGTTGACTTCTGA
CAGTAGTTGGTATGGAACATCTAACGCTGGAAGCATTCCTCCAGTAATTCCTGCATCGGC
AAACCACTGAAGTTTTTCGTCCATGGACATAGTCTGTAGATCAACTGACACGATCACGTA
CTCGGAGTGTCCCACTGTGCTCCAGAAACACTCGTTGAATGATTCTTCGCATCGCTCGTT
GAGCTTTACAATCAGTTTGTCCAGCGTCAGTTGCTTGCCGATTGTGACTTTAATGGCTCG
ATTGAAATTCTCCGAGATGTTATTAGTTGAGAATTGTCTCAAATGGCCAGCCATCAGTTT
GGCTTTCGCCGACGCACATTCGAAGAACATCGATTTTTTATTGTCGTACCACTTCCATAC
GTCTTCGTGCACTTCTCCTTTCATAATGGAAAGACGCTCATTGTACGCATCTATCGTGAA
GACTCCGAGAAGACCTGTTTTCCACTTTCCATCTCGGGTCTCCTCGGGTGGAAACGAAGG
GGGAGGGAGATTGCTTGCGCGTTTCAGCGATGCGCACTTCGCGTGCTGGCGCAT
>T19C9.7
TTATGCATATTCATTGAGAGGGAGGCAGGAAATGCGCTTGAAGAACGTATTGCCTGACAC
TGGCACAGGAAAAAGTTTTGATATTTTATTCCAAATTGTAAGATGTGTGTGTAAGAAGCT
ATTGTTATTTGTTTTGCCAATTGCAGTCATTTGGTATGGAAACCGGGGCGATTTAGATGT
TTTAAGGTACTGGGCTAAATTGTGAAAGTAATATTTACCGGTTATTATGTTGTGGAATGT
TTTTAATATAAGGAGAATCCGTCTGTGTTCCAGAGAGCTCTGGTCAGCTTGAATCAGGCG
ATGATCATACGAATCGTAGGAAATTTTGCATCTCTTAAAAACGTGCCTAGAGTAGAAACG
TAAAGGTTGCTCTAATTTTGCTGAGAGTGATGATGATTTGGGATGATATATTTCACATCC
ATATTCGAGAATGGGTCGGATGTAAATGTTGAAGAGTTTGAAGTAAAAAGGCATATTCAG
AGATTGGAAGTTTTTAAGAATTTGTCGACATTTGAACATTGCAGCGTTAACTTTGATGAT
AATATGTTTGTCATAAGCCAATCGATCGTCAATCCATATACCAAGATCACGAGCTTTAGA
ACAGGAATGAATCTTTTGGCCGTTGACATAGTATTCACATTTCGGGTTTTTCTTACCTAT
ATGGAGAACATTAGTTTTATTTTCTGCTAAATTGAGTTGCCACTTTGTACACCACGCTTC
AATTAATGAGATTGAAGATTTAAGGCTTTTACAGTTATTGCTAAAAAGTTTCAGGTCATC
GGCAAATGCCATAGCATGAACATCAGGAGGAAACTGTTCAAGAATGTCATTTATATAAAT
TAAGAACAGGAAAGGGCCAGTAACGGTGCCTTGAAGCACACCAGAGGAGTTTTTGTATGA
AGAATCAGATAAACAGTCTCCAATTTTAACTTTAGAGACTCTATTGGAAAGGAAAGATCT
AAACCAAGCACATAAGTTATCATCGACACCGAAATTTCTGATTTTGCTGAGAAGAAGTTC
ATGAGGGACAGAATCAAAGGCCTTGGCAAAATCGAAAAGAACAATGTCGATGTACTGATT
TGGGTCTGCTAAGATTTTGTGATATATAGAAGAGGCGTTTAGAAGAGCAGTAGTGCAAGA
CCTATTGTTGAGGAATCCAAATTGGAACTTGGAAATCTTGGGAGAGAAAGTTTTCATAAT
TGGATTTAGAACAATTCGTTCGAAAAGTCTAGACAGGGGATGAGTGAGAGCGATTGGTCG
GAAATTTTTGGGGTCGCTGGAATTGCCTTTTTTATAAACTGGAACCACAATAGAGGTTTT
CCAGCAAGAGGGGAATGATTTGCTAGTCAGGAATTCATTAAATATGAGCGAAAGAGGAAT
AGTGATAGAGTCGGAACATTTTTTGATTACAAAAAAATTAATATTGTCTTGGGAATATCC
AATTTTAGGTTTTAACTTAAGGATAGTACTAGCAATTGTAATAGGAGAGGTATCAATAGG
GGAAAGCGTACTCTGACAGGAGGGAAATGTTGGAAAGGGGGGATCATGAGTAGTAAAGCT
TTTGGCAAATTCTTTTACTAGAACTTCAGCCATTAGCAACGGATTGTCGACGTTTACATT
ATCGATGGAAAAGTGAGTGAGGGAAGTGGAGGGCTTGATACGGTTTCTAATGAACGAAAA
GAGATTTTTTGAGTTTTTACAGTTGATTATCTTATTTTCAAGATTCACATTTTTCTTTTT
GAGGAATTTCAACCTGGGTTTAACCTTGCTTTTTAACACTGATGAGATAGAGTTAGGATG
GAGTTTGCGAAGTTTTCTGTATAACTTTTTGCCAGTAATTTTTTGACACTGAGCTTTGGT
GATTGAGCATCTAGGGGTGAAATCTGAGATGAGCTCGTTGAATATTTTAAGGAAGTGATT
AAGCTTAGAATCAGGAGTAGCAAAGTACGAAAATTGTTTGGGCCAGTTATATGCCGCTAA
ATGATTATTAAGTTGTAGAAAGTCACATTTTCTGAAGTTCAGAAAGGACTTAGGCAGTAT
GACAGGCGTGGGGGTATGAGGGAGAGCTAATGAGAAGTGAATAGAAACATGATCAGAATT
TATAAATGGGGATCCTGGTTTCAAATTTTGTAGTATGTCAGGATTATTGGTAAAAATGAG
ATCAAGATAGTTGCCCTTGTTTGAGCTCGTGAAGCGAGAAGGAAAGTTAACTAATTGGAC
TAGGTTGTGGAATTTCATCCAATTGAAAAGATATTCAGAGTTAAGCGGGAGATTATTTGA
ATTCCATCGGGTGTTAGCAAAGTTAAAGTCACCGAGAAGGACAAAGGAGTAGGTCGGAAT
ATCAATAAGATGGTTAAGATTGTTAAATAGTTCAGAAGTTCTACGTACGGCAATAGAAGG
TGGTCGGTATGTCAAAATGAAACGGGTTTTGGAAGGTTTATGATCTAGAGCGAGAATCTC
GCAGAAATGCTTAGGGTAAAAGGAAGGAGGTATGAAGACTGGAGTCAGAGCCAGCTTATT
TTGAAAGAAAACAGCGGTACCGCCTCCGTGTTTTTTCGGATGGCAGTTGAGACGGTCAGA
TCTTATGCAAGTATAGTGAGGGTTGGAACATAAGGAGTTAGTGAACTTATCGTCAAGAAA
GGTTTCTGTAACAAACAAAATATCAATACTATTTGAGGCTAGAAAATTGTGAACGAAAGC
AAGTTTTTCGGGAGATGCAATTGTGTAGGTCGGAAAAGGACGAGGAGTGACCAGATCCAC
AATTTCAAGATCTCTGACAACGTGCGCGATGCAACCCGCGGCCTTGTTAGCTTCGTAAGC
TTCCTTGCGGAGTTCACGAAGACCGACAAGCTCAAGGGGAGTAAGGTCCCTACGCGCGCG
GATGGGTCGGGAAGATTTGGGGATAGCAGAGAAACTGCGCCAGTTTTTGTAAAAGCCATT
AAGAAACTCATCGCGGTGTGATTCAGAAGAGAAACGAACTTTGGTAGGGCGGGAAACAAT
GTTAGGATTTTTGCAGGTAACTCTAAAGACTTCGGTGGGAACGGGAAGAGAGAATTCAAG
AGAAAAGGATTTAACCAAATCAAAATCAGAACTAACTTGATCCGGGTTCTTAGCATCAGG
AAGATGTTCGAGCACAGCCAAGTTTGACTTCTTTTCATACGAATGAGTTGTGGAGACCAA
TTCCAATGTATCACTGACTTGCTTCAAAATTGGGTTCTTTTGGATAACAGACGTGTAGAG
AGCACGATTCGCAGCAGGTTTCTTAATGAACACAGAGTTGATAGTTGGAGAGCGCACTTT
TCGAAGGGAGAGGGGAGAGGCACAATCAATATTGTCAGTGCCAGAAACTTTCTCCTTGCT
CTTCTCTCCTTCCAAGTGCAATTTGCTCAGTTCAGATTGAAGTTTACCGATCATAATTTG
CTGGGATCGGACAATCAGATCCAAAGAGTTGCACAAGGCTTCTAACTTGAAAACCTTGGC
GTTGAGAGATCCAATCGTTGGAACAGCGCTCTTTTTGACATTGATAAAACGCTTTCTTTT
GGACTTTGGAGAGTCAGACGTCATTTCCGCATCAATATCCATTGAAGTGGACTGATCCTC
GACCAAAAGCGATTTGTTGATATCCGTATCTTTTGGAATAGAATCCACTTTTTTTTTGGG
AGGCAT
>T20F10.4
CTAAACACTAATAACTTTAATTCTATTATCTTTTATTTCTACAACATTTTCACTCATCAC
CAAACAATAACATTTTGTGCTTGAAGCAATACTTTTAGAAAACATTGCTTTTATAGTAAC
ATCAGGTCTAGATTGAATTATTCTATCATTTTGTTTTGAAACATCAAAAACTAATAACGG
ATAATAGTAATAGTATACATCTTCTTCCATGAAAATATAATCTTTAGTAGATTCATAATA
ACTGTTTCTAAATTCTTTAGCAAAATTATATTGTTGAACTGCATTAAATTTATCAAAATC
AAATTTCAAACATTCATGAGGATATCTTTCAGAATTTAATTCAACATATATTCCTTCTAA
TCCACAATTATCAAACTTTCCAGCATTCAAATAATTATTATCTCTAGCACATTGAAATGC
TACAACAATATATTTTATTTTATCATATTTAGTACCCAACTTCCATGTGAATTCTCTATT
TCCATTAGGAATATTATAACTTTCAAACTGTCTAGAAATAAAAGGCATTTGAATAAGTTT
ATTACTTTCAAAAATATTTAATAATTTATTTTGCATTTCAAGACATGGAATAATCTTTGG
AATGATCCATTGAAGTTTATTGATAACCATCTTTGCTGTGAATCTCTGTGGATCTGAAGA
TATGATACTATTCTTGTTTTCAGGAGATCTGTAAAGAGAAAGATTATGTTTTCTCCCATA
TATAACTTTATTATAACATTCAACAAATCCAAATATATGAGTTAAAGGAATACAGAAAGT
AATATTACCTTTTCTATTCTTTGTATATTTATTTATTTTATATGTCATGATATCCTTTGT
TTCTAAAATCCATCCAAATGTATTTTGTTTATTCATGGTACTACTATAAGTTAAAAGTCC
TTTCATTAGACTTGCTCTTCCAGGATCCATAATACTTTCTACTGGCATTCCATCCATATT
ATAAGTTGCTCTATCAAATAAAAACATTGCAGCATTATTTGTTAAAGACACTTCATCAGT
TTCTGCTAATGCAGTATCATCCAATTTAGAAATTTGTACTTCCATATAGATATAAGATTT
ATGTAAAAGTAAGTATTGATCACATGTTTCTATAACAAAATTTATTTCTCCATGTTGATT
TAGACTTGATCCTGAAGATGGAAAAATGCTTATTAAATTCTCTTTTTGAATTGATGTATC
ACTAACAATAGGATTATCAACCATAAGAATCTTATCAACAGCCTCAATCAT
>T20H12.2
ATGCCTCGAGGATCTGCCCTTTCGGACACTGAACGCGCTCAGCTGGATGTTATGAAATTG
CTCAATGTGTCCCTGCATGAAATGAGTAGGAAAATTTCCCGTTCTCGACACTGTATTCGC
GTGTATCTGAAGGATCCGGTGAGCTACGGTACATCTAAAAGAGCTCCTCGTCGCAAAGCT
CTCTCCGTGCGTGACGAACGAAATGTGATTCGTGCTGCCTCCAACTCCTGTAAGACGGCA
AGAGATATTCGCAATGAGCTTCAATTGTCTGCTTCAAAAAGGACCATCCTCAATGTCATC
AAACGATCTGGTGTAATCGTTCGTCAGAAACTTCGCCCTGCTCCGTTACTCTCTGCAGAC
CATAAACTCAAGCGATTGGAATTTGCTAAGAACAATATGGGAACGAATTGGAGTAAAGTT
GTCTTCTCCGATGAAAAGAAATTCAATCTCGATGGGCCTGACGGTTGCCGCTACTATTGG
CGCGATTTGCGCAAGGAACCAATGGTTTTTTCGAGACGTAATTTTGGAGGAGGAACGGTG
ATGGTTTGGGGAGCGTTCACGGAGAAGAAGAAGCTTGAGATACAGTTCGTCAGTAGCAAG
ATGAACAGCACTGACTATCAGAACGTCTTGGAACTGGAGCTCTCCAAATATCTTCGTCAC
TACTCCAGAAAAGACTTTAGATTTCAGCAGGATAATGCGACAATCCATGTGAGCAACTCA
ACCCGCGACTATTTCAAGCTCAAGAAGATCAACCTTCTTGATTGGCCAGCTCGAAGTCCT
GATCTCAATCCAATCGAAAATTTGTGGGGGATTCTTGTCCGTATCGTGTATGCTCAGAAC
AAGACTTACCCAACAGTTGCATCGTTGAAGCAAGGAATTCTCGACGCTTGGAAGTCTATT
CCGGACAACCAGCTGAAAAGTTTGGTCAGATCAATGGAGGACAGACTGTTTGAGATCATC
CGCACACAAGGAAACCCGATTAACTATTGA
>T21B4.11
ATGGTAAAATCTGTTGGGTGTAAAAATCTTTCCTTGGACGTCAAGAAAGCCATTGTAGCT
GGCTTCGAACAAGGAATACCCACGAAAATGCTCGCGCTGCAAATTCAACGTTCTCCGTCG
ACTATTTGGAAAGTAATCAAGAAGTACCAAACTGAGAAATCCGTCGCTTTGAGAATCTCG
CCCGGCAGGCCTCGAGTGACAACCCATAGGATGGATCGCAACATCCTCCGATCAGCAAGA
GAAGATCCGCATAGGACCGCCACGGATATTCAAATGATTATAAGTTCTCCAAATGAACCT
GTACCAAGTAAACGAACTGTTCGTCGACGTTTACAGCAAGCAGGACTACACGGACGAAAG
CCAGTCAAGAAACCGTTCATCAGTAAGAAAAATCGCATGGCTCGAGTTGCGTGGGCAAAA
GCGCATCTTCGTTGGGGACGTCAGGAATGGGCTAAACACATCTGGTCTGACGAAAGCAAG
TTCAATTTGTTCGGGAGTGATGGAAATTCCTGGGTACGTCGTCCTGTTGGCTCTAGGTAC
TCTCCAAAGTATCAATGCCCAACCGTTAAGCATGGAGGTGGGAGCGTCATGGTGTGGGGG
TGCTTCACCAGCACTTCCATGGGCCCACTAAGGAGAATCCAAAGCATTATGGATCGTTTT
CAATACGAAAACATCTTGGAAACTACAATGCGACCCTGGGCACTTCAAAATGTGGGCCGT
GGCTTCGTGTTTCAGCAGGATAACGATCCTAAGCATACTTCTCTTCATGTGCGTTCCTGG
TTTCAACGTCGTCGTGTGCATTTGCTCGATTGGCCAAGTCAGTCTCCGGACTTGAATCCA
ATAGAGCATTTGTGGGAAGAGTTGGAAAGACGTCTTGGAGGTATTCGGGCTTCAAATGCA
GATGCCAAATTCAACCAGTTGGAAAACGCTTGGAAAGCTATCCCCATGTCAGTTATTCAC
AAGCTGATCGACTCGATGCCACGTCGTTGTCAAGCTGTTATTGATGCAAACGGATACGCG
ACAAAGTATTAA
>T23B12.10
TCAAAACTTCTTGACTGACTGGTTGATGTTGGCGATTTCTTTGAGCAGATTCGAATCTTT
CGACTCATCTGCGGAGCCGCTGTCGCTCCTATTCGCTGCAGCTTTTGATGGCTCCTTCGT
CTTGACGAGTGGAGTTGTAGCACCGGCACGACTTGGTATTTTCTTAGCTGGCTCTTTCCC
TTCGCTGCTGTCATCGTCGGTGGACACGAGAATCTCGATATCGGTTACGTCGGATGGGCG
GTTGGTCTCAGCTGGCTGCTGTTGTTGTTCGTTTGTGTTGTCGGCTGGTGCCTGATCTTC
GGGTTTCTTTTTCTTTGGAGCTTTTGAGTGGAGTTGGCTGGCTGTTGCTTTGGACTTTTG
TGTCGTTGCACATCCCTTTGTGACCGAGTGGTTTAAATCCGGAATATTACTGAATTTAGC
AAGAATTTTCGATGAAAATGCAAGTAAATACGGAGGAGAGTAAGAAATTACAAGAATTAT
GGCTGCAAAGAACGGAACCTCCAGTGGGATGAGCTGACAGACTGACCTTTTGTACAGTTT
TCCTTTGCACCGCACGACTGCCGTTCTGATTTCACCGTCTCGTTTAGATTGATTTACTTG
CACTACTAAGGCTAGGGGCCATCTGTGGCGACTGACGTAGTTCGGGTTGATGATCACGAC
GTCTCCAACTTCCGGTTTCAGATCGCAGCATCTTTTGTGCTTATGCGAAACTTTACGCAG
AATGAGCATGACTCCAAATGTCCAGATGGTCCATAGACGTTCCAGGGCTGATTCGAACTT
TTCCAGATGGGCTCGGGTACGAGCTTCAGTCGTGCTAGTGGTTGGACTCTCGGCCGGCGT
TCTTGGAGTTTCAATCATGACTCCTGGGATCATGAAATCCAT
>T23B12.9
CTAAAAGTCCTTTAGGTTGAGAGATTCCTGAGGGATTACGGGGAATCGACAACATTCCGG
GGGTGAAGGATTCGACAAGACGCGAGTAATCTCGGCGTGATTGTAGTTGATATACGGGGC
CTTAGCTTTTCGACCGAGATATTCTCTAGTACGACCGTGTGGCAGTCTAGTCTCTGCGTG
GTCGTAGGCTATCTCGGGGATCGCCGTGTTGGGGTCCACGTATTCAACTGGTCTGTCTTC
ATCCTCCCCATCTTCGGGGAAGAGCGGGTTGTTAGTGTCGTAGTCGGGTCCTTCAAAAAT
ATCTATCTCAGGCCCAATAGCGTCGTGTGATTTCCACCTATCCAGAGTGATATCTCTAGG
TTCTTCACCGATGTTCGGGAGAATTTGGGCTGGGAACGCCTCTTGCGCAAGGTGTGAGTT
TTCGAAATCTAAGAGTGCTGGTGTGGGCAGTGTGGGGCAGGATCTGCACTGGTCGCTGCC
AGCGGTGTCCTTGTCCGTGTCGTTGTTGGTGTCGTTGGCGGGAGTGTCGTTGTCAGGTCC
TGTACCATGTCGAATGTTCTGGCGGCTCGTCTCCAGTGGGATGAGCTGACAGACTGACCT
TTTGTACAGTTTTCCTTTGCACCGCACGACTGCCGTTCTGATTTCACCGTCTCGTTTAGA
TTGATTTACTTGCACTACTAAGGCTAGGGGCCATCTGTGGCGACTGACGTTGTTCGGGTT
GATGATCACGACGTCTCCAACTTCCGGTTTCAGATCGCAGCATCTTTTGTGCTTATGCGA
AACTTCACGCAGAATGAGCATGACTCCAAATGTCCAGATGGTCCATAGACGTTCCAGGGC
TGATTCGAACTTTTCCAGATGGGCTCGGGTACGAGTTTCAGTCGTGCTAGTGGTTGGACT
GTCGGCCGGCGTTCTTGGAGTTTCAATCATGACTCCTGGGATCATGAAATCCATTGGACG
TAAGGTGATCATGTCGTTTGGAGAACGAGCGTGAGCAACCAAAGGTCTGTTGTTGATCAT
AGCCTGAGCGCTCGATACGACGTATTGCAAGCTGAAGAAATCGAGTTTTTGATCGCCGCA
AATCTTGTGAATTTGATGTTTCAATAGTCCAATGATTCTTTCATAAACCCCTCCCTGCCA
TGGTGACCACGGAGTGATGTAGATGAATTTGATCTCTTGTGACGCAAGAAAGCAGGTGAA
GATTTCGTCGATTTCGGAGCCTTCGCGAATATCGTCGTTCGTCATTTTTGCGCCGAGCTT
GAAGATGGCCGCGTTATCAGAATGTACCTCAGAGGGCACGCCGACTTGATGGAAAATCGT
TCGAAGAGCCATGAGATAGGATTCTGTTGTAGCGTCGGGCACAACTCTTAAGACTGCGGC
TCGAGTGACTAGGCACGTATAAAGCAGGACATATGCCTTACCGATTGACTCTTGATCATC
TCGGAGATACTCGACTGGACCAAGGTAATCCAGACCAACTTTTGCGAATGGTTTCGACGG
CTCCGTTCGGCATCGAGTAGCAAGGTCTGCCGGATTCTCTTTGGTTGGGCAGTGATGGAG
TGATGTTTCGATTCCACATTCTTCAAGAATCTTTTGATTTGCTTGAATCTGTGACACCCT
GTTTGCTACCCAGACTCTTGTGGTCTTGTGGGAGAGAATCCAGTACAGAGCGCATGCTCT
ATCTGTGAATAGTCGAACTTTCTTGATCTTCGTGGCCAATGTGCCTAGTTCAGCAATGAT
TGTTCTGGCTAGATTGGAGGAGCATTCAATCCCGAGAAGCTCAAGTTTGGGAATAGTCCA
CATCTCGTTTTTTGCCGATCTGATTTTGCTTTTGCTTGTGAGTAGGCGAGTTACTGGTTT
CCGAGACTTGTAGGAGTACTGAACGTATACAGCCGTTGCATAGATGTCCGTAGATGCGTC
CGAGAACATTATTAGCTGAATCTCCTCTGGGGGATCATCAGAAATACTTATTCTTCTCGG
GACGGTGATCTTGGTATCCATGAATGCGGCTTGAATAGCTTTCCAGTCTGCTAGTAGCTC
TTTTGGAATAGGATCGTTCCATTTCATGGGATTGCGCCACAAGTTTTGCATTAATCGTTT
GAACGACACGATGAGTGGTGTTATCAGTCCAAGAGGGTCGAATGTCTCCGCCATCTTTGA
CGCGACTTGTCTCTTAGTTGGGTGATCAATGTCAAGTACTGCGAGAGCTACTGATAGCGT
ATCGATATCTTCATGGGAGTCCCATTCGCAACCGAGGAGCTTGATAACTCTGTGTTTTGC
CTGATCTTCCACTTCGATGGCAACCATGTGCTCTTCTGAGTTAGTCACGTACTCTCTCAG
ATTCATTTTCATTTTCATGAATATGTCTTTCGAGTTTTTAATGATCTCTGTGATTTCAGA
TTTATCGAAGGTACCAATGAGACAATTGTCAACATAGAGATTTTCACGTACTCGTTGGTT
TAATGGATTGGGGTTGCGGTCCAGGAAGTGGAGAATTGAAGCTGCCAACAACCATGGACT
GCTCGCCACTCCAAAAGGGATCCGAGTGAATCGATACGTACAGATATTGTCTGGAGTTGG
GGGCTTGGTGATGTCTTTGAGCCATAGGAATAAACTGGCGTTTCTGAACTCTGTCGGAAG
TCGTACCTGGTGGAAGGCCTTTTCAATGTCGGCTACGACCACATACGGGTAGATACGTCC
TCTGAGGAGGATTCCATAGAGTGGAGTTACCAAATTATCCCCTGCATACAGGCAGTCATT
TAGAGATGGTTCCGGTCCAGGTGGACTTGATGCGTCGAGTACAATGCGGAGCTTAGTGGT
GTTGGAAGTCTCTTTGATAACTGCTCTGTGAGGCGTATAGTATTTAACATCGTCAGCTCC
GATCATGTTAGGCCAGACTCGCTCGACAATGCCCGCAGATAGTTGATCTTTGATCACTGC
ATCGTACTGATCCATGATGTTGGATTTCTGACTCTTGGTCAGGTTGATGTACAAGATTTC
CAATCTTTTGCGGGCAAAATTGAAGTTGCTTCTCAAGCGGTTTTGATTGCCGTTGTAAGG
TAACGCTACTTCGTGTTCGCCGTCGCTTTTGTACCTTATTGTTCTATCGAACTCGGCTTG
CAAATCGAGAGCCGTCTTTTTGGAATTTTCTGCAACTGAGATCTCTTCGATTCCCAGATT
TTCTGGCTTCCAGGACTGCTCGATCTTATTGACCAGCTTGGTGAGCAAATCTTCAGTTTC
CTCGCCTGTTAGAGACGTGTTAGCATCCATGAGATTTGCACAATTTTCGTCAGCTCTGTT
ACCAAGAACCGCCTCCATCGGGGGCCCGTTTAATCTTTCTTGTGCTTGGGTCTCGTATGG
ATTGCAACCGTTTTCTAACAGGAATGCCTGAGCATTTGCCGAAAATTTCGGTGCTGTGAA
TGATGTTGTTGGCATGTTTTCGAGACCCTTGATAAAGAATCTTGTACAATTAAAGAAATT
TCTGAGTTTTACAGAAAGTAGAATGATTGAAATAATAAGAATTGAGTTGCCTGTGGCAAT
GTGATTAGTGACACGAACAAATTGTGAGATAGACTGAGTGTTGTTGGGTGGAGATTGAAC
AATTTTACAGAGAGTCGCTGTTGGCAAGTCAGCAGTTGACACAGAGCTCGTTACTTTTGG
CTCCGTGCCTGCCGGAATGCCTTTATTGTGCATGAGTCTTGTTGGCTTGGCCTTTATTTC
CTGGTTTTCGTAGTTCACGAAAAAACTGCAGGATGGGGCGCGCTTCAGACGGGTAATTTC
TCTTGTCCATCTCGACTGGGAAGTGCATTTCTCGATCGGATGCGTGCGTGTGCAGATTGG
GCACAGTTGGAATTTCTCCACCATCGCTCTGAAATCCCAGCTCGTCAGCCCACATCGAAT
TGGGTTATGGGCACCTCCGCAAGCATTGCAAGGGTACTTTGCTTTTTCGTCATAGAGGGG
GAATGTTCTGTGAATCAAGCTCATTCTTACTCCCTTTCCTGGACGGCAATAACCCGGAAG
TGTTGTTCCAGAACTGGTAGCCTTGAATGATGTTGGGTAGTCAGCCTCATTGTCCGCCAA
CTGTGGTGAGTGTTGCTGAGAGCTTTGATGGAATGTGAAATTTCTCTGACTAATGTTCGT
ATCACGTTCACTCTCAATTTCATAATATGAGTGCTGATCGTCCTCAGTATAGTTATGCGT
ATTATCATGAATTGCAATCGCCGTTCTATGACTTTGGAACTTATCAGAGATCCCATTTTT
ATATATGCTGTGCTGCTGGGGCTGGGGAGAGTACTCGATCTCAACTTGCCGACTATCGAC
TAATTCAAAGATGAACTGGTATAGGAGTTCTACTGATACCCTGTTCTCTGATTCGAGTTT
TGAGTAGTAGTCAGAGACTCGTGTTCTCATATTCGAAGGAAGTTTCTGGAGTATGGCGAT
GGTGATTCGTTCGTCCTCGTCCCCAAGCCCTTTTTTGCATAGTTGTGCAGCCAGGTTTCT
GTGGCTAATGAGATCTATTCTCATTTGCTTTGGATCTGCATGGTTAAACTTTAAAGAGTT
GAATTTATTTAGCAAGCTCTTTTTAGTGTCGTTTTTACCGTATGCGATTTCTAAATGGTT
GAGGGTGCGTGTCAGACTGACTGCTGGATCGTCACTGACATCGACACATCTTCGTGGTTC
GTCTGCCAACTTGGACGACAGAATAGCCAACTTAGTGTCGTCTCCGATGTCCTTGTTATT
CATCACAGTGTTCTTAAACATGTTGTAGAACTGTCTGAAGTTCGAGTTATCGGATCCATC
GAAGGTACCGAGGTAATCTATCGCCAATTTGATGTTGGTTTCCGCAGATCTTTCTCTGAG
CGTTTCATGCAGGGTCTTGCAGAACTGTTGATTAATCTCGGCGACCTGATTGCACATTTG
TTCTTGATTTTTTGCCATTATCTGATCCATCATATTCATGTCGTACTCTTTGAGTCCTCC
TCTCCTTTGACTCTCAATGTAGTCAAGGCGGTCTGATGTTGAAGGATTCTGACTCTGAGA
TCTTGACAGTAGGATAGTTGGCTTTGAGAACGTGTCGCTTCGAGTTGATCTGATTGGTTC
CAGGTGTTCATTTCTCTCACATAAGTGATCACGGCGTTCTTTCAGAGTTTTTACCACTTC
TTGAATGTGATCTTTTTCCACGCATCGCTGATCGGTTTTCTTTTCTTTTAACCGATCTAT
TCTGCAGAGCGACAT
>T23E7.1
TCACGGTTTCCAACGAGGCTGACCATACTTCACGTCCCTAACACGTCCCCCTCCTTGATG
ACGAGTTGTCACCCTGTTGCCTGGACCAGAGACAAGACGATTGCCTGCAGAAGCGTTATA
TCGACTCCCGTTGTGTGTGGCTGCTGAATCTAGTGGAATATGTCTAGATCCTCGCACATG
ACCGGTTCCCGTTGTGAAGGTGTTGTCGGAGCAGGGATCATACCGGTTTGGCACGTATCG
TATGCGGTGACTTCGTCGCGGAGACTGGCTTGGGACAATGCTCGGTTGGTTGATATGACC
TTTCCCGTTTTCGGCATTGACCATCTGATTTCCCATAGTTGAAGCTTTCGGCGACTCTGG
CGTAGTTGAGCTCTCAGGTTCTGGTTCAAGTTCACTTAGATCTAATCTTCCACGAGTATC
AGTTCCATCATACAATTGTTTATCACTCAAACCACCAGACGAAAACCGAGAAGAGCTAAC
CACATTCTGTGTTCCTGGACCGGCTGAATCTGACAAACTACGAAAAGCTGAATCTACAAA
CTTTTTTCGCAGCTGATTAACGTGAGTTCGTTGAACTCGAGACCCCACTTGGACCTCATA
AAGCACCTCCCCTAGTCTTTTAATAACCTCTCCATGCTCCCAACTCCACACGTTCCCCTT
TTGTACCCTGACATAAACGTACTGACCCAGCTCAAATGTTTTTGCACGCGCCGCGTTTCG
AGAGTCGTATTGGAACTTCATCCGGTTTTGACAATCCGACAAAGGACCCTCGACGATCTC
TCGGCTTGGTACTAGCAATGACATTTTAGTACGAATTTTCCGTCCAAAGTGACATTCGGC
TGGTGTAGCACCTGCCAATGCAGAATGAGGCGTATTACGGTAACAAATTAAAAATTTGTT
TAGAGCTTGTTGAGTGACTACGCCTGATCTGGTGATCTTGGCTAGCCCTCTCTTGAGACT
ATCCACAAACCGCTCCGCGGCTCCATTTGAACGAGGATAGTAGACGGCTGACGTTTTGTG
CTCCATTCCATATTCCTGGCACATCAGTTTAAACTGATTACTTGTGAACTGCGTTCCATT
ATCCGAAACAAGCAGCTCTGGATAGCCGTGTGTCGCAAACACTTCTTCTAGCAACGATAC
TGTTGCGCTGGCCGAAATGGTTTTCGTCATCTTCACTTCAGCATATTTGCTTTTTGCGTC
AACGATCACCAAAAACCAGTGTCCATTAACTGGACCCGCAAAGTCTATATGTACACGAGA
CCATGCTTTTTGAGGCTCCGGCCACGGACGCAACGGTGCAACGCGTGGCATTTTGGCGGA
TTCCTGACAATTTTCACAACCTCTAACCAGCTTTTCGACATCCTTATCAATTCCTGTCCA
GAACACAAATGAGCAAGCTTTCTGCTTCATGCGCACCACACCTGGATGGCCTTCATGCAG
TTGACGTAAAACCTTCATCTGTAAACTTTTTGGCACAACCACTCTGTCGTCCAAAAGGAG
ACATCCCCTGAGCACTTTCAGTCTTTGTCTCAGTCTGCCCCAGTACTTTTCCACATCAGT
CAGTGGCCTTGCCCTCCATCCATCTGTTTCTACATACTGTGTCACCTCGGCAAGTTCTCG
ATCCAGTGCTGATTTTTCGCGGACATCTTTCTCCAAAACTGGGCTCAATCTCGAATCATC
ACCTAACTCTTCATTTTCAAAATCCTCCAGAATCTCAGCGATAACCACATCATCTTCATT
TCGTGGGTAATCTTGAATCATTCTGGAGAGCCAGTCAGCTTTTGCGAATTTTTCCGTGGC
CACATACGACAGCTCGAAATCGTACGACATCAACGTCGTCGCCCAACGTACAATTCTGTT
TTGCGAGTGCACAGGGAGATCCCTGTTGTCTCCAAACAGAGCCAGCAACGGTCTATGATC
CGTTTGCAACTTGAATCTTCGACCAAACACAAATTTATGCGACTTCTTGACAGTATAGAT
CAAAGCTAATGCTTCTTTTTCTATTTGACTGTATCTTTTCTCAGTCTCCGTCAACGATCT
TGCGAAATGAGCAATCGGTACCTCAACTCCATCTGGATTCACGTGAAGAATCACTCCGCC
TATCCCGTACTTGCTGGCATCAGCTGCTACGATGATCGGCCAACTCGAGTTGAAATGTGA
CAACATAGTACTGTCCGCCACAGCCTTTCGCAGTTCCTCGAATGCTTTCTGTTCCACGTC
CGTCCAGATCCAATCCGCATCCTTCTTCAGTAGTTTGTCCAGAGGACCTCGTAACTCGCT
CATCTTCGGCACAAACCGTCCATAAAAGCAAATGGCACCCAGGAACGACATCAGTTGTTT
CTGGTCTGTTGGAGCTTTCATCGAACGAATAACACTTGTTTTCTTCGGGTCTGGTCGACG
TCCTCTCTTGTCAATAATAAATCCAAGAAATGTGATTTCAGACTGTGCAAAATTGCACTT
TTCTGGGCTAATACGGAATCCGTAATCCTTGATTCGCTTCAACAATTCATGCAGAACCTT
CTCATGTTCTTCCAAGGAATTCGCTGATACTATCACATCATCCAAATATGCGGCTACTCC
CGGCAGACCTGCAATCATCTTATCGATGATTTTCTGAAACTTCGCAGGCGCAGGCTTCAA
TCCAAACGTCATTCTTCTGTACTTGAACAAGCCCTTATGTGTGTTGATCACAGCCAGCTT
CTGAGATTCTGAATCTAATGCAATTTGTAAGTAGGCGTCCTTTAAATCAATTTTTGAGAA
AATACATCCTTGCAATGTCCCGAACAAGTCGTCACTCGTCGGTAGTGGATGGATCTCCTC
AATCAATGAGTTATTCAGCCCCGAACATTTGAAATCCGCACAGACTCTAACCTTTCCAGT
ATCCTTCTTTCGAATGACCACGATTGGGGCCGCCCAATCCGAATGTGTGATAGGCTCCAG
CACCTCTAGATCCAACAATCTATTTAACTCTTGTTCCACTGCCTGCAATGATCCATACGG
CACTGGCCTAGCCCGTTTGAAGACCGGAACAGCGGTTTCGTTAACCCTGAACTTTGCGTC
TTCCTTGCAACATAACCCTAATCCTTCAGTGAAGACTTCCGGATAGGCCTGCTTCAGAGC
CAATTCCACTCTAGAAGCTTCTTCTTGATTTACCTCGACCACCTCGGTGACGAGCACATC
CAGCGCATCTCTCATTTCTGGAGAGTGGCTAACCCAACTCATTCCCAACAAGTTGTTTTC
CCGGTTGCTGACGTATGCGTAATCCACATACTCAACGCCCTTTAATTCGAACGAAACCTT
CGTTCTTCCCAAGACATCTAACGCTGAACCATTTGCACATACAATTTTGTGCGGGACTGG
TTCCAGTTTTGGACTACCCAGCTTAACCCAACTACCCTTTGATAATAATGTTATATCGCT
AACTGTATCTAATTGGCACGCTACCGACCGACCTCCCACCTTAACGCTCAAGCTGCGCTT
TTTACTACCGCCTGACTCCACCGCGACTCCTTCCACTGAAATGCATTTGACTTCTCTCGT
AGGTGCTTTGTAGTTCTTCTTCTGTGGACGTTTCTCCGGACAGTCATATTGCATGTGACC
TGCCGCTCCACATCGATAACAGGTGATCACATTTTTTGAAGTCTTGGGAGGGTCTGACTT
AGCATCGGCTGCAATGTAGGCTGGCTTTTTCGGCGGATACTTGACACTGATCTTGTTCAC
ATCTGCAGACGTCTTCGGTGACGAATGCGAGACGATTTTCGTTTGGGACTTGGTTTGTAG
AAAACGAACCCATTCATCGTGCATATTCGACAGCGTCAATTTCTCACCTTTCCGGTCGCT
GGTCTCGTAGAACTGCATTAAATATGCCTTCGCTTGGGCATCACCTGGTGCATCCAAGCC
CTTCAGGAACAGGAAAATGCCCCAATCACTCGTTGACATCTTTGCCAACTCTGCATCGAG
AACGGCTTCACTAATCTGATTTGTCCATTTCAATGGATCTAGGGACGTACAATTAGTGCG
GCTTAGGTGCAGGCACGTCTGCCGCCGAATCAT
>T23E7.3
ATGGGCATTAAAAACTCAGAAAAAAAAATTAGAAGGAAAAAATGTGATGTCCGAACTACA
ATAGAAGTTCATCAATTACGTGTGAACCAGGGGTGTGCGGATAATAGCCGATTTAGCCAA
TCGGCTAATTCGGCTAACTCGGCTAATATTACTTATGTACTCCCTATAATCGAATATTGC
TCAGTCGTCTACTCTCCCTCTCCTAACTCTAAACTCTCTGCTCATCTTGAAAAACCTCTT
AGATCATTCTCTCGACAAGTATTACAAAGATGCAATATCTCATTTTCTTCTTATGAAAAC
CGTCTTCTAATTCTTAATATCTACTCGATTCGTCATCGAAGGCTTAAGGCAAAGCTTCTA
CTTCTTTATAAATTCATAAGCGGTACCTCTTACTTCCCAAATCTAAACGATCTGATCAGA
ATAACCGAGTCTAAAAGAAGGCCTATGATTATTATATGTACAAAACCAAAAATTACTGAT
TTTTTCACCTCAACCGTCCCCGTCTGGAATGTTATTTTTCATAATACTCCCCATTTTTTT
TCTCCCCGTGAATTTGTTAAAGTCATTGATTCCTCCATAACACGGTTTTGA
>T24H5.1
ATGACGAACGACGATATTCGCGAAGGCTCCGAAATCGACGAAATCTTCACCTGCTTTCTT
GCGTCACAAGAGATCAAATTCATCTACATCACTCCGTGGTCACCATGGCAGGGAGGGGTT
TATGAAAGAATCATTGGACTATTGAAACATCAAATTCACAAGATTTGCGGCGATCAAAAA
CTCGATTTCTTCAGCTTGCAATACGTCGTATCGAGCGCTCAGGCTATGATCAACAACAGA
CCTTTGGTTGCTCACGCTCGTTCTCCAAACGACATGATCACCTTACGTCCAATGGATTTC
ATGATCCCAGGAGTCATGATTGAAACTCCAAGAACGCCGGCCGACAGTCCAACCACTAGC
ACGACTGAAACTCGTACCCGAGCCCATCTGGAAAAGTTCGAATCAGCCCTGGAACGTCTA
TGGACCATCTGGACATTTGGAGTCATGCTCATTCTGCGTGAAGTTTCGCATAAGCACAAA
AGATGCTGCGATCTGAAACCGGAAGTTGGAGACGTCGTGATCATCAACCCGAACTACGTC
AGTCGCCACAGATGGCCCCTAGCCTTAGTAGTGCAAGTAAATCAATCTAAACGAGACGGT
GAAATCAGAACGGCAGTCGTGCGGTGCAAAGGAAAACTGTACAAAAGGTCAGTCTGTCAG
CTCATCCCACTGGAGACGAGCCGCCAGAACATTCGACATGGTACAGGACCTGACAACGAC
ACTCCCGCCAACGACACCAACAACGACACGGACAAGGACACCGCTGGCAGCGACCAGTGC
AGATCCTGCCCCACACTGCCCACACCAGCACTCTTAGATTTCGAAAACTCACACCTTGCG
CAAGAGGCGTTCCCAGCCCAAATTCTCCCGAACATCGGTGAAGAACCTAGAGATATCACT
CTGGATAGGTGGAAATCACACGACGCTATTGGGCCTGAGATAGATATTTTTGAAGGACCC
GACTACGACACTAACAACCCGCTCTTCCCCGAAGATGGGGAGGATGAAGACAGACCAGTT
GAATACGTGGACCCCAACACGGCGATCCCCGAGATAGCCTACGACCACGCAGAGACTAGA
CTGCCACACGGTCGTACTAGAGAATATCTCGGTCGAAAAGCTAAGGCCCCGTATATCAAC
TACAATCACGCCGAGATTACTCGCGTCTTGTCGAATCCTTCACCCCCGGAATGTTGTCGA
TTCCCCGTAATCCCTCAGGAATCTCTCAACCTAAAGGACTTTTAG
>T25G12.8
TTAGGTATCCGGTACATCACAAAGTGCTGTATGATGGTCCATTGATTGACAGTAGTAGCA
TGATGCATGCAGTCTTTGGCGGCATGGTTTTTGCAAACAGCTTTTGCACAATTGGCGGAA
GTTGACAAATGCTTTCCTTTCATCTGTAGCCTTGATTTGTCCGCACATATTCGAAGGGTG
TGTGCGAGGGCAGAATGAACATTGGTATCTTCCGCAGTCTCTTGTTGCATAATCCCTTCT
CGGACGCTTCCAAGTCCTTTGTACATCATTTTTGTCCTCATATGATCTCTTGCTGGAGAA
GTTGCTCGAGCATCCTTCTTGATGATCCTGATTTGTTCGTTCGAAGTAGTTCTTCATATG
TTGCTTCAAGGCTTCGACTTTTGACAATCCGGTGTCCATCCTTTGGACACCGAATTTTCT
TTTGCTATTCTCGTCACTCATCTTTTGAGTGCCCATCTTTTGGGCATCCATTTCATTTTG
AGATCCCATCTTTTGGGATCTCTCTATGTTCACATTGATTTTTTGGAGCATGTCTTCTTG
TCGACATGCTGATTCTTCTAGCTTCTTTAATTCAATTTGAACTCCGTCTATTTGGATTCC
CTCCATCAGTTTGCAGAGGTCTTGATCAATGTGATCAATGTACACAAAGAGATCCACAAC
ACAGGTACTTAGCTCTGGGCAGGCAGCACACACAGTCGAGTTTGACTCGGTATAAAATTC
ACCCAT
>T25G12.9
CTAGAAATCAAAAAACACAACAGATTTTATTAACTTAGATAAAGTTAAATATTTCGTAGG
ACCTCCATTCTTGGCGATGACCTCAAAGATTCGATTAGGCATCGAATTGACCAGATTTTT
CATCTCTGTAGCTGATATGGCGTTCCATGAATCCTCAATTCCGACTTTAAGAGCAGCAAC
ATTCGGATACTGTTTTCCATTAGCGTACACGAGTCTCACGAGGGAAGCCCACATATTTTC
GATCGGATTGAGGTCCGGTGAACAAGCTGGCCATTTAAGGAGTTTAATTTTCTTGCTGCT
GAGAAAGGCACGAGTTGAATTGGCTGAATGAATACTGGCGTTGTCCTGTTGGAACTGCCA
GTTTTTTTTCGACGGGTGTCTCAAAAACTTCACTGAATCCTTTTCCAAGACTTGCTGATA
ATCTACAGCAGTCATTTTATGACTTGTAAATTGGATGGGGAGCTTCTTCTTTTCCGAAAA
AGCGGCCCAAACCATCACCGATCCACCACCGAAATTTCTTTTTGAAAAAACCATTGGATC
TTTTCTCAAATCTCTCCAGTAAAATCTGTTTCCGTCCGGCCCATCCAAATTGAATTTCTT
CTCATCGGAAAACACAATCTGCAAAGTAAATATGTTGTTTTTTTTTAATTGGATCCATAC
CTTTGTCCATGCGGTGCCCATATTTTCCTTTGCAAAATCTAAACGTTTGAGCATGTGATC
GGGCGTCATTGATGGAGCCTTTTTCATTTTCTGTCGCACGATGGAAGGATTTTGACTGAG
CATATTCAGGACTGTTTGTTTAGAAACATTAAGATTCAATTCCTTGCGAATATCATTGGC
AGATTTGAAAGAGTTCGATGCAGCCTTCACAATGTTGCGTTCCTCACGACTCGATAAAAC
TTTGCATCTGGGAGCTCTTTTGGTTTGACCATAAGAAAGTGGACTATTGAGGTAGTTGTA
GACACATTTACGAGAGCGATTGATTTGGCGAGCCATTTCATTTGTAGAAATATTAAGATT
CGCCATCACATCTAGCTTGGATCGTTCATCTCTTGTTAGCTGGGGTCCTCGTGGCAT
>T26H8.1
CTATTCACACAAGTATTCACCATTAGTGTCCACCACTTGTTGCCATTTACTAGGTAACAT
CATGATGCCACGGGAGAAGAAATCCGGCGAACGCGATGAGAAGAAAGTGGAGAGTTCAGT
TTTGAGATGCTCTTCGTCGTCGAATTGCTTGTCGCGCATGTAGTCACTGAGAGACAAGAA
CAAATGGTAGTCGGTTGGTGCAAGATTTGGAGAATATGGTGGATGCGGTAAAACAGTCCA
ACCAAGATCTTGCAGCTTTTGGAAAGTCTTCTTGGCGACATGAGGCCTAGCATTATCGTG
AAGAAAATATAGTTTTTCATATTTTCCGTTGGTCTTTTCTGCAACTCGGTCCAATTGGGC
ACAATAGTAATCAGCAGTGATAGTTTTATTAGTTGGCAACAATTCCCAGTGCACGGGTCC
TTGAACACCCCACCAGACACAGATCATAATCTTTTTTGGGTGAAGATCAGGCTTTGGCGT
CGGTATTCCTTTCTCACCGATCGGAAGCCATTGACGTTTTCTGGAATGGTTAACATAGAG
CACCCACTTCTCATCTCCAGTAACCAGATTGTTCAGCCAATCGAACTTTCGACGAAAAGT
TAGAAGTTGAGTACAAACGTTGACCCGAGTGAGCTTCTGTGATGCCGAAAGTTCATGAGG
CACCCAAATTCCAAGTTTTGAAGTAAAACCAAGGCGACCCAAGTGACGTGCAATTGTGCT
ATGACAACACTCAAGCTTCTCTTCCATTTCACGAAGACTAAGACGAGGCTCTTCCTCCAC
CAGCTTCACTAGGTCTTCTTCATTTAACTCTACCGGTCGCCCAGAACGTTCTATTTCTTC
GAGACTGAAGTCGCCGTTCTTGAACTTTTGAAACCAACTCTTTGCTGTATTATAAGAGAG
TGCTCCCTCACCCATCGCACCGCATATGTTTCGTTCCGCTTCCATTGCTGAATGACCAAG
ACGAAATTCATAAAGAAGAAGCAATCTAACGTCTCGACGTTCAAGTTTGATGATTGTCAT
>T27C5.9
CTAGTTGGTAGGCCTCACAGGGGCCTTCTGCAATCTTTCCTTTTTCCATCCATTTCCAGC
AGGTTTTGCGTGTCCGTTTCGCATTGGATTTGGTATGTACGCTTCACCGAAGATGTGATT
CCAGTACGTATTCTTACTGTGTTCGAGAACAGTAGCACAGAGTTCTGGAATGGCACTGTT
GATCACGCTTCCCTTGATTCCCAATTCCTTGAGACTGTCACCTGTCGGTTTCCACCATGA
TCCAAGTGACCCGATTATAATCGGAAGGACGGTCAGCTTGGTTCCCGATTTCCGCAGGTG
GGCGAATCCCGTCTCGTATTTGTCGATTTTTGCCTGCCAGCTCCTTTCCATCGCTTCTAC
TCCATGCTCATATGGGCATGCGACATCTGCCAAGATGATTTGTTTTTCATCAGGGCTTTT
GAGGCAGATATCTGGACGGAGTCTGCTGAATCCTGGAAGTTCTTCATCAATCTTCATTGT
CCAATTCTTTTTTCCACCGCTTTCAATGAGAGTTTTGACCTTGTGCAAGACGGCATCATG
CCTCTCAGTGATCTTCTTTGAGAAACCAAACGGACAGTTTTGCAGTATGTGCCACTGCGT
CTCCAGATCCTTCCCACAACGCCTGTTGCTTGCTGGGTGCTGTTGCACGACTCGGACGAC
TTTGCTTTTCACTACTTTGGTGGTGTTGAATCGATGTTTGAGTGCTTTGTTCACTTGATC
CTTCAGTGAGCGCTGCAGCTTTTTCGCATCTTCTTCCGTGTAGATCCTTTCCATGCTTTC
GCTTGTGGCTTGGACGAGCAAAGCGATTTTCCCGTTCTTTACTACCATTTTCAGCCTGTA
AAGTGGGGAGTCGCCAGTGATGGCCAAGTTCCTCATCACATCCCGCAGTCTCGTAATGGA
ATTGTACCCAAATTCGCTCCTATTGATCCTCTCCTCAACGTTGAGATAGTCGGCTATATC
ATCCATAGTGACTGTGCTCTTCTTTGACTCTTTCTTTACTACTTCTTCCGCCAGTGATGT
GAATAATGTTTTGATGTATTCATCATCTGACCAGAGTTTTTTAAGAGTAGAGACAAGGAA
CGTAATCATGCAGGTTGTCTTGGGACATGCTACACCAAGCCCTCCATCCTTCACTGGAAG
ATGGATGTACTCCAGTGGTGACCCTCGGACTGGGATTCTATGCATCACTTTGACTCCTCG
AATGACGATATTTGCAAACATTTTTATCTCCGTGATCAGTGGTATGGAATTTCCATACAT
GTATGTCAGTTTGGACAGCGTGAATGTTTTAAGACAGTCCAGCTTTTGCGGCGGCGTCAG
GTCACTTTTGACCACGCATTCAAGTTCCTTCGTGACTTTCTCCAGTAGATCCATTGCTGA
AATTCTTGCTGCCGAACCCGTCTGAACTCCCAAATATTTGTAAGTGGTGTTCTCGTCAAG
GCATCGAATGGCGTTTCCTTTAAGCTTAATTGATGCGCTCCGCACAACTCCTTTTTGGAT
CACAAGTGATGCACATTTTGCTGGCTTGAAAATAAGATTCAGGGGCGTGCAATCATTGTC
TAGCTTTGACAGTTCTCGCTGGAGCTGGTCGGGGGAATCCGTTAAAATCGCCATGTCGTC
GGCGAACGCCAGTACCTTAATTCTTGTTTTGAGGCACTGGTGACCATTTGCAGACTCCAG
GTGTCTTCTAATCACAGTTTCCAGGCATATATTGAAAAGTGTTGGTGAAATGGGATCGCC
TTGTTTCACCCCAGACATTATTGGGATTCGATCGCTTTTTTCCGTCGCGTTCTTAACCCT
CATTGATGCTCCCTGGTACATATCTTTGACCACATCGACGACCATTTGCGGAAATCCATA
CGCTGTCAGCGCGTACTCAATCAATTCGTGCGGGATGGATCCAAACGCGTTCGTCAGATC
CAGCCATGCCACCGCCAGGTTTCTTCGTTTTCCTTTGGCCACGTCGATTGCTGTTCTGAG
TATTGCTAGACTCTCATTGCAACCTTCGCGCTCCTGGAACCCTCGCTGACATTTGCTCAA
CACATTTGGTACAGCTCTAATTCTCCGGTTCCACAGACTGGAGTAAAGTTTGTAGATCAC
AGGCATCAGGCTAATTGGGCGCCAGTTTTCTGGTTTTGACTGATCTCCATTTTTGAACAG
CAAGATGGTCTCGGCCTCCTTCCAGTGTTTTGGGATCTTCCTGTGTCGTTGGCACTCGTT
ATATACCTTCGCCAATAACTCACCACTGGGATCAAACCATTGAAGGTGGTGGTATCGCAG
TCCGTCTGCACCCTGCGCGGTGTCTTTTGTTTTCCGCAGAGCGAACGCCACCTCCTTTCC
GATAAACTTCTTCTCCATCCAGTTACCTATCTTGAGAGCAGGAATTTTGGAGCTTTTCTC
CTTCATGATCGACTCCTGCACGTTGGTGCGGGACGTGGATTTCTTGAAGAAATCCTCCAG
TTGATCGATGGGAATTTTGCAGAGTTCCTCCTTGCTACCAATAATCCTGTTGTAAGTGCG
AGCCCTTTCTTTCCAGTACGATGCCTTCACATCACCAGCTCCCTTGCTGCTCTGGATTGG
GTCCGCAATTCTTGCTGCATTGTTGGTCGTTTTCCTTTTGTTTTCGGTCTGGGTGCACAT
TTCACCCTTCGCAACTTCAAGTGGCGGGTTCCGTTTGCAAATAATATCAACTATTCCTTC
ATCACCTGCTGCTGCTTTTTGTATCGACGCAGTGAGTACTTCCGTCAGCCATTCCAGTCG
TTGGAAGCTGCGACCCTCCATCGCATACGACTCAAGTTGGTTGTTGAACCAGTTCCGGAC
TTTAGCATTTAGGGTGTCTGGTTTTCCTGTAGGCACCCTCTGTTGCTTTCCCTTTTGACC
TCCATTGGTTTGGGTTGGTTTTCTGGGGGGAATTGGTGGCAGAATTTTCCTTGGCAACTC
CATTGGTGGGAGTTTTATGCTCATTAGGGGAACTGCCTCGGCGATTGTGCTGGTTCGGAT
GAACTCATCCTGCGTCATGGTGCCCAAGCTGCTTCTTCCACTGCTGGTTGTGGCTTTCAC
CATCTCAAACAGCATTTCCGAGGTGCTCCGACACCTTGGACTGATGTTGTTTGCAGGTTT
TCCTGCGACGACGATATGTTCCGTATTGATCTCTTCAGGAGATTCATTTCGGCCTTTTTC
CTGCGGGTTACCTTCGGCAGCACAATCCTTGGTTGGTACGAATATGTTGTTGTCAGGTTT
GCAGTCCGGCCTTTTGGCCGGCGGGCTTATTTGAGTAAGAACACTGGCATAGCTTCTTTT
GCATCTTGTTTCTTTGTAGTCCATTTGCTCAGTCGTTGGGGCTTGGAATGGTATACCCAG
ACTATTGACCGAGTAAAGCTCATAGCCTTCTTCCTGGAGTGTCTTCTTCAGTCTTTTTCT
GAAGTTTCTGACGTCTTCTTCAGAGTGCCATTTGCCTCCTGCCATAATCGAGTTGGTCAT
TAGACAGATGTGCACTCCACAGTTAAAGGAGTCTCTTTGAAGAGGTACTTGCACCTTAAA
CTCCTTCCGAGCCCGTTTTGAGTCGTTGATGAAGTCCCTGACCGGGCCACGTGGCTCTTG
GTGCAGACTGTTTGCATAATAGTATGAATTGTCTTTCAATACCAACAGTGTCCAATGGTC
CTCCTCGCATATCGGGAAAAAATATGTGATGGAGCTTTCCAAGCGGTCAAGAATGTATCT
TGAGCCTTTGACTTTGTACATACTCCAGAGGCATGGGTCCAAAGCTGAGTACTTTGTACT
TCCTCTGCAGAGATAGGAGATGTACCAGAAGATTGCTGTGTCATCCAGCCATGCTTCACG
GCTTGACTCATGATCCAGACACCAGGTGTTGAATCGTTTCCTTCTGGGTGGCGACTCCTC
CGATTCGTCCAGATCGATGATGACGATGTCGTCTATACCTTCAGATGGTGCTTCCTCTTT
GGCGAGCTCTCTTGAATTCCCTTCTTTCAGAGTTAGCTCATTTGTAGGAAGGGGGTTCAT
AGGCTTAGGGCTGCTTAATTCACAGAGAAGCGCCAAGCTCTTCCTTGCTTTGACGGATTT
CTGAAAAATGGATGCGTACTTTGGGCCTCTAGACCCTTCATCTGTTGGCTCTGCTGTTTT
CTGAGTCGACTTTTTAACTACGCTTCGTGTCTGATAGATCCTGGTTTTCGGGTCATCATC
CTTTGTTGGTGTCATCGAATCTTTGGCAGCGTCTCTAGAGCCTGATTTGTGCTTCCCCGG
CACAGTAAGCGATGGAGCAGCAGCTTGTAGCTGTTCTGCAACTCTTGCACCCGTGCATTT
CTGATAGGACTTTATCCTTTTTTCCGCAGAGCTTTGGTGAACGGCGACCATGTGTGCCTC
CATCCATTTGTGGCCTTCCGATACACTTGGGTCCGACTTCTCATTGCACAATCCACATTG
ATATGCCCAGCGAGCTTTGAGACCATGCTCGTTCTTGATATGACGAGTCAGGTGCTTTAG
GTCCTCAGGGCCATAGCCAGCTTTTGTTTTGATATCACATGATTTGGAGTAACAACTGAA
TATTTCATCCGACGGGTAGATTGTTCTGACGGTCACTTCGCTTCCTTGTATGCTGACCAG
CTCGACACGACGCTTTGGGTCCCCTGCTCTGTGAGGCCCACCCCCCACCATATTGTTCCT
TACCTGACCAGGTCTTATACCCAATCCTGATCCGCTCCTTTGATTTTGAAGATGCGTTGA
TTGGTTGAGCGACCATGAGTCTCTGGCGAAGAGAATCCTGTTGGGGGGATCAAACATTGC
ATTTGATTGCCAGCCGTGTTCGGATGCCTGGGACCGCTGTGGTGCCCAGGACTTTCCTGT
TCCAATTGCTTCAGCATGTGCACTGGGTTGCCATTTGACAGAATTGACCATAACCAT
>T27E7.7
CTATTCACACAAGTATTCACCATTAGTGTCCACCACTTGTTGCCATTTACTAGGTAACAT
CATGATGCCACGGGAGAAGAAATCCGGCGAACGCGATGAGAAGAAAGTGGAGAGTTCAGT
TTTGAGATGCTCTTCGTCGTCGAATTGCTTGTCGCGCATGTAGTCACTGAGAGACAAGAA
CAAATGGTAGTCGGTTGGTGCAAGATCTGGAGAATATGGTGGATGCGGTAAAACAGTCCA
ACCAAGATCTTGCAGCTTTTGGAAAGTCTTCTTGGCGACATGAGGCCTAGCATTATCGTG
AAGAAAATATAGTTTTTCATATTTTCCGTTGGTCTTTTCTGCAACTCGGTCCAATTGGGC
ACAATAGTAATCATCAGTGATAGTTTTATTAGTTGGCAACAATTCCCAGTGCACGGGTCC
TTGAACACTCCACCAGACACAGATCATAATCTTTTTTGGGTGAAGATCAGGCTTTGGCGT
CGGTATTCCTTTCTCACCGATCGGAAGCCATTGACGTTTTCTGGAATGGTTAACATAGAG
CACCCACTTCTCATCTCCAGTAACCAGATTGTTCAGCCAATCGAACTTTCGACGAAAAGT
TAGAAGTTGAGTACAAACGTTGACCCGAGTGAGCTTCTGTGATGCCGAAAGTTCATGAGG
CACCCAAGTTCCAAGTTTTGAAGTAAAACCAAGGCGACCCAAGTGACGTGCAATTGTGCT
ATGACAACACTCAAGCTTCTCTTCCATTTCACGAAGACTAAGACGAGGCTCTTCCTCCAC
CAGCTTCACTAGGTCTTCTTCATTTAACTCTACCGGTCGCCCAGAACGTTCTATTTCTTC
GAGACTGAAGTCGCCGTTCTTGAACTTTTGAAACCAACTCTTTGCTGTATTATAAGAGAG
TGCTCCCTCACCCATCGCACCGCATATGTTTCGTTCCGCTTCCATTGCTGAATGACCAAG
ACGAAATTCATAAAGAAGAAGCAATCTAACGTCTCGACGTTCAAGTTTGATGATTGTCAT
>T28A11.14
CTAGAAATATTGAAAAAACCGAGGTTGCAAGGAAATGACAATTAAAGTACCGGAATATGA
GCAATTGGATTTAAAAACAACATAATTATGCTTAATACTTTGTTGCGTATCCGTTTGCAT
CAATAACAGCTGACAACGACGTGGCATCGAGTCGATCAGCTTGTGAATAACTGACATGGG
GATAGCTTTCCAAGCGTTTTCCAACTGGTTGAATTTGGCATCTGCATTTGAAGCCCGAAT
ACCTCCAAGACGTCTTTCCAACTCTTCCCACAAACGCTCTATTGGATTCAAGTCCGGAGA
CTGACTTGGCCAATCGAGCAAATGCACACGACGACGTTGAAACCAGGAACGCACATGAAG
AGAAGTATGCTTAGGATCGTTATCCTGCTGAAACACGAAGCCACGGCCCACATTTTGAAG
TGCCCAGGGTCGCATTGTAGTTTCCAAGATGTTTTCGTGTTGAAAACGATCCATTATGCT
TTGGATTCTCCTTAGTGGGCCCATGGAAGTGCTGGTGAAGCACCCCCACACCATGACGCT
CCCACCTCCATGCTTAACGGTTGGGCATTGATACTTTGGAGAGTACCTAGAGCCAACAGG
ACGACGTACCCAGGAATTTCCATCACTCCCGAACAAATTGAACTTGCTTTCGTCAGACCA
GATGTGTTTAGCCCATTCCTGACGTCCCCAACGAAGATGCGCTTTTGCCCACGCAACTCG
AGCCATGCGATTTTTCTTACTGATGAACGGTTTCTTGACTGGCTTTCGTCCGTGTAGTCC
TGCTTGCTGTAAACGTCGACGAACAGTTCGTTTACTTGGTACAGGTTCATTTGGAGAACT
TATAATCATTTGAATATCCGTGGCGGTCCTATGCGGATCTTCTCTTGCTGATCGGAGGAT
GTTGCGATCCATCCTATGGGTTGTCACTCGAGGCCTGCCGGGCGAGATTCTCAAAGCGAC
GGATTTCTCAGTTTGGTACTTCTTGATTACTTTCCAAATAGTCGACGGAGAACGTTGAAT
TTGCAGCGCGAGCATTTTCGTGGGTATTCCTTGTTCGAAGCCAGCTACAATGGCTTTCTT
GACGTCCAAGGAAAGATTTTTACACCCAACAGATTTTACCAT
>W02H5.3
ATGGCCTCCCTATTAGTCTTGCACTCCCTATTAGTATTGCCCCTCGAACACCTCCCGAAA
ATTAGTCTTGCACTCCCTATTAGTCTTGCACTCCCTATTAGTCTTGCCCCCTTTTTCGCT
GCGAGACTCGCCGCCATTTTTCGTATTGTTTTTTTTCTAATTTTTTCGAGTTTTTTTTCT
TTTTTCGAACGTTTTCAGGTAATCATGCCAAGTAATCCGACGTTGTCTAATACTCCAAAA
GGTTCTAAAAAGAATCACAGCATGAAGTTCAAACTTGAGGCGATTCAATACGCTAAGAAG
TACACTAAAGCAAAAGCAGCAAGAGATTTGAATGTTAGCCGCCAGAACATCCAACAATGG
GTTGCTCAGGAAGAACAAATTTCTGCTCAATTAAGAAATCCCGACGTAAAAGCAACGAAG
CGACTACAGGGTGGAGGTAGAGCTCTCAAGTTCAAAGATCTGGACGATGAAATGATCTCC
TGGTTTCATGATCAGAGAAAGCAAAAGTTTCGAGTGAGCCGATTCCTGATTCGTCAGAAA
GCCAAAGAAGTTACAAATTTTTTAAAAGCTCGTTTAGGCATCGAATGTTGCAGAAGAGCA
ACAACAACGTGCCAGAAGGAGCCCGATGAATATTCCAAAAAAATTGTCGACTACATTTTA
TATGTCGAAAAAATGAGAAGTGAGAATAACTATGCAAATTCACATATTTTCGCTTCGGAC
GAAACTGCTGTCTACTTAGATTTTTCCAATTCGCTGACACTAAATGAAAAAGGAGCAAAG
GAGGTTCCGGTTAAAACTACTGGTCATGAGAAGATGCACGTAACAGTTCTTCTGACAGCA
CGAGCCGATGGCTATAAATGTCGTCCGTATGTGTTGCTTCCACGTACCCGACCTGACCAA
GAAATCGTGAAGAGATTTCAGAATTCTCTGCAGCTAAACTGGTGTAATCGTACATTTTTC
AACGACGAAGCAACTGCTTACTATCTCAAGACCATTATCGGCCCAGCATTCTTTGGAAAA
CGCTTCCTCGCGTGGGATGCATTTAGATGCCACATCAGTGACGCCACAAAAGCTGTGTTG
AAATCGTTGAAAATTGGCACCGCAGTCATTCCCGGAGGATGTACTAAATTTATTCAGGCT
CCTGACGTGTTCTGGAATTCAAGTTTCAAATCAAGCATTCGTCGCAAATATGAAGATTGG
ATGGTTCATGGCGCAAAGAGTTTTACTAAAAACAACAATATGCGTCCGCCATCAATGTTT
GAATATTTGGAATGGATCGAGAGCGCTTGGAATGAACTTCCAAAGGATCTTATTCTTCAA
TCATTTAAAGGATGTGGTCTTACAACCGCAATCGGTGGCAGCGAAGATTACGAAATTCAC
TGTTTCAAGCCATCAGGATCAATTCCATCAGGTCTCGATCTTCTGAATCGAACCCGAATC
GATAACACGCTTTCTGATCTTGCACAACAAATCGAGATTGATGGCTCGCAGGAAGATGGA
TACAATTCGGACAGTTCTATTATTTCGGTTGGATAA
>W03G1.3
ATGTCATTCCTCGAGAAACTAGTGGCAAAATACGAGCCCATTAAAGAAGAAAAACCAAAA
TTAGTTCCAAAGCCGACAAGAAAACGGCAACCGGAAACTACGGAAATCGTTGTGAAGACT
CGCCGTATTACTCGCCGAAATGCTAAGGCACCTGTAAAAGAAGAGGAGATTGGACATCAA
AAAGCTCAAATCACGATCGTAGATGACGAAGAGTTTATGGAGCAACCTGTACAGGAGCCG
ATTGAGATTGAAGAGGAGCAACAAGAAGAATCTCATCTGGAAATTGCTCTTCCGGAGCAA
CCAAATCATGAGCCAATGCAATCAAGTCCATCGTTGCCTAGAAAATCGTTCAAACCGGAT
ATGCATCCAATTGCGAAGAAAGGCGGAAAAATCTGTATTGTAGATCTAGGACTTACATCT
CACACACTCCCCACCGAACAAACTCCAGGATTCTTGAAAAGACTCGGAGAGAACGTTGGA
GGATCAATTGACTATAGTTATGAATCGATTGACGAGTTGATCCGCACTGCTCCGGATGCT
TGGTCTAAAGCTTCAATGGGTGCAATTCGAGGTGTTATGCTCATGCAGGAACTGGTTACT
GAGCGATCAATGCACCCGAAAAGTAAACCAATGGAGAAGAATCGTTTACTTGGTGAAGAA
ATGGCAAAATTGAACCCTAACGATTTTCTGAACCACAAACTGCTGGAAGTTTCGAGTTTG
GATCAAACTGTGTTTATCAACGTCAATCTCGTGTTTTCGGCGCTGAGCATTCAACATGGC
TCGGTTAGATCAATTGTCAATGCTATGTCAAATCACTGGATTGACTACCTGATTCCGAGA
GAGCAACAAGGATCCTTCACGACAAGCAAAAAGACGGAGCCTCTTACTTTCTTCCCAGGA
GACTTGACAAATTGGCCAGCCGCTCTTCTCGCTGCGGCAATCAAGTTGGACAACGACCAG
GTGGACGTTACTCGCCTTCCAAGTGTGGTCAATATGCTGTTCAAGCATCATATCAAAGTC
AGATTCGATCATGCCCGTGGTTTGTATCGAACAAAACACGACGGCCAGAATCCACCAAAA
ATTGTGCTGCCAAAGCGTCCCATCATCGATTGCACACAATTCTACAAGAGCAGCGAGGAT
ATCGATGAGGAGCAAGTTCCATCAACTTCGAACTTTCAATCATCTTCGAACTCTCTATCA
ACTTCGAAATCTGCTGGAAGGGAACATATCCCAGACTCCCCATAA
>W03G1.4
ATGGCCAGAAATCCAAGAACAACAGTTCGAAGAATTTTGAATTCAGCACCCCGGAGTCTT
CTGATTCAAAGCGTGACAATAGTTGCTCTAGACCCGACGGACAATAATCATGGTTCTCAC
CAGCCGGGAAGCAATGGTCCATCAAATTCAAGCACCCAGGCCGATAACTTCGAGACGGAA
ACAACTGCAGATGAAGAACGACAAAAGGAAGATGGTGTAGAAGATGAACTCGAAGACGAA
GAAACAACAGGATTCATTGATGAAGACGGGGAAATTCGTTATCCGGTCGATGAAGTGGGA
AATTACGAGATCGATCAAGAAGCTGAAACCGATGAGTCATTTTATTTGGACACTCAACGC
GATTCTTCTCTATGCGACGAGCGAAGTCAACTGTGTCGTTCTCTGAGCGATCAAAATCTG
AGAACAACTTTTTTCCTCATCACTACTACCAACTCGAAAGCAGCCATTTTGAGATATCTA
CATTTTCACAATGTTTCACAAGATAGCATTCTCAGAAAATTGCTACTGAATGACTCTCAT
CTAACACTTGTAGAAGTATGTAATTTATGTGCGCAGAATATCGAACTATGCAAATGTGAA
GATATGCAAGAGAAATGCCAACTAATTTTCGGAGATCTCAAGAAATGGCTCGAAGTTATA
TTGAATAGTTTTGCGAATATCATGATGAAGACTAAAACAACTATTTTGGAAGGATATAAT
AGCTCCAGTCCAATAAATAAGGGTATCTTTAAAAAAAAGCTACTCAGCGAAATGGCAGAT
AATGAAATGTGGATGCACTTCGAGAGTAGCTTCGACGGAATCAAAGTACATAAAAATGGA
AATCAGAACATTTGGCCATATAGTTTACTCAATTTGGATCTCGAAGACGTTCATCGAGCT
TCTCCCCAGGCCCTCATTTTAGCAGCGTTATTCATCGGGTTCAAAAATCCGACAACGAAA
ATTCATGATAGACTTACACAATGGATTCTGCTCCAAATGGACGAACATGTCTTCTTCTCA
GAGGGAGTGGCCTGGAAAGCGGATCTCACGTGTGCCAATCATGACGATCCAGCACGACGA
ATCGTATACAATCAGTGTGGACTCCGATCATCAGGTTCTTGCAACTTTTGCTTAAACCAG
GAAACTGAGTGCAAAATCAATGATGAGTATACAACACTACGCGAAAATCTCACCGGATCG
TGCCCTTCGACTATGAACGATGGCCTTCGTCAAAGAAACCAGCATTCTCATTTCCACAAG
CATGTTTTGTATATGCATCTATGCCCGGTCACTAGTAATGCCCGAATGCTCCCGAAACGT
GTTCATTTTTCAGCATTATTCTCCAAAGGGAAATGGAATTTGTTCCCGTCAAAATCGGTG
GATTTTTCATCAACACCTTCGCTTCCATCTCGATTTCGTTCGTTGTCCGGCAAAGCTTCA
CAGTGTACTGGTTCTGAGAAAGCACTGTCGATAGTTGTAGCAGCTGCATTTTCCGGTGAA
CTTGGAGGTGTATCATCGGCTATCATTCTCAGCATTCATGGACTTTATCGTCTTTGCATA
GAACCCCAATCAATCACTGACGAGACTCTTCATTTGAAAATTGAACAAATCAGCAAATCC
ATCGAAGTTTTAATTGTGAAACGAGCACCGGAAATGTTGAATGGGATCAAAGTACATCAA
GTGTTGTACCACCTTGCAAGAATGACTGAGCTGTACGGTAGCTTATTTCCATTGTCAACT
CAATGGTTCGAGTACTTCTATCACACTATTCAAAGAACTTTAGTTCCGGAAATTTACAAT
GGACTGGGCATGAGCATCATGAGAAAAATGTCGGCTCTTCAAGAGATCAAAACCGAAGCT
GCATTCCGTCTACACACAAATCACCAGTTTCGAACAGAAGCGAACTTGAAAATGTGCTAT
GAACTTGGATTATTAAGGCGACTCAAACGAATATCGGTTGTTCCGACCCCTCCGCAGTAC
CAACAGTTTTGCGAGACCGGGGATGTTTTCCTTAATGTTGTATACCACGACGGCATCAGA
TATTCGAATTATTGCAACAAAAAGACAGATGACTCAAATGTTACGTTTATCGAATATGCT
CGCGTACGATTTGCAAAGATTATTGGGATGCTGTTGAAGGAAAACAACACTGATCTTCGT
TTTATTTTGAAGAAATACTGCAACACAAATGATCATTTGATTGACATATCGAACAAGTTA
TATGAAGAGGATGTACCGCAAATGCATATTCAAAACTGGGTTGATTCAGTTTCAAAATCG
AGTTTCGGAGGTCGTGTCACGTTAACAAACACAGTTGTCGTGGTTTCCGCCGATTCCATT
GTTGGACATGCAGTGGTTGTGAAGCGAAATAACAACTGTGTGGCTCTTCCATTTTCTCGC
CGTATCAGTCTATCTTGA
>W04G5.1
ATGAGAGCGTCACCCATGCGTGAACCCATCGTTCGTTTTCATAGGAATGGTGTCGCGGCG
AAGAGCATTGCTCGACGGCTCAAAGTGTCTGAAAAACTTGTTTCTACCACCATTGCACGG
TTCAAGGAGCTCGGCAACTTTTCCGATAGATCCGGACGCGGAAGACCCCCCACAGTCACT
ACACCAGCGATGATAAAAAAAGTTCGTGGACGCTTCCGTCACAACTCCGGGCGGTCGGTC
CGTGCGATGGCCCGAGAATTGAAAATTTCGCAAAGTTCTCTGTGCCGAATGGTAAAAAAC
AACTTGAAATTGAAGGCTTACAAAAAATCTACTTGTCAATTTCTGTCTGAAGCTGCTAAA
ATCAAGAGAAAAGACCGTGCCATGAATCTACTCCGAAGATTCAGAAATGGAACTCACAGG
AAGGTACTTTTCACCGACGAAAAGATATTTTGCATTGAGCAGTCTTTTAATACGCAAAAT
GATCGAGTTTATGCAAAAACTCAGCCAAACTCCCGCGTTCAGCGTACTGGTTACCCGAAA
GGAATCATGGTCTTTGCCGGAATCACTGCTAATGGAAAGACTCCACTCATTTTTGTTCCA
CAAGGGATAAAAGTTAACGGAAACAACTATTTAGATATGTTGAAGACGGAACTCATGCCC
TGGGTCAAGAAGCATTTCAAAAAAACAAAATGGACTTTTCAGCAGGATGGGGCGCCTGCT
CATAAGCACAAGAACGTTCAGGCATGGTATGAAAGCAACTTCCCGGACTTCATCGCTTTC
AATCAATGGCCACCGTCATCCCCGGATCTCAATCCGATGGATTACTCAGTATGGAGTGTC
CTCGAAGCAAAAGCTTGTTCAAAACCGCATAGGAATATCGATTCGTTGAAAGATTCACTG
AAGAAGGCATGGGACGAGCTGGATATCAACTACTTGCGCGCCACAGTCGACTCGTTCCCT
AGGCGTCTGGAGGCCTGTGCTGCTGCTAATGGAGATATTTTCGAACTTTAA
>W06G6.14
TTAAAGTTCGAAAATATCTCCATTAGCAGCAACACAGGCCTCCAGACGCCTAGGGAACGA
GTCGACTGTGGCGCGCAAGTAGTTGATATCCAACTCGTCCCATGCCTTCTTCAGTGAATC
TTTCAACGAATCGATATTCCTATGCGGTTTTGAACAAGCTTTTGCTTCGAGGACACTCCA
TACTGAGTAATCCATCGGATTGAGATCCGGGGATGACGGTGGCCATTGATTGAAAGCGAT
GAAGTCCGGGAAGTTGCTTTCACACCATGCCTGAACGTTCTTGTGCTTATGAGCAGGCGC
CCCATCCTGCTGAAAAGTCCATTTTGTTTTTTTGAAATGCTTCTTGACCCAGGGCATGAG
TTCCGTCTTCAACATATCTAAATAGTTGTTTCCGTTAACTTTTATCCCTTGTGGAACAAA
AATGAGTGGAGTCTTTCCATTAGCAGTGATTCCGGCAAAGACCATGATTCCTTTCGGGTA
ACCAGTACGCTGAACGCGGGAGTTTGGCTGAGTTTTTGCATAAACTCGATCATTTTGCGT
ATTAAAAGACTGCTCAATGCAAAATATCTTTTCGTCGGTGAAAAGTACCTTCCTGTGAGC
TCCATTTCTGAATCTTCGGAGTAGATTCATGGCACGGTCTTTTCTCTTGATTTTAGCAGC
TTCAGACAGAAATTGACAAGTAGATTTTTTGTAAGCCTTCAATTTCAAGTTGTTTTTTAC
CATTCGGCACAGAGAACTTTGCGAAATTTTCAATTCTCGGGCCATCGCACGGACCGACCG
CCCGGAGTTGTGACGGAAGCGTCCACGAACTTTTTTTATCATCGCTGGTGTAGTGACTGT
GGGGGGTCTTCCGCGTCCGGATCTATCGGAAAAGTTGCCGAGCTCCTTGAACCGTGCAAT
GGTGGTAGAAACAAGTTTTTCAGACACTTTGAGCCGTCGAGCAATGCTCTTCGCCGCGAC
ACCATTCCTATGAAAACGAACGATGGGTTCACGCATGGGTGACGCTCTCAT
>W07E6.6
ATGCCTCGAGGATCTGCCCTTTCGGACACTGAACGCGCTCAGCTGGATGTTATGAAATTG
CTCAATGTGTCCCTGCATGAAATGAGTAGGAAAATTTCCCGTTCTCGACACTGTATTCGC
GTGTATCTGAAGGATCCGGTGAGCTACGGTACATCTAAAAGAGCTCCTCGTCGCAAAGCT
CTCTCCGTGCGTGACGAACGAAATGTGATTCGTGCTGCCTCCAACTCCTGTAAGACGGCA
AGAGATATTCGCAATGAGCTTCAATTGTCTGCTTCAAAAAGGACCATCCTCAATGTCATC
AAACGATCTGGTGTAATCGTTCGTCAGAAACTTCGCCCTGCTCCGTTACTCTCTGCAGAC
CATAAACTCAAGCGATTGGAATTTGCTAAGAACAATATGGGAACGAATTGGAGTAAAGTT
GTCTTCTCCGATGAAAAGAAATTCAATCTCGATGGGCCTGACGGTTGCCGCTACTATTGG
CGCGATTTGCGCAAGGAACCAATGGTTTTTTCGAGACGTAATTTTGGAGGAGGAACGGTG
ATGGTTTGGGGAGCGTTCACGGAGAAGAAGAAGCTTGAGATACAGTTCGTCAGTAGCAAG
ATGAACAGCACTGACTATCAGAACGTCTTGGAACTGGAGCTCTCCAAATATCTTCGTCAC
TACTCCAGAAAAGACTTTAGATTTCAGCAGGATAATGCGACAATCCATGTGAGCAACTCA
ACCCGCGACTATTTCAAGCTCAAGAAGATCAACCTTCTTGATTGGCCAGCTCGAAGTCCT
GATCTCAATCCAATCGAAAATTTGTGGGGGATTCTTGTCCGTATCGTGTATGCTCAGAAC
AAGACTTACCCAACAGTTGCATCGTTGAAGCAAGGAATTCTCGACGCTTGGAAGTCTATT
CCGGACAACCAGCTGAAAAGTTTGGTCAGATCAATGGAGGACAGACTGTTTGAGATCATC
CGCACACAAGGAAACCCGATTAACTATTGA
>Y102A11A.4
ATGGGATGCAGACAAAACAACGAAAGGTACATTGGCCCCCATGCCATGGAACCAAGAAAT
GATACTGGAGAGCTTCTCGCAACATTTTGTGAAACCAACCGTCTGTGGCACACGAACTCT
ACGTTCAAAAAGCCTATGCACAAACGGTGGACTTTCGTCAGTCCCGACGGGAATCACAGA
CACGAAATTGACCACATTCTGGCCAATGGAAAGTTTGTCACAGATACCACTGTACTCCCC
TCTTTCACAAATGGTAGCGACCATAGGTTACTCCGCTGTAACCTCCACTTCAACAATTGC
CTAGCAAAGTTGGAGCAGGTCAGACGGAGAAAACCTCCGAAAAGAGTGTTGGACCCGGCG
ATTGCTTATGCAATCTCAGCGACAGTCACGTCACTAAAAGAACTCCAAGACCAAGCTATC
GTTCGACCGGCCAACCACTCATCCAACAGACTTTCGGAGGAAACCCGAAAACTGCTGAAC
AAAAGACGTTTTATGGATAGAAATGATCCTCAATTCAAATCTATTTCAGACAAATGTCGT
GAAGCAGTCCAGAAAGACCATGAAGCTTTTGCCAGTACTCGCCTTCTATCTGCTGCGAAC
CAGAAAAAGAGTTTGAAAAGAGTTGCTAGGGACATCAACGAATATAAGGTGAAAATGGAG
CAGGAGATTGAGAAGTTCTACACGGAGCTCTTCAAAAGCGCTGTGAGCAACTCTCAAACA
TCTTCAATACCCGCCACGGCAACTCCACCGCCGTTTCTCCCGGAAGAAATTCGTCATGTT
CTCCGTTCCTTCCCGAATGGTAAAACTGCAGGCCAAGACAAAATCAGTGCAGATTTCTTG
AAATCTTGCCACGATAACGTCATTGACCTGATAACGGATCGATTCAACAGGTACCTCCAC
AGCAGAAATGTACCGAAACCCTGGAAAACCTCCAAAACCACTCTCATCTTCAAGAAAGGT
GACCGTGAGAATTTGGAAAACTACAGGCCCATCTGCCTACTACCCGTACTCTACAAAGTA
TTCACCAAGTGTTTGCTGAATAGAATGCGAAGATCCCTTGATGAGGCTCAACCTGTCGAG
CAGGCCGGATTCCGACGATCTTTCTCTACGATCGATCACATCCACTCGCTCCAAAGACTT
CTTGAAGTCGGCAGGGAATACCAGATCCCACTGACACTTGTCTTCATAGATTTCAAGAAG
GCATTTGACAGTGTTGAACACCAGGCAATCTGGAAAAGTCTCGACGAGCAAGGTGCAGAT
GGAGCCTATATTGATCTACTGAAAGAGCCAGTCACAGTACCAGTGACCAAAGGAGTTCGA
CAAGGAGACCCCATCTCTCCGAATCTCTTCTCCGCTTGCCTCGAACACGTTTTCCGAAAG
CTTTCCTGGATTGAATTGAAAGGAGAAGCTGAGGATTACGATACGATCCCTGGAATGAGA
GTGAATGGCAGAAATCTAACGAACCTCAGATTTGCTGACGATATTGTGCTTATCGCCAAT
CATCCGAATACTGCCAGCAAAATGCTCCAAGAACTCGTACAAAAATGCTCTGAAGTAGGT
CTCGAGATCAATACTGGGAAGACGAAAGTCTTGCGAAACCGATTCGCTGACCCCAGTAAA
GTCTACTTCGGTAGCCCTTCCCCCACCACCCAGCTCGACGACGTCGACGAGTACATCTAC
CTCGGTCGTCAAATCAACGCCCAAAACAACTTGATGCCGGAAATCCACCGAAGACGTCGA
GCAGCCTGGGCTGCATTCAATGGAATCAAGAATGCCACCGACTCCATCACCGACAAGAAG
ATTCGTGCGAATCTGTTCGACTCAATTGTCCTTCCAGCGCTCACCTACGGTTCAGAAGCC
TGGACATTCACCAAAGCTCTATCCGAACGAGTACGAATCACACATGCCTCCCTAGAAAGA
CGGCTTGTTGGGATAACACTCACCCAACAACGAGAGCGAGATCTCCATCGAGAAGACATC
CGAGTGATGTCTCAAGTAAGAGATCCGCTCAACTTCGTGAAAAAGAGGAAGCTAGGATGG
GCTGGACATGTTGCGAGAAGAAGAGACGGAAGATGGATCACGTTGATGACAGAATGGCGC
CCATATGGATGGAAAAGGCCTGTTGGAAGGCCGCCGATGCGATGGACTGATTCGCTGCAA
AAGGAGATCACCACTCGTGACGCAGACGGAGAAGTCATCACCCCCTGGTCCACTATAGCC
AAGGACCGAAAAGAATGGCTTGCTGTGATCCGCAGGAATACCACGAATTCCTGA
>Y102A5D.1
CTAGTTGCCAGTGGATCGTCGAGGGGCATGCGGTGCCTCCTTATTCCACTGGTTTCCTTT
CGGCTTCCTATGTCCAAGTTCTGTGGGGACGTCGGTGTATTTATCTCCAAAGATGTGATT
CCAGAAAGCGTTTTTGCTCTGTTCCATTACTGTGGCACAGAGTTCTGGGATGACGCTTTT
CAAGGAAGCCAAATGACGATCGACAGGACAGACAGCTTGATTCTCATTTTGCGCATGTGG
TTGAAGCCAGCTTCGTATTTTTCCACGTTCCCTTTTCAACTTCGTTTCATCGCTTCGGTT
CCATGTTCGTAAAGGCAGGTGACAGCCGCCAGTATTACTTTTTTTCCACCGGCTTCTGTA
CTCCTTTCTTCGTGTCTGGTCGAACGAGTTGTAGTTGCAAGCCAGAAGGTTGAGCAGGGC
CCTATGCACAAAACGGTGGCAGGCCAGTGGTAGGTACCCTCCATGGTTGACAAATTTATT
GCTGCCTGGATTCTGCTGCACCACTCTCACCACTTCGCTTTTCACAGGCTTTCCTTCTGT
GAATCTGAGCTTGAGTGCCTTGTTCACAAGCTCCTTCAGGTACTGTTGCAGTTTGTGGAT
GTCTGCATCCGTGTACAGTCTTTCTGCGTTCGAAATGGTTGCTTGAACTGATAAAGCCAG
TTTGCCATTTCTGACCACTTTAACCTTGTGCAGTGGGGCGTTTCCAATCACCGACAAGTT
TCTGATCACATCACGCAATCTGGAAAAACAGTTGTATCCGAAGTTGGATCTGTATATCCT
TCGTTCCACGTTGAGAAATTCAGCAATATCTTCCAAATCCACATTCTTCTTTCCAGTCTT
TTGTTTGACTACTTCTACAGCGTACGACGTATACAGATTCTTGATATAGTCATCTGAGGA
CCAGAGCTTCTTCAGTGTAGAGACGAGAAAAGTGATCATACATGTAGTTTTGGGGCATGC
GACTCCTAATCCTCCGTCTTTCACAGGAATCTGGATATATTCCAGAGGCGATCCTCTAAC
TTCAGGATCAAGTCCAGTCTCCGAGCAATTTTCTCGCTTTTCTGTCTCATTCTTCATGAA
CTTCGTCAGAATCACGATCATATCTTCTTGCAGCAACTGGCAGTCCCTTACCCTGGTTTC
GACGTCCCTCACTTTTGCAAAGGTTACAACCTGGCTCGCGAGGGTTGCCGTCCCTGTCTG
GGCTTCAATATTGTAGACGGTCTGGTCTACCGCATCTATTTGCTCAGCCAT
>Y105C5B.22
ATGACAATCATCAAACTTGAACGTCGAGACGTTAGATTGCTTCTTCTTTATGAATTTCGT
CTTGGTCATTCAGCAATGGAAGCGGAACGAAACATATGCGGTGCGATGGGTGAGGGAGCA
CTCTCTTATAATACAGCAAAGAGTTGGTTTCAAAAGTTCAAGAACGGCGACTTCAGTCTC
GAAGAAATAGAACGTTCTGGGCGACCGGTAGAGTTAAATGAAGAAGACCTAGTGAAGCTG
GTGGAGGAAGAGCCTCGTCTTAGTCTTCGTGAAATGGAAGAGAAGCTTGAGTGTTGTCAT
AGCACAATTGCACGTCACTTGGGTCGCCTTGGTTTTACTTCAAAACTTGGAATTTGGGTG
CCTCATGAACTTTCGGCATCACAGAAGCTCACTCGGGTCAACGTTTGTACTCAACTTCTA
ACTTTTCGTCGAAAGTTCGATTGGCTGAACAATCTGGTTACTGGAGATGAGAAGTGGGTG
CTCTATGTTAACCATTCCAGAAAACGTCAATGGCTTCCGATCGGTGAGAAAGGAATACCG
ACGCCAAAGCCTGATCTTCACCCAAAAAAGGTTATGATCTGTGTCTGGTGGGGTGTTCAA
GGACCCGTGCACTGGGAATTGTTGCCAACTAATAAAACTATCACTGCTGATTACTATTGT
GCCCAATTGGACCGAGTTGCAGAAAAGACCAACGGAAAATATGAAAAACTATATTTTCTT
CACGATAATGCTAGGCCTCATGTCGCCAAGAAGACTTTCCAAAAGCTGCAAGATTTTGGT
TGGACTGTTTTACCGCATCCACCATATTCTCCAGATCTTGCACCAACCGACTACCATTTG
TTCTTGTCTCTCAGTGACTACATGCGCGACAAGCAATTCGACGACGAAGAGCATCTCAAA
ACTGAACTCTCCACTTTCTTCTCATCGCGTTCGCCGGATTTCTTCTCCCGTGGCATCATG
ATGTTACCTAGTAAATGGCAACAAGTGGTGGACACTAATGGTGAATACTTGTGTGAATAG
>Y105C5B.26
ATGCTAAGAAATACTTATGTGGATAACTGTTTTTACGGAGCGGACGATGTCAACGATGGA
CTACGATTCTACGACCAATCCAGGAACATGTTCTCCAGCGCCAAAATGAACTTAACCCAA
TTCTTTTCCAATTCAGAGGAATTCAACTCAAAAGTGACACCAAAGGGAGAAGAGTCACAG
CTATGCGAACAGAAGTTGCTTGGCATCAAGTGGAACACATCGAAGGATACATTGGCTATA
TCCATGGCAAAACCAATAACAGCGTCTATCACCAAAAGAAGAATCTTGCAAAGCATTTCG
TCAAACTTCGATCCAATTGGACTAATATCGCCAGTAGTCATGACAGGAAAGCTATTCTTT
CAACAACTTTGGTCAAACTCAAGAAATTGGGACGTTATTCTGTCAGAAGAGAAAAGAAAG
GATTGGAAGAAAATAGAGGATGGATTTTCGGGTGAACCGCTTTCGATCACAAGGAAATAC
TTCTCAACCCCGACGAAGACAGAAGACAAATATGAATTGCATCTTTTCAGTGATGCAAGC
TCGATTGCATACGGATCCGTTGGTTATTTAAGACGTCGCAACTCAAGTTCCATTGAAACA
GCATTGGTTACAGCAAAAGGAAAACTCGCCCCTTTGAAAAAGGTACTGACCATACCGCAA
CTTGAGTTGTTGGCTCTTGAAAAGAGTGCTCAACTGGCTGACACGCTTCTGAAAGAACTG
GATGAGACGATCGATAAGGTGTACATCTGGAGCGATTCGTTGGTATGCGTAGACAAACTA
GTGCGCAACAATGGAGACACTGTGTTCACACGAAATCGCCTTCGTTCCATTCACAAGTTG
ATGCCGAATGCTGTCTTCAGTCATGTTCCTGGTAAGGACAATCCAGCGGACATTTTGAGT
CGTGGTTGTACACTTGAGGAGTTGCGCAGTCATCATCTATGGTGGAAAGGACCTTCGTTT
CTTTCAAAGAAGAATCTTCCCATCAGAAGTTCAAGCATTGAGCAAGCGATAACAACCTTA
TGCGTTACAAAGCAACCATCCACAAGAGGGATTCTCAACTTGGACCCTAATCGGTTCAGT
TCGTTCAAACGTCTTATGAACGTTGTGATCAGAATCCTTCGACTTCTCACCAAAAACGTG
AACGAACAAGCTCTAAAGGAAAAAGGAAAGGAAGTCGTCCTTCGTTTGGCCCAAGATCTT
CATCCACCGGACGAGAAAACCATCGAGAACCTTCAACTGCAACTGATCGGAGATATCTGG
TATTATGGAGGACGCATTCCTGAGCGATCAGTTCCTTACTTGCCACCTCACCATGTTGCA
AAATTGTTTGTGATGGATATTCATCGTTCCAATTACCACAGTAGCTCAATCTATACGTTG
GCTAAAGTTCGCGATGAAGTTTGGATCACCCATGGAAACTCATTCGTGGGAAAAGTTATT
AACAATTGTTTCACCTGCAAAGTTCTCAAAGCCAGACCAGCTCATCAACCGGATTTTCCA
GTTTTGCCAAATCTTCGAACTCAATGGAATTCGCCGTTCACATTTGTCGGCTTGGACTAT
GGTGGCCCACTACAAGCACTCAACAACGGTGAAGCACGAAAATATTGGTTTGTGCTTTTC
ACTTGTCTCACTACAAGATACACAGTTGTGGAGCTCGTTCCTTCCCTGGATGCAAGTCAC
CTGCTTGGAATTATTCGCCGCTTCTGTGCTACTTACGGGACACCCACCGAAATTCGAACC
GACAATGCAGCGCAAATCCGAATGTTGGCCGCAGTGACCAAAGAAGCCGAAAATCAGACT
GCCGATAAGATCAACTCAAGGCTTCCTACGTTCCGATTCATTCCTGCACTTTCTCCGTGG
AGTGGAGGGATATACGAAAGAATGATTGGGTTGATAAAGAACTGCCTTATGAGAGCAGGC
GTTACCAGTCGATTGATGACAGAAGAAGATCTTCGAACGTTGCTCAAAGACTCCGAAGGA
GTCGTTAATGCACGACCATTGACAGTTGTTAGCACTACGGACATCCAGCCATTGAGACCA
GTGGATTTTGTGGTCCCTGGAAAACGTTCAACACTCCTACTCACTATTGAAGAAACTCTT
GATCCAACACCCCTTACTACATCCCATGGAACCCTGTTGGAACAGTGGATGCGGACAAGT
ACATTATCGGAGTACTTTATCAAAAGATGGAAAAGTGAGTATGTTCAAATCCTATTGGAA
AGAAATCAAACGAAACACCGGCAACCGATCCACACAAATCACGATCCAATAAAGAAAGGA
GACATTGGCATGTTCAAGGATGAGAATCGGAAAATTGATTGGCCACTGGCTCGCGTTGAA
GAAGTTGGGCTCCGAGCAGTACAACTATTCTGCCCAAAAACCAAGAGAACAGTGGAGCGA
CCATTGAAGTACGTTTATCCTTTGGAAATGGATTCATCACCGATATCAAGCGATAACGAA
TCTCCGGTTCCTGTCAAGACGAAAACTGTGCCCAAATATTCACCACCAGTCACGAGAAGT
CAATCCAAGCAATCCAAGCAATCCAAGCAAGCATTGCTCACCATCGCAACACTTTCGACG
CTCGTTTCTACTGCCAAGGCTGCATCATTGAACGAAGGGAACAAGAATACGGTATAA
>Y105C5B.27
ATGCTATTCTCCATCATACAATGCATCAAAATGGTGTCAAAAACCTTGCGTCAAGCATGC
AAGCTCATGGCCGTACTGTGGTGTTGCACGGCAACTACCAGGAAGAAACCTGGTATCATC
ATTCTTGGAATTCTACTTCATTTGCATTCAATCGATGGATGTAACGATGTGGCTCACGTG
TCCGCTCAAGAAAATGCTTGTTTTGAAGAATCCAACCGAACCACGTGCCAAGTGAATAGC
GTCTCGCTAGTTTCCATCAGAGCTCAAGGATCCACCTCGTGTCTACGATTTCAACACGAC
GGAGAAACATTGAAAACTCTCAAGATCAAGGCTGAAAGCTTGAATAGCTACTGTCAGAAA
CGTTTGATGTTCCACTCAAGAGACTTCACGATTACTCACGAATTCACAAAGCGCTGCGAT
AGCGCAGGCTCGTGCAGTATAGCAAAATGCGCCAACATCAAGCCCAATGAGGATATTCCC
GAGATTTCGAAGGACGCCAAGGAGAAACCAGGATACACGCAGTGTGCCAGCGGCTGCGGC
GGCTGGCACTGCTCCTGTTTTTACTACGATCCCAGTTGTCTGTTCTTTCGGTTTTTTGCA
AGGCCCACGTCAAATGAAATTTACCAAATCTATGCTTGTCCGACCTGGATTCCAAAACTT
CGAGTGAGCATTGAGTTCGGCAATGAGAGGACAATTGCAGAACTCTCACCGGGAGAAAAG
TTCAAGCTGCCAAAATCTAACGTCTACATCACAGCAGTGGGGCTTACCTCTCCACCGTTG
CAAGTTCATACTGCCACATTCATCGCATCATATGGGGTTGGATCCAAGGAGTCGAAATGG
ACCTCGTTTACAATGACTCCACCTTCGGCCGCTGGGAGCCCCGCCAAGGGTTTTCCTGGC
GAGTTACAATGTCCTACTCGAGCAGATGCTGAGTCATTTAATTGTGTCTTCGACCCGGAT
CTGTGTAAGTGTATTGGGCACGGAACCCAGGTCAATTGTCAGTGTGCTAACGAGTTGATT
CGGAATACATCGTCTTATGCTTCCCCGTTCGAGCGTCTGATGTCTTCTACTTGGAATTTC
GGAAAATGGAGCCTTGGAATTGCCAACTACCTGTTTGATCAATTCAAATTCATCATCATA
CTCGTGGGTTGCATCACTATTTGTTTTGTTCTTTGTCTAGTTCTTAGGAAAAACATTTCC
CATCGACTTTACAGTCGTAAACGTAGACTAAGATTTTTCTGA
>Y108F1.2
ATGGCTTTAGAAAATAAATTAATTCACTCTAAGAACTCTAAAAGTCTATTCTCTTACATT
AGAAATCGTATAAAGCCTTCCAGTTCTCTCACTCACTTCTCTGTAGACAATAATAATGTT
GATAAACCGATTGAAATGGCGGAAGTATTAGTTAAAGAGTTTTCAAAAAGTTTTGTTTCT
AATGATCCACCCTTCCCAACTTTTCCTTCCTGTGAGAGCACACCGTCCCCAGTAGATACA
TCGCCATTAACTATCGCGAGTACCATTCTTAAACTAAAACCCAAAATAGGTTATTCCCTT
GACAACATAAATTTTTTTATTTTAAAAAAGTGCTGCGATTCCATTACTATTCCTTTATCT
CTAATTTTTAAAGAATTCATAACTACAAACTCATTGCCATCCTGCTGGAAAACCTCAATT
GTGATACCTGTACACAAAAAGGGCAACAGTAGTGACCCCAAAAACTATAGGCCCATAGCC
TTGACTCATCCATTGTCCAGATTATTCGAAAGAATAGTATTAAATCCTATCAGGAAAACA
TTCTCCCATAAGATATCCAAATTTCAGTTTGGATTCTTAAACAATAGATCGTGTATAACT
GCCCACCTAAATGCTTCATCTAATTACCATAAAATTCTTTCGGTTCCCAATCAGTTTGTT
GATATTATCCTTTTCGATTTCGCTAAGGCGTTCGATTCGGTGCCACACGAGCTTCTTATA
TGCAAATTGAGAAACTTCGGTTTCGATGATAACATTTGCTTGTGGTTTAAAGCCTTTATA
TCAGATCGCGTCTCAAAAGTGAAAATTGGTGATTCCTTGTCAAATTCTTCCTTCAAGAAC
TCTTCTGGTGTCCTACAAGGTACTGTCACTGGACCCTTTCTTTTTTTGGTCTATATAAAT
GACCTTCTTGATCTATTCCCCCCTGATGTTCACGTTATTGCATTTGCCGACGACCTCAAA
CTTTTCAGCAATAACTATCAAAGCTTGCGGTCATCTATTAAAATAATTGAAAACTGGTGT
AAAATTTGGCAGCGCAAGCTAGCCGAAAATAAAACAAAGGTACTTCATGTTGGTAAGAAA
AACCCAAAATATAAATATTATGTAAACGGACAAAAGATTGAATGTTGCTCTAAAGCCGGT
GATCTTGGCATATGGGTCGATGATCAATTAACTTATGAAAAACACATTCTAGTCAAAGTA
AATGCAGCAATGTTAAAATGCCGCCAAATACTCAAAAACTTCCGCTCTCTTAATATGATG
TTCTACTTCAAATTATTTAATACTTATATTAGACCAATTCTGGAATACGGATGTGAAATT
TATCATCCTAAATCTGCTTCCCTGACCAAAAAATTAGAGCAGCCCCTACGTTACTTTTCT
AGGCATGTTTTCAAGAGATGTAAAACTCAATACGATTCATATGAGCACCGCCTCATTCAG
TCAAACCAGCAGTCCTTGAAGCACAGACGAGTCTTCCTTATATTGAAAACATTCCACAAC
ATAATAACCGGCAAATATCATTTTCCAAATCTAGCCCTCTATCTTAAAAATTCCAAATCT
CCCCGGTTTCCATATCAAATGACTGCAATAGGCAAAGCAAATAACCAAAGTTTTCTCCAC
ACACATCTTACAATATGGAATTTAGTAACAAAACATTTCCCGGTGCCAGTGTCAGGCTAT
ACGTTCTCCAAGCGCATTTCTTGCCTCCCCCTTGAATCTTATGTATGA
>Y111B2A.37
CTATTCACACAAGTATTCACCATTAGTGTCCACCACTTGTTGCCATTTACTAGGTAACAT
CATGATGCCACGGGAGAAGAAATCCGGCGAACGCGATGAGAAGAAAGTGGAGAGTTCAGT
TTTGAGATGCTCTTCGTCGTCGAATTGCTTGTCGCGCATGTAGTCACTGAGAGACAAGAA
CAAATGGTAGTCGGTTGGTGCAAGATCTGGAGAATATGGTGGATGCGGTAAAACAGTCCA
ACCAAGATCTTGCAGCTTTTGGAAAGTCTTCTTGGCGACATGAGGCCTAGCATTATCGTG
AAGAAAATATAGTTTTTCATATTTTCCGTTGGTCTTTTCTGCAACTCGGTCCAATTGGGC
ACAATAGTAATCAGCAGTGATAGTTTTATTAGTTGGCAACAATTCCCAGTGCACGGGTCC
TTGAACACCCCACCAGACACAGATCATAATCTTTTTTGGGTGAAGATCAGGCTTTGGCGT
CGGTATTCCTTTCTCACCGATCGGAAGCCATTGACGTTTTCTGGAATGGTTAACATAGAG
CACCCACTTCTCATCTCCAGTAACCAGATTGTTCAGCCAATCGAACTTTCGACGAAAAGT
TAGAAGTTGAGTACAAACGTTGACCCGAGTGAGCTTCTGTGATGCCGAAAGTTCATGAGG
CACCCAAATTCCAAGTTTTGAAGTAAAACCAAGGCGACCCAAGTGACGTGCAATTGTGCT
ATGACAACACTCAAGCTTCTCTTCCATTTCACGAAGACTAAGACGAGGCTCTTCCTCCAC
CAGCTTCACTAGGTCTTCTTCATTTAACTCTACCGGTCGCCCAGAACGTTCTATTTCTTC
GAGACTGAAGTCGCCGTTCTTGAACTTTTGAAACCAACTCTTTGCTGTATTATAAGAGAG
TGCTCCCTCACCCATCGCACCGCATATGTTTCGTTCCGCTTCCATTGCTGAATGACCAAG
ACGAAATTCATAAAGAAGAAGCAATCTAACGTCTCGACGTTCAAGTTTGATGATTGTCAT
>Y116A8B.2
ATGACAATCATCAAACTTGAACGTCGAGACGTTAGATTGCTTCTTCTTTATGAATTTCGT
CTTGGTCATTCAGCAATGGAAGCGGAACGAAACATATGCGGTGCGATGGGTGAGGGAGCA
CTCTCTTATAATACAGCAAAGAGTTGGTTTCAAAAGTTCAAGAACGGCGACTTCAGTCTC
GAAGAAATAGAACGTTCTGGGCGACCGGTAGAGTTAAATGAAGAAGACCTGGTGAAGCTG
GTGGAGGAAGAGCCTCGTCTTAGTCTTCGTGAAATGGAAGAGAAGCTTGAGTGTTGTCAT
AGCACAATTGCACGTCACTTGGGTCGCCTTGGTTTTACTTCAAAACTTGGAACTTGGGTG
CCTCATGAACTTTCGGCATCACAGAAGCTCACTCGGGTCAACGTTTGTACTCAACTTCTA
ACTTTTCGTCGAAAGTTCGATTGGCTGAACAATCTGGTTACTGGAGATGAGAAGTGGGTG
CTCTATGTTAACCATTCCAGAAAACGTCAATGGCTTCCGATCGGTGAGAAAGGAATACCG
ACGCCAAAGCCTGATCTTCACCCAAAAAAGATTATGATCTGTGTCTGGTGGGGTGTTCAA
GGACCCGTGCACTGGGAATTGTTGCCAACTAATAAAACTATCACTGCTGATTACTATTGT
GCCCAATTGGACCGAGTTGCAGAAAAGACCAACGGAAAATATGAAAAACTATATTTTCTT
CACGATAATGCTAGGCCTCATGTCGCCAAGAAGACTTTCCAAAAGCTGCAAGATCTTGGT
TGGACTGTTTTACCGCATCCACCATATTCTCCAGATCTTGCACCAACCGACTACCATTTG
TTCTTGTCTCTCAGTGACTACATGCGCGACAAGCAATTCGACGACGAAGAGCATCTCAAA
ACTGAACTCTCCACTTTCTTCTCATCGCGTTCGCCGGATTTCTTCTCCCGTGGCATCATG
ATGTTACCTAGTAAATGGCAACAAGTGGTGGACACTAATGGTGAATACTTGTGTGAATAG
>Y116F11B.27
ATGCGACTCCAGAACAAGTATACAGATACTCACATTTTTGCAGCGGACGAGACTGCTGTT
TATTTGGACTTTTCGAACTCGTTGACCTTGAACGAAAAAGGTGCTCGAGAGGTGCCAGTT
AAGACGACAGGTCATGAAAAGATGCATGTTACAGTGCTTCTAACTGCTCGAGCCGATGGA
TATAAGTGCCGTCCATATGTGCTCCTTCCTCGTACCAGACCTGACAAAGAAATTGCCGCA
AGATTCAAGAACAGTCTGCAACTGAGCTGGTGTAATCGAACGTTTTTCAACGATGAAGTG
ACAGAAGATTACTTGAACACTATCATCGGGCCTCCTTTTTTTGGAAAAAGACTTTTGGCT
TGGGACGCATTCAGATGCCATATCAGTGATGCAACAAAACGAGTGCTCAAAAATTTGAAA
GTGGATACAGCAGTTGTTCCCGGTGGATGCACAAAGTTTGTACAGGCTCCCGACGTTTAC
TGGAATTCTCCTTTCAAAGCTAGCATTCGTCGAAGTTATGAGGATTGGATGGTGCATGGA
CAGAAAAGCTTCACAAAAAGCAACAACATGCGTCCGCCGTCAATGCTCCAATACTTGGAA
TGGATTGAAAACGCATGGAATGATCTTCCAAAGGATTTGATATTGAAATCCTTTAAAGGA
TGCGCCTTGACAATCGCTACAGATGGAAGTGAAGATAATCAGATTCACTGTTTTGCACCA
AACGGATCGATTCCGTCGGGTCTGGATCTTCTCAACAGCACGCGTATAGAAAATTCTCTC
GTCGACCTCGTGCAGGATATTGGAATCGATGAAAGTCAAGAAGAAGGCAACGAGTCTGAC
AATTCTATCATTTCCGTAGGATAA
>Y119D3A.5
CTATTCACACAAGTATTCACCATTAGTGTTCACCACTTGTTGCCATTTACTAGGTAACAT
CATGATGCCACGGGAGAAGAAATCCGGCGAACGCGATGAGAAGAAAGTGGAGAGTTCAGT
TTTGAGATGCTCTTCGTCGTCGAATTGCTTGTCGCGCATGTAGTCACTGAGAGACAAGAA
CAAATGGTAGTCGGTTGGTGCAAGATCTGGAGAATATGGTGGATGCGGTAAAACAGTCCA
ACCAAGATCTTGCAGCTTTTGGAAAGTCTTCTTGGCGACATGAGGCCTAGCATTATCGTG
AAGAAAATATAGTTTTTCATATTTTCCGTTGGTCTTTTCTGCAACTCGGTCCAATTGGGC
ACAATAGTAATCAGCAGTGATAGTTTTATTAGTTGGCAACAATTCCCAGTGCACGGGTCC
TTGAACACCCCACCAGACACAGATCATAATCTTTTTTGGGTGAAGATCAGGCTTTGGCGT
CGGTATTCCTTTCTCACCGATCGGAAGCCATTGACGTTTTCTGGAATGGTTAACATAGAG
CACCCACTTCTCATCTCCAGTAACCAGATTGTTCAGCCAATCGAACTTTCGACGAAAAGT
TAGAAGTTGAGTACAAACGTTGACCCGAGTGAGCTTCTGTGATGCCGAAAGTTCATGAGG
CACCCAAGTTCCAAGTTTTGAAGTAAAACCAAGGCGACCCAAGTGACGTGCAATTGTGCT
ATGACAACACTCAAGCTTCTCTTCCATTTCACGAAGACTAAGACGAGGCTCTTCCTCCAC
CAGCTTCACTAGGTCTTCTTCATTTAACTCTACCGGTCGCCCAGAACGTTCTATTTCTTC
GAGACTGAAGTCGCCGTTCTTGAACTTTTGAAACCAACTCTTTGCTGTATTATAAGAGAG
TGCTCCCTCACCCATCGCACCGCATATGTTTCGTTCCGCTTCCATTGCTGAATGACCAAG
ACGAAATTCATAAAGAAGAAGCAATCTAACGTCTCGACGTTCAAGTTTGATGATTGTCAT
>Y11D7A.6
ATGTTCAACCAGTACAGTACCTCCAATAAGAAACTAATGATTCTCTTATACAAAACTTTC
ATCCGCCCTCGTTTAGAATATGGAACAGTAGTGTCTTCTCCGACAAAAAAATCGGATGAG
AAAGCAATAGAGTCTGTACAAAACGCATTCACTAGGCGCCTTTATAGTAGAATCAAAAAA
AGATATATTAATCCAACTGATAAAGATTACAAAACTGCCATGGAACGTAACGAACTATTC
GATTTCCAAACCTTAAGCACGAGACGTAAAATAATTGACAGAATCCAAGTAATCAGAATG
AATAATGGTAAATTAGACTTAAAAACATCTGAGTTTTTTGAGCAACAAGAGACCCACACT
CGTTCTAAAAAGAAATATATCTGGAGCACAGGAAAATCTAAACTTAGGAGACACTTTTTT
GTCAACAGAACACTACACACAATGAAGCAACACTGA
>Y20F4.5
TCAAATTTGCACCGAGTATCTGCTTGTCAATGTTTTTACAACTAACCATAGAAAATCCCG
AATTTTATGATATTGAGGAAATCCCGAAATTTTAATTGCGAAAAGGTTCAGAATTGTGTG
AGGGAGAGCGCTGGGTGGTTTATTGGGAAGACGAGGCGTCAGGTATCTTTTCCCTGTGTT
TCTAACCGAGTGGAAGCGTCTTTCGAGGCGATTGAAAACGGCATGAAGCGATTCGATTCC
TTGCTCCGAAAGCCTTCCCAAATTCCTTTCCGTTTTTGCGACTTCTACTACGTGAGCAAC
CAGGACATGCAATTTTTGAGTGATTGATTCTTCTGGGTGGGCAGCTTGTAGGAATTCAAC
GAATTCCTTCATCGACTCATCCAATTCGCTGATGTCATCGTCAGAGAGCAATCGATTGGC
CGACAATGACATGATTTTGGACAGCCTGCTCATCGCGTTCTTGACATTCAGAAGCATCGG
AGTCATGTGGTTTTTCAGATTTTTGAATGCAGCTGTGACACCTTTCTCAGACAAAATCAG
CTTCGTGTGATTTCCAGTGTACATTTGAAACCACGCTCGGCGTGTTGCACCAACTTCTTC
CAGATCATTCTCAAATTGTTTAAGATATCCACCAGCAAGTCCATCCAGCGTCTCGTCCAA
TAACACTTTTTCTTCTTTCAGAGCAGTAAACTGTGCTTTCATCTCTCTTTTTCTCTTAAG
TGGTGAAGCTTCGAATTTTTTGTTCGCGTCTTGAATAACGGCCATCCAAATCGGCTCAAA
GATGTATTTCGTGAACAGTCCGACAATCAAGTGTAGCATTGCAGGCAAGTAGTGTTCCAA
CTTGACATTTTGAAGAATTGGTCCACTTCCGCATCTGACGCCAAAGCTACCGTATTTAGA
ATTGAGCTTGTAAGAATTCATTGTTTTCAAGAAATATATCTTTTGCAAGTTCAGATCTTT
AAGCTTTTGCATCAGTCCTCCTCTTGGATTGGTTTCGAAACAAAACGGGCAAAAATAGGT
GGCACATTGTTTTTTATGTGACAGTAAATCACATGTAAACTTAAAATCACCGACTACTTT
TTGGACAACGCCACGTGTCACCACCCTTCCATCTTCCATATAGGTGATGCTGGTGAAGTT
GTTGATCTTCACGATAAGATCAGACAGGTAGGCCATGATAAGTTCCCGCGAATCAGAGTC
ATCAAAAACAGCGAGAAGGACGATTCGGTGCGGCGAGTTCGCATGATCACAATTTCCGAT
CAGAAGACAAAGTTTCGTCGTTCCTCCTCCCGAATCTCCACCAATTCCGATAACAATTTT
GCCATCGGTATAGGAATCATGGCGTAATTGTTTTGATACAGACAAACGCTCCAGCTTCGG
AATGACACTTTTCTCGACATCGATAATTTTGACAACGGTCACCTTTTCTCCTTTTGATAT
ATATGTTGTGGCCTTATAATTGTCGATAGTTGACATTCTCGTTTTCCGTTGCATCGTCAA
ATTAATAGTTGGCATGATTTCAAGATCGGTGAACATCTTATAGTTTTGCTTCACCCGCCG
CAATTGATTGTTAGAGAATCTACATTTTTCTTGAAAAATAATCGTTTGCCAATGCGTCAA
TTGGACTTGGAAGGACTGCGAATCATTTTGTTGGAGATATTTCTCTGATATGCTATCCAA
AATGGAATCAACTTCTAGAAATCTCATTCGTTCTCTACTCAAGTCTTCTCTAATTCCCTT
CACATATGGTGTCTCATTCGAAAACACGCCGACGCTGTCACTCGATGAATAGAGTGGACT
TGACGATCTTTCAAAAGAGTGTGGTGTTCTTGGAGGTGATGAAGAAGATTCCGCAATAGA
AGAAGTTGATGGTTGTGTGTCGAACGGAATATCAGTTTCAGGTGTTATTGTCAGATTCAA
ATCGATATTGCGTTTCGACTCCACATCCAGATTATCATCAAAATCCACAAATGGAGACAC
TCGTCTTCTCTCAGGAGTGATCTGCGCATCTCCGTTTCTGTCAAGAGCTTCTGTCAATTC
TACATTCGACAGGTTTAGGTCCAGGGAAGCATTTCTTTCAGTATTTGAATTTTCGTCTTC
TTCATCTTTTTTCCATCGTCGTTTCCGAGCATTTAGAAGATTTGAAGACCATGCTGATTG
ATTTGATGGAGGAGGCAT
>Y20F4.9
CAATATGCTTAAAAGGACCCGCGAAATCCGTTCTTTCAGGTGGTATCTCCGTCGTCCCAG
GATAATTGAAGCTTCTCGCATGTTGTTTTCTGCATATTACACAATCGTTCCTCAATTTCT
TGGCCGTCTGAACCATCTTTTCCATCCAATATTTTGTCTGGAATTCGCTGATCATATCCT
GTATTCCCTGATGTTTCAATTTTTCGTGGATTTCCATGAATATGAGCCGTGCCAACGGAT
GAGTATGTGCAAATACTATCGGATTTCTCATTTCTTCGGCAATTCTCGGATTCTCGGTTC
TGTTGAGCCTTGTCATGATCCTCCAAATTCCGTCTTTTCCCAATTTCTTTTTCTTCACAC
CGCCTGCTTTCCATCCGAATCTCACTTTTGCATCTTCGTAGTGTTGCTGCATTATGAACC
TTCTTGCAATTCTCCTTTTTTCAACTTCATCTCCCTCGAAATCGGCTTTATTGAACTCTC
GGATTACTGTAGATTCCGCTTCTCTTCTCTTCTCCAATTCCCTTCTTTTCATCATTTTTT
TCCAACAATTATTGATAAATTGAAATACTTTTTTCACAGTAATCGTCAGTCTTCTCATAC
ATTTCGCAGATTCGAAAGGTACAATTGTGGCTTTTTTGAATATTTCCATCGATTTTATTT
CTGTTTTGATGACGTCCGCCTCTGTTTCCTTTATAATTTCCGCTTCAACTGCTTGTCTCC
GGAATTCGTAAGGATCTGCTGGAGTTCCATTCAACTTCTTTGGCCACCCATCTTCGTCTT
TCTCGAGGAATTCTGGACCACATTTCCATAATTTGTGATTTTTTAGCTCTTCTATCGAAC
ATCCGCGTGTCGCTAAATCTGCTGGATTCTGCTCACTCTCGACGTATCGTACTGTTGAAG
ATGCTCCAAACTCCTCTCGAATCGTATTCATATTTCCTTTTACAGCTTTCACCCTGTTCT
CTATCCACCTGCTATCTGACATTGATCTGGTTTTGCTCGTAGTCCAATATATTGTGCACG
TGGAATCTGAGAAAAACGTCACTCTTTTAATCGGAATTTGAATTTCTTTTAACGTGTAGA
CCGCCGCGTTCGAAGCCAACTCCAATGAAATTAACTCCATTTTTGGAATTGTAAATTCAG
TTCCTCCATTCGCCGGCTTCATCCTTGCTTTTGACATCACCAACGACGTCTCCACTGCAC
CATCCGGATAAGTGAATCTCAAATAAATCGCTGCTGCATATGTCCATTTTGAAGCGTCGG
AAAATGCAATGAGCTCTACTTCTTCGAAATCCATAATTCTTGACAATTTCCTCGGAATGA
CGTATACCTTTTCTGTGAACTGGCTCTTCACTTCTTCCCAGGTATTTATCAGTTCTTCTG
GAATTTTGTCCTTCCACTCCAATTTGAAATTCCAGAGTTGTTGAATCAGCTGTCGCAATT
TTACCGTAATCGGTGTCATCAATCCACACGGATCGTAATTCGAGGCATTAAAAGCCACTA
TTTGCCTCTTCGTCGGAATTCCTTCTGGTGGCGTCGCAATTTTGATCTCCAACGTGTCCA
ACAACGAGTTCCAAACATGTCCGAGTAGCTTACAGTGTGCTCCTTTTGCTCTATCTTCCG
GCTCCATTTTTTCCGTTGCTTCTCCTGCATTTGTGACAAATTCCCTGATTTTCATGTGCA
TTCTCGTAAAAACTTCTTTTTGATCCTCGTACAGCTGAAGGATCTCCTTTTCCGATTCTG
CTAACATCGCCACATTATCGACGTACAGATTGGTTTTTATCTGATTATTGATTTCATGTG
GAAAAATATCCAGGTACAAAAGAATTGTCCCCGCGAGTAGGAAAGGTGAACATACACATC
CGAACGTAATCCTCGTTGAACGAAGCTCGATAAAATTTCCTGGTATCGGACCTTTTTCGA
CATCTTTGAACCATAGAAATCTAGTCAAATTTCTGCAACTCCTTGCTAATCCAACTTTAT
GGAACGCTTTTTCCAGATCCGATACGACTAGAAACGATCTATTTCGACATCTCATTAGGA
TCCCTTGAATTTTGTTCATCAGTGGAGGACCCGCGTGAAGCACATTATTAAGCGACAATT
CGCCTTTTGCATGAGAAGAAGCGTCCGTAACCATCCTTGTCTTCGTTGTTTGAGATTCTT
CTTTAATCACTATTCCCAATGGATTGTAGAAAATCGGACCGTCGCCATCCATCTCCGGCT
TCACAATTTCCGTAATTCCAGCTTCTAGTTGCTCTCTTATCGCTCTATCTGCCGCTGCTC
TCGTCGATTTATCTCGCATTTTCGTATTGAACAAGGAGATCAGTTTTTTGTGAGCCAAAT
TTCTATTGTCCTTCAGCTCATTCTCTCTTCCATTGAAAGGTAACATGACTTGGATTCGTC
CTGTCTCATCTCTGGAAGCCGACCTTTTGAATTGCTCAATTAGTTCTTCGTTTATTGCTT
CTTTCGATTTCAGAGCACTCGGCTTTTCGATTCCGATTGTCTCGAGATCCATTGACTTCT
CAACTAATTTTGCGAGCTTCTGCTGGGATTGTTGTTTCTCTTTTCTTGATTCTTCTTCAA
TTTCCATCGCGAAAATCTGCATATGTAGCACTTGTGTCGAAATTTGTTTTCCAGCTGATT
CCTCCTCCAACACTATCGCATCTTCGAGCCACGGAGGATGGTAGAAATTCCCGATGACCG
TCTTTTCCACCGATCTTTTGCTTGGCAATTCGATATGTATTCGTGTTCTCAGGCGTGTAA
TTTTATTGATTACATCATTTCCCAAAATCAAATCCACCGGTGTTCCATCTCGATAATAGG
CCATTCTTATCTCATCAAATTCCACGCCATTCTGCTGCAGAACTTCCAGATCCTCGTCAC
AGAATTCGGGTGCTCGGAATTTCGTCGCCATTCGTCTGAAACCTGGAGCTGCCATCGTCC
ATATTTTTCCATCATCTCCAACGATTTTTAATTTATATATTTTGTAGGATTCGACTGCTG
CATCCGCCACGACTCCCGAAAATCCGATTCTTCTTGTACCAACCACCTTGAAATTATTTT
GGAGCGCTGCTTTTTCGGAAATTATTGAAGTCTGAGCACCACTATCCACCAATGCGATAA
TTCTAGCTCCACTCTCCGTCCTCAAATGAGCAAATGGAAGTTGAGCTATCTTATCATTTT
CCTTTTCAGCGAGTAGCATAATTTCCGTCGCGGCTTCCAATCTCAACTCGTCTTGCAGCC
ACTCCTCCGCCTCACTGTCCCCGTTCTTCTCCGGCTCGTGATCGTTTCTTTCAGTGCTCG
AGGGTCTCAACCCCCTAGCAAATTTATTCTTGGAAACCGCCGATTTCTTGAACTCCGTGT
CTTTCGTGCAGTTATTCGCTCCATGTTGCTCCGAATTGCAGTAAGCACAAGGAATTTGCT
TTGATGGTGGCACGAATTCCTTCTTTTTGTAACCGAATTTCTTCCTAGCATCACCGTTGA
ATTGCTTCCGATCCTGCTGACGATGGTGCTGCATTGCTTGAACATCGACGTATCGCTCTT
CCGACTCGTCCGAATCTTGCTCCACGTCGTTTTCGTTGTTGTAGCTTCTCATTGCCGACA
CATTTTTTACTCGAGCTGGCTTCACCGATTTCTCTACGACTTTTTCTTCCATTTCTTCAC
GATTTTCTTGAGCTTTTAGCTGTGCAATTACCGCTTGAGTACAGGTAATCAACAATTCGA
AAGTCCTGTTTCCTGACATATTATAAGCTTCCACTCTTTTCCTGATCTTCTTTGGCAGTG
CATCCGTGAATTCTTGCAGGTATTTGTAATCGTCAACGTATAATCCAAGTCCTTTTAACC
GTCTGACATCTCCCGCGTATGTCGCCAGCGACTCTTCAATCTCCTCAATAGTCGAATTTG
CCTTGAATGTCAT
>Y26D4A.10
ATGATTGAAGCTGTTGATAAGATTCTTATGGTTGATAATCCTATTGTTAGTGATACATCA
ATTCAAAAAGAGAATTTAATAAGCATTTTTCCATCTTCAGGATCAAGTCTAAATCAACAT
GGAGAAATAAATTTTGTTATAGAAACATGTGATCAATACTTACTTTTACATAAATCTTAT
ATCTATATGGAAGTACAAATTTCTAAATTGGATGATACTGCATTAGCAGAAACTGATGAA
GTGTCTTTAACAAATAATGCTGCAATGTTTTTATTTGATAGAGCAACTTATAATATGGAT
GGAATGCCAGTAGAAAGTATTATGGATCCTGGAAGAGCTAGTCTAATGAAAGGACTTTTA
ACTTATAGTAGCACCATGAATAAACAAAATACATTTGGATGGATTTTGGAAACAAAAGAC
ATCATGACATATAAAATAAATAAATATACAAAGAATAGAAAAGGTAATATTACTTTCTGT
ATTCCTTTAACTCATATATTTGGATTTGTTGAATGTTATAATAAAATCATATATGGAAGA
AAACATAATCTTTCTCTTTACAGATCTCCTGAAAACAAGAATAGTATTACATCTTCCAAT
CCACAGAACTTCACAGCAAAGATGGTTATCAATAAACTTCAATGGATCATTCCAAAGATT
ATTCCATGTCTTGAAATGCAAAATAAATTATTAAATATTTTTGAAAGTAATAAACTTATT
CAAATGCCTTTTATTTCTAGACAGTTTGAAAGTTATAACATTCCTAATGGAAATAGAGAA
TTCACATGGAAGTTGGGTACTAAATATGATAAAATAAAATATATTGTTGTAGCATTTCAA
TGTGCTAGAGATAATAATTATTTGAATGCTGGAAAGTTTGATAATTGTGGATTAGAAGGA
ATATATGTTGAATTAAATTCAGAAAGATATCCTCATGAATGTTTGAAATTTGATTTTGAT
AAATTTAATGCAGTTCAACAATATAATTTTGCTAAAGAGTTTAGAAATAGTTATTATGAA
TCTACTAAAGATTATATTTTCATGGAAGAAGATGTATACTATTACTATTATCCGTTATTA
GTATTTGATGTATCTAAACAAAATGATAGAATAATTCAATCTAGACCTGATGTTACTATA
AAAGCAACTTTTTCAAAAAGCATTGCTTCAAGTACAAAATGTTATTGTTTAGTAATGAGT
GAAAATATAGTAGAAATAAAAGATAATAGAATTAAAGTTATTAGTGTTTAG
>Y26D4A.11
TTAGATATCTGGAATCCACGAATTAAATTTATCAGGATATCCATACCATTTTACAAAAAT
TTCTTTTATTCCTTTTCTAGTTCTACGTTTTAATACTTCTTCGATTTTGTATTCTTCTTT
TACATTATTATATAGTGTAAGTTCTTTTTCATAAAACTTTCCTAAGATTTCTTCATCTGC
TAAATCTCTTATAGAATAAGATATAACTTTACCAGGATGTATTTCTGAAATTTTAAACAT
TTCTGTACTCCAATTAGGTAAATATCCTTTAGCAAAAATAGCTTTATACTTTGTTATTCT
TACTGTATCATCTATTTTAAATTTACTATTAACATAAGAATTATCTTTATTAAATTCTAA
ATTCTCTTCTGTATTTGAAGGATTTGCTTCATCAGGAAATAGATTCTCATGAACTTGATC
TGAATTTACTTTCTTAGAAGCTTCTATAGGGGTCATTTTTATACTACGATGATAGTGATT
ATTGTATCCAGAAACAAGCTTATCCAATATATTTACCCATTTATGATTACCTTGATATGT
AAACATTTTCCACATTTTCTCTTTTAGAGTCCTATTAAATCTTTCTATGATAGAAGCCTT
CTTGTCAGAATAAGTAGAAAAGTGGTTGATGTTAAAACTCTTAAATAATTTTTTCATATC
TGAGTTATAATATTCTTTTCCATTATCAGTTTGAATTTTTTGTGGTTTTCTTACTTTAAA
AATAGATGATATAGCATTTGCTGTTTCTTTTCCACTTTTTGTTTTTAATGGAATGACCCA
TGCATACTTACTAAAACAATCAATTACTGTAAGAAGATATCTAAAATCATCATTTTCTTC
TGCATAAGGAATCATTTCTACAAGATCTGATTGCCATTGTTCATCTATACCATGAATATA
AACTCTTTCAGTTTTAAAATTTTTACGAGTTGGTTTATGAAGTGTGTACACATCTTGCTC
ATTTAAAAATTGTTTAACTTCTTTAATTGGTTTTTTAGTTTTACGTTGTAATTCGTTAAT
ACCACAAAATCCAGTTTCAGGATTGTAAAAAGTTTCTTCAAGAATAAGTTTAGAATTTTT
GGGAGGTTTTAAATTACCTCCAGTTTTCAAATTTGAAGATATTTGACATTTATTTTTATT
ACAGATAGTACATTTTCCTTTTATCAT
>Y26D4A.14
TCAAAATAAAATAAAGTACTTTAATAACCTTCTAAATTTACCATCATCTATATCACTAGT
TTTGTCAATAGTCAAAAAAGAATATTTATCTTTCCAAACAGAAGTAATCATTTCATTAAA
TTTAATCTTATCTATTTCACCACAATGATCTCTATAAATATAATCCAAATTTAATTTATC
TTGAGTGAAGACTATAAAGAAATTAGCATTCTCTCTTATAGTATTTTTAGGAAGTTTTAT
ATAATTTTGAGAAATATAAAAACAATCAATATTATTATGCCTTCCTCTAGTGTAATATTG
TTCTATCTTATTTTGTTTTTCTAACATCAAATCATCAAAAATAATTAAAGTCTTTTTATT
GGGATCTATTGAACTTGGATCAGGAATTTCTTCACAATTGTCTGATGTAGTGACTAATAT
ATTTGATTTATCTTTCTTATCAACCATAAAATTTTGTGTCTGAAAGCAGTGTCTAATATC
TTTCTTACTTAATCCATTTTCAAATCCATTTATAAGAGCTTGATAACATGGTTGAAATAA
TGTTGTAGAAAAAATATATAAATTATCATAATCTAAATAATCATCTCCTTGGAATTTATC
CAAAAGTAAATTCATTAATAAATTAGTTTTACCACATCCAGACTTTCCTGATCCACTTTT
AAGAACTTTTAAGAAATTATTATTAGCTTTTGATATCTTTTTATCATCAGATTTTTTAGA
TTTCTTATTCATTTTATTTCCAGATCCTTCTATTTTCTTAGATACTTTTAAACTAGAAGT
TTCTATATTTGATTCTTTAATACTAGAAGTTTTTATGTTAGATTCTGTATTTGATGTTGT
ATTATCAGTTTTTATATTATCTACTAACTCTATTTTATCTTCTTTTTTAGGGGTAATAAT
TACATAACATTTTCCAAAGAATCCTTCTACATCATCTAATATCTCATGAGGCATTGTAGA
GTCTTGATTATTTGCATGAACTTCAATAGAAATATCAGACTTTTCTCTCATTTCTTCAAT
AAGTTCTTCTTCAATATTTGTTTTTAAATCTAATAAAATATGTTCATGAAATACTACTTT
ATCATTTCTATAATCAATCATAGGATGAAGTTCTGGTTTGCTTGATATAACATCTCCTGA
ATAATCATTTTTGTAATACCATATTTTATTTCCAAGACTTTTAATCTTAATTGGAATTTG
TCCTAGTGAAAGAGCTAAACTTAACTTATATCCATCAAAATGAGTAATGTCAATAAAGTC
TATATCTTCTTCATCAATTTCTTTACAGAATGTTACTTGAACAATTGAATTTTCTATTAA
TCTAACTTTAATAGCTGTTAAATTCAATTGTTTTTGAATATATCTTCTAGGGTTTTCTCT
GATAAGAGTTTCAAGAACCTCATTTTGCTCATTGAAGATATCACACATAACTTCTGTTGT
ATGTCTTAATAAATTATTTGATTGATTTTCTAGATATTGAAATTCTCCTGCTGCTTGAAA
GTCTGAGTATAGTTCTCTCTTTATTCTAGTTTTTCCAATTTCAAACATTTCATAATTAGC
AACTCTATTTATGAATTCTGTATAATTTGGGAATACATCACAAGCTTCTCTAATTGTTTT
ATATTCTTCATGAGATGGTAAATTATCACAATCATCTTTTATATTTAAGTATTCATCATA
ACCTGGAAATGGTAATGGTTGCCATCCTTCAGTATTGTTGTTTAGTTCTTTCTCATAGTT
AGCAATATTATTTATAAATTCAGTATAACTTTTTAAAGAATCACAGCCTTCTCTACTATT
TTTGAAAGCTGATGGGGTTGGAAAATTGTCGCAATCTTGTTTGATTTTCAAATATTCATC
ATAATCAGGTAGTGGTAATGGTTGAAAGATTTCTCTTTTAGTTCTATTTGTAGGAGTATT
ATTTTCTCTTTTTAATTTTTCAAGTTTTCTTCTTTCTGATTCTTGATGAGCTTTTTCTCT
TTGTAGTTTTGCTTGTTTATTTTTTTCAAAAAGTTTTTCTCTTTGTAGTTTTTCTAGTTT
TCTTTTTTCAAAGTCATCAGCTATGAGCTTTTCTCTCTCTTGATTTTGTTGTTTCATTTC
TTCTTCTCTTTGTAGTTTTTCTTGTTTTCTCTTTTCAAAATCATCATTGATTTGTTTTTC
TCTCTCTTGATTTTGTTGTTTTATTTCTTCTTCTCTTCTTAAAATTTCTTGATTTCTTTT
CTCATATTCTTCTAATTGCTGCTTATGTCTTTGTTGTTGTAACTCTTCTCGGGTAGAAAT
TGCGACAGGTATTTGTTTTGGAAAGCGACTATGATTCTTAATTACTCTTACTGCAAAACC
TTCATCACTAATCATAAGATCTAAATCACAATCTCTTATTGTTTTTCTAATTGGGAAACT
TAATGCTATTTGATTTTTGTTATTAATCCAAAGATTATTATTATATATTCCTTCAAGAAT
TCCAATTGAAATATATTGACATTTTTGATCATTGTTAATATCCCAAGTAATAATTTCATT
TTTCTTAATTTCACAAAATCCATCTTGGTATTTACAATTATTCATATCAGTTAAAACATT
AGTTGGTTTTGTTTGATTGAAGTGAGAATAAACTTTAGTTTCAATAACAATACAATTTTC
TTTGTAATATCTTTTAGGTGTGAATAAACTAGTAAATCTATTAGGATAATCTACTGTAAT
TTTATTATTAGTGCTCCAAGTTTTTGAAGATAATTTTGTAAGTGTTCCATATCCACATTT
CTTATTATTAACCATTTCTCTACATTCAGCAAGAGTAATAGGATATGTATTTAACTCTTT
TTCAACTAGATGTTCATATCCTGAGAAATCTGTATACAT
>Y26D4A.9
TTAAAGTTTAGGAATTCTAAAATGCTCAAAAGCTAATGTGTGAATATTGTCAACAACGTA
TCTTTTAGCCTCTACATCTTTTCCAATCATGTTATTCAGAACAACTTTGTTCTGTTGAAC
AGAATGAACTTGATGTTTGCTTGAGCTTATCAACATTTGCTGCTTCCTTGAAACCGTTTT
ATCAAATAAACAGTTCTTATAATCAGCAAAAGTTAATTCCTTCTTTACAACACTCCTTTT
TACTCCTTTATTTTTCTTAACCTCCACCTCCAAACGATCATTTAATTTAGAAAATCTAAA
AGCATACTGTTTAGGCCTAAATGCCACAATCTCACTCATAATATTTCCATTAAGCTCATC
CTTAAACTTCCCAATTACCTTTTTATTCTCATCATCATAAAGTGGATGGTCTTTTGGATA
GTCAGAAAAATCGAACCATTCTTTCATATTTTTCATATCATCATAAACATCCTCAGTTTT
TATTTCATAGATGAAAGAATCGGTGTCTTGGTAACACAACTTCAAACCATCTCCATACTT
AGGCTCCATTACATTATAATGAAAATCATACATTAGATTCTTACTCAAATCTAAAATACT
CATCCCTACATAAAACGGCTTGTTCAATCTAATATTTTTCTGAACCATTTCTACAAGAAT
CATATTTTCATTTATAATGTGTCTTTGCTTAAAGTTAACATCATTAGCTAACTTCTGAAC
ACTTTTTTCATCATTAACAATTCTTACATCCACTCTTTTTCTTACATTTTCCATTGTTTT
TCCAAACACAGAGTTGTTCATGAGTTTGAAGAAATCTTTTTCAAACTCATTTTTAGCAAT
CTTTCTAAGATTGGTATTTAGCTCTATATATGGAGCCAACCAATTAGATTCCCTAAAACT
CACAACTCTATGAATTTTCTTCAAAACCATTCCATTTTTTAATACTTGCTTTAAATTTTT
ATAATGAATCACATATTTGGTTTTATTAGATAAATCACTAATTAATTTATTAGTGGTTCC
AACAAGCTTATTTTCTGGACAAAATGGTAGATCATTATGCCTATCATGAAGCTCAACTGG
ATAGTCTAAATCCACCTCCAATATGCATCCTTTTTCTTTTAATTCTATTTCATTTAAATA
TTTTTCAATATCTTTTATTTCATTAACATTTTTCTCAAACTCAAAATTATCATATGGTAG
TTTTTGACTCATCGCCCATCCATATAGATTATTTGCGTCTAAATATAAAAGATATATACT
TTCTTCTTCATAATTTTTTAGAATTTCTTCTTCATAATTTTTTAGACTTTCTTCTTCAGT
ATTACATTTTTTTAGATGTCTATTATTAGCTCTAGAGTATCTCAACATCGCGTTACAGAT
ACCACCTCTTATTCCTTTTTCAATAAAATTATACATTTCTATATCTTTAATGGTCTGAAG
TTTAACTCCAGTTTTCTTCAACATTGCTTCCCAGGCAAGTCCTGGAGATGTATAATACCA
GCAAGGGTCTAGCATATACACCTCCAAAGAGACATTTCTGAAAGTTTCAAAAATGTCTGC
CAATAGTAGCACATCATTAATCATATAGATTTCAGTATAATCTTTTAAATTTTTACATTT
TGTTTCATTCCATACTTTCTGAGCATATTCATATTTTTCTTTACTAATATCTTCATTATT
TAATTTATTATAAAAATTTTCAATTTCGGGTAATTCTTCATAATCATATTTTTTAAAGGA
GTCCATAAATTCATATGGGTATACTCCTTTCTTTCTCATAAGATTAAAGATGTTTCCATC
TTTATATTTTTCATCATAATATTTTCTAGTAATTTTACAATCTTCATCTTCTAAATTATT
ACTTAAACAATCTAGACTAGAGGGCATGAATCCTAGACTATCTAAGAATCTAATTTCATA
CTTTCTAGTCTCCTCTATTGTTTCTCTAACATTTTTTAATGACCGCCTAACATCATCTAA
ATACACTTTAAAATCAGACTCTTTTGCTTTCTCAAGTTCTTTTTCAACTTTTTTAACTTT
TTCAACTTCTTTTTGAAATTCTTCTTTTACCTTTTGAAATTCTTCTTTTGCCTTTTCAAC
TTCTTCTTTTGTTTTTTCAACTTTATCTTTATTTTTTCCTGTCTTTTTAACTTCTTCACT
TTCTTTTTTATATTTGTTTTCTATCTTTGCTAATGTATCTTCTGCTTTTCTAACTTTGTT
TAAACAGTCTGTGTAATCAGATCTTATTACATTTTTAACTTCTTCTCTTGCTTCTTTGAT
TTTCTCTAAGATACTTTGGTAATCAATTCCTTTTTCTTGCTCAAGTTCTGTTTTTACTTT
TTCAGTTTCTTCCTGTGCTTTTCCTATTTTTTCTAAACAATCTTCATAATTGACTCCAAG
TACTTTTTTAACTTCTTCCACTGCTTCTTTAACTTTTTCTAAGTAATATTTGTAGCTCAA
TCCGATTGCCTTTTCAACCTTTACTATTGCTTCCTTAACTTTTTTTATTGCCGATTTCAT
TTCTATTTTATTTTTATTTGTTTTTTCAAGTGTCTTTTCAAATTTATAATTAAAACTGAT
AAACTTTTCTATGTTTGCTGAAATACAAGAAATGTTTACTTTTTCCTTCTTTAACATTTC
AGAAGATTTTCCATCACTGAAAATCAAATGAGAGTCATATCCTCTTAGATTATGAAAGAA
GACAGGAATAAAATTATTTCTTCGCTTCAACAAATTACAACTATTACATAGAGGTCCTCT
GAATTCTCCGGTCCAATGATCATGATCCATAACTTTTTTATTTTCCTTATCAAATCCCTC
TTTACACTCAGGACATTTTTTACAATTAGAATATTCAATCTGCTCTTCCTCAGTCAACCC
ACCCATTTTCATGGAAGGGATATCCAGAACTCTTGTACACACATCTTTAATGTATTCATT
GAATTTTAATATTGTGTCATAACCAACATAACTTTTCATTTCATAAATACTCTGTGTAAA
AGAATCCACCACAACTACACAAAAACCAGATGGTGCATGTTTACCAATATTCTCACTCCA
TGATTTATCAGGTGAATTGTTTGTACTATCTAGTTTATAGATGACAGATTCAAAATCTGC
ATAACAAACATATCTGTGTTTTTGAGTCTTCTGGAGTGATGAAAATTCAATATGAGACTC
TGAAGGCTTAATCATTTGAATTGGATCATTACTCATACAATCCTCAAAATGGCGCACATA
TTTCTCTTCATTATAATACCCATTAAAGCATCTAATACAGAATTTGTAACTACTACTTCC
ACGATTATTCATTAGTTTATCAAGATTTTTAATAAGACAGAAATGTCCTTCATTATTTTC
ATTTGTTATATATAATAAATTTATTACTCGATTCATTTCTACTTTATTATTTTTAGATAT
TCTATATGATTCAATTGTTGGTTTATAGTATTCAGTTTCTTCTTCATTATCTGTTTTAAC
AATATTAATAGCTAGGTTATTTTTCTTTTCAAATTTCTTTAAATTTTTTAAACTGAAGGG
GAATTCAAACCCCTCAAAATCTATCTTATTTGTATGTTCTTGATAATTGCTTACTCGTTG
TGGATTCTTTTTTTCTGGAAAGAGGTGTGCAAGTACACACCACATAAAACAGAAGTTATC
CTCATTTTTAATATTTATTACTGCTTTCTTATTTTTGATCCAAGCTGGTAGTTCTATATA
TTTTGCTCCTGTTAGTGATTTCATTTTAGTTTGATACATTTGTAACTTATTAATTCTATT
CATTCTAAAACCAGATCCTTTAGTTTCAAGTTTTTCTAATCTATTTTCTAATTCTAATTT
TAAAGTTTCAATAAATTCTTCTTTATCATCTGATTCATATAATTTTTTATTTAATGTTGT
TAAAAATGCTTGCTGTTTTTCTCCAGTTTCTTCTTTAATTAATTCAAGTTCTAGTGTGAA
ATAAATTTTTACATATCCTTCATACATATCATTTACAATATCATTTTTTGTTTTATTTAA
AAAGTTTTCAATACTCTTAAAGTTTCCAGTATATTTTGTATCTCTTAACATATCTCCAAC
TTCTTTATATTCGCTGAAAACCGTTTTGTCATTAGGGAATAACTTCCGTAATTGGAAATT
ATCTCTTTCTCTTTCTTTATTTTCTTTTTCAATTTTTTCATTTTCTTTTTCTTTTTCATA
ATGTACTCTTAGGATTTCTTTAAGCTCTGTAACCCTCCTTTGCTTTATTTCAGACAATTT
ATAGCTAGTTACCTTCAAAATATGACTGCGTAGTTGATCCCTATCCAT
>Y32G9A.9
TCAGGAATTCGTGGTATTCCTGCGGATCACAGCAAGCCATTCTTTTCGGTCCTTGGCTAT
AGTGGACCATGGGGTGATGACTTCTCCGTCTGCGTCACGAGTGGTGATCTCTTTTCGCAG
CGAATCAGTCCATCGCATCGGCGGCCTTCCAACAGGCCTTTTCCATCCATATGGGCGCCA
TTCTGTCATTAACGTGGTCCATCTTCCGTCTTTCCTTCTCGCAACGTGTCCAGCCCATCC
TAGCTTCCTCTTTTTCACGAAATTGAGCGGGTCCCTGACTAGAGACATCTTACGAATGTC
TTCGCGATGGAGATCTCGCTCTCGTTGTTGGGTGAGTGTTATCCCAACAAGCCGTCTTTC
TAGGGAGGCATGTGTGATTCTTACTCGTTCGGATAGAGCTTTGGTGAATGTCCAGGCTTC
TGAACCATAGGTGAGAGCGGGAAGGACGATTGAATCGAATAGATTCGCACGAATCTTCTT
GTCGGTGATGGAGTCGGTGGTGTTCTTGATTCCATTGAATGCAGCCCAGGCTGCTCGCCG
TCTTCGGTGGATTTCCGGCATCAAGTTGTTTTGAGCGTTGATTTGACGGCCGAGGTAGAT
GTACTCGTCGACGTCGTCGAGCTGGGTGGTGGAGGAGGGGTTACCGAAGTAGACTTTACT
GGGGTCAGCGAATCGATTTCGTAAGACTTTCGTCTTCCCAGTATTGATCTCGAGACCAAC
TTCAGAGCATTTTTGTACGAGTTCTTGGAGCATTTTGCTGGCAGTGTTCGGATGATTGGC
GATGAGCACAATATCGTCAGCAAATCTAAGGTTCGTTAGATTTTTGCCATTCACTCTCAT
TCCAGGGATCGTATTGTAATCCTCAGCTTCTCCTTTAAATTCAATACAGGAAAGCTTTCG
GAAAACGTGTTCGAGGCAAGCGGAGAAGAGATTCGGAGAGATGGGGTCTCCTTGTCGAAC
TCCTTTGGTCACAGGTACTGTGATTGGCCTTAGGAATGGGGTAAAATTTGTGGTACAATT
TTTATAACACTCTTTCAGTAGATCAATATAGGCTTCATCTGCACCTTGCTCGTCGAGACT
CTTCCAGATTGCCTGGTGTTCAACACTGTCAAATGCCTTCTTGAAATCTATGAAGACAAG
TGTGAGGGATCTGGTATTCCCTGCCGACTTCAAGAAGTCTTTGGAGCGAGTGGATGTGAT
CGATCGTTGAGAAAGATCGTCGGAATCCGGCCTGCTCGACAGGTTGAGCCTCAT
>Y37A1A.1
CTATTCACACAAGTATTCACCATTAGTGTCCACCACTTGTTGCCATTTACTAGGTAACAT
CATGATGCCACGGGAGAAGAAATCCGGCGAACGCGATGAGAAGAAAGTGGAGAGTTCAGT
TTTGAGATGCTCTTCGTCGTCGAATTGCTTGTCGCGCATGTAGTCACTGAGAGACAAGAA
CAAATGGTAGTCGGTTGGTGCAAGATCTGGAGAATATGGTGGATGCGGTAAAACAGTCCA
ACCAAGATCTTGCAGCTTTTGGAAAGTCTTCTTGGCGACATGAGGCCTAGCATTATCGTG
AAGAAAATATAGTTTTTCATATTTTCCGTTGGTCTTTTCTGCAACTCGGTCCAATTGGGC
ACAATAGTAATCAGCAGTGATAGTTTTATTAGTTGGCAACAATTCCCAGTGCACGGGTCC
TTGAACACCCCACCAGACACAGATCATAATCTTTTTTGGGTGAAGATCAGGCTTTGGCGT
CGGTATTCCTTTCTCACCGATCGGAAGCCATTGACGTTTTCTGGAATGGTTAACATAGAG
CACCCACTTCTCATCTCCAGTAACCAGATTGTTCAGCCAATCGAACTTTCGACGAAAAGT
TAGAAGTTGAGTACAAACGTTGACCCGAGTGAGCTTCTGTGATGCCGAAAGTTCATGAGG
CACCCAAATTCCAAGTTTTGAAGTAAAACCAAGGCGACCCAAGTGACGTGCAATTGTGCT
ATGACAACACTCAAGCTTCTCTTCCATTTCACGAAGACTAAGACGAGGCTCTTCCTCCAC
CAGCTTCACTAGGTCTTCTTCATTTAACTCTACCGGTCGCCCAGAACGTTCTATTTCTTC
GAGACTGAAGTCGCCGTTCTTGAACTTTTGAAACCAACTCTTTGCTGTATTATAAGAGAG
TGCTCCCTCACCCATCGCACCGCATATGTTTCGTTCCGCTTCCATTGCTGAATGACCAAG
ACGAAATTCATAAAGAAGAAGCAATCTAACGTCTCGACGTTCAAGTTTGATGATTGTCAT
>Y37D8A.7
TTAATACTTTGTCGCGTATCCGTTTGCATCAATAACAGCTTGACAACGACGTGGCATCGA
GTCGATCAGCTTGTGAATAACTGACATGGGGATAGCTTTCCAAGCGTTTTCCAACTGGTT
GAATTTGGCATCTGCATTTGAAGCCCGAATACCTCCAAGACGTCTTTCCAACTCTTCCCA
CAAATGCTCTATTGGATTCAAGTCCGGAGACTGACTTGGCCAATCGAGCAAATGCACACG
ACGACGTTGAAACCAGGAACGCACATGAAGAGAAGTATGCTTAGGATCGTTATCCTGCTG
AAACACGAAGCCACGGCCCACATTTTGAAGTGCCCAGGGTCGCATTGTAGTTTCCAAGAT
GTTTTCGTATTGAAAACGATCCATAATGCTTTGGATTCTCCTTAGTGGGCCCATGGAAGT
GCTGGTGAAGCACCCCCACACCATGACGCTCCCACCTCCATGCTTAACGGTTGGGCATTG
ATACTTTGGAGAGTACCTAGAGCCAACAGGACGACGTACCCAGGAATTTCCATCACTCCC
GAACAAATTGAACTTGCTTTCGTCAGACCAGATGTGTTTAGCCCATTCCTGACGTCCCCA
ACGAAGATGCGCTTTTGCCCACGCAACTCGAGCCATGCGATTTTTCTTACTGATGAACGG
TTTCTTGACTGGCTTTCGTCCGTGTAGTCCTGCTTGCTGTAAACGTCGACGAACAGTTCG
TTTACTTGGTACAGGTTCATTTGGAGAACTTATAATCATTTGAATATCCGTGGCGGTCCT
ATGCGGATCTTCTCTTGCTGATCGGAGGATGTTGCGATCCATCCTATGGGTTGTCACTCG
AGGCCTGCCGGGCGAGATTCTCAAAGCGACGGATTTCTCAGTTTGGTACTTCTTGATTAC
TTTCCAAATAGTCGACGGAGAACGTTGAATTTGCAGCGCGAGCATTTTCGTGGGTATTCC
TTGTTCGAAGCCAGCTACAATGGCTTTCTTGACGTCCAAGGAAAGATTTTTACACCCAAC
AGATTTTACCAT
>Y37E3.18
TCAGTGTTGCTTCATTGTGGGTAGTGTTCTGTTAACAAAAAAGTGTCTCCTAAGTTTAGA
TTTTCCTGTGCTCCAGATATATTTCTTTTTAGAACGAGTGTGGGTCTCTTGTTGCTCAAA
AAACTCATATGTTTTTAAGTCTACTTTACCAGTATTCATTCTGATTATTTGGATTCTGTC
AATTATTTTACGTCTCGTGCTTAAGGTTTGGAGGTCGAATAGTTCGTTACGTTCCATGGC
AGTTTTGTAATCTTTATCAGTTGGATTAATATATCTTTTTTTGATTCTACTATAAAGGCG
CCTAGTGAATGCGTTTTGTACAGACTCTATTGCTTTCTCATCCGATTTTTTTGTCGGAGA
AGACACTACTGTTCCATATTCTAAACGAGGGCATATGAAAGTTTTGTATAAGAGAATCAT
TAGTTTCTTATTGGAGGTACTGTACTGGTTGAACATGTTGGCCAGTTGAAATTTAGCTAG
ATTGATACATTTCCTCCAATGCTCAGAGAAATCCAGCTTTTCAGAGATTAAAAATCCAAG
GTCTCGGGTAATAGCTTTTCGCTCAATAGGGTAACCGTCTAGGTGGTATTTGAAATCTAT
TCTACGTTTTCCTACTGTGACGTGAACTGTCTTAGATTGGTTTAGAGTGAGTTTTGATCC
CCTTGTCCAATCTACTACAGCATCTAGAGCAGACTGTAAATTGTTTTCGCTTTCAGTCTT
AGGGGTCGATACATACGATTTCGTGTCATCTGCAAACTGCTTACATGCTACTTTTTCGGG
TAATATTGATGATATATCATTAACATAGATACCAAACAAAAGTGGTGACAGAACTGCGCC
TTGTGGGACGCCACAGGTGGCCAATTTTCTGGATGACAGCGTTTGCCCAATTCTAACCCT
AAAGCTTCTATTTGACAGAAATTCATTCAACCATATCAGTAAATTTTTGTTCATTCTTAA
AGATACGAGTTTATCTAAAAGTAAGTCATGTGGGAGCCGGTCGAAAGCCTTGGAAAAGTC
TAGGTATATGATATCGATTTGCTCACCGAGATCAATACTTTTAGTCCAATCATTCAAAGA
TTCTAACATATTAGTCACCGTTGATTTTCTGGGGCGGAATCCATGTTGATTTTGTGACCA
AAATTTGTTATCTACTAGAAATAACTCAATTTTTGCTAATATACATCTTTCGTAAACTCT
GCACAAGTGCGAGGTCAAGCTAATGGGTCTGAAGTCGGTTGGATTGTTAGCGTTAGTGAT
TTTTCCAAGAGGTATTACAATGGATTTGGTCCAAGCGTGCGGGACTTGCCCTCTCATCAT
GCTCAAGTTGAAAATCTGGGCCAGAACGCTACTGATGAGAGACGATAGTATTTTTATAAA
CGTAAATGGGACCTGGTCGCTTGTTACAGAGCAAGACTTTTTCGAGGCCAT
>Y37H2A.3
ATGTATCCAACTTCTCCGCAGCGCAGTCCCCTTTATTGTAATGTTCCCGGTGTTTCGTTA
CGATGTGATTGTAGTGCAAGGATCGATGCTCTGCAGGCGAGAGTTGCTGAATTGGAAGAT
GCTCTGAAGCGTCAAGGTAAGGAAACCCCCAGAAATCCCGAGGTGAAAGGCCTAGGTTCG
CCTATGGCCGCCCCTCATTGGGACTCTGGGGAGGGTAAGTATCTCTCTCAATCAATCAAT
AGATCAAGTGTAAACCCAAAAGATGTGTCGTCCAAAAGTAGTGAAGATTCTACTTCTGGA
AAAGTTTCTTCAAATCCATTGGATCTCCTGGTTCGTGATGATGCCGATGCGATGATGGAA
GAAAGAATTCAGTTAAATATAGCTCAAGGAGCACAGCCGTTTATTGGAATGTTTGGATTC
AAGTCTGCAAATCCGTTGCCGTTGTTCATGGGAAACGTCTCGGATGACTTCACGACGTTT
GTGAGAAAATTCAAGCATCGGTTGGCAGCATCAGAGGAATTGACACCGGAACGACAAAGG
AGCCTATTCCTCACGTTTTTGGAAAATCGTGCAAGAAGTTCGGCCGAAGCAGTCATTGTG
GCTCAACCAACAATTACATTGGATGCACTCATCGTGGAACTGGCCGCCTTGTTCGAGAAT
GCTGTGGTGCAAGAGCACAGGGAGAATCAGTTGAGATGCTGTACGCAAAATGAAGGTGAG
TCGGTTGCCGATTATTTTCAGAGACTTGATGGATTGGAAAGACTAGCTAGCTCGGGACTC
CCGAGAGGATCAATGGAGAAGATCGCTTTTAAAGCTTTCTTGGAGGGTCTTGGAGATCAC
ATCAACTATGCAGTGCGAACGAAACGTCCGAAGGATCTGGAGAAAGCTCTGGATGAAGCT
TTACACGAGGAAATGCTCCAAAAATGGTACGCGAGCAGGAGAGCAACACCGACAGCGCTG
GCATTCGTGGCAGGAAAAGAAGACAGTTCGCAGGGCACCTCAAACTTCCAAGGAGTGTGT
CATCATTGTCAACAGCCTGGTCACATGTACAGGAATTGCCACAAGAGAACAGCGCAGACG
AAAGGAATCAAGACTCCTTCGCAAAATTCGGTCGTGGCGCACATGAGTGAGAGTCAACTG
CAGGAAGAAAACAGGACACTCAAGGCTCAAGTCGAGGACCTTGTAGGTCGCCTGGAAAGG
TTCCAGCCTGGTTTCGATGACTCGTCGGGAAGCAGAATCTGCAGTTTGGCATGGCCAAGA
AGTAAGTGTTTTACTTATGAGGACGCAGCTCCTCAACAGAATTCGATTCTGCGTTTAAAT
TCTTATATTACCACTCATATTCCCATTAAAGCTAATAAGGTACCGTATTCCGCACTCGTA
GATACTGGTTCCAGTATTACAGTAGCACCTGAAGAGATGATGAAAGGTCTACGGATTGGA
AAGCTTTTGCCGATGCAGAACTCGCAAGCAATTGGCGTGGGAGGTCAAACAGTCAACATA
GTTGGATCAGCAGTCGTTCAATTTGTAATCGGAGCACACATGGTCAACCATCCAGTTTGT
TTTATCGCAGGGCATTGCATGCCGGAAATCGATGGAGAATATCGATTTATCATTGGAAAT
GATATGTTGTCGAAGTTGCCGACGTTCCATTTCAACTACAAAGATGCTCTTTTCCACATC
GGAGACGACACCCTTCCTCTTGGACAGAATTTTGGAAAATCGCTCAAGACGATCAATAAT
TTGGAAATTACCGAGGAGGATGTTCAGGTAGCAGAAAATGGTGAGACTTTGTGTCAGATT
TAG
>Y38F2AR.4
ATGCCCTTCCGCCCACAAGTAATCATCGGAGAACTTATGAAAACGTTTGGAACTAATACA
AACGCGTTGCCAATGAGTCGAGAAGAAACGAAAACTGTCGAGAAATTTACAAGGATTCTC
AAAGATGCTGAAACGGACGATCTTCTTATTCAAAGTGACGACGAAGAAGAAGTATTCGGA
GGAATTGTTGATGAAGAGGACTGGAAACCTGATGACGATGATCCATCCGCTTGCGTAGTA
CCCGATAAAGTGAACTTCTCTTCTGGAGCTGCCATTGATGTTGCAATGGTGCATAGTGCC
GTTGAATTTATGACTGATGTCAGAACAAAGAAACTACGATCTTTTGCTTCAATGCAGCGT
AGGTATCGTTTTATTAAAACGCAACATGACATGCAGAAACTTCGCGTTTTTGCTAAAAAT
AACGAAATTCAATGCTCACGTGTTTCACAATTTTCGACACTTTCTGGACTTCTTCGTACA
AAAGTTTTTGAGGCAATCGATGACAGAATTTCGATTGACAAGTTCACGCTACGCCGTCTT
GCAGTGCAATTGAATGATGAGCACGTCCATATTGAAGGATTTCAAGCAAGCGATGGCTGG
CTGAAGAAGTGGAAAAAGACAAACGGTCTCGTTTCTCGCCACGTAACTACTTTCATCACT
CGTGCCAATTACGTCAATAAAGAGCTCACAGAACAAGCTGCCAAAAAGTTCGTGGAGGAA
GTTAAAGCAGAATTGGCAACTTTGGATCCTGATGTCGTTTATAACTGTGACCAAAGTGGG
TTCACGAAAGAACAATATTGCAAACGGACGCTCGCACCAAAAGGTGTTAAACGTGTTGAA
AGACTGGTACAGTCCAAAGATGCCCTCACGCACTCTTACACAATCCTTCCCATGTTAAGC
GCTTCCGGAAAGTTAGCCCCAATGTTGTACGTGGTTCTGCAGGAGAAAGGTGGAAAATTT
CCCAAAAAAGGGCACTTCTCACCAGACAATCTGATCATCCGAGCTAATACGTCCCACATT
ATGAATAAACAACTAATGGTCGACTGGGTTGAATCCGCTGTTTGTGATCCTTCGATGCCA
ACCGAGGTTGTCCTGCTTCTAGACGCTTGGCCTGCTTGGAAAAACGAAGGGGATGTTCAA
GCTGCAGCATTATCCGGAAATACAGTACATGTGAGATCTATTCCACCAGGAGCTACATCA
TTTATTCAACCTTGCGATCTTTACTTTTTCTGTCCGTTGAAGAATTTTGTCAAAAAGGTG
AACGCGTACATCATCTACTCCGGTATCACCTTCAAGACGTCAGAGCGTGACAACCTGCTT
CGCGTGATATCTGCAGTGTACCGTGTCTTTCGTGCACCAATTTTCCAATCATGCTGGAAG
TACGGCTGGATCCAAGGAGGATACATAGATGACCAACATGTCAAAGTGGAAACTCCATCC
AAATTTTGTTTCAAAGTTTCTGGATACTGTTCGCAAAAGAAAACGAGAGATACGATGTGT
CAAGATACGGCTTTTCTTCTTTGCCCATACTGTAAGAAGGTTTTATGCTTTAACCACTGG
GTTGGATGCGGCTTCCCAGCTCATAAGTGTAAGTGTTAA
>Y38H6C.6
TCAAGGAGATGAACAAAGATGTTGTTTTGACACAACAAAATGATTAAAACAAACAAACAT
CTTGCATCTTGCGCATCGGATGAATCCGAGATGGTTACATCCAGTGTGATAGCAAATCAC
TGTGTCACCATGATCAATGCAATATTGAGCTGGAGTCAAAAATGGTGTTGATGAAGTATT
CGCAGCACCCACGTATCCAGCTTTCTTCCAACAATGCTGTAAAAACGGTCGGAAGTGCTC
TGCCGAGATCTGGTGATACAACACAGATACCATGCAAATTGCGTTGTTCCTCTGTGCGAT
GACGTAATCGGTCTGGGTTCGAAGGGCATATGCTGTGAACTTCTTGATCAAGCTCTTCCA
TGGCGCATTCCAATAGACATCCAACGGTTGGATCATTCCAGTTGTGTGCTCTGGAATGTT
GCGAATGACGACATCATGACCATTGGGAACCAAGTTCTTGATCGTTGTATGGTCCTTGAA
CGCTGGCCAACTGTCCAGCATGATGTACAGTTTTTTCGGTACAGACGGAATGAAGACACA
ACTTTCGAAAAAATCGCACATCAATTGCTTCGTCATGATGTGTGTCTTGTATCCAGCCCG
CACTTCCAAATTTGGGCAGTTTGGAATTGGACGAGACGGAGGAAACTGGCCTTTTGGTTC
AGCGATTACCATAAACGCCTTGGGTCCCATTGAGCCATCGAGGAAAATCATCGGGAGAAA
CGTAAACGAGTGGGTCAGCGACGATTTCGATTGCGCCAACCTCTCGACTGTTTTTTCGCC
CATAAAGGCTAAAGACCGGGCTGGATACAGCTCCTTTTGAATTCCGGTTTGGTCACAATT
GAAGACCATCGACGGGTGATAGTTGGAGATCTCTGTTCTGGCATTCTTGACAAAATCATC
CGCGTTTTTTTTGATAGCGTCTTTATTGATCAGGCACTTCCGTGTGACAAACTTGGTGAC
TCTCCGACTCACGATTCTGTGGCTTTGCTTCCATCGGGTTATCCAGGATTGTGACGCTTT
GAAGTTTTGCAACTTCATTTCGCGGGTGTTGATTTCCAGTGCCATAGCCATCAAATCAGA
ATCATGCAAATTGACTCCATTATCAAGTTTCTCCTTGACCTCCTCATAAAGCCGTTGTGT
AAGCTGTGCCAAACGAACCCGCACGCTTTCTTGGAACGCTTTTTTATCTTTCTCGTACTT
GCGCAGTTTGTTCATATGAGCATCGGTTCGTATCCAGCGATAACTATGGTGCATAGTCGT
TATCGGCCTACTTCCAATTTTTCCGCTACGGTAGAAGGTGATCGCTTTATCCAACTTTTC
CCTTGATACAGCTTTCTCACCGAACAATACATCATCTTGATCCGGCAACACACAGTCATA
CGGCTCAAAAACTTCTGGCTCCCAATCGCCATATTCTTCTTGAACCAAATATTCGGATTC
TTCCACACTGGTATCTCCATAATAAGATTCCTTTATAATGCTTGCCAAATGATCTGCCAC
CTTCTGCTCATGTCTCGAAATCGAGGGATTTGATGGGAGGGGATTGGGAAAATGACGATG
CAAGGCAAACAT
>Y39A3A.1
TCAATGGGTAATATATTCTCCATTAGTGTCTATGACTTCTTGCCAACGCAACGGAAGTTG
AGCGATTCCCTCCGCATAGAACTCCTGAGATTTAGAGGCAAAGAAGTCGTCCAACCACGT
TTCGACGGCCTTTCGATCATGAAACTTCTGTCCGGCAAGGTGATTTTGGAGGGAGCGGAA
CAGATGGTAGTCAGTAGGAGCCAAGTCCGGTGAATACGGTGGGTGAGGCAAAACTTCGAT
TCCGAGTGTCTGGAGCTTCTGGCGGGTCTTCAAAGCTGTATGAGGTCTTGCGTTGTCATG
TAGCAGCAACAATTTTGATCCTCTAGGGCGATGTAATTGATGAGCATGGACTACCTTTTC
CAATTGAATGCAGTATAGGTCAGCGTTGATGGTGGCGCCGTCTGGAAGCAGCTCTCGAAA
AATGACACCCATACTGTCCCACCAAATTGAGAGAAGTACTTTTTTCTCGTGAAGTTCCCC
TTTGAGGTCAGGTTCAGCGTGTTCCTCGACCGGGACCCACTGTTTCTTTCTGGTATGGTT
TACATAAAGTACCCATTTCTCATCTCCAGTAGTGATATCCTTTACCCAGTCTGTTGTTCG
TTTCCTAGTGAGCAGCGAAAGAGAGAGGTCACAACGCAAATTTTTCTGAGAATCGGACAA
ATTGTGAGGAACGAGTTGACCGAACTTTGGCACCCTTCCGGATTCGTGGAGATGGTTGAT
GATGGTTGTGTGGGGACGCTTGAGAGTCGCAGATATTTCTCGTGACATTGATCTTGGATC
ATCTTCCAGGGCTCTCGAAATATCCTCATCGATATCCAAACGCGGGCGACCGGATCTTGG
TTTATCATCGAGGTCGTAGTTCTTTTTCTTGATCTTTTCAAACCAAAACTTCATGGTATT
GTAGGAAACAGAGTTATCGCCTAATACTGCACACAT
>Y39F10A.4
TATGGTAAAATCTGTTGGGTGTAAAAATCTTTCCTTGGACGTCAAGAAAGCCATTGTAGC
TGGCTTCGAACAAGGAATACCCACGAAAATGCTCGCGCTGCAAATTCAACGTTCTCCGTC
GACTATTTGGAAAGTAATCAAGAAGTACCAAACTGAGAAATCCGTCGCTTTGAGAATCTC
GCCCGGCAGGCCTCGAGTGACAACCCATAGGATGGATCGCAACATCCTCCGATCAGCAAG
AGAAGATCCGCATAGGACCGCCACGGATATTCAAATGATTATAAGTTCTCCAAATGAACC
TGTACCAAGTAAACGAACTGTTCGTCGACGTTTACAGCAAGCAGGACTACACGGACGAAA
GCCAGTCAAGAAACCGTTCATCAGTAAGAAAAATCGCATGGCTCGAGTTGCGTGGGCAAA
AGCGCATCTTCGTTGGGGACGTCAGGAATGGGCTAAACACATCTGGTCTGACGAAAGCAA
GTTCAATTTGTTCGGGAGTGATGGAAATTCCTGGGTACGTCGTCCTGTTGGCTCTAGGTA
CTCTCCAAAGTATCAATGCCCAACCGTTAAGCATGGAGGTGGGAGCGTCATGGTGTGGGG
GTGCTTCACCAGCACTTCCATGGGCCCACTAAGGAGAATCCAAAGCATTATGGATCGTTT
TCAATACGAAAACATCTTTGAAACTACAATGCGACCCTGGGCACTTCAAAATGTGGGCCG
TGGCTTCGTGTTTCAGCAGGATAACGATCCTAAGCATACTTCTCTTCATGTGCGTTCCTG
GTTTCAACGTCGTCATGTGCATTTGCTCGATTGGCCAAGTCAGTCTCCGGACTTGAATCC
AATAGAGCATTTGTGGGAAAAGTTGGAAAGACGTCTTGGAGGTATTCGGGCTTCAAATGC
AGATGCCAAATTCAACCAGTTGGAAAACGCTTGGAAAGCTATCCCCATGTCAGTTATTCA
CAAGCTGATCGACTCGATGCCACGTCGTTGTCAAGCTGTTATTGATGCAAACGGATACGC
GACAAAGTATTA
>Y43F4A.2
TCAGAGTACCAGATAATTGGGAGATGGGATCATCTCACAACACTCCGGGGTTGAAAACGT
CGACGTGACGGCCGTCGTTGTGTGAAGGAAGTAGTTGTAGTACACAGGCTTCTTGACCCT
TCGTGGTAGAATAGGTCTTGAGCGACCAGGAATTGCTGTGGGCAATTCCTCGGTTGTGCT
CGGGTCCTGGTACTCAACTTCGTCCTTACTGTCAACGTGGACTTGGTCTAAGTCGGGGTT
TTCGAAATTATCTACTTCTCCTACCCTTTCGTGTAAATCTAAGCGGGCGTTTTGAATAGT
AGAAGTATTGGGGACTAAGGGGATCATGGTATTATTTTGAATTTTTGGTGAAGGGTTCTC
AGTAGCTTCAGTTACGTTTGGGCAAGTCTCACGAGGAAAAAGCTCCGGAGAGTAATGTTC
GTCGGGTGAGTCAAAAAGGGCAGCGGATGGAATAGTCAAAGGGGGAGCCGACGGATGTTG
AACGGTCATTCCTGCATCCATCAAACACTCTTGACCATCTTCCCGATTTTCCGTATCAGG
AAGACTGTCCATATCCGAGGATTGGACTTCGAGTGGAATGAGTTGGCATACGGACCTTTT
GTACAACTTCCCCTTGCATTTTACCACTGCTGTACGGATTTCATCCGTCCTTTCTGACCT
ATTGACTTGTACGATTACTCCTAGAGGCCAATTCTGTCGCTTGACTAGGTTGGTGTTTAC
CAGCACTACTTGTCCGACCGTTGGTTTCAGATCAGCGCACCTCACATTTCTGTGATGGTT
CTGTCTGAGATTGATTATGTAACCTAGCGACCAGTATTTCCAGAGAAGCTCGATGGTTTC
TTCCAGGCTTGCAAGATGAGCGCGTACTCTTTGTTCGGGGACACCGCTGGGAGCGGATGG
TGTGAACTCGGTGGGTGGCGTCTCGATCATGACTCCCGGGTTCAGGAAATCGCATGGTCT
GATGGCAATCATATCATCCGGTTGGCGTGAGTGTTGCATGAGCGGGCGGTTATTTACCAT
AGCTTGAGCACTAGAAACAATGTATGACAACGTGAAGTAGTCGAACCTGTCTGCTCCGCA
TACTTTAAGGATCTGATGCTTCACCAAACCTACAATTCTCTCATACATCCCGCCTTGCCA
TGGAGACACGGGGGTGATGCGGAAAAAGTGGATGGATTGCGTGGCCATAAAGGATGTCAG
AGGGTCGGAATGATGTTCCCACGTTGAGATATCATCGTTTAGAATTGATCCACCTAAGAT
AAATGCTGGAGCGTTGTCAGAATAGACCATTTTTGGGACTCCCACCTGATGAAAGATGGT
TTTTAGAGCCATAATGAATCTCTCCGTACTACCGTCAGACACTACTCTTAAGATGGTCGC
CCTAGTGGTGAAACACGTATAGATTAGCACGTAGGCTTTTCCGGTTGAAACTCCGTCGTC
TTTACTATATTCTACAGGCCCCATGTAATCAAGACCGGCATTTTGGAACGGGGTCGAAGG
CGTTGTTCTGCTTTCAGGCAAAGTCATAGAGTGCGGGTATGGAAAGGGTAATCCATGAAC
CTTTTTGCACTGAATGCATTTGCTGATCACAGATCGAGCTACTGAGCTGTCGTTCGGTAG
CCAGTATCTTGTGCGCAGAGCTGCCCTAGTGTACTGTTCCGGTAAATGACCGTTGATCTC
GTGAGTTTCGAGCATTAGAAGATTAGCAAGCGGATGTTTCGGGTGAACCAGAATTGGCTC
GTTAGCTTCAGCGGGCAGAGTCGGTGACTTAGCTTGCTTCAGCACACGATATAGCCCGTC
AGGTGCAACATAGTACCTCAATGATGATGGAAATGTGAGCCCTTGCTCCGCGCATTCTTT
GTAATGCTGAAGGAAGATATAATGTCGTGCGACCCGTCTCTTCTCGAGAAGATTGGGTGC
CATCATAAACTTCTCCAGAATCCAAGAAGTCGGAACTTTTCCCTTACGCATTTTACTGAT
AGCTAAGAGGGTCCTATAGGTGACTAACATTAATTTTCGTAGAGAGTTGGTGTACCGAAA
GGAGATGATCGATTCGAATTTGGAAGGTAATTCAAGAATATGTAAGACTGTTTCGGAAGC
GGGTGGTTTTTCAGCTTTTTCCATGAGAGGTTTCTTCGTCTTCTTGGTTTTTGGGTCAAG
AATCTCTGCGAATACCACTGCCTGGAATTCCGCTGGGCACGTGAATGTTCCTTCAATCTT
ACATGGCCAATCTTCCGGTTTCTGTTTAAGAAATTCCGGTCCGTTGAACCACAAGTCACT
ATTCTGGAGTTCTGATGTGCTCATGCCTCTAGTCGCGATGTCTGCGGGATTGTCTTTTGT
CGGACAGTGGTGAATGGAAGTATCGATGCCGCATTCACTCATTCGTGTTTGATTGAGATG
AATTTGGTCAATTCGATTTGCCACCCAGACACGTGTGTTCTTTTTCGACAAAATCCAGTA
CAGAGCGCAAGAGCTATCAGTGAATAAGCGGATGTTGGTTACTTTACAACGAAGCTCCTT
CACGATGGAAGAAGCCAGATTTGAGCCAATCTCGATTCCTAACAATTCTAATTTTGGGAT
CGTCCAATTCGTCTCCCTAGATGGCTTAATCTTATTCTTGCTTGTGATCAAGGAGATCAC
TGGAGGTCTATCGTCACCATACGAGAAGTAGACGTACGCGGCTGCTGCATAGATGTCTTG
AGAAGCGTCCGAGGAGATCAGTAACTGTATGTCTTTGTATTCGAAGTCAGTTGTCAGTCT
TCTCGGTACCGTTATTGTACGATCTATGAAGGAAGCTTGGATTGCTTGCCAGTCATCTAG
CAGGTGTTTAGGGATAGGATCTTTCCAGTTTACTTCGTGAGACCACAGCTTTTGAATAAG
CCTTTTCATTGAGACTTGAATCGGTGAGATTAGTCCCAATGGGTCGAAGGTTTCAGCCAT
TTTAGAAGCAACGTCTCTTTTGGTGGGATGCATGATGGTTTGGACATCGGCGATTTTGAT
GGTGTACGTATCTGCGTCTGGGCTTGAATTCCACTTCATTCCTAGTAACTTGATTGTTCT
AGCGGATACTCTGTCTTTTGGGTCTATTTTCTCCATACTCTCATCATGGTTTACCACAAA
TTCCCGAATGTTCATCTTCATATGTGAGAAGATTTGTTTCAAGCGGGTGATGCGATTCAT
GATTAAGGCTAGATCATTTGTCCCAATCAGAATATTGTCGACGTACAAGTTGTCAAGGAT
GTCGTTGTTCAGCTCGTCTGGATTGTGTACCAAGAAATGTACAATCGTTGAAGCCAATAA
ATTGGGACTACAACTCATGCCAAATGGTAGGCGCACAAACCGTTTGGTGCAAATATTATC
CCTCGTAATCGGCTTATTTAAATCTGTTAGCCATAGAAATAGAGTTAAGTTCCTAAATTC
GGGCTGTACTTGAACCTGATGAAAGGCTTTTTCAAGATCTCCTACGATCATCAGTTTAAT
GAACCGTGAGCGGATGAGGATGCCGAAAAGAGGAATAACCATGTTTGCTCCCGCATGGAC
CACGTCATTGAGACTCAATTGACCTACTGCGTGGCTGGATGCGTCGTAGACGACCCGCAC
TTTGGTGGTGTTTGAGGACTCTTTGATCACGGCTCTGTGAGGCATGTTATAGTTGTACTT
AGTCTCTAATTTCATGTTTGGGGTAACAGATTCGATGATCCCACTTGCTTCCTGGGTTTT
AAAAATTTCGTCGTATTGTTTAAGTAAATTTGGATTTTTGGAATTTTTGAGAGCGTTAAC
CGTAGCGTGTAATCTTTTCACGGCCACCTCATAGTTGTCTTTCAAGCGTACTTCATTTCC
ATTTAGTGGAAAGGCAACTTCGAGAATCCCTTCTGGTGTATACCTTAGGGTGTTCTCGAA
TGATGCCTGTAGATCTTTAGCGGATGTTGTAGTATGGTCATTCAAGGGCTGTGCCTCGAT
GCCAATGTTTTCTAATTTCCACTGTTGTTCTACCTGAAGTGTTAGGGCTAGATTCGGGTC
TTCTGGGTTGGGGCCGTTGATGAGAGCGGATGCATGCATGAATGTTTCACTAGTGACTTC
GATCTGGGTGTGATTTTGGTAGATTGTTTTATCAGGGACTGGATGTACAATGTGTCCGAA
GTCCGTGATTTCTACCAGCCTCCCAGACGGAAGAATATGTTTCTTGGTCTCTGGGTTAGC
GTTAAGCCATGCCAGTAGATCGTTACCAAGAATCATATCGATTCTTCTACCATTGTAAAT
ATTGGTAGAAGTAATCTCAAAGTGTGCAGAATCGGAAAACGTTGGAAGAAAGGTTAGGAG
CGGGTTGATAGTGGGGATAGCGGATGTTGGAGAAAGAGTACCTCCCGTGTGATGCAACCC
TTGACAGAGAATGCATTTCATCAAGCATCTGCACTGCTCTACGCTGTGGTAGCCCGTGCA
GATTGGGCATAGACGAGATGCGTTTAAGGCTTGCCTGAAGTCTTTGCTAGAGAGCGTACA
TCTCAATGTGTGATGACTCCCTTTGCATGCTTTGCAAGTCTTTTTGGTGGTACCTTCGTA
TAGGGGGAACGTTCTCGGGAGTAAGCGGAGCACTGGTCCTTGCTTCCCCGGAGCGTTGTA
CCCTGGTAAAGATTCCCCCGTGTTACTGTCGTAGTAGGTCTTCGGGTGATCTTCTCGTTT
GTATACCGGTTTGTCGGCCAAGGAGATCGAGGTCTTTTTTCCATTAGGGTTTCCCTGATT
CTGAGTGGTGGCGTTGGCGTGATTGATTTGACCTGAGTATGGGATCCCAAGTGGTCCTAC
TTCGGTTTCGCTTTCAGCGGTTGGTAAATGTCTAAGGGCCAAGATTGATTCTCTGGCCAT
GTCGTCAACGCAGGTCGTGACATAGTCAAAGATTTCTTGGAATGTCGCATTTTCTCCTTT
CGAGCCCCAGAACTGAGTGACTCTTGTGCGGATAGCGGGTGGTAGGCGAGATGTGAGAGG
TGTGAATGTTCTCTCATCATTCGCTGCTAAACCGGAGTTCACTAGTTGTTCGACAAGAAT
GGAATGTTTTGCGATCGCCCTTCGCATTTCTCGCACGTCTGATTGAGGGAAACCGATAGC
GTGGATTTGGGCTAGAAGGCTGGTCTTATTCTCATCCTTCCCAAACACAGATTTGAGAGA
CGTGATGGTCTTCTCAAGCGCCTTAGCCGTTACGTGGTCTCTAGAGATGCAGTCACGCGC
TTTGCCTAGTAGGTGAGTTTTTAAGATCATAAATTTGTTTGCTTGATTTAAATTTTCGTT
TTCCATTACCGATTCTTTGAAGTCGGTAAGGAATGAGTCAATATTTGAGTTACCATCATA
TTTGCCTAGGTACTTTAATAAGTTTTGAGTATCGTGACTACCATTATTCTTCACCTCGAC
GTATCGGATTTCGGTACGTGGTTGAGGAGGAAGCGGTTGCTGGTTGTTGTCGTCGTCGGA
ATCAAACTCATATTCGTACTCGGAGCCAGTGGTTTGCTGTTGCTGAGCCGTTTCATGGGT
TGGCTGTGGCATAGCTGGTCTACTGGTCTCTTCGGCGACGGTAGTATTTAAAATTTTGGG
CTCCACAATTAACTTTTCTGTAGCTTCCATTCTGTCGGTGAGCACGTGTACTGAGCGGCC
TTGTGAAATCAACTCTGATTGCATCTGACTCTGACTTGTGGCAATAGCTTCGATAGCCGC
CAGGAGTCTGTGCGTGAGTGTGTCTTCACCGCGAGGTGGTGCATATTGGAGGAGCGGATG
AAAAGCCGAGTATTCATGAGCTCCTGCACTTGGATAACCCACCTGGCTGTTTATGACCTG
ATGTGTTTGCAAGGCAGGCGCATTCAGAACTCTTTGTGGCGTAATTCGCGTACCTGGGCC
CGTAGTTGTAGGGGCGTGTTGGACGAGGAGTGGGGTCTCCGTCGGGCCCTGTTTGAGCTG
CTCACGTTTCCCTTGGAGTACCCCTTTTGTAGTTGTCTGGATCCTTTGTTCAAGCGGCTG
CTGGCGGTGAGTAGTACCACCATTGGTATGAGCTGGAGCACCGAGTTGTTGACCATGTTG
ACCATGTAGATGGTAAGCGGCAGCGGATGACATCGGAGCAGTGGCAGATGACGGCGGAGC
AGCGGCAGATTGAGTGGGAGCAGCAGCAGATGATGTTGGAGCAGCAGGAGCCATTGGAGA
TCTCTGTGGGTTCGCGGGGTCGAGCAAGTTCGCGATTTGTAATTCATCGTGCAGGCTCAG
TCCCTCGTTGTCCCAAACCATGCCTGGTGAAGATAGACGAGGGGTTCCTGTAGACGGCGT
GCTACCGTGAGGAGTTCGAAGATCAGAGATGACACGATGATCGGACGGCCCATTGTTCTG
AGCGTGGTCCTCGATCGTTGCCTCAATGTCTCTTCTTTCCTCGTCGTTGGCGTCGTCCTC
GGTGGTGGCCCCTGTTTCTACGTCGGTGGTTGCTAGCAGAGATGGATCGAAGTGGGTGAT
GGGGATGTTTCGGCTTCTCATTTCAGTCTCAAGCTGTTGGATGTCGTGAGTCAGGTGATC
TACGAATCTAGCGGTTGATGACTTTTCGAGGTAGTCGAGCACCTCCTGGTGATGTTGATG
GCGATTGGGATCGACCATCATTTCCGTGTCACGGAATTTGTCAGAGATGAGGTCACGCAT
ACCTTCGAGTGCGACCAAGATCGTCTGAAGACGAATCAGTAGTGCGTCGAGGTAAGTCGA
GTCTTCGCTGCTGACGAGTTGATCCTGAGGCATGTTCAGGAGAATTTCCATTTTTGCCTC
AGTCTCGGCCAAGATACGCTTGGCTGCGTCAACCTTGTGGTTGATACGCCTTTTGAGGGG
GCCCACGATACGTGTCGCCAAGGACACCTGTCCTCGTGTACGTTTTTTCGTGGGTTTCCC
GCAATTGGCTGGAGTTGGAGGGACCGCTGTGCCGCCTTCTGAGGCGTGGCGACGCCGTCC
CGGTGATGGAGATCGGGAAGATCCGAGAGTCAT
>Y43F4B.2
TCAGTGATAGCATTTCGGAATTTCCATAAAAGGGAAAAGTTTCTCATTAAAAGCACTGAA
ACCGGTATAATTCAAAAACACTGAAGTACAGAAATCGGGGTTTTTGTATAATGGCACAGC
GGTTGTTCGATTTCCGGATCGTCTCTTCAAGTCTAGGATCAATGATTTTGATAGTTGAAT
GGTCTTTTGAATCACTCCTCGCAGGTTTTGATAGTCGTTGTGATGATACATTCTCTTCAG
CTTGGAAAATTGCTGCTCACTCGGGTTGTTTGTGAACTCTAATCCGTTTCGAACCCTCTC
TCTACAGTTCCAAAAATCAACGGGATATCGAGCATCTTCTCCAAAATAGAATTTTTCGAG
GTAGCTGAAGAAATCTTTCAATGCTGGATGCATATTAACTGTTCGACATTTCAGAAGACG
GAGCCAAAGAAGTACTTTGTCGTGTGGAGCAAAACTGAGAGTATAAATCGATTTTAAAAG
ATTCACGAATTCCGGCTTATTGATATCGTCTCCAACAGCTTTTCGCAGATTTTTAAAAAG
ATTCACTTTGAAGTGACGCCAACATCCAAAAATGTCCGCATTCGGCCACACAGCTCTGCT
CGCATTAACACTGGCCACTTCAAAGTCTGGATAGGTTGATAAATTTAATAAATATAACCA
ACGTTTACGTCTGTACAAATCTTCTTTGGCAGAGCCACACAAAGCAAAAACCAATGGAAC
TGCCACGTTCGTATCGAGATCCGTGACTGTTGCGATGTAAAGCTGTCGATAATTTTTCGG
AATTTCTGAGAATTTCCCATCCAAATGCAAGCTGTGTGCACCATACAAAGATTCAGCTTC
CTCTGCTTGCCACACAACTAGCAAATCCTTATTAGACTCAAACGTTCCAGAACTGTCTAA
ACAACATTTTCCTCCTTTAAAATAGGCAGAATCGAGGGCTGGTGGAAAACTATTCGTCGA
TTTCCTACTCAGCATACCGTCCAGTATGCGACTGATTTCTTTGTTGCTCTTGAGAAGTTC
AACAACTTCATATCTTTTTGAAAGTGTAACAGCAAGCTCATAAAGGCGTTCTTTTGATGG
TGAAGAAGACATTGATGAAACTGCGATTTTTCTCATAATTAATTGCACTGCAATTTCGCT
TCTCCTCGATTCGTGATCACAATCACGACTGACTTTCACATGGCCTGTCTCAGTCTTGAT
ACGCACGGATCCGGGGCACTTTCTCGAGTTTTCCAGTGTAACGTTACATCTAGCCACAAT
GTCCCCATTTTTCAGTGTTTCTCTCGGACGATAGCTTTGATTGTTGAAAATGACCAATGG
AGCTCCTCGTTTCGTCGAAATACCTCTTGGGCTATTGGCAATCGGTCTATAGTGCATCAG
AGAACGTAACACGTGTGACTTGCTATTTGTCAAAAACCAATCCGGATGGTATGGAGTCTC
TTCGTCTTCAAACGGAGATTGATATGAATTGTGACACAGAAGATTGAATTCACTGGTTTC
CTGTAGATCGTGATCCATTTCTTCGGGAAATACAGCTGGATCAAAATCAAAAAATCTTTC
AGTATTTGCCATGGAATCTGTTGTATCCAAGCTTGTTTCCTGAGTAGAATTGGCTATTGA
ATCGCATTCCGGGATATCGTCAGTGGATCTCGGCTCATCGAGCTCTCGAGAATTTGAAGG
AAACTGCATATACGAATCAGACCGACGTGGTGATGCAGGTGGAGTAACCAGATCGATTGT
TGCAGGAGTCGATTCACATACATTTGTAGTAGACGCTTTCGGATTTCTTTTCTTCTTTAG
ATCCCTGTCGAACGCTCTAAAAAAGCGTTTGGCTCCGCTTGGATCACTCTCAGCATCAAG
TTCTTCTTTTTCCGGGAAGGAAATGCTCAT
>Y45F10C.5
ATGACAATCATCAAACTTGAACGTCGAGACGTTAGATTGCTTCTTCTTTATGAATTTCGT
CTGGGTCATTCAGCAATGGAAGCGGAACGAAACATATGCGGTGCGATGGGTGAGGGAGCA
CTCTCTTATAATACAGCAAAGAGTTGGTTTCAAAAGTTCAAGAACGGCGACTTCAGTCTC
GAAGAAATAGAACGTTCTGGGCGACCGGTAGAGTTAAATGAAGAAGACCTAGTGAAGCTG
GTGGAGGAAGAGCCTCGTCTTAGTCTTCGTGAAATGGAAGAGAAGCTTGAGTGTTGTCAT
AGCACAATTCCACGTCACTTGGGTCGCCTTGGTTTTACTTCAAAACTTGGAACTTGGGTG
CCTCATGAACTTTCGGCATCACAGAAGCTCACTCGGGTCAACGTTTGTACTCAACTTCTA
ACTTTTCGTCGAAAGTTCGATTGGCTGAACAATCTGGTTACTGGAGATGAGAAGTGGGTG
CTCTATGTTAACCATTCCAGAAAACGTCAATGGCTTCCGATCGGTGAGAAAGGAATACCG
ACGCCAAAGCCTGATCTTCACCCAAAAAAGATTATGATCTGTGTCTGA
>Y45F10D.1
ATGCCTCGAGGATCTGCCCTTTCGGACACTGAACGCGCTCAGCTGGATGTTATGAAATTG
CTCAATGTGTCCCTGCATGAAATGAGTAGGAAAATTTCCCGTTCTCGACACTGTATTCGC
GAGTATCTGAAGGATCTGGTGAGCTACGGTACATCTAAAAGAGCTCCTCGTCGCAAAGCT
CTCTCCGTGCGTGACGAACGAAATGTGATTCGTGCTGCCTCCAACTCCTGTAAGACGGCA
AGAGATATTCGCAATGAGCTTCAATTGTCTGCTTCAAAAAGGACCATCCTCAATGTCATC
AAACGATCTGGTGTAATCGTTCGTCAGAAACTTCGCCCTGCTCCGTTACTCTCTGCAGAC
CATAAACTCAAGCGATTGGAATTTGCTAAGAACAATATGGGAACGAATTGGAGTAAAGTT
GTCTTCTCCGATGAAAAGAAATTCAATCTCGATGGGCCTGACGGTTGCCGCTACTATTGG
CGCGATTTGCGCAAGGAACCAATGGTTTTTTCGAGACGTAATTTTGGAGGAGGAACGGTG
ATGGTTTGGGGAGCGTTCACGGAGAAGAAGAAGCTTGAGATACAGTTCGTCAGTAGCAAG
ATGAACAGCACTGACTATCAGAACGTCTTGGAACTGGAGCTCTCCAAATATCTTCGTCAC
TACTCCAGAAAAGACTTTAGATTTCAGCAGGATAATGCGACAATCCATGTGAGCAACTCA
ACCCGCGACTATTTCAAGCTCAAGAAGATCAACCTTCTTGATTGGCCAGCTCGAAGTCCT
GATCTCAATCCAATCGAAAATTTGTGGGGGATTCTTGTCCGTATCGTGTATGCTCAGAAC
AAGACTTACCCAACAGTTGCATCGTTGAAGCAAGGAATTCTCGACGCTTGGAAGTCTATT
CCGGACAACCAGCTGAAAAGTTTGGTCAGATCAATGGAGGACAGACTGTTTGAGATCATC
CGCACACAAGGAAACCCGATTAACTATTGA
>Y45G12C.13
TTAGAGCTTTGCGAGCCCAGAGGACAGGGAAACGTATTTTGTGCCAAGTATGACGATTTG
GTCGAAAGAGCCCATCTGTGCATTGACCAGGAAACGGGCGGCGGCGAGGGCTCCAAAACA
GGCTTCGCCCAGTTCCGACTCCTCTGAAGCGACTTCATTAGTGTCCACCACTTGTTGCCA
TTTACTAGGTAACATCATGATGCCACGGGAGAAGAAATCCGGCGAACGCGATGAGAAGAA
[truncated: 51,661,469 more chars]
