# Supplementary material for: The C. elegans embryonic transcriptome with tissue, time, and alternative splicing resolution
Source: Genome Res. 2019 Jun;29(6):1036–45. doi: 10.1101/gr.243394.118 (PMC6581053; doi:10.1101/gr.243394.118)
Supplement: Supplemental Material [file supp_gr.243394.118_Supplemental_Code.zip › supplemental_code/Supplemental_Java_Programs/NonOverlappingExons.gff3]

chrI	WormBase	exon	5107833	5107842	.	+	.	Parent=WBGene00000001;locus=aap-1;sequence_name=Y110A7A.10;Name=E001a
chrI	WormBase	exon	5107843	5108016	.	+	.	Parent=WBGene00000001;locus=aap-1;sequence_name=Y110A7A.10;Name=E001b
chrI	WormBase	exon	5108064	5108323	.	+	.	Parent=WBGene00000001;locus=aap-1;sequence_name=Y110A7A.10;Name=E002
chrI	WormBase	exon	5108505	5108770	.	+	.	Parent=WBGene00000001;locus=aap-1;sequence_name=Y110A7A.10;Name=E003
chrI	WormBase	exon	5108998	5109429	.	+	.	Parent=WBGene00000001;locus=aap-1;sequence_name=Y110A7A.10;Name=E004
chrI	WormBase	exon	5109510	5110163	.	+	.	Parent=WBGene00000001;locus=aap-1;sequence_name=Y110A7A.10;Name=E005a
chrI	WormBase	exon	5110164	5110183	.	+	.	Parent=WBGene00000001;locus=aap-1;sequence_name=Y110A7A.10;Name=E005b
chrIV	WormBase	exon	9598986	9599177	.	-	.	Parent=WBGene00000002;locus=aat-1;sequence_name=F27C8.1;Name=E001a
chrIV	WormBase	exon	9599178	9599495	.	-	.	Parent=WBGene00000002;locus=aat-1;sequence_name=F27C8.1;Name=E001b
chrIV	WormBase	exon	9599561	9599653	.	-	.	Parent=WBGene00000002;locus=aat-1;sequence_name=F27C8.1;Name=E002
chrIV	WormBase	exon	9599702	9599873	.	-	.	Parent=WBGene00000002;locus=aat-1;sequence_name=F27C8.1;Name=E003
chrIV	WormBase	exon	9600002	9600392	.	-	.	Parent=WBGene00000002;locus=aat-1;sequence_name=F27C8.1;Name=E004
chrIV	WormBase	exon	9600627	9600780	.	-	.	Parent=WBGene00000002;locus=aat-1;sequence_name=F27C8.1;Name=E005
chrIV	WormBase	exon	9600828	9600953	.	-	.	Parent=WBGene00000002;locus=aat-1;sequence_name=F27C8.1;Name=E006
chrIV	WormBase	exon	9601040	9601345	.	-	.	Parent=WBGene00000002;locus=aat-1;sequence_name=F27C8.1;Name=E007
chrIV	WormBase	exon	9601517	9601695	.	-	.	Parent=WBGene00000002;locus=aat-1;sequence_name=F27C8.1;Name=E008
chrV	WormBase	exon	9244402	9245315	.	-	.	Parent=WBGene00000003;locus=aat-2;sequence_name=F07C3.7;Name=E001
chrV	WormBase	exon	9245443	9245539	.	-	.	Parent=WBGene00000003;locus=aat-2;sequence_name=F07C3.7;Name=E002
chrV	WormBase	exon	9245588	9246033	.	-	.	Parent=WBGene00000003;locus=aat-2;sequence_name=F07C3.7;Name=E003
chrV	WormBase	exon	9246080	9246360	.	-	.	Parent=WBGene00000003;locus=aat-2;sequence_name=F07C3.7;Name=E004
chrX	WormBase	exon	2552436	2552536	.	+	.	Parent=WBGene00000004;locus=aat-3;sequence_name=F52H2.2;Name=E001
chrX	WormBase	exon	2554231	2554297	.	+	.	Parent=WBGene00000004;locus=aat-3;sequence_name=F52H2.2;Name=E002
chrX	WormBase	exon	2554358	2554475	.	+	.	Parent=WBGene00000004;locus=aat-3;sequence_name=F52H2.2;Name=E003
chrX	WormBase	exon	2555065	2555254	.	+	.	Parent=WBGene00000004;locus=aat-3;sequence_name=F52H2.2;Name=E004
chrX	WormBase	exon	2555312	2555427	.	+	.	Parent=WBGene00000004;locus=aat-3;sequence_name=F52H2.2;Name=E005
chrX	WormBase	exon	2555495	2555620	.	+	.	Parent=WBGene00000004;locus=aat-3;sequence_name=F52H2.2;Name=E006
chrX	WormBase	exon	2555673	2555826	.	+	.	Parent=WBGene00000004;locus=aat-3;sequence_name=F52H2.2;Name=E007
chrX	WormBase	exon	2555883	2556006	.	+	.	Parent=WBGene00000004;locus=aat-3;sequence_name=F52H2.2;Name=E008
chrX	WormBase	exon	2556054	2556157	.	+	.	Parent=WBGene00000004;locus=aat-3;sequence_name=F52H2.2;Name=E009
chrX	WormBase	exon	2556891	2556987	.	+	.	Parent=WBGene00000004;locus=aat-3;sequence_name=F52H2.2;Name=E010
chrX	WormBase	exon	2557036	2557366	.	+	.	Parent=WBGene00000004;locus=aat-3;sequence_name=F52H2.2;Name=E011
chrX	WormBase	exon	2557414	2557622	.	+	.	Parent=WBGene00000004;locus=aat-3;sequence_name=F52H2.2;Name=E012a
chrX	WormBase	exon	2557623	2557726	.	+	.	Parent=WBGene00000004;locus=aat-3;sequence_name=F52H2.2;Name=E012b
chrIV	WormBase	exon	6272529	6272743	.	-	.	Parent=WBGene00000005;locus=aat-4;sequence_name=T13A10.10;Name=E001a
chrIV	WormBase	exon	6272744	6272814	.	-	.	Parent=WBGene00000005;locus=aat-4;sequence_name=T13A10.10;Name=E001b
chrIV	WormBase	exon	6272927	6273046	.	-	.	Parent=WBGene00000005;locus=aat-4;sequence_name=T13A10.10;Name=E002
chrIV	WormBase	exon	6273098	6273197	.	-	.	Parent=WBGene00000005;locus=aat-4;sequence_name=T13A10.10;Name=E003
chrIV	WormBase	exon	6273267	6273453	.	-	.	Parent=WBGene00000005;locus=aat-4;sequence_name=T13A10.10;Name=E004
chrIV	WormBase	exon	6273709	6273846	.	-	.	Parent=WBGene00000005;locus=aat-4;sequence_name=T13A10.10;Name=E005
chrIV	WormBase	exon	6273977	6274204	.	-	.	Parent=WBGene00000005;locus=aat-4;sequence_name=T13A10.10;Name=E006
chrIV	WormBase	exon	6274255	6274399	.	-	.	Parent=WBGene00000005;locus=aat-4;sequence_name=T13A10.10;Name=E007
chrIV	WormBase	exon	6274486	6274617	.	-	.	Parent=WBGene00000005;locus=aat-4;sequence_name=T13A10.10;Name=E008
chrIV	WormBase	exon	6274672	6274752	.	-	.	Parent=WBGene00000005;locus=aat-4;sequence_name=T13A10.10;Name=E009
chrIV	WormBase	exon	6274800	6274908	.	-	.	Parent=WBGene00000005;locus=aat-4;sequence_name=T13A10.10;Name=E010
chrIV	WormBase	exon	6275318	6275334	.	-	.	Parent=WBGene00000005;locus=aat-4;sequence_name=T13A10.10;Name=E011a
chrIV	WormBase	exon	6275335	6275513	.	-	.	Parent=WBGene00000005;locus=aat-4;sequence_name=T13A10.10;Name=E011b
chrIV	WormBase	exon	6275623	6275713	.	-	.	Parent=WBGene00000005;locus=aat-4;sequence_name=T13A10.10;Name=E012
chrI	WormBase	exon	2571782	2571987	.	-	.	Parent=WBGene00000006;locus=aat-5;sequence_name=C55C2.5;Name=E001a
chrI	WormBase	exon	2571988	2572039	.	-	.	Parent=WBGene00000006;locus=aat-5;sequence_name=C55C2.5;Name=E001b
chrI	WormBase	exon	2572089	2572092	.	-	.	Parent=WBGene00000006;locus=aat-5;sequence_name=C55C2.5;Name=E002a
chrI	WormBase	exon	2572093	2572300	.	-	.	Parent=WBGene00000006;locus=aat-5;sequence_name=C55C2.5;Name=E002b
chrI	WormBase	exon	2572356	2572519	.	-	.	Parent=WBGene00000006;locus=aat-5;sequence_name=C55C2.5;Name=E003
chrI	WormBase	exon	2572570	2572736	.	-	.	Parent=WBGene00000006;locus=aat-5;sequence_name=C55C2.5;Name=E004
chrI	WormBase	exon	2573741	2573932	.	-	.	Parent=WBGene00000006;locus=aat-5;sequence_name=C55C2.5;Name=E005a
chrI	WormBase	exon	2573933	2573940	.	-	.	Parent=WBGene00000006;locus=aat-5;sequence_name=C55C2.5;Name=E005b
chrI	WormBase	exon	2573941	2573998	.	-	.	Parent=WBGene00000006;locus=aat-5;sequence_name=C55C2.5;Name=E005c
chrI	WormBase	exon	2573999	2574267	.	-	.	Parent=WBGene00000006;locus=aat-5;sequence_name=C55C2.5;Name=E005d
chrI	WormBase	exon	2574313	2574444	.	-	.	Parent=WBGene00000006;locus=aat-5;sequence_name=C55C2.5;Name=E006
chrI	WormBase	exon	2574521	2574584	.	-	.	Parent=WBGene00000006;locus=aat-5;sequence_name=C55C2.5;Name=E007
chrI	WormBase	exon	2575439	2575629	.	-	.	Parent=WBGene00000006;locus=aat-5;sequence_name=C55C2.5;Name=E008
chrI	WormBase	exon	2575841	2576005	.	-	.	Parent=WBGene00000006;locus=aat-5;sequence_name=C55C2.5;Name=E009a
chrI	WormBase	exon	2576006	2576020	.	-	.	Parent=WBGene00000006;locus=aat-5;sequence_name=C55C2.5;Name=E009b
chrV	WormBase	exon	11466844	11466856	.	-	.	Parent=WBGene00000007;locus=aat-6;sequence_name=T11F9.4;Name=E001a
chrV	WormBase	exon	11466857	11467136	.	-	.	Parent=WBGene00000007;locus=aat-6;sequence_name=T11F9.4;Name=E001b
chrV	WormBase	exon	11467188	11467536	.	-	.	Parent=WBGene00000007;locus=aat-6;sequence_name=T11F9.4;Name=E002
chrV	WormBase	exon	11467580	11467676	.	-	.	Parent=WBGene00000007;locus=aat-6;sequence_name=T11F9.4;Name=E003
chrV	WormBase	exon	11467948	11468522	.	-	.	Parent=WBGene00000007;locus=aat-6;sequence_name=T11F9.4;Name=E004
chrV	WormBase	exon	11468566	11468665	.	-	.	Parent=WBGene00000007;locus=aat-6;sequence_name=T11F9.4;Name=E005
chrV	WormBase	exon	11468721	11468851	.	-	.	Parent=WBGene00000007;locus=aat-6;sequence_name=T11F9.4;Name=E006
chrV	WormBase	exon	11469042	11469178	.	-	.	Parent=WBGene00000007;locus=aat-6;sequence_name=T11F9.4;Name=E007
chrV	WormBase	exon	11470583	11470663	.	-	.	Parent=WBGene00000007;locus=aat-6;sequence_name=T11F9.4;Name=E008
chrII	WormBase	exon	1386888	1386978	.	+	.	Parent=WBGene00000008;locus=aat-7;sequence_name=F54D12.3;Name=E001
chrII	WormBase	exon	1387405	1387579	.	+	.	Parent=WBGene00000008;locus=aat-7;sequence_name=F54D12.3;Name=E002
chrII	WormBase	exon	1388343	1388443	.	+	.	Parent=WBGene00000008;locus=aat-7;sequence_name=F54D12.3;Name=E003
chrII	WormBase	exon	1388648	1388722	.	+	.	Parent=WBGene00000008;locus=aat-7;sequence_name=F54D12.3;Name=E004
chrII	WormBase	exon	1389153	1389429	.	+	.	Parent=WBGene00000008;locus=aat-7;sequence_name=F54D12.3;Name=E005
chrII	WormBase	exon	1389495	1389618	.	+	.	Parent=WBGene00000008;locus=aat-7;sequence_name=F54D12.3;Name=E006
chrII	WormBase	exon	1389975	1390175	.	+	.	Parent=WBGene00000008;locus=aat-7;sequence_name=F54D12.3;Name=E007
chrII	WormBase	exon	1390887	1391108	.	+	.	Parent=WBGene00000008;locus=aat-7;sequence_name=F54D12.3;Name=E008
chrII	WormBase	exon	1391331	1391567	.	+	.	Parent=WBGene00000008;locus=aat-7;sequence_name=F54D12.3;Name=E009
chrIV	WormBase	exon	3862129	3862205	.	-	.	Parent=WBGene00000009;locus=aat-8;sequence_name=F28F9.4;Name=E001
chrIV	WormBase	exon	3862262	3862321	.	-	.	Parent=WBGene00000009;locus=aat-8;sequence_name=F28F9.4;Name=E002
chrIV	WormBase	exon	3862367	3862637	.	-	.	Parent=WBGene00000009;locus=aat-8;sequence_name=F28F9.4;Name=E003
chrIV	WormBase	exon	3862876	3862972	.	-	.	Parent=WBGene00000009;locus=aat-8;sequence_name=F28F9.4;Name=E004
chrIV	WormBase	exon	3863188	3863294	.	-	.	Parent=WBGene00000009;locus=aat-8;sequence_name=F28F9.4;Name=E005
chrIV	WormBase	exon	3863342	3863465	.	-	.	Parent=WBGene00000009;locus=aat-8;sequence_name=F28F9.4;Name=E006
chrIV	WormBase	exon	3863981	3864269	.	-	.	Parent=WBGene00000009;locus=aat-8;sequence_name=F28F9.4;Name=E007
chrIV	WormBase	exon	3864348	3864594	.	-	.	Parent=WBGene00000009;locus=aat-8;sequence_name=F28F9.4;Name=E008
chrIV	WormBase	exon	3864808	3864891	.	-	.	Parent=WBGene00000009;locus=aat-8;sequence_name=F28F9.4;Name=E009
chrIV	WormBase	exon	3864935	3865042	.	-	.	Parent=WBGene00000009;locus=aat-8;sequence_name=F28F9.4;Name=E010
chrI	WormBase	exon	11388689	11388768	.	-	.	Parent=WBGene00000010;locus=aat-9;sequence_name=Y53H1C.1;Name=E001a
chrI	WormBase	exon	11388769	11389238	.	-	.	Parent=WBGene00000010;locus=aat-9;sequence_name=Y53H1C.1;Name=E001b
chrI	WormBase	exon	11389875	11389916	.	-	.	Parent=WBGene00000010;locus=aat-9;sequence_name=Y53H1C.1;Name=E002a
chrI	WormBase	exon	11389917	11390003	.	-	.	Parent=WBGene00000010;locus=aat-9;sequence_name=Y53H1C.1;Name=E002b
chrI	WormBase	exon	11390089	11390188	.	-	.	Parent=WBGene00000010;locus=aat-9;sequence_name=Y53H1C.1;Name=E003
chrI	WormBase	exon	11390948	11391134	.	-	.	Parent=WBGene00000010;locus=aat-9;sequence_name=Y53H1C.1;Name=E004
chrI	WormBase	exon	11392048	11392185	.	-	.	Parent=WBGene00000010;locus=aat-9;sequence_name=Y53H1C.1;Name=E005
chrI	WormBase	exon	11393292	11393519	.	-	.	Parent=WBGene00000010;locus=aat-9;sequence_name=Y53H1C.1;Name=E006
chrI	WormBase	exon	11393722	11393875	.	-	.	Parent=WBGene00000010;locus=aat-9;sequence_name=Y53H1C.1;Name=E007
chrI	WormBase	exon	11394747	11394878	.	-	.	Parent=WBGene00000010;locus=aat-9;sequence_name=Y53H1C.1;Name=E008
chrI	WormBase	exon	11394927	11395007	.	-	.	Parent=WBGene00000010;locus=aat-9;sequence_name=Y53H1C.1;Name=E009
chrI	WormBase	exon	11395069	11395177	.	-	.	Parent=WBGene00000010;locus=aat-9;sequence_name=Y53H1C.1;Name=E010
chrI	WormBase	exon	11396254	11396432	.	-	.	Parent=WBGene00000010;locus=aat-9;sequence_name=Y53H1C.1;Name=E011
chrI	WormBase	exon	11396568	11396660	.	-	.	Parent=WBGene00000010;locus=aat-9;sequence_name=Y53H1C.1;Name=E012
chrI	WormBase	exon	3886111	3886230	.	-	.	Parent=WBGene00000012;locus=abf-1;sequence_name=C50F2.9;Name=E001
chrI	WormBase	exon	3886943	3887080	.	-	.	Parent=WBGene00000012;locus=abf-1;sequence_name=C50F2.9;Name=E002
chrI	WormBase	exon	3885548	3885905	.	-	.	Parent=WBGene00000013;locus=abf-2;sequence_name=C50F2.10;Name=E001
chrV	WormBase	exon	15817410	15817535	.	-	.	Parent=WBGene00000014;locus=abf-3;sequence_name=F54B8.5;Name=E001
chrV	WormBase	exon	15817703	15817846	.	-	.	Parent=WBGene00000014;locus=abf-3;sequence_name=F54B8.5;Name=E002
chrV	WormBase	exon	20557945	20558175	.	-	.	Parent=WBGene00000015;locus=abf-4;sequence_name=Y38H6C.22;Name=E001
chrV	WormBase	exon	20558230	20558379	.	-	.	Parent=WBGene00000015;locus=abf-4;sequence_name=Y38H6C.22;Name=E002
chrX	WormBase	exon	12792727	12793013	.	+	.	Parent=WBGene00000016;locus=abf-5;sequence_name=T22H6.5;Name=E001
chrX	WormBase	exon	12793068	12793386	.	+	.	Parent=WBGene00000016;locus=abf-5;sequence_name=T22H6.5;Name=E002
chrX	WormBase	exon	12794118	12794311	.	+	.	Parent=WBGene00000017;locus=abf-6;sequence_name=T22H6.7;Name=E001
chrX	WormBase	exon	12794363	12794870	.	+	.	Parent=WBGene00000017;locus=abf-6;sequence_name=T22H6.7;Name=E002
chrX	WormBase	exon	10605832	10606337	.	-	.	Parent=WBGene00000018;locus=abl-1;sequence_name=M79.1;Name=E001
chrX	WormBase	exon	10606584	10606667	.	-	.	Parent=WBGene00000018;locus=abl-1;sequence_name=M79.1;Name=E002
chrX	WormBase	exon	10606722	10606825	.	-	.	Parent=WBGene00000018;locus=abl-1;sequence_name=M79.1;Name=E003
chrX	WormBase	exon	10607258	10607415	.	-	.	Parent=WBGene00000018;locus=abl-1;sequence_name=M79.1;Name=E004
chrX	WormBase	exon	10608431	10608932	.	-	.	Parent=WBGene00000018;locus=abl-1;sequence_name=M79.1;Name=E005
chrX	WormBase	exon	10609011	10609261	.	-	.	Parent=WBGene00000018;locus=abl-1;sequence_name=M79.1;Name=E006
chrX	WormBase	exon	10609310	10609537	.	-	.	Parent=WBGene00000018;locus=abl-1;sequence_name=M79.1;Name=E007
chrX	WormBase	exon	10609821	10610398	.	-	.	Parent=WBGene00000018;locus=abl-1;sequence_name=M79.1;Name=E008
chrX	WormBase	exon	10610458	10610898	.	-	.	Parent=WBGene00000018;locus=abl-1;sequence_name=M79.1;Name=E009
chrX	WormBase	exon	10610950	10611045	.	-	.	Parent=WBGene00000018;locus=abl-1;sequence_name=M79.1;Name=E010
chrX	WormBase	exon	10611622	10611965	.	-	.	Parent=WBGene00000018;locus=abl-1;sequence_name=M79.1;Name=E011
chrX	WormBase	exon	10612074	10612400	.	-	.	Parent=WBGene00000018;locus=abl-1;sequence_name=M79.1;Name=E012
chrX	WormBase	exon	10612599	10612758	.	-	.	Parent=WBGene00000018;locus=abl-1;sequence_name=M79.1;Name=E013
chrX	WormBase	exon	10613773	10613990	.	-	.	Parent=WBGene00000018;locus=abl-1;sequence_name=M79.1;Name=E014
chrX	WormBase	exon	10616941	10617014	.	-	.	Parent=WBGene00000018;locus=abl-1;sequence_name=M79.1;Name=E015
chrX	WormBase	exon	10617185	10617214	.	-	.	Parent=WBGene00000018;locus=abl-1;sequence_name=M79.1;Name=E016
chrX	WormBase	exon	10617782	10617882	.	-	.	Parent=WBGene00000018;locus=abl-1;sequence_name=M79.1;Name=E017
chrX	WormBase	exon	10623979	10624034	.	-	.	Parent=WBGene00000018;locus=abl-1;sequence_name=M79.1;Name=E018
chrX	WormBase	exon	10624145	10624145	.	-	.	Parent=WBGene00000018;locus=abl-1;sequence_name=M79.1;Name=E019a
chrX	WormBase	exon	10624146	10624185	.	-	.	Parent=WBGene00000018;locus=abl-1;sequence_name=M79.1;Name=E019b
chrIV	WormBase	exon	10206189	10206329	.	-	.	Parent=WBGene00000019;locus=abt-1;sequence_name=C24F3.5;Name=E001
chrIV	WormBase	exon	10206883	10207303	.	-	.	Parent=WBGene00000019;locus=abt-1;sequence_name=C24F3.5;Name=E002
chrIV	WormBase	exon	10207488	10207663	.	-	.	Parent=WBGene00000019;locus=abt-1;sequence_name=C24F3.5;Name=E003
chrIV	WormBase	exon	10207712	10208101	.	-	.	Parent=WBGene00000019;locus=abt-1;sequence_name=C24F3.5;Name=E004
chrIV	WormBase	exon	10208145	10208260	.	-	.	Parent=WBGene00000019;locus=abt-1;sequence_name=C24F3.5;Name=E005
chrIV	WormBase	exon	10208315	10208423	.	-	.	Parent=WBGene00000019;locus=abt-1;sequence_name=C24F3.5;Name=E006
chrIV	WormBase	exon	10208476	10208656	.	-	.	Parent=WBGene00000019;locus=abt-1;sequence_name=C24F3.5;Name=E007
chrIV	WormBase	exon	10208704	10208849	.	-	.	Parent=WBGene00000019;locus=abt-1;sequence_name=C24F3.5;Name=E008
chrIV	WormBase	exon	10209020	10209128	.	-	.	Parent=WBGene00000019;locus=abt-1;sequence_name=C24F3.5;Name=E009
chrIV	WormBase	exon	10209179	10209290	.	-	.	Parent=WBGene00000019;locus=abt-1;sequence_name=C24F3.5;Name=E010
chrIV	WormBase	exon	10209339	10209467	.	-	.	Parent=WBGene00000019;locus=abt-1;sequence_name=C24F3.5;Name=E011
chrIV	WormBase	exon	10209512	10209646	.	-	.	Parent=WBGene00000019;locus=abt-1;sequence_name=C24F3.5;Name=E012
chrIV	WormBase	exon	10209693	10209851	.	-	.	Parent=WBGene00000019;locus=abt-1;sequence_name=C24F3.5;Name=E013
chrIV	WormBase	exon	10209894	10209964	.	-	.	Parent=WBGene00000019;locus=abt-1;sequence_name=C24F3.5;Name=E014
chrIV	WormBase	exon	10210108	10210206	.	-	.	Parent=WBGene00000019;locus=abt-1;sequence_name=C24F3.5;Name=E015
chrIV	WormBase	exon	10210250	10210426	.	-	.	Parent=WBGene00000019;locus=abt-1;sequence_name=C24F3.5;Name=E016
chrIV	WormBase	exon	10210470	10210586	.	-	.	Parent=WBGene00000019;locus=abt-1;sequence_name=C24F3.5;Name=E017
chrIV	WormBase	exon	10210633	10210866	.	-	.	Parent=WBGene00000019;locus=abt-1;sequence_name=C24F3.5;Name=E018
chrIV	WormBase	exon	10211136	10211844	.	-	.	Parent=WBGene00000019;locus=abt-1;sequence_name=C24F3.5;Name=E019
chrIV	WormBase	exon	10211893	10212013	.	-	.	Parent=WBGene00000019;locus=abt-1;sequence_name=C24F3.5;Name=E020
chrIV	WormBase	exon	10212061	10212177	.	-	.	Parent=WBGene00000019;locus=abt-1;sequence_name=C24F3.5;Name=E021
chrIV	WormBase	exon	10212221	10212310	.	-	.	Parent=WBGene00000019;locus=abt-1;sequence_name=C24F3.5;Name=E022
chrIV	WormBase	exon	10213014	10213203	.	-	.	Parent=WBGene00000019;locus=abt-1;sequence_name=C24F3.5;Name=E023
chrIV	WormBase	exon	10213251	10213332	.	-	.	Parent=WBGene00000019;locus=abt-1;sequence_name=C24F3.5;Name=E024
chrIV	WormBase	exon	10213381	10213525	.	-	.	Parent=WBGene00000019;locus=abt-1;sequence_name=C24F3.5;Name=E025
chrIV	WormBase	exon	10214206	10214292	.	-	.	Parent=WBGene00000019;locus=abt-1;sequence_name=C24F3.5;Name=E026
chrIV	WormBase	exon	10214714	10214805	.	-	.	Parent=WBGene00000019;locus=abt-1;sequence_name=C24F3.5;Name=E027a
chrIV	WormBase	exon	10214806	10214848	.	-	.	Parent=WBGene00000019;locus=abt-1;sequence_name=C24F3.5;Name=E027b
chrIV	WormBase	exon	10214849	10214879	.	-	.	Parent=WBGene00000019;locus=abt-1;sequence_name=C24F3.5;Name=E027c
chrIV	WormBase	exon	10214880	10214911	.	-	.	Parent=WBGene00000019;locus=abt-1;sequence_name=C24F3.5;Name=E027d
chrI	WormBase	exon	2255923	2256328	.	-	.	Parent=WBGene00000020;locus=abt-2;sequence_name=F12B6.1;Name=E001
chrI	WormBase	exon	2257052	2257570	.	-	.	Parent=WBGene00000020;locus=abt-2;sequence_name=F12B6.1;Name=E002
chrI	WormBase	exon	2257619	2257769	.	-	.	Parent=WBGene00000020;locus=abt-2;sequence_name=F12B6.1;Name=E003
chrI	WormBase	exon	2258515	2258832	.	-	.	Parent=WBGene00000020;locus=abt-2;sequence_name=F12B6.1;Name=E004
chrI	WormBase	exon	2258880	2259036	.	-	.	Parent=WBGene00000020;locus=abt-2;sequence_name=F12B6.1;Name=E005
chrI	WormBase	exon	2259084	2259216	.	-	.	Parent=WBGene00000020;locus=abt-2;sequence_name=F12B6.1;Name=E006
chrI	WormBase	exon	2259256	2259519	.	-	.	Parent=WBGene00000020;locus=abt-2;sequence_name=F12B6.1;Name=E007
chrI	WormBase	exon	2260370	2260629	.	-	.	Parent=WBGene00000020;locus=abt-2;sequence_name=F12B6.1;Name=E008
chrI	WormBase	exon	2261076	2261413	.	-	.	Parent=WBGene00000020;locus=abt-2;sequence_name=F12B6.1;Name=E009
chrI	WormBase	exon	2261459	2261598	.	-	.	Parent=WBGene00000020;locus=abt-2;sequence_name=F12B6.1;Name=E010
chrI	WormBase	exon	2261661	2261784	.	-	.	Parent=WBGene00000020;locus=abt-2;sequence_name=F12B6.1;Name=E011
chrI	WormBase	exon	2262351	2262437	.	-	.	Parent=WBGene00000020;locus=abt-2;sequence_name=F12B6.1;Name=E012
chrI	WormBase	exon	2262480	2262849	.	-	.	Parent=WBGene00000020;locus=abt-2;sequence_name=F12B6.1;Name=E013
chrI	WormBase	exon	2264236	2264451	.	-	.	Parent=WBGene00000020;locus=abt-2;sequence_name=F12B6.1;Name=E014
chrI	WormBase	exon	2264523	2264662	.	-	.	Parent=WBGene00000020;locus=abt-2;sequence_name=F12B6.1;Name=E015
chrI	WormBase	exon	2264713	2264844	.	-	.	Parent=WBGene00000020;locus=abt-2;sequence_name=F12B6.1;Name=E016
chrI	WormBase	exon	2265487	2265569	.	-	.	Parent=WBGene00000020;locus=abt-2;sequence_name=F12B6.1;Name=E017
chrI	WormBase	exon	2265620	2265711	.	-	.	Parent=WBGene00000020;locus=abt-2;sequence_name=F12B6.1;Name=E018
chrI	WormBase	exon	2265757	2266075	.	-	.	Parent=WBGene00000020;locus=abt-2;sequence_name=F12B6.1;Name=E019
chrI	WormBase	exon	2266904	2267046	.	-	.	Parent=WBGene00000020;locus=abt-2;sequence_name=F12B6.1;Name=E020
chrI	WormBase	exon	2267095	2267281	.	-	.	Parent=WBGene00000020;locus=abt-2;sequence_name=F12B6.1;Name=E021
chrI	WormBase	exon	2267329	2267434	.	-	.	Parent=WBGene00000020;locus=abt-2;sequence_name=F12B6.1;Name=E022
chrI	WormBase	exon	2267648	2267750	.	-	.	Parent=WBGene00000020;locus=abt-2;sequence_name=F12B6.1;Name=E023
chrI	WormBase	exon	2267799	2267897	.	-	.	Parent=WBGene00000020;locus=abt-2;sequence_name=F12B6.1;Name=E024
chrI	WormBase	exon	2268804	2268930	.	-	.	Parent=WBGene00000020;locus=abt-2;sequence_name=F12B6.1;Name=E025
chrI	WormBase	exon	2268976	2269191	.	-	.	Parent=WBGene00000020;locus=abt-2;sequence_name=F12B6.1;Name=E026
chrI	WormBase	exon	2269239	2269355	.	-	.	Parent=WBGene00000020;locus=abt-2;sequence_name=F12B6.1;Name=E027
chrI	WormBase	exon	2270205	2270391	.	-	.	Parent=WBGene00000020;locus=abt-2;sequence_name=F12B6.1;Name=E028
chrI	WormBase	exon	2270443	2270663	.	-	.	Parent=WBGene00000020;locus=abt-2;sequence_name=F12B6.1;Name=E029
chrI	WormBase	exon	2271637	2272117	.	-	.	Parent=WBGene00000020;locus=abt-2;sequence_name=F12B6.1;Name=E030
chrI	WormBase	exon	2272168	2272327	.	-	.	Parent=WBGene00000020;locus=abt-2;sequence_name=F12B6.1;Name=E031
chrI	WormBase	exon	2272539	2272632	.	-	.	Parent=WBGene00000020;locus=abt-2;sequence_name=F12B6.1;Name=E032
chrI	WormBase	exon	2272687	2272819	.	-	.	Parent=WBGene00000020;locus=abt-2;sequence_name=F12B6.1;Name=E033a
chrI	WormBase	exon	2272820	2272866	.	-	.	Parent=WBGene00000020;locus=abt-2;sequence_name=F12B6.1;Name=E033b
chrV	WormBase	exon	323774	324352	.	-	.	Parent=WBGene00000022;locus=abt-4;sequence_name=Y39D8C.1;Name=E001
chrV	WormBase	exon	324397	324682	.	-	.	Parent=WBGene00000022;locus=abt-4;sequence_name=Y39D8C.1;Name=E002
chrV	WormBase	exon	324937	325243	.	-	.	Parent=WBGene00000022;locus=abt-4;sequence_name=Y39D8C.1;Name=E003
chrV	WormBase	exon	325302	325708	.	-	.	Parent=WBGene00000022;locus=abt-4;sequence_name=Y39D8C.1;Name=E004
chrV	WormBase	exon	325757	326229	.	-	.	Parent=WBGene00000022;locus=abt-4;sequence_name=Y39D8C.1;Name=E005
chrV	WormBase	exon	326285	326381	.	-	.	Parent=WBGene00000022;locus=abt-4;sequence_name=Y39D8C.1;Name=E006
chrV	WormBase	exon	326478	326578	.	-	.	Parent=WBGene00000022;locus=abt-4;sequence_name=Y39D8C.1;Name=E007
chrV	WormBase	exon	326624	326811	.	-	.	Parent=WBGene00000022;locus=abt-4;sequence_name=Y39D8C.1;Name=E008
chrV	WormBase	exon	326858	327419	.	-	.	Parent=WBGene00000022;locus=abt-4;sequence_name=Y39D8C.1;Name=E009
chrV	WormBase	exon	327464	327628	.	-	.	Parent=WBGene00000022;locus=abt-4;sequence_name=Y39D8C.1;Name=E010
chrV	WormBase	exon	327676	328426	.	-	.	Parent=WBGene00000022;locus=abt-4;sequence_name=Y39D8C.1;Name=E011
chrV	WormBase	exon	328475	329413	.	-	.	Parent=WBGene00000022;locus=abt-4;sequence_name=Y39D8C.1;Name=E012
chrV	WormBase	exon	329464	329570	.	-	.	Parent=WBGene00000022;locus=abt-4;sequence_name=Y39D8C.1;Name=E013
chrV	WormBase	exon	329720	329962	.	-	.	Parent=WBGene00000022;locus=abt-4;sequence_name=Y39D8C.1;Name=E014
chrV	WormBase	exon	330049	330253	.	-	.	Parent=WBGene00000022;locus=abt-4;sequence_name=Y39D8C.1;Name=E015
chrV	WormBase	exon	330590	330725	.	-	.	Parent=WBGene00000022;locus=abt-4;sequence_name=Y39D8C.1;Name=E016
chrI	WormBase	exon	12011195	12011404	.	+	.	Parent=WBGene00000023;locus=abt-5;sequence_name=Y53C10A.9;Name=E001
chrI	WormBase	exon	12011460	12011605	.	+	.	Parent=WBGene00000023;locus=abt-5;sequence_name=Y53C10A.9;Name=E002
chrI	WormBase	exon	12011940	12012107	.	+	.	Parent=WBGene00000023;locus=abt-5;sequence_name=Y53C10A.9;Name=E003
chrI	WormBase	exon	12012160	12012394	.	+	.	Parent=WBGene00000023;locus=abt-5;sequence_name=Y53C10A.9;Name=E004
chrI	WormBase	exon	12012823	12013204	.	+	.	Parent=WBGene00000023;locus=abt-5;sequence_name=Y53C10A.9;Name=E005
chrI	WormBase	exon	12013260	12014335	.	+	.	Parent=WBGene00000023;locus=abt-5;sequence_name=Y53C10A.9;Name=E006
chrI	WormBase	exon	12014826	12015138	.	+	.	Parent=WBGene00000023;locus=abt-5;sequence_name=Y53C10A.9;Name=E007
chrI	WormBase	exon	12015187	12015360	.	+	.	Parent=WBGene00000023;locus=abt-5;sequence_name=Y53C10A.9;Name=E008
chrI	WormBase	exon	12015527	12015651	.	+	.	Parent=WBGene00000023;locus=abt-5;sequence_name=Y53C10A.9;Name=E009
chrI	WormBase	exon	12015753	12015956	.	+	.	Parent=WBGene00000023;locus=abt-5;sequence_name=Y53C10A.9;Name=E010
chrI	WormBase	exon	12016215	12016468	.	+	.	Parent=WBGene00000023;locus=abt-5;sequence_name=Y53C10A.9;Name=E011
chrI	WormBase	exon	12016513	12016705	.	+	.	Parent=WBGene00000023;locus=abt-5;sequence_name=Y53C10A.9;Name=E012
chrI	WormBase	exon	12016750	12016885	.	+	.	Parent=WBGene00000023;locus=abt-5;sequence_name=Y53C10A.9;Name=E013
chrI	WormBase	exon	12016937	12017073	.	+	.	Parent=WBGene00000023;locus=abt-5;sequence_name=Y53C10A.9;Name=E014
chrI	WormBase	exon	12017118	12017204	.	+	.	Parent=WBGene00000023;locus=abt-5;sequence_name=Y53C10A.9;Name=E015
chrI	WormBase	exon	12017517	12017708	.	+	.	Parent=WBGene00000023;locus=abt-5;sequence_name=Y53C10A.9;Name=E016
chrI	WormBase	exon	12017755	12017820	.	+	.	Parent=WBGene00000023;locus=abt-5;sequence_name=Y53C10A.9;Name=E017
chrI	WormBase	exon	12017869	12017975	.	+	.	Parent=WBGene00000023;locus=abt-5;sequence_name=Y53C10A.9;Name=E018
chrI	WormBase	exon	12018024	12018432	.	+	.	Parent=WBGene00000023;locus=abt-5;sequence_name=Y53C10A.9;Name=E019
chrI	WormBase	exon	12018478	12018668	.	+	.	Parent=WBGene00000023;locus=abt-5;sequence_name=Y53C10A.9;Name=E020
chrV	WormBase	exon	10380340	10381649	.	-	.	Parent=WBGene00000024;locus=abu-1;sequence_name=AC3.3;Name=E001
chrV	WormBase	exon	10381732	10381826	.	-	.	Parent=WBGene00000024;locus=abu-1;sequence_name=AC3.3;Name=E002
chrX	WormBase	exon	1408836	1410500	.	-	.	Parent=WBGene00000025;locus=abu-2;sequence_name=F19G12.7;Name=E001
chrX	WormBase	exon	1410599	1410652	.	-	.	Parent=WBGene00000025;locus=abu-2;sequence_name=F19G12.7;Name=E002
chrV	WormBase	exon	2274842	2274935	.	+	.	Parent=WBGene00000027;locus=abu-4;sequence_name=Y5H2A.3;Name=E001
chrV	WormBase	exon	2275012	2275977	.	+	.	Parent=WBGene00000027;locus=abu-4;sequence_name=Y5H2A.3;Name=E002
chrIV	WormBase	exon	15590697	15590750	.	+	.	Parent=WBGene00000028;locus=abu-5;sequence_name=Y105C5A.4;Name=E001
chrIV	WormBase	exon	15590819	15591772	.	+	.	Parent=WBGene00000028;locus=abu-5;sequence_name=Y105C5A.4;Name=E002
chrV	WormBase	exon	5160671	5161619	.	-	.	Parent=WBGene00000029;locus=abu-6;sequence_name=C03A7.7;Name=E001
chrV	WormBase	exon	5161668	5161892	.	-	.	Parent=WBGene00000029;locus=abu-6;sequence_name=C03A7.7;Name=E002
chrV	WormBase	exon	5163396	5164487	.	-	.	Parent=WBGene00000030;locus=abu-7;sequence_name=C03A7.8;Name=E001
chrV	WormBase	exon	5164535	5164759	.	-	.	Parent=WBGene00000030;locus=abu-7;sequence_name=C03A7.8;Name=E002
chrV	WormBase	exon	5163269	5163362	.	-	.	Parent=WBGene00000031;locus=abu-8;sequence_name=C03A7.14;Name=E001
chrV	WormBase	exon	5192995	5193105	.	-	.	Parent=WBGene00000031;locus=abu-8;sequence_name=C03A7.14;Name=E002a
chrV	WormBase	exon	5193106	5194251	.	-	.	Parent=WBGene00000031;locus=abu-8;sequence_name=C03A7.14;Name=E002b
chrV	WormBase	exon	5194299	5194469	.	-	.	Parent=WBGene00000031;locus=abu-8;sequence_name=C03A7.14;Name=E003
chrV	WormBase	exon	5194514	5194608	.	-	.	Parent=WBGene00000031;locus=abu-8;sequence_name=C03A7.14;Name=E004
chrX	WormBase	exon	8322111	8322161	.	+	.	Parent=WBGene00000032;locus=abu-9;sequence_name=R09F10.2;Name=E001
chrX	WormBase	exon	8322209	8322379	.	+	.	Parent=WBGene00000032;locus=abu-9;sequence_name=R09F10.2;Name=E002
chrX	WormBase	exon	8322429	8323418	.	+	.	Parent=WBGene00000032;locus=abu-9;sequence_name=R09F10.2;Name=E003
chrX	WormBase	exon	3798179	3798264	.	+	.	Parent=WBGene00000033;locus=abu-10;sequence_name=F35A5.3;Name=E001
chrX	WormBase	exon	3798322	3798663	.	+	.	Parent=WBGene00000033;locus=abu-10;sequence_name=F35A5.3;Name=E002
chrX	WormBase	exon	3798713	3798889	.	+	.	Parent=WBGene00000033;locus=abu-10;sequence_name=F35A5.3;Name=E003
chrX	WormBase	exon	3798935	3799021	.	+	.	Parent=WBGene00000033;locus=abu-10;sequence_name=F35A5.3;Name=E004
chrX	WormBase	exon	3799064	3799153	.	+	.	Parent=WBGene00000033;locus=abu-10;sequence_name=F35A5.3;Name=E005
chrX	WormBase	exon	3799198	3799311	.	+	.	Parent=WBGene00000033;locus=abu-10;sequence_name=F35A5.3;Name=E006
chrX	WormBase	exon	3799367	3799741	.	+	.	Parent=WBGene00000033;locus=abu-10;sequence_name=F35A5.3;Name=E007
chrII	WormBase	exon	192531	192915	.	-	.	Parent=WBGene00000034;locus=abu-11;sequence_name=T01D1.6;Name=E001
chrII	WormBase	exon	192978	193547	.	-	.	Parent=WBGene00000034;locus=abu-11;sequence_name=T01D1.6;Name=E002
chrII	WormBase	exon	193596	193814	.	-	.	Parent=WBGene00000034;locus=abu-11;sequence_name=T01D1.6;Name=E003
chrII	WormBase	exon	194460	194558	.	-	.	Parent=WBGene00000034;locus=abu-11;sequence_name=T01D1.6;Name=E004
chrX	WormBase	exon	16367229	16367292	.	+	.	Parent=WBGene00000035;locus=ace-1;sequence_name=W09B12.1;Name=E001a
chrX	WormBase	exon	16367293	16367419	.	+	.	Parent=WBGene00000035;locus=ace-1;sequence_name=W09B12.1;Name=E001b
chrX	WormBase	exon	16368238	16368374	.	+	.	Parent=WBGene00000035;locus=ace-1;sequence_name=W09B12.1;Name=E002
chrX	WormBase	exon	16368422	16368706	.	+	.	Parent=WBGene00000035;locus=ace-1;sequence_name=W09B12.1;Name=E003
chrX	WormBase	exon	16369063	16369309	.	+	.	Parent=WBGene00000035;locus=ace-1;sequence_name=W09B12.1;Name=E004
chrX	WormBase	exon	16369602	16369780	.	+	.	Parent=WBGene00000035;locus=ace-1;sequence_name=W09B12.1;Name=E005
chrX	WormBase	exon	16370099	16370572	.	+	.	Parent=WBGene00000035;locus=ace-1;sequence_name=W09B12.1;Name=E006
chrX	WormBase	exon	16371993	16372157	.	+	.	Parent=WBGene00000035;locus=ace-1;sequence_name=W09B12.1;Name=E007
chrX	WormBase	exon	16372203	16372393	.	+	.	Parent=WBGene00000035;locus=ace-1;sequence_name=W09B12.1;Name=E008
chrX	WormBase	exon	16373075	16373174	.	+	.	Parent=WBGene00000035;locus=ace-1;sequence_name=W09B12.1;Name=E009
chrX	WormBase	exon	16373227	16373789	.	+	.	Parent=WBGene00000035;locus=ace-1;sequence_name=W09B12.1;Name=E010
chrI	WormBase	exon	3302001	3302321	.	-	.	Parent=WBGene00000036;locus=ace-2;sequence_name=Y44E3A.2;Name=E001
chrI	WormBase	exon	3302494	3302654	.	-	.	Parent=WBGene00000036;locus=ace-2;sequence_name=Y44E3A.2;Name=E002
chrI	WormBase	exon	3303168	3303341	.	-	.	Parent=WBGene00000036;locus=ace-2;sequence_name=Y44E3A.2;Name=E003
chrI	WormBase	exon	3303867	3304291	.	-	.	Parent=WBGene00000036;locus=ace-2;sequence_name=Y44E3A.2;Name=E004
chrI	WormBase	exon	3305177	3305413	.	-	.	Parent=WBGene00000036;locus=ace-2;sequence_name=Y44E3A.2;Name=E005
chrI	WormBase	exon	3305460	3305688	.	-	.	Parent=WBGene00000036;locus=ace-2;sequence_name=Y44E3A.2;Name=E006
chrI	WormBase	exon	3305944	3306119	.	-	.	Parent=WBGene00000036;locus=ace-2;sequence_name=Y44E3A.2;Name=E007
chrI	WormBase	exon	3306224	3306427	.	-	.	Parent=WBGene00000036;locus=ace-2;sequence_name=Y44E3A.2;Name=E008
chrI	WormBase	exon	3307307	3307587	.	-	.	Parent=WBGene00000036;locus=ace-2;sequence_name=Y44E3A.2;Name=E009
chrII	WormBase	exon	14205633	14205753	.	+	.	Parent=WBGene00000037;locus=ace-3;sequence_name=Y48B6A.8;Name=E001
chrII	WormBase	exon	14205811	14205911	.	+	.	Parent=WBGene00000037;locus=ace-3;sequence_name=Y48B6A.8;Name=E002
chrII	WormBase	exon	14206671	14206892	.	+	.	Parent=WBGene00000037;locus=ace-3;sequence_name=Y48B6A.8;Name=E003
chrII	WormBase	exon	14206952	14207278	.	+	.	Parent=WBGene00000037;locus=ace-3;sequence_name=Y48B6A.8;Name=E004
chrII	WormBase	exon	14207523	14208182	.	+	.	Parent=WBGene00000037;locus=ace-3;sequence_name=Y48B6A.8;Name=E005
chrII	WormBase	exon	14208719	14208877	.	+	.	Parent=WBGene00000037;locus=ace-3;sequence_name=Y48B6A.8;Name=E006
chrII	WormBase	exon	14208922	14209106	.	+	.	Parent=WBGene00000037;locus=ace-3;sequence_name=Y48B6A.8;Name=E007
chrII	WormBase	exon	14209788	14210214	.	+	.	Parent=WBGene00000037;locus=ace-3;sequence_name=Y48B6A.8;Name=E008
chrII	WormBase	exon	14198046	14198217	.	+	.	Parent=WBGene00000038;locus=ace-4;sequence_name=Y48B6A.7;Name=E001
chrII	WormBase	exon	14198827	14198933	.	+	.	Parent=WBGene00000038;locus=ace-4;sequence_name=Y48B6A.7;Name=E002
chrII	WormBase	exon	14198988	14199209	.	+	.	Parent=WBGene00000038;locus=ace-4;sequence_name=Y48B6A.7;Name=E003
chrII	WormBase	exon	14199258	14199336	.	+	.	Parent=WBGene00000038;locus=ace-4;sequence_name=Y48B6A.7;Name=E004
chrII	WormBase	exon	14200308	14200424	.	+	.	Parent=WBGene00000038;locus=ace-4;sequence_name=Y48B6A.7;Name=E005
chrII	WormBase	exon	14200807	14200866	.	+	.	Parent=WBGene00000038;locus=ace-4;sequence_name=Y48B6A.7;Name=E006
chrII	WormBase	exon	14200924	14200994	.	+	.	Parent=WBGene00000038;locus=ace-4;sequence_name=Y48B6A.7;Name=E007
chrII	WormBase	exon	14201041	14201164	.	+	.	Parent=WBGene00000038;locus=ace-4;sequence_name=Y48B6A.7;Name=E008
chrII	WormBase	exon	14201627	14201736	.	+	.	Parent=WBGene00000038;locus=ace-4;sequence_name=Y48B6A.7;Name=E009
chrII	WormBase	exon	14201804	14201904	.	+	.	Parent=WBGene00000038;locus=ace-4;sequence_name=Y48B6A.7;Name=E010
chrII	WormBase	exon	14202041	14202107	.	+	.	Parent=WBGene00000038;locus=ace-4;sequence_name=Y48B6A.7;Name=E011
chrII	WormBase	exon	14203522	14203714	.	+	.	Parent=WBGene00000038;locus=ace-4;sequence_name=Y48B6A.7;Name=E012
chrII	WormBase	exon	14203792	14203877	.	+	.	Parent=WBGene00000038;locus=ace-4;sequence_name=Y48B6A.7;Name=E013
chrII	WormBase	exon	14204695	14204850	.	+	.	Parent=WBGene00000038;locus=ace-4;sequence_name=Y48B6A.7;Name=E014
chrII	WormBase	exon	14204951	14205019	.	+	.	Parent=WBGene00000038;locus=ace-4;sequence_name=Y48B6A.7;Name=E015
chrII	WormBase	exon	14205068	14205174	.	+	.	Parent=WBGene00000038;locus=ace-4;sequence_name=Y48B6A.7;Name=E016
chrII	WormBase	exon	14205237	14205325	.	+	.	Parent=WBGene00000038;locus=ace-4;sequence_name=Y48B6A.7;Name=E017
chrX	WormBase	exon	5092458	5092480	.	-	.	Parent=WBGene00000039;locus=acn-1;sequence_name=C42D8.5;Name=E001a
chrX	WormBase	exon	5092481	5093012	.	-	.	Parent=WBGene00000039;locus=acn-1;sequence_name=C42D8.5;Name=E001b
chrX	WormBase	exon	5093063	5093294	.	-	.	Parent=WBGene00000039;locus=acn-1;sequence_name=C42D8.5;Name=E002
chrX	WormBase	exon	5093660	5093663	.	-	.	Parent=WBGene00000039;locus=acn-1;sequence_name=C42D8.5;Name=E003a
chrX	WormBase	exon	5093664	5093783	.	-	.	Parent=WBGene00000039;locus=acn-1;sequence_name=C42D8.5;Name=E003b
chrX	WormBase	exon	5093784	5093893	.	-	.	Parent=WBGene00000039;locus=acn-1;sequence_name=C42D8.5;Name=E003c
chrX	WormBase	exon	5093946	5094234	.	-	.	Parent=WBGene00000039;locus=acn-1;sequence_name=C42D8.5;Name=E004
chrX	WormBase	exon	5094283	5094429	.	-	.	Parent=WBGene00000039;locus=acn-1;sequence_name=C42D8.5;Name=E005
chrX	WormBase	exon	5094483	5094733	.	-	.	Parent=WBGene00000039;locus=acn-1;sequence_name=C42D8.5;Name=E006
chrX	WormBase	exon	5094790	5095291	.	-	.	Parent=WBGene00000039;locus=acn-1;sequence_name=C42D8.5;Name=E007
chrX	WormBase	exon	5095351	5095667	.	-	.	Parent=WBGene00000039;locus=acn-1;sequence_name=C42D8.5;Name=E008
chrX	WormBase	exon	5096373	5096444	.	-	.	Parent=WBGene00000039;locus=acn-1;sequence_name=C42D8.5;Name=E009
chrX	WormBase	exon	5096510	5096548	.	-	.	Parent=WBGene00000039;locus=acn-1;sequence_name=C42D8.5;Name=E010a
chrX	WormBase	exon	5096549	5096599	.	-	.	Parent=WBGene00000039;locus=acn-1;sequence_name=C42D8.5;Name=E010b
chrX	WormBase	exon	5096648	5097067	.	-	.	Parent=WBGene00000039;locus=acn-1;sequence_name=C42D8.5;Name=E011
chrX	WormBase	exon	11339874	11339966	.	+	.	Parent=WBGene00000040;locus=aco-1;sequence_name=ZK455.1;Name=E001
chrX	WormBase	exon	11340146	11340314	.	+	.	Parent=WBGene00000040;locus=aco-1;sequence_name=ZK455.1;Name=E002
chrX	WormBase	exon	11340365	11340502	.	+	.	Parent=WBGene00000040;locus=aco-1;sequence_name=ZK455.1;Name=E003
chrX	WormBase	exon	11340550	11340619	.	+	.	Parent=WBGene00000040;locus=aco-1;sequence_name=ZK455.1;Name=E004
chrX	WormBase	exon	11340792	11341600	.	+	.	Parent=WBGene00000040;locus=aco-1;sequence_name=ZK455.1;Name=E005
chrX	WormBase	exon	11341649	11341937	.	+	.	Parent=WBGene00000040;locus=aco-1;sequence_name=ZK455.1;Name=E006
chrX	WormBase	exon	11341985	11342563	.	+	.	Parent=WBGene00000040;locus=aco-1;sequence_name=ZK455.1;Name=E007
chrX	WormBase	exon	11342644	11343326	.	+	.	Parent=WBGene00000040;locus=aco-1;sequence_name=ZK455.1;Name=E008a
chrX	WormBase	exon	11343327	11343568	.	+	.	Parent=WBGene00000040;locus=aco-1;sequence_name=ZK455.1;Name=E008b
chrIII	WormBase	exon	7973717	7973802	.	+	.	Parent=WBGene00000041;locus=aco-2;sequence_name=F54H12.1;Name=E001
chrIII	WormBase	exon	7973847	7973932	.	+	.	Parent=WBGene00000041;locus=aco-2;sequence_name=F54H12.1;Name=E002
chrIII	WormBase	exon	7974563	7974587	.	+	.	Parent=WBGene00000041;locus=aco-2;sequence_name=F54H12.1;Name=E003a
chrIII	WormBase	exon	7974588	7974604	.	+	.	Parent=WBGene00000041;locus=aco-2;sequence_name=F54H12.1;Name=E003b
chrIII	WormBase	exon	7974605	7974615	.	+	.	Parent=WBGene00000041;locus=aco-2;sequence_name=F54H12.1;Name=E003c
chrIII	WormBase	exon	7974616	7974636	.	+	.	Parent=WBGene00000041;locus=aco-2;sequence_name=F54H12.1;Name=E003d
chrIII	WormBase	exon	7974637	7974846	.	+	.	Parent=WBGene00000041;locus=aco-2;sequence_name=F54H12.1;Name=E003e
chrIII	WormBase	exon	7974916	7976038	.	+	.	Parent=WBGene00000041;locus=aco-2;sequence_name=F54H12.1;Name=E004
chrIII	WormBase	exon	7976098	7976619	.	+	.	Parent=WBGene00000041;locus=aco-2;sequence_name=F54H12.1;Name=E005
chrIII	WormBase	exon	7976693	7977324	.	+	.	Parent=WBGene00000041;locus=aco-2;sequence_name=F54H12.1;Name=E006a
chrIII	WormBase	exon	7977325	7977355	.	+	.	Parent=WBGene00000041;locus=aco-2;sequence_name=F54H12.1;Name=E006b
chrX	WormBase	exon	6702463	6702842	.	+	.	Parent=WBGene00000042;locus=acr-2;sequence_name=K11G12.2;Name=E001
chrX	WormBase	exon	6704421	6704657	.	+	.	Parent=WBGene00000042;locus=acr-2;sequence_name=K11G12.2;Name=E002
chrX	WormBase	exon	6705103	6705169	.	+	.	Parent=WBGene00000042;locus=acr-2;sequence_name=K11G12.2;Name=E003
chrX	WormBase	exon	6706913	6707029	.	+	.	Parent=WBGene00000042;locus=acr-2;sequence_name=K11G12.2;Name=E004
chrX	WormBase	exon	6707190	6707332	.	+	.	Parent=WBGene00000042;locus=acr-2;sequence_name=K11G12.2;Name=E005
chrX	WormBase	exon	6707378	6707450	.	+	.	Parent=WBGene00000042;locus=acr-2;sequence_name=K11G12.2;Name=E006
chrX	WormBase	exon	6707499	6707658	.	+	.	Parent=WBGene00000042;locus=acr-2;sequence_name=K11G12.2;Name=E007
chrX	WormBase	exon	6707712	6707792	.	+	.	Parent=WBGene00000042;locus=acr-2;sequence_name=K11G12.2;Name=E008
chrX	WormBase	exon	6707849	6708032	.	+	.	Parent=WBGene00000042;locus=acr-2;sequence_name=K11G12.2;Name=E009
chrX	WormBase	exon	6708496	6708665	.	+	.	Parent=WBGene00000042;locus=acr-2;sequence_name=K11G12.2;Name=E010
chrX	WormBase	exon	6708710	6708865	.	+	.	Parent=WBGene00000042;locus=acr-2;sequence_name=K11G12.2;Name=E011
chrX	WormBase	exon	6708911	6709013	.	+	.	Parent=WBGene00000042;locus=acr-2;sequence_name=K11G12.2;Name=E012
chrX	WormBase	exon	6709057	6709142	.	+	.	Parent=WBGene00000042;locus=acr-2;sequence_name=K11G12.2;Name=E013
chrX	WormBase	exon	6709538	6709635	.	+	.	Parent=WBGene00000043;locus=acr-3;sequence_name=K11G12.7;Name=E001
chrX	WormBase	exon	6709716	6709825	.	+	.	Parent=WBGene00000043;locus=acr-3;sequence_name=K11G12.7;Name=E002
chrX	WormBase	exon	6709877	6710070	.	+	.	Parent=WBGene00000043;locus=acr-3;sequence_name=K11G12.7;Name=E003
chrX	WormBase	exon	6710673	6710803	.	+	.	Parent=WBGene00000043;locus=acr-3;sequence_name=K11G12.7;Name=E004
chrX	WormBase	exon	6710916	6710998	.	+	.	Parent=WBGene00000043;locus=acr-3;sequence_name=K11G12.7;Name=E005
chrX	WormBase	exon	6711056	6711162	.	+	.	Parent=WBGene00000043;locus=acr-3;sequence_name=K11G12.7;Name=E006
chrX	WormBase	exon	6711211	6711370	.	+	.	Parent=WBGene00000043;locus=acr-3;sequence_name=K11G12.7;Name=E007
chrX	WormBase	exon	6711419	6711502	.	+	.	Parent=WBGene00000043;locus=acr-3;sequence_name=K11G12.7;Name=E008
chrX	WormBase	exon	6711552	6711635	.	+	.	Parent=WBGene00000043;locus=acr-3;sequence_name=K11G12.7;Name=E009
chrX	WormBase	exon	6711687	6711821	.	+	.	Parent=WBGene00000043;locus=acr-3;sequence_name=K11G12.7;Name=E010
chrX	WormBase	exon	6711930	6711965	.	+	.	Parent=WBGene00000043;locus=acr-3;sequence_name=K11G12.7;Name=E011
chrX	WormBase	exon	6712341	6712442	.	+	.	Parent=WBGene00000043;locus=acr-3;sequence_name=K11G12.7;Name=E012
chrX	WormBase	exon	6712539	6712605	.	+	.	Parent=WBGene00000043;locus=acr-3;sequence_name=K11G12.7;Name=E013
chrX	WormBase	exon	6712658	6712925	.	+	.	Parent=WBGene00000043;locus=acr-3;sequence_name=K11G12.7;Name=E014
chrIII	WormBase	exon	6509699	6509849	.	-	.	Parent=WBGene00000044;locus=acr-5;sequence_name=K03F8.2;Name=E001
chrIII	WormBase	exon	6510275	6510366	.	-	.	Parent=WBGene00000044;locus=acr-5;sequence_name=K03F8.2;Name=E002
chrIII	WormBase	exon	6510800	6510922	.	-	.	Parent=WBGene00000044;locus=acr-5;sequence_name=K03F8.2;Name=E003
chrIII	WormBase	exon	6511043	6511151	.	-	.	Parent=WBGene00000044;locus=acr-5;sequence_name=K03F8.2;Name=E004
chrIII	WormBase	exon	6512057	6512213	.	-	.	Parent=WBGene00000044;locus=acr-5;sequence_name=K03F8.2;Name=E005
chrIII	WormBase	exon	6512268	6512362	.	-	.	Parent=WBGene00000044;locus=acr-5;sequence_name=K03F8.2;Name=E006
chrIII	WormBase	exon	6512806	6513118	.	-	.	Parent=WBGene00000044;locus=acr-5;sequence_name=K03F8.2;Name=E007
chrIII	WormBase	exon	6513299	6513465	.	-	.	Parent=WBGene00000044;locus=acr-5;sequence_name=K03F8.2;Name=E008
chrIII	WormBase	exon	6513511	6513665	.	-	.	Parent=WBGene00000044;locus=acr-5;sequence_name=K03F8.2;Name=E009
chrIII	WormBase	exon	6513756	6513898	.	-	.	Parent=WBGene00000044;locus=acr-5;sequence_name=K03F8.2;Name=E010
chrIII	WormBase	exon	6514350	6514433	.	-	.	Parent=WBGene00000044;locus=acr-5;sequence_name=K03F8.2;Name=E011
chrIII	WormBase	exon	6514484	6514599	.	-	.	Parent=WBGene00000044;locus=acr-5;sequence_name=K03F8.2;Name=E012
chrIII	WormBase	exon	6514674	6514768	.	-	.	Parent=WBGene00000044;locus=acr-5;sequence_name=K03F8.2;Name=E013
chrI	WormBase	exon	4359207	4359305	.	+	.	Parent=WBGene00000045;locus=acr-6;sequence_name=ZK973.5;Name=E001
chrI	WormBase	exon	4359354	4359486	.	+	.	Parent=WBGene00000045;locus=acr-6;sequence_name=ZK973.5;Name=E002
chrI	WormBase	exon	4359540	4359649	.	+	.	Parent=WBGene00000045;locus=acr-6;sequence_name=ZK973.5;Name=E003
chrI	WormBase	exon	4359693	4359888	.	+	.	Parent=WBGene00000045;locus=acr-6;sequence_name=ZK973.5;Name=E004
chrI	WormBase	exon	4359934	4360023	.	+	.	Parent=WBGene00000045;locus=acr-6;sequence_name=ZK973.5;Name=E005
chrI	WormBase	exon	4360069	4360142	.	+	.	Parent=WBGene00000045;locus=acr-6;sequence_name=ZK973.5;Name=E006
chrI	WormBase	exon	4360307	4360409	.	+	.	Parent=WBGene00000045;locus=acr-6;sequence_name=ZK973.5;Name=E007
chrI	WormBase	exon	4360766	4360954	.	+	.	Parent=WBGene00000045;locus=acr-6;sequence_name=ZK973.5;Name=E008
chrI	WormBase	exon	4361273	4361416	.	+	.	Parent=WBGene00000045;locus=acr-6;sequence_name=ZK973.5;Name=E009
chrI	WormBase	exon	4361464	4361532	.	+	.	Parent=WBGene00000045;locus=acr-6;sequence_name=ZK973.5;Name=E010
chrI	WormBase	exon	4361580	4361707	.	+	.	Parent=WBGene00000045;locus=acr-6;sequence_name=ZK973.5;Name=E011
chrI	WormBase	exon	4361782	4361832	.	+	.	Parent=WBGene00000045;locus=acr-6;sequence_name=ZK973.5;Name=E012
chrI	WormBase	exon	4362220	4362349	.	+	.	Parent=WBGene00000045;locus=acr-6;sequence_name=ZK973.5;Name=E013
chrI	WormBase	exon	4362399	4362548	.	+	.	Parent=WBGene00000045;locus=acr-6;sequence_name=ZK973.5;Name=E014
chrII	WormBase	exon	7845662	7845783	.	-	.	Parent=WBGene00000046;locus=acr-7;sequence_name=T09A5.3;Name=E001
chrII	WormBase	exon	7846204	7846319	.	-	.	Parent=WBGene00000046;locus=acr-7;sequence_name=T09A5.3;Name=E002
chrII	WormBase	exon	7846365	7846464	.	-	.	Parent=WBGene00000046;locus=acr-7;sequence_name=T09A5.3;Name=E003
chrII	WormBase	exon	7847976	7848098	.	-	.	Parent=WBGene00000046;locus=acr-7;sequence_name=T09A5.3;Name=E004
chrII	WormBase	exon	7848145	7848258	.	-	.	Parent=WBGene00000046;locus=acr-7;sequence_name=T09A5.3;Name=E005
chrII	WormBase	exon	7848307	7848503	.	-	.	Parent=WBGene00000046;locus=acr-7;sequence_name=T09A5.3;Name=E006
chrII	WormBase	exon	7848557	7848690	.	-	.	Parent=WBGene00000046;locus=acr-7;sequence_name=T09A5.3;Name=E007
chrII	WormBase	exon	7848740	7848857	.	-	.	Parent=WBGene00000046;locus=acr-7;sequence_name=T09A5.3;Name=E008
chrII	WormBase	exon	7848948	7849071	.	-	.	Parent=WBGene00000046;locus=acr-7;sequence_name=T09A5.3;Name=E009
chrII	WormBase	exon	7849120	7849210	.	-	.	Parent=WBGene00000046;locus=acr-7;sequence_name=T09A5.3;Name=E010
chrII	WormBase	exon	7849257	7849381	.	-	.	Parent=WBGene00000046;locus=acr-7;sequence_name=T09A5.3;Name=E011
chrII	WormBase	exon	7849428	7849575	.	-	.	Parent=WBGene00000046;locus=acr-7;sequence_name=T09A5.3;Name=E012
chrII	WormBase	exon	7849618	7849797	.	-	.	Parent=WBGene00000046;locus=acr-7;sequence_name=T09A5.3;Name=E013
chrX	WormBase	exon	10412725	10412762	.	+	.	Parent=WBGene00000047;locus=acr-8;sequence_name=ZC504.2;Name=E001a
chrX	WormBase	exon	10412763	10412878	.	+	.	Parent=WBGene00000047;locus=acr-8;sequence_name=ZC504.2;Name=E001b
chrX	WormBase	exon	10412929	10413083	.	+	.	Parent=WBGene00000047;locus=acr-8;sequence_name=ZC504.2;Name=E002
chrX	WormBase	exon	10413795	10413949	.	+	.	Parent=WBGene00000047;locus=acr-8;sequence_name=ZC504.2;Name=E003
chrX	WormBase	exon	10414227	10414290	.	+	.	Parent=WBGene00000047;locus=acr-8;sequence_name=ZC504.2;Name=E004
chrX	WormBase	exon	10414583	10414720	.	+	.	Parent=WBGene00000047;locus=acr-8;sequence_name=ZC504.2;Name=E005
chrX	WormBase	exon	10414846	10415089	.	+	.	Parent=WBGene00000047;locus=acr-8;sequence_name=ZC504.2;Name=E006
chrX	WormBase	exon	10415289	10415432	.	+	.	Parent=WBGene00000047;locus=acr-8;sequence_name=ZC504.2;Name=E007
chrX	WormBase	exon	10415479	10415557	.	+	.	Parent=WBGene00000047;locus=acr-8;sequence_name=ZC504.2;Name=E008
chrX	WormBase	exon	10415603	10415727	.	+	.	Parent=WBGene00000047;locus=acr-8;sequence_name=ZC504.2;Name=E009
chrX	WormBase	exon	10415787	10416112	.	+	.	Parent=WBGene00000047;locus=acr-8;sequence_name=ZC504.2;Name=E010
chrX	WormBase	exon	10416445	10416630	.	+	.	Parent=WBGene00000047;locus=acr-8;sequence_name=ZC504.2;Name=E011
chrX	WormBase	exon	13642348	13642653	.	-	.	Parent=WBGene00000048;locus=acr-9;sequence_name=C40C9.2;Name=E001
chrX	WormBase	exon	13642702	13642808	.	-	.	Parent=WBGene00000048;locus=acr-9;sequence_name=C40C9.2;Name=E002
chrX	WormBase	exon	13642857	13642958	.	-	.	Parent=WBGene00000048;locus=acr-9;sequence_name=C40C9.2;Name=E003
chrX	WormBase	exon	13643416	13643653	.	-	.	Parent=WBGene00000048;locus=acr-9;sequence_name=C40C9.2;Name=E004
chrX	WormBase	exon	13643700	13643809	.	-	.	Parent=WBGene00000048;locus=acr-9;sequence_name=C40C9.2;Name=E005
chrX	WormBase	exon	13643857	13643943	.	-	.	Parent=WBGene00000048;locus=acr-9;sequence_name=C40C9.2;Name=E006
chrX	WormBase	exon	13643994	13644086	.	-	.	Parent=WBGene00000048;locus=acr-9;sequence_name=C40C9.2;Name=E007
chrX	WormBase	exon	13644131	13644226	.	-	.	Parent=WBGene00000048;locus=acr-9;sequence_name=C40C9.2;Name=E008
chrX	WormBase	exon	13644843	13644969	.	-	.	Parent=WBGene00000048;locus=acr-9;sequence_name=C40C9.2;Name=E009
chrX	WormBase	exon	13645296	13645446	.	-	.	Parent=WBGene00000048;locus=acr-9;sequence_name=C40C9.2;Name=E010
chrX	WormBase	exon	13645927	13646087	.	-	.	Parent=WBGene00000048;locus=acr-9;sequence_name=C40C9.2;Name=E011
chrX	WormBase	exon	13646137	13646310	.	-	.	Parent=WBGene00000048;locus=acr-9;sequence_name=C40C9.2;Name=E012
chrX	WormBase	exon	13646742	13646898	.	-	.	Parent=WBGene00000048;locus=acr-9;sequence_name=C40C9.2;Name=E013
chrX	WormBase	exon	4022273	4022373	.	+	.	Parent=WBGene00000049;locus=acr-10;sequence_name=R02E12.8;Name=E001
chrX	WormBase	exon	4022423	4022525	.	+	.	Parent=WBGene00000049;locus=acr-10;sequence_name=R02E12.8;Name=E002
chrX	WormBase	exon	4023328	4023372	.	+	.	Parent=WBGene00000049;locus=acr-10;sequence_name=R02E12.8;Name=E003
chrX	WormBase	exon	4023421	4023754	.	+	.	Parent=WBGene00000049;locus=acr-10;sequence_name=R02E12.8;Name=E004
chrX	WormBase	exon	4023806	4023941	.	+	.	Parent=WBGene00000049;locus=acr-10;sequence_name=R02E12.8;Name=E005
chrX	WormBase	exon	4023987	4024102	.	+	.	Parent=WBGene00000049;locus=acr-10;sequence_name=R02E12.8;Name=E006
chrX	WormBase	exon	4024148	4024234	.	+	.	Parent=WBGene00000049;locus=acr-10;sequence_name=R02E12.8;Name=E007
chrX	WormBase	exon	4024686	4024927	.	+	.	Parent=WBGene00000049;locus=acr-10;sequence_name=R02E12.8;Name=E008
chrX	WormBase	exon	4024983	4025086	.	+	.	Parent=WBGene00000049;locus=acr-10;sequence_name=R02E12.8;Name=E009
chrX	WormBase	exon	4025130	4025305	.	+	.	Parent=WBGene00000049;locus=acr-10;sequence_name=R02E12.8;Name=E010
chrX	WormBase	exon	4025349	4025584	.	+	.	Parent=WBGene00000049;locus=acr-10;sequence_name=R02E12.8;Name=E011
chrI	WormBase	exon	6621687	6621927	.	-	.	Parent=WBGene00000050;locus=acr-11;sequence_name=D2092.3;Name=E001
chrI	WormBase	exon	6621973	6622210	.	-	.	Parent=WBGene00000050;locus=acr-11;sequence_name=D2092.3;Name=E002
chrI	WormBase	exon	6622769	6622855	.	-	.	Parent=WBGene00000050;locus=acr-11;sequence_name=D2092.3;Name=E003
chrI	WormBase	exon	6622923	6623015	.	-	.	Parent=WBGene00000050;locus=acr-11;sequence_name=D2092.3;Name=E004
chrI	WormBase	exon	6623537	6623692	.	-	.	Parent=WBGene00000050;locus=acr-11;sequence_name=D2092.3;Name=E005
chrI	WormBase	exon	6623753	6623967	.	-	.	Parent=WBGene00000050;locus=acr-11;sequence_name=D2092.3;Name=E006
chrI	WormBase	exon	6624287	6624402	.	-	.	Parent=WBGene00000050;locus=acr-11;sequence_name=D2092.3;Name=E007
chrI	WormBase	exon	6624608	6624741	.	-	.	Parent=WBGene00000050;locus=acr-11;sequence_name=D2092.3;Name=E008
chrI	WormBase	exon	6624789	6624894	.	-	.	Parent=WBGene00000050;locus=acr-11;sequence_name=D2092.3;Name=E009
chrX	WormBase	exon	13532871	13533195	.	+	.	Parent=WBGene00000051;locus=acr-12;sequence_name=R01E6.4;Name=E001
chrX	WormBase	exon	13533535	13533654	.	+	.	Parent=WBGene00000051;locus=acr-12;sequence_name=R01E6.4;Name=E002a
chrX	WormBase	exon	13533655	13533657	.	+	.	Parent=WBGene00000051;locus=acr-12;sequence_name=R01E6.4;Name=E002b
chrX	WormBase	exon	13533715	13533824	.	+	.	Parent=WBGene00000051;locus=acr-12;sequence_name=R01E6.4;Name=E003
chrX	WormBase	exon	13533871	13533973	.	+	.	Parent=WBGene00000051;locus=acr-12;sequence_name=R01E6.4;Name=E004
chrX	WormBase	exon	13534026	13534128	.	+	.	Parent=WBGene00000051;locus=acr-12;sequence_name=R01E6.4;Name=E005
chrX	WormBase	exon	13534186	13534375	.	+	.	Parent=WBGene00000051;locus=acr-12;sequence_name=R01E6.4;Name=E006
chrX	WormBase	exon	13534430	13534571	.	+	.	Parent=WBGene00000051;locus=acr-12;sequence_name=R01E6.4;Name=E007
chrX	WormBase	exon	13534625	13534815	.	+	.	Parent=WBGene00000051;locus=acr-12;sequence_name=R01E6.4;Name=E008
chrX	WormBase	exon	13535217	13535319	.	+	.	Parent=WBGene00000051;locus=acr-12;sequence_name=R01E6.4;Name=E009
chrX	WormBase	exon	13535372	13535509	.	+	.	Parent=WBGene00000051;locus=acr-12;sequence_name=R01E6.4;Name=E010
chrX	WormBase	exon	13535557	13535724	.	+	.	Parent=WBGene00000051;locus=acr-12;sequence_name=R01E6.4;Name=E011
chrX	WormBase	exon	13536115	13536433	.	+	.	Parent=WBGene00000051;locus=acr-12;sequence_name=R01E6.4;Name=E012
chrII	WormBase	exon	8174845	8175059	.	-	.	Parent=WBGene00000053;locus=acr-14;sequence_name=T05C12.2;Name=E001
chrII	WormBase	exon	8175104	8175216	.	-	.	Parent=WBGene00000053;locus=acr-14;sequence_name=T05C12.2;Name=E002
chrII	WormBase	exon	8175312	8175504	.	-	.	Parent=WBGene00000053;locus=acr-14;sequence_name=T05C12.2;Name=E003
chrII	WormBase	exon	8175548	8175744	.	-	.	Parent=WBGene00000053;locus=acr-14;sequence_name=T05C12.2;Name=E004
chrII	WormBase	exon	8175793	8175972	.	-	.	Parent=WBGene00000053;locus=acr-14;sequence_name=T05C12.2;Name=E005
chrII	WormBase	exon	8176031	8176162	.	-	.	Parent=WBGene00000053;locus=acr-14;sequence_name=T05C12.2;Name=E006
chrII	WormBase	exon	8176205	8176316	.	-	.	Parent=WBGene00000053;locus=acr-14;sequence_name=T05C12.2;Name=E007
chrII	WormBase	exon	8176361	8176463	.	-	.	Parent=WBGene00000053;locus=acr-14;sequence_name=T05C12.2;Name=E008
chrII	WormBase	exon	8176509	8176563	.	-	.	Parent=WBGene00000053;locus=acr-14;sequence_name=T05C12.2;Name=E009
chrII	WormBase	exon	8176668	8176737	.	-	.	Parent=WBGene00000053;locus=acr-14;sequence_name=T05C12.2;Name=E010
chrII	WormBase	exon	8176781	8176915	.	-	.	Parent=WBGene00000053;locus=acr-14;sequence_name=T05C12.2;Name=E011
chrII	WormBase	exon	8177106	8177195	.	-	.	Parent=WBGene00000053;locus=acr-14;sequence_name=T05C12.2;Name=E012
chrV	WormBase	exon	8552695	8552902	.	+	.	Parent=WBGene00000054;locus=acr-15;sequence_name=F25G6.4;Name=E001
chrV	WormBase	exon	8553075	8553229	.	+	.	Parent=WBGene00000054;locus=acr-15;sequence_name=F25G6.4;Name=E002
chrV	WormBase	exon	8553290	8553440	.	+	.	Parent=WBGene00000054;locus=acr-15;sequence_name=F25G6.4;Name=E003
chrV	WormBase	exon	8553492	8553682	.	+	.	Parent=WBGene00000054;locus=acr-15;sequence_name=F25G6.4;Name=E004
chrV	WormBase	exon	8553735	8553837	.	+	.	Parent=WBGene00000054;locus=acr-15;sequence_name=F25G6.4;Name=E005
chrV	WormBase	exon	8554207	8554404	.	+	.	Parent=WBGene00000054;locus=acr-15;sequence_name=F25G6.4;Name=E006
chrV	WormBase	exon	8554447	8554740	.	+	.	Parent=WBGene00000054;locus=acr-15;sequence_name=F25G6.4;Name=E007
chrV	WormBase	exon	8555183	8555388	.	+	.	Parent=WBGene00000054;locus=acr-15;sequence_name=F25G6.4;Name=E008
chrV	WormBase	exon	8561216	8561427	.	+	.	Parent=WBGene00000055;locus=acr-16;sequence_name=F25G6.3;Name=E001
chrV	WormBase	exon	8561694	8561765	.	+	.	Parent=WBGene00000055;locus=acr-16;sequence_name=F25G6.3;Name=E002
chrV	WormBase	exon	8561818	8562078	.	+	.	Parent=WBGene00000055;locus=acr-16;sequence_name=F25G6.3;Name=E003
chrV	WormBase	exon	8562142	8562244	.	+	.	Parent=WBGene00000055;locus=acr-16;sequence_name=F25G6.3;Name=E004
chrV	WormBase	exon	8562441	8562542	.	+	.	Parent=WBGene00000055;locus=acr-16;sequence_name=F25G6.3;Name=E005
chrV	WormBase	exon	8562586	8562678	.	+	.	Parent=WBGene00000055;locus=acr-16;sequence_name=F25G6.3;Name=E006
chrV	WormBase	exon	8562729	8562815	.	+	.	Parent=WBGene00000055;locus=acr-16;sequence_name=F25G6.3;Name=E007
chrV	WormBase	exon	8562865	8562974	.	+	.	Parent=WBGene00000055;locus=acr-16;sequence_name=F25G6.3;Name=E008
chrV	WormBase	exon	8563171	8563587	.	+	.	Parent=WBGene00000055;locus=acr-16;sequence_name=F25G6.3;Name=E009
chrV	WormBase	exon	8563981	8564345	.	+	.	Parent=WBGene00000055;locus=acr-16;sequence_name=F25G6.3;Name=E010
chrV	WormBase	exon	2608656	2608724	.	+	.	Parent=WBGene00000056;locus=acr-17;sequence_name=F53E10.2;Name=E001
chrV	WormBase	exon	2608777	2608844	.	+	.	Parent=WBGene00000056;locus=acr-17;sequence_name=F53E10.2;Name=E002
chrV	WormBase	exon	2609525	2609752	.	+	.	Parent=WBGene00000056;locus=acr-17;sequence_name=F53E10.2;Name=E003
chrV	WormBase	exon	2609869	2609946	.	+	.	Parent=WBGene00000056;locus=acr-17;sequence_name=F53E10.2;Name=E004
chrV	WormBase	exon	2609989	2610150	.	+	.	Parent=WBGene00000056;locus=acr-17;sequence_name=F53E10.2;Name=E005
chrV	WormBase	exon	2611189	2611484	.	+	.	Parent=WBGene00000056;locus=acr-17;sequence_name=F53E10.2;Name=E006
chrV	WormBase	exon	2611801	2611943	.	+	.	Parent=WBGene00000056;locus=acr-17;sequence_name=F53E10.2;Name=E007
chrV	WormBase	exon	2612829	2612963	.	+	.	Parent=WBGene00000056;locus=acr-17;sequence_name=F53E10.2;Name=E008
chrV	WormBase	exon	2613481	2613481	.	+	.	Parent=WBGene00000056;locus=acr-17;sequence_name=F53E10.2;Name=E009a
chrV	WormBase	exon	2613482	2613565	.	+	.	Parent=WBGene00000056;locus=acr-17;sequence_name=F53E10.2;Name=E009b
chrV	WormBase	exon	2613980	2613980	.	+	.	Parent=WBGene00000056;locus=acr-17;sequence_name=F53E10.2;Name=E010a
chrV	WormBase	exon	2613981	2614046	.	+	.	Parent=WBGene00000056;locus=acr-17;sequence_name=F53E10.2;Name=E010b
chrV	WormBase	exon	2614047	2614155	.	+	.	Parent=WBGene00000056;locus=acr-17;sequence_name=F53E10.2;Name=E010c
chrV	WormBase	exon	2614156	2614873	.	+	.	Parent=WBGene00000056;locus=acr-17;sequence_name=F53E10.2;Name=E010d
chrV	WormBase	exon	2615071	2615071	.	+	.	Parent=WBGene00000056;locus=acr-17;sequence_name=F53E10.2;Name=E011a
chrV	WormBase	exon	2615072	2615247	.	+	.	Parent=WBGene00000056;locus=acr-17;sequence_name=F53E10.2;Name=E011b
chrV	WormBase	exon	15551155	15551414	.	-	.	Parent=WBGene00000057;locus=acr-18;sequence_name=F28F8.1;Name=E001
chrV	WormBase	exon	15551538	15551766	.	-	.	Parent=WBGene00000057;locus=acr-18;sequence_name=F28F8.1;Name=E002
chrV	WormBase	exon	15552449	15552565	.	-	.	Parent=WBGene00000057;locus=acr-18;sequence_name=F28F8.1;Name=E003
chrV	WormBase	exon	15552853	15553004	.	-	.	Parent=WBGene00000057;locus=acr-18;sequence_name=F28F8.1;Name=E004
chrV	WormBase	exon	15553162	15553292	.	-	.	Parent=WBGene00000057;locus=acr-18;sequence_name=F28F8.1;Name=E005
chrV	WormBase	exon	15553341	15553442	.	-	.	Parent=WBGene00000057;locus=acr-18;sequence_name=F28F8.1;Name=E006
chrV	WormBase	exon	15553492	15553616	.	-	.	Parent=WBGene00000057;locus=acr-18;sequence_name=F28F8.1;Name=E007
chrV	WormBase	exon	15553709	15553847	.	-	.	Parent=WBGene00000057;locus=acr-18;sequence_name=F28F8.1;Name=E008
chrV	WormBase	exon	15554127	15554413	.	-	.	Parent=WBGene00000057;locus=acr-18;sequence_name=F28F8.1;Name=E009
chrV	WormBase	exon	15559073	15559147	.	-	.	Parent=WBGene00000057;locus=acr-18;sequence_name=F28F8.1;Name=E010
chrI	WormBase	exon	9031274	9031746	.	-	.	Parent=WBGene00000058;locus=acr-19;sequence_name=C31H5.3;Name=E001
chrI	WormBase	exon	9031804	9032056	.	-	.	Parent=WBGene00000058;locus=acr-19;sequence_name=C31H5.3;Name=E002
chrI	WormBase	exon	9032439	9032545	.	-	.	Parent=WBGene00000058;locus=acr-19;sequence_name=C31H5.3;Name=E003
chrI	WormBase	exon	9032592	9032704	.	-	.	Parent=WBGene00000058;locus=acr-19;sequence_name=C31H5.3;Name=E004
chrI	WormBase	exon	9032748	9032834	.	-	.	Parent=WBGene00000058;locus=acr-19;sequence_name=C31H5.3;Name=E005
chrI	WormBase	exon	9032882	9033273	.	-	.	Parent=WBGene00000058;locus=acr-19;sequence_name=C31H5.3;Name=E006
chrI	WormBase	exon	9033461	9033666	.	-	.	Parent=WBGene00000058;locus=acr-19;sequence_name=C31H5.3;Name=E007
chrI	WormBase	exon	9033713	9033852	.	-	.	Parent=WBGene00000058;locus=acr-19;sequence_name=C31H5.3;Name=E008
chrI	WormBase	exon	9033943	9034012	.	-	.	Parent=WBGene00000058;locus=acr-19;sequence_name=C31H5.3;Name=E009
chrI	WormBase	exon	9036609	9036695	.	-	.	Parent=WBGene00000058;locus=acr-19;sequence_name=C31H5.3;Name=E010
chrII	WormBase	exon	14373831	14374166	.	-	.	Parent=WBGene00000059;locus=acr-20;sequence_name=R06A4.10;Name=E001
chrII	WormBase	exon	14374213	14374389	.	-	.	Parent=WBGene00000059;locus=acr-20;sequence_name=R06A4.10;Name=E002
chrII	WormBase	exon	14374439	14374540	.	-	.	Parent=WBGene00000059;locus=acr-20;sequence_name=R06A4.10;Name=E003a
chrII	WormBase	exon	14374541	14374550	.	-	.	Parent=WBGene00000059;locus=acr-20;sequence_name=R06A4.10;Name=E003b
chrII	WormBase	exon	14374939	14375356	.	-	.	Parent=WBGene00000059;locus=acr-20;sequence_name=R06A4.10;Name=E004
chrII	WormBase	exon	14375823	14376109	.	-	.	Parent=WBGene00000059;locus=acr-20;sequence_name=R06A4.10;Name=E005
chrII	WormBase	exon	14376265	14376418	.	-	.	Parent=WBGene00000059;locus=acr-20;sequence_name=R06A4.10;Name=E006
chrII	WormBase	exon	14376472	14376626	.	-	.	Parent=WBGene00000059;locus=acr-20;sequence_name=R06A4.10;Name=E007
chrII	WormBase	exon	14376781	14376842	.	-	.	Parent=WBGene00000059;locus=acr-20;sequence_name=R06A4.10;Name=E008a
chrII	WormBase	exon	14376843	14376902	.	-	.	Parent=WBGene00000059;locus=acr-20;sequence_name=R06A4.10;Name=E008b
chrII	WormBase	exon	14377811	14377890	.	-	.	Parent=WBGene00000059;locus=acr-20;sequence_name=R06A4.10;Name=E009
chrIII	WormBase	exon	6583461	6583627	.	+	.	Parent=WBGene00000060;locus=acr-21;sequence_name=F27B3.2;Name=E001
chrIII	WormBase	exon	6583926	6584080	.	+	.	Parent=WBGene00000060;locus=acr-21;sequence_name=F27B3.2;Name=E002
chrIII	WormBase	exon	6584129	6584340	.	+	.	Parent=WBGene00000060;locus=acr-21;sequence_name=F27B3.2;Name=E003
chrIII	WormBase	exon	6584387	6584532	.	+	.	Parent=WBGene00000060;locus=acr-21;sequence_name=F27B3.2;Name=E004
chrIII	WormBase	exon	6584705	6584947	.	+	.	Parent=WBGene00000060;locus=acr-21;sequence_name=F27B3.2;Name=E005
chrIII	WormBase	exon	6584995	6585138	.	+	.	Parent=WBGene00000060;locus=acr-21;sequence_name=F27B3.2;Name=E006
chrIII	WormBase	exon	6585183	6585300	.	+	.	Parent=WBGene00000060;locus=acr-21;sequence_name=F27B3.2;Name=E007
chrIII	WormBase	exon	6585343	6585617	.	+	.	Parent=WBGene00000060;locus=acr-21;sequence_name=F27B3.2;Name=E008
chrX	WormBase	exon	7503823	7504041	.	-	.	Parent=WBGene00000061;locus=lgc-11;sequence_name=F48E3.7;Name=E001
chrX	WormBase	exon	7504119	7504276	.	-	.	Parent=WBGene00000061;locus=lgc-11;sequence_name=F48E3.7;Name=E002
chrX	WormBase	exon	7504321	7504417	.	-	.	Parent=WBGene00000061;locus=lgc-11;sequence_name=F48E3.7;Name=E003
chrX	WormBase	exon	7504683	7504805	.	-	.	Parent=WBGene00000061;locus=lgc-11;sequence_name=F48E3.7;Name=E004
chrX	WormBase	exon	7504849	7504956	.	-	.	Parent=WBGene00000061;locus=lgc-11;sequence_name=F48E3.7;Name=E005
chrX	WormBase	exon	7504999	7505139	.	-	.	Parent=WBGene00000061;locus=lgc-11;sequence_name=F48E3.7;Name=E006
chrX	WormBase	exon	7505212	7505290	.	-	.	Parent=WBGene00000061;locus=lgc-11;sequence_name=F48E3.7;Name=E007
chrX	WormBase	exon	7505350	7505504	.	-	.	Parent=WBGene00000061;locus=lgc-11;sequence_name=F48E3.7;Name=E008
chrX	WormBase	exon	7505983	7506146	.	-	.	Parent=WBGene00000061;locus=lgc-11;sequence_name=F48E3.7;Name=E009
chrX	WormBase	exon	7506443	7506633	.	-	.	Parent=WBGene00000061;locus=lgc-11;sequence_name=F48E3.7;Name=E010
chrV	WormBase	exon	3651686	3652044	.	-	.	Parent=WBGene00000062;locus=acr-23;sequence_name=F59B1.9;Name=E001
chrV	WormBase	exon	3652794	3653165	.	-	.	Parent=WBGene00000062;locus=acr-23;sequence_name=F59B1.9;Name=E002
chrV	WormBase	exon	3657324	3657454	.	-	.	Parent=WBGene00000062;locus=acr-23;sequence_name=F59B1.9;Name=E003
chrV	WormBase	exon	3657629	3657661	.	-	.	Parent=WBGene00000062;locus=acr-23;sequence_name=F59B1.9;Name=E004a
chrV	WormBase	exon	3657662	3657815	.	-	.	Parent=WBGene00000062;locus=acr-23;sequence_name=F59B1.9;Name=E004b
chrV	WormBase	exon	3657965	3658100	.	-	.	Parent=WBGene00000062;locus=acr-23;sequence_name=F59B1.9;Name=E005
chrV	WormBase	exon	3658337	3658490	.	-	.	Parent=WBGene00000062;locus=acr-23;sequence_name=F59B1.9;Name=E006
chrV	WormBase	exon	3658539	3658648	.	-	.	Parent=WBGene00000062;locus=acr-23;sequence_name=F59B1.9;Name=E007
chrV	WormBase	exon	3658702	3658746	.	-	.	Parent=WBGene00000062;locus=acr-23;sequence_name=F59B1.9;Name=E008
chrV	WormBase	exon	3659302	3659499	.	-	.	Parent=WBGene00000062;locus=acr-23;sequence_name=F59B1.9;Name=E009
chrV	WormBase	exon	11079167	11079231	.	+	.	Parent=WBGene00000063;locus=act-1;sequence_name=T04C12.6;Name=E001
chrV	WormBase	exon	11079386	11079422	.	+	.	Parent=WBGene00000063;locus=act-1;sequence_name=T04C12.6;Name=E002
chrV	WormBase	exon	11081039	11081051	.	+	.	Parent=WBGene00000063;locus=act-1;sequence_name=T04C12.6;Name=E003a
chrV	WormBase	exon	11081052	11081262	.	+	.	Parent=WBGene00000063;locus=act-1;sequence_name=T04C12.6;Name=E003b
chrV	WormBase	exon	11081311	11082091	.	+	.	Parent=WBGene00000063;locus=act-1;sequence_name=T04C12.6;Name=E004
chrV	WormBase	exon	11082144	11082414	.	+	.	Parent=WBGene00000063;locus=act-1;sequence_name=T04C12.6;Name=E005a
chrV	WormBase	exon	11082415	11082497	.	+	.	Parent=WBGene00000063;locus=act-1;sequence_name=T04C12.6;Name=E005b
chrV	WormBase	exon	11076723	11076736	.	-	.	Parent=WBGene00000064;locus=act-2;sequence_name=T04C12.5;Name=E001a
chrV	WormBase	exon	11076737	11077059	.	-	.	Parent=WBGene00000064;locus=act-2;sequence_name=T04C12.5;Name=E001b
chrV	WormBase	exon	11077112	11077892	.	-	.	Parent=WBGene00000064;locus=act-2;sequence_name=T04C12.5;Name=E002
chrV	WormBase	exon	11077938	11078153	.	-	.	Parent=WBGene00000064;locus=act-2;sequence_name=T04C12.5;Name=E003a
chrV	WormBase	exon	11078154	11078168	.	-	.	Parent=WBGene00000064;locus=act-2;sequence_name=T04C12.5;Name=E003b
chrV	WormBase	exon	11071690	11072171	.	-	.	Parent=WBGene00000065;locus=act-3;sequence_name=T04C12.4;Name=E001
chrV	WormBase	exon	11072225	11073005	.	-	.	Parent=WBGene00000065;locus=act-3;sequence_name=T04C12.4;Name=E002
chrV	WormBase	exon	11073054	11073262	.	-	.	Parent=WBGene00000065;locus=act-3;sequence_name=T04C12.4;Name=E003a
chrV	WormBase	exon	11073263	11073264	.	-	.	Parent=WBGene00000065;locus=act-3;sequence_name=T04C12.4;Name=E003b
chrV	WormBase	exon	11074415	11074493	.	-	.	Parent=WBGene00000065;locus=act-3;sequence_name=T04C12.4;Name=E004a
chrV	WormBase	exon	11074494	11074498	.	-	.	Parent=WBGene00000065;locus=act-3;sequence_name=T04C12.4;Name=E004b
chrX	WormBase	exon	4960553	4960618	.	+	.	Parent=WBGene00000066;locus=act-4;sequence_name=M03F4.2;Name=E001a
chrX	WormBase	exon	4960619	4960620	.	+	.	Parent=WBGene00000066;locus=act-4;sequence_name=M03F4.2;Name=E001b
chrX	WormBase	exon	4960621	4960647	.	+	.	Parent=WBGene00000066;locus=act-4;sequence_name=M03F4.2;Name=E001c
chrX	WormBase	exon	4960648	4960670	.	+	.	Parent=WBGene00000066;locus=act-4;sequence_name=M03F4.2;Name=E001d
chrX	WormBase	exon	4960671	4960715	.	+	.	Parent=WBGene00000066;locus=act-4;sequence_name=M03F4.2;Name=E001e
chrX	WormBase	exon	4960716	4960716	.	+	.	Parent=WBGene00000066;locus=act-4;sequence_name=M03F4.2;Name=E001f
chrX	WormBase	exon	4960717	4960717	.	+	.	Parent=WBGene00000066;locus=act-4;sequence_name=M03F4.2;Name=E001g
chrX	WormBase	exon	4960718	4960719	.	+	.	Parent=WBGene00000066;locus=act-4;sequence_name=M03F4.2;Name=E001h
chrX	WormBase	exon	4961927	4962053	.	+	.	Parent=WBGene00000066;locus=act-4;sequence_name=M03F4.2;Name=E002
chrX	WormBase	exon	4962798	4962798	.	+	.	Parent=WBGene00000066;locus=act-4;sequence_name=M03F4.2;Name=E003a
chrX	WormBase	exon	4962799	4962799	.	+	.	Parent=WBGene00000066;locus=act-4;sequence_name=M03F4.2;Name=E003b
chrX	WormBase	exon	4962800	4962801	.	+	.	Parent=WBGene00000066;locus=act-4;sequence_name=M03F4.2;Name=E003c
chrX	WormBase	exon	4962802	4962805	.	+	.	Parent=WBGene00000066;locus=act-4;sequence_name=M03F4.2;Name=E003d
chrX	WormBase	exon	4962806	4962810	.	+	.	Parent=WBGene00000066;locus=act-4;sequence_name=M03F4.2;Name=E003e
chrX	WormBase	exon	4962811	4962815	.	+	.	Parent=WBGene00000066;locus=act-4;sequence_name=M03F4.2;Name=E003f
chrX	WormBase	exon	4962816	4963534	.	+	.	Parent=WBGene00000066;locus=act-4;sequence_name=M03F4.2;Name=E003g
chrX	WormBase	exon	4963591	4963769	.	+	.	Parent=WBGene00000066;locus=act-4;sequence_name=M03F4.2;Name=E004
chrX	WormBase	exon	4963825	4964412	.	+	.	Parent=WBGene00000066;locus=act-4;sequence_name=M03F4.2;Name=E005a
chrX	WormBase	exon	4964413	4964416	.	+	.	Parent=WBGene00000066;locus=act-4;sequence_name=M03F4.2;Name=E005b
chrIII	WormBase	exon	13604339	13604411	.	-	.	Parent=WBGene00000067;locus=act-5;sequence_name=T25C8.2;Name=E001a
chrIII	WormBase	exon	13604412	13604713	.	-	.	Parent=WBGene00000067;locus=act-5;sequence_name=T25C8.2;Name=E001b
chrIII	WormBase	exon	13604764	13605230	.	-	.	Parent=WBGene00000067;locus=act-5;sequence_name=T25C8.2;Name=E002
chrIII	WormBase	exon	13605566	13606065	.	-	.	Parent=WBGene00000067;locus=act-5;sequence_name=T25C8.2;Name=E003a
chrIII	WormBase	exon	13606066	13606067	.	-	.	Parent=WBGene00000067;locus=act-5;sequence_name=T25C8.2;Name=E003b
chrIII	WormBase	exon	4722126	4722496	.	+	.	Parent=WBGene00000068;locus=acy-1;sequence_name=F17C8.1;Name=E001
chrIII	WormBase	exon	4724697	4724770	.	+	.	Parent=WBGene00000068;locus=acy-1;sequence_name=F17C8.1;Name=E002
chrIII	WormBase	exon	4724880	4725003	.	+	.	Parent=WBGene00000068;locus=acy-1;sequence_name=F17C8.1;Name=E003
chrIII	WormBase	exon	4725459	4725761	.	+	.	Parent=WBGene00000068;locus=acy-1;sequence_name=F17C8.1;Name=E004
chrIII	WormBase	exon	4726309	4726405	.	+	.	Parent=WBGene00000068;locus=acy-1;sequence_name=F17C8.1;Name=E005
chrIII	WormBase	exon	4726453	4726668	.	+	.	Parent=WBGene00000068;locus=acy-1;sequence_name=F17C8.1;Name=E006
chrIII	WormBase	exon	4726719	4727074	.	+	.	Parent=WBGene00000068;locus=acy-1;sequence_name=F17C8.1;Name=E007
chrIII	WormBase	exon	4727422	4728280	.	+	.	Parent=WBGene00000068;locus=acy-1;sequence_name=F17C8.1;Name=E008
chrIII	WormBase	exon	4728530	4728999	.	+	.	Parent=WBGene00000068;locus=acy-1;sequence_name=F17C8.1;Name=E009
chrIII	WormBase	exon	4729044	4729229	.	+	.	Parent=WBGene00000068;locus=acy-1;sequence_name=F17C8.1;Name=E010
chrIII	WormBase	exon	4729469	4729979	.	+	.	Parent=WBGene00000068;locus=acy-1;sequence_name=F17C8.1;Name=E011
chrIII	WormBase	exon	4730076	4730293	.	+	.	Parent=WBGene00000068;locus=acy-1;sequence_name=F17C8.1;Name=E012
chrIII	WormBase	exon	4730502	4730919	.	+	.	Parent=WBGene00000068;locus=acy-1;sequence_name=F17C8.1;Name=E013
chrV	WormBase	exon	5976029	5976250	.	+	.	Parent=WBGene00000069;locus=acy-2;sequence_name=C10F3.3;Name=E001
chrV	WormBase	exon	5976579	5976671	.	+	.	Parent=WBGene00000069;locus=acy-2;sequence_name=C10F3.3;Name=E002
chrV	WormBase	exon	5976720	5976885	.	+	.	Parent=WBGene00000069;locus=acy-2;sequence_name=C10F3.3;Name=E003
chrV	WormBase	exon	5976930	5977066	.	+	.	Parent=WBGene00000069;locus=acy-2;sequence_name=C10F3.3;Name=E004
chrV	WormBase	exon	5977118	5977440	.	+	.	Parent=WBGene00000069;locus=acy-2;sequence_name=C10F3.3;Name=E005
chrV	WormBase	exon	5977490	5977729	.	+	.	Parent=WBGene00000069;locus=acy-2;sequence_name=C10F3.3;Name=E006
chrV	WormBase	exon	5977951	5978175	.	+	.	Parent=WBGene00000069;locus=acy-2;sequence_name=C10F3.3;Name=E007
chrV	WormBase	exon	5978231	5978480	.	+	.	Parent=WBGene00000069;locus=acy-2;sequence_name=C10F3.3;Name=E008
chrV	WormBase	exon	5978538	5978626	.	+	.	Parent=WBGene00000069;locus=acy-2;sequence_name=C10F3.3;Name=E009
chrV	WormBase	exon	5978675	5978845	.	+	.	Parent=WBGene00000069;locus=acy-2;sequence_name=C10F3.3;Name=E010
chrV	WormBase	exon	5978891	5979044	.	+	.	Parent=WBGene00000069;locus=acy-2;sequence_name=C10F3.3;Name=E011
chrV	WormBase	exon	5979093	5979307	.	+	.	Parent=WBGene00000069;locus=acy-2;sequence_name=C10F3.3;Name=E012
chrV	WormBase	exon	5979354	5979423	.	+	.	Parent=WBGene00000069;locus=acy-2;sequence_name=C10F3.3;Name=E013
chrV	WormBase	exon	5979484	5979642	.	+	.	Parent=WBGene00000069;locus=acy-2;sequence_name=C10F3.3;Name=E014
chrV	WormBase	exon	5979896	5980144	.	+	.	Parent=WBGene00000069;locus=acy-2;sequence_name=C10F3.3;Name=E015
chrV	WormBase	exon	5980222	5980593	.	+	.	Parent=WBGene00000069;locus=acy-2;sequence_name=C10F3.3;Name=E016
chrV	WormBase	exon	5981306	5981513	.	+	.	Parent=WBGene00000069;locus=acy-2;sequence_name=C10F3.3;Name=E017
chrIII	WormBase	exon	3774896	3775330	.	-	.	Parent=WBGene00000070;locus=acy-3;sequence_name=C44F1.5;Name=E001
chrIII	WormBase	exon	3775935	3776397	.	-	.	Parent=WBGene00000070;locus=acy-3;sequence_name=C44F1.5;Name=E002
chrIII	WormBase	exon	3776622	3776931	.	-	.	Parent=WBGene00000070;locus=acy-3;sequence_name=C44F1.5;Name=E003
chrIII	WormBase	exon	3777423	3777775	.	-	.	Parent=WBGene00000070;locus=acy-3;sequence_name=C44F1.5;Name=E004
chrIII	WormBase	exon	3778517	3779258	.	-	.	Parent=WBGene00000070;locus=acy-3;sequence_name=C44F1.5;Name=E005
chrIII	WormBase	exon	3779521	3779616	.	-	.	Parent=WBGene00000070;locus=acy-3;sequence_name=C44F1.5;Name=E006
chrIII	WormBase	exon	3779662	3780055	.	-	.	Parent=WBGene00000070;locus=acy-3;sequence_name=C44F1.5;Name=E007
chrIII	WormBase	exon	3780099	3780230	.	-	.	Parent=WBGene00000070;locus=acy-3;sequence_name=C44F1.5;Name=E008
chrIII	WormBase	exon	3780342	3780739	.	-	.	Parent=WBGene00000070;locus=acy-3;sequence_name=C44F1.5;Name=E009
chrIII	WormBase	exon	3780929	3781030	.	-	.	Parent=WBGene00000070;locus=acy-3;sequence_name=C44F1.5;Name=E010
chrIII	WormBase	exon	3781316	3781465	.	-	.	Parent=WBGene00000070;locus=acy-3;sequence_name=C44F1.5;Name=E011
chrIII	WormBase	exon	3785354	3785720	.	-	.	Parent=WBGene00000070;locus=acy-3;sequence_name=C44F1.5;Name=E012
chrIII	WormBase	exon	3786380	3786476	.	-	.	Parent=WBGene00000070;locus=acy-3;sequence_name=C44F1.5;Name=E013a
chrIII	WormBase	exon	3786477	3786479	.	-	.	Parent=WBGene00000070;locus=acy-3;sequence_name=C44F1.5;Name=E013b
chrIII	WormBase	exon	3786534	3786640	.	-	.	Parent=WBGene00000070;locus=acy-3;sequence_name=C44F1.5;Name=E014
chrV	WormBase	exon	5624727	5625079	.	-	.	Parent=WBGene00000071;locus=acy-4;sequence_name=T01C2.1;Name=E001
chrV	WormBase	exon	5625341	5625577	.	-	.	Parent=WBGene00000071;locus=acy-4;sequence_name=T01C2.1;Name=E002
chrV	WormBase	exon	5625626	5625988	.	-	.	Parent=WBGene00000071;locus=acy-4;sequence_name=T01C2.1;Name=E003
chrV	WormBase	exon	5626039	5626156	.	-	.	Parent=WBGene00000071;locus=acy-4;sequence_name=T01C2.1;Name=E004
chrV	WormBase	exon	5626215	5626294	.	-	.	Parent=WBGene00000071;locus=acy-4;sequence_name=T01C2.1;Name=E005
chrV	WormBase	exon	5626341	5626472	.	-	.	Parent=WBGene00000071;locus=acy-4;sequence_name=T01C2.1;Name=E006
chrV	WormBase	exon	5626522	5626605	.	-	.	Parent=WBGene00000071;locus=acy-4;sequence_name=T01C2.1;Name=E007
chrV	WormBase	exon	5627018	5627185	.	-	.	Parent=WBGene00000071;locus=acy-4;sequence_name=T01C2.1;Name=E008
chrV	WormBase	exon	5627228	5627440	.	-	.	Parent=WBGene00000071;locus=acy-4;sequence_name=T01C2.1;Name=E009
chrV	WormBase	exon	5627486	5627684	.	-	.	Parent=WBGene00000071;locus=acy-4;sequence_name=T01C2.1;Name=E010
chrV	WormBase	exon	5628189	5628587	.	-	.	Parent=WBGene00000071;locus=acy-4;sequence_name=T01C2.1;Name=E011
chrV	WormBase	exon	5629079	5629249	.	-	.	Parent=WBGene00000071;locus=acy-4;sequence_name=T01C2.1;Name=E012
chrV	WormBase	exon	5629291	5629391	.	-	.	Parent=WBGene00000071;locus=acy-4;sequence_name=T01C2.1;Name=E013
chrV	WormBase	exon	5629443	5629520	.	-	.	Parent=WBGene00000071;locus=acy-4;sequence_name=T01C2.1;Name=E014
chrV	WormBase	exon	5629573	5629665	.	-	.	Parent=WBGene00000071;locus=acy-4;sequence_name=T01C2.1;Name=E015
chrV	WormBase	exon	5629720	5629797	.	-	.	Parent=WBGene00000071;locus=acy-4;sequence_name=T01C2.1;Name=E016
chrV	WormBase	exon	5629848	5629946	.	-	.	Parent=WBGene00000071;locus=acy-4;sequence_name=T01C2.1;Name=E017
chrV	WormBase	exon	5630002	5630182	.	-	.	Parent=WBGene00000071;locus=acy-4;sequence_name=T01C2.1;Name=E018
chrV	WormBase	exon	5630775	5630892	.	-	.	Parent=WBGene00000071;locus=acy-4;sequence_name=T01C2.1;Name=E019
chrX	WormBase	exon	4854069	4854079	.	-	.	Parent=WBGene00000072;locus=add-1;sequence_name=F39C12.2;Name=E001a
chrX	WormBase	exon	4854080	4854082	.	-	.	Parent=WBGene00000072;locus=add-1;sequence_name=F39C12.2;Name=E001b
chrX	WormBase	exon	4854083	4854298	.	-	.	Parent=WBGene00000072;locus=add-1;sequence_name=F39C12.2;Name=E001c
chrX	WormBase	exon	4854299	4854402	.	-	.	Parent=WBGene00000072;locus=add-1;sequence_name=F39C12.2;Name=E001d
chrX	WormBase	exon	4854403	4854474	.	-	.	Parent=WBGene00000072;locus=add-1;sequence_name=F39C12.2;Name=E001e
chrX	WormBase	exon	4854830	4854872	.	-	.	Parent=WBGene00000072;locus=add-1;sequence_name=F39C12.2;Name=E002a
chrX	WormBase	exon	4854873	4854965	.	-	.	Parent=WBGene00000072;locus=add-1;sequence_name=F39C12.2;Name=E002b
chrX	WormBase	exon	4854966	4855055	.	-	.	Parent=WBGene00000072;locus=add-1;sequence_name=F39C12.2;Name=E002c
chrX	WormBase	exon	4855152	4855211	.	-	.	Parent=WBGene00000072;locus=add-1;sequence_name=F39C12.2;Name=E003
chrX	WormBase	exon	4855320	4855421	.	-	.	Parent=WBGene00000072;locus=add-1;sequence_name=F39C12.2;Name=E004
chrX	WormBase	exon	4855716	4855974	.	-	.	Parent=WBGene00000072;locus=add-1;sequence_name=F39C12.2;Name=E005
chrX	WormBase	exon	4856024	4856236	.	-	.	Parent=WBGene00000072;locus=add-1;sequence_name=F39C12.2;Name=E006
chrX	WormBase	exon	4856781	4857053	.	-	.	Parent=WBGene00000072;locus=add-1;sequence_name=F39C12.2;Name=E007
chrX	WormBase	exon	4857115	4857200	.	-	.	Parent=WBGene00000072;locus=add-1;sequence_name=F39C12.2;Name=E008
chrX	WormBase	exon	4857256	4857340	.	-	.	Parent=WBGene00000072;locus=add-1;sequence_name=F39C12.2;Name=E009
chrX	WormBase	exon	4857645	4857743	.	-	.	Parent=WBGene00000072;locus=add-1;sequence_name=F39C12.2;Name=E010
chrX	WormBase	exon	4857801	4857860	.	-	.	Parent=WBGene00000072;locus=add-1;sequence_name=F39C12.2;Name=E011
chrX	WormBase	exon	4858207	4858374	.	-	.	Parent=WBGene00000072;locus=add-1;sequence_name=F39C12.2;Name=E012
chrX	WormBase	exon	4858423	4858566	.	-	.	Parent=WBGene00000072;locus=add-1;sequence_name=F39C12.2;Name=E013
chrX	WormBase	exon	4858962	4859104	.	-	.	Parent=WBGene00000072;locus=add-1;sequence_name=F39C12.2;Name=E014
chrX	WormBase	exon	4859427	4859535	.	-	.	Parent=WBGene00000072;locus=add-1;sequence_name=F39C12.2;Name=E015
chrX	WormBase	exon	4859609	4859701	.	-	.	Parent=WBGene00000072;locus=add-1;sequence_name=F39C12.2;Name=E016
chrX	WormBase	exon	4859938	4860036	.	-	.	Parent=WBGene00000072;locus=add-1;sequence_name=F39C12.2;Name=E017
chrV	WormBase	exon	12009537	12009550	.	-	.	Parent=WBGene00000073;locus=add-2;sequence_name=F57F5.4;Name=E001a
chrV	WormBase	exon	12009551	12009782	.	-	.	Parent=WBGene00000073;locus=add-2;sequence_name=F57F5.4;Name=E001b
chrV	WormBase	exon	12009918	12010167	.	-	.	Parent=WBGene00000073;locus=add-2;sequence_name=F57F5.4;Name=E002
chrV	WormBase	exon	12010391	12010702	.	-	.	Parent=WBGene00000073;locus=add-2;sequence_name=F57F5.4;Name=E003
chrV	WormBase	exon	12011508	12011765	.	-	.	Parent=WBGene00000073;locus=add-2;sequence_name=F57F5.4;Name=E004
chrV	WormBase	exon	12011929	12012366	.	-	.	Parent=WBGene00000073;locus=add-2;sequence_name=F57F5.4;Name=E005
chrV	WormBase	exon	12012411	12012559	.	-	.	Parent=WBGene00000073;locus=add-2;sequence_name=F57F5.4;Name=E006
chrV	WormBase	exon	12013008	12013141	.	-	.	Parent=WBGene00000073;locus=add-2;sequence_name=F57F5.4;Name=E007
chrV	WormBase	exon	12013188	12013276	.	-	.	Parent=WBGene00000073;locus=add-2;sequence_name=F57F5.4;Name=E008
chrV	WormBase	exon	12013329	12013423	.	-	.	Parent=WBGene00000073;locus=add-2;sequence_name=F57F5.4;Name=E009a
chrV	WormBase	exon	12013424	12013426	.	-	.	Parent=WBGene00000073;locus=add-2;sequence_name=F57F5.4;Name=E009b
chrV	WormBase	exon	12013505	12013531	.	-	.	Parent=WBGene00000073;locus=add-2;sequence_name=F57F5.4;Name=E010a
chrV	WormBase	exon	12013532	12013535	.	-	.	Parent=WBGene00000073;locus=add-2;sequence_name=F57F5.4;Name=E010b
chrV	WormBase	exon	12013536	12013605	.	-	.	Parent=WBGene00000073;locus=add-2;sequence_name=F57F5.4;Name=E010c
chrX	WormBase	exon	13687973	13688169	.	+	.	Parent=WBGene00000074;locus=adm-2;sequence_name=C04A11.4;Name=E001
chrX	WormBase	exon	13688483	13688531	.	+	.	Parent=WBGene00000074;locus=adm-2;sequence_name=C04A11.4;Name=E002
chrX	WormBase	exon	13688701	13688770	.	+	.	Parent=WBGene00000074;locus=adm-2;sequence_name=C04A11.4;Name=E003
chrX	WormBase	exon	13688986	13689084	.	+	.	Parent=WBGene00000074;locus=adm-2;sequence_name=C04A11.4;Name=E004
chrX	WormBase	exon	13689512	13689663	.	+	.	Parent=WBGene00000074;locus=adm-2;sequence_name=C04A11.4;Name=E005
chrX	WormBase	exon	13689951	13690022	.	+	.	Parent=WBGene00000074;locus=adm-2;sequence_name=C04A11.4;Name=E006
chrX	WormBase	exon	13690073	13690239	.	+	.	Parent=WBGene00000074;locus=adm-2;sequence_name=C04A11.4;Name=E007
chrX	WormBase	exon	13690290	13690374	.	+	.	Parent=WBGene00000074;locus=adm-2;sequence_name=C04A11.4;Name=E008
chrX	WormBase	exon	13690700	13691233	.	+	.	Parent=WBGene00000074;locus=adm-2;sequence_name=C04A11.4;Name=E009
chrX	WormBase	exon	13692165	13692337	.	+	.	Parent=WBGene00000074;locus=adm-2;sequence_name=C04A11.4;Name=E010
chrX	WormBase	exon	13692389	13692602	.	+	.	Parent=WBGene00000074;locus=adm-2;sequence_name=C04A11.4;Name=E011
chrX	WormBase	exon	13692701	13692782	.	+	.	Parent=WBGene00000074;locus=adm-2;sequence_name=C04A11.4;Name=E012
chrX	WormBase	exon	13692881	13692995	.	+	.	Parent=WBGene00000074;locus=adm-2;sequence_name=C04A11.4;Name=E013
chrX	WormBase	exon	13693043	13693150	.	+	.	Parent=WBGene00000074;locus=adm-2;sequence_name=C04A11.4;Name=E014
chrX	WormBase	exon	13693508	13693600	.	+	.	Parent=WBGene00000074;locus=adm-2;sequence_name=C04A11.4;Name=E015
chrX	WormBase	exon	13693648	13693918	.	+	.	Parent=WBGene00000074;locus=adm-2;sequence_name=C04A11.4;Name=E016
chrX	WormBase	exon	13694034	13694167	.	+	.	Parent=WBGene00000074;locus=adm-2;sequence_name=C04A11.4;Name=E017
chrX	WormBase	exon	13694213	13694342	.	+	.	Parent=WBGene00000074;locus=adm-2;sequence_name=C04A11.4;Name=E018
chrX	WormBase	exon	13695310	13695771	.	+	.	Parent=WBGene00000074;locus=adm-2;sequence_name=C04A11.4;Name=E019
chrX	WormBase	exon	7795046	7795397	.	-	.	Parent=WBGene00000075;locus=adm-4;sequence_name=ZK154.7;Name=E001
chrX	WormBase	exon	7795452	7795540	.	-	.	Parent=WBGene00000075;locus=adm-4;sequence_name=ZK154.7;Name=E002
chrX	WormBase	exon	7795597	7795672	.	-	.	Parent=WBGene00000075;locus=adm-4;sequence_name=ZK154.7;Name=E003
chrX	WormBase	exon	7795723	7795835	.	-	.	Parent=WBGene00000075;locus=adm-4;sequence_name=ZK154.7;Name=E004
chrX	WormBase	exon	7795888	7796030	.	-	.	Parent=WBGene00000075;locus=adm-4;sequence_name=ZK154.7;Name=E005
chrX	WormBase	exon	7796077	7796233	.	-	.	Parent=WBGene00000075;locus=adm-4;sequence_name=ZK154.7;Name=E006
chrX	WormBase	exon	7796278	7796425	.	-	.	Parent=WBGene00000075;locus=adm-4;sequence_name=ZK154.7;Name=E007
chrX	WormBase	exon	7796471	7796616	.	-	.	Parent=WBGene00000075;locus=adm-4;sequence_name=ZK154.7;Name=E008
chrX	WormBase	exon	7796665	7796929	.	-	.	Parent=WBGene00000075;locus=adm-4;sequence_name=ZK154.7;Name=E009
chrX	WormBase	exon	7796979	7797093	.	-	.	Parent=WBGene00000075;locus=adm-4;sequence_name=ZK154.7;Name=E010
chrX	WormBase	exon	7797359	7797624	.	-	.	Parent=WBGene00000075;locus=adm-4;sequence_name=ZK154.7;Name=E011
chrX	WormBase	exon	7797678	7797877	.	-	.	Parent=WBGene00000075;locus=adm-4;sequence_name=ZK154.7;Name=E012
chrX	WormBase	exon	7797925	7798044	.	-	.	Parent=WBGene00000075;locus=adm-4;sequence_name=ZK154.7;Name=E013
chrX	WormBase	exon	7798090	7798176	.	-	.	Parent=WBGene00000075;locus=adm-4;sequence_name=ZK154.7;Name=E014
chrX	WormBase	exon	7798225	7798287	.	-	.	Parent=WBGene00000075;locus=adm-4;sequence_name=ZK154.7;Name=E015
chrI	WormBase	exon	7773180	7773415	.	+	.	Parent=WBGene00000079;locus=adr-1;sequence_name=H15N14.1;Name=E001a
chrI	WormBase	exon	7773416	7773417	.	+	.	Parent=WBGene00000079;locus=adr-1;sequence_name=H15N14.1;Name=E001b
chrI	WormBase	exon	7773418	7773433	.	+	.	Parent=WBGene00000079;locus=adr-1;sequence_name=H15N14.1;Name=E001c
chrI	WormBase	exon	7773434	7773512	.	+	.	Parent=WBGene00000079;locus=adr-1;sequence_name=H15N14.1;Name=E001d
chrI	WormBase	exon	7774013	7774081	.	+	.	Parent=WBGene00000079;locus=adr-1;sequence_name=H15N14.1;Name=E002
chrI	WormBase	exon	7774133	7774269	.	+	.	Parent=WBGene00000079;locus=adr-1;sequence_name=H15N14.1;Name=E003a
chrI	WormBase	exon	7774270	7774397	.	+	.	Parent=WBGene00000079;locus=adr-1;sequence_name=H15N14.1;Name=E003b
chrI	WormBase	exon	7774398	7774454	.	+	.	Parent=WBGene00000079;locus=adr-1;sequence_name=H15N14.1;Name=E003c
chrI	WormBase	exon	7774455	7774595	.	+	.	Parent=WBGene00000079;locus=adr-1;sequence_name=H15N14.1;Name=E003d
chrI	WormBase	exon	7774643	7774649	.	+	.	Parent=WBGene00000079;locus=adr-1;sequence_name=H15N14.1;Name=E004a
chrI	WormBase	exon	7774650	7774743	.	+	.	Parent=WBGene00000079;locus=adr-1;sequence_name=H15N14.1;Name=E004b
chrI	WormBase	exon	7774795	7775041	.	+	.	Parent=WBGene00000079;locus=adr-1;sequence_name=H15N14.1;Name=E005
chrI	WormBase	exon	7775084	7775092	.	+	.	Parent=WBGene00000079;locus=adr-1;sequence_name=H15N14.1;Name=E006a
chrI	WormBase	exon	7775093	7775152	.	+	.	Parent=WBGene00000079;locus=adr-1;sequence_name=H15N14.1;Name=E006b
chrI	WormBase	exon	7775196	7775201	.	+	.	Parent=WBGene00000079;locus=adr-1;sequence_name=H15N14.1;Name=E007a
chrI	WormBase	exon	7775202	7775733	.	+	.	Parent=WBGene00000079;locus=adr-1;sequence_name=H15N14.1;Name=E007b
chrI	WormBase	exon	7775783	7776044	.	+	.	Parent=WBGene00000079;locus=adr-1;sequence_name=H15N14.1;Name=E008
chrI	WormBase	exon	7776117	7776386	.	+	.	Parent=WBGene00000079;locus=adr-1;sequence_name=H15N14.1;Name=E009
chrI	WormBase	exon	7776434	7776760	.	+	.	Parent=WBGene00000079;locus=adr-1;sequence_name=H15N14.1;Name=E010
chrI	WormBase	exon	7776812	7777330	.	+	.	Parent=WBGene00000079;locus=adr-1;sequence_name=H15N14.1;Name=E011a
chrI	WormBase	exon	7777331	7777388	.	+	.	Parent=WBGene00000079;locus=adr-1;sequence_name=H15N14.1;Name=E011b
chrI	WormBase	exon	7777389	7777576	.	+	.	Parent=WBGene00000079;locus=adr-1;sequence_name=H15N14.1;Name=E011c
chrI	WormBase	exon	7777577	7777652	.	+	.	Parent=WBGene00000079;locus=adr-1;sequence_name=H15N14.1;Name=E011d
chrIII	WormBase	exon	7230964	7231038	.	-	.	Parent=WBGene00000080;locus=adr-2;sequence_name=T20H4.4;Name=E001a
chrIII	WormBase	exon	7231039	7231346	.	-	.	Parent=WBGene00000080;locus=adr-2;sequence_name=T20H4.4;Name=E001b
chrIII	WormBase	exon	7231420	7231749	.	-	.	Parent=WBGene00000080;locus=adr-2;sequence_name=T20H4.4;Name=E002
chrIII	WormBase	exon	7231794	7232027	.	-	.	Parent=WBGene00000080;locus=adr-2;sequence_name=T20H4.4;Name=E003
chrIII	WormBase	exon	7232080	7232419	.	-	.	Parent=WBGene00000080;locus=adr-2;sequence_name=T20H4.4;Name=E004
chrIII	WormBase	exon	7232473	7232882	.	-	.	Parent=WBGene00000080;locus=adr-2;sequence_name=T20H4.4;Name=E005
chrIII	WormBase	exon	295651	295923	.	-	.	Parent=WBGene00000081;locus=ads-1;sequence_name=Y50D7A.7;Name=E001
chrIII	WormBase	exon	295974	296225	.	-	.	Parent=WBGene00000081;locus=ads-1;sequence_name=Y50D7A.7;Name=E002
chrIII	WormBase	exon	296275	296845	.	-	.	Parent=WBGene00000081;locus=ads-1;sequence_name=Y50D7A.7;Name=E003
chrIII	WormBase	exon	297272	297892	.	-	.	Parent=WBGene00000081;locus=ads-1;sequence_name=Y50D7A.7;Name=E004
chrIII	WormBase	exon	298342	298431	.	-	.	Parent=WBGene00000081;locus=ads-1;sequence_name=Y50D7A.7;Name=E005
chrIII	WormBase	exon	298482	298556	.	-	.	Parent=WBGene00000081;locus=ads-1;sequence_name=Y50D7A.7;Name=E006
chrX	WormBase	exon	12678832	12679211	.	+	.	Parent=WBGene00000082;locus=adt-1;sequence_name=C02B4.1;Name=E001
chrX	WormBase	exon	12679384	12679449	.	+	.	Parent=WBGene00000082;locus=adt-1;sequence_name=C02B4.1;Name=E002
chrX	WormBase	exon	12679496	12679630	.	+	.	Parent=WBGene00000082;locus=adt-1;sequence_name=C02B4.1;Name=E003
chrX	WormBase	exon	12679932	12680009	.	+	.	Parent=WBGene00000082;locus=adt-1;sequence_name=C02B4.1;Name=E004
chrX	WormBase	exon	12680497	12680625	.	+	.	Parent=WBGene00000082;locus=adt-1;sequence_name=C02B4.1;Name=E005
chrX	WormBase	exon	12681253	12681394	.	+	.	Parent=WBGene00000082;locus=adt-1;sequence_name=C02B4.1;Name=E006
chrX	WormBase	exon	12681498	12681639	.	+	.	Parent=WBGene00000082;locus=adt-1;sequence_name=C02B4.1;Name=E007
chrX	WormBase	exon	12681687	12681831	.	+	.	Parent=WBGene00000082;locus=adt-1;sequence_name=C02B4.1;Name=E008
chrX	WormBase	exon	12681886	12682166	.	+	.	Parent=WBGene00000082;locus=adt-1;sequence_name=C02B4.1;Name=E009
chrX	WormBase	exon	12682216	12682353	.	+	.	Parent=WBGene00000082;locus=adt-1;sequence_name=C02B4.1;Name=E010
chrX	WormBase	exon	12682906	12683074	.	+	.	Parent=WBGene00000082;locus=adt-1;sequence_name=C02B4.1;Name=E011
chrX	WormBase	exon	12683121	12683213	.	+	.	Parent=WBGene00000082;locus=adt-1;sequence_name=C02B4.1;Name=E012
chrX	WormBase	exon	12683269	12683438	.	+	.	Parent=WBGene00000082;locus=adt-1;sequence_name=C02B4.1;Name=E013
chrX	WormBase	exon	12683486	12683661	.	+	.	Parent=WBGene00000082;locus=adt-1;sequence_name=C02B4.1;Name=E014
chrX	WormBase	exon	12683717	12683930	.	+	.	Parent=WBGene00000082;locus=adt-1;sequence_name=C02B4.1;Name=E015
chrX	WormBase	exon	12683976	12684246	.	+	.	Parent=WBGene00000082;locus=adt-1;sequence_name=C02B4.1;Name=E016
chrX	WormBase	exon	12684422	12684498	.	+	.	Parent=WBGene00000082;locus=adt-1;sequence_name=C02B4.1;Name=E017
chrX	WormBase	exon	12684544	12684742	.	+	.	Parent=WBGene00000082;locus=adt-1;sequence_name=C02B4.1;Name=E018
chrX	WormBase	exon	12684829	12685105	.	+	.	Parent=WBGene00000082;locus=adt-1;sequence_name=C02B4.1;Name=E019
chrX	WormBase	exon	12685157	12685266	.	+	.	Parent=WBGene00000082;locus=adt-1;sequence_name=C02B4.1;Name=E020
chrX	WormBase	exon	12685317	12685494	.	+	.	Parent=WBGene00000082;locus=adt-1;sequence_name=C02B4.1;Name=E021
chrX	WormBase	exon	12685539	12685636	.	+	.	Parent=WBGene00000082;locus=adt-1;sequence_name=C02B4.1;Name=E022
chrX	WormBase	exon	12685682	12685924	.	+	.	Parent=WBGene00000082;locus=adt-1;sequence_name=C02B4.1;Name=E023
chrX	WormBase	exon	12686450	12686727	.	+	.	Parent=WBGene00000082;locus=adt-1;sequence_name=C02B4.1;Name=E024
chrX	WormBase	exon	12687204	12687298	.	+	.	Parent=WBGene00000082;locus=adt-1;sequence_name=C02B4.1;Name=E025
chrX	WormBase	exon	12687429	12687602	.	+	.	Parent=WBGene00000082;locus=adt-1;sequence_name=C02B4.1;Name=E026
chrX	WormBase	exon	12687687	12687762	.	+	.	Parent=WBGene00000082;locus=adt-1;sequence_name=C02B4.1;Name=E027
chrX	WormBase	exon	12689012	12689279	.	+	.	Parent=WBGene00000082;locus=adt-1;sequence_name=C02B4.1;Name=E028
chrX	WormBase	exon	7585587	7585708	.	+	.	Parent=WBGene00000083;locus=adt-2;sequence_name=F08C6.1;Name=E001
chrX	WormBase	exon	7586110	7586247	.	+	.	Parent=WBGene00000083;locus=adt-2;sequence_name=F08C6.1;Name=E002
chrX	WormBase	exon	7588662	7588737	.	+	.	Parent=WBGene00000083;locus=adt-2;sequence_name=F08C6.1;Name=E003
chrX	WormBase	exon	7588786	7588859	.	+	.	Parent=WBGene00000083;locus=adt-2;sequence_name=F08C6.1;Name=E004
chrX	WormBase	exon	7588905	7589096	.	+	.	Parent=WBGene00000083;locus=adt-2;sequence_name=F08C6.1;Name=E005
chrX	WormBase	exon	7589165	7589419	.	+	.	Parent=WBGene00000083;locus=adt-2;sequence_name=F08C6.1;Name=E006
chrX	WormBase	exon	7589464	7589658	.	+	.	Parent=WBGene00000083;locus=adt-2;sequence_name=F08C6.1;Name=E007
chrX	WormBase	exon	7589749	7589778	.	+	.	Parent=WBGene00000083;locus=adt-2;sequence_name=F08C6.1;Name=E008a
chrX	WormBase	exon	7589779	7589897	.	+	.	Parent=WBGene00000083;locus=adt-2;sequence_name=F08C6.1;Name=E008b
chrX	WormBase	exon	7589954	7590100	.	+	.	Parent=WBGene00000083;locus=adt-2;sequence_name=F08C6.1;Name=E009
chrX	WormBase	exon	7590144	7590272	.	+	.	Parent=WBGene00000083;locus=adt-2;sequence_name=F08C6.1;Name=E010
chrX	WormBase	exon	7590481	7590613	.	+	.	Parent=WBGene00000083;locus=adt-2;sequence_name=F08C6.1;Name=E011
chrX	WormBase	exon	7591240	7591339	.	+	.	Parent=WBGene00000083;locus=adt-2;sequence_name=F08C6.1;Name=E012
chrX	WormBase	exon	7591521	7591737	.	+	.	Parent=WBGene00000083;locus=adt-2;sequence_name=F08C6.1;Name=E013
chrX	WormBase	exon	7591792	7591903	.	+	.	Parent=WBGene00000083;locus=adt-2;sequence_name=F08C6.1;Name=E014
chrX	WormBase	exon	7591950	7592051	.	+	.	Parent=WBGene00000083;locus=adt-2;sequence_name=F08C6.1;Name=E015
chrX	WormBase	exon	7592360	7592643	.	+	.	Parent=WBGene00000083;locus=adt-2;sequence_name=F08C6.1;Name=E016
chrX	WormBase	exon	7592693	7592907	.	+	.	Parent=WBGene00000083;locus=adt-2;sequence_name=F08C6.1;Name=E017
chrX	WormBase	exon	7593224	7593360	.	+	.	Parent=WBGene00000083;locus=adt-2;sequence_name=F08C6.1;Name=E018
chrX	WormBase	exon	7593413	7593796	.	+	.	Parent=WBGene00000083;locus=adt-2;sequence_name=F08C6.1;Name=E019a
chrX	WormBase	exon	7593797	7593814	.	+	.	Parent=WBGene00000083;locus=adt-2;sequence_name=F08C6.1;Name=E019b
chrX	WormBase	exon	7594642	7595388	.	+	.	Parent=WBGene00000083;locus=adt-2;sequence_name=F08C6.1;Name=E020a
chrX	WormBase	exon	7595389	7595414	.	+	.	Parent=WBGene00000083;locus=adt-2;sequence_name=F08C6.1;Name=E020b
chrI	WormBase	exon	7602307	7602422	.	+	.	Parent=WBGene00000084;locus=aex-1;sequence_name=D2030.10;Name=E001
chrI	WormBase	exon	7602612	7602665	.	+	.	Parent=WBGene00000084;locus=aex-1;sequence_name=D2030.10;Name=E002
chrI	WormBase	exon	7602715	7602788	.	+	.	Parent=WBGene00000084;locus=aex-1;sequence_name=D2030.10;Name=E003
chrI	WormBase	exon	7603015	7603065	.	+	.	Parent=WBGene00000084;locus=aex-1;sequence_name=D2030.10;Name=E004
chrI	WormBase	exon	7603362	7603692	.	+	.	Parent=WBGene00000084;locus=aex-1;sequence_name=D2030.10;Name=E005
chrI	WormBase	exon	7603765	7603862	.	+	.	Parent=WBGene00000084;locus=aex-1;sequence_name=D2030.10;Name=E006
chrI	WormBase	exon	7603909	7603948	.	+	.	Parent=WBGene00000084;locus=aex-1;sequence_name=D2030.10;Name=E007
chrI	WormBase	exon	7603999	7604082	.	+	.	Parent=WBGene00000084;locus=aex-1;sequence_name=D2030.10;Name=E008
chrI	WormBase	exon	7604170	7604574	.	+	.	Parent=WBGene00000084;locus=aex-1;sequence_name=D2030.10;Name=E009
chrI	WormBase	exon	7604721	7605063	.	+	.	Parent=WBGene00000084;locus=aex-1;sequence_name=D2030.10;Name=E010
chrI	WormBase	exon	7605448	7605524	.	+	.	Parent=WBGene00000084;locus=aex-1;sequence_name=D2030.10;Name=E011
chrI	WormBase	exon	7605569	7605739	.	+	.	Parent=WBGene00000084;locus=aex-1;sequence_name=D2030.10;Name=E012
chrI	WormBase	exon	7605922	7606107	.	+	.	Parent=WBGene00000084;locus=aex-1;sequence_name=D2030.10;Name=E013
chrI	WormBase	exon	7606159	7606259	.	+	.	Parent=WBGene00000084;locus=aex-1;sequence_name=D2030.10;Name=E014
chrI	WormBase	exon	7606310	7606704	.	+	.	Parent=WBGene00000084;locus=aex-1;sequence_name=D2030.10;Name=E015
chrI	WormBase	exon	7606862	7607033	.	+	.	Parent=WBGene00000084;locus=aex-1;sequence_name=D2030.10;Name=E016
chrI	WormBase	exon	7607234	7607302	.	+	.	Parent=WBGene00000084;locus=aex-1;sequence_name=D2030.10;Name=E017
chrI	WormBase	exon	7607688	7607734	.	+	.	Parent=WBGene00000084;locus=aex-1;sequence_name=D2030.10;Name=E018a
chrI	WormBase	exon	7607735	7607826	.	+	.	Parent=WBGene00000084;locus=aex-1;sequence_name=D2030.10;Name=E018b
chrI	WormBase	exon	7607866	7608183	.	+	.	Parent=WBGene00000084;locus=aex-1;sequence_name=D2030.10;Name=E019a
chrI	WormBase	exon	7608184	7608226	.	+	.	Parent=WBGene00000084;locus=aex-1;sequence_name=D2030.10;Name=E019b
chrI	WormBase	exon	7608227	7608245	.	+	.	Parent=WBGene00000084;locus=aex-1;sequence_name=D2030.10;Name=E019c
chrX	WormBase	exon	9650999	9651383	.	-	.	Parent=WBGene00000085;locus=aex-2;sequence_name=T14B1.2;Name=E001
chrX	WormBase	exon	9651430	9651639	.	-	.	Parent=WBGene00000085;locus=aex-2;sequence_name=T14B1.2;Name=E002
chrX	WormBase	exon	9651687	9651836	.	-	.	Parent=WBGene00000085;locus=aex-2;sequence_name=T14B1.2;Name=E003
chrX	WormBase	exon	9652511	9652661	.	-	.	Parent=WBGene00000085;locus=aex-2;sequence_name=T14B1.2;Name=E004
chrX	WormBase	exon	9652710	9652864	.	-	.	Parent=WBGene00000085;locus=aex-2;sequence_name=T14B1.2;Name=E005
chrX	WormBase	exon	9652948	9653116	.	-	.	Parent=WBGene00000085;locus=aex-2;sequence_name=T14B1.2;Name=E006
chrX	WormBase	exon	751211	751604	.	-	.	Parent=WBGene00000086;locus=aex-3;sequence_name=C02H7.3;Name=E001
chrX	WormBase	exon	752711	752958	.	-	.	Parent=WBGene00000086;locus=aex-3;sequence_name=C02H7.3;Name=E002
chrX	WormBase	exon	753098	753144	.	-	.	Parent=WBGene00000086;locus=aex-3;sequence_name=C02H7.3;Name=E003
chrX	WormBase	exon	753195	753309	.	-	.	Parent=WBGene00000086;locus=aex-3;sequence_name=C02H7.3;Name=E004
chrX	WormBase	exon	753615	753917	.	-	.	Parent=WBGene00000086;locus=aex-3;sequence_name=C02H7.3;Name=E005
chrX	WormBase	exon	754687	755011	.	-	.	Parent=WBGene00000086;locus=aex-3;sequence_name=C02H7.3;Name=E006
chrX	WormBase	exon	755056	755176	.	-	.	Parent=WBGene00000086;locus=aex-3;sequence_name=C02H7.3;Name=E007
chrX	WormBase	exon	755223	755736	.	-	.	Parent=WBGene00000086;locus=aex-3;sequence_name=C02H7.3;Name=E008
chrX	WormBase	exon	755902	756096	.	-	.	Parent=WBGene00000086;locus=aex-3;sequence_name=C02H7.3;Name=E009
chrX	WormBase	exon	756149	756332	.	-	.	Parent=WBGene00000086;locus=aex-3;sequence_name=C02H7.3;Name=E010
chrX	WormBase	exon	756409	756656	.	-	.	Parent=WBGene00000086;locus=aex-3;sequence_name=C02H7.3;Name=E011
chrX	WormBase	exon	756748	757115	.	-	.	Parent=WBGene00000086;locus=aex-3;sequence_name=C02H7.3;Name=E012
chrX	WormBase	exon	757166	757313	.	-	.	Parent=WBGene00000086;locus=aex-3;sequence_name=C02H7.3;Name=E013
chrX	WormBase	exon	757364	757663	.	-	.	Parent=WBGene00000086;locus=aex-3;sequence_name=C02H7.3;Name=E014
chrX	WormBase	exon	757711	757833	.	-	.	Parent=WBGene00000086;locus=aex-3;sequence_name=C02H7.3;Name=E015
chrX	WormBase	exon	757940	758248	.	-	.	Parent=WBGene00000086;locus=aex-3;sequence_name=C02H7.3;Name=E016
chrX	WormBase	exon	758300	758452	.	-	.	Parent=WBGene00000086;locus=aex-3;sequence_name=C02H7.3;Name=E017
chrX	WormBase	exon	758642	758789	.	-	.	Parent=WBGene00000086;locus=aex-3;sequence_name=C02H7.3;Name=E018
chrX	WormBase	exon	758839	758979	.	-	.	Parent=WBGene00000086;locus=aex-3;sequence_name=C02H7.3;Name=E019
chrX	WormBase	exon	759052	759229	.	-	.	Parent=WBGene00000086;locus=aex-3;sequence_name=C02H7.3;Name=E020
chrX	WormBase	exon	759473	759732	.	-	.	Parent=WBGene00000086;locus=aex-3;sequence_name=C02H7.3;Name=E021
chrI	WormBase	exon	14850054	14850665	.	-	.	Parent=WBGene00000088;locus=aex-5;sequence_name=F32A7.6;Name=E001
chrI	WormBase	exon	14851043	14851140	.	-	.	Parent=WBGene00000088;locus=aex-5;sequence_name=F32A7.6;Name=E002
chrI	WormBase	exon	14851600	14851698	.	-	.	Parent=WBGene00000088;locus=aex-5;sequence_name=F32A7.6;Name=E003
chrI	WormBase	exon	14851754	14851957	.	-	.	Parent=WBGene00000088;locus=aex-5;sequence_name=F32A7.6;Name=E004
chrI	WormBase	exon	14852012	14852168	.	-	.	Parent=WBGene00000088;locus=aex-5;sequence_name=F32A7.6;Name=E005
chrI	WormBase	exon	14852357	14852553	.	-	.	Parent=WBGene00000088;locus=aex-5;sequence_name=F32A7.6;Name=E006
chrI	WormBase	exon	14854622	14854801	.	-	.	Parent=WBGene00000088;locus=aex-5;sequence_name=F32A7.6;Name=E007
chrI	WormBase	exon	14855579	14855827	.	-	.	Parent=WBGene00000088;locus=aex-5;sequence_name=F32A7.6;Name=E008
chrI	WormBase	exon	13543079	13543452	.	-	.	Parent=WBGene00000089;locus=aex-6;sequence_name=Y87G2A.4;Name=E001
chrI	WormBase	exon	13543728	13543852	.	-	.	Parent=WBGene00000089;locus=aex-6;sequence_name=Y87G2A.4;Name=E002
chrI	WormBase	exon	13543908	13544020	.	-	.	Parent=WBGene00000089;locus=aex-6;sequence_name=Y87G2A.4;Name=E003
chrI	WormBase	exon	13544156	13544270	.	-	.	Parent=WBGene00000089;locus=aex-6;sequence_name=Y87G2A.4;Name=E004
chrI	WormBase	exon	13544907	13545064	.	-	.	Parent=WBGene00000089;locus=aex-6;sequence_name=Y87G2A.4;Name=E005
chrI	WormBase	exon	13545113	13545188	.	-	.	Parent=WBGene00000089;locus=aex-6;sequence_name=Y87G2A.4;Name=E006
chrII	WormBase	exon	11519323	11519839	.	-	.	Parent=WBGene00000090;locus=age-1;sequence_name=B0334.8;Name=E001
chrII	WormBase	exon	11520548	11520680	.	-	.	Parent=WBGene00000090;locus=age-1;sequence_name=B0334.8;Name=E002
chrII	WormBase	exon	11521118	11521468	.	-	.	Parent=WBGene00000090;locus=age-1;sequence_name=B0334.8;Name=E003
chrII	WormBase	exon	11523214	11523588	.	-	.	Parent=WBGene00000090;locus=age-1;sequence_name=B0334.8;Name=E004
chrII	WormBase	exon	11523640	11523900	.	-	.	Parent=WBGene00000090;locus=age-1;sequence_name=B0334.8;Name=E005
chrII	WormBase	exon	11524572	11525848	.	-	.	Parent=WBGene00000090;locus=age-1;sequence_name=B0334.8;Name=E006
chrII	WormBase	exon	11525897	11526457	.	-	.	Parent=WBGene00000090;locus=age-1;sequence_name=B0334.8;Name=E007
chrII	WormBase	exon	11526510	11526795	.	-	.	Parent=WBGene00000090;locus=age-1;sequence_name=B0334.8;Name=E008
chrII	WormBase	exon	11526846	11526881	.	-	.	Parent=WBGene00000090;locus=age-1;sequence_name=B0334.8;Name=E009a
chrII	WormBase	exon	11526882	11527062	.	-	.	Parent=WBGene00000090;locus=age-1;sequence_name=B0334.8;Name=E009b
chrX	WormBase	exon	5289728	5289734	.	-	.	Parent=WBGene00000092;locus=ags-3;sequence_name=F32A6.4;Name=E001a
chrX	WormBase	exon	5289735	5290110	.	-	.	Parent=WBGene00000092;locus=ags-3;sequence_name=F32A6.4;Name=E001b
chrX	WormBase	exon	5290111	5290223	.	-	.	Parent=WBGene00000092;locus=ags-3;sequence_name=F32A6.4;Name=E001c
chrX	WormBase	exon	5290283	5290401	.	-	.	Parent=WBGene00000092;locus=ags-3;sequence_name=F32A6.4;Name=E002
chrX	WormBase	exon	5290547	5290669	.	-	.	Parent=WBGene00000092;locus=ags-3;sequence_name=F32A6.4;Name=E003a
chrX	WormBase	exon	5290670	5290671	.	-	.	Parent=WBGene00000092;locus=ags-3;sequence_name=F32A6.4;Name=E003b
chrX	WormBase	exon	5291681	5291694	.	-	.	Parent=WBGene00000092;locus=ags-3;sequence_name=F32A6.4;Name=E004a
chrX	WormBase	exon	5291695	5291710	.	-	.	Parent=WBGene00000092;locus=ags-3;sequence_name=F32A6.4;Name=E004b
chrX	WormBase	exon	5291711	5291841	.	-	.	Parent=WBGene00000092;locus=ags-3;sequence_name=F32A6.4;Name=E004c
chrX	WormBase	exon	5291842	5291855	.	-	.	Parent=WBGene00000092;locus=ags-3;sequence_name=F32A6.4;Name=E004d
chrX	WormBase	exon	5292671	5292775	.	-	.	Parent=WBGene00000092;locus=ags-3;sequence_name=F32A6.4;Name=E005
chrX	WormBase	exon	5292982	5293073	.	-	.	Parent=WBGene00000092;locus=ags-3;sequence_name=F32A6.4;Name=E006a
chrX	WormBase	exon	5293074	5293076	.	-	.	Parent=WBGene00000092;locus=ags-3;sequence_name=F32A6.4;Name=E006b
chrX	WormBase	exon	5293576	5293736	.	-	.	Parent=WBGene00000092;locus=ags-3;sequence_name=F32A6.4;Name=E007
chrX	WormBase	exon	5295579	5295682	.	-	.	Parent=WBGene00000092;locus=ags-3;sequence_name=F32A6.4;Name=E008
chrX	WormBase	exon	5295729	5295789	.	-	.	Parent=WBGene00000092;locus=ags-3;sequence_name=F32A6.4;Name=E009a
chrX	WormBase	exon	5295790	5295844	.	-	.	Parent=WBGene00000092;locus=ags-3;sequence_name=F32A6.4;Name=E009b
chrX	WormBase	exon	5296640	5296763	.	-	.	Parent=WBGene00000092;locus=ags-3;sequence_name=F32A6.4;Name=E010
chrX	WormBase	exon	5296812	5296849	.	-	.	Parent=WBGene00000092;locus=ags-3;sequence_name=F32A6.4;Name=E011a
chrX	WormBase	exon	5296850	5296957	.	-	.	Parent=WBGene00000092;locus=ags-3;sequence_name=F32A6.4;Name=E011b
chrX	WormBase	exon	5297205	5297405	.	-	.	Parent=WBGene00000092;locus=ags-3;sequence_name=F32A6.4;Name=E012
chrX	WormBase	exon	5297565	5297699	.	-	.	Parent=WBGene00000092;locus=ags-3;sequence_name=F32A6.4;Name=E013a
chrX	WormBase	exon	5297700	5297747	.	-	.	Parent=WBGene00000092;locus=ags-3;sequence_name=F32A6.4;Name=E013b
chrX	WormBase	exon	5297748	5297898	.	-	.	Parent=WBGene00000092;locus=ags-3;sequence_name=F32A6.4;Name=E013c
chrX	WormBase	exon	5297954	5298025	.	-	.	Parent=WBGene00000092;locus=ags-3;sequence_name=F32A6.4;Name=E014a
chrX	WormBase	exon	5298026	5298040	.	-	.	Parent=WBGene00000092;locus=ags-3;sequence_name=F32A6.4;Name=E014b
chrX	WormBase	exon	5303474	5303512	.	-	.	Parent=WBGene00000092;locus=ags-3;sequence_name=F32A6.4;Name=E015
chrIV	WormBase	exon	13368368	13368458	.	-	.	Parent=WBGene00000093;locus=agt-1;sequence_name=Y62E10A.5;Name=E001a
chrIV	WormBase	exon	13368459	13368523	.	-	.	Parent=WBGene00000093;locus=agt-1;sequence_name=Y62E10A.5;Name=E001b
chrIV	WormBase	exon	13368524	13368721	.	-	.	Parent=WBGene00000093;locus=agt-1;sequence_name=Y62E10A.5;Name=E001c
chrIV	WormBase	exon	13368990	13369124	.	-	.	Parent=WBGene00000093;locus=agt-1;sequence_name=Y62E10A.5;Name=E002
chrIV	WormBase	exon	13369175	13369317	.	-	.	Parent=WBGene00000093;locus=agt-1;sequence_name=Y62E10A.5;Name=E003a
chrIV	WormBase	exon	13369318	13369361	.	-	.	Parent=WBGene00000093;locus=agt-1;sequence_name=Y62E10A.5;Name=E003b
chrIV	WormBase	exon	13369362	13369413	.	-	.	Parent=WBGene00000093;locus=agt-1;sequence_name=Y62E10A.5;Name=E003c
chrIV	WormBase	exon	13369414	13369414	.	-	.	Parent=WBGene00000093;locus=agt-1;sequence_name=Y62E10A.5;Name=E003d
chrIV	WormBase	exon	13369415	13369417	.	-	.	Parent=WBGene00000093;locus=agt-1;sequence_name=Y62E10A.5;Name=E003e
chrII	WormBase	exon	5371980	5372184	.	-	.	Parent=WBGene00000094;locus=agt-2;sequence_name=F09E5.13;Name=E001
chrII	WormBase	exon	5372236	5372309	.	-	.	Parent=WBGene00000094;locus=agt-2;sequence_name=F09E5.13;Name=E002
chrII	WormBase	exon	5372492	5372712	.	-	.	Parent=WBGene00000094;locus=agt-2;sequence_name=F09E5.13;Name=E003
chrII	WormBase	exon	5372765	5373038	.	-	.	Parent=WBGene00000094;locus=agt-2;sequence_name=F09E5.13;Name=E004
chrII	WormBase	exon	5373084	5373213	.	-	.	Parent=WBGene00000094;locus=agt-2;sequence_name=F09E5.13;Name=E005
chrII	WormBase	exon	5373269	5373433	.	-	.	Parent=WBGene00000094;locus=agt-2;sequence_name=F09E5.13;Name=E006
chrI	WormBase	exon	10193925	10194486	.	-	.	Parent=WBGene00000095;locus=aha-1;sequence_name=C25A1.11;Name=E001
chrI	WormBase	exon	10194972	10195180	.	-	.	Parent=WBGene00000095;locus=aha-1;sequence_name=C25A1.11;Name=E002
chrI	WormBase	exon	10195224	10195229	.	-	.	Parent=WBGene00000095;locus=aha-1;sequence_name=C25A1.11;Name=E003a
chrI	WormBase	exon	10195230	10195465	.	-	.	Parent=WBGene00000095;locus=aha-1;sequence_name=C25A1.11;Name=E003b
chrI	WormBase	exon	10195750	10195867	.	-	.	Parent=WBGene00000095;locus=aha-1;sequence_name=C25A1.11;Name=E004
chrI	WormBase	exon	10195919	10196230	.	-	.	Parent=WBGene00000095;locus=aha-1;sequence_name=C25A1.11;Name=E005
chrI	WormBase	exon	10196675	10196783	.	-	.	Parent=WBGene00000095;locus=aha-1;sequence_name=C25A1.11;Name=E006
chrI	WormBase	exon	10196947	10197000	.	-	.	Parent=WBGene00000095;locus=aha-1;sequence_name=C25A1.11;Name=E007
chrI	WormBase	exon	9522578	9522615	.	+	.	Parent=WBGene00000096;locus=ahr-1;sequence_name=C41G7.5;Name=E001
chrI	WormBase	exon	9524662	9524721	.	+	.	Parent=WBGene00000096;locus=ahr-1;sequence_name=C41G7.5;Name=E002
chrI	WormBase	exon	9524948	9525075	.	+	.	Parent=WBGene00000096;locus=ahr-1;sequence_name=C41G7.5;Name=E003
chrI	WormBase	exon	9527820	9528221	.	+	.	Parent=WBGene00000096;locus=ahr-1;sequence_name=C41G7.5;Name=E004
chrI	WormBase	exon	9528269	9528342	.	+	.	Parent=WBGene00000096;locus=ahr-1;sequence_name=C41G7.5;Name=E005
chrI	WormBase	exon	9528853	9528959	.	+	.	Parent=WBGene00000096;locus=ahr-1;sequence_name=C41G7.5;Name=E006
chrI	WormBase	exon	9529010	9529108	.	+	.	Parent=WBGene00000096;locus=ahr-1;sequence_name=C41G7.5;Name=E007
chrI	WormBase	exon	9529161	9529264	.	+	.	Parent=WBGene00000096;locus=ahr-1;sequence_name=C41G7.5;Name=E008
chrI	WormBase	exon	9529319	9529463	.	+	.	Parent=WBGene00000096;locus=ahr-1;sequence_name=C41G7.5;Name=E009
chrI	WormBase	exon	9529833	9529982	.	+	.	Parent=WBGene00000096;locus=ahr-1;sequence_name=C41G7.5;Name=E010
chrI	WormBase	exon	9530027	9530340	.	+	.	Parent=WBGene00000096;locus=ahr-1;sequence_name=C41G7.5;Name=E011
chrI	WormBase	exon	9530386	9530435	.	+	.	Parent=WBGene00000096;locus=ahr-1;sequence_name=C41G7.5;Name=E012
chrI	WormBase	exon	9530961	9531130	.	+	.	Parent=WBGene00000096;locus=ahr-1;sequence_name=C41G7.5;Name=E013
chrV	WormBase	exon	14012333	14012636	.	+	.	Parent=WBGene00000097;locus=aip-1;sequence_name=F58E10.4;Name=E001
chrV	WormBase	exon	14012688	14012782	.	+	.	Parent=WBGene00000097;locus=aip-1;sequence_name=F58E10.4;Name=E002
chrV	WormBase	exon	14012830	14012904	.	+	.	Parent=WBGene00000097;locus=aip-1;sequence_name=F58E10.4;Name=E003
chrV	WormBase	exon	14012962	14013182	.	+	.	Parent=WBGene00000097;locus=aip-1;sequence_name=F58E10.4;Name=E004
chrV	WormBase	exon	14013230	14013287	.	+	.	Parent=WBGene00000097;locus=aip-1;sequence_name=F58E10.4;Name=E005
chrV	WormBase	exon	14013339	14013644	.	+	.	Parent=WBGene00000097;locus=aip-1;sequence_name=F58E10.4;Name=E006
chrV	WormBase	exon	8221410	8221487	.	+	.	Parent=WBGene00000098;locus=air-1;sequence_name=K07C11.2;Name=E001a
chrV	WormBase	exon	8221488	8221551	.	+	.	Parent=WBGene00000098;locus=air-1;sequence_name=K07C11.2;Name=E001b
chrV	WormBase	exon	8221596	8221657	.	+	.	Parent=WBGene00000098;locus=air-1;sequence_name=K07C11.2;Name=E002
chrV	WormBase	exon	8221703	8221888	.	+	.	Parent=WBGene00000098;locus=air-1;sequence_name=K07C11.2;Name=E003
chrV	WormBase	exon	8221942	8222085	.	+	.	Parent=WBGene00000098;locus=air-1;sequence_name=K07C11.2;Name=E004
chrV	WormBase	exon	8222130	8222238	.	+	.	Parent=WBGene00000098;locus=air-1;sequence_name=K07C11.2;Name=E005
chrV	WormBase	exon	8222514	8222741	.	+	.	Parent=WBGene00000098;locus=air-1;sequence_name=K07C11.2;Name=E006
chrV	WormBase	exon	8223038	8223587	.	+	.	Parent=WBGene00000098;locus=air-1;sequence_name=K07C11.2;Name=E007
chrI	WormBase	exon	5937477	5937551	.	+	.	Parent=WBGene00000099;locus=air-2;sequence_name=B0207.4;Name=E001
chrI	WormBase	exon	5937601	5937709	.	+	.	Parent=WBGene00000099;locus=air-2;sequence_name=B0207.4;Name=E002
chrI	WormBase	exon	5937786	5938153	.	+	.	Parent=WBGene00000099;locus=air-2;sequence_name=B0207.4;Name=E003
chrI	WormBase	exon	5938217	5938490	.	+	.	Parent=WBGene00000099;locus=air-2;sequence_name=B0207.4;Name=E004
chrI	WormBase	exon	5938591	5938885	.	+	.	Parent=WBGene00000099;locus=air-2;sequence_name=B0207.4;Name=E005
chrX	WormBase	exon	9078945	9079071	.	+	.	Parent=WBGene00000100;locus=ajm-1;sequence_name=C25A11.4;Name=E001
chrX	WormBase	exon	9082946	9082976	.	+	.	Parent=WBGene00000100;locus=ajm-1;sequence_name=C25A11.4;Name=E002a
chrX	WormBase	exon	9082977	9083084	.	+	.	Parent=WBGene00000100;locus=ajm-1;sequence_name=C25A11.4;Name=E002b
chrX	WormBase	exon	9083903	9084061	.	+	.	Parent=WBGene00000100;locus=ajm-1;sequence_name=C25A11.4;Name=E003
chrX	WormBase	exon	9087579	9087688	.	+	.	Parent=WBGene00000100;locus=ajm-1;sequence_name=C25A11.4;Name=E004
chrX	WormBase	exon	9088625	9088709	.	+	.	Parent=WBGene00000100;locus=ajm-1;sequence_name=C25A11.4;Name=E005
chrX	WormBase	exon	9090104	9090123	.	+	.	Parent=WBGene00000100;locus=ajm-1;sequence_name=C25A11.4;Name=E006a
chrX	WormBase	exon	9090124	9090262	.	+	.	Parent=WBGene00000100;locus=ajm-1;sequence_name=C25A11.4;Name=E006b
chrX	WormBase	exon	9090349	9090508	.	+	.	Parent=WBGene00000100;locus=ajm-1;sequence_name=C25A11.4;Name=E007a
chrX	WormBase	exon	9090509	9090516	.	+	.	Parent=WBGene00000100;locus=ajm-1;sequence_name=C25A11.4;Name=E007b
chrX	WormBase	exon	9092282	9092284	.	+	.	Parent=WBGene00000100;locus=ajm-1;sequence_name=C25A11.4;Name=E008a
chrX	WormBase	exon	9092285	9092572	.	+	.	Parent=WBGene00000100;locus=ajm-1;sequence_name=C25A11.4;Name=E008b
chrX	WormBase	exon	9094746	9094808	.	+	.	Parent=WBGene00000100;locus=ajm-1;sequence_name=C25A11.4;Name=E009
chrX	WormBase	exon	9095076	9095144	.	+	.	Parent=WBGene00000100;locus=ajm-1;sequence_name=C25A11.4;Name=E010a
chrX	WormBase	exon	9095145	9095146	.	+	.	Parent=WBGene00000100;locus=ajm-1;sequence_name=C25A11.4;Name=E010b
chrX	WormBase	exon	9097105	9097252	.	+	.	Parent=WBGene00000100;locus=ajm-1;sequence_name=C25A11.4;Name=E011
chrX	WormBase	exon	9097335	9097454	.	+	.	Parent=WBGene00000100;locus=ajm-1;sequence_name=C25A11.4;Name=E012
chrX	WormBase	exon	9098333	9098345	.	+	.	Parent=WBGene00000100;locus=ajm-1;sequence_name=C25A11.4;Name=E013a
chrX	WormBase	exon	9098346	9098640	.	+	.	Parent=WBGene00000100;locus=ajm-1;sequence_name=C25A11.4;Name=E013b
chrX	WormBase	exon	9100251	9100369	.	+	.	Parent=WBGene00000100;locus=ajm-1;sequence_name=C25A11.4;Name=E014
chrX	WormBase	exon	9103636	9103642	.	+	.	Parent=WBGene00000100;locus=ajm-1;sequence_name=C25A11.4;Name=E015a
chrX	WormBase	exon	9103643	9103656	.	+	.	Parent=WBGene00000100;locus=ajm-1;sequence_name=C25A11.4;Name=E015b
chrX	WormBase	exon	9103657	9103799	.	+	.	Parent=WBGene00000100;locus=ajm-1;sequence_name=C25A11.4;Name=E015c
chrX	WormBase	exon	9103800	9103809	.	+	.	Parent=WBGene00000100;locus=ajm-1;sequence_name=C25A11.4;Name=E015d
chrX	WormBase	exon	9104667	9104667	.	+	.	Parent=WBGene00000100;locus=ajm-1;sequence_name=C25A11.4;Name=E016a
chrX	WormBase	exon	9104668	9104736	.	+	.	Parent=WBGene00000100;locus=ajm-1;sequence_name=C25A11.4;Name=E016b
chrX	WormBase	exon	9105193	9105281	.	+	.	Parent=WBGene00000100;locus=ajm-1;sequence_name=C25A11.4;Name=E017a
chrX	WormBase	exon	9105282	9105305	.	+	.	Parent=WBGene00000100;locus=ajm-1;sequence_name=C25A11.4;Name=E017b
chrX	WormBase	exon	9105306	9105307	.	+	.	Parent=WBGene00000100;locus=ajm-1;sequence_name=C25A11.4;Name=E017c
chrX	WormBase	exon	9105377	9106296	.	+	.	Parent=WBGene00000100;locus=ajm-1;sequence_name=C25A11.4;Name=E018
chrX	WormBase	exon	9106364	9106546	.	+	.	Parent=WBGene00000100;locus=ajm-1;sequence_name=C25A11.4;Name=E019
chrX	WormBase	exon	9106596	9107246	.	+	.	Parent=WBGene00000100;locus=ajm-1;sequence_name=C25A11.4;Name=E020
chrX	WormBase	exon	9107304	9107373	.	+	.	Parent=WBGene00000100;locus=ajm-1;sequence_name=C25A11.4;Name=E021a
chrX	WormBase	exon	9107374	9108542	.	+	.	Parent=WBGene00000100;locus=ajm-1;sequence_name=C25A11.4;Name=E021b
chrX	WormBase	exon	9109088	9109260	.	+	.	Parent=WBGene00000100;locus=ajm-1;sequence_name=C25A11.4;Name=E022
chrX	WormBase	exon	9109674	9109796	.	+	.	Parent=WBGene00000100;locus=ajm-1;sequence_name=C25A11.4;Name=E023
chrX	WormBase	exon	9109918	9110036	.	+	.	Parent=WBGene00000100;locus=ajm-1;sequence_name=C25A11.4;Name=E024
chrX	WormBase	exon	9110262	9110681	.	+	.	Parent=WBGene00000100;locus=ajm-1;sequence_name=C25A11.4;Name=E025a
chrX	WormBase	exon	9110682	9111028	.	+	.	Parent=WBGene00000100;locus=ajm-1;sequence_name=C25A11.4;Name=E025b
chrX	WormBase	exon	9111029	9111079	.	+	.	Parent=WBGene00000100;locus=ajm-1;sequence_name=C25A11.4;Name=E025c
chrX	WormBase	exon	9111734	9111893	.	+	.	Parent=WBGene00000100;locus=ajm-1;sequence_name=C25A11.4;Name=E026
chrX	WormBase	exon	9112058	9112163	.	+	.	Parent=WBGene00000100;locus=ajm-1;sequence_name=C25A11.4;Name=E027
chrX	WormBase	exon	9112212	9112331	.	+	.	Parent=WBGene00000100;locus=ajm-1;sequence_name=C25A11.4;Name=E028
chrX	WormBase	exon	9112374	9112493	.	+	.	Parent=WBGene00000100;locus=ajm-1;sequence_name=C25A11.4;Name=E029
chrX	WormBase	exon	9112544	9112736	.	+	.	Parent=WBGene00000100;locus=ajm-1;sequence_name=C25A11.4;Name=E030
chrX	WormBase	exon	9112963	9113099	.	+	.	Parent=WBGene00000100;locus=ajm-1;sequence_name=C25A11.4;Name=E031
chrX	WormBase	exon	9113150	9113613	.	+	.	Parent=WBGene00000100;locus=ajm-1;sequence_name=C25A11.4;Name=E032
chrII	WormBase	exon	7472729	7472731	.	-	.	Parent=WBGene00000101;locus=aka-1;sequence_name=D1022.7;Name=E001a
chrII	WormBase	exon	7472732	7472734	.	-	.	Parent=WBGene00000101;locus=aka-1;sequence_name=D1022.7;Name=E001b
chrII	WormBase	exon	7472735	7473246	.	-	.	Parent=WBGene00000101;locus=aka-1;sequence_name=D1022.7;Name=E001c
chrII	WormBase	exon	7473292	7473400	.	-	.	Parent=WBGene00000101;locus=aka-1;sequence_name=D1022.7;Name=E002
chrII	WormBase	exon	7473451	7473528	.	-	.	Parent=WBGene00000101;locus=aka-1;sequence_name=D1022.7;Name=E003
chrII	WormBase	exon	7473574	7473722	.	-	.	Parent=WBGene00000101;locus=aka-1;sequence_name=D1022.7;Name=E004
chrII	WormBase	exon	7473773	7474032	.	-	.	Parent=WBGene00000101;locus=aka-1;sequence_name=D1022.7;Name=E005
chrII	WormBase	exon	7474080	7474149	.	-	.	Parent=WBGene00000101;locus=aka-1;sequence_name=D1022.7;Name=E006
chrII	WormBase	exon	7474198	7474275	.	-	.	Parent=WBGene00000101;locus=aka-1;sequence_name=D1022.7;Name=E007
chrII	WormBase	exon	7474322	7474512	.	-	.	Parent=WBGene00000101;locus=aka-1;sequence_name=D1022.7;Name=E008
chrII	WormBase	exon	7474568	7474832	.	-	.	Parent=WBGene00000101;locus=aka-1;sequence_name=D1022.7;Name=E009
chrII	WormBase	exon	7475643	7475830	.	-	.	Parent=WBGene00000101;locus=aka-1;sequence_name=D1022.7;Name=E010
chrII	WormBase	exon	7475882	7476113	.	-	.	Parent=WBGene00000101;locus=aka-1;sequence_name=D1022.7;Name=E011
chrII	WormBase	exon	7476159	7476219	.	-	.	Parent=WBGene00000101;locus=aka-1;sequence_name=D1022.7;Name=E012a
chrII	WormBase	exon	7476220	7476381	.	-	.	Parent=WBGene00000101;locus=aka-1;sequence_name=D1022.7;Name=E012b
chrII	WormBase	exon	7476382	7476509	.	-	.	Parent=WBGene00000101;locus=aka-1;sequence_name=D1022.7;Name=E012c
chrII	WormBase	exon	7476510	7476636	.	-	.	Parent=WBGene00000101;locus=aka-1;sequence_name=D1022.7;Name=E012d
chrII	WormBase	exon	7476682	7476693	.	-	.	Parent=WBGene00000101;locus=aka-1;sequence_name=D1022.7;Name=E013a
chrII	WormBase	exon	7476694	7476845	.	-	.	Parent=WBGene00000101;locus=aka-1;sequence_name=D1022.7;Name=E013b
chrII	WormBase	exon	7476890	7477060	.	-	.	Parent=WBGene00000101;locus=aka-1;sequence_name=D1022.7;Name=E014
chrII	WormBase	exon	7477110	7477955	.	-	.	Parent=WBGene00000101;locus=aka-1;sequence_name=D1022.7;Name=E015
chrII	WormBase	exon	7478005	7478274	.	-	.	Parent=WBGene00000101;locus=aka-1;sequence_name=D1022.7;Name=E016
chrII	WormBase	exon	7478326	7478536	.	-	.	Parent=WBGene00000101;locus=aka-1;sequence_name=D1022.7;Name=E017a
chrII	WormBase	exon	7478537	7478538	.	-	.	Parent=WBGene00000101;locus=aka-1;sequence_name=D1022.7;Name=E017b
chrII	WormBase	exon	7478923	7478959	.	-	.	Parent=WBGene00000101;locus=aka-1;sequence_name=D1022.7;Name=E018
chrV	WormBase	exon	10248907	10249059	.	+	.	Parent=WBGene00000102;locus=akt-1;sequence_name=C12D8.10;Name=E001
chrV	WormBase	exon	10249855	10249963	.	+	.	Parent=WBGene00000102;locus=akt-1;sequence_name=C12D8.10;Name=E002
chrV	WormBase	exon	10250038	10250226	.	+	.	Parent=WBGene00000102;locus=akt-1;sequence_name=C12D8.10;Name=E003
chrV	WormBase	exon	10250272	10250433	.	+	.	Parent=WBGene00000102;locus=akt-1;sequence_name=C12D8.10;Name=E004
chrV	WormBase	exon	10250479	10250676	.	+	.	Parent=WBGene00000102;locus=akt-1;sequence_name=C12D8.10;Name=E005
chrV	WormBase	exon	10250841	10250944	.	+	.	Parent=WBGene00000102;locus=akt-1;sequence_name=C12D8.10;Name=E006a
chrV	WormBase	exon	10250945	10251032	.	+	.	Parent=WBGene00000102;locus=akt-1;sequence_name=C12D8.10;Name=E006b
chrV	WormBase	exon	10251327	10251533	.	+	.	Parent=WBGene00000102;locus=akt-1;sequence_name=C12D8.10;Name=E007
chrV	WormBase	exon	10251677	10251804	.	+	.	Parent=WBGene00000102;locus=akt-1;sequence_name=C12D8.10;Name=E008a
chrV	WormBase	exon	10251805	10251852	.	+	.	Parent=WBGene00000102;locus=akt-1;sequence_name=C12D8.10;Name=E008b
chrV	WormBase	exon	10251853	10252214	.	+	.	Parent=WBGene00000102;locus=akt-1;sequence_name=C12D8.10;Name=E008c
chrV	WormBase	exon	10252215	10252271	.	+	.	Parent=WBGene00000102;locus=akt-1;sequence_name=C12D8.10;Name=E008d
chrV	WormBase	exon	10252272	10252772	.	+	.	Parent=WBGene00000102;locus=akt-1;sequence_name=C12D8.10;Name=E008e
chrV	WormBase	exon	10252773	10252844	.	+	.	Parent=WBGene00000102;locus=akt-1;sequence_name=C12D8.10;Name=E008f
chrV	WormBase	exon	10252845	10252895	.	+	.	Parent=WBGene00000102;locus=akt-1;sequence_name=C12D8.10;Name=E008g
chrX	WormBase	exon	14147700	14147801	.	+	.	Parent=WBGene00000103;locus=akt-2;sequence_name=F28H6.1;Name=E001
chrX	WormBase	exon	14148005	14148113	.	+	.	Parent=WBGene00000103;locus=akt-2;sequence_name=F28H6.1;Name=E002
chrX	WormBase	exon	14149006	14149206	.	+	.	Parent=WBGene00000103;locus=akt-2;sequence_name=F28H6.1;Name=E003
chrX	WormBase	exon	14149250	14149369	.	+	.	Parent=WBGene00000103;locus=akt-2;sequence_name=F28H6.1;Name=E004
chrX	WormBase	exon	14149594	14149791	.	+	.	Parent=WBGene00000103;locus=akt-2;sequence_name=F28H6.1;Name=E005
chrX	WormBase	exon	14150263	14150454	.	+	.	Parent=WBGene00000103;locus=akt-2;sequence_name=F28H6.1;Name=E006
chrX	WormBase	exon	14150565	14150693	.	+	.	Parent=WBGene00000103;locus=akt-2;sequence_name=F28H6.1;Name=E007
chrX	WormBase	exon	14150741	14151102	.	+	.	Parent=WBGene00000103;locus=akt-2;sequence_name=F28H6.1;Name=E008a
chrX	WormBase	exon	14151103	14151380	.	+	.	Parent=WBGene00000103;locus=akt-2;sequence_name=F28H6.1;Name=E008b
chrX	WormBase	exon	14151381	14151967	.	+	.	Parent=WBGene00000103;locus=akt-2;sequence_name=F28H6.1;Name=E008c
chrX	WormBase	exon	14151968	14152070	.	+	.	Parent=WBGene00000103;locus=akt-2;sequence_name=F28H6.1;Name=E008d
chrX	WormBase	exon	13949114	13949522	.	+	.	Parent=WBGene00000105;locus=alg-1;sequence_name=F48F7.1;Name=E001
chrX	WormBase	exon	13951262	13951500	.	+	.	Parent=WBGene00000105;locus=alg-1;sequence_name=F48F7.1;Name=E002
chrX	WormBase	exon	13951603	13951775	.	+	.	Parent=WBGene00000105;locus=alg-1;sequence_name=F48F7.1;Name=E003
chrX	WormBase	exon	13951922	13952092	.	+	.	Parent=WBGene00000105;locus=alg-1;sequence_name=F48F7.1;Name=E004
chrX	WormBase	exon	13952146	13953608	.	+	.	Parent=WBGene00000105;locus=alg-1;sequence_name=F48F7.1;Name=E005
chrX	WormBase	exon	13953664	13954616	.	+	.	Parent=WBGene00000105;locus=alg-1;sequence_name=F48F7.1;Name=E006
chrX	WormBase	exon	13954669	13956261	.	+	.	Parent=WBGene00000105;locus=alg-1;sequence_name=F48F7.1;Name=E007
chrII	WormBase	exon	873176	873266	.	+	.	Parent=WBGene00000106;locus=alg-2;sequence_name=T07D3.7;Name=E001
chrII	WormBase	exon	874160	874262	.	+	.	Parent=WBGene00000106;locus=alg-2;sequence_name=T07D3.7;Name=E002
chrII	WormBase	exon	874860	875033	.	+	.	Parent=WBGene00000106;locus=alg-2;sequence_name=T07D3.7;Name=E003
chrII	WormBase	exon	875103	875443	.	+	.	Parent=WBGene00000106;locus=alg-2;sequence_name=T07D3.7;Name=E004
chrII	WormBase	exon	875735	876796	.	+	.	Parent=WBGene00000106;locus=alg-2;sequence_name=T07D3.7;Name=E005
chrII	WormBase	exon	877028	877986	.	+	.	Parent=WBGene00000106;locus=alg-2;sequence_name=T07D3.7;Name=E006
chrII	WormBase	exon	878438	878944	.	+	.	Parent=WBGene00000106;locus=alg-2;sequence_name=T07D3.7;Name=E007a
chrII	WormBase	exon	878945	879001	.	+	.	Parent=WBGene00000106;locus=alg-2;sequence_name=T07D3.7;Name=E007b
chrIII	WormBase	exon	5077765	5077858	.	+	.	Parent=WBGene00000107;locus=alh-1;sequence_name=F54D8.3;Name=E001
chrIII	WormBase	exon	5078419	5078570	.	+	.	Parent=WBGene00000107;locus=alh-1;sequence_name=F54D8.3;Name=E002a
chrIII	WormBase	exon	5078571	5078696	.	+	.	Parent=WBGene00000107;locus=alh-1;sequence_name=F54D8.3;Name=E002b
chrIII	WormBase	exon	5078697	5078699	.	+	.	Parent=WBGene00000107;locus=alh-1;sequence_name=F54D8.3;Name=E002c
chrIII	WormBase	exon	5078745	5078745	.	+	.	Parent=WBGene00000107;locus=alh-1;sequence_name=F54D8.3;Name=E003a
chrIII	WormBase	exon	5078746	5078746	.	+	.	Parent=WBGene00000107;locus=alh-1;sequence_name=F54D8.3;Name=E003b
chrIII	WormBase	exon	5078747	5078943	.	+	.	Parent=WBGene00000107;locus=alh-1;sequence_name=F54D8.3;Name=E003c
chrIII	WormBase	exon	5079285	5079562	.	+	.	Parent=WBGene00000107;locus=alh-1;sequence_name=F54D8.3;Name=E004
chrIII	WormBase	exon	5079609	5080355	.	+	.	Parent=WBGene00000107;locus=alh-1;sequence_name=F54D8.3;Name=E005
chrIII	WormBase	exon	5080417	5080578	.	+	.	Parent=WBGene00000107;locus=alh-1;sequence_name=F54D8.3;Name=E006a
chrIII	WormBase	exon	5080579	5080660	.	+	.	Parent=WBGene00000107;locus=alh-1;sequence_name=F54D8.3;Name=E006b
chrIII	WormBase	exon	5080661	5080665	.	+	.	Parent=WBGene00000107;locus=alh-1;sequence_name=F54D8.3;Name=E006c
chrV	WormBase	exon	1644169	1644275	.	+	.	Parent=WBGene00000108;locus=alh-2;sequence_name=K04F1.15;Name=E001
chrV	WormBase	exon	1644630	1644723	.	+	.	Parent=WBGene00000108;locus=alh-2;sequence_name=K04F1.15;Name=E002
chrV	WormBase	exon	1644842	1644970	.	+	.	Parent=WBGene00000108;locus=alh-2;sequence_name=K04F1.15;Name=E003
chrV	WormBase	exon	1645447	1645643	.	+	.	Parent=WBGene00000108;locus=alh-2;sequence_name=K04F1.15;Name=E004
chrV	WormBase	exon	1645694	1645971	.	+	.	Parent=WBGene00000108;locus=alh-2;sequence_name=K04F1.15;Name=E005
chrV	WormBase	exon	1646846	1647592	.	+	.	Parent=WBGene00000108;locus=alh-2;sequence_name=K04F1.15;Name=E006
chrV	WormBase	exon	1647640	1647728	.	+	.	Parent=WBGene00000108;locus=alh-2;sequence_name=K04F1.15;Name=E007
chrIV	WormBase	exon	11022603	11022731	.	+	.	Parent=WBGene00000109;locus=alh-3;sequence_name=F36H1.6;Name=E001
chrIV	WormBase	exon	11022863	11023094	.	+	.	Parent=WBGene00000109;locus=alh-3;sequence_name=F36H1.6;Name=E002
chrIV	WormBase	exon	11023141	11023327	.	+	.	Parent=WBGene00000109;locus=alh-3;sequence_name=F36H1.6;Name=E003
chrIV	WormBase	exon	11023379	11023984	.	+	.	Parent=WBGene00000109;locus=alh-3;sequence_name=F36H1.6;Name=E004
chrIV	WormBase	exon	11024029	11024755	.	+	.	Parent=WBGene00000109;locus=alh-3;sequence_name=F36H1.6;Name=E005
chrIV	WormBase	exon	11024838	11025429	.	+	.	Parent=WBGene00000109;locus=alh-3;sequence_name=F36H1.6;Name=E006
chrIV	WormBase	exon	11025480	11025870	.	+	.	Parent=WBGene00000109;locus=alh-3;sequence_name=F36H1.6;Name=E007
chrV	WormBase	exon	6427212	6427332	.	-	.	Parent=WBGene00000110;locus=alh-4;sequence_name=T05H4.13;Name=E001a
chrV	WormBase	exon	6427333	6427671	.	-	.	Parent=WBGene00000110;locus=alh-4;sequence_name=T05H4.13;Name=E001b
chrV	WormBase	exon	6427703	6428045	.	-	.	Parent=WBGene00000110;locus=alh-4;sequence_name=T05H4.13;Name=E002a
chrV	WormBase	exon	6428046	6428184	.	-	.	Parent=WBGene00000110;locus=alh-4;sequence_name=T05H4.13;Name=E002b
chrV	WormBase	exon	6428230	6428359	.	-	.	Parent=WBGene00000110;locus=alh-4;sequence_name=T05H4.13;Name=E003
chrV	WormBase	exon	6428407	6428723	.	-	.	Parent=WBGene00000110;locus=alh-4;sequence_name=T05H4.13;Name=E004
chrV	WormBase	exon	6428782	6428879	.	-	.	Parent=WBGene00000110;locus=alh-4;sequence_name=T05H4.13;Name=E005
chrV	WormBase	exon	6429041	6429173	.	-	.	Parent=WBGene00000110;locus=alh-4;sequence_name=T05H4.13;Name=E006
chrV	WormBase	exon	6429224	6429705	.	-	.	Parent=WBGene00000110;locus=alh-4;sequence_name=T05H4.13;Name=E007
chrV	WormBase	exon	6429754	6429913	.	-	.	Parent=WBGene00000110;locus=alh-4;sequence_name=T05H4.13;Name=E008a
chrV	WormBase	exon	6429914	6429927	.	-	.	Parent=WBGene00000110;locus=alh-4;sequence_name=T05H4.13;Name=E008b
chrV	WormBase	exon	1996100	1996286	.	-	.	Parent=WBGene00000111;locus=alh-5;sequence_name=T08B1.3;Name=E001
chrV	WormBase	exon	1996336	1996658	.	-	.	Parent=WBGene00000111;locus=alh-5;sequence_name=T08B1.3;Name=E002
chrV	WormBase	exon	1996711	1996808	.	-	.	Parent=WBGene00000111;locus=alh-5;sequence_name=T08B1.3;Name=E003
chrV	WormBase	exon	1998635	1998767	.	-	.	Parent=WBGene00000111;locus=alh-5;sequence_name=T08B1.3;Name=E004
chrV	WormBase	exon	1998826	1999310	.	-	.	Parent=WBGene00000111;locus=alh-5;sequence_name=T08B1.3;Name=E005
chrV	WormBase	exon	1999420	1999581	.	-	.	Parent=WBGene00000111;locus=alh-5;sequence_name=T08B1.3;Name=E006
chrII	WormBase	exon	1306240	1306242	.	-	.	Parent=WBGene00000112;locus=alh-6;sequence_name=F56D12.1;Name=E001a
chrII	WormBase	exon	1306243	1306263	.	-	.	Parent=WBGene00000112;locus=alh-6;sequence_name=F56D12.1;Name=E001b
chrII	WormBase	exon	1306264	1306601	.	-	.	Parent=WBGene00000112;locus=alh-6;sequence_name=F56D12.1;Name=E001c
chrII	WormBase	exon	1307106	1307169	.	-	.	Parent=WBGene00000112;locus=alh-6;sequence_name=F56D12.1;Name=E002a
chrII	WormBase	exon	1307170	1307506	.	-	.	Parent=WBGene00000112;locus=alh-6;sequence_name=F56D12.1;Name=E002b
chrII	WormBase	exon	1307507	1307514	.	-	.	Parent=WBGene00000112;locus=alh-6;sequence_name=F56D12.1;Name=E002c
chrII	WormBase	exon	1307557	1308015	.	-	.	Parent=WBGene00000112;locus=alh-6;sequence_name=F56D12.1;Name=E003
chrII	WormBase	exon	1308745	1309057	.	-	.	Parent=WBGene00000112;locus=alh-6;sequence_name=F56D12.1;Name=E004
chrII	WormBase	exon	1309107	1309222	.	-	.	Parent=WBGene00000112;locus=alh-6;sequence_name=F56D12.1;Name=E005
chrII	WormBase	exon	1309287	1309358	.	-	.	Parent=WBGene00000112;locus=alh-6;sequence_name=F56D12.1;Name=E006
chrII	WormBase	exon	1309575	1309753	.	-	.	Parent=WBGene00000112;locus=alh-6;sequence_name=F56D12.1;Name=E007a
chrII	WormBase	exon	1309754	1309764	.	-	.	Parent=WBGene00000112;locus=alh-6;sequence_name=F56D12.1;Name=E007b
chrII	WormBase	exon	1310038	1310133	.	-	.	Parent=WBGene00000112;locus=alh-6;sequence_name=F56D12.1;Name=E008
chrII	WormBase	exon	13485792	13485838	.	-	.	Parent=WBGene00000113;locus=alh-7;sequence_name=F45H10.1;Name=E001
chrII	WormBase	exon	13487246	13487262	.	-	.	Parent=WBGene00000113;locus=alh-7;sequence_name=F45H10.1;Name=E002a
chrII	WormBase	exon	13487263	13487478	.	-	.	Parent=WBGene00000113;locus=alh-7;sequence_name=F45H10.1;Name=E002b
chrII	WormBase	exon	13487479	13487933	.	-	.	Parent=WBGene00000113;locus=alh-7;sequence_name=F45H10.1;Name=E002c
chrII	WormBase	exon	13487984	13488171	.	-	.	Parent=WBGene00000113;locus=alh-7;sequence_name=F45H10.1;Name=E003a
chrII	WormBase	exon	13488172	13488178	.	-	.	Parent=WBGene00000113;locus=alh-7;sequence_name=F45H10.1;Name=E003b
chrII	WormBase	exon	13489764	13490444	.	-	.	Parent=WBGene00000113;locus=alh-7;sequence_name=F45H10.1;Name=E004
chrII	WormBase	exon	13491598	13491786	.	-	.	Parent=WBGene00000113;locus=alh-7;sequence_name=F45H10.1;Name=E005
chrII	WormBase	exon	11728949	11728999	.	+	.	Parent=WBGene00000114;locus=alh-8;sequence_name=F13D12.4;Name=E001
chrII	WormBase	exon	11729011	11729054	.	+	.	Parent=WBGene00000114;locus=alh-8;sequence_name=F13D12.4;Name=E002a
chrII	WormBase	exon	11729055	11729105	.	+	.	Parent=WBGene00000114;locus=alh-8;sequence_name=F13D12.4;Name=E002b
chrII	WormBase	exon	11729266	11729322	.	+	.	Parent=WBGene00000114;locus=alh-8;sequence_name=F13D12.4;Name=E003
chrII	WormBase	exon	11729377	11729549	.	+	.	Parent=WBGene00000114;locus=alh-8;sequence_name=F13D12.4;Name=E004
chrII	WormBase	exon	11729597	11729606	.	+	.	Parent=WBGene00000114;locus=alh-8;sequence_name=F13D12.4;Name=E005a
chrII	WormBase	exon	11729607	11730113	.	+	.	Parent=WBGene00000114;locus=alh-8;sequence_name=F13D12.4;Name=E005b
chrII	WormBase	exon	11730114	11730172	.	+	.	Parent=WBGene00000114;locus=alh-8;sequence_name=F13D12.4;Name=E005c
chrII	WormBase	exon	11730173	11730622	.	+	.	Parent=WBGene00000114;locus=alh-8;sequence_name=F13D12.4;Name=E005d
chrII	WormBase	exon	11730677	11730684	.	+	.	Parent=WBGene00000114;locus=alh-8;sequence_name=F13D12.4;Name=E006a
chrII	WormBase	exon	11730685	11731197	.	+	.	Parent=WBGene00000114;locus=alh-8;sequence_name=F13D12.4;Name=E006b
chrII	WormBase	exon	11731198	11731200	.	+	.	Parent=WBGene00000114;locus=alh-8;sequence_name=F13D12.4;Name=E006c
chrII	WormBase	exon	11731201	11731226	.	+	.	Parent=WBGene00000114;locus=alh-8;sequence_name=F13D12.4;Name=E006d
chrIII	WormBase	exon	5856018	5856157	.	+	.	Parent=WBGene00000115;locus=alh-9;sequence_name=F01F1.6;Name=E001
chrIII	WormBase	exon	5857209	5857415	.	+	.	Parent=WBGene00000115;locus=alh-9;sequence_name=F01F1.6;Name=E002
chrIII	WormBase	exon	5857465	5857922	.	+	.	Parent=WBGene00000115;locus=alh-9;sequence_name=F01F1.6;Name=E003
chrIII	WormBase	exon	5857971	5858696	.	+	.	Parent=WBGene00000115;locus=alh-9;sequence_name=F01F1.6;Name=E004
chrIII	WormBase	exon	5858745	5859186	.	+	.	Parent=WBGene00000115;locus=alh-9;sequence_name=F01F1.6;Name=E005
chrX	WormBase	exon	7140504	7140701	.	-	.	Parent=WBGene00000116;locus=alh-10;sequence_name=C54D1.4;Name=E001
chrX	WormBase	exon	7141037	7141165	.	-	.	Parent=WBGene00000116;locus=alh-10;sequence_name=C54D1.4;Name=E002
chrX	WormBase	exon	7141212	7141322	.	-	.	Parent=WBGene00000116;locus=alh-10;sequence_name=C54D1.4;Name=E003
chrX	WormBase	exon	7141370	7141525	.	-	.	Parent=WBGene00000116;locus=alh-10;sequence_name=C54D1.4;Name=E004
chrX	WormBase	exon	7141566	7141674	.	-	.	Parent=WBGene00000116;locus=alh-10;sequence_name=C54D1.4;Name=E005
chrX	WormBase	exon	7141944	7142290	.	-	.	Parent=WBGene00000116;locus=alh-10;sequence_name=C54D1.4;Name=E006
chrX	WormBase	exon	7142334	7142511	.	-	.	Parent=WBGene00000116;locus=alh-10;sequence_name=C54D1.4;Name=E007
chrX	WormBase	exon	7142556	7142684	.	-	.	Parent=WBGene00000116;locus=alh-10;sequence_name=C54D1.4;Name=E008
chrX	WormBase	exon	7143345	7143641	.	-	.	Parent=WBGene00000116;locus=alh-10;sequence_name=C54D1.4;Name=E009
chrIII	WormBase	exon	774321	774322	.	-	.	Parent=WBGene00000117;locus=alh-11;sequence_name=F42G9.5;Name=E001a
chrIII	WormBase	exon	774323	774523	.	-	.	Parent=WBGene00000117;locus=alh-11;sequence_name=F42G9.5;Name=E001b
chrIII	WormBase	exon	774574	774650	.	-	.	Parent=WBGene00000117;locus=alh-11;sequence_name=F42G9.5;Name=E002
chrIII	WormBase	exon	774700	774937	.	-	.	Parent=WBGene00000117;locus=alh-11;sequence_name=F42G9.5;Name=E003
chrIII	WormBase	exon	774986	775651	.	-	.	Parent=WBGene00000117;locus=alh-11;sequence_name=F42G9.5;Name=E004
chrIII	WormBase	exon	775962	776222	.	-	.	Parent=WBGene00000117;locus=alh-11;sequence_name=F42G9.5;Name=E005
chrIII	WormBase	exon	776861	777005	.	-	.	Parent=WBGene00000117;locus=alh-11;sequence_name=F42G9.5;Name=E006
chrIII	WormBase	exon	777589	778154	.	-	.	Parent=WBGene00000117;locus=alh-11;sequence_name=F42G9.5;Name=E007
chrIII	WormBase	exon	778815	778871	.	-	.	Parent=WBGene00000117;locus=alh-11;sequence_name=F42G9.5;Name=E008
chrIII	WormBase	exon	7454012	7454080	.	+	.	Parent=WBGene00000118;locus=alh-12;sequence_name=Y69F12A.2;Name=E001a
chrIII	WormBase	exon	7454081	7454197	.	+	.	Parent=WBGene00000118;locus=alh-12;sequence_name=Y69F12A.2;Name=E001b
chrIII	WormBase	exon	7454386	7454531	.	+	.	Parent=WBGene00000118;locus=alh-12;sequence_name=Y69F12A.2;Name=E002
chrIII	WormBase	exon	7454586	7455618	.	+	.	Parent=WBGene00000118;locus=alh-12;sequence_name=Y69F12A.2;Name=E003a
chrIII	WormBase	exon	7455619	7455692	.	+	.	Parent=WBGene00000118;locus=alh-12;sequence_name=Y69F12A.2;Name=E003b
chrIII	WormBase	exon	7455693	7455971	.	+	.	Parent=WBGene00000118;locus=alh-12;sequence_name=Y69F12A.2;Name=E003c
chrIII	WormBase	exon	7455972	7455980	.	+	.	Parent=WBGene00000118;locus=alh-12;sequence_name=Y69F12A.2;Name=E003d
chrIV	WormBase	exon	9108931	9109147	.	+	.	Parent=WBGene00000120;locus=aly-1;sequence_name=C01F6.5;Name=E001
chrIV	WormBase	exon	9109197	9109753	.	+	.	Parent=WBGene00000120;locus=aly-1;sequence_name=C01F6.5;Name=E002
chrIV	WormBase	exon	9147468	9147700	.	+	.	Parent=WBGene00000121;locus=aly-2;sequence_name=F23B2.6;Name=E001
chrIV	WormBase	exon	9147751	9147962	.	+	.	Parent=WBGene00000121;locus=aly-2;sequence_name=F23B2.6;Name=E002
chrIV	WormBase	exon	9148239	9148579	.	+	.	Parent=WBGene00000121;locus=aly-2;sequence_name=F23B2.6;Name=E003
chrIV	WormBase	exon	12123155	12123288	.	+	.	Parent=WBGene00000122;locus=aly-3;sequence_name=M18.7;Name=E001a
chrIV	WormBase	exon	12123289	12123313	.	+	.	Parent=WBGene00000122;locus=aly-3;sequence_name=M18.7;Name=E001b
chrIV	WormBase	exon	12123314	12123521	.	+	.	Parent=WBGene00000122;locus=aly-3;sequence_name=M18.7;Name=E001c
chrIV	WormBase	exon	12123572	12123691	.	+	.	Parent=WBGene00000122;locus=aly-3;sequence_name=M18.7;Name=E002
chrIV	WormBase	exon	12123739	12123829	.	+	.	Parent=WBGene00000122;locus=aly-3;sequence_name=M18.7;Name=E003a
chrIV	WormBase	exon	12123830	12124246	.	+	.	Parent=WBGene00000122;locus=aly-3;sequence_name=M18.7;Name=E003b
chrIV	WormBase	exon	12124247	12124373	.	+	.	Parent=WBGene00000122;locus=aly-3;sequence_name=M18.7;Name=E003c
chrIV	WormBase	exon	12124424	12124598	.	+	.	Parent=WBGene00000122;locus=aly-3;sequence_name=M18.7;Name=E004a
chrIV	WormBase	exon	12124599	12124807	.	+	.	Parent=WBGene00000122;locus=aly-3;sequence_name=M18.7;Name=E004b
chrIV	WormBase	exon	4248020	4248069	.	+	.	Parent=WBGene00000123;locus=ama-1;sequence_name=F36A4.7;Name=E001a
chrIV	WormBase	exon	4248070	4248131	.	+	.	Parent=WBGene00000123;locus=ama-1;sequence_name=F36A4.7;Name=E001b
chrIV	WormBase	exon	4248188	4248271	.	+	.	Parent=WBGene00000123;locus=ama-1;sequence_name=F36A4.7;Name=E002
chrIV	WormBase	exon	4248322	4248431	.	+	.	Parent=WBGene00000123;locus=ama-1;sequence_name=F36A4.7;Name=E003
chrIV	WormBase	exon	4248529	4248857	.	+	.	Parent=WBGene00000123;locus=ama-1;sequence_name=F36A4.7;Name=E004
chrIV	WormBase	exon	4249342	4250062	.	+	.	Parent=WBGene00000123;locus=ama-1;sequence_name=F36A4.7;Name=E005
chrIV	WormBase	exon	4250379	4250684	.	+	.	Parent=WBGene00000123;locus=ama-1;sequence_name=F36A4.7;Name=E006
chrIV	WormBase	exon	4250991	4251771	.	+	.	Parent=WBGene00000123;locus=ama-1;sequence_name=F36A4.7;Name=E007
chrIV	WormBase	exon	4252070	4252483	.	+	.	Parent=WBGene00000123;locus=ama-1;sequence_name=F36A4.7;Name=E008
chrIV	WormBase	exon	4252874	4253614	.	+	.	Parent=WBGene00000123;locus=ama-1;sequence_name=F36A4.7;Name=E009
chrIV	WormBase	exon	4254069	4255657	.	+	.	Parent=WBGene00000123;locus=ama-1;sequence_name=F36A4.7;Name=E010
chrIV	WormBase	exon	4256060	4256267	.	+	.	Parent=WBGene00000123;locus=ama-1;sequence_name=F36A4.7;Name=E011
chrIV	WormBase	exon	4256688	4256873	.	+	.	Parent=WBGene00000123;locus=ama-1;sequence_name=F36A4.7;Name=E012
chrIV	WormBase	exon	4257681	4258173	.	+	.	Parent=WBGene00000123;locus=ama-1;sequence_name=F36A4.7;Name=E013
chrX	WormBase	exon	4571448	4571594	.	+	.	Parent=WBGene00000133;locus=amt-1;sequence_name=C05E11.4;Name=E001
chrX	WormBase	exon	4571640	4571963	.	+	.	Parent=WBGene00000133;locus=amt-1;sequence_name=C05E11.4;Name=E002
chrX	WormBase	exon	4572029	4572123	.	+	.	Parent=WBGene00000133;locus=amt-1;sequence_name=C05E11.4;Name=E003
chrX	WormBase	exon	4572179	4572319	.	+	.	Parent=WBGene00000133;locus=amt-1;sequence_name=C05E11.4;Name=E004
chrX	WormBase	exon	4572366	4572694	.	+	.	Parent=WBGene00000133;locus=amt-1;sequence_name=C05E11.4;Name=E005
chrX	WormBase	exon	4572738	4572903	.	+	.	Parent=WBGene00000133;locus=amt-1;sequence_name=C05E11.4;Name=E006
chrX	WormBase	exon	4572949	4573035	.	+	.	Parent=WBGene00000133;locus=amt-1;sequence_name=C05E11.4;Name=E007
chrX	WormBase	exon	4573430	4573628	.	+	.	Parent=WBGene00000133;locus=amt-1;sequence_name=C05E11.4;Name=E008
chrX	WormBase	exon	4573675	4573914	.	+	.	Parent=WBGene00000133;locus=amt-1;sequence_name=C05E11.4;Name=E009
chrIV	WormBase	exon	13042391	13042646	.	+	.	Parent=WBGene00000134;locus=amt-2;sequence_name=F49E11.3;Name=E001
chrIV	WormBase	exon	13043121	13043251	.	+	.	Parent=WBGene00000134;locus=amt-2;sequence_name=F49E11.3;Name=E002
chrIV	WormBase	exon	13043299	13043368	.	+	.	Parent=WBGene00000134;locus=amt-2;sequence_name=F49E11.3;Name=E003
chrIV	WormBase	exon	13044964	13045112	.	+	.	Parent=WBGene00000134;locus=amt-2;sequence_name=F49E11.3;Name=E004
chrIV	WormBase	exon	13045181	13045424	.	+	.	Parent=WBGene00000134;locus=amt-2;sequence_name=F49E11.3;Name=E005
chrIV	WormBase	exon	13045791	13045984	.	+	.	Parent=WBGene00000134;locus=amt-2;sequence_name=F49E11.3;Name=E006
chrIV	WormBase	exon	13046193	13046315	.	+	.	Parent=WBGene00000134;locus=amt-2;sequence_name=F49E11.3;Name=E007
chrIV	WormBase	exon	13046360	13046479	.	+	.	Parent=WBGene00000134;locus=amt-2;sequence_name=F49E11.3;Name=E008
chrIV	WormBase	exon	13046530	13046660	.	+	.	Parent=WBGene00000134;locus=amt-2;sequence_name=F49E11.3;Name=E009
chrIV	WormBase	exon	13046708	13046858	.	+	.	Parent=WBGene00000134;locus=amt-2;sequence_name=F49E11.3;Name=E010
chrII	WormBase	exon	8363196	8363614	.	-	.	Parent=WBGene00000135;locus=amt-3;sequence_name=M195.3;Name=E001
chrII	WormBase	exon	8363776	8363980	.	-	.	Parent=WBGene00000135;locus=amt-3;sequence_name=M195.3;Name=E002
chrII	WormBase	exon	8364031	8364168	.	-	.	Parent=WBGene00000135;locus=amt-3;sequence_name=M195.3;Name=E003
chrII	WormBase	exon	8364220	8364347	.	-	.	Parent=WBGene00000135;locus=amt-3;sequence_name=M195.3;Name=E004
chrII	WormBase	exon	8364395	8364525	.	-	.	Parent=WBGene00000135;locus=amt-3;sequence_name=M195.3;Name=E005
chrII	WormBase	exon	8364579	8364704	.	-	.	Parent=WBGene00000135;locus=amt-3;sequence_name=M195.3;Name=E006
chrII	WormBase	exon	8364751	8364944	.	-	.	Parent=WBGene00000135;locus=amt-3;sequence_name=M195.3;Name=E007
chrII	WormBase	exon	8366721	8367209	.	-	.	Parent=WBGene00000135;locus=amt-3;sequence_name=M195.3;Name=E008
chrII	WormBase	exon	8367458	8367748	.	-	.	Parent=WBGene00000135;locus=amt-3;sequence_name=M195.3;Name=E009
chrII	WormBase	exon	8367796	8367906	.	-	.	Parent=WBGene00000135;locus=amt-3;sequence_name=M195.3;Name=E010
chrII	WormBase	exon	8369032	8369159	.	-	.	Parent=WBGene00000135;locus=amt-3;sequence_name=M195.3;Name=E011
chrX	WormBase	exon	4565302	4565432	.	+	.	Parent=WBGene00000136;locus=amt-4;sequence_name=C05E11.5;Name=E001
chrX	WormBase	exon	4565490	4565579	.	+	.	Parent=WBGene00000136;locus=amt-4;sequence_name=C05E11.5;Name=E002
chrX	WormBase	exon	4565640	4565766	.	+	.	Parent=WBGene00000136;locus=amt-4;sequence_name=C05E11.5;Name=E003
chrX	WormBase	exon	4566765	4566874	.	+	.	Parent=WBGene00000136;locus=amt-4;sequence_name=C05E11.5;Name=E004
chrX	WormBase	exon	4566921	4567015	.	+	.	Parent=WBGene00000136;locus=amt-4;sequence_name=C05E11.5;Name=E005
chrX	WormBase	exon	4567062	4567202	.	+	.	Parent=WBGene00000136;locus=amt-4;sequence_name=C05E11.5;Name=E006
chrX	WormBase	exon	4567469	4567797	.	+	.	Parent=WBGene00000136;locus=amt-4;sequence_name=C05E11.5;Name=E007
chrX	WormBase	exon	4568434	4568599	.	+	.	Parent=WBGene00000136;locus=amt-4;sequence_name=C05E11.5;Name=E008
chrX	WormBase	exon	4568649	4568931	.	+	.	Parent=WBGene00000136;locus=amt-4;sequence_name=C05E11.5;Name=E009
chrX	WormBase	exon	4568983	4569393	.	+	.	Parent=WBGene00000136;locus=amt-4;sequence_name=C05E11.5;Name=E010
chrIII	WormBase	exon	3822403	3822454	.	+	.	Parent=WBGene00000137;locus=amx-1;sequence_name=R13G10.2;Name=E001
chrIII	WormBase	exon	3822505	3822575	.	+	.	Parent=WBGene00000137;locus=amx-1;sequence_name=R13G10.2;Name=E002
chrIII	WormBase	exon	3823004	3823291	.	+	.	Parent=WBGene00000137;locus=amx-1;sequence_name=R13G10.2;Name=E003
chrIII	WormBase	exon	3823599	3824009	.	+	.	Parent=WBGene00000137;locus=amx-1;sequence_name=R13G10.2;Name=E004
chrIII	WormBase	exon	3824196	3824456	.	+	.	Parent=WBGene00000137;locus=amx-1;sequence_name=R13G10.2;Name=E005
chrIII	WormBase	exon	3824503	3824890	.	+	.	Parent=WBGene00000137;locus=amx-1;sequence_name=R13G10.2;Name=E006
chrIII	WormBase	exon	3825002	3825633	.	+	.	Parent=WBGene00000137;locus=amx-1;sequence_name=R13G10.2;Name=E007
chrIII	WormBase	exon	3825723	3826261	.	+	.	Parent=WBGene00000137;locus=amx-1;sequence_name=R13G10.2;Name=E008
chrI	WormBase	exon	12759545	12759552	.	-	.	Parent=WBGene00000138;locus=amx-2;sequence_name=B0019.1;Name=E001
chrI	WormBase	exon	12759582	12759839	.	-	.	Parent=WBGene00000138;locus=amx-2;sequence_name=B0019.1;Name=E002
chrI	WormBase	exon	12759960	12760024	.	-	.	Parent=WBGene00000138;locus=amx-2;sequence_name=B0019.1;Name=E003
chrI	WormBase	exon	12760238	12760330	.	-	.	Parent=WBGene00000138;locus=amx-2;sequence_name=B0019.1;Name=E004
chrI	WormBase	exon	12760376	12760505	.	-	.	Parent=WBGene00000138;locus=amx-2;sequence_name=B0019.1;Name=E005
chrI	WormBase	exon	12760845	12760915	.	-	.	Parent=WBGene00000138;locus=amx-2;sequence_name=B0019.1;Name=E006
chrI	WormBase	exon	12761183	12761527	.	-	.	Parent=WBGene00000138;locus=amx-2;sequence_name=B0019.1;Name=E007
chrI	WormBase	exon	12761810	12761964	.	-	.	Parent=WBGene00000138;locus=amx-2;sequence_name=B0019.1;Name=E008
chrI	WormBase	exon	12762138	12762279	.	-	.	Parent=WBGene00000138;locus=amx-2;sequence_name=B0019.1;Name=E009
chrI	WormBase	exon	12762659	12762817	.	-	.	Parent=WBGene00000138;locus=amx-2;sequence_name=B0019.1;Name=E010
chrI	WormBase	exon	12763123	12763260	.	-	.	Parent=WBGene00000138;locus=amx-2;sequence_name=B0019.1;Name=E011
chrI	WormBase	exon	12763459	12763666	.	-	.	Parent=WBGene00000138;locus=amx-2;sequence_name=B0019.1;Name=E012
chrI	WormBase	exon	12763740	12763893	.	-	.	Parent=WBGene00000138;locus=amx-2;sequence_name=B0019.1;Name=E013
chrI	WormBase	exon	12763990	12764113	.	-	.	Parent=WBGene00000138;locus=amx-2;sequence_name=B0019.1;Name=E014
chrI	WormBase	exon	12764302	12764482	.	-	.	Parent=WBGene00000138;locus=amx-2;sequence_name=B0019.1;Name=E015
chrI	WormBase	exon	12764823	12764960	.	-	.	Parent=WBGene00000138;locus=amx-2;sequence_name=B0019.1;Name=E016
chrV	WormBase	exon	20898840	20899090	.	-	.	Parent=WBGene00000139;locus=amx-3;sequence_name=F25C8.2;Name=E001
chrV	WormBase	exon	20899163	20899419	.	-	.	Parent=WBGene00000139;locus=amx-3;sequence_name=F25C8.2;Name=E002
chrV	WormBase	exon	20900518	20900964	.	-	.	Parent=WBGene00000139;locus=amx-3;sequence_name=F25C8.2;Name=E003
chrV	WormBase	exon	20901028	20901247	.	-	.	Parent=WBGene00000139;locus=amx-3;sequence_name=F25C8.2;Name=E004
chrV	WormBase	exon	20901296	20901550	.	-	.	Parent=WBGene00000139;locus=amx-3;sequence_name=F25C8.2;Name=E005a
chrV	WormBase	exon	20901551	20901600	.	-	.	Parent=WBGene00000139;locus=amx-3;sequence_name=F25C8.2;Name=E005b
chrV	WormBase	exon	20903427	20903441	.	-	.	Parent=WBGene00000139;locus=amx-3;sequence_name=F25C8.2;Name=E006
chrI	WormBase	exon	4321095	4321149	.	+	.	Parent=WBGene00000140;locus=anc-1;sequence_name=ZK973.6;Name=E001
chrI	WormBase	exon	4321662	4321723	.	+	.	Parent=WBGene00000140;locus=anc-1;sequence_name=ZK973.6;Name=E002
chrI	WormBase	exon	4322367	4322462	.	+	.	Parent=WBGene00000140;locus=anc-1;sequence_name=ZK973.6;Name=E003
chrI	WormBase	exon	4323897	4324073	.	+	.	Parent=WBGene00000140;locus=anc-1;sequence_name=ZK973.6;Name=E004
chrI	WormBase	exon	4324695	4325387	.	+	.	Parent=WBGene00000140;locus=anc-1;sequence_name=ZK973.6;Name=E005
chrI	WormBase	exon	4325616	4326145	.	+	.	Parent=WBGene00000140;locus=anc-1;sequence_name=ZK973.6;Name=E006
chrI	WormBase	exon	4326296	4326423	.	+	.	Parent=WBGene00000140;locus=anc-1;sequence_name=ZK973.6;Name=E007
chrI	WormBase	exon	4326894	4327216	.	+	.	Parent=WBGene00000140;locus=anc-1;sequence_name=ZK973.6;Name=E008
chrI	WormBase	exon	4327306	4327569	.	+	.	Parent=WBGene00000140;locus=anc-1;sequence_name=ZK973.6;Name=E009
chrI	WormBase	exon	4329622	4329750	.	+	.	Parent=WBGene00000140;locus=anc-1;sequence_name=ZK973.6;Name=E010
chrI	WormBase	exon	4330076	4330549	.	+	.	Parent=WBGene00000140;locus=anc-1;sequence_name=ZK973.6;Name=E011
chrI	WormBase	exon	4333027	4333203	.	+	.	Parent=WBGene00000140;locus=anc-1;sequence_name=ZK973.6;Name=E012
chrI	WormBase	exon	4334694	4334836	.	+	.	Parent=WBGene00000140;locus=anc-1;sequence_name=ZK973.6;Name=E013
chrI	WormBase	exon	4334884	4335040	.	+	.	Parent=WBGene00000140;locus=anc-1;sequence_name=ZK973.6;Name=E014
chrI	WormBase	exon	4335093	4335227	.	+	.	Parent=WBGene00000140;locus=anc-1;sequence_name=ZK973.6;Name=E015
chrI	WormBase	exon	4335296	4336129	.	+	.	Parent=WBGene00000140;locus=anc-1;sequence_name=ZK973.6;Name=E016
chrI	WormBase	exon	4336182	4336400	.	+	.	Parent=WBGene00000140;locus=anc-1;sequence_name=ZK973.6;Name=E017
chrI	WormBase	exon	4336452	4337819	.	+	.	Parent=WBGene00000140;locus=anc-1;sequence_name=ZK973.6;Name=E018
chrI	WormBase	exon	4337867	4338115	.	+	.	Parent=WBGene00000140;locus=anc-1;sequence_name=ZK973.6;Name=E019
chrI	WormBase	exon	4338165	4342550	.	+	.	Parent=WBGene00000140;locus=anc-1;sequence_name=ZK973.6;Name=E020
chrI	WormBase	exon	4342729	4345590	.	+	.	Parent=WBGene00000140;locus=anc-1;sequence_name=ZK973.6;Name=E021
chrI	WormBase	exon	4345769	4348477	.	+	.	Parent=WBGene00000140;locus=anc-1;sequence_name=ZK973.6;Name=E022
chrI	WormBase	exon	4348656	4351364	.	+	.	Parent=WBGene00000140;locus=anc-1;sequence_name=ZK973.6;Name=E023
chrI	WormBase	exon	4351543	4354251	.	+	.	Parent=WBGene00000140;locus=anc-1;sequence_name=ZK973.6;Name=E024
chrI	WormBase	exon	4354430	4357138	.	+	.	Parent=WBGene00000140;locus=anc-1;sequence_name=ZK973.6;Name=E025
chrI	WormBase	exon	4357317	4357754	.	+	.	Parent=WBGene00000140;locus=anc-1;sequence_name=ZK973.6;Name=E026
chrI	WormBase	exon	4357800	4357943	.	+	.	Parent=WBGene00000140;locus=anc-1;sequence_name=ZK973.6;Name=E027
chrI	WormBase	exon	4357990	4358121	.	+	.	Parent=WBGene00000140;locus=anc-1;sequence_name=ZK973.6;Name=E028
chrI	WormBase	exon	4358198	4358686	.	+	.	Parent=WBGene00000140;locus=anc-1;sequence_name=ZK973.6;Name=E029
chrI	WormBase	exon	4358735	4359080	.	+	.	Parent=WBGene00000140;locus=anc-1;sequence_name=ZK973.6;Name=E030
chrV	WormBase	exon	10127492	10127842	.	-	.	Parent=WBGene00000142;locus=aos-1;sequence_name=C08B6.9;Name=E001
chrV	WormBase	exon	10129264	10129611	.	-	.	Parent=WBGene00000142;locus=aos-1;sequence_name=C08B6.9;Name=E002
chrV	WormBase	exon	10129659	10129927	.	-	.	Parent=WBGene00000142;locus=aos-1;sequence_name=C08B6.9;Name=E003
chrV	WormBase	exon	10129976	10130153	.	-	.	Parent=WBGene00000142;locus=aos-1;sequence_name=C08B6.9;Name=E004
chrV	WormBase	exon	10130200	10130295	.	-	.	Parent=WBGene00000142;locus=aos-1;sequence_name=C08B6.9;Name=E005
chrIII	WormBase	exon	8080570	8080704	.	+	.	Parent=WBGene00000143;locus=apc-2;sequence_name=K06H7.6;Name=E001
chrIII	WormBase	exon	8080748	8080877	.	+	.	Parent=WBGene00000143;locus=apc-2;sequence_name=K06H7.6;Name=E002
chrIII	WormBase	exon	8081012	8081144	.	+	.	Parent=WBGene00000143;locus=apc-2;sequence_name=K06H7.6;Name=E003
chrIII	WormBase	exon	8081190	8081316	.	+	.	Parent=WBGene00000143;locus=apc-2;sequence_name=K06H7.6;Name=E004
chrIII	WormBase	exon	8081360	8081603	.	+	.	Parent=WBGene00000143;locus=apc-2;sequence_name=K06H7.6;Name=E005
chrIII	WormBase	exon	8081649	8081796	.	+	.	Parent=WBGene00000143;locus=apc-2;sequence_name=K06H7.6;Name=E006
chrIII	WormBase	exon	8081846	8081963	.	+	.	Parent=WBGene00000143;locus=apc-2;sequence_name=K06H7.6;Name=E007
chrIII	WormBase	exon	8082010	8082085	.	+	.	Parent=WBGene00000143;locus=apc-2;sequence_name=K06H7.6;Name=E008
chrIII	WormBase	exon	8082127	8082265	.	+	.	Parent=WBGene00000143;locus=apc-2;sequence_name=K06H7.6;Name=E009
chrIII	WormBase	exon	8082356	8082489	.	+	.	Parent=WBGene00000143;locus=apc-2;sequence_name=K06H7.6;Name=E010
chrIII	WormBase	exon	8082534	8082767	.	+	.	Parent=WBGene00000143;locus=apc-2;sequence_name=K06H7.6;Name=E011
chrIII	WormBase	exon	8082812	8082909	.	+	.	Parent=WBGene00000143;locus=apc-2;sequence_name=K06H7.6;Name=E012
chrIII	WormBase	exon	8082957	8083152	.	+	.	Parent=WBGene00000143;locus=apc-2;sequence_name=K06H7.6;Name=E013
chrIII	WormBase	exon	8083197	8083367	.	+	.	Parent=WBGene00000143;locus=apc-2;sequence_name=K06H7.6;Name=E014
chrIII	WormBase	exon	8083414	8083701	.	+	.	Parent=WBGene00000143;locus=apc-2;sequence_name=K06H7.6;Name=E015
chrV	WormBase	exon	10425362	10425564	.	-	.	Parent=WBGene00000144;locus=apc-10;sequence_name=F15H10.3;Name=E001
chrV	WormBase	exon	10425616	10425716	.	-	.	Parent=WBGene00000144;locus=apc-10;sequence_name=F15H10.3;Name=E002
chrV	WormBase	exon	10425765	10425846	.	-	.	Parent=WBGene00000144;locus=apc-10;sequence_name=F15H10.3;Name=E003
chrV	WormBase	exon	10425897	10426059	.	-	.	Parent=WBGene00000144;locus=apc-10;sequence_name=F15H10.3;Name=E004
chrV	WormBase	exon	10426109	10426254	.	-	.	Parent=WBGene00000144;locus=apc-10;sequence_name=F15H10.3;Name=E005a
chrV	WormBase	exon	10426255	10426260	.	-	.	Parent=WBGene00000144;locus=apc-10;sequence_name=F15H10.3;Name=E005b
chrV	WormBase	exon	10426313	10426313	.	-	.	Parent=WBGene00000144;locus=apc-10;sequence_name=F15H10.3;Name=E006a
chrV	WormBase	exon	10426314	10426316	.	-	.	Parent=WBGene00000144;locus=apc-10;sequence_name=F15H10.3;Name=E006b
chrV	WormBase	exon	10426317	10426320	.	-	.	Parent=WBGene00000144;locus=apc-10;sequence_name=F15H10.3;Name=E006c
chrV	WormBase	exon	10426321	10426376	.	-	.	Parent=WBGene00000144;locus=apc-10;sequence_name=F15H10.3;Name=E006d
chrV	WormBase	exon	10426377	10426385	.	-	.	Parent=WBGene00000144;locus=apc-10;sequence_name=F15H10.3;Name=E006e
chrV	WormBase	exon	10426386	10426399	.	-	.	Parent=WBGene00000144;locus=apc-10;sequence_name=F15H10.3;Name=E006f
chrIII	WormBase	exon	4593769	4593862	.	-	.	Parent=WBGene00000145;locus=apc-11;sequence_name=F35G12.9;Name=E001a
chrIII	WormBase	exon	4593863	4594158	.	-	.	Parent=WBGene00000145;locus=apc-11;sequence_name=F35G12.9;Name=E001b
chrIII	WormBase	exon	4594208	4594279	.	-	.	Parent=WBGene00000145;locus=apc-11;sequence_name=F35G12.9;Name=E002
chrIII	WormBase	exon	4594324	4594423	.	-	.	Parent=WBGene00000145;locus=apc-11;sequence_name=F35G12.9;Name=E003a
chrIII	WormBase	exon	4594424	4594426	.	-	.	Parent=WBGene00000145;locus=apc-11;sequence_name=F35G12.9;Name=E003b
chrV	WormBase	exon	11675942	11676021	.	+	.	Parent=WBGene00000146;locus=ape-1;sequence_name=F46F3.4;Name=E001
chrV	WormBase	exon	11676256	11676387	.	+	.	Parent=WBGene00000146;locus=ape-1;sequence_name=F46F3.4;Name=E002
chrV	WormBase	exon	11681673	11681875	.	+	.	Parent=WBGene00000146;locus=ape-1;sequence_name=F46F3.4;Name=E003
chrV	WormBase	exon	11681948	11682206	.	+	.	Parent=WBGene00000146;locus=ape-1;sequence_name=F46F3.4;Name=E004
chrV	WormBase	exon	11682277	11682512	.	+	.	Parent=WBGene00000146;locus=ape-1;sequence_name=F46F3.4;Name=E005
chrV	WormBase	exon	11683188	11683202	.	+	.	Parent=WBGene00000146;locus=ape-1;sequence_name=F46F3.4;Name=E006a
chrV	WormBase	exon	11683203	11683425	.	+	.	Parent=WBGene00000146;locus=ape-1;sequence_name=F46F3.4;Name=E006b
chrV	WormBase	exon	11683626	11683781	.	+	.	Parent=WBGene00000146;locus=ape-1;sequence_name=F46F3.4;Name=E007a
chrV	WormBase	exon	11683782	11684752	.	+	.	Parent=WBGene00000146;locus=ape-1;sequence_name=F46F3.4;Name=E007b
chrV	WormBase	exon	11684800	11685268	.	+	.	Parent=WBGene00000146;locus=ape-1;sequence_name=F46F3.4;Name=E008
chrI	WormBase	exon	9232071	9232508	.	-	.	Parent=WBGene00000147;locus=aph-1;sequence_name=VF36H2L.1;Name=E001
chrI	WormBase	exon	9232592	9232979	.	-	.	Parent=WBGene00000147;locus=aph-1;sequence_name=VF36H2L.1;Name=E002
chrI	WormBase	exon	9233238	9233396	.	-	.	Parent=WBGene00000147;locus=aph-1;sequence_name=VF36H2L.1;Name=E003
chrI	WormBase	exon	9233445	9233560	.	-	.	Parent=WBGene00000147;locus=aph-1;sequence_name=VF36H2L.1;Name=E004
chrI	WormBase	exon	10340997	10341173	.	+	.	Parent=WBGene00000148;locus=aph-2;sequence_name=ZC434.6;Name=E001
chrI	WormBase	exon	10341628	10342213	.	+	.	Parent=WBGene00000148;locus=aph-2;sequence_name=ZC434.6;Name=E002
chrI	WormBase	exon	10342562	10342900	.	+	.	Parent=WBGene00000148;locus=aph-2;sequence_name=ZC434.6;Name=E003
chrI	WormBase	exon	10343268	10343516	.	+	.	Parent=WBGene00000148;locus=aph-2;sequence_name=ZC434.6;Name=E004
chrI	WormBase	exon	10343788	10344040	.	+	.	Parent=WBGene00000148;locus=aph-2;sequence_name=ZC434.6;Name=E005
chrI	WormBase	exon	10344251	10344511	.	+	.	Parent=WBGene00000148;locus=aph-2;sequence_name=ZC434.6;Name=E006
chrI	WormBase	exon	10344564	10344569	.	+	.	Parent=WBGene00000148;locus=aph-2;sequence_name=ZC434.6;Name=E007a
chrI	WormBase	exon	10344570	10344831	.	+	.	Parent=WBGene00000148;locus=aph-2;sequence_name=ZC434.6;Name=E007b
chrI	WormBase	exon	10345404	10345648	.	+	.	Parent=WBGene00000148;locus=aph-2;sequence_name=ZC434.6;Name=E008
chrX	WormBase	exon	5112422	5112433	.	-	.	Parent=WBGene00000149;locus=apl-1;sequence_name=C42D8.8;Name=E001a
chrX	WormBase	exon	5112434	5113420	.	-	.	Parent=WBGene00000149;locus=apl-1;sequence_name=C42D8.8;Name=E001b
chrX	WormBase	exon	5113469	5113590	.	-	.	Parent=WBGene00000149;locus=apl-1;sequence_name=C42D8.8;Name=E002a
chrX	WormBase	exon	5113591	5113597	.	-	.	Parent=WBGene00000149;locus=apl-1;sequence_name=C42D8.8;Name=E002b
chrX	WormBase	exon	5113650	5113848	.	-	.	Parent=WBGene00000149;locus=apl-1;sequence_name=C42D8.8;Name=E003
chrX	WormBase	exon	5113898	5114080	.	-	.	Parent=WBGene00000149;locus=apl-1;sequence_name=C42D8.8;Name=E004
chrX	WormBase	exon	5114124	5114320	.	-	.	Parent=WBGene00000149;locus=apl-1;sequence_name=C42D8.8;Name=E005
chrX	WormBase	exon	5114374	5114583	.	-	.	Parent=WBGene00000149;locus=apl-1;sequence_name=C42D8.8;Name=E006
chrX	WormBase	exon	5114723	5114856	.	-	.	Parent=WBGene00000149;locus=apl-1;sequence_name=C42D8.8;Name=E007
chrX	WormBase	exon	5114910	5115002	.	-	.	Parent=WBGene00000149;locus=apl-1;sequence_name=C42D8.8;Name=E008
chrX	WormBase	exon	5115139	5115372	.	-	.	Parent=WBGene00000149;locus=apl-1;sequence_name=C42D8.8;Name=E009
chrX	WormBase	exon	5115556	5115682	.	-	.	Parent=WBGene00000149;locus=apl-1;sequence_name=C42D8.8;Name=E010
chrX	WormBase	exon	5116171	5116338	.	-	.	Parent=WBGene00000149;locus=apl-1;sequence_name=C42D8.8;Name=E011
chrX	WormBase	exon	5116799	5116866	.	-	.	Parent=WBGene00000149;locus=apl-1;sequence_name=C42D8.8;Name=E012
chrI	WormBase	exon	5342180	5342579	.	-	.	Parent=WBGene00000150;locus=apm-1;sequence_name=F55A12.7;Name=E001
chrI	WormBase	exon	5342625	5342749	.	-	.	Parent=WBGene00000150;locus=apm-1;sequence_name=F55A12.7;Name=E002
chrI	WormBase	exon	5342978	5343137	.	-	.	Parent=WBGene00000150;locus=apm-1;sequence_name=F55A12.7;Name=E003
chrI	WormBase	exon	5343188	5343408	.	-	.	Parent=WBGene00000150;locus=apm-1;sequence_name=F55A12.7;Name=E004
chrI	WormBase	exon	5343453	5343588	.	-	.	Parent=WBGene00000150;locus=apm-1;sequence_name=F55A12.7;Name=E005
chrI	WormBase	exon	5343666	5343807	.	-	.	Parent=WBGene00000150;locus=apm-1;sequence_name=F55A12.7;Name=E006
chrI	WormBase	exon	5343909	5344107	.	-	.	Parent=WBGene00000150;locus=apm-1;sequence_name=F55A12.7;Name=E007
chrI	WormBase	exon	5344167	5344323	.	-	.	Parent=WBGene00000150;locus=apm-1;sequence_name=F55A12.7;Name=E008
chrI	WormBase	exon	5344663	5344724	.	-	.	Parent=WBGene00000150;locus=apm-1;sequence_name=F55A12.7;Name=E009
chrII	WormBase	exon	8047564	8047708	.	+	.	Parent=WBGene00000151;locus=apn-1;sequence_name=T05H10.2;Name=E001
chrII	WormBase	exon	8047921	8048550	.	+	.	Parent=WBGene00000151;locus=apn-1;sequence_name=T05H10.2;Name=E002
chrII	WormBase	exon	8048602	8049062	.	+	.	Parent=WBGene00000151;locus=apn-1;sequence_name=T05H10.2;Name=E003a
chrII	WormBase	exon	8049063	8049105	.	+	.	Parent=WBGene00000151;locus=apn-1;sequence_name=T05H10.2;Name=E003b
chrI	WormBase	exon	4964667	4965073	.	-	.	Parent=WBGene00000155;locus=app-1;sequence_name=W03G9.4;Name=E001
chrI	WormBase	exon	4965117	4965289	.	-	.	Parent=WBGene00000155;locus=app-1;sequence_name=W03G9.4;Name=E002
chrI	WormBase	exon	4965336	4965703	.	-	.	Parent=WBGene00000155;locus=app-1;sequence_name=W03G9.4;Name=E003
chrI	WormBase	exon	4965754	4965893	.	-	.	Parent=WBGene00000155;locus=app-1;sequence_name=W03G9.4;Name=E004
chrI	WormBase	exon	4965942	4965995	.	-	.	Parent=WBGene00000155;locus=app-1;sequence_name=W03G9.4;Name=E005
chrI	WormBase	exon	4966043	4966477	.	-	.	Parent=WBGene00000155;locus=app-1;sequence_name=W03G9.4;Name=E006
chrI	WormBase	exon	4966525	4966905	.	-	.	Parent=WBGene00000155;locus=app-1;sequence_name=W03G9.4;Name=E007
chrI	WormBase	exon	4966951	4967089	.	-	.	Parent=WBGene00000155;locus=app-1;sequence_name=W03G9.4;Name=E008
chrI	WormBase	exon	8050043	8050225	.	+	.	Parent=WBGene00000156;locus=apr-1;sequence_name=K04G2.8;Name=E001
chrI	WormBase	exon	8050430	8050584	.	+	.	Parent=WBGene00000156;locus=apr-1;sequence_name=K04G2.8;Name=E002
chrI	WormBase	exon	8050634	8051360	.	+	.	Parent=WBGene00000156;locus=apr-1;sequence_name=K04G2.8;Name=E003
chrI	WormBase	exon	8051853	8052440	.	+	.	Parent=WBGene00000156;locus=apr-1;sequence_name=K04G2.8;Name=E004
chrI	WormBase	exon	8052482	8052487	.	+	.	Parent=WBGene00000156;locus=apr-1;sequence_name=K04G2.8;Name=E005a
chrI	WormBase	exon	8052488	8053462	.	+	.	Parent=WBGene00000156;locus=apr-1;sequence_name=K04G2.8;Name=E005b
chrI	WormBase	exon	8053463	8053465	.	+	.	Parent=WBGene00000156;locus=apr-1;sequence_name=K04G2.8;Name=E005c
chrI	WormBase	exon	8053466	8053508	.	+	.	Parent=WBGene00000156;locus=apr-1;sequence_name=K04G2.8;Name=E005d
chrI	WormBase	exon	8053509	8054035	.	+	.	Parent=WBGene00000156;locus=apr-1;sequence_name=K04G2.8;Name=E005e
chrI	WormBase	exon	8054700	8054981	.	+	.	Parent=WBGene00000156;locus=apr-1;sequence_name=K04G2.8;Name=E006
chrI	WormBase	exon	8055064	8055464	.	+	.	Parent=WBGene00000156;locus=apr-1;sequence_name=K04G2.8;Name=E007a
chrI	WormBase	exon	8055465	8055489	.	+	.	Parent=WBGene00000156;locus=apr-1;sequence_name=K04G2.8;Name=E007b
chrX	WormBase	exon	4458272	4458358	.	+	.	Parent=WBGene00000157;locus=aps-2;sequence_name=F02E8.3;Name=E001
chrX	WormBase	exon	4458410	4458589	.	+	.	Parent=WBGene00000157;locus=aps-2;sequence_name=F02E8.3;Name=E002
chrX	WormBase	exon	4458959	4459264	.	+	.	Parent=WBGene00000157;locus=aps-2;sequence_name=F02E8.3;Name=E003
chrI	WormBase	exon	14406028	14406104	.	+	.	Parent=WBGene00000158;locus=apg-1;sequence_name=Y105E8A.9;Name=E001
chrI	WormBase	exon	14406167	14406371	.	+	.	Parent=WBGene00000158;locus=apg-1;sequence_name=Y105E8A.9;Name=E002
chrI	WormBase	exon	14406418	14406542	.	+	.	Parent=WBGene00000158;locus=apg-1;sequence_name=Y105E8A.9;Name=E003
chrI	WormBase	exon	14407342	14408038	.	+	.	Parent=WBGene00000158;locus=apg-1;sequence_name=Y105E8A.9;Name=E004
chrI	WormBase	exon	14409517	14409777	.	+	.	Parent=WBGene00000158;locus=apg-1;sequence_name=Y105E8A.9;Name=E005
chrI	WormBase	exon	14411845	14412284	.	+	.	Parent=WBGene00000158;locus=apg-1;sequence_name=Y105E8A.9;Name=E006
chrI	WormBase	exon	14413506	14413850	.	+	.	Parent=WBGene00000158;locus=apg-1;sequence_name=Y105E8A.9;Name=E007
chrI	WormBase	exon	14415462	14415729	.	+	.	Parent=WBGene00000158;locus=apg-1;sequence_name=Y105E8A.9;Name=E008
chrI	WormBase	exon	14417333	14417942	.	+	.	Parent=WBGene00000158;locus=apg-1;sequence_name=Y105E8A.9;Name=E009
chrV	WormBase	exon	6017970	6018052	.	+	.	Parent=WBGene00000159;locus=aps-1;sequence_name=F29G9.3;Name=E001
chrV	WormBase	exon	6018101	6018204	.	+	.	Parent=WBGene00000159;locus=aps-1;sequence_name=F29G9.3;Name=E002
chrV	WormBase	exon	6018459	6018886	.	+	.	Parent=WBGene00000159;locus=aps-1;sequence_name=F29G9.3;Name=E003
chrIII	WormBase	exon	2583953	2583983	.	-	.	Parent=WBGene00000160;locus=apb-1;sequence_name=Y71H2B.10;Name=E001a
chrIII	WormBase	exon	2583984	2584277	.	-	.	Parent=WBGene00000160;locus=apb-1;sequence_name=Y71H2B.10;Name=E001b
chrIII	WormBase	exon	2584495	2584649	.	-	.	Parent=WBGene00000160;locus=apb-1;sequence_name=Y71H2B.10;Name=E002
chrIII	WormBase	exon	2585332	2585506	.	-	.	Parent=WBGene00000160;locus=apb-1;sequence_name=Y71H2B.10;Name=E003
chrIII	WormBase	exon	2589524	2589541	.	-	.	Parent=WBGene00000160;locus=apb-1;sequence_name=Y71H2B.10;Name=E004a
chrIII	WormBase	exon	2589542	2589604	.	-	.	Parent=WBGene00000160;locus=apb-1;sequence_name=Y71H2B.10;Name=E004b
chrIII	WormBase	exon	2590726	2591338	.	-	.	Parent=WBGene00000160;locus=apb-1;sequence_name=Y71H2B.10;Name=E005
chrIII	WormBase	exon	2592241	2593357	.	-	.	Parent=WBGene00000160;locus=apb-1;sequence_name=Y71H2B.10;Name=E006
chrIII	WormBase	exon	2595478	2595871	.	-	.	Parent=WBGene00000160;locus=apb-1;sequence_name=Y71H2B.10;Name=E007
chrIII	WormBase	exon	2596689	2596930	.	-	.	Parent=WBGene00000160;locus=apb-1;sequence_name=Y71H2B.10;Name=E008
chrIII	WormBase	exon	2596986	2597021	.	-	.	Parent=WBGene00000160;locus=apb-1;sequence_name=Y71H2B.10;Name=E009a
chrIII	WormBase	exon	2597022	2597034	.	-	.	Parent=WBGene00000160;locus=apb-1;sequence_name=Y71H2B.10;Name=E009b
chrX	WormBase	exon	9336819	9336893	.	+	.	Parent=WBGene00000161;locus=apa-2;sequence_name=T20B5.1;Name=E001
chrX	WormBase	exon	9338651	9338674	.	+	.	Parent=WBGene00000161;locus=apa-2;sequence_name=T20B5.1;Name=E002a
chrX	WormBase	exon	9338675	9338810	.	+	.	Parent=WBGene00000161;locus=apa-2;sequence_name=T20B5.1;Name=E002b
chrX	WormBase	exon	9338889	9339031	.	+	.	Parent=WBGene00000161;locus=apa-2;sequence_name=T20B5.1;Name=E003
chrX	WormBase	exon	9339239	9339562	.	+	.	Parent=WBGene00000161;locus=apa-2;sequence_name=T20B5.1;Name=E004
chrX	WormBase	exon	9339738	9340535	.	+	.	Parent=WBGene00000161;locus=apa-2;sequence_name=T20B5.1;Name=E005
chrX	WormBase	exon	9340585	9340974	.	+	.	Parent=WBGene00000161;locus=apa-2;sequence_name=T20B5.1;Name=E006
chrX	WormBase	exon	9341267	9341847	.	+	.	Parent=WBGene00000161;locus=apa-2;sequence_name=T20B5.1;Name=E007
chrX	WormBase	exon	9341915	9342245	.	+	.	Parent=WBGene00000161;locus=apa-2;sequence_name=T20B5.1;Name=E008
chrX	WormBase	exon	9342358	9342950	.	+	.	Parent=WBGene00000161;locus=apa-2;sequence_name=T20B5.1;Name=E009a
chrX	WormBase	exon	9342951	9342970	.	+	.	Parent=WBGene00000161;locus=apa-2;sequence_name=T20B5.1;Name=E009b
chrII	WormBase	exon	3532527	3532982	.	-	.	Parent=WBGene00000162;locus=apd-3;sequence_name=W09G10.4;Name=E001
chrII	WormBase	exon	3533515	3533811	.	-	.	Parent=WBGene00000162;locus=apd-3;sequence_name=W09G10.4;Name=E002
chrII	WormBase	exon	3534567	3534692	.	-	.	Parent=WBGene00000162;locus=apd-3;sequence_name=W09G10.4;Name=E003
chrII	WormBase	exon	3535050	3535385	.	-	.	Parent=WBGene00000162;locus=apd-3;sequence_name=W09G10.4;Name=E004
chrII	WormBase	exon	3537006	3537395	.	-	.	Parent=WBGene00000162;locus=apd-3;sequence_name=W09G10.4;Name=E005
chrII	WormBase	exon	3538336	3538704	.	-	.	Parent=WBGene00000162;locus=apd-3;sequence_name=W09G10.4;Name=E006
chrII	WormBase	exon	3540149	3540809	.	-	.	Parent=WBGene00000162;locus=apd-3;sequence_name=W09G10.4;Name=E007
chrII	WormBase	exon	3541102	3541268	.	-	.	Parent=WBGene00000162;locus=apd-3;sequence_name=W09G10.4;Name=E008
chrII	WormBase	exon	3542613	3543073	.	-	.	Parent=WBGene00000162;locus=apd-3;sequence_name=W09G10.4;Name=E009
chrII	WormBase	exon	3543742	3543865	.	-	.	Parent=WBGene00000162;locus=apd-3;sequence_name=W09G10.4;Name=E010
chrII	WormBase	exon	3544569	3544678	.	-	.	Parent=WBGene00000162;locus=apd-3;sequence_name=W09G10.4;Name=E011a
chrII	WormBase	exon	3544679	3544706	.	-	.	Parent=WBGene00000162;locus=apd-3;sequence_name=W09G10.4;Name=E011b
chrII	WormBase	exon	3544707	3544935	.	-	.	Parent=WBGene00000162;locus=apd-3;sequence_name=W09G10.4;Name=E011c
chrII	WormBase	exon	3545761	3545844	.	-	.	Parent=WBGene00000162;locus=apd-3;sequence_name=W09G10.4;Name=E012
chrII	WormBase	exon	3545954	3546042	.	-	.	Parent=WBGene00000162;locus=apd-3;sequence_name=W09G10.4;Name=E013
chrII	WormBase	exon	3546179	3546274	.	-	.	Parent=WBGene00000162;locus=apd-3;sequence_name=W09G10.4;Name=E014
chrII	WormBase	exon	3546326	3546431	.	-	.	Parent=WBGene00000162;locus=apd-3;sequence_name=W09G10.4;Name=E015
chrI	WormBase	exon	7853750	7853826	.	+	.	Parent=WBGene00000163;locus=apb-3;sequence_name=R11A5.1;Name=E001
chrI	WormBase	exon	7853941	7854019	.	+	.	Parent=WBGene00000163;locus=apb-3;sequence_name=R11A5.1;Name=E002
chrI	WormBase	exon	7854070	7854780	.	+	.	Parent=WBGene00000163;locus=apb-3;sequence_name=R11A5.1;Name=E003
chrI	WormBase	exon	7854863	7854954	.	+	.	Parent=WBGene00000163;locus=apb-3;sequence_name=R11A5.1;Name=E004a
chrI	WormBase	exon	7854955	7854985	.	+	.	Parent=WBGene00000163;locus=apb-3;sequence_name=R11A5.1;Name=E004b
chrI	WormBase	exon	7855406	7855540	.	+	.	Parent=WBGene00000163;locus=apb-3;sequence_name=R11A5.1;Name=E005
chrI	WormBase	exon	7855590	7856583	.	+	.	Parent=WBGene00000163;locus=apb-3;sequence_name=R11A5.1;Name=E006
chrI	WormBase	exon	7856853	7857274	.	+	.	Parent=WBGene00000163;locus=apb-3;sequence_name=R11A5.1;Name=E007
chrI	WormBase	exon	7857450	7857850	.	+	.	Parent=WBGene00000163;locus=apb-3;sequence_name=R11A5.1;Name=E008
chrX	WormBase	exon	954839	955031	.	+	.	Parent=WBGene00000164;locus=apm-3;sequence_name=F53H8.1;Name=E001
chrX	WormBase	exon	955091	955169	.	+	.	Parent=WBGene00000164;locus=apm-3;sequence_name=F53H8.1;Name=E002
chrX	WormBase	exon	955228	955333	.	+	.	Parent=WBGene00000164;locus=apm-3;sequence_name=F53H8.1;Name=E003
chrX	WormBase	exon	955400	955512	.	+	.	Parent=WBGene00000164;locus=apm-3;sequence_name=F53H8.1;Name=E004
chrX	WormBase	exon	955560	955841	.	+	.	Parent=WBGene00000164;locus=apm-3;sequence_name=F53H8.1;Name=E005
chrX	WormBase	exon	956280	956393	.	+	.	Parent=WBGene00000164;locus=apm-3;sequence_name=F53H8.1;Name=E006
chrX	WormBase	exon	956438	956511	.	+	.	Parent=WBGene00000164;locus=apm-3;sequence_name=F53H8.1;Name=E007
chrX	WormBase	exon	956563	956665	.	+	.	Parent=WBGene00000164;locus=apm-3;sequence_name=F53H8.1;Name=E008
chrX	WormBase	exon	956718	956963	.	+	.	Parent=WBGene00000164;locus=apm-3;sequence_name=F53H8.1;Name=E009
chrX	WormBase	exon	957524	957762	.	+	.	Parent=WBGene00000164;locus=apm-3;sequence_name=F53H8.1;Name=E010
chrI	WormBase	exon	1154511	1155707	.	-	.	Parent=WBGene00000165;locus=aps-3;sequence_name=Y48G8AL.14;Name=E001
chrI	WormBase	exon	1155748	1156020	.	-	.	Parent=WBGene00000165;locus=aps-3;sequence_name=Y48G8AL.14;Name=E002
chrX	WormBase	exon	11068527	11068805	.	+	.	Parent=WBGene00000166;locus=apt-9;sequence_name=W04G3.4;Name=E001
chrX	WormBase	exon	11068856	11068935	.	+	.	Parent=WBGene00000166;locus=apt-9;sequence_name=W04G3.4;Name=E002
chrX	WormBase	exon	11069306	11069389	.	+	.	Parent=WBGene00000166;locus=apt-9;sequence_name=W04G3.4;Name=E003
chrX	WormBase	exon	11069486	11069762	.	+	.	Parent=WBGene00000166;locus=apt-9;sequence_name=W04G3.4;Name=E004
chrX	WormBase	exon	11069818	11069945	.	+	.	Parent=WBGene00000166;locus=apt-9;sequence_name=W04G3.4;Name=E005
chrX	WormBase	exon	11070110	11070262	.	+	.	Parent=WBGene00000166;locus=apt-9;sequence_name=W04G3.4;Name=E006
chrX	WormBase	exon	11070310	11070493	.	+	.	Parent=WBGene00000166;locus=apt-9;sequence_name=W04G3.4;Name=E007
chrX	WormBase	exon	11070698	11070786	.	+	.	Parent=WBGene00000166;locus=apt-9;sequence_name=W04G3.4;Name=E008
chrX	WormBase	exon	11070835	11070888	.	+	.	Parent=WBGene00000166;locus=apt-9;sequence_name=W04G3.4;Name=E009
chrX	WormBase	exon	11070938	11071056	.	+	.	Parent=WBGene00000166;locus=apt-9;sequence_name=W04G3.4;Name=E010
chrX	WormBase	exon	11071100	11071263	.	+	.	Parent=WBGene00000166;locus=apt-9;sequence_name=W04G3.4;Name=E011
chrX	WormBase	exon	11071309	11071478	.	+	.	Parent=WBGene00000166;locus=apt-9;sequence_name=W04G3.4;Name=E012
chrX	WormBase	exon	11071553	11071925	.	+	.	Parent=WBGene00000166;locus=apt-9;sequence_name=W04G3.4;Name=E013
chrV	WormBase	exon	3210189	3210505	.	+	.	Parent=WBGene00000168;locus=apx-1;sequence_name=K08D9.3;Name=E001
chrV	WormBase	exon	3211680	3212090	.	+	.	Parent=WBGene00000168;locus=apx-1;sequence_name=K08D9.3;Name=E002a
chrV	WormBase	exon	3212091	3212091	.	+	.	Parent=WBGene00000168;locus=apx-1;sequence_name=K08D9.3;Name=E002b
chrV	WormBase	exon	3212092	3212215	.	+	.	Parent=WBGene00000168;locus=apx-1;sequence_name=K08D9.3;Name=E002c
chrV	WormBase	exon	3212269	3212390	.	+	.	Parent=WBGene00000168;locus=apx-1;sequence_name=K08D9.3;Name=E003
chrV	WormBase	exon	3215251	3215251	.	+	.	Parent=WBGene00000168;locus=apx-1;sequence_name=K08D9.3;Name=E004a
chrV	WormBase	exon	3215252	3215446	.	+	.	Parent=WBGene00000168;locus=apx-1;sequence_name=K08D9.3;Name=E004b
chrV	WormBase	exon	3216638	3216808	.	+	.	Parent=WBGene00000168;locus=apx-1;sequence_name=K08D9.3;Name=E005
chrV	WormBase	exon	3218952	3218952	.	+	.	Parent=WBGene00000168;locus=apx-1;sequence_name=K08D9.3;Name=E006a
chrV	WormBase	exon	3218953	3219261	.	+	.	Parent=WBGene00000168;locus=apx-1;sequence_name=K08D9.3;Name=E006b
chrV	WormBase	exon	3220711	3220883	.	+	.	Parent=WBGene00000168;locus=apx-1;sequence_name=K08D9.3;Name=E007
chrV	WormBase	exon	3222273	3222448	.	+	.	Parent=WBGene00000168;locus=apx-1;sequence_name=K08D9.3;Name=E008a
chrV	WormBase	exon	3222449	3223144	.	+	.	Parent=WBGene00000168;locus=apx-1;sequence_name=K08D9.3;Name=E008b
chrV	WormBase	exon	3223145	3223218	.	+	.	Parent=WBGene00000168;locus=apx-1;sequence_name=K08D9.3;Name=E008c
chrII	WormBase	exon	7235834	7236108	.	-	.	Parent=WBGene00000169;locus=aqp-1;sequence_name=F32A5.5;Name=E001
chrII	WormBase	exon	7236156	7236486	.	-	.	Parent=WBGene00000169;locus=aqp-1;sequence_name=F32A5.5;Name=E002
chrII	WormBase	exon	7236532	7236669	.	-	.	Parent=WBGene00000169;locus=aqp-1;sequence_name=F32A5.5;Name=E003
chrII	WormBase	exon	7236743	7236869	.	-	.	Parent=WBGene00000169;locus=aqp-1;sequence_name=F32A5.5;Name=E004
chrII	WormBase	exon	7236921	7237036	.	-	.	Parent=WBGene00000169;locus=aqp-1;sequence_name=F32A5.5;Name=E005a
chrII	WormBase	exon	7237037	7237101	.	-	.	Parent=WBGene00000169;locus=aqp-1;sequence_name=F32A5.5;Name=E005b
chrII	WormBase	exon	7238312	7238349	.	-	.	Parent=WBGene00000169;locus=aqp-1;sequence_name=F32A5.5;Name=E006
chrII	WormBase	exon	9258913	9258920	.	-	.	Parent=WBGene00000170;locus=aqp-2;sequence_name=C01G6.1;Name=E001
chrII	WormBase	exon	9259050	9259051	.	-	.	Parent=WBGene00000170;locus=aqp-2;sequence_name=C01G6.1;Name=E002a
chrII	WormBase	exon	9259052	9259059	.	-	.	Parent=WBGene00000170;locus=aqp-2;sequence_name=C01G6.1;Name=E002b
chrII	WormBase	exon	9259060	9259384	.	-	.	Parent=WBGene00000170;locus=aqp-2;sequence_name=C01G6.1;Name=E002c
chrII	WormBase	exon	9259590	9259617	.	-	.	Parent=WBGene00000170;locus=aqp-2;sequence_name=C01G6.1;Name=E003
chrII	WormBase	exon	9259671	9259829	.	-	.	Parent=WBGene00000170;locus=aqp-2;sequence_name=C01G6.1;Name=E004
chrII	WormBase	exon	9260490	9260958	.	-	.	Parent=WBGene00000170;locus=aqp-2;sequence_name=C01G6.1;Name=E005
chrII	WormBase	exon	9261220	9261346	.	-	.	Parent=WBGene00000170;locus=aqp-2;sequence_name=C01G6.1;Name=E006
chrII	WormBase	exon	9261881	9261978	.	-	.	Parent=WBGene00000170;locus=aqp-2;sequence_name=C01G6.1;Name=E007a
chrII	WormBase	exon	9261979	9261994	.	-	.	Parent=WBGene00000170;locus=aqp-2;sequence_name=C01G6.1;Name=E007b
chrIV	WormBase	exon	10961355	10961406	.	-	.	Parent=WBGene00000171;locus=aqp-3;sequence_name=Y69E1A.7;Name=E001
chrIV	WormBase	exon	10961454	10962000	.	-	.	Parent=WBGene00000171;locus=aqp-3;sequence_name=Y69E1A.7;Name=E002
chrIV	WormBase	exon	10962075	10962339	.	-	.	Parent=WBGene00000171;locus=aqp-3;sequence_name=Y69E1A.7;Name=E003
chrIV	WormBase	exon	10962387	10962488	.	-	.	Parent=WBGene00000171;locus=aqp-3;sequence_name=Y69E1A.7;Name=E004
chrIV	WormBase	exon	10962960	10962961	.	-	.	Parent=WBGene00000171;locus=aqp-3;sequence_name=Y69E1A.7;Name=E005a
chrIV	WormBase	exon	10962962	10963105	.	-	.	Parent=WBGene00000171;locus=aqp-3;sequence_name=Y69E1A.7;Name=E005b
chrIV	WormBase	exon	10963662	10963815	.	-	.	Parent=WBGene00000171;locus=aqp-3;sequence_name=Y69E1A.7;Name=E006
chrIV	WormBase	exon	10966403	10966459	.	-	.	Parent=WBGene00000171;locus=aqp-3;sequence_name=Y69E1A.7;Name=E007
chrV	WormBase	exon	9737556	9737704	.	+	.	Parent=WBGene00000172;locus=aqp-4;sequence_name=F40F9.9;Name=E001
chrV	WormBase	exon	9738146	9738272	.	+	.	Parent=WBGene00000172;locus=aqp-4;sequence_name=F40F9.9;Name=E002
chrV	WormBase	exon	9738330	9738435	.	+	.	Parent=WBGene00000172;locus=aqp-4;sequence_name=F40F9.9;Name=E003
chrV	WormBase	exon	9738855	9739134	.	+	.	Parent=WBGene00000172;locus=aqp-4;sequence_name=F40F9.9;Name=E004
chrV	WormBase	exon	9739177	9739232	.	+	.	Parent=WBGene00000172;locus=aqp-4;sequence_name=F40F9.9;Name=E005
chrV	WormBase	exon	9739287	9739448	.	+	.	Parent=WBGene00000172;locus=aqp-4;sequence_name=F40F9.9;Name=E006
chrV	WormBase	exon	9739545	9739740	.	+	.	Parent=WBGene00000172;locus=aqp-4;sequence_name=F40F9.9;Name=E007
chrV	WormBase	exon	10491743	10491820	.	+	.	Parent=WBGene00000173;locus=aqp-5;sequence_name=C35A5.1;Name=E001
chrV	WormBase	exon	10492072	10492210	.	+	.	Parent=WBGene00000173;locus=aqp-5;sequence_name=C35A5.1;Name=E002
chrV	WormBase	exon	10492262	10492773	.	+	.	Parent=WBGene00000173;locus=aqp-5;sequence_name=C35A5.1;Name=E003
chrV	WormBase	exon	10492821	10492876	.	+	.	Parent=WBGene00000173;locus=aqp-5;sequence_name=C35A5.1;Name=E004
chrV	WormBase	exon	10493004	10493268	.	+	.	Parent=WBGene00000173;locus=aqp-5;sequence_name=C35A5.1;Name=E005
chrV	WormBase	exon	10648446	10648553	.	+	.	Parent=WBGene00000174;locus=aqp-6;sequence_name=C32C4.2;Name=E001
chrV	WormBase	exon	10648778	10648891	.	+	.	Parent=WBGene00000174;locus=aqp-6;sequence_name=C32C4.2;Name=E002
chrV	WormBase	exon	10650049	10650069	.	+	.	Parent=WBGene00000174;locus=aqp-6;sequence_name=C32C4.2;Name=E003
chrV	WormBase	exon	10650707	10650727	.	+	.	Parent=WBGene00000174;locus=aqp-6;sequence_name=C32C4.2;Name=E004a
chrV	WormBase	exon	10650728	10650815	.	+	.	Parent=WBGene00000174;locus=aqp-6;sequence_name=C32C4.2;Name=E004b
chrV	WormBase	exon	10650997	10651229	.	+	.	Parent=WBGene00000174;locus=aqp-6;sequence_name=C32C4.2;Name=E005
chrV	WormBase	exon	10651281	10651358	.	+	.	Parent=WBGene00000174;locus=aqp-6;sequence_name=C32C4.2;Name=E006
chrV	WormBase	exon	10651426	10651730	.	+	.	Parent=WBGene00000174;locus=aqp-6;sequence_name=C32C4.2;Name=E007
chrV	WormBase	exon	10651785	10651952	.	+	.	Parent=WBGene00000174;locus=aqp-6;sequence_name=C32C4.2;Name=E008
chrX	WormBase	exon	3025505	3025535	.	+	.	Parent=WBGene00000175;locus=aqp-7;sequence_name=M02F4.8;Name=E001a
chrX	WormBase	exon	3025536	3025709	.	+	.	Parent=WBGene00000175;locus=aqp-7;sequence_name=M02F4.8;Name=E001b
chrX	WormBase	exon	3025859	3026057	.	+	.	Parent=WBGene00000175;locus=aqp-7;sequence_name=M02F4.8;Name=E002
chrX	WormBase	exon	3026104	3026222	.	+	.	Parent=WBGene00000175;locus=aqp-7;sequence_name=M02F4.8;Name=E003
chrX	WormBase	exon	3026272	3026642	.	+	.	Parent=WBGene00000175;locus=aqp-7;sequence_name=M02F4.8;Name=E004
chrX	WormBase	exon	3026694	3026877	.	+	.	Parent=WBGene00000175;locus=aqp-7;sequence_name=M02F4.8;Name=E005a
chrX	WormBase	exon	3026878	3026976	.	+	.	Parent=WBGene00000175;locus=aqp-7;sequence_name=M02F4.8;Name=E005b
chrX	WormBase	exon	4702965	4702967	.	-	.	Parent=WBGene00000176;locus=aqp-8;sequence_name=K02G10.7;Name=E001a
chrX	WormBase	exon	4702968	4703509	.	-	.	Parent=WBGene00000176;locus=aqp-8;sequence_name=K02G10.7;Name=E001b
chrX	WormBase	exon	4703564	4703671	.	-	.	Parent=WBGene00000176;locus=aqp-8;sequence_name=K02G10.7;Name=E002
chrX	WormBase	exon	4704081	4704199	.	-	.	Parent=WBGene00000176;locus=aqp-8;sequence_name=K02G10.7;Name=E003
chrX	WormBase	exon	4704560	4704818	.	-	.	Parent=WBGene00000176;locus=aqp-8;sequence_name=K02G10.7;Name=E004
chrX	WormBase	exon	4704867	4704967	.	-	.	Parent=WBGene00000176;locus=aqp-8;sequence_name=K02G10.7;Name=E005a
chrX	WormBase	exon	4704968	4704970	.	-	.	Parent=WBGene00000176;locus=aqp-8;sequence_name=K02G10.7;Name=E005b
chrI	WormBase	exon	9605896	9605941	.	+	.	Parent=WBGene00000177;locus=aqp-9;sequence_name=K07A1.16;Name=E001
chrI	WormBase	exon	9606253	9606288	.	+	.	Parent=WBGene00000177;locus=aqp-9;sequence_name=K07A1.16;Name=E002a
chrI	WormBase	exon	9606289	9606385	.	+	.	Parent=WBGene00000177;locus=aqp-9;sequence_name=K07A1.16;Name=E002b
chrI	WormBase	exon	9606386	9606387	.	+	.	Parent=WBGene00000177;locus=aqp-9;sequence_name=K07A1.16;Name=E002c
chrI	WormBase	exon	9606435	9606436	.	+	.	Parent=WBGene00000177;locus=aqp-9;sequence_name=K07A1.16;Name=E003a
chrI	WormBase	exon	9606437	9606443	.	+	.	Parent=WBGene00000177;locus=aqp-9;sequence_name=K07A1.16;Name=E003b
chrI	WormBase	exon	9606444	9606461	.	+	.	Parent=WBGene00000177;locus=aqp-9;sequence_name=K07A1.16;Name=E003c
chrI	WormBase	exon	9606462	9606589	.	+	.	Parent=WBGene00000177;locus=aqp-9;sequence_name=K07A1.16;Name=E003d
chrI	WormBase	exon	9608224	9608296	.	+	.	Parent=WBGene00000177;locus=aqp-9;sequence_name=K07A1.16;Name=E004
chrI	WormBase	exon	9608350	9608450	.	+	.	Parent=WBGene00000177;locus=aqp-9;sequence_name=K07A1.16;Name=E005
chrI	WormBase	exon	9608496	9608643	.	+	.	Parent=WBGene00000177;locus=aqp-9;sequence_name=K07A1.16;Name=E006
chrI	WormBase	exon	9608685	9608805	.	+	.	Parent=WBGene00000177;locus=aqp-9;sequence_name=K07A1.16;Name=E007
chrI	WormBase	exon	9608850	9608936	.	+	.	Parent=WBGene00000177;locus=aqp-9;sequence_name=K07A1.16;Name=E008a
chrI	WormBase	exon	9608937	9609025	.	+	.	Parent=WBGene00000177;locus=aqp-9;sequence_name=K07A1.16;Name=E008b
chrII	WormBase	exon	9768357	9768717	.	-	.	Parent=WBGene00000178;locus=aqp-10;sequence_name=ZK1321.3;Name=E001
chrII	WormBase	exon	9768764	9768867	.	-	.	Parent=WBGene00000178;locus=aqp-10;sequence_name=ZK1321.3;Name=E002
chrII	WormBase	exon	9768926	9769058	.	-	.	Parent=WBGene00000178;locus=aqp-10;sequence_name=ZK1321.3;Name=E003
chrII	WormBase	exon	9769159	9769448	.	-	.	Parent=WBGene00000178;locus=aqp-10;sequence_name=ZK1321.3;Name=E004
chrII	WormBase	exon	9769537	9769633	.	-	.	Parent=WBGene00000178;locus=aqp-10;sequence_name=ZK1321.3;Name=E005
chrII	WormBase	exon	9769749	9769847	.	-	.	Parent=WBGene00000178;locus=aqp-10;sequence_name=ZK1321.3;Name=E006
chrIII	WormBase	exon	13673280	13673464	.	+	.	Parent=WBGene00000179;locus=aqp-11;sequence_name=ZK525.2;Name=E001
chrIII	WormBase	exon	13673529	13673667	.	+	.	Parent=WBGene00000179;locus=aqp-11;sequence_name=ZK525.2;Name=E002
chrIII	WormBase	exon	13673782	13673935	.	+	.	Parent=WBGene00000179;locus=aqp-11;sequence_name=ZK525.2;Name=E003
chrIII	WormBase	exon	13674217	13674361	.	+	.	Parent=WBGene00000179;locus=aqp-11;sequence_name=ZK525.2;Name=E004
chrIII	WormBase	exon	13674411	13674514	.	+	.	Parent=WBGene00000179;locus=aqp-11;sequence_name=ZK525.2;Name=E005
chrIII	WormBase	exon	13674567	13674746	.	+	.	Parent=WBGene00000179;locus=aqp-11;sequence_name=ZK525.2;Name=E006
chrII	WormBase	exon	9674978	9675369	.	+	.	Parent=WBGene00000180;locus=arc-1;sequence_name=ZK1320.6;Name=E001
chrII	WormBase	exon	9675714	9676089	.	+	.	Parent=WBGene00000180;locus=arc-1;sequence_name=ZK1320.6;Name=E002
chrII	WormBase	exon	9676136	9676496	.	+	.	Parent=WBGene00000180;locus=arc-1;sequence_name=ZK1320.6;Name=E003
chrII	WormBase	exon	9676543	9676867	.	+	.	Parent=WBGene00000180;locus=arc-1;sequence_name=ZK1320.6;Name=E004
chrII	WormBase	exon	9676955	9677210	.	+	.	Parent=WBGene00000180;locus=arc-1;sequence_name=ZK1320.6;Name=E005
chrIV	WormBase	exon	11131279	11131316	.	+	.	Parent=WBGene00000181;locus=ard-1;sequence_name=F01G4.2;Name=E001
chrIV	WormBase	exon	11131398	11131399	.	+	.	Parent=WBGene00000181;locus=ard-1;sequence_name=F01G4.2;Name=E002a
chrIV	WormBase	exon	11131400	11131558	.	+	.	Parent=WBGene00000181;locus=ard-1;sequence_name=F01G4.2;Name=E002b
chrIV	WormBase	exon	11132340	11132340	.	+	.	Parent=WBGene00000181;locus=ard-1;sequence_name=F01G4.2;Name=E003a
chrIV	WormBase	exon	11132341	11132505	.	+	.	Parent=WBGene00000181;locus=ard-1;sequence_name=F01G4.2;Name=E003b
chrIV	WormBase	exon	11132553	11132690	.	+	.	Parent=WBGene00000181;locus=ard-1;sequence_name=F01G4.2;Name=E004
chrIV	WormBase	exon	11133320	11133460	.	+	.	Parent=WBGene00000181;locus=ard-1;sequence_name=F01G4.2;Name=E005
chrIV	WormBase	exon	11133511	11133734	.	+	.	Parent=WBGene00000181;locus=ard-1;sequence_name=F01G4.2;Name=E006a
chrIV	WormBase	exon	11133735	11133765	.	+	.	Parent=WBGene00000181;locus=ard-1;sequence_name=F01G4.2;Name=E006b
chrIV	WormBase	exon	11133766	11133785	.	+	.	Parent=WBGene00000181;locus=ard-1;sequence_name=F01G4.2;Name=E006c
chrIII	WormBase	exon	5714861	5714978	.	+	.	Parent=WBGene00000182;locus=arf-1.2;sequence_name=B0336.2;Name=E001
chrIII	WormBase	exon	5716115	5716263	.	+	.	Parent=WBGene00000182;locus=arf-1.2;sequence_name=B0336.2;Name=E002
chrIII	WormBase	exon	5716337	5716447	.	+	.	Parent=WBGene00000182;locus=arf-1.2;sequence_name=B0336.2;Name=E003
chrIII	WormBase	exon	5716547	5716755	.	+	.	Parent=WBGene00000182;locus=arf-1.2;sequence_name=B0336.2;Name=E004
chrIII	WormBase	exon	5716841	5716964	.	+	.	Parent=WBGene00000182;locus=arf-1.2;sequence_name=B0336.2;Name=E005a
chrIII	WormBase	exon	5716965	5716983	.	+	.	Parent=WBGene00000182;locus=arf-1.2;sequence_name=B0336.2;Name=E005b
chrIII	WormBase	exon	5716984	5717546	.	+	.	Parent=WBGene00000182;locus=arf-1.2;sequence_name=B0336.2;Name=E005c
chrIII	WormBase	exon	5717547	5717582	.	+	.	Parent=WBGene00000182;locus=arf-1.2;sequence_name=B0336.2;Name=E005d
chrIII	WormBase	exon	5717583	5717585	.	+	.	Parent=WBGene00000182;locus=arf-1.2;sequence_name=B0336.2;Name=E005e
chrIV	WormBase	exon	7982526	7982595	.	+	.	Parent=WBGene00000183;locus=arf-3;sequence_name=F57H12.1;Name=E001
chrIV	WormBase	exon	7982646	7982742	.	+	.	Parent=WBGene00000183;locus=arf-3;sequence_name=F57H12.1;Name=E002
chrIV	WormBase	exon	7982870	7982994	.	+	.	Parent=WBGene00000183;locus=arf-3;sequence_name=F57H12.1;Name=E003
chrIV	WormBase	exon	7983043	7983225	.	+	.	Parent=WBGene00000183;locus=arf-3;sequence_name=F57H12.1;Name=E004
chrIV	WormBase	exon	7983388	7983919	.	+	.	Parent=WBGene00000183;locus=arf-3;sequence_name=F57H12.1;Name=E005
chrIV	WormBase	exon	16947120	16947209	.	+	.	Parent=WBGene00000184;locus=arf-6;sequence_name=Y116A8C.12;Name=E001
chrIV	WormBase	exon	16947277	16947380	.	+	.	Parent=WBGene00000184;locus=arf-6;sequence_name=Y116A8C.12;Name=E002
chrIV	WormBase	exon	16947471	16947568	.	+	.	Parent=WBGene00000184;locus=arf-6;sequence_name=Y116A8C.12;Name=E003
chrIV	WormBase	exon	16947652	16947752	.	+	.	Parent=WBGene00000184;locus=arf-6;sequence_name=Y116A8C.12;Name=E004
chrIV	WormBase	exon	16947973	16948033	.	+	.	Parent=WBGene00000184;locus=arf-6;sequence_name=Y116A8C.12;Name=E005
chrIV	WormBase	exon	16949380	16949734	.	+	.	Parent=WBGene00000184;locus=arf-6;sequence_name=Y116A8C.12;Name=E006
chrX	WormBase	exon	1786907	1787180	.	+	.	Parent=WBGene00000185;locus=arg-1;sequence_name=F31A9.3;Name=E001
chrX	WormBase	exon	1787233	1787356	.	+	.	Parent=WBGene00000185;locus=arg-1;sequence_name=F31A9.3;Name=E002
chrX	WormBase	exon	1787407	1787524	.	+	.	Parent=WBGene00000185;locus=arg-1;sequence_name=F31A9.3;Name=E003a
chrX	WormBase	exon	1787525	1787528	.	+	.	Parent=WBGene00000185;locus=arg-1;sequence_name=F31A9.3;Name=E003b
chrX	WormBase	exon	1787718	1787759	.	+	.	Parent=WBGene00000185;locus=arg-1;sequence_name=F31A9.3;Name=E004a
chrX	WormBase	exon	1787760	1787912	.	+	.	Parent=WBGene00000185;locus=arg-1;sequence_name=F31A9.3;Name=E004b
chrX	WormBase	exon	1787958	1788108	.	+	.	Parent=WBGene00000185;locus=arg-1;sequence_name=F31A9.3;Name=E005a
chrX	WormBase	exon	1788109	1788203	.	+	.	Parent=WBGene00000185;locus=arg-1;sequence_name=F31A9.3;Name=E005b
chrX	WormBase	exon	1788220	1788250	.	+	.	Parent=WBGene00000185;locus=arg-1;sequence_name=F31A9.3;Name=E006a
chrX	WormBase	exon	1788251	1788405	.	+	.	Parent=WBGene00000185;locus=arg-1;sequence_name=F31A9.3;Name=E006b
chrIV	WormBase	exon	12622093	12622161	.	-	.	Parent=WBGene00000186;locus=ark-1;sequence_name=C01C7.1;Name=E001a
chrIV	WormBase	exon	12622162	12622524	.	-	.	Parent=WBGene00000186;locus=ark-1;sequence_name=C01C7.1;Name=E001b
chrIV	WormBase	exon	12622525	12622537	.	-	.	Parent=WBGene00000186;locus=ark-1;sequence_name=C01C7.1;Name=E001c
chrIV	WormBase	exon	12622580	12622824	.	-	.	Parent=WBGene00000186;locus=ark-1;sequence_name=C01C7.1;Name=E002
chrIV	WormBase	exon	12623085	12623306	.	-	.	Parent=WBGene00000186;locus=ark-1;sequence_name=C01C7.1;Name=E003
chrIV	WormBase	exon	12623656	12624127	.	-	.	Parent=WBGene00000186;locus=ark-1;sequence_name=C01C7.1;Name=E004
chrIV	WormBase	exon	12624916	12625448	.	-	.	Parent=WBGene00000186;locus=ark-1;sequence_name=C01C7.1;Name=E005
chrIV	WormBase	exon	12626352	12626721	.	-	.	Parent=WBGene00000186;locus=ark-1;sequence_name=C01C7.1;Name=E006
chrIV	WormBase	exon	12627509	12627852	.	-	.	Parent=WBGene00000186;locus=ark-1;sequence_name=C01C7.1;Name=E007
chrIV	WormBase	exon	12628359	12628679	.	-	.	Parent=WBGene00000186;locus=ark-1;sequence_name=C01C7.1;Name=E008
chrIV	WormBase	exon	12629240	12629474	.	-	.	Parent=WBGene00000186;locus=ark-1;sequence_name=C01C7.1;Name=E009
chrIV	WormBase	exon	12630094	12630268	.	-	.	Parent=WBGene00000186;locus=ark-1;sequence_name=C01C7.1;Name=E010
chrIV	WormBase	exon	12630695	12630780	.	-	.	Parent=WBGene00000186;locus=ark-1;sequence_name=C01C7.1;Name=E011
chrIV	WormBase	exon	12630893	12631022	.	-	.	Parent=WBGene00000186;locus=ark-1;sequence_name=C01C7.1;Name=E012
chrII	WormBase	exon	8581945	8581999	.	+	.	Parent=WBGene00000187;locus=arl-1;sequence_name=F54C9.10;Name=E001a
chrII	WormBase	exon	8582000	8582120	.	+	.	Parent=WBGene00000187;locus=arl-1;sequence_name=F54C9.10;Name=E001b
chrII	WormBase	exon	8582167	8582349	.	+	.	Parent=WBGene00000187;locus=arl-1;sequence_name=F54C9.10;Name=E002
chrII	WormBase	exon	8582409	8583080	.	+	.	Parent=WBGene00000187;locus=arl-1;sequence_name=F54C9.10;Name=E003
chrII	WormBase	exon	14606472	14607639	.	+	.	Parent=WBGene00000188;locus=arl-3;sequence_name=F19H8.3;Name=E001
chrII	WormBase	exon	14607925	14608342	.	+	.	Parent=WBGene00000188;locus=arl-3;sequence_name=F19H8.3;Name=E002
chrIII	WormBase	exon	9823242	9823301	.	+	.	Parent=WBGene00000189;locus=arl-5;sequence_name=ZK632.8;Name=E001
chrIII	WormBase	exon	9823352	9823412	.	+	.	Parent=WBGene00000189;locus=arl-5;sequence_name=ZK632.8;Name=E002
chrIII	WormBase	exon	9823500	9823660	.	+	.	Parent=WBGene00000189;locus=arl-5;sequence_name=ZK632.8;Name=E003
chrIII	WormBase	exon	9823709	9824132	.	+	.	Parent=WBGene00000189;locus=arl-5;sequence_name=ZK632.8;Name=E004
chrIV	WormBase	exon	7634786	7635060	.	+	.	Parent=WBGene00000190;locus=arf-1.1;sequence_name=F45E4.1;Name=E001
chrIV	WormBase	exon	7635108	7635217	.	+	.	Parent=WBGene00000190;locus=arf-1.1;sequence_name=F45E4.1;Name=E002
chrIV	WormBase	exon	7635263	7635460	.	+	.	Parent=WBGene00000190;locus=arf-1.1;sequence_name=F45E4.1;Name=E003
chrIV	WormBase	exon	7635566	7635710	.	+	.	Parent=WBGene00000190;locus=arf-1.1;sequence_name=F45E4.1;Name=E004
chrIV	WormBase	exon	14798149	14798301	.	+	.	Parent=WBGene00000192;locus=arl-8;sequence_name=Y57G11C.13;Name=E001
chrIV	WormBase	exon	14798350	14798737	.	+	.	Parent=WBGene00000192;locus=arl-8;sequence_name=Y57G11C.13;Name=E002
chrIV	WormBase	exon	14798785	14799229	.	+	.	Parent=WBGene00000192;locus=arl-8;sequence_name=Y57G11C.13;Name=E003
chrIII	WormBase	exon	4813309	4813439	.	-	.	Parent=WBGene00000193;locus=arl-6;sequence_name=C38D4.8;Name=E001
chrIII	WormBase	exon	4813490	4813565	.	-	.	Parent=WBGene00000193;locus=arl-6;sequence_name=C38D4.8;Name=E002
chrIII	WormBase	exon	4814033	4814178	.	-	.	Parent=WBGene00000193;locus=arl-6;sequence_name=C38D4.8;Name=E003
chrIII	WormBase	exon	4814595	4814814	.	-	.	Parent=WBGene00000193;locus=arl-6;sequence_name=C38D4.8;Name=E004
chrX	WormBase	exon	950782	950839	.	+	.	Parent=WBGene00000195;locus=arr-1;sequence_name=F53H8.2;Name=E001
chrX	WormBase	exon	950908	950999	.	+	.	Parent=WBGene00000195;locus=arr-1;sequence_name=F53H8.2;Name=E002
chrX	WormBase	exon	951316	951599	.	+	.	Parent=WBGene00000195;locus=arr-1;sequence_name=F53H8.2;Name=E003
chrX	WormBase	exon	951683	951783	.	+	.	Parent=WBGene00000195;locus=arr-1;sequence_name=F53H8.2;Name=E004
chrX	WormBase	exon	951835	951979	.	+	.	Parent=WBGene00000195;locus=arr-1;sequence_name=F53H8.2;Name=E005
chrX	WormBase	exon	952030	952187	.	+	.	Parent=WBGene00000195;locus=arr-1;sequence_name=F53H8.2;Name=E006
chrX	WormBase	exon	952549	952692	.	+	.	Parent=WBGene00000195;locus=arr-1;sequence_name=F53H8.2;Name=E007
chrX	WormBase	exon	953565	953718	.	+	.	Parent=WBGene00000195;locus=arr-1;sequence_name=F53H8.2;Name=E008
chrX	WormBase	exon	953786	953865	.	+	.	Parent=WBGene00000195;locus=arr-1;sequence_name=F53H8.2;Name=E009
chrX	WormBase	exon	953920	954233	.	+	.	Parent=WBGene00000195;locus=arr-1;sequence_name=F53H8.2;Name=E010
chrII	WormBase	exon	11460215	11460329	.	-	.	Parent=WBGene00000196;locus=aars-1;sequence_name=W02B12.6;Name=E001a
chrII	WormBase	exon	11460330	11460401	.	-	.	Parent=WBGene00000196;locus=aars-1;sequence_name=W02B12.6;Name=E001b
chrII	WormBase	exon	11460451	11460634	.	-	.	Parent=WBGene00000196;locus=aars-1;sequence_name=W02B12.6;Name=E002
chrII	WormBase	exon	11461221	11461491	.	-	.	Parent=WBGene00000196;locus=aars-1;sequence_name=W02B12.6;Name=E003
chrII	WormBase	exon	11461543	11461765	.	-	.	Parent=WBGene00000196;locus=aars-1;sequence_name=W02B12.6;Name=E004
chrII	WormBase	exon	11461903	11462066	.	-	.	Parent=WBGene00000196;locus=aars-1;sequence_name=W02B12.6;Name=E005
chrII	WormBase	exon	11462398	11462423	.	-	.	Parent=WBGene00000196;locus=aars-1;sequence_name=W02B12.6;Name=E006a
chrII	WormBase	exon	11462424	11462779	.	-	.	Parent=WBGene00000196;locus=aars-1;sequence_name=W02B12.6;Name=E006b
chrII	WormBase	exon	11462837	11463553	.	-	.	Parent=WBGene00000196;locus=aars-1;sequence_name=W02B12.6;Name=E007
chrII	WormBase	exon	11463607	11463897	.	-	.	Parent=WBGene00000196;locus=aars-1;sequence_name=W02B12.6;Name=E008
chrII	WormBase	exon	11463944	11464020	.	-	.	Parent=WBGene00000196;locus=aars-1;sequence_name=W02B12.6;Name=E009a
chrII	WormBase	exon	11464021	11464129	.	-	.	Parent=WBGene00000196;locus=aars-1;sequence_name=W02B12.6;Name=E009b
chrI	WormBase	exon	3983171	3983182	.	+	.	Parent=WBGene00000197;locus=aars-2;sequence_name=F28H1.3;Name=E001a
chrI	WormBase	exon	3983183	3983183	.	+	.	Parent=WBGene00000197;locus=aars-2;sequence_name=F28H1.3;Name=E001b
chrI	WormBase	exon	3983184	3983348	.	+	.	Parent=WBGene00000197;locus=aars-2;sequence_name=F28H1.3;Name=E001c
chrI	WormBase	exon	3983399	3983587	.	+	.	Parent=WBGene00000197;locus=aars-2;sequence_name=F28H1.3;Name=E002
chrI	WormBase	exon	3983638	3984808	.	+	.	Parent=WBGene00000197;locus=aars-2;sequence_name=F28H1.3;Name=E003
chrI	WormBase	exon	3984859	3985534	.	+	.	Parent=WBGene00000197;locus=aars-2;sequence_name=F28H1.3;Name=E004
chrI	WormBase	exon	3985605	3986157	.	+	.	Parent=WBGene00000197;locus=aars-2;sequence_name=F28H1.3;Name=E005
chrI	WormBase	exon	3986211	3986580	.	+	.	Parent=WBGene00000197;locus=aars-2;sequence_name=F28H1.3;Name=E006a
chrI	WormBase	exon	3986581	3986915	.	+	.	Parent=WBGene00000197;locus=aars-2;sequence_name=F28H1.3;Name=E006b
chrII	WormBase	exon	6970668	6971003	.	-	.	Parent=WBGene00000198;locus=art-1;sequence_name=C15F1.6;Name=E001
chrII	WormBase	exon	6971058	6971367	.	-	.	Parent=WBGene00000198;locus=art-1;sequence_name=C15F1.6;Name=E002
chrII	WormBase	exon	6971658	6971797	.	-	.	Parent=WBGene00000198;locus=art-1;sequence_name=C15F1.6;Name=E003
chrII	WormBase	exon	6971842	6972072	.	-	.	Parent=WBGene00000198;locus=art-1;sequence_name=C15F1.6;Name=E004
chrII	WormBase	exon	6972117	6972235	.	-	.	Parent=WBGene00000198;locus=art-1;sequence_name=C15F1.6;Name=E005
chrI	WormBase	exon	2883546	2883959	.	-	.	Parent=WBGene00000199;locus=arx-1;sequence_name=Y71F9AL.16;Name=E001
chrI	WormBase	exon	2885745	2886407	.	-	.	Parent=WBGene00000199;locus=arx-1;sequence_name=Y71F9AL.16;Name=E002
chrI	WormBase	exon	2891306	2891467	.	-	.	Parent=WBGene00000199;locus=arx-1;sequence_name=Y71F9AL.16;Name=E003
chrI	WormBase	exon	2892633	2892743	.	-	.	Parent=WBGene00000199;locus=arx-1;sequence_name=Y71F9AL.16;Name=E004
chrI	WormBase	exon	2893414	2893556	.	-	.	Parent=WBGene00000199;locus=arx-1;sequence_name=Y71F9AL.16;Name=E005
chrI	WormBase	exon	2893611	2893718	.	-	.	Parent=WBGene00000199;locus=arx-1;sequence_name=Y71F9AL.16;Name=E006
chrV	WormBase	exon	10335443	10335949	.	-	.	Parent=WBGene00000200;locus=arx-2;sequence_name=K07C5.1;Name=E001
chrV	WormBase	exon	10337050	10337189	.	-	.	Parent=WBGene00000200;locus=arx-2;sequence_name=K07C5.1;Name=E002
chrV	WormBase	exon	10337239	10337527	.	-	.	Parent=WBGene00000200;locus=arx-2;sequence_name=K07C5.1;Name=E003
chrV	WormBase	exon	10337625	10337786	.	-	.	Parent=WBGene00000200;locus=arx-2;sequence_name=K07C5.1;Name=E004
chrV	WormBase	exon	10337833	10338096	.	-	.	Parent=WBGene00000200;locus=arx-2;sequence_name=K07C5.1;Name=E005
chrV	WormBase	exon	10338140	10338250	.	-	.	Parent=WBGene00000200;locus=arx-2;sequence_name=K07C5.1;Name=E006
chrV	WormBase	exon	10338303	10338355	.	-	.	Parent=WBGene00000200;locus=arx-2;sequence_name=K07C5.1;Name=E007
chrIII	WormBase	exon	12052424	12052714	.	-	.	Parent=WBGene00000201;locus=arx-3;sequence_name=Y79H2A.6;Name=E001
chrIII	WormBase	exon	12053586	12053676	.	-	.	Parent=WBGene00000201;locus=arx-3;sequence_name=Y79H2A.6;Name=E002
chrIII	WormBase	exon	12054549	12054608	.	-	.	Parent=WBGene00000201;locus=arx-3;sequence_name=Y79H2A.6;Name=E003
chrIII	WormBase	exon	12054661	12054794	.	-	.	Parent=WBGene00000201;locus=arx-3;sequence_name=Y79H2A.6;Name=E004
chrIII	WormBase	exon	12055076	12055162	.	-	.	Parent=WBGene00000201;locus=arx-3;sequence_name=Y79H2A.6;Name=E005
chrIII	WormBase	exon	12056913	12057216	.	-	.	Parent=WBGene00000201;locus=arx-3;sequence_name=Y79H2A.6;Name=E006
chrIII	WormBase	exon	12057997	12058324	.	-	.	Parent=WBGene00000201;locus=arx-3;sequence_name=Y79H2A.6;Name=E007
chrIII	WormBase	exon	12058374	12058458	.	-	.	Parent=WBGene00000201;locus=arx-3;sequence_name=Y79H2A.6;Name=E008
chrIII	WormBase	exon	860198	860401	.	+	.	Parent=WBGene00000202;locus=exos-4.2;sequence_name=Y6D11A.1;Name=E001
chrIII	WormBase	exon	860639	861324	.	+	.	Parent=WBGene00000202;locus=exos-4.2;sequence_name=Y6D11A.1;Name=E002
chrIII	WormBase	exon	12816789	12817219	.	-	.	Parent=WBGene00000203;locus=arx-5;sequence_name=Y37D8A.1;Name=E001
chrIII	WormBase	exon	12817738	12817812	.	-	.	Parent=WBGene00000203;locus=arx-5;sequence_name=Y37D8A.1;Name=E002
chrIII	WormBase	exon	12817858	12817931	.	-	.	Parent=WBGene00000203;locus=arx-5;sequence_name=Y37D8A.1;Name=E003
chrIII	WormBase	exon	12817988	12818100	.	-	.	Parent=WBGene00000203;locus=arx-5;sequence_name=Y37D8A.1;Name=E004
chrIII	WormBase	exon	4878658	4878773	.	+	.	Parent=WBGene00000204;locus=arx-6;sequence_name=C35D10.16;Name=E001
chrIII	WormBase	exon	4878914	4879133	.	+	.	Parent=WBGene00000204;locus=arx-6;sequence_name=C35D10.16;Name=E002
chrIII	WormBase	exon	4879179	4879279	.	+	.	Parent=WBGene00000204;locus=arx-6;sequence_name=C35D10.16;Name=E003
chrIII	WormBase	exon	4879325	4879643	.	+	.	Parent=WBGene00000204;locus=arx-6;sequence_name=C35D10.16;Name=E004
chrI	WormBase	exon	3069325	3069747	.	-	.	Parent=WBGene00000205;locus=arx-7;sequence_name=M01B12.3;Name=E001
chrI	WormBase	exon	3069850	3069971	.	-	.	Parent=WBGene00000205;locus=arx-7;sequence_name=M01B12.3;Name=E002
chrI	WormBase	exon	3070056	3070150	.	-	.	Parent=WBGene00000205;locus=arx-7;sequence_name=M01B12.3;Name=E003
chrIII	WormBase	exon	4594543	4594864	.	-	.	Parent=WBGene00000206;locus=asb-1;sequence_name=F35G12.10;Name=E001
chrIII	WormBase	exon	4594986	4595184	.	-	.	Parent=WBGene00000206;locus=asb-1;sequence_name=F35G12.10;Name=E002
chrIII	WormBase	exon	4595228	4595590	.	-	.	Parent=WBGene00000206;locus=asb-1;sequence_name=F35G12.10;Name=E003
chrIII	WormBase	exon	4595633	4595698	.	-	.	Parent=WBGene00000206;locus=asb-1;sequence_name=F35G12.10;Name=E004
chrIII	WormBase	exon	4595746	4595820	.	-	.	Parent=WBGene00000206;locus=asb-1;sequence_name=F35G12.10;Name=E005a
chrIII	WormBase	exon	4595821	4595944	.	-	.	Parent=WBGene00000206;locus=asb-1;sequence_name=F35G12.10;Name=E005b
chrX	WormBase	exon	4469743	4469765	.	+	.	Parent=WBGene00000207;locus=asb-2;sequence_name=F02E8.1;Name=E001a
chrX	WormBase	exon	4469766	4469859	.	+	.	Parent=WBGene00000207;locus=asb-2;sequence_name=F02E8.1;Name=E001b
chrX	WormBase	exon	4469921	4470111	.	+	.	Parent=WBGene00000207;locus=asb-2;sequence_name=F02E8.1;Name=E002
chrX	WormBase	exon	4470158	4470392	.	+	.	Parent=WBGene00000207;locus=asb-2;sequence_name=F02E8.1;Name=E003
chrX	WormBase	exon	4470704	4471020	.	+	.	Parent=WBGene00000207;locus=asb-2;sequence_name=F02E8.1;Name=E004
chrX	WormBase	exon	4471133	4471316	.	+	.	Parent=WBGene00000207;locus=asb-2;sequence_name=F02E8.1;Name=E005a
chrX	WormBase	exon	4471317	4471349	.	+	.	Parent=WBGene00000207;locus=asb-2;sequence_name=F02E8.1;Name=E005b
chrX	WormBase	exon	4471350	4471391	.	+	.	Parent=WBGene00000207;locus=asb-2;sequence_name=F02E8.1;Name=E005c
chrX	WormBase	exon	4471392	4471466	.	+	.	Parent=WBGene00000207;locus=asb-2;sequence_name=F02E8.1;Name=E005d
chrX	WormBase	exon	4471467	4471476	.	+	.	Parent=WBGene00000207;locus=asb-2;sequence_name=F02E8.1;Name=E005e
chrII	WormBase	exon	15039404	15039515	.	+	.	Parent=WBGene00000208;locus=asc-1;sequence_name=Y53F4B.15;Name=E001
chrII	WormBase	exon	15040253	15040799	.	+	.	Parent=WBGene00000208;locus=asc-1;sequence_name=Y53F4B.15;Name=E002
chrII	WormBase	exon	15042387	15042471	.	+	.	Parent=WBGene00000208;locus=asc-1;sequence_name=Y53F4B.15;Name=E003
chrII	WormBase	exon	15047106	15047394	.	+	.	Parent=WBGene00000208;locus=asc-1;sequence_name=Y53F4B.15;Name=E004
chrII	WormBase	exon	15048599	15048904	.	+	.	Parent=WBGene00000208;locus=asc-1;sequence_name=Y53F4B.15;Name=E005
chrI	WormBase	exon	8692946	8693172	.	+	.	Parent=WBGene00000209;locus=asg-1;sequence_name=K07A12.3;Name=E001
chrI	WormBase	exon	8693220	8693468	.	+	.	Parent=WBGene00000209;locus=asg-1;sequence_name=K07A12.3;Name=E002
chrX	WormBase	exon	6841258	6841363	.	+	.	Parent=WBGene00000210;locus=asg-2;sequence_name=C53B7.4;Name=E001
chrX	WormBase	exon	6841442	6841561	.	+	.	Parent=WBGene00000210;locus=asg-2;sequence_name=C53B7.4;Name=E002
chrX	WormBase	exon	6841804	6841896	.	+	.	Parent=WBGene00000210;locus=asg-2;sequence_name=C53B7.4;Name=E003
chrX	WormBase	exon	6841944	6842129	.	+	.	Parent=WBGene00000210;locus=asg-2;sequence_name=C53B7.4;Name=E004
chrII	WormBase	exon	6910031	6910071	.	+	.	Parent=WBGene00000211;locus=asm-1;sequence_name=B0252.2;Name=E001a
chrII	WormBase	exon	6910072	6910153	.	+	.	Parent=WBGene00000211;locus=asm-1;sequence_name=B0252.2;Name=E001b
chrII	WormBase	exon	6910205	6910289	.	+	.	Parent=WBGene00000211;locus=asm-1;sequence_name=B0252.2;Name=E002
chrII	WormBase	exon	6910332	6910449	.	+	.	Parent=WBGene00000211;locus=asm-1;sequence_name=B0252.2;Name=E003
chrII	WormBase	exon	6910636	6911191	.	+	.	Parent=WBGene00000211;locus=asm-1;sequence_name=B0252.2;Name=E004
chrII	WormBase	exon	6911237	6911363	.	+	.	Parent=WBGene00000211;locus=asm-1;sequence_name=B0252.2;Name=E005
chrII	WormBase	exon	6911600	6911680	.	+	.	Parent=WBGene00000211;locus=asm-1;sequence_name=B0252.2;Name=E006
chrII	WormBase	exon	6911732	6911902	.	+	.	Parent=WBGene00000211;locus=asm-1;sequence_name=B0252.2;Name=E007
chrII	WormBase	exon	6911951	6912053	.	+	.	Parent=WBGene00000211;locus=asm-1;sequence_name=B0252.2;Name=E008
chrII	WormBase	exon	6912100	6912186	.	+	.	Parent=WBGene00000211;locus=asm-1;sequence_name=B0252.2;Name=E009
chrII	WormBase	exon	6912233	6912417	.	+	.	Parent=WBGene00000211;locus=asm-1;sequence_name=B0252.2;Name=E010
chrII	WormBase	exon	6912465	6912697	.	+	.	Parent=WBGene00000211;locus=asm-1;sequence_name=B0252.2;Name=E011
chrX	WormBase	exon	11321079	11321281	.	-	.	Parent=WBGene00000212;locus=asm-2;sequence_name=ZK455.4;Name=E001
chrX	WormBase	exon	11321330	11321517	.	-	.	Parent=WBGene00000212;locus=asm-2;sequence_name=ZK455.4;Name=E002
chrX	WormBase	exon	11321570	11321848	.	-	.	Parent=WBGene00000212;locus=asm-2;sequence_name=ZK455.4;Name=E003
chrX	WormBase	exon	11321931	11322018	.	-	.	Parent=WBGene00000212;locus=asm-2;sequence_name=ZK455.4;Name=E004
chrX	WormBase	exon	11322060	11322140	.	-	.	Parent=WBGene00000212;locus=asm-2;sequence_name=ZK455.4;Name=E005
chrX	WormBase	exon	11322331	11322447	.	-	.	Parent=WBGene00000212;locus=asm-2;sequence_name=ZK455.4;Name=E006
chrX	WormBase	exon	11322508	11322677	.	-	.	Parent=WBGene00000212;locus=asm-2;sequence_name=ZK455.4;Name=E007
chrX	WormBase	exon	11322735	11322841	.	-	.	Parent=WBGene00000212;locus=asm-2;sequence_name=ZK455.4;Name=E008
chrX	WormBase	exon	11322892	11323292	.	-	.	Parent=WBGene00000212;locus=asm-2;sequence_name=ZK455.4;Name=E009
chrX	WormBase	exon	11323905	11324044	.	-	.	Parent=WBGene00000212;locus=asm-2;sequence_name=ZK455.4;Name=E010
chrX	WormBase	exon	11324093	11324251	.	-	.	Parent=WBGene00000212;locus=asm-2;sequence_name=ZK455.4;Name=E011
chrIV	WormBase	exon	520214	520508	.	-	.	Parent=WBGene00000213;locus=asm-3;sequence_name=W03G1.7;Name=E001
chrIV	WormBase	exon	520557	520747	.	-	.	Parent=WBGene00000213;locus=asm-3;sequence_name=W03G1.7;Name=E002
chrIV	WormBase	exon	520794	520890	.	-	.	Parent=WBGene00000213;locus=asm-3;sequence_name=W03G1.7;Name=E003
chrIV	WormBase	exon	520936	521037	.	-	.	Parent=WBGene00000213;locus=asm-3;sequence_name=W03G1.7;Name=E004
chrIV	WormBase	exon	521090	521260	.	-	.	Parent=WBGene00000213;locus=asm-3;sequence_name=W03G1.7;Name=E005
chrIV	WormBase	exon	521798	521878	.	-	.	Parent=WBGene00000213;locus=asm-3;sequence_name=W03G1.7;Name=E006
chrIV	WormBase	exon	521931	522041	.	-	.	Parent=WBGene00000213;locus=asm-3;sequence_name=W03G1.7;Name=E007
chrIV	WormBase	exon	522090	522382	.	-	.	Parent=WBGene00000213;locus=asm-3;sequence_name=W03G1.7;Name=E008
chrIV	WormBase	exon	522756	522878	.	-	.	Parent=WBGene00000213;locus=asm-3;sequence_name=W03G1.7;Name=E009
chrIV	WormBase	exon	523034	523125	.	-	.	Parent=WBGene00000213;locus=asm-3;sequence_name=W03G1.7;Name=E010
chrIV	WormBase	exon	523341	523413	.	-	.	Parent=WBGene00000213;locus=asm-3;sequence_name=W03G1.7;Name=E011
chrIV	WormBase	exon	523473	523552	.	-	.	Parent=WBGene00000213;locus=asm-3;sequence_name=W03G1.7;Name=E012a
chrIV	WormBase	exon	523553	523645	.	-	.	Parent=WBGene00000213;locus=asm-3;sequence_name=W03G1.7;Name=E012b
chrIV	WormBase	exon	523700	523809	.	-	.	Parent=WBGene00000213;locus=asm-3;sequence_name=W03G1.7;Name=E013
chrV	WormBase	exon	19049461	19050754	.	-	.	Parent=WBGene00000214;locus=asp-1;sequence_name=Y39B6A.20;Name=E001a
chrV	WormBase	exon	19050755	19050825	.	-	.	Parent=WBGene00000214;locus=asp-1;sequence_name=Y39B6A.20;Name=E001b
chrV	WormBase	exon	9199680	9199691	.	+	.	Parent=WBGene00000215;locus=asp-2;sequence_name=T18H9.2;Name=E001
chrV	WormBase	exon	9199964	9200071	.	+	.	Parent=WBGene00000215;locus=asp-2;sequence_name=T18H9.2;Name=E002
chrV	WormBase	exon	9201506	9201610	.	+	.	Parent=WBGene00000215;locus=asp-2;sequence_name=T18H9.2;Name=E003
chrV	WormBase	exon	9201726	9201812	.	+	.	Parent=WBGene00000215;locus=asp-2;sequence_name=T18H9.2;Name=E004
chrV	WormBase	exon	9201907	9202053	.	+	.	Parent=WBGene00000215;locus=asp-2;sequence_name=T18H9.2;Name=E005
chrV	WormBase	exon	9202111	9202239	.	+	.	Parent=WBGene00000215;locus=asp-2;sequence_name=T18H9.2;Name=E006
chrV	WormBase	exon	9203049	9203076	.	+	.	Parent=WBGene00000215;locus=asp-2;sequence_name=T18H9.2;Name=E007a
chrV	WormBase	exon	9203077	9203439	.	+	.	Parent=WBGene00000215;locus=asp-2;sequence_name=T18H9.2;Name=E007b
chrV	WormBase	exon	9203648	9204519	.	+	.	Parent=WBGene00000215;locus=asp-2;sequence_name=T18H9.2;Name=E008
chrV	WormBase	exon	9204589	9204734	.	+	.	Parent=WBGene00000215;locus=asp-2;sequence_name=T18H9.2;Name=E009
chrX	WormBase	exon	6791064	6791249	.	+	.	Parent=WBGene00000216;locus=asp-3;sequence_name=H22K11.1;Name=E001
chrX	WormBase	exon	6791330	6791606	.	+	.	Parent=WBGene00000216;locus=asp-3;sequence_name=H22K11.1;Name=E002
chrX	WormBase	exon	6791658	6791762	.	+	.	Parent=WBGene00000216;locus=asp-3;sequence_name=H22K11.1;Name=E003
chrX	WormBase	exon	6791816	6792715	.	+	.	Parent=WBGene00000216;locus=asp-3;sequence_name=H22K11.1;Name=E004
chrX	WormBase	exon	13218977	13219225	.	-	.	Parent=WBGene00000217;locus=asp-4;sequence_name=R12H7.2;Name=E001
chrX	WormBase	exon	13219279	13219822	.	-	.	Parent=WBGene00000217;locus=asp-4;sequence_name=R12H7.2;Name=E002
chrX	WormBase	exon	13220034	13220276	.	-	.	Parent=WBGene00000217;locus=asp-4;sequence_name=R12H7.2;Name=E003
chrX	WormBase	exon	13220404	13220527	.	-	.	Parent=WBGene00000217;locus=asp-4;sequence_name=R12H7.2;Name=E004
chrX	WormBase	exon	13220574	13220760	.	-	.	Parent=WBGene00000217;locus=asp-4;sequence_name=R12H7.2;Name=E005
chrX	WormBase	exon	13221342	13221462	.	-	.	Parent=WBGene00000217;locus=asp-4;sequence_name=R12H7.2;Name=E006
chrV	WormBase	exon	8272375	8272384	.	+	.	Parent=WBGene00000218;locus=asp-5;sequence_name=F21F8.3;Name=E001a
chrV	WormBase	exon	8272385	8272700	.	+	.	Parent=WBGene00000218;locus=asp-5;sequence_name=F21F8.3;Name=E001b
chrV	WormBase	exon	8272747	8272960	.	+	.	Parent=WBGene00000218;locus=asp-5;sequence_name=F21F8.3;Name=E002
chrV	WormBase	exon	8273253	8273630	.	+	.	Parent=WBGene00000218;locus=asp-5;sequence_name=F21F8.3;Name=E003
chrV	WormBase	exon	8273713	8274046	.	+	.	Parent=WBGene00000218;locus=asp-5;sequence_name=F21F8.3;Name=E004
chrV	WormBase	exon	8267511	8268345	.	-	.	Parent=WBGene00000219;locus=asp-6;sequence_name=F21F8.7;Name=E001
chrV	WormBase	exon	8268453	8268582	.	-	.	Parent=WBGene00000219;locus=asp-6;sequence_name=F21F8.7;Name=E002
chrV	WormBase	exon	8268628	8268937	.	-	.	Parent=WBGene00000219;locus=asp-6;sequence_name=F21F8.7;Name=E003
chrII	WormBase	exon	8751986	8752116	.	+	.	Parent=WBGene00000220;locus=atf-2;sequence_name=K08F8.2;Name=E001
chrII	WormBase	exon	8752191	8752566	.	+	.	Parent=WBGene00000220;locus=atf-2;sequence_name=K08F8.2;Name=E002
chrII	WormBase	exon	8752797	8753019	.	+	.	Parent=WBGene00000220;locus=atf-2;sequence_name=K08F8.2;Name=E003
chrII	WormBase	exon	8753102	8753358	.	+	.	Parent=WBGene00000220;locus=atf-2;sequence_name=K08F8.2;Name=E004
chrII	WormBase	exon	8753432	8753530	.	+	.	Parent=WBGene00000220;locus=atf-2;sequence_name=K08F8.2;Name=E005
chrII	WormBase	exon	8753619	8753939	.	+	.	Parent=WBGene00000220;locus=atf-2;sequence_name=K08F8.2;Name=E006
chrX	WormBase	exon	14808846	14808853	.	-	.	Parent=WBGene00000221;locus=atf-5;sequence_name=T04C10.4;Name=E001
chrX	WormBase	exon	14809159	14809233	.	-	.	Parent=WBGene00000221;locus=atf-5;sequence_name=T04C10.4;Name=E002a
chrX	WormBase	exon	14809234	14809424	.	-	.	Parent=WBGene00000221;locus=atf-5;sequence_name=T04C10.4;Name=E002b
chrX	WormBase	exon	14809469	14809744	.	-	.	Parent=WBGene00000221;locus=atf-5;sequence_name=T04C10.4;Name=E003
chrX	WormBase	exon	14810269	14810605	.	-	.	Parent=WBGene00000221;locus=atf-5;sequence_name=T04C10.4;Name=E004
chrX	WormBase	exon	14810664	14810849	.	-	.	Parent=WBGene00000221;locus=atf-5;sequence_name=T04C10.4;Name=E005
chrX	WormBase	exon	12480948	12481040	.	+	.	Parent=WBGene00000222;locus=atf-6;sequence_name=F45E6.2;Name=E001
chrX	WormBase	exon	12481097	12481288	.	+	.	Parent=WBGene00000222;locus=atf-6;sequence_name=F45E6.2;Name=E002
chrX	WormBase	exon	12481581	12481856	.	+	.	Parent=WBGene00000222;locus=atf-6;sequence_name=F45E6.2;Name=E003
chrX	WormBase	exon	12481905	12482075	.	+	.	Parent=WBGene00000222;locus=atf-6;sequence_name=F45E6.2;Name=E004
chrX	WormBase	exon	12482126	12482302	.	+	.	Parent=WBGene00000222;locus=atf-6;sequence_name=F45E6.2;Name=E005
chrX	WormBase	exon	12482351	12482590	.	+	.	Parent=WBGene00000222;locus=atf-6;sequence_name=F45E6.2;Name=E006
chrX	WormBase	exon	12482637	12482722	.	+	.	Parent=WBGene00000222;locus=atf-6;sequence_name=F45E6.2;Name=E007
chrX	WormBase	exon	12482772	12483002	.	+	.	Parent=WBGene00000222;locus=atf-6;sequence_name=F45E6.2;Name=E008
chrX	WormBase	exon	12483235	12483451	.	+	.	Parent=WBGene00000222;locus=atf-6;sequence_name=F45E6.2;Name=E009
chrX	WormBase	exon	12484186	12484904	.	+	.	Parent=WBGene00000222;locus=atf-6;sequence_name=F45E6.2;Name=E010
chrIII	WormBase	exon	4491627	4491635	.	-	.	Parent=WBGene00000223;locus=atf-7;sequence_name=C07G2.2;Name=E001a
chrIII	WormBase	exon	4491636	4491959	.	-	.	Parent=WBGene00000223;locus=atf-7;sequence_name=C07G2.2;Name=E001b
chrIII	WormBase	exon	4491960	4492416	.	-	.	Parent=WBGene00000223;locus=atf-7;sequence_name=C07G2.2;Name=E001c
chrIII	WormBase	exon	4492652	4492758	.	-	.	Parent=WBGene00000223;locus=atf-7;sequence_name=C07G2.2;Name=E002a
chrIII	WormBase	exon	4492759	4492767	.	-	.	Parent=WBGene00000223;locus=atf-7;sequence_name=C07G2.2;Name=E002b
chrIII	WormBase	exon	4492768	4492809	.	-	.	Parent=WBGene00000223;locus=atf-7;sequence_name=C07G2.2;Name=E002c
chrIII	WormBase	exon	4492810	4493101	.	-	.	Parent=WBGene00000223;locus=atf-7;sequence_name=C07G2.2;Name=E002d
chrIII	WormBase	exon	4493158	4493561	.	-	.	Parent=WBGene00000223;locus=atf-7;sequence_name=C07G2.2;Name=E003
chrIII	WormBase	exon	4493679	4494091	.	-	.	Parent=WBGene00000223;locus=atf-7;sequence_name=C07G2.2;Name=E004a
chrIII	WormBase	exon	4494092	4494186	.	-	.	Parent=WBGene00000223;locus=atf-7;sequence_name=C07G2.2;Name=E004b
chrIII	WormBase	exon	4494187	4494449	.	-	.	Parent=WBGene00000223;locus=atf-7;sequence_name=C07G2.2;Name=E004c
chrIII	WormBase	exon	4494450	4494476	.	-	.	Parent=WBGene00000223;locus=atf-7;sequence_name=C07G2.2;Name=E004d
chrIII	WormBase	exon	4498491	4498553	.	-	.	Parent=WBGene00000223;locus=atf-7;sequence_name=C07G2.2;Name=E005
chrIII	WormBase	exon	4498960	4499043	.	-	.	Parent=WBGene00000223;locus=atf-7;sequence_name=C07G2.2;Name=E006
chrIV	WormBase	exon	17269342	17269426	.	+	.	Parent=WBGene00000224;locus=atgp-1;sequence_name=F26D10.9;Name=E001
chrIV	WormBase	exon	17269471	17269571	.	+	.	Parent=WBGene00000224;locus=atgp-1;sequence_name=F26D10.9;Name=E002
chrIV	WormBase	exon	17269620	17269752	.	+	.	Parent=WBGene00000224;locus=atgp-1;sequence_name=F26D10.9;Name=E003
chrIV	WormBase	exon	17270087	17270484	.	+	.	Parent=WBGene00000224;locus=atgp-1;sequence_name=F26D10.9;Name=E004
chrIV	WormBase	exon	17270545	17270710	.	+	.	Parent=WBGene00000224;locus=atgp-1;sequence_name=F26D10.9;Name=E005
chrIV	WormBase	exon	17270759	17270847	.	+	.	Parent=WBGene00000224;locus=atgp-1;sequence_name=F26D10.9;Name=E006
chrIV	WormBase	exon	17270898	17271072	.	+	.	Parent=WBGene00000224;locus=atgp-1;sequence_name=F26D10.9;Name=E007
chrIV	WormBase	exon	17271093	17271134	.	+	.	Parent=WBGene00000224;locus=atgp-1;sequence_name=F26D10.9;Name=E008
chrIV	WormBase	exon	17271269	17271571	.	+	.	Parent=WBGene00000224;locus=atgp-1;sequence_name=F26D10.9;Name=E009
chrIV	WormBase	exon	17271620	17271901	.	+	.	Parent=WBGene00000224;locus=atgp-1;sequence_name=F26D10.9;Name=E010
chrIV	WormBase	exon	17271949	17272180	.	+	.	Parent=WBGene00000224;locus=atgp-1;sequence_name=F26D10.9;Name=E011a
chrIV	WormBase	exon	17272181	17272183	.	+	.	Parent=WBGene00000224;locus=atgp-1;sequence_name=F26D10.9;Name=E011b
chrII	WormBase	exon	14640096	14640491	.	-	.	Parent=WBGene00000225;locus=atgp-2;sequence_name=C38C6.2;Name=E001
chrII	WormBase	exon	14640629	14640718	.	-	.	Parent=WBGene00000225;locus=atgp-2;sequence_name=C38C6.2;Name=E002
chrII	WormBase	exon	14640774	14641207	.	-	.	Parent=WBGene00000225;locus=atgp-2;sequence_name=C38C6.2;Name=E003a
chrII	WormBase	exon	14641208	14641210	.	-	.	Parent=WBGene00000225;locus=atgp-2;sequence_name=C38C6.2;Name=E003b
chrII	WormBase	exon	14641294	14641615	.	-	.	Parent=WBGene00000225;locus=atgp-2;sequence_name=C38C6.2;Name=E004
chrII	WormBase	exon	14641898	14641926	.	-	.	Parent=WBGene00000225;locus=atgp-2;sequence_name=C38C6.2;Name=E005a
chrII	WormBase	exon	14641927	14642004	.	-	.	Parent=WBGene00000225;locus=atgp-2;sequence_name=C38C6.2;Name=E005b
chrII	WormBase	exon	14642053	14642073	.	-	.	Parent=WBGene00000225;locus=atgp-2;sequence_name=C38C6.2;Name=E006a
chrII	WormBase	exon	14642074	14642165	.	-	.	Parent=WBGene00000225;locus=atgp-2;sequence_name=C38C6.2;Name=E006b
chrII	WormBase	exon	14642210	14642453	.	-	.	Parent=WBGene00000225;locus=atgp-2;sequence_name=C38C6.2;Name=E007
chrII	WormBase	exon	14642501	14642686	.	-	.	Parent=WBGene00000225;locus=atgp-2;sequence_name=C38C6.2;Name=E008
chrII	WormBase	exon	14642733	14643094	.	-	.	Parent=WBGene00000225;locus=atgp-2;sequence_name=C38C6.2;Name=E009
chrII	WormBase	exon	14643502	14643658	.	-	.	Parent=WBGene00000225;locus=atgp-2;sequence_name=C38C6.2;Name=E010a
chrII	WormBase	exon	14643659	14643741	.	-	.	Parent=WBGene00000225;locus=atgp-2;sequence_name=C38C6.2;Name=E010b
chrII	WormBase	exon	14644025	14644083	.	-	.	Parent=WBGene00000225;locus=atgp-2;sequence_name=C38C6.2;Name=E011
chrV	WormBase	exon	9634861	9635177	.	-	.	Parent=WBGene00000226;locus=atl-1;sequence_name=T06E4.3;Name=E001
chrV	WormBase	exon	9635226	9635906	.	-	.	Parent=WBGene00000226;locus=atl-1;sequence_name=T06E4.3;Name=E002
chrV	WormBase	exon	9635955	9636080	.	-	.	Parent=WBGene00000226;locus=atl-1;sequence_name=T06E4.3;Name=E003
chrV	WormBase	exon	9636339	9636992	.	-	.	Parent=WBGene00000226;locus=atl-1;sequence_name=T06E4.3;Name=E004
chrV	WormBase	exon	9637172	9638170	.	-	.	Parent=WBGene00000226;locus=atl-1;sequence_name=T06E4.3;Name=E005a
chrV	WormBase	exon	9638171	9638200	.	-	.	Parent=WBGene00000226;locus=atl-1;sequence_name=T06E4.3;Name=E005b
chrV	WormBase	exon	9638249	9638270	.	-	.	Parent=WBGene00000226;locus=atl-1;sequence_name=T06E4.3;Name=E006a
chrV	WormBase	exon	9638271	9638380	.	-	.	Parent=WBGene00000226;locus=atl-1;sequence_name=T06E4.3;Name=E006b
chrV	WormBase	exon	9638428	9638961	.	-	.	Parent=WBGene00000226;locus=atl-1;sequence_name=T06E4.3;Name=E007
chrV	WormBase	exon	9640749	9641052	.	-	.	Parent=WBGene00000226;locus=atl-1;sequence_name=T06E4.3;Name=E008
chrV	WormBase	exon	9641101	9641393	.	-	.	Parent=WBGene00000226;locus=atl-1;sequence_name=T06E4.3;Name=E009
chrV	WormBase	exon	9641438	9641648	.	-	.	Parent=WBGene00000226;locus=atl-1;sequence_name=T06E4.3;Name=E010
chrV	WormBase	exon	9641698	9643020	.	-	.	Parent=WBGene00000226;locus=atl-1;sequence_name=T06E4.3;Name=E011
chrV	WormBase	exon	9643065	9643749	.	-	.	Parent=WBGene00000226;locus=atl-1;sequence_name=T06E4.3;Name=E012a
chrV	WormBase	exon	9643750	9643872	.	-	.	Parent=WBGene00000226;locus=atl-1;sequence_name=T06E4.3;Name=E012b
chrV	WormBase	exon	9643873	9643893	.	-	.	Parent=WBGene00000226;locus=atl-1;sequence_name=T06E4.3;Name=E012c
chrV	WormBase	exon	9643894	9644143	.	-	.	Parent=WBGene00000226;locus=atl-1;sequence_name=T06E4.3;Name=E012d
chrV	WormBase	exon	9644191	9644418	.	-	.	Parent=WBGene00000226;locus=atl-1;sequence_name=T06E4.3;Name=E013
chrV	WormBase	exon	9644464	9644946	.	-	.	Parent=WBGene00000226;locus=atl-1;sequence_name=T06E4.3;Name=E014
chrV	WormBase	exon	9644995	9645074	.	-	.	Parent=WBGene00000226;locus=atl-1;sequence_name=T06E4.3;Name=E015
chrV	WormBase	exon	9645119	9645183	.	-	.	Parent=WBGene00000226;locus=atl-1;sequence_name=T06E4.3;Name=E016
chrV	WormBase	exon	9645232	9645333	.	-	.	Parent=WBGene00000226;locus=atl-1;sequence_name=T06E4.3;Name=E017
chrV	WormBase	exon	9645381	9645463	.	-	.	Parent=WBGene00000226;locus=atl-1;sequence_name=T06E4.3;Name=E018a
chrV	WormBase	exon	9645464	9645502	.	-	.	Parent=WBGene00000226;locus=atl-1;sequence_name=T06E4.3;Name=E018b
chrV	WormBase	exon	9645574	9645595	.	-	.	Parent=WBGene00000226;locus=atl-1;sequence_name=T06E4.3;Name=E019
chrI	WormBase	exon	183364	183456	.	+	.	Parent=WBGene00000227;locus=atm-1;sequence_name=Y48G1BL.2;Name=E001
chrI	WormBase	exon	183507	183629	.	+	.	Parent=WBGene00000227;locus=atm-1;sequence_name=Y48G1BL.2;Name=E002
chrI	WormBase	exon	183725	184209	.	+	.	Parent=WBGene00000227;locus=atm-1;sequence_name=Y48G1BL.2;Name=E003
chrI	WormBase	exon	189049	189211	.	+	.	Parent=WBGene00000227;locus=atm-1;sequence_name=Y48G1BL.2;Name=E004
chrI	WormBase	exon	189645	189963	.	+	.	Parent=WBGene00000227;locus=atm-1;sequence_name=Y48G1BL.2;Name=E005
chrI	WormBase	exon	190557	191067	.	+	.	Parent=WBGene00000227;locus=atm-1;sequence_name=Y48G1BL.2;Name=E006
chrI	WormBase	exon	191178	191299	.	+	.	Parent=WBGene00000227;locus=atm-1;sequence_name=Y48G1BL.2;Name=E007
chrI	WormBase	exon	191582	191725	.	+	.	Parent=WBGene00000227;locus=atm-1;sequence_name=Y48G1BL.2;Name=E008
chrI	WormBase	exon	191779	191858	.	+	.	Parent=WBGene00000227;locus=atm-1;sequence_name=Y48G1BL.2;Name=E009
chrI	WormBase	exon	192692	192694	.	+	.	Parent=WBGene00000227;locus=atm-1;sequence_name=Y48G1BL.2;Name=E010a
chrI	WormBase	exon	192695	193095	.	+	.	Parent=WBGene00000227;locus=atm-1;sequence_name=Y48G1BL.2;Name=E010b
chrI	WormBase	exon	193589	193934	.	+	.	Parent=WBGene00000227;locus=atm-1;sequence_name=Y48G1BL.2;Name=E011
chrI	WormBase	exon	194710	194798	.	+	.	Parent=WBGene00000227;locus=atm-1;sequence_name=Y48G1BL.2;Name=E012
chrI	WormBase	exon	195020	195215	.	+	.	Parent=WBGene00000227;locus=atm-1;sequence_name=Y48G1BL.2;Name=E013
chrI	WormBase	exon	195357	195523	.	+	.	Parent=WBGene00000227;locus=atm-1;sequence_name=Y48G1BL.2;Name=E014
chrI	WormBase	exon	196083	196333	.	+	.	Parent=WBGene00000227;locus=atm-1;sequence_name=Y48G1BL.2;Name=E015
chrI	WormBase	exon	197205	197653	.	+	.	Parent=WBGene00000227;locus=atm-1;sequence_name=Y48G1BL.2;Name=E016
chrI	WormBase	exon	197959	198073	.	+	.	Parent=WBGene00000227;locus=atm-1;sequence_name=Y48G1BL.2;Name=E017
chrI	WormBase	exon	200047	200503	.	+	.	Parent=WBGene00000227;locus=atm-1;sequence_name=Y48G1BL.2;Name=E018
chrI	WormBase	exon	201303	201693	.	+	.	Parent=WBGene00000227;locus=atm-1;sequence_name=Y48G1BL.2;Name=E019
chrI	WormBase	exon	202124	202447	.	+	.	Parent=WBGene00000227;locus=atm-1;sequence_name=Y48G1BL.2;Name=E020
chrI	WormBase	exon	203067	203358	.	+	.	Parent=WBGene00000227;locus=atm-1;sequence_name=Y48G1BL.2;Name=E021
chrI	WormBase	exon	204262	204685	.	+	.	Parent=WBGene00000227;locus=atm-1;sequence_name=Y48G1BL.2;Name=E022
chrI	WormBase	exon	205074	205218	.	+	.	Parent=WBGene00000227;locus=atm-1;sequence_name=Y48G1BL.2;Name=E023
chrI	WormBase	exon	205300	205597	.	+	.	Parent=WBGene00000227;locus=atm-1;sequence_name=Y48G1BL.2;Name=E024
chrI	WormBase	exon	206420	206591	.	+	.	Parent=WBGene00000227;locus=atm-1;sequence_name=Y48G1BL.2;Name=E025
chrI	WormBase	exon	206693	206781	.	+	.	Parent=WBGene00000227;locus=atm-1;sequence_name=Y48G1BL.2;Name=E026
chrI	WormBase	exon	207061	207311	.	+	.	Parent=WBGene00000227;locus=atm-1;sequence_name=Y48G1BL.2;Name=E027
chrI	WormBase	exon	207704	208372	.	+	.	Parent=WBGene00000227;locus=atm-1;sequence_name=Y48G1BL.2;Name=E028a
[truncated: 142,373 more rows]
