# Supplementary material for: The C. elegans embryonic transcriptome with tissue, time, and alternative splicing resolution
Source: Genome Res. 2019 Jun;29(6):1036–45. doi: 10.1101/gr.243394.118 (PMC6581053; doi:10.1101/gr.243394.118)
Supplement: Supplemental Material [file supp_gr.243394.118_Supplemental_Code.zip › supplemental_code/Supplemental_Java_Programs/WS245.exons.sort.renamed.gff3]

chrII	WormBase	exon	1867	1911	.	+	.	Parent=Transcript:2L52.1
chrII	WormBase	exon	2506	2694	.	+	.	Parent=Transcript:2L52.1
chrII	WormBase	exon	2738	2888	.	+	.	Parent=Transcript:2L52.1
chrII	WormBase	exon	2931	3036	.	+	.	Parent=Transcript:2L52.1
chrII	WormBase	exon	3406	3552	.	+	.	Parent=Transcript:2L52.1
chrII	WormBase	exon	3802	3984	.	+	.	Parent=Transcript:2L52.1
chrII	WormBase	exon	4201	4663	.	+	.	Parent=Transcript:2L52.1
chrII	WormBase	exon	25	175	.	-	.	Parent=Transcript:2L52.2
chrII	WormBase	exon	15268212	15268554	.	+	.	Parent=Transcript:2RSSE.1a
chrII	WormBase	exon	15269459	15269794	.	+	.	Parent=Transcript:2RSSE.1a
chrII	WormBase	exon	15269860	15270031	.	+	.	Parent=Transcript:2RSSE.1a
chrII	WormBase	exon	15270796	15270973	.	+	.	Parent=Transcript:2RSSE.1a
chrII	WormBase	exon	15273043	15273314	.	+	.	Parent=Transcript:2RSSE.1a
chrII	WormBase	exon	15268212	15268554	.	+	.	Parent=Transcript:2RSSE.1b
chrII	WormBase	exon	15269459	15269794	.	+	.	Parent=Transcript:2RSSE.1b
chrII	WormBase	exon	15269860	15270031	.	+	.	Parent=Transcript:2RSSE.1b
chrII	WormBase	exon	15270796	15270973	.	+	.	Parent=Transcript:2RSSE.1b
chrII	WormBase	exon	15274380	15274516	.	+	.	Parent=Transcript:2RSSE.1b
chrII	WormBase	exon	15275029	15275304	.	+	.	Parent=Transcript:2RSSE.1b
chrII	WormBase	exon	15275352	15275459	.	+	.	Parent=Transcript:2RSSE.1b
chrII	WormBase	exon	15275534	15275689	.	+	.	Parent=Transcript:2RSSE.1b
chrII	WormBase	exon	15277890	15278045	.	-	.	Parent=Pseudogene:2RSSE.3
chrII	WormBase	exon	15278120	15278227	.	-	.	Parent=Pseudogene:2RSSE.3
chrII	WormBase	exon	15278275	15278575	.	-	.	Parent=Pseudogene:2RSSE.3
chrII	WormBase	exon	15265686	15265757	.	-	.	Parent=Transcript:2RSSE.4
chrII	WormBase	exon	15279229	15279420	.	+	.	Parent=Transcript:2RSSE.5
chrII	WormBase	exon	15273617	15273693	.	+	.	Parent=Transcript:2RSSE.6
chrII	WormBase	exon	15279229	15279420	.	-	.	Parent=Transcript:2RSSE.7
chrII	WormBase	exon	15264825	15264885	.	+	.	Parent=Transcript:2RSSE.8
chrIII	WormBase	exon	13780228	13780575	.	+	.	Parent=Transcript:3R5.1a
chrIII	WormBase	exon	13780623	13780870	.	+	.	Parent=Transcript:3R5.1a
chrIII	WormBase	exon	13780920	13781133	.	+	.	Parent=Transcript:3R5.1a
chrIII	WormBase	exon	13780220	13780563	.	+	.	Parent=Transcript:3R5.1b
chrIII	WormBase	exon	13780623	13780870	.	+	.	Parent=Transcript:3R5.1b
chrIII	WormBase	exon	13780920	13781133	.	+	.	Parent=Transcript:3R5.1b
chrIII	WormBase	exon	13782587	13782934	.	+	.	Parent=Pseudogene:3R5.2
chrIII	WormBase	exon	13783361	13783459	.	+	.	Parent=Pseudogene:3R5.2
chrIV	WormBase	exon	17486982	17487121	.	-	.	Parent=Transcript:4R79.1a
chrIV	WormBase	exon	17487224	17487344	.	-	.	Parent=Transcript:4R79.1a
chrIV	WormBase	exon	17487396	17487551	.	-	.	Parent=Transcript:4R79.1a
chrIV	WormBase	exon	17488079	17488164	.	-	.	Parent=Transcript:4R79.1a
chrIV	WormBase	exon	17488229	17488359	.	-	.	Parent=Transcript:4R79.1a
chrIV	WormBase	exon	17488408	17488525	.	-	.	Parent=Transcript:4R79.1a
chrIV	WormBase	exon	17488983	17489070	.	-	.	Parent=Transcript:4R79.1a
chrIV	WormBase	exon	17489115	17489167	.	-	.	Parent=Transcript:4R79.1a
chrIV	WormBase	exon	17490356	17490497	.	-	.	Parent=Transcript:4R79.1a
chrIV	WormBase	exon	17486982	17487121	.	-	.	Parent=Transcript:4R79.1b
chrIV	WormBase	exon	17487224	17487344	.	-	.	Parent=Transcript:4R79.1b
chrIV	WormBase	exon	17487396	17487551	.	-	.	Parent=Transcript:4R79.1b
chrIV	WormBase	exon	17488079	17488164	.	-	.	Parent=Transcript:4R79.1b
chrIV	WormBase	exon	17488229	17488295	.	-	.	Parent=Transcript:4R79.1b
chrIV	WormBase	exon	17480396	17480489	.	-	.	Parent=Transcript:4R79.2a
chrIV	WormBase	exon	17480533	17480609	.	-	.	Parent=Transcript:4R79.2a
chrIV	WormBase	exon	17481162	17481387	.	-	.	Parent=Transcript:4R79.2a
chrIV	WormBase	exon	17481463	17481591	.	-	.	Parent=Transcript:4R79.2a
chrIV	WormBase	exon	17481637	17481909	.	-	.	Parent=Transcript:4R79.2a
chrIV	WormBase	exon	17481964	17482079	.	-	.	Parent=Transcript:4R79.2a
chrIV	WormBase	exon	17482309	17482361	.	-	.	Parent=Transcript:4R79.2a
chrIV	WormBase	exon	17482409	17482517	.	-	.	Parent=Transcript:4R79.2a
chrIV	WormBase	exon	17482934	17482987	.	-	.	Parent=Transcript:4R79.2a
chrIV	WormBase	exon	17483274	17483330	.	-	.	Parent=Transcript:4R79.2a
chrIV	WormBase	exon	17480396	17480489	.	-	.	Parent=Transcript:4R79.2b
chrIV	WormBase	exon	17480533	17480609	.	-	.	Parent=Transcript:4R79.2b
chrIV	WormBase	exon	17481162	17481387	.	-	.	Parent=Transcript:4R79.2b
chrIV	WormBase	exon	17481463	17481591	.	-	.	Parent=Transcript:4R79.2b
chrIV	WormBase	exon	17481637	17481909	.	-	.	Parent=Transcript:4R79.2b
chrIV	WormBase	exon	17481964	17482079	.	-	.	Parent=Transcript:4R79.2b
chrIV	WormBase	exon	17482309	17482329	.	-	.	Parent=Transcript:4R79.2b
chrIV	WormBase	exon	17482196	17482216	.	+	.	Parent=Transcript:4R79.4
chrIV	WormBase	exon	17489551	17489571	.	-	.	Parent=Transcript:4R79.5
chrX	WormBase	exon	17714456	17714662	.	+	.	Parent=Transcript:6R55.2
chrX	WormBase	exon	17714744	17714832	.	+	.	Parent=Transcript:6R55.2
chrV	WormBase	exon	10368556	10368747	.	+	.	Parent=Transcript:AC3.1
chrV	WormBase	exon	10368801	10368929	.	+	.	Parent=Transcript:AC3.1
chrV	WormBase	exon	10368980	10369198	.	+	.	Parent=Transcript:AC3.1
chrV	WormBase	exon	10369248	10369560	.	+	.	Parent=Transcript:AC3.1
chrV	WormBase	exon	10369606	10369720	.	+	.	Parent=Transcript:AC3.1
chrV	WormBase	exon	10369769	10369868	.	+	.	Parent=Transcript:AC3.1
chrV	WormBase	exon	10384157	10384272	.	+	.	Parent=Transcript:AC3.10
chrV	WormBase	exon	10384323	10384475	.	+	.	Parent=Transcript:AC3.10
chrV	WormBase	exon	10384525	10384771	.	+	.	Parent=Transcript:AC3.10
chrV	WormBase	exon	10384894	10385486	.	+	.	Parent=Transcript:AC3.10
chrV	WormBase	exon	10385597	10385711	.	+	.	Parent=Transcript:AC3.10
chrV	WormBase	exon	10376985	10377073	.	-	.	Parent=Pseudogene:AC3.11
chrV	WormBase	exon	10377145	10377317	.	-	.	Parent=Pseudogene:AC3.11
chrV	WormBase	exon	10378952	10379071	.	-	.	Parent=Transcript:AC3.12
chrV	WormBase	exon	10379118	10379286	.	-	.	Parent=Transcript:AC3.12
chrV	WormBase	exon	10379339	10379403	.	-	.	Parent=Transcript:AC3.12
chrV	WormBase	exon	10379917	10380245	.	-	.	Parent=Pseudogene:AC3.13
chrV	WormBase	exon	10393881	10394029	.	+	.	Parent=Transcript:AC3.14
chrV	WormBase	exon	10388296	10388442	.	-	.	Parent=Transcript:AC3.15
chrV	WormBase	exon	10380725	10380874	.	+	.	Parent=Transcript:AC3.16
chrV	WormBase	exon	10372141	10372565	.	+	.	Parent=Transcript:AC3.2
chrV	WormBase	exon	10372611	10372724	.	+	.	Parent=Transcript:AC3.2
chrV	WormBase	exon	10372770	10373086	.	+	.	Parent=Transcript:AC3.2
chrV	WormBase	exon	10373136	10373306	.	+	.	Parent=Transcript:AC3.2
chrV	WormBase	exon	10373353	10373512	.	+	.	Parent=Transcript:AC3.2
chrV	WormBase	exon	10373618	10374261	.	+	.	Parent=Transcript:AC3.2
chrV	WormBase	exon	10380339	10381649	.	-	.	Parent=Transcript:AC3.3
chrV	WormBase	exon	10381732	10381823	.	-	.	Parent=Transcript:AC3.3
chrV	WormBase	exon	10382442	10382531	.	+	.	Parent=Transcript:AC3.4
chrV	WormBase	exon	10382753	10383976	.	+	.	Parent=Transcript:AC3.4
chrV	WormBase	exon	10388515	10388583	.	+	.	Parent=Transcript:AC3.5a.1
chrV	WormBase	exon	10389278	10389591	.	+	.	Parent=Transcript:AC3.5a.1
chrV	WormBase	exon	10389858	10389977	.	+	.	Parent=Transcript:AC3.5a.1
chrV	WormBase	exon	10390177	10390351	.	+	.	Parent=Transcript:AC3.5a.1
chrV	WormBase	exon	10390398	10390858	.	+	.	Parent=Transcript:AC3.5a.1
chrV	WormBase	exon	10390909	10391005	.	+	.	Parent=Transcript:AC3.5a.1
chrV	WormBase	exon	10391057	10391177	.	+	.	Parent=Transcript:AC3.5a.1
chrV	WormBase	exon	10391254	10391519	.	+	.	Parent=Transcript:AC3.5a.1
chrV	WormBase	exon	10391563	10391763	.	+	.	Parent=Transcript:AC3.5a.1
chrV	WormBase	exon	10391806	10392474	.	+	.	Parent=Transcript:AC3.5a.1
chrV	WormBase	exon	10392520	10392740	.	+	.	Parent=Transcript:AC3.5a.1
chrV	WormBase	exon	10392786	10393503	.	+	.	Parent=Transcript:AC3.5a.1
chrV	WormBase	exon	10388470	10388583	.	+	.	Parent=Transcript:AC3.5a.2
chrV	WormBase	exon	10389278	10389591	.	+	.	Parent=Transcript:AC3.5a.2
chrV	WormBase	exon	10389858	10389977	.	+	.	Parent=Transcript:AC3.5a.2
chrV	WormBase	exon	10390177	10390351	.	+	.	Parent=Transcript:AC3.5a.2
chrV	WormBase	exon	10390398	10390858	.	+	.	Parent=Transcript:AC3.5a.2
chrV	WormBase	exon	10390909	10391005	.	+	.	Parent=Transcript:AC3.5a.2
chrV	WormBase	exon	10391057	10391177	.	+	.	Parent=Transcript:AC3.5a.2
chrV	WormBase	exon	10391254	10391519	.	+	.	Parent=Transcript:AC3.5a.2
chrV	WormBase	exon	10391563	10391763	.	+	.	Parent=Transcript:AC3.5a.2
chrV	WormBase	exon	10391806	10392474	.	+	.	Parent=Transcript:AC3.5a.2
chrV	WormBase	exon	10392520	10392740	.	+	.	Parent=Transcript:AC3.5a.2
chrV	WormBase	exon	10392786	10393503	.	+	.	Parent=Transcript:AC3.5a.2
chrV	WormBase	exon	10388470	10388583	.	+	.	Parent=Transcript:AC3.5b
chrV	WormBase	exon	10389278	10389591	.	+	.	Parent=Transcript:AC3.5b
chrV	WormBase	exon	10389858	10389977	.	+	.	Parent=Transcript:AC3.5b
chrV	WormBase	exon	10390177	10390351	.	+	.	Parent=Transcript:AC3.5b
chrV	WormBase	exon	10390398	10390858	.	+	.	Parent=Transcript:AC3.5b
chrV	WormBase	exon	10390909	10391005	.	+	.	Parent=Transcript:AC3.5b
chrV	WormBase	exon	10391057	10391177	.	+	.	Parent=Transcript:AC3.5b
chrV	WormBase	exon	10391254	10391519	.	+	.	Parent=Transcript:AC3.5b
chrV	WormBase	exon	10391563	10391763	.	+	.	Parent=Transcript:AC3.5b
chrV	WormBase	exon	10391806	10392474	.	+	.	Parent=Transcript:AC3.5b
chrV	WormBase	exon	10392520	10392740	.	+	.	Parent=Transcript:AC3.5b
chrV	WormBase	exon	10392786	10393503	.	+	.	Parent=Transcript:AC3.5b
chrV	WormBase	exon	10393531	10393698	.	-	.	Parent=Transcript:AC3.6
chrV	WormBase	exon	10393755	10394263	.	-	.	Parent=Transcript:AC3.6
chrV	WormBase	exon	10394876	10395035	.	-	.	Parent=Transcript:AC3.6
chrV	WormBase	exon	10395083	10395232	.	-	.	Parent=Transcript:AC3.6
chrV	WormBase	exon	10395677	10395858	.	+	.	Parent=Transcript:AC3.7
chrV	WormBase	exon	10395927	10395995	.	+	.	Parent=Transcript:AC3.7
chrV	WormBase	exon	10396039	10396155	.	+	.	Parent=Transcript:AC3.7
chrV	WormBase	exon	10396202	10396244	.	+	.	Parent=Transcript:AC3.7
chrV	WormBase	exon	10396289	10396486	.	+	.	Parent=Transcript:AC3.7
chrV	WormBase	exon	10396582	10396963	.	+	.	Parent=Transcript:AC3.7
chrV	WormBase	exon	10397009	10397148	.	+	.	Parent=Transcript:AC3.7
chrV	WormBase	exon	10397192	10397510	.	+	.	Parent=Transcript:AC3.7
chrV	WormBase	exon	10397557	10397817	.	+	.	Parent=Transcript:AC3.7
chrV	WormBase	exon	10398810	10398962	.	+	.	Parent=Transcript:AC3.8
chrV	WormBase	exon	10399010	10399078	.	+	.	Parent=Transcript:AC3.8
chrV	WormBase	exon	10399231	10399344	.	+	.	Parent=Transcript:AC3.8
chrV	WormBase	exon	10399392	10399434	.	+	.	Parent=Transcript:AC3.8
chrV	WormBase	exon	10399700	10399789	.	+	.	Parent=Transcript:AC3.8
chrV	WormBase	exon	10399833	10399940	.	+	.	Parent=Transcript:AC3.8
chrV	WormBase	exon	10400016	10400397	.	+	.	Parent=Transcript:AC3.8
chrV	WormBase	exon	10400444	10400583	.	+	.	Parent=Transcript:AC3.8
chrV	WormBase	exon	10400635	10400720	.	+	.	Parent=Transcript:AC3.8
chrV	WormBase	exon	10400769	10401001	.	+	.	Parent=Transcript:AC3.8
chrV	WormBase	exon	10401045	10401313	.	+	.	Parent=Transcript:AC3.8
chrV	WormBase	exon	10374851	10375078	.	+	.	Parent=Pseudogene:AC3.9
chrV	WormBase	exon	10375122	10375238	.	+	.	Parent=Pseudogene:AC3.9
chrV	WormBase	exon	10375288	10375604	.	+	.	Parent=Pseudogene:AC3.9
chrV	WormBase	exon	10375650	10375820	.	+	.	Parent=Pseudogene:AC3.9
chrV	WormBase	exon	10375872	10376031	.	+	.	Parent=Pseudogene:AC3.9
chrV	WormBase	exon	10376077	10376884	.	+	.	Parent=Pseudogene:AC3.9
chrIV	WormBase	exon	5113614	5113634	.	+	.	Parent=Transcript:AC7.10
chrIV	WormBase	exon	5128074	5128094	.	-	.	Parent=Transcript:AC7.11
chrIV	WormBase	exon	5125919	5125939	.	+	.	Parent=Transcript:AC7.12
chrIV	WormBase	exon	5113615	5113635	.	+	.	Parent=Transcript:AC7.13
chrIV	WormBase	exon	5125920	5125940	.	+	.	Parent=Transcript:AC7.14
chrIV	WormBase	exon	5130792	5130812	.	-	.	Parent=Transcript:AC7.15
chrIV	WormBase	exon	5126348	5126368	.	+	.	Parent=Transcript:AC7.16
chrIV	WormBase	exon	5139765	5139785	.	-	.	Parent=Transcript:AC7.17
chrIV	WormBase	exon	5128859	5128879	.	+	.	Parent=Transcript:AC7.18
chrIV	WormBase	exon	5113618	5113638	.	+	.	Parent=Transcript:AC7.19
chrIV	WormBase	exon	5112929	5113137	.	-	.	Parent=Transcript:AC7.1a
chrIV	WormBase	exon	5113311	5113391	.	-	.	Parent=Transcript:AC7.1a
chrIV	WormBase	exon	5113816	5114034	.	-	.	Parent=Transcript:AC7.1a
chrIV	WormBase	exon	5114775	5114957	.	-	.	Parent=Transcript:AC7.1a
chrIV	WormBase	exon	5115392	5115655	.	-	.	Parent=Transcript:AC7.1a
chrIV	WormBase	exon	5117430	5117532	.	-	.	Parent=Transcript:AC7.1a
chrIV	WormBase	exon	5118665	5118753	.	-	.	Parent=Transcript:AC7.1a
chrIV	WormBase	exon	5121882	5122019	.	-	.	Parent=Transcript:AC7.1a
chrIV	WormBase	exon	5112929	5113137	.	-	.	Parent=Transcript:AC7.1b
chrIV	WormBase	exon	5113311	5113391	.	-	.	Parent=Transcript:AC7.1b
chrIV	WormBase	exon	5113816	5114007	.	-	.	Parent=Transcript:AC7.1b
chrIV	WormBase	exon	5114775	5114957	.	-	.	Parent=Transcript:AC7.1b
chrIV	WormBase	exon	5115392	5115655	.	-	.	Parent=Transcript:AC7.1b
chrIV	WormBase	exon	5117430	5117532	.	-	.	Parent=Transcript:AC7.1b
chrIV	WormBase	exon	5118665	5118753	.	-	.	Parent=Transcript:AC7.1b
chrIV	WormBase	exon	5121882	5122019	.	-	.	Parent=Transcript:AC7.1b
chrIV	WormBase	exon	5138559	5138579	.	-	.	Parent=Transcript:AC7.20
chrIV	WormBase	exon	5123894	5123914	.	+	.	Parent=Transcript:AC7.21
chrIV	WormBase	exon	5132233	5132253	.	-	.	Parent=Transcript:AC7.22
chrIV	WormBase	exon	5142645	5142665	.	+	.	Parent=Transcript:AC7.23
chrIV	WormBase	exon	5136263	5136283	.	+	.	Parent=Transcript:AC7.24
chrIV	WormBase	exon	5121771	5121791	.	-	.	Parent=Transcript:AC7.25
chrIV	WormBase	exon	5119613	5119633	.	+	.	Parent=Transcript:AC7.26
chrIV	WormBase	exon	5134727	5134747	.	-	.	Parent=Transcript:AC7.27
chrIV	WormBase	exon	5126457	5126477	.	-	.	Parent=Transcript:AC7.28
chrIV	WormBase	exon	5133084	5133104	.	-	.	Parent=Transcript:AC7.29
chrIV	WormBase	exon	5127006	5127622	.	-	.	Parent=Transcript:AC7.2a.1
chrIV	WormBase	exon	5129027	5129377	.	-	.	Parent=Transcript:AC7.2a.1
chrIV	WormBase	exon	5129749	5129968	.	-	.	Parent=Transcript:AC7.2a.1
chrIV	WormBase	exon	5130433	5130635	.	-	.	Parent=Transcript:AC7.2a.1
chrIV	WormBase	exon	5131299	5131515	.	-	.	Parent=Transcript:AC7.2a.1
chrIV	WormBase	exon	5131763	5131915	.	-	.	Parent=Transcript:AC7.2a.1
chrIV	WormBase	exon	5132105	5132236	.	-	.	Parent=Transcript:AC7.2a.1
chrIV	WormBase	exon	5133588	5133857	.	-	.	Parent=Transcript:AC7.2a.1
chrIV	WormBase	exon	5127006	5127622	.	-	.	Parent=Transcript:AC7.2a.2
chrIV	WormBase	exon	5129027	5129377	.	-	.	Parent=Transcript:AC7.2a.2
chrIV	WormBase	exon	5129749	5129968	.	-	.	Parent=Transcript:AC7.2a.2
chrIV	WormBase	exon	5130433	5130635	.	-	.	Parent=Transcript:AC7.2a.2
chrIV	WormBase	exon	5131299	5131515	.	-	.	Parent=Transcript:AC7.2a.2
chrIV	WormBase	exon	5131763	5131915	.	-	.	Parent=Transcript:AC7.2a.2
chrIV	WormBase	exon	5132105	5132236	.	-	.	Parent=Transcript:AC7.2a.2
chrIV	WormBase	exon	5133588	5134060	.	-	.	Parent=Transcript:AC7.2a.2
chrIV	WormBase	exon	5127006	5127622	.	-	.	Parent=Transcript:AC7.2b
chrIV	WormBase	exon	5129027	5129377	.	-	.	Parent=Transcript:AC7.2b
chrIV	WormBase	exon	5129749	5129968	.	-	.	Parent=Transcript:AC7.2b
chrIV	WormBase	exon	5130433	5130635	.	-	.	Parent=Transcript:AC7.2b
chrIV	WormBase	exon	5131299	5131515	.	-	.	Parent=Transcript:AC7.2b
chrIV	WormBase	exon	5131763	5131915	.	-	.	Parent=Transcript:AC7.2b
chrIV	WormBase	exon	5132105	5132236	.	-	.	Parent=Transcript:AC7.2b
chrIV	WormBase	exon	5144715	5144852	.	-	.	Parent=Transcript:AC7.2b
chrIV	WormBase	exon	5145574	5145810	.	-	.	Parent=Transcript:AC7.2b
chrIV	WormBase	exon	5127006	5127622	.	-	.	Parent=Transcript:AC7.2c
chrIV	WormBase	exon	5129027	5129377	.	-	.	Parent=Transcript:AC7.2c
chrIV	WormBase	exon	5129749	5129968	.	-	.	Parent=Transcript:AC7.2c
chrIV	WormBase	exon	5130433	5130635	.	-	.	Parent=Transcript:AC7.2c
chrIV	WormBase	exon	5131299	5131515	.	-	.	Parent=Transcript:AC7.2c
chrIV	WormBase	exon	5131763	5131915	.	-	.	Parent=Transcript:AC7.2c
chrIV	WormBase	exon	5132105	5132236	.	-	.	Parent=Transcript:AC7.2c
chrIV	WormBase	exon	5144715	5144852	.	-	.	Parent=Transcript:AC7.2c
chrIV	WormBase	exon	5152207	5152485	.	-	.	Parent=Transcript:AC7.2c
chrIV	WormBase	exon	5127006	5127622	.	-	.	Parent=Transcript:AC7.2d
chrIV	WormBase	exon	5129027	5129377	.	-	.	Parent=Transcript:AC7.2d
chrIV	WormBase	exon	5129749	5129968	.	-	.	Parent=Transcript:AC7.2d
chrIV	WormBase	exon	5130433	5130635	.	-	.	Parent=Transcript:AC7.2d
chrIV	WormBase	exon	5131299	5131515	.	-	.	Parent=Transcript:AC7.2d
chrIV	WormBase	exon	5131763	5131915	.	-	.	Parent=Transcript:AC7.2d
chrIV	WormBase	exon	5132105	5132236	.	-	.	Parent=Transcript:AC7.2d
chrIV	WormBase	exon	5144715	5144852	.	-	.	Parent=Transcript:AC7.2d
chrIV	WormBase	exon	5149523	5149537	.	-	.	Parent=Transcript:AC7.2d
chrIV	WormBase	exon	5111839	5111861	.	+	.	Parent=Transcript:AC7.3
chrIV	WormBase	exon	5111910	5111970	.	+	.	Parent=Transcript:AC7.3
chrIV	WormBase	exon	5112019	5112144	.	+	.	Parent=Transcript:AC7.3
chrIV	WormBase	exon	5112191	5112451	.	+	.	Parent=Transcript:AC7.3
chrIV	WormBase	exon	5112636	5112875	.	+	.	Parent=Transcript:AC7.3
chrIV	WormBase	exon	5126783	5126803	.	-	.	Parent=Transcript:AC7.30
chrIV	WormBase	exon	5143563	5143583	.	-	.	Parent=Transcript:AC7.31
chrIV	WormBase	exon	5139565	5139585	.	-	.	Parent=Transcript:AC7.32
chrIV	WormBase	exon	5129516	5129536	.	+	.	Parent=Transcript:AC7.33
chrIV	WormBase	exon	5139567	5139587	.	-	.	Parent=Transcript:AC7.34
chrIV	WormBase	exon	5117046	5117066	.	+	.	Parent=Transcript:AC7.35
chrIV	WormBase	exon	5111219	5111239	.	+	.	Parent=Transcript:AC7.36
chrIV	WormBase	exon	5119453	5119473	.	+	.	Parent=Transcript:AC7.37
chrIV	WormBase	exon	5116370	5116390	.	+	.	Parent=Transcript:AC7.38
chrIV	WormBase	exon	5123164	5123184	.	+	.	Parent=Transcript:AC7.39
chrIV	WormBase	exon	5133083	5133103	.	-	.	Parent=Transcript:AC7.4
chrIV	WormBase	exon	5141556	5141576	.	-	.	Parent=Transcript:AC7.40
chrIV	WormBase	exon	5116112	5116132	.	+	.	Parent=Transcript:AC7.41
chrIV	WormBase	exon	5126780	5126800	.	-	.	Parent=Transcript:AC7.42
chrIV	WormBase	exon	5116356	5116376	.	-	.	Parent=Transcript:AC7.43
chrIV	WormBase	exon	5117877	5117897	.	-	.	Parent=Transcript:AC7.44
chrIV	WormBase	exon	5142867	5142887	.	-	.	Parent=Transcript:AC7.45
chrIV	WormBase	exon	5139564	5139584	.	-	.	Parent=Transcript:AC7.46
chrIV	WormBase	exon	5143177	5143197	.	-	.	Parent=Transcript:AC7.47
chrIV	WormBase	exon	5119322	5119342	.	+	.	Parent=Transcript:AC7.48
chrIV	WormBase	exon	5126784	5126804	.	-	.	Parent=Transcript:AC7.49
chrIV	WormBase	exon	5137121	5137141	.	+	.	Parent=Transcript:AC7.5
chrIV	WormBase	exon	5112956	5112976	.	+	.	Parent=Transcript:AC7.50
chrIV	WormBase	exon	5138173	5138193	.	-	.	Parent=Transcript:AC7.51
chrIV	WormBase	exon	5138734	5138754	.	-	.	Parent=Transcript:AC7.52
chrIV	WormBase	exon	5139568	5139588	.	-	.	Parent=Transcript:AC7.53
chrIV	WormBase	exon	5116355	5116375	.	-	.	Parent=Transcript:AC7.54
chrIV	WormBase	exon	5141553	5141573	.	-	.	Parent=Transcript:AC7.55
chrIV	WormBase	exon	5141920	5141940	.	-	.	Parent=Transcript:AC7.56
chrIV	WormBase	exon	5118824	5118844	.	+	.	Parent=Transcript:AC7.57
chrIV	WormBase	exon	5112552	5112572	.	+	.	Parent=Transcript:AC7.58
chrIV	WormBase	exon	5140762	5140782	.	+	.	Parent=Transcript:AC7.59
chrIV	WormBase	exon	5132389	5132409	.	-	.	Parent=Transcript:AC7.6
chrIV	WormBase	exon	5115790	5115810	.	+	.	Parent=Transcript:AC7.60
chrIV	WormBase	exon	5119323	5119343	.	+	.	Parent=Transcript:AC7.61
chrIV	WormBase	exon	5119257	5119277	.	+	.	Parent=Transcript:AC7.62
chrIV	WormBase	exon	5142125	5142145	.	-	.	Parent=Transcript:AC7.63
chrIV	WormBase	exon	5135850	5135870	.	+	.	Parent=Transcript:AC7.64
chrIV	WormBase	exon	5132236	5132256	.	-	.	Parent=Transcript:AC7.65
chrIV	WormBase	exon	5143560	5143580	.	-	.	Parent=Transcript:AC7.66
chrIV	WormBase	exon	5121275	5121295	.	-	.	Parent=Transcript:AC7.67
chrIV	WormBase	exon	5115238	5115258	.	+	.	Parent=Transcript:AC7.68
chrIV	WormBase	exon	5141916	5141936	.	-	.	Parent=Transcript:AC7.69
chrIV	WormBase	exon	5119729	5119749	.	+	.	Parent=Transcript:AC7.7
chrIV	WormBase	exon	5129466	5129486	.	-	.	Parent=Transcript:AC7.70
chrIV	WormBase	exon	5117577	5117597	.	-	.	Parent=Transcript:AC7.71
chrIV	WormBase	exon	5117578	5117598	.	-	.	Parent=Transcript:AC7.72
chrIV	WormBase	exon	5116373	5116393	.	+	.	Parent=Transcript:AC7.73
chrIV	WormBase	exon	5141557	5141577	.	-	.	Parent=Transcript:AC7.74
chrIV	WormBase	exon	5111214	5111234	.	+	.	Parent=Transcript:AC7.75
chrIV	WormBase	exon	5135845	5135865	.	+	.	Parent=Transcript:AC7.76
chrIV	WormBase	exon	5120989	5121009	.	+	.	Parent=Transcript:AC7.77
chrIV	WormBase	exon	5137410	5137430	.	+	.	Parent=Transcript:AC7.78
chrIV	WormBase	exon	5135632	5135652	.	-	.	Parent=Transcript:AC7.79
chrIV	WormBase	exon	5141919	5141939	.	-	.	Parent=Transcript:AC7.8
chrIV	WormBase	exon	5131585	5131605	.	+	.	Parent=Transcript:AC7.80
chrIV	WormBase	exon	5140427	5140447	.	-	.	Parent=Transcript:AC7.81
chrIV	WormBase	exon	5121621	5121641	.	-	.	Parent=Transcript:AC7.82
chrIV	WormBase	exon	5128686	5128706	.	-	.	Parent=Transcript:AC7.83
chrIV	WormBase	exon	5124603	5124623	.	-	.	Parent=Transcript:AC7.9
chrX	WormBase	exon	242291	242369	.	-	.	Parent=Pseudogene:AC8.1
chrX	WormBase	exon	242416	242669	.	-	.	Parent=Pseudogene:AC8.1
chrX	WormBase	exon	243000	243215	.	-	.	Parent=Pseudogene:AC8.1
chrX	WormBase	exon	244588	244824	.	-	.	Parent=Pseudogene:AC8.1
chrX	WormBase	exon	247781	248166	.	-	.	Parent=Pseudogene:AC8.1
chrX	WormBase	exon	250697	250802	.	-	.	Parent=Pseudogene:AC8.1
chrX	WormBase	exon	251129	251251	.	-	.	Parent=Pseudogene:AC8.1
chrX	WormBase	exon	251890	252609	.	-	.	Parent=Pseudogene:AC8.1
chrX	WormBase	exon	252675	252767	.	-	.	Parent=Pseudogene:AC8.1
chrX	WormBase	exon	237496	237618	.	-	.	Parent=Transcript:AC8.10
chrX	WormBase	exon	237664	237774	.	-	.	Parent=Transcript:AC8.10
chrX	WormBase	exon	237830	238022	.	-	.	Parent=Transcript:AC8.10
chrX	WormBase	exon	238064	238343	.	-	.	Parent=Transcript:AC8.10
chrX	WormBase	exon	238386	238512	.	-	.	Parent=Transcript:AC8.10
chrX	WormBase	exon	238557	238766	.	-	.	Parent=Transcript:AC8.10
chrX	WormBase	exon	238810	239062	.	-	.	Parent=Transcript:AC8.10
chrX	WormBase	exon	239155	239177	.	-	.	Parent=Transcript:AC8.10
chrX	WormBase	exon	236067	236316	.	-	.	Parent=Transcript:AC8.11
chrX	WormBase	exon	236361	236585	.	-	.	Parent=Transcript:AC8.11
chrX	WormBase	exon	236632	236810	.	-	.	Parent=Transcript:AC8.11
chrX	WormBase	exon	239849	239879	.	+	.	Parent=Transcript:AC8.12
chrX	WormBase	exon	239980	240161	.	+	.	Parent=Transcript:AC8.12
chrX	WormBase	exon	240208	240310	.	+	.	Parent=Transcript:AC8.12
chrX	WormBase	exon	240356	240638	.	+	.	Parent=Transcript:AC8.12
chrX	WormBase	exon	240689	240779	.	+	.	Parent=Transcript:AC8.12
chrX	WormBase	exon	227953	228048	.	+	.	Parent=Transcript:AC8.13
chrX	WormBase	exon	227958	227978	.	+	.	Parent=Transcript:AC8.13a
chrX	WormBase	exon	248343	248456	.	+	.	Parent=Pseudogene:AC8.2
chrX	WormBase	exon	248509	248644	.	+	.	Parent=Pseudogene:AC8.2
chrX	WormBase	exon	248690	248949	.	+	.	Parent=Pseudogene:AC8.2
chrX	WormBase	exon	249572	249802	.	+	.	Parent=Pseudogene:AC8.2
chrX	WormBase	exon	228080	228202	.	-	.	Parent=Transcript:AC8.3
chrX	WormBase	exon	228248	228358	.	-	.	Parent=Transcript:AC8.3
chrX	WormBase	exon	228414	228606	.	-	.	Parent=Transcript:AC8.3
chrX	WormBase	exon	228648	228927	.	-	.	Parent=Transcript:AC8.3
chrX	WormBase	exon	228970	229096	.	-	.	Parent=Transcript:AC8.3
chrX	WormBase	exon	229141	229350	.	-	.	Parent=Transcript:AC8.3
chrX	WormBase	exon	229394	229646	.	-	.	Parent=Transcript:AC8.3
chrX	WormBase	exon	229739	229761	.	-	.	Parent=Transcript:AC8.3
chrX	WormBase	exon	226651	226900	.	-	.	Parent=Transcript:AC8.4
chrX	WormBase	exon	226945	227169	.	-	.	Parent=Transcript:AC8.4
chrX	WormBase	exon	227216	227394	.	-	.	Parent=Transcript:AC8.4
chrX	WormBase	exon	221017	221115	.	+	.	Parent=Pseudogene:AC8.5
chrX	WormBase	exon	221179	221298	.	+	.	Parent=Pseudogene:AC8.5
chrX	WormBase	exon	222789	223010	.	+	.	Parent=Pseudogene:AC8.5
chrX	WormBase	exon	223793	224031	.	+	.	Parent=Pseudogene:AC8.5
chrX	WormBase	exon	224589	225084	.	+	.	Parent=Pseudogene:AC8.5
chrX	WormBase	exon	217008	217076	.	-	.	Parent=Pseudogene:AC8.6
chrX	WormBase	exon	217125	217496	.	-	.	Parent=Pseudogene:AC8.6
chrX	WormBase	exon	230433	230463	.	+	.	Parent=Transcript:AC8.7
chrX	WormBase	exon	230564	230745	.	+	.	Parent=Transcript:AC8.7
chrX	WormBase	exon	230792	230894	.	+	.	Parent=Transcript:AC8.7
chrX	WormBase	exon	230940	231222	.	+	.	Parent=Transcript:AC8.7
chrX	WormBase	exon	231273	231363	.	+	.	Parent=Transcript:AC8.7
chrX	WormBase	exon	237369	237464	.	+	.	Parent=Transcript:AC8.8
chrX	WormBase	exon	237374	237394	.	+	.	Parent=Transcript:AC8.8a
chrX	WormBase	exon	232875	232953	.	-	.	Parent=Pseudogene:AC8.9
chrX	WormBase	exon	233000	233253	.	-	.	Parent=Pseudogene:AC8.9
chrX	WormBase	exon	233584	233777	.	-	.	Parent=Pseudogene:AC8.9
chrV	WormBase	exon	14146509	14146567	.	+	.	Parent=Transcript:AH10.1
chrV	WormBase	exon	14146649	14146762	.	+	.	Parent=Transcript:AH10.1
chrV	WormBase	exon	14146911	14146996	.	+	.	Parent=Transcript:AH10.1
chrV	WormBase	exon	14147046	14147170	.	+	.	Parent=Transcript:AH10.1
chrV	WormBase	exon	14147219	14147745	.	+	.	Parent=Transcript:AH10.1
chrV	WormBase	exon	14147888	14148190	.	+	.	Parent=Transcript:AH10.1
chrV	WormBase	exon	14148239	14148784	.	+	.	Parent=Transcript:AH10.1
chrV	WormBase	exon	14130595	14130674	.	-	.	Parent=Transcript:AH10.10
chrV	WormBase	exon	14156831	14157318	.	+	.	Parent=Transcript:AH10.2
chrV	WormBase	exon	14157373	14157622	.	+	.	Parent=Transcript:AH10.2
chrV	WormBase	exon	14144030	14144221	.	-	.	Parent=Transcript:AH10.3
chrV	WormBase	exon	14145041	14145411	.	-	.	Parent=Transcript:AH10.3
chrV	WormBase	exon	14137348	14137508	.	-	.	Parent=Transcript:AH10.4
chrV	WormBase	exon	14137583	14137640	.	-	.	Parent=Transcript:AH10.4
chrV	WormBase	exon	14133057	14133077	.	-	.	Parent=Transcript:AH10.6
chrV	WormBase	exon	14151129	14151178	.	+	.	Parent=Transcript:AH10.7
chrV	WormBase	exon	14139475	14139565	.	+	.	Parent=Transcript:AH10.8
chrV	WormBase	exon	14151129	14151178	.	-	.	Parent=Transcript:AH10.9
chrII	WormBase	exon	9512490	9512905	.	-	.	Parent=Transcript:AH6.1
chrII	WormBase	exon	9512965	9513068	.	-	.	Parent=Transcript:AH6.1
chrII	WormBase	exon	9513112	9513519	.	-	.	Parent=Transcript:AH6.1
chrII	WormBase	exon	9513570	9513747	.	-	.	Parent=Transcript:AH6.1
chrII	WormBase	exon	9513794	9514094	.	-	.	Parent=Transcript:AH6.1
chrII	WormBase	exon	9514147	9514803	.	-	.	Parent=Transcript:AH6.1
chrII	WormBase	exon	9514856	9514986	.	-	.	Parent=Transcript:AH6.1
chrII	WormBase	exon	9515051	9515189	.	-	.	Parent=Transcript:AH6.1
chrII	WormBase	exon	9515240	9515365	.	-	.	Parent=Transcript:AH6.1
chrII	WormBase	exon	9515419	9515516	.	-	.	Parent=Transcript:AH6.1
chrII	WormBase	exon	9515567	9515719	.	-	.	Parent=Transcript:AH6.1
chrII	WormBase	exon	9515763	9515992	.	-	.	Parent=Transcript:AH6.1
chrII	WormBase	exon	9516037	9516279	.	-	.	Parent=Transcript:AH6.1
chrII	WormBase	exon	9516564	9516694	.	-	.	Parent=Transcript:AH6.1
chrII	WormBase	exon	9516838	9516936	.	-	.	Parent=Transcript:AH6.1
chrII	WormBase	exon	9548405	9548761	.	-	.	Parent=Transcript:AH6.10
chrII	WormBase	exon	9548815	9549001	.	-	.	Parent=Transcript:AH6.10
chrII	WormBase	exon	9549049	9549698	.	-	.	Parent=Transcript:AH6.10
chrII	WormBase	exon	9544686	9545335	.	+	.	Parent=Transcript:AH6.11
chrII	WormBase	exon	9545822	9546008	.	+	.	Parent=Transcript:AH6.11
chrII	WormBase	exon	9546056	9546208	.	+	.	Parent=Transcript:AH6.11
chrII	WormBase	exon	9537729	9538378	.	+	.	Parent=Transcript:AH6.12
chrII	WormBase	exon	9538632	9538818	.	+	.	Parent=Transcript:AH6.12
chrII	WormBase	exon	9538870	9539085	.	+	.	Parent=Transcript:AH6.12
chrII	WormBase	exon	9530517	9530796	.	+	.	Parent=Pseudogene:AH6.13
chrII	WormBase	exon	9530837	9531054	.	+	.	Parent=Pseudogene:AH6.13
chrII	WormBase	exon	9531101	9531253	.	+	.	Parent=Pseudogene:AH6.13
chrII	WormBase	exon	9532299	9532960	.	+	.	Parent=Transcript:AH6.14
chrII	WormBase	exon	9533014	9533206	.	+	.	Parent=Transcript:AH6.14
chrII	WormBase	exon	9533637	9533974	.	+	.	Parent=Transcript:AH6.14
chrII	WormBase	exon	9527031	9527660	.	+	.	Parent=Pseudogene:AH6.16
chrII	WormBase	exon	9527703	9527889	.	+	.	Parent=Pseudogene:AH6.16
chrII	WormBase	exon	9527938	9528253	.	+	.	Parent=Pseudogene:AH6.16
chrII	WormBase	exon	9523170	9523360	.	+	.	Parent=Transcript:AH6.17
chrII	WormBase	exon	9523429	9523534	.	+	.	Parent=Transcript:AH6.17
chrII	WormBase	exon	9517568	9517878	.	-	.	Parent=Transcript:AH6.2
chrII	WormBase	exon	9517948	9518075	.	-	.	Parent=Transcript:AH6.2
chrII	WormBase	exon	9518119	9518204	.	-	.	Parent=Transcript:AH6.2
chrII	WormBase	exon	9518251	9518472	.	-	.	Parent=Transcript:AH6.2
chrII	WormBase	exon	9518528	9518748	.	-	.	Parent=Transcript:AH6.2
chrII	WormBase	exon	9518801	9518896	.	-	.	Parent=Transcript:AH6.2
chrII	WormBase	exon	9519096	9519206	.	+	.	Parent=Transcript:AH6.3
chrII	WormBase	exon	9519440	9519619	.	+	.	Parent=Transcript:AH6.3
chrII	WormBase	exon	9519664	9519984	.	+	.	Parent=Transcript:AH6.3
chrII	WormBase	exon	9520032	9520210	.	+	.	Parent=Transcript:AH6.3
chrII	WormBase	exon	9520200	9520453	.	-	.	Parent=Transcript:AH6.4
chrII	WormBase	exon	9520503	9520689	.	-	.	Parent=Transcript:AH6.4
chrII	WormBase	exon	9520742	9521014	.	-	.	Parent=Transcript:AH6.4
chrII	WormBase	exon	9521067	9521212	.	-	.	Parent=Transcript:AH6.4
chrII	WormBase	exon	9521440	9521670	.	-	.	Parent=Transcript:AH6.4
chrII	WormBase	exon	9524174	9524309	.	+	.	Parent=Transcript:AH6.5
chrII	WormBase	exon	9524357	9524871	.	+	.	Parent=Transcript:AH6.5
chrII	WormBase	exon	9524925	9525030	.	+	.	Parent=Transcript:AH6.5
chrII	WormBase	exon	9525073	9525249	.	+	.	Parent=Transcript:AH6.5
chrII	WormBase	exon	9525299	9525439	.	+	.	Parent=Transcript:AH6.5
chrII	WormBase	exon	9525491	9525627	.	+	.	Parent=Transcript:AH6.5
chrII	WormBase	exon	9525677	9526366	.	+	.	Parent=Transcript:AH6.5
chrII	WormBase	exon	9528780	9529429	.	+	.	Parent=Transcript:AH6.6
chrII	WormBase	exon	9529475	9529661	.	+	.	Parent=Transcript:AH6.6
chrII	WormBase	exon	9529710	9529862	.	+	.	Parent=Transcript:AH6.6
chrII	WormBase	exon	9539274	9539473	.	-	.	Parent=Transcript:AH6.7
chrII	WormBase	exon	9539551	9539737	.	-	.	Parent=Transcript:AH6.7
chrII	WormBase	exon	9540174	9540823	.	-	.	Parent=Transcript:AH6.7
chrII	WormBase	exon	9541601	9541812	.	-	.	Parent=Transcript:AH6.8
chrII	WormBase	exon	9541859	9542045	.	-	.	Parent=Transcript:AH6.8
chrII	WormBase	exon	9542236	9542885	.	-	.	Parent=Transcript:AH6.8
chrII	WormBase	exon	9546438	9546590	.	-	.	Parent=Pseudogene:AH6.9
chrII	WormBase	exon	9546752	9546944	.	-	.	Parent=Pseudogene:AH6.9
chrII	WormBase	exon	9546994	9547385	.	-	.	Parent=Pseudogene:AH6.9
chrII	WormBase	exon	9547399	9547647	.	-	.	Parent=Pseudogene:AH6.9
chrX	WormBase	exon	2243234	2243656	.	-	.	Parent=Transcript:AH9.1
chrX	WormBase	exon	2243709	2243861	.	-	.	Parent=Transcript:AH9.1
chrX	WormBase	exon	2244023	2244088	.	-	.	Parent=Transcript:AH9.1
chrX	WormBase	exon	2244136	2244389	.	-	.	Parent=Transcript:AH9.1
chrX	WormBase	exon	2244439	2244514	.	-	.	Parent=Transcript:AH9.1
chrX	WormBase	exon	2244563	2244766	.	-	.	Parent=Transcript:AH9.1
chrX	WormBase	exon	2245358	2245577	.	-	.	Parent=Transcript:AH9.1
chrX	WormBase	exon	2245624	2245715	.	-	.	Parent=Transcript:AH9.1
chrX	WormBase	exon	2246893	2247008	.	-	.	Parent=Transcript:AH9.1
chrX	WormBase	exon	2255848	2256347	.	-	.	Parent=Transcript:AH9.2
chrX	WormBase	exon	2257222	2257380	.	-	.	Parent=Transcript:AH9.2
chrX	WormBase	exon	2257438	2257700	.	-	.	Parent=Transcript:AH9.2
chrX	WormBase	exon	2257759	2257837	.	-	.	Parent=Transcript:AH9.2
chrX	WormBase	exon	2257886	2257987	.	-	.	Parent=Transcript:AH9.2
chrX	WormBase	exon	2258039	2258081	.	-	.	Parent=Transcript:AH9.2
chrX	WormBase	exon	2259152	2259424	.	-	.	Parent=Transcript:AH9.3
chrX	WormBase	exon	2259486	2259665	.	-	.	Parent=Transcript:AH9.3
chrX	WormBase	exon	2260021	2260526	.	-	.	Parent=Transcript:AH9.3
chrX	WormBase	exon	2271025	2271394	.	-	.	Parent=Transcript:AH9.4
chrX	WormBase	exon	2271654	2271825	.	-	.	Parent=Transcript:AH9.4
chrX	WormBase	exon	2272330	2272587	.	-	.	Parent=Transcript:AH9.4
chrX	WormBase	exon	2272641	2272755	.	-	.	Parent=Transcript:AH9.4
chrX	WormBase	exon	2272952	2273190	.	-	.	Parent=Transcript:AH9.4
chrX	WormBase	exon	2273976	2274030	.	-	.	Parent=Transcript:AH9.4
chrX	WormBase	exon	2274183	2274337	.	-	.	Parent=Transcript:AH9.4
chrX	WormBase	exon	2262373	2262470	.	-	.	Parent=Transcript:AH9.5
chrX	WormBase	exon	2262388	2262411	.	-	.	Parent=Transcript:AH9.5b
chrX	WormBase	exon	2263176	2263524	.	-	.	Parent=Transcript:AH9.6
chrX	WormBase	exon	2263879	2263984	.	-	.	Parent=Transcript:AH9.6
chrX	WormBase	exon	2264031	2264096	.	-	.	Parent=Transcript:AH9.6
chrX	WormBase	exon	2264158	2264221	.	-	.	Parent=Transcript:AH9.6
chrX	WormBase	exon	2264271	2264342	.	-	.	Parent=Transcript:AH9.6
chrX	WormBase	exon	2265387	2265586	.	-	.	Parent=Transcript:AH9.6
chrX	WormBase	exon	2265737	2265840	.	-	.	Parent=Transcript:AH9.6
chrX	WormBase	exon	2267435	2267472	.	-	.	Parent=Transcript:AH9.6
chrX	WormBase	exon	2243115	2243191	.	+	.	Parent=Transcript:AH9.7
chrX	WormBase	exon	2243504	2243842	.	+	.	Parent=Transcript:AH9.7
chrX	WormBase	exon	2244013	2244467	.	+	.	Parent=Transcript:AH9.7
chrX	WormBase	exon	2243115	2243239	.	+	.	Parent=Transcript:AH9.8
chrX	WormBase	exon	2243483	2243586	.	-	.	Parent=Transcript:AH9.9
chrIV	WormBase	exon	12126761	12127057	.	-	.	Parent=Transcript:B0001.10
chrIV	WormBase	exon	12133997	12134145	.	-	.	Parent=Transcript:B0001.11
chrIV	WormBase	exon	12131739	12131888	.	-	.	Parent=Transcript:B0001.12
chrIV	WormBase	exon	12129504	12129638	.	+	.	Parent=Transcript:B0001.1a
chrIV	WormBase	exon	12131947	12132059	.	+	.	Parent=Transcript:B0001.1a
chrIV	WormBase	exon	12132814	12132926	.	+	.	Parent=Transcript:B0001.1a
chrIV	WormBase	exon	12133050	12133272	.	+	.	Parent=Transcript:B0001.1a
chrIV	WormBase	exon	12134632	12134722	.	+	.	Parent=Transcript:B0001.1a
chrIV	WormBase	exon	12134776	12135095	.	+	.	Parent=Transcript:B0001.1a
chrIV	WormBase	exon	12131937	12132059	.	+	.	Parent=Transcript:B0001.1b
chrIV	WormBase	exon	12132814	12132926	.	+	.	Parent=Transcript:B0001.1b
chrIV	WormBase	exon	12133050	12133272	.	+	.	Parent=Transcript:B0001.1b
chrIV	WormBase	exon	12134632	12134722	.	+	.	Parent=Transcript:B0001.1b
chrIV	WormBase	exon	12134776	12135097	.	+	.	Parent=Transcript:B0001.1b
chrIV	WormBase	exon	12135428	12135432	.	+	.	Parent=Transcript:B0001.1b
chrIV	WormBase	exon	12132863	12132927	.	+	.	Parent=Transcript:B0001.1c.1
chrIV	WormBase	exon	12133052	12133272	.	+	.	Parent=Transcript:B0001.1c.1
chrIV	WormBase	exon	12134632	12134722	.	+	.	Parent=Transcript:B0001.1c.1
chrIV	WormBase	exon	12134776	12135095	.	+	.	Parent=Transcript:B0001.1c.1
chrIV	WormBase	exon	12131937	12132059	.	+	.	Parent=Transcript:B0001.1c.2
chrIV	WormBase	exon	12132814	12132926	.	+	.	Parent=Transcript:B0001.1c.2
chrIV	WormBase	exon	12133050	12133272	.	+	.	Parent=Transcript:B0001.1c.2
chrIV	WormBase	exon	12134632	12134722	.	+	.	Parent=Transcript:B0001.1c.2
chrIV	WormBase	exon	12134776	12135097	.	+	.	Parent=Transcript:B0001.1c.2
chrIV	WormBase	exon	12135428	12135432	.	+	.	Parent=Transcript:B0001.1c.2
chrIV	WormBase	exon	12146481	12146836	.	-	.	Parent=Transcript:B0001.2
chrIV	WormBase	exon	12146893	12147254	.	-	.	Parent=Transcript:B0001.2
chrIV	WormBase	exon	12147536	12147858	.	-	.	Parent=Transcript:B0001.2
chrIV	WormBase	exon	12147911	12148030	.	-	.	Parent=Transcript:B0001.2
chrIV	WormBase	exon	12148075	12148315	.	-	.	Parent=Transcript:B0001.2
chrIV	WormBase	exon	12148369	12148469	.	-	.	Parent=Transcript:B0001.2
chrIV	WormBase	exon	12149005	12149361	.	-	.	Parent=Transcript:B0001.2
chrIV	WormBase	exon	12149409	12150102	.	-	.	Parent=Transcript:B0001.2
chrIV	WormBase	exon	12150482	12150612	.	-	.	Parent=Transcript:B0001.2
chrIV	WormBase	exon	12150667	12150838	.	-	.	Parent=Transcript:B0001.2
chrIV	WormBase	exon	12150912	12150975	.	-	.	Parent=Transcript:B0001.2
chrIV	WormBase	exon	12143431	12143712	.	-	.	Parent=Transcript:B0001.3a
chrIV	WormBase	exon	12143761	12143946	.	-	.	Parent=Transcript:B0001.3a
chrIV	WormBase	exon	12143994	12144452	.	-	.	Parent=Transcript:B0001.3a
chrIV	WormBase	exon	12144497	12144839	.	-	.	Parent=Transcript:B0001.3a
chrIV	WormBase	exon	12144886	12145283	.	-	.	Parent=Transcript:B0001.3a
chrIV	WormBase	exon	12145334	12145454	.	-	.	Parent=Transcript:B0001.3a
chrIV	WormBase	exon	12145510	12145655	.	-	.	Parent=Transcript:B0001.3a
chrIV	WormBase	exon	12145698	12145731	.	-	.	Parent=Transcript:B0001.3a
chrIV	WormBase	exon	12143431	12143712	.	-	.	Parent=Transcript:B0001.3b
chrIV	WormBase	exon	12143761	12143946	.	-	.	Parent=Transcript:B0001.3b
chrIV	WormBase	exon	12143994	12144452	.	-	.	Parent=Transcript:B0001.3b
chrIV	WormBase	exon	12144497	12144839	.	-	.	Parent=Transcript:B0001.3b
chrIV	WormBase	exon	12144886	12145100	.	-	.	Parent=Transcript:B0001.3b
chrIV	WormBase	exon	12145149	12145283	.	-	.	Parent=Transcript:B0001.3b
chrIV	WormBase	exon	12145334	12145454	.	-	.	Parent=Transcript:B0001.3b
chrIV	WormBase	exon	12145510	12145655	.	-	.	Parent=Transcript:B0001.3b
chrIV	WormBase	exon	12145698	12145731	.	-	.	Parent=Transcript:B0001.3b
chrIV	WormBase	exon	12143431	12143712	.	-	.	Parent=Transcript:B0001.3c
chrIV	WormBase	exon	12143761	12143946	.	-	.	Parent=Transcript:B0001.3c
chrIV	WormBase	exon	12143994	12144452	.	-	.	Parent=Transcript:B0001.3c
chrIV	WormBase	exon	12144497	12144839	.	-	.	Parent=Transcript:B0001.3c
chrIV	WormBase	exon	12144886	12145100	.	-	.	Parent=Transcript:B0001.3c
chrIV	WormBase	exon	12145149	12145283	.	-	.	Parent=Transcript:B0001.3c
chrIV	WormBase	exon	12145334	12145454	.	-	.	Parent=Transcript:B0001.3c
chrIV	WormBase	exon	12145510	12145652	.	-	.	Parent=Transcript:B0001.3c
chrIV	WormBase	exon	12145698	12145700	.	-	.	Parent=Transcript:B0001.3c
chrIV	WormBase	exon	12135080	12135571	.	-	.	Parent=Transcript:B0001.4
chrIV	WormBase	exon	12136203	12136521	.	-	.	Parent=Transcript:B0001.4
chrIV	WormBase	exon	12136655	12136854	.	-	.	Parent=Transcript:B0001.4
chrIV	WormBase	exon	12137178	12137237	.	-	.	Parent=Transcript:B0001.4
chrIV	WormBase	exon	12137285	12137349	.	-	.	Parent=Transcript:B0001.4
chrIV	WormBase	exon	12141160	12141477	.	-	.	Parent=Transcript:B0001.5
chrIV	WormBase	exon	12141530	12142129	.	-	.	Parent=Transcript:B0001.5
chrIV	WormBase	exon	12142176	12142385	.	-	.	Parent=Transcript:B0001.5
chrIV	WormBase	exon	12142429	12142555	.	-	.	Parent=Transcript:B0001.5
chrIV	WormBase	exon	12142599	12142723	.	-	.	Parent=Transcript:B0001.5
chrIV	WormBase	exon	12142765	12142989	.	-	.	Parent=Transcript:B0001.5
chrIV	WormBase	exon	12143031	12143157	.	-	.	Parent=Transcript:B0001.5
chrIV	WormBase	exon	12143204	12143331	.	-	.	Parent=Transcript:B0001.5
chrIV	WormBase	exon	12159470	12159551	.	+	.	Parent=Transcript:B0001.6.1
chrIV	WormBase	exon	12159599	12159660	.	+	.	Parent=Transcript:B0001.6.1
chrIV	WormBase	exon	12159706	12159874	.	+	.	Parent=Transcript:B0001.6.1
chrIV	WormBase	exon	12159931	12160056	.	+	.	Parent=Transcript:B0001.6.1
chrIV	WormBase	exon	12160548	12160654	.	+	.	Parent=Transcript:B0001.6.1
chrIV	WormBase	exon	12160703	12160832	.	+	.	Parent=Transcript:B0001.6.1
chrIV	WormBase	exon	12161555	12161636	.	+	.	Parent=Transcript:B0001.6.1
chrIV	WormBase	exon	12161687	12161990	.	+	.	Parent=Transcript:B0001.6.1
chrIV	WormBase	exon	12162067	12162243	.	+	.	Parent=Transcript:B0001.6.1
chrIV	WormBase	exon	12162294	12162419	.	+	.	Parent=Transcript:B0001.6.1
chrIV	WormBase	exon	12162814	12162873	.	+	.	Parent=Transcript:B0001.6.1
chrIV	WormBase	exon	12162922	12163053	.	+	.	Parent=Transcript:B0001.6.1
chrIV	WormBase	exon	12163582	12163951	.	+	.	Parent=Transcript:B0001.6.1
chrIV	WormBase	exon	12164000	12164274	.	+	.	Parent=Transcript:B0001.6.1
chrIV	WormBase	exon	12156838	12156980	.	+	.	Parent=Transcript:B0001.6.2
chrIV	WormBase	exon	12159470	12159551	.	+	.	Parent=Transcript:B0001.6.2
chrIV	WormBase	exon	12159599	12159660	.	+	.	Parent=Transcript:B0001.6.2
chrIV	WormBase	exon	12159706	12159874	.	+	.	Parent=Transcript:B0001.6.2
chrIV	WormBase	exon	12159931	12160056	.	+	.	Parent=Transcript:B0001.6.2
chrIV	WormBase	exon	12160548	12160654	.	+	.	Parent=Transcript:B0001.6.2
chrIV	WormBase	exon	12160703	12160832	.	+	.	Parent=Transcript:B0001.6.2
chrIV	WormBase	exon	12161555	12161636	.	+	.	Parent=Transcript:B0001.6.2
chrIV	WormBase	exon	12161687	12161990	.	+	.	Parent=Transcript:B0001.6.2
chrIV	WormBase	exon	12162067	12162243	.	+	.	Parent=Transcript:B0001.6.2
chrIV	WormBase	exon	12162294	12162419	.	+	.	Parent=Transcript:B0001.6.2
chrIV	WormBase	exon	12162814	12162873	.	+	.	Parent=Transcript:B0001.6.2
chrIV	WormBase	exon	12162922	12163053	.	+	.	Parent=Transcript:B0001.6.2
chrIV	WormBase	exon	12163582	12163951	.	+	.	Parent=Transcript:B0001.6.2
chrIV	WormBase	exon	12164000	12164274	.	+	.	Parent=Transcript:B0001.6.2
chrIV	WormBase	exon	12150956	12151456	.	-	.	Parent=Transcript:B0001.7a
chrIV	WormBase	exon	12151509	12151647	.	-	.	Parent=Transcript:B0001.7a
chrIV	WormBase	exon	12151703	12151768	.	-	.	Parent=Transcript:B0001.7a
chrIV	WormBase	exon	12151815	12151925	.	-	.	Parent=Transcript:B0001.7a
chrIV	WormBase	exon	12151972	12152138	.	-	.	Parent=Transcript:B0001.7a
chrIV	WormBase	exon	12152188	12152269	.	-	.	Parent=Transcript:B0001.7a
chrIV	WormBase	exon	12152322	12152515	.	-	.	Parent=Transcript:B0001.7a
chrIV	WormBase	exon	12152648	12152945	.	-	.	Parent=Transcript:B0001.7a
chrIV	WormBase	exon	12152995	12153330	.	-	.	Parent=Transcript:B0001.7a
chrIV	WormBase	exon	12153390	12153644	.	-	.	Parent=Transcript:B0001.7a
chrIV	WormBase	exon	12153691	12153756	.	-	.	Parent=Transcript:B0001.7a
chrIV	WormBase	exon	12153801	12153959	.	-	.	Parent=Transcript:B0001.7a
chrIV	WormBase	exon	12154003	12154242	.	-	.	Parent=Transcript:B0001.7a
chrIV	WormBase	exon	12150956	12151456	.	-	.	Parent=Transcript:B0001.7b
chrIV	WormBase	exon	12151509	12151647	.	-	.	Parent=Transcript:B0001.7b
chrIV	WormBase	exon	12151703	12151768	.	-	.	Parent=Transcript:B0001.7b
chrIV	WormBase	exon	12151815	12151925	.	-	.	Parent=Transcript:B0001.7b
chrIV	WormBase	exon	12151972	12152138	.	-	.	Parent=Transcript:B0001.7b
chrIV	WormBase	exon	12152188	12152269	.	-	.	Parent=Transcript:B0001.7b
chrIV	WormBase	exon	12152322	12152527	.	-	.	Parent=Transcript:B0001.7b
chrIV	WormBase	exon	12152648	12152945	.	-	.	Parent=Transcript:B0001.7b
chrIV	WormBase	exon	12152995	12153330	.	-	.	Parent=Transcript:B0001.7b
chrIV	WormBase	exon	12153390	12153644	.	-	.	Parent=Transcript:B0001.7b
chrIV	WormBase	exon	12153691	12153756	.	-	.	Parent=Transcript:B0001.7b
chrIV	WormBase	exon	12153801	12153959	.	-	.	Parent=Transcript:B0001.7b
chrIV	WormBase	exon	12154003	12154242	.	-	.	Parent=Transcript:B0001.7b
chrIV	WormBase	exon	12151192	12151456	.	-	.	Parent=Transcript:B0001.7c
chrIV	WormBase	exon	12151509	12151647	.	-	.	Parent=Transcript:B0001.7c
chrIV	WormBase	exon	12151703	12151768	.	-	.	Parent=Transcript:B0001.7c
chrIV	WormBase	exon	12151815	12151898	.	-	.	Parent=Transcript:B0001.7c
chrIV	WormBase	exon	12138845	12139147	.	-	.	Parent=Transcript:B0001.8a
chrIV	WormBase	exon	12139207	12139314	.	-	.	Parent=Transcript:B0001.8a
chrIV	WormBase	exon	12139360	12139575	.	-	.	Parent=Transcript:B0001.8a
chrIV	WormBase	exon	12139625	12139761	.	-	.	Parent=Transcript:B0001.8a
chrIV	WormBase	exon	12140025	12140472	.	-	.	Parent=Transcript:B0001.8a
chrIV	WormBase	exon	12140521	12140718	.	-	.	Parent=Transcript:B0001.8a
chrIV	WormBase	exon	12140765	12140891	.	-	.	Parent=Transcript:B0001.8a
chrIV	WormBase	exon	12140935	12141057	.	-	.	Parent=Transcript:B0001.8a
chrIV	WormBase	exon	12138860	12139153	.	-	.	Parent=Transcript:B0001.8b
chrIV	WormBase	exon	12139207	12139314	.	-	.	Parent=Transcript:B0001.8b
chrIV	WormBase	exon	12139360	12139575	.	-	.	Parent=Transcript:B0001.8b
chrIV	WormBase	exon	12139625	12139761	.	-	.	Parent=Transcript:B0001.8b
chrIV	WormBase	exon	12140025	12140472	.	-	.	Parent=Transcript:B0001.8b
chrIV	WormBase	exon	12140521	12140718	.	-	.	Parent=Transcript:B0001.8b
chrIV	WormBase	exon	12140765	12140891	.	-	.	Parent=Transcript:B0001.8b
chrIV	WormBase	exon	12140935	12141057	.	-	.	Parent=Transcript:B0001.8b
chrIV	WormBase	exon	12157797	12157817	.	+	.	Parent=Transcript:B0001.9
chrI	WormBase	exon	12759586	12759839	.	-	.	Parent=Transcript:B0019.1
chrI	WormBase	exon	12759960	12760024	.	-	.	Parent=Transcript:B0019.1
chrI	WormBase	exon	12760238	12760330	.	-	.	Parent=Transcript:B0019.1
chrI	WormBase	exon	12760376	12760505	.	-	.	Parent=Transcript:B0019.1
chrI	WormBase	exon	12760845	12760915	.	-	.	Parent=Transcript:B0019.1
chrI	WormBase	exon	12761183	12761527	.	-	.	Parent=Transcript:B0019.1
chrI	WormBase	exon	12761810	12761964	.	-	.	Parent=Transcript:B0019.1
chrI	WormBase	exon	12762138	12762279	.	-	.	Parent=Transcript:B0019.1
chrI	WormBase	exon	12762659	12762817	.	-	.	Parent=Transcript:B0019.1
chrI	WormBase	exon	12763123	12763260	.	-	.	Parent=Transcript:B0019.1
chrI	WormBase	exon	12763459	12763666	.	-	.	Parent=Transcript:B0019.1
chrI	WormBase	exon	12763740	12763893	.	-	.	Parent=Transcript:B0019.1
chrI	WormBase	exon	12763990	12764113	.	-	.	Parent=Transcript:B0019.1
chrI	WormBase	exon	12764302	12764482	.	-	.	Parent=Transcript:B0019.1
chrI	WormBase	exon	12764823	12764960	.	-	.	Parent=Transcript:B0019.1
chrI	WormBase	exon	12773659	12773754	.	+	.	Parent=Transcript:B0019.2
chrI	WormBase	exon	12774110	12774338	.	+	.	Parent=Transcript:B0019.2
chrI	WormBase	exon	12774781	12775194	.	+	.	Parent=Transcript:B0019.2
chrI	WormBase	exon	12775757	12775867	.	+	.	Parent=Transcript:B0019.2
chrI	WormBase	exon	12776404	12776739	.	+	.	Parent=Transcript:B0019.2
chrI	WormBase	exon	12777318	12777428	.	+	.	Parent=Transcript:B0019.2
chrI	WormBase	exon	12779102	12779221	.	+	.	Parent=Transcript:B0019.2
chrI	WormBase	exon	12779285	12779449	.	+	.	Parent=Transcript:B0019.2
chrI	WormBase	exon	12780051	12780119	.	+	.	Parent=Transcript:B0019.2
chrI	WormBase	exon	12780248	12780454	.	+	.	Parent=Transcript:B0019.2
chrI	WormBase	exon	12781228	12781284	.	+	.	Parent=Transcript:B0019.2
chrI	WormBase	exon	12781537	12781813	.	+	.	Parent=Transcript:B0019.2
chrI	WormBase	exon	12782105	12782257	.	+	.	Parent=Transcript:B0019.2
chrI	WormBase	exon	12775554	12775815	.	-	.	Parent=Transcript:B0019.4
chrI	WormBase	exon	12776392	12776532	.	-	.	Parent=Transcript:B0019.4
chrV	WormBase	exon	10291696	10292570	.	-	.	Parent=Transcript:B0024.1
chrV	WormBase	exon	10292696	10292868	.	-	.	Parent=Transcript:B0024.1
chrV	WormBase	exon	10315250	10315900	.	-	.	Parent=Transcript:B0024.10
chrV	WormBase	exon	10315955	10316056	.	-	.	Parent=Transcript:B0024.10
chrV	WormBase	exon	10316213	10316539	.	-	.	Parent=Transcript:B0024.10
chrV	WormBase	exon	10316592	10316935	.	-	.	Parent=Transcript:B0024.10
chrV	WormBase	exon	10316984	10317394	.	-	.	Parent=Transcript:B0024.10
chrV	WormBase	exon	10317490	10317934	.	-	.	Parent=Transcript:B0024.11
chrV	WormBase	exon	10317979	10318429	.	-	.	Parent=Transcript:B0024.11
chrV	WormBase	exon	10318475	10318585	.	-	.	Parent=Transcript:B0024.11
chrV	WormBase	exon	10318629	10318915	.	-	.	Parent=Transcript:B0024.11
chrV	WormBase	exon	10318961	10319375	.	-	.	Parent=Transcript:B0024.11
chrV	WormBase	exon	10319426	10319534	.	-	.	Parent=Transcript:B0024.11
chrV	WormBase	exon	10319535	10320158	.	-	.	Parent=Transcript:B0024.12
chrV	WormBase	exon	10320715	10320917	.	+	.	Parent=Transcript:B0024.13
chrV	WormBase	exon	10320968	10321116	.	+	.	Parent=Transcript:B0024.13
chrV	WormBase	exon	10321541	10321732	.	+	.	Parent=Transcript:B0024.13
chrV	WormBase	exon	10321779	10322044	.	+	.	Parent=Transcript:B0024.13
chrV	WormBase	exon	10322093	10322304	.	+	.	Parent=Transcript:B0024.13
chrV	WormBase	exon	10322287	10322668	.	-	.	Parent=Transcript:B0024.14a
chrV	WormBase	exon	10322719	10322811	.	-	.	Parent=Transcript:B0024.14a
chrV	WormBase	exon	10322857	10322978	.	-	.	Parent=Transcript:B0024.14a
chrV	WormBase	exon	10323026	10323216	.	-	.	Parent=Transcript:B0024.14a
chrV	WormBase	exon	10323262	10323597	.	-	.	Parent=Transcript:B0024.14a
chrV	WormBase	exon	10323648	10323992	.	-	.	Parent=Transcript:B0024.14a
chrV	WormBase	exon	10324040	10324209	.	-	.	Parent=Transcript:B0024.14a
chrV	WormBase	exon	10324258	10324348	.	-	.	Parent=Transcript:B0024.14a
chrV	WormBase	exon	10324393	10324538	.	-	.	Parent=Transcript:B0024.14a
chrV	WormBase	exon	10324586	10324699	.	-	.	Parent=Transcript:B0024.14a
chrV	WormBase	exon	10324745	10325030	.	-	.	Parent=Transcript:B0024.14a
chrV	WormBase	exon	10325100	10325483	.	-	.	Parent=Transcript:B0024.14a
chrV	WormBase	exon	10325889	10326000	.	-	.	Parent=Transcript:B0024.14a
chrV	WormBase	exon	10326306	10326448	.	-	.	Parent=Transcript:B0024.14a
chrV	WormBase	exon	10329181	10329253	.	-	.	Parent=Transcript:B0024.14a
chrV	WormBase	exon	10322287	10322668	.	-	.	Parent=Transcript:B0024.14b
chrV	WormBase	exon	10322719	10322811	.	-	.	Parent=Transcript:B0024.14b
chrV	WormBase	exon	10322857	10322978	.	-	.	Parent=Transcript:B0024.14b
chrV	WormBase	exon	10323026	10323216	.	-	.	Parent=Transcript:B0024.14b
chrV	WormBase	exon	10323262	10323597	.	-	.	Parent=Transcript:B0024.14b
chrV	WormBase	exon	10323648	10323992	.	-	.	Parent=Transcript:B0024.14b
chrV	WormBase	exon	10324040	10324209	.	-	.	Parent=Transcript:B0024.14b
chrV	WormBase	exon	10324258	10324348	.	-	.	Parent=Transcript:B0024.14b
chrV	WormBase	exon	10324393	10324538	.	-	.	Parent=Transcript:B0024.14b
chrV	WormBase	exon	10324586	10324699	.	-	.	Parent=Transcript:B0024.14b
chrV	WormBase	exon	10324745	10325030	.	-	.	Parent=Transcript:B0024.14b
chrV	WormBase	exon	10325100	10325483	.	-	.	Parent=Transcript:B0024.14b
chrV	WormBase	exon	10325889	10326000	.	-	.	Parent=Transcript:B0024.14b
chrV	WormBase	exon	10326306	10326448	.	-	.	Parent=Transcript:B0024.14b
chrV	WormBase	exon	10331079	10331187	.	-	.	Parent=Transcript:B0024.14b
chrV	WormBase	exon	10331886	10332112	.	-	.	Parent=Transcript:B0024.14b
chrV	WormBase	exon	10324038	10324209	.	-	.	Parent=Transcript:B0024.14c.1
chrV	WormBase	exon	10324258	10324348	.	-	.	Parent=Transcript:B0024.14c.1
chrV	WormBase	exon	10324393	10324538	.	-	.	Parent=Transcript:B0024.14c.1
chrV	WormBase	exon	10324586	10324697	.	-	.	Parent=Transcript:B0024.14c.1
chrV	WormBase	exon	10324746	10325030	.	-	.	Parent=Transcript:B0024.14c.1
chrV	WormBase	exon	10325107	10325483	.	-	.	Parent=Transcript:B0024.14c.1
chrV	WormBase	exon	10325889	10326000	.	-	.	Parent=Transcript:B0024.14c.1
chrV	WormBase	exon	10326306	10326448	.	-	.	Parent=Transcript:B0024.14c.1
chrV	WormBase	exon	10329181	10329253	.	-	.	Parent=Transcript:B0024.14c.1
chrV	WormBase	exon	10324431	10324538	.	-	.	Parent=Transcript:B0024.14c.2
chrV	WormBase	exon	10324586	10324699	.	-	.	Parent=Transcript:B0024.14c.2
chrV	WormBase	exon	10324745	10325030	.	-	.	Parent=Transcript:B0024.14c.2
chrV	WormBase	exon	10325107	10325483	.	-	.	Parent=Transcript:B0024.14c.2
chrV	WormBase	exon	10325889	10326000	.	-	.	Parent=Transcript:B0024.14c.2
chrV	WormBase	exon	10326306	10326448	.	-	.	Parent=Transcript:B0024.14c.2
chrV	WormBase	exon	10329181	10329253	.	-	.	Parent=Transcript:B0024.14c.2
chrV	WormBase	exon	10322287	10322668	.	-	.	Parent=Transcript:B0024.14d
chrV	WormBase	exon	10322719	10322811	.	-	.	Parent=Transcript:B0024.14d
chrV	WormBase	exon	10322857	10322990	.	-	.	Parent=Transcript:B0024.14d
chrV	WormBase	exon	10323026	10323216	.	-	.	Parent=Transcript:B0024.14d
chrV	WormBase	exon	10323262	10323597	.	-	.	Parent=Transcript:B0024.14d
chrV	WormBase	exon	10323648	10323992	.	-	.	Parent=Transcript:B0024.14d
chrV	WormBase	exon	10324040	10324209	.	-	.	Parent=Transcript:B0024.14d
chrV	WormBase	exon	10324258	10324348	.	-	.	Parent=Transcript:B0024.14d
chrV	WormBase	exon	10324393	10324538	.	-	.	Parent=Transcript:B0024.14d
chrV	WormBase	exon	10324586	10324699	.	-	.	Parent=Transcript:B0024.14d
chrV	WormBase	exon	10324745	10325030	.	-	.	Parent=Transcript:B0024.14d
chrV	WormBase	exon	10325100	10325483	.	-	.	Parent=Transcript:B0024.14d
chrV	WormBase	exon	10325889	10326000	.	-	.	Parent=Transcript:B0024.14d
chrV	WormBase	exon	10326306	10326448	.	-	.	Parent=Transcript:B0024.14d
chrV	WormBase	exon	10329181	10329253	.	-	.	Parent=Transcript:B0024.14d
chrV	WormBase	exon	10322593	10322668	.	-	.	Parent=Transcript:B0024.14e
chrV	WormBase	exon	10322719	10322811	.	-	.	Parent=Transcript:B0024.14e
chrV	WormBase	exon	10322857	10322978	.	-	.	Parent=Transcript:B0024.14e
chrV	WormBase	exon	10323648	10323992	.	-	.	Parent=Transcript:B0024.14e
chrV	WormBase	exon	10324040	10324209	.	-	.	Parent=Transcript:B0024.14e
chrV	WormBase	exon	10324258	10324348	.	-	.	Parent=Transcript:B0024.14e
chrV	WormBase	exon	10324393	10324538	.	-	.	Parent=Transcript:B0024.14e
chrV	WormBase	exon	10324586	10324699	.	-	.	Parent=Transcript:B0024.14e
chrV	WormBase	exon	10324745	10325030	.	-	.	Parent=Transcript:B0024.14e
chrV	WormBase	exon	10325100	10325483	.	-	.	Parent=Transcript:B0024.14e
chrV	WormBase	exon	10325889	10326000	.	-	.	Parent=Transcript:B0024.14e
chrV	WormBase	exon	10326306	10326448	.	-	.	Parent=Transcript:B0024.14e
chrV	WormBase	exon	10329181	10329253	.	-	.	Parent=Transcript:B0024.14e
chrV	WormBase	exon	10322287	10322668	.	-	.	Parent=Transcript:B0024.14f
chrV	WormBase	exon	10322719	10322811	.	-	.	Parent=Transcript:B0024.14f
chrV	WormBase	exon	10322857	10322978	.	-	.	Parent=Transcript:B0024.14f
chrV	WormBase	exon	10323026	10323216	.	-	.	Parent=Transcript:B0024.14f
chrV	WormBase	exon	10323262	10323597	.	-	.	Parent=Transcript:B0024.14f
chrV	WormBase	exon	10323648	10323992	.	-	.	Parent=Transcript:B0024.14f
chrV	WormBase	exon	10324040	10324209	.	-	.	Parent=Transcript:B0024.14f
chrV	WormBase	exon	10324258	10324348	.	-	.	Parent=Transcript:B0024.14f
chrV	WormBase	exon	10324393	10324538	.	-	.	Parent=Transcript:B0024.14f
chrV	WormBase	exon	10324586	10324699	.	-	.	Parent=Transcript:B0024.14f
chrV	WormBase	exon	10324745	10325030	.	-	.	Parent=Transcript:B0024.14f
chrV	WormBase	exon	10325100	10325483	.	-	.	Parent=Transcript:B0024.14f
chrV	WormBase	exon	10325889	10326000	.	-	.	Parent=Transcript:B0024.14f
chrV	WormBase	exon	10326306	10326444	.	-	.	Parent=Transcript:B0024.14f
chrV	WormBase	exon	10290043	10290102	.	+	.	Parent=Transcript:B0024.15.1
chrV	WormBase	exon	10290486	10290681	.	+	.	Parent=Transcript:B0024.15.1
chrV	WormBase	exon	10290737	10290842	.	+	.	Parent=Transcript:B0024.15.1
chrV	WormBase	exon	10290887	10291221	.	+	.	Parent=Transcript:B0024.15.1
chrV	WormBase	exon	10291263	10291395	.	+	.	Parent=Transcript:B0024.15.1
chrV	WormBase	exon	10291475	10291710	.	+	.	Parent=Transcript:B0024.15.1
chrV	WormBase	exon	10289721	10290102	.	+	.	Parent=Transcript:B0024.15.2
chrV	WormBase	exon	10290486	10290681	.	+	.	Parent=Transcript:B0024.15.2
chrV	WormBase	exon	10290737	10290842	.	+	.	Parent=Transcript:B0024.15.2
chrV	WormBase	exon	10290887	10291221	.	+	.	Parent=Transcript:B0024.15.2
chrV	WormBase	exon	10291263	10291395	.	+	.	Parent=Transcript:B0024.15.2
chrV	WormBase	exon	10291475	10291710	.	+	.	Parent=Transcript:B0024.15.2
chrV	WormBase	exon	10305203	10305223	.	-	.	Parent=Transcript:B0024.16
chrV	WormBase	exon	10294698	10294841	.	+	.	Parent=Transcript:B0024.17
chrV	WormBase	exon	10328203	10328409	.	+	.	Parent=Transcript:B0024.18
chrV	WormBase	exon	10293565	10294410	.	-	.	Parent=Transcript:B0024.2
chrV	WormBase	exon	10294490	10294621	.	-	.	Parent=Transcript:B0024.2
chrV	WormBase	exon	10287564	10287781	.	+	.	Parent=Transcript:B0024.3
chrV	WormBase	exon	10288146	10288292	.	+	.	Parent=Transcript:B0024.3
chrV	WormBase	exon	10288356	10288473	.	+	.	Parent=Transcript:B0024.3
chrV	WormBase	exon	10288834	10288946	.	+	.	Parent=Transcript:B0024.3
chrV	WormBase	exon	10288994	10289272	.	+	.	Parent=Transcript:B0024.3
chrV	WormBase	exon	10297399	10297792	.	+	.	Parent=Transcript:B0024.4
chrV	WormBase	exon	10297836	10298091	.	+	.	Parent=Transcript:B0024.4
chrV	WormBase	exon	10298173	10298267	.	+	.	Parent=Transcript:B0024.4
chrV	WormBase	exon	10298313	10298621	.	+	.	Parent=Transcript:B0024.4
chrV	WormBase	exon	10298687	10298982	.	+	.	Parent=Transcript:B0024.4
chrV	WormBase	exon	10308291	10308374	.	-	.	Parent=Transcript:B0024.6a
chrV	WormBase	exon	10308425	10308516	.	-	.	Parent=Transcript:B0024.6a
chrV	WormBase	exon	10308571	10308669	.	-	.	Parent=Transcript:B0024.6a
chrV	WormBase	exon	10310054	10310657	.	-	.	Parent=Transcript:B0024.6a
chrV	WormBase	exon	10310700	10310788	.	-	.	Parent=Transcript:B0024.6a
chrV	WormBase	exon	10310833	10310982	.	-	.	Parent=Transcript:B0024.6a
chrV	WormBase	exon	10311063	10311384	.	-	.	Parent=Transcript:B0024.6a
chrV	WormBase	exon	10311431	10311716	.	-	.	Parent=Transcript:B0024.6a
chrV	WormBase	exon	10311764	10312097	.	-	.	Parent=Transcript:B0024.6a
chrV	WormBase	exon	10312180	10312315	.	-	.	Parent=Transcript:B0024.6a
chrV	WormBase	exon	10312363	10312482	.	-	.	Parent=Transcript:B0024.6a
chrV	WormBase	exon	10312532	10312644	.	-	.	Parent=Transcript:B0024.6a
chrV	WormBase	exon	10312691	10312822	.	-	.	Parent=Transcript:B0024.6a
chrV	WormBase	exon	10312870	10313096	.	-	.	Parent=Transcript:B0024.6a
chrV	WormBase	exon	10313272	10313404	.	-	.	Parent=Transcript:B0024.6a
chrV	WormBase	exon	10313457	10313566	.	-	.	Parent=Transcript:B0024.6a
chrV	WormBase	exon	10313731	10313840	.	-	.	Parent=Transcript:B0024.6a
chrV	WormBase	exon	10313893	10313946	.	-	.	Parent=Transcript:B0024.6a
chrV	WormBase	exon	10314000	10314053	.	-	.	Parent=Transcript:B0024.6a
chrV	WormBase	exon	10308291	10308374	.	-	.	Parent=Transcript:B0024.6b
chrV	WormBase	exon	10308425	10308516	.	-	.	Parent=Transcript:B0024.6b
chrV	WormBase	exon	10308571	10308669	.	-	.	Parent=Transcript:B0024.6b
chrV	WormBase	exon	10310054	10310657	.	-	.	Parent=Transcript:B0024.6b
chrV	WormBase	exon	10310700	10310788	.	-	.	Parent=Transcript:B0024.6b
chrV	WormBase	exon	10310833	10310982	.	-	.	Parent=Transcript:B0024.6b
chrV	WormBase	exon	10311063	10311384	.	-	.	Parent=Transcript:B0024.6b
chrV	WormBase	exon	10311431	10311716	.	-	.	Parent=Transcript:B0024.6b
chrV	WormBase	exon	10311764	10312097	.	-	.	Parent=Transcript:B0024.6b
chrV	WormBase	exon	10312180	10312315	.	-	.	Parent=Transcript:B0024.6b
chrV	WormBase	exon	10312363	10312482	.	-	.	Parent=Transcript:B0024.6b
chrV	WormBase	exon	10312532	10312644	.	-	.	Parent=Transcript:B0024.6b
chrV	WormBase	exon	10312691	10312822	.	-	.	Parent=Transcript:B0024.6b
chrV	WormBase	exon	10312870	10313096	.	-	.	Parent=Transcript:B0024.6b
chrV	WormBase	exon	10313272	10313404	.	-	.	Parent=Transcript:B0024.6b
chrV	WormBase	exon	10313457	10313566	.	-	.	Parent=Transcript:B0024.6b
chrV	WormBase	exon	10313731	10313840	.	-	.	Parent=Transcript:B0024.6b
chrV	WormBase	exon	10313881	10313946	.	-	.	Parent=Transcript:B0024.6b
chrV	WormBase	exon	10314000	10314053	.	-	.	Parent=Transcript:B0024.6b
chrV	WormBase	exon	10299473	10299646	.	-	.	Parent=Transcript:B0024.8a
chrV	WormBase	exon	10299697	10299842	.	-	.	Parent=Transcript:B0024.8a
chrV	WormBase	exon	10299889	10300112	.	-	.	Parent=Transcript:B0024.8a
chrV	WormBase	exon	10300161	10300483	.	-	.	Parent=Transcript:B0024.8a
chrV	WormBase	exon	10300569	10300658	.	-	.	Parent=Transcript:B0024.8a
chrV	WormBase	exon	10300705	10300897	.	-	.	Parent=Transcript:B0024.8a
chrV	WormBase	exon	10300978	10301117	.	-	.	Parent=Transcript:B0024.8a
chrV	WormBase	exon	10301159	10301281	.	-	.	Parent=Transcript:B0024.8a
chrV	WormBase	exon	10301328	10301510	.	-	.	Parent=Transcript:B0024.8a
chrV	WormBase	exon	10301554	10301637	.	-	.	Parent=Transcript:B0024.8a
chrV	WormBase	exon	10301702	10301796	.	-	.	Parent=Transcript:B0024.8a
chrV	WormBase	exon	10302719	10302836	.	-	.	Parent=Transcript:B0024.8a
chrV	WormBase	exon	10302879	10303024	.	-	.	Parent=Transcript:B0024.8a
chrV	WormBase	exon	10304545	10304983	.	-	.	Parent=Transcript:B0024.8a
chrV	WormBase	exon	10305031	10305157	.	-	.	Parent=Transcript:B0024.8a
chrV	WormBase	exon	10305242	10305429	.	-	.	Parent=Transcript:B0024.8a
chrV	WormBase	exon	10305559	10305723	.	-	.	Parent=Transcript:B0024.8a
chrV	WormBase	exon	10305773	10306140	.	-	.	Parent=Transcript:B0024.8a
chrV	WormBase	exon	10306256	10306358	.	-	.	Parent=Transcript:B0024.8a
chrV	WormBase	exon	10306408	10306488	.	-	.	Parent=Transcript:B0024.8a
chrV	WormBase	exon	10306541	10306681	.	-	.	Parent=Transcript:B0024.8a
chrV	WormBase	exon	10306835	10307005	.	-	.	Parent=Transcript:B0024.8a
chrV	WormBase	exon	10307238	10307354	.	-	.	Parent=Transcript:B0024.8a
chrV	WormBase	exon	10299473	10299646	.	-	.	Parent=Transcript:B0024.8b
chrV	WormBase	exon	10299697	10299842	.	-	.	Parent=Transcript:B0024.8b
chrV	WormBase	exon	10299889	10300112	.	-	.	Parent=Transcript:B0024.8b
chrV	WormBase	exon	10300161	10300483	.	-	.	Parent=Transcript:B0024.8b
chrV	WormBase	exon	10300569	10300658	.	-	.	Parent=Transcript:B0024.8b
chrV	WormBase	exon	10300705	10300897	.	-	.	Parent=Transcript:B0024.8b
chrV	WormBase	exon	10300978	10301117	.	-	.	Parent=Transcript:B0024.8b
chrV	WormBase	exon	10301159	10301281	.	-	.	Parent=Transcript:B0024.8b
chrV	WormBase	exon	10301328	10301510	.	-	.	Parent=Transcript:B0024.8b
chrV	WormBase	exon	10301554	10301637	.	-	.	Parent=Transcript:B0024.8b
chrV	WormBase	exon	10301702	10301796	.	-	.	Parent=Transcript:B0024.8b
chrV	WormBase	exon	10302719	10302836	.	-	.	Parent=Transcript:B0024.8b
chrV	WormBase	exon	10302879	10303024	.	-	.	Parent=Transcript:B0024.8b
chrV	WormBase	exon	10303467	10303590	.	-	.	Parent=Transcript:B0024.8b
chrV	WormBase	exon	10299473	10299646	.	-	.	Parent=Transcript:B0024.8c
chrV	WormBase	exon	10299697	10299842	.	-	.	Parent=Transcript:B0024.8c
chrV	WormBase	exon	10299889	10300112	.	-	.	Parent=Transcript:B0024.8c
chrV	WormBase	exon	10300161	10300483	.	-	.	Parent=Transcript:B0024.8c
chrV	WormBase	exon	10300569	10300658	.	-	.	Parent=Transcript:B0024.8c
chrV	WormBase	exon	10300705	10300897	.	-	.	Parent=Transcript:B0024.8c
chrV	WormBase	exon	10300978	10301117	.	-	.	Parent=Transcript:B0024.8c
chrV	WormBase	exon	10301159	10301281	.	-	.	Parent=Transcript:B0024.8c
chrV	WormBase	exon	10301328	10301510	.	-	.	Parent=Transcript:B0024.8c
chrV	WormBase	exon	10301554	10301637	.	-	.	Parent=Transcript:B0024.8c
chrV	WormBase	exon	10301702	10301796	.	-	.	Parent=Transcript:B0024.8c
chrV	WormBase	exon	10302719	10302836	.	-	.	Parent=Transcript:B0024.8c
chrV	WormBase	exon	10302879	10302881	.	-	.	Parent=Transcript:B0024.8c
chrV	WormBase	exon	10299473	10299646	.	-	.	Parent=Transcript:B0024.8d
chrV	WormBase	exon	10299697	10299842	.	-	.	Parent=Transcript:B0024.8d
chrV	WormBase	exon	10299889	10300112	.	-	.	Parent=Transcript:B0024.8d
chrV	WormBase	exon	10300161	10300483	.	-	.	Parent=Transcript:B0024.8d
chrV	WormBase	exon	10300569	10300658	.	-	.	Parent=Transcript:B0024.8d
chrV	WormBase	exon	10300705	10300897	.	-	.	Parent=Transcript:B0024.8d
chrV	WormBase	exon	10300978	10301117	.	-	.	Parent=Transcript:B0024.8d
chrV	WormBase	exon	10301159	10301281	.	-	.	Parent=Transcript:B0024.8d
chrV	WormBase	exon	10301328	10301510	.	-	.	Parent=Transcript:B0024.8d
chrV	WormBase	exon	10301554	10301637	.	-	.	Parent=Transcript:B0024.8d
chrV	WormBase	exon	10301702	10301796	.	-	.	Parent=Transcript:B0024.8d
chrV	WormBase	exon	10302226	10302340	.	-	.	Parent=Transcript:B0024.8d
chrV	WormBase	exon	10314641	10314823	.	+	.	Parent=Transcript:B0024.9a
chrV	WormBase	exon	10314871	10314960	.	+	.	Parent=Transcript:B0024.9a
chrV	WormBase	exon	10315016	10315776	.	+	.	Parent=Transcript:B0024.9a
chrV	WormBase	exon	10314641	10314823	.	+	.	Parent=Transcript:B0024.9b
chrV	WormBase	exon	10314871	10314960	.	+	.	Parent=Transcript:B0024.9b
chrV	WormBase	exon	10315016	10315776	.	+	.	Parent=Transcript:B0024.9b
chrI	WormBase	exon	6028486	6028649	.	+	.	Parent=Transcript:B0025.1a
chrI	WormBase	exon	6029159	6029749	.	+	.	Parent=Transcript:B0025.1a
chrI	WormBase	exon	6029949	6030655	.	+	.	Parent=Transcript:B0025.1a
chrI	WormBase	exon	6031059	6031644	.	+	.	Parent=Transcript:B0025.1a
chrI	WormBase	exon	6032187	6032708	.	+	.	Parent=Transcript:B0025.1a
chrI	WormBase	exon	6033227	6033458	.	+	.	Parent=Transcript:B0025.1a
chrI	WormBase	exon	6029772	6030655	.	+	.	Parent=Transcript:B0025.1b
chrI	WormBase	exon	6031059	6031644	.	+	.	Parent=Transcript:B0025.1b
chrI	WormBase	exon	6032187	6032708	.	+	.	Parent=Transcript:B0025.1b
chrI	WormBase	exon	6033227	6033458	.	+	.	Parent=Transcript:B0025.1b
chrI	WormBase	exon	6028486	6028649	.	+	.	Parent=Transcript:B0025.1c.1
chrI	WormBase	exon	6029159	6029749	.	+	.	Parent=Transcript:B0025.1c.1
chrI	WormBase	exon	6029949	6030655	.	+	.	Parent=Transcript:B0025.1c.1
chrI	WormBase	exon	6031059	6031644	.	+	.	Parent=Transcript:B0025.1c.1
chrI	WormBase	exon	6032187	6032708	.	+	.	Parent=Transcript:B0025.1c.1
chrI	WormBase	exon	6033227	6033458	.	+	.	Parent=Transcript:B0025.1c.1
chrI	WormBase	exon	6028498	6028649	.	+	.	Parent=Transcript:B0025.1c.2
chrI	WormBase	exon	6029159	6029749	.	+	.	Parent=Transcript:B0025.1c.2
chrI	WormBase	exon	6029949	6030655	.	+	.	Parent=Transcript:B0025.1c.2
chrI	WormBase	exon	6031059	6031644	.	+	.	Parent=Transcript:B0025.1c.2
chrI	WormBase	exon	6032187	6032708	.	+	.	Parent=Transcript:B0025.1c.2
chrI	WormBase	exon	6033227	6033458	.	+	.	Parent=Transcript:B0025.1c.2
chrI	WormBase	exon	6022667	6022724	.	+	.	Parent=Transcript:B0025.2.1
chrI	WormBase	exon	6022985	6023240	.	+	.	Parent=Transcript:B0025.2.1
chrI	WormBase	exon	6023605	6024021	.	+	.	Parent=Transcript:B0025.2.1
chrI	WormBase	exon	6025217	6025502	.	+	.	Parent=Transcript:B0025.2.1
chrI	WormBase	exon	6025799	6026099	.	+	.	Parent=Transcript:B0025.2.1
chrI	WormBase	exon	6026571	6026876	.	+	.	Parent=Transcript:B0025.2.1
chrI	WormBase	exon	6026976	6026981	.	+	.	Parent=Transcript:B0025.2.1
chrI	WormBase	exon	6022660	6022724	.	+	.	Parent=Transcript:B0025.2.2
chrI	WormBase	exon	6022985	6023240	.	+	.	Parent=Transcript:B0025.2.2
chrI	WormBase	exon	6023605	6024021	.	+	.	Parent=Transcript:B0025.2.2
chrI	WormBase	exon	6025217	6025502	.	+	.	Parent=Transcript:B0025.2.2
chrI	WormBase	exon	6025799	6026099	.	+	.	Parent=Transcript:B0025.2.2
chrI	WormBase	exon	6026571	6026876	.	+	.	Parent=Transcript:B0025.2.2
chrI	WormBase	exon	6026976	6026981	.	+	.	Parent=Transcript:B0025.2.2
chrI	WormBase	exon	6027194	6027592	.	+	.	Parent=Transcript:B0025.4
chrI	WormBase	exon	6028185	6028370	.	+	.	Parent=Transcript:B0025.4
chrI	WormBase	exon	6024151	6024267	.	-	.	Parent=Transcript:B0025.5
chrI	WormBase	exon	6024334	6024419	.	-	.	Parent=Transcript:B0025.5
chrI	WormBase	exon	6024836	6024955	.	-	.	Parent=Transcript:B0025.5
chrI	WormBase	exon	6031806	6031982	.	-	.	Parent=Transcript:B0025.6
chrI	WormBase	exon	6022267	6022337	.	+	.	Parent=Transcript:B0025.7
chrI	WormBase	exon	6024143	6024233	.	-	.	Parent=Transcript:B0025.8
chrII	WormBase	exon	5970105	5970153	.	+	.	Parent=Transcript:B0034.1
chrII	WormBase	exon	5970965	5971120	.	+	.	Parent=Transcript:B0034.1
chrII	WormBase	exon	5971597	5971776	.	+	.	Parent=Transcript:B0034.1
chrII	WormBase	exon	5971976	5972101	.	+	.	Parent=Transcript:B0034.1
chrII	WormBase	exon	5972204	5972655	.	+	.	Parent=Transcript:B0034.1
chrII	WormBase	exon	5960747	5960846	.	-	.	Parent=Transcript:B0034.10
chrII	WormBase	exon	5965519	5965687	.	+	.	Parent=Transcript:B0034.11
chrII	WormBase	exon	5957680	5957819	.	-	.	Parent=Transcript:B0034.12
chrII	WormBase	exon	5972900	5972995	.	+	.	Parent=Transcript:B0034.13
chrII	WormBase	exon	5958388	5958536	.	-	.	Parent=Transcript:B0034.14
chrII	WormBase	exon	5962755	5962888	.	+	.	Parent=Transcript:B0034.15
chrII	WormBase	exon	5966755	5967030	.	-	.	Parent=Transcript:B0034.16
chrII	WormBase	exon	5950185	5950318	.	+	.	Parent=Transcript:B0034.17
chrII	WormBase	exon	5944196	5944243	.	-	.	Parent=Transcript:B0034.2
chrII	WormBase	exon	5944297	5944368	.	-	.	Parent=Transcript:B0034.2
chrII	WormBase	exon	5945406	5946014	.	-	.	Parent=Transcript:B0034.3a
chrII	WormBase	exon	5946480	5946613	.	-	.	Parent=Transcript:B0034.3a
chrII	WormBase	exon	5946889	5947007	.	-	.	Parent=Transcript:B0034.3a
chrII	WormBase	exon	5947234	5947315	.	-	.	Parent=Transcript:B0034.3a
chrII	WormBase	exon	5951421	5951597	.	-	.	Parent=Transcript:B0034.3a
chrII	WormBase	exon	5953248	5953409	.	-	.	Parent=Transcript:B0034.3a
chrII	WormBase	exon	5953466	5953614	.	-	.	Parent=Transcript:B0034.3a
chrII	WormBase	exon	5953665	5954459	.	-	.	Parent=Transcript:B0034.3a
chrII	WormBase	exon	5954505	5955396	.	-	.	Parent=Transcript:B0034.3a
chrII	WormBase	exon	5955621	5955724	.	-	.	Parent=Transcript:B0034.3a
chrII	WormBase	exon	5956411	5956515	.	-	.	Parent=Transcript:B0034.3a
chrII	WormBase	exon	5956569	5956683	.	-	.	Parent=Transcript:B0034.3a
chrII	WormBase	exon	5945406	5946014	.	-	.	Parent=Transcript:B0034.3b
chrII	WormBase	exon	5946480	5946613	.	-	.	Parent=Transcript:B0034.3b
chrII	WormBase	exon	5946889	5947007	.	-	.	Parent=Transcript:B0034.3b
chrII	WormBase	exon	5947234	5947315	.	-	.	Parent=Transcript:B0034.3b
chrII	WormBase	exon	5948623	5948714	.	-	.	Parent=Transcript:B0034.3b
chrII	WormBase	exon	5945406	5946014	.	-	.	Parent=Transcript:B0034.3c
chrII	WormBase	exon	5946480	5946613	.	-	.	Parent=Transcript:B0034.3c
chrII	WormBase	exon	5946889	5947007	.	-	.	Parent=Transcript:B0034.3c
chrII	WormBase	exon	5947234	5947303	.	-	.	Parent=Transcript:B0034.3c
chrII	WormBase	exon	5968135	5968179	.	-	.	Parent=Transcript:B0034.4
chrII	WormBase	exon	5968227	5968495	.	-	.	Parent=Transcript:B0034.4
chrII	WormBase	exon	5968541	5968710	.	-	.	Parent=Transcript:B0034.4
chrII	WormBase	exon	5968758	5968825	.	-	.	Parent=Transcript:B0034.4
chrII	WormBase	exon	5968870	5968969	.	-	.	Parent=Transcript:B0034.4
chrII	WormBase	exon	5969019	5969058	.	-	.	Parent=Transcript:B0034.4
chrII	WormBase	exon	5972856	5972966	.	-	.	Parent=Transcript:B0034.5
chrII	WormBase	exon	5973122	5973206	.	-	.	Parent=Transcript:B0034.5
chrII	WormBase	exon	5973250	5973371	.	-	.	Parent=Transcript:B0034.5
chrII	WormBase	exon	5973426	5973730	.	-	.	Parent=Transcript:B0034.5
chrII	WormBase	exon	5974375	5974472	.	-	.	Parent=Transcript:B0034.5
chrII	WormBase	exon	5974521	5974690	.	-	.	Parent=Transcript:B0034.5
chrII	WormBase	exon	5974763	5974977	.	-	.	Parent=Transcript:B0034.5
chrII	WormBase	exon	5969058	5969156	.	+	.	Parent=Transcript:B0034.6
chrII	WormBase	exon	5969123	5969141	.	+	.	Parent=Transcript:B0034.6b
chrII	WormBase	exon	5961677	5961785	.	+	.	Parent=Transcript:B0034.7
chrII	WormBase	exon	5961833	5962000	.	+	.	Parent=Transcript:B0034.7
chrII	WormBase	exon	5966778	5966979	.	+	.	Parent=Transcript:B0034.8
chrII	WormBase	exon	5965519	5965687	.	-	.	Parent=Transcript:B0034.9
chrIV	WormBase	exon	11326557	11327220	.	+	.	Parent=Transcript:B0035.10
chrIV	WormBase	exon	11327614	11327905	.	-	.	Parent=Transcript:B0035.11
chrIV	WormBase	exon	11327976	11328306	.	-	.	Parent=Transcript:B0035.11
chrIV	WormBase	exon	11328359	11328458	.	-	.	Parent=Transcript:B0035.11
chrIV	WormBase	exon	11328507	11328601	.	-	.	Parent=Transcript:B0035.11
chrIV	WormBase	exon	11328649	11328822	.	-	.	Parent=Transcript:B0035.11
chrIV	WormBase	exon	11328870	11329266	.	-	.	Parent=Transcript:B0035.11
chrIV	WormBase	exon	11329314	11329369	.	-	.	Parent=Transcript:B0035.11
chrIV	WormBase	exon	11329466	11329879	.	-	.	Parent=Transcript:B0035.12.1
chrIV	WormBase	exon	11329932	11330226	.	-	.	Parent=Transcript:B0035.12.1
chrIV	WormBase	exon	11330276	11330389	.	-	.	Parent=Transcript:B0035.12.1
chrIV	WormBase	exon	11330447	11330784	.	-	.	Parent=Transcript:B0035.12.1
chrIV	WormBase	exon	11330832	11331433	.	-	.	Parent=Transcript:B0035.12.1
chrIV	WormBase	exon	11331493	11331641	.	-	.	Parent=Transcript:B0035.12.1
chrIV	WormBase	exon	11331790	11332187	.	-	.	Parent=Transcript:B0035.12.1
chrIV	WormBase	exon	11332232	11332328	.	-	.	Parent=Transcript:B0035.12.1
chrIV	WormBase	exon	11332370	11332538	.	-	.	Parent=Transcript:B0035.12.1
chrIV	WormBase	exon	11332589	11332737	.	-	.	Parent=Transcript:B0035.12.1
chrIV	WormBase	exon	11332788	11332892	.	-	.	Parent=Transcript:B0035.12.1
chrIV	WormBase	exon	11329491	11329549	.	-	.	Parent=Transcript:B0035.12.2
chrIV	WormBase	exon	11329578	11329879	.	-	.	Parent=Transcript:B0035.12.2
chrIV	WormBase	exon	11329932	11330226	.	-	.	Parent=Transcript:B0035.12.2
chrIV	WormBase	exon	11330276	11330389	.	-	.	Parent=Transcript:B0035.12.2
chrIV	WormBase	exon	11330447	11330784	.	-	.	Parent=Transcript:B0035.12.2
chrIV	WormBase	exon	11330832	11331433	.	-	.	Parent=Transcript:B0035.12.2
chrIV	WormBase	exon	11331493	11331641	.	-	.	Parent=Transcript:B0035.12.2
chrIV	WormBase	exon	11331790	11332187	.	-	.	Parent=Transcript:B0035.12.2
chrIV	WormBase	exon	11332232	11332328	.	-	.	Parent=Transcript:B0035.12.2
chrIV	WormBase	exon	11332370	11332538	.	-	.	Parent=Transcript:B0035.12.2
chrIV	WormBase	exon	11332589	11332737	.	-	.	Parent=Transcript:B0035.12.2
chrIV	WormBase	exon	11332788	11332892	.	-	.	Parent=Transcript:B0035.12.2
chrIV	WormBase	exon	11329466	11329879	.	-	.	Parent=Transcript:B0035.12.3
chrIV	WormBase	exon	11329932	11330226	.	-	.	Parent=Transcript:B0035.12.3
chrIV	WormBase	exon	11330276	11330389	.	-	.	Parent=Transcript:B0035.12.3
chrIV	WormBase	exon	11330447	11330784	.	-	.	Parent=Transcript:B0035.12.3
chrIV	WormBase	exon	11330832	11331433	.	-	.	Parent=Transcript:B0035.12.3
chrIV	WormBase	exon	11331493	11331641	.	-	.	Parent=Transcript:B0035.12.3
chrIV	WormBase	exon	11331790	11332187	.	-	.	Parent=Transcript:B0035.12.3
chrIV	WormBase	exon	11332232	11332328	.	-	.	Parent=Transcript:B0035.12.3
chrIV	WormBase	exon	11332370	11332538	.	-	.	Parent=Transcript:B0035.12.3
chrIV	WormBase	exon	11332589	11332737	.	-	.	Parent=Transcript:B0035.12.3
chrIV	WormBase	exon	11332788	11332944	.	-	.	Parent=Transcript:B0035.12.3
chrIV	WormBase	exon	11304721	11304998	.	-	.	Parent=Transcript:B0035.13
chrIV	WormBase	exon	11305048	11305480	.	-	.	Parent=Transcript:B0035.13
chrIV	WormBase	exon	11305901	11306004	.	-	.	Parent=Transcript:B0035.13
chrIV	WormBase	exon	11306430	11306542	.	-	.	Parent=Transcript:B0035.13
chrIV	WormBase	exon	11306628	11306720	.	-	.	Parent=Transcript:B0035.13
chrIV	WormBase	exon	11299036	11299108	.	+	.	Parent=Transcript:B0035.14a.1
chrIV	WormBase	exon	11299159	11299231	.	+	.	Parent=Transcript:B0035.14a.1
chrIV	WormBase	exon	11299956	11300354	.	+	.	Parent=Transcript:B0035.14a.1
chrIV	WormBase	exon	11300890	11301048	.	+	.	Parent=Transcript:B0035.14a.1
chrIV	WormBase	exon	11301202	11301433	.	+	.	Parent=Transcript:B0035.14a.1
chrIV	WormBase	exon	11303837	11304000	.	+	.	Parent=Transcript:B0035.14a.1
chrIV	WormBase	exon	11304221	11304787	.	+	.	Parent=Transcript:B0035.14a.1
chrIV	WormBase	exon	11299008	11299108	.	+	.	Parent=Transcript:B0035.14a.2
chrIV	WormBase	exon	11299159	11299231	.	+	.	Parent=Transcript:B0035.14a.2
chrIV	WormBase	exon	11299956	11300354	.	+	.	Parent=Transcript:B0035.14a.2
chrIV	WormBase	exon	11300890	11301048	.	+	.	Parent=Transcript:B0035.14a.2
chrIV	WormBase	exon	11301202	11301433	.	+	.	Parent=Transcript:B0035.14a.2
chrIV	WormBase	exon	11303837	11304000	.	+	.	Parent=Transcript:B0035.14a.2
chrIV	WormBase	exon	11304221	11304787	.	+	.	Parent=Transcript:B0035.14a.2
chrIV	WormBase	exon	11303845	11304000	.	+	.	Parent=Transcript:B0035.14b
chrIV	WormBase	exon	11304221	11304787	.	+	.	Parent=Transcript:B0035.14b
chrIV	WormBase	exon	11296991	11297247	.	-	.	Parent=Transcript:B0035.15
chrIV	WormBase	exon	11297306	11297368	.	-	.	Parent=Transcript:B0035.15
chrIV	WormBase	exon	11297428	11297511	.	-	.	Parent=Transcript:B0035.15
chrIV	WormBase	exon	11297554	11297668	.	-	.	Parent=Transcript:B0035.15
chrIV	WormBase	exon	11297713	11297889	.	-	.	Parent=Transcript:B0035.15
chrIV	WormBase	exon	11297939	11298090	.	-	.	Parent=Transcript:B0035.15
chrIV	WormBase	exon	11298147	11298419	.	-	.	Parent=Transcript:B0035.15
chrIV	WormBase	exon	11295148	11295223	.	-	.	Parent=Transcript:B0035.16
chrIV	WormBase	exon	11295330	11295548	.	-	.	Parent=Transcript:B0035.16
chrIV	WormBase	exon	11295594	11295827	.	-	.	Parent=Transcript:B0035.16
chrIV	WormBase	exon	11295878	11296050	.	-	.	Parent=Transcript:B0035.16
chrIV	WormBase	exon	11296097	11296281	.	-	.	Parent=Transcript:B0035.16
chrIV	WormBase	exon	11296325	11296467	.	-	.	Parent=Transcript:B0035.16
chrIV	WormBase	exon	11296783	11296887	.	-	.	Parent=Transcript:B0035.16
chrIV	WormBase	exon	11309154	11309253	.	-	.	Parent=Transcript:B0035.17
chrIV	WormBase	exon	11309213	11309234	.	-	.	Parent=Transcript:B0035.17a
chrIV	WormBase	exon	11309169	11309191	.	-	.	Parent=Transcript:B0035.17b
chrIV	WormBase	exon	11320320	11320468	.	+	.	Parent=Transcript:B0035.18
chrIV	WormBase	exon	11320520	11320643	.	+	.	Parent=Transcript:B0035.18
chrIV	WormBase	exon	11298659	11298802	.	-	.	Parent=Transcript:B0035.19
chrIV	WormBase	exon	11310972	11311040	.	+	.	Parent=Transcript:B0035.1a
chrIV	WormBase	exon	11311093	11311219	.	+	.	Parent=Transcript:B0035.1a
chrIV	WormBase	exon	11311277	11311502	.	+	.	Parent=Transcript:B0035.1a
chrIV	WormBase	exon	11311552	11311866	.	+	.	Parent=Transcript:B0035.1a
chrIV	WormBase	exon	11311919	11312382	.	+	.	Parent=Transcript:B0035.1a
chrIV	WormBase	exon	11310972	11311040	.	+	.	Parent=Transcript:B0035.1b
chrIV	WormBase	exon	11311093	11311219	.	+	.	Parent=Transcript:B0035.1b
chrIV	WormBase	exon	11311277	11311502	.	+	.	Parent=Transcript:B0035.1b
chrIV	WormBase	exon	11311552	11311866	.	+	.	Parent=Transcript:B0035.1b
chrIV	WormBase	exon	11311919	11312058	.	+	.	Parent=Transcript:B0035.1b
chrIV	WormBase	exon	11312160	11312497	.	+	.	Parent=Transcript:B0035.1b
chrIV	WormBase	exon	11312473	11312899	.	-	.	Parent=Transcript:B0035.2
chrIV	WormBase	exon	11312946	11313144	.	-	.	Parent=Transcript:B0035.2
chrIV	WormBase	exon	11313194	11313291	.	-	.	Parent=Transcript:B0035.2
chrIV	WormBase	exon	11313339	11313537	.	-	.	Parent=Transcript:B0035.2
chrIV	WormBase	exon	11313582	11313795	.	-	.	Parent=Transcript:B0035.2
chrIV	WormBase	exon	11313859	11313976	.	-	.	Parent=Transcript:B0035.2
chrIV	WormBase	exon	11295495	11295533	.	+	.	Parent=Transcript:B0035.20
chrIV	WormBase	exon	11295584	11295601	.	+	.	Parent=Transcript:B0035.20
chrIV	WormBase	exon	11327356	11327459	.	+	.	Parent=Transcript:B0035.21
chrIV	WormBase	exon	11327506	11327569	.	+	.	Parent=Transcript:B0035.21
chrIV	WormBase	exon	11314077	11314418	.	-	.	Parent=Transcript:B0035.3
chrIV	WormBase	exon	11314466	11314587	.	-	.	Parent=Transcript:B0035.3
chrIV	WormBase	exon	11314635	11314874	.	-	.	Parent=Transcript:B0035.3
chrIV	WormBase	exon	11314922	11315050	.	-	.	Parent=Transcript:B0035.3
chrIV	WormBase	exon	11315207	11315294	.	+	.	Parent=Transcript:B0035.4
chrIV	WormBase	exon	11315345	11315476	.	+	.	Parent=Transcript:B0035.4
chrIV	WormBase	exon	11315550	11315877	.	+	.	Parent=Transcript:B0035.4
chrIV	WormBase	exon	11317419	11317546	.	+	.	Parent=Transcript:B0035.5
chrIV	WormBase	exon	11317600	11317806	.	+	.	Parent=Transcript:B0035.5
chrIV	WormBase	exon	11318223	11318298	.	+	.	Parent=Transcript:B0035.5
chrIV	WormBase	exon	11318343	11318595	.	+	.	Parent=Transcript:B0035.5
chrIV	WormBase	exon	11318654	11318955	.	+	.	Parent=Transcript:B0035.5
chrIV	WormBase	exon	11319017	11319154	.	+	.	Parent=Transcript:B0035.5
chrIV	WormBase	exon	11319207	11319408	.	+	.	Parent=Transcript:B0035.5
chrIV	WormBase	exon	11319460	11319636	.	+	.	Parent=Transcript:B0035.5
chrIV	WormBase	exon	11319690	11319950	.	+	.	Parent=Transcript:B0035.5
chrIV	WormBase	exon	11320800	11320889	.	+	.	Parent=Transcript:B0035.6
chrIV	WormBase	exon	11320940	11321052	.	+	.	Parent=Transcript:B0035.6
chrIV	WormBase	exon	11321102	11321372	.	+	.	Parent=Transcript:B0035.6
chrIV	WormBase	exon	11321417	11322682	.	+	.	Parent=Transcript:B0035.6
chrIV	WormBase	exon	11322789	11322972	.	+	.	Parent=Transcript:B0035.6
chrIV	WormBase	exon	11323032	11323253	.	+	.	Parent=Transcript:B0035.6
chrIV	WormBase	exon	11323297	11323636	.	+	.	Parent=Transcript:B0035.6
chrIV	WormBase	exon	11323885	11324470	.	-	.	Parent=Transcript:B0035.7
chrIV	WormBase	exon	11324719	11325222	.	+	.	Parent=Transcript:B0035.8
chrIV	WormBase	exon	11326018	11326329	.	-	.	Parent=Transcript:B0035.9
chrI	WormBase	exon	4664499	4664584	.	+	.	Parent=Transcript:B0041.1
chrI	WormBase	exon	4664629	4664782	.	+	.	Parent=Transcript:B0041.1
chrI	WormBase	exon	4664835	4665008	.	+	.	Parent=Transcript:B0041.1
chrI	WormBase	exon	4665053	4665153	.	+	.	Parent=Transcript:B0041.1
chrI	WormBase	exon	4665199	4665348	.	+	.	Parent=Transcript:B0041.1
chrI	WormBase	exon	4660521	4660713	.	+	.	Parent=Transcript:B0041.10
chrI	WormBase	exon	4661141	4661155	.	-	.	Parent=Transcript:B0041.11.1
chrI	WormBase	exon	4661296	4661367	.	-	.	Parent=Transcript:B0041.11.1
chrI	WormBase	exon	4661763	4661956	.	-	.	Parent=Transcript:B0041.11.1
chrI	WormBase	exon	4662003	4662079	.	-	.	Parent=Transcript:B0041.11.1
chrI	WormBase	exon	4662131	4662199	.	-	.	Parent=Transcript:B0041.11.1
chrI	WormBase	exon	4661115	4661154	.	-	.	Parent=Transcript:B0041.11.2
chrI	WormBase	exon	4661206	4661382	.	-	.	Parent=Transcript:B0041.11.2
chrI	WormBase	exon	4661763	4661956	.	-	.	Parent=Transcript:B0041.11.2
chrI	WormBase	exon	4662003	4662079	.	-	.	Parent=Transcript:B0041.11.2
chrI	WormBase	exon	4662131	4662192	.	-	.	Parent=Transcript:B0041.11.2
chrI	WormBase	exon	4655349	4655496	.	+	.	Parent=Transcript:B0041.2a.1
chrI	WormBase	exon	4655721	4656458	.	+	.	Parent=Transcript:B0041.2a.1
chrI	WormBase	exon	4656511	4656780	.	+	.	Parent=Transcript:B0041.2a.1
chrI	WormBase	exon	4657206	4657487	.	+	.	Parent=Transcript:B0041.2a.1
chrI	WormBase	exon	4657939	4658255	.	+	.	Parent=Transcript:B0041.2a.1
chrI	WormBase	exon	4658685	4658762	.	+	.	Parent=Transcript:B0041.2a.1
chrI	WormBase	exon	4659009	4659518	.	+	.	Parent=Transcript:B0041.2a.1
chrI	WormBase	exon	4653471	4653542	.	+	.	Parent=Transcript:B0041.2a.2
chrI	WormBase	exon	4653598	4653663	.	+	.	Parent=Transcript:B0041.2a.2
chrI	WormBase	exon	4655347	4655496	.	+	.	Parent=Transcript:B0041.2a.2
chrI	WormBase	exon	4655721	4656458	.	+	.	Parent=Transcript:B0041.2a.2
chrI	WormBase	exon	4656511	4656780	.	+	.	Parent=Transcript:B0041.2a.2
chrI	WormBase	exon	4657206	4657487	.	+	.	Parent=Transcript:B0041.2a.2
chrI	WormBase	exon	4657939	4658255	.	+	.	Parent=Transcript:B0041.2a.2
chrI	WormBase	exon	4658685	4658762	.	+	.	Parent=Transcript:B0041.2a.2
chrI	WormBase	exon	4659009	4659518	.	+	.	Parent=Transcript:B0041.2a.2
chrI	WormBase	exon	4653471	4653542	.	+	.	Parent=Transcript:B0041.2b
chrI	WormBase	exon	4653598	4653663	.	+	.	Parent=Transcript:B0041.2b
chrI	WormBase	exon	4655347	4655496	.	+	.	Parent=Transcript:B0041.2b
chrI	WormBase	exon	4655721	4655765	.	+	.	Parent=Transcript:B0041.2b
chrI	WormBase	exon	4656012	4656458	.	+	.	Parent=Transcript:B0041.2b
chrI	WormBase	exon	4656511	4656780	.	+	.	Parent=Transcript:B0041.2b
chrI	WormBase	exon	4657206	4657487	.	+	.	Parent=Transcript:B0041.2b
chrI	WormBase	exon	4657939	4658255	.	+	.	Parent=Transcript:B0041.2b
chrI	WormBase	exon	4658685	4658762	.	+	.	Parent=Transcript:B0041.2b
chrI	WormBase	exon	4659009	4660079	.	+	.	Parent=Transcript:B0041.2b
chrI	WormBase	exon	4655349	4655496	.	+	.	Parent=Transcript:B0041.2c.1
chrI	WormBase	exon	4655721	4656458	.	+	.	Parent=Transcript:B0041.2c.1
chrI	WormBase	exon	4656511	4656780	.	+	.	Parent=Transcript:B0041.2c.1
chrI	WormBase	exon	4657212	4657487	.	+	.	Parent=Transcript:B0041.2c.1
chrI	WormBase	exon	4657939	4658255	.	+	.	Parent=Transcript:B0041.2c.1
chrI	WormBase	exon	4658685	4658762	.	+	.	Parent=Transcript:B0041.2c.1
chrI	WormBase	exon	4659009	4660087	.	+	.	Parent=Transcript:B0041.2c.1
chrI	WormBase	exon	4653471	4653542	.	+	.	Parent=Transcript:B0041.2c.2
chrI	WormBase	exon	4653598	4653663	.	+	.	Parent=Transcript:B0041.2c.2
chrI	WormBase	exon	4655347	4655496	.	+	.	Parent=Transcript:B0041.2c.2
chrI	WormBase	exon	4655721	4656458	.	+	.	Parent=Transcript:B0041.2c.2
chrI	WormBase	exon	4656511	4656780	.	+	.	Parent=Transcript:B0041.2c.2
chrI	WormBase	exon	4657212	4657487	.	+	.	Parent=Transcript:B0041.2c.2
chrI	WormBase	exon	4657939	4658255	.	+	.	Parent=Transcript:B0041.2c.2
chrI	WormBase	exon	4658685	4658762	.	+	.	Parent=Transcript:B0041.2c.2
chrI	WormBase	exon	4659009	4660087	.	+	.	Parent=Transcript:B0041.2c.2
chrI	WormBase	exon	4653527	4653542	.	+	.	Parent=Transcript:B0041.2d
chrI	WormBase	exon	4653598	4653686	.	+	.	Parent=Transcript:B0041.2d
chrI	WormBase	exon	4655349	4655496	.	+	.	Parent=Transcript:B0041.2d
chrI	WormBase	exon	4655721	4656458	.	+	.	Parent=Transcript:B0041.2d
chrI	WormBase	exon	4656511	4656780	.	+	.	Parent=Transcript:B0041.2d
chrI	WormBase	exon	4657206	4657487	.	+	.	Parent=Transcript:B0041.2d
chrI	WormBase	exon	4657939	4658255	.	+	.	Parent=Transcript:B0041.2d
chrI	WormBase	exon	4658685	4658762	.	+	.	Parent=Transcript:B0041.2d
chrI	WormBase	exon	4659009	4659518	.	+	.	Parent=Transcript:B0041.2d
chrI	WormBase	exon	4644437	4644763	.	+	.	Parent=Transcript:B0041.3
chrI	WormBase	exon	4645185	4645304	.	+	.	Parent=Transcript:B0041.3
chrI	WormBase	exon	4645353	4645626	.	+	.	Parent=Transcript:B0041.3
chrI	WormBase	exon	4645636	4646231	.	-	.	Parent=Transcript:B0041.4
chrI	WormBase	exon	4646281	4646388	.	-	.	Parent=Transcript:B0041.4
chrI	WormBase	exon	4646441	4646703	.	-	.	Parent=Transcript:B0041.4
chrI	WormBase	exon	4646786	4646963	.	-	.	Parent=Transcript:B0041.4
chrI	WormBase	exon	4648269	4648741	.	-	.	Parent=Transcript:B0041.5
chrI	WormBase	exon	4648798	4649101	.	-	.	Parent=Transcript:B0041.5
chrI	WormBase	exon	4649179	4649325	.	-	.	Parent=Transcript:B0041.5
chrI	WormBase	exon	4649611	4649742	.	-	.	Parent=Transcript:B0041.5
chrI	WormBase	exon	4650249	4650542	.	-	.	Parent=Transcript:B0041.5
chrI	WormBase	exon	4650592	4650770	.	-	.	Parent=Transcript:B0041.5
chrI	WormBase	exon	4652143	4652323	.	-	.	Parent=Transcript:B0041.6a
chrI	WormBase	exon	4652570	4652701	.	-	.	Parent=Transcript:B0041.6a
chrI	WormBase	exon	4652754	4652906	.	-	.	Parent=Transcript:B0041.6a
chrI	WormBase	exon	4652143	4652323	.	-	.	Parent=Transcript:B0041.6b
chrI	WormBase	exon	4652570	4652701	.	-	.	Parent=Transcript:B0041.6b
chrI	WormBase	exon	4652754	4652905	.	-	.	Parent=Transcript:B0041.6b
chrI	WormBase	exon	4665744	4666295	.	-	.	Parent=Transcript:B0041.7
chrI	WormBase	exon	4666401	4667199	.	-	.	Parent=Transcript:B0041.7
chrI	WormBase	exon	4667718	4667951	.	-	.	Parent=Transcript:B0041.7
chrI	WormBase	exon	4668012	4668709	.	-	.	Parent=Transcript:B0041.7
chrI	WormBase	exon	4669227	4669402	.	-	.	Parent=Transcript:B0041.7
chrI	WormBase	exon	4669461	4669739	.	-	.	Parent=Transcript:B0041.7
chrI	WormBase	exon	4669792	4670792	.	-	.	Parent=Transcript:B0041.7
chrI	WormBase	exon	4670858	4671424	.	-	.	Parent=Transcript:B0041.7
chrI	WormBase	exon	4671479	4671619	.	-	.	Parent=Transcript:B0041.7
chrI	WormBase	exon	4671680	4671738	.	-	.	Parent=Transcript:B0041.7
chrI	WormBase	exon	4647424	4647565	.	+	.	Parent=Transcript:B0041.8.1
chrI	WormBase	exon	4647613	4647881	.	+	.	Parent=Transcript:B0041.8.1
chrI	WormBase	exon	4647931	4648275	.	+	.	Parent=Transcript:B0041.8.1
chrI	WormBase	exon	4647318	4647565	.	+	.	Parent=Transcript:B0041.8.2
chrI	WormBase	exon	4647613	4647881	.	+	.	Parent=Transcript:B0041.8.2
chrI	WormBase	exon	4647931	4648278	.	+	.	Parent=Transcript:B0041.8.2
chrI	WormBase	exon	4646726	4646779	.	-	.	Parent=Transcript:B0041.9
chrII	WormBase	exon	2040395	2040610	.	-	.	Parent=Transcript:B0047.1a
chrII	WormBase	exon	2040659	2040810	.	-	.	Parent=Transcript:B0047.1a
chrII	WormBase	exon	2040862	2040997	.	-	.	Parent=Transcript:B0047.1a
chrII	WormBase	exon	2041052	2041448	.	-	.	Parent=Transcript:B0047.1a
chrII	WormBase	exon	2041503	2041615	.	-	.	Parent=Transcript:B0047.1a
chrII	WormBase	exon	2040271	2040490	.	-	.	Parent=Transcript:B0047.1b
chrII	WormBase	exon	2040659	2040810	.	-	.	Parent=Transcript:B0047.1b
chrII	WormBase	exon	2040862	2040997	.	-	.	Parent=Transcript:B0047.1b
chrII	WormBase	exon	2041052	2041448	.	-	.	Parent=Transcript:B0047.1b
chrII	WormBase	exon	2041503	2041615	.	-	.	Parent=Transcript:B0047.1b
chrII	WormBase	exon	2043023	2043363	.	-	.	Parent=Transcript:B0047.2
chrII	WormBase	exon	2043410	2043561	.	-	.	Parent=Transcript:B0047.2
chrII	WormBase	exon	2043613	2043946	.	-	.	Parent=Transcript:B0047.2
chrII	WormBase	exon	2043999	2044059	.	-	.	Parent=Transcript:B0047.2
chrII	WormBase	exon	2044624	2044857	.	-	.	Parent=Transcript:B0047.3
chrII	WormBase	exon	2044907	2045058	.	-	.	Parent=Transcript:B0047.3
chrII	WormBase	exon	2045111	2045258	.	-	.	Parent=Transcript:B0047.3
chrII	WormBase	exon	2045313	2045585	.	-	.	Parent=Transcript:B0047.3
chrII	WormBase	exon	2045963	2046461	.	-	.	Parent=Transcript:B0047.4
chrII	WormBase	exon	2046505	2046656	.	-	.	Parent=Transcript:B0047.4
chrII	WormBase	exon	2048061	2048183	.	-	.	Parent=Pseudogene:B0047.5
chrII	WormBase	exon	2048235	2048386	.	-	.	Parent=Pseudogene:B0047.5
chrII	WormBase	exon	2048440	2048587	.	-	.	Parent=Pseudogene:B0047.5
chrII	WormBase	exon	2048635	2049019	.	-	.	Parent=Pseudogene:B0047.5
chrII	WormBase	exon	2049067	2049175	.	-	.	Parent=Pseudogene:B0047.5
chrX	WormBase	exon	12031598	12032341	.	-	.	Parent=Transcript:B0198.1
chrX	WormBase	exon	12032431	12032535	.	-	.	Parent=Transcript:B0198.1
chrX	WormBase	exon	12033016	12033267	.	-	.	Parent=Transcript:B0198.1
chrX	WormBase	exon	12033314	12033499	.	-	.	Parent=Transcript:B0198.1
chrX	WormBase	exon	12033916	12034037	.	-	.	Parent=Transcript:B0198.1
chrX	WormBase	exon	12023587	12023663	.	+	.	Parent=Transcript:B0198.10
chrX	WormBase	exon	12028711	12028986	.	+	.	Parent=Transcript:B0198.2a
chrX	WormBase	exon	12029084	12029171	.	+	.	Parent=Transcript:B0198.2a
chrX	WormBase	exon	12029848	12029973	.	+	.	Parent=Transcript:B0198.2a
chrX	WormBase	exon	12030028	12030369	.	+	.	Parent=Transcript:B0198.2a
chrX	WormBase	exon	12030994	12031457	.	+	.	Parent=Transcript:B0198.2a
chrX	WormBase	exon	12028711	12028986	.	+	.	Parent=Transcript:B0198.2b
chrX	WormBase	exon	12029084	12029171	.	+	.	Parent=Transcript:B0198.2b
chrX	WormBase	exon	12029848	12029973	.	+	.	Parent=Transcript:B0198.2b
chrX	WormBase	exon	12030028	12030369	.	+	.	Parent=Transcript:B0198.2b
chrX	WormBase	exon	12030994	12031188	.	+	.	Parent=Transcript:B0198.2b
chrX	WormBase	exon	12031363	12031497	.	+	.	Parent=Transcript:B0198.2b
chrX	WormBase	exon	12042616	12043133	.	-	.	Parent=Transcript:B0198.3a
chrX	WormBase	exon	12043188	12043932	.	-	.	Parent=Transcript:B0198.3a
chrX	WormBase	exon	12043985	12044207	.	-	.	Parent=Transcript:B0198.3a
chrX	WormBase	exon	12044273	12044491	.	-	.	Parent=Transcript:B0198.3a
chrX	WormBase	exon	12044547	12044606	.	-	.	Parent=Transcript:B0198.3a
chrX	WormBase	exon	12044688	12044990	.	-	.	Parent=Transcript:B0198.3a
chrX	WormBase	exon	12045040	12045275	.	-	.	Parent=Transcript:B0198.3a
chrX	WormBase	exon	12045325	12045408	.	-	.	Parent=Transcript:B0198.3a
chrX	WormBase	exon	12045646	12045808	.	-	.	Parent=Transcript:B0198.3a
chrX	WormBase	exon	12046181	12046501	.	-	.	Parent=Transcript:B0198.3a
chrX	WormBase	exon	12047363	12047589	.	-	.	Parent=Transcript:B0198.3a
chrX	WormBase	exon	12048641	12048740	.	-	.	Parent=Transcript:B0198.3a
chrX	WormBase	exon	12048868	12048951	.	-	.	Parent=Transcript:B0198.3a
chrX	WormBase	exon	12049218	12049347	.	-	.	Parent=Transcript:B0198.3a
chrX	WormBase	exon	12042959	12043133	.	-	.	Parent=Transcript:B0198.3b
chrX	WormBase	exon	12043188	12043356	.	-	.	Parent=Transcript:B0198.3b
chrX	WormBase	exon	12025181	12025315	.	-	.	Parent=Transcript:B0198.4
chrX	WormBase	exon	12049521	12049659	.	+	.	Parent=Transcript:B0198.5
chrX	WormBase	exon	12050249	12050463	.	+	.	Parent=Transcript:B0198.6
chrX	WormBase	exon	12050216	12050430	.	-	.	Parent=Transcript:B0198.7
chrX	WormBase	exon	12023587	12023663	.	-	.	Parent=Transcript:B0198.8
chrX	WormBase	exon	12049788	12050001	.	+	.	Parent=Transcript:B0198.9
chrI	WormBase	exon	10708404	10708426	.	+	.	Parent=Transcript:B0205.10.1
chrI	WormBase	exon	10708805	10709643	.	+	.	Parent=Transcript:B0205.10.1
chrI	WormBase	exon	10709692	10710137	.	+	.	Parent=Transcript:B0205.10.1
chrI	WormBase	exon	10710181	10710241	.	+	.	Parent=Transcript:B0205.10.1
chrI	WormBase	exon	10710288	10710375	.	+	.	Parent=Transcript:B0205.10.1
chrI	WormBase	exon	10708363	10708426	.	+	.	Parent=Transcript:B0205.10.2
chrI	WormBase	exon	10708801	10709643	.	+	.	Parent=Transcript:B0205.10.2
chrI	WormBase	exon	10709692	10710137	.	+	.	Parent=Transcript:B0205.10.2
chrI	WormBase	exon	10710181	10710241	.	+	.	Parent=Transcript:B0205.10.2
chrI	WormBase	exon	10710288	10710375	.	+	.	Parent=Transcript:B0205.10.2
chrI	WormBase	exon	10732542	10732793	.	-	.	Parent=Transcript:B0205.11
chrI	WormBase	exon	10732841	10733164	.	-	.	Parent=Transcript:B0205.11
chrI	WormBase	exon	10733213	10733337	.	-	.	Parent=Transcript:B0205.11
chrI	WormBase	exon	10733388	10733553	.	-	.	Parent=Transcript:B0205.11
chrI	WormBase	exon	10733599	10733685	.	-	.	Parent=Transcript:B0205.11
chrI	WormBase	exon	10730467	10730549	.	+	.	Parent=Transcript:B0205.12
chrI	WormBase	exon	10730600	10730712	.	+	.	Parent=Transcript:B0205.12
chrI	WormBase	exon	10727751	10728046	.	-	.	Parent=Transcript:B0205.13
chrI	WormBase	exon	10728648	10728795	.	-	.	Parent=Transcript:B0205.13
chrI	WormBase	exon	10726918	10726992	.	+	.	Parent=Transcript:B0205.14
chrI	WormBase	exon	10727177	10727351	.	+	.	Parent=Transcript:B0205.14
chrI	WormBase	exon	10724479	10724586	.	+	.	Parent=Transcript:B0205.15
chrI	WormBase	exon	10734143	10734256	.	-	.	Parent=Transcript:B0205.16
chrI	WormBase	exon	10713450	10713839	.	-	.	Parent=Transcript:B0205.1a
chrI	WormBase	exon	10713891	10714103	.	-	.	Parent=Transcript:B0205.1a
chrI	WormBase	exon	10714152	10714692	.	-	.	Parent=Transcript:B0205.1a
chrI	WormBase	exon	10714743	10714856	.	-	.	Parent=Transcript:B0205.1a
chrI	WormBase	exon	10714989	10715231	.	-	.	Parent=Transcript:B0205.1a
chrI	WormBase	exon	10715402	10715515	.	-	.	Parent=Transcript:B0205.1a
chrI	WormBase	exon	10715561	10715791	.	-	.	Parent=Transcript:B0205.1a
chrI	WormBase	exon	10716240	10716353	.	-	.	Parent=Transcript:B0205.1a
chrI	WormBase	exon	10716399	10716629	.	-	.	Parent=Transcript:B0205.1a
chrI	WormBase	exon	10716676	10716789	.	-	.	Parent=Transcript:B0205.1a
chrI	WormBase	exon	10716842	10716995	.	-	.	Parent=Transcript:B0205.1a
chrI	WormBase	exon	10717715	10717742	.	-	.	Parent=Transcript:B0205.1a
chrI	WormBase	exon	10717800	10717913	.	-	.	Parent=Transcript:B0205.1a
chrI	WormBase	exon	10718134	10718201	.	-	.	Parent=Transcript:B0205.1a
chrI	WormBase	exon	10713450	10713839	.	-	.	Parent=Transcript:B0205.1b
chrI	WormBase	exon	10713891	10714103	.	-	.	Parent=Transcript:B0205.1b
chrI	WormBase	exon	10714152	10714692	.	-	.	Parent=Transcript:B0205.1b
chrI	WormBase	exon	10714743	10714856	.	-	.	Parent=Transcript:B0205.1b
chrI	WormBase	exon	10714989	10715231	.	-	.	Parent=Transcript:B0205.1b
chrI	WormBase	exon	10715402	10715515	.	-	.	Parent=Transcript:B0205.1b
chrI	WormBase	exon	10715561	10715791	.	-	.	Parent=Transcript:B0205.1b
chrI	WormBase	exon	10716240	10716353	.	-	.	Parent=Transcript:B0205.1b
chrI	WormBase	exon	10716399	10716629	.	-	.	Parent=Transcript:B0205.1b
chrI	WormBase	exon	10716676	10716789	.	-	.	Parent=Transcript:B0205.1b
chrI	WormBase	exon	10716842	10716997	.	-	.	Parent=Transcript:B0205.1b
chrI	WormBase	exon	10724161	10724412	.	-	.	Parent=Transcript:B0205.2a
chrI	WormBase	exon	10724797	10724961	.	-	.	Parent=Transcript:B0205.2a
chrI	WormBase	exon	10725004	10725301	.	-	.	Parent=Transcript:B0205.2a
chrI	WormBase	exon	10725352	10725563	.	-	.	Parent=Transcript:B0205.2a
chrI	WormBase	exon	10724161	10724412	.	-	.	Parent=Transcript:B0205.2b
chrI	WormBase	exon	10724797	10724961	.	-	.	Parent=Transcript:B0205.2b
chrI	WormBase	exon	10725004	10725301	.	-	.	Parent=Transcript:B0205.2b
chrI	WormBase	exon	10725352	10725479	.	-	.	Parent=Transcript:B0205.2b
chrI	WormBase	exon	10725990	10726136	.	-	.	Parent=Transcript:B0205.2b
chrI	WormBase	exon	10730729	10731299	.	-	.	Parent=Transcript:B0205.3.1
chrI	WormBase	exon	10731353	10731854	.	-	.	Parent=Transcript:B0205.3.1
chrI	WormBase	exon	10732174	10732314	.	-	.	Parent=Transcript:B0205.3.1
chrI	WormBase	exon	10732366	10732424	.	-	.	Parent=Transcript:B0205.3.1
chrI	WormBase	exon	10730729	10731299	.	-	.	Parent=Transcript:B0205.3.2
chrI	WormBase	exon	10731353	10731854	.	-	.	Parent=Transcript:B0205.3.2
chrI	WormBase	exon	10732174	10732314	.	-	.	Parent=Transcript:B0205.3.2
chrI	WormBase	exon	10732366	10732448	.	-	.	Parent=Transcript:B0205.3.2
chrI	WormBase	exon	10741369	10741535	.	-	.	Parent=Transcript:B0205.4
chrI	WormBase	exon	10741583	10741716	.	-	.	Parent=Transcript:B0205.4
chrI	WormBase	exon	10741759	10741822	.	-	.	Parent=Transcript:B0205.4
chrI	WormBase	exon	10741877	10742025	.	-	.	Parent=Transcript:B0205.4
chrI	WormBase	exon	10742976	10743087	.	-	.	Parent=Transcript:B0205.4
chrI	WormBase	exon	10743341	10743499	.	-	.	Parent=Transcript:B0205.4
chrI	WormBase	exon	10743545	10743747	.	-	.	Parent=Transcript:B0205.4
chrI	WormBase	exon	10743789	10743914	.	-	.	Parent=Transcript:B0205.4
chrI	WormBase	exon	10744130	10744267	.	-	.	Parent=Transcript:B0205.4
chrI	WormBase	exon	10744334	10744443	.	-	.	Parent=Transcript:B0205.4
chrI	WormBase	exon	10740218	10740391	.	+	.	Parent=Transcript:B0205.5
chrI	WormBase	exon	10740545	10740590	.	+	.	Parent=Transcript:B0205.5
chrI	WormBase	exon	10736697	10736817	.	+	.	Parent=Transcript:B0205.6
chrI	WormBase	exon	10737323	10737460	.	+	.	Parent=Transcript:B0205.6
chrI	WormBase	exon	10737505	10737624	.	+	.	Parent=Transcript:B0205.6
chrI	WormBase	exon	10737797	10737895	.	+	.	Parent=Transcript:B0205.6
chrI	WormBase	exon	10737941	10738034	.	+	.	Parent=Transcript:B0205.6
chrI	WormBase	exon	10738187	10738321	.	+	.	Parent=Transcript:B0205.6
chrI	WormBase	exon	10738372	10738527	.	+	.	Parent=Transcript:B0205.6
chrI	WormBase	exon	10738988	10739128	.	+	.	Parent=Transcript:B0205.6
chrI	WormBase	exon	10739438	10739604	.	+	.	Parent=Transcript:B0205.6
chrI	WormBase	exon	10739655	10739911	.	+	.	Parent=Transcript:B0205.6
chrI	WormBase	exon	10734022	10734077	.	+	.	Parent=Transcript:B0205.7
chrI	WormBase	exon	10734321	10734491	.	+	.	Parent=Transcript:B0205.7
chrI	WormBase	exon	10734551	10734678	.	+	.	Parent=Transcript:B0205.7
chrI	WormBase	exon	10734728	10734812	.	+	.	Parent=Transcript:B0205.7
chrI	WormBase	exon	10734872	10735168	.	+	.	Parent=Transcript:B0205.7
chrI	WormBase	exon	10735626	10735750	.	+	.	Parent=Transcript:B0205.7
chrI	WormBase	exon	10735806	10735887	.	+	.	Parent=Transcript:B0205.7
chrI	WormBase	exon	10736085	10736607	.	+	.	Parent=Transcript:B0205.7
chrI	WormBase	exon	10728895	10729050	.	-	.	Parent=Transcript:B0205.8
chrI	WormBase	exon	10729775	10729968	.	-	.	Parent=Transcript:B0205.8
chrI	WormBase	exon	10730017	10730108	.	-	.	Parent=Transcript:B0205.8
chrI	WormBase	exon	10730168	10730237	.	-	.	Parent=Transcript:B0205.8
chrI	WormBase	exon	10720826	10720974	.	+	.	Parent=Transcript:B0205.9
chrI	WormBase	exon	10721021	10721134	.	+	.	Parent=Transcript:B0205.9
chrI	WormBase	exon	10721194	10721415	.	+	.	Parent=Transcript:B0205.9
chrI	WormBase	exon	10722019	10722132	.	+	.	Parent=Transcript:B0205.9
chrI	WormBase	exon	10722183	10722909	.	+	.	Parent=Transcript:B0205.9
chrI	WormBase	exon	10722955	10723167	.	+	.	Parent=Transcript:B0205.9
chrI	WormBase	exon	10723216	10723591	.	+	.	Parent=Transcript:B0205.9
chrI	WormBase	exon	5965062	5965400	.	+	.	Parent=Transcript:B0207.1
chrI	WormBase	exon	5965443	5965861	.	+	.	Parent=Transcript:B0207.1
chrI	WormBase	exon	5965911	5966001	.	+	.	Parent=Transcript:B0207.1
chrI	WormBase	exon	5966049	5966182	.	+	.	Parent=Transcript:B0207.1
chrI	WormBase	exon	5966258	5966480	.	+	.	Parent=Transcript:B0207.1
chrI	WormBase	exon	5966528	5966685	.	+	.	Parent=Transcript:B0207.1
chrI	WormBase	exon	5966818	5967070	.	+	.	Parent=Transcript:B0207.1
chrI	WormBase	exon	5967118	5967211	.	+	.	Parent=Transcript:B0207.1
chrI	WormBase	exon	5959008	5959207	.	-	.	Parent=Transcript:B0207.10
chrI	WormBase	exon	5959457	5959526	.	-	.	Parent=Transcript:B0207.10
chrI	WormBase	exon	5962952	5963101	.	-	.	Parent=Transcript:B0207.11
chrI	WormBase	exon	5963177	5963462	.	-	.	Parent=Transcript:B0207.11
chrI	WormBase	exon	5963511	5963585	.	-	.	Parent=Transcript:B0207.11
chrI	WormBase	exon	5963633	5963886	.	-	.	Parent=Transcript:B0207.11
chrI	WormBase	exon	5964064	5964126	.	-	.	Parent=Transcript:B0207.11
chrI	WormBase	exon	5969124	5969152	.	-	.	Parent=Transcript:B0207.12a
chrI	WormBase	exon	5969202	5969232	.	-	.	Parent=Transcript:B0207.12a
chrI	WormBase	exon	5969440	5969574	.	-	.	Parent=Transcript:B0207.12a
chrI	WormBase	exon	5969619	5969732	.	-	.	Parent=Transcript:B0207.12a
chrI	WormBase	exon	5969838	5969914	.	-	.	Parent=Transcript:B0207.12a
chrI	WormBase	exon	5969993	5970080	.	-	.	Parent=Transcript:B0207.12a
chrI	WormBase	exon	5970129	5970193	.	-	.	Parent=Transcript:B0207.12a
chrI	WormBase	exon	5970303	5970443	.	-	.	Parent=Transcript:B0207.12a
chrI	WormBase	exon	5970766	5970848	.	-	.	Parent=Transcript:B0207.12a
chrI	WormBase	exon	5970902	5970982	.	-	.	Parent=Transcript:B0207.12a
chrI	WormBase	exon	5971370	5971458	.	-	.	Parent=Transcript:B0207.12a
chrI	WormBase	exon	5972583	5972743	.	-	.	Parent=Transcript:B0207.12a
chrI	WormBase	exon	5973164	5973320	.	-	.	Parent=Transcript:B0207.12a
chrI	WormBase	exon	5967251	5967455	.	-	.	Parent=Transcript:B0207.12b
chrI	WormBase	exon	5967505	5967599	.	-	.	Parent=Transcript:B0207.12b
chrI	WormBase	exon	5967839	5967951	.	-	.	Parent=Transcript:B0207.12b
chrI	WormBase	exon	5968132	5968233	.	-	.	Parent=Transcript:B0207.12b
chrI	WormBase	exon	5968600	5968704	.	-	.	Parent=Transcript:B0207.12b
chrI	WormBase	exon	5968811	5968886	.	-	.	Parent=Transcript:B0207.12b
chrI	WormBase	exon	5968955	5969003	.	-	.	Parent=Transcript:B0207.12b
chrI	WormBase	exon	5970303	5970443	.	-	.	Parent=Transcript:B0207.12b
chrI	WormBase	exon	5970766	5970848	.	-	.	Parent=Transcript:B0207.12b
chrI	WormBase	exon	5970902	5970982	.	-	.	Parent=Transcript:B0207.12b
chrI	WormBase	exon	5971370	5971458	.	-	.	Parent=Transcript:B0207.12b
chrI	WormBase	exon	5972583	5972743	.	-	.	Parent=Transcript:B0207.12b
chrI	WormBase	exon	5973164	5973320	.	-	.	Parent=Transcript:B0207.12b
chrI	WormBase	exon	5970295	5970443	.	-	.	Parent=Transcript:B0207.12c
chrI	WormBase	exon	5970766	5970848	.	-	.	Parent=Transcript:B0207.12c
chrI	WormBase	exon	5970902	5970982	.	-	.	Parent=Transcript:B0207.12c
chrI	WormBase	exon	5971370	5971458	.	-	.	Parent=Transcript:B0207.12c
chrI	WormBase	exon	5972583	5972743	.	-	.	Parent=Transcript:B0207.12c
chrI	WormBase	exon	5973164	5973320	.	-	.	Parent=Transcript:B0207.12c
chrI	WormBase	exon	5968741	5968963	.	+	.	Parent=Transcript:B0207.13
chrI	WormBase	exon	5919380	5919529	.	-	.	Parent=Transcript:B0207.14
chrI	WormBase	exon	5969290	5969354	.	+	.	Parent=Transcript:B0207.15
chrI	WormBase	exon	5949396	5949448	.	-	.	Parent=Transcript:B0207.16
chrI	WormBase	exon	5955031	5955154	.	+	.	Parent=Transcript:B0207.2
chrI	WormBase	exon	5955571	5955659	.	+	.	Parent=Transcript:B0207.2
chrI	WormBase	exon	5955705	5955899	.	+	.	Parent=Transcript:B0207.2
chrI	WormBase	exon	5956036	5956122	.	+	.	Parent=Transcript:B0207.2
chrI	WormBase	exon	5956629	5956721	.	+	.	Parent=Transcript:B0207.2
chrI	WormBase	exon	5956780	5956883	.	+	.	Parent=Transcript:B0207.2
chrI	WormBase	exon	5942577	5942611	.	+	.	Parent=Transcript:B0207.3a
chrI	WormBase	exon	5942827	5942949	.	+	.	Parent=Transcript:B0207.3a
chrI	WormBase	exon	5943709	5944014	.	+	.	Parent=Transcript:B0207.3a
chrI	WormBase	exon	5944063	5944191	.	+	.	Parent=Transcript:B0207.3a
chrI	WormBase	exon	5944349	5944478	.	+	.	Parent=Transcript:B0207.3a
chrI	WormBase	exon	5944881	5945079	.	+	.	Parent=Transcript:B0207.3a
chrI	WormBase	exon	5945306	5945424	.	+	.	Parent=Transcript:B0207.3a
chrI	WormBase	exon	5945472	5945537	.	+	.	Parent=Transcript:B0207.3a
chrI	WormBase	exon	5942419	5942486	.	+	.	Parent=Transcript:B0207.3b
chrI	WormBase	exon	5942573	5942659	.	+	.	Parent=Transcript:B0207.3b
chrI	WormBase	exon	5942827	5942949	.	+	.	Parent=Transcript:B0207.3b
chrI	WormBase	exon	5943709	5944014	.	+	.	Parent=Transcript:B0207.3b
chrI	WormBase	exon	5944063	5944191	.	+	.	Parent=Transcript:B0207.3b
chrI	WormBase	exon	5944349	5944478	.	+	.	Parent=Transcript:B0207.3b
chrI	WormBase	exon	5944881	5945079	.	+	.	Parent=Transcript:B0207.3b
chrI	WormBase	exon	5945306	5945424	.	+	.	Parent=Transcript:B0207.3b
chrI	WormBase	exon	5945472	5945537	.	+	.	Parent=Transcript:B0207.3b
chrI	WormBase	exon	5937477	5937551	.	+	.	Parent=Transcript:B0207.4
chrI	WormBase	exon	5937601	5937709	.	+	.	Parent=Transcript:B0207.4
chrI	WormBase	exon	5937786	5938153	.	+	.	Parent=Transcript:B0207.4
chrI	WormBase	exon	5938217	5938490	.	+	.	Parent=Transcript:B0207.4
chrI	WormBase	exon	5938591	5938885	.	+	.	Parent=Transcript:B0207.4
chrI	WormBase	exon	5919055	5919515	.	+	.	Parent=Transcript:B0207.5a
chrI	WormBase	exon	5920208	5920901	.	+	.	Parent=Transcript:B0207.5a
chrI	WormBase	exon	5921097	5921174	.	+	.	Parent=Transcript:B0207.5a
chrI	WormBase	exon	5921223	5921483	.	+	.	Parent=Transcript:B0207.5a
chrI	WormBase	exon	5921866	5921976	.	+	.	Parent=Transcript:B0207.5a
chrI	WormBase	exon	5922078	5922239	.	+	.	Parent=Transcript:B0207.5a
chrI	WormBase	exon	5922597	5922839	.	+	.	Parent=Transcript:B0207.5a
chrI	WormBase	exon	5922905	5923318	.	+	.	Parent=Transcript:B0207.5a
chrI	WormBase	exon	5923373	5923618	.	+	.	Parent=Transcript:B0207.5a
chrI	WormBase	exon	5924038	5924289	.	+	.	Parent=Transcript:B0207.5a
chrI	WormBase	exon	5924362	5924619	.	+	.	Parent=Transcript:B0207.5a
chrI	WormBase	exon	5924679	5924870	.	+	.	Parent=Transcript:B0207.5a
chrI	WormBase	exon	5925167	5925922	.	+	.	Parent=Transcript:B0207.5a
chrI	WormBase	exon	5926349	5926861	.	+	.	Parent=Transcript:B0207.5a
chrI	WormBase	exon	5927082	5927525	.	+	.	Parent=Transcript:B0207.5a
chrI	WormBase	exon	5927735	5928337	.	+	.	Parent=Transcript:B0207.5a
chrI	WormBase	exon	5928385	5928510	.	+	.	Parent=Transcript:B0207.5a
chrI	WormBase	exon	5928854	5929318	.	+	.	Parent=Transcript:B0207.5a
chrI	WormBase	exon	5929378	5929644	.	+	.	Parent=Transcript:B0207.5a
chrI	WormBase	exon	5929701	5930066	.	+	.	Parent=Transcript:B0207.5a
chrI	WormBase	exon	5930286	5930537	.	+	.	Parent=Transcript:B0207.5a
chrI	WormBase	exon	5930652	5934141	.	+	.	Parent=Transcript:B0207.5a
chrI	WormBase	exon	5934217	5934321	.	+	.	Parent=Transcript:B0207.5a
chrI	WormBase	exon	5934573	5934652	.	+	.	Parent=Transcript:B0207.5a
chrI	WormBase	exon	5935223	5935416	.	+	.	Parent=Transcript:B0207.5a
chrI	WormBase	exon	5919055	5919515	.	+	.	Parent=Transcript:B0207.5b
chrI	WormBase	exon	5920208	5920901	.	+	.	Parent=Transcript:B0207.5b
chrI	WormBase	exon	5921097	5921174	.	+	.	Parent=Transcript:B0207.5b
chrI	WormBase	exon	5921223	5921483	.	+	.	Parent=Transcript:B0207.5b
chrI	WormBase	exon	5921866	5921976	.	+	.	Parent=Transcript:B0207.5b
chrI	WormBase	exon	5922078	5922239	.	+	.	Parent=Transcript:B0207.5b
chrI	WormBase	exon	5922597	5922839	.	+	.	Parent=Transcript:B0207.5b
chrI	WormBase	exon	5922905	5923318	.	+	.	Parent=Transcript:B0207.5b
chrI	WormBase	exon	5923373	5923618	.	+	.	Parent=Transcript:B0207.5b
chrI	WormBase	exon	5924038	5924289	.	+	.	Parent=Transcript:B0207.5b
chrI	WormBase	exon	5924362	5924619	.	+	.	Parent=Transcript:B0207.5b
chrI	WormBase	exon	5924679	5924870	.	+	.	Parent=Transcript:B0207.5b
chrI	WormBase	exon	5925167	5925922	.	+	.	Parent=Transcript:B0207.5b
chrI	WormBase	exon	5926349	5926861	.	+	.	Parent=Transcript:B0207.5b
chrI	WormBase	exon	5927082	5927525	.	+	.	Parent=Transcript:B0207.5b
chrI	WormBase	exon	5927735	5928337	.	+	.	Parent=Transcript:B0207.5b
chrI	WormBase	exon	5928385	5928510	.	+	.	Parent=Transcript:B0207.5b
chrI	WormBase	exon	5928854	5929318	.	+	.	Parent=Transcript:B0207.5b
chrI	WormBase	exon	5929378	5929644	.	+	.	Parent=Transcript:B0207.5b
chrI	WormBase	exon	5929701	5930066	.	+	.	Parent=Transcript:B0207.5b
chrI	WormBase	exon	5930286	5930537	.	+	.	Parent=Transcript:B0207.5b
chrI	WormBase	exon	5930652	5934141	.	+	.	Parent=Transcript:B0207.5b
chrI	WormBase	exon	5934187	5934321	.	+	.	Parent=Transcript:B0207.5b
chrI	WormBase	exon	5934573	5934652	.	+	.	Parent=Transcript:B0207.5b
chrI	WormBase	exon	5935223	5935416	.	+	.	Parent=Transcript:B0207.5b
chrI	WormBase	exon	5935370	5935877	.	-	.	Parent=Transcript:B0207.6
chrI	WormBase	exon	5936205	5936403	.	-	.	Parent=Transcript:B0207.6
chrI	WormBase	exon	5936561	5936668	.	-	.	Parent=Transcript:B0207.6
chrI	WormBase	exon	5936786	5936944	.	-	.	Parent=Transcript:B0207.6
chrI	WormBase	exon	5945757	5945805	.	-	.	Parent=Transcript:B0207.7
chrI	WormBase	exon	5945859	5946131	.	-	.	Parent=Transcript:B0207.7
chrI	WormBase	exon	5946186	5946307	.	-	.	Parent=Transcript:B0207.7
chrI	WormBase	exon	5946357	5946524	.	-	.	Parent=Transcript:B0207.7
chrI	WormBase	exon	5946780	5947037	.	-	.	Parent=Transcript:B0207.7
chrI	WormBase	exon	5947091	5947342	.	-	.	Parent=Transcript:B0207.7
chrI	WormBase	exon	5951136	5951213	.	-	.	Parent=Transcript:B0207.8
chrI	WormBase	exon	5951261	5951373	.	-	.	Parent=Transcript:B0207.8
chrI	WormBase	exon	5951465	5951696	.	-	.	Parent=Transcript:B0207.8
chrI	WormBase	exon	5951740	5951742	.	-	.	Parent=Transcript:B0207.8
chrI	WormBase	exon	5957460	5957686	.	-	.	Parent=Transcript:B0207.9
chrI	WormBase	exon	5958001	5958078	.	-	.	Parent=Transcript:B0207.9
chrI	WormBase	exon	5958128	5958235	.	-	.	Parent=Transcript:B0207.9
chrI	WormBase	exon	5958310	5958359	.	-	.	Parent=Transcript:B0207.9
chrIV	WormBase	exon	3572472	3572646	.	+	.	Parent=Transcript:B0212.1a
chrIV	WormBase	exon	3573556	3573679	.	+	.	Parent=Transcript:B0212.1a
chrIV	WormBase	exon	3573791	3573895	.	+	.	Parent=Transcript:B0212.1a
chrIV	WormBase	exon	3574079	3574217	.	+	.	Parent=Transcript:B0212.1a
chrIV	WormBase	exon	3574267	3574537	.	+	.	Parent=Transcript:B0212.1a
chrIV	WormBase	exon	3574993	3575168	.	+	.	Parent=Transcript:B0212.1a
chrIV	WormBase	exon	3575254	3575340	.	+	.	Parent=Transcript:B0212.1a
chrIV	WormBase	exon	3575515	3575714	.	+	.	Parent=Transcript:B0212.1a
chrIV	WormBase	exon	3576050	3576292	.	+	.	Parent=Transcript:B0212.1a
chrIV	WormBase	exon	3576883	3577057	.	+	.	Parent=Transcript:B0212.1a
chrIV	WormBase	exon	3577455	3577630	.	+	.	Parent=Transcript:B0212.1a
chrIV	WormBase	exon	3568979	3568993	.	+	.	Parent=Transcript:B0212.1b
chrIV	WormBase	exon	3569071	3569179	.	+	.	Parent=Transcript:B0212.1b
chrIV	WormBase	exon	3570719	3570905	.	+	.	Parent=Transcript:B0212.1b
chrIV	WormBase	exon	3571048	3571114	.	+	.	Parent=Transcript:B0212.1b
chrIV	WormBase	exon	3571381	3571437	.	+	.	Parent=Transcript:B0212.1b
chrIV	WormBase	exon	3571492	3571619	.	+	.	Parent=Transcript:B0212.1b
chrIV	WormBase	exon	3573556	3573679	.	+	.	Parent=Transcript:B0212.1b
chrIV	WormBase	exon	3573791	3573895	.	+	.	Parent=Transcript:B0212.1b
chrIV	WormBase	exon	3574079	3574217	.	+	.	Parent=Transcript:B0212.1b
chrIV	WormBase	exon	3574267	3574537	.	+	.	Parent=Transcript:B0212.1b
chrIV	WormBase	exon	3574993	3575168	.	+	.	Parent=Transcript:B0212.1b
chrIV	WormBase	exon	3575254	3575340	.	+	.	Parent=Transcript:B0212.1b
chrIV	WormBase	exon	3575515	3575714	.	+	.	Parent=Transcript:B0212.1b
chrIV	WormBase	exon	3576050	3576292	.	+	.	Parent=Transcript:B0212.1b
chrIV	WormBase	exon	3576883	3577057	.	+	.	Parent=Transcript:B0212.1b
chrIV	WormBase	exon	3577455	3577630	.	+	.	Parent=Transcript:B0212.1b
chrIV	WormBase	exon	3570719	3570905	.	+	.	Parent=Transcript:B0212.1c
chrIV	WormBase	exon	3571048	3571114	.	+	.	Parent=Transcript:B0212.1c
chrIV	WormBase	exon	3571381	3571437	.	+	.	Parent=Transcript:B0212.1c
chrIV	WormBase	exon	3571492	3571619	.	+	.	Parent=Transcript:B0212.1c
chrIV	WormBase	exon	3573556	3573679	.	+	.	Parent=Transcript:B0212.1c
chrIV	WormBase	exon	3573791	3573895	.	+	.	Parent=Transcript:B0212.1c
chrIV	WormBase	exon	3574079	3574217	.	+	.	Parent=Transcript:B0212.1c
chrIV	WormBase	exon	3574267	3574537	.	+	.	Parent=Transcript:B0212.1c
chrIV	WormBase	exon	3574993	3575168	.	+	.	Parent=Transcript:B0212.1c
chrIV	WormBase	exon	3575254	3575340	.	+	.	Parent=Transcript:B0212.1c
chrIV	WormBase	exon	3575515	3575714	.	+	.	Parent=Transcript:B0212.1c
chrIV	WormBase	exon	3576050	3576292	.	+	.	Parent=Transcript:B0212.1c
chrIV	WormBase	exon	3576883	3577057	.	+	.	Parent=Transcript:B0212.1c
chrIV	WormBase	exon	3577455	3577630	.	+	.	Parent=Transcript:B0212.1c
chrIV	WormBase	exon	3565201	3565496	.	+	.	Parent=Transcript:B0212.2
chrIV	WormBase	exon	3566354	3566478	.	+	.	Parent=Transcript:B0212.2
chrIV	WormBase	exon	3566526	3566681	.	+	.	Parent=Transcript:B0212.2
chrIV	WormBase	exon	3566729	3566848	.	+	.	Parent=Transcript:B0212.2
chrIV	WormBase	exon	3566929	3567141	.	+	.	Parent=Transcript:B0212.2
chrIV	WormBase	exon	3567536	3567814	.	+	.	Parent=Transcript:B0212.2
chrIV	WormBase	exon	3540188	3540330	.	+	.	Parent=Transcript:B0212.3
chrIV	WormBase	exon	3540376	3540489	.	+	.	Parent=Transcript:B0212.3
chrIV	WormBase	exon	3541101	3541364	.	+	.	Parent=Transcript:B0212.3
chrIV	WormBase	exon	3541409	3541522	.	+	.	Parent=Transcript:B0212.3
chrIV	WormBase	exon	3541754	3542014	.	+	.	Parent=Transcript:B0212.3
chrIV	WormBase	exon	3542057	3542170	.	+	.	Parent=Transcript:B0212.3
chrIV	WormBase	exon	3542216	3542948	.	+	.	Parent=Transcript:B0212.3
chrIV	WormBase	exon	3542995	3543207	.	+	.	Parent=Transcript:B0212.3
chrIV	WormBase	exon	3543469	3543602	.	+	.	Parent=Transcript:B0212.3
chrIV	WormBase	exon	3543628	3544069	.	-	.	Parent=Transcript:B0212.4a
chrIV	WormBase	exon	3544417	3544551	.	-	.	Parent=Transcript:B0212.4a
chrIV	WormBase	exon	3544757	3544888	.	-	.	Parent=Transcript:B0212.4a
chrIV	WormBase	exon	3544938	3545031	.	-	.	Parent=Transcript:B0212.4a
chrIV	WormBase	exon	3545083	3545205	.	-	.	Parent=Transcript:B0212.4a
chrIV	WormBase	exon	3545563	3545701	.	-	.	Parent=Transcript:B0212.4a
chrIV	WormBase	exon	3545749	3545846	.	-	.	Parent=Transcript:B0212.4a
chrIV	WormBase	exon	3546138	3546233	.	-	.	Parent=Transcript:B0212.4a
chrIV	WormBase	exon	3547515	3547600	.	-	.	Parent=Transcript:B0212.4a
chrIV	WormBase	exon	3543628	3544069	.	-	.	Parent=Transcript:B0212.4b
chrIV	WormBase	exon	3544417	3544551	.	-	.	Parent=Transcript:B0212.4b
chrIV	WormBase	exon	3544757	3544888	.	-	.	Parent=Transcript:B0212.4b
chrIV	WormBase	exon	3544938	3545031	.	-	.	Parent=Transcript:B0212.4b
chrIV	WormBase	exon	3545083	3545205	.	-	.	Parent=Transcript:B0212.4b
chrIV	WormBase	exon	3545563	3545701	.	-	.	Parent=Transcript:B0212.4b
chrIV	WormBase	exon	3545749	3545846	.	-	.	Parent=Transcript:B0212.4b
chrIV	WormBase	exon	3546138	3546233	.	-	.	Parent=Transcript:B0212.4b
chrIV	WormBase	exon	3546447	3546527	.	-	.	Parent=Transcript:B0212.4b
chrIV	WormBase	exon	3543628	3544069	.	-	.	Parent=Transcript:B0212.4c
chrIV	WormBase	exon	3544417	3544551	.	-	.	Parent=Transcript:B0212.4c
chrIV	WormBase	exon	3544757	3544888	.	-	.	Parent=Transcript:B0212.4c
chrIV	WormBase	exon	3544938	3545031	.	-	.	Parent=Transcript:B0212.4c
chrIV	WormBase	exon	3545083	3545205	.	-	.	Parent=Transcript:B0212.4c
chrIV	WormBase	exon	3545563	3545701	.	-	.	Parent=Transcript:B0212.4c
chrIV	WormBase	exon	3545749	3545816	.	-	.	Parent=Transcript:B0212.4c
chrIV	WormBase	exon	3543628	3544069	.	-	.	Parent=Transcript:B0212.4d
chrIV	WormBase	exon	3544417	3544546	.	-	.	Parent=Transcript:B0212.4d
chrIV	WormBase	exon	3551090	3551351	.	-	.	Parent=Transcript:B0212.5
chrIV	WormBase	exon	3551585	3551800	.	-	.	Parent=Transcript:B0212.5
chrIV	WormBase	exon	3552357	3552686	.	-	.	Parent=Transcript:B0212.5
chrIV	WormBase	exon	3553267	3553518	.	-	.	Parent=Transcript:B0212.5
chrIV	WormBase	exon	3553978	3554132	.	-	.	Parent=Transcript:B0212.5
chrIV	WormBase	exon	3554173	3554545	.	-	.	Parent=Transcript:B0212.5
chrIV	WormBase	exon	3554607	3554729	.	-	.	Parent=Transcript:B0212.5
chrIV	WormBase	exon	3554779	3554894	.	-	.	Parent=Transcript:B0212.5
chrIV	WormBase	exon	3555469	3555694	.	-	.	Parent=Transcript:B0212.5
chrIV	WormBase	exon	3555740	3556047	.	-	.	Parent=Transcript:B0212.5
chrIV	WormBase	exon	3556095	3556186	.	-	.	Parent=Transcript:B0212.5
chrIV	WormBase	exon	3556234	3556364	.	-	.	Parent=Transcript:B0212.5
chrIV	WormBase	exon	3556419	3556567	.	-	.	Parent=Transcript:B0212.5
chrIV	WormBase	exon	3557290	3557431	.	-	.	Parent=Transcript:B0212.5
chrIV	WormBase	exon	3552129	3552353	.	+	.	Parent=Transcript:B0212.7
chrIV	WormBase	exon	3575408	3575461	.	+	.	Parent=Transcript:B0212.8
chrIV	WormBase	exon	3546879	3546958	.	+	.	Parent=Transcript:B0212.9
chrIV	WormBase	exon	3552189	3552260	.	-	.	Parent=Transcript:B0212.t1
chrV	WormBase_transposon	exon	3990119	3990274	.	+	.	Parent=CDS:B0213.1
chrV	WormBase_transposon	exon	3990316	3991191	.	+	.	Parent=CDS:B0213.1
chrV	WormBase	exon	3955766	3955900	.	-	.	Parent=Transcript:B0213.10
chrV	WormBase	exon	3955949	3956221	.	-	.	Parent=Transcript:B0213.10
chrV	WormBase	exon	3956275	3956485	.	-	.	Parent=Transcript:B0213.10
chrV	WormBase	exon	3956530	3956646	.	-	.	Parent=Transcript:B0213.10
chrV	WormBase	exon	3956701	3957006	.	-	.	Parent=Transcript:B0213.10
chrV	WormBase	exon	3957179	3957554	.	-	.	Parent=Transcript:B0213.10
chrV	WormBase	exon	3957601	3957715	.	-	.	Parent=Transcript:B0213.10
chrV	WormBase	exon	3958239	3958370	.	-	.	Parent=Transcript:B0213.11a
chrV	WormBase	exon	3958414	3958686	.	-	.	Parent=Transcript:B0213.11a
chrV	WormBase	exon	3958733	3958943	.	-	.	Parent=Transcript:B0213.11a
chrV	WormBase	exon	3959436	3959552	.	-	.	Parent=Transcript:B0213.11a
chrV	WormBase	exon	3959603	3959908	.	-	.	Parent=Transcript:B0213.11a
chrV	WormBase	exon	3959970	3960345	.	-	.	Parent=Transcript:B0213.11a
chrV	WormBase	exon	3961108	3961189	.	-	.	Parent=Transcript:B0213.11a
chrV	WormBase	exon	3958239	3958370	.	-	.	Parent=Transcript:B0213.11b
chrV	WormBase	exon	3958414	3958686	.	-	.	Parent=Transcript:B0213.11b
chrV	WormBase	exon	3958733	3958943	.	-	.	Parent=Transcript:B0213.11b
chrV	WormBase	exon	3959436	3959552	.	-	.	Parent=Transcript:B0213.11b
chrV	WormBase	exon	3959603	3959915	.	-	.	Parent=Transcript:B0213.11b
chrV	WormBase	exon	3959970	3960346	.	-	.	Parent=Transcript:B0213.11b
chrV	WormBase	exon	3961205	3961358	.	-	.	Parent=Transcript:B0213.11b
chrV	WormBase	exon	3961760	3961894	.	-	.	Parent=Transcript:B0213.12
chrV	WormBase	exon	3961941	3962213	.	-	.	Parent=Transcript:B0213.12
chrV	WormBase	exon	3962363	3962573	.	-	.	Parent=Transcript:B0213.12
chrV	WormBase	exon	3962623	3962739	.	-	.	Parent=Transcript:B0213.12
chrV	WormBase	exon	3962792	3963097	.	-	.	Parent=Transcript:B0213.12
chrV	WormBase	exon	3963312	3963687	.	-	.	Parent=Transcript:B0213.12
chrV	WormBase	exon	3963734	3963815	.	-	.	Parent=Transcript:B0213.12
chrV	WormBase	exon	3964779	3965001	.	-	.	Parent=Transcript:B0213.14
chrV	WormBase	exon	3965049	3965321	.	-	.	Parent=Transcript:B0213.14
chrV	WormBase	exon	3966582	3966792	.	-	.	Parent=Transcript:B0213.14
chrV	WormBase	exon	3966838	3966954	.	-	.	Parent=Transcript:B0213.14
chrV	WormBase	exon	3967004	3967685	.	-	.	Parent=Transcript:B0213.14
chrV	WormBase	exon	3967728	3967871	.	-	.	Parent=Transcript:B0213.14
chrV	WormBase	exon	3968140	3968368	.	-	.	Parent=Transcript:B0213.15a
chrV	WormBase	exon	3968420	3968692	.	-	.	Parent=Transcript:B0213.15a
chrV	WormBase	exon	3969076	3969286	.	-	.	Parent=Transcript:B0213.15a
chrV	WormBase	exon	3969339	3969455	.	-	.	Parent=Transcript:B0213.15a
chrV	WormBase	exon	3969508	3969813	.	-	.	Parent=Transcript:B0213.15a
chrV	WormBase	exon	3969972	3970347	.	-	.	Parent=Transcript:B0213.15a
chrV	WormBase	exon	3970403	3970514	.	-	.	Parent=Transcript:B0213.15a
chrV	WormBase	exon	3968133	3968692	.	-	.	Parent=Transcript:B0213.15b
chrV	WormBase	exon	3969076	3969286	.	-	.	Parent=Transcript:B0213.15b
chrV	WormBase	exon	3969339	3969455	.	-	.	Parent=Transcript:B0213.15b
chrV	WormBase	exon	3969508	3969813	.	-	.	Parent=Transcript:B0213.15b
chrV	WormBase	exon	3969972	3970347	.	-	.	Parent=Transcript:B0213.15b
chrV	WormBase	exon	3970403	3970514	.	-	.	Parent=Transcript:B0213.15b
chrV	WormBase	exon	3968140	3968368	.	-	.	Parent=Transcript:B0213.15c
chrV	WormBase	exon	3968420	3968644	.	-	.	Parent=Transcript:B0213.15c
chrV	WormBase	exon	3970712	3970906	.	-	.	Parent=Transcript:B0213.16
chrV	WormBase	exon	3970955	3971227	.	-	.	Parent=Transcript:B0213.16
chrV	WormBase	exon	3971759	3971969	.	-	.	Parent=Transcript:B0213.16
chrV	WormBase	exon	3972015	3972437	.	-	.	Parent=Transcript:B0213.16
chrV	WormBase	exon	3972482	3972857	.	-	.	Parent=Transcript:B0213.16
chrV	WormBase	exon	3972909	3973001	.	-	.	Parent=Transcript:B0213.16
chrV	WormBase	exon	3978829	3978997	.	-	.	Parent=Transcript:B0213.17
chrV	WormBase	exon	3979044	3979134	.	-	.	Parent=Transcript:B0213.17
chrV	WormBase	exon	3966822	3966927	.	+	.	Parent=Transcript:B0213.18
chrV	WormBase	exon	3974385	3974405	.	-	.	Parent=Transcript:B0213.19
chrV	WormBase	exon	3989091	3989502	.	+	.	Parent=Transcript:B0213.2
chrV	WormBase	exon	3989580	3989770	.	+	.	Parent=Transcript:B0213.2
chrV	WormBase	exon	3959774	3959794	.	+	.	Parent=Transcript:B0213.20
chrV	WormBase	exon	3956514	3956618	.	+	.	Parent=Transcript:B0213.21
chrV	WormBase	exon	3959420	3959524	.	+	.	Parent=Transcript:B0213.22
chrV	WormBase	exon	3962607	3962711	.	+	.	Parent=Transcript:B0213.23
chrV	WormBase	exon	3969326	3969427	.	+	.	Parent=Transcript:B0213.24
chrV	WormBase	exon	3965638	3965703	.	+	.	Parent=Transcript:B0213.25
chrV	WormBase	exon	3987900	3988024	.	+	.	Parent=Transcript:B0213.3
chrV	WormBase	exon	3988107	3988314	.	+	.	Parent=Transcript:B0213.3
chrV	WormBase	exon	3984413	3984537	.	+	.	Parent=Transcript:B0213.4
chrV	WormBase	exon	3984607	3984849	.	+	.	Parent=Transcript:B0213.4
chrV	WormBase	exon	3981980	3982472	.	+	.	Parent=Transcript:B0213.5
chrV	WormBase	exon	3982521	3982745	.	+	.	Parent=Transcript:B0213.5
chrV	WormBase	exon	3980055	3980268	.	+	.	Parent=Transcript:B0213.6
chrV	WormBase	exon	3980386	3980617	.	+	.	Parent=Transcript:B0213.6
chrV	WormBase	exon	3977264	3977455	.	+	.	Parent=Transcript:B0213.7
chrV	WormBase	exon	3977508	3977589	.	+	.	Parent=Transcript:B0213.7
chrV	WormBase	exon	3977636	3977714	.	+	.	Parent=Transcript:B0213.7
chrV	WormBase	exon	3977767	3977974	.	+	.	Parent=Transcript:B0213.7
chrV	WormBase	exon	3978016	3978090	.	+	.	Parent=Transcript:B0213.7
chrV	WormBase	exon	3978137	3978449	.	+	.	Parent=Transcript:B0213.7
chrV	WormBase	exon	3978759	3978811	.	+	.	Parent=Transcript:B0213.7
chrV	WormBase	exon	3974661	3974852	.	+	.	Parent=Transcript:B0213.8
chrV	WormBase	exon	3974902	3974983	.	+	.	Parent=Transcript:B0213.8
chrV	WormBase	exon	3975030	3975108	.	+	.	Parent=Transcript:B0213.8
chrV	WormBase	exon	3975390	3975597	.	+	.	Parent=Transcript:B0213.8
chrV	WormBase	exon	3975645	3975719	.	+	.	Parent=Transcript:B0213.8
chrV	WormBase	exon	3975767	3976079	.	+	.	Parent=Transcript:B0213.8
chrV	WormBase	exon	3976125	3976264	.	+	.	Parent=Transcript:B0213.8
chrV	WormBase	exon	3954039	3954312	.	+	.	Parent=Transcript:B0213.9
chrV	WormBase	exon	3954362	3954440	.	+	.	Parent=Transcript:B0213.9
chrV	WormBase	exon	3954615	3954888	.	+	.	Parent=Transcript:B0213.9
chrV	WormBase	exon	3954942	3955248	.	+	.	Parent=Transcript:B0213.9
chrV	WormBase	exon	3955292	3955460	.	+	.	Parent=Transcript:B0213.9
chrIV	WormBase	exon	8159387	8159496	.	+	.	Parent=Transcript:B0218.1a.1
chrIV	WormBase	exon	8159697	8160144	.	+	.	Parent=Transcript:B0218.1a.1
chrIV	WormBase	exon	8160471	8160826	.	+	.	Parent=Transcript:B0218.1a.1
chrIV	WormBase	exon	8160878	8161316	.	+	.	Parent=Transcript:B0218.1a.1
chrIV	WormBase	exon	8161475	8161663	.	+	.	Parent=Transcript:B0218.1a.1
chrIV	WormBase	exon	8161730	8162042	.	+	.	Parent=Transcript:B0218.1a.1
chrIV	WormBase	exon	8159407	8159496	.	+	.	Parent=Transcript:B0218.1a.2
chrIV	WormBase	exon	8159697	8160144	.	+	.	Parent=Transcript:B0218.1a.2
chrIV	WormBase	exon	8160471	8160826	.	+	.	Parent=Transcript:B0218.1a.2
chrIV	WormBase	exon	8160878	8161316	.	+	.	Parent=Transcript:B0218.1a.2
chrIV	WormBase	exon	8161475	8161663	.	+	.	Parent=Transcript:B0218.1a.2
chrIV	WormBase	exon	8161730	8162042	.	+	.	Parent=Transcript:B0218.1a.2
chrIV	WormBase	exon	8159416	8159496	.	+	.	Parent=Transcript:B0218.1a.3
chrIV	WormBase	exon	8159697	8160144	.	+	.	Parent=Transcript:B0218.1a.3
chrIV	WormBase	exon	8160471	8160826	.	+	.	Parent=Transcript:B0218.1a.3
chrIV	WormBase	exon	8160878	8161316	.	+	.	Parent=Transcript:B0218.1a.3
chrIV	WormBase	exon	8161475	8161663	.	+	.	Parent=Transcript:B0218.1a.3
chrIV	WormBase	exon	8161730	8162042	.	+	.	Parent=Transcript:B0218.1a.3
chrIV	WormBase	exon	8159358	8159496	.	+	.	Parent=Transcript:B0218.1a.4
chrIV	WormBase	exon	8159697	8160144	.	+	.	Parent=Transcript:B0218.1a.4
chrIV	WormBase	exon	8160471	8160826	.	+	.	Parent=Transcript:B0218.1a.4
chrIV	WormBase	exon	8160878	8161316	.	+	.	Parent=Transcript:B0218.1a.4
chrIV	WormBase	exon	8161475	8161663	.	+	.	Parent=Transcript:B0218.1a.4
chrIV	WormBase	exon	8161730	8162042	.	+	.	Parent=Transcript:B0218.1a.4
chrIV	WormBase	exon	8159387	8159496	.	+	.	Parent=Transcript:B0218.1b.1
chrIV	WormBase	exon	8159697	8160144	.	+	.	Parent=Transcript:B0218.1b.1
chrIV	WormBase	exon	8160666	8160826	.	+	.	Parent=Transcript:B0218.1b.1
chrIV	WormBase	exon	8160878	8161316	.	+	.	Parent=Transcript:B0218.1b.1
chrIV	WormBase	exon	8161475	8161663	.	+	.	Parent=Transcript:B0218.1b.1
chrIV	WormBase	exon	8161730	8162042	.	+	.	Parent=Transcript:B0218.1b.1
chrIV	WormBase	exon	8159407	8159496	.	+	.	Parent=Transcript:B0218.1b.2
chrIV	WormBase	exon	8159697	8160144	.	+	.	Parent=Transcript:B0218.1b.2
chrIV	WormBase	exon	8160666	8160826	.	+	.	Parent=Transcript:B0218.1b.2
chrIV	WormBase	exon	8160878	8161316	.	+	.	Parent=Transcript:B0218.1b.2
chrIV	WormBase	exon	8161475	8161663	.	+	.	Parent=Transcript:B0218.1b.2
chrIV	WormBase	exon	8161730	8162042	.	+	.	Parent=Transcript:B0218.1b.2
chrIV	WormBase	exon	8159416	8159496	.	+	.	Parent=Transcript:B0218.1b.3
chrIV	WormBase	exon	8159697	8160144	.	+	.	Parent=Transcript:B0218.1b.3
chrIV	WormBase	exon	8160666	8160826	.	+	.	Parent=Transcript:B0218.1b.3
chrIV	WormBase	exon	8160878	8161316	.	+	.	Parent=Transcript:B0218.1b.3
chrIV	WormBase	exon	8161475	8161663	.	+	.	Parent=Transcript:B0218.1b.3
chrIV	WormBase	exon	8161730	8162042	.	+	.	Parent=Transcript:B0218.1b.3
chrIV	WormBase	exon	8159358	8159496	.	+	.	Parent=Transcript:B0218.1b.4
chrIV	WormBase	exon	8159697	8160144	.	+	.	Parent=Transcript:B0218.1b.4
chrIV	WormBase	exon	8160666	8160826	.	+	.	Parent=Transcript:B0218.1b.4
chrIV	WormBase	exon	8160878	8161316	.	+	.	Parent=Transcript:B0218.1b.4
chrIV	WormBase	exon	8161475	8161663	.	+	.	Parent=Transcript:B0218.1b.4
chrIV	WormBase	exon	8161730	8162042	.	+	.	Parent=Transcript:B0218.1b.4
chrIV	WormBase	exon	8152445	8152528	.	+	.	Parent=Transcript:B0218.2
chrIV	WormBase	exon	8152597	8152738	.	+	.	Parent=Transcript:B0218.2
chrIV	WormBase	exon	8152986	8153941	.	+	.	Parent=Transcript:B0218.2
chrIV	WormBase	exon	8154020	8154350	.	+	.	Parent=Transcript:B0218.2
chrIV	WormBase	exon	8154449	8154859	.	+	.	Parent=Transcript:B0218.2
chrIV	WormBase	exon	8148794	8148954	.	+	.	Parent=Transcript:B0218.3
chrIV	WormBase	exon	8148999	8149564	.	+	.	Parent=Transcript:B0218.3
chrIV	WormBase	exon	8149932	8150296	.	+	.	Parent=Transcript:B0218.3
chrIV	WormBase	exon	8150688	8151246	.	+	.	Parent=Transcript:B0218.3
chrIV	WormBase	exon	8155251	8155529	.	-	.	Parent=Transcript:B0218.5
chrIV	WormBase	exon	8155574	8155981	.	-	.	Parent=Transcript:B0218.5
chrIV	WormBase	exon	8156028	8156447	.	-	.	Parent=Transcript:B0218.5
chrIV	WormBase	exon	8161752	8162130	.	-	.	Parent=Transcript:B0218.6a
chrIV	WormBase	exon	8162577	8162696	.	-	.	Parent=Transcript:B0218.6a
chrIV	WormBase	exon	8162748	8162797	.	-	.	Parent=Transcript:B0218.6a
chrIV	WormBase	exon	8162843	8162948	.	-	.	Parent=Transcript:B0218.6a
chrIV	WormBase	exon	8162999	8163057	.	-	.	Parent=Transcript:B0218.6a
chrIV	WormBase	exon	8163108	8163496	.	-	.	Parent=Transcript:B0218.6a
chrIV	WormBase	exon	8163682	8163795	.	-	.	Parent=Transcript:B0218.6a
chrIV	WormBase	exon	8161752	8162130	.	-	.	Parent=Transcript:B0218.6b
chrIV	WormBase	exon	8162577	8162696	.	-	.	Parent=Transcript:B0218.6b
chrIV	WormBase	exon	8162748	8162797	.	-	.	Parent=Transcript:B0218.6b
chrIV	WormBase	exon	8162843	8162948	.	-	.	Parent=Transcript:B0218.6b
chrIV	WormBase	exon	8162999	8163057	.	-	.	Parent=Transcript:B0218.6b
chrIV	WormBase	exon	8163108	8163496	.	-	.	Parent=Transcript:B0218.6b
chrIV	WormBase	exon	8163683	8163787	.	-	.	Parent=Transcript:B0218.6b
chrIV	WormBase	exon	8164594	8165057	.	-	.	Parent=Transcript:B0218.7
chrIV	WormBase	exon	8165155	8165457	.	-	.	Parent=Transcript:B0218.7
chrIV	WormBase	exon	8165507	8165566	.	-	.	Parent=Transcript:B0218.7
chrIV	WormBase	exon	8165806	8166050	.	-	.	Parent=Transcript:B0218.7
chrIV	WormBase	exon	8167163	8167311	.	-	.	Parent=Transcript:B0218.8
chrIV	WormBase	exon	8167438	8167557	.	-	.	Parent=Transcript:B0218.8
chrIV	WormBase	exon	8167603	8167652	.	-	.	Parent=Transcript:B0218.8
chrIV	WormBase	exon	8167915	8168020	.	-	.	Parent=Transcript:B0218.8
chrIV	WormBase	exon	8168065	8168123	.	-	.	Parent=Transcript:B0218.8
chrIV	WormBase	exon	8168168	8168556	.	-	.	Parent=Transcript:B0218.8
chrIV	WormBase	exon	8168659	8168774	.	-	.	Parent=Transcript:B0218.8
chrIV	WormBase	exon	8158229	8158249	.	-	.	Parent=Transcript:B0218.9
chrV	WormBase	exon	9134299	9134504	.	+	.	Parent=Transcript:B0222.1
chrV	WormBase	exon	9134549	9134677	.	+	.	Parent=Transcript:B0222.1
chrV	WormBase	exon	9134731	9134836	.	+	.	Parent=Transcript:B0222.1
chrV	WormBase	exon	9134885	9134994	.	+	.	Parent=Transcript:B0222.1
chrV	WormBase	exon	9135041	9135575	.	+	.	Parent=Transcript:B0222.1
chrV	WormBase	exon	9158384	9158818	.	+	.	Parent=Transcript:B0222.10
chrV	WormBase	exon	9159178	9159538	.	+	.	Parent=Transcript:B0222.10
chrV	WormBase	exon	9165820	9166163	.	-	.	Parent=Transcript:B0222.11
chrV	WormBase	exon	9166215	9166382	.	-	.	Parent=Transcript:B0222.11
chrV	WormBase	exon	9166847	9167002	.	-	.	Parent=Transcript:B0222.11
chrV	WormBase	exon	9167066	9167216	.	-	.	Parent=Transcript:B0222.11
chrV	WormBase	exon	9167270	9167344	.	-	.	Parent=Transcript:B0222.11
chrV	WormBase	exon	9167450	9167593	.	-	.	Parent=Transcript:B0222.11
chrV	WormBase	exon	9167898	9168041	.	-	.	Parent=Transcript:B0222.11
chrV	WormBase	exon	9154888	9154908	.	-	.	Parent=Transcript:B0222.12
chrV	WormBase	exon	9138406	9138426	.	-	.	Parent=Transcript:B0222.13
chrV	WormBase	exon	9156407	9156538	.	+	.	Parent=Transcript:B0222.14
chrV	WormBase	exon	9155615	9155755	.	-	.	Parent=Transcript:B0222.15
chrV	WormBase	exon	9156416	9156476	.	-	.	Parent=Transcript:B0222.15
chrV	WormBase	exon	9156535	9156595	.	-	.	Parent=Transcript:B0222.15
chrV	WormBase	exon	9156649	9156736	.	-	.	Parent=Transcript:B0222.15
chrV	WormBase	exon	9135656	9135705	.	-	.	Parent=Transcript:B0222.2
chrV	WormBase	exon	9135752	9135857	.	-	.	Parent=Transcript:B0222.2
chrV	WormBase	exon	9135904	9136104	.	-	.	Parent=Transcript:B0222.2
chrV	WormBase	exon	9136157	9136553	.	-	.	Parent=Transcript:B0222.2
chrV	WormBase	exon	9136695	9136881	.	-	.	Parent=Transcript:B0222.2
chrV	WormBase	exon	9136929	9137069	.	-	.	Parent=Transcript:B0222.2
chrV	WormBase	exon	9137132	9137233	.	-	.	Parent=Transcript:B0222.2
chrV	WormBase	exon	9137285	9137359	.	-	.	Parent=Transcript:B0222.2
chrV	WormBase	exon	9137410	9137512	.	-	.	Parent=Transcript:B0222.2
chrV	WormBase	exon	9137647	9137718	.	-	.	Parent=Transcript:B0222.2
chrV	WormBase	exon	9138950	9139130	.	-	.	Parent=Transcript:B0222.3
chrV	WormBase	exon	9139177	9139282	.	-	.	Parent=Transcript:B0222.3
chrV	WormBase	exon	9139331	9139531	.	-	.	Parent=Transcript:B0222.3
chrV	WormBase	exon	9139581	9139912	.	-	.	Parent=Transcript:B0222.3
chrV	WormBase	exon	9139962	9140081	.	-	.	Parent=Transcript:B0222.3
chrV	WormBase	exon	9140127	9140309	.	-	.	Parent=Transcript:B0222.3
chrV	WormBase	exon	9140356	9140496	.	-	.	Parent=Transcript:B0222.3
chrV	WormBase	exon	9140805	9140906	.	-	.	Parent=Transcript:B0222.3
chrV	WormBase	exon	9140956	9141030	.	-	.	Parent=Transcript:B0222.3
chrV	WormBase	exon	9141080	9141182	.	-	.	Parent=Transcript:B0222.3
chrV	WormBase	exon	9141324	9141397	.	-	.	Parent=Transcript:B0222.3
chrV	WormBase	exon	9144615	9144979	.	-	.	Parent=Transcript:B0222.4
chrV	WormBase	exon	9145039	9145773	.	-	.	Parent=Transcript:B0222.4
chrV	WormBase	exon	9145878	9146323	.	-	.	Parent=Transcript:B0222.4
chrV	WormBase	exon	9146385	9146458	.	-	.	Parent=Transcript:B0222.4
chrV	WormBase	exon	9146746	9146899	.	-	.	Parent=Transcript:B0222.4
chrV	WormBase	exon	9152321	9152902	.	-	.	Parent=Transcript:B0222.5
chrV	WormBase	exon	9152946	9153059	.	-	.	Parent=Transcript:B0222.5
chrV	WormBase	exon	9153347	9153439	.	-	.	Parent=Transcript:B0222.5
chrV	WormBase	exon	9153662	9153773	.	-	.	Parent=Transcript:B0222.5
chrV	WormBase	exon	9153823	9153968	.	-	.	Parent=Transcript:B0222.5
chrV	WormBase	exon	9154014	9154145	.	-	.	Parent=Transcript:B0222.5
chrV	WormBase	exon	9154188	9154271	.	-	.	Parent=Transcript:B0222.5
chrV	WormBase	exon	9154330	9154446	.	-	.	Parent=Transcript:B0222.5
chrV	WormBase	exon	9154491	9154549	.	-	.	Parent=Transcript:B0222.5
chrV	WormBase	exon	9154790	9154872	.	-	.	Parent=Transcript:B0222.5
chrV	WormBase	exon	9159642	9160468	.	-	.	Parent=Transcript:B0222.6
chrV	WormBase	exon	9160517	9160642	.	-	.	Parent=Transcript:B0222.6
chrV	WormBase	exon	9162051	9162824	.	-	.	Parent=Transcript:B0222.7
chrV	WormBase	exon	9162879	9163005	.	-	.	Parent=Transcript:B0222.7
chrV	WormBase	exon	9164295	9165129	.	-	.	Parent=Transcript:B0222.8
chrV	WormBase	exon	9165180	9165307	.	-	.	Parent=Transcript:B0222.8
chrV	WormBase	exon	9168392	9168972	.	-	.	Parent=Transcript:B0222.9
chrV	WormBase	exon	9169028	9169260	.	-	.	Parent=Transcript:B0222.9
chrV	WormBase	exon	9169307	9169928	.	-	.	Parent=Transcript:B0222.9
chrV	WormBase	exon	9169994	9170163	.	-	.	Parent=Transcript:B0222.9
chrV	WormBase	exon	9170209	9170299	.	-	.	Parent=Transcript:B0222.9
chrV	WormBase	exon	9170346	9170650	.	-	.	Parent=Transcript:B0222.9
chrV	WormBase	exon	9170694	9170890	.	-	.	Parent=Transcript:B0222.9
chrV	WormBase	exon	9170935	9171034	.	-	.	Parent=Transcript:B0222.9
chrV	WormBase	exon	9171079	9171390	.	-	.	Parent=Transcript:B0222.9
chrV	WormBase	exon	9171440	9171640	.	-	.	Parent=Transcript:B0222.9
chrV	WormBase	exon	9171692	9171792	.	-	.	Parent=Transcript:B0222.9
chrV	WormBase	exon	9171838	9171960	.	-	.	Parent=Transcript:B0222.9
chrV	WormBase	exon	9172007	9172142	.	-	.	Parent=Transcript:B0222.9
chrV	WormBase	exon	9172187	9172506	.	-	.	Parent=Transcript:B0222.9
chrV	WormBase	exon	9172617	9172850	.	-	.	Parent=Transcript:B0222.9
chrV	WormBase	exon	9172902	9173024	.	-	.	Parent=Transcript:B0222.9
chrII	WormBase	exon	7756008	7756158	.	+	.	Parent=Transcript:B0228.1
chrII	WormBase	exon	7756218	7756297	.	+	.	Parent=Transcript:B0228.1
chrII	WormBase	exon	7756348	7756408	.	+	.	Parent=Transcript:B0228.1
chrII	WormBase	exon	7756464	7756908	.	+	.	Parent=Transcript:B0228.1
chrII	WormBase	exon	7745690	7745852	.	+	.	Parent=Transcript:B0228.10
chrII	WormBase	exon	7724903	7725349	.	+	.	Parent=Transcript:B0228.4a
chrII	WormBase	exon	7725982	7726430	.	+	.	Parent=Transcript:B0228.4a
chrII	WormBase	exon	7726582	7726864	.	+	.	Parent=Transcript:B0228.4a
chrII	WormBase	exon	7727066	7727189	.	+	.	Parent=Transcript:B0228.4a
chrII	WormBase	exon	7727237	7727689	.	+	.	Parent=Transcript:B0228.4a
chrII	WormBase	exon	7727835	7727923	.	+	.	Parent=Transcript:B0228.4a
chrII	WormBase	exon	7727969	7728088	.	+	.	Parent=Transcript:B0228.4a
chrII	WormBase	exon	7728134	7728202	.	+	.	Parent=Transcript:B0228.4a
chrII	WormBase	exon	7728251	7728319	.	+	.	Parent=Transcript:B0228.4a
chrII	WormBase	exon	7728366	7729901	.	+	.	Parent=Transcript:B0228.4a
chrII	WormBase	exon	7730028	7730160	.	+	.	Parent=Transcript:B0228.4a
chrII	WormBase	exon	7750280	7750409	.	+	.	Parent=Transcript:B0228.4a
chrII	WormBase	exon	7750463	7750541	.	+	.	Parent=Transcript:B0228.4a
chrII	WormBase	exon	7750616	7750716	.	+	.	Parent=Transcript:B0228.4a
chrII	WormBase	exon	7750792	7750897	.	+	.	Parent=Transcript:B0228.4a
chrII	WormBase	exon	7751287	7751418	.	+	.	Parent=Transcript:B0228.4a
chrII	WormBase	exon	7751472	7751622	.	+	.	Parent=Transcript:B0228.4a
chrII	WormBase	exon	7751668	7751742	.	+	.	Parent=Transcript:B0228.4a
chrII	WormBase	exon	7751790	7751925	.	+	.	Parent=Transcript:B0228.4a
chrII	WormBase	exon	7751971	7752070	.	+	.	Parent=Transcript:B0228.4a
chrII	WormBase	exon	7752309	7752726	.	+	.	Parent=Transcript:B0228.4a
chrII	WormBase	exon	7724903	7725349	.	+	.	Parent=Transcript:B0228.4c
chrII	WormBase	exon	7725982	7726430	.	+	.	Parent=Transcript:B0228.4c
chrII	WormBase	exon	7726582	7726864	.	+	.	Parent=Transcript:B0228.4c
chrII	WormBase	exon	7727066	7727189	.	+	.	Parent=Transcript:B0228.4c
chrII	WormBase	exon	7727237	7727689	.	+	.	Parent=Transcript:B0228.4c
chrII	WormBase	exon	7727835	7727923	.	+	.	Parent=Transcript:B0228.4c
chrII	WormBase	exon	7727969	7728088	.	+	.	Parent=Transcript:B0228.4c
chrII	WormBase	exon	7728134	7728202	.	+	.	Parent=Transcript:B0228.4c
chrII	WormBase	exon	7728251	7728319	.	+	.	Parent=Transcript:B0228.4c
chrII	WormBase	exon	7728366	7729901	.	+	.	Parent=Transcript:B0228.4c
chrII	WormBase	exon	7730028	7730160	.	+	.	Parent=Transcript:B0228.4c
chrII	WormBase	exon	7730506	7730769	.	+	.	Parent=Transcript:B0228.4c
chrII	WormBase	exon	7731424	7743620	.	+	.	Parent=Transcript:B0228.4c
chrII	WormBase	exon	7744063	7745569	.	+	.	Parent=Transcript:B0228.4c
chrII	WormBase	exon	7746032	7750409	.	+	.	Parent=Transcript:B0228.4c
chrII	WormBase	exon	7750463	7750541	.	+	.	Parent=Transcript:B0228.4c
chrII	WormBase	exon	7750616	7750716	.	+	.	Parent=Transcript:B0228.4c
chrII	WormBase	exon	7750792	7750897	.	+	.	Parent=Transcript:B0228.4c
chrII	WormBase	exon	7751287	7751418	.	+	.	Parent=Transcript:B0228.4c
chrII	WormBase	exon	7751472	7751622	.	+	.	Parent=Transcript:B0228.4c
chrII	WormBase	exon	7751668	7751742	.	+	.	Parent=Transcript:B0228.4c
chrII	WormBase	exon	7751790	7751925	.	+	.	Parent=Transcript:B0228.4c
chrII	WormBase	exon	7751971	7752070	.	+	.	Parent=Transcript:B0228.4c
chrII	WormBase	exon	7752309	7752726	.	+	.	Parent=Transcript:B0228.4c
chrII	WormBase	exon	7724903	7725349	.	+	.	Parent=Transcript:B0228.4d
chrII	WormBase	exon	7725982	7726430	.	+	.	Parent=Transcript:B0228.4d
chrII	WormBase	exon	7726582	7726864	.	+	.	Parent=Transcript:B0228.4d
chrII	WormBase	exon	7727066	7727189	.	+	.	Parent=Transcript:B0228.4d
chrII	WormBase	exon	7727237	7727689	.	+	.	Parent=Transcript:B0228.4d
chrII	WormBase	exon	7727835	7727923	.	+	.	Parent=Transcript:B0228.4d
chrII	WormBase	exon	7727969	7728088	.	+	.	Parent=Transcript:B0228.4d
chrII	WormBase	exon	7728134	7728202	.	+	.	Parent=Transcript:B0228.4d
chrII	WormBase	exon	7728251	7728319	.	+	.	Parent=Transcript:B0228.4d
chrII	WormBase	exon	7728366	7729901	.	+	.	Parent=Transcript:B0228.4d
chrII	WormBase	exon	7730028	7730160	.	+	.	Parent=Transcript:B0228.4d
chrII	WormBase	exon	7730506	7730769	.	+	.	Parent=Transcript:B0228.4d
chrII	WormBase	exon	7730955	7731383	.	+	.	Parent=Transcript:B0228.4d
chrII	WormBase	exon	7742397	7743620	.	+	.	Parent=Transcript:B0228.4e
chrII	WormBase	exon	7744063	7745569	.	+	.	Parent=Transcript:B0228.4e
chrII	WormBase	exon	7746032	7750409	.	+	.	Parent=Transcript:B0228.4e
chrII	WormBase	exon	7750463	7750541	.	+	.	Parent=Transcript:B0228.4e
chrII	WormBase	exon	7750616	7750716	.	+	.	Parent=Transcript:B0228.4e
[truncated: 242,656 more rows]
