# Supplementary material for: The C. elegans embryonic transcriptome with tissue, time, and alternative splicing resolution
Source: Genome Res. 2019 Jun;29(6):1036–45. doi: 10.1101/gr.243394.118 (PMC6581053; doi:10.1101/gr.243394.118)
Supplement: Supplemental Material [file supp_gr.243394.118_Supplemental_Code.zip › supplemental_code/Supplemental_Java_Programs/WS245TranscriptomeFromGFF.fasta]

>Y74C9A.6
GAGGATCAGACCCAAAATTCAGCCCGCGAAGGCATGACGTCAGCGCGAGGCAGTAGTTTC
CAGAAGAACTCTGTCGTCTACCTTAATGCCTCAAATGCGAACCCGCTTCGGCCATCCTTC
TCGCTCAGAGAATGGATTAGAGTTCTCATCAACTCCTCTGTCT
>Y74C9A.3
ATATTGCTTAACATTTATTTAACAGAAATAACGTGAGCACGCATGTAAAACATGAAATTT
TCGGGAAAATTGCAATTAAACGAATAAAAATCGATATTTAAATCAATTATTGGTGAATCC
GGTGTGTTGAGGCTTCAATGCATACATTTTTACTGGATAAATCTCCTTTGGGAATCCGGT
TTGCAGTGCTTTCGAGACCATGTCCAGTTGAGAATCGGCGAACGCTTTAAGAAGCTCGGG
CTCTGTTCTCGTCCAACTATGATCATCATCGTCGAATAACCGTTTCTCGTGATTTGTCAC
ATTATCCTTGAGCACAATACATCCACCAGGTTTCAGTCCTTTCGCACATCTTTTAAAGAA
ATCAACCAAATCCTCATCAACCAAATGCCCTGAAACCCATTGAATCCATATCAAATCATA
ACGTCGTTCGGGCGGTGCAAACGTCTGCAGTCCTTCGACGAATTTATCTCCAATTCGTGG
ATGTTTTCCAATATATTGATCACTTTTCGTGATCAACTCCTCGACGACGTCTTCCATATC
AACTTTCGAGAAGAATGGCATTAAGAGATGCTTTGTAACACGTCCGATACCCGCTCCGCA
GTCCAGTGCATAGTCAAAGTAGCCGAATAGATTCTTTTTCTTCAGTCCTTCAATAAATCG
TTTCGACGCCGATATGTCGGGCGCGTGAAGCGCTTCGAATCCGCCGAGCATTCCGTTGAC
GTCCTGGCTCGCGCGGCTCCAGTATTCCTCCGCCTTTTCATAAACATCTTCACCATTGTG
AATTCTAGAAGATGATGAAGAGCTCATTTTTGATGTTGTGACAGCTGCTCCGAGCAATCT
GGAGACTTTTGTGACGAAAAGACGAGAGGTCACGGATATGATGATGATA
>Y74C9A.2a.2
GTATGCACCTTTAAAGAGTACTGTAGTTTGTAACTCTCATTGCTGCAACATATTTGACGC
TCAGCGAAAACTACAGCAATTCTTCAAAAGACTACTGTAGCCTTTGTGTTGACTTACGGG
CTCGATTCTCGAAACGAATTTCTGCTCGAATTGTGACAGCCATATTCAATTTGTAAGCCA
AACATACACAATCAACATGAAACTCGTAATTCTGCTATCTTTTGTTGCGACAGTTGCGGT
TTTTGCGGCTCCATCGGCTCCGGCAGGTCTCGAGGAGAAGCTGCGTGCTCTTCAGGAGCA
ACTGTACAGTCTGGAGAAAGAGAACGGAGTTGATGTGAAGCAAAAGGAGCAACCAGCAGC
AGCCGACACATTCCTTGGATTTGTTCCACAGAAGAGAATGGTCGCGTGGCAGCCGATGAA
GCGGTCGATGATCAATGAGGATTCTAGAGCTCCATTGCTCCACGCAATCGAAGCCCGCTT
GGCCGAAGTGTTGAGAGCCGGAGAACGCCTCGGAGTCAACCCGGAGGAAGTTTTGGCGGA
TCTTCGTGCTCGTAATCAATTCCAATAAATATTCTTTGCCCTAAATACTTTAAATTATCC
ATCTGACAACTAAAATTTCGGTTCTTCTTGGCTTCTTCTATTTGTGAAATGGTTTATTTT
CCCCCGAACTCTCAAAAGGTTTAAATATTGTTCGATTACCCCTTTTTATCAATTATTTTC
TTCAATTTCTTATTTATCATTATTTTTCTAAACGAAGACGGATGTGATTTTAAATTATGT
TAATGGACTATTTTACAAACTGAATAAATTCAGCATGTTGGCAGG
>Y74C9A.2b.2
ACTCATTCTTGCCGCGTCACCCTCCAGCGCCACCCAAACTTCTTCGGTTCTAGAGATCGA
GAAGAACTAAGCCAAACATACACAATCAACATGAAACTCGTAATTCTGCTATCTTTTGTT
GCGACAGTTGCGGTTTTTGCGGCTCCATCGGCTCCGGCAGGTCTCGAGGAGAAGCTGCGT
GCTCTTCAGGAGCAACTGTACAGTCTGGAGAAAGAGAACGGAGTTGATGTGAAGCAAAAG
GAGCAACCAGCAGCAGCCGACACATTCCTTGGATTTGTTCCACAGAAGAGAATGGTCGCG
TGGCAGCCGATGAAGCGGTCGATGATCAATGAGGATTCTAGAGCTCCATTGCTCCACGCA
ATCGAAGCCCGCTTGGCCGAAGTGTTGAGAGCCGGAGAACGCCTCGGAGTCAACCCGGAG
GAAGTTTTGGCGGATCTTCGTGCTCGTAATCAATTCCAATAAATATTGTTCGATTACCCC
TTTTTATCAATTATTTTCTTCAATTTCTTATTTATCATTATTTTTCTAAACGAAGACGGA
TGTGATTTTAAATT
>Y74C9A.2b.1
ATTCTTGCCGCGTCACCCTCCAGCGCCACCCAAACTTCTTCGGTTCTAGAGATCGAGAAG
AACTAAGCCAAACATACACAATCAACATGAAACTCGTAATTCTGCTATCTTTTGTTGCGA
CAGTTGCGGTTTTTGCGGCTCCATCGGCTCCGGCAGGTCTCGAGGAGAAGCTGCGTGCTC
TTCAGGAGCAACTGTACAGTCTGGAGAAAGAGAACGGAGTTGATGTGAAGCAAAAGGAGC
AACCAGCAGCAGCCGACACATTCCTTGGATTTGTTCCACAGAAGAGAATGGTCGCGTGGC
AGCCGATGAAGCGGTCGATGATCAATGAGGATTCTAGAGCTCCATTGCTCCACGCAATCG
AAGCCCGCTTGGCCGAAGTGTTGAGAGCCGGAGAACGCCTCGGAGTCAACCCGGAGGAAG
TTTTGGCGGATCTTCGTGCTCGTAATCAATTCCAATAAATATTCTTTGCCCTAAATACTT
TAAATTATCCATCTGACAACTAAAATTTCGGTTCTTCTTGGCTTCTTCTATTTGTGAAAT
GGTTTATTTTCCCCCGAACTCTCAAAAGGTTTAAATATTGTTCGATTACCCCTTTTTATC
AATTATTTTCTTCAATTTCTTATTTATCATTATTTTTCTAAACGAAGACGGATGTGATTT
TAAATTATGTTAATGGACTATTTTACAAACTGAATAAATTCAGCATGTTGGCAGG
>Y74C9A.2b.4
ATTCTTGCCGCGTCACCCTCCAGCGCCACCCAAACTTCTTCGGTTCTAGAGATCGAGAAT
AAGCCAAACATACACAATCAACATGAAACTCGTAATTCTGCTATCTTTTGTTGCGACAGT
TGCGGTTTTTGCGGCTCCATCGGCTCCGGCAGGTCTCGAGGAGAAGCTGCGTGCTCTTCA
GGAGCAACTGTACAGTCTGGAGAAAGAGAACGGAGTTGATGTGAAGCAAAAGGAGCAACC
AGCAGCAGCCGACACATTCCTTGGATTTGTTCCACAGAAGAGAATGGTCGCGTGGCAGCC
GATGAAGCGGTCGATGATCAATGAGGATTCTAGAGCTCCATTGCTCCACGCAATCGAAGC
CCGCTTGGCCGAAGTGTTGAGAGCCGGAGAACGCCTCGGAGTCAACCCGGAGGAAGTTTT
GGCGGATCTTCGTGCTCGTAATCAATTCCAATAAATATTCTTTGCCCTAAATACTTTAAA
TTATCCATCTGACAACTAAAATTTCGGTTCTTCTTGGCTTCTTCTATTTGTGAAATGGTT
TATTTTCCCCCGAACTCTCAAAAGGTTTAAATATTGTTCGATTACCCCTTTTTATCAATT
ATTTTCTTCAATTTCTTATTTATCATTATTTTTCTAAACGAAGACGGATGTGATTTTAAA
TTATGTTAATGGACTATTTTACAAACTGAATAAATTCAGCATGTTGGCAGG
>Y74C9A.2a.3
GCCGCGTCACCCTCCAGCGCCACCCAAACTTCTTCGGTTCTAGAGATCGAGAAGAACCAA
ACATACACAATCAACATGAAACTCGTAATTCTGCTATCTTTTGTTGCGACAGTTGCGGTT
TTTGCGGCTCCATCGGCTCCGGCAGGTCTCGAGGAGAAGCTGCGTGCTCTTCAGGAGCAA
CTGTACAGTCTGGAGAAAGAGAACGGAGTTGATGTGAAGCAAAAGGAGCAACCAGCAGCA
GCCGACACATTCCTTGGATTTGTTCCACAGAAGAGAATGGTCGCGTGGCAGCCGATGAAG
CGGTCGATGATCAATGAGGATTCTAGAGCTCCATTGCTCCACGCAATCGAAGCCCGCTTG
GCCGAAGTGTTGAGAGCCGGAGAACGCCTCGGAGTCAACCCGGAGGAAGTTTTGGCGGAT
CTTCGTGCTCGTAATCAATTCCAATAAATATTCTTTGCCCTAAATACTTTAAATTATCCA
TCTGACAACTAAAATTTCGGTTCTTCTTGGCTTCTTCTATTTGTGAAATGGTTTATTTTC
CCCCGAACTCTCAAAAGGTTTAAATATTGTTCGATTACCCCTTTTTATCAATTATTTTCT
TCAATTTCTTATTTATCATTATTTTTCTAAACGAAGACGGATGTGATTTTAAATTATGTT
AATGGACTATTTTACAAACTGAATAAATTCAGCATGTTGGCAGG
>Y74C9A.2a.1
TAAGCCAAACATACACAATCAACATGAAACTCGTAATTCTGCTATCTTTTGTTGCGACAG
TTGCGGTTTTTGCGGCTCCATCGGCTCCGGCAGGTCTCGAGGAGAAGCTGCGTGCTCTTC
AGGAGCAACTGTACAGTCTGGAGAAAGAGAACGGAGTTGATGTGAAGCAAAAGGAGCAAC
CAGCAGCAGCCGACACATTCCTTGGATTTGTTCCACAGAAGAGAATGGTCGCGTGGCAGC
CGATGAAGCGGTCGATGATCAATGAGGATTCTAGAGCTCCATTGCTCCACGCAATCGAAG
CCCGCTTGGCCGAAGTGTTGAGAGCCGGAGAACGCCTCGGAGTCAACCCGGAGGAAGTTT
TGGCGGATCTTCGTGCTCGTAATCAATTCCAATAAATATTCTTTGCCCTAAATACTTTAA
ATTATCCATCTGACAACTAAAATTTCGGTTCTTCTTGGCTTCTTCTATTTGTGAAATGGT
TTATTTTCCCCCGAACTCTCAAAAGGTTTAAATATTGTTCGATTACCCCTTTTTATCAAT
TATTTTCTTCAATTTCTTATTTATCATTATTTTTCTAAACGAAGACGGATGTGATTTTAA
ATTATGTTAATGGACTATTTTACAAACTGAATAAATTCAGCATGTTGGCAGG
>Y74C9A.2b.3
CAAACATACACAATCAACATGAAACTCGTAATTCTGCTATCTTTTGTTGCGACAGTTGCG
GTTTGCGGCTCCATCGGCTCCGGCAGGTCTCGAGGAGAAGCTGCGTGCTCTTCAGGAGCA
ACTGTACAGTCTGGAGAAAGAGAACGGAGTTGATGTGAAGCAAAAGGAGCAACCAGCAGC
AGCCGACACATTCCTTGGATTTGTTCCACAGAAGAGAATGGTCGCGTGGCAGCCGATGAA
GCGGTCGATGATCAATGAGGATTCTAGAGCTCCATTGCTCCACGCAATCGAAGCCCGCTT
GGCCGAAGTGTTGAGAGCCGGAGAACGCCTCGGAGTCAACCCGGAGGAAGTTTTGGCGGA
TCTTCGTGCTCGTAATCAATTCCAATAAATATTCTTTGCCCTAAATACTTTAAATTATCC
ATCTGACAACTAAAATTTCGGTTCTTCTTGGCTTCTTCTATTTGTGAAATGGTTTATTTT
CCCCCGAACTCTCAAAAGGTTTAAATATTGTTCGATTACCCCTTTTTATCAATTATTTTC
TTCAATTTCTTATTTATCATTATTTTTCTAAACGAAGACGGATGTGATTTTAAATTATGT
TAATGGACTATTTTACAAACTGAATAAATTCAGCATGTTGGCAGG
>Y74C9A.4d
TTTTGAAAATTTTTCGTTTATCCAGGATACGATAATCATGATTCAAATTCGTTAACAAAA
AATGAATATATGAGAGCGATTAAAGCATTTGTGTCGGAAAATATGGGTTAAATGGGGAGA
AGGGGGCGGACATTTGGATGGGGTACAAAAAAATATGCAAAAAATGGGCTAAAAACAATA
TTTTCAAATTATGCCCGACAAAGGTTCAAAAGTCAATATATAGAAATGAGAACATGAGTA
TTATGCCACGTGGCGGGAAAAATATGTGGAATGTAATACGATGAGATCCTTGTGAATACA
AAGCTTGTGACGACGTGGCCGAGAAGAACTTTTTAAGCCAACGAGAAAAAAGGGGTTCAA
GGCCGAAATTTTTTTTGGGCCACCTATTAAGTTAAATTGAAAATTTAAAAAAAACACAGC
GGATCCAATTATTTGCCGAGTTTTGACTTGAGCTCGGCGCGATACGTGTCGATTGACTCC
AAAATTAGCTTTTCATTGTCCATATAGAACTTTTTGATTTGTTCCACAGTTTTTGTGGCC
ATCAACTCGGCGATCAACTCGAAATTGTCCTTGTACCAGTGGAAACATCTAATAGCATTC
TTCTTTTCCTCAGGACTCCAACCATAATTTATCCTGACTTTTCCAGATCGATTGCCATTT
GTTGCAGTAGTATCTAGTTCAGGAGTAAATCTCTCGAATCTTCCCTTCAACGCCATCATA
TCTTTCTTCCAATTTGCAATTTCTCCTTTTGGTACACGGCTGTATGTCATTGTTGCACGG
AACATTTGTTGACGGGCTTCTTCATTCAGAATTTCGTTCTCCTCCATACATTTCGTTTGT
TTAACTCTCCAAACAAGTGGAACACACATATGATGTTTTCTCTTGATATTATCAATTAAT
GCCAGTGCAGCCGGTGTATCGAAGCACCGTGTCATTCTGCACGTATTCTCATCGATTGGA
TCAGCTTCAATCGATTGCTCCACAATGTAGGGGCCTGATGGTTTACGGAGAAGGCAGTCG
TCGACCACCATAATATCATCGTCTTCTTCTTTTTCTTTTCCAATTCCAAGCCGTTTGATC
GCTTTTCCGTTGGCTGGCTCCATGAGCTCAAGATATCCGTATACATAAATTTTCATGTAT
TCTGGACATAAAACTCGTTGCCGTCGTTTTGTCAGTGCACGGAGGCTTGCCGGACGTGGA
ACACGCATCAAACGGAAATAAAGGATACACGGTTTACATTCGTGACGCGACATTACACGA
TTAATCAACAGATCACTTTTTGCATTGCAATTCTCACAATATCCCGACGGAACCCTCTCC
AAATGATTGACCTCTTTGAATAGTTCATCATAAGTGTCGGTTTCATTCAAATGCACATTA
ATCATTGTTTTATAGTTTTGCACTTTTT
>Y74C9A.4c
TTTTGAAAATTTTTCGTTTATCCAGGATACGATAATCATGATTCAAATTCGTTAACAAAA
AATGAATATATGAGAGCGATTAAAGCATTTGTGTCGGAAAATATGGGTTAAATGGGGAGA
AGGGGGCGGACATTTGGATGGGGTACAAAAAAATATGCAAAAAATGGGCTAAAAACAATA
TTTTCAAATTATGCCCGACAAAGGTTCAAAAGTCAATATATAGAAATGAGAACATGAGTA
TTATGCCACGTGGCGGGAAAAATATGTGGAATGTAATACGATGAGATCCTTGTGAATACA
AAGCTTGTGACGACGTGGCCGAGAAGAACTTTTTAAGCCAACGAGAAAAAAGGGGTTCAA
GGCCGAAATTTTTTTTGGGCCACCTATTAAGTTAAATTGAAAATTTAAAAAAAACACAGC
GGATCCAATTATTTGCCGAGTTTTGACTTGAGCTCGGCGCGATACGTGTCGATTGACTCC
AAAATTAGCTTTTCATTGTCCATATAGAACTTTTTGATTTGTTCCACAGTTTTTGTGGCC
ATCAACTCGGCGATCAACTCGAAATTGTCCTTGTACCAGTGGAAACATCTAATAGCATTC
TTCTTTTCCTCAGGACTCCAACCATAATTTATCCTGACTTTTCCAGATCGATTGCCATTT
GTTGCAGTAGTATCTAGTTCAGGAGTAAATCTCTCGAATCTTCCCTTCAACGCCATCATA
TCTTTCTTCCAATTTGCAATTTCTCCTTTTGGTACACGGCTGTATGTCATTGTTGCACGG
AACATTTGTTGACGGGCTTCTTCATTCAGAATTTCGTTCTCCTCCATACATTTCGTTTGT
TTAACTCTCCAAACAAGTGGAACACACATATGATGTTTTCTCTTGATATTATCAATTAAT
GCCAGTGCAGCCGGTGTATCGAAGCACCGTGTCATTCTGCACGTATTCTCATCGATTGGA
TCAGCTTCAATCGATTGCTCCACAATGTAGGGGCCTGATGGTTTACGGAGAAGGCAGTCG
TCGACCACCATAATATCATCGTCTTCTTCTTTTTCTTTTCCAATTCCAAGCCGTTTGATC
GCTTTTCCGTTGGCTGGCTCCATGAGCTCAAGATATCCGTATACATAAATTTTCATGTAT
TCTGGACATAAAACTCGTTGCCGTCGTTTTGTCAGTGCACGGAGGCTTGCCGGACGTGGA
ACACGCATCAAACGGAAATAAAGGATACACGGTTTACATTCGTGACGCGACATTACACGA
TTTAGAATCAACAGATCACTTTTTGCATTGCAATTCTCACAATATCCCGACGGAACCCTC
TCCAAATGATTGACCTCTTTGAATAGTTCATCATAAGTGTCGGTTTCATTCAAATGCACA
TTAATCATTGTTTTATAGTTTTGCACTTTTTTCGTGTTGTAATAGTATTGGATAATGGAA
GAAAGCGAGCGTTGGGGCATAGCCGCATGAATCTTCTTGAACCGTTTTCCGAAATGAAAG
AAGCAAGTGGAGAAAAGACTAATTTCTTCTGCCGTCCAATCATCATGAATTTCTTTTCTT
CTCATCGCTTGAACCATCGCAGCGTCGAAATCATTTGACTGTTTGTTCAGAATGAACAGA
GCCCTATCTATAGGTAATTGATATCGTCCAGTAGCTTCTGAAATGTATTCTGTAAGCCGA
TTCTCGTTCATTTCGTCTGGAAACGCCCAAATTTGTTGATCTCTGCACGGTTCTTTTTCC
AATTGCTCTGCAGTTGGCTGTATAATCGCCTGATATTCGGTTCCCACGTGGATTAGATTG
TCGACGTTGGAAAGTGGATTTGAGAAAGATGTGTCATGAGCACCACTTTCATGATGCTCA
CGAGCTTCAGCTTCTTCATCTTCGTCCTCTTCATCCTCCAAATCTTCATCCTCATCGCCC
ATTGATTCCCCAGACGTTGTTTCGCGTTTTCTCATGGATCTTATAGGACGAGCCATTCTG
CTGGTTTCTTCTTCTTGTTCCGCCTGCTCCTCTGGATCATCTTCCTCCAT
>Y74C9A.4b
TTTTGAAAATTTTTCGTTTATCCAGGATACGATAATCATGATTCAAATTCGTTAACAAAA
AATGAATATATGAGAGCGATTAAAGCATTTGTGTCGGAAAATATGGGTTAAATGGGGAGA
AGGGGGCGGACATTTGGATGGGGTACAAAAAAATATGCAAAAAATGGGCTAAAAACAATA
TTTTCAAATTATGCCCGACAAAGGTTCAAAAGTCAATATATAGAAATGAGAACATGAGTA
TTATGCCACGTGGCGGGAAAAATATGTGGAATGTAATACGATGAGATCCTTGTGAATACA
AAGCTTGTGACGACGTGGCCGAGAAGAACTTTTTAAGCCAACGAGAAAAAAGGGGTTCAA
GGCCGAAATTTTTTTTGGGCCACCTATTAAGTTAAATTGAAAATTTAAAAAAAACACAGC
GGATCCAATTATTTGCCGAGTTTTGACTTGAGCTCGGCGCGATACGTGTCGATTGACTCC
AAAATTAGCTTTTCATTGTCCATATAGAACTTTTTGATTTGTTCCACAGTTTTTGTGGCC
ATCAACTCGGCGATCAACTCGAAATTGTCCTTGTACCAGTGGAAACATCTAATAGCATTC
TTCTTTTCCTCAGGACTCCAACCATAATTTATCCTGACTTTTCCAGATCGATTGCCATTT
GTTGCAGTAGTATCTAGTTCAGGAGTAAATCTCTCGAATCTTCCCTTCAACGCCATCATA
TCTTTCTTCCAATTTGCAATTTCTCCTTTTGGTACACGGCTGTATGTCATTGTTGCACGG
AACATTTGTTGACGGGCTTCTTCATTCAGAATTTCGTTCTCCTCCATACATTTCGTTTGT
TTAACTCTCCAAACAAGTGGAACACACATATGATGTTTTCTCTTGATATTATCAATTAAT
GCCAGTGCAGCCGGTGTATCGAAGCACCGTGTCATTCTGCACGTATTCTCATCGATTGGA
TCAGCTTCAATCGATTGCTCCACAATGTAGGGGCCTGATGGTTTACGGAGAAGGCAGTCG
TCGACCACCATAATATCATCGTCTTCTTCTTTTTCTTTTCCAATTCCAAGCCGTTTGATC
GCTTTTCCGTTGGCTGGCTCCATGAGCTCAAGATATCCGTATACATAAATTTTCATGTAT
TCTGGACATAAAACTCGTTGCCGTCGTTTTGTCAGTGCACGGAGGCTTGCCGGACGTGGA
ACACGCATCAAACGGAAATAAAGGATACACGGTTTACATTCGTGACGCGACATTACACGA
TTTAGAATCAACAGATCACTTTTTGCATTGCAATTCTCACAATATCCCGACGGAACCCTC
TCCAAATGATTGACCTCTTTGAATAGTTCATCATAAGTGTCGGTTTCATTCAAATGCACA
TTAATCATTGTTTTATAGTTTTGCACTTTTTTCGTGTTGTAATAGTATTGGATAATGGAA
GAAAGCGAGCGTTGGGGCATAGCCGCATGAATCTTCTTGAACCGTTTTCCGAAATGAAAG
AAGCAAGTGGAGAAAAGACTAATTTCTTCTGCCGTCCAATCATCATGAATTTCTTTTCTT
CTCATCGCTTGAACCATCGCAGCGTCGAAATCATTTGACTGTTTGTTCAGAATGAACAGA
GCCCTATCTATAGGTAATTGATATCGTCCAGTAGCTTCTGAAATGTATTCTGTAAGCCGA
TTCTCGTTCATTTCGTCTGGAAACGCCCAAATTTGTTGATCTCTGCACGGTTCTTTTTCC
AATTGCTCTGCAGTTGGCTGTATAATCGCCTGATATTCGGTTCCCACGTGGATTAGATTG
TCGACGTTGGAAAGTGGATTTGAGAAAGATGTGTCATGAGCACCACTTTCATGATGCTCA
CGAGCTTCAGCTTCTTCATCTTCGTCCTCTTCATCCTCCAAATCTTCATCCTCATCGCCC
ATTGATTCCCCAGACGTTGTTTCGCGTTTTCTCATGGATCTTATAGGACGAGCCATTCTG
CTGGTTTCTTCTTCTTGTTCCGCCTGCTCCTCTGGATCATCTTCCTCCATTGGCTCCGGC
GATGCATTCAACATATTCAAGCCTTCGTCTGAAATATTTTCTTTTCGAGAGGCGTCTTCG
TCAGATGACGTGTACGAATCCAT
>Y74C9A.4a
TTTTGAAAATTTTTCGTTTATCCAGGATACGATAATCATGATTCAAATTCGTTAACAAAA
AATGAATATATGAGAGCGATTAAAGCATTTGTGTCGGAAAATATGGGTTAAATGGGGAGA
AGGGGGCGGACATTTGGATGGGGTACAAAAAAATATGCAAAAAATGGGCTAAAAACAATA
TTTTCAAATTATGCCCGACAAAGGTTCAAAAGTCAATATATAGAAATGAGAACATGAGTA
TTATGCCACGTGGCGGGAAAAATATGTGGAATGTAATACGATGAGATCCTTGTGAATACA
AAGCTTGTGACGACGTGGCCGAGAAGAACTTTTTAAGCCAACGAGAAAAAAGGGGTTCAA
GGCCGAAATTTTTTTTGGGCCACCTATTAAGTTAAATTGAAAATTTAAAAAAAACACAGC
GGATCCAATTATTTGCCGAGTTTTGACTTGAGCTCGGCGCGATACGTGTCGATTGACTCC
AAAATTAGCTTTTCATTGTCCATATAGAACTTTTTGATTTGTTCCACAGTTTTTGTGGCC
ATCAACTCGGCGATCAACTCGAAATTGTCCTTGTACCAGTGGAAACATCTAATAGCATTC
TTCTTTTCCTCAGGACTCCAACCATAATTTATCCTGACTTTTCCAGATCGATTGCCATTT
GTTGCAGTAGTATCTAGTTCAGGAGTAAATCTCTCGAATCTTCCCTTCAACGCCATCATA
TCTTTCTTCCAATTTGCAATTTCTCCTTTTGGTACACGGCTGTATGTCATTGTTGCACGG
AACATTTGTTGACGGGCTTCTTCATTCAGAATTTCGTTCTCCTCCATACATTTCGTTTGT
TTAACTCTCCAAACAAGTGGAACACACATATGATGTTTTCTCTTGATATTATCAATTAAT
GCCAGTGCAGCCGGTGTATCGAAGCACCGTGTCATTCTGCACGTATTCTCATCGATTGGA
TCAGCTTCAATCGATTGCTCCACAATGTAGGGGCCTGATGGTTTACGGAGAAGGCAGTCG
TCGACCACCATAATATCATCGTCTTCTTCTTTTTCTTTTCCAATTCCAAGCCGTTTGATC
GCTTTTCCGTTGGCTGGCTCCATGAGCTCAAGATATCCGTATACATAAATTTTCATGTAT
TCTGGACATAAAACTCGTTGCCGTCGTTTTGTCAGTGCACGGAGGCTTGCCGGACGTGGA
ACACGCATCAAACGGAAATAAAGGATACACGGTTTACATTCGTGACGCGACATTACACGA
TTTAGAATCAACAGATCACTTTTTGCATTGCAATTCTCACAATATCCCGACGGAACCCTC
TCCAAATGATTGACCTCTTTGAATAGTTCATCATAAGTGTCGGTTTCATTCAAATGCACA
TTAATCATTGTTTTATAGTTTTGCACTTTTTTCGTGTTGTAATAGTATTGGATAATGGAA
GAAAGCGAGCGTTGGGGCATAGCCGCATGAATCTTCTTGAACCGTTTTCCGAAATGAAAG
AAGCAAGTGGAGAAAAGACTAATTTCTTCTGCCGTCCAATCATCATGAATTTCTTTTCTT
CTCATCGCTTGAACCATCGCAGCGTCGAAATCATTTGACTGTTTGTTCAGAATGAACAGA
GCCCTATCTATAGGTAATTGATATCGTCCAGTAGCTTCTGAAATGTATTCTGTAAGCCGA
TTCTCGTTCATTTCGTCTGGAAACGCCCAAATTTGTTGATCTCTGCACGGTTCTTTTTCC
AATTGCTCTGCAGTTGGCTGTATAATCGCCTGATATTCGGTTCCCACGTGGATTAGATTG
TCGACGTTGGAAAGTGGATTTGAGAAAGATGTGTCATGAGCACCACTTTCATGATGCTCA
CGAGCTTCAGCTTCTTCATCTTCGTCCTCTTCATCCTCCAAATCTTCATCCTCATCGCCC
ATTGATTCCCCAGACGTTGTTTCGCGTTTTCTCATGGATCTTATAGGACGAGCCATTCTG
CTGGTTTCTTCTTCTTGTTCCGCCTGCTCCTCTGGATCATCTTCCTCCATTGGCTCCGGC
GATGCATTCAACATATTCAAGCCTTCGTTTTCTTTTCGAGAGGCGTCTTCGTCAGATGAC
GTGTACGAATCCATTTT
>Y74C9A.9
ACCACGGAAACCGCCTCGGTCTCCACCTCGCCCACCACGGAAGCCACCACCTCTGTCGCG
TCCTCTGAATCCTCCTCGATCTCCACCGAATCCACCTCTAAATCCTCCATCGCGGTCTTC
TGATCTACCACGGAAGCCTCCACCTCCACCAGGATCTGTTGAAAGTCCTCTGAAGCCTCC
TCGATCGCCACCTCCACGGAAGCCACCACGATCCGCGGATTTTCCTCTATAGCCTTCGAG
GCTTCAGTTGTACCCCATTCTTCGTTGGCACGCTTCAGATCTCTACAAAAAAAACAAATT
AGAAGCATTCAATTATCGAAATGTGTACCTATCCCGATTTATCGCAATCTGTCTATTCTT
CTCCTTCTGATTCTCAACTTCTTTAACTTGTCCAGTAGCGGCAGCTTGCTTACGAGCAGC
ATTTTCCCGAATCGCCTTCACCTCTGCCTCCTCAGCATCCTGTTGCTCCTTGACAATCGT
AAGTCTTCGAATGACACGTTGCTCACTCTCCTGCTCACGACGCTTTTTCATCTGCTTCTT
CTTGTTTATAGTCACCGCATTATGCTTGTGATAGAGAACCTCTCCCTCATCGATTTCTTC
TTCAATTTTGACGAGTTCCAGGGTCAGTCGGGTCCGATCTCACGAAGACGGACGTTGCTA
TTCTGGCCAATTCCGCAGTCACGTCCTTCATAAATGTCTTGTGGAAGTTCTTCTTGCTG
>Y74C9A.5.2
TAATATGTGCTTTATTCATATGAGTGTAGAATTAGTGAAAAAGAAAAAAAACATGTATGG
ACTGTAAAATTGGAATTTTAGCGAGAAAATAAAAATAATATGCAGAAAAAATTAAAATTT
TCAGGAAAAAAGTCAGTAAAGCCATCAAAAACTACTCGATTTTGAAGGAAATCAGCAAGA
AAAATTAGAAAAAAGTATTTTTAAGTTGGAAAACCCCTGCTTGAATTTGTACACTAAATT
GGGCATAAAAGCGTACAAATTCGCAAAAACCGGTAAAAATCTGGGGATCGTGATGGATGG
AGTGTTTTGTGAAAAAATGCAGCGAAAAATTGAGTAGACAATTTCAAAAATGTCGATTTT
TGAAATTTGTGACGAAAAAATTGAACAAAAACTGTTTTTTTTTGGAATTTTCAACAAGAA
GTTTTATAAATTTTTTTGTTTAAAATTTTGAATATTATATGAGTTTGGTTTCACTTAACA
GAACAATTCGAACAAAAGTATTCTAGAAAGGAAATGTGCGCTCCAGCACACTATTTGCCC
GTGGAGCGCACTTGTGTGCACGAACGCTAGCGAGAATGTGTGGTAGAAAGGGAGGGAATA
GGAAATATTAACAAAATTGGGCAAAATATGTAAGATTCGGAGAAAGAATTGGAGAAAAAT
ATGTATTTCGAGCTCCGCGAGCTGATCAATCCAAAGGCTTTCTCCATCCTTTTTTCGAGA
GGCACATTGCATTATAGTTACACACAGCACGTGTATAATGGAACATTGAAGCCTGGAAAC
GAGCCATCGCTACCATCATTACCACGTGGATCTTTTCCGAATCCTTAAATCCTGGCAGAG
CTCTCGTGAATTCAGTTGTCAATTTATGTGGATAGCAAGCTGCCAGTTTAATGAAAGTTT
TAGTTCCTTTGTCAAGTACTCGATTAATTTTCGAATAATCATAATCATCGACTCGAACAC
CATATAATCCTTGAGTATAGTTCCAAATTGCTTCACGGAATGCAGCAGTGTCAATTTCAT
TCTGATTCACGGCGGCTGGTGGTTCTCCGTCTCCAGATGCATGGGATGAGCCGGATGGCA
TATTGCCAGTAAGAGTCCGAATATGATCGAACATTCGATCAAGCCGTGACGTCAGTGTAT
CCGTATACTCATTCATCGTATTATAAACATGATCCCATCCAAATTCTTCAACTCGGAATG
GCGGAATATCCTTTTCAGGTCGCTTTCTAAAATCAATATATCCAAATGTTCGATGATGCG
AGTAAATTGGATAATTACACGGCGGCTCTTTTTCCATAATATCTTCTCCATTTTCATCGA
TATTTGCAAGAAGAAGTACAGGCGAGTAGTTTTTCCGATTGGAACTATATGTTGCTGCAG
GAGCACTAATTAATGATTCAATAGTTTCAGTAGTCATTGCACACATCTTCGCTGGTGGCC
TAGTTTGTCCTTTTTCCGTCTTTTTCAGCTCACTGATCAAATATTCGACTTCAGTTGGCC
GACGATCTGGGACTTTTCGGAAATAGGCCGACATTCTCGCCTCCCAATAGTCGAGATCAT
CGATATTAAGGAAATCAATCTCATCTTGTGTCAAATCAACACGACGTTCCAATCCAATAC
AGCATATAACTGTGCACATTGCGTGAGTCATTGACATTATTCCGACGGCGTGGTGGAGAG
AGCAAACCGAGAAAAACGCAGGACCACCGTCTGGCGTGCGGCGAGCGAAGAGCACCGCTA
GATTTTTCCAATGAATCATCCATGGTCTATGACAGAGCATTCGATTCAAATAATCCAATT
TTCGAAATTTCATGTATGACCAATCAATGCCCAACAACCACATTTGTTGTCCACCCTTTT
CCAGAAATTTGCGACGATGATGATCCATAAGTGATAGGCATCTGTGACGTGATGCAGCCA
TTAGTGCAAGATAATGACGAGCCGAAGCTGGTAGATCACTTATATCAACGAACATATGGC
CATAACTTCCTGTCATATGAACATGTAGAGTTGGGTGTTTACATGTGAAACGGAATAATC
GATCAACTTCTGGAATCGGATCAAAATTGAGCCAATCCATGGCTTTTCGTCTTTTAGTTG
TAGTGTGCAT
>Y74C9A.5.1
TTAGAAAAAAGTATTTTTAAGTTGGAAAACCCCTGCTTGAATTTGTACACTAAATTGGGC
ATAAAAGCGTACAAATTCGCAAAAACCGGTAAAAATCTGGGGATCGTGATGGATGGAGTG
TTTTGTGAAAAAATGCAGCGAAAAATTGAGTAGACAATTTCAAAAATGTCGATTTTTGAA
ATTTGTGACGAAAAAATTGAACAAAAACTGTTTTTTTTTGGAATTTTCAACAAGAAGTTT
TATAAATTTTTTTGTTTAAAATTTTGAATATTATATGAGTTTGGTTTCACTTAACAGAAC
AATTCGAACAAAAGTATTCTAGAAAGGAAATGTGCACGAACGCTAGCGAGAATGTGTGGT
AGAAAGGGAGGGAATAGGAAATATTAACAAAATTGGGCAAAATATGTAAGATTCGGAGAA
AGAATTGGAGAAAAATATGTATTTCGAGCTCCGCGAGCTGATCAATCCAAAGGCTTTCTC
CATCCTTTTTTCGAGAGGCACATTGCATTATAGTTACACACAGCACGTGTATAATGGAAC
ATTGAAGCCTGGAAACGAGCCATCGCTACCATCATTACCACGTGGATCTTTTCCGAATCC
TTAAATCCTGGCAGAGCTCTCGTGAATTCAGTTGTCAATTTATGTGGATAGCAAGCTGCC
AGTTTAATGAAAGTTTTAGTTCCTTTGTCAAGTACTCGATTAATTTTCGAATAATCATAA
TCATCGACTCGAACACCATATAATCCTTGAGTATAGTTCCAAATTGCTTCACGGAATGCA
GCAGTGTCAATTTCATTCTGATTCACGGCGGCTGGTGGTTCTCCGTCTCCAGATGCATGG
GATGAGCCGGATGGCATATTGCCAGTAAGAGTCCGAATATGATCGAACATTCGATCAAGC
CGTGACGTCAGTGTATCCGTATACTCATTCATCGTATTATAAACATGATCCCATCCAAAT
TCTTCAACTCGGAATGGCGGAATATCCTTTTCAGGTCGCTTTCTAAAATCAATATATCCA
AATGTTCGATGATGCGAGTAAATTGGATAATTACACGGCGGCTCTTTTTCCATAATATCT
TCTCCATTTTCATCGATATTTGCAAGAAGAAGTACAGGCGAGTAGTTTTTCCGATTGGAA
CTATATGTTGCTGCAGGAGCACTAATTAATGATTCAATAGTTTCAGTAGTCATTGCACAC
ATCTTCGCTGGTGGCCTAGTTTGTCCTTTTTCCGTCTTTTTCAGCTCACTGATCAAATAT
TCGACTTCAGTTGGCCGACGATCTGGGACTTTTCGGAAATAGGCCGACATTCTCGCCTCC
CAATAGTCGAGATCATCGATATTAAGGAAATCAATCTCATCTTGTGTCAAATCAACACGA
CGTTCCAATCCAATACAGCATATAACTGTGCACATTGCGTGAGTCATTGACATTATTCCG
ACGGCGTGGTGGAGAGAGCAAACCGAGAAAAACGCAGGACCACCGTCTGGCGTGCGGCGA
GCGAAGAGCACCGCTAGATTTTTCCAATGAATCATCCATGGTCTATGACAGAGCATTCGA
TTCAAATAATCCAATTTTCGAAATTTCATGTATGACCAATCAATGCCCAACAACCACATT
TGTTGTCCACCCTTTTCCAGAAATTTGCGACGATGATGATCCATAAGTGATAGGCATCTG
TGACGTGATGCAGCCATTAGTGCAAGATAATGACGAGCCGAAGCTGGTAGATCACTTATA
TCAACGAACATATGGCCATAACTTCCTGTCATATGAACATGTAGAGTTGGGTGTTTACAT
GTGAAACGGAATAATCGATCAACTTCTGGAATCGGATCAAAATTGAGCCAATCCATGGCT
TTTCGTCTTTTAGTTGTAGTGTGCAT
>Y74C9A.7
TAAGGAGTGTTTGCAACAAAA
>Y74C9A.8
TCAACTTCTGGAATCGGATCA
>Y74C9A.1
ATGAGATCGAAACGATGGAAAACCTCGGATATTACTGATTATGGAAAGAAGAGAAAAGAA
TCGGAAAGTTGTGGATCAAGTTCACCGATTCTCGAAACACAGTCATCTGGCGGTGCGGAA
CTTGACGAAGTTACTGAGGATGAATATTCTAGTAATTCGAGCAGTAATGAAACTAGCGAC
GAAGAGGAAAACTCAGAAGTACCAAATGTCTTATCTATAACAGAAAGAGAGAAAAGTTGG
CAAAAGTTAACGGAAAACGATTTGGGACGAATTCGTTTCATCTTGAAGTACACTAGCAAT
ACTAAAAAATGCGTGAACGAGTATTTTCAATATAATCATGGGCAAAACAATGAAATTATG
AAAAGTCTATTATTGGATACCGATGGAACTATGACTGCAAAGGCTTGTTCGGAATGTGCC
TACGATTTGAATCAGTGCCACTGCAAAAAACCGCTTCGCTTCATCAATGCTCCGTGTGAG
GTCATCAACCAAGTTCTTCATGTTGAAAATGCGGAGCCCACCAGGATCAACCATGTAATC
GCAACACTCTTCCGGAATCACATTGGCGAGATTTTCACAAAGGCTCGAACTGCGGAAGCT
CGCGCATCTGAAGAAGCTCAAATCAGGATTCAAATCCAAGACAACTCGAACGCATTCCAA
AGATCGTATCATAACGATCCACAACCTTCATCAGCCGAAGAACATGAGGAAGATATCGTG
GTGGATGGCTGA
>Y48G1C.12
ATGGAGTGCGACGAGACAAAGCTGAGCGACGGCGCAAGCGGCTGGGTGCCGAGTATCCCG
ACAGATATCGATTCAAAAGACACACCGTTGCTCGATATATCTTCTCAGGCGATTTGGGCG
CTTTCCAGTTGTAAAAGCGGATTCGGCATCGACGAGCTCCTATCCGACAGTGTTGAGAAA
TATTGGCAAAGCGATGGCCCGCAGCCGCACACGATTCTTCTAGAATTCCAGAAAAAGACC
GACGTGGCTATGATGATGTTCTATTTGGATTTTAAAAACGACGAGTCTTATACACCGTCA
AAAATTCAAGTAAAAATGGGTTCATCTCACCAGGATATATTTTTCCGTCAAACACAAACA
TTCAACGAGCCCCAGGGATGGACATTTATCGATTTACGCGACAAAAATGGGAAACCGAAT
CGCGTTTTTTGGCTTCAAGTACAAGTTATTCAGAATCATCAAAATGGGAGAGATACTCAT
ATAAGGCACGTTCGAGTCCTTGGACCCCAGCGATCTCGTGTCTCCACAACGAATCGAATA
TTCACCGGAGAACCACACGGACCGATTCCCGATAAAAATATCACTAATTTCGACGACGAG
GATTTTGCCAATTTTATCGATCACTCACTTGTTCACTTATCACTTCGTTAAATTTACCTC
CAGTGATTCCAGATAATGAGCCAGTTTTGCATTGAAATTTAGTGCCAAAATATAGAAAAT
CGCATGATTTAACATAAAATAGCGTTTCGAATTGAAACAATGGAAAAAAAGTGCTATGAT
GATTTTTTAACACTTTTAATTGTTCCAATTTGAAGTAAAATCTATTTTCAGATAAATCAA
CTGATTTTCTATATTCTGCCACTAAAGCTTAAAAACTTGCCCTGCTGTCCTAACCTTCAA
ATTGTTCCCTGCAAATTTTATTATTCTTGTTTCATATTTTTGCGATTGCTTCGCGAGACC
CAAACTCACACATTTACCTGTAAAATATAATCGAATAATTATTTATATATTTTCTGTAAA
TTTCCTTAGTATACTATAAATTTTCTGATCTCTC
>Y48G1C.4a
AGATGGAAATTCCCGATCCCGAACTGCCGGGAATACCGATTGATCCGCAAGATTTGGAGA
TTCTAGACACGCCCACACGGTTTTACGAGAAGCTTTTAGAATTAACTGCATCAACCGAAC
GGCGTCTCGCATTGTGTAGTCTGTATTTGGGCGAAGGAGATCTCGAAAAAAATCTGATCG
CTGCGATCCGAGAAAGATCCGAAAAATCCGAGATTGAAGTGACGATTCTGTTGGATTTTT
TGCGCGGAACACGGACCAATTCAAGCGGCGAAAGTAGTGTAACAGTGCTGAAACCTATTT
CGGAAAAGTCAAAAATATATCTCTTCCACACACCGGAGCTTAGTGGCTTAGTAAAACGAG
TTCTTCCACAGCGAGCCGACGAGATTATCGGTCTCCAGCACATGAAATTATACATTTTTG
ATGACAATGTATTGATTAGTGGAGCAAATTTGTCGGATTCTTATTTTACTAATCGAACGG
ATCGATATTTTCTATTCAGAAATTGCAAACCATTGGCAGATTTCTTCCACGAAATTATCA
ATGTTGTTGCCGACTCGAGCTTCATTGTCGAAAATGAGCAACTGGTGCCGAGCCCAAAAT
GTGATGTGCACCCATATTTAGGCTCCGCTCATCTCTACCGAGAAATGCTCAAAACACGTG
TGAATCGAGTTATCGAAAAATACAAAGAATCGCGAAAAACGTCGTCGAATTGCATGTCTG
CTGACACGTGGATTTACCCCGTTTTACAAATGGGGCTTTTGGGAATTCATCAGGAGTTTG
AATTTTTGCAAAAACTTTTCTCACTGAAAAATCCGGAGCTCAAAATGACGATGGCTTCGG
GATATTTCAATTTTATTCGAGATTATGAGGAATCGATTCTGAAAGAAGGAGATTATCATT
TGGATATTCTTACAGCTTCTCCTTTTGCGAACGGATTCTTCGAATCAAATGGCTTCTCGA
AATATATTCCACCACTATATTCCAACATTTCTGATCAATTTCTTCGAAAACGAGAAATCA
ACGGCCGATTGAATGTAAAAATGTTCGAATATCGAAGAGAAGAATGGACATTTCATGCAA
AAGGTCTTTGGGCAGAACATAATAATCAATTAATGACATTAATTGGCTCATCAAATTACG
GTTATCGATCGGTTCATCGAGATCTTGAAGCTCAAGTGATGGTTGTTACAAGAAATCCGA
CACTTATCGATCGATTGAAAGATGAGAAAAATCTATTATTCGAATATTCATCGATACTTG
ACATGGCTGCACTTCAACAACCGGAACATCATATTCCACCATTAGTTCGAGTTATTTCAC
GTCTTATTCGGAGTTTTTTGTAGACGTTTTCCAATTTTTTATAGCGGAATAATAAGGTTT
TTGACTTTAATAAATCTTTGTAGATTTCA
>Y48G1C.4b
TTCCACACACCGGAGCTTAGTGGCTTAGTAAAACGAGTTCTTCCACAGCGAGCCGACGAG
ATTATCGGTCTCCAGCACATGAAATTATACATTTTTGATGACAATGTATTGATTAGTGGA
GCAAATTTGTCGGATTCTTATTTTACTAATCGAACGGATCGATATTTTCTATTCAGAAAT
TGCAAACCATTGGCAGATTTCTTCCACGAAATTATCAATGTTGTTGCCGACTCGAGCTTC
ATTGTCGAAAATGAGCAACTGGTGCCGAGCCCAAAATGTGATGTGCACCCATATTTAGGC
TCCGCTCATCTCTACCGAGAAATGCTCAAAACACGTGTGAATCGAGTTATCGAAAAATAC
AAAGAATCGCGAAAAACGTCGTCGAATTGCATGTCTGCTGACACGTGGATTTACCCCGTT
TTACAAATGGGGCTTTTGGGAATTCATCAGGAGTTTGAATTTTTGCAAAAACTTTTCTCA
CTGAAAAATCCGGAGCTCAAAATGACGATGGCTTCGGGATATTTCAATTTTATTCGAGAT
TATGAGGAATCGATTCTGAAAGAAGGAGATTATCATTTGGATATTCTTACAGCTTCTCCT
TTTGCGAACGGATTCTTCGAATCAAATGGCTTCTCGAAATATATTCCACCACTATATTCC
AACATTTCTGATCAATTTCTTCGAAAACGAGAAATCAACGGCCGATTGAATGTAAAAATG
TTCGAATATCGAAGAGAAGAATGGACATTTCATGCAAAAGGTCTTTGGGCAGAACATAAT
AATCAATTAATGACATTAATTGGCTCATCAAATTACGGTTATCGATCGGTTCATCGAGAT
CTTGAAGCTCAAGTGATGGTTGTTACAAGAAATCCGACACTTATCGATCGATTGAAAGAT
GAGAAAAATCTATTATTCGAATATTCATCGATACTTGACATGGCTGCACTTCAACAACCG
GAACATCATATTCCACCATTAGTTCGAGTTATTTCACGTCTTATTCGGAGTTTTTTGTAG
ACGTTTTCCAATTTTTTATAGCGGAATAATAAGGTTTTTGACTTTAATAAATCTTTGTAG
ATTTCA
>Y48G1C.5
TATTGGGGTCCCTCACAAAGTTCAAGTTTTCTTCTCACTCTTCACGGCCGCCTTCGATTT
TTTCTTAAGACCTTCATTTGCATCAAAATACATTCGACAAATTTGAGTCACATAAGCATC
ATCATGTGCGTTTGCTGGATAGAAAAGAGTGAGAGTCGTGTAAAATGCAAATGCCAAATA
AATTGGATCCGGTGCAGCACATTTTCTCTTTGATCTCGTTTGTTCAATCAGACTCCGATA
ATTGATTTCTCCAGTTTCACTTGTATTGATCGCTTGGAAGAGGCTCTCGATGAGAACAAA
CGCTGCCGATCGTCCACCACCAGTATTGCATACGACAAAAACCGGTCTCTCGCTGTCTGT
CACTAGTTTCAACAAATACCTAATCTCCTCGGCATCTTTCGGTCCCATATGCTCCGGCCA
TCCGGTATACTGGTAATGAGTCACCTCTTGAGTACGCTTCTTTCCAAATGTTAGCAACAA
TTGTCTAGTCTTCAACAAAGGCTTCGAGATACTCTTCGTGCAAGTGATTGTTAAGTCCGC
CAAAATTAGTTTTTCGTCGAGTTCAGTGGGAAAGTACCTATCACAGTTCACCTTATTAGC
TCCAATAAAGTGATCTATTTCCGCGAAATCGCACAACATCACAATTGTGCTTGGTTTATT
CAGCTTCACTGACTCCCAAAATGCGGCAATCGCCAAAATATCGGAGCTTTTCTTATCAAC
AGGCAACTGCGGAGCAGGCATCAACACAAACTTCAAGCCGTTATCCAATTCAACAACATG
TGATGATTCTCCCTGGCCATTCTTTTTCGAAGACTCATATGACACCGGATCACATTGACA
GTGATTACCTCCCTGTAAGCCGCAAAACTGGGCAAAATCGTCTCCCGTAATTTCTAGGTT
ATTTGGAACATTCTCAAATACTGAAGTACAATTTCTTTTTCTAGTAACGAAATCCGAAAT
TTGCGTGTTGAATGTCTTGAGGAAGTTTGAAAAACGTGTCTCATTCACATCCACACGACT
GATCATCTGATTTGGCGGGTACAGTTTCTCTTTTTCTTCCGAGTCGAGTATTTTGTAGCC
GTTCGGGGTTAAGCAAAAGTAAGCAATTATTGCACAAATTATGACAATGACGATCAGAGC
CAAAATTACATATTGTCCGTGTGTTTGTGGTGGTGGACCATTCTTTTCAGAATTTCCAAG
ATCTGGCGGTGGGAGAATTGCAGTCGGCAGAGGCTTGAATAAATTTGAAAAAAACAAGTC
AAGAGCAGCAAGAGCCTTTTTCGGTTCATCAAGTCTGTTTTGAAAACTTGAAAACTCCAG
TCCACCATCATCCAAGCTCTTCAGAGCATCCTGAACTTCACCGAGCGACTTCTTATTGCC
AACATCCTTCACAAGTTCTACCAGTTTTTCCAACGATTTTTCCAAGCCCATAAGACCACC
AAGATTAGCCCAATCAACCTTCTTAGCTTCCGTGAAAACATAACCATAGTCTACAAATTT
TGTGGAATCAGACTTTTTAATTCCACTCTTCCATGCATCTAGCTGAACAAACATCACATC
CAAAGATGCTCCAAGCGCCACCAGCTTCTCCAGATTATCCTTATCGTCCTGTGCCAAAGT
GGCTCCACTCGCTGCCAACTCTCGTTGCACAATTTGTGCATGGTTCTTGATAATATCCAC
ATTTGCTCTTTCTCGGAGCACGTCCTCCAGTCGAGCAATTTCTTGTGCCGCTGGGCCAAT
GGAATTAGTGTGTTCAGCGGCGTTTGGAAACTGGGATGTTTTATCCGAAGCAAATTTGCG
GCGCTTGCTAAAGTACAGCGCCAGAGATTTCAGACCACTATTGAGGCTTGAAACTGAGAT
CAGAGCATCTTCGACGGCAGTGACTATCGGCGGGAATTTTTGATCTGCTCGGAACGAATT
CAAATCTGACAGGTTCTTTTGAATTTTGTCCAATTCTTTGTTGGATTGAAGACAGCTCAG
TACGTCGAGAAATTGAGCAATATCAGATCGAGAGTCATTGATTTTTTCAATAGCACGTTT
TTCTAGTGTTTTCAAAAGATTCGGATTCAAGAAAGTAGCGTTTGCCGTCATTCTACTCAT
GGTCAGCGACAAGCCGGTCATTTTTTTCACTCCATTAAAGCATGGCTCAGCGGTTGTCCA
ATTGCTATTGTTCATATCCTTGCAAACAGTGAGCACTTCTGCGTGTCCTGATTTGCTTTC
AACAAGTTGATTCATCACACTTTTCAATATCGATTTCGATTGTTCCAATTCGGTGTCAAT
GTTCGATGCAATTTTAGATAGTTCCTCCAGATTCGTGAAGTCGGGGGCGGTAGTTAGAGT
AGATTTGGCGCATTGGGCAATAACCTTCGCCTCATCGACAAGAACATTCAAAGACTGGAT
ATCAAGTCGTTCGATAGTATTGAATAATTGAGAAATAGTAGAAAATCTATCTTTTCTCAA
CAAACGCTCCACATTCCGCACTTCTTCTCCCAACAACCAAATCGTCTCAAGTTCCCGGAG
AAAAATCATGTGATCAGTAGTTTCTCGGGCCCAAGCGTCGGTTGCCAATTGAGAGTTTAG
TGCTCCAATATCAATTGCTCCATTCGGTAGACCAACTGTGTACTTCTTGGTTCGCAGGGA
CTGCCCGATGGATTCGATGGTTTGAAGATGGATCTTCGATTCTTGATTTGGAAATGCATT
CCGGATAGATGCCATGTGTTCTTCTAGCTTTCTTAGTCCCCGATTGATGTCTACAATCTT
GAAGGATGAAATAAAGTTCATCACATCACGAACTTTTGGCCATAATACAAAGAAAGAAGC
AGCAGAATTATTGTTTTTGAAGCCATGCAACGTAATCTTCGGATTCTCCACTATGTTCAA
AAAATCTTGGGATTTTTTCAACAAATCGTTTAACGCAGAATGGGATTTGGGAATATCGGT
GAAACTAGTGAACGCTTCAATCTCTGTGTACGAGTTGCTCCATACTGATAGCTTTTCGGA
AAGGGTTGTAACTGATGAAAAACTGTCTGTAATGTCTTTCATGTCTGCCTTGAAATTAGT
CTCGTCTGGCCACTTCTTGAGATCTCCAATATCATGAGCCACGTGGACAACACTTTTGAC
AGTTGTGAAGAATTGATCTGCCTCAACATCGTCGCCGATATTCGATTGTAGTTCTTTAAG
CGCTATCAGTTTAGATTCCAGCGAACTGTAGTCAATTGCATTCAGTTGATCCATTGAGAA
ATCGTATTTGAACAAATCCAAAGTTAAATTCATTGATGGAATGGTTCCTTTTGTCAATTC
TTGTTGTAGGTACATTGCATTGATCAATCGTGAGGCGAATTGTAATCGCTCAACGGCAGT
TATCAAGTTGTCATCTTTAGCTTCACGTTTGGAACGTGGATCTAATGACATCACATTAAA
GAAACTGGATTCTTCTTCGAAAGTATCCGAATTGACAACACGATTAACCGTTATAATTAT
CAAAACGATTATTATTTTGATTCTCAT
>Y48G1C.2b.2
ATGCCTATATTCTCCGCATCCCGTAGCCGATCCCATCACCGTAATTCTAGAAATCCCACG
AAATTTTCCAATTTCTCTATTGAAAAGCGCTCACACTCATTGGGTGGAAGCAGCAGCAGT
CCGACGAGCTCTTTTTCGTCAAACGACGAATTCGACGATCGTCAGAACAAAAACAAGTTT
TGGCGTCAAAGAAATGTATCGAACGCAGAAATTGAACGAATAATCGAGGATTTCATAGCG
AATGGTATTTTAAAAATGAGCAACGGGAACAGCTACAATCACCATCACCAATTCCCGATG
AGCATTCCAATATCGTGCTCGTCACACTCAATTCAATCACAATCACGAATGAACACTCTG
AACGCGAATAGGGATCTCCTGTCTCCCGGCAACGACGTAATTGTCACCAGAACCGTGTCA
CCGTCGTTTTATTCGCATGGAATGCCGGCCCGGGATAATGTTTTTCGAAAAGACGATCAT
GTCAGGATATTGGGGAATACAACGGACCCAGCGTGGTATCGAGCCCGTAATGCGAATCAG
GAGGAGGGTCTGGTTCATGCAGATTGTGTAGTGAGAATAAACGGGCAAGCCTACGACAAT
GGAATTGTAAGAATGAGAGCTAGCGGATGTGACGTGGCTCCGGGAGCAGCTTCAACAACC
TCCAGCACATCATCACATCATTCAACTGCAGCAAACCATCAGCCATGGTTTCATTCAATG
ATTAGCAGAGAAAATACTGAAAAATTACTCCGCGGCAAACCGGACGGAACCTTCCTAGTA
CGTGAATCCACAAATTTCCCCGGCGACTTCACACTATGTATGTCGTTTCACGGAAAAGTC
GAACACTATCGCATCGAACAGACGTCCGGCGGACAGCTGACCTGTGACAAGGAAGAATAC
TTTTCCAATTTGACACAGTTGGTCTCGCACTACAAACGTGACGCGGACGGTCTCTGCCAT
CGCCTGGTAACTCCGATTATTTGTGAAACAGCGACATTTTCATCAAACGGATCATCGTCA
TTTGGTTCATCGTCGACAGTTGATTTGGAAGATCGAACATCAGTATTTCGACACGCGGGT
CTAGTTATTTCATCGAACGATATTGATGTTGGTGATACAATTGGACACGGAGAATTTGGA
GATGTTCGATTGGGAACTTATAAGAATCGAAAAGTCGCGTTAAAAGTGTCGAAAAGGCAT
GGAAATGGAATGTTGGACTCATTGCTGGATGAAGCCAAGTTTATGGTAGGTCTCTCGCAT
CCAAATCTAGTGACACTTGTCGGTGTTGTACTGGATGATGTGAATGTCTACATGATAACT
GAATATATGGCAAATGGTAATTTAATCGATTTACTCCGATCTCGAGGAAGGCATGCGTTG
GAGAGGAGGCAGTTGATGATGTTTGCGATGGATATTTGCCAAGGAATGTGTTATCTGGAA
TCAAAACAGATTGTTCATCGAGACTTGGCCGCTCGAAATGTCCTACTCGACGATGATTTA
GTAGCGAAAGTTTCGGATTTTGGATTAGCGAAAAAAGCAAACAGCCAGTCACATGATTCG
GCTTCTGGCAAATTTCCGATTAAATGGACGGCACCTGAAGCGCTTAGACATAGTCAATTC
ACCACAAAATCCGATGTTTGGTCATTCGGCATTCTTCTTTGGGAAATTTTTTCATTCGGA
CGAGTACCGTACCCAAGAATTCCTATCCAAGACGTTGTGAGATATATTGAGAAGGGATAT
CGAATGGAAGCACCTGAAGGATGTCCACCGGAAATTTTCAAGGTTATGAATGAAACATGG
GCTCTATCGGCACAAGATCGACCGTCTTTTGGACAGGTCTTGCAACGATTGACAACCATC
CGAAATACAGTATGACATCGGCGCACATCTCGAAACTTCCAGAAATCCATCGAATTTTCT
AGTCCATATGATGTTTCTGTTTTTTTTTCGCTGTTTTTTACACAAATTTTGTCATATTTT
ATTGTAATTTCCCCCACACATTTTTAGGCATCGTTATTATATATTTTCTAATCCGCTGCC
GCGCATTTCGGGAGATCCTGGAATTTAAAGGCACAGCGGTGTTTTTGGATGGGTCTCACC
ACGAAAATCGTCATGCACCTTTAAATTTCCTTGCCCACACCTCTCCGAACGGCCGATACC
CAATCTACGGTTTCTTCAATTTTCCTCTGCATTTTTCATCGATTTTTAAAAATTTTTATC
GAATATTTTCACGTTTAAAATTATTAATTTGCAACGAATTTCCCTCAACAAAAAATGCTC
AAAACTCCGCCCCTTTATTGGCATAATTTTTGCCGCCACGGAAAATGCAATAAATTTTAT
AT
>Y48G1C.2b.1
ATGCCTATATTCTCCGCATCCCGTAGCCGATCCCATCACCGTAATTCTAGAAATCCCACG
AAATTTTCCAATTTCTCTATTGAAAAGCGCTCACACTCATTGGGTGGAAGCAGCAGCAGT
CCGACGAGCTCTTTTTCGTCAAACGACGAATTCGACGATCGTCAGAACAAAAACAAGTTT
TGGCGTCAAAGAAATGTATCGAACGCAGAAATTGAACGAATAATCGAGGATTTCATAGCG
AATGGTATTTTAAAAATGAGCAACGGGAACAGCTACAATCACCATCACCAATTCCCGATG
AGCATTCCAATATCGTGCTCGTCACACTCAATTCAATCACAATCACGAATGAACACTCTG
AACGCGAATAGGGATCTCCTGTCTCCCGGCAACGACGTAATTGTCACCAGAACCGTGTCA
CCGTCGTTTTATTCGCATGGAATGCCGGCCCGGGATAATGTTTTTCGAAAAGACGATCAT
GTCAGGATATTGGGGAATACAACGGACCCAGCGTGGTATCGAGCCCGTAATGCGAATCAG
GAGGAGGGTCTGGTTCATGCAGATTGTGTAGTGAGAATAAACGGGCAAGCCTACGACAAT
GGAATTGTAAGAATGAGAGCTAGCGGATGTGACGTGGCTCCGGGAGCAGCTTCAACAACC
TCCAGCACATCATCACATCATTCAACTGCAGCAAACCATCAGCCATGGTTTCATTCAATG
ATTAGCAGAGAAAATACTGAAAAATTACTCCGCGGCAAACCGGACGGAACCTTCCTAGTA
CGTGAATCCACAAATTTCCCCGGCGACTTCACACTATGTATGTCGTTTCACGGAAAAGTC
GAACACTATCGCATCGAACAGACGTCCGGCGGACAGCTGACCTGTGACAAGGAAGAATAC
TTTTCCAATTTGACACAGTTGGTCTCGCACTACAAACGTGACGCGGACGGTCTCTGCCAT
CGCCTGGTAACTCCGATTATTTGTGAAACAGCGACATTTTCATCAAACGGATCATCGTCA
TTTGGTTCATCGTCGACAGTTGATTTGGAAGATCGAACATCAGTATTTCGACACGCGGGT
CTAGTTATTTCATCGAACGATATTGATGTTGGTGATACAATTGGACACGGAGAATTTGGA
GATGTTCGATTGGGAACTTATAAGAATCGAAAAGTCGCGTTAAAAGTGTCGAAAAGGCAT
GGAAATGGAATGTTGGACTCATTGCTGGATGAAGCCAAGTTTATGGTAGGTCTCTCGCAT
CCAAATCTAGTGACACTTGTCGGTGTTGTACTGGATGATGTGAATGTCTACATGATAACT
GAATATATGGCAAATGGTAATTTAATCGATTTACTCCGATCTCGAGGAAGGCATGCGTTG
GAGAGGAGGCAGTTGATGATGTTTGCGATGGATATTTGCCAAGGAATGTGTTATCTGGAA
TCAAAACAGATTGTTCATCGAGACTTGGCCGCTCGAAATGTCCTACTCGACGATGATTTA
GTAGCGAAAGTTTCGGATTTTGGATTAGCGAAAAAAGCAAACAGCCAGTCACATGATTCG
GCTTCTGGCAAATTTCCGATTAAATGGACGGCACCTGAAGCGCTTAGACATAGTCAATTC
ACCACAAAATCCGATGTTTGGTCATTCGGCATTCTTCTTTGGGAAATTTTTTCATTCGGA
CGAGTACCGTACCCAAGAATTCCTATCCAAGACGTTGTGAGATATATTGAGAAGGGATAT
CGAATGGAAGCACCTGAAGGATGTCCACCGGAAATTTTCAAGGTTATGAATGAAACATGG
GCTCTATCGGCACAAGATCGACCGTCTTTTGGACAGGTCTTGCAACGATTGACAACCATC
CGAAATACAGTATGACATCGGCGCACATCTCGAAACTTCCAGAAATCCATCGAATTTTCT
AGTCCATATGATGTTTCTGTTTTTTTTTCGCTGTTTTTTACACAAATTTTGTCATATTTT
ATTGTAATTTCCCCCACACATTTTTAGGCATCGTTATTATATATTTTCTAATCCGCTGCC
GCGCATTTCGGGAGATCCTGGAATTTAAAGGCACAGCGGTGTTTTTGGATGGGTCCCACC
GCGAAAATTATTATGCGCCTTTGAAATTTTTTTTTCGATATTCCTAAAAATCACAAAAAA
CATTTTTTTTTCTAAATTAGAGAAGTTTTAGCCTTTCTTTCGAAAAGTCGATTTTTTTGG
TTTAAATTTTTCTCGATTTGAAAAAAATTTCAATTTTTAGTGAAATCAAAGAAAAAACAT
CAAGAAACTTCTATTCGAAAGAATTTTTTAAAATTGTATTTTCCGAAATAATTTTCTCTG
TTGGGTCTCACCACGAAAATCGTCATGCACCTTTAAATTTCCTTGCCCACACCTCTCCGA
ACGGCCGATACCCAATCTACGGTTTCTTCAATTTTCCTCTGCATTTTTCATCGATTTTTA
AAAATTTTTATCGAATATTTTCACGTTTAAAATTATTAATTTGCAACGAATTTCCCTCAA
CAAAAAATGCTCAAAACTCCGCCCCTTTATTGGCATAATTTTTGCCGCCACGGAAAATGC
AATAAATTTTATATTACTTTTC
>Y48G1C.2a
CAAGTTTTGGCGTCAAAGAAATGTATCGAACGCAGAAATTGAACGAATAATCGAGGATTT
CATAGCGAATGGTATTTTAAAAATGAGCAACGGGAACAGCTACAATCACCATCACCAATT
CCCGATGAGCATTCCAATATCGTGCTCGTCACACTCAATTCAATCACAATCACGAATGAA
CACTCTGAACGCGAATAGGGATCTCCTGTCTCCCGGCAACGACGTAATTGTCACCAGAAC
CGTGTCACCGTCGTTTTATTCGCATGGAATGCCGGCCCGGGATAATGTTTTTCGAAAAGA
CGATCATGTCAGGATATTGGGGAATACAACGGACCCAGCGTGGTATCGAGCCCGTAATGC
GAATCAGGAGGAGGGTCTGGTTCATGCAGATTGTGTAGTGAGAATAAACGGGCAAGCCTA
CGACAATGGAATTGTAAGAATGAGAGCTAGCGGATGTGACGTGGCTCCGGGAGCAGCTTC
AACAACCTCCAGCACATCATCACATCATTCAACTGCAGCAAACCATCAGCCATGGTTTCA
TTCAATGATTAGCAGAGAAAATACTGAAAAATTACTCCGCGGCAAACCGGACGGAACCTT
CCTAGTACGTGAATCCACAAATTTCCCCGGCGACTTCACACTATGTATGTCGTTTCACGG
AAAAGTCGAACACTATCGCATCGAACAGACGTCCGGCGGACAGCTGACCTGTGACAAGGA
AGAATACTTTTCCAATTTGACACAGTTGGTCTCGCACTACAAACGTGACGCGGACGGTCT
CTGCCATCGCCTGGTAACTCCGATTATTTGTGAAACAGCGACATTTTCATCAAACGGATC
ATCGTCATTTGGTTCATCGTCGACAGTTGATTTGGAAGATCGAACATCAGTATTTCGACA
CGCGGGTCTAGTTATTTCATCGAACGATATTGATGTTGGTGATACAATTGGACACGGAGA
ATTTGGAGATGTTCGATTGGGAACTTATAAGAATCGAAAAGTCGCGTTAAAAGTGTCGAA
AAGGCATGGAAATGGAATGTTGGACTCATTGCTGGATGAAGCCAAGTTTATGGTAGGTCT
CTCGCATCCAAATCTAGTGACACTTGTCGGTGTTGTACTGGATGATGTGAATGTCTACAT
GATAACTGAATATATGGCAAATGGTAATTTAATCGATTTACTCCGATCTCGAGGAAGGCA
TGCGTTGGAGAGGAGGCAGTTGATGATGTTTGCGATGGATATTTGCCAAGGAATGTGTTA
TCTGGAATCAAAACAGATTGTTCATCGAGACTTGGCCGCTCGAAATGTCCTACTCGACGA
TGATTTAGTAGCGAAAGTTTCGGATTTTGGATTAGCGAAAAAAGCAAACAGCCAGTCACA
TGATTCGGCTTCTGGCAAATTTCCGATTAAATGGACGGCACCTGAAGCGCTTAGACATAG
TCAATTCACCACAAAATCCGATGTTTGGTCATTCGGCATTCTTCTTTGGGAAATTTTTTC
ATTCGGACGAGTACCGTACCCAAGAATTCCTATCCAAGACGTTGTGAGATATATTGAGAA
GGGATATCGAATGGAAGCACCTGAAGGATGTCCACCGGAAATTTTCAAGGTTATGAATGA
AACATGGGCTCTATCGGCACAAGATCGACCGTCTTTTGGACAGGTCTTGCAACGATTGAC
AACCATCCGAAATACAGTATGACATCGGCGCACATCTCGAAACTTCCAGAAATCCATCGA
ATTTTCTAGTCCATATGATGTTTCTGTTTTTTTTTCGCTGTTTTTTACACAAATTTTGTC
ATATTTTATTGTAATTTCCCCCACACATTTTTAGGCATCGTTATTATATATTTTCTAATC
CGCTGCCGCGCATTTCGGGAGATCCTGGAATTTAAAGGCACAGCGGTGTTTTTGGATGGG
TCTCACCACGAAAATCGTCATGCACCTTTAAATTTCCTTGCCCACACCTCTCCGAACGGC
CGATACCCAATCTACGGTTTCTTCAATTTTCCTCTGCATTTTTCATCGATTTTTAAAAAT
TTTTATCGAATATTTTCACGTTTAAAATTATTAATTTGCAACGAATTTCCCTCAACAAAA
AATGCTCAAAACTCCGCCCCTTTATTGGCATAATTTTTGCCGCCACGGAAAATGCAATAA
ATTTTATAT
>Y48G1C.2c
ATGGAAGCACCTGAAGGATGTCCACCGGAAATTTTCAAGGTTATGAATGAAACATGGGCT
CTATCGGCACAAGATCGACCGTCTTTTGGACAGGTCTTGCAACGATTGACAACCATCCGA
AATACAGTATGA
>Y48G1C.10a
AGAAAATCGGTAAAGATTTAAGATGCTCTGAATATGTCCAACTTCACAAGCTTCGTAGAT
TACGCGGAAAAGCCGCACGTCGCAGCAACAAGCCAGACACCAATACCGCCGTCACCGTTG
AACGAAAAACGGCCAATTCCACTGTTTCCAAACGAAATCAGCAGCTCTTCGTGCGATGAC
GTCTCGTTTTCCATGCAATTCGGAGAATCTGAGCAGGGACATGTTATATGTACAAAAGTT
CGACTTCGATTCTATCCTGCCGTGGTGAAAGAGAGAAATCTTCCGCAAAGGTCGAAATTT
TTCGACGATTTCTACGATGTTCCGCTCACTGCGATCGCCAGAATTGAGGTGGCCATTGTG
AAAGGTAACAGTAAAGGAAAAGCGGACAAATTTCAACGCCTCGAGACAAGCCTATCAACA
ATGGAAACAGTATCAATAATTCGTCTAATATTAAAAGATGTCAGAGTTGTTACAATTGAC
TTGAGAAGATCTCAAAATGCAAATATATTGGCTAATCAAATACTCTACTTCTCGAAAAGT
GGACCAATCGAAAAAATGACTCAAGTTGGAGCTGCTATGGAGGAGCGCGGTGTGAAGGCG
AAAACAGCATTCAATAGCTACGAAGCATGGCGTTCGGAACTCCAAAGGTGCCAGCAGAAG
ACGGATTCAACGTCTGTCTGGAAAATTGTAGCACTTAACAAAGAAGGCTTCAACTATGCG
GCTCAGGGCTACCCTGTGTACGTAGTAGTGAGCAACTTCTTGGATCGTGTGGACATTGAA
CGACAACTACAACACTACAAACAAGGACGATTTCCGATTTGGGTGTGGTCTCGGGCGAAC
GGACACTCGGCGTTATTCGTTTCGGCGGATCACGAGAACAATATCGCGATGCCGGCGATT
TTGGCGAAAATGCAAGAAAGTATCACCCGTTGCCATCCGAATAACGAGAAGCCGCATGTT
ATAAAATTGGACGTCGATTTTGTGTCGAATGTTGGAAAAGCTTTTGATAATCTTCTATCG
CTTTGTGCAATTGACTCCTACGAGCAATACGTTACACTGCAAAACGGTTGGAATACGAAA
CTCTCGAGAACCGGATGGCTTCATCTCGTCAAGCTGTGCCTTCAGACTACCTATCAGACG
ATTCAATGGATTGTTGATAGAGATCGATCGGTTATTTTACAGGAAGACGAAGGATCAGAT
ATGTCGATTATTGTGGCCAGCCTCACGCAAATGTGCTGTGATCCATTTTACAGAACAACT
ACGGGTCTTCAACAACTCATCGAAAAAATGTGGATTGCCCTTGGCCACCCATTTGGTGAA
CGGCTACTCGGAAGAACCGACGATGATCCATCGAGACGTGGAAAACCACAGAATAAAATG
AGAACTGACGTCATGCCGACGTGGTTGCTCTTCTTGGATTGTGTTTCACAGCTACATCGA
ATATATACATTTGAATTCACATTCTCTCCACACGTTCTCATTGCACTATGGGATCTTTCA
TTAACTGGAATGGTTCCATCAATGGCTTGTAATAATCTGGAAGAGCAATTACTCGCAAAA
GTCGGCGGTGGACCATTCCCATTGGATCGATATTTTGAGAAAAGCTACTCGAAATTATTT
GGAAATATTTGGCACGACGCAGTGCTTTTTATGGAATCTATTAAGAAAAATCAACCAGTG
TGTGCTCACTCGAAATTCCTTCAATGTGAATTTATTCGGCCACCGACGTCGTTTTGCGAT
ATTCAACTGTGGTCCGAGTGCTATCTTCGATGGATTCCTCCGGCAAACGGGAAAAATTCG
GGAAAACTCGGCGAAGAACTCTCGCTGGACGAGAAAATGATCGAAATGGCCAAAAAATGG
AACAGTTCCGAGTGGAAAATGCATTTGGACCTACCGGAAGAGTATTCATCTGCATATCCT
TACTCGATTCCGGAGATTTCCCGCCCAATAATGGATTTAAATGATTTTGATATGATCCGG
CCGGATGATTTCGACGCAATGTCCATGAATTCATCCATCAACTCATATTCGTTCGTTAAT
ACGCCAGTTCGTAACAACACGACAACAGAATCAATATTCGATCATTCGACACTTGAGAAA
CGAAATCGTCGAGCAGCTGCCACAATTGGCTCCGAATCGCCAGTTATTCAAATGAGACCA
AAAGAGCAAATTGTCGGATATTCGAAATATGCATTTGATGATTCATTATCACCAAGACCA
CATTCCCGAACTGTTGAGACGCCTATTTTAAAGAATTCCCCATCGCCCTCCTACACCCCA
TTTCACCCGACGCCCGTTCACCGGAGCAACACCGTCCGTGCCGACAATCGCCCAATTCCC
CCGCCCCGGCCGCAGGGCCTAGGAACACTGACCCCATCACGCCCCGAGATAAGAGCTCAT
CGAGATGATATAGAGAGCCCTACTATTCGGGTCACAAGATTTTGAAGAAAAAGTTATACT
TTTATTTTAATTTCCGCTCAAAATCGGAATTTTCTATAAATATGCCCCTTTAAATTGAGC
TACAGTAGTCACGTCGAAAAATTTTCAATTTTTTTGAATTTTTTGAATTTTTTCATCCAG
TTATAAAAAAAAGCTTGCCCCTCAGCTCTACCCCATTTTTCTTTCATTTGAATTATGTAT
TTTTTGATGCTTTTTTAGTCCCGCCACGGTTTTTTTCATTTTTTTTTCAAATAAAATTTT
GGAAATGTTTTTTTGAAAAAAAAAGTGCAAAAAA
>Y48G1C.6
TATCAATTTAGGTTTTATTCAGAGAGAGAGAGATAGCAATTTTCAAAATATTTACAAACG
AGTTAGTCATTTACATCCACAATCGACTGATCAGAATCTGATTCGTGGCCGTTTTCCTCC
GCCAGAACTTTAGGAACTTGCACCGAACTACTTGCTGCTTGATCCTCCCCCTCCAGAGGA
TCTTCTCCAGATGGGATACAACTTTTGATGAAGCTGATCATCGGATCCTCCTCTCCATCA
TCCGAACTAGTTTGTCTGAGAAGAATATCAACCAGTGTCTGCATTAAATCACCGGGTTCC
GTTCTTGCTCGTCGAGTACTCAAATTGTGTCGGCACATGAATTTGTCCAACCATCCGCGG
GATGCCTTGAAATCCGAGTTCTGACTGATTTTCTTTGCCGTTTCACCGATGATTCTTCTG
GTGACTCGTTGTTTCTCCTTACGCTGATCGTGAACCCATTTAATCAATTCCTTATCAACG
TCGTCATACTTTAAAGGTCTTCCACCTCCCGAAAGTCGCTTTGTTGCAGTTGAGCCGTTG
TCTTCTAACTGCTTCTCGATTTCAGCTTTCTGGGCGATCCACTGTTGAATGTTTTGCCTA
TTCACATTCAAATCCTTTGCTGCTTTCGATATATTCTTATGTTCAAGGGCATAATTTATG
GCATGCAGTTTGAACTTCAAGTCATACGTTCTTTTTCGAGTTTTTACAGGCACTTCTGTA
GGGATTTCGCTCAT
>Y48G1C.10b
GACGAAGGATCAGATATGTCGATTATTGTGGCCAGCCTCACGCAAATGTGCTGTGATCCA
TTTTACAGAACAACTACGGGTCTTCAACAACTCATCGAAAAAATGTGGATTGCCCTTGGC
CACCCATTTGGTGAACGGCTACTCGGAAGAACCGACGATGATCCATCGAGACGTGGAAAA
CCACAGAATAAAATGAGAACTGACGTCATGCCGACGTGGTTGCTCTTCTTGGATTGTGTT
TCACAGCTACATCGAATATATACATTTGAATTCACATTCTCTCCACACGTTCTCATTGCA
CTATGGGATCTTTCATTAACTGGAATGGTTCCATCAATGGCTTGTAATAATCTGGAAGAG
CAATTACTCGCAAAAGTCGGCGGTGGACCATTCCCATTGGATCGATATTTTGAGAAAAGC
TACTCGAAATTATTTGGAAATATTTGGCACGACGCAGTGCTTTTTATGGAATCTATTAAG
AAAAATCAACCAGTGTGTGCTCACTCGAAATTCCTTCAATGTGAATTTATTCGGCCACCG
ACGTCGTTTTGCGATATTCAACTGTGGTCCGAGTGCTATCTTCGATGGATTCCTCCGGCA
AACGGGAAAAATTCGGGAAAACTCGGCGAAGAACTCTCGCTGGACGAGAAAATGATCGAA
ATGGCCAAAAAATGGAACAGTTCCGAGTGGAAAATGCATTTGGACCTACCGGAAGAGTAT
TCATCTGCATATCCTTACTCGATTCCGGAGATTTCCCGCCCAATAATGGATTTAAATGAT
TTTGATATGATCCGGCCGGATGATTTCGACGCAATGTCCATGAATTCATCCATCAACTCA
TATTCGTTCGTTAATACGCCAGTTCGTAACAACACGACAACAGAATCAATATTCGATCAT
TCGACACTTGAGAAACGAAATCGTCGAGCAGCTGCCACAATTGGCTCCGAATCGCCAGTT
ATTCAAATGAGACCAAAAGAGCAAATTGTCGGATATTCGAAATATGCATTTGATGATTCA
TTATCACCAAGACCACATTCCCGAACTGTTGAGACGCCTATTTTAAAGAATTCCCCATCG
CCCTCCTACACCCCATTTCACCCGACGCCCGTTCACCGGAGCAACACCGTCCGTGCCGAC
AATCGCCCAATTCCCCCGCCCCGGCCGCAGGGCCTAGGAACACTGACCCCATCACGCCCC
GAGATAAGAGCTCATCGAGATGATATAGAGAGCCCTACTATTCGGGTCACAAGATTTTGA
AGAAAAAGTTATACTTTTATTTTAATTTCCGCTCAAAATCGGAATTTTCTATAAATATGC
CCCTTTAAATTGAGCTACAGTAGTCACGTCGAAAAATTTTCAATTTTTTTGAATTTTTTG
AATTTTTTCATCCAGTTATAAAAAAAAGCTTGCCCCTCAGCTCTACCCCATTTTTCTTTC
ATTTGAATTATGTATTTTTTGATGCTTTTTTAGTCCCGCCACGGTTTTTTTCATTTTTTT
TTCAAATAAAATTTTGGAAATGTTTTTTTGAAAAAAAAAGTGCAAAAAA
>Y48G1C.10c
ATGAGACCAAAAGAGCAAATTGTCGGATATTCGAAATATGCATTTGATGATTCATTATCA
CCAAGACCACATTCCCGAACTGTTGAGACGCCTATTTTAAAGAATTCCCCATCGCCCTCC
TACACCCCATTTCACCCGACGCCCGTTCACCGGAGCAACACCGTCCGTGCCGACAATCGC
CCAATTCCCCCGCCCCGGCCGCAGGGCCTAGGAACACTGACCCCATCACGCCCCGAGATA
AGAGCTCATCGAGATGATATAGAGAGCCCTACTATTCGGGTCACAAGATTTTGA
>Y48G1C.9.2
TGAAAAGAACAAGACGATTGACAGCTAGCATGTGCGACGATCAAAGTACCGATTTGATTC
AGTTGAAGGGACACGAGAACGCGAAAAAGTCGGAAGCCCATCTGAAAGTGCTGGAATACA
TTGGCAAACGCTATGAAATTCGAATGACCGACGGGCGGTACATACGTGGCACGATGATCG
CCACTGACAAGGACGCTAATATGGTTTTCAACAAGGCAGACGAGCGATGGGACAAAGATC
CACAATTGAAAGGAGTCCGATTTCTAGGGCAAGCGATGATCTCGAAAAAGCACGTGGAAT
CGATGCACGCGTTGCCGGACCCTAAAGAAACTGAAATTTGATCCAGTTTTCTTATTTTCT
CTAATTTATCCCATCCTTTTCTTGTCAAGATTAATATAAATTAATTTTTAT
>Y48G1C.9.1
CTAGCATGTGCGACGATCAAAGTACCGATTTGATTCAGTTGAAGGGACACGAGAACGCGA
AAAAGTCGGAAGCCCATCTGAAAGTGCTGGAATACATTGGCAAACGCTATGAAATTCGAA
TGACCGACGGGCGGTACATACGTGGCACGATGATCGCCACTGACAAGGACGCTAATATGG
TTTTCAACAAGGCAGACGAGCGATGGGACAAAGATCCACAATTGAAAGGAGTCCGATTTC
TAGGGCAAGCGATGATCTCGAAAAAGCACGTGGAATCGATGCACGCGTTGCCGGACCCTA
AAGAAACTGAAATTTGATCCAGTTTTCTTATTTTCTCTAATTTATCCCATCCTTTTCTTG
TCAAGATTAATATAAATTAATTTTTATCGAAGCGATTTTTGTTCATCTCATCCAAATATG
AAAAAACATTCGAAAAAAAATCGCAGGCTTCACTTGGAACCGCGCGCCATCAGTTGAAAA
TGCTGAATATGTACAAAGACTGGAAAATATTAAATTTTTATGTTTAAAATTTCACGTTTT
TCGTGT
>Y48G1C.1
TTTTTTCTCAAGTCTTTTTGCGACTTTTTTTTGAATATTTTATTACTTGTAGCGCTGAAA
TATGACAGTTATTATAGCGTCACACTGGGGACCTCAATCAAAACAGATGTTGCCACCCGA
GCCCCCACGGATAATTCTGAGAGAAGTTCCGGTCCAGAATAACCAGAAAGAGCATCCACC
GGTTCAGGAGATCAAAACCGTGTCCAGCAAGTCGAAGGAACATCGCGTCAGTTCGAGCCG
GAAAATTCCGGATCACTTCGACGTGGGCCCACGGTTCTACATGAATGTCCCCGCAGATGG
CTCAGAAGTGTTCGAGGACGACGAAAAAGACGTCGAGAACGAGTGTTGGGCGGTGATCGA
AAGAATAGGAAGCGAGGATGACAAGTTCGAGGCCTCTGAGCTTGTCGAGTACCGCGATCA
CGATTGGTACATCGCTTTGGCGATTAATAAGGAGAAAACGCCGGATAAGGCGAATTATCA
ACACCTACTCTACAGCTATCGAGGCGGAATCCAACGCATAATTCTCACGCCTCAACAGAC
GGATTCGATCGACAAAACGCCGCTAGTGAAGTACAAAATCATCGGAGACGGTCTGTACGA
AGTGCTTCCGATTCACTCGTCCCTTCCTCAAACTGGTCTAATCAGTCCCAAATATCGTTA
CAACAAAGGCGTCGAGCTTCGGATTTTCGGGATAGTGAATTGGATTGATTTTGTGTTGGA
CGACGATCATCAGACGCACAGGACGATGGTTTGGACAGATGCGGTCGGACCGATCTATCT
GAGTGCCGCGGATCGAGCCAATATTCGACGGAAGCTGCTGCTGACCGAGATGCAGATTTT
CGCGCCGTTGCGAATGTGCCATATTACTGTCAAGGCGGAATTTAACTTCTCGATTCCCGA
TGGTTCCCCGATTCAATGGACCATATCATCGTTCCAGCCACTCATCGAAGAATCAGAGAA
GGATCCGAATATTGGGCGCAATTTATGGCCAGCGAGAGTGCTCAGATTCGATGATTTAGT
CGTTACAAAGAAGACACCGAACGGCTACTGGCTGAAGTCTCAAAGATTGGAGGGTCACGT
TAATGTGTTCGCCGGTGCAAATCAAATCGGAATCATTGAGTCGGCGGGTGAAAAATACGC
GACGAAGGGAAGCATGATGGCGTTCGTGGTTCCGTGCTATCAGAACAGCACGTTTGCATA
TTTCGAAGCACTTATCGCCGGACCCCCGCGAGTCGTGATGATTATTACCGAAGGACGCTT
TCTGAATTATTGCCCGAAGACGTGGCCACCGTCTGTTCGGAAAATGCGTGATCAGTATCA
GAAAGAGCACGTTCTGAAATCCGAAGTCCGAAGTTCACCAATCTGCATGAAACAGCCGGA
TTATTGCCTCAAATCACTACGAGGATTCAGCGAGTGCCCATTTTGATCACTCAAAGTTTT
ATATATTTCTGTATTTCTTCTGCCTTATTTTAAAAAGTATTTTCCCGTTTTTTTTCTTTT
GTTCAATTTTCCCTTTTTCTTTACTTGTTATGTCCTATGTTTCATGCTAAATTAACGTAT
ATTTTTAATTAGCAATTAAAAAACTTTCTGATT
>Y48G1C.13
GCTAAATTAACGTATATTTTTAATTAGCAATTAAAAAACTTTCTGATTAACTGCCAGTTT
TTGAGAAGAACCAGAAGATGGAACGCAGGCGAGTTTAATTTTATCAAAAACCATGCCGTC
GTTGCAAGTTTGAAAAAACCACATATATTTGCAACATTGATAGAATATCATTGGATCGTA
TGGATCCGCCATGGCCAGACCATCATATTGACATGTACCGTTTAATGGGTTCGGTACCGG
ATAGCTTTTTGTAGGAGTCGATTGTCCATCGACAAGGAAGCCAGCAACTAGGAAAATTTT
GATAGGGAGAAGCATTGAAATTTAATTGTTTTTGGGGGTTTCGTTTGGTTTTTATAGGAA
TTTTTGAGCT
>Y48G1C.8a
TTCTCCTGGACGGGAATTTCTAGGCCATGCTTGGGGGAGATGAGGAGATGGGGGTCAACT
TCAAATGTGTGTAACAAAATAGAAAAAAAACTATAAAAGGTAAGAGGAGATCAAAGGTCA
CGCCACTAGGGCTTGAAAAATGAATGCCTGCCTACAAATAGACATGTAGGAATGTAGGCA
GGCAGACAAAAAGTGGGTGAACAACGAGAAAAGGCACGTAAAAAGGGGTAAAGGTTAGAG
AAAAAGAAAAAAAAAGCTCACAGAGCACATTAAAAATGGAAAAAAACGAGATCATTGGAT
ATTCTGCTGCCGTTGATCATCGTCATCATGAATGATCAGCTGATTGGGGTCGACTATCAC
ATCATCTGGGTTCACGAGAGCATCTTCTTCGAGCAGCTCATGCGGAGGATGATCGTCGTG
ATGATTTGGCTCTTCCACAACCACTTGTTCGAGGACATCATTAATCTGCTTCTCCCCAGT
ATAAACTTTAGGCTCATTCTCGTGCACTTCTTCTTCCAAATTAACATCATCACCAACTGT
CCCAATAACTTCTTCCTCGACAATTTCCTCAACAATTGCTCCATCAGGAGCCATATGCAA
ATGCATTTCTCCATTATCCATTTCTTCTCCAGCCATTATTTCGACTCCAAACGTGTGATT
CACTATTTGCAAGAGACGATGTTCGCTTTTTTCGAAGAGCATTTTGAAGAGCAAATCGAA
TGTCTCGTTGTCGGTTGCTGAGCCAAATGAGTTCTTGGCAATACGGAAGAGAGCCTCGTT
TCGACTTGTTCCACGCGCCATTCCAGATTGTGATAGAGGCAAGCCACTACTCTGCTGCCC
AAAATTTTTAGGCTCCTGATATTTCGCCTTTCTATACGGCAGCTGAATCTGTTGCTGGGA
TGATGATGGTTGCTGAATCTCTTCGGTATGTGAAACCTGAAGCTCTCGCTCGTCGAGCAT
CTCCTCAAGATGCACATTTTTCTTTCTGGATCCTCCTTCTGAAGCTTCTGCTGAAGCTCC
AGCCGTGTCAGTCGTCCAATCATCCACAAAATCACCCGCCGCCGCCGAAACAATCATCTC
ATTCTTCAACTCGTACGGATCATGATCATCTTCAGCATCCCGAATACCATCAGTCGCCGC
CATAATCTCACGACGTCGTACATAATAGAGCATCTTCGTGTTCACCTGAATCCCATACTT
CTCCAAAATCACTTTAGCCACCTCGGCAGGTGTCATTCTCGCGAGCAGCCGGAGCACATC
CTCCCGAATGTGTGGTGGAAGACGTTGAAGTGAGTATTCTTGAGCGGAGCTCATCGTGCT
CACGTTAACCGGAGCCGGCATCTCGCCGGGCTCAGTGTACCAGTAAATGATCATTGCGTT
GCCGATTTGATGGCCATTCTTCAACACGTACGTCACCTTCTTGCGAAGACGTGGACAACG
TGGAAGGGTGGCTGTGTAGACGTGAAGCTGGAATTCGATGAGATCCGAACGATGGGATGA
TGGTGTCTTCCAGATGCGTAGTTGACCTTCTCGATTCAGTGCGAGCGCTTGTTTCGCAGA
TTTTGGACGTTTTGTGATGCCGTGAGGATTGGTGCTAGTATTCTCTGACCACGGAACCAG
TCCATCACACGTCAAATTTCTTGCATCAACCTCGAGCCCATCAATAAAGAAAACGAATGC
GGCTTTGCCAGTTGTGGCTGGCGGAAGGGCCGGTACTCGATTGTTGAGGCATCCGAGGGA
CTCAATCAATGAAGGCTTATTGACAAGAAAGTGTAATTGTCGATTCCTATCATTCCAGAA
CTCCATATCCAACAGCTGAAGATACAAACTACCATCATCGGCGGCTTGTGCTGGCACAGC
AAACGGGCATTCTTTCTCGCATTCCGACATATCCGACACATCATTATCGATATCATGTAT
CTGCGTTGGCGGTCGTTTTGTGGCTCGTTTCGCGAATCGTTTCAAATATCCGCCATGCAT
TCGTGGTAGCTCGCCTTCCTGATTATAGTCGTACATGATGAGCGCATGGCTCACCACGAG
CCGTGATTCGGTTTCCATCATGTAATAGATTTTTTTGCGTAGTCGTGGCTCGCGTGGATT
GATGGAATACAGGAATACCAAGTGGAATGGGCACGTTTTGTAGTCCATGTTGTCTTTGGT
CTGAAACTGTGATCCCAGCTCATCACAAATCACTCCGACTTTGCGAACTTTCGTCCGATA
GCACGTCGGATTCTGTGCATTTCCATTATGAGACCATGGCGAGAAGTCGTCACGATTGAT
GTCGTGTGGAAAGATGGCTGTCCCGGCGACGAAGAATGCGTACGCACGAGAATTACGAAC
AATTGGTGGGTGTCCCGGCTTCGCGTAGTTCAGCAGACCACGTTCTTCGACAACATTGGT
ATTAGCAATCCACTCCAACACGGCCTCAAACGTGCTGGCGACCCTCTTATGTCGAACAGT
CAAGTAGATATGTCCCGTTTCCAATTGCCGGGGATTCTCAAAATAGGGCGCCGGGTTCTC
CTGCTGAGTAAGCGGATCATCGTCAAACTCCAAATCGTAGCCATTGTTGAGCACATCCTC
TTGAGACATATCCAACAAATCATCGTCTAGCAGATGTCCCTGAGCGTCTTGAGCAATCGA
AACATCTTGCATTAGCTGATGTTGCTGCTGCTGGTGCTGATCGTGTTGAAGCTGGATCTG
ATCTAGGGAATCATTGTGATGTCCGATGACTTCTTCTTCCACAACTTCCAAATCTTCTAC
ATCTATAAATTGTTCTTCATCATTCGGTGCAGCAGATGATGTAGATGGATCTTGTGATGT
ATCAATCTTCTTCTGATCGTCGATCCATTTCGATCCTCCAACACCTCGTCCAGGTGTTCC
AGGTGGTTTAACATACGGACACGGAACCGGACCATCTCTCACATATTCATAGATATAACA
CACATTTCCGATCGTAATCGTATTGTTGCGTTGAATATAAATGAGACGCTTCCGAAGACG
GGGACATCTCGCCAGGACGGACATTGTTTCGACGAGACACAACTGTGACGAGTGCCAGCC
GCCAGCCGTGTCTTTTGCCATTTGGAACTGGCCGTTGTCGTCTTGGACGATGGCTCGGCG
AGTTGAGCGGACGCGGGGTGACGGACCTTCCGAGGCAGGATTAACAGTCCACGGTGACAG
TCCATCGCCAGTATGATTAATCTGATTTGCAACAAAATTCGCCGGCACAAAGTACACAAA
AACGCCGGTTGTCGGAATAAGTGGCGGTAGGTACGGTGTTCGGCGATTCAAACAATTCGA
TTGGCTCAGCAGCTCGGGCTCATTCACCAAATATCGGAGGAGAAGCTTCTTGTTGTGTGC
CCAACCGAGTTTTGCAAGTTTTACGCGAAGAAACATTCCACCACGTGGTCCTTCCACTAT
CTCGTCTTCGAACGGTGTGGATCCGGGATCATCCAGATCTAACGAGACGTGCGGATCAGT
TGGATCGACCATCGCATGTCTTAAATAGTCGTTTCCGTGCGGAAGATTTACGATTGGTGG
AATTTCACCGGGACACGTGTAGTCGTAGAGAATGAGCACGTTTCCATAGATTTGGCCATC
GCGGGAGAGGTAGAAAATCTTTTTTCTCAATCTTAACAGTCTCGGCAGCCACGCGCTGTA
CTCGGTGAGATGAAGTTCGGCGATACGTGGATCTCCTTTGACCGATTGGAGCCGTCCGTT
GAGACGAGCAACCGGATGACGTCGGACATTCGGTTTGATGACTGGATCGTTGAAGTGTTG
CTCGCCGCCAGTAGAGCTCCATGGCTTCAGATCGTCATTCGAGACGTCTTTTATCGACAT
GATTTTGGAGCCGTCCACGTAGAATGCGAAACAGGCTTTGTGTGGAACAAGTGGTGGGAG
ACGGGGTGGTTTGTCGAGAAGCCAACCTCCTTCGCGAATCATTGCAATTTCGGTCTCGTT
GGTGAGCAGCTCAATTATTCGTTCCTTTCTGAGAAGGTAGGCCAGGCAGCCTGATATCAC
TGTGGCGTAGCAATCACCGTTTTCCGTCATTTCAACTTCATCTTCGAACAATTTCACGTG
GTACTGCCTTTCAGCAAGAGCTTTACTGATAACTCGTTCTCCTTGAACTCGGAACATTTT
CGACGGTGTCGCCGCCGCCGGATTTATAATTTTCATCGCCTTCTTCTCCTTATCCCCATC
GTCGATAGACCCATCGGTATCCATTGGCTTGCGTGTTCGGACACGTCGCTGTTTGCTGGG
CAAATTCATTTCCAAATCCGGTGGTTGCCCATCCATAAACCCGTCGTCCTCCTCCTCATC
ATCACCGAACGGGTCCATTTGTATGCGATCCTCGTCTCGATATCGGGAAAGGTTCAGAAT
TGGCGGCTCATCCTCTACGATGACCTCCGTCTCTGCGTGGAGCATCGAGTCGTCGCCGGC
GAAGATGGGCTCTCCGAGCTCTCCGGCGGTGAGCTCCTCCAAATGTGGCGCTGGCTTTCT
CTTTTTCGCGTTTCGAACCGTACTTTCCTCCGTCCTGGAGCGTTTTGGAGCTGCGATCGA
GCTTGTTGATGCAGAGGCGAGCGCTTCTTCCTTTGGGATGCCCAACTCGTAGTCTTCATT
GTTGTAGAGCACGGATTTCCGAGCATTTCGACGTGGACGAGATTTTGTGGCTGGATCCTG
GGGCTCTGCGGCAGGCTCTGGATTTTGCTGGGGCTCTTCGGCCGGCTCTGGATTTTGCTG
GGGCTCTGTTGGATTTTGCACAAGCTCTTGATCAACTTCTTCCTGATTTTCTGCCAATTC
TCCCGAATTTTCAGGATTCTCGGACAT
>Y48G1C.8b
TTCTCCTGGACGGGAATTTCTAGGCCATGCTTGGGGGAGATGAGGAGATGGGGGTCAACT
TCAAATGTGTGTAACAAAATAGAAAAAAAACTATAAAAGGTAAGAGGAGATCAAAGGTCA
CGCCACTAGGGCTTGAAAAATGAATGCCTGCCTACAAATAGACATGTAGGAATGTAGGCA
GGCAGACAAAAAGTGGGTGAACAACGAGAAAAGGCACGTAAAAAGGGGTAAAGGTTAGAG
AAAAAGAAAAAAAAAGCTCACAGAGCACATTAAAAATGGAAAAAAACGAGATCATTGGAT
ATTCTGCTGCCGTTGATCATCGTCATCATGAATGATCAGCTGATTGGGGTCGACTATCAC
ATCATCTGGGTTCACGAGAGCATCTTCTTCGAGCAGCTCATGCGGAGGATGATCGTCGTG
ATGATTTGGCTCTTCCACAACCACTTGTTCGAGGACATCATTAATCTGCTTCTCCCCAGT
ATAAACTTTAGGCTCATTCTCGTGCACTTCTTCTTCCAAATTAACATCATCACCAACTGT
CCCAATAACTTCTTCCTCGACAATTTCCTCAACAATTGCTCCATCAGGAGCCATATGCAA
ATGCATTTCTCCATTATCCATTTCTTCTCCAGCCATTATTTCGACTCCAAACGTGTGATT
CACTATTTGCAAGAGACGATGTTCGCTTTTTTCGAAGAGCATTTTGAAGAGCAAATCGAA
TGTCTCGTTGTCGGTTGCTGAGCCAAATGAGTTCTTGGCAATACGGAAGAGAGCCTCGTT
TCGACTTGTTCCACGCGCCATTCCAGATTGTGATAGAGGCAAGCCACTACTCTGCTGCCC
AAAATTTTTAGGCTCCTGATATTTCGCCTTTCTATACGGCAGCTGAATCTGTTGCTGGGA
TGATGATGGTTGCTGAATCTCTTCGGTATGTGAAACCTGAAGCTCTCGCTCGTCGAGCAT
CTCCTCAAGATGCACATTTTTCTTTCTGGATCCTCCTTCTGAAGCTTCTGCTGAAGCTCC
AGCCGTGTCAGTCGTCCAATCATCCACAAAATCACCCGCCGCCGCCGAAACAATCATCTC
ATTCTTCAACTCGTACGGATCATGATCATCTTCAGCATCCCGAATACCATCAGTCGCCGC
CATAATCTCACGACGTCGTACATAATAGAGCATCTTCGTGTTCACCTGAATCCCATACTT
CTCCAAAATCACTTTAGCCACCTCGGCAGGTGTCATTCTCGCGAGCAGCCGGAGCACATC
CTCCCGAATGTGTGGTGGAAGACGTTGAAGTGAGTATTCTTGAGCGGAGCTCATCGTGCT
CACGTTAACCGGAGCCGGCATCTCGCCGGGCTCAGTGTACCAGTAAATGATCATTGCGTT
GCCGATTTGATGGCCATTCTTCAACACGTACGTCACCTTCTTGCGAAGACGTGGACAACG
TGGAAGGGTGGCTGTGTAGACGTGAAGCTGGAATTCGATGAGATCCGAACGATGGGATGA
TGGTGTCTTCCAGATGCGTAGTTGACCTTCTCGATTCAGTGCGAGCGCTTGTTTCGCAGA
TTTTGGACGTTTTGTGATGCCGTGAGGATTGGTGCTAGTATTCTCTGACCACGGAACCAG
TCCATCACACGTCAAATTTCTTGCATCAACCTCGAGCCCATCAATAAAGAAAACGAATGC
GGCTTTGCCAGTTGTGGCTGGCGGAAGGGCCGGTACTCGATTGTTGAGGCATCCGAGGGA
CTCAATCAATGAAGGCTTATTGACAAGAAAGTGTAATTGTCGATTCCTATCATTCCAGAA
CTCCATATCCAACAGCTGAAGATACAAACTACCATCATCGGCGGCTTGTGCTGGCACAGC
AAACGGGCATTCTTTCTCGCATTCCGACATATCCGACACATCATTATCGATATCATGTAT
CTGCGTTGGCTGGAAAAATGGATCCGGTCGTTTTGTGGCTCGTTTCGCGAATCGTTTCAA
ATATCCGCCATGCATTCGTGGTAGCTCGCCTTCCTGATTATAGTCGTACATGATGAGCGC
ATGGCTCACCACGAGCCGTGATTCGGTTTCCATCATGTAATAGATTTTTTTGCGTAGTCG
TGGCTCGCGTGGATTGATGGAATACAGGAATACCAAGTGGAATGGGCACGTTTTGTAGTC
CATGTTGTCTTTGGTCTGAAACTGTGATCCCAGCTCATCACAAATCACTCCGACTTTGCG
AACTTTCGTCCGATAGCACGTCGGATTCTGTGCATTTCCATTATGAGACCATGGCGAGAA
GTCGTCACGATTGATGTCGTGTGGAAAGATGGCTGTCCCGGCGACGAAGAATGCGTACGC
ACGAGAATTACGAACAATTGGTGGGTGTCCCGGCTTCGCGTAGTTCAGCAGACCACGTTC
TTCGACAACATTGGTATTAGCAATCCACTCCAACACGGCCTCAAACGTGCTGGCGACCCT
CTTATGTCGAACAGTCAAGTAGATATGTCCCGTTTCCAATTGCCGGGGATTCTCAAAATA
GGGCGCCGGGTTCTCCTGCTGAGTAAGCGGATCATCGTCAAACTCCAAATCGTAGCCATT
GTTGAGCACATCCTCTTGAGACATATCCAACAAATCATCGTCTAGCAGATGTCCCTGAGC
GTCTTGAGCAATCGAAACATCTTGCATTAGCTGATGTTGCTGCTGCTGGTGCTGATCGTG
TTGAAGCTGGATCTGATCTAGGGAATCATTGTGATGTCCGATGACTTCTTCTTCCACAAC
TTCCAAATCTTCTACATCTATAAATTGTTCTTCATCATTCGGTGCAGCAGATGATGTAGA
TGGATCTTGTGATGTATCAATCTTCTTCTGATCGTCGATCCATTTCGATCCTCCAACACC
TCGTCCAGGTGTTCCAGGTGGTTTAACATACGGACACGGAACCGGACCATCTCTCACATA
TTCATAGATATAACACACATTTCCGATCGTAATCGTATTGTTGCGTTGAATATAAATGAG
ACGCTTCCGAAGACGGGGACATCTCGCCAGGACGGACATTGTTTCGACGAGACACAACTG
TGACGAGTGCCAGCCGCCAGCCGTGTCTTTTGCCATTTGGAACTGGCCGTTGTCGTCTTG
GACGATGGCTCGGCGAGTTGAGCGGACGCGGGGTGACGGACCTTCCGAGGCAGGATTAAC
AGTCCACGGTGACAGTCCATCGCCAGTATGATTAATCTGATTTGCAACAAAATTCGCCGG
CACAAAGTACACAAAAACGCCGGTTGTCGGAATAAGTGGCGGTAGGTACGGTGTTCGGCG
ATTCAAACAATTCGATTGGCTCAGCAGCTCGGGCTCATTCACCAAATATCGGAGGAGAAG
CTTCTTGTTGTGTGCCCAACCGAGTTTTGCAAGTTTTACGCGAAGAAACATTCCACCACG
TGGTCCTTCCACTATCTCGTCTTCGAACGGTGTGGATCCGGGATCATCCAGATCTAACGA
GACGTGCGGATCAGTTGGATCGACCATCGCATGTCTTAAATAGTCGTTTCCGTGCGGAAG
ATTTACGATTGGTGGAATTTCACCGGGACACGTGTAGTCGTAGAGAATGAGCACGTTTCC
ATAGATTTGGCCATCGCGGGAGAGGTAGAAAATCTTTTTTCTCAATCTTAACAGTCTCGG
CAGCCACGCGCTGTACTCGGTGAGATGAAGTTCGGCGATACGTGGATCTCCTTTGACCGA
TTGGAGCCGTCCGTTGAGACGAGCAACCGGATGACGTCGGACATTCGGTTTGATGACTGG
ATCGTTGAAGTGTTGCTCGCCGCCAGTAGAGCTCCATGGCTTCAGATCGTCATTCGAGAC
GTCTTTTATCGACATGATTTTGGAGCCGTCCACGTAGAATGCGAAACAGGCTTTGTGTGG
AACAAGTGGTGGGAGACGGGGTGGTTTGTCGAGAAGCCAACCTCCTTCGCGAATCATTGC
AATTTCGGTCTCGTTGGTGAGCAGCTCAATTATTCGTTCCTTTCTGAGAAGGTAGGCCAG
GCAGCCTGATATCACTGTGGCGTAGCAATCACCGTTTTCCGTCATTTCAACTTCATCTTC
GAACAATTTCACGTGGTACTGCCTTTCAGCAAGAGCTTTACTGATAACTCGTTCTCCTTG
AACTCGGAACATTTTCGACGGTGTCGCCGCCGCCGGATTTATAATTTTCATCGCCTTCTT
CTCCTTATCCCCATCGTCGATAGACCCATCGGTATCCATTGGCTTGCGTGTTCGGACACG
TCGCTGTTTGCTGGGCAAATTCATTTCCAAATCCGGTGGTTGCCCATCCATAAACCCGTC
GTCCTCCTCCTCATCATCACCGAACGGGTCCATTTGTATGCGATCCTCGTCTCGATATCG
GGAAAGGTTCAGAATTGGCGGCTCATCCTCTACGATGACCTCCGTCTCTGCGTGGAGCAT
CGAGTCGTCGCCGGCGAAGATGGGCTCTCCGAGCTCTCCGGCGGTGAGCTCCTCCAAATG
TGGCGCTGGCTTTCTCTTTTTCGCGTTTCGAACCGTACTTTCCTCCGTCCTGGAGCGTTT
TGGAGCTGCGATCGAGCTTGTTGATGCAGAGGCGAGCGCTTCTTCCTTTGGGATGCCCAA
CTCGTAGTCTTCATTGTTGTAGAGCACGGATTTCCGAGCATTTCGACGTGGACGAGATTT
TGTGGCTGGATCCTGGGGCTCTGCGGCAGGCTCTGGATTTTGCTGGGGCTCTTCGGCCGG
CTCTGGATTTTGCTGGGGCTCTGTTGGATTTTGCACAAGCTCTTGATCAACTTCTTCCTG
ATTTTCTGCCAATTCTCCCGAATTTTCAGGATTCTCGGACAT
>F53G12.1.1
ATATTTATTTATTCATGGAAAATGACTATTTGGAAAAAAATTGCGAAATAAATAAAACTC
GATTAAAAACAATGTGCATATGTCTTCGTTGCTTTCTTGGCGAGGGTTTCTCGGTATCGA
GTTCTACAAGAGACACACATTACGAATAACCAAAATAGTTTAGGTAATATACACATTGGG
TGGGGGTGGGCCAGAATAATATTGAATAAGGGTGAAGAAAAAATATTCAAAATACGTCGC
TGAAGTTGGCATACAATCTTGAGTCGGATAAATGGTAAGAAAGCAGCACCACTCAACTCA
GATCACAATCTTCTGAAGAAAAAGGGACGAATGTATAGGTTCGGAGGGGGGGGAGGGGGA
AGGGGTGGGGATGGAGGCAATTACAAATAAATCTGAAAGAAAGTTACAAATACTACACAC
CAAAACGGTGAAGACTTGCAAACGCAGTGCTTGCAAGAATTCGATAAAACTCGCGGATGT
TAAGAGCGAATCATTTGGATTTCGGGGGCAGTAAATTAAATGGACAAGGCATTTCGAAAA
ATACACACGTTAGACTGAAAAAAAAAAACACGATGTGATTTATGGGATGCAACACTGCTT
CTTTGGTGGGTCGGACGCTGGCGAAGGAATGATTGTACCACTGCCACCGCCATATCCTTG
TCTGTCAGTTCCTACATGCTTGTTGGATACTGATTTGTAGATTTCCGTCAGGATATTAGT
GAAAGCTGCTTCAACGTTGGTGCTGTCGAGGGCAGATGTTTCAATAAACGACAATTGATT
TCTTTCGGCGTAGATCTTGGCCTCGTCTGTTGGAACTGCACGCAAATGGCGCAAGTCGCT
CTTGTTTCCGACCAACATAATCACAATGTTCTGATCGGCGTGATCACGAAGCTCCTTCAA
CCATCGCTCAACATTCTCGTACGTCACATGCTTAGCGATGTCGTAGACTAGGAGAGCTCC
GACAGCCCCACGATAGTAAGCGGATGTGATGGCACGGTAACGTTCCTGTCCAGCAGTATC
CCAAATTTGAGCCTTCACTGTCTTGCCTTCTACCGAGATGCTTCTCGTGGCAAACTCGAC
TCCGATTGTTGATTTTGATTCCAAGTTGAACTCATTTCTTGTGAAACGAGACAGGAGATT
CGACTTTCCGACGCCTGAGTCTCCAATCAGAACAACCTTGAACAAGTAGTCGTATTCATC
GTCACGAGAGCCCATCTTTACTGCTGAG
>F53G12.1.2
ATATTTATTTATTCATGGAAAATGACTATTTGGAAAAAAATTGCGAAATAAATAAAACTC
GATTAAAAACAATGTGCATATGTCTTCGTTGCTTTCTTGGCGAGGGTTTCTCGGTATCGA
GTTCTACAAGAGACACACATTACGAATAACCAAAATAGTTTAGGTAATATACACATTGGG
TGGGGGTGGGCCAGAATAATATTGAATAAGGGTGAAGAAAAAATATTCAAAATACGTCGC
TGAAGTTGGCATACAATCTTGAGTCGGATAAATGGTAAGAAAGCAGCACCACTCAACTCA
GATCACAATCTTCTGAAGAAAAAGGGACGAATGTATAGGTTCGGAGGGGGGGGAGGGGGA
AGGGGTGGGGATGGAGGCAATTACAAATAAATCTGAAAGAAAGTTACAAATACTACACAC
CAAAACGGTGAAGACTTGCAAACGCAGTGCTTGCAAGAATTCGATAAAACTCGCGGATGT
TAAGAGCGAATCATTTGGATTTCGGGGGCAGTAAATTAAATGGACAAGGCATTTCGAAAA
ATACACACGTTAGACTGAAAAAAAAAAACACGATGTGATTTATGGGATGCAACACTGCTT
CTTTGGTGGGTCGGACGCTGGCGAAGGAATGATTGTACCACTGCCACCGCCATATCCTTG
TCTGTCAGTTCCTACATGCTTGTTGGATACTGATTTGTAGATTTCCGTCAGGATATTAGT
GAAAGCTGCTTCAACGTTGGTGCTGTCGAGGGCAGATGTTTCAATAAACGACAATTGATT
TCTTTCGGCGTAGATCTTGGCCTCGTCTGTTGGAACTGCACGCAAATGGCGCAAGTCGCT
CTTGTTTCCGACCAACATAATCACAATGTTCTGATCGGCGTGATCACGAAGCTCCTTCAA
CCATCGCTCAACATTCTCGTACGTCACATGCTTAGCGATGTCGTAGACTAGGAGAGCTCC
GACAGCCCCACGATAGTAAGCGGATGTGATGGCACGGTAACGTTCCTGTCCAGCAGTATC
CCAAATTTGAGCCTTCACTGTCTTGCCTTCTACCGAGATGCTTCTCGTGGCAAACTCGAC
TCCGATTGTTGATTTTGATTCCAAGTTGAACTCATTTCTTGTGAAACGAGACAGGAGATT
CGACTTTCCGACGCCTGAGTCTCCAATCAGAACAACCTTGAACAAGTAGTCGTATTCATC
GTCACGAGAGCCCATCTTTACTGCTGAGCTGTAAAATGATAAAGCTTG
>F53G12.16
ATTTCAGCTAAAAATTGAAAAAAATAATTAGTTTTATGGCTGTGAACATCCAGAATAAGC
TTTTCCGAACGCGAAATGCGTGTGAAACCCATAAAATCGAACGTAAAACAGGTCAGGCGC
ACCGGCGCAGCCACGTCGGTCTGAGGGTACGCGACGCTAGCCGCAGCGCAAGCCTCCTCG
GGTCTCGGCACGACAACTACCGTACCCCTTTCGCAGCGGCG
>F53G12.15
AATTAGTTTTATGGCTGTGAACATCCAGAATAAGCTTTTCCGAACGCGAAATGCGTGTGA
AACCCATAAAATCGAACGTAAAACAGGTCAGGCGCACCGGCGCAGCCACGTCGGTCTGAG
GGTACGCGACGCTAGCCGCAGCGCAAGCC
>F53G12.10.1
GTAATCAATCGCCTATAATGGCTCCAACAAAGAAAGTGCCACAGGTTCCAGAAACTGTGC
TCAAGCGCAGAAAGCAGAGAGCCGATGCCCGCACCAAGGCTGCTCAACACAAGGTGACCG
TCGCCGCTAAGAACAAGGAGAAGAAGACCCAATACTTCAAGCGTGCTGAGAAATACGTCC
AGGAGTACAGAAACGCCCAAAAGGAAGGACTCAGACTCAAGCGCGAGGCTGAGGCCAAGG
GAGACTTCTACGTTCCAGCTGAGCACAAGGTCGCCTTCGTCGTCAGAATTCGCGGTATCA
ACCAGCTTCATCCAAAGCCAAGAAAGGCTCTCCAGATCCTCCGTCTTCGTCAGATCAACA
ACGGAGTGTTCGTCAAGCTGAACAAGGCTACTCTTCCACTTCTCCGTATCATCGAGCCAT
ACGTAGCTTGGGGTTATCCAAACAACAAGACCATCCACGATCTCCTCTACAAGCGCGGAT
ACGCCAAGGTTGACGGAAACCGTGTCCCAATCACCGACAACACCATCGTCGAGCAGAGCC
TCGGAAAGTTCAACATCATCTGTCTTGAGGATTTGGCCCACGAGATCGCCACCGTCGGAC
CACACTTCAAGGAGGCCACCAACTTCTTGTGGCCCTTCAAGCTCAACAACCCAACTGGAG
GATGGACCAAGAAGACCAACCACTTCGTTGAAGGAGGAGACTTCGGAAACAGAGAAGATC
AAATCAACAACCTTCTCCGAAAAATGGTCTAACTTGTTTGTTGTTCATACCTTCCTTCCG
GATAAATCGTTATTGTTTGACGTTGTTTAATTATGTGCATAAATAATCATGAA
>F53G12.10.2
GTAATCAATCGCCTATAATGGCTCCAACAAAGAAAGTGCCACAGGTTCCAGAAACTGTGC
TCAAGCGCAGAAAGCAGAGAGCCGATGCCCGCACCAAGGCTGCTCAACACAAGGTGACCG
TCGCCGCTAAGAACAAGGAGAAGAAGACCCAATACTTCAAGCGTGCTGAGAAATACGTCC
AGGAGTACAGAAACGCCCAAAAGGAAGGACTCAGACTCAAGCGCGAGGCTGAGGCCAAGG
GAGACTTCTACGTTCCAGCTGAGCACAAGGTCGCCTTCGTCGTCAGAATTCGCGGTATCA
ACCAGCTTCATCCAAAGCCAAGAAAGGCTCTCCAGATCCTCCGTCTTCGTCAGATCAACA
ACGGAGTGTTCGTCAAGCTGAACAAGGCTACTCTTCCACTTCTCCGTATCATCGAGCCAT
ACGTAGCTTGGGGTTATCCAAACAACAAGACCATCCACGATCTCCTCTACAAGCGCGGAT
ACGCCAAGGTTGACGGAAACCGTGTCCCAATCACCGACAACACCATCGTCGAGCAGAGCC
TCGGAAAGTTCAACATCATCTGTCTTGAGGATTTGGCCCACGAGATCGCCACCGTCGGAC
CACACTTCAAGGAGGCCACCAACTTCTTGTGGCCCTTCAAGCTCAACAACCCAACTGGAG
GATGGACCAAGAAGACCAACCACTTCGTTGAAGGAGGAGACTTCGGAAACAGAGAAGATC
AAATCAACAACCTTCTCCGAAAAATGGTCTAACTTGTTTGTTGTTCATACCTTCCTTCCG
GATAAATCGTTATGTTCC
>F53G12.17
AGAAAATGCTCTTCAAAAGCACTGGTTTTAGGATCCACTATTATCCAAGCCAGCCGTCAA
AACTGAGCTATAAGAATTATCTTGTTTTTGGGTGAGGTGTATTCAATTCAGAATGCGTCT
CAATAACACGATGACAATTCGAAATTTTAA
>F53G12.12
ATGCTCTTCAAAAGCACTGGTTTTAGGATCCACTATTATCCAAGCCAGCCGTCAAAACTG
AGCTATAAGAATTATCTTGTTTTTGGGTGAGGTGTATTCAATTCAGAATGCGTCTCAATA
ACACGATGACAATT
>F53G12.9a
ATGAATCGTAAAACCGCTTTGCTGACTACTCTCCCGAGAACAGTCACTGTTCCCTACTAT
GCTCCATCCTGTTTATTTCTAGAAACTTTTCTTCGGAGCAAGCTAATTCCCTATGAAACA
ACGCAATGTTCTCTCTACAATGTACTCCCTCGTGAGCACCTATACCCATTGATTGATGTC
GATGGGTATTTCTTCAAAAATTTGATGGAAGGACTTGATTATCTGCTCGCCAAATATGGA
AAATCTCTGGACTCGGGCCTGACTCCAAAAGAGCGAGCACAGGCTCTCGCATTGAGCGCT
TTGCTCGACGAGCTTACTTGGATGCTCGCCTACTCGCGAGGCCAAGATTTCACGTGGCTC
CGCGATGATCGTAAGATTATCGAAGACTTCGGGCTTGTTCAGCTCTATTTTTGGAGGAAT
TGGATTGTACCGCAGATGCAGAAACGGACACGCCGCCGAGTGCGAGGCTACGGAATATCC
GGAAAATCGGCGAGAAAGGAGGTCGCCTGCCGAACTGAAGCAATGTTGGAGGCATTGGCC
TCACTTTTGGCCTCGAATAAATACTTTTTCGATGTCAATGAACCGTCTTGGCTCGACTGC
AAGGCGTTCGCCGTGCTGGCTCAATTCAAATATACACCACTGCAGAACGAGGCCCGCGTA
AAACAATTCATGAAGGACCGAACTCCAAATTTGATGACATTTGTGACGCGCATGAAAGAG
GAATTCTGGTCGGATTGGTGCACCACGTCGGAGGATTGAATTTCGTGGAA
>F53G12.9b
ATGTTGGAGGCATTGGCCTCACTTTTGGCCTCGAATAAATACTTTTTCGATGTCAATGAA
CCGTCTTGGCTCGACTGCAAGGCGTTCGCCGTGCTGGCTCAATTCAAATATACACCACTG
CAGAACGAGGCCCGCGTAAAACAATTCATGAAGGACCGAACTCCAAATTTGATGACATTT
GTGACGCGCATGAAAGAGGAATTCTGGTCGGATTGGTGCACCACGTCGGAGGATTGA
>F53G12.8
ATGGGCATAAAAAATGTATTCCCTAATTTTCGAACTTGTTCAGTCTTGGTTGCCCAGAAA
AACCAGTCAGAATTTCAAATGATACTTGTTCCTCTTCTATTTCTTCTCCCAATTTTGTTG
TGCGGTGGGAAAAAGAAAAAAGCGAACAAAAATGTGAAAGAGGCGTCGAAAGTGAACTCA
CTGGTTCCACCGTCGACCTCTACGGACCCGCTGAAGACTAAAGAGAAGGAGATGAAAAAA
GAAGAAGCTCCGGGAGCACCAGACGCCCCGACTAAGCCGAAAAGTCCTCCGAAACCAGTG
GTCCAGGACACGAAACTTGCTGAAGTGCTGCCTGAAAGTGAGAAGGAAGACGAAATGAAG
AATGGTATTCAGTTGCCGAATCCGCCGAAAAATTTGAAATGCGAAAGTGAAATTGCTCCA
AAGGAAAAGCCGGCGGCTGACGAAAAGAAGGACGAGAAAAAAGATGAAAGCAAGAAGGAT
AAGAAGGAAGAGAAAAAGGAGGAGAAAAAAAAGGAAAATGACGAAATTATGTGAAAAATT
CGATAAATTGGTTCTTGAAGATTA
>F53G12.14
GATTTTGATCTTAATGGAAAA
>F53G12.7a
ATGAAGTCCCTAATCGAGGAAGATGACTTGGAAGTCGGCAGATTCCGCCGCAACGCGTTT
TCCGCCGTCGCCCTCTCCACCTCCTGTATTCTGGCGATTGTGGTGTTAACACCAATTGCC
TATCAGGCAATTCAGAGAATTCACTCAAATTTGCTTAACGATGCCCATTTTTGTCAGGCT
CGAAACCGTGACCTCTGGACAGAAACAATGAAGATGGCTCGGAGCCGCGGCCGGGACGAG
GAGCTCGTGGCCCGAACCAAGCGAGCGGTTAAAGGCACATGGCTCTTCGGACAGTATATT
CCAGACCGATCAAGCAGAAATCGACGACAGCAATACGCCGAGGCCGCTGGCGGAGGCGGT
GGAGCACCACATGCCGAGTGTAGACGGGGTCCACCGGGACCACCGGGTGATGACGGGGTC
GACGGAACGGACGGAAAAGACGGTGCACCTGGAACCGATGGAAAAGACGGTCAGGTACCA
CAAGGACCAGCCGACGGAGGTTATCAAGAGGGACCATCTGATGCAGTTGAAGCATGCACA
CGTGAATGCCCACCAGGACCGCCTGGACCAACTGGAGCGCCCGGAGACAAAGGATCTCGA
GGCTACCCTGGAGAATCTGGAGAGCCAGGCACCCCGGGAAGCGCCGGACCGAAAGGAAAT
GCTGGACCAGCTGGACCACCAGGACCACCCGGATATCCAGGACGTCCTGGAGAAACCGGA
GATCACGGAAAGACGATCGCCGGAGAGGCGCCACCTGGACCACCAGGACGACAAGGAGAA
ATGGGTCCACAAGGACCACCGGGACCACCAGGGCCACGTGGAAAGGACGGAGCCGGTGGA
GAGAAGGGTGCTCCGGGAGATCAAGGTAATCCGGGACCATATGGAAAACCTGGGCAACCG
GGAGCTCCAGGACCCGATGGCTCTGCTGGTGAGAAGGGAGGATGCGATCATTGCCCACCG
CCAAGAACTCCACCTGGTTATTAAAGATTCTTCGATTGATATTTTATTTTATTTTCATGA
CGTTATTCATTTTGTCATTCGGTTTTCTTTTGTTGCAATATGATAATAAATCAGATTCTC
TTGCC
>F53G12.7b
ATGAAGATGGCTCGGAGCCGCGGCCGGGACGAGGAGCTCGTGGCCCGAACCAAGCGAGCG
GTTAAAGGCACATGGCTCTTCGGACAGTATATTCCAGACCGATCAAGCAGAAATCGACGA
CAGCAATACGCCGAGGCCGCTGGCGGAGGCGGTGGAGCACCACATGCCGAGTGTAGACGG
GGTCCACCGGGACCACCGGGTGATGACGGGGTCGACGGAACGGACGGAAAAGACGGTGCA
CCTGGAACCGATGGAAAAGACGGTCAGGTACCACAAGGACCAGCCGACGGAGGTTATCAA
GAGGGACCATCTGATGCAGTTGAAGCATGCACACGTGAATGCCCACCAGGACCGCCTGGA
CCAACTGGAGCGCCCGGAGACAAAGGATCTCGAGGCTACCCTGGAGAATCTGGAGAGCCA
GGCACCCCGGGAAGCGCCGGACCGAAAGGAAATGCTGGACCAGCTGGACCACCAGGACCA
CCCGGATATCCAGGACGTCCTGGAGAAACCGGAGATCACGGAAAGACGATCGCCGGAGAG
GCGCCACCTGGACCACCAGGACGACAAGGAGAAATGGGTCCACAAGGACCACCGGGACCA
CCAGGGCCACGTGGAAAGGACGGAGCCGGTGGAGAGAAGGGTGCTCCGGGAGATCAAGGT
AATCCGGGACCATATGGAAAACCTGGGCAACCGGGAGCTCCAGGACCCGATGGCTCTGCT
GGTGAGAAGGGAGGATGCGATCATTGCCCACCGCCAAGAACTCCACCTGGTTATTAAAGA
TTCTTCGATTGATATTTTATTTTATTTTCATGACGTTATTCATTTTGTCATTCGGTTTTC
TTTTGTTGCAATATGATAATAAATCAGATTCTCTTGCC
>F53G12.6
AACAAATGCGATCAAAAAGTTCGGAAGGTGATTTACAACCAGAGGACACCCAATCCAGAG
AAGATAAAGAGACGACTGCTACGTATAGTGAGGATACAAAGCCAGAAACCCAAAAGGAGA
GAAACGCGGCACTGGACAATCTTGCCAAGACCCCAATCCAGTTAGTCGTCCAACCAACTC
CTCTCACACCAGCCATCACGCCATGCGAAGCACCACCACCACCACCTCCACCAAAACCCT
CTAGCGATAATAACAACTCGAAACGATTGAAAGTGAAAGATCAACTGATTGAAGTGCCCA
GCGATGAAGTAGGCCGAGTTGAGAATAATATAGACAATTTCCCGTTCTATCATGGATTCA
TGGGAAGGAACGAGTGTGAGGCGATGTTGAGCAATCATGGAGACTTTTTGATTCGAATGA
CGGAAATTGGGAAGAGGGTCGCCTATGTGATTAGTATCAAGTGGAAGTATCAAAATATTC
ATGTTCTAGTGAAACGGACCAAGACGAAAAAGCTCTACTGGACCAAAAAGTACGCCTTCA
AATCCATCTGTGAGCTTATTGCCTATCACAAGCGAAATCACAAGCCGATTTATGAGGGCA
TGACGTTGATCTGTGGCCTGGCACGACATGGATGGCAGCTGAACAACGAGCAGGTCACAT
TGAATAAGAAGTTGGGAGAGGGACAGTTTGGAGAAGTGCACAAAGGATCGCTGAAGACAT
CTGTATTTGCAGCCCCGGTCACTGTTGCCGTGAAGACCTTGCACCAGAACCATCTATCCG
CCAATGAGAAGATCTTGTTCCTAAGAGAGGCCAATGTGATGCTCACCCTGTCTCATCCAA
ATGTGATAAAATTCTACGGAGTATGCACCATGAAGGAGCCCATCATGATTGTCATGGAGT
TTTGCGACGGGAAATCCCTGGAGGACGCTCTACTCTCCAAGGAAGAAAAAGTGTCAGCTG
AGGACAAGATTCTCTACCTTTTCCACGCCGCCTGCGGTATTGATTATTTGCACGGAAAGC
AGGTTATTCACAGGGATATTGCGGCGAGAAATTGTTTGTTGAATTCCAAAAAGATCCTGA
AAATCTCCGACTTTGGATTGTCGGTCAAAGGAGTTGCTATAAAGGAGCGAAAGGGAGGAT
GTCTGCCGGTCAAGTACATGGCTCCGGAGACATTGAAGAAGGGGTTGTACAGTACTGCCT
CTGATATTTATAGCTACGGCGCTCTAATGTACGAAGTCTACACGGACGGAAAGACGCCAT
TCGAAACGTGCGGGCTACGTGGAAATGAGCTCCGAAAAGCGATCATCGGGAAGAGAATCA
GCTTGGCCGTTGAGGTAGAGCTACCAGTGTTCATTGCCAACATTTTCGAGCAAAGCAGGC
AGTACGAGACCGAAGATCGCATAAGCTCCAAGCAAATTATTCAGATTTTTAAGGAGGAAG
TCGGATTCCATGAAATTGAGACAAGTGGGATACTGCATAAGCTTGTCAATTCTCTTCCGA
GAATTCACAATAAGGAAAGAAAACCCGCGGCGGTGGCAGTGTAA
>F53G12.5b
ATGCCAGTCGTGAGCGTTAGACCTTTTTCTATGAGAAATGAAGGCTTCTCAAACGGGCAT
AACACGTGGAACGACGCCGAATTTTGGAAACCAATGAAGGAAGAACAAATCGCCTATAAA
TTGCCAGGGGCTTGGTATTACGAGGAGGACACTGCCTCGTGCTCTCCAGTCAGCGATCCG
GAGGATATTGCGCAGTTTCTCAACTACAGAACGTCGATAGGCGTGCAAAATGTCACAGAG
TCCGTGGAAGTTCCGACGTCGGAGCATGTCGCCGAGATTGTTGGTCGTCAAGGCTGCAAA
ATTAAGGCACTGCGCGCCAAGACCAACACCTACATCAAGACACCGGTTCGCGGAGAAGAT
CCAATTTTCGTGGTCACCGGACGCCTGGAGGACGTGAACGAGGCGAAACGAGAGATCGAC
TGCGCCGCCGAGCACTTCACACAGATCCGTGCGTCGAGAAGACATACACAAGGAGCCCAT
GCACCTGGACAGATCACGAGCTATGTCAGAGTTCCGTTAAGAGTTGTCGGACTCGTCGTC
GGACCGAAAGGAGCGACTATCAAGCGAATTCAACAGGACACCCACACGTACATCATTACG
CCGAGCCGAGAAAGGGAGCCCGTTTTTGAGGTGACCGGCCTCCCACATAACGTCGAGGCT
GCCCGCAAGGAGATCGAGACGCACATCTTCCAGCGAACCGGAAATCTTCCAGAAACCGAC
AATGACTTTGCCGGACAGTTGGCCGGTGTCTCGTTGATGGTGCAGAAGCAGCAACAGGCT
CAACAACAAATGCAGGAGGCTCAGCAACAATCGATGTTCTATCGAAGAGCATTCGGCAAC
AGTAATCCGTTCAATCAGAAGGAGATGTCGTCGTCGCCATTCGGAATGGAGAGCTCGTTG
GGATTGGACGCGTTGCTCCGCAGTTTCCCATCGATGCGTAGTTCGTTGACTCCGGAATCT
CTTTCCGGTACTGGACTGTCTTCTCGTCCATCGTTGGGAGGAGGACAATCGGCGAAACAA
GATCTGCCAACCTACGACTACTGGGGAACCAACAACTCGCTTAATGATATTATGGAGAAC
GAAATTCTCAGCCGCAAGTACGATGCCCTGTCCGCATGGTCGTCGATGGGATTGGAGAAA
CGCGAGGAATCCCCAACCAATGGGCTCATGTCCTCCCTCAAAGGAACATCCGCCGGCTTC
GGTCTTCTCAGCACAATCTGGTCTGGCGGAAACATGAATCTGAGCCCAGGATCGTTGGCT
TCAGCATCTGCCTCGCCGACTTCATCGACCTGCGATCACAACGATCATACTCTCGTGCCG
ATCAATGGATAAGCTGTGGATCCATTCATCATTCCATTACTATCGTGTAGACTCTCATCT
AGCAAAAACCCATCCTCAACGAGTTCCAAATTCATCTTTCCATTCTTTAAAAGACTCTTT
TTCCCATTTTCTACTTTGTTCATCGGTGTACGAGTCCCTCCATTCCCATTTTCTCACCTC
TTTACTACATTACTAGAACACACAAAAATCACCATCATTCTCACCCCAAAATCCTAGACA
AAAAAAACGAAAAAAATCACATATATTTATATATAACTATTATTATTTGTTATTCATATT
TTTGAAATATCTATATTATATATATTTATATATGTAACCCATGCAGTCCCCCAATATATA
TTCCTACAGTAGGTTTTTTTGGAAAATCTGTAACTTTCTCTATTATTCTTTTTTGCATTA
TGATAGGACGACCAACTCATGTTTTAAACAAAAATTATATATATTATAAGGATTTCCTCT
TTTCTCTCTATCTCT
>F53G12.5a
AATGAAGGAAGAACAAATCGCCTATAAATTGCCAGGGGCTTGGTATTACGAGGAGGACAC
TGCCTCGTGCTCTCCAGTCAGCGATCCGGAGGATATTGCGCAGTTTCTCAACTACAGAAC
GTCGATAGGCGTGCAAAATGTCACAGAGTCCGTGGAAGTTCCGACGTCGGAGCATGTCGC
CGAGATTGTTGGTCGTCAAGGCTGCAAAATTAAGGCACTGCGCGCCAAGACCAACACCTA
CATCAAGACACCGGTTCGCGGAGAAGATCCAATTTTCGTGGTCACCGGACGCCTGGAGGA
CGTGAACGAGGCGAAACGAGAGATCGACTGCGCCGCCGAGCACTTCACACAGATCCGTGC
GTCGAGAAGACATACACAAGTTGTTCCAGGAGCCCATGCACCTGGACAGATCACGAGCTA
TGTCAGAGTTCCGTTAAGAGTTGTCGGACTCGTCGTCGGACCGAAAGGAGCGACTATCAA
GCGAATTCAACAGGACACCCACACGTACATCATTACGCCGAGCCGAGAAAGGGAGCCCGT
TTTTGAGGTGACCGGCCTCCCACATAACGTCGAGGCTGCCCGCAAGGAGATCGAGACGCA
CATCTTCCAGCGAACCGGAAATCTTCCAGAAACCGACAATGACTTTGCCGGACAGTTGGC
CGGTGTCTCGTTGATGGTGCAGAAGCAGCAACAGGCTCAACAACAAATGCAGGAGGCTCA
GCAACAATCGATGTTCTATCGAAGAGCATTCGGCAACAGTAATCCGTTCAATCAGAAGGA
GATGTCGTCGTCGCCATTCGGAATGGAGAGCTCGTTGGGATTGGACGCGTTGCTCCGCAG
TTTCCCATCGATGCGTAGTTCGTTGACTCCGGAATCTCTTTCCGGTACTGGACTGTCTTC
TCGTCCATCGTTGGGAGGAGGACAATCGGCGAAACAAGATCTGCCAACCTACGACTACTG
GGGAACCAACAACTCGCTTAATGATATTATGGAGAACGAAATTCTCAGCCGCAAGTACGA
TGCCCTGTCCGCATGGTCGTCGATGGGATTGGAGAAACGCGAGGAATCCCCAACCAATGG
GCTCATGTCCTCCCTCAAAGGAACATCCGCCGGCTTCGGTCTTCTCAGCACAATCTGGTC
TGGCGGAAACATGAATCTGAGCCCAGGATCGTTGGCTTCAGCATCTGCCTCGCCGACTTC
ATCGACCTGCGATCACAACGATCATACTCTCGTGCCGATCAATGGATAAGCTGTGGATCC
ATTCATCATTCCATTACTATCGTGTAGACTCTCATCTAGCAAAAACCCATCCTCAACGAG
TTCCAAATTCATCTTTCCATTCTTTAAAAGACTCTTTTTCCCATTTTCTACTTTGTTCAT
CGGTGTACGAGTCCCTCCATTCCCATTTTCTCACCTCTTTACTACATTACTAGAACACAC
AAAAATCACCATCATTCTCACCCCAAAATCCTAGACAAAAAAAACGAAAAAAATCACATA
TATTTATATATAACTATTATTATTTGTTATTCATATTTTTGAAATATCTATATTATATAT
ATTTATATATGTAACCCATGCAGTCCCCCAATATATATTCCTACAGTAGGTTTTTTTGGA
AAATCTGTAACTTTCTCTATTATTCTTTTTTGCATTATGATAGGACGACCAACTCATGTT
TTAAACAAAAATTATATATATTATAAGGATTTCCTCTTTTCTCTCTATCTCT
>F53G12.5c.1
AGTTGTTCCAGGAGCCCATGCACCTGGACAGATCACGAGCTATGTCAGAGTTCCGTTAAG
AGTTGTCGGACTCGTCGTCGGACCGAAAGGAGCGACTATCAAGCGAATTCAACAGGACAC
CCACACGTACATCATTACGCCGAGCCGAGAAAGGGAGCCCGTTTTTGAGGTGACCGGCCT
CCCACATAACGTCGAGGCTGCCCGCAAGGAGATCGAGACGCACATCTTCCAGCGAACCGG
AAATCTTCCAGAAACCGACAATGACTTTGCCGGACAGTTGGCCGGTGTCTCGTTGATGGT
GCAGAAGCAGCAACAGGCTCAACAACAAATGCAGGAGGCTCAGCAACAATCGATGTTCTA
TCGAAGAGCATTCGGCAACAGTAATCCGTTCAATCAGAAGGAGATGTCGTCGTCGCCATT
CGGAATGGAGAGCTCGTTGGGATTGGACGCGTTGCTCCGCAGTTTCCCATCGATGCGTAG
TTCGTTGACTCCGGAATCTCTTTCCGGTACTGGACTGTCTTCTCGTCCATCGTTGGGAGG
AGGACAATCGGCGAAACAAGATCTGCCAACCTACGACTACTGGGGAACCAACAACTCGCT
TAATGATATTATGGAGAACGAAATTCTCAGCCGCAAGTACGATGCCCTGTCCGCATGGTC
GTCGATGGGATTGGAGAAACGCGAGGAATCCCCAACCAATGGGCTCATGTCCTCCCTCAA
AGGAACATCCGCCGGCTTCGGTCTTCTCAGCACAATCTGGTCTGGCGGAAACATGAATCT
GAGCCCAGGATCGTTGGCTTCAGCATCTGCCTCGCCGACTTCATCGACCTGCGATCACAA
CGATCATACTCTCGTGCCGATCAATGGATAAGCTGTGGATCCATTCATCATTCCATTACT
ATCGTGTAGACTCTCATCTAGCAAAAACCCATCCTCAACGAGTTCCAAATTCATCTTTCC
ATTCTTTAAAAGACTCTTTTTCCCATTTTCTACTTTGTTCATCGGTGTACGAGTCCCTCC
ATTCCCATTTTCTCACCTCTTTACTACATTACTAGAACACACAAAAATCACCATCATTCT
CACCCCAAAATCCTAGACAAAAAAAACGAAAAAAATCACATATATTTATATATAACTATT
ATTATTTGTTATTCATATTTTTGAAATATCTATATTATATATATTTATATATGTAACCCA
TGCAGTCCCCCAATATATATTCCTACAGTAGGTTTTTTTGGAAAATCTGTAACTTTCTCT
ATTATTCTTTTTTGCATTATGATAGGACGACCAACTCATGTTTTAAACAAAAATTATATA
TATTATAAGGATTTCCTCTTTTCTCTCTATCTCT
>F53G12.5c.2
AGGTGACCGGCCTCCCACATAACGTCGAGGCTGCCCGCAAGGAGATCGAGACGCACATCT
TCCAGCGAACCGGAAATCTTCCAGAAACCGACAATGACTTTGCCGGACAGTTGGCCGGTG
TCTCGTTGATGGTGCAGAAGCAGCAACAGGCTCAACAACAAATGCAGGAGGCTCAGCAAC
AATCGATGTTCTATCGAAGAGCATTCGGCAACAGTAATCCGTTCAATCAGAAGGAGATGT
CGTCGTCGCCATTCGGAATGGAGAGCTCGTTGGGATTGGACGCGTTGCTCCGCAGTTTCC
CATCGATGCGTAGTTCGTTGACTCCGGAATCTCTTTCCGGTACTGGACTGTCTTCTCGTC
CATCGTTGGGAGGAGGACAATCGGCGAAACAAGATCTGCCAACCTACGACTACTGGGGAA
CCAACAACTCGCTTAATGATATTATGGAGAACGAAATTCTCAGCCGCAAGTACGATGCCC
TGTCCGCATGGTCGTCGATGGGATTGGAGAAACGCGAGGAATCCCCAACCAATGGGCTCA
TGTCCTCCCTCAAAGGAACATCCGCCGGCTTCGGTCTTCTCAGCACAATCTGGTCTGGCG
GAAACATGAATCTGAGCCCAGGATCGTTGGCTTCAGCATCTGCCTCGCCGACTTCATCGA
CCTGCGATCACAACGATCATACTCTCGTGCCGATCAATGGATAAGCTGTGGATCCATTCA
TCATTCCATTACTATCGTGTAGACTCTCATCTAGCAAAAACCCATCCTCAACGAGTTCCA
AATTCATCTTTCCATTCTTTAAAAGACTCTTTTTCCCATTTTCTACTTTGTTCATCGGTG
TACGAGTCCCTCCATTCCCATTTTCTCACCTCTTTACTACATTACTAGAACACACAAAAA
TCACCATCATTCTCACCCCAAAATCCTAGACAAAAAAAACGAAAAAAATCACATATATTT
ATATATAACTATTATTATTTGTTATTCATATTTTTGAAATATCTATATTATATATATTTA
TATATGTAACCCATGCAGTCCCCCAATATATATTCCTACAGTAGGTTTTTTTGGAAAATC
TGTAACTTTCTCTATTATTCTTTTTTGCATTATGATAGGACGACCAACTCATGTTTTAAA
CAAAAATTATATATATTATAAGGATTTCCTCTTTTCTCTCTATCTCT
>F53G12.4
ACCTTTACTATTATTAAATGCACTCAACAAATCCTATCCTGCGTCAATTGGCCGATCAAT
TGTCCGAATTGCCACAATATGCACCATTGCGGACATATATCCGCGCGACGATAAGTGCCA
CGTTGGGGGAAACGCCAAAGAAAACGAGTAGGGATTTGACGTATAGAGAACGTGTCACCC
ATAGCATGATTGCCGATTGGCTCGAGCAGAATGGATATCCAATATCATCTCAAGTCTTGA
AAACAGAAATGTCTGGAAACTACATGGAGAGTGCAGAAAAACACGTGGAAAATGGGGAAA
AAATCGATAATCTATTGCGAAGTCAGCTGAAAATCGATATTCGCGATGGCACCGGTGACG
ATTTTGAACGAAAATCGATAAAATCGATTGGCGCCGGCCGCCCGTTTGCAAAAATTAATA
TGGTCGATAAACAGCGAGCACCGTTGAAAATTACACCGCTTAGTGATGAGGAATTTCGAA
AAACGATGCGGAAACGGATGGAAATGGAGAGGGAACGACTCGCACGTCTATCCAACCAGG
CAGAAGACGATTCCGACGATTCATCGTCCTCCTCCGACTCTTCCACGTCATCCGCGTCGT
CATCTTCCGAGGAGAAGTTGACTTTTTCGGATATCTTGGGGAAACCCACAGCAGCTGGCG
CGGAGAAAATGATCGAACTAAGCCAAATTCCCAACGCATGGGGTCCGTCAAAATCCGCGT
TAGTCACTGATGACGTGGCAAGCACTTCTGACCCACTTCCGGCGATTTTCAACGCACATC
TTCCGCCGCTCTCCATGGGACGACCACCGCTGACAAAAAGCGCGAAAAGTCGGGAAATCG
ACGCCATTTTCGGCTCGGATAACGTGGATTATGATTTAGAGGATTTCGAGCAGGATGGCG
TGGCGAAGAAAAAGTCTATACTGCCTATGGAGAAAAAGAAGGAGGAAGCGAAACCAAAGG
AACAGGAGCTAGTGGAGCCGTTGGTCTTGTCAGAAGGAGAATCAATCGACGAGCTTGAAG
ATTTCGACACCGGTCTACTATCTTCCGGAGGATCCGATTATTCTTTTTAA
>F53G12.3
ATGGCCGCCGAAAATTTTTACAATGTAAATAATTTTCAAAGTTTACCCCTAGAAATCAAA
GTTCAGTTCAGCAAAGAGACTTTATTTTCAGCACTCCAACAAGAGGCAGAAACTCAACGG
TACGACGGATGGTACAACAACCTGGCGAACAGTGAATGGGGTTCTGCTGGAAGTCGGCTG
CATAGAGATGCACGTTCCTACTACTCAGACGGTGTATATTCAGTGAATAACTCACTTCCG
TCCGCCCGTGAACTCTCCGATATACTATTTAAAGGAGAGTCCGGTATTCCTAATACAAGA
GGATGCACCACTTTATTGGCATTTTTCAGTCAAGTAGTTGCTTATGAAATAATGCAATCA
AATGGAGTATCCTGTCCACTAGAGACACTTAAAATTCAAGTACCCCTATGTGATAATGTA
TTTGATAACGAATGCGAGGGGAAAACTACAATCCCATTTTACCGTGCAAAATACGACAAA
GCAACTGGAAATGGTCTTAACTCGCCTCGAGAACAAATCAATGAACGGACTTCATGGATT
GATGGATCATTCATCTATGGTACCACCCAGCCATGGGTGTCCGCATTAAGATCTTTTAAA
CAAGGACGGTTAGCTGAAGGTGTACCTGGATATCCACCACTTAACAACCCACATATTCCA
TTGAATAACCCCGCTCCGCCACAAGTACATCGATTGATGAGTCCAGATAGATTATTTATG
TTGGGAGACTCGCGTGTGAATGAGAATCCTGGTCTTCTTTCATTTGGTCTGATCCTCTTC
CGTTGGCATAACTACAATGCAAATCAAATCTATCGAGAACATCCTGACTGGACAGACGAG
CAAATCTTCCAGGCAGCACGTCGTTTGGTGATTGCATCTATGCAGAAGATTATTGCATAT
GACTTTGTTCCAGGACTTCTAGGTGAAGACGTTCGTTTGTCAAACTACACCAAATACATG
CCACATGTTCCACCTGGAATCTCGCATGCTTTTGGAGCAGCCGCCTTCAGGTTCCCTCAC
TCAATTGTGCCACCAGCAATGCTTCTGAGAAAACGAGGAAATAAATGTGAATTCCGGACG
GAAGTTGGTGGATATCCTGCATTGAGATTGTGCCAGAATTGGTGGAATGCACAGGATATT
GTGAAGGAGTACAGTGTGGATGAGATTATTCTTGGAATGGCAAGCCAGATAGCTGAACGA
GATGATAACATAGTAGTCGAAGATCTTCGTGATTACATCTTCGGACCAATGCATTTCTCT
CGTTTGGATGTTGTTGCTTCATCAATAATGAGAGGAAGGGACAATGGAGTACCACCGTAT
AATGAATTGAGAAGAACATTCGGACTTGCACCAAAGACATGGGAGACAATGAATGAAGAT
TTCTACAAGAAGCATACTGCAAAAGTGGAAAAGTTGAAAGAGTTGTATGGAGGCAATATT
TTATATCTGGATGCTTATGTTGGAGGAATGCTGGAAGGAGGTGAAAATGGGCCTGGAGAG
ATGTTCAAAGAAATCATAAAGGATCAGTTCACCCGTATTCGAGATGGAGATCGATTCTGG
TTTGAGAATAAACTAAATAGATTATTCACTGATGAAGAAGTTCAAATGATTCATAGTATT
ACACTTCGTGATATTATCAAAGCAACAACCGATATCGATGAGACGATGCTTCAGAAGGAT
GTATTTTTCTTCAAAGAAGGTGATCCATGCCCCCAGCCGTTCCAAGTGAATACCATTGGA
CTTGAGCCTTGTGCTCCACTTATTCAATCCACCTACTGGGATGATAACGATACTACTTAT
ATCTACACTCTAATTGGTTTGGCGTGTATTCCTTTAATTTGCTATAGTATCGGTCATTAT
ATGGTTGAACGACGTATCCGAATAGGTCATAACAGTGCTTGTGACAGCTTGACTACTGAC
TTTTCAACAGAAAGTCCCAAAGTTAATGTCTACAAAGTGAATGCTTTGGAATGGCTTCAA
GAAGAGTACATACGGCAAGTTCGGATAGAAATAGAGAATACCACGTTGACAGTGAAGAAG
CCACGTGGTGGAATCCTTCGAAAAATTCGTTTTGAAACTGGACAGAAGATTGAGGTATTC
CACTCTATACCGAATCCATCAGCAATGCACGGACCATTTGTACTTTTGTCTCAAAAGAAT
AATCATCATTTGGTGATAAGATTGTCGTCTGATAGAGATTTATCTAAATTTTTGGATCAA
ATTAGACAGGCGGCTAGTGGAATCAATGCAGAGGTTATCATAAAGGATGAGGAGAATTCT
ATTCTCTTGTCCCAAGCAATCACAAAAGAACGCCGTCAAGACCGACTGGACCTGTTCTTC
CGTGAAGCCTACGCAAAAGCATTCAATGATAGTGAACTTCAAGATTCGGAAACTTCATTT
GACTCATCGAATGATGATATATTAAATGAGACAATATCTCGTGAGGAATTGGCAAGTGCA
ATGGGAATGAAAGCTAATAATGAGTTTGTGAAGAGAATGTTCGCGATGACTGCAAAACAT
AATGAGGATTCGCTCAGTTTCAATGAGTTTTTGACAGTATTGAGGGAGTTTGTTAATGCT
CCTCAAAAGCAAAAACTGCAAACTCTATTCAAAATGTGTGATTTGGAGGGAAAGAACAAG
GTACTCCGAAAGGATCTCGCAGAACTCGTCAAGTCCCTCAATCAAACCGCCGGAGTTCAC
ATTACCGAAAGTGTGCAGCTTCGATTATTCAATGACGTGCTGCACAAGTCTGGAGTAAGT
GACGATGCGGAGTACTTGACTTGTAATAATTTCGACGCATTGTTCTCGGAGATCTCTGAC
GTCCAGCCGATCGGTCTGCCATTTAATAGGAAGAATTATAACTCACATATCAAGGAGCCA
TCATGCCACACCTCATTCCCAATAGTGGACCACTCTACTCCTGCTCCACTTTCTCTGATT
CAGAGAATTTGTGCATTCCTGGAAACCTATCGCCAACACGTCTTCATCATCTTCTGCTTT
GTCGCCATTAACATTGTCCTTTTTTTCGAACTTTTCTGGCATTCCCGCTACCTAAACGAA
GATCGAGACCTCCGTCGGGTGATGGGTGCCGGGATCGCTATCACTCTCTCTTCTGCGGGA
GCCTTGTCATTTTGCATGGCGTTGATATTGCTCACAGTTTGTAGAAATATTATAACACTG
CTTCGAGAGACAGTTATTGCGCAGTATATTCCATTTGACTCGGCTATCGCGTTCCATAAG
ATCGTCGCATTATTCACCCTATTCTGGTCTACCCTTCACACCATCGGCCATTGTGTTAAC
TTTTATCACGTTGGAACTCAAAGCGACCGTGGACTTGCTTGTCTCTTCCAGGAAACATTT
TTCGGATCTGACGTCGTGCCTACCCTAAGCTATTGGTTCTATGGAACAATTACTGGGTTG
ACGGGAATTGGATTAGTTATTGTTATGAGTATCATTTATGTGTTCGCATTGCCAAAGTTC
ACTAGAAGAGCATATCACGCGTTCCGGCTGACTCATCTTTTGAATATTGGGTTTTATGCA
CTCACTATTCTTCACGGACTTCCTTCACTTTTTGGGTCTCCCAAATTTGGCTACTACGTT
GTTGGACCCATTGTCCTTTTTGTAATCGATCGTATAATTGGGTTGATGCAATATTACAAG
TCGTTGGATATTGCCCATGCAGAAATCCTTCCATCAGATATTATATACATCGAGTACCGT
CGTCCAAGAGAATTTGAATATAAATCAGGACAATGGATTACTGTATCATCACCATCTATA
TCATGTACCTTTAATGAATCTCACGCATTCTCGATTGCCTCAAGTCCACAGGATGAGAAT
ATGAAGTTGTATATAAAAGCAGTTGGACCATGGACATGGAAGTTGAGAAGTGAATTGATA
AGATCATTGAATACAGGGTCACCATTCCCATTAATTCATATGAAAGGACCATATGGTGAT
GGTAATCAGGAATGGATGAATTATGAAGTTGCAATAATGGTTGGAGCAGGAATCGGAGTG
ACTCCATATGCATCCACGCTTGTTGATCTTGTACAAAAAACATCAAGTGACTCGTTTCAT
AGAGTTCGATGTCGTAAAGTATATTTCCTATGGGTGTGTTCGAGTCACAAGAACTTTGAA
TGGTTTGTGGATATGCTGAAAAATGTTGAAAATCAAGCAAAGCCGGGAATCCTGGAGACA
CACATATTCGTCACTCAGATGTTCCATAAGTTTGATTTAAGAACTACTATGCTTTACATT
TGCGAGAAGCACTTCCGTGCCACCAACTCAGGCATATCAATGTTCACTGGCCTACACGCT
AAGAATCATTTCGGACGGCCCAACTTCAAAGCTTTCTTCCAATTTATTCAGAGTGAACAT
AAGGAGCAATCCGAAATTGGAGTGTTCAGTTGTGGACCTGTAAACTTAAATGAAAGTATA
GCTGAAGGATGTGCAGATGCCAATCGACAACGAGATGCTCCGTCATTTGCACACCGCTTT
GAAACTTTCTAA
>F56C11.1
AAATTAAAAGTCATTGTTGTTGTTACCCATAAAACAGTGAATGAAAAAAAATGAAGTCTA
GACAGAAAATGTAAAGCTGGCACAGAATACTCAAAGAAGCATAAAATATGTATAATAATG
ATGATATAGGGAAGGTTAGAACGTTTCAAAGCGATGTGCAAATGAAGGAGCATCTCGTTG
TCGGTTGGCATCTGCACATCCTTCAGCTATACTTTCATTCAAGTTTACAGGTCCACAACT
GAACACTCCGATTTTGGATTGCTCCTTATGTTCACTCTGAATAAATTGGAAGAAAGCTTT
GAAGTTGGGCCGTCCGAAATGGTTCTTAGCGTGGAGACCAGTAAACATTGAAATTCCTGA
GTTGGTGGCACGGAAGTGCTTCTCGCAAATGTAAAGCATAGTAGTTCTCAAATCAAACTT
GTGGAACGTCTGAGTGACAAAGATATGTGTCTCCAAAATTCCCGACCTTGCTTGGTCTTC
CACGTTCTTGAGCACATCCACAAACCATTCATAGTTCTTGTGAGTTGAGCACACCCATAG
GAAATATACTTTACGGCAACGAACTCTGTGAAATGAGTCACTTGATGTTCGTTGTACAAG
ATCAACAAGTGTCGATGCATATGGAGTCACTCCGATTCCTGCTCCAACCATTATTGCAAC
TTCATAATCCATCCATTCTTGGTTACCATCACCATATGGTCCTTTCATATGGATTAATGG
AAATGGCGATCCTGTATTCAATGATCTTATCAATTCGCTTCTCAACTTCCATGTCCATGG
TCCAACTGCTTTTATATACAACTTCATATTCTCATCCTGTGGACTTGAGGCAATCGAGAA
TGCGTGAGATTCATTAAAGGTACATGATATTGATGGTGATGATACAGTAACCCATTGTCC
TGATTTATATTTAAACTCTCTTGGACGACGGTACTCGATGTATATAATATCTGATGGAAG
GATTTCTGCGTTTACAATTTCTAATTTTTTGTAATATTGCATCAAACCAATTATGCGATC
AATTACAAATAACACGATGGGACCAACAACGTAGTAGCCAAATTTGGGAGAATCCAACAA
CTTTGGAAGCCCATGAAGAAGAGTAAGTGCGTAAAAGGCAATATTGAGAAGATGTGTGAG
CCGGAATGCGTGATAAGCTCTCTTAATGAAACATGGTAACGCGAAAACATAAATGATGCA
CATGACAGCGACCAATGCAATTCCTGTCAGACCTGTAATTGTGCTGAAGAACCAGTAACT
GATTGAAGGAAGGAAGTTGGATCCAAAGAATGCTTCCTGAAAGAGACAAGCAAGACCTTC
TTGACTTTGAGTTCCAACGTGATAGAAATTGACACAATGTCCAACGGTGTGAAGAGTGGC
CCAGAAAGCCGCAAAGAGCGCAACGATCTTGTGGAACGCAATAGCCGAGTCAAATGGAAT
ATACTGCGCAATGACTGTCTCTCGAAGAAGTGTGATTATGTTTCTACAAACTGTCAGCAA
TATCAACGCCATGCAAAATGACAAGGCTCCCGCGGCACCACGAGTAATAGCGATTCCAGC
TCCCATTACTCGTCGGAGATCCCTGTTTTCCGCCATGTAACGATAATGCCAAAACCGTTC
GAAGAAAAGAACAAGATTGATGGCAACAAAGCAGAAGACAATGAAAACGTGTTGGCGATA
GGTCTCCAAGAACGCTGAAACTTTGTGGATCAAAGTTAGCGGTGCTGAACTGTTGATGGA
TCGATCCACGACGGCAAATGAGTTCAGAGAAGATGTTTCTCCAATACTTGGCTGATAGTT
CTTTCGATTGAACGGCAGTCCAACTGGTTGCTTGTCAGGTATATCCGAGAACAGAGCATT
GAAATCGTCGTAAGTCAGGTACTTGGCATCATTGCTCACTCCTGCATAGTGCAACACTTC
ATTGAATAATCGAAGCTGCACACTTTCAGTAATGTGAACTCCAGCGGTTTGATTGAGGGA
CTTGACGAGTTCCGCGAGATCCTTTCGGAGTACCTTGTTCTTTCCCTCCAAATCACACAT
TTTGAATAGAGTTTGCAGTTTTTGCTTTTGAGGAGCATTAACAAACTCTCTCAAGACTGT
CAAAAACTCATTGAAACTGAGCGAATCCTCATTATGTTTTGCAGTCATCGCGAACATTCT
CTTCACAAACTCATTATTCGCTTTCATTCCCATTGCACTTGCCAGTTCCTCACGAGATAT
TGTCTCATTTAATATATCATCATTTGATGAGTCAAATGAAGTTTCCGAATCTTGAAGTTC
ACTATCATTGAATGCTTTTGCGTAGGCTTCACGGAAGAACAGGTCCAGTCGGTCTTGACG
GCGTTCTTTTGTGATTGCTTGGGATAAGAGAATAGAATTCTCCTCATCCTTTATGATAAC
CTCTGCATTGATTCCACTAGCCGCCTGTCTAATTTGATCCAAAAATTTAGATAAATCTCT
ATCAGACGACAATCTTATCACCAAATGATGATTATTCTTTTGAGACAGAAGTACAAATGG
TCCGTGCATTGCTGATGGATTCGGCATAGAGTGGAATAACTCAATCTTCTGTCCAGTTTC
AAAACGAATTTTTCGAAGGATTCCACCGCGTGGCTTCTTTACTGCCAACGTGGTGTTTTC
TATTTCTATCCTGACCTGTCGTATGTACTCTTCTTGAAGCCATTCCAAAGCATTTACACC
ATAAATATCTCCCTTCGCGCCACAATCATCATTTGCAAAGTCAGTAGTTAGGCTGTCACA
AGCACTGTTGTGGCCAATAGCAATGCGACGATTAACCAAGTATCGGCCAATTCCATAGCA
AATTAATGGCACACATGCTAATCCAATTAGGGTGAAAACATAAGTGGTGTCATTATCAGT
CCAATAAGTTGATTGCATAAATGGAACACATGGTTCAAGTCCAGTTGTGTTCACTTGGAA
TGGTTGCGGGCACGGGTCACCTTCCTTGAAGAAGAATACATCCTTCTGAAGCATTGTCTC
ATCGATATCGGTGGTTGCTTTGATAATATCTCGAAGTGTAATACTATGAATCATTTGAAC
TTCTTCATCAGTGAATAATCCATTCAATTTATTCTCAAACCAGAATCTATCTCCATCACG
AATACGGGTGAATTGATCCTTTATGATTTCTTTGAACAACTCTCCAGGCCCATTTTCACC
TCCTTCCAGCATTCCTCCTACATAAGCATCCAAATATAAAATATTGCCTCCATACAACTC
TTTCAACTTCTCCACCTTTGCAGTATGCTTCTTGTAAAAGTCTTCATTCATTGTCTCCCA
TGTCTTTGGCGCAAGTCCGAATGTTCTTCTCAATTCATTATACGGTGGTACTCCATTGTC
CCTTCCTCTCATTATTGATGAAGCAACAACATCCAAACGAGAGAAATGCATTGGTCCGAA
GATGTAATCACGAAGATCTTCAACTACTATGTTATCATCTCGTTCAGCTATCTGGCTTGC
CATTCCAAGAATAATCTCATCCACACTGTACTCCTTTACAATATCCTGCGCATTCCACCA
ATTCTGGCACAATCTCAATGCAGGATATCCACCAACTTCCGTCCGGAATTCACATTTATT
TCCTCGTTTTCTCAGAAGCATTGCTGGTGGCACAATTGAGTGAGGGAACCTGAAGGCGGC
TGCTCCAAAAGCATGCGAGATTCCAGGTGGAACATGTGGCATGTATTTGGTGTAGTTTGA
CAAACGAACGTCTTCACCTAACAGCCCTGGAACAAAGTCATATGCAATAATCTTCTGCAT
AGATGCAATCACCAAACGACGTGCTGCCTGGAAGATTTGTTCGTCTGTCCAGTCAGGATG
TTCTCGATGGATTTGATTTGCATTGTAGTTATGCCAACGGAAGAGGATCAGACCAAATGA
GAGAAGACCTGGATTCTCATTCACACGCGAGTCTCCCAACATAAATAATCTATCTGGACT
CATCAATCGATGTACTTGTGGCGGAGCGGGGTTATTCAATGGAATATGTGGGTTGTTAAG
TGGTGGATATCCAGGTACACCTTCAGCCAACCGCCCTTGTTTGAAAGATCTTAATGAGGA
CACCCATGGCTGGGTGGTACCATAGATGAATGATCCATCAATCCATGAAGTCCGTTCATT
GATTTGTTCTCGAGGTGAGTTGAGCCCATTTCCAGTTGCTTTATCGTATTTGGCACGTGT
AAATGGGATTTCTGTCTTTCCCTCACATTCTTTATCAAATACATTATCACATAGGGGTAC
TTGAATTTTAAGTGTCTCTAGTGGACAGGATACTCCATTTGATTGCATTATTTCATAAGC
AACTACTTGACTGAAAAATGCCAATAAAGTCGTGCATCCTCTTGTATTAGGTATACCGGA
CTCTCCTTTGAATAGTATATCGGAGAGTTCACGGGCGGACGGAAGTGAGTTATTCACTGA
ATATACACCGTCTGAGTAGTAGGAACGTGCATCTCTATGCAGCCGACTTCCAGCAGAACC
CCATTCACTATTCGCCAGATTGTTGTACCATCCGTCGTATCTTTGAAATTCCTCATTTTG
TTGGATTCCTTTCCCTCCAAAAATTGAACTGAACAGTATAGCTATGTACAGCACATGTTT
TGAGCGCATTGCTCGTGCGCCTTAGAGTTTTAGTTGACCT
>F56C11.2b
ATCTTGTTCGCGTGGAGTACAAGTTAAACATTTATGATATGTGGATGGGTGCAATTGCGC
TCTATTGAACAAACTATGTATCAACAGAACGCGTTAACATTATTTGTACAGGTGGGGAAA
AACAGGAAAAACGACTAGGCAAAACAAAAAGTATATAAGTTTTCTTCTACACGTCTCATA
AAGGAAATTCAAATTTTTTAGAAAAAGAGCGGGGGGGCGCGATTGCAAAGGTTTAGACGG
CGTTAAGATCTTTGTCGACGAGTGGTTCAGCCGCTGAGAATGTGATTGCCGCCGGAATAT
TGTCCTTCTCGTTGATTGAGTCTTTCGAGAAGAGCGCCAGAATGACGGGCAGAATGAAGA
GACCGTGGAGGAGACCAATAGCAACGACCAAAAAAACGGTCTTAGCAAAGCACACGATTG
CATAAGTTGGCACAAAAATCAACGGAAGCATGCATAGGAATGTCGACAGTCCGGCTTCAC
ACATTGGCATTGCCATTTCTGCCAGACTACTGTAGACACGTTCTTGTGGAGTGCCACGTG
CACGAAAAAAGTTGTAGGCCACGTGAGCGGTGTAGTCGACCGAGAATCCCGTGGCGAGAA
GGACGTCCACTTGGATTACCGGGTCCAGGTCGGCACCCCAAAGGGAGAGACCACCGACGA
GAACATAACAGATACTTGCAATAACAGATGTAATCACAGCAACTGCATTAAAATTTGCAA
TAAACACAAAACAAACGATTGCCATACAGACTACCGTAACCGCAATCGATCCAATTAAGT
CAGTGCCAACAGTCAGGATGATACTGAGAATTGCAGAGTCACAGTCAAAGAGTGTAGCGT
TGAATTGACTTTCTTCATGAAGAATTGTTCGGATATGTTGCATTGCACGTGCTCTTTCTG
CCCATTCAGACATTCCTTTACCGAGAAGTGTCAGACGGAACGCTGTGACAATTGTTTTAT
TATCATCTCCCATGTGATATTTTACAAGTGGAGGGTTCCCGATCGCATCCATCCACGTCG
GAAGATTATCATAAGATGGGCGGTATTTTTCTCCAACCAGAGTGGATAAAATATTCATCG
TCTTATCAAAATTCACATATTGCGGAAGAAAAATCAGACTTCGATTGTCTCCACGAATAC
CTGGCACGTGCTCGAGCCGATCCATCATATTGTTGAAAGAGTCGTACTCTGCTTTGATCT
CGATATTTGGAGGGTTGTTCACTATTACTGTAATAGGAAAGTAACGGTTGAAGACTGGCT
TAATATTCGACAACGAATCCACCAGCTTCGAATTTGATGGGAATGCCTTTGCAGGTTCAA
AGGTCGTTTTCATGGTGACTACTCCATAAGTTGTCAACGCATACATCCCAAGGAGCACCA
TAATGCACGCTACACGCCCCTTCACGGAGCACACGAAGCTCGAGTACTTGGAGAGCCACG
TGTCGGCTCGGGAAATTTTTGGCTCCGTCTCATTGGCGATGGATTTGTAATCTGGGTCGT
TGCAGAGGAATACAATTGGAGCTAGGATCGTATAGGTGAAGATGTAGTCGAGGAGCAAGG
CGAGCGAGGCAGTTAGGCAGAACAAGGACATCTGAGGCGTTGGCGTCAAGAATCCGATTC
CAAAAGCAATAATATTGGTAAGTGAGGTGATTGTAATCGATGGTCCAACATCGACAATCA
CTTGTTCCAAACGGCGAGGTGTGTCAGTAATTGCAATATGATGTTTCCATCTGTGAAGTA
GAATAAAAGCATCATCAACTCCAATTCCAAGTACCAAAAACGGCGTAACACATTGAATAG
AGAACGACGGGAAGCCCATCCAACAAATTGCTCCAAACGAGGCGACAGTTGCAGCCATCG
GAGTGAGCAATGATGTGGCAACCAGATAGAATGCCATTTTGACAGATGACAGGCGGACAA
TGACAATGATGACCTGAGTCAGAAGTAGGAAGAATCCGATTGTCATTAGAGTGGTAGCTT
CAATGGCTCCTCGAATCATTTCACGATTTGCTACTTGGTCACTGAAGATGGTGAACTGAA
CGTGCTCGAAGGCAGAGGAGTTTTTGGAAAGTTGGAAGAGCTCGTCGATTGCGTCCTTAA
ACGCCAATTTTCCTTCTGGAGTATCAGACCTCGAAAAATACCACAGCACCAAGGATTTGG
AGCTGATCCTCTCGGTCGGTGGTTCAAAATCCGCATTACTCAAGTGAAGTCCCAGGAAAA
TATCCAGTCCGCTATATGGCAT
>F56C11.2a
ATCTTGTTCGCGTGGAGTACAAGTTAAACATTTATGATATGTGGATGGGTGCAATTGCGC
TCTATTGAACAAACTATGTATCAACAGAACGCGTTAACATTATTTGTACAGGTGGGGAAA
AACAGGAAAAACGACTAGGCAAAACAAAAAGTATATAAGTTTTCTTCTACACGTCTCATA
AAGGAAATTCAAATTTTTTAGAAAAAGAGCGGGGGGGCGCGATTGCAAAGGTTTAGACGG
CGTTAAGATCTTTGTCGACGAGTGGTTCAGCCGCTGAGAATGTGATTGCCGCCGGAATAT
TGTCCTTCTCGTTGATTGAGTCTTTCGAGAAGAGCGCCAGAATGACGGGCAGAATGAAGA
GACCGTGGAGGAGACCAATAGCAACGACCAAAAAAACGGTCTTAGCAAAGCACACGATTG
CATAAGTTGGCACAAAAATCAACGGAAGCATGCATAGGAATGTCGACAGTCCGGCTTCAC
ACATTGGCATTGCCATTTCTGCCAGACTACTGTAGACACGTTCTTGTGGAGTGCCACGTG
CACGAAAAAAGTTGTAGGCCACGTGAGCGGTGTAGTCGACCGAGAATCCCGTGGCGAGAA
GGACGTCCACTTGGATTACCGGGTCCAGGTCGGCACCCCAAAGGGAGAGACCACCGACGA
GAACATAACAGATACTTGCAATAACAGATGTAATCACAGCAACTGCATTAAAATTTGCAA
TAAACACAAAACAAACGATTGCCATACAGACTACCGTAACCGCAATCGATCCAATTAAGT
CAGTGCCAACAGTCAGGATGATACTGAGAATTGCAGAGTCACAGTCAAAGAGTGTAGCGT
TGAATTGACTTTCTTCATGAAGAATTGTTCGGATATGTTGCATTGCACGTGCTCTTTCTG
CCCATTCAGACATTCCTTTACCGAGAAGTGTCAGACGGAACGCTGTGACAATTGTTTTAT
TATCATCTCCCATGTGATATTTTACAAGTGGAGGGTTCCCGATCGCATCCATCCACGTCG
GAAGATTATCATAAGATGGGCGGTATTTTTCTCCAACCAGAGTGGATAAAATATTCATCG
TCTTATCAAAATTCACATATTGCGGAAGAAAAATCAGACTTCGATTGTCTCCACGAATAC
CTGGCACGTGCTCGAGCCGATCCATCATATTGTTGAAAGAGTCGTACTCTGCTTTGATCT
CGATATTTGGAGGGTTGTTCACTATTACTGTAATAGGAAAGTAACGGTTGAAGACTGGCT
TAATATTCGACAACGAATCCACCAGCTTCGAATTTGATGGGAATGCCTTTGCAGGTTCAA
AGGTCGTTTTCATGGTGACTACTCCATAAGTTGTCAACGCATACATCCCAAGGAGCACCA
TAATGCACGCTACACGCCCCTTCACGGAGCACACGAAGCTCGAGTACTTGGAGAGCCACG
TGTCGGCTCGGGAAATTTTTGGCTCCGTCTCATTGGCGATGGATTTGTAATCTGGGTCGT
TGCAGAGGAATACAATTGGAGCTAGGATCGTATAGGTGAAGATGTAGTCGAGGAGCAAGG
CGAGCGAGGCAGTTAGGCAGAACAAGGACATCTGAGGCGTTGGCGTCAAGAATCCGATTC
CAAAAGCAATAATATTGGTAAGTGAGGTGATTGTAATCGATGGTCCAACATCGACAATCA
CTTGTTCCAAACGGCGAGGTGTGTCAGTAATTGCAATATGATGTTTCCATCTGTGAAGTA
GAATAAAAGCATCATCAACTCCAATTCCAAGTACCAAAAACGGCGTAACACATTGAATAG
AGAACGACGGGAAGCCCATCCAACAAATTGCTCCAAACGAGGCGACAGTTGCAGCCATCG
GAGTGAGCAATGATGTGGCAACCAGATAGAATGCCATTTTGACAGATGACAGGCGGACAA
TGACAATGATGACCTGAGTCAGAAGTAGGAAGAATCCGATTGTCATTAGAGTGGTAGCTT
CAATGGCTCCTCGAATCATTTCACGATTTGCTACTTGGTCACTGAAGATGGTGAACTGAA
CGTGCTCGAAGGCAGAGGAGTTTTTGGAAAGTTGGAAGAGCTCGTCGATTGCGTCCTTAA
ACGCCAATTTTCCTTCTGGAGTATCAGACCTCGAAAAATACCACAGCACCAAGGATTTGG
AGCTGATCCTCTCGGTCGGTGGTTCAAAATCCGCATTACTCAAGTGAAGTCCCAGGAAAA
TATCCAGTCCGCTATATGGCATATCCGGATAGGTGAATACACTTGTGGTACCATTGTTTC
TCCGCGTCAAATTCGCTAACAAGTGAAAGGGGCTGTTCAAGTCGCAGAGTGGATCGCAAT
TTTTTCGTCCATCCCCATCTTGGTAGCCAACTGCCGCCGATAGTCGATTGTCCACAGTAT
AAATGTCTGCCAGTGCGCCTTCCTGGAGAATACTGGAATTTTCGCGCTTGGCGGTAAAAA
TACAGAATGCTCGTTCCGGATAGATGTCGAGTCCGTAGTATTCCAGCCAGACACGGGTTT
CATATCCAGCATCTGAATCATCCGGTGAAAAGGCTTTGCGAATATCTGGCTCTAAACGAA
TGTGCACAAGTCCTGAACTGAGAACTAGGATGGATAAGATGCTCAAAAGTATCGAATAAA
CCGGATAGGCGGCTAACAGCCGTGCCACGACGGCACTAATCACATCCCATCCCATGTG
>F56C11.6b
ATGCTTTCTGACTATATTATCAGTATAAACCGATTCCTAATGGGAGGATTCCTCTCCAAA
CATCACCACCTCACTGCAGTCCACGATGCCACGTGTGGCCCAATAAAAGGTGTCGGATAT
GAGCAAGAAGACGGTTCAGTGGTGGAGGGGTTCCTTGGAATCCCGTACGCCGAGCCACCA
ATTGGAGCCTTGCGCTTTAAGAAGCCAGTTGCTCATCGGAAATGGACGGAGCCGCTGGAT
TGTGTTAGGTTCGGGCCAAGGAGTCCGCAAAATGATGAGCTACTAGGGCAGTTTGTGAAC
ACAGTCGGGAAAAGTGAGGAGCACTGTCTCAGCCTGAACGTATTCACTCCAAAGTGGGAG
TCAAATGAATGGCCCGACGGCTTCCCAGTGATGGTCTTCATCCATGGCGGAGGCTTCGCT
GTTCACTCATCCAGCAACTACGGCTGCGCTTCCATCGCACGAAACCTTTGCACCAAGGAC
GTCGTCGTCGTGACCATTAACTACCGCCTCGGCGTCCTTGGATTCTTCACCACCGGCGAC
GAAGTGTGCCGTGGAAACCTTGGACTTTGGGATCAGACTGCCGCACTCGAGTGGGTTCAG
GAGAACATTCAAAGCTTCCGAGGCGACCCTGATAATGTTACAATCTTTGGCCAAAGTGCA
GGTGGAGCATCTGTGGATCTGCTTTGCCTATCGCCGCACTCGAGGGGATTGTTCAATCGG
GCGATTCCGATGGCAGGGAATGGAGAATGTGATTTTGCGATGCGGACTAGTGAGCAGCAG
GCTCAGTTGTCGAGGGAGTTTGCGAGATACCTTGGATGGGAAGGAGATGACAACGACAGT
GAAGACCTTCTCCAATTCATCGACCAGCAACCCCTTTACAAGATCGAGATGGGCATAAAC
CCGAAAAGAGGATTCAAGCATTCCCAGGCTGGAAGCTTGTATTTTGTGCCAAACTTTGAC
GGCGACTTCTTCCCGAAACCACTTAACCAGCTTAGAAAAGAAGCTCCAAAGATGCAAATA
ATGACAGGAACCACCAAGTACGAGGGTCTATTTTTCATCGCCCTCGGTGCCTTATCGAAA
AATCCGGAAGGAATTAAAAAGTTCATGGGAAGAATCTTTAAAGAATGCGACTATGGAGAG
CGTGCTGACGATGTGCTGCAGATGGTCTACGACTTTTATTTCAAGGGGGTACATCCCAAG
GATCATGAGAAGAATATGCATCAGATTGTGAAGTTCATTGGAGACTATTCTATCAACTAT
GGTACATACCGTCTGGCTAACATTATGACGGATCTTCAACACGATGTATACTTCTATCAG
TTTGACTATCATAACTCTGCAGGATTCGGAGTGTTCCGGTGGCTTCTTCCGTTTTTGGGC
TCCACACATTGCACGGAAATGAGATATGTGCTCGGCAAAGGAATAATCTCGAAATTCCGA
CCAAATGATAATGATAAGAAGATGCTTCACGTTATGACAACTTATTTTACAAATTTTGCA
AAATATGGAAACCCTAATGGAGAAAACCAGGAGACTGGAGAATGGCAAAAGCACGACTCG
GCACACCCGTTCCGCCATTTCAAGATTGATCTGGACGATTCTGAAATGGTTGAGGACTAT
CAGGAACGGAGAGCCGAGCTATGGGATAAACTGAGAGCATTAAATGTTAGCAGGGCTCAG
ATGTGAAATTGCTGTTATTTTTACTTGATTGATTTTACGGGTTTATAAATATTTTTGATT
TGTTA
>F56C11.6a
CCGATTCCTAATGGGAGGATTCCTCTCCAAACATCACCACCTCACTGCAGTCCACGATGC
CACGTGTGGCCCAATAAAAGGTGTCGGATATGAGCAAGAAGACGGTTCAGTGGTGGAGGG
GTTCCTTGGAATCCCGTACGCCGAGCCACCAATTGGAGCCTTGCGCTTTAAGAAGCCAGT
TGCTCATCGGAAATGGACGGAGCCGCTGGATTGTGTTAGGTTCGGGCCAAGGAGTCCGCA
AAATGATGAGCTACTAGGGCAGTTTGTGAACACAGTCGGGAAAAGTGAGGAGCACTGTCT
CAGCCTGAACGTATTCACTCCAAAGTGGGAGTCAAATGAATGGCCCGACGGCTTCCCAGT
GATGGTCTTCATCCATGGCGGAGGCTTCGCTGTTCACTCATCCAGCAACTACGGCTGCGC
TTCCATCGCACGAAACCTTTGCACCAAGGACGTCGTCGTCGTGACCATTAACTACCGCCT
CGGCGTCCTTGGATTCTTCACCACCGGCGACGAAGTGTGCCGTGGAAACCTTGGACTTTG
GGATCAGACTGCCGCACTCGAGTGGGTTCAGGAGAACATTCAAAGCTTCCGAGGCGACCC
TGATAATGTTACAATCTTTGGCCAAAGTGCAGGTGGAGCATCTGTGGATCTGCTTTGCCT
ATCGCCGCACTCGAGGGGATTGTTCAATCGGGCGATTCCGATGGCAGGGAATGGAGAATG
TGATTTTGCGATGCGGACTAGTGAGCAGCAGGCTCAGTTGTCGAGGGAGTTTGCGAGATA
CCTTGGATGGGAAGGAGATGACAACGACAGTGAAGACCTTCTCCAATTCATCGACCAGCA
ACCCCTTTACAAGATCGAGATGGGCATAAACCCGAAAAGAGGATTCAAGCATTCCCAGGC
TGGAAGCTTGTATTTTGTGCCAAACTTTGACGGCGACTTCTTCCCGAAACCACTTAACCA
GCTTAGAAAAGAAGCTCCAAAGATGCAAATAATGACAGGAACCACCAAGTACGAGGGTCT
ATTTTTCATCGCCCTCGGTGCCTTATCGAAAAATCCGGAAGGAATTAAAAAGTTCATGGG
AAGAATCTTTAAAGAATGCGACTATGGAGAGCGTGCTGACGATGTGCTGCAGATGGTCTA
CGACTTTTATTTCAAGGGGGTACATCCCAAGGATCATGAGAAGAATATGCATCAGATTGT
GAAGTTCATTGGAGACTATTCTATCAACTATGGTACATACCGTCTGGCTAACATTATGAC
GGATCTTCAACACGATGTATACTTCTATCAGTTTGACTATCATAACTCTGCAGGATTCGG
AGTGTTCCGGTGGCTTCTTCCGTTTTTGGGCTCCACACATTGCACGGAAATGAGATATGT
GCTCGGCAAAGGAATAATCTCGAAATTCCGACCAAATGATAATGATAAGAAGATGCTTCA
CGTTATGACAACTTATTTTACAAATTTTGCAAAATATGGAAACCCTAATGGAGAAAACCA
GGAGACTGGAGAATGGCAAAAGCACGACTCGGCACACCCGTTCCGCCATTTCAAGATTGA
TCTGGACGATTCTGAAATGGTTGAGGACTATCAGGAACGGAGAGCCGAGCTATGGGATAA
ACTGAGAGCATTAAATGTTAGCAGGGCTCAGATGTGAAATTGCTGTTATTTTTACTTGAT
TGATTTTACGGGTTTATAAATATTTTTGATTTGTTA
>F56C11.6c
ATGGGAGGATTCCTCTCCAAACATCACCACCTCACTGCAGTCCACGATGCCACGTGTGGC
CCAATAAAAGGTGTCGGATATGAGCAAGAAGACGGTTCAGTGGTGGAGGGGTTCCTTGGA
ATCCCGTACGCCGAGCCACCAATTGGAGCCTTGCGCTTTAAGAAGCCAGTTGCTCATCGG
AAATGGACGGAGCCGCTGGATTGTGTTAGGTTCGGGCCAAGGAGTCCGCAAAATGATGAG
CTACTAGGGCAGGTGAGGCGCCTAAATCAGAGCAAAACTCTGTCATTTTTATAATGTTCA
GTTTGTGAACACAGTCGGGAAAAGTGAGGAGCACTGTCTCAGCCTGAACGTATTCACTCC
AAAGTGGGAGTCAAATGAATGGCCCGACGGCTTCCCAGTGATGGTCTTCATCCATGGCGG
AGGCTTCGCTGTTCACTCATCCAGCAACTACGGCTGCGCTTCCATCGCACGAAACCTTTG
CACCAAGGACGTCGTCGTCGTGACCATTAACTACCGCCTCGGCGTCCTTGGATTCTTCAC
CACCGGCGACGAAGTGTGCCGTGGAAACCTTGGACTTTGGGATCAGACTGCCGCACTCGA
GTGGGTTCAGGAGAACATTCAAAGCTTCCGAGGCGACCCTGATAATGTTACAATCTTTGG
CCAAAGTGCAGGTGGAGCATCTGTGGATCTGCTTTGCCTATCGCCGCACTCGAGGGGATT
GTTCAATCGGGCGATTCCGATGGCAGGGAATGGAGAATGTGATTTTGCGATGCGGACTAG
TGAGCAGCAGGCTCAGTTGTCGAGGGAGTTTGCGAGATACCTTGGATGGGAAGGAGATGA
CAACGACAGTGAAGACCTTCTCCAATTCATCGACCAGCAACCCCTTTACAAGATCGAGAT
GGGCATAAACCCGAAAAGAGGATTCAAGCATTCCCAGGCTGGAAGCTTGTATTTTGTGCC
AAACTTTGACGGCGACTTCTTCCCGAAACCACTTAACCAGCTTAGAAAAGAAGCTCCAAA
GATGCAAATAATGACAGGAACCACCAAGTACGAGGGTCTATTTTTCATCGCCCTCGGTGC
CTTATCGAAAAATCCGGAAGGAATTAAAAAGTTCATGGGAAGAATCTTTAAAGAATGCGA
CTATGGAGAGCGTGCTGACGATGTGCTGCAGATGGTCTACGACTTTTATTTCAAGGGGGT
ACATCCCAAGGATCATGAGAAGAATATGCATCAGATTGTGAAGTTCATTGGAGACTATTC
TATCAACTATGGTACATACCGTCTGGCTAACATTATGACGGATCTTCAACACGATGTATA
CTTCTATCAGTTTGACTATCATAACTCTGCAGGATTCGGAGTGTTCCGGTGGCTTCTTCC
GTTTTTGGGCTCCACACATTGCACGGAAATGAGATATGTGCTCGGCAAAGGAATAATCTC
GAAATTCCGACCAAATGATAATGATAAGAAGATGCTTCACGTTATGACAACTTATTTTAC
AAATTTTGCAAAATATGGAAACCCTAATGGAGAAAACCAGGAGACTGGAGAATGGCAAAA
GCACGACTCGGCACACCCGTTCCGCCATTTCAAGATTGATCTGGACGATTCTGAAATGGT
TGAGGACTATCAGGAACGGAGAGCCGAGCTATGGGATAAACTGAGAGCATTAAATGTTAG
CAGGGCTCAGATGTGA
>F56C11.7
AAAAGGTTATCAACTAACAAAATGTGCAAAATTATACGCTCTACATTTTTGTAGTTAACC
>F56C11.5b
ATTCCGAAAAATTTTGTTTGGAAGGTGACATGTCCGATCAATCGCTGGTCCAGAAGGTTC
CACTACTTGGCTCGTGTTCTCAGGCCGACGAGCAGACATACAACACAAAACGATGCTTCA
TCCACGTCAATCACTTATCGATCGCGATCGCCGTCGTCGAGCTCTCGATTTTAATTTATC
AGCTCTCAAATGGCAGTTGGGGCAATTCGGAGCACTCGACCGTCTTCACAATCGCCGCCT
TGCTCTTTCTGCTCGTCATTTTTCTGCTTTTCGTCGCGATTTTCTACCAAATCGGAAATC
TTCTCATCCCGCACATCGTCATGCAGATTCTGCTCGTTTTGTGCTTCCTGGGACTCACAT
GTGCGACGCTTTATGCGCTTTTCCACGGTGCCACGTTTCAGTTGCTCGTCGTGGTTACAA
ATCCGCAAATCGCCGCTGATTCCATGACAATTCTCCCGGCGCCAATGATCACAACAAACG
TGGTTTCCGGATTCCTAGTGGGCCTTCTCGTCATTTTCGCAGTCTCCTACTTGCTCATCG
CTGTGCTGAATACCTGGTGCATGTACGTCGTCATCGATAGTTACCAGCTTTTGAAGAGCC
AGAAACTTCAATCTCGTACTCCGTCGGTCGAGGAGTATTGTGCGCCGAAGACGATTCAAC
TCTCACTATACCCCAATCAAATCGTTCAGGCCACCGATTTTTAGTCTATATTTTAGACCA
TTTGTTGAATTTTTCTCGAAAAAATCCGGTAAATTTTTGTGTATATATGTCCCGAAATTC
TTCACTTTTATCACATGTGTCAGGCTTTAATTTTTTCATACTTTATTTTCGAATTCTGTA
CAAAAATCTTTGATATATTCTATTTATTCTTCTCAATTAATAATCACACGATCCATC
>F56C11.5a
CGCACCGTCCTTCAACGATGTCATCTTCCTCCTACTTCGACCCCCTCAATTTATTTCCGA
TTTCCTCTGATTTATTGATCTTTTTTCCTCTTTTTCATCATTTCTACGTTCTATAAAGCG
AGGTTTATAGCCAAATGGACTCATTCAAACGATTACAATCCAAAGTTTTCACGTCAGTGA
GCTCACTGCGAAAATCTGAAGAGAATGCCGACGAGCAGACATACAACACAAAACGATGCT
TCATCCACGTCAATCACTTATCGATCGCGATCGCCGTCGTCGAGCTCTCGATTTTAATTT
ATCAGCTCTCAAATGGCAGTTGGGGCAATTCGGAGCACTCGACCGTCTTCACAATCGCCG
CCTTGCTCTTTCTGCTCGTCATTTTTCTGCTTTTCGTCGCGATTTTCTACCAAATCGGAA
ATCTTCTCATCCCGCACATCGTCATGCAGATTCTGCTCGTTTTGTGCTTCCTGGGACTCA
CATGTGCGACGCTTTATGCGCTTTTCCACGGTGCCACGTTTCAGTTGCTCGTCGTGGTTA
CAAATCCGCAAATCGCCGCTGATTCCATGACAATTCTCCCGGCGCCAATGATCACAACAA
ACGTGGTTTCCGGATTCCTAGTGGGCCTTCTCGTCATTTTCGCAGTCTCCTACTTGCTCA
TCGCTGTGCTGAATACCTGGTGCATGTACGTCGTCATCGATAGTTACCAGCTTTTGAAGA
GCCAGAAACTTCAATCTCGTACTCCGTCGGTCGAGGAGTATTGTGCGCCGAAGACGATTC
AACTCTCACTATACCCCAATCAAATCGTTCAGGCCACCGATTTTTAGTCTATATTTTAGA
CCATTTGTTGAATTTTTCTCGAAAAAATCCGGTAAATTTTTGTGTATATATGTCCCGAAA
TTCTTCACTTTTATCACATGTGTCAGGCTTTAATTTTTTCATACTTTATTTTCGAATTCT
GTACAAAAATCTTTGATATATTCTATTTATTCTTCTCAATTAATAATCACACGATCCATC
>F56C11.3
CATACTTTATTTTCGAATTCTGTACAAAAATCTTTGATATATTCTATTTATTCTTCTCAA
TTAATAATCACACGATCCATCTTTCCACCCGTCTCGCCACCTTTGCATCACATCTCGACA
CTCGAACTTTGGTTTTCCGGTTTTTTCGTTGACTTTATTGTGTAGCTGGCACATCCATAG
CGCAAACGCCTCGCGGCTTTCCACTTTTGGCGGCGATTCTTTCAGATCTTTTCGGAGATC
TTTGGCGCAGAAATCGCAGGGATATGTTTTTCCTAGAATAGACATGAAACTTCTGGCTCG
ATCCTTATCCTCGTCGGTAGGCTTTTCCGGGTAGTAAACCGACATTGTGTGTAGCAAATT
CCACGTGGATCTGCCGAGCTCATCCTTGTCTACTGGACATCCGTGCAACTTCGCTCCTGT
GCTCGTGCTCGGCGTCGTCTCGGATTCTTTTTTCTTTATTTTTTCAGCCATTTCTCTGCC
TTTTTTCATCATATCCTCTACACTGACGCATGCACGACACGGCTTTCCATCTGGACCGAT
TTCCAT
>Y48G1BL.2a
AAATATGCGAAAATGAGCGTTACTCAGCTAAAAAATCTGAAACACGCGATAGCTCAGCTT
CTGGAGTGGGATGGAACGAAAACGGCGAGAAAGAAAATCGTCGACGAGGTGGTTCTTCTC
TATCACGCTCTGGGAGCGGAGGCATTAAGTGAGGATAACCAGGAGATATATGATTTGTAT
GATTTATCTGCACGTATATTCAACTTAGCTAAGAAAGAAATCGAAGAAGCCAACCAACAA
TTCGAAAAAGAACGAAAAAAGGGCACAAGACGAAGCGAAAAACCAGTCCCAACTCCACTT
TTCGAGCTATCAATACAACATTTAAAACGTTGCTGTCAGCAGGGAATCGATCACAATCAG
GTGCCATGGATAGCATATTGTCTGAAACTACTGGAATTTCCAATCACAATCACCGAAAAA
TCGATCGAAAACGAGATTTCCAACGTGCTCCTATTGAGCTCCAACGCCTCACAGCTCCAT
TGGGCCGAGCATGCTCATTTGAGCAGCTTATGGAAATGGATTTGGAGCCGTGTCGAGACC
GCCGATATTGGGGCACTCGCCATGAGAAATTATATGGAATTGGCGGCGAACTTGCTGGAA
AACGTGGATTACGTGGTTTTCGAGAAGTCGCCTATTGACCTGATGGCGAAAGTGATGGGA
ACACTGAAGAAAAGTGTGGAAATGGGAAATCCCAAAGAATATTGGTGTCATTACCGAAAA
TTCTCGGTCGTCCACATTCTCTCATATATCGTACATCGTTGGGGTCTCGAAGCGAGAGAT
TTCATTCTTCGTGAGATTTTCGAGCTCACTGGTAGTTTGTCCAACTTGATATCAGTGGCT
CATAAGGATGGAGAACAGTCCAAGAAATGCATAATGCGTTTGATTGATGATCTCGTGAAG
CTCGCCATGATCGAAACCGTACACGGCCACCGTACCATGAACGAAGTGACACGTGGAAAT
ATTCAAAAACTCGTGAAAACCGGAATCCAAGAGTCTCTGAAATCGGCGCACCGAAATTTC
TCAAGGAGTTCGACATTTTCGATTTCCGAAGAATGCGTGAGATATCTGACGAGATGGTTG
TTGGCCGAACGAAGACTTGAACAGCCGTCTGCGGCTATGAATGAATCGTTTGAATTGACC
GGTGATAGCAGTAGTAAGAAGAAGGACGATGCCACGTTTGATAGCCTTATCGATCTCTCC
TTTGGCTCGACGATTTCCGGAAAACATAAATTGAACGCGTGGAATGGTGTAATGCAAATC
CTGAATGAGCTCCTAAAAAGTCGACGACTCGAACTTCAAGTCACTGAAAAAATCGTGACA
ATCCTCTGGGAAAAGCGAAAATCCTACACAACGGAGCCACTCCGTACTGTGTTCTGCTCC
ATTCTCTCCACAGTCGTCTGCCAGGCCGATGTTCGATTCGGTCATCGGAAAGTGCCGACA
ATCGACTCGATTCTCAAATATTCGCTGTCTCTAATGCCAAATGTCGCATCTCTTCCCAGT
GCCGCTGCGTTGACCGAAACGATTGTCAGATTCAGGACAGTATCACGAGAGGGTCTCCGT
AACACGTGGGATACCGTATCCCGAACTAGCTCCGGCTCATTTGAAGTTGTTCGGCTGATT
TCGGCGTTGATCTCCGTTACGGAATTTGATGAGAATTCGAGATTCGCCAACGATGAGAGA
GTTCGGAGTTGGAGTTTTCGAAAAGACATAATCGAATGGGTATTGCTGGATCCGAATGCA
CATAGTCACAAATTACTCTATCAGTTGTGCCAGTATCATCCAACGTATTGTTATGAATCA
GAAGCTTCTTCTAGTGACGACTCCCTGCTTCAAACTCTGAAACTATGTAAATTAGCTTGC
TCTCCAGCTCCCCCATCGGCTCCAAAAGCCCTCCGACCACTCGAAGCTTCAATTGAAGAG
ATTGTGAGATATGTGCATGATAAGCTCAAGAGCATTCTCGCGACTGAAATCACTCTGCCT
GCATTTGTGCTCTGCCACGAATTTGCTCTGAAGTATCCGGATAGATCTTATGAGTTTAAT
AAAATGTACAAAAAGCTCTACCAAATCATGGAAGATCAAGAAGAAGACGAGTTTCTCCAA
TCAGCTCGCCATTTCTCAAAATGGCCTCAAAATCTGACACTACCAATACAAAAACAGACA
ATAAATTGCATGGCTGTCTTTTTCGAAGCGAATCTTGACAATCAGCTCGTCGATCTCTGT
CAGTGGAGTGACCGACGAAAAGTGCTTGTCGAGATGCTCGCCGAGCTGGCCGCCACAAGA
TCTGAAATTCGAGATAAACTTCAAAAATCGATGCCGTTCAACAAATTCGTCAAGGAGTGT
ATAATGGAGAATCGCGGTGATTTGTATGAAATGACAAAGAGATTTGAGAAATATTCGTTT
TTGCTCTCGATTCGGAATTTAATTGTTACTAGGATGATTATAACAAACGAAGCCGCCCGA
CTCCTAGGAGATGGTGAAACAATCAGTGAAACCGATATCTTCATAATCGAAAAGCGTACT
CTTTCCACGTGTATTCGTAATGTGTCCGAAGGAAAAGAGTTGAGCGGCTACACACTGGAC
CCCTATACGGTAGCTGCCAACGTGCACAATGTGCATTTCGATCACATAAACGTCGAAATC
TATCTGGAATTGCTGAAAAAGTCGCCATTTTTCGCTCAGAACATTGTACGCCACTTGTTA
CGGCAGAATGGAAAAGAAGCAGAAGAAGAGACGTGGCACTTGCATGCCACTGTGCTGAAA
ATTGTGATGAAAGATGAAAAGTTGCTGGCGGTATGCGTGGCCACAATTCCAAATATGGTT
CGATATCTCAAAGTCTATCAGATTCATTTCAGTCCGAAATCCAACGCGGCGAAGTTCTTA
CACCTCGACATGGAATCGATTTCCCACTGCCAATCATATTTGCGAAAACCAACAAAATCA
TCCAATCTGATCACGGCCGCCAACTTTTTGACACTTTTCGGATGTGAAAAGCGCACGTGG
AAGCGCCCGATTCTCAGATTTTGGAGCATTTTCAAGCAGCAACCGGCTATGTGTTGCGAG
AAATTGCTCATTTTTGCTGAAGAATGTGTCGAACTTGGCCTGAACCACCGAATCGCTTGT
CTTTTACGCGCACTGACAACCAGTGAATTCTGCCGAAAAGCTCTATGTGATGAATATCTG
AAAATCGCGTTTCAGCTGACTTATCGATCGATTTTTCTGATTTTAAGCAAAAATGAGTGC
AGACCAGAAATTGTGGAGCTCTGCGATGACATGAATCTTCGGTACGATCTTCTCCAGCAC
CAGATCAAACATGTCGCGGCTCACCATTTGGAGCACTTTGAGCGTTTCGAAACGAAAATC
GCATTTTCTGTTGAGAAATTTCTGAAATCTGGAATTGATGGAATCGATTTTGAAGATTTA
GGATTAGTCGAGTTTTATAAGCAGTTGAACGAAAATTTGACAGAAGACGCGATCAGGAGC
AATGAGGCGAGAAACATCTACATCGTCGACATTCTCTCAACAATTTGGCTCCAGCTCCCC
TCAATTCGTCCTCAAATTCTACCGATTCTCGCCCGCTTCAAGCACATTTCCCCAGCGTGG
ACTAATTTCCCACAGCCGCCTCATATTTCGACAAACGAGAAATCATTTCTTCAACATCTA
CGATTTCATCTTTATCTAAAAATGATGAATATCTCGAAATCCATGACGCAAGGCGAGTAT
GCCACGTGTATTATGATGCTCCTGACGAGCTACGACTCGAGCCATTTCGTTGCGGATTTG
ATAGAGAAAAAGCAGCTGGGAAAGCTGAAATTGCAGCAGAGAAGGAATGTTTTGTGCATT
TTGAGCCGACTTTTGAAAGATCAAGCTGTGATGGGTGATGAAGATGAGACGATTATCGAT
CCGATTCTTTTTAAGGCAATCACCAAAGCTTCCGCCGTTTTTGAAGACACCGCCGCGTGC
ATCGTACCATTTTTGTTCAAAATTTGTGTGGATTTCAAGGGAAAATACGATAAATGTGTG
ATAAATTTGCTGGGATGTCTTAAGGGAGTTAATGCAGAAGACGAAATAGTAGTCCGCTGC
CTTGCCGAATGCGTCGACTCCATTGGACTCAACGTGATTGCTCGTTACGAACGCCTGAAC
ATTGAGACTCATTCGGAATTCGGTGTGAAATGGTTCTTCAAATTATCCCGTCTCTTTCTG
AAACATGGATTTACTACGCATTCCTTCGCGATTGCGAATATATTATTTGACCGACTTTCG
GCGAGAAAACGAAATACAATGATGATAGATCGTACGAGTTTAGACCGAATTGACAGATCA
CAGGAACTTATCAATCTTTTGGTGGAGATCTATGTGGCCGAGGGTAACTCGGTAGCGTTG
TCCTCTCTGCCACCTGCGGTACAAAATAGACCGGATGTTCGGCAGGTTATGAATAAGAGT
TCAAAGGAATGGTTGAAATTGCTGTCTTCGAATCAAATGGACTCGTGGGAGTTGACTATT
GTGCAGTGGATGTGTGGCATCCAATTCAATGCAATCACCGGCGATAAATACCTGAATTCA
ATTCTTCGTTGCAATTTCAACGAGTACACCAAAAAAATCGATTCCCCATTAAAATTCGTC
TATTTTCAACTATTCCATCTTTCGACGAGCACTCTGGAAATCGAAGAAGCCATTTCTAGC
ATGCCGTTGGCTCCAACAATCGATCAAATGCGGCTTATGATTATAGCCAACGCGACGGCA
AGCTTCGAGCCACAATCCGTTGAAGAGCACGTTGTTCGAGCTGTTCGAGAGCTCCGAGAG
ACGTCAAATCGGCGAAAATCCGGTGGAAATGTGAAGGGAATTAATGAAAAAACAACGAGA
ATGGTGAAACTGGCCGAGATGCTCACCGAGAATAAAGCATACGATGCGGCAATAAACCTG
CTCGACACGTGGGAGCACGAGTGTCTCCAATGGACATCTGTCGCTGCCGAATCAATCGAT
ATCGATTTAATTCGAATCTGCAAACAACACGTGACGTGTCGGTCGGGAGATCCAAGAATG
GCGGACATAAATCTACGAACAATGCATCCACGTGTCCCGGTGATGAGTGACCTGGCGATT
GCCGAATGGTCACTCGCGTTGAGCAAGATTACAATTGAATATCGGAATGATATGGAAGAG
GGTATTCGGATTTTGGAATTTGGATGCAAACATTTACAGAATAAGGATTCTGTAGAGACG
AGGTTAAAGGTTCTCCTAAAACTCCATTCCGTCTGTATTGGCCAACTGTCGAAACTCGAA
GAATATCGCGAAACGCGTACCTACCGTATGAAGCAGCAGGCGGTCACCGCATTCGAACAA
CAAATTCAAAATTCGTGTCGAACCAGTCTGGCACGTGGCAATTCGGGTGACGAATGGACG
AAAAAAACGGTGCAACGGGTGAGAAAAGAGCATCAGTTTGAGAAGAATGATTTGGAAAAA
GTGGATAATTCGTTGAATTCGGCGGCCCGGAAAGCTGTATCGTCGGGTTTTGATGCACTT
TTATGCATCAGCCAACTGGAAGACGACGACGAAGCGATCCGCGCTTCATCTCTCATAATA
TTTCCATTAATCGATGTGATCTACAAATACGAAACGGACGTCGGAGTGATCGCCTTGCTC
AAAGAGCACACCAAATCGAAGCTCCCGTCGAAGCTGTGGATAAGTGCCACCTCACACATT
GCCTCTAAGTGCTTCTCCATCGAAAAATCGCAAATCACGAGACACTTATCACAGATTCTG
TGTCATCTCATCTATGACTACCCGTATCACGTTTTGCACACAATTTTGATGTATGATGAC
GAGAAGAACGCTTCCAAGGTGAAAGGCTTCTTGAAAACGATATTTGACGCGCGAGCTGAC
CAACGGGATTCGTCGAAGCTTAAGGAGATTGTGATTACTATTCGTGAGGCTCACCAGGCT
TATAGAGAAATTGCAATGCTTGACGTGAGAGGAAACGTTCGGATACAACGTGTTGAAATA
AACGGAAAAACGATGTACCGATGGCCACATGATTTGAAGATTTTCAAGTGCAAATTGCGT
CAATTGCCGATTCCCACCATTTCGCAAAAGATTGGTTGCCCGGGTGACTACTCGACGACT
GACCTAATCACGTGGAAACGATGGAAAGATGTATTCACAATTGCCGACGGAATTTCCACT
CCAAAAATCTGGGAAATTGAGGGTAGCGATGGAAAATGGTATAAAACTGTGTGGAAGAAG
GACGACGTACGACAGGATGTGCTTGTTGAGCAAATGTTTGATGTTACGAATAATATGTTG
GAGAAGGCGATGCTTCGGACGTATAATGTTGTCCCGTTAGACACTGAATGTGGAGTTATA
GAGTTTTGTGGTGGAACTGTTAGCTTAAAAGAAGTTATGTGTGGTGTGACACGAGAAGGC
GGTCTCCACCGGGAGTTCAATTCAGAAGAAGTTTCGGCGAGTAAAGTGTCGTCAATGATG
AGACAAGTACAGACAGAGTCCACAGAGACACGACGACAAGTTTTTGTGGAGATTTGTCAG
CAGTATTCTCCAGTTTTTAGACACTTCTTCTACACCAACTTTTCGACGGCGCAGATTTGG
CGGCAAAAAATCATAAATTACAGGCAGAGCTTGGCCACGTGGAGTATTGTGTGCTACATC
GTTGGCCTCGGCGATCGACACGCGTCGAATATTCTATTCGATCAGAAATTGTGCACATTT
GTGCATATCGATTTGGGAATGATTTTGGAGTATAGTAAACGAACGTTGCCAGTTCCCGAA
CAAGTTCCATTCCGTATAACTCGAGATGTGCTCGACCCGATTCTGATTGAAGGAATCGAG
AATGGACAGTTGGCTGAGGAATGTACGCAGATTATGGAGAAATTGAAGGAAAATGGAAAG
GTAATCCTCGGTGTCGCCTCTGCTCTACTCCGCGAAACGATGACAAATTTCCGAGAAGCC
GAACAGGCTGCCGGCCGCCCGTCCTACATTTCTGAAATGGCCATCGGACGGCTTCGAGAA
AAGCTACGGGGCACCGATGACGGTGTGACGGCCCAATCGTCGAATCTTCAAATTCGGCGA
CTTTTACGAGAAGCTACGAGTGCTGACAATTTATCGCGAATGTTCTGCGGATGGATGCCG
TTTTTGTAGAGAAATCAGAGAAAATTTTTCTCGAAAATTAAAATTTTTACTGTATTATTG
TTTTCTCGTATCAATTTTTCAGAATTTGCTTTGTTATTTTATTTTACGCGCAAAATAATC
TTTCTAATTTAGAAATTTTAAAATTATGGAAACTTTCTGAAATTTCTGCAAAATTCTAGA
AAATCAAAAAATTTAGTTTTCCATCCTAATTTTTTTTTTCGTTGATTTTCCCCAGAAAAT
TCAAACTTTTACTGTATTATTATTTTTTCATATCATGTAATGTTTTTTGTTCAACATTTA
CATGTTTTTCCTACCTCTTCTATGATTTCCCCTTCCCCCAGGTCTCATTTTTCTTCACAA
TTTTTAAAATTGATTCACTGTTGAATGTGTTGTCTTTTTTCTATGCGAATTTTATTAATT
TTATGAAAAAAATTTGTAATATTTTTGTGTAAATTTTGAGTCTTCTTACACTACAAAGTT
AACCATTTCAGAGGAGTTTCAAAATAAATAGTGAATTTTTACAA
>F56C11.t1
GGTTCGGTGGTCGAGTGGTGAACGCGTTCGCCTCTTGAGCAGAAGTTTGTGGGTTCGGTT
CCCATACATGGTTTA
>K10E9.2
ATGTCTTTTGATATCGGAAACGTGATGTTTGCCTTGCATCGTCATTTTCCCAATCCCCTC
CCATCAAATCCCTCGATTTCGAGACATGAGCAGAAGGTGGCAGATCATTTGGCAAGCATT
ATAAAGGAATCTTATTATGGAGATACCAGTGTGGAAGAATCCGAATATTTGGTTCAAGAA
GAATATGGCGATTGGGAGCCAGAAGTTTTTGAGCCGTATGACTGTGTGTTGCCGGATCAA
GATGATGTATTGTTCGGTGAGAAAGCTGTATCAAGGGAAGAGTTGGATAAAGCGATCACC
TTCTACCGTAGCGGAAAAATTGGAAGTAGGCCGATAACGACTATGCACCATAGTTATCGC
TGGATACGAACCGATGCTCATATGAACAAACTGCGCAAGTACGAGAAAGATAAAAAAGCG
TTCCAAGAAAGCGTGCGGGTTCGTTTGGCACAGCTTACACAACGGCTTTATGAGGAGGTC
AAGGAGAAACTTGATAATGGAGTCAATTTGCATGATTCTGATTTGATGGCTATGGCACTG
GAAATCAACACCCGCGAAATGAAGTTGCAAAAACAAAACGAAATGAAGTTGCAAAAAGCG
TCACAATCCTGGATAACCCGATGGAAGCAAAGCCACAGAATCGTGAGTCGGAGAGTCACC
AAGTTTGTCACACGGAAGTGCCTGATCAATAAAGACGCTATCAAAAAAAACGCGGATGAT
TTTGTCAAGAATGCCAGAACAGAGATCTCCAACTATCACCCGTCGATGGTCTTCAATTGT
GACCAAACCGGAATTCAAAAGGAGCTGTATCCAGCCCGGTCTTTAGCCTTTATGGGCGAA
AAAACAGTCGAGAGGTTGGCGCAATCGAAATCGTCGCTGACCCACTCGTTTACGTTTCTC
CCGATGATTTTCCTCGATGGCTCAATGGGACCCAAGGCGTTTATGGTAATCGCTGAACCA
AAAGGCCAGTTTCCTCCGTCTCGTCCAATTCCAAACTGCCCAAATTTGGAAGTGCGGGCT
GGATACAAGACACACATCATGACGAAGCAATTGATGTGCGATTTTTTCGAAAGTTGTGTC
TTCATTCCGTCTGTACCGAAAAAACTGTACATCATGCTGGACAGTTGGCCAGCGTTCAAG
GACCATACAACGATCAAGAACTTGGTTCCCAATGGTCATGATGTCGTCATTCGCAACATT
CCAGAGCACACAACTGGAATGATCCAACCGTTGGATGTCTATTGGAATGCGCCATGGAAG
AGCTTGATCAAGAAGTTCACAGCATATGCCCTTCGAACCCAGACGGATTACGTCATCGCA
CAGAGGAACAACGCAATTTGCATGGTATCTGTGTTGTATCACCAGATCTCGGCAGAGCAC
TTCCGACCGTTTTTACAGCATTGTTGGAAGAAAGCTGGATACGTGGGTGCTGCGAATACT
TCATCAACACCATTTTTGACTCCAGCTCAATATTGCATTGATCATGGTGACACAGTGATT
TGCTATCACACTGGATGTAACCATCTCGGATTCATCCGATGCGCAAGATGCAAGATGTTT
GTTTGTTTTAATCATTTTGTTGTGTCAAAACAACATCTTTGTTCATCTCCTTGA
>Y48G1BL.2b
ATGTACAAAAAGCTCTACCAAATCATGGAAGATCAAGAAGAAGACGAGTTTCTCCAATCA
GCTCGCCATTTCTCAAAATGGCCTCAAAATCTGACACTACCAATACAAAAACAGACAATA
AATTGCATGGCTGTCTTTTTCGAAGCGAATCTTGACAATCAGCTCGTCGATCTCTGTCAG
TGGAGTGACCGACGAAAAGTGCTTGTCGAGATGCTCGCCGAGCTGGCCGCCACAAGATCT
GAAATTCGAGATAAACTTCAAAAATCGATGCCGTTCAACAAATTCGTCAAGGAGTGTATA
ATGGAGAATCGCGGTGATTTGTATGAAATGACAAAGAGATTTGAGAAATATTCGTTTTTG
CTCTCGATTCGGAATTTAATTGTTACTAGGATGATTATAACAAACGAAGCCGCCCGACTC
CTAGGAGATGGTGAAACAATCAGTGAAACCGATATCTTCATAATCGAAAAGCGTACTCTT
TCCACGTGTATTCGTAATGTGTCCGAAGGAAAAGAGTTGAGCGGCTACACACTGGACCCC
TATACGGTAGCTGCCAACGTGCACAATGTGCATTTCGATCACATAAACGTCGAAATCTAT
CTGGAATTGCTGAAAAAGTCGCCATTTTTCGCTCAGAACATTGTACGCCACTTGTTACGG
CAGAATGGAAAAGAAGCAGAAGAAGAGACGTGGCACTTGCATGCCACTGTGCTGAAAATT
GTGATGAAAGATGAAAAGTTGCTGGCGGTATGCGTGGCCACAATTCCAAATATGGTTCGA
TATCTCAAAGTCTATCAGATTCATTTCAGTCCGAAATCCAACGCGGCGAAGTTCTTACAC
CTCGACATGGAATCGATTTCCCACTGCCAATCATATTTGCGAAAACCAACAAAATCATCC
AATCTGATCACGGCCGCCAACTTTTTGACACTTTTCGGATGTGAAAAGCGCACGTGGAAG
CGCCCGATTCTCAGATTTTGGAGCATTTTCAAGCAGCAACCGGCTATGTGTTGCGAGAAA
TTGCTCATTTTTGCTGAAGAATGTGTCGAACTTGGCCTGAACCACCGAATCGCTTGTCTT
TTACGCGCACTGACAACCAGTGAATTCTGCCGAAAAGCTCTATGTGATGAATATCTGAAA
ATCGCGTTTCAGCTGACTTATCGATCGATTTTTCTGATTTTAAGCAAAAATGAGTGCAGA
CCAGAAATTGTGGAGCTCTGCGATGACATGAATCTTCGGTACGATCTTCTCCAGCACCAG
ATCAAACATGTCGCGGCTCACCATTTGGAGCACTTTGAGCGTTTCGAAACGAAAATCGCA
TTTTCTGTTGAGAAATTTCTGAAATCTGGAATTGATGGAATCGATTTTGAAGATTTAGGA
TTAGTCGAGTTTTATAAGCAGTTGAACGAAAATTTGACAGAAGACGCGATCAGGAGCAAT
GAGGCGAGAAACATCTACATCGTCGACATTCTCTCAACAATTTGGCTCCAGCTCCCCTCA
ATTCGTCCTCAAATTCTACCGATTCTCGCCCGCTTCAAGCACATTTCCCCAGCGTGGACT
AATTTCCCACAGCCGCCTCATATTTCGACAAACGAGAAATCATTTCTTCAACATCTACGA
TTTCATCTTTATCTAAAAATGATGAATATCTCGAAATCCATGACGCAAGGCGAGTATGCC
ACGTGTATTATGATGCTCCTGACGAGCTACGACTCGAGCCATTTCGTTGCGGATTTGATA
GAGAAAAAGCAGCTGGGAAAGCTGAAATTGCAGCAGAGAAGGAATGTTTTGTGCATTTTG
AGCCGACTTTTGAAAGATCAAGCTGTGATGGGTGATGAAGATGAGACGATTATCGATCCG
ATTCTTTTTAAGGCAATCACCAAAGCTTCCGCCGTTTTTGAAGACACCGCCGCGTGCATC
GTACCATTTTTGTTCAAAATTTGTGTGGATTTCAAGGGAAAATACGATAAATGTGTGATA
AATTTGCTGGGATGTCTTAAGGGAGTTAATGCAGAAGACGAAATAGTAGTCCGCTGCCTT
GCCGAATGCGTCGACTCCATTGGACTCAACGTGATTGCTCGTTACGAACGCCTGAACATT
GAGACTCATTCGGAATTCGGTGTGAAATGGTTCTTCAAATTATCCCGTCTCTTTCTGAAA
CATGGATTTACTACGCATTCCTTCGCGATTGCGAATATATTATTTGACCGACTTTCGGCG
AGAAAACGAAATACAATGATGATAGATCGTACGAGTTTAGACCGAATTGACAGATCACAG
GAACTTATCAATCTTTTGGTGGAGATCTATGTGGCCGAGGGTAACTCGGTAGCGTTGTCC
TCTCTGCCACCTGCGGTACAAAATAGACCGGATGTTCGGCAGGTTATGAATAAGAGTTCA
AAGGAATGGTTGAAATTGCTGTCTTCGAATCAAATGGACTCGTGGGAGTTGACTATTGTG
CAGTGGATGTGTGGCATCCAATTCAATGCAATCACCGGCGATAAATACCTGAATTCAATT
CTTCGTTGCAATTTCAACGAGTACACCAAAAAAATCGATTCCCCATTAAAATTCGTCTAT
TTTCAACTATTCCATCTTTCGACGAGCACTCTGGAAATCGAAGAAGCCATTTCTAGCATG
CCGTTGGCTCCAACAATCGATCAAATGCGGCTTATGATTATAGCCAACGCGACGGCAAGC
TTCGAGCCACAATCCGTTGAAGAGCACGTTGTTCGAGCTGTTCGAGAGCTCCGAGAGACG
TCAAATCGGCGAAAATCCGGTGGAAATGTGAAGGGAATTAATGAAAAAACAACGAGAATG
GTGAAACTGGCCGAGATGCTCACCGAGAATAAAGCATACGATGCGGCAATAAACCTGCTC
GACACGTGGGAGCACGAGTGTCTCCAATGGACATCTGTCGCTGCCGAATCAATCGATATC
GATTTAATTCGAATCTGCAAACAACACGTGACGTGTCGGTCGGGAGATCCAAGAATGGCG
GACATAAATCTACGAACAATGCATCCACGTGTCCCGGTGATGAGTGACCTGGCGATTGCC
GAATGGTCACTCGCGTTGAGCAAGATTACAATTGAATATCGGAATGATATGGAAGAGGGT
ATTCGGATTTTGGAATTTGGATGCAAACATTTACAGAATAAGGATTCTGTAGAGACGAGG
TTAAAGGTTCTCCTAAAACTCCATTCCGTCTGTATTGGCCAACTGTCGAAACTCGAAGAA
TATCGCGAAACGCGTACCTACCGTATGAAGCAGCAGGCGGTCACCGCATTCGAACAACAA
ATTCAAAATTCGTGTCGAACCAGTCTGGCACGTGGCAATTCGGGTGACGAATGGACGAAA
AAAACGGTGCAACGGGTGAGAAAAGAGCATCAGTTTGAGAAGAATGATTTGGAAAAAGTG
GATAATTCGTTGAATTCGGCGGCCCGGAAAGCTGTATCGTCGGGTTTTGATGCACTTTTA
TGCATCAGCCAACTGGAAGACGACGACGAAGCGATCCGCGCTTCATCTCTCATAATATTT
CCATTAATCGATGTGATCTACAAATACGAAACGGACGTCGGAGTGATCGCCTTGCTCAAA
GAGCACACCAAATCGAAGCTCCCGTCGAAGCTGTGGATAAGTGCCACCTCACACATTGCC
TCTAAGTGCTTCTCCATCGAAAAATCGCAAATCACGAGACACTTATCACAGATTCTGTGT
CATCTCATCTATGACTACCCGTATCACGTTTTGCACACAATTTTGATGTATGATGACGAG
AAGAACGCTTCCAAGGTGAAAGGCTTCTTGAAAACGATATTTGACGCGCGAGCTGACCAA
CGGGATTCGTCGAAGCTTAAGGAGATTGTGATTACTATTCGTGAGGCTCACCAGGCTTAT
AGAGAAATTGCAATGCTTGACGTGAGAGGAAACGTTCGGATACAACGTGTTGAAATAAAC
GGAAAAACGATGTACCGATGGCCACATGATTTGAAGATTTTCAAGTGCAAATTGCGTCAA
TTGCCGATTCCCACCATTTCGCAAAAGATTGGTTGCCCGGGTGACTACTCGACGACTGAC
CTAATCACGTGGAAACGATGGAAAGATGTATTCACAATTGCCGACGGAATTTCCACTCCA
AAAATCTGGGAAATTGAGGGTAGCGATGGAAAATGGTATAAAACTGTGTGGAAGAAGGAC
GACGTACGACAGGATGTGCTTGTTGAGCAAATGTTTGATGTTACGAATAATATGTTGGAG
AAGGCGATGCTTCGGACGTATAATGTTGTCCCGTTAGACACTGAATGTGGAGTTATAGAG
TTTTGTGGTGGAACTGTTAGCTTAAAAGAAGTTATGTGTGGTGTGACACGAGAAGGCGGT
CTCCACCGGGAGTTCAATTCAGAAGAAGTTTCGGCGAGTAAAGTGTCGTCAATGATGAGA
CAAGTACAGACAGAGTCCACAGAGACACGACGACAAGTTTTTGTGGAGATTTGTCAGCAG
TATTCTCCAGTTTTTAGACACTTCTTCTACACCAACTTTTCGACGGCGCAGATTTGGCGG
CAAAAAATCATAAATTACAGGCAGAGCTTGGCCACGTGGAGTATTGTGTGCTACATCGTT
GGCCTCGGCGATCGACACGCGTCGAATATTCTATTCGATCAGAAATTGTGCACATTTGTG
CATATCGATTTGGGAATGATTTTGGAGTATAGTAAACGAACGTTGCCAGTTCCCGAACAA
GTTCCATTCCGTATAACTCGAGATGTGCTCGACCCGATTCTGATTGAAGGAATCGAGAAT
GGACAGTTGGCTGAGGAATGTACGCAGATTATGGAGAAATTGAAGGAAAATGGAAAGGTA
ATCCTCGGTGTCGCCTCTGCTCTACTCCGCGAAACGATGACAAATTTCCGAGAAGCCGAA
CAGGCTGCCGGCCGCCCGTCCTACATTTCTGAAATGGCCATCGGACGGCTTCGAGAAAAG
CTACGGGGCACCGATGACGGTGTGACGGCCCAATCGTCGAATCTTCAAATTCGGCGACTT
TTACGAGAAGCTACGAGTGCTGACAATTTATCGCGAATGTTCTGCGGATGGATGCCGTTT
TTGTAGAGAAATCAGAGAAAATTTTTCTCGAAAATTAAAATTTTTACTGTATTATTGTTT
TCTCGTATCAATTTTTCAGAATTTGCTTTGTTATTTTATTTTACGCGCAAAATAATCTTT
CTAATTTAGAAATTTTAAAATTATGGAAACTTTCTGAAATTTCTGCAAAATTCTAGAAAA
TCAAAAAATTTAGTTTTCCATCCTAATTTTTTTTTTCGTTGATTTTCCCCAGAAAATTCA
AACTTTTACTGTATTATTATTTTTTCATATCATGTAATGTTTTTTGTTCAACATTTACAT
GTTTTTCCTACCTCTTCTATGATTTCCCCTTCCCCCAGGTCTCATTTTTCTTCACAATTT
TTAAAATTGATTCACTGTTGAATGTGTTGTCTTTTTTCTATGCGAATTTTATTAATTTTA
TGAAAAAAATTTGTAATATTTTTGTGTAAATTTTGAGTCTTCTTACACTACAAAGTTAAC
CATTTCAGAGGAGTTTCAAAATAAATAGTGAATTTTTACAA
>Y48G1BL.7
ATGAATCGATATTTTAAACTGTTATTCGTAGCCATCTTCTCCGGATGTATAATCGCCTAC
ACGAATCTATTCAATCGATCGTTTTTCAACGGGTACTGTAGTAATAATGCTACGTGGCAA
CAGTCACAAGGCGAAAGCGACAGTCACGTGGCAAATTCGTTGGATTTGTGTCGTGGCGAT
GGTGTGAAGCAGTGTATTCCGCCGTTGATGAGGTTCAAACAGTTGTATCGGACATCAAAA
CCGAATAGCCTAATCGCATGTGTCATTGAAAAATCATTTTCGACATTTCTTACTGCTATT
ATGTGCTTTTTACACGATCCACAAACATTTAAAGACAGCAATCGAACACTGGATTCTGAT
ATTTTTGGAGACAGGCTTTGTAAGGATAAAAACGAATTTACCGAGTTGAAGAAGATCGGA
AGCTGGCAGAAAATGTCGATTTTCACTGTGGTTCGGAATCCGATCGATCGGTTTGTATCA
GGCTTCACGGATAAATGTTTAAGAGAAAATGTCTGGAAAAAGTTCAAAAATCGATGCGCC
GGATGTAAGACTAATTTAACATGTTTCGTCGATAAAATGTACGATCGGATGCATAGATTC
GCGCGGAATCCGTATAAAGGAATCGATTTCGACGACAGTCACTTTTTCCCACAATCTTGG
AGATGCGAGTTCTCGTCTCATCTTGTCAAATACCAAATTTTTCAATTAGACGGTGCAAAT
TTCACAAATCAACTTCTTGGACTGCTGTCCGAGCGGGGAGTTGATGAGAATGGAATTAAC
TTTATTAACGGAAGTCTCCATCACCGGACCCCACACAGCACAATGGATTCCGTGGAACGG
GCGGCCGTCGAGGAAACTGTTCTGAGCAGTCCGTATTTGTTGCGAAAAATAATTCAAATG
TATTATTTTGACTTTTTGCTATTCGGGTATAAGCTTCCTGATATTCCAGTTGGAAATTAG
GAAAGTTCTTTATATGTATTTAATTGTTGTTAAATAGTAAAAATCGATAAATTGCTTGAA
TTTTG
>Y48G1BL.3
TCAACGAGCCAGGAACGAGGGGAACATTGCGTCAAACTGGGCGGTCAATTCCATTAATGA
TGGTGCAGCTTGTGCATTGATTGCTGCAGCAGTAGGGACTCCATGCCTCATCACCGAATC
GATAATCTTCTTTCCAGATGAGAAACGCTCGAGACGGGAGGCGTGTTGGAGCACACGCTG
CTTCATTTTCTCGTACCATCCAGAGTAGAGAAGCAGAATAGCTGGTGGAAGTTGACGTTC
TTCTGTGCCAATCAAAGCGGCGGTGCAAATCGAAATCATTTGCTGAACGACATAGTTGCC
ATACTGGTGGAACAGAAGAATATCCAACGCATCACGATTCGACTCGACATCCTTCACATA
TCCACTGAAAATCTCCTCCATCATCTCGTGAAGCAACGCGGGCGGTGCAAACAAGAACGC
TCCCTCGATGACGTGCGACGCATACTTGTCCTGTGACATTGAGAGCAAGTTACGGAGCAG
GCATTTATCGATGATAGTGTCTCTGTACATTTCCATGATACCCGACGATTTGATGACGTA
TTGGATGACGTAGTTGGCGAACTCGTTGGAAGACAGCCGGTAGCAATTACGGACGATACA
CGTCATCAGAGAATGCAACAATTGAATACGGAATTTGAAACACGGGAGCTTGGGATTCTC
GGCGAGTCTATCGATGACCTGTTGCACGAGACGACATCCATACTTGTCCTGGCACACGGC
CATCAGTGAATCTCCTGACGAGAGGAAATGCACGAAAAAGGTCCACATGTCGACTGGAAG
TTGCTTGACGACACGTTGAATCACGTGGATCGAGATTTGATCATCCAAGAGCTCAGCACA
TTGCCGCCAGGTCGAATGTGCTGAGCTCTTGGATGAGCTGGAAGACGTTGGAATGGTCGA
ATTTCTGCAGAGCCAACTGCACAACTCGACATGCGAATTTATCCTTGCACATGGCCAAAA
GCCCTCCGTCGATCATTTGACGAAGCAATTCCCGCTGCTCGGCCGGTGTTGCGAGCTCGA
CGAGCTTCTGAACGATGAAATTGCCACTTCGACTGTGGCAGAGCCCCACGAAGAGCGTCG
TGGATTCGGTGAGCTTCTCGAAGACGGCTTTACGAATCTGATCTTCGGAATCCAGTGGGT
AGTTGGCCTCCAAGAACTTTACGCCCGATGGATCGATTGCGAAATCGATGAGCTGCCCGT
TGAACAGCACATCTTCGAGCGAAATGAAAATCGGAGCAACTGGTGGTGGGGTCTCATCGT
CGGAAGATCCCGATCCACTGTTGAAGATGTAGCTGTCCGAGTCGGAGGAGGTGGTGTTGC
TTCCGTGGCGGTAGGGAAGAAGCTTGACCGGCGGCTTTGGATTCTTGTTCTTGTGAGTTT
TGTTCGACAAAAGCGAGAAATCCGGGTCGAAATCGAACGACGCGCCGAGCATGTTGTACG
AGTCTGTGCTTCTACGATTCGGGGTCAT
>Y48G1BL.1
GCACTCAATTTTTTTGCAGAAAAATGTCAATGGATATTGTTATGAAGTCAGATGAGCAGC
CGTTCATCTCTGCGCCTGTATGCTTTAAAACGTTCGCATTTTTCGCCAAAGCATCCGCAG
AGGAATGCAAACTTCTCTTCGGGCTCCAACGCTCGAGAAAGTTTCCAGCAGGCCACGGGG
CTCTCGGAGAAGATCACGGAAGACATTTACCGCCAAATTGACGTCTCCCACATTTCGTCG
ATGGTCTTCAACAGAGAAATGGACGGTGGCATCGAGAGAAATCGGCTCGGCTCGCAAGCG
ATTCTGCTCGACGAGAACTCCAGGCGCCGCAATCCACAGTTCAAATCGATCGCGCTCCGC
TCTCCGCTACGATCACATCGATCATAGAGCGTTGGCAAGGAAATCGCCTCATCTGATGCC
TCCGACTTTTATCAAAGAGGAAATTATGGATGATGAGCTCGACGAGGTGAAGGAAGAAGT
GGTTTCCGTTGGAGAAGCCGCCTTGCCCACGCCAAAAGTCGAACTGAACATGGACCATCC
GGAAAAGGACCTGATCATCAGCATTTCCGTGTATCTCGGCTACACCCGTACCCTTCAATA
CCACGAGATTCGCCTCGGACGTTTGATGAAGATCACGGATCGGCTCGAGCTCACCGGAGA
TCACACGCTTCGCGATCTGAAAAACGCGTTCTCGTGCCCCATCGATTTCTCGTTTTCCGA
CGATTTTAGCGAGAAAAAGCCGTCGTTCAAGGATATGGCGAAAAATAAGTGGCCGTCGAC
GATGTTCTTCATTCATGACACAGATGAATCCCACGTGAACGTCGAATTTCCACGCCGCCT
CGTCGAACGGAATTTCAGAAGAATCGCATGTGACACGTGCAAGGAGGCGTCGGCTCACTG
GATGATCGTCGACCACGACAATCTGCTTCCCAACTCGCCAGGCTATCTGTGCTCTTCGTG
CTACAAGGAATTCTGTTTCGACGTGAACGGCAACAAAGTGTGCCAGTTTAAGGCCGTACC
GTATTGCGATCGAAAGGACATTGGCGACGGACGCCAATTCTTCACCGAGCTCGATCTTTA
GAGAGCGAAATTTAAAATTCTGTATCATTTTTTGTTGTTTTTTTTTATGTTTTTCGATTT
GATTGTTTAATTATCAATTTTTGGCCTGTAACTGTGTATTTGTTGAAATTCCAAATTTCG
TTTTTTTTTTAAATAAAATTTCTGT
>Y48G1BL.4
ACCATCTTATTTTGATAAAACTCCGCCGCTGCTCTCTGAAGCAATGAACTGCAATCAGAC
ATCGAAGGGATCAGCCGATCACGGAACCAACCTGCCATTGAGCTTCCATATCTGTGAGCT
AGCAAGCTAGCTAATCGTGATTAATTGTTGGGTATTCCTTCGCGTTCTTCAGCTTCTCCA
CAAGCAAAATTCTTGTCTGCTCATCACAAATGATGTCATCAGCATCGCTCTGATCTTGAA
AATCAACCAACACCAAATACGTTCTTCATTATGGCATCCGGCAGCTTTCCATAATCGCAG
AAGAAGTGCTCGGCATCACGATCGGATGCTCTATTTGGGAAACGACCGATGTAGACACGA
ACCATGTTGAGTGGCCGAGAGAGGGATCATCTCCGTGATAACGTAGTTAGCTTCTCGAGT
GAGCTTCT
>Y48G1BL.5
TCAATACATAGGTGAGCTCGTCTCGTCGATTTGTGTTTTTGTGATTGGTCCCGGCTGCTT
TTGAGATGGCCTAGGCGTTGTTCCGTATGACATTAAATGCACGTTATGCGGAGTGTCGTC
GGATTCCGGTGTGTTGCTACGGATCGTGTCGTCCATGCTCAGCTTCATCGTCGATTGACG
TCGCCGTTTTGTGGTGATCATGATAATGAAGATCGCCAATCCGAAAATGATGACCAATGC
GAAAGTGATAATTACAATCATCGATGATAAGGAATATGATGAAGTTTGCGTGGAAATCGA
ATCGATGTACGCTTGTGACGTCATTCCGTCAACAGTAACACTCAACGAGTCAATTTTGTA
ATCCGAAATCATAGAGTTATTGCGTGAAAATGCGGCTTCCAACCTGTAGAGCCAACTGCA
CAACTCGACATGCGAGTTTATCCTTGCAGATGGCCAAAAGCCCTCCGTCGATCATTTGAC
GAAGCAATTCCCGCTGCTCGGCCGGTGTTGCGAGCTCGACGAGCTTCTGAACGATGAAAT
TGCCATTTCGACTGTGGCAGAGCCCACGAAGAGCGTCGTGGATTCGGTGAGCTTCTCGAA
GACGGCTTTACGAATCTGATCTTCGGAATCCAGTGGGTAGTTGGCCTCCAAGAACTTTAC
GCCCGATGGATCGATTGCGAAATCGATGAGCTGCCCGTTGAGCAGCACATCTTGGAGCGA
GATGGTGATCGGAGCCACTGGTGGTGCAGTCTCATCGTCGGAAGATCCAGATCCGAAGGT
GTAGCTGTCAGAGTCGGAGGAGGTGGTGTTGCTCCCGTGGCGGTAGGGAAGAAGCTTGAC
CGGCGGCTTTGGGTTCCTGCTCTTGTGAGTTTTGTTCGACAAAAGCGAAAAATCCGGGTC
GAAATCGAATGAAACGCCGAACATGGGGGCCAT
>Y48G1BM.4
TCAATTAATAAGATCCATGAAATGCAATAAAAATCCAGTTTTCACCCATCTACTATGTCT
CTCATTGAAGAACTTTTTCAGATAGCTTTTGGTATAGAATATATTAAAATTCATTCTTCG
ATTTTCTGTGGAATTTCTTATTTGAAAGCTTTTTCCATACCAGACAGTCACTTCTCCAAA
TCCATCCTTGAAATTTTCTTTGGGGATATTTAAAATATCATCGAGATACCAACAATCTAC
TGGTTTTTCACCTACAAGACGTGCTCTTGAATTGAAAATGTCTGGGATATCCTCTGGAAT
ATGTTTTTCTCCTTTGTCATGCTGATAGTATAAGTTGAATGTGACACTTCCATTTCTCTG
GCTGTTTTGTTCAGTCAATCGGATTAGCTTTGCTGTGACTCTGTCCATATTGTCCGGAGT
AATGAGGAGATACGTTTTAGGAAGTAGAACAGTCATACTCTTGGCTGGGAAGTTTCGTTG
AACATTTGCAATCACATTGTCCATTGGTGAATAATAGTCGTTTTCCAGTTGTTCGTTCAT
TTCGAGTAACATATCCTCAGAGTATTGTAAATCGATCTCCACTTTTTCCAGAAGAACCCT
CGAAACGGGTTGGGTGTTGAATGGTACATTGAATACGGCATTTGAAAAGTCTTTAGACGT
TTCCAAAATGAAATCCATATTTGAACTAAACATAGTATTAAAATGACCACTGTAAGCTTC
GAACCGGAACTCCAGTCTGAAATCCTTAACATTCCACTTTGAAATAAGCTGGTATAAAAA
GTCTCTTGGGATTGAAAGGAACTCTTTTCCCAGTATTAAAACGGTGAATGTGTGGCATGT
TACCAATGAATTGAGGAAATAATTTGCTCGAGCACCAACTACGTACCGCCCTAGTTGCTT
TTCGTATATGGTCCGATAAAACAACCAGTCTTTCATTTCCAGCGCTTTGTAATGACGTGG
AGATATCCTGATTTGATTTATGATTTCTATTATTTTTAATTCTCCAAATAGCTCTTCTCC
CAATATTCGCAACTCATCAATTCCAAAATTGCTCAATCGAAGATATGCGAATTTCCCGAA
TAGTTCGTTTAATCTGTCCATAAATCGATCATGCTCATCAACTCCAAAATTTTCCAACAT
CAAATTCAAAAACTGCTGCGGTATCGAATTTCCACCAAAATATTGAAGTTGAATACTATG
AACTATACAGTTTTTATTTCTATGAATGTCTCGACATATTTGACAACCACAGCAAAAATC
ATTTTTATATTCTTCAACGAGTCCATAATCTACTCCAATCAAGCAATCGTGTATGAGATC
ATTGAGTATAATTCGAGCATCCACTCCGCACGAAATTTCGTTTTTCTTAATCGGTTCGAC
ATAAAGCTTGTAGACTTTCACATTTACCGTATTTTTTAAAAATGTGGAGTTATTGAAACG
AACTCGTGCCGATTCAATGTTTCCTTCTTTACTCGGAATGAGCTCCACAATTTTGCCCAG
AGGCCATGTGTGTCTTGGCAACATTTCTTGTCCGACGAGAACAATGTCTCCTTGTTTAGG
ATCTCGAGGAGCATCCCTTGTATTAGTCTTTTGTCTTTCTCTCAGAAACAGGAGATATGA
TGTCGACCAGATTTGCCACAACTTTGCAACTGTTGTTTCAACTCTGGCTAAGTGTCTTCT
CGTGATTTGCTCTGTTGATCGAGCTGTCTTTGGAGAATATTCCATCGGTTCGTCTAGATC
AACTTCATTCGGTGCATCTAGCTGAACTTTTGGTAGTAGAAAGTCGATTGGGCGGAGAGC
CGTCAGATCATTGGGATCTGTGTTGTCTGGTGTAAGTGGACGGTTGTTAATCATCCCTTG
CACCTGTCTTAACGTGCTGGACAGCTCGAAGAAGGTTAACTTTTTTTTGCCAATAGTCTT
GCGAAGTTGGTGCTTCGCAATTCCAACAATCCTCTCGTACACTCCACCTTGCCAAGGGGC
GAATGGAGTGATGTTGTGTACCTGAATTTCGTATTTGGCTAAAAAGCAAATCATTGAGTT
GCTTGGTGCGTAAAGTCTGATGTCTTGGTTGACCATTTGGTGGCCGAGTGTAAATGTTGG
TGCATTGTCACAGTAGATATGGGGCGGAACACCACATGCACTGGAGATTGCTCTGAGTGC
GAGCAAGTAGTTGGCTGTAGTAGCGTCTGGAATGAGTTCTAGAATGGTAGCTCTAGTCTT
CAGACAAGTGTAGATAAGAGCATAGGCTTTACCTAGCTTGTCATCGTCTGTCTTGTATTG
TATTGGACCCAAATAGTCGAGTCCTACATGGTCGAATGGTGCAGAAGGTACAGTTCGTAG
TTGCCAAATAGTGTAATGGTAAGTGGGTATTTCGTCTGTGGACAT
>Y48G1BM.6
CATATTAACAGCCGAGATTTATTAAATCAAGGAACAAATAACAGCTTCAACAATGTGGTA
TCAGATACCGGTGAGGAGTGGTGAGGGGGGAATTTCAAAAAATTTAAAAGATAAAAATTT
AGTGATCGAATATCGAGATATTCGATGGGGATTGTCCTCGTGCCAATTTCTTGGCGATCC
TTGGTTGGTATCGGCGTCTGACCGGCTGGTGTTGTTGCTGCTGTTGCTGGAGTTGTGGTG
GCGGTGGTCCAAATAGTTGTGGAGCAGGAACGCGAAGTGGTGGTGGGAACTCCTGTGCGG
CTGGTACGAGTTGTGGTGGAGGTTGCTCTTCGGATGGTGGTGGCGTGTGAGCATTGAATC
CTCCAGAGACTTCCATCGCGAGGGAGATCCTGTTGATCGCTGCGTGCACCACATCTATCT
TGTCGTACAGAACGACGTGATCCGCGGATTGGATCCACACTTCCTGGGAGCCAGAGCCTT
GTGGAGCCGTCGCAGTCGTCGGGCCATTTGGGTCGCGGCCGGTCTGGGGGGCTGGGCCCG
TACTTCCTGGGAAGTTGAGAAACCAGTCTTCGAAGAACTCGGATGGAGATGTGTCGTCGG
TGAGCGTCGGGTCGAACGGTTTTTTCTTCGGAATTTCACGACTTTTTTGGACGAATTTTA
TTCTGTAAACTTTCTTCTTCGAATTTGTGTCCACGTGGCTTTCAGTCGAAGAAGATTCTG
CAGCACTCCTTCTTGCTTGCCCACAACTTACTCGAATTTTTTCAGCTAAACTATTACTGC
ATTTCGGAAGTTGATAGGATACTGGTGGAGCAACAAGTGGATGGCTTCTAGTGATTGGCT
GGCTTGTCGAGCAAGTTTGTGTGATTGCCACCGGGTTCGGACGAGAAAGAGCATTACTCG
GTAGACCACGGAATCCAATTTTCGTTGAATTGCCTCCAAATGCAATAGAAGTTTGTACGT
TTTGTGAGAAGTCGGGCACAGCATTTCGAGATTTTGTCGATTGTGGAAGCCTTTTCCTGG
AGCGAAAATTGATTTTTTTTTTCGCTAAATTTTTTCTTTTTTGGGCAGCCGTGACGTCCC
GAATAACTGCTTTTGGGTCCCGAAGATCATTTTGCGAAGAAATTGGCAGAACTGTTGCAT
CTTTTGGTACGATGGAAAGACCGGGAATGGACGTGTTCATAGTCATGTCATTCATGATGT
TACGACACATGAGCTCTCTCAGAACATGGATGTAACGCCTTTTCTTGTCCCGGTAATTGC
AAAATCTCCTCTCAAGTGCATTGAAAATCGCGTGGACAGATTCAACTCCTTGTTCTGTGA
TCCTTCCAATGTTTCTCACATCTTTTGCCATTTGTGGTGCATGGTAGACCAACAAGTGCA
GCTTTAAAATAATTGTTTCTTCGGGAACCGCTACTTTCAAATCCTCCACAAATCCGCGAA
TCGAATTTTGAAGTATTAAGACGTCGGAATCATTTAAAAACTTGTTTCCCGAAAGTGACA
TAATAGTTGAAAGCTTTCCCATTGCTGATTTCAATCCGAGCAACATTGGGCATAAATTTG
GGCCAAAAATGTTGAAAGTCTCCTCTACAACAGCCGGCGTTAGCAGCAATTTCAAATGGT
TTCCGCAAAATGATTGGAACCAAGCCTGCTTGTCCGCTCCAAACTTAGCCCAACACTGTC
CCATTTTTTCAAGTGTTCCTTCGGGAGTACCATTCACAATTGTATCGAGCAACAATTTTT
CCGATTGAAGTGCTTTCAGTTCAGCATGCGACTCCAATTTCATCTTTCCGGTGGCTCCTT
GATACTTTTCTTCCGCACTTTTAATTAGGTTAACAGCGTTTTTTAGAGTTGCTTTTCGTG
TTTTCAGGATAGGAAAAGAAGTAGTGTTATCCAAAGTATCAGAATATTTCCAGAGGGGAT
TGAAGATATATTTGTCAAAAATACCCATGATAATGTGCAGAAGAGGAATCAAATAGAACA
TGATCGCAACGTGTGGCAGAAGTGGAGTACATCCTTTGCGAACACCCAAGTCGCCATTTT
CACAACAAGCTTTGTAAAGATCGATTGTTCGTGGGTGGAATGTTTCATCAACATTCATAT
CCTTGATTTTCATCCTCTCTTCAGCTCCCCGTGGATTCATAACGTGTCTCGAAGAATTCG
GTCGAGATACGTTTCCGATTACCAATGCCAACTTTGTGCTTCCACCTCCAGCGTCACCAA
CGACTCCAATCTTGATTACTCCTTTCGTGTATCCGTCGTCCACAAATTGATTTGAATTGC
ATAGAAGCTCTATTCGATAGGCTAAAACTTCTGCAATTTTCATGCACTGCACAATGGTAA
TCACTTTTCCTTTATTGTCGAACGAAGTGGAAACTTTGAAACTGGAGATCATTGATAACT
GGATTGACAAATCTCTTGTGTTCTTTACCGATGGAAGCAAATCATAGCCAATGGCATTAG
TCAAATAGTTTTTGATTTTTTCCATCTGACTTAGAGATAATCCGCATTTTGATAAAAAGT
CAACGGCCTCAAAGTTTGAAAGCTTGTTTTTGTAGCTTTGATTCTCTTCTGAATTCAGGA
ATTTTGTGAATTTTCGAATAAATTGTCCGACGTCATCCTCGAGGCAGATTTCGTGTTGAA
GCAAGTGAAGAGCTTTGCGAAATCGATTTTTGATACAACTTTTGCTTCTTAGATTCGAAA
TATTAACTTTAAAAGCTGATTTTTTAAGGTTTTCAACTTCTTCGGCGTGTCTTTGTAGAC
TCAGAACCATAGCTTTGCCACTTTTCTTCACATCTGCACAGCTTCTCACCAATCGACCTT
CTATACCACTGACGATCGTTCGTATATTGCATACTTCCATTTGCAGCGAAGAATTAGATG
CTCTTATAGTGATATTTTCATGGCGGACTATTTGCATTTCTTCCGAAAACACCGCAAACT
CATCAATCCGCTTTTGTATTTCTTCCTCGGTGTACTGAACGAGTTTCGTAAAGGTGTCGG
TGGAAATACGGGATTGGAGAATCTCAGCAAAATCATATAATATTAGTTTTGAAATATTGA
AAAAAATTACATTGTGAGAAAAAGTCGGAATTTCGTCACTAAAATCCATTTCCACGTCTC
TCGTCAGAATTCCTTCATCCATATTGAAACAATTTGACGACCTGCATGTAGTTGCGGAGC
TACTGGAAGCAATGTCGGGATGGTGGGAGTTTCGATCTTCTGAACTGATTTCCTGATTAG
CCTGTGGCGACGAGCTGCACGTCTCCACTTTCGAATTGTTCAGTTCTTCCTCTTCAGTTT
GATCTTTTGAAACTCCATTAGCACTGTTCCTTGCTCTCTGGGCATTTGCTAAAAGAAGGC
CTGCACAAGATTTTTCTTTTCTTTTTTGTTTGAAGTATACTTTTGTCATCTGGAAATATT
GCATGAATATTATAAGGGAAACAATTTTTAAATATCGATTTTCACGAAATTTGAAAAAAT
CAATAATTTGGGCGCATGATATTGAGTTTTTGACGTTTTTCGCCTTTTCGCGGATGATGC
GGTCGATTTTTGCGGCGATTTGTGGTCTTTCGTGCAGCCGCGGGACTAGTTTTCGCAACT
TTCTAGGCCATGTCCCGTTCGCCGTGCCGTGTCTTGTCGTGGTGGTGTGAAGTGTGTTGG
TGTGAAGCGTGTGAGTACGGTAGGCTGCTGCAGATGTGGTGTGAGGTAAATGCAACTTGT
TTTTAAAGGTCGTGGCCGCGTCGCGGTCGCGCCGCGTGCGCACTTTTGTAGAAGACTCCG
CCCCCTTTTTTCTTGGCGCCGTGCCAATTTTTAGAAGGAAGAGCGTTTTTGGTTGAAATA
ATCGATTTTCGACGAGAAAATAGACTAAATCAAGTATGGTGAATCTGATTAAAGGCAT
>Y48G1BM.7
CTATTTGTATATGTATTGGAAAGAACAGAACACAGTTTTAATAAATATGTTTATTACTCC
AAAGGGGAGATAATCAACAGAGGGGAGTGGGTCGTACACAAGAGAGAGGGAATTGTCTGG
TGTGAGAATATCACGTCCTGCCACGCGGGTCTTTAGTACTTTCCAAATAAAGGGAGGGAA
AGGTAGGAAACGTCGGCAATTAGTCTGACTGGGAGCTGTCAATAACGGGGGGGGGGGGGG
GGGGGGAAGAGACCAGCAAAACCGAACCAAGAGTGGGGAGGAGAGTTCCTTTCCTGGTGC
CACCGACGCTGCAGCTCGCTCCGTATCGTCGCTCAT
>Y48G1BM.2
ATGCAAACCGACATTCCCAACATACTCGAAATCCCAATTGATGATCACGTGCTTATTGAC
AAAATCTTCAAAAATCGCACAATTGTCAGCAAGATTGTAAAAAATGTGTCTAATCAATTA
AATACTCTGTTGGAGTTGAGACTGATAAATAAATTGTTCAGCGAAGAAGTTTTGCACAAA
ATTCGAAATGAGCATCGAAAAATACAAATTCACAGTTTCAAGACTTGTAAAAATTGAAGA
AAAAGATCAATATTCATTAACAATCAAGTAGATCCTGAACTTCCGCTAAAACAGCCTCGT
CGATGCACTTGCTCGTTTCTTATAAATGCACTGGAGATAAACAAGAACAAGGTGAAACAC
TTATTCGTATTTTTAAAAAATACGGTAAATGTGAAAGTCTACAAGCTTTATGTCGAACCG
ATTAAGAAAAACGAAATTTCGTGCGGAGTGGATGCTCGAATTATACTCAATGATCTCATA
CACGATTGCTTGATTGGAGTAGATTATGGACTCGTTGAAGAATATAAAAATGATTTTTGC
TGTGGTTGTCAAATATGTCGAGACATTCATAGAAATAAAAACTGTATAGTTCATAGTATT
CAACTTCAATATTTTGGTGGAAATTCGATACCGCAGCAGTTTTTGAATTTGATGTTGGAA
AATTTTGGAGTTGATGAGCATGATCGATTTATGGACAGATTAAACGAACTATTCGGGAAA
TTCGCATATCTTCGATTGAGCAATTTTGGAATTGATGAGTTGCGAATATCGGGAGAAGAG
CTATTTGGAGAATTAAAAATAATAGAAATCATAAATCAAATCAGGATATCTCCACATCAT
TACAAAGCGCTGGAAATGAAAGACTGGTTGTTTTATCGGACCATATACGAAAAGCAACTA
GGGCGGTACGTAGTTGGTGCTCGAGCAAATTATTTCCTCAATTCATTGGTAACATGCCAC
ACATTCACCGTTTTAATACTGGGAAAAGAGTTCCTTTCAATCCCAAGAGACTTTTTATAC
CAGCTTATTTCAAAGTGGAATGTTAAGGATTTCAGACTGGAGTTCCGGTTCGAAGCTTAC
AGTGGTCATTTTAATACTATGTTTAGTTCAAATATGGATTTCATTTTGGAAACGTCTAAA
GACTTTTCAAATGCCGTATTCAATGTACCATTCAACACCCAACCCGTTTCGAGGGTTCTT
CTGGAAAAAGTGGAGATCGATTTACAATACTCTGAGGATATGTTACTCGAAATGAACGAA
CAACTGGAAAACGACTATTATTCACCAATGGACAATGTGATTGCAAATGTTCAACGAAAC
TTCCCAGCCAAGAGTATGACTGTTCTACTTCCTAAAACGTATCTCCTCATTACTCCGGAC
AATATGGACAGAGTCACAGCAAAGCTAATCCGATTGACTGAACAAAACAGCCAGAGAAAT
GGAAGTGTCACATTCAACTTATACTATCAGCATGACAAAGGAGAAAAACATATTCCAGAG
GATATCCCAGACATTTTCAATTCAAGAGCACGTCTTGTAGGTGAAAAACCAGTAGATTGT
TGGTATCTCGATGATATTTTAAATATCCCCAAAGAAAATTTCAAGGATGGATTTGGAGAA
GTGACTGTCTGGTATGGAAAAAGCTTTCAAATAAGAAATTCCACAGAAAATCGAAGAATG
AATTTTAATATATTCTATACCAAAAGCTATCTGAAAAAGTTCTTCAATGAGAGACATAGT
AGATGGGTGAAAACTGGATTTTTATTGCATTTCATGGATCTTATTAATTGA
>Y48G1BM.8
TTAAGCTTCAACAGCGTAAGGGAAGGCCTCGTTGGCAATCATCATGCGTGTAAGTTCGGC
GGCGTGATCCCTCAACTCCGCCATGGTCCGACCCTGACGAAGTGGTATCTCTCCAGCATG
GTGAACTCTGACGTGATTCCAGTGCACAAGCCTTGTTGCAGTATACGACAGCCCACAGAT
ACCGCAGTAATACGGATAGGGAAGGGTATGCAGATGGTAGACGTGGCGAGCCTGTCCGAA
ATTCATCATTACAAATGGAGCATTGGAATTGTTGAGCATCAGGAGATTCCGAATTCCGAT
GGGTATCTTGAGGCTCTTCCATTTCACTTTGACGTCCATTCGGTGAGATTCTTTCAGGTG
TGAATCGTTTTCTCTTGTTACGAGCATCATTTGGCTCCGGCACCGCCATCTGACCGGCAT
TCTGAACGTTTCCAACGTCCGCCGATTCCTTTACACCGTATCGATCGATTAAAAAATCGA
TCAGCTGACCGTTGAGCAGTACATCCTGGAGCGAGATGGTGATCGGAGCCACCGGTGGTG
CAGTCTCATCGTCTGAAGATCCAGATCCGAAGGCATAGCTGTCCGAGTGGATGGTGTTGG
AGTGGTCGAATTTCCCCGATGGATAGATTGCGAAATCGATGAGCTGCCCGTTGAGCAGCA
CATCTTCGAGCGAAATGAAAATCGGAGCCACTGGTGGTGGGGTCTCATCGTCGGATGATC
CCGATCCACTGTTGAGGATAAAGCTGTCCGAGTCGGAGGAGGTGGTGTTGCTTCCGTGGC
GGTAGGGGAGAAGCTTGACCGGCGGCTTTGGATTCTTGTTCTTGTGAGTTTTTTTCGACA
AAAGCGAGAAATCCGGGTCGAAATCGAACGACGCGCCGAGCATGTTGTACGAATCCGTGC
TTTTACGATTCGGAGTCAT
>Y48G1BM.1
AATGTCAATGGACATTGTTATGAAGTCAGATGAGCAGCCGTTCATCTCTGCGCCTGTATG
CTTTAAAACGTTCGCATTTTTCGCCAAAGCATCCGCAGAGGAATGCAAACTTCTAGCTTC
GGGCTCCAACGCTCGAGAAAGTTTCCAGCAGGCCACGGGGCTATCGGAGAAGATCACGGA
AGACATTTACCGCCAAATTGACGTCTCCCACATTTCATCGATGGTCTTCAACAGAGAAAT
GGACGGTGGCATCGAGAGAAATCGGCTCGGCTCGCAAGCGATTCTGCTCGACGAGAACTC
CAGGCGCCGCAATCCACAGTTCAAATCGATCGCGCTCCGCTCTCTCCGCTACGATCACAT
CGATCATAGAGCGTTGGCAAGGAAATCGCCTCATCTGATGCCTCCGACTTATATCAAAGA
GGAAATTATGGATGATGAGCTCGACGAGGTGAAGGAAGAAGTGGTTTCCGTTGGAGAAGC
CGCCTTGCCCACGCCAAAAGTTGAACTGAACATGGACCATCCGGAAAAGGACCTGATCAT
CAGCATTTCCGTGTATCTCGGCTACACCCGTACCCTTCAATACCACGAGATTCGTCTCGG
ACGTTTGATGAAGGTCACGGATCGGCTCGAGCTCACCGGAGATCACACGCTTCGCGATCT
GAAAAACGCGTTCTCGTGCCCCATCGATTTCTCGTTTTCCGACGATTTTAGCGAGAAAAA
GCCGTCGTTCAAGGATATGGCGAAAAATAAGTGGCCGTCGTCGATGTTCTTCATTCATGA
CACGTTTTATATCGACTCGAACACTGGCGACAAGTTTGTGGATCCGTCGATCACAATCCG
AAGTTGGGCCAAAAAGTTCGACTACATCGGTCCGATGCACGTGAAACAGATGTCGGAGAC
GAGGATCGGGGATCTCATTTGTCGGCTCGGTCAGCCATACGTCTACATTCATCAAGGCGT
CTGCGAGCACCTCATCGTCTTCAATGACTTGTGCCTGAGAGATGAATCCCACACAAACGT
CGAATTTCCACGCCGCCTCGTCGAACGGAATTTCAGAAGAATTGCATGTGACACGTGCAA
GGAGGCGTCGGCGCACTGGATGATCGTCGACCACGACAATCTGCTTCCCAACTCGCCAGG
CTATCTGTGCTCTTCGTGCTACAAGGAGTTCTGTTTCGACGTGAACGGCAAAAAAGTGTG
CCAGTTTAAGGCCGTACCGTATTGCGATCGAAAGGACATTGGCGACGGACGCCAGTTCTT
CACCGAGCTCGATCTTTAG
>Y48G1BR.1
TCAATACATAGGTGAGCTCGTCTCGTCGATTTGTGTTTTTGTGATTGGTCCCGGCTGCTT
TTGAGATGGTCTAGGCGTTGTTCCGTATGACATTAAATGCACGTTATGCGGAGCGTCGTC
GGATTCCGGTGTGTTGCTACGGATCGTGTCGTCCATGCTCAGCTTCATCGTCGATTGACG
TCGCCGTTTTGTGGTGATCATGATAATGAAGATCGCCAATCCGAAAATGATGACCAATGC
GAAAGTGATGATTACAATCATCAGCGATGATAAGGAATATGATGAAGTTTGCGTGGAAAT
AGAATCGATGTACGCTTGTGACGTCATTCCGTCAACAGTAACACTCAACGAATCAATCTT
GTAATCCGAAATCATAGAGTTATTGCGTGAAAATGCGGCTTCGAACAAATTAACAGCCAT
TTGAGCATCACCAAGTGATTTTTTGGTGAGCACGTCGGCTCCGACAACCACTGATCCTTT
GGTCAGTGACTTGATTTCAACATTCACAAAATTGTCGTCTCCCGAAATGGAATTGATGAA
TTCTCCGATCGCTGGCACCAAATCTTTCGCTAATCTCTTCGCAGGGCCACTCTGAATATC
GTTGAATTCCTCTACAAATTCCAGTGAAATAATACGAAAAACTATTGGTGTTCGAATGGA
TTTAGCCGGAAGGAATACTTTCGATGAGTTTTGAAGTGCCACCGGCACAGTTGAAATATC
TTCAAAAGTCGTGGATTCCTCTGATGAGGTGGAGGTGGTCTCTTCGGAGGAGGTAGTGAC
GTCAGTGGAGAGGGTTGATGGCTCGGTTTCGGCCATGGTTGTGTCCATTGTGGTTTCCAT
AGTTTTTGTAGTTTCCATTGTTGAAGAGGATTTCATTCCAGTCGTAGTGCTCTCGACCAT
CTGCTTCGTAGTTTTCGGGATATTCGACAAAATCTTTGGCTCTTCCTCAGACATTTTCAG
AATTGGGAATGCGGGGCTCTGATCTGTGCTCAATGAGCTATCAATAACACTTCCATCCTG
CTCAAAAAGTCCTTCCAGTGCACTTTGATCAAATGGTGTTTCTCCGTCATCTCCAGCTTC
TGATGGGTCACTTACTGCGACGGTGGATTGGGTTGTGGTCACTGGTTTAGTGGGTCGTGT
CATCTCCTTCTCTTTCAAAACTCGTCTATCAGCGACCTCGTCAACCTCAATCGGAAGGGA
GCTGAACGTAATCACCTCCAAGGGAGTGGTTGGCATCATTTCAGTCGTATTTTCAGCGGC
GAGAGTTGTTTTCTCAGTGGATTCATCCTGATCCTCCATACTATCATCTTCGATTGTTGC
CTGGGAGAAGTTGAACATACCGCCGTCAAGCGGAGTTATTGGGGAGAAGACGGACGTTTT
CTGGATTGGGTTCACTTCTAGGGAGGTGTCGTTCGGCGAGAGTTCGATCATTTCTGTACT
TGTCTCGAAGGTATCTGATCCCTCATTCATCATTTCTTCTTTCGGAACAGCCATCATCGG
CATATCATCATTATCAGGCATTACGGGTGTCGTTGTGTCTTTTGCCAGCGGTTTGTCGAA
CACATCTTCAGAATTTTCGTCTTGCGCGAAGGAAAGTGTCGTTGAAAATGCAATGAATAG
AATAAAACCAAATGGTATGCGCATCG
>T13E5.1
TGATTTCACATTTTGACCTGAAAATTCTTTGCGTGGTCTAAGATTTCTCATTATATTCTC
GAATTTAACTTCGACACGTGAGAACAATTTTGATGGCCTAGAAATTGCTCCCGTGAC
>C53D5.8
ATCCTCATCATCATCATTGTA
>C53D5.7
TCATCATCATCATTGTAATGA
>C53D5.3
ATGGCTCAGGACGGAGACCGCCATCACATTTTTGTCAGTGCTCCGCCGCCGCCGCCACCT
TCCTCGTCGATTCCAGCTCCATCGCAGCCAAATAGACTGGAAAAGGAGCCGCTCATCGAT
GAGGAAACTGACATGATTGACGAATCCCGAGCCACGTATTGGAAGGGATGTGAATTCTTG
AAAGCCTCTGGGTTGTACTCGAGTAAATGTGAGTTGGTCTAG
>C53D5.2
ATGCCCTCATCAACTACAGTATCCCTGCAATCCGCGTCTGCAAATATGTGCCGAATATGT
CATACTTCTACGTCAACGCGGTCAAATCCGCTCATCTCACCGTGTCGATGCTCTGGAACA
CTGCTCTTTGTGCATAAGGCGTGTGTTGTGAGATGGCTGGAAATGTCGACTCGAAAAATG
GTCCCATCACCACGTTGCGAACTATGCGGCTACGATTATCGACGTGGAAATATATTTCAA
ATGAAATCTTTACATGTTCCACACGTGGATCGATCATCTTGTCTGCTCAATGTGCTCTTT
TTGATTACCGTATTAATTATGATATTTTGTGGATATTTTACGATTCAATTCATTCAGGAG
AATGCACTCTTAAAACGAAGGCTCTTCGCGCACAGTTCGACAAACACAGCGTACACGTGG
AAACGGCGTGGCTATTTCAGCGGAAACGGGAATGGAGACGGGGACGGTAGTTCGGATGGA
TATTTCTCGCGTACACCTGTCTCATCACTTTTTGACATAAAAGTGGTCTTGTGTGCCAGC
ATGTTCTTGGTCTCGTTCATTTTGGCCCTTTTTACACAGTATAAAGCCGAGTCCACGATA
TTCCGATGTATTTTCCGATTTTTTGTGATCAATAAGAATTGGATGATCAAAAACTACGAT
ATCAAAAATGATCCCGAAATGGCTCACCGCCGCGGTCTCCAGAAGTCTTCACCTGTTCCG
TTAACCTTATCAGCTTCTGATATGTGTATCCACGTGTCATCCTAGTCAACAATTCAACGA
AAAAAACCATTCCAGTTACAATTTCTCATTTCTTTTCACCACTTTCGGGTTTTTTGCAAA
TTAAAAAAATTTCGATTTTTTTTTTGAAATTTTAATTTTCCAATTTTTATTTTTATTCCA
CAACTCAGGTTGCTCAACAGTGCCTAAAATAAATTTTATTTCTTTG
>C53D5.4e
GTGCCTAAAATAAATTTTATTTCTTTGATTTTTTATAAATTTACAAAAAAAATACAACAA
AAAAATAATATTACACATTCGTGAAAAACGGAAAAAAAATTCAGCCTATTTACATTAAAA
CACGTGGAATTTGAAATTTTAGCGATATATCGATTACCCTTTCTCGGAAAACTCGTAATA
AATGTGAAAAAGGCGAGGAAATTGGAAGAAATAAATGCGGGGGTTTCTAGAAAAAAAAAT
TGGGAGAAAGTTTAAAGAAAAATTCAAAATAATGCTCCGGTGTCATCGTGTTCCACAGTG
GTTAGATTCTGGTATTTTGTGCATGGTGTGCTCGAAAAGAATGCGATGCTTTTGCAATAT
TTCAGCAGTTGGTGTATCCCACGTGGCGACGGGATTTCGGGCGACCGTGCCATTGATTAG
AGCCAACGGAAGATATTTTGAGCATTCGGCGGTGCTTCTCTGATGTCGATAAACACTTTC
TTGTCTCGAATATCGCTTCCCACACCCATCACACTCAAATGCTCCATTCGTCTCATGAGT
GAGCAAGTGTTGATTGAGCCCATGCTTTTGCCGGAAAGTTTTCTCGCAGTCTCGACATTT
ATAAGGTCCATTGTTGGGCTGGGCCTCGTGAGCCGACGACGGGGCCGCCCGTTTTTTCGC
CCTTTTCCCCGATTTTTCCGGTGAAAAAGTGTCGAAATACGCGTTATTGTCATCTAATTT
TGGTACATTCGCCAACATTGCTAGATTCTCCTGAGCCACCTGTTGTGACGTGTGAGGAAT
GTGATGGTGCTGATAGAGGTCTGGTGGTGGCTGAAAATGGGGAATATTCCCGGCGCCGAA
CATTTTCAGAAGTTCCAGGTC
>C53D5.4a
GTGCCTAAAATAAATTTTATTTCTTTGATTTTTTATAAATTTACAAAAAAAATACAACAA
AAAAATAATATTACACATTCGTGAAAAACGGAAAAAAAATTCAGCCTATTTACATTAAAA
CACGTGGAATTTGAAATTTTAGCGATATATCGATTACCCTTTCTCGGAAAACTCGTAATA
AATGTGAAAAAGGCGAGGAAATTGGAAGAAATAAATGCGGGGGTTTCTAGAAAAAAAAAT
TGGGAGAAAGTTTAAAGAAAAATTCAAAATAATGCTCCGGTGTCATCGTGTTCCACAGTG
GTTAGATTCTGGTATTTTGTGCATGGTGTGCTCGAAAAGAATGCGATGCTTTTGCAATAT
TTCAGCAGTTGGTGTATCCCACGTGGCGACGGGATTTCGGGCGACCGTGCCATTGATTAG
AGCCAACGGAAGATATTTTGAGCATTCGGCGGTGCTTCTCTGATGTCGATAAACACTTTC
TTGTCTCGAATATCGCTTCCCACACCCATCACACTCAAATGCTCCATTCGTCTCATGAGT
GAGCAAGTGTTGATTGAGCCCATGCTTTTGCCGGAAAGTTTTCTCGCAGTCTCGACATTT
ATAAGGTCCATTGTTGGGCTGGGCCTCGTGAGCCGACGACGGGGCCGCCCGTTTTTTCGC
CCTTTTCCCCGATTTTTCCGGTGAAAAAGTGTCGAAATACGCGTTATTGTCATCTAATTT
TGGTACATTCGCCAACATTGCTAGATTCTCCTGAGCCACCTGTTGTGACGTGTGAGGAAT
GTGATGGTGCTGATAGAGGTCTGGTGGTGGCTGAAAATGGGGAATATTCCCGGCGCCGAA
CATTTTCAGAAGTTCCAGGTCGAATCGTTGTTGAGCATCCGCGTCGACTACTTGATTGAG
GGAGACGGTGAAGTCAGTTGAGGAGGTGGATGGCAGTTTTATAGAGAAATCCAATCCGTC
GTCTTGCCGTAAATCCTGTAGCTTCATCTCCTTAGCCAGCAGATTTCTTACATCTAATTG
CACGTGGCAATTGCAGTTCGTCAGTTTCTCTTTGACAAAATCGCTCAAATTCTTCTGATT
TTCCTGAACTTTCTCCACTTTCACGGCCAAATCCTGCTGCTCACGCAAAAATTGTTTGAC
AAGACACGTTAGCTGGTTCACATTTGATAGATTGTCCGGGATTTTTATAATATTTTTCGA
ACTCCGCTCCAATAATCGTCTAGTGAATTCTTGAATAAATCCGGTTGCTTTCATAAAATT
CTGAAATTCCTCATTTCCAATGAATTCGCCCATTTTCCGATGGAAGAAAAACCAATGGAA
ATACGGCAATATTTGCGCACAAAATCGATGCTGAAGT
>C53D5.4d
GTGCCTAAAATAAATTTTATTTCTTTGATTTTTTATAAATTTACAAAAAAAATACAACAA
AAAAATAATATTACACATTCGTGAAAAACGGAAAAAAAATTCAGCCTATTTACATTAAAA
CACGTGGAATTTGAAATTTTAGCGATATATCGATTACCCTTTCTCGGAAAACTCGTAATA
AATGTGAAAAAGGCGAGGAAATTGGAAGAAATAAATGCGGGGGTTTCTAGAAAAAAAAAT
TGGGAGAAAGTTTAAAGAAAAATTCAAAATAATGCTCCGGTGTCATCGTGTTCCACAGTG
GTTAGATTCTGGTATTTTGTGCATGGTGTGCTCGAAAAGAATGCGATGCTTTTGCAATAT
TTCAGCAGTTGGTGTATCCCACGTGGCGACGGGATTTCGGGCGACCGTGCCATTGATTAG
AGCCAACGGAAGATATTTTGAGCATTCGGCGGTGCTTCTCTGATGTCGATAAACACTTTC
TTGTCTCGAATATCGCTTCCCACACCCATCACACTCAAATGCTCCATTCGTCTCATGAGT
GAGCAAGTGTTGATTGAGCCCATGCTTTTGCCGGAAAGTTTTCTCGCAGTCTCGACATTT
ATAAGGTCCATTGTTGGGCTGGGCCTCGTGAGCCGACGACGGGGCCGCCCGTTTTTTCGC
CCTTTTCCCCGATTTTTCCGGTGAAAAAGTGTCGAAATACGCGTTATTGTCATCTAATTT
TGGTACATTCGCCAACATTGCTAGATTCTCCTGAGCCACCTGTTGTGACGTGTGAGGAAT
GTGATGGTGCTGATAGAGGTCTGGTGGTGGCTGAAAATGGGGAATATTCCCGGCGCCGAA
CATTTTCAGAAGTTCCAGGTCGAATCGTTGTTGAGCATCCGCGTCGACTACTTGATTGAG
GGAGACGGTGAAGTCAGTTGAGGAGGTGGATGGCAGTTTTATAGAGAAATCCAATCCGTC
GTCTTGCCGTAAATCCTGTAGCTTCATCTCCTTAGCCAGCAGATTTCTTACATCTAATTG
CACGTGGCAATTGCAGTTCGTCAGTTTCTCTTTGACAAAATCGCTCAAATTCTTCTGATT
TTCCTGAACTTTCTCCACTTTCACGGCCAAATCCTGCTGCTCACGCAAAAATTGTTTGAC
AAGACACGTTAGCTGGTTCACATTTGATAGATTGTCCGGGATTTTTATAATATTTTTCGA
ACTCCGCTCCAATAATCGTCTAGTGAATTCTTGAATAAATCCGGTTGCTTTCATAAAATT
CTGAAATTCCTCATTTCCAATGAATTCGCCCATTTTCCGATGGAAGAAAAACCAATGGAA
ATACGGCAATATTTGCGCACAAAATCGATGCTGAAGT
>C53D5.4f
ATATTACACATTCGTGAAAAACGGAAAAAAAATTCAGCCTATTTACATTAAAACACGTGG
AATTTGAAATTTTAGCGATATATCGATTACCCTTTCTCGGAAAACTCGTAATAAATGTGA
AAAAGGCGAGGAAATTGGAAGAAATAAATGCGGGGGTTTCTAGAAAAAAAAATTGGGAGA
AAGTTTAAAGAAAAATTCAAAATAATGCTCCGGTGTCATCGTGTTCCACAGTGGTTAGAT
TCTGGTATTTTGTGCATGGTGTGCTTCTCTGATGTCGATAAACACTTTCTTGTCTCGAAT
ATCGCTTCCCACACCCATCACACTCAAATGCTCCATTCGTCTCATGAGTGAGCAAGTGTT
GATTGAGCCCATGCTTTTGCCGGAAAGTTTTCTCGCAGTCTCGACATTTATAAGGTCCAT
TGTTGGGCTGGGCCTCGTGAGCCGACGACGGGGCCGCCCGTTTTTTCGCCCTTTTCCCCG
ATTTTTCCGGTGAAAAAGTGTCGAAATACGCGTTATTGTCATCTAATTTTGGTACATTCG
CCAACATTGCTAGATTCTCCTGAGCCACCTGTTGTGACGTGTGAGGAATGTGATGGTGCT
GATAGAGGTCTGGTGGTGGCTGAAAATGGGGAATATTCCCGGCGCCGAACATTTTCAGAA
GTTCCAGGTC
>C53D5.4b
ATATTACACATTCGTGAAAAACGGAAAAAAAATTCAGCCTATTTACATTAAAACACGTGG
AATTTGAAATTTTAGCGATATATCGATTACCCTTTCTCGGAAAACTCGTAATAAATGTGA
AAAAGGCGAGGAAATTGGAAGAAATAAATGCGGGGGTTTCTAGAAAAAAAAATTGGGAGA
AAGTTTAAAGAAAAATTCAAAATAATGCTCCGGTGTCATCGTGTTCCACAGTGGTTAGAT
TCTGGTATTTTGTGCATGGTGTGCTTCTCTGATGTCGATAAACACTTTCTTGTCTCGAAT
ATCGCTTCCCACACCCATCACACTCAAATGCTCCATTCGTCTCATGAGTGAGCAAGTGTT
GATTGAGCCCATGCTTTTGCCGGAAAGTTTTCTCGCAGTCTCGACATTTATAAGGTCCAT
TGTTGGGCTGGGCCTCGTGAGCCGACGACGGGGCCGCCCGTTTTTTCGCCCTTTTCCCCG
ATTTTTCCGGTGAAAAAGTGTCGAAATACGCGTTATTGTCATCTAATTTTGGTACATTCG
CCAACATTGCTAGATTCTCCTGAGCCACCTGTTGTGACGTGTGAGGAATGTGATGGTGCT
GATAGAGGTCTGGTGGTGGCTGAAAATGGGGAATATTCCCGGCGCCGAACATTTTCAGAA
GTTCCAGGTCGAATCGTTGTTGAGCATCCGCGTCGACTACTTGATTGAGGGAGACGGTGA
AGTCAGTTGAGGAGGTGGATGGCAGTTTTATAGAGAAATCCAATCCGTCGTCTTGCCGTA
AATCCTGTAGCTTCATCTCCTTAGCCAGCAGATTTCTTACATCTAATTGCACGTGGCAAT
TGCAGTTCGTCAGTTTCTCTTTGACAAAATCGCTCAAATTCTTCTGATTTTCCTGAACTT
TCTCCACTTTCACGGCCAAATCCTGCTGCTCACGCAAAAATTGTTTGACAAGACACGTTA
GCTGGTTCACATTTGATAGATTGTCCGGGATTTTTATAATATTTTTCGAACTCCGCTCCA
ATAATCGTCTAGTGAATTCTTGAATAAATCCGGTTGCTTTCATAAAATTCTGAAATTCCT
CATTTCCAATGAATTCGCCCATTTTCCGATGGAAGAAAAACCAATGGAAATACGGCAATA
TTTGCGCACAAAATCGATGCTGAAGT
>C53D5.4c
ATATTACACATTCGTGAAAAACGGAAAAAAAATTCAGCCTATTTACATTAAAACACGTGG
AATTTGAAATTTTAGCGATATATCGATTACCCTTTCTCGGAAAACTCGTAATAAATGTGA
AAAAGGCGAGGAAATTGGAAGAAATAAATGCGGGGGTTTCTAGAAAAAAAAATTGGGAGA
AAGTTTAAAGAAAAATTCAAAATAATGCTCCGGTGTCATCGTGTTCCACAGTGGTTAGAT
TCTGGTATTTTGTGCATGGTGTGCTTCTCTGATGTCGATAAACACTTTCTTGTCTCGAAT
ATCGCTTCCCACACCCATCACACTCAAATGCTCCATTCGTCTCATGAGTGAGCAAGTGTT
GATTGAGCCCATGCTTTTGCCGGAAAGTTTTCTCGCAGTCTCGACATTTATAAGGTCCAT
TGTTGGGCTGGGCCTCGTGAGCCGACGACGGGGCCGCCCGTTTTTTCGCCCTTTTCCCCG
ATTTTTCCGGTGAAAAAGTGTCGAAATACGCGTTATTGTCATCTAATTTTGGTACATTCG
CCAACATTGCTAGATTCTCCTGAGCCACCTGTTGTGACGTGTGAGGAATGTGATGGTGCT
GATAGAGGTCTGGTGGTGGCTGAAAATGGGGAATATTCCCGGCGCCGAACATTTTCAGAA
GTTCCAGGTCGAATCGTTGTTGAGCATCCGCGTCGACTACTTGATTGAGGGAGACGGTGA
AGTCAGTTGAGGAGGTGGATGGCAGTTTTATAGAGAAATCCAATCCGTCGTCTTGCCGTA
AATCCTGTAGCTTCATCTCCTTAGCCAGCAGATTTCTTACATCTAATTGCACGTGGCAAT
TGCAGTTCGTCAGTTTCTCTTTGACAAAATCGCTCAAATTCTTCTGATTTTCCTGAACTT
TCTCCACTTTCACGGCCAAATCCTGCTGCTCACGCAAAAATTGTTTGACAAGACACGTTA
GCTGGTTCACATTTGATAGATTGTCCGGGATTTTTATAATATTTTTCGAACTCCGCTCCA
ATAATCGTCTAGTGAATTCTTGAATAAATCCGGTTGCTTTCATAAAATTCTGAAATTCCT
CATTTCCAATGAATTCGCCCATTTTCCGATGGAAGAAAAACCAATGGAAATACGGCAATA
TTTGCGCACAAAATCGATGCTGAAGT
>C53D5.1a
TTCCCCCAAGTCAAACCGTTCGATGTTGTAGAAATGGAGATAATTCCGCTGCATTACGGA
GCACAAGTTGGGATTTATGACGAGGATCATGAGGCACAAGGCCGAACGGCAACCGACTAC
GCGGGTCAGGACTACGATGAATGTTATGATAGGTGCGAACAAGAGTGTGGCGAGGAGGCG
TGGCGAATCGCGTGCTGCTCACGAGTCGGGAAGATCGCCATCCTTGTCATGTCAATCATT
GTATTATATCTTATCATATCAGCATTAACGCCCTCCGAAAGCACACACAAGACGGACCTC
AACGAGCCGCGGCCTGGTATTAATTTAACAAGAGCCAATCAAGTACTCACCGGATTATGT
GATGCCTATGAGCGAGGAGACGTTTCCGGAGACTCTTGTAATCGACTTTGCTATGATCGA
AACTGGCTTGTCACTGACTTTTACGAAGGGCACAAGACTGTGGTCATAGTGAAAGATGGC
GGACAGATTGCTGTCTATAAAAGCACAAAACCGTTTATGGATCAATTCGACGAGCCGAAA
GACCATCTGACGGATGCAGAGTTCTCGGATCGAGTAGTCGATATGGTGAATGATGAGCTG
AGACTCGGATGGCCGAAACACTATCGACGGCATTTAATGGAGACTGTGTGGCCGACACTG
TTACGGACCAAGGGAGAAGCCATGTCGAAAGCGGATCGACGATCCTTGTGGGCTTTGTTA
AAGCAGCCTGAATTCATCCTGTTCCGAGTGTTACCGTTGACACGTGTCACGCCGAAGCTC
ATTGGGACGTGTGGACATATGTATCAGACTGAGTCACTGGTGGCGTTCAAGATGAAAGGG
TATTATACGAATTTGAAGGCAAAAATCTTGGTGCATGTCATGGGAACCCTGAAGCTCTTA
TACGAATTTCTCGACGAACCCCTTCAATGGTGTGATGTTCGATTTGATAATCTCGGGTTA
TCAGCAGATTATCCGAAAAGATTCGCTCTAATGGACGGTGACATGGTGTACACGAAATCG
AAATTGGATTCTCTCCTAAAAGGACGTCCGTGTGAAAGTGATAATGATTGTAAAATTGGA
GACTGTGAGGCGAGATGCACTTCTAATATGGTGTGCTCGTCGAGGAGTAACGGGAATTTG
GAGGTCTTCTGCGATAAACTGGTCAACAAACTGTTCGCAAATCAATGGTCCAAAAATAAT
AAATATTTGGTCGCATGCCGGGATACAGGACGAAATATCACAACTCGACTCAACGAATTA
CGGTTAACATGGTCATGGAATCTGCCGGATGTTTAAAGGAATCTAGCTCAATTCTTTCTT
TTTTTTTCTTCTACTCCATGTGTCAAAAAATCCCCGTGTCTTATAATTTTCTGGTGCTTT
TTTCCATATTTTCCTTTTTTTGTGTTCTGGCTCATTTTTCCATGGCTCACAGAGCCCGAA
AGCTTAGGATTTTGAAATTTTATTCGTTTTTTTCTCATAATTCTGTCATCATTTTTTGCT
CTGCATCATCATCATCATCGTCAACATCATCGCGTTTTATTATGGGTTCATGTATTATTA
CACTTTCCTCGAAAAAAAATTTTGACGAACGTGTAATATGTTTCACCTTGTCTCATTTGT
ACCTCGTTCATTGTTACGGGTTTGAAGTTTTAAAACTCTGAATTTATATGAAGAAT
>C53D5.1b
CACAATGTACTCGAGCTCGTCACGAAGACCGTTTCGACGGCTGGTTCCGCTTAAAATGGC
ACAAGGCCGAACGGCAACCGACTACGCGGGTCAGGACTACGATGAATGTTATGATAGGTG
CGAACAAGAGTGTGGCGAGGAGGCGTGGCGAATCGCGTGCTGCTCACGAGTCGGGAAGAT
CGCCATCCTTGTCATGTCAATCATTGTATTATATCTTATCATATCAGCATTAACGCCCTC
CGAAAGCACACACAAGACGGACCTCAACGAGCCGCGGCCTGGTATTAATTTAACAAGAGC
CAATCAAGTACTCACCGGATTATGTGATGCCTATGAGCGAGGAGACGTTTCCGGAGACTC
TTGTAATCGACTTTGCTATGATCGAAACTGGCTTGTCACTGACTTTTACGAAGGGCACAA
GACTGTGGTCATAGTGAAAGATGGCGGACAGATTGCTGTCTATAAAAGCACAAAACCGTT
TATGGATCAATTCGACGAGCCGAAAGACCATCTGACGGATGCAGAGTTCTCGGATCGAGT
AGTCGATATGGTGAATGATGAGCTGAGACTCGGATGGCCGAAACACTATCGACGGCATTT
AATGGAGACTGTGTGGCCGACACTGTTACGGACCAAGGGAGAAGCCATGTCGAAAGCGGA
TCGACGATCCTTGTGGGCTTTGTTAAAGCAGCCTGAATTCATCCTGTTCCGAGTGTTACC
GTTGACACGTGTCACGCCGAAGCTCATTGGGACGTGTGGACATATGTATCAGACTGAGTC
ACTGGTGGCGTTCAAGATGAAAGGGTATTATACGAATTTGAAGGCAAAAATCTTGGTGCA
TGTCATGGGAACCCTGAAGCTCTTATACGAATTTCTCGACGAACCCCTTCAATGGTGTGA
TGTTCGATTTGATAATCTCGGGTTATCAGCAGATTATCCGAAAAGATTCGCTCTAATGGA
CGGTGACATGGTGTACACGAAATCGAAATTGGATTCTCTCCTAAAAGGACGTCCGTGTGA
AAGTGATAATGATTGTAAAATTGGAGACTGTGAGGCGAGATGCACTTCTAATATGGTGTG
CTCGTCGAGGAGTAACGGGAATTTGGAGGTCTTCTGCGATAAACTGGTCAACAAACTGTT
CGCAAATCAATGGTCCAAAAATAATAAATATTTGGTCGCATGCCGGGATACAGGACGAAA
TATCACAACTCGACTCAACGAATTACGGTTAACATGGTCATGGAATCTGCCGGATGTTTA
AAGGAATCTAGCTCAATTCTTTCTTTTTTTTTCTTCTACTCCATGTGTCAAAAAATCCCC
GTGTCTTATAATTTTCTGGTGCTTTTTTCCATATTTTCCTTTTTTTGTGTTCTGGCTCAT
TTTTCCATGGCTCACAGAGCCCGAAAGCTTAGGATTTTGAAATTTTATTCGTTTTTTTCT
CATAATTCTGTCATCATTTTTTGCTCTGCATCATCATCATCATCGTCAACATCATCGCGT
TTTATTATGGGTTCATGTATTATTACACTTTCCTCGAAAAAAAATTTTGACGAACGTGTA
ATATGTTTCACCTTGTCTCATTTGTACCTCGTTCATTGTTACGGGTTTGAAGTTTTAAAA
CTCTGAATTTATATGAAGAAT
>C53D5.1d
AACTTTTCAAATTATGTTCAAATTTATTATAAAACTATCGTGCGAACAAGAGTGTGGCGA
GGAGGCGTGGCGAATCGCGTGCTGCTCACGAGTCGGGAAGATCGCCATCCTTGTCATGTC
AATCATTGTATTATATCTTATCATATCAGCATTAACGCCCTCCGAAAGCACACACAAGAC
GGACCTCAACGAGCCGCGGCCTGGTATTAATTTAACAAGAGCCAATCAAGTACTCACCGG
ATTATGTGATGCCTATGAGCGAGGAGACGTTTCCGGAGACTCTTGTAATCGACTTTGCTA
TGATCGAAACTGGCTTGTCACTGACTTTTACGAAGGGCACAAGACTGTGGTCATAGTGAA
AGATGGCGGACAGATTGCTGTCTATAAAAGCACAAAACCGTTTATGGATCAATTCGACGA
GCCGAAAGACCATCTGACGGATGCAGAGTTCTCGGATCGAGTAGTCGATATGGTGAATGA
TGAGCTGAGACTCGGATGGCCGAAACACTATCGACGGCATTTAATGGAGACTGTGTGGCC
GACACTGTTACGGACCAAGGGAGAAGCCATGTCGAAAGCGGATCGACGATCCTTGTGGGC
TTTGTTAAAGCAGCCTGAATTCATCCTGTTCCGAGTGTTACCGTTGACACGTGTCACGCC
GAAGCTCATTGGGACGTGTGGACATATGTATCAGACTGAGTCACTGGTGGCGTTCAAGAT
GAAAGGGTATTATACGAATTTGAAGGCAAAAATCTTGGTGCATGTCATGGGAACCCTGAA
GCTCTTATACGAATTTCTCGACGAACCCCTTCAATGGTGTGATGTTCGATTTGATAATCT
CGGGTTATCAGCAGATTATCCGAAAAGATTCGCTCTAATGGACGGTGACATGGTGTACAC
GAAATCGAAATTGGATTCTCTCCTAAAAGGACGTCCGTGTGAAAGTGATAATGATTGTAA
AATTGGAGACTGTGAGGCGAGATGCACTTCTAATATGGTGTGCTCGTCGAGGAGTAACGG
GAATTTGGAGGTCTTCTGCGATAAACTGGTCAACAAACTGTTCGCAAATCAATGGTCCAA
AAATAATAAATATTTGGTCGCATGCCGGGATACAGGACGAAATATCACAACTCGACTCAA
CGAATTACGGTTAACATGGTCATGGAATCTGCCGGATGTTTAAAGGAATCTAGCTCAATT
CTTTCTTTTTTTTTCTTCTACTCCATGTGTCAAAAAATCCCCGTGTCTTATAATTTTCTG
GTGCTTTTTTCCATATTTTCCTTTTTTTGTGTTCTGGCTCATTTTTCCATGGCTCACAGA
GCCCGAAAGCTTAGGATTTTGAAATTTTATTCGTTTTTTTCTCATAATTCTGTCATCATT
TTTTGCTCTGCATCATCATCATCATCGTCAACATCATCGCGTTTTATTATGGGTTCATGT
ATTATTACACTTTCCTCGAAAAAAAATTTTGACGAACGTGTAATATGTTTCACCTTGTCT
CATTTGTACCTCGTTCATTGTTACGGGTTTGAAGTTTTAAAACTCTGAATTTATATGAAG
AAT
>C53D5.1c
GTGCGAACAAGAGTGTGGCGAGGAGGCGTGGCGAATCGCGTGCTGCTCACGAGTCGGGAA
GATCGCCATCCTTGTCATGTCAATCATTGTATTATATCTTATCATATCAGCATTAACGCC
CTCCGAAAGCACACACAAGACGGACCTCAACGAGCCGCGGCCTGGTATTAATTTAACAAG
AGCCAATCAAGTACTCACCGGATTATGTGATGCCTATGAGCGAGGAGACGTTTCCGGAGA
CTCTTGTAATCGACTTTGCTATGATCGAAACTGGCTTGTCACTGACTTTTACGAAGGGCA
CAAGACTGTGGTCATAGTGAAAGATGGCGGACAGATTGCTGTCTATAAAAGCACAAAACC
GTTTATGGATCAATTCGACGAGCCGAAAGACCATCTGACGGATGCAGAGTTCTCGGATCG
AGTAGTCGATATGGTGAATGATGAGCTGAGACTCGGATGGCCGAAACACTATCGACGGCA
TTTAATGGAGACTGTGTGGCCGACACTGTTACGGACCAAGGGAGAAGCCATGTCGAAAGC
GGATCGACGATCCTTGTGGGCTTTGTTAAAGCAGCCTGAATTCATCCTGTTCCGAGTGTT
ACCGTTGACACGTGTCACGCCGAAGCTCATTGGGACGTGTGGACATATGTATCAGACTGA
GTCACTGGTGGCGTTCAAGATGAAAGGGTATTATACGAATTTGAAGGCAAAAATCTTGGT
GCATGTCATGGGAACCCTGAAGCTCTTATACGAATTTCTCGACGAACCCCTTCAATGGTG
TGATGTTCGATTTGATAATCTCGGGTTATCAGCAGATTATCCGAAAAGATTCGCTCTAAT
GGACGGTGACATGGTGTACACGAAATCGAAATTGGATTCTCTCCTAAAAGGACGTCCGTG
TGAAAGTGATAATGATTGTAAAATTGGAGACTGTGAGGCGAGATGCACTTCTAATATGGT
GTGCTCGTCGAGGAGTAACGGGAATTTGGAGGTCTTCTGCGATAAACTGGTCAACAAACT
GTTCGCAAATCAATGGTCCAAAAATAATAAATATTTGGTCGCATGCCGGGATACAGGACG
AAATATCACAACTCGACTCAACGAATTACGGTTAACATGGTCATGGAATCTGCCGGATGT
TTAAAGGAATCTAGCTCAATTCTTTCTTTTTTTTTCTTCTACTCCATGTGTCAAAAAATC
CCCGTGTCTTATAATTTTCTGGTGCTTTTTTCCATATTTTCCTTTTTTTGTGTTCTGGCT
CATTTTTCCATGGCTCACAGAGCCCGAAAGCTTAGGATTTTGAAATTTTATTCGTTTTTT
TCTCATAATTCTGTCATCATTTTTTGCTCTGCATCATCATCATCATCGTCAACATCATCG
CGTTTTATTATGGGTTCATGTATTATTACACTTTCCTCGAAAAAAAATTTTGACGAACGT
GTAATATGTTTCACCTTGTCTCATTTGTACCTCGTTCATTGTTACGGGTTTGAAGTTTTA
AAACTCTGAATTTATATGAAGAAT
>C53D5.5b.2
CGAAAACTAGAACATTTATTTTCAAATTTCACCCGATTTCTACAAAAAATCAACAAAAAA
GTCACAAAATTTAAAATATGAACATAATAATCAATATCCCGCTGGCGCTGACTCCTCCCC
TTTTCGGAAATCACTGTTCGCATAGATTTGGCCGTCGGAAAGTCGTTCGGCGGCGGTGAC
AACTGTCAAATTGTTCACTGCCTTCATTACGTGACCACGATCGATCAGGGATTTCACGTA
GGCTTTCGGGAAGTTTGGCTCGTACCACGTGTAATTTGGCTGTAACTGATTGTGCATCCT
TGGAGCATCAACAGCTTGTTTAACATCTGCTTTCAGCCATAACGCATGCAGTGCAACTCC
AGCAACACCCGAAATAATGGTGGATCCACCGGCTCCGCCGACCGCCATAAGCTCCGCCCC
TTTTGTGTTAAAGATCACTAATGGACTTTGACTACTCATGGGGCGTTTTCCAGGGCGAAT
GAAATTGGCGGGAGACGGTGGGAAACCGAAGAAATTCGGATGACCGGGAGTGGAAAAGTC
GTCCATTTCGTTATTCCAGAGAATTCCCGTCGATTCGGAGGATACTAGGGCACCCAGGTA
TAAGTTAATGGTAGACGTAACCGAAACTGCATTGCCGTCTGCATCGATAATCGATACATG
AGTTGTTCCATGATCCTGCGGTGGTGCTTCAAACGATCCTCCATAGTAATCATCAGGATG
CGTCGTGTCTGTGATCTTCGACCTAACCCAATCCGCCCACTCTTTTGACGTAATATTTTT
GGCGATTTCCGTGGCGTTTGCCACGAATTGCGGGTCGCCAAGCCAGCTTCTAGCCGCATA
ACTAAATTTGCTAGATTCCAGAAAATGATGGTATAACGTTGCGATTTCGTTGAACGACTT
CATGTTATATTCGAAGCCATCCATCACGTTAAGTATTGCCTGAGCCACCGCTGAGCCCGA
GGGAGGCGGCGGGCCGCAGACTCCGCGCCCGTTTTTCAGCTTTGTGTAGATCACATTTTT
TGAGTCGTGGACTATTGATTTGTAATTTTTAAAGTCCTGAAGCCGGATGATCCCACCGTT
GGCTTCGAACTCTTTGGCGAGTTGCTCGGCGAGCCGACCTGTATAAAAGTCGGCGATGGG
ATCTGTGGAGTTTGCGAGTAGCCGGAATGTTTCTAGAAGGTTTTGGCGGGTTTTTATCTG
CTCTCCTGGTTGGAAGACACGCTGAGTTTCGGGGTTGATGAAGTTTTTCATGGTGGGCTC
CGCGCGGATTTGGTGCTCGTTTTGGTTGAGAGCTTTTGCAAGGGCATGGGACGTTGGGTA
GCCTTCAGCCAACAAATCAATAGTTGGTTTCAACAACTGTCTCCACTCGACTTTTCCACT
TCCGAATCTCTCGAATTCAGTCCGGAGGCCGTGAAGCTCTCCGGGCACCGCAATCGCCTT
CCATCCGATTCTCGACTGATTCCATTTGTCACGGTACATTTCCTCTGTTGCGGCGAGCGG
AGCAATCTCCCGAGCATCGATTACCGTACACTCTTTTGTCGTTGCATTATAAATAGTCAT
AAAATGTCCGCCGCCAATTCCGGCCGAATGTGTATCCATTACACCGATACAGAAAAGTGC
GGCGATTGCCGAATCCACCGCATTTCCGCCTTTCAGCAAAATATTCCGACCGATTTCTGA
GCAAATTTCGTTGTCGGCGGCGACGGCGGCTTTCGAATATTTTCCGAGTGGAGAAAGTGA
TGGTCCAGGCCAACGGGGTAGGCGGGCATTGTTCTGCATTAGTAAATGAAAATACAATGA
AGCGAATGCGACCGTTGAGATTAACAACGTGAATACGAGAACCGTTAAGCCGACCGCCGC
GACTAAAGTACGGATTTTCATGGGTTGCTCGGCCTCGATAAGCGGCTCAACTTCATCAAA
TGGTCCATATTCTGGCGGTAAATTATCATCGTCCGGAAACGTGTTATAGTATTGAACAGG
AGGTGGGTTACTGCTCGTCG
>C53D5.5a
CGAAAACTAGAACATTTATTTTCAAATTTCACCCGATTTCTACAAAAAATCAACAAAAAA
GTCACAAAATTTAAAATATGAACATAATAATCAATATCCCGCTGGCGCTGACTCCTCCCC
TTTTCGGAAATCACTGTTCGCATAGATTTGGCCGTCGGAAAGTCGTTCGGCGGCGGTGAC
AACTGTCAAATTGTTCACTGCCTTCATTACGTGACCACGATCGATCAGGGATTTCACGTA
GGCTTTCGGGAAGTTTGGCTCGTACCACGTGTAATTTGGCTGTAACTGATTGTGCATCCT
TGGAGCATCAACAGCTTGTTTAACATCTGCTTTCAGCCATAACGCATGCAGTGCAACTCC
AGCAACACCCGAAATAATGGTGGATCCACCGGCTCCGCCGACCGCCATAAGCTCCGCCCC
TTTTGTGTTAAAGATCACTAATGGACTTTGACTACTCATGGGGCGTTTTCCAGGGCGAAT
GAAATTGGCGGGAGACGGTGGGAAACCGAAGAAATTCGGATGACCGGGAGTGGAAAAGTC
GTCCATTTCGTTATTCCAGAGAATTCCCGTCGATTCGGAGGATACTAGGGCACCCAGGTA
TAAGTTAATGGTAGACGTAACCGAAACTGCATTGCCGTCTGCATCGATAATCGATACATG
AGTTGTTCCATGATCCTGCGGTGGTGCTTCAAACGATCCTCCATAGTAATCATCAGGATG
CGTCGTGTCTGTGATCTTCGACCTAACCCAATCCGCCCACTCTTTTGACGTAATATTTTT
GGCGATTTCCGTGGCGTTTGCCACGAATTGCGGGTCGCCAAGCCAGCTTCTAGCCGCATA
ACTAAATTTGCTAGATTCCAGAAAATGATGGTATAACGTTGCGATTTCGTTGAACGACTT
CATGTTATATTCGAAGCCATCCATCACGTTAAGTATTGCCTGAGCCACCGCTGAGCCCGA
GGGAGGCGGCGGGCCGCAGACTCCGCGCCCGTTTTTCAGCTTTGTGTAGATCACATTTTT
TGAGTCGTGGACTATTGATTTGTAATTTTTAAAGTCCTGAAGCCGGATGATCCCACCGTT
GGCTTCGAACTCTTTGGCGAGTTGCTCGGCGAGCCGACCTGTATAAAAGTCGGCGATGGG
ATCTGTGGAGTTTGCGAGTAGCCGGAATGTTTCTAGAAGGTTTTGGCGGGTTTTTATCTG
CTCTCCTGGTTGGAAGACACGCTGAGTTTCGGGGTTGATGAAGTTTTTCATGGTGGGCTC
CGCGCGGATTTGGTGCTCGTTTTGGTTGAGAGCTTTTGCAAGGGCATGGGACGTTGGGTA
GCCTTCAGCCAACAAATCAATAGTTGGTTTCAACAACTGTCTCCACTCGACTTTTCCACT
TCCGAATCTCTCGAATTCAGTCCGGAGGCCGTGAAGCTCTCCGGGCACCGCAATCGCCTT
CCATCCGATTCTCGACTGATTCCATTTGTCACGGTACATTTCCTCTGTTGCGGCGAGCGG
AGCAATCTCCCGAGCATCGATTACCGTACACTCTTTTGTCGTTGCATTATAAATAGTCAT
AAAATGTCCGCCGCCAATTCCGGCCGAATGTGTATCCATTACACCGATACAGAAAAGTGC
GGCGATTGCCGAATCCACCGCATTTCCGCCTTTCAGCAAAATATTCCGACCGATTTCTGA
GCAAATTTCGTTGTCGGCGGCGACGGCGGCTTTCGAATATTTTCCGAGTGGAGAAAGTGA
TGGTCCAGGCCAACGGGGTAGGCGGGCATTGTTCTGCATTAGTAAATGAAAATACAATGA
AGCGAATGCGACCGTTGAGATTAACAACGTGAATACGAGAACCGTTAAGCCGACCGCCGC
GACTAAAGTACGGATTTTCATGGGTTGCTCGGCCTCGATAAGCGGCTCAACTTCATCAAA
TGGTCCATATTCTGGCGGTAAATTATCATCGTCCGGAAACGTGTTATAGTATTGAACAGG
AGGTGGGTTACTGCTCGTCGATTGCCCTTCAGGAGTCATTATTCAGAATTGAGT
>C53D5.5b.1
CGAAAACTAGAACATTTATTTTCAAATTTCACCCGATTTCTACAAAAAATCAACAAAAAA
GTCACAAAATTTAAAATATGAACATAATAATCAATATCCCGCTGGCGCTGACTCCTCCCC
TTTTCGGAAATCACTGTTCGCATAGATTTGGCCGTCGGAAAGTCGTTCGGCGGCGGTGAC
AACTGTCAAATTGTTCACTGCCTTCATTACGTGACCACGATCGATCAGGGATTTCACGTA
GGCTTTCGGGAAGTTTGGCTCGTACCACGTGTAATTTGGCTGTAACTGATTGTGCATCCT
TGGAGCATCAACAGCTTGTTTAACATCTGCTTTCAGCCATAACGCATGCAGTGCAACTCC
AGCAACACCCGAAATAATGGTGGATCCACCGGCTCCGCCGACCGCCATAAGCTCCGCCCC
TTTTGTGTTAAAGATCACTAATGGACTTTGACTACTCATGGGGCGTTTTCCAGGGCGAAT
GAAATTGGCGGGAGACGGTGGGAAACCGAAGAAATTCGGATGACCGGGAGTGGAAAAGTC
GTCCATTTCGTTATTCCAGAGAATTCCCGTCGATTCGGAGGATACTAGGGCACCCAGGTA
TAAGTTAATGGTAGACGTAACCGAAACTGCATTGCCGTCTGCATCGATAATCGATACATG
AGTTGTTCCATGATCCTGCGGTGGTGCTTCAAACGATCCTCCATAGTAATCATCAGGATG
CGTCGTGTCTGTGATCTTCGACCTAACCCAATCCGCCCACTCTTTTGACGTAATATTTTT
GGCGATTTCCGTGGCGTTTGCCACGAATTGCGGGTCGCCAAGCCAGCTTCTAGCCGCATA
ACTAAATTTGCTAGATTCCAGAAAATGATGGTATAACGTTGCGATTTCGTTGAACGACTT
CATGTTATATTCGAAGCCATCCATCACGTTAAGTATTGCCTGAGCCACCGCTGAGCCCGA
GGGAGGCGGCGGGCCGCAGACTCCGCGCCCGTTTTTCAGCTTTGTGTAGATCACATTTTT
TGAGTCGTGGACTATTGATTTGTAATTTTTAAAGTCCTGAAGCCGGATGATCCCACCGTT
GGCTTCGAACTCTTTGGCGAGTTGCTCGGCGAGCCGACCTGTATAAAAGTCGGCGATGGG
ATCTGTGGAGTTTGCGAGTAGCCGGAATGTTTCTAGAAGGTTTTGGCGGGTTTTTATCTG
CTCTCCTGGTTGGAAGACACGCTGAGTTTCGGGGTTGATGAAGTTTTTCATGGTGGGCTC
CGCGCGGATTTGGTGCTCGTTTTGGTTGAGAGCTTTTGCAAGGGCATGGGACGTTGGGTA
GCCTTCAGCCAACAAATCAATAGTTGGTTTCAACAACTGTCTCCACTCGACTTTTCCACT
TCCGAATCTCTCGAATTCAGTCCGGAGGCCGTGAAGCTCTCCGGGCACCGCAATCGCCTT
CCATCCGATTCTCGACTGATTCCATTTGTCACGGTACATTTCCTCTGTTGCGGCGAGCGG
AGCAATCTCCCGAGCATCGATTACCGTACACTCTTTTGTCGTTGCATTATAAATAGTCAT
AAAATGTCCGCCGCCAATTCCGGCCGAATGTGTATCCATTACACCGATACAGAAAAGTGC
GGCGATTGCCGAATCCACCGCATTTCCGCCTTTCAGCAAAATATTCCGACCGATTTCTGA
GCAAATTTCGTTGTCGGCGGCGACGGCGGCTTTCGAATATTTTCCGAGTGGAGAAAGTGA
TGGTCCAGGCCAACGGGGTAGGCGGGCATTGTTCTGCATTAGTAAATGAAAATACAATGA
AGCGAATGCGACCGTTGAGATTAACAACGTGAATACGAGAACCGTTAAGCCGACCGCCGC
GACTAAAGTACGGATTTTCATGGGTTGCTCGGCCTCGATAAGCGGCTCAACTTCATCAAA
TGGTCCATATTCTGGCGGTAAATTATCATCGTCCGGAAACGTGTTATAGTATTGAACAGG
AGGTGGGTTACTGCTCGTCGATTGCCCTTCAGGAGTCATTATTCAGAATTGAGTATGAAT
TAAAAAATCATAGAAAAAGTCAAAGCGCTGTCAATTGGAAATTTAGGACGAGAATGTCAA
AATTGCAACTTTTCACGAT
>C53D5.5b.3
CGAAAACTAGAACATTTATTTTCAAATTTCACCCGATTTCTACAAAAAATCAACAAAAAA
GTCACAAAATTTAAAATATGAACATAATAATCAATATCCCGCTGGCGCTGACTCCTCCCC
TTTTCGGAAATCACTGTTCGCATAGATTTGGCCGTCGGAAAGTCGTTCGGCGGCGGTGAC
AACTGTCAAATTGTTCACTGCCTTCATTACGTGACCACGATCGATCAGGGATTTCACGTA
GGCTTTCGGGAAGTTTGGCTCGTACCACGTGTAATTTGGCTGTAACTGATTGTGCATCCT
TGGAGCATCAACAGCTTGTTTAACATCTGCTTTCAGCCATAACGCATGCAGTGCAACTCC
AGCAACACCCGAAATAATGGTGGATCCACCGGCTCCGCCGACCGCCATAAGCTCCGCCCC
TTTTGTGTTAAAGATCACTAATGGACTTTGACTACTCATGGGGCGTTTTCCAGGGCGAAT
GAAATTGGCGGGAGACGGTGGGAAACCGAAGAAATTCGGATGACCGGGAGTGGAAAAGTC
GTCCATTTCGTTATTCCAGAGAATTCCCGTCGATTCGGAGGATACTAGGGCACCCAGGTA
TAAGTTAATGGTAGACGTAACCGAAACTGCATTGCCGTCTGCATCGATAATCGATACATG
AGTTGTTCCATGATCCTGCGGTGGTGCTTCAAACGATCCTCCATAGTAATCATCAGGATG
CGTCGTGTCTGTGATCTTCGACCTAACCCAATCCGCCCACTCTTTTGACGTAATATTTTT
GGCGATTTCCGTGGCGTTTGCCACGAATTGCGGGTCGCCAAGCCAGCTTCTAGCCGCATA
ACTAAATTTGCTAGATTCCAGAAAATGATGGTATAACGTTGCGATTTCGTTGAACGACTT
CATGTTATATTCGAAGCCATCCATCACGTTAAGTATTGCCTGAGCCACCGCTGAGCCCGA
GGGAGGCGGCGGGCCGCAGACTCCGCGCCCGTTTTTCAGCTTTGTGTAGATCACATTTTT
TGAGTCGTGGACTATTGATTTGTAATTTTTAAAGTCCTGAAGCCGGATGATCCCACCGTT
GGCTTCGAACTCTTTGGCGAGTTGCTCGGCGAGCCGACCTGTATAAAAGTCGGCGATGGG
ATCTGTGGAGTTTGCGAGTAGCCGGAATGTTTCTAGAAGGTTTTGGCGGGTTTTTATCTG
CTCTCCTGGTTGGAAGACACGCTGAGTTTCGGGGTTGATGAAGTTTTTCATGGTGGGCTC
CGCGCGGATTTGGTGCTCGTTTTGGTTGAGAGCTTTTGCAAGGGCATGGGACGTTGGGTA
GCCTTCAGCCAACAAATCAATAGTTGGTTTCAACAACTGTCTCCACTCGACTTTTCCACT
TCCGAATCTCTCGAATTCAGTCCGGAGGCCGTGAAGCTCTCCGGGCACCGCAATCGCCTT
CCATCCGATTCTCGACTGATTCCATTTGTCACGGTACATTTCCTCTGTTGCGGCGAGCGG
AGCAATCTCCCGAGCATCGATTACCGTACACTCTTTTGTCGTTGCATTATAAATAGTCAT
AAAATGTCCGCCGCCAATTCCGGCCGAATGTGTATCCATTACACCGATACAGAAAAGTGC
GGCGATTGCCGAATCCACCGCATTTCCGCCTTTCAGCAAAATATTCCGACCGATTTCTGA
GCAAATTTCGTTGTCGGCGGCGACGGCGGCTTTCGAATATTTTCCGAGTGGAGAAAGTGA
TGGTCCAGGCCAACGGGGTAGGCGGGCATTGTTCTGCATTAGTAAATGAAAATACAATGA
AGCGAATGCGACCGTTGAGATTAACAACGTGAATACGAGAACCGTTAAGCCGACCGCCGC
GACTAAAGTACGGATTTTCATGGGTTGCTCGGCCTCGATAAGCGGCTCAACTTCATCAAA
TGGTCCATATTCTGGCGGTAAATTATCATCGTCCGGAAACGTGTTATAGTATTGAACAGG
AGGTGGGTTACTCTCGTCGATTGCCCTTCAGGAGTCATTATTCAGAATTGAGTATGAATT
AAAAAATCATAGAAAAAGTCAAAGCGCTGTCAATTGGAAATTTAGGACGAGAATGTCAAA
ATTGCAACTTTTCACGATAACGGAATTCTATCGCAAAACTAGATAAGAGCTACAGTTTGC
TGCGTGTAAGCGCGCTCCAATGACAAACGAGAAGAGAAGAGAAGAGGGGGTAACCGCCAA
TAGCTCTCTTTATCGAGGATAGTCTTCAAGTGACAGAAGAGATATTCTGTGGTGGGAGAG
AGTTGGGTGGAAGGGGGAACAATGAGGACTACGGAAGAATGACTTTTAGATTTGGAGTAT
AGGAGAAAGTGGAGGTTTTGG
>C53D5.6
TAACCGCCAATAGCTCTCTTTATCGAGGATAGTCTTCAAGTGACAGAAGAGATATTCTGT
GGTGGGAGAGAGTTGGGTGGAAGGGGGAACAATGAGGACTACGGAAGAATGACTTTTAGA
TTTGGAGTATAGGAGAAAGTGGAGGTTTTGGCTGAAATTATTTTCAAAAACTTTAACTGT
AACAACTAACGAGTAGATTTGAAAATGAGGATAATATTCAACACAACAGAAAAAAAGTCG
ATAGGTAACTAATAAAAATTAGAGAAAATGTGGCATCGGGGAGAAGTGGTGGAACAAAAG
AAGAAACTGATGATGATGATAGGAGGATAGCCGCGAAACAAGCGATTAACAGTGAACAAG
ATTCATTTCGGTGAAGATGGAGAAGATAACAGCAAAAAAAAAAACACAACAAAAGTCCTT
ATTATTGCCCATTGAGAGTTTGTTGAAGGACACTGGTAAGGTGCTCGTCGATTCCATCTT
GCTGCGCGAATTGTGGGAACGATGCGTAGATTTGCTTCAGGATTGTGACAATTCTTTGCT
TGGTTTGGTTGCCGCTATCGTCGTCGTTGAAAGCATCGTTGGCGATTGAGAGCAAGCAAA
CAAGGAAGATTCTCGGAAGATTCTGATTTTCTGGTCCAAAAAGTGCGGCGTCTTGTTTAT
CAAACAATTCGGCGAGACACGTGTAAATGTAGGGGCTTTCCTCGGTGTCTGAATATGTTG
GCAACCAGCTCAGGAACATCTCGACGACCTTTCCGTAGGCTTCAGCAGGAAGTGGCACAT
TGCCGATGATTTTGGCAAATGCAGAAATCGCGTTTTCCGTGGCAACAGTGCTCTCCTCGG
TGGCTCGGGCGTCCTCTCGTTGAATCATGGCGGCCAGTGGCTCCAAACAGCTCAAAATCT
CGTTTCGGTAGTCGCTGATCTGGTGGTAGTTGATGGCCATAACTCCGAAACCGTAGCTCG
CTGCTTGTCTCACTTCAGGATACTCATCTCCCAACAACTTGTACATTATTGGAATAAGCT
TCGGGAAGCGAGTTGGCATATGTCCGACACCGAACTCGATGGCGTCATCGAGAAGGCACA
TTCCCCATTGTCTCTCGAAGTATTGTTTGGATCCCTCGATGAGTTGAATGGCACAGTTGA
ACACGTTGATCATTCCCTCGAAGATAGTTCCCTTGAACTCCTTCATAAGAGAGTGAGTCA
AATCAGAGATGGCTCCAAGGCATGAGGCCTCCAATTCCATGAAATAATCGAGCTCCTCCT
TAGCTTCAGCATCATCGTCATCTTCATCTTCAACTGGACGATCGCTCATTCTCTTTCCGT
AGTTTTCAAGTTGCTTGAGAAGCACCGAAATGATGAGTTGAACCTCTTCCTCGGCGATTC
CCTCGGTTTTCATAACCTCAATGCACGATCCGATGGTCGTCATGAACGAGGCGAGAATCT
CGACATCGTCCTCCTCCTCCATAGAGGTCGTCAATGCCTTCAAGAACTCGCACCACAAAC
GACGCTTGTCAGCCAATCCTTGCTTCTCAACACAGGTCAACAAGCATGGCATGATTTCAG
CGGAAGCCGTACGAACTCCGTCGTGAAGTCCGAAATCGAGATTCTTGATGGCGAGCTCGT
AGACGTCGACGACGTATGGCATGAAAGCCTCCTTCATCTCCTTGGCGAACGCGACAAGCA
TATCGCAAGCAGTTGCCTTCTCCTCAAGACCGCTGGTGCGGATTCCGACAGTCTTTTCTC
CTCCGATTCCGTGGTATTCAACTCCTTCCTCGTTTTCGTGAACATCTTCGTTGTTGAAGA
TATTGAAGTCTGGGCGGTAACGAGCGGCACGAAGAACTGGATCCATGACAACTGGGAGGA
ATGGTGCGAAATCGGCTCCAAGAATAGAGCAGAAACGAGTCCATGAGCTGATCATGTAGC
TGTATTGTGGATCATCGATAGCCAAATCCTTCATTCCGTCTCCGAGAAGGTTCAGGATCT
CGATTGCAGTAGCGTGGAATTGTTCCTTTCCGACAGCATATCCGATGAGAGAGATGCATT
CGATGGTCTTTCCTCTCAACTCCTTGAGCTCTCCGACGTTTTGAAGAATGTGAACGAGGT
TCGGGATGAGGCGAGCATGATGTTCCTTGAAGAGCTCCTCGGCGGCTTCAGCGACGGAGG
CGATGGCGGTGACGATGTTCTCAACGACAACCTGGTATCTCTTGTCTCCGAGACGATTGA
ACACAGCGGAAAGCACATTTTCGAGTTTCTGAAGAATGAATGGAAGATATTGTCCAATGA
TGCTCTTTGGGCACTCCTCGGCAAAGTTGACAAGAGCCGAAGCGGCATGAGCACAGACAC
GTGGAACATCGGTTCTGTCAAGAGACTCGAGAAGAGCTGGTATGACGGCGGCGTGGCACT
TCTTCTGAAGAGTTGGAGCGAAGTCAGAAGACATTTGTCCGATGGCGTTGCAAGCCGCGT
ATTGAACTCTTGGATGAGCATCATTGACGTAATTGGTGATATGAGCCATAATTTGCTCTA
TGTGTGGTTCCATAGATCTTTGGCACCCTTCACCGACGGCGGAGAACGCGCGAAGAGCCG
CGTGCTTCATCTTCCAGTCTTCGCTGGTCAAAAGCTTCTCGACAAGTGGAAGGAACACTG
GGAGCATCACTTTTCCGTTGATGCAGCAAGCAACACGGTCGATGGCGCTTTCGGCGATGA
TTGGGATATCTTCATAGTCTTCTTCCTCTTCGATCTCGTTGAGCCACTCATTGAGCACAT
CGTCATCCATTTCGGTCATGCATGAAAGAAGAGTCTCGAGAATTGGTCCAAGAGCTCCTG
GTGCGTATTTCTTGAGTCCTTTTGGTGCGGATTCCATGTACGAGCAAATAACTTCGATGG
CGTTCTGACGGACCATCTCGTTCTTTTCCTTGTTTCCAGCAATAGCAAGAGTGACTTGAA
GAACCTGAGACATATGAGTGTTAAGGCATTTTGGCAGAGAAGAGGCGAGCTCGGCGAACT
CTCCGAGTGGTCCATCTGAATCATCCTCGTCGCTGGTTTCATTGCAAACTTGAAGAACAT
TTGGAACAAGAGAGGTCATAAGCCTGACAACATCCTTCTCCTCATCATTATCAACAGCGA
AAGCGATAACAGCACGGACGGCGGTGGCCTTGATTTGCAAATCCGGTGTAGCCATGCACT
TTTCCAAGACAACTTTGAGGGTTGGAAGGAAGTGGGCCAGCCTGTTTCCAAAAATTATTG
GGCATCCGCGAAGAATAAGCAGGGCTATGTAGTTTCCGGTAAGATCCTCGCTCTTCAAAC
AATGATCCATCAGCTCGAGGACTCCTCCCCATGTCATATCTCCAGAATCGTCGATGAGGT
TTGAAGCGATTTCAGAGATCAAATCAGCAATCTTCTTCTTAATCGAGAGTTCGGTCTCGT
GAACTATCATCTCGAGAACTTTGGCGAGAATGCGCTGTTTGTTCTCCTCGTTCAGCGTTT
CCCAAATCGCATCCCAGTCTCTGGCGAGAACTCGTCGCAGAAACACCAAAACTGTGGATC
TGGCATCAGAATTATTCGTGTGGTGTGTGTAGGCCTCGAAAAGTGCAGCTACTTTGGTTG
GTCCTTCAATCTTTTCATAGACTTCTTCAGCTTGTTTTCGGATATCATTGTCTGCTGACT
GCAGTTTTGTGATGAGCTCAGTGAATTGATTGACGTCCATTGTAGGGAACC
>Y48G1A.7
TAACGTTTAAAACATTCATTGTCTCGAAAACCAATATAAAACTCGTCAGAGAGGGATACT
TAGTAGATATGCTGAACAAGGAAAAGAGAGAGAAGAACATTAACCGAATGGGGAGGGGGG
AATAAGAAATCTGAACAGGAACGAAATATAAAGAACATTATTAGAAAGAACAAGCATGGC
TTGATCTTCTTGGCAGTCGTCTCCTTATCCTATCACTTCTTCTCGGCGTCCTTCTGATCA
TGCTACCGAGCAACGTGGCACGATCGAAGAGTTTCACAACGGTTTGATACTTTCGCTCCA
CGAGGGGGCTCCCAATTCAGCGAGGGTCCTCTCACGAAGTTTAATTTTTTAAAATTAAAA
AATAAGTAACACCTCAAGAATTCCATCGAAGTTGTGCTCCTTTGCAATAAGACGAAATTT
TTTTTTACGGAATTGAACAGGATCATTGAGGTACGGCATGAAAACGGCTTCCTCGTTGAA
CGATGTTGAAGCTCCTTCACCATTGCACTTATCCTCGGAAACGAATCCAATATTCTGGTT
GCTGAGTGGAATTGCTTCAAAGATTTTGATCAGATTTTTTTTTGAAATTTTCGATCACAC
ATCTTGTATCCACCAAATCGCCGAGTGCTTCATGAACTTCAGACTCGTGCTTTCCAACCT
CTTCCATGAGCTTCACTTCTTCTGCTTGGAACTTTTGATTGCCTTCGGACCGATCTGACT
TGTAGTTTCTTCTTCTTTGGCTTCTTCTGCGGCACTTGAGCCCTTGTAAGAGCACTTATT
GCTGCTTAACCTTCCTTATTAATACTTCGAACAGCTTCTTCTTGTTCGCATCTATTTCGA
ATTTTGTCTTGAAATCTTCCAATGCAGCGACAACGTAATATGCGGCCACGTTAGCTTTGC
CTCCCCGTGGAAAGGAGCCAT
>Y48G1A.5b
TCGAGGTGAATTTCTGTGTATTTGACAGCAAAAATGTCGTGAAAAACAATTAAATAAGGC
AATTTGAAGAGGAAAAAACTGGGGCAGATGTGAGATAAGAAGAAGAAGAAGCGGGGCTTC
GACAACCGTAAACTAATCAGAGATGGAAAGTGAGAAATTTGAAATTTAAGACAAAAAAGT
TAACAACGGGGGATTTTTTTTAGAGAGAAAGAGCGAGTAATCGGGCAGCAGCAGAGAAAA
AAAAAGATAATAAACAATTGAAAAAATATAAATATCGGGGAAATTATTGCTGAATAGACT
GCAAATAGGTGACAATCTCGGGCGGTACAGAACGAAGTGTCTCTGGACAATTTCCGGGTC
CACGGACAAGAACGGCCTGCGCAAAGTAGGCCTTGTGGTTGGCGATGTTGGCGGCGACGG
GCGGTTGCTTGGGAGCGTAACTCAGACGACAGAATGGGTTCACAAATTCTCCCTCGGCGT
TGTACATTGAAGCTTGCTCTTCTTCTGGTGATAGGACGGCTCGATCGGAGGCTGAAGCAG
CTTCCAGCAGCATTGCCACCTCGTATGACAGAATTCCGTATTGACCAACAAGCTGCTGCG
TGACATCGGCTAGCAAATTGCCCATTCCAATGGCAATAATCCGTTTCTCAGGCCCCGTTG
TCGTTTGTTTCAGACCTGGCAAATCAATGCATACGACCTTCTCGATGAGCATTCCGAACA
TGCCAGTCTGAATATTCTCACACGATTGAACAAGATCCTGTGCACTCCGGGCGATCGTAA
ATCGACACAAGAACACGATGAATAGCTTCATAAACTTGGGTGTCTTCGACGATTGAACTC
TTCGAAACATTGTATTGAGCACAAATGTCATCGCGGAACCCTCGAAGTGCTCAATCGACG
GAAGAATCGTCGCCGCCAACTGGAAACCGTATTGATCCAAGGTTTTCGAGCCCAAAAGCC
GCGCCAAATGGCTCAAGATCAACCCAGAATTCTCCGAGACGACTCGCTGAGCATTCACGG
AAAGGATCACTTCGAGAACCGAAAGTGCCGCTGGAACATTCGCTGATCTCGCCCAAAGAC
GTTCGGATAGCAGAAACGGAAGGAACGGTGAGAATTGATCGATCGATGAGTTTCTAGCGA
>Y48G1A.5a
TCGAGGTGAATTTCTGTGTATTTGACAGCAAAAATGTCGTGAAAAACAATTAAATAAGGC
AATTTGAAGAGGAAAAAACTGGGGCAGATGTGAGATAAGAAGAAGAAGAAGCGGGGCTTC
GACAACCGTAAACTAATCAGAGATGGAAAGTGAGAAATTTGAAATTTAAGACAAAAAAGT
TAACAACGGGGGATTTTTTTTAGAGAGAAAGAGCGAGTAATCGGGCAGCAGCAGAGAAAA
AAAAAGATAATAAACAATTGAAAAAATATAAATATCGGGGAAATTATTGCTGAATAGACT
GCAAATAGGTGACAATCTCGGGCGGTACAGAACGAAGTGTCTCTGGACAATTTCCGGGTC
CACGGACAAGAACGGCCTGCGCAAAGTAGGCCTTGTGGTTGGCGATGTTGGCGGCGACGG
GCGGTTGCTTGGGAGCGTAACTCAGACGACAGAATGGGTTCACAAATTCTCCCTCGGCGT
TGTACATTGAAGCTTGCTCTTCTTCTGGTGATAGGACGGCTCGATCGGAGGCTGAAGCAG
CTTCCAGCAGCATTGCCACCTCGTATGACAGAATTCCGTATTGACCAACAAGCTGCTGCG
TGACATCGGCTAGCAAATTGCCCATTCCAATGGCAATAATCCGTTTCTCAGGCCCCGTTG
TCGTTTGTTTCAGACCTGGCAAATCAATGCATACGACCTTCTCGATGAGCATTCCGAACA
TGCCAGTCTGAATATTCTCACACGATTGAACAAGATCCTGTGCACTCCGGGCGATCGTAA
ATCGACACAAGAACACGATGAATAGCTTCATAAACTTGGGTGTCTTCGACGATTGAACTC
TTCGAAACATTGTATTGAGCACAAATGTCATCGCGGAACCCTCGAAGTGCTCAATCGACG
GAAGAATCGTCGCCGCCAACTGGAAACCGTATTGATCCAAGGTTTTCGAGCCCAAAAGCC
GCGCCAAATGGCTCAAGATCAACCCAGAATTCTCCGAGACGACTCGCTGAGCATTCACGG
AAAGGATCACTTCGAGAACCGAAAGTGCCGCTGGAACATTCGCTGATCTCGCCCAAAGAC
GTTCGGATAGCAGAAACGGAAGGAACGGTGAGAATTGATCGATCGATGAGTTTCTAGCGA
TACATGAGGAGACGAGAACTCCCGTGATTTGGAGAGCATATGGGATGAGATCTTCCAAAT
CCTCGCGGAAGATCACTTCGATCAGTGGAAGGAGTTGAGCATCCAGTGAGGCGCCGATTG
TTCGGGTCTTGGTGATCAACACACAAATCGTCTCAAACAAAAAGTGCGTGTGCACCGAAT
CCGCCGGATTTTTCGTCGCCGACTCGACCAACTGTGCGAGCTTGACCGCAATCGCGTCCG
CATGCCGAATCGTGTCGTCATCGAGAATCACAATGATCCTCAAAATCGCCTTGATCAGAT
ACGGCGAGTTTTGCGCTTTGGCATCCTTGTCGAACGCGGTGACAAGGTTCTGAAGGATCG
AGGAGACTGGAAGATTTTGAGCCGAGAAGATTTTGTTGGAATCAGCGAGAAGGATCTTTT
CAATAGCGTAAGCTGCGTACTTGTGCAGAATCGGAGTATTCGAGCTGAGAAGAGCGTCCG
CCGACTTGATCGCAGTCATAAGGTGCTCTGGAGCCAGCTGTTTCCTGAAAGTGACCGCAA
ACTTCAGTGCATCAGCTTTAAGGATCGGAGTTTGATTGACATCGGCGTTGAGATGTGTGG
CCACTTGTGTGATGAAGAAGTCGTTGATGTCCACCAGCGGGTTCGTCGCCGTTACTCCAC
TCTTAGCAGTCTCCGTCTTCACCGCGATCGCCGTGATCAGCGAGTAGACAATGTCGATCT
TGATCCAATCACCACTTCCCAGCAGGTTCTGCACGATCTCCCCCAGACATGGAAGCATTT
GCGCCTCGAATCTTCGGCAGAGACCTCGCGCAAGATCGATGGCTCCACGGCGTCGAGTTC
CTACATCGGTACCCTCGATGTCTCGCTTCATATAATCCAGTGGCTCATCCTCGAACAGTT
CCATATCCTGTTGACGAAGCAGAAGGTTCTGAACGCACACGTTCTCGGCGAGAGTCTTCA
GAACGCCTTCACCAGTGAAGTGTCCCTCGTAGTACTGTCGCTGGCTGACCATCGACAGAA
ATTCCAGCGCGGCGCACACCATCGTATCGTATCGAGTGTCGGGGCCGGTAGACTTGAGCA
GATTCCAGACGGCAAGGATGATGTCGGGCACGAACTCGGAGATCTCCTCCTCGTAGCGTT
GCGAGTAGAGCGTGAAGATCTCACAGATCTCGTGCTTAAGCTCGTCCAGAGTTGTAGGTT
CTCCCGAGTTGGAGGTCTGCGTCGGCGCGTCGATTTGCACGAGATGCAAGAAGTGTGGCA
TCCAGTCCTTGAGATGATCCTCGAAGTATTCCGGAATCTCCTGTGAGCACAGAGAATGGT
AGACTTTTGCAATGAGAAGTAAGACTCGGAGCCATTGGGCGATCTCGTCGGCTCCGAGTT
GATCCTTCCGCTGTCCCACCTCCATCATGTTCCGTAGCAACAGAGTTAGAGGCTCTTGGG
TGCTCAGTAGACACTTCTTCAGCTCTTTCCAAAGCTCTGCTGACTTGGATTCGAATCGGA
ATTTGCGGAAAATCTGCTCCATCGACGCCAGCGAGGCCACCAGGTGATTGAGATCCGCTC
CGTTCAGGAATTTCGACAAATATGGAACCAAATCTGGCCATTTTTCGGGAAAATCTCTCT
GAGCGATGAGATACAGAGCATTGGACAGGATTTCCTGAACATTTGATTTTGTATTGAACA
TCGCTTCGAGAAGCATGCTTCTGAACTGCTCCTCGTCTTCCTGGCCCATTTCTACCTCTG
GTGCCGGGCCCCAATTTCTCTTCACAAAATTTTTCAAAGCGACAGCCGCGGCGATTCGGA
TCTGCGGAGCAATTTGTTGCTGTTCGTTGACCACCAGTTGAAGAATTTGAATGATATAGC
CTGGATTTGATTGCAGCGAGCGGAGCGCTTCTTCTCCACGCTTGCGAATCGCAGCATCCG
GCTCCAGAGTCTGCTGGAGAGCTGCTCCGATTTGCTCCAT
>Y48G1A.4
ATGGGTGTTGATAAAAAGCAAAAGCAACGAAAAACCAATCCATTCGAGCTAAAATTCAAC
AAATCCAAGCATGACATTCTCGGCCGGAAAAAGGGCGCACAAGTTGGAGCACCGACTGCG
TCACGAAAACGAGCTCACGAGCAACGTGAACAGACGCTAGGCGTAGAATATGACCGGAAA
AATAAGATTAGCAAAATTGTCGACAAACGGCTCGGCGAAAAGGACGGAAAAAGCGAGGAG
GAGAAGGGCGCGATGAGATTCACAGAGGAAAGAGTCAAAAATTATAAAAGAGCATCGAAA
TTCAACTTGACAGATGATGGAGATGAGGAGGAAGAAGTACTTACTCACAAGGGAAAAGCG
CTCTCGGACATTGAAAAATACGACAAATCGATGATTTCCGACTCGGATGACGATGAAGAG
CCGGGAAATTTGGGCTCAAATATGGTAAAAGTGGCTCATTTCGGTGGTGGAGAGAAGACC
GCCGAGGAGCACGTCCGCGAAAAAATCAGCCGAGAGGATATGATTTCGAATTTGATTGCG
AAAACGAAGCTGGCGCGTCACGAGAAGCAACAGCAGAAGGATGAGCTCGAGCTGATGACA
GAGTCGTTGGATTCCAAGTATCAGGCTTTGATGGGCAAAATGAAGGCTTCATTTAGGCCG
ACCGGGCGCCAGCCGCTGGAAAAAGATGATTACGACAAATTGACAATCACCTTGAAAACC
GAAGCCGACGCTCGTGCCACCCCAGCAGATCGTAAGCTATCCGAAGAAGAAGAAGCTCTG
AAAGAAAAAGAACGTCTGGAAACTCTCGAGGCCGCCCCCGATGCCGACGTTGATATCGAT
GCTGGATCGAAGGCCGACGCCAGAAAAGTTCAGGCGAAAAATTCGAGATTTGAGGTCAAA
TTTGACGATGAAGGTGGCCTGATCGATGAGGATACGGTGGAAAAATCCAGGATTTTAAAG
AAAAATCTGGATGGTTCTGATGAATCTGACGATGACGAGGATCTAGAAGATGAGGAAGAG
GATCTGGATGATCTACTGGAAGATGAGGATGAGCTGGAAGAAGATTCCGATGATGAGGAA
GCTCAGGAAGCCCAAAAAGTCGTCAAAAAAGCGAAAAAATCTGCTCCAGAACCCGCTGAA
ACTCTGCCATTCGTATTCGAAATGCCGAAAAACTATAAAAAATTCTGTGCTCTTCTGGAA
AAACACTCGGAATCGATGGATTTAGTGCTGGAACGACTCGTGAAATGTCATCATCCGAGC
CTTAAAGAAGGAAATAAGAAGCGTCTGAATAAGCTTTTCCTCTTGTGTTTAAGATGGTTT
GATGATATGTCGAAGGAGGAATTGACAGCGGAAAGTGTGAAGGAAATGAATTTAGCGCAG
GAAACTATGCATGCGTTGATGAAGTTCGACATTCAATACGGAGTCCGATGTGTGCGTGCT
CTAATCCGTCAACACTGGAAAGGCCGCCAGGATAAACAGAAGAGTAGCCCAGTGTCATTT
GGATTAATCTCTGCAATTCGTCTTGTTTCCGGCCTCTTCCCAGTTGCCGATTCCTGGCAT
CCTGTAGTGGTTCCGGCTCTTTTTTTGGCAACTGAAGCACTTTGCTCGGCGAAATGTGCC
AATTTGAATGCGTTGGCTAAACAAATTCAATTGGCTAATGCTATTGTTGAATATGTGTCT
GAATCCAAGAGATACGTCCCCGAGCTGGTCGCATTTGCTCGAAGTGCTCTTCTGCTTGCA
GTTACAGAGAAAAGTGAGAAATTCGCGACAAATGGATTCCCGATTTCCAAGCCACACACG
GAAATGTTATGCTTTGAGGAGAAGTACACTGGCCCCGCACTCCAGCCAATCTCCCTGACC
ACAATCTTCAACAATTCCCCATCCGATCCATCTCTAAAGCTTCACGTTCTTCGTGCTCTG
CTCTCCCTCATCCAACATCTCCGTGTAATCTACTCCAACCAAAATGAGACCTATTCTATC
GTTTTCAAGCCATTCCTCCGGATTTTGGAATCAATTCAAGCCAAAAATCTTCCAGCCGAG
GTCCAGGAAGAGCTGGAGACTCTGTGCGCCTCAATGAAGGCTGAAATTGGAGCCAAGTGC
CGTCTGGTGCACCTGTCGCTGGTGAAAACCGAAAAGAGCATGCTGAAAATGCTGGAACCC
CGTTTCGAGTGGGATTTCGATCCGGAACGCCCACATCACGGACCCAAAGACGAGAAGAAG
AAGCTGACGAAGAATCTGAGGAACGAAAGACGCGGAGCCATCAAGGAGCTCAGAAAGGAT
ACGGCATTCTTGGCCAGGAAGCAATTGTCGAGTGTCAAGACGAAGGATCGTGCGAGAATT
GCGGCCACGAAACGTGTCATGGGCGGTCTTATGCAGCAGCAGGGTGAATGGAATAAGGAG
AAGCGTACGGCGGATGTTGAGAAGAAGAAGGACAAGAAATAATTTAAATTTTCCTATTTT
TTGTTTGTTGAAAATGACTTTATTTGGCAAAAAAAACCCCTAAATTTCAGTTTTTCTCGA
TTTGTTGAAAAATAGTCAAAAAACTGATTTCTATGTTATTTTTGGTCAAAATTTGCCTTT
TTCAAACATTTTTTTTGCCATTTTTCCTCCATTTTTTGTTATTTTTTTTTTTCGTTTTGT
TATGAGATATGTTTCTGTTTTGTTGACATTTTTTATTATTGAAAATTAAACGAGTTTTCT
GAAT
>Y48G1A.3
AGAAATGACGACAACGGAAGAAGCTCCCAAATCGCCGCTTTTCGAGGCAATCGACAAAAA
TGACACTGAAGCAGCGCTGGCACTGCTGAAAACGAAGGAACAAGCCGCTCAACGGGATCC
CAGTGGAATGAGTGTGCTGGCAGCTGCCGCGTATAGAGGAAATCTTACGTTGGTCGAGAA
AGCGATTGAGCTGAAATGTGATGTGAATGATAAAACCGATGGAACTCTGTACACTCCACT
CATGTTTGCCGCCTTATCAGGAAAACAGGACGTATGCCGCCTGCTAATGGACTCCGGAGC
CCGTATGTATTTGGTGAATGGAATCGGAAAAACCGCCTCTGAACTGGCGGCATTTGTGGG
TCATCACGAGTGTGTGGCAATTATCAATAATCATATAACAATTGATGTGATCGAAGATCT
TTTGCGGCCAAAAGTGAATGGAAAATATGAAGGAGCTGAGGAATATCCGGATGAGCTGGC
TGTATTTATTCATTCATTGTGTGGATCACATGAGATTCATCCTGTTAAGATTATTTTTCG
ATTCAGTAAATATCCCGATTCGTTGAAGTATAAGAAAAAGATCCTCTACGTCATCGATCG
TGTCTTCGAGAAACAGCTTCGATGTAAGGAAAGCAATGAAATAATGTCGCTCAAGCTTTG
GCTAATTCTATTTTCAATGCGTGAAACCTCGAAATTCGTGGAGTCGAACAAGGAAAAGTC
GCCAGAAGAAGCGTCTCTACAGTACGCAAAACTGATTTCCACGTGGCAAGAGGGCGATGA
AACTAGGCGAGCACTTGACGTGATGCTGAGAAATGCGGTTGCTTCGTTCCCGTATAAACA
TTCATTACTTCATGATACTCTACAAAAAGCACTGCAAAAAAGTCAAATTGGTGAACGACC
AAGTGCCTATGAATACATTGTTCAGGCACTTTTCGGACAACGAATCGCTGCGGTCTGCCA
GTTTTGCTCGGTTTGCGGACATCCTGGAGCCAAGAAACGGTGCACACAGTGCAAACTCGC
CTACTGTTCCCAAGAATGCCAAAAATTCGACTGGCCAATTCACAAAAAAGTGTGCTCATT
TCTGAAAACGCGACAAGAAGTGTCGCCCACCGACGAGACCGCCATGTCGCTGGACGATAT
TCAGGCTCAAATCGCCAAAATCGACGTGTAGAAGTGCCGATATTTCGATCTCAATATACT
TTTTTTCTGGAATTTATTTATTTTTAATGTATATTTCGGCTTCATCTCATTGCACGAACT
TTTAATTTCATTTTCATAAATTCATTTTTGAAGTC
>Y48G1A.6b
AAAAAATTGTCCTTTTTCAATATTCAGAAGAAAATTATGAAGTTATTTACTTCCATTTTT
CGATTGTACGGTAAATCAAAACTAAAGGTGGGCACGGTATCTGATAAAGTTACGATCGTT
CCAGGATCACGAAAATCGAATAATTACACAGCCAGAGTTACATGAAACAGTGTTTGGGAA
ATTTAAAAATCAGTACAAGAAAACCTCAAAAAAAAAACAAAATTACAGGAAAAAACGGAA
ATTTTCAGTAAAAAATTATAGGGTATGTAAAATCGATAAAATATTTAAAATTCAATCGTA
TTCTCCGTTTTCGGCGTTCGGATCGTTCACTGGAAGTACGGGATGTCGAAGTTTGAAATT
GAAGAATTCGCACCAACCGGCTGGAAGTAGATCGTGGGAGTCCATATCATAAAGCTCGGA
AAATTCGGAATCCCATCCCTGAAACTCGATGAGCACCGTTCTACCGTGTACTTCTTCGAC
GGAGGCCGGTGATATCCAGTAGGTCTCGTTTTGGCCGACGGCTTCAAGGACACGACCGAA
CTCAAACATGTGCCTTCTCTCCTTGCTCGGCAACGGCCTAAGCATCTCATCAGGAATTTT
TTCCGCCTGCTTCTCCTTCAAATACCCTTCCCACTTGAATTTCCCGGGCTCAGTGCCTGC
AAGCCGATCCAGCTTGATTCCGAACTTCTCAGCATAGCCGACAGGATGCATAAAATGATT
ATCAATATGAATTGGGAAGGATTCATCGTCCGATTCTGTCTCATCAGGTGAAATAATTAA
AAATCCAGGCGTTTTGCATATTTTTCGAATTGTTGCGACGCAAAATGACTGGCGTAGGTC
GCTGAGTGGATCCAAAAGTTCAAATTTTTGGCCGACTTTTAATAAATTTAATTTTTCAGC
TGAAATGTCAGGTTTCCCAGCAAAAAGTTGCTCGAAAGTGACGTCATCTTTATGATAACT
TCCAGAACCTTCTGCGATCCGTCTGGAATGTTCCAAATAACCTTCCGTAGCCTTAGTCCG
TAATCCATTAATCATTGCAAATCCGACTGGAAACAGGAAGAAGCTCGACTCATCCACCCA
AAACTCGACGTTTTCATGCTGAACCTGCCGATCTTTGGCCTCTACGGAAGGAAGATCTTC
GGGATAATCCTGAGCGGTGACCATGACCATCAGACGGCGGCCAAGGATCCTGAGGATCCG
TGCGACACGGATTTCTGTTGGCTCCAAGTAGTTGAGTAGCTCGACGCGTTGATTCAGCCG
GAAACGAGATGGGCGGTGGGCAAGGTGGCGGAGTTGGTCGAAGATTTTTGGCTCAGAGAT
TCGATTTTCGTGCAGCTCGGCTTGAAATTCATCCAGAATCTCCTCTGTTGGCCGTGGTAC
GGGCGGTGCAGGCGTAGATCCACGTCGCCAAAATTTCGGGCATTGCATCGGTTTCAGCAA
GCTCAGTGGCCTGTATTGAAGCCATTTCATCGCTGGATCCTGCTTGAGACCGCTTCCAAT
ATCGAAAATATCCTCTGAAAGCATATGAAACCAGCAGGGTCTTCTATTAAGTTCCCCCAC
AAATTTAATTGCCACGTAGAAGCCGCAGACAGCAGTCACCTCGCCGAACCAGCGGATTTC
TGGAGATTTAGTGGTTATAGAAGGATCCAGAGACGGTCGGACGACTACTTCTAGTCGAAA
TCCAGGTTTTAGGTGCTGATTTAGCTTTTCCAGCGGCAAACAACCCTCCAGCGCCTCGAC
AGGTAAAAATTGAGTATTTCCATCATAATTACATCGGAGTTCATCTGACCATGTGAATGT
TCCTTCAATTTGTGGCTTTGGAATCCGCTGGGCGATTTTCTCAACTGGATTTCTTCGACG
ATAGAATAGCCGTTCTTCGGTGAAATATCGGTATTCTGCTTCTTCAAGTTTGTAATTATA
TTGACGCTTTTTATTCGAAAAATTCATTGATTTTAATTAAAAATCTATTTAAATT
>Y48G1A.6a
AAAAAATTGTCCTTTTTCAATATTCAGAAGAAAATTATGAAGTTATTTACTTCCATTTTT
CGATTGTACGGTAAATCAAAACTAAAGGTGGGCACGGTATCTGATAAAGTTACGATCGTT
CCAGGATCACGAAAATCGAATAATTACACAGCCAGAGTTACATGAAACAGTGTTTGGGAA
ATTTAAAAATCAGTACAAGAAAACCTCAAAAAAAAAACAAAATTACAGGAAAAAACGGAA
ATTTTCAGTAAAAAATTATAGGGTATGTAAAATCGATAAAATATTTAAAATTCAATCGTA
TTCTCCGTTTTCGGCGTTCGGATCGTTCACTGGAAGTACGGGATGTCGAAGTTTGAAATT
GAAGAATTCGCACCAACCGGCTGGAAGTAGATCGTGGGAGTCCATATCATAAAGCTCGGA
AAATTCGGAATCCCATCCCTGAAACTCGATGAGCACCGTTCTACCGTGTACTTCTTCGAC
GGAGGCCGGTGATATCCAGTAGGTCTCGTTTTGGCCGACGGCTTCAAGGACACGACCGAA
CTCAAACATGTGCCTTCTCTCCTTGCTCGGCAACGGCCTAAGCATCTCATCAGGAATTTT
TTCCGCCTGCTTCTCCTTCAAATACCCTTCCCACTTGAATTTCCCGGGCTCAGTGCCTGC
AAGCCGATCCAGCTTGATTCCGAACTTCTCAGCATAGCCGACAGGATGCATAAAATGATT
ATCAATATGAATTGGGAAGGATTCATCGTCCGATTCTGTCTCATCAGGTGAAATAATTAA
AAATCCAGGCGTTTTGCATATTTTTCGAATTGTTGCGACGCAAAATGACTGGCGTAGGTC
GCTGAGTGGATCCAAAAGTTCAAATTTTTGGCCGACTTTTAATAAATTTAATTTTTCAGC
TGAAATGTCAGGTTTCCCAGCAAAAAGTTGCTCGAAAGTGACGTCATCTTTATGATAACT
TCCAGAACCTTCTGCGATCCGTCTGGAATGTTCCAAATAACCTTCCGTAGCCTTAGTCCG
TAATCCATTAATCATTGCAAATCCGACTGGAAACAGGAAGAAGCTCGACTCATCCACCCA
AAACTCGACGTTTTCATGCTGAACCTGCCGATCTTTGGCCTCTACGGAAGGAAGATCTTC
GGGATAATCCTGAGCGGTGACCATGACCATCAGACGGCGGCCAAGGATCCTGAGGATCCG
TGCGACACGGATTTCTGTTGGCTCCAAGTAGTTGAGTAGCTCGACGCGTTGATTCAGCCG
GAAACGAGATGGGCGGTGGGCAAGGTGGCGGAGTTGGTCGAAGATTTTTGGCTCAGAGAT
TCGATTTTCGTGCAGCTCGGCTTGAAATTCATCCAGAATCTCCTCTGTTGGCCGTGGTAC
GGGCGGTGCAGGCGTAGATCCACGTCGCCAAAATTTCGGGCATTGCATCGGTTTCAGCAA
GCTCAGTGGCCTGTATTGAAGCCATTTCATCGCTGGATCCTGCTTGAGACCGCTTCCAAT
ATCGAAAATATCCTCTGAAAGCATATGAAACCAGCAGGGTCTTCTATTAAGTTCCCCCAC
AAATTTAATTGCCACGTAGAAGCCGCAGACAGCAGTCACCTCGCCGAACCAGCGGATTTC
TGGAGATTTAGTGGTTATAGAAGGATCCAGAGACGGTCGGACGACTACTTCTAGTCGAAA
TCCAGGTTTTAGGTGCTGATTTAGCTTTTCCAGCGGCAAACAACCCTCCAGCGCCTCGAC
AGGTAAAAATTGAGTATTTCCATCATAATTACATCGGAGTTCATCTGACCATGTGAATGT
TCCTTCAATTTGTGGCTTTGGAATCCGCTGGGCGATTTTCTCAACTGGATTTCTTCGACG
ATAGAATAGCCGTTCTTCGGTGAAATATCGGTATTCTGCTTCTTCAAGTTTGTAATTATA
TTGACGCAATTTTCCGCCATGATCCCTTTTTCCATTTTGAATAAAATTCGACGACGATTT
TTCCAT
>Y48G1A.2
GATTTTTTCCTCAATATTTCTCGATTTTTCAGCTTTCAGTGTGATTTTCCAAGAGCCGTA
GCTCGACCAGACGACGGAGAGCCTGAGGCTGGTCGCCAGAAGCACTATGAAGTCCACCCC
ACACCGTCCACGAACAAACTCCGAATCGAAGCTCGGGGCTCGCGAGCAGCTTCTCCGGGA
CTCTATACGACTTCAAGTAGCTTCGGAGCCGTACGTCCACATGACAAAGGAATCCACGTG
GGACGAGGCGAAAAAACTGGCGATCAGTCTTGAAAAGAAGCCGGACATTGTCCGTAAAGC
GATATACAATCGTCGTCGCTTCGTCAATGAAAAGATAAAAAGTGCGCTGGTCAAGCGCGA
AATCATCGACCCAAGAAGCCCGGCAATCCATGAAATAGCAGTGGCGGCGGAGACAATCGC
CATAAACGTTGTGCACTTCTTGGAGACTCATCACGCAAAAATACTCGCTGAAATCAAAGC
GGCCGCCGCTGGAGCCGGCGCCCAGCTCCGAACTGCATGAATTAATTCAAATTAATATTT
TTAAACTCATTTTTCACACAAATAATCATTCATGTGTCCATTTTTCACTCTCGAAACCCA
TATACCCTCACTCTAAATATCAATATAATGCACATTTCTCATAGTTTTAATCTGCCCTTA
CCAATTAAATCTTACCAATTTTCCGCCATGATCCCTTTTTCCATTTTGAATAAAATTCGA
CGACGATTT
>Y48G1A.1
ATGCGGCAAATCGTCGAGCTAAAGTCACTTTTGACTTCGGAGCCAATTAAAGCCATCGAG
CTCTTCGATAGGCTCGTTGGACAAGATGCCGACACAATCACCCAAGAAGCCTGTGGAACC
CTCGCCAACTATATCCGGCATTCCAGTGTTTTTAAGCGACGGCTTCTGTTCACGGAGCTC
CAAAAATGCTCGTTTTTTGCGAAATTGTGCATTTCGTTTCAATTTCACAGCTTTGAAGAC
ACAGTTTTTCCGCGAAAATTGATTTTCGAACGATTCAGCGTGTTTTGCGGTGAACTGGAA
AAGGACAAGCCACATCACCGGCACCACGTCACCGCTGTCGGATCGAATCGTTTCTTCAAT
TTGGGACTACTTTCCGATGGAAGCCCCGTCTCAGAACCCCGACTGGTCCCCGTGCCACGT
GTAATTCAAATCGAGATGACAAATACACACACAATATTTTTGACTGCTGAAAATCAGATT
TACGGCTGCGGAAAAGCTTCATCTTTTTTGCCGGATAAAACGGAGGAGACGGACGGTGGT
TATGTGGCACTGCCCACTTTGGTAGAAATTCCAAAAGTTACTGGATACGTGGCAGCTGTG
AAGGTGTTCGATGGAGGATCACAGTTTTTGATTGGCGGCAAATGGTATTGTGTTGGAAAA
TGTTCGATTTCCGGAGAAACGCGACGAATTTCGTCGAATTGTTTTGTTCTGGTAGAGGAG
GAAAACGAGGAGAAATTGGAGAAAATGACGAAAAATATCGATTTTTACGTGGCAAATGTG
CCGATTGAGGAAAGGATTGTGAAGGTATATCTAAAAATGGACCAAAACGAGATTCTGTGG
GATAGAACGAGCGATTTCTCAGCGGAAAAGCCGATTTCCTTCATAATCAATGGATTTCCA
CAAATGGCAATTTTCGAATCATTTCAACTTTTAAATGATGGAACTATTTATGCTGCGAGA
AATTCACTTTTCAAAGGAAAATTGGAGCTATGGAAGAACAAAGATGACGGGTTTAAAGTG
AAAAGCGGGACTGTTTTGGAGCATTTTGACACGAAATATACACTTATTGCACTGATGGAA
GAGGTTCCCGGTACTATTGGAACAGAGTTTTTCAAAGTTTCACCAGATGGGCAGAATTTG
ATTATGAAGATGGGCTACCAAAACGAACAGAAAACCGAGAAATTCGAATTCGAGTCTCCC
AAAATTCACAAAATCATCAAAAATCGTGAAGTACAATGTGATCCAGTTGATATTCCGTTA
GACTCGACTATTCATTTTCATCAAAATTATAATCAAGAAGTATTGAAATTTCAATCGAAT
CGATTATTATTTCAATGGATTTATCCGAATTATTTGTTTCAAAACGATGGAGATGTACAT
TTTTCAATTGAACAATTGGAGACTGTATTTGCTGTGGATTTGGAGAATTTGGAATTCCCG
AAATACCAACCTATATCACCAGAAGAATTCGTTCCCACCGACACTTCTCCCTCCGATATC
TGGTATTTAAAATCCAGTGAAAAATTGAAAATCCCTTGTCACAAGTACCTTCTCCTACTA
CATTCACGTCAAATTGGCGCGATGCAGAGATTTCATTCAAATTATGGGAATTTCGGCGAT
TTTAAGGATGGTAAATCTGAAAATGAAGTGGAAATTGAAGCGAATGCTAGTGTTGAAACT
GTGAAAAATGCGCTGAGAGGGATGATCAATATTCGAACTCTTTTCAAAATTAAGACTATT
GAGTTAATCGAATGCATCAACTTCTACGATTATCATTTAATGGATGAAATGTTCAATGAT
TCAATGCATATTCTAATGGAAACAATCACTGAATTCACACTTCCATTTCTCTACGAATTA
TTCTATTCGTTTGAGGAAAAAGTGTTGGAGGGACTTTTGCAGAGGAAATATTTGATTTCT
AACTCAATTTCCAGTGTTTTACCGCCAAAGGAGCTTCTTGTACGATTCGCTGAAAAACTG
GACACCGATTGCCGCCGACACCACACATTAAAAGTTCCGTCGAAATTCAAAAATCTAGAA
AATCTGAGCACCTATGAGCCCGAGTACATTGTCAAATATTTTCTGAATCTCGACCAAGAT
TCGGAGGATGTGACGTGGCGATCGATACGTCACGAATTCCACGACACACTTGACACGTGG
CACGCGGAAGCTGTGAAGAAGAGAGATGAGAGACGTATGCACGGAGCAACACGGAGCAGA
ACGAGTAGTATTCGGAAGGAGAGCTTTACGAAAATTCAAAATGTTTCGATGACGTCATCG
CCGATTCCAATCGGAGGCGGCCGCTCGAAACCCGAAAGTTTCTCAAAATCAATCAATAGT
CCTGTCATTCAATCGCCACTCTCTCCCTCACCAATCAAAGGAATGCCAAAGTCCCGCCAC
GATAGTATTTCCAATTCACTGGACGATTTTCCTGAAATGAGCATTTCACCGTCCCCCTCG
ACACCGAAATCCTCTTCCGGTGGCGGTCGCTTCGCACCAAAAGGAACTCGATTTAAAAAG
GATTTCGAAATTCTCGTGAAACCTTCCCAGTCACCACAGAATCCGTGGAAAATGGGCGGA
GCTTCCGCGTCGATTCGCGAAGAAATTGATCCGCAGGAGATCCGATTCGACGAAGTTGTG
AAGAAGGAACAGAAATTGCAGACTAATATACGAACCGGATTCAAAAAAGTGCAGCTTCTA
CCACACGTGGAGACGGAAGAGCTCGCCGGAGCTCAAATTTTGGAGGTTTTTCGACGAGAA
CTTCACGATGAGGCGCTCATATGTGTGGAACTGGTGATGAGCGACGATTTGGAGGTGGAA
AACGAGCAGATCATCTGGGGAAACATGCCGGGACTTGTTCGGCGTTAAATTTTAAATTTT
TGATTTTTTTTTTTCTTGTAACTTGCATTTTTTGTTTAATTTAG
>R119.1
TCAAAAACCATCTCCCCGAATCCAGTGGTTTAGGATGAAAATCGTGGAAATCGAGCCGAA
CGAGAGAATTCCGAGTTGCCACGTGGGTATTTTCTCAAAAATCCATAGCTTTTTCCCATT
TTTTTGTTGCTGGATCATTTTCAGCTCTTCGGTTATATCGCAGACTTTGAAGCAAGGGTC
TTCCGGGAGAATTTCATCCTCCTGACAAGTACAGTAATCCATTGGATCCAGATTCTCCTC
TCCAACACTCGTTTCCCGAATTTTTTCGAACCAATTGTTCATTTTCATAAGAACCGAGCT
CATCGCAATCAATTTCCCGATATTTCCATCGTATTCCTCCGAAAATTGCTGAAGCCGATT
CAAATTTCCAATATCATGCTGGTGGAGAGAATACGGAGTGTTCAATAGATCCGTAATTGA
TTTAACTTTAAAATTTGGTTTTTTCATTGTAATAATCATGCTAATCGTCTTGACATGATC
TGTTAAATTCTCTCGTTTCGGCGGAGAATATAATCGATATTCCAGTGGCACGAGGTTGTC
GAGAAATCTATTGAAATTCTGATAAATATCGTTCCAATCACTTCGAAGCTCGTCAGTTTC
GGCTCCAGCTCCGCTTTTGAAGCCAGTCGTTTTTAGATTGTGCTCCAGCGTGTCTATTGA
GCTCTTCAAATCGTAGAATATTGCCAATTCTCTGATTGCATCGAGTCCTTCCTTCAAAAC
CACAACATCTTGCAACTCGAACCCCGAAAGCTGATATTTCTCGTTTAACTTGAATTCTCC
TAGAATATCCTTCGCACGTAGCAACTCTCCAACGATTCCTTCAGTTGGTAGAAACTCTTG
TAGAGTGTACACTGCCTCCCAGATCTTCTCAAGATCCCCGTAATTCCAGACATCTTCCGA
GCTAGCCACAAGAAATTGCATATGTTGGTGTTTTTCGTTTCGAGCAACACATTCCAATGA
GGATACGAAGTTAGACTCGTTGATTTTTGTTAAAACGTTTATCATGCTGGCGTAGATTTC
CTCGAATTTGGTTTTTCTTTCTTGAAATTTTTTGTATAGTTTTGAGGGTACCATACAAAA
ATTCTCGGGAAACTTTTCGATATCATCTATCATCATCGTCAGGTTATCGAAATCTATATA
CTACAGTGTTTTTTGAAGAGTTTCCACGATATTTTGATCGGTTTGATGTTTGAATGCTTC
GAGAATACGCTCGTCTCCGCAACGTCTTAACGTAATGCAAGGCTGTGCGGTGTGTACAAG
TGTCTTGTTTAGCTCTTCAAAACCGGAGCGATACATAGAAATGGTTTCATGCGCAGCGTC
CAGCTGCTCAGGGCTCTTGAAAGTTTTCAAACATTCCGAGAAGCTCTCAACAATGCTGTT
GAGGTTATCCTTTGGCAGATTTTCCCGAATTTGATTAACTTCTGATAGATATTTATCGAT
ATATTCGATATTTTTATGATATTTTTCCGTGTTGTTTAGGATTTTTTGCATCGCAAATTC
GAATTCCACATAGTATTCCAAAAACTTATTCAATGGATGCAGGAATTGAATTGATCCTTT
GCCAGAAACGCTTTTTATCCAATAATTGCTCTGCTCTTTTATGGACTCTCGAATACTTTC
TTCTCGTTTAGGGAGACCCAAAAGAAAATTGCCTGATGGCCTGGAAGAATGCGTATCCGA
GGATTGAATACTACGAATAACGTCCCTGACATTTCGCACCCAATTTGAAAGCCCCAGTGT
CGTATTGGTGTCGCGAATCATTTCTAAATCACTCAACGCCGCTTCGAAATTGTTCAGTCT
TCCCACTGACAAGAAGTCTCGAACACTTTTACTTTCATTTTTCATTATAGTCGTAGCGAG
TTTGAAGAGATAAAATGGATCTTGATGGAGCAATGCGAATTCTTTCTTGGCTCGTTCCGG
AAAGAAATTTCTGTAGTAGGCGCCAACCTCTTCGACCGTTTCATAGTTCCGTTCTTCAAA
CCATTTTTTCAGTTTTTGCAAATTCTCCTCGGAAATCGCAGTAGGACTGGGAGCTAGATC
ATTGAGTGGCGAGAGAAAATCACGGAAATTTTTCAGGCGATTTTTCAGGCCCCATGTTGC
CTCCCATCCGTATTTTGGTTTCATGAGAGATTGGAGATCATGAAATAAATGCAAAAAAGC
ATCCAGCGAGGTGGTGATCTTTTTCAGTGATTCTCGCTGTAGTTGAAGATGTGGGAGCTT
CTTAAGTAAATTTACAGCTTCTTCTCTATCCTTATAAACTTTAGTGTTCTTCCTTTTCCC
GACAATCTCCTCGAAAGCTCTCTGCTCATCCCATCCGCCAATAGATTTTGTTTTGTAGAA
ACTTGAAATCCTATCAAAATCGATATCCCGATCTAATAGCTGATTCGTCAGATCCGTAGA
AGCGATTTCGCCGCTGAGAAGCCCATCGACGATAAGATAGCAGTTAAGGAGCGGTGGTAG
TGAGCTCATCCAGTGAATCCACAGGTTTATGGAGTCCTTTCCGTAGATATACGCAGGAAA
ACTCGCATTAAGTTCCAGATTTCGATCGAAGAATTGTGGATGTCCAGCTGTCAAGCGCTG
ACCCTTAATCTGCTCCAACATTTGAATACCTTGCCGCTCCCTTTCCGAAATTTCGAGATC
TCCGCAGTGTTTACCCGGTAGAAAAACAAGAAGAAAGGGAATTATCGTTATAATCAT
>R119.7a
ATGAATGGTCAAGCGGATCGCTGCGACCGAACCGCCTACGTTTCGGGTCTTCAGCCGACA
ATCTCCGACATAGAACTGTTCGAGGTGTTCAATCGTGTCGCTCACGTCGAGAAGGTCATC
GTTCGCAATGGAGCCGCCCGTCACGCGCTCATTGTTTTCAAAACTGTTCAAGGCCTGTAT
CAGGTGCTCGTAAACTTTCAAGGAACAACTCTTCACGGCCGTCAGCTGCACATTCGTCCA
CTGCGAGAAAGTTCGCACGCGAACAGCGAGGCCATCTCAACGATGTTCGAGAAGGTCAAA
CATCAGGGAAATTCCGGGAATTCTTCGTATCGTCAAGAGCACTCGTTCCCCGAGTACCGA
AACCAGAACCCACAGGCTTCATCATACCTTCCACCGAATCCACGTGGTCATCGAAACTCG
ACGGGCTGTTTCAATGGTGGCGGCGGGGGCTATGGACGCCGACGTTCCGCCGGTGGATAC
AATCAGTACAATCAGAACAAGTATCCGAACGAAACGTACCCGGGAATGACTCTGTTCGAT
AATCATCCAGTGCAGCAGTATTCGGGCTTCAATCCCATCGATTTTCGCTTTGATGACTAT
GTGGAAGGAGCCAAAAGATTCGACAACCTTGCCAACCTGATTCGCTCGAGCACCCCCACG
GATCCGTTCGCTAATTATCAAAAACCTTGTGAATCCACAAGCACATCTCGTTCTCGTACG
AATTCAGCAAAAGATCAAAAGCATGGCCCGCCAACGTGGAAAATGGAGCTGCAGATTAAG
AAAGATGACCACCACCACGCCGGCGGCGGAGCAGCAACCACAGGACAGAAGCTGTCCCCA
CAACAGTTTTTGGCTCAGATAGCTCAGAGACAACAATCGGAGCAAAACGCGGATGAGGTG
GCCAAGAAGAAGCGTCCGAACCTTTCGGTTATCAATCCATCGCTTTTCTATGAGCAATAC
CCGAGAACATCGTCGCCAGTTGTTTATGCTTCAAAATCTAAACCATCCGGCCACTACGAC
GACAAAATCGCATCTCCACACGATCCGGCAGTTCTCGCTTACAGTCGCCTTCGTGTACCT
CAATCGGCCTTCGACAGTCTCTCACCAATCGACACCGACAATTGCTCATTCATCACAAAA
CACTTGGGACCAACAACCGGTGTGAAGCGTGATTTGACGAACGACGAGTTGTCGGATATG
ATTGTATCAACTGGAAATCTCCGAATCAATCCAACCAACATCGATCATCATGACGAACCG
GCACCATGGTCTCCGCTGAAACGTCTTCGCGCCGAAAGTGGATCCCTATCAACTGCACAA
GTCGCGTCGCCCGAGTTCTCACCGATCAAACCAAAGACAATGGAGTTCCACGAGACTGAG
GATGATGTTTTTGAAACTGGACCACCACCAACCTACTTATCCGAAGGAAACGAAAACGCG
GAGAAGAAATGTGTTGAGCAGCCGAAAATCAACTACGACGACATTAATAATAGTCGTCTT
CCGTCGAATTCTCATTCGGCAGCACCGAATTCCGAGAAGAAGCATTTCGTTTTTCCGGAA
TACCCAATGTGCCGTCACTCGTCAGTTCCATCGATTGCTCACTTGGTCGGTGATCTGTCG
GACTTTTGCCCACACGCTACAGCCGACGAGAAGATGCTGCTCGACGAGGCGTCTTCAATC
ATCGAAAATACAACTCCAGCAGTGTCTACTGCTCCGGCTGCTGCTCCAGGAGCTACAATG
CTCCAAATATAGGAGAAGATCACATATACAATAATATAATCTTATTGCATTTTCGCAATT
CTCGTTCTCTCCACACACATACACACATCATCCCAAGTATTCCTGTGCTGAATCTCAGTT
TGAATGATGTTTCATACCGTTTTTATCCCACTATTGCCTTATCGTTTCCTGTTTTATTAT
ATTTTTCATTTTTTATATTGCCACCACCACCACCAACACCACCCTCTCTATCTTTTTTTG
TTCTTTTGCCTCCAGCAACATCATCACCTAGTTTTCTGTGAATTTTGAATTTTGTGTTCC
CCCGAGTCCCCTCTGATAGGAATGATAGGAAAAACAATGAAAATGCGAGTTTTTTCAAAA
AAAAAAATACAAACTAGGAAACTATAGAAACAAAAAAAAAACATTTGAGGCGCAGTACCG
AAATCTCTCCAAATTTGGCCCGAAAAATTCAAAAGAAAATATTTATTTTTCTAAATTATT
ATTTTTCCGCCACTCCAGCCTCATTCTCATTGGAGCGCGCAAAGTCATGTCGATTTA
>R119.7b
AGTTGTCGGATATGATTGTATCAACTGGAAATCTCCGAATCAATCCAACCAACATCGATC
ATCATGACGAACCGGCACCATGGTCTCCGCTGAAACGTCTTCGCGCCGAAAGTGGATCCC
TATCAACTGCACAAGTCGCGTCGCCCGAGTTCTCACCGATCAAACCAAAGACAATGGAGT
TCCACGAGACTGAGGATGATGTTTTTGAAACTGGACCACCACCAACCTACTTATCCGAAG
GAAACGAAAACGCGGAGAAGAAATGTGTTGAGCAGCCGAAAATCAACTACGACGACATTA
ATAATAGTCGTCTTCCGTCGAATTCTCATTCGGCAGCACCGAATTCCGAGAAGAAGCATT
TCGTTTTTCCGGAATACCCAATGTGCCGTCACTCGTCAGTTCCATCGATTGCTCACTTGG
TCGGTGATCTGTCGGACTTTTGCCCACACGCTACAGCCGACGAGAAGATGCTGCTCGACG
AGGCGTCTTCAATCATCGAAAATACAACTCCAGCAGTGTCTACTGCTCCGGCTGCTGCTC
CAGGAGCTACAATGCTCCAAATATAGGAGAAGATCACATATACAATAATATAATCTTATT
GCATTTTCGCAATTCTCGTTCTCTCCACACACATACACACATCATCCCAAGTATTCCTGT
GCTGAATCTCAGTTTGAATGATGTTTCATACCGTTTTTATCCCACTATTGCCTTATCGTT
TCCTGTTTTATTATATTTTTCATTTTTTATATTGCCACCACCACCACCAACACCACCCTC
TCTATCTTTTTTTGTTCTTTTGCCTCCAGCAACATCATCACCTAGTTTTCTGTGAATTTT
GAATTTTGTGTTCCCCCGAGTCCCCTCTGATAGGAATGATAGGAAAAACAATGAAAATGC
GAGTTTTTTCAAAAAAAAAAATACAAACTAGGAAACTATAGAAACAAAAAAAAAACATTT
GAGGCGCAGTACCGAAATCTCTCCAAATTTGGCCCGAAAAATTCAAAAGAAAATATTTAT
TTTTCTAAATTATTATTTTTCCGCCACTCCAGCCTCATTCTCATTGGAGCGCGCAAAGTC
ATGTCGATTTA
>R119.2
GAAAAATTCAAAAGAAAATATTTATTTTTCTAAATTATTATTTTTCCGCCACTCCAGCCT
CATTCTCATTGGAGCGCGCAAAGTCATGTCGATTTACGAGATTAAGATTTTCAACGAGTT
TCATCATTGTTATCGATTTTCGTGTAAAGTTAACTAATTTTTTTGAAAATTTTCGCAAAA
AATTTTGGATAATAAAATGTTCAATTGGCACGAAAATGCAGATCTTCAGCAAAAAAACCG
ACAGAAATGTGTAAAACTGAATCTCGTAAATCCACATGGCATAACGCGCTCCAATGAGAA
TGTTTTTAGCGAAAAGTTTGAACAAAGGAATATCAAATCAGGGCCAAATTTGGAGCAATT
TCTAAAATATTTTCTCAATTCTTTCGGTATTCCACATTCAAACAATTATTCGGCCGTTCC
CATGAGCCTCTGAATCTCGATGGGATCCCTTGGCACTGCAGCAGTCAACAGCTCAATCCC
TCCAGCTTCACTAGTCGCCACGTCATCCTCGATACGGTATCCAATGCCACGAAACTCTTT
GACAGGCCAATCCATCGGAACATACACTCCCGGCTCAATGGTAAATGGCACATTCGGTGG
TAGATCAATGTCTCGGGATACTGTCGGACAATCGTGAACATCCATTCCGAGATAATGACT
GACGTGGTGGGGACACAGCTTCTCCGCCTGATGAATCATCTCCTTGTGATCCGTAGATCG
AATCAGGCCGAGTTCGGTGAAACTTGCCGCGAGAAGTTCGTTCATTCGGCGGAACAGGGC
GCTTAGGCGGACTTTTTCCATTGAGTGGGCGTAGGTGAGCAGTTCTTCGTGAACGTAGAG
AAGCGCTTCGTAGAGGGATAGTTGGGCGTCTGACCAGAATCCAGAAATCGGAAAGCAACG
TGTCACATCTGACACATAACCATTCAAATCACACCCAGCATCCACGAGAACACATTCCCG
GGGATTTAGGTCATTATTTGCGTCCAAATAGTGAATAGTGTTGGCACGAACACCACCGGC
AATCACTGGTGGATATGCTTGCATTTCTGATCCACGACGACGTCCTTCAAACTCCAAGAG
CCCGCAAATCGCGTTCTCGTTGTGTAGATCACGTGATCCCGATATCATTGAGCTCATTGT
CTGGGCTCCCACGTTGCACACGTCACGCATTGAGCTCATTTCGGATGGAGATTTTATTAC
TCGGCGACGTTCGATAAAATGATTAATTTCCCGAACAGAATTAGCTTTAGCCTGTACAAA
CTTATAGAGTAAATCATCAGAAGTCGAATCAAAAAACACTGCAGTTCCCTTATCGCAAAC
TTTTTCCAAAGTCTGTAGAATCCGGCTAGTCGGCACACATTCCGTGAATTTTGCAGTCTT
TTCCCATTCGGATTCAGTTGGTAGGGCGCCTTCCCATAGCTCATCATAGGCACTACGACG
GTCAGCAAAAAGAATATTTGTTTCTTTTGAAGATTCGGATATTCCTGATTGCATTATGTA
ATAACAATCTGGTGTGGTGATTCCGTTTAGGTATCTGAAATGGCTTTTCTGTCGGAACGC
GTGTGGAACATCCGGTGCAATATATGATTTCCGTGCTCCTTTCATCACAACGACCACTTG
CTTTTCCCCAGTTTTGACCTCTTTTTTGAGTAAATTCATCAAATTCGTCCTTCTCATCGC
ATATTCCTCATTTGGAATTCGCGATGGCCACATTGGTAGGCTCCGCCCACTTCTGAGCAT
>R119.3.1
TTTTTTCAAAAAATTCGATTTTATATTGAGCAAAAATTAATAGAAAAAATAAACTTAACA
ATTATGAACAGAAAAACCTACTAAAAAAGTCTAAAAAATGAATGAAAAATTGCAAAAAAA
ATCTACAATCGATACGAGACTCCTCCTCCAACAATGCAGTTCTCGCCGGTGATGTACCTG
GCTTTGGTAGAAGCCAAAAATTCGACATAAGAAGCAACATCAGACGGTCTTCCAAGTCTT
CCCAACGGAATCATCGATTCCAAGTGTTGTTTAATCTGACGAGCTTCTTCTCCAGAAGCA
TGATCCCATACAGCACCAGTTCCGTCTCCTTCAATCATTCCAGACACCACACTATTCACG
CGGACTCCTTGTTTCGCGGCACTCTGAGCTACGGATTTTGTAAGTGATAGGACACTGCTA
GATGCAACTGAGTAGAGACCCATATCGATTGATGGAGTGAAGCCGAAACATGACGTTAGG
TAGATGATACTGCCGTTTTGAGATTTGGCGAGCGTCGACATAGCGGCTTGCGAAAGACGG
AACGGTGTTGTCAGATTGTTGGCGAAAAGCTTATCAAAATCCTCGCCGGATGTCTCAATA
ATCTCGCCGAGCACCTCATTCTGTGGTGGAACTATAATTAAAGTGTCCAGACCGCCGAGC
TTCTCAGCCACTTTCGTGATCAGCTCCTTCCTGTGCTCGGCATTTGCCACGTCTAATGAG
AAAGCTGTGACGTCACCTCCAACCTTTATATTGTCCTCTGCAACCTTTCCCACACTATTC
GGACAGTCTGCGGCGGCGGCGACCTTGTAGCCGGTGAACGCGAGTCTTCTCACGACGGCT
TTACCCAGTGTGGACGTTGCCCCGATTACAAGTGCACATGACATTACG
>R119.3.2
ACAAAAAATTCGATTTTATATTGAGCAAAAATTAATAGAAAAAATAAACTTAACAATTAT
GAACAGAAAAACCTACTAAAAAAGTCTAAAAAATGAATGAAAAATTGCAAAAAAAATCTA
CAATCGATACGAGACTCCTCCTCCAACAATGCAGTTCTCGCCGGTGATGTACCTGGCTTT
GGTAGAAGCCAAAAATTCGACATAAGAAGCAACATCAGACGGTCTTCCAAGTCTTCCCAA
CGGAATCATCGATTCCAAGTGTTGTTTAATCTGACGAGCTTCTTCTCCAGAAGCATGATC
CCATACAGCACCAGTTCCGTCTCCTTCAATCATTCCAGACACCACACTATTCACGCGGAC
TCCTTGTTTCGCGGCACTCTGAGCTACGGATTTTGTAAGTGATAGGACACTGCTAGATGC
AACTGAGTAGAGACCCATATCGATTGATGGAGTGAAGCCGAAACATGACGTTAGGTAGAT
GATACTGCCGTTTTGAGATTTGGCGAGCGTCGACATAGCGGCTTGCGAAAGACGGAACGG
TGTTGTCAGATTGTTGGCGAAAAGCTTATCAAAATCCTCGCCGGATGTCTCAATAATCTC
GCCGAGCACCTCATTCTGTGGTGGAACTATAATTAAAGTGTCCAGACCGCCGAGCTTCTC
AGCCACTTTCGTGATCAGCTCCTTCCTGTGCTCGGCATTTGCCACGTCTAATGAGAAAGC
TGTGACGTCACCTCCAACCTTTATATTGTCCTCTGCAACCTTTCCCACACTATTCGGACA
GTCTGCGGCGGCGGCGACCTTGTAGCCGGTGAACGCGAGTCTTCTCACGACGGCTTTACC
CAGTGTGGACGTTGCCCCGATTACAAGTGCACATGACATTACG
>R119.4
GCTGAAAGCCCGATGAGGAGGCATATTTATAGATACACCTAGACATCAGGTACATTTATT
TGGAAATCCGTAGAAAATAAAGAACATGTGAAAATAAAACAGATCATTTTATTATTTAGA
GGGGAGAGGGAGGGGGAGCAAAGTCGCTGACTGAGAACTTTCGAAAACCGGTTAGTTACT
CCAGTTGTACGGCTTATTCATGCCATATTTTCCAAGATTTCCACCATTGTGTTGGTATTG
AGAATGTTGATTCTGCTGAGCTGCCGGCTTCGATCCAGACATCTTGTCGTAACTCTTGCG
CTCGTCATCCTGTCCGTAGAGTTGACGACCTCCAGCGCTGCTTCCAACATTGGGCATCAT
GTTCATGAATGGAGTAAACTGGTGTGGAGCAGGTGAGTACTGCTGCATGAACAACGACGA
CAAGTTTGGCTGCTGCATGTAGTTCGTCGCCTGGAACCCTGGTGGTGGTCCAACATTCGA
CGCCTGCTGTGGCTGCTGATCCCGAGAGCTTTGAGATCCGAACTTATTGAAGTCCATAAG
TCCATGAGTCTCTCGTTGTTGACCAGATTGCACTTGTTGCGCAGAAGCAGCCTGTGACAG
AGGAGCAGTTGGAAGCAAGCTTGTAAGATCAACTCCCATTCCGTATTGCATAAGAGCAGC
AGTATATTGCTCATCTCGAACTCCTGGCATTGGATTGTACATGTTCATGTAGTTGTTCAT
GTATGGTGCATATGGGAGTTGTTGAGTGAACATCATATGTGGATGCTGTTGTGGATGTCC
AGTCGGTTGTGATTGAGCTGGTGGAGTTTGTTGCTGCTGCTGCACTGGCTGTTGTGGGGC
TTGTTGCTGCTGCTGCTGTGGCTGGTGCTGCTGAGCAGATTGCTGTGTTGGAAGTGGTCC
AGAATTGTTGAACTTGTTCGGCGCCATCCTGTCCGTTGGTTGATATGAAGCGGACGAAGT
GTCATAGGACAATCCTCTGTTAGATTGACCATATGACAATGGAGGTGAAGTCGATTTTAA
GTTGTAATCGCCGTTAGGAATTGACGTCCTTTCTGGCTCAACTTGTTTCGGCATAATACG
AGAAGAGTTAAATATATTTTCACTGGCATTTGAGATCGAGGCAGCGGAGGATTCAGTAGA
AGGAAGCTGTGGGCTTGGAGCAGCCTCAACAAATCCAAATGAGTAGTCATGAATGTTCGT
TGGTGCAGTTGTGCCAACAAATTCCACTCCAGGATCAGGAATAATCTGGACTGGTGCTGC
ACTTGGAATTGGAGATAATCCTAGTCCTGGTGCTTCACTCAATCCTATTCCAAGATCCGT
CTTCAGTTGAGTGGTCCATGCTTGATTTGGTTCTGGGGTGCTTTGTACATTTTCATCGTG
ATGAGTCGACACATTAGGCGTCTGCTCCTCAGCCAAAACTGATGATTCATTTTGGAAGAA
ACCATCTTCTTTCTCCGGCTGATGCGAAGTTTCTGGCTCGAAAAATACTGGCGCTGCTGC
TGGCTCTTCTTTAACTGGTGCAACTGACGGAAGTGGAGGTTGTGGGGAGAGACTCCTCCT
TGGCGGAGCTGCTGGTTGAGGATTCTGTGCCTGGTGCTTTCGGAGTGCTTCTTTGCGATG
GGCAGCTGCTGCTACTGCAGCAAATGAGATCGGTGCCGGCGCAGAAGATGTGGGAACAGT
GGCGGTGACGGATTCCTCTACTGGTGGTTGAACTTCGGTGACTGTGGTATCCACTTTAGT
CTGATTCTCATCAAGATCAGCAGTGAACGCATCTGGCTCAAGTGCTGATGATGGAGCAAC
AGCTCGAGAATATCCACCTCTGGCGCCACCTCTTCCACCTCGTCCAACATACGGTTTTTC
AAATCCTCCTCGAGTCGAGCGTGGTGCTGCTCCTTCCTTATTATCACGGTTATCCCGATT
ATTATCTCGGCTTTCTCTTGGAGCTCCATTGGATCGCCCGCGGCCTCCTCGATCGACGAA
ACCGGTGCCTCCACCTCTGCCTCTTGCTACAAATCCTCTGTTGTTATAACTGCCCTCTTC
CGGCTTCTTCTTTTCCTTTTTGGCTCCTTTCTGTTCAGTCCACGAGTCAAGTTTATCTCC
AGCATCCAGAATGTGATCGATTGCGCCGTAAAGATTGTTGTCAGTATCCAATAGCGCTAT
CTCAGCTTGTGCTTGTGTACATCCGGTGGTTTCGATAATCGTCTTGATCATAAACTGTAT
GTCCTCCTCATTTCCGGAATTTCCTTCCAGTGTGAGTCGTGCAAGTCGCGCTTGATCGCT
GGTAGCTTTTTTGTCGCCTTTAATACCCATT
>R119.6
ATGAGTCTTCCCAGATTTCGACTCGTTCAGGGAAAGGCGATCGGCGAGCGATCAACGCCA
GGAGTCAGCACACCAGAGCCGGCCCCTCCGCAAATAAAGCAGGAAGTCGACTACCAAGAT
GCTCATCAAATGGCTCCGGAACCCGTGGAAGCACCCCAGGCTCAAAACCATCAAATGCAG
CCGCCTCGTCAACCTATACAACAGCAGATGCAGCATTTTCAGTCACCATCGCCAATGGCT
CCACAAGGGCCGCCCGGGACTCCACAAAACTCTGCAGCGGCGGCCGCCGCTGCTTCAGAT
GACAAAAACGTGACAAAATGCGTCCGCTTTCTGAAAACTTTAATTAATCTGTCGAATAAC
GATGATCCAGAAATGCCGGACAAGGCCGCCCGTGTCAAAGAGCTAATTCGAGGCGTAATT
TATCTGGAAACGACGGCTGAAGAGTTTACACGAAATCTGCAACAAGTGCTCAAATCTCAG
GCTCAACCGCATCTTTTACCATTCCTTCAGAATACTCTTCCGGCATTGAGGAATGCTGTT
CGAAATGGCACTGCATCAGTTGAAGGCGTAAATCCACCGCCTGGCTACGTTTTCAACAAT
GGAAGAACCCCAGGACCCCCTCAGCCACCTCCACCTCAACAACAATCCCAGCAGCAGCCA
CCACTAGAAATGCGTCAAATTCCGAATCCGAATCAAATACCCCCACAAATGGTTCAAGGG
GGTCCCCATATGGTATCTGTAGGCGCCCGGCCAATGATCAGGCCTATGGGCCCCGGCGGC
CCAAGCCCAATGGGCCTACAAGGCCCCGTACGAGGGCCGATGGGACATCAGATGGTCCAG
ATGCATCCTCCTCCCCCACCACAGCAGATTCAACAGCAGCACCCGGCTCCCCCTGTAGAA
ATGGAGGTGGAAGAGAATTTACAGCCTACCGCGGCGGCCACGGCCACGAGGCAATATCCT
GAAGGATCGCTGAAATCGTCGATTCTGAAGCCGGATGAGGTGCTGAATAGGATCACGAAA
CGAATGATGTCATCGTGTTCGGTGGAAGAGGAGGCGCTTGTCGCGATTTCAGATGCTGTT
GAGTCGCATTTAAGGGAACTTATTACACTGATGGCCGGAGTTGCAGAACATCGGGTGGAG
AGTTTGAGAATTCCGGAGAACTACGTGGCAATTGATGACGTCAAACGGCAACTTCGATTC
CTTGAAGATTTGGATCGTCAAGAGGAAGAATTAAGGGAAAGTCGAGAAAAAGAGTCGCTA
ATTCGAATGAGCAAGAATAAGAATAGTGGAAAAGAGACGATTGAAAAAGCGAAAGAAATG
CAACGACAAGATGCTGAAGCGAAAAGGAATCGAGATGCGAATGCGGCTGCAATTGCAGCA
CTTTCCAGTAATAAAACTGTCAAGAATAAATGGGAAAACACGGGCGCCGCAACGACAGCA
CCTCGTCCACGAACAGTACGTGTAACAACTCGTGATCTACATCTTTTAGTCAATCAGGAT
AGCCGATTCACAGGAACATTCATCCGTGAAAAGATGTCATACGGTGGTCCGGCAGTCGAT
ACAACTATCTGAACTAAAGAAATCTCATGGAAAAAGGAGCGAAAATTCTGCTTTTCTCGT
TTTCTTTTTTTAAATTTAATTTTATTTTTCCACAAATTAAAACAATCACTTTTTTCCAGT
CAAATAATAATTATTTCTCATTTTTAAACGAAATGCTAGACATAAAAAAAAGCTTCTTTT
TCAGCTTTTCAGCCAAAAATTTCAGATTTTTCAGAAAAAATTCAACAACAAAAAATTGGC
AAAGTGCAAAAAAACCAGAATTAGATATTAAAAATACAGGAAAAATCGAGAAAAATGAGT
TACAATTCAGAAAATTAGGCAATTTTTTTTTCAAAATTTCTCAAAAACACTGAAATTTCG
GTATTTTTTTCTCTACTTGAGCACAACCTCGTGTTGCACCAATCGAACATAGTCTTTGAG
CGTCG
>R119.5a
TTTTTCCACAAATTAAAACAATCACTTTTTTCCAGTCAAATAATAATTATTTCTCATTTT
TAAACGAAATGCTAGACATAAAAAAAAGCTTCTTTTTCAGCTTTTCAGCCAAAAATTTCA
GATTTTTCAGAAAAAATTCAACAACAAAAAATTGGCAAAGTGCAAAAAAACCAGAATTAG
ATATTAAAAATACAGGAAAAATCGAGAAAAATGAGTTACAATTCAGAAAATTAGGCAATT
TTTTTTTCAAAATTTCTCAAAAACACTGAAATTTCGGTATTTTTTTCTCTACTTGAGCAC
AACCTCGTGTTGCACCAATCGAACATAGTCTTTGAGCGTCGGTGGAAGTGGAAGCTCATC
GATTATTCGCTGATAGACACCGTCGGCACCGGCGATTTCCAGATTTCTACGTTGGCGAAG
GTGGATGGCGCGCTGTTCGTGATTTTGGCGAACTGCCATTTCTTTCAAATAATCGTCTAG
CGGGGGACTCGATGATTTTCGCGGTTTTTTGGCGCTCTCGGATTTCGGGGAACGTATACG
TCGGCGACGTGACGTGGTTGAAGCAGGGTCCGTCGAACAACATGGCTCTTCGTCTTCCGA
TACTTGGGATTCTGTTGATGTTGACGGTGATTCCTGAGGTTCCTCTAGAGCATCTGAAAG
CTCTTGCTCATCTTCTGATAAATCTCCATTGGGACGTTCAACCAGGCCGGTGGTGGAAGG
ATCATTGATGTTCGGAATCATTACAATCTCCATTCTCGGAGTATTTGGAGTTTCTGGTCG
AGCTATCGAGGAAAGTATGCGATGATGGCGGGGTCTATCATGATTAATCGTCCATTCGAG
CACATATGCTGGTGCTGCTCGATTTTCAGTAGCCGGAGCTGTATTTCTGAGATTGGCACC
ATCCAAATGTGCTCGGGGCGCTGTAAAACCTTGCATTTCTCTCCAATTCAACATTTCTTG
AAGAACGTCAGTTCTTGTTTCATTCCATCGACGAACATGATCTGCTATAGTATTTCGAAT
ATTTTGTTCATTGTTTTCTTGTTCTCTGGGATTATTATTACGACCCAAATATTGATCCAT
GACGTCATCCAAGTGATTACGGGTTCTTTGATCTGTCAATTGATTGTCTGCTGGAGTTAG
TTGGTCGATTGGTCTTGGATCAAAAAGTTGTCGACGCCGATTCAACTCTTCGAATTGTTC
AGCTTGATGCCTTTGAACATGATCCATATACGTATTTCCACCTTTCATCACCATTATTGA
TCCGCAAATCTGACGATTGACACGTGGATTGTAGGCGTGTCGGCGAATGTCGCGGCGGAG
TGCCTGACGCGCCAAGTAGGTCAACGTGCGGGGACCACTTTCGAAAGGCGTAGGCGTTGA
GATCCGTTCCTCCTTCGGAAGCCTGATCATTGGAGAAAATGTCATTCTTCCAGGGACGTC
ATACACAGTACGATGCTTGGAAACTCTTCTGTATCGGCAAACCCCCTGTATACGTGGCAT
GACGAGTTGTCCTCCAACATTCAACATTCCAAGCATTCGTTTCAACAACTGAGAATCATC
GGCAACGAATCCGACAAAAATTCGATCATATCGATTTTGATGAGCTTCAAGAAATTTGAC
ATCGGTGATGTCGCACACTTTGAGCTCCGGCCGAGCCCAGCCGACAGAGCTCGCTTCGGG
TGTAGTTATCCATTGATCAATGCATGTTTCCGAGTAGGTGACGAGATTCTCGTAGAGTTC
GATCCCATGATTTATACCAGTTTCACCCAATAAAATGCCAGCAATCGTACTTAAATACCC
TGAACCAGTTCCAATATGAAGAAACGAGTGTCCTTTACGCAAATCCAAATAATCGAATAA
TTTCGCATAAATATCAATTGCTCCAACACGAAGTGCTCCCGGATAGAATGGACCGCCCGG
TTCTGTGGAGGTCAACGACGGAAGACGTGTAAATTTCCGTTCACTAATCGGAAGAAAATC
GGATCGATCGACAAGTCGAAAGGCTCGTTCGATGTTTCGACGACGGATTGTGTCGTTTTT
TACGAGAAAATCGATAAGATCGTCGTTTTGGCTTTCACTATTGCCCATTTCT
>R119.5b
TTTTTCCACAAATTAAAACAATCACTTTTTTCCAGTCAAATAATAATTATTTCTCATTTT
TAAACGAAATGCTAGACATAAAAAAAAGCTTCTTTTTCAGCTTTTCAGCCAAAAATTTCA
GATTTTTCAGAAAAAATTCAACAACAAAAAATTGGCAAAGTGCAAAAAAACCAGAATTAG
ATATTAAAAATACAGGAAAAATCGAGAAAAATGAGTTACAATTCAGAAAATTAGGCAATT
TTTTTTTCAAAATTTCTCAAAAACACTGAAATTTCGGTATTTTTTTCTCTACTTGAGCAC
AACCTCGTGTTGCACCAATCGAACATAGTCTTTGAGCGTCGGTGGAAGTGGAAGCTCATC
GATTATTCGCTGATAGACACCGTCGGCACCGGCGATTTCCAGATTTCTACGTTGGCGAAG
GTGGATGGCGCGCTGTTCGTGATTTTGGCGAACTGCCATTTCTTTCAAATAATCGTCTAG
CGGGGGACTCGATGATTTTCGCGGTTTTTTGGCGCTCTCGGATTTCGGGGAACGTATACG
TCGGCGACGTGACGTGGTTGAAGCAGGGTCCGTCGAACAACATGGCTCTTCGTCTTCCGA
TACTTGGGATTCTGTTGATGTTGACGGTGATTCCTGAGGTTCCTCTAGAGCATCTGAAAG
CTCTTGCTCATCTTCTGATAAATCTCCATTGGGACGTTCAACCAGGCCGGTGGTGGAAGG
ATCATTGATGTTCGGAATCATTACAATCTCCATTCTCGGAGTATTTGGAGTTTCTGGTCG
AGCTATCGAGGAAAGTATGCGATGATGGCGGGGTCTATCATGATTAATCGTCCATTCGAG
CACATATGCTGGTGCTGCTCGATTTTCAGTAGCCGGAGCTGTATTTCTGAGATTGGCACC
ATCCAAATGTGCTCGGGGCGCTGTAAAACCTTGCATTTCTCTCCAATTCAACATTTCTTG
AAGAACGTCAGTTCTTGTTTCATTCCATCGACGAACATGATCTGCTATAGTATTTCGAAT
ATTTTGTTCATTGTTTTCTTGTTCTCTGGGATTATTATTACGACCCAAATATTGATCCAT
GACGTCATCCAAGTGATTACGGGTTCTTTGATTCAATTGATTGTCTGCTGGAGTTAGTTG
GTCGATTGGTCTTGGATCAAAAAGTTGTCGACGCCGATTCAACTCTTCGAATTGTTCAGC
TTGATGCCTTTGAACATGATCCATATACGTATTTCCACCTTTCATCACCATTATTGATCC
GCAAATCTGACGATTGACACGTGGATTGTAGGCGTGTCGGCGAATGTCGCGGCGGAGTGC
CTGACGCGCCAAGTAGGTCAACGTGCGGGGACCACTTTCGAAAGGCGTAGGCGTTGAGAT
CCGTTCCTCCTTCGGAAGCCTGATCATTGGAGAAAATGTCATTCTTCCAGGGACGTCATA
CACAGTACGATGCTTGGAAACTCTTCTGTATCGGCAAACCCCCTGTATACGTGGCATGAC
GAGTTGTCCTCCAACATTCAACATTCCAAGCATTCGTTTCAACAACTGAGAATCATCGGC
AACGAATCCGACAAAAATTCGATCATATCGATTTTGATGAGCTTCAAGAAATTTGACATC
GGTGATGTCGCACACTTTGAGCTCCGGCCGAGCCCAGCCGACAGAGCTCGCTTCGGGTGT
AGTTATCCATTGATCAATGCATGTTTCCGAGTAGGTGACGAGATTCTCGTAGAGTTCGAT
CCCATGATTTATACCAGTTTCACCCAATAAAATGCCAGCAATCGTACTTAAATACCCTGA
ACCAGTTCCAATATGAAGAAACGAGTGTCCTTTACGCAAATCCAAATAATCGAATAATTT
CGCATAAATATCAATTGCTCCAACACGAAGTGCTCCCGGATAGAATGGACCGCCCGGTTC
TGTGGAGGTCAACGACGGAAGACGTGTAAATTTCCGTTCACTAATCGGAAGAAAATCGGA
TCGATCGACAAGTCGAAAGGCTCGTTCGATGTTTCGACGACGGATTGTGTCGTTTTTTAC
GAGAAAATCGATAAGATCGTCGTTTTGGCTTTCACTATTGCCCATTTCT
>Y50C1A.1a
AATTCGCCTACTATAGCACTACTAGATGTGTTAATTTGGAATTATTTTTCAAAAAGAAAT
GTATCCGGACGGGCTAACTGAAAATGAGAAGCTCAAAGTGAAGGAGCTGTGCACTATGGT
CAATATATCCGATGAGGATGCGATTAAATTGTTAAAAGAAAACGACTGGGACATTGCAAT
TTCATCGCGAAGAGTGTCGAAACAAGAGGATAAAACATTGGTTCCGGGCACTTCGAGAGA
AGAAATCGATTTGGATCGATTATCGAGTCGTCTACGTGTTCACGGATTAGCCTTCTATCT
TCCAGATTTTGGAGGTTTTCCTAATGAATTTCGAACGTTTTTGGAGAAGGATTTGATAGA
GACGCAGACACAGAAGAGACTGGAGGCGTCCAGACACCTAAACTGGTGGCATCAATTCGG
CCAAAAACTCTACCCGCTATCAACTACTGGAGACGGAAATTGCCTTCTTCACGCCGCATC
GTTAGGTATGTGGGGAGTACATGATCGTCAGCTATCACTTCGTGAAACTCTCTACGAACT
TCTTACAAATGGCGCCAGAAAAGAAGCAATCCGACGGCGATGGAAATGGGTTGAGAATCA
TATGAATCAGAGTAACGGTCTCGCATTGACCCTGTCGGAAAATGAATGGGAACTCGAATG
GGATGTTGTACTCGGATTATCATCTCCATTACCCCGTAAACAAGAGGATAATGGCTCAAA
TTCCACAGATCAAATCTACGAGAGTCTTGAGGCAATCCACGTGTTCGCGTTGGCTCATGT
GCTCAAAAGACCAGTTGTGGTTGTATCGGATACGATTCTGCGAAACGCGAAAGGCGAAGA
ACTGTCTCCAGTGGCTTTTGGTGGAATATATCTTCCATTAGAATGCCCACCATCACAATG
TCATCGTTCACCACTTGTTTTATGCTATGATTCTGCTCATTTCTCACCACTTGTACTCAT
GAGAACAGAGACTAACAATAAACAAATAATTCCGATAATCGATGTGAACCGTAACCTGCT
GCCTGTCCATTTTGCAGTTGATCCAGGAGAGTCATTCGATTGGTCCAAATTAGAAACAAA
TAGTAATACACAGACAACTACTGATATGTCACAAATTGATAAGCTTGCGTTGATTAGTCA
ATATATGGATATTATTAGATTAGACGTTCGTCGTGGCTCAATCCGTAGCTCGCGGAGAGT
TCGAAGTGCTCACGCGCAACTTCTCACCGAATCTCGTGGTGAAAATGGGCAAAATTTGCC
CCAAAAATCAATTAAACCAAGAGATTTAAGTGCACATTCTAGTGATGAACAACCATCAAA
TAATGCAAAAGGAATGACATTAGCATCAAGTGGAATTGGTTCTGGAAGACATGAGAAATG
GAGATTAATCAATGAAATTCGAACCCACGTGCTTCGAACTTTTCGTATTTCCTCATCAAC
ACGTGGCAAAGAGAAACTAATCGATACGGACGATTGTATTGCAAGAATGAATTCGACGTG
CGTTCTCGCATCGGAATTATTGCCAACTCATCACCAATACATGGACAAAATAATCAATGA
ATACATGAAAAGTGCGAAACAACGATTCCAACAGAATCAGCGAACACAATCGGATAGTCG
GAAACGGATTAGTCGAAGTTTCAGTGCAAGCTCACTTATGCTCACGTGTATCGGTTGTGA
TTCGGAATTCAAGCCGGCATCTCAAGTGACAAATATCATGTGTGATCAATGTTTTGCTTG
GCAAAAAATGAGTGTTCTCACGTCGAATTGCGACCAATTTATGGGAAATTCTGGGCCACC
GTGCAAAAGTTCAACACTTCCGTCATTTGGTAGTAATGATAGTAATCAGAATGATAAGGA
AAATATTGTGGAGGTACTTAATGTGGTGCCTAAAGATGGAGCCAAGACACTTACCAGTAT
GCGAGCTGTGGAGGACGAAAACGGTGTGGTTCACTATTATATGGACGATGAAGTAGCGGA
TTCGTGATTCTATTATACTCATTTCTTTTTTTGAAAATATATTTACTAGAGACCAGTTTT
CATTTGATTTTTATCGATTTTTTTTGGATTCCAAATTTTTGTTTTTTTTTTGTTGCTTTT
TGTGTGTTTTTTGCCGTCTATCCTTCTTTCCTGCCAACGGGATTTTCTCTTCTTTTTTTT
TTTTGAAAAACTCAATTTTCCCGCCTAGTATTGCTTTTTTCGAGATTTTTTCTTCCATTT
TTCATATCCGCGCCAGCTTTTTCTCTCCCCTCCTTTTTTCACCCATATTTTCGAGCTTTT
TTCTGTGATTTTTTTTTCACCCCCAAAATTTTTTGTACCAAAAA
>Y50C1A.1b
ATGTGGGGAGTACATGATCGTCAGCTATCACTTCGTGAAACTCTCTACGAACTTCTTACA
AATGGCGCCAGAAAAGAAGCAATCCGACGGCGATGGAAATGGGTTGAGAATCATATGAAT
CAGAGTAACGGTCTCGCATTGACCCTGTCGGAAAATGAATGGGAACTCGAATGGGATGTT
GTACTCGGATTATCATCTCCATTACCCCGTAAACAAGAGGATAATGGCTCAAATTCCACA
GATCAAATCTACGAGAGTCTTGAGGCAATCCACGTGTTCGCGTTGGCTCATGTGCTCAAA
AGACCAGTTGTGGTTGTATCGGATACGATTCTGCGAAACGCGAAAGGCGAAGAACTGTCT
CCAGTGGCTTTTGGTGGAATATATCTTCCATTAGAATGCCCACCATCACAATGTCATCGT
TCACCACTTGTTTTATGCTATGATTCTGCTCATTTCTCACCACTTGTACTCATGAGAACA
GAGACTAACAATAAACAAATAATTCCGATAATCGATGTGAACCGTAACCTGCTGCCTGTC
CATTTTGCAGTTGATCCAGGAGAGTCATTCGATTGGTCCAAATTAGAAACAAATAGTAAT
ACACAGACAACTACTGATATGTCACAAATTGATAAGCTTGCGTTGATTAGTCAATATATG
GATATTATTAGATTAGACGTTCGTCGTGGCTCAATCCGTAGCTCGCGGAGAGTTCGAAGT
GCTCACGCGCAACTTCTCACCGAATCTCGTGGTGAAAATGGGCAAAATTTGCCCCAAAAA
TCAATTAAACCAAGAGATTTAAGTGCACATTCTAGTGATGAACAACCATCAAATAATGCA
AAAGGAATGACATTAGCATCAAGTGGAATTGGTTCTGGAAGACATGAGAAATGGAGATTA
ATCAATGAAATTCGAACCCACGTGCTTCGAACTTTTCGTATTTCCTCATCAACACGTGGC
AAAGAGAAACTAATCGATACGGACGATTGTATTGCAAGAATGAATTCGACGTGCGTTCTC
GCATCGGAATTATTGCCAACTCATCACCAATACATGGACAAAATAATCAATGAATACATG
AAAAGTGCGAAACAACGATTCCAACAGAATCAGCGAACACAATCGGATAGTCGGAAACGG
ATTAGTCGAAGTTTCAGTGCAAGCTCACTTATGCTCACGTGTATCGGTTGTGATTCGGAA
TTCAAGCCGGCATCTCAAGTGACAAATATCATGTGTGATCAATGTTTTGCTTGGCAAAAA
ATGAGTGTTCTCACGTCGAATTGCGACCAATTTATGGGAAATTCTGGGCCACCGTGCAAA
AGTTCAACACTTCCGTCATTTGGTAGTAATGATAGTAATCAGAATGATAAGGAAAATATT
GTGGAGGTACTTAATGTGGTGCCTAAAGATGGAGCCAAGACACTTACCAGTATGCGAGCT
GTGGAGGACGAAAACGGTGTGGTTCACTATTATATGGACGATGAAGTAGCGGATTCGTGA
TTCTATTATACTCATTTCTTTTTTTGAAAATATATTTACTAGAGACCAGTTTTCATTTGA
TTTTTATCGATTTTTTTTGGATTCCAAATTTTTGTTTTTTTTTTGTTGCTTTTTGTGTGT
TTTTTGCCGTCTATCCTTCTTTCCTGCCAACGGGATTTTCTCTTCTTTTTTTTTTTTGAA
AAACTCAATTTTCCCGCCTAGTATTGCTTTTTTCGAGATTTTTTCTTCCATTTTTCATAT
CCGCGCCAGCTTTTTCTCTCCCCTCCTTTTTTCACCCATATTTTCGAGCTTTTTTCTGTG
ATTTTTTTTTCACCCCCAAAATTTTTTGTACCAAAAAATTGATGCTTCTTTTTTTTCTCT
TTATTTCCAACAAAATGCTTGGCCAAAGAAA
>Y50C1A.2
TTATAATTTATCATTCAAAAAATTTGAGACCAAATTGAAATCCACATCCAGCAACTGCAA
AGTGTCATTTGACAATGCACAAATCGCATGGCACGCCCCGTTTTCGTCGATCACCCGGGA
ACGCGTATTCTGGGACCAAATGAGGAGGCGGTGGCGATCGGAGAAAATGAAGTATGGACC
ACATCTGACAGCCAACGTGGCAACAAATGGAATCTCATCGACAAGTCCTTCAGAATTGAA
TACTGCAGCATTTGACGTATGATAAATGACTGCCACGAATTGATTTTCAAATAATATTTT
ATTGATTGACGTGGCAGTTTGGTGGCTGAGCGGTTTGTAGTCCAATGTTGGTAGAGTTAA
TAGGTAAAGACCACCCGTCTCGGTTGCCACACACGCTTCTTCGCCGCTTGGCCACACGTA
CACTTGCATGCTAACAATTGCGACAGGCTTATTAGAAGTCGAAGATCTTCGAATTTTTCG
CGACAGATCCGACACTGTGAGCTTTGTCCCGCCGAGTTTTTCGAGTCCTGATGTTCCGAT
TTGCCATAAAATTATATTACCATCGTCGGAGCCTGATAAGAGCCCGTGACGACACATTTC
TAGGCAAGTTACTGCTCCGTCGGTTATCTTCTTCTCGAAAATTATTTTATCTTTCGAACA
CATTGAGATATTTCCAGAAACGTCGCCGAGAATAAATTGGGTCGATGAGTAGAAAACTGC
AGAAATTGCACAAACCGGTAGAGGAATCGAGAAGCTCGTAGAAGAAGAGCACAAAAGTGC
TCTCGCCTGATGGGAACAGAAAGTTTCATGAGAGATACCGCCGAACAGAATTAACGTTTT
TCGTGAAGAGCTTGAAATCATTAGAATGATATTTTCATTTCGGGTTTCCACATGGTACTT
CTGCACAGTTTCCAGCGCAACTTTATCGAATTTGTGAAATTCCAAAAGCCTGTCGTAGTT
CACCTTAGAATCGTCACGCACGAAATCGTAAAGGAGGTTCAGAACCTCTTTGCTAATTGT
AATATCCTTTTTCACATTCTCGCCGACACCATTATCCACAGAATCCGTCTGAACTTCTTT
ATTTTCTTGAAAATTTGCCACGCATTCCACGTCTTTTTTATTTGTCTCTATCGTCTGCGT
CTCCGACGTCTTATACACTATTTCTCCCTGAAGGCGGATAGGTTTTCTCCACGTGAACTG
GAATAGTGTGACGTCTTCCAT
>C07F11.2
CCAGGGCTGCAAATGAGTATATCCTCCATACCTTCGTCACCGTCAATATCGGGATCTTCC
ACGTCATCGACCGCGCCGAACATTTCATTTTGCTATACATGGACCACTAAGTTAAAAACG
CGAAAAACTGCGGACGGCGAGGCGACGATTTTATCGATTTCTCCGAAATTCGCGACAGTC
CACCAACTTATTTCGTTTCAATGGAATATTCGAATTCATGCCACTTCTGAAATGAACGAA
GAAGACGAAGAAGTGGACTACGTGGCAGTTGACCTTTACCTGGTAGATGGTCCTGTAAAT
GAGGTGAACGTTATGGCCGAGGTGGGGGCTCTAGAGAAAACATCCACAGCAACGTTGGGA
AGCCTTCCCGCAGGTCAGAAAGAAGCAAAGACTATAAAAATGCAAAAGGGCTCTGGTTGT
GAGATAACGGATGCAGATCGAGAATGTGTGTCGAAGTATTTGAAAGAGAACGTGGAGAAT
ATCATCAAAATCTCCATAATTATAAATATGGAGACACGACTTTTCGAACCATCAACCTAT
TTGGATGCAATATCTCCAACTCCTCGAGCATCATTTCTAACGGCAAATTACAATGCGAGA
GTTAACAGTAAGGTATGGAAAAGGCGATCACGGAAAAGGAATGGAAGAATCGAGCGAAGA
GTGTTAAGTGATAAAGAGAAGACGAAGTATGAGAGTAAAGTACAAATGATATTGGATGAG
GAACGGGAGAAGCTGTGTGATAAACGAGAGATGTTGAAGGAGGATGATGGTGGATCGAGA
AGAGCTTCGTTGATTTCTCAGTTCAGGGAGAATCAACATGAATCTGTGTTGGATGATCAT
ATGTTCAAGAGGATCCTCGTTAGCTGCTGTGAATCTTGCGAGCAACGTCGTCTATCGTTC
ATGTGTGACAGTCGAACCGAGGATGATTCTGAAGGGGAAGATTGTGAAGACAATGAAGAA
GATGATGGAGAAGGTGGCTCCGATGATGAGGAAGACGATGGAGAGGAGCCTCATTTTGAA
TGTGATAAGAGTGATAAGGAGCATGTCCACGATATGCTAGCAAATCTATACTTCAACAAA
GTAGTCCTTCCCGAAATGGAATATGTCGAGGATTTTGTGGATTTCCTGATTGATGCGGAG
CTCAATGACTTGCCAGTTCTCAAAAGAGCTTGTGAGAGGTATTTGTGCAGTGAGCTGAAT
TCGAAAAAAGACATTGGAACTTGTCTCCTGTTGGATTTGCTTTTCAACTCGATTGTATTC
AACTTGCCTGTTATGAAGTCGATGACCTTGACGGAGTTGGCGAATCGAACGCACGAGTTT
GTGGATGCTGACACACTTTTGGATCAGGAAGAGTTTAAAAACCTGGATAAAAGAATGCGA
ACGCTTGCCGATCGGAATCTCGTGGAGCTCATCGAGCAATGTGTTACGTTTCGTGACCAA
AAAGCAAGAGTTCGCGTTTTGCCGACCGCCGAATCATTTGATATTTCGTTCGACTTAACT
AATCAATAATATTATCGTGTTACTTTTTTCCTCTGTTTTCTTTCTCATTTTTAAAAATGA
ATGCTTTTTTCTTTTT
>C07F11.1
ATCACATGACACAACGAAAATGAGGAGAAAAATGAAGTTATTCCTATTTTTATTATTAGT
AATTAATATATGTCGGTCGGCCGCTGCTAACGGTGACGAATGCCCGAAATTCTGTAAATG
TGCTCCGGATCCGGTGCAGCCGACGTCTAAACTCCTATTATGCGACTATTCTTCGAAAAA
CACGACAATTACACCTATTGCGTCGTCGAATTATGATCAGGTTGCTAATATTCGATCACT
ATTCATATCTTGTGATAATAATAATTTCCAATTTCCGGATGCCTACTTCAAGTCGTTAAC
CGCGTTGCATCATCTGCGGATAGTGGGATGCGAGACCACACATTTCTCTGTGAAATTGTT
CGAAGATTTGGCCGCTTTGAGAAGATTGGAACTCGATCAGATCTCCACCGCCTCAACCTC
TTTCGAAATGACCGAAGACGTCCTAATGCCGTTGGCTCGTCTCGAAAAGTTTTCCCTCAC
GAGATCACGGAATATCGAGCTTCCACAGCGACTTTTGTGCTCTCTGCCGCATTTACAGGT
TCTGAATATCTCGTCAAATGAGCTTCCATCACTGCGAAGAGAGGAATCGTGTGTCGCTCA
GCAGCTTCTGATCGTCGATTTGTCTAGAAATCGGCTCACCAACATCGAGCAATTCCTACG
TGGCATCCCGGCAATCCGGCAAATTTCGGTGGCTTACAACTCGATCGCCGAGCTCGATTT
ATCGCTGGCAACTCCATTTCTACAACAACTCGATGCTGAAGCCAATCGAATCGTCGACTT
GACGTCACTTCCAGGCACTGTTGTACACGTGAATTTGGCTGGAAACGCGCTGAAAAGGGT
GCCGGATGCGGTAGCCGAGTTGGCGAGTCTTGTGGCGTTAAATGTGTCGAGAAATGAGAT
TGAAGCCGGAAATTCGTCGGTTTTTTCTTCCCCAGAACTCGAAATGCTCGACGCCTCTTA
CAACAAATTGGACAGTCTGCCCGTCGAATGGCTTCAAAAATGCGAAAAACGCATTGCTCA
CCTCCATTTGGAGCACAATTCGATTGAGCAGTTGACTGGTGGAGTGCTGGCGAATGCGAC
TAATTTACAGACGTTGGACCTTTCATCGAATCAACTTCGAGTTTTTCGAGACGAAGTACT
TCCGGAGAATTCGAAAATTGGAAATTTGAGACTTTCCAACAACTCTTTGGAGCTCCTCGA
GCCGTCGAGCCTGAGCGGCTTGAAATTGGAATCCCTTGATCTGAGTCATAATAAGCTGAC
AGAAGTGCCCGCCGCAATTGGAAAAGTCGAGCAGCTGAAAAAAGTGGATTTGAGCCATAA
TAGAATTGCGAAGGTTTATCAATATGTGCTCAATAAGATTAAGCAATTGCATACTGTTGA
TTTGTCGAATAATCAGTTGCAAAGTATCGGCCCCTACATCTTCTCCGACAGTTCTGAACT
TCATTCCCTGGACGTGTCGAATAATGAGATTTCACTGCTGTTCAAGGACGCTTTTGCGAG
ATGCCCAAAGCTGAGGAAAATTTCGATGAAAATGAATAAAATTAAATCCCTCGACGAAGG
TCTCACAGAAGCTTCCGGCCTCCGACGTCTCGACGTATCTCATAACGAGATCCTCGTGCT
GAAATGGTCGGCTTTACCTGAAAACTTGGAGATTCTCAACGCTGATAACAATGATATCAA
TCTCCTGACCGCCGCCTCAATGTCCCCAAGCACCGCAAACTTGAAGTCCGTTTCGCTTTC
CAACAACGGCATCACCATAATGAATGCGGACCAGATTCCGAATTCGCTCGAGTCGCTGGA
CGTGTCGAATAATCGACTTGCAAAGCTCGGGAAGACAGCGTTGGCCGCGAAATCTCAGTT
GAGAAGGCTCAACTTGAAGGGCAATCTGCTTACCGTAGTGGCCACCGAGTCGATGAAAGT
CGTAGAGGCTGTGCATCCGTTGAAAGTGGAAATCTCGGAGAATCCTCTGATCTGTGATTG
TCAGATGGGATGGATGATTGGTGGAGCGAAGCCAAAGGTTCTCATTCAGGACTCTGAAAC
CGCAAGCTGTTCCCATGCCGTTGATGGGCATCAGATCCAGATTCAAAGTCTCAGCAAGAA
GGATCTACTGTGCCCATACAAAAGTGTATGTGAGCCGGAATGTATCTGCTGTCAATACGG
AAATTGCGATTGCAAATCCGTATGCCCCGCCAATTGCCGATGCTTCAGAGATGATCAGTT
TAATATCAACATTGTCAGATGCCACGGGAACTCATCAATGGTGCCCAAAAGAGAATTCGT
GGTCTCCGAGCTCCCGGTCTCTGCGACAGAGATCATTCTGAGCGGAGTCACCCTTCCACA
GCTCCGAACTCACAGCTTCATCGGAAGACTTCGTCTCCAGAGGCTTCATATCAATGGAAC
CGGGCTCCGATCCATCCAACCGAAGGCTTTCCATACTCTTCCAGCACTGAAGACGCTGGA
TTTGTCGGATAACTCGTTGATCTCGCTGAGCGGGGAGGAATTTCTAAAGTGTGGAGAAGT
CTCGCAGCTTTTCCTCAATGGAAATCGATTTTCCACGCTATCCCGTGGAATCTTCGAGAA
GCTTCCGAACTTGAAATATCTGACACTTCATAACAACTCCCTCGAAGACATCCCTCAGGT
TCTTCACTCGACGGCGCTCTCCAAGATCTCCCTGTCATCGAACCCCTTGAGATGCGACTG
CTCGGGAGGATCCCAACAGCACCTTCACCATCGTCGTGACCCAAAAGCTCATCCATTCTG
GGAGCATAATGCGGCCGAGTGGTTCTCGTTGCATCGGCATCTTGTCGTTGATTTCCCCAA
GGTTGAATGCTGGGAGAACGTGACGAAGGCCTTCCTGACGAACGATACGACAGTGCTGAG
CGCCTATCCACCTAATATGGGAAATGACGTCTTTGTGATGCCTATTGAAGAATTCCTGCG
CGACTACAACTCAACAATCTGTGTTCCATTCTCATCTGGATTCTTTGGACAAGACCCTCA
GAATAGTATACTCTTTGTAATAATAACTATATCGATTGCTGTTCTCCTCTGTGTCCTCGT
TATTCTCGCAATTTCATTTATTCGAAAATCTCACGACGCAATCAATCAACGAAGATACAA
AGCATCATCTCTAAATTGTTCAACATCAGCCGGCTCGTCGCCTCTTCCGGTTCCGCTGTT
GAGTTATCACGCATTTGTGAGCTATTCGAAGAAGGACGAGAAAATGGTGATTGATCAATT
GTGTCGACCGCTGGAAGATGAAGATTATCAGTTGTGCCTGTTGCATCGGGATGGGCCGAC
TTATTGCTCGAATTTGCACGCGATATCTGATGAACTCATAGCTCAGATGGACTCGTCGCA
ATGCTTGATTCTTGTGTTGACTAAACACTTTTTGGAGAACGAGTGGAAAACGCTGCAGAT
TAAGACCTCCCACCAACTATTCGCCAAAAACCGTGCAAAACGAGTGATCGCCGTGCTCGG
CGACGGTGTGGACGCGAATCTGCTGGACGATGAGCTCGGACAGATTCTACGGAAGCACAC
GAGAATCGAGATGCGGAGCCATTTATTCTGGACACTTTTGCACTCATCACTTCCATCACG
ACTTCCATTACCATCGAATAGTGGCGATGATTCGTCTCAACTATATTCGGATATCTATGG
AATTGTGCCTTCCGATGTTGTTTAGCTTACAGTTTTCCCGTTTAGGTCACAGTTTTTAGT
ATTTTTTTTCCTCTTCCAAATGTACGAGTTTCCATTATTCACGAGGTTTCTTTTTCACCC
CCAATTCTTCTGTGCACAATTTGCCATTTTTTGAATTTTTACAACAATACCGGTACTATA
TTTTTCGATTTTCTTTCTTTTTCTATGAATCTTGCCATCATTCTCTAATAATTGACCAGC
GATTATATTTTTGATTTAATAATTGAATATTCTCGTTTTTCAGTTCAAATTATTGCTTTT
TTCTGTCACCACAAATTCAAATTCTCGTCCTACCCTGTGTGATCTTCTGTAATATATATA
TATTAATAATCGTCGTTTCTTCTTGTTGTCATTTGCGGATGCTTATGAAGCTTGTATTTT
AA
>W04C9.4
CGAAGATGGGCAAATTCAGCAATCAGAAGAAAAATCGTGTCAAGAACAAGGTGGCGGTGA
CAGTAAAAAAAGCGCAACGCATGAAGGCAGACGCTAAAAATGCCAAAAAAGACGGTGAAG
TGGATGTTGAGATGAAGGAGGAGGTGGTGAGAGTCAGAGGACTCGCCGTATCGTCGCTGA
AAAAATTGGCCTCCGGTGAGCTGCAAAACGTGCCAAAAGTGAACGAGAAGAAGATTATCC
GCAAGACAGAGCTTCCAGTTCGAGAGAACAAAAAGATCCTGGACGCTCCGACTGGAAAAC
GTGGCACCACTGCTCAATACATCACAAAAAAGAAGGCAAAGAAGATGTACAAGAAGATGA
CACACGACGCACGCGACAAATATCGAAAAATTCAGGCGGAACTGGCCGGAGACGGTGAAG
ATGACGAGGAGGGTGAAGCCGAGGTGATGGAGCAGTGATTTTGGATTTTTCCGCGGCATT
TTTAAAATTGTTTTTTTTTGTTGATTTTGTTACTGTTTTTCATTTTCCACATAAAATAAT
CGAAAATTTA
>W04C9.5
TCGAAAATTTATTTATCACAAAAACTTTTGCACAATTTGCTCAGCTGAGTGAGCCAACTG
TTTGCCACGTGTCACGATTCGATGCATCCATCCATTGGGCTCCTCGAGCTCCGCTTTCGG
AGCCTGTAGCTGCTTTAGAATTATTGTCCAGAGCTCAGAAATGTTCATCGAGTACTGCGC
GGAAACTTCGACGAAATTGCACTTGTGTACTTTGGCCAGGCAGGCTCCTTCCATTTTCGA
CACCACCGTATTCCGTTTCAAATCGATTTTATTGCCAATCAGTATAATATTGGCTCCGCG
AGCAATTTTTCGATTCAAAAGCCGACTGAGCAGGTCTGTGGCACACACGAATGATTCTCG
ATTGTCAACGTTGTACACTATTGCGTACATTGTCAGTGATGACGCGAATGGAGAATTCTC
CAACGTGGCTTCCAGCAACATTTCCAACTCGATTTGCTCGTTATTCAACAGGAAATTCAT
CGTTTTCGATGAAGTGTCATCTCCCTCATTTGACTCATTATTGTATTGGGTGACGAGCCG
CGTGGCAAATTGGTTAATTGCTGACAGCAATGTTTTCTTCCCGCTATTCCTTGATCCATA
GACACGTAGAACCACATGTTGCATTGGAACATTCGACGTTTCTTGGAATAGCCAGACTTC
TGGACACGTGGCTCGGCGATCTTTGTAATTATGTGCAACAACTGGTTGTCCAGTGGAGCA
CGTTTGCTTATACCCATTGTCCGTCACAAATCCATTCTTAATTCCAAAACTTCGAAGACT
TCCCTCCGGTCGTTTTTCGACGTCTTCGATGTTGTTTTGGTGCATTTGTAGAGAGTATTG
GTATCTTGGCGGTGGGTACCGCTTTTTCACACGACGAGGCGAGTTTTCCGAGCTGGACGT
GGTGCTCGTACTGGCAAAATGCTCATCAACATCTGGCAGTAAATTGTTCAACCGTCTTGG
GGACACGGTACGCGGGGTCGACGGTAGACTTCGGCGACTGATCGGCGATGTAGGAAGACT
TCTTCTCGTTGCAGCGGGAGACGCTGGTGACGGAGGTGATAGCCGTGATGAAAATTGTTG
GGGTATCGCCAGCGCAACTGGAAGGGAAACACGACGATTCGACAT
>W04C9.7
GAGCAATTTTTCGATTCAAAA
>W04C9.8
ACACAGAATATCCCATGATGTTCTGTCACTTTCAACATCATTCTGCCTTTTTTGTTCCCT
TGTGTATGGTGACTATAATTTGATTGTTCTGAATAATCTGATGTCTACTTGTGTTGTGGA
CCACTATTGATTTTTGCTGCTTTGGTTAATTTGAGATAGATCAACTGAACTTCATAACTT
TAAAAAGCCAGTCTGGGATGTATCTATACCACTCTATCAGACTACTCTTAGCACTAATCA
CAATGTACGACCCCGTGAGAGATTGTTGTCTGTACTGGATACTACACGAGTGGTAGAATA
TAAAGAAGTGTGGTGACAAGTTTGGGATCTGAGTCCAGTAGAAAAAAATCATTCTACCGA
AACTCGAAACTATGAGCGACTGGTCAAAACTATGCATTTGACGACGTCTACCTGTTTTAA
GTTATTGGTGAATGGCTAGTTTCAAAATCGGCGGCTTTGTCGTTACATATGAAAACATGC
ACAACAATATGAAAAATAGATGTTAGCAGTTCGACGAAGCAATGCAGGAACTACAGTTAT
ACAATCAAATTCACGCT
>W04C9.3
TACTGTACTTTATTTACTTGCTCCGTTTACCCGGGTACCAGGGTACTCCCTAAACTAACT
GAATTTCCAAGGTGGTGGCCTAGAAAAAGCTCTTCCACTGGTTTTTTTGTGGAAAGAAAT
GATGAAGGTTCTTGTTGTTTTATTGCTTATGGTAAATTCGACATTTTCGTTCGGATTGGA
CAATGAAATAATCGGTGAACCAAAGTTACAATGCAATCCGGAAAGTATTACATTCTCCTT
CAACACACGGAATCCGTTTATAGGAAACGTATATATTCGTGGCTTCTACCGAACACCCGG
CTGTCGTCGGCAATTCCTCGCACCGAATCAGGCTGGCGGCTCATTTACGGTACGGCTCGG
CGATTGCGGGATGCGGCGGTCCCGACAAATCAGTGGACATTCGCCACGTGGCGTCAATCA
GCACATCACTTTTGTTGCGAACTTTCATCCGAATCTCGCGACGAAAGAGGAACGATCATT
CAATATTCGATGCTTTTATGCGCACAGTGAATCTGTTGTCAAAGCTGATCTGGATGTCAG
CTCAATGCCGGAGGAATCGTTCGAACAGGGTGTGACAATCGTGCCCCAATGCACATATTC
CCTTCGTGAAGGGACATTTGAGGGCCCAAAAGTGTCGAATACACGTGTCGGAATGACAAT
TGTTCATCGATGGGACTGTGATACATCGGGGAACTATGGAATACTGCTACGTGGATGCAC
CATACTCGATTCACGTGGTGTTGAATCTTTTCCATTGCTTGATGAGAATGGATGCTCAGT
GTCCCGTGACTTCCCACAAGTGGTATATCTCCCATCACTGACGTCAGCCTACATGGCAAT
CGAAGCCATCTCATTTCCTGACCAACCATCGATTTCTTTCTCGTGTCAAATTAAGTTGTG
TGATAAGGGAAGTGATGAGTGTCGGGGTATGAGTCCCCCCGCGTGTACCCCATTGACACA
GGTCCCCATCACGGGACAAGTACCAATGCCATTTGATAATACAATTGGAAATACGTTTGA
CGGAATCCCACTGGAGCCGTGGATGAAAGAGCCCTCTCCTCCCACTGATGACGTGGCAAA
CATCACCTCAGAAGGCGAGCCAATGCCTCGGCTCATCACCGAAGAGGAACAATATCAAAT
CGAGTCGAACCATGTTGAGGCGCGAGAAAAACGATTTGCTCATCGATTATTCAATATCAC
ATCGGAAGATCTCTATGTTGAGCCAACCGTCGAGCCAATGGAAGTAGAGATGCCTGGAGC
ACCGAGAGAAACTGCTCGGAGGGTGTCTGAGCCATGTGTCTCGGTTGAAACTTTCTATAT
TTCGGCGCTTGCTGTACTTTTCGTTTTTGTCGTTTCGATTGGGATGGTCTGTTTCTTCGG
AAGTCATATGCTTAAAAAAACTCAAGACTGTGAAATGCCGATTCCAGTCCCAGAAGGATA
TTATCTAAGCAAACACTGAAACTCTTGTTTAAAAGTATTCGTTTCCCATCCACGTGCCAT
AATTCTTGCATTTTC
>W04C9.9
TCACATTTTCCGAAGGAACCACGCGTGGAATGTAACGGTGCCGTTGTCGAATGGTTCCGG
CTCAGGTTCCTCATATTTCAGATCCATCCTCGCCAATCGTTCATTCTCATGAACTTTTTC
CACTTTTTCACTGCTCGTACTCTTCTCATCTACTGTATCCGCCACCACAACGTCCGGAGC
AACAACTTGCTCATCAATATGCTGATATTCGGGCTCCTGGCGGTCCCAACGTGGTGTCTC
TGGTGCAGTTTCATATTGATTTTGCTGCTTCTCCAGGAGGTTCTGTATTGAACTGATCGC
TGAGGAGGATCCAACGATCGGAGGCATCGGAGGCGGCAGAGGAGCCATAGATGGAGTCTG
AGAAGCCATCATTTGGAGTTGGGGGTAATTCCTTTGTTGGGACATCTGTGGGGACATTTG
TGGGGACATTTGAGGGGACGGGGACATTTGGAATACCATCGGAGGCATTGGAGGTGGTGG
GGGTGCCGGAGCCATTCGTATCATTGGAGCCATCACGTAAGATGGTGGAGATGGTGGGAG
AGAATAGCACAT
>W04C9.6
TTACAACTTAATAATATCTTCAATACTTCCAGAATATTCTTCTTTTTCCTCCTCAATTGC
CACGTCATCATCTTGTAATCTGGTCCATTTTGCTGGCGAGGCGTCGGCAAACAGGCAGAA
TATAGTATTTACGAAGAGAAGTAAGCCCGCATGCGCCAGGAAACAATTACGCCAGTCTGT
GAATGTATCATCAGTAACAATCATATTGACGAAAAACGGTTCGATGAATATCGTGCAAGC
CCAGATGTTCATGATCTGCTGCATTGCGAAATAGGCGTACTGCTGGGAGTGCAACGTGGC
ACACTTGTTGAATCCCGCCGTATTGCACCCCATCACACTTTCGGCGCAAATCATTATAAT
AATAGCCAGCAAGTGTTTTTCCTGTGGAATAAATGCTAGAACGATGAAAAAAACGGCGGC
CACGGCCAGAGCGATTGTGTTGAAAATTTTAGTTTTCAGAGTTTCTGAGATGAATTTAAT
ATAATCACTAATAATTCCCGACGATAATTTCGTAAAAAATTGAAAAATAATGGGTAAGGC
GGCCAAAAAACCGGACGAAAGTACGTCATAGTTCAAATAATTTTTCATATATTGCGGATT
GAATTGGGATACCAATTGAACTGTTATCAAATCTCCAAACGATGCGATCCAACAAGCCCA
CAGGCTTAAACTTGTCAGAATATGACGGAATGGAAGATTTTTTGGCCGGGATACTTTCTT
TCCCGATTTCCCTTCTCGAATCCTCTCCAATTCCTTCTCGCCAACCCAACTGTGCTCACT
CGGCGAGCACTTGAAAAATAGGAAAAACAGCGAAAAAGTGACCAACGATACACCGGCGTG
CACATAGTAAACCGACGTCCATCCACCAGACGAAGAGCATAACCATCCCGAAACTGGCAT
TGTAAATATATTTGAAAGTTGTGTATTTCCGGTTAATAGGCCAATGAATACTCCGTGCTC
GTATGGGGTCGCCCAATTTGCTGTAATTGAGCCAGCGAGGGGAAATGTGGCTGAAAATGC
CATTCCTTGACAAATACGGGCGGCCACAAACCATCCGTAGCCAATGGTACTTGCCAACGG
GATAAGGGCTGTTGAAACTCCCGAAATAATTCCGGCGACAATGAAGACAGGTTTATGCGG
CAAATGTTGAAAAGAAATGGAAAATGGAATCGAGGCGGCAAGACTTCCAATAGCCACACA
CGATTGAAGAAAATTCGACTCTGATTTGGTATAGTTCACTTTTGAAGTTGAAGTACTATT
ATCATCTTGCATACAAATTTTTGTAAAATTATAAGTATTCATATTTGAAAGAATCGAGGT
CAAACACAGTGTGGCACATATTAAAATCAGAAATCGGACAGGAACCGGCGAGTTGACCAT
>W04C9.2
AGGTCGGCAACATGGGATTCTTGTGGAAAACTGCAAAACTCGGAATTAAAGTTGGACTCG
TCGCCGGCGCCGTCAAACTGTCAATCGATAACGATATTTGGTCGACTAACAATGTTAAAG
GCAGCGAACTGTATCAAAAGCTTAAAAAGTACATTCTTCCCGGCACCGTCGTCTTTCCAG
AGCAGCTCCCAACAGTCGAAGATGTGCAGCTGAAGGCCGGTGGAAAGTGGAACAGTGCTG
TTGACTCGGTATTCACCACAATCGAGAACGTCCCATCAAGCGTGAACACAGTGGCCAATC
GACTCATCAATAATAAATAAATTCCCCATAAAAATTATCGATTTATCGATTTTCCCCCCG
AATCCTCGTGTATTCCTTCGTTAGAATGTACTTTTTCCCTCCTCATTTTCTAGAAGTATT
TGTGTGTGTGCTCTATGAAAAAATTTGCAATTTT
>W04C9.1a
ACTGATAAGCTCACACTGCCTGCCCAACTCAATTCATCGCAACTTCTTCTCCCTGCTTTT
TTTTGCCATGAATTCGACGGTGGCTTCCCGTTTCTCATGGGGACTCATTCTGGCGTCGAT
CGATTTTTTGGCGTGCCTACTGTTCGCCTGCCTGCATGATGGAACTTTCAAATTCGCGAA
TTTTACTTCGCAATTTGGCGATTTTTCGTTTTTTACGAGCACAATCGACCTATTCTTGCT
GCAATTTTTCCGTTTTGCACTATGGATGGTGCCGGCGGCAATCCACGTGGCCAACAAGGC
GGACACGTTGACAATGTGGAAAGAGCCAATTTTCTGCTCGGCACTGCTCATCTGCGCGGC
GAGCCCCACAAAATTGCTCCTCCTCACAGAAAAGCTGAAGCCCGATGAGTTCCTCACTTT
CGGCGACACTGCCTTCCTTGTCTGGAATTTCATTTCCGCGATCATTTTGAACTCCTCGTG
GACAAGATACTTCTCGCGAACTCCGTCTTCATATATAATTCTGGAGGATGAGGATCTCGA
GGTGGCTCCAAAACAAACGTTTGAGCTTATTTTCCGCCTGCTCCAATACTGCAAACGTGA
ATGGCTCTGGCATATTTCCGGATTCTCGTGGCTCTTTATTTATTCGATCACCCGTATCTT
CGTTCCCTATTACACGGGACAAGTCATCGCTACCGTGGTCGCCACAAAATCGTACCCAGC
CCTCTCCAACGCTGTCTACATCATGACAATCATCTCGTTGGTGAGCGCTGTCGCCGCCGG
ATTCCGTGGAGGATCCTTCGAGTACGCCTACGCAAGGATCCAGAGGGCAATCCGCTACGA
TTTGTTCCACGGACTCGTGAAACAGGATGTCGCTTTCTATGATGCTCACAAGACCGGAGA
GGTGACTTCTCGTCTGGCTGCTGATTGTCAGACTATGTCGGATACAGTTGCGTTGAATGT
TAACGTTTTCCTCAGAAACTGCGTTATGCTCCTTGGATCGATGATCTTCATGATGAAGCT
TTCGTGGCGCCTCTCCCTCGTCACATTCATCCTCGTCCCAATTATCTTCGTCGCCTCCAA
AATCTTCGGAACATATTATGATCTCCTCTCCGAAAGAACACAGGACACAATTGCCGAGTC
CAATGACGTTGCCGAGGAAGTTCTCTCCACAATGCGTACAGTCCGATCCTTTTCCTGCGA
GAACGTCGAAGCCGATCGCTTCTACGGGAAGCTCACCCACACACTTGATGTCACCAGAAC
CAAGGCGATCGCCTATATCGGATTCCTCTGGGTCTCCGAACTTTTCCAGTCGTTCATCAT
TGTGTCAGTCCTCTGGTATGGAGGCCATCTAGTGCTCACCCAGAAAATGAAGGGAGATCT
TCTAGTGTCATTTTTGTTGTATCAAATGCAACTCGGAGATAATCTTCGTCAAATGGGAGA
AGTCTGGACAGGATTGATGCAATCTGTTGGAGCAAGTCGTAAAGTGTTCGAGTACATTGA
TCGAGAGCCCCAGATTCAGCACAACGGGGAGTATATGCCGGAGAATGTTGTTGGAAAGAT
CGAGTTCAGAAATGTTCACTTCAGTTATCCAACTCGTTCCGATCAGCCAATCCTTAAGGA
TCTCTCGTTTACCGTTGAACCAGGAGAGACTGTCGCATTGGTTGGACCATCTGGCTCTGG
AAAGTCTTCGTGCATTTCTTTGCTTGAGAACTTCTACGTCCCGAATGCTGGACAGGTTTT
GGTGGATGGAGTTCCGTTGGAAGAATTCGAGCATCATTATATTCATAAGAAGATCGCCCT
TGTCGGCCAGGAGCCCGTCCTGTTCGCTCGTTCTGTGATGGAAAATGTCAGATACGGTGT
CGAAGTGGCGGATACGGAAATCATTCGCTCTTGTGAAATGGCGAATGCTCACGGATTCAT
TATGCAAACCACGTTGAAATACGAAACAAACGTCGGAGAGAAGGGAACACAAATGTCCGG
TGGTCAGAAGCAACGTATCGCAATTGCTCGTGCTCTTGTTCGTGAGCCAGCGATTCTCTT
GTTGGATGAAGCCACGTCGGCGTTGGACACCGAGTCCGAACATCTTGTTCAGGAAGCGAT
TTATAAGAATTTGGATGGAAAGAGTGTCATTTTGATTGCACATCGATTATCGACTGTTGA
GAAGGCTGATAAGATTGTGGTTATTAATAAGGGAAGAGTCGAACAAATCGGAAATCACGA
AACCCTACTGAAGGACACCAACGGAACCTACGCGAAGCTCGTTCAACGCCAAATGATGGG
AGATCAGAAGCCACGTAAACGGCCGGCGGTCGCCAGATCGGGACCTCAGCCAGCCGCGTC
AATCAACGTGGCAGGACCATCGCAGGGTAATGCAATGTCCCTGTTGTCGACGTCTTTCAG
CCAATCTGCCAGTAGTGTTACTTCTCATTAATTGTTTTTTCTTCTTGTTAATTGGCAAAA
TATTATGATGAACTTGTTGGGTTGATTAATTTGTAAGAATAAAGTATACAATTATTCA
>W04C9.1b
AGCACAATCGACCTATTCTTGCTGCAATTTTTCCGTTTTGCACTATGGATGGTGCCGGCG
GCAATCCACGTGGCCAACAAGGCGGACACGTTGACAATGTGGAAAGAGCCAATTTTCTGC
TCGGCACTGCTCATCTGCGCGGCGAGCCCCACAAAATTGCTCCTCCTCACAGAAAAGCTG
AAGCCCGATGAGTTCCTCACTTTCGGCGACACTGCCTTCCTTGTCTGGAATTTCATTTCC
GCGATCATTTTGAACTCCTCGTGGACAAGATACTTCTCGCGAACTCCGTCTTCATATATA
ATTCTGGAGGATGAGGATCTCGAGGTGGCTCCAAAACAAACGTTTGAGCTTATTTTCCGC
CTGCTCCAATACTGCAAACGTGAATGGCTCTGGCATATTTCCGGATTCTCGTGGCTCTTT
ATTTATTCGATCACCCGTATCTTCGTTCCCTATTACACGGGACAAGTCATCGCTACCGTG
GTCGCCACAAAATCGTACCCAGCCCTCTCCAACGCTGTCTACATCATGACAATCATCTCG
TTGGTGAGCGCTGTCGCCGCCGGATTCCGTGGAGGATCCTTCGAGTACGCCTACGCAAGG
ATCCAGAGGGCAATCCGCTACGATTTGTTCCACGGACTCGTGAAACAGGATGTCGCTTTC
TATGATGCTCACAAGACCGGAGAGGTGACTTCTCGTCTGGCTGCTGATTGTCAGACTATG
TCGGATACAGTTGCGTTGAATGTTAACGTTTTCCTCAGAAACTGCGTTATGCTCCTTGGA
TCGATGATCTTCATGATGAAGCTTTCGTGGCGCCTCTCCCTCGTCACATTCATCCTCGTC
CCAATTATCTTCGTCGCCTCCAAAATCTTCGGAACATATTATGATCTCCTCTCCGAAAGA
ACACAGGACACAATTGCCGAGTCCAATGACGTTGCCGAGGAAGTTCTCTCCACAATGCGT
ACAGTCCGATCCTTTTCCTGCGAGAACGTCGAAGCCGATCGCTTCTACGGGAAGCTCACC
CACACACTTGATGTCACCAGAACCAAGGCGATCGCCTATATCGGATTCCTCTGGGTCTCC
GAACTTTTCCAGTCGTTCATCATTGTGTCAGTCCTCTGGTATGGAGGCCATCTAGTGCTC
ACCCAGAAAATGAAGGGAGATCTTCTAGTGTCATTTTTGTTGTATCAAATGCAACTCGGA
GATAATCTTCGTCAAATGGGAGAAGTCTGGACAGGATTGATGCAATCTGTTGGAGCAAGT
CGTAAAGTGTTCGAGTACATTGATCGAGAGCCCCAGATTCAGCACAACGGGGAGTATATG
CCGGAGAATGTTGTTGGAAAGATCGAGTTCAGAAATGTTCACTTCAGTTATCCAACTCGT
TCCGATCAGCCAATCCTTAAGGATCTCTCGTTTACCGTTGAACCAGGAGAGACTGTCGCA
TTGGTTGGACCATCTGGCTCTGGAAAGTCTTCGTGCATTTCTTTGCTTGAGAACTTCTAC
GTCCCGAATGCTGGACAGGTTTTGGTGGATGGAGTTCCGTTGGAAGAATTCGAGCATCAT
TATATTCATAAGAAGATCGCCCTTGTCGGCCAGGAGCCCGTCCTGTTCGCTCGTTCTGTG
ATGGAAAATGTCAGATACGGTGTCGAAGTGGCGGATACGGAAATCATTCGCTCTTGTGAA
ATGGCGAATGCTCACGGATTCATTATGCAAACCACGTTGAAATACGAAACAAACGTCGGA
GAGAAGGGAACACAAATGTCCGGTGGTCAGAAGCAACGTATCGCAATTGCTCGTGCTCTT
GTTCGTGAGCCAGCGATTCTCTTGTTGGATGAAGCCACGTCGGCGTTGGACACCGAGTCC
GAACATCTTGTTCAGGAAGCGATTTATAAGAATTTGGATGGAAAGAGTGTCATTTTGATT
GCACATCGATTATCGACTGTTGAGAAGGCTGATAAGATTGTGGTTATTAATAAGGGAAGA
GTCGAACAAATCGGAAATCACGAAACCCTACTGAAGGACACCAACGGAACCTACGCGAAG
CTCGTTCAACGCCAAATGATGGGAGATCAGAAGCCACGTAAACGGCCGGCGGTCGCCAGA
TCGGGACCTCAGCCAGCCGCGTCAATCAACGTGGCAGGACCATCGCAGGGTAATGCAATG
TCCCTGTTGTCGACGTCTTTCAGCCAATCTGCCAGTAGTGTTACTTCTCATTAATTGTTT
TTTCTTCTTGTTAATTGGCAAAATATTATGATGAACTTGTTGGGTTGATTAATTTGTAAG
AATAAAGTATACAATTATTCA
>Y65B4BL.3b
AAATCTGCAAAAACGTGGAAATTATTCAAATCAACTCCAGGTAGTCGTTGTCGACATCGT
CTCGCTGCCGCATCGTGTTCGTCGACCGGATCGTGTTGTTCCATCCGCGGATTTGAGAGT
AGGAGCTTACGGTGCCACGTGTCTCGTTGGCAGCTTGCCAATTATTCACAGACAGCCTGT
ACGAGTCGCTCAACAGTGGACCGGCGTTTAGAGTCTCATAATGATTGCTTCTTCCACTTC
CGCCTCGCTGCCCGTAGTTCAGTGTCGAGTAATTCGCATTCGATACTGTGTAAATCGACA
GTGGAATAACCGGGTAGATCATAATGTAGTACAATGTGGCAAAGTGGATCACTAACAGTA
AAGCGTAGAAAATTGAGATGATAAATGCGAAAATGATGAACGCGGAAGAAAAAAAGTCGG
GATTCTTTTGGGCAGTGCTGGAGTAGTTGAAGATCGAGATGATTGTAGAATAGTAGGACA
GGAATGAAACAATCATCTCAAAAAACATGCTGGGCAACGTCAAAATCGCTCGATATCGAA
TCTTCAGCTCAGTCTCATGTTTCACCAAATACACCGCATACAGAAACATCGTGCAGCTGA
TGAAGAAGAAAATGAGCAGATATGCACACTTTTCCACGAAAAATTCGCCCGAAATCATGA
AACGTGGCAAATTGAGCACAATTCGATGGAGCCAATAGCAGGTCGATGAGCTGCAGCGGA
AGCTTTCATTGGGATCTGTGCAGTACGTTGGAACCGATAAATGTTCCTGCAT
>Y65B4BL.3a
AAATCTGCAAAAACGTGGAAATTATTCAAATCAACTCCAGGTAGTCGTTGTCGACATCGT
CTCGCTGCCGCATCGTGTTCGTCGACCGGATCGTGTTGTTCCATCCGCGGATTTGAGAGT
AGGAGCTTACGGTGCCACGTGTCTCGTTGGCAGCTTGCCAATTATTCACAGACAGCCTGT
ACGAGTCGCTCAACAGTGGACCGGCGTTTAGAGTCTCATAATGATTGCTTCTTCCACTTC
CGCCTCGCTGCCCGTAGTTCAGTGTCGAGTAATTCGCATTCGATACTGTGTAAATCGACA
GTGGAATAACCGGGTAGATCATAATGTAGTACAATGTGGCAAAGTGGATCACTAACAGTA
AAGCGTAGAAAATTGAGATGATAAATGCGAAAATGATGAACGCGGAAGAAAAAAAGTCGG
GATTCTTTTGGGCAGTGCTGGAGTAGTTGAAGATCGAGATGATTGTAGAATAGTAGGACA
GGAATGAAACAATCATCTCAAAAAACATGCTGGGCAACGTCAAAATCGCTCGATATCGAA
TCTTCAGCTCAGTCTCATGTTTCACCAAATACACCGCATACAGAAACATCGTGCAGCTGA
TGAAGAAGAAAATGAGCAGATATGCACACTTTTCCACGAAAAATTCGCCCGAAATCATGA
AACGTGGCAAATTGAGCACAATTCGATGGAGCCAATAGCAGGTCGATGAGCTGCAGCGGA
AGCTTTCATTGGGATCTGTGCAGTACGTTGGAACCGATAAATGTTCCTGCATTGATCGGA
TACAGTAGACGAGCAGGCAAATGTATTTTACAAGTGAGATATTCATAGTAATTTTCAAAA
GTGGCACGTAGACCTGATGAAACGTGTCGTTCACCTCCTCCGAGCTTCTGCCACGTGAGC
TGGTGCTCCGGCATGGCTGATACATTTGTGAAGTTCGC
>Y65B4BL.4
GAGAGAAATGTGAAGTTTATTAGAAAACAATTTTGTAAAATTATGATGATGATGAAGATT
TGCGGAATCTGGTAATCGGTTTTAATTGCCTTTTCTATTATATTATATTAATCACTTGAT
GATGTACGGCTTTGCGCTTCCTCGTCCACGGTCTCCAGATGACGGAATCCACGTGGCGAT
ACTGATCGATTGTGTTTTGGAGTGGTGGTGCTGCTGGTGCTGGTGGAGGGAATTGAGGTG
GTTGCAGTGGATATTACGCAATTCGACGATGGTGAGGAGGGAGAGCCCAGCTCGTTGGTG
ACAGCCGTGAGATCCGAGAACAAATTGACGCTGGCTTTTCCCTGGAATCGAAGAGCAGTT
TGCTTGCGGATTGGACGTCGAAAAGGGCTATTATTGGTAGTCGGAGATGGCTGATCGCCT
CGTCGCTGGTAATATAGCACGCCTAGCCAGAATCCGTAGAGAAAATAAATATAGACTGCC
CACACTAGGATGATGGGAAGAAACGACAATCGGCAGGCGTCTAACAAAATCGAAAATTTC
AGATTCTCCTTGATTAAAAGCTTTATTATTGAGTAAAGAGTCCGCAGCGTCCACACGGAG
AGCGGGTACAAGATGGAAATCACAGAAATTGCGGATGGAATGAGTAGAAGAGCCGGGTTG
ACTTTCCGGGGAAAGTTTCGACGTGTGATGCTCGTCTCGGAGAGCCTCATTCCCAAGAAT
CCGGTTGCGATGCTAAAAATCAGAAAATACGAGAAAATATTGATTAAATTCCGAGCCGGC
ACATAATTCGGGCGGATCAGCACTCCATTGAAGTTTCGAAACGTTTCGCCGTTCCACTGA
AGTCCATCGAAGCCGGGAACGGATGGCGGCTCGAAATGCTCGTCGACACTCATTTGACTG
GCCCTGTAGAGCCCGATGATGGCAATGGCGAGCATTCCCACTTCCACATGGAATATCAGG
CTTTTGACATGAACTTGATCGAAAAGCCAGCGATACGGGTATTTTCGGTGCAGGCGGCCT
GATTCCGGACGTGCTCCTCGAGATATATTGGAATTTGTCGAGCGGATACTAATATCTGCC
ATTTTTTCGCTGAAAAATCAGAAAAAATAAGTTTTAAAAC
>Y65B4BL.2b.2
CAAAAATGTCAGAACGCCAATCCAAATATTTTGACTATCAAGGTATCGTCATTTCCTCCA
CTGGACAAGATAACCAAGATTCGGAGACGGACCTCGTTTATCTCATTCAAGCTCATGGGA
AAAGCGGCCCCGAAGAACATCATGTACGGTGTCTCCAAGTGCGCATTTGTTCCAACAAAC
TTGGAGAGGAATTTCGATAATATCGAAGAGGCAAAAAATCTTGAACGTCGATCCAAAATC
CCGCTAAAGTTCGGTGAAGTCATCCTATGGAACGAATCGGACTGTGATCACGATAAGAGG
ATAATCCTTCATATCAAACGAGAAAAACCAATTTATGAAGCGTCTTCCAGCAGAAATGGA
CTTATTTTGAAAGTCGGTGGCGTCATCCAGCCCACCTCAACGACCTCGTTCTGGACGCCA
TTATGCACCGTCACCATGCCAGAGACAGAGGCGACCCGTGCGGAGCCAGACGTTTGGCTA
TACGCCTGGATTCGATTCGAAACTACCATGAAGAGTGGTCTAGATCCTTTCAATATGACT
GCAACATTCGAATCGTTTGACAGTTGCGATCCATCCGACCAAGCACGCGTCTGTGAAGCG
CCATGGAACGCAGGCTCTCCTGACTCTAAATTCGGTGTTTGGCGCCCGGATCCAAAGCCT
GCTGATAGCGACGACGAAATTGATATCGAGCCGAGAGAAGGCTGGCACTTGCCAGAAGAC
AAATGGGCCGAGGTCATCAAGATGCAGCTTGGCCTGTATGTCGGCGAACGCCTACTGATT
TGCAAAGAACTCTCGCAGTTCGACTTTATTATCCCACTGCAGAAGCCATTTTCCCGAGGA
ACGGACAAGACTTTGATCTACCCAGCCGTCGGAGAATACTTTCATTTCAGTGCTATTTGG
TCGATGCAGCACAACGGTTTTCTGATCTATGAGCTTCAGCCAGTTCCACTTCTCAGACAG
CATGTAACCTCTGTCAACGGAAATCTCCTTACCCGCGTCGTTCCTGCCAGTATCAGAGGT
CTCTTCGTTGACAAGGAGGGCACTCTTGGATTGATTGATGACCCACACCATCTTCTTTCA
TTCTTCGAGTTTCATCCAGCTGGTTATGAATTCTTGAAGGCTATGGCCGAAGTTCGTGCT
GTTCGAACTTCAGAAAACAAATCTGTCCGTTACCGCATTGTTCGTACATCGGGAATGTCC
ATTTTTGAAAACTGGCTTCGTGATACTCAGTTCGTTGTTGGTCCAGTCAAAGGAATTCGA
ATCAATGAAGACACTGTCATTTGTGCCAAACATCCGAATGTCTACTTCAAAATCCCCAAT
AACTTGAAGGAAGGAATCCCCATTGGCGGAGGAGTTCAATTCGTTGGAAAGCGACAAGCT
GGAGTCGACAGTGAAATTATGATCACCGAATGTTCTCCATGTCCAGCGTTCACTTGTAAA
AATTACTCGGTCTCTGGTGATACGCGCTTGTTCCAAGTGTACTTGAAGCCAAATTGCGAT
CATGAGCAGTTGGCGGAGAGTGATTCGATGGGATTTGTGGATTTCAGAGAGTTGGAGACT
CCATGTAGAGGAAAGTTCCTGGCATGGGTCCGTGAATCCATTACTGTCAATGATTGTCGC
CGTGCTGCTACCATCATGGAAGTATGCTCGACAGCCATCTGTCCTCCGTTGATTGCAATG
AGCGCGAATTCGAGCAGAGCAACATCGGCCAGAACTACGCCAGCTGGAAGTTCCATTGGA
TCCAGATCATCAATTCAATCAAGAGCATCTGCAGCTACTTCAGTGAGCTCAAACCGATTC
GTTGGCCCTTCAAGCCGCAGAACTCCATCTGGTACTCCACAAAGCTCAACATCTTCCAGG
GTCTAATTAAATATATACGCATCCCGTTTTCCCCCGTATTTGTGTTTCAAATGTTCTGCT
CATTTTTAATCTACCCGTTATCCAACCAAACATTTATTTATTTAAACTTCAAGTTCCACC
ACCATCCCATTCCGCACAACTTGTCTCTCGTAATTTTCTCGTGCTCTAATGAAGTTGTGG
TAGGTT
>Y65B4BL.2a
ATGTCAGAACGCCAATCCAAATATTTTGACTATCAAGGTATCGTCATTTCCTCCACTGGA
CAAGATAACCAAGATTCGGAGACGGACCTCGTTTATCTCATTCAAGCTCATGGAAAAGCG
GCCCCGAAGAACATCATGTACGGTGTCTCCAAGTGCGCATTTGTTCCAACAAACTTGGAG
AGGAATTTCGATAATATCGAAGAGGCAAAAAATCTTGAACGTCGATCCAAAATCCCGCTA
AAGTTCGGTGAAGTCATCCTATGGAACGAATCGGACTGTGATCACGATAAGAGGATAATC
CTTCATATCAAACGAGAAAAACCAATTTATGAAGCGTCTTCCAGCAGAAATGGACTTATT
TTGAAAGTCGGTGGCGTCATCCAGCCCACCTCAACGACCTCGTTCTGGACGCCATTATGC
ACCGTCACCATGCCAGAGACAGAGGCGACCCGTGCGGAGCCAGACGTTTGGCTATACGCC
TGGATTCGATTCGAAACTACCATGAAGAGTGGTCTAGATCCTTTCAATATGACTGCAACA
TTCGAATCGTTTGACAGTTGCGATCCATCCGACCAAGCACGCGTCTGTGAAGCGCCATGG
AACGCAGGCTCTCCTGACTCTAAATTCGGTGTTTGGCGCCCGGATCCAAAGCCTGCTGAT
AGCGACGACGAAATTGATATCGAGCCGAGAGAAGGCTGGCACTTGCCAGAAGACAAATGG
GCCGAGGTCATCAAGATGCAGCTTGGCCTGTATGTCGGCGAACGCCTACTGATTTGCAAA
GAACTCTCGCAGTTCGACTTTATTATCCCACTGCAGAAGCCATTTTCCCGAGGAACGGAC
AAGACTTTGATCTACCCAGCCGTCGGAGAATACTTTCATTTCAGTGCTATTTGGTCGATG
CAGCACAACGGTTTTCTGATCTATGAGCTTCAGCCAGTTCCACTTCTCAGACAGCATGTA
ACCTCTGTCAACGGAAATCTCCTTACCCGCGTCGTTCCTGCCAGTATCAGAGGTCTCTTC
GTTGACAAGGAGGGCACTCTTGGATTGATTGATGACCCACACCATCTTCTTTCATTCTTC
GAGTTTCATCCAGCTGGTTATGAATTCTTGAAGGCTATGGCCGAAGTTCGTGCTGTTCGA
ACTTCAGAAAACAAATCTGTCCGTTACCGCATTGTTCGTACATCGGGAATGTCCATTTTT
GAAAACTGGCTTCGTGATACTCAGTTCGTTGTTGGTCCAGTCAAAGGAATTCGAATCAAT
GAAGACACTGTCATTTGTGCCAAACATCCGAATGTCTACTTCAAAATCCCCAATAACTTG
AAGGAAGGAATCCCCATTGGCGGAGGAGTTCAATTCGTTGGAAAGCGACAAGCTGGAGTC
GACAGTGAAATTATGATCACCGAATGTTCTCCATGTCCAGCGTTCACTTGTAAAAATTAC
TCGGTCTCTGGTGATACGCGCTTGTTCCAAGTGTACTTGAAGCCAAATTGCGATCATGAG
CAGTTGGCGGAGAGTGATTCGATGGGATTTGTGGATTTCAGAGAGTTGGAGACTCCATGT
AGAGGAAAGTTCCTGGCATGGGTCCGTGAATCCATTACTGTCAATGATTGTCGCCGTGCT
GCTACCATCATGGAAGTATGCTCGACAGCCATCTGTCCTCCGTTGATTGCAATGAGCGCG
AATTCGAGCAGAGCAACATCGGCCAGAACTACGCCAGCTGGAAGTTCCATTGGATCCAGA
TCATCAATTCAATCAAGAGCATCTGCAGCTACTTCAGTGAGCTCAAACCGATTCGTTGGC
CCTTCAAGCCGCAGAACTCCATCTGGTACTCCACAAAGCTCAACATCTTCCAGGGTCTAA
TTAAATATATACGCATCCCGTTTTCCCCCGTATTTGTGTTTCAAATGTTCTGCTCATTTT
TAATCTACCCGTTATCCAACCAAACATTTATTTATTTAAACTTCAAGTTCCACCACCATC
CCATTCCGCACAACTTGTCTCTCGTAATTTTCTCGTGCTCTAATGAAGTTGTGGTAGGTT
>Y65B4BL.2b.1
TGTCAGAACGCCAATCCAAATATTTTGACTATCAAGGTATCGTCATTTCCTCCACTGGAC
AAGATAACCAAGATTCGGAGACGGACCTCGTTTATCTCATTCAAGCTCATGTAAAAAGCG
GCCCCGAAGAACATCATGTACGGTGTCTCCAAGTGCGCATTTGTTCCAACAAACTTGGAG
AGGAATTTCGATAATATCGAAGAGGCAAAAAATCTTGAACGTCGATCCAAAATCCCGCTA
AAGTTCGGTGAAGTCATCCTATGGAACGAATCGGACTGTGATCACGATAAGAGGATAATC
CTTCATATCAAACGAGAAAAACCAATTTATGAAGCGTCTTCCAGCAGAAATGGACTTATT
TTGAAAGTCGGTGGCGTCATCCAGCCCACCTCAACGACCTCGTTCTGGACGCCATTATGC
ACCGTCACCATGCCAGAGACAGAGGCGACCCGTGCGGAGCCAGACGTTTGGCTATACGCC
TGGATTCGATTCGAAACTACCATGAAGAGTGGTCTAGATCCTTTCAATATGACTGCAACA
TTCGAATCGTTTGACAGTTGCGATCCATCCGACCAAGCACGCGTCTGTGAAGCGCCATGG
AACGCAGGCTCTCCTGACTCTAAATTCGGTGTTTGGCGCCCGGATCCAAAGCCTGCTGAT
AGCGACGACGAAATTGATATCGAGCCGAGAGAAGGCTGGCACTTGCCAGAAGACAAATGG
GCCGAGGTCATCAAGATGCAGCTTGGCCTGTATGTCGGCGAACGCCTACTGATTTGCAAA
GAACTCTCGCAGTTCGACTTTATTATCCCACTGCAGAAGCCATTTTCCCGAGGAACGGAC
AAGACTTTGATCTACCCAGCCGTCGGAGAATACTTTCATTTCAGTGCTATTTGGTCGATG
CAGCACAACGGTTTTCTGATCTATGAGCTTCAGCCAGTTCCACTTCTCAGACAGCATGTA
ACCTCTGTCAACGGAAATCTCCTTACCCGCGTCGTTCCTGCCAGTATCAGAGGTCTCTTC
GTTGACAAGGAGGGCACTCTTGGATTGATTGATGACCCACACCATCTTCTTTCATTCTTC
GAGTTTCATCCAGCTGGTTATGAATTCTTGAAGGCTATGGCCGAAGTTCGTGCTGTTCGA
ACTTCAGAAAACAAATCTGTCCGTTACCGCATTGTTCGTACATCGGGAATGTCCATTTTT
GAAAACTGGCTTCGTGATACTCAGTTCGTTGTTGGTCCAGTCAAAGGAATTCGAATCAAT
GAAGACACTGTCATTTGTGCCAAACATCCGAATGTCTACTTCAAAATCCCCAATAACTTG
AAGGAAGGAATCCCCATTGGCGGAGGAGTTCAATTCGTTGGAAAGCGACAAGCTGGAGTC
GACAGTGAAATTATGATCACCGAATGTTCTCCATGTCCAGCGTTCACTTGTAAAAATTAC
TCGGTCTCTGGTGATACGCGCTTGTTCCAAGTGTACTTGAAGCCAAATTGCGATCATGAG
CAGTTGGCGGAGAGTGATTCGATGGGATTTGTGGATTTCAGAGAGTTGGAGACTCCATGT
AGAGGAAAGTTCCTGGCATGGGTCCGTGAATCCATTACTGTCAATGATTGTCGCCGTGCT
GCTACCATCATGGAAGTATGCTCGACAGCCATCTGTCCTCCGTTGATTGCAATGAGCGCG
AATTCGAGCAGAGCAACATCGGCCAGAACTACGCCAGCTGGAAGTTCCATTGGATCCAGA
TCATCAATTCAATCAAGAGCATCTGCAGCTACTTCAGTGAGCTCAAACCGATTCGTTGGC
CCTTCAAGCCGCAGAACTCCATCTGGTACTCCACAAAGCTCAACATCTTCCAGGGTCTAA
TTAAATATATACGCATCCCGTTTTCCCCCGTATTTGTGTTTCAAATGTTCTGCTCATTTT
TAATCTACCCGTTATCCAACCAAACATTTATTTATTTAAACTTCAAGTTCCACCACCATC
CCATTCCGCACAACTTGTCTCTCGTAATTTTCTCGTGCTCTAATGAAGTTGTGGTAGGTT
>Y65B4BL.2b.3
AACGCCAATCCAAATATTTTGACTATCAAGGTATCGTCATTTCCTCCACTGGACAAGATA
ACCAAGATTCGGAGACGGACCTCGTTTATCTCATTCAAGGGAAAAGCGGCCCCGAAGAAC
ATCATGTACGGTGTCTCCAAGTGCGCATTTGTTCCAACAAACTTGGAGAGGAATTTCGAT
AATATCGAAGAGGCAAAAAATCTTGAACGTCGATCCAAAATCCCGCTAAAGTTCGGTGAA
GTCATCCTATGGAACGAATCGGACTGTGATCACGATAAGAGGATAATCCTTCATATCAAA
CGAGAAAAACCAATTTATGAAGCGTCTTCCAGCAGAAATGGACTTATTTTGAAAGTCGGT
GGCGTCATCCAGCCCACCTCAACGACCTCGTTCTGGACGCCATTATGCACCGTCACCATG
CCAGAGACAGAGGCGACCCGTGCGGAGCCAGACGTTTGGCTATACGCCTGGATTCGATTC
GAAACTACCATGAAGAGTGGTCTAGATCCTTTCAATATGACTGCAACATTCGAATCGTTT
GACAGTTGCGATCCATCCGACCAAGCACGCGTCTGTGAAGCGCCATGGAACGCAGGCTCT
CCTGACTCTAAATTCGGTGTTTGGCGCCCGGATCCAAAGCCTGCTGATAGCGACGACGAA
ATTGATATCGAGCCGAGAGAAGGCTGGCACTTGCCAGAAGACAAATGGGCCGAGGTCATC
AAGATGCAGCTTGGCCTGTATGTCGGCGAACGCCTACTGATTTGCAAAGAACTCTCGCAG
TTCGACTTTATTATCCCACTGCAGAAGCCATTTTCCCGAGGAACGGACAAGACTTTGATC
TACCCAGCCGTCGGAGAATACTTTCATTTCAGTGCTATTTGGTCGATGCAGCACAACGGT
TTTCTGATCTATGAGCTTCAGCCAGTTCCACTTCTCAGACAGCATGTAACCTCTGTCAAC
GGAAATCTCCTTACCCGCGTCGTTCCTGCCAGTATCAGAGGTCTCTTCGTTGACAAGGAG
GGCACTCTTGGATTGATTGATGACCCACACCATCTTCTTTCATTCTTCGAGTTTCATCCA
GCTGGTTATGAATTCTTGAAGGCTATGGCCGAAGTTCGTGCTGTTCGAACTTCAGAAAAC
AAATCTGTCCGTTACCGCATTGTTCGTACATCGGGAATGTCCATTTTTGAAAACTGGCTT
CGTGATACTCAGTTCGTTGTTGGTCCAGTCAAAGGAATTCGAATCAATGAAGACACTGTC
ATTTGTGCCAAACATCCGAATGTCTACTTCAAAATCCCCAATAACTTGAAGGAAGGAATC
CCCATTGGCGGAGGAGTTCAATTCGTTGGAAAGCGACAAGCTGGAGTCGACAGTGAAATT
ATGATCACCGAATGTTCTCCATGTCCAGCGTTCACTTGTAAAAATTACTCGGTCTCTGGT
GATACGCGCTTGTTCCAAGTGTACTTGAAGCCAAATTGCGATCATGAGCAGTTGGCGGAG
AGTGATTCGATGGGATTTGTGGATTTCAGAGAGTTGGAGACTCCATGTAGAGGAAAGTTC
CTGGCATGGGTCCGTGAATCCATTACTGTCAATGATTGTCGCCGTGCTGCTACCATCATG
GAAGTATGCTCGACAGCCATCTGTCCTCCGTTGATTGCAATGAGCGCGAATTCGAGCAGA
GCAACATCGGCCAGAACTACGCCAGCTGGAAGTTCCATTGGATCCAGATCATCAATTCAA
TCAAGAGCATCTGCAGCTACTTCAGTGAGCTCAAACCGATTCGTTGGCCCTTCAAGCCGC
AGAACTCCATCTGGTACTCCACAAAGCTCAACATCTTCCAGGGTCTAATTAAATATATAC
GCATCCCGTTTTCCCCCGTATTTGTGTTTCAAATGTTCTGCTCATTTTTAATCTACCCGT
TATCCAACCAAACATTTATTTATTTAAACTTCAAGTTCCACCACCATCCCATTCCGCACA
ACTTGTCTCTCGTAATTTTCTCGTGCTCTAATGAAGTTGTGGTAGGTT
>Y65B4BL.7b
CAAAGCTCAACATCTTCCAGGGTCTAATTAAATATATACGCATCCCGTTTTCCCCCGTAT
TTGTGTTTCAAATGTTCTGCTCATTTTTAATCTACCCGTTATCCAACCAAACATTTATTT
ATTTAAACTTCAAGTTCCACCACCATCCCATTCCGCACAACTTGTCTCTCGTAATTTTCT
CGTGCTCTAATGAAGTTGTGGTAGGTTATTCTAGTGAATACACCCATGTTAAGCAGCGAA
TACATCCAGAAAAGTCCCAACAAGCCGGCAGCGAGATACTCCCCCCAAAATGATGGTTGA
TCGGTACATCCAAGATAGGGTAGCATCGCGATAGACGTGAGCAAGTTCGTTATGCACTTG
AAAAAAAATGACATATAGATGAACGAAGCCAGTGATGGAATCGGATTCCGAATACGAGAA
GCCATTCCCGGAGATACTGTGATAAGAATCTGTGTGATCGAGAACACAATGAGCACACCC
ACCGGGAACATGAATTCCATGGAAACACGGAGGCAAAGGTCACAGTACTCAACTATGGGA
ATTTGCATTTCCAAACTATCCAAACAATCGCTGAACCCGAAAGCATCACAAATAATCGAT
CGATATTGTCGCGGAATGTCACGTATCGATTGGTAGATCATGAATATGTTGCCAAGTAAC
GCGAAAATCACAACG
>Y65B4BL.7a
CAAAGCTCAACATCTTCCAGGGTCTAATTAAATATATACGCATCCCGTTTTCCCCCGTAT
TTGTGTTTCAAATGTTCTGCTCATTTTTAATCTACCCGTTATCCAACCAAACATTTATTT
ATTTAAACTTCAAGTTCCACCACCATCCCATTCCGCACAACTTGTCTCTCGTAATTTTCT
CGTGCTCTAATGAAGTTGTGGTAGGTTATTCTAGTGAATACACCCATGTTAAGCAGCGAA
TACATCCAGAAAAGTCCCAACAAGCCGGCAGCGAGATACTCCCCCCAAAATGATGGTTGA
TCGGTACATCCAAGATAGGGTAGCATCGCGATAGACGTGAGCAAGTTCGTTATGCACTTG
AAAAAAAATGACATATAGATGAACGAAGCCAGTGATGGAATCGGATTCCGAATACGAGAA
GCCATTCCCGGAGATACTGTGATAAGAATCTGTGTGATCGAGAACACAATGAGCACACCC
ACCGGGAACATGAATTCCATGGAAACACGGAGGCAAAGGTCACAGTACTCAACTATGGGA
ATTTGCATTTCCAAACTATCCAAACAATCGCTGAACCCGAAAGCATCACAAATAATCGAT
CGATATTGTCGCGGAATGTCACGTATCGATTGGTAGATCATGAATATGTTGCCAAGTAAC
GCGAAAATCACAACGAACAACTTCACATTCGGATGCCGCCCGTCTTCGAAACGTGGAATT
CCAACTGAATTCACCGATTCGACACTTGAACCGGGTGACATCATCAT
>Y65B4BL.5b
TTGGAATTTTTTCACTTTTTATTTATGGGAGGGGGAAATTCTTTGTTGTTGCAATAAAGT
AAAACAATCACAGTAAATGCCAGTACAATAGTTTTTCACGTGTAATATATTAACCAATTA
CTATATTCAATAACTCTGTCGTCTAAATACATAGGGTAGGGGGGAAGGTGAGGGAAAATG
GAAATAATAAAGTGAAATGTTTTGTGTACTTGCGATAAAACAATCAATAAATGGGAACAA
GCCGATGATAAACTGATAAACCGAACGTGAATATCGAGAGAGGGAGGAAGAAAGCGTATA
CCCGTTAATGAAATCAAGTTAATGGAATTATTTGGATTGAAACAAAACAACGAAAATATC
AATGTTTGAGCATAAGGAATGAGGGAATGGCACTGGTGGTGGTGGATAAATGAATCGGGG
GGAACGGAATCTATGGAAGTTTCGAATACATCGCATCGAGTTGCTTCGAGTAGTGAGCCT
TCAGCTTCGGACGCTTGCTCTTCAACGTTGGCGTGAGAAGATCATTCTCGACGCTGAATT
GCTCGGCGGAGAGACTGATATCGCGCACTTGCTCGAACGAGAAGAGCCCGGCTTTCTTGC
CAACAGCGACCATGTCATCGAGGATCGCCTTTTTGACGGCGTCGTTGTTGCACAGCTCTT
CGAATGTTCCCTTGATTCCTTGGTCGGCCATCGCTGGGACGAGAACCTCAGCATCAGGTA
CAACAATAGCAATGAGACACGTCTTCAGTGATTCTCCATGAACAAATGATTGAGCGACAT
ATTTCGAGCGGACATAGATGTTCTCAATCTTCTCCGGTGCCACGTATTCTCCCTGCGAGA
GCTTGAAAATGTGCTTCTTGCGATCCACAATTTTCAGCGTTCCCTCAGGAGTCCATCGTC
CAATGTCTCCAGTGTGCAACCATCCATCCTCATCGATCGTCTCCTTCGTTTGTTGCTCAT
TCTTATAGTATCCCTTGAAGATGATGTGTCCCTTGACACACACCTCGCCGGCTTGATCCT
TCGCGTAATAGTTCAACTCGGGCACGTCGACCAACTTGATCTGACACGATGGGATCACCA
TTCCGACGTGTCCGGCTAGCGAATCTCCTTCCATCGAGACAGTGCAAGCGGCGACACATT
CCGTTTGACCGTAACCCTCGACGACGACACATCCCATAGCGGCACGAACGAAGGTGAGCA
CATTCGTCGAAAGTGGAGCCGATCCGGTGATCATCAGACGCACACGCCCTCCGAATCCTT
CGCGAATCTTTTTGAATACCAAATTGTCGAAGAATCCGTCATTTCTGATATTGAAGTTTG
CCATATCTCTGGCCTTGTATGAGATAGCGAAATCAAACAACATCTTCTTCAAAGTCGACT
TGTTCACTTCAGACATCACTTTATCGTAAAGCCGATTCAAGACACGTGGCACCACTGGCA
CCACAGTCGGCTTCAACTCTTTGATATCCTCGGCCAACACACGTATGTCACCACGATAGA
ATCCGACTTTCGCGCCGACACAGAAGCACACACTCTCGATGACTCTCTCGAGCATGTGAG
CCAACGGAAGGAAGCTGATCATCGAATCGGTCGCCGCGATGCCACTGTGCTTGAAGAAGT
CCATACAGACACCGTCGGCGATCACGTTCGCGTGAGTGAGCATCACACCTTTCGGTGTTC
CAGTCGTTCCTGACGTGTAGCATATGGTCGCAAGATCCTCTGGTGTTGGTGGAATGTGTG
CTGGACGAGTCTTGGCGTTCTTTCCAATCTTCTCGAGATCCTCGAACGTGAGCACCTCGA
CTCCGAGCGATGACGCAGTCGTTTTGAGCTCATCGGTGACTGGTTCCATCACAACAAGTG
TGCTCAAACTTGGGCATTGCTCCTTGAACTTTAAGAGACCAGTGGCCTTTGAAATATCAT
CACAGACAACAATCTTGATCTCTGCCTGATTCAAAATGAATATCGACGCTTCTGATCCAA
GGGTCTCGTAGATCGGCACAATCACATTCGAATAGTTGTAGGTGGCGAATTCGGTGATGA
TCCATTCGGCGCGATTCTTCGAGTAGATCCCAATGTTCTCCGCGTTGCCAGTCGGAACGC
CGAGCTCACGGAACGCGACGGACACGTTGTCGGCTCGCTCGAGAATCGTATTGTACGACT
CCCACACGTACGGGATTGAACCATCCGACTGTTTGACTCGACGTCCGAGCATCGGCCCGT
TGTTCGAGAGACGGGCTCCACGGCGAACACCCTGGTAGAGGGTGCGCGCGTCTTCGAACA
GGAAAGCCTGGAGTTCGTCGTCCTTCAGGTAGGCGCTGATGCGGGAACCATCCGGCAAAA
TGCGACTCTGATTCATCGGATCCACCAGTGGCTTGACATTTCCCGAATAGGTGACCCCAC
TGAACGAGTAGGATCCCGACGTCGATGACGAGCTCTTCGACAAGTAGTATCCGAGGCCCA
T
>Y65B4BL.5a
TTGGAATTTTTTCACTTTTTATTTATGGGAGGGGGAAATTCTTTGTTGTTGCAATAAAGT
AAAACAATCACAGTAAATGCCAGTACAATAGTTTTTCACGTGTAATATATTAACCAATTA
CTATATTCAATAACTCTGTCGTCTAAATACATAGGGTAGGGGGGAAGGTGAGGGAAAATG
GAAATAATAAAGTGAAATGTTTTGTGTACTTGCGATAAAACAATCAATAAATGGGAACAA
GCCGATGATAAACTGATAAACCGAACGTGAATATCGAGAGAGGGAGGAAGAAAGCGTATA
CCCGTTAATGAAATCAAGTTAATGGAATTATTTGGATTGAAACAAAACAACGAAAATATC
AATGTTTGAGCATAAGGAATGAGGGAATGGCACTGGTGGTGGTGGATAAATGAATCGGGG
GGAACGGAATCTATGGAAGTTTCGAATACATCGCATCGAGTTGCTTCGAGTAGTGAGCCT
TCAGCTTCGGACGCTTGCTCTTCAACGTTGGCGTGAGAAGATCATTCTCGACGCTGAATT
GCTCGGCGGAGAGACTGATATCGCGCACTTGCTCGAACGAGAAGAGCCCGGCTTTCTTGC
CAACAGCGACCATGTCATCGAGGATCGCCTTTTTGACGGCGTCGTTGTTGCACAGCTCTT
CGAATGTTCCCTTGATTCCTTGGTCGGCCATCGCTGGGACGAGAACCTCAGCATCAGGTA
CAACAATAGCAATGAGACACGTCTTCAGTGATTCTCCATGAACAAATGATTGAGCGACAT
ATTTCGAGCGGACATAGATGTTCTCAATCTTCTCCGGTGCCACGTATTCTCCCTGCGAGA
GCTTGAAAATGTGCTTCTTGCGATCCACAATTTTCAGCGTTCCCTCAGGAGTCCATCGTC
CAATGTCTCCAGTGTGCAACCATCCATCCTCATCGATCGTCTCCTTCGTTTGTTGCTCAT
TCTTATAGTATCCCTTGAAGATGATGTGTCCCTTGACACACACCTCGCCGGCTTGATCCT
TCGCGTAATAGTTCAACTCGGGCACGTCGACCAACTTGATCTGACACGATGGGATCACCA
TTCCGACGTGTCCGGCTAGCGAATCTCCTTCCATCGAGACAGTGCAAGCGGCGACACATT
CCGTTTGACCGTAACCCTCGACGACGACACATCCCATAGCGGCACGAACGAAGGTGAGCA
CATTCGTCGAAAGTGGAGCCGATCCGGTGATCATCAGACGCACACGCCCTCCGAATCCTT
CGCGAATCTTTTTGAATACCAAATTGTCGAAGAATCCGTCATTTCTGATATTGAAGTTTG
CCATATCTCTGGCCTTGTATGAGATAGCGAAATCAAACAACATCTTCTTCAAAGTCGACT
TGTTCACTTCAGACATCACTTTATCGTAAAGCCGATTCAAGACACGTGGCACCACTGGCA
CCACAGTCGGCTTCAACTCTTTGATATCCTCGGCCAACACACGTATGTCACCACGATAGA
ATCCGACTTTCGCGCCGACACAGAAGCACACACTCTCGATGACTCTCTCGAGCATGTGAG
CCAACGGAAGGAAGCTGATCATCGAATCGGTCGCCGCGATGCCACTGTGCTTGAAGAAGT
CCATACAGACACCGTCGGCGATCACGTTCGCGTGAGTGAGCATCACACCTTTCGGTGTTC
CAGTCGTTCCTGACGTGTAGCATATGGTCGCAAGATCCTCTGGTGTTGGTGGAATGTGTG
CTGGACGAGTCTTGGCGTTCTTTCCAATCTTCTCGAGATCCTCGAACGTGAGCACCTCGA
CTCCGAGCGATGACGCAGTCGTTTTGAGCTCATCGGTGACTGGTTCCATCACAACAAGTG
TGCTCAAACTTGGGCATTGCTCCTTGAACTTTAAGAGACCAGTGGCCTTTGAAATATCAT
CACAGACAACAATCTTGATCTCTGCCTGATTCAAAATGAATATCGACGCTTCTGATCCAA
GGGTCTCGTAGATCGGCACAATCACATTCGAATAGTTGTAGGTGGCGAATTCGGTGATGA
TCCATTCGGCGCGATTCTTCGAGTAGATCCCAATGTTCTCCGCGTTGCCAGTCGGAACGC
CGAGCTCACGGAACGCGACGGACACGTTGTCGGCTCGCTCGAGAATCGTATTGTACGACT
CCCACACGTACGGGATTGAACCATCCGACTGTTTGACTCGACGTCCGAGCATCGGCCCGT
TGTTCGAGAGACGGGCTCCACGGCGAACACCCTGGTAGAGGGTGCGCGCGTCTTCGAACA
GGAAAGCCTGGAGTTCGTCGTCCTTCAGGTAGGCGCTGATGCGGGAACCATCCGGCAAAA
TGCGACTCTGATTCATCGGATCCACCAGTGGCTTGACATTTCCCGAATAGGTGACCCCAC
TGAACGAGTAGGATCCCGACGTCGATGACGAGCTCTTCGACAAGTAGTATCCGAGGCCCA
TGGTGACTGCGGCGGCGGCTCCGATTTGAACGTACGGTGGAAGGGAAGAGTTCGAGTTTG
GTGCCGAAATGAAATCGACAATACTTCTCGATTGAGACTGTACCCACGCAGCCGTGTCTG
TGATAACCATTCTGTGTGTTTCTGTGTTTAAGTGGCCTATTTATAGTCTTCTGCCAAAAG
ACGAAACCGCTT
>Y65B4BL.5c
TTGGAATTTTTTCACTTTTTATTTATGGGAGGGGGAAATTCTTTGTTGTTGCAATAAAGT
AAAACAATCACAGTAAATGCCAGTACAATAGTTTTTCACGTGTAATATATTAACCAATTA
CTATATTCAATAACTCTGTCGTCTAAATACATAGGGTAGGGGGGAAGGTGAGGGAAAATG
GAAATAATAAAGTGAAATGTTTTGTGTACTTGCGATAAAACAATCAATAAATGGGAACAA
GCCGATGATAAACTGATAAACCGAACGTGAATATCGAGAGAGGGAGGAAGAAAGCGTATA
CCCGTTAATGAAATCAAGTTAATGGAATTATTTGGATTGAAACAAAACAACGAAAATATC
AATGTTTGAGCATAAGGAATGAGGGAATGGCACTGGTGGTGGTGGATAAATGAATCGGGG
GGAACGGAATCTATGGAAGTTTCGAATACATCGCATCGAGTTGCTTCGAGTAGTGAGCCT
TCAGCTTCGGACGCTTGCTCTTCAACGTTGGCGTGAGAAGATCATTCTCGACGCTGAATT
GCTCGGCGGAGAGACTGATATCGCGCACTTGCTCGAACGAGAAGAGCCCGGCTTTCTTGC
CAACAGCGACCATGTCATCGAGGATCGCCTTTTTGACGGCGTCGTTGTTGCACAGCTCTT
CGAATGTTCCCTTGATTCCTTGGTCGGCCATCGCTGGGACGAGAACCTCAGCATCAGGTA
CAACAATAGCAATGAGACACGTCTTCAGTGATTCTCCATGAACAAATGATTGAGCGACAT
ATTTCGAGCGGACATAGATGTTCTCAATCTTCTCCGGTGCCACGTATTCTCCCTGCGAGA
GCTTGAAAATGTGCTTCTTGCGATCCACAATTTTCAGCGTTCCCTCAGGAGTCCATCGTC
CAATGTCTCCAGTGTGCAACCATCCATCCTCATCGATCGTCTCCTTCGTTTGTTGCTCAT
TCTTATAGTATCCCTTGAAGATGATGTGTCCCTTGACACACACCTCGCCGGCTTGATCCT
TCGCGTAATAGTTCAACTCGGGCACGTCGACCAACTTGATCTGACACGATGGGATCACCA
TTCCGACGTGTCCGGCTAGCGAATCTCCTTCCATCGAGACAGTGCAAGCGGCGACACATT
CCGTTTGACCGTAACCCTCGACGACGACACATCCCATAGCGGCACGAACGAAGGTGAGCA
CATTCGTCGAAAGTGGAGCCGATCCGGTGATCATCAGACGCACACGCCCTCCGAATCCTT
CGCGAATCTTTTTGAATACCAAATTGTCGAAGAATCCGTCATTTCTGATATTGAAGTTTG
CCATATCTCTGGCCTTGTATGAGATAGCGAAATCAAACAACATCTTCTTCAAAGTCGACT
TGTTCACTTCAGACATCACTTTATCGTAAAGCCGATTCAAGACACGTGGCACCACTGGCA
CCACAGTCGGCTTCAACTCTTTGATATCCTCGGCCAACACACGTATGTCACCACGATAGA
ATCCGACTTTCGCGCCGACACAGAAGCACACACTCTCGATGACTCTCTCGAGCATGTGAG
CCAACGGAAGGAAGCTGATCATCGAATCGGTCGCCGCGATGCCACTGTGCTTGAAGAAGT
CCATACAGACACCGTCGGCGATCACGTTCGCGTGAGTGAGCATCACACCTTTCGGTGTTC
CAGTCGTTCCTGACGTGTAGCATATGGTCGCAAGATCCTCTGGTGTTGGTGGAATGTGTG
CTGGACGAGTCTTGGCGTTCTTTCCAATCTTCTCGAGATCCTCGAACGTGAGCACCTCGA
CTCCGAGCGATGACGCAGTCGTTTTGAGCTCATCGGTGACTGGTTCCATCACAACAAGTG
TGCTCAAACTTGGGCATTGCTCCTTGAACTTTAAGAGACCAGTGGCCTTTGAAATATCAT
CACAGACAACAATCTTGATCTCTGCCTGATTCAAAATGAATATCGACGCTTCTGATCCAA
GGGTCTCGTAGATCGGCACAATCACATTCGAATAGTTGTAGGTGGCGAATTCGGTGATGA
TCCATTCGGCGCGATTCTTCGAGTAGATCCCAATGTTCTCCGCGTTGCCAGTCGGAACGC
CGAGCTCACGGAACGCGACGGACACGTTGTCGGCTCGCTCGAGAATCGTATTGTACGACT
CCCACACGTACGGGATTGAACCATCCGACTGTTTGACTCGACGTCCGAGCATCGGCCCGT
TGTTCGAGAGACGGGCTCCACGGCGAACACCCTGGTAGAGGGTGCGCGCGTCTTCGAACA
GGAAAGCCTGGAGTTCGTCGTCCTTCAGGTAGGCGCTGATGCGGGAACCATCCGGCAAAA
TGCGACTCTGATTCATCGGATCCACCAGTGGCTTGACATTTCCCGAATAGGTGACCCCAC
TGAACGAGTAGGATCCCGACGTCGATGACGAGCTCTTCGACAAGTAGTATCCGAGGCCCA
TGGTGACTGCGGCGGCGGCTCCGATTTGAACGTACGGTGGAAGGGAAGAGTTCGAGTTTG
GTGCCGAAATGAAATCGACAATACTTCCAAAAATATTGGAATTCTCCGGAAGGAAATCGT
CGTACGACGACGGCGGCGGCGACGGTGCCAT
>Y65B4BL.10
AAATGGTTTGAATTTGAAGAAATCAAAGGGATTTTTCTGAATTTTTTAATAATTTTCTAT
TAAAAATCGGTTTTAAACCATTTTTTGACCCTAATGTTAAGTCACAAATGTATTGAAACC
GGTTTTTAATAGAAAATATTTAGAAAATAA
>Y65B4BL.9
GAACTCCGTGATTGGAGAAAATTAAAGGAGGACTAACGGTTCGGACGATTTTGAACGTAT
AGACCCAAAATGAGCTCAAATGAATGAATTTCGTAATGAAACTGCTCAAAAATTTTTATG
GCGGTTCAA
>Y65B4BL.6b
AAAAAATTCGTTCATTTTTCGAATAAAATTGTTAAAAAAGACGAAAAAAAAAAGAAAAAA
TAAGACAATTTCTCGGTGGCATACAAATAAATACAAGTTATTGTTCGGGAAAAAAATCAC
AATTTTACATTAAATCCAGGTTTGTAATAAAATCAATTATTATTTTATTTTCTTCCAAAT
CCGGCACATGGATTTGGGCATCCGCTGGTCATGCAGCAGCCACCTCCACTCCCTCCGAGA
CACGCCAACGACTCGCCGGTTGAGATGGCGAGAAGCACGAAGCAAACGACCATGACCTGG
AAGAAAATGTGTGAATGTTAAGGTCTCTTAATATTCCAATAAAATTATTTGGTTTTTTTT
TACCGGTGTTCTTGCCAGAAAAGTGCAAAAATTAATTAAAACTCTAATCGTGGCGAGACC
CA
>Y65B4BL.6a
AAAAAATTCGTTCATTTTTCGAATAAAATTGTTAAAAAAGACGAAAAAAAAAAGAAAAAA
TAAGACAATTTCTCGGTGGCATACAAATAAATACAAGTTATTGTTCGGGAAAAAAATCAC
AATTTTACATTAAATCCAGGTTTGTAATAAAATCAATTATTATTTTATTTTCTTCCAAAT
CCGGCACATGGATTTGGGCATCCGCTGGTCATGCAGCAGCCACCTCCACTCCCTCCGAGA
CACGCCAACGACTCGCCGGTTGAGATGGCGAGAAGCACGAAGCAAACGACCATGACAGTT
TGGCAAAGTTTAGCGACGAGTGACATAATTCTCCGAAAGCTTCAGCTGAACAATTTCAGG
GATTACTTGCTGTTTCCCATCGCTTCACCGTCTTATATAGTGCCATCGCCGATTGGCAGA
ATGGGATACACCTGCCCCCAACTGCGCAGTTGAATACGATCCGTGTCTCTCTGCGTCTAG
CGGTTCTCCACGATGTTTCTTTGGCGGCGGTGAAGCCGTGTGTGTGTGTGT
>Y65B4BL.8
ATAAATGTATTATATACATATATATTATATATATATATATATATATATATATATATATAT
ATATATATATATATATATATGTATATATATAT
>Y65B4BL.11
ATATATGTATATATATAAGATGGTAGGCGGGAAGAGGAATCGACGCAATATCGACTGAAG
GTTGCGCAATCGAGATGGCTCTTCCCGGCACGGATACCTCCTCCTCGCGTAC
>Y65B4BL.12
AGCAGCGCTTATGCCATTGCGCCCGACCCGATCCAACTTCTTATTCTTGTTCCTTAGCCT
TCTCCCCCTCCCATGTCCTCCCGATATCCAAAAAGTGGGAGGAGCATGCCATAGTGAGAG
GGCGGGGCCGGGACACACACAAGGCTGGCCCCGAGAAAACGAACAACACTTATGCCGAGG
ACAGTCTCGACAGTTGGTGGTCACCCCACCTGCGCCTTGATTACCCCGCCCGTCCGCGCC
CGCCGGGCTAAAGTATTTTGTTTGCCATTCATGTTCCTCATTCGACGTT
>Y65B4BL.1a
AGAAACTTTTTTCTACACAATGCTCCCAGACAGCCCATCCCCACGCGCTGCCCTTGCTCT
CTCCGATCTTCAGCCACAAACCGGCGCCTCAACGTTCTCAATTGGCAGTGGATCAGGCAA
CTGGTCGACAAGAGGTGTTGGTGGAGTTAATGGTGATTACATGGACAAATCCGGCGGAGG
AATGTTCGGAAACAGCAGAAACAACGACCGATTCGCATTCGGCAACAACAGCTCGTCGTC
CTCATCAGCAGGCTGCTTTTCATCGAACAATTCGTCAGGCGGACTTTTTTCCAGTAAATA
AGTTAATATAATGCGATCGGCAGCCGGTATTCTTATTCTAATCTCAATAATTATTCCCAG
T
>Y65B4BL.1c
ATGCTCCCAGACAGCCCATCCCCACGCGCTGCCCTTGCTCTCTCCGATCTTCAGCCACAA
ACCGGCGCCTCAACGTTCTCAATTGGCAGTGGATCAGGCAACTGGTCGACAAGAGGTGTT
GGTGGAGTTAATGGTGATTACATGGACAAATCCGGCGGAGGAATGTTCGGAAACAGCAGA
AACAACGACCGATTCGCATTCGGCAACAACAGCTCGTCGTCCTCATCAGCAGGCTGCTTT
TCATCGAACAATTCGTCAGGCGGACTTTTTTCCAGTAAATAAGTTAATATAATGCGATCG
GCAGCCGGTATTCTTATTCTAATCTCAATAATTATTCCCAGTGTATATAGTGAACCGAAG
TTGCCCGATTGCGAGCAAATACCAAAAGTCTTGTGCTGTACCCAACGTGTCTTAGATAAA
TGTATGTCTGGTTGTATCGATTATGTCACTGAGAAATGCCCCCACAAATTGGAAAAATAC
GAGACGATCGATGAAGAGCCATCGACGAGAGCTCCAAAGAAGCAGGTGAAGCCAGCTAAG
GCAACTAGCAACAGAGTTGTCGGAGCAGTTGAAGTAGACCATGAAGCCAAGGAGCAGTTC
ATCGACTCCAAGGATATCAGAAGAGCACCACGAGTCGGTGATGCCAAGCTTCTCAGCCAG
GAGTACCCGATCACCGAGGTCACCGACGCCGATCTCTCCTCCGAGTGCGGAACCGAGAAG
TCTCAGCCACCATTCTCACCATGCTTGTCCCGCAAGTCGGCCGACGACGTCTTCCTCTCC
TGCTGTCGCCAACAGGTTCCATCCAACTGTCACAGCCTCTGCACCTACGAGCATCGTGAG
CATGTCGCCGCTGAAACTCTGATCCAGGCGATCCAGCAAGAGCACTGCGATATGAAGTAC
TTCTCCAAACTGCTCTACTGTGCCAACCAAAACCGCGACAACCGCGCGTGCTGCTCCAAC
CTCGGCATGTCAAACGCGGAACTCGGCGTCGGCGATCGTTGCCTACGTATGTGCAACATC
TCCCCGTCGGGAGACCGTGTAAGCTCTATGGAGAAGGAGGATCTCGTCTGCCTGTCCAAC
TGGAACGTCATCATGTACTGTGCCAGAGGTGGTCTTCGTACCATCAACTAG
>Y65B4BL.1b
CCTTGCTCTCTCCGATCTTCAGCCACAAACCGGCGCCTCAACGTTCTCAATTGGCAGTGG
ATCAGGCAACTGGTCGACAAGAGGTGTTGGTGGAGTTAATGGTGATTACATGGACAAATC
CGGCGGAGGAATGTTCGGAAACAGCAGACGATTCGCATTCGGCAACAACAGCTCGTCGTC
CTCATCAGCAGGCTGCTTTTCATCGAACAATTCGTCAGGCGGACTTTTTTCCAGTAAATA
AGTTAATATAATGCGATCGGCAGCCGGTATTCTTATTCTAATCTCAATAATTATTCCCAG
TGTATATAGTGAACCGAAGTTGCCCGATTGCGAGCAAATACCAAAAGTCTTGTGCTGTAC
CCAACGTGTCTTAGATAAATGTATGTCTGGTTGTATCGATTATGTCACTGAGAAATGCCC
CCACAAATTGGAAAAATACGAGACGATCGATGAAGAGCCATCGACGAGAGCTCCAAAGAA
GCAGGTGAAGCCAGCTAAGGCAACTAGCAACAGAGTTGTCGGAGCAGTTGAAGTAGACCA
TGAAGCCAAGGAGCAGTTCATCGACTCCAAGGATATCAGAAGAGCACCACGAGTCGGTGA
TGCCAAGCTTCTCAGCCAGGAGTACCCGATCACCGAGGTCACCGACGCCGATCTCTCCTC
CGAGTGCGGAACCGAGAAGTCTCAGCCACCATTCTCACCATGCTTGTCCCGCAAGTCGGC
CGACGACGTCTTCCTCTCCTGCTGTCGCCAACAGGTTCCATCCAACTGTCACAGCCTCTG
CACCTACGAGCATCGTGAGCATGTCGCCGCTGAAACTCTGATCCAGGCGATCCAGCAAGA
GCACTGCGATATGAAGTACTTCTCCAAACTGCTCTACTGTGCCAACCAAAACCGCGACAA
CCGCGCGTGCTGCTCCAACCTCGGCATGTCAAACGCGGAACTCGGCGTCGGCGATCGTTG
CCTACGTATGTGCAACATCTCCCCGTCGGGAGACCGTGTAAGCTCTATGGAGAAGGAGGA
TCTCGTCTGCCTGTCCAACTGGAACGTCATCATGTACTGTGCCAGAGGTGGTCTTCGTAC
CATCAACTAG
>Y65B4BM.2
CCACATTTCTCAGTGATATTCATCTGAACCGCCCGACATACATCAGTTCCTCATAGTACC
TAACAGGGTTCA
>Y65B4BR.8
AGGTAATGGCTGGATTTGAAATTCAAAGAGTCGAGTCCAAATTCTTCGACTTGGACGACA
TAATCGCCAAGTCAGACTCCACGTCTTGCACATTTGAGATTGGAGATTTGAATCCAGATT
TCTTCCAGGAAATGCTGGGAGTTTCGAAGCCAACTCAAAATGCAGACGGATACGGCGTTG
ATGCTCCATACTGGCTGCTGGAATCCGTTAGAAGTTCATTTTCCATTCAACTGCCAAAAG
CTTATAGTGTGAACATGCAAAATGTGCTGAACGCTGACAGCAAGAAATTGAATCTCTCCG
GCTTGCAGCAACACTTTTACGGCAACGGGATGCAGTTATGCCGTCTGATGAAGGGCGAAA
ATCCGGACGGCGCGCTGAGCCTCGCACGATGCCTTGTCTCCACACTTACACAGCGATTAG
GAGAAATTGTGTCAACTGCAACCCATCTGCAAAGCAAAGGCGAGAAATTTGACAGCCTCG
AGACAAAAGTGTTCCTGGAGGGTAAACGGTGCAAAGAAGACATTGATACTTGGCTGAGAC
AAGACAATAAGTGCTCGAGCAAGAAGCGTAAGAGACTTTCGTTATAAACTTCAAATTTCT
TATGCTTGAATCTAATTTTATTTTTTTTAATTCGTCTGTAAATATAATTCAAACCCACCA
TTCTGTAATAATATTTTATTTTCTATTTTTTCACACTCATTTTTGTGTTTTATTGGTGTA
ATAAACCTGGTTTCATGACT
>Y65B4BR.5a
GGTTACCACATTAAACAATGACCGGAAGCACCGAAACTCGCCAGAAGGAAGTCAAGGAGC
CACAAGTTGACGTTTCGGATGATTCCGACAACGAGGCCGTCGAGCAAGAGCTCACCGAGG
AGCAAAGACGTGTGGCCGAGGCTGCTGGACTTGGAGATCACATCGACAAGCAGGCCAAGC
AAAGCCGCTCCGAGAAGAAGGCCCGCAAGCTCTTCTCCAAGCTCGGACTCAAGCAAGTGA
CTGGTGTCTCCCGTGTCTGCATTCGCAAGTCGAAGAACATCCTCTTCGTCATAAACAAGC
CAGACGTGTTCAAGAGCCCAGGATCTGACACCTACATCATCTTCGGAGAAGCCAAGATCG
AGGATCTCACCCAACACGCCCAGATGTCTGCTATTGAGAACTTGAAGCCAACTCGTGAGG
CCCCACAACTCAAGACTGTCGAAGAGGACGAGAATGAGGATGTTGAGGAGGATTCCACCG
GCATTGAGGAGAAGGACATCGAGCTTGTCATTTCCCAAGCCAACACCACCCGCAACAAGG
CCATCAGGGCGCTTAAGGAAGCTGACAATGACATCGTCAATGCCATCATGAGCCTTACCA
TGTAGCTTGTTTCCTGATGACCTTGCAGATACTCTTGTTATCGTTGTATCTCTTGCTTAT
CCCGTTTTCCGTTCCAAGTAAACGTTTATCAGTCTTTT
>Y65B4BR.5b
GGTTACCACATTAAACAATGACCGGAAGCACCGAAACTCGCCAGAAGGAAGTCAAGGAGC
CACAAGTTGACGTTTCGGATGATTCCGACAACGAGGCCGTCGAGCAAGAGCTCACCGAGG
AGCAAAGACGTGTGGCCGAGGCTGCTGGACTTGGAGATCACATCGACAAGCAGGCCAAGC
AAAGCCGCTCCGAGAAGAAGGCCCGCAAGCTCTTCTCCAAGCTCGGACTCAAGCAAGTGA
CTGGTGTCTCCCGTGTCTGCATTCGCAAGTCGAAGAACATCCTCTTCGTCATAAACAAGC
CAGACGTGTTCAAGAGCCCAGGATCTGACACCTACATCATCTTCGGAGAAGCCAAGATCG
AGGATCTCACCCAACACGCCCAGATGTCTGCTATTGAGAACTTGAAGCCAACTCGTGAGG
CCCCACAACTCAAGACTGTCGAAGAGGACGAGAATGAGGATGTTGAGTTTAAGGAGGATT
CCACCGGCATTGAGGAGAAGGACATCGAGCTTGTCATTTCCCAAGCCAACACCACCCGCA
ACAAGGCCATCAGGGCGCTTAAGGAAGCTGACAATGACATCGTCAATGCCATCATGAGCC
TTACCATGTAGCTTGTTTCCTGATGACCTTGCAGATACTCTTGTTATCGTTGTATCTCTT
GCTTATCCCGTTTTCCGTTCCAAGTAAACGTTTATCAGTCTTTTTTAACTTTTTTGTTAT
GTTTAAAAAACAATTGCATCTTCGAATTGACCTACCTTTTACAGAAAAGAACAATTAAAT
CACTGTTT
>Y65B4BR.5d
ATGACCGGAAGCACCGAAACTCGCCAGAAGGAAGTCAAGGAGCCACAAGTTGACGTTTCG
GATGATTCCGACAACGAGGCCATCAGGGCGCTTAAGGAAGCTGACAATGACATCGTCAAT
GCCATCATGAGCCTTACCATGTAG
>Y65B4BR.5c
ATGACCGGAAGCACCGAAACTCGCCAGAAGGAAGTCAAGGAGCCACAAGTTGACGTTTCG
GATGATTCCGACAACGAGGCTGCTGGACTTGGAGATCACATCGACAAGCAGGCCAAGCAA
AGCCGCTCCGAGAAGAAGGCCCGCAAGCTCTTCTCCAAGCTCGGACTCAAGCAAGTGACT
GGTGTCTCCCGTGTCTGCATTCGCAAGTCGAAGAACATCCTCTTCGTCATAAACAAGCCA
GACGTGTTCAAGAGCCCAGGATCTGACACCTACATCATCTTCGGAGAAGCCAAGATCGAG
GATCTCACCCAACACGCCCAGATGTCTGCTATTGAGAACTTGAAGCCAACTCGTGAGGCC
CCACAACTCAAGACTGTCGAAGAGGACGAGAATGAGGATGTTGAGGAGGATTCCACCGGC
ATTGAGGAGAAGGACATCGAGCTTGTCATTTCCCAAGCCAACACCACCCGCAACAAGGCC
ATCAGGGCGCTTAAGGAAGCTGACAATGACATCGTCAATGCCATCATGAGCCTTACCATG
TAGCTTGTTTCCTGATGACCTTGCAGATACTCTTGTTATCGTTGTATCTCTTGCTTATCC
CGTTTTCCGTTCCAAGTAAACGTTTATCAGTCTTTT
>Y65B4BR.10
TGTATGTGAAAAATGCTATTGAATAGCAAGCGCGCCCCAACAAACACGTTTGAATGCGCG
GGCGAAACGGCGTTAGATGTGCAGGTCATATGACAAAACGCATCGACCAGCAGCCAATGG
CAAGTTAC
>Y65B4BR.4a
CCAGTTTCATGATCGAATGGCTCGTAATGAACCATCATCTCAGCAGCCGAGTAGTTCCGG
GAGTAATGGAACTCCAGCACAACAAAACGGGTCGGCAAAACCATCAAAAGTCACAGTAAA
AGTCGTCAACGCGTCGTTCACCAAGGCAGCCGACTGCTATGTCGAAATCACGAGTGACAC
GTCATCGGCGGCGCCAAAAAAGACGACTGTAAAGAAGAAGACGATGGCGCCCGAGTGGAA
TGAACATCTCAACGTTCATGCAAATGAATCTTCGACAATTTCGTTTCGTCTATTGCAAAA
AGCCAAGCTATTCGATGACACGTGTCTAGGGATGGCGAAGCTGAAGCTTTCGAGTCTCAC
AAGAAATGAGAATGGAGAGTTCAAAAACGACATCAACAATATATCTTTGCTGGCCAAAGA
CTCCTCGAAAATCGGAACTCTCAACATAATTTTCTCCGGATATCCAGAGCGGAAACGAAG
AAGCGCAGGAGTACGAGCTGAAACCGCCGCGTCTGCAAGTTCAGAGGCATCCACGTCAAA
TGGCGTTGCCACGTCATCCTCGGCGCGGAGACCGGCGACAGCGAAGCGTGACACTTTGGC
GGCTCCAACGAGTACCGCAGCGGCGGCAGCAGCAGCAACAGCAGGCGGCACCCCGGCCGC
CGGAGCAGAAGAACAGCTTCCCGATGGATGGGAGATGCGTTTCGATCAATACGGACGCAA
GTACTACGTGGATCACACCACCAAGAGCACCACGTGGGAACGCCCGTCTACTCAGCCATT
GCCACAGGGATGGGAAATGCGAAGAGATCCGAGAGGAAGAGTGTATTACGTGGATCACAA
CACGCGCACGACCACCTGGCAACGACCGACAGCCGATATGCTTGAAGCACACGAACAATG
GCAATCGGGAAGAGATCAGGCGATGCTTCAATGGGAACAACGTTTCCTTCTCCAGCAGAA
CAACTTTAGCGCCGACGATCCACTCGGACCATTGCCCGAAGGATGGGAGAAGCGTCAGGA
TCCGAATACGTCGAGAATGTACTTTGTGAATCATGTAAATAGAACGACACAATGGGAAGA
TCCGAGAACACAGGGTTTCAGAGGCTCCGACCAACCTCTTCCGGATGGTTGGGAAATGCG
ATTCACCGAGCAAGGCGTTCCATTCTTCATCGATCACCAGTCTAAAACCACCACCTATAA
TGATCCAAGAACCGGAAAACCCGTCGGCCCGCTCGGCGTCGTCGGTGTTCAAATGGCCAT
GGAGAAGAGTTTCCGGTGGAAAATTGCACAATTCAGATATTTATGCTTGTCAAACAGTGT
GCCTAATCATGTCAAAATCACAGTATCCCGTAATAACGTGTTCGAAGACTCATTCCAAGA
AATTATGCGTAAAAATGCAGTCGATCTACGCCGGCGGCTGTACATTCAATTCCGAGGCGA
AGAGGGTCTCGACTATGGAGGTGTCGCCAGAGAATGGTTCTTCCTGCTGTCGCACGAAGT
GTTGAATCCAATGTATTGCCTATTCATGTATGCTGGTAATAACAATTATAGTCTTCAAAT
CAATCCAGCTTCATTTGTTAACCCGGATCATCTTAAGTATTTCGAGTATATTGGACGATT
CATTGCCATGGCGCTATTCCACGGGAAATTCATCTACAGCGGTTTCACGATGCCATTCTA
CAAAAAGATGCTCAACAAGAAGATTGTTTTAAAGGACATTGAACAAGTCGATTCGGAAAT
TTATAATTCATTGATGTGGATCAAGGATAACAATATCGATGAATGCGATATGGAGCTCTA
TTTTGTTGCCGATTACGAGCTGCTCGGCGAGCTCAAGACTTATGAGCTTAAGGAGGGCGG
TACAGAGATTGCTGTTACCGAGGAGAATAAGCTTGAATACATCGAACTGCTCGTTGAGTG
GCGCTTCAATCGCGGTGTCGAACAACAGACAAAAGCCTTCTTCACCGGCTTCAACTCGGT
CTTCCCGTTGGAATGGATGCAGTATTTCGATGAAAGAGAGCTCGAGCTGTTGCTCTGCGG
AATGCAGGACGTTGATGTGGACGATTGGCAGAGAAATACTGTCTACAGACATTATGCTCC
ACAGAGCAAGCAGGTAACCTGGTTCTGGCAATGGGTTCGAAGTCTGGACCAAGAAAAACG
TGCCCGGCTCCTACAATTCGTCACAGGAACGTGCCGTGTGCCAGTCGGTGGATTTTCCGA
GCTGATGGGCTCGACGGGACCACAACTATTCTGTATCGAGCGTGTCGGCAAGGAGAACTG
GCTCCCACGGTCGCATACGTGCTTCAATCGACTCGACTTGCCGCCATACAGAAGCTACGA
TCAGCTCGTCGAGAAGTTGAGCATGGCGATCGAGATGACGGAAGGATTTGGAAACGAGTA
GTCTCCCGTTGTTTTTTTTTGGTTTTGCTGGCCGCCTAATTATTGTATAACCCTCATATT
TCTTCTCACCCACACCCCATTGATTTTCCTTTTTTTTCTCTCCATCAATTAATGTTTCTT
TTTTTCGAATTTGTGTGATAATTTTCGTGTTGTGATACCACTTGCTTAGGTTCTCTCTCT
CTCTTTCCTTTCCTTCTGGGTATGTACCTATATTTAGAATATAGACAAAGCATCTAGTTT
TTTTGGATTTAATTTCCAAATTTCCCGTTTAATTCCAACAACAAAAAAACAATTCCACCA
CTTTTCAAATATTTTTTTTGTGTCCATTGCTTCATTGCTTTTCTTCTTCTCAACCATTTC
AACCACCACCACCCAATCTGCGCCTTATTCTTACTTGGTCCTTGTCATTCTTAGTTCCAG
TTTTTTTCACGGAAGCAGCTCTCGATTATTAATTCAAATGCATCCCCCCAACCAATCCGT
CACCCCCCGATTAGAACAATTTCTACTTTTTTTTTTGAAAACAAAAAAAAACACAATTCC
TCG
>Y65B4BR.4b
CCAGTTTCATGATCGAATGGCTCGTAATGAACCATCATCTCAGCAGCCGAGTAGTTCCGG
GAGTAATGGAACTCCAGCACAACAAAACGGGTCGGCAAAACCATCAAAAGTCACAGTAAA
AGTCGTCAACGCGTCGTTCACCAAGGCAGCCGACTGCTATGTCGAAATCACGAGTGACAC
GTCATCGGCGGCGCCAAAAAAGACGACTGTAAAGAAGAAGACGATGGCGCCCGAGTGGAA
TGAACATCTCAACGTTCATGCAAATGAATCTTCGACAATTTCGTTTCGTCTATTGCAAAA
AGCCAAGCTATTCGATGACACGTGTCTAGGGATGGCGAAGCTGAAGCTTTCGAGTCTCAC
AAGAAATGAGAATGGAGAGTTCAAAAACGACATCAACAATATATCTTTGCTGGCCAAAGA
CTCCTCGAAAATCGGAACTCTCAACATAATTTTCTCCGGATATCCAGAGCGGAAACGAAG
AAGCGCAGGAGTACGAGCTGAAACCGCCGCGTCTGCAAGTTCAGAGGCATCCACGTCAAA
TGGCGTTGCCACGTCATCCTCGGCGCGGAGACCGGCGACAGCGAAGCGTGACACTTTGGC
GGCTCCAACGAGTACCGCAGCGGCGGCAGCAGCAGCAACAGCAGGCGGCACCCCGGCCGC
CGGAGCAGAAGAACAGCTTCCCGATGGATGGGAGATGCGTTTCGATCAATACGGACGCAA
GTACTACGTGGATCACACCACCAAGAGCACCACGTGGGAACGCCCGTCTACTCAGCCATT
GCCACAGGGATGGGAAATGCGAAGAGATCCGAGAGGAAGAGTGTATTACGTGGATCACAA
CACGCGCACGACCACCTGGCAACGACCGACAGCCGATATGCTTGAAGCACACGAACAATG
GCAATCGGGAAGAGATCAGGCGATGCTTCAATGGGAACAACGTTTCCTTCTCCAGCAGAA
CAACTTTAGCGCCGACGATCCACTCGGACCATTGCCCGAAGGATGGGAGAAGCGTCAGGA
TCCGAATACGTCGAGAATGTACTTTGTGAATCATGTAAATAGAACGACACAATGGGAAGA
TCCGAGAACACAGGGAGGCTCCGACCAACCTCTTCCGGATGGTTGGGAAATGCGATTCAC
CGAGCAAGGCGTTCCATTCTTCATCGATCACCAGTCTAAAACCACCACCTATAATGATCC
AAGAACCGGAAAACCCGTCGGCCCGCTCGGCGTCGTCGGTGTTCAAATGGCCATGGAGAA
GAGTTTCCGGTGGAAAATTGCACAATTCAGATATTTATGCTTGTCAAACAGTGTGCCTAA
TCATGTCAAAATCACAGTATCCCGTAATAACGTGTTCGAAGACTCATTCCAAGAAATTAT
GCGTAAAAATGCAGTCGATCTACGCCGGCGGCTGTACATTCAATTCCGAGGCGAAGAGGG
TCTCGACTATGGAGGTGTCGCCAGAGAATGGTTCTTCCTGCTGTCGCACGAAGTGTTGAA
TCCAATGTATTGCCTATTCATGTATGCTGGTAATAACAATTATAGTCTTCAAATCAATCC
AGCTTCATTTGTTAACCCGGATCATCTTAAGTATTTCGAGTATATTGGACGATTCATTGC
CATGGCGCTATTCCACGGGAAATTCATCTACAGCGGTTTCACGATGCCATTCTACAAAAA
GATGCTCAACAAGAAGATTGTTTTAAAGGACATTGAACAAGTCGATTCGGAAATTTATAA
TTCATTGATGTGGATCAAGGATAACAATATCGATGAATGCGATATGGAGCTCTATTTTGT
TGCCGATTACGAGCTGCTCGGCGAGCTCAAGACTTATGAGCTTAAGGAGGGCGGTACAGA
GATTGCTGTTACCGAGGAGAATAAGCTTGAATACATCGAACTGCTCGTTGAGTGGCGCTT
CAATCGCGGTGTCGAACAACAGACAAAAGCCTTCTTCACCGGCTTCAACTCGGTCTTCCC
GTTGGAATGGATGCAGTATTTCGATGAAAGAGAGCTCGAGCTGTTGCTCTGCGGAATGCA
GGACGTTGATGTGGACGATTGGCAGAGAAATACTGTCTACAGACATTATGCTCCACAGAG
CAAGCAGGTAACCTGGTTCTGGCAATGGGTTCGAAGTCTGGACCAAGAAAAACGTGCCCG
GCTCCTACAATTCGTCACAGGAACGTGCCGTGTGCCAGTCGGTGGATTTTCCGAGCTGAT
GGGCTCGACGGGACCACAACTATTCTGTATCGAGCGTGTCGGCAAGGAGAACTGGCTCCC
ACGGTCGCATACGTGCTTCAATCGACTCGACTTGCCGCCATACAGAAGCTACGATCAGCT
CGTCGAGAAGTTGAGCATGGCGATCGAGATGACGGAAGGATTTGGAAACGAGTAGTCTCC
CGTTGTTTTTTTTTGGTTTTGCTGGCCGCCTAATTATTGTATAACCCTCATATTTCTTCT
CACCCACACCCCATTGATTTTCCTTTTTTTTCTCTCCATCAATTAATGTTTCTTTTTTTC
GAATTTGTGTGATAATTTTCGTGTTGTGATACCACTTGCTTAGGTTCTCTCTCTCTCTTT
CCTTTCCTTCTGGGTATGTACCTATATTTAGAATATAGACAAAGCATCTAGTTTTTTTGG
ATTTAATTTCCAAATTTCCCGTTTAATTCCAACAACAAAAAAACAATTCCACCACTTTTC
AAATATTTTTTTTGTGTCCATTGCTTCATTGCTTTTCTTCTTCTCAACCATTTCAACCAC
CACCACCCAATCTGCGCCTTATTCTTACTTGGTCCTTGTCATTCTTAGTTCCAGTTTTTT
TCACGGAAGCAGCTCTCGATTATTAATTCAAATGCATCCCCCCAACCAATCCGTCACCCC
CCGATTAGAACAATTTCTACTTTTTTTTTTGAAAACAAAAAAAAACACAATTCCTCG
>Y65B4BR.4c.2
CTCGAAAATCGGAACTCTCAACATAATTTTCTCCGGATATCCAGAGCGGAAACGAAGAAG
CGCAGGAGTACGAGCTGAAACCGCCGCGTCTGCAAGTTCAGAGGCATCCACGTCAAATGG
CGTTGCCACGTCATCCTCGGCGCGGAGACCGGCGACAGCGGCGGCAGCAGCAGCAGCAGA
AGAACAGCTTCCCGATGGATGGGAGATGCGTTTCGATCAATACGGACGCAAGTACTACGT
GGATCACACCACCAAGAGCACCACGTGGGAACGCCCGTCTACTCAGCCATTGCCACAGGG
ATGGGAAATGCGAAGAGATCCGAGAGGAAGAGTGTATTACGTGGATCACAACACGCGCAC
GACCACCTGGCAACGACCGACAGCCGATATGCTTGAAGCACACGAACAATGGCAATCGGG
AAGAGATCAGGCGATGCTTCAATGGGAACAACGTTTCCTTCTCCAGCAGAACAACTTTAG
CGCCGACGATCCACTCGGACCATTGCCCGAAGGATGGGAGAAGCGTCAGGATCCGAATAC
GTCGAGAATGTACTTTGTGAATCATGTAAATAGAACGACACAATGGGAAGATCCGAGAAC
ACAGGGTTTCAGAGGCTCCGACCAACCTCTTCCGGATGGTTGGGAAATGCGATTCACCGA
GCAAGGCGTTCCATTCTTCATCGATCACCAGTCTAAAACCACCACCTATAATGATCCAAG
AACCGGAAAACCCGTCGGCCCGCTCGGCGTCGTCGGTGTTCAAATGGCCATGGAGAAGAG
TTTCCGGTGGAAAATTGCACAATTCAGATATTTATGCTTGTCAAACAGTGTGCCTAATCA
TGTCAAAATCACAGTATCCCGTAATAACGTGTTCGAAGACTCATTCCAAGAAATTATGCG
TAAAAATGCAGTCGATCTACGCCGGCGGCTGTACATTCAATTCCGAGGCGAAGAGGGTCT
CGACTATGGAGGTGTCGCCAGAGAATGGTTCTTCCTGCTGTCGCACGAAGTGTTGAATCC
AATGTATTGCCTATTCATGTATGCTGGTAATAACAATTATAGTCTTCAAATCAATCCAGC
TTCATTTGTTAACCCGGATCATCTTAAGTATTTCGAGTATATTGGACGATTCATTGCCAT
GGCGCTATTCCACGGGAAATTCATCTACAGCGGTTTCACGATGCCATTCTACAAAAAGAT
GCTCAACAAGAAGATTGTTTTAAAGGACATTGAACAAGTCGATTCGGAAATTTATAATTC
ATTGATGTGGATCAAGGATAACAATATCGATGAATGCGATATGGAGCTCTATTTTGTTGC
CGATTACGAGCTGCTCGGCGAGCTCAAGACTTATGAGCTTAAGGAGGGCGGTACAGAGAT
TGCTGTTACCGAGGAGAATAAGCTTGAATACATCGAACTGCTCGTTGAGTGGCGCTTCAA
TCGCGGTGTCGAACAACAGACAAAAGCCTTCTTCACCGGCTTCAACTCGGTCTTCCCGTT
GGAATGGATGCAGTATTTCGATGAAAGAGAGCTCGAGCTGTTGCTCTGCGGAATGCAGGA
CGTTGATGTGGACGATTGGCAGAGAAATACTGTCTACAGACATTATGCTCCACAGAGCAA
GCAGGTAACCTGGTTCTGGCAATGGGTTCGAAGTCTGGACCAAGAAAAACGTGCCCGGCT
CCTACAATTCGTCACAGGAACGTGCCGTGTGCCAGTCGGTGGATTTTCCGAGCTGATGGG
CTCGACGGGACCACAACTATTCTGTATCGAGCGTGTCGGCAAGGAGAACTGGCTCCCACG
GTCGCATACGTGCTTCAATCGACTCGACTTGCCGCCATACAGAAGCTACGATCAGCTCGT
CGAGAAGTTGAGCATGGCGATCGAGATGACGGAAGGATTTGGAAACGAGTAGTCTCCCGT
TGTTTTTTTTTGGTTTTGCTGGCCGCCTAATTATTGTATAACCCTCATATTTCTTCTCAC
CCACACCCCATTGATTTTCCTTTTTTTTCTCTCCATCAATTAATGTTTCTTTTTTTCGAA
TTTGTGTGATAATTTTCGTGTTGTGATACCACTTGCTTAGGTTCTCTCTCTCTCTTTCCT
TTCCTTCTGGGTATGTACCTATATTTAGAATATAGACAAAGCATCTAGTTTTTTTGGATT
TAATTTCCAAATTTCCCGTTTAATTCCAACAACAAAAAAACAATTCCACCACTTTTCAAA
TATTTTTTTTGTGTCCATTGCTTCATTGCTTTTCTTCTTCTCAACCATTTCAACCACCAC
CACCCAATCTGCGCCTTATTCTTACTTGGTCCTTGTCATTCTTAGTTCCAGTTTTTTTCA
CGGAAGCAGCTCTCGATTATTAATTCAAATGCATCCCCCCAACCAATCCGTCACCCCCCG
ATTAGAACAATTTCTACTTTTTTTTTTGAAAACAAAAAAAAACACAATTCCTCG
>Y65B4BR.4d.2
CTCGAAAATCGGAACTCTCAACATAATTTTCTCCGGATATCCAGAGCGGAAACGAAGAAG
CGCAGGAGTACGAGCTGAAACCGCCGCGTCTGCAAGTTCAGAGGCATCCACGTCAAATGG
CGTTGCCACGTCATCCTCGGCGCGGAGACCGGCGACAGCGGCGGCAGCAGCAGCAGCAGA
AGAACAGCTTCCCGATGGATGGGAGATGCGTTTCGATCAATACGGACGCAAGTACTACGT
GGATCACACCACCAAGAGCACCACGTGGGAACGCCCGTCTACTCAGCCATTGCCACAGGG
ATGGGAAATGCGAAGAGATCCGAGAGGAAGAGTGTATTACGTGGATCACAACACGCGCAC
GACCACCTGGCAACGACCGACAGCCGATATGCTTGAAGCACACGAACAATGGCAATCGGG
AAGAGATCAGGCGATGCTTCAATGGGAACAACGTTTCCTTCTCCAGCAGAACAACTTTAG
CGCCGACGATCCACTCGGACCATTGCCCGAAGGATGGGAGAAGCGTCAGGATCCGAATAC
GTCGAGAATGTACTTTGTGAATCATGTAAATAGAACGACACAATGGGAAGATCCGAGAAC
ACAGGGAGGCTCCGACCAACCTCTTCCGGATGGTTGGGAAATGCGATTCACCGAGCAAGG
CGTTCCATTCTTCATCGATCACCAGTCTAAAACCACCACCTATAATGATCCAAGAACCGG
AAAACCCGTCGGCCCGCTCGGCGTCGTCGGTGTTCAAATGGCCATGGAGAAGAGTTTCCG
GTGGAAAATTGCACAATTCAGATATTTATGCTTGTCAAACAGTGTGCCTAATCATGTCAA
AATCACAGTATCCCGTAATAACGTGTTCGAAGACTCATTCCAAGAAATTATGCGTAAAAA
TGCAGTCGATCTACGCCGGCGGCTGTACATTCAATTCCGAGGCGAAGAGGGTCTCGACTA
TGGAGGTGTCGCCAGAGAATGGTTCTTCCTGCTGTCGCACGAAGTGTTGAATCCAATGTA
TTGCCTATTCATGTATGCTGGTAATAACAATTATAGTCTTCAAATCAATCCAGCTTCATT
TGTTAACCCGGATCATCTTAAGTATTTCGAGTATATTGGACGATTCATTGCCATGGCGCT
ATTCCACGGGAAATTCATCTACAGCGGTTTCACGATGCCATTCTACAAAAAGATGCTCAA
CAAGAAGATTGTTTTAAAGGACATTGAACAAGTCGATTCGGAAATTTATAATTCATTGAT
GTGGATCAAGGATAACAATATCGATGAATGCGATATGGAGCTCTATTTTGTTGCCGATTA
CGAGCTGCTCGGCGAGCTCAAGACTTATGAGCTTAAGGAGGGCGGTACAGAGATTGCTGT
TACCGAGGAGAATAAGCTTGAATACATCGAACTGCTCGTTGAGTGGCGCTTCAATCGCGG
TGTCGAACAACAGACAAAAGCCTTCTTCACCGGCTTCAACTCGGTCTTCCCGTTGGAATG
GATGCAGTATTTCGATGAAAGAGAGCTCGAGCTGTTGCTCTGCGGAATGCAGGACGTTGA
TGTGGACGATTGGCAGAGAAATACTGTCTACAGACATTATGCTCCACAGAGCAAGCAGGT
AACCTGGTTCTGGCAATGGGTTCGAAGTCTGGACCAAGAAAAACGTGCCCGGCTCCTACA
ATTCGTCACAGGAACGTGCCGTGTGCCAGTCGGTGGATTTTCCGAGCTGATGGGCTCGAC
GGGACCACAACTATTCTGTATCGAGCGTGTCGGCAAGGAGAACTGGCTCCCACGGTCGCA
TACGTGCTTCAATCGACTCGACTTGCCGCCATACAGAAGCTACGATCAGCTCGTCGAGAA
GTTGAGCATGGCGATCGAGATGACGGAAGGATTTGGAAACGAGTAGTCTCCCGTTGTTTT
TTTTTGGTTTTGCTGGCCGCCTAATTATTGTATAACCCTCATATTTCTTCTCACCCACAC
CCCATTGATTTTCCTTTTTTTTCTCTCCATCAATTAATGTTTCTTTTTTTCGAATTTGTG
TGATAATTTTCGTGTTGTGATACCACTTGCTTAGGTTCTCTCTCTCTCTTTCCTTTCCTT
CTGGGTATGTACCTATATTTAGAATATAGACAAAGCATCTAGTTTTTTTGGATTTAATTT
CCAAATTTCCCGTTTAATTCCAACAACAAAAAAACAATTCCACCACTTTTCAAATATTTT
TTTTGTGTCCATTGCTTCATTGCTTTTCTTCTTCTCAACCATTTCAACCACCACCACCCA
ATCTGCGCCTTATTCTTACTTGGTCCTTGTCATTCTTAGTTCCAGTTTTTTTCACGGAAG
CAGCTCTCGATTATTAATTCAAATGCATCCCCCCAACCAATCCGTCACCCCCCGATTAGA
ACAATTTCTACTTTTTTTTTTGAAAACAAAAAAAAACACAATTCCTCG
>Y65B4BR.4d.1
ACTACTCTTAATGTTTACTTTTCATTTGCAGAGTACCGCAGCGGCGGCAGCAGCAGCAAC
AGCAGGCGGCACCCCGGCCGCCGGAGCAGAAGAACAGCTTCCCGATGGATGGGAGATGCG
TTTCGATCAATACGGACGCAAGTACTACGTGGATCACACCACCAAGAGCACCACGTGGGA
ACGCCCGTCTACTCAGCCATTGCCACAGGGATGGGAAATGCGAAGAGATCCGAGAGGAAG
AGTGTATTACGTGGATCACAACACGCGCACGACCACCTGGCAACGACCGACAGCCGATAT
GCTTGAAGCACACGAACAATGGCAATCGGGAAGAGATCAGGCGATGCTTCAATGGGAACA
ACGTTTCCTTCTCCAGCAGAACAACTTTAGCGCCGACGATCCACTCGGACCATTGCCCGA
AGGATGGGAGAAGCGTCAGGATCCGAATACGTCGAGAATGTACTTTGTGAATCATGTAAA
TAGAACGACACAATGGGAAGATCCGAGAACACAGGGAGGCTCCGACCAACCTCTTCCGGA
TGGTTGGGAAATGCGATTCACCGAGCAAGGCGTTCCATTCTTCATCGATCACCAGTCTAA
AACCACCACCTATAATGATCCAAGAACCGGAAAACCCGTCGGCCCGCTCGGCGTCGTCGG
TGTTCAAATGGCCATGGAGAAGAGTTTCCGGTGGAAAATTGCACAATTCAGATATTTATG
CTTGTCAAACAGTGTGCCTAATCATGTCAAAATCACAGTATCCCGTAATAACGTGTTCGA
AGACTCATTCCAAGAAATTATGCGTAAAAATGCAGTCGATCTACGCCGGCGGCTGTACAT
TCAATTCCGAGGCGAAGAGGGTCTCGACTATGGAGGTGTCGCCAGAGAATGGTTCTTCCT
GCTGTCGCACGAAGTGTTGAATCCAATGTATTGCCTATTCATGTATGCTGGTAATAACAA
TTATAGTCTTCAAATCAATCCAGCTTCATTTGTTAACCCGGATCATCTTAAGTATTTCGA
GTATATTGGACGATTCATTGCCATGGCGCTATTCCACGGGAAATTCATCTACAGCGGTTT
CACGATGCCATTCTACAAAAAGATGCTCAACAAGAAGATTGTTTTAAAGGACATTGAACA
AGTCGATTCGGAAATTTATAATTCATTGATGTGGATCAAGGATAACAATATCGATGAATG
CGATATGGAGCTCTATTTTGTTGCCGATTACGAGCTGCTCGGCGAGCTCAAGACTTATGA
GCTTAAGGAGGGCGGTACAGAGATTGCTGTTACCGAGGAGAATAAGCTTGAATACATCGA
ACTGCTCGTTGAGTGGCGCTTCAATCGCGGTGTCGAACAACAGACAAAAGCCTTCTTCAC
CGGCTTCAACTCGGTCTTCCCGTTGGAATGGATGCAGTATTTCGATGAAAGAGAGCTCGA
GCTGTTGCTCTGCGGAATGCAGGACGTTGATGTGGACGATTGGCAGAGAAATACTGTCTA
CAGACATTATGCTCCACAGAGCAAGCAGGTAACCTGGTTCTGGCAATGGGTTCGAAGTCT
GGACCAAGAAAAACGTGCCCGGCTCCTACAATTCGTCACAGGAACGTGCCGTGTGCCAGT
CGGTGGATTTTCCGAGCTGATGGGCTCGACGGGACCACAACTATTCTGTATCGAGCGTGT
CGGCAAGGAGAACTGGCTCCCACGGTCGCATACGTGCTTCAATCGACTCGACTTGCCGCC
ATACAGAAGCTACGATCAGCTCGTCGAGAAGTTGAGCATGGCGATCGAGATGACGGAAGG
ATTTGGAAACGAGTAGTCTCCCGTTGTTTTTTTTTGGTTTTGCTGGCCGCCTAATTATTG
TATAACCCTCATATTTCTTCTCACCCACACCCCATTGATTTTCCTTTTTTTTCTCTCCAT
CAATTAATGTTTCTTTTTTTCGAATTTGTGTGATAATTTTCGTGTTGTGATACCACTTGC
TTAGGTTCTCTCTCTCTCTTTCCTTTCCTTCTGGGTATGTACCTATATTTAGAATATAGA
CAAAGCATCTAGTTTTTTTGGATTTAATTTCCAAATTTCCCGTTTAATTCCAACAACAAA
AAAACAATTCCACCACTTTTCAAATATTTTTTTTGTGTCCATTGCTTCATTGCTTTTCTT
CTTCTCAACCATTTCAACCACCACCACCCAATCTGCGCCTTATTCTTACTTGGTCCTTGT
CATTCTTAGTTCCAGTTTTTTTCACGGAAGCAGCTCTCGATTATTAATTCAAATGCATCC
CCCCAACCAATCCGTCACCCCCCGATTAGAACAATTTCTACTTTTTTTTTTGAAAACAAA
AAAAAACACAATTCCTCG
>Y65B4BR.4c.1
GAGTACCGCAGCGGCGGCAGCAGCAGCAACAGCAGGCGGCACCCCGGCCGCCGGAGCAGA
AGAACAGCTTCCCGATGGATGGGAGATGCGTTTCGATCAATACGGACGCAAGTACTACGT
GGATCACACCACCAAGAGCACCACGTGGGAACGCCCGTCTACTCAGCCATTGCCACAGGG
ATGGGAAATGCGAAGAGATCCGAGAGGAAGAGTGTATTACGTGGATCACAACACGCGCAC
GACCACCTGGCAACGACCGACAGCCGATATGCTTGAAGCACACGAACAATGGCAATCGGG
AAGAGATCAGGCGATGCTTCAATGGGAACAACGTTTCCTTCTCCAGCAGAACAACTTTAG
CGCCGACGATCCACTCGGACCATTGCCCGAAGGATGGGAGAAGCGTCAGGATCCGAATAC
GTCGAGAATGTACTTTGTGAATCATGTAAATAGAACGACACAATGGGAAGATCCGAGAAC
ACAGGGTTTCAGAGGCTCCGACCAACCTCTTCCGGATGGTTGGGAAATGCGATTCACCGA
GCAAGGCGTTCCATTCTTCATCGATCACCAGTCTAAAACCACCACCTATAATGATCCAAG
AACCGGAAAACCCGTCGGCCCGCTCGGCGTCGTCGGTGTTCAAATGGCCATGGAGAAGAG
TTTCCGGTGGAAAATTGCACAATTCAGATATTTATGCTTGTCAAACAGTGTGCCTAATCA
TGTCAAAATCACAGTATCCCGTAATAACGTGTTCGAAGACTCATTCCAAGAAATTATGCG
TAAAAATGCAGTCGATCTACGCCGGCGGCTGTACATTCAATTCCGAGGCGAAGAGGGTCT
CGACTATGGAGGTGTCGCCAGAGAATGGTTCTTCCTGCTGTCGCACGAAGTGTTGAATCC
AATGTATTGCCTATTCATGTATGCTGGTAATAACAATTATAGTCTTCAAATCAATCCAGC
TTCATTTGTTAACCCGGATCATCTTAAGTATTTCGAGTATATTGGACGATTCATTGCCAT
GGCGCTATTCCACGGGAAATTCATCTACAGCGGTTTCACGATGCCATTCTACAAAAAGAT
GCTCAACAAGAAGATTGTTTTAAAGGACATTGAACAAGTCGATTCGGAAATTTATAATTC
ATTGATGTGGATCAAGGATAACAATATCGATGAATGCGATATGGAGCTCTATTTTGTTGC
CGATTACGAGCTGCTCGGCGAGCTCAAGACTTATGAGCTTAAGGAGGGCGGTACAGAGAT
TGCTGTTACCGAGGAGAATAAGCTTGAATACATCGAACTGCTCGTTGAGTGGCGCTTCAA
TCGCGGTGTCGAACAACAGACAAAAGCCTTCTTCACCGGCTTCAACTCGGTCTTCCCGTT
GGAATGGATGCAGTATTTCGATGAAAGAGAGCTCGAGCTGTTGCTCTGCGGAATGCAGGA
CGTTGATGTGGACGATTGGCAGAGAAATACTGTCTACAGACATTATGCTCCACAGAGCAA
GCAGGTAACCTGGTTCTGGCAATGGGTTCGAAGTCTGGACCAAGAAAAACGTGCCCGGCT
CCTACAATTCGTCACAGGAACGTGCCGTGTGCCAGTCGGTGGATTTTCCGAGCTGATGGG
CTCGACGGGACCACAACTATTCTGTATCGAGCGTGTCGGCAAGGAGAACTGGCTCCCACG
GTCGCATACGTGCTTCAATCGACTCGACTTGCCGCCATACAGAAGCTACGATCAGCTCGT
CGAGAAGTTGAGCATGGCGATCGAGATGACGGAAGGATTTGGAAACGAGTAGTCTCCCGT
TGTTTTTTTTTGGTTTTGCTGGCCGCCTAATTATTGTATAACCCTCATATTTCTTCTCAC
CCACACCCCATTGATTTTCCTTTTTTTTCTCTCCATCAATTAATGTTTCTTTTTTTCGAA
TTTGTGTGATAATTTTCGTGTTGTGATACCACTTGCTTAGGTTCTCTCTCTCTCTTTCCT
TTCCTTCTGGGTATGTACCTATATTTAGAATATAGACAAAGCATCTAGTTTTTTTGGATT
TAATTTCCAAATTTCCCGTTTAATTCCAACAACAAAAAAACAATTCCACCACTTTTCAAA
TATTTTTTTTGTGTCCATTGCTTCATTGCTTTTCTTCTTCTCAACCATTTCAACCACCAC
CACCCAATCTGCGCCTTATTCTTACTTGGTCCTTGTCATTCTTAGTTCCAGTTTTTTTCA
CGGAAGCAGCTCTCGATTATTAATTCAAATGCATCCCCCCAACCAATCCGTCACCCCCCG
ATTAGAACAATTTCTACTTTTTTTTTTGAAAACAAAAAAAAACACAATTCCTCG
>Y65B4BR.12
ATAATTAGTGTCTTATTTTTGTTGATTTCTTGTCAAATTTTTGTAATTGCATCGAAATAG
GCCAAAAATAAAGTAAAAATCAACTTCCAACACAGAAAAACTGACAAAATTGAAGATTTT
TGCTGAATTCAGGCAATTTTTCGTAATTTTGATCCTC
>Y65B4BR.3
ATGGAGGGCGACGAGTTGGTTCATCGTCCGACGGTCCTCTCGACGACGGCTTCTGCCACG
TCACGGCCGCGACACAAGACTTTTGAGCTGTTGGGTCCGGTGAATAATATCTCGTTGGCT
GATATGTATAAAGTGTGCGGGAAGATAATTGGCAGGTTCCCGATTGCATTTATTATTGCG
ACGGTGATCATGTGCAGTGGTGGATTAGGAACAATCGGTCTCGAACTGAAGGATAATGTG
CGCGACGGGTACACGCCGAAAAACTCGCTATCCCGACTGGAAAATCGCCTTTATCGAGAG
TTCCTGAGTTCCGAAGGTGATCCGGTGATGACTACAGTTCTCATGACTGCCAAAGACGGA
GGATCCATGCATCGGATCAAGTATTTGGAAGAAGCACAGAGGCAATGGCTCTACATCTCC
AAAAACCTATCCGCAGACGTTGGAAACGGCGAGTTCATGAAATTCGGAGATTTCTGTGGC
CACTACTGCCAAGCCAACGACATCATAGGATACTTCCTGGACGCCTACAAAACCAAGTCA
GCTGACCCAAAAATGGATGGCTACCAACTCAATTACCCAATTACCACAGTAATGGGTTAT
CAGCTTCATCTCGAGCGTAACTTTTTCGGGGTTACTGTGAATCAGTCGGATCCGGTCACT
AATATTCAGAGTATGAAGGTTCTGACGCTTCCTGTGTTGTCAGAGGTACGGACGTTTGAG
GATACGGATAAGCTGAACAAGTGGGAGCTGGCGGTTTATAACTATGCTACAGGATACTCT
GCACTCGAGGGTGACGATCATTTGGTGGAGATTAATGTGATCGGTGCTGAAGTCGTCGAC
ACCGAAATGAACAAGGACGCTCAGAAAATGGTGCCCTACTTCATCGTCGGAATCGTCTCG
ATGATCATCTTTATCTTCTGCACCGTATCCATCTCTGCCTCCTACTACGGATACTTCTCC
TGGCGAATCGGACTCATCGCCCTCGCCTGCCTCTTGGTTCCGATTCTCGCAATTCTCACT
GCATTCGGAATCAATAATATGCTGGGAAATCGAACGAACTCTCCGATGATGATCATGCCG
TTCTTGATCAATGGAATCGGAGTCAACGATGCGTTTTTGACACTTCAGAATTGGTTGCAG
CATAGCCCGGATCTTCCGTCAGGGAAGCGGTTGGGGTATATGTTGGCTGAAGCTGGTCCA
TCGATCACTACGACCACTTTGACAAATGTCATTGTTTTTTTGATCGGGTGGATGAACCCA
ACGGAAGAGATGTCAATCTTCTGCCTTGGATGTGCAATCTCCCTACTCCTCGCCTACGTC
TACACCCTCACGTTCTTCTGTCCGGTGCTAGTTCTTCTGCTTAGCGAACGCGTCAATGAG
CCCAGCAAGCTCGAGGGCACTTTCAACAAGGTTCTCGGATTCTACGCAAAAATCATATGC
AGCCGATGGACATTTGCACTTCTCATCATCGGAAGTCTTGTCTACTGGGGTTTCGGTATC
TATGGAACACTGGGGATCCGTGCCGTGTTGAACACTGCAAAGATCCTTCCCCTGGAGACG
CCGATCCGCAAACCGAACAGGATTATCGAGGAGACCGTGTGGAAAGAGTTCTACCCAGTC
ACCGTGATTGTGAACAGCCCAGTTGATATAAGCAATGCAAATGCACTTCGAGCATTTGAC
AACCTCGTTCACGACTTTGAATCGATGGAAAAGTGCCGGGGATCCGAGTACACCATATCT
CCAATCAGAGACTATCAGACCTATTTTTACGGTGTAGGAGCCGAGGACTTTGATTATGAG
GAAGAAACCGTGAAGAACACCTCACATTCTTTAGATTTCAGTAAGCTCACCGGATTCCTT
GCCAACCCTATCTACAAGCATCACAAGGGAGGACTAAAACTTAACTTTTCAAATCCTGTT
CCAATCCGAAAAGTGCAACTGATATTCGCTTATGAAAACGTAACCTCGTGGGATGAACGG
ATTCAGATTATGCAGGACTGGCGGACCATCGCAAGTTCCCACGTGGCCCTAAATGTTTCA
GTGTGGAATGTGAACGCAATGTTCGTAGATCAAATGCTGAGCCTGAAGGGATTGGCGATC
TCGAATGCCCTAGTCACCTTGGGATGTATGGCTGCCGTCTGTGTAGTCTTCATCCGCAAC
CCCCTCTCAGTTGGCCTAGCGACCGCTTCGATTTTATCCATCTCCATTGGAGTAACTGGA
TACCTGTGCTTCTGGGACTTGGATCTGGACCCTGTGACCCTGTGCGCAGTAATTGTTTCA
ATTGGAATGTCCGTTGACTTTGTTGCCCATGTGGCCTGTCACTATCAGGTCAGGTATAAA
GAGTTCGAGGAGAAAGGAGTATTGAAGAGGATTGAGATGAAAACTCCCGAATCTCGAGTC
GTCAACTCGCTGTCCAATGTGCTCTGGCCAATGGTCCAGTCGGCTTCTTCAACTCTTCTA
TGTGTACTTCCACTTGGTATTCTACAGAACTACCTCCCAATGGTTTTCGTGAAAACCATC
CTGCTCGTCGTGATCTGGGGAATGTTCCACGGTCTTGTGCTGCTCCCGTGCATTCTTGCA
CAGTTTCCCCTGTCTGTGTTCAACAAGACGTTCGCCGACTTGTTGTTCGGCAGAACATCC
TCTTCGTCTTGCTCTTCGGAGTCCGATTCGGAAACCGACACCGGTGATGCTCAGGAGATG
GTTCCGCTCGCTGGAACCGAGAAGGCTTAAGATCTGAAATTAGTTGTTGTTTGTTATTAT
GTACAGTTGGGATACAAAGTGTATTATGTAGTCTGTAGTGTCGCAGTGCTACAAACTACA
AATTCAAAGCTACAAACTATAAACTCATTGAGATCTGGCAGAGCTTTATAGTTTGTAGTT
TTATGTAGCAGCTACAAACTACAAATTTCGATTGTTGTAGTTTGTAGTATGGCGCACAAA
CTACAATGTACATTTTGCAAGTTTTCTAGATTTTTTTCTCACTCACACACACACACACAC
ACCGTTTTGCTACGTGGCTGCGAAAATGGAAAACTCGGCCACGTCGCAATTCACACATCG
CCAGAAACTTCTAGCTTTACCAGTAGCTTTTCATGATCTACTCTTCTTTTTTTTCCCCCC
TCAATTTCTATTTGAAATTTCAGAATTCCCTCAATTAGTCTTCTGTCACCGTGTCCTCCT
CTTTTCCGCAAGCGGGTCCCCTTTTCCCCCCACAGATCGGCTTCTCAGGGTTCCTATAGC
ACTTTTTTCTTCGATTCTTGTCACACAAAAAATTGTACTTCCATCGCTCGACGTGTCCAT
TTTTTCT
>Y65B4BR.11
ATTTCTGGCAAATCGGAAAACCGGCAATTTGTCGATTTGCCGAATTTGCCGGAAAAAAAA
TTGCCGAACGGCAACTGCGCCCTGGTAAGGTGCATAGCTTTGGCCTCTAACATAAAAAAA
TTTGTCTA
>Y65B4BR.2a
CGCGCGCGTCGCATTTCACTTTGAAATAAACTTCAGTTTTCCTTTCCAAAATTTAATTGG
TGGAAGCGTTTGAACATGCGAAATTTGTTAATTATCGTGTGTATTCATTTAATATTACTA
CTTGTACATTTTACCGATGCATTCGCCGGAACAGTTCGACCATTTTTCACCACTCTTCCA
GTACCTGGAAGAAATGTTCCTATTATGAGATTATTCGAGAACTATGCTGCATCGTGCCGA
CCAAAAAGTAAAAAGGACTTCAATGTTGATCAGCTGGCAAATCTTCTCCAATCTCTCCAA
ATGGATGAAGTAGCCACAAAAGCCTACAACTCCCTATTCTTCTCAATGGCTGATATGCAA
ATCGAAAAGTTCATGGGTAAATGGTACACAGTTGTTGATTCGAAAGAAGTTCATAAAGAG
GATTGTTCAATTTTCTATTTCGATATGGTACTTCAAACTCCATACACCGCAACATTCACC
TCAAAGCAGTACGGAGTGATTAATAATGATGTCGTCACCAATGAGGGGTACGGTAGTATG
GTTGGTCCAGAGCCCGGAGCCGTTCTTATTACAACTGGTAGTGAAAGGGATCAGTGTCCA
TTTTTCCCTGTACGAATCGGTGGCTTGAGTGACGAAGGAGAATATCAATACATGATCTTA
AGTACACCACTGAAGTATCCAACGATGGTCTTGACAAGAGACCTAACCCTATTCGAAACG
AAATGGAAGCGAGAAGTGTATGATTTTGTTGAGAAGAATGGTTTCATGAGTCCAATGGCA
GCATTGAACACTCGTCTCCATTTCACAGATGTCGATGTTTGCAGAAAAGTGAATAAGTTA
TATGAGAATGGAAATGTTTGA
>Y65B4BR.2d
CGCGCGCGTCGCATTTCACTTTGAAATAAACTTCAGTTTTCCTTTCCAAAATTTAATTGG
TGGAAGCGTTTGAACATGCGAAATTTGTTAATTATCGTGTGTATTCATTTAATATTACTA
CTTGTACATTTTACCGATGCATTCGCCGGAACAGTTCGACCATTTTTCACCACTCTTCCA
GTACCTGGAAGAAATGTTCCTATTATGAGATTATTCGAGAACTATGCTGCATCGTGCCGA
CCAAAAAGTAAAAAGGACTTCAATGTTGATCAGCTGGCAAATCTTCTCCAATCTCTCCAA
ATGGATGAAGTAGCCACAAAAGCCTACAACTCCCTATTCTTCTCAATGGCTGATATGCAA
ATCGAAAAGTTCATGGGTAAATGGTACACAGTTGTTGATTCGAAAGAAGTTCATAAAGAG
GATTGTTCAATTTTCTATTGTAAGTTTATTTTCATTCTGAAAATGAGATGCAAATTTTCA
GTCGATATGGTACTTCAAACTCCATACACCGCAACATTCACCTCAAAGCAGTACGGAGTG
ATTAATAATGATGTCGTCACCAATGAGGGGTACGGTAGTATGGTTGGTCCAGAGCCCGGA
GCCGTTCTTATTACAACTGGTAGTGAAAGGGATCAGTGTCCATTTTTCCCTGTACGAATC
GGTGGCTTGAGTGACGAAGGAGAATATCAATACATGATCTTAAGTACACCACTGAAGTAT
CCAACGATGGTCTTGACAAGAGACCTAACCCTATTCGAAACGAAATGGAAGCGAGAAGTG
TATGATTTTGTTGAGAAGAATGGTTTCATGAGTCCAATGGCAGCATTGAACACTCGTCTC
CATTTCACAGATGTCGATGTTTGCAGAAAAGTGAATAAGTTATATGAGAATGGAAATGTT
TGA
>Y65B4BR.2e
CGCGCGCGTCGCATTTCACTTTGAAATAAACTTCAGTTTTCCTTTCCAAAATTTAATTGG
TGGAAGCGTTTGAACATGCGAAATTTGTTAATTATCGTGTGTATTCATTTAATATTACTA
CTTGTACATTTTACCGATGCATTCGCCGGAACAGTTCGACCATTTTTCACCACTCTTCCA
GTACCTGGAAGAAATGTTCCTATTATGAGATTATTCGAGAACTATGCTGCATCGTGCCGA
CCAAAAAGTAAAAAGGACTTCAATGTTGATCAGCTGGCAAATCTTCTCCAATCTCTCCAA
ATGGATGAAGTAGCCACAAAAGCCTACAACTCCCTATTCTTCTCAATGGCTGATATGCAA
ATCGAAAAGTTCATGGGTAAATGGTACACAGTTGTTGATTCGAAAGAAGTTCATAAAGAG
GATTGTTCAATTTTCTATTTCGATATGGTACTTCAAACTCCATACACCGCAACATTCACC
TCAAAGCAGTACGGAGTGATTAATAATGATGTCGTCACCAATGAGGGGTACGGTAGTATG
GTTGGTCCAGAGCCCGGAGCCGTTCTTATTACAACTGGTAGTGAAAGGGATCAGTGTCCA
TTTTTCCCTGTACGAATCGGTGGCTTGAGTGACGAAGGAGAATATCAATACATGATCTTA
AGTACACCACTGAAGTATCCAACGATGGTCTTGACAAGGTAAGTTTGCCTTAAAATTTGT
TTTCTAATTATTCCAATCTAATATTCATGTGATGTTGAAAAATGCAAACATGTATTTTAA
TACATTTTCCCCCTATTGATGCGTACCGAAAAATGTAGAAAAATGGAATCATTTTTTTGC
ATTTTTCGACATTTTCGACATTTTTGACATTTTCCGACATTTTTCGACGTTATTCGACAT
TTTCACGCATTTTTCAGAGTTTGCCGAACTAGGCCATTTTGGCTCGGCCATATCTGGGGT
AGATTTACGGCGCGTTGCGTGTCGCGTCGCGGCTTGATTTTAGTTGTAAAACTAAATGTA
TTTGTCCGTGTGGAGTACACGACTTTCCCAGGCAATTGTCAATGGAGCGCGAAAAATTCA
ATGAGGAAGGACAGAACCCCGTGTCCACAGGAAGAATTTTCTCTGCGTCTCTTGTCTTTA
GCATTTAAAGTGGGGCGACGCCGATGTAGAAAAATGCTGAAAAATTTCGAAAAATGTCGA
AAAATGCACAAAATGATGGCATTTTTCTACATTTTTCTGCATTTTTCGGCACGCAAAAAA
CATCACATGAATAACCCCATAAAAACTCCAATTTTTCCAGAGACCTAACCCTATTCGAAA
CGAAATGGAAGCGAGAAGTGTATGATTTTGTTGAGAAGAATGGTTTCATGAGTCCAATGG
CAGCATTGAACACTCGTCTCCATTTCACAGATGTCGATGTTTGCAGAAAAGTGAATAAGT
TATATGAGAATGGAAATGTTTGAGTTGAAGATTATCTTTTTTCTGATGATACGGCAGAGT
TTTTGACGGGTTGTGCAGTGTTTATTTTTAACCTTCATGTGTATTTAAAAATAAAGATTA
ATTTAATTGAA
>Y65B4BR.2f
CGCGCGCGTCGCATTTCACTTTGAAATAAACTTCAGTTTTCCTTTCCAAAATTTAATTGG
TGGAAGCGTTTGAACATGCGAAATTTGTTAATTATCGTGTGTATTCATTTAATATTACTA
CTTGTACATTTTACCGATGCATTCGCCGGAACAGTTCGACCATTTTTCACCACTCTTCCA
GTACCTGGAAGAAATGTTCCTATTATGAGATTATTCGAGAACTATGCTGCATCGTGCCGA
CCAAAAAGTAAAAAGGACTTCAATGTTGATCAGCTGGCAAATCTTCTCCAATCTCTCCAA
ATGGATGAAGTAGCCACAAAAGCCTACAACTCCCTATTCTTCTCAATGGCTGATATGCAA
ATCGAAAAGTTCATGGGTAAATGGTACACAGTTGTTGATTCGAAAGAAGTTCATAAAGAG
GATTGTTCAATTTTCTATTGTAAGTTTATTTTCATTCTGAAAATGAGATGCAAATTTTCA
GTCGATATGGTACTTCAAACTCCATACACCGCAACATTCACCTCAAAGCAGTACGGAGTG
ATTAATAATGATGTCGTCACCAATGAGGGGTACGGTAGTATGGTTGGTCCAGAGCCCGGA
GCCGTTCTTATTACAACTGGTAGTGAAAGGGATCAGTGTCCATTTTTCCCTGTACGAATC
GGTGGCTTGAGTGACGAAGGAGAATATCAATACATGATCTTAAGTACACCACTGAAGTAT
CCAACGATGGTCTTGACAAGGTAAGTTTGCCTTAAAATTTGTTTTCTAATTATTCCAATC
TAATATTCATGTGATGTTGAAAAATGCAAACATGTATTTTAATACATTTTCCCCCTATTG
ATGCGTACCGAAAAATGTAGAAAAATGGAATCATTTTTTTGCATTTTTCGACATTTTCGA
CATTTTTGACATTTTCCGACATTTTTCGACGTTATTCGACATTTTCACGCATTTTTCAGA
GTTTGCCGAACTAGGCCATTTTGGCTCGGCCATATCTGGGGTAGATTTACGGCGCGTTGC
GTGTCGCGTCGCGGCTTGATTTTAGTTGTAAAACTAAATGTATTTGTCCGTGTGGAGTAC
ACGACTTTCCCAGGCAATTGTCAATGGAGCGCGAAAAATTCAATGAGGAAGGACAGAACC
CCGTGTCCACAGGAAGAATTTTCTCTGCGTCTCTTGTCTTTAGCATTTAAAGTGGGGCGA
CGCCGATGTAGAAAAATGCTGAAAAATTTCGAAAAATGTCGAAAAATGCACAAAATGATG
GCATTTTTCTACATTTTTCTGCATTTTTCGGCACGCAAAAAACATCACATGAATAACCCC
ATAAAAACTCCAATTTTTCCAGAGACCTAACCCTATTCGAAACGAAATGGAAGCGAGAAG
TGTATGATTTTGTTGAGAAGAATGGTTTCATGAGTCCAATGGCAGCATTGAACACTCGTC
TCCATTTCACAGATGTCGATGTTTGCAGAAAAGTGAATAAGTTATATGAGAATGGAAATG
TTTGAGTTGAAGATTATCTTTTTTCTGATGATACGGCAGAGTTTTTGACGGGTTGTGCAG
TGTTTATTTTTAACCTTCATGTGTATTTAAAAATAAAGATTAATTTAATTGAA
>Y65B4BR.2b
CGCCGGAACAGTTCGACCATTTTTCACCACTCTTCCAGTACCTGGAAGAAATGTTCCTAT
TATGAGATTATTCGAGAACTATGCTGCATCGTGCCGACCAAAAAGTAAAAAGGACTTCAA
TGTTGATCAGCTGGCAAATCTTCTCCAATCTCTCCAAATGGATGAAGTAGCCACAAAAGC
CTACAACTCCCTATTCTTCTCAATGGCTGATATGCAAATCGAAAAGTTCATGGGTAAATG
GTACACAGTTGTTGATTCGAAAGAAGTTCATAAAGAGGATTGTTCAATTTTCTATTTCGA
TATGGTACTTCAAACTCCATACACCGCAACATTCACCTCAAAGCAGTACGGAGTGATTAA
TAATGATGTCGTCACCAATGAGGGGTACGGTAGTATGGTTGGTCCAGAGCCCGGAGCCGT
TCTTATTACAACTGGTAGTGAAAGGGATCAGTGTCCATTTTTCCCTGTACGAATCGGTGG
CTTGAGTGACGAAGGAGAATATCAATACATGATCTTAAGTACACCACTGAAGTATCCAAC
GATGGTCTTGACAAGAGACCTAACCCTATTCGAAACGAAATGGAAGCGAGAAGTGTATGA
TTTTGTTGAGAAGAATGGTTTCATGAGTCCAATGGCAGCATTGAACACTCGTCTCCATTT
CACAGATGTCGATGTTTGCAGAAAAGTGAATAAGTTATATGAGAATGGAAATGTTTGA
>Y65B4BR.2c
CGCCGGAACAGTTCGACCATTTTTCACCACTCTTCCAGTACCTGGAAGAAATGTTCCTAT
TATGAGATTATTCGAGAACTATGCTGCATCGTGCCGACCAAAAAGTAAAAAGGACTTCAA
TGTTGATCAGCTGGCAAATCTTCTCCAATCTCTCCAAATGGATGAAGTAGCCACAAAAGC
CTACAACTCCCTATTCTTCTCAATGGCTGATATGCAAATCGAAAAGTTCATGGGTAAATG
GTACACAGTTGTTGATTCGAAAGAAGTTCATAAAGAGGATTGTTCAATTTTCTATTGTAA
GTTTATTTTCATTCTGAAAATGAGATGCAAATTTTCAGTCGATATGGTACTTCAAACTCC
ATACACCGCAACATTCACCTCAAAGCAGTACGGAGTGATTAATAATGATGTCGTCACCAA
TGAGGGGTACGGTAGTATGGTTGGTCCAGAGCCCGGAGCCGTTCTTATTACAACTGGTAG
TGAAAGGGATCAGTGTCCATTTTTCCCTGTACGAATCGGTGGCTTGAGTGACGAAGGAGA
ATATCAATACATGATCTTAAGTACACCACTGAAGTATCCAACGATGGTCTTGACAAGAGA
CCTAACCCTATTCGAAACGAAATGGAAGCGAGAAGTGTATGATTTTGTTGAGAAGAATGG
TTTCATGAGTCCAATGGCAGCATTGAACACTCGTCTCCATTTCACAGATGTCGATGTTTG
CAGAAAAGTGAATAAGTTATATGAGAATGGAAATGTTTGA
>Y65B4BR.1
AGTCGAGGTGTCTGATCTACTTCCAGGATGGTGACCGCTCTTCTACTCCTATTGGCTCTT
GCAGCCACCTCTTTGGCGGCTCTTCCAGATTTGGGATATCCCGGATGGCAGTGCGATGCA
TCGCTTTATCAGAAGAGCAAAAATACCCCGACTTCTGCCCACTCCGTCCGATTCACCGAC
ATAAAAGTTTTGGGAGCTCTCGGAGACTCCTTGACCGCCGCCAATGGAGCCGGAGCACCA
AAGGGAGACCCTCTGGCTGTGATCCTTCAGTACAGAGGACTAGCCTTCCAGTGTGGAGGT
GACCACTCTCTCGACGAGCATGTCACTGTTGCAAATGTGCTGAAAAAGTTCAGCCCTAAC
CTAATGGGATACTCCACTGGAATCGGAAGTGCCAACGTTTGGGAGGTCTCAAAACTGAAC
CAAGCAGTTCCAGGAGCTGAAGCAATCGATATCATCACTCAGGCCAGAGCTCTGGTGCAA
ATTATCCAAAGCCACAAGGAGATTGATTACAAAACTGATTGGAAGCTTATCAACGTATTC
ATTGGAGCAAACGACATGTGCGCCTATTGCAACGACCGAGAAAATGGCCCACACTCAAAA
GCAATCTGGAAGCAAAATGTGATCACTGCCATTCAAATTTTAAAGGATAACTTACCAAGA
ACCATCGTATCCATGACCGGAATGTTCGACATGGCCATGCTTCGCCAAATCGACCACGAC
AAGTATTTCTGCGACGGCCTCCATGTGTTCGAGTGCCCATGCGAGAAGAACAAGGACTTC
CCGAATACCGACATCTCGGCTGCCTGCCATCTTTACATGGATGCTCAGCAGGAGATTCAA
GACTCGGGAATCTTCGACTCAACAGATGACTTTACATTTGTCGTTCAACCATTCTTCAAT
GGAATCACAGTTCCACCACTCAAGCCCGACGGAGAAGTCAATCTGGATTGGTTTGCACCG
GATTGCTTCCATTTCTCAAAACTAGGCCACGCCAATGTTGCCAAGCACTTGTGGAACAAT
ATCGTTCAACCAGTCGGATCCAAGAACCATCAAGTCAATCTGTCAGATCCTACCATTCCA
CTAAACTGCCCAGACACCAAGTGCCCATTCTTCAGAACAACTAAGAACAGTGTTGACTGC
TCGAAATATATGACTGCCTAGACTGTAGGAAATTGTGTTTGTGTGTGTAATTTGACGTAC
TTATCGGGTCTGCAATAAAATGTTTTATCGTG
>Y65B4BR.9
AAAATTATTGCGGCTTCACAATCTGATCATCCGGTATTTCTCCAGATCTTTCCTTTTCCG
ATTCGATCTTCTTCCACTTGGTACGCCGGTTTTGGAACCAGATTTTCACCTGCGTCTCCG
TGACATCCAATCGTTTTGCAAGCTCACTTCTGTCACTACTTGACAAATACTTTTTCGCCT
CAAACTGCTTCTCCAGTTCGAATACTTGTTTCCCGGAAAATGTCGTCCGCGCCTTCTTTC
TCTTTGTTTTTTGACATTTTTCTATAGGAGACTCTTTGGCTTGGTCGAGGCTGGATTTGC
ATCTTCCAAATTCATCAATTTCTCCATTAACAGTTGGTAAGTCAAGTATATCCTTTATCA
GGTGACTAGTTCTTCTCTGAGGCTTCACATCAGACGTCAACAGTGCAAAATAGGGTTGAA
GTAGTTGGAAGAGCAAGTCAGTTTCCAT
>Y65B4BR.6a
CAAAAATATAGAATTCTTTATTCAAGAATCATCATCATCATTTTTTTCAATTTGTACAGA
CAAATGCCGACCATATTTTTTGTCAGGGGAATGGCAACGGCGGGAACCCAAGAAAATCAA
ACAAAAATATGGAGAGAAAAATGAGCCAGAGAGCCTGAGCAACCATGCATAAATAATGAG
GAGTTGGTGAGATGAAGAAAAAACAGATAAGTTACGACGCGAGGAACTATTTGAAAAATA
AACTGCTAAATACTATGTGCTTAATCCTCCCAGGTAAGCGAGTGACGGTTCTCGTATCTC
AGCTGGCAGTTTCTCTTTCCGTACCAGTTGACGTAGGCGAACTCGGCGTCGGAGACGATG
GCGTTGAAGCGTCCTCCGAACTTGGCCGAGGCGTCTCCCTCGATCTTTCTGGCGGCCTCG
AGGTTGTCCTTCTCGTTCTTCAAAGCGGCCTCAACGATGGCGCGGAGCTCTGGATCGTCG
CAGTTTCCCTCGTCTCCTTCCTCATCGGCGTACTCGACAGCTTCGTTGGTCTCCTCAACA
GTATCAACTTGCTCGGTGGCGGTCTCGGTGGCGGTGGATGGCTGCTCCTCAACAATATCA
TCATAGGTGCTCTCCTCCTTGGCAGCGGCAACTGGAGCCTGAGTCTCCTCGACAACTGGA
GCTGGAGTCTCTTCAACGACAACTGGCGCCTCGGTCTCCTCGATCACAACTGGAGCCTCG
GTCTCAACGACGGCTGGGGCTTCGGTCTCTGCAACGACGACTGGTGCTTCAGTCTCAGCG
ACGATTTCTTGAACAGCCTGGTGCTCTGGTGGAGCTTGGTAGTTTCCTCCCTGAGAGACT
TGGGTCACCTGGATAGAGCTGACTGGTCCCGATTGGTATCCTCCTTGTTGAACTTGCTCG
ACTGGGGCAGATGGTCCGGCGTTGTAGCCTCCTTGTGGGGCGACTGGGGCTGGTTGGGAA
GCTCCAGCGTATGAGGGTCCTCCTCCGATTGGTCCTTGGGATCTAGCGTATGAGGATGCT
CCGACAGCTTGGGAAGCTCCAGCGTATGATGGTCCAGCTTGCGATCCAGCGTGCGAAGAT
GCTCCTCCTCCGATTGGTCCTGGACCAGCTTGGTAGGCACCTCCACCGACTTGTCCTCCG
AATCCTTGTGGTCCCTGGGAGTACGAGGCTCCTCCGACTGGTCCAGGTCCTCCGAATGGA
GCGGCATATCCGGCTCCTCCACCGATTGGTGCCGGTGGTGGTGGTGGTGGGGGTGGAAGG
GCAGGCGCGGCGGCATAGCTTCCGCCTCCGCCTCCGGTTGCGTAACTCGAGCTAGAGCAT
GGTGGAGCTCCTCCTCCGCACGATGGCTGGGATGGTGGGCAACATCCACCGGCGCTTCCG
GCACCTCCGATACACGCTAACGCAGGCGACACGGCCAATAAGACGGCTACCAAGACTCTC
ATCGTTTTTGAGAAGGCAGAAATCGCAATGGAATGCTGAGTAACTGTCGTCGAAT
>Y65B4BR.6b
CAAAAATATAGAATTCTTTATTCAAGAATCATCATCATCATTTTTTTCAATTTGTACAGA
CAAATGCCGACCATATTTTTTGTCAGGGGAATGGCAACGGCGGGAACCCAAGAAAATCAA
ACAAAAATATGGAGAGAAAAATGAGCCAGAGAGCCTGAGCAACCATGCATAAATAATGAG
GAGTTGGTGAGATGAAGAAAAAACAGATAAGTTACGACGCGAGGAACTATTTGAAAAATA
AACTGCTAAATACTATGTGCTTAATCCTCCCAGGTAAGCGAGTGACGGTTCTCGTATCTC
AGCTGGCAGTTTCTCTTTCCGTACCAGTTGACGTAGGCGAACTCGGCGTCGGAGACGATG
GCGTTGAAGCGTCCTCCGAACTTGGCCGAGGCGTCTCCCTCGATCTTTCTGGCGGCCTCG
AGGTTGTCCTTCTCGTTCTTCAAAGCGGCCTCAACGATGGCGCGGAGCTCTGGATCGTCG
CAGTTTCCCTCGTCTCCTTCCTCATCGGCGTACTCGACAGCTTCGTTGGTCTCCTCAACA
GTATCAACTTGCTCGGTGGCGGTCTCGGTGGCGGTGGATGGCTGCTCCTCAACAATATCA
TCATAGGTGCTCTCCTCCTTGGCAGCGGCAACTGGAGCCTGAGTCTCCTCGACAACTGGA
GCTGGAGTCTCTTCAACGACAACTGGCGCCTCGGTCTCCTCGATCACAACTGGAGCCTCG
GTCTCAACGACGGCTGGGGCTTCGGTCTCTGCAACGACGACTGGTGCTTCAGTCTCAGCG
ACGATTTCTGGAACGATTTCCTCTTGGACAGTCTCGACTACGGTTGGCTCTGGTGCTTGC
TGTGGTTCTGGTGCTTGTTCTGGTTCTGGTGCTTGCTGTGGCTCGACAACAGTCTCGACG
ACCTGCTCGACTGGTGTTGGGACTGGCCCCTGGGTGTATGTGGCGACTGGTGCGACTTGC
TCGACAACTTGAACAGCCTGGTGCTCTGGTGGAGCTTGGTAGTTTCCTCCCTGAGAGACT
TGGGTCACCTGGATAGAGCTGACTGGTCCCGATTGGTATCCTCCTTGTTGAACTTGCTCG
ACTGGGGCAGATGGTCCGGCGTTGTAGCCTCCTTGTGGGGCGACTGGGGCTGGTTGGGAA
GCTCCAGCGTATGAGGGTCCTCCTCCGATTGGTCCTTGGGATCTAGCGTATGAGGATGCT
CCGACAGCTTGGGAAGCTCCAGCGTATGATGGTCCAGCTTGCGATCCAGCGTGCGAAGAT
GCTCCTCCTCCGATTGGTCCTGGACCAGCTTGGTAGGCACCTCCACCGACTTGTCCTCCG
AATCCTTGTGGTCCCTGGGAGTACGAGGCTCCTCCGACTGGTCCAGGTCCTCCGAATGGA
GCGGCATATCCGGCTCCTCCACCGATTGGTGCCGGTGGTGGTGGTGGTGGGGGTGGAAGG
GCAGGCGCGGCGGCATAGCTTCCGCCTCCGCCTCCGGTTGCGTAACTCGAGCTAGAGCAT
GGTGGAGCTCCTCCTCCGCACGATGGCTGGGATGGTGGGCAACATCCACCGGCGCTTCCG
GCACCTCCGATACACGCTAACGCAGGCGACACGGCCAATAAGACGGCTACCAAGACTCTC
ATCGTTTTTGAGAAGGCAGAAATCGCAATGGAATGCTGAGTAACTGTCGTCGAAT
>Y65B4BR.6c
CAAAAATATAGAATTCTTTATTCAAGAATCATCATCATCATTTTTTTCAATTTGTACAGA
CAAATGCCGACCATATTTTTTGTCAGGGGAATGGCAACGGCGGGAACCCAAGAAAATCAA
ACAAAAATATGGAGAGAAAAATGAGCCAGAGAGCCTGAGCAACCATGCATAAATAATGAG
GAGTTGGTGAGATGAAGAAAAAACAGATAAGTTACGACGCGAGGAACTATTTGAAAAATA
AACTGCTAAATACTATGTGCTTAATCCTCCCAGGTAAGCGAGTGACGGTTCTCGTATCTC
AGCTGGCAGTTTCTCTTTCCGTACCAGTTGACGTAGGCGAACTCGGCGTCGGAGACGATG
GCGTTGAAGCGTCCTCCGAACTTGGCCGAGGCGTCTCCCTCGATCTTTCTGGCGGCCTCG
AGGTTGTCCTTCTCGTTCTTCAAAGCGGCCTCAACAGTATCAACTTGCTCGGTGGCGGTC
TCGGTGGCGGTGGATGGCTGCTCCTCAACAATATCATCATAGGTGCTCTCCTCCTTGGCA
GCGGCAACTGGAGCCTGAGTCTCCTCGACAACTGGAGCTGGAGTCTCTTCAACGACAACT
GGCGCCTCGGTCTCCTCGATCACAACTGGAGCCTCGGTCTCAACGACGGCTGGGGCTTCG
GTCTCTGCAACGACGACTGGTGCTTCAGTCTCAGCGACGATTTCTGGAACGATTTCCTCT
TGGACAGTCTCGACTACGGTTGGCTCTGGTGCTTGCTGTGGTTCTGGTGCTTGTTCTGGT
TCTGGTGCTTGCTGTGGCTCGACAACAGTCTCGACGACCTGCTCGACTGGTGTTGGGACT
GGCCCCTGGGTGTATGTGGCGACTGGTGCGACTTGCTCGACAACTTGAACAGCCTGGTGC
TCTGGTGGAGCTTGGTAGTTTCCTCCCTGAGAGACTTGGGTCACCTGGATAGAGCTGACT
GGTCCCGATTGGTATCCTCCTTGTTGAACTTGCTCGACTGGGGCAGATGGTCCGGCGTTG
TAGCCTCCTTGTGGGGCGACTGGGGCTGGTTGGGAAGCTCCAGCGTATGAGGGTCCTCCT
CCGATTGGTCCTTGGGATCTAGCGTATGAGGATGCTCCGACAGCTTGGGAAGCTCCAGCG
TATGATGGTCCAGCTTGCGATCCAGCGTGCGAAGATGCTCCTCCTCCGATTGGTCCTGGA
CCAGCTTGGTAGGCACCTCCACCGACTTGTCCTCCGAATCCTTGTGGTCCCTGGGAGTAC
GAGGCTCCTCCGACTGGTCCAGGTCCTCCGAATGGAGCGGCATATCCGGCTCCTCCACCG
ATTGGTGCCGGTGGTGGTGGTGGTGGGGGTGGAAGGGCAGGCGCGGCGGCATAGCTTCCG
CCTCCGCCTCCGGTTGCGTAACTCGAGCTAGAGCATGGTGGAGCTCCTCCTCCGCACGAT
GGCTGGGATGGTGGGCAACATCCACCGGCGCTTCCGGCACCTCCGATACACGCTAACGCA
GGCGACACGGCCAATAAGACGGCTACCAAGACTCTCATCGTTTTTGAGAAGGCAGAAATC
GCAATGGAATGCTGAGTAACTGTCGTCGAAT
>F56A6.5
CAAGCACATTTAATTTTTCAAACCCCCTCAGGAGTCATGAAGAAATCCTTCTCTGCACAT
CTACCTTTCTCCACATCCAACTCCTGATTTATTTTCTCCGCAAACTCCGTGTAACTTTTA
ATTGCAACATTCAAAAGTTTTGTATGATGCTTCAAGTGACCCAAGTCGATTACACAATCC
CCGCAAAGAGCTTCGCTGCGAATTTTGTCAATTCCCTCTTCTAAATTCACTTGTTCTCCA
AACTTCACTGATTTCCTTAGGATCCCAGTGCTCAGGCAACAGTTTGTGCAAATTCTCAAG
GTTTTTGATTTCAGTTGGCAAGCGGTGCAGATAGGGCTCTCGTCGCTTTCATGTGCTCTT
CTTGGATTATGGTCATATGGAACTAAGAATCTCGAAAGTTGTATTAAATCCCACAAAGAT
CGATTCACATTTTTCCTTTCAAACGCATTTTCTCGTTTACAGTGTGGACATCTCTTGTTC
AGTAGTTGGAGTCGGCATCTGTCGCAGATAGTGTGACCGCAAGTGCCTATACAAGGGATT
TGGGTATCATGATCATATTCATCATAGCATATACTGCATTCAGTAACCTTCATCGCAAAA
ATAGTCTAGACACTGACCAAACACTACACACTTGATGCTATTTATATACTTTCTATGCTG
AGCAATACAGAACATGCGATGTGAGGAATCTTAGGTAGCAGAAGTACAAAAAGATTGACA
TGT
>F56A6.8
ATGAATTTCGCCATCTACCTTCTCGCTTTCATCGCCTGTCTCGCTAACTTTGGATTTTCA
CAGGGTAATCCAGGACTCTCATTTGATCCAGAAGAAGATTCAGTAAATATTAATGGCAAA
GTGCCAGTGGGAGCAGTGAAGACGTTGGTTAATGATCTTGTGAGCCCTACTATTGCAATT
GTGGAGAAAACATTATCCTCATTGTCAGTTTAA
>F56A6.2a
AAATTAAAAAATCGATAAAACCTTCATATATATAAATTGTTTAGACCGGTGAATAAAATG
AGACGATGCCACGCGAGTTGGCGAACGCTTTTCTCCGAAGATCCAAGTCAGGACGTCGTC
GATGGGCGGGACCCGGTGGGCGGAGCTTAGTCGGATAGCGCAGCAGACAAAATACGGGCG
GTGCGTCGAGATCAAGTGCGTACTCCTCGACGGAAAGGGAGCTTGACGCGTGGATTGCGT
TCTCGTCGGATGAGGAAAGATCTTCTGAGGAGGCGACCGGAGCCAGTGGTGGGAGCTCTT
GTAAAAGGCGTTCTTTTTGCTTTCCCAAGAATTCGAGTTGTTCCTCGAACAATTGCTTTG
CAGTCCCAATATTCGGCGAAAATTTCGATGGTTCACTATTCCGACGGTGCTCTTCAATTT
TTCGCAAGTTTGCTGATACCTTCTGACTAGCATCCTCCAGCTCAACAATGTTATGAATGG
TGGCTTTATACTGTTTCAGCTTCTCCTCAATTAAAGTCTGAACACAACCCGTTTGCCGTG
CCACGTCATTCAACTGCTCCTGAGCATGAGCACTATCTTGTCGGCGGAGCACACATGGCC
CGAAGATCAGAGCCAAGTTGTTGCAGCCCATTTTGTTGACGGCTTCCTGGTCGGCGACAC
GTGCCAAATGATACATTAGGCGATCGAGCACGGCGCGGTTCGGTTTTGGGAGAAGCTCGA
TCATTACGGAAAGACAACGGACACGTTCACCCATATCCTCCACTTCTGAAACATTCAAAA
AATTTTCATAGAGATCAAAAATGATAATTGGTTCGGCGAGTTCTCGGAAGAACGCCTTGA
CAAGTGTAGTTAGCACATGAACTCCAATATCCTCAAGATTCACAGAATCCGCATCTGCAG
TCGATTCAATCACTTTTCTGATACTTCGAACTTGGGGTAGAGATCCACTTTTTCTATAAA
CTCCTTCCACAAACAGGGCACGTGTCTCAATTGCAAAAAAGAGTCGGTCCAAGAGTGTTG
GCACAGTATGATCATCATCGACAATTGATACTAAAGAGGCGCCAAAGAATCTTCCACCAT
TTGTCTTCGGATCAATCGCCTTTCCAGTCATCTGACACGGATGTGTGACCTTCGGCTGAC
ACTTTTTATGACACGATATCCGGCACGCAACACAAGTGTACAGCTTCTCATGGTGCCATA
TTAACTGATTACACACTTCACAATAAGTCGGCACATGGACTGCTTCGGCACGGAATCGGT
GACCAGCATGTACCGCCGCTACATCTGATTTTACACGCTTCTTTCCAACTTTCTTTATCA
TTGATGACTTCTCCTTCCCGCGCTTCTTTTTCGATTGCACATGAACGTATTCGTTCAGGA
AACCTCTAAAAGCGTTAACGCCAAGTGTTGTCGGAAAGGACACACTCTCCTCGAGACAGA
CTTTCGTTAAAAGTCCCTCGAACATTGTGATGACGTCACGGTATTTAAGCACGGATTGCT
CGACCGATAAAACCGCCTCATATCCCAACAGCTCCATATGGAAAGCTCTTAGCGACTTTT
TGAAGACCGCATCCACTACAGTATCCCTTTTGGCATTACTCTCGTTTAGATGACGTGTCT
TGTTGAAAATAAAAATACTGAATTGTCGGAGATCGTCGGTGGATTCTACAAGCATGTTTC
CAGGGTCGATCTGTTGCTTGGTTTTTGTTAAACTGAACGTGCCGGTCGATGGAATTGGTG
AGGAGGATTGCCGCTGCTTGTGGGGCATCAAATCCCATGGCCGTTTCGGTGAATGCAGCC
GAGTTGGTGATCGAACTGGTGACGTGGGATTGCACGGGATGGAGGAGGCGAAGACGAAGC
ATTCCTTGTGCAGGCACATTTTGCATCTCTGACACTTGTGCGCCTGTGAGATGAAGTTCG
TCAGGTGCCGATTGCAAAGAGCACATATCTCCTGCCGATGAAGTCGTGACATCTTGAATT
GATGGTCTTTTGCGACGAACACGTCCGGCGTCAGTTCACTGGCAAAACTTGGTCCCGGAG
ACGGTTCATCCTCGTCCTCGTTCCTGCCAAAAAGTGCCTTCAAATTCTTTTTTGCCTTCT
GGAATCCCAACTTTCCAGCGCCTCCTTTCTTTTTGGAATGTGTTGGGCTTAGCGTGAACG
AGTCATCACATCTTGACATTGAGAAATTGTTGGATTCGGTACTATTAGCCCTCCGTAACA
TTTTTAATTTGGTGGTTGAAGCCGTAGGGGCCAGAGATTGCCGTCTATGATGGGATAGAT
CAGCTCCTTCAATGAGCTTCAACTTTGTGTCTTCCAGGATAAATGTGGCGTCCACGTCGA
CGGCGTCATCGTCCTGAAAAGCATCACTCTCTTCCGAAATATCATCATCAAGCCCATCCT
GCGTAGACTTATCACTATCCGAATCATCATCCGAAAGAGCAAAAGCCGCCAGAGAGCTCG
GATCACTCAAGTCGAACTTTGTAAGATTCACAGCATGAACCTTCCGAACTCTAAACGGTG
ACTTCTTAACGTTCAAGGCTCCATTGCCCTTTGGAATCTCGCCGACTCGCTTGCGAACCG
ATGCTCCGCGATACGCAGACTGCAGAGCTATCACCGATTCTCTTATCGATAAATATTTCT
GTCGTTGCTTGTACTTCTTCCAATTACACTGTATCGTTTGAGCTGCTAAGGCTTTTTTCC
GAACTTCGGCTCTTGCAAATGATCCTCGAATCAATGCTTGGATCTTGATAATACCCTCTT
TCATTCTCAAATATCGCTTTCTAGCCAACATTGTCCTGAACCATCGTTGAAGTGTATCGA
TTGATTGCATAATTGTCCGATGCAAATGATCATCGAGTATCAACTTTTCAGCGTCTCTCA
TAAAAATCTTATTGGTTCCATATTGAATATTATCATTATCAATCGATGCATGGGAATGTA
TGTACTCTTTCACATCGTCCACAGTACTATCCCTTCCGTTTCGCAAAAGAATTCGGTATT
GCTGGACAAAGCTTGGATACTCAATTCTCACAGAGTACCCGGCTCTCCGAATTCGAACGG
TCTCGAGCATTCCGGTGTAGCGGAGCTGGCGGAGGATTATGTTGTCGTCGAAGTGGTTGG
CGATCTTATCATTATTACTCTTAATACACCTTATAAAATACGGCGTCGCGTTGGCCAGTG
TGCTCATCAACCTCGTCAACGAGTACTCGAACTGCTTTGAAACCGACGATGGCTTCTTGG
CAAGCCTCCGTCCTCCGATAGCCTCCTTCAGAATTTGCAGCGATTTCAGCAAGCTCATTT
TGTCGTCAGACTTTCCCGCCGGGGTACGCCGTGCTTGATTTCTAATCGTGTTGAACATGC
TGGTATCACAAAAGTCTGGAACTTCACAGCGAAGTTCGCCACGTAGAAATGCGGAGAGAG
CAGAGTCCGAGCCACGACGGGGAGACGTTACGATGGAGTCCATTACTCGGAGATGGCCGG
CGGATTCACTTTTCTGCAGTTTCCTTGTCGATTGCTTGAACGCGTTCATCGCCCGAAACA
CACTTCTCAGCACATTCCACCTGTGCACCGCCACCGGATCGATTCCCAGCAGGGTCTTCA
TCACTGAGCTCGTACTGGACTTCAGAGCGTTCAACACATCCTGTCTCATTAGGTCCTTAT
TCTTTTCTCGGAAACCCGTAATTTGATACTTGACTTTTCCAGCATAATGAGCCACGATGA
ATGCCGGCTCCTTCTTCTGTGGGGTCTCATAGTATTCGTTGTTCTTCAAAAACTGATTTA
ACTTCGCCAGCATTGAGTCATCTGTTCCATTATTGATATTACTCTCCTCATCGACTAGCC
TGAGAATTCCATATGGTTTACTCTGAAACAGCTGCACACACTCCGTATTATCAGTATACT
CGATATTGGTCCAAGAAATGCCCTCCTTCAAGTACTCCTCTTGTTCAAATTGGAAAATAT
GTTGATTGAAATAGGACTGAAGTTTCTCATTGGCATAGTTGATACATAACTGTTCAAAGC
TGTTGCATTGAGACCCAACGTCTTCAAATCCGAATATATCCAAGATACCTATATAATATC
CCTTCCCAGCTGAGAAGTCCTTCTTCAGCAATGCCTGATTAATCCTGAGGACTATATAGT
GAAACAAAGAGTTGTATATGCACTTTGCCATGGCATCTCGGGTGTTGGTGGCCTCAGAGA
CACTATATCGCAAAACTACAGTTTCTGTCTTCATAACATGTCGTTTCATAGTGAGAGCCT
GCATGAGAGTGTCGGTTTTGATGTGAAGCAGATTTGCGACTAAATCCACGACTTCTTCAT
TTTCAATATACCCACTTTCATCGCTATGGTAGCCATGTCTCTTGATATATGTGATATTGC
CAAGAAGCAACACTGCCGAAATAATCCCGAAGATGGTCTGCTGGGTCTTTGCACAAAATC
CGACGGAGCTCATTGCATGCCTCAACCTATCAAACTCATTCCGCTCGTTCACACCTTCCA
GTGCAAATGGCTCGTTCTGATTCAAATACTTATAATCATGTGGCTTCAACAAGAAATATT
TCTTCCTTTCTTCCTCGTCTGCACCCTCCAGAAGGTAGTAGAATACGTGGTAGTTTCGTT
CTCCTTTAGTTTGAAATATGATGCGTGATTTTTCCAGCAGGTAGATCTCCACGTTTGCTC
CGGAAACCATTCCATTCTCCCGATAGTTGATTTTGATGAATTTTCCAAATCTGCTACTAT
TATTGTTCGTTAATGTGACAGCATTTCCAAAAGCCTCTAGAACAGGACCAGCTGACAGAA
GTGTCTGCTCAGTACTGCAGCCTGTTGAACCTTTCTGTGATAGCGATATCAAATGGGACA
TCAGATGATTCGTGGATTCCGTTTTTCCCGAACCACTTTCCCCGGAGATTACCACGCATT
GATTTTCCTTGATACGGAGCATGTTGTGGTAACAGACATCGGCGATTGCAAAAATGTGCG
GTGGTAGTGAGCCGAGCCGCTTACTTTGAAAGTATAGCCTAGCATATTTTGGGTTGTAGA
TCGGAAAAAAGCAAAACGGGTTCACGGCTACTAGAATTGGACCGATGTACGTGTAAATGT
GCCCATTCGCGAATCTTTCCCGCAAATTGTCCAAGAGGGTTTGCTCCGTGAGCTCTGGCA
AGTTACAGAGATCGGCGTACTCGCGGTCCTGTGGCTGAACCAAGAATTTCGTAAGAAAAG
CGTCAATCGATGAGGCGACCTCTGCACTTCCAAACCGAGTGCCGCCGGTTGCCGCCCGAT
AACCGCGGTGTCGAAAAACAAATCGATTTTTTGGAGTGGCACTGTCCACCACTACAGGCA
GTCTTGACCAGATGGCCTGTACCGCGACTGGGTATTCCCCGGGGTCTAGGCGGCGTTCTT
TATAGGTTTGACCGTCGGGGGTGCCCATCATTTCGAAGAGGTCAAAGTCTTGTACCGACT
GGCCTTCTAGTTCAGCTCTCCCGGCGAGCACTTTTTCGATGAGCTCCTCCGTCGTGCACC
GCTTATGAACCTCCAAGTGTACCGTATCATTTTCACAGTCGGGATTGAAGCTGTGCATAT
AGACGGCTACCGTATGTGTGTGTGCATCGTCTGTCGCGTTGATTGTGTGAGCACGTCGGG
GAAAACATCCCGTCGCTCCAGCTGATATTGAGTCAAATGACAT
>F56A6.2b
AAATTAAAAAATCGATAAAACCTTCATATATATAAATTGTTTAGACCGGTGAATAAAATG
AGACGATGCCACGCGAGTTGGCGAACGCTTTTCTCCGAAGATCCAAGTCAGGACGTCGTC
GATGGGCGGGACCCGGTGGGCGGAGCTTAGTCGGATAGCGCAGCAGACAAAATACGGGCG
GTGCGTCGAGATCAAGTGCGTACTCCTCGACGGAAAGGGAGCTTGACGCGTGGATTGCGT
TCTCGTCGGATGAGGAAAGATCTTCTGAGGAGGCGACCGGAGCCAGTGGTGGGAGCTCTT
GTAAAAGGCGTTCTTTTTGCTTTCCCAAGAATTCGAGTTGTTCCTCGAACAATTGCTTTG
CAGTCCCAATATTCGGCGAAAATTTCGATGGTTCACTATTCCGACGGTGCTCTTCAATTT
TTCGCAAGTTTGCTGATACCTTCTGACTAGCATCCTCCAGCTCAACAATGTTATGAATGG
TGGCTTTATACTGTTTCAGCTTCTCCTCAATTAAAGTCTGAACACAACCCGTTTGCCGTG
CCACGTCATTCAACTGCTCCTGAGCATGAGCACTATCTTGTCGGCGGAGCACACATGGCC
CGAAGATCAGAGCCAAGTTGTTGCAGCCCATTTTGTTGACGGCTTCCTGGTCGGCGACAC
GTGCCAAATGATACATTAGGCGATCGAGCACGGCGCGGTTCGGTTTTGGGAGAAGCTCGA
TCATTACGGAAAGACAACGGACACGTTCACCCATATCCTCCACTTCTGAAACATTCAAAA
AATTTTCATAGAGATCAAAAATGATAATTGGTTCGGCGAGTTCTCGGAAGAACGCCTTGA
CAAGTGTAGTTAGCACATGAACTCCAATATCCTCAAGATTCACAGAATCCGCATCTGCAG
TCGATTCAATCACTTTTCTGATACTTCGAACTTGGGGTAGAGATCCACTTTTTCTATAAA
CTCCTTCCACAAACAGGGCACGTGTCTCAATTGCAAAAAAGAGTCGGTCCAAGAGTGTTG
GCACAGTATGATCATCATCGACAATTGATACTAAAGAGGCGCCAAAGAATCTTCCACCAT
TTGTCTTCGGATCAATCGCCTTTCCAGTCATCTGACACGGATGTGTGACCTTCGGCTGAC
ACTTTTTATGACACGATATCCGGCACGCAACACAAGTGTACAGCTTCTCATGGTGCCATA
TTAACTGATTACACACTTCACAATAAGTCGGCACATGGACTGCTTCGGCACGGAATCGGT
GACCAGCATGTACCTTTATCATTGATGACTTCTCCTTCCCGCGCTTCTTTTTCGATTGCA
CATGAACGTATTCGTTCAGGAAACCTCTAAAAGCGTTAACGCCAAGTGTTGTCGGAAAGG
ACACACTCTCCTCGAGACAGACTTTCGTTAAAAGTCCCTCGAACATTGTGATGACGTCAC
GGTATTTAAGCACGGATTGCTCGACCGATAAAACCGCCTCATATCCCAACAGCTCCATAT
GGAAAGCTCTTAGCGACTTTTTGAAGACCGCATCCACTACAGTATCCCTTTTGGCATTAC
TCTCGTTTAGATGACGTGTCTTGTTGAAAATAAAAATACTGAATTGTCGGAGATCGTCGG
TGGATTCTACAAGCATGTTTCCAGGGTCGATCTGTTGCTTGGTTTTTGTTAAACTGAACG
TGCCGGTCGATGGAATTGGTGAGGAGGATTGCCGCTGCTTGTGGGGCATCAAATCCCATG
GCCGTTTCGGTGAATGCAGCCGAGTTGGTGATCGAACTGGTGACGTGGGATTGCACGGGA
TGGAGGAGGCGAAGACGAAGCATTCCTTGTGCAGGCACATTTTGCATCTCTGACACTTGT
GCGCCTGTGAGATGAAGTTCGTCAGGTGCCGATTGCAAAGAGCACATATCTCCTGCCGAT
GAAGTCGTGACATCTTGAATTGATGGTCTTTTGCGACGAACACGTCCGGCGTCAGTTCAC
TGGCAAAACTTGGTCCCGGAGACGGTTCATCCTCGTCCTCGTTCCTGCCAAAAAGTGCCT
TCAAATTCTTTTTTGCCTTCTGGAATCCCAACTTTCCAGCGCCTCCTTTCTTTTTGGAAT
GTGTTGGGCTTAGCGTGAACGAGTCATCACATCTTGACATTGAGAAATTGTTGGATTCGG
TACTATTAGCCCTCCGTAACATTTTTAATTTGGTGGTTGAAGCCGTAGGGGCCAGAGATT
GCCGTCTATGATGGGATAGATCAGCTCCTTCAATGAGCTTCAACTTTGTGTCTTCCAGGA
TAAATGTGGCGTCCACGTCGACGGCGTCATCGTCCTGAAAAGCATCACTCTCTTCCGAAA
TATCATCATCAAGCCCATCCTGCGTAGACTTATCACTATCCGAATCATCATCCGAAAGAG
CAAAAGCCGCCAGAGAGCTCGGATCACTCAAGTCGAACTTTGTAAGATTCACAGCATGAA
CCTTCCGAACTCTAAACGGTGACTTCTTAACGTTCAAGGCTCCATTGCCCTTTGGAATCT
CGCCGACTCGCTTGCGAACCGATGCTCCGCGATACGCAGACTGCAGAGCTATCACCGATT
CTCTTATCGATAAATATTTCTGTCGTTGCTTGTACTTCTTCCAATTACACTGTATCGTTT
GAGCTGCTAAGGCTTTTTTCCGAACTTCGGCTCTTGCAAATGATCCTCGAATCAATGCTT
GGATCTTGATAATACCCTCTTTCATTCTCAAATATCGCTTTCTAGCCAACATTGTCCTGA
ACCATCGTTGAAGTGTATCGATTGATTGCATAATTGTCCGATGCAAATGATCATCGAGTA
TCAACTTTTCAGCGTCTCTCATAAAAATCTTATTGGTTCCATATTGAATATTATCATTAT
CAATCGATGCATGGGAATGTATGTACTCTTTCACATCGTCCACAGTACTATCCCTTCCGT
TTCGCAAAAGAATTCGGTATTGCTGGACAAAGCTTGGATACTCAATTCTCACAGAGTACC
CGGCTCTCCGAATTCGAACGGTCTCGAGCATTCCGGTGTAGCGGAGCTGGCGGAGGATTA
TGTTGTCGTCGAAGTGGTTGGCGATCTTATCATTATTACTCTTAATACACCTTATAAAAT
ACGGCGTCGCGTTGGCCAGTGTGCTCATCAACCTCGTCAACGAGTACTCGAACTGCTTTG
AAACCGACGATGGCTTCTTGGCAAGCCTCCGTCCTCCGATAGCCTCCTTCAGAATTTGCA
GCGATTTCAGCAAGCTCATTTTGTCGTCAGACTTTCCCGCCGGGGTACGCCGTGCTTGAT
TTCTAATCGTGTTGAACATGCTGGTATCACAAAAGTCTGGAACTTCACAGCGAAGTTCGC
CACGTAGAAATGCGGAGAGAGCAGAGTCCGAGCCACGACGGGGAGACGTTACGATGGAGT
CCATTACTCGGAGATGGCCGGCGGATTCACTTTTCTGCAGTTTCCTTGTCGATTGCTTGA
ACGCGTTCATCGCCCGAAACACACTTCTCAGCACATTCCACCTGTGCACCGCCACCGGAT
CGATTCCCAGCAGGGTCTTCATCACTGAGCTCGTACTGGACTTCAGAGCGTTCAACACAT
CCTGTCTCATTAGGTCCTTATTCTTTTCTCGGAAACCCGTAATTTGATACTTGACTTTTC
CAGCATAATGAGCCACGATGAATGCCGGCTCCTTCTTCTGTGGGGTCTCATAGTATTCGT
TGTTCTTCAAAAACTGATTTAACTTCGCCAGCATTGAGTCATCTGTTCCATTATTGATAT
TACTCTCCTCATCGACTAGCCTGAGAATTCCATATGGTTTACTCTGAAACAGCTGCACAC
ACTCCGTATTATCAGTATACTCGATATTGGTCCAAGAAATGCCCTCCTTCAAGTACTCCT
CTTGTTCAAATTGGAAAATATGTTGATTGAAATAGGACTGAAGTTTCTCATTGGCATAGT
TGATACATAACTGTTCAAAGCTGTTGCATTGAGACCCAACGTCTTCAAATCCGAATATAT
CCAAGATACCTATATAATATCCCTTCCCAGCTGAGAAGTCCTTCTTCAGCAATGCCTGAT
TAATCCTGAGGACTATATAGTGAAACAAAGAGTTGTATATGCACTTTGCCATGGCATCTC
GGGTGTTGGTGGCCTCAGAGACACTATATCGCAAAACTACAGTTTCTGTCTTCATAACAT
GTCGTTTCATAGTGAGAGCCTGCATGAGAGTGTCGGTTTTGATGTGAAGCAGATTTGCGA
CTAAATCCACGACTTCTTCATTTTCAATATACCCACTTTCATCGCTATGGTAGCCATGTC
TCTTGATATATGTGATATTGCCAAGAAGCAACACTGCCGAAATAATCCCGAAGATGGTCT
GCTGGGTCTTTGCACAAAATCCGACGGAGCTCATTGCATGCCTCAACCTATCAAACTCAT
TCCGCTCGTTCACACCTTCCAGTGCAAATGGCTCGTTCTGATTCAAATACTTATAATCAT
GTGGCTTCAACAAGAAATATTTCTTCCTTTCTTCCTCGTCTGCACCCTCCAGAAGGTAGT
AGAATACGTGGTAGTTTCGTTCTCCTTTAGTTTGAAATATGATGCGTGATTTTTCCAGCA
GGTAGATCTCCACGTTTGCTCCGGAAACCATTCCATTCTCCCGATAGTTGATTTTGATGA
ATTTTCCAAATCTGCTACTATTATTGTTCGTTAATGTGACAGCATTTCCAAAAGCCTCTA
GAACAGGACCAGCTGACAGAAGTGTCTGCTCAGTACTGCAGCCTGTTGAACCTTTCTGTG
ATAGCGATATCAAATGGGACATCAGATGATTCGTGGATTCCGTTTTTCCCGAACCACTTT
CCCCGGAGATTACCACGCATTGATTTTCCTTGATACGGAGCATGTTGTGGTAACAGACAT
CGGCGATTGCAAAAATGTGCGGTGGTAGTGAGCCGAGCCGCTTACTTTGAAAGTATAGCC
TAGCATATTTTGGGTTGTAGATCGGAAAAAAGCAAAACGGGTTCACGGCTACTAGAATTG
GACCGATGTACGTGTAAATGTGCCCATTCGCGAATCTTTCCCGCAAATTGTCCAAGAGGG
TTTGCTCCGTGAGCTCTGGCAAGTTACAGAGATCGGCGTACTCGCGGTCCTGTGGCTGAA
CCAAGAATTTCGTAAGAAAAGCGTCAATCGATGAGGCGACCTCTGCACTTCCAAACCGAG
TGCCGCCGGTTGCCGCCCGATAACCGCGGTGTCGAAAAACAAATCGATTTTTTGGAGTGG
CACTGTCCACCACTACAGGCAGTCTTGACCAGATGGCCTGTACCGCGACTGGGTATTCCC
CGGGGTCTAGGCGGCGTTCTTTATAGGTTTGACCGTCGGGGGTGCCCATCATTTCGAAGA
GGTCAAAGTCTTGTACCGACTGGCCTTCTAGTTCAGCTCTCCCGGCGAGCACTTTTTCGA
TGAGCTCCTCCGTCGTGCACCGCTTATGAACCTCCAAGTGTACCGTATCATTTTCACAGT
CGGGATTGAAGCTGTGCATATAGACGGCTACCGTATGTGTGTGTGCATCGTCTGTCGCGT
TGATTGTGTGAGCACGTCGGGGAAAACATCCCGTCGCTCCAGCTGATATTGAGTCAAATG
ACAT
>F56A6.3
TCAATAGTTAATCGGGTTTCCTTGTGTGCGGATGATCTCAAACAGTCTGTCCTCCATTGA
TCTGACCAAACTTTTCAGCTGGTTGTCCGGAATAGACTTCCAAGCGTCGAGAATTCCTTG
CTTCAACGATGCAACTGTTGGGTAAGTCTTGTTCTGAGCATACACGATACGGACAAGAAT
CCCCCACAAATTTTCGATTGGATTGAGATCAGGACTTCGAGCTGGCCAATCAAGAAGGTT
GATCTTCTTGAGCTTGAAATAGTCGCGGGTTGAGTTGCTCACATGGATTGTCGCATTATC
CTGCTGAAATCTAAAGTCTTTTCTGGAGTAGTGACGAAGATATTTGGAGAGCTCCAGTTC
CAAGACGTTCTGATAGTCAGTGCTGTTCATCTTGCTACTGACGAACTGTATCTCAAGCTT
CTTCTTCTCCGTGAACGCTCCCCAAACCATCACCGTTCCTCCTCCAAAATTACGTCTCGA
AAAAACCATTGGTTCCTTGCGCAAATCGCGCCAATAGTAGCGGCAACCGTCAGGCCCATC
GAGATTGAATTTCTTTTCATCGGAGAAGACAACTTTACTCCAATTCGTTCCCATATTGTT
CTTAGCAAATTCCAATCGCTTGAGTTTATGGTCTGCAGAGAGTAACGGAGCAGGGCGAAG
TTTCTGACGAACGATTACACCAGATCGTTTGATGACATTGAGGATGGTCCTTTTTGAAGC
AGACAATTGAAGCTCATTGCGAATATCTCTTGCCGTCTTACAGGAGTTGGAGGCAGCACG
AATCACATTTCGTTCGTCACGCACGGAGAGAGCTTTGCGACGAGGAGCTCTTTTAGATGT
ACCGTAGCTCACCGGATCCTTCAGATACTCGCGAATACAGTGTCGAGAACGGGAAATTTT
CCTACTCATTTCATGCAGGGACACATTGAGCAATTTCATAACATCCAGCTGAGCGCGTTC
AGTGTCCGAAAGGGCAGATCCTCGAGGCAT
>F56A6.6
GAGAGAGAGAGAGAGAGAGAGAGAGAGAGAGAGAGAGAGAGAGAGAGAGAGAGAGAGAGA
GAGAGAGAGAGAGAGAGAGAGAGAGGGATA
>F56A6.7
GAGAGAGAGAGAGAGAGAGAGAGAGAGAGAGAGAGAGAGAGAGAGAGAGAGAGAGAGAGA
GAGAGAGAGAGAGAGAGAGAGAGAGGGATA
>F56A6.4b
GCGAGTTTTTTATTCCACGAATCACAAGAAAAATCAATAAAAAATCGATAATTAAAAAGT
GAGTATCATATTATTCGACAACAGAATTTCCAGTTTCATCAGTGAGCATTGTAAGTATAC
GATGAGCCATCGACGGTCCAACACGTCTCCCGTTCTCTGCCACAAGTTCGCCAATCTCTT
GAATAGCGAGCGAGTAGTCCATTTTCGAGTATTTATCGATTGCGGCAATCGGATCAGGGA
TTAGTTCGAGAATTGCACGTCGCTGAGCATCCGACAGCCGATCGATTGTTGTGAGCATTT
TCGACCACCAATCCGTGACGATTTCCGAGCGACTTCCGATCACAATTCCCTTATCCCCCT
GATACTGTAATTTGTGGCCTCCTGCCCCTCCTGCACCACCACCACCGCCCCCATCACTTC
CAGCGTCGAGCTTCTTCTTCTCCTGTCTCGCCAAACTTCTCAAGTACTGAGCAGTGAATA
GTGCCAGCTCGGCGATCGTTTCGATTTGCACAATTTGTGCACGATGTTGCTCGTAGATTT
GCAGCGATAAATTGTGCAATTTCTTCTTTTTCGCAATTTCTGCCCTGCCGAATGAGACGA
TGAGCATTGTGCAGCGGCCACCGTTTTGAAATCCGGATTTTTGCT
>F56A6.4d
GCGAGTTTTTTATTCCACGAATCACAAGAAAAATCAATAAAAAATCGATAATTAAAAAGT
GAGTATCATATTATTCGACAACAGAATTTCCAGTTTCATCAGTGAGCATTGTAAGTATAC
GATGAGCCATCGACGGTCCAACACGTCTCCCGTTCTCTGCCACAAGTTCGCCAATCTCTT
GAATAGCGAGCGAGTAGTCCATTTTCGAGTATTTATCGATTGCGGCAATCGGATCAGGGA
TTAGTTCGAGAATTGCACGTCGCTGAGCATCCGACAGCCGATCGATTGTTGTGAGCATTT
TCGACCACCAATCCGTGACGATTTCCGAGCGACTTCCGATCACAATTCCCTTATCCCCCT
GATACTGTAATTTGTGGCCTCCTGCCCCTCCTGCACCACCACCACCGCCCCCATCACTTC
CAGCGTCGAGCTTCTTCTTCTCCTGTCTCGCCAAACTTCTCAAGTACTGAGCAGTGAATA
GTGCCAGCTCGGCGATCGTTTCGATTTGCACAATTTGTGCACGATGTTGCTCGTAGATTT
GCAGCGATAAATTGTGCAATTTCTTCTTTTTCGCAATTTCTGCCCTGCCGAATGAGACGA
TGAGCATTGTGCAGCGGCCACCGTTTTGAAATCCGGATTTTTGCTCAATGATAAAATCGG
AGAGCGTATTCGAGGAAATTACGTCTTTCAACGTCTCCGCCGGAACCACGACAGCGAACA
AGTTTTGTGTTGAAGAATATTCAAATCGTTCACTTCTCCCGCTATCATCTTCACGCAATT
CGACACATTTTCGTCGCCATTCGATGCGGGTTCCCAGTGATGTATCGATTTTCAGTTGAT
TATCGATTTTTCGCTCCACGTACAGTACACTGAGTTCCGCTTCGAGGCCATGCCACGTGT
CAATTACAGTCTTCCCCACGTGGCAAAACGTGTAGAGCTCGCATTTCGAATTGGTTGCCG
CCGAAATTTCGCGTTCGATTTTTCGAGTTTCCTTGTCTTTCTCTTTTTCCTCTCTTCTCC
GCGCCATTTCGCTCTTTTTTTTATCCTTTTCCAGCGTTTTTCTCTCTTTTTCAGCTTCCC
GAGCTCGTTTC
>F56A6.4c
GCGAGTTTTTTATTCCACGAATCACAAGAAAAATCAATAAAAAATCGATAATTAAAAAGT
GAGTATCATATTATTCGACAACAGAATTTCCAGTTTCATCAGTGAGCATTGTAAGTATAC
GATGAGCCATCGACGGTCCAACACGTCTCCCGTTCTCTGCCACAAGTTCGCCAATCTCTT
GAATAGCGAGCGAGTAGTCCATTTTCGAGTATTTATCGATTGCGGCAATCGGATCAGGGA
TTAGTTCGAGAATTGCACGTCGCTGAGCATCCGACAGCCGATCGATTGTTGTGAGCATTT
TCGACCACCAATCCGTGACGATTTCCGAGCGACTTCCGATCACAATTCCCTTATCCCCCT
GATACTGTAATTTGTGGCCTCCTGCCCCTCCTGCACCACCACCACCGCCCCCATCACTTC
CAGCGTCGAGCTTCTTCTTCTCCTGTCTCGCCAAACTTCTCAAGTACTGAGCAGTGAATA
GTGCCAGCTCGGCGATCGTTTCGATTTGCACAATTTGTGCACGATGTTGCTCGTAGATTT
GCAGCGATAAATTGTGCAATTTCTTCTTTTTCGCAATTTCTGCCCTGCCGAATGAGACGA
TGAGCATTGTGCAGCGGCCACCGTTTTGAAATCCGGATTTTTGCTCAATGATAAAATCGG
AGAGCGTATTCGAGGAAATTACGTCTTTCAACGTCTCCGCCGGAACCACGACAGCGAACA
AGTTTTGTGTTGAAGAATATTCAAATCGTTCACTTCTCCCGCTATCATCTTCACGCAATT
CGACACATTTTCGTCGCCATTCGATGCGGGTTCCCAGTGATGTATCGATTTTCAGTTGAT
TATCGATTTTTCGCTCCACGTACAGTACACTGAGTTCCGCTTCGAGGCCATGCCACGTGT
CAATTACAGTCTTCCCCACGTGGCAAAACGTGTAGAGCTCGCATTTCGAATTGGTTGCCG
CCGAAATTTCGCGTTCGATTTTTCGAGTTTCCTTGTCTTTCTCTTTTTCCTCTCTTCTCC
GCGCCATTTCGCTCTTTTTTTTATCCTTTTCCAGCGTTTTTCTCTCTTTTTCAGCTTCCC
GAGCTCGTTTCGCATTTTCTCGGAGTTCTTTCTGCGTCTCCTTCTCATCGTCGGTTAGTT
TCCGTTTTTCGGGTCTCGCCACGACATTTATGTCAGTATTCTCTTGTGAGCTTGAGCACA
ACGAGTATGAGCTCGTCTGATTCTGACGGATCATTTCGTCAAGATTGAGCAT
>F56A6.4a
GCGAGTTTTTTATTCCACGAATCACAAGAAAAATCAATAAAAAATCGATAATTAAAAAGT
GAGTATCATATTATTCGACAACAGAATTTCCAGTTTCATCAGTGAGCATTGTAAGTATAC
GATGAGCCATCGACGGTCCAACACGTCTCCCGTTCTCTGCCACAAGTTCGCCAATCTCTT
GAATAGCGAGCGAGTAGTCCATTTTCGAGTATTTATCGATTGCGGCAATCGGATCAGGGA
TTAGTTCGAGAATTGCACGTCGCTGAGCATCCGACAGCCGATCGATTGTTGTGAGCATTT
TCGACCACCAATCCGTGACGATTTCCGAGCGACTTCCGATCACAATTCCCTTATCCCCCT
GATACTGTAATTTGTGGCCTCCTGCCCCTCCTGCACCACCACCACCGCCCCCATCACTTC
CAGCGTCGAGCTTCTTCTTCTCCTGTCTCGCCAAACTTCTCAAGTACTGAGCAGTGAATA
GTGCCAGCTCGGCGATCGTTTCGATTTGCACAATTTGTGCACGATGTTGCTCGTAGATTT
GCAGCGATAAATTGTGCAATTTCTTCTTTTTCGCAATTTCTGCCCTGCCGAATGAGACGA
TGAGCATTGTGCAGCGGCCACCGTTTTGAAATCCGGATTTTTGCTCAATGATAAAATCGG
AGAGCGTATTCGAGGAAATTACGTCTTTCAACGTCTCCGCCGGAACCACGACAGCGAACA
AGTTTTGTGTTGAAGAATATTCAAATCGTTCACTTCTCCCGCTATCATCTTCACGCAATT
CGACACATTTTCGTCGCCATTCGATGCGGGTTCCCAGTGATGTATCGATTTTCAGTTGAT
TATCGATTTTTCGCTCCACGTACAGTACACTGAGTTCCGCTTCGAGGCCATGCCACGTGT
CAATTACAGTCTTCCCCACGTGGCAAAACGTGTAGAGCTCGCATTTCGAATTGGTTGCCG
CCGAAATTTCGCGTTCGATTTTTCGAGTTTCCTTGTCTTTCTCTTTTTCCTCTCTTCTCC
GCGCCATTTCGCTCTTTTTTTTATCCTTTTCCAGCGTTTTTCTCTCTTTTTCAGCTTCCC
GAGCTCGTTTCGCATTTTCTCGGAGTTCTTTCTGCGTCTCCTTCTCATCGTCGGTTAGTT
TCCGTTTTTCGGGTCTCGCCACGACATTTATGTCAGTATTCTCTTGTGAGCTTGAGCACA
ACGAGTATGAGCTCGTCTGATTCTGACGGATCATTTCGTCAAGATTGAGCATTCCCTCAT
CCAGCCATGTTTTTGCCGCAGCTGGAATTGCATCCTTATTCACTGCGTCGACGATGGAAA
AGCTCGCGGAGTACAATTTCTCCAAATTTCCCGCCGTCACATTCGTCGTTTCCTCAATCA
TAATACAGTCCTCATCATCATCATCATCCGAGAGGACTACAATCGCCTCGTCCAT
>F56A6.1b
ATGGAAAAACAACTAAAAGCTATGTCCGTCTCGGACAAACCTGCTGCCCCAGCTGCCCAA
AAGCTTGGTACCGCTCCGCTCGCTGCAAAAAAGACGAGAAATGAGGAGTGGGGAACCAAG
GTCAATATCGATACCAACATTCGCAAATTGACGATCAAACCGAATCAGCCAATTTACAAG
TACGCTGTGCAAGTGAACTACGTCTTCCGGAAACCTGATGGAACTGAGGCGACAATCGAA
ATGTCCAAATCAGCCAAAAAGGGAACGGAGCACGACAACGACAAAACACGCTGCCAGAAC
GTTTACAATGAGGCGATCAAGCGTTACGATGAGCTGAAAACCGGAGGACCGTTTTTCTAC
GATCGTCAAGCCTCTTTGTACACTCTGACCAAATTGAAGAATGAGAGCATCTCTTTCGTT
GTTACTGACAAGATTTGCAAGCGACAAAACTTCAAAGAGGCACAGTTTGTTCTCAAAAAG
GTGGATCAATCGTTCCAGTCAACATCGAATGACGTCATCAAGACAACCAACTCGTGCCCA
GCCAATGCCGACAAAACTTTGCTTGAGGCAATGAACATCATTGTCTCGGGACCAGCGTTC
GAAAACAAAAATGTTATCACCGTTGGAGCATGCGTTCATTACCTCATCGACCCAACTGGA
GTCGACGTCGCGTACAAGGAATACCCTGAAGGACAACTCTACTCAGGAGTTGGTGTTTCA
AAGTCGGTGAAGACATTGGAAGGAACGGACAAGAAAGTTCCATCACTCTTCATGACAACT
GAAATGAAGACAACATTGTTCCATCCGGATTATGCCCCACTTGTGGAACTTTTGCAAACG
TTCAGAGGTTTCAGCACAACTCTCAAAGCGAATTCTCCAGCCGCGCAGAGAATTGAGAAA
GCCTTTGTTGGACTGGATGTTGTCTTGAATTACGGTGTGCACAAGGGTCTCGGAGAGGAT
GGTGTCGTTATGAAGATCCGTCGATTCCACACGTCAGCTAAGGAGACATGTTTTGAAGTT
GAGAAGTCAACTCGTGAATTCACGAACGTCTTTGACTACTTCAAAAAGAAGTATGGAATC
ACTTTGAAGTATCCCGATTTATTCACCATTGAAGCGAAAGGGAAACAAGGAAAAATTCAT
TTCCCTGCGGAAGTTCTCCTTCTCTGTCCGAACCAGACGGTCACGAATGATCAAATGATC
AACAATGAGCAGGCGGACATGATTAAGATGTCAGCCGCACAACCACATATCAGAAAGACG
ACAACTGATACTATCGTGAGAAACGTCGGATTGGCTTCCAACAATATCTATGGCTTCATC
AAAGTTGAAGACCCAGTCAACCTTGAAGGAATGGTTCTTCCAAAACCTAAGATTGCGTTT
GCCGGTAACCGACTCGCTGATTTGGCAAATCCGAAGTCTAGATTCCCCACCGACTTCAAT
CGTGCTGGACAATATTACGATGCCAAGGAATTGACGAAATGGGAACTGGTCTTTGTTCAA
AACGAAGAAGTCCAAGGACTTGCTAAGCAGCTCGCCGATGAAATGGTGAATAATGGTATG
AAATGCAGCAACCCAACGATGAGTTTCATCATTAGAGGTGATTTGGAACCAATCTTCAAG
AAAGCGAAGGCTGCTGGAACGCAACTTCTCTTCTTCGTTGTCAAATCTCGTTACAACTAT
CATCAGCAAATCAAGGCGTTGGAGCAAAAGTATGACGTGCTCACTCAGGAGATTCGCGCT
GAAACCGCCGAGAAAGTCTTCCGTCAACCACAAACTCGTCTTAACATTATCAATAAGACG
AACATGAAACTCGGAGGACTGAACTATGCTATTGGGAGTGAAGCGTTCAACAAGCCAAAT
AGATTGATCGTTGGATTTGTTACTTCTCAACGAGTTGGTGGAAATCCAGATTATCCAATA
TCAGTTGGATTTGCTGCAAATATGCTCAAGCATCATCAAAAGTTTGCTGGTGGATACGTG
TATGTTCATCGCGATAGGGATGTTTTCGGATCCATCATCAAGGATACTCTCTTGACAATC
TTCAAAACATGCACTGAGCAGCGCGGAAGACCAGATGATATCCTTTTGTATTTCAATGGA
GTTTCCGAAGGTCAATTCTCAATGATCAACGAGGAATTCAGTGCCCGAGTGAAGGAGGCG
TGCATGGCATTCCAAAAGGAGGGAACCCCGCCATTCAGACCACACATCACCATCATCGCC
TCATCAAAGGCTCACAACGAGCGTCTGTACAAATCCGACAAGGGACGTATTGTTAATTTG
GAGCCGGGTACGGTCGTGGACCATACCATTGTGAGCAATGTCTACACTGAGTGGTATCAT
GCCTCAGCTGTTGCTCGCCAAGGAACTGCAAAGGCTACCAAGTTCACTCTCATCTTCACC
ACTAAAGCAGGCCCACAAGCTGAGCCATTGTGGCATCTCGAGCAATTGACCAATGATCTT
TGCTACGATCATCAGATTGTCTTCCATCCGGTCGGACTTCCCGTCCCACTGTACATTGCT
GATCGTTACAGTCAACGTGGAGCAATGGTTCTTGCCGCCAATCAAGGGTAAGTGACAGTA
AAATGTATACGACATCTCATTTATTATTTTCAGTCCAATCTACAATGAAGGACAAATCGA
TCTCGCGGCTACCAACAGTGCATATGGCTACGGAGAGAAGAAGCTCTTCACCACTCGTTT
CAATGCATAATTATCTGTACTCCTCCGTTTCTTTTACTTGGCTGTATAATGTTTTATTTC
CGTCAACCCAGAATACTTTCGCTATGATTGTATATTTTTTAGCATTTGGTCATTGTAATT
>F56A6.1a
ATGGAAAAACAACTAAAAGCTATGTCCGTCTCGGACAAACCTGCTGCCCCAGCTGCCCAA
AAGCTTGGTACCGCTCCGCTCGCTGCAAAAAAGACGAGAAATGAGGAGTGGGGAACCAAG
GTCAATATCGATACCAACATTCGCAAATTGACGATCAAACCGAATCAGCCAATTTACAAG
TACGCTGTGCAAGTGAACTACGTCTTCCGGAAACCTGATGGAACTGAGGCGACAATCGAA
ATGTCCAAATCAGCCAAAAAGGGAACGGAGCACGACAACGACAAAACACGCTGCCAGAAC
GTTTACAATGAGGCGATCAAGCGTTACGATGAGCTGAAAACCGGAGGACCGTTTTTCTAC
GATCGTCAAGCCTCTTTGTACACTCTGACCAAATTGAAGAATGAGAGCATCTCTTTCGTT
GTTACTGACAAGATTTGCAAGCGACAAAACTTCAAAGAGGCACAGTTTGTTCTCAAAAAG
GTGGATCAATCGTTCCAGTCAACATCGAATGACGTCATCAAGACAACCAACTCGTGCCCA
GCCAATGCCGACAAAACTTTGCTTGAGGCAATGAACATCATTGTCTCGGGACCAGCGTTC
GAAAACAAAAATGTTATCACCGTTGGAGCATGCGTTCATTACCTCATCGACCCAACTGGA
GTCGACGTCGCGTACAAGGAATACCCTGAAGGACAACTCTACTCAGGAGTTGGTGTTTCA
AAGTCGGTGAAGACATTGGAAGGAACGGACAAGAAAGTTCCATCACTCTTCATGACAACT
GAAATGAAGACAACATTGTTCCATCCGGATTATGCCCCACTTGTGGAACTTTTGCAAACG
TTCAGAGGTTTCAGCACAACTCTCAAAGCGAATTCTCCAGCCGCGCAGAGAATTGAGAAA
GCCTTTGTTGGACTGGATGTTGTCTTGAATTACGGTGTGCACAAGGGTCTCGGAGAGGAT
GGTGTCGTTATGAAGATCCGTCGATTCCACACGTCAGCTAAGGAGACATGTTTTGAAGTT
GAGAAGTCAACTCGTGAATTCACGAACGTCTTTGACTACTTCAAAAAGAAGTATGGAATC
ACTTTGAAGTATCCCGATTTATTCACCATTGAAGCGAAAGGGAAACAAGGAAAAATTCAT
TTCCCTGCGGAAGTTCTCCTTCTCTGTCCGAACCAGACGGTCACGAATGATCAAATGATC
AACAATGAGCAGGCGGACATGATTAAGATGTCAGCCGCACAACCACATATCAGAAAGACG
ACAACTGATACTATCGTGAGAAACGTCGGATTGGCTTCCAACAATATCTATGGCTTCATC
AAAGTTGAAGACCCAGTCAACCTTGAAGGAATGGTTCTTCCAAAACCTAAGATTGCGTTT
GCCGGTAACCGACTCGCTGATTTGGCAAATCCGAAGTCTAGATTCCCCACCGACTTCAAT
CGTGCTGGACAATATTACGATGCCAAGGAATTGACGAAATGGGAACTGGTCTTTGTTCAA
AACGAAGAAGTCCAAGGACTTGCTAAGCAGCTCGCCGATGAAATGGTGAATAATGGTATG
AAATGCAGCAACCCAACGATGAGTTTCATCATTAGAGGTGATTTGGAACCAATCTTCAAG
AAAGCGAAGGCTGCTGGAACGCAACTTCTCTTCTTCGTTGTCAAATCTCGTTACAACTAT
CATCAGCAAATCAAGGCGTTGGAGCAAAAGTATGACGTGCTCACTCAGGAGATTCGCGCT
GAAACCGCCGAGAAAGTCTTCCGTCAACCACAAACTCGTCTTAACATTATCAATAAGACG
AACATGAAACTCGGAGGACTGAACTATGCTATTGGGAGTGAAGCGTTCAACAAGCCAAAT
AGATTGATCGTTGGATTTGTTACTTCTCAACGAGTTGGTGGAAATCCAGATTATCCAATA
TCAGTTGGATTTGCTGCAAATATGCTCAAGCATCATCAAAAGTTTGCTGGTGGATACGTG
TATGTTCATCGCGATAGGGATGTTTTCGGATCCATCATCAAGGATACTCTCTTGACAATC
TTCAAAACATGCACTGAGCAGCGCGGAAGACCAGATGATATCCTTTTGTATTTCAATGGA
GTTTCCGAAGGTCAATTCTCAATGATCAACGAGGAATTCAGTGCCCGAGTGAAGGAGGCG
TGCATGGCATTCCAAAAGGAGGGAACCCCGCCATTCAGACCACACATCACCATCATCGCC
TCATCAAAGGCTCACAACGAGCGTCTGTACAAATCCGACAAGGGACGTATTGTTAATTTG
GAGCCGGGTACGGTCGTGGACCATACCATTGTGAGCAATGTCTACACTGAGTGGTATCAT
GCCTCAGCTGTTGCTCGCCAAGGAACTGCAAAGGCTACCAAGTTCACTCTCATCTTCACC
ACTAAAGCAGGCCCACAAGCTGAGCCATTGTGGCATCTCGAGCAATTGACCAATGATCTT
TGCTACGATCATCAGATTGTCTTCCATCCGGTCGGACTTCCCGTCCCACTGTACATTGCT
GATCGTTACAGTCAACGTGGAGCAATGGTTCTTGCCGCCAATCAAGGTCCAATCTACAAT
GAAGGACAAATCGATCTCGCGGCTACCAACAGTGCATATGGCTACGGAGAGAAGAAGCTC
TTCACCACTCGTTTCAATGCATAATTATCTGTACTCCTCCGTTTCTTTTACTTGGCTGTA
TAATGTTTTATTTCCGTCAACCCAGAATACTTTCGCTATGATTGTATATTTTTTAGCATT
TGGTCATTGTAATTTGTAATTATTGTCGGAATGGATAAAATGATTTAAGAATCAAA
>Y65B4A.4
ATGGATCCTTCTGTTGTGTCTCGATTGGAGAATGTTGCGAATCGAATGGAGAATATATTG
CTGAAATATGACTCGAACAAAAAAGAAACTCCGGTCGGCGCGACGCCTCAAATCATTAAT
CTTTATGACGATGCGATCTGTGAGAATCTCGTCTCGTTTTATGATTTATCTGCAAAAATT
GGAGGAGATTTGAATCGCCTTGGATGCATGACTAAGAATCTATTTTTCACGCTTTTTTCG
ATGTTTTTTGTGGATTGCGTGTGGGCGCAAAAAAGCGGACAACGACGAGTTCGCGACTCT
TGTGAACGATTTGACGACGGAAATTGTTGCATTTTCCGATTTCAAGGAGAAAAATCGAAA
ATCCGAATTCTATAA
>Y65B4A.10
AACGTTTTGCTTCGTATATTACAGAAAAAGAGACAAACGAAGCATTTTTTCAAGTAAAAA
CTGATAAAACTTGGTTATTTTTCATTTAAAAATAGACACTTTTTTATCCGAAAAAACGAA
CAAAATCGAGCGAAATCGTGAAATTTCGAACAGAAAACGAATAAAAATAACTGAAAATTA
CCGCATGAAAAAAGCGAGAAAAAAGCGTGCCGC
>Y65B4A.11
AGCTGCTCATTTCAGTGGAAAGGCAAAATACCGCGGATGCAGAAACGCGAGACGCTGCAA
GCGCGCTCTAATAATTATTCGGCTTTGAGGAGAGCGTGGTGCAGAGCCCC
>Y65B4A.6b
CGGAAAAAAATATTTAAAAAAACGAGGATTAAATAAAAATTAAATAATGTCAGCAATGTT
CATTGGCATCTCGTCGATTTGTGTCGAGTAGTACTGCTCAATGTCGCGGAGAATTCGTAC
GTCGTCCTGTTTGACGAAATTGATGGCGACTCCCTTGCGGCCGAAACGTCCCGAACGGCC
GATACGATGGATGTAGAGCTCACGGTTGTTCGGCAAATCGTAGTTGATTACCAAGGACAC
TTGCGGAACATCAAGTCCTCTCGCCCAAACATCAGTAGAAATGAGGACACGAGTGGTTCC
AGCTCTAAACTCCTTCATAACCTCATCACGATCCTTCTGCTCCATATCTCCATGCATCGA
TGAGACGGTAAAGTTGGCCTCCTTCATCTTATCAGTCAACCAGTCCACCTTTCTACGTGT
ATTACAGAACAACACCGCCTGAGTGATGGTTAAGGTGTCGTAGAGATCGATAAGCGTGTC
GAACTTCCACTCCTCCCGATCAACTGCGACGAAGAACTGCTTGATGCCTTCCAGTGTCAA
CTCGTCACGCTTCACAAGGATCCGAATCGGATCCGTCATGAATTTACTCGTCATCTCCAG
AATCTCATGAGGAAGCGTCGCGGAGAGCAGCACCACCTGGGCTCCGGGCGGTAGATAGCG
ATAGATATCGTAAAGCTGCTCCTTGAACCCCTTGTTGAGCATCTCGTCGGCTTCATCGAG
CACGAGAAGCTTGATGGCGCGGGTGCGCAGGTTTCGACGGCGAATCATGTCGAAAACGCG
TCCCGGAGTACCGGAAACCACGTGCTGGCCGTAGTCGAGCTTTCGGATGTCCTCGCCGAG
ATTGGTGCCTCCGATACAGGCGTGGCACTGGACATTCAT
>Y65B4A.6a
CGGAAAAAAATATTTAAAAAAACGAGGATTAAATAAAAATTAAATAATGTCAGCAATGTT
CATTGGCATCTCGTCGATTTGTGTCGAGTAGTACTGCTCAATGTCGCGGAGAATTCGTAC
GTCGTCCTGTTTGACGAAATTGATGGCGACTCCCTTGCGGCCGAAACGTCCCGAACGGCC
GATACGATGGATGTAGAGCTCACGGTTGTTCGGCAAATCGTAGTTGATTACCAAGGACAC
TTGCGGAACATCAAGTCCTCTCGCCCAAACATCAGTAGAAATGAGGACACGAGTGGTTCC
AGCTCTAAACTCCTTCATAACCTCATCACGATCCTTCTGCTCCATATCTCCATGCATCGA
TGAGACGGTAAAGTTGGCCTCCTTCATCTTATCAGTCAACCAGTCCACCTTTCTACGTGT
ATTACAGAACAACACCGCCTGAGTGATGGTTAAGGTGTCGTAGAGATCGATAAGCGTGTC
GAACTTCCACTCCTCCCGATCAACTGCGACGAAGAACTGCTTGATGCCTTCCAGTGTCAA
CTCGTCACGCTTCACAAGGATCCGAATCGGATCCGTCATGAATTTACTCGTCATCTCCAG
AATCTCATGAGGAAGCGTCGCGGAGAGCAGCACCACCTGGGCTCCGGGCGGTAGATAGCG
ATAGATATCGTAAAGCTGCTCCTTGAACCCCTTGTTGAGCATCTCGTCGGCTTCATCGAG
CACGAGAAGCTTGATGGCGCGGGTGCGCAGGTTTCGACGGCGAATCATGTCGAAAACGCG
TCCCGGAGTACCGGAAACCACGTGCTGGCCGTAGTCGAGCTTTCGGATGTCCTCGCCGAG
ATTGGTGCCTCCGATACAGGCGTGGCACTGGACATTCATATAGTCGCCGAGCGCCAGCAC
GACTTTTTGAATTTGAACTGCCAGCTCTCGTGTCGGCGAGAGAATCAGAGCTTGGGTCTC
GCGGACCTGGGTGTCTAGCGATTGGAGTACGGAGATCGAGAATGTCGCCGTTTTTCCTGT
TCCGGATTGAGCTTGAGCGATGACGTCACGAGCCTTGAGAATTGCGGGGATGGCGCGTTG
CTGGATGGCAGATGGCTTTTCGAAGCCGTACGCGTAGATTCCACGAAGCAAGTCTTCTCT
CAAGCCCATTTTGTCAAAAGTTGGGATAATTGAGACCTCCTCAGACGACTCGAACTCCAC
AGTCGCCATATCGTCGTTTTTCTTTTTATTTTCCGCCATTTTTGAAGGAAGAACT
>Y65B4A.3
ACGGAGAGCACGATTATTGATCGATGACACATGGTTTCCGACTGTTTTTCCTGTTAAATT
TACCCTTAAATCACAATTTTCCATAGAAAATGGGTGGAATTTTCTCGAAAAAAGAGAAAT
CACCAAAATCGGCGCCGGTTTCCGATCAGGATAATGCGATTTTGGCGCTCAAAACACAAC
GGGACAAAATGAAGCAAATGATCAAGCGAAAAGAGAATTGTTTGGAGAAGGAACGACAAT
TGGCAAAGCAGCTTATAAAGGATGGCCGGAAAGACCGTGCTTTACTGCTTCTGAAGAAGA
AACGCTACCAAGAGAAGATTATCGATCAAACCTTGAACCATCTTAGCAAAATCGAGCAAA
TGGTAAATGACCTAGAATTCGCAGAAGTTCAACAGCGAGTAACCGATGGCCTTCGACAGG
GAAATGAAGCGCTGAAAAAGATGAATCAACTATTCGATATCGATGAAATCGACAGGATTA
TGGAAGAAACCAAAGAGGCGGCGGAATATCAGGAAGAAATCTCGAATATGCTGTCCGGCC
AGCTTTCCAACACGGATGTCTCGGACGTTGAGAAGGAATTGGAGGATCTGTTGGCGGCGG
AATGGGGCACAGTTCAACTTCCAGAGGCTCCGAGCCATGAGCTGCCTGAAGCAGAGCGGG
AACGGCAAAAAGAAAAAGAGAAGCCACGTCGCGAGAAGATTGCTCTGGAAGCCTAAATAT
TGCTTGTTACTGTGAATAAAATAAATTCATTATATTATTAT
>Y65B4A.2b
AGGCTATTCTTTGTTGGAAACCAACAAATTTTGTGTTCCCAGGCTTTTCTTTGCAAATTC
TGAAGGGTTCTTCTTTGCAGATGCGTCGACGTGTAGCTCTGGACAATGACGAGCATGATG
AAATGTACCCAACCGACAAAGAGCAGACACGGACCACATTTGAGACGAGAAGTCGGCGGA
AACGGCTGGCGCAGGTCGCCGCCACAATTGCTAGCGTGATATTACTCTTGTTGGCAGTTC
TCGGTCTGGTATACGGTAGCTTCTACCTCTACCGTCGATATGTGACAGATGCAAATGATA
AACGGGATAATGATGAATATTTGCGAAAACTCGTTCGTCAAGTCAATGACTCGCCGGAGA
CCACGTGGAAAGCCAAATTCAATAAGTTTGGTGTCAAAAATCGATCTTACGGATTCAAAT
ATACGAGAAATCAGACGGCGGTCGAGGAATACGTGGAACAAATTCGAAAATTTTTCGAGT
CTGATGCGATGAAGCGGCATTTGGATGAACTTGAGAACTTTAACAGCTCCGATGTTCCGA
AAAACTTCGACGCTCGTCAGAAATGGCCGAATTGCCCGTCAATCTCGAATGTTCCAAATC
AGGGAGGATGCGGGAGTTGCTTCGCGGTCGCCGCCGCCGGTGTCGCCTCCGACCGTGCCT
GTATTCACTCGAATGGAACTTTTAAGTCACTTTTGTCCGAGGAGGATATTATTGGATGCT
GCTCGGTGTGCGGAAATTGTTACGGCGGAGATCCACTGAAGGCCTTGACCTATTGGGTTA
ATCAGGGACTTGTTACAGGTGGCCGTGACGGTTGCCGTCCCTACTCGTTTGACCTGTCGT
GTGGAGTCCCGTGCTCGCCGGCCACGTTCTTTGAGGCCGAGGAGAAGCGAACATGTATGA
AGAGGTGTCAGAATATCTATTACCAGCAGAAATATGAGGAGGATAAACATTTTGCAACCT
TTGCCTATTCAATGTATCCCCGCTCAATGACAGTATCCCCCGATGGAAAGGAACGAGTAA
AGGTGCCAACAATCATCGGTCACTTCAACGATAAGAAAACCGAGAAGCTGAACGTGACCG
AGTACCGTGACATCATCAAAAAAGAAATTCTACTTTATGGTCCCACCACGATGGCGTTCC
CAGTTCCCGAAGAATTCCTTCATTATTCGAGCGGAGTGTTCCGCCCGTATCCAACTGATG
GTTTCGACGATCGAATTGTGTATTGGCACGTGGTTCGATTGATCGGATGGGGAGAATCAG
ATGATGGAACACATTATTGGTTGGCTGTTAATAGTTTTGGTAACCATTGGGGTGATAATG
GACTCTTCAAAATCAACACAGATGACATGGAAAAATATGGTCTAGAGTATGAAACAGCAG
TCGTCTAATTATAATTCGGCAAAAATTTTTTGTAAATAGTTAAATATTGTCCACCTATTT
CATCCCCACCCGATTGCATCTCAACTTGTCCCATTTCCGAGAAAAATCAATTATTTATTT
TTATTCGGCCATCATTTATTAGCTCCCTCATTCCATAGTTTTTTTTTAATTAGATTTTTT
TTGGATGCTAAAATTTGCCATTCTCATAGACATTTTCAATATTTGTGTAAAATAAATCAT
TTTTCTGG
>Y65B4A.2c
ATGCCACTACTACTATTATTTTTTCATATTAAAAATACAATGAACTATGTAGACATAAAT
TCAAATGAGATGCCAAAAAAAATGTACCCAACCGACAAAGAGCAGACACGGACCACATTT
GAGACGAGAAGTCGGCGGAAACGGCTGGCGCAGGTCGCCGCCACAATTGCTAGCGTGATA
TTACTCTTGTTGGCAGTTCTCGGTCTGGTATACGGTAGCTTCTACCTCTACCGTCGATAT
GTGACAGATGCAAATGATAAACGGGATAATGATGAATATTTGCGAAAACTCGTTCGTCAA
GTCAATGACTCGCCGGAGACCACGTGGAAAGCCAAATTCAATAAGTTTGGTGTCAAAAAT
CGATCTTACGGATTCAAATATACGAGAAATCAGACGGCGGTCGAGGAATACGTGGAACAA
ATTCGAAAATTTTTCGAGTCTGATGCGATGAAGCGGCATTTGGATGAACTTGAGAACTTT
AACAGCTCCGATGTTCCGAAAAACTTCGACGCTCGTCAGAAATGGCCGAATTGCCCGTCA
ATCTCGAATGTTCCAAATCAGGGAGGATGCGGGAGTTGCTTCGCGGTCGCCGCCGCCGGT
GTCGCCTCCGACCGTGCCTGTATTCACTCGAATGGAACTTTTAAGTCACTTTTGTCCGAG
GAGGATATTATTGGATGCTGCTCGGTGTGCGGAAATTGTTACGGCGGAGATCCACTGAAG
GCCTTGACCTATTGGGTTAATCAGGGACTTGTTACAGGTGGCCGTGACGGTTGCCGTCCC
TACTCGTTTGACCTGTCGTGTGGAGTCCCGTGCTCGCCGGCCACGTTCTTTGAGGCCGAG
GAGAAGCGAACATGTATGAAGAGGTGTCAGAATATCTATTACCAGCAGAAATATGAGGAG
GATAAACATTTTGCAACCTTTGCCTATTCAATGTATCCCCGCTCAATGACAGTATCCCCC
GATGGAAAGGAACGAGTAAAGGTGCCAACAATCATCGGTCACTTCAACGATAAGAAAACC
GAGAAGCTGAACGTGACCGAGTACCGTGACATCATCAAAAAAGAAATTCTACTTTATGGT
CCCACCACGATGGCGTTCCCAGTTCCCGAAGAATTCCTTCATTATTCGAGCGGAGTGTTC
CGCCCGTATCCAACTGATGGTTTCGACGATCGAATTGTGTATTGGCACGTGGTTCGATTG
ATCGGATGGGGAGAATCAGATGATGGAACACATTATTGGTTGGCTGTTAATAGTTTTGGT
AACCATTGGGGTGATAATGGACTCTTCAAAATCAACACAGATGACATGGAAAAATATGGT
CTAGAGTATGAAACAGCAGTCGTCTAATTATAATTCGGCAAAAATTTTTTGTAAATAGTT
AAATATTGTCCACCTATTTCATCCCCACCCGATTGCATCTCAACTTGTCCCATTTCCGAG
AAAAATCAATTATTTATTTTTATTCGGCCATCATTTATTAGCTCCCTCATTCCATAGTTT
TTTTTTAATTAGATTTTTTTTGGATGCTAAAATTTGCCATTCTCATAGACATTTTCAATA
TTTGTGTAAAATAAATCATTTTTCTGG
>Y65B4A.2a
AAATGTACCCAACCGACAAAGAGCAGACACGGACCACATTTGAGACGAGAAGTCGGCGGA
AACGGCTGGCGCAGGTCGCCGCCACAATTGCTAGCGTGATATTACTCTTGTTGGCAGTTC
TCGGTCTGGTATACGGTAGCTTCTACCTCTACCGTCGATATGTGACAGATGCAAATGATA
AACGGGATAATGATGAATATTTGCGAAAACTCGTTCGTCAAGTCAATGACTCGCCGGAGA
CCACGTGGAAAGCCAAATTCAATAAGTTTGGTGTCAAAAATCGATCTTACGGATTCAAAT
ATACGAGAAATCAGACGGCGGTCGAGGAATACGTGGAACAAATTCGAAAATTTTTCGAGT
CTGATGCGATGAAGCGGCATTTGGATGAACTTGAGAACTTTAACAGCTCCGATGTTCCGA
AAAACTTCGACGCTCGTCAGAAATGGCCGAATTGCCCGTCAATCTCGAATGTTCCAAATC
AGGGAGGATGCGGGAGTTGCTTCGCGGTCGCCGCCGCCGGTGTCGCCTCCGACCGTGCCT
GTATTCACTCGAATGGAACTTTTAAGTCACTTTTGTCCGAGGAGGATATTATTGGATGCT
GCTCGGTGTGCGGAAATTGTTACGGCGGAGATCCACTGAAGGCCTTGACCTATTGGGTTA
ATCAGGGACTTGTTACAGGTGGCCGTGACGGTTGCCGTCCCTACTCGTTTGACCTGTCGT
GTGGAGTCCCGTGCTCGCCGGCCACGTTCTTTGAGGCCGAGGAGAAGCGAACATGTATGA
AGAGGTGTCAGAATATCTATTACCAGCAGAAATATGAGGAGGATAAACATTTTGCAACCT
TTGCCTATTCAATGTATCCCCGCTCAATGACAGTATCCCCCGATGGAAAGGAACGAGTAA
AGGTGCCAACAATCATCGGTCACTTCAACGATAAGAAAACCGAGAAGCTGAACGTGACCG
AGTACCGTGACATCATCAAAAAAGAAATTCTACTTTATGGTCCCACCACGATGGCGTTCC
CAGTTCCCGAAGAATTCCTTCATTATTCGAGCGGAGTGTTCCGCCCGTATCCAACTGATG
GTTTCGACGATCGAATTGTGTATTGGCACGTGGTTCGATTGATCGGATGGGGAGAATCAG
ATGATGGAACACATTATTGGTTGGCTGTTAATAGTTTTGGTAACCATTGGGGTGATAATG
GACTCTTCAAAATCAACACAGATGACATGGAAAAATATGGTCTAGAGTATGAAACAGCAG
TCGTCTAATTATAATTCGGCAAAAATTTTTTGTAAATAGTTAAATATTGTCCACCTATTT
CATCCCCACCCGATTGCATCTCAACTTGTCCCATTTCCGAGAAAAATCAATTATTTATTT
TTATTCGGCCATCATTTATTAGCTCCCTCATTCCATAGTTTTTTTTTAATTAGATTTTTT
TTGGATGCTAAAATTTGCCATTCTCATAGACATTTTCAATATTTGTGTAAAATAAATCAT
TTTTCTGG
>Y65B4A.7b
AAAATTGCAAAATTTATTTCGCCGGATCATTTTCCATATCGATTTTCTGAATGGTATGGT
GATAGCAATCCTCATCGTAGGCACATCCCTGGTGAACCACGTACTCTTGACCTTTAATCG
GGTGGCGACACGCTTTACACTTGAAACATGCCATATGCCAGTGGACATTGAACGCCGACA
CGCATCTCTCAAAAGTCGGCAATTTGCACGCGTGGCATTTTGGTGACTTGGCCGCCCGGT
GACAGTCCGCGCAACGGAGCGCGTTACCGTACGGCGCGGGCATTGGATAACACGGAGTCA
T
>Y65B4A.7a
AAAATTGCAAAATTTATTTCGCCGGATCATTTTCCATATCGATTTTCTGAATGGTATGGT
GATAGCAATCCTCATCGTAGGCACATCCCTGGTGAACCACGTACTCTTGACCTTTAATCG
GGTGGCGACACGCTTTACACTTGAAACATGCCATATGCCAGTGGACATTGAACGCCGACA
CGCATCTCTCAAAAGTCGGCAATTTGCACGCGTGGCATTTTGGTGACTTGGCCGCCCGGT
GACAGTCCGCGCAACGGAGCGCGTTACCGTACGGCGCGGGCATTGGATAACACGGAGTCA
TGCCAATGACTGTCTGACAAACCGAGCATTTCAGGCATGAAATATGATACATCTCGTCTT
GAATTTTGATCACTTTTCCAGTTTGAGCTTCTTGACGAGTCAGCGTTGTTGTGCAGCCTT
TGCAATGGATATTATATGGAAGAACAATCTTTTGGAGACGTTTATTGTTCGACGAGAACA
ACATTTTTCGAATTTTTGAAA
>Y65B4A.1
GTTGCTGATTTTCTTTAATTTCAGGCTTAAAAATGTCGGATTTTGTGCCAGAAACCGAGG
AAAATGAAGAAGAATCTCAAAAAATCGATGAAATCCATGAAATCCCAGCTCAAGCAATTA
TCATCGACCAAAGTTTTTCTCGACGATTTCTCAACAATAAATGGTACGGAAAGTACGGCG
AAGATGGGGATCTTCTGGAGCACATCGACGAGGACTGGGAGCCCGTAGGCCTCGACGAAG
TGGAATTTCTGAGCCAACTGTGGTTTGAGCAGGAGGATCAGGAGAAAAAAGCTCATAGGC
ACTATGATTGGGATGAAGAAAAGAAGGAATGGGTGCCGAAGGCCAAGCAGGAGGAGGTCA
ATGAGGATTTTATCGCAGAATATCAAGCGAATTACGGGGTTCAGTATGATGATATTTATA
AAAAAATGGACGAAGAATTGCAAGAAAAAGCGGCAAAAGCTCAAAAAGAAGATGAAGAGA
AGAAGGAGAAGAAGCGGAAGAAAAAAGTTGGCTTGGGAGCCGGGGAAGACGCTAAAGAGG
GCTGGCTTGACCTAGGAGATAAGGTTCATGCGGTTTATGTGTCAAATCTTCCGGAAGATA
TTACAGACGAGGAATTCCAGAAATTTATGTCAAAATGTGGAGTTATTCAGCCGGATATTC
GAACGAATAAGCCGAAATGCAAGCTTTACCGGGAGGAAAACGGCAAACTCAAAGGCGACG
GAAGATGTTGTTATATTAAGAAGGAATCTGTCGAGCTTGCCTGTAACATTCTCGATGGAG
CGAACTTAAACGGGCGGGAAGTGAAGGTTGAGGAAGCTCGATTTGAGATGAAGGGCGATT
TTGATCCGGCGAGGAAGCGGCGGAAATTGACTGCGGCGCAGAAAAAACGATATATGGAGC
AGCAGAATAAAATCTTCGAATGGACGCCCGATAAGCCACGTAACTACCGTCCAAAGTCGG
ACTGTACGGTTATTGTCAAAAATCTGTTCACTCAGGAAATGATGAACAAGAATGCGGCGT
TGATGTTGGATTTGAAAGAGGAAATGACACAAAGTTGTCAGAAATATGGAATTGTTAAGA
AAGTCGTCGTTTATGCGAACCACCCGGACGGCGTCGTATCGGTAACCTTTCCAACGACAG
AAGAATCGGATATGGCTGTAAAATATCTTCACGGACGAGTAGTTGACGGTCGGAAATTGA
CAGCCGAGCTCTGGGATGGCCGGACAAAGTTTAAGGTCGAGGAGACGGAAGAGGATGAGG
AGAAGCGTCGGAAAGAGTACGAGAAGTATATTGAGGGTGGAAGTAGTGAGACGAAGGAGG
AGAGCGACGACGATGATGACGATGAAGCTGAAGATAATTGATTGATCTAAATTTTTTCTG
AAAAATTATTTTTAGTTTATACATTTTTCCGAGAGGAGCAACC
>Y65B4A.8.1
ACTCATTTAAATTAATTTTTATATATTCCTTTCCCGAAAACTTCAAAAAAAAAACCCAGT
GATACAATTAAAATCGAGATAATCACAGACAAAGTAGGCAGTAGGCAGGCAAAAAACAGG
CACATATTAAGGTAATACAAAATTCTGATAATGCGTACATCGCAACACATTTGACGCGCA
AAATATGTTGTTCAATACGCAATTTTAAAATTTCGTGGTCTCATAATAATACACAATTAA
CTAGTAAATCTACAAAATCTACAAAATTCTCTTCATCAACTCTTCCACAGCTCGATCGAC
CTGTGCATGAGTCTCCTCGTACGCCCACAGAGAGCACAACGCCACGTTGCTATTGTCGAG
ACGTTCCTTATTCGAAATCTGTGACGACATGCGATCCTTGGCCTGATCTTCAGTCAGGTT
ATCCCTCGCAACGACTCGACGGACGGCTTCATCTGCTGGCACGAAGACGGTCCACGTTTC
GGCGAGCGTTTTGTGCCATCCGGCTTCGATTAGTGCGGCCGCTTCGATGACAACAACTTT
CGCCGTCGACTTCTTCACAATCTCCATAGCTTTCTCTTTCACCTCCGGCCAAACAAGCTC
ACTCAGCTCGCGGAGCTTCACCTTATCCGAAAACACAATCGTTCCAAGCTTCCGGCGGTC
TACAACTCCATCGACAACGACATCCCCTCCAAAATGTTCGCCGATTTTTCGATTCAACGA
GCTTCCCCGTTCATAGCACGTGTGTGCGAGCTTATCACAATCGATAACATCGAAATTATG
CGTTTCACGGAGATATTTCCCGATATGACTTTTTCCCGACGCAATTCCTCCGGCGAGCCC
AATGATGTACGGGGCGCCCGTTTCTCTTGGAACCGCCCGAGCTGGACGGAGCAAGTGACC
CAGATCCTCTCGTCGTCTGGAGCTTGAGCTGATCTTTGTCTCTTTCAGGATCTCATCGGA
TCCTTCCACCAGCTCGACAATTATCACATCCAGCTGCGACATTCCTTGCTCATTTCTCTT
TTTGTTCACCGCATCGGCACCTTTAATGGTCTCCCGGGACACTACTATCGCTTCGAGGTC
TTTTATTCGTGTTGAAGGACCGAATGGGTCGATTATTGGCTCCGCGAGACATTTTGCAGT
CCCGGAAATATCCTCTACAAAATCGACAACTTTCTTAATCCGAAACTCCACAGGCTCAAT
CATCTCGAATAATGATTTTTTAATAATCATATCCTTATCGGTGACCCCCACGACAATAAC
ATCAGAAGCGAGCTCGGCAGCCTTGTTGAGCAACACTTTGTGCCCATTGTGAAGCCGATC
GAATGTGCCGCCCAACACGACTTTTTTGTACTTTTTCGCCGCCGCCAATTTTTCCGCGTT
CTCCAGCAGCTTTTCCTCGCCGATTAGCACATAATTCTCGGGATTTCCGCGGATTTCCGA
CACAACTAGACGGACGTCGAGCTTCGGGCATGAGCTCGCCGATGTTAGGTAGATTTTCGA
GACTAGCTCGTCGGTTCGCGGCTCGTCCGGGTTTAATCTCACATAAAGCTTCGAGCTTAA
CGCGGCGGCCGCAGACGTGAGCAATTGCTTCAGTTTTTGCACATTTTTGCTATTTAACAC
GAGAAGTCCGTATTTCGAGCTCATTGAGAATGATGAGAAATATCAGGGAATATTCCTCAA
ATTTTAAAT
>Y65B4A.8.2
ATTAAGGTAATACAAAATTCTGATAATGCGTACATCGCAACACATTTGACGCGCAAAATA
TCTCGTAGCGAAAACTACAGTAATTCGTTAAATGGATACTGTAGCGCGCTAGTGTCGATT
TACGGGAATCTTAAAGAACCTAAAGAATTGTAGGAAAAATGGAGATCCCGTAAATCGACA
CTAGCACGCTACAGTATCCATTTAAAGAATTACTGTAGTTTTCGCTACGAGATATTTTGC
GCGTCAAATATGTTGTTCAATACGCAATTTTAAAATTTCGTGGTCTCATAATAATACACA
ATTAACTAGTAAATCTACAAAATCTACAAAATTCTCTTCATCAACTCTTCCACAGCTCGA
TCGACCTGTGCATGAGTCTCCTCGTACGCCCACAGAGAGCACAACGCCACGTTGCTATTG
TCGAGACGTTCCTTATTCGAAATCTGTGACGACATGCGATCCTTGGCCTGATCTTCAGTC
AGGTTATCCCTCGCAACGACTCGACGGACGGCTTCATCTGCTGGCACGAAGACGGTCCAC
GTTTCGGCGAGCGTTTTGTGCCATCCGGCTTCGATTAGTGCGGCCGCTTCGATGACAACA
ACTTTCGCCGTCGACTTCTTCACAATCTCCATAGCTTTCTCTTTCACCTCCGGCCAAACA
AGCTCACTCAGCTCGCGGAGCTTCACCTTATCCGAAAACACAATCGTTCCAAGCTTCCGG
CGGTCTACAACTCCATCGACAACGACATCCCCTCCAAAATGTTCGCCGATTTTTCGATTC
AACGAGCTTCCCCGTTCATAGCACGTGTGTGCGAGCTTATCACAATCGATAACATCGAAA
TTATGCGTTTCACGGAGATATTTCCCGATATGACTTTTTCCCGACGCAATTCCTCCGGCG
AGCCCAATGATGTACGGGGCGCCCGTTTCTCTTGGAACCGCCCGAGCTGGACGGAGCAAG
TGACCCAGATCCTCTCGTCGTCTGGAGCTTGAGCTGATCTTTGTCTCTTTCAGGATCTCA
TCGGATCCTTCCACCAGCTCGACAATTATCACATCCAGCTGCGACATTCCTTGCTCATTT
CTCTTTTTGTTCACCGCATCGGCACCTTTAATGGTCTCCCGGGACACTACTATCGCTTCG
AGGTCTTTTATTCGTGTTGAAGGACCGAATGGGTCGATTATTGGCTCCGCGAGACATTTT
GCAGTCCCGGAAATATCCTCTACAAAATCGACAACTTTCTTAATCCGAAACTCCACAGGC
TCAATCATCTCGAATAATGATTTTTTAATAATCATATCCTTATCGGTGACCCCCACGACA
ATAACATCAGAAGCGAGCTCGGCAGCCTTGTTGAGCAACACTTTGTGCCCATTGTGAAGC
CGATCGAATGTGCCGCCCAACACGACTTTTTTGTACTTTTTCGCCGCCGCCAATTTTTCC
GCGTTCTCCAGCAGCTTTTCCTCGCCGATTAGCACATAATTCTCGGGATTTCCGCGGATT
TCCGACACAACTAGACGGACGTCGAGCTTCGGGCATGAGCTCGCCGATGTTAGGTAGATT
TTCGAGACTAGCTCGTCGGTTCGCGGCTCGTCCGGGTTTAATCTCACATAAAGCTTCGAG
CTTAACGCGGCGGCCGCAGACGTGAGCAATTGCTTCAGTTTTTGCACATTTTTGCTATTT
AACACGAGAAGTCCGTATTTCGAGCTCATTGAGAATGATGAGAAATATCAGGGAATATTC
CTCAAATTTTAAAT
>Y65B4A.9a
TTATTCAACCTCTTCCGCCGACGTCGTCTTGTTGTTGCTCTTCCCCTTCTTCTTAGACTT
CTTCTTCTTCTTTTTCTTCTTGTCTACATCTTCCTTCTTTGGCTGCTCTCCAGATTCTCC
CCCGGCTCCCGGATCGCTCTTCCCAAAGTCCATCTCCGGCTTCAGCCCAACCTCAGGCGG
CGCGATCATCAGTACCTGCTGGTATCCAGGACCCTTGTAATCCGTCATACAATCCCAATC
TGGTGGCTCCTGGGTATTTGACTTAGACTTCTCAAACAGCTTCTGGATCCCATCAGCGAT
ACGATCGTACTCCACAAACTCAGCGACATCCTTGGGCTCACGGATGATGGTCAGAAGATC
AAAGAACCCAGCAGTGGTCTCCGGAGTGGTTCTCCAAACCGACGCGACCATCGGTGCAGT
GATGCGACGTTTCAAGTGGAGCACGTCCTGTTCGCTTTCCTTGTTGAGCAGTGCCCATGG
GAGAGCTCCGAGGAAGAACTCGAGCACCATGTACCACCAGGACTCCATGTCGTCCTTGTA
GCCGAGATTTTTCCCCTGGTGAGCATGAACGCTCGCGTACTTGACGACTCCTCTGTAGTG
AATCGCATTCTTTCTCATCTGCTCCTCAGCTTCGTCGTTCTTCTTGACGAATCTCGGTCT
CTTGCACAACCCGAAATCCAACAGGTAAACCTGATGGTGCTGTCCGTCAATCTCTCTTCC
AATACAGAAATGCGATGGCTTGATGTCGCGATGAATGAATCCATTCCGGTGGAGGTCACG
AATCGCGGCCAGCGTCTGCTCGGCCAAGTGAAGACCCGTCGCCATGCTGAACTTGCGATC
CTTGTTCGTGTTCATCATCAGCTCGTATAGGTTCTCGCCATACAATGGCATCACAATGAA
GAGGAAGCGATTTGGAACCGTGCCACGTTCCTCGATATTCGTGAAGAATGGAGATGGGTG
GTGGATCGACGCGAGGACAACTGACATTTGACGAAGAAGCGAGCTCTTCATGTTCAACGC
CTCGCATTTGACCGCAAAAAACTTCCCATCACTCTCGCGTTTTACCTTGTAAATCGAGCC
GAACGTGCCCGTCGCCAGCGGTTTCGTGACTTCATAGGTGCCGTTTTGTGCTCGAATGAG
CTCCTTTTGCGGTTGTCCAGGTCCGACTGACGTCATTGATTTAACACCGAAATGTCACGA
TTATTCGGAAGTGAATCGATAATCGAAAATCGGAGACTCGAAACTTTTCGAAATAGATTT
TATT
>Y65B4A.9b
CTAAATGTATTTGTCCGTGTGGAGTACGCGACTTTCCCACTCAAAATAGGATGGAATTGA
ATTCGGAGGTGTCACTGTTGCAAATTCGGATTGTCTCGGTCTCTTGCACAACCCGAAATC
CAACAGGTAAACCTGATGGTGCTGTCCGTCAATCTCTCTTCCAATACAGAAATGCGATGG
CTTGATGTCGCGATGAATGAATCCATTCCGGTGGAGGTCACGAATCGCGGCCAGCGTCTG
CTCGGCCAAGTGAAGACCCGTCGCCATGCTGAACTTGCGATCCTTGTTCGTGTTCATCAT
CAGCTCGTATAGGTTCTCGCCATACAATGGCATCACAATGAAGAGGAAGCGATTTGGAAC
CGTGCCACGTTCCTCGATATTCGTGAAGAATGGAGATGGGTGGTGGATCGACGCGAGGAC
AACTGACATTTGACGAAGAAGCGAGCTCTTCATGTTCAACGCCTCGCATTTGACCGCAAA
AAACTTCCCATCACTCTCGCGTTTTACCTTGTAAATCGAGCCGAACGTGCCCGTCGCCAG
CGGTTTCGTGACTTCATAGGTGCCGTTTTGTGCTCGAATGAGCTCCTTTTGCGGTTGTCC
AGGTCCGACTGACGTCATTGATTTAACACCGAAATGTCACGATTATTCGGAAGTGAATCG
ATAATCGAAAATCGGAGACTCGAAACTTTTCGAAATAGATTTTATT
>Y18H1A.14
CTAACAAAAAGTCTTTTCAAACCCCTTCGAACTGCTCAACTGATAAAAATTCGTGTTATA
CTTCAACAATTTGAACTGCAAATCCGATTTGACACAGCTAAACTTGTATTTTGTCGCTTT
ATTCCTGCACAAATGTGCTCCTGGGCAATTGAGACTATTCGAATCGGTGTAGTAGGTGGT
GAAGCTCTTTGAGCATCTTATTGTAGAGTGATCTTCTCGAAGACGGCCCAGAATTGCGGT
GATTGAGGGATTTGTGATGGTTTTCCTTATCGACATGCCAATTGTCACACGATCCGCTGA
TTTCAGAGCTTCACCGCCCGTAAAATTGCCACGTATCATTGAATCCACGTCAGCAGAGTC
GGGAATTTCAAAAATTTTACTATCATCCATTTGTTTGCTTTTCAATTTGTACGGATGTTC
CACGGGCTCATTGAGCCAAACACTATCGATTAAAGATGGGCGTGTCACCACTTTTGCCAC
GCCCCTTTCATTCCGATATTCCAATAACCCGACGAATATCTCTGATTCGTAATAGTTGGC
GAACTCGGAAAAATAGGAATCGAACGATTTCGGCACGAGAAGATCAGACCACTCGAGAAA
TGTGATGAAGCTCCCCGAGCTTTTATATTTATTCAGGCAATCCGAATTTGCAACAGTGAC
ACCTCCGAATTCAATTCCATCCAATTTTGATTTCCCATAAAAATCTGGAAACGAGTCAAC
TGATATTCCTTTGAGACGCTTCAACTCTTCTAGAAATTCGAAAAACGGGCGACTTGTAGT
TGCCACGTATGTTTGGAGATGGCCGCCGAAACTAGTATACACATGAGCAGCTAACAACAC
ATTCTGCCATCTAACATTATTATAAATAGGCGGAGTACATACAACCAAATCCTTCGGCTT
ATTATCCGCCGGCAAATATCGAATTTTCGCGGTATGCCCATTCACAAGAAGCTCCAGCTC
CGTGAGCTCTTCCTCAAGCACTATAGTACCCACAAGTGTCACGTATTTGCATAAATTATG
CGGAGTTGCTCTGTGAATTTGAAGTGGTTCGAGTACGGTTTTTGTGTCGTCACTTCGGAT
TGCGATAATCTTACGACGTTCCCAATGTGCATCCCGAGGCGCGATAAAGGTTAGTGTTAC
TTGGTTTTTGTAGAGACTGTATCCCACTCCATAATAGTACGCAGAAACAAAAAATAGGTC
TTTCTCGTCGTTATCCAATTCTTTAATCTTATTAGTGTATGAATTTCGAACACGTCTTAA
TGCAGGCAAGGGATGTATTGAAATATGTACAAATGCTAATAATATTACAAATAGATATAG
GGTCCTGCAACGAATTATCAACTGCTCGTAGAGTACGGAATAGGGTTTGAATTGAAAATT
GTTCAGTTTCGTGTCGGAATTCAT
>Y18H1A.11a.2
ATTTCAGATTCTAACAATGTGCGACGATACGCTCGCATTTTGTAGTCCAGCTCCATTCAG
TGATGATGTAGAGGTTATTAAACAACGTGAGGCGATCGATTATTCCACACAAATCACTCT
GGAAGATGCGATTTCTGGGAACGTGACTCGTCCGGTCCGTGTCTACGCTGACGGTGTCTA
CGATATGTTCCACTACGGCCACGCGAATCAATTCCTGCAGATCAAACAAACTCTTCCGAA
TGTCTACCTTATTGTTGGCGTATGTTCCGACGAAGAGACTATGAAGAATAAGGGGAGAAC
TGTGCAGGGCGAAGAAGAGCGGTACGAGGCGATTCGGCATTGCCGGTACGTCGACGAGGT
GTATAAGGCGTCGCCGTGGACATGTCCGATACCGTTTTTGAAGGAGTTGAAGGTTGACTT
TATGTCACACGACGCTCTGCCATACCAAGGTCCCGCCGGAGAAGACATCTACGAGAAGCA
CCGCACTGCTGGCATGTTCCTGGAGACGCAGAGAACCGAAGGAATATCGACGAGCGATTC
GATTTGTCGAATTATCCGCGACTACGACACGTATGTCAGAAGAAATTTGCAGAGAGGATA
TTCGGCCACCGATTTGAACGTTGGCTTTTTTACAACCAGCAAATATCGTCTGCAAGACAC
CGTAGTGGGAATAAAAGAAATGGGCCGTGGCCTGCTGCAAACGTGGAAAACGAATGCGGA
TTACTTGATTGAAGGATTCTTGACGACATTTGCCATCAGTGATCCGAAACCGTTGCCGAA
CAACAAAAGTGCCGATGAAAATGTGGAAAATAGGGAGAATATTGAGAATTTTTAGAAAAA
ATTCGTGTAAATTATGGGAATAAAAATTTGAATACTCGTG
>Y18H1A.11a.1
ATTTCAGATTCTAACAATGTGCGACGATACGCTCGCATTTTGTAGTCCAGCTCCATTCAG
TGATGATGTAGAGGTTATTAAACAACGTGAGGCGATCGATTATTCCACACAAATCACTCT
GGAAGATGCGATTTCTGGGAACGTGACTCGTCCGGTCCGTGTCTACGCTGACGGTGTCTA
CGATATGTTCCACTACGGCCACGCGAATCAATTCCTGCAGATCAAACAAACTCTTCCGAA
TGTCTACCTTATTGTTGGCGTATGTTCCGACGAAGAGACTATGAAGAATAAGGGGAGAAC
TGTGCAGGGCGAAGAAGAGCGGTACGAGGCGATTCGGCATTGCCGGTACGTCGACGAGGT
GTATAAGGCGTCGCCGTGGACATGTCCGATACCGTTTTTGAAGGAGTTGAAGGTTGACTT
TATGTCACACGACGCTCTGCCATACCAAGGTCCCGCCGGAGAAGACATCTACGAGAAGCA
CCGCACTGCTGGCATGTTCCTGGAGACGCAGAGAACCGAAGGAATATCGACGAGCGATTC
GATTTGTCGAATTATCCGCGACTACGACACGTATGTCAGAAGAAATTTGCAGAGAGGATA
TTCGGCCACCGATTTGAACGTTGGCTTTTTTACAACCAGCAAATATCGTCTGCAAGACAC
CGTAGTGGGAATAAAAGAAATGGGCCGTGGCCTGCTGCAAACGTGGAAAACGAATGCGGA
TTACTTGATTGAAGGATTCTTGACGACATTTGCCATCAGTGATCCGAAACCGTTGCCGAA
CAACAAAAGTGCCGATGAAAATGTGGAAAATAGGGAGAATATTGAGAATTTTTAGAAAAA
ATTCGTGTAAATTATGGGAATAAAAATTTGAATACTCGGAAAA
>Y18H1A.11b
ATGTGCGACGATACGCTCGCATTTTGTAGTCCAGCTCCATTCAGTGATGATGTAGAGGTT
ATTAAACAACGTGAGGCGATCGATTATTCCACACAAATCACTCTGGAAGATGCGATTTCT
GGGAACGTGACTCGTCCGGTCCGTGTCTACGCTGACGGTGTCTACGATATGTTCCACTAC
GGCCACGCGAATCAATTCCTGCAGATCAAACAAACTCTTCCGAATGTCTACCTTATTGTT
GGCGTATGTTCCGACGAAGAGACTATGAAGAATAAGGGGAGAACTGTGCAGGGCGAAGAA
GAGCGGTACGAGGCGATTCGGCATTGCCGGTACGTCGACGAGGTGTATAAGGCGTCGCCG
TGGACATGTCCGATACCGTTTTTGAAGGAGTTGAAGGTTGACTTTATGTCACACGACGCT
CTGCCATACCAAGGTCCCGCCGGAGAAGACATCTACGAGAAGCACCGCACTGCTGGCATG
TTCCTGGAGACGCAGAGAACCGAAGGAATATCGACGAGCGATTCGATTTGTCGAATTATC
CGCGACTACGACACACCAGCAAATATCGTCTGCAAGACACCGTAG
>Y18H1A.11c.2
ATGTAGAGGTTATTAAACAACGTGAGGCGATCGATTATTCCACACAAATCACTCTGGAAG
ATGCGATTTCTGGGGACCGTGACTCGTCCGGTCCGTGTCTACGCTGACGGTGTCTACGAT
ATGTTCCACTACGGCCACGCGAATCAATTCCTGCAGATCAAACAAACTCTTCCGAATGTC
TACCTTATTGTTGGCGTATGTTCCGACGAAGAGACTATGAAGAATAAGGGGAGAACTGTG
CAGGGCGAAGAAGAGCGGTACGAGGCGATTCGGCATTGCCGGTACGTCGACGAGGTGTAT
AAGGCGTCGCCGTGGACATGTCCGATACCGTTTTTGAAGGAGTTGAAGGTTGACTTTATG
TCACACGACGCTCTGCCATACCAAGGTCCCGCCGGAGAAGACATCTACGAGAAGCACCGC
ACTGCTGGCATGTTCCTGGAGACGCAGAGAACCGAAGGAATATCGACGAGCGATTCGATT
TGTCGAATTATCCGCGACTACGACACGTATGTCAGAAGAAATTTGCAGAGAGGATATTCG
GCCACCGATTTGAACGTTGGCTTTTTTACAACCAGCAAATATCGTCTGCAAGACACCGTA
GTGGGAATAAAAGAAATGGGCCGTGGCCTGCTGCAAACGTGGAAAACGAATGCGGATTAC
TTGATTGAAGGATTCTTGACGACATTTGCCATCAGTGATCCGAAACCGTTGCCGAACAAC
AAAAGTGCCGATGAAAATGTGGAAAATAGGGAGAATATTGAGAATTTTTAGAAAAAATTC
GTGTAAATTATGGGAATAAAAATTTGAATACTCGTG
>Y18H1A.11c.1
ATGTAGAGGTTATTAAACAACGTGAGGCGATCGATTATTCCACACAAATCACTCTGGAAG
ATGCGATTTCTGGGGACCGTGACTCGTCCGGTCCGTGTCTACGCTGACGGTGTCTACGAT
ATGTTCCACTACGGCCACGCGAATCAATTCCTGCAGATCAAACAAACTCTTCCGAATGTC
TACCTTATTGTTGGCGTATGTTCCGACGAAGAGACTATGAAGAATAAGGGGAGAACTGTG
CAGGGCGAAGAAGAGCGGTACGAGGCGATTCGGCATTGCCGGTACGTCGACGAGGTGTAT
AAGGCGTCGCCGTGGACATGTCCGATACCGTTTTTGAAGGAGTTGAAGGTTGACTTTATG
TCACACGACGCTCTGCCATACCAAGGTCCCGCCGGAGAAGACATCTACGAGAAGCACCGC
ACTGCTGGCATGTTCCTGGAGACGCAGAGAACCGAAGGAATATCGACGAGCGATTCGATT
TGTCGAATTATCCGCGACTACGACACGTATGTCAGAAGAAATTTGCAGAGAGGATATTCG
GCCACCGATTTGAACGTTGGCTTTTTTACAACCAGCAAATATCGTCTGCAAGACACCGTA
GTGGGAATAAAAGAAATGGGCCGTGGCCTGCTGCAAACGTGGAAAACGAATGCGGATTAC
TTGATTGAAGGATTCTTGACGACATTTGCCATCAGTGATCCGAAACCGTTGCCGAACAAC
AAAAGTGCCGATGAAAATGTGGAAAATAGGGAGAATATTGAGAATTTTTAGAAAAAATTC
GTGTAAATTATGGGAATAAAAATTTGAATACTCGGAAAA
>Y18H1A.11d
ATGTTCCACTACGGCCACGCGAATCAATTCCTGCAGATCAAACAAACTCTTCCGAATGTC
TACCTTATTGTTGGCGTATGTTCCGACGAAGAGACTATGAAGAATAAGGGGAGAACTGTG
CAGGGCGAAGAAGAGCGGTACGAGGCGATTCGGCATTGCCGGTACGTCGACGAGGTGTAT
AAGGCGTCGCCGTGGACATGTCCGATACCGTTTTTGAAGGAGTTGAAGGTTGACTTTATG
TCACACGACGCTCTGCCATACCAAGGTCCCGCCGGAGAAGACATCTACGAGAAGCACCGC
ACTGCTGGCATGTTCCTGGAGACGCAGAGAACCGAAGGAATATCGACGAGCGATTCGATT
TGTCGAATTATCCGCGACTACGACACACCAGCAAATATCGTCTGCAAGACACCGTAG
>Y18H1A.10
AACAATTGGACGAAAAGTCGAAAAAAAAATTCTAGGCCACGAATTTCCTCTTCCAGGTTG
ACTTTATGTCACACGACGCTCTGCCATACCAAGGTCCCGCCGGAGAAGACATCTACGAGA
AGCACCGCACTGCTGGCATGTTCCTGGAGACGCAGAGAACCGAAGGAATATCGACGAGCG
ATTCGATTTGTCGAATTATCCGCGACTACGACACGTATGTCAGAAGAAATTTGCAGAGAG
GATATTCGGCCACCGATTTGAACGTTGGCTTTTTTACAGTGAGCCTGGCCTAGAAAGGGG
TGGCCTAGAAAGAGGTGGCCTAGAAAAACAAAACTCTTCCATTTTTTTCAGACCAGCAAA
TATCGTCTGCAAGACACCGTAGTGGGAATAAAAGAAATGGGCCGTGGCCTGCTGCAAACG
TGGAAAACGAATGCGGATTACTTGATTGAAGGATTCTTGACGACATTTGCCATCAGTGAT
CCGAAACCGTTGCCGAACAACAAAAGTGCCGATGAAAATGTGGAAAATAGGGAGAATATT
GAGAATTTTTAGAAAAAATTCGTGTAAATTATGGGAATAAAAATTTGAATACTCGTGAAT
GTTTACTGAATTTATGCAATTTATTTTTTGAAATTTTCAATTTTTTTGGAAAATTTTTTT
TTCTTAGGCTTAGGCTTAGTCTTTGGCTTTGTTTTAGGATTAGGCTCAGGCTTAGGCTTA
GGCTTAGACAAAAACTTAAGCTTAGGCTTAGGCTTTTGATTAGGCTTAGGATTAGTCTGT
CTTTCACTTAGGTTTGGCGTCATTGGCGAGCGTTAGCTCGCTATTTAGGCTTGGGTTAAT
TAGGCTTAGGCTTAGGCCTAGCTTTAAACTTAGGCTTAGGCTTAGGCTTAGAATCAGGCG
GGCTAGGGAAAAAAAGAGAAATTCCAAAAATTCCAGAAAAAAGGAAAAAAGGTACATCCC
GAAGTCGGGTCAAAAAATAAAGTGAAGAAATGAAATTTTCACGAAAATGAATGAATATTT
TTGAGTCTCGCGGATTTATTTTCATAATCATATTCTGAACGTATTATTGACTCGTCGTGT
GGGACATTTCAATGGATTTTCCGTAAAAATCTCTGTAGAATTCCGCATCGGTCAACGATT
CTTCACAAGAGCCAAACTCGGCGAGTCGGTCAAACAAATGTTTGAGCTCCTTTCTCCGTT
TGTCGGTAAAAAGTCCTTCGGGGCAGATTTCCGTATCAATCAGACGATTTGCAATGTATA
CAATCCACATGAGATTTGTTCGCCTTGAGAATTTCTCCCAGTTGCCCCTGCAATTTTCTC
TCATCTCTCGATATACTTCAAATTGTGGAGCATCTGGTCCTTCAAAAATCGTCGTATCCT
CTTCCAAATCCCAGTAGATAGTTGTCGAATCTTTCGAAATGCGGCTAAGTGTGAAATCAA
TAATATTGACCTTAATTCCATGGGTCCTCAGTGGAATTTTCTGCCCATGCACAGTGTAGG
AGAGCTCTTCCACTCCGTTCCGATCGATCAGCACATTACTAAGATTTAAGTCCCTGTGCT
CGAATTCAAGAGCTGCTTCAGCTGCAACCATTGAGAGAACGAGCTGGTGAATGATGGAAA
ATAGTTCATCTTCACTTTCAAGGACAAAATCTGCCAGCGAGATTCCACCATTTGCCGAGA
CGAAAAGGATAAAGTTTTGATGTTCTGAAGAATAAACATCTGGCCTCAAATGTTCGGATT
CATTGAGCTTATCGTAGGCATCCCAAGCTCTCAGTAATCCCTTAGGATATTCCCCCATGA
CTATTTGGGCTGAAATCATTTCGATAAAATTCGGCGTAGAATTCCAAGAATTTGGGTCTC
TCAACGCCGACAGTTCCTTCATCACAATCACCTCTGACAAAACGGCGTGGGTTGTTGGAA
TTTCCACGGATTGATTTCCATAGAAACATCCGTTGTTTTCGAATGGCAAAACTTTGATAG
CAACCGGTCTACCATTCCAGACAGTTGAGAAGACTTCACCGTACGCTCCTTCGCCGAGCT
TCTTCACTTTTCGAGCATCTAGCGCCGACGTTGGTAGGCTACCCCATGGTTTTGCTTCTT
TTTGGCCAACAACACGGAGAAGTTGTGCCATGGACGGATCTTTATTGTGAAATGTGATAC
TGCCAATGGGGATATTTCTAGAATCAGGATGAGCTGACCGAGCACTTGGAGCTCTTTTGT
TCAGTTCAGCAAGCATGCACAGTTCGAAAGCATGCACAGTGCGAAAATGACTTTTCAGTT
GTCTCTGAAATCGTCGTTCGTTGGTCATGTCGAGTGCAAGAACGGTGGTGGTGACCACTG
CCGTCTTCGTGAACCGCATCCAAGACATGTTTCGGGAGATAACTATAGAAAT
>Y18H1A.1
ATGAATAATATACTCGGAAACAAAAATACAAAAAGGTCGAAGAAGAAGGACGGAAAGTTT
ACGAGCAACACTGCTACTGATCTTGTTGAGGCCCCAAAACCAGGTGGAGCAAAAGGATCC
AAAAAACCAAAACCATCGAAAGGAAATGACGACAGGGGACGCGGCGAACCGGAAATGACT
GCACAATCCAAAAAAACCAAGAAAGCAAAAAAAGTGAGACAGAAGAGAGATACAAAGGCA
CCGTCTCCTGCAATGTCACCTCGATCACGTGAAATGCTGTCAGACAACAAAAAGACGACC
GTTGAGGATGATCCAGCAGTTCCAATAACAACAAGTGTCGCTGGAGCAGTCACTTCTACG
ATTCCTGCTCTCATGTCCACTGAAAACGCGTTTCAGCCACCCAAAGACCTTATCTCGGGA
AGAAAGCCAAAAGGTGCTCCGAACTTGTCTGGCAGCGTTCCACTTTCACACAAGAGCTCA
CTGACTGGAGGTGCAGATAAGTGGGTTGGAGAAGCCGTGGCAAAGAATTGGATGGATTCG
ATCGACACAGCAGAGGTGAAAAAGGAATACGATAAACTGCAATCACAGAAAATCGATGTG
GAGAAGGACTGTAAAACCTGGAAATCCAACCCAAAATTTAACCAATCGGAAGACTTTCCT
GCCTTGGACTCCAATCTCGTGAAACTTGGCAAAGACTATGTGAACATCAGTCTTGTAGAT
GTTCCATTGGGAAGAAATGTTCATCTCGGTCAAGCTCCGGTCACGAATACGGAAGAAACA
TTCTGGAAAGCTGTGTTCGACAAGCGAATCACTCACATTGATCTACTCGTCGGCGATGAA
ACCATCGAATTCTTCCCTAAAAAGGCAGAAGATTATACAAATTATGGTCAGATGTGGATC
AATAACCGCCGTGTCGAGTATGTCAATGACGATGTGTACCGATTTGCAATTGAAGTAGTG
CCCCACGGATGCTCCAACTCGATCATCTGCAATGTGACTGTTATCAGCAATTGGAAAGTG
GACACTGTGCCTTTGAAACAAGCAATCGCCATCAAAGAGGCACTTGGTCTAAACTACTTC
TTGCTGAAAGCACCCGCTGACGAGCATGCGATGATCGTCTCACCACGTGGAGCTGGACGA
GCTGGCTACTTTTTGGCACTTGCGGTTGCAGTCAACACAATTGATACAAAGCTTGCCGAA
CCATGTATTGCGGATATTGTCAAATCGATTCGCTCCCAGAGACCAAGAGCCGTGGATTCA
TTTTGTCAGTACTGCTCCCTGTACATTTCGTTGCTCTACTTCATCAAGAAGAAAGTGACA
AAACCAGCAGAAGGGGATAAAAAGCCAACACTGAGCAACAAATACATCTACAAGAAGTCG
GTTGAGTTGACCAAGCAATTCACCGTTCTCCTTCTCGAAGCGAGTCAGCAAAGTGTGATG
GGACCTGGATAGTTCTTCTCCAT
>Y18H1A.4.1
AAAAGAAAATCGATTTATTAATTTTTTTCCGGTTTCCTGGAAGCTAATCAATTCAGAAAA
AAGAATTAAGCTATGAATATATACTTATAAAAGTCGTAAAAGGTATGGAAATATAAATTA
TTTTAAAACAGCGATTTCTGACTGAAGCATCTCAACTACCAGGGCCTCAAGTTCTTCTTA
TCCGACAAATGAGACGAGTCGGAGCTATAATTGTGCCGATATTTTCCGGGCGCCGTCTCT
TCGAACTCGGATACGGTAGCCTGCCCGACGTATTTGAAATCGCCCATTAGCACTTCGTGG
CAAGCGCCGATTGATGCTCCGTGGCCGACGAGTAGGAGGTTTCCTTCATATTTCTCGAAA
ATCGCCCGCAGGGTCTTTCCGACACGTGGCACACACGCGTCATCTCCACATCCTTCGCGG
GGTAGTGTGTACTTCGAGAAAACAGGAATATAGTCCAAATCAACAAGCGGAAATTTCTCA
GCTAGTTTGTCGGTTTCCCAGAATCCAGGAGGCTTATCACAAAGATAAAGTGCCTCACAA
AGGCCACCGTCCGCCTTCACTTTCATTCCTTTATCCTCAATAATCGTCGAAGCTGTCTCA
ATTGTCCGATCGAACGGCGAGGCAAACGTATGCGAGATTTGTGCATTTTCGAACCGATTT
TTGCACTCTTTCGCCTGTTGCCGACCGCGCACGCTGAGCATCGAATTGTCCGACGTGAGA
CCGTCGGCTCCGTCGAGTTTACGCCAATTTCGATTGATATTGTCCTCGCGTTCCGCGTGT
CGAACAATCCAAATTTTCCGTGGATAAGTGATCGGCATCCTATCGAGATCGGTTTTAG
>Y18H1A.4.2
AAAAGAAAATCGATTTATTAATTTTTTTCCGGTTTCCTGGAAGCTAATCAATTCAGAAAA
AAGAATTAAGCTATGAATATATACTTATAAAAGTCGTAAAAGGTATGGAAATATAAATTA
TTTTAAAACAGCGATTTCTGACTGAAGCATCTCAACTACCAGGGCCTCAAGTTCTTCTTA
TCCGACAAATGAGACGAGTCGGAGCTATAATTGTGCCGATATTTTCCGGGCGCCGTCTCT
TCGAACTCGGATACGGTAGCCTGCCCGACGTATTTGAAATCGCCCATTAGCACTTCGTGG
CAAGCGCCGATTGATGCTCCGTGGCCGACGAGTAGGAGGTTTCCTTCATATTTCTCGAAA
ATCGCCCGCAGGGTCTTTCCGACACGTGGCACACACGCGTCATCTCCACATCCTTCGCGG
GGTAGTGTGTACTTCGAGAAAACAGGAATATAGTCCAAATCAACAAGCGGAAATTTCTCA
GCTAGTTTGTCGGTTTCCCAGAATCCAGGAGGCTTATCACAAAGATAAAGTGCCTCACAA
AGGCCACCGTCCGCCTTCACTTTCATTCCTTTATCCTCAATAATCGTCGAAGCTGTCTCA
ATTGTCCGATCGAACGGCGAGGCAAACGTATGCGAGATTTGTGCATTTTCGAACCGATTT
TTGCACTCTTTCGCCTGTTGCCGACCGCGCACGCTGAGCATCGAATTGTCCGACGTGAGA
CCGTCGGCTCCGTCGAGTTTACGCCAATTTCGATTGATATTGTCCTCGCGTTCCGCGTGT
CGAACAATCCAAATTTTCCGTGGATAAGTGATCGGCATCCTATCGAGATCGGTTTTAGCA
AAATGAGGCACACTGAATGAAGACACCAGGATTTTTCGAAAAACTCTAAAGAAATTCTGC
AAAAAGTGACGTCATGAGGTATATAGGTATGAAATCGAATACTTGGTATCAAATG
>Y18H1A.2
TTTTTTGATGGAATTTATTAGACTTTGGCGGGAAAACAGATCAAATTTACATTAAAAAAT
ACGGGAAAAATACGGGGAAAAAAACCAAATTATTGCCTAAAAAATTCAGGATTAAATTGC
GAGTTGTACTTTTTCTTCTTTCCACGCTTCTCCTCCGAATCCTCGGCGGCTTTTCGTTTC
TGCAGCAGCTCAATTTCCTCGGGATGTAGCAAAGCATGGGCTCTCGCTTTCTCGACTCGT
TCCCGTTTCAGACGCTCGTCTCGCATGCTCGCCAGCTTCTGCCGTCGTTCTCGATCGTAT
TCCTCTTCGAGTTGACGTTCTTCAGAGCTATCACGGTGGCGGTGCTTTTTTTTCTTCTTC
TTCTTGTCTTTTTTATGCCGTTTCTTCGCCTTTTCTTCACTATCACTATCCTCTCGTTTC
CGCTTCCTCTCCTCTTCCAGCTCTTTCCGCTTCAAACACGGCAGAGCATCGCGCGCTTTT
CGTCGATCAAGTGGCTCGGCGGCTCTTCGCAGCGGCAGCTCCTCGTACCACTCTTTTTTC
TTGTTTAAATCGTTCGTATTATCCGCGAAATACACCTGAATTCCCATTTTCGACTCCCAT
TCCTTCTTCTCGGCAGCTTTTTCCGCTTCGTAGTCGCGGTTTCCGGATCCATAGTTTTTT
CGTTCTTCACGTTCGAGATCCTGAAACAAGTTCACATGTCCCGTTTCATCTGAAATGCTG
ACATCTTTTGCTGCTCCAGCTGAGCTCGAACCAGCTCCTCCACTAAACATCGTCTCCATT
CGTTGATCGGCTCGGGCTCTCAACTGCATCAGGCGCCGCTCGTTTTCCGCCTGAATTTGC
CTGTCGAGCACACGCTGCTCATCTTCGGCGGCTTTTCGCTCGTCTCGGCGAACCCGTTCC
ATGTTGGATTTTGTCCGAACGTGCCATGATTTGTGATGGAGAATGTTCATCTGGA
>Y18H1A.3b
TATATTTACAGATGAATTTATTAGAAAAATTCCACAAAAAAAGAGGTTCCATCTAATATT
ATTATGTCGCATTGGGGGTTATATCACATAATTTTTTTTTGTTTCGGTTGCCGTGGAGAA
GGGGGAAAATATCACATTTTTCAGAGGAAAATCACAATAAATATAAGGAAAATTTACAAA
AAAAGGCGCGGGGGGAAATTTCTTCACAAAATTATCGATTTTTGGGTGATAATTTCCAAA
AATCGATAATTTTTATAGCAAAATTGATCCGGAGCAGACTTGGGATAAAGCAATTTTTGG
AGGGGGAAAATGAACAAATTAATAAAATATAATATATTCGGGGCAAAAAATGGGAAATAA
TTAAATTGTCGGAACATATAAATGATTAATTGATTGAGCCAATGGCATTGGTTTCATGTG
AGCCAACGCTTCATTACAGAACACTTCCTCCCGATGACGTAGCGGACGAGAATGCTCGAC
ACGAGCAAGACGGTAGGCTCTAGAGGCGTTTATCACAGTAAGCCTAACCAACTGTGAGAG
CTCGCTCATCGTGACTAGGGCTCCGTCGAAAAGCGGCCCAAACTCCAGAGCCGACGCCGT
ATCGACGCGCACTCGAACCATCTTATCACCGACTTGCTCCAACACAATCAGAACATCACA
AAACTTGGTGGCAATCGTTTCGCGGGTGTACACTTTCCGTGTGTTCTCAGTCCACACCAC
ATGCACCTCATCGTTTCCGATATGCTTCCACTTCTGCTGCACATCGCCGTTGAGCATCGT
GCTCACATGGAATATCACCTCAGCCTCGGCGTCTGCAAAGTACGGAGCCCGTGTCTCTAC
GGGCAGGCCACCGGTGTAACCATCGTGTCCTCGACCCACTTTGACCTCCCATCCGAGCTC
CGACGTGAAGCTGTCAAATTGCGCGGAGGCGGAGGCGGTGGTGTTGGACAGGATCGATGC
TCGATCTTCCTGCGATTCTCCTACATAGATCACAGCGACTTTGTGGACTTCACGAGAAGA
AGTCTGATCTAAATGCTTCAAGTCACGCGGGAAATTCGCGTGAACCTGAGACACAAGTGG
GACGAATCCCAGGGAAGCCGACAGCGATCTCCATTCGAGAAGCTTCGCGTTCGGAGTGAA
CGCTGGCAAATGATCGTGAGCCGCCGACGATGTGCCAAGTGGCTGTGGCTGCCGTCTAGA
CGTCTCAATCATCGATGTAAACTGTGCGGCACCATCGACAGGCGACGGGCTCCCACGTGA
CGGGGGGTAGTCCGGTAGATCATCGAACGGATCATCCATCGCTCCGAGGATCCCCTGGCT
TTCCCGACCGGGACGTTTTCCCTTGAGAGCCTCTTTGCGTAGCCAATTGGTCACGTTGGT
GGCAGGCTTGCGGACATCCTCATGGGTATCTAGATCCCAGATATGCCGGCCAACTACCGT
TCGGGAAGTGATTTCGCAGGGGGATTTGGCGTGGAAATCCTTTCGGGACACCGAGATAAT
CGCCGATTGCCGATTAATATACACGGTTTTATCCTCTCCTTGTAGTGGCGGTGCTCCTGC
AGAGCTCCATCTCTGAACCTCAAAACCTCGCACCGGATACTGACCACCGAGCGTGACAAG
CTCTCCATGGAGCACCATATGCCTATCGGCCAAGATACCGCGAATGACGAGTGGCATTTG
AGGTTGTGGCCATTGCATACAAAGCTTCACCATCTGCCACTCGATCTCGGTTCTCGTACG
CTCATCGCGTAGGAGCGAGGCGGCACGGAGCAGCGCCTGGAGCAGTGTGGTGCTCGAGAA
CTGGGCGAGCGAGGCGATCGACGAGCAGAAGAGCGGAATGAGCCGCATCGCGAACTGATG
GGTTTCGATGGTTTTCAACGCGGTGAGCACCAAGTCGATTTGGGCTTTTTGCACGATGAG
GATGGCTAGCGAGTTCACGATTACTACGGCGTTCTCCGATACGTCTGTATTGACAAGCTG
ATCGAGAAGGATTTGCTCGGCTCCAGGATACGATGAAGCTAGCATTGAGAACAACTTCAA
CGAGTTCGAGGACACCTTCGTGTCCTTCGAGCTCTTCGCCGCCTGCAACATTTTCGGCAA
ATGCTCCAGAGCTCGCGGAGCAACAATTGATAGTTCGTGTGCAGAGAGCCCACAAATCGC
CGGAACCACTAGTTGCTCCTTGGATTGCATAAGACGGATGAAGCAGAGAAG
>Y18H1A.3c
TATATTTACAGATGAATTTATTAGAAAAATTCCACAAAAAAAGAGGTTCCATCTAATATT
ATTATGTCGCATTGGGGGTTATATCACATAATTTTTTTTTGTTTCGGTTGCCGTGGAGAA
GGGGGAAAATATCACATTTTTCAGAGGAAAATCACAATAAATATAAGGAAAATTTACAAA
AAAAGGCGCGGGGGGAAATTTCTTCACAAAATTATCGATTTTTGGGTGATAATTTCCAAA
AATCGATAATTTTTATAGCAAAATTGATCCGGAGCAGACTTGGGATAAAGCAATTTTTGG
AGGGGGAAAATGAACAAATTAATAAAATATAATATATTCGGGGCAAAAAATGGGAAATAA
TTAAATTGTCGGAACATATAAATGATTAATTGATTGAGCCAATGGCATTGGTTTCATGTG
AGCCAACGCTTCATTACAGAACACTTCCTCCCGATGACGTAGCGGACGAGAATGCTCGAC
ACGAGCAAGACGGTAGGCTCTAGAGGCGTTTATCACAGTAAGCCTAACCAACTGTGAGAG
CTCGCTCATCGTGACTAGGGCTCCGTCGAAAAGCGGCCCAAACTCCAGAGCCGACGCCGT
ATCGACGCGCACTCGAACCATCTTATCACCGACTTGCTCCAACACAATCAGAACATCACA
AAACTTGGTGGCAATCGTTTCGCGGGTGTACACTTTCCGTGTGTTCTCAGTCCACACCAC
ATGCACCTCATCGTTTCCGATATGCTTCCACTTCTGCTGCACATCGCCGTTGAGCATCGT
GCTCACATGGAATATCACCTCAGCCTCGGCGTCTGCAAAGTACGGAGCCCGTGTCTCTAC
GGGCAGGCCACCGGTGTAACCATCGTGTCCTCGACCCACTTTGACCTCCCATCCGAGCTC
CGACGTGAAGCTGTCAAATTGCGCGGAGGCGGAGGCGGTGGTGTTGGACAGGATCGATGC
TCGATCTTCCTGCGATTCTCCTACATAGATCACAGCGACTTTGTGGACTTCACGAGAAGA
AGTCTGATCTAAATGCTTCAAGTCACGCGGGAAATTCGCGTGAACCTGAGACACAAGTGG
GACGAATCCCAGGGAAGCCGACAGCGATCTCCATTCGAGAAGCTTCGCGTTCGGAGTGAA
CGCTGGCAAATGATCGTGAGCCGCCGACGATGTGCCAAGTGGCTGTGGCTGCCGTCTAGA
CGTCTCAATCATCGATGTAAACTGTGCGGCACCATCGACAGGCGACGGGCTCCCACGTGA
CGGGGGGTAGTCCGGTAGATCATCGAACGGATCATCCATCGCTCCGAGGATCCCCTGGCT
TTCCCGACCGGGACGTTTTCCCTTGAGAGCCTCTTTGCGTAGCCAATTGGTCACGTTGGT
GGCAGGCTTGCGGACATCCTCATGGGTATCTAGATCCCAGATATGCCGGCCAACTACCGT
TCGGGAAGTGATTTCGCAGGGGGATTTGGCGTGGAAATCCTTTCGGGACACCGAGATAAT
CGCCGATTGCCGATTAATATACACGGTTTTATCCTCTCCTTGTAGTGGCGGTGCTCCTGC
AGAGCTCCATCTCTGAACCTCAAAACCTCGCACCGGATACTGACCACCGAGCGTGACAAG
CTCTCCATGGAGCACCATATGCCTATCGGCCAAGATACCGCGAATGACGAGTGGCATTTG
AGGTTGTGGCCATTGCATACAAAGCTTCACCATCTGCCACTCGATCTCGGTTCTCGTACG
CTCATCGCGTAGGAGCGAGGCGGCACGGAGCAGCGCCTGGAGCAGTGTGGTGCTCGAGAA
CTGGGCGAGCGAGGCGATCGACGAGCAGAAGAGCGGAATGAGCCGCATCGCGAACTGATG
GGTTTCGATGGTTTTCAACGCGGTGAGCACCAAGTCGATTTGGGCTTTTTGCACGATGAG
GATGGCTAGCGAGTTCACGATTACTACGGCGTTCTCCGATACGTCTGTATTGACAAGCTG
ATCGAGAAGGATTTGCTCGGCTCCAGGATACGATGAAGCTAGCATTGAGAACAACTTCAA
CGAGTTCGAGGACACCTTCGTGTCCTTCGAGCTCTTCGCCGCCTGCAACATTTTCGGCAA
ATGCTCCAGAGCTCGCGGAGCAACAATTGATAGTTCGTGTGCAGAGAGCCCACAAATCGC
CGGAACCACTAGTTGCTCCTTGGATTGCATAAGACGGATGAAGCAGAGAAGAATGTTGGC
CGAGAGCAGTGGCGGTGGCCGACGGATCGTTGATTCGTTGAGAATTGCACTTAGAGCCGG
AACACAGCGGGGCAGCAGGATTGGGGGTACGGTAACGAGGCGGCACGCGAGCCAGTGGGC
CAGTGGGTGCAGGTTTACCAAAAGCAAGTTCTCAATCGTCAATGACATGCAATCGATTGC
CACGTGGGCACTCGAGTTGGTATACGGATCCACGAGTGAGATGACACGACGCCACGTTTG
AAGCCACGCCAATTTGTCGCCAGACCAAGACGTAACCGCATTTGTAATATCATCAGTGTC
ATGAAAAACGTTATCCTCTGCAATTGTGTTCGACGATGACATACTATCTCCAGTCTCTGA
CGAATCATTTCTCGGGTCTTCCATCAT
>Y18H1A.3d
TATATTTACAGATGAATTTATTAGAAAAATTCCACAAAAAAAGAGGTTCCATCTAATATT
ATTATGTCGCATTGGGGGTTATATCACATAATTTTTTTTTGTTTCGGTTGCCGTGGAGAA
GGGGGAAAATATCACATTTTTCAGAGGAAAATCACAATAAATATAAGGAAAATTTACAAA
AAAAGGCGCGGGGGGAAATTTCTTCACAAAATTATCGATTTTTGGGTGATAATTTCCAAA
AATCGATAATTTTTATAGCAAAATTGATCCGGAGCAGACTTGGGATAAAGCAATTTTTGG
AGGGGGAAAATGAACAAATTAATAAAATATAATATATTCGGGGCAAAAAATGGGAAATAA
TTAAATTGTCGGAACATATAAATGATTAATTGATTGAGCCAATGGCATTGGTTTCATGTG
AGCCAACGCTTCATTACAGAACACTTCCTCCCGATGACGTAGCGGACGAGAATGCTCGAC
ACGAGCAAGACGGTAGGCTCTAGAGGCGTTTATCACAGTAAGCCTAACCAACTGTGAGAG
CTCGCTCATCGTGACTAGGGCTCCGTCGAAAAGCGGCCCAAACTCCAGAGCCGACGCCGT
ATCGACGCGCACTCGAACCATCTTATCACCGACTTGCTCCAACACAATCAGAACATCACA
AAACTTGGTGGCAATCGTTTCGCGGGTGTACACTTTCCGTGTGTTCTCAGTCCACACCAC
ATGCACCTCATCGTTTCCGATATGCTTCCACTTCTGCTGCACATCGCCGTTGAGCATCGT
GCTCACATGGAATATCACCTCAGCCTCGGCGTCTGCAAAGTACGGAGCCCGTGTCTCTAC
GGGCAGGCCACCGGTGTAACCATCGTGTCCTCGACCCACTTTGACCTCCCATCCGAGCTC
CGACGTGAAGCTGTCAAATTGCGCGGAGGCGGAGGCGGTGGTGTTGGACAGGATCGATGC
TCGATCTTCCTGCGATTCTCCTACATAGATCACAGCGACTTTGTGGACTTCACGAGAAGA
AGTCTGATCTAAATGCTTCAAGTCACGCGGGAAATTCGCGTGAACCTGAGACACAAGTGG
GACGAATCCCAGGGAAGCCGACAGCGATCTCCATTCGAGAAGCTTCGCGTTCGGAGTGAA
CGCTGGCAAATGATCGTGAGCCGCCGACGATGTGCCAAGTGGCTGTGGCTGCCGTCTAGA
CGTCTCAATCATCGATGTAAACTGTGCGGCACCATCGACAGGCGACGGGCTCCCACGTGA
CGGGGGGTAGTCCGGTAGATCATCGAACGGATCATCCATCGCTCCGAGGATCCCCTGGCT
TTCCCGACCGGGACGTTTTCCCTTGAGAGCCTCTTTGCGTAGCCAATTGGTCACGTTGGT
GGCAGGCTTGCGGACATCCTCATGGGTATCTAGATCCCAGATATGCCGGCCAACTACCGT
TCGGGAAGTGATTTCGCAGGGGGATTTGGCGTGGAAATCCTTTCGGGACACCGAGATAAT
CGCCGATTGCCGATTAATATACACGGTTTTATCCTCTCCTTGTAGTGGCGGTGCTCCTGC
AGAGCTCCATCTCTGAACCTCAAAACCTCGCACCGGATACTGACCACCGAGCGTGACAAG
CTCTCCATGGAGCACCATATGCCTATCGGCCAAGATACCGCGAATGACGAGTGGCATTTG
AGGTTGTGGCCATTGCATACAAAGCTTCACCATCTGCCACTCGATCTCGGTTCTCGTACG
CTCATCGCGTAGGAGCGAGGCGGCACGGAGCAGCGCCTGGAGCAGTGTGGTGCTCGAGAA
CTGGGCGAGCGAGGCGATCGACGAGCAGAAGAGCGGAATGAGCCGCATCGCGAACTGATG
GGTTTCGATGGTTTTCAACGCGGTGAGCACCAAGTCGATTTGGGCTTTTTGCACGATGAG
GATGGCTAGCGAGTTCACGATTACTACGGCGTTCTCCGATACGTCTGTATTGACAAGCTG
ATCGAGAAGGATTTGCTCGGCTCCAGGATACGATGAAGCTAGCATTGAGAACAACTTCAA
CGAGTTCGAGGACACCTTCGTGTCCTTCGAGCTCTTCGCCGCCTGCAACATTTTCGGCAA
ATGCTCCAGAGCTCGCGGAGCAACAATTGATAGTTCGTGTGCAGAGAGCCCACAAATCGC
CGGAACCACTAGTTGCTCCTTGGATTGCATAAGACGGATGAAGCAGAGAAGAATGTTGGC
CGAGAGCAGTGGCGGTGGCCGACGGATCGTTGATTCGTTGAGAATTGCACTTAGAGCCGG
AACACAGCGGGGCAGCAGGATTGGGGGTACGGTAACGAGGCGGCACGCGAGCCAGTGGGC
CAGTGGGTGCAGGTTTACCAAAAGCAAGTTCTCAATCGTCAATGACATGCAATCGATTGC
CACGTGGGCACTCGAGTTGGTATACGGATCCACGAGTGAGATGACACGACGCCACGTTTG
AAGCCACGCCAATTTGTCGCCAGACCAAGACGTAACCGCATTTGTAATATCATCAGTGTC
ATGAAAAACGTTATCCTCTGCAATTGTGTTCGACGATGACATACTATCTCCAGTCTCTGA
CGAATCATTTCTCGGGTCTTCCATCATTGCCGATTCGATTGCCTGTCGTCGACTGTTCTG
TGAGACTTCTGTCGCTTTTCGGAGAGCTTCTTCACGGGAGAATATGTCGATATGGGCGAG
ATGGAGGATTAATGCTCGCGTTACACTGTTCACAATCGAAGCCCATTGCTCAGCCATCGG
TATCCAAACACCCTTCTTCATGACGTCATGCACCTCATCCCACACCTCATCGTCAATTTC
GATGCGTCTGACAGCCTTAATCACGACGACATTCGAGATGAGTGTCGACGTAAAAGCAGC
CGACACATTCTGGGAAAACGCGTCCGATTGGCGACAGATTTTCGAGGCGCATGTGCAGAG
TCCCGCCATTAATTCTGACCAGAATTTTTGGGGAAGCGGTTTTGGGAGTTGAATTCGATG
GGAAACCAGCTGCTTGCACGATGTTAGAATCGCAAATGCTATGGAGATTGCCGAGGAGTG
ACGTTCTCCACATTGAGCCAAATACGGACTGTGAAAGAAGCCCAACAAGATATTCGAGAG
CAACAGCGAGCATCGTTCAATCGATACTTCTCCAGACGCTACGAATGGTGGAATTTCGTA
CTGCAAAAGCCATGCGGAGAGCACATTTACCACTTTATGAGTGACATTTGAGCATGCCAA
TGGGAGTTTCATTGCTTCACGCAT
>Y18H1A.3a
TATATTTACAGATGAATTTATTAGAAAAATTCCACAAAAAAAGAGGTTCCATCTAATATT
ATTATGTCGCATTGGGGGTTATATCACATAATTTTTTTTTGTTTCGGTTGCCGTGGAGAA
GGGGGAAAATATCACATTTTTCAGAGGAAAATCACAATAAATATAAGGAAAATTTACAAA
AAAAGGCGCGGGGGGAAATTTCTTCACAAAATTATCGATTTTTGGGTGATAATTTCCAAA
AATCGATAATTTTTATAGCAAAATTGATCCGGAGCAGACTTGGGATAAAGCAATTTTTGG
AGGGGGAAAATGAACAAATTAATAAAATATAATATATTCGGGGCAAAAAATGGGAAATAA
TTAAATTGTCGGAACATATAAATGATTAATTGATTGAGCCAATGGCATTGGTTTCATGTG
AGCCAACGCTTCATTACAGAACACTTCCTCCCGATGACGTAGCGGACGAGAATGCTCGAC
ACGAGCAAGACGGTAGGCTCTAGAGGCGTTTATCACAGTAAGCCTAACCAACTGTGAGAG
CTCGCTCATCGTGACTAGGGCTCCGTCGAAAAGCGGCCCAAACTCCAGAGCCGACGCCGT
ATCGACGCGCACTCGAACCATCTTATCACCGACTTGCTCCAACACAATCAGAACATCACA
AAACTTGGTGGCAATCGTTTCGCGGGTGTACACTTTCCGTGTGTTCTCAGTCCACACCAC
ATGCACCTCATCGTTTCCGATATGCTTCCACTTCTGCTGCACATCGCCGTTGAGCATCGT
GCTCACATGGAATATCACCTCAGCCTCGGCGTCTGCAAAGTACGGAGCCCGTGTCTCTAC
GGGCAGGCCACCGGTGTAACCATCGTGTCCTCGACCCACTTTGACCTCCCATCCGAGCTC
CGACGTGAAGCTGTCAAATTGCGCGGAGGCGGAGGCGGTGGTGTTGGACAGGATCGATGC
TCGATCTTCCTGCGATTCTCCTACATAGATCACAGCGACTTTGTGGACTTCACGAGAAGA
AGTCTGATCTAAATGCTTCAAGTCACGCGGGAAATTCGCGTGAACCTGAGACACAAGTGG
GACGAATCCCAGGGAAGCCGACAGCGATCTCCATTCGAGAAGCTTCGCGTTCGGAGTGAA
CGCTGGCAAATGATCGTGAGCCGCCGACGATGTGCCAAGTGGCTGTGGCTGCCGTCTAGA
CGTCTCAATCATCGATGTAAACTGTGCGGCACCATCGACAGGCGACGGGCTCCCACGTGA
CGGGGGGTAGTCCGGTAGATCATCGAACGGATCATCCATCGCTCCGAGGATCCCCTGGCT
TTCCCGACCGGGACGTTTTCCCTTGAGAGCCTCTTTGCGTAGCCAATTGGTCACGTTGGT
GGCAGGCTTGCGGACATCCTCATGGGTATCTAGATCCCAGATATGCCGGCCAACTACCGT
TCGGGAAGTGATTTCGCAGGGGGATTTGGCGTGGAAATCCTTTCGGGACACCGAGATAAT
CGCCGATTGCCGATTAATATACACGGTTTTATCCTCTCCTTGTAGTGGCGGTGCTCCTGC
AGAGCTCCATCTCTGAACCTCAAAACCTCGCACCGGATACTGACCACCGAGCGTGACAAG
CTCTCCATGGAGCACCATATGCCTATCGGCCAAGATACCGCGAATGACGAGTGGCATTTG
AGGTTGTGGCCATTGCATACAAAGCTTCACCATCTGCCACTCGATCTCGGTTCTCGTACG
CTCATCGCGTAGGAGCGAGGCGGCACGGAGCAGCGCCTGGAGCAGTGTGGTGCTCGAGAA
CTGGGCGAGCGAGGCGATCGACGAGCAGAAGAGCGGAATGAGCCGCATCGCGAACTGATG
GGTTTCGATGGTTTTCAACGCGGTGAGCACCAAGTCGATTTGGGCTTTTTGCACGATGAG
GATGGCTAGCGAGTTCACGATTACTACGGCGTTCTCCGATACGTCTGTATTGACAAGCTG
ATCGAGAAGGATTTGCTCGGCTCCAGGATACGATGAAGCTAGCATTGAGAACAACTTCAA
CGAGTTCGAGGACACCTTCGTGTCCTTCGAGCTCTTCGCCGCCTGCAACATTTTCGGCAA
ATGCTCCAGAGCTCGCGGAGCAACAATTGATAGTTCGTGTGCAGAGAGCCCACAAATCGC
CGGAACCACTAGTTGCTCCTTGGATTGCATAAGACGGATGAAGCAGAGAAGAATGTTGGC
CGAGAGCAGTGGCGGTGGCCGACGGATCGTTGATTCGTTGAGAATTGCACTTAGAGCCGG
AACACAGCGGGGCAGCAGGATTGGGGGTACGGTAACGAGGCGGCACGCGAGCCAGTGGGC
CAGTGGGTGCAGGTTTACCAAAAGCAAGTTCTCAATCGTCAATGACATGCAATCGATTGC
CACGTGGGCACTCGAGTTGGTATACGGATCCACGAGTGAGATGACACGACGCCACGTTTG
AAGCCACGCCAATTTGTCGCCAGACCAAGACGTAACCGCATTTGTAATATCATCAGTGTC
ATGAAAAACGTTATCCTCTGCAATTGTGTTCGACGATGACATACTATCTCCAGTCTCTGA
CGAATCATTTCTCGGGTCTTCCATCATTGCCGATTCGATTGCCTGTCGTCGACTGTTCTG
TGAGACTTCTGTCGCTTTTCGGAGAGCTTCTTCACGGGAGAATATGTCGATATGGGCGAG
ATGGAGGATTAATGCTCGCGTTACACTGTTCACAATCGAAGCCCATTGCTCAGCCATCGG
TATCCAAACACCCTTCTTCATGACGTCATGCACCTCATCCCACACCTCATCGTCAATTTC
GATGCGTCTGACAGCCTTAATCACGACGACATTCGAGATGAGTGTCGACGTAAAAGCAGC
CGACACATTCTGGGAAAACGCGTCCGATTGGCGACAGATTTTCGAGGCGCATGTGCAGAG
TCCCGCCATTAATTCTGACCAGAATTTTTGGGGAAGCGGTTTTGGGAGTTGAATTCGATG
GGAAACCAGCTGCTTGCACGATGTTAGAATCGCAAATGCTATGGAGATTGCCGAGGAGTG
ACGTTCTCCACATTGAGCCAAATACGGACTGTGAAAGAAGCCCAACAAGATATTCGAGAG
CAACAGCGAGCATCGTTCAATCGATACTTCTCCAGACGCTACGAATGGTGGAATTTCGTA
CTGCAAAAGCCATGCGGAGAGCACATTTACCACTTTATGAGTGACATTTGAGCATGCCAA
TGGGAGTTTCATTGCTTCACGCATTAGTGTTAATGCTACGTTTGTTGCCACCGGATCAGC
TGTATCCAATGGTTCACCATTCTCATCGGCTCCTTCCCAGCCACCGAATACATCGACTCC
GTTCGTTTCCAGATCGGTGAAGCATTCGCCCATGTATAGCTTTATTACTTTCTCAATAAT
AAAATTCGCACACTCCTGTCGCTTCCCCTCATCATTCCACTCAATCCGCACAGTTTCTCG
AGTACAGTACTCCAAAAACTTGTCCAAATAAACTTGGAGCATTTGAGCCCGTTCTTTCGA
AGTCTGCGACGCCGACGCTGTCGACTTAATCGGCCCATTCCTCAGTCGTTCACACCAATC
ACCGGCTCCCGACGATTGACAGTACTCGTTGAGCACATCTTCCGCATTTTCACCACTGGT
AAGCGGGAAGAATGGTAGAAGACACTGAAAGACACGATCCAGGTCTGGTGTCGCTTTTCC
GTACACTCCGAGACATTGATAGAACACTAGGAACAAGCGAATCGCAATTTTTCGCACTGC
CATCAAATTTTTCGGGTAGACTGCTTTTTTGAGAAGCGATTCGATTGCATGACGTTGCCA
GCCACTTCCAACAAGCTCCGGAGCCAAACAGAGCACCTGCTCCAGTGTCCAAAGCCCGGA
TTCAGCCTCAATTGCACTATCGATTTGACTGCTGACATCGTTGACGAGCAGAAGCTCGTC
AACGAGATGAAACGTCTCGAAACTGTGCTCATCGAGCAGTTGACGCTTTTCATTTGTGGT
TAATGTGTCGAGCAGAATCTTCAAATGTTTCACACGGCTCACACAATCCCTGTTCAAGTC
GGTGAATCTTGAAATGCTCGCCTGCACATCTGACGATTTGCCCTTTCGGGCAAACAT
>Y18H1A.3e
TATATTTACAGATGAATTTATTAGAAAAATTCCACAAAAAAAGAGGTTCCATCTAATATT
ATTATGTCGCATTGGGGGTTATATCACATAATTTTTTTTTGTTTCGGTTGCCGTGGAGAA
GGGGGAAAATATCACATTTTTCAGAGGAAAATCACAATAAATATAAGGAAAATTTACAAA
AAAAGGCGCGGGGGGAAATTTCTTCACAAAATTATCGATTTTTGGGTGATAATTTCCAAA
AATCGATAATTTTTATAGCAAAATTGATCCGGAGCAGACTTGGGATAAAGCAATTTTTGG
AGGGGGAAAATGAACAAATTAATAAAATATAATATATTCGGGGCAAAAAATGGGAAATAA
TTAAATTGTCGGAACATATAAATGATTAATTGATTGAGCCAATGGCATTGGTTTCATGTG
AGCCAACGCTTCATTACAGAACACTTCCTCCCGATGACGTAGCGGACGAGAATGCTCGAC
ACGAGCAAGACGGTAGGCTCTAGAGGCGTTTATCACAGTAAGCCTAACCAACTGTGAGAG
CTCGCTCATCGTGACTAGGGCTCCGTCGAAAAGCGGCCCAAACTCCAGAGCCGACGCCGT
ATCGACGCGCACTCGAACCATCTTATCACCGACTTGCTCCAACACAATCAGAACATCACA
AAACTTGGTGGCAATCGTTTCGCGGGTGTACACTTTCCGTGTGTTCTCAGTCCACACCAC
ATGCACCTCATCGTTTCCGATATGCTTCCACTTCTGCTGCACATCGCCGTTGAGCATCGT
GCTCACATGGAATATCACCTCAGCCTCGGCGTCTGCAAAGTACGGAGCCCGTGTCTCTAC
GGGCAGGCCACCGGTGTAACCATCGTGTCCTCGACCCACTTTGACCTCCCATCCGAGCTC
CGACGTGAAGCTGTCAAATTGCGCGGAGGCGGAGGCGGTGGTGTTGGACAGGATCGATGC
TCGATCTTCCTGCGATTCTCCTACATAGATCACAGCGACTTTGTGGACTTCACGAGAAGA
AGTCTGATCTAAATGCTTCAAGTCACGCGGGAAATTCGCGTGAACCTGAGACACAAGTGG
GACGAATCCCAGGGAAGCCGACAGCGATCTCCATTCGAGAAGCTTCGCGTTCGGAGTGAA
CGCTGGCAAATGATCGTGAGCCGCCGACGATGTGCCAAGTGGCTGTGGCTGCCGTCTAGA
CGTCTCAATCATCGATGTAAACTGTGCGGCACCATCGACAGGCGACGGGCTCCCACGTGA
CGGGGGGTAGTCCGGTAGATCATCGAACGGATCATCCATCGCTCCGAGGATCCCCTGGCT
TTCCCGACCGGGACGTTTTCCCTTGAGAGCCTCTTTGCGTAGCCAATTGGTCACGTTGGT
GGCAGGCTTGCGGACATCCTCATGGGTATCTAGATCCCAGATATGCCGGCCAACTACCGT
TCGGGAAGTGATTTCGCAGGGGGATTTGGCGTGGAAATCCTTTCGGGACACCGAGATAAT
CGCCGATTGCCGATTAATATACACGGTTTTATCCTCTCCTTGTAGTGGCGGTGCTCCTGC
AGAGCTCCATCTCTGAACCTCAAAACCTCGCACCGGATACTGACCACCGAGCGTGACAAG
CTCTCCATGGAGCACCATATGCCTATCGGCCAAGATACCGCGAATGACGAGTGGCATTTG
AGGTTGTGGCCATTGCATACAAAGCTTCACCATCTGCCACTCGATCTCGGTTCTCGTACG
CTCATCGCGTAGGAGCGAGGCGGCACGGAGCAGCGCCTGGAGCAGTGTGGTGCTCGAGAA
CTGGGCGAGCGAGGCGATCGACGAGCAGAAGAGCGGAATGAGCCGCATCGCGAACTGATG
GGTTTCGATGGTTTTCAACGCGGTGAGCACCAAGTCGATTTGGGCTTTTTGCACGATGAG
GATGGCTAGCGAGTTCACGATTACTACGGCGTTCTCCGATACGTCTGTATTGACAAGCTG
ATCGAGAAGGATTTGCTCGGCTCCAGGATACGATGAAGCTAGCATTGAGAACAACTTCAA
CGAGTTCGAGGACACCTTCGTGTCCTTCGAGCTCTTCGCCGCCTGCAACATTTTCGGCAA
ATGCTCCAGAGCTCGCGGAGCAACAATTGATAGTTCGTGTGCAGAGAGCCCACAAATCGC
CGGAACCACTAGTTGCTCCTTGGATTGCATAAGACGGATGAAGCAGAGAAGAATGTTGGC
CGAGAGCAGTGGCGGTGGCCGACGGATCGTTGATTCGTTGAGAATTGCACTTAGAGCCGG
AACACAGCGGGGCAGCAGGATTGGGGGTACGGTAACGAGGCGGCACGCGAGCCAGTGGGC
CAGTGGGTGCAGGTTTACCAAAAGCAAGTTCTCAATCGTCAATGACATGCAATCGATTGC
CACGTGGGCACTCGAGTTGGTATACGGATCCACGAGTGAGATGACACGACGCCACGTTTG
AAGCCACGCCAATTTGTCGCCAGACCAAGACGTAACCGCATTTGTAATATCATCAGTGTC
ATGAAAAACGTTATCCTCTGCAATTGTGTTCGACGATGACATACTATCTCCAGTCTCTGA
CGAATCATTTCTCGGGTCTTCCATCATTGCCGATTCGATTGCCTGTCGTCGACTGTTCTG
TGAGACTTCTGTCGCTTTTCGGAGAGCTTCTTCACGGGAGAATATGTCGATATGGGCGAG
ATGGAGGATTAATGCTCGCGTTACACTGTTCACAATCGAAGCCCATTGCTCAGCCATCGG
TATCCAAACACCCTTCTTCATGACGTCATGCACCTCATCCCACACCTCATCGTCAATTTC
GATGCGTCTGACAGCCTTAATCACGACGACATTCGAGATGAGTGTCGACGTAAAAGCAGC
CGACACATTCTGGGAAAACGCGTCCGATTGGCGACAGATTTTCGAGGCGCATGTGCAGAG
TCCCGCCATTAATTCTGACCAGAATTTTTGGGGAAGCGGTTTTGGGAGTTGAATTCGATG
GGAAACCAGCTGCTTGCACGATGTTAGAATCGCAAATGCTATGGAGATTGCCGAGGAGTG
ACGTTCTCCACATTGAGCCAAATACGGACTGTGAAAGAAGCCCAACAAGATATTCGAGAG
CAACAGCGAGCATCGTTCAATCGATACTTCTCCAGACGCTACGAATGGTGGAATTTCGTA
CTGCAAAAGCCATGCGGAGAGCACATTTACCACTTTATGAGTGACATTTGAGCATGCCAA
TGGGAGTTTCATTGCTTCACGCATTAGTGTTAATGCTACGTTTGTTGCTTTATGCGACGA
AAAAAGCGCATTTCGATACAAAATCAACGATGCATGTGTAGTTTGTAGTGTTGGTTGTCC
TCCAGCCGTTGTGTGAGTTGTTGCCGATGCAATATTATTAATCCATCGAATTAGCCAATA
TCTTGCAATTACCACCGGATCAGCTGTATCCAATGGTTCACCATTCTCATCGGCTCCTTC
CCAGCCACCGAATACATCGACTCCGTTCGTTTCCAGATCGGTGAAGCATTCGCCCATGTA
TAGCTTTATTACTTTCTCAATAATAAAATTCGCACACTCCTGTCGCTTCCCCTCATCATT
CCACTCAATCCGCACAGTTTCTCGAGTACAGTACTCCAAAAACTTGTCCAAATAAACTTG
GAGCATTTGAGCCCGTTCTTTCGAAGTCTGCGACGCCGACGCTGTCGACTTAATCGGCCC
ATTCCTCAGTCGTTCACACCAATCACCGGCTCCCGACGATTGACAGTACTCGTTGAGCAC
ATCTTCCGCATTTTCACCACTGGTAAGCGGGAAGAATGGTAGAAGACACTGAAAGACACG
ATCCAGGTCTGGTGTCGCTTTTCCGTACACTCCGAGACATTGATAGAACACTAGGAACAA
GCGAATCGCAATTTTTCGCACTGCCATCAAATTTTTCGGGTAGACTGCTTTTTTGAGAAG
CGATTCGATTGCATGACGTTGCCAGCCACTTCCAACAAGCTCCGGAGCCAAACAGAGCAC
CTGCTCCAGTGTCCAAAGCCCGGATTCAGCCTCAATTGCACTATCGATTTGACTGCTGAC
ATCGTTGACGAGCAGAAGCTCGTCAACGAGATGAAACGTCTCGAAACTGTGCTCATCGAG
CAGTTGACGCTTTTCATTTGTGGTTAATGTGTCGAGCAGAATCTTCAAATGTTTCACACG
GCTCACACAATCCCTGTTCAAGTCGGTGAATCTTGAAATGCTCGCCTGCACATCTGACGA
TTTGCCCTTTCGGGCAAACAT
>Y18H1A.7a
ATTTTGAGGCAAAAAAAAAACGAACAGACAACGGAAAATCGAGTGAAAACAAGTGAGAAC
ACAGCAAAACTAGTCCTAATTAATTAAAGGCGCATCACGTGGAAAAGAAAACTGTTGTGG
AAGAATAAAAAATGGAACATGAGGGGAAATATTACAAAAATAGTAAAAGATGCATCAAGA
TTAAGATTATTTTTCGAAAATCGAGTCCTCCGCCCAGGAATTCATCATAATTTTCGACTT
TTTTTCGGAGATTGCTGCACATTGTCGGCTGCTCCGGTGGTTTTTGGAAGGTTTTGAGAG
CCGAAGCGCTTTGAATCTGGCGAGCTGCATTTCCAGCTTGCATTGTGCGTTCAGTGACTT
TGATTCCTTGAAGTTTTTCGGCGTAGATTTCGCAGTTTCAGACTGTTTTTCAGGTCTAAT
CAGCGGAATTTTCGTTGATCCCGCCAATCTCGGTGATTTTCTGAGCCTTTTTCGCTCAGG
TTCTGGGATTTCAGCTTTTAGAGCAATCTTTGAAATTTCGACAAGTTTCTTGAAGTCCAA
CGCAATTTTTTCAGTAGAATTCGCAGTTTCCGGCAATTTTTCTGAGCAAATCTTCGAAAT
TTCGACAAGTTTTCTGATTTTCGGCGTAGATTTCGCAAATTCTGACGGTTTTTCTGCAAA
TCCCGGTGATTTTCGGCTCGGGGAGCTCCCAGCTGCTCTATTGTTCAGCATTGTCTGCTC
AGTAGCGGGGGCGTCTTGATTTTCAGTAGAATTCGCAGTTTTCGGCAATTTTTCTGAGCA
AATCTTCGAAATTTTGACAAGTTTTCTGATTTTCGGCGTAGATTTCGCAATTTCTGACGG
TTTTTCTGCAAATCTCGGTGATTTTGGGCTCGGGGAGCTTCCAGCTGCTCTATTGTTCAG
AATTGTCTGCTCAGTAGCGGGGGCGTCTTGATTTTCAGTAGAATTCGCAGTTTCCGGCAA
TTTTTCTGAGCTAATCTTTGGAATTTCGACAGGTTTTCTGACTTTTGGCGTAGATTTTGC
AGTTTCTGGTGATTTTCGGCACGATGAGCTCCCAGCTTCTTCATTATTCAGCCTTTTCAG
CTGGGCTTCTTGAGAGCCTGTAATCACGTCGCCGTCGTCATCCTCTGAATCATCATCCGA
CCAAATTTCGATTATTTCTTTCCAGCAATTTCTCCACGGCGTCGGAACGTATCCTGGTCG
CCGATCGAACTGGATAACTGGCCGGCTGGCGATAAATCGGCGAAGATCTGCTACTATCTC
GTCTGATAACATTACAATATCATCATTTCCGGGCATTTTTGACGAAAAAAAAGCGGAAAA
TATTTAGAATTTCGAAAAT
>Y18H1A.7b
TTAATTAAAGGCGCATCACGTGGAAAAGAAAACTGTTGTGGAAGAATAAAAAATGGAACA
TGAGGGGAAATATTACAAAAATAGTAAAAGATGCATCAAGATTAAGATTATTTTTCGAAA
ATCGAGTCCTCCGCCCAGGAATTCATCATAATTTTCGACTTTTTTTCGGAGATTGCTGCA
CATTGTCGGCTGCTCCGGTGGTTTTTGGAAGGTTTTGAGAGCCGAAGCGCTTTGAATCTG
GCGAGCTGCATTTCCAGCTTGCATTGTGCGTTCAGTGACTTTGATTCCTTGAAGTTTTTC
GGCGTAGATTTCGCAGTTTCAGACTGTTTTTCAGGTCTAATCAGCGGAATTTTCGTTGAT
CCCGCCAATCCAAGTTTCTCAGTAGAATTCGCAGTTTCCGGCAATTTTTCTGAGCAAATC
TTCGAAATTTCGACAAGTTTTCTGATTTTCGGCGTAGATTTCGCAAATTCTGACGGTTTT
TCTGCAAATCCCGGTGATTTTCGGCTCGGGGAGCTCCCAGCTGCTCTATTGTTCAGCATT
GTCTGCTCAGTAGCGGGGGCGTCTTGATTTTCAGTAGAATTCGCAGTTTTCGGCAATTTT
TCTGAGCAAATCTTCGAAATTTTGACAAGTTTTCTGATTTTCGGCGTAGATTTCGCAATT
TCTGACGGTTTTTCTGCAAATCTCGGTGATTTTGGGCTCGGGGAGCTTC
>Y18H1A.6a
AATTTTGAATTACATCCCTCATAATTAATTGTTTTTGCCATTTTTTCGCTATTTCCAGTG
GATTTTAATGAGTAAAAGCCTACAAACCGACGAAAATGGCGGTGTCAGTGAAAGTCCATC
AAATTGCACATATTGCTACACGCTGGAATGCTCTCTACGCATCGAATCCACCTCATCAAT
CAAGAAAAAGACTCCAATCTCCTCGAAAAGCGCTATAATGACTGTCGGCAGAAATGCGCA
GAGAAAAATTCACCTTCAAATCGAGCTAAAGACCACCGCTACCGGACAGCCCGCTGTAGT
GTGCTATGACGTCACAGATGCAGTTGTACACTTGCAAAGCGTTGCAAATGGGAAGTGTAC
TGTAGAAATTCCTTCGCTCTCGTTAATGTTCCAAATGTTCAATTGCGCGCCGCGAAAGCT
CAACGTCTTCATGAAATCTCTCCAAGCAAAGTTGGATATTATGAAAATGGAGAAAAGCCC
AATTTCAGCAGTACCCCGGCAATTCTCACGTCCGCCGGCAGTTTTCAGCGTTCTGAGCCC
GCTGACGATCAGCGAAATGCGAAAAGTGAAGAAGCTACGCGAACCGTCGGCGCTGGCGAG
ACCTTCGAAAGAGGCGACCACACCGAAGCGGCGCACTTCCTCAATGAATTTGCTCGCCGG
CGGCTTGGAAAATCGAATTATGAATCGATCGATTGGGCTGAAAAGGACGACCAGTTTTGC
TAGAGATGATCGTGAAAAAGCCGAGACCCTTGTCTCCCTGAAATCATTCAAAGATGCTCC
TGCAATTTCCGAACGGATTCAGCTGTCAGATGAGCAAAAATCGGTTGTCCGATGTGTGAT
AAATTCTCGAACGAGTGTCTTCTTCACGGGATCCGCTGGAACCGGAAAATCTGTGATTCT
TCGGAGAATCATTGAAATGTTGCCCGCCGGGAACACCTATATCACCGCAGCGACAGGCGT
TGCGGCTTCCCAAATCGGCGGAATCACACTTCACGCGTTTTGCGGTTTTCGCTACGAAAA
TTCGACGCCTGAACAGTGCCTAAAACAGGTTTTACGCCAAAATCACATGGTCCGACAGTG
GAAACAATGCTCACACTTGATAATTGACGAGATTTCCATGATTGATCGCGACTTTTTTGA
AGCTCTCGAATATGTCGCCCGTACCGTCCGTAATAACGATAAGCCGTTCGGTGGAATTCA
GCTCATTATCACTGGAGATTTCTTTCAATTACCGCCCGTCTCGAAGGATGAACCAGTTTT
TTGTTTTGAGAGCGAAGCCTGGAGCCGATGTATCCAAAAAACGATTGTCCTGAAAAATGT
GAAACGACAAAATGACAATGTTTTTGTGAAAATTTTGAATAACGTTAGAGTTGGAAAATG
CGACTTCAAATCAGCGGATATTCTAAAGGAATCCTCGAAAAATCAATTCCCATCCAGCGT
AATTCCAACCAAACTGTGCACACATTCAGATGACGCCGATCGAATTAACAGCTCAAGCAT
CGAGACAACACAAGGCGACGCGAAAACCTTCCACGCCTACGATGACGAGAGTTTTGACAC
GCACGCCAAGGCCCGAACGTTGGCACAGAAGAAGCTTGTGCTGAAAGTTGGAGCTCAGGT
GATGCTCATCAAGAATATCGATGTGATCAAGGGACTTTGTAATGGGTCACGTGGATTTGT
GGAGAAATTCTCTGAAAACGGGAATCCTATGATTCGATTTGTATCGCAAGCCGATGCTTC
CATTGAGATCCGCCGCTCCAAGTTCTCAGTCCGCATTCCCGGGAGTGATGCTCCGTTGAT
TCGCCGTCAACTCCCACTCCAACTCGCCTGGGCCATCTCCATTCACAAATCGCAGGGAAT
GACGCTCGACTGTGCGGAAATTTCGTTGGAGCGCGTTTTCGCCGACGGACAGGCGTATGT
GGCGTTGTCGCGCGCACGATCACTGGCGGCAATTCGAATTATCGGCTTCGACGCGTCGTG
TGTCCGAGCGAATTCAAAGGTTATCGATTTTTACAAATCCATCGAGGCAGAATGCGACGA
CGAACAGGACTGGGAAGCCCCTGCTGCTGGACCAAGGCTCAAGCGAGTTCGATCGATTTA
ATTTTTTTTTTTAAATTTTTTTGTGATCTCCAAATGTTCTGTCTTTCTGTCTTCCCCCCC
CCCCCGCCAAAATTCATTAACTGTTTTATTTCACAACACTCTGTATCATCATAATTTTCA
CATAAAATTGGCTATTTCAATGTTGA
>Y18H1A.6c
ATGTTCCAAATGTTCAATTGCGCGCCGCGAAAGCTCAACGTCTTCATGAAATCTCTCCAA
GCAAAGTTGGATATTATGAAAATGGAGAAAAGCCCAATTTCAGCAGTACCCCGGCAATTC
TCACGTCCGCCGGCAGTTTTCAGCGTTCTGAGCCCGCTGACGATCAGCGAAATGCGAAAA
GTGAAGAAGCTACGCGAACCGTCGGCGCTGGCGAGACCTTCGAAAGAGGCGACCACACCG
AAGCGGCGCACTTCCTCAATGAATTTGCTCGCCGGCGGCTTGGAAAATCGAATTATGAAT
CGATCGATTGGGCTGAAAAGGACGACCAGTTTTGCTAGAGATGATCGTGAAAAAGCCGAG
ACCCTTGTCTCCCTGAAATCATTCAAAGATGCTCCTGCAATTTCCGAACGGATTCAGCTG
TCAGATGAGCAAAAATCGGTTGTCCGATGTGTGATAAATTCTCGAACGAGTGTCTTCTTC
ACGGGATCCGCTGGAACCGGAAAATCTGTGATTCTTCGGAGAATCATTGAAATGTTGCCC
GCCGGGAACACCTATATCACCGCAGCGACAGGCGTTGCGGCTTCCCAAATCGGCGGAATC
ACACTTCACGCGTTTTGCGGTTTTCGCTACGAAAATTCGACGCCTGAACAGTGCCTAAAA
CAGGTTTTACGCCAAAATCACATGGTCCGACAGTGGAAACAATGCTCACACTTGATAATT
GACGAGATTTCCATGATTGATCGCGACTTTTTTGAAGCTCTCGAATATGTCGCCCGTACC
GTCCGTAATAACGATAAGCCGTTCGGTGGAATTCAGCTCATTATCACTGGAGATTTCTTT
CAATTACCGCCCGTCTCGAAGGATGAACCAGTTTTTTGTTTTGAGAGCGAAGCCTGGAGC
CGATGTATCCAAAAAACGATTGTCCTGAAAAATGTGAAACGACAAAATGACAATGTTTTT
GTGAAAATTTTGAATAACGTTAGAGTTGGAAAATGCGACTTCAAATCAGCGGATATTCTA
AAGGAATCCTCGAAAAATCAATTCCCATCCAGCGTAATTCCAACCAAACTGTGCACACAT
TCAGATGACGCCGATCGAATTAACAGCTCAAGCATCGAGACAACACAAGGCGACGCGAAA
ACCTTCCACGCCTACGATGACGAGAGTTTTGACACGCACGCCAAGGCCCGAACGTTGGCA
CAGAAGAAGCTTGTGCTGAAAGTTGGAGCTCAGGTGATGCTCATCAAGAATATCGATGTG
ATCAAGGGACTTTGTAATGGGTCACGTGGATTTGTGGAGAAATTCTCTGAAAACGGGAAT
CCTATGATTCGATTTGTATCGCAAGCCGATGCTTCCATTGAGATCCGCCGCTCCAAGTTC
TCAGTCCGCATTCCCGGGAGTGATGCTCCGTTGATTCGCCGTCAACTCCCACTCCAACTC
GCCTGGGCCATCTCCATTCACAAATCGCAGGGAATGACGCTCGACTGTGCGGAAATTTCG
TTGGAGCGCGTTTTCGCCGACGGACAGGCGTATGTGGCGTTGTCGCGCGCACGATCACTG
GCGGCAATTCGAATTATCGGCTTCGACGCGTCGTGTGTCCGAGCGAATTCAAAGGTTATC
GATTTTTACAAATCCATCGAGGCAGAATGCGACGACGAACAGGACTGGGAAGCCCCTGCT
GCTGGACCAAGGCTCAAGCGAGTTCGATCGATTTAATTTTTTTTTTTAAATTTTTTTGTG
ATCTCCAAATGTTCTGTCTTTCTGTCTTCCCCCCCCCCCCGCCAAAATTCATTAACTGTT
TTATTTCACAACACTCTGTATCATCATAATTTTCACATAAAATTGGCTATTTCAATGTTG
A
>Y18H1A.6b
ATGTTGCCCGCCGGGAACACCTATATCACCGCAGCGACAGGCGTTGCGGCTTCCCAAATC
GGCGGAATCACACTTCACGCGTTTTGCGGTTTTCGCTACGAAAATTCGACGCCTGAACAG
TGCCTAAAACAGGTTTTACGCCAAAATCACATGGTCCGACAGTGGAAACAATGCTCACAC
TTGATAATTGACGAGATTTCCATGATTGATCGCGACTTTTTTGAAGCTCTCGAATATGTC
GCCCGTACCGTCCGTAATAACGATAAGCCGTTCGGTGGAATTCAGCTCATTATCACTGGA
GATTTCTTTCAATTACCGCCCGTCTCGAAGGATGAACCAGTTTTTTGTTTTGAGAGCGAA
GCCTGGAGCCGATGTATCCAAAAAACGATTGTCCTGAAAAATGTGAAACGACAAAATGAC
AATGTTTTTGTGAAAATTTTGAATAACGTTAGAGTTGGAAAATGCGACTTCAAATCAGCG
GATATTCTAAAGGAATCCTCGAAAAATCAATTCCCATCCAGCGTAATTCCAACCAAACTG
TGCACACATTCAGATGACGCCGATCGAATTAACAGCTCAAGCATCGAGACAACACAAGGC
GACGCGAAAACCTTCCACGCCTACGATGACGAGAGTTTTGACACGCACGCCAAGGCCCGA
ACGTTGGCACAGAAGAAGCTTGTGCTGAAAGTTGGAGCTCAGGTGATGCTCATCAAGAAT
ATCGATGTGATCAAGGGACTTTGTAATGGGTCACGTGGATTTGTGGAGAAATTCTCTGAA
AACGGGAATCCTATGATTCGATTTGTATCGCAAGCCGATGCTTCCATTGAGATCCGCCGC
TCCAAGTTCTCAGTCCGCATTCCCGGGAGTGATGCTCCGTTGATTCGCCGTCAACTCCCA
CTCCAACTCGCCTGGGCCATCTCCATTCACAAATCGCAGGGAATGACGCTCGACTGTGCG
GAAATTTCGTTGGAGCGCGTTTTCGCCGACGGACAGGCGTATGTGGCGTTGTCGCGCGCA
CGATCACTGGCGGCAATTCGAATTATCGGCTTCGACGCGTCGTGTGTCCGAGCGAATTCA
AAGGTTATCGATTTTTACAAATCCATCGAGGCAGAATGCGACGACGAACAGGACTGGGAA
GCCCCTGCTGCTGGACCAAGGCTCAAGCGAGTTCGATCGATTTAATTTTTTTTTTTAAAT
TTTTTTGTGATCTCCAAATGTTCTGTCTTTCTGTCTTCCCCCCCCCCCCGCCAAAATTCA
TTAACTGTTTTATTTCACAACACTCTGTATCATCATAATTTTCACATAAAATTGGCTATT
TCAATGTTGA
>Y18H1A.6d
CTCAGTCCGCATTCCCGGGAGTGATGCTCCGTTGATTCGCCGTCAACTCCCACTCCAACT
CGCCTGGGCCATCTCCATTCACAAATCGCAGGGAATGACGCTCGACTGTGCGGAAATTTC
GTTGGAGCGCGTTTTCGCCGACGGACAGGCGTATGTGGCGTTGTCGCGCGCACGATCACT
GGCGGCAATTCGAATTATCGGCTTCGACGCGTCGTGTGTCCGAGCGAATTCAAAGGTTAT
CGATTTTTACAAATCCATCGAGGCAGAATGCGACGACGAACAGGACTGGGAAGCCCCTGC
TGCTGGACCAAGGCTCAAGCGAGTTCGATCGATTTAATTTTTTTTTTTAAATTTTTTTGT
GATCTCCAAATGTTCTGTCTTTCTGTCTTCCCCCCCCCCCCGCCAAAATTCATTAACTGT
TTTATTTCACAACACTCTGTATCATCATAATTTTCACATAAAATTGGCTATTTCAATGTT
GA
>Y18H1A.15
CTATTTCAATGTTGACGTCGAATTTTTAGTCCTATCAGCGTCATCGGATAAATTCTCCGC
CGTCTCCTCAAGCAGCAGCGGCACAATAAACATGAAATACACGGCCAACACGAAATGAAT
CGGCACCATCGACACAATGAACAACGACATTCGGAGCATGTGCTCCAAAACTGTCGGCCG
CAACTTTTTCGACGGATTCTCAAAGACGAGATACACTTGCATCGGGCTGTGCACATCTTG
AACCGACTTCTTCTTCATTACAGCGCTCCCTTCTCTGGGCAGCAGGTAGCGTGTCCACGT
GGTGTAGGGTGACTCAGTGGTTGTGTGATTTATCGGCGTGAGCTGGAGCATTTTTGCAGA
GTCGCAGGCCAAGGTAGCGGAGGTGTTGGCTTTCTCCAATATCATCTCCATCAATTCCAG
TTGTTCTGTGCAGTTCGCCATCCCTTCCTTCTTCAATTCCTTCGCCCGATTCTCCAAATC
GTCCACCATCTTCACACCCCGCCGACACGCCGTCTCCACATACCGTTCCGTACCAGCTTC
CGCAATTTTCATAAGCTTCTCGACAGACTCGTTAAACTTGCGTGTTGGCTTGAACAAATG
GGAACCTCGAATCGCCTCGGGAACCGGATTTCCACCTCCTTCCACCAGGAGGCTGAACAG
TGTCGTTTTCTGCCTGACGGCCTTAGCCAGGACGTGCCCATAGTTGATCATGTAGATTTG
CCCGTTTTCAGATATGTTGAATGTTTCAGCAGATGAGAACATTTGAAAATTATTTGATTG
TGCGTGTTCATGCACCACAGTAATGAATGCGAGGCGGCAAATTAAAACTGTGGAGAACAT
CAAGCAGAAGATCGCTGAGCAAATTGAAAGTGGTACTGGAAGTTGAGCAAGTATTTTGGA
GTATTTTTTCCGAAACTCAAACTTCATAATAAACAAAATCGTCAGAATCCCACTGGAGAG
GACTGCAAAAGTCACTGTCGTGTTGGCAGACGTCTGATAAAAATCGAGGGTGTGTCCGGA
TGGTAGGAGAAGCACATTATCGTGATACTTTGACACAAATTCCTCAATAGACGCCAACGC
TTTTCCGAAAACTGGAATCGAAATGTTCAAAGCATTGAGAATTATTTTCTGGTACTCTTC
CACCAGGATGTTGTACTCCGAGTTTAGATCCGAAAACTCCATATACTTTGTAACGTTTTC
CAATTTCGCAAAAATCGATTTCTCGAAATATTTGCACTTCCCCTCGACAAATGATTTCTT
GGCGGGAATCTTCAGGAACAGCTTATTAAACATGGTGAAGTTGGCGTAGTCATGCAAGAA
CCAATTTATTCGGCGGCGTTCGTTTTCGGTGACGGCGAAGTCTCGTTTGAACAAGCACGG
TATGTAGGACAGCTTACGGTGGAGACGCTCTTTGATGGGCATAAAACTGTGATCATTGGC
GGTTTCGAGCATCGTCCTTCCATAGACCGCATCCTGAGTACACTCTCGTAAATTGGCGGC
CAAAATTGTTAGACCAAGGATACAAAATATGGGGATAATGGTGAATCCGGAGCGATTATC
ATCCAACCAATACACGATTACTTCGATAACCTCGAAGAGCAGCAATTTCCAGACGACGAG
GAATATCAGCAGAGCTGTGATCAGGCAGAGCACCGAGATTATTATCTGGCGGATTGTGGG
CAAATGCCTGAAAACAATTGCAAGAACATCGGAATAACCCGAGCTCCTCCCGTTCAACGT
CGCGACCACAAGCGCGTGCACACTTTTCCGCAGCTTCTCATCATCGCGATCAGCGCAAAA
ATCCTCGATTATCTCGAATCGATGGCTCTTTTTTGTGTGCGCCGGGTCTAATTTATAGCT
GATCGGCTCGGGAAACCAATCGTCACACTGCAGCTTCGCATCCTCCAAGCTGAAGCCGTG
AGAAAACTGTGCACTGCATAGGAATAGAAGTAATTTCAGTTTCATTT
>Y18H1A.18
CCTGCTAATTCTCATGATCCTGGTCCTAATCCCATGTTTCTGGCAAGCTTGGCTACGATT
TTCCCGTCGATTCTCCGATTCCTATGATCTATCAAGAAATGCGCAAAAGCGTGATGAGAT
TTCAAAGGAGTTTTATGTATAGCTTACTGACAGGATTTCAAAAAACAGTTACGGGTACAT
TCCAACTGGTCATTGCTCATTGCTCTCTCTTTATGCTTCTCATCACCAACGAATCCACTC
AATTTTCACTCAAGCTGTCATCTCCAGCAGTGTCTCTCAATTTAATTATGCTTGAAATTG
TTTTATAAAATGAAACAACACATACT
>Y18H1A.13
CTGTAAAAGCAATTTATTATTAAAAAGTATATATATACACGTATTCCTGGGTGGGTATTG
AGACTAACGGAAGCGACATGGAGGAGAATTTGAATTTCATTAAAAAAAAAAAACAAAGAG
GTAGGTTACTGTAGCATCCAATCTGGAGGCTGCACAAAGAAGACTCCACCGTCAGTGGCG
CAATATGTTGGACACACCCCTCTATTGCCTTCCTCCCCGTGCTCTCCAATGAGTCCTTCG
GCTCCAGCGGCTCCATCATTCCCTGGGAACCCGGGCTTTCCTTTTTTTCCTCGTGGGCCT
TGTGCACCAATCGGGCCGTCGATACCAGGCATACCAGACGGTCCTGGCGGCCCGAATTCT
CCTTCCTCTCCGATCGGACCTGCTGGTCCCGGGATGAACGGTTTCGGGGTGGCGTCCGCA
CCCGGGTCGCCCATTTCTCCATCCAGTCCTGGGATTCCCTGAGGGCCTTGTAGGCCTTTT
GGTCCCATTTTTCCATTTTCCGCGCGAAGTCCATTCTTTCCGGGTAGTCCTGGCTTACCA
GTGTCTCCTTTCACTCCCGTAATCCCAGTGGTTCCTTGTACTCCTCTCGGACACGGATCC
GCACACAAAGACTTATAATTCACAGGAGGCTCACATGGTAGGCGCGCTGGAAGTCCAGGC
GCACCTTCCGATCCTTTCGTTCCAGGAAGACCGTCTCTTCCAGGGATCCCCGGGGGTCCT
TGTGGATGACGGCACTCACATACTCGGGATCTTGCGGTTTGGCCGGTTTCGTGTAGGAAA
TCGTCGATTTCATCTCTTTTCTGGCGGGTTATGTTTTGGAAATCGTTGGCGACATCGGAT
AGCATGCTTTTCATCTCGAGGGCGCTTTCCTGACAGTACTCGGCATCGTTGACAGTATTC
TGAATAGCCGGTCGAAGTATTGAGGCAAGGGGTCCTACAGAAACAATAAACGACGACATC
GTGGATAGCGAGATAAATAGTGAAACTATGATTAACGTGGCGTATGCCGTTTCTCGAGCA
TTCTCGTTCAT
>Y18H1A.17
CTAAGCCTGAGCCTAAGCCTGAGCCTAAGCCTAAGTCTAAGCCTAAGCCTAAGACTAAGC
CTAAGCCTGAACCTAACCCTAGGCCTAAGCCTAAGAAAAAGCCTAAGCTTGAGCCTAAGC
CTAAGCCTAAGCTAAAGCCAAAACCTAAGCCTAAGCCTAAGCCTAAA
>Y18H1A.12a
AAATTGCCAGTGATGAATATAAAATTAGAATGAAGAATATTTCCAGAGAAGTTGGAAGTG
TAGTCTTGGAGGAGAAGAGAGGAAAGAGAGACTACACAGAGGCTAGCAAATGCACATGCT
CTTCAACGATTTCTCAGAAATGCCCGCCAGGCTCCAAAGGTGCTCCAGGAGCCGATGGTC
TGGACGGGATCCCCGGCTCCAGAGGTCTGAATGGTATGGATGGAGAGGCTGGGCACAGTA
ATATGGATGTTTTCATGTCACCAACAGGATGCATCCGTTGCCCAGCGGGTCCTCCAGGTT
CTCCTGGTGATCATGGTTCTCCTGGTGAACCAGGGTACCCGGGACCTTCAGGACCTCCAG
GGGAACCCGGTTACGCAACAATTGGGCTTATCGGGCCACCTGGACTCGCAGGCCAAGATG
GTCTAGATGGAGCTCCTGGCGAGCCGGGAGTAGGTGGAATGGATGCAGTGAAGATTGTTT
CAGTTGATGGAAAAATTGGAAGAAGAGGAGAAGCGGGGAACAAAGGAAGCAAAGGATCTC
GAGGAGGAGTTGGAAAAGCTGGAGGGCCTGGGGTGGCTGGAGAAATGGGAGAAAAAGGAG
CAAGAGGTGAAGATGGAAAGCCTGGAGAGTCTGGAAAGCCCGGCGCACCTGGAATCCCTG
GAAAAGATGGTACATACTGCCGATGTCCCGATCGAAATCGTTACGATATTTATCCATATA
AATCGAAAATCTGATAATAGTAATAAAGATAATAATACAATAAATACAGACAGGAAACGA
AAAGCGAGCACTGACGATTGTATGATACCCGAAACATTAAGGAGGAGCACAAAAAACACA
ATGAAAAGACACAGAAAAATTGAAATTTGAAAAACTGGTAACGAGACTAGAATCGTCATG
ATGATCTTGTTGAAAAAATTGGAAAAAAATTAAGAATCTAGAAATTGATTAGGCGCAGAC
TTGACACGATCT
>Y18H1A.12b
ATGGATGGAGAGGCTGGGCACAGTAATATGGATGTTTTCATGTCACCAACAGGATGCATC
CGTTGCCCAGCGGGTCCTCCAGGTTCTCCTGGTGATCATGGTTCTCCTGGTGAACCAGGG
TACCCGGGACCTTCAGGACCTCCAGGGGAACCCGGTTACGCAACAATTGGGCTTATCGGG
CCACCTGGACTCGCAGGCCAAGATGGTCTAGATGGAGCTCCTGGCGAGCCGGGAGTAGGT
GGAATGGATGCAGTGAAGATTGTTTCAGTTGATGGAAAAATTGGAAGAAGAGGAGAAGCG
GGGAACAAAGGAAGCAAAGGATCTCGAGGAGGAGTTGGAAAAGCTGGAGGGCCTGGGGTG
GCTGGAGAAATGGGAGAAAAAGGAGCAAGAGGTGAAGATGGAAAGCCTGGAGAGTCTGGA
AAGCCCGGCGCACCTGGAATCCCTGGAAAAGATGGTACATACTGCCGATGTCCCGATCGA
AATCGTTACGATATTTATCCATATAAATCGAAAATCTGATAATAGTAATAAAGATAATAA
TACAATAAATACAGACAGGAAACGAAAAGCGAGCACTGACGATTGTATGATACCCGAAAC
ATTAAGGAGGAGCACAAAAAACACAATGAAAAGACACAGAAAAATTGAAATTTGAAAAAC
TGGTAACGAGACTAGAATCGTCATGATGATCTTGTTGAAAAAATTGGAAAAAAATTAAGA
ATCTAGAAATTGATTAGGCGCAGACTTGACACGATCT
>Y18H1A.9
CGAAATCGTTACGATATTTATCCATATAAATCGAAAATCTGATAATAGTAATAAAGATAA
TAATACAATAAATACAGACAGGAAACGAAAAGCGAGCACTGACGATTGTATGATACCCGA
AACATTAAGGAGGAGCACAAAAAACACAATGAAAAGACACAGAAAAATTGAAATTTGAAA
AACTGGTAACGAGACTAGAATCGTCATGATGATCTTGTTGAAAAAATTGGAAAAAAATTA
AGAATCTAGAAATTGATTAGGCGCAGACTTGACACGATCTTGGGCACCGAATCCGCATTT
CAGGCCAATTTTCGCATGCTCCGCCTTGAGCCCATGACGGGCAGAGGGAGTCATGATCGA
TGCATCTCTTTGCCGGCGCTCTATGCATATTTGATGGTAACTCGATTGTCTTTGAAGCTA
TCACTTTCACAGCTTCCCAAGTTTCCCGAGCTGTTGGAATGATCTGATTCTCAGCCAGCA
AGAATCCATCCCAAACTTGCTCTTCGGGTCTCAACTCGAACAGGAATGAGTACTTGACGT
GGGCTTTTCCCTTTGCCCAATCTTCTGAGCCACCGGATGCGGGGTAAAGTGTATCTGCAC
CGGTTCCAACTTTGTACTGCGTGTTGTAGACACTATTCAAAGCCTGAGCTGCTGAGAGGG
CAGTGGATCTCAAATCATTCAAATCATTTGAATAAGTTCTGACTTGATGGCCGAACGGAT
ACATCAAAATTTGAGAGTACGAGTGGAAGGTGAGGAATGTCGAAATACGGTGTCGCTGCA
CGAAATCTCTAACCGCCGCAGTCTCGGGCTCCGAGAAGGCGTAGGCTCCCTGATAGATTT
CCGAGCAAGGATCAGTTGATGAGCCGACTTGTCCGAAGAACCAGTCAAAGTTTCGATTGA
GGTCGACACCTTGACAGCAGGTTGTTGTGGGAGGTTGGAAGAGTCCTGTTGCCTGTTGAA
TACACTTTGGTGGTGATCGATTCTTTCTCCACAGTCTGATCTCCGGATCATTGCTACTTC
TACTGTACTCATAACCATCCGGATTCAGCAGTGGAACAATATACCATTCGAGTTGATCTA
CGAATTGCTTGATTTGAACATCTTTGTCGTACTGGGTGACCAGTTGGTGAATGAAATAGA
GTACTGTCGATGGTGACACCCATTCACGAGCATGGATTCCTCCGTCCACCCAGATGCCAC
GTTTCGTACCTCCGTTACGCTTGTTGGTGATCTTAATCAACGGGATCTGCCGTCCTTCGT
GAGTCGTTCCGATTGGCTGCACAGACACAAGCTCCGGATAAGTGATGGCTAATGAGTTCA
GGTAGTTGATAACATCAGCAAACGAGTGATATTGTGCAAGGTTAAATTGAACTTTCTGCT
CCCTCCAATCATGCAGTCGAACTTGTTTCCGAAGCTTATCCCGCTTCTCCTTCTGCTCGA
CAATCACTTTCTGAACGTCATCAATCATAACGGAATGCTTAATCGAATGATCATCGAGCT
CTTTCATAAACTGCTGAGTTTTCTCATCGGATATCATCACATGAACCTCCTTGCCAGCTT
CCGACGGGGATTTCCAAAAATCTAGCTTTACATCGTTTAAATACAAATTATGAAGAATGT
CTACTTGATCTTGGGTCGTCGGCTGCACCCTCCATACTGTGAATTTTTTTTGATGTGCCA
ACACGGATGGCACGACGAGACCGATGAGGACGATGATGTTCATCATCATCATCTTCATCG
TAGTAAAACTTGGGGGGTGATGAGGGGCAAAAGGATGCCCTCCGCGCGTCAAGTGTTCGT
TGAACAAT
>Y18H1A.t1
GCCGTTCTGGCCGAGTGGTCTAAGGCGCTGCGTTCAGGTCGCAGTCCTCTCCGGAGGGCG
CAGGTTCGAATCCTGCGGACGGCA
>Y18H1A.16
ATGCTTAGGCTTAGGCTTAGGCTAGGCTTAGGCTCAGATTCAGGCTTAGGCTTAGGCTTA
GGCTTAGGCTTGGAATTAGGCTT
>Y18H1A.8a
ATGCACTTTTTTCTTCGTTTAGTTTTTCTTATATATGGCCTCCAGGCTCTCACCAAGTTC
CGTTTTACCGGAGAGTTTAAGTGCAAACATAAATTCCTGAGATCCCATGTTGTAGTTTAT
GAAGACGATGAGGTGTTCGACAACGTTATCAGTAAACACCATTACGTGTTCCATACAAAT
GCACCACATATGTATCTCGTTGAGGCTGAAGATACCAATGACGGATTGCCAAAGTTTTTG
GATTCCTATTTCGAGTTATACATGATCATCGTCCACGATTGCACGGATAATGGGAAATAC
AAGTTGTTGACAGTTGACTTGGGATCTTATTATATCAAGGATGGGCAGTACGATGAAACA
CGCAACATTGATCTGAACAATGCCGGTGAATGGACAAACGAAGTAATCGGAACAAAGGCG
ATGGTGATGTCCAAGATATTTATTTTCAATGTTTGATAAAATTGTTCATCAATATTCGAG
CCTACCTGCCTACCTGCCTACAAGGTAGCCTACATATATTATTTTTCCTAATTAACAAAA
ATATAATTAAAACATGATTAAGATTTTC
>Y18H1A.8b
ATGATCATCGTCCACGATTGCACGGATAATGGGAAATACAAGTTGTTGACAGTTGACTTG
GGATCTTATTATATCAAGGATGGGCAGTACGATGAAACACGCAACATTGATCTGAACAAT
GCCGGTGAATGGACAAACGAAGTAATCGGAACAAAGGCGATGGTGATGTCCAAGATATTT
ATTTTCAATGTTTGA
>T06A4.2
TTCCAACCCAAGTTTATTGCAATAAAAACCAGTAGAAACGAAAGAAATGAGGTTGATTTT
GGAGACTTTTCAGGTGACACGGGGAGCTTTTACATTGTTGGCATTATTCAGATTCGATTG
AGAAGGAGAAGTCGTGGGGAGGCTGATTCTTAGACTTCCATCCATTGCCATAAGTGCACA
GAACAGTCTGTTGCTCTTGCTCTTTGTGCTCCGTGTCCTCGGAGCCATCATCAACCTTGT
CTGGAACTGTCGGTGTTGGCTCAGTTGACGGAGCAAATGAGGAGGATGGTGTCGCAGATT
CTTCAGTTGGTTTGGGAGATGATGGCGGAGCTGGCTGAGGTGGAATTGGAGATGCTCTTT
TTTTTGGGGTTACTGCAGACTGTTTGCTCTTCAAACTCTTGCTCCGCGATTTTGTGCTCT
TTTTTGTTTTCTTCTTTGGCTGCTTTTGTTGCTTCTTGCTTTTTATATATTTCACAATGG
AAGCGGCGGCGAACACGATGAAGGCTACAATGAGAATGCCAATAATTATGAATATCACTA
CTTTGGTCCATGGCGTCGATGATGAGCCAGAAGTTGGCGCCGGTGGTCGCTGAGTGGAGG
TGGACATTATCAG
>T06A4.3b
GGAAGAAGGAGTAGAAGGTGACGGTGTGTGTTTGGAGACGTGTAATCATCATGTCTTATA
ACACTTCCTTGCTCATTTTTCTCTGCTTCTCTGCCGTCTCTCTATCCACACAGTCTTTCG
CCGTTTATCGATTATTACCCAAATCACAGACGGATTTTCAAGCTATACAGAGGTTATACA
AAAATGCGACGGATCATGATTTAAACTTCTGGAAAACGGGCAAGGACAAGCACGGGTTTT
GGGATGTGATGGTGGATATGAAGAATTCGAAATATTTTTTGGACTTTCTACAAGTAAATG
ATATTTCTTACATAAAGACGATTGATGACGTGGAGGGATTAATAACAAAGCACGAGAACA
ACAAGACCCTCTCGAACATGTTCCCCCGTCTGTGGGATGACTCCTCGTCTGCTCACTATG
ACTTCCACACCTATGGATCCTATCAGCGAATGACTGATTGGATGAAGCAGCTGGTGGTGA
AGTATCCAAAGATGGTTCAGTATATATCGATTGGAAAAACTACGGAGGGCAGGAATATCG
ATGGAGTTGAGATCGGCGGAGACTCCCGCACCAAAAAGATTTTCTGGATCGATGGAGGTA
TTCATGCTCGAGAATGGGCGGCCCCGCACACGGCTCTCTTTTTCATCCATCAGCTTACCT
CCCGCGCAAACGAGCCCGGAATCAAGAAATTGCTGAACGAGATCACATTTGTAGTGGTTC
CCTGCTTGAATCCAGATGGCTATGAGTTCACGAGATCCTCCACAAATCCACATGTTCGTC
TGTGGCGTAAGAATCGCTCGAAAATGCAATGCCGTAAGGACATTTGGGGACGCAATCGCT
GCTGTCGCGGTGTCGATTTGAATCGTAATTTCGATTTCCACTTCAGAGAAAGCGGTACAA
GCGACGACCCGTGCTCCGAGATCTACCAGGGACCCTCTCCATTCAGTGAGCCCGAGGCAA
AAGCCGTACGGGACGCGTTGTTGTCGCAGAGATATAAGGGAAGAACCGACGCCTATATCA
CACTACACACTTATTCACAGATTTGGATTCATCCATATGGTCACAAGAAGGATGCATATC
CAGGAGATATTAAGGATTTGTACGAAGTTGGCAAAAAAGCTGCTCAGGCTCTGAAACGGG
TTTACGGCACAAAATACGTAGTCGGAAGCGGTGCGGACACGCTCTACCCGGCGTCTGGAG
GATCTGAAGATTGGGCAAAGCACGAGGCGAAGGTCAAATTTGTGTACCTTCTAGAATTGA
GGCCCGACGAGAAAAACTGGGATGGGTTCATACTGGACGAGAAGGAGCTGATCCCGACGG
CTCGGGAAACTTGGGAAGGTGTCCGAGTTGTGGCGGAAGCTGTGCTCGATCGGATAGTTG
CCGGCAAGTCGACGGCTCCAAGAGTGCGCACGGCCTAAAGGAGATGGCTTCTGAGGTAGT
CACTACGATGCTCCGCTTGCTCTGACCACGCCCCTTTCCTGGTTTCTCGATTTTTGTTTT
AGAAATTACACTTGTTTATTTTA
>T06A4.3a
GGAAGAAGGAGTAGAAGGTGACGGTGTGTGTTTGGAGACGTGTAATCATCATGTCTTATA
ACACTTCCTTGCTCATTTTTCTCTGCTTCTCTGCCGTCTCTCTATCCACACAGTCTTTCG
CCGTTTATCGATTATTACCCAAATCACAGACGGATTTTCAAGCTATACAGAGGTTATACA
AAAATGCGACGGATCATGATTTAAACTTCTGGAAAACGGGCAAGGACAAGCACGGGTTTT
GGGATGTGATGGTGGATATGAAGAATTCGAAATATTTTTTGGACTTTCTACAAGTAAATG
ATATTTCTTACATAAAGACGATTGATGACGTGGAGGGATTAATAACAAAGCACGAGAACA
ACAAGACCCTCTCGAACATGTTCCCCCGTCTGTGGGATGACTCCTCGTCTGCTCACTATG
ACTTCCACACCTATGGATCCTATCAGCGAATGACTGATTGGATGAAGCAGCTGGTGGTGA
AGTATCCAAAGATGGTTCAGTATATATCGATTGGAAAAACTACGGAGGGCAGGAATATCG
ATGGAGTTGAGATCGGCGGAGACTCCCGCACCAAAAAGATTTTCTGGATCGATGGAGGTA
TTCATGCTCGAGAATGGGCGGCCCCGCACACGGCTCTCTTTTTCATCCATCAGCTTACCT
CCCGCGCAAACGAGCCCGGAATCAAGAAATTGCTGAACGAGATCACATTTGTAGTGGTTC
CCTGCTTGAATCCAGATGGCTATGAGTTCACGAGATCCTCCACAAATCCACATGTTCGTC
TGTGGCGTAAGAATCGCTCGAAAATGCAATGCCGTAAGGACATTTGGGGACGCAATCGCT
GCTGTCGCGGTGTCGATTTGAATCGTAATTTCGATTTCCACTTCAGAGAAAGCGGTACAA
GCGACGACCCGTGCTCCGAGATCTACCAGGGACCCTCTCCATTCAGTGAGCCCGAGGCAA
AAGCCGTACGGGACGCGTTGTTGTCGCAGAGATATAAGGGAAGAACCGACGCCTATATCA
CACTACACACTTATTCACAGATTTGGATTCATCCATATGGTCACAAGAAGGATGCATATC
CAGGAGATATTAAGGATTTGTACGAAGTTGGCAAAAAAGCTGCTCAGGCTCTGAAACGGG
TTTACGGCACAAAATACGTAGTCGGAAGCGGTGCGGACACGCTCTACCCGGCGTCTGGAG
GATCTGAAGATTGGGCAAAGCACGAGGCGAAGGTCAAATTTGTGTACCTTCTAGAATTGA
GGCCCGACGAGAAAAACTGGGATGGGTTCATACTGGACGAGAAGGAGCTGATCCCGACGG
CTCGGGAAACTTGGGAAGGTGTCCGAGTTGTGGCGGAAGCTGTGCTCGATCGGATAGTTG
CCGGCAAGTCGACGGCTCCAAGAGAAGCCCCAAAAGCTCGCGGATTCCGATTCGGCGACG
GCACCGAAGGATCATGTTTCGATGTCCGACACGCGTGCAAACGATGGGTTCAGGAACGGG
AGGAGCTGTGCAGGACGGTGCCAATTTTCATGCGCGAGAACTGTGCCTACTCTTGCAATT
TCTGTTGATTTTTTTGGTGTGCCACTTCTTTTTTTCTGTACATATATCCATTTTGTCTTC
TACATACATATATATATGTATATGAAATGTTTAAAAACCTAAA
>T06A4.1a
AAAATGTCAAATTTTGGCGTCTCTCCTGACTTGGAGCTTCTGGGTCTTCAGACACGTTCT
TGTGTGTGAGGCGAGATGCGATTACCCTCTATATTATTGATTTTTGGAGCATTTTTTGGT
TTTCTAGGGGCTATTCATAATACAGATGATAATGCCGGCTATCATAACTTCAAACTAATC
CGAATCAATCCGGAAACTGAAGGAAGTGTGAAATATCTTCGAAGTCTGTACGAGGATCCC
TCTCCGTACGAGCTGGATTTCTGGCAGCCTCCTACGAATATCGGAGCTATCGTAGACTTG
ACAGTTGCTCCGGCGGATGCTCCAAGATTTGTGAAGGATTTGGAATCGAAGAAGATCAGC
TACATCGTGGCGGTTAATGATTTGTCAAAAGCAATCGAAAACGAGCGCGGAAGCGACAAA
TTCTACAACCCGGTCGCTGGTTTTGCATACGACAAGTACAACAGTTTGGAGGAGATTCAA
ACAGAAATGAAGCGGCTTAAGAAGGAATACCCGACCATGATCACGCTTATCGATATCGGA
CAAAGTCACGAGAATCGTACGCTTTTGGTGATGAAGATAACCGGAAAACGAAACCCCCTC
GGCTCGAAAATCTCCATGTGGATTGACGCTGGAATTCATGCTCGAGAATGGATTGCTCCG
GCGACCGCAATGTACATTGCTCATGAGCTTCTCCTCGGGTATGAAAACGACGCGACGGTG
GCTAAGCTGATGGACCATATCGATTTTTATATTCTACCTGTGATGAATCCAGATGGATAT
GAGTATTCCAGAGAAAAGAACCGCATGTGGAGGAAAAACCGGAGCCCCGCAAAATGCGCC
CGGCAAACTTTCAGTACGGTCTGCTGCTCTGGAGTCGACCTCAACAGGAACTTCGATTGG
TTCTGGGCCTCCACCGGTTCGTCTTCGGATCCGTGCCACGACACGTATCACGGCTCGGCG
GCCTTCTCGGAGCCTGAATCACAAGCTGTCAGGGATTTCCTGGAGCAAAACACACCCGAG
GCGTTCATCTCGCTGCATTCCTACTCCCAAATGTGGTTGATACCATATGGACACAGAAAA
CAGAGTTATCCACAGGACTACCATACTGGACTGCGGCCATTGGCTCTGCGAGCAACTAAG
GCGTTGTATGAGTTGTATGGGACGAAATATCAAGTCGGGACCGGCGCTGATTTGATGTAC
GAAGCTTCTGGAGGATCACATGATTGGGCTAAGGGGCAGCTTAAGGTCCCCTATGCCTAC
CTGATTGAGCTCCGACCAAAGAACACCATGATGGGCCACGGCTTCCTTCTCCCCGAACGA
GAAATTGTGCCCACTGGACTGGAAACCTTCGAATCCATCAAAGTGGTTGCCGACGAGCTT
GTGGCGCAATTTGTGGAACCTGTGATTCGAGCCAAGCTGACCACAACCACAAAGCCCGCA
ATCCCACCGTATCGGCGTGGGTACTCTATAATCGACACCACAACTATGGAGCCGGTCGAT
GAGATTACACAGAAGCCTACAGAAGCTCCAACCACAGAGGAGCCCACCACCACTACTACG
GAGGAACCTACAACACCAGAAGCTTCCACATCCTCTGAGACAAGTACCACAGAGAATTCT
GAACCCAACCAGAAGACATCCACACCAGTGGCACCTGAAGCAAGCACCGTTGAGGAGGAA
ACAATCACACCGATCAAATGCGTCGACTACGGTGACTACTGTCGTCTTTGGGGAGTCTTA
CAGCTCTGCTATCGGGATCAGGTCTCCAAGTTGTGCCCCAAGACTTGCGACTCGAGGTGC
TCTTTTTCGGTGTGAGGCGCACGCTGGAAACTATCGTATGACAAATTGTCAGCTTATGTA
TGTATAAATGATTTCAAACTTT
>T06A4.1b
AAAATGTCAAATTTTGGCGTCTCTCCTGACTTGGAGCTTCTGGGTCTTCAGACACGTTCT
TGTGTGTGAGGCGAGATGCGATTACCCTCTATATTATTGATTTTTGGAGCATTTTTTGGT
TTTCTAGGGGCTATTCATAATACAGATGATAATGCCGGCTATCATAACTTCAAACTAATC
CGAATCAATCCGGAAACTGAAGGAAGTGTGAAATATCTTCGAAGTCTGTACGAGGATCCC
TCTCCGTACGAGCTGGATTTCTGGCAGCCTCCTACGAATATCGGAGCTATCGTAGACTTG
ACAGTTGCTCCGGCGGATGCTCCAAGATTTGTGAAGGATTTGGAATCGAAGAAGATCAGC
TACATCGTGGCGGTTAATGATTTGTCAAAAGCAATCGAAAACGAGCGCGGAAGCGACAAA
TTCTACAACCCGGTCGCTGGTTTTGCATACGACAAGTACAACAGTTTGGAGGAGATTCAA
ACAGAAATGAAGCGGCTTAAGAAGGAATACCCGACCATGATCACGCTTATCGATATCGGA
CAAAGTCACGAGAATCGTACGCTTTTGGTGATGAAGATAACCGGAAAACGAAACCCCCTC
GGCTCGAAAATCTCCATGTGGATTGACGCTGGAATTCATGCTCGAGAATGGATTGCTCCG
GCGACCGCAATGTACATTGCTCATGAGCTTCTCCTCGGGTATGAAAACGACGCGACGGTG
GCTAAGCTGATGGACCATATCGATTTTTATATTCTACCTGTGATGAATCCAGATGGATAT
GAGTATTCCAGAGAAAAGAACCGCATGTGGAGGAAAAACCGGAGCCCCGCAAAATGCGCC
CGGCAAACTTTCAGTACGGTCTGCTGCTCTGGAGTCGACCTCAACAGGAACTTCGATTGG
TTCTGGGCCTCCACCGGTTCGTCTTCGGATCCGTGCCACGACACGTATCACGGCTCGGCG
GCCTTCTCGGAGCCTGAATCACAAGCTGTCAGGGATTTCCTGGAGCAAAACACACCCGAG
GCGTTCATCTCGCTGCATTCCTACTCCCAAATGTGGTTGATACCATATGGACACAGAAAA
CAGAGTTATCCACAGGACTACCATACTGGACTGCGGCCATTGGCTCTGCGAGCAACTAAG
GCGTTGTATGAGTTGTATGGGACGAAATATCAAGTCGGGACCGGCGCTGATTTGATGTAC
GAAGCTTCTGGAGGATCACATGATTGGGCTAAGGGGCAGCTTAAGGTCCCCTATGCCTAC
CTGATTGAGCTCCGACCAAAGAACACCATGATGGGCCACGGCTTCCTTCTCCCCGAACGA
GAAATTGTGCCCACTGGACTGGAAACCTTCGAATCCATCAAAGTGGTTGCCGACGAGCTT
GTGGCGCAATTTGTGGAACCTGTGATTCGAGCCAAGCTGACCACAACCACAAAGCCCGCA
ATCCCACCGTATCGGCGTGGGTACTCTATAATCGACACCACAACTATGGAGCCGGTCGAT
GAGATTACACAGAAGCCTACAGAAGCTCCAACCACAGAGGAGCCCACCACCACTACTACG
GAGGAACCTACAACTACCACAACGACCGAGGAGCCTACCGAAGCCCCAACAGAACCCAGT
CCGACTACTGTCGAGGCCACCGAGGCTTCTACAACACCAGAAGCTTCCACATCCTCTGAG
ACAAGTACCACAGAGAATTCTGAACCCAACCAGAAGACATCCACACCAGTGGCACCTGAA
GCAAGCACCGTTGAGGAGGAAACAATCACACCGATCAAATGCGTCGACTACGGTGACTAC
TGTCGTCTTTGGGGAGTCTTACAGCTCTGCTATCGGGATCAGGTCTCCAAGTTGTGCCCC
AAGACTTGCGACTCGAGGTGCTCTTTTTCGGTGTGAGGCGCACGCTGGAAACTATCGTAT
GACAAATTGTCAGCTTATGTATGTATAAATGATTTCAAACTTT
>T06A4.5
AATCGGCAATTTGCCGGAATTGAAAATTTCCGCCAAATCGACAATTGCCGGAATTGAAAA
TTTCTGGCAAAACGGCAAATCGGCAAACTGCCGGAATTGAAAATTTCTGGCAAACCGGCA
AACAGGCTAATTGCCGATTTGCCGAATTTATCGATAAATCAGTTTGCCAAACGGCAATTT
CCCCCACCCCTGATTGGGATCTTTGAAATAAAACAGGAAGA
>T06A4.4
GCAAATCGGCAAACTGCCGGAATTGAAAATTTCTGGCAAACCGGCAAACAGGCTAATTGC
CGATTTGCCGAATTTATCGATAAATCAGTTTGCCAAACGGCAATTTCCCCCACCCCTGAT
TGGGATCTTTGAAATAAAACAGGAAG
>T06A4.6
GAGCCTAAGCCTAAGCCTAAGCCTAAGCCTAAGCCTAAGCCTAAGCCTAAGCCTAAGCCT
AAGCTTAAGCCTAAGCCTAAGCCTA
>T06A4.7
TCACTTTTAATTTCTTAATCCACTTACACAATTCTCTCCCCCTTTTCCAATTTCACATCG
AACCCGGGAAAGCTCATTAGCTCATTTGTTGTGTGTGTGTGAGTTGAAGAAGCGGGGGGA
AGG
>Y73A3A.1
GGTATCCGGTAATTTATTAACTCGAGCCGCGCACCCTGGCTCCCAGAGCACACAGCCCCG
ATGATCGCTCATGCACGAGTACTCACGAGGTGGTGGTGAGAGGTAGGTTGGAGAAAGCGG
TTCTACCTTCACAAATTTCAATTTCAATTTCCTCTCTCTCCGTTTTACTCGGGCCCCCCC
CCCCCCCTTCTTTCAATTTTTCGCCCCAAATTTGTGCTCCTTTAATGGAAAGTTTTTGAG
TGTGTGAAAAAGAGAGAGAGAGAGACACCTTCGTGTCACGCCAATTGCACTAATATGTG
>Y73A3A.2
TCGAAATTTCTTCGTCGTGCGCTGCCCCTTCCGAATAATCAGATTCACCAATGTATAAAA
TAGGCCACGCCTCACTTTTTCCACACCCATCATCTTCCCTCAACTTTCCTCTTCTCAAAT
GCCTAATCAGCCAGTTATAACGAG
>ZC123.3a
AGTTGCCCCGCCCATATATTGGCTAAATGGTAGAATGGACGTGGCACTTTTGACAATGGA
TGACAACAACAAACCGCCGACAAGTTCAGAGTCTACGGAGAGTAGGGAAACATCACCACC
AATGATGCCAGATTCTGCGGAGATAATGCGACTTCTTACGGATCCTTCGACGGCTCAGAT
GTTTGCCAACGAAAACACAAAATGTCAGCTGGGACGGATTCTCGCCGCGTCAGGCTTCGA
CGAGGCGAGCCTCTCCTCCTCGTTTCCGTTCGATCCGACGCTCGGCGCGTTCGCCGACAT
TTCCCAATTCTCATCACTCCGAAATTCGTCGAAAACGCTGAAATGTCCAAAGTGTAATTG
GCACTACAAGTACCAGGAGACCCTTGAAATTCATATGAAGGAGAAGCACAACGATGTGGA
TGTCAAGTGCATGTTTTGTGCCGAGAACCGTCCCCACCCGAAGCTGGCTCGCGGTGAGAC
GTACTCGTGCGGTTATAAGCCATATCGATGCGATTTGTGTCGGTACAGTACGACGACAAA
GGGCAATTTGAGTATTCATATGCAAAGTGATAAGCATCTTCATGCAGTGCAAGAGCTCCC
GAATAGTATAGAATTCGCAGCCAACTTCGCGTGTGGTGCTCCAGTTAGCCGAAGTAGTCC
AATCGAAGAGTCCGACGGATCCCTGGTCTGCTTGATCTGCGGTATCTTCGCCACCGAATC
TATCGCCGAAATGATGGAACACGTGGAACAAGACCGTTCCAGGACGTTCCAAGGAGACGT
TACCGTCCTAAACGGGAGCTTCCGGTGCCACTTGTGCCCGTATAATACCACATTGAAAGC
CAATTTTCAACTACACACAAGGACGGATAAGCATCTGCAAAAGGTTCAAATTGCGAACCA
TCTTCGTGAGGGAACCCGTCCGCACACGGCAATCTACCGTCTGTCGAGCACAAAGACGAG
CGTTCAAGTGTTGTGTCGACAGTGTCAGGAGGTGATTTCCAGTGGCGAATCGCTCCGCGA
GCATCGACACTTTCACGCCCTGCTTGCCGCCAAGCAACGCTTGTGGCGATGCAAGTTGTG
TAGGCTGGAGTTCGACTCGGTTCTTCTTGCAGCTGGACACATGACTTGCCACGAGCCGTC
CACTTGGCCCAACGAATCACTTGATTTCAAAACGATGGAGGATGCGGCGTACGCGTGTGC
TGGCTGCGAATTCACCACAAAAGACGTGTCGGACTTTGAAGAGCACGCAAAAGGACACGA
AGAGGAGGCGGGAGCCTCTTCACAGAAGGCGTGTGCGCTGTGCCTTGAGCCCACCGACGA
CCTCGAAAAGCACCTTGTCGAGCAGCATCGCATCGCCGAGAGCGCCATCGAAAAGTTCCT
GCTTACTGAGAGAACAGCCAAAGAAGCGTCGTGTTCATCGTCGTCGGAGCCGAGCTCAGA
ATTCGCGCATCGCTGCTCGAGGTGCTCGATGGCGTTCCGAAGCGAGTCGCAGCTGCAGAC
GCATTCCCTTCAGCACGTGTTCAACACGTTCCACAAGTGCCCCACGTGTGGCGATTCGTT
TGATGAGAATACTATTGTGACCCATATGTTGGAGCACACCAAAGAAGAATGCGAAATGTG
CTCTGAAACATTTGCCACAAAAGAGGCATTCCTCTCCCACCTGAACTCAGCCCGACACCT
ACAACAGGCAAAGAAGCAGCTGGAAAACTCACTGGTCGACTTAAACTCTCAGGACGTCGA
AAAGCAGCGTATTTATGTGTGCAACGTCTGCAAACAATCCTATCCACAAGCGGCTAATCT
CGACGTGCACATGAGGTCAATGACACATCAGAGCCGGATGAGCCGGCTGTCCGAACTTGT
GGCAACCGGGGAGCTTAATGGGGAGAAGGCCGTGTTTGAGCAACCAGGAATACCGGCACC
GACGATAAACAGCTTCATTGAGACGACAACCAACCAATCCTCACTGAACGACCTGATGTC
ACTGCTCACACGAAGCGAGTCGGATGAGATTCGAGAAGAAGTAAACGGCCTTCAAGTCAT
GACACAGATCAAAGTCTACGGTGAATCCAAGATCACTAGCCTAGTCCCAGAGTTGGCCGG
GAAAATCGATAACATCGCGCTCTTCGATGACTCCCGTGCGGCAGAGGTGTCGAAGATCGA
TTGCTCGGCTTGTGGGCAGCAGATCTCAGGGATCCTTGCTTTGAACCTCCATTATGAAGA
GTCCCACTCATCGAAGATCCCGAGTGACGTGTTAAGAAAGTTCGGAGAGCGGTTACTTGC
CGCATTAGAGGACGGGTTGAGCAGAGAGAATTCCGTGAAGAACGGATCGCAAAGCCCTCT
GAGCAATGACGATGAGCCCATGGAGAAGAAGATGCGGCTGGAGAATATGCTTCCTGAAAT
GGACAAGAACGCGGCAGCGTCGCAATTCGCAATGTTCCAACAAATGATGAACTGCTTCCC
GTTCATGGCACCACCAGGCACGTCTAGTGGCAACTTTGGCTTCTCGCCAGAAATGATCAA
TCAGCTCATGAATCCTGCGGCGGCGGCGGCGGCGGCGACTGCAGCAGCAGCAGCCCACGC
TGCCAACAACTCGCCGGCGAAGAGAGCAAGAACACGGATCACTGATGATCAGCTCAAAGT
TTTACGCCAATACTTCAACATCAACAACTCGCCGTCAGAAGCGCAAATCAAGGAGATGTC
ACAAAAAGCGAGCCTTCCGGAGAAAGTCATCAAACACTGGTTCCGCAACACACTTTTCAA
GGAACGCCAACGCGACAAGGATTCCCCGTACAACTTCAGCATCCCTCCCCAAATGGGAAT
CGACTTGGACATCTACGAAAAGACCGGCGAGACAAAAGTACTGTCGCTTAGCAATGAAGC
ACCAAAGTCTGAGTTGAGCTCTGCGCGCGCCACACCGACAATTCCGACTCCGATACCGCT
CATCGTTGAAGAGAAGAAACCGGAGCCAAAGAGCCAGACACCATCGTCTTCTTCCTCTCA
GCTCAACCTGCAGGCTATGTTATCTCAGATGCAGGGAAGTTTTTTCGACGCGTCAAACTT
CATGTCAGCATCAGTGAATCCGATGACACCGAGCACTCCTTCCTGCAACACGTCGTCCAG
TGGACGACGAGCCAATCGCACGAGATTCACAGATTTCCAGCTGAGAACTCTACAGCAATT
TTTCGACAAGCAAGCCTACCCGAAGGATGATGATCTTGAAGCGCTGAGCAAGAAGCTTCA
GCTGAGTCCACGTGTGATTGTCGTCTGGTTCCAGAATGCACGGCAGAAGGCCAGAAAGAT
CTATGAGAATCAGCCGAATCACGAGAGTTCCGATCGATTTGTGAGAACGCCGGGATCGAA
CTTTCAGTGCAAAAGGTGCAGCCAAGTATTCCAACGCTACTATGAACTCATCCAACATCA
ACAGAAAAAGTGCTACAAAGACGATGTAGCAGCCCTGGCAAGTGACAACAAGAGTGTCGA
AGAATCACTGACGGAAGAAGAGAAATCCCAGCTTCTGGCTCAACAACAGGTCGCCCAACT
AGCCAGCACTCTGGAGCTCCCAAAGTTCCAGCCGGCAGAGCTTTTGAAAATGATCGGAGC
TAATTCGGTGACTCCATCCTCGTCGGCTGCAAGTCAGAAGTCTAGCAACGACGTTCTGCT
GAAGATGTGTGAATCGATTGTTGGTGGGAGCACACCTAGTACATCATCGTTCCACAAACT
TTGTATATTCTGCGCTCAAGACTTCAAGGATCGGAGTGCGATGAGTGAGCACATGGCTCA
GAAGCATCCCCAGCATATGCTTCTTCCAAACTTCGATCTCGACATGATGCCAGACGCTGG
TGGTGCAGAGCTTCTCATGGATCTTAAGGACTCTGCGTTGGATCTTTCGGGCTCTTCAGT
CGACTACCGGGATTCTATCTCAACATCTCCATCTCGATCCGAAGATGATGTTCTCACAGA
GGCTCTGGATGATTCTGCATTTGCCGCGTTCGGACTACAGCTTGCAAATTCCACAAGCGG
CTCGGAATGCAGATCTCCGGCGAGCAACAAGAGATTCCGAACTCATCTCACACCGATGCA
AGTGCAAATGATGAAGAGCGTGTTCAACGAGTACAAGACCCCATCCATGGCAGAATGTGA
GCTTCTCGGCAAGGAAGTCGGCCTTCACAAGCGTGTCGTTCAAGTCTGGTTTCAAAATGC
GCGAGCCAAAGAGCGAAAGACGCGCGGTGCAGTTGACGAGGACTCTCGATCCGGAGAACT
TCACTGTGAAATTTGTGATAAGACGTTCGCGACGAGGCTTTCGCTGCAAGACCATCTGTT
TGCCGAGCAGCACATTGAATTTTTAAGGAATAATCTGAAACGGGAAGGGGTCTCCGAGTT
GACGACCGCTTCGGTGACCGAGTGCTCTCCAGAGAAAAAAGCAAAGCTTCCGAACCCGCT
GGATCTTGCCAGTTTCCCGTTCCTCAACACGTTCGACATTCAAATTTACGGAACACCCAT
CGCCTTTCTGCAGGTGCCTGATGAGATCAAAAAGCAGATCACTGATGATATCACGGCTGG
AAAATCGCGAACCACGTTCTCCCAGGACGGTTTTCCGCTCGACAAGTTGAAAGAGTCGCT
GCCCGAGGATGAGAAATCAAATTTGACAGTAACCCAGAAAGATGTCGGATGGGCGTGCCC
GGCATGTACATTTGTCTTCCAAGAAGAAAAGAAGCTCCGTGAGCATCAAAAAGCCATGTG
CCAAAGTGATAAGACGCTAACCCTGGTGCAAACCCACTACTCGTGCAAAAGCTGTCAAAG
TGATTTCTGTCTTCAATCCGAGTATCAATTCCATCTCTCAATGCCTCCTCATACTACTAC
TACTACCACGACGACGCCATAACAAAACCCCCCAAATAGTCACCTCATGTCATTTCATTT
GCCGTCTTCACTCAAGGACCTATTTCCGTCTCTCTCTCTCTCTCTCTCTCTCTCTCTCTC
TCTCTCTCTCTCTCTCTCTCTTCTCCTCTCGCCTTAAAAAAA
>ZC123.t1
CCGCTTGTAGTCTAGTGGTTAACACGCTTCAGCTCTAAACAATAGGTCCGGGGTTCGATT
CCTTGCAAGATGA
>ZC123.8
CCTAGGCCTAAGCCTGAACTTAAGTTTAAGCCAAAGCCTGAGCCTAAGCCTAAGCCTAAC
CCTAAGCCTCAGCCTCAGCCTAAGCCTAAGCCTAAGCATAAGGCTAAGCCTAAGCCTAAG
CCTGAGCCTAAGCTTTAGTCTAAGCGTAAGCCTAGGCCTAACCCTAACCCTAAGCTTAAG
CCTAAGCCTAACCCTAAGCCTAACCCTAAGCCTGAGCCTAAGCCTAAGCCTAAGCCTAAA
G
>ZC123.10
CTAAGCATAAGGCTAAGCCTAAGCCTAAGCCTGAGCCTAAGCTTTAGTCTAAGCGTAAGC
CTAGGCCTAACCCTAACCCTAAGCTTAAGCCTAAGCCTAACCCTAAGCCTAACCCTAAGC
CTGAGCCTAAGCCTAAGCCTAAGCCTAAAG
>ZC123.11
TTCATTATTTCATACACCTGTTACCACTTAATTCGCCTATTATCCTCCTCATTACCTTCA
TTTTTCGGTCGGCGTTGACGTCGACATTGGCGCCCGAAATGAGAGGAATAGGGGGGGGGG
GGGGGGGGTATAGACGACGGCGACTACGACAACCATGATGACGATCATTTTCGTTCTATT
CAT
>ZC123.7
GGTAGGTGTGTATGTATGTGGAAAAGTGCGACACACACAACCAGCCGTCCACCACCGCCA
CTACCACCAGCAGTAGCAACAGCCATCAAATATAATCCTTGCATTTCATTATTTCATAGT
GTCATAGATAGTAGCAGGCCCGAGGTCC
>ZC123.3b
ATGACTTGCCACGAGCCGTCCACTTGGCCCAACGAATCACTTGATTTCAAAACGATGGAG
GATGCGGCGTACGCGTGTGCTGGCTGCGAATTCACCACAAAAGACGTGTCGGACTTTGAA
GAGCACGCAAAAGGACACGAAGAGGAGGCGGGAGCCTCTTCACAGAAGGCGTGTGCGCTG
TGCCTTGAGCCCACCGACGACCTCGAAAAGCACCTTGTCGAGCAGCATCGCATCGCCGAG
AGCGCCATCGAAAAGTTCCTGCTTACTGAGAGAACAGCCAAAGAAGCGTCGTGTTCATCG
TCGTCGGAGCCGAGCTCAGAATTCGCGCATCGCTGCTCGAGGTGCTCGATGGCGTTCCGA
AGCGAGTCGCAGCTGCAGACGCATTCCCTTCAGCACGTGTTCAACACGTTCCACAAGTGC
CCCACGTGTGGCGATTCGTTTGATGAGAATACTATTGTGACCCATATGTTGGAGCACACC
AAAGAAGAATGCGAAATGTGCTCTGAAACATTTGCCACAAAAGAGGCATTCCTCTCCCAC
CTGAACTCAGCCCGACACCTACAACAGGCAAAGAAGCAGCTGGAAAACTCACTGGTCGAC
TTAAACTCTCAGGACGTCGAAAAGCAGCGTATTTATGTGTGCAACGTCTGCAAACAATCC
TATCCACAAGCGGCTAATCTCGACGTGCACATGAGGTCAATGACACATCAGAGCCGGATG
AGCCGGCTGTCCGAACTTGTGGCAACCGGGGAGCTTAATGGGGAGAAGGCCGTGTTTGAG
CAACCAGGAATACCGGCACCGACGATAAACAGCTTCATTGAGACGACAACCAACCAATCC
TCACTGAACGACCTGATGTCACTGCTCACACGAAGCGAGTCGGATGAGATTCGAGAAGAA
GTAAACGGCCTTCAAGTCATGACACAGATCAAAGTCTACGGTGAATCCAAGATCACTAGC
CTAGTCCCAGAGTTGGCCGGGAAAATCGATAACATCGCGCTCTTCGATGACTCCCGTGCG
GCAGAGGTGTCGAAGATCGATTGCTCGGCTTGTGGGCAGCAGATCTCAGGGATCCTTGCT
TTGAACCTCCATTATGAAGAGTCCCACTCATCGAAGATCCCGAGTGACGTGTTAAGAAAG
TTCGGAGAGCGGTTACTTGCCGCATTAGAGGACGGGTTGAGCAGAGAGAATTCCGTGAAG
AACGGATCGCAAAGCCCTCTGAGCAATGACGATGAGCCCATGGAGAAGAAGATGCGGCTG
GAGAATATGCTTCCTGAAATGGACAAGAACGCGGCAGCGTCGCAATTCGCAATGTTCCAA
CAAATGATGAACTGCTTCCCGTTCATGGCACCACCAGGCACGTCTAGTGGCAACTTTGGC
TTCTCGCCAGAAATGATCAATCAGCTCATGAATCCTGCGGCGGCGGCGGCGGCGGCGACT
GCAGCAGCAGCAGCCCACGCTGCCAACAACTCGCCGGCGAAGAGAGCAAGAACACGGATC
ACTGATGATCAGCTCAAAGTTTTACGCCAATACTTCAACATCAACAACTCGCCGTCAGAA
GCGCAAATCAAGGAGATGTCACAAAAAGCGAGCCTTCCGGAGAAAGTCATCAAACACTGG
TTCCGCAACACACTTTTCAAGGAACGCCAACGCGACAAGGATTCCCCGTACAACTTCAGC
ATCCCTCCCCAAATGGGAATCGACTTGGACATCTACGAAAAGACCGGCGAGACAAAAGTA
CTGTCGCTTAGCAATGAAGCACCAAAGTCTGAGTTGAGCTCTGCGCGCGCCACACCGACA
ATTCCGACTCCGATACCGCTCATCGTTGAAGAGAAGAAACCGGAGCCAAAGAGCCAGACA
CCATCGTCTTCTTCCTCTCAGCTCAACCTGCAGGCTATGTTATCTCAGATGCAGGGAAGT
TTTTTCGACGCGTCAAACTTCATGTCAGCATCAGTGAATCCGATGACACCGAGCACTCCT
TCCTGCAACACGTCGTCCAGTGGACGACGAGCCAATCGCACGAGATTCACAGATTTCCAG
CTGAGAACTCTACAGCAATTTTTCGACAAGCAAGCCTACCCGAAGGATGATGATCTTGAA
GCGCTGAGCAAGAAGCTTCAGCTGAGTCCACGTGTGATTGTCGTCTGGTTCCAGAATGCA
CGGCAGAAGGCCAGAAAGATCTATGAGAATCAGCCGAATCACGAGAGTTCCGATCGATTT
GTGAGAACGCCGGGATCGAACTTTCAGTGCAAAAGGTGCAGCCAAGTATTCCAACGCTAC
TATGAACTCATCCAACATCAACAGAAAAAGTGCTACAAAGACGATGTAGCAGCCCTGGCA
AGTGACAACAAGAGTGTCGAAGAATCACTGACGGAAGAAGAGAAATCCCAGCTTCTGGCT
CAACAACAGGTCGCCCAACTAGCCAGCACTCTGGAGCTCCCAAAGTTCCAGCCGGCAGAG
CTTTTGAAAATGATCGGAGCTAATTCGGTGACTCCATCCTCGTCGGCTGCAAGTCAGAAG
TCTAGCAACGACGTTCTGCTGAAGATGTGTGAATCGATTGTTGGTGGGAGCACACCTAGT
ACATCATCGTTCCACAAACTTTGTATATTCTGCGCTCAAGACTTCAAGGATCGGAGTGCG
ATGAGTGAGCACATGGCTCAGAAGCATCCCCAGCATATGCTTCTTCCAAACTTCGATCTC
GACATGATGCCAGACGCTGGTGGTGCAGAGCTTCTCATGGATCTTAAGGACTCTGCGTTG
GATCTTTCGGGCTCTTCAGTCGACTACCGGGATTCTATCTCAACATCTCCATCTCGATCC
GAAGATGATGTTCTCACAGAGGCTCTGGATGATTCTGCATTTGCCGCGTTCGGACTACAG
CTTGCAAATTCCACAAGCGGCTCGGAATGCAGATCTCCGGCGAGCAACAAGAGATTCCGA
ACTCATCTCACACCGATGCAAGTGCAAATGATGAAGAGCGTGTTCAACGAGTACAAGACC
CCATCCATGGCAGAATGTGAGCTTCTCGGCAAGGAAGTCGGCCTTCACAAGCGTGTCGTT
CAAGTCTGGTTTCAAAATGCGCGAGCCAAAGAGCGAAAGACGCGCGGTGCAGTTGACGAG
GACTCTCGATCCGGAGAACTTCACTGTGAAATTTGTGATAAGACGTTCGCGACGAGGCTT
TCGCTGCAAGACCATCTGTTTGCCGAGCAGCACATTGAATTTTTAAGGAATAATCTGAAA
CGGGAAGGGGTCTCCGAGTTGACGACCGCTTCGGTGACCGAGTGCTCTCCAGAGAAAAAA
GCAAAGCTTCCGAACCCGCTGGATCTTGCCAGTTTCCCGTTCCTCAACACGTTCGACATT
CAAATTTACGGAACACCCATCGCCTTTCTGCAGGTGCCTGATGAGATCAAAAAGCAGATC
ACTGATGATATCACGGCTGGAAAATCGCGAACCACGTTCTCCCAGGACGGTTTTCCGCTC
GACAAGTTGAAAGAGTCGCTGCCCGAGGATGAGAAATCAAATTTGACAGTAACCCAGAAA
GATGTCGGATGGGCGTGCCCGGCATGTACATTTGTCTTCCAAGAAGAAAAGAAGCTCCGT
GAGCATCAAAAAGCCATGTGCCAAAGTGATAAGACGCTAACCCTGGTGCAAACCCACTAC
TCGTGCAAAAGCTGTCAAAGTGATTTCTGTCTTCAATCCGAGTATCAATTCCATCTCTCA
ATGCCTCCTCATACTACTACTACTACCACGACGACGCCATAACAAAACCCCCCAAATAGT
CACCTCATGTCATTTCATTTGCCGTCTTCACTCAAGGACCTATTTCCGTCTCTCTCTCTC
TCTCTCTCTCTCTCTCTCTCTCTCTCTCTCTCTCTCTCTCTTCTCCTCTCGCCTTAAAAA
AA
>ZC123.5
AGCCCATATCTTTAATGCTCATCAAACTCCCAGTTAGGACTGGGAGTGAAG
>ZC123.9
GTGGGATAAGAAAGTTAGGATGTGACGGGTTTCATGCTCATCTCGAGCTGCCAATCTTGC
ACATTAAGCAATTGGCTCATTGGCATGCTCTTGTCCTCTGGGCCTGCCGCGGAGCCATCT
CCCGTTTGATATCTGCTCCCGGGGGACGTTCCCAACTTGGCCGGAGAGAGGCGCCGCGAG
CAGCACAAGCTCAACCAAAACTTTTCTAATGTAATGGGCCGGAATTAGGGGAAGAACAAA
CGAAGGAGAGGGTGGGGTGGATGAGGAAGAG
>ZC123.3c
ATGGAGGATGCGGCGTACGCGTGTGCTGGCTGCGAATTCACCACAAAAGACGTGTCGGAC
TTTGAAGAGCACGCAAAAGGACACGAAGAGGAGGCGGGAGCCTCTTCACAGAAGGCGTGT
GCGCTGTGCCTTGAGCCCACCGACGACCTCGAAAAGCACCTTGTCGAGCAGCATCGCATC
GCCGAGAGCGCCATCGAAAAGTTCCTGCTTACTGAGAGAACAGCCAAAGAAGCGTCGTGT
TCATCGTCGTCGGAGCCGAGCTCAGAATTCGCGCATCGCTGCTCGAGGTGCTCGATGGCG
TTCCGAAGCGAGTCGCAGCTGCAGACGCATTCCCTTCAGCACGTGTTCAACACGTTCCAC
AAGTGCCCCACGTGTGGCGATTCGTTTGATGAGAATACTATTGTGACCCATATGTTGGAG
CACACCAAAGAAGAATGCGAAATGTGCTCTGAAACATTTGCCACAAAAGAGGCATTCCTC
TCCCACCTGAACTCAGCCCGACACCTACAACAGGCAAAGAAGCAGCTGGAAAACTCACTG
GTCGACTTAAACTCTCAGGACGTCGAAAAGCAGCGTATTTATGTGTGCAACGTCTGCAAA
CAATCCTATCCACAAGCGGCTAATCTCGACGTGCACATGAGGTCAATGACACATCAGAGC
CGGATGAGCCGGCTGTCCGAACTTGTGGCAACCGGGGAGCTTAATGGGGAGAAGGCCGTG
TTTGAGCAACCAGGAATACCGGCACCGACGATAAACAGCTTCATTGAGACGACAACCAAC
CAATCCTCACTGAACGACCTGATGTCACTGCTCACACGAAGCGAGTCGGATGAGATTCGA
GAAGAAGTAAACGGCCTTCAAGTCATGACACAGATCAAAGTCTACGGTGAATCCAAGATC
ACTAGCCTAGTCCCAGAGTTGGCCGGGAAAATCGATAACATCGCGCTCTTCGATGACTCC
CGTGCGGCAGAGGTGTCGAAGATCGATTGCTCGGCTTGTGGGCAGCAGATCTCAGGGATC
CTTGCTTTGAACCTCCATTATGAAGAGTCCCACTCATCGAAGATCCCGAGTGACGTGTTA
AGAAAGTTCGGAGAGCGGTTACTTGCCGCATTAGAGGACGGGTTGAGCAGAGAGAATTCC
GTGAAGAACGGATCGCAAAGCCCTCTGAGCAATGACGATGAGCCCATGGAGAAGAAGATG
CGGCTGGAGAATATGCTTCCTGAAATGGACAAGAACGCGGCAGCGTCGCAATTCGCAATG
TTCCAACAAATGATGAACTGCTTCCCGTTCATGGCACCACCAGGCACGTCTAGTGGCAAC
TTTGGCTTCTCGCCAGAAATGATCAATCAGCTCATGAATCCTGCGGCGGCGGCGGCGGCG
GCGACTGCAGCAGCAGCAGCCCACGCTGCCAACAACTCGCCGGCGAAGAGAGCAAGAACA
CGGATCACTGATGATCAGCTCAAAGTTTTACGCCAATACTTCAACATCAACAACTCGCCG
TCAGAAGCGCAAATCAAGGAGATGTCACAAAAAGCGAGCCTTCCGGAGAAAGTCATCAAA
CACTGGTTCCGCAACACACTTTTCAAGGAACGCCAACGCGACAAGGATTCCCCGTACAAC
TTCAGCATCCCTCCCCAAATGGGAATCGACTTGGACATCTACGAAAAGACCGGCGAGACA
AAAGTACTGTCGCTTAGCAATGAAGCACCAAAGTCTGAGTTGAGCTCTGCGCGCGCCACA
CCGACAATTCCGACTCCGATACCGCTCATCGTTGAAGAGAAGAAACCGGAGCCAAAGAGC
CAGACACCATCGTCTTCTTCCTCTCAGCTCAACCTGCAGGCTATGTTATCTCAGATGCAG
GGAAGTTTTTTCGACGCGTCAAACTTCATGTCAGCATCAGTGAATCCGATGACACCGAGC
ACTCCTTCCTGCAACACGTCGTCCAGTGGACGACGAGCCAATCGCACGAGATTCACAGAT
TTCCAGCTGAGAACTCTACAGCAATTTTTCGACAAGCAAGCCTACCCGAAGGATGATGAT
CTTGAAGCGCTGAGCAAGAAGCTTCAGCTGAGTCCACGTGTGATTGTCGTCTGGTTCCAG
AATGCACGGCAGAAGGCCAGAAAGATCTATGAGAATCAGCCGAATCACGAGAGTTCCGAT
CGATTTGTGAGAACGCCGGGATCGAACTTTCAGTGCAAAAGGTGCAGCCAAGTATTCCAA
CGCTACTATGAACTCATCCAACATCAACAGAAAAAGTGCTACAAAGACGATGTAGCAGCC
CTGGCAAGTGACAACAAGAGTGTCGAAGAATCACTGACGGAAGAAGAGAAATCCCAGCTT
CTGGCTCAACAACAGGTCGCCCAACTAGCCAGCACTCTGGAGCTCCCAAAGTTCCAGCCG
GCAGAGCTTTTGAAAATGATCGGAGCTAATTCGGTGACTCCATCCTCGTCGGCTGCAAGT
CAGAAGTCTAGCAACGACGTTCTGCTGAAGATGTGTGAATCGATTGTTGGTGGGAGCACA
CCTAGTACATCATCGTTCCACAAACTTTGTATATTCTGCGCTCAAGACTTCAAGGATCGG
AGTGCGATGAGTGAGCACATGGCTCAGAAGCATCCCCAGCATATGCTTCTTCCAAACTTC
GATCTCGACATGATGCCAGACGCTGGTGGTGCAGAGCTTCTCATGGATCTTAAGGACTCT
GCGTTGGATCTTTCGGGCTCTTCAGTCGACTACCGGGATTCTATCTCAACATCTCCATCT
CGATCCGAAGATGATGTTCTCACAGAGGCTCTGGATGATTCTGCATTTGCCGCGTTCGGA
CTACAGCTTGCAAATTCCACAAGCGGCTCGGAATGCAGATCTCCGGCGAGCAACAAGAGA
TTCCGAACTCATCTCACACCGATGCAAGTGCAAATGATGAAGAGCGTGTTCAACGAGTAC
AAGACCCCATCCATGGCAGAATGTGAGCTTCTCGGCAAGGAAGTCGGCCTTCACAAGCGT
GTCGTTCAAGTCTGGTTTCAAAATGCGCGAGCCAAAGAGCGAAAGACGCGCGGTGCAGTT
GACGAGGACTCTCGATCCGGAGAACTTCACTGTGAAATTTGTGATAAGACGTTCGCGACG
AGGCTTTCGCTGCAAGACCATCTGTTTGCCGAGCAGCACATTGAATTTTTAAGGAATAAT
CTGAAACGGGAAGGGGTCTCCGAGTTGACGACCGCTTCGGTGACCGAGTGCTCTCCAGAG
AAAAAAGCAAAGCTTCCGAACCCGCTGGATCTTGCCAGTTTCCCGTTCCTCAACACGTTC
GACATTCAAATTTACGGAACACCCATCGCCTTTCTGCAGGTGCCTGATGAGATCAAAAAG
CAGATCACTGATGATATCACGGCTGGAAAATCGCGAACCACGTTCTCCCAGGACGGTTTT
CCGCTCGACAAGTTGAAAGAGTCGCTGCCCGAGGATGAGAAATCAAATTTGACAGTAACC
CAGAAAGATGTCGGATGGGCGTGCCCGGCATGTACATTTGTCTTCCAAGAAGAAAAGAAG
CTCCGTGAGCATCAAAAAGCCATGTGCCAAAGTGATAAGACGCTAACCCTGGTGCAAACC
CACTACTCGTGCAAAAGCTGTCAAAGTGATTTCTGTCTTCAATCCGAGTATCAATTCCAT
CTCTCAATGCCTCCTCATACTACTACTACTACCACGACGACGCCATAACAAAACCCCCCA
AATAGTCACCTCATGTCATTTCATTTGCCGTCTTCACTCAAGGACCTATTTCCGTCTCTC
TCTCTCTCTCTCTCTCTCTCTCTCTCTCTCTCTCTCTCTCTCTCTCTTCTCCTCTCGCCT
TAAAAAAA
>ZC123.3d
ATGGCGTTCCGAAGCGAGTCGCAGCTGCAGACGCATTCCCTTCAGCACGTGTTCAACACG
TTCCACAAGTGCCCCACGTGTGGCGATTCGTTTGATGAGAATACTATTGTGACCCATATG
TTGGAGCACACCAAAGAAGAATGCGAAATGTGCTCTGAAACATTTGCCACAAAAGAGGCA
TTCCTCTCCCACCTGAACTCAGCCCGACACCTACAACAGGCAAAGAAGCAGCTGGAAAAC
TCACTGGTCGACTTAAACTCTCAGGACGTCGAAAAGCAGCGTATTTATGTGTGCAACGTC
TGCAAACAATCCTATCCACAAGCGGCTAATCTCGACGTGCACATGAGGTCAATGACACAT
CAGAGCCGGATGAGCCGGCTGTCCGAACTTGTGGCAACCGGGGAGCTTAATGGGGAGAAG
GCCGTGTTTGAGCAACCAGGAATACCGGCACCGACGATAAACAGCTTCATTGAGACGACA
ACCAACCAATCCTCACTGAACGACCTGATGTCACTGCTCACACGAAGCGAGTCGGATGAG
ATTCGAGAAGAAGTAAACGGCCTTCAAGTCATGACACAGATCAAAGTCTACGGTGAATCC
AAGATCACTAGCCTAGTCCCAGAGTTGGCCGGGAAAATCGATAACATCGCGCTCTTCGAT
GACTCCCGTGCGGCAGAGGTGTCGAAGATCGATTGCTCGGCTTGTGGGCAGCAGATCTCA
GGGATCCTTGCTTTGAACCTCCATTATGAAGAGTCCCACTCATCGAAGATCCCGAGTGAC
GTGTTAAGAAAGTTCGGAGAGCGGTTACTTGCCGCATTAGAGGACGGGTTGAGCAGAGAG
AATTCCGTGAAGAACGGATCGCAAAGCCCTCTGAGCAATGACGATGAGCCCATGGAGAAG
AAGATGCGGCTGGAGAATATGCTTCCTGAAATGGACAAGAACGCGGCAGCGTCGCAATTC
GCAATGTTCCAACAAATGATGAACTGCTTCCCGTTCATGGCACCACCAGGCACGTCTAGT
GGCAACTTTGGCTTCTCGCCAGAAATGATCAATCAGCTCATGAATCCTGCGGCGGCGGCG
GCGGCGGCGACTGCAGCAGCAGCAGCCCACGCTGCCAACAACTCGCCGGCGAAGAGAGCA
AGAACACGGATCACTGATGATCAGCTCAAAGTTTTACGCCAATACTTCAACATCAACAAC
TCGCCGTCAGAAGCGCAAATCAAGGAGATGTCACAAAAAGCGAGCCTTCCGGAGAAAGTC
ATCAAACACTGGTTCCGCAACACACTTTTCAAGGAACGCCAACGCGACAAGGATTCCCCG
TACAACTTCAGCATCCCTCCCCAAATGGGAATCGACTTGGACATCTACGAAAAGACCGGC
GAGACAAAAGTACTGTCGCTTAGCAATGAAGCACCAAAGTCTGAGTTGAGCTCTGCGCGC
GCCACACCGACAATTCCGACTCCGATACCGCTCATCGTTGAAGAGAAGAAACCGGAGCCA
AAGAGCCAGACACCATCGTCTTCTTCCTCTCAGCTCAACCTGCAGGCTATGTTATCTCAG
ATGCAGGGAAGTTTTTTCGACGCGTCAAACTTCATGTCAGCATCAGTGAATCCGATGACA
CCGAGCACTCCTTCCTGCAACACGTCGTCCAGTGGACGACGAGCCAATCGCACGAGATTC
ACAGATTTCCAGCTGAGAACTCTACAGCAATTTTTCGACAAGCAAGCCTACCCGAAGGAT
GATGATCTTGAAGCGCTGAGCAAGAAGCTTCAGCTGAGTCCACGTGTGATTGTCGTCTGG
TTCCAGAATGCACGGCAGAAGGCCAGAAAGATCTATGAGAATCAGCCGAATCACGAGAGT
TCCGATCGATTTGTGAGAACGCCGGGATCGAACTTTCAGTGCAAAAGGTGCAGCCAAGTA
TTCCAACGCTACTATGAACTCATCCAACATCAACAGAAAAAGTGCTACAAAGACGATGTA
GCAGCCCTGGCAAGTGACAACAAGAGTGTCGAAGAATCACTGACGGAAGAAGAGAAATCC
CAGCTTCTGGCTCAACAACAGGTCGCCCAACTAGCCAGCACTCTGGAGCTCCCAAAGTTC
CAGCCGGCAGAGCTTTTGAAAATGATCGGAGCTAATTCGGTGACTCCATCCTCGTCGGCT
GCAAGTCAGAAGTCTAGCAACGACGTTCTGCTGAAGATGTGTGAATCGATTGTTGGTGGG
AGCACACCTAGTACATCATCGTTCCACAAACTTTGTATATTCTGCGCTCAAGACTTCAAG
GATCGGAGTGCGATGAGTGAGCACATGGCTCAGAAGCATCCCCAGCATATGCTTCTTCCA
AACTTCGATCTCGACATGATGCCAGACGCTGGTGGTGCAGAGCTTCTCATGGATCTTAAG
GACTCTGCGTTGGATCTTTCGGGCTCTTCAGTCGACTACCGGGATTCTATCTCAACATCT
CCATCTCGATCCGAAGATGATGTTCTCACAGAGGCTCTGGATGATTCTGCATTTGCCGCG
TTCGGACTACAGCTTGCAAATTCCACAAGCGGCTCGGAATGCAGATCTCCGGCGAGCAAC
AAGAGATTCCGAACTCATCTCACACCGATGCAAGTGCAAATGATGAAGAGCGTGTTCAAC
GAGTACAAGACCCCATCCATGGCAGAATGTGAGCTTCTCGGCAAGGAAGTCGGCCTTCAC
AAGCGTGTCGTTCAAGTCTGGTTTCAAAATGCGCGAGCCAAAGAGCGAAAGACGCGCGGT
GCAGTTGACGAGGACTCTCGATCCGGAGAACTTCACTGTGAAATTTGTGATAAGACGTTC
GCGACGAGGCTTTCGCTGCAAGACCATCTGTTTGCCGAGCAGCACATTGAATTTTTAAGG
AATAATCTGAAACGGGAAGGGGTCTCCGAGTTGACGACCGCTTCGGTGACCGAGTGCTCT
CCAGAGAAAAAAGCAAAGCTTCCGAACCCGCTGGATCTTGCCAGTTTCCCGTTCCTCAAC
ACGTTCGACATTCAAATTTACGGAACACCCATCGCCTTTCTGCAGGTGCCTGATGAGATC
AAAAAGCAGATCACTGATGATATCACGGCTGGAAAATCGCGAACCACGTTCTCCCAGGAC
GGTTTTCCGCTCGACAAGTTGAAAGAGTCGCTGCCCGAGGATGAGAAATCAAATTTGACA
GTAACCCAGAAAGATGTCGGATGGGCGTGCCCGGCATGTACATTTGTCTTCCAAGAAGAA
AAGAAGCTCCGTGAGCATCAAAAAGCCATGTGCCAAAGTGATAAGACGCTAACCCTGGTG
CAAACCCACTACTCGTGCAAAAGCTGTCAAAGTGATTTCTGTCTTCAATCCGAGTATCAA
TTCCATCTCTCAATGCCTCCTCATACTACTACTACTACCACGACGACGCCATAACAAAAC
CCCCCAAATAGTCACCTCATGTCATTTCATTTGCCGTCTTCACTCAAGGACCTATTTCCG
TCTCTCTCTCTCTCTCTCTCTCTCTCTCTCTCTCTCTCTCTCTCTCTCTCTCTTCTCCTC
TCGCCTTAAAAAAA
>ZC123.3e
GACGTCGAAAAGCAGCGTATTTATGTGTGCAACGTCTGCAAACAATCCTATCCACAAGCG
GCTAATCTCGACGTGCACATGAGGTCAATGACACATCAGAGCCGGATGAGCCGGCTGTCC
GAACTTGTGGCAACCGGGGAGCTTAATGGGGAGAAGGCCGTGTTTGAGCAACCAGGAATA
CCGGCACCGACGATAAACAGCTTCATTGAGACGACAACCAACCAATCCTCACTGAACGAC
CTGATGTCACTGCTCACACGAAGCGAGTCGGATGAGATTCGAGAAGAAGTAAACGGCCTT
CAAGTCATGACACAGATCAAAGTCTACGGTGAATCCAAGATCACTAGCCTAGTCCCAGAG
TTGGCCGGGAAAATCGATAACATCGCGCTCTTCGATGACTCCCGTGCGGCAGAGGTGTCG
AAGATCGATTGCTCGGCTTGTGGGCAGCAGATCTCAGGGATCCTTGCTTTGAACCTCCAT
TATGAAGAGTCCCACTCATCGAAGATCCCGAGTGACGTGTTAAGAAAGTTCGGAGAGCGG
TTACTTGCCGCATTAGAGGACGGGTTGAGCAGAGAGAATTCCGTGAAGAACGGATCGCAA
AGCCCTCTGAGCAATGACGATGAGCCCATGGAGAAGAAGATGCGGCTGGAGAATATGCTT
CCTGAAATGGACAAGAACGCGGCAGCGTCGCAATTCGCAATGTTCCAACAAATGATGAAC
TGCTTCCCGTTCATGGCACCACCAGGCACGTCTAGTGGCAACTTTGGCTTCTCGCCAGAA
ATGATCAATCAGCTCATGAATCCTGCGGCGGCGGCGGCGGCGGCGACTGCAGCAGCAGCA
GCCCACGCTGCCAACAACTCGCCGGCGAAGAGAGCAAGAACACGGATCACTGATGATCAG
CTCAAAGTTTTACGCCAATACTTCAACATCAACAACTCGCCGTCAGAAGCGCAAATCAAG
GAGATGTCACAAAAAGCGAGCCTTCCGGAGAAAGTCATCAAACACTGGTTCCGCAACACA
CTTTTCAAGGAACGCCAACGCGACAAGGATTCCCCGTACAACTTCAGCATCCCTCCCCAA
ATGGGAATCGACTTGGACATCTACGAAAAGACCGGCGAGACAAAAGTACTGTCGCTTAGC
AATGAAGCACCAAAGTCTGAGTTGAGCTCTGCGCGCGCCACACCGACAATTCCGACTCCG
ATACCGCTCATCGTTGAAGAGAAGAAACCGGAGCCAAAGAGCCAGACACCATCGTCTTCT
TCCTCTCAGCTCAACCTGCAGGCTATGTTATCTCAGATGCAGGGAAGTTTTTTCGACGCG
TCAAACTTCATGTCAGCATCAGTGAATCCGATGACACCGAGCACTCCTTCCTGCAACACG
TCGTCCAGTGGACGACGAGCCAATCGCACGAGATTCACAGATTTCCAGCTGAGAACTCTA
CAGCAATTTTTCGACAAGCAAGCCTACCCGAAGGATGATGATCTTGAAGCGCTGAGCAAG
AAGCTTCAGCTGAGTCCACGTGTGATTGTCGTCTGGTTCCAGAATGCACGGCAGAAGGCC
AGAAAGATCTATGAGAATCAGCCGAATCACGAGAGTTCCGATCGATTTGTGAGAACGCCG
GGATCGAACTTTCAGTGCAAAAGGTGCAGCCAAGTATTCCAACGCTACTATGAACTCATC
CAACATCAACAGAAAAAGTGCTACAAAGACGATGTAGCAGCCCTGGCAAGTGACAACAAG
AGTGTCGAAGAATCACTGACGGAAGAAGAGAAATCCCAGCTTCTGGCTCAACAACAGGTC
GCCCAACTAGCCAGCACTCTGGAGCTCCCAAAGTTCCAGCCGGCAGAGCTTTTGAAAATG
ATCGGAGCTAATTCGGTGACTCCATCCTCGTCGGCTGCAAGTCAGAAGTCTAGCAACGAC
GTTCTGCTGAAGATGTGTGAATCGATTGTTGGTGGGAGCACACCTAGTACATCATCGTTC
CACAAACTTTGTATATTCTGCGCTCAAGACTTCAAGGATCGGAGTGCGATGAGTGAGCAC
ATGGCTCAGAAGCATCCCCAGCATATGCTTCTTCCAAACTTCGATCTCGACATGATGCCA
GACGCTGGTGGTGCAGAGCTTCTCATGGATCTTAAGGACTCTGCGTTGGATCTTTCGGGC
TCTTCAGTCGACTACCGGGATTCTATCTCAACATCTCCATCTCGATCCGAAGATGATGTT
CTCACAGAGGCTCTGGATGATTCTGCATTTGCCGCGTTCGGACTACAGCTTGCAAATTCC
ACAAGCGGCTCGGAATGCAGATCTCCGGCGAGCAACAAGAGATTCCGAACTCATCTCACA
CCGATGCAAGTGCAAATGATGAAGAGCGTGTTCAACGAGTACAAGACCCCATCCATGGCA
GAATGTGAGCTTCTCGGCAAGGAAGTCGGCCTTCACAAGCGTGTCGTTCAAGTCTGGTTT
CAAAATGCGCGAGCCAAAGAGCGAAAGACGCGCGGTGCAGTTGACGAGGACTCTCGATCC
GGAGAACTTCACTGTGAAATTTGTGATAAGACGTTCGCGACGAGGCTTTCGCTGCAAGAC
CATCTGTTTGCCGAGCAGCACATTGAATTTTTAAGGAATAATCTGAAACGGGAAGGGGTC
TCCGAGTTGACGACCGCTTCGGTGACCGAGTGCTCTCCAGAGAAAAAAGCAAAGCTTCCG
AACCCGCTGGATCTTGCCAGTTTCCCGTTCCTCAACACGTTCGACATTCAAATTTACGGA
ACACCCATCGCCTTTCTGCAGGTGCCTGATGAGATCAAAAAGCAGATCACTGATGATATC
ACGGCTGGAAAATCGCGAACCACGTTCTCCCAGGACGGTTTTCCGCTCGACAAGTTGAAA
GAGTCGCTGCCCGAGGATGAGAAATCAAATTTGACAGTAACCCAGAAAGATGTCGGATGG
GCGTGCCCGGCATGTACATTTGTCTTCCAAGAAGAAAAGAAGCTCCGTGAGCATCAAAAA
GCCATGTGCCAAAGTGATAAGACGCTAACCCTGGTGCAAACCCACTACTCGTGCAAAAGC
TGTCAAAGTGATTTCTGTCTTCAATCCGAGTATCAATTCCATCTCTCAATGCCTCCTCAT
ACTACTACTACTACCACGACGACGCCATAACAAAACCCCCCAAATAGTCACCTCATGTCA
TTTCATTTGCCGTCTTCACTCAAGGACCTATTTCCGTCTCTCTCTCTCTCTCTCTCTCTC
TCTCTCTCTCTCTCTCTCTCTCTCTCTCTTCTCCTCTCGCCTTAAAAAAA
>ZC123.3f
ATGTCACAAAAAGCGAGCCTTCCGGAGAAAGTCATCAAACACTGGTTCCGCAACACACTT
TTCAAGGAACGCCAACGCGACAAGGATTCCCCGTACAACTTCAGCATCCCTCCCCAAATG
GGAATCGACTTGGACATCTACGAAAAGACCGGCGAGACAAAAGTACTGTCGCTTAGCAAT
GAAGCACCAAAGTCTGAGTTGAGCTCTGCGCGCGCCACACCGACAATTCCGACTCCGATA
CCGCTCATCGTTGAAGAGAAGAAACCGGAGCCAAAGAGCCAGACACCATCGTCTTCTTCC
TCTCAGCTCAACCTGCAGGCTATGTTATCTCAGATGCAGGGAAGTTTTTTCGACGCGTCA
AACTTCATGTCAGCATCAGTGAATCCGATGACACCGAGCACTCCTTCCTGCAACACGTCG
TCCAGTGGACGACGAGCCAATCGCACGAGATTCACAGATTTCCAGCTGAGAACTCTACAG
CAATTTTTCGACAAGCAAGCCTACCCGAAGGATGATGATCTTGAAGCGCTGAGCAAGAAG
CTTCAGCTGAGTCCACGTGTGATTGTCGTCTGGTTCCAGAATGCACGGCAGAAGGCCAGA
AAGATCTATGAGAATCAGCCGAATCACGAGAGTTCCGATCGATTTGTGAGAACGCCGGGA
TCGAACTTTCAGTGCAAAAGGTGCAGCCAAGTATTCCAACGCTACTATGAACTCATCCAA
CATCAACAGAAAAAGTGCTACAAAGACGATGTAGCAGCCCTGGCAAGTGACAACAAGAGT
GTCGAAGAATCACTGACGGAAGAAGAGAAATCCCAGCTTCTGGCTCAACAACAGGTCGCC
CAACTAGCCAGCACTCTGGAGCTCCCAAAGTTCCAGCCGGCAGAGCTTTTGAAAATGATC
GGAGCTAATTCGGTGACTCCATCCTCGTCGGCTGCAAGTCAGAAGTCTAGCAACGACGTT
CTGCTGAAGATGTGTGAATCGATTGTTGGTGGGAGCACACCTAGTACATCATCGTTCCAC
AAACTTTGTATATTCTGCGCTCAAGACTTCAAGGATCGGAGTGCGATGAGTGAGCACATG
GCTCAGAAGCATCCCCAGCATATGCTTCTTCCAAACTTCGATCTCGACATGATGCCAGAC
GCTGGTGGTGCAGAGCTTCTCATGGATCTTAAGGACTCTGCGTTGGATCTTTCGGGCTCT
TCAGTCGACTACCGGGATTCTATCTCAACATCTCCATCTCGATCCGAAGATGATGTTCTC
ACAGAGGCTCTGGATGATTCTGCATTTGCCGCGTTCGGACTACAGCTTGCAAATTCCACA
AGCGGCTCGGAATGCAGATCTCCGGCGAGCAACAAGAGATTCCGAACTCATCTCACACCG
ATGCAAGTGCAAATGATGAAGAGCGTGTTCAACGAGTACAAGACCCCATCCATGGCAGAA
TGTGAGCTTCTCGGCAAGGAAGTCGGCCTTCACAAGCGTGTCGTTCAAGTCTGGTTTCAA
AATGCGCGAGCCAAAGAGCGAAAGACGCGCGGTGCAGTTGACGAGGACTCTCGATCCGGA
GAACTTCACTGTGAAATTTGTGATAAGACGTTCGCGACGAGGCTTTCGCTGCAAGACCAT
CTGTTTGCCGAGCAGCACATTGAATTTTTAAGGAATAATCTGAAACGGGAAGGGGTCTCC
GAGTTGACGACCGCTTCGGTGACCGAGTGCTCTCCAGAGAAAAAAGCAAAGCTTCCGAAC
CCGCTGGATCTTGCCAGTTTCCCGTTCCTCAACACGTTCGACATTCAAATTTACGGAACA
CCCATCGCCTTTCTGCAGGTGCCTGATGAGATCAAAAAGCAGATCACTGATGATATCACG
GCTGGAAAATCGCGAACCACGTTCTCCCAGGACGGTTTTCCGCTCGACAAGTTGAAAGAG
TCGCTGCCCGAGGATGAGAAATCAAATTTGACAGTAACCCAGAAAGATGTCGGATGGGCG
TGCCCGGCATGTACATTTGTCTTCCAAGAAGAAAAGAAGCTCCGTGAGCATCAAAAAGCC
ATGTGCCAAAGTGATAAGACGCTAACCCTGGTGCAAACCCACTACTCGTGCAAAAGCTGT
CAAAGTGATTTCTGTCTTCAATCCGAGTATCAATTCCATCTCTCAATGCCTCCTCATACT
ACTACTACTACCACGACGACGCCATAACAAAACCCCCCAAATAGTCACCTCATGTCATTT
CATTTGCCGTCTTCACTCAAGGACCTATTTCCGTCTCTCTCTCTCTCTCTCTCTCTCTCT
CTCTCTCTCTCTCTCTCTCTCTCTCTTCTCCTCTCGCCTTAAAAAAACCACAACTCCTTA
TCCCGATCTGAGCTCACTTCCTATCCCCCAAAGTAATTTCTTTGTAATATCTATATCCAC
TTTTTTTTCGACACACTACACCACATCCCGCCGCCTATCCCCTCCCCCCCCACCGCTTTA
TGACACAAAAACTGGTTTCGCTTTTGTCTTCAATTTCACCCCAACCGCCTGCAGCTTCTC
ATAATAATTAATAATTTTTCTTACCATGCACAATGATTTTGATAAATATATATATATATA
GTCATCAGGATTGCCCCCTTTCTAGGATATGTTTTTTTTTGTCTTCACACAATTTTCCCA
TTTTCTATGATAAGAATTATTTCTTTGTCCGGTTGACACATGTAGATGTTCCCCTTCCAA
TTTTTAATAGATTTCTATTCTAGTTTTTTGCAGGCCTCACTATTCTATTGCAATAATCAC
TTGGATTTCATGTATGGAACGCAATAATAATTCAAT
>ZC123.6
GGCTAAGACTTAGGCTTAGGCTTAGGCTTAGGCTTAGGCTTAGGCTTAGA
>ZC123.1
AATGCATTGGAGTAGTTGGGCGATAGCGCTCAACGTGCTCGTGCTGGCTTTGGCCGACAG
TGCTCCTGAAAGATTCCCAGAGGATCATGTGGACCTGGTACTTCCTATGAAAATGAAATA
CGACAGTCATCTTCGACAAGCTGATCTTCCACCGCACTTCATTGGTGCCAATGAGACGAA
CTTGGTTCCGCTCACCTTGAGATTGGAGACTAGGAGGAAGAGATGCTCGTGTGGATGTTC
GGGATGTGATCTTTTCCCGAATAGATCTTGTTGTTCGAGCTCTTGCTGCTCCTCTCAAAA
ACCAATCCCACTTGCCTGCTGTCCGCCACCTCCCCCACCAAAACCGTGTTGCCAGCCAGC
CTTCGGCCCTTGCTGCCCGGCAACCCCAAACTGTTGCCCGAAACCCTGCTGCCGAGGTCG
TCGCCCCGAATACGAAGAGTACGAGGACGAGGAAGGCAACCCTGGAGGCGTCCCAGCACC
ACCAAACCCACCAAGAACTTGCTGTCCTCCACCAACACCTGCTGCTCCACCACCGCCACC
ACCTCCACCACCACCGGCTCCGGAAGCTCCAACGCAATGCTGTGGATCACAGCCTTATGG
AAGAACACCGTGCAGGTCCGGATGTCCGAATGGAGATTGTGGATGCGGAAGACCTTGCTG
TTACTATCAGAACCCCACATGTTGTAATCAAGGGCAAAAGGCTTGCTGCCCACCTGAACA
GCCTTGCTGTCCTGAGTTGAAGCTGGATAACTGCCTCGCTTCGGTCCCACCTTGCCTTCG
CGCCTGTCCATCGTGCCCTTGCAGAAAACGTCTGATGCTTGGGAAGAGAACTAAGAGAGA
CGCACCGGGGCTTCATTGCCAGCCAATCGGACTCCTTGGTCAACAATCCCCACCGACTCT
GATTTCAAAGCCGGTAAAGACCATAATAAAATCAAAATCCCGCGTTGCTGGAACCAAGAC
ATCTCAAGTGTCCGTCACCAAAAAGCTCATCGAACAATCCTCTGACCACGTGGAATCGCC
TCCAACAGCCGGAAGACTCTACGACTTCCGAAGAGCCCACGTTCGAGTCAAGAGAAACAT
GAACTTTGGAAATGGAGCATGCCAGCTGTGTCTGAACGGAACTCCGCTCAAGAGAACCAA
GCGGTCTCTCGATTGTGTTCCGTGTACCTACCTACAACCACAATACTCTGATTGGAACCC
GTTCCTCGGAGATCAAACGCCACGCGGATCGCAGTCGCCAGTTGGAACTCCACTCGCCGG
GCACAGAACTAAGAGAGCTGGCTGCCTTCCTCATCCACAATGTACCCTGCATGTCCGTCG
CTATAAGAGAAACCTGATCGGATCCCAATATTGTGAGCCATGCAATGGACACTACGGTAG
AAAGAAGCGGGAAGCCGAGAGAGATCAGTGCTTGAAAAGAGAGAAAAGATATGCAGATGA
ACAGTGTGATAACGATGAGTTCAGTATCAATGAGCGAAGCAAACGACAAGCCTACAATCC
AAAAGGAATTTTGGATATCGTGAAGCTCCTATCCAAGGCCTCCTCAGGTGGCAACAATCC
AGGAGGATGCATGAAGTTCCCAGCCTGTGTTCTGGCTCAGAAGAAGAGAAGAAAGAGAAA
TGCAGATCGGCTCGACACGTACTACAAAGCTGTGGAGGAGCACAAGAAGCTGGTGGAAGA
GTACGAGATGGCGATGGAGGAGCACAAGAGAGTCAAGCGGCAGTTCTTCGCTCCGGATAA
TGCTGCATCCTGTGTTCCGTGTCCGGCATGGGTGACACTTGCCTTGGCTAGCAGAAAGAA
GAGAGAAGTCGAGAAGGTGGAGAAGCATATGACGATGAGCGAAGCTATCGCGGATATCAG
AGCAAAGAAGGGGTATAAGGAAGGATTTGATGATGATGATGAGGACGACGAATCCTCTGA
GGAAACCATCGAGACCCGCAGAAAGCAACGCCGCTCCTGCCAACAAAGTGACGATTGCCT
GAACAACGTCGAGTACGCAGTCTTCCAAAAAGTCTATGCAGACAAGAGAACCAAACGAGA
AGCCGTGTTCCGTCGTAAGAAGTGCTCGAGGTGTGGAGTCTCTGGGCTCACGCCACATCG
TGTCAAGAGAAACTTCGGGCAGCCGAATATCAACGTCTCGGAGCAGAATTGCATGGCATT
CCCACAGTGTCGGCATAGAGTGAAGAGAAACTTTTTGGGAGAAGACTGTAACATCTGTAC
ACAGGATACTGGTCTGAAGCGGAGGAAGAGAGACTTCGGAACAGCGCAATGCTACCCATG
CCCAGGAACACGTTCATAACTTGAAGCGACTCCCTCCGATTCTCACATATCACATAAATA
CCACCTCGTAATAATAATTCAACATGACTAATAAAACAAATAAGTACATA
>ZC123.4c
TACATACATTTATATTAGCTTTTAGCACCCGTAGCAATTTGGAGCAAGAAAATATGTGTA
AAGAAATTGGAGATGTAGTAGATTTGGTCGTTATAGTGATCGCAGATCTTTCAGCTCTTT
GAGCCGGAATATTGACTGGCTTGGAGCCAGGAGATGAACCTCGCGGGGGAATGAGGCAAA
GTAGGGGTGAAGCATTGCACTGGCTGCGGAGACACGGCTTTCCGGGCGGAGCTGAAGAAG
CATCCCCAGAAGTTCCTGACCAGTCTTCAGAATCTTCGTGAACATCGGGTTCACCGCGAT
GAACGACAACTCCCGATACCTGGGGAACAGTTCAGGGGTGTAGCCTGGTAATGTCTTTAC
CTCCGGCCACTTTTTCTCGTCTGGAGTACCCCGAATGCTGAAGATCATATCCAACTGGTC
CTTGGTGCCGGGGTAGTGAGAGTCCTTGGATCCCGGGAACAAAGCGGCGCCCGTGCAAAT
TTCAGCGAATATGCAACCGACTCCCCACATATCCAGGGAAGTTGAATAGTCGGTACTTCC
CATGAGAACATCAGGCGGGCGGTACCATAAAGTGACCACCTCGTGAGAATATGTCCTACT
CGGCACAGATTTCGCCCTGGCTAGACCAAAGTCTGCGAGTTTTAAAACACCGTCTTCGTC
GAGAAGCAAGTTTTGTGGTTTTAAATCTCTATGAAGAATCTTCTTCCTATGACAAAAATC
GAGTCCGCGGAGAAGTTGAAAGAGGAGAAGCTTGATGTCAATGCTATCCAACCCATAGAC
GTTCTGCTCCAGGTACTTGCTCAAATCCATTTTCATGTACTCGAACACAAAAGTTAGCTG
GTGGTGTTGATAGAAGATGTCGTGCAAAGAGACGATATTCGCATGACGGAGGTTTCTGAG
AAGCGAGGCTTCACGGATAGCGGTGAATGGGAGACCTTCTTGAAATTGAAGTTTGATCTC
TTTCAAGGCGACTATGGATCCGTCAAGTCTGAAAATATAATTTAGTTTGGTAATATCAGC
TGTTAAAATATCTAACTTCGATTCGCACTTATACACCGTTGCATAAGATCCTTCCCCCAG
CTTGTCAATTCGTTTGTACAGATCATTCACATCCTGCGGTGTCACTTCCTCCTTCGCAGG
AAGCGTTATCGTATTTGGATCGTAGTGTGCTGATCGTGGTCGACGTCTTCGAAGATGTGT
GAAGTCGGCCACAGTGTTGCTAGATGGTGGTGGTGGCATTGATGGAGAGTTCTTGTTTAG
GGGCACGGTTGACATGGTTTCAGATG
>ZC123.4a
TACATACATTTATATTAGCTTTTAGCACCCGTAGCAATTTGGAGCAAGAAAATATGTGTA
AAGAAATTGGAGATGTAGTAGATTTGGTCGTTATAGTGATCGCAGATCTTTCAGCTCTTT
GAGCCGGAATATTGACTGGCTTGGAGCCAGGAGATGAACCTCGCGGGGGAATGAGGCAAA
GTAGGGGTGAAGCATTGCACTGGCTGCGGAGACACGGCTTTCCGGGCGGAGCTGAAGAAG
CATCCCCAGAAGTTCCTGACCAGTCTTCAGAATCTTCGTGAACATCGGGTTCACCGCGAT
GAACGACAACTCCCGATACCTGGGGAACAGTTCAGGGGTGTAGCCTGGTAATGTCTTTAC
CTCCGGCCACTTTTTCTCGTCTGGAGTACCCCGAATGCTGAAGATCATATCCAACTGGTC
CTTGGTGCCGGGGTAGTGAGAGTCCTTGGATCCCGGGAACAAAGCGGCGCCCGTGCAAAT
TTCAGCGAATATGCAACCGACTCCCCACATATCCAGGGAAGTTGAATAGTCGGTACTTCC
CATGAGAACATCAGGCGGGCGGTACCATAAAGTGACCACCTCGTGAGAATATGTCCTACT
CGGCACAGATTTCGCCCTGGCTAGACCAAAGTCTGCGAGTTTTAAAACACCGTCTTCGTC
GAGAAGCAAGTTTTGTGGTTTTAAATCTCTATGAAGAATCTTCTTCCTATGACAAAAATC
GAGTCCGCGGAGAAGTTGAAAGAGGAGAAGCTTGATGTCAATGCTATCCAACCCATAGAC
GTTCTGCTCCAGGTACTTGCTCAAATCCATTTTCATGTACTCGAACACAAAAGTTAGCTG
GTGGTGTTGATAGAAGATGTCGTGCAAAGAGACGATATTCGCATGACGGAGGTTTCTGAG
AAGCGAGGCTTCACGGATAGCGGTGAATGGGAGACCTTCTTGAAATTGAAGTTTGATCTC
TTTCAAGGCGACTATGGATCCGTCAAGTTTCGATTCGCACTTATACACCGTTGCATAAGA
TCCTTCCCCCAGCTTGTCAATTCGTTTGTACAGATCATTCACATCCTGCGGTGTCACTTC
CTCCTTCGCAGGAAGCGTTATCGTATTTGGATCGTAGTGTGCTGATCGTGGTCGACGTCT
TCGAAGATGTGTGAAGTCGGCCACAGTGTTGCTAGATGGTGGTGGTGGCATTGATGGAGA
GTTCTTGTTTAGGGGCACGGTTGACATGGTTTCAGATGGATTGTTGGAGCGGGAACGTGA
TTGGCGGCTCAAAAAGCTGAAAATATTCTTATTATGATGTTCTGGTGTGCTTCCACTTCC
GGACCCCGATGATGCCCCATTCACATGATTGGAGTGCCATGATTGTGTCATTTCATTTGT
TCCGTTTTTCGAGATCGGAGATTTGGTGGAGCCTCCACCGCCGTTATTCTTGTATTTCTT
CTCCTTATTCCGACTCCGACGCAAAGTGAAAATTGACGAGGACGGCTTCCGGGTGCTCGG
CGAGCCGTCCACGTCCTGAATTCGTTGCGGCGACATTGTGGTGATCCTATGCAAGTTCTC
CGACGACTTCGAACTCCTAACAGCGGTGAGCTGTGGATGATGTATCATAGACAGTGAGCA
CGATGCTCTCATAGGCCTCTCGGCCTCCTCCAGCCCAAACCATACTCCAATATGCGAGGT
TATTTTTCCCCACATTTGATTGAAAGATGGTAT
>ZC123.4b
TTACAGTAAATAAAAAATTTTCAAAATTTTTTTGAAACGTTTTATTATGATATTCGGTCT
TTTCGGGACTAAAGGAGTGGTTTTTACAAGTCTACTTACCTGAAGAAGCATCCCCAGAAG
TTCCTGACCAGTCTTCAGAATCTTCGTGAACATCGGGTTCACCGCGATGAACGACAACTC
CCGATACCTGGGGAACAGTTCAGGGGTGTAGCCTGGTAATGTCTTTACCTCCGGCCACTT
TTTCTCGTCTGGAGTACCCCGAATGCTGAAGATCATATCCAACTGGTCCTTGGTGCCGGG
GTAGTGAGAGTCCTTGGATCCCGGGAACAAAGCGGCGCCCGTGCAAATTTCAGCGAATAT
GCAACCGACTCCCCACATATCCAGGGAAGTTGAATAGTCGGTACTTCCCATGAGAACATC
AGGCGGGCGGTACCATAAAGTGACCACCTCGTGAGAATATGTCCTACTCGGCACAGATTT
CGCCCTGGCTAGACCAAAGTCTGCGAGTTTTAAAACACCGTCTTCGTCGAGAAGCAAGTT
TTGTGGTTTTAAATCTCTATGAAGAATCTTCTTCCTATGACAAAAATCGAGTCCGCGGAG
AAGTTGAAAGAGGAGAAGCTTGATGTCAATGCTATCCAACCCATAGACGTTCTGCTCCAG
GTACTTGCTCAAATCCATTTTCATGTACTCGAACACAAAAGTTAGCTGGTGGTGTTGATA
GAAGATGTCGTGCAAAGAGACGATATTCGCATGACGGAGGTTTCTGAGAAGCGAGGCTTC
ACGGATAGCGGTGAATGGGAGACCTTCTTGAAATTGAAGTTTGATCTCTTTCAAGGCGAC
TATGGATCCGTCAAGTCTGAAAATATAATTTAGTTTGGTAATATCAGCTGTTAAAATATC
TAACTTCGATTCGCACTTATACACCGTTGCATAAGATCCTTCCCCCAGCTTGTCAATTCG
TTTGTACAGATCATTCACATCCTGCGGTGTCACTTCCTCCTTCGCAGGAAGCGTTATCGT
ATTTGGATCGTAGTGTGCTGATCGTGGTCGACGTCTTCGAAGATGTGTGAAGTCGGCCAC
AGTGTTGCTAGATGGTGGTGGTGGCATTGATGGAGAGTTCTTGTTTAGGGGCACGGTTGA
CATGGTTTCAGATGGATTGTTGGAGCGGGAACGTGATTGGCGGCTCAAAAAGCTGAAAAT
ATTCTTATTATGATGTTCTGGTGTGCTTCCACTTCCGGACCCCGATGATGCCCCATTCAC
ATGATTGGAGTGCCATGATTGTGTCATTTCATTTGTTCCGTTTTTCGAGATCGGAGATTT
GGTGGAGCCTCCACCGCCGTTATTCTTGTATTTCTTCTCCTTATTCCGACTCCGACGCAA
AGTGAAAATTGACGAGGACGGCTTCCGGGTGCTCGGCGAGCCGTCCACGTCCTGAATTCG
TTGCGGCGACATTGTGGTGATCCTATGCAAGTTCTCCGACGACTTCGAACTCCTAACAGC
GGTGAGCTGTGGATGATGTATCATAGACAGTGAGCACGATGCTCTCATAGGCCTCTCGGC
CTCCTCCAGCCCAAACCATACTCCAATATGCGAGGTTATTTTTCCCCACATTTGATTGAA
AGATGGTAT
>Y95B8A.17
TTTAGGCTTAGGCTTAGGCTTAGACTTAGGCTTAGGCTTAGTCTTCGGCTTAGGCTTAGG
CTTAGGCTTAGGCTTAGGCTTAGGCTTAGGTTTAGGCTTAGGCTTAGGCTTAGGCTTGGG
ACTGGGCTTAGGCTTGAGCTTTGGCCTAAGCTTAGGCTTAGGCTTACGCTCAGGCGTAGG
ATTAGGCTCTGGCTTTGGCTTTGGCTTAGGCTTAGACTTAGGCCTAGGTTCACGCTTAGG
CCTAGGCTTACAAGAAATATCCTCATTTACCGACCGACTGTGGCCTAGGATTTCAAAAAA
TGACCCTTTTTGAAAAATCGA
>Y95B8A.8
AGGTAGCAATGTATGGGGGATATCAAGGAGCATATGGAGCCTACGGGAACCAGCAGGCGG
CTTCACAACCATATCAACAGCAAGGACAACAGAATTATTACCCCGGAGTGAACCCGTACG
CGGCGAATTATGGGTACGCGGCAGCACAGCTTCCACCACCACCTCCACCACCGCCAGTAG
CCGATCCATACGCCGGCCAATTTCAGACATTTCCCTCTCAAGCCACCAAAATAGCGCCGA
ATCCCTACTTTAAAAAGCCACAAAATCAGCAGCAACAGGGCTACGACGCGGCGGTCTACA
ATTACGCTCAGCAGAATACTCCGAAAAATTGGAAACACGGCGGCGGCGGCCGGCAGGGGA
GACAGGGATCTGGCGATAATAAACAGTACTATTGTGAGGTTTGCAAAATCTCGTGCGCCG
GCGGAATCACATACAAAGAGCATCTGGAAGGTCAACGGCACAAGAAAAAAGAAGCTATGG
CAAAACAGGGCATACCGAGCACTTCCCTCGCTAAAAATAAGCTTTCCTATCGTTGTGACC
TATGTGACGTCACTTGCACCGGTCAGGACACGTATTCGGCTCACGTTCGTGGCGGAAAAC
ACTTGAAAACTGCACAATTGCACAAAAAATTGGGAAAACCGGTGCCTGAAGACGTTCCGA
CGATTATTGCTCCGGGAGCCGATGGGCCGACGGAGACGAAAGCCAAACCGAAATGGCATC
AACAAGCTCTGCCTGGCGGGAAAATAGTCATCGGCATCAACACGGTAAACTTCGTCGGCG
GTACGAAGCTCAACTCCACCGGACAACTCGAGGAGAAGAAGCGCGAAGTTGCTGCCGCCG
TGAGCTCAGTCGGCCGGAAAACCGGTGGTGCTGCTGCAACGACGACGATTGAGGTGGAAG
ACGAGAAGCTCCGAGCAATGATCGCCGCCGAGGAGGTACAACCTGTCGGCGAGGAACATG
TCACTGAAGAACGTGATGCTACCGGAAAACTGGTGCAATTCCATTGTAAACTGTGCGATT
GCAAGTTCTCCGATCCGAATGCCAAGGAGATTCATATCAAAGGTCGTCGACATCGTGTCA
[truncated: 54,305,895 more chars]
