# Supplementary material for: The C. elegans embryonic transcriptome with tissue, time, and alternative splicing resolution
Source: Genome Res. 2019 Jun;29(6):1036–45. doi: 10.1101/gr.243394.118 (PMC6581053; doi:10.1101/gr.243394.118)
Supplement: Supplemental Material [file supp_gr.243394.118_Supplemental_Code.zip › supplemental_code/Supplemental_Java_Programs/BitSeq/hlh1rep3T2_1_1.R]

.libPaths()
.libPaths("/net/waterston/vol9/R_Packages/3.3")
library(BitSeq)
parseAlignment("/net/waterston/vol9/RNASeq/adwarner/hlh1rep3_DS1/hlh1rep3T2_1_1/Merged_1/RiboZeroBitSeq1.16.0/xome.sam" ,outFile = "RiboZeroBitSeq1.16.0_hlh1rep3T2_1_1_Merged1.prob" ,
trSeqFile = "/net/waterston/vol9/References/WS245/mRNA.pseudo.xome.fa", 
trInfoFile = "data.tr", 
uniform = TRUE, 
verbose = TRUE, 
veryVerbose = TRUE )
estimateExpression("RiboZeroBitSeq1.16.0_hlh1rep3T2_1_1_Merged1.prob" , outFile = "RiboZeroBitSeq1.16.0_hlh1rep3T2_1_1_Merged1" , 
outputType = "RPKM" , trInfoFile = "data.tr" ,
MCMC_burnIn = 1000 , MCMC_samplesN = 1000 , MCMC_samplesSave = 1000 , MCMC_chainsN = 2)
