# Supplementary material for: The C. elegans embryonic transcriptome with tissue, time, and alternative splicing resolution
Source: Genome Res. 2019 Jun;29(6):1036–45. doi: 10.1101/gr.243394.118 (PMC6581053; doi:10.1101/gr.243394.118)
Supplement: Supplemental Material [file supp_gr.243394.118_Supplemental_Code.zip › supplemental_code/Supplemental_Java_Programs/BitSeq/RiboZeroBitSeq1.16.0_hlh1T1_1_1_Merged1_Express.qsub]

#$ -S /bin/bash
#$ -l h_rt=100:0:0
#$ -l mfree=16G
cd /net/waterston/vol9/RNASeq/adwarner/hlh1original_DS1/hlh1T1_1_1/Merged_1/RiboZeroBitSeq1.16.0
/nfs/waterston/jdk1.8.0_102/bin/java -Xms16G -classpath /nfs/waterston/tools3/LabManagement.jar org.rhwlab.LMS.RNASeq.merged.ExpressionID /net/waterston/vol9/RNASeq/adwarner/hlh1original_DS1/hlh1T1_1_1/Merged_1/Aligned.toTranscriptome.out.bam /net/waterston/vol9/References/WS245/mRNA.pseudo.xome.fa /net/waterston/vol9/RNASeq/adwarner/hlh1original_DS1/hlh1T1_1_1/Merged_1/RiboZeroBitSeq1.16.0/xome.sam CElegans 
echo "Starting BitSeq"
module load hdf5/1.8.13
module load netcdf/4.3.2
module load gmp/5.0.2 mpfr/3.1.0 mpc/0.8.2  gcc/4.9.1 R/3.3.0
module load samtools/latest
rm -f data.tr
R -f BitSeq.R
/nfs/waterston/jdk1.8.0_102/bin/java -Xms16G -classpath /nfs/waterston/tools3/LabManagement.jar org.rhwlab.LMS.RNASeq.Finisher RiboZeroBitSeq1.16.0_hlh1T1_1_1_Merged1 BitSeq 
rm -f xome.culled.sam
rm -f xome.sam
rm -f *.prob
