# Supplementary material for: The C. elegans embryonic transcriptome with tissue, time, and alternative splicing resolution
Source: Genome Res. 2019 Jun;29(6):1036–45. doi: 10.1101/gr.243394.118 (PMC6581053; doi:10.1101/gr.243394.118)
Supplement: Supplemental Material [file supp_gr.243394.118_Supplemental_File_S1.zip]

Archive with 20 entries (20 files):
- biological_process.ceh32_cnd1_end1_hlh1.pdf
- biological_process.ceh32_end1_hlh1.pdf
- biological_process.cnd1.pdf
- biological_process.cnd1_end1.pdf
- biological_process.end1.pdf
- biological_process.end1_hlh1.pdf
- biological_process.hlh1.pdf
- biological_process.hlh1_nhr25_pha4.pdf
- biological_process.mixed.pdf
- cellular_component.cnd1.pdf
- cellular_component.end1.pdf
- cellular_component.end1_hlh1.pdf
- cellular_component.hlh1.pdf
- cellular_component.nhr25.pdf
- molecular_function.cnd1_end1_hlh1.pdf
- molecular_function.cnd1_end1_nhr25.pdf
- molecular_function.end1.pdf
- molecular_function.end1_nhr25.pdf
- molecular_function.hlh1.pdf
- molecular_function.mixed.pdf
