# Supplementary material for: The C. elegans embryonic transcriptome with tissue, time, and alternative splicing resolution
Source: Genome Res. 2019 Jun;29(6):1036–45. doi: 10.1101/gr.243394.118 (PMC6581053; doi:10.1101/gr.243394.118)
Supplement: Supplemental Material [file supp_gr.243394.118_Supplemental_File_S2.zip]

Archive with 8 entries (8 files):
- Supplemental_File_3prime_mutually_exclusive_exons.WS245.txt
- Supplemental_File_alternate_3prime_or_5prime_splice_site.WS245.txt
- Supplemental_File_alt_5prime_exon_no_overlap_with_internal_exon.WS245.txt
- Supplemental_File_alt_5prime_exon_overlaps_internal_exon_begins_with_splice.WS245.txt
- Supplemental_File_alt_5prime_exon_overlaps_internal_exon_no_splice.WS245.txt
- Supplemental_File_internal_mutually_exclusive_exons.WS245.txt
- Supplemental_File_retained_introns.WS245.txt
- Supplemental_File_skipped_exons.WS245.txt
