# Supplementary material for: The C. elegans embryonic transcriptome with tissue, time, and alternative splicing resolution
Source: Genome Res. 2019 Jun;29(6):1036–45. doi: 10.1101/gr.243394.118 (PMC6581053; doi:10.1101/gr.243394.118)
Supplement: Supplemental Material [file supp_gr.243394.118_Supplemental_File_S2.zip › Supplemental_File_3prime_mutually_exclusive_exons.WS245.txt]

# list of 3 prime mutually exclusive exons (MXE) n WS245 coordinates and their differential usage
# each entry begins with a ">" label line for the entry
# the second line provides the positions of the 3 prime mutually exclusive exon and the bounding intron
# the following lines provide any differential usage information, first for the bounding intron (after the BOUNDING_INTRON: line)
# and second for the 3 prime mutually exclusive exon
# columns for differential usage
# column 1: gene name
# column 2: feature identifier (J*, junction; E*, exon)
# column 3: position
# column 4: log2FC change
# column 5: sample with higher expression
# column 6: sample with lower expression
# column 7: adjusted p-value


>I.3pMXE.10689328.10689472.+.C34B2.1
GFF LINE I 3pMXE exon 10689328 10689472 . + . C34B2.1
3pMXE: I:10689328-10689472 BOUNDING_INTRON: I:10688917-10689327
BOUNDING_INTRON: 
3pMXE: I:10689328-10689472
 
>I.3pMXE.10690608.10690790.+.C34B2.1
GFF LINE I 3pMXE exon 10690608 10690790 . + . C34B2.1
3pMXE: I:10690608-10690790 BOUNDING_INTRON: I:10688917-10690607
BOUNDING_INTRON: 
WBGene00016386_C34B2.1_tag-272_protein-coding J007 chrI:10688917-10690607 5.083 pha4_T4 ceh32_T4 0.020 3pMXE_BOUNDING_INTRON
3pMXE: I:10690608-10690790
 
 
>I.3pMXE.11168607.11168771.-.F28D9.4
GFF LINE I 3pMXE exon 11168607 11168771 . - . F28D9.4
3pMXE: I:11168607-11168771 BOUNDING_INTRON: I:11168772-11175027
BOUNDING_INTRON: 
3pMXE: I:11168607-11168771
 
>I.3pMXE.11174594.11174748.-.F28D9.4
GFF LINE I 3pMXE exon 11174594 11174748 . - . F28D9.4
3pMXE: I:11174594-11174748 BOUNDING_INTRON: I:11174749-11175027
BOUNDING_INTRON: 
3pMXE: I:11174594-11174748
WBGene00009220_F28D9.4_F28D9.4_protein-coding E002 chrI:11174594-11174748 1.112 end1_T1 ceh32_T1 0.001 3pMXE_EXON
WBGene00009220_F28D9.4_F28D9.4_protein-coding E002 chrI:11174594-11174748 1.144 end1_T1 cnd1_T1 0.020 3pMXE_EXON
WBGene00009220_F28D9.4_F28D9.4_protein-coding E002 chrI:11174594-11174748 1.061 end1_T2 ceh32_T2 0.093 3pMXE_EXON
WBGene00009220_F28D9.4_F28D9.4_protein-coding E002 chrI:11174594-11174748 1.142 end1_T2 cnd1_T2 0.089 3pMXE_EXON
WBGene00009220_F28D9.4_F28D9.4_protein-coding E002 chrI:11174594-11174748 1.032 end1_T3 ceh32_T3 0.039 3pMXE_EXON
WBGene00009220_F28D9.4_F28D9.4_protein-coding E002 chrI:11174594-11174748 1.026 end1_T4 ceh32_T4 0.009 3pMXE_EXON
WBGene00009220_F28D9.4_F28D9.4_protein-coding E002 chrI:11174594-11174748 1.155 pha4_T1 hlh1_T1 0.058 3pMXE_EXON
WBGene00009220_F28D9.4_F28D9.4_protein-coding E002 chrI:11174594-11174748 1.165 pha4_T1 nhr25_T1 0.069 3pMXE_EXON
WBGene00009220_F28D9.4_F28D9.4_protein-coding E002 chrI:11174594-11174748 1.432 pha4_T1 ceh32_T1 0.008 3pMXE_EXON
WBGene00009220_F28D9.4_F28D9.4_protein-coding E002 chrI:11174594-11174748 1.451 pha4_T1 cnd1_T1 0.097 3pMXE_EXON
WBGene00009220_F28D9.4_F28D9.4_protein-coding E002 chrI:11174594-11174748 1.109 pha4_T2 nhr25_T2 0.097 3pMXE_EXON
WBGene00009220_F28D9.4_F28D9.4_protein-coding E002 chrI:11174594-11174748 1.136 pha4_T2 hlh1_T2 0.033 3pMXE_EXON
WBGene00009220_F28D9.4_F28D9.4_protein-coding E002 chrI:11174594-11174748 1.321 pha4_T2 ceh32_T2 0.013 3pMXE_EXON
WBGene00009220_F28D9.4_F28D9.4_protein-coding E002 chrI:11174594-11174748 1.393 pha4_T2 cnd1_T2 0.010 3pMXE_EXON
WBGene00009220_F28D9.4_F28D9.4_protein-coding E002 chrI:11174594-11174748 1.185 pha4_T4 cnd1_T4 0.014 3pMXE_EXON
WBGene00009220_F28D9.4_F28D9.4_protein-coding E002 chrI:11174594-11174748 1.370 pha4_T4 ceh32_T4 0.020 3pMXE_EXON
 
 
>I.3pMXE.14567332.14567497.-.Y105E8A.24
GFF LINE I 3pMXE exon 14567332 14567497 . - . Y105E8A.24
3pMXE: I:14567332-14567497 BOUNDING_INTRON: I:14567498-14570052
BOUNDING_INTRON: 
WBGene00013681_Y105E8A.24_Y105E8A.24_protein-coding J012 chrI:14567498-14570052 1.145 ceh32_T0 hlh1_T0 0.000 3pMXE_BOUNDING_INTRON
WBGene00013681_Y105E8A.24_Y105E8A.24_protein-coding J012 chrI:14567498-14570052 1.422 ceh32_T0 end1_T0 0.002 3pMXE_BOUNDING_INTRON
WBGene00013681_Y105E8A.24_Y105E8A.24_protein-coding J012 chrI:14567498-14570052 1.424 ceh32_T0 nhr25_T0 0.000 3pMXE_BOUNDING_INTRON
WBGene00013681_Y105E8A.24_Y105E8A.24_protein-coding J012 chrI:14567498-14570052 1.520 ceh32_T0 pha4_T0 0.013 3pMXE_BOUNDING_INTRON
WBGene00013681_Y105E8A.24_Y105E8A.24_protein-coding J012 chrI:14567498-14570052 1.361 ceh32_T1 hlh1_T1 0.000 3pMXE_BOUNDING_INTRON
WBGene00013681_Y105E8A.24_Y105E8A.24_protein-coding J012 chrI:14567498-14570052 1.475 ceh32_T1 end1_T1 0.000 3pMXE_BOUNDING_INTRON
WBGene00013681_Y105E8A.24_Y105E8A.24_protein-coding J012 chrI:14567498-14570052 1.499 ceh32_T1 nhr25_T1 0.000 3pMXE_BOUNDING_INTRON
WBGene00013681_Y105E8A.24_Y105E8A.24_protein-coding J012 chrI:14567498-14570052 1.667 ceh32_T1 pha4_T1 0.000 3pMXE_BOUNDING_INTRON
WBGene00013681_Y105E8A.24_Y105E8A.24_protein-coding J012 chrI:14567498-14570052 1.364 ceh32_T2 hlh1_T2 0.000 3pMXE_BOUNDING_INTRON
WBGene00013681_Y105E8A.24_Y105E8A.24_protein-coding J012 chrI:14567498-14570052 1.463 ceh32_T2 pha4_T2 0.000 3pMXE_BOUNDING_INTRON
WBGene00013681_Y105E8A.24_Y105E8A.24_protein-coding J012 chrI:14567498-14570052 1.539 ceh32_T2 end1_T2 0.000 3pMXE_BOUNDING_INTRON
WBGene00013681_Y105E8A.24_Y105E8A.24_protein-coding J012 chrI:14567498-14570052 1.581 ceh32_T2 nhr25_T2 0.000 3pMXE_BOUNDING_INTRON
WBGene00013681_Y105E8A.24_Y105E8A.24_protein-coding J012 chrI:14567498-14570052 1.056 ceh32_T3 end1_T3 0.013 3pMXE_BOUNDING_INTRON
WBGene00013681_Y105E8A.24_Y105E8A.24_protein-coding J012 chrI:14567498-14570052 1.092 ceh32_T3 hlh1_T3 0.000 3pMXE_BOUNDING_INTRON
WBGene00013681_Y105E8A.24_Y105E8A.24_protein-coding J012 chrI:14567498-14570052 1.156 ceh32_T3 pha4_T3 0.006 3pMXE_BOUNDING_INTRON
WBGene00013681_Y105E8A.24_Y105E8A.24_protein-coding J012 chrI:14567498-14570052 1.300 ceh32_T3 nhr25_T3 0.001 3pMXE_BOUNDING_INTRON
WBGene00013681_Y105E8A.24_Y105E8A.24_protein-coding J012 chrI:14567498-14570052 1.276 ceh32_T4 hlh1_T4 0.000 3pMXE_BOUNDING_INTRON
WBGene00013681_Y105E8A.24_Y105E8A.24_protein-coding J012 chrI:14567498-14570052 1.304 ceh32_T4 nhr25_T4 0.000 3pMXE_BOUNDING_INTRON
3pMXE: I:14567332-14567497
WBGene00013681_Y105E8A.24_Y105E8A.24_protein-coding E001 chrI:14567332-14567497 1.077 ceh32_T0 end1_T0 0.002 3pMXE_EXON
WBGene00013681_Y105E8A.24_Y105E8A.24_protein-coding E001 chrI:14567332-14567497 1.226 ceh32_T0 pha4_T0 0.009 3pMXE_EXON
WBGene00013681_Y105E8A.24_Y105E8A.24_protein-coding E001 chrI:14567332-14567497 1.110 ceh32_T1 hlh1_T1 0.000 3pMXE_EXON
WBGene00013681_Y105E8A.24_Y105E8A.24_protein-coding E001 chrI:14567332-14567497 1.226 ceh32_T1 end1_T1 0.000 3pMXE_EXON
WBGene00013681_Y105E8A.24_Y105E8A.24_protein-coding E001 chrI:14567332-14567497 1.320 ceh32_T1 pha4_T1 0.000 3pMXE_EXON
WBGene00013681_Y105E8A.24_Y105E8A.24_protein-coding E001 chrI:14567332-14567497 1.065 ceh32_T2 nhr25_T2 0.000 3pMXE_EXON
WBGene00013681_Y105E8A.24_Y105E8A.24_protein-coding E001 chrI:14567332-14567497 1.157 ceh32_T2 hlh1_T2 0.000 3pMXE_EXON
WBGene00013681_Y105E8A.24_Y105E8A.24_protein-coding E001 chrI:14567332-14567497 1.216 ceh32_T2 end1_T2 0.000 3pMXE_EXON
WBGene00013681_Y105E8A.24_Y105E8A.24_protein-coding E001 chrI:14567332-14567497 1.252 ceh32_T2 pha4_T2 0.000 3pMXE_EXON
WBGene00013681_Y105E8A.24_Y105E8A.24_protein-coding E001 chrI:14567332-14567497 1.075 ceh32_T3 pha4_T3 0.000 3pMXE_EXON
WBGene00013681_Y105E8A.24_Y105E8A.24_protein-coding E001 chrI:14567332-14567497 1.021 ceh32_T4 pha4_T4 0.001 3pMXE_EXON
 
>I.3pMXE.14569518.14569940.-.Y105E8A.24
GFF LINE I 3pMXE exon 14569518 14569940 . - . Y105E8A.24
3pMXE: I:14569518-14569940 BOUNDING_INTRON: I:14569941-14570052
BOUNDING_INTRON: 
WBGene00013681_Y105E8A.24_Y105E8A.24_protein-coding J013 chrI:14569941-14570052 1.299 ceh32_T1 end1_T1 0.011 3pMXE_BOUNDING_INTRON
WBGene00013681_Y105E8A.24_Y105E8A.24_protein-coding J013 chrI:14569941-14570052 1.582 ceh32_T2 end1_T2 0.002 3pMXE_BOUNDING_INTRON
WBGene00013681_Y105E8A.24_Y105E8A.24_protein-coding J013 chrI:14569941-14570052 2.501 ceh32_T2 pha4_T2 0.000 3pMXE_BOUNDING_INTRON
WBGene00013681_Y105E8A.24_Y105E8A.24_protein-coding J013 chrI:14569941-14570052 2.011 ceh32_T3 pha4_T3 0.000 3pMXE_BOUNDING_INTRON
WBGene00013681_Y105E8A.24_Y105E8A.24_protein-coding J013 chrI:14569941-14570052 2.107 ceh32_T3 end1_T3 0.000 3pMXE_BOUNDING_INTRON
WBGene00013681_Y105E8A.24_Y105E8A.24_protein-coding J013 chrI:14569941-14570052 2.008 ceh32_T4 end1_T4 0.000 3pMXE_BOUNDING_INTRON
WBGene00013681_Y105E8A.24_Y105E8A.24_protein-coding J013 chrI:14569941-14570052 2.043 ceh32_T4 pha4_T4 0.000 3pMXE_BOUNDING_INTRON
WBGene00013681_Y105E8A.24_Y105E8A.24_protein-coding J013 chrI:14569941-14570052 1.252 cnd1_T4 end1_T4 0.020 3pMXE_BOUNDING_INTRON
WBGene00013681_Y105E8A.24_Y105E8A.24_protein-coding J013 chrI:14569941-14570052 1.266 cnd1_T4 pha4_T4 0.001 3pMXE_BOUNDING_INTRON
WBGene00013681_Y105E8A.24_Y105E8A.24_protein-coding J013 chrI:14569941-14570052 1.780 hlh1_T1 pha4_T1 0.000 3pMXE_BOUNDING_INTRON
WBGene00013681_Y105E8A.24_Y105E8A.24_protein-coding J013 chrI:14569941-14570052 1.571 hlh1_T1 end1_T1 0.000 3pMXE_BOUNDING_INTRON
WBGene00013681_Y105E8A.24_Y105E8A.24_protein-coding J013 chrI:14569941-14570052 2.104 hlh1_T2 pha4_T2 0.007 3pMXE_BOUNDING_INTRON
WBGene00013681_Y105E8A.24_Y105E8A.24_protein-coding J013 chrI:14569941-14570052 1.665 hlh1_T3 pha4_T3 0.000 3pMXE_BOUNDING_INTRON
WBGene00013681_Y105E8A.24_Y105E8A.24_protein-coding J013 chrI:14569941-14570052 1.777 hlh1_T3 end1_T3 0.000 3pMXE_BOUNDING_INTRON
WBGene00013681_Y105E8A.24_Y105E8A.24_protein-coding J013 chrI:14569941-14570052 1.671 hlh1_T4 pha4_T4 0.000 3pMXE_BOUNDING_INTRON
WBGene00013681_Y105E8A.24_Y105E8A.24_protein-coding J013 chrI:14569941-14570052 1.642 hlh1_T4 end1_T4 0.000 3pMXE_BOUNDING_INTRON
WBGene00013681_Y105E8A.24_Y105E8A.24_protein-coding J013 chrI:14569941-14570052 1.354 nhr25_T0 tbx37_T0 0.001 3pMXE_BOUNDING_INTRON
WBGene00013681_Y105E8A.24_Y105E8A.24_protein-coding J013 chrI:14569941-14570052 13.498 nhr25_T0 pha4_T0 0.000 3pMXE_BOUNDING_INTRON
WBGene00013681_Y105E8A.24_Y105E8A.24_protein-coding J013 chrI:14569941-14570052 1.597 nhr25_T0 ceh32_T0 0.056 3pMXE_BOUNDING_INTRON
WBGene00013681_Y105E8A.24_Y105E8A.24_protein-coding J013 chrI:14569941-14570052 1.921 nhr25_T0 end1_T0 0.001 3pMXE_BOUNDING_INTRON
WBGene00013681_Y105E8A.24_Y105E8A.24_protein-coding J013 chrI:14569941-14570052 1.363 nhr25_T1 tbx37_T1 0.000 3pMXE_BOUNDING_INTRON
WBGene00013681_Y105E8A.24_Y105E8A.24_protein-coding J013 chrI:14569941-14570052 2.309 nhr25_T1 pha4_T1 0.000 3pMXE_BOUNDING_INTRON
WBGene00013681_Y105E8A.24_Y105E8A.24_protein-coding J013 chrI:14569941-14570052 2.104 nhr25_T1 end1_T1 0.000 3pMXE_BOUNDING_INTRON
WBGene00013681_Y105E8A.24_Y105E8A.24_protein-coding J013 chrI:14569941-14570052 1.601 nhr25_T2 tbx37_T2 0.000 3pMXE_BOUNDING_INTRON
WBGene00013681_Y105E8A.24_Y105E8A.24_protein-coding J013 chrI:14569941-14570052 2.842 nhr25_T2 pha4_T2 0.000 3pMXE_BOUNDING_INTRON
WBGene00013681_Y105E8A.24_Y105E8A.24_protein-coding J013 chrI:14569941-14570052 1.044 nhr25_T2 cnd1_T2 0.054 3pMXE_BOUNDING_INTRON
WBGene00013681_Y105E8A.24_Y105E8A.24_protein-coding J013 chrI:14569941-14570052 1.906 nhr25_T2 end1_T2 0.000 3pMXE_BOUNDING_INTRON
WBGene00013681_Y105E8A.24_Y105E8A.24_protein-coding J013 chrI:14569941-14570052 1.093 nhr25_T3 tbx37_T3 0.000 3pMXE_BOUNDING_INTRON
WBGene00013681_Y105E8A.24_Y105E8A.24_protein-coding J013 chrI:14569941-14570052 2.238 nhr25_T3 pha4_T3 0.000 3pMXE_BOUNDING_INTRON
WBGene00013681_Y105E8A.24_Y105E8A.24_protein-coding J013 chrI:14569941-14570052 1.467 nhr25_T3 cnd1_T3 0.000 3pMXE_BOUNDING_INTRON
WBGene00013681_Y105E8A.24_Y105E8A.24_protein-coding J013 chrI:14569941-14570052 2.338 nhr25_T3 end1_T3 0.000 3pMXE_BOUNDING_INTRON
WBGene00013681_Y105E8A.24_Y105E8A.24_protein-coding J013 chrI:14569941-14570052 1.710 nhr25_T4 pha4_T4 0.000 3pMXE_BOUNDING_INTRON
WBGene00013681_Y105E8A.24_Y105E8A.24_protein-coding J013 chrI:14569941-14570052 1.711 nhr25_T4 end1_T4 0.000 3pMXE_BOUNDING_INTRON
WBGene00013681_Y105E8A.24_Y105E8A.24_protein-coding J013 chrI:14569941-14570052 1.256 tbx37_T3 end1_T3 0.008 3pMXE_BOUNDING_INTRON
WBGene00013681_Y105E8A.24_Y105E8A.24_protein-coding J013 chrI:14569941-14570052 1.008 tbx37_T4 end1_T4 0.044 3pMXE_BOUNDING_INTRON
3pMXE: I:14569518-14569940
WBGene00013681_Y105E8A.24_Y105E8A.24_protein-coding E002 chrI:14569518-14569940 1.273 ceh32_T3 pha4_T3 0.000 3pMXE_EXON
WBGene00013681_Y105E8A.24_Y105E8A.24_protein-coding E002 chrI:14569518-14569940 1.510 ceh32_T3 end1_T3 0.000 3pMXE_EXON
WBGene00013681_Y105E8A.24_Y105E8A.24_protein-coding E002 chrI:14569518-14569940 1.452 ceh32_T4 end1_T4 0.000 3pMXE_EXON
WBGene00013681_Y105E8A.24_Y105E8A.24_protein-coding E002 chrI:14569518-14569940 1.525 ceh32_T4 pha4_T4 0.000 3pMXE_EXON
WBGene00013681_Y105E8A.24_Y105E8A.24_protein-coding E002 chrI:14569518-14569940 1.140 hlh1_T1 pha4_T1 0.005 3pMXE_EXON
WBGene00013681_Y105E8A.24_Y105E8A.24_protein-coding E002 chrI:14569518-14569940 1.237 hlh1_T3 end1_T3 0.000 3pMXE_EXON
WBGene00013681_Y105E8A.24_Y105E8A.24_protein-coding E002 chrI:14569518-14569940 1.229 hlh1_T4 pha4_T4 0.000 3pMXE_EXON
WBGene00013681_Y105E8A.24_Y105E8A.24_protein-coding E002 chrI:14569518-14569940 1.156 hlh1_T4 end1_T4 0.000 3pMXE_EXON
WBGene00013681_Y105E8A.24_Y105E8A.24_protein-coding E002 chrI:14569518-14569940 1.037 nhr25_T0 pha4_T0 0.008 3pMXE_EXON
WBGene00013681_Y105E8A.24_Y105E8A.24_protein-coding E002 chrI:14569518-14569940 1.131 nhr25_T0 ceh32_T0 0.081 3pMXE_EXON
WBGene00013681_Y105E8A.24_Y105E8A.24_protein-coding E002 chrI:14569518-14569940 1.151 nhr25_T1 tbx37_T1 0.000 3pMXE_EXON
WBGene00013681_Y105E8A.24_Y105E8A.24_protein-coding E002 chrI:14569518-14569940 1.674 nhr25_T1 pha4_T1 0.000 3pMXE_EXON
WBGene00013681_Y105E8A.24_Y105E8A.24_protein-coding E002 chrI:14569518-14569940 1.189 nhr25_T1 end1_T1 0.000 3pMXE_EXON
WBGene00013681_Y105E8A.24_Y105E8A.24_protein-coding E002 chrI:14569518-14569940 1.289 nhr25_T2 tbx37_T2 0.000 3pMXE_EXON
WBGene00013681_Y105E8A.24_Y105E8A.24_protein-coding E002 chrI:14569518-14569940 1.785 nhr25_T2 pha4_T2 0.092 3pMXE_EXON
WBGene00013681_Y105E8A.24_Y105E8A.24_protein-coding E002 chrI:14569518-14569940 1.229 nhr25_T2 end1_T2 0.036 3pMXE_EXON
WBGene00013681_Y105E8A.24_Y105E8A.24_protein-coding E002 chrI:14569518-14569940 1.072 nhr25_T3 tbx37_T3 0.000 3pMXE_EXON
WBGene00013681_Y105E8A.24_Y105E8A.24_protein-coding E002 chrI:14569518-14569940 1.407 nhr25_T3 pha4_T3 0.000 3pMXE_EXON
WBGene00013681_Y105E8A.24_Y105E8A.24_protein-coding E002 chrI:14569518-14569940 1.154 nhr25_T3 cnd1_T3 0.000 3pMXE_EXON
WBGene00013681_Y105E8A.24_Y105E8A.24_protein-coding E002 chrI:14569518-14569940 1.646 nhr25_T3 end1_T3 0.000 3pMXE_EXON
WBGene00013681_Y105E8A.24_Y105E8A.24_protein-coding E002 chrI:14569518-14569940 1.240 nhr25_T4 pha4_T4 0.000 3pMXE_EXON
WBGene00013681_Y105E8A.24_Y105E8A.24_protein-coding E002 chrI:14569518-14569940 1.168 nhr25_T4 end1_T4 0.000 3pMXE_EXON
 
 
>I.3pMXE.4460105.4460772.+.C41D11.1
GFF LINE I 3pMXE exon 4460105 4460772 . + . C41D11.1
3pMXE: I:4460105-4460772 BOUNDING_INTRON: I:4458650-4460104
BOUNDING_INTRON: 
3pMXE: I:4460105-4460772
 
>I.3pMXE.4469142.4469458.+.C41D11.1
GFF LINE I 3pMXE exon 4469142 4469458 . + . C41D11.1
3pMXE: I:4469142-4469458 BOUNDING_INTRON: I:4458650-4469141
BOUNDING_INTRON: 
3pMXE: I:4469142-4469458
WBGene00016561_C41D11.1_eri-6_protein-coding E023 chrI:4469211-4469458 1.135 cnd1_T3 pha4_T3 0.040 3pMXE_EXON
WBGene00016561_C41D11.1_eri-6_protein-coding E023 chrI:4469211-4469458 1.188 tbx37_T4 hlh1_T4 0.028 3pMXE_EXON
WBGene00016561_C41D11.1_eri-6_protein-coding E023 chrI:4469211-4469458 1.275 cnd1_T2 hlh1_T2 0.068 3pMXE_EXON
WBGene00016561_C41D11.1_eri-6_protein-coding E023 chrI:4469211-4469458 1.831 ceh32_T4 hlh1_T4 0.081 3pMXE_EXON
 
 
>I.3pMXE.6345719.6346137.+.K04F10.4
GFF LINE I 3pMXE exon 6345719 6346137 . + . K04F10.4
3pMXE: I:6345719-6346137 BOUNDING_INTRON: I:6345557-6345718
BOUNDING_INTRON: 
WBGene00000254_K04F10.4_bli-4_protein-coding E014 chrI:6345557-6345718 1.088 ceh32_T3 nhr25_T3 0.000 3pMXE_BOUNDING_INTRON
WBGene00000254_K04F10.4_bli-4_protein-coding E014 chrI:6345557-6345718 1.064 pha4_T2 ceh32_T2 0.010 3pMXE_BOUNDING_INTRON
WBGene00000254_K04F10.4_bli-4_protein-coding E014 chrI:6345557-6345718 1.372 pha4_T2 hlh1_T2 0.000 3pMXE_BOUNDING_INTRON
WBGene00000254_K04F10.4_bli-4_protein-coding E014 chrI:6345557-6345718 1.555 pha4_T2 nhr25_T2 0.000 3pMXE_BOUNDING_INTRON
WBGene00000254_K04F10.4_bli-4_protein-coding E014 chrI:6345557-6345718 1.215 pha4_T3 cnd1_T3 0.000 3pMXE_BOUNDING_INTRON
WBGene00000254_K04F10.4_bli-4_protein-coding E014 chrI:6345557-6345718 1.457 pha4_T3 hlh1_T3 0.000 3pMXE_BOUNDING_INTRON
WBGene00000254_K04F10.4_bli-4_protein-coding E014 chrI:6345557-6345718 1.480 pha4_T3 end1_T3 0.000 3pMXE_BOUNDING_INTRON
WBGene00000254_K04F10.4_bli-4_protein-coding E014 chrI:6345557-6345718 1.785 pha4_T3 nhr25_T3 0.000 3pMXE_BOUNDING_INTRON
WBGene00000254_K04F10.4_bli-4_protein-coding E014 chrI:6345557-6345718 1.226 pha4_T4 cnd1_T4 0.000 3pMXE_BOUNDING_INTRON
WBGene00000254_K04F10.4_bli-4_protein-coding E014 chrI:6345557-6345718 1.395 pha4_T4 hlh1_T4 0.000 3pMXE_BOUNDING_INTRON
WBGene00000254_K04F10.4_bli-4_protein-coding E014 chrI:6345557-6345718 1.508 pha4_T4 nhr25_T4 0.000 3pMXE_BOUNDING_INTRON
WBGene00000254_K04F10.4_bli-4_protein-coding E014 chrI:6345557-6345718 1.170 tbx37_T3 nhr25_T3 0.000 3pMXE_BOUNDING_INTRON
WBGene00000254_K04F10.4_bli-4_protein-coding E014 chrI:6345557-6345718 1.059 tbx37_T4 nhr25_T4 0.000 3pMXE_BOUNDING_INTRON
3pMXE: I:6345719-6346137
WBGene00000254_K04F10.4_bli-4_protein-coding E015 chrI:6345719-6346137 1.056 ceh32_T3 hlh1_T3 0.000 3pMXE_EXON
WBGene00000254_K04F10.4_bli-4_protein-coding E015 chrI:6345719-6346137 1.174 ceh32_T3 nhr25_T3 0.000 3pMXE_EXON
WBGene00000254_K04F10.4_bli-4_protein-coding E015 chrI:6345719-6346137 1.116 pha4_T1 hlh1_T1 0.000 3pMXE_EXON
WBGene00000254_K04F10.4_bli-4_protein-coding E015 chrI:6345719-6346137 1.007 pha4_T2 end1_T2 0.092 3pMXE_EXON
WBGene00000254_K04F10.4_bli-4_protein-coding E015 chrI:6345719-6346137 1.511 pha4_T2 hlh1_T2 0.000 3pMXE_EXON
WBGene00000254_K04F10.4_bli-4_protein-coding E015 chrI:6345719-6346137 1.657 pha4_T2 nhr25_T2 0.000 3pMXE_EXON
WBGene00000254_K04F10.4_bli-4_protein-coding E015 chrI:6345719-6346137 1.188 pha4_T3 cnd1_T3 0.000 3pMXE_EXON
WBGene00000254_K04F10.4_bli-4_protein-coding E015 chrI:6345719-6346137 1.451 pha4_T3 end1_T3 0.000 3pMXE_EXON
WBGene00000254_K04F10.4_bli-4_protein-coding E015 chrI:6345719-6346137 1.726 pha4_T3 hlh1_T3 0.000 3pMXE_EXON
WBGene00000254_K04F10.4_bli-4_protein-coding E015 chrI:6345719-6346137 1.843 pha4_T3 nhr25_T3 0.000 3pMXE_EXON
WBGene00000254_K04F10.4_bli-4_protein-coding E015 chrI:6345719-6346137 1.146 pha4_T4 cnd1_T4 0.000 3pMXE_EXON
WBGene00000254_K04F10.4_bli-4_protein-coding E015 chrI:6345719-6346137 1.525 pha4_T4 nhr25_T4 0.000 3pMXE_EXON
WBGene00000254_K04F10.4_bli-4_protein-coding E015 chrI:6345719-6346137 1.715 pha4_T4 hlh1_T4 0.000 3pMXE_EXON
WBGene00000254_K04F10.4_bli-4_protein-coding E015 chrI:6345719-6346137 1.117 tbx37_T3 nhr25_T3 0.000 3pMXE_EXON
WBGene00000254_K04F10.4_bli-4_protein-coding E015 chrI:6345719-6346137 1.124 tbx37_T4 hlh1_T4 0.000 3pMXE_EXON
 
>I.3pMXE.6348292.6348490.+.K04F10.4
GFF LINE I 3pMXE exon 6348292 6348490 . + . K04F10.4
3pMXE: I:6348292-6348490 BOUNDING_INTRON: I:6345557-6348291
BOUNDING_INTRON: 
WBGene00000254_K04F10.4_bli-4_protein-coding J042 chrI:6345557-6348291 2.101 end1_T0 nhr25_T0 0.000 3pMXE_BOUNDING_INTRON
WBGene00000254_K04F10.4_bli-4_protein-coding J042 chrI:6345557-6348291 1.867 hlh1_T0 nhr25_T0 0.044 3pMXE_BOUNDING_INTRON
WBGene00000254_K04F10.4_bli-4_protein-coding J042 chrI:6345557-6348291 1.091 hlh1_T2 nhr25_T2 0.060 3pMXE_BOUNDING_INTRON
WBGene00000254_K04F10.4_bli-4_protein-coding J042 chrI:6345557-6348291 1.156 hlh1_T4 tbx37_T4 0.005 3pMXE_BOUNDING_INTRON
WBGene00000254_K04F10.4_bli-4_protein-coding J042 chrI:6345557-6348291 2.606 hlh1_T4 pha4_T4 0.000 3pMXE_BOUNDING_INTRON
WBGene00000254_K04F10.4_bli-4_protein-coding J042 chrI:6345557-6348291 1.731 pha4_T0 nhr25_T0 0.001 3pMXE_BOUNDING_INTRON
WBGene00000254_K04F10.4_bli-4_protein-coding J042 chrI:6345557-6348291 1.238 tbx37_T0 nhr25_T0 0.051 3pMXE_BOUNDING_INTRON
3pMXE: I:6348292-6348490
WBGene00000254_K04F10.4_bli-4_protein-coding E017 chrI:6348292-6348490 1.365 ceh32_T0 nhr25_T0 0.000 3pMXE_EXON
WBGene00000254_K04F10.4_bli-4_protein-coding E017 chrI:6348292-6348490 1.093 end1_T0 nhr25_T0 0.061 3pMXE_EXON
WBGene00000254_K04F10.4_bli-4_protein-coding E017 chrI:6348292-6348490 1.589 hlh1_T2 cnd1_T2 0.002 3pMXE_EXON
WBGene00000254_K04F10.4_bli-4_protein-coding E017 chrI:6348292-6348490 1.329 hlh1_T3 pha4_T3 0.011 3pMXE_EXON
WBGene00000254_K04F10.4_bli-4_protein-coding E017 chrI:6348292-6348490 1.146 hlh1_T4 tbx37_T4 0.000 3pMXE_EXON
WBGene00000254_K04F10.4_bli-4_protein-coding E017 chrI:6348292-6348490 1.994 hlh1_T4 pha4_T4 0.000 3pMXE_EXON
WBGene00000254_K04F10.4_bli-4_protein-coding E017 chrI:6348292-6348490 1.982 hlh1_T4 ceh32_T4 0.002 3pMXE_EXON
WBGene00000254_K04F10.4_bli-4_protein-coding E017 chrI:6348292-6348490 1.024 nhr25_T3 pha4_T3 0.039 3pMXE_EXON
WBGene00000254_K04F10.4_bli-4_protein-coding E017 chrI:6348292-6348490 1.241 nhr25_T4 tbx37_T4 0.000 3pMXE_EXON
WBGene00000254_K04F10.4_bli-4_protein-coding E017 chrI:6348292-6348490 2.082 nhr25_T4 pha4_T4 0.000 3pMXE_EXON
WBGene00000254_K04F10.4_bli-4_protein-coding E017 chrI:6348292-6348490 1.020 nhr25_T4 end1_T4 0.032 3pMXE_EXON
WBGene00000254_K04F10.4_bli-4_protein-coding E017 chrI:6348292-6348490 1.030 nhr25_T4 cnd1_T4 0.015 3pMXE_EXON
WBGene00000254_K04F10.4_bli-4_protein-coding E017 chrI:6348292-6348490 2.068 nhr25_T4 ceh32_T4 0.000 3pMXE_EXON
WBGene00000254_K04F10.4_bli-4_protein-coding E017 chrI:6348292-6348490 1.065 pha4_T0 nhr25_T0 0.005 3pMXE_EXON
 
>I.3pMXE.6353360.6353606.+.K04F10.4
GFF LINE I 3pMXE exon 6353360 6353606 . + . K04F10.4
3pMXE: I:6353360-6353606 BOUNDING_INTRON: I:6345557-6353359
BOUNDING_INTRON: 
3pMXE: I:6353360-6353606
 
 
>I.3pMXE.6801640.6801974.+.E02D9.1
GFF LINE I 3pMXE exon 6801640 6801974 . + . E02D9.1
3pMXE: I:6801640-6801974 BOUNDING_INTRON: I:6801515-6801639
BOUNDING_INTRON: 
3pMXE: I:6801640-6801974
 
>I.3pMXE.6803622.6803841.+.E02D9.1
GFF LINE I 3pMXE exon 6803622 6803841 . + . E02D9.1
3pMXE: I:6803622-6803841 BOUNDING_INTRON: I:6801515-6803621
BOUNDING_INTRON: 
WBGene00017098_E02D9.1_E02D9.1_protein-coding J017 chrI:6801515-6803621 1.047 end1_T3 tbx37_T3 0.016 3pMXE_BOUNDING_INTRON
WBGene00017098_E02D9.1_E02D9.1_protein-coding J017 chrI:6801515-6803621 2.161 end1_T3 pha4_T3 0.024 3pMXE_BOUNDING_INTRON
WBGene00017098_E02D9.1_E02D9.1_protein-coding J017 chrI:6801515-6803621 1.386 hlh1_T1 ceh32_T1 0.041 3pMXE_BOUNDING_INTRON
3pMXE: I:6803622-6803841
WBGene00017098_E02D9.1_E02D9.1_protein-coding E009 chrI:6803622-6803841 1.155 end1_T3 tbx37_T3 0.004 3pMXE_EXON
WBGene00017098_E02D9.1_E02D9.1_protein-coding E009 chrI:6803622-6803841 1.274 end1_T3 ceh32_T3 0.036 3pMXE_EXON
WBGene00017098_E02D9.1_E02D9.1_protein-coding E009 chrI:6803622-6803841 1.076 end1_T4 tbx37_T4 0.000 3pMXE_EXON
WBGene00017098_E02D9.1_E02D9.1_protein-coding E009 chrI:6803622-6803841 1.528 end1_T4 ceh32_T4 0.000 3pMXE_EXON
WBGene00017098_E02D9.1_E02D9.1_protein-coding E009 chrI:6803622-6803841 1.304 hlh1_T1 ceh32_T1 0.009 3pMXE_EXON
WBGene00017098_E02D9.1_E02D9.1_protein-coding E009 chrI:6803622-6803841 1.114 nhr25_T1 ceh32_T1 0.005 3pMXE_EXON
 
 
>I.3pMXE.768799.768917.+.T06A4.3
GFF LINE I 3pMXE exon 768799 768917 . + . T06A4.3
3pMXE: I:768799-768917 BOUNDING_INTRON: I:768629-768798
BOUNDING_INTRON: 
3pMXE: I:768799-768917
 
>I.3pMXE.770462.770720.+.T06A4.3
GFF LINE I 3pMXE exon 770462 770720 . + . T06A4.3
3pMXE: I:770462-770720 BOUNDING_INTRON: I:768629-770461
BOUNDING_INTRON: 
3pMXE: I:770462-770720
 
 
>I.3pMXE.9100854.9101233.-.W10D5.3
GFF LINE I 3pMXE exon 9100854 9101233 . - . W10D5.3
3pMXE: I:9100854-9101233 BOUNDING_INTRON: I:9101234-9101837
BOUNDING_INTRON: 
3pMXE: I:9100854-9101233
 
>I.3pMXE.9101322.9101672.-.W10D5.3
GFF LINE I 3pMXE exon 9101322 9101672 . - . W10D5.3
3pMXE: I:9101322-9101672 BOUNDING_INTRON: I:9101673-9101837
BOUNDING_INTRON: 
WBGene00001574_W10D5.3_gei-17_protein-coding J028 chrI:9101673-9101837 1.469 nhr25_T4 pha4_T4 0.009 3pMXE_BOUNDING_INTRON
3pMXE: I:9101322-9101672
 
 
>II.3pMXE.10571406.10571415.+.C06A1.2
GFF LINE II 3pMXE exon 10571406 10571415 . + . C06A1.2
3pMXE: II:10571406-10571415 BOUNDING_INTRON: II:10571006-10571405
BOUNDING_INTRON: 
3pMXE: II:10571406-10571415
 
>II.3pMXE.10571821.10572050.+.C06A1.2
GFF LINE II 3pMXE exon 10571821 10572050 . + . C06A1.2
3pMXE: II:10571821-10572050 BOUNDING_INTRON: II:10571006-10571820
BOUNDING_INTRON: 
WBGene00007353_C06A1.2_C06A1.2_protein-coding J009 chrII:10571006-10571820 12.269 hlh1_T2 cnd1_T2 0.097 3pMXE_BOUNDING_INTRON
3pMXE: II:10571821-10572050
WBGene00007353_C06A1.2_C06A1.2_protein-coding E005 chrII:10571821-10572050 5.539 nhr25_T3 tbx37_T3 0.031 3pMXE_EXON
 
 
>II.3pMXE.10950784.10951052.+.R03D7.6
GFF LINE II 3pMXE exon 10950784 10951052 . + . R03D7.6
3pMXE: II:10950784-10951052 BOUNDING_INTRON: II:10950546-10950783
BOUNDING_INTRON: 
3pMXE: II:10950784-10951052
 
>II.3pMXE.10951073.10951606.+.R03D7.6
GFF LINE II 3pMXE exon 10951073 10951606 . + . R03D7.6
3pMXE: II:10951073-10951606 BOUNDING_INTRON: II:10950546-10951072
BOUNDING_INTRON: 
WBGene00001753_R03D7.6_gst-5_protein-coding J009 chrII:10950546-10951072 1.324 ceh32_T1 end1_T1 0.068 3pMXE_BOUNDING_INTRON
3pMXE: II:10951073-10951606
 
 
>II.3pMXE.11975967.11976221.-.Y17G7B.21
GFF LINE II 3pMXE exon 11975967 11976221 . - . Y17G7B.21
3pMXE: II:11975967-11976221 BOUNDING_INTRON: II:11976222-11977097
BOUNDING_INTRON: 
3pMXE: II:11975967-11976221
 
>II.3pMXE.11976895.11976918.-.Y17G7B.21
GFF LINE II 3pMXE exon 11976895 11976918 . - . Y17G7B.21
3pMXE: II:11976895-11976918 BOUNDING_INTRON: II:11976919-11977097
BOUNDING_INTRON: 
3pMXE: II:11976895-11976918
 
 
>II.3pMXE.13009265.13009294.-.F18A11.5
GFF LINE II 3pMXE exon 13009265 13009294 . - . F18A11.5
3pMXE: II:13009265-13009294 BOUNDING_INTRON: II:13009295-13010765
BOUNDING_INTRON: 
3pMXE: II:13009265-13009294
 
>II.3pMXE.13010495.13010654.-.F18A11.5
GFF LINE II 3pMXE exon 13010495 13010654 . - . F18A11.5
3pMXE: II:13010495-13010654 BOUNDING_INTRON: II:13010655-13010765
BOUNDING_INTRON: 
WBGene00008932_F18A11.5_F18A11.5_protein-coding J009 chrII:13010655-13010765 1.025 cnd1_T4 pha4_T4 0.025 3pMXE_BOUNDING_INTRON
WBGene00008932_F18A11.5_F18A11.5_protein-coding J009 chrII:13010655-13010765 1.272 nhr25_T4 pha4_T4 0.002 3pMXE_BOUNDING_INTRON
WBGene00008932_F18A11.5_F18A11.5_protein-coding J009 chrII:13010655-13010765 1.029 nhr25_T4 end1_T4 0.037 3pMXE_BOUNDING_INTRON
3pMXE: II:13010495-13010654
 
 
>II.3pMXE.13070560.13070973.+.F42G4.3
GFF LINE II 3pMXE exon 13070560 13070973 . + . F42G4.3
3pMXE: II:13070560-13070973 BOUNDING_INTRON: II:13069972-13070559
BOUNDING_INTRON: 
3pMXE: II:13070560-13070973
 
>II.3pMXE.13071292.13071530.+.F42G4.3
GFF LINE II 3pMXE exon 13071292 13071530 . + . F42G4.3
3pMXE: II:13071292-13071530 BOUNDING_INTRON: II:13069972-13071291
BOUNDING_INTRON: 
3pMXE: II:13071292-13071530
 
 
>II.3pMXE.13410108.13410486.+.Y48C3A.17
GFF LINE II 3pMXE exon 13410108 13410486 . + . Y48C3A.17
3pMXE: II:13410108-13410486 BOUNDING_INTRON: II:13409593-13410107
BOUNDING_INTRON: 
3pMXE: II:13410108-13410486
 
>II.3pMXE.13411024.13411280.+.Y48C3A.17
GFF LINE II 3pMXE exon 13411024 13411280 . + . Y48C3A.17
3pMXE: II:13411024-13411280 BOUNDING_INTRON: II:13409593-13411023
BOUNDING_INTRON: 
3pMXE: II:13411024-13411280
 
 
>II.3pMXE.14952610.14952943.+.E01F3.1
GFF LINE II 3pMXE exon 14952610 14952943 . + . E01F3.1
3pMXE: II:14952610-14952943 BOUNDING_INTRON: II:14952452-14952609
BOUNDING_INTRON: 
WBGene00008443_E01F3.1_pde-3_protein-coding J034 chrII:14952452-14952609 1.111 ceh32_T3 end1_T3 0.037 3pMXE_BOUNDING_INTRON
WBGene00008443_E01F3.1_pde-3_protein-coding J034 chrII:14952452-14952609 1.660 ceh32_T4 end1_T4 0.100 3pMXE_BOUNDING_INTRON
WBGene00008443_E01F3.1_pde-3_protein-coding J034 chrII:14952452-14952609 1.042 cnd1_T4 end1_T4 0.042 3pMXE_BOUNDING_INTRON
WBGene00008443_E01F3.1_pde-3_protein-coding J034 chrII:14952452-14952609 1.204 nhr25_T4 end1_T4 0.004 3pMXE_BOUNDING_INTRON
WBGene00008443_E01F3.1_pde-3_protein-coding J034 chrII:14952452-14952609 1.235 tbx37_T4 end1_T4 0.001 3pMXE_BOUNDING_INTRON
3pMXE: II:14952610-14952943
WBGene00008443_E01F3.1_pde-3_protein-coding E019 chrII:14952610-14952943 1.067 ceh32_T4 hlh1_T4 0.007 3pMXE_EXON
WBGene00008443_E01F3.1_pde-3_protein-coding E019 chrII:14952610-14952943 1.244 ceh32_T4 end1_T4 0.038 3pMXE_EXON
 
>II.3pMXE.14952953.14953312.+.E01F3.1
GFF LINE II 3pMXE exon 14952953 14953312 . + . E01F3.1
3pMXE: II:14952953-14953312 BOUNDING_INTRON: II:14952452-14952952
BOUNDING_INTRON: 
WBGene00008443_E01F3.1_pde-3_protein-coding J035 chrII:14952452-14952952 1.480 end1_T4 nhr25_T4 0.025 3pMXE_BOUNDING_INTRON
3pMXE: II:14952953-14953312
WBGene00008443_E01F3.1_pde-3_protein-coding E020 chrII:14952953-14953312 1.402 cnd1_T4 hlh1_T4 0.020 3pMXE_EXON
WBGene00008443_E01F3.1_pde-3_protein-coding E020 chrII:14952953-14953312 1.253 end1_T3 nhr25_T3 0.002 3pMXE_EXON
WBGene00008443_E01F3.1_pde-3_protein-coding E020 chrII:14952953-14953312 1.771 end1_T4 hlh1_T4 0.000 3pMXE_EXON
 
 
>II.3pMXE.15031680.15031712.+.Y53F4B.13
GFF LINE II 3pMXE exon 15031680 15031712 . + . Y53F4B.13
3pMXE: II:15031680-15031712 BOUNDING_INTRON: II:15030386-15031679
BOUNDING_INTRON: 
3pMXE: II:15031680-15031712
 
>II.3pMXE.15032104.15032199.+.Y53F4B.13
GFF LINE II 3pMXE exon 15032104 15032199 . + . Y53F4B.13
3pMXE: II:15032104-15032199 BOUNDING_INTRON: II:15030386-15032103
BOUNDING_INTRON: 
3pMXE: II:15032104-15032199
 
 
>II.3pMXE.3179905.3179965.+.Y27F2A.3
GFF LINE II 3pMXE exon 3179905 3179965 . + . Y27F2A.3
3pMXE: II:3179905-3179965 BOUNDING_INTRON: II:3179694-3179904
BOUNDING_INTRON: 
3pMXE: II:3179905-3179965
 
>II.3pMXE.3180372.3180468.+.Y27F2A.3
GFF LINE II 3pMXE exon 3180372 3180468 . + . Y27F2A.3
3pMXE: II:3180372-3180468 BOUNDING_INTRON: II:3179694-3180371
BOUNDING_INTRON: 
3pMXE: II:3180372-3180468
 
 
>II.3pMXE.3351726.3351859.+.F14D2.4
GFF LINE II 3pMXE exon 3351726 3351859 . + . F14D2.4
3pMXE: II:3351726-3351859 BOUNDING_INTRON: II:3351020-3351725
BOUNDING_INTRON: 
3pMXE: II:3351726-3351859
 
>II.3pMXE.3358633.3358981.+.F14D2.4
GFF LINE II 3pMXE exon 3358633 3358981 . + . F14D2.4
3pMXE: II:3358633-3358981 BOUNDING_INTRON: II:3351020-3358632
BOUNDING_INTRON: 
3pMXE: II:3358633-3358981
WBGene00017452_F14D2.4_bath-29_protein-coding E005 chrII:3358633-3358981 1.721 nhr25_T4 tbx37_T4 0.029 3pMXE_EXON
WBGene00017452_F14D2.4_bath-29_protein-coding E005 chrII:3358633-3358981 1.714 nhr25_T4 hlh1_T4 0.043 3pMXE_EXON
 
 
>II.3pMXE.3919794.3920952.-.F53C3.13
GFF LINE II 3pMXE exon 3919794 3920952 . - . F53C3.13
3pMXE: II:3919794-3920952 BOUNDING_INTRON: II:3920953-3924460
BOUNDING_INTRON: 
3pMXE: II:3919794-3920952
WBGene00018756_F53C3.13_F53C3.13_protein-coding E001 chrII:3919794-3920687 1.058 cnd1_T3 pha4_T3 0.000 3pMXE_EXON
WBGene00018756_F53C3.13_F53C3.13_protein-coding E001 chrII:3919794-3920687 1.060 ceh32_T1 end1_T1 0.000 3pMXE_EXON
WBGene00018756_F53C3.13_F53C3.13_protein-coding E001 chrII:3919794-3920687 1.060 ceh32_T3 end1_T3 0.000 3pMXE_EXON
WBGene00018756_F53C3.13_F53C3.13_protein-coding E001 chrII:3919794-3920687 1.092 ceh32_T2 end1_T2 0.000 3pMXE_EXON
WBGene00018756_F53C3.13_F53C3.13_protein-coding E001 chrII:3919794-3920687 1.109 ceh32_T4 end1_T4 0.000 3pMXE_EXON
WBGene00018756_F53C3.13_F53C3.13_protein-coding E001 chrII:3919794-3920687 1.223 cnd1_T4 pha4_T4 0.000 3pMXE_EXON
WBGene00018756_F53C3.13_F53C3.13_protein-coding E001 chrII:3919794-3920687 1.234 ceh32_T1 pha4_T1 0.000 3pMXE_EXON
WBGene00018756_F53C3.13_F53C3.13_protein-coding E001 chrII:3919794-3920687 1.256 ceh32_T2 pha4_T2 0.000 3pMXE_EXON
WBGene00018756_F53C3.13_F53C3.13_protein-coding E001 chrII:3919794-3920687 1.445 ceh32_T3 pha4_T3 0.000 3pMXE_EXON
WBGene00018756_F53C3.13_F53C3.13_protein-coding E001 chrII:3919794-3920687 1.571 ceh32_T4 pha4_T4 0.000 3pMXE_EXON
 
 
>II.3pMXE.3921594.3921803.-.F53C3.13
GFF LINE II 3pMXE exon 3921594 3921803 . - . F53C3.13
3pMXE: II:3921594-3921803 BOUNDING_INTRON: II:3921804-3924460
BOUNDING_INTRON: 
WBGene00018756_F53C3.13_F53C3.13_protein-coding J013 chrII:3921804-3924460 1.055 ceh32_T2 hlh1_T2 0.007 3pMXE_BOUNDING_INTRON
WBGene00018756_F53C3.13_F53C3.13_protein-coding J013 chrII:3921804-3924460 1.413 ceh32_T2 pha4_T2 0.007 3pMXE_BOUNDING_INTRON
WBGene00018756_F53C3.13_F53C3.13_protein-coding J013 chrII:3921804-3924460 1.601 ceh32_T2 end1_T2 0.005 3pMXE_BOUNDING_INTRON
3pMXE: II:3921594-3921803
WBGene00018756_F53C3.13_F53C3.13_protein-coding E005 chrII:3921608-3921803 1.041 pha4_T4 ceh32_T4 0.000 3pMXE_EXON
WBGene00018756_F53C3.13_F53C3.13_protein-coding E005 chrII:3921608-3921803 1.115 pha4_T3 hlh1_T3 0.000 3pMXE_EXON
WBGene00018756_F53C3.13_F53C3.13_protein-coding E005 chrII:3921608-3921803 1.159 end1_T4 hlh1_T4 0.000 3pMXE_EXON
WBGene00018756_F53C3.13_F53C3.13_protein-coding E005 chrII:3921608-3921803 1.205 end1_T3 hlh1_T3 0.000 3pMXE_EXON
WBGene00018756_F53C3.13_F53C3.13_protein-coding E005 chrII:3921608-3921803 1.295 pha4_T4 hlh1_T4 0.000 3pMXE_EXON
 
 
>II.3pMXE.3921608.3922063.-.F53C3.13
GFF LINE II 3pMXE exon 3921608 3922063 . - . F53C3.13
3pMXE: II:3921608-3922063 BOUNDING_INTRON: II:3922064-3924460
BOUNDING_INTRON: 
WBGene00018756_F53C3.13_F53C3.13_protein-coding J014 chrII:3922064-3924460 1.019 end1_T4 cnd1_T4 0.000 3pMXE_BOUNDING_INTRON
3pMXE: II:3921608-3922063
WBGene00018756_F53C3.13_F53C3.13_protein-coding E006 chrII:3921804-3922063 1.008 end1_T4 cnd1_T4 0.000 3pMXE_EXON
WBGene00018756_F53C3.13_F53C3.13_protein-coding E006 chrII:3921804-3922063 1.008 pha4_T4 ceh32_T4 0.000 3pMXE_EXON
WBGene00018756_F53C3.13_F53C3.13_protein-coding E006 chrII:3921804-3922063 1.015 end1_T4 hlh1_T4 0.000 3pMXE_EXON
WBGene00018756_F53C3.13_F53C3.13_protein-coding E006 chrII:3921804-3922063 1.049 end1_T3 cnd1_T3 0.000 3pMXE_EXON
WBGene00018756_F53C3.13_F53C3.13_protein-coding E006 chrII:3921804-3922063 1.062 pha4_T4 cnd1_T4 0.000 3pMXE_EXON
WBGene00018756_F53C3.13_F53C3.13_protein-coding E006 chrII:3921804-3922063 1.063 pha4_T4 hlh1_T4 0.000 3pMXE_EXON
WBGene00018756_F53C3.13_F53C3.13_protein-coding E006 chrII:3921804-3922063 1.070 end1_T3 hlh1_T3 0.000 3pMXE_EXON
 
 
>II.3pMXE.5589209.5589927.-.C17G10.4
GFF LINE II 3pMXE exon 5589209 5589927 . - . C17G10.4
3pMXE: II:5589209-5589927 BOUNDING_INTRON: II:5589928-5590792
BOUNDING_INTRON: 
WBGene00000383_C17G10.4_cdc-14_protein-coding J026 chrII:5589928-5590792 1.265 cnd1_T3 end1_T3 0.000 3pMXE_BOUNDING_INTRON
WBGene00000383_C17G10.4_cdc-14_protein-coding J026 chrII:5589928-5590792 1.128 hlh1_T3 end1_T3 0.000 3pMXE_BOUNDING_INTRON
WBGene00000383_C17G10.4_cdc-14_protein-coding J026 chrII:5589928-5590792 1.050 pha4_T3 end1_T3 0.001 3pMXE_BOUNDING_INTRON
WBGene00000383_C17G10.4_cdc-14_protein-coding J026 chrII:5589928-5590792 1.058 tbx37_T3 end1_T3 0.000 3pMXE_BOUNDING_INTRON
3pMXE: II:5589209-5589927
WBGene00000383_C17G10.4_cdc-14_protein-coding E011 chrII:5589685-5589927 1.124 cnd1_T3 end1_T3 0.000 3pMXE_EXON
 
 
>II.3pMXE.5589959.5590611.-.C17G10.4
GFF LINE II 3pMXE exon 5589959 5590611 . - . C17G10.4
3pMXE: II:5589959-5590611 BOUNDING_INTRON: II:5590612-5590792
BOUNDING_INTRON: 
WBGene00000383_C17G10.4_cdc-14_protein-coding J027 chrII:5590612-5590792 1.071 end1_T3 ceh32_T3 0.000 3pMXE_BOUNDING_INTRON
WBGene00000383_C17G10.4_cdc-14_protein-coding J027 chrII:5590612-5590792 1.001 end1_T4 hlh1_T4 0.000 3pMXE_BOUNDING_INTRON
WBGene00000383_C17G10.4_cdc-14_protein-coding J027 chrII:5590612-5590792 1.283 end1_T4 cnd1_T4 0.000 3pMXE_BOUNDING_INTRON
WBGene00000383_C17G10.4_cdc-14_protein-coding J027 chrII:5590612-5590792 1.821 end1_T4 ceh32_T4 0.000 3pMXE_BOUNDING_INTRON
WBGene00000383_C17G10.4_cdc-14_protein-coding J027 chrII:5590612-5590792 1.037 nhr25_T4 cnd1_T4 0.000 3pMXE_BOUNDING_INTRON
WBGene00000383_C17G10.4_cdc-14_protein-coding J027 chrII:5590612-5590792 1.584 nhr25_T4 ceh32_T4 0.000 3pMXE_BOUNDING_INTRON
WBGene00000383_C17G10.4_cdc-14_protein-coding J027 chrII:5590612-5590792 1.313 pha4_T4 ceh32_T4 0.001 3pMXE_BOUNDING_INTRON
3pMXE: II:5589959-5590611
WBGene00000383_C17G10.4_cdc-14_protein-coding E013 chrII:5590398-5590611 1.013 end1_T3 hlh1_T3 0.000 3pMXE_EXON
WBGene00000383_C17G10.4_cdc-14_protein-coding E013 chrII:5590398-5590611 1.215 end1_T4 cnd1_T4 0.000 3pMXE_EXON
WBGene00000383_C17G10.4_cdc-14_protein-coding E013 chrII:5590398-5590611 1.291 end1_T4 ceh32_T4 0.000 3pMXE_EXON
 
 
>II.3pMXE.6854190.6854265.-.C04A2.7
GFF LINE II 3pMXE exon 6854190 6854265 . - . C04A2.7
3pMXE: II:6854190-6854265 BOUNDING_INTRON: II:6854266-6854967
BOUNDING_INTRON: 
3pMXE: II:6854190-6854265
 
>II.3pMXE.6854434.6854847.-.C04A2.7
GFF LINE II 3pMXE exon 6854434 6854847 . - . C04A2.7
3pMXE: II:6854434-6854847 BOUNDING_INTRON: II:6854848-6854967
BOUNDING_INTRON: 
WBGene00001023_C04A2.7_dnj-5_protein-coding J027 chrII:6854848-6854967 1.037 ceh32_T0 nhr25_T0 0.019 3pMXE_BOUNDING_INTRON
WBGene00001023_C04A2.7_dnj-5_protein-coding J027 chrII:6854848-6854967 1.397 ceh32_T1 nhr25_T1 0.040 3pMXE_BOUNDING_INTRON
WBGene00001023_C04A2.7_dnj-5_protein-coding J027 chrII:6854848-6854967 1.694 end1_T1 nhr25_T1 0.096 3pMXE_BOUNDING_INTRON
WBGene00001023_C04A2.7_dnj-5_protein-coding J027 chrII:6854848-6854967 1.303 pha4_T1 nhr25_T1 0.092 3pMXE_BOUNDING_INTRON
3pMXE: II:6854434-6854847
 
 
>II.3pMXE.7159684.7159988.+.C27H5.2
GFF LINE II 3pMXE exon 7159684 7159988 . + . C27H5.2
3pMXE: II:7159684-7159988 BOUNDING_INTRON: II:7159613-7159683
BOUNDING_INTRON: 
3pMXE: II:7159684-7159988
 
>II.3pMXE.7160394.7160572.+.C27H5.2
GFF LINE II 3pMXE exon 7160394 7160572 . + . C27H5.2
3pMXE: II:7160394-7160572 BOUNDING_INTRON: II:7159613-7160393
BOUNDING_INTRON: 
3pMXE: II:7160394-7160572
WBGene00016172_C27H5.2_C27H5.2_protein-coding E015 chrII:7160464-7160572 1.089 ceh32_T4 end1_T4 0.083 3pMXE_EXON
WBGene00016172_C27H5.2_C27H5.2_protein-coding E015 chrII:7160464-7160572 1.314 tbx37_T4 hlh1_T4 0.026 3pMXE_EXON
WBGene00016172_C27H5.2_C27H5.2_protein-coding E015 chrII:7160464-7160572 1.745 ceh32_T4 pha4_T4 0.045 3pMXE_EXON
 
 
>II.3pMXE.8389463.8389534.+.F49E12.9
GFF LINE II 3pMXE exon 8389463 8389534 . + . F49E12.9
3pMXE: II:8389463-8389534 BOUNDING_INTRON: II:8389415-8389462
BOUNDING_INTRON: 
3pMXE: II:8389463-8389534
 
>II.3pMXE.8389612.8389891.+.F49E12.9
GFF LINE II 3pMXE exon 8389612 8389891 . + . F49E12.9
3pMXE: II:8389612-8389891 BOUNDING_INTRON: II:8389415-8389611
BOUNDING_INTRON: 
3pMXE: II:8389612-8389891
 
 
>II.3pMXE.9259050.9259384.-.C01G6.1
GFF LINE II 3pMXE exon 9259050 9259384 . - . C01G6.1
3pMXE: II:9259050-9259384 BOUNDING_INTRON: II:9259385-9259670
BOUNDING_INTRON: 
3pMXE: II:9259050-9259384
WBGene00000170_C01G6.1_aqp-2_protein-coding E003 chrII:9259052-9259059 1.041 ceh32_T1 nhr25_T1 0.003 3pMXE_EXON
WBGene00000170_C01G6.1_aqp-2_protein-coding E003 chrII:9259052-9259059 1.115 cnd1_T3 end1_T3 0.097 3pMXE_EXON
WBGene00000170_C01G6.1_aqp-2_protein-coding E003 chrII:9259052-9259059 1.140 ceh32_T3 pha4_T3 0.036 3pMXE_EXON
WBGene00000170_C01G6.1_aqp-2_protein-coding E003 chrII:9259052-9259059 1.198 ceh32_T2 nhr25_T2 0.007 3pMXE_EXON
WBGene00000170_C01G6.1_aqp-2_protein-coding E003 chrII:9259052-9259059 1.223 cnd1_T3 pha4_T3 0.011 3pMXE_EXON
 
 
>II.3pMXE.9259396.9259617.-.C01G6.1
GFF LINE II 3pMXE exon 9259396 9259617 . - . C01G6.1
3pMXE: II:9259396-9259617 BOUNDING_INTRON: II:9259618-9259670
BOUNDING_INTRON: 
WBGene00000170_C01G6.1_aqp-2_protein-coding J015 chrII:9259618-9259670 1.085 pha4_T2 ceh32_T2 0.021 3pMXE_BOUNDING_INTRON
WBGene00000170_C01G6.1_aqp-2_protein-coding J015 chrII:9259618-9259670 1.300 pha4_T3 nhr25_T3 0.000 3pMXE_BOUNDING_INTRON
WBGene00000170_C01G6.1_aqp-2_protein-coding J015 chrII:9259618-9259670 1.302 pha4_T3 hlh1_T3 0.000 3pMXE_BOUNDING_INTRON
WBGene00000170_C01G6.1_aqp-2_protein-coding J015 chrII:9259618-9259670 1.544 pha4_T3 ceh32_T3 0.000 3pMXE_BOUNDING_INTRON
WBGene00000170_C01G6.1_aqp-2_protein-coding J015 chrII:9259618-9259670 1.641 pha4_T3 cnd1_T3 0.000 3pMXE_BOUNDING_INTRON
WBGene00000170_C01G6.1_aqp-2_protein-coding J015 chrII:9259618-9259670 1.128 pha4_T4 end1_T4 0.000 3pMXE_BOUNDING_INTRON
WBGene00000170_C01G6.1_aqp-2_protein-coding J015 chrII:9259618-9259670 1.209 pha4_T4 cnd1_T4 0.000 3pMXE_BOUNDING_INTRON
WBGene00000170_C01G6.1_aqp-2_protein-coding J015 chrII:9259618-9259670 1.254 pha4_T4 hlh1_T4 0.000 3pMXE_BOUNDING_INTRON
WBGene00000170_C01G6.1_aqp-2_protein-coding J015 chrII:9259618-9259670 1.260 pha4_T4 nhr25_T4 0.000 3pMXE_BOUNDING_INTRON
WBGene00000170_C01G6.1_aqp-2_protein-coding J015 chrII:9259618-9259670 1.375 pha4_T4 ceh32_T4 0.000 3pMXE_BOUNDING_INTRON
3pMXE: II:9259396-9259617
WBGene00000170_C01G6.1_aqp-2_protein-coding E006 chrII:9259590-9259617 1.257 pha4_T4 cnd1_T4 0.000 3pMXE_EXON
WBGene00000170_C01G6.1_aqp-2_protein-coding E006 chrII:9259590-9259617 1.260 pha4_T3 end1_T3 0.002 3pMXE_EXON
WBGene00000170_C01G6.1_aqp-2_protein-coding E006 chrII:9259590-9259617 1.268 pha4_T4 hlh1_T4 0.000 3pMXE_EXON
WBGene00000170_C01G6.1_aqp-2_protein-coding E006 chrII:9259590-9259617 1.310 pha4_T4 nhr25_T4 0.000 3pMXE_EXON
WBGene00000170_C01G6.1_aqp-2_protein-coding E006 chrII:9259590-9259617 1.345 pha4_T4 ceh32_T4 0.000 3pMXE_EXON
WBGene00000170_C01G6.1_aqp-2_protein-coding E006 chrII:9259590-9259617 1.431 pha4_T3 hlh1_T3 0.000 3pMXE_EXON
WBGene00000170_C01G6.1_aqp-2_protein-coding E006 chrII:9259590-9259617 1.447 pha4_T3 nhr25_T3 0.000 3pMXE_EXON
WBGene00000170_C01G6.1_aqp-2_protein-coding E006 chrII:9259590-9259617 1.502 pha4_T3 ceh32_T3 0.000 3pMXE_EXON
WBGene00000170_C01G6.1_aqp-2_protein-coding E006 chrII:9259590-9259617 1.570 pha4_T3 cnd1_T3 0.000 3pMXE_EXON
 
 
>III.3pMXE.10014593.10014736.-.C05B5.7
GFF LINE III 3pMXE exon 10014593 10014736 . - . C05B5.7
3pMXE: III:10014593-10014736 BOUNDING_INTRON: III:10014737-10015885
BOUNDING_INTRON: 
3pMXE: III:10014593-10014736
 
>III.3pMXE.10015111.10015116.-.C05B5.7
GFF LINE III 3pMXE exon 10015111 10015116 . - . C05B5.7
3pMXE: III:10015111-10015116 BOUNDING_INTRON: III:10015117-10015885
BOUNDING_INTRON: 
3pMXE: III:10015111-10015116
 
 
>III.3pMXE.13282224.13282340.+.F56A8.7
GFF LINE III 3pMXE exon 13282224 13282340 . + . F56A8.7
3pMXE: III:13282224-13282340 BOUNDING_INTRON: III:13280658-13282223
BOUNDING_INTRON: 
WBGene00006798_F56A8.7_unc-64_protein-coding J016 chrIII:13280658-13282223 1.550 ceh32_T0 nhr25_T0 0.000 3pMXE_BOUNDING_INTRON
WBGene00006798_F56A8.7_unc-64_protein-coding J016 chrIII:13280658-13282223 1.622 ceh32_T1 nhr25_T1 0.000 3pMXE_BOUNDING_INTRON
WBGene00006798_F56A8.7_unc-64_protein-coding J016 chrIII:13280658-13282223 1.611 ceh32_T2 pha4_T2 0.000 3pMXE_BOUNDING_INTRON
WBGene00006798_F56A8.7_unc-64_protein-coding J016 chrIII:13280658-13282223 1.645 ceh32_T2 nhr25_T2 0.000 3pMXE_BOUNDING_INTRON
WBGene00006798_F56A8.7_unc-64_protein-coding J016 chrIII:13280658-13282223 1.680 ceh32_T2 end1_T2 0.006 3pMXE_BOUNDING_INTRON
WBGene00006798_F56A8.7_unc-64_protein-coding J016 chrIII:13280658-13282223 1.009 ceh32_T3 nhr25_T3 0.001 3pMXE_BOUNDING_INTRON
WBGene00006798_F56A8.7_unc-64_protein-coding J016 chrIII:13280658-13282223 1.519 ceh32_T3 pha4_T3 0.000 3pMXE_BOUNDING_INTRON
WBGene00006798_F56A8.7_unc-64_protein-coding J016 chrIII:13280658-13282223 1.673 ceh32_T3 end1_T3 0.000 3pMXE_BOUNDING_INTRON
WBGene00006798_F56A8.7_unc-64_protein-coding J016 chrIII:13280658-13282223 1.467 ceh32_T4 pha4_T4 0.000 3pMXE_BOUNDING_INTRON
WBGene00006798_F56A8.7_unc-64_protein-coding J016 chrIII:13280658-13282223 1.011 cnd1_T1 nhr25_T1 0.007 3pMXE_BOUNDING_INTRON
WBGene00006798_F56A8.7_unc-64_protein-coding J016 chrIII:13280658-13282223 1.191 cnd1_T2 pha4_T2 0.001 3pMXE_BOUNDING_INTRON
WBGene00006798_F56A8.7_unc-64_protein-coding J016 chrIII:13280658-13282223 1.222 cnd1_T2 nhr25_T2 0.000 3pMXE_BOUNDING_INTRON
WBGene00006798_F56A8.7_unc-64_protein-coding J016 chrIII:13280658-13282223 1.246 cnd1_T2 end1_T2 0.001 3pMXE_BOUNDING_INTRON
WBGene00006798_F56A8.7_unc-64_protein-coding J016 chrIII:13280658-13282223 1.494 cnd1_T3 pha4_T3 0.000 3pMXE_BOUNDING_INTRON
WBGene00006798_F56A8.7_unc-64_protein-coding J016 chrIII:13280658-13282223 1.644 cnd1_T3 end1_T3 0.000 3pMXE_BOUNDING_INTRON
WBGene00006798_F56A8.7_unc-64_protein-coding J016 chrIII:13280658-13282223 1.509 cnd1_T4 pha4_T4 0.000 3pMXE_BOUNDING_INTRON
WBGene00006798_F56A8.7_unc-64_protein-coding J016 chrIII:13280658-13282223 1.099 hlh1_T2 nhr25_T2 0.047 3pMXE_BOUNDING_INTRON
WBGene00006798_F56A8.7_unc-64_protein-coding J016 chrIII:13280658-13282223 1.133 tbx37_T0 nhr25_T0 0.000 3pMXE_BOUNDING_INTRON
WBGene00006798_F56A8.7_unc-64_protein-coding J016 chrIII:13280658-13282223 1.493 tbx37_T3 end1_T3 0.000 3pMXE_BOUNDING_INTRON
3pMXE: III:13282224-13282340
WBGene00006798_F56A8.7_unc-64_protein-coding E008 chrIII:13282224-13282340 1.385 ceh32_T0 nhr25_T0 0.000 3pMXE_EXON
WBGene00006798_F56A8.7_unc-64_protein-coding E008 chrIII:13282224-13282340 1.847 ceh32_T1 nhr25_T1 0.000 3pMXE_EXON
WBGene00006798_F56A8.7_unc-64_protein-coding E008 chrIII:13282224-13282340 1.752 ceh32_T2 nhr25_T2 0.000 3pMXE_EXON
WBGene00006798_F56A8.7_unc-64_protein-coding E008 chrIII:13282224-13282340 1.101 ceh32_T3 pha4_T3 0.000 3pMXE_EXON
WBGene00006798_F56A8.7_unc-64_protein-coding E008 chrIII:13282224-13282340 1.302 ceh32_T3 nhr25_T3 0.000 3pMXE_EXON
WBGene00006798_F56A8.7_unc-64_protein-coding E008 chrIII:13282224-13282340 1.706 ceh32_T3 end1_T3 0.000 3pMXE_EXON
WBGene00006798_F56A8.7_unc-64_protein-coding E008 chrIII:13282224-13282340 1.011 ceh32_T4 end1_T4 0.000 3pMXE_EXON
WBGene00006798_F56A8.7_unc-64_protein-coding E008 chrIII:13282224-13282340 1.039 ceh32_T4 nhr25_T4 0.000 3pMXE_EXON
WBGene00006798_F56A8.7_unc-64_protein-coding E008 chrIII:13282224-13282340 1.309 ceh32_T4 pha4_T4 0.000 3pMXE_EXON
WBGene00006798_F56A8.7_unc-64_protein-coding E008 chrIII:13282224-13282340 1.225 cnd1_T0 nhr25_T0 0.000 3pMXE_EXON
WBGene00006798_F56A8.7_unc-64_protein-coding E008 chrIII:13282224-13282340 1.375 cnd1_T1 nhr25_T1 0.000 3pMXE_EXON
WBGene00006798_F56A8.7_unc-64_protein-coding E008 chrIII:13282224-13282340 1.424 cnd1_T2 nhr25_T2 0.000 3pMXE_EXON
WBGene00006798_F56A8.7_unc-64_protein-coding E008 chrIII:13282224-13282340 1.175 cnd1_T3 nhr25_T3 0.000 3pMXE_EXON
WBGene00006798_F56A8.7_unc-64_protein-coding E008 chrIII:13282224-13282340 1.577 cnd1_T3 end1_T3 0.000 3pMXE_EXON
WBGene00006798_F56A8.7_unc-64_protein-coding E008 chrIII:13282224-13282340 1.107 cnd1_T4 pha4_T4 0.000 3pMXE_EXON
WBGene00006798_F56A8.7_unc-64_protein-coding E008 chrIII:13282224-13282340 1.025 hlh1_T0 nhr25_T0 0.000 3pMXE_EXON
WBGene00006798_F56A8.7_unc-64_protein-coding E008 chrIII:13282224-13282340 1.125 hlh1_T1 nhr25_T1 0.000 3pMXE_EXON
WBGene00006798_F56A8.7_unc-64_protein-coding E008 chrIII:13282224-13282340 1.184 hlh1_T2 nhr25_T2 0.000 3pMXE_EXON
WBGene00006798_F56A8.7_unc-64_protein-coding E008 chrIII:13282224-13282340 1.272 hlh1_T3 end1_T3 0.000 3pMXE_EXON
WBGene00006798_F56A8.7_unc-64_protein-coding E008 chrIII:13282224-13282340 1.130 pha4_T0 nhr25_T0 0.021 3pMXE_EXON
WBGene00006798_F56A8.7_unc-64_protein-coding E008 chrIII:13282224-13282340 1.101 tbx37_T0 nhr25_T0 0.000 3pMXE_EXON
WBGene00006798_F56A8.7_unc-64_protein-coding E008 chrIII:13282224-13282340 1.134 tbx37_T1 nhr25_T1 0.000 3pMXE_EXON
WBGene00006798_F56A8.7_unc-64_protein-coding E008 chrIII:13282224-13282340 1.086 tbx37_T2 nhr25_T2 0.000 3pMXE_EXON
WBGene00006798_F56A8.7_unc-64_protein-coding E008 chrIII:13282224-13282340 1.015 tbx37_T3 nhr25_T3 0.000 3pMXE_EXON
WBGene00006798_F56A8.7_unc-64_protein-coding E008 chrIII:13282224-13282340 1.416 tbx37_T3 end1_T3 0.000 3pMXE_EXON
 
>III.3pMXE.13283787.13284364.+.F56A8.7
GFF LINE III 3pMXE exon 13283787 13284364 . + . F56A8.7
3pMXE: III:13283787-13284364 BOUNDING_INTRON: III:13280658-13283786
BOUNDING_INTRON: 
WBGene00006798_F56A8.7_unc-64_protein-coding J017 chrIII:13280658-13283786 1.312 end1_T2 cnd1_T2 0.000 3pMXE_BOUNDING_INTRON
WBGene00006798_F56A8.7_unc-64_protein-coding J017 chrIII:13280658-13283786 1.435 end1_T3 tbx37_T3 0.000 3pMXE_BOUNDING_INTRON
WBGene00006798_F56A8.7_unc-64_protein-coding J017 chrIII:13280658-13283786 1.867 end1_T3 pha4_T3 0.000 3pMXE_BOUNDING_INTRON
WBGene00006798_F56A8.7_unc-64_protein-coding J017 chrIII:13280658-13283786 1.041 end1_T3 ceh32_T3 0.013 3pMXE_BOUNDING_INTRON
WBGene00006798_F56A8.7_unc-64_protein-coding J017 chrIII:13280658-13283786 2.261 end1_T3 cnd1_T3 0.000 3pMXE_BOUNDING_INTRON
WBGene00006798_F56A8.7_unc-64_protein-coding J017 chrIII:13280658-13283786 1.313 end1_T4 tbx37_T4 0.000 3pMXE_BOUNDING_INTRON
WBGene00006798_F56A8.7_unc-64_protein-coding J017 chrIII:13280658-13283786 1.673 end1_T4 pha4_T4 0.000 3pMXE_BOUNDING_INTRON
WBGene00006798_F56A8.7_unc-64_protein-coding J017 chrIII:13280658-13283786 1.197 end1_T4 ceh32_T4 0.001 3pMXE_BOUNDING_INTRON
WBGene00006798_F56A8.7_unc-64_protein-coding J017 chrIII:13280658-13283786 2.093 end1_T4 cnd1_T4 0.000 3pMXE_BOUNDING_INTRON
WBGene00006798_F56A8.7_unc-64_protein-coding J017 chrIII:13280658-13283786 1.064 hlh1_T2 cnd1_T2 0.014 3pMXE_BOUNDING_INTRON
WBGene00006798_F56A8.7_unc-64_protein-coding J017 chrIII:13280658-13283786 1.102 hlh1_T3 pha4_T3 0.093 3pMXE_BOUNDING_INTRON
WBGene00006798_F56A8.7_unc-64_protein-coding J017 chrIII:13280658-13283786 1.478 hlh1_T3 cnd1_T3 0.000 3pMXE_BOUNDING_INTRON
WBGene00006798_F56A8.7_unc-64_protein-coding J017 chrIII:13280658-13283786 1.309 hlh1_T4 cnd1_T4 0.006 3pMXE_BOUNDING_INTRON
WBGene00006798_F56A8.7_unc-64_protein-coding J017 chrIII:13280658-13283786 1.024 nhr25_T0 hlh1_T0 0.000 3pMXE_BOUNDING_INTRON
WBGene00006798_F56A8.7_unc-64_protein-coding J017 chrIII:13280658-13283786 1.085 nhr25_T0 ceh32_T0 0.005 3pMXE_BOUNDING_INTRON
WBGene00006798_F56A8.7_unc-64_protein-coding J017 chrIII:13280658-13283786 1.282 nhr25_T1 cnd1_T1 0.000 3pMXE_BOUNDING_INTRON
WBGene00006798_F56A8.7_unc-64_protein-coding J017 chrIII:13280658-13283786 1.036 nhr25_T2 pha4_T2 0.004 3pMXE_BOUNDING_INTRON
WBGene00006798_F56A8.7_unc-64_protein-coding J017 chrIII:13280658-13283786 1.069 nhr25_T2 tbx37_T2 0.000 3pMXE_BOUNDING_INTRON
WBGene00006798_F56A8.7_unc-64_protein-coding J017 chrIII:13280658-13283786 1.244 nhr25_T2 ceh32_T2 0.000 3pMXE_BOUNDING_INTRON
WBGene00006798_F56A8.7_unc-64_protein-coding J017 chrIII:13280658-13283786 1.707 nhr25_T2 cnd1_T2 0.000 3pMXE_BOUNDING_INTRON
WBGene00006798_F56A8.7_unc-64_protein-coding J017 chrIII:13280658-13283786 1.102 nhr25_T3 tbx37_T3 0.000 3pMXE_BOUNDING_INTRON
WBGene00006798_F56A8.7_unc-64_protein-coding J017 chrIII:13280658-13283786 1.481 nhr25_T3 pha4_T3 0.000 3pMXE_BOUNDING_INTRON
WBGene00006798_F56A8.7_unc-64_protein-coding J017 chrIII:13280658-13283786 1.911 nhr25_T3 cnd1_T3 0.000 3pMXE_BOUNDING_INTRON
WBGene00006798_F56A8.7_unc-64_protein-coding J017 chrIII:13280658-13283786 1.097 nhr25_T4 tbx37_T4 0.000 3pMXE_BOUNDING_INTRON
WBGene00006798_F56A8.7_unc-64_protein-coding J017 chrIII:13280658-13283786 1.465 nhr25_T4 pha4_T4 0.000 3pMXE_BOUNDING_INTRON
WBGene00006798_F56A8.7_unc-64_protein-coding J017 chrIII:13280658-13283786 1.884 nhr25_T4 cnd1_T4 0.000 3pMXE_BOUNDING_INTRON
3pMXE: III:13283787-13284364
WBGene00006798_F56A8.7_unc-64_protein-coding E009 chrIII:13283787-13283891 1.012 hlh1_T2 cnd1_T2 0.036 3pMXE_EXON
WBGene00006798_F56A8.7_unc-64_protein-coding E009 chrIII:13283787-13283891 1.021 nhr25_T0 hlh1_T0 0.000 3pMXE_EXON
WBGene00006798_F56A8.7_unc-64_protein-coding E009 chrIII:13283787-13283891 1.060 nhr25_T4 ceh32_T4 0.009 3pMXE_EXON
WBGene00006798_F56A8.7_unc-64_protein-coding E009 chrIII:13283787-13283891 1.070 hlh1_T3 pha4_T3 0.100 3pMXE_EXON
WBGene00006798_F56A8.7_unc-64_protein-coding E009 chrIII:13283787-13283891 1.094 nhr25_T4 tbx37_T4 0.000 3pMXE_EXON
WBGene00006798_F56A8.7_unc-64_protein-coding E009 chrIII:13283787-13283891 1.124 nhr25_T0 cnd1_T0 0.035 3pMXE_EXON
WBGene00006798_F56A8.7_unc-64_protein-coding E009 chrIII:13283787-13283891 1.124 nhr25_T3 tbx37_T3 0.000 3pMXE_EXON
WBGene00006798_F56A8.7_unc-64_protein-coding E009 chrIII:13283787-13283891 1.174 nhr25_T2 tbx37_T2 0.000 3pMXE_EXON
WBGene00006798_F56A8.7_unc-64_protein-coding E009 chrIII:13283787-13283891 1.195 nhr25_T2 pha4_T2 0.000 3pMXE_EXON
WBGene00006798_F56A8.7_unc-64_protein-coding E009 chrIII:13283787-13283891 1.203 end1_T2 cnd1_T2 0.000 3pMXE_EXON
WBGene00006798_F56A8.7_unc-64_protein-coding E009 chrIII:13283787-13283891 1.206 nhr25_T1 cnd1_T1 0.000 3pMXE_EXON
WBGene00006798_F56A8.7_unc-64_protein-coding E009 chrIII:13283787-13283891 1.237 end1_T4 ceh32_T4 0.003 3pMXE_EXON
WBGene00006798_F56A8.7_unc-64_protein-coding E009 chrIII:13283787-13283891 1.273 end1_T4 tbx37_T4 0.000 3pMXE_EXON
WBGene00006798_F56A8.7_unc-64_protein-coding E009 chrIII:13283787-13283891 1.309 hlh1_T4 cnd1_T4 0.007 3pMXE_EXON
WBGene00006798_F56A8.7_unc-64_protein-coding E009 chrIII:13283787-13283891 1.340 end1_T3 tbx37_T3 0.000 3pMXE_EXON
WBGene00006798_F56A8.7_unc-64_protein-coding E009 chrIII:13283787-13283891 1.345 nhr25_T2 ceh32_T2 0.000 3pMXE_EXON
WBGene00006798_F56A8.7_unc-64_protein-coding E009 chrIII:13283787-13283891 1.460 hlh1_T3 cnd1_T3 0.000 3pMXE_EXON
WBGene00006798_F56A8.7_unc-64_protein-coding E009 chrIII:13283787-13283891 1.539 nhr25_T3 pha4_T3 0.000 3pMXE_EXON
WBGene00006798_F56A8.7_unc-64_protein-coding E009 chrIII:13283787-13283891 1.572 nhr25_T4 pha4_T4 0.000 3pMXE_EXON
WBGene00006798_F56A8.7_unc-64_protein-coding E009 chrIII:13283787-13283891 1.736 nhr25_T2 cnd1_T2 0.000 3pMXE_EXON
WBGene00006798_F56A8.7_unc-64_protein-coding E009 chrIII:13283787-13283891 1.743 end1_T4 pha4_T4 0.000 3pMXE_EXON
WBGene00006798_F56A8.7_unc-64_protein-coding E009 chrIII:13283787-13283891 1.805 end1_T3 pha4_T3 0.001 3pMXE_EXON
WBGene00006798_F56A8.7_unc-64_protein-coding E009 chrIII:13283787-13283891 1.917 nhr25_T4 cnd1_T4 0.000 3pMXE_EXON
WBGene00006798_F56A8.7_unc-64_protein-coding E009 chrIII:13283787-13283891 1.968 nhr25_T3 cnd1_T3 0.000 3pMXE_EXON
WBGene00006798_F56A8.7_unc-64_protein-coding E009 chrIII:13283787-13283891 2.089 end1_T4 cnd1_T4 0.000 3pMXE_EXON
WBGene00006798_F56A8.7_unc-64_protein-coding E009 chrIII:13283787-13283891 2.198 end1_T3 cnd1_T3 0.000 3pMXE_EXON
 
 
>III.3pMXE.5534866.5534892.+.D1044.2
GFF LINE III 3pMXE exon 5534866 5534892 . + . D1044.2
3pMXE: III:5534866-5534892 BOUNDING_INTRON: III:5533769-5534865
BOUNDING_INTRON: 
3pMXE: III:5534866-5534892
 
>III.3pMXE.5535192.5535481.+.D1044.2
GFF LINE III 3pMXE exon 5535192 5535481 . + . D1044.2
3pMXE: III:5535192-5535481 BOUNDING_INTRON: III:5533769-5535191
BOUNDING_INTRON: 
WBGene00017028_D1044.2_dex-1_protein-coding J033 chrIII:5533769-5535191 1.079 ceh32_T3 pha4_T3 0.000 3pMXE_BOUNDING_INTRON
WBGene00017028_D1044.2_dex-1_protein-coding J033 chrIII:5533769-5535191 1.350 ceh32_T4 pha4_T4 0.002 3pMXE_BOUNDING_INTRON
WBGene00017028_D1044.2_dex-1_protein-coding J033 chrIII:5533769-5535191 1.834 end1_T4 pha4_T4 0.000 3pMXE_BOUNDING_INTRON
WBGene00017028_D1044.2_dex-1_protein-coding J033 chrIII:5533769-5535191 1.509 hlh1_T3 pha4_T3 0.000 3pMXE_BOUNDING_INTRON
WBGene00017028_D1044.2_dex-1_protein-coding J033 chrIII:5533769-5535191 1.108 hlh1_T3 cnd1_T3 0.010 3pMXE_BOUNDING_INTRON
WBGene00017028_D1044.2_dex-1_protein-coding J033 chrIII:5533769-5535191 1.591 hlh1_T4 pha4_T4 0.000 3pMXE_BOUNDING_INTRON
WBGene00017028_D1044.2_dex-1_protein-coding J033 chrIII:5533769-5535191 12.410 nhr25_T0 ceh32_T0 0.084 3pMXE_BOUNDING_INTRON
WBGene00017028_D1044.2_dex-1_protein-coding J033 chrIII:5533769-5535191 1.850 nhr25_T1 pha4_T1 0.009 3pMXE_BOUNDING_INTRON
WBGene00017028_D1044.2_dex-1_protein-coding J033 chrIII:5533769-5535191 1.429 nhr25_T1 cnd1_T1 0.002 3pMXE_BOUNDING_INTRON
WBGene00017028_D1044.2_dex-1_protein-coding J033 chrIII:5533769-5535191 1.910 nhr25_T1 ceh32_T1 0.001 3pMXE_BOUNDING_INTRON
WBGene00017028_D1044.2_dex-1_protein-coding J033 chrIII:5533769-5535191 1.970 nhr25_T2 pha4_T2 0.000 3pMXE_BOUNDING_INTRON
WBGene00017028_D1044.2_dex-1_protein-coding J033 chrIII:5533769-5535191 1.091 nhr25_T2 cnd1_T2 0.000 3pMXE_BOUNDING_INTRON
WBGene00017028_D1044.2_dex-1_protein-coding J033 chrIII:5533769-5535191 13.445 nhr25_T2 ceh32_T2 0.000 3pMXE_BOUNDING_INTRON
WBGene00017028_D1044.2_dex-1_protein-coding J033 chrIII:5533769-5535191 1.018 nhr25_T3 pha4_T3 0.001 3pMXE_BOUNDING_INTRON
WBGene00017028_D1044.2_dex-1_protein-coding J033 chrIII:5533769-5535191 1.257 nhr25_T4 pha4_T4 0.000 3pMXE_BOUNDING_INTRON
3pMXE: III:5535192-5535481
WBGene00017028_D1044.2_dex-1_protein-coding E018 chrIII:5535192-5535481 1.026 end1_T1 ceh32_T1 0.021 3pMXE_EXON
WBGene00017028_D1044.2_dex-1_protein-coding E018 chrIII:5535192-5535481 1.159 end1_T2 ceh32_T2 0.002 3pMXE_EXON
WBGene00017028_D1044.2_dex-1_protein-coding E018 chrIII:5535192-5535481 1.474 end1_T4 pha4_T4 0.000 3pMXE_EXON
WBGene00017028_D1044.2_dex-1_protein-coding E018 chrIII:5535192-5535481 1.328 nhr25_T1 ceh32_T1 0.000 3pMXE_EXON
 
 
>III.3pMXE.5550808.5550831.+.F09F7.5
GFF LINE III 3pMXE exon 5550808 5550831 . + . F09F7.5
3pMXE: III:5550808-5550831 BOUNDING_INTRON: III:5550451-5550807
BOUNDING_INTRON: 
3pMXE: III:5550808-5550831
 
>III.3pMXE.5551009.5551241.+.F09F7.5
GFF LINE III 3pMXE exon 5551009 5551241 . + . F09F7.5
3pMXE: III:5551009-5551241 BOUNDING_INTRON: III:5550451-5551008
BOUNDING_INTRON: 
3pMXE: III:5551009-5551241
WBGene00017302_F09F7.5_F09F7.5_protein-coding E012 chrIII:5551009-5551220 12.341 end1_T0 tbx37_T0 0.086 3pMXE_EXON
 
 
>III.3pMXE.5889719.5889874.-.C28H8.6
GFF LINE III 3pMXE exon 5889719 5889874 . - . C28H8.6
3pMXE: III:5889719-5889874 BOUNDING_INTRON: III:5889875-5891323
BOUNDING_INTRON: 
WBGene00016197_C28H8.6_pxl-1_protein-coding J014 chrIII:5889875-5891323 2.798 hlh1_T1 tbx37_T1 0.001 3pMXE_BOUNDING_INTRON
WBGene00016197_C28H8.6_pxl-1_protein-coding J014 chrIII:5889875-5891323 2.844 hlh1_T2 tbx37_T2 0.000 3pMXE_BOUNDING_INTRON
WBGene00016197_C28H8.6_pxl-1_protein-coding J014 chrIII:5889875-5891323 13.521 hlh1_T3 pha4_T3 0.000 3pMXE_BOUNDING_INTRON
WBGene00016197_C28H8.6_pxl-1_protein-coding J014 chrIII:5889875-5891323 13.704 hlh1_T3 nhr25_T3 0.000 3pMXE_BOUNDING_INTRON
WBGene00016197_C28H8.6_pxl-1_protein-coding J014 chrIII:5889875-5891323 3.558 hlh1_T3 tbx37_T3 0.000 3pMXE_BOUNDING_INTRON
WBGene00016197_C28H8.6_pxl-1_protein-coding J014 chrIII:5889875-5891323 13.415 hlh1_T3 ceh32_T3 0.000 3pMXE_BOUNDING_INTRON
WBGene00016197_C28H8.6_pxl-1_protein-coding J014 chrIII:5889875-5891323 14.104 hlh1_T3 cnd1_T3 0.000 3pMXE_BOUNDING_INTRON
WBGene00016197_C28H8.6_pxl-1_protein-coding J014 chrIII:5889875-5891323 1.798 hlh1_T3 end1_T3 0.015 3pMXE_BOUNDING_INTRON
WBGene00016197_C28H8.6_pxl-1_protein-coding J014 chrIII:5889875-5891323 13.820 hlh1_T4 pha4_T4 0.000 3pMXE_BOUNDING_INTRON
WBGene00016197_C28H8.6_pxl-1_protein-coding J014 chrIII:5889875-5891323 1.572 hlh1_T4 nhr25_T4 0.000 3pMXE_BOUNDING_INTRON
WBGene00016197_C28H8.6_pxl-1_protein-coding J014 chrIII:5889875-5891323 2.689 hlh1_T4 tbx37_T4 0.000 3pMXE_BOUNDING_INTRON
WBGene00016197_C28H8.6_pxl-1_protein-coding J014 chrIII:5889875-5891323 12.724 hlh1_T4 ceh32_T4 0.000 3pMXE_BOUNDING_INTRON
WBGene00016197_C28H8.6_pxl-1_protein-coding J014 chrIII:5889875-5891323 1.586 hlh1_T4 end1_T4 0.000 3pMXE_BOUNDING_INTRON
WBGene00016197_C28H8.6_pxl-1_protein-coding J014 chrIII:5889875-5891323 1.647 hlh1_T4 cnd1_T4 0.001 3pMXE_BOUNDING_INTRON
3pMXE: III:5889719-5889874
WBGene00016197_C28H8.6_pxl-1_protein-coding E001 chrIII:5889719-5889874 12.927 hlh1_T0 tbx37_T0 0.070 3pMXE_EXON
WBGene00016197_C28H8.6_pxl-1_protein-coding E001 chrIII:5889719-5889874 2.605 hlh1_T1 nhr25_T1 0.000 3pMXE_EXON
WBGene00016197_C28H8.6_pxl-1_protein-coding E001 chrIII:5889719-5889874 3.303 hlh1_T1 tbx37_T1 0.000 3pMXE_EXON
WBGene00016197_C28H8.6_pxl-1_protein-coding E001 chrIII:5889719-5889874 2.003 hlh1_T1 cnd1_T1 0.010 3pMXE_EXON
WBGene00016197_C28H8.6_pxl-1_protein-coding E001 chrIII:5889719-5889874 2.578 hlh1_T2 pha4_T2 0.000 3pMXE_EXON
WBGene00016197_C28H8.6_pxl-1_protein-coding E001 chrIII:5889719-5889874 2.929 hlh1_T2 nhr25_T2 0.000 3pMXE_EXON
WBGene00016197_C28H8.6_pxl-1_protein-coding E001 chrIII:5889719-5889874 3.318 hlh1_T2 tbx37_T2 0.000 3pMXE_EXON
WBGene00016197_C28H8.6_pxl-1_protein-coding E001 chrIII:5889719-5889874 1.793 hlh1_T2 end1_T2 0.000 3pMXE_EXON
WBGene00016197_C28H8.6_pxl-1_protein-coding E001 chrIII:5889719-5889874 2.767 hlh1_T2 ceh32_T2 0.000 3pMXE_EXON
WBGene00016197_C28H8.6_pxl-1_protein-coding E001 chrIII:5889719-5889874 3.379 hlh1_T2 cnd1_T2 0.000 3pMXE_EXON
WBGene00016197_C28H8.6_pxl-1_protein-coding E001 chrIII:5889719-5889874 2.319 hlh1_T3 pha4_T3 0.000 3pMXE_EXON
WBGene00016197_C28H8.6_pxl-1_protein-coding E001 chrIII:5889719-5889874 2.673 hlh1_T3 nhr25_T3 0.000 3pMXE_EXON
WBGene00016197_C28H8.6_pxl-1_protein-coding E001 chrIII:5889719-5889874 3.790 hlh1_T3 tbx37_T3 0.000 3pMXE_EXON
WBGene00016197_C28H8.6_pxl-1_protein-coding E001 chrIII:5889719-5889874 14.170 hlh1_T3 ceh32_T3 0.000 3pMXE_EXON
WBGene00016197_C28H8.6_pxl-1_protein-coding E001 chrIII:5889719-5889874 2.549 hlh1_T3 end1_T3 0.000 3pMXE_EXON
WBGene00016197_C28H8.6_pxl-1_protein-coding E001 chrIII:5889719-5889874 2.854 hlh1_T3 cnd1_T3 0.000 3pMXE_EXON
WBGene00016197_C28H8.6_pxl-1_protein-coding E001 chrIII:5889719-5889874 1.419 hlh1_T4 nhr25_T4 0.000 3pMXE_EXON
WBGene00016197_C28H8.6_pxl-1_protein-coding E001 chrIII:5889719-5889874 2.487 hlh1_T4 pha4_T4 0.000 3pMXE_EXON
WBGene00016197_C28H8.6_pxl-1_protein-coding E001 chrIII:5889719-5889874 2.518 hlh1_T4 tbx37_T4 0.000 3pMXE_EXON
WBGene00016197_C28H8.6_pxl-1_protein-coding E001 chrIII:5889719-5889874 1.222 hlh1_T4 end1_T4 0.028 3pMXE_EXON
WBGene00016197_C28H8.6_pxl-1_protein-coding E001 chrIII:5889719-5889874 1.325 hlh1_T4 cnd1_T4 0.011 3pMXE_EXON
WBGene00016197_C28H8.6_pxl-1_protein-coding E001 chrIII:5889719-5889874 13.594 hlh1_T4 ceh32_T4 0.000 3pMXE_EXON
WBGene00016197_C28H8.6_pxl-1_protein-coding E001 chrIII:5889719-5889874 1.052 nhr25_T4 pha4_T4 0.066 3pMXE_EXON
 
>III.3pMXE.5890399.5890677.-.C28H8.6
GFF LINE III 3pMXE exon 5890399 5890677 . - . C28H8.6
3pMXE: III:5890399-5890677 BOUNDING_INTRON: III:5890678-5891323
BOUNDING_INTRON: 
WBGene00016197_C28H8.6_pxl-1_protein-coding J015 chrIII:5890678-5891323 1.182 end1_T1 ceh32_T1 0.008 3pMXE_BOUNDING_INTRON
WBGene00016197_C28H8.6_pxl-1_protein-coding J015 chrIII:5890678-5891323 2.131 end1_T4 hlh1_T4 0.028 3pMXE_BOUNDING_INTRON
WBGene00016197_C28H8.6_pxl-1_protein-coding J015 chrIII:5890678-5891323 1.001 nhr25_T1 ceh32_T1 0.000 3pMXE_BOUNDING_INTRON
WBGene00016197_C28H8.6_pxl-1_protein-coding J015 chrIII:5890678-5891323 1.966 nhr25_T4 hlh1_T4 0.030 3pMXE_BOUNDING_INTRON
WBGene00016197_C28H8.6_pxl-1_protein-coding J015 chrIII:5890678-5891323 1.135 pha4_T1 ceh32_T1 0.050 3pMXE_BOUNDING_INTRON
WBGene00016197_C28H8.6_pxl-1_protein-coding J015 chrIII:5890678-5891323 2.352 pha4_T4 hlh1_T4 0.005 3pMXE_BOUNDING_INTRON
WBGene00016197_C28H8.6_pxl-1_protein-coding J015 chrIII:5890678-5891323 1.862 tbx37_T4 hlh1_T4 0.008 3pMXE_BOUNDING_INTRON
3pMXE: III:5890399-5890677
WBGene00016197_C28H8.6_pxl-1_protein-coding E002 chrIII:5890399-5890677 1.823 cnd1_T4 hlh1_T4 0.084 3pMXE_EXON
WBGene00016197_C28H8.6_pxl-1_protein-coding E002 chrIII:5890399-5890677 2.253 end1_T4 hlh1_T4 0.024 3pMXE_EXON
WBGene00016197_C28H8.6_pxl-1_protein-coding E002 chrIII:5890399-5890677 1.333 end1_T4 ceh32_T4 0.012 3pMXE_EXON
WBGene00016197_C28H8.6_pxl-1_protein-coding E002 chrIII:5890399-5890677 1.031 nhr25_T4 ceh32_T4 0.000 3pMXE_EXON
WBGene00016197_C28H8.6_pxl-1_protein-coding E002 chrIII:5890399-5890677 1.941 nhr25_T4 hlh1_T4 0.036 3pMXE_EXON
WBGene00016197_C28H8.6_pxl-1_protein-coding E002 chrIII:5890399-5890677 1.483 pha4_T4 ceh32_T4 0.000 3pMXE_EXON
WBGene00016197_C28H8.6_pxl-1_protein-coding E002 chrIII:5890399-5890677 2.390 pha4_T4 hlh1_T4 0.005 3pMXE_EXON
WBGene00016197_C28H8.6_pxl-1_protein-coding E002 chrIII:5890399-5890677 1.754 tbx37_T4 hlh1_T4 0.014 3pMXE_EXON
 
 
>III.3pMXE.6632904.6633466.-.C13B9.4
GFF LINE III 3pMXE exon 6632904 6633466 . - . C13B9.4
3pMXE: III:6632904-6633466 BOUNDING_INTRON: III:6633467-6634303
BOUNDING_INTRON: 
3pMXE: III:6632904-6633466
WBGene00015735_C13B9.4_pdfr-1_protein-coding E003 chrIII:6632904-6633466 1.545 end1_T3 hlh1_T3 0.046 3pMXE_EXON
 
>III.3pMXE.6634082.6634165.-.C13B9.4
GFF LINE III 3pMXE exon 6634082 6634165 . - . C13B9.4
3pMXE: III:6634082-6634165 BOUNDING_INTRON: III:6634166-6634303
BOUNDING_INTRON: 
3pMXE: III:6634082-6634165
 
 
>III.3pMXE.731917.731926.-.T17H7.4
GFF LINE III 3pMXE exon 731917 731926 . - . T17H7.4
3pMXE: III:731917-731926 BOUNDING_INTRON: III:731927-732147
BOUNDING_INTRON: 
WBGene00003936_T17H7.4_pat-12_protein-coding J068 chrIII:731927-732147 2.294 end1_T4 nhr25_T4 0.000 3pMXE_BOUNDING_INTRON
WBGene00003936_T17H7.4_pat-12_protein-coding J068 chrIII:731927-732147 1.241 pha4_T4 cnd1_T4 0.047 3pMXE_BOUNDING_INTRON
WBGene00003936_T17H7.4_pat-12_protein-coding J068 chrIII:731927-732147 2.461 pha4_T4 nhr25_T4 0.000 3pMXE_BOUNDING_INTRON
3pMXE: III:731917-731926
 
>III.3pMXE.731931.732070.-.T17H7.4
GFF LINE III 3pMXE exon 731931 732070 . - . T17H7.4
3pMXE: III:731931-732070 BOUNDING_INTRON: III:732071-732147
BOUNDING_INTRON: 
3pMXE: III:731931-732070
 
 
>III.3pMXE.8525545.8526214.+.ZC21.3
GFF LINE III 3pMXE exon 8525545 8526214 . + . ZC21.3
3pMXE: III:8525545-8526214 BOUNDING_INTRON: III:8525470-8525544
BOUNDING_INTRON: 
3pMXE: III:8525545-8526214
 
>III.3pMXE.8527842.8528614.+.ZC21.3
GFF LINE III 3pMXE exon 8527842 8528614 . + . ZC21.3
3pMXE: III:8527842-8528614 BOUNDING_INTRON: III:8525470-8527841
BOUNDING_INTRON: 
3pMXE: III:8527842-8528614
 
 
>III.3pMXE.9497011.9497321.-.F55H2.1
GFF LINE III 3pMXE exon 9497011 9497321 . - . F55H2.1
3pMXE: III:9497011-9497321 BOUNDING_INTRON: III:9497322-9498448
BOUNDING_INTRON: 
3pMXE: III:9497011-9497321
 
>III.3pMXE.9498158.9498370.-.F55H2.1
GFF LINE III 3pMXE exon 9498158 9498370 . - . F55H2.1
3pMXE: III:9498158-9498370 BOUNDING_INTRON: III:9498371-9498448
BOUNDING_INTRON: 
3pMXE: III:9498158-9498370
 
 
>IV.3pMXE.12354507.12354615.+.ZC518.1
GFF LINE IV 3pMXE exon 12354507 12354615 . + . ZC518.1
3pMXE: IV:12354507-12354615 BOUNDING_INTRON: IV:12354158-12354506
BOUNDING_INTRON: 
3pMXE: IV:12354507-12354615
 
>IV.3pMXE.12355390.12355493.+.ZC518.1
GFF LINE IV 3pMXE exon 12355390 12355493 . + . ZC518.1
3pMXE: IV:12355390-12355493 BOUNDING_INTRON: IV:12354158-12355389
BOUNDING_INTRON: 
3pMXE: IV:12355390-12355493
 
>IV.3pMXE.12355390.12355719.+.ZC518.1
GFF LINE IV 3pMXE exon 12355390 12355719 . + . ZC518.1
3pMXE: IV:12355390-12355719 BOUNDING_INTRON: IV:12354158-12355389
BOUNDING_INTRON: 
3pMXE: IV:12355390-12355719
 
 
>IV.3pMXE.12894259.12894354.+.K08D8.12
GFF LINE IV 3pMXE exon 12894259 12894354 . + . K08D8.12
3pMXE: IV:12894259-12894354 BOUNDING_INTRON: IV:12893938-12894258
BOUNDING_INTRON: 
3pMXE: IV:12894259-12894354
 
>IV.3pMXE.12894629.12894724.+.K08D8.12
GFF LINE IV 3pMXE exon 12894629 12894724 . + . K08D8.12
3pMXE: IV:12894629-12894724 BOUNDING_INTRON: IV:12893938-12894628
BOUNDING_INTRON: 
3pMXE: IV:12894629-12894724
 
>IV.3pMXE.12894663.12894671.+.K08D8.12
GFF LINE IV 3pMXE exon 12894663 12894671 . + . K08D8.12
3pMXE: IV:12894663-12894671 BOUNDING_INTRON: IV:12893938-12894662
BOUNDING_INTRON: 
3pMXE: IV:12894663-12894671
 
 
>IV.3pMXE.13150552.13150781.-.F09E8.2
GFF LINE IV 3pMXE exon 13150552 13150781 . - . F09E8.2
3pMXE: IV:13150552-13150781 BOUNDING_INTRON: IV:13150782-13151985
BOUNDING_INTRON: 
WBGene00008624_F09E8.2_F09E8.2_protein-coding J012 chrIV:13150782-13151985 1.073 end1_T2 ceh32_T2 0.000 3pMXE_BOUNDING_INTRON
3pMXE: IV:13150552-13150781
 
>IV.3pMXE.13150803.13151107.-.F09E8.2
GFF LINE IV 3pMXE exon 13150803 13151107 . - . F09E8.2
3pMXE: IV:13150803-13151107 BOUNDING_INTRON: IV:13151108-13151985
BOUNDING_INTRON: 
3pMXE: IV:13150803-13151107
 
 
>IV.3pMXE.13964361.13965030.-.Y37A1B.17
GFF LINE IV 3pMXE exon 13964361 13965030 . - . Y37A1B.17
3pMXE: IV:13964361-13965030 BOUNDING_INTRON: IV:13965031-13972309
BOUNDING_INTRON: 
WBGene00044989_Y37A1B.17_Y37A1B.17_protein-coding J024 chrIV:13965031-13972309 1.173 pha4_T1 ceh32_T1 0.009 3pMXE_BOUNDING_INTRON
3pMXE: IV:13964361-13965030
 
>IV.3pMXE.13972128.13972145.-.Y37A1B.17
GFF LINE IV 3pMXE exon 13972128 13972145 . - . Y37A1B.17
3pMXE: IV:13972128-13972145 BOUNDING_INTRON: IV:13972146-13972309
BOUNDING_INTRON: 
3pMXE: IV:13972128-13972145
 
 
>IV.3pMXE.1551904.1552164.+.C34H4.3
GFF LINE IV 3pMXE exon 1551904 1552164 . + . C34H4.3
3pMXE: IV:1551904-1552164 BOUNDING_INTRON: IV:1551773-1551903
BOUNDING_INTRON: 
3pMXE: IV:1551904-1552164
 
>IV.3pMXE.1552374.1552376.+.C34H4.3
GFF LINE IV 3pMXE exon 1552374 1552376 . + . C34H4.3
3pMXE: IV:1552374-1552376 BOUNDING_INTRON: IV:1551773-1552373
BOUNDING_INTRON: 
3pMXE: IV:1552374-1552376
 
 
>IV.3pMXE.16142544.16142796.-.Y105C5B.25
GFF LINE IV 3pMXE exon 16142544 16142796 . - . Y105C5B.25
3pMXE: IV:16142544-16142796 BOUNDING_INTRON: IV:16142797-16143438
BOUNDING_INTRON: 
3pMXE: IV:16142544-16142796
 
>IV.3pMXE.16142920.16142947.-.Y105C5B.25
GFF LINE IV 3pMXE exon 16142920 16142947 . - . Y105C5B.25
3pMXE: IV:16142920-16142947 BOUNDING_INTRON: IV:16142948-16143438
BOUNDING_INTRON: 
3pMXE: IV:16142920-16142947
 
 
>IV.3pMXE.2111891.2112087.-.C23H5.8
GFF LINE IV 3pMXE exon 2111891 2112087 . - . C23H5.8
3pMXE: IV:2111891-2112087 BOUNDING_INTRON: IV:2112088-2112734
BOUNDING_INTRON: 
3pMXE: IV:2111891-2112087
WBGene00016027_C23H5.8_C23H5.8_protein-coding E002 chrIV:2111891-2111963 1.079 nhr25_T4 end1_T4 0.056 3pMXE_EXON
 
 
>IV.3pMXE.2112312.2112494.-.C23H5.8
GFF LINE IV 3pMXE exon 2112312 2112494 . - . C23H5.8
3pMXE: IV:2112312-2112494 BOUNDING_INTRON: IV:2112495-2112734
BOUNDING_INTRON: 
3pMXE: IV:2112312-2112494
 
 
>IV.3pMXE.3964166.3964395.+.Y46C8AL.9
GFF LINE IV 3pMXE exon 3964166 3964395 . + . Y46C8AL.9
3pMXE: IV:3964166-3964395 BOUNDING_INTRON: IV:3964124-3964165
BOUNDING_INTRON: 
3pMXE: IV:3964166-3964395
WBGene00021586_Y46C8AL.9_clec-75_protein-coding E018 chrIV:3964218-3964395 2.075 cnd1_T4 end1_T4 0.026 3pMXE_EXON
 
 
>IV.3pMXE.3964456.3964657.+.Y46C8AL.9
GFF LINE IV 3pMXE exon 3964456 3964657 . + . Y46C8AL.9
3pMXE: IV:3964456-3964657 BOUNDING_INTRON: IV:3964124-3964455
BOUNDING_INTRON: 
3pMXE: IV:3964456-3964657
 
 
>IV.3pMXE.5315123.5315221.+.ZK354.2
GFF LINE IV 3pMXE exon 5315123 5315221 . + . ZK354.2
3pMXE: IV:5315123-5315221 BOUNDING_INTRON: IV:5315077-5315122
BOUNDING_INTRON: 
3pMXE: IV:5315123-5315221
 
>IV.3pMXE.5315319.5315525.+.ZK354.2
GFF LINE IV 3pMXE exon 5315319 5315525 . + . ZK354.2
3pMXE: IV:5315319-5315525 BOUNDING_INTRON: IV:5315077-5315318
BOUNDING_INTRON: 
3pMXE: IV:5315319-5315525
 
 
>IV.3pMXE.5609501.5609523.+.F26D12.1
GFF LINE IV 3pMXE exon 5609501 5609523 . + . F26D12.1
3pMXE: IV:5609501-5609523 BOUNDING_INTRON: IV:5608651-5609500
BOUNDING_INTRON: 
WBGene00001439_F26D12.1_fkh-7_protein-coding E017 chrIV:5608651-5609500 1.319 ceh32_T2 hlh1_T2 0.004 3pMXE_BOUNDING_INTRON
WBGene00001439_F26D12.1_fkh-7_protein-coding E017 chrIV:5608651-5609500 1.025 pha4_T2 hlh1_T2 0.017 3pMXE_BOUNDING_INTRON
3pMXE: IV:5609501-5609523
 
>IV.3pMXE.5609565.5610353.+.F26D12.1
GFF LINE IV 3pMXE exon 5609565 5610353 . + . F26D12.1
3pMXE: IV:5609565-5610353 BOUNDING_INTRON: IV:5608651-5609564
BOUNDING_INTRON: 
WBGene00001439_F26D12.1_fkh-7_protein-coding J033 chrIV:5608651-5609564 1.123 nhr25_T0 ceh32_T0 0.001 3pMXE_BOUNDING_INTRON
3pMXE: IV:5609565-5610353
 
 
>IV.3pMXE.6510224.6510314.+.Y73B6BR.1
GFF LINE IV 3pMXE exon 6510224 6510314 . + . Y73B6BR.1
3pMXE: IV:6510224-6510314 BOUNDING_INTRON: IV:6510002-6510223
BOUNDING_INTRON: 
WBGene00004169_Y73B6BR.1_pqn-89_protein-coding J018 chrIV:6510002-6510223 1.771 cnd1_T4 end1_T4 0.000 3pMXE_BOUNDING_INTRON
WBGene00004169_Y73B6BR.1_pqn-89_protein-coding J018 chrIV:6510002-6510223 1.069 hlh1_T4 end1_T4 0.076 3pMXE_BOUNDING_INTRON
WBGene00004169_Y73B6BR.1_pqn-89_protein-coding J018 chrIV:6510002-6510223 1.880 nhr25_T3 end1_T3 0.000 3pMXE_BOUNDING_INTRON
WBGene00004169_Y73B6BR.1_pqn-89_protein-coding J018 chrIV:6510002-6510223 1.528 nhr25_T4 end1_T4 0.000 3pMXE_BOUNDING_INTRON
WBGene00004169_Y73B6BR.1_pqn-89_protein-coding J018 chrIV:6510002-6510223 1.447 pha4_T3 end1_T3 0.000 3pMXE_BOUNDING_INTRON
WBGene00004169_Y73B6BR.1_pqn-89_protein-coding J018 chrIV:6510002-6510223 12.203 pha4_T3 ceh32_T3 0.021 3pMXE_BOUNDING_INTRON
WBGene00004169_Y73B6BR.1_pqn-89_protein-coding J018 chrIV:6510002-6510223 1.581 pha4_T3 hlh1_T3 0.078 3pMXE_BOUNDING_INTRON
WBGene00004169_Y73B6BR.1_pqn-89_protein-coding J018 chrIV:6510002-6510223 1.224 pha4_T4 end1_T4 0.000 3pMXE_BOUNDING_INTRON
WBGene00004169_Y73B6BR.1_pqn-89_protein-coding J018 chrIV:6510002-6510223 1.502 tbx37_T3 end1_T3 0.000 3pMXE_BOUNDING_INTRON
WBGene00004169_Y73B6BR.1_pqn-89_protein-coding J018 chrIV:6510002-6510223 1.051 tbx37_T4 end1_T4 0.000 3pMXE_BOUNDING_INTRON
3pMXE: IV:6510224-6510314
WBGene00004169_Y73B6BR.1_pqn-89_protein-coding E009 chrIV:6510224-6510314 1.702 cnd1_T4 end1_T4 0.000 3pMXE_EXON
WBGene00004169_Y73B6BR.1_pqn-89_protein-coding E009 chrIV:6510224-6510314 1.374 nhr25_T3 hlh1_T3 0.017 3pMXE_EXON
WBGene00004169_Y73B6BR.1_pqn-89_protein-coding E009 chrIV:6510224-6510314 1.981 nhr25_T3 end1_T3 0.000 3pMXE_EXON
WBGene00004169_Y73B6BR.1_pqn-89_protein-coding E009 chrIV:6510224-6510314 1.509 nhr25_T4 end1_T4 0.000 3pMXE_EXON
WBGene00004169_Y73B6BR.1_pqn-89_protein-coding E009 chrIV:6510224-6510314 1.369 pha4_T3 ceh32_T3 0.089 3pMXE_EXON
WBGene00004169_Y73B6BR.1_pqn-89_protein-coding E009 chrIV:6510224-6510314 1.462 pha4_T3 end1_T3 0.000 3pMXE_EXON
WBGene00004169_Y73B6BR.1_pqn-89_protein-coding E009 chrIV:6510224-6510314 1.207 pha4_T4 end1_T4 0.000 3pMXE_EXON
WBGene00004169_Y73B6BR.1_pqn-89_protein-coding E009 chrIV:6510224-6510314 1.477 tbx37_T3 end1_T3 0.000 3pMXE_EXON
WBGene00004169_Y73B6BR.1_pqn-89_protein-coding E009 chrIV:6510224-6510314 1.009 tbx37_T4 end1_T4 0.000 3pMXE_EXON
 
>IV.3pMXE.6510641.6511040.+.Y73B6BR.1
GFF LINE IV 3pMXE exon 6510641 6511040 . + . Y73B6BR.1
3pMXE: IV:6510641-6511040 BOUNDING_INTRON: IV:6510002-6510640
BOUNDING_INTRON: 
3pMXE: IV:6510641-6511040
 
 
>IV.3pMXE.7757506.7757803.-.C46A5.5
GFF LINE IV 3pMXE exon 7757506 7757803 . - . C46A5.5
3pMXE: IV:7757506-7757803 BOUNDING_INTRON: IV:7757804-7758151
BOUNDING_INTRON: 
3pMXE: IV:7757506-7757803
 
>IV.3pMXE.7758002.7758110.-.C46A5.5
GFF LINE IV 3pMXE exon 7758002 7758110 . - . C46A5.5
3pMXE: IV:7758002-7758110 BOUNDING_INTRON: IV:7758111-7758151
BOUNDING_INTRON: 
3pMXE: IV:7758002-7758110
 
 
>IV.3pMXE.8862425.8862485.-.C09G9.1
GFF LINE IV 3pMXE exon 8862425 8862485 . - . C09G9.1
3pMXE: IV:8862425-8862485 BOUNDING_INTRON: IV:8862486-8863848
BOUNDING_INTRON: 
3pMXE: IV:8862425-8862485
 
>IV.3pMXE.8862486.8862501.-.C09G9.1
GFF LINE IV 3pMXE exon 8862486 8862501 . - . C09G9.1
3pMXE: IV:8862486-8862501 BOUNDING_INTRON: IV:8862502-8863848
BOUNDING_INTRON: 
3pMXE: IV:8862486-8862501
 
>IV.3pMXE.8862609.8863497.-.C09G9.1
GFF LINE IV 3pMXE exon 8862609 8863497 . - . C09G9.1
3pMXE: IV:8862609-8863497 BOUNDING_INTRON: IV:8863498-8863848
BOUNDING_INTRON: 
3pMXE: IV:8862609-8863497
 
 
>IV.3pMXE.9999114.9999519.-.C47E12.3
GFF LINE IV 3pMXE exon 9999114 9999519 . - . C47E12.3
3pMXE: IV:9999114-9999519 BOUNDING_INTRON: IV:9999520-9999574
BOUNDING_INTRON: 
3pMXE: IV:9999114-9999519
 
>IV.3pMXE.9999526.9999528.-.C47E12.3
GFF LINE IV 3pMXE exon 9999526 9999528 . - . C47E12.3
3pMXE: IV:9999526-9999528 BOUNDING_INTRON: IV:9999529-9999574
BOUNDING_INTRON: 
3pMXE: IV:9999526-9999528
 
 
>V.3pMXE.10106563.10106615.+.C08B6.2
GFF LINE V 3pMXE exon 10106563 10106615 . + . C08B6.2
3pMXE: V:10106563-10106615 BOUNDING_INTRON: V:10106520-10106562
BOUNDING_INTRON: 
3pMXE: V:10106563-10106615
 
>V.3pMXE.10106632.10106691.+.C08B6.2
GFF LINE V 3pMXE exon 10106632 10106691 . + . C08B6.2
3pMXE: V:10106632-10106691 BOUNDING_INTRON: V:10106520-10106631
BOUNDING_INTRON: 
3pMXE: V:10106632-10106691
 
 
>V.3pMXE.10446534.10446602.-.Y32F6A.5
GFF LINE V 3pMXE exon 10446534 10446602 . - . Y32F6A.5
3pMXE: V:10446534-10446602 BOUNDING_INTRON: V:10446603-10451488
BOUNDING_INTRON: 
3pMXE: V:10446534-10446602
 
>V.3pMXE.10451310.10451437.-.Y32F6A.5
GFF LINE V 3pMXE exon 10451310 10451437 . - . Y32F6A.5
3pMXE: V:10451310-10451437 BOUNDING_INTRON: V:10451438-10451488
BOUNDING_INTRON: 
3pMXE: V:10451310-10451437
WBGene00012530_Y32F6A.5_Y32F6A.5_protein-coding E002 chrV:10451310-10451437 1.770 ceh32_T1 hlh1_T1 0.053 3pMXE_EXON
 
 
>V.3pMXE.10612936.10613118.-.H09F14.1
GFF LINE V 3pMXE exon 10612936 10613118 . - . H09F14.1
3pMXE: V:10612936-10613118 BOUNDING_INTRON: V:10613119-10614147
BOUNDING_INTRON: 
3pMXE: V:10612936-10613118
 
>V.3pMXE.10613738.10613974.-.H09F14.1
GFF LINE V 3pMXE exon 10613738 10613974 . - . H09F14.1
3pMXE: V:10613738-10613974 BOUNDING_INTRON: V:10613975-10614147
BOUNDING_INTRON: 
3pMXE: V:10613738-10613974
 
 
>V.3pMXE.11193735.11194059.-.K10D6.2
GFF LINE V 3pMXE exon 11193735 11194059 . - . K10D6.2
3pMXE: V:11193735-11194059 BOUNDING_INTRON: V:11194060-11194773
BOUNDING_INTRON: 
WBGene00010742_K10D6.2_K10D6.2_protein-coding J009 chrV:11194060-11194773 1.296 ceh32_T2 pha4_T2 0.011 3pMXE_BOUNDING_INTRON
WBGene00010742_K10D6.2_K10D6.2_protein-coding J009 chrV:11194060-11194773 1.454 ceh32_T2 nhr25_T2 0.000 3pMXE_BOUNDING_INTRON
WBGene00010742_K10D6.2_K10D6.2_protein-coding J009 chrV:11194060-11194773 1.263 cnd1_T1 nhr25_T1 0.000 3pMXE_BOUNDING_INTRON
WBGene00010742_K10D6.2_K10D6.2_protein-coding J009 chrV:11194060-11194773 1.092 cnd1_T2 pha4_T2 0.068 3pMXE_BOUNDING_INTRON
WBGene00010742_K10D6.2_K10D6.2_protein-coding J009 chrV:11194060-11194773 1.246 cnd1_T2 nhr25_T2 0.000 3pMXE_BOUNDING_INTRON
WBGene00010742_K10D6.2_K10D6.2_protein-coding J009 chrV:11194060-11194773 1.138 cnd1_T3 nhr25_T3 0.000 3pMXE_BOUNDING_INTRON
WBGene00010742_K10D6.2_K10D6.2_protein-coding J009 chrV:11194060-11194773 1.262 hlh1_T1 nhr25_T1 0.036 3pMXE_BOUNDING_INTRON
WBGene00010742_K10D6.2_K10D6.2_protein-coding J009 chrV:11194060-11194773 1.095 hlh1_T2 nhr25_T2 0.000 3pMXE_BOUNDING_INTRON
3pMXE: V:11193735-11194059
 
>V.3pMXE.11194227.11194342.-.K10D6.2
GFF LINE V 3pMXE exon 11194227 11194342 . - . K10D6.2
3pMXE: V:11194227-11194342 BOUNDING_INTRON: V:11194343-11194773
BOUNDING_INTRON: 
3pMXE: V:11194227-11194342
WBGene00010742_K10D6.2_K10D6.2_protein-coding E003 chrV:11194273-11194342 1.055 nhr25_T4 ceh32_T4 0.000 3pMXE_EXON
 
 
>V.3pMXE.11194273.11194342.-.K10D6.2
GFF LINE V 3pMXE exon 11194273 11194342 . - . K10D6.2
3pMXE: V:11194273-11194342 BOUNDING_INTRON: V:11194343-11194573
BOUNDING_INTRON: 
3pMXE: V:11194273-11194342
WBGene00010742_K10D6.2_K10D6.2_protein-coding E003 chrV:11194273-11194342 1.055 nhr25_T4 ceh32_T4 0.000 3pMXE_EXON
 
 
>V.3pMXE.11999377.11999670.+.ZK6.7
GFF LINE V 3pMXE exon 11999377 11999670 . + . ZK6.7
3pMXE: V:11999377-11999670 BOUNDING_INTRON: V:11997869-11999376
BOUNDING_INTRON: 
3pMXE: V:11999377-11999670
 
>V.3pMXE.12002614.12003102.+.ZK6.7
GFF LINE V 3pMXE exon 12002614 12003102 . + . ZK6.7
3pMXE: V:12002614-12003102 BOUNDING_INTRON: V:11997869-12002613
BOUNDING_INTRON: 
WBGene00006759_ZK617.1_unc-22_protein-coding J069 chrIV:11997869-12002613 3.434 tbx37_T3 hlh1_T3 0.000 3pMXE_BOUNDING_INTRON
3pMXE: V:12002614-12003102
WBGene00006759_ZK617.1_unc-22_protein-coding E028 chrIV:12002614-12003102 2.093 cnd1_T3 hlh1_T3 0.000 3pMXE_EXON
WBGene00006759_ZK617.1_unc-22_protein-coding E028 chrIV:12002614-12003102 2.241 pha4_T3 end1_T3 0.040 3pMXE_EXON
WBGene00006759_ZK617.1_unc-22_protein-coding E028 chrIV:12002614-12003102 2.381 pha4_T4 hlh1_T4 0.000 3pMXE_EXON
WBGene00006759_ZK617.1_unc-22_protein-coding E028 chrIV:12002614-12003102 2.476 tbx37_T2 hlh1_T2 0.001 3pMXE_EXON
WBGene00006759_ZK617.1_unc-22_protein-coding E028 chrIV:12002614-12003102 2.568 tbx37_T3 hlh1_T3 0.000 3pMXE_EXON
WBGene00006759_ZK617.1_unc-22_protein-coding E028 chrIV:12002614-12003102 3.027 tbx37_T3 end1_T3 0.000 3pMXE_EXON
WBGene00006759_ZK617.1_unc-22_protein-coding E028 chrIV:12002614-12003102 2.777 tbx37_T4 end1_T4 0.018 3pMXE_EXON
WBGene00006759_ZK617.1_unc-22_protein-coding E028 chrIV:12002614-12003102 3.114 tbx37_T4 hlh1_T4 0.000 3pMXE_EXON
 
 
>V.3pMXE.12454521.12454649.-.F28C1.2
GFF LINE V 3pMXE exon 12454521 12454649 . - . F28C1.2
3pMXE: V:12454521-12454649 BOUNDING_INTRON: V:12454650-12456497
BOUNDING_INTRON: 
3pMXE: V:12454521-12454649
 
>V.3pMXE.12455728.12456018.-.F28C1.2
GFF LINE V 3pMXE exon 12455728 12456018 . - . F28C1.2
3pMXE: V:12455728-12456018 BOUNDING_INTRON: V:12456019-12456497
BOUNDING_INTRON: 
WBGene00001179_F28C1.2_egl-10_protein-coding J016 chrV:12456019-12456497 1.110 cnd1_T4 hlh1_T4 0.000 3pMXE_BOUNDING_INTRON
WBGene00001179_F28C1.2_egl-10_protein-coding J016 chrV:12456019-12456497 12.948 cnd1_T4 pha4_T4 0.000 3pMXE_BOUNDING_INTRON
WBGene00001179_F28C1.2_egl-10_protein-coding J016 chrV:12456019-12456497 1.626 cnd1_T4 nhr25_T4 0.029 3pMXE_BOUNDING_INTRON
WBGene00001179_F28C1.2_egl-10_protein-coding E004 chrV:12456019-12456497 1.176 end1_T4 nhr25_T4 0.001 3pMXE_BOUNDING_INTRON
3pMXE: V:12455728-12456018
WBGene00001179_F28C1.2_egl-10_protein-coding E003 chrV:12455728-12456018 1.143 ceh32_T4 nhr25_T4 0.001 3pMXE_EXON
WBGene00001179_F28C1.2_egl-10_protein-coding E003 chrV:12455728-12456018 1.083 cnd1_T4 nhr25_T4 0.000 3pMXE_EXON
 
 
>V.3pMXE.13598668.13598725.-.F53F4.6
GFF LINE V 3pMXE exon 13598668 13598725 . - . F53F4.6
3pMXE: V:13598668-13598725 BOUNDING_INTRON: V:13598726-13599068
BOUNDING_INTRON: 
3pMXE: V:13598668-13598725
 
>V.3pMXE.13598921.13598969.-.F53F4.6
GFF LINE V 3pMXE exon 13598921 13598969 . - . F53F4.6
3pMXE: V:13598921-13598969 BOUNDING_INTRON: V:13598970-13599068
BOUNDING_INTRON: 
3pMXE: V:13598921-13598969
 
 
>V.3pMXE.14653812.14653928.-.C54G10.4
GFF LINE V 3pMXE exon 14653812 14653928 . - . C54G10.4
3pMXE: V:14653812-14653928 BOUNDING_INTRON: V:14653929-14654902
BOUNDING_INTRON: 
3pMXE: V:14653812-14653928
 
>V.3pMXE.14654769.14654804.-.C54G10.4
GFF LINE V 3pMXE exon 14654769 14654804 . - . C54G10.4
3pMXE: V:14654769-14654804 BOUNDING_INTRON: V:14654805-14654902
BOUNDING_INTRON: 
3pMXE: V:14654769-14654804
 
 
>V.3pMXE.14823316.14823373.+.W06A7.2
GFF LINE V 3pMXE exon 14823316 14823373 . + . W06A7.2
3pMXE: V:14823316-14823373 BOUNDING_INTRON: V:14822975-14823315
BOUNDING_INTRON: 
3pMXE: V:14823316-14823373
 
>V.3pMXE.14824414.14824453.+.W06A7.2
GFF LINE V 3pMXE exon 14824414 14824453 . + . W06A7.2
3pMXE: V:14824414-14824453 BOUNDING_INTRON: V:14822975-14824413
BOUNDING_INTRON: 
3pMXE: V:14824414-14824453
 
 
>V.3pMXE.1657177.1657245.+.K04F1.12
GFF LINE V 3pMXE exon 1657177 1657245 . + . K04F1.12
3pMXE: V:1657177-1657245 BOUNDING_INTRON: V:1657130-1657176
BOUNDING_INTRON: 
3pMXE: V:1657177-1657245
 
>V.3pMXE.1657264.1657326.+.K04F1.12
GFF LINE V 3pMXE exon 1657264 1657326 . + . K04F1.12
3pMXE: V:1657264-1657326 BOUNDING_INTRON: V:1657130-1657263
BOUNDING_INTRON: 
3pMXE: V:1657264-1657326
 
 
>V.3pMXE.17530813.17530820.-.C18D4.4
GFF LINE V 3pMXE exon 17530813 17530820 . - . C18D4.4
3pMXE: V:17530813-17530820 BOUNDING_INTRON: V:17530821-17531269
BOUNDING_INTRON: 
3pMXE: V:17530813-17530820
 
>V.3pMXE.17530864.17530913.-.C18D4.4
GFF LINE V 3pMXE exon 17530864 17530913 . - . C18D4.4
3pMXE: V:17530864-17530913 BOUNDING_INTRON: V:17530914-17531269
BOUNDING_INTRON: 
3pMXE: V:17530864-17530913
 
 
>V.3pMXE.17535753.17535932.-.C18D4.6
GFF LINE V 3pMXE exon 17535753 17535932 . - . C18D4.6
3pMXE: V:17535753-17535932 BOUNDING_INTRON: V:17535933-17537107
BOUNDING_INTRON: 
3pMXE: V:17535753-17535932
 
>V.3pMXE.17536902.17537052.-.C18D4.6
GFF LINE V 3pMXE exon 17536902 17537052 . - . C18D4.6
3pMXE: V:17536902-17537052 BOUNDING_INTRON: V:17537053-17537107
BOUNDING_INTRON: 
3pMXE: V:17536902-17537052
 
 
>V.3pMXE.18095560.18096120.+.Y59A8B.13
GFF LINE V 3pMXE exon 18095560 18096120 . + . Y59A8B.13
3pMXE: V:18095560-18096120 BOUNDING_INTRON: V:18094405-18095559
BOUNDING_INTRON: 
3pMXE: V:18095560-18096120
WBGene00013350_Y59A8B.13_slr-2_protein-coding E012 chrV:18095560-18096120 1.019 ceh32_T0 nhr25_T0 0.020 3pMXE_EXON
WBGene00013350_Y59A8B.13_slr-2_protein-coding E012 chrV:18095560-18096120 1.191 end1_T0 nhr25_T0 0.008 3pMXE_EXON
WBGene00013350_Y59A8B.13_slr-2_protein-coding E012 chrV:18095560-18096120 1.023 pha4_T0 nhr25_T0 0.018 3pMXE_EXON
 
>V.3pMXE.18097892.18098119.+.Y59A8B.13
GFF LINE V 3pMXE exon 18097892 18098119 . + . Y59A8B.13
3pMXE: V:18097892-18098119 BOUNDING_INTRON: V:18094405-18097891
BOUNDING_INTRON: 
3pMXE: V:18097892-18098119
 
 
>V.3pMXE.18203348.18203405.+.F16H6.5
GFF LINE V 3pMXE exon 18203348 18203405 . + . F16H6.5
3pMXE: V:18203348-18203405 BOUNDING_INTRON: V:18202444-18203347
BOUNDING_INTRON: 
3pMXE: V:18203348-18203405
 
>V.3pMXE.18205372.18205426.+.F16H6.5
GFF LINE V 3pMXE exon 18205372 18205426 . + . F16H6.5
3pMXE: V:18205372-18205426 BOUNDING_INTRON: V:18202444-18205371
BOUNDING_INTRON: 
3pMXE: V:18205372-18205426
 
 
>V.3pMXE.20013283.20013481.+.Y60A3A.21
GFF LINE V 3pMXE exon 20013283 20013481 . + . Y60A3A.21
3pMXE: V:20013283-20013481 BOUNDING_INTRON: V:20012188-20013282
BOUNDING_INTRON: 
3pMXE: V:20013283-20013481
WBGene00013366_Y60A3A.21_Y60A3A.21_protein-coding E004 chrV:20013283-20013481 2.972 ceh32_T4 pha4_T4 0.000 3pMXE_EXON
WBGene00013366_Y60A3A.21_Y60A3A.21_protein-coding E004 chrV:20013283-20013481 2.817 cnd1_T4 pha4_T4 0.008 3pMXE_EXON
WBGene00013366_Y60A3A.21_Y60A3A.21_protein-coding E004 chrV:20013283-20013481 1.355 end1_T4 tbx37_T4 0.000 3pMXE_EXON
WBGene00013366_Y60A3A.21_Y60A3A.21_protein-coding E004 chrV:20013283-20013481 2.260 end1_T4 pha4_T4 0.000 3pMXE_EXON
WBGene00013366_Y60A3A.21_Y60A3A.21_protein-coding E004 chrV:20013283-20013481 2.653 hlh1_T4 tbx37_T4 0.000 3pMXE_EXON
WBGene00013366_Y60A3A.21_Y60A3A.21_protein-coding E004 chrV:20013283-20013481 3.615 hlh1_T4 pha4_T4 0.000 3pMXE_EXON
WBGene00013366_Y60A3A.21_Y60A3A.21_protein-coding E004 chrV:20013283-20013481 1.976 nhr25_T4 tbx37_T4 0.000 3pMXE_EXON
WBGene00013366_Y60A3A.21_Y60A3A.21_protein-coding E004 chrV:20013283-20013481 2.901 nhr25_T4 pha4_T4 0.000 3pMXE_EXON
 
>V.3pMXE.20014884.20015077.+.Y60A3A.21
GFF LINE V 3pMXE exon 20014884 20015077 . + . Y60A3A.21
3pMXE: V:20014884-20015077 BOUNDING_INTRON: V:20012188-20014883
BOUNDING_INTRON: 
WBGene00013366_Y60A3A.21_Y60A3A.21_protein-coding J010 chrV:20012188-20014883 3.203 tbx37_T4 hlh1_T4 0.000 3pMXE_BOUNDING_INTRON
3pMXE: V:20014884-20015077
WBGene00013366_Y60A3A.21_Y60A3A.21_protein-coding E005 chrV:20014884-20015077 2.625 end1_T4 hlh1_T4 0.001 3pMXE_EXON
WBGene00013366_Y60A3A.21_Y60A3A.21_protein-coding E005 chrV:20014884-20015077 4.994 pha4_T4 hlh1_T4 0.000 3pMXE_EXON
WBGene00013366_Y60A3A.21_Y60A3A.21_protein-coding E005 chrV:20014884-20015077 14.121 pha4_T4 ceh32_T4 0.000 3pMXE_EXON
WBGene00013366_Y60A3A.21_Y60A3A.21_protein-coding E005 chrV:20014884-20015077 2.375 pha4_T4 end1_T4 0.000 3pMXE_EXON
WBGene00013366_Y60A3A.21_Y60A3A.21_protein-coding E005 chrV:20014884-20015077 3.201 pha4_T4 nhr25_T4 0.000 3pMXE_EXON
WBGene00013366_Y60A3A.21_Y60A3A.21_protein-coding E005 chrV:20014884-20015077 3.427 pha4_T4 cnd1_T4 0.000 3pMXE_EXON
WBGene00013366_Y60A3A.21_Y60A3A.21_protein-coding E005 chrV:20014884-20015077 1.337 tbx37_T4 end1_T4 0.001 3pMXE_EXON
WBGene00013366_Y60A3A.21_Y60A3A.21_protein-coding E005 chrV:20014884-20015077 2.179 tbx37_T4 nhr25_T4 0.000 3pMXE_EXON
WBGene00013366_Y60A3A.21_Y60A3A.21_protein-coding E005 chrV:20014884-20015077 3.962 tbx37_T4 hlh1_T4 0.000 3pMXE_EXON
 
 
>V.3pMXE.20595426.20595490.-.F26F2.11
GFF LINE V 3pMXE exon 20595426 20595490 . - . F26F2.11
3pMXE: V:20595426-20595490 BOUNDING_INTRON: V:20595491-20595651
BOUNDING_INTRON: 
3pMXE: V:20595426-20595490
 
>V.3pMXE.20595557.20595591.-.F26F2.11
GFF LINE V 3pMXE exon 20595557 20595591 . - . F26F2.11
3pMXE: V:20595557-20595591 BOUNDING_INTRON: V:20595592-20595651
BOUNDING_INTRON: 
3pMXE: V:20595557-20595591
 
 
>V.3pMXE.2702445.2702810.+.Y45G12B.1
GFF LINE V 3pMXE exon 2702445 2702810 . + . Y45G12B.1
3pMXE: V:2702445-2702810 BOUNDING_INTRON: V:2701028-2702444
BOUNDING_INTRON: 
3pMXE: V:2702445-2702810
WBGene00021562_Y45G12B.1_nuo-5_protein-coding E003 chrV:2702445-2702810 1.340 end1_T4 tbx37_T4 0.001 3pMXE_EXON
 
>V.3pMXE.2702907.2703965.+.Y45G12B.1
GFF LINE V 3pMXE exon 2702907 2703965 . + . Y45G12B.1
3pMXE: V:2702907-2703965 BOUNDING_INTRON: V:2701028-2702906
BOUNDING_INTRON: 
3pMXE: V:2702907-2703965
WBGene00021562_Y45G12B.1_nuo-5_protein-coding E005 chrV:2703875-2703965 1.184 tbx37_T2 hlh1_T2 0.039 3pMXE_EXON
 
 
>V.3pMXE.3880798.3881136.-.C17E7.8
GFF LINE V 3pMXE exon 3880798 3881136 . - . C17E7.8
3pMXE: V:3880798-3881136 BOUNDING_INTRON: V:3881137-3882520
BOUNDING_INTRON: 
3pMXE: V:3880798-3881136
 
>V.3pMXE.3882004.3882339.-.C17E7.8
GFF LINE V 3pMXE exon 3882004 3882339 . - . C17E7.8
3pMXE: V:3882004-3882339 BOUNDING_INTRON: V:3882340-3882520
BOUNDING_INTRON: 
3pMXE: V:3882004-3882339
 
 
>V.3pMXE.5282258.5282337.+.ZK6.2
GFF LINE V 3pMXE exon 5282258 5282337 . + . ZK6.2
3pMXE: V:5282258-5282337 BOUNDING_INTRON: V:5280280-5282257
BOUNDING_INTRON: 
3pMXE: V:5282258-5282337
 
>V.3pMXE.5282469.5282517.+.ZK6.2
GFF LINE V 3pMXE exon 5282469 5282517 . + . ZK6.2
3pMXE: V:5282469-5282517 BOUNDING_INTRON: V:5280280-5282468
BOUNDING_INTRON: 
3pMXE: V:5282469-5282517
 
>V.3pMXE.5282469.5282523.+.ZK6.2
GFF LINE V 3pMXE exon 5282469 5282523 . + . ZK6.2
3pMXE: V:5282469-5282523 BOUNDING_INTRON: V:5280280-5282468
BOUNDING_INTRON: 
3pMXE: V:5282469-5282523
 
>V.3pMXE.5282471.5282517.+.ZK6.2
GFF LINE V 3pMXE exon 5282471 5282517 . + . ZK6.2
3pMXE: V:5282471-5282517 BOUNDING_INTRON: V:5280280-5282470
BOUNDING_INTRON: 
3pMXE: V:5282471-5282517
 
 
>V.3pMXE.5410663.5410747.+.ZK6.6
GFF LINE V 3pMXE exon 5410663 5410747 . + . ZK6.6
3pMXE: V:5410663-5410747 BOUNDING_INTRON: V:5410334-5410662
BOUNDING_INTRON: 
3pMXE: V:5410663-5410747
 
>V.3pMXE.5411149.5411166.+.ZK6.6
GFF LINE V 3pMXE exon 5411149 5411166 . + . ZK6.6
3pMXE: V:5411149-5411166 BOUNDING_INTRON: V:5410334-5411148
BOUNDING_INTRON: 
3pMXE: V:5411149-5411166
 
 
>V.3pMXE.5575410.5575584.-.C18C4.10
GFF LINE V 3pMXE exon 5575410 5575584 . - . C18C4.10
3pMXE: V:5575410-5575584 BOUNDING_INTRON: V:5575585-5577887
BOUNDING_INTRON: 
3pMXE: V:5575410-5575584
 
>V.3pMXE.5576481.5576694.-.C18C4.10
GFF LINE V 3pMXE exon 5576481 5576694 . - . C18C4.10
3pMXE: V:5576481-5576694 BOUNDING_INTRON: V:5576695-5577887
BOUNDING_INTRON: 
WBGene00002215_C18C4.10_klc-2_protein-coding J014 chrV:5576695-5577887 1.615 cnd1_T2 end1_T2 0.001 3pMXE_BOUNDING_INTRON
WBGene00002215_C18C4.10_klc-2_protein-coding J014 chrV:5576695-5577887 1.905 cnd1_T2 nhr25_T2 0.000 3pMXE_BOUNDING_INTRON
WBGene00002215_C18C4.10_klc-2_protein-coding J014 chrV:5576695-5577887 1.704 cnd1_T3 end1_T3 0.000 3pMXE_BOUNDING_INTRON
WBGene00002215_C18C4.10_klc-2_protein-coding J014 chrV:5576695-5577887 2.196 cnd1_T3 nhr25_T3 0.000 3pMXE_BOUNDING_INTRON
WBGene00002215_C18C4.10_klc-2_protein-coding J014 chrV:5576695-5577887 1.109 cnd1_T4 pha4_T4 0.000 3pMXE_BOUNDING_INTRON
WBGene00002215_C18C4.10_klc-2_protein-coding J014 chrV:5576695-5577887 1.569 cnd1_T4 nhr25_T4 0.000 3pMXE_BOUNDING_INTRON
WBGene00002215_C18C4.10_klc-2_protein-coding J014 chrV:5576695-5577887 1.536 pha4_T3 nhr25_T3 0.002 3pMXE_BOUNDING_INTRON
WBGene00002215_C18C4.10_klc-2_protein-coding J014 chrV:5576695-5577887 1.059 tbx37_T3 end1_T3 0.094 3pMXE_BOUNDING_INTRON
WBGene00002215_C18C4.10_klc-2_protein-coding J014 chrV:5576695-5577887 1.549 tbx37_T3 nhr25_T3 0.003 3pMXE_BOUNDING_INTRON
3pMXE: V:5576481-5576694
WBGene00002215_C18C4.10_klc-2_protein-coding E002 chrV:5576481-5576694 1.339 ceh32_T2 nhr25_T2 0.004 3pMXE_EXON
WBGene00002215_C18C4.10_klc-2_protein-coding E002 chrV:5576481-5576694 1.472 ceh32_T2 pha4_T2 0.097 3pMXE_EXON
WBGene00002215_C18C4.10_klc-2_protein-coding E002 chrV:5576481-5576694 2.210 ceh32_T2 end1_T2 0.000 3pMXE_EXON
WBGene00002215_C18C4.10_klc-2_protein-coding E002 chrV:5576481-5576694 1.329 ceh32_T3 nhr25_T3 0.000 3pMXE_EXON
WBGene00002215_C18C4.10_klc-2_protein-coding E002 chrV:5576481-5576694 2.071 ceh32_T3 end1_T3 0.000 3pMXE_EXON
WBGene00002215_C18C4.10_klc-2_protein-coding E002 chrV:5576481-5576694 1.003 ceh32_T4 end1_T4 0.048 3pMXE_EXON
WBGene00002215_C18C4.10_klc-2_protein-coding E002 chrV:5576481-5576694 1.015 ceh32_T4 nhr25_T4 0.000 3pMXE_EXON
WBGene00002215_C18C4.10_klc-2_protein-coding E002 chrV:5576481-5576694 1.140 ceh32_T4 pha4_T4 0.000 3pMXE_EXON
WBGene00002215_C18C4.10_klc-2_protein-coding E002 chrV:5576481-5576694 1.237 cnd1_T1 nhr25_T1 0.001 3pMXE_EXON
WBGene00002215_C18C4.10_klc-2_protein-coding E002 chrV:5576481-5576694 1.835 cnd1_T1 pha4_T1 0.006 3pMXE_EXON
WBGene00002215_C18C4.10_klc-2_protein-coding E002 chrV:5576481-5576694 2.639 cnd1_T1 end1_T1 0.000 3pMXE_EXON
WBGene00002215_C18C4.10_klc-2_protein-coding E002 chrV:5576481-5576694 1.311 cnd1_T2 nhr25_T2 0.000 3pMXE_EXON
WBGene00002215_C18C4.10_klc-2_protein-coding E002 chrV:5576481-5576694 1.388 cnd1_T2 pha4_T2 0.035 3pMXE_EXON
WBGene00002215_C18C4.10_klc-2_protein-coding E002 chrV:5576481-5576694 2.184 cnd1_T2 end1_T2 0.000 3pMXE_EXON
WBGene00002215_C18C4.10_klc-2_protein-coding E002 chrV:5576481-5576694 1.069 cnd1_T3 pha4_T3 0.000 3pMXE_EXON
WBGene00002215_C18C4.10_klc-2_protein-coding E002 chrV:5576481-5576694 1.499 cnd1_T3 nhr25_T3 0.000 3pMXE_EXON
WBGene00002215_C18C4.10_klc-2_protein-coding E002 chrV:5576481-5576694 2.226 cnd1_T3 end1_T3 0.000 3pMXE_EXON
WBGene00002215_C18C4.10_klc-2_protein-coding E002 chrV:5576481-5576694 1.230 cnd1_T4 end1_T4 0.013 3pMXE_EXON
WBGene00002215_C18C4.10_klc-2_protein-coding E002 chrV:5576481-5576694 1.238 cnd1_T4 nhr25_T4 0.000 3pMXE_EXON
WBGene00002215_C18C4.10_klc-2_protein-coding E002 chrV:5576481-5576694 1.374 cnd1_T4 pha4_T4 0.000 3pMXE_EXON
WBGene00002215_C18C4.10_klc-2_protein-coding E002 chrV:5576481-5576694 1.154 hlh1_T1 nhr25_T1 0.012 3pMXE_EXON
WBGene00002215_C18C4.10_klc-2_protein-coding E002 chrV:5576481-5576694 1.750 hlh1_T1 pha4_T1 0.010 3pMXE_EXON
WBGene00002215_C18C4.10_klc-2_protein-coding E002 chrV:5576481-5576694 1.029 hlh1_T1 ceh32_T1 0.069 3pMXE_EXON
WBGene00002215_C18C4.10_klc-2_protein-coding E002 chrV:5576481-5576694 2.553 hlh1_T1 end1_T1 0.000 3pMXE_EXON
WBGene00002215_C18C4.10_klc-2_protein-coding E002 chrV:5576481-5576694 1.674 hlh1_T2 end1_T2 0.042 3pMXE_EXON
WBGene00002215_C18C4.10_klc-2_protein-coding E002 chrV:5576481-5576694 1.265 tbx37_T3 end1_T3 0.000 3pMXE_EXON
 
>V.3pMXE.5576735.5577261.-.C18C4.10
GFF LINE V 3pMXE exon 5576735 5577261 . - . C18C4.10
3pMXE: V:5576735-5577261 BOUNDING_INTRON: V:5577262-5577887
BOUNDING_INTRON: 
3pMXE: V:5576735-5577261
 
 
>V.3pMXE.5949413.5949562.+.M03F8.2
GFF LINE V 3pMXE exon 5949413 5949562 . + . M03F8.2
3pMXE: V:5949413-5949562 BOUNDING_INTRON: V:5948334-5949412
BOUNDING_INTRON: 
3pMXE: V:5949413-5949562
 
>V.3pMXE.5950874.5950991.+.M03F8.2
GFF LINE V 3pMXE exon 5950874 5950991 . + . M03F8.2
3pMXE: V:5950874-5950991 BOUNDING_INTRON: V:5948334-5950873
BOUNDING_INTRON: 
3pMXE: V:5950874-5950991
 
 
>V.3pMXE.8182719.8183007.+.F20D6.4
GFF LINE V 3pMXE exon 8182719 8183007 . + . F20D6.4
3pMXE: V:8182719-8183007 BOUNDING_INTRON: V:8182505-8182718
BOUNDING_INTRON: 
3pMXE: V:8182719-8183007
 
>V.3pMXE.8183031.8183212.+.F20D6.4
GFF LINE V 3pMXE exon 8183031 8183212 . + . F20D6.4
3pMXE: V:8183031-8183212 BOUNDING_INTRON: V:8182505-8183030
BOUNDING_INTRON: 
3pMXE: V:8183031-8183212
 
>V.3pMXE.8183281.8183442.+.F20D6.4
GFF LINE V 3pMXE exon 8183281 8183442 . + . F20D6.4
3pMXE: V:8183281-8183442 BOUNDING_INTRON: V:8182505-8183280
BOUNDING_INTRON: 
3pMXE: V:8183281-8183442
 
 
>V.3pMXE.8694329.8694397.-.ZC190.10
GFF LINE V 3pMXE exon 8694329 8694397 . - . ZC190.10
3pMXE: V:8694329-8694397 BOUNDING_INTRON: V:8694398-8695695
BOUNDING_INTRON: 
3pMXE: V:8694329-8694397
 
>V.3pMXE.8695538.8695655.-.ZC190.10
GFF LINE V 3pMXE exon 8695538 8695655 . - . ZC190.10
3pMXE: V:8695538-8695655 BOUNDING_INTRON: V:8695656-8695695
BOUNDING_INTRON: 
3pMXE: V:8695538-8695655
 
 
>V.3pMXE.8754391.8754518.+.B0507.5
GFF LINE V 3pMXE exon 8754391 8754518 . + . B0507.5
3pMXE: V:8754391-8754518 BOUNDING_INTRON: V:8754317-8754390
BOUNDING_INTRON: 
3pMXE: V:8754391-8754518
 
>V.3pMXE.8754703.8754873.+.B0507.5
GFF LINE V 3pMXE exon 8754703 8754873 . + . B0507.5
3pMXE: V:8754703-8754873 BOUNDING_INTRON: V:8754317-8754702
BOUNDING_INTRON: 
3pMXE: V:8754703-8754873
 
 
>V.3pMXE.9204703.9205201.-.T18H9.5
GFF LINE V 3pMXE exon 9204703 9205201 . - . T18H9.5
3pMXE: V:9204703-9205201 BOUNDING_INTRON: V:9205202-9205642
BOUNDING_INTRON: 
WBGene00002132_T18H9.5_inx-10_protein-coding J007 chrV:9205202-9205642 1.419 nhr25_T3 cnd1_T3 0.000 3pMXE_BOUNDING_INTRON
WBGene00002132_T18H9.5_inx-10_protein-coding J007 chrV:9205202-9205642 1.095 pha4_T3 cnd1_T3 0.001 3pMXE_BOUNDING_INTRON
WBGene00002132_T18H9.5_inx-10_protein-coding J007 chrV:9205202-9205642 1.358 pha4_T3 ceh32_T3 0.021 3pMXE_BOUNDING_INTRON
WBGene00002132_T18H9.5_inx-10_protein-coding J007 chrV:9205202-9205642 1.054 pha4_T4 ceh32_T4 0.089 3pMXE_BOUNDING_INTRON
3pMXE: V:9204703-9205201
WBGene00002132_T18H9.5_inx-10_protein-coding E001 chrV:9205129-9205201 1.185 pha4_T3 ceh32_T3 0.030 3pMXE_EXON
 
 
>V.3pMXE.9205374.9205467.-.T18H9.5
GFF LINE V 3pMXE exon 9205374 9205467 . - . T18H9.5
3pMXE: V:9205374-9205467 BOUNDING_INTRON: V:9205468-9205642
BOUNDING_INTRON: 
WBGene00002132_T18H9.5_inx-10_protein-coding J008 chrV:9205468-9205642 1.295 cnd1_T4 pha4_T4 0.000 3pMXE_BOUNDING_INTRON
3pMXE: V:9205374-9205467
WBGene00002132_T18H9.5_inx-10_protein-coding E002 chrV:9205374-9205467 12.701 cnd1_T1 nhr25_T1 0.025 3pMXE_EXON
WBGene00002132_T18H9.5_inx-10_protein-coding E002 chrV:9205374-9205467 1.111 cnd1_T3 nhr25_T3 0.017 3pMXE_EXON
WBGene00002132_T18H9.5_inx-10_protein-coding E002 chrV:9205374-9205467 1.202 cnd1_T3 pha4_T3 0.000 3pMXE_EXON
WBGene00002132_T18H9.5_inx-10_protein-coding E002 chrV:9205374-9205467 11.912 cnd1_T3 end1_T3 0.043 3pMXE_EXON
WBGene00002132_T18H9.5_inx-10_protein-coding E002 chrV:9205374-9205467 1.297 cnd1_T4 pha4_T4 0.000 3pMXE_EXON
WBGene00002132_T18H9.5_inx-10_protein-coding E002 chrV:9205374-9205467 12.834 hlh1_T0 nhr25_T0 0.048 3pMXE_EXON
WBGene00002132_T18H9.5_inx-10_protein-coding E002 chrV:9205374-9205467 12.650 hlh1_T1 nhr25_T1 0.074 3pMXE_EXON
WBGene00002132_T18H9.5_inx-10_protein-coding E002 chrV:9205374-9205467 1.063 hlh1_T4 pha4_T4 0.007 3pMXE_EXON
 
 
>V.3pMXE.9343277.9343416.-.K07B1.6
GFF LINE V 3pMXE exon 9343277 9343416 . - . K07B1.6
3pMXE: V:9343277-9343416 BOUNDING_INTRON: V:9343417-9343675
BOUNDING_INTRON: 
3pMXE: V:9343277-9343416
 
>V.3pMXE.9343500.9343567.-.K07B1.6
GFF LINE V 3pMXE exon 9343500 9343567 . - . K07B1.6
3pMXE: V:9343500-9343567 BOUNDING_INTRON: V:9343568-9343675
BOUNDING_INTRON: 
3pMXE: V:9343500-9343567
 
 
>X.3pMXE.10794871.10795207.-.F31B12.1
GFF LINE X 3pMXE exon 10794871 10795207 . - . F31B12.1
3pMXE: X:10794871-10795207 BOUNDING_INTRON: X:10795208-10796509
BOUNDING_INTRON: 
3pMXE: X:10794871-10795207
WBGene00004036_F31B12.1_plc-1_protein-coding E001 chrX:10794871-10795207 1.668 tbx37_T4 hlh1_T4 0.046 3pMXE_EXON
 
>X.3pMXE.10795747.10796051.-.F31B12.1
GFF LINE X 3pMXE exon 10795747 10796051 . - . F31B12.1
3pMXE: X:10795747-10796051 BOUNDING_INTRON: X:10796052-10796509
BOUNDING_INTRON: 
3pMXE: X:10795747-10796051
 
 
>X.3pMXE.11967574.11968109.+.C49F5.1
GFF LINE X 3pMXE exon 11967574 11968109 . + . C49F5.1
3pMXE: X:11967574-11968109 BOUNDING_INTRON: X:11967407-11967573
BOUNDING_INTRON: 
3pMXE: X:11967574-11968109
WBGene00008205_C49F5.1_sams-1_protein-coding E006 chrX:11967574-11968109 1.082 end1_T0 hlh1_T0 0.002 3pMXE_EXON
WBGene00008205_C49F5.1_sams-1_protein-coding E006 chrX:11967574-11968109 1.074 end1_T0 ceh32_T0 0.008 3pMXE_EXON
WBGene00008205_C49F5.1_sams-1_protein-coding E006 chrX:11967574-11968109 1.034 end1_T3 hlh1_T3 0.000 3pMXE_EXON
WBGene00008205_C49F5.1_sams-1_protein-coding E006 chrX:11967574-11968109 1.001 end1_T4 hlh1_T4 0.000 3pMXE_EXON
 
>X.3pMXE.11969655.11969784.+.C49F5.1
GFF LINE X 3pMXE exon 11969655 11969784 . + . C49F5.1
3pMXE: X:11969655-11969784 BOUNDING_INTRON: X:11967407-11969654
BOUNDING_INTRON: 
3pMXE: X:11969655-11969784
 
 
>X.3pMXE.12765459.12765572.+.F22E10.5
GFF LINE X 3pMXE exon 12765459 12765572 . + . F22E10.5
3pMXE: X:12765459-12765572 BOUNDING_INTRON: X:12765177-12765458
BOUNDING_INTRON: 
3pMXE: X:12765459-12765572
 
>X.3pMXE.12765633.12765922.+.F22E10.5
GFF LINE X 3pMXE exon 12765633 12765922 . + . F22E10.5
3pMXE: X:12765633-12765922 BOUNDING_INTRON: X:12765177-12765632
BOUNDING_INTRON: 
3pMXE: X:12765633-12765922
WBGene00009057_F22E10.5_cept-1_protein-coding E010 chrX:12765633-12765922 1.269 end1_T4 hlh1_T4 0.027 3pMXE_EXON
 
 
>X.3pMXE.13860467.13860871.+.M03B6.4
GFF LINE X 3pMXE exon 13860467 13860871 . + . M03B6.4
3pMXE: X:13860467-13860871 BOUNDING_INTRON: X:13860385-13860466
BOUNDING_INTRON: 
3pMXE: X:13860467-13860871
WBGene00010836_M03B6.4_M03B6.4_protein-coding E005 chrX:13860467-13860760 1.006 nhr25_T3 ceh32_T3 0.072 3pMXE_EXON
 
 
>X.3pMXE.13872910.13873026.+.M03B6.4
GFF LINE X 3pMXE exon 13872910 13873026 . + . M03B6.4
3pMXE: X:13872910-13873026 BOUNDING_INTRON: X:13860385-13872909
BOUNDING_INTRON: 
3pMXE: X:13872910-13873026
 
 
>X.3pMXE.15269220.15269726.-.F46F2.2
GFF LINE X 3pMXE exon 15269220 15269726 . - . F46F2.2
3pMXE: X:15269220-15269726 BOUNDING_INTRON: X:15269727-15271226
BOUNDING_INTRON: 
WBGene00002203_F46F2.2_kin-20_protein-coding J016 chrX:15269727-15271226 1.581 hlh1_T1 nhr25_T1 0.000 3pMXE_BOUNDING_INTRON
WBGene00002203_F46F2.2_kin-20_protein-coding J016 chrX:15269727-15271226 2.169 hlh1_T1 pha4_T1 0.000 3pMXE_BOUNDING_INTRON
WBGene00002203_F46F2.2_kin-20_protein-coding J016 chrX:15269727-15271226 1.406 hlh1_T1 end1_T1 0.002 3pMXE_BOUNDING_INTRON
WBGene00002203_F46F2.2_kin-20_protein-coding J016 chrX:15269727-15271226 13.336 hlh1_T1 ceh32_T1 0.000 3pMXE_BOUNDING_INTRON
WBGene00002203_F46F2.2_kin-20_protein-coding J016 chrX:15269727-15271226 1.544 hlh1_T1 cnd1_T1 0.000 3pMXE_BOUNDING_INTRON
WBGene00002203_F46F2.2_kin-20_protein-coding J016 chrX:15269727-15271226 1.050 hlh1_T2 tbx37_T2 0.000 3pMXE_BOUNDING_INTRON
WBGene00002203_F46F2.2_kin-20_protein-coding J016 chrX:15269727-15271226 1.752 hlh1_T2 nhr25_T2 0.000 3pMXE_BOUNDING_INTRON
WBGene00002203_F46F2.2_kin-20_protein-coding J016 chrX:15269727-15271226 2.384 hlh1_T2 pha4_T2 0.000 3pMXE_BOUNDING_INTRON
WBGene00002203_F46F2.2_kin-20_protein-coding J016 chrX:15269727-15271226 1.186 hlh1_T2 ceh32_T2 0.002 3pMXE_BOUNDING_INTRON
WBGene00002203_F46F2.2_kin-20_protein-coding J016 chrX:15269727-15271226 1.278 hlh1_T2 cnd1_T2 0.000 3pMXE_BOUNDING_INTRON
WBGene00002203_F46F2.2_kin-20_protein-coding J016 chrX:15269727-15271226 1.426 hlh1_T2 end1_T2 0.001 3pMXE_BOUNDING_INTRON
WBGene00002203_F46F2.2_kin-20_protein-coding J016 chrX:15269727-15271226 1.225 hlh1_T3 nhr25_T3 0.000 3pMXE_BOUNDING_INTRON
WBGene00002203_F46F2.2_kin-20_protein-coding J016 chrX:15269727-15271226 1.372 hlh1_T3 tbx37_T3 0.000 3pMXE_BOUNDING_INTRON
WBGene00002203_F46F2.2_kin-20_protein-coding J016 chrX:15269727-15271226 1.990 hlh1_T3 pha4_T3 0.000 3pMXE_BOUNDING_INTRON
WBGene00002203_F46F2.2_kin-20_protein-coding J016 chrX:15269727-15271226 1.112 hlh1_T3 cnd1_T3 0.000 3pMXE_BOUNDING_INTRON
WBGene00002203_F46F2.2_kin-20_protein-coding J016 chrX:15269727-15271226 1.627 hlh1_T3 end1_T3 0.000 3pMXE_BOUNDING_INTRON
WBGene00002203_F46F2.2_kin-20_protein-coding J016 chrX:15269727-15271226 1.861 hlh1_T3 ceh32_T3 0.000 3pMXE_BOUNDING_INTRON
WBGene00002203_F46F2.2_kin-20_protein-coding J016 chrX:15269727-15271226 1.404 hlh1_T4 tbx37_T4 0.000 3pMXE_BOUNDING_INTRON
WBGene00002203_F46F2.2_kin-20_protein-coding J016 chrX:15269727-15271226 2.263 hlh1_T4 pha4_T4 0.000 3pMXE_BOUNDING_INTRON
WBGene00002203_F46F2.2_kin-20_protein-coding J016 chrX:15269727-15271226 1.133 hlh1_T4 cnd1_T4 0.000 3pMXE_BOUNDING_INTRON
WBGene00002203_F46F2.2_kin-20_protein-coding J016 chrX:15269727-15271226 1.213 hlh1_T4 ceh32_T4 0.000 3pMXE_BOUNDING_INTRON
WBGene00002203_F46F2.2_kin-20_protein-coding J016 chrX:15269727-15271226 1.316 hlh1_T4 end1_T4 0.000 3pMXE_BOUNDING_INTRON
WBGene00002203_F46F2.2_kin-20_protein-coding J016 chrX:15269727-15271226 1.335 nhr25_T4 pha4_T4 0.010 3pMXE_BOUNDING_INTRON
3pMXE: X:15269220-15269726
 
>X.3pMXE.15270931.15271123.-.F46F2.2
GFF LINE X 3pMXE exon 15270931 15271123 . - . F46F2.2
3pMXE: X:15270931-15271123 BOUNDING_INTRON: X:15271124-15271226
BOUNDING_INTRON: 
WBGene00002203_F46F2.2_kin-20_protein-coding J018 chrX:15271124-15271226 2.491 ceh32_T4 pha4_T4 0.000 3pMXE_BOUNDING_INTRON
WBGene00002203_F46F2.2_kin-20_protein-coding J018 chrX:15271124-15271226 13.325 cnd1_T3 pha4_T3 0.000 3pMXE_BOUNDING_INTRON
WBGene00002203_F46F2.2_kin-20_protein-coding J018 chrX:15271124-15271226 2.402 cnd1_T3 end1_T3 0.000 3pMXE_BOUNDING_INTRON
WBGene00002203_F46F2.2_kin-20_protein-coding J018 chrX:15271124-15271226 2.543 cnd1_T3 nhr25_T3 0.000 3pMXE_BOUNDING_INTRON
WBGene00002203_F46F2.2_kin-20_protein-coding J018 chrX:15271124-15271226 1.050 cnd1_T4 hlh1_T4 0.010 3pMXE_BOUNDING_INTRON
WBGene00002203_F46F2.2_kin-20_protein-coding J018 chrX:15271124-15271226 1.322 cnd1_T4 nhr25_T4 0.003 3pMXE_BOUNDING_INTRON
WBGene00002203_F46F2.2_kin-20_protein-coding J018 chrX:15271124-15271226 1.596 cnd1_T4 end1_T4 0.001 3pMXE_BOUNDING_INTRON
WBGene00002203_F46F2.2_kin-20_protein-coding J018 chrX:15271124-15271226 2.934 cnd1_T4 pha4_T4 0.000 3pMXE_BOUNDING_INTRON
3pMXE: X:15270931-15271123
WBGene00002203_F46F2.2_kin-20_protein-coding E006 chrX:15270931-15271123 2.060 ceh32_T4 pha4_T4 0.001 3pMXE_EXON
WBGene00002203_F46F2.2_kin-20_protein-coding E006 chrX:15270931-15271123 1.117 cnd1_T3 hlh1_T3 0.063 3pMXE_EXON
WBGene00002203_F46F2.2_kin-20_protein-coding E006 chrX:15270931-15271123 1.765 cnd1_T3 end1_T3 0.000 3pMXE_EXON
WBGene00002203_F46F2.2_kin-20_protein-coding E006 chrX:15270931-15271123 1.928 cnd1_T3 pha4_T3 0.000 3pMXE_EXON
WBGene00002203_F46F2.2_kin-20_protein-coding E006 chrX:15270931-15271123 2.698 cnd1_T3 nhr25_T3 0.000 3pMXE_EXON
WBGene00002203_F46F2.2_kin-20_protein-coding E006 chrX:15270931-15271123 1.136 cnd1_T4 hlh1_T4 0.042 3pMXE_EXON
WBGene00002203_F46F2.2_kin-20_protein-coding E006 chrX:15270931-15271123 1.299 cnd1_T4 nhr25_T4 0.006 3pMXE_EXON
WBGene00002203_F46F2.2_kin-20_protein-coding E006 chrX:15270931-15271123 1.557 cnd1_T4 end1_T4 0.000 3pMXE_EXON
WBGene00002203_F46F2.2_kin-20_protein-coding E006 chrX:15270931-15271123 2.692 cnd1_T4 pha4_T4 0.000 3pMXE_EXON
 
 
>X.3pMXE.17385978.17386088.-.F10D7.5
GFF LINE X 3pMXE exon 17385978 17386088 . - . F10D7.5
3pMXE: X:17385978-17386088 BOUNDING_INTRON: X:17386089-17388344
BOUNDING_INTRON: 
3pMXE: X:17385978-17386088
 
>X.3pMXE.17388272.17388298.-.F10D7.5
GFF LINE X 3pMXE exon 17388272 17388298 . - . F10D7.5
3pMXE: X:17388272-17388298 BOUNDING_INTRON: X:17388299-17388344
BOUNDING_INTRON: 
3pMXE: X:17388272-17388298
 
 
>X.3pMXE.5998250.5998473.-.F22F4.4
GFF LINE X 3pMXE exon 5998250 5998473 . - . F22F4.4
3pMXE: X:5998250-5998473 BOUNDING_INTRON: X:5998474-6000399
BOUNDING_INTRON: 
3pMXE: X:5998250-5998473
 
>X.3pMXE.5999637.6000343.-.F22F4.4
GFF LINE X 3pMXE exon 5999637 6000343 . - . F22F4.4
3pMXE: X:5999637-6000343 BOUNDING_INTRON: X:6000344-6000399
BOUNDING_INTRON: 
3pMXE: X:5999637-6000343
WBGene00017717_F22F4.4_F22F4.4_protein-coding E002 chrX:5999637-6000343 2.820 hlh1_T0 ceh32_T0 0.034 3pMXE_EXON
WBGene00017717_F22F4.4_F22F4.4_protein-coding E002 chrX:5999637-6000343 2.360 nhr25_T0 ceh32_T0 0.040 3pMXE_EXON
 
 
>X.3pMXE.751211.751604.-.C02H7.3
GFF LINE X 3pMXE exon 751211 751604 . - . C02H7.3
3pMXE: X:751211-751604 BOUNDING_INTRON: X:751605-753097
BOUNDING_INTRON: 
WBGene00000086_C02H7.3_aex-3_protein-coding J022 chrX:751605-753097 1.034 ceh32_T2 hlh1_T2 0.090 3pMXE_BOUNDING_INTRON
WBGene00000086_C02H7.3_aex-3_protein-coding J022 chrX:751605-753097 1.185 cnd1_T2 hlh1_T2 0.066 3pMXE_BOUNDING_INTRON
3pMXE: X:751211-751604
WBGene00000086_C02H7.3_aex-3_protein-coding E001 chrX:751211-751604 1.002 pha4_T1 ceh32_T1 0.069 3pMXE_EXON
 
>X.3pMXE.752711.752958.-.C02H7.3
GFF LINE X 3pMXE exon 752711 752958 . - . C02H7.3
3pMXE: X:752711-752958 BOUNDING_INTRON: X:752959-753097
BOUNDING_INTRON: 
WBGene00000086_C02H7.3_aex-3_protein-coding J023 chrX:752959-753097 1.955 end1_T2 tbx37_T2 0.012 3pMXE_BOUNDING_INTRON
WBGene00000086_C02H7.3_aex-3_protein-coding J023 chrX:752959-753097 1.715 end1_T3 tbx37_T3 0.022 3pMXE_BOUNDING_INTRON
WBGene00000086_C02H7.3_aex-3_protein-coding J023 chrX:752959-753097 1.837 end1_T3 ceh32_T3 0.033 3pMXE_BOUNDING_INTRON
WBGene00000086_C02H7.3_aex-3_protein-coding J023 chrX:752959-753097 1.838 end1_T3 cnd1_T3 0.004 3pMXE_BOUNDING_INTRON
WBGene00000086_C02H7.3_aex-3_protein-coding J023 chrX:752959-753097 1.200 end1_T4 tbx37_T4 0.044 3pMXE_BOUNDING_INTRON
WBGene00000086_C02H7.3_aex-3_protein-coding J023 chrX:752959-753097 1.417 end1_T4 nhr25_T4 0.085 3pMXE_BOUNDING_INTRON
WBGene00000086_C02H7.3_aex-3_protein-coding J023 chrX:752959-753097 2.214 end1_T4 cnd1_T4 0.000 3pMXE_BOUNDING_INTRON
3pMXE: X:752711-752958
WBGene00000086_C02H7.3_aex-3_protein-coding E002 chrX:752711-752958 1.583 end1_T2 pha4_T2 0.084 3pMXE_EXON
WBGene00000086_C02H7.3_aex-3_protein-coding E002 chrX:752711-752958 1.807 end1_T2 tbx37_T2 0.000 3pMXE_EXON
WBGene00000086_C02H7.3_aex-3_protein-coding E002 chrX:752711-752958 1.893 end1_T2 hlh1_T2 0.034 3pMXE_EXON
WBGene00000086_C02H7.3_aex-3_protein-coding E002 chrX:752711-752958 1.019 end1_T2 ceh32_T2 0.021 3pMXE_EXON
WBGene00000086_C02H7.3_aex-3_protein-coding E002 chrX:752711-752958 2.278 end1_T2 cnd1_T2 0.000 3pMXE_EXON
WBGene00000086_C02H7.3_aex-3_protein-coding E002 chrX:752711-752958 1.401 end1_T3 tbx37_T3 0.070 3pMXE_EXON
WBGene00000086_C02H7.3_aex-3_protein-coding E002 chrX:752711-752958 1.614 end1_T3 hlh1_T3 0.091 3pMXE_EXON
WBGene00000086_C02H7.3_aex-3_protein-coding E002 chrX:752711-752958 1.379 end1_T3 ceh32_T3 0.068 3pMXE_EXON
WBGene00000086_C02H7.3_aex-3_protein-coding E002 chrX:752711-752958 1.891 end1_T3 cnd1_T3 0.003 3pMXE_EXON
WBGene00000086_C02H7.3_aex-3_protein-coding E002 chrX:752711-752958 1.383 end1_T4 tbx37_T4 0.033 3pMXE_EXON
WBGene00000086_C02H7.3_aex-3_protein-coding E002 chrX:752711-752958 1.820 end1_T4 cnd1_T4 0.003 3pMXE_EXON
WBGene00000086_C02H7.3_aex-3_protein-coding E002 chrX:752711-752958 1.187 pha4_T4 cnd1_T4 0.001 3pMXE_EXON
 
 
>X.3pMXE.7690590.7690990.-.C53C9.3
GFF LINE X 3pMXE exon 7690590 7690990 . - . C53C9.3
3pMXE: X:7690590-7690990 BOUNDING_INTRON: X:7690991-7691735
BOUNDING_INTRON: 
3pMXE: X:7690590-7690990
 
>X.3pMXE.7691585.7691603.-.C53C9.3
GFF LINE X 3pMXE exon 7691585 7691603 . - . C53C9.3
3pMXE: X:7691585-7691603 BOUNDING_INTRON: X:7691604-7691735
BOUNDING_INTRON: 
3pMXE: X:7691585-7691603
 
 
>X.3pMXE.8458317.8458330.+.F16F9.3
GFF LINE X 3pMXE exon 8458317 8458330 . + . F16F9.3
3pMXE: X:8458317-8458330 BOUNDING_INTRON: X:8458275-8458316
BOUNDING_INTRON: 
3pMXE: X:8458317-8458330
 
>X.3pMXE.8459585.8459840.+.F16F9.3
GFF LINE X 3pMXE exon 8459585 8459840 . + . F16F9.3
3pMXE: X:8459585-8459840 BOUNDING_INTRON: X:8458275-8459584
BOUNDING_INTRON: 
3pMXE: X:8459585-8459840
 
 
>X.3pMXE.9383466.9383911.+.E01H11.1
GFF LINE X 3pMXE exon 9383466 9383911 . + . E01H11.1
3pMXE: X:9383466-9383911 BOUNDING_INTRON: X:9383092-9383465
BOUNDING_INTRON: 
WBGene00004033_E01H11.1_pkc-2_protein-coding J042 chrX:9383092-9383465 12.335 end1_T3 ceh32_T3 0.043 3pMXE_BOUNDING_INTRON
WBGene00004033_E01H11.1_pkc-2_protein-coding J042 chrX:9383092-9383465 12.678 end1_T3 cnd1_T3 0.000 3pMXE_BOUNDING_INTRON
WBGene00004033_E01H11.1_pkc-2_protein-coding J042 chrX:9383092-9383465 1.326 end1_T4 tbx37_T4 0.005 3pMXE_BOUNDING_INTRON
WBGene00004033_E01H11.1_pkc-2_protein-coding J042 chrX:9383092-9383465 1.114 end1_T4 ceh32_T4 0.025 3pMXE_BOUNDING_INTRON
WBGene00004033_E01H11.1_pkc-2_protein-coding J042 chrX:9383092-9383465 1.133 end1_T4 cnd1_T4 0.000 3pMXE_BOUNDING_INTRON
3pMXE: X:9383466-9383911
WBGene00004033_E01H11.1_pkc-2_protein-coding E020 chrX:9383621-9383911 1.170 end1_T4 tbx37_T4 0.097 3pMXE_EXON
WBGene00004033_E01H11.1_pkc-2_protein-coding E020 chrX:9383621-9383911 1.220 end1_T4 cnd1_T4 0.029 3pMXE_EXON
WBGene00004033_E01H11.1_pkc-2_protein-coding E020 chrX:9383621-9383911 1.496 end1_T4 ceh32_T4 0.044 3pMXE_EXON
WBGene00004033_E01H11.1_pkc-2_protein-coding E020 chrX:9383621-9383911 1.640 end1_T3 cnd1_T3 0.003 3pMXE_EXON
WBGene00004033_E01H11.1_pkc-2_protein-coding E020 chrX:9383621-9383911 12.597 end1_T3 ceh32_T3 0.020 3pMXE_EXON
 
 
>X.3pMXE.9385574.9386033.+.E01H11.1
GFF LINE X 3pMXE exon 9385574 9386033 . + . E01H11.1
3pMXE: X:9385574-9386033 BOUNDING_INTRON: X:9383092-9385573
BOUNDING_INTRON: 
WBGene00004033_E01H11.1_pkc-2_protein-coding J043 chrX:9383092-9385573 1.092 ceh32_T4 pha4_T4 0.072 3pMXE_BOUNDING_INTRON
WBGene00004033_E01H11.1_pkc-2_protein-coding J043 chrX:9383092-9385573 2.534 ceh32_T4 end1_T4 0.000 3pMXE_BOUNDING_INTRON
WBGene00004033_E01H11.1_pkc-2_protein-coding J043 chrX:9383092-9385573 2.186 cnd1_T4 end1_T4 0.000 3pMXE_BOUNDING_INTRON
WBGene00004033_E01H11.1_pkc-2_protein-coding J043 chrX:9383092-9385573 2.508 tbx37_T4 end1_T4 0.000 3pMXE_BOUNDING_INTRON
3pMXE: X:9385574-9386033
WBGene00004033_E01H11.1_pkc-2_protein-coding E022 chrX:9385574-9386009 1.958 nhr25_T4 end1_T4 0.001 3pMXE_EXON
WBGene00004033_E01H11.1_pkc-2_protein-coding E022 chrX:9385574-9386009 2.008 hlh1_T4 end1_T4 0.001 3pMXE_EXON
WBGene00004033_E01H11.1_pkc-2_protein-coding E022 chrX:9385574-9386009 2.117 ceh32_T4 end1_T4 0.000 3pMXE_EXON
WBGene00004033_E01H11.1_pkc-2_protein-coding E022 chrX:9385574-9386009 2.180 cnd1_T3 end1_T3 0.012 3pMXE_EXON
WBGene00004033_E01H11.1_pkc-2_protein-coding E022 chrX:9385574-9386009 2.211 cnd1_T4 end1_T4 0.000 3pMXE_EXON
WBGene00004033_E01H11.1_pkc-2_protein-coding E022 chrX:9385574-9386009 2.225 tbx37_T4 end1_T4 0.000 3pMXE_EXON
 
 
>X.3pMXE.9385574.9386035.+.E01H11.1
GFF LINE X 3pMXE exon 9385574 9386035 . + . E01H11.1
3pMXE: X:9385574-9386035 BOUNDING_INTRON: X:9383092-9385573
BOUNDING_INTRON: 
WBGene00004033_E01H11.1_pkc-2_protein-coding J043 chrX:9383092-9385573 1.092 ceh32_T4 pha4_T4 0.072 3pMXE_BOUNDING_INTRON
WBGene00004033_E01H11.1_pkc-2_protein-coding J043 chrX:9383092-9385573 2.534 ceh32_T4 end1_T4 0.000 3pMXE_BOUNDING_INTRON
WBGene00004033_E01H11.1_pkc-2_protein-coding J043 chrX:9383092-9385573 2.186 cnd1_T4 end1_T4 0.000 3pMXE_BOUNDING_INTRON
WBGene00004033_E01H11.1_pkc-2_protein-coding J043 chrX:9383092-9385573 2.508 tbx37_T4 end1_T4 0.000 3pMXE_BOUNDING_INTRON
3pMXE: X:9385574-9386035
WBGene00004033_E01H11.1_pkc-2_protein-coding E022 chrX:9385574-9386009 1.958 nhr25_T4 end1_T4 0.001 3pMXE_EXON
WBGene00004033_E01H11.1_pkc-2_protein-coding E022 chrX:9385574-9386009 2.008 hlh1_T4 end1_T4 0.001 3pMXE_EXON
WBGene00004033_E01H11.1_pkc-2_protein-coding E022 chrX:9385574-9386009 2.117 ceh32_T4 end1_T4 0.000 3pMXE_EXON
WBGene00004033_E01H11.1_pkc-2_protein-coding E022 chrX:9385574-9386009 2.180 cnd1_T3 end1_T3 0.012 3pMXE_EXON
WBGene00004033_E01H11.1_pkc-2_protein-coding E022 chrX:9385574-9386009 2.211 cnd1_T4 end1_T4 0.000 3pMXE_EXON
WBGene00004033_E01H11.1_pkc-2_protein-coding E022 chrX:9385574-9386009 2.225 tbx37_T4 end1_T4 0.000 3pMXE_EXON
 
 
