# Supplementary material for: The C. elegans embryonic transcriptome with tissue, time, and alternative splicing resolution
Source: Genome Res. 2019 Jun;29(6):1036–45. doi: 10.1101/gr.243394.118 (PMC6581053; doi:10.1101/gr.243394.118)
Supplement: Supplemental Material [file supp_gr.243394.118_Supplemental_File_S2.zip › Supplemental_File_alternate_3prime_or_5prime_splice_site.WS245.txt]

# list of exons with alternate 3 prime or alternate 5 prime splice sites (overlapping exons with alternate donors or acceptors) in WS245 coordinates
# each entry begins with a ">" label line for the entry, followed by a GFF line with the position of the exon
# the third line provides the positions of the exon and the bounding intron
# the following lines provide any differential usage information, first for the 5' exon and then the bounding intron (after the BOUNDING_INTRON: line)
# columns for differential usage
# column 1: gene name
# column 2: feature identifier (J*, junction; E*, exon)
# column 3: position
# column 4: log2FC change
# column 5: sample with higher expression
# column 6: sample with lower expression
# column 7: adjusted p-value


>I:100139-100323.-.A3SS.Y48G1C.8
GFF LINE I A3SS exon 100139 100323 . - . Y48G1C.8
A3SS: I:100139-100323 BOUNDING_INTRON: I:100626-100138
A3SS EXON: I:100139-100323
BOUNDING_INTRON: 
>I:100139-100338.-.A3SS.Y48G1C.8
GFF LINE I A3SS exon 100139 100338 . - . Y48G1C.8
A3SS: I:100139-100338 BOUNDING_INTRON: I:100626-100138
A3SS EXON: I:100139-100338
BOUNDING_INTRON: 
 
>I:10080610-10080789.+.A3SS.B0379.3
GFF LINE I A3SS exon 10080610 10080789 . + . B0379.3
A3SS: I:10080610-10080789 BOUNDING_INTRON: I:10080569-10080609
BOUNDING_INTRON: 
A3SS EXON: I:10080610-10080789
WBGene00003508_B0379.3_mut-16_protein-coding E003 chrI:10080610-10080621 1.312 tbx37_T4 end1_T4 0.080 A3SS_EXON
>I:10080622-10080789.+.A3SS.B0379.3
GFF LINE I A3SS exon 10080622 10080789 . + . B0379.3
A3SS: I:10080622-10080789 BOUNDING_INTRON: I:10080569-10080621
BOUNDING_INTRON: 
WBGene00003508_B0379.3_mut-16_protein-coding J018 chrI:10080569-10080621 1.210 hlh1_T2 ceh32_T2 0.001 A3SS_BOUNDING_INTRON
WBGene00003508_B0379.3_mut-16_protein-coding J018 chrI:10080569-10080621 1.155 nhr25_T2 ceh32_T2 0.005 A3SS_BOUNDING_INTRON
A3SS EXON: I:10080622-10080789
 
>I:1014081-1014206.-.A5SS.C54G6.1
GFF LINE I A5SS exon 1014081 1014206 . - . C54G6.1
A5SS: I:1014081-1014206 BOUNDING_INTRON: I:1014026-1014080
BOUNDING_INTRON: 
A5SS EXON: I:1014081-1014206
>I:1014102-1014206.-.A5SS.C54G6.1
GFF LINE I A5SS exon 1014102 1014206 . - . C54G6.1
A5SS: I:1014102-1014206 BOUNDING_INTRON: I:1014026-1014101
BOUNDING_INTRON: 
A5SS EXON: I:1014102-1014206
 
>I:10180107-10180181.+.A5SS.C25A1.7
GFF LINE I A5SS exon 10180107 10180181 . + . C25A1.7
A5SS: I:10180107-10180181 BOUNDING_INTRON: I:10180308-10180106
A5SS EXON: I:10180107-10180181
BOUNDING_INTRON: 
>I:10180107-10180188.+.A5SS.C25A1.7
GFF LINE I A5SS exon 10180107 10180188 . + . C25A1.7
A5SS: I:10180107-10180188 BOUNDING_INTRON: I:10180308-10180106
A5SS EXON: I:10180107-10180188
BOUNDING_INTRON: 
 
>I:10195224-10195465.-.A5SS.C25A1.11
GFF LINE I A5SS exon 10195224 10195465 . - . C25A1.11
A5SS: I:10195224-10195465 BOUNDING_INTRON: I:10195181-10195223
BOUNDING_INTRON: 
WBGene00000095_C25A1.11_aha-1_protein-coding J010 chrI:10195181-10195223 1.068 hlh1_T1 ceh32_T1 0.000 A5SS_BOUNDING_INTRON
A5SS EXON: I:10195224-10195465
WBGene00000095_C25A1.11_aha-1_protein-coding E003 chrI:10195224-10195229 1.088 hlh1_T1 ceh32_T1 0.000 A5SS_EXON
WBGene00000095_C25A1.11_aha-1_protein-coding E003 chrI:10195224-10195229 1.023 nhr25_T1 ceh32_T1 0.000 A5SS_EXON
>I:10195230-10195465.-.A5SS.C25A1.11
GFF LINE I A5SS exon 10195230 10195465 . - . C25A1.11
A5SS: I:10195230-10195465 BOUNDING_INTRON: I:10195181-10195229
BOUNDING_INTRON: 
A5SS EXON: I:10195230-10195465
 
>I:10344564-10344831.+.A3SS.ZC434.6
GFF LINE I A3SS exon 10344564 10344831 . + . ZC434.6
A3SS: I:10344564-10344831 BOUNDING_INTRON: I:10344512-10344563
BOUNDING_INTRON: 
A3SS EXON: I:10344564-10344831
>I:10344570-10344831.+.A3SS.ZC434.6
GFF LINE I A3SS exon 10344570 10344831 . + . ZC434.6
A3SS: I:10344570-10344831 BOUNDING_INTRON: I:10344512-10344569
BOUNDING_INTRON: 
A3SS EXON: I:10344570-10344831
 
>I:10358983-10359488.+.A3SS.ZC434.9
GFF LINE I A3SS exon 10358983 10359488 . + . ZC434.9
A3SS: I:10358983-10359488 BOUNDING_INTRON: I:10358496-10358982
BOUNDING_INTRON: 
A3SS EXON: I:10358983-10359488
WBGene00013895_ZC434.9_ZC434.9_protein-coding E012 chrI:10358983-10359135 1.689 end1_T3 cnd1_T3 0.023 A3SS_EXON
WBGene00013895_ZC434.9_ZC434.9_protein-coding E013 chrI:10359136-10359423 1.449 end1_T3 cnd1_T3 0.043 A3SS_EXON
WBGene00013895_ZC434.9_ZC434.9_protein-coding E014 chrI:10359424-10359488 1.145 end1_T3 cnd1_T3 0.064 A3SS_EXON
WBGene00013895_ZC434.9_ZC434.9_protein-coding E012 chrI:10358983-10359135 1.410 end1_T4 cnd1_T4 0.001 A3SS_EXON
WBGene00013895_ZC434.9_ZC434.9_protein-coding E013 chrI:10359136-10359423 1.558 end1_T4 cnd1_T4 0.001 A3SS_EXON
WBGene00013895_ZC434.9_ZC434.9_protein-coding E014 chrI:10359424-10359488 2.189 end1_T4 cnd1_T4 0.003 A3SS_EXON
WBGene00013895_ZC434.9_ZC434.9_protein-coding E012 chrI:10358983-10359135 1.303 nhr25_T4 cnd1_T4 0.000 A3SS_EXON
WBGene00013895_ZC434.9_ZC434.9_protein-coding E013 chrI:10359136-10359423 1.360 nhr25_T4 cnd1_T4 0.000 A3SS_EXON
WBGene00013895_ZC434.9_ZC434.9_protein-coding E014 chrI:10359424-10359488 1.782 nhr25_T4 cnd1_T4 0.000 A3SS_EXON
WBGene00013895_ZC434.9_ZC434.9_protein-coding E014 chrI:10359424-10359488 1.129 tbx37_T3 hlh1_T3 0.098 A3SS_EXON
>I:10359424-10359488.+.A3SS.ZC434.9
GFF LINE I A3SS exon 10359424 10359488 . + . ZC434.9
A3SS: I:10359424-10359488 BOUNDING_INTRON: I:10358496-10359423
BOUNDING_INTRON: 
A3SS EXON: I:10359424-10359488
WBGene00013895_ZC434.9_ZC434.9_protein-coding E014 chrI:10359424-10359488 1.145 end1_T3 cnd1_T3 0.064 A3SS_EXON
WBGene00013895_ZC434.9_ZC434.9_protein-coding E014 chrI:10359424-10359488 2.189 end1_T4 cnd1_T4 0.003 A3SS_EXON
WBGene00013895_ZC434.9_ZC434.9_protein-coding E014 chrI:10359424-10359488 1.782 nhr25_T4 cnd1_T4 0.000 A3SS_EXON
WBGene00013895_ZC434.9_ZC434.9_protein-coding E014 chrI:10359424-10359488 1.129 tbx37_T3 hlh1_T3 0.098 A3SS_EXON
 
>I:10371163-10371290.+.A5SS.F45H11.1
GFF LINE I A5SS exon 10371163 10371290 . + . F45H11.1
A5SS: I:10371163-10371290 BOUNDING_INTRON: I:10371695-10371162
A5SS EXON: I:10371163-10371290
WBGene00009743_F45H11.1_sptf-1_protein-coding E005 chrI:10371163-10371290 1.466 end1_T4 ceh32_T4 0.003 A5SS_EXON
WBGene00009743_F45H11.1_sptf-1_protein-coding E005 chrI:10371163-10371290 1.140 nhr25_T4 ceh32_T4 0.000 A5SS_EXON
WBGene00009743_F45H11.1_sptf-1_protein-coding E005 chrI:10371163-10371290 1.026 pha4_T1 ceh32_T1 0.000 A5SS_EXON
BOUNDING_INTRON: 
>I:10371163-10371346.+.A5SS.F45H11.1
GFF LINE I A5SS exon 10371163 10371346 . + . F45H11.1
A5SS: I:10371163-10371346 BOUNDING_INTRON: I:10371695-10371162
A5SS EXON: I:10371163-10371346
WBGene00009743_F45H11.1_sptf-1_protein-coding E005 chrI:10371163-10371290 1.466 end1_T4 ceh32_T4 0.003 A5SS_EXON
WBGene00009743_F45H11.1_sptf-1_protein-coding E005 chrI:10371163-10371290 1.140 nhr25_T4 ceh32_T4 0.000 A5SS_EXON
WBGene00009743_F45H11.1_sptf-1_protein-coding E005 chrI:10371163-10371290 1.026 pha4_T1 ceh32_T1 0.000 A5SS_EXON
BOUNDING_INTRON: 
 
>I:1039215-1039294.+.A3SS.Y34D9A.3
GFF LINE I A3SS exon 1039215 1039294 . + . Y34D9A.3
A3SS: I:1039215-1039294 BOUNDING_INTRON: I:1039173-1039214
BOUNDING_INTRON: 
A3SS EXON: I:1039215-1039294
>I:1039224-1039294.+.A3SS.Y34D9A.3
GFF LINE I A3SS exon 1039224 1039294 . + . Y34D9A.3
A3SS: I:1039224-1039294 BOUNDING_INTRON: I:1039173-1039223
BOUNDING_INTRON: 
WBGene00021329_Y34D9A.3_Y34D9A.3_protein-coding J027 chrI:1039173-1039223 12.965 end1_T1 ceh32_T1 0.000 A3SS_BOUNDING_INTRON
WBGene00021329_Y34D9A.3_Y34D9A.3_protein-coding J027 chrI:1039173-1039223 1.461 end1_T4 ceh32_T4 0.065 A3SS_BOUNDING_INTRON
A3SS EXON: I:1039224-1039294
 
>I:10436254-10436287.+.A5SS.Y106G6H.3
GFF LINE I A5SS exon 10436254 10436287 . + . Y106G6H.3
A5SS: I:10436254-10436287 BOUNDING_INTRON: I:10436617-10436253
A5SS EXON: I:10436254-10436287
BOUNDING_INTRON: 
>I:10436254-10436409.+.A5SS.Y106G6H.3
GFF LINE I A5SS exon 10436254 10436409 . + . Y106G6H.3
A5SS: I:10436254-10436409 BOUNDING_INTRON: I:10436617-10436253
A5SS EXON: I:10436254-10436409
WBGene00004444_Y106G6H.3_rpl-30_protein-coding E003 chrI:10436408-10436409 1.295 ceh32_T0 pha4_T0 0.004 A5SS_EXON
WBGene00004444_Y106G6H.3_rpl-30_protein-coding E002 chrI:10436288-10436407 1.218 ceh32_T1 hlh1_T1 0.000 A5SS_EXON
WBGene00004444_Y106G6H.3_rpl-30_protein-coding E002 chrI:10436288-10436407 1.241 ceh32_T1 end1_T1 0.001 A5SS_EXON
WBGene00004444_Y106G6H.3_rpl-30_protein-coding E002 chrI:10436288-10436407 1.551 ceh32_T1 nhr25_T1 0.000 A5SS_EXON
WBGene00004444_Y106G6H.3_rpl-30_protein-coding E003 chrI:10436408-10436409 1.381 ceh32_T1 pha4_T1 0.000 A5SS_EXON
WBGene00004444_Y106G6H.3_rpl-30_protein-coding E003 chrI:10436408-10436409 1.448 ceh32_T1 hlh1_T1 0.000 A5SS_EXON
WBGene00004444_Y106G6H.3_rpl-30_protein-coding E003 chrI:10436408-10436409 1.778 ceh32_T1 end1_T1 0.000 A5SS_EXON
WBGene00004444_Y106G6H.3_rpl-30_protein-coding E003 chrI:10436408-10436409 2.021 ceh32_T1 nhr25_T1 0.000 A5SS_EXON
WBGene00004444_Y106G6H.3_rpl-30_protein-coding E002 chrI:10436288-10436407 1.094 ceh32_T2 end1_T2 0.003 A5SS_EXON
WBGene00004444_Y106G6H.3_rpl-30_protein-coding E002 chrI:10436288-10436407 1.188 ceh32_T2 hlh1_T2 0.026 A5SS_EXON
WBGene00004444_Y106G6H.3_rpl-30_protein-coding E002 chrI:10436288-10436407 1.358 ceh32_T2 nhr25_T2 0.000 A5SS_EXON
WBGene00004444_Y106G6H.3_rpl-30_protein-coding E003 chrI:10436408-10436409 1.306 ceh32_T2 pha4_T2 0.000 A5SS_EXON
WBGene00004444_Y106G6H.3_rpl-30_protein-coding E003 chrI:10436408-10436409 1.401 ceh32_T2 hlh1_T2 0.000 A5SS_EXON
WBGene00004444_Y106G6H.3_rpl-30_protein-coding E003 chrI:10436408-10436409 1.703 ceh32_T2 end1_T2 0.000 A5SS_EXON
WBGene00004444_Y106G6H.3_rpl-30_protein-coding E003 chrI:10436408-10436409 1.782 ceh32_T2 nhr25_T2 0.000 A5SS_EXON
WBGene00004444_Y106G6H.3_rpl-30_protein-coding E003 chrI:10436408-10436409 1.058 ceh32_T3 nhr25_T3 0.013 A5SS_EXON
WBGene00004444_Y106G6H.3_rpl-30_protein-coding E003 chrI:10436408-10436409 1.378 ceh32_T3 end1_T3 0.009 A5SS_EXON
WBGene00004444_Y106G6H.3_rpl-30_protein-coding E003 chrI:10436408-10436409 1.045 ceh32_T4 hlh1_T4 0.000 A5SS_EXON
WBGene00004444_Y106G6H.3_rpl-30_protein-coding E003 chrI:10436408-10436409 1.054 ceh32_T4 pha4_T4 0.000 A5SS_EXON
WBGene00004444_Y106G6H.3_rpl-30_protein-coding E003 chrI:10436408-10436409 1.527 ceh32_T4 nhr25_T4 0.000 A5SS_EXON
WBGene00004444_Y106G6H.3_rpl-30_protein-coding E003 chrI:10436408-10436409 1.690 ceh32_T4 end1_T4 0.000 A5SS_EXON
WBGene00004444_Y106G6H.3_rpl-30_protein-coding E003 chrI:10436408-10436409 1.385 cnd1_T0 pha4_T0 0.001 A5SS_EXON
WBGene00004444_Y106G6H.3_rpl-30_protein-coding E003 chrI:10436408-10436409 1.114 cnd1_T1 end1_T1 0.096 A5SS_EXON
WBGene00004444_Y106G6H.3_rpl-30_protein-coding E003 chrI:10436408-10436409 1.314 cnd1_T1 nhr25_T1 0.000 A5SS_EXON
WBGene00004444_Y106G6H.3_rpl-30_protein-coding E003 chrI:10436408-10436409 1.085 cnd1_T2 end1_T2 0.000 A5SS_EXON
WBGene00004444_Y106G6H.3_rpl-30_protein-coding E003 chrI:10436408-10436409 1.178 cnd1_T2 nhr25_T2 0.000 A5SS_EXON
WBGene00004444_Y106G6H.3_rpl-30_protein-coding E003 chrI:10436408-10436409 1.108 cnd1_T3 nhr25_T3 0.000 A5SS_EXON
WBGene00004444_Y106G6H.3_rpl-30_protein-coding E003 chrI:10436408-10436409 1.419 cnd1_T3 end1_T3 0.001 A5SS_EXON
WBGene00004444_Y106G6H.3_rpl-30_protein-coding E003 chrI:10436408-10436409 1.293 hlh1_T0 pha4_T0 0.012 A5SS_EXON
WBGene00004444_Y106G6H.3_rpl-30_protein-coding E003 chrI:10436408-10436409 1.054 tbx37_T1 nhr25_T1 0.002 A5SS_EXON
WBGene00004444_Y106G6H.3_rpl-30_protein-coding E003 chrI:10436408-10436409 1.236 tbx37_T3 end1_T3 0.000 A5SS_EXON
BOUNDING_INTRON: 
 
>I:10476249-10476729.-.A3SS.F37D6.2
GFF LINE I A3SS exon 10476249 10476729 . - . F37D6.2
A3SS: I:10476249-10476729 BOUNDING_INTRON: I:10476919-10476248
A3SS EXON: I:10476249-10476729
BOUNDING_INTRON: 
>I:10476249-10476735.-.A3SS.F37D6.2
GFF LINE I A3SS exon 10476249 10476735 . - . F37D6.2
A3SS: I:10476249-10476735 BOUNDING_INTRON: I:10476919-10476248
A3SS EXON: I:10476249-10476735
WBGene00009508_F37D6.2_F37D6.2_protein-coding E005 chrI:10476730-10476735 1.105 end1_T0 tbx37_T0 0.050 A3SS_EXON
BOUNDING_INTRON: 
>I:10477722-10477961.-.A3SS.F37D6.2
GFF LINE I A3SS exon 10477722 10477961 . - . F37D6.2
A3SS: I:10477722-10477961 BOUNDING_INTRON: I:10478130-10477721
A3SS EXON: I:10477722-10477961
BOUNDING_INTRON: 
>I:10477722-10477964.-.A3SS.F37D6.2
GFF LINE I A3SS exon 10477722 10477964 . - . F37D6.2
A3SS: I:10477722-10477964 BOUNDING_INTRON: I:10478130-10477721
A3SS EXON: I:10477722-10477964
BOUNDING_INTRON: 
 
>I:10570257-10570442.+.A3SS.F25H2.12
GFF LINE I A3SS exon 10570257 10570442 . + . F25H2.12
A3SS: I:10570257-10570442 BOUNDING_INTRON: I:10570218-10570256
BOUNDING_INTRON: 
WBGene00009123_F25H2.12_F25H2.12_protein-coding J011 chrI:10570218-10570256 1.130 ceh32_T1 hlh1_T1 0.046 A3SS_BOUNDING_INTRON
WBGene00009123_F25H2.12_F25H2.12_protein-coding J011 chrI:10570218-10570256 1.146 ceh32_T1 nhr25_T1 0.034 A3SS_BOUNDING_INTRON
WBGene00009123_F25H2.12_F25H2.12_protein-coding J011 chrI:10570218-10570256 2.014 ceh32_T1 end1_T1 0.002 A3SS_BOUNDING_INTRON
WBGene00009123_F25H2.12_F25H2.12_protein-coding J011 chrI:10570218-10570256 1.322 cnd1_T1 end1_T1 0.065 A3SS_BOUNDING_INTRON
A3SS EXON: I:10570257-10570442
WBGene00009123_F25H2.12_F25H2.12_protein-coding E002 chrI:10570257-10570263 1.052 ceh32_T1 nhr25_T1 0.055 A3SS_EXON
WBGene00009123_F25H2.12_F25H2.12_protein-coding E002 chrI:10570257-10570263 1.134 ceh32_T1 hlh1_T1 0.058 A3SS_EXON
WBGene00009123_F25H2.12_F25H2.12_protein-coding E002 chrI:10570257-10570263 1.848 ceh32_T1 end1_T1 0.004 A3SS_EXON
WBGene00009123_F25H2.12_F25H2.12_protein-coding E002 chrI:10570257-10570263 1.263 cnd1_T1 end1_T1 0.064 A3SS_EXON
>I:10570264-10570442.+.A3SS.F25H2.12
GFF LINE I A3SS exon 10570264 10570442 . + . F25H2.12
A3SS: I:10570264-10570442 BOUNDING_INTRON: I:10570218-10570263
BOUNDING_INTRON: 
A3SS EXON: I:10570264-10570442
 
>I:10581588-10581827.-.A3SS.T22A3.2
GFF LINE I A3SS exon 10581588 10581827 . - . T22A3.2
A3SS: I:10581588-10581827 BOUNDING_INTRON: I:10582612-10581587
A3SS EXON: I:10581588-10581827
WBGene00011906_T22A3.2_hsp-12.1_protein-coding E001 chrI:10581588-10581827 3.067 nhr25_T4 tbx37_T4 0.005 A3SS_EXON
WBGene00011906_T22A3.2_hsp-12.1_protein-coding E001 chrI:10581588-10581827 3.871 nhr25_T4 pha4_T4 0.001 A3SS_EXON
WBGene00011906_T22A3.2_hsp-12.1_protein-coding E001 chrI:10581588-10581827 3.001 nhr25_T4 ceh32_T4 0.042 A3SS_EXON
WBGene00011906_T22A3.2_hsp-12.1_protein-coding E001 chrI:10581588-10581827 3.504 nhr25_T4 cnd1_T4 0.012 A3SS_EXON
WBGene00011906_T22A3.2_hsp-12.1_protein-coding E001 chrI:10581588-10581827 3.040 nhr25_T4 hlh1_T4 0.079 A3SS_EXON
BOUNDING_INTRON: 
>I:10581588-10581836.-.A3SS.T22A3.2
GFF LINE I A3SS exon 10581588 10581836 . - . T22A3.2
A3SS: I:10581588-10581836 BOUNDING_INTRON: I:10582612-10581587
A3SS EXON: I:10581588-10581836
WBGene00011906_T22A3.2_hsp-12.1_protein-coding E002 chrI:10581828-10581836 1.416 hlh1_T4 ceh32_T4 0.020 A3SS_EXON
WBGene00011906_T22A3.2_hsp-12.1_protein-coding E001 chrI:10581588-10581827 3.067 nhr25_T4 tbx37_T4 0.005 A3SS_EXON
WBGene00011906_T22A3.2_hsp-12.1_protein-coding E001 chrI:10581588-10581827 3.871 nhr25_T4 pha4_T4 0.001 A3SS_EXON
WBGene00011906_T22A3.2_hsp-12.1_protein-coding E001 chrI:10581588-10581827 3.001 nhr25_T4 ceh32_T4 0.042 A3SS_EXON
WBGene00011906_T22A3.2_hsp-12.1_protein-coding E001 chrI:10581588-10581827 3.504 nhr25_T4 cnd1_T4 0.012 A3SS_EXON
WBGene00011906_T22A3.2_hsp-12.1_protein-coding E001 chrI:10581588-10581827 3.040 nhr25_T4 hlh1_T4 0.079 A3SS_EXON
WBGene00011906_T22A3.2_hsp-12.1_protein-coding E002 chrI:10581828-10581836 1.200 nhr25_T4 ceh32_T4 0.061 A3SS_EXON
BOUNDING_INTRON: 
 
>I:10639499-10639751.-.A5SS.B0511.9
GFF LINE I A5SS exon 10639499 10639751 . - . B0511.9
A5SS: I:10639499-10639751 BOUNDING_INTRON: I:10639455-10639498
BOUNDING_INTRON: 
A5SS EXON: I:10639499-10639751
WBGene00015235_B0511.9_cdc-26_protein-coding E006 chrI:10639502-10639751 1.115 ceh32_T1 pha4_T1 0.000 A5SS_EXON
WBGene00015235_B0511.9_cdc-26_protein-coding E006 chrI:10639502-10639751 1.201 ceh32_T1 end1_T1 0.000 A5SS_EXON
WBGene00015235_B0511.9_cdc-26_protein-coding E006 chrI:10639502-10639751 1.080 ceh32_T2 pha4_T2 0.000 A5SS_EXON
>I:10639502-10639751.-.A5SS.B0511.9
GFF LINE I A5SS exon 10639502 10639751 . - . B0511.9
A5SS: I:10639502-10639751 BOUNDING_INTRON: I:10639455-10639501
BOUNDING_INTRON: 
A5SS EXON: I:10639502-10639751
WBGene00015235_B0511.9_cdc-26_protein-coding E006 chrI:10639502-10639751 1.115 ceh32_T1 pha4_T1 0.000 A5SS_EXON
WBGene00015235_B0511.9_cdc-26_protein-coding E006 chrI:10639502-10639751 1.201 ceh32_T1 end1_T1 0.000 A5SS_EXON
WBGene00015235_B0511.9_cdc-26_protein-coding E006 chrI:10639502-10639751 1.080 ceh32_T2 pha4_T2 0.000 A5SS_EXON
 
>I:10663898-10664409.-.A3SS.B0511.12
GFF LINE I A3SS exon 10663898 10664409 . - . B0511.12
A3SS: I:10663898-10664409 BOUNDING_INTRON: I:10665797-10663897
A3SS EXON: I:10663898-10664409
BOUNDING_INTRON: 
>I:10663898-10664487.-.A3SS.B0511.12
GFF LINE I A3SS exon 10663898 10664487 . - . B0511.12
A3SS: I:10663898-10664487 BOUNDING_INTRON: I:10665797-10663897
A3SS EXON: I:10663898-10664487
WBGene00015237_B0511.12_B0511.12_protein-coding E022 chrI:10664410-10664487 1.157 hlh1_T1 ceh32_T1 0.001 A3SS_EXON
WBGene00015237_B0511.12_B0511.12_protein-coding E022 chrI:10664410-10664487 1.377 hlh1_T4 ceh32_T4 0.000 A3SS_EXON
BOUNDING_INTRON: 
 
>I:10708801-10709643.+.A3SS.B0205.10
GFF LINE I A3SS exon 10708801 10709643 . + . B0205.10
A3SS: I:10708801-10709643 BOUNDING_INTRON: I:10708427-10708800
BOUNDING_INTRON: 
A3SS EXON: I:10708801-10709643
>I:10708805-10709643.+.A3SS.B0205.10
GFF LINE I A3SS exon 10708805 10709643 . + . B0205.10
A3SS: I:10708805-10709643 BOUNDING_INTRON: I:10708427-10708804
BOUNDING_INTRON: 
A3SS EXON: I:10708805-10709643
 
>I:10764351-10764496.+.A3SS.R13H8.1
GFF LINE I A3SS exon 10764351 10764496 . + . R13H8.1
A3SS: I:10764351-10764496 BOUNDING_INTRON: I:10763707-10764350
BOUNDING_INTRON: 
WBGene00000912_R13H8.1_daf-16_protein-coding J034 chrI:10763707-10764350 3.112 ceh32_T0 nhr25_T0 0.006 A3SS_BOUNDING_INTRON
WBGene00000912_R13H8.1_daf-16_protein-coding J034 chrI:10763707-10764350 1.288 end1_T0 hlh1_T0 0.009 A3SS_BOUNDING_INTRON
WBGene00000912_R13H8.1_daf-16_protein-coding J034 chrI:10763707-10764350 2.247 end1_T0 tbx37_T0 0.000 A3SS_BOUNDING_INTRON
WBGene00000912_R13H8.1_daf-16_protein-coding J034 chrI:10763707-10764350 3.127 end1_T0 nhr25_T0 0.000 A3SS_BOUNDING_INTRON
WBGene00000912_R13H8.1_daf-16_protein-coding J034 chrI:10763707-10764350 1.530 pha4_T0 hlh1_T0 0.000 A3SS_BOUNDING_INTRON
WBGene00000912_R13H8.1_daf-16_protein-coding J034 chrI:10763707-10764350 3.364 pha4_T0 nhr25_T0 0.000 A3SS_BOUNDING_INTRON
A3SS EXON: I:10764351-10764496
WBGene00000912_R13H8.1_daf-16_protein-coding E012 chrI:10764351-10764356 3.192 ceh32_T0 nhr25_T0 0.009 A3SS_EXON
WBGene00000912_R13H8.1_daf-16_protein-coding E013 chrI:10764357-10764496 3.106 ceh32_T0 nhr25_T0 0.000 A3SS_EXON
WBGene00000912_R13H8.1_daf-16_protein-coding E012 chrI:10764351-10764356 1.195 end1_T0 hlh1_T0 0.009 A3SS_EXON
WBGene00000912_R13H8.1_daf-16_protein-coding E012 chrI:10764351-10764356 2.279 end1_T0 tbx37_T0 0.000 A3SS_EXON
WBGene00000912_R13H8.1_daf-16_protein-coding E012 chrI:10764351-10764356 3.160 end1_T0 nhr25_T0 0.000 A3SS_EXON
WBGene00000912_R13H8.1_daf-16_protein-coding E012 chrI:10764351-10764356 2.335 end1_T0 cnd1_T0 0.001 A3SS_EXON
WBGene00000912_R13H8.1_daf-16_protein-coding E013 chrI:10764357-10764496 2.092 end1_T0 tbx37_T0 0.000 A3SS_EXON
WBGene00000912_R13H8.1_daf-16_protein-coding E013 chrI:10764357-10764496 3.612 end1_T0 nhr25_T0 0.000 A3SS_EXON
WBGene00000912_R13H8.1_daf-16_protein-coding E013 chrI:10764357-10764496 3.069 end1_T0 cnd1_T0 0.000 A3SS_EXON
WBGene00000912_R13H8.1_daf-16_protein-coding E013 chrI:10764357-10764496 2.222 end1_T1 hlh1_T1 0.000 A3SS_EXON
WBGene00000912_R13H8.1_daf-16_protein-coding E013 chrI:10764357-10764496 2.422 end1_T1 tbx37_T1 0.000 A3SS_EXON
WBGene00000912_R13H8.1_daf-16_protein-coding E013 chrI:10764357-10764496 3.797 end1_T1 nhr25_T1 0.000 A3SS_EXON
WBGene00000912_R13H8.1_daf-16_protein-coding E013 chrI:10764357-10764496 2.432 end1_T1 ceh32_T1 0.000 A3SS_EXON
WBGene00000912_R13H8.1_daf-16_protein-coding E013 chrI:10764357-10764496 3.346 end1_T1 cnd1_T1 0.000 A3SS_EXON
WBGene00000912_R13H8.1_daf-16_protein-coding E013 chrI:10764357-10764496 1.835 end1_T2 hlh1_T2 0.000 A3SS_EXON
WBGene00000912_R13H8.1_daf-16_protein-coding E013 chrI:10764357-10764496 2.313 end1_T2 tbx37_T2 0.000 A3SS_EXON
WBGene00000912_R13H8.1_daf-16_protein-coding E013 chrI:10764357-10764496 2.435 end1_T2 nhr25_T2 0.000 A3SS_EXON
WBGene00000912_R13H8.1_daf-16_protein-coding E013 chrI:10764357-10764496 2.272 end1_T2 ceh32_T2 0.000 A3SS_EXON
WBGene00000912_R13H8.1_daf-16_protein-coding E013 chrI:10764357-10764496 2.786 end1_T2 cnd1_T2 0.000 A3SS_EXON
WBGene00000912_R13H8.1_daf-16_protein-coding E013 chrI:10764357-10764496 1.465 end1_T3 pha4_T3 0.000 A3SS_EXON
WBGene00000912_R13H8.1_daf-16_protein-coding E013 chrI:10764357-10764496 1.539 end1_T3 hlh1_T3 0.000 A3SS_EXON
WBGene00000912_R13H8.1_daf-16_protein-coding E013 chrI:10764357-10764496 1.855 end1_T3 nhr25_T3 0.000 A3SS_EXON
WBGene00000912_R13H8.1_daf-16_protein-coding E013 chrI:10764357-10764496 2.401 end1_T3 tbx37_T3 0.000 A3SS_EXON
WBGene00000912_R13H8.1_daf-16_protein-coding E013 chrI:10764357-10764496 2.113 end1_T3 ceh32_T3 0.000 A3SS_EXON
WBGene00000912_R13H8.1_daf-16_protein-coding E013 chrI:10764357-10764496 2.537 end1_T3 cnd1_T3 0.000 A3SS_EXON
WBGene00000912_R13H8.1_daf-16_protein-coding E013 chrI:10764357-10764496 1.144 end1_T4 nhr25_T4 0.000 A3SS_EXON
WBGene00000912_R13H8.1_daf-16_protein-coding E013 chrI:10764357-10764496 1.855 end1_T4 tbx37_T4 0.000 A3SS_EXON
WBGene00000912_R13H8.1_daf-16_protein-coding E013 chrI:10764357-10764496 1.503 end1_T4 cnd1_T4 0.000 A3SS_EXON
WBGene00000912_R13H8.1_daf-16_protein-coding E013 chrI:10764357-10764496 1.562 end1_T4 ceh32_T4 0.005 A3SS_EXON
WBGene00000912_R13H8.1_daf-16_protein-coding E012 chrI:10764351-10764356 1.962 hlh1_T0 nhr25_T0 0.064 A3SS_EXON
WBGene00000912_R13H8.1_daf-16_protein-coding E013 chrI:10764357-10764496 2.278 hlh1_T0 nhr25_T0 0.026 A3SS_EXON
WBGene00000912_R13H8.1_daf-16_protein-coding E013 chrI:10764357-10764496 1.551 hlh1_T1 nhr25_T1 0.031 A3SS_EXON
WBGene00000912_R13H8.1_daf-16_protein-coding E012 chrI:10764351-10764356 1.445 pha4_T0 hlh1_T0 0.001 A3SS_EXON
WBGene00000912_R13H8.1_daf-16_protein-coding E012 chrI:10764351-10764356 3.411 pha4_T0 nhr25_T0 0.000 A3SS_EXON
WBGene00000912_R13H8.1_daf-16_protein-coding E013 chrI:10764357-10764496 3.147 pha4_T0 cnd1_T0 0.000 A3SS_EXON
WBGene00000912_R13H8.1_daf-16_protein-coding E013 chrI:10764357-10764496 3.683 pha4_T0 nhr25_T0 0.000 A3SS_EXON
WBGene00000912_R13H8.1_daf-16_protein-coding E013 chrI:10764357-10764496 1.057 pha4_T3 cnd1_T3 0.029 A3SS_EXON
WBGene00000912_R13H8.1_daf-16_protein-coding E013 chrI:10764357-10764496 1.506 tbx37_T0 nhr25_T0 0.047 A3SS_EXON
>I:10764357-10764496.+.A3SS.R13H8.1
GFF LINE I A3SS exon 10764357 10764496 . + . R13H8.1
A3SS: I:10764357-10764496 BOUNDING_INTRON: I:10763707-10764356
BOUNDING_INTRON: 
WBGene00000912_R13H8.1_daf-16_protein-coding J035 chrI:10763707-10764356 1.378 end1_T0 hlh1_T0 0.001 A3SS_BOUNDING_INTRON
WBGene00000912_R13H8.1_daf-16_protein-coding J035 chrI:10763707-10764356 14.098 end1_T0 nhr25_T0 0.000 A3SS_BOUNDING_INTRON
WBGene00000912_R13H8.1_daf-16_protein-coding J035 chrI:10763707-10764356 14.452 end1_T1 nhr25_T1 0.000 A3SS_BOUNDING_INTRON
WBGene00000912_R13H8.1_daf-16_protein-coding J035 chrI:10763707-10764356 2.153 end1_T1 hlh1_T1 0.000 A3SS_BOUNDING_INTRON
WBGene00000912_R13H8.1_daf-16_protein-coding J035 chrI:10763707-10764356 3.446 end1_T1 tbx37_T1 0.000 A3SS_BOUNDING_INTRON
WBGene00000912_R13H8.1_daf-16_protein-coding J035 chrI:10763707-10764356 13.810 end1_T1 ceh32_T1 0.000 A3SS_BOUNDING_INTRON
WBGene00000912_R13H8.1_daf-16_protein-coding J035 chrI:10763707-10764356 14.379 end1_T1 cnd1_T1 0.000 A3SS_BOUNDING_INTRON
WBGene00000912_R13H8.1_daf-16_protein-coding J035 chrI:10763707-10764356 1.770 end1_T2 hlh1_T2 0.000 A3SS_BOUNDING_INTRON
WBGene00000912_R13H8.1_daf-16_protein-coding J035 chrI:10763707-10764356 1.815 end1_T2 nhr25_T2 0.000 A3SS_BOUNDING_INTRON
WBGene00000912_R13H8.1_daf-16_protein-coding J035 chrI:10763707-10764356 1.919 end1_T2 tbx37_T2 0.000 A3SS_BOUNDING_INTRON
WBGene00000912_R13H8.1_daf-16_protein-coding J035 chrI:10763707-10764356 1.385 end1_T3 hlh1_T3 0.000 A3SS_BOUNDING_INTRON
WBGene00000912_R13H8.1_daf-16_protein-coding J035 chrI:10763707-10764356 1.610 end1_T3 pha4_T3 0.001 A3SS_BOUNDING_INTRON
WBGene00000912_R13H8.1_daf-16_protein-coding J035 chrI:10763707-10764356 1.812 end1_T3 nhr25_T3 0.000 A3SS_BOUNDING_INTRON
WBGene00000912_R13H8.1_daf-16_protein-coding J035 chrI:10763707-10764356 2.460 end1_T3 tbx37_T3 0.000 A3SS_BOUNDING_INTRON
WBGene00000912_R13H8.1_daf-16_protein-coding J035 chrI:10763707-10764356 2.335 end1_T3 ceh32_T3 0.000 A3SS_BOUNDING_INTRON
WBGene00000912_R13H8.1_daf-16_protein-coding J035 chrI:10763707-10764356 2.552 end1_T3 cnd1_T3 0.000 A3SS_BOUNDING_INTRON
WBGene00000912_R13H8.1_daf-16_protein-coding J035 chrI:10763707-10764356 1.415 end1_T4 nhr25_T4 0.000 A3SS_BOUNDING_INTRON
WBGene00000912_R13H8.1_daf-16_protein-coding J035 chrI:10763707-10764356 1.606 end1_T4 tbx37_T4 0.000 A3SS_BOUNDING_INTRON
WBGene00000912_R13H8.1_daf-16_protein-coding J035 chrI:10763707-10764356 1.107 end1_T4 cnd1_T4 0.010 A3SS_BOUNDING_INTRON
WBGene00000912_R13H8.1_daf-16_protein-coding J035 chrI:10763707-10764356 12.506 hlh1_T0 nhr25_T0 0.046 A3SS_BOUNDING_INTRON
WBGene00000912_R13H8.1_daf-16_protein-coding J035 chrI:10763707-10764356 1.166 hlh1_T3 cnd1_T3 0.055 A3SS_BOUNDING_INTRON
A3SS EXON: I:10764357-10764496
WBGene00000912_R13H8.1_daf-16_protein-coding E013 chrI:10764357-10764496 3.106 ceh32_T0 nhr25_T0 0.000 A3SS_EXON
WBGene00000912_R13H8.1_daf-16_protein-coding E013 chrI:10764357-10764496 2.092 end1_T0 tbx37_T0 0.000 A3SS_EXON
WBGene00000912_R13H8.1_daf-16_protein-coding E013 chrI:10764357-10764496 3.612 end1_T0 nhr25_T0 0.000 A3SS_EXON
WBGene00000912_R13H8.1_daf-16_protein-coding E013 chrI:10764357-10764496 3.069 end1_T0 cnd1_T0 0.000 A3SS_EXON
WBGene00000912_R13H8.1_daf-16_protein-coding E013 chrI:10764357-10764496 2.222 end1_T1 hlh1_T1 0.000 A3SS_EXON
WBGene00000912_R13H8.1_daf-16_protein-coding E013 chrI:10764357-10764496 2.422 end1_T1 tbx37_T1 0.000 A3SS_EXON
WBGene00000912_R13H8.1_daf-16_protein-coding E013 chrI:10764357-10764496 3.797 end1_T1 nhr25_T1 0.000 A3SS_EXON
WBGene00000912_R13H8.1_daf-16_protein-coding E013 chrI:10764357-10764496 2.432 end1_T1 ceh32_T1 0.000 A3SS_EXON
WBGene00000912_R13H8.1_daf-16_protein-coding E013 chrI:10764357-10764496 3.346 end1_T1 cnd1_T1 0.000 A3SS_EXON
WBGene00000912_R13H8.1_daf-16_protein-coding E013 chrI:10764357-10764496 1.835 end1_T2 hlh1_T2 0.000 A3SS_EXON
WBGene00000912_R13H8.1_daf-16_protein-coding E013 chrI:10764357-10764496 2.313 end1_T2 tbx37_T2 0.000 A3SS_EXON
WBGene00000912_R13H8.1_daf-16_protein-coding E013 chrI:10764357-10764496 2.435 end1_T2 nhr25_T2 0.000 A3SS_EXON
WBGene00000912_R13H8.1_daf-16_protein-coding E013 chrI:10764357-10764496 2.272 end1_T2 ceh32_T2 0.000 A3SS_EXON
WBGene00000912_R13H8.1_daf-16_protein-coding E013 chrI:10764357-10764496 2.786 end1_T2 cnd1_T2 0.000 A3SS_EXON
WBGene00000912_R13H8.1_daf-16_protein-coding E013 chrI:10764357-10764496 1.465 end1_T3 pha4_T3 0.000 A3SS_EXON
WBGene00000912_R13H8.1_daf-16_protein-coding E013 chrI:10764357-10764496 1.539 end1_T3 hlh1_T3 0.000 A3SS_EXON
WBGene00000912_R13H8.1_daf-16_protein-coding E013 chrI:10764357-10764496 1.855 end1_T3 nhr25_T3 0.000 A3SS_EXON
WBGene00000912_R13H8.1_daf-16_protein-coding E013 chrI:10764357-10764496 2.401 end1_T3 tbx37_T3 0.000 A3SS_EXON
WBGene00000912_R13H8.1_daf-16_protein-coding E013 chrI:10764357-10764496 2.113 end1_T3 ceh32_T3 0.000 A3SS_EXON
WBGene00000912_R13H8.1_daf-16_protein-coding E013 chrI:10764357-10764496 2.537 end1_T3 cnd1_T3 0.000 A3SS_EXON
WBGene00000912_R13H8.1_daf-16_protein-coding E013 chrI:10764357-10764496 1.144 end1_T4 nhr25_T4 0.000 A3SS_EXON
WBGene00000912_R13H8.1_daf-16_protein-coding E013 chrI:10764357-10764496 1.855 end1_T4 tbx37_T4 0.000 A3SS_EXON
WBGene00000912_R13H8.1_daf-16_protein-coding E013 chrI:10764357-10764496 1.503 end1_T4 cnd1_T4 0.000 A3SS_EXON
WBGene00000912_R13H8.1_daf-16_protein-coding E013 chrI:10764357-10764496 1.562 end1_T4 ceh32_T4 0.005 A3SS_EXON
WBGene00000912_R13H8.1_daf-16_protein-coding E013 chrI:10764357-10764496 2.278 hlh1_T0 nhr25_T0 0.026 A3SS_EXON
WBGene00000912_R13H8.1_daf-16_protein-coding E013 chrI:10764357-10764496 1.551 hlh1_T1 nhr25_T1 0.031 A3SS_EXON
WBGene00000912_R13H8.1_daf-16_protein-coding E013 chrI:10764357-10764496 3.147 pha4_T0 cnd1_T0 0.000 A3SS_EXON
WBGene00000912_R13H8.1_daf-16_protein-coding E013 chrI:10764357-10764496 3.683 pha4_T0 nhr25_T0 0.000 A3SS_EXON
WBGene00000912_R13H8.1_daf-16_protein-coding E013 chrI:10764357-10764496 1.057 pha4_T3 cnd1_T3 0.029 A3SS_EXON
WBGene00000912_R13H8.1_daf-16_protein-coding E013 chrI:10764357-10764496 1.506 tbx37_T0 nhr25_T0 0.047 A3SS_EXON
 
>I:10863399-10863461.-.A3SS.Y37F4.5
GFF LINE I A3SS exon 10863399 10863461 . - . Y37F4.5
A3SS: I:10863399-10863461 BOUNDING_INTRON: I:10863565-10863398
A3SS EXON: I:10863399-10863461
BOUNDING_INTRON: 
>I:10863399-10863462.-.A3SS.Y37F4.5
GFF LINE I A3SS exon 10863399 10863462 . - . Y37F4.5
A3SS: I:10863399-10863462 BOUNDING_INTRON: I:10863565-10863398
A3SS EXON: I:10863399-10863462
BOUNDING_INTRON: 
 
>I:10968559-10968720.-.A3SS.Y52B11A.2
GFF LINE I A3SS exon 10968559 10968720 . - . Y52B11A.2
A3SS: I:10968559-10968720 BOUNDING_INTRON: I:10968921-10968558
A3SS EXON: I:10968559-10968720
BOUNDING_INTRON: 
>I:10968559-10968726.-.A3SS.Y52B11A.2
GFF LINE I A3SS exon 10968559 10968726 . - . Y52B11A.2
A3SS: I:10968559-10968726 BOUNDING_INTRON: I:10968921-10968558
A3SS EXON: I:10968559-10968726
BOUNDING_INTRON: 
 
>I:11212426-11212514.-.A3SS.Y53H1A.4
GFF LINE I A3SS exon 11212426 11212514 . - . Y53H1A.4
A3SS: I:11212426-11212514 BOUNDING_INTRON: I:11215092-11212425
A3SS EXON: I:11212426-11212514
BOUNDING_INTRON: 
>I:11212426-11212562.-.A3SS.Y53H1A.4
GFF LINE I A3SS exon 11212426 11212562 . - . Y53H1A.4
A3SS: I:11212426-11212562 BOUNDING_INTRON: I:11215092-11212425
A3SS EXON: I:11212426-11212562
BOUNDING_INTRON: 
 
>I:11217893-11218141.-.A5SS.Y53H1A.1
GFF LINE I A5SS exon 11217893 11218141 . - . Y53H1A.1
A5SS: I:11217893-11218141 BOUNDING_INTRON: I:11216639-11217892
BOUNDING_INTRON: 
WBGene00013177_Y53H1A.1_rsy-1_protein-coding J007 chrI:11216639-11217892 1.624 end1_T2 ceh32_T2 0.069 A5SS_BOUNDING_INTRON
WBGene00013177_Y53H1A.1_rsy-1_protein-coding J007 chrI:11216639-11217892 1.187 hlh1_T2 ceh32_T2 0.013 A5SS_BOUNDING_INTRON
WBGene00013177_Y53H1A.1_rsy-1_protein-coding J007 chrI:11216639-11217892 1.037 nhr25_T1 ceh32_T1 0.000 A5SS_BOUNDING_INTRON
WBGene00013177_Y53H1A.1_rsy-1_protein-coding J007 chrI:11216639-11217892 1.639 nhr25_T2 ceh32_T2 0.000 A5SS_BOUNDING_INTRON
WBGene00013177_Y53H1A.1_rsy-1_protein-coding J007 chrI:11216639-11217892 1.545 pha4_T2 ceh32_T2 0.011 A5SS_BOUNDING_INTRON
A5SS EXON: I:11217893-11218141
WBGene00013177_Y53H1A.1_rsy-1_protein-coding E003 chrI:11217987-11218141 1.069 end1_T1 ceh32_T1 0.004 A5SS_EXON
WBGene00013177_Y53H1A.1_rsy-1_protein-coding E003 chrI:11217987-11218141 1.152 end1_T2 ceh32_T2 0.067 A5SS_EXON
>I:11217987-11218141.-.A5SS.Y53H1A.1
GFF LINE I A5SS exon 11217987 11218141 . - . Y53H1A.1
A5SS: I:11217987-11218141 BOUNDING_INTRON: I:11216639-11217986
BOUNDING_INTRON: 
A5SS EXON: I:11217987-11218141
WBGene00013177_Y53H1A.1_rsy-1_protein-coding E003 chrI:11217987-11218141 1.069 end1_T1 ceh32_T1 0.004 A5SS_EXON
WBGene00013177_Y53H1A.1_rsy-1_protein-coding E003 chrI:11217987-11218141 1.152 end1_T2 ceh32_T2 0.067 A5SS_EXON
 
>I:11389875-11390003.-.A5SS.Y53H1C.1
GFF LINE I A5SS exon 11389875 11390003 . - . Y53H1C.1
A5SS: I:11389875-11390003 BOUNDING_INTRON: I:11389239-11389874
BOUNDING_INTRON: 
A5SS EXON: I:11389875-11390003
WBGene00000010_Y53H1C.1_aat-9_protein-coding E002 chrI:11389917-11390003 1.130 end1_T2 ceh32_T2 0.015 A5SS_EXON
WBGene00000010_Y53H1C.1_aat-9_protein-coding E002 chrI:11389917-11390003 1.005 end1_T3 ceh32_T3 0.082 A5SS_EXON
WBGene00000010_Y53H1C.1_aat-9_protein-coding E002 chrI:11389917-11390003 1.148 pha4_T2 ceh32_T2 0.016 A5SS_EXON
>I:11389917-11390003.-.A5SS.Y53H1C.1
GFF LINE I A5SS exon 11389917 11390003 . - . Y53H1C.1
A5SS: I:11389917-11390003 BOUNDING_INTRON: I:11389239-11389916
BOUNDING_INTRON: 
A5SS EXON: I:11389917-11390003
WBGene00000010_Y53H1C.1_aat-9_protein-coding E002 chrI:11389917-11390003 1.130 end1_T2 ceh32_T2 0.015 A5SS_EXON
WBGene00000010_Y53H1C.1_aat-9_protein-coding E002 chrI:11389917-11390003 1.005 end1_T3 ceh32_T3 0.082 A5SS_EXON
WBGene00000010_Y53H1C.1_aat-9_protein-coding E002 chrI:11389917-11390003 1.148 pha4_T2 ceh32_T2 0.016 A5SS_EXON
 
>I:11402834-11403020.-.A3SS.Y53H1C.2
GFF LINE I A3SS exon 11402834 11403020 . - . Y53H1C.2
A3SS: I:11402834-11403020 BOUNDING_INTRON: I:11405203-11402833
A3SS EXON: I:11402834-11403020
BOUNDING_INTRON: 
>I:11402834-11403026.-.A3SS.Y53H1C.2
GFF LINE I A3SS exon 11402834 11403026 . - . Y53H1C.2
A3SS: I:11402834-11403026 BOUNDING_INTRON: I:11405203-11402833
A3SS EXON: I:11402834-11403026
BOUNDING_INTRON: 
 
>I:11499-11557.+.A5SS.Y74C9A.2
GFF LINE I A5SS exon 11499 11557 . + . Y74C9A.2
A5SS: I:11499-11557 BOUNDING_INTRON: I:11690-11498
A5SS EXON: I:11499-11557
BOUNDING_INTRON: 
>I:11499-11561.+.A5SS.Y74C9A.2
GFF LINE I A5SS exon 11499 11561 . + . Y74C9A.2
A5SS: I:11499-11561 BOUNDING_INTRON: I:11690-11498
A5SS EXON: I:11499-11561
BOUNDING_INTRON: 
 
>I:11519266-11519583.-.A5SS.F32B4.5
GFF LINE I A5SS exon 11519266 11519583 . - . F32B4.5
A5SS: I:11519266-11519583 BOUNDING_INTRON: I:11519192-11519265
BOUNDING_INTRON: 
A5SS EXON: I:11519266-11519583
WBGene00009315_F32B4.5_F32B4.5_protein-coding E006 chrI:11519266-11519466 1.654 end1_T3 cnd1_T3 0.004 A5SS_EXON
WBGene00009315_F32B4.5_F32B4.5_protein-coding E006 chrI:11519266-11519466 1.144 nhr25_T3 cnd1_T3 0.053 A5SS_EXON
WBGene00009315_F32B4.5_F32B4.5_protein-coding E006 chrI:11519266-11519466 1.215 pha4_T3 cnd1_T3 0.011 A5SS_EXON
WBGene00009315_F32B4.5_F32B4.5_protein-coding E006 chrI:11519266-11519466 1.280 pha4_T4 ceh32_T4 0.054 A5SS_EXON
>I:11519467-11519583.-.A5SS.F32B4.5
GFF LINE I A5SS exon 11519467 11519583 . - . F32B4.5
A5SS: I:11519467-11519583 BOUNDING_INTRON: I:11519192-11519466
BOUNDING_INTRON: 
A5SS EXON: I:11519467-11519583
 
>I:11618-11689.+.A3SS.Y74C9A.2
GFF LINE I A3SS exon 11618 11689 . + . Y74C9A.2
A3SS: I:11618-11689 BOUNDING_INTRON: I:11562-11617
BOUNDING_INTRON: 
A3SS EXON: I:11618-11689
WBGene00022276_Y74C9A.2_nlp-40_protein-coding E006 chrI:11618-11622 12.481 end1_T3 tbx37_T3 0.071 A3SS_EXON
WBGene00022276_Y74C9A.2_nlp-40_protein-coding E007 chrI:11623-11686 1.051 end1_T3 tbx37_T3 0.081 A3SS_EXON
WBGene00022276_Y74C9A.2_nlp-40_protein-coding E007 chrI:11623-11686 12.125 end1_T3 nhr25_T3 0.064 A3SS_EXON
WBGene00022276_Y74C9A.2_nlp-40_protein-coding E006 chrI:11618-11622 12.114 end1_T4 nhr25_T4 0.027 A3SS_EXON
WBGene00022276_Y74C9A.2_nlp-40_protein-coding E008 chrI:11687-11689 12.148 end1_T4 tbx37_T4 0.081 A3SS_EXON
>I:11623-11689.+.A3SS.Y74C9A.2
GFF LINE I A3SS exon 11623 11689 . + . Y74C9A.2
A3SS: I:11623-11689 BOUNDING_INTRON: I:11562-11622
BOUNDING_INTRON: 
A3SS EXON: I:11623-11689
WBGene00022276_Y74C9A.2_nlp-40_protein-coding E007 chrI:11623-11686 1.051 end1_T3 tbx37_T3 0.081 A3SS_EXON
WBGene00022276_Y74C9A.2_nlp-40_protein-coding E007 chrI:11623-11686 12.125 end1_T3 nhr25_T3 0.064 A3SS_EXON
WBGene00022276_Y74C9A.2_nlp-40_protein-coding E008 chrI:11687-11689 12.148 end1_T4 tbx37_T4 0.081 A3SS_EXON
 
>I:11679725-11680092.+.A3SS.F11A6.1
GFF LINE I A3SS exon 11679725 11680092 . + . F11A6.1
A3SS: I:11679725-11680092 BOUNDING_INTRON: I:11679461-11679724
BOUNDING_INTRON: 
A3SS EXON: I:11679725-11680092
WBGene00002232_F11A6.1_kpc-1_protein-coding E006 chrI:11679725-11679928 1.125 end1_T1 nhr25_T1 0.087 A3SS_EXON
WBGene00002232_F11A6.1_kpc-1_protein-coding E006 chrI:11679725-11679928 1.067 pha4_T0 nhr25_T0 0.036 A3SS_EXON
WBGene00002232_F11A6.1_kpc-1_protein-coding E006 chrI:11679725-11679928 12.946 pha4_T2 ceh32_T2 0.004 A3SS_EXON
WBGene00002232_F11A6.1_kpc-1_protein-coding E006 chrI:11679725-11679928 12.492 pha4_T4 ceh32_T4 0.053 A3SS_EXON
>I:11679929-11680092.+.A3SS.F11A6.1
GFF LINE I A3SS exon 11679929 11680092 . + . F11A6.1
A3SS: I:11679929-11680092 BOUNDING_INTRON: I:11679461-11679928
BOUNDING_INTRON: 
A3SS EXON: I:11679929-11680092
 
>I:11774836-11775024.-.A5SS.ZK1151.1
GFF LINE I A5SS exon 11774836 11775024 . - . ZK1151.1
A5SS: I:11774836-11775024 BOUNDING_INTRON: I:11774792-11774835
BOUNDING_INTRON: 
A5SS EXON: I:11774836-11775024
>I:11774872-11775024.-.A5SS.ZK1151.1
GFF LINE I A5SS exon 11774872 11775024 . - . ZK1151.1
A5SS: I:11774872-11775024 BOUNDING_INTRON: I:11774792-11774871
BOUNDING_INTRON: 
A5SS EXON: I:11774872-11775024
 
>I:11787762-11787845.-.A3SS.ZK1151.1
GFF LINE I A3SS exon 11787762 11787845 . - . ZK1151.1
A3SS: I:11787762-11787845 BOUNDING_INTRON: I:11788728-11787761
A3SS EXON: I:11787762-11787845
BOUNDING_INTRON: 
>I:11787762-11787938.-.A3SS.ZK1151.1
GFF LINE I A3SS exon 11787762 11787938 . - . ZK1151.1
A3SS: I:11787762-11787938 BOUNDING_INTRON: I:11788728-11787761
A3SS EXON: I:11787762-11787938
BOUNDING_INTRON: 
 
>I:11854279-11854476.-.A5SS.Y47H9C.4
GFF LINE I A5SS exon 11854279 11854476 . - . Y47H9C.4
A5SS: I:11854279-11854476 BOUNDING_INTRON: I:11852042-11854278
BOUNDING_INTRON: 
WBGene00000415_Y47H9C.4_ced-1_protein-coding J018 chrI:11852042-11854278 1.331 ceh32_T1 nhr25_T1 0.000 A5SS_BOUNDING_INTRON
WBGene00000415_Y47H9C.4_ced-1_protein-coding J018 chrI:11852042-11854278 1.400 ceh32_T1 pha4_T1 0.000 A5SS_BOUNDING_INTRON
WBGene00000415_Y47H9C.4_ced-1_protein-coding J018 chrI:11852042-11854278 1.248 ceh32_T2 nhr25_T2 0.000 A5SS_BOUNDING_INTRON
WBGene00000415_Y47H9C.4_ced-1_protein-coding J018 chrI:11852042-11854278 1.479 ceh32_T2 pha4_T2 0.000 A5SS_BOUNDING_INTRON
WBGene00000415_Y47H9C.4_ced-1_protein-coding J018 chrI:11852042-11854278 1.209 ceh32_T3 pha4_T3 0.000 A5SS_BOUNDING_INTRON
WBGene00000415_Y47H9C.4_ced-1_protein-coding J018 chrI:11852042-11854278 1.042 ceh32_T4 pha4_T4 0.000 A5SS_BOUNDING_INTRON
WBGene00000415_Y47H9C.4_ced-1_protein-coding J018 chrI:11852042-11854278 1.137 cnd1_T2 pha4_T2 0.000 A5SS_BOUNDING_INTRON
A5SS EXON: I:11854279-11854476
WBGene00000415_Y47H9C.4_ced-1_protein-coding E006 chrI:11854279-11854401 1.074 ceh32_T1 pha4_T1 0.000 A5SS_EXON
WBGene00000415_Y47H9C.4_ced-1_protein-coding E006 chrI:11854279-11854401 1.072 end1_T3 pha4_T3 0.026 A5SS_EXON
>I:11854402-11854476.-.A5SS.Y47H9C.4
GFF LINE I A5SS exon 11854402 11854476 . - . Y47H9C.4
A5SS: I:11854402-11854476 BOUNDING_INTRON: I:11852042-11854401
BOUNDING_INTRON: 
WBGene00000415_Y47H9C.4_ced-1_protein-coding J019 chrI:11852042-11854401 1.243 ceh32_T2 hlh1_T2 0.000 A5SS_BOUNDING_INTRON
WBGene00000415_Y47H9C.4_ced-1_protein-coding J019 chrI:11852042-11854401 1.520 ceh32_T2 end1_T2 0.002 A5SS_BOUNDING_INTRON
WBGene00000415_Y47H9C.4_ced-1_protein-coding J019 chrI:11852042-11854401 1.380 ceh32_T3 end1_T3 0.000 A5SS_BOUNDING_INTRON
WBGene00000415_Y47H9C.4_ced-1_protein-coding J019 chrI:11852042-11854401 1.290 ceh32_T4 hlh1_T4 0.000 A5SS_BOUNDING_INTRON
WBGene00000415_Y47H9C.4_ced-1_protein-coding J019 chrI:11852042-11854401 1.516 ceh32_T4 end1_T4 0.002 A5SS_BOUNDING_INTRON
WBGene00000415_Y47H9C.4_ced-1_protein-coding J019 chrI:11852042-11854401 1.061 nhr25_T2 end1_T2 0.065 A5SS_BOUNDING_INTRON
WBGene00000415_Y47H9C.4_ced-1_protein-coding J019 chrI:11852042-11854401 1.095 nhr25_T3 end1_T3 0.000 A5SS_BOUNDING_INTRON
WBGene00000415_Y47H9C.4_ced-1_protein-coding J019 chrI:11852042-11854401 1.030 nhr25_T4 hlh1_T4 0.000 A5SS_BOUNDING_INTRON
WBGene00000415_Y47H9C.4_ced-1_protein-coding J019 chrI:11852042-11854401 1.249 nhr25_T4 end1_T4 0.005 A5SS_BOUNDING_INTRON
A5SS EXON: I:11854402-11854476
 
>I:11908302-11908628.-.A5SS.R09B3.1
GFF LINE I A5SS exon 11908302 11908628 . - . R09B3.1
A5SS: I:11908302-11908628 BOUNDING_INTRON: I:11908242-11908301
BOUNDING_INTRON: 
A5SS EXON: I:11908302-11908628
>I:11908340-11908628.-.A5SS.R09B3.1
GFF LINE I A5SS exon 11908340 11908628 . - . R09B3.1
A5SS: I:11908340-11908628 BOUNDING_INTRON: I:11908242-11908339
BOUNDING_INTRON: 
A5SS EXON: I:11908340-11908628
 
>I:12002562-12002850.-.A3SS.Y53C10A.6
GFF LINE I A3SS exon 12002562 12002850 . - . Y53C10A.6
A3SS: I:12002562-12002850 BOUNDING_INTRON: I:12003387-12002561
A3SS EXON: I:12002562-12002850
BOUNDING_INTRON: 
>I:12002562-12002860.-.A3SS.Y53C10A.6
GFF LINE I A3SS exon 12002562 12002860 . - . Y53C10A.6
A3SS: I:12002562-12002860 BOUNDING_INTRON: I:12003387-12002561
A3SS EXON: I:12002562-12002860
BOUNDING_INTRON: 
 
>I:12053693-12053898.-.A5SS.F58D5.4
GFF LINE I A5SS exon 12053693 12053898 . - . F58D5.4
A5SS: I:12053693-12053898 BOUNDING_INTRON: I:12052478-12053692
BOUNDING_INTRON: 
A5SS EXON: I:12053693-12053898
WBGene00002240_F58D5.4_ksr-2_protein-coding E004 chrI:12053693-12053800 1.099 end1_T2 cnd1_T2 0.006 A5SS_EXON
WBGene00002240_F58D5.4_ksr-2_protein-coding E004 chrI:12053693-12053800 1.704 end1_T2 ceh32_T2 0.001 A5SS_EXON
WBGene00002240_F58D5.4_ksr-2_protein-coding E005 chrI:12053801-12053898 1.245 end1_T2 ceh32_T2 0.022 A5SS_EXON
WBGene00002240_F58D5.4_ksr-2_protein-coding E004 chrI:12053693-12053800 1.258 end1_T3 ceh32_T3 0.002 A5SS_EXON
WBGene00002240_F58D5.4_ksr-2_protein-coding E005 chrI:12053801-12053898 1.238 end1_T3 ceh32_T3 0.005 A5SS_EXON
WBGene00002240_F58D5.4_ksr-2_protein-coding E004 chrI:12053693-12053800 1.498 hlh1_T2 ceh32_T2 0.014 A5SS_EXON
WBGene00002240_F58D5.4_ksr-2_protein-coding E005 chrI:12053801-12053898 1.090 hlh1_T2 ceh32_T2 0.077 A5SS_EXON
WBGene00002240_F58D5.4_ksr-2_protein-coding E004 chrI:12053693-12053800 1.246 nhr25_T2 ceh32_T2 0.053 A5SS_EXON
>I:12053801-12053898.-.A5SS.F58D5.4
GFF LINE I A5SS exon 12053801 12053898 . - . F58D5.4
A5SS: I:12053801-12053898 BOUNDING_INTRON: I:12052478-12053800
BOUNDING_INTRON: 
A5SS EXON: I:12053801-12053898
WBGene00002240_F58D5.4_ksr-2_protein-coding E005 chrI:12053801-12053898 1.245 end1_T2 ceh32_T2 0.022 A5SS_EXON
WBGene00002240_F58D5.4_ksr-2_protein-coding E005 chrI:12053801-12053898 1.238 end1_T3 ceh32_T3 0.005 A5SS_EXON
WBGene00002240_F58D5.4_ksr-2_protein-coding E005 chrI:12053801-12053898 1.090 hlh1_T2 ceh32_T2 0.077 A5SS_EXON
 
>I:12059636-12059695.-.A3SS.F58D5.4
GFF LINE I A3SS exon 12059636 12059695 . - . F58D5.4
A3SS: I:12059636-12059695 BOUNDING_INTRON: I:12059801-12059635
A3SS EXON: I:12059636-12059695
WBGene00002240_F58D5.4_ksr-2_protein-coding E007 chrI:12059636-12059695 1.520 ceh32_T0 nhr25_T0 0.003 A3SS_EXON
WBGene00002240_F58D5.4_ksr-2_protein-coding E007 chrI:12059636-12059695 1.525 pha4_T0 nhr25_T0 0.015 A3SS_EXON
WBGene00002240_F58D5.4_ksr-2_protein-coding E007 chrI:12059636-12059695 1.355 tbx37_T0 nhr25_T0 0.077 A3SS_EXON
BOUNDING_INTRON: 
>I:12059636-12059707.-.A3SS.F58D5.4
GFF LINE I A3SS exon 12059636 12059707 . - . F58D5.4
A3SS: I:12059636-12059707 BOUNDING_INTRON: I:12059801-12059635
A3SS EXON: I:12059636-12059707
WBGene00002240_F58D5.4_ksr-2_protein-coding E007 chrI:12059636-12059695 1.520 ceh32_T0 nhr25_T0 0.003 A3SS_EXON
WBGene00002240_F58D5.4_ksr-2_protein-coding E008 chrI:12059696-12059707 1.127 ceh32_T0 hlh1_T0 0.083 A3SS_EXON
WBGene00002240_F58D5.4_ksr-2_protein-coding E008 chrI:12059696-12059707 1.576 ceh32_T0 nhr25_T0 0.019 A3SS_EXON
WBGene00002240_F58D5.4_ksr-2_protein-coding E007 chrI:12059636-12059695 1.525 pha4_T0 nhr25_T0 0.015 A3SS_EXON
WBGene00002240_F58D5.4_ksr-2_protein-coding E007 chrI:12059636-12059695 1.355 tbx37_T0 nhr25_T0 0.077 A3SS_EXON
BOUNDING_INTRON: 
 
>I:12204840-12205091.+.A5SS.C15C6.2
GFF LINE I A5SS exon 12204840 12205091 . + . C15C6.2
A5SS: I:12204840-12205091 BOUNDING_INTRON: I:12205810-12204839
A5SS EXON: I:12204840-12205091
BOUNDING_INTRON: 
>I:12204840-12205117.+.A5SS.C15C6.2
GFF LINE I A5SS exon 12204840 12205117 . + . C15C6.2
A5SS: I:12204840-12205117 BOUNDING_INTRON: I:12205810-12204839
A5SS EXON: I:12204840-12205117
BOUNDING_INTRON: 
 
>I:12487880-12488078.+.A5SS.T27F6.5
GFF LINE I A5SS exon 12487880 12488078 . + . T27F6.5
A5SS: I:12487880-12488078 BOUNDING_INTRON: I:12489142-12487879
A5SS EXON: I:12487880-12488078
BOUNDING_INTRON: 
>I:12487880-12488082.+.A5SS.T27F6.5
GFF LINE I A5SS exon 12487880 12488082 . + . T27F6.5
A5SS: I:12487880-12488082 BOUNDING_INTRON: I:12489142-12487879
A5SS EXON: I:12487880-12488082
WBGene00004190_T27F6.5_pars-2_protein-coding E005 chrI:12488079-12488082 1.043 ceh32_T1 end1_T1 0.005 A5SS_EXON
WBGene00004190_T27F6.5_pars-2_protein-coding E005 chrI:12488079-12488082 1.089 ceh32_T2 nhr25_T2 0.005 A5SS_EXON
WBGene00004190_T27F6.5_pars-2_protein-coding E005 chrI:12488079-12488082 1.144 ceh32_T2 end1_T2 0.002 A5SS_EXON
WBGene00004190_T27F6.5_pars-2_protein-coding E005 chrI:12488079-12488082 1.133 ceh32_T3 hlh1_T3 0.009 A5SS_EXON
WBGene00004190_T27F6.5_pars-2_protein-coding E005 chrI:12488079-12488082 1.286 ceh32_T3 end1_T3 0.010 A5SS_EXON
WBGene00004190_T27F6.5_pars-2_protein-coding E005 chrI:12488079-12488082 1.540 ceh32_T3 pha4_T3 0.006 A5SS_EXON
WBGene00004190_T27F6.5_pars-2_protein-coding E005 chrI:12488079-12488082 1.051 ceh32_T4 hlh1_T4 0.038 A5SS_EXON
WBGene00004190_T27F6.5_pars-2_protein-coding E005 chrI:12488079-12488082 1.172 ceh32_T4 pha4_T4 0.004 A5SS_EXON
WBGene00004190_T27F6.5_pars-2_protein-coding E005 chrI:12488079-12488082 1.189 ceh32_T4 end1_T4 0.006 A5SS_EXON
WBGene00004190_T27F6.5_pars-2_protein-coding E005 chrI:12488079-12488082 1.440 cnd1_T0 end1_T0 0.000 A5SS_EXON
WBGene00004190_T27F6.5_pars-2_protein-coding E005 chrI:12488079-12488082 1.454 cnd1_T0 pha4_T0 0.010 A5SS_EXON
WBGene00004190_T27F6.5_pars-2_protein-coding E005 chrI:12488079-12488082 1.129 cnd1_T3 pha4_T3 0.006 A5SS_EXON
BOUNDING_INTRON: 
 
>I:12530908-12531357.-.A3SS.W02D9.1
GFF LINE I A3SS exon 12530908 12531357 . - . W02D9.1
A3SS: I:12530908-12531357 BOUNDING_INTRON: I:12531979-12530907
A3SS EXON: I:12530908-12531357
BOUNDING_INTRON: 
>I:12530908-12531359.-.A3SS.W02D9.1
GFF LINE I A3SS exon 12530908 12531359 . - . W02D9.1
A3SS: I:12530908-12531359 BOUNDING_INTRON: I:12531979-12530907
A3SS EXON: I:12530908-12531359
WBGene00004181_W02D9.1_pri-2_protein-coding E006 chrI:12531358-12531359 1.006 ceh32_T4 pha4_T4 0.001 A3SS_EXON
WBGene00004181_W02D9.1_pri-2_protein-coding E006 chrI:12531358-12531359 1.132 ceh32_T4 end1_T4 0.001 A3SS_EXON
BOUNDING_INTRON: 
 
>I:12568185-12568365.-.A5SS.F33E2.2
GFF LINE I A5SS exon 12568185 12568365 . - . F33E2.2
A5SS: I:12568185-12568365 BOUNDING_INTRON: I:12567377-12568184
BOUNDING_INTRON: 
WBGene00001008_F33E2.2_dlk-1_protein-coding J017 chrI:12567377-12568184 1.343 ceh32_T0 pha4_T0 0.021 A5SS_BOUNDING_INTRON
WBGene00001008_F33E2.2_dlk-1_protein-coding J017 chrI:12567377-12568184 1.286 ceh32_T1 pha4_T1 0.000 A5SS_BOUNDING_INTRON
WBGene00001008_F33E2.2_dlk-1_protein-coding J017 chrI:12567377-12568184 1.035 ceh32_T2 pha4_T2 0.000 A5SS_BOUNDING_INTRON
WBGene00001008_F33E2.2_dlk-1_protein-coding J017 chrI:12567377-12568184 1.421 ceh32_T3 pha4_T3 0.000 A5SS_BOUNDING_INTRON
WBGene00001008_F33E2.2_dlk-1_protein-coding J017 chrI:12567377-12568184 1.158 ceh32_T4 pha4_T4 0.000 A5SS_BOUNDING_INTRON
WBGene00001008_F33E2.2_dlk-1_protein-coding J017 chrI:12567377-12568184 1.115 hlh1_T3 pha4_T3 0.032 A5SS_BOUNDING_INTRON
WBGene00001008_F33E2.2_dlk-1_protein-coding J017 chrI:12567377-12568184 1.216 nhr25_T3 pha4_T3 0.000 A5SS_BOUNDING_INTRON
A5SS EXON: I:12568185-12568365
WBGene00001008_F33E2.2_dlk-1_protein-coding E004 chrI:12568185-12568205 1.154 ceh32_T0 end1_T0 0.001 A5SS_EXON
WBGene00001008_F33E2.2_dlk-1_protein-coding E004 chrI:12568185-12568205 1.714 ceh32_T0 pha4_T0 0.000 A5SS_EXON
WBGene00001008_F33E2.2_dlk-1_protein-coding E005 chrI:12568206-12568365 1.168 ceh32_T0 pha4_T0 0.000 A5SS_EXON
WBGene00001008_F33E2.2_dlk-1_protein-coding E004 chrI:12568185-12568205 1.206 ceh32_T1 end1_T1 0.000 A5SS_EXON
WBGene00001008_F33E2.2_dlk-1_protein-coding E004 chrI:12568185-12568205 1.554 ceh32_T1 pha4_T1 0.000 A5SS_EXON
WBGene00001008_F33E2.2_dlk-1_protein-coding E005 chrI:12568206-12568365 1.013 ceh32_T1 pha4_T1 0.000 A5SS_EXON
WBGene00001008_F33E2.2_dlk-1_protein-coding E004 chrI:12568185-12568205 1.075 ceh32_T2 nhr25_T2 0.000 A5SS_EXON
WBGene00001008_F33E2.2_dlk-1_protein-coding E004 chrI:12568185-12568205 1.210 ceh32_T2 end1_T2 0.000 A5SS_EXON
WBGene00001008_F33E2.2_dlk-1_protein-coding E004 chrI:12568185-12568205 1.805 ceh32_T2 pha4_T2 0.000 A5SS_EXON
WBGene00001008_F33E2.2_dlk-1_protein-coding E005 chrI:12568206-12568365 1.093 ceh32_T2 end1_T2 0.000 A5SS_EXON
WBGene00001008_F33E2.2_dlk-1_protein-coding E005 chrI:12568206-12568365 1.204 ceh32_T2 pha4_T2 0.000 A5SS_EXON
WBGene00001008_F33E2.2_dlk-1_protein-coding E004 chrI:12568185-12568205 1.039 ceh32_T3 end1_T3 0.000 A5SS_EXON
WBGene00001008_F33E2.2_dlk-1_protein-coding E004 chrI:12568185-12568205 1.895 ceh32_T3 pha4_T3 0.000 A5SS_EXON
WBGene00001008_F33E2.2_dlk-1_protein-coding E005 chrI:12568206-12568365 1.012 ceh32_T3 end1_T3 0.004 A5SS_EXON
WBGene00001008_F33E2.2_dlk-1_protein-coding E004 chrI:12568185-12568205 1.452 ceh32_T4 pha4_T4 0.000 A5SS_EXON
WBGene00001008_F33E2.2_dlk-1_protein-coding E004 chrI:12568185-12568205 1.145 cnd1_T1 pha4_T1 0.100 A5SS_EXON
WBGene00001008_F33E2.2_dlk-1_protein-coding E004 chrI:12568185-12568205 1.120 cnd1_T2 pha4_T2 0.000 A5SS_EXON
WBGene00001008_F33E2.2_dlk-1_protein-coding E004 chrI:12568185-12568205 1.064 cnd1_T3 pha4_T3 0.000 A5SS_EXON
WBGene00001008_F33E2.2_dlk-1_protein-coding E004 chrI:12568185-12568205 1.078 nhr25_T3 pha4_T3 0.000 A5SS_EXON
>I:12568206-12568365.-.A5SS.F33E2.2
GFF LINE I A5SS exon 12568206 12568365 . - . F33E2.2
A5SS: I:12568206-12568365 BOUNDING_INTRON: I:12567377-12568205
BOUNDING_INTRON: 
WBGene00001008_F33E2.2_dlk-1_protein-coding J018 chrI:12567377-12568205 1.038 ceh32_T2 nhr25_T2 0.000 A5SS_BOUNDING_INTRON
WBGene00001008_F33E2.2_dlk-1_protein-coding J018 chrI:12567377-12568205 1.441 ceh32_T2 end1_T2 0.000 A5SS_BOUNDING_INTRON
WBGene00001008_F33E2.2_dlk-1_protein-coding J018 chrI:12567377-12568205 1.001 ceh32_T3 nhr25_T3 0.096 A5SS_BOUNDING_INTRON
WBGene00001008_F33E2.2_dlk-1_protein-coding J018 chrI:12567377-12568205 1.479 ceh32_T3 end1_T3 0.021 A5SS_BOUNDING_INTRON
WBGene00001008_F33E2.2_dlk-1_protein-coding J018 chrI:12567377-12568205 1.066 ceh32_T4 nhr25_T4 0.000 A5SS_BOUNDING_INTRON
WBGene00001008_F33E2.2_dlk-1_protein-coding J018 chrI:12567377-12568205 2.068 ceh32_T4 end1_T4 0.000 A5SS_BOUNDING_INTRON
WBGene00001008_F33E2.2_dlk-1_protein-coding J018 chrI:12567377-12568205 1.312 cnd1_T3 end1_T3 0.000 A5SS_BOUNDING_INTRON
WBGene00001008_F33E2.2_dlk-1_protein-coding J018 chrI:12567377-12568205 1.801 cnd1_T4 end1_T4 0.000 A5SS_BOUNDING_INTRON
WBGene00001008_F33E2.2_dlk-1_protein-coding J018 chrI:12567377-12568205 1.145 hlh1_T2 end1_T2 0.002 A5SS_BOUNDING_INTRON
WBGene00001008_F33E2.2_dlk-1_protein-coding J018 chrI:12567377-12568205 1.101 hlh1_T3 end1_T3 0.001 A5SS_BOUNDING_INTRON
WBGene00001008_F33E2.2_dlk-1_protein-coding J018 chrI:12567377-12568205 1.785 hlh1_T4 end1_T4 0.000 A5SS_BOUNDING_INTRON
WBGene00001008_F33E2.2_dlk-1_protein-coding J018 chrI:12567377-12568205 1.010 nhr25_T4 end1_T4 0.018 A5SS_BOUNDING_INTRON
WBGene00001008_F33E2.2_dlk-1_protein-coding J018 chrI:12567377-12568205 1.102 pha4_T2 end1_T2 0.076 A5SS_BOUNDING_INTRON
WBGene00001008_F33E2.2_dlk-1_protein-coding J018 chrI:12567377-12568205 1.005 pha4_T3 nhr25_T3 0.000 A5SS_BOUNDING_INTRON
WBGene00001008_F33E2.2_dlk-1_protein-coding J018 chrI:12567377-12568205 1.468 pha4_T3 end1_T3 0.000 A5SS_BOUNDING_INTRON
WBGene00001008_F33E2.2_dlk-1_protein-coding J018 chrI:12567377-12568205 1.766 pha4_T4 end1_T4 0.000 A5SS_BOUNDING_INTRON
WBGene00001008_F33E2.2_dlk-1_protein-coding J018 chrI:12567377-12568205 1.128 tbx37_T3 end1_T3 0.000 A5SS_BOUNDING_INTRON
WBGene00001008_F33E2.2_dlk-1_protein-coding J018 chrI:12567377-12568205 1.521 tbx37_T4 end1_T4 0.000 A5SS_BOUNDING_INTRON
A5SS EXON: I:12568206-12568365
WBGene00001008_F33E2.2_dlk-1_protein-coding E005 chrI:12568206-12568365 1.168 ceh32_T0 pha4_T0 0.000 A5SS_EXON
WBGene00001008_F33E2.2_dlk-1_protein-coding E005 chrI:12568206-12568365 1.013 ceh32_T1 pha4_T1 0.000 A5SS_EXON
WBGene00001008_F33E2.2_dlk-1_protein-coding E005 chrI:12568206-12568365 1.093 ceh32_T2 end1_T2 0.000 A5SS_EXON
WBGene00001008_F33E2.2_dlk-1_protein-coding E005 chrI:12568206-12568365 1.204 ceh32_T2 pha4_T2 0.000 A5SS_EXON
WBGene00001008_F33E2.2_dlk-1_protein-coding E005 chrI:12568206-12568365 1.012 ceh32_T3 end1_T3 0.004 A5SS_EXON
 
>I:12652621-12652746.+.A3SS.H28O16.1
GFF LINE I A3SS exon 12652621 12652746 . + . H28O16.1
A3SS: I:12652621-12652746 BOUNDING_INTRON: I:12652438-12652620
BOUNDING_INTRON: 
A3SS EXON: I:12652621-12652746
>I:12652624-12652746.+.A3SS.H28O16.1
GFF LINE I A3SS exon 12652624 12652746 . + . H28O16.1
A3SS: I:12652624-12652746 BOUNDING_INTRON: I:12652438-12652623
BOUNDING_INTRON: 
A3SS EXON: I:12652624-12652746
 
>I:12711246-12711392.-.A5SS.T06G6.3
GFF LINE I A5SS exon 12711246 12711392 . - . T06G6.3
A5SS: I:12711246-12711392 BOUNDING_INTRON: I:12711204-12711245
BOUNDING_INTRON: 
A5SS EXON: I:12711246-12711392
>I:12711330-12711392.-.A5SS.T06G6.3
GFF LINE I A5SS exon 12711330 12711392 . - . T06G6.3
A5SS: I:12711330-12711392 BOUNDING_INTRON: I:12711204-12711329
BOUNDING_INTRON: 
A5SS EXON: I:12711330-12711392
 
>I:12842123-12842249.+.A3SS.Y18D10A.7
GFF LINE I A3SS exon 12842123 12842249 . + . Y18D10A.7
A3SS: I:12842123-12842249 BOUNDING_INTRON: I:12842074-12842122
BOUNDING_INTRON: 
A3SS EXON: I:12842123-12842249
>I:12842136-12842249.+.A3SS.Y18D10A.7
GFF LINE I A3SS exon 12842136 12842249 . + . Y18D10A.7
A3SS: I:12842136-12842249 BOUNDING_INTRON: I:12842074-12842135
BOUNDING_INTRON: 
A3SS EXON: I:12842136-12842249
 
>I:129167-129333.+.A3SS.F53G12.5
GFF LINE I A3SS exon 129167 129333 . + . F53G12.5
A3SS: I:129167-129333 BOUNDING_INTRON: I:129125-129166
BOUNDING_INTRON: 
WBGene00003229_F53G12.5_mex-3_protein-coding J015 chrI:129125-129166 1.074 end1_T0 nhr25_T0 0.000 A3SS_BOUNDING_INTRON
WBGene00003229_F53G12.5_mex-3_protein-coding J015 chrI:129125-129166 1.124 end1_T0 cnd1_T0 0.019 A3SS_BOUNDING_INTRON
WBGene00003229_F53G12.5_mex-3_protein-coding J015 chrI:129125-129166 1.072 pha4_T3 cnd1_T3 0.017 A3SS_BOUNDING_INTRON
WBGene00003229_F53G12.5_mex-3_protein-coding J015 chrI:129125-129166 1.416 pha4_T3 nhr25_T3 0.010 A3SS_BOUNDING_INTRON
A3SS EXON: I:129167-129333
WBGene00003229_F53G12.5_mex-3_protein-coding E006 chrI:129167-129175 1.055 end1_T0 cnd1_T0 0.039 A3SS_EXON
WBGene00003229_F53G12.5_mex-3_protein-coding E006 chrI:129167-129175 1.075 pha4_T3 cnd1_T3 0.008 A3SS_EXON
WBGene00003229_F53G12.5_mex-3_protein-coding E006 chrI:129167-129175 1.264 pha4_T3 nhr25_T3 0.011 A3SS_EXON
>I:129176-129333.+.A3SS.F53G12.5
GFF LINE I A3SS exon 129176 129333 . + . F53G12.5
A3SS: I:129176-129333 BOUNDING_INTRON: I:129125-129175
BOUNDING_INTRON: 
WBGene00003229_F53G12.5_mex-3_protein-coding J016 chrI:129125-129175 1.007 cnd1_T0 end1_T0 0.000 A3SS_BOUNDING_INTRON
WBGene00003229_F53G12.5_mex-3_protein-coding J016 chrI:129125-129175 1.192 cnd1_T0 pha4_T0 0.000 A3SS_BOUNDING_INTRON
WBGene00003229_F53G12.5_mex-3_protein-coding J016 chrI:129125-129175 1.199 nhr25_T0 pha4_T0 0.000 A3SS_BOUNDING_INTRON
WBGene00003229_F53G12.5_mex-3_protein-coding J016 chrI:129125-129175 1.008 nhr25_T0 end1_T0 0.000 A3SS_BOUNDING_INTRON
WBGene00003229_F53G12.5_mex-3_protein-coding J016 chrI:129125-129175 1.232 tbx37_T0 end1_T0 0.033 A3SS_BOUNDING_INTRON
A3SS EXON: I:129176-129333
 
>I:12957461-12957624.-.A5SS.F08A8.5
GFF LINE I A5SS exon 12957461 12957624 . - . F08A8.5
A5SS: I:12957461-12957624 BOUNDING_INTRON: I:12957416-12957460
BOUNDING_INTRON: 
A5SS EXON: I:12957461-12957624
>I:12957518-12957624.-.A5SS.F08A8.5
GFF LINE I A5SS exon 12957518 12957624 . - . F08A8.5
A5SS: I:12957518-12957624 BOUNDING_INTRON: I:12957416-12957517
BOUNDING_INTRON: 
A5SS EXON: I:12957518-12957624
 
>I:12975400-12975635.+.A3SS.C47B2.6
GFF LINE I A3SS exon 12975400 12975635 . + . C47B2.6
A3SS: I:12975400-12975635 BOUNDING_INTRON: I:12975321-12975399
BOUNDING_INTRON: 
A3SS EXON: I:12975400-12975635
>I:12975406-12975635.+.A3SS.C47B2.6
GFF LINE I A3SS exon 12975406 12975635 . + . C47B2.6
A3SS: I:12975406-12975635 BOUNDING_INTRON: I:12975321-12975405
BOUNDING_INTRON: 
A3SS EXON: I:12975406-12975635
 
>I:13282324-13282401.-.A3SS.M01E5.3
GFF LINE I A3SS exon 13282324 13282401 . - . M01E5.3
A3SS: I:13282324-13282401 BOUNDING_INTRON: I:13282518-13282323
A3SS EXON: I:13282324-13282401
BOUNDING_INTRON: 
>I:13282324-13282407.-.A3SS.M01E5.3
GFF LINE I A3SS exon 13282324 13282407 . - . M01E5.3
A3SS: I:13282324-13282407 BOUNDING_INTRON: I:13282518-13282323
A3SS EXON: I:13282324-13282407
WBGene00010806_M01E5.3_M01E5.3_protein-coding E004 chrI:13282402-13282407 1.615 ceh32_T0 nhr25_T0 0.000 A3SS_EXON
WBGene00010806_M01E5.3_M01E5.3_protein-coding E004 chrI:13282402-13282407 1.258 end1_T0 nhr25_T0 0.001 A3SS_EXON
WBGene00010806_M01E5.3_M01E5.3_protein-coding E004 chrI:13282402-13282407 1.068 end1_T0 cnd1_T0 0.045 A3SS_EXON
WBGene00010806_M01E5.3_M01E5.3_protein-coding E004 chrI:13282402-13282407 1.022 pha4_T0 nhr25_T0 0.008 A3SS_EXON
BOUNDING_INTRON: 
>I:13282575-13282693.-.A3SS.M01E5.3
GFF LINE I A3SS exon 13282575 13282693 . - . M01E5.3
A3SS: I:13282575-13282693 BOUNDING_INTRON: I:13284237-13282574
A3SS EXON: I:13282575-13282693
BOUNDING_INTRON: 
>I:13282575-13282699.-.A3SS.M01E5.3
GFF LINE I A3SS exon 13282575 13282699 . - . M01E5.3
A3SS: I:13282575-13282699 BOUNDING_INTRON: I:13284237-13282574
A3SS EXON: I:13282575-13282699
BOUNDING_INTRON: 
 
>I:13331969-13332087.+.A3SS.T04D3.4
GFF LINE I A3SS exon 13331969 13332087 . + . T04D3.4
A3SS: I:13331969-13332087 BOUNDING_INTRON: I:13331910-13331968
BOUNDING_INTRON: 
A3SS EXON: I:13331969-13332087
>I:13331970-13332087.+.A3SS.T04D3.4
GFF LINE I A3SS exon 13331970 13332087 . + . T04D3.4
A3SS: I:13331970-13332087 BOUNDING_INTRON: I:13331910-13331969
BOUNDING_INTRON: 
A3SS EXON: I:13331970-13332087
 
>I:13340920-13341139.+.A3SS.W08E3.3
GFF LINE I A3SS exon 13340920 13341139 . + . W08E3.3
A3SS: I:13340920-13341139 BOUNDING_INTRON: I:13340535-13340919
BOUNDING_INTRON: 
A3SS EXON: I:13340920-13341139
>I:13340921-13341139.+.A3SS.W08E3.3
GFF LINE I A3SS exon 13340921 13341139 . + . W08E3.3
A3SS: I:13340921-13341139 BOUNDING_INTRON: I:13340535-13340920
BOUNDING_INTRON: 
A3SS EXON: I:13340921-13341139
 
>I:1335996-1336116.+.A5SS.K12C11.3
GFF LINE I A5SS exon 1335996 1336116 . + . K12C11.3
A5SS: I:1335996-1336116 BOUNDING_INTRON: I:1336300-1335995
A5SS EXON: I:1335996-1336116
BOUNDING_INTRON: 
>I:1335996-1336158.+.A5SS.K12C11.3
GFF LINE I A5SS exon 1335996 1336158 . + . K12C11.3
A5SS: I:1335996-1336158 BOUNDING_INTRON: I:1336300-1335995
A5SS EXON: I:1335996-1336158
BOUNDING_INTRON: 
 
>I:13796391-13796530.-.A3SS.Y37H9A.5
GFF LINE I A3SS exon 13796391 13796530 . - . Y37H9A.5
A3SS: I:13796391-13796530 BOUNDING_INTRON: I:13796676-13796390
A3SS EXON: I:13796391-13796530
WBGene00014871_Y37H9A.5_Y37H9A.5_protein-coding E003 chrI:13796391-13796530 1.408 ceh32_T1 end1_T1 0.081 A3SS_EXON
WBGene00014871_Y37H9A.5_Y37H9A.5_protein-coding E003 chrI:13796391-13796530 1.383 ceh32_T1 hlh1_T1 0.001 A3SS_EXON
WBGene00014871_Y37H9A.5_Y37H9A.5_protein-coding E003 chrI:13796391-13796530 1.668 ceh32_T1 nhr25_T1 0.000 A3SS_EXON
WBGene00014871_Y37H9A.5_Y37H9A.5_protein-coding E003 chrI:13796391-13796530 1.674 ceh32_T1 pha4_T1 0.041 A3SS_EXON
WBGene00014871_Y37H9A.5_Y37H9A.5_protein-coding E003 chrI:13796391-13796530 1.386 ceh32_T2 nhr25_T2 0.001 A3SS_EXON
WBGene00014871_Y37H9A.5_Y37H9A.5_protein-coding E003 chrI:13796391-13796530 1.625 ceh32_T4 nhr25_T4 0.019 A3SS_EXON
WBGene00014871_Y37H9A.5_Y37H9A.5_protein-coding E003 chrI:13796391-13796530 1.673 ceh32_T4 pha4_T4 0.036 A3SS_EXON
WBGene00014871_Y37H9A.5_Y37H9A.5_protein-coding E003 chrI:13796391-13796530 1.687 ceh32_T4 end1_T4 0.060 A3SS_EXON
WBGene00014871_Y37H9A.5_Y37H9A.5_protein-coding E003 chrI:13796391-13796530 1.725 ceh32_T4 hlh1_T4 0.065 A3SS_EXON
BOUNDING_INTRON: 
>I:13796391-13796533.-.A3SS.Y37H9A.5
GFF LINE I A3SS exon 13796391 13796533 . - . Y37H9A.5
A3SS: I:13796391-13796533 BOUNDING_INTRON: I:13796676-13796390
A3SS EXON: I:13796391-13796533
WBGene00014871_Y37H9A.5_Y37H9A.5_protein-coding E004 chrI:13796531-13796533 1.352 ceh32_T0 hlh1_T0 0.000 A3SS_EXON
WBGene00014871_Y37H9A.5_Y37H9A.5_protein-coding E003 chrI:13796391-13796530 1.408 ceh32_T1 end1_T1 0.081 A3SS_EXON
WBGene00014871_Y37H9A.5_Y37H9A.5_protein-coding E003 chrI:13796391-13796530 1.383 ceh32_T1 hlh1_T1 0.001 A3SS_EXON
WBGene00014871_Y37H9A.5_Y37H9A.5_protein-coding E003 chrI:13796391-13796530 1.668 ceh32_T1 nhr25_T1 0.000 A3SS_EXON
WBGene00014871_Y37H9A.5_Y37H9A.5_protein-coding E003 chrI:13796391-13796530 1.674 ceh32_T1 pha4_T1 0.041 A3SS_EXON
WBGene00014871_Y37H9A.5_Y37H9A.5_protein-coding E004 chrI:13796531-13796533 1.596 ceh32_T1 nhr25_T1 0.000 A3SS_EXON
WBGene00014871_Y37H9A.5_Y37H9A.5_protein-coding E004 chrI:13796531-13796533 1.792 ceh32_T1 end1_T1 0.000 A3SS_EXON
WBGene00014871_Y37H9A.5_Y37H9A.5_protein-coding E004 chrI:13796531-13796533 1.933 ceh32_T1 pha4_T1 0.000 A3SS_EXON
WBGene00014871_Y37H9A.5_Y37H9A.5_protein-coding E004 chrI:13796531-13796533 1.985 ceh32_T1 hlh1_T1 0.000 A3SS_EXON
WBGene00014871_Y37H9A.5_Y37H9A.5_protein-coding E003 chrI:13796391-13796530 1.386 ceh32_T2 nhr25_T2 0.001 A3SS_EXON
WBGene00014871_Y37H9A.5_Y37H9A.5_protein-coding E004 chrI:13796531-13796533 1.277 ceh32_T2 pha4_T2 0.001 A3SS_EXON
WBGene00014871_Y37H9A.5_Y37H9A.5_protein-coding E004 chrI:13796531-13796533 1.392 ceh32_T3 pha4_T3 0.047 A3SS_EXON
WBGene00014871_Y37H9A.5_Y37H9A.5_protein-coding E003 chrI:13796391-13796530 1.625 ceh32_T4 nhr25_T4 0.019 A3SS_EXON
WBGene00014871_Y37H9A.5_Y37H9A.5_protein-coding E003 chrI:13796391-13796530 1.673 ceh32_T4 pha4_T4 0.036 A3SS_EXON
WBGene00014871_Y37H9A.5_Y37H9A.5_protein-coding E003 chrI:13796391-13796530 1.687 ceh32_T4 end1_T4 0.060 A3SS_EXON
WBGene00014871_Y37H9A.5_Y37H9A.5_protein-coding E003 chrI:13796391-13796530 1.725 ceh32_T4 hlh1_T4 0.065 A3SS_EXON
WBGene00014871_Y37H9A.5_Y37H9A.5_protein-coding E004 chrI:13796531-13796533 1.477 ceh32_T4 hlh1_T4 0.008 A3SS_EXON
WBGene00014871_Y37H9A.5_Y37H9A.5_protein-coding E004 chrI:13796531-13796533 1.815 ceh32_T4 end1_T4 0.062 A3SS_EXON
WBGene00014871_Y37H9A.5_Y37H9A.5_protein-coding E004 chrI:13796531-13796533 2.336 ceh32_T4 pha4_T4 0.000 A3SS_EXON
WBGene00014871_Y37H9A.5_Y37H9A.5_protein-coding E004 chrI:13796531-13796533 1.427 cnd1_T4 pha4_T4 0.004 A3SS_EXON
WBGene00014871_Y37H9A.5_Y37H9A.5_protein-coding E004 chrI:13796531-13796533 1.547 nhr25_T4 pha4_T4 0.028 A3SS_EXON
BOUNDING_INTRON: 
 
>I:13796581-13796675.-.A5SS.Y37H9A.5
GFF LINE I A5SS exon 13796581 13796675 . - . Y37H9A.5
A5SS: I:13796581-13796675 BOUNDING_INTRON: I:13796534-13796580
BOUNDING_INTRON: 
WBGene00014871_Y37H9A.5_Y37H9A.5_protein-coding J009 chrI:13796534-13796580 1.373 ceh32_T0 hlh1_T0 0.000 A5SS_BOUNDING_INTRON
WBGene00014871_Y37H9A.5_Y37H9A.5_protein-coding J009 chrI:13796534-13796580 1.523 ceh32_T1 nhr25_T1 0.000 A5SS_BOUNDING_INTRON
WBGene00014871_Y37H9A.5_Y37H9A.5_protein-coding J009 chrI:13796534-13796580 1.722 ceh32_T1 end1_T1 0.000 A5SS_BOUNDING_INTRON
WBGene00014871_Y37H9A.5_Y37H9A.5_protein-coding J009 chrI:13796534-13796580 1.862 ceh32_T1 pha4_T1 0.000 A5SS_BOUNDING_INTRON
WBGene00014871_Y37H9A.5_Y37H9A.5_protein-coding J009 chrI:13796534-13796580 1.954 ceh32_T1 hlh1_T1 0.000 A5SS_BOUNDING_INTRON
WBGene00014871_Y37H9A.5_Y37H9A.5_protein-coding J009 chrI:13796534-13796580 1.020 ceh32_T2 hlh1_T2 0.002 A5SS_BOUNDING_INTRON
WBGene00014871_Y37H9A.5_Y37H9A.5_protein-coding J009 chrI:13796534-13796580 1.281 ceh32_T2 pha4_T2 0.001 A5SS_BOUNDING_INTRON
WBGene00014871_Y37H9A.5_Y37H9A.5_protein-coding J009 chrI:13796534-13796580 1.333 ceh32_T3 pha4_T3 0.033 A5SS_BOUNDING_INTRON
WBGene00014871_Y37H9A.5_Y37H9A.5_protein-coding J009 chrI:13796534-13796580 1.427 ceh32_T4 hlh1_T4 0.010 A5SS_BOUNDING_INTRON
WBGene00014871_Y37H9A.5_Y37H9A.5_protein-coding J009 chrI:13796534-13796580 1.738 ceh32_T4 end1_T4 0.094 A5SS_BOUNDING_INTRON
WBGene00014871_Y37H9A.5_Y37H9A.5_protein-coding J009 chrI:13796534-13796580 2.260 ceh32_T4 pha4_T4 0.001 A5SS_BOUNDING_INTRON
WBGene00014871_Y37H9A.5_Y37H9A.5_protein-coding J009 chrI:13796534-13796580 1.426 cnd1_T4 pha4_T4 0.003 A5SS_BOUNDING_INTRON
WBGene00014871_Y37H9A.5_Y37H9A.5_protein-coding J009 chrI:13796534-13796580 1.543 nhr25_T4 pha4_T4 0.022 A5SS_BOUNDING_INTRON
A5SS EXON: I:13796581-13796675
WBGene00014871_Y37H9A.5_Y37H9A.5_protein-coding E005 chrI:13796581-13796581 1.323 ceh32_T0 hlh1_T0 0.000 A5SS_EXON
WBGene00014871_Y37H9A.5_Y37H9A.5_protein-coding E006 chrI:13796582-13796675 1.294 ceh32_T0 pha4_T0 0.027 A5SS_EXON
WBGene00014871_Y37H9A.5_Y37H9A.5_protein-coding E006 chrI:13796582-13796675 1.474 ceh32_T0 end1_T0 0.013 A5SS_EXON
WBGene00014871_Y37H9A.5_Y37H9A.5_protein-coding E006 chrI:13796582-13796675 1.702 ceh32_T0 nhr25_T0 0.000 A5SS_EXON
WBGene00014871_Y37H9A.5_Y37H9A.5_protein-coding E006 chrI:13796582-13796675 1.693 ceh32_T0 hlh1_T0 0.000 A5SS_EXON
WBGene00014871_Y37H9A.5_Y37H9A.5_protein-coding E005 chrI:13796581-13796581 1.402 ceh32_T1 nhr25_T1 0.000 A5SS_EXON
WBGene00014871_Y37H9A.5_Y37H9A.5_protein-coding E005 chrI:13796581-13796581 1.720 ceh32_T1 end1_T1 0.000 A5SS_EXON
WBGene00014871_Y37H9A.5_Y37H9A.5_protein-coding E005 chrI:13796581-13796581 1.754 ceh32_T1 pha4_T1 0.000 A5SS_EXON
WBGene00014871_Y37H9A.5_Y37H9A.5_protein-coding E005 chrI:13796581-13796581 1.890 ceh32_T1 hlh1_T1 0.000 A5SS_EXON
WBGene00014871_Y37H9A.5_Y37H9A.5_protein-coding E006 chrI:13796582-13796675 1.087 ceh32_T1 nhr25_T1 0.013 A5SS_EXON
WBGene00014871_Y37H9A.5_Y37H9A.5_protein-coding E006 chrI:13796582-13796675 1.299 ceh32_T1 pha4_T1 0.017 A5SS_EXON
WBGene00014871_Y37H9A.5_Y37H9A.5_protein-coding E006 chrI:13796582-13796675 1.572 ceh32_T1 hlh1_T1 0.000 A5SS_EXON
WBGene00014871_Y37H9A.5_Y37H9A.5_protein-coding E005 chrI:13796581-13796581 1.013 ceh32_T2 hlh1_T2 0.003 A5SS_EXON
WBGene00014871_Y37H9A.5_Y37H9A.5_protein-coding E005 chrI:13796581-13796581 1.277 ceh32_T2 pha4_T2 0.001 A5SS_EXON
WBGene00014871_Y37H9A.5_Y37H9A.5_protein-coding E006 chrI:13796582-13796675 1.054 ceh32_T2 pha4_T2 0.020 A5SS_EXON
WBGene00014871_Y37H9A.5_Y37H9A.5_protein-coding E005 chrI:13796581-13796581 1.183 ceh32_T3 pha4_T3 0.072 A5SS_EXON
WBGene00014871_Y37H9A.5_Y37H9A.5_protein-coding E006 chrI:13796582-13796675 1.092 ceh32_T3 hlh1_T3 0.010 A5SS_EXON
WBGene00014871_Y37H9A.5_Y37H9A.5_protein-coding E006 chrI:13796582-13796675 1.313 ceh32_T3 pha4_T3 0.007 A5SS_EXON
WBGene00014871_Y37H9A.5_Y37H9A.5_protein-coding E006 chrI:13796582-13796675 1.448 ceh32_T3 end1_T3 0.029 A5SS_EXON
WBGene00014871_Y37H9A.5_Y37H9A.5_protein-coding E005 chrI:13796581-13796581 1.412 ceh32_T4 hlh1_T4 0.013 A5SS_EXON
WBGene00014871_Y37H9A.5_Y37H9A.5_protein-coding E005 chrI:13796581-13796581 2.262 ceh32_T4 pha4_T4 0.002 A5SS_EXON
WBGene00014871_Y37H9A.5_Y37H9A.5_protein-coding E006 chrI:13796582-13796675 1.169 ceh32_T4 end1_T4 0.033 A5SS_EXON
WBGene00014871_Y37H9A.5_Y37H9A.5_protein-coding E006 chrI:13796582-13796675 1.593 ceh32_T4 pha4_T4 0.001 A5SS_EXON
WBGene00014871_Y37H9A.5_Y37H9A.5_protein-coding E005 chrI:13796581-13796581 1.464 cnd1_T4 pha4_T4 0.003 A5SS_EXON
WBGene00014871_Y37H9A.5_Y37H9A.5_protein-coding E006 chrI:13796582-13796675 1.053 cnd1_T4 pha4_T4 0.025 A5SS_EXON
WBGene00014871_Y37H9A.5_Y37H9A.5_protein-coding E005 chrI:13796581-13796581 1.563 nhr25_T4 pha4_T4 0.019 A5SS_EXON
WBGene00014871_Y37H9A.5_Y37H9A.5_protein-coding E006 chrI:13796582-13796675 1.053 nhr25_T4 tbx37_T4 0.041 A5SS_EXON
WBGene00014871_Y37H9A.5_Y37H9A.5_protein-coding E006 chrI:13796582-13796675 1.547 nhr25_T4 pha4_T4 0.000 A5SS_EXON
WBGene00014871_Y37H9A.5_Y37H9A.5_protein-coding E006 chrI:13796582-13796675 1.117 nhr25_T4 end1_T4 0.037 A5SS_EXON
>I:13796582-13796675.-.A5SS.Y37H9A.5
GFF LINE I A5SS exon 13796582 13796675 . - . Y37H9A.5
A5SS: I:13796582-13796675 BOUNDING_INTRON: I:13796534-13796581
BOUNDING_INTRON: 
A5SS EXON: I:13796582-13796675
WBGene00014871_Y37H9A.5_Y37H9A.5_protein-coding E006 chrI:13796582-13796675 1.294 ceh32_T0 pha4_T0 0.027 A5SS_EXON
WBGene00014871_Y37H9A.5_Y37H9A.5_protein-coding E006 chrI:13796582-13796675 1.474 ceh32_T0 end1_T0 0.013 A5SS_EXON
WBGene00014871_Y37H9A.5_Y37H9A.5_protein-coding E006 chrI:13796582-13796675 1.702 ceh32_T0 nhr25_T0 0.000 A5SS_EXON
WBGene00014871_Y37H9A.5_Y37H9A.5_protein-coding E006 chrI:13796582-13796675 1.693 ceh32_T0 hlh1_T0 0.000 A5SS_EXON
WBGene00014871_Y37H9A.5_Y37H9A.5_protein-coding E006 chrI:13796582-13796675 1.087 ceh32_T1 nhr25_T1 0.013 A5SS_EXON
WBGene00014871_Y37H9A.5_Y37H9A.5_protein-coding E006 chrI:13796582-13796675 1.299 ceh32_T1 pha4_T1 0.017 A5SS_EXON
WBGene00014871_Y37H9A.5_Y37H9A.5_protein-coding E006 chrI:13796582-13796675 1.572 ceh32_T1 hlh1_T1 0.000 A5SS_EXON
WBGene00014871_Y37H9A.5_Y37H9A.5_protein-coding E006 chrI:13796582-13796675 1.054 ceh32_T2 pha4_T2 0.020 A5SS_EXON
WBGene00014871_Y37H9A.5_Y37H9A.5_protein-coding E006 chrI:13796582-13796675 1.092 ceh32_T3 hlh1_T3 0.010 A5SS_EXON
WBGene00014871_Y37H9A.5_Y37H9A.5_protein-coding E006 chrI:13796582-13796675 1.313 ceh32_T3 pha4_T3 0.007 A5SS_EXON
WBGene00014871_Y37H9A.5_Y37H9A.5_protein-coding E006 chrI:13796582-13796675 1.448 ceh32_T3 end1_T3 0.029 A5SS_EXON
WBGene00014871_Y37H9A.5_Y37H9A.5_protein-coding E006 chrI:13796582-13796675 1.169 ceh32_T4 end1_T4 0.033 A5SS_EXON
WBGene00014871_Y37H9A.5_Y37H9A.5_protein-coding E006 chrI:13796582-13796675 1.593 ceh32_T4 pha4_T4 0.001 A5SS_EXON
WBGene00014871_Y37H9A.5_Y37H9A.5_protein-coding E006 chrI:13796582-13796675 1.053 cnd1_T4 pha4_T4 0.025 A5SS_EXON
WBGene00014871_Y37H9A.5_Y37H9A.5_protein-coding E006 chrI:13796582-13796675 1.053 nhr25_T4 tbx37_T4 0.041 A5SS_EXON
WBGene00014871_Y37H9A.5_Y37H9A.5_protein-coding E006 chrI:13796582-13796675 1.547 nhr25_T4 pha4_T4 0.000 A5SS_EXON
WBGene00014871_Y37H9A.5_Y37H9A.5_protein-coding E006 chrI:13796582-13796675 1.117 nhr25_T4 end1_T4 0.037 A5SS_EXON
 
>I:13829213-13829424.-.A3SS.W09G3.1
GFF LINE I A3SS exon 13829213 13829424 . - . W09G3.1
A3SS: I:13829213-13829424 BOUNDING_INTRON: I:13831977-13829212
A3SS EXON: I:13829213-13829424
BOUNDING_INTRON: 
>I:13829213-13830190.-.A3SS.W09G3.1
GFF LINE I A3SS exon 13829213 13830190 . - . W09G3.1
A3SS: I:13829213-13830190 BOUNDING_INTRON: I:13831977-13829212
A3SS EXON: I:13829213-13830190
BOUNDING_INTRON: 
 
>I:13952488-13952848.+.A3SS.Y71A12B.1
GFF LINE I A3SS exon 13952488 13952848 . + . Y71A12B.1
A3SS: I:13952488-13952848 BOUNDING_INTRON: I:13952316-13952487
BOUNDING_INTRON: 
A3SS EXON: I:13952488-13952848
>I:13952587-13952848.+.A3SS.Y71A12B.1
GFF LINE I A3SS exon 13952587 13952848 . + . Y71A12B.1
A3SS: I:13952587-13952848 BOUNDING_INTRON: I:13952316-13952586
BOUNDING_INTRON: 
WBGene00004475_Y71A12B.1_rps-6_protein-coding J012 chrI:13952316-13952586 1.075 pha4_T2 ceh32_T2 0.008 A3SS_BOUNDING_INTRON
A3SS EXON: I:13952587-13952848
 
>I:13985632-13985747.+.A5SS.Y71A12B.17
GFF LINE I A5SS exon 13985632 13985747 . + . Y71A12B.17
A5SS: I:13985632-13985747 BOUNDING_INTRON: I:13986066-13985631
A5SS EXON: I:13985632-13985747
BOUNDING_INTRON: 
>I:13985632-13985756.+.A5SS.Y71A12B.17
GFF LINE I A5SS exon 13985632 13985756 . + . Y71A12B.17
A5SS: I:13985632-13985756 BOUNDING_INTRON: I:13986066-13985631
A5SS EXON: I:13985632-13985756
BOUNDING_INTRON: 
 
>I:14188020-14188124.-.A3SS.ZK849.2
GFF LINE I A3SS exon 14188020 14188124 . - . ZK849.2
A3SS: I:14188020-14188124 BOUNDING_INTRON: I:14188294-14188019
A3SS EXON: I:14188020-14188124
BOUNDING_INTRON: 
>I:14188020-14188130.-.A3SS.ZK849.2
GFF LINE I A3SS exon 14188020 14188130 . - . ZK849.2
A3SS: I:14188020-14188130 BOUNDING_INTRON: I:14188294-14188019
A3SS EXON: I:14188020-14188130
BOUNDING_INTRON: 
 
>I:14396540-14396664.+.A3SS.Y105E8A.7
GFF LINE I A3SS exon 14396540 14396664 . + . Y105E8A.7
A3SS: I:14396540-14396664 BOUNDING_INTRON: I:14396497-14396539
BOUNDING_INTRON: 
WBGene00002977_Y105E8A.7_lev-10_protein-coding J020 chrI:14396497-14396539 12.193 ceh32_T1 end1_T1 0.037 A3SS_BOUNDING_INTRON
WBGene00002977_Y105E8A.7_lev-10_protein-coding J020 chrI:14396497-14396539 1.224 ceh32_T2 pha4_T2 0.004 A3SS_BOUNDING_INTRON
A3SS EXON: I:14396540-14396664
WBGene00002977_Y105E8A.7_lev-10_protein-coding E006 chrI:14396540-14396549 1.076 ceh32_T2 pha4_T2 0.012 A3SS_EXON
>I:14396550-14396664.+.A3SS.Y105E8A.7
GFF LINE I A3SS exon 14396550 14396664 . + . Y105E8A.7
A3SS: I:14396550-14396664 BOUNDING_INTRON: I:14396497-14396549
BOUNDING_INTRON: 
A3SS EXON: I:14396550-14396664
 
>I:14438347-14438608.-.A5SS.Y105E8A.12
GFF LINE I A5SS exon 14438347 14438608 . - . Y105E8A.12
A5SS: I:14438347-14438608 BOUNDING_INTRON: I:14437230-14438346
BOUNDING_INTRON: 
A5SS EXON: I:14438347-14438608
>I:14438511-14438608.-.A5SS.Y105E8A.12
GFF LINE I A5SS exon 14438511 14438608 . - . Y105E8A.12
A5SS: I:14438511-14438608 BOUNDING_INTRON: I:14437230-14438510
BOUNDING_INTRON: 
A5SS EXON: I:14438511-14438608
 
>I:14476345-14476721.+.A3SS.Y105E8A.17
GFF LINE I A3SS exon 14476345 14476721 . + . Y105E8A.17
A3SS: I:14476345-14476721 BOUNDING_INTRON: I:14474932-14476344
BOUNDING_INTRON: 
A3SS EXON: I:14476345-14476721
>I:14476351-14476721.+.A3SS.Y105E8A.17
GFF LINE I A3SS exon 14476351 14476721 . + . Y105E8A.17
A3SS: I:14476351-14476721 BOUNDING_INTRON: I:14474932-14476350
BOUNDING_INTRON: 
A3SS EXON: I:14476351-14476721
 
>I:14536902-14537001.+.A3SS.Y105E8A.26
GFF LINE I A3SS exon 14536902 14537001 . + . Y105E8A.26
A3SS: I:14536902-14537001 BOUNDING_INTRON: I:14536077-14536901
BOUNDING_INTRON: 
A3SS EXON: I:14536902-14537001
>I:14536903-14537001.+.A3SS.Y105E8A.26
GFF LINE I A3SS exon 14536903 14537001 . + . Y105E8A.26
A3SS: I:14536903-14537001 BOUNDING_INTRON: I:14536077-14536902
BOUNDING_INTRON: 
A3SS EXON: I:14536903-14537001
 
>I:14537735-14537939.+.A5SS.Y105E8A.26
GFF LINE I A5SS exon 14537735 14537939 . + . Y105E8A.26
A5SS: I:14537735-14537939 BOUNDING_INTRON: I:14540149-14537734
A5SS EXON: I:14537735-14537939
BOUNDING_INTRON: 
>I:14537735-14537966.+.A5SS.Y105E8A.26
GFF LINE I A5SS exon 14537735 14537966 . + . Y105E8A.26
A5SS: I:14537735-14537966 BOUNDING_INTRON: I:14540149-14537734
A5SS EXON: I:14537735-14537966
BOUNDING_INTRON: 
 
>I:14671276-14671371.+.A3SS.Y105E8B.8
GFF LINE I A3SS exon 14671276 14671371 . + . Y105E8B.8
A3SS: I:14671276-14671371 BOUNDING_INTRON: I:14669662-14671275
BOUNDING_INTRON: 
A3SS EXON: I:14671276-14671371
>I:14671279-14671371.+.A3SS.Y105E8B.8
GFF LINE I A3SS exon 14671279 14671371 . + . Y105E8B.8
A3SS: I:14671279-14671371 BOUNDING_INTRON: I:14669662-14671278
BOUNDING_INTRON: 
WBGene00001334_Y105E8B.8_ero-1_protein-coding J022 chrI:14669662-14671278 1.058 hlh1_T3 end1_T3 0.002 A3SS_BOUNDING_INTRON
WBGene00001334_Y105E8B.8_ero-1_protein-coding J022 chrI:14669662-14671278 1.149 nhr25_T3 end1_T3 0.000 A3SS_BOUNDING_INTRON
WBGene00001334_Y105E8B.8_ero-1_protein-coding J022 chrI:14669662-14671278 1.040 nhr25_T4 end1_T4 0.003 A3SS_BOUNDING_INTRON
WBGene00001334_Y105E8B.8_ero-1_protein-coding J022 chrI:14669662-14671278 1.084 pha4_T3 end1_T3 0.001 A3SS_BOUNDING_INTRON
WBGene00001334_Y105E8B.8_ero-1_protein-coding J022 chrI:14669662-14671278 1.143 tbx37_T3 end1_T3 0.000 A3SS_BOUNDING_INTRON
WBGene00001334_Y105E8B.8_ero-1_protein-coding J022 chrI:14669662-14671278 1.007 tbx37_T4 end1_T4 0.000 A3SS_BOUNDING_INTRON
A3SS EXON: I:14671279-14671371
 
>I:14783063-14783430.-.A3SS.F39B2.4
GFF LINE I A3SS exon 14783063 14783430 . - . F39B2.4
A3SS: I:14783063-14783430 BOUNDING_INTRON: I:14783892-14783062
A3SS EXON: I:14783063-14783430
BOUNDING_INTRON: 
>I:14783063-14783436.-.A3SS.F39B2.4
GFF LINE I A3SS exon 14783063 14783436 . - . F39B2.4
A3SS: I:14783063-14783436 BOUNDING_INTRON: I:14783892-14783062
A3SS EXON: I:14783063-14783436
BOUNDING_INTRON: 
 
>I:14812411-14812559.+.A3SS.Y54E5B.1
GFF LINE I A3SS exon 14812411 14812559 . + . Y54E5B.1
A3SS: I:14812411-14812559 BOUNDING_INTRON: I:14812360-14812410
BOUNDING_INTRON: 
A3SS EXON: I:14812411-14812559
>I:14812418-14812559.+.A3SS.Y54E5B.1
GFF LINE I A3SS exon 14812418 14812559 . + . Y54E5B.1
A3SS: I:14812418-14812559 BOUNDING_INTRON: I:14812360-14812417
BOUNDING_INTRON: 
A3SS EXON: I:14812418-14812559
 
>I:14820637-14820724.+.A3SS.Y54E5B.3
GFF LINE I A3SS exon 14820637 14820724 . + . Y54E5B.3
A3SS: I:14820637-14820724 BOUNDING_INTRON: I:14820515-14820636
BOUNDING_INTRON: 
A3SS EXON: I:14820637-14820724
WBGene00002324_Y54E5B.3_let-49_protein-coding E004 chrI:14820643-14820724 1.021 ceh32_T1 end1_T1 0.000 A3SS_EXON
>I:14820643-14820724.+.A3SS.Y54E5B.3
GFF LINE I A3SS exon 14820643 14820724 . + . Y54E5B.3
A3SS: I:14820643-14820724 BOUNDING_INTRON: I:14820515-14820642
BOUNDING_INTRON: 
WBGene00002324_Y54E5B.3_let-49_protein-coding J010 chrI:14820515-14820642 1.039 ceh32_T1 nhr25_T1 0.000 A3SS_BOUNDING_INTRON
WBGene00002324_Y54E5B.3_let-49_protein-coding J010 chrI:14820515-14820642 1.055 ceh32_T1 hlh1_T1 0.000 A3SS_BOUNDING_INTRON
WBGene00002324_Y54E5B.3_let-49_protein-coding J010 chrI:14820515-14820642 1.297 ceh32_T1 pha4_T1 0.012 A3SS_BOUNDING_INTRON
WBGene00002324_Y54E5B.3_let-49_protein-coding J010 chrI:14820515-14820642 1.396 ceh32_T1 end1_T1 0.000 A3SS_BOUNDING_INTRON
WBGene00002324_Y54E5B.3_let-49_protein-coding J010 chrI:14820515-14820642 1.096 ceh32_T2 hlh1_T2 0.000 A3SS_BOUNDING_INTRON
WBGene00002324_Y54E5B.3_let-49_protein-coding J010 chrI:14820515-14820642 1.388 ceh32_T2 pha4_T2 0.000 A3SS_BOUNDING_INTRON
WBGene00002324_Y54E5B.3_let-49_protein-coding J010 chrI:14820515-14820642 1.415 ceh32_T2 end1_T2 0.000 A3SS_BOUNDING_INTRON
WBGene00002324_Y54E5B.3_let-49_protein-coding J010 chrI:14820515-14820642 1.227 ceh32_T4 pha4_T4 0.004 A3SS_BOUNDING_INTRON
A3SS EXON: I:14820643-14820724
WBGene00002324_Y54E5B.3_let-49_protein-coding E004 chrI:14820643-14820724 1.021 ceh32_T1 end1_T1 0.000 A3SS_EXON
 
>I:14849366-14849630.+.A5SS.F32A7.5
GFF LINE I A5SS exon 14849366 14849630 . + . F32A7.5
A5SS: I:14849366-14849630 BOUNDING_INTRON: I:14850327-14849365
A5SS EXON: I:14849366-14849630
BOUNDING_INTRON: 
>I:14849366-14849633.+.A5SS.F32A7.5
GFF LINE I A5SS exon 14849366 14849633 . + . F32A7.5
A5SS: I:14849366-14849633 BOUNDING_INTRON: I:14850327-14849365
A5SS EXON: I:14849366-14849633
BOUNDING_INTRON: 
 
>I:1491340-1491480.-.A3SS.Y92H12A.5
GFF LINE I A3SS exon 1491340 1491480 . - . Y92H12A.5
A3SS: I:1491340-1491480 BOUNDING_INTRON: I:1492542-1491339
A3SS EXON: I:1491340-1491480
WBGene00022361_Y92H12A.5_Y92H12A.5_protein-coding E001 chrI:1491340-1491480 1.709 end1_T2 ceh32_T2 0.029 A3SS_EXON
WBGene00022361_Y92H12A.5_Y92H12A.5_protein-coding E001 chrI:1491340-1491480 1.090 end1_T4 ceh32_T4 0.027 A3SS_EXON
WBGene00022361_Y92H12A.5_Y92H12A.5_protein-coding E001 chrI:1491340-1491480 1.136 nhr25_T2 ceh32_T2 0.071 A3SS_EXON
WBGene00022361_Y92H12A.5_Y92H12A.5_protein-coding E001 chrI:1491340-1491480 1.645 pha4_T2 ceh32_T2 0.001 A3SS_EXON
BOUNDING_INTRON: 
>I:1491340-1491489.-.A3SS.Y92H12A.5
GFF LINE I A3SS exon 1491340 1491489 . - . Y92H12A.5
A3SS: I:1491340-1491489 BOUNDING_INTRON: I:1492542-1491339
A3SS EXON: I:1491340-1491489
WBGene00022361_Y92H12A.5_Y92H12A.5_protein-coding E001 chrI:1491340-1491480 1.709 end1_T2 ceh32_T2 0.029 A3SS_EXON
WBGene00022361_Y92H12A.5_Y92H12A.5_protein-coding E001 chrI:1491340-1491480 1.090 end1_T4 ceh32_T4 0.027 A3SS_EXON
WBGene00022361_Y92H12A.5_Y92H12A.5_protein-coding E001 chrI:1491340-1491480 1.136 nhr25_T2 ceh32_T2 0.071 A3SS_EXON
WBGene00022361_Y92H12A.5_Y92H12A.5_protein-coding E001 chrI:1491340-1491480 1.645 pha4_T2 ceh32_T2 0.001 A3SS_EXON
BOUNDING_INTRON: 
 
>I:14997403-14997469.+.A5SS.ZK337.1
GFF LINE I A5SS exon 14997403 14997469 . + . ZK337.1
A5SS: I:14997403-14997469 BOUNDING_INTRON: I:14997683-14997402
A5SS EXON: I:14997403-14997469
WBGene00013969_ZK337.1_tep-1_protein-coding E011 chrI:14997403-14997469 12.526 nhr25_T0 end1_T0 0.015 A5SS_EXON
WBGene00013969_ZK337.1_tep-1_protein-coding E011 chrI:14997403-14997469 12.537 tbx37_T0 end1_T0 0.033 A5SS_EXON
BOUNDING_INTRON: 
>I:14997403-14997493.+.A5SS.ZK337.1
GFF LINE I A5SS exon 14997403 14997493 . + . ZK337.1
A5SS: I:14997403-14997493 BOUNDING_INTRON: I:14997683-14997402
A5SS EXON: I:14997403-14997493
WBGene00013969_ZK337.1_tep-1_protein-coding E012 chrI:14997470-14997493 1.687 ceh32_T1 end1_T1 0.023 A5SS_EXON
WBGene00013969_ZK337.1_tep-1_protein-coding E011 chrI:14997403-14997469 12.526 nhr25_T0 end1_T0 0.015 A5SS_EXON
WBGene00013969_ZK337.1_tep-1_protein-coding E011 chrI:14997403-14997469 12.537 tbx37_T0 end1_T0 0.033 A5SS_EXON
BOUNDING_INTRON: 
 
>I:14997511-14997682.+.A3SS.ZK337.1
GFF LINE I A3SS exon 14997511 14997682 . + . ZK337.1
A3SS: I:14997511-14997682 BOUNDING_INTRON: I:14997470-14997510
BOUNDING_INTRON: 
WBGene00013969_ZK337.1_tep-1_protein-coding J034 chrI:14997470-14997510 11.623 nhr25_T4 ceh32_T4 0.086 A3SS_BOUNDING_INTRON
A3SS EXON: I:14997511-14997682
WBGene00013969_ZK337.1_tep-1_protein-coding E014 chrI:14997544-14997682 1.221 ceh32_T1 pha4_T1 0.052 A3SS_EXON
WBGene00013969_ZK337.1_tep-1_protein-coding E014 chrI:14997544-14997682 1.047 nhr25_T1 pha4_T1 0.097 A3SS_EXON
>I:14997544-14997682.+.A3SS.ZK337.1
GFF LINE I A3SS exon 14997544 14997682 . + . ZK337.1
A3SS: I:14997544-14997682 BOUNDING_INTRON: I:14997470-14997543
BOUNDING_INTRON: 
A3SS EXON: I:14997544-14997682
WBGene00013969_ZK337.1_tep-1_protein-coding E014 chrI:14997544-14997682 1.221 ceh32_T1 pha4_T1 0.052 A3SS_EXON
WBGene00013969_ZK337.1_tep-1_protein-coding E014 chrI:14997544-14997682 1.047 nhr25_T1 pha4_T1 0.097 A3SS_EXON
 
>I:15038053-15038268.+.A3SS.F31C3.2
GFF LINE I A3SS exon 15038053 15038268 . + . F31C3.2
A3SS: I:15038053-15038268 BOUNDING_INTRON: I:15038008-15038052
BOUNDING_INTRON: 
A3SS EXON: I:15038053-15038268
>I:15038062-15038268.+.A3SS.F31C3.2
GFF LINE I A3SS exon 15038062 15038268 . + . F31C3.2
A3SS: I:15038062-15038268 BOUNDING_INTRON: I:15038008-15038061
BOUNDING_INTRON: 
A3SS EXON: I:15038062-15038268
 
>I:1553516-1553882.+.A5SS.Y92H12A.2
GFF LINE I A5SS exon 1553516 1553882 . + . Y92H12A.2
A5SS: I:1553516-1553882 BOUNDING_INTRON: I:1555123-1553515
A5SS EXON: I:1553516-1553882
BOUNDING_INTRON: 
>I:1553516-1553951.+.A5SS.Y92H12A.2
GFF LINE I A5SS exon 1553516 1553951 . + . Y92H12A.2
A5SS: I:1553516-1553951 BOUNDING_INTRON: I:1555123-1553515
A5SS EXON: I:1553516-1553951
BOUNDING_INTRON: 
 
>I:1570337-1570681.+.A3SS.Y92H12A.1
GFF LINE I A3SS exon 1570337 1570681 . + . Y92H12A.1
A3SS: I:1570337-1570681 BOUNDING_INTRON: I:1567686-1570336
BOUNDING_INTRON: 
WBGene00005077_Y92H12A.1_src-1_protein-coding J013 chrI:1567686-1570336 1.021 cnd1_T1 nhr25_T1 0.027 A3SS_BOUNDING_INTRON
A3SS EXON: I:1570337-1570681
WBGene00005077_Y92H12A.1_src-1_protein-coding E004 chrI:1570337-1570348 1.026 pha4_T4 nhr25_T4 0.002 A3SS_EXON
>I:1570349-1570681.+.A3SS.Y92H12A.1
GFF LINE I A3SS exon 1570349 1570681 . + . Y92H12A.1
A3SS: I:1570349-1570681 BOUNDING_INTRON: I:1567686-1570348
BOUNDING_INTRON: 
A3SS EXON: I:1570349-1570681
 
>I:1712710-1712828.+.A3SS.Y71G12B.12
GFF LINE I A3SS exon 1712710 1712828 . + . Y71G12B.12
A3SS: I:1712710-1712828 BOUNDING_INTRON: I:1710997-1712709
BOUNDING_INTRON: 
WBGene00022152_Y71G12B.12_atg-5_protein-coding J011 chrI:1710997-1712709 1.334 ceh32_T0 nhr25_T0 0.010 A3SS_BOUNDING_INTRON
WBGene00022152_Y71G12B.12_atg-5_protein-coding J011 chrI:1710997-1712709 1.105 ceh32_T2 nhr25_T2 0.023 A3SS_BOUNDING_INTRON
A3SS EXON: I:1712710-1712828
WBGene00022152_Y71G12B.12_atg-5_protein-coding E006 chrI:1712710-1712715 1.141 ceh32_T0 nhr25_T0 0.024 A3SS_EXON
WBGene00022152_Y71G12B.12_atg-5_protein-coding E006 chrI:1712710-1712715 1.320 nhr25_T3 tbx37_T3 0.012 A3SS_EXON
>I:1712716-1712828.+.A3SS.Y71G12B.12
GFF LINE I A3SS exon 1712716 1712828 . + . Y71G12B.12
A3SS: I:1712716-1712828 BOUNDING_INTRON: I:1710997-1712715
BOUNDING_INTRON: 
A3SS EXON: I:1712716-1712828
 
>I:1823447-1823573.+.A5SS.Y71G12B.1
GFF LINE I A5SS exon 1823447 1823573 . + . Y71G12B.1
A5SS: I:1823447-1823573 BOUNDING_INTRON: I:1823770-1823446
A5SS EXON: I:1823447-1823573
WBGene00022141_Y71G12B.1_chaf-2_protein-coding E001 chrI:1823447-1823573 1.065 ceh32_T0 end1_T0 0.010 A5SS_EXON
WBGene00022141_Y71G12B.1_chaf-2_protein-coding E001 chrI:1823447-1823573 1.026 ceh32_T4 end1_T4 0.000 A5SS_EXON
WBGene00022141_Y71G12B.1_chaf-2_protein-coding E001 chrI:1823447-1823573 1.216 ceh32_T4 pha4_T4 0.000 A5SS_EXON
BOUNDING_INTRON: 
>I:1823447-1823579.+.A5SS.Y71G12B.1
GFF LINE I A5SS exon 1823447 1823579 . + . Y71G12B.1
A5SS: I:1823447-1823579 BOUNDING_INTRON: I:1823770-1823446
A5SS EXON: I:1823447-1823579
WBGene00022141_Y71G12B.1_chaf-2_protein-coding E001 chrI:1823447-1823573 1.065 ceh32_T0 end1_T0 0.010 A5SS_EXON
WBGene00022141_Y71G12B.1_chaf-2_protein-coding E001 chrI:1823447-1823573 1.026 ceh32_T4 end1_T4 0.000 A5SS_EXON
WBGene00022141_Y71G12B.1_chaf-2_protein-coding E001 chrI:1823447-1823573 1.216 ceh32_T4 pha4_T4 0.000 A5SS_EXON
BOUNDING_INTRON: 
 
>I:1953349-1953549.-.A3SS.Y51F10.10
GFF LINE I A3SS exon 1953349 1953549 . - . Y51F10.10
A3SS: I:1953349-1953549 BOUNDING_INTRON: I:1955447-1953348
A3SS EXON: I:1953349-1953549
WBGene00021771_Y51F10.10_Y51F10.10_protein-coding E003 chrI:1953349-1953549 1.300 end1_T1 ceh32_T1 0.000 A3SS_EXON
WBGene00021771_Y51F10.10_Y51F10.10_protein-coding E003 chrI:1953349-1953549 1.165 end1_T2 ceh32_T2 0.000 A3SS_EXON
WBGene00021771_Y51F10.10_Y51F10.10_protein-coding E003 chrI:1953349-1953549 1.149 end1_T4 ceh32_T4 0.005 A3SS_EXON
WBGene00021771_Y51F10.10_Y51F10.10_protein-coding E003 chrI:1953349-1953549 1.124 hlh1_T1 ceh32_T1 0.000 A3SS_EXON
WBGene00021771_Y51F10.10_Y51F10.10_protein-coding E003 chrI:1953349-1953549 1.250 nhr25_T1 ceh32_T1 0.000 A3SS_EXON
WBGene00021771_Y51F10.10_Y51F10.10_protein-coding E003 chrI:1953349-1953549 1.063 nhr25_T4 ceh32_T4 0.000 A3SS_EXON
WBGene00021771_Y51F10.10_Y51F10.10_protein-coding E003 chrI:1953349-1953549 1.176 pha4_T1 ceh32_T1 0.000 A3SS_EXON
WBGene00021771_Y51F10.10_Y51F10.10_protein-coding E003 chrI:1953349-1953549 1.062 pha4_T2 ceh32_T2 0.000 A3SS_EXON
WBGene00021771_Y51F10.10_Y51F10.10_protein-coding E003 chrI:1953349-1953549 1.135 pha4_T4 ceh32_T4 0.000 A3SS_EXON
BOUNDING_INTRON: 
>I:1953349-1953624.-.A3SS.Y51F10.10
GFF LINE I A3SS exon 1953349 1953624 . - . Y51F10.10
A3SS: I:1953349-1953624 BOUNDING_INTRON: I:1955447-1953348
A3SS EXON: I:1953349-1953624
WBGene00021771_Y51F10.10_Y51F10.10_protein-coding E003 chrI:1953349-1953549 1.300 end1_T1 ceh32_T1 0.000 A3SS_EXON
WBGene00021771_Y51F10.10_Y51F10.10_protein-coding E003 chrI:1953349-1953549 1.165 end1_T2 ceh32_T2 0.000 A3SS_EXON
WBGene00021771_Y51F10.10_Y51F10.10_protein-coding E003 chrI:1953349-1953549 1.149 end1_T4 ceh32_T4 0.005 A3SS_EXON
WBGene00021771_Y51F10.10_Y51F10.10_protein-coding E003 chrI:1953349-1953549 1.124 hlh1_T1 ceh32_T1 0.000 A3SS_EXON
WBGene00021771_Y51F10.10_Y51F10.10_protein-coding E003 chrI:1953349-1953549 1.250 nhr25_T1 ceh32_T1 0.000 A3SS_EXON
WBGene00021771_Y51F10.10_Y51F10.10_protein-coding E003 chrI:1953349-1953549 1.063 nhr25_T4 ceh32_T4 0.000 A3SS_EXON
WBGene00021771_Y51F10.10_Y51F10.10_protein-coding E003 chrI:1953349-1953549 1.176 pha4_T1 ceh32_T1 0.000 A3SS_EXON
WBGene00021771_Y51F10.10_Y51F10.10_protein-coding E003 chrI:1953349-1953549 1.062 pha4_T2 ceh32_T2 0.000 A3SS_EXON
WBGene00021771_Y51F10.10_Y51F10.10_protein-coding E003 chrI:1953349-1953549 1.135 pha4_T4 ceh32_T4 0.000 A3SS_EXON
BOUNDING_INTRON: 
 
>I:1978052-1978127.+.A5SS.Y51F10.2
GFF LINE I A5SS exon 1978052 1978127 . + . Y51F10.2
A5SS: I:1978052-1978127 BOUNDING_INTRON: I:1978669-1978051
A5SS EXON: I:1978052-1978127
WBGene00021763_Y51F10.2_Y51F10.2_protein-coding E003 chrI:1978052-1978060 1.489 end1_T1 nhr25_T1 0.014 A5SS_EXON
WBGene00021763_Y51F10.2_Y51F10.2_protein-coding E004 chrI:1978061-1978063 1.532 end1_T1 nhr25_T1 0.005 A5SS_EXON
WBGene00021763_Y51F10.2_Y51F10.2_protein-coding E005 chrI:1978064-1978127 1.069 end1_T1 nhr25_T1 0.021 A5SS_EXON
WBGene00021763_Y51F10.2_Y51F10.2_protein-coding E003 chrI:1978052-1978060 1.119 pha4_T0 cnd1_T0 0.017 A5SS_EXON
WBGene00021763_Y51F10.2_Y51F10.2_protein-coding E004 chrI:1978061-1978063 1.119 pha4_T0 cnd1_T0 0.017 A5SS_EXON
BOUNDING_INTRON: 
>I:1978052-1978130.+.A5SS.Y51F10.2
GFF LINE I A5SS exon 1978052 1978130 . + . Y51F10.2
A5SS: I:1978052-1978130 BOUNDING_INTRON: I:1978669-1978051
A5SS EXON: I:1978052-1978130
WBGene00021763_Y51F10.2_Y51F10.2_protein-coding E003 chrI:1978052-1978060 1.489 end1_T1 nhr25_T1 0.014 A5SS_EXON
WBGene00021763_Y51F10.2_Y51F10.2_protein-coding E004 chrI:1978061-1978063 1.532 end1_T1 nhr25_T1 0.005 A5SS_EXON
WBGene00021763_Y51F10.2_Y51F10.2_protein-coding E005 chrI:1978064-1978127 1.069 end1_T1 nhr25_T1 0.021 A5SS_EXON
WBGene00021763_Y51F10.2_Y51F10.2_protein-coding E003 chrI:1978052-1978060 1.119 pha4_T0 cnd1_T0 0.017 A5SS_EXON
WBGene00021763_Y51F10.2_Y51F10.2_protein-coding E004 chrI:1978061-1978063 1.119 pha4_T0 cnd1_T0 0.017 A5SS_EXON
BOUNDING_INTRON: 
 
>I:1978520-1978668.+.A3SS.Y51F10.2
GFF LINE I A3SS exon 1978520 1978668 . + . Y51F10.2
A3SS: I:1978520-1978668 BOUNDING_INTRON: I:1978131-1978519
BOUNDING_INTRON: 
A3SS EXON: I:1978520-1978668
WBGene00021763_Y51F10.2_Y51F10.2_protein-coding E013 chrI:1978646-1978668 1.951 ceh32_T1 nhr25_T1 0.003 A3SS_EXON
WBGene00021763_Y51F10.2_Y51F10.2_protein-coding E013 chrI:1978646-1978668 1.867 cnd1_T1 nhr25_T1 0.067 A3SS_EXON
WBGene00021763_Y51F10.2_Y51F10.2_protein-coding E013 chrI:1978646-1978668 2.037 end1_T1 nhr25_T1 0.001 A3SS_EXON
WBGene00021763_Y51F10.2_Y51F10.2_protein-coding E013 chrI:1978646-1978668 2.225 hlh1_T1 nhr25_T1 0.006 A3SS_EXON
WBGene00021763_Y51F10.2_Y51F10.2_protein-coding E013 chrI:1978646-1978668 1.777 tbx37_T1 nhr25_T1 0.020 A3SS_EXON
>I:1978521-1978668.+.A3SS.Y51F10.2
GFF LINE I A3SS exon 1978521 1978668 . + . Y51F10.2
A3SS: I:1978521-1978668 BOUNDING_INTRON: I:1978131-1978520
BOUNDING_INTRON: 
A3SS EXON: I:1978521-1978668
WBGene00021763_Y51F10.2_Y51F10.2_protein-coding E013 chrI:1978646-1978668 1.951 ceh32_T1 nhr25_T1 0.003 A3SS_EXON
WBGene00021763_Y51F10.2_Y51F10.2_protein-coding E013 chrI:1978646-1978668 1.867 cnd1_T1 nhr25_T1 0.067 A3SS_EXON
WBGene00021763_Y51F10.2_Y51F10.2_protein-coding E013 chrI:1978646-1978668 2.037 end1_T1 nhr25_T1 0.001 A3SS_EXON
WBGene00021763_Y51F10.2_Y51F10.2_protein-coding E013 chrI:1978646-1978668 2.225 hlh1_T1 nhr25_T1 0.006 A3SS_EXON
WBGene00021763_Y51F10.2_Y51F10.2_protein-coding E013 chrI:1978646-1978668 1.777 tbx37_T1 nhr25_T1 0.020 A3SS_EXON
>I:1978526-1978668.+.A3SS.Y51F10.2
GFF LINE I A3SS exon 1978526 1978668 . + . Y51F10.2
A3SS: I:1978526-1978668 BOUNDING_INTRON: I:1978131-1978525
BOUNDING_INTRON: 
A3SS EXON: I:1978526-1978668
WBGene00021763_Y51F10.2_Y51F10.2_protein-coding E013 chrI:1978646-1978668 1.951 ceh32_T1 nhr25_T1 0.003 A3SS_EXON
WBGene00021763_Y51F10.2_Y51F10.2_protein-coding E013 chrI:1978646-1978668 1.867 cnd1_T1 nhr25_T1 0.067 A3SS_EXON
WBGene00021763_Y51F10.2_Y51F10.2_protein-coding E013 chrI:1978646-1978668 2.037 end1_T1 nhr25_T1 0.001 A3SS_EXON
WBGene00021763_Y51F10.2_Y51F10.2_protein-coding E013 chrI:1978646-1978668 2.225 hlh1_T1 nhr25_T1 0.006 A3SS_EXON
WBGene00021763_Y51F10.2_Y51F10.2_protein-coding E013 chrI:1978646-1978668 1.777 tbx37_T1 nhr25_T1 0.020 A3SS_EXON
>I:1978528-1978668.+.A3SS.Y51F10.2
GFF LINE I A3SS exon 1978528 1978668 . + . Y51F10.2
A3SS: I:1978528-1978668 BOUNDING_INTRON: I:1978131-1978527
BOUNDING_INTRON: 
A3SS EXON: I:1978528-1978668
WBGene00021763_Y51F10.2_Y51F10.2_protein-coding E013 chrI:1978646-1978668 1.951 ceh32_T1 nhr25_T1 0.003 A3SS_EXON
WBGene00021763_Y51F10.2_Y51F10.2_protein-coding E013 chrI:1978646-1978668 1.867 cnd1_T1 nhr25_T1 0.067 A3SS_EXON
WBGene00021763_Y51F10.2_Y51F10.2_protein-coding E013 chrI:1978646-1978668 2.037 end1_T1 nhr25_T1 0.001 A3SS_EXON
WBGene00021763_Y51F10.2_Y51F10.2_protein-coding E013 chrI:1978646-1978668 2.225 hlh1_T1 nhr25_T1 0.006 A3SS_EXON
WBGene00021763_Y51F10.2_Y51F10.2_protein-coding E013 chrI:1978646-1978668 1.777 tbx37_T1 nhr25_T1 0.020 A3SS_EXON
>I:1978531-1978668.+.A3SS.Y51F10.2
GFF LINE I A3SS exon 1978531 1978668 . + . Y51F10.2
A3SS: I:1978531-1978668 BOUNDING_INTRON: I:1979599-1978530
A3SS EXON: I:1978531-1978668
WBGene00021763_Y51F10.2_Y51F10.2_protein-coding E013 chrI:1978646-1978668 1.951 ceh32_T1 nhr25_T1 0.003 A3SS_EXON
WBGene00021763_Y51F10.2_Y51F10.2_protein-coding E013 chrI:1978646-1978668 1.867 cnd1_T1 nhr25_T1 0.067 A3SS_EXON
WBGene00021763_Y51F10.2_Y51F10.2_protein-coding E013 chrI:1978646-1978668 2.037 end1_T1 nhr25_T1 0.001 A3SS_EXON
WBGene00021763_Y51F10.2_Y51F10.2_protein-coding E013 chrI:1978646-1978668 2.225 hlh1_T1 nhr25_T1 0.006 A3SS_EXON
WBGene00021763_Y51F10.2_Y51F10.2_protein-coding E013 chrI:1978646-1978668 1.777 tbx37_T1 nhr25_T1 0.020 A3SS_EXON
BOUNDING_INTRON: 
>I:1979458-1979598.+.A3SS.Y51F10.2
GFF LINE I A3SS exon 1979458 1979598 . + . Y51F10.2
A3SS: I:1979458-1979598 BOUNDING_INTRON: I:1978669-1979457
BOUNDING_INTRON: 
A3SS EXON: I:1979458-1979598
WBGene00021763_Y51F10.2_Y51F10.2_protein-coding E019 chrI:1979459-1979459 1.234 ceh32_T1 nhr25_T1 0.054 A3SS_EXON
WBGene00021763_Y51F10.2_Y51F10.2_protein-coding E020 chrI:1979460-1979460 1.077 ceh32_T1 nhr25_T1 0.055 A3SS_EXON
WBGene00021763_Y51F10.2_Y51F10.2_protein-coding E021 chrI:1979461-1979462 1.223 ceh32_T1 nhr25_T1 0.017 A3SS_EXON
WBGene00021763_Y51F10.2_Y51F10.2_protein-coding E019 chrI:1979459-1979459 1.603 end1_T1 nhr25_T1 0.003 A3SS_EXON
WBGene00021763_Y51F10.2_Y51F10.2_protein-coding E020 chrI:1979460-1979460 1.348 end1_T1 nhr25_T1 0.010 A3SS_EXON
WBGene00021763_Y51F10.2_Y51F10.2_protein-coding E021 chrI:1979461-1979462 1.375 end1_T1 nhr25_T1 0.006 A3SS_EXON
WBGene00021763_Y51F10.2_Y51F10.2_protein-coding E019 chrI:1979459-1979459 1.699 hlh1_T1 nhr25_T1 0.013 A3SS_EXON
WBGene00021763_Y51F10.2_Y51F10.2_protein-coding E020 chrI:1979460-1979460 1.435 hlh1_T1 nhr25_T1 0.024 A3SS_EXON
WBGene00021763_Y51F10.2_Y51F10.2_protein-coding E021 chrI:1979461-1979462 1.462 hlh1_T1 nhr25_T1 0.020 A3SS_EXON
WBGene00021763_Y51F10.2_Y51F10.2_protein-coding E019 chrI:1979459-1979459 1.389 tbx37_T1 nhr25_T1 0.035 A3SS_EXON
WBGene00021763_Y51F10.2_Y51F10.2_protein-coding E020 chrI:1979460-1979460 1.095 tbx37_T1 nhr25_T1 0.092 A3SS_EXON
WBGene00021763_Y51F10.2_Y51F10.2_protein-coding E021 chrI:1979461-1979462 1.110 tbx37_T1 nhr25_T1 0.089 A3SS_EXON
>I:1979459-1979598.+.A3SS.Y51F10.2
GFF LINE I A3SS exon 1979459 1979598 . + . Y51F10.2
A3SS: I:1979459-1979598 BOUNDING_INTRON: I:1978669-1979458
BOUNDING_INTRON: 
WBGene00021763_Y51F10.2_Y51F10.2_protein-coding J034 chrI:1978669-1979458 12.331 ceh32_T1 nhr25_T1 0.004 A3SS_BOUNDING_INTRON
WBGene00021763_Y51F10.2_Y51F10.2_protein-coding J034 chrI:1978669-1979458 12.795 cnd1_T1 nhr25_T1 0.020 A3SS_BOUNDING_INTRON
WBGene00021763_Y51F10.2_Y51F10.2_protein-coding J034 chrI:1978669-1979458 13.109 end1_T1 nhr25_T1 0.000 A3SS_BOUNDING_INTRON
WBGene00021763_Y51F10.2_Y51F10.2_protein-coding J034 chrI:1978669-1979458 13.406 hlh1_T1 nhr25_T1 0.005 A3SS_BOUNDING_INTRON
WBGene00021763_Y51F10.2_Y51F10.2_protein-coding J034 chrI:1978669-1979458 12.432 tbx37_T1 nhr25_T1 0.008 A3SS_BOUNDING_INTRON
A3SS EXON: I:1979459-1979598
WBGene00021763_Y51F10.2_Y51F10.2_protein-coding E019 chrI:1979459-1979459 1.234 ceh32_T1 nhr25_T1 0.054 A3SS_EXON
WBGene00021763_Y51F10.2_Y51F10.2_protein-coding E020 chrI:1979460-1979460 1.077 ceh32_T1 nhr25_T1 0.055 A3SS_EXON
WBGene00021763_Y51F10.2_Y51F10.2_protein-coding E021 chrI:1979461-1979462 1.223 ceh32_T1 nhr25_T1 0.017 A3SS_EXON
WBGene00021763_Y51F10.2_Y51F10.2_protein-coding E019 chrI:1979459-1979459 1.603 end1_T1 nhr25_T1 0.003 A3SS_EXON
WBGene00021763_Y51F10.2_Y51F10.2_protein-coding E020 chrI:1979460-1979460 1.348 end1_T1 nhr25_T1 0.010 A3SS_EXON
WBGene00021763_Y51F10.2_Y51F10.2_protein-coding E021 chrI:1979461-1979462 1.375 end1_T1 nhr25_T1 0.006 A3SS_EXON
WBGene00021763_Y51F10.2_Y51F10.2_protein-coding E019 chrI:1979459-1979459 1.699 hlh1_T1 nhr25_T1 0.013 A3SS_EXON
WBGene00021763_Y51F10.2_Y51F10.2_protein-coding E020 chrI:1979460-1979460 1.435 hlh1_T1 nhr25_T1 0.024 A3SS_EXON
WBGene00021763_Y51F10.2_Y51F10.2_protein-coding E021 chrI:1979461-1979462 1.462 hlh1_T1 nhr25_T1 0.020 A3SS_EXON
WBGene00021763_Y51F10.2_Y51F10.2_protein-coding E019 chrI:1979459-1979459 1.389 tbx37_T1 nhr25_T1 0.035 A3SS_EXON
WBGene00021763_Y51F10.2_Y51F10.2_protein-coding E020 chrI:1979460-1979460 1.095 tbx37_T1 nhr25_T1 0.092 A3SS_EXON
WBGene00021763_Y51F10.2_Y51F10.2_protein-coding E021 chrI:1979461-1979462 1.110 tbx37_T1 nhr25_T1 0.089 A3SS_EXON
>I:1979460-1979598.+.A3SS.Y51F10.2
GFF LINE I A3SS exon 1979460 1979598 . + . Y51F10.2
A3SS: I:1979460-1979598 BOUNDING_INTRON: I:1978670-1979459
BOUNDING_INTRON: 
A3SS EXON: I:1979460-1979598
WBGene00021763_Y51F10.2_Y51F10.2_protein-coding E020 chrI:1979460-1979460 1.077 ceh32_T1 nhr25_T1 0.055 A3SS_EXON
WBGene00021763_Y51F10.2_Y51F10.2_protein-coding E021 chrI:1979461-1979462 1.223 ceh32_T1 nhr25_T1 0.017 A3SS_EXON
WBGene00021763_Y51F10.2_Y51F10.2_protein-coding E020 chrI:1979460-1979460 1.348 end1_T1 nhr25_T1 0.010 A3SS_EXON
WBGene00021763_Y51F10.2_Y51F10.2_protein-coding E021 chrI:1979461-1979462 1.375 end1_T1 nhr25_T1 0.006 A3SS_EXON
WBGene00021763_Y51F10.2_Y51F10.2_protein-coding E020 chrI:1979460-1979460 1.435 hlh1_T1 nhr25_T1 0.024 A3SS_EXON
WBGene00021763_Y51F10.2_Y51F10.2_protein-coding E021 chrI:1979461-1979462 1.462 hlh1_T1 nhr25_T1 0.020 A3SS_EXON
WBGene00021763_Y51F10.2_Y51F10.2_protein-coding E020 chrI:1979460-1979460 1.095 tbx37_T1 nhr25_T1 0.092 A3SS_EXON
WBGene00021763_Y51F10.2_Y51F10.2_protein-coding E021 chrI:1979461-1979462 1.110 tbx37_T1 nhr25_T1 0.089 A3SS_EXON
>I:1979461-1979598.+.A3SS.Y51F10.2
GFF LINE I A3SS exon 1979461 1979598 . + . Y51F10.2
A3SS: I:1979461-1979598 BOUNDING_INTRON: I:1978670-1979460
BOUNDING_INTRON: 
A3SS EXON: I:1979461-1979598
WBGene00021763_Y51F10.2_Y51F10.2_protein-coding E021 chrI:1979461-1979462 1.223 ceh32_T1 nhr25_T1 0.017 A3SS_EXON
WBGene00021763_Y51F10.2_Y51F10.2_protein-coding E021 chrI:1979461-1979462 1.375 end1_T1 nhr25_T1 0.006 A3SS_EXON
WBGene00021763_Y51F10.2_Y51F10.2_protein-coding E021 chrI:1979461-1979462 1.462 hlh1_T1 nhr25_T1 0.020 A3SS_EXON
WBGene00021763_Y51F10.2_Y51F10.2_protein-coding E021 chrI:1979461-1979462 1.110 tbx37_T1 nhr25_T1 0.089 A3SS_EXON
 
>I:2068869-2069049.+.A3SS.Y37E3.5
GFF LINE I A3SS exon 2068869 2069049 . + . Y37E3.5
A3SS: I:2068869-2069049 BOUNDING_INTRON: I:2068828-2068868
BOUNDING_INTRON: 
A3SS EXON: I:2068869-2069049
>I:2068878-2069049.+.A3SS.Y37E3.5
GFF LINE I A3SS exon 2068878 2069049 . + . Y37E3.5
A3SS: I:2068878-2069049 BOUNDING_INTRON: I:2068828-2068877
BOUNDING_INTRON: 
WBGene00021349_Y37E3.5_arl-13_protein-coding J020 chrI:2068828-2068877 1.457 ceh32_T2 nhr25_T2 0.067 A3SS_BOUNDING_INTRON
WBGene00021349_Y37E3.5_arl-13_protein-coding J020 chrI:2068828-2068877 11.966 ceh32_T4 pha4_T4 0.091 A3SS_BOUNDING_INTRON
A3SS EXON: I:2068878-2069049
 
>I:2084339-2084415.+.A5SS.Y37E3.11
GFF LINE I A5SS exon 2084339 2084415 . + . Y37E3.11
A5SS: I:2084339-2084415 BOUNDING_INTRON: I:2084551-2084338
A5SS EXON: I:2084339-2084415
BOUNDING_INTRON: 
>I:2084339-2084416.+.A5SS.Y37E3.11
GFF LINE I A5SS exon 2084339 2084416 . + . Y37E3.11
A5SS: I:2084339-2084416 BOUNDING_INTRON: I:2084551-2084338
A5SS EXON: I:2084339-2084416
BOUNDING_INTRON: 
 
>I:21013-21136.-.A3SS.Y74C9A.4
GFF LINE I A3SS exon 21013 21136 . - . Y74C9A.4
A3SS: I:21013-21136 BOUNDING_INTRON: I:24846-21012
A3SS EXON: I:21013-21136
BOUNDING_INTRON: 
>I:21013-21139.-.A3SS.Y74C9A.4
GFF LINE I A3SS exon 21013 21139 . - . Y74C9A.4
A3SS: I:21013-21139 BOUNDING_INTRON: I:24846-21012
A3SS EXON: I:21013-21139
BOUNDING_INTRON: 
 
>I:2164821-2164985.+.A3SS.W03F11.6
GFF LINE I A3SS exon 2164821 2164985 . + . W03F11.6
A3SS: I:2164821-2164985 BOUNDING_INTRON: I:2164104-2164820
BOUNDING_INTRON: 
WBGene00021009_W03F11.6_afd-1_protein-coding J032 chrI:2164104-2164820 1.110 end1_T2 ceh32_T2 0.001 A3SS_BOUNDING_INTRON
A3SS EXON: I:2164821-2164985
>I:2164827-2164985.+.A3SS.W03F11.6
GFF LINE I A3SS exon 2164827 2164985 . + . W03F11.6
A3SS: I:2164827-2164985 BOUNDING_INTRON: I:2164104-2164826
BOUNDING_INTRON: 
A3SS EXON: I:2164827-2164985
>I:2204925-2205308.+.A3SS.W03F11.6
GFF LINE I A3SS exon 2204925 2205308 . + . W03F11.6
A3SS: I:2204925-2205308 BOUNDING_INTRON: I:2203865-2204924
BOUNDING_INTRON: 
WBGene00021009_W03F11.6_afd-1_protein-coding J050 chrI:2203865-2204924 1.071 ceh32_T2 hlh1_T2 0.000 A3SS_BOUNDING_INTRON
WBGene00021009_W03F11.6_afd-1_protein-coding J050 chrI:2203865-2204924 1.010 ceh32_T3 hlh1_T3 0.000 A3SS_BOUNDING_INTRON
WBGene00021009_W03F11.6_afd-1_protein-coding J050 chrI:2203865-2204924 1.408 ceh32_T4 hlh1_T4 0.000 A3SS_BOUNDING_INTRON
WBGene00021009_W03F11.6_afd-1_protein-coding J050 chrI:2203865-2204924 1.162 nhr25_T4 hlh1_T4 0.000 A3SS_BOUNDING_INTRON
A3SS EXON: I:2204925-2205308
WBGene00021009_W03F11.6_afd-1_protein-coding E026 chrI:2204925-2205212 1.152 ceh32_T4 hlh1_T4 0.000 A3SS_EXON
WBGene00021009_W03F11.6_afd-1_protein-coding E026 chrI:2204925-2205212 1.062 nhr25_T4 hlh1_T4 0.000 A3SS_EXON
>I:2205213-2205308.+.A3SS.W03F11.6
GFF LINE I A3SS exon 2205213 2205308 . + . W03F11.6
A3SS: I:2205213-2205308 BOUNDING_INTRON: I:2203865-2205212
BOUNDING_INTRON: 
WBGene00021009_W03F11.6_afd-1_protein-coding J051 chrI:2203865-2205212 14.756 hlh1_T0 nhr25_T0 0.000 A3SS_BOUNDING_INTRON
WBGene00021009_W03F11.6_afd-1_protein-coding J051 chrI:2203865-2205212 2.442 hlh1_T0 pha4_T0 0.004 A3SS_BOUNDING_INTRON
WBGene00021009_W03F11.6_afd-1_protein-coding J051 chrI:2203865-2205212 2.700 hlh1_T0 tbx37_T0 0.000 A3SS_BOUNDING_INTRON
WBGene00021009_W03F11.6_afd-1_protein-coding J051 chrI:2203865-2205212 13.552 hlh1_T0 ceh32_T0 0.000 A3SS_BOUNDING_INTRON
WBGene00021009_W03F11.6_afd-1_protein-coding J051 chrI:2203865-2205212 2.686 hlh1_T0 end1_T0 0.000 A3SS_BOUNDING_INTRON
WBGene00021009_W03F11.6_afd-1_protein-coding J051 chrI:2203865-2205212 2.689 hlh1_T0 cnd1_T0 0.000 A3SS_BOUNDING_INTRON
WBGene00021009_W03F11.6_afd-1_protein-coding J051 chrI:2203865-2205212 2.786 hlh1_T1 tbx37_T1 0.000 A3SS_BOUNDING_INTRON
WBGene00021009_W03F11.6_afd-1_protein-coding J051 chrI:2203865-2205212 2.814 hlh1_T1 pha4_T1 0.000 A3SS_BOUNDING_INTRON
WBGene00021009_W03F11.6_afd-1_protein-coding J051 chrI:2203865-2205212 4.205 hlh1_T1 nhr25_T1 0.000 A3SS_BOUNDING_INTRON
WBGene00021009_W03F11.6_afd-1_protein-coding J051 chrI:2203865-2205212 14.581 hlh1_T1 ceh32_T1 0.000 A3SS_BOUNDING_INTRON
WBGene00021009_W03F11.6_afd-1_protein-coding J051 chrI:2203865-2205212 2.971 hlh1_T1 end1_T1 0.000 A3SS_BOUNDING_INTRON
WBGene00021009_W03F11.6_afd-1_protein-coding J051 chrI:2203865-2205212 3.690 hlh1_T1 cnd1_T1 0.000 A3SS_BOUNDING_INTRON
WBGene00021009_W03F11.6_afd-1_protein-coding J051 chrI:2203865-2205212 1.988 hlh1_T2 pha4_T2 0.000 A3SS_BOUNDING_INTRON
WBGene00021009_W03F11.6_afd-1_protein-coding J051 chrI:2203865-2205212 2.703 hlh1_T2 tbx37_T2 0.000 A3SS_BOUNDING_INTRON
WBGene00021009_W03F11.6_afd-1_protein-coding J051 chrI:2203865-2205212 4.069 hlh1_T2 nhr25_T2 0.000 A3SS_BOUNDING_INTRON
WBGene00021009_W03F11.6_afd-1_protein-coding J051 chrI:2203865-2205212 2.530 hlh1_T2 cnd1_T2 0.000 A3SS_BOUNDING_INTRON
WBGene00021009_W03F11.6_afd-1_protein-coding J051 chrI:2203865-2205212 2.785 hlh1_T2 end1_T2 0.000 A3SS_BOUNDING_INTRON
WBGene00021009_W03F11.6_afd-1_protein-coding J051 chrI:2203865-2205212 3.334 hlh1_T2 ceh32_T2 0.000 A3SS_BOUNDING_INTRON
WBGene00021009_W03F11.6_afd-1_protein-coding J051 chrI:2203865-2205212 1.131 hlh1_T3 pha4_T3 0.000 A3SS_BOUNDING_INTRON
WBGene00021009_W03F11.6_afd-1_protein-coding J051 chrI:2203865-2205212 1.859 hlh1_T3 tbx37_T3 0.000 A3SS_BOUNDING_INTRON
WBGene00021009_W03F11.6_afd-1_protein-coding J051 chrI:2203865-2205212 3.404 hlh1_T3 nhr25_T3 0.000 A3SS_BOUNDING_INTRON
WBGene00021009_W03F11.6_afd-1_protein-coding J051 chrI:2203865-2205212 2.147 hlh1_T3 ceh32_T3 0.000 A3SS_BOUNDING_INTRON
WBGene00021009_W03F11.6_afd-1_protein-coding J051 chrI:2203865-2205212 2.405 hlh1_T3 end1_T3 0.000 A3SS_BOUNDING_INTRON
WBGene00021009_W03F11.6_afd-1_protein-coding J051 chrI:2203865-2205212 3.106 hlh1_T3 cnd1_T3 0.000 A3SS_BOUNDING_INTRON
WBGene00021009_W03F11.6_afd-1_protein-coding J051 chrI:2203865-2205212 1.332 hlh1_T4 tbx37_T4 0.000 A3SS_BOUNDING_INTRON
WBGene00021009_W03F11.6_afd-1_protein-coding J051 chrI:2203865-2205212 2.394 hlh1_T4 nhr25_T4 0.000 A3SS_BOUNDING_INTRON
WBGene00021009_W03F11.6_afd-1_protein-coding J051 chrI:2203865-2205212 1.634 hlh1_T4 end1_T4 0.000 A3SS_BOUNDING_INTRON
WBGene00021009_W03F11.6_afd-1_protein-coding J051 chrI:2203865-2205212 1.875 hlh1_T4 ceh32_T4 0.000 A3SS_BOUNDING_INTRON
WBGene00021009_W03F11.6_afd-1_protein-coding J051 chrI:2203865-2205212 2.201 hlh1_T4 cnd1_T4 0.000 A3SS_BOUNDING_INTRON
WBGene00021009_W03F11.6_afd-1_protein-coding J051 chrI:2203865-2205212 1.021 pha4_T3 ceh32_T3 0.003 A3SS_BOUNDING_INTRON
WBGene00021009_W03F11.6_afd-1_protein-coding J051 chrI:2203865-2205212 1.276 pha4_T3 end1_T3 0.021 A3SS_BOUNDING_INTRON
WBGene00021009_W03F11.6_afd-1_protein-coding J051 chrI:2203865-2205212 1.973 pha4_T3 cnd1_T3 0.000 A3SS_BOUNDING_INTRON
WBGene00021009_W03F11.6_afd-1_protein-coding J051 chrI:2203865-2205212 2.278 pha4_T3 nhr25_T3 0.000 A3SS_BOUNDING_INTRON
WBGene00021009_W03F11.6_afd-1_protein-coding J051 chrI:2203865-2205212 1.193 pha4_T4 ceh32_T4 0.000 A3SS_BOUNDING_INTRON
WBGene00021009_W03F11.6_afd-1_protein-coding J051 chrI:2203865-2205212 1.513 pha4_T4 cnd1_T4 0.000 A3SS_BOUNDING_INTRON
WBGene00021009_W03F11.6_afd-1_protein-coding J051 chrI:2203865-2205212 1.709 pha4_T4 nhr25_T4 0.000 A3SS_BOUNDING_INTRON
WBGene00021009_W03F11.6_afd-1_protein-coding J051 chrI:2203865-2205212 1.531 tbx37_T3 nhr25_T3 0.038 A3SS_BOUNDING_INTRON
WBGene00021009_W03F11.6_afd-1_protein-coding J051 chrI:2203865-2205212 1.043 tbx37_T4 nhr25_T4 0.090 A3SS_BOUNDING_INTRON
A3SS EXON: I:2205213-2205308
 
>I:2226991-2227110.-.A5SS.W03F11.2
GFF LINE I A5SS exon 2226991 2227110 . - . W03F11.2
A5SS: I:2226991-2227110 BOUNDING_INTRON: I:2226944-2226990
BOUNDING_INTRON: 
A5SS EXON: I:2226991-2227110
>I:2227000-2227110.-.A5SS.W03F11.2
GFF LINE I A5SS exon 2227000 2227110 . - . W03F11.2
A5SS: I:2227000-2227110 BOUNDING_INTRON: I:2226944-2226999
BOUNDING_INTRON: 
A5SS EXON: I:2227000-2227110
 
>I:2316440-2316587.+.A3SS.Y39G10AR.7
GFF LINE I A3SS exon 2316440 2316587 . + . Y39G10AR.7
A3SS: I:2316440-2316587 BOUNDING_INTRON: I:2316390-2316439
BOUNDING_INTRON: 
A3SS EXON: I:2316440-2316587
WBGene00021465_Y39G10AR.7_Y39G10AR.7_protein-coding E004 chrI:2316446-2316587 1.762 ceh32_T1 nhr25_T1 0.061 A3SS_EXON
WBGene00021465_Y39G10AR.7_Y39G10AR.7_protein-coding E004 chrI:2316446-2316587 2.171 ceh32_T1 end1_T1 0.002 A3SS_EXON
>I:2316446-2316587.+.A3SS.Y39G10AR.7
GFF LINE I A3SS exon 2316446 2316587 . + . Y39G10AR.7
A3SS: I:2316446-2316587 BOUNDING_INTRON: I:2316390-2316445
BOUNDING_INTRON: 
A3SS EXON: I:2316446-2316587
WBGene00021465_Y39G10AR.7_Y39G10AR.7_protein-coding E004 chrI:2316446-2316587 1.762 ceh32_T1 nhr25_T1 0.061 A3SS_EXON
WBGene00021465_Y39G10AR.7_Y39G10AR.7_protein-coding E004 chrI:2316446-2316587 2.171 ceh32_T1 end1_T1 0.002 A3SS_EXON
 
>I:2407816-2408076.+.A3SS.Y39G10AR.2
GFF LINE I A3SS exon 2407816 2408076 . + . Y39G10AR.2
A3SS: I:2407816-2408076 BOUNDING_INTRON: I:2406599-2407815
BOUNDING_INTRON: 
WBGene00021460_Y39G10AR.2_zwl-1_protein-coding J015 chrI:2406599-2407815 1.205 end1_T0 cnd1_T0 0.072 A3SS_BOUNDING_INTRON
A3SS EXON: I:2407816-2408076
>I:2407822-2408076.+.A3SS.Y39G10AR.2
GFF LINE I A3SS exon 2407822 2408076 . + . Y39G10AR.2
A3SS: I:2407822-2408076 BOUNDING_INTRON: I:2406599-2407821
BOUNDING_INTRON: 
WBGene00021460_Y39G10AR.2_zwl-1_protein-coding J016 chrI:2406599-2407821 1.071 pha4_T4 ceh32_T4 0.092 A3SS_BOUNDING_INTRON
A3SS EXON: I:2407822-2408076
 
>I:2475013-2475637.-.A3SS.Y74C10AR.3
GFF LINE I A3SS exon 2475013 2475637 . - . Y74C10AR.3
A3SS: I:2475013-2475637 BOUNDING_INTRON: I:2480569-2475012
A3SS EXON: I:2475013-2475637
BOUNDING_INTRON: 
>I:2475013-2475638.-.A3SS.Y74C10AR.3
GFF LINE I A3SS exon 2475013 2475638 . - . Y74C10AR.3
A3SS: I:2475013-2475638 BOUNDING_INTRON: I:2480569-2475012
A3SS EXON: I:2475013-2475638
BOUNDING_INTRON: 
 
>I:2482348-2482419.-.A5SS.Y74C10AR.3
GFF LINE I A5SS exon 2482348 2482419 . - . Y74C10AR.3
A5SS: I:2482348-2482419 BOUNDING_INTRON: I:2480569-2482347
BOUNDING_INTRON: 
A5SS EXON: I:2482348-2482419
>I:2482351-2482419.-.A5SS.Y74C10AR.3
GFF LINE I A5SS exon 2482351 2482419 . - . Y74C10AR.3
A5SS: I:2482351-2482419 BOUNDING_INTRON: I:2480569-2482350
BOUNDING_INTRON: 
A5SS EXON: I:2482351-2482419
 
>I:2556828-2557015.+.A3SS.Y23H5B.12
GFF LINE I A3SS exon 2556828 2557015 . + . Y23H5B.12
A3SS: I:2556828-2557015 BOUNDING_INTRON: I:2556771-2556827
BOUNDING_INTRON: 
A3SS EXON: I:2556828-2557015
>I:2556873-2557015.+.A3SS.Y23H5B.12
GFF LINE I A3SS exon 2556873 2557015 . + . Y23H5B.12
A3SS: I:2556873-2557015 BOUNDING_INTRON: I:2556771-2556872
BOUNDING_INTRON: 
A3SS EXON: I:2556873-2557015
 
>I:2615077-2615128.+.A5SS.Y23H5A.5
GFF LINE I A5SS exon 2615077 2615128 . + . Y23H5A.5
A5SS: I:2615077-2615128 BOUNDING_INTRON: I:2615938-2615076
A5SS EXON: I:2615077-2615128
WBGene00000832_Y23H5A.5_ctn-1_protein-coding E014 chrI:2615077-2615128 13.312 ceh32_T1 pha4_T1 0.003 A5SS_EXON
WBGene00000832_Y23H5A.5_ctn-1_protein-coding E014 chrI:2615077-2615128 1.790 ceh32_T1 nhr25_T1 0.001 A5SS_EXON
WBGene00000832_Y23H5A.5_ctn-1_protein-coding E014 chrI:2615077-2615128 1.279 ceh32_T2 pha4_T2 0.000 A5SS_EXON
WBGene00000832_Y23H5A.5_ctn-1_protein-coding E014 chrI:2615077-2615128 2.149 ceh32_T2 nhr25_T2 0.000 A5SS_EXON
WBGene00000832_Y23H5A.5_ctn-1_protein-coding E014 chrI:2615077-2615128 1.187 ceh32_T3 end1_T3 0.002 A5SS_EXON
WBGene00000832_Y23H5A.5_ctn-1_protein-coding E014 chrI:2615077-2615128 1.244 ceh32_T3 pha4_T3 0.000 A5SS_EXON
WBGene00000832_Y23H5A.5_ctn-1_protein-coding E014 chrI:2615077-2615128 1.798 ceh32_T3 nhr25_T3 0.000 A5SS_EXON
WBGene00000832_Y23H5A.5_ctn-1_protein-coding E014 chrI:2615077-2615128 1.103 ceh32_T4 nhr25_T4 0.000 A5SS_EXON
WBGene00000832_Y23H5A.5_ctn-1_protein-coding E014 chrI:2615077-2615128 1.224 ceh32_T4 pha4_T4 0.000 A5SS_EXON
WBGene00000832_Y23H5A.5_ctn-1_protein-coding E014 chrI:2615077-2615128 13.471 cnd1_T1 pha4_T1 0.001 A5SS_EXON
WBGene00000832_Y23H5A.5_ctn-1_protein-coding E014 chrI:2615077-2615128 1.916 cnd1_T1 nhr25_T1 0.000 A5SS_EXON
WBGene00000832_Y23H5A.5_ctn-1_protein-coding E014 chrI:2615077-2615128 1.608 cnd1_T2 pha4_T2 0.000 A5SS_EXON
WBGene00000832_Y23H5A.5_ctn-1_protein-coding E014 chrI:2615077-2615128 2.479 cnd1_T2 nhr25_T2 0.000 A5SS_EXON
WBGene00000832_Y23H5A.5_ctn-1_protein-coding E014 chrI:2615077-2615128 1.445 cnd1_T3 end1_T3 0.000 A5SS_EXON
WBGene00000832_Y23H5A.5_ctn-1_protein-coding E014 chrI:2615077-2615128 1.495 cnd1_T3 pha4_T3 0.000 A5SS_EXON
WBGene00000832_Y23H5A.5_ctn-1_protein-coding E014 chrI:2615077-2615128 2.056 cnd1_T3 nhr25_T3 0.000 A5SS_EXON
WBGene00000832_Y23H5A.5_ctn-1_protein-coding E014 chrI:2615077-2615128 1.005 cnd1_T4 end1_T4 0.000 A5SS_EXON
WBGene00000832_Y23H5A.5_ctn-1_protein-coding E014 chrI:2615077-2615128 1.113 cnd1_T4 nhr25_T4 0.000 A5SS_EXON
WBGene00000832_Y23H5A.5_ctn-1_protein-coding E014 chrI:2615077-2615128 1.232 cnd1_T4 pha4_T4 0.000 A5SS_EXON
WBGene00000832_Y23H5A.5_ctn-1_protein-coding E014 chrI:2615077-2615128 1.357 end1_T1 nhr25_T1 0.004 A5SS_EXON
WBGene00000832_Y23H5A.5_ctn-1_protein-coding E014 chrI:2615077-2615128 1.827 hlh1_T0 tbx37_T0 0.011 A5SS_EXON
WBGene00000832_Y23H5A.5_ctn-1_protein-coding E014 chrI:2615077-2615128 2.364 hlh1_T0 nhr25_T0 0.000 A5SS_EXON
WBGene00000832_Y23H5A.5_ctn-1_protein-coding E014 chrI:2615077-2615128 2.376 hlh1_T0 pha4_T0 0.038 A5SS_EXON
WBGene00000832_Y23H5A.5_ctn-1_protein-coding E014 chrI:2615077-2615128 1.647 hlh1_T0 end1_T0 0.075 A5SS_EXON
WBGene00000832_Y23H5A.5_ctn-1_protein-coding E014 chrI:2615077-2615128 2.293 hlh1_T0 ceh32_T0 0.028 A5SS_EXON
WBGene00000832_Y23H5A.5_ctn-1_protein-coding E014 chrI:2615077-2615128 13.813 hlh1_T1 pha4_T1 0.000 A5SS_EXON
WBGene00000832_Y23H5A.5_ctn-1_protein-coding E014 chrI:2615077-2615128 2.036 hlh1_T1 tbx37_T1 0.000 A5SS_EXON
WBGene00000832_Y23H5A.5_ctn-1_protein-coding E014 chrI:2615077-2615128 2.793 hlh1_T1 nhr25_T1 0.000 A5SS_EXON
WBGene00000832_Y23H5A.5_ctn-1_protein-coding E014 chrI:2615077-2615128 1.004 hlh1_T1 ceh32_T1 0.000 A5SS_EXON
WBGene00000832_Y23H5A.5_ctn-1_protein-coding E014 chrI:2615077-2615128 1.433 hlh1_T1 end1_T1 0.000 A5SS_EXON
WBGene00000832_Y23H5A.5_ctn-1_protein-coding E014 chrI:2615077-2615128 1.842 hlh1_T2 pha4_T2 0.000 A5SS_EXON
WBGene00000832_Y23H5A.5_ctn-1_protein-coding E014 chrI:2615077-2615128 1.958 hlh1_T2 tbx37_T2 0.000 A5SS_EXON
WBGene00000832_Y23H5A.5_ctn-1_protein-coding E014 chrI:2615077-2615128 2.721 hlh1_T2 nhr25_T2 0.000 A5SS_EXON
WBGene00000832_Y23H5A.5_ctn-1_protein-coding E014 chrI:2615077-2615128 1.365 hlh1_T2 end1_T2 0.001 A5SS_EXON
WBGene00000832_Y23H5A.5_ctn-1_protein-coding E014 chrI:2615077-2615128 1.231 hlh1_T3 tbx37_T3 0.000 A5SS_EXON
WBGene00000832_Y23H5A.5_ctn-1_protein-coding E014 chrI:2615077-2615128 1.567 hlh1_T3 pha4_T3 0.000 A5SS_EXON
WBGene00000832_Y23H5A.5_ctn-1_protein-coding E014 chrI:2615077-2615128 2.118 hlh1_T3 nhr25_T3 0.000 A5SS_EXON
WBGene00000832_Y23H5A.5_ctn-1_protein-coding E014 chrI:2615077-2615128 1.508 hlh1_T3 end1_T3 0.000 A5SS_EXON
WBGene00000832_Y23H5A.5_ctn-1_protein-coding E014 chrI:2615077-2615128 1.107 hlh1_T4 nhr25_T4 0.000 A5SS_EXON
WBGene00000832_Y23H5A.5_ctn-1_protein-coding E014 chrI:2615077-2615128 1.216 hlh1_T4 pha4_T4 0.000 A5SS_EXON
BOUNDING_INTRON: 
>I:2615077-2615154.+.A5SS.Y23H5A.5
GFF LINE I A5SS exon 2615077 2615154 . + . Y23H5A.5
A5SS: I:2615077-2615154 BOUNDING_INTRON: I:2615938-2615076
A5SS EXON: I:2615077-2615154
WBGene00000832_Y23H5A.5_ctn-1_protein-coding E014 chrI:2615077-2615128 13.312 ceh32_T1 pha4_T1 0.003 A5SS_EXON
WBGene00000832_Y23H5A.5_ctn-1_protein-coding E014 chrI:2615077-2615128 1.790 ceh32_T1 nhr25_T1 0.001 A5SS_EXON
WBGene00000832_Y23H5A.5_ctn-1_protein-coding E015 chrI:2615129-2615154 1.377 ceh32_T1 nhr25_T1 0.016 A5SS_EXON
WBGene00000832_Y23H5A.5_ctn-1_protein-coding E015 chrI:2615129-2615154 12.977 ceh32_T1 pha4_T1 0.030 A5SS_EXON
WBGene00000832_Y23H5A.5_ctn-1_protein-coding E014 chrI:2615077-2615128 1.279 ceh32_T2 pha4_T2 0.000 A5SS_EXON
WBGene00000832_Y23H5A.5_ctn-1_protein-coding E014 chrI:2615077-2615128 2.149 ceh32_T2 nhr25_T2 0.000 A5SS_EXON
WBGene00000832_Y23H5A.5_ctn-1_protein-coding E015 chrI:2615129-2615154 1.509 ceh32_T2 pha4_T2 0.000 A5SS_EXON
WBGene00000832_Y23H5A.5_ctn-1_protein-coding E015 chrI:2615129-2615154 2.677 ceh32_T2 nhr25_T2 0.000 A5SS_EXON
WBGene00000832_Y23H5A.5_ctn-1_protein-coding E014 chrI:2615077-2615128 1.187 ceh32_T3 end1_T3 0.002 A5SS_EXON
WBGene00000832_Y23H5A.5_ctn-1_protein-coding E014 chrI:2615077-2615128 1.244 ceh32_T3 pha4_T3 0.000 A5SS_EXON
WBGene00000832_Y23H5A.5_ctn-1_protein-coding E014 chrI:2615077-2615128 1.798 ceh32_T3 nhr25_T3 0.000 A5SS_EXON
WBGene00000832_Y23H5A.5_ctn-1_protein-coding E015 chrI:2615129-2615154 1.177 ceh32_T3 pha4_T3 0.001 A5SS_EXON
WBGene00000832_Y23H5A.5_ctn-1_protein-coding E015 chrI:2615129-2615154 1.584 ceh32_T3 end1_T3 0.000 A5SS_EXON
WBGene00000832_Y23H5A.5_ctn-1_protein-coding E015 chrI:2615129-2615154 1.695 ceh32_T3 nhr25_T3 0.000 A5SS_EXON
WBGene00000832_Y23H5A.5_ctn-1_protein-coding E014 chrI:2615077-2615128 1.103 ceh32_T4 nhr25_T4 0.000 A5SS_EXON
WBGene00000832_Y23H5A.5_ctn-1_protein-coding E014 chrI:2615077-2615128 1.224 ceh32_T4 pha4_T4 0.000 A5SS_EXON
WBGene00000832_Y23H5A.5_ctn-1_protein-coding E015 chrI:2615129-2615154 1.172 ceh32_T4 nhr25_T4 0.000 A5SS_EXON
WBGene00000832_Y23H5A.5_ctn-1_protein-coding E015 chrI:2615129-2615154 1.242 ceh32_T4 end1_T4 0.000 A5SS_EXON
WBGene00000832_Y23H5A.5_ctn-1_protein-coding E015 chrI:2615129-2615154 1.260 ceh32_T4 pha4_T4 0.000 A5SS_EXON
WBGene00000832_Y23H5A.5_ctn-1_protein-coding E015 chrI:2615129-2615154 1.567 cnd1_T0 nhr25_T0 0.027 A5SS_EXON
WBGene00000832_Y23H5A.5_ctn-1_protein-coding E014 chrI:2615077-2615128 13.471 cnd1_T1 pha4_T1 0.001 A5SS_EXON
WBGene00000832_Y23H5A.5_ctn-1_protein-coding E014 chrI:2615077-2615128 1.916 cnd1_T1 nhr25_T1 0.000 A5SS_EXON
WBGene00000832_Y23H5A.5_ctn-1_protein-coding E015 chrI:2615129-2615154 13.501 cnd1_T1 pha4_T1 0.003 A5SS_EXON
WBGene00000832_Y23H5A.5_ctn-1_protein-coding E015 chrI:2615129-2615154 1.874 cnd1_T1 nhr25_T1 0.000 A5SS_EXON
WBGene00000832_Y23H5A.5_ctn-1_protein-coding E014 chrI:2615077-2615128 1.608 cnd1_T2 pha4_T2 0.000 A5SS_EXON
WBGene00000832_Y23H5A.5_ctn-1_protein-coding E014 chrI:2615077-2615128 2.479 cnd1_T2 nhr25_T2 0.000 A5SS_EXON
WBGene00000832_Y23H5A.5_ctn-1_protein-coding E015 chrI:2615129-2615154 1.889 cnd1_T2 pha4_T2 0.000 A5SS_EXON
WBGene00000832_Y23H5A.5_ctn-1_protein-coding E015 chrI:2615129-2615154 3.061 cnd1_T2 nhr25_T2 0.000 A5SS_EXON
WBGene00000832_Y23H5A.5_ctn-1_protein-coding E014 chrI:2615077-2615128 1.445 cnd1_T3 end1_T3 0.000 A5SS_EXON
WBGene00000832_Y23H5A.5_ctn-1_protein-coding E014 chrI:2615077-2615128 1.495 cnd1_T3 pha4_T3 0.000 A5SS_EXON
WBGene00000832_Y23H5A.5_ctn-1_protein-coding E014 chrI:2615077-2615128 2.056 cnd1_T3 nhr25_T3 0.000 A5SS_EXON
WBGene00000832_Y23H5A.5_ctn-1_protein-coding E015 chrI:2615129-2615154 1.447 cnd1_T3 pha4_T3 0.000 A5SS_EXON
WBGene00000832_Y23H5A.5_ctn-1_protein-coding E015 chrI:2615129-2615154 1.835 cnd1_T3 end1_T3 0.000 A5SS_EXON
WBGene00000832_Y23H5A.5_ctn-1_protein-coding E015 chrI:2615129-2615154 1.947 cnd1_T3 nhr25_T3 0.000 A5SS_EXON
WBGene00000832_Y23H5A.5_ctn-1_protein-coding E014 chrI:2615077-2615128 1.005 cnd1_T4 end1_T4 0.000 A5SS_EXON
WBGene00000832_Y23H5A.5_ctn-1_protein-coding E014 chrI:2615077-2615128 1.113 cnd1_T4 nhr25_T4 0.000 A5SS_EXON
WBGene00000832_Y23H5A.5_ctn-1_protein-coding E014 chrI:2615077-2615128 1.232 cnd1_T4 pha4_T4 0.000 A5SS_EXON
WBGene00000832_Y23H5A.5_ctn-1_protein-coding E015 chrI:2615129-2615154 1.223 cnd1_T4 nhr25_T4 0.000 A5SS_EXON
WBGene00000832_Y23H5A.5_ctn-1_protein-coding E015 chrI:2615129-2615154 1.297 cnd1_T4 end1_T4 0.000 A5SS_EXON
WBGene00000832_Y23H5A.5_ctn-1_protein-coding E015 chrI:2615129-2615154 1.315 cnd1_T4 pha4_T4 0.000 A5SS_EXON
WBGene00000832_Y23H5A.5_ctn-1_protein-coding E014 chrI:2615077-2615128 1.357 end1_T1 nhr25_T1 0.004 A5SS_EXON
WBGene00000832_Y23H5A.5_ctn-1_protein-coding E014 chrI:2615077-2615128 1.827 hlh1_T0 tbx37_T0 0.011 A5SS_EXON
WBGene00000832_Y23H5A.5_ctn-1_protein-coding E014 chrI:2615077-2615128 2.364 hlh1_T0 nhr25_T0 0.000 A5SS_EXON
WBGene00000832_Y23H5A.5_ctn-1_protein-coding E014 chrI:2615077-2615128 2.376 hlh1_T0 pha4_T0 0.038 A5SS_EXON
WBGene00000832_Y23H5A.5_ctn-1_protein-coding E014 chrI:2615077-2615128 1.647 hlh1_T0 end1_T0 0.075 A5SS_EXON
WBGene00000832_Y23H5A.5_ctn-1_protein-coding E014 chrI:2615077-2615128 2.293 hlh1_T0 ceh32_T0 0.028 A5SS_EXON
WBGene00000832_Y23H5A.5_ctn-1_protein-coding E015 chrI:2615129-2615154 2.124 hlh1_T0 tbx37_T0 0.007 A5SS_EXON
WBGene00000832_Y23H5A.5_ctn-1_protein-coding E015 chrI:2615129-2615154 2.333 hlh1_T0 pha4_T0 0.036 A5SS_EXON
WBGene00000832_Y23H5A.5_ctn-1_protein-coding E015 chrI:2615129-2615154 2.619 hlh1_T0 nhr25_T0 0.000 A5SS_EXON
WBGene00000832_Y23H5A.5_ctn-1_protein-coding E015 chrI:2615129-2615154 1.524 hlh1_T0 end1_T0 0.070 A5SS_EXON
WBGene00000832_Y23H5A.5_ctn-1_protein-coding E015 chrI:2615129-2615154 2.251 hlh1_T0 ceh32_T0 0.026 A5SS_EXON
WBGene00000832_Y23H5A.5_ctn-1_protein-coding E014 chrI:2615077-2615128 13.813 hlh1_T1 pha4_T1 0.000 A5SS_EXON
WBGene00000832_Y23H5A.5_ctn-1_protein-coding E014 chrI:2615077-2615128 2.036 hlh1_T1 tbx37_T1 0.000 A5SS_EXON
WBGene00000832_Y23H5A.5_ctn-1_protein-coding E014 chrI:2615077-2615128 2.793 hlh1_T1 nhr25_T1 0.000 A5SS_EXON
WBGene00000832_Y23H5A.5_ctn-1_protein-coding E014 chrI:2615077-2615128 1.004 hlh1_T1 ceh32_T1 0.000 A5SS_EXON
WBGene00000832_Y23H5A.5_ctn-1_protein-coding E014 chrI:2615077-2615128 1.433 hlh1_T1 end1_T1 0.000 A5SS_EXON
WBGene00000832_Y23H5A.5_ctn-1_protein-coding E015 chrI:2615129-2615154 13.752 hlh1_T1 pha4_T1 0.000 A5SS_EXON
WBGene00000832_Y23H5A.5_ctn-1_protein-coding E015 chrI:2615129-2615154 2.071 hlh1_T1 tbx37_T1 0.000 A5SS_EXON
WBGene00000832_Y23H5A.5_ctn-1_protein-coding E015 chrI:2615129-2615154 2.656 hlh1_T1 nhr25_T1 0.000 A5SS_EXON
WBGene00000832_Y23H5A.5_ctn-1_protein-coding E015 chrI:2615129-2615154 1.295 hlh1_T1 ceh32_T1 0.000 A5SS_EXON
WBGene00000832_Y23H5A.5_ctn-1_protein-coding E015 chrI:2615129-2615154 1.603 hlh1_T1 end1_T1 0.000 A5SS_EXON
WBGene00000832_Y23H5A.5_ctn-1_protein-coding E014 chrI:2615077-2615128 1.842 hlh1_T2 pha4_T2 0.000 A5SS_EXON
WBGene00000832_Y23H5A.5_ctn-1_protein-coding E014 chrI:2615077-2615128 1.958 hlh1_T2 tbx37_T2 0.000 A5SS_EXON
WBGene00000832_Y23H5A.5_ctn-1_protein-coding E014 chrI:2615077-2615128 2.721 hlh1_T2 nhr25_T2 0.000 A5SS_EXON
WBGene00000832_Y23H5A.5_ctn-1_protein-coding E014 chrI:2615077-2615128 1.365 hlh1_T2 end1_T2 0.001 A5SS_EXON
WBGene00000832_Y23H5A.5_ctn-1_protein-coding E015 chrI:2615129-2615154 2.015 hlh1_T2 pha4_T2 0.000 A5SS_EXON
WBGene00000832_Y23H5A.5_ctn-1_protein-coding E015 chrI:2615129-2615154 2.111 hlh1_T2 tbx37_T2 0.000 A5SS_EXON
WBGene00000832_Y23H5A.5_ctn-1_protein-coding E015 chrI:2615129-2615154 3.194 hlh1_T2 nhr25_T2 0.000 A5SS_EXON
WBGene00000832_Y23H5A.5_ctn-1_protein-coding E015 chrI:2615129-2615154 1.308 hlh1_T2 end1_T2 0.008 A5SS_EXON
WBGene00000832_Y23H5A.5_ctn-1_protein-coding E014 chrI:2615077-2615128 1.231 hlh1_T3 tbx37_T3 0.000 A5SS_EXON
WBGene00000832_Y23H5A.5_ctn-1_protein-coding E014 chrI:2615077-2615128 1.567 hlh1_T3 pha4_T3 0.000 A5SS_EXON
WBGene00000832_Y23H5A.5_ctn-1_protein-coding E014 chrI:2615077-2615128 2.118 hlh1_T3 nhr25_T3 0.000 A5SS_EXON
WBGene00000832_Y23H5A.5_ctn-1_protein-coding E014 chrI:2615077-2615128 1.508 hlh1_T3 end1_T3 0.000 A5SS_EXON
WBGene00000832_Y23H5A.5_ctn-1_protein-coding E015 chrI:2615129-2615154 1.291 hlh1_T3 tbx37_T3 0.000 A5SS_EXON
WBGene00000832_Y23H5A.5_ctn-1_protein-coding E015 chrI:2615129-2615154 1.564 hlh1_T3 pha4_T3 0.000 A5SS_EXON
WBGene00000832_Y23H5A.5_ctn-1_protein-coding E015 chrI:2615129-2615154 2.076 hlh1_T3 nhr25_T3 0.000 A5SS_EXON
WBGene00000832_Y23H5A.5_ctn-1_protein-coding E015 chrI:2615129-2615154 1.964 hlh1_T3 end1_T3 0.000 A5SS_EXON
WBGene00000832_Y23H5A.5_ctn-1_protein-coding E014 chrI:2615077-2615128 1.107 hlh1_T4 nhr25_T4 0.000 A5SS_EXON
WBGene00000832_Y23H5A.5_ctn-1_protein-coding E014 chrI:2615077-2615128 1.216 hlh1_T4 pha4_T4 0.000 A5SS_EXON
WBGene00000832_Y23H5A.5_ctn-1_protein-coding E015 chrI:2615129-2615154 1.202 hlh1_T4 nhr25_T4 0.000 A5SS_EXON
WBGene00000832_Y23H5A.5_ctn-1_protein-coding E015 chrI:2615129-2615154 1.290 hlh1_T4 pha4_T4 0.000 A5SS_EXON
WBGene00000832_Y23H5A.5_ctn-1_protein-coding E015 chrI:2615129-2615154 1.277 hlh1_T4 end1_T4 0.000 A5SS_EXON
WBGene00000832_Y23H5A.5_ctn-1_protein-coding E015 chrI:2615129-2615154 1.079 tbx37_T2 nhr25_T2 0.030 A5SS_EXON
BOUNDING_INTRON: 
 
>I:2627075-2627196.-.A3SS.Y23H5A.7
GFF LINE I A3SS exon 2627075 2627196 . - . Y23H5A.7
A3SS: I:2627075-2627196 BOUNDING_INTRON: I:2628578-2627074
A3SS EXON: I:2627075-2627196
BOUNDING_INTRON: 
>I:2627075-2627199.-.A3SS.Y23H5A.7
GFF LINE I A3SS exon 2627075 2627199 . - . Y23H5A.7
A3SS: I:2627075-2627199 BOUNDING_INTRON: I:2628578-2627074
A3SS EXON: I:2627075-2627199
BOUNDING_INTRON: 
 
>I:2647957-2648057.-.A3SS.F40E3.5
GFF LINE I A3SS exon 2647957 2648057 . - . F40E3.5
A3SS: I:2647957-2648057 BOUNDING_INTRON: I:2657242-2647956
A3SS EXON: I:2647957-2648057
BOUNDING_INTRON: 
>I:2647957-2648127.-.A3SS.F40E3.5
GFF LINE I A3SS exon 2647957 2648127 . - . F40E3.5
A3SS: I:2647957-2648127 BOUNDING_INTRON: I:2657242-2647956
A3SS EXON: I:2647957-2648127
BOUNDING_INTRON: 
 
>I:26590-26681.-.A3SS.Y74C9A.4
GFF LINE I A3SS exon 26590 26681 . - . Y74C9A.4
A3SS: I:26590-26681 BOUNDING_INTRON: I:26782-26589
A3SS EXON: I:26590-26681
WBGene00022278_Y74C9A.4_rcor-1_protein-coding E013 chrI:26590-26643 1.063 ceh32_T1 pha4_T1 0.000 A3SS_EXON
WBGene00022278_Y74C9A.4_rcor-1_protein-coding E013 chrI:26590-26643 1.114 ceh32_T1 end1_T1 0.000 A3SS_EXON
WBGene00022278_Y74C9A.4_rcor-1_protein-coding E013 chrI:26590-26643 1.033 ceh32_T2 pha4_T2 0.000 A3SS_EXON
WBGene00022278_Y74C9A.4_rcor-1_protein-coding E013 chrI:26590-26643 1.103 ceh32_T4 end1_T4 0.000 A3SS_EXON
WBGene00022278_Y74C9A.4_rcor-1_protein-coding E013 chrI:26590-26643 1.116 hlh1_T4 end1_T4 0.062 A3SS_EXON
WBGene00022278_Y74C9A.4_rcor-1_protein-coding E013 chrI:26590-26643 1.019 nhr25_T4 end1_T4 0.000 A3SS_EXON
WBGene00022278_Y74C9A.4_rcor-1_protein-coding E013 chrI:26590-26643 1.039 tbx37_T1 end1_T1 0.001 A3SS_EXON
WBGene00022278_Y74C9A.4_rcor-1_protein-coding E013 chrI:26590-26643 1.010 tbx37_T4 end1_T4 0.041 A3SS_EXON
BOUNDING_INTRON: 
>I:26590-26690.-.A3SS.Y74C9A.4
GFF LINE I A3SS exon 26590 26690 . - . Y74C9A.4
A3SS: I:26590-26690 BOUNDING_INTRON: I:26782-26589
A3SS EXON: I:26590-26690
WBGene00022278_Y74C9A.4_rcor-1_protein-coding E015 chrI:26682-26690 2.399 ceh32_T0 nhr25_T0 0.057 A3SS_EXON
WBGene00022278_Y74C9A.4_rcor-1_protein-coding E013 chrI:26590-26643 1.063 ceh32_T1 pha4_T1 0.000 A3SS_EXON
WBGene00022278_Y74C9A.4_rcor-1_protein-coding E013 chrI:26590-26643 1.114 ceh32_T1 end1_T1 0.000 A3SS_EXON
WBGene00022278_Y74C9A.4_rcor-1_protein-coding E013 chrI:26590-26643 1.033 ceh32_T2 pha4_T2 0.000 A3SS_EXON
WBGene00022278_Y74C9A.4_rcor-1_protein-coding E013 chrI:26590-26643 1.103 ceh32_T4 end1_T4 0.000 A3SS_EXON
WBGene00022278_Y74C9A.4_rcor-1_protein-coding E013 chrI:26590-26643 1.116 hlh1_T4 end1_T4 0.062 A3SS_EXON
WBGene00022278_Y74C9A.4_rcor-1_protein-coding E013 chrI:26590-26643 1.019 nhr25_T4 end1_T4 0.000 A3SS_EXON
WBGene00022278_Y74C9A.4_rcor-1_protein-coding E013 chrI:26590-26643 1.039 tbx37_T1 end1_T1 0.001 A3SS_EXON
WBGene00022278_Y74C9A.4_rcor-1_protein-coding E013 chrI:26590-26643 1.010 tbx37_T4 end1_T4 0.041 A3SS_EXON
BOUNDING_INTRON: 
 
>I:2668167-2668248.+.A5SS.F32B5.6
GFF LINE I A5SS exon 2668167 2668248 . + . F32B5.6
A5SS: I:2668167-2668248 BOUNDING_INTRON: I:2668527-2668166
A5SS EXON: I:2668167-2668248
WBGene00017979_F32B5.6_F32B5.6_protein-coding E002 chrI:2668167-2668167 1.488 pha4_T4 nhr25_T4 0.100 A5SS_EXON
WBGene00017979_F32B5.6_F32B5.6_protein-coding E002 chrI:2668167-2668167 1.995 pha4_T4 hlh1_T4 0.058 A5SS_EXON
BOUNDING_INTRON: 
>I:2668167-2668259.+.A5SS.F32B5.6
GFF LINE I A5SS exon 2668167 2668259 . + . F32B5.6
A5SS: I:2668167-2668259 BOUNDING_INTRON: I:2668527-2668166
A5SS EXON: I:2668167-2668259
WBGene00017979_F32B5.6_F32B5.6_protein-coding E004 chrI:2668249-2668259 1.079 ceh32_T4 pha4_T4 0.000 A5SS_EXON
WBGene00017979_F32B5.6_F32B5.6_protein-coding E002 chrI:2668167-2668167 1.488 pha4_T4 nhr25_T4 0.100 A5SS_EXON
WBGene00017979_F32B5.6_F32B5.6_protein-coding E002 chrI:2668167-2668167 1.995 pha4_T4 hlh1_T4 0.058 A5SS_EXON
BOUNDING_INTRON: 
>I:2668793-2669211.+.A3SS.F32B5.6
GFF LINE I A3SS exon 2668793 2669211 . + . F32B5.6
A3SS: I:2668793-2669211 BOUNDING_INTRON: I:2668527-2668792
BOUNDING_INTRON: 
A3SS EXON: I:2668793-2669211
WBGene00017979_F32B5.6_F32B5.6_protein-coding E008 chrI:2668861-2669211 1.276 nhr25_T0 end1_T0 0.085 A3SS_EXON
>I:2668861-2669211.+.A3SS.F32B5.6
GFF LINE I A3SS exon 2668861 2669211 . + . F32B5.6
A3SS: I:2668861-2669211 BOUNDING_INTRON: I:2669748-2668860
A3SS EXON: I:2668861-2669211
WBGene00017979_F32B5.6_F32B5.6_protein-coding E008 chrI:2668861-2669211 1.276 nhr25_T0 end1_T0 0.085 A3SS_EXON
BOUNDING_INTRON: 
>I:2669631-2669747.+.A3SS.F32B5.6
GFF LINE I A3SS exon 2669631 2669747 . + . F32B5.6
A3SS: I:2669631-2669747 BOUNDING_INTRON: I:2669212-2669630
BOUNDING_INTRON: 
A3SS EXON: I:2669631-2669747
>I:2669634-2669747.+.A3SS.F32B5.6
GFF LINE I A3SS exon 2669634 2669747 . + . F32B5.6
A3SS: I:2669634-2669747 BOUNDING_INTRON: I:2669212-2669633
BOUNDING_INTRON: 
A3SS EXON: I:2669634-2669747
>I:2670247-2670428.+.A3SS.F32B5.6
GFF LINE I A3SS exon 2670247 2670428 . + . F32B5.6
A3SS: I:2670247-2670428 BOUNDING_INTRON: I:2670199-2670246
BOUNDING_INTRON: 
A3SS EXON: I:2670247-2670428
>I:2670253-2670428.+.A3SS.F32B5.6
GFF LINE I A3SS exon 2670253 2670428 . + . F32B5.6
A3SS: I:2670253-2670428 BOUNDING_INTRON: I:2670199-2670252
BOUNDING_INTRON: 
A3SS EXON: I:2670253-2670428
 
>I:2670483-2670602.+.A5SS.F32B5.6
GFF LINE I A5SS exon 2670483 2670602 . + . F32B5.6
A5SS: I:2670483-2670602 BOUNDING_INTRON: I:2672430-2670482
A5SS EXON: I:2670483-2670602
BOUNDING_INTRON: 
>I:2670483-2670797.+.A5SS.F32B5.6
GFF LINE I A5SS exon 2670483 2670797 . + . F32B5.6
A5SS: I:2670483-2670797 BOUNDING_INTRON: I:2672430-2670482
A5SS EXON: I:2670483-2670797
BOUNDING_INTRON: 
 
>I:2687950-2687973.-.A5SS.F32B5.8
GFF LINE I A5SS exon 2687950 2687973 . - . F32B5.8
A5SS: I:2687950-2687973 BOUNDING_INTRON: I:2687894-2687949
BOUNDING_INTRON: 
A5SS EXON: I:2687950-2687973
>I:2687951-2687973.-.A5SS.F32B5.8
GFF LINE I A5SS exon 2687951 2687973 . - . F32B5.8
A5SS: I:2687951-2687973 BOUNDING_INTRON: I:2687894-2687950
BOUNDING_INTRON: 
A5SS EXON: I:2687951-2687973
 
>I:2714728-2715054.+.A5SS.Y71F9B.5
GFF LINE I A5SS exon 2714728 2715054 . + . Y71F9B.5
A5SS: I:2714728-2715054 BOUNDING_INTRON: I:2717550-2714727
A5SS EXON: I:2714728-2715054
BOUNDING_INTRON: 
>I:2714728-2715058.+.A5SS.Y71F9B.5
GFF LINE I A5SS exon 2714728 2715058 . + . Y71F9B.5
A5SS: I:2714728-2715058 BOUNDING_INTRON: I:2717550-2714727
A5SS EXON: I:2714728-2715058
BOUNDING_INTRON: 
 
>I:2765092-2765677.-.A3SS.Y71F9B.10
GFF LINE I A3SS exon 2765092 2765677 . - . Y71F9B.10
A3SS: I:2765092-2765677 BOUNDING_INTRON: I:2765897-2765091
A3SS EXON: I:2765092-2765677
WBGene00004946_Y71F9B.10_sop-3_protein-coding E007 chrI:2765092-2765677 1.066 ceh32_T1 end1_T1 0.000 A3SS_EXON
WBGene00004946_Y71F9B.10_sop-3_protein-coding E007 chrI:2765092-2765677 1.006 ceh32_T2 pha4_T2 0.000 A3SS_EXON
WBGene00004946_Y71F9B.10_sop-3_protein-coding E007 chrI:2765092-2765677 1.020 ceh32_T2 end1_T2 0.000 A3SS_EXON
WBGene00004946_Y71F9B.10_sop-3_protein-coding E007 chrI:2765092-2765677 1.037 ceh32_T4 end1_T4 0.000 A3SS_EXON
BOUNDING_INTRON: 
>I:2765092-2765695.-.A3SS.Y71F9B.10
GFF LINE I A3SS exon 2765092 2765695 . - . Y71F9B.10
A3SS: I:2765092-2765695 BOUNDING_INTRON: I:2765897-2765091
A3SS EXON: I:2765092-2765695
WBGene00004946_Y71F9B.10_sop-3_protein-coding E008 chrI:2765678-2765695 1.035 ceh32_T0 hlh1_T0 0.000 A3SS_EXON
WBGene00004946_Y71F9B.10_sop-3_protein-coding E007 chrI:2765092-2765677 1.066 ceh32_T1 end1_T1 0.000 A3SS_EXON
WBGene00004946_Y71F9B.10_sop-3_protein-coding E008 chrI:2765678-2765695 1.129 ceh32_T1 hlh1_T1 0.000 A3SS_EXON
WBGene00004946_Y71F9B.10_sop-3_protein-coding E008 chrI:2765678-2765695 1.207 ceh32_T1 pha4_T1 0.000 A3SS_EXON
WBGene00004946_Y71F9B.10_sop-3_protein-coding E007 chrI:2765092-2765677 1.006 ceh32_T2 pha4_T2 0.000 A3SS_EXON
WBGene00004946_Y71F9B.10_sop-3_protein-coding E007 chrI:2765092-2765677 1.020 ceh32_T2 end1_T2 0.000 A3SS_EXON
WBGene00004946_Y71F9B.10_sop-3_protein-coding E008 chrI:2765678-2765695 1.024 ceh32_T2 hlh1_T2 0.001 A3SS_EXON
WBGene00004946_Y71F9B.10_sop-3_protein-coding E008 chrI:2765678-2765695 1.343 ceh32_T2 pha4_T2 0.000 A3SS_EXON
WBGene00004946_Y71F9B.10_sop-3_protein-coding E007 chrI:2765092-2765677 1.037 ceh32_T4 end1_T4 0.000 A3SS_EXON
WBGene00004946_Y71F9B.10_sop-3_protein-coding E008 chrI:2765678-2765695 1.084 ceh32_T4 hlh1_T4 0.000 A3SS_EXON
WBGene00004946_Y71F9B.10_sop-3_protein-coding N035 chrI:2765346-2765639 2.108 end1_T2 tbx37_T2 0.000 A3SS_EXON
WBGene00004946_Y71F9B.10_sop-3_protein-coding N035 chrI:2765346-2765639 3.013 end1_T2 cnd1_T2 0.000 A3SS_EXON
WBGene00004946_Y71F9B.10_sop-3_protein-coding N035 chrI:2765346-2765639 14.235 end1_T3 nhr25_T3 0.000 A3SS_EXON
WBGene00004946_Y71F9B.10_sop-3_protein-coding N035 chrI:2765346-2765639 1.844 end1_T3 pha4_T3 0.000 A3SS_EXON
WBGene00004946_Y71F9B.10_sop-3_protein-coding N035 chrI:2765346-2765639 2.705 end1_T3 tbx37_T3 0.000 A3SS_EXON
WBGene00004946_Y71F9B.10_sop-3_protein-coding N035 chrI:2765346-2765639 3.561 end1_T3 hlh1_T3 0.000 A3SS_EXON
WBGene00004946_Y71F9B.10_sop-3_protein-coding N035 chrI:2765346-2765639 14.949 end1_T3 cnd1_T3 0.000 A3SS_EXON
WBGene00004946_Y71F9B.10_sop-3_protein-coding N035 chrI:2765346-2765639 2.045 end1_T3 ceh32_T3 0.000 A3SS_EXON
WBGene00004946_Y71F9B.10_sop-3_protein-coding N035 chrI:2765346-2765639 1.341 end1_T4 pha4_T4 0.025 A3SS_EXON
WBGene00004946_Y71F9B.10_sop-3_protein-coding N035 chrI:2765346-2765639 1.860 end1_T4 tbx37_T4 0.000 A3SS_EXON
WBGene00004946_Y71F9B.10_sop-3_protein-coding N035 chrI:2765346-2765639 2.178 end1_T4 nhr25_T4 0.000 A3SS_EXON
WBGene00004946_Y71F9B.10_sop-3_protein-coding N035 chrI:2765346-2765639 14.112 end1_T4 cnd1_T4 0.000 A3SS_EXON
WBGene00004946_Y71F9B.10_sop-3_protein-coding N035 chrI:2765346-2765639 1.945 end1_T4 ceh32_T4 0.000 A3SS_EXON
BOUNDING_INTRON: 
 
>I:2804938-2805230.+.A3SS.W03D8.6
GFF LINE I A3SS exon 2804938 2805230 . + . W03D8.6
A3SS: I:2804938-2805230 BOUNDING_INTRON: I:2804248-2804937
BOUNDING_INTRON: 
A3SS EXON: I:2804938-2805230
>I:2804940-2805230.+.A3SS.W03D8.6
GFF LINE I A3SS exon 2804940 2805230 . + . W03D8.6
A3SS: I:2804940-2805230 BOUNDING_INTRON: I:2804248-2804939
BOUNDING_INTRON: 
A3SS EXON: I:2804940-2805230
>I:2814134-2814360.+.A3SS.W03D8.6
GFF LINE I A3SS exon 2814134 2814360 . + . W03D8.6
A3SS: I:2814134-2814360 BOUNDING_INTRON: I:2813748-2814133
BOUNDING_INTRON: 
A3SS EXON: I:2814134-2814360
>I:2814200-2814360.+.A3SS.W03D8.6
GFF LINE I A3SS exon 2814200 2814360 . + . W03D8.6
A3SS: I:2814200-2814360 BOUNDING_INTRON: I:2813748-2814199
BOUNDING_INTRON: 
A3SS EXON: I:2814200-2814360
 
>I:2849255-2849347.+.A5SS.W10C8.1
GFF LINE I A5SS exon 2849255 2849347 . + . W10C8.1
A5SS: I:2849255-2849347 BOUNDING_INTRON: I:2849793-2849254
A5SS EXON: I:2849255-2849347
WBGene00021125_W10C8.1_ccb-2_protein-coding E008 chrI:2849255-2849347 1.741 cnd1_T4 end1_T4 0.050 A5SS_EXON
BOUNDING_INTRON: 
>I:2849255-2849386.+.A5SS.W10C8.1
GFF LINE I A5SS exon 2849255 2849386 . + . W10C8.1
A5SS: I:2849255-2849386 BOUNDING_INTRON: I:2849793-2849254
A5SS EXON: I:2849255-2849386
WBGene00021125_W10C8.1_ccb-2_protein-coding E008 chrI:2849255-2849347 1.741 cnd1_T4 end1_T4 0.050 A5SS_EXON
BOUNDING_INTRON: 
 
>I:2875650-2875967.-.A3SS.Y71F9AL.13
GFF LINE I A3SS exon 2875650 2875967 . - . Y71F9AL.13
A3SS: I:2875650-2875967 BOUNDING_INTRON: I:2876325-2875649
A3SS EXON: I:2875650-2875967
WBGene00004412_Y71F9AL.13_rpl-1_protein-coding E003 chrI:2875650-2875967 1.125 hlh1_T4 cnd1_T4 0.000 A3SS_EXON
WBGene00004412_Y71F9AL.13_rpl-1_protein-coding E003 chrI:2875650-2875967 1.102 hlh1_T4 ceh32_T4 0.000 A3SS_EXON
WBGene00004412_Y71F9AL.13_rpl-1_protein-coding E003 chrI:2875650-2875967 1.079 nhr25_T2 ceh32_T2 0.000 A3SS_EXON
WBGene00004412_Y71F9AL.13_rpl-1_protein-coding E003 chrI:2875650-2875967 1.206 nhr25_T2 cnd1_T2 0.000 A3SS_EXON
WBGene00004412_Y71F9AL.13_rpl-1_protein-coding E003 chrI:2875650-2875967 1.183 nhr25_T4 cnd1_T4 0.001 A3SS_EXON
WBGene00004412_Y71F9AL.13_rpl-1_protein-coding E003 chrI:2875650-2875967 1.098 nhr25_T4 ceh32_T4 0.001 A3SS_EXON
BOUNDING_INTRON: 
>I:2875650-2875971.-.A3SS.Y71F9AL.13
GFF LINE I A3SS exon 2875650 2875971 . - . Y71F9AL.13
A3SS: I:2875650-2875971 BOUNDING_INTRON: I:2876325-2875649
A3SS EXON: I:2875650-2875971
WBGene00004412_Y71F9AL.13_rpl-1_protein-coding E003 chrI:2875650-2875967 1.125 hlh1_T4 cnd1_T4 0.000 A3SS_EXON
WBGene00004412_Y71F9AL.13_rpl-1_protein-coding E003 chrI:2875650-2875967 1.102 hlh1_T4 ceh32_T4 0.000 A3SS_EXON
WBGene00004412_Y71F9AL.13_rpl-1_protein-coding E003 chrI:2875650-2875967 1.079 nhr25_T2 ceh32_T2 0.000 A3SS_EXON
WBGene00004412_Y71F9AL.13_rpl-1_protein-coding E003 chrI:2875650-2875967 1.206 nhr25_T2 cnd1_T2 0.000 A3SS_EXON
WBGene00004412_Y71F9AL.13_rpl-1_protein-coding E003 chrI:2875650-2875967 1.183 nhr25_T4 cnd1_T4 0.001 A3SS_EXON
WBGene00004412_Y71F9AL.13_rpl-1_protein-coding E003 chrI:2875650-2875967 1.098 nhr25_T4 ceh32_T4 0.001 A3SS_EXON
BOUNDING_INTRON: 
 
>I:2876020-2876308.-.A5SS.Y71F9AL.13
GFF LINE I A5SS exon 2876020 2876308 . - . Y71F9AL.13
A5SS: I:2876020-2876308 BOUNDING_INTRON: I:2875972-2876019
BOUNDING_INTRON: 
WBGene00004412_Y71F9AL.13_rpl-1_protein-coding J021 chrI:2875972-2876019 1.091 ceh32_T1 nhr25_T1 0.002 A5SS_BOUNDING_INTRON
WBGene00004412_Y71F9AL.13_rpl-1_protein-coding J021 chrI:2875972-2876019 1.257 ceh32_T1 hlh1_T1 0.000 A5SS_BOUNDING_INTRON
WBGene00004412_Y71F9AL.13_rpl-1_protein-coding J021 chrI:2875972-2876019 1.226 ceh32_T2 nhr25_T2 0.000 A5SS_BOUNDING_INTRON
WBGene00004412_Y71F9AL.13_rpl-1_protein-coding J021 chrI:2875972-2876019 1.574 ceh32_T2 hlh1_T2 0.000 A5SS_BOUNDING_INTRON
WBGene00004412_Y71F9AL.13_rpl-1_protein-coding J021 chrI:2875972-2876019 1.097 ceh32_T3 hlh1_T3 0.003 A5SS_BOUNDING_INTRON
WBGene00004412_Y71F9AL.13_rpl-1_protein-coding J021 chrI:2875972-2876019 1.013 cnd1_T1 hlh1_T1 0.000 A5SS_BOUNDING_INTRON
WBGene00004412_Y71F9AL.13_rpl-1_protein-coding J021 chrI:2875972-2876019 1.062 cnd1_T2 hlh1_T2 0.000 A5SS_BOUNDING_INTRON
WBGene00004412_Y71F9AL.13_rpl-1_protein-coding J021 chrI:2875972-2876019 1.009 cnd1_T3 hlh1_T3 0.024 A5SS_BOUNDING_INTRON
A5SS EXON: I:2876020-2876308
WBGene00004412_Y71F9AL.13_rpl-1_protein-coding E007 chrI:2876020-2876026 1.152 ceh32_T1 hlh1_T1 0.000 A5SS_EXON
WBGene00004412_Y71F9AL.13_rpl-1_protein-coding E008 chrI:2876027-2876034 1.139 ceh32_T1 hlh1_T1 0.004 A5SS_EXON
WBGene00004412_Y71F9AL.13_rpl-1_protein-coding E009 chrI:2876035-2876039 1.072 ceh32_T1 hlh1_T1 0.003 A5SS_EXON
WBGene00004412_Y71F9AL.13_rpl-1_protein-coding E007 chrI:2876020-2876026 1.118 ceh32_T2 nhr25_T2 0.000 A5SS_EXON
WBGene00004412_Y71F9AL.13_rpl-1_protein-coding E007 chrI:2876020-2876026 1.387 ceh32_T2 hlh1_T2 0.000 A5SS_EXON
WBGene00004412_Y71F9AL.13_rpl-1_protein-coding E008 chrI:2876027-2876034 1.033 ceh32_T2 nhr25_T2 0.000 A5SS_EXON
WBGene00004412_Y71F9AL.13_rpl-1_protein-coding E008 chrI:2876027-2876034 1.376 ceh32_T2 hlh1_T2 0.000 A5SS_EXON
WBGene00004412_Y71F9AL.13_rpl-1_protein-coding E009 chrI:2876035-2876039 1.351 ceh32_T2 hlh1_T2 0.000 A5SS_EXON
WBGene00004412_Y71F9AL.13_rpl-1_protein-coding E010 chrI:2876040-2876143 1.144 ceh32_T2 hlh1_T2 0.000 A5SS_EXON
WBGene00004412_Y71F9AL.13_rpl-1_protein-coding E007 chrI:2876020-2876026 1.047 ceh32_T3 hlh1_T3 0.002 A5SS_EXON
WBGene00004412_Y71F9AL.13_rpl-1_protein-coding E011 chrI:2876144-2876144 1.072 ceh32_T3 nhr25_T3 0.002 A5SS_EXON
WBGene00004412_Y71F9AL.13_rpl-1_protein-coding E011 chrI:2876144-2876144 1.049 ceh32_T4 nhr25_T4 0.020 A5SS_EXON
WBGene00004412_Y71F9AL.13_rpl-1_protein-coding E007 chrI:2876020-2876026 1.005 cnd1_T3 hlh1_T3 0.013 A5SS_EXON
WBGene00004412_Y71F9AL.13_rpl-1_protein-coding E011 chrI:2876144-2876144 1.076 cnd1_T3 end1_T3 0.035 A5SS_EXON
WBGene00004412_Y71F9AL.13_rpl-1_protein-coding E011 chrI:2876144-2876144 1.124 cnd1_T3 hlh1_T3 0.000 A5SS_EXON
WBGene00004412_Y71F9AL.13_rpl-1_protein-coding E011 chrI:2876144-2876144 1.272 cnd1_T3 nhr25_T3 0.000 A5SS_EXON
WBGene00004412_Y71F9AL.13_rpl-1_protein-coding E011 chrI:2876144-2876144 1.007 cnd1_T4 hlh1_T4 0.014 A5SS_EXON
WBGene00004412_Y71F9AL.13_rpl-1_protein-coding E011 chrI:2876144-2876144 1.073 cnd1_T4 nhr25_T4 0.004 A5SS_EXON
WBGene00004412_Y71F9AL.13_rpl-1_protein-coding E017 chrI:2876308-2876308 1.619 end1_T1 nhr25_T1 0.076 A5SS_EXON
WBGene00004412_Y71F9AL.13_rpl-1_protein-coding E011 chrI:2876144-2876144 1.034 pha4_T3 nhr25_T3 0.026 A5SS_EXON
WBGene00004412_Y71F9AL.13_rpl-1_protein-coding E011 chrI:2876144-2876144 1.091 tbx37_T3 nhr25_T3 0.026 A5SS_EXON
>I:2876144-2876308.-.A5SS.Y71F9AL.13
GFF LINE I A5SS exon 2876144 2876308 . - . Y71F9AL.13
A5SS: I:2876144-2876308 BOUNDING_INTRON: I:2875972-2876143
BOUNDING_INTRON: 
A5SS EXON: I:2876144-2876308
WBGene00004412_Y71F9AL.13_rpl-1_protein-coding E011 chrI:2876144-2876144 1.072 ceh32_T3 nhr25_T3 0.002 A5SS_EXON
WBGene00004412_Y71F9AL.13_rpl-1_protein-coding E011 chrI:2876144-2876144 1.049 ceh32_T4 nhr25_T4 0.020 A5SS_EXON
WBGene00004412_Y71F9AL.13_rpl-1_protein-coding E011 chrI:2876144-2876144 1.076 cnd1_T3 end1_T3 0.035 A5SS_EXON
WBGene00004412_Y71F9AL.13_rpl-1_protein-coding E011 chrI:2876144-2876144 1.124 cnd1_T3 hlh1_T3 0.000 A5SS_EXON
WBGene00004412_Y71F9AL.13_rpl-1_protein-coding E011 chrI:2876144-2876144 1.272 cnd1_T3 nhr25_T3 0.000 A5SS_EXON
WBGene00004412_Y71F9AL.13_rpl-1_protein-coding E011 chrI:2876144-2876144 1.007 cnd1_T4 hlh1_T4 0.014 A5SS_EXON
WBGene00004412_Y71F9AL.13_rpl-1_protein-coding E011 chrI:2876144-2876144 1.073 cnd1_T4 nhr25_T4 0.004 A5SS_EXON
WBGene00004412_Y71F9AL.13_rpl-1_protein-coding E017 chrI:2876308-2876308 1.619 end1_T1 nhr25_T1 0.076 A5SS_EXON
WBGene00004412_Y71F9AL.13_rpl-1_protein-coding E011 chrI:2876144-2876144 1.034 pha4_T3 nhr25_T3 0.026 A5SS_EXON
WBGene00004412_Y71F9AL.13_rpl-1_protein-coding E011 chrI:2876144-2876144 1.091 tbx37_T3 nhr25_T3 0.026 A5SS_EXON
>I:2876145-2876308.-.A5SS.Y71F9AL.13
GFF LINE I A5SS exon 2876145 2876308 . - . Y71F9AL.13
A5SS: I:2876145-2876308 BOUNDING_INTRON: I:2875972-2876144
BOUNDING_INTRON: 
A5SS EXON: I:2876145-2876308
WBGene00004412_Y71F9AL.13_rpl-1_protein-coding E017 chrI:2876308-2876308 1.619 end1_T1 nhr25_T1 0.076 A5SS_EXON
>I:2876146-2876308.-.A5SS.Y71F9AL.13
GFF LINE I A5SS exon 2876146 2876308 . - . Y71F9AL.13
A5SS: I:2876146-2876308 BOUNDING_INTRON: I:2875972-2876145
BOUNDING_INTRON: 
A5SS EXON: I:2876146-2876308
WBGene00004412_Y71F9AL.13_rpl-1_protein-coding E017 chrI:2876308-2876308 1.619 end1_T1 nhr25_T1 0.076 A5SS_EXON
 
>I:2929946-2930070.+.A5SS.Y71F9AM.5
GFF LINE I A5SS exon 2929946 2930070 . + . Y71F9AM.5
A5SS: I:2929946-2930070 BOUNDING_INTRON: I:2930367-2929945
A5SS EXON: I:2929946-2930070
BOUNDING_INTRON: 
>I:2929946-2930088.+.A5SS.Y71F9AM.5
GFF LINE I A5SS exon 2929946 2930088 . + . Y71F9AM.5
A5SS: I:2929946-2930088 BOUNDING_INTRON: I:2930367-2929945
A5SS EXON: I:2929946-2930088
BOUNDING_INTRON: 
 
>I:309542-309760.-.A3SS.C53D5.5
GFF LINE I A3SS exon 309542 309760 . - . C53D5.5
A3SS: I:309542-309760 BOUNDING_INTRON: I:311131-309541
A3SS EXON: I:309542-309760
BOUNDING_INTRON: 
>I:309542-309761.-.A3SS.C53D5.5
GFF LINE I A3SS exon 309542 309761 . - . C53D5.5
A3SS: I:309542-309761 BOUNDING_INTRON: I:311131-309541
A3SS EXON: I:309542-309761
BOUNDING_INTRON: 
 
>I:3161643-3161693.-.A3SS.Y54E10A.9
GFF LINE I A3SS exon 3161643 3161693 . - . Y54E10A.9
A3SS: I:3161643-3161693 BOUNDING_INTRON: I:3161790-3161642
A3SS EXON: I:3161643-3161693
BOUNDING_INTRON: 
>I:3161643-3161702.-.A3SS.Y54E10A.9
GFF LINE I A3SS exon 3161643 3161702 . - . Y54E10A.9
A3SS: I:3161643-3161702 BOUNDING_INTRON: I:3161790-3161642
A3SS EXON: I:3161643-3161702
BOUNDING_INTRON: 
 
>I:3264525-3265287.-.A5SS.Y44E3B.1
GFF LINE I A5SS exon 3264525 3265287 . - . Y44E3B.1
A5SS: I:3264525-3265287 BOUNDING_INTRON: I:3264478-3264524
BOUNDING_INTRON: 
A5SS EXON: I:3264525-3265287
WBGene00021552_Y44E3B.1_zip-4_protein-coding E004 chrI:3264530-3265287 1.060 nhr25_T1 tbx37_T1 0.059 A5SS_EXON
WBGene00021552_Y44E3B.1_zip-4_protein-coding E004 chrI:3264530-3265287 1.177 nhr25_T1 end1_T1 0.034 A5SS_EXON
>I:3264530-3265287.-.A5SS.Y44E3B.1
GFF LINE I A5SS exon 3264530 3265287 . - . Y44E3B.1
A5SS: I:3264530-3265287 BOUNDING_INTRON: I:3264478-3264529
BOUNDING_INTRON: 
A5SS EXON: I:3264530-3265287
WBGene00021552_Y44E3B.1_zip-4_protein-coding E004 chrI:3264530-3265287 1.060 nhr25_T1 tbx37_T1 0.059 A5SS_EXON
WBGene00021552_Y44E3B.1_zip-4_protein-coding E004 chrI:3264530-3265287 1.177 nhr25_T1 end1_T1 0.034 A5SS_EXON
 
>I:3399466-3399679.-.A5SS.W05F2.4
GFF LINE I A5SS exon 3399466 3399679 . - . W05F2.4
A5SS: I:3399466-3399679 BOUNDING_INTRON: I:3399021-3399465
BOUNDING_INTRON: 
WBGene00021036_W05F2.4_W05F2.4_protein-coding J072 chrI:3399021-3399465 3.125 tbx37_T0 hlh1_T0 0.055 A5SS_BOUNDING_INTRON
A5SS EXON: I:3399466-3399679
WBGene00021036_W05F2.4_W05F2.4_protein-coding E032 chrI:3399466-3399600 2.174 nhr25_T0 hlh1_T0 0.045 A5SS_EXON
>I:3399601-3399679.-.A5SS.W05F2.4
GFF LINE I A5SS exon 3399601 3399679 . - . W05F2.4
A5SS: I:3399601-3399679 BOUNDING_INTRON: I:3399021-3399600
BOUNDING_INTRON: 
A5SS EXON: I:3399601-3399679
 
>I:3526665-3526742.-.A3SS.Y47G6A.19
GFF LINE I A3SS exon 3526665 3526742 . - . Y47G6A.19
A3SS: I:3526665-3526742 BOUNDING_INTRON: I:3527439-3526664
A3SS EXON: I:3526665-3526742
BOUNDING_INTRON: 
>I:3526665-3526754.-.A3SS.Y47G6A.19
GFF LINE I A3SS exon 3526665 3526754 . - . Y47G6A.19
A3SS: I:3526665-3526754 BOUNDING_INTRON: I:3527439-3526664
A3SS EXON: I:3526665-3526754
BOUNDING_INTRON: 
 
>I:3734340-3734566.-.A5SS.T12F5.5
GFF LINE I A5SS exon 3734340 3734566 . - . T12F5.5
A5SS: I:3734340-3734566 BOUNDING_INTRON: I:3733704-3734339
BOUNDING_INTRON: 
WBGene00004147_T12F5.5_larp-5_protein-coding J012 chrI:3733704-3734339 1.050 end1_T4 ceh32_T4 0.015 A5SS_BOUNDING_INTRON
WBGene00004147_T12F5.5_larp-5_protein-coding J012 chrI:3733704-3734339 1.072 end1_T4 cnd1_T4 0.007 A5SS_BOUNDING_INTRON
A5SS EXON: I:3734340-3734566
WBGene00004147_T12F5.5_larp-5_protein-coding E003 chrI:3734340-3734432 1.167 end1_T4 ceh32_T4 0.000 A5SS_EXON
WBGene00004147_T12F5.5_larp-5_protein-coding E003 chrI:3734340-3734432 1.056 nhr25_T4 ceh32_T4 0.000 A5SS_EXON
>I:3734433-3734566.-.A5SS.T12F5.5
GFF LINE I A5SS exon 3734433 3734566 . - . T12F5.5
A5SS: I:3734433-3734566 BOUNDING_INTRON: I:3733704-3734432
BOUNDING_INTRON: 
A5SS EXON: I:3734433-3734566
 
>I:3775251-3775865.+.A5SS.C32E8.6
GFF LINE I A5SS exon 3775251 3775865 . + . C32E8.6
A5SS: I:3775251-3775865 BOUNDING_INTRON: I:3776410-3775250
A5SS EXON: I:3775251-3775865
WBGene00016324_C32E8.6_C32E8.6_protein-coding E004 chrI:3775251-3775865 1.025 hlh1_T4 ceh32_T4 0.018 A5SS_EXON
BOUNDING_INTRON: 
>I:3775251-3776165.+.A5SS.C32E8.6
GFF LINE I A5SS exon 3775251 3776165 . + . C32E8.6
A5SS: I:3775251-3776165 BOUNDING_INTRON: I:3776410-3775250
A5SS EXON: I:3775251-3776165
WBGene00016324_C32E8.6_C32E8.6_protein-coding E004 chrI:3775251-3775865 1.025 hlh1_T4 ceh32_T4 0.018 A5SS_EXON
BOUNDING_INTRON: 
 
>I:3799881-3800026.-.A3SS.C32E8.10
GFF LINE I A3SS exon 3799881 3800026 . - . C32E8.10
A3SS: I:3799881-3800026 BOUNDING_INTRON: I:3800331-3799880
A3SS EXON: I:3799881-3800026
BOUNDING_INTRON: 
>I:3799881-3800032.-.A3SS.C32E8.10
GFF LINE I A3SS exon 3799881 3800032 . - . C32E8.10
A3SS: I:3799881-3800032 BOUNDING_INTRON: I:3800331-3799880
A3SS EXON: I:3799881-3800032
WBGene00006751_C32E8.10_unc-11_protein-coding E007 chrI:3800027-3800032 2.009 pha4_T0 nhr25_T0 0.004 A3SS_EXON
BOUNDING_INTRON: 
 
>I:3839809-3840087.-.A3SS.T03F1.6
GFF LINE I A3SS exon 3839809 3840087 . - . T03F1.6
A3SS: I:3839809-3840087 BOUNDING_INTRON: I:3840391-3839808
A3SS EXON: I:3839809-3840087
BOUNDING_INTRON: 
>I:3839809-3840096.-.A3SS.T03F1.6
GFF LINE I A3SS exon 3839809 3840096 . - . T03F1.6
A3SS: I:3839809-3840096 BOUNDING_INTRON: I:3840391-3839808
A3SS EXON: I:3839809-3840096
BOUNDING_INTRON: 
 
>I:391612-391803.-.A3SS.R119.5
GFF LINE I A3SS exon 391612 391803 . - . R119.5
A3SS: I:391612-391803 BOUNDING_INTRON: I:392193-391611
A3SS EXON: I:391612-391803
BOUNDING_INTRON: 
>I:391612-391806.-.A3SS.R119.5
GFF LINE I A3SS exon 391612 391806 . - . R119.5
A3SS: I:391612-391806 BOUNDING_INTRON: I:392193-391611
A3SS EXON: I:391612-391806
BOUNDING_INTRON: 
 
>I:3976652-3976786.-.A5SS.F28H1.4
GFF LINE I A5SS exon 3976652 3976786 . - . F28H1.4
A5SS: I:3976652-3976786 BOUNDING_INTRON: I:3975744-3976651
BOUNDING_INTRON: 
A5SS EXON: I:3976652-3976786
WBGene00017909_F28H1.4_F28H1.4_protein-coding E009 chrI:3976660-3976786 12.438 ceh32_T3 nhr25_T3 0.037 A5SS_EXON
WBGene00017909_F28H1.4_F28H1.4_protein-coding E009 chrI:3976660-3976786 12.443 ceh32_T3 end1_T3 0.036 A5SS_EXON
WBGene00017909_F28H1.4_F28H1.4_protein-coding E009 chrI:3976660-3976786 4.180 ceh32_T3 hlh1_T3 0.000 A5SS_EXON
WBGene00017909_F28H1.4_F28H1.4_protein-coding E009 chrI:3976660-3976786 1.629 ceh32_T4 end1_T4 0.035 A5SS_EXON
WBGene00017909_F28H1.4_F28H1.4_protein-coding E009 chrI:3976660-3976786 2.150 ceh32_T4 nhr25_T4 0.001 A5SS_EXON
WBGene00017909_F28H1.4_F28H1.4_protein-coding E009 chrI:3976660-3976786 4.678 ceh32_T4 hlh1_T4 0.000 A5SS_EXON
WBGene00017909_F28H1.4_F28H1.4_protein-coding E009 chrI:3976660-3976786 3.538 cnd1_T3 hlh1_T3 0.000 A5SS_EXON
WBGene00017909_F28H1.4_F28H1.4_protein-coding E009 chrI:3976660-3976786 3.423 cnd1_T4 hlh1_T4 0.000 A5SS_EXON
WBGene00017909_F28H1.4_F28H1.4_protein-coding E009 chrI:3976660-3976786 3.520 pha4_T3 hlh1_T3 0.000 A5SS_EXON
WBGene00017909_F28H1.4_F28H1.4_protein-coding E008 chrI:3976652-3976659 2.809 pha4_T4 hlh1_T4 0.000 A5SS_EXON
WBGene00017909_F28H1.4_F28H1.4_protein-coding E009 chrI:3976660-3976786 1.347 pha4_T4 nhr25_T4 0.000 A5SS_EXON
WBGene00017909_F28H1.4_F28H1.4_protein-coding E009 chrI:3976660-3976786 3.840 pha4_T4 hlh1_T4 0.000 A5SS_EXON
WBGene00017909_F28H1.4_F28H1.4_protein-coding E008 chrI:3976652-3976659 15.990 tbx37_T1 hlh1_T1 0.000 A5SS_EXON
WBGene00017909_F28H1.4_F28H1.4_protein-coding E009 chrI:3976660-3976786 15.990 tbx37_T1 hlh1_T1 0.000 A5SS_EXON
WBGene00017909_F28H1.4_F28H1.4_protein-coding E008 chrI:3976652-3976659 3.760 tbx37_T2 hlh1_T2 0.000 A5SS_EXON
WBGene00017909_F28H1.4_F28H1.4_protein-coding E009 chrI:3976660-3976786 4.755 tbx37_T2 hlh1_T2 0.000 A5SS_EXON
WBGene00017909_F28H1.4_F28H1.4_protein-coding E008 chrI:3976652-3976659 2.978 tbx37_T3 hlh1_T3 0.000 A5SS_EXON
WBGene00017909_F28H1.4_F28H1.4_protein-coding E009 chrI:3976660-3976786 3.312 tbx37_T3 hlh1_T3 0.000 A5SS_EXON
WBGene00017909_F28H1.4_F28H1.4_protein-coding E008 chrI:3976652-3976659 12.290 tbx37_T4 end1_T4 0.033 A5SS_EXON
WBGene00017909_F28H1.4_F28H1.4_protein-coding E008 chrI:3976652-3976659 2.947 tbx37_T4 hlh1_T4 0.000 A5SS_EXON
WBGene00017909_F28H1.4_F28H1.4_protein-coding E009 chrI:3976660-3976786 1.464 tbx37_T4 nhr25_T4 0.005 A5SS_EXON
WBGene00017909_F28H1.4_F28H1.4_protein-coding E009 chrI:3976660-3976786 3.972 tbx37_T4 hlh1_T4 0.000 A5SS_EXON
>I:3976660-3976786.-.A5SS.F28H1.4
GFF LINE I A5SS exon 3976660 3976786 . - . F28H1.4
A5SS: I:3976660-3976786 BOUNDING_INTRON: I:3975744-3976659
BOUNDING_INTRON: 
A5SS EXON: I:3976660-3976786
WBGene00017909_F28H1.4_F28H1.4_protein-coding E009 chrI:3976660-3976786 12.438 ceh32_T3 nhr25_T3 0.037 A5SS_EXON
WBGene00017909_F28H1.4_F28H1.4_protein-coding E009 chrI:3976660-3976786 12.443 ceh32_T3 end1_T3 0.036 A5SS_EXON
WBGene00017909_F28H1.4_F28H1.4_protein-coding E009 chrI:3976660-3976786 4.180 ceh32_T3 hlh1_T3 0.000 A5SS_EXON
WBGene00017909_F28H1.4_F28H1.4_protein-coding E009 chrI:3976660-3976786 1.629 ceh32_T4 end1_T4 0.035 A5SS_EXON
WBGene00017909_F28H1.4_F28H1.4_protein-coding E009 chrI:3976660-3976786 2.150 ceh32_T4 nhr25_T4 0.001 A5SS_EXON
WBGene00017909_F28H1.4_F28H1.4_protein-coding E009 chrI:3976660-3976786 4.678 ceh32_T4 hlh1_T4 0.000 A5SS_EXON
WBGene00017909_F28H1.4_F28H1.4_protein-coding E009 chrI:3976660-3976786 3.538 cnd1_T3 hlh1_T3 0.000 A5SS_EXON
WBGene00017909_F28H1.4_F28H1.4_protein-coding E009 chrI:3976660-3976786 3.423 cnd1_T4 hlh1_T4 0.000 A5SS_EXON
WBGene00017909_F28H1.4_F28H1.4_protein-coding E009 chrI:3976660-3976786 3.520 pha4_T3 hlh1_T3 0.000 A5SS_EXON
WBGene00017909_F28H1.4_F28H1.4_protein-coding E009 chrI:3976660-3976786 1.347 pha4_T4 nhr25_T4 0.000 A5SS_EXON
WBGene00017909_F28H1.4_F28H1.4_protein-coding E009 chrI:3976660-3976786 3.840 pha4_T4 hlh1_T4 0.000 A5SS_EXON
WBGene00017909_F28H1.4_F28H1.4_protein-coding E009 chrI:3976660-3976786 15.990 tbx37_T1 hlh1_T1 0.000 A5SS_EXON
WBGene00017909_F28H1.4_F28H1.4_protein-coding E009 chrI:3976660-3976786 4.755 tbx37_T2 hlh1_T2 0.000 A5SS_EXON
WBGene00017909_F28H1.4_F28H1.4_protein-coding E009 chrI:3976660-3976786 3.312 tbx37_T3 hlh1_T3 0.000 A5SS_EXON
WBGene00017909_F28H1.4_F28H1.4_protein-coding E009 chrI:3976660-3976786 1.464 tbx37_T4 nhr25_T4 0.005 A5SS_EXON
WBGene00017909_F28H1.4_F28H1.4_protein-coding E009 chrI:3976660-3976786 3.972 tbx37_T4 hlh1_T4 0.000 A5SS_EXON
 
>I:4002552-4002832.-.A5SS.F55C7.7
GFF LINE I A5SS exon 4002552 4002832 . - . F55C7.7
A5SS: I:4002552-4002832 BOUNDING_INTRON: I:4002509-4002551
BOUNDING_INTRON: 
A5SS EXON: I:4002552-4002832
>I:4002597-4002832.-.A5SS.F55C7.7
GFF LINE I A5SS exon 4002597 4002832 . - . F55C7.7
A5SS: I:4002597-4002832 BOUNDING_INTRON: I:4002509-4002596
BOUNDING_INTRON: 
A5SS EXON: I:4002597-4002832
 
>I:4186549-4186681.+.A5SS.C18E3.7
GFF LINE I A5SS exon 4186549 4186681 . + . C18E3.7
A5SS: I:4186549-4186681 BOUNDING_INTRON: I:4187024-4186548
A5SS EXON: I:4186549-4186681
BOUNDING_INTRON: 
>I:4186549-4186712.+.A5SS.C18E3.7
GFF LINE I A5SS exon 4186549 4186712 . + . C18E3.7
A5SS: I:4186549-4186712 BOUNDING_INTRON: I:4187024-4186548
A5SS EXON: I:4186549-4186712
BOUNDING_INTRON: 
 
>I:4214652-4214818.-.A3SS.C18E3.9
GFF LINE I A3SS exon 4214652 4214818 . - . C18E3.9
A3SS: I:4214652-4214818 BOUNDING_INTRON: I:4214994-4214651
A3SS EXON: I:4214652-4214818
BOUNDING_INTRON: 
>I:4214652-4214830.-.A3SS.C18E3.9
GFF LINE I A3SS exon 4214652 4214830 . - . C18E3.9
A3SS: I:4214652-4214830 BOUNDING_INTRON: I:4214994-4214651
A3SS EXON: I:4214652-4214830
BOUNDING_INTRON: 
 
>I:4443544-4444011.-.A3SS.C41D11.3
GFF LINE I A3SS exon 4443544 4444011 . - . C41D11.3
A3SS: I:4443544-4444011 BOUNDING_INTRON: I:4444157-4443543
A3SS EXON: I:4443544-4444011
BOUNDING_INTRON: 
>I:4443544-4444017.-.A3SS.C41D11.3
GFF LINE I A3SS exon 4443544 4444017 . - . C41D11.3
A3SS: I:4443544-4444017 BOUNDING_INTRON: I:4444157-4443543
A3SS EXON: I:4443544-4444017
WBGene00016562_C41D11.3_C41D11.3_protein-coding E013 chrI:4444012-4444017 1.014 ceh32_T4 hlh1_T4 0.032 A3SS_EXON
WBGene00016562_C41D11.3_C41D11.3_protein-coding E013 chrI:4444012-4444017 1.084 ceh32_T4 end1_T4 0.054 A3SS_EXON
WBGene00016562_C41D11.3_C41D11.3_protein-coding E013 chrI:4444012-4444017 1.065 cnd1_T3 end1_T3 0.025 A3SS_EXON
WBGene00016562_C41D11.3_C41D11.3_protein-coding E013 chrI:4444012-4444017 1.331 tbx37_T3 end1_T3 0.000 A3SS_EXON
BOUNDING_INTRON: 
 
>I:4500647-4500922.+.A3SS.T01A4.1
GFF LINE I A3SS exon 4500647 4500922 . + . T01A4.1
A3SS: I:4500647-4500922 BOUNDING_INTRON: I:4500592-4500646
BOUNDING_INTRON: 
A3SS EXON: I:4500647-4500922
>I:4500650-4500922.+.A3SS.T01A4.1
GFF LINE I A3SS exon 4500650 4500922 . + . T01A4.1
A3SS: I:4500650-4500922 BOUNDING_INTRON: I:4500592-4500649
BOUNDING_INTRON: 
A3SS EXON: I:4500650-4500922
 
>I:4612026-4613016.-.A3SS.C44E4.1
GFF LINE I A3SS exon 4612026 4613016 . - . C44E4.1
A3SS: I:4612026-4613016 BOUNDING_INTRON: I:4613674-4612025
A3SS EXON: I:4612026-4613016
BOUNDING_INTRON: 
>I:4612026-4613022.-.A3SS.C44E4.1
GFF LINE I A3SS exon 4612026 4613022 . - . C44E4.1
A3SS: I:4612026-4613022 BOUNDING_INTRON: I:4613674-4612025
A3SS EXON: I:4612026-4613022
BOUNDING_INTRON: 
 
>I:4657206-4657487.+.A3SS.B0041.2
GFF LINE I A3SS exon 4657206 4657487 . + . B0041.2
A3SS: I:4657206-4657487 BOUNDING_INTRON: I:4656781-4657205
BOUNDING_INTRON: 
A3SS EXON: I:4657206-4657487
>I:4657212-4657487.+.A3SS.B0041.2
GFF LINE I A3SS exon 4657212 4657487 . + . B0041.2
A3SS: I:4657212-4657487 BOUNDING_INTRON: I:4656781-4657211
BOUNDING_INTRON: 
A3SS EXON: I:4657212-4657487
 
>I:4677670-4677724.+.A3SS.T04D1.3
GFF LINE I A3SS exon 4677670 4677724 . + . T04D1.3
A3SS: I:4677670-4677724 BOUNDING_INTRON: I:4676647-4677669
BOUNDING_INTRON: 
WBGene00006791_T04D1.3_unc-57_protein-coding J013 chrI:4676647-4677669 12.619 end1_T0 cnd1_T0 0.037 A3SS_BOUNDING_INTRON
A3SS EXON: I:4677670-4677724
WBGene00006791_T04D1.3_unc-57_protein-coding E005 chrI:4677670-4677672 12.662 end1_T0 cnd1_T0 0.037 A3SS_EXON
>I:4677676-4677724.+.A3SS.T04D1.3
GFF LINE I A3SS exon 4677676 4677724 . + . T04D1.3
A3SS: I:4677676-4677724 BOUNDING_INTRON: I:4679410-4677675
A3SS EXON: I:4677676-4677724
BOUNDING_INTRON: 
>I:4678568-4679409.+.A3SS.T04D1.3
GFF LINE I A3SS exon 4678568 4679409 . + . T04D1.3
A3SS: I:4678568-4679409 BOUNDING_INTRON: I:4677725-4678567
BOUNDING_INTRON: 
A3SS EXON: I:4678568-4679409
>I:4678574-4679409.+.A3SS.T04D1.3
GFF LINE I A3SS exon 4678574 4679409 . + . T04D1.3
A3SS: I:4678574-4679409 BOUNDING_INTRON: I:4677725-4678573
BOUNDING_INTRON: 
WBGene00006791_T04D1.3_unc-57_protein-coding J016 chrI:4677725-4678573 1.055 hlh1_T0 pha4_T0 0.058 A3SS_BOUNDING_INTRON
WBGene00006791_T04D1.3_unc-57_protein-coding J016 chrI:4677725-4678573 1.027 hlh1_T0 ceh32_T0 0.044 A3SS_BOUNDING_INTRON
A3SS EXON: I:4678574-4679409
 
>I:4849306-4849360.+.A5SS.F57C9.1
GFF LINE I A5SS exon 4849306 4849360 . + . F57C9.1
A5SS: I:4849306-4849360 BOUNDING_INTRON: I:4849652-4849305
A5SS EXON: I:4849306-4849360
BOUNDING_INTRON: 
>I:4849306-4849390.+.A5SS.F57C9.1
GFF LINE I A5SS exon 4849306 4849390 . + . F57C9.1
A5SS: I:4849306-4849390 BOUNDING_INTRON: I:4849652-4849305
A5SS EXON: I:4849306-4849390
BOUNDING_INTRON: 
 
>I:4943864-4944395.+.A3SS.F28B3.4
GFF LINE I A3SS exon 4943864 4944395 . + . F28B3.4
A3SS: I:4943864-4944395 BOUNDING_INTRON: I:4943806-4943863
BOUNDING_INTRON: 
A3SS EXON: I:4943864-4944395
WBGene00017885_F28B3.4_dip-2_protein-coding E019 chrI:4943864-4943869 1.037 ceh32_T3 pha4_T3 0.002 A3SS_EXON
>I:4943870-4944395.+.A3SS.F28B3.4
GFF LINE I A3SS exon 4943870 4944395 . + . F28B3.4
A3SS: I:4943870-4944395 BOUNDING_INTRON: I:4943806-4943869
BOUNDING_INTRON: 
A3SS EXON: I:4943870-4944395
 
>I:5018866-5018924.-.A3SS.F54C1.7
GFF LINE I A3SS exon 5018866 5018924 . - . F54C1.7
A3SS: I:5018866-5018924 BOUNDING_INTRON: I:5019171-5018865
A3SS EXON: I:5018866-5018924
WBGene00003934_F54C1.7_pat-10_protein-coding E003 chrI:5018866-5018880 1.350 ceh32_T3 pha4_T3 0.001 A3SS_EXON
WBGene00003934_F54C1.7_pat-10_protein-coding E003 chrI:5018866-5018880 2.254 ceh32_T3 end1_T3 0.000 A3SS_EXON
WBGene00003934_F54C1.7_pat-10_protein-coding E003 chrI:5018866-5018880 1.652 ceh32_T4 end1_T4 0.050 A3SS_EXON
WBGene00003934_F54C1.7_pat-10_protein-coding E004 chrI:5018881-5018896 1.380 cnd1_T0 end1_T0 0.065 A3SS_EXON
WBGene00003934_F54C1.7_pat-10_protein-coding E003 chrI:5018866-5018880 1.733 cnd1_T1 end1_T1 0.048 A3SS_EXON
WBGene00003934_F54C1.7_pat-10_protein-coding E003 chrI:5018866-5018880 1.061 cnd1_T2 end1_T2 0.093 A3SS_EXON
WBGene00003934_F54C1.7_pat-10_protein-coding E003 chrI:5018866-5018880 1.114 cnd1_T3 pha4_T3 0.026 A3SS_EXON
WBGene00003934_F54C1.7_pat-10_protein-coding E003 chrI:5018866-5018880 2.016 cnd1_T3 end1_T3 0.002 A3SS_EXON
WBGene00003934_F54C1.7_pat-10_protein-coding E003 chrI:5018866-5018880 1.780 cnd1_T4 end1_T4 0.000 A3SS_EXON
WBGene00003934_F54C1.7_pat-10_protein-coding E003 chrI:5018866-5018880 1.615 hlh1_T1 end1_T1 0.043 A3SS_EXON
WBGene00003934_F54C1.7_pat-10_protein-coding E003 chrI:5018866-5018880 1.018 hlh1_T3 pha4_T3 0.015 A3SS_EXON
WBGene00003934_F54C1.7_pat-10_protein-coding E003 chrI:5018866-5018880 1.923 hlh1_T3 end1_T3 0.001 A3SS_EXON
WBGene00003934_F54C1.7_pat-10_protein-coding E003 chrI:5018866-5018880 1.636 hlh1_T4 end1_T4 0.000 A3SS_EXON
WBGene00003934_F54C1.7_pat-10_protein-coding E003 chrI:5018866-5018880 1.703 nhr25_T1 end1_T1 0.060 A3SS_EXON
WBGene00003934_F54C1.7_pat-10_protein-coding E003 chrI:5018866-5018880 1.725 nhr25_T2 pha4_T2 0.067 A3SS_EXON
WBGene00003934_F54C1.7_pat-10_protein-coding E003 chrI:5018866-5018880 1.244 nhr25_T2 end1_T2 0.031 A3SS_EXON
WBGene00003934_F54C1.7_pat-10_protein-coding E003 chrI:5018866-5018880 1.346 nhr25_T3 pha4_T3 0.004 A3SS_EXON
WBGene00003934_F54C1.7_pat-10_protein-coding E003 chrI:5018866-5018880 2.250 nhr25_T3 end1_T3 0.000 A3SS_EXON
WBGene00003934_F54C1.7_pat-10_protein-coding E003 chrI:5018866-5018880 1.828 nhr25_T4 end1_T4 0.000 A3SS_EXON
WBGene00003934_F54C1.7_pat-10_protein-coding E003 chrI:5018866-5018880 1.060 tbx37_T2 end1_T2 0.098 A3SS_EXON
WBGene00003934_F54C1.7_pat-10_protein-coding E003 chrI:5018866-5018880 1.867 tbx37_T3 end1_T3 0.004 A3SS_EXON
WBGene00003934_F54C1.7_pat-10_protein-coding E003 chrI:5018866-5018880 1.587 tbx37_T4 end1_T4 0.000 A3SS_EXON
BOUNDING_INTRON: 
>I:5018866-5018926.-.A3SS.F54C1.7
GFF LINE I A3SS exon 5018866 5018926 . - . F54C1.7
A3SS: I:5018866-5018926 BOUNDING_INTRON: I:5019171-5018865
A3SS EXON: I:5018866-5018926
WBGene00003934_F54C1.7_pat-10_protein-coding E003 chrI:5018866-5018880 1.350 ceh32_T3 pha4_T3 0.001 A3SS_EXON
WBGene00003934_F54C1.7_pat-10_protein-coding E003 chrI:5018866-5018880 2.254 ceh32_T3 end1_T3 0.000 A3SS_EXON
WBGene00003934_F54C1.7_pat-10_protein-coding E003 chrI:5018866-5018880 1.652 ceh32_T4 end1_T4 0.050 A3SS_EXON
WBGene00003934_F54C1.7_pat-10_protein-coding E004 chrI:5018881-5018896 1.380 cnd1_T0 end1_T0 0.065 A3SS_EXON
WBGene00003934_F54C1.7_pat-10_protein-coding E003 chrI:5018866-5018880 1.733 cnd1_T1 end1_T1 0.048 A3SS_EXON
WBGene00003934_F54C1.7_pat-10_protein-coding E003 chrI:5018866-5018880 1.061 cnd1_T2 end1_T2 0.093 A3SS_EXON
WBGene00003934_F54C1.7_pat-10_protein-coding E003 chrI:5018866-5018880 1.114 cnd1_T3 pha4_T3 0.026 A3SS_EXON
WBGene00003934_F54C1.7_pat-10_protein-coding E003 chrI:5018866-5018880 2.016 cnd1_T3 end1_T3 0.002 A3SS_EXON
WBGene00003934_F54C1.7_pat-10_protein-coding E003 chrI:5018866-5018880 1.780 cnd1_T4 end1_T4 0.000 A3SS_EXON
WBGene00003934_F54C1.7_pat-10_protein-coding E003 chrI:5018866-5018880 1.615 hlh1_T1 end1_T1 0.043 A3SS_EXON
WBGene00003934_F54C1.7_pat-10_protein-coding E003 chrI:5018866-5018880 1.018 hlh1_T3 pha4_T3 0.015 A3SS_EXON
WBGene00003934_F54C1.7_pat-10_protein-coding E003 chrI:5018866-5018880 1.923 hlh1_T3 end1_T3 0.001 A3SS_EXON
WBGene00003934_F54C1.7_pat-10_protein-coding E003 chrI:5018866-5018880 1.636 hlh1_T4 end1_T4 0.000 A3SS_EXON
WBGene00003934_F54C1.7_pat-10_protein-coding E003 chrI:5018866-5018880 1.703 nhr25_T1 end1_T1 0.060 A3SS_EXON
WBGene00003934_F54C1.7_pat-10_protein-coding E003 chrI:5018866-5018880 1.725 nhr25_T2 pha4_T2 0.067 A3SS_EXON
WBGene00003934_F54C1.7_pat-10_protein-coding E003 chrI:5018866-5018880 1.244 nhr25_T2 end1_T2 0.031 A3SS_EXON
WBGene00003934_F54C1.7_pat-10_protein-coding E003 chrI:5018866-5018880 1.346 nhr25_T3 pha4_T3 0.004 A3SS_EXON
WBGene00003934_F54C1.7_pat-10_protein-coding E003 chrI:5018866-5018880 2.250 nhr25_T3 end1_T3 0.000 A3SS_EXON
WBGene00003934_F54C1.7_pat-10_protein-coding E003 chrI:5018866-5018880 1.828 nhr25_T4 end1_T4 0.000 A3SS_EXON
WBGene00003934_F54C1.7_pat-10_protein-coding E003 chrI:5018866-5018880 1.060 tbx37_T2 end1_T2 0.098 A3SS_EXON
WBGene00003934_F54C1.7_pat-10_protein-coding E003 chrI:5018866-5018880 1.867 tbx37_T3 end1_T3 0.004 A3SS_EXON
WBGene00003934_F54C1.7_pat-10_protein-coding E003 chrI:5018866-5018880 1.587 tbx37_T4 end1_T4 0.000 A3SS_EXON
BOUNDING_INTRON: 
 
>I:5018982-5019170.-.A5SS.F54C1.7
GFF LINE I A5SS exon 5018982 5019170 . - . F54C1.7
A5SS: I:5018982-5019170 BOUNDING_INTRON: I:5018927-5018981
BOUNDING_INTRON: 
A5SS EXON: I:5018982-5019170
WBGene00003934_F54C1.7_pat-10_protein-coding E014 chrI:5018990-5019170 1.238 pha4_T1 cnd1_T1 0.010 A5SS_EXON
>I:5018983-5019170.-.A5SS.F54C1.7
GFF LINE I A5SS exon 5018983 5019170 . - . F54C1.7
A5SS: I:5018983-5019170 BOUNDING_INTRON: I:5018927-5018982
BOUNDING_INTRON: 
A5SS EXON: I:5018983-5019170
WBGene00003934_F54C1.7_pat-10_protein-coding E014 chrI:5018990-5019170 1.238 pha4_T1 cnd1_T1 0.010 A5SS_EXON
>I:5018984-5019170.-.A5SS.F54C1.7
GFF LINE I A5SS exon 5018984 5019170 . - . F54C1.7
A5SS: I:5018984-5019170 BOUNDING_INTRON: I:5018927-5018983
BOUNDING_INTRON: 
A5SS EXON: I:5018984-5019170
WBGene00003934_F54C1.7_pat-10_protein-coding E014 chrI:5018990-5019170 1.238 pha4_T1 cnd1_T1 0.010 A5SS_EXON
>I:5018990-5019170.-.A5SS.F54C1.7
GFF LINE I A5SS exon 5018990 5019170 . - . F54C1.7
A5SS: I:5018990-5019170 BOUNDING_INTRON: I:5018927-5018989
BOUNDING_INTRON: 
A5SS EXON: I:5018990-5019170
WBGene00003934_F54C1.7_pat-10_protein-coding E014 chrI:5018990-5019170 1.238 pha4_T1 cnd1_T1 0.010 A5SS_EXON
 
>I:506638-506745.+.A3SS.Y65B4BL.2
GFF LINE I A3SS exon 506638 506745 . + . Y65B4BL.2
A3SS: I:506638-506745 BOUNDING_INTRON: I:506588-506637
BOUNDING_INTRON: 
A3SS EXON: I:506638-506745
WBGene00022034_Y65B4BL.2_deps-1_protein-coding E008 chrI:506639-506640 1.254 end1_T0 tbx37_T0 0.059 A3SS_EXON
>I:506639-506745.+.A3SS.Y65B4BL.2
GFF LINE I A3SS exon 506639 506745 . + . Y65B4BL.2
A3SS: I:506639-506745 BOUNDING_INTRON: I:506588-506638
BOUNDING_INTRON: 
WBGene00022034_Y65B4BL.2_deps-1_protein-coding J022 chrI:506588-506638 1.216 end1_T0 tbx37_T0 0.070 A3SS_BOUNDING_INTRON
A3SS EXON: I:506639-506745
WBGene00022034_Y65B4BL.2_deps-1_protein-coding E008 chrI:506639-506640 1.254 end1_T0 tbx37_T0 0.059 A3SS_EXON
 
>I:5119730-5119913.+.A3SS.Y110A7A.9
GFF LINE I A3SS exon 5119730 5119913 . + . Y110A7A.9
A3SS: I:5119730-5119913 BOUNDING_INTRON: I:5119687-5119729
BOUNDING_INTRON: 
A3SS EXON: I:5119730-5119913
>I:5119737-5119913.+.A3SS.Y110A7A.9
GFF LINE I A3SS exon 5119737 5119913 . + . Y110A7A.9
A3SS: I:5119737-5119913 BOUNDING_INTRON: I:5119687-5119736
BOUNDING_INTRON: 
A3SS EXON: I:5119737-5119913
 
>I:5170761-5171099.+.A5SS.Y110A7A.1
GFF LINE I A5SS exon 5170761 5171099 . + . Y110A7A.1
A5SS: I:5170761-5171099 BOUNDING_INTRON: I:5171315-5170760
A5SS EXON: I:5170761-5171099
BOUNDING_INTRON: 
>I:5170761-5171104.+.A5SS.Y110A7A.1
GFF LINE I A5SS exon 5170761 5171104 . + . Y110A7A.1
A5SS: I:5170761-5171104 BOUNDING_INTRON: I:5171315-5170760
A5SS EXON: I:5170761-5171104
BOUNDING_INTRON: 
 
>I:5259296-5259858.+.A3SS.B0261.2
GFF LINE I A3SS exon 5259296 5259858 . + . B0261.2
A3SS: I:5259296-5259858 BOUNDING_INTRON: I:5258751-5259295
BOUNDING_INTRON: 
WBGene00002583_B0261.2_let-363_protein-coding J057 chrI:5258751-5259295 12.334 end1_T0 tbx37_T0 0.012 A3SS_BOUNDING_INTRON
A3SS EXON: I:5259296-5259858
WBGene00002583_B0261.2_let-363_protein-coding E025 chrI:5259296-5259304 1.285 ceh32_T0 hlh1_T0 0.034 A3SS_EXON
WBGene00002583_B0261.2_let-363_protein-coding E025 chrI:5259296-5259304 1.267 end1_T0 tbx37_T0 0.076 A3SS_EXON
>I:5259305-5259858.+.A3SS.B0261.2
GFF LINE I A3SS exon 5259305 5259858 . + . B0261.2
A3SS: I:5259305-5259858 BOUNDING_INTRON: I:5258751-5259304
BOUNDING_INTRON: 
A3SS EXON: I:5259305-5259858
 
>I:5273555-5273745.-.A3SS.C01G8.1
GFF LINE I A3SS exon 5273555 5273745 . - . C01G8.1
A3SS: I:5273555-5273745 BOUNDING_INTRON: I:5273915-5273554
A3SS EXON: I:5273555-5273745
BOUNDING_INTRON: 
>I:5273555-5273748.-.A3SS.C01G8.1
GFF LINE I A3SS exon 5273555 5273748 . - . C01G8.1
A3SS: I:5273555-5273748 BOUNDING_INTRON: I:5273915-5273554
A3SS EXON: I:5273555-5273748
BOUNDING_INTRON: 
 
>I:5366250-5366475.+.A5SS.F55A12.2
GFF LINE I A5SS exon 5366250 5366475 . + . F55A12.2
A5SS: I:5366250-5366475 BOUNDING_INTRON: I:5366874-5366249
A5SS EXON: I:5366250-5366475
WBGene00018863_F55A12.2_F55A12.2_protein-coding E005 chrI:5366250-5366475 1.000 end1_T1 ceh32_T1 0.000 A5SS_EXON
WBGene00018863_F55A12.2_F55A12.2_protein-coding E005 chrI:5366250-5366475 1.135 end1_T2 ceh32_T2 0.024 A5SS_EXON
WBGene00018863_F55A12.2_F55A12.2_protein-coding E005 chrI:5366250-5366475 1.098 end1_T3 ceh32_T3 0.001 A5SS_EXON
WBGene00018863_F55A12.2_F55A12.2_protein-coding E005 chrI:5366250-5366475 1.177 pha4_T3 ceh32_T3 0.000 A5SS_EXON
BOUNDING_INTRON: 
>I:5366250-5366486.+.A5SS.F55A12.2
GFF LINE I A5SS exon 5366250 5366486 . + . F55A12.2
A5SS: I:5366250-5366486 BOUNDING_INTRON: I:5366874-5366249
A5SS EXON: I:5366250-5366486
WBGene00018863_F55A12.2_F55A12.2_protein-coding E005 chrI:5366250-5366475 1.000 end1_T1 ceh32_T1 0.000 A5SS_EXON
WBGene00018863_F55A12.2_F55A12.2_protein-coding E005 chrI:5366250-5366475 1.135 end1_T2 ceh32_T2 0.024 A5SS_EXON
WBGene00018863_F55A12.2_F55A12.2_protein-coding E005 chrI:5366250-5366475 1.098 end1_T3 ceh32_T3 0.001 A5SS_EXON
WBGene00018863_F55A12.2_F55A12.2_protein-coding E005 chrI:5366250-5366475 1.177 pha4_T3 ceh32_T3 0.000 A5SS_EXON
BOUNDING_INTRON: 
 
>I:539795-540008.+.A3SS.Y65B4BR.4
GFF LINE I A3SS exon 539795 540008 . + . Y65B4BR.4
A3SS: I:539795-540008 BOUNDING_INTRON: I:539728-539794
BOUNDING_INTRON: 
WBGene00007009_Y65B4BR.4_wwp-1_protein-coding J025 chrI:539728-539794 1.130 ceh32_T0 pha4_T0 0.004 A3SS_BOUNDING_INTRON
WBGene00007009_Y65B4BR.4_wwp-1_protein-coding J025 chrI:539728-539794 1.197 ceh32_T0 hlh1_T0 0.000 A3SS_BOUNDING_INTRON
WBGene00007009_Y65B4BR.4_wwp-1_protein-coding J025 chrI:539728-539794 1.302 ceh32_T0 end1_T0 0.001 A3SS_BOUNDING_INTRON
WBGene00007009_Y65B4BR.4_wwp-1_protein-coding J025 chrI:539728-539794 1.628 ceh32_T0 nhr25_T0 0.000 A3SS_BOUNDING_INTRON
A3SS EXON: I:539795-540008
WBGene00007009_Y65B4BR.4_wwp-1_protein-coding E013 chrI:539795-539800 1.120 ceh32_T0 nhr25_T0 0.000 A3SS_EXON
>I:539801-540008.+.A3SS.Y65B4BR.4
GFF LINE I A3SS exon 539801 540008 . + . Y65B4BR.4
A3SS: I:539801-540008 BOUNDING_INTRON: I:539728-539800
BOUNDING_INTRON: 
A3SS EXON: I:539801-540008
 
>I:5420600-5420731.-.A5SS.C30H7.2
GFF LINE I A5SS exon 5420600 5420731 . - . C30H7.2
A5SS: I:5420600-5420731 BOUNDING_INTRON: I:5420102-5420599
BOUNDING_INTRON: 
A5SS EXON: I:5420600-5420731
>I:5420641-5420731.-.A5SS.C30H7.2
GFF LINE I A5SS exon 5420641 5420731 . - . C30H7.2
A5SS: I:5420641-5420731 BOUNDING_INTRON: I:5420102-5420640
BOUNDING_INTRON: 
A5SS EXON: I:5420641-5420731
 
>I:5429311-5429622.-.A3SS.F27C1.7
GFF LINE I A3SS exon 5429311 5429622 . - . F27C1.7
A3SS: I:5429311-5429622 BOUNDING_INTRON: I:5429835-5429310
A3SS EXON: I:5429311-5429622
BOUNDING_INTRON: 
>I:5429311-5429623.-.A3SS.F27C1.7
GFF LINE I A3SS exon 5429311 5429623 . - . F27C1.7
A3SS: I:5429311-5429623 BOUNDING_INTRON: I:5429835-5429310
A3SS EXON: I:5429311-5429623
WBGene00000230_F27C1.7_atp-3_protein-coding E004 chrI:5429623-5429623 1.118 end1_T0 nhr25_T0 0.028 A3SS_EXON
WBGene00000230_F27C1.7_atp-3_protein-coding E004 chrI:5429623-5429623 1.218 end1_T0 tbx37_T0 0.000 A3SS_EXON
WBGene00000230_F27C1.7_atp-3_protein-coding E004 chrI:5429623-5429623 1.049 end1_T1 tbx37_T1 0.019 A3SS_EXON
WBGene00000230_F27C1.7_atp-3_protein-coding E004 chrI:5429623-5429623 1.030 end1_T2 tbx37_T2 0.021 A3SS_EXON
WBGene00000230_F27C1.7_atp-3_protein-coding E004 chrI:5429623-5429623 1.057 end1_T3 tbx37_T3 0.003 A3SS_EXON
WBGene00000230_F27C1.7_atp-3_protein-coding E004 chrI:5429623-5429623 1.217 end1_T3 nhr25_T3 0.010 A3SS_EXON
WBGene00000230_F27C1.7_atp-3_protein-coding E004 chrI:5429623-5429623 1.133 end1_T4 nhr25_T4 0.001 A3SS_EXON
WBGene00000230_F27C1.7_atp-3_protein-coding E004 chrI:5429623-5429623 1.164 end1_T4 tbx37_T4 0.000 A3SS_EXON
WBGene00000230_F27C1.7_atp-3_protein-coding E004 chrI:5429623-5429623 1.346 pha4_T0 nhr25_T0 0.085 A3SS_EXON
WBGene00000230_F27C1.7_atp-3_protein-coding E004 chrI:5429623-5429623 1.311 pha4_T3 nhr25_T3 0.057 A3SS_EXON
WBGene00000230_F27C1.7_atp-3_protein-coding E004 chrI:5429623-5429623 1.139 pha4_T4 nhr25_T4 0.082 A3SS_EXON
BOUNDING_INTRON: 
 
>I:5429827-5429908.-.A5SS.F27C1.7
GFF LINE I A5SS exon 5429827 5429908 . - . F27C1.7
A5SS: I:5429827-5429908 BOUNDING_INTRON: I:5429624-5429826
BOUNDING_INTRON: 
WBGene00000230_F27C1.7_atp-3_protein-coding J015 chrI:5429624-5429826 1.135 ceh32_T1 hlh1_T1 0.017 A5SS_BOUNDING_INTRON
WBGene00000230_F27C1.7_atp-3_protein-coding J015 chrI:5429624-5429826 1.278 ceh32_T4 hlh1_T4 0.013 A5SS_BOUNDING_INTRON
WBGene00000230_F27C1.7_atp-3_protein-coding J015 chrI:5429624-5429826 1.150 end1_T4 tbx37_T4 0.009 A5SS_BOUNDING_INTRON
A5SS EXON: I:5429827-5429908
WBGene00000230_F27C1.7_atp-3_protein-coding E008 chrI:5429827-5429827 1.217 ceh32_T1 hlh1_T1 0.005 A5SS_EXON
WBGene00000230_F27C1.7_atp-3_protein-coding E010 chrI:5429835-5429908 1.044 ceh32_T1 hlh1_T1 0.004 A5SS_EXON
WBGene00000230_F27C1.7_atp-3_protein-coding E010 chrI:5429835-5429908 1.105 ceh32_T1 pha4_T1 0.045 A5SS_EXON
WBGene00000230_F27C1.7_atp-3_protein-coding E010 chrI:5429835-5429908 1.341 ceh32_T1 end1_T1 0.018 A5SS_EXON
WBGene00000230_F27C1.7_atp-3_protein-coding E010 chrI:5429835-5429908 1.014 ceh32_T3 hlh1_T3 0.006 A5SS_EXON
WBGene00000230_F27C1.7_atp-3_protein-coding E008 chrI:5429827-5429827 1.340 ceh32_T4 hlh1_T4 0.016 A5SS_EXON
WBGene00000230_F27C1.7_atp-3_protein-coding E009 chrI:5429828-5429834 1.036 ceh32_T4 hlh1_T4 0.094 A5SS_EXON
WBGene00000230_F27C1.7_atp-3_protein-coding E010 chrI:5429835-5429908 1.171 ceh32_T4 hlh1_T4 0.041 A5SS_EXON
WBGene00000230_F27C1.7_atp-3_protein-coding E008 chrI:5429827-5429827 1.106 end1_T4 tbx37_T4 0.012 A5SS_EXON
>I:5429828-5429908.-.A5SS.F27C1.7
GFF LINE I A5SS exon 5429828 5429908 . - . F27C1.7
A5SS: I:5429828-5429908 BOUNDING_INTRON: I:5429624-5429827
BOUNDING_INTRON: 
WBGene00000230_F27C1.7_atp-3_protein-coding J016 chrI:5429624-5429827 1.042 ceh32_T2 hlh1_T2 0.060 A5SS_BOUNDING_INTRON
A5SS EXON: I:5429828-5429908
WBGene00000230_F27C1.7_atp-3_protein-coding E010 chrI:5429835-5429908 1.044 ceh32_T1 hlh1_T1 0.004 A5SS_EXON
WBGene00000230_F27C1.7_atp-3_protein-coding E010 chrI:5429835-5429908 1.105 ceh32_T1 pha4_T1 0.045 A5SS_EXON
WBGene00000230_F27C1.7_atp-3_protein-coding E010 chrI:5429835-5429908 1.341 ceh32_T1 end1_T1 0.018 A5SS_EXON
WBGene00000230_F27C1.7_atp-3_protein-coding E010 chrI:5429835-5429908 1.014 ceh32_T3 hlh1_T3 0.006 A5SS_EXON
WBGene00000230_F27C1.7_atp-3_protein-coding E009 chrI:5429828-5429834 1.036 ceh32_T4 hlh1_T4 0.094 A5SS_EXON
WBGene00000230_F27C1.7_atp-3_protein-coding E010 chrI:5429835-5429908 1.171 ceh32_T4 hlh1_T4 0.041 A5SS_EXON
 
>I:5430761-5430992.+.A3SS.F27C1.2
GFF LINE I A3SS exon 5430761 5430992 . + . F27C1.2
A3SS: I:5430761-5430992 BOUNDING_INTRON: I:5430706-5430760
BOUNDING_INTRON: 
A3SS EXON: I:5430761-5430992
>I:5430773-5430992.+.A3SS.F27C1.2
GFF LINE I A3SS exon 5430773 5430992 . + . F27C1.2
A3SS: I:5430773-5430992 BOUNDING_INTRON: I:5430706-5430772
BOUNDING_INTRON: 
A3SS EXON: I:5430773-5430992
 
>I:5482466-5482649.-.A3SS.C09D4.4
GFF LINE I A3SS exon 5482466 5482649 . - . C09D4.4
A3SS: I:5482466-5482649 BOUNDING_INTRON: I:5482847-5482465
A3SS EXON: I:5482466-5482649
BOUNDING_INTRON: 
>I:5482466-5482655.-.A3SS.C09D4.4
GFF LINE I A3SS exon 5482466 5482655 . - . C09D4.4
A3SS: I:5482466-5482655 BOUNDING_INTRON: I:5482847-5482465
A3SS EXON: I:5482466-5482655
WBGene00015635_C09D4.4_C09D4.4_protein-coding E011 chrI:5482650-5482655 1.282 ceh32_T0 hlh1_T0 0.096 A3SS_EXON
WBGene00015635_C09D4.4_C09D4.4_protein-coding E011 chrI:5482650-5482655 1.971 ceh32_T0 nhr25_T0 0.000 A3SS_EXON
WBGene00015635_C09D4.4_C09D4.4_protein-coding E011 chrI:5482650-5482655 13.643 pha4_T0 cnd1_T0 0.000 A3SS_EXON
WBGene00015635_C09D4.4_C09D4.4_protein-coding E011 chrI:5482650-5482655 1.926 pha4_T0 nhr25_T0 0.000 A3SS_EXON
BOUNDING_INTRON: 
>I:5483559-5483691.-.A3SS.C09D4.4
GFF LINE I A3SS exon 5483559 5483691 . - . C09D4.4
A3SS: I:5483559-5483691 BOUNDING_INTRON: I:5484111-5483558
A3SS EXON: I:5483559-5483691
BOUNDING_INTRON: 
>I:5483559-5483700.-.A3SS.C09D4.4
GFF LINE I A3SS exon 5483559 5483700 . - . C09D4.4
A3SS: I:5483559-5483700 BOUNDING_INTRON: I:5484111-5483558
A3SS EXON: I:5483559-5483700
WBGene00015635_C09D4.4_C09D4.4_protein-coding E017 chrI:5483692-5483700 1.114 ceh32_T0 nhr25_T0 0.005 A3SS_EXON
BOUNDING_INTRON: 
 
>I:5614437-5614684.-.A3SS.F46F11.9
GFF LINE I A3SS exon 5614437 5614684 . - . F46F11.9
A3SS: I:5614437-5614684 BOUNDING_INTRON: I:5615130-5614436
A3SS EXON: I:5614437-5614684
BOUNDING_INTRON: 
>I:5614437-5614690.-.A3SS.F46F11.9
GFF LINE I A3SS exon 5614437 5614690 . - . F46F11.9
A3SS: I:5614437-5614690 BOUNDING_INTRON: I:5615130-5614436
A3SS EXON: I:5614437-5614690
BOUNDING_INTRON: 
 
>I:572889-572909.-.A3SS.Y65B4BR.6
GFF LINE I A3SS exon 572889 572909 . - . Y65B4BR.6
A3SS: I:572889-572909 BOUNDING_INTRON: I:574074-572888
A3SS EXON: I:572889-572909
BOUNDING_INTRON: 
>I:572889-572993.-.A3SS.Y65B4BR.6
GFF LINE I A3SS exon 572889 572993 . - . Y65B4BR.6
A3SS: I:572889-572993 BOUNDING_INTRON: I:574074-572888
A3SS EXON: I:572889-572993
WBGene00001725_Y65B4BR.6_grl-16_protein-coding E003 chrI:572910-572993 1.256 end1_T3 tbx37_T3 0.044 A3SS_EXON
WBGene00001725_Y65B4BR.6_grl-16_protein-coding E003 chrI:572910-572993 1.287 end1_T3 cnd1_T3 0.052 A3SS_EXON
BOUNDING_INTRON: 
>I:573640-573893.-.A3SS.Y65B4BR.6
GFF LINE I A3SS exon 573640 573893 . - . Y65B4BR.6
A3SS: I:573640-573893 BOUNDING_INTRON: I:574663-573639
A3SS EXON: I:573640-573893
WBGene00001725_Y65B4BR.6_grl-16_protein-coding E004 chrI:573640-573893 1.148 end1_T3 tbx37_T3 0.083 A3SS_EXON
BOUNDING_INTRON: 
>I:573640-574073.-.A3SS.Y65B4BR.6
GFF LINE I A3SS exon 573640 574073 . - . Y65B4BR.6
A3SS: I:573640-574073 BOUNDING_INTRON: I:574663-573639
A3SS EXON: I:573640-574073
WBGene00001725_Y65B4BR.6_grl-16_protein-coding E004 chrI:573640-573893 1.148 end1_T3 tbx37_T3 0.083 A3SS_EXON
BOUNDING_INTRON: 
 
>I:5805143-5805241.-.A5SS.B0414.8
GFF LINE I A5SS exon 5805143 5805241 . - . B0414.8
A5SS: I:5805143-5805241 BOUNDING_INTRON: I:5804927-5805142
BOUNDING_INTRON: 
A5SS EXON: I:5805143-5805241
>I:5805148-5805241.-.A5SS.B0414.8
GFF LINE I A5SS exon 5805148 5805241 . - . B0414.8
A5SS: I:5805148-5805241 BOUNDING_INTRON: I:5804927-5805147
BOUNDING_INTRON: 
A5SS EXON: I:5805148-5805241
 
>I:5824993-5825074.-.A3SS.C32F10.8
GFF LINE I A3SS exon 5824993 5825074 . - . C32F10.8
A3SS: I:5824993-5825074 BOUNDING_INTRON: I:5826149-5824992
A3SS EXON: I:5824993-5825074
BOUNDING_INTRON: 
>I:5824993-5825076.-.A3SS.C32F10.8
GFF LINE I A3SS exon 5824993 5825076 . - . C32F10.8
A3SS: I:5824993-5825076 BOUNDING_INTRON: I:5826149-5824992
A3SS EXON: I:5824993-5825076
WBGene00016333_C32F10.8_C32F10.8_protein-coding E009 chrI:5825075-5825076 1.501 pha4_T4 nhr25_T4 0.031 A3SS_EXON
BOUNDING_INTRON: 
 
>I:5864512-5864739.-.A3SS.F33D11.12
GFF LINE I A3SS exon 5864512 5864739 . - . F33D11.12
A3SS: I:5864512-5864739 BOUNDING_INTRON: I:5865043-5864511
A3SS EXON: I:5864512-5864739
BOUNDING_INTRON: 
>I:5864512-5864743.-.A3SS.F33D11.12
GFF LINE I A3SS exon 5864512 5864743 . - . F33D11.12
A3SS: I:5864512-5864743 BOUNDING_INTRON: I:5865043-5864511
A3SS EXON: I:5864512-5864743
BOUNDING_INTRON: 
 
>I:5875281-5875369.-.A5SS.C34G6.6
GFF LINE I A5SS exon 5875281 5875369 . - . C34G6.6
A5SS: I:5875281-5875369 BOUNDING_INTRON: I:5875185-5875280
BOUNDING_INTRON: 
A5SS EXON: I:5875281-5875369
>I:5875293-5875369.-.A5SS.C34G6.6
GFF LINE I A5SS exon 5875293 5875369 . - . C34G6.6
A5SS: I:5875293-5875369 BOUNDING_INTRON: I:5875185-5875292
BOUNDING_INTRON: 
A5SS EXON: I:5875293-5875369
 
>I:5876754-5876892.-.A3SS.C34G6.6
GFF LINE I A3SS exon 5876754 5876892 . - . C34G6.6
A3SS: I:5876754-5876892 BOUNDING_INTRON: I:5877523-5876753
A3SS EXON: I:5876754-5876892
BOUNDING_INTRON: 
>I:5876754-5876904.-.A3SS.C34G6.6
GFF LINE I A3SS exon 5876754 5876904 . - . C34G6.6
A3SS: I:5876754-5876904 BOUNDING_INTRON: I:5877523-5876753
A3SS EXON: I:5876754-5876904
BOUNDING_INTRON: 
 
>I:5934187-5934321.+.A3SS.B0207.5
GFF LINE I A3SS exon 5934187 5934321 . + . B0207.5
A3SS: I:5934187-5934321 BOUNDING_INTRON: I:5934142-5934186
BOUNDING_INTRON: 
A3SS EXON: I:5934187-5934321
>I:5934217-5934321.+.A3SS.B0207.5
GFF LINE I A3SS exon 5934217 5934321 . + . B0207.5
A3SS: I:5934217-5934321 BOUNDING_INTRON: I:5934142-5934216
BOUNDING_INTRON: 
A3SS EXON: I:5934217-5934321
 
>I:5988822-5988932.+.A3SS.C06A5.3
GFF LINE I A3SS exon 5988822 5988932 . + . C06A5.3
A3SS: I:5988822-5988932 BOUNDING_INTRON: I:5988762-5988821
BOUNDING_INTRON: 
A3SS EXON: I:5988822-5988932
>I:5988831-5988932.+.A3SS.C06A5.3
GFF LINE I A3SS exon 5988831 5988932 . + . C06A5.3
A3SS: I:5988831-5988932 BOUNDING_INTRON: I:5988762-5988830
BOUNDING_INTRON: 
A3SS EXON: I:5988831-5988932
 
>I:5998578-5998655.-.A3SS.C06A5.7
GFF LINE I A3SS exon 5998578 5998655 . - . C06A5.7
A3SS: I:5998578-5998655 BOUNDING_INTRON: I:5998804-5998577
A3SS EXON: I:5998578-5998655
BOUNDING_INTRON: 
>I:5998578-5998664.-.A3SS.C06A5.7
GFF LINE I A3SS exon 5998578 5998664 . - . C06A5.7
A3SS: I:5998578-5998664 BOUNDING_INTRON: I:5998804-5998577
A3SS EXON: I:5998578-5998664
BOUNDING_INTRON: 
 
>I:6058024-6058114.-.A3SS.C27A12.7
GFF LINE I A3SS exon 6058024 6058114 . - . C27A12.7
A3SS: I:6058024-6058114 BOUNDING_INTRON: I:6058340-6058023
A3SS EXON: I:6058024-6058114
WBGene00016157_C27A12.7_C27A12.7_protein-coding E009 chrI:6058029-6058114 1.249 ceh32_T1 nhr25_T1 0.000 A3SS_EXON
WBGene00016157_C27A12.7_C27A12.7_protein-coding E009 chrI:6058029-6058114 1.274 ceh32_T1 hlh1_T1 0.000 A3SS_EXON
WBGene00016157_C27A12.7_C27A12.7_protein-coding E009 chrI:6058029-6058114 1.486 ceh32_T1 end1_T1 0.000 A3SS_EXON
WBGene00016157_C27A12.7_C27A12.7_protein-coding E009 chrI:6058029-6058114 1.501 ceh32_T1 pha4_T1 0.000 A3SS_EXON
WBGene00016157_C27A12.7_C27A12.7_protein-coding E009 chrI:6058029-6058114 1.071 ceh32_T2 nhr25_T2 0.000 A3SS_EXON
WBGene00016157_C27A12.7_C27A12.7_protein-coding E009 chrI:6058029-6058114 1.321 ceh32_T2 hlh1_T2 0.000 A3SS_EXON
WBGene00016157_C27A12.7_C27A12.7_protein-coding E009 chrI:6058029-6058114 1.412 ceh32_T2 end1_T2 0.000 A3SS_EXON
WBGene00016157_C27A12.7_C27A12.7_protein-coding E009 chrI:6058029-6058114 1.436 ceh32_T2 pha4_T2 0.000 A3SS_EXON
WBGene00016157_C27A12.7_C27A12.7_protein-coding E009 chrI:6058029-6058114 1.016 ceh32_T3 end1_T3 0.011 A3SS_EXON
WBGene00016157_C27A12.7_C27A12.7_protein-coding E009 chrI:6058029-6058114 1.173 ceh32_T3 pha4_T3 0.000 A3SS_EXON
WBGene00016157_C27A12.7_C27A12.7_protein-coding E009 chrI:6058029-6058114 1.105 ceh32_T4 nhr25_T4 0.000 A3SS_EXON
WBGene00016157_C27A12.7_C27A12.7_protein-coding E009 chrI:6058029-6058114 1.228 ceh32_T4 hlh1_T4 0.000 A3SS_EXON
WBGene00016157_C27A12.7_C27A12.7_protein-coding E009 chrI:6058029-6058114 1.493 ceh32_T4 pha4_T4 0.000 A3SS_EXON
WBGene00016157_C27A12.7_C27A12.7_protein-coding E009 chrI:6058029-6058114 1.591 ceh32_T4 end1_T4 0.000 A3SS_EXON
BOUNDING_INTRON: 
>I:6058024-6058116.-.A3SS.C27A12.7
GFF LINE I A3SS exon 6058024 6058116 . - . C27A12.7
A3SS: I:6058024-6058116 BOUNDING_INTRON: I:6058340-6058023
A3SS EXON: I:6058024-6058116
WBGene00016157_C27A12.7_C27A12.7_protein-coding E010 chrI:6058115-6058116 1.066 ceh32_T0 end1_T0 0.001 A3SS_EXON
WBGene00016157_C27A12.7_C27A12.7_protein-coding E010 chrI:6058115-6058116 1.143 ceh32_T0 pha4_T0 0.008 A3SS_EXON
WBGene00016157_C27A12.7_C27A12.7_protein-coding E010 chrI:6058115-6058116 1.159 ceh32_T0 hlh1_T0 0.000 A3SS_EXON
WBGene00016157_C27A12.7_C27A12.7_protein-coding E009 chrI:6058029-6058114 1.249 ceh32_T1 nhr25_T1 0.000 A3SS_EXON
WBGene00016157_C27A12.7_C27A12.7_protein-coding E009 chrI:6058029-6058114 1.274 ceh32_T1 hlh1_T1 0.000 A3SS_EXON
WBGene00016157_C27A12.7_C27A12.7_protein-coding E009 chrI:6058029-6058114 1.486 ceh32_T1 end1_T1 0.000 A3SS_EXON
WBGene00016157_C27A12.7_C27A12.7_protein-coding E009 chrI:6058029-6058114 1.501 ceh32_T1 pha4_T1 0.000 A3SS_EXON
WBGene00016157_C27A12.7_C27A12.7_protein-coding E010 chrI:6058115-6058116 1.220 ceh32_T1 nhr25_T1 0.000 A3SS_EXON
WBGene00016157_C27A12.7_C27A12.7_protein-coding E010 chrI:6058115-6058116 1.357 ceh32_T1 hlh1_T1 0.000 A3SS_EXON
WBGene00016157_C27A12.7_C27A12.7_protein-coding E010 chrI:6058115-6058116 1.583 ceh32_T1 end1_T1 0.000 A3SS_EXON
WBGene00016157_C27A12.7_C27A12.7_protein-coding E010 chrI:6058115-6058116 1.648 ceh32_T1 pha4_T1 0.000 A3SS_EXON
WBGene00016157_C27A12.7_C27A12.7_protein-coding E009 chrI:6058029-6058114 1.071 ceh32_T2 nhr25_T2 0.000 A3SS_EXON
WBGene00016157_C27A12.7_C27A12.7_protein-coding E009 chrI:6058029-6058114 1.321 ceh32_T2 hlh1_T2 0.000 A3SS_EXON
WBGene00016157_C27A12.7_C27A12.7_protein-coding E009 chrI:6058029-6058114 1.412 ceh32_T2 end1_T2 0.000 A3SS_EXON
WBGene00016157_C27A12.7_C27A12.7_protein-coding E009 chrI:6058029-6058114 1.436 ceh32_T2 pha4_T2 0.000 A3SS_EXON
WBGene00016157_C27A12.7_C27A12.7_protein-coding E010 chrI:6058115-6058116 1.057 ceh32_T2 nhr25_T2 0.000 A3SS_EXON
WBGene00016157_C27A12.7_C27A12.7_protein-coding E010 chrI:6058115-6058116 1.460 ceh32_T2 end1_T2 0.000 A3SS_EXON
WBGene00016157_C27A12.7_C27A12.7_protein-coding E010 chrI:6058115-6058116 1.486 ceh32_T2 hlh1_T2 0.000 A3SS_EXON
WBGene00016157_C27A12.7_C27A12.7_protein-coding E010 chrI:6058115-6058116 1.528 ceh32_T2 pha4_T2 0.000 A3SS_EXON
WBGene00016157_C27A12.7_C27A12.7_protein-coding E009 chrI:6058029-6058114 1.016 ceh32_T3 end1_T3 0.011 A3SS_EXON
WBGene00016157_C27A12.7_C27A12.7_protein-coding E009 chrI:6058029-6058114 1.173 ceh32_T3 pha4_T3 0.000 A3SS_EXON
WBGene00016157_C27A12.7_C27A12.7_protein-coding E010 chrI:6058115-6058116 1.092 ceh32_T3 hlh1_T3 0.000 A3SS_EXON
WBGene00016157_C27A12.7_C27A12.7_protein-coding E010 chrI:6058115-6058116 1.129 ceh32_T3 end1_T3 0.002 A3SS_EXON
WBGene00016157_C27A12.7_C27A12.7_protein-coding E010 chrI:6058115-6058116 1.306 ceh32_T3 pha4_T3 0.000 A3SS_EXON
WBGene00016157_C27A12.7_C27A12.7_protein-coding E009 chrI:6058029-6058114 1.105 ceh32_T4 nhr25_T4 0.000 A3SS_EXON
WBGene00016157_C27A12.7_C27A12.7_protein-coding E009 chrI:6058029-6058114 1.228 ceh32_T4 hlh1_T4 0.000 A3SS_EXON
WBGene00016157_C27A12.7_C27A12.7_protein-coding E009 chrI:6058029-6058114 1.493 ceh32_T4 pha4_T4 0.000 A3SS_EXON
WBGene00016157_C27A12.7_C27A12.7_protein-coding E009 chrI:6058029-6058114 1.591 ceh32_T4 end1_T4 0.000 A3SS_EXON
WBGene00016157_C27A12.7_C27A12.7_protein-coding E010 chrI:6058115-6058116 1.116 ceh32_T4 nhr25_T4 0.000 A3SS_EXON
WBGene00016157_C27A12.7_C27A12.7_protein-coding E010 chrI:6058115-6058116 1.475 ceh32_T4 hlh1_T4 0.000 A3SS_EXON
WBGene00016157_C27A12.7_C27A12.7_protein-coding E010 chrI:6058115-6058116 1.700 ceh32_T4 pha4_T4 0.000 A3SS_EXON
WBGene00016157_C27A12.7_C27A12.7_protein-coding E010 chrI:6058115-6058116 1.721 ceh32_T4 end1_T4 0.000 A3SS_EXON
BOUNDING_INTRON: 
 
>I:6093468-6093715.+.A5SS.ZK484.1
GFF LINE I A5SS exon 6093468 6093715 . + . ZK484.1
A5SS: I:6093468-6093715 BOUNDING_INTRON: I:6094420-6093467
A5SS EXON: I:6093468-6093715
WBGene00022748_ZK484.1_ZK484.1_protein-coding J017 chrI:6093523-6093523 1.862 ceh32_T1 end1_T1 0.053 A5SS_EXON
WBGene00022748_ZK484.1_ZK484.1_protein-coding J017 chrI:6093523-6093523 1.237 ceh32_T2 nhr25_T2 0.042 A5SS_EXON
WBGene00022748_ZK484.1_ZK484.1_protein-coding J017 chrI:6093523-6093523 1.942 ceh32_T2 end1_T2 0.007 A5SS_EXON
WBGene00022748_ZK484.1_ZK484.1_protein-coding J017 chrI:6093523-6093523 1.501 ceh32_T4 nhr25_T4 0.003 A5SS_EXON
WBGene00022748_ZK484.1_ZK484.1_protein-coding J017 chrI:6093523-6093523 2.184 ceh32_T4 end1_T4 0.000 A5SS_EXON
WBGene00022748_ZK484.1_ZK484.1_protein-coding J017 chrI:6093523-6093523 2.549 ceh32_T4 pha4_T4 0.000 A5SS_EXON
WBGene00022748_ZK484.1_ZK484.1_protein-coding J017 chrI:6093523-6093523 1.278 cnd1_T4 end1_T4 0.095 A5SS_EXON
WBGene00022748_ZK484.1_ZK484.1_protein-coding J017 chrI:6093523-6093523 1.841 hlh1_T3 end1_T3 0.003 A5SS_EXON
BOUNDING_INTRON: 
>I:6093468-6093716.+.A5SS.ZK484.1
GFF LINE I A5SS exon 6093468 6093716 . + . ZK484.1
A5SS: I:6093468-6093716 BOUNDING_INTRON: I:6094420-6093467
A5SS EXON: I:6093468-6093716
WBGene00022748_ZK484.1_ZK484.1_protein-coding J017 chrI:6093523-6093523 1.862 ceh32_T1 end1_T1 0.053 A5SS_EXON
WBGene00022748_ZK484.1_ZK484.1_protein-coding J017 chrI:6093523-6093523 1.237 ceh32_T2 nhr25_T2 0.042 A5SS_EXON
WBGene00022748_ZK484.1_ZK484.1_protein-coding J017 chrI:6093523-6093523 1.942 ceh32_T2 end1_T2 0.007 A5SS_EXON
WBGene00022748_ZK484.1_ZK484.1_protein-coding J017 chrI:6093523-6093523 1.501 ceh32_T4 nhr25_T4 0.003 A5SS_EXON
WBGene00022748_ZK484.1_ZK484.1_protein-coding J017 chrI:6093523-6093523 2.184 ceh32_T4 end1_T4 0.000 A5SS_EXON
WBGene00022748_ZK484.1_ZK484.1_protein-coding J017 chrI:6093523-6093523 2.549 ceh32_T4 pha4_T4 0.000 A5SS_EXON
WBGene00022748_ZK484.1_ZK484.1_protein-coding J017 chrI:6093523-6093523 1.278 cnd1_T4 end1_T4 0.095 A5SS_EXON
WBGene00022748_ZK484.1_ZK484.1_protein-coding J017 chrI:6093523-6093523 1.841 hlh1_T3 end1_T3 0.003 A5SS_EXON
BOUNDING_INTRON: 
 
>I:6209878-6209939.-.A5SS.T08B2.7
GFF LINE I A5SS exon 6209878 6209939 . - . T08B2.7
A5SS: I:6209878-6209939 BOUNDING_INTRON: I:6209747-6209877
BOUNDING_INTRON: 
A5SS EXON: I:6209878-6209939
>I:6209891-6209939.-.A5SS.T08B2.7
GFF LINE I A5SS exon 6209891 6209939 . - . T08B2.7
A5SS: I:6209891-6209939 BOUNDING_INTRON: I:6209747-6209890
BOUNDING_INTRON: 
A5SS EXON: I:6209891-6209939
 
>I:6213913-6214215.-.A3SS.T08B2.9
GFF LINE I A3SS exon 6213913 6214215 . - . T08B2.9
A3SS: I:6213913-6214215 BOUNDING_INTRON: I:6214424-6213912
A3SS EXON: I:6213913-6214215
BOUNDING_INTRON: 
>I:6213913-6214216.-.A3SS.T08B2.9
GFF LINE I A3SS exon 6213913 6214216 . - . T08B2.9
A3SS: I:6213913-6214216 BOUNDING_INTRON: I:6214424-6213912
A3SS EXON: I:6213913-6214216
WBGene00001497_T08B2.9_fars-1_protein-coding E008 chrI:6214216-6214216 1.015 ceh32_T1 pha4_T1 0.000 A3SS_EXON
WBGene00001497_T08B2.9_fars-1_protein-coding E008 chrI:6214216-6214216 1.035 ceh32_T2 nhr25_T2 0.000 A3SS_EXON
WBGene00001497_T08B2.9_fars-1_protein-coding E008 chrI:6214216-6214216 1.020 ceh32_T3 nhr25_T3 0.000 A3SS_EXON
WBGene00001497_T08B2.9_fars-1_protein-coding E008 chrI:6214216-6214216 1.072 ceh32_T4 nhr25_T4 0.000 A3SS_EXON
WBGene00001497_T08B2.9_fars-1_protein-coding E008 chrI:6214216-6214216 1.229 ceh32_T4 end1_T4 0.000 A3SS_EXON
BOUNDING_INTRON: 
 
>I:6216059-6216168.+.A3SS.T08B2.5
GFF LINE I A3SS exon 6216059 6216168 . + . T08B2.5
A3SS: I:6216059-6216168 BOUNDING_INTRON: I:6215988-6216058
BOUNDING_INTRON: 
WBGene00020346_T08B2.5_T08B2.5_protein-coding E008 chrI:6215988-6216058 1.081 ceh32_T1 end1_T1 0.000 A3SS_BOUNDING_INTRON
WBGene00020346_T08B2.5_T08B2.5_protein-coding J032 chrI:6215988-6216058 1.450 ceh32_T1 end1_T1 0.000 A3SS_BOUNDING_INTRON
WBGene00020346_T08B2.5_T08B2.5_protein-coding J032 chrI:6215988-6216058 2.505 ceh32_T1 pha4_T1 0.000 A3SS_BOUNDING_INTRON
WBGene00020346_T08B2.5_T08B2.5_protein-coding J032 chrI:6215988-6216058 1.063 ceh32_T2 hlh1_T2 0.000 A3SS_BOUNDING_INTRON
WBGene00020346_T08B2.5_T08B2.5_protein-coding J032 chrI:6215988-6216058 1.393 ceh32_T2 end1_T2 0.000 A3SS_BOUNDING_INTRON
WBGene00020346_T08B2.5_T08B2.5_protein-coding J032 chrI:6215988-6216058 2.349 ceh32_T2 pha4_T2 0.000 A3SS_BOUNDING_INTRON
WBGene00020346_T08B2.5_T08B2.5_protein-coding J032 chrI:6215988-6216058 1.656 ceh32_T3 end1_T3 0.098 A3SS_BOUNDING_INTRON
WBGene00020346_T08B2.5_T08B2.5_protein-coding E008 chrI:6215988-6216058 1.016 ceh32_T4 end1_T4 0.010 A3SS_BOUNDING_INTRON
WBGene00020346_T08B2.5_T08B2.5_protein-coding E008 chrI:6215988-6216058 1.115 ceh32_T4 nhr25_T4 0.001 A3SS_BOUNDING_INTRON
WBGene00020346_T08B2.5_T08B2.5_protein-coding J032 chrI:6215988-6216058 1.134 ceh32_T4 hlh1_T4 0.008 A3SS_BOUNDING_INTRON
WBGene00020346_T08B2.5_T08B2.5_protein-coding J032 chrI:6215988-6216058 1.217 ceh32_T4 nhr25_T4 0.003 A3SS_BOUNDING_INTRON
WBGene00020346_T08B2.5_T08B2.5_protein-coding J032 chrI:6215988-6216058 1.348 ceh32_T4 pha4_T4 0.002 A3SS_BOUNDING_INTRON
WBGene00020346_T08B2.5_T08B2.5_protein-coding J032 chrI:6215988-6216058 1.944 ceh32_T4 end1_T4 0.000 A3SS_BOUNDING_INTRON
WBGene00020346_T08B2.5_T08B2.5_protein-coding J032 chrI:6215988-6216058 1.209 cnd1_T4 end1_T4 0.037 A3SS_BOUNDING_INTRON
WBGene00020346_T08B2.5_T08B2.5_protein-coding J032 chrI:6215988-6216058 1.246 tbx37_T3 end1_T3 0.078 A3SS_BOUNDING_INTRON
WBGene00020346_T08B2.5_T08B2.5_protein-coding J032 chrI:6215988-6216058 1.068 tbx37_T4 end1_T4 0.079 A3SS_BOUNDING_INTRON
A3SS EXON: I:6216059-6216168
WBGene00020346_T08B2.5_T08B2.5_protein-coding E010 chrI:6216062-6216067 1.011 ceh32_T0 pha4_T0 0.070 A3SS_EXON
WBGene00020346_T08B2.5_T08B2.5_protein-coding E009 chrI:6216059-6216061 1.096 ceh32_T1 end1_T1 0.000 A3SS_EXON
WBGene00020346_T08B2.5_T08B2.5_protein-coding E009 chrI:6216059-6216061 1.369 ceh32_T1 pha4_T1 0.000 A3SS_EXON
WBGene00020346_T08B2.5_T08B2.5_protein-coding E010 chrI:6216062-6216067 1.086 ceh32_T1 end1_T1 0.000 A3SS_EXON
WBGene00020346_T08B2.5_T08B2.5_protein-coding E010 chrI:6216062-6216067 1.254 ceh32_T1 pha4_T1 0.000 A3SS_EXON
WBGene00020346_T08B2.5_T08B2.5_protein-coding E009 chrI:6216059-6216061 1.319 ceh32_T2 pha4_T2 0.000 A3SS_EXON
WBGene00020346_T08B2.5_T08B2.5_protein-coding E010 chrI:6216062-6216067 1.026 ceh32_T2 end1_T2 0.000 A3SS_EXON
WBGene00020346_T08B2.5_T08B2.5_protein-coding E010 chrI:6216062-6216067 1.323 ceh32_T2 pha4_T2 0.000 A3SS_EXON
WBGene00020346_T08B2.5_T08B2.5_protein-coding E010 chrI:6216062-6216067 1.026 ceh32_T4 nhr25_T4 0.000 A3SS_EXON
WBGene00020346_T08B2.5_T08B2.5_protein-coding E010 chrI:6216062-6216067 1.262 ceh32_T4 end1_T4 0.001 A3SS_EXON
WBGene00020346_T08B2.5_T08B2.5_protein-coding E010 chrI:6216062-6216067 1.270 ceh32_T4 pha4_T4 0.023 A3SS_EXON
>I:6216062-6216168.+.A3SS.T08B2.5
GFF LINE I A3SS exon 6216062 6216168 . + . T08B2.5
A3SS: I:6216062-6216168 BOUNDING_INTRON: I:6215988-6216061
BOUNDING_INTRON: 
WBGene00020346_T08B2.5_T08B2.5_protein-coding J033 chrI:6215988-6216061 1.083 ceh32_T0 pha4_T0 0.023 A3SS_BOUNDING_INTRON
WBGene00020346_T08B2.5_T08B2.5_protein-coding J033 chrI:6215988-6216061 1.125 ceh32_T0 end1_T0 0.041 A3SS_BOUNDING_INTRON
WBGene00020346_T08B2.5_T08B2.5_protein-coding J033 chrI:6215988-6216061 1.032 ceh32_T1 nhr25_T1 0.000 A3SS_BOUNDING_INTRON
WBGene00020346_T08B2.5_T08B2.5_protein-coding J033 chrI:6215988-6216061 1.051 ceh32_T1 end1_T1 0.000 A3SS_BOUNDING_INTRON
WBGene00020346_T08B2.5_T08B2.5_protein-coding J033 chrI:6215988-6216061 1.210 ceh32_T1 pha4_T1 0.000 A3SS_BOUNDING_INTRON
WBGene00020346_T08B2.5_T08B2.5_protein-coding J033 chrI:6215988-6216061 1.219 ceh32_T2 end1_T2 0.000 A3SS_BOUNDING_INTRON
WBGene00020346_T08B2.5_T08B2.5_protein-coding J033 chrI:6215988-6216061 1.594 ceh32_T2 pha4_T2 0.000 A3SS_BOUNDING_INTRON
WBGene00020346_T08B2.5_T08B2.5_protein-coding J033 chrI:6215988-6216061 1.038 ceh32_T3 end1_T3 0.042 A3SS_BOUNDING_INTRON
WBGene00020346_T08B2.5_T08B2.5_protein-coding J033 chrI:6215988-6216061 1.141 ceh32_T3 pha4_T3 0.001 A3SS_BOUNDING_INTRON
WBGene00020346_T08B2.5_T08B2.5_protein-coding J033 chrI:6215988-6216061 1.039 ceh32_T4 nhr25_T4 0.000 A3SS_BOUNDING_INTRON
WBGene00020346_T08B2.5_T08B2.5_protein-coding J033 chrI:6215988-6216061 1.088 ceh32_T4 hlh1_T4 0.003 A3SS_BOUNDING_INTRON
WBGene00020346_T08B2.5_T08B2.5_protein-coding J033 chrI:6215988-6216061 1.510 ceh32_T4 pha4_T4 0.004 A3SS_BOUNDING_INTRON
WBGene00020346_T08B2.5_T08B2.5_protein-coding J033 chrI:6215988-6216061 1.568 ceh32_T4 end1_T4 0.005 A3SS_BOUNDING_INTRON
WBGene00020346_T08B2.5_T08B2.5_protein-coding J033 chrI:6215988-6216061 1.048 cnd1_T2 pha4_T2 0.010 A3SS_BOUNDING_INTRON
WBGene00020346_T08B2.5_T08B2.5_protein-coding J033 chrI:6215988-6216061 1.009 cnd1_T4 end1_T4 0.074 A3SS_BOUNDING_INTRON
A3SS EXON: I:6216062-6216168
WBGene00020346_T08B2.5_T08B2.5_protein-coding E010 chrI:6216062-6216067 1.011 ceh32_T0 pha4_T0 0.070 A3SS_EXON
WBGene00020346_T08B2.5_T08B2.5_protein-coding E010 chrI:6216062-6216067 1.086 ceh32_T1 end1_T1 0.000 A3SS_EXON
WBGene00020346_T08B2.5_T08B2.5_protein-coding E010 chrI:6216062-6216067 1.254 ceh32_T1 pha4_T1 0.000 A3SS_EXON
WBGene00020346_T08B2.5_T08B2.5_protein-coding E010 chrI:6216062-6216067 1.026 ceh32_T2 end1_T2 0.000 A3SS_EXON
WBGene00020346_T08B2.5_T08B2.5_protein-coding E010 chrI:6216062-6216067 1.323 ceh32_T2 pha4_T2 0.000 A3SS_EXON
WBGene00020346_T08B2.5_T08B2.5_protein-coding E010 chrI:6216062-6216067 1.026 ceh32_T4 nhr25_T4 0.000 A3SS_EXON
WBGene00020346_T08B2.5_T08B2.5_protein-coding E010 chrI:6216062-6216067 1.262 ceh32_T4 end1_T4 0.001 A3SS_EXON
WBGene00020346_T08B2.5_T08B2.5_protein-coding E010 chrI:6216062-6216067 1.270 ceh32_T4 pha4_T4 0.023 A3SS_EXON
>I:6216296-6216591.+.A3SS.T08B2.5
GFF LINE I A3SS exon 6216296 6216591 . + . T08B2.5
A3SS: I:6216296-6216591 BOUNDING_INTRON: I:6216169-6216295
BOUNDING_INTRON: 
WBGene00020346_T08B2.5_T08B2.5_protein-coding J034 chrI:6216169-6216295 1.116 ceh32_T3 end1_T3 0.007 A3SS_BOUNDING_INTRON
WBGene00020346_T08B2.5_T08B2.5_protein-coding J034 chrI:6216169-6216295 1.173 ceh32_T4 pha4_T4 0.005 A3SS_BOUNDING_INTRON
A3SS EXON: I:6216296-6216591
WBGene00020346_T08B2.5_T08B2.5_protein-coding E012 chrI:6216296-6216358 1.226 ceh32_T4 pha4_T4 0.001 A3SS_EXON
>I:6216359-6216591.+.A3SS.T08B2.5
GFF LINE I A3SS exon 6216359 6216591 . + . T08B2.5
A3SS: I:6216359-6216591 BOUNDING_INTRON: I:6216169-6216358
BOUNDING_INTRON: 
A3SS EXON: I:6216359-6216591
 
>I:6287427-6287766.+.A5SS.C10G11.7
GFF LINE I A5SS exon 6287427 6287766 . + . C10G11.7
A5SS: I:6287427-6287766 BOUNDING_INTRON: I:6289341-6287426
A5SS EXON: I:6287427-6287766
BOUNDING_INTRON: 
>I:6287427-6287767.+.A5SS.C10G11.7
GFF LINE I A5SS exon 6287427 6287767 . + . C10G11.7
A5SS: I:6287427-6287767 BOUNDING_INTRON: I:6289341-6287426
A5SS EXON: I:6287427-6287767
BOUNDING_INTRON: 
 
>I:6297143-6297272.+.A3SS.C10G11.5
GFF LINE I A3SS exon 6297143 6297272 . + . C10G11.5
A3SS: I:6297143-6297272 BOUNDING_INTRON: I:6297104-6297142
BOUNDING_INTRON: 
A3SS EXON: I:6297143-6297272
>I:6297153-6297272.+.A3SS.C10G11.5
GFF LINE I A3SS exon 6297153 6297272 . + . C10G11.5
A3SS: I:6297153-6297272 BOUNDING_INTRON: I:6297104-6297152
BOUNDING_INTRON: 
A3SS EXON: I:6297153-6297272
 
>I:6342409-6342517.+.A3SS.K04F10.4
GFF LINE I A3SS exon 6342409 6342517 . + . K04F10.4
A3SS: I:6342409-6342517 BOUNDING_INTRON: I:6342361-6342408
BOUNDING_INTRON: 
WBGene00000254_K04F10.4_bli-4_protein-coding J029 chrI:6342361-6342408 1.052 hlh1_T1 ceh32_T1 0.025 A3SS_BOUNDING_INTRON
A3SS EXON: I:6342409-6342517
WBGene00000254_K04F10.4_bli-4_protein-coding E002 chrI:6342409-6342409 1.136 hlh1_T1 ceh32_T1 0.022 A3SS_EXON
WBGene00000254_K04F10.4_bli-4_protein-coding E002 chrI:6342409-6342409 1.005 pha4_T1 ceh32_T1 0.080 A3SS_EXON
>I:6342410-6342517.+.A3SS.K04F10.4
GFF LINE I A3SS exon 6342410 6342517 . + . K04F10.4
A3SS: I:6342410-6342517 BOUNDING_INTRON: I:6342361-6342409
BOUNDING_INTRON: 
A3SS EXON: I:6342410-6342517
>I:6355281-6356086.+.A3SS.K04F10.4
GFF LINE I A3SS exon 6355281 6356086 . + . K04F10.4
A3SS: I:6355281-6356086 BOUNDING_INTRON: I:6355239-6355280
BOUNDING_INTRON: 
A3SS EXON: I:6355281-6356086
WBGene00000254_K04F10.4_bli-4_protein-coding E023 chrI:6355859-6356086 1.030 cnd1_T3 pha4_T3 0.000 A3SS_EXON
WBGene00000254_K04F10.4_bli-4_protein-coding E023 chrI:6355859-6356086 1.193 cnd1_T4 pha4_T4 0.000 A3SS_EXON
WBGene00000254_K04F10.4_bli-4_protein-coding E023 chrI:6355859-6356086 1.167 end1_T3 pha4_T3 0.000 A3SS_EXON
WBGene00000254_K04F10.4_bli-4_protein-coding E022 chrI:6355281-6355858 1.084 end1_T4 tbx37_T4 0.023 A3SS_EXON
WBGene00000254_K04F10.4_bli-4_protein-coding E023 chrI:6355859-6356086 1.299 end1_T4 pha4_T4 0.000 A3SS_EXON
WBGene00000254_K04F10.4_bli-4_protein-coding E023 chrI:6355859-6356086 1.145 nhr25_T3 pha4_T3 0.000 A3SS_EXON
WBGene00000254_K04F10.4_bli-4_protein-coding E023 chrI:6355859-6356086 1.429 nhr25_T4 pha4_T4 0.000 A3SS_EXON
>I:6355859-6356086.+.A3SS.K04F10.4
GFF LINE I A3SS exon 6355859 6356086 . + . K04F10.4
A3SS: I:6355859-6356086 BOUNDING_INTRON: I:6355239-6355858
BOUNDING_INTRON: 
WBGene00000254_K04F10.4_bli-4_protein-coding J048 chrI:6355239-6355858 1.165 cnd1_T3 pha4_T3 0.000 A3SS_BOUNDING_INTRON
WBGene00000254_K04F10.4_bli-4_protein-coding J048 chrI:6355239-6355858 1.200 cnd1_T4 pha4_T4 0.000 A3SS_BOUNDING_INTRON
WBGene00000254_K04F10.4_bli-4_protein-coding J048 chrI:6355239-6355858 1.266 end1_T2 ceh32_T2 0.000 A3SS_BOUNDING_INTRON
WBGene00000254_K04F10.4_bli-4_protein-coding J048 chrI:6355239-6355858 1.413 end1_T3 pha4_T3 0.000 A3SS_BOUNDING_INTRON
WBGene00000254_K04F10.4_bli-4_protein-coding J048 chrI:6355239-6355858 1.064 end1_T3 ceh32_T3 0.000 A3SS_BOUNDING_INTRON
WBGene00000254_K04F10.4_bli-4_protein-coding J048 chrI:6355239-6355858 1.295 end1_T4 pha4_T4 0.000 A3SS_BOUNDING_INTRON
WBGene00000254_K04F10.4_bli-4_protein-coding J048 chrI:6355239-6355858 1.069 end1_T4 ceh32_T4 0.000 A3SS_BOUNDING_INTRON
WBGene00000254_K04F10.4_bli-4_protein-coding J048 chrI:6355239-6355858 1.267 nhr25_T2 ceh32_T2 0.000 A3SS_BOUNDING_INTRON
WBGene00000254_K04F10.4_bli-4_protein-coding J048 chrI:6355239-6355858 1.198 nhr25_T3 pha4_T3 0.000 A3SS_BOUNDING_INTRON
WBGene00000254_K04F10.4_bli-4_protein-coding J048 chrI:6355239-6355858 1.371 nhr25_T4 pha4_T4 0.000 A3SS_BOUNDING_INTRON
WBGene00000254_K04F10.4_bli-4_protein-coding J048 chrI:6355239-6355858 1.141 nhr25_T4 ceh32_T4 0.000 A3SS_BOUNDING_INTRON
A3SS EXON: I:6355859-6356086
WBGene00000254_K04F10.4_bli-4_protein-coding E023 chrI:6355859-6356086 1.030 cnd1_T3 pha4_T3 0.000 A3SS_EXON
WBGene00000254_K04F10.4_bli-4_protein-coding E023 chrI:6355859-6356086 1.193 cnd1_T4 pha4_T4 0.000 A3SS_EXON
WBGene00000254_K04F10.4_bli-4_protein-coding E023 chrI:6355859-6356086 1.167 end1_T3 pha4_T3 0.000 A3SS_EXON
WBGene00000254_K04F10.4_bli-4_protein-coding E023 chrI:6355859-6356086 1.299 end1_T4 pha4_T4 0.000 A3SS_EXON
WBGene00000254_K04F10.4_bli-4_protein-coding E023 chrI:6355859-6356086 1.145 nhr25_T3 pha4_T3 0.000 A3SS_EXON
WBGene00000254_K04F10.4_bli-4_protein-coding E023 chrI:6355859-6356086 1.429 nhr25_T4 pha4_T4 0.000 A3SS_EXON
 
>I:6358792-6358885.+.A3SS.K04F10.3
GFF LINE I A3SS exon 6358792 6358885 . + . K04F10.3
A3SS: I:6358792-6358885 BOUNDING_INTRON: I:6358749-6358791
BOUNDING_INTRON: 
A3SS EXON: I:6358792-6358885
>I:6358798-6358885.+.A3SS.K04F10.3
GFF LINE I A3SS exon 6358798 6358885 . + . K04F10.3
A3SS: I:6358798-6358885 BOUNDING_INTRON: I:6358749-6358797
BOUNDING_INTRON: 
WBGene00019396_K04F10.3_K04F10.3_protein-coding J010 chrI:6358749-6358797 1.015 ceh32_T0 end1_T0 0.005 A3SS_BOUNDING_INTRON
WBGene00019396_K04F10.3_K04F10.3_protein-coding J010 chrI:6358749-6358797 1.258 ceh32_T1 end1_T1 0.000 A3SS_BOUNDING_INTRON
WBGene00019396_K04F10.3_K04F10.3_protein-coding J010 chrI:6358749-6358797 1.034 ceh32_T2 pha4_T2 0.004 A3SS_BOUNDING_INTRON
WBGene00019396_K04F10.3_K04F10.3_protein-coding J010 chrI:6358749-6358797 1.086 ceh32_T4 end1_T4 0.072 A3SS_BOUNDING_INTRON
WBGene00019396_K04F10.3_K04F10.3_protein-coding J010 chrI:6358749-6358797 1.107 ceh32_T4 hlh1_T4 0.012 A3SS_BOUNDING_INTRON
WBGene00019396_K04F10.3_K04F10.3_protein-coding J010 chrI:6358749-6358797 1.146 ceh32_T4 pha4_T4 0.026 A3SS_BOUNDING_INTRON
A3SS EXON: I:6358798-6358885
 
>I:6369012-6369179.+.A3SS.ZC308.4
GFF LINE I A3SS exon 6369012 6369179 . + . ZC308.4
A3SS: I:6369012-6369179 BOUNDING_INTRON: I:6368966-6369011
BOUNDING_INTRON: 
A3SS EXON: I:6369012-6369179
>I:6369060-6369179.+.A3SS.ZC308.4
GFF LINE I A3SS exon 6369060 6369179 . + . ZC308.4
A3SS: I:6369060-6369179 BOUNDING_INTRON: I:6368966-6369059
BOUNDING_INTRON: 
A3SS EXON: I:6369060-6369179
 
>I:6477052-6477129.-.A3SS.K06A5.8
GFF LINE I A3SS exon 6477052 6477129 . - . K06A5.8
A3SS: I:6477052-6477129 BOUNDING_INTRON: I:6477527-6477051
A3SS EXON: I:6477052-6477129
WBGene00019434_K06A5.8_nmtn-1_protein-coding E005 chrI:6477052-6477129 1.501 ceh32_T1 end1_T1 0.018 A3SS_EXON
WBGene00019434_K06A5.8_nmtn-1_protein-coding E005 chrI:6477052-6477129 1.707 ceh32_T1 pha4_T1 0.002 A3SS_EXON
WBGene00019434_K06A5.8_nmtn-1_protein-coding E005 chrI:6477052-6477129 1.213 ceh32_T2 hlh1_T2 0.000 A3SS_EXON
WBGene00019434_K06A5.8_nmtn-1_protein-coding E005 chrI:6477052-6477129 1.311 ceh32_T2 nhr25_T2 0.000 A3SS_EXON
WBGene00019434_K06A5.8_nmtn-1_protein-coding E005 chrI:6477052-6477129 1.329 ceh32_T2 end1_T2 0.000 A3SS_EXON
WBGene00019434_K06A5.8_nmtn-1_protein-coding E005 chrI:6477052-6477129 1.488 ceh32_T2 pha4_T2 0.000 A3SS_EXON
WBGene00019434_K06A5.8_nmtn-1_protein-coding E005 chrI:6477052-6477129 1.139 ceh32_T3 pha4_T3 0.000 A3SS_EXON
WBGene00019434_K06A5.8_nmtn-1_protein-coding E005 chrI:6477052-6477129 1.773 ceh32_T3 end1_T3 0.001 A3SS_EXON
WBGene00019434_K06A5.8_nmtn-1_protein-coding E005 chrI:6477052-6477129 1.129 ceh32_T4 nhr25_T4 0.001 A3SS_EXON
WBGene00019434_K06A5.8_nmtn-1_protein-coding E005 chrI:6477052-6477129 1.178 ceh32_T4 hlh1_T4 0.000 A3SS_EXON
WBGene00019434_K06A5.8_nmtn-1_protein-coding E005 chrI:6477052-6477129 1.221 ceh32_T4 end1_T4 0.001 A3SS_EXON
WBGene00019434_K06A5.8_nmtn-1_protein-coding E005 chrI:6477052-6477129 1.526 ceh32_T4 pha4_T4 0.000 A3SS_EXON
WBGene00019434_K06A5.8_nmtn-1_protein-coding E005 chrI:6477052-6477129 1.137 nhr25_T3 end1_T3 0.081 A3SS_EXON
BOUNDING_INTRON: 
>I:6477052-6477157.-.A3SS.K06A5.8
GFF LINE I A3SS exon 6477052 6477157 . - . K06A5.8
A3SS: I:6477052-6477157 BOUNDING_INTRON: I:6477527-6477051
A3SS EXON: I:6477052-6477157
WBGene00019434_K06A5.8_nmtn-1_protein-coding E005 chrI:6477052-6477129 1.501 ceh32_T1 end1_T1 0.018 A3SS_EXON
WBGene00019434_K06A5.8_nmtn-1_protein-coding E005 chrI:6477052-6477129 1.707 ceh32_T1 pha4_T1 0.002 A3SS_EXON
WBGene00019434_K06A5.8_nmtn-1_protein-coding E005 chrI:6477052-6477129 1.213 ceh32_T2 hlh1_T2 0.000 A3SS_EXON
WBGene00019434_K06A5.8_nmtn-1_protein-coding E005 chrI:6477052-6477129 1.311 ceh32_T2 nhr25_T2 0.000 A3SS_EXON
WBGene00019434_K06A5.8_nmtn-1_protein-coding E005 chrI:6477052-6477129 1.329 ceh32_T2 end1_T2 0.000 A3SS_EXON
WBGene00019434_K06A5.8_nmtn-1_protein-coding E005 chrI:6477052-6477129 1.488 ceh32_T2 pha4_T2 0.000 A3SS_EXON
WBGene00019434_K06A5.8_nmtn-1_protein-coding E005 chrI:6477052-6477129 1.139 ceh32_T3 pha4_T3 0.000 A3SS_EXON
WBGene00019434_K06A5.8_nmtn-1_protein-coding E005 chrI:6477052-6477129 1.773 ceh32_T3 end1_T3 0.001 A3SS_EXON
WBGene00019434_K06A5.8_nmtn-1_protein-coding E005 chrI:6477052-6477129 1.129 ceh32_T4 nhr25_T4 0.001 A3SS_EXON
WBGene00019434_K06A5.8_nmtn-1_protein-coding E005 chrI:6477052-6477129 1.178 ceh32_T4 hlh1_T4 0.000 A3SS_EXON
WBGene00019434_K06A5.8_nmtn-1_protein-coding E005 chrI:6477052-6477129 1.221 ceh32_T4 end1_T4 0.001 A3SS_EXON
WBGene00019434_K06A5.8_nmtn-1_protein-coding E005 chrI:6477052-6477129 1.526 ceh32_T4 pha4_T4 0.000 A3SS_EXON
WBGene00019434_K06A5.8_nmtn-1_protein-coding E005 chrI:6477052-6477129 1.137 nhr25_T3 end1_T3 0.081 A3SS_EXON
BOUNDING_INTRON: 
 
>I:6497438-6497626.+.A5SS.C55B7.4
GFF LINE I A5SS exon 6497438 6497626 . + . C55B7.4
A5SS: I:6497438-6497626 BOUNDING_INTRON: I:6497775-6497437
A5SS EXON: I:6497438-6497626
WBGene00016943_C55B7.4_acdh-1_protein-coding E004 chrI:6497626-6497626 1.002 ceh32_T4 end1_T4 0.051 A5SS_EXON
WBGene00016943_C55B7.4_acdh-1_protein-coding E002 chrI:6497440-6497468 1.841 end1_T4 nhr25_T4 0.038 A5SS_EXON
WBGene00016943_C55B7.4_acdh-1_protein-coding E002 chrI:6497440-6497468 2.001 pha4_T4 nhr25_T4 0.033 A5SS_EXON
BOUNDING_INTRON: 
>I:6497438-6497627.+.A5SS.C55B7.4
GFF LINE I A5SS exon 6497438 6497627 . + . C55B7.4
A5SS: I:6497438-6497627 BOUNDING_INTRON: I:6497775-6497437
A5SS EXON: I:6497438-6497627
WBGene00016943_C55B7.4_acdh-1_protein-coding E004 chrI:6497626-6497626 1.002 ceh32_T4 end1_T4 0.051 A5SS_EXON
WBGene00016943_C55B7.4_acdh-1_protein-coding E005 chrI:6497627-6497627 1.002 ceh32_T4 end1_T4 0.051 A5SS_EXON
WBGene00016943_C55B7.4_acdh-1_protein-coding E002 chrI:6497440-6497468 1.841 end1_T4 nhr25_T4 0.038 A5SS_EXON
WBGene00016943_C55B7.4_acdh-1_protein-coding E002 chrI:6497440-6497468 2.001 pha4_T4 nhr25_T4 0.033 A5SS_EXON
BOUNDING_INTRON: 
 
>I:6497673-6497774.+.A3SS.C55B7.4
GFF LINE I A3SS exon 6497673 6497774 . + . C55B7.4
A3SS: I:6497673-6497774 BOUNDING_INTRON: I:6497627-6497672
BOUNDING_INTRON: 
A3SS EXON: I:6497673-6497774
>I:6497674-6497774.+.A3SS.C55B7.4
GFF LINE I A3SS exon 6497674 6497774 . + . C55B7.4
A3SS: I:6497674-6497774 BOUNDING_INTRON: I:6498526-6497673
A3SS EXON: I:6497674-6497774
BOUNDING_INTRON: 
>I:6498082-6498525.+.A3SS.C55B7.4
GFF LINE I A3SS exon 6498082 6498525 . + . C55B7.4
A3SS: I:6498082-6498525 BOUNDING_INTRON: I:6497775-6498081
BOUNDING_INTRON: 
A3SS EXON: I:6498082-6498525
WBGene00016943_C55B7.4_acdh-1_protein-coding E013 chrI:6498085-6498525 1.140 end1_T4 cnd1_T4 0.049 A3SS_EXON
>I:6498085-6498525.+.A3SS.C55B7.4
GFF LINE I A3SS exon 6498085 6498525 . + . C55B7.4
A3SS: I:6498085-6498525 BOUNDING_INTRON: I:6497775-6498084
BOUNDING_INTRON: 
A3SS EXON: I:6498085-6498525
WBGene00016943_C55B7.4_acdh-1_protein-coding E013 chrI:6498085-6498525 1.140 end1_T4 cnd1_T4 0.049 A3SS_EXON
 
>I:6570086-6570224.+.A3SS.F57B10.3
GFF LINE I A3SS exon 6570086 6570224 . + . F57B10.3
A3SS: I:6570086-6570224 BOUNDING_INTRON: I:6569661-6570085
BOUNDING_INTRON: 
A3SS EXON: I:6570086-6570224
WBGene00019001_F57B10.3_ipgm-1_protein-coding E006 chrI:6570087-6570087 1.829 end1_T0 nhr25_T0 0.042 A3SS_EXON
WBGene00019001_F57B10.3_ipgm-1_protein-coding E005 chrI:6570086-6570086 12.451 end1_T3 nhr25_T3 0.007 A3SS_EXON
WBGene00019001_F57B10.3_ipgm-1_protein-coding E005 chrI:6570086-6570086 1.215 end1_T3 cnd1_T3 0.029 A3SS_EXON
WBGene00019001_F57B10.3_ipgm-1_protein-coding E006 chrI:6570087-6570087 1.236 end1_T3 nhr25_T3 0.079 A3SS_EXON
WBGene00019001_F57B10.3_ipgm-1_protein-coding E006 chrI:6570087-6570087 1.303 end1_T3 cnd1_T3 0.011 A3SS_EXON
WBGene00019001_F57B10.3_ipgm-1_protein-coding E005 chrI:6570086-6570086 13.290 end1_T4 nhr25_T4 0.038 A3SS_EXON
WBGene00019001_F57B10.3_ipgm-1_protein-coding E006 chrI:6570087-6570087 13.093 end1_T4 tbx37_T4 0.034 A3SS_EXON
WBGene00019001_F57B10.3_ipgm-1_protein-coding E006 chrI:6570087-6570087 13.066 hlh1_T4 tbx37_T4 0.084 A3SS_EXON
>I:6570087-6570224.+.A3SS.F57B10.3
GFF LINE I A3SS exon 6570087 6570224 . + . F57B10.3
A3SS: I:6570087-6570224 BOUNDING_INTRON: I:6569661-6570086
BOUNDING_INTRON: 
A3SS EXON: I:6570087-6570224
WBGene00019001_F57B10.3_ipgm-1_protein-coding E006 chrI:6570087-6570087 1.829 end1_T0 nhr25_T0 0.042 A3SS_EXON
WBGene00019001_F57B10.3_ipgm-1_protein-coding E006 chrI:6570087-6570087 1.236 end1_T3 nhr25_T3 0.079 A3SS_EXON
WBGene00019001_F57B10.3_ipgm-1_protein-coding E006 chrI:6570087-6570087 1.303 end1_T3 cnd1_T3 0.011 A3SS_EXON
WBGene00019001_F57B10.3_ipgm-1_protein-coding E006 chrI:6570087-6570087 13.093 end1_T4 tbx37_T4 0.034 A3SS_EXON
WBGene00019001_F57B10.3_ipgm-1_protein-coding E006 chrI:6570087-6570087 13.066 hlh1_T4 tbx37_T4 0.084 A3SS_EXON
 
>I:6718018-6718188.+.A5SS.T23B3.1
GFF LINE I A5SS exon 6718018 6718188 . + . T23B3.1
A5SS: I:6718018-6718188 BOUNDING_INTRON: I:6718415-6718017
A5SS EXON: I:6718018-6718188
BOUNDING_INTRON: 
>I:6718018-6718191.+.A5SS.T23B3.1
GFF LINE I A5SS exon 6718018 6718191 . + . T23B3.1
A5SS: I:6718018-6718191 BOUNDING_INTRON: I:6718415-6718017
A5SS EXON: I:6718018-6718191
BOUNDING_INTRON: 
 
>I:6782113-6782385.+.A3SS.C37A2.4
GFF LINE I A3SS exon 6782113 6782385 . + . C37A2.4
A3SS: I:6782113-6782385 BOUNDING_INTRON: I:6782070-6782112
BOUNDING_INTRON: 
WBGene00000871_C37A2.4_cye-1_protein-coding J014 chrI:6782070-6782112 1.074 ceh32_T2 nhr25_T2 0.064 A3SS_BOUNDING_INTRON
A3SS EXON: I:6782113-6782385
WBGene00000871_C37A2.4_cye-1_protein-coding E005 chrI:6782113-6782121 1.035 ceh32_T2 nhr25_T2 0.048 A3SS_EXON
>I:6782122-6782385.+.A3SS.C37A2.4
GFF LINE I A3SS exon 6782122 6782385 . + . C37A2.4
A3SS: I:6782122-6782385 BOUNDING_INTRON: I:6782070-6782121
BOUNDING_INTRON: 
A3SS EXON: I:6782122-6782385
 
>I:6799295-6799403.-.A5SS.C37A2.8
GFF LINE I A5SS exon 6799295 6799403 . - . C37A2.8
A5SS: I:6799295-6799403 BOUNDING_INTRON: I:6799252-6799294
BOUNDING_INTRON: 
A5SS EXON: I:6799295-6799403
WBGene00016494_C37A2.8_C37A2.8_protein-coding E007 chrI:6799299-6799403 1.559 end1_T1 ceh32_T1 0.000 A5SS_EXON
WBGene00016494_C37A2.8_C37A2.8_protein-coding E007 chrI:6799299-6799403 1.123 end1_T2 ceh32_T2 0.004 A5SS_EXON
WBGene00016494_C37A2.8_C37A2.8_protein-coding E007 chrI:6799299-6799403 1.154 end1_T4 ceh32_T4 0.042 A5SS_EXON
WBGene00016494_C37A2.8_C37A2.8_protein-coding E007 chrI:6799299-6799403 1.597 hlh1_T1 ceh32_T1 0.000 A5SS_EXON
WBGene00016494_C37A2.8_C37A2.8_protein-coding E007 chrI:6799299-6799403 1.088 hlh1_T2 ceh32_T2 0.000 A5SS_EXON
WBGene00016494_C37A2.8_C37A2.8_protein-coding E007 chrI:6799299-6799403 1.363 hlh1_T4 ceh32_T4 0.000 A5SS_EXON
WBGene00016494_C37A2.8_C37A2.8_protein-coding E007 chrI:6799299-6799403 1.221 nhr25_T1 ceh32_T1 0.000 A5SS_EXON
WBGene00016494_C37A2.8_C37A2.8_protein-coding E007 chrI:6799299-6799403 1.156 nhr25_T4 ceh32_T4 0.014 A5SS_EXON
WBGene00016494_C37A2.8_C37A2.8_protein-coding E007 chrI:6799299-6799403 1.497 pha4_T1 ceh32_T1 0.000 A5SS_EXON
WBGene00016494_C37A2.8_C37A2.8_protein-coding E007 chrI:6799299-6799403 1.023 pha4_T2 ceh32_T2 0.000 A5SS_EXON
>I:6799299-6799403.-.A5SS.C37A2.8
GFF LINE I A5SS exon 6799299 6799403 . - . C37A2.8
A5SS: I:6799299-6799403 BOUNDING_INTRON: I:6799252-6799298
BOUNDING_INTRON: 
WBGene00016494_C37A2.8_C37A2.8_protein-coding J014 chrI:6799252-6799298 1.274 end1_T0 ceh32_T0 0.055 A5SS_BOUNDING_INTRON
WBGene00016494_C37A2.8_C37A2.8_protein-coding J014 chrI:6799252-6799298 2.643 end1_T1 ceh32_T1 0.000 A5SS_BOUNDING_INTRON
WBGene00016494_C37A2.8_C37A2.8_protein-coding J014 chrI:6799252-6799298 1.551 end1_T2 ceh32_T2 0.000 A5SS_BOUNDING_INTRON
WBGene00016494_C37A2.8_C37A2.8_protein-coding J014 chrI:6799252-6799298 1.015 hlh1_T0 ceh32_T0 0.061 A5SS_BOUNDING_INTRON
WBGene00016494_C37A2.8_C37A2.8_protein-coding J014 chrI:6799252-6799298 2.553 hlh1_T1 ceh32_T1 0.000 A5SS_BOUNDING_INTRON
WBGene00016494_C37A2.8_C37A2.8_protein-coding J014 chrI:6799252-6799298 1.420 hlh1_T2 ceh32_T2 0.005 A5SS_BOUNDING_INTRON
WBGene00016494_C37A2.8_C37A2.8_protein-coding J014 chrI:6799252-6799298 1.457 hlh1_T4 ceh32_T4 0.016 A5SS_BOUNDING_INTRON
WBGene00016494_C37A2.8_C37A2.8_protein-coding J014 chrI:6799252-6799298 2.157 nhr25_T1 ceh32_T1 0.000 A5SS_BOUNDING_INTRON
WBGene00016494_C37A2.8_C37A2.8_protein-coding J014 chrI:6799252-6799298 1.480 nhr25_T2 ceh32_T2 0.000 A5SS_BOUNDING_INTRON
WBGene00016494_C37A2.8_C37A2.8_protein-coding J014 chrI:6799252-6799298 2.655 pha4_T1 ceh32_T1 0.000 A5SS_BOUNDING_INTRON
WBGene00016494_C37A2.8_C37A2.8_protein-coding J014 chrI:6799252-6799298 1.710 pha4_T2 ceh32_T2 0.000 A5SS_BOUNDING_INTRON
A5SS EXON: I:6799299-6799403
WBGene00016494_C37A2.8_C37A2.8_protein-coding E007 chrI:6799299-6799403 1.559 end1_T1 ceh32_T1 0.000 A5SS_EXON
WBGene00016494_C37A2.8_C37A2.8_protein-coding E007 chrI:6799299-6799403 1.123 end1_T2 ceh32_T2 0.004 A5SS_EXON
WBGene00016494_C37A2.8_C37A2.8_protein-coding E007 chrI:6799299-6799403 1.154 end1_T4 ceh32_T4 0.042 A5SS_EXON
WBGene00016494_C37A2.8_C37A2.8_protein-coding E007 chrI:6799299-6799403 1.597 hlh1_T1 ceh32_T1 0.000 A5SS_EXON
WBGene00016494_C37A2.8_C37A2.8_protein-coding E007 chrI:6799299-6799403 1.088 hlh1_T2 ceh32_T2 0.000 A5SS_EXON
WBGene00016494_C37A2.8_C37A2.8_protein-coding E007 chrI:6799299-6799403 1.363 hlh1_T4 ceh32_T4 0.000 A5SS_EXON
WBGene00016494_C37A2.8_C37A2.8_protein-coding E007 chrI:6799299-6799403 1.221 nhr25_T1 ceh32_T1 0.000 A5SS_EXON
WBGene00016494_C37A2.8_C37A2.8_protein-coding E007 chrI:6799299-6799403 1.156 nhr25_T4 ceh32_T4 0.014 A5SS_EXON
WBGene00016494_C37A2.8_C37A2.8_protein-coding E007 chrI:6799299-6799403 1.497 pha4_T1 ceh32_T1 0.000 A5SS_EXON
WBGene00016494_C37A2.8_C37A2.8_protein-coding E007 chrI:6799299-6799403 1.023 pha4_T2 ceh32_T2 0.000 A5SS_EXON
 
>I:682932-683089.+.A5SS.Y18H1A.11
GFF LINE I A5SS exon 682932 683089 . + . Y18H1A.11
A5SS: I:682932-683089 BOUNDING_INTRON: I:683473-682931
A5SS EXON: I:682932-683089
BOUNDING_INTRON: 
>I:682932-683153.+.A5SS.Y18H1A.11
GFF LINE I A5SS exon 682932 683153 . + . Y18H1A.11
A5SS: I:682932-683153 BOUNDING_INTRON: I:683473-682931
A5SS EXON: I:682932-683153
BOUNDING_INTRON: 
 
>I:6839004-6839144.+.A3SS.K02F2.1
GFF LINE I A3SS exon 6839004 6839144 . + . K02F2.1
A3SS: I:6839004-6839144 BOUNDING_INTRON: I:6838961-6839003
BOUNDING_INTRON: 
WBGene00001056_K02F2.1_dpf-3_protein-coding J024 chrI:6838961-6839003 1.214 ceh32_T1 end1_T1 0.077 A3SS_BOUNDING_INTRON
WBGene00001056_K02F2.1_dpf-3_protein-coding J024 chrI:6838961-6839003 1.239 pha4_T0 cnd1_T0 0.075 A3SS_BOUNDING_INTRON
A3SS EXON: I:6839004-6839144
>I:6839016-6839144.+.A3SS.K02F2.1
GFF LINE I A3SS exon 6839016 6839144 . + . K02F2.1
A3SS: I:6839016-6839144 BOUNDING_INTRON: I:6838961-6839015
BOUNDING_INTRON: 
A3SS EXON: I:6839016-6839144
 
>I:6953640-6953925.-.A3SS.T10B11.8
GFF LINE I A3SS exon 6953640 6953925 . - . T10B11.8
A3SS: I:6953640-6953925 BOUNDING_INTRON: I:6954232-6953639
A3SS EXON: I:6953640-6953925
BOUNDING_INTRON: 
>I:6953640-6953931.-.A3SS.T10B11.8
GFF LINE I A3SS exon 6953640 6953931 . - . T10B11.8
A3SS: I:6953640-6953931 BOUNDING_INTRON: I:6954232-6953639
A3SS EXON: I:6953640-6953931
BOUNDING_INTRON: 
 
>I:7024612-7024672.+.A5SS.F15C11.2
GFF LINE I A5SS exon 7024612 7024672 . + . F15C11.2
A5SS: I:7024612-7024672 BOUNDING_INTRON: I:7028666-7024611
A5SS EXON: I:7024612-7024672
WBGene00008852_F15C11.2_ubql-1_protein-coding E012 chrI:7024612-7024672 1.129 ceh32_T1 hlh1_T1 0.000 A5SS_EXON
WBGene00008852_F15C11.2_ubql-1_protein-coding E012 chrI:7024612-7024672 1.338 ceh32_T1 pha4_T1 0.000 A5SS_EXON
WBGene00008852_F15C11.2_ubql-1_protein-coding E012 chrI:7024612-7024672 1.492 ceh32_T1 end1_T1 0.000 A5SS_EXON
WBGene00008852_F15C11.2_ubql-1_protein-coding E012 chrI:7024612-7024672 1.308 ceh32_T2 pha4_T2 0.000 A5SS_EXON
WBGene00008852_F15C11.2_ubql-1_protein-coding E012 chrI:7024612-7024672 1.314 ceh32_T2 end1_T2 0.000 A5SS_EXON
WBGene00008852_F15C11.2_ubql-1_protein-coding E012 chrI:7024612-7024672 1.044 ceh32_T3 pha4_T3 0.005 A5SS_EXON
WBGene00008852_F15C11.2_ubql-1_protein-coding E012 chrI:7024612-7024672 1.181 ceh32_T3 end1_T3 0.001 A5SS_EXON
WBGene00008852_F15C11.2_ubql-1_protein-coding E012 chrI:7024612-7024672 1.207 ceh32_T4 pha4_T4 0.000 A5SS_EXON
WBGene00008852_F15C11.2_ubql-1_protein-coding E012 chrI:7024612-7024672 1.317 ceh32_T4 end1_T4 0.000 A5SS_EXON
BOUNDING_INTRON: 
>I:7024612-7024723.+.A5SS.F15C11.2
GFF LINE I A5SS exon 7024612 7024723 . + . F15C11.2
A5SS: I:7024612-7024723 BOUNDING_INTRON: I:7028666-7024611
A5SS EXON: I:7024612-7024723
WBGene00008852_F15C11.2_ubql-1_protein-coding E012 chrI:7024612-7024672 1.129 ceh32_T1 hlh1_T1 0.000 A5SS_EXON
WBGene00008852_F15C11.2_ubql-1_protein-coding E012 chrI:7024612-7024672 1.338 ceh32_T1 pha4_T1 0.000 A5SS_EXON
WBGene00008852_F15C11.2_ubql-1_protein-coding E012 chrI:7024612-7024672 1.492 ceh32_T1 end1_T1 0.000 A5SS_EXON
WBGene00008852_F15C11.2_ubql-1_protein-coding E013 chrI:7024673-7024723 1.177 ceh32_T1 end1_T1 0.020 A5SS_EXON
WBGene00008852_F15C11.2_ubql-1_protein-coding E012 chrI:7024612-7024672 1.308 ceh32_T2 pha4_T2 0.000 A5SS_EXON
WBGene00008852_F15C11.2_ubql-1_protein-coding E012 chrI:7024612-7024672 1.314 ceh32_T2 end1_T2 0.000 A5SS_EXON
WBGene00008852_F15C11.2_ubql-1_protein-coding E012 chrI:7024612-7024672 1.044 ceh32_T3 pha4_T3 0.005 A5SS_EXON
WBGene00008852_F15C11.2_ubql-1_protein-coding E012 chrI:7024612-7024672 1.181 ceh32_T3 end1_T3 0.001 A5SS_EXON
WBGene00008852_F15C11.2_ubql-1_protein-coding E012 chrI:7024612-7024672 1.207 ceh32_T4 pha4_T4 0.000 A5SS_EXON
WBGene00008852_F15C11.2_ubql-1_protein-coding E012 chrI:7024612-7024672 1.317 ceh32_T4 end1_T4 0.000 A5SS_EXON
WBGene00008852_F15C11.2_ubql-1_protein-coding E013 chrI:7024673-7024723 1.036 ceh32_T4 end1_T4 0.082 A5SS_EXON
WBGene00008852_F15C11.2_ubql-1_protein-coding E013 chrI:7024673-7024723 1.196 cnd1_T1 end1_T1 0.004 A5SS_EXON
BOUNDING_INTRON: 
 
>I:7057991-7058077.+.A3SS.W01A8.1
GFF LINE I A3SS exon 7057991 7058077 . + . W01A8.1
A3SS: I:7057991-7058077 BOUNDING_INTRON: I:7057955-7057990
BOUNDING_INTRON: 
WBGene00007024_W01A8.1_mdt-28_protein-coding J014 chrI:7057955-7057990 2.026 end1_T0 nhr25_T0 0.013 A3SS_BOUNDING_INTRON
WBGene00007024_W01A8.1_mdt-28_protein-coding J014 chrI:7057955-7057990 2.298 hlh1_T0 nhr25_T0 0.000 A3SS_BOUNDING_INTRON
WBGene00007024_W01A8.1_mdt-28_protein-coding J014 chrI:7057955-7057990 12.697 pha4_T0 cnd1_T0 0.069 A3SS_BOUNDING_INTRON
WBGene00007024_W01A8.1_mdt-28_protein-coding J014 chrI:7057955-7057990 2.840 pha4_T0 nhr25_T0 0.000 A3SS_BOUNDING_INTRON
A3SS EXON: I:7057991-7058077
WBGene00007024_W01A8.1_mdt-28_protein-coding E004 chrI:7057991-7057999 1.363 ceh32_T0 nhr25_T0 0.010 A3SS_EXON
WBGene00007024_W01A8.1_mdt-28_protein-coding E004 chrI:7057991-7057999 1.135 hlh1_T0 nhr25_T0 0.037 A3SS_EXON
WBGene00007024_W01A8.1_mdt-28_protein-coding E004 chrI:7057991-7057999 12.799 pha4_T0 cnd1_T0 0.057 A3SS_EXON
WBGene00007024_W01A8.1_mdt-28_protein-coding E004 chrI:7057991-7057999 1.651 pha4_T0 nhr25_T0 0.002 A3SS_EXON
>I:7058000-7058077.+.A3SS.W01A8.1
GFF LINE I A3SS exon 7058000 7058077 . + . W01A8.1
A3SS: I:7058000-7058077 BOUNDING_INTRON: I:7057955-7057999
BOUNDING_INTRON: 
A3SS EXON: I:7058000-7058077
 
>I:7058537-7058596.+.A5SS.W01A8.1
GFF LINE I A5SS exon 7058537 7058596 . + . W01A8.1
A5SS: I:7058537-7058596 BOUNDING_INTRON: I:7059350-7058536
A5SS EXON: I:7058537-7058596
BOUNDING_INTRON: 
>I:7058537-7059010.+.A5SS.W01A8.1
GFF LINE I A5SS exon 7058537 7059010 . + . W01A8.1
A5SS: I:7058537-7059010 BOUNDING_INTRON: I:7059350-7058536
A5SS EXON: I:7058537-7059010
BOUNDING_INTRON: 
 
>I:711731-711995.-.A5SS.Y18H1A.3
GFF LINE I A5SS exon 711731 711995 . - . Y18H1A.3
A5SS: I:711731-711995 BOUNDING_INTRON: I:710266-711730
BOUNDING_INTRON: 
A5SS EXON: I:711731-711995
>I:711875-711995.-.A5SS.Y18H1A.3
GFF LINE I A5SS exon 711875 711995 . - . Y18H1A.3
A5SS: I:711875-711995 BOUNDING_INTRON: I:710266-711874
BOUNDING_INTRON: 
A5SS EXON: I:711875-711995
 
>I:7219763-7219860.+.A3SS.C01H6.5
GFF LINE I A3SS exon 7219763 7219860 . + . C01H6.5
A3SS: I:7219763-7219860 BOUNDING_INTRON: I:7219697-7219762
BOUNDING_INTRON: 
A3SS EXON: I:7219763-7219860
WBGene00003622_C01H6.5_nhr-23_protein-coding E008 chrI:7219763-7219768 1.746 end1_T1 nhr25_T1 0.026 A3SS_EXON
WBGene00003622_C01H6.5_nhr-23_protein-coding E008 chrI:7219763-7219768 1.496 hlh1_T0 nhr25_T0 0.053 A3SS_EXON
>I:7219769-7219860.+.A3SS.C01H6.5
GFF LINE I A3SS exon 7219769 7219860 . + . C01H6.5
A3SS: I:7219769-7219860 BOUNDING_INTRON: I:7219697-7219768
BOUNDING_INTRON: 
WBGene00003622_C01H6.5_nhr-23_protein-coding J022 chrI:7219697-7219768 1.038 ceh32_T1 end1_T1 0.019 A3SS_BOUNDING_INTRON
WBGene00003622_C01H6.5_nhr-23_protein-coding J022 chrI:7219697-7219768 2.077 cnd1_T0 end1_T0 0.017 A3SS_BOUNDING_INTRON
WBGene00003622_C01H6.5_nhr-23_protein-coding J022 chrI:7219697-7219768 1.812 hlh1_T0 end1_T0 0.022 A3SS_BOUNDING_INTRON
WBGene00003622_C01H6.5_nhr-23_protein-coding J022 chrI:7219697-7219768 2.018 nhr25_T0 end1_T0 0.000 A3SS_BOUNDING_INTRON
WBGene00003622_C01H6.5_nhr-23_protein-coding J022 chrI:7219697-7219768 2.149 tbx37_T0 end1_T0 0.001 A3SS_BOUNDING_INTRON
A3SS EXON: I:7219769-7219860
 
>I:7247604-7248687.-.A5SS.R06C7.5
GFF LINE I A5SS exon 7247604 7248687 . - . R06C7.5
A5SS: I:7247604-7248687 BOUNDING_INTRON: I:7247504-7247603
BOUNDING_INTRON: 
WBGene00011064_R06C7.5_adsl-1_protein-coding J007 chrI:7247504-7247603 1.194 tbx37_T1 hlh1_T1 0.028 A5SS_BOUNDING_INTRON
A5SS EXON: I:7247604-7248687
WBGene00011064_R06C7.5_adsl-1_protein-coding E004 chrI:7247604-7247620 1.409 cnd1_T3 hlh1_T3 0.016 A5SS_EXON
WBGene00011064_R06C7.5_adsl-1_protein-coding E004 chrI:7247604-7247620 2.067 cnd1_T3 end1_T3 0.003 A5SS_EXON
WBGene00011064_R06C7.5_adsl-1_protein-coding E004 chrI:7247604-7247620 1.088 tbx37_T1 nhr25_T1 0.030 A5SS_EXON
>I:7247621-7248687.-.A5SS.R06C7.5
GFF LINE I A5SS exon 7247621 7248687 . - . R06C7.5
A5SS: I:7247621-7248687 BOUNDING_INTRON: I:7247504-7247620
BOUNDING_INTRON: 
WBGene00011064_R06C7.5_adsl-1_protein-coding J008 chrI:7247504-7247620 1.019 pha4_T4 ceh32_T4 0.003 A5SS_BOUNDING_INTRON
A5SS EXON: I:7247621-7248687
 
>I:7258469-7258700.+.A3SS.R06C7.9
GFF LINE I A3SS exon 7258469 7258700 . + . R06C7.9
A3SS: I:7258469-7258700 BOUNDING_INTRON: I:7258419-7258468
BOUNDING_INTRON: 
A3SS EXON: I:7258469-7258700
>I:7258477-7258700.+.A3SS.R06C7.9
GFF LINE I A3SS exon 7258477 7258700 . + . R06C7.9
A3SS: I:7258477-7258700 BOUNDING_INTRON: I:7258419-7258476
BOUNDING_INTRON: 
A3SS EXON: I:7258477-7258700
 
>I:7282086-7282184.-.A5SS.F21C3.4
GFF LINE I A5SS exon 7282086 7282184 . - . F21C3.4
A5SS: I:7282086-7282184 BOUNDING_INTRON: I:7281968-7282085
BOUNDING_INTRON: 
A5SS EXON: I:7282086-7282184
>I:7282110-7282184.-.A5SS.F21C3.4
GFF LINE I A5SS exon 7282110 7282184 . - . F21C3.4
A5SS: I:7282110-7282184 BOUNDING_INTRON: I:7281968-7282109
BOUNDING_INTRON: 
A5SS EXON: I:7282110-7282184
 
>I:7305197-7305514.+.A3SS.F13G3.7
GFF LINE I A3SS exon 7305197 7305514 . + . F13G3.7
A3SS: I:7305197-7305514 BOUNDING_INTRON: I:7305157-7305196
BOUNDING_INTRON: 
A3SS EXON: I:7305197-7305514
WBGene00008767_F13G3.7_F13G3.7_protein-coding E003 chrI:7305197-7305205 1.239 ceh32_T0 hlh1_T0 0.029 A3SS_EXON
>I:7305206-7305514.+.A3SS.F13G3.7
GFF LINE I A3SS exon 7305206 7305514 . + . F13G3.7
A3SS: I:7305206-7305514 BOUNDING_INTRON: I:7305157-7305205
BOUNDING_INTRON: 
A3SS EXON: I:7305206-7305514
 
>I:7350555-7350600.-.A3SS.F07A5.1
GFF LINE I A3SS exon 7350555 7350600 . - . F07A5.1
A3SS: I:7350555-7350600 BOUNDING_INTRON: I:7350933-7350554
A3SS EXON: I:7350555-7350600
BOUNDING_INTRON: 
>I:7350555-7350606.-.A3SS.F07A5.1
GFF LINE I A3SS exon 7350555 7350606 . - . F07A5.1
A3SS: I:7350555-7350606 BOUNDING_INTRON: I:7350933-7350554
A3SS EXON: I:7350555-7350606
BOUNDING_INTRON: 
 
>I:7433090-7433628.+.A3SS.ZK524.2
GFF LINE I A3SS exon 7433090 7433628 . + . ZK524.2
A3SS: I:7433090-7433628 BOUNDING_INTRON: I:7431105-7433089
BOUNDING_INTRON: 
A3SS EXON: I:7433090-7433628
>I:7433099-7433628.+.A3SS.ZK524.2
GFF LINE I A3SS exon 7433099 7433628 . + . ZK524.2
A3SS: I:7433099-7433628 BOUNDING_INTRON: I:7431105-7433098
BOUNDING_INTRON: 
A3SS EXON: I:7433099-7433628
 
>I:7458832-7459071.-.A3SS.ZK524.3
GFF LINE I A3SS exon 7458832 7459071 . - . ZK524.3
A3SS: I:7458832-7459071 BOUNDING_INTRON: I:7459636-7458831
A3SS EXON: I:7458832-7459071
BOUNDING_INTRON: 
>I:7458832-7459073.-.A3SS.ZK524.3
GFF LINE I A3SS exon 7458832 7459073 . - . ZK524.3
A3SS: I:7458832-7459073 BOUNDING_INTRON: I:7459636-7458831
A3SS EXON: I:7458832-7459073
BOUNDING_INTRON: 
 
>I:7539175-7539250.-.A3SS.C26C6.5
GFF LINE I A3SS exon 7539175 7539250 . - . C26C6.5
A3SS: I:7539175-7539250 BOUNDING_INTRON: I:7539502-7539174
A3SS EXON: I:7539175-7539250
BOUNDING_INTRON: 
>I:7539175-7539259.-.A3SS.C26C6.5
GFF LINE I A3SS exon 7539175 7539259 . - . C26C6.5
A3SS: I:7539175-7539259 BOUNDING_INTRON: I:7539502-7539174
A3SS EXON: I:7539175-7539259
WBGene00000938_C26C6.5_dcp-66_protein-coding E007 chrI:7539251-7539259 1.051 ceh32_T0 nhr25_T0 0.094 A3SS_EXON
WBGene00000938_C26C6.5_dcp-66_protein-coding E007 chrI:7539251-7539259 1.001 ceh32_T2 end1_T2 0.049 A3SS_EXON
WBGene00000938_C26C6.5_dcp-66_protein-coding E007 chrI:7539251-7539259 1.114 end1_T0 cnd1_T0 0.005 A3SS_EXON
WBGene00000938_C26C6.5_dcp-66_protein-coding E007 chrI:7539251-7539259 1.045 pha4_T0 nhr25_T0 0.017 A3SS_EXON
WBGene00000938_C26C6.5_dcp-66_protein-coding E007 chrI:7539251-7539259 1.220 pha4_T0 cnd1_T0 0.012 A3SS_EXON
BOUNDING_INTRON: 
 
>I:7575951-7576136.+.A5SS.D2030.2
GFF LINE I A5SS exon 7575951 7576136 . + . D2030.2
A5SS: I:7575951-7576136 BOUNDING_INTRON: I:7576979-7575950
A5SS EXON: I:7575951-7576136
WBGene00008412_D2030.2_D2030.2_protein-coding E005 chrI:7575951-7575952 1.240 nhr25_T0 pha4_T0 0.002 A5SS_EXON
WBGene00008412_D2030.2_D2030.2_protein-coding E005 chrI:7575951-7575952 1.175 nhr25_T2 pha4_T2 0.000 A5SS_EXON
WBGene00008412_D2030.2_D2030.2_protein-coding E005 chrI:7575951-7575952 1.086 nhr25_T2 end1_T2 0.000 A5SS_EXON
BOUNDING_INTRON: 
>I:7575951-7576138.+.A3SS.D2030.2
GFF LINE I A3SS exon 7575951 7576138 . + . D2030.2
A3SS: I:7575951-7576138 BOUNDING_INTRON: I:7574359-7575950
BOUNDING_INTRON: 
WBGene00008412_D2030.2_D2030.2_protein-coding J013 chrI:7574359-7575950 1.241 nhr25_T0 pha4_T0 0.002 A3SS_BOUNDING_INTRON
WBGene00008412_D2030.2_D2030.2_protein-coding J013 chrI:7574359-7575950 1.176 nhr25_T2 pha4_T2 0.000 A3SS_BOUNDING_INTRON
WBGene00008412_D2030.2_D2030.2_protein-coding J013 chrI:7574359-7575950 1.102 nhr25_T2 end1_T2 0.000 A3SS_BOUNDING_INTRON
A3SS EXON: I:7575951-7576138
WBGene00008412_D2030.2_D2030.2_protein-coding E005 chrI:7575951-7575952 1.240 nhr25_T0 pha4_T0 0.002 A3SS_EXON
WBGene00008412_D2030.2_D2030.2_protein-coding E005 chrI:7575951-7575952 1.175 nhr25_T2 pha4_T2 0.000 A3SS_EXON
WBGene00008412_D2030.2_D2030.2_protein-coding E005 chrI:7575951-7575952 1.086 nhr25_T2 end1_T2 0.000 A3SS_EXON
>I:7575951-7576138.+.A5SS.D2030.2
GFF LINE I A5SS exon 7575951 7576138 . + . D2030.2
A5SS: I:7575951-7576138 BOUNDING_INTRON: I:7576979-7575950
A5SS EXON: I:7575951-7576138
WBGene00008412_D2030.2_D2030.2_protein-coding E005 chrI:7575951-7575952 1.240 nhr25_T0 pha4_T0 0.002 A5SS_EXON
WBGene00008412_D2030.2_D2030.2_protein-coding E005 chrI:7575951-7575952 1.175 nhr25_T2 pha4_T2 0.000 A5SS_EXON
WBGene00008412_D2030.2_D2030.2_protein-coding E005 chrI:7575951-7575952 1.086 nhr25_T2 end1_T2 0.000 A5SS_EXON
BOUNDING_INTRON: 
 
>I:7575953-7576138.+.A3SS.D2030.2
GFF LINE I A3SS exon 7575953 7576138 . + . D2030.2
A3SS: I:7575953-7576138 BOUNDING_INTRON: I:7574359-7575952
BOUNDING_INTRON: 
A3SS EXON: I:7575953-7576138
 
>I:7600411-7600621.+.A3SS.D2030.9
GFF LINE I A3SS exon 7600411 7600621 . + . D2030.9
A3SS: I:7600411-7600621 BOUNDING_INTRON: I:7600334-7600410
BOUNDING_INTRON: 
A3SS EXON: I:7600411-7600621
>I:7600435-7600621.+.A3SS.D2030.9
GFF LINE I A3SS exon 7600435 7600621 . + . D2030.9
A3SS: I:7600435-7600621 BOUNDING_INTRON: I:7600334-7600434
BOUNDING_INTRON: 
A3SS EXON: I:7600435-7600621
 
>I:7607688-7607826.+.A3SS.D2030.10
GFF LINE I A3SS exon 7607688 7607826 . + . D2030.10
A3SS: I:7607688-7607826 BOUNDING_INTRON: I:7607303-7607687
BOUNDING_INTRON: 
A3SS EXON: I:7607688-7607826
>I:7607735-7607826.+.A3SS.D2030.10
GFF LINE I A3SS exon 7607735 7607826 . + . D2030.10
A3SS: I:7607735-7607826 BOUNDING_INTRON: I:7607303-7607734
BOUNDING_INTRON: 
A3SS EXON: I:7607735-7607826
 
>I:7685926-7686021.-.A5SS.T23G11.6
GFF LINE I A5SS exon 7685926 7686021 . - . T23G11.6
A5SS: I:7685926-7686021 BOUNDING_INTRON: I:7685459-7685925
BOUNDING_INTRON: 
A5SS EXON: I:7685926-7686021
>I:7685939-7686021.-.A5SS.T23G11.6
GFF LINE I A5SS exon 7685939 7686021 . - . T23G11.6
A5SS: I:7685939-7686021 BOUNDING_INTRON: I:7685459-7685938
BOUNDING_INTRON: 
A5SS EXON: I:7685939-7686021
 
>I:7704572-7705460.-.A3SS.F27D4.2
GFF LINE I A3SS exon 7704572 7705460 . - . F27D4.2
A3SS: I:7704572-7705460 BOUNDING_INTRON: I:7706622-7704571
A3SS EXON: I:7704572-7705460
WBGene00009188_F27D4.2_lsy-22_protein-coding E001 chrI:7705282-7705460 1.039 ceh32_T1 nhr25_T1 0.000 A3SS_EXON
WBGene00009188_F27D4.2_lsy-22_protein-coding E001 chrI:7705282-7705460 1.093 ceh32_T1 hlh1_T1 0.000 A3SS_EXON
WBGene00009188_F27D4.2_lsy-22_protein-coding E001 chrI:7705282-7705460 1.247 ceh32_T1 end1_T1 0.000 A3SS_EXON
WBGene00009188_F27D4.2_lsy-22_protein-coding E001 chrI:7705282-7705460 1.291 ceh32_T1 pha4_T1 0.000 A3SS_EXON
WBGene00009188_F27D4.2_lsy-22_protein-coding E001 chrI:7705282-7705460 1.125 ceh32_T2 end1_T2 0.000 A3SS_EXON
WBGene00009188_F27D4.2_lsy-22_protein-coding E001 chrI:7705282-7705460 1.159 ceh32_T2 pha4_T2 0.000 A3SS_EXON
WBGene00009188_F27D4.2_lsy-22_protein-coding E001 chrI:7705282-7705460 1.110 ceh32_T4 pha4_T4 0.006 A3SS_EXON
WBGene00009188_F27D4.2_lsy-22_protein-coding E001 chrI:7705282-7705460 1.214 ceh32_T4 end1_T4 0.001 A3SS_EXON
BOUNDING_INTRON: 
>I:7704572-7705466.-.A3SS.F27D4.2
GFF LINE I A3SS exon 7704572 7705466 . - . F27D4.2
A3SS: I:7704572-7705466 BOUNDING_INTRON: I:7706622-7704571
A3SS EXON: I:7704572-7705466
WBGene00009188_F27D4.2_lsy-22_protein-coding E001 chrI:7705282-7705460 1.039 ceh32_T1 nhr25_T1 0.000 A3SS_EXON
WBGene00009188_F27D4.2_lsy-22_protein-coding E001 chrI:7705282-7705460 1.093 ceh32_T1 hlh1_T1 0.000 A3SS_EXON
WBGene00009188_F27D4.2_lsy-22_protein-coding E001 chrI:7705282-7705460 1.247 ceh32_T1 end1_T1 0.000 A3SS_EXON
WBGene00009188_F27D4.2_lsy-22_protein-coding E001 chrI:7705282-7705460 1.291 ceh32_T1 pha4_T1 0.000 A3SS_EXON
WBGene00009188_F27D4.2_lsy-22_protein-coding E001 chrI:7705282-7705460 1.125 ceh32_T2 end1_T2 0.000 A3SS_EXON
WBGene00009188_F27D4.2_lsy-22_protein-coding E001 chrI:7705282-7705460 1.159 ceh32_T2 pha4_T2 0.000 A3SS_EXON
WBGene00009188_F27D4.2_lsy-22_protein-coding E001 chrI:7705282-7705460 1.110 ceh32_T4 pha4_T4 0.006 A3SS_EXON
WBGene00009188_F27D4.2_lsy-22_protein-coding E001 chrI:7705282-7705460 1.214 ceh32_T4 end1_T4 0.001 A3SS_EXON
BOUNDING_INTRON: 
>I:7705967-7706618.-.A3SS.F27D4.2
GFF LINE I A3SS exon 7705967 7706618 . - . F27D4.2
A3SS: I:7705967-7706618 BOUNDING_INTRON: I:7707050-7705966
A3SS EXON: I:7705967-7706618
BOUNDING_INTRON: 
>I:7705967-7706621.-.A3SS.F27D4.2
GFF LINE I A3SS exon 7705967 7706621 . - . F27D4.2
A3SS: I:7705967-7706621 BOUNDING_INTRON: I:7707050-7705966
A3SS EXON: I:7705967-7706621
WBGene00009188_F27D4.2_lsy-22_protein-coding E004 chrI:7706619-7706621 1.059 end1_T1 ceh32_T1 0.006 A3SS_EXON
WBGene00009188_F27D4.2_lsy-22_protein-coding E004 chrI:7706619-7706621 1.060 pha4_T1 ceh32_T1 0.005 A3SS_EXON
BOUNDING_INTRON: 
 
>I:7774133-7774270.+.A5SS.H15N14.1
GFF LINE I A5SS exon 7774133 7774270 . + . H15N14.1
A5SS: I:7774133-7774270 BOUNDING_INTRON: I:7774744-7774132
A5SS EXON: I:7774133-7774270
BOUNDING_INTRON: 
>I:7774133-7774595.+.A5SS.H15N14.1
GFF LINE I A5SS exon 7774133 7774595 . + . H15N14.1
A5SS: I:7774133-7774595 BOUNDING_INTRON: I:7774744-7774132
A5SS EXON: I:7774133-7774595
BOUNDING_INTRON: 
>I:7774398-7774455.+.A5SS.H15N14.1
GFF LINE I A5SS exon 7774398 7774455 . + . H15N14.1
A5SS: I:7774398-7774455 BOUNDING_INTRON: I:7774744-7774397
A5SS EXON: I:7774398-7774455
BOUNDING_INTRON: 
>I:7774398-7774595.+.A5SS.H15N14.1
GFF LINE I A5SS exon 7774398 7774595 . + . H15N14.1
A5SS: I:7774398-7774595 BOUNDING_INTRON: I:7774744-7774397
A5SS EXON: I:7774398-7774595
BOUNDING_INTRON: 
 
>I:7775084-7775152.+.A3SS.H15N14.1
GFF LINE I A3SS exon 7775084 7775152 . + . H15N14.1
A3SS: I:7775084-7775152 BOUNDING_INTRON: I:7775042-7775083
BOUNDING_INTRON: 
A3SS EXON: I:7775084-7775152
>I:7775093-7775152.+.A3SS.H15N14.1
GFF LINE I A3SS exon 7775093 7775152 . + . H15N14.1
A3SS: I:7775093-7775152 BOUNDING_INTRON: I:7775734-7775092
A3SS EXON: I:7775093-7775152
BOUNDING_INTRON: 
>I:7775196-7775733.+.A3SS.H15N14.1
GFF LINE I A3SS exon 7775196 7775733 . + . H15N14.1
A3SS: I:7775196-7775733 BOUNDING_INTRON: I:7775153-7775195
BOUNDING_INTRON: 
WBGene00000079_H15N14.1_adr-1_protein-coding J031 chrI:7775153-7775195 12.188 end1_T1 ceh32_T1 0.018 A3SS_BOUNDING_INTRON
A3SS EXON: I:7775196-7775733
WBGene00000079_H15N14.1_adr-1_protein-coding E014 chrI:7775196-7775201 1.259 end1_T1 ceh32_T1 0.020 A3SS_EXON
WBGene00000079_H15N14.1_adr-1_protein-coding E014 chrI:7775196-7775201 1.080 hlh1_T1 ceh32_T1 0.073 A3SS_EXON
WBGene00000079_H15N14.1_adr-1_protein-coding E014 chrI:7775196-7775201 1.102 nhr25_T1 ceh32_T1 0.056 A3SS_EXON
WBGene00000079_H15N14.1_adr-1_protein-coding E014 chrI:7775196-7775201 1.120 pha4_T1 ceh32_T1 0.072 A3SS_EXON
>I:7775202-7775733.+.A3SS.H15N14.1
GFF LINE I A3SS exon 7775202 7775733 . + . H15N14.1
A3SS: I:7775202-7775733 BOUNDING_INTRON: I:7775153-7775201
BOUNDING_INTRON: 
A3SS EXON: I:7775202-7775733
 
>I:7847445-7847488.-.A5SS.F30F8.5
GFF LINE I A5SS exon 7847445 7847488 . - . F30F8.5
A5SS: I:7847445-7847488 BOUNDING_INTRON: I:7847394-7847444
BOUNDING_INTRON: 
WBGene00009274_F30F8.5_F30F8.5_protein-coding J007 chrI:7847394-7847444 1.853 end1_T1 ceh32_T1 0.000 A5SS_BOUNDING_INTRON
WBGene00009274_F30F8.5_F30F8.5_protein-coding J007 chrI:7847394-7847444 1.774 end1_T2 ceh32_T2 0.000 A5SS_BOUNDING_INTRON
WBGene00009274_F30F8.5_F30F8.5_protein-coding J007 chrI:7847394-7847444 1.119 end1_T3 ceh32_T3 0.000 A5SS_BOUNDING_INTRON
WBGene00009274_F30F8.5_F30F8.5_protein-coding J007 chrI:7847394-7847444 1.882 nhr25_T1 ceh32_T1 0.000 A5SS_BOUNDING_INTRON
A5SS EXON: I:7847445-7847488
WBGene00009274_F30F8.5_F30F8.5_protein-coding E004 chrI:7847449-7847488 1.274 end1_T0 ceh32_T0 0.097 A5SS_EXON
WBGene00009274_F30F8.5_F30F8.5_protein-coding E003 chrI:7847445-7847448 1.859 end1_T1 ceh32_T1 0.000 A5SS_EXON
WBGene00009274_F30F8.5_F30F8.5_protein-coding E004 chrI:7847449-7847488 2.068 end1_T1 ceh32_T1 0.000 A5SS_EXON
WBGene00009274_F30F8.5_F30F8.5_protein-coding E003 chrI:7847445-7847448 1.785 end1_T2 ceh32_T2 0.000 A5SS_EXON
WBGene00009274_F30F8.5_F30F8.5_protein-coding E004 chrI:7847449-7847488 1.620 end1_T2 ceh32_T2 0.000 A5SS_EXON
WBGene00009274_F30F8.5_F30F8.5_protein-coding E003 chrI:7847445-7847448 1.122 end1_T3 ceh32_T3 0.000 A5SS_EXON
WBGene00009274_F30F8.5_F30F8.5_protein-coding E004 chrI:7847449-7847488 1.546 end1_T3 ceh32_T3 0.000 A5SS_EXON
WBGene00009274_F30F8.5_F30F8.5_protein-coding E004 chrI:7847449-7847488 1.177 end1_T4 ceh32_T4 0.010 A5SS_EXON
WBGene00009274_F30F8.5_F30F8.5_protein-coding E004 chrI:7847449-7847488 1.138 hlh1_T1 ceh32_T1 0.035 A5SS_EXON
WBGene00009274_F30F8.5_F30F8.5_protein-coding E003 chrI:7847445-7847448 1.885 nhr25_T1 ceh32_T1 0.000 A5SS_EXON
WBGene00009274_F30F8.5_F30F8.5_protein-coding E004 chrI:7847449-7847488 1.793 nhr25_T1 ceh32_T1 0.000 A5SS_EXON
WBGene00009274_F30F8.5_F30F8.5_protein-coding E004 chrI:7847449-7847488 1.171 nhr25_T2 ceh32_T2 0.002 A5SS_EXON
WBGene00009274_F30F8.5_F30F8.5_protein-coding E004 chrI:7847449-7847488 1.046 nhr25_T3 ceh32_T3 0.034 A5SS_EXON
WBGene00009274_F30F8.5_F30F8.5_protein-coding E004 chrI:7847449-7847488 1.636 pha4_T1 ceh32_T1 0.000 A5SS_EXON
WBGene00009274_F30F8.5_F30F8.5_protein-coding E004 chrI:7847449-7847488 1.077 pha4_T2 ceh32_T2 0.036 A5SS_EXON
WBGene00009274_F30F8.5_F30F8.5_protein-coding E004 chrI:7847449-7847488 1.225 pha4_T3 ceh32_T3 0.011 A5SS_EXON
>I:7847449-7847488.-.A5SS.F30F8.5
GFF LINE I A5SS exon 7847449 7847488 . - . F30F8.5
A5SS: I:7847449-7847488 BOUNDING_INTRON: I:7847394-7847448
BOUNDING_INTRON: 
WBGene00009274_F30F8.5_F30F8.5_protein-coding J008 chrI:7847394-7847448 1.097 end1_T0 hlh1_T0 0.027 A5SS_BOUNDING_INTRON
WBGene00009274_F30F8.5_F30F8.5_protein-coding J008 chrI:7847394-7847448 1.180 end1_T0 tbx37_T0 0.064 A5SS_BOUNDING_INTRON
WBGene00009274_F30F8.5_F30F8.5_protein-coding J008 chrI:7847394-7847448 1.017 end1_T0 cnd1_T0 0.069 A5SS_BOUNDING_INTRON
WBGene00009274_F30F8.5_F30F8.5_protein-coding J008 chrI:7847394-7847448 12.550 end1_T0 ceh32_T0 0.001 A5SS_BOUNDING_INTRON
WBGene00009274_F30F8.5_F30F8.5_protein-coding J008 chrI:7847394-7847448 13.146 end1_T1 ceh32_T1 0.000 A5SS_BOUNDING_INTRON
WBGene00009274_F30F8.5_F30F8.5_protein-coding J008 chrI:7847394-7847448 1.019 end1_T3 hlh1_T3 0.011 A5SS_BOUNDING_INTRON
WBGene00009274_F30F8.5_F30F8.5_protein-coding J008 chrI:7847394-7847448 1.721 end1_T3 ceh32_T3 0.065 A5SS_BOUNDING_INTRON
A5SS EXON: I:7847449-7847488
WBGene00009274_F30F8.5_F30F8.5_protein-coding E004 chrI:7847449-7847488 1.274 end1_T0 ceh32_T0 0.097 A5SS_EXON
WBGene00009274_F30F8.5_F30F8.5_protein-coding E004 chrI:7847449-7847488 2.068 end1_T1 ceh32_T1 0.000 A5SS_EXON
WBGene00009274_F30F8.5_F30F8.5_protein-coding E004 chrI:7847449-7847488 1.620 end1_T2 ceh32_T2 0.000 A5SS_EXON
WBGene00009274_F30F8.5_F30F8.5_protein-coding E004 chrI:7847449-7847488 1.546 end1_T3 ceh32_T3 0.000 A5SS_EXON
WBGene00009274_F30F8.5_F30F8.5_protein-coding E004 chrI:7847449-7847488 1.177 end1_T4 ceh32_T4 0.010 A5SS_EXON
WBGene00009274_F30F8.5_F30F8.5_protein-coding E004 chrI:7847449-7847488 1.138 hlh1_T1 ceh32_T1 0.035 A5SS_EXON
WBGene00009274_F30F8.5_F30F8.5_protein-coding E004 chrI:7847449-7847488 1.793 nhr25_T1 ceh32_T1 0.000 A5SS_EXON
WBGene00009274_F30F8.5_F30F8.5_protein-coding E004 chrI:7847449-7847488 1.171 nhr25_T2 ceh32_T2 0.002 A5SS_EXON
WBGene00009274_F30F8.5_F30F8.5_protein-coding E004 chrI:7847449-7847488 1.046 nhr25_T3 ceh32_T3 0.034 A5SS_EXON
WBGene00009274_F30F8.5_F30F8.5_protein-coding E004 chrI:7847449-7847488 1.636 pha4_T1 ceh32_T1 0.000 A5SS_EXON
WBGene00009274_F30F8.5_F30F8.5_protein-coding E004 chrI:7847449-7847488 1.077 pha4_T2 ceh32_T2 0.036 A5SS_EXON
WBGene00009274_F30F8.5_F30F8.5_protein-coding E004 chrI:7847449-7847488 1.225 pha4_T3 ceh32_T3 0.011 A5SS_EXON
 
>I:7854863-7854955.+.A5SS.R11A5.1
GFF LINE I A5SS exon 7854863 7854955 . + . R11A5.1
A5SS: I:7854863-7854955 BOUNDING_INTRON: I:7855541-7854862
A5SS EXON: I:7854863-7854955
BOUNDING_INTRON: 
>I:7854863-7854985.+.A5SS.R11A5.1
GFF LINE I A5SS exon 7854863 7854985 . + . R11A5.1
A5SS: I:7854863-7854985 BOUNDING_INTRON: I:7855541-7854862
A5SS EXON: I:7854863-7854985
BOUNDING_INTRON: 
 
>I:7866356-7866435.+.A5SS.R11A5.4
GFF LINE I A5SS exon 7866356 7866435 . + . R11A5.4
A5SS: I:7866356-7866435 BOUNDING_INTRON: I:7866590-7866355
A5SS EXON: I:7866356-7866435
BOUNDING_INTRON: 
>I:7866356-7866436.+.A5SS.R11A5.4
GFF LINE I A5SS exon 7866356 7866436 . + . R11A5.4
A5SS: I:7866356-7866436 BOUNDING_INTRON: I:7866590-7866355
A5SS EXON: I:7866356-7866436
BOUNDING_INTRON: 
 
>I:7866483-7866588.+.A3SS.R11A5.4
GFF LINE I A3SS exon 7866483 7866588 . + . R11A5.4
A3SS: I:7866483-7866588 BOUNDING_INTRON: I:7866437-7866482
BOUNDING_INTRON: 
A3SS EXON: I:7866483-7866588
WBGene00011232_R11A5.4_pck-2_protein-coding E011 chrI:7866483-7866483 1.129 ceh32_T4 hlh1_T4 0.060 A3SS_EXON
WBGene00011232_R11A5.4_pck-2_protein-coding E011 chrI:7866483-7866483 1.329 ceh32_T4 end1_T4 0.066 A3SS_EXON
WBGene00011232_R11A5.4_pck-2_protein-coding E011 chrI:7866483-7866483 1.127 nhr25_T2 end1_T2 0.053 A3SS_EXON
>I:7866484-7866588.+.A3SS.R11A5.4
GFF LINE I A3SS exon 7866484 7866588 . + . R11A5.4
A3SS: I:7866484-7866588 BOUNDING_INTRON: I:7866437-7866483
BOUNDING_INTRON: 
A3SS EXON: I:7866484-7866588
 
>I:7900865-7900999.-.A3SS.F55D12.4
GFF LINE I A3SS exon 7900865 7900999 . - . F55D12.4
A3SS: I:7900865-7900999 BOUNDING_INTRON: I:7901918-7900864
A3SS EXON: I:7900865-7900999
BOUNDING_INTRON: 
>I:7900865-7901038.-.A3SS.F55D12.4
GFF LINE I A3SS exon 7900865 7901038 . - . F55D12.4
A3SS: I:7900865-7901038 BOUNDING_INTRON: I:7901918-7900864
A3SS EXON: I:7900865-7901038
BOUNDING_INTRON: 
 
>I:7962052-7962162.+.A5SS.T22C1.10
GFF LINE I A5SS exon 7962052 7962162 . + . T22C1.10
A5SS: I:7962052-7962162 BOUNDING_INTRON: I:7962474-7962051
A5SS EXON: I:7962052-7962162
BOUNDING_INTRON: 
>I:7962052-7962164.+.A5SS.T22C1.10
GFF LINE I A5SS exon 7962052 7962164 . + . T22C1.10
A5SS: I:7962052-7962164 BOUNDING_INTRON: I:7962474-7962051
A5SS EXON: I:7962052-7962164
WBGene00004318_T22C1.10_rbg-2_protein-coding E002 chrI:7962163-7962164 1.396 ceh32_T1 end1_T1 0.000 A5SS_EXON
WBGene00004318_T22C1.10_rbg-2_protein-coding E002 chrI:7962163-7962164 1.508 ceh32_T1 pha4_T1 0.000 A5SS_EXON
WBGene00004318_T22C1.10_rbg-2_protein-coding E002 chrI:7962163-7962164 1.007 ceh32_T2 end1_T2 0.070 A5SS_EXON
WBGene00004318_T22C1.10_rbg-2_protein-coding E002 chrI:7962163-7962164 1.220 ceh32_T2 pha4_T2 0.061 A5SS_EXON
BOUNDING_INTRON: 
 
>I:8052482-8054035.+.A3SS.K04G2.8
GFF LINE I A3SS exon 8052482 8054035 . + . K04G2.8
A3SS: I:8052482-8054035 BOUNDING_INTRON: I:8052441-8052481
BOUNDING_INTRON: 
WBGene00000156_K04G2.8_apr-1_protein-coding J012 chrI:8052441-8052481 1.423 end1_T0 nhr25_T0 0.025 A3SS_BOUNDING_INTRON
WBGene00000156_K04G2.8_apr-1_protein-coding J012 chrI:8052441-8052481 1.227 hlh1_T0 nhr25_T0 0.095 A3SS_BOUNDING_INTRON
WBGene00000156_K04G2.8_apr-1_protein-coding J012 chrI:8052441-8052481 1.508 pha4_T0 nhr25_T0 0.084 A3SS_BOUNDING_INTRON
A3SS EXON: I:8052482-8054035
>I:8052488-8054035.+.A3SS.K04G2.8
GFF LINE I A3SS exon 8052488 8054035 . + . K04G2.8
A3SS: I:8052488-8054035 BOUNDING_INTRON: I:8052441-8052487
BOUNDING_INTRON: 
A3SS EXON: I:8052488-8054035
 
>I:8199817-8199934.+.A5SS.F08A10.1
GFF LINE I A5SS exon 8199817 8199934 . + . F08A10.1
A5SS: I:8199817-8199934 BOUNDING_INTRON: I:8206399-8199816
A5SS EXON: I:8199817-8199934
BOUNDING_INTRON: 
>I:8199817-8199955.+.A5SS.F08A10.1
GFF LINE I A5SS exon 8199817 8199955 . + . F08A10.1
A5SS: I:8199817-8199955 BOUNDING_INTRON: I:8206399-8199816
A5SS EXON: I:8199817-8199955
BOUNDING_INTRON: 
>I:8207895-8208030.+.A5SS.F08A10.1
GFF LINE I A5SS exon 8207895 8208030 . + . F08A10.1
A5SS: I:8207895-8208030 BOUNDING_INTRON: I:8208741-8207894
A5SS EXON: I:8207895-8208030
BOUNDING_INTRON: 
>I:8207895-8208050.+.A5SS.F08A10.1
GFF LINE I A5SS exon 8207895 8208050 . + . F08A10.1
A5SS: I:8207895-8208050 BOUNDING_INTRON: I:8208741-8207894
A5SS EXON: I:8207895-8208050
BOUNDING_INTRON: 
 
>I:8215030-8215128.+.A3SS.T02E1.3
GFF LINE I A3SS exon 8215030 8215128 . + . T02E1.3
A3SS: I:8215030-8215128 BOUNDING_INTRON: I:8214565-8215029
BOUNDING_INTRON: 
A3SS EXON: I:8215030-8215128
>I:8215036-8215128.+.A3SS.T02E1.3
GFF LINE I A3SS exon 8215036 8215128 . + . T02E1.3
A3SS: I:8215036-8215128 BOUNDING_INTRON: I:8214565-8215035
BOUNDING_INTRON: 
A3SS EXON: I:8215036-8215128
 
>I:8287864-8287995.-.A3SS.T01G9.2
GFF LINE I A3SS exon 8287864 8287995 . - . T01G9.2
A3SS: I:8287864-8287995 BOUNDING_INTRON: I:8288125-8287863
A3SS EXON: I:8287864-8287995
BOUNDING_INTRON: 
>I:8287864-8288004.-.A3SS.T01G9.2
GFF LINE I A3SS exon 8287864 8288004 . - . T01G9.2
A3SS: I:8287864-8288004 BOUNDING_INTRON: I:8288125-8287863
A3SS EXON: I:8287864-8288004
WBGene00011344_T01G9.2_T01G9.2_protein-coding E012 chrI:8287996-8288004 1.556 ceh32_T0 nhr25_T0 0.000 A3SS_EXON
WBGene00011344_T01G9.2_T01G9.2_protein-coding E012 chrI:8287996-8288004 1.963 ceh32_T0 hlh1_T0 0.000 A3SS_EXON
WBGene00011344_T01G9.2_T01G9.2_protein-coding E012 chrI:8287996-8288004 1.322 end1_T0 nhr25_T0 0.004 A3SS_EXON
WBGene00011344_T01G9.2_T01G9.2_protein-coding E012 chrI:8287996-8288004 1.725 end1_T0 hlh1_T0 0.000 A3SS_EXON
WBGene00011344_T01G9.2_T01G9.2_protein-coding E012 chrI:8287996-8288004 1.776 end1_T0 tbx37_T0 0.000 A3SS_EXON
WBGene00011344_T01G9.2_T01G9.2_protein-coding E012 chrI:8287996-8288004 2.180 end1_T0 cnd1_T0 0.000 A3SS_EXON
WBGene00011344_T01G9.2_T01G9.2_protein-coding E012 chrI:8287996-8288004 1.191 pha4_T0 nhr25_T0 0.008 A3SS_EXON
WBGene00011344_T01G9.2_T01G9.2_protein-coding E012 chrI:8287996-8288004 1.595 pha4_T0 hlh1_T0 0.000 A3SS_EXON
WBGene00011344_T01G9.2_T01G9.2_protein-coding E012 chrI:8287996-8288004 2.050 pha4_T0 cnd1_T0 0.001 A3SS_EXON
BOUNDING_INTRON: 
 
>I:8290241-8290429.-.A3SS.T01G9.6
GFF LINE I A3SS exon 8290241 8290429 . - . T01G9.6
A3SS: I:8290241-8290429 BOUNDING_INTRON: I:8290640-8290240
A3SS EXON: I:8290241-8290429
BOUNDING_INTRON: 
>I:8290241-8290432.-.A3SS.T01G9.6
GFF LINE I A3SS exon 8290241 8290432 . - . T01G9.6
A3SS: I:8290241-8290432 BOUNDING_INTRON: I:8290640-8290240
A3SS EXON: I:8290241-8290432
BOUNDING_INTRON: 
>I:8290797-8290867.-.A3SS.T01G9.6
GFF LINE I A3SS exon 8290797 8290867 . - . T01G9.6
A3SS: I:8290797-8290867 BOUNDING_INTRON: I:8291078-8290796
A3SS EXON: I:8290797-8290867
BOUNDING_INTRON: 
>I:8290797-8290868.-.A3SS.T01G9.6
GFF LINE I A3SS exon 8290797 8290868 . - . T01G9.6
A3SS: I:8290797-8290868 BOUNDING_INTRON: I:8291078-8290796
A3SS EXON: I:8290797-8290868
BOUNDING_INTRON: 
 
>I:8394728-8394862.+.A5SS.T19A6.2
GFF LINE I A5SS exon 8394728 8394862 . + . T19A6.2
A5SS: I:8394728-8394862 BOUNDING_INTRON: I:8394996-8394727
A5SS EXON: I:8394728-8394862
WBGene00003596_T19A6.2_ngp-1_protein-coding E002 chrI:8394751-8394842 1.066 ceh32_T0 hlh1_T0 0.000 A5SS_EXON
WBGene00003596_T19A6.2_ngp-1_protein-coding E003 chrI:8394843-8394862 1.083 ceh32_T0 nhr25_T0 0.004 A5SS_EXON
WBGene00003596_T19A6.2_ngp-1_protein-coding E003 chrI:8394843-8394862 1.140 ceh32_T0 hlh1_T0 0.000 A5SS_EXON
WBGene00003596_T19A6.2_ngp-1_protein-coding E003 chrI:8394843-8394862 1.248 ceh32_T0 end1_T0 0.001 A5SS_EXON
WBGene00003596_T19A6.2_ngp-1_protein-coding E003 chrI:8394843-8394862 1.273 ceh32_T0 pha4_T0 0.001 A5SS_EXON
WBGene00003596_T19A6.2_ngp-1_protein-coding E002 chrI:8394751-8394842 1.081 ceh32_T1 end1_T1 0.000 A5SS_EXON
WBGene00003596_T19A6.2_ngp-1_protein-coding E002 chrI:8394751-8394842 1.189 ceh32_T1 pha4_T1 0.000 A5SS_EXON
WBGene00003596_T19A6.2_ngp-1_protein-coding E002 chrI:8394751-8394842 1.195 ceh32_T1 nhr25_T1 0.000 A5SS_EXON
WBGene00003596_T19A6.2_ngp-1_protein-coding E002 chrI:8394751-8394842 1.408 ceh32_T1 hlh1_T1 0.000 A5SS_EXON
WBGene00003596_T19A6.2_ngp-1_protein-coding E003 chrI:8394843-8394862 1.386 ceh32_T1 nhr25_T1 0.000 A5SS_EXON
WBGene00003596_T19A6.2_ngp-1_protein-coding E003 chrI:8394843-8394862 1.538 ceh32_T1 hlh1_T1 0.000 A5SS_EXON
WBGene00003596_T19A6.2_ngp-1_protein-coding E003 chrI:8394843-8394862 1.618 ceh32_T1 end1_T1 0.000 A5SS_EXON
WBGene00003596_T19A6.2_ngp-1_protein-coding E003 chrI:8394843-8394862 1.655 ceh32_T1 pha4_T1 0.000 A5SS_EXON
WBGene00003596_T19A6.2_ngp-1_protein-coding E002 chrI:8394751-8394842 1.156 ceh32_T2 hlh1_T2 0.000 A5SS_EXON
WBGene00003596_T19A6.2_ngp-1_protein-coding E003 chrI:8394843-8394862 1.241 ceh32_T2 nhr25_T2 0.000 A5SS_EXON
WBGene00003596_T19A6.2_ngp-1_protein-coding E003 chrI:8394843-8394862 1.407 ceh32_T2 hlh1_T2 0.000 A5SS_EXON
WBGene00003596_T19A6.2_ngp-1_protein-coding E003 chrI:8394843-8394862 1.567 ceh32_T2 pha4_T2 0.000 A5SS_EXON
WBGene00003596_T19A6.2_ngp-1_protein-coding E002 chrI:8394751-8394842 1.062 ceh32_T3 hlh1_T3 0.000 A5SS_EXON
WBGene00003596_T19A6.2_ngp-1_protein-coding E003 chrI:8394843-8394862 1.152 ceh32_T3 nhr25_T3 0.000 A5SS_EXON
WBGene00003596_T19A6.2_ngp-1_protein-coding E003 chrI:8394843-8394862 1.278 ceh32_T3 hlh1_T3 0.000 A5SS_EXON
WBGene00003596_T19A6.2_ngp-1_protein-coding E003 chrI:8394843-8394862 1.350 ceh32_T3 pha4_T3 0.000 A5SS_EXON
WBGene00003596_T19A6.2_ngp-1_protein-coding E003 chrI:8394843-8394862 1.379 ceh32_T3 end1_T3 0.000 A5SS_EXON
WBGene00003596_T19A6.2_ngp-1_protein-coding E002 chrI:8394751-8394842 1.017 ceh32_T4 hlh1_T4 0.000 A5SS_EXON
WBGene00003596_T19A6.2_ngp-1_protein-coding E003 chrI:8394843-8394862 1.209 ceh32_T4 nhr25_T4 0.000 A5SS_EXON
WBGene00003596_T19A6.2_ngp-1_protein-coding E003 chrI:8394843-8394862 1.242 ceh32_T4 hlh1_T4 0.000 A5SS_EXON
WBGene00003596_T19A6.2_ngp-1_protein-coding E003 chrI:8394843-8394862 1.258 ceh32_T4 pha4_T4 0.000 A5SS_EXON
WBGene00003596_T19A6.2_ngp-1_protein-coding E003 chrI:8394843-8394862 1.364 ceh32_T4 end1_T4 0.000 A5SS_EXON
BOUNDING_INTRON: 
>I:8394728-8394863.+.A5SS.T19A6.2
GFF LINE I A5SS exon 8394728 8394863 . + . T19A6.2
A5SS: I:8394728-8394863 BOUNDING_INTRON: I:8394996-8394727
A5SS EXON: I:8394728-8394863
WBGene00003596_T19A6.2_ngp-1_protein-coding E002 chrI:8394751-8394842 1.066 ceh32_T0 hlh1_T0 0.000 A5SS_EXON
WBGene00003596_T19A6.2_ngp-1_protein-coding E003 chrI:8394843-8394862 1.083 ceh32_T0 nhr25_T0 0.004 A5SS_EXON
WBGene00003596_T19A6.2_ngp-1_protein-coding E003 chrI:8394843-8394862 1.140 ceh32_T0 hlh1_T0 0.000 A5SS_EXON
WBGene00003596_T19A6.2_ngp-1_protein-coding E003 chrI:8394843-8394862 1.248 ceh32_T0 end1_T0 0.001 A5SS_EXON
WBGene00003596_T19A6.2_ngp-1_protein-coding E003 chrI:8394843-8394862 1.273 ceh32_T0 pha4_T0 0.001 A5SS_EXON
WBGene00003596_T19A6.2_ngp-1_protein-coding E002 chrI:8394751-8394842 1.081 ceh32_T1 end1_T1 0.000 A5SS_EXON
WBGene00003596_T19A6.2_ngp-1_protein-coding E002 chrI:8394751-8394842 1.189 ceh32_T1 pha4_T1 0.000 A5SS_EXON
WBGene00003596_T19A6.2_ngp-1_protein-coding E002 chrI:8394751-8394842 1.195 ceh32_T1 nhr25_T1 0.000 A5SS_EXON
WBGene00003596_T19A6.2_ngp-1_protein-coding E002 chrI:8394751-8394842 1.408 ceh32_T1 hlh1_T1 0.000 A5SS_EXON
WBGene00003596_T19A6.2_ngp-1_protein-coding E003 chrI:8394843-8394862 1.386 ceh32_T1 nhr25_T1 0.000 A5SS_EXON
WBGene00003596_T19A6.2_ngp-1_protein-coding E003 chrI:8394843-8394862 1.538 ceh32_T1 hlh1_T1 0.000 A5SS_EXON
WBGene00003596_T19A6.2_ngp-1_protein-coding E003 chrI:8394843-8394862 1.618 ceh32_T1 end1_T1 0.000 A5SS_EXON
WBGene00003596_T19A6.2_ngp-1_protein-coding E003 chrI:8394843-8394862 1.655 ceh32_T1 pha4_T1 0.000 A5SS_EXON
WBGene00003596_T19A6.2_ngp-1_protein-coding E002 chrI:8394751-8394842 1.156 ceh32_T2 hlh1_T2 0.000 A5SS_EXON
WBGene00003596_T19A6.2_ngp-1_protein-coding E003 chrI:8394843-8394862 1.241 ceh32_T2 nhr25_T2 0.000 A5SS_EXON
WBGene00003596_T19A6.2_ngp-1_protein-coding E003 chrI:8394843-8394862 1.407 ceh32_T2 hlh1_T2 0.000 A5SS_EXON
WBGene00003596_T19A6.2_ngp-1_protein-coding E003 chrI:8394843-8394862 1.567 ceh32_T2 pha4_T2 0.000 A5SS_EXON
WBGene00003596_T19A6.2_ngp-1_protein-coding E002 chrI:8394751-8394842 1.062 ceh32_T3 hlh1_T3 0.000 A5SS_EXON
WBGene00003596_T19A6.2_ngp-1_protein-coding E003 chrI:8394843-8394862 1.152 ceh32_T3 nhr25_T3 0.000 A5SS_EXON
WBGene00003596_T19A6.2_ngp-1_protein-coding E003 chrI:8394843-8394862 1.278 ceh32_T3 hlh1_T3 0.000 A5SS_EXON
WBGene00003596_T19A6.2_ngp-1_protein-coding E003 chrI:8394843-8394862 1.350 ceh32_T3 pha4_T3 0.000 A5SS_EXON
WBGene00003596_T19A6.2_ngp-1_protein-coding E003 chrI:8394843-8394862 1.379 ceh32_T3 end1_T3 0.000 A5SS_EXON
WBGene00003596_T19A6.2_ngp-1_protein-coding E002 chrI:8394751-8394842 1.017 ceh32_T4 hlh1_T4 0.000 A5SS_EXON
WBGene00003596_T19A6.2_ngp-1_protein-coding E003 chrI:8394843-8394862 1.209 ceh32_T4 nhr25_T4 0.000 A5SS_EXON
WBGene00003596_T19A6.2_ngp-1_protein-coding E003 chrI:8394843-8394862 1.242 ceh32_T4 hlh1_T4 0.000 A5SS_EXON
WBGene00003596_T19A6.2_ngp-1_protein-coding E003 chrI:8394843-8394862 1.258 ceh32_T4 pha4_T4 0.000 A5SS_EXON
WBGene00003596_T19A6.2_ngp-1_protein-coding E003 chrI:8394843-8394862 1.364 ceh32_T4 end1_T4 0.000 A5SS_EXON
BOUNDING_INTRON: 
 
>I:8394908-8394995.+.A3SS.T19A6.2
GFF LINE I A3SS exon 8394908 8394995 . + . T19A6.2
A3SS: I:8394908-8394995 BOUNDING_INTRON: I:8394864-8394907
BOUNDING_INTRON: 
WBGene00003596_T19A6.2_ngp-1_protein-coding E005 chrI:8394864-8394907 1.441 ceh32_T3 end1_T3 0.006 A3SS_BOUNDING_INTRON
A3SS EXON: I:8394908-8394995
>I:8394910-8394995.+.A3SS.T19A6.2
GFF LINE I A3SS exon 8394910 8394995 . + . T19A6.2
A3SS: I:8394910-8394995 BOUNDING_INTRON: I:8394864-8394909
BOUNDING_INTRON: 
A3SS EXON: I:8394910-8394995
 
>I:8399370-8399509.+.A3SS.T19A6.3
GFF LINE I A3SS exon 8399370 8399509 . + . T19A6.3
A3SS: I:8399370-8399509 BOUNDING_INTRON: I:8399321-8399369
BOUNDING_INTRON: 
A3SS EXON: I:8399370-8399509
>I:8399376-8399509.+.A3SS.T19A6.3
GFF LINE I A3SS exon 8399376 8399509 . + . T19A6.3
A3SS: I:8399376-8399509 BOUNDING_INTRON: I:8399321-8399375
BOUNDING_INTRON: 
A3SS EXON: I:8399376-8399509
 
>I:8422854-8422946.+.A3SS.F02E9.4
GFF LINE I A3SS exon 8422854 8422946 . + . F02E9.4
A3SS: I:8422854-8422946 BOUNDING_INTRON: I:8422808-8422853
BOUNDING_INTRON: 
A3SS EXON: I:8422854-8422946
>I:8422860-8422946.+.A3SS.F02E9.4
GFF LINE I A3SS exon 8422860 8422946 . + . F02E9.4
A3SS: I:8422860-8422946 BOUNDING_INTRON: I:8422808-8422859
BOUNDING_INTRON: 
WBGene00004117_F02E9.4_sin-3_protein-coding J035 chrI:8422808-8422859 1.081 end1_T1 ceh32_T1 0.073 A3SS_BOUNDING_INTRON
WBGene00004117_F02E9.4_sin-3_protein-coding J035 chrI:8422808-8422859 1.366 pha4_T1 ceh32_T1 0.023 A3SS_BOUNDING_INTRON
A3SS EXON: I:8422860-8422946
 
>I:8427307-8427420.-.A3SS.F02E9.10
GFF LINE I A3SS exon 8427307 8427420 . - . F02E9.10
A3SS: I:8427307-8427420 BOUNDING_INTRON: I:8427659-8427306
A3SS EXON: I:8427307-8427420
BOUNDING_INTRON: 
>I:8427307-8427432.-.A3SS.F02E9.10
GFF LINE I A3SS exon 8427307 8427432 . - . F02E9.10
A3SS: I:8427307-8427432 BOUNDING_INTRON: I:8427659-8427306
A3SS EXON: I:8427307-8427432
BOUNDING_INTRON: 
 
>I:8428772-8429010.-.A5SS.F02E9.10
GFF LINE I A5SS exon 8428772 8429010 . - . F02E9.10
A5SS: I:8428772-8429010 BOUNDING_INTRON: I:8428513-8428771
BOUNDING_INTRON: 
A5SS EXON: I:8428772-8429010
>I:8428964-8429010.-.A5SS.F02E9.10
GFF LINE I A5SS exon 8428964 8429010 . - . F02E9.10
A5SS: I:8428964-8429010 BOUNDING_INTRON: I:8428513-8428963
BOUNDING_INTRON: 
A5SS EXON: I:8428964-8429010
 
>I:8488570-8488745.+.A5SS.D1081.7
GFF LINE I A5SS exon 8488570 8488745 . + . D1081.7
A5SS: I:8488570-8488745 BOUNDING_INTRON: I:8488865-8488569
A5SS EXON: I:8488570-8488745
BOUNDING_INTRON: 
>I:8488570-8488751.+.A5SS.D1081.7
GFF LINE I A5SS exon 8488570 8488751 . + . D1081.7
A5SS: I:8488570-8488751 BOUNDING_INTRON: I:8488865-8488569
A5SS EXON: I:8488570-8488751
BOUNDING_INTRON: 
 
>I:8530341-8530406.-.A3SS.K02B12.8
GFF LINE I A3SS exon 8530341 8530406 . - . K02B12.8
A3SS: I:8530341-8530406 BOUNDING_INTRON: I:8530709-8530340
A3SS EXON: I:8530341-8530406
BOUNDING_INTRON: 
>I:8530341-8530412.-.A3SS.K02B12.8
GFF LINE I A3SS exon 8530341 8530412 . - . K02B12.8
A3SS: I:8530341-8530412 BOUNDING_INTRON: I:8530709-8530340
A3SS EXON: I:8530341-8530412
BOUNDING_INTRON: 
 
>I:8574433-8574575.-.A3SS.T01H8.1
GFF LINE I A3SS exon 8574433 8574575 . - . T01H8.1
A3SS: I:8574433-8574575 BOUNDING_INTRON: I:8575173-8574432
A3SS EXON: I:8574433-8574575
WBGene00011352_T01H8.1_rskn-1_protein-coding E005 chrI:8574433-8574575 1.127 hlh1_T1 ceh32_T1 0.041 A3SS_EXON
WBGene00011352_T01H8.1_rskn-1_protein-coding E005 chrI:8574433-8574575 1.052 hlh1_T2 ceh32_T2 0.036 A3SS_EXON
WBGene00011352_T01H8.1_rskn-1_protein-coding E005 chrI:8574433-8574575 1.154 hlh1_T2 end1_T2 0.014 A3SS_EXON
BOUNDING_INTRON: 
>I:8574433-8574581.-.A3SS.T01H8.1
GFF LINE I A3SS exon 8574433 8574581 . - . T01H8.1
A3SS: I:8574433-8574581 BOUNDING_INTRON: I:8575173-8574432
A3SS EXON: I:8574433-8574581
WBGene00011352_T01H8.1_rskn-1_protein-coding E005 chrI:8574433-8574575 1.127 hlh1_T1 ceh32_T1 0.041 A3SS_EXON
WBGene00011352_T01H8.1_rskn-1_protein-coding E005 chrI:8574433-8574575 1.052 hlh1_T2 ceh32_T2 0.036 A3SS_EXON
WBGene00011352_T01H8.1_rskn-1_protein-coding E005 chrI:8574433-8574575 1.154 hlh1_T2 end1_T2 0.014 A3SS_EXON
BOUNDING_INTRON: 
 
>I:8610349-8610449.+.A3SS.F43G9.2
GFF LINE I A3SS exon 8610349 8610449 . + . F43G9.2
A3SS: I:8610349-8610449 BOUNDING_INTRON: I:8610308-8610348
BOUNDING_INTRON: 
A3SS EXON: I:8610349-8610449
>I:8610357-8610449.+.A3SS.F43G9.2
GFF LINE I A3SS exon 8610357 8610449 . + . F43G9.2
A3SS: I:8610357-8610449 BOUNDING_INTRON: I:8610308-8610356
BOUNDING_INTRON: 
A3SS EXON: I:8610357-8610449
 
>I:8701717-8701834.-.A3SS.F39H11.2
GFF LINE I A3SS exon 8701717 8701834 . - . F39H11.2
A3SS: I:8701717-8701834 BOUNDING_INTRON: I:8701972-8701716
A3SS EXON: I:8701717-8701834
WBGene00006577_F39H11.2_tlf-1_protein-coding E010 chrI:8701717-8701834 1.043 ceh32_T1 end1_T1 0.000 A3SS_EXON
WBGene00006577_F39H11.2_tlf-1_protein-coding E010 chrI:8701717-8701834 1.149 ceh32_T1 pha4_T1 0.000 A3SS_EXON
BOUNDING_INTRON: 
>I:8701717-8701843.-.A3SS.F39H11.2
GFF LINE I A3SS exon 8701717 8701843 . - . F39H11.2
A3SS: I:8701717-8701843 BOUNDING_INTRON: I:8701972-8701716
A3SS EXON: I:8701717-8701843
WBGene00006577_F39H11.2_tlf-1_protein-coding E011 chrI:8701835-8701843 1.720 ceh32_T0 nhr25_T0 0.000 A3SS_EXON
WBGene00006577_F39H11.2_tlf-1_protein-coding E010 chrI:8701717-8701834 1.043 ceh32_T1 end1_T1 0.000 A3SS_EXON
WBGene00006577_F39H11.2_tlf-1_protein-coding E010 chrI:8701717-8701834 1.149 ceh32_T1 pha4_T1 0.000 A3SS_EXON
WBGene00006577_F39H11.2_tlf-1_protein-coding E011 chrI:8701835-8701843 1.109 pha4_T0 nhr25_T0 0.074 A3SS_EXON
BOUNDING_INTRON: 
 
>I:8741189-8741368.+.A3SS.C36B1.8
GFF LINE I A3SS exon 8741189 8741368 . + . C36B1.8
A3SS: I:8741189-8741368 BOUNDING_INTRON: I:8741125-8741188
BOUNDING_INTRON: 
WBGene00007975_C36B1.8_gls-1_protein-coding J034 chrI:8741125-8741188 1.183 ceh32_T0 nhr25_T0 0.002 A3SS_BOUNDING_INTRON
WBGene00007975_C36B1.8_gls-1_protein-coding J034 chrI:8741125-8741188 1.353 end1_T0 cnd1_T0 0.063 A3SS_BOUNDING_INTRON
WBGene00007975_C36B1.8_gls-1_protein-coding J034 chrI:8741125-8741188 1.209 pha4_T0 nhr25_T0 0.003 A3SS_BOUNDING_INTRON
WBGene00007975_C36B1.8_gls-1_protein-coding J034 chrI:8741125-8741188 1.800 pha4_T0 cnd1_T0 0.000 A3SS_BOUNDING_INTRON
A3SS EXON: I:8741189-8741368
WBGene00007975_C36B1.8_gls-1_protein-coding E016 chrI:8741189-8741197 1.126 ceh32_T0 nhr25_T0 0.002 A3SS_EXON
WBGene00007975_C36B1.8_gls-1_protein-coding E016 chrI:8741189-8741197 1.108 pha4_T0 nhr25_T0 0.005 A3SS_EXON
WBGene00007975_C36B1.8_gls-1_protein-coding E016 chrI:8741189-8741197 1.376 pha4_T0 cnd1_T0 0.006 A3SS_EXON
>I:8741198-8741368.+.A3SS.C36B1.8
GFF LINE I A3SS exon 8741198 8741368 . + . C36B1.8
A3SS: I:8741198-8741368 BOUNDING_INTRON: I:8741125-8741197
BOUNDING_INTRON: 
A3SS EXON: I:8741198-8741368
 
>I:8754542-8754795.+.A5SS.C36B1.12
GFF LINE I A5SS exon 8754542 8754795 . + . C36B1.12
A5SS: I:8754542-8754795 BOUNDING_INTRON: I:8755679-8754541
A5SS EXON: I:8754542-8754795
BOUNDING_INTRON: 
>I:8754542-8754831.+.A5SS.C36B1.12
GFF LINE I A5SS exon 8754542 8754831 . + . C36B1.12
A5SS: I:8754542-8754831 BOUNDING_INTRON: I:8755679-8754541
A5SS EXON: I:8754542-8754831
BOUNDING_INTRON: 
 
>I:8768730-8768922.+.A3SS.DY3.4
GFF LINE I A3SS exon 8768730 8768922 . + . DY3.4
A3SS: I:8768730-8768922 BOUNDING_INTRON: I:8768653-8768729
BOUNDING_INTRON: 
A3SS EXON: I:8768730-8768922
WBGene00006618_DY3.4_trt-1_protein-coding E005 chrI:8768738-8768922 1.152 ceh32_T2 end1_T2 0.016 A3SS_EXON
WBGene00006618_DY3.4_trt-1_protein-coding E005 chrI:8768738-8768922 1.189 ceh32_T2 pha4_T2 0.047 A3SS_EXON
WBGene00006618_DY3.4_trt-1_protein-coding E005 chrI:8768738-8768922 1.543 hlh1_T4 nhr25_T4 0.090 A3SS_EXON
>I:8768738-8768922.+.A3SS.DY3.4
GFF LINE I A3SS exon 8768738 8768922 . + . DY3.4
A3SS: I:8768738-8768922 BOUNDING_INTRON: I:8768653-8768737
BOUNDING_INTRON: 
WBGene00006618_DY3.4_trt-1_protein-coding J016 chrI:8768653-8768737 1.878 ceh32_T2 end1_T2 0.008 A3SS_BOUNDING_INTRON
A3SS EXON: I:8768738-8768922
WBGene00006618_DY3.4_trt-1_protein-coding E005 chrI:8768738-8768922 1.152 ceh32_T2 end1_T2 0.016 A3SS_EXON
WBGene00006618_DY3.4_trt-1_protein-coding E005 chrI:8768738-8768922 1.189 ceh32_T2 pha4_T2 0.047 A3SS_EXON
WBGene00006618_DY3.4_trt-1_protein-coding E005 chrI:8768738-8768922 1.543 hlh1_T4 nhr25_T4 0.090 A3SS_EXON
 
>I:8807290-8807363.-.A3SS.F36A2.1
GFF LINE I A3SS exon 8807290 8807363 . - . F36A2.1
A3SS: I:8807290-8807363 BOUNDING_INTRON: I:8807525-8807289
A3SS EXON: I:8807290-8807363
BOUNDING_INTRON: 
>I:8807290-8807369.-.A3SS.F36A2.1
GFF LINE I A3SS exon 8807290 8807369 . - . F36A2.1
A3SS: I:8807290-8807369 BOUNDING_INTRON: I:8807525-8807289
A3SS EXON: I:8807290-8807369
BOUNDING_INTRON: 
>I:8807290-8807381.-.A3SS.F36A2.1
GFF LINE I A3SS exon 8807290 8807381 . - . F36A2.1
A3SS: I:8807290-8807381 BOUNDING_INTRON: I:8807525-8807289
A3SS EXON: I:8807290-8807381
BOUNDING_INTRON: 
>I:8807758-8807872.-.A3SS.F36A2.1
GFF LINE I A3SS exon 8807758 8807872 . - . F36A2.1
A3SS: I:8807758-8807872 BOUNDING_INTRON: I:8808051-8807757
A3SS EXON: I:8807758-8807872
BOUNDING_INTRON: 
>I:8807758-8807878.-.A3SS.F36A2.1
GFF LINE I A3SS exon 8807758 8807878 . - . F36A2.1
A3SS: I:8807758-8807878 BOUNDING_INTRON: I:8808051-8807757
A3SS EXON: I:8807758-8807878
BOUNDING_INTRON: 
 
>I:894682-894854.-.A3SS.Y95B8A.11
GFF LINE I A3SS exon 894682 894854 . - . Y95B8A.11
A3SS: I:894682-894854 BOUNDING_INTRON: I:895100-894681
A3SS EXON: I:894682-894854
WBGene00022390_Y95B8A.11_him-19_protein-coding E009 chrI:894682-894854 1.366 ceh32_T1 nhr25_T1 0.086 A3SS_EXON
BOUNDING_INTRON: 
>I:894682-894863.-.A3SS.Y95B8A.11
GFF LINE I A3SS exon 894682 894863 . - . Y95B8A.11
A3SS: I:894682-894863 BOUNDING_INTRON: I:895100-894681
A3SS EXON: I:894682-894863
WBGene00022390_Y95B8A.11_him-19_protein-coding E009 chrI:894682-894854 1.366 ceh32_T1 nhr25_T1 0.086 A3SS_EXON
BOUNDING_INTRON: 
 
>I:8965609-8965698.+.A5SS.F32H2.1
GFF LINE I A5SS exon 8965609 8965698 . + . F32H2.1
A5SS: I:8965609-8965698 BOUNDING_INTRON: I:8966131-8965608
A5SS EXON: I:8965609-8965698
BOUNDING_INTRON: 
>I:8965609-8965746.+.A5SS.F32H2.1
GFF LINE I A5SS exon 8965609 8965746 . + . F32H2.1
A5SS: I:8965609-8965746 BOUNDING_INTRON: I:8966131-8965608
A5SS EXON: I:8965609-8965746
BOUNDING_INTRON: 
 
>I:9102265-9102399.-.A3SS.W10D5.3
GFF LINE I A3SS exon 9102265 9102399 . - . W10D5.3
A3SS: I:9102265-9102399 BOUNDING_INTRON: I:9102898-9102264
A3SS EXON: I:9102265-9102399
BOUNDING_INTRON: 
>I:9102265-9102402.-.A3SS.W10D5.3
GFF LINE I A3SS exon 9102265 9102402 . - . W10D5.3
A3SS: I:9102265-9102402 BOUNDING_INTRON: I:9102898-9102264
A3SS EXON: I:9102265-9102402
BOUNDING_INTRON: 
>I:9102999-9103312.-.A5SS.W10D5.3
GFF LINE I A5SS exon 9102999 9103312 . - . W10D5.3
A5SS: I:9102999-9103312 BOUNDING_INTRON: I:9102898-9102998
BOUNDING_INTRON: 
A5SS EXON: I:9102999-9103312
>I:9103047-9103312.-.A5SS.W10D5.3
GFF LINE I A5SS exon 9103047 9103312 . - . W10D5.3
A5SS: I:9103047-9103312 BOUNDING_INTRON: I:9102898-9103046
BOUNDING_INTRON: 
A5SS EXON: I:9103047-9103312
>I:9105695-9106060.-.A5SS.W10D5.3
GFF LINE I A5SS exon 9105695 9106060 . - . W10D5.3
A5SS: I:9105695-9106060 BOUNDING_INTRON: I:9105025-9105694
BOUNDING_INTRON: 
WBGene00001574_W10D5.3_gei-17_protein-coding J039 chrI:9105025-9105694 1.328 cnd1_T3 end1_T3 0.000 A5SS_BOUNDING_INTRON
WBGene00001574_W10D5.3_gei-17_protein-coding J039 chrI:9105025-9105694 1.103 nhr25_T3 end1_T3 0.044 A5SS_BOUNDING_INTRON
WBGene00001574_W10D5.3_gei-17_protein-coding J039 chrI:9105025-9105694 1.329 pha4_T3 end1_T3 0.000 A5SS_BOUNDING_INTRON
WBGene00001574_W10D5.3_gei-17_protein-coding J039 chrI:9105025-9105694 1.346 tbx37_T3 end1_T3 0.000 A5SS_BOUNDING_INTRON
WBGene00001574_W10D5.3_gei-17_protein-coding J039 chrI:9105025-9105694 1.145 tbx37_T4 end1_T4 0.002 A5SS_BOUNDING_INTRON
A5SS EXON: I:9105695-9106060
WBGene00001574_W10D5.3_gei-17_protein-coding E014 chrI:9105695-9105859 1.014 cnd1_T3 end1_T3 0.000 A5SS_EXON
WBGene00001574_W10D5.3_gei-17_protein-coding E014 chrI:9105695-9105859 1.069 tbx37_T3 end1_T3 0.001 A5SS_EXON
WBGene00001574_W10D5.3_gei-17_protein-coding E014 chrI:9105695-9105859 1.063 tbx37_T4 end1_T4 0.000 A5SS_EXON
>I:9105860-9106054.-.A3SS.W10D5.3
GFF LINE I A3SS exon 9105860 9106054 . - . W10D5.3
A3SS: I:9105860-9106054 BOUNDING_INTRON: I:9107032-9105859
A3SS EXON: I:9105860-9106054
BOUNDING_INTRON: 
>I:9105860-9106060.-.A3SS.W10D5.3
GFF LINE I A3SS exon 9105860 9106060 . - . W10D5.3
A3SS: I:9105860-9106060 BOUNDING_INTRON: I:9107032-9105859
A3SS EXON: I:9105860-9106060
BOUNDING_INTRON: 
 
>I:9105860-9106060.-.A5SS.W10D5.3
GFF LINE I A5SS exon 9105860 9106060 . - . W10D5.3
A5SS: I:9105860-9106060 BOUNDING_INTRON: I:9105025-9105859
BOUNDING_INTRON: 
WBGene00001574_W10D5.3_gei-17_protein-coding J040 chrI:9105025-9105859 1.256 end1_T1 cnd1_T1 0.001 A5SS_BOUNDING_INTRON
WBGene00001574_W10D5.3_gei-17_protein-coding J040 chrI:9105025-9105859 1.032 end1_T2 cnd1_T2 0.000 A5SS_BOUNDING_INTRON
WBGene00001574_W10D5.3_gei-17_protein-coding J040 chrI:9105025-9105859 1.215 end1_T2 ceh32_T2 0.000 A5SS_BOUNDING_INTRON
WBGene00001574_W10D5.3_gei-17_protein-coding J040 chrI:9105025-9105859 1.118 hlh1_T2 ceh32_T2 0.000 A5SS_BOUNDING_INTRON
WBGene00001574_W10D5.3_gei-17_protein-coding J040 chrI:9105025-9105859 1.068 hlh1_T3 ceh32_T3 0.000 A5SS_BOUNDING_INTRON
WBGene00001574_W10D5.3_gei-17_protein-coding J040 chrI:9105025-9105859 1.025 pha4_T3 ceh32_T3 0.099 A5SS_BOUNDING_INTRON
A5SS EXON: I:9105860-9106060
 
>I:9134975-9135094.+.A3SS.ZK858.4
GFF LINE I A3SS exon 9134975 9135094 . + . ZK858.4
A3SS: I:9134975-9135094 BOUNDING_INTRON: I:9134439-9134974
BOUNDING_INTRON: 
WBGene00003209_ZK858.4_mel-26_protein-coding J011 chrI:9134439-9134974 1.253 ceh32_T0 nhr25_T0 0.000 A3SS_BOUNDING_INTRON
WBGene00003209_ZK858.4_mel-26_protein-coding J011 chrI:9134439-9134974 1.073 ceh32_T1 end1_T1 0.000 A3SS_BOUNDING_INTRON
WBGene00003209_ZK858.4_mel-26_protein-coding J011 chrI:9134439-9134974 1.226 ceh32_T1 pha4_T1 0.028 A3SS_BOUNDING_INTRON
WBGene00003209_ZK858.4_mel-26_protein-coding J011 chrI:9134439-9134974 1.027 ceh32_T2 end1_T2 0.053 A3SS_BOUNDING_INTRON
A3SS EXON: I:9134975-9135094
>I:9134987-9135094.+.A3SS.ZK858.4
GFF LINE I A3SS exon 9134987 9135094 . + . ZK858.4
A3SS: I:9134987-9135094 BOUNDING_INTRON: I:9134439-9134986
BOUNDING_INTRON: 
WBGene00003209_ZK858.4_mel-26_protein-coding J012 chrI:9134439-9134986 1.022 ceh32_T1 end1_T1 0.000 A3SS_BOUNDING_INTRON
WBGene00003209_ZK858.4_mel-26_protein-coding J012 chrI:9134439-9134986 1.043 ceh32_T1 pha4_T1 0.000 A3SS_BOUNDING_INTRON
WBGene00003209_ZK858.4_mel-26_protein-coding J012 chrI:9134439-9134986 1.176 ceh32_T2 end1_T2 0.000 A3SS_BOUNDING_INTRON
WBGene00003209_ZK858.4_mel-26_protein-coding J012 chrI:9134439-9134986 1.225 ceh32_T2 pha4_T2 0.000 A3SS_BOUNDING_INTRON
A3SS EXON: I:9134987-9135094
 
>I:9168432-9168477.+.A5SS.F25H5.3
GFF LINE I A5SS exon 9168432 9168477 . + . F25H5.3
A5SS: I:9168432-9168477 BOUNDING_INTRON: I:9171593-9168431
A5SS EXON: I:9168432-9168477
BOUNDING_INTRON: 
>I:9168432-9168489.+.A5SS.F25H5.3
GFF LINE I A5SS exon 9168432 9168489 . + . F25H5.3
A5SS: I:9168432-9168489 BOUNDING_INTRON: I:9171593-9168431
A5SS EXON: I:9168432-9168489
BOUNDING_INTRON: 
 
>I:9209390-9209449.-.A5SS.F25H5.1
GFF LINE I A5SS exon 9209390 9209449 . - . F25H5.1
A5SS: I:9209390-9209449 BOUNDING_INTRON: I:9205733-9209389
BOUNDING_INTRON: 
WBGene00006407_F25H5.1_lim-9_protein-coding J038 chrI:9205733-9209389 1.112 cnd1_T3 hlh1_T3 0.001 A5SS_BOUNDING_INTRON
WBGene00006407_F25H5.1_lim-9_protein-coding J038 chrI:9205733-9209389 1.311 cnd1_T4 hlh1_T4 0.006 A5SS_BOUNDING_INTRON
WBGene00006407_F25H5.1_lim-9_protein-coding J038 chrI:9205733-9209389 1.325 end1_T4 hlh1_T4 0.074 A5SS_BOUNDING_INTRON
WBGene00006407_F25H5.1_lim-9_protein-coding J038 chrI:9205733-9209389 2.219 nhr25_T2 hlh1_T2 0.000 A5SS_BOUNDING_INTRON
WBGene00006407_F25H5.1_lim-9_protein-coding J038 chrI:9205733-9209389 12.449 nhr25_T3 pha4_T3 0.007 A5SS_BOUNDING_INTRON
WBGene00006407_F25H5.1_lim-9_protein-coding J038 chrI:9205733-9209389 1.245 nhr25_T3 end1_T3 0.076 A5SS_BOUNDING_INTRON
WBGene00006407_F25H5.1_lim-9_protein-coding J038 chrI:9205733-9209389 1.294 nhr25_T3 cnd1_T3 0.000 A5SS_BOUNDING_INTRON
WBGene00006407_F25H5.1_lim-9_protein-coding J038 chrI:9205733-9209389 2.414 nhr25_T3 hlh1_T3 0.000 A5SS_BOUNDING_INTRON
WBGene00006407_F25H5.1_lim-9_protein-coding J038 chrI:9205733-9209389 2.172 nhr25_T4 hlh1_T4 0.000 A5SS_BOUNDING_INTRON
WBGene00006407_F25H5.1_lim-9_protein-coding J038 chrI:9205733-9209389 2.010 pha4_T4 hlh1_T4 0.000 A5SS_BOUNDING_INTRON
WBGene00006407_F25H5.1_lim-9_protein-coding J038 chrI:9205733-9209389 2.939 tbx37_T1 hlh1_T1 0.082 A5SS_BOUNDING_INTRON
WBGene00006407_F25H5.1_lim-9_protein-coding J038 chrI:9205733-9209389 1.817 tbx37_T3 hlh1_T3 0.000 A5SS_BOUNDING_INTRON
WBGene00006407_F25H5.1_lim-9_protein-coding J038 chrI:9205733-9209389 1.970 tbx37_T4 hlh1_T4 0.002 A5SS_BOUNDING_INTRON
A5SS EXON: I:9209390-9209449
WBGene00006407_F25H5.1_lim-9_protein-coding E021 chrI:9209392-9209449 2.163 ceh32_T3 hlh1_T3 0.000 A5SS_EXON
WBGene00006407_F25H5.1_lim-9_protein-coding E021 chrI:9209392-9209449 2.377 ceh32_T4 hlh1_T4 0.000 A5SS_EXON
WBGene00006407_F25H5.1_lim-9_protein-coding E020 chrI:9209390-9209391 1.060 cnd1_T3 hlh1_T3 0.004 A5SS_EXON
WBGene00006407_F25H5.1_lim-9_protein-coding E020 chrI:9209390-9209391 1.293 cnd1_T4 hlh1_T4 0.006 A5SS_EXON
WBGene00006407_F25H5.1_lim-9_protein-coding E021 chrI:9209392-9209449 1.526 cnd1_T4 hlh1_T4 0.023 A5SS_EXON
WBGene00006407_F25H5.1_lim-9_protein-coding E020 chrI:9209390-9209391 1.267 end1_T4 hlh1_T4 0.094 A5SS_EXON
WBGene00006407_F25H5.1_lim-9_protein-coding E021 chrI:9209392-9209449 1.333 end1_T4 hlh1_T4 0.098 A5SS_EXON
WBGene00006407_F25H5.1_lim-9_protein-coding E021 chrI:9209392-9209449 1.490 nhr25_T0 hlh1_T0 0.064 A5SS_EXON
WBGene00006407_F25H5.1_lim-9_protein-coding E021 chrI:9209392-9209449 2.394 nhr25_T1 hlh1_T1 0.000 A5SS_EXON
WBGene00006407_F25H5.1_lim-9_protein-coding E020 chrI:9209390-9209391 2.355 nhr25_T2 hlh1_T2 0.000 A5SS_EXON
WBGene00006407_F25H5.1_lim-9_protein-coding E021 chrI:9209392-9209449 2.647 nhr25_T2 hlh1_T2 0.000 A5SS_EXON
WBGene00006407_F25H5.1_lim-9_protein-coding E020 chrI:9209390-9209391 12.337 nhr25_T3 pha4_T3 0.019 A5SS_EXON
WBGene00006407_F25H5.1_lim-9_protein-coding E020 chrI:9209390-9209391 1.189 nhr25_T3 cnd1_T3 0.000 A5SS_EXON
WBGene00006407_F25H5.1_lim-9_protein-coding E020 chrI:9209390-9209391 2.254 nhr25_T3 hlh1_T3 0.000 A5SS_EXON
WBGene00006407_F25H5.1_lim-9_protein-coding E021 chrI:9209392-9209449 1.020 nhr25_T3 pha4_T3 0.027 A5SS_EXON
WBGene00006407_F25H5.1_lim-9_protein-coding E021 chrI:9209392-9209449 1.228 nhr25_T3 cnd1_T3 0.000 A5SS_EXON
WBGene00006407_F25H5.1_lim-9_protein-coding E021 chrI:9209392-9209449 2.173 nhr25_T3 hlh1_T3 0.000 A5SS_EXON
WBGene00006407_F25H5.1_lim-9_protein-coding E020 chrI:9209390-9209391 2.060 nhr25_T4 hlh1_T4 0.000 A5SS_EXON
WBGene00006407_F25H5.1_lim-9_protein-coding E021 chrI:9209392-9209449 1.047 nhr25_T4 end1_T4 0.007 A5SS_EXON
WBGene00006407_F25H5.1_lim-9_protein-coding E021 chrI:9209392-9209449 2.431 nhr25_T4 hlh1_T4 0.000 A5SS_EXON
WBGene00006407_F25H5.1_lim-9_protein-coding E020 chrI:9209390-9209391 2.006 pha4_T4 hlh1_T4 0.000 A5SS_EXON
WBGene00006407_F25H5.1_lim-9_protein-coding E021 chrI:9209392-9209449 2.061 pha4_T4 hlh1_T4 0.004 A5SS_EXON
WBGene00006407_F25H5.1_lim-9_protein-coding E021 chrI:9209392-9209449 2.532 tbx37_T1 hlh1_T1 0.032 A5SS_EXON
WBGene00006407_F25H5.1_lim-9_protein-coding E021 chrI:9209392-9209449 2.484 tbx37_T2 hlh1_T2 0.000 A5SS_EXON
WBGene00006407_F25H5.1_lim-9_protein-coding E020 chrI:9209390-9209391 1.758 tbx37_T3 hlh1_T3 0.001 A5SS_EXON
WBGene00006407_F25H5.1_lim-9_protein-coding E021 chrI:9209392-9209449 1.741 tbx37_T3 hlh1_T3 0.000 A5SS_EXON
WBGene00006407_F25H5.1_lim-9_protein-coding E020 chrI:9209390-9209391 1.960 tbx37_T4 hlh1_T4 0.003 A5SS_EXON
WBGene00006407_F25H5.1_lim-9_protein-coding E021 chrI:9209392-9209449 1.974 tbx37_T4 hlh1_T4 0.001 A5SS_EXON
>I:9209392-9209449.-.A5SS.F25H5.1
GFF LINE I A5SS exon 9209392 9209449 . - . F25H5.1
A5SS: I:9209392-9209449 BOUNDING_INTRON: I:9205733-9209391
BOUNDING_INTRON: 
A5SS EXON: I:9209392-9209449
WBGene00006407_F25H5.1_lim-9_protein-coding E021 chrI:9209392-9209449 2.163 ceh32_T3 hlh1_T3 0.000 A5SS_EXON
WBGene00006407_F25H5.1_lim-9_protein-coding E021 chrI:9209392-9209449 2.377 ceh32_T4 hlh1_T4 0.000 A5SS_EXON
WBGene00006407_F25H5.1_lim-9_protein-coding E021 chrI:9209392-9209449 1.526 cnd1_T4 hlh1_T4 0.023 A5SS_EXON
WBGene00006407_F25H5.1_lim-9_protein-coding E021 chrI:9209392-9209449 1.333 end1_T4 hlh1_T4 0.098 A5SS_EXON
WBGene00006407_F25H5.1_lim-9_protein-coding E021 chrI:9209392-9209449 1.490 nhr25_T0 hlh1_T0 0.064 A5SS_EXON
WBGene00006407_F25H5.1_lim-9_protein-coding E021 chrI:9209392-9209449 2.394 nhr25_T1 hlh1_T1 0.000 A5SS_EXON
WBGene00006407_F25H5.1_lim-9_protein-coding E021 chrI:9209392-9209449 2.647 nhr25_T2 hlh1_T2 0.000 A5SS_EXON
WBGene00006407_F25H5.1_lim-9_protein-coding E021 chrI:9209392-9209449 1.020 nhr25_T3 pha4_T3 0.027 A5SS_EXON
WBGene00006407_F25H5.1_lim-9_protein-coding E021 chrI:9209392-9209449 1.228 nhr25_T3 cnd1_T3 0.000 A5SS_EXON
WBGene00006407_F25H5.1_lim-9_protein-coding E021 chrI:9209392-9209449 2.173 nhr25_T3 hlh1_T3 0.000 A5SS_EXON
WBGene00006407_F25H5.1_lim-9_protein-coding E021 chrI:9209392-9209449 1.047 nhr25_T4 end1_T4 0.007 A5SS_EXON
WBGene00006407_F25H5.1_lim-9_protein-coding E021 chrI:9209392-9209449 2.431 nhr25_T4 hlh1_T4 0.000 A5SS_EXON
WBGene00006407_F25H5.1_lim-9_protein-coding E021 chrI:9209392-9209449 2.061 pha4_T4 hlh1_T4 0.004 A5SS_EXON
WBGene00006407_F25H5.1_lim-9_protein-coding E021 chrI:9209392-9209449 2.532 tbx37_T1 hlh1_T1 0.032 A5SS_EXON
WBGene00006407_F25H5.1_lim-9_protein-coding E021 chrI:9209392-9209449 2.484 tbx37_T2 hlh1_T2 0.000 A5SS_EXON
WBGene00006407_F25H5.1_lim-9_protein-coding E021 chrI:9209392-9209449 1.741 tbx37_T3 hlh1_T3 0.000 A5SS_EXON
WBGene00006407_F25H5.1_lim-9_protein-coding E021 chrI:9209392-9209449 1.974 tbx37_T4 hlh1_T4 0.001 A5SS_EXON
 
>I:9240900-9241050.-.A3SS.F36H2.1
GFF LINE I A3SS exon 9240900 9241050 . - . F36H2.1
A3SS: I:9240900-9241050 BOUNDING_INTRON: I:9242120-9240899
A3SS EXON: I:9240900-9241050
BOUNDING_INTRON: 
>I:9240900-9241059.-.A3SS.F36H2.1
GFF LINE I A3SS exon 9240900 9241059 . - . F36H2.1
A3SS: I:9240900-9241059 BOUNDING_INTRON: I:9242120-9240899
A3SS EXON: I:9240900-9241059
BOUNDING_INTRON: 
 
>I:9248535-9248645.-.A3SS.F36H2.2
GFF LINE I A3SS exon 9248535 9248645 . - . F36H2.2
A3SS: I:9248535-9248645 BOUNDING_INTRON: I:9248774-9248534
A3SS EXON: I:9248535-9248645
BOUNDING_INTRON: 
>I:9248535-9248646.-.A3SS.F36H2.2
GFF LINE I A3SS exon 9248535 9248646 . - . F36H2.2
A3SS: I:9248535-9248646 BOUNDING_INTRON: I:9248774-9248534
A3SS EXON: I:9248535-9248646
BOUNDING_INTRON: 
 
>I:9328775-9329103.+.A5SS.C12C8.2
GFF LINE I A5SS exon 9328775 9329103 . + . C12C8.2
A5SS: I:9328775-9329103 BOUNDING_INTRON: I:9329466-9328774
A5SS EXON: I:9328775-9329103
BOUNDING_INTRON: 
>I:9328775-9329309.+.A5SS.C12C8.2
GFF LINE I A5SS exon 9328775 9329309 . + . C12C8.2
A5SS: I:9328775-9329309 BOUNDING_INTRON: I:9329466-9328774
A5SS EXON: I:9328775-9329309
BOUNDING_INTRON: 
 
>I:9338503-9338804.-.A3SS.C12C8.3
GFF LINE I A3SS exon 9338503 9338804 . - . C12C8.3
A3SS: I:9338503-9338804 BOUNDING_INTRON: I:9338953-9338502
A3SS EXON: I:9338503-9338804
BOUNDING_INTRON: 
>I:9338503-9338816.-.A3SS.C12C8.3
GFF LINE I A3SS exon 9338503 9338816 . - . C12C8.3
A3SS: I:9338503-9338816 BOUNDING_INTRON: I:9338953-9338502
A3SS EXON: I:9338503-9338816
BOUNDING_INTRON: 
>I:9341762-9341907.-.A3SS.C12C8.3
GFF LINE I A3SS exon 9341762 9341907 . - . C12C8.3
A3SS: I:9341762-9341907 BOUNDING_INTRON: I:9342497-9341761
A3SS EXON: I:9341762-9341907
WBGene00003026_C12C8.3_lin-41_protein-coding E017 chrI:9341762-9341907 1.645 ceh32_T0 nhr25_T0 0.000 A3SS_EXON
WBGene00003026_C12C8.3_lin-41_protein-coding E017 chrI:9341762-9341907 1.055 end1_T0 nhr25_T0 0.096 A3SS_EXON
WBGene00003026_C12C8.3_lin-41_protein-coding E017 chrI:9341762-9341907 1.038 hlh1_T0 nhr25_T0 0.029 A3SS_EXON
WBGene00003026_C12C8.3_lin-41_protein-coding E017 chrI:9341762-9341907 1.770 hlh1_T1 nhr25_T1 0.043 A3SS_EXON
WBGene00003026_C12C8.3_lin-41_protein-coding E017 chrI:9341762-9341907 1.113 pha4_T0 nhr25_T0 0.076 A3SS_EXON
WBGene00003026_C12C8.3_lin-41_protein-coding E017 chrI:9341762-9341907 1.415 tbx37_T0 nhr25_T0 0.022 A3SS_EXON
BOUNDING_INTRON: 
>I:9341762-9341913.-.A3SS.C12C8.3
GFF LINE I A3SS exon 9341762 9341913 . - . C12C8.3
A3SS: I:9341762-9341913 BOUNDING_INTRON: I:9342497-9341761
A3SS EXON: I:9341762-9341913
WBGene00003026_C12C8.3_lin-41_protein-coding E017 chrI:9341762-9341907 1.645 ceh32_T0 nhr25_T0 0.000 A3SS_EXON
WBGene00003026_C12C8.3_lin-41_protein-coding E017 chrI:9341762-9341907 1.055 end1_T0 nhr25_T0 0.096 A3SS_EXON
WBGene00003026_C12C8.3_lin-41_protein-coding E017 chrI:9341762-9341907 1.038 hlh1_T0 nhr25_T0 0.029 A3SS_EXON
WBGene00003026_C12C8.3_lin-41_protein-coding E017 chrI:9341762-9341907 1.770 hlh1_T1 nhr25_T1 0.043 A3SS_EXON
WBGene00003026_C12C8.3_lin-41_protein-coding E017 chrI:9341762-9341907 1.113 pha4_T0 nhr25_T0 0.076 A3SS_EXON
WBGene00003026_C12C8.3_lin-41_protein-coding E017 chrI:9341762-9341907 1.415 tbx37_T0 nhr25_T0 0.022 A3SS_EXON
BOUNDING_INTRON: 
 
>I:9431353-9431507.+.A3SS.C17E4.9
GFF LINE I A3SS exon 9431353 9431507 . + . C17E4.9
A3SS: I:9431353-9431507 BOUNDING_INTRON: I:9431305-9431352
BOUNDING_INTRON: 
WBGene00007646_C17E4.9_nkb-1_protein-coding J008 chrI:9431305-9431352 1.055 ceh32_T0 end1_T0 0.000 A3SS_BOUNDING_INTRON
WBGene00007646_C17E4.9_nkb-1_protein-coding J008 chrI:9431305-9431352 1.199 ceh32_T1 end1_T1 0.000 A3SS_BOUNDING_INTRON
WBGene00007646_C17E4.9_nkb-1_protein-coding J008 chrI:9431305-9431352 1.232 ceh32_T1 pha4_T1 0.000 A3SS_BOUNDING_INTRON
WBGene00007646_C17E4.9_nkb-1_protein-coding J008 chrI:9431305-9431352 1.355 ceh32_T2 end1_T2 0.000 A3SS_BOUNDING_INTRON
WBGene00007646_C17E4.9_nkb-1_protein-coding J008 chrI:9431305-9431352 1.394 ceh32_T2 pha4_T2 0.000 A3SS_BOUNDING_INTRON
WBGene00007646_C17E4.9_nkb-1_protein-coding J008 chrI:9431305-9431352 1.128 ceh32_T4 end1_T4 0.000 A3SS_BOUNDING_INTRON
WBGene00007646_C17E4.9_nkb-1_protein-coding J008 chrI:9431305-9431352 1.135 ceh32_T4 pha4_T4 0.000 A3SS_BOUNDING_INTRON
A3SS EXON: I:9431353-9431507
WBGene00007646_C17E4.9_nkb-1_protein-coding E003 chrI:9431353-9431353 1.030 ceh32_T0 end1_T0 0.000 A3SS_EXON
WBGene00007646_C17E4.9_nkb-1_protein-coding E003 chrI:9431353-9431353 1.168 ceh32_T1 end1_T1 0.000 A3SS_EXON
WBGene00007646_C17E4.9_nkb-1_protein-coding E003 chrI:9431353-9431353 1.191 ceh32_T1 pha4_T1 0.000 A3SS_EXON
WBGene00007646_C17E4.9_nkb-1_protein-coding E003 chrI:9431353-9431353 1.339 ceh32_T2 end1_T2 0.000 A3SS_EXON
WBGene00007646_C17E4.9_nkb-1_protein-coding E003 chrI:9431353-9431353 1.370 ceh32_T2 pha4_T2 0.000 A3SS_EXON
WBGene00007646_C17E4.9_nkb-1_protein-coding E003 chrI:9431353-9431353 1.128 ceh32_T4 end1_T4 0.000 A3SS_EXON
WBGene00007646_C17E4.9_nkb-1_protein-coding E003 chrI:9431353-9431353 1.131 ceh32_T4 pha4_T4 0.000 A3SS_EXON
>I:9431354-9431507.+.A3SS.C17E4.9
GFF LINE I A3SS exon 9431354 9431507 . + . C17E4.9
A3SS: I:9431354-9431507 BOUNDING_INTRON: I:9431305-9431353
BOUNDING_INTRON: 
A3SS EXON: I:9431354-9431507
 
>I:950847-950955.-.A3SS.Y34D9B.1
GFF LINE I A3SS exon 950847 950955 . - . Y34D9B.1
A3SS: I:950847-950955 BOUNDING_INTRON: I:951111-950846
A3SS EXON: I:950847-950955
BOUNDING_INTRON: 
>I:950847-950967.-.A3SS.Y34D9B.1
GFF LINE I A3SS exon 950847 950967 . - . Y34D9B.1
A3SS: I:950847-950967 BOUNDING_INTRON: I:951111-950846
A3SS EXON: I:950847-950967
BOUNDING_INTRON: 
 
>I:9621326-9621458.+.A3SS.T05F1.1
GFF LINE I A3SS exon 9621326 9621458 . + . T05F1.1
A3SS: I:9621326-9621458 BOUNDING_INTRON: I:9621284-9621325
BOUNDING_INTRON: 
WBGene00011488_T05F1.1_nra-2_protein-coding J013 chrI:9621284-9621325 1.761 end1_T0 cnd1_T0 0.004 A3SS_BOUNDING_INTRON
WBGene00011488_T05F1.1_nra-2_protein-coding J013 chrI:9621284-9621325 1.692 pha4_T0 cnd1_T0 0.094 A3SS_BOUNDING_INTRON
A3SS EXON: I:9621326-9621458
WBGene00011488_T05F1.1_nra-2_protein-coding E005 chrI:9621326-9621334 1.392 hlh1_T2 ceh32_T2 0.074 A3SS_EXON
WBGene00011488_T05F1.1_nra-2_protein-coding E005 chrI:9621326-9621334 1.713 nhr25_T2 ceh32_T2 0.007 A3SS_EXON
WBGene00011488_T05F1.1_nra-2_protein-coding E005 chrI:9621326-9621334 1.785 pha4_T2 ceh32_T2 0.005 A3SS_EXON
WBGene00011488_T05F1.1_nra-2_protein-coding E005 chrI:9621326-9621334 1.175 pha4_T4 nhr25_T4 0.100 A3SS_EXON
>I:9621335-9621458.+.A3SS.T05F1.1
GFF LINE I A3SS exon 9621335 9621458 . + . T05F1.1
A3SS: I:9621335-9621458 BOUNDING_INTRON: I:9622091-9621334
A3SS EXON: I:9621335-9621458
BOUNDING_INTRON: 
>I:9621499-9622090.+.A3SS.T05F1.1
GFF LINE I A3SS exon 9621499 9622090 . + . T05F1.1
A3SS: I:9621499-9622090 BOUNDING_INTRON: I:9621459-9621498
BOUNDING_INTRON: 
WBGene00011488_T05F1.1_nra-2_protein-coding J015 chrI:9621459-9621498 1.077 ceh32_T0 nhr25_T0 0.002 A3SS_BOUNDING_INTRON
WBGene00011488_T05F1.1_nra-2_protein-coding J015 chrI:9621459-9621498 1.058 end1_T0 nhr25_T0 0.001 A3SS_BOUNDING_INTRON
WBGene00011488_T05F1.1_nra-2_protein-coding J015 chrI:9621459-9621498 1.305 end1_T0 tbx37_T0 0.000 A3SS_BOUNDING_INTRON
WBGene00011488_T05F1.1_nra-2_protein-coding J015 chrI:9621459-9621498 1.040 end1_T0 cnd1_T0 0.007 A3SS_BOUNDING_INTRON
WBGene00011488_T05F1.1_nra-2_protein-coding J015 chrI:9621459-9621498 1.152 pha4_T0 nhr25_T0 0.009 A3SS_BOUNDING_INTRON
A3SS EXON: I:9621499-9622090
WBGene00011488_T05F1.1_nra-2_protein-coding E007 chrI:9621499-9621507 1.034 ceh32_T0 hlh1_T0 0.015 A3SS_EXON
WBGene00011488_T05F1.1_nra-2_protein-coding E007 chrI:9621499-9621507 1.271 ceh32_T0 nhr25_T0 0.000 A3SS_EXON
WBGene00011488_T05F1.1_nra-2_protein-coding E007 chrI:9621499-9621507 1.129 end1_T0 nhr25_T0 0.000 A3SS_EXON
WBGene00011488_T05F1.1_nra-2_protein-coding E007 chrI:9621499-9621507 1.248 end1_T0 tbx37_T0 0.000 A3SS_EXON
WBGene00011488_T05F1.1_nra-2_protein-coding E007 chrI:9621499-9621507 1.011 end1_T0 cnd1_T0 0.027 A3SS_EXON
WBGene00011488_T05F1.1_nra-2_protein-coding E007 chrI:9621499-9621507 1.245 end1_T1 nhr25_T1 0.050 A3SS_EXON
WBGene00011488_T05F1.1_nra-2_protein-coding E007 chrI:9621499-9621507 1.056 pha4_T0 hlh1_T0 0.010 A3SS_EXON
WBGene00011488_T05F1.1_nra-2_protein-coding E007 chrI:9621499-9621507 1.189 pha4_T0 cnd1_T0 0.015 A3SS_EXON
WBGene00011488_T05F1.1_nra-2_protein-coding E007 chrI:9621499-9621507 1.306 pha4_T0 nhr25_T0 0.000 A3SS_EXON
>I:9621508-9622090.+.A3SS.T05F1.1
GFF LINE I A3SS exon 9621508 9622090 . + . T05F1.1
A3SS: I:9621508-9622090 BOUNDING_INTRON: I:9621459-9621507
BOUNDING_INTRON: 
A3SS EXON: I:9621508-9622090
 
>I:9742968-9743109.+.A3SS.K02A11.1
GFF LINE I A3SS exon 9742968 9743109 . + . K02A11.1
A3SS: I:9742968-9743109 BOUNDING_INTRON: I:9742925-9742967
BOUNDING_INTRON: 
WBGene00001582_K02A11.1_gfi-2_protein-coding J019 chrI:9742925-9742967 1.360 ceh32_T0 nhr25_T0 0.000 A3SS_BOUNDING_INTRON
WBGene00001582_K02A11.1_gfi-2_protein-coding J019 chrI:9742925-9742967 1.154 end1_T0 tbx37_T0 0.005 A3SS_BOUNDING_INTRON
WBGene00001582_K02A11.1_gfi-2_protein-coding J019 chrI:9742925-9742967 2.425 end1_T0 cnd1_T0 0.000 A3SS_BOUNDING_INTRON
WBGene00001582_K02A11.1_gfi-2_protein-coding J019 chrI:9742925-9742967 1.212 pha4_T0 nhr25_T0 0.034 A3SS_BOUNDING_INTRON
WBGene00001582_K02A11.1_gfi-2_protein-coding J019 chrI:9742925-9742967 2.648 pha4_T0 cnd1_T0 0.008 A3SS_BOUNDING_INTRON
A3SS EXON: I:9742968-9743109
WBGene00001582_K02A11.1_gfi-2_protein-coding E010 chrI:9742968-9742979 1.073 ceh32_T0 nhr25_T0 0.001 A3SS_EXON
WBGene00001582_K02A11.1_gfi-2_protein-coding E010 chrI:9742968-9742979 1.188 end1_T0 tbx37_T0 0.001 A3SS_EXON
WBGene00001582_K02A11.1_gfi-2_protein-coding E010 chrI:9742968-9742979 1.330 end1_T0 cnd1_T0 0.007 A3SS_EXON
WBGene00001582_K02A11.1_gfi-2_protein-coding E010 chrI:9742968-9742979 1.046 pha4_T0 nhr25_T0 0.015 A3SS_EXON
WBGene00001582_K02A11.1_gfi-2_protein-coding E010 chrI:9742968-9742979 1.582 pha4_T0 cnd1_T0 0.038 A3SS_EXON
>I:9742980-9743109.+.A3SS.K02A11.1
GFF LINE I A3SS exon 9742980 9743109 . + . K02A11.1
A3SS: I:9742980-9743109 BOUNDING_INTRON: I:9742925-9742979
BOUNDING_INTRON: 
A3SS EXON: I:9742980-9743109
 
>I:9781742-9782822.-.A3SS.F26E4.10
GFF LINE I A3SS exon 9781742 9782822 . - . F26E4.10
A3SS: I:9781742-9782822 BOUNDING_INTRON: I:9784107-9781741
A3SS EXON: I:9781742-9782822
BOUNDING_INTRON: 
>I:9781742-9782828.-.A3SS.F26E4.10
GFF LINE I A3SS exon 9781742 9782828 . - . F26E4.10
A3SS: I:9781742-9782828 BOUNDING_INTRON: I:9784107-9781741
A3SS EXON: I:9781742-9782828
WBGene00009163_F26E4.10_drsh-1_protein-coding E005 chrI:9782823-9782828 12.851 end1_T0 cnd1_T0 0.002 A3SS_EXON
WBGene00009163_F26E4.10_drsh-1_protein-coding E005 chrI:9782823-9782828 13.004 pha4_T0 cnd1_T0 0.013 A3SS_EXON
BOUNDING_INTRON: 
 
>I:9861226-9861463.+.A5SS.K10C3.4
GFF LINE I A5SS exon 9861226 9861463 . + . K10C3.4
A5SS: I:9861226-9861463 BOUNDING_INTRON: I:9861679-9861225
A5SS EXON: I:9861226-9861463
BOUNDING_INTRON: 
>I:9861226-9861465.+.A5SS.K10C3.4
GFF LINE I A5SS exon 9861226 9861465 . + . K10C3.4
A5SS: I:9861226-9861465 BOUNDING_INTRON: I:9861679-9861225
A5SS EXON: I:9861226-9861465
BOUNDING_INTRON: 
 
>I:9872694-9873046.+.A5SS.K10C3.6
GFF LINE I A5SS exon 9872694 9873046 . + . K10C3.6
A5SS: I:9872694-9873046 BOUNDING_INTRON: I:9873663-9872693
A5SS EXON: I:9872694-9873046
BOUNDING_INTRON: 
>I:9872694-9873049.+.A5SS.K10C3.6
GFF LINE I A5SS exon 9872694 9873049 . + . K10C3.6
A5SS: I:9872694-9873049 BOUNDING_INTRON: I:9873663-9872693
A5SS EXON: I:9872694-9873049
BOUNDING_INTRON: 
 
>I:9982739-9982846.-.A3SS.T23D8.9
GFF LINE I A3SS exon 9982739 9982846 . - . T23D8.9
A3SS: I:9982739-9982846 BOUNDING_INTRON: I:9983209-9982738
A3SS EXON: I:9982739-9982846
BOUNDING_INTRON: 
>I:9982739-9982857.-.A3SS.T23D8.9
GFF LINE I A3SS exon 9982739 9982857 . - . T23D8.9
A3SS: I:9982739-9982857 BOUNDING_INTRON: I:9983209-9982738
A3SS EXON: I:9982739-9982857
BOUNDING_INTRON: 
 
>II:1021928-1022140.+.A3SS.F45D11.1
GFF LINE II A3SS exon 1021928 1022140 . + . F45D11.1
A3SS: II:1021928-1022140 BOUNDING_INTRON: II:1021882-1021927
BOUNDING_INTRON: 
A3SS EXON: II:1021928-1022140
>II:1021936-1022140.+.A3SS.F45D11.1
GFF LINE II A3SS exon 1021936 1022140 . + . F45D11.1
A3SS: II:1021936-1022140 BOUNDING_INTRON: II:1021882-1021935
BOUNDING_INTRON: 
A3SS EXON: II:1021936-1022140
 
>II:10266647-10266839.+.A3SS.F54B3.1
GFF LINE II A3SS exon 10266647 10266839 . + . F54B3.1
A3SS: II:10266647-10266839 BOUNDING_INTRON: II:10266187-10266646
BOUNDING_INTRON: 
WBGene00010013_F54B3.1_F54B3.1_protein-coding J037 chrII:10266187-10266646 1.099 ceh32_T0 hlh1_T0 0.026 A3SS_BOUNDING_INTRON
A3SS EXON: II:10266647-10266839
WBGene00010013_F54B3.1_F54B3.1_protein-coding E017 chrII:10266647-10266652 1.039 ceh32_T0 hlh1_T0 0.059 A3SS_EXON
>II:10266653-10266839.+.A3SS.F54B3.1
GFF LINE II A3SS exon 10266653 10266839 . + . F54B3.1
A3SS: II:10266653-10266839 BOUNDING_INTRON: II:10266187-10266652
BOUNDING_INTRON: 
A3SS EXON: II:10266653-10266839
 
>II:10417361-10417541.+.A3SS.E04D5.1
GFF LINE II A3SS exon 10417361 10417541 . + . E04D5.1
A3SS: II:10417361-10417541 BOUNDING_INTRON: II:10417308-10417360
BOUNDING_INTRON: 
A3SS EXON: II:10417361-10417541
>II:10417368-10417541.+.A3SS.E04D5.1
GFF LINE II A3SS exon 10417368 10417541 . + . E04D5.1
A3SS: II:10417368-10417541 BOUNDING_INTRON: II:10417308-10417367
BOUNDING_INTRON: 
A3SS EXON: II:10417368-10417541
 
>II:10596035-10596159.-.A5SS.C14A4.7
GFF LINE II A5SS exon 10596035 10596159 . - . C14A4.7
A5SS: II:10596035-10596159 BOUNDING_INTRON: II:10595986-10596034
BOUNDING_INTRON: 
A5SS EXON: II:10596035-10596159
>II:10596039-10596159.-.A5SS.C14A4.7
GFF LINE II A5SS exon 10596039 10596159 . - . C14A4.7
A5SS: II:10596039-10596159 BOUNDING_INTRON: II:10595986-10596038
BOUNDING_INTRON: 
A5SS EXON: II:10596039-10596159
 
>II:10660032-10660208.+.A3SS.D2089.1
GFF LINE II A3SS exon 10660032 10660208 . + . D2089.1
A3SS: II:10660032-10660208 BOUNDING_INTRON: II:10659863-10660031
BOUNDING_INTRON: 
WBGene00004704_D2089.1_rsp-7_protein-coding J016 chrII:10659863-10660031 1.038 ceh32_T2 nhr25_T2 0.011 A3SS_BOUNDING_INTRON
A3SS EXON: II:10660032-10660208
>II:10660033-10660208.+.A3SS.D2089.1
GFF LINE II A3SS exon 10660033 10660208 . + . D2089.1
A3SS: II:10660033-10660208 BOUNDING_INTRON: II:10659863-10660032
BOUNDING_INTRON: 
A3SS EXON: II:10660033-10660208
 
>II:10741125-10741220.-.A5SS.C52A11.4
GFF LINE II A5SS exon 10741125 10741220 . - . C52A11.4
A5SS: II:10741125-10741220 BOUNDING_INTRON: II:10740439-10741124
BOUNDING_INTRON: 
WBGene00003404_C52A11.4_mpz-1_protein-coding J057 chrII:10740439-10741124 1.089 ceh32_T3 hlh1_T3 0.001 A5SS_BOUNDING_INTRON
WBGene00003404_C52A11.4_mpz-1_protein-coding J057 chrII:10740439-10741124 1.055 ceh32_T4 nhr25_T4 0.049 A5SS_BOUNDING_INTRON
WBGene00003404_C52A11.4_mpz-1_protein-coding J057 chrII:10740439-10741124 1.401 ceh32_T4 end1_T4 0.030 A5SS_BOUNDING_INTRON
WBGene00003404_C52A11.4_mpz-1_protein-coding J057 chrII:10740439-10741124 1.732 ceh32_T4 hlh1_T4 0.000 A5SS_BOUNDING_INTRON
WBGene00003404_C52A11.4_mpz-1_protein-coding J057 chrII:10740439-10741124 1.210 pha4_T4 hlh1_T4 0.022 A5SS_BOUNDING_INTRON
A5SS EXON: II:10741125-10741220
WBGene00003404_C52A11.4_mpz-1_protein-coding E006 chrII:10741125-10741136 1.055 ceh32_T3 hlh1_T3 0.001 A5SS_EXON
WBGene00003404_C52A11.4_mpz-1_protein-coding E006 chrII:10741125-10741136 1.441 ceh32_T4 end1_T4 0.014 A5SS_EXON
WBGene00003404_C52A11.4_mpz-1_protein-coding E006 chrII:10741125-10741136 1.628 ceh32_T4 hlh1_T4 0.000 A5SS_EXON
WBGene00003404_C52A11.4_mpz-1_protein-coding E007 chrII:10741137-10741220 1.205 ceh32_T4 hlh1_T4 0.000 A5SS_EXON
WBGene00003404_C52A11.4_mpz-1_protein-coding E006 chrII:10741125-10741136 1.281 pha4_T4 hlh1_T4 0.003 A5SS_EXON
>II:10741137-10741220.-.A5SS.C52A11.4
GFF LINE II A5SS exon 10741137 10741220 . - . C52A11.4
A5SS: II:10741137-10741220 BOUNDING_INTRON: II:10740439-10741136
BOUNDING_INTRON: 
WBGene00003404_C52A11.4_mpz-1_protein-coding J058 chrII:10740439-10741136 1.061 cnd1_T3 pha4_T3 0.082 A5SS_BOUNDING_INTRON
A5SS EXON: II:10741137-10741220
WBGene00003404_C52A11.4_mpz-1_protein-coding E007 chrII:10741137-10741220 1.205 ceh32_T4 hlh1_T4 0.000 A5SS_EXON
 
>II:10779909-10779984.-.A5SS.T19E10.1
GFF LINE II A5SS exon 10779909 10779984 . - . T19E10.1
A5SS: II:10779909-10779984 BOUNDING_INTRON: II:10779815-10779908
BOUNDING_INTRON: 
WBGene00002297_T19E10.1_ect-2_protein-coding J019 chrII:10779815-10779908 1.114 ceh32_T0 end1_T0 0.000 A5SS_BOUNDING_INTRON
WBGene00002297_T19E10.1_ect-2_protein-coding J019 chrII:10779815-10779908 1.146 ceh32_T1 pha4_T1 0.003 A5SS_BOUNDING_INTRON
WBGene00002297_T19E10.1_ect-2_protein-coding J019 chrII:10779815-10779908 1.162 ceh32_T2 pha4_T2 0.000 A5SS_BOUNDING_INTRON
WBGene00002297_T19E10.1_ect-2_protein-coding J019 chrII:10779815-10779908 1.164 ceh32_T2 end1_T2 0.003 A5SS_BOUNDING_INTRON
WBGene00002297_T19E10.1_ect-2_protein-coding J019 chrII:10779815-10779908 1.043 ceh32_T3 end1_T3 0.008 A5SS_BOUNDING_INTRON
WBGene00002297_T19E10.1_ect-2_protein-coding J019 chrII:10779815-10779908 1.007 tbx37_T0 end1_T0 0.000 A5SS_BOUNDING_INTRON
WBGene00002297_T19E10.1_ect-2_protein-coding J019 chrII:10779815-10779908 1.392 tbx37_T4 end1_T4 0.011 A5SS_BOUNDING_INTRON
A5SS EXON: II:10779909-10779984
WBGene00002297_T19E10.1_ect-2_protein-coding E004 chrII:10779909-10779932 1.000 ceh32_T2 end1_T2 0.000 A5SS_EXON
WBGene00002297_T19E10.1_ect-2_protein-coding E004 chrII:10779909-10779932 1.066 ceh32_T2 pha4_T2 0.000 A5SS_EXON
WBGene00002297_T19E10.1_ect-2_protein-coding E004 chrII:10779909-10779932 1.155 tbx37_T4 end1_T4 0.006 A5SS_EXON
>II:10779933-10779984.-.A5SS.T19E10.1
GFF LINE II A5SS exon 10779933 10779984 . - . T19E10.1
A5SS: II:10779933-10779984 BOUNDING_INTRON: II:10779815-10779932
BOUNDING_INTRON: 
WBGene00002297_T19E10.1_ect-2_protein-coding J020 chrII:10779815-10779932 1.051 ceh32_T2 pha4_T2 0.000 A5SS_BOUNDING_INTRON
A5SS EXON: II:10779933-10779984
 
>II:10815300-10815519.-.A3SS.R06F6.8
GFF LINE II A3SS exon 10815300 10815519 . - . R06F6.8
A3SS: II:10815300-10815519 BOUNDING_INTRON: II:10816903-10815299
A3SS EXON: II:10815300-10815519
BOUNDING_INTRON: 
>II:10815300-10815525.-.A3SS.R06F6.8
GFF LINE II A3SS exon 10815300 10815525 . - . R06F6.8
A3SS: II:10815300-10815525 BOUNDING_INTRON: II:10816903-10815299
A3SS EXON: II:10815300-10815525
BOUNDING_INTRON: 
 
>II:10866091-10866603.-.A3SS.M106.4
GFF LINE II A3SS exon 10866091 10866603 . - . M106.4
A3SS: II:10866091-10866603 BOUNDING_INTRON: II:10866789-10866090
A3SS EXON: II:10866091-10866603
BOUNDING_INTRON: 
>II:10866091-10866609.-.A3SS.M106.4
GFF LINE II A3SS exon 10866091 10866609 . - . M106.4
A3SS: II:10866091-10866609 BOUNDING_INTRON: II:10866789-10866090
A3SS EXON: II:10866091-10866609
BOUNDING_INTRON: 
 
>II:10893741-10893927.-.A3SS.F44F4.5
GFF LINE II A3SS exon 10893741 10893927 . - . F44F4.5
A3SS: II:10893741-10893927 BOUNDING_INTRON: II:10894187-10893740
A3SS EXON: II:10893741-10893927
BOUNDING_INTRON: 
>II:10893741-10893933.-.A3SS.F44F4.5
GFF LINE II A3SS exon 10893741 10893933 . - . F44F4.5
A3SS: II:10893741-10893933 BOUNDING_INTRON: II:10894187-10893740
A3SS EXON: II:10893741-10893933
BOUNDING_INTRON: 
 
>II:11007250-11007825.+.A3SS.C09D8.1
GFF LINE II A3SS exon 11007250 11007825 . + . C09D8.1
A3SS: II:11007250-11007825 BOUNDING_INTRON: II:11007193-11007249
BOUNDING_INTRON: 
A3SS EXON: II:11007250-11007825
>II:11007310-11007825.+.A3SS.C09D8.1
GFF LINE II A3SS exon 11007310 11007825 . + . C09D8.1
A3SS: II:11007310-11007825 BOUNDING_INTRON: II:11007193-11007309
BOUNDING_INTRON: 
A3SS EXON: II:11007310-11007825
 
>II:11127710-11127814.+.A5SS.F40F8.1
GFF LINE II A5SS exon 11127710 11127814 . + . F40F8.1
A5SS: II:11127710-11127814 BOUNDING_INTRON: II:11128560-11127709
A5SS EXON: II:11127710-11127814
BOUNDING_INTRON: 
>II:11127710-11127823.+.A5SS.F40F8.1
GFF LINE II A5SS exon 11127710 11127823 . + . F40F8.1
A5SS: II:11127710-11127823 BOUNDING_INTRON: II:11128560-11127709
A5SS EXON: II:11127710-11127823
BOUNDING_INTRON: 
>II:11127710-11127876.+.A5SS.F40F8.1
GFF LINE II A5SS exon 11127710 11127876 . + . F40F8.1
A5SS: II:11127710-11127876 BOUNDING_INTRON: II:11128560-11127709
A5SS EXON: II:11127710-11127876
BOUNDING_INTRON: 
 
>II:11132003-11132252.-.A5SS.F40F8.11
GFF LINE II A5SS exon 11132003 11132252 . - . F40F8.11
A5SS: II:11132003-11132252 BOUNDING_INTRON: II:11131955-11132002
BOUNDING_INTRON: 
A5SS EXON: II:11132003-11132252
>II:11132005-11132252.-.A5SS.F40F8.11
GFF LINE II A5SS exon 11132005 11132252 . - . F40F8.11
A5SS: II:11132005-11132252 BOUNDING_INTRON: II:11131955-11132004
BOUNDING_INTRON: 
A5SS EXON: II:11132005-11132252
 
>II:1121588-1121802.-.A3SS.T13B5.8
GFF LINE II A3SS exon 1121588 1121802 . - . T13B5.8
A3SS: II:1121588-1121802 BOUNDING_INTRON: II:1122867-1121587
A3SS EXON: II:1121588-1121802
BOUNDING_INTRON: 
>II:1121588-1121805.-.A3SS.T13B5.8
GFF LINE II A3SS exon 1121588 1121805 . - . T13B5.8
A3SS: II:1121588-1121805 BOUNDING_INTRON: II:1122867-1121587
A3SS EXON: II:1121588-1121805
BOUNDING_INTRON: 
 
>II:11219762-11219924.+.A5SS.T06D8.1
GFF LINE II A5SS exon 11219762 11219924 . + . T06D8.1
A5SS: II:11219762-11219924 BOUNDING_INTRON: II:11220643-11219761
A5SS EXON: II:11219762-11219924
BOUNDING_INTRON: 
>II:11219762-11219928.+.A5SS.T06D8.1
GFF LINE II A5SS exon 11219762 11219928 . + . T06D8.1
A5SS: II:11219762-11219928 BOUNDING_INTRON: II:11220643-11219761
A5SS EXON: II:11219762-11219928
BOUNDING_INTRON: 
 
>II:11298257-11298397.+.A3SS.C47G2.5
GFF LINE II A3SS exon 11298257 11298397 . + . C47G2.5
A3SS: II:11298257-11298397 BOUNDING_INTRON: II:11298216-11298256
BOUNDING_INTRON: 
WBGene00008166_C47G2.5_saps-1_protein-coding J015 chrII:11298216-11298256 1.633 ceh32_T0 nhr25_T0 0.001 A3SS_BOUNDING_INTRON
A3SS EXON: II:11298257-11298397
WBGene00008166_C47G2.5_saps-1_protein-coding E004 chrII:11298257-11298262 1.078 ceh32_T0 hlh1_T0 0.085 A3SS_EXON
WBGene00008166_C47G2.5_saps-1_protein-coding E004 chrII:11298257-11298262 1.375 ceh32_T0 nhr25_T0 0.000 A3SS_EXON
WBGene00008166_C47G2.5_saps-1_protein-coding E004 chrII:11298257-11298262 1.074 end1_T0 tbx37_T0 0.006 A3SS_EXON
WBGene00008166_C47G2.5_saps-1_protein-coding E004 chrII:11298257-11298262 1.321 end1_T0 cnd1_T0 0.013 A3SS_EXON
>II:11298263-11298397.+.A3SS.C47G2.5
GFF LINE II A3SS exon 11298263 11298397 . + . C47G2.5
A3SS: II:11298263-11298397 BOUNDING_INTRON: II:11298216-11298262
BOUNDING_INTRON: 
A3SS EXON: II:11298263-11298397
 
>II:11299825-11300036.+.A5SS.C47G2.5
GFF LINE II A5SS exon 11299825 11300036 . + . C47G2.5
A5SS: II:11299825-11300036 BOUNDING_INTRON: II:11301263-11299824
A5SS EXON: II:11299825-11300036
BOUNDING_INTRON: 
>II:11299825-11300213.+.A5SS.C47G2.5
GFF LINE II A5SS exon 11299825 11300213 . + . C47G2.5
A5SS: II:11299825-11300213 BOUNDING_INTRON: II:11301263-11299824
A5SS EXON: II:11299825-11300213
BOUNDING_INTRON: 
 
>II:11337609-11337751.-.A3SS.B0491.2
GFF LINE II A3SS exon 11337609 11337751 . - . B0491.2
A3SS: II:11337609-11337751 BOUNDING_INTRON: II:11337832-11337608
A3SS EXON: II:11337609-11337751
BOUNDING_INTRON: 
>II:11337609-11337753.-.A3SS.B0491.2
GFF LINE II A3SS exon 11337609 11337753 . - . B0491.2
A3SS: II:11337609-11337753 BOUNDING_INTRON: II:11337832-11337608
A3SS EXON: II:11337609-11337753
BOUNDING_INTRON: 
 
>II:11346799-11347716.-.A3SS.B0491.6
GFF LINE II A3SS exon 11346799 11347716 . - . B0491.6
A3SS: II:11346799-11347716 BOUNDING_INTRON: II:11347958-11346798
A3SS EXON: II:11346799-11347716
BOUNDING_INTRON: 
>II:11346799-11347722.-.A3SS.B0491.6
GFF LINE II A3SS exon 11346799 11347722 . - . B0491.6
A3SS: II:11346799-11347722 BOUNDING_INTRON: II:11347958-11346798
A3SS EXON: II:11346799-11347722
BOUNDING_INTRON: 
 
>II:11368138-11368337.+.A3SS.B0491.8
GFF LINE II A3SS exon 11368138 11368337 . + . B0491.8
A3SS: II:11368138-11368337 BOUNDING_INTRON: II:11368100-11368137
BOUNDING_INTRON: 
A3SS EXON: II:11368138-11368337
>II:11368153-11368337.+.A3SS.B0491.8
GFF LINE II A3SS exon 11368153 11368337 . + . B0491.8
A3SS: II:11368153-11368337 BOUNDING_INTRON: II:11368100-11368152
BOUNDING_INTRON: 
A3SS EXON: II:11368153-11368337
 
>II:11465077-11465230.+.A3SS.W02B12.8
GFF LINE II A3SS exon 11465077 11465230 . + . W02B12.8
A3SS: II:11465077-11465230 BOUNDING_INTRON: II:11465021-11465076
BOUNDING_INTRON: 
WBGene00012203_W02B12.8_rga-1_protein-coding J020 chrII:11465021-11465076 1.019 ceh32_T0 pha4_T0 0.002 A3SS_BOUNDING_INTRON
WBGene00012203_W02B12.8_rga-1_protein-coding J020 chrII:11465021-11465076 1.145 ceh32_T2 pha4_T2 0.001 A3SS_BOUNDING_INTRON
WBGene00012203_W02B12.8_rga-1_protein-coding J020 chrII:11465021-11465076 1.151 ceh32_T2 end1_T2 0.001 A3SS_BOUNDING_INTRON
WBGene00012203_W02B12.8_rga-1_protein-coding J020 chrII:11465021-11465076 1.040 ceh32_T3 end1_T3 0.000 A3SS_BOUNDING_INTRON
WBGene00012203_W02B12.8_rga-1_protein-coding J020 chrII:11465021-11465076 1.011 ceh32_T4 nhr25_T4 0.000 A3SS_BOUNDING_INTRON
WBGene00012203_W02B12.8_rga-1_protein-coding J020 chrII:11465021-11465076 1.107 ceh32_T4 pha4_T4 0.001 A3SS_BOUNDING_INTRON
WBGene00012203_W02B12.8_rga-1_protein-coding J020 chrII:11465021-11465076 1.176 ceh32_T4 end1_T4 0.000 A3SS_BOUNDING_INTRON
A3SS EXON: II:11465077-11465230
WBGene00012203_W02B12.8_rga-1_protein-coding E004 chrII:11465077-11465080 1.145 ceh32_T2 pha4_T2 0.001 A3SS_EXON
WBGene00012203_W02B12.8_rga-1_protein-coding E004 chrII:11465077-11465080 1.153 ceh32_T2 end1_T2 0.001 A3SS_EXON
WBGene00012203_W02B12.8_rga-1_protein-coding E004 chrII:11465077-11465080 1.070 ceh32_T4 pha4_T4 0.002 A3SS_EXON
WBGene00012203_W02B12.8_rga-1_protein-coding E004 chrII:11465077-11465080 1.154 ceh32_T4 end1_T4 0.000 A3SS_EXON
>II:11465081-11465230.+.A3SS.W02B12.8
GFF LINE II A3SS exon 11465081 11465230 . + . W02B12.8
A3SS: II:11465081-11465230 BOUNDING_INTRON: II:11465021-11465080
BOUNDING_INTRON: 
A3SS EXON: II:11465081-11465230
 
>II:11494997-11495088.-.A3SS.B0334.11
GFF LINE II A3SS exon 11494997 11495088 . - . B0334.11
A3SS: II:11494997-11495088 BOUNDING_INTRON: II:11495315-11494996
A3SS EXON: II:11494997-11495088
BOUNDING_INTRON: 
>II:11494997-11495094.-.A3SS.B0334.11
GFF LINE II A3SS exon 11494997 11495094 . - . B0334.11
A3SS: II:11494997-11495094 BOUNDING_INTRON: II:11495315-11494996
A3SS EXON: II:11494997-11495094
BOUNDING_INTRON: 
 
>II:11564120-11564205.-.A5SS.F54D5.15
GFF LINE II A5SS exon 11564120 11564205 . - . F54D5.15
A5SS: II:11564120-11564205 BOUNDING_INTRON: II:11563373-11564119
BOUNDING_INTRON: 
A5SS EXON: II:11564120-11564205
>II:11564126-11564205.-.A5SS.F54D5.15
GFF LINE II A5SS exon 11564126 11564205 . - . F54D5.15
A5SS: II:11564126-11564205 BOUNDING_INTRON: II:11563373-11564125
BOUNDING_INTRON: 
A5SS EXON: II:11564126-11564205
 
>II:11667709-11667887.-.A3SS.C47D12.1
GFF LINE II A3SS exon 11667709 11667887 . - . C47D12.1
A3SS: II:11667709-11667887 BOUNDING_INTRON: II:11668083-11667708
A3SS EXON: II:11667709-11667887
BOUNDING_INTRON: 
>II:11667709-11667893.-.A3SS.C47D12.1
GFF LINE II A3SS exon 11667709 11667893 . - . C47D12.1
A3SS: II:11667709-11667893 BOUNDING_INTRON: II:11668083-11667708
A3SS EXON: II:11667709-11667893
BOUNDING_INTRON: 
>II:11667937-11668073.-.A3SS.C47D12.1
GFF LINE II A3SS exon 11667937 11668073 . - . C47D12.1
A3SS: II:11667937-11668073 BOUNDING_INTRON: II:11668752-11667936
A3SS EXON: II:11667937-11668073
BOUNDING_INTRON: 
>II:11667937-11668082.-.A3SS.C47D12.1
GFF LINE II A3SS exon 11667937 11668082 . - . C47D12.1
A3SS: II:11667937-11668082 BOUNDING_INTRON: II:11668752-11667936
A3SS EXON: II:11667937-11668082
WBGene00007028_C47D12.1_trr-1_protein-coding E016 chrII:11668074-11668082 1.303 end1_T1 ceh32_T1 0.000 A3SS_EXON
WBGene00007028_C47D12.1_trr-1_protein-coding E016 chrII:11668074-11668082 1.117 nhr25_T1 ceh32_T1 0.003 A3SS_EXON
WBGene00007028_C47D12.1_trr-1_protein-coding E016 chrII:11668074-11668082 1.402 pha4_T1 ceh32_T1 0.000 A3SS_EXON
WBGene00007028_C47D12.1_trr-1_protein-coding E016 chrII:11668074-11668082 1.086 pha4_T2 ceh32_T2 0.015 A3SS_EXON
BOUNDING_INTRON: 
>II:11672332-11672698.-.A3SS.C47D12.1
GFF LINE II A3SS exon 11672332 11672698 . - . C47D12.1
A3SS: II:11672332-11672698 BOUNDING_INTRON: II:11673156-11672331
A3SS EXON: II:11672332-11672698
BOUNDING_INTRON: 
>II:11672332-11672707.-.A3SS.C47D12.1
GFF LINE II A3SS exon 11672332 11672707 . - . C47D12.1
A3SS: II:11672332-11672707 BOUNDING_INTRON: II:11673156-11672331
A3SS EXON: II:11672332-11672707
BOUNDING_INTRON: 
>II:11672769-11673146.-.A3SS.C47D12.1
GFF LINE II A3SS exon 11672769 11673146 . - . C47D12.1
A3SS: II:11672769-11673146 BOUNDING_INTRON: II:11674320-11672768
A3SS EXON: II:11672769-11673146
BOUNDING_INTRON: 
>II:11672769-11673155.-.A3SS.C47D12.1
GFF LINE II A3SS exon 11672769 11673155 . - . C47D12.1
A3SS: II:11672769-11673155 BOUNDING_INTRON: II:11674320-11672768
A3SS EXON: II:11672769-11673155
WBGene00007028_C47D12.1_trr-1_protein-coding E024 chrII:11673147-11673155 12.604 end1_T1 ceh32_T1 0.042 A3SS_EXON
WBGene00007028_C47D12.1_trr-1_protein-coding E024 chrII:11673147-11673155 12.235 hlh1_T1 ceh32_T1 0.010 A3SS_EXON
WBGene00007028_C47D12.1_trr-1_protein-coding E024 chrII:11673147-11673155 12.647 pha4_T1 ceh32_T1 0.019 A3SS_EXON
BOUNDING_INTRON: 
 
>II:11778565-11778647.+.A3SS.F43G6.1
GFF LINE II A3SS exon 11778565 11778647 . + . F43G6.1
A3SS: II:11778565-11778647 BOUNDING_INTRON: II:11778527-11778564
BOUNDING_INTRON: 
A3SS EXON: II:11778565-11778647
>II:11778576-11778647.+.A3SS.F43G6.1
GFF LINE II A3SS exon 11778576 11778647 . + . F43G6.1
A3SS: II:11778576-11778647 BOUNDING_INTRON: II:11778527-11778575
BOUNDING_INTRON: 
WBGene00001016_F43G6.1_dna-2_protein-coding J016 chrII:11778527-11778575 1.176 nhr25_T1 end1_T1 0.016 A3SS_BOUNDING_INTRON
A3SS EXON: II:11778576-11778647
 
>II:11847722-11847836.-.A3SS.T27D12.2
GFF LINE II A3SS exon 11847722 11847836 . - . T27D12.2
A3SS: II:11847722-11847836 BOUNDING_INTRON: II:11848027-11847721
A3SS EXON: II:11847722-11847836
WBGene00000528_T27D12.2_clh-1_protein-coding E005 chrII:11847722-11847836 11.719 hlh1_T4 ceh32_T4 0.064 A3SS_EXON
WBGene00000528_T27D12.2_clh-1_protein-coding E005 chrII:11847722-11847836 12.047 nhr25_T4 ceh32_T4 0.037 A3SS_EXON
BOUNDING_INTRON: 
>II:11847722-11847848.-.A3SS.T27D12.2
GFF LINE II A3SS exon 11847722 11847848 . - . T27D12.2
A3SS: II:11847722-11847848 BOUNDING_INTRON: II:11848027-11847721
A3SS EXON: II:11847722-11847848
WBGene00000528_T27D12.2_clh-1_protein-coding E005 chrII:11847722-11847836 11.719 hlh1_T4 ceh32_T4 0.064 A3SS_EXON
WBGene00000528_T27D12.2_clh-1_protein-coding E005 chrII:11847722-11847836 12.047 nhr25_T4 ceh32_T4 0.037 A3SS_EXON
BOUNDING_INTRON: 
 
>II:11932868-11933059.-.A3SS.W03C9.4
GFF LINE II A3SS exon 11932868 11933059 . - . W03C9.4
A3SS: II:11932868-11933059 BOUNDING_INTRON: II:11933258-11932867
A3SS EXON: II:11932868-11933059
BOUNDING_INTRON: 
>II:11932868-11933071.-.A3SS.W03C9.4
GFF LINE II A3SS exon 11932868 11933071 . - . W03C9.4
A3SS: II:11932868-11933071 BOUNDING_INTRON: II:11933258-11932867
A3SS EXON: II:11932868-11933071
BOUNDING_INTRON: 
 
>II:11980766-11981096.+.A3SS.Y17G7B.2
GFF LINE II A3SS exon 11980766 11981096 . + . Y17G7B.2
A3SS: II:11980766-11981096 BOUNDING_INTRON: II:11980721-11980765
BOUNDING_INTRON: 
WBGene00012458_Y17G7B.2_ash-2_protein-coding J015 chrII:11980721-11980765 1.449 ceh32_T0 nhr25_T0 0.006 A3SS_BOUNDING_INTRON
WBGene00012458_Y17G7B.2_ash-2_protein-coding J015 chrII:11980721-11980765 1.197 pha4_T0 nhr25_T0 0.036 A3SS_BOUNDING_INTRON
A3SS EXON: II:11980766-11981096
WBGene00012458_Y17G7B.2_ash-2_protein-coding E004 chrII:11980766-11980771 1.649 ceh32_T0 nhr25_T0 0.001 A3SS_EXON
WBGene00012458_Y17G7B.2_ash-2_protein-coding E004 chrII:11980766-11980771 1.280 pha4_T0 nhr25_T0 0.021 A3SS_EXON
WBGene00012458_Y17G7B.2_ash-2_protein-coding E004 chrII:11980766-11980771 1.835 pha4_T0 cnd1_T0 0.010 A3SS_EXON
>II:11980772-11981096.+.A3SS.Y17G7B.2
GFF LINE II A3SS exon 11980772 11981096 . + . Y17G7B.2
A3SS: II:11980772-11981096 BOUNDING_INTRON: II:11980721-11980771
BOUNDING_INTRON: 
A3SS EXON: II:11980772-11981096
 
>II:12054693-12054831.+.A5SS.Y17G7B.10
GFF LINE II A5SS exon 12054693 12054831 . + . Y17G7B.10
A5SS: II:12054693-12054831 BOUNDING_INTRON: II:12055707-12054692
A5SS EXON: II:12054693-12054831
WBGene00012463_Y17G7B.10_Y17G7B.10_protein-coding E010 chrII:12054693-12054704 1.298 ceh32_T0 end1_T0 0.018 A5SS_EXON
WBGene00012463_Y17G7B.10_Y17G7B.10_protein-coding E010 chrII:12054693-12054704 1.500 ceh32_T1 hlh1_T1 0.000 A5SS_EXON
WBGene00012463_Y17G7B.10_Y17G7B.10_protein-coding E010 chrII:12054693-12054704 1.640 ceh32_T1 pha4_T1 0.000 A5SS_EXON
WBGene00012463_Y17G7B.10_Y17G7B.10_protein-coding E010 chrII:12054693-12054704 2.020 ceh32_T1 nhr25_T1 0.000 A5SS_EXON
WBGene00012463_Y17G7B.10_Y17G7B.10_protein-coding E010 chrII:12054693-12054704 2.233 ceh32_T1 end1_T1 0.000 A5SS_EXON
WBGene00012463_Y17G7B.10_Y17G7B.10_protein-coding E011 chrII:12054705-12054831 1.229 ceh32_T1 hlh1_T1 0.000 A5SS_EXON
WBGene00012463_Y17G7B.10_Y17G7B.10_protein-coding E011 chrII:12054705-12054831 1.363 ceh32_T1 nhr25_T1 0.000 A5SS_EXON
WBGene00012463_Y17G7B.10_Y17G7B.10_protein-coding E011 chrII:12054705-12054831 1.488 ceh32_T1 end1_T1 0.000 A5SS_EXON
WBGene00012463_Y17G7B.10_Y17G7B.10_protein-coding E011 chrII:12054705-12054831 1.557 ceh32_T1 pha4_T1 0.000 A5SS_EXON
WBGene00012463_Y17G7B.10_Y17G7B.10_protein-coding E010 chrII:12054693-12054704 1.099 ceh32_T2 hlh1_T2 0.000 A5SS_EXON
WBGene00012463_Y17G7B.10_Y17G7B.10_protein-coding E010 chrII:12054693-12054704 1.160 ceh32_T2 pha4_T2 0.000 A5SS_EXON
WBGene00012463_Y17G7B.10_Y17G7B.10_protein-coding E010 chrII:12054693-12054704 1.673 ceh32_T2 nhr25_T2 0.000 A5SS_EXON
WBGene00012463_Y17G7B.10_Y17G7B.10_protein-coding E010 chrII:12054693-12054704 1.778 ceh32_T2 end1_T2 0.000 A5SS_EXON
WBGene00012463_Y17G7B.10_Y17G7B.10_protein-coding E011 chrII:12054705-12054831 1.024 ceh32_T2 nhr25_T2 0.000 A5SS_EXON
WBGene00012463_Y17G7B.10_Y17G7B.10_protein-coding E011 chrII:12054705-12054831 1.134 ceh32_T2 pha4_T2 0.000 A5SS_EXON
WBGene00012463_Y17G7B.10_Y17G7B.10_protein-coding E011 chrII:12054705-12054831 1.241 ceh32_T2 end1_T2 0.000 A5SS_EXON
WBGene00012463_Y17G7B.10_Y17G7B.10_protein-coding E010 chrII:12054693-12054704 1.098 ceh32_T3 end1_T3 0.062 A5SS_EXON
WBGene00012463_Y17G7B.10_Y17G7B.10_protein-coding E010 chrII:12054693-12054704 1.209 ceh32_T3 nhr25_T3 0.025 A5SS_EXON
WBGene00012463_Y17G7B.10_Y17G7B.10_protein-coding E010 chrII:12054693-12054704 1.303 ceh32_T4 pha4_T4 0.000 A5SS_EXON
WBGene00012463_Y17G7B.10_Y17G7B.10_protein-coding E010 chrII:12054693-12054704 1.528 ceh32_T4 end1_T4 0.000 A5SS_EXON
WBGene00012463_Y17G7B.10_Y17G7B.10_protein-coding E010 chrII:12054693-12054704 1.593 ceh32_T4 nhr25_T4 0.000 A5SS_EXON
WBGene00012463_Y17G7B.10_Y17G7B.10_protein-coding E011 chrII:12054705-12054831 1.155 ceh32_T4 pha4_T4 0.000 A5SS_EXON
WBGene00012463_Y17G7B.10_Y17G7B.10_protein-coding E010 chrII:12054693-12054704 1.239 cnd1_T2 nhr25_T2 0.000 A5SS_EXON
WBGene00012463_Y17G7B.10_Y17G7B.10_protein-coding E010 chrII:12054693-12054704 1.346 cnd1_T2 end1_T2 0.000 A5SS_EXON
WBGene00012463_Y17G7B.10_Y17G7B.10_protein-coding E010 chrII:12054693-12054704 1.153 cnd1_T4 end1_T4 0.000 A5SS_EXON
WBGene00012463_Y17G7B.10_Y17G7B.10_protein-coding E010 chrII:12054693-12054704 1.209 cnd1_T4 nhr25_T4 0.000 A5SS_EXON
BOUNDING_INTRON: 
>II:12054693-12054832.+.A5SS.Y17G7B.10
GFF LINE II A5SS exon 12054693 12054832 . + . Y17G7B.10
A5SS: II:12054693-12054832 BOUNDING_INTRON: II:12055707-12054692
A5SS EXON: II:12054693-12054832
WBGene00012463_Y17G7B.10_Y17G7B.10_protein-coding E010 chrII:12054693-12054704 1.298 ceh32_T0 end1_T0 0.018 A5SS_EXON
WBGene00012463_Y17G7B.10_Y17G7B.10_protein-coding E010 chrII:12054693-12054704 1.500 ceh32_T1 hlh1_T1 0.000 A5SS_EXON
WBGene00012463_Y17G7B.10_Y17G7B.10_protein-coding E010 chrII:12054693-12054704 1.640 ceh32_T1 pha4_T1 0.000 A5SS_EXON
WBGene00012463_Y17G7B.10_Y17G7B.10_protein-coding E010 chrII:12054693-12054704 2.020 ceh32_T1 nhr25_T1 0.000 A5SS_EXON
WBGene00012463_Y17G7B.10_Y17G7B.10_protein-coding E010 chrII:12054693-12054704 2.233 ceh32_T1 end1_T1 0.000 A5SS_EXON
WBGene00012463_Y17G7B.10_Y17G7B.10_protein-coding E011 chrII:12054705-12054831 1.229 ceh32_T1 hlh1_T1 0.000 A5SS_EXON
WBGene00012463_Y17G7B.10_Y17G7B.10_protein-coding E011 chrII:12054705-12054831 1.363 ceh32_T1 nhr25_T1 0.000 A5SS_EXON
WBGene00012463_Y17G7B.10_Y17G7B.10_protein-coding E011 chrII:12054705-12054831 1.488 ceh32_T1 end1_T1 0.000 A5SS_EXON
WBGene00012463_Y17G7B.10_Y17G7B.10_protein-coding E011 chrII:12054705-12054831 1.557 ceh32_T1 pha4_T1 0.000 A5SS_EXON
WBGene00012463_Y17G7B.10_Y17G7B.10_protein-coding E012 chrII:12054832-12054832 1.222 ceh32_T1 pha4_T1 0.000 A5SS_EXON
WBGene00012463_Y17G7B.10_Y17G7B.10_protein-coding E010 chrII:12054693-12054704 1.099 ceh32_T2 hlh1_T2 0.000 A5SS_EXON
WBGene00012463_Y17G7B.10_Y17G7B.10_protein-coding E010 chrII:12054693-12054704 1.160 ceh32_T2 pha4_T2 0.000 A5SS_EXON
WBGene00012463_Y17G7B.10_Y17G7B.10_protein-coding E010 chrII:12054693-12054704 1.673 ceh32_T2 nhr25_T2 0.000 A5SS_EXON
WBGene00012463_Y17G7B.10_Y17G7B.10_protein-coding E010 chrII:12054693-12054704 1.778 ceh32_T2 end1_T2 0.000 A5SS_EXON
WBGene00012463_Y17G7B.10_Y17G7B.10_protein-coding E011 chrII:12054705-12054831 1.024 ceh32_T2 nhr25_T2 0.000 A5SS_EXON
WBGene00012463_Y17G7B.10_Y17G7B.10_protein-coding E011 chrII:12054705-12054831 1.134 ceh32_T2 pha4_T2 0.000 A5SS_EXON
WBGene00012463_Y17G7B.10_Y17G7B.10_protein-coding E011 chrII:12054705-12054831 1.241 ceh32_T2 end1_T2 0.000 A5SS_EXON
WBGene00012463_Y17G7B.10_Y17G7B.10_protein-coding E012 chrII:12054832-12054832 1.063 ceh32_T2 pha4_T2 0.000 A5SS_EXON
WBGene00012463_Y17G7B.10_Y17G7B.10_protein-coding E010 chrII:12054693-12054704 1.098 ceh32_T3 end1_T3 0.062 A5SS_EXON
WBGene00012463_Y17G7B.10_Y17G7B.10_protein-coding E010 chrII:12054693-12054704 1.209 ceh32_T3 nhr25_T3 0.025 A5SS_EXON
WBGene00012463_Y17G7B.10_Y17G7B.10_protein-coding E010 chrII:12054693-12054704 1.303 ceh32_T4 pha4_T4 0.000 A5SS_EXON
WBGene00012463_Y17G7B.10_Y17G7B.10_protein-coding E010 chrII:12054693-12054704 1.528 ceh32_T4 end1_T4 0.000 A5SS_EXON
WBGene00012463_Y17G7B.10_Y17G7B.10_protein-coding E010 chrII:12054693-12054704 1.593 ceh32_T4 nhr25_T4 0.000 A5SS_EXON
WBGene00012463_Y17G7B.10_Y17G7B.10_protein-coding E011 chrII:12054705-12054831 1.155 ceh32_T4 pha4_T4 0.000 A5SS_EXON
WBGene00012463_Y17G7B.10_Y17G7B.10_protein-coding E010 chrII:12054693-12054704 1.239 cnd1_T2 nhr25_T2 0.000 A5SS_EXON
WBGene00012463_Y17G7B.10_Y17G7B.10_protein-coding E010 chrII:12054693-12054704 1.346 cnd1_T2 end1_T2 0.000 A5SS_EXON
WBGene00012463_Y17G7B.10_Y17G7B.10_protein-coding E012 chrII:12054832-12054832 1.050 cnd1_T2 pha4_T2 0.000 A5SS_EXON
WBGene00012463_Y17G7B.10_Y17G7B.10_protein-coding E010 chrII:12054693-12054704 1.153 cnd1_T4 end1_T4 0.000 A5SS_EXON
WBGene00012463_Y17G7B.10_Y17G7B.10_protein-coding E010 chrII:12054693-12054704 1.209 cnd1_T4 nhr25_T4 0.000 A5SS_EXON
BOUNDING_INTRON: 
>II:12054693-12054834.+.A5SS.Y17G7B.10
GFF LINE II A5SS exon 12054693 12054834 . + . Y17G7B.10
A5SS: II:12054693-12054834 BOUNDING_INTRON: II:12055707-12054692
A5SS EXON: II:12054693-12054834
WBGene00012463_Y17G7B.10_Y17G7B.10_protein-coding E010 chrII:12054693-12054704 1.298 ceh32_T0 end1_T0 0.018 A5SS_EXON
WBGene00012463_Y17G7B.10_Y17G7B.10_protein-coding E010 chrII:12054693-12054704 1.500 ceh32_T1 hlh1_T1 0.000 A5SS_EXON
WBGene00012463_Y17G7B.10_Y17G7B.10_protein-coding E010 chrII:12054693-12054704 1.640 ceh32_T1 pha4_T1 0.000 A5SS_EXON
WBGene00012463_Y17G7B.10_Y17G7B.10_protein-coding E010 chrII:12054693-12054704 2.020 ceh32_T1 nhr25_T1 0.000 A5SS_EXON
WBGene00012463_Y17G7B.10_Y17G7B.10_protein-coding E010 chrII:12054693-12054704 2.233 ceh32_T1 end1_T1 0.000 A5SS_EXON
WBGene00012463_Y17G7B.10_Y17G7B.10_protein-coding E011 chrII:12054705-12054831 1.229 ceh32_T1 hlh1_T1 0.000 A5SS_EXON
WBGene00012463_Y17G7B.10_Y17G7B.10_protein-coding E011 chrII:12054705-12054831 1.363 ceh32_T1 nhr25_T1 0.000 A5SS_EXON
WBGene00012463_Y17G7B.10_Y17G7B.10_protein-coding E011 chrII:12054705-12054831 1.488 ceh32_T1 end1_T1 0.000 A5SS_EXON
WBGene00012463_Y17G7B.10_Y17G7B.10_protein-coding E011 chrII:12054705-12054831 1.557 ceh32_T1 pha4_T1 0.000 A5SS_EXON
WBGene00012463_Y17G7B.10_Y17G7B.10_protein-coding E012 chrII:12054832-12054832 1.222 ceh32_T1 pha4_T1 0.000 A5SS_EXON
WBGene00012463_Y17G7B.10_Y17G7B.10_protein-coding E013 chrII:12054833-12054834 1.213 ceh32_T1 pha4_T1 0.000 A5SS_EXON
WBGene00012463_Y17G7B.10_Y17G7B.10_protein-coding E010 chrII:12054693-12054704 1.099 ceh32_T2 hlh1_T2 0.000 A5SS_EXON
WBGene00012463_Y17G7B.10_Y17G7B.10_protein-coding E010 chrII:12054693-12054704 1.160 ceh32_T2 pha4_T2 0.000 A5SS_EXON
WBGene00012463_Y17G7B.10_Y17G7B.10_protein-coding E010 chrII:12054693-12054704 1.673 ceh32_T2 nhr25_T2 0.000 A5SS_EXON
WBGene00012463_Y17G7B.10_Y17G7B.10_protein-coding E010 chrII:12054693-12054704 1.778 ceh32_T2 end1_T2 0.000 A5SS_EXON
WBGene00012463_Y17G7B.10_Y17G7B.10_protein-coding E011 chrII:12054705-12054831 1.024 ceh32_T2 nhr25_T2 0.000 A5SS_EXON
WBGene00012463_Y17G7B.10_Y17G7B.10_protein-coding E011 chrII:12054705-12054831 1.134 ceh32_T2 pha4_T2 0.000 A5SS_EXON
WBGene00012463_Y17G7B.10_Y17G7B.10_protein-coding E011 chrII:12054705-12054831 1.241 ceh32_T2 end1_T2 0.000 A5SS_EXON
WBGene00012463_Y17G7B.10_Y17G7B.10_protein-coding E012 chrII:12054832-12054832 1.063 ceh32_T2 pha4_T2 0.000 A5SS_EXON
WBGene00012463_Y17G7B.10_Y17G7B.10_protein-coding E013 chrII:12054833-12054834 1.078 ceh32_T2 pha4_T2 0.000 A5SS_EXON
WBGene00012463_Y17G7B.10_Y17G7B.10_protein-coding E010 chrII:12054693-12054704 1.098 ceh32_T3 end1_T3 0.062 A5SS_EXON
WBGene00012463_Y17G7B.10_Y17G7B.10_protein-coding E010 chrII:12054693-12054704 1.209 ceh32_T3 nhr25_T3 0.025 A5SS_EXON
WBGene00012463_Y17G7B.10_Y17G7B.10_protein-coding E010 chrII:12054693-12054704 1.303 ceh32_T4 pha4_T4 0.000 A5SS_EXON
WBGene00012463_Y17G7B.10_Y17G7B.10_protein-coding E010 chrII:12054693-12054704 1.528 ceh32_T4 end1_T4 0.000 A5SS_EXON
WBGene00012463_Y17G7B.10_Y17G7B.10_protein-coding E010 chrII:12054693-12054704 1.593 ceh32_T4 nhr25_T4 0.000 A5SS_EXON
WBGene00012463_Y17G7B.10_Y17G7B.10_protein-coding E011 chrII:12054705-12054831 1.155 ceh32_T4 pha4_T4 0.000 A5SS_EXON
WBGene00012463_Y17G7B.10_Y17G7B.10_protein-coding E010 chrII:12054693-12054704 1.239 cnd1_T2 nhr25_T2 0.000 A5SS_EXON
WBGene00012463_Y17G7B.10_Y17G7B.10_protein-coding E010 chrII:12054693-12054704 1.346 cnd1_T2 end1_T2 0.000 A5SS_EXON
WBGene00012463_Y17G7B.10_Y17G7B.10_protein-coding E012 chrII:12054832-12054832 1.050 cnd1_T2 pha4_T2 0.000 A5SS_EXON
WBGene00012463_Y17G7B.10_Y17G7B.10_protein-coding E013 chrII:12054833-12054834 1.078 cnd1_T2 pha4_T2 0.000 A5SS_EXON
WBGene00012463_Y17G7B.10_Y17G7B.10_protein-coding E010 chrII:12054693-12054704 1.153 cnd1_T4 end1_T4 0.000 A5SS_EXON
WBGene00012463_Y17G7B.10_Y17G7B.10_protein-coding E010 chrII:12054693-12054704 1.209 cnd1_T4 nhr25_T4 0.000 A5SS_EXON
BOUNDING_INTRON: 
 
>II:12107295-12107526.-.A3SS.Y17G7B.18
GFF LINE II A3SS exon 12107295 12107526 . - . Y17G7B.18
A3SS: II:12107295-12107526 BOUNDING_INTRON: II:12107858-12107294
A3SS EXON: II:12107295-12107526
BOUNDING_INTRON: 
>II:12107295-12107535.-.A3SS.Y17G7B.18
GFF LINE II A3SS exon 12107295 12107535 . - . Y17G7B.18
A3SS: II:12107295-12107535 BOUNDING_INTRON: II:12107858-12107294
A3SS EXON: II:12107295-12107535
BOUNDING_INTRON: 
 
>II:12210813-12211173.-.A3SS.Y57A10A.18
GFF LINE II A3SS exon 12210813 12211173 . - . Y57A10A.18
A3SS: II:12210813-12211173 BOUNDING_INTRON: II:12212379-12210812
A3SS EXON: II:12210813-12211173
BOUNDING_INTRON: 
>II:12210813-12211182.-.A3SS.Y57A10A.18
GFF LINE II A3SS exon 12210813 12211182 . - . Y57A10A.18
A3SS: II:12210813-12211182 BOUNDING_INTRON: II:12212379-12210812
A3SS EXON: II:12210813-12211182
WBGene00004167_Y57A10A.18_pqn-87_protein-coding E004 chrII:12211174-12211182 1.230 ceh32_T0 nhr25_T0 0.000 A3SS_EXON
BOUNDING_INTRON: 
>II:12213392-12214887.-.A3SS.Y57A10A.18
GFF LINE II A3SS exon 12213392 12214887 . - . Y57A10A.18
A3SS: II:12213392-12214887 BOUNDING_INTRON: II:12215776-12213391
A3SS EXON: II:12213392-12214887
BOUNDING_INTRON: 
>II:12213392-12214956.-.A3SS.Y57A10A.18
GFF LINE II A3SS exon 12213392 12214956 . - . Y57A10A.18
A3SS: II:12213392-12214956 BOUNDING_INTRON: II:12215776-12213391
A3SS EXON: II:12213392-12214956
BOUNDING_INTRON: 
>II:12213392-12214968.-.A3SS.Y57A10A.18
GFF LINE II A3SS exon 12213392 12214968 . - . Y57A10A.18
A3SS: II:12213392-12214968 BOUNDING_INTRON: II:12215776-12213391
A3SS EXON: II:12213392-12214968
BOUNDING_INTRON: 
>II:12215656-12215766.-.A3SS.Y57A10A.18
GFF LINE II A3SS exon 12215656 12215766 . - . Y57A10A.18
A3SS: II:12215656-12215766 BOUNDING_INTRON: II:12216192-12215655
A3SS EXON: II:12215656-12215766
BOUNDING_INTRON: 
>II:12215656-12215775.-.A3SS.Y57A10A.18
GFF LINE II A3SS exon 12215656 12215775 . - . Y57A10A.18
A3SS: II:12215656-12215775 BOUNDING_INTRON: II:12216192-12215655
A3SS EXON: II:12215656-12215775
BOUNDING_INTRON: 
 
>II:12215830-12216191.-.A5SS.Y57A10A.18
GFF LINE II A5SS exon 12215830 12216191 . - . Y57A10A.18
A5SS: II:12215830-12216191 BOUNDING_INTRON: II:12215776-12215829
BOUNDING_INTRON: 
WBGene00004167_Y57A10A.18_pqn-87_protein-coding J030 chrII:12215776-12215829 1.009 hlh1_T4 ceh32_T4 0.000 A5SS_BOUNDING_INTRON
A5SS EXON: II:12215830-12216191
>II:12215890-12216191.-.A5SS.Y57A10A.18
GFF LINE II A5SS exon 12215890 12216191 . - . Y57A10A.18
A5SS: II:12215890-12216191 BOUNDING_INTRON: II:12215776-12215889
BOUNDING_INTRON: 
WBGene00004167_Y57A10A.18_pqn-87_protein-coding J031 chrII:12215776-12215889 1.287 pha4_T1 ceh32_T1 0.016 A5SS_BOUNDING_INTRON
A5SS EXON: II:12215890-12216191
 
>II:12342630-12343505.+.A3SS.C50E10.4
GFF LINE II A3SS exon 12342630 12343505 . + . C50E10.4
A3SS: II:12342630-12343505 BOUNDING_INTRON: II:12342269-12342629
BOUNDING_INTRON: 
WBGene00004945_C50E10.4_sop-2_protein-coding J013 chrII:12342269-12342629 1.075 end1_T0 nhr25_T0 0.012 A3SS_BOUNDING_INTRON
WBGene00004945_C50E10.4_sop-2_protein-coding J013 chrII:12342269-12342629 1.118 end1_T0 tbx37_T0 0.004 A3SS_BOUNDING_INTRON
WBGene00004945_C50E10.4_sop-2_protein-coding J013 chrII:12342269-12342629 1.637 end1_T0 cnd1_T0 0.002 A3SS_BOUNDING_INTRON
WBGene00004945_C50E10.4_sop-2_protein-coding J013 chrII:12342269-12342629 1.453 pha4_T0 cnd1_T0 0.004 A3SS_BOUNDING_INTRON
A3SS EXON: II:12342630-12343505
WBGene00004945_C50E10.4_sop-2_protein-coding E007 chrII:12342636-12343505 1.147 ceh32_T1 pha4_T1 0.000 A3SS_EXON
WBGene00004945_C50E10.4_sop-2_protein-coding E007 chrII:12342636-12343505 1.204 ceh32_T1 end1_T1 0.000 A3SS_EXON
WBGene00004945_C50E10.4_sop-2_protein-coding E007 chrII:12342636-12343505 1.025 ceh32_T2 end1_T2 0.000 A3SS_EXON
WBGene00004945_C50E10.4_sop-2_protein-coding E007 chrII:12342636-12343505 1.128 ceh32_T2 pha4_T2 0.000 A3SS_EXON
WBGene00004945_C50E10.4_sop-2_protein-coding E007 chrII:12342636-12343505 1.073 ceh32_T4 pha4_T4 0.000 A3SS_EXON
WBGene00004945_C50E10.4_sop-2_protein-coding E007 chrII:12342636-12343505 1.083 ceh32_T4 end1_T4 0.000 A3SS_EXON
WBGene00004945_C50E10.4_sop-2_protein-coding E006 chrII:12342630-12342635 1.076 end1_T2 ceh32_T2 0.019 A3SS_EXON
WBGene00004945_C50E10.4_sop-2_protein-coding E006 chrII:12342630-12342635 1.101 hlh1_T4 ceh32_T4 0.041 A3SS_EXON
>II:12342636-12343505.+.A3SS.C50E10.4
GFF LINE II A3SS exon 12342636 12343505 . + . C50E10.4
A3SS: II:12342636-12343505 BOUNDING_INTRON: II:12342269-12342635
BOUNDING_INTRON: 
A3SS EXON: II:12342636-12343505
WBGene00004945_C50E10.4_sop-2_protein-coding E007 chrII:12342636-12343505 1.147 ceh32_T1 pha4_T1 0.000 A3SS_EXON
WBGene00004945_C50E10.4_sop-2_protein-coding E007 chrII:12342636-12343505 1.204 ceh32_T1 end1_T1 0.000 A3SS_EXON
WBGene00004945_C50E10.4_sop-2_protein-coding E007 chrII:12342636-12343505 1.025 ceh32_T2 end1_T2 0.000 A3SS_EXON
WBGene00004945_C50E10.4_sop-2_protein-coding E007 chrII:12342636-12343505 1.128 ceh32_T2 pha4_T2 0.000 A3SS_EXON
WBGene00004945_C50E10.4_sop-2_protein-coding E007 chrII:12342636-12343505 1.073 ceh32_T4 pha4_T4 0.000 A3SS_EXON
WBGene00004945_C50E10.4_sop-2_protein-coding E007 chrII:12342636-12343505 1.083 ceh32_T4 end1_T4 0.000 A3SS_EXON
 
>II:12497210-12497557.-.A3SS.T21B4.4
GFF LINE II A3SS exon 12497210 12497557 . - . T21B4.4
A3SS: II:12497210-12497557 BOUNDING_INTRON: II:12497752-12497209
A3SS EXON: II:12497210-12497557
WBGene00011878_T21B4.4_ador-1_protein-coding E001 chrII:12497210-12497557 6.021 nhr25_T3 hlh1_T3 0.019 A3SS_EXON
WBGene00011878_T21B4.4_ador-1_protein-coding E001 chrII:12497210-12497557 5.658 pha4_T4 hlh1_T4 0.031 A3SS_EXON
BOUNDING_INTRON: 
>II:12497210-12497563.-.A3SS.T21B4.4
GFF LINE II A3SS exon 12497210 12497563 . - . T21B4.4
A3SS: II:12497210-12497563 BOUNDING_INTRON: II:12497752-12497209
A3SS EXON: II:12497210-12497563
WBGene00011878_T21B4.4_ador-1_protein-coding E001 chrII:12497210-12497557 6.021 nhr25_T3 hlh1_T3 0.019 A3SS_EXON
WBGene00011878_T21B4.4_ador-1_protein-coding E001 chrII:12497210-12497557 5.658 pha4_T4 hlh1_T4 0.031 A3SS_EXON
BOUNDING_INTRON: 
 
>II:12556498-12556576.+.A3SS.F49C5.11
GFF LINE II A3SS exon 12556498 12556576 . + . F49C5.11
A3SS: II:12556498-12556576 BOUNDING_INTRON: II:12556458-12556497
BOUNDING_INTRON: 
A3SS EXON: II:12556498-12556576
>II:12556510-12556576.+.A3SS.F49C5.11
GFF LINE II A3SS exon 12556510 12556576 . + . F49C5.11
A3SS: II:12556510-12556576 BOUNDING_INTRON: II:12556458-12556509
BOUNDING_INTRON: 
A3SS EXON: II:12556510-12556576
 
>II:12602099-12602284.-.A3SS.Y38E10A.6
GFF LINE II A3SS exon 12602099 12602284 . - . Y38E10A.6
A3SS: II:12602099-12602284 BOUNDING_INTRON: II:12603681-12602098
A3SS EXON: II:12602099-12602284
BOUNDING_INTRON: 
>II:12602099-12602290.-.A3SS.Y38E10A.6
GFF LINE II A3SS exon 12602099 12602290 . - . Y38E10A.6
A3SS: II:12602099-12602290 BOUNDING_INTRON: II:12603681-12602098
A3SS EXON: II:12602099-12602290
BOUNDING_INTRON: 
 
>II:12721816-12721915.+.A5SS.Y46G5A.1
GFF LINE II A5SS exon 12721816 12721915 . + . Y46G5A.1
A5SS: II:12721816-12721915 BOUNDING_INTRON: II:12723723-12721815
A5SS EXON: II:12721816-12721915
BOUNDING_INTRON: 
>II:12721816-12721982.+.A5SS.Y46G5A.1
GFF LINE II A5SS exon 12721816 12721982 . + . Y46G5A.1
A5SS: II:12721816-12721982 BOUNDING_INTRON: II:12723723-12721815
A5SS EXON: II:12721816-12721982
BOUNDING_INTRON: 
 
>II:1286036-1286115.+.A3SS.Y57G7A.3
GFF LINE II A3SS exon 1286036 1286115 . + . Y57G7A.3
A3SS: II:1286036-1286115 BOUNDING_INTRON: II:1285989-1286035
BOUNDING_INTRON: 
A3SS EXON: II:1286036-1286115
>II:1286046-1286115.+.A3SS.Y57G7A.3
GFF LINE II A3SS exon 1286046 1286115 . + . Y57G7A.3
A3SS: II:1286046-1286115 BOUNDING_INTRON: II:1285989-1286045
BOUNDING_INTRON: 
A3SS EXON: II:1286046-1286115
 
>II:12918409-12918777.-.A3SS.F58G1.2
GFF LINE II A3SS exon 12918409 12918777 . - . F58G1.2
A3SS: II:12918409-12918777 BOUNDING_INTRON: II:12919019-12918408
A3SS EXON: II:12918409-12918777
WBGene00010264_F58G1.2_F58G1.2_protein-coding E004 chrII:12918409-12918777 1.088 ceh32_T4 end1_T4 0.000 A3SS_EXON
BOUNDING_INTRON: 
>II:12918409-12918783.-.A3SS.F58G1.2
GFF LINE II A3SS exon 12918409 12918783 . - . F58G1.2
A3SS: II:12918409-12918783 BOUNDING_INTRON: II:12919019-12918408
A3SS EXON: II:12918409-12918783
WBGene00010264_F58G1.2_F58G1.2_protein-coding E005 chrII:12918778-12918783 1.184 ceh32_T0 nhr25_T0 0.052 A3SS_EXON
WBGene00010264_F58G1.2_F58G1.2_protein-coding E005 chrII:12918778-12918783 1.358 ceh32_T1 nhr25_T1 0.057 A3SS_EXON
WBGene00010264_F58G1.2_F58G1.2_protein-coding E004 chrII:12918409-12918777 1.088 ceh32_T4 end1_T4 0.000 A3SS_EXON
BOUNDING_INTRON: 
 
>II:12996081-12996193.-.A3SS.Y38F1A.6
GFF LINE II A3SS exon 12996081 12996193 . - . Y38F1A.6
A3SS: II:12996081-12996193 BOUNDING_INTRON: II:12996413-12996080
A3SS EXON: II:12996081-12996193
BOUNDING_INTRON: 
>II:12996081-12996194.-.A3SS.Y38F1A.6
GFF LINE II A3SS exon 12996081 12996194 . - . Y38F1A.6
A3SS: II:12996081-12996194 BOUNDING_INTRON: II:12996413-12996080
A3SS EXON: II:12996081-12996194
BOUNDING_INTRON: 
>II:12996081-12996196.-.A3SS.Y38F1A.6
GFF LINE II A3SS exon 12996081 12996196 . - . Y38F1A.6
A3SS: II:12996081-12996196 BOUNDING_INTRON: II:12996413-12996080
A3SS EXON: II:12996081-12996196
WBGene00012608_Y38F1A.6_Y38F1A.6_protein-coding E009 chrII:12996195-12996195 11.966 end1_T2 ceh32_T2 0.064 A3SS_EXON
WBGene00012608_Y38F1A.6_Y38F1A.6_protein-coding E010 chrII:12996196-12996196 11.942 end1_T2 ceh32_T2 0.068 A3SS_EXON
BOUNDING_INTRON: 
 
>II:13018448-13018978.-.A3SS.Y38F1A.10
GFF LINE II A3SS exon 13018448 13018978 . - . Y38F1A.10
A3SS: II:13018448-13018978 BOUNDING_INTRON: II:13019892-13018447
A3SS EXON: II:13018448-13018978
WBGene00003144_Y38F1A.10_max-2_protein-coding E007 chrII:13018448-13018978 1.053 end1_T2 ceh32_T2 0.000 A3SS_EXON
WBGene00003144_Y38F1A.10_max-2_protein-coding E007 chrII:13018448-13018978 1.044 hlh1_T2 ceh32_T2 0.000 A3SS_EXON
WBGene00003144_Y38F1A.10_max-2_protein-coding E007 chrII:13018448-13018978 1.049 pha4_T1 ceh32_T1 0.000 A3SS_EXON
WBGene00003144_Y38F1A.10_max-2_protein-coding E007 chrII:13018448-13018978 1.026 pha4_T2 ceh32_T2 0.000 A3SS_EXON
BOUNDING_INTRON: 
>II:13018448-13018980.-.A3SS.Y38F1A.10
GFF LINE II A3SS exon 13018448 13018980 . - . Y38F1A.10
A3SS: II:13018448-13018980 BOUNDING_INTRON: II:13019892-13018447
A3SS EXON: II:13018448-13018980
WBGene00003144_Y38F1A.10_max-2_protein-coding E007 chrII:13018448-13018978 1.053 end1_T2 ceh32_T2 0.000 A3SS_EXON
WBGene00003144_Y38F1A.10_max-2_protein-coding E007 chrII:13018448-13018978 1.044 hlh1_T2 ceh32_T2 0.000 A3SS_EXON
WBGene00003144_Y38F1A.10_max-2_protein-coding E007 chrII:13018448-13018978 1.049 pha4_T1 ceh32_T1 0.000 A3SS_EXON
WBGene00003144_Y38F1A.10_max-2_protein-coding E007 chrII:13018448-13018978 1.026 pha4_T2 ceh32_T2 0.000 A3SS_EXON
BOUNDING_INTRON: 
 
>II:1307170-1307507.-.A3SS.F56D12.1
GFF LINE II A3SS exon 1307170 1307507 . - . F56D12.1
A3SS: II:1307170-1307507 BOUNDING_INTRON: II:1308016-1307169
A3SS EXON: II:1307170-1307507
BOUNDING_INTRON: 
>II:1307170-1307514.-.A3SS.F56D12.1
GFF LINE II A3SS exon 1307170 1307514 . - . F56D12.1
A3SS: II:1307170-1307514 BOUNDING_INTRON: II:1308016-1307169
A3SS EXON: II:1307170-1307514
BOUNDING_INTRON: 
 
>II:13090189-13090471.+.A3SS.Y81G3A.3
GFF LINE II A3SS exon 13090189 13090471 . + . Y81G3A.3
A3SS: II:13090189-13090471 BOUNDING_INTRON: II:13090148-13090188
BOUNDING_INTRON: 
WBGene00013591_Y81G3A.3_gcn-2_protein-coding J023 chrII:13090148-13090188 1.201 pha4_T0 nhr25_T0 0.021 A3SS_BOUNDING_INTRON
WBGene00013591_Y81G3A.3_gcn-2_protein-coding J023 chrII:13090148-13090188 1.542 pha4_T0 cnd1_T0 0.022 A3SS_BOUNDING_INTRON
A3SS EXON: II:13090189-13090471
WBGene00013591_Y81G3A.3_gcn-2_protein-coding E011 chrII:13090189-13090197 1.344 pha4_T0 nhr25_T0 0.009 A3SS_EXON
WBGene00013591_Y81G3A.3_gcn-2_protein-coding E011 chrII:13090189-13090197 1.481 pha4_T0 cnd1_T0 0.042 A3SS_EXON
>II:13090198-13090471.+.A3SS.Y81G3A.3
GFF LINE II A3SS exon 13090198 13090471 . + . Y81G3A.3
A3SS: II:13090198-13090471 BOUNDING_INTRON: II:13090148-13090197
BOUNDING_INTRON: 
A3SS EXON: II:13090198-13090471
 
>II:13108423-13109505.+.A3SS.F29C12.1
GFF LINE II A3SS exon 13108423 13109505 . + . F29C12.1
A3SS: II:13108423-13109505 BOUNDING_INTRON: II:13108379-13108422
BOUNDING_INTRON: 
A3SS EXON: II:13108423-13109505
>II:13108429-13109505.+.A3SS.F29C12.1
GFF LINE II A3SS exon 13108429 13109505 . + . F29C12.1
A3SS: II:13108429-13109505 BOUNDING_INTRON: II:13108379-13108428
BOUNDING_INTRON: 
WBGene00004120_F29C12.1_pqn-32_protein-coding J009 chrII:13108379-13108428 1.049 ceh32_T4 end1_T4 0.082 A3SS_BOUNDING_INTRON
A3SS EXON: II:13108429-13109505
 
>II:13113871-13114157.-.A3SS.F29C12.3
GFF LINE II A3SS exon 13113871 13114157 . - . F29C12.3
A3SS: II:13113871-13114157 BOUNDING_INTRON: II:13114996-13113870
A3SS EXON: II:13113871-13114157
BOUNDING_INTRON: 
>II:13113871-13114163.-.A3SS.F29C12.3
GFF LINE II A3SS exon 13113871 13114163 . - . F29C12.3
A3SS: II:13113871-13114163 BOUNDING_INTRON: II:13114996-13113870
A3SS EXON: II:13113871-13114163
BOUNDING_INTRON: 
 
>II:13178462-13178637.-.A3SS.W09H1.1
GFF LINE II A3SS exon 13178462 13178637 . - . W09H1.1
A3SS: II:13178462-13178637 BOUNDING_INTRON: II:13179025-13178461
A3SS EXON: II:13178462-13178637
BOUNDING_INTRON: 
>II:13178462-13178640.-.A3SS.W09H1.1
GFF LINE II A3SS exon 13178462 13178640 . - . W09H1.1
A3SS: II:13178462-13178640 BOUNDING_INTRON: II:13179025-13178461
A3SS EXON: II:13178462-13178640
BOUNDING_INTRON: 
 
>II:1372921-1373050.-.A3SS.F54D12.6
GFF LINE II A3SS exon 1372921 1373050 . - . F54D12.6
A3SS: II:1372921-1373050 BOUNDING_INTRON: II:1373416-1372920
A3SS EXON: II:1372921-1373050
BOUNDING_INTRON: 
>II:1372921-1373059.-.A3SS.F54D12.6
GFF LINE II A3SS exon 1372921 1373059 . - . F54D12.6
A3SS: II:1372921-1373059 BOUNDING_INTRON: II:1373416-1372920
A3SS EXON: II:1372921-1373059
BOUNDING_INTRON: 
 
>II:13871762-13871910.-.A3SS.Y51H1A.2
GFF LINE II A3SS exon 13871762 13871910 . - . Y51H1A.2
A3SS: II:13871762-13871910 BOUNDING_INTRON: II:13872295-13871761
A3SS EXON: II:13871762-13871910
WBGene00013093_Y51H1A.2_Y51H1A.2_protein-coding E021 chrII:13871762-13871910 1.061 ceh32_T4 end1_T4 0.019 A3SS_EXON
WBGene00013093_Y51H1A.2_Y51H1A.2_protein-coding E021 chrII:13871762-13871910 1.054 cnd1_T4 end1_T4 0.018 A3SS_EXON
BOUNDING_INTRON: 
>II:13871762-13871913.-.A3SS.Y51H1A.2
GFF LINE II A3SS exon 13871762 13871913 . - . Y51H1A.2
A3SS: II:13871762-13871913 BOUNDING_INTRON: II:13872295-13871761
A3SS EXON: II:13871762-13871913
WBGene00013093_Y51H1A.2_Y51H1A.2_protein-coding E021 chrII:13871762-13871910 1.061 ceh32_T4 end1_T4 0.019 A3SS_EXON
WBGene00013093_Y51H1A.2_Y51H1A.2_protein-coding E021 chrII:13871762-13871910 1.054 cnd1_T4 end1_T4 0.018 A3SS_EXON
WBGene00013093_Y51H1A.2_Y51H1A.2_protein-coding E022 chrII:13871911-13871913 2.039 nhr25_T4 end1_T4 0.031 A3SS_EXON
BOUNDING_INTRON: 
 
>II:13961230-13961981.-.A5SS.W07G1.5
GFF LINE II A5SS exon 13961230 13961981 . - . W07G1.5
A5SS: II:13961230-13961981 BOUNDING_INTRON: II:13961130-13961229
BOUNDING_INTRON: 
A5SS EXON: II:13961230-13961981
>II:13961266-13961981.-.A5SS.W07G1.5
GFF LINE II A5SS exon 13961266 13961981 . - . W07G1.5
A5SS: II:13961266-13961981 BOUNDING_INTRON: II:13961130-13961265
BOUNDING_INTRON: 
A5SS EXON: II:13961266-13961981
 
>II:14009758-14009906.+.A5SS.F01D5.7
GFF LINE II A5SS exon 14009758 14009906 . + . F01D5.7
A5SS: II:14009758-14009906 BOUNDING_INTRON: II:14010445-14009757
A5SS EXON: II:14009758-14009906
BOUNDING_INTRON: 
>II:14009758-14009927.+.A5SS.F01D5.7
GFF LINE II A5SS exon 14009758 14009927 . + . F01D5.7
A5SS: II:14009758-14009927 BOUNDING_INTRON: II:14010445-14009757
A5SS EXON: II:14009758-14009927
BOUNDING_INTRON: 
 
>II:14343702-14343831.-.A3SS.Y54G11A.8
GFF LINE II A3SS exon 14343702 14343831 . - . Y54G11A.8
A3SS: II:14343702-14343831 BOUNDING_INTRON: II:14344455-14343701
A3SS EXON: II:14343702-14343831
BOUNDING_INTRON: 
>II:14343702-14343834.-.A3SS.Y54G11A.8
GFF LINE II A3SS exon 14343702 14343834 . - . Y54G11A.8
A3SS: II:14343702-14343834 BOUNDING_INTRON: II:14344455-14343701
A3SS EXON: II:14343702-14343834
WBGene00013217_Y54G11A.8_ddl-3_protein-coding E007 chrII:14343832-14343834 1.070 ceh32_T1 pha4_T1 0.000 A3SS_EXON
WBGene00013217_Y54G11A.8_ddl-3_protein-coding E007 chrII:14343832-14343834 1.311 ceh32_T1 end1_T1 0.000 A3SS_EXON
WBGene00013217_Y54G11A.8_ddl-3_protein-coding E007 chrII:14343832-14343834 1.335 ceh32_T1 nhr25_T1 0.000 A3SS_EXON
WBGene00013217_Y54G11A.8_ddl-3_protein-coding E007 chrII:14343832-14343834 1.140 ceh32_T2 nhr25_T2 0.000 A3SS_EXON
BOUNDING_INTRON: 
 
>II:14347781-14347856.-.A5SS.Y54G11A.10
GFF LINE II A5SS exon 14347781 14347856 . - . Y54G11A.10
A5SS: II:14347781-14347856 BOUNDING_INTRON: II:14347357-14347780
BOUNDING_INTRON: 
A5SS EXON: II:14347781-14347856
>II:14347784-14347856.-.A5SS.Y54G11A.10
GFF LINE II A5SS exon 14347784 14347856 . - . Y54G11A.10
A5SS: II:14347784-14347856 BOUNDING_INTRON: II:14347357-14347783
BOUNDING_INTRON: 
A5SS EXON: II:14347784-14347856
 
>II:14374439-14374541.-.A3SS.R06A4.10
GFF LINE II A3SS exon 14374439 14374541 . - . R06A4.10
A3SS: II:14374439-14374541 BOUNDING_INTRON: II:14375357-14374438
A3SS EXON: II:14374439-14374541
BOUNDING_INTRON: 
>II:14374439-14374550.-.A3SS.R06A4.10
GFF LINE II A3SS exon 14374439 14374550 . - . R06A4.10
A3SS: II:14374439-14374550 BOUNDING_INTRON: II:14375357-14374438
A3SS EXON: II:14374439-14374550
BOUNDING_INTRON: 
 
>II:14397085-14397222.+.A3SS.F26H11.2
GFF LINE II A3SS exon 14397085 14397222 . + . F26H11.2
A3SS: II:14397085-14397222 BOUNDING_INTRON: II:14396410-14397084
BOUNDING_INTRON: 
WBGene00009180_F26H11.2_nurf-1_protein-coding J047 chrII:14396410-14397084 1.134 end1_T1 nhr25_T1 0.076 A3SS_BOUNDING_INTRON
WBGene00009180_F26H11.2_nurf-1_protein-coding J047 chrII:14396410-14397084 1.279 tbx37_T3 hlh1_T3 0.039 A3SS_BOUNDING_INTRON
A3SS EXON: II:14397085-14397222
WBGene00009180_F26H11.2_nurf-1_protein-coding E010 chrII:14397085-14397090 1.260 end1_T1 nhr25_T1 0.042 A3SS_EXON
WBGene00009180_F26H11.2_nurf-1_protein-coding E010 chrII:14397085-14397090 1.170 end1_T1 ceh32_T1 0.092 A3SS_EXON
WBGene00009180_F26H11.2_nurf-1_protein-coding E011 chrII:14397091-14397222 1.090 end1_T2 nhr25_T2 0.005 A3SS_EXON
WBGene00009180_F26H11.2_nurf-1_protein-coding E011 chrII:14397091-14397222 1.049 pha4_T3 nhr25_T3 0.084 A3SS_EXON
WBGene00009180_F26H11.2_nurf-1_protein-coding E010 chrII:14397085-14397090 1.286 tbx37_T3 hlh1_T3 0.059 A3SS_EXON
>II:14397091-14397222.+.A3SS.F26H11.2
GFF LINE II A3SS exon 14397091 14397222 . + . F26H11.2
A3SS: II:14397091-14397222 BOUNDING_INTRON: II:14396410-14397090
BOUNDING_INTRON: 
WBGene00009180_F26H11.2_nurf-1_protein-coding J048 chrII:14396410-14397090 1.084 ceh32_T3 nhr25_T3 0.034 A3SS_BOUNDING_INTRON
WBGene00009180_F26H11.2_nurf-1_protein-coding J048 chrII:14396410-14397090 1.184 end1_T2 hlh1_T2 0.063 A3SS_BOUNDING_INTRON
WBGene00009180_F26H11.2_nurf-1_protein-coding J048 chrII:14396410-14397090 1.315 end1_T2 nhr25_T2 0.004 A3SS_BOUNDING_INTRON
WBGene00009180_F26H11.2_nurf-1_protein-coding J048 chrII:14396410-14397090 1.426 end1_T3 nhr25_T3 0.015 A3SS_BOUNDING_INTRON
WBGene00009180_F26H11.2_nurf-1_protein-coding J048 chrII:14396410-14397090 1.491 pha4_T3 nhr25_T3 0.066 A3SS_BOUNDING_INTRON
A3SS EXON: II:14397091-14397222
WBGene00009180_F26H11.2_nurf-1_protein-coding E011 chrII:14397091-14397222 1.090 end1_T2 nhr25_T2 0.005 A3SS_EXON
WBGene00009180_F26H11.2_nurf-1_protein-coding E011 chrII:14397091-14397222 1.049 pha4_T3 nhr25_T3 0.084 A3SS_EXON
>II:14403526-14403698.+.A3SS.F26H11.2
GFF LINE II A3SS exon 14403526 14403698 . + . F26H11.2
A3SS: II:14403526-14403698 BOUNDING_INTRON: II:14403155-14403525
BOUNDING_INTRON: 
WBGene00009180_F26H11.2_nurf-1_protein-coding J060 chrII:14403155-14403525 1.263 tbx37_T3 nhr25_T3 0.044 A3SS_BOUNDING_INTRON
A3SS EXON: II:14403526-14403698
WBGene00009180_F26H11.2_nurf-1_protein-coding E024 chrII:14403526-14403534 1.208 tbx37_T3 nhr25_T3 0.027 A3SS_EXON
>II:14403535-14403698.+.A3SS.F26H11.2
GFF LINE II A3SS exon 14403535 14403698 . + . F26H11.2
A3SS: II:14403535-14403698 BOUNDING_INTRON: II:14403155-14403534
BOUNDING_INTRON: 
A3SS EXON: II:14403535-14403698
 
>II:14442918-14443463.+.A3SS.K04B12.3
GFF LINE II A3SS exon 14442918 14443463 . + . K04B12.3
A3SS: II:14442918-14443463 BOUNDING_INTRON: II:14442212-14442917
BOUNDING_INTRON: 
A3SS EXON: II:14442918-14443463
>II:14442924-14443463.+.A3SS.K04B12.3
GFF LINE II A3SS exon 14442924 14443463 . + . K04B12.3
A3SS: II:14442924-14443463 BOUNDING_INTRON: II:14442212-14442923
BOUNDING_INTRON: 
A3SS EXON: II:14442924-14443463
 
>II:14471864-14472120.-.A5SS.C13B4.1
GFF LINE II A5SS exon 14471864 14472120 . - . C13B4.1
A5SS: II:14471864-14472120 BOUNDING_INTRON: II:14471817-14471863
BOUNDING_INTRON: 
A5SS EXON: II:14471864-14472120
>II:14471868-14472120.-.A5SS.C13B4.1
GFF LINE II A5SS exon 14471868 14472120 . - . C13B4.1
A5SS: II:14471868-14472120 BOUNDING_INTRON: II:14471817-14471867
BOUNDING_INTRON: 
WBGene00007545_C13B4.1_C13B4.1_protein-coding J023 chrII:14471817-14471867 1.052 end1_T0 nhr25_T0 0.094 A5SS_BOUNDING_INTRON
WBGene00007545_C13B4.1_C13B4.1_protein-coding J023 chrII:14471817-14471867 1.205 end1_T2 cnd1_T2 0.011 A5SS_BOUNDING_INTRON
A5SS EXON: II:14471868-14472120
 
>II:14531142-14531457.+.A3SS.F57C2.6
GFF LINE II A3SS exon 14531142 14531457 . + . F57C2.6
A3SS: II:14531142-14531457 BOUNDING_INTRON: II:14530470-14531141
BOUNDING_INTRON: 
WBGene00010198_F57C2.6_spat-1_protein-coding J019 chrII:14530470-14531141 1.019 ceh32_T0 nhr25_T0 0.049 A3SS_BOUNDING_INTRON
WBGene00010198_F57C2.6_spat-1_protein-coding J019 chrII:14530470-14531141 1.249 end1_T1 nhr25_T1 0.038 A3SS_BOUNDING_INTRON
WBGene00010198_F57C2.6_spat-1_protein-coding J019 chrII:14530470-14531141 1.336 end1_T1 tbx37_T1 0.004 A3SS_BOUNDING_INTRON
WBGene00010198_F57C2.6_spat-1_protein-coding J019 chrII:14530470-14531141 1.304 end1_T1 ceh32_T1 0.028 A3SS_BOUNDING_INTRON
A3SS EXON: II:14531142-14531457
WBGene00010198_F57C2.6_spat-1_protein-coding E007 chrII:14531142-14531147 1.049 ceh32_T0 nhr25_T0 0.025 A3SS_EXON
WBGene00010198_F57C2.6_spat-1_protein-coding E007 chrII:14531142-14531147 1.093 end1_T1 tbx37_T1 0.015 A3SS_EXON
WBGene00010198_F57C2.6_spat-1_protein-coding E007 chrII:14531142-14531147 1.291 end1_T1 nhr25_T1 0.035 A3SS_EXON
WBGene00010198_F57C2.6_spat-1_protein-coding E007 chrII:14531142-14531147 1.053 end1_T1 ceh32_T1 0.055 A3SS_EXON
>II:14531148-14531457.+.A3SS.F57C2.6
GFF LINE II A3SS exon 14531148 14531457 . + . F57C2.6
A3SS: II:14531148-14531457 BOUNDING_INTRON: II:14530470-14531147
BOUNDING_INTRON: 
A3SS EXON: II:14531148-14531457
 
>II:14724840-14724945.-.A5SS.C09F9.3
GFF LINE II A5SS exon 14724840 14724945 . - . C09F9.3
A5SS: II:14724840-14724945 BOUNDING_INTRON: II:14723810-14724839
BOUNDING_INTRON: 
A5SS EXON: II:14724840-14724945
>II:14724846-14724945.-.A5SS.C09F9.3
GFF LINE II A5SS exon 14724846 14724945 . - . C09F9.3
A5SS: II:14724846-14724945 BOUNDING_INTRON: II:14723810-14724845
BOUNDING_INTRON: 
A5SS EXON: II:14724846-14724945
 
>II:14816763-14817352.-.A5SS.W01D2.2
GFF LINE II A5SS exon 14816763 14817352 . - . W01D2.2
A5SS: II:14816763-14817352 BOUNDING_INTRON: II:14816717-14816762
BOUNDING_INTRON: 
WBGene00003651_W01D2.2_nhr-61_protein-coding J016 chrII:14816717-14816762 12.891 end1_T1 ceh32_T1 0.005 A5SS_BOUNDING_INTRON
WBGene00003651_W01D2.2_nhr-61_protein-coding J016 chrII:14816717-14816762 12.546 nhr25_T1 ceh32_T1 0.001 A5SS_BOUNDING_INTRON
WBGene00003651_W01D2.2_nhr-61_protein-coding J016 chrII:14816717-14816762 12.268 pha4_T1 ceh32_T1 0.006 A5SS_BOUNDING_INTRON
A5SS EXON: II:14816763-14817352
WBGene00003651_W01D2.2_nhr-61_protein-coding E004 chrII:14816763-14816771 13.024 end1_T1 ceh32_T1 0.002 A5SS_EXON
WBGene00003651_W01D2.2_nhr-61_protein-coding E004 chrII:14816763-14816771 12.716 nhr25_T1 ceh32_T1 0.000 A5SS_EXON
WBGene00003651_W01D2.2_nhr-61_protein-coding E004 chrII:14816763-14816771 12.490 pha4_T1 ceh32_T1 0.002 A5SS_EXON
>II:14816763-14817405.-.A5SS.W01D2.2
GFF LINE II A5SS exon 14816763 14817405 . - . W01D2.2
A5SS: II:14816763-14817405 BOUNDING_INTRON: II:14816717-14816762
BOUNDING_INTRON: 
WBGene00003651_W01D2.2_nhr-61_protein-coding J016 chrII:14816717-14816762 12.891 end1_T1 ceh32_T1 0.005 A5SS_BOUNDING_INTRON
WBGene00003651_W01D2.2_nhr-61_protein-coding J016 chrII:14816717-14816762 12.546 nhr25_T1 ceh32_T1 0.001 A5SS_BOUNDING_INTRON
WBGene00003651_W01D2.2_nhr-61_protein-coding J016 chrII:14816717-14816762 12.268 pha4_T1 ceh32_T1 0.006 A5SS_BOUNDING_INTRON
A5SS EXON: II:14816763-14817405
WBGene00003651_W01D2.2_nhr-61_protein-coding E004 chrII:14816763-14816771 13.024 end1_T1 ceh32_T1 0.002 A5SS_EXON
WBGene00003651_W01D2.2_nhr-61_protein-coding E004 chrII:14816763-14816771 12.716 nhr25_T1 ceh32_T1 0.000 A5SS_EXON
WBGene00003651_W01D2.2_nhr-61_protein-coding E004 chrII:14816763-14816771 12.490 pha4_T1 ceh32_T1 0.002 A5SS_EXON
>II:14816772-14817352.-.A5SS.W01D2.2
GFF LINE II A5SS exon 14816772 14817352 . - . W01D2.2
A5SS: II:14816772-14817352 BOUNDING_INTRON: II:14816717-14816771
BOUNDING_INTRON: 
WBGene00003651_W01D2.2_nhr-61_protein-coding J017 chrII:14816717-14816771 1.190 end1_T1 ceh32_T1 0.000 A5SS_BOUNDING_INTRON
WBGene00003651_W01D2.2_nhr-61_protein-coding J017 chrII:14816717-14816771 1.307 hlh1_T1 ceh32_T1 0.001 A5SS_BOUNDING_INTRON
WBGene00003651_W01D2.2_nhr-61_protein-coding J017 chrII:14816717-14816771 1.152 pha4_T1 ceh32_T1 0.000 A5SS_BOUNDING_INTRON
A5SS EXON: II:14816772-14817352
>II:14816772-14817405.-.A5SS.W01D2.2
GFF LINE II A5SS exon 14816772 14817405 . - . W01D2.2
A5SS: II:14816772-14817405 BOUNDING_INTRON: II:14816717-14816771
BOUNDING_INTRON: 
WBGene00003651_W01D2.2_nhr-61_protein-coding J017 chrII:14816717-14816771 1.190 end1_T1 ceh32_T1 0.000 A5SS_BOUNDING_INTRON
WBGene00003651_W01D2.2_nhr-61_protein-coding J017 chrII:14816717-14816771 1.307 hlh1_T1 ceh32_T1 0.001 A5SS_BOUNDING_INTRON
WBGene00003651_W01D2.2_nhr-61_protein-coding J017 chrII:14816717-14816771 1.152 pha4_T1 ceh32_T1 0.000 A5SS_BOUNDING_INTRON
A5SS EXON: II:14816772-14817405
 
>II:15027948-15028765.+.A5SS.Y53F4B.13
GFF LINE II A5SS exon 15027948 15028765 . + . Y53F4B.13
A5SS: II:15027948-15028765 BOUNDING_INTRON: II:15030386-15027947
A5SS EXON: II:15027948-15028765
BOUNDING_INTRON: 
>II:15027948-15028828.+.A5SS.Y53F4B.13
GFF LINE II A5SS exon 15027948 15028828 . + . Y53F4B.13
A5SS: II:15027948-15028828 BOUNDING_INTRON: II:15030386-15027947
A5SS EXON: II:15027948-15028828
BOUNDING_INTRON: 
 
>II:15222825-15223191.+.A3SS.Y46E12BL.4
GFF LINE II A3SS exon 15222825 15223191 . + . Y46E12BL.4
A3SS: II:15222825-15223191 BOUNDING_INTRON: II:15220446-15222824
BOUNDING_INTRON: 
A3SS EXON: II:15222825-15223191
WBGene00021597_Y46E12BL.4_spsb-1_protein-coding E007 chrII:15222825-15222830 12.334 pha4_T4 ceh32_T4 0.042 A3SS_EXON
>II:15222831-15223191.+.A3SS.Y46E12BL.4
GFF LINE II A3SS exon 15222831 15223191 . + . Y46E12BL.4
A3SS: II:15222831-15223191 BOUNDING_INTRON: II:15220446-15222830
BOUNDING_INTRON: 
A3SS EXON: II:15222831-15223191
 
>II:168543-168689.+.A3SS.T01D1.2
GFF LINE II A3SS exon 168543 168689 . + . T01D1.2
A3SS: II:168543-168689 BOUNDING_INTRON: II:168394-168542
BOUNDING_INTRON: 
WBGene00001340_T01D1.2_etr-1_protein-coding J048 chrII:168394-168542 1.613 ceh32_T3 hlh1_T3 0.000 A3SS_BOUNDING_INTRON
WBGene00001340_T01D1.2_etr-1_protein-coding J048 chrII:168394-168542 1.514 ceh32_T4 hlh1_T4 0.021 A3SS_BOUNDING_INTRON
WBGene00001340_T01D1.2_etr-1_protein-coding J048 chrII:168394-168542 1.607 cnd1_T3 hlh1_T3 0.000 A3SS_BOUNDING_INTRON
WBGene00001340_T01D1.2_etr-1_protein-coding J048 chrII:168394-168542 1.454 cnd1_T4 hlh1_T4 0.049 A3SS_BOUNDING_INTRON
WBGene00001340_T01D1.2_etr-1_protein-coding J048 chrII:168394-168542 1.057 nhr25_T3 hlh1_T3 0.000 A3SS_BOUNDING_INTRON
WBGene00001340_T01D1.2_etr-1_protein-coding J048 chrII:168394-168542 1.002 pha4_T0 hlh1_T0 0.007 A3SS_BOUNDING_INTRON
WBGene00001340_T01D1.2_etr-1_protein-coding J048 chrII:168394-168542 1.341 pha4_T2 hlh1_T2 0.000 A3SS_BOUNDING_INTRON
WBGene00001340_T01D1.2_etr-1_protein-coding J048 chrII:168394-168542 1.625 pha4_T3 hlh1_T3 0.030 A3SS_BOUNDING_INTRON
WBGene00001340_T01D1.2_etr-1_protein-coding J048 chrII:168394-168542 1.513 tbx37_T3 hlh1_T3 0.000 A3SS_BOUNDING_INTRON
WBGene00001340_T01D1.2_etr-1_protein-coding J048 chrII:168394-168542 1.333 tbx37_T4 hlh1_T4 0.036 A3SS_BOUNDING_INTRON
A3SS EXON: II:168543-168689
>II:168549-168689.+.A3SS.T01D1.2
GFF LINE II A3SS exon 168549 168689 . + . T01D1.2
A3SS: II:168549-168689 BOUNDING_INTRON: II:168394-168548
BOUNDING_INTRON: 
WBGene00001340_T01D1.2_etr-1_protein-coding J049 chrII:168394-168548 1.072 ceh32_T3 hlh1_T3 0.000 A3SS_BOUNDING_INTRON
WBGene00001340_T01D1.2_etr-1_protein-coding J049 chrII:168394-168548 1.515 ceh32_T4 hlh1_T4 0.000 A3SS_BOUNDING_INTRON
WBGene00001340_T01D1.2_etr-1_protein-coding J049 chrII:168394-168548 1.034 cnd1_T2 hlh1_T2 0.003 A3SS_BOUNDING_INTRON
WBGene00001340_T01D1.2_etr-1_protein-coding J049 chrII:168394-168548 1.173 cnd1_T3 hlh1_T3 0.000 A3SS_BOUNDING_INTRON
WBGene00001340_T01D1.2_etr-1_protein-coding J049 chrII:168394-168548 1.805 cnd1_T4 hlh1_T4 0.000 A3SS_BOUNDING_INTRON
WBGene00001340_T01D1.2_etr-1_protein-coding J049 chrII:168394-168548 1.029 end1_T4 hlh1_T4 0.000 A3SS_BOUNDING_INTRON
WBGene00001340_T01D1.2_etr-1_protein-coding J049 chrII:168394-168548 1.440 nhr25_T4 hlh1_T4 0.000 A3SS_BOUNDING_INTRON
WBGene00001340_T01D1.2_etr-1_protein-coding J049 chrII:168394-168548 1.265 pha4_T3 hlh1_T3 0.002 A3SS_BOUNDING_INTRON
WBGene00001340_T01D1.2_etr-1_protein-coding J049 chrII:168394-168548 1.228 pha4_T4 hlh1_T4 0.081 A3SS_BOUNDING_INTRON
WBGene00001340_T01D1.2_etr-1_protein-coding J049 chrII:168394-168548 1.008 tbx37_T3 end1_T3 0.000 A3SS_BOUNDING_INTRON
WBGene00001340_T01D1.2_etr-1_protein-coding J049 chrII:168394-168548 1.290 tbx37_T3 hlh1_T3 0.000 A3SS_BOUNDING_INTRON
WBGene00001340_T01D1.2_etr-1_protein-coding J049 chrII:168394-168548 1.649 tbx37_T4 hlh1_T4 0.000 A3SS_BOUNDING_INTRON
A3SS EXON: II:168549-168689
 
>II:169552-169681.+.A5SS.T01D1.2
GFF LINE II A5SS exon 169552 169681 . + . T01D1.2
A5SS: II:169552-169681 BOUNDING_INTRON: II:170629-169551
A5SS EXON: II:169552-169681
BOUNDING_INTRON: 
>II:169552-169716.+.A5SS.T01D1.2
GFF LINE II A5SS exon 169552 169716 . + . T01D1.2
A5SS: II:169552-169716 BOUNDING_INTRON: II:170629-169551
A5SS EXON: II:169552-169716
BOUNDING_INTRON: 
 
>II:1768635-1768903.+.A3SS.F36H5.2
GFF LINE II A3SS exon 1768635 1768903 . + . F36H5.2
A3SS: II:1768635-1768903 BOUNDING_INTRON: II:1768405-1768634
BOUNDING_INTRON: 
A3SS EXON: II:1768635-1768903
>II:1768684-1768903.+.A3SS.F36H5.2
GFF LINE II A3SS exon 1768684 1768903 . + . F36H5.2
A3SS: II:1768684-1768903 BOUNDING_INTRON: II:1768405-1768683
BOUNDING_INTRON: 
A3SS EXON: II:1768684-1768903
 
>II:1777014-1777112.+.A5SS.C08F1.4
GFF LINE II A5SS exon 1777014 1777112 . + . C08F1.4
A5SS: II:1777014-1777112 BOUNDING_INTRON: II:1777449-1777013
A5SS EXON: II:1777014-1777112
BOUNDING_INTRON: 
>II:1777014-1777117.+.A5SS.C08F1.4
GFF LINE II A5SS exon 1777014 1777117 . + . C08F1.4
A5SS: II:1777014-1777117 BOUNDING_INTRON: II:1777449-1777013
A5SS EXON: II:1777014-1777117
BOUNDING_INTRON: 
 
>II:1929361-1929497.-.A3SS.F52C6.12
GFF LINE II A3SS exon 1929361 1929497 . - . F52C6.12
A3SS: II:1929361-1929497 BOUNDING_INTRON: II:1929632-1929360
A3SS EXON: II:1929361-1929497
BOUNDING_INTRON: 
>II:1929361-1929502.-.A3SS.F52C6.12
GFF LINE II A3SS exon 1929361 1929502 . - . F52C6.12
A3SS: II:1929361-1929502 BOUNDING_INTRON: II:1929632-1929360
A3SS EXON: II:1929361-1929502
BOUNDING_INTRON: 
 
>II:2136646-2136923.-.A5SS.C40A11.10
GFF LINE II A5SS exon 2136646 2136923 . - . C40A11.10
A5SS: II:2136646-2136923 BOUNDING_INTRON: II:2136597-2136645
BOUNDING_INTRON: 
A5SS EXON: II:2136646-2136923
>II:2136652-2136923.-.A5SS.C40A11.10
GFF LINE II A5SS exon 2136652 2136923 . - . C40A11.10
A5SS: II:2136652-2136923 BOUNDING_INTRON: II:2136597-2136651
BOUNDING_INTRON: 
A5SS EXON: II:2136652-2136923
 
>II:220051-220147.-.A5SS.F48A11.5
GFF LINE II A5SS exon 220051 220147 . - . F48A11.5
A5SS: II:220051-220147 BOUNDING_INTRON: II:219936-220050
BOUNDING_INTRON: 
A5SS EXON: II:220051-220147
>II:220066-220147.-.A5SS.F48A11.5
GFF LINE II A5SS exon 220066 220147 . - . F48A11.5
A5SS: II:220066-220147 BOUNDING_INTRON: II:219936-220065
BOUNDING_INTRON: 
A5SS EXON: II:220066-220147
 
>II:2300239-2300356.-.A5SS.B0281.5
GFF LINE II A5SS exon 2300239 2300356 . - . B0281.5
A5SS: II:2300239-2300356 BOUNDING_INTRON: II:2300088-2300238
BOUNDING_INTRON: 
A5SS EXON: II:2300239-2300356
>II:2300323-2300356.-.A5SS.B0281.5
GFF LINE II A5SS exon 2300323 2300356 . - . B0281.5
A5SS: II:2300323-2300356 BOUNDING_INTRON: II:2300088-2300322
BOUNDING_INTRON: 
WBGene00015112_B0281.5_B0281.5_protein-coding J009 chrII:2300088-2300322 12.439 end1_T1 nhr25_T1 0.050 A5SS_BOUNDING_INTRON
A5SS EXON: II:2300323-2300356
 
>II:2325890-2326009.+.A5SS.ZK1240.11
GFF LINE II A5SS exon 2325890 2326009 . + . ZK1240.11
A5SS: II:2325890-2326009 BOUNDING_INTRON: II:2326246-2325889
A5SS EXON: II:2325890-2326009
BOUNDING_INTRON: 
>II:2325890-2326010.+.A5SS.ZK1240.11
GFF LINE II A5SS exon 2325890 2326010 . + . ZK1240.11
A5SS: II:2325890-2326010 BOUNDING_INTRON: II:2326246-2325889
A5SS EXON: II:2325890-2326010
BOUNDING_INTRON: 
 
>II:2453310-2453444.-.A5SS.F53G2.4
GFF LINE II A5SS exon 2453310 2453444 . - . F53G2.4
A5SS: II:2453310-2453444 BOUNDING_INTRON: II:2453211-2453309
BOUNDING_INTRON: 
WBGene00004129_F53G2.4_pqn-42_protein-coding E004 chrII:2453211-2453309 2.821 ceh32_T0 hlh1_T0 0.015 A5SS_BOUNDING_INTRON
WBGene00004129_F53G2.4_pqn-42_protein-coding E004 chrII:2453211-2453309 1.280 ceh32_T3 hlh1_T3 0.072 A5SS_BOUNDING_INTRON
WBGene00004129_F53G2.4_pqn-42_protein-coding E004 chrII:2453211-2453309 2.460 end1_T1 hlh1_T1 0.000 A5SS_BOUNDING_INTRON
WBGene00004129_F53G2.4_pqn-42_protein-coding E004 chrII:2453211-2453309 2.164 end1_T3 hlh1_T3 0.001 A5SS_BOUNDING_INTRON
WBGene00004129_F53G2.4_pqn-42_protein-coding E004 chrII:2453211-2453309 1.632 end1_T4 hlh1_T4 0.007 A5SS_BOUNDING_INTRON
WBGene00004129_F53G2.4_pqn-42_protein-coding E004 chrII:2453211-2453309 2.579 nhr25_T0 hlh1_T0 0.037 A5SS_BOUNDING_INTRON
WBGene00004129_F53G2.4_pqn-42_protein-coding E004 chrII:2453211-2453309 1.922 pha4_T0 cnd1_T0 0.018 A5SS_BOUNDING_INTRON
WBGene00004129_F53G2.4_pqn-42_protein-coding E004 chrII:2453211-2453309 3.570 pha4_T0 hlh1_T0 0.000 A5SS_BOUNDING_INTRON
WBGene00004129_F53G2.4_pqn-42_protein-coding E004 chrII:2453211-2453309 13.087 pha4_T1 ceh32_T1 0.002 A5SS_BOUNDING_INTRON
WBGene00004129_F53G2.4_pqn-42_protein-coding E004 chrII:2453211-2453309 3.029 pha4_T1 hlh1_T1 0.000 A5SS_BOUNDING_INTRON
WBGene00004129_F53G2.4_pqn-42_protein-coding E004 chrII:2453211-2453309 13.322 pha4_T2 ceh32_T2 0.004 A5SS_BOUNDING_INTRON
WBGene00004129_F53G2.4_pqn-42_protein-coding E004 chrII:2453211-2453309 2.173 pha4_T2 cnd1_T2 0.014 A5SS_BOUNDING_INTRON
WBGene00004129_F53G2.4_pqn-42_protein-coding E004 chrII:2453211-2453309 2.835 pha4_T2 hlh1_T2 0.000 A5SS_BOUNDING_INTRON
WBGene00004129_F53G2.4_pqn-42_protein-coding E004 chrII:2453211-2453309 1.351 pha4_T3 nhr25_T3 0.023 A5SS_BOUNDING_INTRON
WBGene00004129_F53G2.4_pqn-42_protein-coding E004 chrII:2453211-2453309 1.406 pha4_T3 ceh32_T3 0.002 A5SS_BOUNDING_INTRON
WBGene00004129_F53G2.4_pqn-42_protein-coding E004 chrII:2453211-2453309 2.683 pha4_T3 hlh1_T3 0.000 A5SS_BOUNDING_INTRON
WBGene00004129_F53G2.4_pqn-42_protein-coding E004 chrII:2453211-2453309 2.077 pha4_T4 cnd1_T4 0.007 A5SS_BOUNDING_INTRON
WBGene00004129_F53G2.4_pqn-42_protein-coding E004 chrII:2453211-2453309 2.168 pha4_T4 nhr25_T4 0.000 A5SS_BOUNDING_INTRON
WBGene00004129_F53G2.4_pqn-42_protein-coding E004 chrII:2453211-2453309 2.500 pha4_T4 ceh32_T4 0.002 A5SS_BOUNDING_INTRON
WBGene00004129_F53G2.4_pqn-42_protein-coding E004 chrII:2453211-2453309 2.943 pha4_T4 hlh1_T4 0.000 A5SS_BOUNDING_INTRON
WBGene00004129_F53G2.4_pqn-42_protein-coding E004 chrII:2453211-2453309 2.325 tbx37_T0 hlh1_T0 0.000 A5SS_BOUNDING_INTRON
WBGene00004129_F53G2.4_pqn-42_protein-coding E004 chrII:2453211-2453309 2.437 tbx37_T1 hlh1_T1 0.000 A5SS_BOUNDING_INTRON
WBGene00004129_F53G2.4_pqn-42_protein-coding E004 chrII:2453211-2453309 2.045 tbx37_T2 hlh1_T2 0.000 A5SS_BOUNDING_INTRON
WBGene00004129_F53G2.4_pqn-42_protein-coding E004 chrII:2453211-2453309 1.808 tbx37_T3 hlh1_T3 0.000 A5SS_BOUNDING_INTRON
WBGene00004129_F53G2.4_pqn-42_protein-coding E004 chrII:2453211-2453309 1.104 tbx37_T4 nhr25_T4 0.016 A5SS_BOUNDING_INTRON
WBGene00004129_F53G2.4_pqn-42_protein-coding E004 chrII:2453211-2453309 1.919 tbx37_T4 hlh1_T4 0.000 A5SS_BOUNDING_INTRON
A5SS EXON: II:2453310-2453444
WBGene00004129_F53G2.4_pqn-42_protein-coding E005 chrII:2453310-2453342 1.796 end1_T0 hlh1_T0 0.075 A5SS_EXON
WBGene00004129_F53G2.4_pqn-42_protein-coding E005 chrII:2453310-2453342 1.318 end1_T1 hlh1_T1 0.100 A5SS_EXON
WBGene00004129_F53G2.4_pqn-42_protein-coding E005 chrII:2453310-2453342 1.232 end1_T3 hlh1_T3 0.059 A5SS_EXON
WBGene00004129_F53G2.4_pqn-42_protein-coding E005 chrII:2453310-2453342 1.992 pha4_T0 hlh1_T0 0.000 A5SS_EXON
WBGene00004129_F53G2.4_pqn-42_protein-coding E005 chrII:2453310-2453342 1.552 pha4_T1 hlh1_T1 0.000 A5SS_EXON
WBGene00004129_F53G2.4_pqn-42_protein-coding E006 chrII:2453343-2453444 1.280 pha4_T1 nhr25_T1 0.043 A5SS_EXON
WBGene00004129_F53G2.4_pqn-42_protein-coding E006 chrII:2453343-2453444 1.343 pha4_T1 hlh1_T1 0.000 A5SS_EXON
WBGene00004129_F53G2.4_pqn-42_protein-coding E006 chrII:2453343-2453444 1.585 pha4_T1 cnd1_T1 0.019 A5SS_EXON
WBGene00004129_F53G2.4_pqn-42_protein-coding E006 chrII:2453343-2453444 1.603 pha4_T1 ceh32_T1 0.004 A5SS_EXON
WBGene00004129_F53G2.4_pqn-42_protein-coding E005 chrII:2453310-2453342 1.817 pha4_T2 hlh1_T2 0.000 A5SS_EXON
WBGene00004129_F53G2.4_pqn-42_protein-coding E005 chrII:2453310-2453342 1.850 pha4_T2 ceh32_T2 0.058 A5SS_EXON
WBGene00004129_F53G2.4_pqn-42_protein-coding E005 chrII:2453310-2453342 2.032 pha4_T2 cnd1_T2 0.047 A5SS_EXON
WBGene00004129_F53G2.4_pqn-42_protein-coding E006 chrII:2453343-2453444 1.023 pha4_T2 hlh1_T2 0.058 A5SS_EXON
WBGene00004129_F53G2.4_pqn-42_protein-coding E006 chrII:2453343-2453444 1.653 pha4_T2 cnd1_T2 0.004 A5SS_EXON
WBGene00004129_F53G2.4_pqn-42_protein-coding E005 chrII:2453310-2453342 1.028 pha4_T3 ceh32_T3 0.025 A5SS_EXON
WBGene00004129_F53G2.4_pqn-42_protein-coding E005 chrII:2453310-2453342 1.485 pha4_T3 hlh1_T3 0.000 A5SS_EXON
WBGene00004129_F53G2.4_pqn-42_protein-coding E006 chrII:2453343-2453444 1.031 pha4_T3 ceh32_T3 0.003 A5SS_EXON
WBGene00004129_F53G2.4_pqn-42_protein-coding E005 chrII:2453310-2453342 1.349 pha4_T4 cnd1_T4 0.032 A5SS_EXON
WBGene00004129_F53G2.4_pqn-42_protein-coding E005 chrII:2453310-2453342 1.369 pha4_T4 nhr25_T4 0.002 A5SS_EXON
WBGene00004129_F53G2.4_pqn-42_protein-coding E005 chrII:2453310-2453342 1.554 pha4_T4 hlh1_T4 0.000 A5SS_EXON
WBGene00004129_F53G2.4_pqn-42_protein-coding E005 chrII:2453310-2453342 2.290 pha4_T4 ceh32_T4 0.002 A5SS_EXON
WBGene00004129_F53G2.4_pqn-42_protein-coding E005 chrII:2453310-2453342 1.431 tbx37_T0 hlh1_T0 0.005 A5SS_EXON
WBGene00004129_F53G2.4_pqn-42_protein-coding E005 chrII:2453310-2453342 1.427 tbx37_T1 hlh1_T1 0.000 A5SS_EXON
WBGene00004129_F53G2.4_pqn-42_protein-coding E006 chrII:2453343-2453444 1.003 tbx37_T1 hlh1_T1 0.022 A5SS_EXON
>II:2453343-2453444.-.A5SS.F53G2.4
GFF LINE II A5SS exon 2453343 2453444 . - . F53G2.4
A5SS: II:2453343-2453444 BOUNDING_INTRON: II:2453211-2453342
BOUNDING_INTRON: 
A5SS EXON: II:2453343-2453444
WBGene00004129_F53G2.4_pqn-42_protein-coding E006 chrII:2453343-2453444 1.280 pha4_T1 nhr25_T1 0.043 A5SS_EXON
WBGene00004129_F53G2.4_pqn-42_protein-coding E006 chrII:2453343-2453444 1.343 pha4_T1 hlh1_T1 0.000 A5SS_EXON
WBGene00004129_F53G2.4_pqn-42_protein-coding E006 chrII:2453343-2453444 1.585 pha4_T1 cnd1_T1 0.019 A5SS_EXON
WBGene00004129_F53G2.4_pqn-42_protein-coding E006 chrII:2453343-2453444 1.603 pha4_T1 ceh32_T1 0.004 A5SS_EXON
WBGene00004129_F53G2.4_pqn-42_protein-coding E006 chrII:2453343-2453444 1.023 pha4_T2 hlh1_T2 0.058 A5SS_EXON
WBGene00004129_F53G2.4_pqn-42_protein-coding E006 chrII:2453343-2453444 1.653 pha4_T2 cnd1_T2 0.004 A5SS_EXON
WBGene00004129_F53G2.4_pqn-42_protein-coding E006 chrII:2453343-2453444 1.031 pha4_T3 ceh32_T3 0.003 A5SS_EXON
WBGene00004129_F53G2.4_pqn-42_protein-coding E006 chrII:2453343-2453444 1.003 tbx37_T1 hlh1_T1 0.022 A5SS_EXON
 
>II:2828870-2828943.-.A3SS.K12H6.6
GFF LINE II A3SS exon 2828870 2828943 . - . K12H6.6
A3SS: II:2828870-2828943 BOUNDING_INTRON: II:2829600-2828869
A3SS EXON: II:2828870-2828943
WBGene00019686_K12H6.6_K12H6.6_protein-coding E003 chrII:2828870-2828943 1.199 end1_T1 ceh32_T1 0.000 A3SS_EXON
WBGene00019686_K12H6.6_K12H6.6_protein-coding E003 chrII:2828870-2828943 1.054 end1_T2 ceh32_T2 0.000 A3SS_EXON
WBGene00019686_K12H6.6_K12H6.6_protein-coding E003 chrII:2828870-2828943 1.100 end1_T4 ceh32_T4 0.000 A3SS_EXON
WBGene00019686_K12H6.6_K12H6.6_protein-coding E003 chrII:2828870-2828943 1.182 pha4_T1 ceh32_T1 0.000 A3SS_EXON
WBGene00019686_K12H6.6_K12H6.6_protein-coding E003 chrII:2828870-2828943 1.243 pha4_T2 ceh32_T2 0.000 A3SS_EXON
WBGene00019686_K12H6.6_K12H6.6_protein-coding E003 chrII:2828870-2828943 1.224 pha4_T4 ceh32_T4 0.000 A3SS_EXON
BOUNDING_INTRON: 
>II:2828870-2829087.-.A3SS.K12H6.6
GFF LINE II A3SS exon 2828870 2829087 . - . K12H6.6
A3SS: II:2828870-2829087 BOUNDING_INTRON: II:2829600-2828869
A3SS EXON: II:2828870-2829087
WBGene00019686_K12H6.6_K12H6.6_protein-coding E003 chrII:2828870-2828943 1.199 end1_T1 ceh32_T1 0.000 A3SS_EXON
WBGene00019686_K12H6.6_K12H6.6_protein-coding E003 chrII:2828870-2828943 1.054 end1_T2 ceh32_T2 0.000 A3SS_EXON
WBGene00019686_K12H6.6_K12H6.6_protein-coding E003 chrII:2828870-2828943 1.100 end1_T4 ceh32_T4 0.000 A3SS_EXON
WBGene00019686_K12H6.6_K12H6.6_protein-coding E004 chrII:2828944-2829087 1.039 nhr25_T1 ceh32_T1 0.016 A3SS_EXON
WBGene00019686_K12H6.6_K12H6.6_protein-coding E003 chrII:2828870-2828943 1.182 pha4_T1 ceh32_T1 0.000 A3SS_EXON
WBGene00019686_K12H6.6_K12H6.6_protein-coding E004 chrII:2828944-2829087 1.384 pha4_T1 ceh32_T1 0.000 A3SS_EXON
WBGene00019686_K12H6.6_K12H6.6_protein-coding E003 chrII:2828870-2828943 1.243 pha4_T2 ceh32_T2 0.000 A3SS_EXON
WBGene00019686_K12H6.6_K12H6.6_protein-coding E004 chrII:2828944-2829087 1.019 pha4_T2 ceh32_T2 0.006 A3SS_EXON
WBGene00019686_K12H6.6_K12H6.6_protein-coding E003 chrII:2828870-2828943 1.224 pha4_T4 ceh32_T4 0.000 A3SS_EXON
BOUNDING_INTRON: 
 
>II:2848169-2848300.-.A3SS.Y110A2AL.8
GFF LINE II A3SS exon 2848169 2848300 . - . Y110A2AL.8
A3SS: II:2848169-2848300 BOUNDING_INTRON: II:2849650-2848168
A3SS EXON: II:2848169-2848300
BOUNDING_INTRON: 
>II:2848169-2848309.-.A3SS.Y110A2AL.8
GFF LINE II A3SS exon 2848169 2848309 . - . Y110A2AL.8
A3SS: II:2848169-2848309 BOUNDING_INTRON: II:2849650-2848168
A3SS EXON: II:2848169-2848309
BOUNDING_INTRON: 
 
>II:2924059-2924175.+.A3SS.ZK355.2
GFF LINE II A3SS exon 2924059 2924175 . + . ZK355.2
A3SS: II:2924059-2924175 BOUNDING_INTRON: II:2924006-2924058
BOUNDING_INTRON: 
A3SS EXON: II:2924059-2924175
>II:2924089-2924175.+.A3SS.ZK355.2
GFF LINE II A3SS exon 2924089 2924175 . + . ZK355.2
A3SS: II:2924089-2924175 BOUNDING_INTRON: II:2924006-2924088
BOUNDING_INTRON: 
A3SS EXON: II:2924089-2924175
 
>II:3263012-3263056.+.A5SS.F02E11.2
GFF LINE II A5SS exon 3263012 3263056 . + . F02E11.2
A5SS: II:3263012-3263056 BOUNDING_INTRON: II:3264284-3263011
A5SS EXON: II:3263012-3263056
BOUNDING_INTRON: 
>II:3263012-3263074.+.A5SS.F02E11.2
GFF LINE II A5SS exon 3263012 3263074 . + . F02E11.2
A5SS: II:3263012-3263074 BOUNDING_INTRON: II:3264284-3263011
A5SS EXON: II:3263012-3263074
BOUNDING_INTRON: 
 
>II:3381974-3382233.+.A5SS.T06D4.1
GFF LINE II A5SS exon 3381974 3382233 . + . T06D4.1
A5SS: II:3381974-3382233 BOUNDING_INTRON: II:3382578-3381973
A5SS EXON: II:3381974-3382233
WBGene00020290_T06D4.1_T06D4.1_protein-coding E007 chrII:3381974-3382233 12.460 ceh32_T1 nhr25_T1 0.020 A5SS_EXON
BOUNDING_INTRON: 
>II:3381974-3382234.+.A5SS.T06D4.1
GFF LINE II A5SS exon 3381974 3382234 . + . T06D4.1
A5SS: II:3381974-3382234 BOUNDING_INTRON: II:3382578-3381973
A5SS EXON: II:3381974-3382234
WBGene00020290_T06D4.1_T06D4.1_protein-coding E007 chrII:3381974-3382233 12.460 ceh32_T1 nhr25_T1 0.020 A5SS_EXON
BOUNDING_INTRON: 
 
>II:3805596-3806019.-.A5SS.F54D10.4
GFF LINE II A5SS exon 3805596 3806019 . - . F54D10.4
A5SS: II:3805596-3806019 BOUNDING_INTRON: II:3805551-3805595
BOUNDING_INTRON: 
A5SS EXON: II:3805596-3806019
>II:3805601-3806019.-.A5SS.F54D10.4
GFF LINE II A5SS exon 3805601 3806019 . - . F54D10.4
A5SS: II:3805601-3806019 BOUNDING_INTRON: II:3805551-3805600
BOUNDING_INTRON: 
A5SS EXON: II:3805601-3806019
 
>II:3969301-3969422.+.A5SS.K10G6.3
GFF LINE II A5SS exon 3969301 3969422 . + . K10G6.3
A5SS: II:3969301-3969422 BOUNDING_INTRON: II:3970121-3969300
A5SS EXON: II:3969301-3969422
BOUNDING_INTRON: 
>II:3969301-3969445.+.A5SS.K10G6.3
GFF LINE II A5SS exon 3969301 3969445 . + . K10G6.3
A5SS: II:3969301-3969445 BOUNDING_INTRON: II:3970121-3969300
A5SS EXON: II:3969301-3969445
BOUNDING_INTRON: 
>II:3969301-3969463.+.A5SS.K10G6.3
GFF LINE II A5SS exon 3969301 3969463 . + . K10G6.3
A5SS: II:3969301-3969463 BOUNDING_INTRON: II:3970121-3969300
A5SS EXON: II:3969301-3969463
BOUNDING_INTRON: 
 
>II:4085276-4085361.+.A5SS.R11.4
GFF LINE II A5SS exon 4085276 4085361 . + . R11.4
A5SS: II:4085276-4085361 BOUNDING_INTRON: II:4086227-4085275
A5SS EXON: II:4085276-4085361
BOUNDING_INTRON: 
>II:4085276-4085388.+.A5SS.R11.4
GFF LINE II A5SS exon 4085276 4085388 . + . R11.4
A5SS: II:4085276-4085388 BOUNDING_INTRON: II:4086227-4085275
A5SS EXON: II:4085276-4085388
BOUNDING_INTRON: 
 
>II:410476-410575.-.A3SS.C24H12.5
GFF LINE II A3SS exon 410476 410575 . - . C24H12.5
A3SS: II:410476-410575 BOUNDING_INTRON: II:410705-410475
A3SS EXON: II:410476-410575
BOUNDING_INTRON: 
>II:410476-410581.-.A3SS.C24H12.5
GFF LINE II A3SS exon 410476 410581 . - . C24H12.5
A3SS: II:410476-410581 BOUNDING_INTRON: II:410705-410475
A3SS EXON: II:410476-410581
WBGene00016074_C24H12.5_C24H12.5_protein-coding E010 chrII:410576-410581 1.217 ceh32_T0 hlh1_T0 0.047 A3SS_EXON
BOUNDING_INTRON: 
 
>II:4238435-4238538.+.A5SS.C16A11.2
GFF LINE II A5SS exon 4238435 4238538 . + . C16A11.2
A5SS: II:4238435-4238538 BOUNDING_INTRON: II:4239709-4238434
A5SS EXON: II:4238435-4238538
BOUNDING_INTRON: 
>II:4238435-4238652.+.A5SS.C16A11.2
GFF LINE II A5SS exon 4238435 4238652 . + . C16A11.2
A5SS: II:4238435-4238652 BOUNDING_INTRON: II:4239709-4238434
A5SS EXON: II:4238435-4238652
WBGene00015815_C16A11.2_C16A11.2_protein-coding E005 chrII:4238539-4238652 1.064 ceh32_T4 end1_T4 0.081 A5SS_EXON
BOUNDING_INTRON: 
 
>II:4366178-4366401.+.A3SS.B0286.2
GFF LINE II A3SS exon 4366178 4366401 . + . B0286.2
A3SS: II:4366178-4366401 BOUNDING_INTRON: II:4365723-4366177
BOUNDING_INTRON: 
A3SS EXON: II:4366178-4366401
>II:4366179-4366401.+.A3SS.B0286.2
GFF LINE II A3SS exon 4366179 4366401 . + . B0286.2
A3SS: II:4366179-4366401 BOUNDING_INTRON: II:4365723-4366178
BOUNDING_INTRON: 
A3SS EXON: II:4366179-4366401
 
>II:4374548-4374698.-.A5SS.B0286.4
GFF LINE II A5SS exon 4374548 4374698 . - . B0286.4
A5SS: II:4374548-4374698 BOUNDING_INTRON: II:4374495-4374547
BOUNDING_INTRON: 
A5SS EXON: II:4374548-4374698
>II:4374548-4374699.-.A5SS.B0286.4
GFF LINE II A5SS exon 4374548 4374699 . - . B0286.4
A5SS: II:4374548-4374699 BOUNDING_INTRON: II:4374495-4374547
BOUNDING_INTRON: 
A5SS EXON: II:4374548-4374699
WBGene00003825_B0286.4_ntl-2_protein-coding E007 chrII:4374699-4374699 1.099 pha4_T4 cnd1_T4 0.021 A5SS_EXON
>II:4374568-4374698.-.A5SS.B0286.4
GFF LINE II A5SS exon 4374568 4374698 . - . B0286.4
A5SS: II:4374568-4374698 BOUNDING_INTRON: II:4374495-4374567
BOUNDING_INTRON: 
A5SS EXON: II:4374568-4374698
>II:4374568-4374699.-.A5SS.B0286.4
GFF LINE II A5SS exon 4374568 4374699 . - . B0286.4
A5SS: II:4374568-4374699 BOUNDING_INTRON: II:4374495-4374567
BOUNDING_INTRON: 
A5SS EXON: II:4374568-4374699
WBGene00003825_B0286.4_ntl-2_protein-coding E007 chrII:4374699-4374699 1.099 pha4_T4 cnd1_T4 0.021 A5SS_EXON
 
>II:4433535-4434220.+.A3SS.T12C9.5
GFF LINE II A3SS exon 4433535 4434220 . + . T12C9.5
A3SS: II:4433535-4434220 BOUNDING_INTRON: II:4433495-4433534
BOUNDING_INTRON: 
WBGene00003699_T12C9.5_nhr-109_protein-coding J009 chrII:4433495-4433534 1.220 ceh32_T2 end1_T2 0.079 A3SS_BOUNDING_INTRON
WBGene00003699_T12C9.5_nhr-109_protein-coding J009 chrII:4433495-4433534 1.190 ceh32_T3 end1_T3 0.017 A3SS_BOUNDING_INTRON
WBGene00003699_T12C9.5_nhr-109_protein-coding J009 chrII:4433495-4433534 1.801 hlh1_T3 end1_T3 0.001 A3SS_BOUNDING_INTRON
WBGene00003699_T12C9.5_nhr-109_protein-coding J009 chrII:4433495-4433534 1.025 nhr25_T1 end1_T1 0.014 A3SS_BOUNDING_INTRON
WBGene00003699_T12C9.5_nhr-109_protein-coding J009 chrII:4433495-4433534 11.955 nhr25_T4 pha4_T4 0.100 A3SS_BOUNDING_INTRON
WBGene00003699_T12C9.5_nhr-109_protein-coding J009 chrII:4433495-4433534 1.011 nhr25_T4 end1_T4 0.003 A3SS_BOUNDING_INTRON
WBGene00003699_T12C9.5_nhr-109_protein-coding J009 chrII:4433495-4433534 1.500 tbx37_T3 end1_T3 0.001 A3SS_BOUNDING_INTRON
WBGene00003699_T12C9.5_nhr-109_protein-coding J009 chrII:4433495-4433534 1.161 tbx37_T4 end1_T4 0.014 A3SS_BOUNDING_INTRON
A3SS EXON: II:4433535-4434220
WBGene00003699_T12C9.5_nhr-109_protein-coding E004 chrII:4433535-4433620 1.375 ceh32_T1 end1_T1 0.068 A3SS_EXON
WBGene00003699_T12C9.5_nhr-109_protein-coding J011 chrII:4433621-4433852 2.138 ceh32_T1 end1_T1 0.006 A3SS_EXON
WBGene00003699_T12C9.5_nhr-109_protein-coding E004 chrII:4433535-4433620 1.217 ceh32_T2 end1_T2 0.009 A3SS_EXON
WBGene00003699_T12C9.5_nhr-109_protein-coding E004 chrII:4433535-4433620 12.750 ceh32_T3 pha4_T3 0.035 A3SS_EXON
WBGene00003699_T12C9.5_nhr-109_protein-coding J011 chrII:4433621-4433852 1.112 ceh32_T4 end1_T4 0.012 A3SS_EXON
WBGene00003699_T12C9.5_nhr-109_protein-coding J011 chrII:4433621-4433852 12.592 ceh32_T4 pha4_T4 0.035 A3SS_EXON
WBGene00003699_T12C9.5_nhr-109_protein-coding E004 chrII:4433535-4433620 12.159 nhr25_T3 pha4_T3 0.082 A3SS_EXON
>II:4433853-4434220.+.A3SS.T12C9.5
GFF LINE II A3SS exon 4433853 4434220 . + . T12C9.5
A3SS: II:4433853-4434220 BOUNDING_INTRON: II:4433495-4433852
BOUNDING_INTRON: 
A3SS EXON: II:4433853-4434220
 
>II:4458593-4458730.-.A5SS.T12C9.7
GFF LINE II A5SS exon 4458593 4458730 . - . T12C9.7
A5SS: II:4458593-4458730 BOUNDING_INTRON: II:4458546-4458592
BOUNDING_INTRON: 
A5SS EXON: II:4458593-4458730
>II:4458596-4458730.-.A5SS.T12C9.7
GFF LINE II A5SS exon 4458596 4458730 . - . T12C9.7
A5SS: II:4458596-4458730 BOUNDING_INTRON: II:4458546-4458595
BOUNDING_INTRON: 
A5SS EXON: II:4458596-4458730
 
>II:4521267-4521541.+.A3SS.B0304.1
GFF LINE II A3SS exon 4521267 4521541 . + . B0304.1
A3SS: II:4521267-4521541 BOUNDING_INTRON: II:4521227-4521266
BOUNDING_INTRON: 
WBGene00001948_B0304.1_hlh-1_protein-coding J012 chrII:4521227-4521266 1.092 end1_T1 ceh32_T1 0.034 A3SS_BOUNDING_INTRON
WBGene00001948_B0304.1_hlh-1_protein-coding J012 chrII:4521227-4521266 1.113 hlh1_T1 ceh32_T1 0.031 A3SS_BOUNDING_INTRON
A3SS EXON: II:4521267-4521541
WBGene00001948_B0304.1_hlh-1_protein-coding E005 chrII:4521279-4521541 1.032 nhr25_T1 ceh32_T1 0.002 A3SS_EXON
>II:4521279-4521541.+.A3SS.B0304.1
GFF LINE II A3SS exon 4521279 4521541 . + . B0304.1
A3SS: II:4521279-4521541 BOUNDING_INTRON: II:4521227-4521278
BOUNDING_INTRON: 
A3SS EXON: II:4521279-4521541
WBGene00001948_B0304.1_hlh-1_protein-coding E005 chrII:4521279-4521541 1.032 nhr25_T1 ceh32_T1 0.002 A3SS_EXON
 
>II:4521591-4521696.+.A5SS.B0304.1
GFF LINE II A5SS exon 4521591 4521696 . + . B0304.1
A5SS: II:4521591-4521696 BOUNDING_INTRON: II:4522035-4521590
A5SS EXON: II:4521591-4521696
BOUNDING_INTRON: 
>II:4521591-4521718.+.A5SS.B0304.1
GFF LINE II A5SS exon 4521591 4521718 . + . B0304.1
A5SS: II:4521591-4521718 BOUNDING_INTRON: II:4522035-4521590
A5SS EXON: II:4521591-4521718
BOUNDING_INTRON: 
 
>II:4589009-4589634.+.A5SS.M03A1.1
GFF LINE II A5SS exon 4589009 4589634 . + . M03A1.1
A5SS: II:4589009-4589634 BOUNDING_INTRON: II:4591361-4589008
A5SS EXON: II:4589009-4589634
BOUNDING_INTRON: 
>II:4589009-4589649.+.A5SS.M03A1.1
GFF LINE II A5SS exon 4589009 4589649 . + . M03A1.1
A5SS: II:4589009-4589649 BOUNDING_INTRON: II:4591361-4589008
A5SS EXON: II:4589009-4589649
WBGene00006868_M03A1.1_vab-1_protein-coding E010 chrII:4589635-4589649 1.176 ceh32_T1 nhr25_T1 0.000 A5SS_EXON
WBGene00006868_M03A1.1_vab-1_protein-coding E010 chrII:4589635-4589649 1.275 ceh32_T1 end1_T1 0.000 A5SS_EXON
WBGene00006868_M03A1.1_vab-1_protein-coding E010 chrII:4589635-4589649 1.468 ceh32_T1 pha4_T1 0.000 A5SS_EXON
WBGene00006868_M03A1.1_vab-1_protein-coding E010 chrII:4589635-4589649 1.107 ceh32_T2 pha4_T2 0.000 A5SS_EXON
WBGene00006868_M03A1.1_vab-1_protein-coding E010 chrII:4589635-4589649 1.258 ceh32_T2 nhr25_T2 0.000 A5SS_EXON
BOUNDING_INTRON: 
 
>II:4946573-4946791.+.A5SS.ZK546.2
GFF LINE II A5SS exon 4946573 4946791 . + . ZK546.2
A5SS: II:4946573-4946791 BOUNDING_INTRON: II:4947131-4946572
A5SS EXON: II:4946573-4946791
BOUNDING_INTRON: 
>II:4946573-4946839.+.A5SS.ZK546.2
GFF LINE II A5SS exon 4946573 4946839 . + . ZK546.2
A5SS: II:4946573-4946839 BOUNDING_INTRON: II:4947131-4946572
A5SS EXON: II:4946573-4946839
BOUNDING_INTRON: 
 
>II:4951592-4952009.+.A3SS.ZK546.1
GFF LINE II A3SS exon 4951592 4952009 . + . ZK546.1
A3SS: II:4951592-4952009 BOUNDING_INTRON: II:4951548-4951591
BOUNDING_INTRON: 
A3SS EXON: II:4951592-4952009
>II:4951601-4952009.+.A3SS.ZK546.1
GFF LINE II A3SS exon 4951601 4952009 . + . ZK546.1
A3SS: II:4951601-4952009 BOUNDING_INTRON: II:4951548-4951600
BOUNDING_INTRON: 
A3SS EXON: II:4951601-4952009
 
>II:496712-496816.+.A5SS.W07E6.3
GFF LINE II A5SS exon 496712 496816 . + . W07E6.3
A5SS: II:496712-496816 BOUNDING_INTRON: II:497278-496711
A5SS EXON: II:496712-496816
BOUNDING_INTRON: 
>II:496712-496897.+.A5SS.W07E6.3
GFF LINE II A5SS exon 496712 496897 . + . W07E6.3
A5SS: II:496712-496897 BOUNDING_INTRON: II:497278-496711
A5SS EXON: II:496712-496897
BOUNDING_INTRON: 
 
>II:4996975-4997064.+.A3SS.F59A6.6
GFF LINE II A3SS exon 4996975 4997064 . + . F59A6.6
A3SS: II:4996975-4997064 BOUNDING_INTRON: II:4996924-4996974
BOUNDING_INTRON: 
WBGene00004382_F59A6.6_rnh-1.0_protein-coding J032 chrII:4996924-4996974 1.148 ceh32_T1 end1_T1 0.030 A3SS_BOUNDING_INTRON
WBGene00004382_F59A6.6_rnh-1.0_protein-coding J032 chrII:4996924-4996974 1.157 hlh1_T0 pha4_T0 0.019 A3SS_BOUNDING_INTRON
WBGene00004382_F59A6.6_rnh-1.0_protein-coding J032 chrII:4996924-4996974 1.321 hlh1_T2 pha4_T2 0.052 A3SS_BOUNDING_INTRON
A3SS EXON: II:4996975-4997064
WBGene00004382_F59A6.6_rnh-1.0_protein-coding E017 chrII:4996975-4996991 1.143 hlh1_T0 end1_T0 0.021 A3SS_EXON
>II:4996994-4997064.+.A3SS.F59A6.6
GFF LINE II A3SS exon 4996994 4997064 . + . F59A6.6
A3SS: II:4996994-4997064 BOUNDING_INTRON: II:4996924-4996993
BOUNDING_INTRON: 
WBGene00004382_F59A6.6_rnh-1.0_protein-coding J033 chrII:4996924-4996993 1.052 ceh32_T1 end1_T1 0.001 A3SS_BOUNDING_INTRON
WBGene00004382_F59A6.6_rnh-1.0_protein-coding J033 chrII:4996924-4996993 1.020 ceh32_T2 pha4_T2 0.001 A3SS_BOUNDING_INTRON
WBGene00004382_F59A6.6_rnh-1.0_protein-coding J033 chrII:4996924-4996993 1.262 ceh32_T2 end1_T2 0.000 A3SS_BOUNDING_INTRON
WBGene00004382_F59A6.6_rnh-1.0_protein-coding J033 chrII:4996924-4996993 1.037 tbx37_T3 end1_T3 0.000 A3SS_BOUNDING_INTRON
A3SS EXON: II:4996994-4997064
 
>II:5053322-5053466.+.A3SS.F33G12.6
GFF LINE II A3SS exon 5053322 5053466 . + . F33G12.6
A3SS: II:5053322-5053466 BOUNDING_INTRON: II:5053055-5053321
BOUNDING_INTRON: 
A3SS EXON: II:5053322-5053466
>II:5053327-5053466.+.A3SS.F33G12.6
GFF LINE II A3SS exon 5053327 5053466 . + . F33G12.6
A3SS: II:5053327-5053466 BOUNDING_INTRON: II:5053055-5053326
BOUNDING_INTRON: 
A3SS EXON: II:5053327-5053466
 
>II:5055785-5055987.+.A3SS.C27A2.2
GFF LINE II A3SS exon 5055785 5055987 . + . C27A2.2
A3SS: II:5055785-5055987 BOUNDING_INTRON: II:5055745-5055784
BOUNDING_INTRON: 
A3SS EXON: II:5055785-5055987
WBGene00004434_C27A2.2_rpl-22_protein-coding E002 chrII:5055785-5055862 1.038 ceh32_T1 nhr25_T1 0.000 A3SS_EXON
WBGene00004434_C27A2.2_rpl-22_protein-coding E002 chrII:5055785-5055862 1.001 end1_T2 hlh1_T2 0.000 A3SS_EXON
WBGene00004434_C27A2.2_rpl-22_protein-coding E002 chrII:5055785-5055862 1.020 end1_T2 nhr25_T2 0.000 A3SS_EXON
WBGene00004434_C27A2.2_rpl-22_protein-coding E002 chrII:5055785-5055862 1.119 pha4_T3 ceh32_T3 0.056 A3SS_EXON
>II:5055863-5055987.+.A3SS.C27A2.2
GFF LINE II A3SS exon 5055863 5055987 . + . C27A2.2
A3SS: II:5055863-5055987 BOUNDING_INTRON: II:5055745-5055862
BOUNDING_INTRON: 
A3SS EXON: II:5055863-5055987
 
>II:5279615-5279967.-.A3SS.ZK622.3
GFF LINE II A3SS exon 5279615 5279967 . - . ZK622.3
A3SS: II:5279615-5279967 BOUNDING_INTRON: II:5280244-5279614
A3SS EXON: II:5279615-5279967
BOUNDING_INTRON: 
>II:5279615-5279976.-.A3SS.ZK622.3
GFF LINE II A3SS exon 5279615 5279976 . - . ZK622.3
A3SS: II:5279615-5279976 BOUNDING_INTRON: II:5280244-5279614
A3SS EXON: II:5279615-5279976
WBGene00022781_ZK622.3_pmt-1_protein-coding E005 chrII:5279968-5279976 1.023 nhr25_T3 pha4_T3 0.056 A3SS_EXON
BOUNDING_INTRON: 
>II:5279615-5279990.-.A3SS.ZK622.3
GFF LINE II A3SS exon 5279615 5279990 . - . ZK622.3
A3SS: II:5279615-5279990 BOUNDING_INTRON: II:5280456-5279614
A3SS EXON: II:5279615-5279990
WBGene00022781_ZK622.3_pmt-1_protein-coding E005 chrII:5279968-5279976 1.023 nhr25_T3 pha4_T3 0.056 A3SS_EXON
BOUNDING_INTRON: 
>II:5279615-5279998.-.A3SS.ZK622.3
GFF LINE II A3SS exon 5279615 5279998 . - . ZK622.3
A3SS: II:5279615-5279998 BOUNDING_INTRON: II:5280456-5279614
A3SS EXON: II:5279615-5279998
WBGene00022781_ZK622.3_pmt-1_protein-coding E007 chrII:5279991-5279998 1.202 ceh32_T2 nhr25_T2 0.024 A3SS_EXON
WBGene00022781_ZK622.3_pmt-1_protein-coding E007 chrII:5279991-5279998 12.407 nhr25_T0 end1_T0 0.090 A3SS_EXON
WBGene00022781_ZK622.3_pmt-1_protein-coding E007 chrII:5279991-5279998 1.078 nhr25_T1 end1_T1 0.035 A3SS_EXON
WBGene00022781_ZK622.3_pmt-1_protein-coding E005 chrII:5279968-5279976 1.023 nhr25_T3 pha4_T3 0.056 A3SS_EXON
WBGene00022781_ZK622.3_pmt-1_protein-coding E007 chrII:5279991-5279998 12.376 nhr25_T3 end1_T3 0.056 A3SS_EXON
BOUNDING_INTRON: 
>II:5280091-5280274.-.A3SS.ZK622.3
GFF LINE II A3SS exon 5280091 5280274 . - . ZK622.3
A3SS: II:5280091-5280274 BOUNDING_INTRON: II:5282524-5280090
A3SS EXON: II:5280091-5280274
WBGene00022781_ZK622.3_pmt-1_protein-coding E014 chrII:5280129-5280189 1.032 ceh32_T1 end1_T1 0.007 A3SS_EXON
WBGene00022781_ZK622.3_pmt-1_protein-coding E015 chrII:5280190-5280229 1.136 ceh32_T1 end1_T1 0.004 A3SS_EXON
WBGene00022781_ZK622.3_pmt-1_protein-coding E015 chrII:5280190-5280229 1.184 ceh32_T1 nhr25_T1 0.000 A3SS_EXON
WBGene00022781_ZK622.3_pmt-1_protein-coding E014 chrII:5280129-5280189 1.136 ceh32_T2 pha4_T2 0.096 A3SS_EXON
WBGene00022781_ZK622.3_pmt-1_protein-coding E010 chrII:5280092-5280109 1.058 ceh32_T3 end1_T3 0.023 A3SS_EXON
WBGene00022781_ZK622.3_pmt-1_protein-coding E009 chrII:5280091-5280091 1.131 ceh32_T4 end1_T4 0.054 A3SS_EXON
WBGene00022781_ZK622.3_pmt-1_protein-coding E010 chrII:5280092-5280109 1.090 ceh32_T4 end1_T4 0.047 A3SS_EXON
WBGene00022781_ZK622.3_pmt-1_protein-coding E015 chrII:5280190-5280229 1.418 cnd1_T4 nhr25_T4 0.051 A3SS_EXON
WBGene00022781_ZK622.3_pmt-1_protein-coding E009 chrII:5280091-5280091 1.525 nhr25_T3 pha4_T3 0.045 A3SS_EXON
BOUNDING_INTRON: 
>II:5280091-5280275.-.A3SS.ZK622.3
GFF LINE II A3SS exon 5280091 5280275 . - . ZK622.3
A3SS: II:5280091-5280275 BOUNDING_INTRON: II:5282524-5280090
A3SS EXON: II:5280091-5280275
WBGene00022781_ZK622.3_pmt-1_protein-coding E019 chrII:5280275-5280275 1.081 ceh32_T0 nhr25_T0 0.002 A3SS_EXON
WBGene00022781_ZK622.3_pmt-1_protein-coding E019 chrII:5280275-5280275 1.617 ceh32_T0 hlh1_T0 0.004 A3SS_EXON
WBGene00022781_ZK622.3_pmt-1_protein-coding E014 chrII:5280129-5280189 1.032 ceh32_T1 end1_T1 0.007 A3SS_EXON
WBGene00022781_ZK622.3_pmt-1_protein-coding E015 chrII:5280190-5280229 1.136 ceh32_T1 end1_T1 0.004 A3SS_EXON
WBGene00022781_ZK622.3_pmt-1_protein-coding E015 chrII:5280190-5280229 1.184 ceh32_T1 nhr25_T1 0.000 A3SS_EXON
WBGene00022781_ZK622.3_pmt-1_protein-coding E014 chrII:5280129-5280189 1.136 ceh32_T2 pha4_T2 0.096 A3SS_EXON
WBGene00022781_ZK622.3_pmt-1_protein-coding E010 chrII:5280092-5280109 1.058 ceh32_T3 end1_T3 0.023 A3SS_EXON
WBGene00022781_ZK622.3_pmt-1_protein-coding E009 chrII:5280091-5280091 1.131 ceh32_T4 end1_T4 0.054 A3SS_EXON
WBGene00022781_ZK622.3_pmt-1_protein-coding E010 chrII:5280092-5280109 1.090 ceh32_T4 end1_T4 0.047 A3SS_EXON
WBGene00022781_ZK622.3_pmt-1_protein-coding E015 chrII:5280190-5280229 1.418 cnd1_T4 nhr25_T4 0.051 A3SS_EXON
WBGene00022781_ZK622.3_pmt-1_protein-coding E009 chrII:5280091-5280091 1.525 nhr25_T3 pha4_T3 0.045 A3SS_EXON
BOUNDING_INTRON: 
>II:5280091-5280278.-.A3SS.ZK622.3
GFF LINE II A3SS exon 5280091 5280278 . - . ZK622.3
A3SS: II:5280091-5280278 BOUNDING_INTRON: II:5282524-5280090
A3SS EXON: II:5280091-5280278
WBGene00022781_ZK622.3_pmt-1_protein-coding E019 chrII:5280275-5280275 1.081 ceh32_T0 nhr25_T0 0.002 A3SS_EXON
WBGene00022781_ZK622.3_pmt-1_protein-coding E019 chrII:5280275-5280275 1.617 ceh32_T0 hlh1_T0 0.004 A3SS_EXON
WBGene00022781_ZK622.3_pmt-1_protein-coding E020 chrII:5280276-5280278 1.081 ceh32_T0 nhr25_T0 0.002 A3SS_EXON
WBGene00022781_ZK622.3_pmt-1_protein-coding E020 chrII:5280276-5280278 1.577 ceh32_T0 hlh1_T0 0.002 A3SS_EXON
WBGene00022781_ZK622.3_pmt-1_protein-coding E014 chrII:5280129-5280189 1.032 ceh32_T1 end1_T1 0.007 A3SS_EXON
WBGene00022781_ZK622.3_pmt-1_protein-coding E015 chrII:5280190-5280229 1.136 ceh32_T1 end1_T1 0.004 A3SS_EXON
WBGene00022781_ZK622.3_pmt-1_protein-coding E015 chrII:5280190-5280229 1.184 ceh32_T1 nhr25_T1 0.000 A3SS_EXON
WBGene00022781_ZK622.3_pmt-1_protein-coding E014 chrII:5280129-5280189 1.136 ceh32_T2 pha4_T2 0.096 A3SS_EXON
WBGene00022781_ZK622.3_pmt-1_protein-coding E010 chrII:5280092-5280109 1.058 ceh32_T3 end1_T3 0.023 A3SS_EXON
WBGene00022781_ZK622.3_pmt-1_protein-coding E009 chrII:5280091-5280091 1.131 ceh32_T4 end1_T4 0.054 A3SS_EXON
WBGene00022781_ZK622.3_pmt-1_protein-coding E010 chrII:5280092-5280109 1.090 ceh32_T4 end1_T4 0.047 A3SS_EXON
WBGene00022781_ZK622.3_pmt-1_protein-coding E015 chrII:5280190-5280229 1.418 cnd1_T4 nhr25_T4 0.051 A3SS_EXON
WBGene00022781_ZK622.3_pmt-1_protein-coding E009 chrII:5280091-5280091 1.525 nhr25_T3 pha4_T3 0.045 A3SS_EXON
BOUNDING_INTRON: 
>II:5280091-5280279.-.A3SS.ZK622.3
GFF LINE II A3SS exon 5280091 5280279 . - . ZK622.3
A3SS: II:5280091-5280279 BOUNDING_INTRON: II:5282524-5280090
A3SS EXON: II:5280091-5280279
WBGene00022781_ZK622.3_pmt-1_protein-coding E019 chrII:5280275-5280275 1.081 ceh32_T0 nhr25_T0 0.002 A3SS_EXON
WBGene00022781_ZK622.3_pmt-1_protein-coding E019 chrII:5280275-5280275 1.617 ceh32_T0 hlh1_T0 0.004 A3SS_EXON
WBGene00022781_ZK622.3_pmt-1_protein-coding E020 chrII:5280276-5280278 1.081 ceh32_T0 nhr25_T0 0.002 A3SS_EXON
WBGene00022781_ZK622.3_pmt-1_protein-coding E020 chrII:5280276-5280278 1.577 ceh32_T0 hlh1_T0 0.002 A3SS_EXON
WBGene00022781_ZK622.3_pmt-1_protein-coding E021 chrII:5280279-5280279 1.574 ceh32_T0 hlh1_T0 0.003 A3SS_EXON
WBGene00022781_ZK622.3_pmt-1_protein-coding E014 chrII:5280129-5280189 1.032 ceh32_T1 end1_T1 0.007 A3SS_EXON
WBGene00022781_ZK622.3_pmt-1_protein-coding E015 chrII:5280190-5280229 1.136 ceh32_T1 end1_T1 0.004 A3SS_EXON
WBGene00022781_ZK622.3_pmt-1_protein-coding E015 chrII:5280190-5280229 1.184 ceh32_T1 nhr25_T1 0.000 A3SS_EXON
WBGene00022781_ZK622.3_pmt-1_protein-coding E014 chrII:5280129-5280189 1.136 ceh32_T2 pha4_T2 0.096 A3SS_EXON
WBGene00022781_ZK622.3_pmt-1_protein-coding E010 chrII:5280092-5280109 1.058 ceh32_T3 end1_T3 0.023 A3SS_EXON
WBGene00022781_ZK622.3_pmt-1_protein-coding E009 chrII:5280091-5280091 1.131 ceh32_T4 end1_T4 0.054 A3SS_EXON
WBGene00022781_ZK622.3_pmt-1_protein-coding E010 chrII:5280092-5280109 1.090 ceh32_T4 end1_T4 0.047 A3SS_EXON
WBGene00022781_ZK622.3_pmt-1_protein-coding E015 chrII:5280190-5280229 1.418 cnd1_T4 nhr25_T4 0.051 A3SS_EXON
WBGene00022781_ZK622.3_pmt-1_protein-coding E009 chrII:5280091-5280091 1.525 nhr25_T3 pha4_T3 0.045 A3SS_EXON
BOUNDING_INTRON: 
 
>II:5280091-5280279.-.A5SS.ZK622.3
GFF LINE II A5SS exon 5280091 5280279 . - . ZK622.3
A5SS: II:5280091-5280279 BOUNDING_INTRON: II:5279991-5280090
BOUNDING_INTRON: 
WBGene00022781_ZK622.3_pmt-1_protein-coding J035 chrII:5279991-5280090 1.103 ceh32_T4 end1_T4 0.071 A5SS_BOUNDING_INTRON
WBGene00022781_ZK622.3_pmt-1_protein-coding J035 chrII:5279991-5280090 1.447 nhr25_T3 pha4_T3 0.073 A5SS_BOUNDING_INTRON
A5SS EXON: II:5280091-5280279
WBGene00022781_ZK622.3_pmt-1_protein-coding E019 chrII:5280275-5280275 1.081 ceh32_T0 nhr25_T0 0.002 A5SS_EXON
WBGene00022781_ZK622.3_pmt-1_protein-coding E019 chrII:5280275-5280275 1.617 ceh32_T0 hlh1_T0 0.004 A5SS_EXON
WBGene00022781_ZK622.3_pmt-1_protein-coding E020 chrII:5280276-5280278 1.081 ceh32_T0 nhr25_T0 0.002 A5SS_EXON
WBGene00022781_ZK622.3_pmt-1_protein-coding E020 chrII:5280276-5280278 1.577 ceh32_T0 hlh1_T0 0.002 A5SS_EXON
WBGene00022781_ZK622.3_pmt-1_protein-coding E021 chrII:5280279-5280279 1.574 ceh32_T0 hlh1_T0 0.003 A5SS_EXON
WBGene00022781_ZK622.3_pmt-1_protein-coding E014 chrII:5280129-5280189 1.032 ceh32_T1 end1_T1 0.007 A5SS_EXON
WBGene00022781_ZK622.3_pmt-1_protein-coding E015 chrII:5280190-5280229 1.136 ceh32_T1 end1_T1 0.004 A5SS_EXON
WBGene00022781_ZK622.3_pmt-1_protein-coding E015 chrII:5280190-5280229 1.184 ceh32_T1 nhr25_T1 0.000 A5SS_EXON
WBGene00022781_ZK622.3_pmt-1_protein-coding E014 chrII:5280129-5280189 1.136 ceh32_T2 pha4_T2 0.096 A5SS_EXON
WBGene00022781_ZK622.3_pmt-1_protein-coding E010 chrII:5280092-5280109 1.058 ceh32_T3 end1_T3 0.023 A5SS_EXON
WBGene00022781_ZK622.3_pmt-1_protein-coding E009 chrII:5280091-5280091 1.131 ceh32_T4 end1_T4 0.054 A5SS_EXON
WBGene00022781_ZK622.3_pmt-1_protein-coding E010 chrII:5280092-5280109 1.090 ceh32_T4 end1_T4 0.047 A5SS_EXON
WBGene00022781_ZK622.3_pmt-1_protein-coding E015 chrII:5280190-5280229 1.418 cnd1_T4 nhr25_T4 0.051 A5SS_EXON
WBGene00022781_ZK622.3_pmt-1_protein-coding E009 chrII:5280091-5280091 1.525 nhr25_T3 pha4_T3 0.045 A5SS_EXON
>II:5280092-5280279.-.A5SS.ZK622.3
GFF LINE II A5SS exon 5280092 5280279 . - . ZK622.3
A5SS: II:5280092-5280279 BOUNDING_INTRON: II:5279991-5280091
BOUNDING_INTRON: 
A5SS EXON: II:5280092-5280279
WBGene00022781_ZK622.3_pmt-1_protein-coding E019 chrII:5280275-5280275 1.081 ceh32_T0 nhr25_T0 0.002 A5SS_EXON
WBGene00022781_ZK622.3_pmt-1_protein-coding E019 chrII:5280275-5280275 1.617 ceh32_T0 hlh1_T0 0.004 A5SS_EXON
WBGene00022781_ZK622.3_pmt-1_protein-coding E020 chrII:5280276-5280278 1.081 ceh32_T0 nhr25_T0 0.002 A5SS_EXON
WBGene00022781_ZK622.3_pmt-1_protein-coding E020 chrII:5280276-5280278 1.577 ceh32_T0 hlh1_T0 0.002 A5SS_EXON
WBGene00022781_ZK622.3_pmt-1_protein-coding E021 chrII:5280279-5280279 1.574 ceh32_T0 hlh1_T0 0.003 A5SS_EXON
WBGene00022781_ZK622.3_pmt-1_protein-coding E014 chrII:5280129-5280189 1.032 ceh32_T1 end1_T1 0.007 A5SS_EXON
WBGene00022781_ZK622.3_pmt-1_protein-coding E015 chrII:5280190-5280229 1.136 ceh32_T1 end1_T1 0.004 A5SS_EXON
WBGene00022781_ZK622.3_pmt-1_protein-coding E015 chrII:5280190-5280229 1.184 ceh32_T1 nhr25_T1 0.000 A5SS_EXON
WBGene00022781_ZK622.3_pmt-1_protein-coding E014 chrII:5280129-5280189 1.136 ceh32_T2 pha4_T2 0.096 A5SS_EXON
WBGene00022781_ZK622.3_pmt-1_protein-coding E010 chrII:5280092-5280109 1.058 ceh32_T3 end1_T3 0.023 A5SS_EXON
WBGene00022781_ZK622.3_pmt-1_protein-coding E010 chrII:5280092-5280109 1.090 ceh32_T4 end1_T4 0.047 A5SS_EXON
WBGene00022781_ZK622.3_pmt-1_protein-coding E015 chrII:5280190-5280229 1.418 cnd1_T4 nhr25_T4 0.051 A5SS_EXON
>II:5282469-5282517.-.A5SS.ZK622.3
GFF LINE II A5SS exon 5282469 5282517 . - . ZK622.3
A5SS: II:5282469-5282517 BOUNDING_INTRON: II:5280280-5282468
BOUNDING_INTRON: 
WBGene00022781_ZK622.3_pmt-1_protein-coding J044 chrII:5280280-5282468 1.056 tbx37_T3 end1_T3 0.047 A5SS_BOUNDING_INTRON
A5SS EXON: II:5282469-5282517
WBGene00022781_ZK622.3_pmt-1_protein-coding E027 chrII:5282491-5282517 1.000 end1_T1 hlh1_T1 0.056 A5SS_EXON
WBGene00022781_ZK622.3_pmt-1_protein-coding E027 chrII:5282491-5282517 1.000 nhr25_T1 hlh1_T1 0.024 A5SS_EXON
WBGene00022781_ZK622.3_pmt-1_protein-coding E025 chrII:5282469-5282470 1.060 tbx37_T3 end1_T3 0.053 A5SS_EXON
WBGene00022781_ZK622.3_pmt-1_protein-coding E026 chrII:5282471-5282490 1.060 tbx37_T3 end1_T3 0.053 A5SS_EXON
>II:5282471-5282517.-.A5SS.ZK622.3
GFF LINE II A5SS exon 5282471 5282517 . - . ZK622.3
A5SS: II:5282471-5282517 BOUNDING_INTRON: II:5280280-5282470
BOUNDING_INTRON: 
A5SS EXON: II:5282471-5282517
WBGene00022781_ZK622.3_pmt-1_protein-coding E027 chrII:5282491-5282517 1.000 end1_T1 hlh1_T1 0.056 A5SS_EXON
WBGene00022781_ZK622.3_pmt-1_protein-coding E027 chrII:5282491-5282517 1.000 nhr25_T1 hlh1_T1 0.024 A5SS_EXON
WBGene00022781_ZK622.3_pmt-1_protein-coding E026 chrII:5282471-5282490 1.060 tbx37_T3 end1_T3 0.053 A5SS_EXON
 
>II:5466595-5466698.+.A3SS.F56D1.4
GFF LINE II A3SS exon 5466595 5466698 . + . F56D1.4
A3SS: II:5466595-5466698 BOUNDING_INTRON: II:5466548-5466594
BOUNDING_INTRON: 
WBGene00000548_F56D1.4_clr-1_protein-coding J024 chrII:5466548-5466594 1.096 ceh32_T0 end1_T0 0.000 A3SS_BOUNDING_INTRON
WBGene00000548_F56D1.4_clr-1_protein-coding J024 chrII:5466548-5466594 1.288 ceh32_T0 nhr25_T0 0.000 A3SS_BOUNDING_INTRON
WBGene00000548_F56D1.4_clr-1_protein-coding J024 chrII:5466548-5466594 1.313 ceh32_T1 end1_T1 0.001 A3SS_BOUNDING_INTRON
WBGene00000548_F56D1.4_clr-1_protein-coding J024 chrII:5466548-5466594 1.498 ceh32_T2 end1_T2 0.022 A3SS_BOUNDING_INTRON
WBGene00000548_F56D1.4_clr-1_protein-coding J024 chrII:5466548-5466594 1.015 ceh32_T4 pha4_T4 0.030 A3SS_BOUNDING_INTRON
WBGene00000548_F56D1.4_clr-1_protein-coding J024 chrII:5466548-5466594 1.276 ceh32_T4 end1_T4 0.012 A3SS_BOUNDING_INTRON
WBGene00000548_F56D1.4_clr-1_protein-coding J024 chrII:5466548-5466594 1.318 cnd1_T2 end1_T2 0.028 A3SS_BOUNDING_INTRON
WBGene00000548_F56D1.4_clr-1_protein-coding J024 chrII:5466548-5466594 1.223 tbx37_T2 end1_T2 0.092 A3SS_BOUNDING_INTRON
A3SS EXON: II:5466595-5466698
WBGene00000548_F56D1.4_clr-1_protein-coding E003 chrII:5466595-5466600 1.063 ceh32_T0 nhr25_T0 0.000 A3SS_EXON
WBGene00000548_F56D1.4_clr-1_protein-coding E003 chrII:5466595-5466600 1.087 ceh32_T1 end1_T1 0.001 A3SS_EXON
WBGene00000548_F56D1.4_clr-1_protein-coding E003 chrII:5466595-5466600 1.147 ceh32_T2 end1_T2 0.037 A3SS_EXON
WBGene00000548_F56D1.4_clr-1_protein-coding E003 chrII:5466595-5466600 1.122 ceh32_T4 end1_T4 0.017 A3SS_EXON
>II:5466601-5466698.+.A3SS.F56D1.4
GFF LINE II A3SS exon 5466601 5466698 . + . F56D1.4
A3SS: II:5466601-5466698 BOUNDING_INTRON: II:5466548-5466600
BOUNDING_INTRON: 
WBGene00000548_F56D1.4_clr-1_protein-coding J025 chrII:5466548-5466600 1.158 ceh32_T1 pha4_T1 0.000 A3SS_BOUNDING_INTRON
A3SS EXON: II:5466601-5466698
 
>II:5471629-5471717.+.A5SS.F56D1.4
GFF LINE II A5SS exon 5471629 5471717 . + . F56D1.4
A5SS: II:5471629-5471717 BOUNDING_INTRON: II:5471852-5471628
A5SS EXON: II:5471629-5471717
BOUNDING_INTRON: 
>II:5471629-5471724.+.A5SS.F56D1.4
GFF LINE II A5SS exon 5471629 5471724 . + . F56D1.4
A5SS: II:5471629-5471724 BOUNDING_INTRON: II:5471852-5471628
A5SS EXON: II:5471629-5471724
BOUNDING_INTRON: 
 
>II:5541654-5541717.-.A3SS.C17C3.24
GFF LINE II A3SS exon 5541654 5541717 . - . C17C3.24
A3SS: II:5541654-5541717 BOUNDING_INTRON: II:5541823-5541653
A3SS EXON: II:5541654-5541717
BOUNDING_INTRON: 
>II:5541654-5541719.-.A3SS.C17C3.24
GFF LINE II A3SS exon 5541654 5541719 . - . C17C3.24
A3SS: II:5541654-5541719 BOUNDING_INTRON: II:5541823-5541653
A3SS EXON: II:5541654-5541719
BOUNDING_INTRON: 
 
>II:5545720-5545865.-.A5SS.C17C3.12
GFF LINE II A5SS exon 5545720 5545865 . - . C17C3.12
A5SS: II:5545720-5545865 BOUNDING_INTRON: II:5545404-5545719
BOUNDING_INTRON: 
WBGene00015894_C17C3.12_acdh-2_protein-coding J017 chrII:5545404-5545719 1.123 end1_T2 nhr25_T2 0.057 A5SS_BOUNDING_INTRON
WBGene00015894_C17C3.12_acdh-2_protein-coding J017 chrII:5545404-5545719 1.076 nhr25_T4 hlh1_T4 0.006 A5SS_BOUNDING_INTRON
A5SS EXON: II:5545720-5545865
WBGene00015894_C17C3.12_acdh-2_protein-coding E005 chrII:5545720-5545806 1.037 nhr25_T3 ceh32_T3 0.035 A5SS_EXON
>II:5545807-5545865.-.A5SS.C17C3.12
GFF LINE II A5SS exon 5545807 5545865 . - . C17C3.12
A5SS: II:5545807-5545865 BOUNDING_INTRON: II:5545404-5545806
BOUNDING_INTRON: 
A5SS EXON: II:5545807-5545865
>II:5546573-5546809.-.A5SS.C17C3.12
GFF LINE II A5SS exon 5546573 5546809 . - . C17C3.12
A5SS: II:5546573-5546809 BOUNDING_INTRON: II:5546527-5546572
BOUNDING_INTRON: 
WBGene00015894_C17C3.12_acdh-2_protein-coding J020 chrII:5546527-5546572 12.060 end1_T2 ceh32_T2 0.015 A5SS_BOUNDING_INTRON
WBGene00015894_C17C3.12_acdh-2_protein-coding J020 chrII:5546527-5546572 12.371 hlh1_T2 ceh32_T2 0.021 A5SS_BOUNDING_INTRON
A5SS EXON: II:5546573-5546809
WBGene00015894_C17C3.12_acdh-2_protein-coding E008 chrII:5546573-5546628 1.511 end1_T0 ceh32_T0 0.077 A5SS_EXON
WBGene00015894_C17C3.12_acdh-2_protein-coding E009 chrII:5546629-5546809 1.103 pha4_T2 ceh32_T2 0.075 A5SS_EXON
>II:5546629-5546809.-.A5SS.C17C3.12
GFF LINE II A5SS exon 5546629 5546809 . - . C17C3.12
A5SS: II:5546629-5546809 BOUNDING_INTRON: II:5547298-5546628
A5SS EXON: II:5546629-5546809
WBGene00015894_C17C3.12_acdh-2_protein-coding E009 chrII:5546629-5546809 1.103 pha4_T2 ceh32_T2 0.075 A5SS_EXON
BOUNDING_INTRON: 
>II:5546990-5547297.-.A5SS.C17C3.12
GFF LINE II A5SS exon 5546990 5547297 . - . C17C3.12
A5SS: II:5546990-5547297 BOUNDING_INTRON: II:5546810-5546989
BOUNDING_INTRON: 
A5SS EXON: II:5546990-5547297
>II:5547040-5547297.-.A5SS.C17C3.12
GFF LINE II A5SS exon 5547040 5547297 . - . C17C3.12
A5SS: II:5547040-5547297 BOUNDING_INTRON: II:5546810-5547039
BOUNDING_INTRON: 
A5SS EXON: II:5547040-5547297
>II:5547171-5547297.-.A5SS.C17C3.12
GFF LINE II A5SS exon 5547171 5547297 . - . C17C3.12
A5SS: II:5547171-5547297 BOUNDING_INTRON: II:5546810-5547170
BOUNDING_INTRON: 
A5SS EXON: II:5547171-5547297
 
>II:5621665-5621791.-.A3SS.C17G10.9
GFF LINE II A3SS exon 5621665 5621791 . - . C17G10.9
A3SS: II:5621665-5621791 BOUNDING_INTRON: II:5622484-5621664
A3SS EXON: II:5621665-5621791
BOUNDING_INTRON: 
>II:5621665-5621797.-.A3SS.C17G10.9
GFF LINE II A3SS exon 5621665 5621797 . - . C17G10.9
A3SS: II:5621665-5621797 BOUNDING_INTRON: II:5622484-5621664
A3SS EXON: II:5621665-5621797
BOUNDING_INTRON: 
 
>II:5624563-5624979.+.A3SS.F59E12.5
GFF LINE II A3SS exon 5624563 5624979 . + . F59E12.5
A3SS: II:5624563-5624979 BOUNDING_INTRON: II:5624492-5624562
BOUNDING_INTRON: 
A3SS EXON: II:5624563-5624979
WBGene00019121_F59E12.5_npl-4.2_protein-coding E005 chrII:5624563-5624568 1.425 ceh32_T2 end1_T2 0.008 A3SS_EXON
>II:5624569-5624979.+.A3SS.F59E12.5
GFF LINE II A3SS exon 5624569 5624979 . + . F59E12.5
A3SS: II:5624569-5624979 BOUNDING_INTRON: II:5624492-5624568
BOUNDING_INTRON: 
WBGene00019121_F59E12.5_npl-4.2_protein-coding J011 chrII:5624492-5624568 1.013 ceh32_T1 pha4_T1 0.000 A3SS_BOUNDING_INTRON
A3SS EXON: II:5624569-5624979
 
>II:5633044-5633282.+.A3SS.F59E12.4
GFF LINE II A3SS exon 5633044 5633282 . + . F59E12.4
A3SS: II:5633044-5633282 BOUNDING_INTRON: II:5632954-5633043
BOUNDING_INTRON: 
A3SS EXON: II:5633044-5633282
WBGene00019120_F59E12.4_npl-4.1_protein-coding E006 chrII:5633050-5633282 1.151 ceh32_T1 pha4_T1 0.075 A3SS_EXON
WBGene00019120_F59E12.4_npl-4.1_protein-coding E006 chrII:5633050-5633282 1.062 ceh32_T2 hlh1_T2 0.069 A3SS_EXON
WBGene00019120_F59E12.4_npl-4.1_protein-coding E006 chrII:5633050-5633282 1.351 ceh32_T2 pha4_T2 0.059 A3SS_EXON
WBGene00019120_F59E12.4_npl-4.1_protein-coding E006 chrII:5633050-5633282 1.510 ceh32_T2 end1_T2 0.036 A3SS_EXON
WBGene00019120_F59E12.4_npl-4.1_protein-coding E006 chrII:5633050-5633282 1.371 ceh32_T3 pha4_T3 0.013 A3SS_EXON
WBGene00019120_F59E12.4_npl-4.1_protein-coding E006 chrII:5633050-5633282 1.536 ceh32_T3 end1_T3 0.000 A3SS_EXON
WBGene00019120_F59E12.4_npl-4.1_protein-coding E006 chrII:5633050-5633282 1.396 ceh32_T4 hlh1_T4 0.080 A3SS_EXON
WBGene00019120_F59E12.4_npl-4.1_protein-coding E006 chrII:5633050-5633282 1.823 ceh32_T4 pha4_T4 0.034 A3SS_EXON
WBGene00019120_F59E12.4_npl-4.1_protein-coding E006 chrII:5633050-5633282 2.063 ceh32_T4 end1_T4 0.017 A3SS_EXON
WBGene00019120_F59E12.4_npl-4.1_protein-coding E005 chrII:5633044-5633049 1.122 hlh1_T1 end1_T1 0.067 A3SS_EXON
WBGene00019120_F59E12.4_npl-4.1_protein-coding E006 chrII:5633050-5633282 1.159 nhr25_T1 pha4_T1 0.088 A3SS_EXON
WBGene00019120_F59E12.4_npl-4.1_protein-coding E005 chrII:5633044-5633049 1.075 nhr25_T4 pha4_T4 0.094 A3SS_EXON
WBGene00019120_F59E12.4_npl-4.1_protein-coding E005 chrII:5633044-5633049 1.436 nhr25_T4 end1_T4 0.024 A3SS_EXON
WBGene00019120_F59E12.4_npl-4.1_protein-coding E005 chrII:5633044-5633049 1.011 tbx37_T1 end1_T1 0.048 A3SS_EXON
WBGene00019120_F59E12.4_npl-4.1_protein-coding E005 chrII:5633044-5633049 1.499 tbx37_T2 end1_T2 0.001 A3SS_EXON
>II:5633050-5633282.+.A3SS.F59E12.4
GFF LINE II A3SS exon 5633050 5633282 . + . F59E12.4
A3SS: II:5633050-5633282 BOUNDING_INTRON: II:5632954-5633049
BOUNDING_INTRON: 
WBGene00019120_F59E12.4_npl-4.1_protein-coding J012 chrII:5632954-5633049 1.122 ceh32_T1 pha4_T1 0.008 A3SS_BOUNDING_INTRON
WBGene00019120_F59E12.4_npl-4.1_protein-coding J012 chrII:5632954-5633049 1.103 ceh32_T2 pha4_T2 0.014 A3SS_BOUNDING_INTRON
WBGene00019120_F59E12.4_npl-4.1_protein-coding J012 chrII:5632954-5633049 1.170 ceh32_T2 end1_T2 0.003 A3SS_BOUNDING_INTRON
WBGene00019120_F59E12.4_npl-4.1_protein-coding J012 chrII:5632954-5633049 1.244 ceh32_T3 pha4_T3 0.059 A3SS_BOUNDING_INTRON
WBGene00019120_F59E12.4_npl-4.1_protein-coding J012 chrII:5632954-5633049 1.388 ceh32_T3 end1_T3 0.092 A3SS_BOUNDING_INTRON
WBGene00019120_F59E12.4_npl-4.1_protein-coding J012 chrII:5632954-5633049 1.118 ceh32_T4 pha4_T4 0.032 A3SS_BOUNDING_INTRON
WBGene00019120_F59E12.4_npl-4.1_protein-coding J012 chrII:5632954-5633049 1.356 ceh32_T4 end1_T4 0.011 A3SS_BOUNDING_INTRON
WBGene00019120_F59E12.4_npl-4.1_protein-coding J012 chrII:5632954-5633049 1.083 cnd1_T1 pha4_T1 0.004 A3SS_BOUNDING_INTRON
WBGene00019120_F59E12.4_npl-4.1_protein-coding J012 chrII:5632954-5633049 1.065 hlh1_T0 pha4_T0 0.001 A3SS_BOUNDING_INTRON
WBGene00019120_F59E12.4_npl-4.1_protein-coding J012 chrII:5632954-5633049 1.292 hlh1_T0 end1_T0 0.001 A3SS_BOUNDING_INTRON
WBGene00019120_F59E12.4_npl-4.1_protein-coding J012 chrII:5632954-5633049 1.021 hlh1_T3 end1_T3 0.019 A3SS_BOUNDING_INTRON
WBGene00019120_F59E12.4_npl-4.1_protein-coding J012 chrII:5632954-5633049 1.274 nhr25_T0 pha4_T0 0.000 A3SS_BOUNDING_INTRON
WBGene00019120_F59E12.4_npl-4.1_protein-coding J012 chrII:5632954-5633049 1.459 nhr25_T0 end1_T0 0.009 A3SS_BOUNDING_INTRON
WBGene00019120_F59E12.4_npl-4.1_protein-coding J012 chrII:5632954-5633049 1.334 nhr25_T1 pha4_T1 0.000 A3SS_BOUNDING_INTRON
WBGene00019120_F59E12.4_npl-4.1_protein-coding J012 chrII:5632954-5633049 1.199 nhr25_T1 end1_T1 0.000 A3SS_BOUNDING_INTRON
WBGene00019120_F59E12.4_npl-4.1_protein-coding J012 chrII:5632954-5633049 1.066 nhr25_T3 pha4_T3 0.005 A3SS_BOUNDING_INTRON
WBGene00019120_F59E12.4_npl-4.1_protein-coding J012 chrII:5632954-5633049 1.239 nhr25_T3 end1_T3 0.020 A3SS_BOUNDING_INTRON
WBGene00019120_F59E12.4_npl-4.1_protein-coding J012 chrII:5632954-5633049 1.455 tbx37_T0 end1_T0 0.003 A3SS_BOUNDING_INTRON
A3SS EXON: II:5633050-5633282
WBGene00019120_F59E12.4_npl-4.1_protein-coding E006 chrII:5633050-5633282 1.151 ceh32_T1 pha4_T1 0.075 A3SS_EXON
WBGene00019120_F59E12.4_npl-4.1_protein-coding E006 chrII:5633050-5633282 1.062 ceh32_T2 hlh1_T2 0.069 A3SS_EXON
WBGene00019120_F59E12.4_npl-4.1_protein-coding E006 chrII:5633050-5633282 1.351 ceh32_T2 pha4_T2 0.059 A3SS_EXON
WBGene00019120_F59E12.4_npl-4.1_protein-coding E006 chrII:5633050-5633282 1.510 ceh32_T2 end1_T2 0.036 A3SS_EXON
WBGene00019120_F59E12.4_npl-4.1_protein-coding E006 chrII:5633050-5633282 1.371 ceh32_T3 pha4_T3 0.013 A3SS_EXON
WBGene00019120_F59E12.4_npl-4.1_protein-coding E006 chrII:5633050-5633282 1.536 ceh32_T3 end1_T3 0.000 A3SS_EXON
WBGene00019120_F59E12.4_npl-4.1_protein-coding E006 chrII:5633050-5633282 1.396 ceh32_T4 hlh1_T4 0.080 A3SS_EXON
WBGene00019120_F59E12.4_npl-4.1_protein-coding E006 chrII:5633050-5633282 1.823 ceh32_T4 pha4_T4 0.034 A3SS_EXON
WBGene00019120_F59E12.4_npl-4.1_protein-coding E006 chrII:5633050-5633282 2.063 ceh32_T4 end1_T4 0.017 A3SS_EXON
WBGene00019120_F59E12.4_npl-4.1_protein-coding E006 chrII:5633050-5633282 1.159 nhr25_T1 pha4_T1 0.088 A3SS_EXON
 
>II:5690834-5690964.-.A3SS.C25H3.9
GFF LINE II A3SS exon 5690834 5690964 . - . C25H3.9
A3SS: II:5690834-5690964 BOUNDING_INTRON: II:5691134-5690833
A3SS EXON: II:5690834-5690964
BOUNDING_INTRON: 
>II:5690834-5690973.-.A3SS.C25H3.9
GFF LINE II A3SS exon 5690834 5690973 . - . C25H3.9
A3SS: II:5690834-5690973 BOUNDING_INTRON: II:5691134-5690833
A3SS EXON: II:5690834-5690973
BOUNDING_INTRON: 
 
>II:5713434-5713853.-.A3SS.C18A3.5
GFF LINE II A3SS exon 5713434 5713853 . - . C18A3.5
A3SS: II:5713434-5713853 BOUNDING_INTRON: II:5714505-5713433
A3SS EXON: II:5713434-5713853
WBGene00015943_C18A3.5_tiar-1_protein-coding E003 chrII:5713434-5713712 1.042 end1_T1 ceh32_T1 0.000 A3SS_EXON
WBGene00015943_C18A3.5_tiar-1_protein-coding E003 chrII:5713434-5713712 1.036 end1_T2 ceh32_T2 0.000 A3SS_EXON
WBGene00015943_C18A3.5_tiar-1_protein-coding E003 chrII:5713434-5713712 1.158 hlh1_T1 ceh32_T1 0.000 A3SS_EXON
WBGene00015943_C18A3.5_tiar-1_protein-coding E003 chrII:5713434-5713712 1.097 hlh1_T2 ceh32_T2 0.000 A3SS_EXON
WBGene00015943_C18A3.5_tiar-1_protein-coding E003 chrII:5713434-5713712 1.125 pha4_T1 ceh32_T1 0.000 A3SS_EXON
WBGene00015943_C18A3.5_tiar-1_protein-coding E003 chrII:5713434-5713712 1.025 pha4_T2 ceh32_T2 0.000 A3SS_EXON
BOUNDING_INTRON: 
>II:5713434-5713854.-.A3SS.C18A3.5
GFF LINE II A3SS exon 5713434 5713854 . - . C18A3.5
A3SS: II:5713434-5713854 BOUNDING_INTRON: II:5714505-5713433
A3SS EXON: II:5713434-5713854
WBGene00015943_C18A3.5_tiar-1_protein-coding E003 chrII:5713434-5713712 1.042 end1_T1 ceh32_T1 0.000 A3SS_EXON
WBGene00015943_C18A3.5_tiar-1_protein-coding E003 chrII:5713434-5713712 1.036 end1_T2 ceh32_T2 0.000 A3SS_EXON
WBGene00015943_C18A3.5_tiar-1_protein-coding E003 chrII:5713434-5713712 1.158 hlh1_T1 ceh32_T1 0.000 A3SS_EXON
WBGene00015943_C18A3.5_tiar-1_protein-coding E003 chrII:5713434-5713712 1.097 hlh1_T2 ceh32_T2 0.000 A3SS_EXON
WBGene00015943_C18A3.5_tiar-1_protein-coding E003 chrII:5713434-5713712 1.125 pha4_T1 ceh32_T1 0.000 A3SS_EXON
WBGene00015943_C18A3.5_tiar-1_protein-coding E003 chrII:5713434-5713712 1.025 pha4_T2 ceh32_T2 0.000 A3SS_EXON
BOUNDING_INTRON: 
 
>II:5907110-5907187.+.A3SS.F59G1.8
GFF LINE II A3SS exon 5907110 5907187 . + . F59G1.8
A3SS: II:5907110-5907187 BOUNDING_INTRON: II:5907068-5907109
BOUNDING_INTRON: 
A3SS EXON: II:5907110-5907187
>II:5907119-5907187.+.A3SS.F59G1.8
GFF LINE II A3SS exon 5907119 5907187 . + . F59G1.8
A3SS: II:5907119-5907187 BOUNDING_INTRON: II:5907068-5907118
BOUNDING_INTRON: 
A3SS EXON: II:5907119-5907187
 
>II:5936571-5936665.+.A3SS.F28B12.2
GFF LINE II A3SS exon 5936571 5936665 . + . F28B12.2
A3SS: II:5936571-5936665 BOUNDING_INTRON: II:5936485-5936570
BOUNDING_INTRON: 
A3SS EXON: II:5936571-5936665
WBGene00001208_F28B12.2_egl-44_protein-coding E005 chrII:5936572-5936665 1.316 ceh32_T0 end1_T0 0.009 A3SS_EXON
>II:5936572-5936665.+.A3SS.F28B12.2
GFF LINE II A3SS exon 5936572 5936665 . + . F28B12.2
A3SS: II:5936572-5936665 BOUNDING_INTRON: II:5936485-5936571
BOUNDING_INTRON: 
WBGene00001208_F28B12.2_egl-44_protein-coding J017 chrII:5936485-5936571 1.066 ceh32_T1 pha4_T1 0.000 A3SS_BOUNDING_INTRON
A3SS EXON: II:5936572-5936665
WBGene00001208_F28B12.2_egl-44_protein-coding E005 chrII:5936572-5936665 1.316 ceh32_T0 end1_T0 0.009 A3SS_EXON
 
>II:5938537-5938664.+.A5SS.F28B12.2
GFF LINE II A5SS exon 5938537 5938664 . + . F28B12.2
A5SS: II:5938537-5938664 BOUNDING_INTRON: II:5938922-5938536
A5SS EXON: II:5938537-5938664
BOUNDING_INTRON: 
>II:5938537-5938685.+.A5SS.F28B12.2
GFF LINE II A5SS exon 5938537 5938685 . + . F28B12.2
A5SS: II:5938537-5938685 BOUNDING_INTRON: II:5938922-5938536
A5SS EXON: II:5938537-5938685
BOUNDING_INTRON: 
 
>II:6023994-6024218.-.A5SS.R12C12.9
GFF LINE II A5SS exon 6023994 6024218 . - . R12C12.9
A5SS: II:6023994-6024218 BOUNDING_INTRON: II:6023803-6023993
BOUNDING_INTRON: 
WBGene00020029_R12C12.9_R12C12.9_protein-coding J012 chrII:6023803-6023993 1.676 ceh32_T4 pha4_T4 0.039 A5SS_BOUNDING_INTRON
WBGene00020029_R12C12.9_R12C12.9_protein-coding J012 chrII:6023803-6023993 2.087 ceh32_T4 hlh1_T4 0.000 A5SS_BOUNDING_INTRON
[truncated: 1,099,642 more chars]
