# Supplementary material for: The C. elegans embryonic transcriptome with tissue, time, and alternative splicing resolution
Source: Genome Res. 2019 Jun;29(6):1036–45. doi: 10.1101/gr.243394.118 (PMC6581053; doi:10.1101/gr.243394.118)
Supplement: Supplemental Material [file supp_gr.243394.118_Supplemental_File_S2.zip › Supplemental_File_alt_5prime_exon_no_overlap_with_internal_exon.WS245.txt]

# list of alternate 5 prime exons in WS245 coordinates that have no overlap with alternate internal exons
# each entry begins with a ">" label line for the entry, followed by a GFF line with the position of the exon including the name of a transcript that includes that 5' exon
# the third line provides the positions of the 5 prime exon and the bounding intron
# the following lines provide any differential usage information, first for the 5' exon and then the bounding intron (after the BOUNDING_INTRON: line)
# columns for differential usage
# column 1: gene name
# column 2: feature identifier (J*, junction; E*, exon)
# column 3: position
# column 4: log2FC change
# column 5: sample with higher expression
# column 6: sample with lower expression
# column 7: adjusted p-value

>I:10019706-10019718.+.F10G8.1.5prime.F10G8.1a
GFF LINE F10G8.1 + FIRST_EXON: I:10019706-10019718 FIRST_INTRON: I:10019719-10019767 F10G8.1a
5primeExons: chrI:10019706-10019718
BOUNDING_INTRON: chrI:10019719-10019767
 
>I:10026188-10026219.+.F10G8.3.5prime.F10G8.3.2
GFF LINE F10G8.3 + FIRST_EXON: I:10026188-10026219 FIRST_INTRON: I:10026220-10026347 F10G8.3.2
5primeExons: chrI:10026188-10026219
WBGene00003803_F10G8.3_rae-1_protein-coding E001 chrI:10026188-10026219 1.130 ceh32_T2 hlh1_T2 0.062 5primeExons_EXON
WBGene00003803_F10G8.3_rae-1_protein-coding E001 chrI:10026188-10026219 2.026 end1_T4 tbx37_T4 0.000 5primeExons_EXON
WBGene00003803_F10G8.3_rae-1_protein-coding E001 chrI:10026188-10026219 1.434 nhr25_T1 tbx37_T1 0.006 5primeExons_EXON
WBGene00003803_F10G8.3_rae-1_protein-coding E001 chrI:10026188-10026219 1.285 nhr25_T2 hlh1_T2 0.024 5primeExons_EXON
BOUNDING_INTRON: chrI:10026220-10026347
WBGene00003803_F10G8.3_rae-1_protein-coding J007 chrI:10026220-10026347 1.129 ceh32_T2 hlh1_T2 0.066 5primeExons_BOUNDING_INTRON
WBGene00003803_F10G8.3_rae-1_protein-coding J007 chrI:10026220-10026347 1.968 end1_T4 tbx37_T4 0.000 5primeExons_BOUNDING_INTRON
WBGene00003803_F10G8.3_rae-1_protein-coding J007 chrI:10026220-10026347 1.435 nhr25_T1 tbx37_T1 0.005 5primeExons_BOUNDING_INTRON
WBGene00003803_F10G8.3_rae-1_protein-coding J007 chrI:10026220-10026347 1.285 nhr25_T2 hlh1_T2 0.023 5primeExons_BOUNDING_INTRON
 
>I:10048006-10048505.+.F10G8.9.5prime.F10G8.9b
GFF LINE F10G8.9 + FIRST_EXON: I:10048006-10048505 FIRST_INTRON: I:10048506-10049054 F10G8.9b
5primeExons: chrI:10048006-10048505
BOUNDING_INTRON: chrI:10048506-10049054
 
>I:10074335-10074387.-.B0379.7.5prime.B0379.7.1
GFF LINE B0379.7 - FIRST_EXON: I:10074335-10074387 FIRST_INTRON: I:10074063-10074334 B0379.7.1
5primeExons: chrI:10074335-10074387
BOUNDING_INTRON: chrI:10074063-10074334
 
>I:10088600-10088752.-.B0379.4.5prime.B0379.4c
GFF LINE B0379.4 - FIRST_EXON: I:10088600-10088752 FIRST_INTRON: I:10088496-10088599 B0379.4c
5primeExons: chrI:10088600-10088752
BOUNDING_INTRON: chrI:10088496-10088599
 
>I:10093865-10094480.-.B0379.4.5prime.B0379.4b
GFF LINE B0379.4 - FIRST_EXON: I:10093865-10094480 FIRST_INTRON: I:10093778-10093864 B0379.4b
5primeExons: chrI:10093865-10094480
WBGene00007054_B0379.4_scpl-1_protein-coding E012 chrI:10093865-10094480 1.145 ceh32_T3 end1_T3 0.016 5primeExons_EXON
WBGene00007054_B0379.4_scpl-1_protein-coding E012 chrI:10093865-10094480 1.096 ceh32_T4 hlh1_T4 0.000 5primeExons_EXON
WBGene00007054_B0379.4_scpl-1_protein-coding E012 chrI:10093865-10094480 1.982 ceh32_T4 end1_T4 0.000 5primeExons_EXON
WBGene00007054_B0379.4_scpl-1_protein-coding E012 chrI:10093865-10094480 12.400 cnd1_T1 nhr25_T1 0.060 5primeExons_EXON
WBGene00007054_B0379.4_scpl-1_protein-coding E012 chrI:10093865-10094480 1.011 cnd1_T2 hlh1_T2 0.070 5primeExons_EXON
WBGene00007054_B0379.4_scpl-1_protein-coding E012 chrI:10093865-10094480 1.092 cnd1_T3 nhr25_T3 0.002 5primeExons_EXON
WBGene00007054_B0379.4_scpl-1_protein-coding E012 chrI:10093865-10094480 1.105 cnd1_T3 hlh1_T3 0.000 5primeExons_EXON
WBGene00007054_B0379.4_scpl-1_protein-coding E012 chrI:10093865-10094480 1.393 cnd1_T3 end1_T3 0.000 5primeExons_EXON
WBGene00007054_B0379.4_scpl-1_protein-coding E012 chrI:10093865-10094480 1.248 cnd1_T4 hlh1_T4 0.000 5primeExons_EXON
WBGene00007054_B0379.4_scpl-1_protein-coding E012 chrI:10093865-10094480 2.145 cnd1_T4 end1_T4 0.000 5primeExons_EXON
WBGene00007054_B0379.4_scpl-1_protein-coding E012 chrI:10093865-10094480 1.153 nhr25_T4 end1_T4 0.014 5primeExons_EXON
WBGene00007054_B0379.4_scpl-1_protein-coding E012 chrI:10093865-10094480 1.147 pha4_T3 hlh1_T3 0.087 5primeExons_EXON
WBGene00007054_B0379.4_scpl-1_protein-coding E012 chrI:10093865-10094480 1.750 pha4_T4 end1_T4 0.000 5primeExons_EXON
WBGene00007054_B0379.4_scpl-1_protein-coding E012 chrI:10093865-10094480 1.125 tbx37_T3 end1_T3 0.001 5primeExons_EXON
WBGene00007054_B0379.4_scpl-1_protein-coding E012 chrI:10093865-10094480 1.772 tbx37_T4 end1_T4 0.000 5primeExons_EXON
BOUNDING_INTRON: chrI:10093778-10093864
WBGene00007054_B0379.4_scpl-1_protein-coding J024 chrI:10093778-10093864 1.184 cnd1_T3 end1_T3 0.062 5primeExons_BOUNDING_INTRON
WBGene00007054_B0379.4_scpl-1_protein-coding J024 chrI:10093778-10093864 1.338 cnd1_T4 end1_T4 0.000 5primeExons_BOUNDING_INTRON
WBGene00007054_B0379.4_scpl-1_protein-coding J024 chrI:10093778-10093864 1.493 pha4_T4 end1_T4 0.032 5primeExons_BOUNDING_INTRON
WBGene00007054_B0379.4_scpl-1_protein-coding J024 chrI:10093778-10093864 1.048 tbx37_T4 end1_T4 0.018 5primeExons_BOUNDING_INTRON
 
>I:10101905-10102012.-.B0379.4.5prime.B0379.4a
GFF LINE B0379.4 - FIRST_EXON: I:10101905-10102012 FIRST_INTRON: I:10100761-10101904 B0379.4a
5primeExons: chrI:10101905-10102012
WBGene00007054_B0379.4_scpl-1_protein-coding E014 chrI:10101905-10102012 1.379 ceh32_T1 hlh1_T1 0.013 5primeExons_EXON
WBGene00007054_B0379.4_scpl-1_protein-coding E014 chrI:10101905-10102012 12.930 ceh32_T1 nhr25_T1 0.010 5primeExons_EXON
WBGene00007054_B0379.4_scpl-1_protein-coding E014 chrI:10101905-10102012 1.578 end1_T3 tbx37_T3 0.011 5primeExons_EXON
WBGene00007054_B0379.4_scpl-1_protein-coding E014 chrI:10101905-10102012 1.887 end1_T3 cnd1_T3 0.004 5primeExons_EXON
WBGene00007054_B0379.4_scpl-1_protein-coding E014 chrI:10101905-10102012 1.436 end1_T4 tbx37_T4 0.001 5primeExons_EXON
WBGene00007054_B0379.4_scpl-1_protein-coding E014 chrI:10101905-10102012 1.138 end1_T4 ceh32_T4 0.060 5primeExons_EXON
WBGene00007054_B0379.4_scpl-1_protein-coding E014 chrI:10101905-10102012 1.803 end1_T4 cnd1_T4 0.000 5primeExons_EXON
WBGene00007054_B0379.4_scpl-1_protein-coding E014 chrI:10101905-10102012 1.279 hlh1_T3 cnd1_T3 0.052 5primeExons_EXON
WBGene00007054_B0379.4_scpl-1_protein-coding E014 chrI:10101905-10102012 1.283 hlh1_T4 cnd1_T4 0.001 5primeExons_EXON
WBGene00007054_B0379.4_scpl-1_protein-coding E014 chrI:10101905-10102012 1.236 nhr25_T4 cnd1_T4 0.010 5primeExons_EXON
BOUNDING_INTRON: chrI:10100761-10101904
WBGene00007054_B0379.4_scpl-1_protein-coding J026 chrI:10100761-10101904 1.692 ceh32_T1 end1_T1 0.021 5primeExons_BOUNDING_INTRON
WBGene00007054_B0379.4_scpl-1_protein-coding J026 chrI:10100761-10101904 1.037 hlh1_T4 tbx37_T4 0.052 5primeExons_BOUNDING_INTRON
WBGene00007054_B0379.4_scpl-1_protein-coding J026 chrI:10100761-10101904 1.382 hlh1_T4 cnd1_T4 0.017 5primeExons_BOUNDING_INTRON
 
>I:10298215-10298337.+.T20F10.2.5prime.T20F10.2a
GFF LINE T20F10.2 + FIRST_EXON: I:10298215-10298337 FIRST_INTRON: I:10298338-10299274 T20F10.2a
5primeExons: chrI:10298215-10298337
BOUNDING_INTRON: chrI:10298338-10299274
 
>I:1034472-1034497.+.Y34D9A.3.5prime.Y34D9A.3a
GFF LINE Y34D9A.3 + FIRST_EXON: I:1034472-1034497 FIRST_INTRON: I:1034498-1034546 Y34D9A.3a
5primeExons: chrI:1034472-1034497
WBGene00021329_Y34D9A.3_Y34D9A.3_protein-coding E001 chrI:1034472-1034497 1.059 ceh32_T0 nhr25_T0 0.032 5primeExons_EXON
WBGene00021329_Y34D9A.3_Y34D9A.3_protein-coding E001 chrI:1034472-1034497 1.101 ceh32_T0 end1_T0 0.059 5primeExons_EXON
WBGene00021329_Y34D9A.3_Y34D9A.3_protein-coding E001 chrI:1034472-1034497 1.114 ceh32_T0 hlh1_T0 0.014 5primeExons_EXON
WBGene00021329_Y34D9A.3_Y34D9A.3_protein-coding E001 chrI:1034472-1034497 1.507 ceh32_T0 pha4_T0 0.004 5primeExons_EXON
WBGene00021329_Y34D9A.3_Y34D9A.3_protein-coding E001 chrI:1034472-1034497 1.912 ceh32_T1 hlh1_T1 0.000 5primeExons_EXON
WBGene00021329_Y34D9A.3_Y34D9A.3_protein-coding E001 chrI:1034472-1034497 1.974 ceh32_T1 nhr25_T1 0.000 5primeExons_EXON
WBGene00021329_Y34D9A.3_Y34D9A.3_protein-coding E001 chrI:1034472-1034497 2.492 ceh32_T1 end1_T1 0.000 5primeExons_EXON
WBGene00021329_Y34D9A.3_Y34D9A.3_protein-coding E001 chrI:1034472-1034497 2.548 ceh32_T1 pha4_T1 0.000 5primeExons_EXON
WBGene00021329_Y34D9A.3_Y34D9A.3_protein-coding E001 chrI:1034472-1034497 1.787 ceh32_T2 hlh1_T2 0.000 5primeExons_EXON
WBGene00021329_Y34D9A.3_Y34D9A.3_protein-coding E001 chrI:1034472-1034497 1.949 ceh32_T2 nhr25_T2 0.000 5primeExons_EXON
WBGene00021329_Y34D9A.3_Y34D9A.3_protein-coding E001 chrI:1034472-1034497 2.039 ceh32_T2 end1_T2 0.001 5primeExons_EXON
WBGene00021329_Y34D9A.3_Y34D9A.3_protein-coding E001 chrI:1034472-1034497 2.665 ceh32_T2 pha4_T2 0.000 5primeExons_EXON
WBGene00021329_Y34D9A.3_Y34D9A.3_protein-coding E001 chrI:1034472-1034497 1.190 ceh32_T3 nhr25_T3 0.002 5primeExons_EXON
WBGene00021329_Y34D9A.3_Y34D9A.3_protein-coding E001 chrI:1034472-1034497 1.283 ceh32_T3 hlh1_T3 0.001 5primeExons_EXON
WBGene00021329_Y34D9A.3_Y34D9A.3_protein-coding E001 chrI:1034472-1034497 1.705 ceh32_T3 pha4_T3 0.000 5primeExons_EXON
WBGene00021329_Y34D9A.3_Y34D9A.3_protein-coding E001 chrI:1034472-1034497 1.855 ceh32_T3 end1_T3 0.000 5primeExons_EXON
WBGene00021329_Y34D9A.3_Y34D9A.3_protein-coding E001 chrI:1034472-1034497 1.672 ceh32_T4 hlh1_T4 0.000 5primeExons_EXON
WBGene00021329_Y34D9A.3_Y34D9A.3_protein-coding E001 chrI:1034472-1034497 1.692 ceh32_T4 nhr25_T4 0.000 5primeExons_EXON
WBGene00021329_Y34D9A.3_Y34D9A.3_protein-coding E001 chrI:1034472-1034497 2.133 ceh32_T4 end1_T4 0.000 5primeExons_EXON
WBGene00021329_Y34D9A.3_Y34D9A.3_protein-coding E001 chrI:1034472-1034497 2.301 ceh32_T4 pha4_T4 0.000 5primeExons_EXON
WBGene00021329_Y34D9A.3_Y34D9A.3_protein-coding E001 chrI:1034472-1034497 1.649 cnd1_T2 pha4_T2 0.000 5primeExons_EXON
WBGene00021329_Y34D9A.3_Y34D9A.3_protein-coding E001 chrI:1034472-1034497 1.246 cnd1_T4 end1_T4 0.000 5primeExons_EXON
WBGene00021329_Y34D9A.3_Y34D9A.3_protein-coding E001 chrI:1034472-1034497 1.408 cnd1_T4 pha4_T4 0.000 5primeExons_EXON
WBGene00021329_Y34D9A.3_Y34D9A.3_protein-coding E001 chrI:1034472-1034497 1.135 tbx37_T1 end1_T1 0.069 5primeExons_EXON
BOUNDING_INTRON: chrI:1034498-1034546
WBGene00021329_Y34D9A.3_Y34D9A.3_protein-coding J018 chrI:1034498-1034546 1.059 ceh32_T0 nhr25_T0 0.030 5primeExons_BOUNDING_INTRON
WBGene00021329_Y34D9A.3_Y34D9A.3_protein-coding J018 chrI:1034498-1034546 1.101 ceh32_T0 end1_T0 0.060 5primeExons_BOUNDING_INTRON
WBGene00021329_Y34D9A.3_Y34D9A.3_protein-coding J018 chrI:1034498-1034546 1.115 ceh32_T0 hlh1_T0 0.016 5primeExons_BOUNDING_INTRON
WBGene00021329_Y34D9A.3_Y34D9A.3_protein-coding J018 chrI:1034498-1034546 1.508 ceh32_T0 pha4_T0 0.003 5primeExons_BOUNDING_INTRON
WBGene00021329_Y34D9A.3_Y34D9A.3_protein-coding J018 chrI:1034498-1034546 1.912 ceh32_T1 hlh1_T1 0.000 5primeExons_BOUNDING_INTRON
WBGene00021329_Y34D9A.3_Y34D9A.3_protein-coding J018 chrI:1034498-1034546 1.975 ceh32_T1 nhr25_T1 0.000 5primeExons_BOUNDING_INTRON
WBGene00021329_Y34D9A.3_Y34D9A.3_protein-coding J018 chrI:1034498-1034546 2.492 ceh32_T1 end1_T1 0.000 5primeExons_BOUNDING_INTRON
WBGene00021329_Y34D9A.3_Y34D9A.3_protein-coding J018 chrI:1034498-1034546 2.540 ceh32_T1 pha4_T1 0.000 5primeExons_BOUNDING_INTRON
WBGene00021329_Y34D9A.3_Y34D9A.3_protein-coding J018 chrI:1034498-1034546 1.786 ceh32_T2 hlh1_T2 0.000 5primeExons_BOUNDING_INTRON
WBGene00021329_Y34D9A.3_Y34D9A.3_protein-coding J018 chrI:1034498-1034546 1.950 ceh32_T2 nhr25_T2 0.000 5primeExons_BOUNDING_INTRON
WBGene00021329_Y34D9A.3_Y34D9A.3_protein-coding J018 chrI:1034498-1034546 2.039 ceh32_T2 end1_T2 0.001 5primeExons_BOUNDING_INTRON
WBGene00021329_Y34D9A.3_Y34D9A.3_protein-coding J018 chrI:1034498-1034546 2.665 ceh32_T2 pha4_T2 0.000 5primeExons_BOUNDING_INTRON
WBGene00021329_Y34D9A.3_Y34D9A.3_protein-coding J018 chrI:1034498-1034546 1.190 ceh32_T3 nhr25_T3 0.001 5primeExons_BOUNDING_INTRON
WBGene00021329_Y34D9A.3_Y34D9A.3_protein-coding J018 chrI:1034498-1034546 1.284 ceh32_T3 hlh1_T3 0.001 5primeExons_BOUNDING_INTRON
WBGene00021329_Y34D9A.3_Y34D9A.3_protein-coding J018 chrI:1034498-1034546 1.707 ceh32_T3 pha4_T3 0.000 5primeExons_BOUNDING_INTRON
WBGene00021329_Y34D9A.3_Y34D9A.3_protein-coding J018 chrI:1034498-1034546 1.855 ceh32_T3 end1_T3 0.000 5primeExons_BOUNDING_INTRON
WBGene00021329_Y34D9A.3_Y34D9A.3_protein-coding J018 chrI:1034498-1034546 1.675 ceh32_T4 hlh1_T4 0.000 5primeExons_BOUNDING_INTRON
WBGene00021329_Y34D9A.3_Y34D9A.3_protein-coding J018 chrI:1034498-1034546 1.692 ceh32_T4 nhr25_T4 0.000 5primeExons_BOUNDING_INTRON
WBGene00021329_Y34D9A.3_Y34D9A.3_protein-coding J018 chrI:1034498-1034546 2.130 ceh32_T4 end1_T4 0.000 5primeExons_BOUNDING_INTRON
WBGene00021329_Y34D9A.3_Y34D9A.3_protein-coding J018 chrI:1034498-1034546 2.299 ceh32_T4 pha4_T4 0.000 5primeExons_BOUNDING_INTRON
WBGene00021329_Y34D9A.3_Y34D9A.3_protein-coding J018 chrI:1034498-1034546 1.646 cnd1_T2 pha4_T2 0.000 5primeExons_BOUNDING_INTRON
WBGene00021329_Y34D9A.3_Y34D9A.3_protein-coding J018 chrI:1034498-1034546 1.241 cnd1_T4 end1_T4 0.000 5primeExons_BOUNDING_INTRON
WBGene00021329_Y34D9A.3_Y34D9A.3_protein-coding J018 chrI:1034498-1034546 1.406 cnd1_T4 pha4_T4 0.000 5primeExons_BOUNDING_INTRON
WBGene00021329_Y34D9A.3_Y34D9A.3_protein-coding J018 chrI:1034498-1034546 1.135 tbx37_T1 end1_T1 0.069 5primeExons_BOUNDING_INTRON
 
>I:10413-10585.+.Y74C9A.2.5prime.Y74C9A.2a.2
GFF LINE Y74C9A.2 + FIRST_EXON: I:10413-10585 FIRST_INTRON: I:10586-11617 Y74C9A.2a.2
5primeExons: chrI:10413-10585
BOUNDING_INTRON: chrI:10586-11617
 
>I:1041484-1041690.+.Y34D9A.7.5prime.Y34D9A.7a
GFF LINE Y34D9A.7 + FIRST_EXON: I:1041484-1041690 FIRST_INTRON: I:1041691-1043355 Y34D9A.7a
5primeExons: chrI:1041484-1041690
BOUNDING_INTRON: chrI:1041691-1043355
 
>I:10435674-10435766.-.Y106G6H.2.5prime.Y106G6H.2c.3
GFF LINE Y106G6H.2 - FIRST_EXON: I:10435674-10435766 FIRST_INTRON: I:10435303-10435673 Y106G6H.2c.3
5primeExons: chrI:10435674-10435766
BOUNDING_INTRON: chrI:10435303-10435673
WBGene00003902_Y106G6H.2_pab-1_protein-coding E018 chrI:10435674-10435690 1.032 hlh1_T1 tbx37_T1 0.000 5primeExons_EXON
WBGene00003902_Y106G6H.2_pab-1_protein-coding E018 chrI:10435674-10435690 1.069 cnd1_T0 pha4_T0 0.061 5primeExons_EXON
WBGene00003902_Y106G6H.2_pab-1_protein-coding E018 chrI:10435674-10435690 1.087 nhr25_T1 tbx37_T1 0.000 5primeExons_EXON
>I:10436254-10436287.+.Y106G6H.3.5prime.Y106G6H.3a
GFF LINE Y106G6H.3 + FIRST_EXON: I:10436254-10436287 FIRST_INTRON: I:10436288-10436467 Y106G6H.3a
5primeExons: chrI:10436254-10436287
BOUNDING_INTRON: chrI:10436288-10436467
 
>I:10445921-10446133.-.Y106G6H.6.5prime.Y106G6H.6a.1
GFF LINE Y106G6H.6 - FIRST_EXON: I:10445921-10446133 FIRST_INTRON: I:10445789-10445920 Y106G6H.6a.1
5primeExons: chrI:10445921-10446133
WBGene00013719_Y106G6H.6_Y106G6H.6_protein-coding E014 chrI:10445921-10446133 1.106 ceh32_T2 pha4_T2 0.000 5primeExons_EXON
WBGene00013719_Y106G6H.6_Y106G6H.6_protein-coding E014 chrI:10445921-10446133 1.199 ceh32_T2 end1_T2 0.000 5primeExons_EXON
WBGene00013719_Y106G6H.6_Y106G6H.6_protein-coding E014 chrI:10445921-10446133 1.048 ceh32_T3 pha4_T3 0.000 5primeExons_EXON
BOUNDING_INTRON: chrI:10445789-10445920
WBGene00013719_Y106G6H.6_Y106G6H.6_protein-coding J023 chrI:10445789-10445920 1.158 ceh32_T2 pha4_T2 0.000 5primeExons_BOUNDING_INTRON
WBGene00013719_Y106G6H.6_Y106G6H.6_protein-coding J023 chrI:10445789-10445920 1.249 ceh32_T2 end1_T2 0.000 5primeExons_BOUNDING_INTRON
WBGene00013719_Y106G6H.6_Y106G6H.6_protein-coding J023 chrI:10445789-10445920 1.248 ceh32_T3 pha4_T3 0.000 5primeExons_BOUNDING_INTRON
 
>I:10470827-10471056.-.Y106G6H.12.5prime.Y106G6H.12a
GFF LINE Y106G6H.12 - FIRST_EXON: I:10470827-10471056 FIRST_INTRON: I:10470581-10470826 Y106G6H.12a
5primeExons: chrI:10470827-10471056
WBGene00001112_Y106G6H.12_duo-3_protein-coding E013 chrI:10470827-10471056 1.046 ceh32_T3 pha4_T3 0.042 5primeExons_EXON
BOUNDING_INTRON: chrI:10470581-10470826
WBGene00001112_Y106G6H.12_duo-3_protein-coding J023 chrI:10470581-10470826 1.073 ceh32_T2 end1_T2 0.012 5primeExons_BOUNDING_INTRON
WBGene00001112_Y106G6H.12_duo-3_protein-coding J023 chrI:10470581-10470826 1.171 ceh32_T3 pha4_T3 0.098 5primeExons_BOUNDING_INTRON
 
>I:10509720-10509846.-.F59C6.7.5prime.F59C6.7b
GFF LINE F59C6.7 - FIRST_EXON: I:10509720-10509846 FIRST_INTRON: I:10508282-10509719 F59C6.7b
5primeExons: chrI:10509720-10509846
BOUNDING_INTRON: chrI:10508282-10509719
 
>I:10515402-10515506.-.F59C6.7.5prime.F59C6.7a
GFF LINE F59C6.7 - FIRST_EXON: I:10515402-10515506 FIRST_INTRON: I:10515347-10515401 F59C6.7a
5primeExons: chrI:10515402-10515506
WBGene00000492_F59C6.7_che-13_protein-coding E010 chrI:10515402-10515506 1.009 ceh32_T2 hlh1_T2 0.079 5primeExons_EXON
BOUNDING_INTRON: chrI:10515347-10515401
 
>I:1052092-1052162.-.Y34D9A.8.5prime.Y34D9A.8a
GFF LINE Y34D9A.8 - FIRST_EXON: I:1052092-1052162 FIRST_INTRON: I:1052026-1052091 Y34D9A.8a
5primeExons: chrI:1052092-1052162
BOUNDING_INTRON: chrI:1052026-1052091
 
>I:10526602-10526703.+.F59C6.14.5prime.F59C6.14a
GFF LINE F59C6.14 + FIRST_EXON: I:10526602-10526703 FIRST_INTRON: I:10526704-10527314 F59C6.14a
5primeExons: chrI:10526602-10526703
BOUNDING_INTRON: chrI:10526704-10527314
 
>I:1053595-1053645.-.Y34D9A.8.5prime.Y34D9A.8b
GFF LINE Y34D9A.8 - FIRST_EXON: I:1053595-1053645 FIRST_INTRON: I:1052855-1053594 Y34D9A.8b
5primeExons: chrI:1053595-1053645
BOUNDING_INTRON: chrI:1052855-1053594
 
>I:10571954-10571965.+.F25H2.13.5prime.F25H2.13.2
GFF LINE F25H2.13 + FIRST_EXON: I:10571954-10571965 FIRST_INTRON: I:10571966-10572026 F25H2.13.2
5primeExons: chrI:10571954-10571965
BOUNDING_INTRON: chrI:10571966-10572026
 
>I:10579413-10579592.+.F29C6.1.5prime.F29C6.1a
GFF LINE F29C6.1 + FIRST_EXON: I:10579413-10579592 FIRST_INTRON: I:10579593-10579904 F29C6.1a
5primeExons: chrI:10579413-10579592
BOUNDING_INTRON: chrI:10579593-10579904
 
>I:10588177-10588541.+.T22A3.3.5prime.T22A3.3a
GFF LINE T22A3.3 + FIRST_EXON: I:10588177-10588541 FIRST_INTRON: I:10588542-10588678 T22A3.3a
5primeExons: chrI:10588177-10588541
BOUNDING_INTRON: chrI:10588542-10588678
WBGene00003083_T22A3.3_lst-1_protein-coding J013 chrI:10588542-10588678 1.701 nhr25_T4 pha4_T4 0.028 5primeExons_BOUNDING_INTRON
 
>I:10598708-10598800.+.T22A3.5.5prime.T22A3.5a
GFF LINE T22A3.5 + FIRST_EXON: I:10598708-10598800 FIRST_INTRON: I:10598801-10598925 T22A3.5a
5primeExons: chrI:10598708-10598800
WBGene00011908_T22A3.5_pash-1_protein-coding E001 chrI:10598708-10598800 1.287 ceh32_T1 pha4_T1 0.003 5primeExons_EXON
WBGene00011908_T22A3.5_pash-1_protein-coding E001 chrI:10598708-10598800 1.305 ceh32_T1 end1_T1 0.024 5primeExons_EXON
WBGene00011908_T22A3.5_pash-1_protein-coding E001 chrI:10598708-10598800 1.351 ceh32_T2 end1_T2 0.000 5primeExons_EXON
WBGene00011908_T22A3.5_pash-1_protein-coding E001 chrI:10598708-10598800 1.722 ceh32_T2 pha4_T2 0.000 5primeExons_EXON
WBGene00011908_T22A3.5_pash-1_protein-coding E001 chrI:10598708-10598800 1.007 ceh32_T3 end1_T3 0.022 5primeExons_EXON
WBGene00011908_T22A3.5_pash-1_protein-coding E001 chrI:10598708-10598800 1.059 ceh32_T3 nhr25_T3 0.014 5primeExons_EXON
WBGene00011908_T22A3.5_pash-1_protein-coding E001 chrI:10598708-10598800 1.528 ceh32_T3 pha4_T3 0.001 5primeExons_EXON
WBGene00011908_T22A3.5_pash-1_protein-coding E001 chrI:10598708-10598800 1.208 cnd1_T0 end1_T0 0.055 5primeExons_EXON
BOUNDING_INTRON: chrI:10598801-10598925
WBGene00011908_T22A3.5_pash-1_protein-coding J014 chrI:10598801-10598925 1.282 ceh32_T1 end1_T1 0.038 5primeExons_BOUNDING_INTRON
WBGene00011908_T22A3.5_pash-1_protein-coding J014 chrI:10598801-10598925 1.390 ceh32_T2 end1_T2 0.002 5primeExons_BOUNDING_INTRON
WBGene00011908_T22A3.5_pash-1_protein-coding J014 chrI:10598801-10598925 2.061 ceh32_T2 pha4_T2 0.000 5primeExons_BOUNDING_INTRON
WBGene00011908_T22A3.5_pash-1_protein-coding J014 chrI:10598801-10598925 2.179 ceh32_T3 end1_T3 0.000 5primeExons_BOUNDING_INTRON
WBGene00011908_T22A3.5_pash-1_protein-coding J014 chrI:10598801-10598925 1.295 ceh32_T4 end1_T4 0.042 5primeExons_BOUNDING_INTRON
WBGene00011908_T22A3.5_pash-1_protein-coding J014 chrI:10598801-10598925 1.709 ceh32_T4 pha4_T4 0.009 5primeExons_BOUNDING_INTRON
 
>I:10718134-10718201.-.B0205.1.5prime.B0205.1a
GFF LINE B0205.1 - FIRST_EXON: I:10718134-10718201 FIRST_INTRON: I:10717914-10718133 B0205.1a
5primeExons: chrI:10718134-10718201
BOUNDING_INTRON: chrI:10717914-10718133
 
>I:10725990-10726136.-.B0205.2.5prime.B0205.2b
GFF LINE B0205.2 - FIRST_EXON: I:10725990-10726136 FIRST_INTRON: I:10725480-10725989 B0205.2b
5primeExons: chrI:10725990-10726136
BOUNDING_INTRON: chrI:10725480-10725989
 
>I:10750343-10750509.+.R13H8.1.5prime.R13H8.1b.2
GFF LINE R13H8.1 + FIRST_EXON: I:10750343-10750509 FIRST_INTRON: I:10750510-10750571 R13H8.1b.2
5primeExons: chrI:10750343-10750509
BOUNDING_INTRON: chrI:10750510-10750571
 
>I:10771457-10772149.+.R13H8.1.5prime.R13H8.1a
GFF LINE R13H8.1 + FIRST_EXON: I:10771457-10772149 FIRST_INTRON: I:10772150-10772959 R13H8.1a
5primeExons: chrI:10771457-10772149
WBGene00000912_R13H8.1_daf-16_protein-coding E016 chrI:10771457-10772149 1.049 cnd1_T0 pha4_T0 0.000 5primeExons_EXON
WBGene00000912_R13H8.1_daf-16_protein-coding E016 chrI:10771457-10772149 1.268 cnd1_T0 end1_T0 0.000 5primeExons_EXON
WBGene00000912_R13H8.1_daf-16_protein-coding E016 chrI:10771457-10772149 1.291 hlh1_T0 pha4_T0 0.000 5primeExons_EXON
WBGene00000912_R13H8.1_daf-16_protein-coding E016 chrI:10771457-10772149 1.504 hlh1_T0 end1_T0 0.000 5primeExons_EXON
WBGene00000912_R13H8.1_daf-16_protein-coding E016 chrI:10771457-10772149 1.032 hlh1_T3 end1_T3 0.000 5primeExons_EXON
WBGene00000912_R13H8.1_daf-16_protein-coding E016 chrI:10771457-10772149 1.200 hlh1_T4 end1_T4 0.000 5primeExons_EXON
WBGene00000912_R13H8.1_daf-16_protein-coding E016 chrI:10771457-10772149 1.152 nhr25_T0 pha4_T0 0.000 5primeExons_EXON
WBGene00000912_R13H8.1_daf-16_protein-coding E016 chrI:10771457-10772149 1.374 nhr25_T0 end1_T0 0.000 5primeExons_EXON
WBGene00000912_R13H8.1_daf-16_protein-coding E016 chrI:10771457-10772149 1.547 tbx37_T0 end1_T0 0.000 5primeExons_EXON
WBGene00000912_R13H8.1_daf-16_protein-coding E016 chrI:10771457-10772149 1.021 tbx37_T3 end1_T3 0.000 5primeExons_EXON
WBGene00000912_R13H8.1_daf-16_protein-coding E016 chrI:10771457-10772149 1.214 tbx37_T4 end1_T4 0.000 5primeExons_EXON
BOUNDING_INTRON: chrI:10772150-10772959
WBGene00000912_R13H8.1_daf-16_protein-coding J038 chrI:10772150-10772959 1.551 cnd1_T0 pha4_T0 0.008 5primeExons_BOUNDING_INTRON
WBGene00000912_R13H8.1_daf-16_protein-coding J038 chrI:10772150-10772959 1.769 hlh1_T0 pha4_T0 0.002 5primeExons_BOUNDING_INTRON
WBGene00000912_R13H8.1_daf-16_protein-coding J038 chrI:10772150-10772959 1.211 hlh1_T0 end1_T0 0.001 5primeExons_BOUNDING_INTRON
WBGene00000912_R13H8.1_daf-16_protein-coding J038 chrI:10772150-10772959 1.021 hlh1_T4 end1_T4 0.001 5primeExons_BOUNDING_INTRON
WBGene00000912_R13H8.1_daf-16_protein-coding J038 chrI:10772150-10772959 1.204 nhr25_T0 pha4_T0 0.047 5primeExons_BOUNDING_INTRON
WBGene00000912_R13H8.1_daf-16_protein-coding J038 chrI:10772150-10772959 1.180 tbx37_T0 end1_T0 0.000 5primeExons_BOUNDING_INTRON
WBGene00000912_R13H8.1_daf-16_protein-coding J038 chrI:10772150-10772959 1.108 tbx37_T4 end1_T4 0.000 5primeExons_BOUNDING_INTRON
 
>I:10772422-10772598.+.R13H8.1.5prime.R13H8.1g
GFF LINE R13H8.1 + FIRST_EXON: I:10772422-10772598 FIRST_INTRON: I:10772599-10772959 R13H8.1g
5primeExons: chrI:10772422-10772598
BOUNDING_INTRON: chrI:10772599-10772959
 
>I:10841114-10841976.+.C35E7.2.5prime.C35E7.2a
GFF LINE C35E7.2 + FIRST_EXON: I:10841114-10841976 FIRST_INTRON: I:10841977-10842420 C35E7.2a
5primeExons: chrI:10841114-10841976
BOUNDING_INTRON: chrI:10841977-10842420
WBGene00016454_C35E7.2_C35E7.2_protein-coding J008 chrI:10841977-10842420 1.167 hlh1_T4 ceh32_T4 0.036 5primeExons_BOUNDING_INTRON
 
>I:10874987-10875046.-.Y37F4.6.5prime.Y37F4.6b
GFF LINE Y37F4.6 - FIRST_EXON: I:10874987-10875046 FIRST_INTRON: I:10874721-10874986 Y37F4.6b
5primeExons: chrI:10874987-10875046
BOUNDING_INTRON: chrI:10874721-10874986
 
>I:1088514-1088599.+.R06A10.5.5prime.R06A10.5b
GFF LINE R06A10.5 + FIRST_EXON: I:1088514-1088599 FIRST_INTRON: I:1088600-1088915 R06A10.5b
5primeExons: chrI:1088514-1088599
BOUNDING_INTRON: chrI:1088600-1088915
 
>I:10917064-10917199.+.F49D11.3.5prime.F49D11.3a
GFF LINE F49D11.3 + FIRST_EXON: I:10917064-10917199 FIRST_INTRON: I:10917200-10917254 F49D11.3a
5primeExons: chrI:10917064-10917199
BOUNDING_INTRON: chrI:10917200-10917254
 
>I:10970493-10970638.+.Y52B11A.3.5prime.Y52B11A.3a.1
GFF LINE Y52B11A.3 + FIRST_EXON: I:10970493-10970638 FIRST_INTRON: I:10970639-10972158 Y52B11A.3a.1
5primeExons: chrI:10970493-10970638
BOUNDING_INTRON: chrI:10970639-10972158
WBGene00013123_Y52B11A.3_Y52B11A.3_protein-coding J011 chrI:10970639-10972158 1.015 ceh32_T1 nhr25_T1 0.000 5primeExons_BOUNDING_INTRON
WBGene00013123_Y52B11A.3_Y52B11A.3_protein-coding J011 chrI:10970639-10972158 1.067 ceh32_T1 hlh1_T1 0.000 5primeExons_BOUNDING_INTRON
WBGene00013123_Y52B11A.3_Y52B11A.3_protein-coding J011 chrI:10970639-10972158 1.463 ceh32_T1 pha4_T1 0.000 5primeExons_BOUNDING_INTRON
WBGene00013123_Y52B11A.3_Y52B11A.3_protein-coding J011 chrI:10970639-10972158 1.534 ceh32_T1 end1_T1 0.000 5primeExons_BOUNDING_INTRON
WBGene00013123_Y52B11A.3_Y52B11A.3_protein-coding J011 chrI:10970639-10972158 1.016 ceh32_T2 nhr25_T2 0.000 5primeExons_BOUNDING_INTRON
WBGene00013123_Y52B11A.3_Y52B11A.3_protein-coding J011 chrI:10970639-10972158 1.368 ceh32_T2 end1_T2 0.000 5primeExons_BOUNDING_INTRON
WBGene00013123_Y52B11A.3_Y52B11A.3_protein-coding J011 chrI:10970639-10972158 1.485 ceh32_T2 pha4_T2 0.000 5primeExons_BOUNDING_INTRON
WBGene00013123_Y52B11A.3_Y52B11A.3_protein-coding J011 chrI:10970639-10972158 1.226 ceh32_T3 pha4_T3 0.000 5primeExons_BOUNDING_INTRON
WBGene00013123_Y52B11A.3_Y52B11A.3_protein-coding J011 chrI:10970639-10972158 1.043 ceh32_T4 pha4_T4 0.005 5primeExons_BOUNDING_INTRON
WBGene00013123_Y52B11A.3_Y52B11A.3_protein-coding J011 chrI:10970639-10972158 1.060 ceh32_T4 end1_T4 0.003 5primeExons_BOUNDING_INTRON
 
>I:10972023-10972101.+.Y52B11A.3.5prime.Y52B11A.3b.1
GFF LINE Y52B11A.3 + FIRST_EXON: I:10972023-10972101 FIRST_INTRON: I:10972102-10972158 Y52B11A.3b.1
5primeExons: chrI:10972023-10972101
WBGene00013123_Y52B11A.3_Y52B11A.3_protein-coding E002 chrI:10972023-10972101 1.946 ceh32_T4 pha4_T4 0.029 5primeExons_EXON
WBGene00013123_Y52B11A.3_Y52B11A.3_protein-coding E002 chrI:10972023-10972101 2.135 hlh1_T1 tbx37_T1 0.056 5primeExons_EXON
BOUNDING_INTRON: chrI:10972102-10972158
WBGene00013123_Y52B11A.3_Y52B11A.3_protein-coding J012 chrI:10972102-10972158 1.943 ceh32_T4 pha4_T4 0.023 5primeExons_BOUNDING_INTRON
WBGene00013123_Y52B11A.3_Y52B11A.3_protein-coding J012 chrI:10972102-10972158 2.060 hlh1_T1 tbx37_T1 0.064 5primeExons_BOUNDING_INTRON
 
>I:1107578-1107630.+.ZK993.2.5prime.ZK993.2a
GFF LINE ZK993.2 + FIRST_EXON: I:1107578-1107630 FIRST_INTRON: I:1107631-1107683 ZK993.2a
5primeExons: chrI:1107578-1107630
BOUNDING_INTRON: chrI:1107631-1107683
 
>I:11090126-11090298.-.W02B9.1.5prime.W02B9.1c.1
GFF LINE W02B9.1 - FIRST_EXON: I:11090126-11090298 FIRST_INTRON: I:11088546-11090125 W02B9.1c.1
5primeExons: chrI:11090126-11090298
BOUNDING_INTRON: chrI:11088546-11090125
 
>I:11134506-11134667.-.W02B9.1.5prime.W02B9.1b
GFF LINE W02B9.1 - FIRST_EXON: I:11134506-11134667 FIRST_INTRON: I:11130332-11134505 W02B9.1b
5primeExons: chrI:11134506-11134667
WBGene00001980_W02B9.1_hmr-1_protein-coding E040 chrI:11134506-11134667 2.444 ceh32_T0 pha4_T0 0.000 5primeExons_EXON
WBGene00001980_W02B9.1_hmr-1_protein-coding E040 chrI:11134506-11134667 3.097 ceh32_T0 hlh1_T0 0.000 5primeExons_EXON
WBGene00001980_W02B9.1_hmr-1_protein-coding E040 chrI:11134506-11134667 3.167 ceh32_T0 end1_T0 0.000 5primeExons_EXON
WBGene00001980_W02B9.1_hmr-1_protein-coding E040 chrI:11134506-11134667 3.471 ceh32_T0 nhr25_T0 0.000 5primeExons_EXON
WBGene00001980_W02B9.1_hmr-1_protein-coding E040 chrI:11134506-11134667 1.188 ceh32_T1 end1_T1 0.001 5primeExons_EXON
WBGene00001980_W02B9.1_hmr-1_protein-coding E040 chrI:11134506-11134667 1.327 ceh32_T1 hlh1_T1 0.000 5primeExons_EXON
WBGene00001980_W02B9.1_hmr-1_protein-coding E040 chrI:11134506-11134667 2.376 ceh32_T1 pha4_T1 0.000 5primeExons_EXON
WBGene00001980_W02B9.1_hmr-1_protein-coding E040 chrI:11134506-11134667 3.502 ceh32_T1 nhr25_T1 0.000 5primeExons_EXON
WBGene00001980_W02B9.1_hmr-1_protein-coding E040 chrI:11134506-11134667 1.206 ceh32_T2 hlh1_T2 0.058 5primeExons_EXON
WBGene00001980_W02B9.1_hmr-1_protein-coding E040 chrI:11134506-11134667 2.723 ceh32_T2 nhr25_T2 0.000 5primeExons_EXON
WBGene00001980_W02B9.1_hmr-1_protein-coding E040 chrI:11134506-11134667 1.034 ceh32_T3 hlh1_T3 0.005 5primeExons_EXON
WBGene00001980_W02B9.1_hmr-1_protein-coding E040 chrI:11134506-11134667 1.181 ceh32_T3 pha4_T3 0.000 5primeExons_EXON
WBGene00001980_W02B9.1_hmr-1_protein-coding E040 chrI:11134506-11134667 1.346 ceh32_T3 end1_T3 0.000 5primeExons_EXON
WBGene00001980_W02B9.1_hmr-1_protein-coding E040 chrI:11134506-11134667 2.596 ceh32_T3 nhr25_T3 0.000 5primeExons_EXON
WBGene00001980_W02B9.1_hmr-1_protein-coding E040 chrI:11134506-11134667 1.027 ceh32_T4 end1_T4 0.000 5primeExons_EXON
WBGene00001980_W02B9.1_hmr-1_protein-coding E040 chrI:11134506-11134667 1.107 ceh32_T4 pha4_T4 0.000 5primeExons_EXON
WBGene00001980_W02B9.1_hmr-1_protein-coding E040 chrI:11134506-11134667 1.729 ceh32_T4 nhr25_T4 0.000 5primeExons_EXON
WBGene00001980_W02B9.1_hmr-1_protein-coding E040 chrI:11134506-11134667 1.843 cnd1_T0 pha4_T0 0.000 5primeExons_EXON
WBGene00001980_W02B9.1_hmr-1_protein-coding E040 chrI:11134506-11134667 2.455 cnd1_T0 hlh1_T0 0.000 5primeExons_EXON
WBGene00001980_W02B9.1_hmr-1_protein-coding E040 chrI:11134506-11134667 2.559 cnd1_T0 end1_T0 0.000 5primeExons_EXON
WBGene00001980_W02B9.1_hmr-1_protein-coding E040 chrI:11134506-11134667 2.860 cnd1_T0 nhr25_T0 0.000 5primeExons_EXON
WBGene00001980_W02B9.1_hmr-1_protein-coding E040 chrI:11134506-11134667 1.524 cnd1_T1 end1_T1 0.002 5primeExons_EXON
WBGene00001980_W02B9.1_hmr-1_protein-coding E040 chrI:11134506-11134667 1.654 cnd1_T1 hlh1_T1 0.000 5primeExons_EXON
WBGene00001980_W02B9.1_hmr-1_protein-coding E040 chrI:11134506-11134667 2.693 cnd1_T1 pha4_T1 0.000 5primeExons_EXON
WBGene00001980_W02B9.1_hmr-1_protein-coding E040 chrI:11134506-11134667 3.818 cnd1_T1 nhr25_T1 0.000 5primeExons_EXON
WBGene00001980_W02B9.1_hmr-1_protein-coding E040 chrI:11134506-11134667 1.306 cnd1_T2 pha4_T2 0.003 5primeExons_EXON
WBGene00001980_W02B9.1_hmr-1_protein-coding E040 chrI:11134506-11134667 1.560 cnd1_T2 hlh1_T2 0.058 5primeExons_EXON
WBGene00001980_W02B9.1_hmr-1_protein-coding E040 chrI:11134506-11134667 3.101 cnd1_T2 nhr25_T2 0.000 5primeExons_EXON
WBGene00001980_W02B9.1_hmr-1_protein-coding E040 chrI:11134506-11134667 1.216 cnd1_T3 hlh1_T3 0.001 5primeExons_EXON
WBGene00001980_W02B9.1_hmr-1_protein-coding E040 chrI:11134506-11134667 1.367 cnd1_T3 pha4_T3 0.000 5primeExons_EXON
WBGene00001980_W02B9.1_hmr-1_protein-coding E040 chrI:11134506-11134667 1.527 cnd1_T3 end1_T3 0.000 5primeExons_EXON
WBGene00001980_W02B9.1_hmr-1_protein-coding E040 chrI:11134506-11134667 2.770 cnd1_T3 nhr25_T3 0.000 5primeExons_EXON
WBGene00001980_W02B9.1_hmr-1_protein-coding E040 chrI:11134506-11134667 1.187 cnd1_T4 end1_T4 0.000 5primeExons_EXON
WBGene00001980_W02B9.1_hmr-1_protein-coding E040 chrI:11134506-11134667 1.265 cnd1_T4 pha4_T4 0.000 5primeExons_EXON
WBGene00001980_W02B9.1_hmr-1_protein-coding E040 chrI:11134506-11134667 1.885 cnd1_T4 nhr25_T4 0.000 5primeExons_EXON
WBGene00001980_W02B9.1_hmr-1_protein-coding E040 chrI:11134506-11134667 2.072 end1_T2 nhr25_T2 0.066 5primeExons_EXON
WBGene00001980_W02B9.1_hmr-1_protein-coding E040 chrI:11134506-11134667 1.257 end1_T3 nhr25_T3 0.007 5primeExons_EXON
WBGene00001980_W02B9.1_hmr-1_protein-coding E040 chrI:11134506-11134667 2.163 hlh1_T1 nhr25_T1 0.013 5primeExons_EXON
WBGene00001980_W02B9.1_hmr-1_protein-coding E040 chrI:11134506-11134667 1.553 hlh1_T3 nhr25_T3 0.072 5primeExons_EXON
WBGene00001980_W02B9.1_hmr-1_protein-coding E040 chrI:11134506-11134667 1.797 pha4_T2 nhr25_T2 0.019 5primeExons_EXON
WBGene00001980_W02B9.1_hmr-1_protein-coding E040 chrI:11134506-11134667 1.419 pha4_T3 nhr25_T3 0.000 5primeExons_EXON
WBGene00001980_W02B9.1_hmr-1_protein-coding E040 chrI:11134506-11134667 1.727 tbx37_T0 hlh1_T0 0.000 5primeExons_EXON
WBGene00001980_W02B9.1_hmr-1_protein-coding E040 chrI:11134506-11134667 1.814 tbx37_T0 end1_T0 0.019 5primeExons_EXON
WBGene00001980_W02B9.1_hmr-1_protein-coding E040 chrI:11134506-11134667 2.117 tbx37_T0 nhr25_T0 0.000 5primeExons_EXON
WBGene00001980_W02B9.1_hmr-1_protein-coding E040 chrI:11134506-11134667 2.780 tbx37_T1 nhr25_T1 0.000 5primeExons_EXON
WBGene00001980_W02B9.1_hmr-1_protein-coding E040 chrI:11134506-11134667 2.071 tbx37_T2 nhr25_T2 0.000 5primeExons_EXON
WBGene00001980_W02B9.1_hmr-1_protein-coding E040 chrI:11134506-11134667 1.953 tbx37_T3 nhr25_T3 0.000 5primeExons_EXON
WBGene00001980_W02B9.1_hmr-1_protein-coding E040 chrI:11134506-11134667 1.023 tbx37_T4 nhr25_T4 0.000 5primeExons_EXON
BOUNDING_INTRON: chrI:11130332-11134505
WBGene00001980_W02B9.1_hmr-1_protein-coding J073 chrI:11130332-11134505 1.791 ceh32_T1 pha4_T1 0.036 5primeExons_BOUNDING_INTRON
WBGene00001980_W02B9.1_hmr-1_protein-coding J073 chrI:11130332-11134505 2.635 ceh32_T1 nhr25_T1 0.000 5primeExons_BOUNDING_INTRON
WBGene00001980_W02B9.1_hmr-1_protein-coding J073 chrI:11130332-11134505 2.044 ceh32_T2 nhr25_T2 0.000 5primeExons_BOUNDING_INTRON
WBGene00001980_W02B9.1_hmr-1_protein-coding J073 chrI:11130332-11134505 1.013 ceh32_T3 end1_T3 0.026 5primeExons_BOUNDING_INTRON
WBGene00001980_W02B9.1_hmr-1_protein-coding J073 chrI:11130332-11134505 2.221 ceh32_T3 nhr25_T3 0.000 5primeExons_BOUNDING_INTRON
WBGene00001980_W02B9.1_hmr-1_protein-coding J073 chrI:11130332-11134505 1.261 ceh32_T4 nhr25_T4 0.000 5primeExons_BOUNDING_INTRON
WBGene00001980_W02B9.1_hmr-1_protein-coding J073 chrI:11130332-11134505 12.762 cnd1_T0 end1_T0 0.002 5primeExons_BOUNDING_INTRON
WBGene00001980_W02B9.1_hmr-1_protein-coding J073 chrI:11130332-11134505 14.070 cnd1_T0 nhr25_T0 0.000 5primeExons_BOUNDING_INTRON
WBGene00001980_W02B9.1_hmr-1_protein-coding J073 chrI:11130332-11134505 2.258 cnd1_T0 pha4_T0 0.002 5primeExons_BOUNDING_INTRON
WBGene00001980_W02B9.1_hmr-1_protein-coding J073 chrI:11130332-11134505 2.606 cnd1_T0 hlh1_T0 0.000 5primeExons_BOUNDING_INTRON
WBGene00001980_W02B9.1_hmr-1_protein-coding J073 chrI:11130332-11134505 1.406 cnd1_T1 end1_T1 0.000 5primeExons_BOUNDING_INTRON
WBGene00001980_W02B9.1_hmr-1_protein-coding J073 chrI:11130332-11134505 2.027 cnd1_T1 hlh1_T1 0.000 5primeExons_BOUNDING_INTRON
WBGene00001980_W02B9.1_hmr-1_protein-coding J073 chrI:11130332-11134505 2.778 cnd1_T1 pha4_T1 0.000 5primeExons_BOUNDING_INTRON
WBGene00001980_W02B9.1_hmr-1_protein-coding J073 chrI:11130332-11134505 3.623 cnd1_T1 nhr25_T1 0.000 5primeExons_BOUNDING_INTRON
WBGene00001980_W02B9.1_hmr-1_protein-coding J073 chrI:11130332-11134505 1.172 cnd1_T2 hlh1_T2 0.084 5primeExons_BOUNDING_INTRON
WBGene00001980_W02B9.1_hmr-1_protein-coding J073 chrI:11130332-11134505 1.411 cnd1_T2 pha4_T2 0.004 5primeExons_BOUNDING_INTRON
WBGene00001980_W02B9.1_hmr-1_protein-coding J073 chrI:11130332-11134505 2.723 cnd1_T2 nhr25_T2 0.000 5primeExons_BOUNDING_INTRON
WBGene00001980_W02B9.1_hmr-1_protein-coding J073 chrI:11130332-11134505 1.350 cnd1_T3 pha4_T3 0.000 5primeExons_BOUNDING_INTRON
WBGene00001980_W02B9.1_hmr-1_protein-coding J073 chrI:11130332-11134505 1.766 cnd1_T3 end1_T3 0.000 5primeExons_BOUNDING_INTRON
WBGene00001980_W02B9.1_hmr-1_protein-coding J073 chrI:11130332-11134505 2.974 cnd1_T3 nhr25_T3 0.000 5primeExons_BOUNDING_INTRON
WBGene00001980_W02B9.1_hmr-1_protein-coding J073 chrI:11130332-11134505 1.198 cnd1_T4 end1_T4 0.000 5primeExons_BOUNDING_INTRON
WBGene00001980_W02B9.1_hmr-1_protein-coding J073 chrI:11130332-11134505 1.333 cnd1_T4 pha4_T4 0.000 5primeExons_BOUNDING_INTRON
WBGene00001980_W02B9.1_hmr-1_protein-coding J073 chrI:11130332-11134505 1.823 cnd1_T4 nhr25_T4 0.000 5primeExons_BOUNDING_INTRON
WBGene00001980_W02B9.1_hmr-1_protein-coding J073 chrI:11130332-11134505 2.015 hlh1_T3 nhr25_T3 0.037 5primeExons_BOUNDING_INTRON
WBGene00001980_W02B9.1_hmr-1_protein-coding J073 chrI:11130332-11134505 1.645 pha4_T3 nhr25_T3 0.000 5primeExons_BOUNDING_INTRON
WBGene00001980_W02B9.1_hmr-1_protein-coding J073 chrI:11130332-11134505 13.311 tbx37_T0 nhr25_T0 0.001 5primeExons_BOUNDING_INTRON
WBGene00001980_W02B9.1_hmr-1_protein-coding J073 chrI:11130332-11134505 1.848 tbx37_T0 hlh1_T0 0.003 5primeExons_BOUNDING_INTRON
WBGene00001980_W02B9.1_hmr-1_protein-coding J073 chrI:11130332-11134505 1.144 tbx37_T1 hlh1_T1 0.008 5primeExons_BOUNDING_INTRON
WBGene00001980_W02B9.1_hmr-1_protein-coding J073 chrI:11130332-11134505 2.740 tbx37_T1 nhr25_T1 0.000 5primeExons_BOUNDING_INTRON
WBGene00001980_W02B9.1_hmr-1_protein-coding J073 chrI:11130332-11134505 2.050 tbx37_T2 nhr25_T2 0.000 5primeExons_BOUNDING_INTRON
WBGene00001980_W02B9.1_hmr-1_protein-coding J073 chrI:11130332-11134505 2.204 tbx37_T3 nhr25_T3 0.000 5primeExons_BOUNDING_INTRON
WBGene00001980_W02B9.1_hmr-1_protein-coding J073 chrI:11130332-11134505 1.291 tbx37_T4 nhr25_T4 0.000 5primeExons_BOUNDING_INTRON
 
>I:11222366-11222407.+.Y53H1A.2.5prime.Y53H1A.2b
GFF LINE Y53H1A.2 + FIRST_EXON: I:11222366-11222407 FIRST_INTRON: I:11222408-11222508 Y53H1A.2b
5primeExons: chrI:11222366-11222407
BOUNDING_INTRON: chrI:11222408-11222508
WBGene00013178_Y53H1A.2_Y53H1A.2_protein-coding J007 chrI:11222408-11222508 1.187 ceh32_T1 nhr25_T1 0.066 5primeExons_BOUNDING_INTRON
WBGene00013178_Y53H1A.2_Y53H1A.2_protein-coding J007 chrI:11222408-11222508 1.275 ceh32_T1 end1_T1 0.054 5primeExons_BOUNDING_INTRON
 
>I:11224836-11224887.+.Y53H1A.5.5prime.Y53H1A.5a
GFF LINE Y53H1A.5 + FIRST_EXON: I:11224836-11224887 FIRST_INTRON: I:11224888-11224946 Y53H1A.5a
5primeExons: chrI:11224836-11224887
WBGene00043056_Y53H1A.5_nfya-2_protein-coding E001 chrI:11224836-11224887 1.763 cnd1_T4 pha4_T4 0.038 5primeExons_EXON
WBGene00043056_Y53H1A.5_nfya-2_protein-coding E001 chrI:11224836-11224887 1.847 nhr25_T4 pha4_T4 0.005 5primeExons_EXON
BOUNDING_INTRON: chrI:11224888-11224946
WBGene00043056_Y53H1A.5_nfya-2_protein-coding J013 chrI:11224888-11224946 1.763 cnd1_T4 pha4_T4 0.032 5primeExons_BOUNDING_INTRON
WBGene00043056_Y53H1A.5_nfya-2_protein-coding J013 chrI:11224888-11224946 1.848 nhr25_T4 pha4_T4 0.003 5primeExons_BOUNDING_INTRON
 
>I:112365-112481.+.F53G12.9.5prime.F53G12.9a
GFF LINE F53G12.9 + FIRST_EXON: I:112365-112481 FIRST_INTRON: I:112482-112526 F53G12.9a
5primeExons: chrI:112365-112481
BOUNDING_INTRON: chrI:112482-112526
 
>I:1128324-1128426.+.ZK993.1.5prime.ZK993.1a
GFF LINE ZK993.1 + FIRST_EXON: I:1128324-1128426 FIRST_INTRON: I:1128427-1129209 ZK993.1a
5primeExons: chrI:1128324-1128426
BOUNDING_INTRON: chrI:1128427-1129209
 
>I:11426016-11426054.-.C27C7.5.5prime.C27C7.5a
GFF LINE C27C7.5 - FIRST_EXON: I:11426016-11426054 FIRST_INTRON: I:11425971-11426015 C27C7.5a
5primeExons: chrI:11426016-11426054
BOUNDING_INTRON: chrI:11425971-11426015
 
>I:11495-11561.+.Y74C9A.2.5prime.Y74C9A.2b.2
GFF LINE Y74C9A.2 + FIRST_EXON: I:11495-11561 FIRST_INTRON: I:11562-11617 Y74C9A.2b.2
5primeExons: chrI:11495-11561
BOUNDING_INTRON: chrI:11562-11617
 
>I:11517566-11517619.+.F32B4.4.5prime.F32B4.4a
GFF LINE F32B4.4 + FIRST_EXON: I:11517566-11517619 FIRST_INTRON: I:11517620-11517673 F32B4.4a
5primeExons: chrI:11517566-11517619
WBGene00009314_F32B4.4_F32B4.4_protein-coding E001 chrI:11517566-11517619 1.045 ceh32_T3 end1_T3 0.002 5primeExons_EXON
WBGene00009314_F32B4.4_F32B4.4_protein-coding E001 chrI:11517566-11517619 1.068 nhr25_T3 end1_T3 0.001 5primeExons_EXON
BOUNDING_INTRON: chrI:11517620-11517673
 
>I:11520268-11520455.-.F32B4.5.5prime.F32B4.5b.2
GFF LINE F32B4.5 - FIRST_EXON: I:11520268-11520455 FIRST_INTRON: I:11519584-11520267 F32B4.5b.2
5primeExons: chrI:11520268-11520455
BOUNDING_INTRON: chrI:11519584-11520267
WBGene00009315_F32B4.5_F32B4.5_protein-coding J014 chrI:11519584-11520267 1.077 ceh32_T4 pha4_T4 0.059 5primeExons_BOUNDING_INTRON
 
>I:11528915-11528919.-.F15D3.1.5prime.F15D3.1g.1
GFF LINE F15D3.1 - FIRST_EXON: I:11528915-11528919 FIRST_INTRON: I:11528567-11528914 F15D3.1g.1
5primeExons: chrI:11528915-11528919
BOUNDING_INTRON: chrI:11528567-11528914
 
>I:11529561-11529653.-.F15D3.1.5prime.F15D3.1g.2
GFF LINE F15D3.1 - FIRST_EXON: I:11529561-11529653 FIRST_INTRON: I:11529075-11529560 F15D3.1g.2
5primeExons: chrI:11529561-11529653
WBGene00001131_F15D3.1_dys-1_protein-coding E010 chrI:11529561-11529653 2.247 cnd1_T3 hlh1_T3 0.000 5primeExons_EXON
WBGene00001131_F15D3.1_dys-1_protein-coding E010 chrI:11529561-11529653 1.186 end1_T2 tbx37_T2 0.039 5primeExons_EXON
WBGene00001131_F15D3.1_dys-1_protein-coding E010 chrI:11529561-11529653 1.336 end1_T2 nhr25_T2 0.004 5primeExons_EXON
WBGene00001131_F15D3.1_dys-1_protein-coding E010 chrI:11529561-11529653 1.091 end1_T2 ceh32_T2 0.075 5primeExons_EXON
WBGene00001131_F15D3.1_dys-1_protein-coding E010 chrI:11529561-11529653 1.042 end1_T3 nhr25_T3 0.029 5primeExons_EXON
WBGene00001131_F15D3.1_dys-1_protein-coding E010 chrI:11529561-11529653 1.125 end1_T3 tbx37_T3 0.038 5primeExons_EXON
WBGene00001131_F15D3.1_dys-1_protein-coding E010 chrI:11529561-11529653 2.595 end1_T3 hlh1_T3 0.000 5primeExons_EXON
WBGene00001131_F15D3.1_dys-1_protein-coding E010 chrI:11529561-11529653 1.526 nhr25_T3 hlh1_T3 0.002 5primeExons_EXON
WBGene00001131_F15D3.1_dys-1_protein-coding E010 chrI:11529561-11529653 14.041 tbx37_T0 hlh1_T0 0.001 5primeExons_EXON
WBGene00001131_F15D3.1_dys-1_protein-coding E010 chrI:11529561-11529653 3.061 tbx37_T1 hlh1_T1 0.000 5primeExons_EXON
WBGene00001131_F15D3.1_dys-1_protein-coding E010 chrI:11529561-11529653 2.112 tbx37_T2 hlh1_T2 0.012 5primeExons_EXON
WBGene00001131_F15D3.1_dys-1_protein-coding E010 chrI:11529561-11529653 1.479 tbx37_T3 hlh1_T3 0.010 5primeExons_EXON
WBGene00001131_F15D3.1_dys-1_protein-coding E010 chrI:11529561-11529653 2.561 tbx37_T4 hlh1_T4 0.000 5primeExons_EXON
BOUNDING_INTRON: chrI:11529075-11529560
WBGene00001131_F15D3.1_dys-1_protein-coding J063 chrI:11529075-11529560 2.384 cnd1_T3 hlh1_T3 0.000 5primeExons_BOUNDING_INTRON
WBGene00001131_F15D3.1_dys-1_protein-coding J063 chrI:11529075-11529560 13.857 tbx37_T0 hlh1_T0 0.052 5primeExons_BOUNDING_INTRON
WBGene00001131_F15D3.1_dys-1_protein-coding J063 chrI:11529075-11529560 13.574 tbx37_T1 hlh1_T1 0.027 5primeExons_BOUNDING_INTRON
WBGene00001131_F15D3.1_dys-1_protein-coding J063 chrI:11529075-11529560 2.479 tbx37_T2 hlh1_T2 0.018 5primeExons_BOUNDING_INTRON
WBGene00001131_F15D3.1_dys-1_protein-coding J063 chrI:11529075-11529560 1.693 tbx37_T3 hlh1_T3 0.016 5primeExons_BOUNDING_INTRON
 
>I:1153748-1154386.-.Y48G8AL.10.5prime.Y48G8AL.10a
GFF LINE Y48G8AL.10 - FIRST_EXON: I:1153748-1154386 FIRST_INTRON: I:1153009-1153747 Y48G8AL.10a
5primeExons: chrI:1153748-1154386
BOUNDING_INTRON: chrI:1153009-1153747
 
>I:11557723-11557792.-.F15D3.1.5prime.F15D3.1a
GFF LINE F15D3.1 - FIRST_EXON: I:11557723-11557792 FIRST_INTRON: I:11556788-11557722 F15D3.1a
5primeExons: chrI:11557723-11557792
WBGene00001131_F15D3.1_dys-1_protein-coding E057 chrI:11557723-11557792 12.832 hlh1_T0 pha4_T0 0.059 5primeExons_EXON
WBGene00001131_F15D3.1_dys-1_protein-coding E057 chrI:11557723-11557792 13.409 hlh1_T0 tbx37_T0 0.000 5primeExons_EXON
WBGene00001131_F15D3.1_dys-1_protein-coding E057 chrI:11557723-11557792 2.922 hlh1_T0 nhr25_T0 0.000 5primeExons_EXON
WBGene00001131_F15D3.1_dys-1_protein-coding E057 chrI:11557723-11557792 12.580 hlh1_T0 ceh32_T0 0.009 5primeExons_EXON
WBGene00001131_F15D3.1_dys-1_protein-coding E057 chrI:11557723-11557792 12.750 hlh1_T0 end1_T0 0.055 5primeExons_EXON
WBGene00001131_F15D3.1_dys-1_protein-coding E057 chrI:11557723-11557792 1.932 hlh1_T0 cnd1_T0 0.014 5primeExons_EXON
WBGene00001131_F15D3.1_dys-1_protein-coding E057 chrI:11557723-11557792 12.782 hlh1_T1 pha4_T1 0.008 5primeExons_EXON
WBGene00001131_F15D3.1_dys-1_protein-coding E057 chrI:11557723-11557792 14.409 hlh1_T1 nhr25_T1 0.000 5primeExons_EXON
WBGene00001131_F15D3.1_dys-1_protein-coding E057 chrI:11557723-11557792 2.790 hlh1_T1 tbx37_T1 0.000 5primeExons_EXON
WBGene00001131_F15D3.1_dys-1_protein-coding E057 chrI:11557723-11557792 13.067 hlh1_T1 ceh32_T1 0.001 5primeExons_EXON
WBGene00001131_F15D3.1_dys-1_protein-coding E057 chrI:11557723-11557792 1.973 hlh1_T1 end1_T1 0.021 5primeExons_EXON
WBGene00001131_F15D3.1_dys-1_protein-coding E057 chrI:11557723-11557792 2.545 hlh1_T1 cnd1_T1 0.001 5primeExons_EXON
WBGene00001131_F15D3.1_dys-1_protein-coding E057 chrI:11557723-11557792 1.456 hlh1_T2 pha4_T2 0.050 5primeExons_EXON
WBGene00001131_F15D3.1_dys-1_protein-coding E057 chrI:11557723-11557792 1.970 hlh1_T2 tbx37_T2 0.000 5primeExons_EXON
WBGene00001131_F15D3.1_dys-1_protein-coding E057 chrI:11557723-11557792 2.453 hlh1_T2 nhr25_T2 0.000 5primeExons_EXON
WBGene00001131_F15D3.1_dys-1_protein-coding E057 chrI:11557723-11557792 12.874 hlh1_T2 ceh32_T2 0.001 5primeExons_EXON
WBGene00001131_F15D3.1_dys-1_protein-coding E057 chrI:11557723-11557792 1.867 hlh1_T2 end1_T2 0.034 5primeExons_EXON
WBGene00001131_F15D3.1_dys-1_protein-coding E057 chrI:11557723-11557792 2.427 hlh1_T2 cnd1_T2 0.000 5primeExons_EXON
WBGene00001131_F15D3.1_dys-1_protein-coding E057 chrI:11557723-11557792 1.462 hlh1_T3 tbx37_T3 0.000 5primeExons_EXON
WBGene00001131_F15D3.1_dys-1_protein-coding E057 chrI:11557723-11557792 1.897 hlh1_T3 pha4_T3 0.001 5primeExons_EXON
WBGene00001131_F15D3.1_dys-1_protein-coding E057 chrI:11557723-11557792 2.645 hlh1_T3 nhr25_T3 0.000 5primeExons_EXON
WBGene00001131_F15D3.1_dys-1_protein-coding E057 chrI:11557723-11557792 1.267 hlh1_T3 ceh32_T3 0.006 5primeExons_EXON
WBGene00001131_F15D3.1_dys-1_protein-coding E057 chrI:11557723-11557792 1.684 hlh1_T3 cnd1_T3 0.001 5primeExons_EXON
WBGene00001131_F15D3.1_dys-1_protein-coding E057 chrI:11557723-11557792 1.141 hlh1_T4 tbx37_T4 0.002 5primeExons_EXON
WBGene00001131_F15D3.1_dys-1_protein-coding E057 chrI:11557723-11557792 1.529 hlh1_T4 nhr25_T4 0.000 5primeExons_EXON
WBGene00001131_F15D3.1_dys-1_protein-coding E057 chrI:11557723-11557792 1.711 hlh1_T4 pha4_T4 0.002 5primeExons_EXON
WBGene00001131_F15D3.1_dys-1_protein-coding E057 chrI:11557723-11557792 1.231 hlh1_T4 end1_T4 0.072 5primeExons_EXON
BOUNDING_INTRON: chrI:11556788-11557722
WBGene00001131_F15D3.1_dys-1_protein-coding J107 chrI:11556788-11557722 12.816 hlh1_T0 pha4_T0 0.065 5primeExons_BOUNDING_INTRON
WBGene00001131_F15D3.1_dys-1_protein-coding J107 chrI:11556788-11557722 13.393 hlh1_T0 tbx37_T0 0.000 5primeExons_BOUNDING_INTRON
WBGene00001131_F15D3.1_dys-1_protein-coding J107 chrI:11556788-11557722 2.905 hlh1_T0 nhr25_T0 0.000 5primeExons_BOUNDING_INTRON
WBGene00001131_F15D3.1_dys-1_protein-coding J107 chrI:11556788-11557722 12.563 hlh1_T0 ceh32_T0 0.011 5primeExons_BOUNDING_INTRON
WBGene00001131_F15D3.1_dys-1_protein-coding J107 chrI:11556788-11557722 12.733 hlh1_T0 end1_T0 0.060 5primeExons_BOUNDING_INTRON
WBGene00001131_F15D3.1_dys-1_protein-coding J107 chrI:11556788-11557722 2.416 hlh1_T0 cnd1_T0 0.004 5primeExons_BOUNDING_INTRON
WBGene00001131_F15D3.1_dys-1_protein-coding J107 chrI:11556788-11557722 12.769 hlh1_T1 pha4_T1 0.011 5primeExons_BOUNDING_INTRON
WBGene00001131_F15D3.1_dys-1_protein-coding J107 chrI:11556788-11557722 14.395 hlh1_T1 nhr25_T1 0.000 5primeExons_BOUNDING_INTRON
WBGene00001131_F15D3.1_dys-1_protein-coding J107 chrI:11556788-11557722 2.774 hlh1_T1 tbx37_T1 0.000 5primeExons_BOUNDING_INTRON
WBGene00001131_F15D3.1_dys-1_protein-coding J107 chrI:11556788-11557722 13.055 hlh1_T1 ceh32_T1 0.002 5primeExons_BOUNDING_INTRON
WBGene00001131_F15D3.1_dys-1_protein-coding J107 chrI:11556788-11557722 1.958 hlh1_T1 end1_T1 0.029 5primeExons_BOUNDING_INTRON
WBGene00001131_F15D3.1_dys-1_protein-coding J107 chrI:11556788-11557722 2.533 hlh1_T1 cnd1_T1 0.001 5primeExons_BOUNDING_INTRON
WBGene00001131_F15D3.1_dys-1_protein-coding J107 chrI:11556788-11557722 1.439 hlh1_T2 pha4_T2 0.064 5primeExons_BOUNDING_INTRON
WBGene00001131_F15D3.1_dys-1_protein-coding J107 chrI:11556788-11557722 1.956 hlh1_T2 tbx37_T2 0.000 5primeExons_BOUNDING_INTRON
WBGene00001131_F15D3.1_dys-1_protein-coding J107 chrI:11556788-11557722 2.437 hlh1_T2 nhr25_T2 0.000 5primeExons_BOUNDING_INTRON
WBGene00001131_F15D3.1_dys-1_protein-coding J107 chrI:11556788-11557722 12.858 hlh1_T2 ceh32_T2 0.001 5primeExons_BOUNDING_INTRON
WBGene00001131_F15D3.1_dys-1_protein-coding J107 chrI:11556788-11557722 1.850 hlh1_T2 end1_T2 0.043 5primeExons_BOUNDING_INTRON
WBGene00001131_F15D3.1_dys-1_protein-coding J107 chrI:11556788-11557722 2.410 hlh1_T2 cnd1_T2 0.000 5primeExons_BOUNDING_INTRON
WBGene00001131_F15D3.1_dys-1_protein-coding J107 chrI:11556788-11557722 1.526 hlh1_T3 tbx37_T3 0.000 5primeExons_BOUNDING_INTRON
WBGene00001131_F15D3.1_dys-1_protein-coding J107 chrI:11556788-11557722 1.880 hlh1_T3 pha4_T3 0.002 5primeExons_BOUNDING_INTRON
WBGene00001131_F15D3.1_dys-1_protein-coding J107 chrI:11556788-11557722 2.626 hlh1_T3 nhr25_T3 0.000 5primeExons_BOUNDING_INTRON
WBGene00001131_F15D3.1_dys-1_protein-coding J107 chrI:11556788-11557722 1.249 hlh1_T3 ceh32_T3 0.012 5primeExons_BOUNDING_INTRON
WBGene00001131_F15D3.1_dys-1_protein-coding J107 chrI:11556788-11557722 1.666 hlh1_T3 cnd1_T3 0.003 5primeExons_BOUNDING_INTRON
WBGene00001131_F15D3.1_dys-1_protein-coding J107 chrI:11556788-11557722 1.125 hlh1_T4 tbx37_T4 0.005 5primeExons_BOUNDING_INTRON
WBGene00001131_F15D3.1_dys-1_protein-coding J107 chrI:11556788-11557722 1.515 hlh1_T4 nhr25_T4 0.000 5primeExons_BOUNDING_INTRON
WBGene00001131_F15D3.1_dys-1_protein-coding J107 chrI:11556788-11557722 1.696 hlh1_T4 pha4_T4 0.003 5primeExons_BOUNDING_INTRON
WBGene00001131_F15D3.1_dys-1_protein-coding J107 chrI:11556788-11557722 1.215 hlh1_T4 end1_T4 0.094 5primeExons_BOUNDING_INTRON
 
>I:115739-115915.+.F53G12.7.5prime.F53G12.7a
GFF LINE F53G12.7 + FIRST_EXON: I:115739-115915 FIRST_INTRON: I:115916-116431 F53G12.7a
5primeExons: chrI:115739-115915
BOUNDING_INTRON: chrI:115916-116431
 
>I:11586002-11586069.-.C17D12.6.5prime.C17D12.6a
GFF LINE C17D12.6 - FIRST_EXON: I:11586002-11586069 FIRST_INTRON: I:11585941-11586001 C17D12.6a
5primeExons: chrI:11586002-11586069
BOUNDING_INTRON: chrI:11585941-11586001
 
>I:1175689-1175868.-.Y48G8AL.11.5prime.Y48G8AL.11a
GFF LINE Y48G8AL.11 - FIRST_EXON: I:1175689-1175868 FIRST_INTRON: I:1175628-1175688 Y48G8AL.11a
5primeExons: chrI:1175689-1175868
WBGene00001816_Y48G8AL.11_haf-6_protein-coding E015 chrI:1175689-1175868 1.263 end1_T1 ceh32_T1 0.001 5primeExons_EXON
WBGene00001816_Y48G8AL.11_haf-6_protein-coding E015 chrI:1175689-1175868 1.151 end1_T2 ceh32_T2 0.075 5primeExons_EXON
BOUNDING_INTRON: chrI:1175628-1175688
WBGene00001816_Y48G8AL.11_haf-6_protein-coding J025 chrI:1175628-1175688 1.074 cnd1_T4 pha4_T4 0.083 5primeExons_BOUNDING_INTRON
WBGene00001816_Y48G8AL.11_haf-6_protein-coding J025 chrI:1175628-1175688 1.565 end1_T1 ceh32_T1 0.033 5primeExons_BOUNDING_INTRON
 
>I:11783049-11783941.-.ZK1151.1.5prime.ZK1151.1i
GFF LINE ZK1151.1 - FIRST_EXON: I:11783049-11783941 FIRST_INTRON: I:11780634-11783048 ZK1151.1i
5primeExons: chrI:11783049-11783941
WBGene00006876_ZK1151.1_vab-10_protein-coding E033 chrI:11783049-11783941 1.032 ceh32_T2 end1_T2 0.023 5primeExons_EXON
WBGene00006876_ZK1151.1_vab-10_protein-coding E033 chrI:11783049-11783941 1.054 ceh32_T2 pha4_T2 0.000 5primeExons_EXON
WBGene00006876_ZK1151.1_vab-10_protein-coding E033 chrI:11783049-11783941 1.087 ceh32_T2 hlh1_T2 0.013 5primeExons_EXON
WBGene00006876_ZK1151.1_vab-10_protein-coding E033 chrI:11783049-11783941 1.306 ceh32_T3 end1_T3 0.000 5primeExons_EXON
WBGene00006876_ZK1151.1_vab-10_protein-coding E033 chrI:11783049-11783941 1.250 ceh32_T4 hlh1_T4 0.001 5primeExons_EXON
WBGene00006876_ZK1151.1_vab-10_protein-coding E033 chrI:11783049-11783941 1.062 cnd1_T0 end1_T0 0.004 5primeExons_EXON
WBGene00006876_ZK1151.1_vab-10_protein-coding E033 chrI:11783049-11783941 1.320 nhr25_T0 hlh1_T0 0.021 5primeExons_EXON
WBGene00006876_ZK1151.1_vab-10_protein-coding E033 chrI:11783049-11783941 1.400 nhr25_T0 end1_T0 0.000 5primeExons_EXON
WBGene00006876_ZK1151.1_vab-10_protein-coding E033 chrI:11783049-11783941 1.026 nhr25_T1 pha4_T1 0.000 5primeExons_EXON
WBGene00006876_ZK1151.1_vab-10_protein-coding E033 chrI:11783049-11783941 1.069 nhr25_T1 end1_T1 0.000 5primeExons_EXON
WBGene00006876_ZK1151.1_vab-10_protein-coding E033 chrI:11783049-11783941 1.176 nhr25_T1 hlh1_T1 0.000 5primeExons_EXON
WBGene00006876_ZK1151.1_vab-10_protein-coding E033 chrI:11783049-11783941 1.054 nhr25_T2 pha4_T2 0.000 5primeExons_EXON
WBGene00006876_ZK1151.1_vab-10_protein-coding E033 chrI:11783049-11783941 1.026 nhr25_T2 end1_T2 0.050 5primeExons_EXON
WBGene00006876_ZK1151.1_vab-10_protein-coding E033 chrI:11783049-11783941 1.081 nhr25_T2 hlh1_T2 0.049 5primeExons_EXON
WBGene00006876_ZK1151.1_vab-10_protein-coding E033 chrI:11783049-11783941 1.192 nhr25_T3 end1_T3 0.000 5primeExons_EXON
WBGene00006876_ZK1151.1_vab-10_protein-coding E033 chrI:11783049-11783941 1.101 nhr25_T4 hlh1_T4 0.009 5primeExons_EXON
WBGene00006876_ZK1151.1_vab-10_protein-coding E033 chrI:11783049-11783941 1.072 tbx37_T4 hlh1_T4 0.001 5primeExons_EXON
BOUNDING_INTRON: chrI:11780634-11783048
WBGene00006876_ZK1151.1_vab-10_protein-coding J072 chrI:11780634-11783048 1.767 ceh32_T1 pha4_T1 0.000 5primeExons_BOUNDING_INTRON
WBGene00006876_ZK1151.1_vab-10_protein-coding J072 chrI:11780634-11783048 1.147 ceh32_T2 end1_T2 0.002 5primeExons_BOUNDING_INTRON
WBGene00006876_ZK1151.1_vab-10_protein-coding J072 chrI:11780634-11783048 1.223 ceh32_T2 hlh1_T2 0.023 5primeExons_BOUNDING_INTRON
WBGene00006876_ZK1151.1_vab-10_protein-coding J072 chrI:11780634-11783048 1.968 ceh32_T2 pha4_T2 0.000 5primeExons_BOUNDING_INTRON
WBGene00006876_ZK1151.1_vab-10_protein-coding J072 chrI:11780634-11783048 1.478 ceh32_T3 pha4_T3 0.000 5primeExons_BOUNDING_INTRON
WBGene00006876_ZK1151.1_vab-10_protein-coding J072 chrI:11780634-11783048 1.523 ceh32_T3 end1_T3 0.001 5primeExons_BOUNDING_INTRON
WBGene00006876_ZK1151.1_vab-10_protein-coding J072 chrI:11780634-11783048 1.090 ceh32_T4 end1_T4 0.000 5primeExons_BOUNDING_INTRON
WBGene00006876_ZK1151.1_vab-10_protein-coding J072 chrI:11780634-11783048 1.123 ceh32_T4 pha4_T4 0.000 5primeExons_BOUNDING_INTRON
WBGene00006876_ZK1151.1_vab-10_protein-coding J072 chrI:11780634-11783048 1.392 ceh32_T4 hlh1_T4 0.001 5primeExons_BOUNDING_INTRON
WBGene00006876_ZK1151.1_vab-10_protein-coding J072 chrI:11780634-11783048 1.030 cnd1_T0 hlh1_T0 0.033 5primeExons_BOUNDING_INTRON
WBGene00006876_ZK1151.1_vab-10_protein-coding J072 chrI:11780634-11783048 1.240 cnd1_T0 end1_T0 0.003 5primeExons_BOUNDING_INTRON
WBGene00006876_ZK1151.1_vab-10_protein-coding J072 chrI:11780634-11783048 1.705 cnd1_T1 pha4_T1 0.045 5primeExons_BOUNDING_INTRON
WBGene00006876_ZK1151.1_vab-10_protein-coding J072 chrI:11780634-11783048 1.510 cnd1_T2 pha4_T2 0.014 5primeExons_BOUNDING_INTRON
WBGene00006876_ZK1151.1_vab-10_protein-coding J072 chrI:11780634-11783048 1.260 nhr25_T0 tbx37_T0 0.000 5primeExons_BOUNDING_INTRON
WBGene00006876_ZK1151.1_vab-10_protein-coding J072 chrI:11780634-11783048 1.812 nhr25_T0 pha4_T0 0.000 5primeExons_BOUNDING_INTRON
WBGene00006876_ZK1151.1_vab-10_protein-coding J072 chrI:11780634-11783048 1.447 nhr25_T0 ceh32_T0 0.000 5primeExons_BOUNDING_INTRON
WBGene00006876_ZK1151.1_vab-10_protein-coding J072 chrI:11780634-11783048 1.941 nhr25_T0 hlh1_T0 0.000 5primeExons_BOUNDING_INTRON
WBGene00006876_ZK1151.1_vab-10_protein-coding J072 chrI:11780634-11783048 2.164 nhr25_T0 end1_T0 0.000 5primeExons_BOUNDING_INTRON
WBGene00006876_ZK1151.1_vab-10_protein-coding J072 chrI:11780634-11783048 2.328 nhr25_T1 pha4_T1 0.000 5primeExons_BOUNDING_INTRON
WBGene00006876_ZK1151.1_vab-10_protein-coding J072 chrI:11780634-11783048 1.419 nhr25_T1 hlh1_T1 0.000 5primeExons_BOUNDING_INTRON
WBGene00006876_ZK1151.1_vab-10_protein-coding J072 chrI:11780634-11783048 1.486 nhr25_T1 end1_T1 0.000 5primeExons_BOUNDING_INTRON
WBGene00006876_ZK1151.1_vab-10_protein-coding J072 chrI:11780634-11783048 2.083 nhr25_T2 pha4_T2 0.000 5primeExons_BOUNDING_INTRON
WBGene00006876_ZK1151.1_vab-10_protein-coding J072 chrI:11780634-11783048 1.251 nhr25_T2 end1_T2 0.000 5primeExons_BOUNDING_INTRON
WBGene00006876_ZK1151.1_vab-10_protein-coding J072 chrI:11780634-11783048 1.323 nhr25_T2 hlh1_T2 0.046 5primeExons_BOUNDING_INTRON
WBGene00006876_ZK1151.1_vab-10_protein-coding J072 chrI:11780634-11783048 1.341 nhr25_T3 pha4_T3 0.000 5primeExons_BOUNDING_INTRON
WBGene00006876_ZK1151.1_vab-10_protein-coding J072 chrI:11780634-11783048 1.389 nhr25_T3 end1_T3 0.004 5primeExons_BOUNDING_INTRON
WBGene00006876_ZK1151.1_vab-10_protein-coding J072 chrI:11780634-11783048 1.193 nhr25_T4 hlh1_T4 0.009 5primeExons_BOUNDING_INTRON
WBGene00006876_ZK1151.1_vab-10_protein-coding J072 chrI:11780634-11783048 1.087 tbx37_T3 end1_T3 0.003 5primeExons_BOUNDING_INTRON
WBGene00006876_ZK1151.1_vab-10_protein-coding J072 chrI:11780634-11783048 1.122 tbx37_T4 hlh1_T4 0.002 5primeExons_BOUNDING_INTRON
 
>I:11791964-11792066.-.ZK1151.1.5prime.ZK1151.1d
GFF LINE ZK1151.1 - FIRST_EXON: I:11791964-11792066 FIRST_INTRON: I:11789243-11791963 ZK1151.1d
5primeExons: chrI:11791964-11792066
WBGene00006876_ZK1151.1_vab-10_protein-coding E039 chrI:11791964-11792066 1.240 pha4_T0 nhr25_T0 0.000 5primeExons_EXON
WBGene00006876_ZK1151.1_vab-10_protein-coding E039 chrI:11791964-11792066 1.127 pha4_T1 nhr25_T1 0.000 5primeExons_EXON
WBGene00006876_ZK1151.1_vab-10_protein-coding E039 chrI:11791964-11792066 1.022 pha4_T2 hlh1_T2 0.002 5primeExons_EXON
WBGene00006876_ZK1151.1_vab-10_protein-coding E039 chrI:11791964-11792066 1.277 pha4_T2 nhr25_T2 0.000 5primeExons_EXON
WBGene00006876_ZK1151.1_vab-10_protein-coding E039 chrI:11791964-11792066 1.204 pha4_T4 hlh1_T4 0.000 5primeExons_EXON
BOUNDING_INTRON: chrI:11789243-11791963
WBGene00006876_ZK1151.1_vab-10_protein-coding J078 chrI:11789243-11791963 1.037 end1_T1 nhr25_T1 0.000 5primeExons_BOUNDING_INTRON
WBGene00006876_ZK1151.1_vab-10_protein-coding J078 chrI:11789243-11791963 1.046 end1_T2 hlh1_T2 0.018 5primeExons_BOUNDING_INTRON
WBGene00006876_ZK1151.1_vab-10_protein-coding J078 chrI:11789243-11791963 1.385 end1_T2 nhr25_T2 0.003 5primeExons_BOUNDING_INTRON
WBGene00006876_ZK1151.1_vab-10_protein-coding J078 chrI:11789243-11791963 1.151 pha4_T0 nhr25_T0 0.000 5primeExons_BOUNDING_INTRON
WBGene00006876_ZK1151.1_vab-10_protein-coding J078 chrI:11789243-11791963 1.277 pha4_T1 nhr25_T1 0.000 5primeExons_BOUNDING_INTRON
WBGene00006876_ZK1151.1_vab-10_protein-coding J078 chrI:11789243-11791963 1.023 pha4_T2 hlh1_T2 0.000 5primeExons_BOUNDING_INTRON
WBGene00006876_ZK1151.1_vab-10_protein-coding J078 chrI:11789243-11791963 1.357 pha4_T2 nhr25_T2 0.000 5primeExons_BOUNDING_INTRON
WBGene00006876_ZK1151.1_vab-10_protein-coding J078 chrI:11789243-11791963 1.161 pha4_T3 nhr25_T3 0.000 5primeExons_BOUNDING_INTRON
WBGene00006876_ZK1151.1_vab-10_protein-coding J078 chrI:11789243-11791963 1.019 pha4_T4 nhr25_T4 0.000 5primeExons_BOUNDING_INTRON
WBGene00006876_ZK1151.1_vab-10_protein-coding J078 chrI:11789243-11791963 1.107 pha4_T4 hlh1_T4 0.000 5primeExons_BOUNDING_INTRON
WBGene00006876_ZK1151.1_vab-10_protein-coding J078 chrI:11789243-11791963 1.045 tbx37_T1 nhr25_T1 0.000 5primeExons_BOUNDING_INTRON
 
>I:11802955-11803001.-.T02G6.2.5prime.T02G6.2c
GFF LINE T02G6.2 - FIRST_EXON: I:11802955-11803001 FIRST_INTRON: I:11802625-11802954 T02G6.2c
5primeExons: chrI:11802955-11803001
WBGene00011385_T02G6.2_T02G6.2_protein-coding E005 chrI:11802955-11803001 12.897 hlh1_T2 cnd1_T2 0.004 5primeExons_EXON
WBGene00011385_T02G6.2_T02G6.2_protein-coding E005 chrI:11802955-11803001 1.349 hlh1_T3 nhr25_T3 0.054 5primeExons_EXON
WBGene00011385_T02G6.2_T02G6.2_protein-coding E005 chrI:11802955-11803001 12.733 hlh1_T3 pha4_T3 0.051 5primeExons_EXON
WBGene00011385_T02G6.2_T02G6.2_protein-coding E005 chrI:11802955-11803001 13.403 hlh1_T3 ceh32_T3 0.000 5primeExons_EXON
WBGene00011385_T02G6.2_T02G6.2_protein-coding E005 chrI:11802955-11803001 13.714 hlh1_T3 cnd1_T3 0.000 5primeExons_EXON
WBGene00011385_T02G6.2_T02G6.2_protein-coding E005 chrI:11802955-11803001 1.645 hlh1_T4 tbx37_T4 0.017 5primeExons_EXON
WBGene00011385_T02G6.2_T02G6.2_protein-coding E005 chrI:11802955-11803001 1.829 hlh1_T4 pha4_T4 0.055 5primeExons_EXON
WBGene00011385_T02G6.2_T02G6.2_protein-coding E005 chrI:11802955-11803001 1.884 hlh1_T4 nhr25_T4 0.002 5primeExons_EXON
WBGene00011385_T02G6.2_T02G6.2_protein-coding E005 chrI:11802955-11803001 12.423 hlh1_T4 end1_T4 0.068 5primeExons_EXON
WBGene00011385_T02G6.2_T02G6.2_protein-coding E005 chrI:11802955-11803001 13.617 hlh1_T4 cnd1_T4 0.000 5primeExons_EXON
WBGene00011385_T02G6.2_T02G6.2_protein-coding E005 chrI:11802955-11803001 1.589 hlh1_T4 ceh32_T4 0.010 5primeExons_EXON
BOUNDING_INTRON: chrI:11802625-11802954
WBGene00011385_T02G6.2_T02G6.2_protein-coding J012 chrI:11802625-11802954 12.895 hlh1_T2 cnd1_T2 0.004 5primeExons_BOUNDING_INTRON
WBGene00011385_T02G6.2_T02G6.2_protein-coding J012 chrI:11802625-11802954 1.348 hlh1_T3 nhr25_T3 0.049 5primeExons_BOUNDING_INTRON
WBGene00011385_T02G6.2_T02G6.2_protein-coding J012 chrI:11802625-11802954 12.727 hlh1_T3 pha4_T3 0.047 5primeExons_BOUNDING_INTRON
WBGene00011385_T02G6.2_T02G6.2_protein-coding J012 chrI:11802625-11802954 13.402 hlh1_T3 ceh32_T3 0.000 5primeExons_BOUNDING_INTRON
WBGene00011385_T02G6.2_T02G6.2_protein-coding J012 chrI:11802625-11802954 13.713 hlh1_T3 cnd1_T3 0.000 5primeExons_BOUNDING_INTRON
WBGene00011385_T02G6.2_T02G6.2_protein-coding J012 chrI:11802625-11802954 1.644 hlh1_T4 tbx37_T4 0.016 5primeExons_BOUNDING_INTRON
WBGene00011385_T02G6.2_T02G6.2_protein-coding J012 chrI:11802625-11802954 1.829 hlh1_T4 pha4_T4 0.054 5primeExons_BOUNDING_INTRON
WBGene00011385_T02G6.2_T02G6.2_protein-coding J012 chrI:11802625-11802954 1.884 hlh1_T4 nhr25_T4 0.002 5primeExons_BOUNDING_INTRON
WBGene00011385_T02G6.2_T02G6.2_protein-coding J012 chrI:11802625-11802954 12.423 hlh1_T4 end1_T4 0.067 5primeExons_BOUNDING_INTRON
WBGene00011385_T02G6.2_T02G6.2_protein-coding J012 chrI:11802625-11802954 13.617 hlh1_T4 cnd1_T4 0.000 5primeExons_BOUNDING_INTRON
WBGene00011385_T02G6.2_T02G6.2_protein-coding J012 chrI:11802625-11802954 1.589 hlh1_T4 ceh32_T4 0.009 5primeExons_BOUNDING_INTRON
 
>I:11804815-11804991.-.T02G6.2.5prime.T02G6.2a
GFF LINE T02G6.2 - FIRST_EXON: I:11804815-11804991 FIRST_INTRON: I:11803964-11804814 T02G6.2a
5primeExons: chrI:11804815-11804991
WBGene00011385_T02G6.2_T02G6.2_protein-coding E008 chrI:11804815-11804991 1.920 ceh32_T2 hlh1_T2 0.001 5primeExons_EXON
WBGene00011385_T02G6.2_T02G6.2_protein-coding E008 chrI:11804815-11804991 1.769 ceh32_T3 hlh1_T3 0.000 5primeExons_EXON
WBGene00011385_T02G6.2_T02G6.2_protein-coding E008 chrI:11804815-11804991 1.487 ceh32_T4 hlh1_T4 0.017 5primeExons_EXON
WBGene00011385_T02G6.2_T02G6.2_protein-coding E008 chrI:11804815-11804991 1.838 cnd1_T2 hlh1_T2 0.000 5primeExons_EXON
WBGene00011385_T02G6.2_T02G6.2_protein-coding E008 chrI:11804815-11804991 1.286 cnd1_T3 hlh1_T3 0.000 5primeExons_EXON
WBGene00011385_T02G6.2_T02G6.2_protein-coding E008 chrI:11804815-11804991 2.019 end1_T2 hlh1_T2 0.048 5primeExons_EXON
WBGene00011385_T02G6.2_T02G6.2_protein-coding E008 chrI:11804815-11804991 1.661 end1_T3 hlh1_T3 0.004 5primeExons_EXON
WBGene00011385_T02G6.2_T02G6.2_protein-coding E008 chrI:11804815-11804991 1.552 nhr25_T2 hlh1_T2 0.019 5primeExons_EXON
WBGene00011385_T02G6.2_T02G6.2_protein-coding E008 chrI:11804815-11804991 1.923 nhr25_T3 hlh1_T3 0.000 5primeExons_EXON
WBGene00011385_T02G6.2_T02G6.2_protein-coding E008 chrI:11804815-11804991 1.220 pha4_T3 hlh1_T3 0.008 5primeExons_EXON
WBGene00011385_T02G6.2_T02G6.2_protein-coding E008 chrI:11804815-11804991 1.530 tbx37_T3 hlh1_T3 0.000 5primeExons_EXON
BOUNDING_INTRON: chrI:11803964-11804814
WBGene00011385_T02G6.2_T02G6.2_protein-coding J014 chrI:11803964-11804814 1.267 ceh32_T4 hlh1_T4 0.092 5primeExons_BOUNDING_INTRON
WBGene00011385_T02G6.2_T02G6.2_protein-coding J014 chrI:11803964-11804814 1.214 cnd1_T3 hlh1_T3 0.000 5primeExons_BOUNDING_INTRON
WBGene00011385_T02G6.2_T02G6.2_protein-coding J014 chrI:11803964-11804814 1.500 nhr25_T3 hlh1_T3 0.001 5primeExons_BOUNDING_INTRON
 
>I:11815911-11816166.+.T02G6.5.5prime.T02G6.5b
GFF LINE T02G6.5 + FIRST_EXON: I:11815911-11816166 FIRST_INTRON: I:11816167-11817694 T02G6.5b
5primeExons: chrI:11815911-11816166
WBGene00011388_T02G6.5_T02G6.5_protein-coding E001 chrI:11815911-11816166 1.044 ceh32_T1 pha4_T1 0.071 5primeExons_EXON
WBGene00011388_T02G6.5_T02G6.5_protein-coding E001 chrI:11815911-11816166 1.286 ceh32_T1 end1_T1 0.023 5primeExons_EXON
BOUNDING_INTRON: chrI:11816167-11817694
WBGene00011388_T02G6.5_T02G6.5_protein-coding J011 chrI:11816167-11817694 1.885 ceh32_T1 end1_T1 0.004 5primeExons_BOUNDING_INTRON
 
>I:11816280-11816543.+.T02G6.5.5prime.T02G6.5c
GFF LINE T02G6.5 + FIRST_EXON: I:11816280-11816543 FIRST_INTRON: I:11816544-11817694 T02G6.5c
5primeExons: chrI:11816280-11816543
WBGene00011388_T02G6.5_T02G6.5_protein-coding E002 chrI:11816280-11816543 1.038 ceh32_T1 nhr25_T1 0.003 5primeExons_EXON
WBGene00011388_T02G6.5_T02G6.5_protein-coding E002 chrI:11816280-11816543 1.154 ceh32_T1 hlh1_T1 0.006 5primeExons_EXON
WBGene00011388_T02G6.5_T02G6.5_protein-coding E002 chrI:11816280-11816543 1.028 ceh32_T2 end1_T2 0.057 5primeExons_EXON
WBGene00011388_T02G6.5_T02G6.5_protein-coding E002 chrI:11816280-11816543 1.647 ceh32_T2 nhr25_T2 0.016 5primeExons_EXON
BOUNDING_INTRON: chrI:11816544-11817694
 
>I:11817028-11817306.+.T02G6.5.5prime.T02G6.5a
GFF LINE T02G6.5 + FIRST_EXON: I:11817028-11817306 FIRST_INTRON: I:11817307-11817694 T02G6.5a
5primeExons: chrI:11817028-11817306
WBGene00011388_T02G6.5_T02G6.5_protein-coding E003 chrI:11817028-11817306 1.350 ceh32_T0 hlh1_T0 0.025 5primeExons_EXON
WBGene00011388_T02G6.5_T02G6.5_protein-coding E003 chrI:11817028-11817306 1.244 ceh32_T1 pha4_T1 0.010 5primeExons_EXON
WBGene00011388_T02G6.5_T02G6.5_protein-coding E003 chrI:11817028-11817306 1.331 ceh32_T1 hlh1_T1 0.032 5primeExons_EXON
BOUNDING_INTRON: chrI:11817307-11817694
 
>I:11853145-11853417.-.Y47H9C.4.5prime.Y47H9C.4d
GFF LINE Y47H9C.4 - FIRST_EXON: I:11853145-11853417 FIRST_INTRON: I:11852042-11853144 Y47H9C.4d
5primeExons: chrI:11853145-11853417
WBGene00000415_Y47H9C.4_ced-1_protein-coding E005 chrI:11853145-11853417 1.673 ceh32_T0 hlh1_T0 0.001 5primeExons_EXON
WBGene00000415_Y47H9C.4_ced-1_protein-coding E005 chrI:11853145-11853417 13.029 nhr25_T1 hlh1_T1 0.007 5primeExons_EXON
BOUNDING_INTRON: chrI:11852042-11853144
 
>I:11867951-11868105.-.Y47H9C.4.5prime.Y47H9C.4a
GFF LINE Y47H9C.4 - FIRST_EXON: I:11867951-11868105 FIRST_INTRON: I:11867170-11867950 Y47H9C.4a
5primeExons: chrI:11867951-11868105
BOUNDING_INTRON: chrI:11867170-11867950
 
>I:11877803-11877964.+.Y47H9C.5.5prime.Y47H9C.5a
GFF LINE Y47H9C.5 + FIRST_EXON: I:11877803-11877964 FIRST_INTRON: I:11877965-11878376 Y47H9C.5a
5primeExons: chrI:11877803-11877964
BOUNDING_INTRON: chrI:11877965-11878376
 
>I:11909275-11909280.-.R09B3.1.5prime.R09B3.1a.2
GFF LINE R09B3.1 - FIRST_EXON: I:11909275-11909280 FIRST_INTRON: I:11909224-11909274 R09B3.1a.2
5primeExons: chrI:11909275-11909280
BOUNDING_INTRON: chrI:11909224-11909274
 
>I:11929371-11929507.-.R06C1.3.5prime.R06C1.3a
GFF LINE R06C1.3 - FIRST_EXON: I:11929371-11929507 FIRST_INTRON: I:11929322-11929370 R06C1.3a
5primeExons: chrI:11929371-11929507
BOUNDING_INTRON: chrI:11929322-11929370
 
>I:1193158-1193442.+.Y48G8AL.5.5prime.Y48G8AL.5a
GFF LINE Y48G8AL.5 + FIRST_EXON: I:1193158-1193442 FIRST_INTRON: I:1193443-1195742 Y48G8AL.5a
5primeExons: chrI:1193158-1193442
WBGene00021686_Y48G8AL.5_Y48G8AL.5_protein-coding E001 chrI:1193158-1193442 1.206 ceh32_T1 pha4_T1 0.000 5primeExons_EXON
WBGene00021686_Y48G8AL.5_Y48G8AL.5_protein-coding E001 chrI:1193158-1193442 1.225 ceh32_T1 end1_T1 0.000 5primeExons_EXON
WBGene00021686_Y48G8AL.5_Y48G8AL.5_protein-coding E001 chrI:1193158-1193442 1.041 ceh32_T2 end1_T2 0.000 5primeExons_EXON
WBGene00021686_Y48G8AL.5_Y48G8AL.5_protein-coding E001 chrI:1193158-1193442 1.153 ceh32_T2 pha4_T2 0.003 5primeExons_EXON
WBGene00021686_Y48G8AL.5_Y48G8AL.5_protein-coding E001 chrI:1193158-1193442 1.002 ceh32_T4 pha4_T4 0.000 5primeExons_EXON
BOUNDING_INTRON: chrI:1193443-1195742
 
>I:12059757-12059798.-.F58D5.4.5prime.F58D5.4b
GFF LINE F58D5.4 - FIRST_EXON: I:12059757-12059798 FIRST_INTRON: I:12059696-12059756 F58D5.4b
5primeExons: chrI:12059757-12059798
WBGene00002240_F58D5.4_ksr-2_protein-coding E010 chrI:12059757-12059798 1.320 ceh32_T0 nhr25_T0 0.024 5primeExons_EXON
WBGene00002240_F58D5.4_ksr-2_protein-coding E010 chrI:12059757-12059798 1.479 pha4_T0 nhr25_T0 0.022 5primeExons_EXON
BOUNDING_INTRON: chrI:12059696-12059756
 
>I:12064732-12064897.-.F58D5.1.5prime.F58D5.1a.1
GFF LINE F58D5.1 - FIRST_EXON: I:12064732-12064897 FIRST_INTRON: I:12064678-12064731 F58D5.1a.1
5primeExons: chrI:12064732-12064897
BOUNDING_INTRON: chrI:12064678-12064731
 
>I:12066793-12066913.-.F58D5.2.5prime.F58D5.2b.1
GFF LINE F58D5.2 - FIRST_EXON: I:12066793-12066913 FIRST_INTRON: I:12066331-12066792 F58D5.2b.1
5primeExons: chrI:12066793-12066913
BOUNDING_INTRON: chrI:12066331-12066792
 
>I:12068508-12068660.-.F58D5.2.5prime.F58D5.2a
GFF LINE F58D5.2 - FIRST_EXON: I:12068508-12068660 FIRST_INTRON: I:12068147-12068507 F58D5.2a
5primeExons: chrI:12068508-12068660
WBGene00010242_F58D5.2_F58D5.2_protein-coding E006 chrI:12068508-12068660 2.353 nhr25_T1 ceh32_T1 0.000 5primeExons_EXON
BOUNDING_INTRON: chrI:12068147-12068507
 
>I:1211492-1211588.+.Y48G8AL.1.5prime.Y48G8AL.1a
GFF LINE Y48G8AL.1 + FIRST_EXON: I:1211492-1211588 FIRST_INTRON: I:1211589-1212573 Y48G8AL.1a
5primeExons: chrI:1211492-1211588
WBGene00021685_Y48G8AL.1_herc-1_protein-coding E001 chrI:1211492-1211588 1.432 ceh32_T0 end1_T0 0.000 5primeExons_EXON
WBGene00021685_Y48G8AL.1_herc-1_protein-coding E001 chrI:1211492-1211588 1.065 ceh32_T1 end1_T1 0.003 5primeExons_EXON
WBGene00021685_Y48G8AL.1_herc-1_protein-coding E001 chrI:1211492-1211588 1.349 ceh32_T2 end1_T2 0.000 5primeExons_EXON
WBGene00021685_Y48G8AL.1_herc-1_protein-coding E001 chrI:1211492-1211588 1.087 cnd1_T0 end1_T0 0.060 5primeExons_EXON
WBGene00021685_Y48G8AL.1_herc-1_protein-coding E001 chrI:1211492-1211588 1.071 hlh1_T0 end1_T0 0.027 5primeExons_EXON
WBGene00021685_Y48G8AL.1_herc-1_protein-coding E001 chrI:1211492-1211588 1.001 nhr25_T0 end1_T0 0.036 5primeExons_EXON
WBGene00021685_Y48G8AL.1_herc-1_protein-coding E001 chrI:1211492-1211588 1.409 tbx37_T0 end1_T0 0.000 5primeExons_EXON
WBGene00021685_Y48G8AL.1_herc-1_protein-coding E001 chrI:1211492-1211588 1.028 tbx37_T1 end1_T1 0.058 5primeExons_EXON
WBGene00021685_Y48G8AL.1_herc-1_protein-coding E001 chrI:1211492-1211588 1.153 tbx37_T2 end1_T2 0.036 5primeExons_EXON
BOUNDING_INTRON: chrI:1211589-1212573
WBGene00021685_Y48G8AL.1_herc-1_protein-coding J023 chrI:1211589-1212573 1.332 ceh32_T0 end1_T0 0.009 5primeExons_BOUNDING_INTRON
WBGene00021685_Y48G8AL.1_herc-1_protein-coding J023 chrI:1211589-1212573 1.300 ceh32_T1 pha4_T1 0.009 5primeExons_BOUNDING_INTRON
WBGene00021685_Y48G8AL.1_herc-1_protein-coding J023 chrI:1211589-1212573 1.416 ceh32_T1 end1_T1 0.001 5primeExons_BOUNDING_INTRON
WBGene00021685_Y48G8AL.1_herc-1_protein-coding J023 chrI:1211589-1212573 1.740 ceh32_T2 end1_T2 0.000 5primeExons_BOUNDING_INTRON
WBGene00021685_Y48G8AL.1_herc-1_protein-coding J023 chrI:1211589-1212573 1.112 cnd1_T2 end1_T2 0.010 5primeExons_BOUNDING_INTRON
WBGene00021685_Y48G8AL.1_herc-1_protein-coding J023 chrI:1211589-1212573 1.197 tbx37_T0 end1_T0 0.016 5primeExons_BOUNDING_INTRON
WBGene00021685_Y48G8AL.1_herc-1_protein-coding J023 chrI:1211589-1212573 1.092 tbx37_T2 end1_T2 0.016 5primeExons_BOUNDING_INTRON
 
>I:12170478-12170622.-.R05D7.3.5prime.R05D7.3e
GFF LINE R05D7.3 - FIRST_EXON: I:12170478-12170622 FIRST_INTRON: I:12170189-12170477 R05D7.3e
5primeExons: chrI:12170478-12170622
BOUNDING_INTRON: chrI:12170189-12170477
 
>I:12171846-12171881.-.R05D7.3.5prime.R05D7.3d
GFF LINE R05D7.3 - FIRST_EXON: I:12171846-12171881 FIRST_INTRON: I:12170189-12171845 R05D7.3d
5primeExons: chrI:12171846-12171881
WBGene00011028_R05D7.3_R05D7.3_protein-coding E009 chrI:12171846-12171881 1.944 ceh32_T4 pha4_T4 0.019 5primeExons_EXON
WBGene00011028_R05D7.3_R05D7.3_protein-coding E009 chrI:12171846-12171881 2.176 cnd1_T4 pha4_T4 0.008 5primeExons_EXON
BOUNDING_INTRON: chrI:12170189-12171845
WBGene00011028_R05D7.3_R05D7.3_protein-coding J020 chrI:12170189-12171845 1.943 ceh32_T4 pha4_T4 0.014 5primeExons_BOUNDING_INTRON
WBGene00011028_R05D7.3_R05D7.3_protein-coding J020 chrI:12170189-12171845 2.175 cnd1_T4 pha4_T4 0.006 5primeExons_BOUNDING_INTRON
 
>I:12172836-12172895.-.R05D7.3.5prime.R05D7.3c
GFF LINE R05D7.3 - FIRST_EXON: I:12172836-12172895 FIRST_INTRON: I:12170189-12172835 R05D7.3c
5primeExons: chrI:12172836-12172895
WBGene00011028_R05D7.3_R05D7.3_protein-coding E010 chrI:12172836-12172895 12.896 pha4_T4 cnd1_T4 0.006 5primeExons_EXON
WBGene00011028_R05D7.3_R05D7.3_protein-coding E010 chrI:12172836-12172895 1.796 pha4_T4 hlh1_T4 0.025 5primeExons_EXON
WBGene00011028_R05D7.3_R05D7.3_protein-coding E010 chrI:12172836-12172895 2.290 tbx37_T2 hlh1_T2 0.096 5primeExons_EXON
WBGene00011028_R05D7.3_R05D7.3_protein-coding E010 chrI:12172836-12172895 1.783 tbx37_T3 hlh1_T3 0.000 5primeExons_EXON
WBGene00011028_R05D7.3_R05D7.3_protein-coding E010 chrI:12172836-12172895 2.107 tbx37_T4 hlh1_T4 0.000 5primeExons_EXON
BOUNDING_INTRON: chrI:12170189-12172835
WBGene00011028_R05D7.3_R05D7.3_protein-coding J021 chrI:12170189-12172835 12.895 pha4_T4 cnd1_T4 0.005 5primeExons_BOUNDING_INTRON
WBGene00011028_R05D7.3_R05D7.3_protein-coding J021 chrI:12170189-12172835 1.793 pha4_T4 hlh1_T4 0.020 5primeExons_BOUNDING_INTRON
WBGene00011028_R05D7.3_R05D7.3_protein-coding J021 chrI:12170189-12172835 1.781 tbx37_T3 hlh1_T3 0.000 5primeExons_BOUNDING_INTRON
WBGene00011028_R05D7.3_R05D7.3_protein-coding J021 chrI:12170189-12172835 2.088 tbx37_T4 hlh1_T4 0.000 5primeExons_BOUNDING_INTRON
 
>I:12177662-12177738.-.R05D7.3.5prime.R05D7.3b
GFF LINE R05D7.3 - FIRST_EXON: I:12177662-12177738 FIRST_INTRON: I:12177222-12177661 R05D7.3b
5primeExons: chrI:12177662-12177738
WBGene00011028_R05D7.3_R05D7.3_protein-coding E012 chrI:12177662-12177738 2.689 hlh1_T3 tbx37_T3 0.002 5primeExons_EXON
WBGene00011028_R05D7.3_R05D7.3_protein-coding E012 chrI:12177662-12177738 1.866 hlh1_T3 ceh32_T3 0.061 5primeExons_EXON
WBGene00011028_R05D7.3_R05D7.3_protein-coding E012 chrI:12177662-12177738 2.263 hlh1_T4 pha4_T4 0.000 5primeExons_EXON
BOUNDING_INTRON: chrI:12177222-12177661
WBGene00011028_R05D7.3_R05D7.3_protein-coding J023 chrI:12177222-12177661 2.639 hlh1_T3 tbx37_T3 0.003 5primeExons_BOUNDING_INTRON
WBGene00011028_R05D7.3_R05D7.3_protein-coding J023 chrI:12177222-12177661 1.816 hlh1_T3 ceh32_T3 0.077 5primeExons_BOUNDING_INTRON
WBGene00011028_R05D7.3_R05D7.3_protein-coding J023 chrI:12177222-12177661 2.226 hlh1_T4 pha4_T4 0.000 5primeExons_BOUNDING_INTRON
 
>I:1227745-1227858.-.Y48G8AL.13.5prime.Y48G8AL.13a.3
GFF LINE Y48G8AL.13 - FIRST_EXON: I:1227745-1227858 FIRST_INTRON: I:1226813-1227744 Y48G8AL.13a.3
5primeExons: chrI:1227745-1227858
BOUNDING_INTRON: chrI:1226813-1227744
 
>I:1229246-1229282.-.Y48G8AL.13.5prime.Y48G8AL.13a.2
GFF LINE Y48G8AL.13 - FIRST_EXON: I:1229246-1229282 FIRST_INTRON: I:1226813-1229245 Y48G8AL.13a.2
5primeExons: chrI:1229246-1229282
BOUNDING_INTRON: chrI:1226813-1229245
 
>I:12486951-12487162.+.T27F6.5.5prime.T27F6.5a.3
GFF LINE T27F6.5 + FIRST_EXON: I:12486951-12487162 FIRST_INTRON: I:12487163-12487879 T27F6.5a.3
5primeExons: chrI:12486951-12487162
BOUNDING_INTRON: chrI:12487163-12487879
WBGene00004190_T27F6.5_pars-2_protein-coding E001 chrI:12486951-12487016 1.112 pha4_T0 cnd1_T0 0.087 5primeExons_EXON
WBGene00004190_T27F6.5_pars-2_protein-coding E001 chrI:12486951-12487016 1.228 pha4_T2 ceh32_T2 0.091 5primeExons_EXON
>I:12508449-12508596.+.K11D2.3.5prime.K11D2.3a.2
GFF LINE K11D2.3 + FIRST_EXON: I:12508449-12508596 FIRST_INTRON: I:12508597-12508650 K11D2.3a.2
5primeExons: chrI:12508449-12508596
BOUNDING_INTRON: chrI:12508597-12508650
WBGene00006829_K11D2.3_unc-101_protein-coding E002 chrI:12508488-12508596 1.006 cnd1_T4 pha4_T4 0.000 5primeExons_EXON
WBGene00006829_K11D2.3_unc-101_protein-coding E002 chrI:12508488-12508596 1.018 ceh32_T4 nhr25_T4 0.000 5primeExons_EXON
WBGene00006829_K11D2.3_unc-101_protein-coding E002 chrI:12508488-12508596 1.067 ceh32_T4 end1_T4 0.001 5primeExons_EXON
WBGene00006829_K11D2.3_unc-101_protein-coding E002 chrI:12508488-12508596 1.090 ceh32_T2 hlh1_T2 0.000 5primeExons_EXON
WBGene00006829_K11D2.3_unc-101_protein-coding E002 chrI:12508488-12508596 1.097 ceh32_T1 nhr25_T1 0.001 5primeExons_EXON
WBGene00006829_K11D2.3_unc-101_protein-coding E002 chrI:12508488-12508596 1.201 ceh32_T0 hlh1_T0 0.003 5primeExons_EXON
WBGene00006829_K11D2.3_unc-101_protein-coding E002 chrI:12508488-12508596 1.222 ceh32_T0 nhr25_T0 0.022 5primeExons_EXON
WBGene00006829_K11D2.3_unc-101_protein-coding E002 chrI:12508488-12508596 1.239 ceh32_T4 pha4_T4 0.000 5primeExons_EXON
>I:12519194-12519298.+.K11D2.4.5prime.K11D2.4a
GFF LINE K11D2.4 + FIRST_EXON: I:12519194-12519298 FIRST_INTRON: I:12519299-12523401 K11D2.4a
5primeExons: chrI:12519194-12519298
BOUNDING_INTRON: chrI:12519299-12523401
 
>I:12523211-12523279.+.K11D2.4.5prime.K11D2.4e
GFF LINE K11D2.4 + FIRST_EXON: I:12523211-12523279 FIRST_INTRON: I:12523280-12523401 K11D2.4e
5primeExons: chrI:12523211-12523279
BOUNDING_INTRON: chrI:12523280-12523401
 
>I:12532044-12532135.-.W02D9.1.5prime.W02D9.1a.1
GFF LINE W02D9.1 - FIRST_EXON: I:12532044-12532135 FIRST_INTRON: I:12531979-12532043 W02D9.1a.1
5primeExons: chrI:12532044-12532135
WBGene00004181_W02D9.1_pri-2_protein-coding E009 chrI:12532044-12532135 1.060 ceh32_T2 pha4_T2 0.000 5primeExons_EXON
WBGene00004181_W02D9.1_pri-2_protein-coding E009 chrI:12532044-12532135 1.151 ceh32_T2 end1_T2 0.000 5primeExons_EXON
WBGene00004181_W02D9.1_pri-2_protein-coding E009 chrI:12532044-12532135 1.043 ceh32_T4 pha4_T4 0.002 5primeExons_EXON
WBGene00004181_W02D9.1_pri-2_protein-coding E009 chrI:12532044-12532135 1.079 ceh32_T4 end1_T4 0.002 5primeExons_EXON
WBGene00004181_W02D9.1_pri-2_protein-coding E009 chrI:12532044-12532135 1.120 ceh32_T4 hlh1_T4 0.005 5primeExons_EXON
BOUNDING_INTRON: chrI:12531979-12532043
WBGene00004181_W02D9.1_pri-2_protein-coding J019 chrI:12531979-12532043 1.257 ceh32_T0 end1_T0 0.010 5primeExons_BOUNDING_INTRON
WBGene00004181_W02D9.1_pri-2_protein-coding J019 chrI:12531979-12532043 1.275 ceh32_T0 pha4_T0 0.016 5primeExons_BOUNDING_INTRON
WBGene00004181_W02D9.1_pri-2_protein-coding J019 chrI:12531979-12532043 1.062 ceh32_T1 nhr25_T1 0.000 5primeExons_BOUNDING_INTRON
WBGene00004181_W02D9.1_pri-2_protein-coding J019 chrI:12531979-12532043 1.160 ceh32_T1 hlh1_T1 0.000 5primeExons_BOUNDING_INTRON
WBGene00004181_W02D9.1_pri-2_protein-coding J019 chrI:12531979-12532043 1.646 ceh32_T1 end1_T1 0.000 5primeExons_BOUNDING_INTRON
WBGene00004181_W02D9.1_pri-2_protein-coding J019 chrI:12531979-12532043 1.919 ceh32_T1 pha4_T1 0.000 5primeExons_BOUNDING_INTRON
WBGene00004181_W02D9.1_pri-2_protein-coding J019 chrI:12531979-12532043 1.209 ceh32_T2 hlh1_T2 0.000 5primeExons_BOUNDING_INTRON
WBGene00004181_W02D9.1_pri-2_protein-coding J019 chrI:12531979-12532043 1.698 ceh32_T2 end1_T2 0.000 5primeExons_BOUNDING_INTRON
WBGene00004181_W02D9.1_pri-2_protein-coding J019 chrI:12531979-12532043 1.747 ceh32_T2 pha4_T2 0.000 5primeExons_BOUNDING_INTRON
WBGene00004181_W02D9.1_pri-2_protein-coding J019 chrI:12531979-12532043 1.031 ceh32_T3 end1_T3 0.015 5primeExons_BOUNDING_INTRON
WBGene00004181_W02D9.1_pri-2_protein-coding J019 chrI:12531979-12532043 1.424 ceh32_T3 pha4_T3 0.002 5primeExons_BOUNDING_INTRON
WBGene00004181_W02D9.1_pri-2_protein-coding J019 chrI:12531979-12532043 1.138 ceh32_T4 nhr25_T4 0.001 5primeExons_BOUNDING_INTRON
WBGene00004181_W02D9.1_pri-2_protein-coding J019 chrI:12531979-12532043 1.629 ceh32_T4 hlh1_T4 0.000 5primeExons_BOUNDING_INTRON
WBGene00004181_W02D9.1_pri-2_protein-coding J019 chrI:12531979-12532043 2.143 ceh32_T4 pha4_T4 0.000 5primeExons_BOUNDING_INTRON
WBGene00004181_W02D9.1_pri-2_protein-coding J019 chrI:12531979-12532043 2.219 ceh32_T4 end1_T4 0.000 5primeExons_BOUNDING_INTRON
WBGene00004181_W02D9.1_pri-2_protein-coding J019 chrI:12531979-12532043 1.094 cnd1_T2 end1_T2 0.000 5primeExons_BOUNDING_INTRON
WBGene00004181_W02D9.1_pri-2_protein-coding J019 chrI:12531979-12532043 1.138 cnd1_T2 pha4_T2 0.000 5primeExons_BOUNDING_INTRON
WBGene00004181_W02D9.1_pri-2_protein-coding J019 chrI:12531979-12532043 1.402 cnd1_T4 pha4_T4 0.000 5primeExons_BOUNDING_INTRON
WBGene00004181_W02D9.1_pri-2_protein-coding J019 chrI:12531979-12532043 1.489 cnd1_T4 end1_T4 0.004 5primeExons_BOUNDING_INTRON
WBGene00004181_W02D9.1_pri-2_protein-coding J019 chrI:12531979-12532043 1.034 nhr25_T3 pha4_T3 0.000 5primeExons_BOUNDING_INTRON
WBGene00004181_W02D9.1_pri-2_protein-coding J019 chrI:12531979-12532043 1.015 nhr25_T4 pha4_T4 0.007 5primeExons_BOUNDING_INTRON
 
>I:12532669-12532757.+.W02D9.2.5prime.W02D9.2c
GFF LINE W02D9.2 + FIRST_EXON: I:12532669-12532757 FIRST_INTRON: I:12532758-12533006 W02D9.2c
5primeExons: chrI:12532669-12532757
BOUNDING_INTRON: chrI:12532758-12533006
 
>I:12532669-12532780.+.W02D9.2.5prime.W02D9.2a
GFF LINE W02D9.2 + FIRST_EXON: I:12532669-12532780 FIRST_INTRON: I:12532781-12533008 W02D9.2a
5primeExons: chrI:12532669-12532780
BOUNDING_INTRON: chrI:12532781-12533008
WBGene00012208_W02D9.2_W02D9.2_protein-coding E002 chrI:12532758-12532780 1.038 nhr25_T1 ceh32_T1 0.000 5primeExons_EXON
>I:12532856-12532950.+.W02D9.2.5prime.W02D9.2b
GFF LINE W02D9.2 + FIRST_EXON: I:12532856-12532950 FIRST_INTRON: I:12532951-12533008 W02D9.2b
5primeExons: chrI:12532856-12532950
BOUNDING_INTRON: chrI:12532951-12533008
 
>I:12572745-12572801.-.F33E2.2.5prime.F33E2.2a
GFF LINE F33E2.2 - FIRST_EXON: I:12572745-12572801 FIRST_INTRON: I:12571576-12572744 F33E2.2a
5primeExons: chrI:12572745-12572801
WBGene00001008_F33E2.2_dlk-1_protein-coding E015 chrI:12572745-12572801 1.067 ceh32_T0 end1_T0 0.016 5primeExons_EXON
WBGene00001008_F33E2.2_dlk-1_protein-coding E015 chrI:12572745-12572801 1.305 hlh1_T1 end1_T1 0.076 5primeExons_EXON
WBGene00001008_F33E2.2_dlk-1_protein-coding E015 chrI:12572745-12572801 1.412 nhr25_T1 end1_T1 0.000 5primeExons_EXON
WBGene00001008_F33E2.2_dlk-1_protein-coding E015 chrI:12572745-12572801 1.463 nhr25_T1 ceh32_T1 0.001 5primeExons_EXON
WBGene00001008_F33E2.2_dlk-1_protein-coding E015 chrI:12572745-12572801 1.285 pha4_T1 end1_T1 0.024 5primeExons_EXON
BOUNDING_INTRON: chrI:12571576-12572744
WBGene00001008_F33E2.2_dlk-1_protein-coding J026 chrI:12571576-12572744 1.058 ceh32_T0 end1_T0 0.010 5primeExons_BOUNDING_INTRON
WBGene00001008_F33E2.2_dlk-1_protein-coding J026 chrI:12571576-12572744 1.300 hlh1_T1 end1_T1 0.099 5primeExons_BOUNDING_INTRON
WBGene00001008_F33E2.2_dlk-1_protein-coding J026 chrI:12571576-12572744 1.404 nhr25_T1 end1_T1 0.000 5primeExons_BOUNDING_INTRON
WBGene00001008_F33E2.2_dlk-1_protein-coding J026 chrI:12571576-12572744 1.455 nhr25_T1 ceh32_T1 0.001 5primeExons_BOUNDING_INTRON
WBGene00001008_F33E2.2_dlk-1_protein-coding J026 chrI:12571576-12572744 1.008 nhr25_T2 end1_T2 0.010 5primeExons_BOUNDING_INTRON
WBGene00001008_F33E2.2_dlk-1_protein-coding J026 chrI:12571576-12572744 1.234 pha4_T1 end1_T1 0.033 5primeExons_BOUNDING_INTRON
 
>I:12597352-12597442.-.F33E2.5.5prime.F33E2.5.1
GFF LINE F33E2.5 - FIRST_EXON: I:12597352-12597442 FIRST_INTRON: I:12597302-12597351 F33E2.5.1
5primeExons: chrI:12597352-12597442
BOUNDING_INTRON: chrI:12597302-12597351
 
>I:12652277-12652434.+.H28O16.1.5prime.H28O16.1a
GFF LINE H28O16.1 + FIRST_EXON: I:12652277-12652434 FIRST_INTRON: I:12652435-12652617 H28O16.1a
5primeExons: chrI:12652277-12652434
BOUNDING_INTRON: chrI:12652435-12652617
WBGene00010419_H28O16.1_H28O16.1_protein-coding E002 chrI:12652315-12652332 1.027 end1_T3 cnd1_T3 0.067 5primeExons_EXON
WBGene00010419_H28O16.1_H28O16.1_protein-coding E002 chrI:12652315-12652332 1.633 pha4_T2 ceh32_T2 0.074 5primeExons_EXON
>I:12669380-12669457.+.T26E3.3.5prime.T26E3.3a.1
GFF LINE T26E3.3 + FIRST_EXON: I:12669380-12669457 FIRST_INTRON: I:12669458-12669625 T26E3.3a.1
5primeExons: chrI:12669380-12669457
BOUNDING_INTRON: chrI:12669458-12669625
 
>I:1267580-1268155.-.Y48G8AR.1.5prime.Y48G8AR.1a
GFF LINE Y48G8AR.1 - FIRST_EXON: I:1267580-1268155 FIRST_INTRON: I:1266433-1267579 Y48G8AR.1a
5primeExons: chrI:1267580-1268155
WBGene00001707_Y48G8AR.1_grh-1_protein-coding E010 chrI:1267580-1268155 1.655 nhr25_T1 ceh32_T1 0.046 5primeExons_EXON
BOUNDING_INTRON: chrI:1266433-1267579
 
>I:12715648-12715883.+.T06G6.5.5prime.T06G6.5a
GFF LINE T06G6.5 + FIRST_EXON: I:12715648-12715883 FIRST_INTRON: I:12715884-12715928 T06G6.5a
5primeExons: chrI:12715648-12715883
BOUNDING_INTRON: chrI:12715884-12715928
 
>I:127297-127336.+.F53G12.5.5prime.F53G12.5b
GFF LINE F53G12.5 + FIRST_EXON: I:127297-127336 FIRST_INTRON: I:127337-127384 F53G12.5b
5primeExons: chrI:127297-127336
WBGene00003229_F53G12.5_mex-3_protein-coding E001 chrI:127297-127336 1.045 nhr25_T0 ceh32_T0 0.089 5primeExons_EXON
WBGene00003229_F53G12.5_mex-3_protein-coding E001 chrI:127297-127336 13.055 nhr25_T0 end1_T0 0.006 5primeExons_EXON
WBGene00003229_F53G12.5_mex-3_protein-coding E001 chrI:127297-127336 2.562 nhr25_T0 hlh1_T0 0.000 5primeExons_EXON
WBGene00003229_F53G12.5_mex-3_protein-coding E001 chrI:127297-127336 12.557 nhr25_T1 pha4_T1 0.016 5primeExons_EXON
WBGene00003229_F53G12.5_mex-3_protein-coding E001 chrI:127297-127336 1.164 nhr25_T1 ceh32_T1 0.000 5primeExons_EXON
WBGene00003229_F53G12.5_mex-3_protein-coding E001 chrI:127297-127336 1.414 nhr25_T1 hlh1_T1 0.002 5primeExons_EXON
WBGene00003229_F53G12.5_mex-3_protein-coding E001 chrI:127297-127336 1.044 nhr25_T3 cnd1_T3 0.003 5primeExons_EXON
WBGene00003229_F53G12.5_mex-3_protein-coding E001 chrI:127297-127336 1.301 nhr25_T3 ceh32_T3 0.000 5primeExons_EXON
WBGene00003229_F53G12.5_mex-3_protein-coding E001 chrI:127297-127336 1.429 nhr25_T3 hlh1_T3 0.001 5primeExons_EXON
WBGene00003229_F53G12.5_mex-3_protein-coding E001 chrI:127297-127336 12.207 nhr25_T3 end1_T3 0.060 5primeExons_EXON
WBGene00003229_F53G12.5_mex-3_protein-coding E001 chrI:127297-127336 12.651 tbx37_T0 end1_T0 0.015 5primeExons_EXON
WBGene00003229_F53G12.5_mex-3_protein-coding E001 chrI:127297-127336 2.064 tbx37_T0 hlh1_T0 0.006 5primeExons_EXON
BOUNDING_INTRON: chrI:127337-127384
WBGene00003229_F53G12.5_mex-3_protein-coding J012 chrI:127337-127384 1.045 nhr25_T0 ceh32_T0 0.083 5primeExons_BOUNDING_INTRON
WBGene00003229_F53G12.5_mex-3_protein-coding J012 chrI:127337-127384 13.055 nhr25_T0 end1_T0 0.005 5primeExons_BOUNDING_INTRON
WBGene00003229_F53G12.5_mex-3_protein-coding J012 chrI:127337-127384 2.562 nhr25_T0 hlh1_T0 0.000 5primeExons_BOUNDING_INTRON
WBGene00003229_F53G12.5_mex-3_protein-coding J012 chrI:127337-127384 12.560 nhr25_T1 pha4_T1 0.013 5primeExons_BOUNDING_INTRON
WBGene00003229_F53G12.5_mex-3_protein-coding J012 chrI:127337-127384 1.163 nhr25_T1 ceh32_T1 0.000 5primeExons_BOUNDING_INTRON
WBGene00003229_F53G12.5_mex-3_protein-coding J012 chrI:127337-127384 1.410 nhr25_T1 hlh1_T1 0.000 5primeExons_BOUNDING_INTRON
WBGene00003229_F53G12.5_mex-3_protein-coding J012 chrI:127337-127384 1.035 nhr25_T3 cnd1_T3 0.005 5primeExons_BOUNDING_INTRON
WBGene00003229_F53G12.5_mex-3_protein-coding J012 chrI:127337-127384 1.291 nhr25_T3 ceh32_T3 0.000 5primeExons_BOUNDING_INTRON
WBGene00003229_F53G12.5_mex-3_protein-coding J012 chrI:127337-127384 1.426 nhr25_T3 hlh1_T3 0.000 5primeExons_BOUNDING_INTRON
WBGene00003229_F53G12.5_mex-3_protein-coding J012 chrI:127337-127384 12.198 nhr25_T3 end1_T3 0.060 5primeExons_BOUNDING_INTRON
WBGene00003229_F53G12.5_mex-3_protein-coding J012 chrI:127337-127384 12.620 tbx37_T0 end1_T0 0.017 5primeExons_BOUNDING_INTRON
WBGene00003229_F53G12.5_mex-3_protein-coding J012 chrI:127337-127384 2.031 tbx37_T0 hlh1_T0 0.006 5primeExons_BOUNDING_INTRON
 
>I:12741175-12741227.-.W02A11.2.5prime.W02A11.2.1
GFF LINE W02A11.2 - FIRST_EXON: I:12741175-12741227 FIRST_INTRON: I:12736588-12741174 W02A11.2.1
5primeExons: chrI:12741175-12741227
BOUNDING_INTRON: chrI:12736588-12741174
 
>I:12825687-12825794.+.Y18D10A.6.5prime.Y18D10A.6a
GFF LINE Y18D10A.6 + FIRST_EXON: I:12825687-12825794 FIRST_INTRON: I:12825795-12828401 Y18D10A.6a
5primeExons: chrI:12825687-12825794
WBGene00003735_Y18D10A.6_nhx-8_protein-coding E001 chrI:12825687-12825794 1.948 ceh32_T4 pha4_T4 0.015 5primeExons_EXON
WBGene00003735_Y18D10A.6_nhx-8_protein-coding E001 chrI:12825687-12825794 2.001 ceh32_T4 end1_T4 0.086 5primeExons_EXON
WBGene00003735_Y18D10A.6_nhx-8_protein-coding E001 chrI:12825687-12825794 1.274 cnd1_T4 pha4_T4 0.068 5primeExons_EXON
WBGene00003735_Y18D10A.6_nhx-8_protein-coding E001 chrI:12825687-12825794 1.211 nhr25_T3 cnd1_T3 0.014 5primeExons_EXON
WBGene00003735_Y18D10A.6_nhx-8_protein-coding E001 chrI:12825687-12825794 1.793 nhr25_T4 pha4_T4 0.000 5primeExons_EXON
WBGene00003735_Y18D10A.6_nhx-8_protein-coding E001 chrI:12825687-12825794 1.810 nhr25_T4 end1_T4 0.027 5primeExons_EXON
BOUNDING_INTRON: chrI:12825795-12828401
 
>I:12834665-12834695.+.Y18D10A.7.5prime.Y18D10A.7a
GFF LINE Y18D10A.7 + FIRST_EXON: I:12834665-12834695 FIRST_INTRON: I:12834696-12835114 Y18D10A.7a
5primeExons: chrI:12834665-12834695
BOUNDING_INTRON: chrI:12834696-12835114
 
>I:12938555-12938678.+.F08A8.1.5prime.F08A8.1a.2
GFF LINE F08A8.1 + FIRST_EXON: I:12938555-12938678 FIRST_INTRON: I:12938679-12938732 F08A8.1a.2
5primeExons: chrI:12938555-12938678
BOUNDING_INTRON: chrI:12938679-12938732
WBGene00008564_F08A8.1_acox-1_protein-coding J012 chrI:12938679-12938732 1.167 ceh32_T1 end1_T1 0.004 5primeExons_BOUNDING_INTRON
WBGene00008564_F08A8.1_acox-1_protein-coding J012 chrI:12938679-12938732 1.720 ceh32_T1 pha4_T1 0.020 5primeExons_BOUNDING_INTRON
WBGene00008564_F08A8.1_acox-1_protein-coding J012 chrI:12938679-12938732 1.298 ceh32_T2 end1_T2 0.010 5primeExons_BOUNDING_INTRON
WBGene00008564_F08A8.1_acox-1_protein-coding J012 chrI:12938679-12938732 1.439 ceh32_T2 pha4_T2 0.063 5primeExons_BOUNDING_INTRON
WBGene00008564_F08A8.1_acox-1_protein-coding J012 chrI:12938679-12938732 1.100 ceh32_T4 nhr25_T4 0.000 5primeExons_BOUNDING_INTRON
WBGene00008564_F08A8.1_acox-1_protein-coding J012 chrI:12938679-12938732 1.146 ceh32_T4 end1_T4 0.004 5primeExons_BOUNDING_INTRON
WBGene00008564_F08A8.1_acox-1_protein-coding J012 chrI:12938679-12938732 1.683 ceh32_T4 pha4_T4 0.000 5primeExons_BOUNDING_INTRON
WBGene00008564_F08A8.1_acox-1_protein-coding E002 chrI:12938561-12938678 1.155 ceh32_T1 pha4_T1 0.005 5primeExons_EXON
>I:13004438-13004501.+.ZK256.1.5prime.ZK256.1a
GFF LINE ZK256.1 + FIRST_EXON: I:13004438-13004501 FIRST_INTRON: I:13004502-13011590 ZK256.1a
5primeExons: chrI:13004438-13004501
BOUNDING_INTRON: chrI:13004502-13011590
WBGene00004063_ZK256.1_pmr-1_protein-coding J014 chrI:13004502-13011590 1.009 nhr25_T2 end1_T2 0.000 5primeExons_BOUNDING_INTRON
 
>I:13011462-13011500.+.ZK256.1.5prime.ZK256.1c
GFF LINE ZK256.1 + FIRST_EXON: I:13011462-13011500 FIRST_INTRON: I:13011501-13011590 ZK256.1c
5primeExons: chrI:13011462-13011500
BOUNDING_INTRON: chrI:13011501-13011590
 
>I:13033520-13033686.+.W05B5.1.5prime.W05B5.1e.2
GFF LINE W05B5.1 + FIRST_EXON: I:13033520-13033686 FIRST_INTRON: I:13033687-13035562 W05B5.1e.2
5primeExons: chrI:13033520-13033686
BOUNDING_INTRON: chrI:13033687-13035562
WBGene00012274_W05B5.1_W05B5.1_protein-coding J017 chrI:13033687-13035562 1.118 nhr25_T1 hlh1_T1 0.030 5primeExons_BOUNDING_INTRON
WBGene00012274_W05B5.1_W05B5.1_protein-coding J017 chrI:13033687-13035562 12.260 nhr25_T1 ceh32_T1 0.043 5primeExons_BOUNDING_INTRON
WBGene00012274_W05B5.1_W05B5.1_protein-coding J017 chrI:13033687-13035562 1.797 nhr25_T1 cnd1_T1 0.090 5primeExons_BOUNDING_INTRON
WBGene00012274_W05B5.1_W05B5.1_protein-coding J017 chrI:13033687-13035562 1.140 nhr25_T2 hlh1_T2 0.001 5primeExons_BOUNDING_INTRON
WBGene00012274_W05B5.1_W05B5.1_protein-coding J017 chrI:13033687-13035562 1.437 nhr25_T2 cnd1_T2 0.001 5primeExons_BOUNDING_INTRON
WBGene00012274_W05B5.1_W05B5.1_protein-coding J017 chrI:13033687-13035562 12.687 nhr25_T2 ceh32_T2 0.000 5primeExons_BOUNDING_INTRON
WBGene00012274_W05B5.1_W05B5.1_protein-coding E001 chrI:13033520-13033624 1.323 nhr25_T1 ceh32_T1 0.080 5primeExons_EXON
WBGene00012274_W05B5.1_W05B5.1_protein-coding E001 chrI:13033520-13033624 1.368 nhr25_T2 cnd1_T2 0.000 5primeExons_EXON
WBGene00012274_W05B5.1_W05B5.1_protein-coding E001 chrI:13033520-13033624 1.399 nhr25_T1 hlh1_T1 0.002 5primeExons_EXON
WBGene00012274_W05B5.1_W05B5.1_protein-coding E001 chrI:13033520-13033624 1.699 nhr25_T2 hlh1_T2 0.009 5primeExons_EXON
WBGene00012274_W05B5.1_W05B5.1_protein-coding E001 chrI:13033520-13033624 1.701 nhr25_T0 hlh1_T0 0.010 5primeExons_EXON
WBGene00012274_W05B5.1_W05B5.1_protein-coding E001 chrI:13033520-13033624 1.884 nhr25_T0 cnd1_T0 0.087 5primeExons_EXON
WBGene00012274_W05B5.1_W05B5.1_protein-coding E001 chrI:13033520-13033624 13.208 nhr25_T2 ceh32_T2 0.000 5primeExons_EXON
>I:13033625-13033686.+.W05B5.1.5prime.W05B5.1a
GFF LINE W05B5.1 + FIRST_EXON: I:13033625-13033686 FIRST_INTRON: I:13033687-13035562 W05B5.1a
5primeExons: chrI:13033625-13033686
WBGene00012274_W05B5.1_W05B5.1_protein-coding E002 chrI:13033625-13033686 1.088 nhr25_T1 hlh1_T1 0.006 5primeExons_EXON
WBGene00012274_W05B5.1_W05B5.1_protein-coding E002 chrI:13033625-13033686 1.420 nhr25_T1 cnd1_T1 0.039 5primeExons_EXON
WBGene00012274_W05B5.1_W05B5.1_protein-coding E002 chrI:13033625-13033686 1.470 nhr25_T1 ceh32_T1 0.038 5primeExons_EXON
WBGene00012274_W05B5.1_W05B5.1_protein-coding E002 chrI:13033625-13033686 1.483 nhr25_T2 hlh1_T2 0.000 5primeExons_EXON
WBGene00012274_W05B5.1_W05B5.1_protein-coding E002 chrI:13033625-13033686 13.239 nhr25_T2 ceh32_T2 0.000 5primeExons_EXON
WBGene00012274_W05B5.1_W05B5.1_protein-coding E002 chrI:13033625-13033686 1.826 nhr25_T2 cnd1_T2 0.000 5primeExons_EXON
WBGene00012274_W05B5.1_W05B5.1_protein-coding E002 chrI:13033625-13033686 1.031 nhr25_T3 cnd1_T3 0.004 5primeExons_EXON
BOUNDING_INTRON: chrI:13033687-13035562
WBGene00012274_W05B5.1_W05B5.1_protein-coding J017 chrI:13033687-13035562 1.118 nhr25_T1 hlh1_T1 0.030 5primeExons_BOUNDING_INTRON
WBGene00012274_W05B5.1_W05B5.1_protein-coding J017 chrI:13033687-13035562 12.260 nhr25_T1 ceh32_T1 0.043 5primeExons_BOUNDING_INTRON
WBGene00012274_W05B5.1_W05B5.1_protein-coding J017 chrI:13033687-13035562 1.797 nhr25_T1 cnd1_T1 0.090 5primeExons_BOUNDING_INTRON
WBGene00012274_W05B5.1_W05B5.1_protein-coding J017 chrI:13033687-13035562 1.140 nhr25_T2 hlh1_T2 0.001 5primeExons_BOUNDING_INTRON
WBGene00012274_W05B5.1_W05B5.1_protein-coding J017 chrI:13033687-13035562 1.437 nhr25_T2 cnd1_T2 0.001 5primeExons_BOUNDING_INTRON
WBGene00012274_W05B5.1_W05B5.1_protein-coding J017 chrI:13033687-13035562 12.687 nhr25_T2 ceh32_T2 0.000 5primeExons_BOUNDING_INTRON
 
>I:13035272-13035324.+.W05B5.1.5prime.W05B5.1b
GFF LINE W05B5.1 + FIRST_EXON: I:13035272-13035324 FIRST_INTRON: I:13035325-13035562 W05B5.1b
5primeExons: chrI:13035272-13035324
BOUNDING_INTRON: chrI:13035325-13035562
 
>I:13039554-13039617.+.W05B5.1.5prime.W05B5.1c
GFF LINE W05B5.1 + FIRST_EXON: I:13039554-13039617 FIRST_INTRON: I:13039618-13042975 W05B5.1c
5primeExons: chrI:13039554-13039617
BOUNDING_INTRON: chrI:13039618-13042975
 
>I:1305575-1305681.+.K12C11.4.5prime.K12C11.4a
GFF LINE K12C11.4 + FIRST_EXON: I:1305575-1305681 FIRST_INTRON: I:1305682-1306928 K12C11.4a
5primeExons: chrI:1305575-1305681
WBGene00003400_K12C11.4_dapk-1_protein-coding E001 chrI:1305575-1305681 1.133 nhr25_T0 cnd1_T0 0.033 5primeExons_EXON
BOUNDING_INTRON: chrI:1305682-1306928
WBGene00003400_K12C11.4_dapk-1_protein-coding J017 chrI:1305682-1306928 1.565 hlh1_T1 ceh32_T1 0.024 5primeExons_BOUNDING_INTRON
WBGene00003400_K12C11.4_dapk-1_protein-coding J017 chrI:1305682-1306928 1.486 nhr25_T1 ceh32_T1 0.023 5primeExons_BOUNDING_INTRON
 
>I:13061822-13062122.-.W05B5.3.5prime.W05B5.3a
GFF LINE W05B5.3 - FIRST_EXON: I:13061822-13062122 FIRST_INTRON: I:13059626-13061821 W05B5.3a
5primeExons: chrI:13061822-13062122
BOUNDING_INTRON: chrI:13059626-13061821
 
>I:13126585-13126650.-.C17H1.13.5prime.C17H1.13b
GFF LINE C17H1.13 - FIRST_EXON: I:13126585-13126650 FIRST_INTRON: I:13125718-13126584 C17H1.13b
5primeExons: chrI:13126585-13126650
BOUNDING_INTRON: chrI:13125718-13126584
 
>I:13130252-13130409.-.C17H1.8.5prime.C17H1.8b
GFF LINE C17H1.8 - FIRST_EXON: I:13130252-13130409 FIRST_INTRON: I:13130171-13130251 C17H1.8b
5primeExons: chrI:13130252-13130409
BOUNDING_INTRON: chrI:13130171-13130251
 
>I:13161432-13161510.-.F22G12.4.5prime.F22G12.4a
GFF LINE F22G12.4 - FIRST_EXON: I:13161432-13161510 FIRST_INTRON: I:13160854-13161431 F22G12.4a
5primeExons: chrI:13161432-13161510
WBGene00009064_F22G12.4_F22G12.4_protein-coding E018 chrI:13161432-13161510 1.325 ceh32_T1 pha4_T1 0.000 5primeExons_EXON
WBGene00009064_F22G12.4_F22G12.4_protein-coding E018 chrI:13161432-13161510 1.422 ceh32_T1 hlh1_T1 0.000 5primeExons_EXON
WBGene00009064_F22G12.4_F22G12.4_protein-coding E018 chrI:13161432-13161510 1.447 ceh32_T1 nhr25_T1 0.000 5primeExons_EXON
WBGene00009064_F22G12.4_F22G12.4_protein-coding E018 chrI:13161432-13161510 1.534 ceh32_T1 end1_T1 0.000 5primeExons_EXON
WBGene00009064_F22G12.4_F22G12.4_protein-coding E018 chrI:13161432-13161510 1.044 ceh32_T2 nhr25_T2 0.000 5primeExons_EXON
WBGene00009064_F22G12.4_F22G12.4_protein-coding E018 chrI:13161432-13161510 1.135 ceh32_T2 hlh1_T2 0.002 5primeExons_EXON
WBGene00009064_F22G12.4_F22G12.4_protein-coding E018 chrI:13161432-13161510 1.309 ceh32_T2 end1_T2 0.000 5primeExons_EXON
WBGene00009064_F22G12.4_F22G12.4_protein-coding E018 chrI:13161432-13161510 1.356 ceh32_T2 pha4_T2 0.000 5primeExons_EXON
WBGene00009064_F22G12.4_F22G12.4_protein-coding E018 chrI:13161432-13161510 1.018 ceh32_T3 hlh1_T3 0.004 5primeExons_EXON
WBGene00009064_F22G12.4_F22G12.4_protein-coding E018 chrI:13161432-13161510 1.143 ceh32_T3 end1_T3 0.003 5primeExons_EXON
WBGene00009064_F22G12.4_F22G12.4_protein-coding E018 chrI:13161432-13161510 1.157 ceh32_T3 pha4_T3 0.003 5primeExons_EXON
WBGene00009064_F22G12.4_F22G12.4_protein-coding E018 chrI:13161432-13161510 1.140 ceh32_T4 pha4_T4 0.000 5primeExons_EXON
WBGene00009064_F22G12.4_F22G12.4_protein-coding E018 chrI:13161432-13161510 1.040 cnd1_T2 pha4_T2 0.000 5primeExons_EXON
BOUNDING_INTRON: chrI:13160854-13161431
WBGene00009064_F22G12.4_F22G12.4_protein-coding J033 chrI:13160854-13161431 1.378 ceh32_T0 end1_T0 0.019 5primeExons_BOUNDING_INTRON
WBGene00009064_F22G12.4_F22G12.4_protein-coding J033 chrI:13160854-13161431 1.487 ceh32_T1 nhr25_T1 0.000 5primeExons_BOUNDING_INTRON
WBGene00009064_F22G12.4_F22G12.4_protein-coding J033 chrI:13160854-13161431 1.501 ceh32_T1 hlh1_T1 0.000 5primeExons_BOUNDING_INTRON
WBGene00009064_F22G12.4_F22G12.4_protein-coding J033 chrI:13160854-13161431 2.009 ceh32_T1 pha4_T1 0.000 5primeExons_BOUNDING_INTRON
WBGene00009064_F22G12.4_F22G12.4_protein-coding J033 chrI:13160854-13161431 2.118 ceh32_T1 end1_T1 0.000 5primeExons_BOUNDING_INTRON
WBGene00009064_F22G12.4_F22G12.4_protein-coding J033 chrI:13160854-13161431 1.051 ceh32_T2 nhr25_T2 0.000 5primeExons_BOUNDING_INTRON
WBGene00009064_F22G12.4_F22G12.4_protein-coding J033 chrI:13160854-13161431 1.271 ceh32_T2 hlh1_T2 0.010 5primeExons_BOUNDING_INTRON
WBGene00009064_F22G12.4_F22G12.4_protein-coding J033 chrI:13160854-13161431 1.722 ceh32_T2 pha4_T2 0.000 5primeExons_BOUNDING_INTRON
WBGene00009064_F22G12.4_F22G12.4_protein-coding J033 chrI:13160854-13161431 1.875 ceh32_T2 end1_T2 0.000 5primeExons_BOUNDING_INTRON
WBGene00009064_F22G12.4_F22G12.4_protein-coding J033 chrI:13160854-13161431 1.094 ceh32_T3 hlh1_T3 0.025 5primeExons_BOUNDING_INTRON
WBGene00009064_F22G12.4_F22G12.4_protein-coding J033 chrI:13160854-13161431 1.620 ceh32_T3 end1_T3 0.000 5primeExons_BOUNDING_INTRON
WBGene00009064_F22G12.4_F22G12.4_protein-coding J033 chrI:13160854-13161431 1.766 ceh32_T3 pha4_T3 0.000 5primeExons_BOUNDING_INTRON
WBGene00009064_F22G12.4_F22G12.4_protein-coding J033 chrI:13160854-13161431 1.185 ceh32_T4 hlh1_T4 0.000 5primeExons_BOUNDING_INTRON
WBGene00009064_F22G12.4_F22G12.4_protein-coding J033 chrI:13160854-13161431 1.444 ceh32_T4 end1_T4 0.000 5primeExons_BOUNDING_INTRON
WBGene00009064_F22G12.4_F22G12.4_protein-coding J033 chrI:13160854-13161431 1.732 ceh32_T4 pha4_T4 0.000 5primeExons_BOUNDING_INTRON
WBGene00009064_F22G12.4_F22G12.4_protein-coding J033 chrI:13160854-13161431 1.294 cnd1_T2 pha4_T2 0.000 5primeExons_BOUNDING_INTRON
WBGene00009064_F22G12.4_F22G12.4_protein-coding J033 chrI:13160854-13161431 1.441 cnd1_T2 end1_T2 0.000 5primeExons_BOUNDING_INTRON
WBGene00009064_F22G12.4_F22G12.4_protein-coding J033 chrI:13160854-13161431 1.143 cnd1_T3 pha4_T3 0.000 5primeExons_BOUNDING_INTRON
WBGene00009064_F22G12.4_F22G12.4_protein-coding J033 chrI:13160854-13161431 1.159 cnd1_T4 end1_T4 0.000 5primeExons_BOUNDING_INTRON
WBGene00009064_F22G12.4_F22G12.4_protein-coding J033 chrI:13160854-13161431 1.448 cnd1_T4 pha4_T4 0.000 5primeExons_BOUNDING_INTRON
WBGene00009064_F22G12.4_F22G12.4_protein-coding J033 chrI:13160854-13161431 1.155 nhr25_T3 pha4_T3 0.000 5primeExons_BOUNDING_INTRON
WBGene00009064_F22G12.4_F22G12.4_protein-coding J033 chrI:13160854-13161431 1.105 nhr25_T4 pha4_T4 0.000 5primeExons_BOUNDING_INTRON
 
>I:13162499-13162638.+.F22G12.5.5prime.F22G12.5a
GFF LINE F22G12.5 + FIRST_EXON: I:13162499-13162638 FIRST_INTRON: I:13162639-13164060 F22G12.5a
5primeExons: chrI:13162499-13162638
BOUNDING_INTRON: chrI:13162639-13164060
 
>I:1316674-1317180.+.K12C11.4.5prime.K12C11.4d
GFF LINE K12C11.4 + FIRST_EXON: I:1316674-1317180 FIRST_INTRON: I:1317181-1320039 K12C11.4d
5primeExons: chrI:1316674-1317180
WBGene00003400_K12C11.4_dapk-1_protein-coding E009 chrI:1316674-1317180 1.422 ceh32_T0 end1_T0 0.009 5primeExons_EXON
WBGene00003400_K12C11.4_dapk-1_protein-coding E009 chrI:1316674-1317180 1.491 ceh32_T0 nhr25_T0 0.000 5primeExons_EXON
WBGene00003400_K12C11.4_dapk-1_protein-coding E009 chrI:1316674-1317180 1.131 ceh32_T1 hlh1_T1 0.001 5primeExons_EXON
WBGene00003400_K12C11.4_dapk-1_protein-coding E009 chrI:1316674-1317180 1.319 ceh32_T1 pha4_T1 0.000 5primeExons_EXON
WBGene00003400_K12C11.4_dapk-1_protein-coding E009 chrI:1316674-1317180 1.366 ceh32_T1 end1_T1 0.000 5primeExons_EXON
WBGene00003400_K12C11.4_dapk-1_protein-coding E009 chrI:1316674-1317180 1.755 ceh32_T1 nhr25_T1 0.000 5primeExons_EXON
WBGene00003400_K12C11.4_dapk-1_protein-coding E009 chrI:1316674-1317180 1.150 ceh32_T2 hlh1_T2 0.000 5primeExons_EXON
WBGene00003400_K12C11.4_dapk-1_protein-coding E009 chrI:1316674-1317180 1.297 ceh32_T2 end1_T2 0.000 5primeExons_EXON
WBGene00003400_K12C11.4_dapk-1_protein-coding E009 chrI:1316674-1317180 1.549 ceh32_T2 pha4_T2 0.000 5primeExons_EXON
WBGene00003400_K12C11.4_dapk-1_protein-coding E009 chrI:1316674-1317180 1.655 ceh32_T2 nhr25_T2 0.000 5primeExons_EXON
WBGene00003400_K12C11.4_dapk-1_protein-coding E009 chrI:1316674-1317180 1.023 ceh32_T3 hlh1_T3 0.000 5primeExons_EXON
WBGene00003400_K12C11.4_dapk-1_protein-coding E009 chrI:1316674-1317180 1.061 ceh32_T3 nhr25_T3 0.000 5primeExons_EXON
WBGene00003400_K12C11.4_dapk-1_protein-coding E009 chrI:1316674-1317180 1.432 ceh32_T3 pha4_T3 0.000 5primeExons_EXON
WBGene00003400_K12C11.4_dapk-1_protein-coding E009 chrI:1316674-1317180 1.825 ceh32_T3 end1_T3 0.000 5primeExons_EXON
WBGene00003400_K12C11.4_dapk-1_protein-coding E009 chrI:1316674-1317180 1.072 ceh32_T4 nhr25_T4 0.000 5primeExons_EXON
WBGene00003400_K12C11.4_dapk-1_protein-coding E009 chrI:1316674-1317180 1.356 ceh32_T4 hlh1_T4 0.000 5primeExons_EXON
WBGene00003400_K12C11.4_dapk-1_protein-coding E009 chrI:1316674-1317180 1.571 ceh32_T4 pha4_T4 0.000 5primeExons_EXON
WBGene00003400_K12C11.4_dapk-1_protein-coding E009 chrI:1316674-1317180 1.811 ceh32_T4 end1_T4 0.000 5primeExons_EXON
WBGene00003400_K12C11.4_dapk-1_protein-coding E009 chrI:1316674-1317180 1.268 cnd1_T0 hlh1_T0 0.001 5primeExons_EXON
WBGene00003400_K12C11.4_dapk-1_protein-coding E009 chrI:1316674-1317180 1.478 cnd1_T0 pha4_T0 0.017 5primeExons_EXON
WBGene00003400_K12C11.4_dapk-1_protein-coding E009 chrI:1316674-1317180 1.943 cnd1_T0 end1_T0 0.007 5primeExons_EXON
WBGene00003400_K12C11.4_dapk-1_protein-coding E009 chrI:1316674-1317180 1.996 cnd1_T0 nhr25_T0 0.000 5primeExons_EXON
WBGene00003400_K12C11.4_dapk-1_protein-coding E009 chrI:1316674-1317180 1.393 cnd1_T1 hlh1_T1 0.001 5primeExons_EXON
WBGene00003400_K12C11.4_dapk-1_protein-coding E009 chrI:1316674-1317180 1.562 cnd1_T1 pha4_T1 0.000 5primeExons_EXON
WBGene00003400_K12C11.4_dapk-1_protein-coding E009 chrI:1316674-1317180 1.616 cnd1_T1 end1_T1 0.001 5primeExons_EXON
WBGene00003400_K12C11.4_dapk-1_protein-coding E009 chrI:1316674-1317180 2.012 cnd1_T1 nhr25_T1 0.000 5primeExons_EXON
WBGene00003400_K12C11.4_dapk-1_protein-coding E009 chrI:1316674-1317180 1.329 cnd1_T2 hlh1_T2 0.000 5primeExons_EXON
WBGene00003400_K12C11.4_dapk-1_protein-coding E009 chrI:1316674-1317180 1.486 cnd1_T2 end1_T2 0.000 5primeExons_EXON
WBGene00003400_K12C11.4_dapk-1_protein-coding E009 chrI:1316674-1317180 1.755 cnd1_T2 pha4_T2 0.000 5primeExons_EXON
WBGene00003400_K12C11.4_dapk-1_protein-coding E009 chrI:1316674-1317180 1.856 cnd1_T2 nhr25_T2 0.000 5primeExons_EXON
WBGene00003400_K12C11.4_dapk-1_protein-coding E009 chrI:1316674-1317180 1.241 cnd1_T3 hlh1_T3 0.000 5primeExons_EXON
WBGene00003400_K12C11.4_dapk-1_protein-coding E009 chrI:1316674-1317180 1.293 cnd1_T3 nhr25_T3 0.000 5primeExons_EXON
WBGene00003400_K12C11.4_dapk-1_protein-coding E009 chrI:1316674-1317180 1.686 cnd1_T3 pha4_T3 0.000 5primeExons_EXON
WBGene00003400_K12C11.4_dapk-1_protein-coding E009 chrI:1316674-1317180 2.047 cnd1_T3 end1_T3 0.000 5primeExons_EXON
WBGene00003400_K12C11.4_dapk-1_protein-coding E009 chrI:1316674-1317180 1.128 cnd1_T4 nhr25_T4 0.000 5primeExons_EXON
WBGene00003400_K12C11.4_dapk-1_protein-coding E009 chrI:1316674-1317180 1.413 cnd1_T4 hlh1_T4 0.000 5primeExons_EXON
WBGene00003400_K12C11.4_dapk-1_protein-coding E009 chrI:1316674-1317180 1.630 cnd1_T4 pha4_T4 0.000 5primeExons_EXON
WBGene00003400_K12C11.4_dapk-1_protein-coding E009 chrI:1316674-1317180 1.872 cnd1_T4 end1_T4 0.000 5primeExons_EXON
WBGene00003400_K12C11.4_dapk-1_protein-coding E009 chrI:1316674-1317180 1.232 tbx37_T0 end1_T0 0.020 5primeExons_EXON
WBGene00003400_K12C11.4_dapk-1_protein-coding E009 chrI:1316674-1317180 1.298 tbx37_T0 nhr25_T0 0.000 5primeExons_EXON
WBGene00003400_K12C11.4_dapk-1_protein-coding E009 chrI:1316674-1317180 1.265 tbx37_T1 nhr25_T1 0.000 5primeExons_EXON
WBGene00003400_K12C11.4_dapk-1_protein-coding E009 chrI:1316674-1317180 1.041 tbx37_T2 nhr25_T2 0.000 5primeExons_EXON
WBGene00003400_K12C11.4_dapk-1_protein-coding E009 chrI:1316674-1317180 1.394 tbx37_T3 end1_T3 0.001 5primeExons_EXON
WBGene00003400_K12C11.4_dapk-1_protein-coding E009 chrI:1316674-1317180 1.129 tbx37_T4 end1_T4 0.003 5primeExons_EXON
BOUNDING_INTRON: chrI:1317181-1320039
WBGene00003400_K12C11.4_dapk-1_protein-coding J023 chrI:1317181-1320039 1.992 ceh32_T3 end1_T3 0.024 5primeExons_BOUNDING_INTRON
WBGene00003400_K12C11.4_dapk-1_protein-coding J023 chrI:1317181-1320039 1.180 ceh32_T4 end1_T4 0.010 5primeExons_BOUNDING_INTRON
WBGene00003400_K12C11.4_dapk-1_protein-coding J023 chrI:1317181-1320039 1.914 cnd1_T0 nhr25_T0 0.003 5primeExons_BOUNDING_INTRON
WBGene00003400_K12C11.4_dapk-1_protein-coding J023 chrI:1317181-1320039 1.665 cnd1_T1 nhr25_T1 0.000 5primeExons_BOUNDING_INTRON
WBGene00003400_K12C11.4_dapk-1_protein-coding J023 chrI:1317181-1320039 1.053 cnd1_T3 nhr25_T3 0.000 5primeExons_BOUNDING_INTRON
WBGene00003400_K12C11.4_dapk-1_protein-coding J023 chrI:1317181-1320039 1.201 cnd1_T3 pha4_T3 0.000 5primeExons_BOUNDING_INTRON
WBGene00003400_K12C11.4_dapk-1_protein-coding J023 chrI:1317181-1320039 1.245 cnd1_T3 hlh1_T3 0.000 5primeExons_BOUNDING_INTRON
WBGene00003400_K12C11.4_dapk-1_protein-coding J023 chrI:1317181-1320039 3.039 cnd1_T3 end1_T3 0.000 5primeExons_BOUNDING_INTRON
WBGene00003400_K12C11.4_dapk-1_protein-coding J023 chrI:1317181-1320039 1.163 cnd1_T4 pha4_T4 0.000 5primeExons_BOUNDING_INTRON
WBGene00003400_K12C11.4_dapk-1_protein-coding J023 chrI:1317181-1320039 1.187 cnd1_T4 hlh1_T4 0.000 5primeExons_BOUNDING_INTRON
WBGene00003400_K12C11.4_dapk-1_protein-coding J023 chrI:1317181-1320039 1.882 cnd1_T4 end1_T4 0.000 5primeExons_BOUNDING_INTRON
WBGene00003400_K12C11.4_dapk-1_protein-coding J023 chrI:1317181-1320039 1.774 hlh1_T3 end1_T3 0.047 5primeExons_BOUNDING_INTRON
WBGene00003400_K12C11.4_dapk-1_protein-coding J023 chrI:1317181-1320039 1.996 nhr25_T3 end1_T3 0.025 5primeExons_BOUNDING_INTRON
WBGene00003400_K12C11.4_dapk-1_protein-coding J023 chrI:1317181-1320039 1.117 nhr25_T4 end1_T4 0.074 5primeExons_BOUNDING_INTRON
WBGene00003400_K12C11.4_dapk-1_protein-coding J023 chrI:1317181-1320039 1.702 tbx37_T0 nhr25_T0 0.006 5primeExons_BOUNDING_INTRON
WBGene00003400_K12C11.4_dapk-1_protein-coding J023 chrI:1317181-1320039 1.228 tbx37_T1 nhr25_T1 0.006 5primeExons_BOUNDING_INTRON
WBGene00003400_K12C11.4_dapk-1_protein-coding J023 chrI:1317181-1320039 2.422 tbx37_T3 end1_T3 0.000 5primeExons_BOUNDING_INTRON
WBGene00003400_K12C11.4_dapk-1_protein-coding J023 chrI:1317181-1320039 1.284 tbx37_T4 end1_T4 0.001 5primeExons_BOUNDING_INTRON
 
>I:13197849-13198135.-.F17B5.3.5prime.F17B5.3a
GFF LINE F17B5.3 - FIRST_EXON: I:13197849-13198135 FIRST_INTRON: I:13197773-13197848 F17B5.3a
5primeExons: chrI:13197849-13198135
BOUNDING_INTRON: chrI:13197773-13197848
 
>I:13198213-13198374.-.F17B5.3.5prime.F17B5.3b
GFF LINE F17B5.3 - FIRST_EXON: I:13198213-13198374 FIRST_INTRON: I:13197773-13198212 F17B5.3b
5primeExons: chrI:13198213-13198374
BOUNDING_INTRON: chrI:13197773-13198212
 
>I:13314897-13314958.-.T04D3.3.5prime.T04D3.3b
GFF LINE T04D3.3 - FIRST_EXON: I:13314897-13314958 FIRST_INTRON: I:13314278-13314896 T04D3.3b
5primeExons: chrI:13314897-13314958
WBGene00011433_T04D3.3_pde-1_protein-coding E009 chrI:13314897-13314958 1.022 cnd1_T4 hlh1_T4 0.017 5primeExons_EXON
BOUNDING_INTRON: chrI:13314278-13314896
WBGene00011433_T04D3.3_pde-1_protein-coding J020 chrI:13314278-13314896 1.025 cnd1_T4 hlh1_T4 0.008 5primeExons_BOUNDING_INTRON
 
>I:13318549-13318704.-.T04D3.3.5prime.T04D3.3a
GFF LINE T04D3.3 - FIRST_EXON: I:13318549-13318704 FIRST_INTRON: I:13318386-13318548 T04D3.3a
5primeExons: chrI:13318549-13318704
WBGene00011433_T04D3.3_pde-1_protein-coding E012 chrI:13318549-13318704 1.760 hlh1_T3 cnd1_T3 0.021 5primeExons_EXON
WBGene00011433_T04D3.3_pde-1_protein-coding E012 chrI:13318549-13318704 1.182 hlh1_T4 cnd1_T4 0.012 5primeExons_EXON
BOUNDING_INTRON: chrI:13318386-13318548
WBGene00011433_T04D3.3_pde-1_protein-coding J023 chrI:13318386-13318548 2.034 hlh1_T3 cnd1_T3 0.031 5primeExons_BOUNDING_INTRON
 
>I:13325362-13325364.+.T04D3.4.5prime.T04D3.4a
GFF LINE T04D3.4 + FIRST_EXON: I:13325362-13325364 FIRST_INTRON: I:13325365-13325619 T04D3.4a
5primeExons: chrI:13325362-13325364
BOUNDING_INTRON: chrI:13325365-13325619
 
>I:13344044-13344204.+.Y40B1A.1.5prime.Y40B1A.1a
GFF LINE Y40B1A.1 + FIRST_EXON: I:13344044-13344204 FIRST_INTRON: I:13344205-13344690 Y40B1A.1a
5primeExons: chrI:13344044-13344204
WBGene00012732_Y40B1A.1_Y40B1A.1_protein-coding E001 chrI:13344044-13344204 1.083 end1_T3 hlh1_T3 0.070 5primeExons_EXON
WBGene00012732_Y40B1A.1_Y40B1A.1_protein-coding E001 chrI:13344044-13344204 1.010 end1_T4 tbx37_T4 0.033 5primeExons_EXON
BOUNDING_INTRON: chrI:13344205-13344690
WBGene00012732_Y40B1A.1_Y40B1A.1_protein-coding J005 chrI:13344205-13344690 1.190 pha4_T4 ceh32_T4 0.000 5primeExons_BOUNDING_INTRON
 
>I:13349410-13349478.+.Y40B1A.3.5prime.Y40B1A.3c
GFF LINE Y40B1A.3 + FIRST_EXON: I:13349410-13349478 FIRST_INTRON: I:13349479-13353006 Y40B1A.3c
5primeExons: chrI:13349410-13349478
WBGene00012734_Y40B1A.3_Y40B1A.3_protein-coding E001 chrI:13349410-13349478 13.307 ceh32_T4 pha4_T4 0.004 5primeExons_EXON
WBGene00012734_Y40B1A.3_Y40B1A.3_protein-coding E001 chrI:13349410-13349478 1.055 nhr25_T0 hlh1_T0 0.062 5primeExons_EXON
WBGene00012734_Y40B1A.3_Y40B1A.3_protein-coding E001 chrI:13349410-13349478 1.270 nhr25_T1 tbx37_T1 0.000 5primeExons_EXON
WBGene00012734_Y40B1A.3_Y40B1A.3_protein-coding E001 chrI:13349410-13349478 1.783 nhr25_T1 pha4_T1 0.003 5primeExons_EXON
WBGene00012734_Y40B1A.3_Y40B1A.3_protein-coding E001 chrI:13349410-13349478 1.031 nhr25_T1 hlh1_T1 0.012 5primeExons_EXON
WBGene00012734_Y40B1A.3_Y40B1A.3_protein-coding E001 chrI:13349410-13349478 12.918 nhr25_T2 end1_T2 0.003 5primeExons_EXON
BOUNDING_INTRON: chrI:13349479-13353006
WBGene00012734_Y40B1A.3_Y40B1A.3_protein-coding J012 chrI:13349479-13353006 1.118 ceh32_T4 end1_T4 0.076 5primeExons_BOUNDING_INTRON
WBGene00012734_Y40B1A.3_Y40B1A.3_protein-coding J012 chrI:13349479-13353006 1.683 ceh32_T4 pha4_T4 0.007 5primeExons_BOUNDING_INTRON
WBGene00012734_Y40B1A.3_Y40B1A.3_protein-coding J012 chrI:13349479-13353006 1.072 nhr25_T1 pha4_T1 0.011 5primeExons_BOUNDING_INTRON
WBGene00012734_Y40B1A.3_Y40B1A.3_protein-coding J012 chrI:13349479-13353006 1.168 nhr25_T2 pha4_T2 0.012 5primeExons_BOUNDING_INTRON
WBGene00012734_Y40B1A.3_Y40B1A.3_protein-coding J012 chrI:13349479-13353006 1.549 nhr25_T2 end1_T2 0.008 5primeExons_BOUNDING_INTRON
 
>I:13352047-13352208.+.Y40B1A.3.5prime.Y40B1A.3a
GFF LINE Y40B1A.3 + FIRST_EXON: I:13352047-13352208 FIRST_INTRON: I:13352209-13353006 Y40B1A.3a
5primeExons: chrI:13352047-13352208
WBGene00012734_Y40B1A.3_Y40B1A.3_protein-coding E002 chrI:13352047-13352208 12.887 ceh32_T1 end1_T1 0.023 5primeExons_EXON
WBGene00012734_Y40B1A.3_Y40B1A.3_protein-coding E002 chrI:13352047-13352208 13.500 ceh32_T4 end1_T4 0.001 5primeExons_EXON
WBGene00012734_Y40B1A.3_Y40B1A.3_protein-coding E002 chrI:13352047-13352208 13.518 ceh32_T4 pha4_T4 0.000 5primeExons_EXON
WBGene00012734_Y40B1A.3_Y40B1A.3_protein-coding E002 chrI:13352047-13352208 1.577 ceh32_T4 nhr25_T4 0.002 5primeExons_EXON
BOUNDING_INTRON: chrI:13352209-13353006
 
>I:1338785-1338995.+.K12C11.7.5prime.K12C11.7a
GFF LINE K12C11.7 + FIRST_EXON: I:1338785-1338995 FIRST_INTRON: I:1338996-1339275 K12C11.7a
5primeExons: chrI:1338785-1338995
WBGene00045053_K12C11.7_K12C11.7_protein-coding E001 chrI:1338785-1338995 12.598 end1_T0 ceh32_T0 0.062 5primeExons_EXON
WBGene00045053_K12C11.7_K12C11.7_protein-coding E001 chrI:1338785-1338995 12.719 end1_T3 tbx37_T3 0.024 5primeExons_EXON
BOUNDING_INTRON: chrI:1338996-1339275
 
>I:13397268-13397373.+.C01A2.2.5prime.C01A2.2a
GFF LINE C01A2.2 + FIRST_EXON: I:13397268-13397373 FIRST_INTRON: I:13397374-13397501 C01A2.2a
5primeExons: chrI:13397268-13397373
WBGene00007214_C01A2.2_C01A2.2_protein-coding E001 chrI:13397268-13397373 1.354 pha4_T2 cnd1_T2 0.080 5primeExons_EXON
BOUNDING_INTRON: chrI:13397374-13397501
WBGene00007214_C01A2.2_C01A2.2_protein-coding J009 chrI:13397374-13397501 1.038 ceh32_T4 end1_T4 0.038 5primeExons_BOUNDING_INTRON
 
>I:13410999-13411245.-.C01A2.1.5prime.C01A2.1c
GFF LINE C01A2.1 - FIRST_EXON: I:13410999-13411245 FIRST_INTRON: I:13410740-13410998 C01A2.1c
5primeExons: chrI:13410999-13411245
WBGene00007213_C01A2.1_C01A2.1_protein-coding E003 chrI:13410999-13411245 1.457 ceh32_T1 nhr25_T1 0.001 5primeExons_EXON
WBGene00007213_C01A2.1_C01A2.1_protein-coding E003 chrI:13410999-13411245 1.489 ceh32_T1 end1_T1 0.000 5primeExons_EXON
WBGene00007213_C01A2.1_C01A2.1_protein-coding E003 chrI:13410999-13411245 1.553 ceh32_T1 hlh1_T1 0.002 5primeExons_EXON
WBGene00007213_C01A2.1_C01A2.1_protein-coding E003 chrI:13410999-13411245 1.659 ceh32_T1 pha4_T1 0.000 5primeExons_EXON
WBGene00007213_C01A2.1_C01A2.1_protein-coding E003 chrI:13410999-13411245 1.301 ceh32_T3 hlh1_T3 0.016 5primeExons_EXON
WBGene00007213_C01A2.1_C01A2.1_protein-coding E003 chrI:13410999-13411245 1.452 ceh32_T4 nhr25_T4 0.009 5primeExons_EXON
WBGene00007213_C01A2.1_C01A2.1_protein-coding E003 chrI:13410999-13411245 1.431 ceh32_T4 end1_T4 0.027 5primeExons_EXON
WBGene00007213_C01A2.1_C01A2.1_protein-coding E003 chrI:13410999-13411245 1.767 ceh32_T4 hlh1_T4 0.003 5primeExons_EXON
WBGene00007213_C01A2.1_C01A2.1_protein-coding E003 chrI:13410999-13411245 2.232 ceh32_T4 pha4_T4 0.000 5primeExons_EXON
WBGene00007213_C01A2.1_C01A2.1_protein-coding E003 chrI:13410999-13411245 1.224 cnd1_T4 pha4_T4 0.006 5primeExons_EXON
BOUNDING_INTRON: chrI:13410740-13410998
 
>I:1344033-1344692.-.K12C11.1.5prime.K12C11.1a
GFF LINE K12C11.1 - FIRST_EXON: I:1344033-1344692 FIRST_INTRON: I:1342727-1344032 K12C11.1a
5primeExons: chrI:1344033-1344692
BOUNDING_INTRON: chrI:1342727-1344032
 
>I:13470252-13470351.-.Y48G10A.4.5prime.Y48G10A.4a
GFF LINE Y48G10A.4 - FIRST_EXON: I:13470252-13470351 FIRST_INTRON: I:13470201-13470251 Y48G10A.4a
5primeExons: chrI:13470252-13470351
WBGene00013021_Y48G10A.4_Y48G10A.4_protein-coding E011 chrI:13470252-13470351 1.346 ceh32_T1 end1_T1 0.000 5primeExons_EXON
WBGene00013021_Y48G10A.4_Y48G10A.4_protein-coding E011 chrI:13470252-13470351 1.502 ceh32_T1 pha4_T1 0.000 5primeExons_EXON
WBGene00013021_Y48G10A.4_Y48G10A.4_protein-coding E011 chrI:13470252-13470351 1.021 ceh32_T2 pha4_T2 0.000 5primeExons_EXON
WBGene00013021_Y48G10A.4_Y48G10A.4_protein-coding E011 chrI:13470252-13470351 1.053 ceh32_T3 nhr25_T3 0.070 5primeExons_EXON
WBGene00013021_Y48G10A.4_Y48G10A.4_protein-coding E011 chrI:13470252-13470351 1.065 ceh32_T3 pha4_T3 0.085 5primeExons_EXON
WBGene00013021_Y48G10A.4_Y48G10A.4_protein-coding E011 chrI:13470252-13470351 1.022 ceh32_T4 end1_T4 0.003 5primeExons_EXON
WBGene00013021_Y48G10A.4_Y48G10A.4_protein-coding E011 chrI:13470252-13470351 1.275 ceh32_T4 pha4_T4 0.000 5primeExons_EXON
BOUNDING_INTRON: chrI:13470201-13470251
WBGene00013021_Y48G10A.4_Y48G10A.4_protein-coding J020 chrI:13470201-13470251 1.223 ceh32_T0 end1_T0 0.015 5primeExons_BOUNDING_INTRON
WBGene00013021_Y48G10A.4_Y48G10A.4_protein-coding J020 chrI:13470201-13470251 1.504 ceh32_T1 pha4_T1 0.000 5primeExons_BOUNDING_INTRON
WBGene00013021_Y48G10A.4_Y48G10A.4_protein-coding J020 chrI:13470201-13470251 1.133 ceh32_T4 end1_T4 0.017 5primeExons_BOUNDING_INTRON
WBGene00013021_Y48G10A.4_Y48G10A.4_protein-coding J020 chrI:13470201-13470251 1.044 nhr25_T1 pha4_T1 0.003 5primeExons_BOUNDING_INTRON
 
>I:1348503-1348740.+.Y92H12BL.1.5prime.Y92H12BL.1a
GFF LINE Y92H12BL.1 + FIRST_EXON: I:1348503-1348740 FIRST_INTRON: I:1348741-1350805 Y92H12BL.1a
5primeExons: chrI:1348503-1348740
BOUNDING_INTRON: chrI:1348741-1350805
 
>I:13487365-13487404.-.Y48G10A.2.5prime.Y48G10A.2a
GFF LINE Y48G10A.2 - FIRST_EXON: I:13487365-13487404 FIRST_INTRON: I:13487311-13487364 Y48G10A.2a
5primeExons: chrI:13487365-13487404
BOUNDING_INTRON: chrI:13487311-13487364
 
>I:13576248-13576390.+.Y87G2A.8.5prime.Y87G2A.8b
GFF LINE Y87G2A.8 + FIRST_EXON: I:13576248-13576390 FIRST_INTRON: I:13576391-13576654 Y87G2A.8b
5primeExons: chrI:13576248-13576390
BOUNDING_INTRON: chrI:13576391-13576654
WBGene00013597_Y87G2A.8_gpi-1_protein-coding J012 chrI:13576391-13576654 1.291 ceh32_T0 nhr25_T0 0.001 5primeExons_BOUNDING_INTRON
WBGene00013597_Y87G2A.8_gpi-1_protein-coding J012 chrI:13576391-13576654 1.372 end1_T0 cnd1_T0 0.068 5primeExons_BOUNDING_INTRON
WBGene00013597_Y87G2A.8_gpi-1_protein-coding J012 chrI:13576391-13576654 1.822 end1_T1 nhr25_T1 0.049 5primeExons_BOUNDING_INTRON
WBGene00013597_Y87G2A.8_gpi-1_protein-coding E002 chrI:13576342-13576389 1.004 end1_T0 nhr25_T0 0.033 5primeExons_EXON
WBGene00013597_Y87G2A.8_gpi-1_protein-coding E002 chrI:13576342-13576389 1.295 end1_T0 cnd1_T0 0.088 5primeExons_EXON
WBGene00013597_Y87G2A.8_gpi-1_protein-coding E002 chrI:13576342-13576389 1.317 ceh32_T0 nhr25_T0 0.000 5primeExons_EXON
WBGene00013597_Y87G2A.8_gpi-1_protein-coding E002 chrI:13576342-13576389 1.915 end1_T1 nhr25_T1 0.011 5primeExons_EXON
>I:13653591-13653704.-.W09C5.6.5prime.W09C5.6a
GFF LINE W09C5.6 - FIRST_EXON: I:13653591-13653704 FIRST_INTRON: I:13653266-13653590 W09C5.6a
5primeExons: chrI:13653591-13653704
BOUNDING_INTRON: chrI:13653266-13653590
WBGene00004445_W09C5.6_rpl-31_protein-coding E011 chrI:13653594-13653626 1.095 nhr25_T4 pha4_T4 0.010 5primeExons_EXON
>I:13653592-13653673.-.W09C5.6.5prime.W09C5.6b.5
GFF LINE W09C5.6 - FIRST_EXON: I:13653592-13653673 FIRST_INTRON: I:13653266-13653591 W09C5.6b.5
5primeExons: chrI:13653592-13653673
BOUNDING_INTRON: chrI:13653266-13653591
WBGene00004445_W09C5.6_rpl-31_protein-coding E011 chrI:13653594-13653626 1.095 nhr25_T4 pha4_T4 0.010 5primeExons_EXON
>I:13654029-13654184.+.W09C5.7.5prime.W09C5.7a
GFF LINE W09C5.7 + FIRST_EXON: I:13654029-13654184 FIRST_INTRON: I:13654185-13654234 W09C5.7a
5primeExons: chrI:13654029-13654184
WBGene00012353_W09C5.7_W09C5.7_protein-coding E001 chrI:13654029-13654184 1.233 ceh32_T2 nhr25_T2 0.000 5primeExons_EXON
WBGene00012353_W09C5.7_W09C5.7_protein-coding E001 chrI:13654029-13654184 1.393 ceh32_T2 hlh1_T2 0.006 5primeExons_EXON
WBGene00012353_W09C5.7_W09C5.7_protein-coding E001 chrI:13654029-13654184 1.109 ceh32_T3 hlh1_T3 0.021 5primeExons_EXON
WBGene00012353_W09C5.7_W09C5.7_protein-coding E001 chrI:13654029-13654184 1.935 ceh32_T3 nhr25_T3 0.005 5primeExons_EXON
WBGene00012353_W09C5.7_W09C5.7_protein-coding E001 chrI:13654029-13654184 1.556 ceh32_T4 hlh1_T4 0.000 5primeExons_EXON
WBGene00012353_W09C5.7_W09C5.7_protein-coding E001 chrI:13654029-13654184 1.547 end1_T3 nhr25_T3 0.011 5primeExons_EXON
BOUNDING_INTRON: chrI:13654185-13654234
WBGene00012353_W09C5.7_W09C5.7_protein-coding J009 chrI:13654185-13654234 1.010 ceh32_T1 nhr25_T1 0.049 5primeExons_BOUNDING_INTRON
WBGene00012353_W09C5.7_W09C5.7_protein-coding J009 chrI:13654185-13654234 1.068 ceh32_T1 pha4_T1 0.069 5primeExons_BOUNDING_INTRON
WBGene00012353_W09C5.7_W09C5.7_protein-coding J009 chrI:13654185-13654234 1.293 ceh32_T2 nhr25_T2 0.000 5primeExons_BOUNDING_INTRON
WBGene00012353_W09C5.7_W09C5.7_protein-coding J009 chrI:13654185-13654234 1.410 ceh32_T2 pha4_T2 0.000 5primeExons_BOUNDING_INTRON
WBGene00012353_W09C5.7_W09C5.7_protein-coding J009 chrI:13654185-13654234 1.527 ceh32_T2 hlh1_T2 0.000 5primeExons_BOUNDING_INTRON
WBGene00012353_W09C5.7_W09C5.7_protein-coding J009 chrI:13654185-13654234 1.107 ceh32_T3 pha4_T3 0.039 5primeExons_BOUNDING_INTRON
 
>I:13751081-13751124.-.Y6B3B.9.5prime.Y6B3B.9a
GFF LINE Y6B3B.9 - FIRST_EXON: I:13751081-13751124 FIRST_INTRON: I:13750698-13751080 Y6B3B.9a
5primeExons: chrI:13751081-13751124
WBGene00012393_Y6B3B.9_Y6B3B.9_protein-coding E012 chrI:13751081-13751124 1.387 ceh32_T1 pha4_T1 0.002 5primeExons_EXON
WBGene00012393_Y6B3B.9_Y6B3B.9_protein-coding E012 chrI:13751081-13751124 1.488 ceh32_T1 hlh1_T1 0.006 5primeExons_EXON
WBGene00012393_Y6B3B.9_Y6B3B.9_protein-coding E012 chrI:13751081-13751124 1.752 ceh32_T1 nhr25_T1 0.000 5primeExons_EXON
WBGene00012393_Y6B3B.9_Y6B3B.9_protein-coding E012 chrI:13751081-13751124 1.821 ceh32_T1 end1_T1 0.001 5primeExons_EXON
WBGene00012393_Y6B3B.9_Y6B3B.9_protein-coding E012 chrI:13751081-13751124 1.144 ceh32_T2 nhr25_T2 0.010 5primeExons_EXON
WBGene00012393_Y6B3B.9_Y6B3B.9_protein-coding E012 chrI:13751081-13751124 1.216 ceh32_T2 pha4_T2 0.011 5primeExons_EXON
WBGene00012393_Y6B3B.9_Y6B3B.9_protein-coding E012 chrI:13751081-13751124 1.234 ceh32_T2 hlh1_T2 0.025 5primeExons_EXON
WBGene00012393_Y6B3B.9_Y6B3B.9_protein-coding E012 chrI:13751081-13751124 1.857 ceh32_T2 end1_T2 0.000 5primeExons_EXON
WBGene00012393_Y6B3B.9_Y6B3B.9_protein-coding E012 chrI:13751081-13751124 1.163 ceh32_T3 hlh1_T3 0.073 5primeExons_EXON
WBGene00012393_Y6B3B.9_Y6B3B.9_protein-coding E012 chrI:13751081-13751124 1.166 ceh32_T3 nhr25_T3 0.021 5primeExons_EXON
WBGene00012393_Y6B3B.9_Y6B3B.9_protein-coding E012 chrI:13751081-13751124 1.403 ceh32_T3 end1_T3 0.013 5primeExons_EXON
WBGene00012393_Y6B3B.9_Y6B3B.9_protein-coding E012 chrI:13751081-13751124 1.952 ceh32_T3 pha4_T3 0.003 5primeExons_EXON
WBGene00012393_Y6B3B.9_Y6B3B.9_protein-coding E012 chrI:13751081-13751124 1.250 ceh32_T4 hlh1_T4 0.007 5primeExons_EXON
WBGene00012393_Y6B3B.9_Y6B3B.9_protein-coding E012 chrI:13751081-13751124 1.284 ceh32_T4 nhr25_T4 0.000 5primeExons_EXON
WBGene00012393_Y6B3B.9_Y6B3B.9_protein-coding E012 chrI:13751081-13751124 1.626 ceh32_T4 end1_T4 0.000 5primeExons_EXON
WBGene00012393_Y6B3B.9_Y6B3B.9_protein-coding E012 chrI:13751081-13751124 1.751 ceh32_T4 pha4_T4 0.000 5primeExons_EXON
WBGene00012393_Y6B3B.9_Y6B3B.9_protein-coding E012 chrI:13751081-13751124 1.320 cnd1_T2 end1_T2 0.004 5primeExons_EXON
BOUNDING_INTRON: chrI:13750698-13751080
WBGene00012393_Y6B3B.9_Y6B3B.9_protein-coding J021 chrI:13750698-13751080 1.534 ceh32_T1 pha4_T1 0.005 5primeExons_BOUNDING_INTRON
WBGene00012393_Y6B3B.9_Y6B3B.9_protein-coding J021 chrI:13750698-13751080 1.580 ceh32_T1 hlh1_T1 0.012 5primeExons_BOUNDING_INTRON
WBGene00012393_Y6B3B.9_Y6B3B.9_protein-coding J021 chrI:13750698-13751080 1.875 ceh32_T1 nhr25_T1 0.000 5primeExons_BOUNDING_INTRON
WBGene00012393_Y6B3B.9_Y6B3B.9_protein-coding J021 chrI:13750698-13751080 1.919 ceh32_T1 end1_T1 0.005 5primeExons_BOUNDING_INTRON
WBGene00012393_Y6B3B.9_Y6B3B.9_protein-coding J021 chrI:13750698-13751080 1.154 ceh32_T2 nhr25_T2 0.001 5primeExons_BOUNDING_INTRON
WBGene00012393_Y6B3B.9_Y6B3B.9_protein-coding J021 chrI:13750698-13751080 1.207 ceh32_T2 pha4_T2 0.001 5primeExons_BOUNDING_INTRON
WBGene00012393_Y6B3B.9_Y6B3B.9_protein-coding J021 chrI:13750698-13751080 1.212 ceh32_T2 hlh1_T2 0.033 5primeExons_BOUNDING_INTRON
WBGene00012393_Y6B3B.9_Y6B3B.9_protein-coding J021 chrI:13750698-13751080 1.918 ceh32_T2 end1_T2 0.000 5primeExons_BOUNDING_INTRON
WBGene00012393_Y6B3B.9_Y6B3B.9_protein-coding J021 chrI:13750698-13751080 1.175 ceh32_T3 hlh1_T3 0.063 5primeExons_BOUNDING_INTRON
WBGene00012393_Y6B3B.9_Y6B3B.9_protein-coding J021 chrI:13750698-13751080 1.237 ceh32_T3 nhr25_T3 0.002 5primeExons_BOUNDING_INTRON
WBGene00012393_Y6B3B.9_Y6B3B.9_protein-coding J021 chrI:13750698-13751080 1.513 ceh32_T3 end1_T3 0.001 5primeExons_BOUNDING_INTRON
WBGene00012393_Y6B3B.9_Y6B3B.9_protein-coding J021 chrI:13750698-13751080 1.904 ceh32_T3 pha4_T3 0.000 5primeExons_BOUNDING_INTRON
WBGene00012393_Y6B3B.9_Y6B3B.9_protein-coding J021 chrI:13750698-13751080 1.383 ceh32_T4 hlh1_T4 0.001 5primeExons_BOUNDING_INTRON
WBGene00012393_Y6B3B.9_Y6B3B.9_protein-coding J021 chrI:13750698-13751080 1.406 ceh32_T4 nhr25_T4 0.000 5primeExons_BOUNDING_INTRON
WBGene00012393_Y6B3B.9_Y6B3B.9_protein-coding J021 chrI:13750698-13751080 1.792 ceh32_T4 end1_T4 0.000 5primeExons_BOUNDING_INTRON
WBGene00012393_Y6B3B.9_Y6B3B.9_protein-coding J021 chrI:13750698-13751080 1.872 ceh32_T4 pha4_T4 0.000 5primeExons_BOUNDING_INTRON
WBGene00012393_Y6B3B.9_Y6B3B.9_protein-coding J021 chrI:13750698-13751080 1.382 cnd1_T2 end1_T2 0.001 5primeExons_BOUNDING_INTRON
WBGene00012393_Y6B3B.9_Y6B3B.9_protein-coding J021 chrI:13750698-13751080 1.002 cnd1_T4 pha4_T4 0.011 5primeExons_BOUNDING_INTRON
 
>I:13756207-13756243.-.Y6B3B.5.5prime.Y6B3B.5b
GFF LINE Y6B3B.5 - FIRST_EXON: I:13756207-13756243 FIRST_INTRON: I:13756143-13756206 Y6B3B.5b
5primeExons: chrI:13756207-13756243
BOUNDING_INTRON: chrI:13756143-13756206
 
>I:13756276-13756341.-.Y6B3B.5.5prime.Y6B3B.5a
GFF LINE Y6B3B.5 - FIRST_EXON: I:13756276-13756341 FIRST_INTRON: I:13756143-13756275 Y6B3B.5a
5primeExons: chrI:13756276-13756341
BOUNDING_INTRON: chrI:13756143-13756275
 
>I:13814344-13814355.-.W09G3.8.5prime.W09G3.8.2
GFF LINE W09G3.8 - FIRST_EXON: I:13814344-13814355 FIRST_INTRON: I:13814325-13814343 W09G3.8.2
5primeExons: chrI:13814344-13814355
BOUNDING_INTRON: chrI:13814325-13814343
 
>I:13827929-13827981.-.W09G3.6.5prime.W09G3.6a
GFF LINE W09G3.6 - FIRST_EXON: I:13827929-13827981 FIRST_INTRON: I:13827605-13827928 W09G3.6a
5primeExons: chrI:13827929-13827981
WBGene00012369_W09G3.6_W09G3.6_protein-coding E012 chrI:13827929-13827981 1.073 ceh32_T0 end1_T0 0.000 5primeExons_EXON
WBGene00012369_W09G3.6_W09G3.6_protein-coding E012 chrI:13827929-13827981 1.107 ceh32_T0 pha4_T0 0.000 5primeExons_EXON
WBGene00012369_W09G3.6_W09G3.6_protein-coding E012 chrI:13827929-13827981 1.277 ceh32_T1 pha4_T1 0.000 5primeExons_EXON
WBGene00012369_W09G3.6_W09G3.6_protein-coding E012 chrI:13827929-13827981 1.395 ceh32_T1 end1_T1 0.000 5primeExons_EXON
WBGene00012369_W09G3.6_W09G3.6_protein-coding E012 chrI:13827929-13827981 1.186 ceh32_T2 pha4_T2 0.000 5primeExons_EXON
WBGene00012369_W09G3.6_W09G3.6_protein-coding E012 chrI:13827929-13827981 1.321 ceh32_T2 end1_T2 0.000 5primeExons_EXON
WBGene00012369_W09G3.6_W09G3.6_protein-coding E012 chrI:13827929-13827981 1.091 ceh32_T3 pha4_T3 0.000 5primeExons_EXON
WBGene00012369_W09G3.6_W09G3.6_protein-coding E012 chrI:13827929-13827981 1.310 ceh32_T3 end1_T3 0.000 5primeExons_EXON
WBGene00012369_W09G3.6_W09G3.6_protein-coding E012 chrI:13827929-13827981 1.347 ceh32_T4 pha4_T4 0.000 5primeExons_EXON
WBGene00012369_W09G3.6_W09G3.6_protein-coding E012 chrI:13827929-13827981 2.025 ceh32_T4 end1_T4 0.000 5primeExons_EXON
WBGene00012369_W09G3.6_W09G3.6_protein-coding E012 chrI:13827929-13827981 1.529 cnd1_T4 end1_T4 0.000 5primeExons_EXON
WBGene00012369_W09G3.6_W09G3.6_protein-coding E012 chrI:13827929-13827981 1.105 hlh1_T4 end1_T4 0.002 5primeExons_EXON
WBGene00012369_W09G3.6_W09G3.6_protein-coding E012 chrI:13827929-13827981 1.065 nhr25_T4 end1_T4 0.000 5primeExons_EXON
WBGene00012369_W09G3.6_W09G3.6_protein-coding E012 chrI:13827929-13827981 1.079 tbx37_T4 end1_T4 0.000 5primeExons_EXON
BOUNDING_INTRON: chrI:13827605-13827928
WBGene00012369_W09G3.6_W09G3.6_protein-coding J021 chrI:13827605-13827928 1.081 ceh32_T0 end1_T0 0.000 5primeExons_BOUNDING_INTRON
WBGene00012369_W09G3.6_W09G3.6_protein-coding J021 chrI:13827605-13827928 1.140 ceh32_T0 pha4_T0 0.000 5primeExons_BOUNDING_INTRON
WBGene00012369_W09G3.6_W09G3.6_protein-coding J021 chrI:13827605-13827928 1.005 ceh32_T1 nhr25_T1 0.000 5primeExons_BOUNDING_INTRON
WBGene00012369_W09G3.6_W09G3.6_protein-coding J021 chrI:13827605-13827928 1.285 ceh32_T1 pha4_T1 0.000 5primeExons_BOUNDING_INTRON
WBGene00012369_W09G3.6_W09G3.6_protein-coding J021 chrI:13827605-13827928 1.390 ceh32_T1 end1_T1 0.000 5primeExons_BOUNDING_INTRON
WBGene00012369_W09G3.6_W09G3.6_protein-coding J021 chrI:13827605-13827928 1.190 ceh32_T2 pha4_T2 0.000 5primeExons_BOUNDING_INTRON
WBGene00012369_W09G3.6_W09G3.6_protein-coding J021 chrI:13827605-13827928 1.325 ceh32_T2 end1_T2 0.000 5primeExons_BOUNDING_INTRON
WBGene00012369_W09G3.6_W09G3.6_protein-coding J021 chrI:13827605-13827928 1.087 ceh32_T3 pha4_T3 0.000 5primeExons_BOUNDING_INTRON
WBGene00012369_W09G3.6_W09G3.6_protein-coding J021 chrI:13827605-13827928 1.323 ceh32_T3 end1_T3 0.000 5primeExons_BOUNDING_INTRON
WBGene00012369_W09G3.6_W09G3.6_protein-coding J021 chrI:13827605-13827928 1.347 ceh32_T4 pha4_T4 0.000 5primeExons_BOUNDING_INTRON
WBGene00012369_W09G3.6_W09G3.6_protein-coding J021 chrI:13827605-13827928 2.045 ceh32_T4 end1_T4 0.000 5primeExons_BOUNDING_INTRON
WBGene00012369_W09G3.6_W09G3.6_protein-coding J021 chrI:13827605-13827928 1.538 cnd1_T4 end1_T4 0.000 5primeExons_BOUNDING_INTRON
WBGene00012369_W09G3.6_W09G3.6_protein-coding J021 chrI:13827605-13827928 1.123 hlh1_T4 end1_T4 0.001 5primeExons_BOUNDING_INTRON
WBGene00012369_W09G3.6_W09G3.6_protein-coding J021 chrI:13827605-13827928 1.084 nhr25_T4 end1_T4 0.000 5primeExons_BOUNDING_INTRON
WBGene00012369_W09G3.6_W09G3.6_protein-coding J021 chrI:13827605-13827928 1.098 tbx37_T4 end1_T4 0.000 5primeExons_BOUNDING_INTRON
 
>I:13952159-13952315.+.Y71A12B.1.5prime.Y71A12B.1b
GFF LINE Y71A12B.1 + FIRST_EXON: I:13952159-13952315 FIRST_INTRON: I:13952316-13952586 Y71A12B.1b
5primeExons: chrI:13952159-13952315
BOUNDING_INTRON: chrI:13952316-13952586
WBGene00004475_Y71A12B.1_rps-6_protein-coding J012 chrI:13952316-13952586 1.075 pha4_T2 ceh32_T2 0.008 5primeExons_BOUNDING_INTRON
WBGene00004475_Y71A12B.1_rps-6_protein-coding E001 chrI:13952159-13952160 1.053 end1_T3 hlh1_T3 0.065 5primeExons_EXON
WBGene00004475_Y71A12B.1_rps-6_protein-coding E001 chrI:13952159-13952160 1.119 end1_T2 tbx37_T2 0.018 5primeExons_EXON
WBGene00004475_Y71A12B.1_rps-6_protein-coding E001 chrI:13952159-13952160 1.198 nhr25_T1 ceh32_T1 0.016 5primeExons_EXON
WBGene00004475_Y71A12B.1_rps-6_protein-coding E001 chrI:13952159-13952160 1.232 hlh1_T2 ceh32_T2 0.050 5primeExons_EXON
WBGene00004475_Y71A12B.1_rps-6_protein-coding E001 chrI:13952159-13952160 1.352 end1_T3 tbx37_T3 0.000 5primeExons_EXON
WBGene00004475_Y71A12B.1_rps-6_protein-coding E001 chrI:13952159-13952160 1.392 hlh1_T4 ceh32_T4 0.048 5primeExons_EXON
WBGene00004475_Y71A12B.1_rps-6_protein-coding E001 chrI:13952159-13952160 1.471 end1_T4 tbx37_T4 0.010 5primeExons_EXON
WBGene00004475_Y71A12B.1_rps-6_protein-coding E001 chrI:13952159-13952160 1.508 end1_T2 nhr25_T2 0.002 5primeExons_EXON
WBGene00004475_Y71A12B.1_rps-6_protein-coding E001 chrI:13952159-13952160 1.518 end1_T4 nhr25_T4 0.042 5primeExons_EXON
WBGene00004475_Y71A12B.1_rps-6_protein-coding E001 chrI:13952159-13952160 1.536 end1_T3 nhr25_T3 0.000 5primeExons_EXON
WBGene00004475_Y71A12B.1_rps-6_protein-coding E001 chrI:13952159-13952160 1.541 end1_T1 tbx37_T1 0.060 5primeExons_EXON
WBGene00004475_Y71A12B.1_rps-6_protein-coding E001 chrI:13952159-13952160 1.561 end1_T3 ceh32_T3 0.005 5primeExons_EXON
WBGene00004475_Y71A12B.1_rps-6_protein-coding E001 chrI:13952159-13952160 1.579 end1_T0 nhr25_T0 0.061 5primeExons_EXON
WBGene00004475_Y71A12B.1_rps-6_protein-coding E001 chrI:13952159-13952160 1.581 pha4_T3 nhr25_T3 0.021 5primeExons_EXON
WBGene00004475_Y71A12B.1_rps-6_protein-coding E001 chrI:13952159-13952160 1.597 pha4_T3 ceh32_T3 0.032 5primeExons_EXON
WBGene00004475_Y71A12B.1_rps-6_protein-coding E001 chrI:13952159-13952160 1.662 pha4_T0 ceh32_T0 0.096 5primeExons_EXON
WBGene00004475_Y71A12B.1_rps-6_protein-coding E001 chrI:13952159-13952160 1.692 pha4_T0 nhr25_T0 0.021 5primeExons_EXON
WBGene00004475_Y71A12B.1_rps-6_protein-coding E001 chrI:13952159-13952160 1.856 pha4_T0 cnd1_T0 0.069 5primeExons_EXON
WBGene00004475_Y71A12B.1_rps-6_protein-coding E001 chrI:13952159-13952160 1.930 end1_T2 ceh32_T2 0.001 5primeExons_EXON
WBGene00004475_Y71A12B.1_rps-6_protein-coding E001 chrI:13952159-13952160 2.045 pha4_T2 nhr25_T2 0.037 5primeExons_EXON
WBGene00004475_Y71A12B.1_rps-6_protein-coding E001 chrI:13952159-13952160 2.052 pha4_T1 nhr25_T1 0.037 5primeExons_EXON
WBGene00004475_Y71A12B.1_rps-6_protein-coding E001 chrI:13952159-13952160 2.105 hlh1_T1 ceh32_T1 0.005 5primeExons_EXON
WBGene00004475_Y71A12B.1_rps-6_protein-coding E001 chrI:13952159-13952160 2.181 end1_T1 nhr25_T1 0.011 5primeExons_EXON
WBGene00004475_Y71A12B.1_rps-6_protein-coding E001 chrI:13952159-13952160 2.262 pha4_T4 ceh32_T4 0.006 5primeExons_EXON
WBGene00004475_Y71A12B.1_rps-6_protein-coding E001 chrI:13952159-13952160 2.413 end1_T4 ceh32_T4 0.002 5primeExons_EXON
WBGene00004475_Y71A12B.1_rps-6_protein-coding E001 chrI:13952159-13952160 2.460 pha4_T2 ceh32_T2 0.006 5primeExons_EXON
WBGene00004475_Y71A12B.1_rps-6_protein-coding E001 chrI:13952159-13952160 3.220 pha4_T1 ceh32_T1 0.002 5primeExons_EXON
WBGene00004475_Y71A12B.1_rps-6_protein-coding E001 chrI:13952159-13952160 3.380 end1_T1 ceh32_T1 0.000 5primeExons_EXON
>I:14004459-14004523.+.Y71A12B.12.5prime.Y71A12B.12a.1
GFF LINE Y71A12B.12 + FIRST_EXON: I:14004459-14004523 FIRST_INTRON: I:14004524-14004568 Y71A12B.12a.1
5primeExons: chrI:14004459-14004523
BOUNDING_INTRON: chrI:14004524-14004568
WBGene00013509_Y71A12B.12_Y71A12B.12_protein-coding E001 chrI:14004459-14004488 1.107 pha4_T1 ceh32_T1 0.022 5primeExons_EXON
WBGene00013509_Y71A12B.12_Y71A12B.12_protein-coding E001 chrI:14004459-14004488 1.149 end1_T4 ceh32_T4 0.009 5primeExons_EXON
WBGene00013509_Y71A12B.12_Y71A12B.12_protein-coding E001 chrI:14004459-14004488 1.467 end1_T1 ceh32_T1 0.001 5primeExons_EXON
>I:14026649-14026813.+.ZC334.11.5prime.ZC334.11.2
GFF LINE ZC334.11 + FIRST_EXON: I:14026649-14026813 FIRST_INTRON: I:14026814-14027235 ZC334.11.2
5primeExons: chrI:14026649-14026813
BOUNDING_INTRON: chrI:14026814-14027235
 
>I:14101277-14101365.+.Y63D3A.5.5prime.Y63D3A.5.2
GFF LINE Y63D3A.5 + FIRST_EXON: I:14101277-14101365 FIRST_INTRON: I:14101366-14102046 Y63D3A.5.2
5primeExons: chrI:14101277-14101365
WBGene00006565_Y63D3A.5_tfg-1_protein-coding E001 chrI:14101277-14101365 1.252 ceh32_T4 nhr25_T4 0.070 5primeExons_EXON
BOUNDING_INTRON: chrI:14101366-14102046
 
>I:14188797-14188895.-.ZK849.2.5prime.ZK849.2a
GFF LINE ZK849.2 - FIRST_EXON: I:14188797-14188895 FIRST_INTRON: I:14188294-14188796 ZK849.2a
5primeExons: chrI:14188797-14188895
BOUNDING_INTRON: chrI:14188294-14188796
 
>I:14196262-14196295.-.ZK849.2.5prime.ZK849.2c
GFF LINE ZK849.2 - FIRST_EXON: I:14196262-14196295 FIRST_INTRON: I:14188294-14196261 ZK849.2c
5primeExons: chrI:14196262-14196295
BOUNDING_INTRON: chrI:14188294-14196261
 
>I:14390333-14390458.+.Y105E8A.7.5prime.Y105E8A.7a
GFF LINE Y105E8A.7 + FIRST_EXON: I:14390333-14390458 FIRST_INTRON: I:14390459-14393324 Y105E8A.7a
5primeExons: chrI:14390333-14390458
WBGene00002977_Y105E8A.7_lev-10_protein-coding E001 chrI:14390333-14390458 1.291 hlh1_T4 pha4_T4 0.089 5primeExons_EXON
BOUNDING_INTRON: chrI:14390459-14393324
 
>I:14392007-14392203.+.Y105E8A.7.5prime.Y105E8A.7c
GFF LINE Y105E8A.7 + FIRST_EXON: I:14392007-14392203 FIRST_INTRON: I:14392204-14393324 Y105E8A.7c
5primeExons: chrI:14392007-14392203
BOUNDING_INTRON: chrI:14392204-14393324
 
>I:14418197-14418304.+.Y105E8A.10.5prime.Y105E8A.10a
GFF LINE Y105E8A.10 + FIRST_EXON: I:14418197-14418304 FIRST_INTRON: I:14418305-14422412 Y105E8A.10a
5primeExons: chrI:14418197-14418304
BOUNDING_INTRON: chrI:14418305-14422412
WBGene00013670_Y105E8A.10_hpo-13_protein-coding E001 chrI:14418197-14418240 1.206 pha4_T2 hlh1_T2 0.098 5primeExons_EXON
WBGene00013670_Y105E8A.10_hpo-13_protein-coding E001 chrI:14418197-14418240 1.306 end1_T0 tbx37_T0 0.025 5primeExons_EXON
WBGene00013670_Y105E8A.10_hpo-13_protein-coding E001 chrI:14418197-14418240 1.405 end1_T4 cnd1_T4 0.093 5primeExons_EXON
WBGene00013670_Y105E8A.10_hpo-13_protein-coding E001 chrI:14418197-14418240 1.411 end1_T0 nhr25_T0 0.033 5primeExons_EXON
WBGene00013670_Y105E8A.10_hpo-13_protein-coding E001 chrI:14418197-14418240 1.415 end1_T0 cnd1_T0 0.096 5primeExons_EXON
WBGene00013670_Y105E8A.10_hpo-13_protein-coding E001 chrI:14418197-14418240 1.463 pha4_T2 cnd1_T2 0.010 5primeExons_EXON
WBGene00013670_Y105E8A.10_hpo-13_protein-coding E001 chrI:14418197-14418240 1.496 end1_T1 tbx37_T1 0.061 5primeExons_EXON
WBGene00013670_Y105E8A.10_hpo-13_protein-coding E001 chrI:14418197-14418240 1.500 pha4_T4 nhr25_T4 0.008 5primeExons_EXON
WBGene00013670_Y105E8A.10_hpo-13_protein-coding E001 chrI:14418197-14418240 1.502 end1_T4 tbx37_T4 0.033 5primeExons_EXON
WBGene00013670_Y105E8A.10_hpo-13_protein-coding E001 chrI:14418197-14418240 1.513 end1_T2 tbx37_T2 0.008 5primeExons_EXON
WBGene00013670_Y105E8A.10_hpo-13_protein-coding E001 chrI:14418197-14418240 1.518 pha4_T1 ceh32_T1 0.072 5primeExons_EXON
WBGene00013670_Y105E8A.10_hpo-13_protein-coding E001 chrI:14418197-14418240 1.785 end1_T2 nhr25_T2 0.097 5primeExons_EXON
WBGene00013670_Y105E8A.10_hpo-13_protein-coding E001 chrI:14418197-14418240 1.807 pha4_T0 nhr25_T0 0.017 5primeExons_EXON
WBGene00013670_Y105E8A.10_hpo-13_protein-coding E001 chrI:14418197-14418240 1.818 pha4_T0 cnd1_T0 0.054 5primeExons_EXON
WBGene00013670_Y105E8A.10_hpo-13_protein-coding E001 chrI:14418197-14418240 1.957 end1_T4 nhr25_T4 0.023 5primeExons_EXON
WBGene00013670_Y105E8A.10_hpo-13_protein-coding E001 chrI:14418197-14418240 2.155 pha4_T1 nhr25_T1 0.010 5primeExons_EXON
WBGene00013670_Y105E8A.10_hpo-13_protein-coding E001 chrI:14418197-14418240 2.169 end1_T1 nhr25_T1 0.021 5primeExons_EXON
WBGene00013670_Y105E8A.10_hpo-13_protein-coding E001 chrI:14418197-14418240 2.521 pha4_T2 ceh32_T2 0.005 5primeExons_EXON
WBGene00013670_Y105E8A.10_hpo-13_protein-coding E001 chrI:14418197-14418240 2.522 pha4_T2 nhr25_T2 0.010 5primeExons_EXON
>I:14422180-14422265.+.Y105E8A.10.5prime.Y105E8A.10b
GFF LINE Y105E8A.10 + FIRST_EXON: I:14422180-14422265 FIRST_INTRON: I:14422266-14422412 Y105E8A.10b
5primeExons: chrI:14422180-14422265
BOUNDING_INTRON: chrI:14422266-14422412
 
>I:14465078-14465235.-.Y105E8A.13.5prime.Y105E8A.13a
GFF LINE Y105E8A.13 - FIRST_EXON: I:14465078-14465235 FIRST_INTRON: I:14463024-14465077 Y105E8A.13a
5primeExons: chrI:14465078-14465235
WBGene00013673_Y105E8A.13_Y105E8A.13_protein-coding E007 chrI:14465078-14465235 1.396 ceh32_T4 pha4_T4 0.051 5primeExons_EXON
WBGene00013673_Y105E8A.13_Y105E8A.13_protein-coding E007 chrI:14465078-14465235 1.463 ceh32_T4 nhr25_T4 0.008 5primeExons_EXON
WBGene00013673_Y105E8A.13_Y105E8A.13_protein-coding E007 chrI:14465078-14465235 12.690 ceh32_T4 end1_T4 0.084 5primeExons_EXON
BOUNDING_INTRON: chrI:14463024-14465077
WBGene00013673_Y105E8A.13_Y105E8A.13_protein-coding J011 chrI:14463024-14465077 1.463 ceh32_T4 nhr25_T4 0.007 5primeExons_BOUNDING_INTRON
WBGene00013673_Y105E8A.13_Y105E8A.13_protein-coding J011 chrI:14463024-14465077 12.703 ceh32_T4 end1_T4 0.072 5primeExons_BOUNDING_INTRON
WBGene00013673_Y105E8A.13_Y105E8A.13_protein-coding J011 chrI:14463024-14465077 1.719 ceh32_T4 pha4_T4 0.018 5primeExons_BOUNDING_INTRON
 
>I:1446666-1446947.+.F47G6.4.5prime.F47G6.4a
GFF LINE F47G6.4 + FIRST_EXON: I:1446666-1446947 FIRST_INTRON: I:1446948-1447262 F47G6.4a
5primeExons: chrI:1446666-1446947
WBGene00004969_F47G6.4_spe-15_protein-coding E001 chrI:1446666-1446947 1.318 ceh32_T1 nhr25_T1 0.044 5primeExons_EXON
WBGene00004969_F47G6.4_spe-15_protein-coding E001 chrI:1446666-1446947 1.164 ceh32_T2 hlh1_T2 0.030 5primeExons_EXON
WBGene00004969_F47G6.4_spe-15_protein-coding E001 chrI:1446666-1446947 1.417 ceh32_T2 pha4_T2 0.005 5primeExons_EXON
WBGene00004969_F47G6.4_spe-15_protein-coding E001 chrI:1446666-1446947 1.477 ceh32_T2 nhr25_T2 0.099 5primeExons_EXON
WBGene00004969_F47G6.4_spe-15_protein-coding E001 chrI:1446666-1446947 1.896 ceh32_T2 end1_T2 0.003 5primeExons_EXON
BOUNDING_INTRON: chrI:1446948-1447262
WBGene00004969_F47G6.4_spe-15_protein-coding J019 chrI:1446948-1447262 1.269 ceh32_T3 end1_T3 0.090 5primeExons_BOUNDING_INTRON
 
>I:14496430-14496502.-.Y105E8A.20.5prime.Y105E8A.20b
GFF LINE Y105E8A.20 - FIRST_EXON: I:14496430-14496502 FIRST_INTRON: I:14495253-14496429 Y105E8A.20b
5primeExons: chrI:14496430-14496502
WBGene00013678_Y105E8A.20_Y105E8A.20_protein-coding E011 chrI:14496430-14496502 1.006 ceh32_T1 nhr25_T1 0.000 5primeExons_EXON
WBGene00013678_Y105E8A.20_Y105E8A.20_protein-coding E011 chrI:14496430-14496502 1.328 ceh32_T1 end1_T1 0.000 5primeExons_EXON
WBGene00013678_Y105E8A.20_Y105E8A.20_protein-coding E011 chrI:14496430-14496502 1.429 ceh32_T1 hlh1_T1 0.000 5primeExons_EXON
WBGene00013678_Y105E8A.20_Y105E8A.20_protein-coding E011 chrI:14496430-14496502 1.512 ceh32_T1 pha4_T1 0.000 5primeExons_EXON
WBGene00013678_Y105E8A.20_Y105E8A.20_protein-coding E011 chrI:14496430-14496502 1.027 ceh32_T2 pha4_T2 0.000 5primeExons_EXON
WBGene00013678_Y105E8A.20_Y105E8A.20_protein-coding E011 chrI:14496430-14496502 1.100 ceh32_T2 end1_T2 0.000 5primeExons_EXON
WBGene00013678_Y105E8A.20_Y105E8A.20_protein-coding E011 chrI:14496430-14496502 1.254 ceh32_T2 hlh1_T2 0.009 5primeExons_EXON
BOUNDING_INTRON: chrI:14495253-14496429
WBGene00013678_Y105E8A.20_Y105E8A.20_protein-coding J019 chrI:14495253-14496429 1.055 ceh32_T1 nhr25_T1 0.000 5primeExons_BOUNDING_INTRON
WBGene00013678_Y105E8A.20_Y105E8A.20_protein-coding J019 chrI:14495253-14496429 1.355 ceh32_T1 end1_T1 0.000 5primeExons_BOUNDING_INTRON
WBGene00013678_Y105E8A.20_Y105E8A.20_protein-coding J019 chrI:14495253-14496429 1.442 ceh32_T1 hlh1_T1 0.000 5primeExons_BOUNDING_INTRON
WBGene00013678_Y105E8A.20_Y105E8A.20_protein-coding J019 chrI:14495253-14496429 1.528 ceh32_T1 pha4_T1 0.000 5primeExons_BOUNDING_INTRON
WBGene00013678_Y105E8A.20_Y105E8A.20_protein-coding J019 chrI:14495253-14496429 1.104 ceh32_T2 pha4_T2 0.000 5primeExons_BOUNDING_INTRON
WBGene00013678_Y105E8A.20_Y105E8A.20_protein-coding J019 chrI:14495253-14496429 1.147 ceh32_T2 end1_T2 0.000 5primeExons_BOUNDING_INTRON
WBGene00013678_Y105E8A.20_Y105E8A.20_protein-coding J019 chrI:14495253-14496429 1.262 ceh32_T2 hlh1_T2 0.011 5primeExons_BOUNDING_INTRON
 
>I:14510357-14510552.-.Y105E8A.21.5prime.Y105E8A.21a
GFF LINE Y105E8A.21 - FIRST_EXON: I:14510357-14510552 FIRST_INTRON: I:14508759-14510356 Y105E8A.21a
5primeExons: chrI:14510357-14510552
BOUNDING_INTRON: chrI:14508759-14510356
 
>I:14529531-14529627.+.Y105E8A.26.5prime.Y105E8A.26a
GFF LINE Y105E8A.26 + FIRST_EXON: I:14529531-14529627 FIRST_INTRON: I:14529628-14531976 Y105E8A.26a
5primeExons: chrI:14529531-14529627
BOUNDING_INTRON: chrI:14529628-14531976
WBGene00013683_Y105E8A.26_zoo-1_protein-coding J017 chrI:14529628-14531976 1.040 ceh32_T2 hlh1_T2 0.035 5primeExons_BOUNDING_INTRON
WBGene00013683_Y105E8A.26_zoo-1_protein-coding J017 chrI:14529628-14531976 1.498 ceh32_T3 hlh1_T3 0.000 5primeExons_BOUNDING_INTRON
WBGene00013683_Y105E8A.26_zoo-1_protein-coding J017 chrI:14529628-14531976 1.936 ceh32_T4 hlh1_T4 0.000 5primeExons_BOUNDING_INTRON
WBGene00013683_Y105E8A.26_zoo-1_protein-coding J017 chrI:14529628-14531976 1.248 cnd1_T3 hlh1_T3 0.003 5primeExons_BOUNDING_INTRON
WBGene00013683_Y105E8A.26_zoo-1_protein-coding J017 chrI:14529628-14531976 1.552 cnd1_T4 hlh1_T4 0.002 5primeExons_BOUNDING_INTRON
WBGene00013683_Y105E8A.26_zoo-1_protein-coding J017 chrI:14529628-14531976 1.277 end1_T4 hlh1_T4 0.050 5primeExons_BOUNDING_INTRON
WBGene00013683_Y105E8A.26_zoo-1_protein-coding J017 chrI:14529628-14531976 1.187 nhr25_T1 hlh1_T1 0.085 5primeExons_BOUNDING_INTRON
WBGene00013683_Y105E8A.26_zoo-1_protein-coding J017 chrI:14529628-14531976 1.263 nhr25_T2 hlh1_T2 0.033 5primeExons_BOUNDING_INTRON
WBGene00013683_Y105E8A.26_zoo-1_protein-coding J017 chrI:14529628-14531976 1.655 nhr25_T3 hlh1_T3 0.000 5primeExons_BOUNDING_INTRON
WBGene00013683_Y105E8A.26_zoo-1_protein-coding J017 chrI:14529628-14531976 2.070 nhr25_T4 hlh1_T4 0.000 5primeExons_BOUNDING_INTRON
WBGene00013683_Y105E8A.26_zoo-1_protein-coding J017 chrI:14529628-14531976 1.345 pha4_T3 hlh1_T3 0.004 5primeExons_BOUNDING_INTRON
WBGene00013683_Y105E8A.26_zoo-1_protein-coding J017 chrI:14529628-14531976 1.483 pha4_T4 hlh1_T4 0.002 5primeExons_BOUNDING_INTRON
WBGene00013683_Y105E8A.26_zoo-1_protein-coding J017 chrI:14529628-14531976 1.061 tbx37_T2 hlh1_T2 0.039 5primeExons_BOUNDING_INTRON
WBGene00013683_Y105E8A.26_zoo-1_protein-coding J017 chrI:14529628-14531976 1.496 tbx37_T3 hlh1_T3 0.000 5primeExons_BOUNDING_INTRON
WBGene00013683_Y105E8A.26_zoo-1_protein-coding J017 chrI:14529628-14531976 1.761 tbx37_T4 hlh1_T4 0.000 5primeExons_BOUNDING_INTRON
WBGene00013683_Y105E8A.26_zoo-1_protein-coding E001 chrI:14529531-14529559 1.338 cnd1_T3 hlh1_T3 0.044 5primeExons_EXON
WBGene00013683_Y105E8A.26_zoo-1_protein-coding E001 chrI:14529531-14529559 1.369 nhr25_T4 hlh1_T4 0.011 5primeExons_EXON
WBGene00013683_Y105E8A.26_zoo-1_protein-coding E001 chrI:14529531-14529559 1.383 end1_T4 hlh1_T4 0.016 5primeExons_EXON
WBGene00013683_Y105E8A.26_zoo-1_protein-coding E001 chrI:14529531-14529559 1.409 end1_T3 hlh1_T3 0.031 5primeExons_EXON
WBGene00013683_Y105E8A.26_zoo-1_protein-coding E001 chrI:14529531-14529559 1.453 cnd1_T4 hlh1_T4 0.007 5primeExons_EXON
WBGene00013683_Y105E8A.26_zoo-1_protein-coding E001 chrI:14529531-14529559 1.458 pha4_T4 hlh1_T4 0.011 5primeExons_EXON
WBGene00013683_Y105E8A.26_zoo-1_protein-coding E001 chrI:14529531-14529559 1.460 ceh32_T3 hlh1_T3 0.013 5primeExons_EXON
WBGene00013683_Y105E8A.26_zoo-1_protein-coding E001 chrI:14529531-14529559 1.508 tbx37_T4 hlh1_T4 0.052 5primeExons_EXON
WBGene00013683_Y105E8A.26_zoo-1_protein-coding E001 chrI:14529531-14529559 1.531 pha4_T3 hlh1_T3 0.016 5primeExons_EXON
WBGene00013683_Y105E8A.26_zoo-1_protein-coding E001 chrI:14529531-14529559 1.537 tbx37_T3 hlh1_T3 0.097 5primeExons_EXON
WBGene00013683_Y105E8A.26_zoo-1_protein-coding E001 chrI:14529531-14529559 1.562 ceh32_T4 hlh1_T4 0.001 5primeExons_EXON
WBGene00013683_Y105E8A.26_zoo-1_protein-coding E001 chrI:14529531-14529559 1.621 nhr25_T3 hlh1_T3 0.028 5primeExons_EXON
>I:14625279-14625435.-.Y105E8B.1.5prime.Y105E8B.1b.1
GFF LINE Y105E8B.1 - FIRST_EXON: I:14625279-14625435 FIRST_INTRON: I:14625090-14625278 Y105E8B.1b.1
5primeExons: chrI:14625279-14625435
WBGene00002978_Y105E8B.1_lev-11_protein-coding E022 chrI:14625279-14625435 1.053 ceh32_T0 nhr25_T0 0.005 5primeExons_EXON
WBGene00002978_Y105E8B.1_lev-11_protein-coding E022 chrI:14625279-14625435 3.788 ceh32_T0 end1_T0 0.000 5primeExons_EXON
WBGene00002978_Y105E8B.1_lev-11_protein-coding E022 chrI:14625279-14625435 4.124 ceh32_T0 hlh1_T0 0.000 5primeExons_EXON
WBGene00002978_Y105E8B.1_lev-11_protein-coding E022 chrI:14625279-14625435 1.253 ceh32_T1 pha4_T1 0.000 5primeExons_EXON
WBGene00002978_Y105E8B.1_lev-11_protein-coding E022 chrI:14625279-14625435 2.205 ceh32_T1 end1_T1 0.000 5primeExons_EXON
WBGene00002978_Y105E8B.1_lev-11_protein-coding E022 chrI:14625279-14625435 3.727 ceh32_T1 hlh1_T1 0.000 5primeExons_EXON
WBGene00002978_Y105E8B.1_lev-11_protein-coding E022 chrI:14625279-14625435 1.300 ceh32_T2 end1_T2 0.000 5primeExons_EXON
WBGene00002978_Y105E8B.1_lev-11_protein-coding E022 chrI:14625279-14625435 3.373 ceh32_T2 hlh1_T2 0.000 5primeExons_EXON
WBGene00002978_Y105E8B.1_lev-11_protein-coding E022 chrI:14625279-14625435 1.302 ceh32_T3 end1_T3 0.007 5primeExons_EXON
WBGene00002978_Y105E8B.1_lev-11_protein-coding E022 chrI:14625279-14625435 3.214 ceh32_T3 hlh1_T3 0.000 5primeExons_EXON
WBGene00002978_Y105E8B.1_lev-11_protein-coding E022 chrI:14625279-14625435 1.292 ceh32_T4 end1_T4 0.000 5primeExons_EXON
WBGene00002978_Y105E8B.1_lev-11_protein-coding E022 chrI:14625279-14625435 3.295 ceh32_T4 hlh1_T4 0.000 5primeExons_EXON
WBGene00002978_Y105E8B.1_lev-11_protein-coding E022 chrI:14625279-14625435 3.075 cnd1_T0 end1_T0 0.000 5primeExons_EXON
WBGene00002978_Y105E8B.1_lev-11_protein-coding E022 chrI:14625279-14625435 3.407 cnd1_T0 hlh1_T0 0.000 5primeExons_EXON
WBGene00002978_Y105E8B.1_lev-11_protein-coding E022 chrI:14625279-14625435 1.856 cnd1_T1 end1_T1 0.027 5primeExons_EXON
WBGene00002978_Y105E8B.1_lev-11_protein-coding E022 chrI:14625279-14625435 3.365 cnd1_T1 hlh1_T1 0.000 5primeExons_EXON
WBGene00002978_Y105E8B.1_lev-11_protein-coding E022 chrI:14625279-14625435 1.273 cnd1_T2 end1_T2 0.000 5primeExons_EXON
WBGene00002978_Y105E8B.1_lev-11_protein-coding E022 chrI:14625279-14625435 3.341 cnd1_T2 hlh1_T2 0.000 5primeExons_EXON
WBGene00002978_Y105E8B.1_lev-11_protein-coding E022 chrI:14625279-14625435 2.791 cnd1_T3 hlh1_T3 0.000 5primeExons_EXON
WBGene00002978_Y105E8B.1_lev-11_protein-coding E022 chrI:14625279-14625435 1.010 cnd1_T4 end1_T4 0.003 5primeExons_EXON
WBGene00002978_Y105E8B.1_lev-11_protein-coding E022 chrI:14625279-14625435 3.015 cnd1_T4 hlh1_T4 0.000 5primeExons_EXON
WBGene00002978_Y105E8B.1_lev-11_protein-coding E022 chrI:14625279-14625435 2.086 end1_T2 hlh1_T2 0.000 5primeExons_EXON
WBGene00002978_Y105E8B.1_lev-11_protein-coding E022 chrI:14625279-14625435 1.914 end1_T3 hlh1_T3 0.000 5primeExons_EXON
WBGene00002978_Y105E8B.1_lev-11_protein-coding E022 chrI:14625279-14625435 2.000 end1_T4 hlh1_T4 0.000 5primeExons_EXON
WBGene00002978_Y105E8B.1_lev-11_protein-coding E022 chrI:14625279-14625435 2.733 nhr25_T0 end1_T0 0.000 5primeExons_EXON
WBGene00002978_Y105E8B.1_lev-11_protein-coding E022 chrI:14625279-14625435 3.072 nhr25_T0 hlh1_T0 0.000 5primeExons_EXON
WBGene00002978_Y105E8B.1_lev-11_protein-coding E022 chrI:14625279-14625435 1.398 nhr25_T1 end1_T1 0.008 5primeExons_EXON
WBGene00002978_Y105E8B.1_lev-11_protein-coding E022 chrI:14625279-14625435 2.919 nhr25_T1 hlh1_T1 0.000 5primeExons_EXON
WBGene00002978_Y105E8B.1_lev-11_protein-coding E022 chrI:14625279-14625435 2.855 nhr25_T2 hlh1_T2 0.000 5primeExons_EXON
WBGene00002978_Y105E8B.1_lev-11_protein-coding E022 chrI:14625279-14625435 2.743 nhr25_T3 hlh1_T3 0.000 5primeExons_EXON
WBGene00002978_Y105E8B.1_lev-11_protein-coding E022 chrI:14625279-14625435 2.460 nhr25_T4 hlh1_T4 0.000 5primeExons_EXON
WBGene00002978_Y105E8B.1_lev-11_protein-coding E022 chrI:14625279-14625435 3.359 pha4_T0 end1_T0 0.000 5primeExons_EXON
WBGene00002978_Y105E8B.1_lev-11_protein-coding E022 chrI:14625279-14625435 3.706 pha4_T0 hlh1_T0 0.000 5primeExons_EXON
WBGene00002978_Y105E8B.1_lev-11_protein-coding E022 chrI:14625279-14625435 2.489 pha4_T1 hlh1_T1 0.000 5primeExons_EXON
WBGene00002978_Y105E8B.1_lev-11_protein-coding E022 chrI:14625279-14625435 2.636 pha4_T2 hlh1_T2 0.000 5primeExons_EXON
WBGene00002978_Y105E8B.1_lev-11_protein-coding E022 chrI:14625279-14625435 2.493 pha4_T3 hlh1_T3 0.000 5primeExons_EXON
WBGene00002978_Y105E8B.1_lev-11_protein-coding E022 chrI:14625279-14625435 2.463 pha4_T4 hlh1_T4 0.000 5primeExons_EXON
WBGene00002978_Y105E8B.1_lev-11_protein-coding E022 chrI:14625279-14625435 2.977 tbx37_T0 end1_T0 0.000 5primeExons_EXON
WBGene00002978_Y105E8B.1_lev-11_protein-coding E022 chrI:14625279-14625435 3.304 tbx37_T0 hlh1_T0 0.000 5primeExons_EXON
WBGene00002978_Y105E8B.1_lev-11_protein-coding E022 chrI:14625279-14625435 1.725 tbx37_T1 end1_T1 0.001 5primeExons_EXON
WBGene00002978_Y105E8B.1_lev-11_protein-coding E022 chrI:14625279-14625435 3.241 tbx37_T1 hlh1_T1 0.000 5primeExons_EXON
WBGene00002978_Y105E8B.1_lev-11_protein-coding E022 chrI:14625279-14625435 2.833 tbx37_T2 hlh1_T2 0.000 5primeExons_EXON
WBGene00002978_Y105E8B.1_lev-11_protein-coding E022 chrI:14625279-14625435 2.795 tbx37_T3 hlh1_T3 0.000 5primeExons_EXON
WBGene00002978_Y105E8B.1_lev-11_protein-coding E022 chrI:14625279-14625435 2.784 tbx37_T4 hlh1_T4 0.000 5primeExons_EXON
BOUNDING_INTRON: chrI:14625090-14625278
WBGene00002978_Y105E8B.1_lev-11_protein-coding J048 chrI:14625090-14625278 12.350 ceh32_T1 end1_T1 0.016 5primeExons_BOUNDING_INTRON
WBGene00002978_Y105E8B.1_lev-11_protein-coding J048 chrI:14625090-14625278 3.006 ceh32_T1 hlh1_T1 0.000 5primeExons_BOUNDING_INTRON
WBGene00002978_Y105E8B.1_lev-11_protein-coding J048 chrI:14625090-14625278 2.558 ceh32_T2 hlh1_T2 0.000 5primeExons_BOUNDING_INTRON
WBGene00002978_Y105E8B.1_lev-11_protein-coding J048 chrI:14625090-14625278 2.424 ceh32_T3 hlh1_T3 0.000 5primeExons_BOUNDING_INTRON
WBGene00002978_Y105E8B.1_lev-11_protein-coding J048 chrI:14625090-14625278 1.012 ceh32_T4 end1_T4 0.000 5primeExons_BOUNDING_INTRON
WBGene00002978_Y105E8B.1_lev-11_protein-coding J048 chrI:14625090-14625278 2.433 ceh32_T4 hlh1_T4 0.000 5primeExons_BOUNDING_INTRON
WBGene00002978_Y105E8B.1_lev-11_protein-coding J048 chrI:14625090-14625278 3.017 cnd1_T0 hlh1_T0 0.000 5primeExons_BOUNDING_INTRON
WBGene00002978_Y105E8B.1_lev-11_protein-coding J048 chrI:14625090-14625278 12.637 cnd1_T1 end1_T1 0.086 5primeExons_BOUNDING_INTRON
WBGene00002978_Y105E8B.1_lev-11_protein-coding J048 chrI:14625090-14625278 2.653 cnd1_T1 hlh1_T1 0.000 5primeExons_BOUNDING_INTRON
WBGene00002978_Y105E8B.1_lev-11_protein-coding J048 chrI:14625090-14625278 2.692 cnd1_T2 hlh1_T2 0.000 5primeExons_BOUNDING_INTRON
WBGene00002978_Y105E8B.1_lev-11_protein-coding J048 chrI:14625090-14625278 2.403 cnd1_T3 hlh1_T3 0.000 5primeExons_BOUNDING_INTRON
WBGene00002978_Y105E8B.1_lev-11_protein-coding J048 chrI:14625090-14625278 2.295 cnd1_T4 hlh1_T4 0.000 5primeExons_BOUNDING_INTRON
WBGene00002978_Y105E8B.1_lev-11_protein-coding J048 chrI:14625090-14625278 1.779 end1_T2 hlh1_T2 0.021 5primeExons_BOUNDING_INTRON
WBGene00002978_Y105E8B.1_lev-11_protein-coding J048 chrI:14625090-14625278 1.762 end1_T3 hlh1_T3 0.004 5primeExons_BOUNDING_INTRON
WBGene00002978_Y105E8B.1_lev-11_protein-coding J048 chrI:14625090-14625278 2.594 nhr25_T0 hlh1_T0 0.000 5primeExons_BOUNDING_INTRON
WBGene00002978_Y105E8B.1_lev-11_protein-coding J048 chrI:14625090-14625278 12.327 nhr25_T1 end1_T1 0.023 5primeExons_BOUNDING_INTRON
WBGene00002978_Y105E8B.1_lev-11_protein-coding J048 chrI:14625090-14625278 2.841 nhr25_T1 hlh1_T1 0.000 5primeExons_BOUNDING_INTRON
WBGene00002978_Y105E8B.1_lev-11_protein-coding J048 chrI:14625090-14625278 2.300 nhr25_T2 hlh1_T2 0.000 5primeExons_BOUNDING_INTRON
WBGene00002978_Y105E8B.1_lev-11_protein-coding J048 chrI:14625090-14625278 2.351 nhr25_T3 hlh1_T3 0.000 5primeExons_BOUNDING_INTRON
WBGene00002978_Y105E8B.1_lev-11_protein-coding J048 chrI:14625090-14625278 2.047 nhr25_T4 hlh1_T4 0.000 5primeExons_BOUNDING_INTRON
WBGene00002978_Y105E8B.1_lev-11_protein-coding J048 chrI:14625090-14625278 2.589 pha4_T2 hlh1_T2 0.000 5primeExons_BOUNDING_INTRON
WBGene00002978_Y105E8B.1_lev-11_protein-coding J048 chrI:14625090-14625278 1.841 pha4_T3 hlh1_T3 0.000 5primeExons_BOUNDING_INTRON
WBGene00002978_Y105E8B.1_lev-11_protein-coding J048 chrI:14625090-14625278 2.191 pha4_T4 hlh1_T4 0.000 5primeExons_BOUNDING_INTRON
WBGene00002978_Y105E8B.1_lev-11_protein-coding J048 chrI:14625090-14625278 2.698 tbx37_T0 hlh1_T0 0.000 5primeExons_BOUNDING_INTRON
WBGene00002978_Y105E8B.1_lev-11_protein-coding J048 chrI:14625090-14625278 12.700 tbx37_T1 end1_T1 0.001 5primeExons_BOUNDING_INTRON
WBGene00002978_Y105E8B.1_lev-11_protein-coding J048 chrI:14625090-14625278 3.226 tbx37_T1 hlh1_T1 0.000 5primeExons_BOUNDING_INTRON
WBGene00002978_Y105E8B.1_lev-11_protein-coding J048 chrI:14625090-14625278 2.811 tbx37_T2 hlh1_T2 0.000 5primeExons_BOUNDING_INTRON
WBGene00002978_Y105E8B.1_lev-11_protein-coding J048 chrI:14625090-14625278 2.532 tbx37_T3 hlh1_T3 0.000 5primeExons_BOUNDING_INTRON
WBGene00002978_Y105E8B.1_lev-11_protein-coding J048 chrI:14625090-14625278 1.100 tbx37_T4 end1_T4 0.000 5primeExons_BOUNDING_INTRON
WBGene00002978_Y105E8B.1_lev-11_protein-coding J048 chrI:14625090-14625278 2.496 tbx37_T4 hlh1_T4 0.000 5primeExons_BOUNDING_INTRON
 
>I:14630898-14631021.-.Y105E8B.1.5prime.Y105E8B.1b.2
GFF LINE Y105E8B.1 - FIRST_EXON: I:14630898-14631021 FIRST_INTRON: I:14630774-14630897 Y105E8B.1b.2
5primeExons: chrI:14630898-14631021
BOUNDING_INTRON: chrI:14630774-14630897
WBGene00002978_Y105E8B.1_lev-11_protein-coding E026 chrI:14630898-14630914 1.660 hlh1_T4 tbx37_T4 0.009 5primeExons_EXON
WBGene00002978_Y105E8B.1_lev-11_protein-coding E026 chrI:14630898-14630914 2.073 hlh1_T4 pha4_T4 0.083 5primeExons_EXON
>I:14664449-14664666.+.Y105E8B.8.5prime.Y105E8B.8a
GFF LINE Y105E8B.8 + FIRST_EXON: I:14664449-14664666 FIRST_INTRON: I:14664667-14665172 Y105E8B.8a
5primeExons: chrI:14664449-14664666
BOUNDING_INTRON: chrI:14664667-14665172
WBGene00001334_Y105E8B.8_ero-1_protein-coding E001 chrI:14664449-14664450 1.326 end1_T4 cnd1_T4 0.011 5primeExons_EXON
WBGene00001334_Y105E8B.8_ero-1_protein-coding E001 chrI:14664449-14664450 12.197 end1_T4 ceh32_T4 0.032 5primeExons_EXON
WBGene00001334_Y105E8B.8_ero-1_protein-coding E001 chrI:14664449-14664450 2.025 end1_T3 cnd1_T3 0.052 5primeExons_EXON
WBGene00001334_Y105E8B.8_ero-1_protein-coding E001 chrI:14664449-14664450 2.029 end1_T4 tbx37_T4 0.000 5primeExons_EXON
WBGene00001334_Y105E8B.8_ero-1_protein-coding E001 chrI:14664449-14664450 2.062 end1_T4 nhr25_T4 0.000 5primeExons_EXON
>I:14711081-14711235.+.Y54E5A.7.5prime.Y54E5A.7a
GFF LINE Y54E5A.7 + FIRST_EXON: I:14711081-14711235 FIRST_INTRON: I:14711236-14711291 Y54E5A.7a
5primeExons: chrI:14711081-14711235
BOUNDING_INTRON: chrI:14711236-14711291
 
>I:14716612-14716835.+.Y54E5A.8.5prime.Y54E5A.8a
GFF LINE Y54E5A.8 + FIRST_EXON: I:14716612-14716835 FIRST_INTRON: I:14716836-14717074 Y54E5A.8a
5primeExons: chrI:14716612-14716835
BOUNDING_INTRON: chrI:14716836-14717074
WBGene00013203_Y54E5A.8_Y54E5A.8_protein-coding J012 chrI:14716836-14717074 1.389 ceh32_T1 pha4_T1 0.088 5primeExons_BOUNDING_INTRON
WBGene00013203_Y54E5A.8_Y54E5A.8_protein-coding J012 chrI:14716836-14717074 1.566 ceh32_T1 hlh1_T1 0.013 5primeExons_BOUNDING_INTRON
WBGene00013203_Y54E5A.8_Y54E5A.8_protein-coding J012 chrI:14716836-14717074 2.151 ceh32_T2 hlh1_T2 0.000 5primeExons_BOUNDING_INTRON
WBGene00013203_Y54E5A.8_Y54E5A.8_protein-coding J012 chrI:14716836-14717074 2.262 ceh32_T2 pha4_T2 0.001 5primeExons_BOUNDING_INTRON
WBGene00013203_Y54E5A.8_Y54E5A.8_protein-coding J012 chrI:14716836-14717074 1.057 ceh32_T3 end1_T3 0.001 5primeExons_BOUNDING_INTRON
WBGene00013203_Y54E5A.8_Y54E5A.8_protein-coding J012 chrI:14716836-14717074 1.062 ceh32_T3 pha4_T3 0.007 5primeExons_BOUNDING_INTRON
WBGene00013203_Y54E5A.8_Y54E5A.8_protein-coding J012 chrI:14716836-14717074 1.553 ceh32_T3 hlh1_T3 0.000 5primeExons_BOUNDING_INTRON
WBGene00013203_Y54E5A.8_Y54E5A.8_protein-coding J012 chrI:14716836-14717074 1.045 ceh32_T4 end1_T4 0.000 5primeExons_BOUNDING_INTRON
WBGene00013203_Y54E5A.8_Y54E5A.8_protein-coding J012 chrI:14716836-14717074 1.581 ceh32_T4 pha4_T4 0.001 5primeExons_BOUNDING_INTRON
WBGene00013203_Y54E5A.8_Y54E5A.8_protein-coding J012 chrI:14716836-14717074 2.345 ceh32_T4 hlh1_T4 0.000 5primeExons_BOUNDING_INTRON
WBGene00013203_Y54E5A.8_Y54E5A.8_protein-coding J012 chrI:14716836-14717074 2.056 cnd1_T2 hlh1_T2 0.014 5primeExons_BOUNDING_INTRON
WBGene00013203_Y54E5A.8_Y54E5A.8_protein-coding J012 chrI:14716836-14717074 2.161 cnd1_T2 pha4_T2 0.022 5primeExons_BOUNDING_INTRON
WBGene00013203_Y54E5A.8_Y54E5A.8_protein-coding J012 chrI:14716836-14717074 1.033 cnd1_T3 hlh1_T3 0.023 5primeExons_BOUNDING_INTRON
WBGene00013203_Y54E5A.8_Y54E5A.8_protein-coding J012 chrI:14716836-14717074 12.702 end1_T0 hlh1_T0 0.091 5primeExons_BOUNDING_INTRON
WBGene00013203_Y54E5A.8_Y54E5A.8_protein-coding J012 chrI:14716836-14717074 1.265 end1_T1 hlh1_T1 0.079 5primeExons_BOUNDING_INTRON
WBGene00013203_Y54E5A.8_Y54E5A.8_protein-coding J012 chrI:14716836-14717074 1.306 end1_T4 hlh1_T4 0.057 5primeExons_BOUNDING_INTRON
WBGene00013203_Y54E5A.8_Y54E5A.8_protein-coding J012 chrI:14716836-14717074 1.660 nhr25_T2 pha4_T2 0.033 5primeExons_BOUNDING_INTRON
WBGene00013203_Y54E5A.8_Y54E5A.8_protein-coding J012 chrI:14716836-14717074 1.569 nhr25_T2 hlh1_T2 0.006 5primeExons_BOUNDING_INTRON
WBGene00013203_Y54E5A.8_Y54E5A.8_protein-coding J012 chrI:14716836-14717074 1.500 nhr25_T4 hlh1_T4 0.006 5primeExons_BOUNDING_INTRON
WBGene00013203_Y54E5A.8_Y54E5A.8_protein-coding E002 chrI:14716614-14716835 1.128 cnd1_T3 hlh1_T3 0.002 5primeExons_EXON
WBGene00013203_Y54E5A.8_Y54E5A.8_protein-coding E002 chrI:14716614-14716835 1.144 ceh32_T2 hlh1_T2 0.007 5primeExons_EXON
WBGene00013203_Y54E5A.8_Y54E5A.8_protein-coding E002 chrI:14716614-14716835 1.262 nhr25_T1 hlh1_T1 0.016 5primeExons_EXON
WBGene00013203_Y54E5A.8_Y54E5A.8_protein-coding E002 chrI:14716614-14716835 1.294 nhr25_T2 pha4_T2 0.009 5primeExons_EXON
WBGene00013203_Y54E5A.8_Y54E5A.8_protein-coding E002 chrI:14716614-14716835 1.350 end1_T1 hlh1_T1 0.004 5primeExons_EXON
WBGene00013203_Y54E5A.8_Y54E5A.8_protein-coding E002 chrI:14716614-14716835 1.438 ceh32_T4 hlh1_T4 0.000 5primeExons_EXON
WBGene00013203_Y54E5A.8_Y54E5A.8_protein-coding E002 chrI:14716614-14716835 1.543 ceh32_T1 hlh1_T1 0.002 5primeExons_EXON
WBGene00013203_Y54E5A.8_Y54E5A.8_protein-coding E002 chrI:14716614-14716835 1.559 end1_T0 tbx37_T0 0.070 5primeExons_EXON
WBGene00013203_Y54E5A.8_Y54E5A.8_protein-coding E002 chrI:14716614-14716835 1.609 ceh32_T3 hlh1_T3 0.000 5primeExons_EXON
WBGene00013203_Y54E5A.8_Y54E5A.8_protein-coding E002 chrI:14716614-14716835 1.755 ceh32_T2 pha4_T2 0.000 5primeExons_EXON
WBGene00013203_Y54E5A.8_Y54E5A.8_protein-coding E002 chrI:14716614-14716835 1.759 cnd1_T2 pha4_T2 0.015 5primeExons_EXON
>I:14737614-14737649.+.K05C4.7.5prime.K05C4.7.2
GFF LINE K05C4.7 + FIRST_EXON: I:14737614-14737649 FIRST_INTRON: I:14737650-14737701 K05C4.7.2
5primeExons: chrI:14737614-14737649
BOUNDING_INTRON: chrI:14737650-14737701
 
>I:14738882-14738937.+.K05C4.6.5prime.K05C4.6b
GFF LINE K05C4.6 + FIRST_EXON: I:14738882-14738937 FIRST_INTRON: I:14738938-14739568 K05C4.6b
5primeExons: chrI:14738882-14738937
BOUNDING_INTRON: chrI:14738938-14739568
 
>I:14739003-14739037.+.K05C4.6.5prime.K05C4.6a.2
GFF LINE K05C4.6 + FIRST_EXON: I:14739003-14739037 FIRST_INTRON: I:14739038-14739052 K05C4.6a.2
5primeExons: chrI:14739003-14739037
BOUNDING_INTRON: chrI:14739038-14739052
 
>I:14756858-14756994.+.F39B2.10.5prime.F39B2.10.2
GFF LINE F39B2.10 + FIRST_EXON: I:14756858-14756994 FIRST_INTRON: I:14756995-14757062 F39B2.10.2
5primeExons: chrI:14756858-14756994
BOUNDING_INTRON: chrI:14756995-14757062
 
>I:1483083-1483235.+.F47G6.1.5prime.F47G6.1a
GFF LINE F47G6.1 + FIRST_EXON: I:1483083-1483235 FIRST_INTRON: I:1483236-1484718 F47G6.1a
5primeExons: chrI:1483083-1483235
WBGene00001115_F47G6.1_dyb-1_protein-coding E001 chrI:1483083-1483235 1.045 ceh32_T4 end1_T4 0.000 5primeExons_EXON
BOUNDING_INTRON: chrI:1483236-1484718
 
>I:14834698-14834839.-.F32A7.3.5prime.F32A7.3a
GFF LINE F32A7.3 - FIRST_EXON: I:14834698-14834839 FIRST_INTRON: I:14832133-14834697 F32A7.3a
5primeExons: chrI:14834698-14834839
BOUNDING_INTRON: chrI:14832133-14834697
WBGene00009304_F32A7.3_eva-1_protein-coding J020 chrI:14832133-14834697 1.494 ceh32_T1 end1_T1 0.056 5primeExons_BOUNDING_INTRON
 
>I:14900186-14900330.-.ZK270.2.5prime.ZK270.2e
GFF LINE ZK270.2 - FIRST_EXON: I:14900186-14900330 FIRST_INTRON: I:14897368-14900185 ZK270.2e
5primeExons: chrI:14900186-14900330
BOUNDING_INTRON: chrI:14897368-14900185
 
>I:14919533-14919670.+.ZK909.2.5prime.ZK909.2h
GFF LINE ZK909.2 + FIRST_EXON: I:14919533-14919670 FIRST_INTRON: I:14919671-14940900 ZK909.2h
5primeExons: chrI:14919533-14919670
WBGene00002189_ZK909.2_kin-1_protein-coding E001 chrI:14919533-14919670 2.196 hlh1_T4 end1_T4 0.003 5primeExons_EXON
WBGene00002189_ZK909.2_kin-1_protein-coding E001 chrI:14919533-14919670 1.723 tbx37_T4 end1_T4 0.009 5primeExons_EXON
BOUNDING_INTRON: chrI:14919671-14940900
WBGene00002189_ZK909.2_kin-1_protein-coding J017 chrI:14919671-14940900 2.168 pha4_T3 end1_T3 0.028 5primeExons_BOUNDING_INTRON
WBGene00002189_ZK909.2_kin-1_protein-coding J017 chrI:14919671-14940900 2.084 pha4_T4 end1_T4 0.066 5primeExons_BOUNDING_INTRON
 
>I:14922965-14922998.+.ZK909.2.5prime.ZK909.2g
GFF LINE ZK909.2 + FIRST_EXON: I:14922965-14922998 FIRST_INTRON: I:14922999-14940900 ZK909.2g
5primeExons: chrI:14922965-14922998
BOUNDING_INTRON: chrI:14922999-14940900
 
>I:14933804-14933973.+.ZK909.2.5prime.ZK909.2a
GFF LINE ZK909.2 + FIRST_EXON: I:14933804-14933973 FIRST_INTRON: I:14933974-14940900 ZK909.2a
5primeExons: chrI:14933804-14933973
WBGene00002189_ZK909.2_kin-1_protein-coding E003 chrI:14933804-14933973 1.581 ceh32_T3 pha4_T3 0.009 5primeExons_EXON
WBGene00002189_ZK909.2_kin-1_protein-coding E003 chrI:14933804-14933973 1.118 cnd1_T4 pha4_T4 0.000 5primeExons_EXON
WBGene00002189_ZK909.2_kin-1_protein-coding E003 chrI:14933804-14933973 1.310 end1_T1 nhr25_T1 0.005 5primeExons_EXON
WBGene00002189_ZK909.2_kin-1_protein-coding E003 chrI:14933804-14933973 2.604 end1_T1 tbx37_T1 0.000 5primeExons_EXON
WBGene00002189_ZK909.2_kin-1_protein-coding E003 chrI:14933804-14933973 1.703 end1_T2 tbx37_T2 0.005 5primeExons_EXON
WBGene00002189_ZK909.2_kin-1_protein-coding E003 chrI:14933804-14933973 1.466 end1_T3 tbx37_T3 0.084 5primeExons_EXON
WBGene00002189_ZK909.2_kin-1_protein-coding E003 chrI:14933804-14933973 1.667 end1_T3 pha4_T3 0.000 5primeExons_EXON
WBGene00002189_ZK909.2_kin-1_protein-coding E003 chrI:14933804-14933973 1.144 end1_T4 tbx37_T4 0.052 5primeExons_EXON
WBGene00002189_ZK909.2_kin-1_protein-coding E003 chrI:14933804-14933973 1.692 end1_T4 pha4_T4 0.000 5primeExons_EXON
WBGene00002189_ZK909.2_kin-1_protein-coding E003 chrI:14933804-14933973 1.189 hlh1_T4 pha4_T4 0.006 5primeExons_EXON
WBGene00002189_ZK909.2_kin-1_protein-coding E003 chrI:14933804-14933973 1.573 nhr25_T3 pha4_T3 0.000 5primeExons_EXON
WBGene00002189_ZK909.2_kin-1_protein-coding E003 chrI:14933804-14933973 1.309 nhr25_T4 tbx37_T4 0.021 5primeExons_EXON
WBGene00002189_ZK909.2_kin-1_protein-coding E003 chrI:14933804-14933973 1.880 nhr25_T4 pha4_T4 0.000 5primeExons_EXON
WBGene00002189_ZK909.2_kin-1_protein-coding E003 chrI:14933804-14933973 1.015 nhr25_T4 ceh32_T4 0.000 5primeExons_EXON
BOUNDING_INTRON: chrI:14933974-14940900
WBGene00002189_ZK909.2_kin-1_protein-coding J019 chrI:14933974-14940900 1.113 end1_T3 tbx37_T3 0.001 5primeExons_BOUNDING_INTRON
WBGene00002189_ZK909.2_kin-1_protein-coding J019 chrI:14933974-14940900 1.511 end1_T3 pha4_T3 0.011 5primeExons_BOUNDING_INTRON
WBGene00002189_ZK909.2_kin-1_protein-coding J019 chrI:14933974-14940900 1.063 end1_T4 pha4_T4 0.012 5primeExons_BOUNDING_INTRON
WBGene00002189_ZK909.2_kin-1_protein-coding J019 chrI:14933974-14940900 1.165 end1_T4 ceh32_T4 0.035 5primeExons_BOUNDING_INTRON
 
>I:14934811-14934935.+.ZK909.2.5prime.ZK909.2f
GFF LINE ZK909.2 + FIRST_EXON: I:14934811-14934935 FIRST_INTRON: I:14934936-14940900 ZK909.2f
5primeExons: chrI:14934811-14934935
BOUNDING_INTRON: chrI:14934936-14940900
 
>I:14936987-14937146.+.ZK909.2.5prime.ZK909.2e
GFF LINE ZK909.2 + FIRST_EXON: I:14936987-14937146 FIRST_INTRON: I:14937147-14940900 ZK909.2e
5primeExons: chrI:14936987-14937146
WBGene00002189_ZK909.2_kin-1_protein-coding E005 chrI:14936987-14937146 13.163 hlh1_T3 tbx37_T3 0.017 5primeExons_EXON
WBGene00002189_ZK909.2_kin-1_protein-coding E005 chrI:14936987-14937146 12.848 hlh1_T3 cnd1_T3 0.084 5primeExons_EXON
WBGene00002189_ZK909.2_kin-1_protein-coding E005 chrI:14936987-14937146 13.267 hlh1_T4 pha4_T4 0.000 5primeExons_EXON
WBGene00002189_ZK909.2_kin-1_protein-coding E005 chrI:14936987-14937146 2.689 hlh1_T4 tbx37_T4 0.000 5primeExons_EXON
WBGene00002189_ZK909.2_kin-1_protein-coding E005 chrI:14936987-14937146 13.034 hlh1_T4 cnd1_T4 0.001 5primeExons_EXON
WBGene00002189_ZK909.2_kin-1_protein-coding E005 chrI:14936987-14937146 13.420 hlh1_T4 end1_T4 0.000 5primeExons_EXON
BOUNDING_INTRON: chrI:14937147-14940900
WBGene00002189_ZK909.2_kin-1_protein-coding J021 chrI:14937147-14940900 2.098 hlh1_T4 tbx37_T4 0.021 5primeExons_BOUNDING_INTRON
 
>I:14940338-14940384.+.ZK909.2.5prime.ZK909.2d
GFF LINE ZK909.2 + FIRST_EXON: I:14940338-14940384 FIRST_INTRON: I:14940385-14940900 ZK909.2d
5primeExons: chrI:14940338-14940384
BOUNDING_INTRON: chrI:14940385-14940900
 
>I:14946007-14946958.+.ZK909.2.5prime.ZK909.2c
GFF LINE ZK909.2 + FIRST_EXON: I:14946007-14946958 FIRST_INTRON: I:14946959-14948995 ZK909.2c
5primeExons: chrI:14946007-14946958
WBGene00002189_ZK909.2_kin-1_protein-coding E008 chrI:14946007-14946958 1.345 hlh1_T0 end1_T0 0.097 5primeExons_EXON
WBGene00002189_ZK909.2_kin-1_protein-coding E008 chrI:14946007-14946958 1.449 pha4_T0 end1_T0 0.015 5primeExons_EXON
WBGene00002189_ZK909.2_kin-1_protein-coding E008 chrI:14946007-14946958 1.169 pha4_T4 nhr25_T4 0.000 5primeExons_EXON
WBGene00002189_ZK909.2_kin-1_protein-coding E008 chrI:14946007-14946958 1.283 pha4_T4 end1_T4 0.000 5primeExons_EXON
WBGene00002189_ZK909.2_kin-1_protein-coding E008 chrI:14946007-14946958 1.065 tbx37_T0 end1_T0 0.044 5primeExons_EXON
WBGene00002189_ZK909.2_kin-1_protein-coding E008 chrI:14946007-14946958 1.042 tbx37_T4 nhr25_T4 0.000 5primeExons_EXON
WBGene00002189_ZK909.2_kin-1_protein-coding E008 chrI:14946007-14946958 1.164 tbx37_T4 end1_T4 0.000 5primeExons_EXON
BOUNDING_INTRON: chrI:14946959-14948995
WBGene00002189_ZK909.2_kin-1_protein-coding J024 chrI:14946959-14948995 1.012 pha4_T4 cnd1_T4 0.073 5primeExons_BOUNDING_INTRON
 
>I:14993821-14993907.+.ZK337.1.5prime.ZK337.1a.1
GFF LINE ZK337.1 + FIRST_EXON: I:14993821-14993907 FIRST_INTRON: I:14993908-14994770 ZK337.1a.1
5primeExons: chrI:14993821-14993907
BOUNDING_INTRON: chrI:14993908-14994770
 
>I:15032932-15033039.-.F33H2.8.5prime.F33H2.8a
GFF LINE F33H2.8 - FIRST_EXON: I:15032932-15033039 FIRST_INTRON: I:15032830-15032931 F33H2.8a
5primeExons: chrI:15032932-15033039
WBGene00009371_F33H2.8_F33H2.8_protein-coding E009 chrI:15032932-15033039 1.204 end1_T4 hlh1_T4 0.059 5primeExons_EXON
BOUNDING_INTRON: chrI:15032830-15032931
WBGene00009371_F33H2.8_F33H2.8_protein-coding J016 chrI:15032830-15032931 1.100 end1_T4 hlh1_T4 0.029 5primeExons_BOUNDING_INTRON
 
>I:1514762-1514899.+.Y92H12A.4.5prime.Y92H12A.4a
GFF LINE Y92H12A.4 + FIRST_EXON: I:1514762-1514899 FIRST_INTRON: I:1514900-1514953 Y92H12A.4a
5primeExons: chrI:1514762-1514899
WBGene00022360_Y92H12A.4_Y92H12A.4_protein-coding E001 chrI:1514762-1514899 1.025 ceh32_T1 pha4_T1 0.000 5primeExons_EXON
WBGene00022360_Y92H12A.4_Y92H12A.4_protein-coding E001 chrI:1514762-1514899 1.075 ceh32_T1 hlh1_T1 0.000 5primeExons_EXON
WBGene00022360_Y92H12A.4_Y92H12A.4_protein-coding E001 chrI:1514762-1514899 1.058 ceh32_T4 hlh1_T4 0.000 5primeExons_EXON
BOUNDING_INTRON: chrI:1514900-1514953
 
>I:1543525-1543680.+.Y92H12A.2.5prime.Y92H12A.2a
GFF LINE Y92H12A.2 + FIRST_EXON: I:1543525-1543680 FIRST_INTRON: I:1543681-1543823 Y92H12A.2a
5primeExons: chrI:1543525-1543680
WBGene00022358_Y92H12A.2_Y92H12A.2_protein-coding E001 chrI:1543525-1543680 1.160 cnd1_T0 end1_T0 0.027 5primeExons_EXON
WBGene00022358_Y92H12A.2_Y92H12A.2_protein-coding E001 chrI:1543525-1543680 1.073 cnd1_T2 end1_T2 0.017 5primeExons_EXON
WBGene00022358_Y92H12A.2_Y92H12A.2_protein-coding E001 chrI:1543525-1543680 1.125 nhr25_T2 end1_T2 0.004 5primeExons_EXON
BOUNDING_INTRON: chrI:1543681-1543823
 
>I:1566931-1567019.+.Y92H12A.1.5prime.Y92H12A.1a
GFF LINE Y92H12A.1 + FIRST_EXON: I:1566931-1567019 FIRST_INTRON: I:1567020-1567600 Y92H12A.1a
5primeExons: chrI:1566931-1567019
BOUNDING_INTRON: chrI:1567020-1567600
 
>I:1584329-1584344.+.Y73E7A.3.5prime.Y73E7A.3a
GFF LINE Y73E7A.3 + FIRST_EXON: I:1584329-1584344 FIRST_INTRON: I:1584345-1585270 Y73E7A.3a
5primeExons: chrI:1584329-1584344
WBGene00022270_Y73E7A.3_Y73E7A.3_protein-coding E001 chrI:1584329-1584344 2.207 end1_T2 hlh1_T2 0.001 5primeExons_EXON
BOUNDING_INTRON: chrI:1584345-1585270
WBGene00022270_Y73E7A.3_Y73E7A.3_protein-coding J017 chrI:1584345-1585270 2.206 end1_T2 hlh1_T2 0.000 5primeExons_BOUNDING_INTRON
 
>I:1588423-1588451.+.Y73E7A.3.5prime.Y73E7A.3c
GFF LINE Y73E7A.3 + FIRST_EXON: I:1588423-1588451 FIRST_INTRON: I:1588452-1588636 Y73E7A.3c
5primeExons: chrI:1588423-1588451
BOUNDING_INTRON: chrI:1588452-1588636
 
>I:1610390-1610503.+.Y73E7A.9.5prime.Y73E7A.9a
GFF LINE Y73E7A.9 + FIRST_EXON: I:1610390-1610503 FIRST_INTRON: I:1610504-1610562 Y73E7A.9a
5primeExons: chrI:1610390-1610503
BOUNDING_INTRON: chrI:1610504-1610562
WBGene00044440_Y73E7A.9_adpr-1_protein-coding J012 chrI:1610504-1610562 1.295 ceh32_T1 pha4_T1 0.001 5primeExons_BOUNDING_INTRON
WBGene00044440_Y73E7A.9_adpr-1_protein-coding J012 chrI:1610504-1610562 1.182 ceh32_T2 pha4_T2 0.000 5primeExons_BOUNDING_INTRON
WBGene00044440_Y73E7A.9_adpr-1_protein-coding J012 chrI:1610504-1610562 1.748 ceh32_T2 end1_T2 0.000 5primeExons_BOUNDING_INTRON
WBGene00044440_Y73E7A.9_adpr-1_protein-coding J012 chrI:1610504-1610562 1.470 cnd1_T0 pha4_T0 0.046 5primeExons_BOUNDING_INTRON
WBGene00044440_Y73E7A.9_adpr-1_protein-coding J012 chrI:1610504-1610562 1.159 cnd1_T2 end1_T2 0.001 5primeExons_BOUNDING_INTRON
WBGene00044440_Y73E7A.9_adpr-1_protein-coding J012 chrI:1610504-1610562 1.284 hlh1_T0 pha4_T0 0.024 5primeExons_BOUNDING_INTRON
WBGene00044440_Y73E7A.9_adpr-1_protein-coding J012 chrI:1610504-1610562 1.046 hlh1_T2 end1_T2 0.036 5primeExons_BOUNDING_INTRON
WBGene00044440_Y73E7A.9_adpr-1_protein-coding J012 chrI:1610504-1610562 1.201 nhr25_T0 pha4_T0 0.015 5primeExons_BOUNDING_INTRON
WBGene00044440_Y73E7A.9_adpr-1_protein-coding J012 chrI:1610504-1610562 1.014 nhr25_T1 pha4_T1 0.064 5primeExons_BOUNDING_INTRON
WBGene00044440_Y73E7A.9_adpr-1_protein-coding J012 chrI:1610504-1610562 1.143 nhr25_T2 end1_T2 0.064 5primeExons_BOUNDING_INTRON
WBGene00044440_Y73E7A.9_adpr-1_protein-coding J012 chrI:1610504-1610562 1.176 tbx37_T2 end1_T2 0.000 5primeExons_BOUNDING_INTRON
 
>I:1626344-1626605.-.Y73E7A.7.5prime.Y73E7A.7a
GFF LINE Y73E7A.7 - FIRST_EXON: I:1626344-1626605 FIRST_INTRON: I:1625004-1626343 Y73E7A.7a
5primeExons: chrI:1626344-1626605
BOUNDING_INTRON: chrI:1625004-1626343
 
>I:1651183-1651380.-.Y71G12B.20.5prime.Y71G12B.20a
GFF LINE Y71G12B.20 - FIRST_EXON: I:1651183-1651380 FIRST_INTRON: I:1649785-1651182 Y71G12B.20a
5primeExons: chrI:1651183-1651380
BOUNDING_INTRON: chrI:1649785-1651182
 
>I:1652914-1652999.+.Y71G12B.18.5prime.Y71G12B.18a
GFF LINE Y71G12B.18 + FIRST_EXON: I:1652914-1652999 FIRST_INTRON: I:1653000-1653436 Y71G12B.18a
5primeExons: chrI:1652914-1652999
BOUNDING_INTRON: chrI:1653000-1653436
 
>I:166747-166819.-.F56C11.2.5prime.F56C11.2a
GFF LINE F56C11.2 - FIRST_EXON: I:166747-166819 FIRST_INTRON: I:166105-166746 F56C11.2a
5primeExons: chrI:166747-166819
BOUNDING_INTRON: chrI:166105-166746
 
>I:1693451-1693457.-.Y71G12B.31.5prime.Y71G12B.31a
GFF LINE Y71G12B.31 - FIRST_EXON: I:1693451-1693457 FIRST_INTRON: I:1693406-1693450 Y71G12B.31a
5primeExons: chrI:1693451-1693457
BOUNDING_INTRON: chrI:1693406-1693450
 
>I:1709093-1709118.+.Y71G12B.12.5prime.Y71G12B.12a.2
GFF LINE Y71G12B.12 + FIRST_EXON: I:1709093-1709118 FIRST_INTRON: I:1709119-1709586 Y71G12B.12a.2
5primeExons: chrI:1709093-1709118
BOUNDING_INTRON: chrI:1709119-1709586
 
>I:171340-171368.+.F56C11.6.5prime.F56C11.6b
GFF LINE F56C11.6 + FIRST_EXON: I:171340-171368 FIRST_INTRON: I:171369-173411 F56C11.6b
5primeExons: chrI:171340-171368
WBGene00018958_F56C11.6_F56C11.6_protein-coding E001 chrI:171340-171368 12.735 end1_T4 nhr25_T4 0.025 5primeExons_EXON
BOUNDING_INTRON: chrI:171369-173411
WBGene00018958_F56C11.6_F56C11.6_protein-coding J013 chrI:171369-173411 12.731 end1_T4 nhr25_T4 0.020 5primeExons_BOUNDING_INTRON
 
>I:1721592-1721729.+.Y71G12B.11.5prime.Y71G12B.11a
GFF LINE Y71G12B.11 + FIRST_EXON: I:1721592-1721729 FIRST_INTRON: I:1721730-1721909 Y71G12B.11a
5primeExons: chrI:1721592-1721729
BOUNDING_INTRON: chrI:1721730-1721909
 
>I:1729882-1730055.+.Y71G12B.11.5prime.Y71G12B.11c
GFF LINE Y71G12B.11 + FIRST_EXON: I:1729882-1730055 FIRST_INTRON: I:1730056-1730816 Y71G12B.11c
5primeExons: chrI:1729882-1730055
BOUNDING_INTRON: chrI:1730056-1730816
 
>I:1750735-1751055.-.Y71G12B.24.5prime.Y71G12B.24a
GFF LINE Y71G12B.24 - FIRST_EXON: I:1750735-1751055 FIRST_INTRON: I:1748696-1750734 Y71G12B.24a
5primeExons: chrI:1750735-1751055
BOUNDING_INTRON: chrI:1748696-1750734
 
>I:1755329-1755462.+.Y71G12B.9.5prime.Y71G12B.9a
GFF LINE Y71G12B.9 + FIRST_EXON: I:1755329-1755462 FIRST_INTRON: I:1755463-1758850 Y71G12B.9a
5primeExons: chrI:1755329-1755462
BOUNDING_INTRON: chrI:1755463-1758850
 
>I:1775494-1775933.-.Y71G12B.25.5prime.Y71G12B.25a
GFF LINE Y71G12B.25 - FIRST_EXON: I:1775494-1775933 FIRST_INTRON: I:1773710-1775493 Y71G12B.25a
5primeExons: chrI:1775494-1775933
WBGene00022160_Y71G12B.25_Y71G12B.25_protein-coding E004 chrI:1775494-1775933 1.004 ceh32_T1 pha4_T1 0.021 5primeExons_EXON
WBGene00022160_Y71G12B.25_Y71G12B.25_protein-coding E004 chrI:1775494-1775933 1.250 ceh32_T2 pha4_T2 0.000 5primeExons_EXON
BOUNDING_INTRON: chrI:1773710-1775493
WBGene00022160_Y71G12B.25_Y71G12B.25_protein-coding J006 chrI:1773710-1775493 1.015 ceh32_T1 end1_T1 0.098 5primeExons_BOUNDING_INTRON
WBGene00022160_Y71G12B.25_Y71G12B.25_protein-coding J006 chrI:1773710-1775493 1.106 nhr25_T0 pha4_T0 0.008 5primeExons_BOUNDING_INTRON
WBGene00022160_Y71G12B.25_Y71G12B.25_protein-coding J006 chrI:1773710-1775493 1.272 nhr25_T0 end1_T0 0.007 5primeExons_BOUNDING_INTRON
WBGene00022160_Y71G12B.25_Y71G12B.25_protein-coding J006 chrI:1773710-1775493 1.102 nhr25_T1 end1_T1 0.000 5primeExons_BOUNDING_INTRON
 
>I:1782510-1782568.-.Y71G12B.26.5prime.Y71G12B.26a
GFF LINE Y71G12B.26 - FIRST_EXON: I:1782510-1782568 FIRST_INTRON: I:1782036-1782509 Y71G12B.26a
5primeExons: chrI:1782510-1782568
BOUNDING_INTRON: chrI:1782036-1782509
 
>I:178538-178620.+.F56C11.5.5prime.F56C11.5b
GFF LINE F56C11.5 + FIRST_EXON: I:178538-178620 FIRST_INTRON: I:178621-180599 F56C11.5b
5primeExons: chrI:178538-178620
WBGene00018957_F56C11.5_F56C11.5_protein-coding E001 chrI:178538-178620 2.016 ceh32_T2 end1_T2 0.008 5primeExons_EXON
WBGene00018957_F56C11.5_F56C11.5_protein-coding E001 chrI:178538-178620 1.273 ceh32_T3 end1_T3 0.015 5primeExons_EXON
WBGene00018957_F56C11.5_F56C11.5_protein-coding E001 chrI:178538-178620 1.422 ceh32_T3 pha4_T3 0.020 5primeExons_EXON
WBGene00018957_F56C11.5_F56C11.5_protein-coding E001 chrI:178538-178620 1.110 ceh32_T4 pha4_T4 0.081 5primeExons_EXON
WBGene00018957_F56C11.5_F56C11.5_protein-coding E001 chrI:178538-178620 1.538 nhr25_T0 tbx37_T0 0.000 5primeExons_EXON
WBGene00018957_F56C11.5_F56C11.5_protein-coding E001 chrI:178538-178620 1.966 nhr25_T0 pha4_T0 0.002 5primeExons_EXON
WBGene00018957_F56C11.5_F56C11.5_protein-coding E001 chrI:178538-178620 12.821 nhr25_T0 end1_T0 0.001 5primeExons_EXON
WBGene00018957_F56C11.5_F56C11.5_protein-coding E001 chrI:178538-178620 12.985 nhr25_T0 ceh32_T0 0.001 5primeExons_EXON
WBGene00018957_F56C11.5_F56C11.5_protein-coding E001 chrI:178538-178620 1.929 nhr25_T0 hlh1_T0 0.000 5primeExons_EXON
WBGene00018957_F56C11.5_F56C11.5_protein-coding E001 chrI:178538-178620 1.747 nhr25_T1 pha4_T1 0.020 5primeExons_EXON
WBGene00018957_F56C11.5_F56C11.5_protein-coding E001 chrI:178538-178620 1.223 nhr25_T1 end1_T1 0.017 5primeExons_EXON
WBGene00018957_F56C11.5_F56C11.5_protein-coding E001 chrI:178538-178620 1.565 nhr25_T1 ceh32_T1 0.013 5primeExons_EXON
WBGene00018957_F56C11.5_F56C11.5_protein-coding E001 chrI:178538-178620 1.758 nhr25_T1 hlh1_T1 0.000 5primeExons_EXON
WBGene00018957_F56C11.5_F56C11.5_protein-coding E001 chrI:178538-178620 12.728 nhr25_T2 pha4_T2 0.004 5primeExons_EXON
WBGene00018957_F56C11.5_F56C11.5_protein-coding E001 chrI:178538-178620 1.626 nhr25_T2 hlh1_T2 0.000 5primeExons_EXON
WBGene00018957_F56C11.5_F56C11.5_protein-coding E001 chrI:178538-178620 1.864 nhr25_T2 end1_T2 0.004 5primeExons_EXON
WBGene00018957_F56C11.5_F56C11.5_protein-coding E001 chrI:178538-178620 1.515 tbx37_T2 end1_T2 0.089 5primeExons_EXON
BOUNDING_INTRON: chrI:178621-180599
WBGene00018957_F56C11.5_F56C11.5_protein-coding J007 chrI:178621-180599 13.183 ceh32_T2 end1_T2 0.001 5primeExons_BOUNDING_INTRON
WBGene00018957_F56C11.5_F56C11.5_protein-coding J007 chrI:178621-180599 1.374 ceh32_T3 end1_T3 0.018 5primeExons_BOUNDING_INTRON
WBGene00018957_F56C11.5_F56C11.5_protein-coding J007 chrI:178621-180599 1.809 ceh32_T3 pha4_T3 0.014 5primeExons_BOUNDING_INTRON
WBGene00018957_F56C11.5_F56C11.5_protein-coding J007 chrI:178621-180599 1.237 ceh32_T4 pha4_T4 0.078 5primeExons_BOUNDING_INTRON
WBGene00018957_F56C11.5_F56C11.5_protein-coding J007 chrI:178621-180599 12.760 nhr25_T0 pha4_T0 0.004 5primeExons_BOUNDING_INTRON
WBGene00018957_F56C11.5_F56C11.5_protein-coding J007 chrI:178621-180599 2.020 nhr25_T0 tbx37_T0 0.002 5primeExons_BOUNDING_INTRON
WBGene00018957_F56C11.5_F56C11.5_protein-coding J007 chrI:178621-180599 12.503 nhr25_T0 end1_T0 0.010 5primeExons_BOUNDING_INTRON
WBGene00018957_F56C11.5_F56C11.5_protein-coding J007 chrI:178621-180599 12.668 nhr25_T0 ceh32_T0 0.012 5primeExons_BOUNDING_INTRON
WBGene00018957_F56C11.5_F56C11.5_protein-coding J007 chrI:178621-180599 1.611 nhr25_T0 hlh1_T0 0.000 5primeExons_BOUNDING_INTRON
WBGene00018957_F56C11.5_F56C11.5_protein-coding J007 chrI:178621-180599 1.494 nhr25_T1 pha4_T1 0.081 5primeExons_BOUNDING_INTRON
WBGene00018957_F56C11.5_F56C11.5_protein-coding J007 chrI:178621-180599 1.315 nhr25_T1 ceh32_T1 0.058 5primeExons_BOUNDING_INTRON
WBGene00018957_F56C11.5_F56C11.5_protein-coding J007 chrI:178621-180599 1.774 nhr25_T1 end1_T1 0.010 5primeExons_BOUNDING_INTRON
WBGene00018957_F56C11.5_F56C11.5_protein-coding J007 chrI:178621-180599 1.800 nhr25_T1 hlh1_T1 0.001 5primeExons_BOUNDING_INTRON
WBGene00018957_F56C11.5_F56C11.5_protein-coding J007 chrI:178621-180599 12.482 nhr25_T2 pha4_T2 0.022 5primeExons_BOUNDING_INTRON
WBGene00018957_F56C11.5_F56C11.5_protein-coding J007 chrI:178621-180599 12.664 nhr25_T2 end1_T2 0.004 5primeExons_BOUNDING_INTRON
WBGene00018957_F56C11.5_F56C11.5_protein-coding J007 chrI:178621-180599 2.168 nhr25_T2 hlh1_T2 0.000 5primeExons_BOUNDING_INTRON
WBGene00018957_F56C11.5_F56C11.5_protein-coding J007 chrI:178621-180599 1.851 tbx37_T2 hlh1_T2 0.082 5primeExons_BOUNDING_INTRON
 
>I:1793254-1793364.+.Y71G12B.6.5prime.Y71G12B.6a
GFF LINE Y71G12B.6 + FIRST_EXON: I:1793254-1793364 FIRST_INTRON: I:1793365-1793791 Y71G12B.6a
5primeExons: chrI:1793254-1793364
WBGene00022146_Y71G12B.6_Y71G12B.6_protein-coding E001 chrI:1793254-1793364 1.099 ceh32_T1 end1_T1 0.000 5primeExons_EXON
WBGene00022146_Y71G12B.6_Y71G12B.6_protein-coding E001 chrI:1793254-1793364 1.106 ceh32_T1 hlh1_T1 0.000 5primeExons_EXON
WBGene00022146_Y71G12B.6_Y71G12B.6_protein-coding E001 chrI:1793254-1793364 1.635 ceh32_T1 pha4_T1 0.000 5primeExons_EXON
WBGene00022146_Y71G12B.6_Y71G12B.6_protein-coding E001 chrI:1793254-1793364 1.120 ceh32_T2 pha4_T2 0.006 5primeExons_EXON
WBGene00022146_Y71G12B.6_Y71G12B.6_protein-coding E001 chrI:1793254-1793364 1.244 ceh32_T4 pha4_T4 0.000 5primeExons_EXON
WBGene00022146_Y71G12B.6_Y71G12B.6_protein-coding E001 chrI:1793254-1793364 1.281 ceh32_T4 end1_T4 0.000 5primeExons_EXON
BOUNDING_INTRON: chrI:1793365-1793791
WBGene00022146_Y71G12B.6_Y71G12B.6_protein-coding J010 chrI:1793365-1793791 1.138 ceh32_T1 end1_T1 0.026 5primeExons_BOUNDING_INTRON
WBGene00022146_Y71G12B.6_Y71G12B.6_protein-coding J010 chrI:1793365-1793791 1.770 ceh32_T1 pha4_T1 0.000 5primeExons_BOUNDING_INTRON
WBGene00022146_Y71G12B.6_Y71G12B.6_protein-coding J010 chrI:1793365-1793791 1.013 ceh32_T2 end1_T2 0.001 5primeExons_BOUNDING_INTRON
WBGene00022146_Y71G12B.6_Y71G12B.6_protein-coding J010 chrI:1793365-1793791 1.874 ceh32_T4 end1_T4 0.000 5primeExons_BOUNDING_INTRON
WBGene00022146_Y71G12B.6_Y71G12B.6_protein-coding J010 chrI:1793365-1793791 1.523 cnd1_T4 end1_T4 0.000 5primeExons_BOUNDING_INTRON
WBGene00022146_Y71G12B.6_Y71G12B.6_protein-coding J010 chrI:1793365-1793791 1.498 hlh1_T4 end1_T4 0.007 5primeExons_BOUNDING_INTRON
WBGene00022146_Y71G12B.6_Y71G12B.6_protein-coding J010 chrI:1793365-1793791 1.099 nhr25_T1 pha4_T1 0.085 5primeExons_BOUNDING_INTRON
WBGene00022146_Y71G12B.6_Y71G12B.6_protein-coding J010 chrI:1793365-1793791 1.372 nhr25_T4 end1_T4 0.001 5primeExons_BOUNDING_INTRON
WBGene00022146_Y71G12B.6_Y71G12B.6_protein-coding J010 chrI:1793365-1793791 1.613 tbx37_T4 end1_T4 0.000 5primeExons_BOUNDING_INTRON
 
>I:180260-180465.+.F56C11.5.5prime.F56C11.5a
GFF LINE F56C11.5 + FIRST_EXON: I:180260-180465 FIRST_INTRON: I:180466-180599 F56C11.5a
5primeExons: chrI:180260-180465
BOUNDING_INTRON: chrI:180466-180599
 
>I:1822752-1822931.-.Y71G12B.30.5prime.Y71G12B.30a
GFF LINE Y71G12B.30 - FIRST_EXON: I:1822752-1822931 FIRST_INTRON: I:1822257-1822751 Y71G12B.30a
5primeExons: chrI:1822752-1822931
BOUNDING_INTRON: chrI:1822257-1822751
 
>I:183364-183456.+.Y48G1BL.2.5prime.Y48G1BL.2a
GFF LINE Y48G1BL.2 + FIRST_EXON: I:183364-183456 FIRST_INTRON: I:183457-183506 Y48G1BL.2a
5primeExons: chrI:183364-183456
BOUNDING_INTRON: chrI:183457-183506
WBGene00000227_Y48G1BL.2_atm-1_protein-coding J030 chrI:183457-183506 1.049 ceh32_T1 pha4_T1 0.008 5primeExons_BOUNDING_INTRON
WBGene00000227_Y48G1BL.2_atm-1_protein-coding J030 chrI:183457-183506 1.252 ceh32_T1 end1_T1 0.001 5primeExons_BOUNDING_INTRON
 
>I:1835679-1836053.+.M01D7.7.5prime.M01D7.7a
GFF LINE M01D7.7 + FIRST_EXON: I:1835679-1836053 FIRST_INTRON: I:1836054-1838158 M01D7.7a
5primeExons: chrI:1835679-1836053
BOUNDING_INTRON: chrI:1836054-1838158
 
>I:1845221-1845317.+.M01D7.4.5prime.M01D7.4a
GFF LINE M01D7.4 + FIRST_EXON: I:1845221-1845317 FIRST_INTRON: I:1845318-1846342 M01D7.4a
5primeExons: chrI:1845221-1845317
WBGene00006461_M01D7.4_tag-96_protein-coding E001 chrI:1845221-1845317 1.041 ceh32_T4 pha4_T4 0.094 5primeExons_EXON
WBGene00006461_M01D7.4_tag-96_protein-coding E001 chrI:1845221-1845317 1.124 ceh32_T4 end1_T4 0.077 5primeExons_EXON
WBGene00006461_M01D7.4_tag-96_protein-coding E001 chrI:1845221-1845317 12.213 nhr25_T1 cnd1_T1 0.027 5primeExons_EXON
WBGene00006461_M01D7.4_tag-96_protein-coding E001 chrI:1845221-1845317 1.098 tbx37_T2 end1_T2 0.075 5primeExons_EXON
BOUNDING_INTRON: chrI:1845318-1846342
WBGene00006461_M01D7.4_tag-96_protein-coding J007 chrI:1845318-1846342 1.375 ceh32_T4 pha4_T4 0.018 5primeExons_BOUNDING_INTRON
WBGene00006461_M01D7.4_tag-96_protein-coding J007 chrI:1845318-1846342 1.635 ceh32_T4 end1_T4 0.005 5primeExons_BOUNDING_INTRON
 
>I:1872247-1872306.-.M01D7.2.5prime.M01D7.2a
GFF LINE M01D7.2 - FIRST_EXON: I:1872247-1872306 FIRST_INTRON: I:1871061-1872246 M01D7.2a
5primeExons: chrI:1872247-1872306
BOUNDING_INTRON: chrI:1871061-1872246
 
>I:1874147-1875298.+.Y71G12A.3.5prime.Y71G12A.3a
GFF LINE Y71G12A.3 + FIRST_EXON: I:1874147-1875298 FIRST_INTRON: I:1875299-1876517 Y71G12A.3a
5primeExons: chrI:1874147-1875298
BOUNDING_INTRON: chrI:1875299-1876517
 
>I:1895161-1895304.+.Y71G12A.2.5prime.Y71G12A.2a
GFF LINE Y71G12A.2 + FIRST_EXON: I:1895161-1895304 FIRST_INTRON: I:1895305-1895355 Y71G12A.2a
5primeExons: chrI:1895161-1895304
WBGene00022138_Y71G12A.2_trpp-10_protein-coding E001 chrI:1895161-1895304 1.006 ceh32_T0 nhr25_T0 0.074 5primeExons_EXON
WBGene00022138_Y71G12A.2_trpp-10_protein-coding E001 chrI:1895161-1895304 1.334 ceh32_T0 hlh1_T0 0.032 5primeExons_EXON
WBGene00022138_Y71G12A.2_trpp-10_protein-coding E001 chrI:1895161-1895304 1.231 ceh32_T1 pha4_T1 0.000 5primeExons_EXON
WBGene00022138_Y71G12A.2_trpp-10_protein-coding E001 chrI:1895161-1895304 1.413 ceh32_T1 end1_T1 0.000 5primeExons_EXON
WBGene00022138_Y71G12A.2_trpp-10_protein-coding E001 chrI:1895161-1895304 1.503 ceh32_T1 nhr25_T1 0.000 5primeExons_EXON
WBGene00022138_Y71G12A.2_trpp-10_protein-coding E001 chrI:1895161-1895304 1.738 ceh32_T1 hlh1_T1 0.000 5primeExons_EXON
WBGene00022138_Y71G12A.2_trpp-10_protein-coding E001 chrI:1895161-1895304 1.188 ceh32_T2 end1_T2 0.000 5primeExons_EXON
WBGene00022138_Y71G12A.2_trpp-10_protein-coding E001 chrI:1895161-1895304 1.257 ceh32_T2 nhr25_T2 0.000 5primeExons_EXON
WBGene00022138_Y71G12A.2_trpp-10_protein-coding E001 chrI:1895161-1895304 1.360 ceh32_T2 pha4_T2 0.000 5primeExons_EXON
WBGene00022138_Y71G12A.2_trpp-10_protein-coding E001 chrI:1895161-1895304 1.420 ceh32_T2 hlh1_T2 0.000 5primeExons_EXON
WBGene00022138_Y71G12A.2_trpp-10_protein-coding E001 chrI:1895161-1895304 1.148 ceh32_T3 pha4_T3 0.004 5primeExons_EXON
WBGene00022138_Y71G12A.2_trpp-10_protein-coding E001 chrI:1895161-1895304 1.493 ceh32_T3 nhr25_T3 0.000 5primeExons_EXON
WBGene00022138_Y71G12A.2_trpp-10_protein-coding E001 chrI:1895161-1895304 1.507 ceh32_T3 hlh1_T3 0.000 5primeExons_EXON
WBGene00022138_Y71G12A.2_trpp-10_protein-coding E001 chrI:1895161-1895304 1.470 ceh32_T4 end1_T4 0.000 5primeExons_EXON
WBGene00022138_Y71G12A.2_trpp-10_protein-coding E001 chrI:1895161-1895304 1.551 ceh32_T4 nhr25_T4 0.000 5primeExons_EXON
WBGene00022138_Y71G12A.2_trpp-10_protein-coding E001 chrI:1895161-1895304 1.583 ceh32_T4 pha4_T4 0.000 5primeExons_EXON
WBGene00022138_Y71G12A.2_trpp-10_protein-coding E001 chrI:1895161-1895304 1.751 ceh32_T4 hlh1_T4 0.000 5primeExons_EXON
BOUNDING_INTRON: chrI:1895305-1895355
WBGene00022138_Y71G12A.2_trpp-10_protein-coding J019 chrI:1895305-1895355 1.056 ceh32_T0 nhr25_T0 0.083 5primeExons_BOUNDING_INTRON
WBGene00022138_Y71G12A.2_trpp-10_protein-coding J019 chrI:1895305-1895355 1.399 ceh32_T0 end1_T0 0.081 5primeExons_BOUNDING_INTRON
WBGene00022138_Y71G12A.2_trpp-10_protein-coding J019 chrI:1895305-1895355 1.545 ceh32_T0 hlh1_T0 0.020 5primeExons_BOUNDING_INTRON
WBGene00022138_Y71G12A.2_trpp-10_protein-coding J019 chrI:1895305-1895355 1.433 ceh32_T1 nhr25_T1 0.000 5primeExons_BOUNDING_INTRON
WBGene00022138_Y71G12A.2_trpp-10_protein-coding J019 chrI:1895305-1895355 1.712 ceh32_T1 pha4_T1 0.000 5primeExons_BOUNDING_INTRON
WBGene00022138_Y71G12A.2_trpp-10_protein-coding J019 chrI:1895305-1895355 1.876 ceh32_T1 hlh1_T1 0.000 5primeExons_BOUNDING_INTRON
WBGene00022138_Y71G12A.2_trpp-10_protein-coding J019 chrI:1895305-1895355 1.928 ceh32_T1 end1_T1 0.000 5primeExons_BOUNDING_INTRON
WBGene00022138_Y71G12A.2_trpp-10_protein-coding J019 chrI:1895305-1895355 1.252 ceh32_T2 nhr25_T2 0.000 5primeExons_BOUNDING_INTRON
WBGene00022138_Y71G12A.2_trpp-10_protein-coding J019 chrI:1895305-1895355 1.487 ceh32_T2 end1_T2 0.000 5primeExons_BOUNDING_INTRON
WBGene00022138_Y71G12A.2_trpp-10_protein-coding J019 chrI:1895305-1895355 1.656 ceh32_T2 hlh1_T2 0.000 5primeExons_BOUNDING_INTRON
WBGene00022138_Y71G12A.2_trpp-10_protein-coding J019 chrI:1895305-1895355 1.754 ceh32_T2 pha4_T2 0.003 5primeExons_BOUNDING_INTRON
WBGene00022138_Y71G12A.2_trpp-10_protein-coding J019 chrI:1895305-1895355 1.496 ceh32_T3 nhr25_T3 0.000 5primeExons_BOUNDING_INTRON
WBGene00022138_Y71G12A.2_trpp-10_protein-coding J019 chrI:1895305-1895355 1.506 ceh32_T3 end1_T3 0.080 5primeExons_BOUNDING_INTRON
WBGene00022138_Y71G12A.2_trpp-10_protein-coding J019 chrI:1895305-1895355 1.679 ceh32_T3 hlh1_T3 0.000 5primeExons_BOUNDING_INTRON
WBGene00022138_Y71G12A.2_trpp-10_protein-coding J019 chrI:1895305-1895355 1.737 ceh32_T3 pha4_T3 0.000 5primeExons_BOUNDING_INTRON
WBGene00022138_Y71G12A.2_trpp-10_protein-coding J019 chrI:1895305-1895355 1.675 ceh32_T4 nhr25_T4 0.000 5primeExons_BOUNDING_INTRON
WBGene00022138_Y71G12A.2_trpp-10_protein-coding J019 chrI:1895305-1895355 1.688 ceh32_T4 end1_T4 0.000 5primeExons_BOUNDING_INTRON
WBGene00022138_Y71G12A.2_trpp-10_protein-coding J019 chrI:1895305-1895355 2.016 ceh32_T4 hlh1_T4 0.000 5primeExons_BOUNDING_INTRON
WBGene00022138_Y71G12A.2_trpp-10_protein-coding J019 chrI:1895305-1895355 2.085 ceh32_T4 pha4_T4 0.000 5primeExons_BOUNDING_INTRON
 
>I:1932352-1932443.+.Y51F10.4.5prime.Y51F10.4a
GFF LINE Y51F10.4 + FIRST_EXON: I:1932352-1932443 FIRST_INTRON: I:1932444-1934577 Y51F10.4a
5primeExons: chrI:1932352-1932443
WBGene00021765_Y51F10.4_Y51F10.4_protein-coding E001 chrI:1932352-1932443 1.261 ceh32_T1 end1_T1 0.000 5primeExons_EXON
WBGene00021765_Y51F10.4_Y51F10.4_protein-coding E001 chrI:1932352-1932443 1.324 ceh32_T1 pha4_T1 0.000 5primeExons_EXON
WBGene00021765_Y51F10.4_Y51F10.4_protein-coding E001 chrI:1932352-1932443 1.116 ceh32_T4 end1_T4 0.000 5primeExons_EXON
WBGene00021765_Y51F10.4_Y51F10.4_protein-coding E001 chrI:1932352-1932443 1.141 ceh32_T4 pha4_T4 0.000 5primeExons_EXON
BOUNDING_INTRON: chrI:1932444-1934577
WBGene00021765_Y51F10.4_Y51F10.4_protein-coding J011 chrI:1932444-1934577 1.051 ceh32_T0 end1_T0 0.062 5primeExons_BOUNDING_INTRON
WBGene00021765_Y51F10.4_Y51F10.4_protein-coding J011 chrI:1932444-1934577 1.564 ceh32_T1 end1_T1 0.000 5primeExons_BOUNDING_INTRON
WBGene00021765_Y51F10.4_Y51F10.4_protein-coding J011 chrI:1932444-1934577 1.923 ceh32_T1 pha4_T1 0.000 5primeExons_BOUNDING_INTRON
WBGene00021765_Y51F10.4_Y51F10.4_protein-coding J011 chrI:1932444-1934577 1.153 ceh32_T2 end1_T2 0.000 5primeExons_BOUNDING_INTRON
WBGene00021765_Y51F10.4_Y51F10.4_protein-coding J011 chrI:1932444-1934577 1.293 ceh32_T2 pha4_T2 0.000 5primeExons_BOUNDING_INTRON
WBGene00021765_Y51F10.4_Y51F10.4_protein-coding J011 chrI:1932444-1934577 1.423 ceh32_T4 pha4_T4 0.000 5primeExons_BOUNDING_INTRON
WBGene00021765_Y51F10.4_Y51F10.4_protein-coding J011 chrI:1932444-1934577 1.459 ceh32_T4 end1_T4 0.000 5primeExons_BOUNDING_INTRON
 
>I:1958429-1958511.-.Y51F10.10.5prime.Y51F10.10a
GFF LINE Y51F10.10 - FIRST_EXON: I:1958429-1958511 FIRST_INTRON: I:1958166-1958428 Y51F10.10a
5primeExons: chrI:1958429-1958511
WBGene00021771_Y51F10.10_Y51F10.10_protein-coding E012 chrI:1958429-1958511 1.420 ceh32_T1 pha4_T1 0.000 5primeExons_EXON
WBGene00021771_Y51F10.10_Y51F10.10_protein-coding E012 chrI:1958429-1958511 1.538 ceh32_T1 hlh1_T1 0.000 5primeExons_EXON
WBGene00021771_Y51F10.10_Y51F10.10_protein-coding E012 chrI:1958429-1958511 1.569 ceh32_T1 end1_T1 0.000 5primeExons_EXON
WBGene00021771_Y51F10.10_Y51F10.10_protein-coding E012 chrI:1958429-1958511 1.678 ceh32_T1 nhr25_T1 0.000 5primeExons_EXON
WBGene00021771_Y51F10.10_Y51F10.10_protein-coding E012 chrI:1958429-1958511 1.283 ceh32_T2 nhr25_T2 0.000 5primeExons_EXON
WBGene00021771_Y51F10.10_Y51F10.10_protein-coding E012 chrI:1958429-1958511 1.331 ceh32_T2 end1_T2 0.000 5primeExons_EXON
WBGene00021771_Y51F10.10_Y51F10.10_protein-coding E012 chrI:1958429-1958511 1.449 ceh32_T2 pha4_T2 0.000 5primeExons_EXON
WBGene00021771_Y51F10.10_Y51F10.10_protein-coding E012 chrI:1958429-1958511 1.647 ceh32_T2 hlh1_T2 0.000 5primeExons_EXON
WBGene00021771_Y51F10.10_Y51F10.10_protein-coding E012 chrI:1958429-1958511 1.175 ceh32_T3 end1_T3 0.000 5primeExons_EXON
WBGene00021771_Y51F10.10_Y51F10.10_protein-coding E012 chrI:1958429-1958511 1.297 ceh32_T3 hlh1_T3 0.000 5primeExons_EXON
WBGene00021771_Y51F10.10_Y51F10.10_protein-coding E012 chrI:1958429-1958511 1.325 ceh32_T3 pha4_T3 0.000 5primeExons_EXON
WBGene00021771_Y51F10.10_Y51F10.10_protein-coding E012 chrI:1958429-1958511 1.469 ceh32_T3 nhr25_T3 0.000 5primeExons_EXON
WBGene00021771_Y51F10.10_Y51F10.10_protein-coding E012 chrI:1958429-1958511 1.093 ceh32_T4 end1_T4 0.000 5primeExons_EXON
WBGene00021771_Y51F10.10_Y51F10.10_protein-coding E012 chrI:1958429-1958511 1.195 ceh32_T4 hlh1_T4 0.000 5primeExons_EXON
WBGene00021771_Y51F10.10_Y51F10.10_protein-coding E012 chrI:1958429-1958511 1.232 ceh32_T4 nhr25_T4 0.000 5primeExons_EXON
WBGene00021771_Y51F10.10_Y51F10.10_protein-coding E012 chrI:1958429-1958511 1.674 ceh32_T4 pha4_T4 0.000 5primeExons_EXON
WBGene00021771_Y51F10.10_Y51F10.10_protein-coding E012 chrI:1958429-1958511 1.095 cnd1_T2 pha4_T2 0.000 5primeExons_EXON
WBGene00021771_Y51F10.10_Y51F10.10_protein-coding E012 chrI:1958429-1958511 1.271 cnd1_T2 hlh1_T2 0.000 5primeExons_EXON
WBGene00021771_Y51F10.10_Y51F10.10_protein-coding E012 chrI:1958429-1958511 1.368 cnd1_T4 pha4_T4 0.000 5primeExons_EXON
BOUNDING_INTRON: chrI:1958166-1958428
WBGene00021771_Y51F10.10_Y51F10.10_protein-coding J020 chrI:1958166-1958428 1.061 ceh32_T0 nhr25_T0 0.004 5primeExons_BOUNDING_INTRON
WBGene00021771_Y51F10.10_Y51F10.10_protein-coding J020 chrI:1958166-1958428 1.490 ceh32_T1 pha4_T1 0.000 5primeExons_BOUNDING_INTRON
WBGene00021771_Y51F10.10_Y51F10.10_protein-coding J020 chrI:1958166-1958428 1.534 ceh32_T1 hlh1_T1 0.000 5primeExons_BOUNDING_INTRON
WBGene00021771_Y51F10.10_Y51F10.10_protein-coding J020 chrI:1958166-1958428 1.605 ceh32_T1 end1_T1 0.000 5primeExons_BOUNDING_INTRON
WBGene00021771_Y51F10.10_Y51F10.10_protein-coding J020 chrI:1958166-1958428 1.696 ceh32_T1 nhr25_T1 0.000 5primeExons_BOUNDING_INTRON
WBGene00021771_Y51F10.10_Y51F10.10_protein-coding J020 chrI:1958166-1958428 1.330 ceh32_T2 nhr25_T2 0.000 5primeExons_BOUNDING_INTRON
WBGene00021771_Y51F10.10_Y51F10.10_protein-coding J020 chrI:1958166-1958428 1.481 ceh32_T2 end1_T2 0.000 5primeExons_BOUNDING_INTRON
WBGene00021771_Y51F10.10_Y51F10.10_protein-coding J020 chrI:1958166-1958428 1.571 ceh32_T2 pha4_T2 0.000 5primeExons_BOUNDING_INTRON
WBGene00021771_Y51F10.10_Y51F10.10_protein-coding J020 chrI:1958166-1958428 1.751 ceh32_T2 hlh1_T2 0.000 5primeExons_BOUNDING_INTRON
WBGene00021771_Y51F10.10_Y51F10.10_protein-coding J020 chrI:1958166-1958428 1.263 ceh32_T3 end1_T3 0.000 5primeExons_BOUNDING_INTRON
WBGene00021771_Y51F10.10_Y51F10.10_protein-coding J020 chrI:1958166-1958428 1.350 ceh32_T3 hlh1_T3 0.000 5primeExons_BOUNDING_INTRON
WBGene00021771_Y51F10.10_Y51F10.10_protein-coding J020 chrI:1958166-1958428 1.380 ceh32_T3 pha4_T3 0.000 5primeExons_BOUNDING_INTRON
WBGene00021771_Y51F10.10_Y51F10.10_protein-coding J020 chrI:1958166-1958428 1.464 ceh32_T3 nhr25_T3 0.000 5primeExons_BOUNDING_INTRON
WBGene00021771_Y51F10.10_Y51F10.10_protein-coding J020 chrI:1958166-1958428 1.148 ceh32_T4 end1_T4 0.000 5primeExons_BOUNDING_INTRON
WBGene00021771_Y51F10.10_Y51F10.10_protein-coding J020 chrI:1958166-1958428 1.189 ceh32_T4 hlh1_T4 0.000 5primeExons_BOUNDING_INTRON
WBGene00021771_Y51F10.10_Y51F10.10_protein-coding J020 chrI:1958166-1958428 1.248 ceh32_T4 nhr25_T4 0.000 5primeExons_BOUNDING_INTRON
WBGene00021771_Y51F10.10_Y51F10.10_protein-coding J020 chrI:1958166-1958428 1.633 ceh32_T4 pha4_T4 0.000 5primeExons_BOUNDING_INTRON
WBGene00021771_Y51F10.10_Y51F10.10_protein-coding J020 chrI:1958166-1958428 1.055 cnd1_T2 end1_T2 0.001 5primeExons_BOUNDING_INTRON
WBGene00021771_Y51F10.10_Y51F10.10_protein-coding J020 chrI:1958166-1958428 1.164 cnd1_T2 pha4_T2 0.000 5primeExons_BOUNDING_INTRON
WBGene00021771_Y51F10.10_Y51F10.10_protein-coding J020 chrI:1958166-1958428 1.316 cnd1_T2 hlh1_T2 0.000 5primeExons_BOUNDING_INTRON
WBGene00021771_Y51F10.10_Y51F10.10_protein-coding J020 chrI:1958166-1958428 1.346 cnd1_T4 pha4_T4 0.000 5primeExons_BOUNDING_INTRON
 
>I:1967818-1967941.+.Y51F10.3.5prime.Y51F10.3a
GFF LINE Y51F10.3 + FIRST_EXON: I:1967818-1967941 FIRST_INTRON: I:1967942-1969755 Y51F10.3a
5primeExons: chrI:1967818-1967941
BOUNDING_INTRON: chrI:1967942-1969755
 
>I:1969526-1969531.+.Y51F10.3.5prime.Y51F10.3b
GFF LINE Y51F10.3 + FIRST_EXON: I:1969526-1969531 FIRST_INTRON: I:1969532-1969874 Y51F10.3b
5primeExons: chrI:1969526-1969531
BOUNDING_INTRON: chrI:1969532-1969874
 
>I:1978004-1978130.+.Y51F10.2.5prime.Y51F10.2a
GFF LINE Y51F10.2 + FIRST_EXON: I:1978004-1978130 FIRST_INTRON: I:1978131-1978519 Y51F10.2a
5primeExons: chrI:1978004-1978130
BOUNDING_INTRON: chrI:1978131-1978519
WBGene00021763_Y51F10.2_Y51F10.2_protein-coding E002 chrI:1978029-1978051 1.112 pha4_T0 cnd1_T0 0.028 5primeExons_EXON
WBGene00021763_Y51F10.2_Y51F10.2_protein-coding E002 chrI:1978029-1978051 1.408 end1_T1 nhr25_T1 0.018 5primeExons_EXON
>I:2010420-2010479.-.Y20F4.3.5prime.Y20F4.3a
GFF LINE Y20F4.3 - FIRST_EXON: I:2010420-2010479 FIRST_INTRON: I:2010258-2010419 Y20F4.3a
5primeExons: chrI:2010420-2010479
WBGene00021238_Y20F4.3_gap-3_protein-coding E017 chrI:2010420-2010479 1.178 ceh32_T1 pha4_T1 0.035 5primeExons_EXON
WBGene00021238_Y20F4.3_gap-3_protein-coding E017 chrI:2010420-2010479 1.348 ceh32_T4 pha4_T4 0.048 5primeExons_EXON
WBGene00021238_Y20F4.3_gap-3_protein-coding E017 chrI:2010420-2010479 1.036 nhr25_T4 pha4_T4 0.049 5primeExons_EXON
BOUNDING_INTRON: chrI:2010258-2010419
WBGene00021238_Y20F4.3_gap-3_protein-coding J032 chrI:2010258-2010419 1.213 ceh32_T4 pha4_T4 0.092 5primeExons_BOUNDING_INTRON
WBGene00021238_Y20F4.3_gap-3_protein-coding J032 chrI:2010258-2010419 1.037 nhr25_T4 pha4_T4 0.041 5primeExons_BOUNDING_INTRON
WBGene00021238_Y20F4.3_gap-3_protein-coding J032 chrI:2010258-2010419 1.021 nhr25_T4 end1_T4 0.051 5primeExons_BOUNDING_INTRON
 
>I:2043755-2043811.-.Y20F4.4.5prime.Y20F4.4a
GFF LINE Y20F4.4 - FIRST_EXON: I:2043755-2043811 FIRST_INTRON: I:2043702-2043754 Y20F4.4a
5primeExons: chrI:2043755-2043811
WBGene00021239_Y20F4.4_Y20F4.4_protein-coding E007 chrI:2043755-2043811 1.386 end1_T1 tbx37_T1 0.012 5primeExons_EXON
WBGene00021239_Y20F4.4_Y20F4.4_protein-coding E007 chrI:2043755-2043811 1.532 end1_T1 nhr25_T1 0.076 5primeExons_EXON
WBGene00021239_Y20F4.4_Y20F4.4_protein-coding E007 chrI:2043755-2043811 1.467 end1_T1 ceh32_T1 0.031 5primeExons_EXON
WBGene00021239_Y20F4.4_Y20F4.4_protein-coding E007 chrI:2043755-2043811 1.401 pha4_T0 nhr25_T0 0.001 5primeExons_EXON
WBGene00021239_Y20F4.4_Y20F4.4_protein-coding E007 chrI:2043755-2043811 1.409 pha4_T0 cnd1_T0 0.011 5primeExons_EXON
BOUNDING_INTRON: chrI:2043702-2043754
WBGene00021239_Y20F4.4_Y20F4.4_protein-coding J012 chrI:2043702-2043754 1.356 end1_T1 tbx37_T1 0.009 5primeExons_BOUNDING_INTRON
WBGene00021239_Y20F4.4_Y20F4.4_protein-coding J012 chrI:2043702-2043754 1.428 end1_T1 ceh32_T1 0.029 5primeExons_BOUNDING_INTRON
WBGene00021239_Y20F4.4_Y20F4.4_protein-coding J012 chrI:2043702-2043754 1.409 pha4_T0 cnd1_T0 0.004 5primeExons_BOUNDING_INTRON
WBGene00021239_Y20F4.4_Y20F4.4_protein-coding J012 chrI:2043702-2043754 1.487 pha4_T0 nhr25_T0 0.000 5primeExons_BOUNDING_INTRON
 
>I:2065727-2065816.+.Y37E3.5.5prime.Y37E3.5a
GFF LINE Y37E3.5 + FIRST_EXON: I:2065727-2065816 FIRST_INTRON: I:2065817-2066703 Y37E3.5a
5primeExons: chrI:2065727-2065816
BOUNDING_INTRON: chrI:2065817-2066703
 
>I:2070426-2070574.-.Y37E3.8.5prime.Y37E3.8b.2
GFF LINE Y37E3.8 - FIRST_EXON: I:2070426-2070574 FIRST_INTRON: I:2070208-2070425 Y37E3.8b.2
5primeExons: chrI:2070426-2070574
BOUNDING_INTRON: chrI:2070208-2070425
WBGene00021350_Y37E3.8_Y37E3.8_protein-coding J009 chrI:2070208-2070425 1.114 ceh32_T1 nhr25_T1 0.082 5primeExons_BOUNDING_INTRON
WBGene00021350_Y37E3.8_Y37E3.8_protein-coding J009 chrI:2070208-2070425 1.152 ceh32_T2 hlh1_T2 0.025 5primeExons_BOUNDING_INTRON
WBGene00021350_Y37E3.8_Y37E3.8_protein-coding J009 chrI:2070208-2070425 1.560 ceh32_T2 nhr25_T2 0.043 5primeExons_BOUNDING_INTRON
WBGene00021350_Y37E3.8_Y37E3.8_protein-coding J009 chrI:2070208-2070425 1.390 cnd1_T1 nhr25_T1 0.006 5primeExons_BOUNDING_INTRON
WBGene00021350_Y37E3.8_Y37E3.8_protein-coding J009 chrI:2070208-2070425 1.214 cnd1_T2 hlh1_T2 0.001 5primeExons_BOUNDING_INTRON
WBGene00021350_Y37E3.8_Y37E3.8_protein-coding J009 chrI:2070208-2070425 1.650 cnd1_T2 nhr25_T2 0.019 5primeExons_BOUNDING_INTRON
WBGene00021350_Y37E3.8_Y37E3.8_protein-coding J009 chrI:2070208-2070425 1.071 end1_T1 nhr25_T1 0.009 5primeExons_BOUNDING_INTRON
WBGene00021350_Y37E3.8_Y37E3.8_protein-coding J009 chrI:2070208-2070425 1.029 end1_T4 nhr25_T4 0.003 5primeExons_BOUNDING_INTRON
WBGene00021350_Y37E3.8_Y37E3.8_protein-coding J009 chrI:2070208-2070425 1.546 pha4_T1 nhr25_T1 0.000 5primeExons_BOUNDING_INTRON
WBGene00021350_Y37E3.8_Y37E3.8_protein-coding J009 chrI:2070208-2070425 1.528 pha4_T3 nhr25_T3 0.038 5primeExons_BOUNDING_INTRON
WBGene00021350_Y37E3.8_Y37E3.8_protein-coding J009 chrI:2070208-2070425 1.067 tbx37_T1 nhr25_T1 0.002 5primeExons_BOUNDING_INTRON
WBGene00021350_Y37E3.8_Y37E3.8_protein-coding E006 chrI:2070440-2070574 1.025 ceh32_T4 pha4_T4 0.001 5primeExons_EXON
WBGene00021350_Y37E3.8_Y37E3.8_protein-coding E006 chrI:2070440-2070574 1.033 nhr25_T2 cnd1_T2 0.055 5primeExons_EXON
WBGene00021350_Y37E3.8_Y37E3.8_protein-coding E006 chrI:2070440-2070574 1.082 nhr25_T4 pha4_T4 0.016 5primeExons_EXON
WBGene00021350_Y37E3.8_Y37E3.8_protein-coding E006 chrI:2070440-2070574 1.109 ceh32_T2 end1_T2 0.000 5primeExons_EXON
>I:2078959-2079026.+.Y37E3.11.5prime.Y37E3.11a
GFF LINE Y37E3.11 + FIRST_EXON: I:2078959-2079026 FIRST_INTRON: I:2079027-2079263 Y37E3.11a
5primeExons: chrI:2078959-2079026
BOUNDING_INTRON: chrI:2079027-2079263
 
>I:2093695-2093822.-.Y37E3.13.5prime.Y37E3.13a
GFF LINE Y37E3.13 - FIRST_EXON: I:2093695-2093822 FIRST_INTRON: I:2092501-2093694 Y37E3.13a
5primeExons: chrI:2093695-2093822
WBGene00021353_Y37E3.13_iglr-3_protein-coding E009 chrI:2093695-2093822 12.591 ceh32_T3 pha4_T3 0.048 5primeExons_EXON
WBGene00021353_Y37E3.13_iglr-3_protein-coding E009 chrI:2093695-2093822 1.211 ceh32_T4 pha4_T4 0.009 5primeExons_EXON
WBGene00021353_Y37E3.13_iglr-3_protein-coding E009 chrI:2093695-2093822 1.330 ceh32_T4 nhr25_T4 0.000 5primeExons_EXON
WBGene00021353_Y37E3.13_iglr-3_protein-coding E009 chrI:2093695-2093822 1.842 ceh32_T4 end1_T4 0.000 5primeExons_EXON
WBGene00021353_Y37E3.13_iglr-3_protein-coding E009 chrI:2093695-2093822 12.372 cnd1_T3 pha4_T3 0.066 5primeExons_EXON
WBGene00021353_Y37E3.13_iglr-3_protein-coding E009 chrI:2093695-2093822 1.137 cnd1_T4 end1_T4 0.003 5primeExons_EXON
WBGene00021353_Y37E3.13_iglr-3_protein-coding E009 chrI:2093695-2093822 1.114 tbx37_T4 end1_T4 0.003 5primeExons_EXON
BOUNDING_INTRON: chrI:2092501-2093694
WBGene00021353_Y37E3.13_iglr-3_protein-coding J016 chrI:2092501-2093694 12.161 ceh32_T3 pha4_T3 0.041 5primeExons_BOUNDING_INTRON
WBGene00021353_Y37E3.13_iglr-3_protein-coding J016 chrI:2092501-2093694 1.526 ceh32_T4 end1_T4 0.000 5primeExons_BOUNDING_INTRON
WBGene00021353_Y37E3.13_iglr-3_protein-coding J016 chrI:2092501-2093694 1.857 ceh32_T4 nhr25_T4 0.000 5primeExons_BOUNDING_INTRON
WBGene00021353_Y37E3.13_iglr-3_protein-coding J016 chrI:2092501-2093694 1.297 cnd1_T4 nhr25_T4 0.004 5primeExons_BOUNDING_INTRON
WBGene00021353_Y37E3.13_iglr-3_protein-coding J016 chrI:2092501-2093694 1.365 hlh1_T4 nhr25_T4 0.016 5primeExons_BOUNDING_INTRON
WBGene00021353_Y37E3.13_iglr-3_protein-coding J016 chrI:2092501-2093694 1.272 tbx37_T4 nhr25_T4 0.008 5primeExons_BOUNDING_INTRON
 
>I:2097346-2097445.+.Y37E3.15.5prime.Y37E3.15a
GFF LINE Y37E3.15 + FIRST_EXON: I:2097346-2097445 FIRST_INTRON: I:2097446-2097499 Y37E3.15a
5primeExons: chrI:2097346-2097445
BOUNDING_INTRON: chrI:2097446-2097499
 
>I:2160042-2160199.+.W03F11.6.5prime.W03F11.6a
GFF LINE W03F11.6 + FIRST_EXON: I:2160042-2160199 FIRST_INTRON: I:2160200-2163017 W03F11.6a
5primeExons: chrI:2160042-2160199
BOUNDING_INTRON: chrI:2160200-2163017
 
>I:2192428-2192747.+.W03F11.6.5prime.W03F11.6e
GFF LINE W03F11.6 + FIRST_EXON: I:2192428-2192747 FIRST_INTRON: I:2192748-2192843 W03F11.6e
5primeExons: chrI:2192428-2192747
WBGene00021009_W03F11.6_afd-1_protein-coding E017 chrI:2192428-2192747 1.106 end1_T0 hlh1_T0 0.030 5primeExons_EXON
WBGene00021009_W03F11.6_afd-1_protein-coding E017 chrI:2192428-2192747 1.677 end1_T0 nhr25_T0 0.005 5primeExons_EXON
WBGene00021009_W03F11.6_afd-1_protein-coding E017 chrI:2192428-2192747 1.544 end1_T0 ceh32_T0 0.058 5primeExons_EXON
WBGene00021009_W03F11.6_afd-1_protein-coding E017 chrI:2192428-2192747 1.582 end1_T0 cnd1_T0 0.034 5primeExons_EXON
WBGene00021009_W03F11.6_afd-1_protein-coding E017 chrI:2192428-2192747 1.409 end1_T1 pha4_T1 0.000 5primeExons_EXON
WBGene00021009_W03F11.6_afd-1_protein-coding E017 chrI:2192428-2192747 1.415 end1_T1 tbx37_T1 0.000 5primeExons_EXON
WBGene00021009_W03F11.6_afd-1_protein-coding E017 chrI:2192428-2192747 1.457 end1_T1 hlh1_T1 0.000 5primeExons_EXON
WBGene00021009_W03F11.6_afd-1_protein-coding E017 chrI:2192428-2192747 2.035 end1_T1 nhr25_T1 0.000 5primeExons_EXON
WBGene00021009_W03F11.6_afd-1_protein-coding E017 chrI:2192428-2192747 1.809 end1_T1 ceh32_T1 0.000 5primeExons_EXON
WBGene00021009_W03F11.6_afd-1_protein-coding E017 chrI:2192428-2192747 1.974 end1_T1 cnd1_T1 0.000 5primeExons_EXON
WBGene00021009_W03F11.6_afd-1_protein-coding E017 chrI:2192428-2192747 1.218 end1_T2 pha4_T2 0.000 5primeExons_EXON
WBGene00021009_W03F11.6_afd-1_protein-coding E017 chrI:2192428-2192747 1.542 end1_T2 hlh1_T2 0.000 5primeExons_EXON
WBGene00021009_W03F11.6_afd-1_protein-coding E017 chrI:2192428-2192747 1.789 end1_T2 tbx37_T2 0.000 5primeExons_EXON
WBGene00021009_W03F11.6_afd-1_protein-coding E017 chrI:2192428-2192747 2.002 end1_T2 nhr25_T2 0.000 5primeExons_EXON
WBGene00021009_W03F11.6_afd-1_protein-coding E017 chrI:2192428-2192747 2.101 end1_T2 ceh32_T2 0.000 5primeExons_EXON
WBGene00021009_W03F11.6_afd-1_protein-coding E017 chrI:2192428-2192747 2.248 end1_T2 cnd1_T2 0.000 5primeExons_EXON
WBGene00021009_W03F11.6_afd-1_protein-coding E017 chrI:2192428-2192747 1.528 end1_T3 pha4_T3 0.024 5primeExons_EXON
WBGene00021009_W03F11.6_afd-1_protein-coding E017 chrI:2192428-2192747 1.566 end1_T3 hlh1_T3 0.001 5primeExons_EXON
WBGene00021009_W03F11.6_afd-1_protein-coding E017 chrI:2192428-2192747 2.135 end1_T3 nhr25_T3 0.000 5primeExons_EXON
WBGene00021009_W03F11.6_afd-1_protein-coding E017 chrI:2192428-2192747 2.376 end1_T3 tbx37_T3 0.000 5primeExons_EXON
WBGene00021009_W03F11.6_afd-1_protein-coding E017 chrI:2192428-2192747 2.109 end1_T3 ceh32_T3 0.000 5primeExons_EXON
WBGene00021009_W03F11.6_afd-1_protein-coding E017 chrI:2192428-2192747 2.215 end1_T3 cnd1_T3 0.000 5primeExons_EXON
WBGene00021009_W03F11.6_afd-1_protein-coding E017 chrI:2192428-2192747 1.174 end1_T4 pha4_T4 0.000 5primeExons_EXON
WBGene00021009_W03F11.6_afd-1_protein-coding E017 chrI:2192428-2192747 1.414 end1_T4 nhr25_T4 0.000 5primeExons_EXON
WBGene00021009_W03F11.6_afd-1_protein-coding E017 chrI:2192428-2192747 1.927 end1_T4 hlh1_T4 0.000 5primeExons_EXON
WBGene00021009_W03F11.6_afd-1_protein-coding E017 chrI:2192428-2192747 2.001 end1_T4 tbx37_T4 0.000 5primeExons_EXON
WBGene00021009_W03F11.6_afd-1_protein-coding E017 chrI:2192428-2192747 1.391 end1_T4 cnd1_T4 0.000 5primeExons_EXON
WBGene00021009_W03F11.6_afd-1_protein-coding E017 chrI:2192428-2192747 1.534 end1_T4 ceh32_T4 0.000 5primeExons_EXON
WBGene00021009_W03F11.6_afd-1_protein-coding E017 chrI:2192428-2192747 1.156 pha4_T0 cnd1_T0 0.081 5primeExons_EXON
WBGene00021009_W03F11.6_afd-1_protein-coding E017 chrI:2192428-2192747 1.249 pha4_T0 nhr25_T0 0.005 5primeExons_EXON
BOUNDING_INTRON: chrI:2192748-2192843
WBGene00021009_W03F11.6_afd-1_protein-coding J043 chrI:2192748-2192843 1.545 end1_T0 tbx37_T0 0.000 5primeExons_BOUNDING_INTRON
WBGene00021009_W03F11.6_afd-1_protein-coding J043 chrI:2192748-2192843 1.850 end1_T0 hlh1_T0 0.000 5primeExons_BOUNDING_INTRON
WBGene00021009_W03F11.6_afd-1_protein-coding J043 chrI:2192748-2192843 2.304 end1_T0 nhr25_T0 0.000 5primeExons_BOUNDING_INTRON
WBGene00021009_W03F11.6_afd-1_protein-coding J043 chrI:2192748-2192843 1.552 end1_T1 hlh1_T1 0.015 5primeExons_BOUNDING_INTRON
WBGene00021009_W03F11.6_afd-1_protein-coding J043 chrI:2192748-2192843 2.431 end1_T1 nhr25_T1 0.001 5primeExons_BOUNDING_INTRON
WBGene00021009_W03F11.6_afd-1_protein-coding J043 chrI:2192748-2192843 2.457 end1_T1 tbx37_T1 0.000 5primeExons_BOUNDING_INTRON
WBGene00021009_W03F11.6_afd-1_protein-coding J043 chrI:2192748-2192843 13.527 end1_T1 ceh32_T1 0.000 5primeExons_BOUNDING_INTRON
WBGene00021009_W03F11.6_afd-1_protein-coding J043 chrI:2192748-2192843 14.068 end1_T1 cnd1_T1 0.000 5primeExons_BOUNDING_INTRON
WBGene00021009_W03F11.6_afd-1_protein-coding J043 chrI:2192748-2192843 1.689 end1_T2 hlh1_T2 0.001 5primeExons_BOUNDING_INTRON
WBGene00021009_W03F11.6_afd-1_protein-coding J043 chrI:2192748-2192843 2.206 end1_T2 tbx37_T2 0.001 5primeExons_BOUNDING_INTRON
WBGene00021009_W03F11.6_afd-1_protein-coding J043 chrI:2192748-2192843 3.224 end1_T2 nhr25_T2 0.000 5primeExons_BOUNDING_INTRON
WBGene00021009_W03F11.6_afd-1_protein-coding J043 chrI:2192748-2192843 13.339 end1_T2 ceh32_T2 0.000 5primeExons_BOUNDING_INTRON
WBGene00021009_W03F11.6_afd-1_protein-coding J043 chrI:2192748-2192843 2.479 end1_T2 cnd1_T2 0.000 5primeExons_BOUNDING_INTRON
WBGene00021009_W03F11.6_afd-1_protein-coding J043 chrI:2192748-2192843 1.836 end1_T3 hlh1_T3 0.000 5primeExons_BOUNDING_INTRON
WBGene00021009_W03F11.6_afd-1_protein-coding J043 chrI:2192748-2192843 2.816 end1_T3 nhr25_T3 0.000 5primeExons_BOUNDING_INTRON
WBGene00021009_W03F11.6_afd-1_protein-coding J043 chrI:2192748-2192843 3.144 end1_T3 tbx37_T3 0.000 5primeExons_BOUNDING_INTRON
WBGene00021009_W03F11.6_afd-1_protein-coding J043 chrI:2192748-2192843 2.651 end1_T3 ceh32_T3 0.002 5primeExons_BOUNDING_INTRON
WBGene00021009_W03F11.6_afd-1_protein-coding J043 chrI:2192748-2192843 2.771 end1_T3 cnd1_T3 0.000 5primeExons_BOUNDING_INTRON
WBGene00021009_W03F11.6_afd-1_protein-coding J043 chrI:2192748-2192843 1.136 end1_T4 pha4_T4 0.003 5primeExons_BOUNDING_INTRON
WBGene00021009_W03F11.6_afd-1_protein-coding J043 chrI:2192748-2192843 1.588 end1_T4 nhr25_T4 0.000 5primeExons_BOUNDING_INTRON
WBGene00021009_W03F11.6_afd-1_protein-coding J043 chrI:2192748-2192843 1.869 end1_T4 tbx37_T4 0.002 5primeExons_BOUNDING_INTRON
WBGene00021009_W03F11.6_afd-1_protein-coding J043 chrI:2192748-2192843 1.943 end1_T4 hlh1_T4 0.000 5primeExons_BOUNDING_INTRON
WBGene00021009_W03F11.6_afd-1_protein-coding J043 chrI:2192748-2192843 1.765 end1_T4 ceh32_T4 0.000 5primeExons_BOUNDING_INTRON
WBGene00021009_W03F11.6_afd-1_protein-coding J043 chrI:2192748-2192843 2.091 end1_T4 cnd1_T4 0.001 5primeExons_BOUNDING_INTRON
 
>I:2197979-2198011.+.W03F11.6.5prime.W03F11.6b
GFF LINE W03F11.6 + FIRST_EXON: I:2197979-2198011 FIRST_INTRON: I:2198012-2200009 W03F11.6b
5primeExons: chrI:2197979-2198011
WBGene00021009_W03F11.6_afd-1_protein-coding E022 chrI:2197979-2198011 13.057 nhr25_T0 hlh1_T0 0.003 5primeExons_EXON
WBGene00021009_W03F11.6_afd-1_protein-coding E022 chrI:2197979-2198011 1.475 nhr25_T1 tbx37_T1 0.062 5primeExons_EXON
WBGene00021009_W03F11.6_afd-1_protein-coding E022 chrI:2197979-2198011 12.711 nhr25_T1 end1_T1 0.043 5primeExons_EXON
WBGene00021009_W03F11.6_afd-1_protein-coding E022 chrI:2197979-2198011 2.163 nhr25_T1 hlh1_T1 0.019 5primeExons_EXON
BOUNDING_INTRON: chrI:2198012-2200009
WBGene00021009_W03F11.6_afd-1_protein-coding J047 chrI:2198012-2200009 13.052 nhr25_T0 hlh1_T0 0.001 5primeExons_BOUNDING_INTRON
WBGene00021009_W03F11.6_afd-1_protein-coding J047 chrI:2198012-2200009 1.476 nhr25_T1 tbx37_T1 0.055 5primeExons_BOUNDING_INTRON
WBGene00021009_W03F11.6_afd-1_protein-coding J047 chrI:2198012-2200009 12.708 nhr25_T1 end1_T1 0.037 5primeExons_BOUNDING_INTRON
WBGene00021009_W03F11.6_afd-1_protein-coding J047 chrI:2198012-2200009 2.157 nhr25_T1 hlh1_T1 0.011 5primeExons_BOUNDING_INTRON
 
>I:2250131-2250211.+.F12B6.2.5prime.F12B6.2a
GFF LINE F12B6.2 + FIRST_EXON: I:2250131-2250211 FIRST_INTRON: I:2250212-2250270 F12B6.2a
5primeExons: chrI:2250131-2250211
BOUNDING_INTRON: chrI:2250212-2250270
 
>I:2254290-2254294.+.F12B6.2.5prime.F12B6.2f
GFF LINE F12B6.2 + FIRST_EXON: I:2254290-2254294 FIRST_INTRON: I:2254295-2254354 F12B6.2f
5primeExons: chrI:2254290-2254294
BOUNDING_INTRON: chrI:2254295-2254354
 
>I:2279834-2279915.+.Y39G10AL.1.5prime.Y39G10AL.1a
GFF LINE Y39G10AL.1 + FIRST_EXON: I:2279834-2279915 FIRST_INTRON: I:2279916-2280386 Y39G10AL.1a
5primeExons: chrI:2279834-2279915
BOUNDING_INTRON: chrI:2279916-2280386
WBGene00021458_Y39G10AL.1_Y39G10AL.1_protein-coding J004 chrI:2279916-2280386 1.105 nhr25_T1 pha4_T1 0.002 5primeExons_BOUNDING_INTRON
WBGene00021458_Y39G10AL.1_Y39G10AL.1_protein-coding J004 chrI:2279916-2280386 1.520 nhr25_T2 end1_T2 0.019 5primeExons_BOUNDING_INTRON
WBGene00021458_Y39G10AL.1_Y39G10AL.1_protein-coding J004 chrI:2279916-2280386 1.127 tbx37_T2 end1_T2 0.054 5primeExons_BOUNDING_INTRON
 
>I:2306985-2307038.+.Y39G10AR.9.5prime.Y39G10AR.9a
GFF LINE Y39G10AR.9 + FIRST_EXON: I:2306985-2307038 FIRST_INTRON: I:2307039-2307403 Y39G10AR.9a
5primeExons: chrI:2306985-2307038
WBGene00021467_Y39G10AR.9_Y39G10AR.9_protein-coding E001 chrI:2306985-2307038 1.499 ceh32_T1 hlh1_T1 0.000 5primeExons_EXON
WBGene00021467_Y39G10AR.9_Y39G10AR.9_protein-coding E001 chrI:2306985-2307038 1.511 ceh32_T1 nhr25_T1 0.000 5primeExons_EXON
WBGene00021467_Y39G10AR.9_Y39G10AR.9_protein-coding E001 chrI:2306985-2307038 1.646 ceh32_T1 pha4_T1 0.000 5primeExons_EXON
WBGene00021467_Y39G10AR.9_Y39G10AR.9_protein-coding E001 chrI:2306985-2307038 1.691 ceh32_T1 end1_T1 0.003 5primeExons_EXON
WBGene00021467_Y39G10AR.9_Y39G10AR.9_protein-coding E001 chrI:2306985-2307038 1.233 ceh32_T2 pha4_T2 0.001 5primeExons_EXON
WBGene00021467_Y39G10AR.9_Y39G10AR.9_protein-coding E001 chrI:2306985-2307038 1.317 ceh32_T2 nhr25_T2 0.000 5primeExons_EXON
WBGene00021467_Y39G10AR.9_Y39G10AR.9_protein-coding E001 chrI:2306985-2307038 1.385 ceh32_T2 end1_T2 0.034 5primeExons_EXON
WBGene00021467_Y39G10AR.9_Y39G10AR.9_protein-coding E001 chrI:2306985-2307038 1.864 ceh32_T2 hlh1_T2 0.000 5primeExons_EXON
WBGene00021467_Y39G10AR.9_Y39G10AR.9_protein-coding E001 chrI:2306985-2307038 1.135 ceh32_T3 nhr25_T3 0.014 5primeExons_EXON
WBGene00021467_Y39G10AR.9_Y39G10AR.9_protein-coding E001 chrI:2306985-2307038 1.371 ceh32_T3 hlh1_T3 0.001 5primeExons_EXON
WBGene00021467_Y39G10AR.9_Y39G10AR.9_protein-coding E001 chrI:2306985-2307038 1.081 ceh32_T4 pha4_T4 0.092 5primeExons_EXON
WBGene00021467_Y39G10AR.9_Y39G10AR.9_protein-coding E001 chrI:2306985-2307038 1.228 ceh32_T4 hlh1_T4 0.014 5primeExons_EXON
WBGene00021467_Y39G10AR.9_Y39G10AR.9_protein-coding E001 chrI:2306985-2307038 1.253 cnd1_T2 hlh1_T2 0.000 5primeExons_EXON
BOUNDING_INTRON: chrI:2307039-2307403
WBGene00021467_Y39G10AR.9_Y39G10AR.9_protein-coding J007 chrI:2307039-2307403 1.473 ceh32_T1 nhr25_T1 0.000 5primeExons_BOUNDING_INTRON
WBGene00021467_Y39G10AR.9_Y39G10AR.9_protein-coding J007 chrI:2307039-2307403 1.490 ceh32_T1 hlh1_T1 0.000 5primeExons_BOUNDING_INTRON
WBGene00021467_Y39G10AR.9_Y39G10AR.9_protein-coding J007 chrI:2307039-2307403 1.627 ceh32_T1 pha4_T1 0.000 5primeExons_BOUNDING_INTRON
WBGene00021467_Y39G10AR.9_Y39G10AR.9_protein-coding J007 chrI:2307039-2307403 1.659 ceh32_T1 end1_T1 0.003 5primeExons_BOUNDING_INTRON
WBGene00021467_Y39G10AR.9_Y39G10AR.9_protein-coding J007 chrI:2307039-2307403 1.230 ceh32_T2 pha4_T2 0.000 5primeExons_BOUNDING_INTRON
WBGene00021467_Y39G10AR.9_Y39G10AR.9_protein-coding J007 chrI:2307039-2307403 1.330 ceh32_T2 nhr25_T2 0.000 5primeExons_BOUNDING_INTRON
WBGene00021467_Y39G10AR.9_Y39G10AR.9_protein-coding J007 chrI:2307039-2307403 1.355 ceh32_T2 end1_T2 0.034 5primeExons_BOUNDING_INTRON
WBGene00021467_Y39G10AR.9_Y39G10AR.9_protein-coding J007 chrI:2307039-2307403 1.867 ceh32_T2 hlh1_T2 0.000 5primeExons_BOUNDING_INTRON
WBGene00021467_Y39G10AR.9_Y39G10AR.9_protein-coding J007 chrI:2307039-2307403 1.101 ceh32_T3 nhr25_T3 0.008 5primeExons_BOUNDING_INTRON
WBGene00021467_Y39G10AR.9_Y39G10AR.9_protein-coding J007 chrI:2307039-2307403 1.369 ceh32_T3 hlh1_T3 0.002 5primeExons_BOUNDING_INTRON
WBGene00021467_Y39G10AR.9_Y39G10AR.9_protein-coding J007 chrI:2307039-2307403 1.080 ceh32_T4 pha4_T4 0.082 5primeExons_BOUNDING_INTRON
WBGene00021467_Y39G10AR.9_Y39G10AR.9_protein-coding J007 chrI:2307039-2307403 1.225 ceh32_T4 hlh1_T4 0.010 5primeExons_BOUNDING_INTRON
WBGene00021467_Y39G10AR.9_Y39G10AR.9_protein-coding J007 chrI:2307039-2307403 1.262 cnd1_T2 hlh1_T2 0.000 5primeExons_BOUNDING_INTRON
 
>I:2307267-2307314.+.Y39G10AR.9.5prime.Y39G10AR.9b
GFF LINE Y39G10AR.9 + FIRST_EXON: I:2307267-2307314 FIRST_INTRON: I:2307315-2307403 Y39G10AR.9b
5primeExons: chrI:2307267-2307314
BOUNDING_INTRON: chrI:2307315-2307403
 
>I:2308976-2309209.+.Y39G10AR.21.5prime.Y39G10AR.21a
GFF LINE Y39G10AR.21 + FIRST_EXON: I:2308976-2309209 FIRST_INTRON: I:2309210-2309516 Y39G10AR.21a
5primeExons: chrI:2308976-2309209
BOUNDING_INTRON: chrI:2309210-2309516
 
>I:2321738-2321817.-.Y39G10AR.14.5prime.Y39G10AR.14a.1
GFF LINE Y39G10AR.14 - FIRST_EXON: I:2321738-2321817 FIRST_INTRON: I:2321681-2321737 Y39G10AR.14a.1
5primeExons: chrI:2321738-2321817
BOUNDING_INTRON: chrI:2321681-2321737
 
>I:2322448-2322596.-.Y39G10AR.32.5prime.Y39G10AR.32a
GFF LINE Y39G10AR.32 - FIRST_EXON: I:2322448-2322596 FIRST_INTRON: I:2322406-2322447 Y39G10AR.32a
5primeExons: chrI:2322448-2322596
WBGene00219275_Y39G10AR.32_Y39G10AR.32_protein-coding E005 chrI:2322448-2322596 1.004 ceh32_T4 hlh1_T4 0.011 5primeExons_EXON
BOUNDING_INTRON: chrI:2322406-2322447
 
>I:2357883-2357994.+.Y39G10AR.3.5prime.Y39G10AR.3a
GFF LINE Y39G10AR.3 + FIRST_EXON: I:2357883-2357994 FIRST_INTRON: I:2357995-2358417 Y39G10AR.3a
5primeExons: chrI:2357883-2357994
WBGene00021461_Y39G10AR.3_nekl-1_protein-coding E001 chrI:2357883-2357994 1.348 ceh32_T3 hlh1_T3 0.029 5primeExons_EXON
WBGene00021461_Y39G10AR.3_nekl-1_protein-coding E001 chrI:2357883-2357994 1.003 ceh32_T4 hlh1_T4 0.020 5primeExons_EXON
WBGene00021461_Y39G10AR.3_nekl-1_protein-coding E001 chrI:2357883-2357994 1.291 ceh32_T4 nhr25_T4 0.032 5primeExons_EXON
WBGene00021461_Y39G10AR.3_nekl-1_protein-coding E001 chrI:2357883-2357994 12.784 ceh32_T4 pha4_T4 0.027 5primeExons_EXON
WBGene00021461_Y39G10AR.3_nekl-1_protein-coding E001 chrI:2357883-2357994 12.903 ceh32_T4 end1_T4 0.020 5primeExons_EXON
WBGene00021461_Y39G10AR.3_nekl-1_protein-coding E001 chrI:2357883-2357994 12.581 cnd1_T4 end1_T4 0.071 5primeExons_EXON
BOUNDING_INTRON: chrI:2357995-2358417
 
>I:2393209-2393415.-.Y39G10AR.18.5prime.Y39G10AR.18b.1
GFF LINE Y39G10AR.18 - FIRST_EXON: I:2393209-2393415 FIRST_INTRON: I:2392709-2393208 Y39G10AR.18b.1
5primeExons: chrI:2393209-2393415
WBGene00021474_Y39G10AR.18_dot-1.1_protein-coding E015 chrI:2393209-2393415 1.005 ceh32_T0 end1_T0 0.000 5primeExons_EXON
WBGene00021474_Y39G10AR.18_dot-1.1_protein-coding E015 chrI:2393209-2393415 1.394 ceh32_T1 pha4_T1 0.000 5primeExons_EXON
WBGene00021474_Y39G10AR.18_dot-1.1_protein-coding E015 chrI:2393209-2393415 1.490 ceh32_T1 end1_T1 0.000 5primeExons_EXON
WBGene00021474_Y39G10AR.18_dot-1.1_protein-coding E015 chrI:2393209-2393415 1.256 ceh32_T2 pha4_T2 0.000 5primeExons_EXON
WBGene00021474_Y39G10AR.18_dot-1.1_protein-coding E015 chrI:2393209-2393415 1.352 ceh32_T2 end1_T2 0.000 5primeExons_EXON
WBGene00021474_Y39G10AR.18_dot-1.1_protein-coding E015 chrI:2393209-2393415 1.093 ceh32_T3 pha4_T3 0.000 5primeExons_EXON
WBGene00021474_Y39G10AR.18_dot-1.1_protein-coding E015 chrI:2393209-2393415 1.161 ceh32_T4 end1_T4 0.000 5primeExons_EXON
WBGene00021474_Y39G10AR.18_dot-1.1_protein-coding E015 chrI:2393209-2393415 1.014 nhr25_T1 end1_T1 0.023 5primeExons_EXON
BOUNDING_INTRON: chrI:2392709-2393208
WBGene00021474_Y39G10AR.18_dot-1.1_protein-coding J033 chrI:2392709-2393208 1.173 ceh32_T0 pha4_T0 0.000 5primeExons_BOUNDING_INTRON
WBGene00021474_Y39G10AR.18_dot-1.1_protein-coding J033 chrI:2392709-2393208 1.176 ceh32_T0 end1_T0 0.000 5primeExons_BOUNDING_INTRON
WBGene00021474_Y39G10AR.18_dot-1.1_protein-coding J033 chrI:2392709-2393208 2.025 ceh32_T1 pha4_T1 0.000 5primeExons_BOUNDING_INTRON
WBGene00021474_Y39G10AR.18_dot-1.1_protein-coding J033 chrI:2392709-2393208 2.167 ceh32_T1 end1_T1 0.000 5primeExons_BOUNDING_INTRON
WBGene00021474_Y39G10AR.18_dot-1.1_protein-coding J033 chrI:2392709-2393208 1.030 ceh32_T2 nhr25_T2 0.000 5primeExons_BOUNDING_INTRON
WBGene00021474_Y39G10AR.18_dot-1.1_protein-coding J033 chrI:2392709-2393208 1.068 ceh32_T2 hlh1_T2 0.000 5primeExons_BOUNDING_INTRON
WBGene00021474_Y39G10AR.18_dot-1.1_protein-coding J033 chrI:2392709-2393208 1.678 ceh32_T2 pha4_T2 0.000 5primeExons_BOUNDING_INTRON
WBGene00021474_Y39G10AR.18_dot-1.1_protein-coding J033 chrI:2392709-2393208 1.748 ceh32_T2 end1_T2 0.000 5primeExons_BOUNDING_INTRON
WBGene00021474_Y39G10AR.18_dot-1.1_protein-coding J033 chrI:2392709-2393208 1.474 ceh32_T3 end1_T3 0.000 5primeExons_BOUNDING_INTRON
WBGene00021474_Y39G10AR.18_dot-1.1_protein-coding J033 chrI:2392709-2393208 1.519 ceh32_T3 pha4_T3 0.000 5primeExons_BOUNDING_INTRON
WBGene00021474_Y39G10AR.18_dot-1.1_protein-coding J033 chrI:2392709-2393208 1.100 ceh32_T4 nhr25_T4 0.000 5primeExons_BOUNDING_INTRON
WBGene00021474_Y39G10AR.18_dot-1.1_protein-coding J033 chrI:2392709-2393208 1.139 ceh32_T4 hlh1_T4 0.000 5primeExons_BOUNDING_INTRON
WBGene00021474_Y39G10AR.18_dot-1.1_protein-coding J033 chrI:2392709-2393208 1.571 ceh32_T4 pha4_T4 0.000 5primeExons_BOUNDING_INTRON
WBGene00021474_Y39G10AR.18_dot-1.1_protein-coding J033 chrI:2392709-2393208 1.820 ceh32_T4 end1_T4 0.000 5primeExons_BOUNDING_INTRON
WBGene00021474_Y39G10AR.18_dot-1.1_protein-coding J033 chrI:2392709-2393208 1.093 cnd1_T2 pha4_T2 0.007 5primeExons_BOUNDING_INTRON
WBGene00021474_Y39G10AR.18_dot-1.1_protein-coding J033 chrI:2392709-2393208 1.165 cnd1_T2 end1_T2 0.007 5primeExons_BOUNDING_INTRON
WBGene00021474_Y39G10AR.18_dot-1.1_protein-coding J033 chrI:2392709-2393208 1.161 hlh1_T1 pha4_T1 0.036 5primeExons_BOUNDING_INTRON
WBGene00021474_Y39G10AR.18_dot-1.1_protein-coding J033 chrI:2392709-2393208 1.319 hlh1_T1 end1_T1 0.003 5primeExons_BOUNDING_INTRON
WBGene00021474_Y39G10AR.18_dot-1.1_protein-coding J033 chrI:2392709-2393208 1.327 nhr25_T1 pha4_T1 0.041 5primeExons_BOUNDING_INTRON
WBGene00021474_Y39G10AR.18_dot-1.1_protein-coding J033 chrI:2392709-2393208 1.505 nhr25_T1 end1_T1 0.010 5primeExons_BOUNDING_INTRON
WBGene00021474_Y39G10AR.18_dot-1.1_protein-coding J033 chrI:2392709-2393208 1.099 tbx37_T1 end1_T1 0.002 5primeExons_BOUNDING_INTRON
 
>I:2401458-2401488.-.Y39G10AR.18.5prime.Y39G10AR.18a.1
GFF LINE Y39G10AR.18 - FIRST_EXON: I:2401458-2401488 FIRST_INTRON: I:2401409-2401457 Y39G10AR.18a.1
5primeExons: chrI:2401458-2401488
BOUNDING_INTRON: chrI:2401409-2401457
 
>I:2402232-2402324.+.Y39G10AR.2.5prime.Y39G10AR.2a
GFF LINE Y39G10AR.2 + FIRST_EXON: I:2402232-2402324 FIRST_INTRON: I:2402325-2403015 Y39G10AR.2a
5primeExons: chrI:2402232-2402324
WBGene00021460_Y39G10AR.2_zwl-1_protein-coding E001 chrI:2402232-2402324 1.352 ceh32_T4 hlh1_T4 0.002 5primeExons_EXON
BOUNDING_INTRON: chrI:2402325-2403015
WBGene00021460_Y39G10AR.2_zwl-1_protein-coding J011 chrI:2402325-2403015 1.902 ceh32_T4 hlh1_T4 0.000 5primeExons_BOUNDING_INTRON
WBGene00021460_Y39G10AR.2_zwl-1_protein-coding J011 chrI:2402325-2403015 1.332 tbx37_T4 hlh1_T4 0.029 5primeExons_BOUNDING_INTRON
 
>I:2415133-2415279.+.F23C8.13.5prime.F23C8.13a
GFF LINE F23C8.13 + FIRST_EXON: I:2415133-2415279 FIRST_INTRON: I:2415280-2415841 F23C8.13a
5primeExons: chrI:2415133-2415279
BOUNDING_INTRON: chrI:2415280-2415841
 
>I:2420299-2420353.-.F23C8.5.5prime.F23C8.5a.1
GFF LINE F23C8.5 - FIRST_EXON: I:2420299-2420353 FIRST_INTRON: I:2420039-2420298 F23C8.5a.1
5primeExons: chrI:2420299-2420353
BOUNDING_INTRON: chrI:2420039-2420298
 
>I:2436992-2437084.-.F23C8.14.5prime.F23C8.14a
GFF LINE F23C8.14 - FIRST_EXON: I:2436992-2437084 FIRST_INTRON: I:2436685-2436991 F23C8.14a
5primeExons: chrI:2436992-2437084
BOUNDING_INTRON: chrI:2436685-2436991
 
>I:2463346-2463461.-.T16H5.1.5prime.T16H5.1a
GFF LINE T16H5.1 - FIRST_EXON: I:2463346-2463461 FIRST_INTRON: I:2456464-2463345 T16H5.1a
5primeExons: chrI:2463346-2463461
BOUNDING_INTRON: chrI:2456464-2463345
WBGene00002141_T16H5.1_inx-19_protein-coding J013 chrI:2456464-2463345 1.016 ceh32_T4 end1_T4 0.091 5primeExons_BOUNDING_INTRON
WBGene00002141_T16H5.1_inx-19_protein-coding J013 chrI:2456464-2463345 1.121 ceh32_T4 pha4_T4 0.051 5primeExons_BOUNDING_INTRON
WBGene00002141_T16H5.1_inx-19_protein-coding J013 chrI:2456464-2463345 1.612 ceh32_T4 hlh1_T4 0.000 5primeExons_BOUNDING_INTRON
WBGene00002141_T16H5.1_inx-19_protein-coding J013 chrI:2456464-2463345 1.031 cnd1_T4 hlh1_T4 0.048 5primeExons_BOUNDING_INTRON
 
>I:2464540-2464637.-.T16H5.1.5prime.T16H5.1b
GFF LINE T16H5.1 - FIRST_EXON: I:2464540-2464637 FIRST_INTRON: I:2456471-2464539 T16H5.1b
5primeExons: chrI:2464540-2464637
BOUNDING_INTRON: chrI:2456471-2464539
 
>I:2471963-2471972.-.Y74C10AL.2.5prime.Y74C10AL.2.2
GFF LINE Y74C10AL.2 - FIRST_EXON: I:2471963-2471972 FIRST_INTRON: I:2471938-2471962 Y74C10AL.2.2
5primeExons: chrI:2471963-2471972
BOUNDING_INTRON: chrI:2471938-2471962
 
>I:2485868-2486004.+.Y74C10AR.1.5prime.Y74C10AR.1a
GFF LINE Y74C10AR.1 + FIRST_EXON: I:2485868-2486004 FIRST_INTRON: I:2486005-2486807 Y74C10AR.1a
5primeExons: chrI:2485868-2486004
BOUNDING_INTRON: chrI:2486005-2486807
 
>I:2489976-2490190.+.Y23H5B.6.5prime.Y23H5B.6a
GFF LINE Y23H5B.6 + FIRST_EXON: I:2489976-2490190 FIRST_INTRON: I:2490191-2490236 Y23H5B.6a
5primeExons: chrI:2489976-2490190
WBGene00021277_Y23H5B.6_Y23H5B.6_protein-coding E001 chrI:2489976-2490190 1.067 ceh32_T1 pha4_T1 0.000 5primeExons_EXON
WBGene00021277_Y23H5B.6_Y23H5B.6_protein-coding E001 chrI:2489976-2490190 1.212 ceh32_T1 end1_T1 0.000 5primeExons_EXON
WBGene00021277_Y23H5B.6_Y23H5B.6_protein-coding E001 chrI:2489976-2490190 1.055 ceh32_T2 end1_T2 0.000 5primeExons_EXON
WBGene00021277_Y23H5B.6_Y23H5B.6_protein-coding E001 chrI:2489976-2490190 1.017 ceh32_T4 pha4_T4 0.018 5primeExons_EXON
BOUNDING_INTRON: chrI:2490191-2490236
 
>I:2494817-2494825.+.Y23H5B.6.5prime.Y23H5B.6b
GFF LINE Y23H5B.6 + FIRST_EXON: I:2494817-2494825 FIRST_INTRON: I:2494826-2494885 Y23H5B.6b
5primeExons: chrI:2494817-2494825
BOUNDING_INTRON: chrI:2494826-2494885
 
>I:2617560-2617605.+.Y23H5A.4.5prime.Y23H5A.4a
GFF LINE Y23H5A.4 + FIRST_EXON: I:2617560-2617605 FIRST_INTRON: I:2617606-2617654 Y23H5A.4a
5primeExons: chrI:2617560-2617605
BOUNDING_INTRON: chrI:2617606-2617654
 
>I:2621955-2622014.+.Y23H5A.2.5prime.Y23H5A.2a
GFF LINE Y23H5A.2 + FIRST_EXON: I:2621955-2622014 FIRST_INTRON: I:2622015-2622317 Y23H5A.2a
5primeExons: chrI:2621955-2622014
BOUNDING_INTRON: chrI:2622015-2622317
WBGene00021269_Y23H5A.2_Y23H5A.2_protein-coding J005 chrI:2622015-2622317 1.006 ceh32_T4 hlh1_T4 0.093 5primeExons_BOUNDING_INTRON
 
>I:2668160-2668259.+.F32B5.6.5prime.F32B5.6d.4
GFF LINE F32B5.6 + FIRST_EXON: I:2668160-2668259 FIRST_INTRON: I:2668260-2668407 F32B5.6d.4
5primeExons: chrI:2668160-2668259
BOUNDING_INTRON: chrI:2668260-2668407
WBGene00017979_F32B5.6_F32B5.6_protein-coding J021 chrI:2668260-2668407 1.057 ceh32_T4 end1_T4 0.000 5primeExons_BOUNDING_INTRON
WBGene00017979_F32B5.6_F32B5.6_protein-coding J021 chrI:2668260-2668407 1.155 ceh32_T4 pha4_T4 0.000 5primeExons_BOUNDING_INTRON
WBGene00017979_F32B5.6_F32B5.6_protein-coding E004 chrI:2668249-2668259 1.079 ceh32_T4 pha4_T4 0.000 5primeExons_EXON
>I:26733-26778.-.Y74C9A.4.5prime.Y74C9A.4b
GFF LINE Y74C9A.4 - FIRST_EXON: I:26733-26778 FIRST_INTRON: I:26691-26732 Y74C9A.4b
5primeExons: chrI:26733-26778
BOUNDING_INTRON: chrI:26691-26732
WBGene00022278_Y74C9A.4_rcor-1_protein-coding J030 chrI:26691-26732 2.277 ceh32_T0 nhr25_T0 0.044 5primeExons_BOUNDING_INTRON
 
>I:2682534-2682797.-.F32B5.7.5prime.F32B5.7a.1
GFF LINE F32B5.7 - FIRST_EXON: I:2682534-2682797 FIRST_INTRON: I:2680666-2682533 F32B5.7a.1
5primeExons: chrI:2682534-2682797
BOUNDING_INTRON: chrI:2680666-2682533
WBGene00017980_F32B5.7_F32B5.7_protein-coding J026 chrI:2680666-2682533 1.209 tbx37_T2 end1_T2 0.069 5primeExons_BOUNDING_INTRON
 
>I:2689270-2689430.-.F32B5.8.5prime.F32B5.8b.3
GFF LINE F32B5.8 - FIRST_EXON: I:2689270-2689430 FIRST_INTRON: I:2689211-2689269 F32B5.8b.3
5primeExons: chrI:2689270-2689430
BOUNDING_INTRON: chrI:2689211-2689269
 
>I:2706883-2707179.+.Y71F9B.5.5prime.Y71F9B.5a.2
GFF LINE Y71F9B.5 + FIRST_EXON: I:2706883-2707179 FIRST_INTRON: I:2707180-2707598 Y71F9B.5a.2
5primeExons: chrI:2706883-2707179
WBGene00003006_Y71F9B.5_lin-17_protein-coding E001 chrI:2706883-2707179 1.040 hlh1_T1 ceh32_T1 0.005 5primeExons_EXON
BOUNDING_INTRON: chrI:2707180-2707598
WBGene00003006_Y71F9B.5_lin-17_protein-coding J020 chrI:2707180-2707598 1.680 end1_T1 ceh32_T1 0.098 5primeExons_BOUNDING_INTRON
WBGene00003006_Y71F9B.5_lin-17_protein-coding J020 chrI:2707180-2707598 1.161 hlh1_T1 ceh32_T1 0.001 5primeExons_BOUNDING_INTRON
 
>I:2721440-2721477.-.Y71F9B.16.5prime.Y71F9B.16a
GFF LINE Y71F9B.16 - FIRST_EXON: I:2721440-2721477 FIRST_INTRON: I:2720991-2721439 Y71F9B.16a
5primeExons: chrI:2721440-2721477
WBGene00001048_Y71F9B.16_dnj-30_protein-coding E004 chrI:2721440-2721477 1.383 end1_T1 ceh32_T1 0.000 5primeExons_EXON
WBGene00001048_Y71F9B.16_dnj-30_protein-coding E004 chrI:2721440-2721477 1.050 end1_T4 ceh32_T4 0.000 5primeExons_EXON
WBGene00001048_Y71F9B.16_dnj-30_protein-coding E004 chrI:2721440-2721477 1.213 nhr25_T1 ceh32_T1 0.000 5primeExons_EXON
WBGene00001048_Y71F9B.16_dnj-30_protein-coding E004 chrI:2721440-2721477 1.251 pha4_T1 ceh32_T1 0.010 5primeExons_EXON
WBGene00001048_Y71F9B.16_dnj-30_protein-coding E004 chrI:2721440-2721477 1.009 pha4_T2 ceh32_T2 0.002 5primeExons_EXON
BOUNDING_INTRON: chrI:2720991-2721439
WBGene00001048_Y71F9B.16_dnj-30_protein-coding J007 chrI:2720991-2721439 1.438 end1_T1 ceh32_T1 0.000 5primeExons_BOUNDING_INTRON
WBGene00001048_Y71F9B.16_dnj-30_protein-coding J007 chrI:2720991-2721439 1.031 end1_T4 ceh32_T4 0.000 5primeExons_BOUNDING_INTRON
WBGene00001048_Y71F9B.16_dnj-30_protein-coding J007 chrI:2720991-2721439 1.003 hlh1_T1 ceh32_T1 0.000 5primeExons_BOUNDING_INTRON
WBGene00001048_Y71F9B.16_dnj-30_protein-coding J007 chrI:2720991-2721439 1.268 nhr25_T1 ceh32_T1 0.000 5primeExons_BOUNDING_INTRON
WBGene00001048_Y71F9B.16_dnj-30_protein-coding J007 chrI:2720991-2721439 1.302 pha4_T1 ceh32_T1 0.006 5primeExons_BOUNDING_INTRON
WBGene00001048_Y71F9B.16_dnj-30_protein-coding J007 chrI:2720991-2721439 1.007 pha4_T2 ceh32_T2 0.001 5primeExons_BOUNDING_INTRON
 
>I:2726529-2726658.-.Y71F9B.6.5prime.Y71F9B.6a
GFF LINE Y71F9B.6 - FIRST_EXON: I:2726529-2726658 FIRST_INTRON: I:2726476-2726528 Y71F9B.6a
5primeExons: chrI:2726529-2726658
BOUNDING_INTRON: chrI:2726476-2726528
 
>I:2726656-2726702.+.Y71F9B.4.5prime.Y71F9B.4.1
GFF LINE Y71F9B.4 + FIRST_EXON: I:2726656-2726702 FIRST_INTRON: I:2726703-2727013 Y71F9B.4.1
5primeExons: chrI:2726656-2726702
BOUNDING_INTRON: chrI:2726703-2727013
 
>I:2731560-2731636.+.Y71F9B.2.5prime.Y71F9B.2a
GFF LINE Y71F9B.2 + FIRST_EXON: I:2731560-2731636 FIRST_INTRON: I:2731637-2732717 Y71F9B.2a
5primeExons: chrI:2731560-2731636
BOUNDING_INTRON: chrI:2731637-2732717
WBGene00022126_Y71F9B.2_Y71F9B.2_protein-coding J005 chrI:2731637-2732717 1.064 ceh32_T1 pha4_T1 0.004 5primeExons_BOUNDING_INTRON
WBGene00022126_Y71F9B.2_Y71F9B.2_protein-coding J005 chrI:2731637-2732717 1.098 ceh32_T1 end1_T1 0.001 5primeExons_BOUNDING_INTRON
WBGene00022126_Y71F9B.2_Y71F9B.2_protein-coding J005 chrI:2731637-2732717 1.085 ceh32_T2 pha4_T2 0.000 5primeExons_BOUNDING_INTRON
 
>I:2742397-2742508.-.Y71F9B.8.5prime.Y71F9B.8a
GFF LINE Y71F9B.8 - FIRST_EXON: I:2742397-2742508 FIRST_INTRON: I:2741511-2742396 Y71F9B.8a
5primeExons: chrI:2742397-2742508
WBGene00022129_Y71F9B.8_lron-11_protein-coding E007 chrI:2742397-2742508 1.043 ceh32_T0 hlh1_T0 0.000 5primeExons_EXON
WBGene00022129_Y71F9B.8_lron-11_protein-coding E007 chrI:2742397-2742508 1.156 ceh32_T0 pha4_T0 0.001 5primeExons_EXON
WBGene00022129_Y71F9B.8_lron-11_protein-coding E007 chrI:2742397-2742508 1.279 ceh32_T0 end1_T0 0.000 5primeExons_EXON
WBGene00022129_Y71F9B.8_lron-11_protein-coding E007 chrI:2742397-2742508 1.016 ceh32_T1 pha4_T1 0.000 5primeExons_EXON
WBGene00022129_Y71F9B.8_lron-11_protein-coding E007 chrI:2742397-2742508 1.070 ceh32_T1 end1_T1 0.000 5primeExons_EXON
WBGene00022129_Y71F9B.8_lron-11_protein-coding E007 chrI:2742397-2742508 1.112 ceh32_T2 end1_T2 0.000 5primeExons_EXON
WBGene00022129_Y71F9B.8_lron-11_protein-coding E007 chrI:2742397-2742508 1.149 ceh32_T2 pha4_T2 0.002 5primeExons_EXON
WBGene00022129_Y71F9B.8_lron-11_protein-coding E007 chrI:2742397-2742508 1.246 ceh32_T3 pha4_T3 0.000 5primeExons_EXON
WBGene00022129_Y71F9B.8_lron-11_protein-coding E007 chrI:2742397-2742508 1.019 ceh32_T4 end1_T4 0.041 5primeExons_EXON
WBGene00022129_Y71F9B.8_lron-11_protein-coding E007 chrI:2742397-2742508 1.106 ceh32_T4 hlh1_T4 0.000 5primeExons_EXON
WBGene00022129_Y71F9B.8_lron-11_protein-coding E007 chrI:2742397-2742508 1.196 ceh32_T4 pha4_T4 0.000 5primeExons_EXON
BOUNDING_INTRON: chrI:2741511-2742396
WBGene00022129_Y71F9B.8_lron-11_protein-coding J012 chrI:2741511-2742396 1.368 ceh32_T0 end1_T0 0.003 5primeExons_BOUNDING_INTRON
WBGene00022129_Y71F9B.8_lron-11_protein-coding J012 chrI:2741511-2742396 1.687 ceh32_T0 pha4_T0 0.000 5primeExons_BOUNDING_INTRON
WBGene00022129_Y71F9B.8_lron-11_protein-coding J012 chrI:2741511-2742396 1.080 ceh32_T1 hlh1_T1 0.000 5primeExons_BOUNDING_INTRON
WBGene00022129_Y71F9B.8_lron-11_protein-coding J012 chrI:2741511-2742396 1.125 ceh32_T1 nhr25_T1 0.000 5primeExons_BOUNDING_INTRON
WBGene00022129_Y71F9B.8_lron-11_protein-coding J012 chrI:2741511-2742396 1.613 ceh32_T1 end1_T1 0.000 5primeExons_BOUNDING_INTRON
WBGene00022129_Y71F9B.8_lron-11_protein-coding J012 chrI:2741511-2742396 1.793 ceh32_T1 pha4_T1 0.000 5primeExons_BOUNDING_INTRON
WBGene00022129_Y71F9B.8_lron-11_protein-coding J012 chrI:2741511-2742396 1.013 ceh32_T2 nhr25_T2 0.000 5primeExons_BOUNDING_INTRON
WBGene00022129_Y71F9B.8_lron-11_protein-coding J012 chrI:2741511-2742396 1.031 ceh32_T2 hlh1_T2 0.004 5primeExons_BOUNDING_INTRON
WBGene00022129_Y71F9B.8_lron-11_protein-coding J012 chrI:2741511-2742396 1.675 ceh32_T2 pha4_T2 0.000 5primeExons_BOUNDING_INTRON
WBGene00022129_Y71F9B.8_lron-11_protein-coding J012 chrI:2741511-2742396 1.704 ceh32_T2 end1_T2 0.000 5primeExons_BOUNDING_INTRON
WBGene00022129_Y71F9B.8_lron-11_protein-coding J012 chrI:2741511-2742396 1.607 ceh32_T3 pha4_T3 0.040 5primeExons_BOUNDING_INTRON
WBGene00022129_Y71F9B.8_lron-11_protein-coding J012 chrI:2741511-2742396 1.634 ceh32_T3 end1_T3 0.000 5primeExons_BOUNDING_INTRON
WBGene00022129_Y71F9B.8_lron-11_protein-coding J012 chrI:2741511-2742396 1.220 ceh32_T4 nhr25_T4 0.000 5primeExons_BOUNDING_INTRON
WBGene00022129_Y71F9B.8_lron-11_protein-coding J012 chrI:2741511-2742396 1.271 ceh32_T4 hlh1_T4 0.000 5primeExons_BOUNDING_INTRON
WBGene00022129_Y71F9B.8_lron-11_protein-coding J012 chrI:2741511-2742396 1.548 ceh32_T4 pha4_T4 0.000 5primeExons_BOUNDING_INTRON
WBGene00022129_Y71F9B.8_lron-11_protein-coding J012 chrI:2741511-2742396 1.917 ceh32_T4 end1_T4 0.000 5primeExons_BOUNDING_INTRON
WBGene00022129_Y71F9B.8_lron-11_protein-coding J012 chrI:2741511-2742396 1.427 cnd1_T2 pha4_T2 0.002 5primeExons_BOUNDING_INTRON
WBGene00022129_Y71F9B.8_lron-11_protein-coding J012 chrI:2741511-2742396 1.463 cnd1_T2 end1_T2 0.000 5primeExons_BOUNDING_INTRON
WBGene00022129_Y71F9B.8_lron-11_protein-coding J012 chrI:2741511-2742396 1.076 cnd1_T3 end1_T3 0.000 5primeExons_BOUNDING_INTRON
WBGene00022129_Y71F9B.8_lron-11_protein-coding J012 chrI:2741511-2742396 1.228 cnd1_T3 pha4_T3 0.000 5primeExons_BOUNDING_INTRON
WBGene00022129_Y71F9B.8_lron-11_protein-coding J012 chrI:2741511-2742396 1.119 cnd1_T4 pha4_T4 0.000 5primeExons_BOUNDING_INTRON
WBGene00022129_Y71F9B.8_lron-11_protein-coding J012 chrI:2741511-2742396 1.493 cnd1_T4 end1_T4 0.000 5primeExons_BOUNDING_INTRON
 
>I:2775945-2776097.-.Y71F9B.10.5prime.Y71F9B.10a
GFF LINE Y71F9B.10 - FIRST_EXON: I:2775945-2776097 FIRST_INTRON: I:2775895-2775944 Y71F9B.10a
5primeExons: chrI:2775945-2776097
WBGene00004946_Y71F9B.10_sop-3_protein-coding E019 chrI:2775945-2776097 1.027 pha4_T4 ceh32_T4 0.011 5primeExons_EXON
BOUNDING_INTRON: chrI:2775895-2775944
 
>I:2777884-2777931.-.Y71F9B.13.5prime.Y71F9B.13b
GFF LINE Y71F9B.13 - FIRST_EXON: I:2777884-2777931 FIRST_INTRON: I:2777450-2777883 Y71F9B.13b
5primeExons: chrI:2777884-2777931
BOUNDING_INTRON: chrI:2777450-2777883
 
>I:2778517-2778719.-.Y71F9B.13.5prime.Y71F9B.13a
GFF LINE Y71F9B.13 - FIRST_EXON: I:2778517-2778719 FIRST_INTRON: I:2777450-2778516 Y71F9B.13a
5primeExons: chrI:2778517-2778719
BOUNDING_INTRON: chrI:2777450-2778516
 
>I:2786028-2786068.-.W03D8.9.5prime.W03D8.9.1
GFF LINE W03D8.9 - FIRST_EXON: I:2786028-2786068 FIRST_INTRON: I:2785854-2786027 W03D8.9.1
5primeExons: chrI:2786028-2786068
BOUNDING_INTRON: chrI:2785854-2786027
 
>I:2799827-2799889.-.W03D8.2.5prime.W03D8.2b
GFF LINE W03D8.2 - FIRST_EXON: I:2799827-2799889 FIRST_INTRON: I:2799585-2799826 W03D8.2b
5primeExons: chrI:2799827-2799889
BOUNDING_INTRON: chrI:2799585-2799826
 
>I:2802822-2802960.+.W03D8.6.5prime.W03D8.6a
GFF LINE W03D8.6 + FIRST_EXON: I:2802822-2802960 FIRST_INTRON: I:2802961-2803996 W03D8.6a
5primeExons: chrI:2802822-2802960
BOUNDING_INTRON: chrI:2802961-2803996
 
>I:2853726-2853855.-.W10C8.4.5prime.W10C8.4a
GFF LINE W10C8.4 - FIRST_EXON: I:2853726-2853855 FIRST_INTRON: I:2853389-2853725 W10C8.4a
5primeExons: chrI:2853726-2853855
WBGene00021127_W10C8.4_W10C8.4_protein-coding E009 chrI:2853726-2853855 1.523 ceh32_T2 pha4_T2 0.090 5primeExons_EXON
WBGene00021127_W10C8.4_W10C8.4_protein-coding E009 chrI:2853726-2853855 2.271 ceh32_T2 end1_T2 0.055 5primeExons_EXON
WBGene00021127_W10C8.4_W10C8.4_protein-coding E009 chrI:2853726-2853855 2.700 ceh32_T2 nhr25_T2 0.005 5primeExons_EXON
BOUNDING_INTRON: chrI:2853389-2853725
WBGene00021127_W10C8.4_W10C8.4_protein-coding J014 chrI:2853389-2853725 1.545 ceh32_T2 pha4_T2 0.005 5primeExons_BOUNDING_INTRON
 
>I:2876020-2876308.-.Y71F9AL.13.5prime.Y71F9AL.13b.3
GFF LINE Y71F9AL.13 - FIRST_EXON: I:2876020-2876308 FIRST_INTRON: I:2875972-2876019 Y71F9AL.13b.3
5primeExons: chrI:2876020-2876308
BOUNDING_INTRON: chrI:2875972-2876019
WBGene00004412_Y71F9AL.13_rpl-1_protein-coding J021 chrI:2875972-2876019 1.091 ceh32_T1 nhr25_T1 0.002 5primeExons_BOUNDING_INTRON
WBGene00004412_Y71F9AL.13_rpl-1_protein-coding J021 chrI:2875972-2876019 1.257 ceh32_T1 hlh1_T1 0.000 5primeExons_BOUNDING_INTRON
WBGene00004412_Y71F9AL.13_rpl-1_protein-coding J021 chrI:2875972-2876019 1.226 ceh32_T2 nhr25_T2 0.000 5primeExons_BOUNDING_INTRON
WBGene00004412_Y71F9AL.13_rpl-1_protein-coding J021 chrI:2875972-2876019 1.574 ceh32_T2 hlh1_T2 0.000 5primeExons_BOUNDING_INTRON
WBGene00004412_Y71F9AL.13_rpl-1_protein-coding J021 chrI:2875972-2876019 1.097 ceh32_T3 hlh1_T3 0.003 5primeExons_BOUNDING_INTRON
WBGene00004412_Y71F9AL.13_rpl-1_protein-coding J021 chrI:2875972-2876019 1.013 cnd1_T1 hlh1_T1 0.000 5primeExons_BOUNDING_INTRON
WBGene00004412_Y71F9AL.13_rpl-1_protein-coding J021 chrI:2875972-2876019 1.062 cnd1_T2 hlh1_T2 0.000 5primeExons_BOUNDING_INTRON
WBGene00004412_Y71F9AL.13_rpl-1_protein-coding J021 chrI:2875972-2876019 1.009 cnd1_T3 hlh1_T3 0.024 5primeExons_BOUNDING_INTRON
WBGene00004412_Y71F9AL.13_rpl-1_protein-coding E007 chrI:2876020-2876026 1.005 cnd1_T3 hlh1_T3 0.013 5primeExons_EXON
WBGene00004412_Y71F9AL.13_rpl-1_protein-coding E007 chrI:2876020-2876026 1.047 ceh32_T3 hlh1_T3 0.002 5primeExons_EXON
WBGene00004412_Y71F9AL.13_rpl-1_protein-coding E007 chrI:2876020-2876026 1.118 ceh32_T2 nhr25_T2 0.000 5primeExons_EXON
WBGene00004412_Y71F9AL.13_rpl-1_protein-coding E007 chrI:2876020-2876026 1.152 ceh32_T1 hlh1_T1 0.000 5primeExons_EXON
WBGene00004412_Y71F9AL.13_rpl-1_protein-coding E007 chrI:2876020-2876026 1.387 ceh32_T2 hlh1_T2 0.000 5primeExons_EXON
>I:288973-289138.-.C53D5.4.5prime.C53D5.4a
GFF LINE C53D5.4 - FIRST_EXON: I:288973-289138 FIRST_INTRON: I:288903-288972 C53D5.4a
5primeExons: chrI:288973-289138
BOUNDING_INTRON: chrI:288903-288972
WBGene00016905_C53D5.4_ztf-3_protein-coding J014 chrI:288903-288972 1.020 ceh32_T0 pha4_T0 0.021 5primeExons_BOUNDING_INTRON
WBGene00016905_C53D5.4_ztf-3_protein-coding J014 chrI:288903-288972 1.074 ceh32_T1 nhr25_T1 0.001 5primeExons_BOUNDING_INTRON
WBGene00016905_C53D5.4_ztf-3_protein-coding J014 chrI:288903-288972 1.616 ceh32_T1 pha4_T1 0.000 5primeExons_BOUNDING_INTRON
WBGene00016905_C53D5.4_ztf-3_protein-coding J014 chrI:288903-288972 1.037 ceh32_T2 end1_T2 0.006 5primeExons_BOUNDING_INTRON
 
>I:291215-291307.+.C53D5.1.5prime.C53D5.1a
GFF LINE C53D5.1 + FIRST_EXON: I:291215-291307 FIRST_INTRON: I:291308-295791 C53D5.1a
5primeExons: chrI:291215-291307
WBGene00016902_C53D5.1_C53D5.1_protein-coding E001 chrI:291215-291307 1.198 ceh32_T0 hlh1_T0 0.072 5primeExons_EXON
WBGene00016902_C53D5.1_C53D5.1_protein-coding E001 chrI:291215-291307 1.715 ceh32_T1 hlh1_T1 0.000 5primeExons_EXON
WBGene00016902_C53D5.1_C53D5.1_protein-coding E001 chrI:291215-291307 1.479 ceh32_T2 hlh1_T2 0.001 5primeExons_EXON
WBGene00016902_C53D5.1_C53D5.1_protein-coding E001 chrI:291215-291307 1.315 ceh32_T3 hlh1_T3 0.000 5primeExons_EXON
WBGene00016902_C53D5.1_C53D5.1_protein-coding E001 chrI:291215-291307 1.165 ceh32_T4 hlh1_T4 0.003 5primeExons_EXON
WBGene00016902_C53D5.1_C53D5.1_protein-coding E001 chrI:291215-291307 1.410 cnd1_T1 hlh1_T1 0.000 5primeExons_EXON
WBGene00016902_C53D5.1_C53D5.1_protein-coding E001 chrI:291215-291307 1.379 cnd1_T2 hlh1_T2 0.000 5primeExons_EXON
WBGene00016902_C53D5.1_C53D5.1_protein-coding E001 chrI:291215-291307 1.189 cnd1_T3 hlh1_T3 0.000 5primeExons_EXON
WBGene00016902_C53D5.1_C53D5.1_protein-coding E001 chrI:291215-291307 1.701 end1_T1 hlh1_T1 0.000 5primeExons_EXON
WBGene00016902_C53D5.1_C53D5.1_protein-coding E001 chrI:291215-291307 1.576 end1_T2 hlh1_T2 0.001 5primeExons_EXON
WBGene00016902_C53D5.1_C53D5.1_protein-coding E001 chrI:291215-291307 1.920 end1_T3 hlh1_T3 0.000 5primeExons_EXON
WBGene00016902_C53D5.1_C53D5.1_protein-coding E001 chrI:291215-291307 1.436 end1_T4 hlh1_T4 0.004 5primeExons_EXON
WBGene00016902_C53D5.1_C53D5.1_protein-coding E001 chrI:291215-291307 1.797 nhr25_T1 hlh1_T1 0.000 5primeExons_EXON
WBGene00016902_C53D5.1_C53D5.1_protein-coding E001 chrI:291215-291307 1.771 nhr25_T2 hlh1_T2 0.000 5primeExons_EXON
WBGene00016902_C53D5.1_C53D5.1_protein-coding E001 chrI:291215-291307 1.659 nhr25_T3 hlh1_T3 0.000 5primeExons_EXON
WBGene00016902_C53D5.1_C53D5.1_protein-coding E001 chrI:291215-291307 1.505 nhr25_T4 hlh1_T4 0.000 5primeExons_EXON
WBGene00016902_C53D5.1_C53D5.1_protein-coding E001 chrI:291215-291307 1.783 pha4_T1 hlh1_T1 0.000 5primeExons_EXON
WBGene00016902_C53D5.1_C53D5.1_protein-coding E001 chrI:291215-291307 1.561 pha4_T2 hlh1_T2 0.001 5primeExons_EXON
WBGene00016902_C53D5.1_C53D5.1_protein-coding E001 chrI:291215-291307 1.640 pha4_T3 hlh1_T3 0.000 5primeExons_EXON
WBGene00016902_C53D5.1_C53D5.1_protein-coding E001 chrI:291215-291307 1.638 pha4_T4 hlh1_T4 0.000 5primeExons_EXON
WBGene00016902_C53D5.1_C53D5.1_protein-coding E001 chrI:291215-291307 1.849 tbx37_T1 hlh1_T1 0.000 5primeExons_EXON
WBGene00016902_C53D5.1_C53D5.1_protein-coding E001 chrI:291215-291307 1.659 tbx37_T2 hlh1_T2 0.000 5primeExons_EXON
WBGene00016902_C53D5.1_C53D5.1_protein-coding E001 chrI:291215-291307 1.543 tbx37_T3 hlh1_T3 0.000 5primeExons_EXON
WBGene00016902_C53D5.1_C53D5.1_protein-coding E001 chrI:291215-291307 1.338 tbx37_T4 hlh1_T4 0.000 5primeExons_EXON
BOUNDING_INTRON: chrI:291308-295791
WBGene00016902_C53D5.1_C53D5.1_protein-coding J011 chrI:291308-295791 1.054 ceh32_T0 hlh1_T0 0.065 5primeExons_BOUNDING_INTRON
WBGene00016902_C53D5.1_C53D5.1_protein-coding J011 chrI:291308-295791 1.972 ceh32_T1 hlh1_T1 0.000 5primeExons_BOUNDING_INTRON
WBGene00016902_C53D5.1_C53D5.1_protein-coding J011 chrI:291308-295791 1.530 ceh32_T2 hlh1_T2 0.001 5primeExons_BOUNDING_INTRON
WBGene00016902_C53D5.1_C53D5.1_protein-coding J011 chrI:291308-295791 1.243 ceh32_T3 hlh1_T3 0.000 5primeExons_BOUNDING_INTRON
WBGene00016902_C53D5.1_C53D5.1_protein-coding J011 chrI:291308-295791 1.003 ceh32_T4 hlh1_T4 0.023 5primeExons_BOUNDING_INTRON
WBGene00016902_C53D5.1_C53D5.1_protein-coding J011 chrI:291308-295791 1.403 cnd1_T1 hlh1_T1 0.007 5primeExons_BOUNDING_INTRON
WBGene00016902_C53D5.1_C53D5.1_protein-coding J011 chrI:291308-295791 1.326 cnd1_T2 hlh1_T2 0.004 5primeExons_BOUNDING_INTRON
WBGene00016902_C53D5.1_C53D5.1_protein-coding J011 chrI:291308-295791 1.059 cnd1_T3 hlh1_T3 0.000 5primeExons_BOUNDING_INTRON
WBGene00016902_C53D5.1_C53D5.1_protein-coding J011 chrI:291308-295791 1.499 end1_T1 hlh1_T1 0.003 5primeExons_BOUNDING_INTRON
WBGene00016902_C53D5.1_C53D5.1_protein-coding J011 chrI:291308-295791 1.371 end1_T2 hlh1_T2 0.032 5primeExons_BOUNDING_INTRON
WBGene00016902_C53D5.1_C53D5.1_protein-coding J011 chrI:291308-295791 1.416 end1_T3 hlh1_T3 0.001 5primeExons_BOUNDING_INTRON
WBGene00016902_C53D5.1_C53D5.1_protein-coding J011 chrI:291308-295791 1.083 end1_T4 hlh1_T4 0.089 5primeExons_BOUNDING_INTRON
WBGene00016902_C53D5.1_C53D5.1_protein-coding J011 chrI:291308-295791 1.737 nhr25_T1 hlh1_T1 0.000 5primeExons_BOUNDING_INTRON
WBGene00016902_C53D5.1_C53D5.1_protein-coding J011 chrI:291308-295791 1.580 nhr25_T2 hlh1_T2 0.001 5primeExons_BOUNDING_INTRON
WBGene00016902_C53D5.1_C53D5.1_protein-coding J011 chrI:291308-295791 1.123 nhr25_T3 hlh1_T3 0.001 5primeExons_BOUNDING_INTRON
WBGene00016902_C53D5.1_C53D5.1_protein-coding J011 chrI:291308-295791 1.460 nhr25_T4 hlh1_T4 0.000 5primeExons_BOUNDING_INTRON
WBGene00016902_C53D5.1_C53D5.1_protein-coding J011 chrI:291308-295791 1.236 pha4_T1 hlh1_T1 0.079 5primeExons_BOUNDING_INTRON
WBGene00016902_C53D5.1_C53D5.1_protein-coding J011 chrI:291308-295791 1.014 pha4_T3 hlh1_T3 0.036 5primeExons_BOUNDING_INTRON
WBGene00016902_C53D5.1_C53D5.1_protein-coding J011 chrI:291308-295791 1.417 pha4_T4 hlh1_T4 0.000 5primeExons_BOUNDING_INTRON
WBGene00016902_C53D5.1_C53D5.1_protein-coding J011 chrI:291308-295791 1.745 tbx37_T1 hlh1_T1 0.000 5primeExons_BOUNDING_INTRON
WBGene00016902_C53D5.1_C53D5.1_protein-coding J011 chrI:291308-295791 1.526 tbx37_T2 hlh1_T2 0.000 5primeExons_BOUNDING_INTRON
WBGene00016902_C53D5.1_C53D5.1_protein-coding J011 chrI:291308-295791 1.423 tbx37_T3 hlh1_T3 0.000 5primeExons_BOUNDING_INTRON
WBGene00016902_C53D5.1_C53D5.1_protein-coding J011 chrI:291308-295791 1.289 tbx37_T4 hlh1_T4 0.000 5primeExons_BOUNDING_INTRON
 
>I:2931461-2931548.+.Y71F9AM.4.5prime.Y71F9AM.4a
GFF LINE Y71F9AM.4 + FIRST_EXON: I:2931461-2931548 FIRST_INTRON: I:2931549-2931615 Y71F9AM.4a
5primeExons: chrI:2931461-2931548
WBGene00022121_Y71F9AM.4_cogc-3_protein-coding E001 chrI:2931461-2931548 1.193 ceh32_T4 pha4_T4 0.000 5primeExons_EXON
BOUNDING_INTRON: chrI:2931549-2931615
WBGene00022121_Y71F9AM.4_cogc-3_protein-coding J017 chrI:2931549-2931615 1.211 ceh32_T0 end1_T0 0.014 5primeExons_BOUNDING_INTRON
WBGene00022121_Y71F9AM.4_cogc-3_protein-coding J017 chrI:2931549-2931615 1.251 ceh32_T0 pha4_T0 0.004 5primeExons_BOUNDING_INTRON
WBGene00022121_Y71F9AM.4_cogc-3_protein-coding J017 chrI:2931549-2931615 1.344 ceh32_T1 pha4_T1 0.000 5primeExons_BOUNDING_INTRON
WBGene00022121_Y71F9AM.4_cogc-3_protein-coding J017 chrI:2931549-2931615 1.558 ceh32_T1 end1_T1 0.000 5primeExons_BOUNDING_INTRON
WBGene00022121_Y71F9AM.4_cogc-3_protein-coding J017 chrI:2931549-2931615 1.371 ceh32_T2 pha4_T2 0.000 5primeExons_BOUNDING_INTRON
WBGene00022121_Y71F9AM.4_cogc-3_protein-coding J017 chrI:2931549-2931615 1.591 ceh32_T2 end1_T2 0.000 5primeExons_BOUNDING_INTRON
WBGene00022121_Y71F9AM.4_cogc-3_protein-coding J017 chrI:2931549-2931615 1.165 ceh32_T3 end1_T3 0.007 5primeExons_BOUNDING_INTRON
WBGene00022121_Y71F9AM.4_cogc-3_protein-coding J017 chrI:2931549-2931615 1.665 ceh32_T3 pha4_T3 0.000 5primeExons_BOUNDING_INTRON
WBGene00022121_Y71F9AM.4_cogc-3_protein-coding J017 chrI:2931549-2931615 1.685 ceh32_T4 end1_T4 0.000 5primeExons_BOUNDING_INTRON
WBGene00022121_Y71F9AM.4_cogc-3_protein-coding J017 chrI:2931549-2931615 1.697 ceh32_T4 pha4_T4 0.000 5primeExons_BOUNDING_INTRON
WBGene00022121_Y71F9AM.4_cogc-3_protein-coding J017 chrI:2931549-2931615 1.018 cnd1_T2 end1_T2 0.000 5primeExons_BOUNDING_INTRON
WBGene00022121_Y71F9AM.4_cogc-3_protein-coding J017 chrI:2931549-2931615 1.009 nhr25_T1 end1_T1 0.000 5primeExons_BOUNDING_INTRON
WBGene00022121_Y71F9AM.4_cogc-3_protein-coding J017 chrI:2931549-2931615 1.012 nhr25_T2 end1_T2 0.000 5primeExons_BOUNDING_INTRON
WBGene00022121_Y71F9AM.4_cogc-3_protein-coding J017 chrI:2931549-2931615 1.156 nhr25_T3 pha4_T3 0.022 5primeExons_BOUNDING_INTRON
 
>I:295363-295420.+.C53D5.1.5prime.C53D5.1b
GFF LINE C53D5.1 + FIRST_EXON: I:295363-295420 FIRST_INTRON: I:295421-295791 C53D5.1b
5primeExons: chrI:295363-295420
WBGene00016902_C53D5.1_C53D5.1_protein-coding E002 chrI:295363-295420 12.138 hlh1_T2 tbx37_T2 0.081 5primeExons_EXON
WBGene00016902_C53D5.1_C53D5.1_protein-coding E002 chrI:295363-295420 12.192 hlh1_T2 cnd1_T2 0.060 5primeExons_EXON
WBGene00016902_C53D5.1_C53D5.1_protein-coding E002 chrI:295363-295420 1.308 hlh1_T4 tbx37_T4 0.084 5primeExons_EXON
WBGene00016902_C53D5.1_C53D5.1_protein-coding E002 chrI:295363-295420 12.639 hlh1_T4 pha4_T4 0.080 5primeExons_EXON
WBGene00016902_C53D5.1_C53D5.1_protein-coding E002 chrI:295363-295420 12.888 hlh1_T4 nhr25_T4 0.003 5primeExons_EXON
WBGene00016902_C53D5.1_C53D5.1_protein-coding E002 chrI:295363-295420 1.337 hlh1_T4 cnd1_T4 0.043 5primeExons_EXON
WBGene00016902_C53D5.1_C53D5.1_protein-coding E002 chrI:295363-295420 12.188 hlh1_T4 ceh32_T4 0.043 5primeExons_EXON
BOUNDING_INTRON: chrI:295421-295791
WBGene00016902_C53D5.1_C53D5.1_protein-coding J012 chrI:295421-295791 12.106 hlh1_T2 tbx37_T2 0.091 5primeExons_BOUNDING_INTRON
WBGene00016902_C53D5.1_C53D5.1_protein-coding J012 chrI:295421-295791 12.157 hlh1_T2 cnd1_T2 0.067 5primeExons_BOUNDING_INTRON
WBGene00016902_C53D5.1_C53D5.1_protein-coding J012 chrI:295421-295791 1.300 hlh1_T4 tbx37_T4 0.093 5primeExons_BOUNDING_INTRON
WBGene00016902_C53D5.1_C53D5.1_protein-coding J012 chrI:295421-295791 12.631 hlh1_T4 pha4_T4 0.083 5primeExons_BOUNDING_INTRON
WBGene00016902_C53D5.1_C53D5.1_protein-coding J012 chrI:295421-295791 12.881 hlh1_T4 nhr25_T4 0.004 5primeExons_BOUNDING_INTRON
WBGene00016902_C53D5.1_C53D5.1_protein-coding J012 chrI:295421-295791 1.331 hlh1_T4 cnd1_T4 0.050 5primeExons_BOUNDING_INTRON
WBGene00016902_C53D5.1_C53D5.1_protein-coding J012 chrI:295421-295791 12.179 hlh1_T4 ceh32_T4 0.044 5primeExons_BOUNDING_INTRON
 
>I:301196-301234.+.C53D5.1.5prime.C53D5.1d
GFF LINE C53D5.1 + FIRST_EXON: I:301196-301234 FIRST_INTRON: I:301235-302594 C53D5.1d
5primeExons: chrI:301196-301234
BOUNDING_INTRON: chrI:301235-302594
 
>I:310078-310082.-.C53D5.5.5prime.C53D5.5b.2
GFF LINE C53D5.5 - FIRST_EXON: I:310078-310082 FIRST_INTRON: I:309764-310077 C53D5.5b.2
5primeExons: chrI:310078-310082
BOUNDING_INTRON: chrI:309764-310077
 
>I:310762-310802.-.C53D5.5.5prime.C53D5.5a
GFF LINE C53D5.5 - FIRST_EXON: I:310762-310802 FIRST_INTRON: I:309762-310761 C53D5.5a
5primeExons: chrI:310762-310802
BOUNDING_INTRON: chrI:309762-310761
 
>I:3162216-3162371.-.Y54E10A.9.5prime.Y54E10A.9a.1
GFF LINE Y54E10A.9 - FIRST_EXON: I:3162216-3162371 FIRST_INTRON: I:3162170-3162215 Y54E10A.9a.1
5primeExons: chrI:3162216-3162371
BOUNDING_INTRON: chrI:3162170-3162215
 
>I:3211046-3211119.+.Y54E10A.4.5prime.Y54E10A.4b
GFF LINE Y54E10A.4 + FIRST_EXON: I:3211046-3211119 FIRST_INTRON: I:3211120-3211171 Y54E10A.4b
5primeExons: chrI:3211046-3211119
BOUNDING_INTRON: chrI:3211120-3211171
 
>I:323143-323352.-.Y48G1A.5.5prime.Y48G1A.5a
GFF LINE Y48G1A.5 - FIRST_EXON: I:323143-323352 FIRST_INTRON: I:323094-323142 Y48G1A.5a
5primeExons: chrI:323143-323352
BOUNDING_INTRON: chrI:323094-323142
WBGene00002079_Y48G1A.5_xpo-2_protein-coding J010 chrI:323094-323142 1.022 end1_T2 ceh32_T2 0.026 5primeExons_BOUNDING_INTRON
 
>I:3266592-3266762.-.Y44E3B.1.5prime.Y44E3B.1a.1
GFF LINE Y44E3B.1 - FIRST_EXON: I:3266592-3266762 FIRST_INTRON: I:3265856-3266591 Y44E3B.1a.1
5primeExons: chrI:3266592-3266762
WBGene00021552_Y44E3B.1_zip-4_protein-coding E007 chrI:3266592-3266762 1.687 ceh32_T1 nhr25_T1 0.001 5primeExons_EXON
WBGene00021552_Y44E3B.1_zip-4_protein-coding E007 chrI:3266592-3266762 1.458 cnd1_T1 nhr25_T1 0.022 5primeExons_EXON
WBGene00021552_Y44E3B.1_zip-4_protein-coding E007 chrI:3266592-3266762 1.569 end1_T1 nhr25_T1 0.006 5primeExons_EXON
WBGene00021552_Y44E3B.1_zip-4_protein-coding E007 chrI:3266592-3266762 1.520 hlh1_T1 nhr25_T1 0.004 5primeExons_EXON
WBGene00021552_Y44E3B.1_zip-4_protein-coding E007 chrI:3266592-3266762 1.778 pha4_T1 nhr25_T1 0.024 5primeExons_EXON
WBGene00021552_Y44E3B.1_zip-4_protein-coding E007 chrI:3266592-3266762 1.723 tbx37_T1 nhr25_T1 0.000 5primeExons_EXON
WBGene00021552_Y44E3B.1_zip-4_protein-coding E007 chrI:3266592-3266762 1.412 tbx37_T2 nhr25_T2 0.004 5primeExons_EXON
WBGene00021552_Y44E3B.1_zip-4_protein-coding E007 chrI:3266592-3266762 1.116 tbx37_T3 nhr25_T3 0.072 5primeExons_EXON
BOUNDING_INTRON: chrI:3265856-3266591
WBGene00021552_Y44E3B.1_zip-4_protein-coding J011 chrI:3265856-3266591 12.593 cnd1_T1 nhr25_T1 0.031 5primeExons_BOUNDING_INTRON
WBGene00021552_Y44E3B.1_zip-4_protein-coding J011 chrI:3265856-3266591 12.624 tbx37_T1 nhr25_T1 0.002 5primeExons_BOUNDING_INTRON
 
>I:3280822-3280883.-.W01B11.5.5prime.W01B11.5b
GFF LINE W01B11.5 - FIRST_EXON: I:3280822-3280883 FIRST_INTRON: I:3277656-3280821 W01B11.5b
5primeExons: chrI:3280822-3280883
BOUNDING_INTRON: chrI:3277656-3280821
 
>I:3386351-3386499.-.W05F2.4.5prime.W05F2.4d
GFF LINE W05F2.4 - FIRST_EXON: I:3386351-3386499 FIRST_INTRON: I:3384008-3386350 W05F2.4d
5primeExons: chrI:3386351-3386499
WBGene00021036_W05F2.4_W05F2.4_protein-coding E017 chrI:3386351-3386499 1.538 ceh32_T4 pha4_T4 0.003 5primeExons_EXON
WBGene00021036_W05F2.4_W05F2.4_protein-coding E017 chrI:3386351-3386499 1.484 end1_T4 pha4_T4 0.073 5primeExons_EXON
WBGene00021036_W05F2.4_W05F2.4_protein-coding E017 chrI:3386351-3386499 1.091 hlh1_T3 tbx37_T3 0.008 5primeExons_EXON
WBGene00021036_W05F2.4_W05F2.4_protein-coding E017 chrI:3386351-3386499 1.363 hlh1_T4 pha4_T4 0.001 5primeExons_EXON
WBGene00021036_W05F2.4_W05F2.4_protein-coding E017 chrI:3386351-3386499 1.113 nhr25_T4 pha4_T4 0.048 5primeExons_EXON
BOUNDING_INTRON: chrI:3384008-3386350
WBGene00021036_W05F2.4_W05F2.4_protein-coding J057 chrI:3384008-3386350 12.682 hlh1_T3 tbx37_T3 0.015 5primeExons_BOUNDING_INTRON
WBGene00021036_W05F2.4_W05F2.4_protein-coding J057 chrI:3384008-3386350 1.741 hlh1_T4 pha4_T4 0.029 5primeExons_BOUNDING_INTRON
 
>I:3402792-3402864.-.W05F2.4.5prime.W05F2.4a
GFF LINE W05F2.4 - FIRST_EXON: I:3402792-3402864 FIRST_INTRON: I:3402750-3402791 W05F2.4a
5primeExons: chrI:3402792-3402864
BOUNDING_INTRON: chrI:3402750-3402791
 
>I:3419600-3419709.+.K03E5.2.5prime.K03E5.2a
GFF LINE K03E5.2 + FIRST_EXON: I:3419600-3419709 FIRST_INTRON: I:3419710-3420365 K03E5.2a
5primeExons: chrI:3419600-3419709
BOUNDING_INTRON: chrI:3419710-3420365
 
>I:347093-347141.-.Y48G1A.6.5prime.Y48G1A.6b
GFF LINE Y48G1A.6 - FIRST_EXON: I:347093-347141 FIRST_INTRON: I:347045-347092 Y48G1A.6b
5primeExons: chrI:347093-347141
BOUNDING_INTRON: chrI:347045-347092
 
>I:348305-348364.-.Y48G1A.6.5prime.Y48G1A.6a
GFF LINE Y48G1A.6 - FIRST_EXON: I:348305-348364 FIRST_INTRON: I:347045-348304 Y48G1A.6a
5primeExons: chrI:348305-348364
BOUNDING_INTRON: chrI:347045-348304
 
>I:3533994-3534114.+.Y47G6A.5.5prime.Y47G6A.5a
GFF LINE Y47G6A.5 + FIRST_EXON: I:3533994-3534114 FIRST_INTRON: I:3534115-3534794 Y47G6A.5a
5primeExons: chrI:3533994-3534114
WBGene00021635_Y47G6A.5_Y47G6A.5_protein-coding E001 chrI:3533994-3534114 12.453 end1_T4 nhr25_T4 0.051 5primeExons_EXON
BOUNDING_INTRON: chrI:3534115-3534794
 
>I:3534701-3534749.+.Y47G6A.5.5prime.Y47G6A.5b
GFF LINE Y47G6A.5 + FIRST_EXON: I:3534701-3534749 FIRST_INTRON: I:3534750-3534794 Y47G6A.5b
5primeExons: chrI:3534701-3534749
BOUNDING_INTRON: chrI:3534750-3534794
 
>I:364519-364679.+.R119.7.5prime.R119.7a
GFF LINE R119.7 + FIRST_EXON: I:364519-364679 FIRST_INTRON: I:364680-364735 R119.7a
5primeExons: chrI:364519-364679
WBGene00020091_R119.7_rnp-8_protein-coding E001 chrI:364519-364679 1.031 ceh32_T4 pha4_T4 0.099 5primeExons_EXON
WBGene00020091_R119.7_rnp-8_protein-coding E001 chrI:364519-364679 1.235 ceh32_T4 end1_T4 0.032 5primeExons_EXON
BOUNDING_INTRON: chrI:364680-364735
 
>I:3726011-3726050.+.T12F5.3.5prime.T12F5.3.1
GFF LINE T12F5.3 + FIRST_EXON: I:3726011-3726050 FIRST_INTRON: I:3726051-3727026 T12F5.3.1
5primeExons: chrI:3726011-3726050
BOUNDING_INTRON: chrI:3726051-3727026
 
>I:3740257-3740479.-.T12F5.5.5prime.T12F5.5a
GFF LINE T12F5.5 - FIRST_EXON: I:3740257-3740479 FIRST_INTRON: I:3738759-3740256 T12F5.5a
5primeExons: chrI:3740257-3740479
WBGene00004147_T12F5.5_larp-5_protein-coding E011 chrI:3740257-3740479 1.152 nhr25_T1 pha4_T1 0.000 5primeExons_EXON
WBGene00004147_T12F5.5_larp-5_protein-coding E011 chrI:3740257-3740479 1.112 nhr25_T1 cnd1_T1 0.001 5primeExons_EXON
BOUNDING_INTRON: chrI:3738759-3740256
WBGene00004147_T12F5.5_larp-5_protein-coding J020 chrI:3738759-3740256 1.179 nhr25_T1 tbx37_T1 0.003 5primeExons_BOUNDING_INTRON
WBGene00004147_T12F5.5_larp-5_protein-coding J020 chrI:3738759-3740256 1.278 nhr25_T1 ceh32_T1 0.018 5primeExons_BOUNDING_INTRON
WBGene00004147_T12F5.5_larp-5_protein-coding J020 chrI:3738759-3740256 1.230 nhr25_T3 cnd1_T3 0.050 5primeExons_BOUNDING_INTRON
 
>I:3745589-3745811.+.Y8G1A.1.5prime.Y8G1A.1a
GFF LINE Y8G1A.1 + FIRST_EXON: I:3745589-3745811 FIRST_INTRON: I:3745812-3747500 Y8G1A.1a
5primeExons: chrI:3745589-3745811
BOUNDING_INTRON: chrI:3745812-3747500
 
>I:3746675-3746750.+.Y8G1A.1.5prime.Y8G1A.1b
GFF LINE Y8G1A.1 + FIRST_EXON: I:3746675-3746750 FIRST_INTRON: I:3746751-3747500 Y8G1A.1b
5primeExons: chrI:3746675-3746750
BOUNDING_INTRON: chrI:3746751-3747500
 
>I:3805634-3805718.-.C32E8.10.5prime.C32E8.10a
GFF LINE C32E8.10 - FIRST_EXON: I:3805634-3805718 FIRST_INTRON: I:3805498-3805633 C32E8.10a
5primeExons: chrI:3805634-3805718
BOUNDING_INTRON: chrI:3805498-3805633
 
>I:3831117-3831307.+.F53F10.2.5prime.F53F10.2a.1
GFF LINE F53F10.2 + FIRST_EXON: I:3831117-3831307 FIRST_INTRON: I:3831308-3831361 F53F10.2a.1
5primeExons: chrI:3831117-3831307
BOUNDING_INTRON: chrI:3831308-3831361
 
>I:3839699-3839899.-.T03F1.5.5prime.T03F1.5.2
GFF LINE T03F1.5 - FIRST_EXON: I:3839699-3839899 FIRST_INTRON: I:3839665-3839698 T03F1.5.2
5primeExons: chrI:3839699-3839899
BOUNDING_INTRON: chrI:3839665-3839698
 
>I:3861960-3862068.-.T03F1.8.5prime.T03F1.8b
GFF LINE T03F1.8 - FIRST_EXON: I:3861960-3862068 FIRST_INTRON: I:3860584-3861959 T03F1.8b
5primeExons: chrI:3861960-3862068
WBGene00020190_T03F1.8_guk-1_protein-coding E005 chrI:3861960-3862068 2.465 end1_T0 hlh1_T0 0.062 5primeExons_EXON
WBGene00020190_T03F1.8_guk-1_protein-coding E005 chrI:3861960-3862068 2.547 end1_T0 tbx37_T0 0.035 5primeExons_EXON
WBGene00020190_T03F1.8_guk-1_protein-coding E005 chrI:3861960-3862068 3.049 end1_T0 nhr25_T0 0.009 5primeExons_EXON
WBGene00020190_T03F1.8_guk-1_protein-coding E005 chrI:3861960-3862068 14.933 end1_T0 cnd1_T0 0.018 5primeExons_EXON
WBGene00020190_T03F1.8_guk-1_protein-coding E005 chrI:3861960-3862068 2.822 end1_T0 ceh32_T0 0.077 5primeExons_EXON
WBGene00020190_T03F1.8_guk-1_protein-coding E005 chrI:3861960-3862068 3.015 end1_T1 nhr25_T1 0.003 5primeExons_EXON
WBGene00020190_T03F1.8_guk-1_protein-coding E005 chrI:3861960-3862068 3.101 end1_T1 tbx37_T1 0.001 5primeExons_EXON
WBGene00020190_T03F1.8_guk-1_protein-coding E005 chrI:3861960-3862068 3.149 end1_T1 hlh1_T1 0.000 5primeExons_EXON
WBGene00020190_T03F1.8_guk-1_protein-coding E005 chrI:3861960-3862068 2.224 end1_T1 ceh32_T1 0.036 5primeExons_EXON
WBGene00020190_T03F1.8_guk-1_protein-coding E005 chrI:3861960-3862068 2.656 end1_T1 cnd1_T1 0.040 5primeExons_EXON
WBGene00020190_T03F1.8_guk-1_protein-coding E005 chrI:3861960-3862068 2.349 end1_T2 hlh1_T2 0.000 5primeExons_EXON
WBGene00020190_T03F1.8_guk-1_protein-coding E005 chrI:3861960-3862068 2.767 end1_T2 pha4_T2 0.000 5primeExons_EXON
WBGene00020190_T03F1.8_guk-1_protein-coding E005 chrI:3861960-3862068 2.817 end1_T2 tbx37_T2 0.000 5primeExons_EXON
WBGene00020190_T03F1.8_guk-1_protein-coding E005 chrI:3861960-3862068 3.520 end1_T2 nhr25_T2 0.000 5primeExons_EXON
WBGene00020190_T03F1.8_guk-1_protein-coding E005 chrI:3861960-3862068 1.948 end1_T2 ceh32_T2 0.000 5primeExons_EXON
WBGene00020190_T03F1.8_guk-1_protein-coding E005 chrI:3861960-3862068 2.791 end1_T2 cnd1_T2 0.000 5primeExons_EXON
WBGene00020190_T03F1.8_guk-1_protein-coding E005 chrI:3861960-3862068 2.893 end1_T3 pha4_T3 0.000 5primeExons_EXON
WBGene00020190_T03F1.8_guk-1_protein-coding E005 chrI:3861960-3862068 2.909 end1_T3 hlh1_T3 0.000 5primeExons_EXON
WBGene00020190_T03F1.8_guk-1_protein-coding E005 chrI:3861960-3862068 3.017 end1_T3 nhr25_T3 0.000 5primeExons_EXON
WBGene00020190_T03F1.8_guk-1_protein-coding E005 chrI:3861960-3862068 3.323 end1_T3 tbx37_T3 0.000 5primeExons_EXON
WBGene00020190_T03F1.8_guk-1_protein-coding E005 chrI:3861960-3862068 2.057 end1_T3 ceh32_T3 0.000 5primeExons_EXON
WBGene00020190_T03F1.8_guk-1_protein-coding E005 chrI:3861960-3862068 2.864 end1_T3 cnd1_T3 0.000 5primeExons_EXON
WBGene00020190_T03F1.8_guk-1_protein-coding E005 chrI:3861960-3862068 2.579 end1_T4 pha4_T4 0.000 5primeExons_EXON
WBGene00020190_T03F1.8_guk-1_protein-coding E005 chrI:3861960-3862068 2.605 end1_T4 hlh1_T4 0.000 5primeExons_EXON
WBGene00020190_T03F1.8_guk-1_protein-coding E005 chrI:3861960-3862068 3.098 end1_T4 nhr25_T4 0.000 5primeExons_EXON
WBGene00020190_T03F1.8_guk-1_protein-coding E005 chrI:3861960-3862068 3.466 end1_T4 tbx37_T4 0.000 5primeExons_EXON
WBGene00020190_T03F1.8_guk-1_protein-coding E005 chrI:3861960-3862068 2.526 end1_T4 ceh32_T4 0.000 5primeExons_EXON
WBGene00020190_T03F1.8_guk-1_protein-coding E005 chrI:3861960-3862068 2.705 end1_T4 cnd1_T4 0.000 5primeExons_EXON
BOUNDING_INTRON: chrI:3860584-3861959
WBGene00020190_T03F1.8_guk-1_protein-coding J010 chrI:3860584-3861959 1.244 ceh32_T3 pha4_T3 0.035 5primeExons_BOUNDING_INTRON
WBGene00020190_T03F1.8_guk-1_protein-coding J010 chrI:3860584-3861959 13.586 end1_T0 pha4_T0 0.081 5primeExons_BOUNDING_INTRON
WBGene00020190_T03F1.8_guk-1_protein-coding J010 chrI:3860584-3861959 2.469 end1_T0 hlh1_T0 0.041 5primeExons_BOUNDING_INTRON
WBGene00020190_T03F1.8_guk-1_protein-coding J010 chrI:3860584-3861959 2.501 end1_T0 tbx37_T0 0.000 5primeExons_BOUNDING_INTRON
WBGene00020190_T03F1.8_guk-1_protein-coding J010 chrI:3860584-3861959 2.751 end1_T0 nhr25_T0 0.000 5primeExons_BOUNDING_INTRON
WBGene00020190_T03F1.8_guk-1_protein-coding J010 chrI:3860584-3861959 2.499 end1_T1 nhr25_T1 0.000 5primeExons_BOUNDING_INTRON
WBGene00020190_T03F1.8_guk-1_protein-coding J010 chrI:3860584-3861959 2.506 end1_T1 tbx37_T1 0.000 5primeExons_BOUNDING_INTRON
WBGene00020190_T03F1.8_guk-1_protein-coding J010 chrI:3860584-3861959 2.704 end1_T1 hlh1_T1 0.000 5primeExons_BOUNDING_INTRON
WBGene00020190_T03F1.8_guk-1_protein-coding J010 chrI:3860584-3861959 2.750 end1_T1 pha4_T1 0.082 5primeExons_BOUNDING_INTRON
WBGene00020190_T03F1.8_guk-1_protein-coding J010 chrI:3860584-3861959 1.623 end1_T1 ceh32_T1 0.022 5primeExons_BOUNDING_INTRON
WBGene00020190_T03F1.8_guk-1_protein-coding J010 chrI:3860584-3861959 1.984 end1_T1 cnd1_T1 0.008 5primeExons_BOUNDING_INTRON
WBGene00020190_T03F1.8_guk-1_protein-coding J010 chrI:3860584-3861959 1.803 end1_T2 hlh1_T2 0.000 5primeExons_BOUNDING_INTRON
WBGene00020190_T03F1.8_guk-1_protein-coding J010 chrI:3860584-3861959 2.309 end1_T2 tbx37_T2 0.000 5primeExons_BOUNDING_INTRON
WBGene00020190_T03F1.8_guk-1_protein-coding J010 chrI:3860584-3861959 2.690 end1_T2 pha4_T2 0.000 5primeExons_BOUNDING_INTRON
WBGene00020190_T03F1.8_guk-1_protein-coding J010 chrI:3860584-3861959 3.053 end1_T2 nhr25_T2 0.000 5primeExons_BOUNDING_INTRON
WBGene00020190_T03F1.8_guk-1_protein-coding J010 chrI:3860584-3861959 1.868 end1_T2 ceh32_T2 0.000 5primeExons_BOUNDING_INTRON
WBGene00020190_T03F1.8_guk-1_protein-coding J010 chrI:3860584-3861959 2.283 end1_T2 cnd1_T2 0.000 5primeExons_BOUNDING_INTRON
WBGene00020190_T03F1.8_guk-1_protein-coding J010 chrI:3860584-3861959 2.503 end1_T3 hlh1_T3 0.000 5primeExons_BOUNDING_INTRON
WBGene00020190_T03F1.8_guk-1_protein-coding J010 chrI:3860584-3861959 2.849 end1_T3 nhr25_T3 0.000 5primeExons_BOUNDING_INTRON
WBGene00020190_T03F1.8_guk-1_protein-coding J010 chrI:3860584-3861959 3.006 end1_T3 pha4_T3 0.000 5primeExons_BOUNDING_INTRON
WBGene00020190_T03F1.8_guk-1_protein-coding J010 chrI:3860584-3861959 3.193 end1_T3 tbx37_T3 0.000 5primeExons_BOUNDING_INTRON
WBGene00020190_T03F1.8_guk-1_protein-coding J010 chrI:3860584-3861959 1.759 end1_T3 ceh32_T3 0.000 5primeExons_BOUNDING_INTRON
WBGene00020190_T03F1.8_guk-1_protein-coding J010 chrI:3860584-3861959 2.534 end1_T3 cnd1_T3 0.000 5primeExons_BOUNDING_INTRON
WBGene00020190_T03F1.8_guk-1_protein-coding J010 chrI:3860584-3861959 2.306 end1_T4 pha4_T4 0.000 5primeExons_BOUNDING_INTRON
WBGene00020190_T03F1.8_guk-1_protein-coding J010 chrI:3860584-3861959 2.371 end1_T4 hlh1_T4 0.000 5primeExons_BOUNDING_INTRON
WBGene00020190_T03F1.8_guk-1_protein-coding J010 chrI:3860584-3861959 2.564 end1_T4 nhr25_T4 0.000 5primeExons_BOUNDING_INTRON
WBGene00020190_T03F1.8_guk-1_protein-coding J010 chrI:3860584-3861959 3.039 end1_T4 tbx37_T4 0.000 5primeExons_BOUNDING_INTRON
WBGene00020190_T03F1.8_guk-1_protein-coding J010 chrI:3860584-3861959 2.173 end1_T4 ceh32_T4 0.000 5primeExons_BOUNDING_INTRON
WBGene00020190_T03F1.8_guk-1_protein-coding J010 chrI:3860584-3861959 2.330 end1_T4 cnd1_T4 0.000 5primeExons_BOUNDING_INTRON
 
>I:3862498-3862729.-.T03F1.8.5prime.T03F1.8a
GFF LINE T03F1.8 - FIRST_EXON: I:3862498-3862729 FIRST_INTRON: I:3860584-3862497 T03F1.8a
5primeExons: chrI:3862498-3862729
WBGene00020190_T03F1.8_guk-1_protein-coding E006 chrI:3862498-3862729 1.124 ceh32_T2 end1_T2 0.000 5primeExons_EXON
WBGene00020190_T03F1.8_guk-1_protein-coding E006 chrI:3862498-3862729 1.854 ceh32_T3 end1_T3 0.000 5primeExons_EXON
WBGene00020190_T03F1.8_guk-1_protein-coding E006 chrI:3862498-3862729 1.172 ceh32_T4 nhr25_T4 0.000 5primeExons_EXON
WBGene00020190_T03F1.8_guk-1_protein-coding E006 chrI:3862498-3862729 1.178 ceh32_T4 pha4_T4 0.000 5primeExons_EXON
WBGene00020190_T03F1.8_guk-1_protein-coding E006 chrI:3862498-3862729 1.615 ceh32_T4 hlh1_T4 0.000 5primeExons_EXON
WBGene00020190_T03F1.8_guk-1_protein-coding E006 chrI:3862498-3862729 2.234 ceh32_T4 end1_T4 0.000 5primeExons_EXON
WBGene00020190_T03F1.8_guk-1_protein-coding E006 chrI:3862498-3862729 1.141 cnd1_T3 end1_T3 0.000 5primeExons_EXON
WBGene00020190_T03F1.8_guk-1_protein-coding E006 chrI:3862498-3862729 1.091 cnd1_T4 hlh1_T4 0.000 5primeExons_EXON
WBGene00020190_T03F1.8_guk-1_protein-coding E006 chrI:3862498-3862729 1.716 cnd1_T4 end1_T4 0.000 5primeExons_EXON
WBGene00020190_T03F1.8_guk-1_protein-coding E006 chrI:3862498-3862729 1.059 nhr25_T4 end1_T4 0.016 5primeExons_EXON
WBGene00020190_T03F1.8_guk-1_protein-coding E006 chrI:3862498-3862729 1.205 pha4_T3 end1_T3 0.098 5primeExons_EXON
WBGene00020190_T03F1.8_guk-1_protein-coding E006 chrI:3862498-3862729 1.080 tbx37_T2 end1_T2 0.000 5primeExons_EXON
WBGene00020190_T03F1.8_guk-1_protein-coding E006 chrI:3862498-3862729 1.199 tbx37_T3 end1_T3 0.000 5primeExons_EXON
WBGene00020190_T03F1.8_guk-1_protein-coding E006 chrI:3862498-3862729 1.203 tbx37_T4 end1_T4 0.000 5primeExons_EXON
BOUNDING_INTRON: chrI:3860584-3862497
WBGene00020190_T03F1.8_guk-1_protein-coding J011 chrI:3860584-3862497 1.040 ceh32_T2 hlh1_T2 0.000 5primeExons_BOUNDING_INTRON
WBGene00020190_T03F1.8_guk-1_protein-coding J011 chrI:3860584-3862497 1.595 ceh32_T2 end1_T2 0.000 5primeExons_BOUNDING_INTRON
WBGene00020190_T03F1.8_guk-1_protein-coding J011 chrI:3860584-3862497 1.371 ceh32_T3 hlh1_T3 0.004 5primeExons_BOUNDING_INTRON
WBGene00020190_T03F1.8_guk-1_protein-coding J011 chrI:3860584-3862497 2.276 ceh32_T3 end1_T3 0.000 5primeExons_BOUNDING_INTRON
WBGene00020190_T03F1.8_guk-1_protein-coding J011 chrI:3860584-3862497 1.314 ceh32_T4 nhr25_T4 0.000 5primeExons_BOUNDING_INTRON
WBGene00020190_T03F1.8_guk-1_protein-coding J011 chrI:3860584-3862497 1.376 ceh32_T4 pha4_T4 0.000 5primeExons_BOUNDING_INTRON
WBGene00020190_T03F1.8_guk-1_protein-coding J011 chrI:3860584-3862497 1.873 ceh32_T4 hlh1_T4 0.000 5primeExons_BOUNDING_INTRON
WBGene00020190_T03F1.8_guk-1_protein-coding J011 chrI:3860584-3862497 2.852 ceh32_T4 end1_T4 0.000 5primeExons_BOUNDING_INTRON
WBGene00020190_T03F1.8_guk-1_protein-coding J011 chrI:3860584-3862497 1.095 cnd1_T2 end1_T2 0.000 5primeExons_BOUNDING_INTRON
WBGene00020190_T03F1.8_guk-1_protein-coding J011 chrI:3860584-3862497 1.363 cnd1_T3 end1_T3 0.000 5primeExons_BOUNDING_INTRON
WBGene00020190_T03F1.8_guk-1_protein-coding J011 chrI:3860584-3862497 1.162 cnd1_T4 hlh1_T4 0.002 5primeExons_BOUNDING_INTRON
WBGene00020190_T03F1.8_guk-1_protein-coding J011 chrI:3860584-3862497 2.147 cnd1_T4 end1_T4 0.000 5primeExons_BOUNDING_INTRON
WBGene00020190_T03F1.8_guk-1_protein-coding J011 chrI:3860584-3862497 1.360 nhr25_T3 end1_T3 0.000 5primeExons_BOUNDING_INTRON
WBGene00020190_T03F1.8_guk-1_protein-coding J011 chrI:3860584-3862497 1.534 nhr25_T4 end1_T4 0.000 5primeExons_BOUNDING_INTRON
WBGene00020190_T03F1.8_guk-1_protein-coding J011 chrI:3860584-3862497 1.407 pha4_T3 end1_T3 0.059 5primeExons_BOUNDING_INTRON
WBGene00020190_T03F1.8_guk-1_protein-coding J011 chrI:3860584-3862497 1.265 tbx37_T2 end1_T2 0.000 5primeExons_BOUNDING_INTRON
WBGene00020190_T03F1.8_guk-1_protein-coding J011 chrI:3860584-3862497 1.340 tbx37_T3 end1_T3 0.000 5primeExons_BOUNDING_INTRON
WBGene00020190_T03F1.8_guk-1_protein-coding J011 chrI:3860584-3862497 1.657 tbx37_T4 end1_T4 0.000 5primeExons_BOUNDING_INTRON
 
>I:3874037-3874110.+.T03F1.1.5prime.T03F1.1.2
GFF LINE T03F1.1 + FIRST_EXON: I:3874037-3874110 FIRST_INTRON: I:3874111-3874364 T03F1.1.2
5primeExons: chrI:3874037-3874110
BOUNDING_INTRON: chrI:3874111-3874364
 
>I:3899696-3899802.-.C50F2.6.5prime.C50F2.6b
GFF LINE C50F2.6 - FIRST_EXON: I:3899696-3899802 FIRST_INTRON: I:3899346-3899695 C50F2.6b
5primeExons: chrI:3899696-3899802
WBGene00001430_C50F2.6_fkb-5_protein-coding E005 chrI:3899696-3899802 1.442 ceh32_T0 hlh1_T0 0.022 5primeExons_EXON
WBGene00001430_C50F2.6_fkb-5_protein-coding E005 chrI:3899696-3899802 1.206 ceh32_T1 nhr25_T1 0.000 5primeExons_EXON
WBGene00001430_C50F2.6_fkb-5_protein-coding E005 chrI:3899696-3899802 12.626 ceh32_T1 pha4_T1 0.006 5primeExons_EXON
WBGene00001430_C50F2.6_fkb-5_protein-coding E005 chrI:3899696-3899802 1.940 ceh32_T1 hlh1_T1 0.000 5primeExons_EXON
WBGene00001430_C50F2.6_fkb-5_protein-coding E005 chrI:3899696-3899802 1.106 ceh32_T2 nhr25_T2 0.002 5primeExons_EXON
WBGene00001430_C50F2.6_fkb-5_protein-coding E005 chrI:3899696-3899802 1.747 ceh32_T2 hlh1_T2 0.000 5primeExons_EXON
WBGene00001430_C50F2.6_fkb-5_protein-coding E005 chrI:3899696-3899802 1.320 ceh32_T3 pha4_T3 0.092 5primeExons_EXON
WBGene00001430_C50F2.6_fkb-5_protein-coding E005 chrI:3899696-3899802 1.558 ceh32_T3 hlh1_T3 0.000 5primeExons_EXON
WBGene00001430_C50F2.6_fkb-5_protein-coding E005 chrI:3899696-3899802 1.100 ceh32_T4 nhr25_T4 0.001 5primeExons_EXON
WBGene00001430_C50F2.6_fkb-5_protein-coding E005 chrI:3899696-3899802 1.783 ceh32_T4 hlh1_T4 0.000 5primeExons_EXON
WBGene00001430_C50F2.6_fkb-5_protein-coding E005 chrI:3899696-3899802 1.179 cnd1_T2 hlh1_T2 0.037 5primeExons_EXON
WBGene00001430_C50F2.6_fkb-5_protein-coding E005 chrI:3899696-3899802 1.013 cnd1_T3 hlh1_T3 0.049 5primeExons_EXON
WBGene00001430_C50F2.6_fkb-5_protein-coding E005 chrI:3899696-3899802 1.423 cnd1_T4 hlh1_T4 0.000 5primeExons_EXON
WBGene00001430_C50F2.6_fkb-5_protein-coding E005 chrI:3899696-3899802 1.126 end1_T1 hlh1_T1 0.034 5primeExons_EXON
WBGene00001430_C50F2.6_fkb-5_protein-coding E005 chrI:3899696-3899802 1.456 end1_T4 hlh1_T4 0.025 5primeExons_EXON
BOUNDING_INTRON: chrI:3899346-3899695
WBGene00001430_C50F2.6_fkb-5_protein-coding J011 chrI:3899346-3899695 1.844 cnd1_T2 hlh1_T2 0.007 5primeExons_BOUNDING_INTRON
WBGene00001430_C50F2.6_fkb-5_protein-coding J011 chrI:3899346-3899695 1.538 cnd1_T3 hlh1_T3 0.003 5primeExons_BOUNDING_INTRON
WBGene00001430_C50F2.6_fkb-5_protein-coding J011 chrI:3899346-3899695 1.271 nhr25_T1 hlh1_T1 0.000 5primeExons_BOUNDING_INTRON
WBGene00001430_C50F2.6_fkb-5_protein-coding J011 chrI:3899346-3899695 1.131 nhr25_T2 hlh1_T2 0.011 5primeExons_BOUNDING_INTRON
WBGene00001430_C50F2.6_fkb-5_protein-coding J011 chrI:3899346-3899695 1.198 nhr25_T3 hlh1_T3 0.001 5primeExons_BOUNDING_INTRON
WBGene00001430_C50F2.6_fkb-5_protein-coding J011 chrI:3899346-3899695 1.347 tbx37_T2 hlh1_T2 0.022 5primeExons_BOUNDING_INTRON
 
>I:3899820-3899906.-.C50F2.6.5prime.C50F2.6a.2
GFF LINE C50F2.6 - FIRST_EXON: I:3899820-3899906 FIRST_INTRON: I:3899346-3899819 C50F2.6a.2
5primeExons: chrI:3899820-3899906
BOUNDING_INTRON: chrI:3899346-3899819
WBGene00001430_C50F2.6_fkb-5_protein-coding J012 chrI:3899346-3899819 1.291 end1_T4 nhr25_T4 0.001 5primeExons_BOUNDING_INTRON
WBGene00001430_C50F2.6_fkb-5_protein-coding J012 chrI:3899346-3899819 12.175 hlh1_T1 ceh32_T1 0.051 5primeExons_BOUNDING_INTRON
WBGene00001430_C50F2.6_fkb-5_protein-coding J012 chrI:3899346-3899819 1.511 pha4_T1 nhr25_T1 0.003 5primeExons_BOUNDING_INTRON
WBGene00001430_C50F2.6_fkb-5_protein-coding J012 chrI:3899346-3899819 1.199 pha4_T3 nhr25_T3 0.056 5primeExons_BOUNDING_INTRON
WBGene00001430_C50F2.6_fkb-5_protein-coding E007 chrI:3899820-3899840 1.009 end1_T2 nhr25_T2 0.078 5primeExons_EXON
WBGene00001430_C50F2.6_fkb-5_protein-coding E007 chrI:3899820-3899840 1.086 pha4_T3 nhr25_T3 0.074 5primeExons_EXON
WBGene00001430_C50F2.6_fkb-5_protein-coding E007 chrI:3899820-3899840 1.173 ceh32_T1 nhr25_T1 0.000 5primeExons_EXON
WBGene00001430_C50F2.6_fkb-5_protein-coding E007 chrI:3899820-3899840 1.262 end1_T4 nhr25_T4 0.001 5primeExons_EXON
WBGene00001430_C50F2.6_fkb-5_protein-coding E007 chrI:3899820-3899840 1.352 cnd1_T0 nhr25_T0 0.003 5primeExons_EXON
WBGene00001430_C50F2.6_fkb-5_protein-coding E007 chrI:3899820-3899840 1.399 pha4_T1 nhr25_T1 0.007 5primeExons_EXON
>I:398891-399048.+.Y50C1A.1.5prime.Y50C1A.1a
GFF LINE Y50C1A.1 + FIRST_EXON: I:398891-399048 FIRST_INTRON: I:399049-399188 Y50C1A.1a
5primeExons: chrI:398891-399048
BOUNDING_INTRON: chrI:399049-399188
 
>I:4008146-4008336.-.F55C7.7.5prime.F55C7.7d.1
GFF LINE F55C7.7 - FIRST_EXON: I:4008146-4008336 FIRST_INTRON: I:4004605-4008145 F55C7.7d.1
5primeExons: chrI:4008146-4008336
BOUNDING_INTRON: chrI:4004605-4008145
 
>I:4011371-4011585.-.F55C7.7.5prime.F55C7.7e.1
GFF LINE F55C7.7 - FIRST_EXON: I:4011371-4011585 FIRST_INTRON: I:4010853-4011370 F55C7.7e.1
5primeExons: chrI:4011371-4011585
BOUNDING_INTRON: chrI:4010853-4011370
 
>I:4017360-4017474.-.F55C7.7.5prime.F55C7.7f.1
GFF LINE F55C7.7 - FIRST_EXON: I:4017360-4017474 FIRST_INTRON: I:4016915-4017359 F55C7.7f.1
5primeExons: chrI:4017360-4017474
WBGene00006805_F55C7.7_unc-73_protein-coding E025 chrI:4017360-4017474 13.255 ceh32_T4 end1_T4 0.088 5primeExons_EXON
WBGene00006805_F55C7.7_unc-73_protein-coding E025 chrI:4017360-4017474 2.695 ceh32_T4 hlh1_T4 0.068 5primeExons_EXON
WBGene00006805_F55C7.7_unc-73_protein-coding E025 chrI:4017360-4017474 2.068 tbx37_T3 hlh1_T3 0.002 5primeExons_EXON
WBGene00006805_F55C7.7_unc-73_protein-coding E025 chrI:4017360-4017474 1.228 tbx37_T4 nhr25_T4 0.013 5primeExons_EXON
WBGene00006805_F55C7.7_unc-73_protein-coding E025 chrI:4017360-4017474 12.692 tbx37_T4 end1_T4 0.001 5primeExons_EXON
WBGene00006805_F55C7.7_unc-73_protein-coding E025 chrI:4017360-4017474 2.274 tbx37_T4 hlh1_T4 0.023 5primeExons_EXON
BOUNDING_INTRON: chrI:4016915-4017359
 
>I:4020259-4020542.-.F55C7.7.5prime.F55C7.7c
GFF LINE F55C7.7 - FIRST_EXON: I:4020259-4020542 FIRST_INTRON: I:4016972-4020258 F55C7.7c
5primeExons: chrI:4020259-4020542
WBGene00006805_F55C7.7_unc-73_protein-coding E026 chrI:4020259-4020542 2.527 hlh1_T3 pha4_T3 0.077 5primeExons_EXON
WBGene00006805_F55C7.7_unc-73_protein-coding E026 chrI:4020259-4020542 13.492 hlh1_T3 end1_T3 0.073 5primeExons_EXON
WBGene00006805_F55C7.7_unc-73_protein-coding E026 chrI:4020259-4020542 2.254 hlh1_T3 ceh32_T3 0.059 5primeExons_EXON
WBGene00006805_F55C7.7_unc-73_protein-coding E026 chrI:4020259-4020542 1.350 hlh1_T4 tbx37_T4 0.016 5primeExons_EXON
WBGene00006805_F55C7.7_unc-73_protein-coding E026 chrI:4020259-4020542 1.672 hlh1_T4 cnd1_T4 0.003 5primeExons_EXON
WBGene00006805_F55C7.7_unc-73_protein-coding E026 chrI:4020259-4020542 2.106 hlh1_T4 ceh32_T4 0.008 5primeExons_EXON
BOUNDING_INTRON: chrI:4016972-4020258
WBGene00006805_F55C7.7_unc-73_protein-coding J064 chrI:4016972-4020258 14.159 hlh1_T3 cnd1_T3 0.035 5primeExons_BOUNDING_INTRON
WBGene00006805_F55C7.7_unc-73_protein-coding J064 chrI:4016972-4020258 2.004 hlh1_T4 cnd1_T4 0.015 5primeExons_BOUNDING_INTRON
 
>I:4031607-4031627.-.F55C7.7.5prime.F55C7.7a
GFF LINE F55C7.7 - FIRST_EXON: I:4031607-4031627 FIRST_INTRON: I:4029229-4031606 F55C7.7a
5primeExons: chrI:4031607-4031627
WBGene00006805_F55C7.7_unc-73_protein-coding E043 chrI:4031607-4031627 1.110 ceh32_T1 nhr25_T1 0.000 5primeExons_EXON
WBGene00006805_F55C7.7_unc-73_protein-coding E043 chrI:4031607-4031627 1.157 ceh32_T1 pha4_T1 0.000 5primeExons_EXON
WBGene00006805_F55C7.7_unc-73_protein-coding E043 chrI:4031607-4031627 1.828 ceh32_T1 end1_T1 0.000 5primeExons_EXON
WBGene00006805_F55C7.7_unc-73_protein-coding E043 chrI:4031607-4031627 1.079 ceh32_T2 hlh1_T2 0.013 5primeExons_EXON
WBGene00006805_F55C7.7_unc-73_protein-coding E043 chrI:4031607-4031627 1.092 ceh32_T2 pha4_T2 0.000 5primeExons_EXON
WBGene00006805_F55C7.7_unc-73_protein-coding E043 chrI:4031607-4031627 1.727 ceh32_T2 end1_T2 0.000 5primeExons_EXON
WBGene00006805_F55C7.7_unc-73_protein-coding E043 chrI:4031607-4031627 1.108 ceh32_T3 pha4_T3 0.003 5primeExons_EXON
WBGene00006805_F55C7.7_unc-73_protein-coding E043 chrI:4031607-4031627 1.567 ceh32_T4 end1_T4 0.056 5primeExons_EXON
WBGene00006805_F55C7.7_unc-73_protein-coding E043 chrI:4031607-4031627 1.008 cnd1_T2 end1_T2 0.001 5primeExons_EXON
WBGene00006805_F55C7.7_unc-73_protein-coding E043 chrI:4031607-4031627 1.139 tbx37_T1 end1_T1 0.000 5primeExons_EXON
BOUNDING_INTRON: chrI:4029229-4031606
WBGene00006805_F55C7.7_unc-73_protein-coding J081 chrI:4029229-4031606 1.110 ceh32_T1 nhr25_T1 0.000 5primeExons_BOUNDING_INTRON
WBGene00006805_F55C7.7_unc-73_protein-coding J081 chrI:4029229-4031606 1.157 ceh32_T1 pha4_T1 0.000 5primeExons_BOUNDING_INTRON
WBGene00006805_F55C7.7_unc-73_protein-coding J081 chrI:4029229-4031606 1.827 ceh32_T1 end1_T1 0.000 5primeExons_BOUNDING_INTRON
WBGene00006805_F55C7.7_unc-73_protein-coding J081 chrI:4029229-4031606 1.078 ceh32_T2 hlh1_T2 0.015 5primeExons_BOUNDING_INTRON
WBGene00006805_F55C7.7_unc-73_protein-coding J081 chrI:4029229-4031606 1.091 ceh32_T2 pha4_T2 0.000 5primeExons_BOUNDING_INTRON
WBGene00006805_F55C7.7_unc-73_protein-coding J081 chrI:4029229-4031606 1.727 ceh32_T2 end1_T2 0.000 5primeExons_BOUNDING_INTRON
WBGene00006805_F55C7.7_unc-73_protein-coding J081 chrI:4029229-4031606 1.108 ceh32_T3 pha4_T3 0.002 5primeExons_BOUNDING_INTRON
WBGene00006805_F55C7.7_unc-73_protein-coding J081 chrI:4029229-4031606 1.568 ceh32_T4 end1_T4 0.048 5primeExons_BOUNDING_INTRON
WBGene00006805_F55C7.7_unc-73_protein-coding J081 chrI:4029229-4031606 1.008 cnd1_T2 end1_T2 0.001 5primeExons_BOUNDING_INTRON
WBGene00006805_F55C7.7_unc-73_protein-coding J081 chrI:4029229-4031606 1.140 tbx37_T1 end1_T1 0.000 5primeExons_BOUNDING_INTRON
 
>I:4035744-4035942.+.C09D1.1.5prime.C09D1.1a
GFF LINE C09D1.1 + FIRST_EXON: I:4035744-4035942 FIRST_INTRON: I:4035943-4036628 C09D1.1a
5primeExons: chrI:4035744-4035942
BOUNDING_INTRON: chrI:4035943-4036628
 
>I:4080568-4080705.+.C09D1.1.5prime.C09D1.1d
GFF LINE C09D1.1 + FIRST_EXON: I:4080568-4080705 FIRST_INTRON: I:4080706-4081935 C09D1.1d
5primeExons: chrI:4080568-4080705
BOUNDING_INTRON: chrI:4080706-4081935
 
>I:4081524-4081624.+.C09D1.1.5prime.C09D1.1c
GFF LINE C09D1.1 + FIRST_EXON: I:4081524-4081624 FIRST_INTRON: I:4081625-4081935 C09D1.1c
5primeExons: chrI:4081524-4081624
BOUNDING_INTRON: chrI:4081625-4081935
 
>I:4114734-4114782.+.H31G24.4.5prime.H31G24.4.2
GFF LINE H31G24.4 + FIRST_EXON: I:4114734-4114782 FIRST_INTRON: I:4114783-4114853 H31G24.4.2
5primeExons: chrI:4114734-4114782
BOUNDING_INTRON: chrI:4114783-4114853
 
>I:4132500-4132568.+.E01A2.2.5prime.E01A2.2a.1
GFF LINE E01A2.2 + FIRST_EXON: I:4132500-4132568 FIRST_INTRON: I:4132569-4132623 E01A2.2a.1
5primeExons: chrI:4132500-4132568
BOUNDING_INTRON: chrI:4132569-4132623
 
>I:4138996-4139023.-.E01A2.6.5prime.E01A2.6.3
GFF LINE E01A2.6 - FIRST_EXON: I:4138996-4139023 FIRST_INTRON: I:4138953-4138995 E01A2.6.3
5primeExons: chrI:4138996-4139023
BOUNDING_INTRON: chrI:4138953-4138995
 
>I:4139514-4139582.+.E01A2.1.5prime.E01A2.1b
GFF LINE E01A2.1 + FIRST_EXON: I:4139514-4139582 FIRST_INTRON: I:4139583-4140648 E01A2.1b
5primeExons: chrI:4139514-4139582
BOUNDING_INTRON: chrI:4139583-4140648
 
>I:4154539-4154550.-.R12E2.7.5prime.R12E2.7.1
GFF LINE R12E2.7 - FIRST_EXON: I:4154539-4154550 FIRST_INTRON: I:4154439-4154538 R12E2.7.1
5primeExons: chrI:4154539-4154550
BOUNDING_INTRON: chrI:4154439-4154538
 
>I:4185060-4185080.+.C18E3.7.5prime.C18E3.7a
GFF LINE C18E3.7 + FIRST_EXON: I:4185060-4185080 FIRST_INTRON: I:4185081-4185185 C18E3.7a
5primeExons: chrI:4185060-4185080
BOUNDING_INTRON: chrI:4185081-4185185
 
>I:4187051-4187121.+.C18E3.7.5prime.C18E3.7d
GFF LINE C18E3.7 + FIRST_EXON: I:4187051-4187121 FIRST_INTRON: I:4187122-4187165 C18E3.7d
5primeExons: chrI:4187051-4187121
BOUNDING_INTRON: chrI:4187122-4187165
 
>I:4190142-4190242.+.C18E3.6.5prime.C18E3.6a.2
GFF LINE C18E3.6 + FIRST_EXON: I:4190142-4190242 FIRST_INTRON: I:4190243-4190295 C18E3.6a.2
5primeExons: chrI:4190142-4190242
BOUNDING_INTRON: chrI:4190243-4190295
WBGene00015975_C18E3.6_cas-2_protein-coding J020 chrI:4190243-4190295 13.385 nhr25_T3 cnd1_T3 0.000 5primeExons_BOUNDING_INTRON
WBGene00015975_C18E3.6_cas-2_protein-coding J020 chrI:4190243-4190295 1.832 nhr25_T3 end1_T3 0.004 5primeExons_BOUNDING_INTRON
WBGene00015975_C18E3.6_cas-2_protein-coding J020 chrI:4190243-4190295 1.079 nhr25_T4 tbx37_T4 0.073 5primeExons_BOUNDING_INTRON
WBGene00015975_C18E3.6_cas-2_protein-coding E002 chrI:4190158-4190197 1.322 nhr25_T4 tbx37_T4 0.060 5primeExons_EXON
>I:4229577-4229668.+.C43E11.6.5prime.C43E11.6d.1
GFF LINE C43E11.6 + FIRST_EXON: I:4229577-4229668 FIRST_INTRON: I:4229669-4229887 C43E11.6d.1
5primeExons: chrI:4229577-4229668
WBGene00003516_C43E11.6_nab-1_protein-coding E001 chrI:4229577-4229668 1.423 ceh32_T0 hlh1_T0 0.000 5primeExons_EXON
WBGene00003516_C43E11.6_nab-1_protein-coding E001 chrI:4229577-4229668 1.968 ceh32_T0 end1_T0 0.006 5primeExons_EXON
WBGene00003516_C43E11.6_nab-1_protein-coding E001 chrI:4229577-4229668 2.456 ceh32_T0 nhr25_T0 0.000 5primeExons_EXON
WBGene00003516_C43E11.6_nab-1_protein-coding E001 chrI:4229577-4229668 1.193 ceh32_T1 hlh1_T1 0.006 5primeExons_EXON
WBGene00003516_C43E11.6_nab-1_protein-coding E001 chrI:4229577-4229668 1.751 ceh32_T1 end1_T1 0.000 5primeExons_EXON
WBGene00003516_C43E11.6_nab-1_protein-coding E001 chrI:4229577-4229668 1.788 ceh32_T1 pha4_T1 0.000 5primeExons_EXON
WBGene00003516_C43E11.6_nab-1_protein-coding E001 chrI:4229577-4229668 2.461 ceh32_T1 nhr25_T1 0.000 5primeExons_EXON
WBGene00003516_C43E11.6_nab-1_protein-coding E001 chrI:4229577-4229668 1.462 ceh32_T2 pha4_T2 0.012 5primeExons_EXON
WBGene00003516_C43E11.6_nab-1_protein-coding E001 chrI:4229577-4229668 1.846 ceh32_T2 end1_T2 0.000 5primeExons_EXON
WBGene00003516_C43E11.6_nab-1_protein-coding E001 chrI:4229577-4229668 2.333 ceh32_T2 nhr25_T2 0.000 5primeExons_EXON
WBGene00003516_C43E11.6_nab-1_protein-coding E001 chrI:4229577-4229668 1.482 ceh32_T3 end1_T3 0.078 5primeExons_EXON
WBGene00003516_C43E11.6_nab-1_protein-coding E001 chrI:4229577-4229668 1.557 ceh32_T3 pha4_T3 0.009 5primeExons_EXON
WBGene00003516_C43E11.6_nab-1_protein-coding E001 chrI:4229577-4229668 1.674 ceh32_T3 nhr25_T3 0.000 5primeExons_EXON
WBGene00003516_C43E11.6_nab-1_protein-coding E001 chrI:4229577-4229668 1.675 ceh32_T4 pha4_T4 0.000 5primeExons_EXON
WBGene00003516_C43E11.6_nab-1_protein-coding E001 chrI:4229577-4229668 1.804 ceh32_T4 end1_T4 0.002 5primeExons_EXON
WBGene00003516_C43E11.6_nab-1_protein-coding E001 chrI:4229577-4229668 1.843 ceh32_T4 nhr25_T4 0.000 5primeExons_EXON
WBGene00003516_C43E11.6_nab-1_protein-coding E001 chrI:4229577-4229668 1.346 cnd1_T2 end1_T2 0.000 5primeExons_EXON
WBGene00003516_C43E11.6_nab-1_protein-coding E001 chrI:4229577-4229668 1.832 cnd1_T2 nhr25_T2 0.000 5primeExons_EXON
WBGene00003516_C43E11.6_nab-1_protein-coding E001 chrI:4229577-4229668 1.229 cnd1_T4 pha4_T4 0.000 5primeExons_EXON
WBGene00003516_C43E11.6_nab-1_protein-coding E001 chrI:4229577-4229668 1.353 cnd1_T4 end1_T4 0.050 5primeExons_EXON
WBGene00003516_C43E11.6_nab-1_protein-coding E001 chrI:4229577-4229668 1.393 cnd1_T4 nhr25_T4 0.000 5primeExons_EXON
WBGene00003516_C43E11.6_nab-1_protein-coding E001 chrI:4229577-4229668 1.026 hlh1_T0 nhr25_T0 0.003 5primeExons_EXON
WBGene00003516_C43E11.6_nab-1_protein-coding E001 chrI:4229577-4229668 1.252 hlh1_T1 nhr25_T1 0.016 5primeExons_EXON
WBGene00003516_C43E11.6_nab-1_protein-coding E001 chrI:4229577-4229668 1.434 hlh1_T2 nhr25_T2 0.006 5primeExons_EXON
WBGene00003516_C43E11.6_nab-1_protein-coding E001 chrI:4229577-4229668 1.263 hlh1_T4 nhr25_T4 0.079 5primeExons_EXON
WBGene00003516_C43E11.6_nab-1_protein-coding E001 chrI:4229577-4229668 1.192 tbx37_T0 nhr25_T0 0.002 5primeExons_EXON
WBGene00003516_C43E11.6_nab-1_protein-coding E001 chrI:4229577-4229668 1.448 tbx37_T1 nhr25_T1 0.020 5primeExons_EXON
WBGene00003516_C43E11.6_nab-1_protein-coding E001 chrI:4229577-4229668 1.319 tbx37_T2 nhr25_T2 0.000 5primeExons_EXON
BOUNDING_INTRON: chrI:4229669-4229887
WBGene00003516_C43E11.6_nab-1_protein-coding J017 chrI:4229669-4229887 1.682 ceh32_T0 nhr25_T0 0.000 5primeExons_BOUNDING_INTRON
WBGene00003516_C43E11.6_nab-1_protein-coding J017 chrI:4229669-4229887 2.003 ceh32_T0 end1_T0 0.000 5primeExons_BOUNDING_INTRON
WBGene00003516_C43E11.6_nab-1_protein-coding J017 chrI:4229669-4229887 1.489 ceh32_T1 end1_T1 0.000 5primeExons_BOUNDING_INTRON
WBGene00003516_C43E11.6_nab-1_protein-coding J017 chrI:4229669-4229887 1.620 ceh32_T1 nhr25_T1 0.000 5primeExons_BOUNDING_INTRON
WBGene00003516_C43E11.6_nab-1_protein-coding J017 chrI:4229669-4229887 1.824 ceh32_T1 pha4_T1 0.000 5primeExons_BOUNDING_INTRON
WBGene00003516_C43E11.6_nab-1_protein-coding J017 chrI:4229669-4229887 1.421 ceh32_T2 pha4_T2 0.000 5primeExons_BOUNDING_INTRON
WBGene00003516_C43E11.6_nab-1_protein-coding J017 chrI:4229669-4229887 1.785 ceh32_T2 nhr25_T2 0.000 5primeExons_BOUNDING_INTRON
WBGene00003516_C43E11.6_nab-1_protein-coding J017 chrI:4229669-4229887 1.846 ceh32_T2 end1_T2 0.000 5primeExons_BOUNDING_INTRON
WBGene00003516_C43E11.6_nab-1_protein-coding J017 chrI:4229669-4229887 1.373 ceh32_T3 nhr25_T3 0.000 5primeExons_BOUNDING_INTRON
WBGene00003516_C43E11.6_nab-1_protein-coding J017 chrI:4229669-4229887 1.586 ceh32_T3 pha4_T3 0.003 5primeExons_BOUNDING_INTRON
WBGene00003516_C43E11.6_nab-1_protein-coding J017 chrI:4229669-4229887 1.662 ceh32_T3 end1_T3 0.056 5primeExons_BOUNDING_INTRON
WBGene00003516_C43E11.6_nab-1_protein-coding J017 chrI:4229669-4229887 1.406 ceh32_T4 nhr25_T4 0.000 5primeExons_BOUNDING_INTRON
WBGene00003516_C43E11.6_nab-1_protein-coding J017 chrI:4229669-4229887 1.677 ceh32_T4 pha4_T4 0.000 5primeExons_BOUNDING_INTRON
WBGene00003516_C43E11.6_nab-1_protein-coding J017 chrI:4229669-4229887 1.921 ceh32_T4 end1_T4 0.000 5primeExons_BOUNDING_INTRON
WBGene00003516_C43E11.6_nab-1_protein-coding J017 chrI:4229669-4229887 1.347 cnd1_T2 nhr25_T2 0.000 5primeExons_BOUNDING_INTRON
WBGene00003516_C43E11.6_nab-1_protein-coding J017 chrI:4229669-4229887 1.405 cnd1_T2 end1_T2 0.000 5primeExons_BOUNDING_INTRON
WBGene00003516_C43E11.6_nab-1_protein-coding J017 chrI:4229669-4229887 1.050 cnd1_T4 nhr25_T4 0.000 5primeExons_BOUNDING_INTRON
WBGene00003516_C43E11.6_nab-1_protein-coding J017 chrI:4229669-4229887 1.321 cnd1_T4 pha4_T4 0.000 5primeExons_BOUNDING_INTRON
WBGene00003516_C43E11.6_nab-1_protein-coding J017 chrI:4229669-4229887 1.565 cnd1_T4 end1_T4 0.013 5primeExons_BOUNDING_INTRON
WBGene00003516_C43E11.6_nab-1_protein-coding J017 chrI:4229669-4229887 1.233 tbx37_T0 end1_T0 0.021 5primeExons_BOUNDING_INTRON
WBGene00003516_C43E11.6_nab-1_protein-coding J017 chrI:4229669-4229887 1.138 tbx37_T2 nhr25_T2 0.023 5primeExons_BOUNDING_INTRON
WBGene00003516_C43E11.6_nab-1_protein-coding J017 chrI:4229669-4229887 1.210 tbx37_T2 end1_T2 0.029 5primeExons_BOUNDING_INTRON
WBGene00003516_C43E11.6_nab-1_protein-coding J017 chrI:4229669-4229887 1.347 tbx37_T4 end1_T4 0.053 5primeExons_BOUNDING_INTRON
 
>I:4254380-4254510.+.C43E11.3.5prime.C43E11.3a
GFF LINE C43E11.3 + FIRST_EXON: I:4254380-4254510 FIRST_INTRON: I:4254511-4255394 C43E11.3a
5primeExons: chrI:4254380-4254510
BOUNDING_INTRON: chrI:4254511-4255394
 
>I:4265109-4265173.+.C43E11.2.5prime.C43E11.2a
GFF LINE C43E11.2 + FIRST_EXON: I:4265109-4265173 FIRST_INTRON: I:4265174-4265219 C43E11.2a
5primeExons: chrI:4265109-4265173
WBGene00016602_C43E11.2_mus-81_protein-coding E001 chrI:4265109-4265173 1.042 ceh32_T1 pha4_T1 0.005 5primeExons_EXON
WBGene00016602_C43E11.2_mus-81_protein-coding E001 chrI:4265109-4265173 1.074 ceh32_T1 nhr25_T1 0.000 5primeExons_EXON
WBGene00016602_C43E11.2_mus-81_protein-coding E001 chrI:4265109-4265173 1.022 ceh32_T2 hlh1_T2 0.001 5primeExons_EXON
WBGene00016602_C43E11.2_mus-81_protein-coding E001 chrI:4265109-4265173 1.129 ceh32_T3 hlh1_T3 0.000 5primeExons_EXON
BOUNDING_INTRON: chrI:4265174-4265219
WBGene00016602_C43E11.2_mus-81_protein-coding J007 chrI:4265174-4265219 1.074 ceh32_T1 nhr25_T1 0.000 5primeExons_BOUNDING_INTRON
WBGene00016602_C43E11.2_mus-81_protein-coding J007 chrI:4265174-4265219 1.085 ceh32_T1 pha4_T1 0.001 5primeExons_BOUNDING_INTRON
WBGene00016602_C43E11.2_mus-81_protein-coding J007 chrI:4265174-4265219 1.102 ceh32_T2 hlh1_T2 0.003 5primeExons_BOUNDING_INTRON
WBGene00016602_C43E11.2_mus-81_protein-coding J007 chrI:4265174-4265219 1.170 ceh32_T3 hlh1_T3 0.000 5primeExons_BOUNDING_INTRON
WBGene00016602_C43E11.2_mus-81_protein-coding J007 chrI:4265174-4265219 1.043 ceh32_T4 hlh1_T4 0.000 5primeExons_BOUNDING_INTRON
 
>I:4303930-4304046.+.Y47D9A.1.5prime.Y47D9A.1a
GFF LINE Y47D9A.1 + FIRST_EXON: I:4303930-4304046 FIRST_INTRON: I:4304047-4305458 Y47D9A.1a
5primeExons: chrI:4303930-4304046
BOUNDING_INTRON: chrI:4304047-4305458
 
>I:4304067-4304352.+.Y47D9A.1.5prime.Y47D9A.1b
GFF LINE Y47D9A.1 + FIRST_EXON: I:4304067-4304352 FIRST_INTRON: I:4304353-4305458 Y47D9A.1b
5primeExons: chrI:4304067-4304352
WBGene00021628_Y47D9A.1_Y47D9A.1_protein-coding E002 chrI:4304067-4304352 1.011 ceh32_T0 end1_T0 0.012 5primeExons_EXON
WBGene00021628_Y47D9A.1_Y47D9A.1_protein-coding E002 chrI:4304067-4304352 1.033 ceh32_T1 end1_T1 0.001 5primeExons_EXON
WBGene00021628_Y47D9A.1_Y47D9A.1_protein-coding E002 chrI:4304067-4304352 1.096 ceh32_T2 pha4_T2 0.001 5primeExons_EXON
WBGene00021628_Y47D9A.1_Y47D9A.1_protein-coding E002 chrI:4304067-4304352 1.413 ceh32_T2 end1_T2 0.000 5primeExons_EXON
WBGene00021628_Y47D9A.1_Y47D9A.1_protein-coding E002 chrI:4304067-4304352 1.069 ceh32_T3 nhr25_T3 0.000 5primeExons_EXON
WBGene00021628_Y47D9A.1_Y47D9A.1_protein-coding E002 chrI:4304067-4304352 1.326 ceh32_T3 hlh1_T3 0.000 5primeExons_EXON
WBGene00021628_Y47D9A.1_Y47D9A.1_protein-coding E002 chrI:4304067-4304352 2.091 ceh32_T3 end1_T3 0.000 5primeExons_EXON
WBGene00021628_Y47D9A.1_Y47D9A.1_protein-coding E002 chrI:4304067-4304352 2.315 ceh32_T3 pha4_T3 0.000 5primeExons_EXON
WBGene00021628_Y47D9A.1_Y47D9A.1_protein-coding E002 chrI:4304067-4304352 1.456 ceh32_T4 hlh1_T4 0.001 5primeExons_EXON
WBGene00021628_Y47D9A.1_Y47D9A.1_protein-coding E002 chrI:4304067-4304352 1.824 ceh32_T4 pha4_T4 0.000 5primeExons_EXON
WBGene00021628_Y47D9A.1_Y47D9A.1_protein-coding E002 chrI:4304067-4304352 1.832 ceh32_T4 end1_T4 0.000 5primeExons_EXON
WBGene00021628_Y47D9A.1_Y47D9A.1_protein-coding E002 chrI:4304067-4304352 1.191 cnd1_T2 end1_T2 0.020 5primeExons_EXON
WBGene00021628_Y47D9A.1_Y47D9A.1_protein-coding E002 chrI:4304067-4304352 1.457 cnd1_T3 end1_T3 0.000 5primeExons_EXON
WBGene00021628_Y47D9A.1_Y47D9A.1_protein-coding E002 chrI:4304067-4304352 1.680 cnd1_T3 pha4_T3 0.000 5primeExons_EXON
WBGene00021628_Y47D9A.1_Y47D9A.1_protein-coding E002 chrI:4304067-4304352 1.217 cnd1_T4 hlh1_T4 0.004 5primeExons_EXON
WBGene00021628_Y47D9A.1_Y47D9A.1_protein-coding E002 chrI:4304067-4304352 1.585 cnd1_T4 pha4_T4 0.000 5primeExons_EXON
WBGene00021628_Y47D9A.1_Y47D9A.1_protein-coding E002 chrI:4304067-4304352 1.618 cnd1_T4 end1_T4 0.000 5primeExons_EXON
WBGene00021628_Y47D9A.1_Y47D9A.1_protein-coding E002 chrI:4304067-4304352 1.248 nhr25_T3 pha4_T3 0.000 5primeExons_EXON
WBGene00021628_Y47D9A.1_Y47D9A.1_protein-coding E002 chrI:4304067-4304352 1.021 nhr25_T3 end1_T3 0.000 5primeExons_EXON
WBGene00021628_Y47D9A.1_Y47D9A.1_protein-coding E002 chrI:4304067-4304352 1.001 nhr25_T4 end1_T4 0.000 5primeExons_EXON
WBGene00021628_Y47D9A.1_Y47D9A.1_protein-coding E002 chrI:4304067-4304352 1.045 tbx37_T3 end1_T3 0.023 5primeExons_EXON
WBGene00021628_Y47D9A.1_Y47D9A.1_protein-coding E002 chrI:4304067-4304352 1.056 tbx37_T4 end1_T4 0.000 5primeExons_EXON
BOUNDING_INTRON: chrI:4304353-4305458
WBGene00021628_Y47D9A.1_Y47D9A.1_protein-coding J010 chrI:4304353-4305458 1.065 ceh32_T1 pha4_T1 0.061 5primeExons_BOUNDING_INTRON
WBGene00021628_Y47D9A.1_Y47D9A.1_protein-coding J010 chrI:4304353-4305458 1.211 ceh32_T1 hlh1_T1 0.001 5primeExons_BOUNDING_INTRON
WBGene00021628_Y47D9A.1_Y47D9A.1_protein-coding J010 chrI:4304353-4305458 1.559 ceh32_T1 end1_T1 0.010 5primeExons_BOUNDING_INTRON
WBGene00021628_Y47D9A.1_Y47D9A.1_protein-coding J010 chrI:4304353-4305458 1.114 ceh32_T2 pha4_T2 0.051 5primeExons_BOUNDING_INTRON
WBGene00021628_Y47D9A.1_Y47D9A.1_protein-coding J010 chrI:4304353-4305458 1.562 ceh32_T2 end1_T2 0.083 5primeExons_BOUNDING_INTRON
WBGene00021628_Y47D9A.1_Y47D9A.1_protein-coding J010 chrI:4304353-4305458 1.187 ceh32_T3 nhr25_T3 0.000 5primeExons_BOUNDING_INTRON
WBGene00021628_Y47D9A.1_Y47D9A.1_protein-coding J010 chrI:4304353-4305458 1.415 ceh32_T3 hlh1_T3 0.031 5primeExons_BOUNDING_INTRON
WBGene00021628_Y47D9A.1_Y47D9A.1_protein-coding J010 chrI:4304353-4305458 2.284 ceh32_T3 end1_T3 0.000 5primeExons_BOUNDING_INTRON
WBGene00021628_Y47D9A.1_Y47D9A.1_protein-coding J010 chrI:4304353-4305458 2.288 ceh32_T3 pha4_T3 0.000 5primeExons_BOUNDING_INTRON
WBGene00021628_Y47D9A.1_Y47D9A.1_protein-coding J010 chrI:4304353-4305458 2.292 ceh32_T4 end1_T4 0.000 5primeExons_BOUNDING_INTRON
WBGene00021628_Y47D9A.1_Y47D9A.1_protein-coding J010 chrI:4304353-4305458 2.755 ceh32_T4 pha4_T4 0.000 5primeExons_BOUNDING_INTRON
WBGene00021628_Y47D9A.1_Y47D9A.1_protein-coding J010 chrI:4304353-4305458 2.059 cnd1_T0 end1_T0 0.025 5primeExons_BOUNDING_INTRON
WBGene00021628_Y47D9A.1_Y47D9A.1_protein-coding J010 chrI:4304353-4305458 1.752 cnd1_T3 end1_T3 0.000 5primeExons_BOUNDING_INTRON
WBGene00021628_Y47D9A.1_Y47D9A.1_protein-coding J010 chrI:4304353-4305458 1.762 cnd1_T3 pha4_T3 0.000 5primeExons_BOUNDING_INTRON
WBGene00021628_Y47D9A.1_Y47D9A.1_protein-coding J010 chrI:4304353-4305458 2.078 cnd1_T4 end1_T4 0.000 5primeExons_BOUNDING_INTRON
WBGene00021628_Y47D9A.1_Y47D9A.1_protein-coding J010 chrI:4304353-4305458 2.530 cnd1_T4 pha4_T4 0.000 5primeExons_BOUNDING_INTRON
WBGene00021628_Y47D9A.1_Y47D9A.1_protein-coding J010 chrI:4304353-4305458 1.738 nhr25_T0 end1_T0 0.000 5primeExons_BOUNDING_INTRON
WBGene00021628_Y47D9A.1_Y47D9A.1_protein-coding J010 chrI:4304353-4305458 1.080 nhr25_T1 end1_T1 0.001 5primeExons_BOUNDING_INTRON
WBGene00021628_Y47D9A.1_Y47D9A.1_protein-coding J010 chrI:4304353-4305458 1.106 nhr25_T3 pha4_T3 0.038 5primeExons_BOUNDING_INTRON
WBGene00021628_Y47D9A.1_Y47D9A.1_protein-coding J010 chrI:4304353-4305458 1.094 nhr25_T3 end1_T3 0.001 5primeExons_BOUNDING_INTRON
WBGene00021628_Y47D9A.1_Y47D9A.1_protein-coding J010 chrI:4304353-4305458 1.933 nhr25_T4 pha4_T4 0.000 5primeExons_BOUNDING_INTRON
WBGene00021628_Y47D9A.1_Y47D9A.1_protein-coding J010 chrI:4304353-4305458 1.475 nhr25_T4 end1_T4 0.000 5primeExons_BOUNDING_INTRON
WBGene00021628_Y47D9A.1_Y47D9A.1_protein-coding J010 chrI:4304353-4305458 1.066 tbx37_T1 end1_T1 0.082 5primeExons_BOUNDING_INTRON
WBGene00021628_Y47D9A.1_Y47D9A.1_protein-coding J010 chrI:4304353-4305458 1.171 tbx37_T2 end1_T2 0.001 5primeExons_BOUNDING_INTRON
WBGene00021628_Y47D9A.1_Y47D9A.1_protein-coding J010 chrI:4304353-4305458 1.299 tbx37_T3 end1_T3 0.049 5primeExons_BOUNDING_INTRON
WBGene00021628_Y47D9A.1_Y47D9A.1_protein-coding J010 chrI:4304353-4305458 1.676 tbx37_T4 end1_T4 0.000 5primeExons_BOUNDING_INTRON
 
>I:4444286-4444342.-.C41D11.3.5prime.C41D11.3c
GFF LINE C41D11.3 - FIRST_EXON: I:4444286-4444342 FIRST_INTRON: I:4444157-4444285 C41D11.3c
5primeExons: chrI:4444286-4444342
BOUNDING_INTRON: chrI:4444157-4444285
WBGene00016562_C41D11.3_C41D11.3_protein-coding J027 chrI:4444157-4444285 1.029 pha4_T3 hlh1_T3 0.005 5primeExons_BOUNDING_INTRON
 
>I:4457383-4457575.+.C41D11.1.5prime.C41D11.1a
GFF LINE C41D11.1 + FIRST_EXON: I:4457383-4457575 FIRST_INTRON: I:4457576-4457643 C41D11.1a
5primeExons: chrI:4457383-4457575
BOUNDING_INTRON: chrI:4457576-4457643
 
>I:4481238-4481348.+.T01A4.1.5prime.T01A4.1d
GFF LINE T01A4.1 + FIRST_EXON: I:4481238-4481348 FIRST_INTRON: I:4481349-4481433 T01A4.1d
5primeExons: chrI:4481238-4481348
WBGene00020131_T01A4.1_gcy-28_protein-coding E001 chrI:4481238-4481348 1.004 ceh32_T0 hlh1_T0 0.038 5primeExons_EXON
WBGene00020131_T01A4.1_gcy-28_protein-coding E001 chrI:4481238-4481348 1.009 ceh32_T0 nhr25_T0 0.042 5primeExons_EXON
WBGene00020131_T01A4.1_gcy-28_protein-coding E001 chrI:4481238-4481348 1.330 ceh32_T1 end1_T1 0.008 5primeExons_EXON
WBGene00020131_T01A4.1_gcy-28_protein-coding E001 chrI:4481238-4481348 1.851 ceh32_T1 nhr25_T1 0.002 5primeExons_EXON
WBGene00020131_T01A4.1_gcy-28_protein-coding E001 chrI:4481238-4481348 2.811 ceh32_T3 end1_T3 0.000 5primeExons_EXON
WBGene00020131_T01A4.1_gcy-28_protein-coding E001 chrI:4481238-4481348 1.477 cnd1_T1 nhr25_T1 0.090 5primeExons_EXON
WBGene00020131_T01A4.1_gcy-28_protein-coding E001 chrI:4481238-4481348 2.278 cnd1_T3 end1_T3 0.000 5primeExons_EXON
WBGene00020131_T01A4.1_gcy-28_protein-coding E001 chrI:4481238-4481348 1.561 cnd1_T4 end1_T4 0.001 5primeExons_EXON
WBGene00020131_T01A4.1_gcy-28_protein-coding E001 chrI:4481238-4481348 2.105 hlh1_T3 end1_T3 0.001 5primeExons_EXON
WBGene00020131_T01A4.1_gcy-28_protein-coding E001 chrI:4481238-4481348 1.694 hlh1_T4 end1_T4 0.020 5primeExons_EXON
WBGene00020131_T01A4.1_gcy-28_protein-coding E001 chrI:4481238-4481348 1.741 nhr25_T4 end1_T4 0.001 5primeExons_EXON
WBGene00020131_T01A4.1_gcy-28_protein-coding E001 chrI:4481238-4481348 1.563 pha4_T4 end1_T4 0.020 5primeExons_EXON
WBGene00020131_T01A4.1_gcy-28_protein-coding E001 chrI:4481238-4481348 2.421 tbx37_T3 end1_T3 0.000 5primeExons_EXON
WBGene00020131_T01A4.1_gcy-28_protein-coding E001 chrI:4481238-4481348 1.949 tbx37_T4 end1_T4 0.000 5primeExons_EXON
BOUNDING_INTRON: chrI:4481349-4481433
WBGene00020131_T01A4.1_gcy-28_protein-coding J029 chrI:4481349-4481433 2.421 cnd1_T3 end1_T3 0.000 5primeExons_BOUNDING_INTRON
WBGene00020131_T01A4.1_gcy-28_protein-coding J029 chrI:4481349-4481433 2.101 cnd1_T4 end1_T4 0.001 5primeExons_BOUNDING_INTRON
WBGene00020131_T01A4.1_gcy-28_protein-coding J029 chrI:4481349-4481433 2.220 hlh1_T4 end1_T4 0.011 5primeExons_BOUNDING_INTRON
 
>I:4491701-4492596.+.T01A4.1.5prime.T01A4.1c
GFF LINE T01A4.1 + FIRST_EXON: I:4491701-4492596 FIRST_INTRON: I:4492597-4498007 T01A4.1c
5primeExons: chrI:4491701-4492596
WBGene00020131_T01A4.1_gcy-28_protein-coding E006 chrI:4491701-4492596 1.127 nhr25_T0 ceh32_T0 0.000 5primeExons_EXON
BOUNDING_INTRON: chrI:4492597-4498007
WBGene00020131_T01A4.1_gcy-28_protein-coding J034 chrI:4492597-4498007 1.336 end1_T2 tbx37_T2 0.019 5primeExons_BOUNDING_INTRON
WBGene00020131_T01A4.1_gcy-28_protein-coding J034 chrI:4492597-4498007 1.415 end1_T2 cnd1_T2 0.011 5primeExons_BOUNDING_INTRON
WBGene00020131_T01A4.1_gcy-28_protein-coding J034 chrI:4492597-4498007 1.313 end1_T3 nhr25_T3 0.018 5primeExons_BOUNDING_INTRON
 
>I:4495392-4496115.+.T01A4.1.5prime.T01A4.1a
GFF LINE T01A4.1 + FIRST_EXON: I:4495392-4496115 FIRST_INTRON: I:4496116-4498007 T01A4.1a
5primeExons: chrI:4495392-4496115
WBGene00020131_T01A4.1_gcy-28_protein-coding E007 chrI:4495392-4496115 1.088 cnd1_T3 end1_T3 0.000 5primeExons_EXON
WBGene00020131_T01A4.1_gcy-28_protein-coding E007 chrI:4495392-4496115 1.839 cnd1_T3 nhr25_T3 0.005 5primeExons_EXON
WBGene00020131_T01A4.1_gcy-28_protein-coding E007 chrI:4495392-4496115 1.076 cnd1_T4 nhr25_T4 0.021 5primeExons_EXON
WBGene00020131_T01A4.1_gcy-28_protein-coding E007 chrI:4495392-4496115 2.122 pha4_T0 hlh1_T0 0.004 5primeExons_EXON
WBGene00020131_T01A4.1_gcy-28_protein-coding E007 chrI:4495392-4496115 1.839 pha4_T2 end1_T2 0.011 5primeExons_EXON
WBGene00020131_T01A4.1_gcy-28_protein-coding E007 chrI:4495392-4496115 1.371 pha4_T3 end1_T3 0.000 5primeExons_EXON
WBGene00020131_T01A4.1_gcy-28_protein-coding E007 chrI:4495392-4496115 2.116 pha4_T3 nhr25_T3 0.001 5primeExons_EXON
WBGene00020131_T01A4.1_gcy-28_protein-coding E007 chrI:4495392-4496115 2.149 tbx37_T0 hlh1_T0 0.002 5primeExons_EXON
WBGene00020131_T01A4.1_gcy-28_protein-coding E007 chrI:4495392-4496115 1.797 tbx37_T1 hlh1_T1 0.000 5primeExons_EXON
WBGene00020131_T01A4.1_gcy-28_protein-coding E007 chrI:4495392-4496115 1.839 tbx37_T1 nhr25_T1 0.004 5primeExons_EXON
WBGene00020131_T01A4.1_gcy-28_protein-coding E007 chrI:4495392-4496115 1.866 tbx37_T2 end1_T2 0.000 5primeExons_EXON
WBGene00020131_T01A4.1_gcy-28_protein-coding E007 chrI:4495392-4496115 1.468 tbx37_T3 end1_T3 0.000 5primeExons_EXON
WBGene00020131_T01A4.1_gcy-28_protein-coding E007 chrI:4495392-4496115 2.214 tbx37_T3 nhr25_T3 0.001 5primeExons_EXON
WBGene00020131_T01A4.1_gcy-28_protein-coding E007 chrI:4495392-4496115 1.034 tbx37_T4 hlh1_T4 0.024 5primeExons_EXON
WBGene00020131_T01A4.1_gcy-28_protein-coding E007 chrI:4495392-4496115 1.093 tbx37_T4 end1_T4 0.002 5primeExons_EXON
WBGene00020131_T01A4.1_gcy-28_protein-coding E007 chrI:4495392-4496115 1.218 tbx37_T4 nhr25_T4 0.027 5primeExons_EXON
BOUNDING_INTRON: chrI:4496116-4498007
WBGene00020131_T01A4.1_gcy-28_protein-coding J035 chrI:4496116-4498007 1.296 tbx37_T4 hlh1_T4 0.032 5primeExons_BOUNDING_INTRON
 
>I:4566495-4566567.+.D1007.13.5prime.D1007.13b
GFF LINE D1007.13 + FIRST_EXON: I:4566495-4566567 FIRST_INTRON: I:4566568-4567165 D1007.13b
5primeExons: chrI:4566495-4566567
BOUNDING_INTRON: chrI:4566568-4567165
 
>I:4586271-4586524.+.D1007.10.5prime.D1007.10b.1
GFF LINE D1007.10 + FIRST_EXON: I:4586271-4586524 FIRST_INTRON: I:4586525-4586574 D1007.10b.1
5primeExons: chrI:4586271-4586524
BOUNDING_INTRON: chrI:4586525-4586574
WBGene00017007_D1007.10_D1007.10_protein-coding E001 chrI:4586271-4586272 1.195 end1_T1 tbx37_T1 0.026 5primeExons_EXON
WBGene00017007_D1007.10_D1007.10_protein-coding E001 chrI:4586271-4586272 1.448 end1_T2 tbx37_T2 0.011 5primeExons_EXON
WBGene00017007_D1007.10_D1007.10_protein-coding E001 chrI:4586271-4586272 1.474 end1_T4 tbx37_T4 0.040 5primeExons_EXON
WBGene00017007_D1007.10_D1007.10_protein-coding E001 chrI:4586271-4586272 1.821 end1_T1 nhr25_T1 0.004 5primeExons_EXON
WBGene00017007_D1007.10_D1007.10_protein-coding E001 chrI:4586271-4586272 1.860 end1_T1 cnd1_T1 0.046 5primeExons_EXON
WBGene00017007_D1007.10_D1007.10_protein-coding E001 chrI:4586271-4586272 12.143 end1_T4 cnd1_T4 0.072 5primeExons_EXON
WBGene00017007_D1007.10_D1007.10_protein-coding E001 chrI:4586271-4586272 12.388 end1_T1 ceh32_T1 0.053 5primeExons_EXON
WBGene00017007_D1007.10_D1007.10_protein-coding E001 chrI:4586271-4586272 13.332 end1_T4 nhr25_T4 0.002 5primeExons_EXON
WBGene00017007_D1007.10_D1007.10_protein-coding E001 chrI:4586271-4586272 13.687 pha4_T4 nhr25_T4 0.000 5primeExons_EXON
WBGene00017007_D1007.10_D1007.10_protein-coding E001 chrI:4586271-4586272 2.604 pha4_T0 nhr25_T0 0.006 5primeExons_EXON
>I:4587605-4587702.+.D1007.10.5prime.D1007.10a
GFF LINE D1007.10 + FIRST_EXON: I:4587605-4587702 FIRST_INTRON: I:4587703-4587747 D1007.10a
5primeExons: chrI:4587605-4587702
BOUNDING_INTRON: chrI:4587703-4587747
 
>I:4622843-4622972.-.C44E4.1.5prime.C44E4.1c
GFF LINE C44E4.1 - FIRST_EXON: I:4622843-4622972 FIRST_INTRON: I:4622774-4622842 C44E4.1c
5primeExons: chrI:4622843-4622972
BOUNDING_INTRON: chrI:4622774-4622842
 
>I:4633230-4633347.-.C44E4.1.5prime.C44E4.1a
GFF LINE C44E4.1 - FIRST_EXON: I:4633230-4633347 FIRST_INTRON: I:4633113-4633229 C44E4.1a
5primeExons: chrI:4633230-4633347
WBGene00016650_C44E4.1_C44E4.1_protein-coding E025 chrI:4633230-4633347 1.120 ceh32_T0 end1_T0 0.048 5primeExons_EXON
WBGene00016650_C44E4.1_C44E4.1_protein-coding E025 chrI:4633230-4633347 1.573 ceh32_T2 end1_T2 0.000 5primeExons_EXON
WBGene00016650_C44E4.1_C44E4.1_protein-coding E025 chrI:4633230-4633347 1.005 ceh32_T4 end1_T4 0.003 5primeExons_EXON
WBGene00016650_C44E4.1_C44E4.1_protein-coding E025 chrI:4633230-4633347 1.087 cnd1_T0 end1_T0 0.025 5primeExons_EXON
WBGene00016650_C44E4.1_C44E4.1_protein-coding E025 chrI:4633230-4633347 1.129 cnd1_T2 end1_T2 0.000 5primeExons_EXON
WBGene00016650_C44E4.1_C44E4.1_protein-coding E025 chrI:4633230-4633347 1.000 cnd1_T3 end1_T3 0.025 5primeExons_EXON
WBGene00016650_C44E4.1_C44E4.1_protein-coding E025 chrI:4633230-4633347 1.151 tbx37_T2 end1_T2 0.000 5primeExons_EXON
WBGene00016650_C44E4.1_C44E4.1_protein-coding E025 chrI:4633230-4633347 1.097 tbx37_T3 end1_T3 0.001 5primeExons_EXON
BOUNDING_INTRON: chrI:4633113-4633229
WBGene00016650_C44E4.1_C44E4.1_protein-coding J047 chrI:4633113-4633229 1.208 ceh32_T2 end1_T2 0.038 5primeExons_BOUNDING_INTRON
WBGene00016650_C44E4.1_C44E4.1_protein-coding J047 chrI:4633113-4633229 1.158 cnd1_T2 end1_T2 0.000 5primeExons_BOUNDING_INTRON
WBGene00016650_C44E4.1_C44E4.1_protein-coding J047 chrI:4633113-4633229 1.133 tbx37_T2 end1_T2 0.001 5primeExons_BOUNDING_INTRON
 
>I:4637285-4637328.-.C44E4.6.5prime.C44E4.6.2
GFF LINE C44E4.6 - FIRST_EXON: I:4637285-4637328 FIRST_INTRON: I:4636380-4637284 C44E4.6.2
5primeExons: chrI:4637285-4637328
WBGene00016655_C44E4.6_acbp-1_protein-coding E005 chrI:4637285-4637328 1.868 end1_T1 nhr25_T1 0.026 5primeExons_EXON
BOUNDING_INTRON: chrI:4636380-4637284
WBGene00016655_C44E4.6_acbp-1_protein-coding J007 chrI:4636380-4637284 1.901 end1_T1 nhr25_T1 0.015 5primeExons_BOUNDING_INTRON
 
>I:4653471-4653542.+.B0041.2.5prime.B0041.2a.2
GFF LINE B0041.2 + FIRST_EXON: I:4653471-4653542 FIRST_INTRON: I:4653543-4653597 B0041.2a.2
5primeExons: chrI:4653471-4653542
BOUNDING_INTRON: chrI:4653543-4653597
WBGene00015007_B0041.2_ain-2_protein-coding J018 chrI:4653543-4653597 1.416 ceh32_T0 hlh1_T0 0.042 5primeExons_BOUNDING_INTRON
WBGene00015007_B0041.2_ain-2_protein-coding J018 chrI:4653543-4653597 1.646 ceh32_T0 nhr25_T0 0.000 5primeExons_BOUNDING_INTRON
WBGene00015007_B0041.2_ain-2_protein-coding J018 chrI:4653543-4653597 1.429 end1_T0 hlh1_T0 0.030 5primeExons_BOUNDING_INTRON
WBGene00015007_B0041.2_ain-2_protein-coding J018 chrI:4653543-4653597 1.643 end1_T0 nhr25_T0 0.000 5primeExons_BOUNDING_INTRON
WBGene00015007_B0041.2_ain-2_protein-coding J018 chrI:4653543-4653597 2.274 end1_T0 tbx37_T0 0.000 5primeExons_BOUNDING_INTRON
WBGene00015007_B0041.2_ain-2_protein-coding J018 chrI:4653543-4653597 2.213 end1_T0 cnd1_T0 0.000 5primeExons_BOUNDING_INTRON
WBGene00015007_B0041.2_ain-2_protein-coding J018 chrI:4653543-4653597 1.324 end1_T1 nhr25_T1 0.002 5primeExons_BOUNDING_INTRON
WBGene00015007_B0041.2_ain-2_protein-coding J018 chrI:4653543-4653597 1.450 end1_T1 ceh32_T1 0.010 5primeExons_BOUNDING_INTRON
WBGene00015007_B0041.2_ain-2_protein-coding J018 chrI:4653543-4653597 2.332 end1_T1 cnd1_T1 0.002 5primeExons_BOUNDING_INTRON
WBGene00015007_B0041.2_ain-2_protein-coding J018 chrI:4653543-4653597 1.148 end1_T2 nhr25_T2 0.008 5primeExons_BOUNDING_INTRON
WBGene00015007_B0041.2_ain-2_protein-coding J018 chrI:4653543-4653597 12.926 end1_T2 pha4_T2 0.002 5primeExons_BOUNDING_INTRON
WBGene00015007_B0041.2_ain-2_protein-coding J018 chrI:4653543-4653597 1.665 end1_T3 tbx37_T3 0.024 5primeExons_BOUNDING_INTRON
WBGene00015007_B0041.2_ain-2_protein-coding J018 chrI:4653543-4653597 2.170 end1_T3 cnd1_T3 0.004 5primeExons_BOUNDING_INTRON
WBGene00015007_B0041.2_ain-2_protein-coding J018 chrI:4653543-4653597 1.545 end1_T4 hlh1_T4 0.100 5primeExons_BOUNDING_INTRON
WBGene00015007_B0041.2_ain-2_protein-coding J018 chrI:4653543-4653597 2.745 end1_T4 cnd1_T4 0.023 5primeExons_BOUNDING_INTRON
WBGene00015007_B0041.2_ain-2_protein-coding J018 chrI:4653543-4653597 1.797 nhr25_T3 cnd1_T3 0.092 5primeExons_BOUNDING_INTRON
WBGene00015007_B0041.2_ain-2_protein-coding J018 chrI:4653543-4653597 1.449 nhr25_T4 pha4_T4 0.078 5primeExons_BOUNDING_INTRON
WBGene00015007_B0041.2_ain-2_protein-coding J018 chrI:4653543-4653597 1.269 nhr25_T4 hlh1_T4 0.031 5primeExons_BOUNDING_INTRON
WBGene00015007_B0041.2_ain-2_protein-coding J018 chrI:4653543-4653597 2.438 nhr25_T4 cnd1_T4 0.002 5primeExons_BOUNDING_INTRON
WBGene00015007_B0041.2_ain-2_protein-coding J018 chrI:4653543-4653597 1.302 pha4_T0 hlh1_T0 0.061 5primeExons_BOUNDING_INTRON
WBGene00015007_B0041.2_ain-2_protein-coding J018 chrI:4653543-4653597 1.533 pha4_T0 nhr25_T0 0.000 5primeExons_BOUNDING_INTRON
WBGene00015007_B0041.2_ain-2_protein-coding J018 chrI:4653543-4653597 2.103 pha4_T0 cnd1_T0 0.000 5primeExons_BOUNDING_INTRON
WBGene00015007_B0041.2_ain-2_protein-coding E001 chrI:4653471-4653526 1.148 end1_T2 nhr25_T2 0.010 5primeExons_EXON
WBGene00015007_B0041.2_ain-2_protein-coding E001 chrI:4653471-4653526 1.282 end1_T1 nhr25_T1 0.008 5primeExons_EXON
WBGene00015007_B0041.2_ain-2_protein-coding E001 chrI:4653471-4653526 1.445 ceh32_T0 hlh1_T0 0.053 5primeExons_EXON
WBGene00015007_B0041.2_ain-2_protein-coding E001 chrI:4653471-4653526 1.448 end1_T2 ceh32_T2 0.005 5primeExons_EXON
WBGene00015007_B0041.2_ain-2_protein-coding E001 chrI:4653471-4653526 1.499 pha4_T0 hlh1_T0 0.036 5primeExons_EXON
WBGene00015007_B0041.2_ain-2_protein-coding E001 chrI:4653471-4653526 1.503 ceh32_T0 nhr25_T0 0.001 5primeExons_EXON
WBGene00015007_B0041.2_ain-2_protein-coding E001 chrI:4653471-4653526 1.548 pha4_T0 nhr25_T0 0.000 5primeExons_EXON
WBGene00015007_B0041.2_ain-2_protein-coding E001 chrI:4653471-4653526 1.620 end1_T0 hlh1_T0 0.018 5primeExons_EXON
WBGene00015007_B0041.2_ain-2_protein-coding E001 chrI:4653471-4653526 1.662 end1_T0 nhr25_T0 0.000 5primeExons_EXON
WBGene00015007_B0041.2_ain-2_protein-coding E001 chrI:4653471-4653526 1.795 end1_T3 tbx37_T3 0.016 5primeExons_EXON
WBGene00015007_B0041.2_ain-2_protein-coding E001 chrI:4653471-4653526 12.926 end1_T2 pha4_T2 0.003 5primeExons_EXON
WBGene00015007_B0041.2_ain-2_protein-coding E001 chrI:4653471-4653526 13.390 end1_T1 cnd1_T1 0.001 5primeExons_EXON
WBGene00015007_B0041.2_ain-2_protein-coding E001 chrI:4653471-4653526 2.082 end1_T3 cnd1_T3 0.013 5primeExons_EXON
WBGene00015007_B0041.2_ain-2_protein-coding E001 chrI:4653471-4653526 2.267 nhr25_T4 cnd1_T4 0.003 5primeExons_EXON
WBGene00015007_B0041.2_ain-2_protein-coding E001 chrI:4653471-4653526 2.269 pha4_T0 cnd1_T0 0.000 5primeExons_EXON
WBGene00015007_B0041.2_ain-2_protein-coding E001 chrI:4653471-4653526 2.382 end1_T0 cnd1_T0 0.000 5primeExons_EXON
WBGene00015007_B0041.2_ain-2_protein-coding E001 chrI:4653471-4653526 2.395 end1_T0 tbx37_T0 0.000 5primeExons_EXON
WBGene00015007_B0041.2_ain-2_protein-coding E001 chrI:4653471-4653526 2.649 end1_T4 cnd1_T4 0.020 5primeExons_EXON
>I:4675135-4675474.+.T04D1.3.5prime.T04D1.3a
GFF LINE T04D1.3 + FIRST_EXON: I:4675135-4675474 FIRST_INTRON: I:4675475-4675747 T04D1.3a
5primeExons: chrI:4675135-4675474
BOUNDING_INTRON: chrI:4675475-4675747
 
>I:4738055-4738100.-.C10H11.8.5prime.C10H11.8b
GFF LINE C10H11.8 - FIRST_EXON: I:4738055-4738100 FIRST_INTRON: I:4737686-4738054 C10H11.8b
5primeExons: chrI:4738055-4738100
WBGene00015697_C10H11.8_C10H11.8_protein-coding E006 chrI:4738055-4738100 1.048 ceh32_T0 nhr25_T0 0.000 5primeExons_EXON
WBGene00015697_C10H11.8_C10H11.8_protein-coding E006 chrI:4738055-4738100 1.118 ceh32_T1 pha4_T1 0.004 5primeExons_EXON
WBGene00015697_C10H11.8_C10H11.8_protein-coding E006 chrI:4738055-4738100 1.147 ceh32_T1 end1_T1 0.000 5primeExons_EXON
WBGene00015697_C10H11.8_C10H11.8_protein-coding E006 chrI:4738055-4738100 1.610 ceh32_T1 hlh1_T1 0.000 5primeExons_EXON
WBGene00015697_C10H11.8_C10H11.8_protein-coding E006 chrI:4738055-4738100 1.670 ceh32_T1 nhr25_T1 0.000 5primeExons_EXON
WBGene00015697_C10H11.8_C10H11.8_protein-coding E006 chrI:4738055-4738100 1.225 ceh32_T2 hlh1_T2 0.000 5primeExons_EXON
WBGene00015697_C10H11.8_C10H11.8_protein-coding E006 chrI:4738055-4738100 1.387 ceh32_T2 nhr25_T2 0.000 5primeExons_EXON
WBGene00015697_C10H11.8_C10H11.8_protein-coding E006 chrI:4738055-4738100 1.015 ceh32_T4 nhr25_T4 0.001 5primeExons_EXON
WBGene00015697_C10H11.8_C10H11.8_protein-coding E006 chrI:4738055-4738100 1.130 ceh32_T4 hlh1_T4 0.001 5primeExons_EXON
BOUNDING_INTRON: chrI:4737686-4738054
WBGene00015697_C10H11.8_C10H11.8_protein-coding J010 chrI:4737686-4738054 1.048 ceh32_T0 nhr25_T0 0.000 5primeExons_BOUNDING_INTRON
WBGene00015697_C10H11.8_C10H11.8_protein-coding J010 chrI:4737686-4738054 1.127 ceh32_T1 pha4_T1 0.003 5primeExons_BOUNDING_INTRON
WBGene00015697_C10H11.8_C10H11.8_protein-coding J010 chrI:4737686-4738054 1.147 ceh32_T1 end1_T1 0.000 5primeExons_BOUNDING_INTRON
WBGene00015697_C10H11.8_C10H11.8_protein-coding J010 chrI:4737686-4738054 1.671 ceh32_T1 nhr25_T1 0.000 5primeExons_BOUNDING_INTRON
WBGene00015697_C10H11.8_C10H11.8_protein-coding J010 chrI:4737686-4738054 1.686 ceh32_T1 hlh1_T1 0.000 5primeExons_BOUNDING_INTRON
WBGene00015697_C10H11.8_C10H11.8_protein-coding J010 chrI:4737686-4738054 1.245 ceh32_T2 hlh1_T2 0.000 5primeExons_BOUNDING_INTRON
WBGene00015697_C10H11.8_C10H11.8_protein-coding J010 chrI:4737686-4738054 1.401 ceh32_T2 nhr25_T2 0.000 5primeExons_BOUNDING_INTRON
WBGene00015697_C10H11.8_C10H11.8_protein-coding J010 chrI:4737686-4738054 1.045 ceh32_T4 nhr25_T4 0.000 5primeExons_BOUNDING_INTRON
WBGene00015697_C10H11.8_C10H11.8_protein-coding J010 chrI:4737686-4738054 1.144 ceh32_T4 hlh1_T4 0.001 5primeExons_BOUNDING_INTRON
 
>I:4769694-4769752.+.M04F3.1.5prime.M04F3.1.2
GFF LINE M04F3.1 + FIRST_EXON: I:4769694-4769752 FIRST_INTRON: I:4769753-4770291 M04F3.1.2
5primeExons: chrI:4769694-4769752
BOUNDING_INTRON: chrI:4769753-4770291
 
>I:4848420-4848484.+.F57C9.1.5prime.F57C9.1b
GFF LINE F57C9.1 + FIRST_EXON: I:4848420-4848484 FIRST_INTRON: I:4848485-4849069 F57C9.1b
5primeExons: chrI:4848420-4848484
BOUNDING_INTRON: chrI:4848485-4849069
WBGene00019008_F57C9.1_F57C9.1_protein-coding J011 chrI:4848485-4849069 13.344 hlh1_T4 tbx37_T4 0.042 5primeExons_BOUNDING_INTRON
WBGene00019008_F57C9.1_F57C9.1_protein-coding E002 chrI:4848422-4848484 13.345 hlh1_T4 tbx37_T4 0.049 5primeExons_EXON
>I:489984-490202.+.W04C9.1.5prime.W04C9.1a
GFF LINE W04C9.1 + FIRST_EXON: I:489984-490202 FIRST_INTRON: I:490203-491196 W04C9.1a
5primeExons: chrI:489984-490202
BOUNDING_INTRON: chrI:490203-491196
 
>I:4934037-4934412.+.F28B3.4.5prime.F28B3.4a
GFF LINE F28B3.4 + FIRST_EXON: I:4934037-4934412 FIRST_INTRON: I:4934413-4935105 F28B3.4a
5primeExons: chrI:4934037-4934412
BOUNDING_INTRON: chrI:4934413-4935105
WBGene00017885_F28B3.4_dip-2_protein-coding J027 chrI:4934413-4935105 1.059 ceh32_T1 nhr25_T1 0.000 5primeExons_BOUNDING_INTRON
WBGene00017885_F28B3.4_dip-2_protein-coding J027 chrI:4934413-4935105 1.116 ceh32_T2 nhr25_T2 0.000 5primeExons_BOUNDING_INTRON
WBGene00017885_F28B3.4_dip-2_protein-coding J027 chrI:4934413-4935105 1.050 ceh32_T3 nhr25_T3 0.000 5primeExons_BOUNDING_INTRON
WBGene00017885_F28B3.4_dip-2_protein-coding J027 chrI:4934413-4935105 1.009 ceh32_T4 pha4_T4 0.000 5primeExons_BOUNDING_INTRON
 
>I:4937770-4938106.+.F28B3.4.5prime.F28B3.4i
GFF LINE F28B3.4 + FIRST_EXON: I:4937770-4938106 FIRST_INTRON: I:4938107-4938199 F28B3.4i
5primeExons: chrI:4937770-4938106
WBGene00017885_F28B3.4_dip-2_protein-coding E004 chrI:4937770-4938106 1.197 hlh1_T1 ceh32_T1 0.000 5primeExons_EXON
WBGene00017885_F28B3.4_dip-2_protein-coding E004 chrI:4937770-4938106 1.438 hlh1_T1 cnd1_T1 0.000 5primeExons_EXON
WBGene00017885_F28B3.4_dip-2_protein-coding E004 chrI:4937770-4938106 1.079 hlh1_T2 tbx37_T2 0.000 5primeExons_EXON
WBGene00017885_F28B3.4_dip-2_protein-coding E004 chrI:4937770-4938106 1.228 hlh1_T2 end1_T2 0.000 5primeExons_EXON
WBGene00017885_F28B3.4_dip-2_protein-coding E004 chrI:4937770-4938106 1.418 hlh1_T2 cnd1_T2 0.000 5primeExons_EXON
WBGene00017885_F28B3.4_dip-2_protein-coding E004 chrI:4937770-4938106 1.810 hlh1_T2 ceh32_T2 0.000 5primeExons_EXON
WBGene00017885_F28B3.4_dip-2_protein-coding E004 chrI:4937770-4938106 1.311 hlh1_T3 end1_T3 0.000 5primeExons_EXON
WBGene00017885_F28B3.4_dip-2_protein-coding E004 chrI:4937770-4938106 1.453 hlh1_T3 cnd1_T3 0.000 5primeExons_EXON
WBGene00017885_F28B3.4_dip-2_protein-coding E004 chrI:4937770-4938106 1.268 hlh1_T4 ceh32_T4 0.000 5primeExons_EXON
WBGene00017885_F28B3.4_dip-2_protein-coding E004 chrI:4937770-4938106 1.381 hlh1_T4 cnd1_T4 0.000 5primeExons_EXON
WBGene00017885_F28B3.4_dip-2_protein-coding E004 chrI:4937770-4938106 1.447 hlh1_T4 end1_T4 0.000 5primeExons_EXON
WBGene00017885_F28B3.4_dip-2_protein-coding E004 chrI:4937770-4938106 1.163 nhr25_T0 cnd1_T0 0.000 5primeExons_EXON
WBGene00017885_F28B3.4_dip-2_protein-coding E004 chrI:4937770-4938106 1.048 nhr25_T1 tbx37_T1 0.000 5primeExons_EXON
WBGene00017885_F28B3.4_dip-2_protein-coding E004 chrI:4937770-4938106 1.148 nhr25_T1 pha4_T1 0.000 5primeExons_EXON
WBGene00017885_F28B3.4_dip-2_protein-coding E004 chrI:4937770-4938106 1.167 nhr25_T1 end1_T1 0.000 5primeExons_EXON
WBGene00017885_F28B3.4_dip-2_protein-coding E004 chrI:4937770-4938106 1.530 nhr25_T1 ceh32_T1 0.000 5primeExons_EXON
WBGene00017885_F28B3.4_dip-2_protein-coding E004 chrI:4937770-4938106 1.772 nhr25_T1 cnd1_T1 0.000 5primeExons_EXON
WBGene00017885_F28B3.4_dip-2_protein-coding E004 chrI:4937770-4938106 1.063 nhr25_T2 tbx37_T2 0.000 5primeExons_EXON
WBGene00017885_F28B3.4_dip-2_protein-coding E004 chrI:4937770-4938106 1.202 nhr25_T2 end1_T2 0.028 5primeExons_EXON
WBGene00017885_F28B3.4_dip-2_protein-coding E004 chrI:4937770-4938106 1.401 nhr25_T2 cnd1_T2 0.000 5primeExons_EXON
WBGene00017885_F28B3.4_dip-2_protein-coding E004 chrI:4937770-4938106 1.790 nhr25_T2 ceh32_T2 0.000 5primeExons_EXON
WBGene00017885_F28B3.4_dip-2_protein-coding E004 chrI:4937770-4938106 1.361 nhr25_T3 end1_T3 0.001 5primeExons_EXON
WBGene00017885_F28B3.4_dip-2_protein-coding E004 chrI:4937770-4938106 1.490 nhr25_T3 cnd1_T3 0.000 5primeExons_EXON
WBGene00017885_F28B3.4_dip-2_protein-coding E004 chrI:4937770-4938106 1.186 pha4_T3 cnd1_T3 0.000 5primeExons_EXON
BOUNDING_INTRON: chrI:4938107-4938199
WBGene00017885_F28B3.4_dip-2_protein-coding J030 chrI:4938107-4938199 12.542 hlh1_T0 ceh32_T0 0.037 5primeExons_BOUNDING_INTRON
WBGene00017885_F28B3.4_dip-2_protein-coding J030 chrI:4938107-4938199 1.631 hlh1_T0 cnd1_T0 0.014 5primeExons_BOUNDING_INTRON
WBGene00017885_F28B3.4_dip-2_protein-coding J030 chrI:4938107-4938199 1.057 hlh1_T1 pha4_T1 0.051 5primeExons_BOUNDING_INTRON
WBGene00017885_F28B3.4_dip-2_protein-coding J030 chrI:4938107-4938199 1.527 hlh1_T1 ceh32_T1 0.003 5primeExons_BOUNDING_INTRON
WBGene00017885_F28B3.4_dip-2_protein-coding J030 chrI:4938107-4938199 1.644 hlh1_T1 cnd1_T1 0.000 5primeExons_BOUNDING_INTRON
WBGene00017885_F28B3.4_dip-2_protein-coding J030 chrI:4938107-4938199 1.669 hlh1_T1 end1_T1 0.001 5primeExons_BOUNDING_INTRON
WBGene00017885_F28B3.4_dip-2_protein-coding J030 chrI:4938107-4938199 1.160 hlh1_T2 tbx37_T2 0.088 5primeExons_BOUNDING_INTRON
WBGene00017885_F28B3.4_dip-2_protein-coding J030 chrI:4938107-4938199 1.748 hlh1_T2 cnd1_T2 0.006 5primeExons_BOUNDING_INTRON
WBGene00017885_F28B3.4_dip-2_protein-coding J030 chrI:4938107-4938199 2.464 hlh1_T2 ceh32_T2 0.004 5primeExons_BOUNDING_INTRON
WBGene00017885_F28B3.4_dip-2_protein-coding J030 chrI:4938107-4938199 1.088 hlh1_T3 ceh32_T3 0.001 5primeExons_BOUNDING_INTRON
WBGene00017885_F28B3.4_dip-2_protein-coding J030 chrI:4938107-4938199 1.476 hlh1_T3 end1_T3 0.000 5primeExons_BOUNDING_INTRON
WBGene00017885_F28B3.4_dip-2_protein-coding J030 chrI:4938107-4938199 1.571 hlh1_T3 cnd1_T3 0.000 5primeExons_BOUNDING_INTRON
WBGene00017885_F28B3.4_dip-2_protein-coding J030 chrI:4938107-4938199 1.388 hlh1_T4 cnd1_T4 0.000 5primeExons_BOUNDING_INTRON
WBGene00017885_F28B3.4_dip-2_protein-coding J030 chrI:4938107-4938199 1.648 hlh1_T4 end1_T4 0.000 5primeExons_BOUNDING_INTRON
WBGene00017885_F28B3.4_dip-2_protein-coding J030 chrI:4938107-4938199 1.866 hlh1_T4 ceh32_T4 0.000 5primeExons_BOUNDING_INTRON
WBGene00017885_F28B3.4_dip-2_protein-coding J030 chrI:4938107-4938199 1.941 nhr25_T0 cnd1_T0 0.001 5primeExons_BOUNDING_INTRON
WBGene00017885_F28B3.4_dip-2_protein-coding J030 chrI:4938107-4938199 1.321 nhr25_T1 tbx37_T1 0.005 5primeExons_BOUNDING_INTRON
WBGene00017885_F28B3.4_dip-2_protein-coding J030 chrI:4938107-4938199 1.407 nhr25_T1 pha4_T1 0.035 5primeExons_BOUNDING_INTRON
WBGene00017885_F28B3.4_dip-2_protein-coding J030 chrI:4938107-4938199 1.898 nhr25_T1 ceh32_T1 0.005 5primeExons_BOUNDING_INTRON
WBGene00017885_F28B3.4_dip-2_protein-coding J030 chrI:4938107-4938199 2.017 nhr25_T1 cnd1_T1 0.001 5primeExons_BOUNDING_INTRON
WBGene00017885_F28B3.4_dip-2_protein-coding J030 chrI:4938107-4938199 2.023 nhr25_T1 end1_T1 0.002 5primeExons_BOUNDING_INTRON
WBGene00017885_F28B3.4_dip-2_protein-coding J030 chrI:4938107-4938199 1.260 nhr25_T2 tbx37_T2 0.000 5primeExons_BOUNDING_INTRON
WBGene00017885_F28B3.4_dip-2_protein-coding J030 chrI:4938107-4938199 1.566 nhr25_T2 end1_T2 0.011 5primeExons_BOUNDING_INTRON
WBGene00017885_F28B3.4_dip-2_protein-coding J030 chrI:4938107-4938199 1.842 nhr25_T2 cnd1_T2 0.000 5primeExons_BOUNDING_INTRON
WBGene00017885_F28B3.4_dip-2_protein-coding J030 chrI:4938107-4938199 2.567 nhr25_T2 ceh32_T2 0.000 5primeExons_BOUNDING_INTRON
WBGene00017885_F28B3.4_dip-2_protein-coding J030 chrI:4938107-4938199 1.069 nhr25_T3 ceh32_T3 0.003 5primeExons_BOUNDING_INTRON
WBGene00017885_F28B3.4_dip-2_protein-coding J030 chrI:4938107-4938199 1.456 nhr25_T3 end1_T3 0.002 5primeExons_BOUNDING_INTRON
WBGene00017885_F28B3.4_dip-2_protein-coding J030 chrI:4938107-4938199 1.553 nhr25_T3 cnd1_T3 0.000 5primeExons_BOUNDING_INTRON
WBGene00017885_F28B3.4_dip-2_protein-coding J030 chrI:4938107-4938199 1.235 nhr25_T4 end1_T4 0.037 5primeExons_BOUNDING_INTRON
WBGene00017885_F28B3.4_dip-2_protein-coding J030 chrI:4938107-4938199 1.438 nhr25_T4 ceh32_T4 0.002 5primeExons_BOUNDING_INTRON
WBGene00017885_F28B3.4_dip-2_protein-coding J030 chrI:4938107-4938199 1.135 pha4_T3 cnd1_T3 0.000 5primeExons_BOUNDING_INTRON
WBGene00017885_F28B3.4_dip-2_protein-coding J030 chrI:4938107-4938199 1.162 pha4_T4 cnd1_T4 0.000 5primeExons_BOUNDING_INTRON
WBGene00017885_F28B3.4_dip-2_protein-coding J030 chrI:4938107-4938199 1.437 pha4_T4 end1_T4 0.004 5primeExons_BOUNDING_INTRON
WBGene00017885_F28B3.4_dip-2_protein-coding J030 chrI:4938107-4938199 1.645 pha4_T4 ceh32_T4 0.000 5primeExons_BOUNDING_INTRON
WBGene00017885_F28B3.4_dip-2_protein-coding J030 chrI:4938107-4938199 1.074 tbx37_T4 end1_T4 0.002 5primeExons_BOUNDING_INTRON
 
>I:4941658-4942293.+.F28B3.4.5prime.F28B3.4c
GFF LINE F28B3.4 + FIRST_EXON: I:4941658-4942293 FIRST_INTRON: I:4942294-4943629 F28B3.4c
5primeExons: chrI:4941658-4942293
WBGene00017885_F28B3.4_dip-2_protein-coding E015 chrI:4941658-4942293 1.108 hlh1_T2 ceh32_T2 0.018 5primeExons_EXON
WBGene00017885_F28B3.4_dip-2_protein-coding E015 chrI:4941658-4942293 1.279 hlh1_T3 nhr25_T3 0.036 5primeExons_EXON
WBGene00017885_F28B3.4_dip-2_protein-coding E015 chrI:4941658-4942293 1.066 hlh1_T4 pha4_T4 0.008 5primeExons_EXON
WBGene00017885_F28B3.4_dip-2_protein-coding E015 chrI:4941658-4942293 1.098 hlh1_T4 nhr25_T4 0.002 5primeExons_EXON
BOUNDING_INTRON: chrI:4942294-4943629
WBGene00017885_F28B3.4_dip-2_protein-coding J039 chrI:4942294-4943629 12.921 hlh1_T2 nhr25_T2 0.029 5primeExons_BOUNDING_INTRON
WBGene00017885_F28B3.4_dip-2_protein-coding J039 chrI:4942294-4943629 12.972 hlh1_T2 pha4_T2 0.034 5primeExons_BOUNDING_INTRON
WBGene00017885_F28B3.4_dip-2_protein-coding J039 chrI:4942294-4943629 2.959 hlh1_T2 tbx37_T2 0.001 5primeExons_BOUNDING_INTRON
WBGene00017885_F28B3.4_dip-2_protein-coding J039 chrI:4942294-4943629 13.060 hlh1_T2 ceh32_T2 0.020 5primeExons_BOUNDING_INTRON
WBGene00017885_F28B3.4_dip-2_protein-coding J039 chrI:4942294-4943629 13.996 hlh1_T2 cnd1_T2 0.001 5primeExons_BOUNDING_INTRON
WBGene00017885_F28B3.4_dip-2_protein-coding J039 chrI:4942294-4943629 2.088 hlh1_T3 tbx37_T3 0.037 5primeExons_BOUNDING_INTRON
WBGene00017885_F28B3.4_dip-2_protein-coding J039 chrI:4942294-4943629 2.420 hlh1_T3 nhr25_T3 0.094 5primeExons_BOUNDING_INTRON
WBGene00017885_F28B3.4_dip-2_protein-coding J039 chrI:4942294-4943629 12.781 hlh1_T3 end1_T3 0.089 5primeExons_BOUNDING_INTRON
WBGene00017885_F28B3.4_dip-2_protein-coding J039 chrI:4942294-4943629 3.397 hlh1_T3 cnd1_T3 0.001 5primeExons_BOUNDING_INTRON
WBGene00017885_F28B3.4_dip-2_protein-coding J039 chrI:4942294-4943629 1.559 hlh1_T4 nhr25_T4 0.000 5primeExons_BOUNDING_INTRON
WBGene00017885_F28B3.4_dip-2_protein-coding J039 chrI:4942294-4943629 1.586 hlh1_T4 tbx37_T4 0.000 5primeExons_BOUNDING_INTRON
WBGene00017885_F28B3.4_dip-2_protein-coding J039 chrI:4942294-4943629 2.535 hlh1_T4 pha4_T4 0.000 5primeExons_BOUNDING_INTRON
WBGene00017885_F28B3.4_dip-2_protein-coding J039 chrI:4942294-4943629 2.075 hlh1_T4 end1_T4 0.002 5primeExons_BOUNDING_INTRON
WBGene00017885_F28B3.4_dip-2_protein-coding J039 chrI:4942294-4943629 2.164 hlh1_T4 ceh32_T4 0.000 5primeExons_BOUNDING_INTRON
WBGene00017885_F28B3.4_dip-2_protein-coding J039 chrI:4942294-4943629 2.740 hlh1_T4 cnd1_T4 0.000 5primeExons_BOUNDING_INTRON
 
>I:4957439-4957667.-.F28B3.7.5prime.F28B3.7a
GFF LINE F28B3.7 - FIRST_EXON: I:4957439-4957667 FIRST_INTRON: I:4957390-4957438 F28B3.7a
5primeExons: chrI:4957439-4957667
WBGene00001860_F28B3.7_him-1_protein-coding E012 chrI:4957439-4957667 1.023 ceh32_T0 hlh1_T0 0.022 5primeExons_EXON
WBGene00001860_F28B3.7_him-1_protein-coding E012 chrI:4957439-4957667 1.082 ceh32_T0 end1_T0 0.025 5primeExons_EXON
WBGene00001860_F28B3.7_him-1_protein-coding E012 chrI:4957439-4957667 1.184 ceh32_T0 nhr25_T0 0.008 5primeExons_EXON
WBGene00001860_F28B3.7_him-1_protein-coding E012 chrI:4957439-4957667 1.390 ceh32_T1 pha4_T1 0.000 5primeExons_EXON
WBGene00001860_F28B3.7_him-1_protein-coding E012 chrI:4957439-4957667 1.439 ceh32_T1 nhr25_T1 0.000 5primeExons_EXON
WBGene00001860_F28B3.7_him-1_protein-coding E012 chrI:4957439-4957667 1.507 ceh32_T1 end1_T1 0.000 5primeExons_EXON
WBGene00001860_F28B3.7_him-1_protein-coding E012 chrI:4957439-4957667 1.550 ceh32_T1 hlh1_T1 0.000 5primeExons_EXON
WBGene00001860_F28B3.7_him-1_protein-coding E012 chrI:4957439-4957667 1.220 ceh32_T2 nhr25_T2 0.000 5primeExons_EXON
WBGene00001860_F28B3.7_him-1_protein-coding E012 chrI:4957439-4957667 1.265 ceh32_T2 hlh1_T2 0.001 5primeExons_EXON
WBGene00001860_F28B3.7_him-1_protein-coding E012 chrI:4957439-4957667 1.291 ceh32_T2 pha4_T2 0.000 5primeExons_EXON
WBGene00001860_F28B3.7_him-1_protein-coding E012 chrI:4957439-4957667 1.625 ceh32_T2 end1_T2 0.000 5primeExons_EXON
WBGene00001860_F28B3.7_him-1_protein-coding E012 chrI:4957439-4957667 1.032 ceh32_T3 pha4_T3 0.000 5primeExons_EXON
WBGene00001860_F28B3.7_him-1_protein-coding E012 chrI:4957439-4957667 1.064 ceh32_T3 end1_T3 0.039 5primeExons_EXON
WBGene00001860_F28B3.7_him-1_protein-coding E012 chrI:4957439-4957667 1.100 ceh32_T4 end1_T4 0.000 5primeExons_EXON
WBGene00001860_F28B3.7_him-1_protein-coding E012 chrI:4957439-4957667 1.157 ceh32_T4 hlh1_T4 0.000 5primeExons_EXON
WBGene00001860_F28B3.7_him-1_protein-coding E012 chrI:4957439-4957667 1.167 cnd1_T2 end1_T2 0.000 5primeExons_EXON
BOUNDING_INTRON: chrI:4957390-4957438
 
>I:49919-50016.+.Y48G1C.4.5prime.Y48G1C.4a
GFF LINE Y48G1C.4 + FIRST_EXON: I:49919-50016 FIRST_INTRON: I:50017-50814 Y48G1C.4a
5primeExons: chrI:49919-50016
BOUNDING_INTRON: chrI:50017-50814
WBGene00021677_Y48G1C.4_pgs-1_protein-coding J009 chrI:50017-50814 1.020 ceh32_T1 end1_T1 0.043 5primeExons_BOUNDING_INTRON
WBGene00021677_Y48G1C.4_pgs-1_protein-coding J009 chrI:50017-50814 1.067 ceh32_T1 pha4_T1 0.043 5primeExons_BOUNDING_INTRON
WBGene00021677_Y48G1C.4_pgs-1_protein-coding J009 chrI:50017-50814 1.114 hlh1_T3 end1_T3 0.028 5primeExons_BOUNDING_INTRON
 
>I:501929-502043.-.Y65B4BL.3.5prime.Y65B4BL.3a
GFF LINE Y65B4BL.3 - FIRST_EXON: I:501929-502043 FIRST_INTRON: I:500120-501928 Y65B4BL.3a
5primeExons: chrI:501929-502043
BOUNDING_INTRON: chrI:500120-501928
 
>I:5023889-5023936.+.C46H11.4.5prime.C46H11.4d
GFF LINE C46H11.4 + FIRST_EXON: I:5023889-5023936 FIRST_INTRON: I:5023937-5029165 C46H11.4d
5primeExons: chrI:5023889-5023936
BOUNDING_INTRON: chrI:5023937-5029165
 
>I:5027155-5027234.+.C46H11.4.5prime.C46H11.4c
GFF LINE C46H11.4 + FIRST_EXON: I:5027155-5027234 FIRST_INTRON: I:5027235-5028860 C46H11.4c
5primeExons: chrI:5027155-5027234
WBGene00002979_C46H11.4_lfe-2_protein-coding E002 chrI:5027155-5027234 1.218 nhr25_T2 cnd1_T2 0.002 5primeExons_EXON
WBGene00002979_C46H11.4_lfe-2_protein-coding E002 chrI:5027155-5027234 1.017 nhr25_T3 ceh32_T3 0.003 5primeExons_EXON
BOUNDING_INTRON: chrI:5027235-5028860
WBGene00002979_C46H11.4_lfe-2_protein-coding J018 chrI:5027235-5028860 1.002 nhr25_T1 end1_T1 0.026 5primeExons_BOUNDING_INTRON
WBGene00002979_C46H11.4_lfe-2_protein-coding J018 chrI:5027235-5028860 1.194 nhr25_T2 end1_T2 0.002 5primeExons_BOUNDING_INTRON
WBGene00002979_C46H11.4_lfe-2_protein-coding J018 chrI:5027235-5028860 1.551 nhr25_T2 cnd1_T2 0.001 5primeExons_BOUNDING_INTRON
WBGene00002979_C46H11.4_lfe-2_protein-coding J018 chrI:5027235-5028860 1.211 nhr25_T3 end1_T3 0.072 5primeExons_BOUNDING_INTRON
WBGene00002979_C46H11.4_lfe-2_protein-coding J018 chrI:5027235-5028860 1.751 nhr25_T3 ceh32_T3 0.000 5primeExons_BOUNDING_INTRON
WBGene00002979_C46H11.4_lfe-2_protein-coding J018 chrI:5027235-5028860 1.206 nhr25_T4 end1_T4 0.000 5primeExons_BOUNDING_INTRON
WBGene00002979_C46H11.4_lfe-2_protein-coding J018 chrI:5027235-5028860 1.465 tbx37_T0 end1_T0 0.041 5primeExons_BOUNDING_INTRON
WBGene00002979_C46H11.4_lfe-2_protein-coding J018 chrI:5027235-5028860 1.466 tbx37_T2 end1_T2 0.000 5primeExons_BOUNDING_INTRON
WBGene00002979_C46H11.4_lfe-2_protein-coding J018 chrI:5027235-5028860 1.327 tbx37_T3 end1_T3 0.035 5primeExons_BOUNDING_INTRON
 
>I:5027707-5027769.+.C46H11.4.5prime.C46H11.4e
GFF LINE C46H11.4 + FIRST_EXON: I:5027707-5027769 FIRST_INTRON: I:5027770-5028860 C46H11.4e
5primeExons: chrI:5027707-5027769
BOUNDING_INTRON: chrI:5027770-5028860
 
>I:5028672-5028745.+.C46H11.4.5prime.C46H11.4f
GFF LINE C46H11.4 + FIRST_EXON: I:5028672-5028745 FIRST_INTRON: I:5028746-5029164 C46H11.4f
5primeExons: chrI:5028672-5028745
BOUNDING_INTRON: chrI:5028746-5029164
 
>I:5035792-5036035.+.C46H11.4.5prime.C46H11.4b
GFF LINE C46H11.4 + FIRST_EXON: I:5035792-5036035 FIRST_INTRON: I:5036036-5036733 C46H11.4b
5primeExons: chrI:5035792-5036035
BOUNDING_INTRON: chrI:5036036-5036733
WBGene00002979_C46H11.4_lfe-2_protein-coding J024 chrI:5036036-5036733 1.152 ceh32_T3 end1_T3 0.015 5primeExons_BOUNDING_INTRON
WBGene00002979_C46H11.4_lfe-2_protein-coding J024 chrI:5036036-5036733 1.060 cnd1_T3 end1_T3 0.044 5primeExons_BOUNDING_INTRON
 
>I:5037391-5037909.+.C46H11.4.5prime.C46H11.4a
GFF LINE C46H11.4 + FIRST_EXON: I:5037391-5037909 FIRST_INTRON: I:5037910-5038544 C46H11.4a
5primeExons: chrI:5037391-5037909
WBGene00002979_C46H11.4_lfe-2_protein-coding E011 chrI:5037391-5037909 1.423 ceh32_T3 nhr25_T3 0.000 5primeExons_EXON
WBGene00002979_C46H11.4_lfe-2_protein-coding E011 chrI:5037391-5037909 1.057 ceh32_T4 nhr25_T4 0.008 5primeExons_EXON
WBGene00002979_C46H11.4_lfe-2_protein-coding E011 chrI:5037391-5037909 1.301 end1_T2 tbx37_T2 0.000 5primeExons_EXON
WBGene00002979_C46H11.4_lfe-2_protein-coding E011 chrI:5037391-5037909 1.741 end1_T2 nhr25_T2 0.000 5primeExons_EXON
WBGene00002979_C46H11.4_lfe-2_protein-coding E011 chrI:5037391-5037909 1.451 end1_T2 ceh32_T2 0.005 5primeExons_EXON
WBGene00002979_C46H11.4_lfe-2_protein-coding E011 chrI:5037391-5037909 1.986 end1_T2 cnd1_T2 0.000 5primeExons_EXON
WBGene00002979_C46H11.4_lfe-2_protein-coding E011 chrI:5037391-5037909 1.600 end1_T3 tbx37_T3 0.000 5primeExons_EXON
WBGene00002979_C46H11.4_lfe-2_protein-coding E011 chrI:5037391-5037909 2.182 end1_T3 nhr25_T3 0.000 5primeExons_EXON
WBGene00002979_C46H11.4_lfe-2_protein-coding E011 chrI:5037391-5037909 1.441 end1_T3 cnd1_T3 0.000 5primeExons_EXON
WBGene00002979_C46H11.4_lfe-2_protein-coding E011 chrI:5037391-5037909 1.399 end1_T4 tbx37_T4 0.000 5primeExons_EXON
WBGene00002979_C46H11.4_lfe-2_protein-coding E011 chrI:5037391-5037909 1.838 end1_T4 nhr25_T4 0.000 5primeExons_EXON
WBGene00002979_C46H11.4_lfe-2_protein-coding E011 chrI:5037391-5037909 1.381 end1_T4 cnd1_T4 0.000 5primeExons_EXON
BOUNDING_INTRON: chrI:5037910-5038544
WBGene00002979_C46H11.4_lfe-2_protein-coding J026 chrI:5037910-5038544 12.825 end1_T2 tbx37_T2 0.001 5primeExons_BOUNDING_INTRON
WBGene00002979_C46H11.4_lfe-2_protein-coding J026 chrI:5037910-5038544 14.061 end1_T2 nhr25_T2 0.000 5primeExons_BOUNDING_INTRON
WBGene00002979_C46H11.4_lfe-2_protein-coding J026 chrI:5037910-5038544 14.009 end1_T3 nhr25_T3 0.000 5primeExons_BOUNDING_INTRON
WBGene00002979_C46H11.4_lfe-2_protein-coding J026 chrI:5037910-5038544 1.987 end1_T3 tbx37_T3 0.000 5primeExons_BOUNDING_INTRON
WBGene00002979_C46H11.4_lfe-2_protein-coding J026 chrI:5037910-5038544 1.611 end1_T3 ceh32_T3 0.001 5primeExons_BOUNDING_INTRON
WBGene00002979_C46H11.4_lfe-2_protein-coding J026 chrI:5037910-5038544 2.361 end1_T4 tbx37_T4 0.000 5primeExons_BOUNDING_INTRON
WBGene00002979_C46H11.4_lfe-2_protein-coding J026 chrI:5037910-5038544 2.406 end1_T4 nhr25_T4 0.000 5primeExons_BOUNDING_INTRON
WBGene00002979_C46H11.4_lfe-2_protein-coding J026 chrI:5037910-5038544 1.247 end1_T4 ceh32_T4 0.056 5primeExons_BOUNDING_INTRON
WBGene00002979_C46H11.4_lfe-2_protein-coding J026 chrI:5037910-5038544 13.122 end1_T4 cnd1_T4 0.001 5primeExons_BOUNDING_INTRON
 
>I:5054821-5054858.-.C46H11.10.5prime.C46H11.10b.3
GFF LINE C46H11.10 - FIRST_EXON: I:5054821-5054858 FIRST_INTRON: I:5054339-5054820 C46H11.10b.3
5primeExons: chrI:5054821-5054858
WBGene00016734_C46H11.10_C46H11.10_protein-coding E011 chrI:5054821-5054858 1.343 ceh32_T3 end1_T3 0.063 5primeExons_EXON
BOUNDING_INTRON: chrI:5054339-5054820
WBGene00016734_C46H11.10_C46H11.10_protein-coding J018 chrI:5054339-5054820 1.343 ceh32_T3 end1_T3 0.050 5primeExons_BOUNDING_INTRON
 
>I:5086317-5086429.+.C30F8.4.5prime.C30F8.4a
GFF LINE C30F8.4 + FIRST_EXON: I:5086317-5086429 FIRST_INTRON: I:5086430-5087989 C30F8.4a
5primeExons: chrI:5086317-5086429
BOUNDING_INTRON: chrI:5086430-5087989
WBGene00002213_C30F8.4_kin-32_protein-coding J013 chrI:5086430-5087989 1.458 ceh32_T1 end1_T1 0.006 5primeExons_BOUNDING_INTRON
WBGene00002213_C30F8.4_kin-32_protein-coding J013 chrI:5086430-5087989 1.479 ceh32_T1 pha4_T1 0.000 5primeExons_BOUNDING_INTRON
WBGene00002213_C30F8.4_kin-32_protein-coding J013 chrI:5086430-5087989 1.022 ceh32_T2 pha4_T2 0.012 5primeExons_BOUNDING_INTRON
WBGene00002213_C30F8.4_kin-32_protein-coding J013 chrI:5086430-5087989 1.270 ceh32_T2 end1_T2 0.003 5primeExons_BOUNDING_INTRON
WBGene00002213_C30F8.4_kin-32_protein-coding J013 chrI:5086430-5087989 1.208 ceh32_T3 end1_T3 0.000 5primeExons_BOUNDING_INTRON
WBGene00002213_C30F8.4_kin-32_protein-coding J013 chrI:5086430-5087989 1.213 ceh32_T3 pha4_T3 0.000 5primeExons_BOUNDING_INTRON
WBGene00002213_C30F8.4_kin-32_protein-coding J013 chrI:5086430-5087989 1.110 ceh32_T4 end1_T4 0.000 5primeExons_BOUNDING_INTRON
WBGene00002213_C30F8.4_kin-32_protein-coding J013 chrI:5086430-5087989 1.288 ceh32_T4 pha4_T4 0.000 5primeExons_BOUNDING_INTRON
 
>I:5086514-5086708.+.C30F8.4.5prime.C30F8.4b
GFF LINE C30F8.4 + FIRST_EXON: I:5086514-5086708 FIRST_INTRON: I:5086709-5087989 C30F8.4b
5primeExons: chrI:5086514-5086708
BOUNDING_INTRON: chrI:5086709-5087989
WBGene00002213_C30F8.4_kin-32_protein-coding J014 chrI:5086709-5087989 1.080 hlh1_T4 pha4_T4 0.092 5primeExons_BOUNDING_INTRON
 
>I:510179-510184.-.Y65B4BL.7.5prime.Y65B4BL.7b
GFF LINE Y65B4BL.7 - FIRST_EXON: I:510179-510184 FIRST_INTRON: I:509890-510178 Y65B4BL.7b
5primeExons: chrI:510179-510184
BOUNDING_INTRON: chrI:509890-510178
 
>I:510739-510837.-.Y65B4BL.7.5prime.Y65B4BL.7a
GFF LINE Y65B4BL.7 - FIRST_EXON: I:510739-510837 FIRST_INTRON: I:509889-510738 Y65B4BL.7a
5primeExons: chrI:510739-510837
BOUNDING_INTRON: chrI:509889-510738
 
>I:5113720-5113752.-.Y110A7A.15.5prime.Y110A7A.15a
GFF LINE Y110A7A.15 - FIRST_EXON: I:5113720-5113752 FIRST_INTRON: I:5113669-5113719 Y110A7A.15a
5primeExons: chrI:5113720-5113752
BOUNDING_INTRON: chrI:5113669-5113719
 
>I:5119223-5119320.+.Y110A7A.9.5prime.Y110A7A.9a
GFF LINE Y110A7A.9 + FIRST_EXON: I:5119223-5119320 FIRST_INTRON: I:5119321-5119367 Y110A7A.9a
5primeExons: chrI:5119223-5119320
BOUNDING_INTRON: chrI:5119321-5119367
 
>I:5131288-5131418.+.Y110A7A.6.5prime.Y110A7A.6a.2
GFF LINE Y110A7A.6 + FIRST_EXON: I:5131288-5131418 FIRST_INTRON: I:5131419-5131463 Y110A7A.6a.2
5primeExons: chrI:5131288-5131418
WBGene00022456_Y110A7A.6_pfkb-1.1_protein-coding E001 chrI:5131288-5131418 1.072 cnd1_T4 hlh1_T4 0.082 5primeExons_EXON
BOUNDING_INTRON: chrI:5131419-5131463
 
>I:516351-516456.-.Y65B4BL.5.5prime.Y65B4BL.5a
GFF LINE Y65B4BL.5 - FIRST_EXON: I:516351-516456 FIRST_INTRON: I:515237-516350 Y65B4BL.5a
5primeExons: chrI:516351-516456
BOUNDING_INTRON: chrI:515237-516350
 
>I:519582-519646.-.Y65B4BL.5.5prime.Y65B4BL.5c
GFF LINE Y65B4BL.5 - FIRST_EXON: I:519582-519646 FIRST_INTRON: I:515237-519581 Y65B4BL.5c
5primeExons: chrI:519582-519646
BOUNDING_INTRON: chrI:515237-519581
 
>I:521320-521554.-.Y65B4BL.6.5prime.Y65B4BL.6a
GFF LINE Y65B4BL.6 - FIRST_EXON: I:521320-521554 FIRST_INTRON: I:520409-521319 Y65B4BL.6a
5primeExons: chrI:521320-521554
WBGene00022038_Y65B4BL.6_Y65B4BL.6_protein-coding E003 chrI:521320-521554 13.532 hlh1_T0 end1_T0 0.043 5primeExons_EXON
BOUNDING_INTRON: chrI:520409-521319
WBGene00022038_Y65B4BL.6_Y65B4BL.6_protein-coding J004 chrI:520409-521319 2.019 end1_T4 ceh32_T4 0.003 5primeExons_BOUNDING_INTRON
WBGene00022038_Y65B4BL.6_Y65B4BL.6_protein-coding J004 chrI:520409-521319 1.242 hlh1_T2 ceh32_T2 0.041 5primeExons_BOUNDING_INTRON
WBGene00022038_Y65B4BL.6_Y65B4BL.6_protein-coding J004 chrI:520409-521319 1.498 nhr25_T3 tbx37_T3 0.001 5primeExons_BOUNDING_INTRON
WBGene00022038_Y65B4BL.6_Y65B4BL.6_protein-coding J004 chrI:520409-521319 1.087 nhr25_T3 cnd1_T3 0.036 5primeExons_BOUNDING_INTRON
WBGene00022038_Y65B4BL.6_Y65B4BL.6_protein-coding J004 chrI:520409-521319 1.573 nhr25_T3 hlh1_T3 0.000 5primeExons_BOUNDING_INTRON
WBGene00022038_Y65B4BL.6_Y65B4BL.6_protein-coding J004 chrI:520409-521319 2.080 nhr25_T3 ceh32_T3 0.000 5primeExons_BOUNDING_INTRON
WBGene00022038_Y65B4BL.6_Y65B4BL.6_protein-coding J004 chrI:520409-521319 1.605 nhr25_T4 hlh1_T4 0.026 5primeExons_BOUNDING_INTRON
WBGene00022038_Y65B4BL.6_Y65B4BL.6_protein-coding J004 chrI:520409-521319 2.104 nhr25_T4 ceh32_T4 0.000 5primeExons_BOUNDING_INTRON
WBGene00022038_Y65B4BL.6_Y65B4BL.6_protein-coding J004 chrI:520409-521319 1.797 pha4_T4 ceh32_T4 0.001 5primeExons_BOUNDING_INTRON
 
>I:5215161-5215218.-.C32E12.5.5prime.C32E12.5.2
GFF LINE C32E12.5 - FIRST_EXON: I:5215161-5215218 FIRST_INTRON: I:5208129-5215160 C32E12.5.2
5primeExons: chrI:5215161-5215218
BOUNDING_INTRON: chrI:5208129-5215160
 
>I:5232576-5232582.+.C32E12.1.5prime.C32E12.1.2
GFF LINE C32E12.1 + FIRST_EXON: I:5232576-5232582 FIRST_INTRON: I:5232583-5233002 C32E12.1.2
5primeExons: chrI:5232576-5232582
BOUNDING_INTRON: chrI:5232583-5233002
 
>I:5256823-5256923.-.B0261.6.5prime.B0261.6a
GFF LINE B0261.6 - FIRST_EXON: I:5256823-5256923 FIRST_INTRON: I:5256581-5256822 B0261.6a
5primeExons: chrI:5256823-5256923
BOUNDING_INTRON: chrI:5256581-5256822
 
>I:5290618-5290694.-.C01G8.5.5prime.C01G8.5b
GFF LINE C01G8.5 - FIRST_EXON: I:5290618-5290694 FIRST_INTRON: I:5290519-5290617 C01G8.5b
5primeExons: chrI:5290618-5290694
WBGene00001333_C01G8.5_erm-1_protein-coding E011 chrI:5290618-5290694 1.252 ceh32_T4 nhr25_T4 0.007 5primeExons_EXON
WBGene00001333_C01G8.5_erm-1_protein-coding E011 chrI:5290618-5290694 1.885 end1_T2 tbx37_T2 0.091 5primeExons_EXON
WBGene00001333_C01G8.5_erm-1_protein-coding E011 chrI:5290618-5290694 2.643 end1_T2 nhr25_T2 0.044 5primeExons_EXON
WBGene00001333_C01G8.5_erm-1_protein-coding E011 chrI:5290618-5290694 1.562 end1_T3 hlh1_T3 0.000 5primeExons_EXON
WBGene00001333_C01G8.5_erm-1_protein-coding E011 chrI:5290618-5290694 1.841 end1_T3 pha4_T3 0.002 5primeExons_EXON
WBGene00001333_C01G8.5_erm-1_protein-coding E011 chrI:5290618-5290694 2.650 end1_T3 tbx37_T3 0.000 5primeExons_EXON
WBGene00001333_C01G8.5_erm-1_protein-coding E011 chrI:5290618-5290694 3.257 end1_T3 nhr25_T3 0.000 5primeExons_EXON
WBGene00001333_C01G8.5_erm-1_protein-coding E011 chrI:5290618-5290694 1.384 end1_T3 ceh32_T3 0.001 5primeExons_EXON
WBGene00001333_C01G8.5_erm-1_protein-coding E011 chrI:5290618-5290694 2.442 end1_T3 cnd1_T3 0.000 5primeExons_EXON
WBGene00001333_C01G8.5_erm-1_protein-coding E011 chrI:5290618-5290694 1.812 end1_T4 pha4_T4 0.000 5primeExons_EXON
WBGene00001333_C01G8.5_erm-1_protein-coding E011 chrI:5290618-5290694 1.903 end1_T4 hlh1_T4 0.000 5primeExons_EXON
WBGene00001333_C01G8.5_erm-1_protein-coding E011 chrI:5290618-5290694 2.480 end1_T4 nhr25_T4 0.000 5primeExons_EXON
WBGene00001333_C01G8.5_erm-1_protein-coding E011 chrI:5290618-5290694 2.601 end1_T4 tbx37_T4 0.016 5primeExons_EXON
WBGene00001333_C01G8.5_erm-1_protein-coding E011 chrI:5290618-5290694 1.223 end1_T4 ceh32_T4 0.012 5primeExons_EXON
WBGene00001333_C01G8.5_erm-1_protein-coding E011 chrI:5290618-5290694 2.054 end1_T4 cnd1_T4 0.000 5primeExons_EXON
BOUNDING_INTRON: chrI:5290519-5290617
WBGene00001333_C01G8.5_erm-1_protein-coding J022 chrI:5290519-5290617 1.284 ceh32_T4 nhr25_T4 0.005 5primeExons_BOUNDING_INTRON
WBGene00001333_C01G8.5_erm-1_protein-coding J022 chrI:5290519-5290617 1.203 end1_T3 hlh1_T3 0.000 5primeExons_BOUNDING_INTRON
WBGene00001333_C01G8.5_erm-1_protein-coding J022 chrI:5290519-5290617 1.717 end1_T3 pha4_T3 0.000 5primeExons_BOUNDING_INTRON
WBGene00001333_C01G8.5_erm-1_protein-coding J022 chrI:5290519-5290617 2.292 end1_T3 tbx37_T3 0.000 5primeExons_BOUNDING_INTRON
WBGene00001333_C01G8.5_erm-1_protein-coding J022 chrI:5290519-5290617 3.190 end1_T3 nhr25_T3 0.000 5primeExons_BOUNDING_INTRON
WBGene00001333_C01G8.5_erm-1_protein-coding J022 chrI:5290519-5290617 1.429 end1_T3 ceh32_T3 0.000 5primeExons_BOUNDING_INTRON
WBGene00001333_C01G8.5_erm-1_protein-coding J022 chrI:5290519-5290617 2.391 end1_T3 cnd1_T3 0.000 5primeExons_BOUNDING_INTRON
WBGene00001333_C01G8.5_erm-1_protein-coding J022 chrI:5290519-5290617 1.612 end1_T4 pha4_T4 0.001 5primeExons_BOUNDING_INTRON
WBGene00001333_C01G8.5_erm-1_protein-coding J022 chrI:5290519-5290617 1.740 end1_T4 hlh1_T4 0.000 5primeExons_BOUNDING_INTRON
WBGene00001333_C01G8.5_erm-1_protein-coding J022 chrI:5290519-5290617 2.197 end1_T4 nhr25_T4 0.000 5primeExons_BOUNDING_INTRON
WBGene00001333_C01G8.5_erm-1_protein-coding J022 chrI:5290519-5290617 2.292 end1_T4 tbx37_T4 0.039 5primeExons_BOUNDING_INTRON
WBGene00001333_C01G8.5_erm-1_protein-coding J022 chrI:5290519-5290617 1.741 end1_T4 cnd1_T4 0.000 5primeExons_BOUNDING_INTRON
 
>I:5291494-5291604.-.C01G8.5.5prime.C01G8.5a
GFF LINE C01G8.5 - FIRST_EXON: I:5291494-5291604 FIRST_INTRON: I:5290519-5291493 C01G8.5a
5primeExons: chrI:5291494-5291604
WBGene00001333_C01G8.5_erm-1_protein-coding E012 chrI:5291494-5291604 1.099 ceh32_T1 pha4_T1 0.000 5primeExons_EXON
WBGene00001333_C01G8.5_erm-1_protein-coding E012 chrI:5291494-5291604 1.007 ceh32_T3 end1_T3 0.000 5primeExons_EXON
WBGene00001333_C01G8.5_erm-1_protein-coding E012 chrI:5291494-5291604 1.238 ceh32_T4 end1_T4 0.000 5primeExons_EXON
BOUNDING_INTRON: chrI:5290519-5291493
WBGene00001333_C01G8.5_erm-1_protein-coding J023 chrI:5290519-5291493 1.070 hlh1_T4 end1_T4 0.003 5primeExons_BOUNDING_INTRON
WBGene00001333_C01G8.5_erm-1_protein-coding J023 chrI:5290519-5291493 1.069 nhr25_T4 end1_T4 0.000 5primeExons_BOUNDING_INTRON
 
>I:5313801-5313926.-.C01G8.9.5prime.C01G8.9c
GFF LINE C01G8.9 - FIRST_EXON: I:5313801-5313926 FIRST_INTRON: I:5313751-5313800 C01G8.9c
5primeExons: chrI:5313801-5313926
BOUNDING_INTRON: chrI:5313751-5313800
WBGene00002717_C01G8.9_let-526_protein-coding J039 chrI:5313751-5313800 1.356 ceh32_T1 pha4_T1 0.000 5primeExons_BOUNDING_INTRON
WBGene00002717_C01G8.9_let-526_protein-coding J039 chrI:5313751-5313800 1.419 ceh32_T1 end1_T1 0.000 5primeExons_BOUNDING_INTRON
WBGene00002717_C01G8.9_let-526_protein-coding J039 chrI:5313751-5313800 1.229 ceh32_T2 end1_T2 0.000 5primeExons_BOUNDING_INTRON
WBGene00002717_C01G8.9_let-526_protein-coding J039 chrI:5313751-5313800 1.471 ceh32_T2 pha4_T2 0.000 5primeExons_BOUNDING_INTRON
WBGene00002717_C01G8.9_let-526_protein-coding J039 chrI:5313751-5313800 1.104 ceh32_T4 pha4_T4 0.000 5primeExons_BOUNDING_INTRON
WBGene00002717_C01G8.9_let-526_protein-coding J039 chrI:5313751-5313800 1.246 ceh32_T4 end1_T4 0.000 5primeExons_BOUNDING_INTRON
WBGene00002717_C01G8.9_let-526_protein-coding E023 chrI:5313925-5313926 1.037 pha4_T2 cnd1_T2 0.001 5primeExons_EXON
WBGene00002717_C01G8.9_let-526_protein-coding E023 chrI:5313925-5313926 1.147 end1_T4 ceh32_T4 0.035 5primeExons_EXON
WBGene00002717_C01G8.9_let-526_protein-coding E023 chrI:5313925-5313926 1.202 end1_T3 tbx37_T3 0.034 5primeExons_EXON
WBGene00002717_C01G8.9_let-526_protein-coding E023 chrI:5313925-5313926 1.225 end1_T1 cnd1_T1 0.013 5primeExons_EXON
WBGene00002717_C01G8.9_let-526_protein-coding E023 chrI:5313925-5313926 1.244 pha4_T2 ceh32_T2 0.002 5primeExons_EXON
WBGene00002717_C01G8.9_let-526_protein-coding E023 chrI:5313925-5313926 1.245 end1_T0 ceh32_T0 0.000 5primeExons_EXON
WBGene00002717_C01G8.9_let-526_protein-coding E023 chrI:5313925-5313926 1.308 end1_T2 tbx37_T2 0.000 5primeExons_EXON
WBGene00002717_C01G8.9_let-526_protein-coding E023 chrI:5313925-5313926 1.320 end1_T4 cnd1_T4 0.042 5primeExons_EXON
WBGene00002717_C01G8.9_let-526_protein-coding E023 chrI:5313925-5313926 1.376 pha4_T0 ceh32_T0 0.000 5primeExons_EXON
WBGene00002717_C01G8.9_let-526_protein-coding E023 chrI:5313925-5313926 1.503 end1_T4 tbx37_T4 0.075 5primeExons_EXON
WBGene00002717_C01G8.9_let-526_protein-coding E023 chrI:5313925-5313926 1.518 end1_T2 nhr25_T2 0.002 5primeExons_EXON
WBGene00002717_C01G8.9_let-526_protein-coding E023 chrI:5313925-5313926 1.546 cnd1_T1 nhr25_T1 0.042 5primeExons_EXON
WBGene00002717_C01G8.9_let-526_protein-coding E023 chrI:5313925-5313926 1.570 end1_T0 cnd1_T0 0.017 5primeExons_EXON
WBGene00002717_C01G8.9_let-526_protein-coding E023 chrI:5313925-5313926 1.596 end1_T0 tbx37_T0 0.000 5primeExons_EXON
WBGene00002717_C01G8.9_let-526_protein-coding E023 chrI:5313925-5313926 1.666 end1_T1 ceh32_T1 0.006 5primeExons_EXON
WBGene00002717_C01G8.9_let-526_protein-coding E023 chrI:5313925-5313926 1.697 pha4_T1 ceh32_T1 0.077 5primeExons_EXON
WBGene00002717_C01G8.9_let-526_protein-coding E023 chrI:5313925-5313926 1.704 pha4_T0 cnd1_T0 0.016 5primeExons_EXON
WBGene00002717_C01G8.9_let-526_protein-coding E023 chrI:5313925-5313926 1.774 cnd1_T3 nhr25_T3 0.026 5primeExons_EXON
WBGene00002717_C01G8.9_let-526_protein-coding E023 chrI:5313925-5313926 1.782 pha4_T2 nhr25_T2 0.001 5primeExons_EXON
WBGene00002717_C01G8.9_let-526_protein-coding E023 chrI:5313925-5313926 1.932 end1_T0 hlh1_T0 0.000 5primeExons_EXON
WBGene00002717_C01G8.9_let-526_protein-coding E023 chrI:5313925-5313926 2.041 end1_T1 tbx37_T1 0.000 5primeExons_EXON
WBGene00002717_C01G8.9_let-526_protein-coding E023 chrI:5313925-5313926 2.066 pha4_T0 hlh1_T0 0.000 5primeExons_EXON
WBGene00002717_C01G8.9_let-526_protein-coding E023 chrI:5313925-5313926 2.169 end1_T4 nhr25_T4 0.022 5primeExons_EXON
WBGene00002717_C01G8.9_let-526_protein-coding E023 chrI:5313925-5313926 2.653 end1_T3 nhr25_T3 0.004 5primeExons_EXON
WBGene00002717_C01G8.9_let-526_protein-coding E023 chrI:5313925-5313926 2.751 pha4_T3 nhr25_T3 0.008 5primeExons_EXON
WBGene00002717_C01G8.9_let-526_protein-coding E023 chrI:5313925-5313926 2.768 end1_T1 nhr25_T1 0.000 5primeExons_EXON
WBGene00002717_C01G8.9_let-526_protein-coding E023 chrI:5313925-5313926 2.840 pha4_T1 nhr25_T1 0.004 5primeExons_EXON
WBGene00002717_C01G8.9_let-526_protein-coding E023 chrI:5313925-5313926 3.396 end1_T0 nhr25_T0 0.000 5primeExons_EXON
WBGene00002717_C01G8.9_let-526_protein-coding E023 chrI:5313925-5313926 3.529 pha4_T0 nhr25_T0 0.000 5primeExons_EXON
>I:5354160-5354238.+.F55A12.4.5prime.F55A12.4a
GFF LINE F55A12.4 + FIRST_EXON: I:5354160-5354238 FIRST_INTRON: I:5354239-5354350 F55A12.4a
5primeExons: chrI:5354160-5354238
BOUNDING_INTRON: chrI:5354239-5354350
 
>I:5365265-5365380.+.F55A12.2.5prime.F55A12.2c
GFF LINE F55A12.2 + FIRST_EXON: I:5365265-5365380 FIRST_INTRON: I:5365381-5365827 F55A12.2c
5primeExons: chrI:5365265-5365380
WBGene00018863_F55A12.2_F55A12.2_protein-coding E001 chrI:5365265-5365380 1.003 ceh32_T1 hlh1_T1 0.006 5primeExons_EXON
BOUNDING_INTRON: chrI:5365381-5365827
WBGene00018863_F55A12.2_F55A12.2_protein-coding J009 chrI:5365381-5365827 1.118 hlh1_T3 end1_T3 0.026 5primeExons_BOUNDING_INTRON
 
>I:537122-537243.+.Y65B4BR.4.5prime.Y65B4BR.4a
GFF LINE Y65B4BR.4 + FIRST_EXON: I:537122-537243 FIRST_INTRON: I:537244-537302 Y65B4BR.4a
5primeExons: chrI:537122-537243
BOUNDING_INTRON: chrI:537244-537302
 
>I:5377303-5377464.-.F55A12.9.5prime.F55A12.9d.2
GFF LINE F55A12.9 - FIRST_EXON: I:5377303-5377464 FIRST_INTRON: I:5377101-5377302 F55A12.9d.2
5primeExons: chrI:5377303-5377464
WBGene00004131_F55A12.9_pqn-44_protein-coding E009 chrI:5377303-5377464 1.015 ceh32_T2 nhr25_T2 0.074 5primeExons_EXON
WBGene00004131_F55A12.9_pqn-44_protein-coding E009 chrI:5377303-5377464 1.466 ceh32_T4 hlh1_T4 0.000 5primeExons_EXON
WBGene00004131_F55A12.9_pqn-44_protein-coding E009 chrI:5377303-5377464 1.007 cnd1_T3 hlh1_T3 0.098 5primeExons_EXON
WBGene00004131_F55A12.9_pqn-44_protein-coding E009 chrI:5377303-5377464 1.566 cnd1_T3 end1_T3 0.065 5primeExons_EXON
WBGene00004131_F55A12.9_pqn-44_protein-coding E009 chrI:5377303-5377464 1.487 cnd1_T4 hlh1_T4 0.000 5primeExons_EXON
WBGene00004131_F55A12.9_pqn-44_protein-coding E009 chrI:5377303-5377464 1.579 nhr25_T0 end1_T0 0.002 5primeExons_EXON
WBGene00004131_F55A12.9_pqn-44_protein-coding E009 chrI:5377303-5377464 1.326 nhr25_T2 end1_T2 0.017 5primeExons_EXON
WBGene00004131_F55A12.9_pqn-44_protein-coding E009 chrI:5377303-5377464 1.303 pha4_T4 hlh1_T4 0.019 5primeExons_EXON
BOUNDING_INTRON: chrI:5377101-5377302
 
>I:5377303-5377481.-.F55A12.9.5prime.F55A12.9a
GFF LINE F55A12.9 - FIRST_EXON: I:5377303-5377481 FIRST_INTRON: I:5376342-5377302 F55A12.9a
5primeExons: chrI:5377303-5377481
BOUNDING_INTRON: chrI:5376342-5377302
WBGene00004131_F55A12.9_pqn-44_protein-coding J019 chrI:5376342-5377302 1.209 cnd1_T4 hlh1_T4 0.000 5primeExons_BOUNDING_INTRON
WBGene00004131_F55A12.9_pqn-44_protein-coding J019 chrI:5376342-5377302 1.207 pha4_T4 nhr25_T4 0.056 5primeExons_BOUNDING_INTRON
WBGene00004131_F55A12.9_pqn-44_protein-coding J019 chrI:5376342-5377302 1.697 pha4_T4 hlh1_T4 0.003 5primeExons_BOUNDING_INTRON
WBGene00004131_F55A12.9_pqn-44_protein-coding E009 chrI:5377303-5377464 1.007 cnd1_T3 hlh1_T3 0.098 5primeExons_EXON
WBGene00004131_F55A12.9_pqn-44_protein-coding E009 chrI:5377303-5377464 1.015 ceh32_T2 nhr25_T2 0.074 5primeExons_EXON
WBGene00004131_F55A12.9_pqn-44_protein-coding E009 chrI:5377303-5377464 1.303 pha4_T4 hlh1_T4 0.019 5primeExons_EXON
WBGene00004131_F55A12.9_pqn-44_protein-coding E009 chrI:5377303-5377464 1.326 nhr25_T2 end1_T2 0.017 5primeExons_EXON
WBGene00004131_F55A12.9_pqn-44_protein-coding E009 chrI:5377303-5377464 1.466 ceh32_T4 hlh1_T4 0.000 5primeExons_EXON
WBGene00004131_F55A12.9_pqn-44_protein-coding E009 chrI:5377303-5377464 1.487 cnd1_T4 hlh1_T4 0.000 5primeExons_EXON
WBGene00004131_F55A12.9_pqn-44_protein-coding E009 chrI:5377303-5377464 1.566 cnd1_T3 end1_T3 0.065 5primeExons_EXON
WBGene00004131_F55A12.9_pqn-44_protein-coding E009 chrI:5377303-5377464 1.579 nhr25_T0 end1_T0 0.002 5primeExons_EXON
>I:5379733-5379789.-.F55A12.9.5prime.F55A12.9b
GFF LINE F55A12.9 - FIRST_EXON: I:5379733-5379789 FIRST_INTRON: I:5376342-5379732 F55A12.9b
5primeExons: chrI:5379733-5379789
WBGene00004131_F55A12.9_pqn-44_protein-coding E011 chrI:5379733-5379789 2.354 hlh1_T3 end1_T3 0.011 5primeExons_EXON
WBGene00004131_F55A12.9_pqn-44_protein-coding E011 chrI:5379733-5379789 1.450 hlh1_T4 tbx37_T4 0.014 5primeExons_EXON
WBGene00004131_F55A12.9_pqn-44_protein-coding E011 chrI:5379733-5379789 1.367 hlh1_T4 cnd1_T4 0.004 5primeExons_EXON
WBGene00004131_F55A12.9_pqn-44_protein-coding E011 chrI:5379733-5379789 1.391 hlh1_T4 end1_T4 0.003 5primeExons_EXON
WBGene00004131_F55A12.9_pqn-44_protein-coding E011 chrI:5379733-5379789 12.337 hlh1_T4 ceh32_T4 0.053 5primeExons_EXON
WBGene00004131_F55A12.9_pqn-44_protein-coding E011 chrI:5379733-5379789 13.270 nhr25_T2 end1_T2 0.000 5primeExons_EXON
WBGene00004131_F55A12.9_pqn-44_protein-coding E011 chrI:5379733-5379789 1.168 nhr25_T4 tbx37_T4 0.068 5primeExons_EXON
WBGene00004131_F55A12.9_pqn-44_protein-coding E011 chrI:5379733-5379789 1.077 nhr25_T4 cnd1_T4 0.044 5primeExons_EXON
WBGene00004131_F55A12.9_pqn-44_protein-coding E011 chrI:5379733-5379789 1.099 nhr25_T4 end1_T4 0.030 5primeExons_EXON
WBGene00004131_F55A12.9_pqn-44_protein-coding E011 chrI:5379733-5379789 11.773 nhr25_T4 ceh32_T4 0.100 5primeExons_EXON
BOUNDING_INTRON: chrI:5376342-5379732
WBGene00004131_F55A12.9_pqn-44_protein-coding J020 chrI:5376342-5379732 2.338 hlh1_T3 end1_T3 0.011 5primeExons_BOUNDING_INTRON
WBGene00004131_F55A12.9_pqn-44_protein-coding J020 chrI:5376342-5379732 1.460 hlh1_T4 tbx37_T4 0.009 5primeExons_BOUNDING_INTRON
WBGene00004131_F55A12.9_pqn-44_protein-coding J020 chrI:5376342-5379732 1.360 hlh1_T4 cnd1_T4 0.003 5primeExons_BOUNDING_INTRON
WBGene00004131_F55A12.9_pqn-44_protein-coding J020 chrI:5376342-5379732 1.393 hlh1_T4 end1_T4 0.002 5primeExons_BOUNDING_INTRON
WBGene00004131_F55A12.9_pqn-44_protein-coding J020 chrI:5376342-5379732 12.333 hlh1_T4 ceh32_T4 0.051 5primeExons_BOUNDING_INTRON
WBGene00004131_F55A12.9_pqn-44_protein-coding J020 chrI:5376342-5379732 13.274 nhr25_T2 end1_T2 0.000 5primeExons_BOUNDING_INTRON
WBGene00004131_F55A12.9_pqn-44_protein-coding J020 chrI:5376342-5379732 1.177 nhr25_T4 tbx37_T4 0.059 5primeExons_BOUNDING_INTRON
WBGene00004131_F55A12.9_pqn-44_protein-coding J020 chrI:5376342-5379732 1.077 nhr25_T4 cnd1_T4 0.042 5primeExons_BOUNDING_INTRON
WBGene00004131_F55A12.9_pqn-44_protein-coding J020 chrI:5376342-5379732 1.100 nhr25_T4 end1_T4 0.026 5primeExons_BOUNDING_INTRON
WBGene00004131_F55A12.9_pqn-44_protein-coding J020 chrI:5376342-5379732 11.773 nhr25_T4 ceh32_T4 0.098 5primeExons_BOUNDING_INTRON
 
>I:5384422-5384508.-.F55A12.9.5prime.F55A12.9c
GFF LINE F55A12.9 - FIRST_EXON: I:5384422-5384508 FIRST_INTRON: I:5376342-5384421 F55A12.9c
5primeExons: chrI:5384422-5384508
WBGene00004131_F55A12.9_pqn-44_protein-coding E012 chrI:5384422-5384508 1.763 end1_T0 hlh1_T0 0.028 5primeExons_EXON
WBGene00004131_F55A12.9_pqn-44_protein-coding E012 chrI:5384422-5384508 1.523 end1_T2 hlh1_T2 0.097 5primeExons_EXON
WBGene00004131_F55A12.9_pqn-44_protein-coding E012 chrI:5384422-5384508 1.872 end1_T3 hlh1_T3 0.000 5primeExons_EXON
WBGene00004131_F55A12.9_pqn-44_protein-coding E012 chrI:5384422-5384508 1.276 end1_T3 cnd1_T3 0.039 5primeExons_EXON
WBGene00004131_F55A12.9_pqn-44_protein-coding E012 chrI:5384422-5384508 1.406 end1_T4 nhr25_T4 0.000 5primeExons_EXON
WBGene00004131_F55A12.9_pqn-44_protein-coding E012 chrI:5384422-5384508 1.833 end1_T4 cnd1_T4 0.000 5primeExons_EXON
WBGene00004131_F55A12.9_pqn-44_protein-coding E012 chrI:5384422-5384508 1.593 tbx37_T3 hlh1_T3 0.008 5primeExons_EXON
BOUNDING_INTRON: chrI:5376342-5384421
WBGene00004131_F55A12.9_pqn-44_protein-coding J021 chrI:5376342-5384421 1.535 end1_T4 nhr25_T4 0.002 5primeExons_BOUNDING_INTRON
 
>I:5408410-5408459.-.C24A11.8.5prime.C24A11.8a.2
GFF LINE C24A11.8 - FIRST_EXON: I:5408410-5408459 FIRST_INTRON: I:5408345-5408409 C24A11.8a.2
5primeExons: chrI:5408410-5408459
BOUNDING_INTRON: chrI:5408345-5408409
 
>I:5420600-5420731.-.C30H7.2.5prime.C30H7.2a.2
GFF LINE C30H7.2 - FIRST_EXON: I:5420600-5420731 FIRST_INTRON: I:5420102-5420599 C30H7.2a.2
5primeExons: chrI:5420600-5420731
BOUNDING_INTRON: chrI:5420102-5420599
 
>I:5429747-5429800.-.F27C1.7.5prime.F27C1.7a.5
GFF LINE F27C1.7 - FIRST_EXON: I:5429747-5429800 FIRST_INTRON: I:5429623-5429746 F27C1.7a.5
5primeExons: chrI:5429747-5429800
BOUNDING_INTRON: chrI:5429623-5429746
 
>I:5486051-5486055.-.C09D4.5.5prime.C09D4.5.2
GFF LINE C09D4.5 - FIRST_EXON: I:5486051-5486055 FIRST_INTRON: I:5485745-5486050 C09D4.5.2
5primeExons: chrI:5486051-5486055
WBGene00004431_C09D4.5_rpl-19_protein-coding E007 chrI:5486051-5486055 1.147 ceh32_T1 nhr25_T1 0.000 5primeExons_EXON
WBGene00004431_C09D4.5_rpl-19_protein-coding E007 chrI:5486051-5486055 1.095 cnd1_T3 nhr25_T3 0.000 5primeExons_EXON
WBGene00004431_C09D4.5_rpl-19_protein-coding E007 chrI:5486051-5486055 1.662 end1_T0 tbx37_T0 0.056 5primeExons_EXON
WBGene00004431_C09D4.5_rpl-19_protein-coding E007 chrI:5486051-5486055 1.679 end1_T0 nhr25_T0 0.065 5primeExons_EXON
WBGene00004431_C09D4.5_rpl-19_protein-coding E007 chrI:5486051-5486055 1.923 end1_T1 tbx37_T1 0.002 5primeExons_EXON
WBGene00004431_C09D4.5_rpl-19_protein-coding E007 chrI:5486051-5486055 2.083 end1_T1 nhr25_T1 0.001 5primeExons_EXON
WBGene00004431_C09D4.5_rpl-19_protein-coding E007 chrI:5486051-5486055 1.657 end1_T2 tbx37_T2 0.002 5primeExons_EXON
WBGene00004431_C09D4.5_rpl-19_protein-coding E007 chrI:5486051-5486055 1.677 end1_T2 nhr25_T2 0.000 5primeExons_EXON
WBGene00004431_C09D4.5_rpl-19_protein-coding E007 chrI:5486051-5486055 1.693 end1_T3 tbx37_T3 0.000 5primeExons_EXON
WBGene00004431_C09D4.5_rpl-19_protein-coding E007 chrI:5486051-5486055 1.887 end1_T3 nhr25_T3 0.000 5primeExons_EXON
WBGene00004431_C09D4.5_rpl-19_protein-coding E007 chrI:5486051-5486055 1.618 end1_T4 tbx37_T4 0.001 5primeExons_EXON
WBGene00004431_C09D4.5_rpl-19_protein-coding E007 chrI:5486051-5486055 1.832 end1_T4 nhr25_T4 0.005 5primeExons_EXON
WBGene00004431_C09D4.5_rpl-19_protein-coding E007 chrI:5486051-5486055 1.130 end1_T4 ceh32_T4 0.066 5primeExons_EXON
WBGene00004431_C09D4.5_rpl-19_protein-coding E007 chrI:5486051-5486055 1.809 pha4_T0 nhr25_T0 0.027 5primeExons_EXON
WBGene00004431_C09D4.5_rpl-19_protein-coding E007 chrI:5486051-5486055 2.030 pha4_T1 nhr25_T1 0.033 5primeExons_EXON
WBGene00004431_C09D4.5_rpl-19_protein-coding E007 chrI:5486051-5486055 2.052 pha4_T2 nhr25_T2 0.006 5primeExons_EXON
WBGene00004431_C09D4.5_rpl-19_protein-coding E007 chrI:5486051-5486055 1.997 pha4_T3 nhr25_T3 0.004 5primeExons_EXON
WBGene00004431_C09D4.5_rpl-19_protein-coding E007 chrI:5486051-5486055 1.766 pha4_T4 nhr25_T4 0.049 5primeExons_EXON
BOUNDING_INTRON: chrI:5485745-5486050
WBGene00004431_C09D4.5_rpl-19_protein-coding J013 chrI:5485745-5486050 1.147 ceh32_T1 nhr25_T1 0.000 5primeExons_BOUNDING_INTRON
WBGene00004431_C09D4.5_rpl-19_protein-coding J013 chrI:5485745-5486050 1.095 cnd1_T3 nhr25_T3 0.000 5primeExons_BOUNDING_INTRON
WBGene00004431_C09D4.5_rpl-19_protein-coding J013 chrI:5485745-5486050 1.662 end1_T0 tbx37_T0 0.056 5primeExons_BOUNDING_INTRON
WBGene00004431_C09D4.5_rpl-19_protein-coding J013 chrI:5485745-5486050 1.679 end1_T0 nhr25_T0 0.064 5primeExons_BOUNDING_INTRON
WBGene00004431_C09D4.5_rpl-19_protein-coding J013 chrI:5485745-5486050 1.923 end1_T1 tbx37_T1 0.002 5primeExons_BOUNDING_INTRON
WBGene00004431_C09D4.5_rpl-19_protein-coding J013 chrI:5485745-5486050 2.083 end1_T1 nhr25_T1 0.001 5primeExons_BOUNDING_INTRON
WBGene00004431_C09D4.5_rpl-19_protein-coding J013 chrI:5485745-5486050 1.657 end1_T2 tbx37_T2 0.002 5primeExons_BOUNDING_INTRON
WBGene00004431_C09D4.5_rpl-19_protein-coding J013 chrI:5485745-5486050 1.677 end1_T2 nhr25_T2 0.000 5primeExons_BOUNDING_INTRON
WBGene00004431_C09D4.5_rpl-19_protein-coding J013 chrI:5485745-5486050 1.693 end1_T3 tbx37_T3 0.000 5primeExons_BOUNDING_INTRON
WBGene00004431_C09D4.5_rpl-19_protein-coding J013 chrI:5485745-5486050 1.887 end1_T3 nhr25_T3 0.000 5primeExons_BOUNDING_INTRON
WBGene00004431_C09D4.5_rpl-19_protein-coding J013 chrI:5485745-5486050 1.618 end1_T4 tbx37_T4 0.001 5primeExons_BOUNDING_INTRON
WBGene00004431_C09D4.5_rpl-19_protein-coding J013 chrI:5485745-5486050 1.832 end1_T4 nhr25_T4 0.004 5primeExons_BOUNDING_INTRON
WBGene00004431_C09D4.5_rpl-19_protein-coding J013 chrI:5485745-5486050 1.130 end1_T4 ceh32_T4 0.063 5primeExons_BOUNDING_INTRON
WBGene00004431_C09D4.5_rpl-19_protein-coding J013 chrI:5485745-5486050 1.809 pha4_T0 nhr25_T0 0.024 5primeExons_BOUNDING_INTRON
WBGene00004431_C09D4.5_rpl-19_protein-coding J013 chrI:5485745-5486050 2.030 pha4_T1 nhr25_T1 0.030 5primeExons_BOUNDING_INTRON
WBGene00004431_C09D4.5_rpl-19_protein-coding J013 chrI:5485745-5486050 2.052 pha4_T2 nhr25_T2 0.005 5primeExons_BOUNDING_INTRON
WBGene00004431_C09D4.5_rpl-19_protein-coding J013 chrI:5485745-5486050 1.998 pha4_T3 nhr25_T3 0.003 5primeExons_BOUNDING_INTRON
WBGene00004431_C09D4.5_rpl-19_protein-coding J013 chrI:5485745-5486050 1.766 pha4_T4 nhr25_T4 0.044 5primeExons_BOUNDING_INTRON
 
>I:5486275-5486354.-.C09D4.5.5prime.C09D4.5.3
GFF LINE C09D4.5 - FIRST_EXON: I:5486275-5486354 FIRST_INTRON: I:5485743-5486274 C09D4.5.3
5primeExons: chrI:5486275-5486354
BOUNDING_INTRON: chrI:5485743-5486274
 
>I:5497778-5497961.+.C09D4.1.5prime.C09D4.1a
GFF LINE C09D4.1 + FIRST_EXON: I:5497778-5497961 FIRST_INTRON: I:5497962-5498849 C09D4.1a
5primeExons: chrI:5497778-5497961
BOUNDING_INTRON: chrI:5497962-5498849
 
>I:5546149-5546246.+.M01A10.2.5prime.M01A10.2a
GFF LINE M01A10.2 + FIRST_EXON: I:5546149-5546246 FIRST_INTRON: I:5546247-5546299 M01A10.2a
5primeExons: chrI:5546149-5546246
WBGene00006594_M01A10.2_tom-1_protein-coding E001 chrI:5546149-5546246 1.077 ceh32_T1 nhr25_T1 0.051 5primeExons_EXON
BOUNDING_INTRON: chrI:5546247-5546299
WBGene00006594_M01A10.2_tom-1_protein-coding J031 chrI:5546247-5546299 1.031 ceh32_T1 end1_T1 0.085 5primeExons_BOUNDING_INTRON
WBGene00006594_M01A10.2_tom-1_protein-coding J031 chrI:5546247-5546299 1.208 ceh32_T1 nhr25_T1 0.044 5primeExons_BOUNDING_INTRON
WBGene00006594_M01A10.2_tom-1_protein-coding J031 chrI:5546247-5546299 1.147 ceh32_T4 pha4_T4 0.029 5primeExons_BOUNDING_INTRON
 
>I:5546423-5546434.+.M01A10.2.5prime.M01A10.2c
GFF LINE M01A10.2 + FIRST_EXON: I:5546423-5546434 FIRST_INTRON: I:5546435-5546475 M01A10.2c
5primeExons: chrI:5546423-5546434
BOUNDING_INTRON: chrI:5546435-5546475
 
>I:5560141-5560216.+.M01A10.2.5prime.M01A10.2b
GFF LINE M01A10.2 + FIRST_EXON: I:5560141-5560216 FIRST_INTRON: I:5560217-5560309 M01A10.2b
5primeExons: chrI:5560141-5560216
BOUNDING_INTRON: chrI:5560217-5560309
 
>I:557431-557572.+.Y65B4BR.2.5prime.Y65B4BR.2a
GFF LINE Y65B4BR.2 + FIRST_EXON: I:557431-557572 FIRST_INTRON: I:557573-558403 Y65B4BR.2a
5primeExons: chrI:557431-557572
WBGene00002393_Y65B4BR.2_lpr-1_protein-coding E001 chrI:557431-557572 2.463 ceh32_T1 nhr25_T1 0.004 5primeExons_EXON
WBGene00002393_Y65B4BR.2_lpr-1_protein-coding E001 chrI:557431-557572 2.623 ceh32_T1 hlh1_T1 0.001 5primeExons_EXON
WBGene00002393_Y65B4BR.2_lpr-1_protein-coding E001 chrI:557431-557572 1.741 ceh32_T2 nhr25_T2 0.000 5primeExons_EXON
WBGene00002393_Y65B4BR.2_lpr-1_protein-coding E001 chrI:557431-557572 1.910 ceh32_T2 hlh1_T2 0.000 5primeExons_EXON
WBGene00002393_Y65B4BR.2_lpr-1_protein-coding E001 chrI:557431-557572 1.957 ceh32_T2 pha4_T2 0.000 5primeExons_EXON
WBGene00002393_Y65B4BR.2_lpr-1_protein-coding E001 chrI:557431-557572 2.059 ceh32_T2 end1_T2 0.000 5primeExons_EXON
WBGene00002393_Y65B4BR.2_lpr-1_protein-coding E001 chrI:557431-557572 1.051 ceh32_T3 end1_T3 0.039 5primeExons_EXON
WBGene00002393_Y65B4BR.2_lpr-1_protein-coding E001 chrI:557431-557572 1.124 ceh32_T3 pha4_T3 0.066 5primeExons_EXON
WBGene00002393_Y65B4BR.2_lpr-1_protein-coding E001 chrI:557431-557572 1.182 ceh32_T3 hlh1_T3 0.006 5primeExons_EXON
WBGene00002393_Y65B4BR.2_lpr-1_protein-coding E001 chrI:557431-557572 1.136 ceh32_T4 hlh1_T4 0.000 5primeExons_EXON
WBGene00002393_Y65B4BR.2_lpr-1_protein-coding E001 chrI:557431-557572 1.022 cnd1_T2 pha4_T2 0.036 5primeExons_EXON
WBGene00002393_Y65B4BR.2_lpr-1_protein-coding E001 chrI:557431-557572 1.127 cnd1_T2 end1_T2 0.008 5primeExons_EXON
BOUNDING_INTRON: chrI:557573-558403
 
>I:5597135-5597332.-.M01E11.7.5prime.M01E11.7a
GFF LINE M01E11.7 - FIRST_EXON: I:5597135-5597332 FIRST_INTRON: I:5596926-5597134 M01E11.7a
5primeExons: chrI:5597135-5597332
WBGene00006508_M01E11.7_tag-163_protein-coding E022 chrI:5597135-5597332 1.129 ceh32_T2 nhr25_T2 0.015 5primeExons_EXON
WBGene00006508_M01E11.7_tag-163_protein-coding E022 chrI:5597135-5597332 1.144 ceh32_T3 nhr25_T3 0.018 5primeExons_EXON
WBGene00006508_M01E11.7_tag-163_protein-coding E022 chrI:5597135-5597332 1.049 ceh32_T4 end1_T4 0.021 5primeExons_EXON
WBGene00006508_M01E11.7_tag-163_protein-coding E022 chrI:5597135-5597332 1.244 cnd1_T2 nhr25_T2 0.001 5primeExons_EXON
WBGene00006508_M01E11.7_tag-163_protein-coding E022 chrI:5597135-5597332 1.223 end1_T2 nhr25_T2 0.015 5primeExons_EXON
WBGene00006508_M01E11.7_tag-163_protein-coding E022 chrI:5597135-5597332 1.403 hlh1_T0 tbx37_T0 0.000 5primeExons_EXON
WBGene00006508_M01E11.7_tag-163_protein-coding E022 chrI:5597135-5597332 13.437 hlh1_T0 nhr25_T0 0.000 5primeExons_EXON
WBGene00006508_M01E11.7_tag-163_protein-coding E022 chrI:5597135-5597332 1.901 hlh1_T0 pha4_T0 0.001 5primeExons_EXON
WBGene00006508_M01E11.7_tag-163_protein-coding E022 chrI:5597135-5597332 1.142 hlh1_T0 cnd1_T0 0.023 5primeExons_EXON
WBGene00006508_M01E11.7_tag-163_protein-coding E022 chrI:5597135-5597332 12.884 hlh1_T0 end1_T0 0.023 5primeExons_EXON
WBGene00006508_M01E11.7_tag-163_protein-coding E022 chrI:5597135-5597332 13.064 hlh1_T0 ceh32_T0 0.000 5primeExons_EXON
WBGene00006508_M01E11.7_tag-163_protein-coding E022 chrI:5597135-5597332 1.041 hlh1_T1 tbx37_T1 0.010 5primeExons_EXON
WBGene00006508_M01E11.7_tag-163_protein-coding E022 chrI:5597135-5597332 2.521 hlh1_T1 nhr25_T1 0.000 5primeExons_EXON
WBGene00006508_M01E11.7_tag-163_protein-coding E022 chrI:5597135-5597332 2.097 hlh1_T1 end1_T1 0.003 5primeExons_EXON
WBGene00006508_M01E11.7_tag-163_protein-coding E022 chrI:5597135-5597332 2.133 hlh1_T1 ceh32_T1 0.000 5primeExons_EXON
WBGene00006508_M01E11.7_tag-163_protein-coding E022 chrI:5597135-5597332 1.614 hlh1_T2 nhr25_T2 0.000 5primeExons_EXON
WBGene00006508_M01E11.7_tag-163_protein-coding E022 chrI:5597135-5597332 1.277 hlh1_T3 nhr25_T3 0.000 5primeExons_EXON
WBGene00006508_M01E11.7_tag-163_protein-coding E022 chrI:5597135-5597332 1.092 hlh1_T3 end1_T3 0.015 5primeExons_EXON
WBGene00006508_M01E11.7_tag-163_protein-coding E022 chrI:5597135-5597332 1.054 tbx37_T3 nhr25_T3 0.005 5primeExons_EXON
BOUNDING_INTRON: chrI:5596926-5597134
WBGene00006508_M01E11.7_tag-163_protein-coding J041 chrI:5596926-5597134 1.078 ceh32_T3 nhr25_T3 0.056 5primeExons_BOUNDING_INTRON
WBGene00006508_M01E11.7_tag-163_protein-coding J041 chrI:5596926-5597134 1.030 ceh32_T4 end1_T4 0.063 5primeExons_BOUNDING_INTRON
WBGene00006508_M01E11.7_tag-163_protein-coding J041 chrI:5596926-5597134 1.176 cnd1_T2 nhr25_T2 0.015 5primeExons_BOUNDING_INTRON
WBGene00006508_M01E11.7_tag-163_protein-coding J041 chrI:5596926-5597134 1.258 hlh1_T0 tbx37_T0 0.092 5primeExons_BOUNDING_INTRON
WBGene00006508_M01E11.7_tag-163_protein-coding J041 chrI:5596926-5597134 13.047 hlh1_T0 nhr25_T0 0.011 5primeExons_BOUNDING_INTRON
WBGene00006508_M01E11.7_tag-163_protein-coding J041 chrI:5596926-5597134 1.513 hlh1_T0 pha4_T0 0.061 5primeExons_BOUNDING_INTRON
WBGene00006508_M01E11.7_tag-163_protein-coding J041 chrI:5596926-5597134 12.678 hlh1_T0 ceh32_T0 0.007 5primeExons_BOUNDING_INTRON
WBGene00006508_M01E11.7_tag-163_protein-coding J041 chrI:5596926-5597134 1.758 hlh1_T0 cnd1_T0 0.036 5primeExons_BOUNDING_INTRON
WBGene00006508_M01E11.7_tag-163_protein-coding J041 chrI:5596926-5597134 2.000 hlh1_T1 nhr25_T1 0.008 5primeExons_BOUNDING_INTRON
WBGene00006508_M01E11.7_tag-163_protein-coding J041 chrI:5596926-5597134 12.592 hlh1_T1 ceh32_T1 0.003 5primeExons_BOUNDING_INTRON
WBGene00006508_M01E11.7_tag-163_protein-coding J041 chrI:5596926-5597134 12.696 hlh1_T1 end1_T1 0.016 5primeExons_BOUNDING_INTRON
WBGene00006508_M01E11.7_tag-163_protein-coding J041 chrI:5596926-5597134 1.442 hlh1_T2 nhr25_T2 0.002 5primeExons_BOUNDING_INTRON
WBGene00006508_M01E11.7_tag-163_protein-coding J041 chrI:5596926-5597134 1.216 hlh1_T3 nhr25_T3 0.003 5primeExons_BOUNDING_INTRON
WBGene00006508_M01E11.7_tag-163_protein-coding J041 chrI:5596926-5597134 1.019 hlh1_T3 end1_T3 0.035 5primeExons_BOUNDING_INTRON
WBGene00006508_M01E11.7_tag-163_protein-coding J041 chrI:5596926-5597134 1.039 hlh1_T4 end1_T4 0.015 5primeExons_BOUNDING_INTRON
WBGene00006508_M01E11.7_tag-163_protein-coding J041 chrI:5596926-5597134 1.069 tbx37_T4 end1_T4 0.027 5primeExons_BOUNDING_INTRON
 
>I:5662143-5662186.+.F55F8.1.5prime.F55F8.1.2
GFF LINE F55F8.1 + FIRST_EXON: I:5662143-5662186 FIRST_INTRON: I:5662187-5662283 F55F8.1.2
5primeExons: chrI:5662143-5662186
BOUNDING_INTRON: chrI:5662187-5662283
 
>I:5826080-5826147.-.C32F10.8.5prime.C32F10.8a.3
GFF LINE C32F10.8 - FIRST_EXON: I:5826080-5826147 FIRST_INTRON: I:5825077-5826079 C32F10.8a.3
5primeExons: chrI:5826080-5826147
BOUNDING_INTRON: chrI:5825077-5826079
 
>I:5829072-5829526.+.C32F10.1.5prime.C32F10.1a.2
GFF LINE C32F10.1 + FIRST_EXON: I:5829072-5829526 FIRST_INTRON: I:5829527-5829576 C32F10.1a.2
5primeExons: chrI:5829072-5829526
BOUNDING_INTRON: chrI:5829527-5829576
WBGene00016331_C32F10.1_obr-4_protein-coding E001 chrI:5829072-5829390 1.009 pha4_T1 hlh1_T1 0.081 5primeExons_EXON
WBGene00016331_C32F10.1_obr-4_protein-coding E001 chrI:5829072-5829390 1.012 end1_T3 nhr25_T3 0.009 5primeExons_EXON
WBGene00016331_C32F10.1_obr-4_protein-coding E001 chrI:5829072-5829390 1.020 pha4_T3 nhr25_T3 0.016 5primeExons_EXON
WBGene00016331_C32F10.1_obr-4_protein-coding E001 chrI:5829072-5829390 1.056 ceh32_T4 nhr25_T4 0.017 5primeExons_EXON
WBGene00016331_C32F10.1_obr-4_protein-coding E001 chrI:5829072-5829390 1.084 end1_T1 tbx37_T1 0.066 5primeExons_EXON
WBGene00016331_C32F10.1_obr-4_protein-coding E001 chrI:5829072-5829390 1.120 pha4_T1 ceh32_T1 0.092 5primeExons_EXON
WBGene00016331_C32F10.1_obr-4_protein-coding E001 chrI:5829072-5829390 1.173 end1_T3 hlh1_T3 0.055 5primeExons_EXON
WBGene00016331_C32F10.1_obr-4_protein-coding E001 chrI:5829072-5829390 1.298 end1_T3 cnd1_T3 0.000 5primeExons_EXON
WBGene00016331_C32F10.1_obr-4_protein-coding E001 chrI:5829072-5829390 1.304 pha4_T3 cnd1_T3 0.000 5primeExons_EXON
WBGene00016331_C32F10.1_obr-4_protein-coding E001 chrI:5829072-5829390 1.322 pha4_T0 hlh1_T0 0.000 5primeExons_EXON
WBGene00016331_C32F10.1_obr-4_protein-coding E001 chrI:5829072-5829390 1.343 end1_T4 hlh1_T4 0.096 5primeExons_EXON
WBGene00016331_C32F10.1_obr-4_protein-coding E001 chrI:5829072-5829390 1.347 end1_T4 nhr25_T4 0.041 5primeExons_EXON
WBGene00016331_C32F10.1_obr-4_protein-coding E001 chrI:5829072-5829390 1.350 end1_T0 tbx37_T0 0.050 5primeExons_EXON
WBGene00016331_C32F10.1_obr-4_protein-coding E001 chrI:5829072-5829390 1.384 end1_T3 tbx37_T3 0.000 5primeExons_EXON
WBGene00016331_C32F10.1_obr-4_protein-coding E001 chrI:5829072-5829390 1.391 pha4_T0 ceh32_T0 0.000 5primeExons_EXON
WBGene00016331_C32F10.1_obr-4_protein-coding E001 chrI:5829072-5829390 1.418 pha4_T1 nhr25_T1 0.095 5primeExons_EXON
WBGene00016331_C32F10.1_obr-4_protein-coding E001 chrI:5829072-5829390 1.480 end1_T4 tbx37_T4 0.006 5primeExons_EXON
WBGene00016331_C32F10.1_obr-4_protein-coding E001 chrI:5829072-5829390 1.620 pha4_T0 cnd1_T0 0.000 5primeExons_EXON
WBGene00016331_C32F10.1_obr-4_protein-coding E001 chrI:5829072-5829390 1.760 end1_T4 cnd1_T4 0.004 5primeExons_EXON
WBGene00016331_C32F10.1_obr-4_protein-coding E001 chrI:5829072-5829390 1.892 end1_T0 nhr25_T0 0.019 5primeExons_EXON
WBGene00016331_C32F10.1_obr-4_protein-coding E001 chrI:5829072-5829390 2.252 pha4_T0 nhr25_T0 0.000 5primeExons_EXON
>I:5862355-5862557.-.F33D11.9.5prime.F33D11.9b
GFF LINE F33D11.9 - FIRST_EXON: I:5862355-5862557 FIRST_INTRON: I:5862307-5862354 F33D11.9b
5primeExons: chrI:5862355-5862557
BOUNDING_INTRON: chrI:5862307-5862354
 
>I:5866386-5866431.-.F33D11.12.5prime.F33D11.12.1
GFF LINE F33D11.12 - FIRST_EXON: I:5866386-5866431 FIRST_INTRON: I:5865043-5866385 F33D11.12.1
5primeExons: chrI:5866386-5866431
WBGene00018009_F33D11.12_dhhc-3_protein-coding E008 chrI:5866386-5866431 1.028 ceh32_T0 end1_T0 0.010 5primeExons_EXON
WBGene00018009_F33D11.12_dhhc-3_protein-coding E008 chrI:5866386-5866431 1.018 nhr25_T2 cnd1_T2 0.000 5primeExons_EXON
WBGene00018009_F33D11.12_dhhc-3_protein-coding E008 chrI:5866386-5866431 1.028 nhr25_T3 pha4_T3 0.000 5primeExons_EXON
WBGene00018009_F33D11.12_dhhc-3_protein-coding E008 chrI:5866386-5866431 1.085 nhr25_T3 cnd1_T3 0.000 5primeExons_EXON
WBGene00018009_F33D11.12_dhhc-3_protein-coding E008 chrI:5866386-5866431 1.118 nhr25_T4 ceh32_T4 0.007 5primeExons_EXON
BOUNDING_INTRON: chrI:5865043-5866385
WBGene00018009_F33D11.12_dhhc-3_protein-coding J014 chrI:5865043-5866385 1.058 ceh32_T0 end1_T0 0.003 5primeExons_BOUNDING_INTRON
WBGene00018009_F33D11.12_dhhc-3_protein-coding J014 chrI:5865043-5866385 1.024 nhr25_T2 cnd1_T2 0.000 5primeExons_BOUNDING_INTRON
WBGene00018009_F33D11.12_dhhc-3_protein-coding J014 chrI:5865043-5866385 1.028 nhr25_T3 pha4_T3 0.000 5primeExons_BOUNDING_INTRON
WBGene00018009_F33D11.12_dhhc-3_protein-coding J014 chrI:5865043-5866385 1.085 nhr25_T3 cnd1_T3 0.000 5primeExons_BOUNDING_INTRON
WBGene00018009_F33D11.12_dhhc-3_protein-coding J014 chrI:5865043-5866385 1.117 nhr25_T4 ceh32_T4 0.006 5primeExons_BOUNDING_INTRON
 
>I:5904634-5904689.-.C34G6.7.5prime.C34G6.7a
GFF LINE C34G6.7 - FIRST_EXON: I:5904634-5904689 FIRST_INTRON: I:5904328-5904633 C34G6.7a
5primeExons: chrI:5904634-5904689
BOUNDING_INTRON: chrI:5904328-5904633
 
>I:5942419-5942486.+.B0207.3.5prime.B0207.3b
GFF LINE B0207.3 + FIRST_EXON: I:5942419-5942486 FIRST_INTRON: I:5942487-5942572 B0207.3b
5primeExons: chrI:5942419-5942486
BOUNDING_INTRON: chrI:5942487-5942572
 
>I:5999095-5999240.-.C06A5.7.5prime.C06A5.7b
GFF LINE C06A5.7 - FIRST_EXON: I:5999095-5999240 FIRST_INTRON: I:5998804-5999094 C06A5.7b
5primeExons: chrI:5999095-5999240
WBGene00006823_C06A5.7_unc-94_protein-coding E011 chrI:5999095-5999240 1.789 ceh32_T0 hlh1_T0 0.000 5primeExons_EXON
WBGene00006823_C06A5.7_unc-94_protein-coding E011 chrI:5999095-5999240 1.121 ceh32_T1 nhr25_T1 0.000 5primeExons_EXON
WBGene00006823_C06A5.7_unc-94_protein-coding E011 chrI:5999095-5999240 2.613 ceh32_T1 hlh1_T1 0.000 5primeExons_EXON
WBGene00006823_C06A5.7_unc-94_protein-coding E011 chrI:5999095-5999240 1.049 ceh32_T2 nhr25_T2 0.000 5primeExons_EXON
WBGene00006823_C06A5.7_unc-94_protein-coding E011 chrI:5999095-5999240 1.335 ceh32_T2 end1_T2 0.000 5primeExons_EXON
WBGene00006823_C06A5.7_unc-94_protein-coding E011 chrI:5999095-5999240 2.681 ceh32_T2 hlh1_T2 0.000 5primeExons_EXON
WBGene00006823_C06A5.7_unc-94_protein-coding E011 chrI:5999095-5999240 1.174 ceh32_T3 nhr25_T3 0.000 5primeExons_EXON
WBGene00006823_C06A5.7_unc-94_protein-coding E011 chrI:5999095-5999240 2.838 ceh32_T3 hlh1_T3 0.000 5primeExons_EXON
WBGene00006823_C06A5.7_unc-94_protein-coding E011 chrI:5999095-5999240 1.253 ceh32_T4 nhr25_T4 0.000 5primeExons_EXON
WBGene00006823_C06A5.7_unc-94_protein-coding E011 chrI:5999095-5999240 3.885 ceh32_T4 hlh1_T4 0.000 5primeExons_EXON
WBGene00006823_C06A5.7_unc-94_protein-coding E011 chrI:5999095-5999240 1.835 cnd1_T1 hlh1_T1 0.013 5primeExons_EXON
WBGene00006823_C06A5.7_unc-94_protein-coding E011 chrI:5999095-5999240 2.054 cnd1_T2 hlh1_T2 0.000 5primeExons_EXON
WBGene00006823_C06A5.7_unc-94_protein-coding E011 chrI:5999095-5999240 1.846 cnd1_T3 hlh1_T3 0.000 5primeExons_EXON
WBGene00006823_C06A5.7_unc-94_protein-coding E011 chrI:5999095-5999240 3.268 cnd1_T4 hlh1_T4 0.000 5primeExons_EXON
WBGene00006823_C06A5.7_unc-94_protein-coding E011 chrI:5999095-5999240 1.269 end1_T0 hlh1_T0 0.005 5primeExons_EXON
WBGene00006823_C06A5.7_unc-94_protein-coding E011 chrI:5999095-5999240 1.613 end1_T1 hlh1_T1 0.000 5primeExons_EXON
WBGene00006823_C06A5.7_unc-94_protein-coding E011 chrI:5999095-5999240 1.350 end1_T2 hlh1_T2 0.000 5primeExons_EXON
WBGene00006823_C06A5.7_unc-94_protein-coding E011 chrI:5999095-5999240 2.093 end1_T3 hlh1_T3 0.000 5primeExons_EXON
WBGene00006823_C06A5.7_unc-94_protein-coding E011 chrI:5999095-5999240 2.985 end1_T4 hlh1_T4 0.000 5primeExons_EXON
WBGene00006823_C06A5.7_unc-94_protein-coding E011 chrI:5999095-5999240 1.234 nhr25_T0 hlh1_T0 0.009 5primeExons_EXON
WBGene00006823_C06A5.7_unc-94_protein-coding E011 chrI:5999095-5999240 1.477 nhr25_T1 hlh1_T1 0.001 5primeExons_EXON
WBGene00006823_C06A5.7_unc-94_protein-coding E011 chrI:5999095-5999240 1.634 nhr25_T2 hlh1_T2 0.000 5primeExons_EXON
WBGene00006823_C06A5.7_unc-94_protein-coding E011 chrI:5999095-5999240 1.670 nhr25_T3 hlh1_T3 0.000 5primeExons_EXON
WBGene00006823_C06A5.7_unc-94_protein-coding E011 chrI:5999095-5999240 2.618 nhr25_T4 hlh1_T4 0.000 5primeExons_EXON
WBGene00006823_C06A5.7_unc-94_protein-coding E011 chrI:5999095-5999240 1.127 pha4_T0 hlh1_T0 0.040 5primeExons_EXON
WBGene00006823_C06A5.7_unc-94_protein-coding E011 chrI:5999095-5999240 1.683 pha4_T1 hlh1_T1 0.023 5primeExons_EXON
WBGene00006823_C06A5.7_unc-94_protein-coding E011 chrI:5999095-5999240 1.826 pha4_T2 hlh1_T2 0.000 5primeExons_EXON
WBGene00006823_C06A5.7_unc-94_protein-coding E011 chrI:5999095-5999240 2.226 pha4_T3 hlh1_T3 0.000 5primeExons_EXON
WBGene00006823_C06A5.7_unc-94_protein-coding E011 chrI:5999095-5999240 3.081 pha4_T4 hlh1_T4 0.000 5primeExons_EXON
WBGene00006823_C06A5.7_unc-94_protein-coding E011 chrI:5999095-5999240 1.209 tbx37_T2 hlh1_T2 0.003 5primeExons_EXON
WBGene00006823_C06A5.7_unc-94_protein-coding E011 chrI:5999095-5999240 1.379 tbx37_T3 hlh1_T3 0.000 5primeExons_EXON
WBGene00006823_C06A5.7_unc-94_protein-coding E011 chrI:5999095-5999240 2.061 tbx37_T4 hlh1_T4 0.000 5primeExons_EXON
BOUNDING_INTRON: chrI:5998804-5999094
WBGene00006823_C06A5.7_unc-94_protein-coding J022 chrI:5998804-5999094 1.653 ceh32_T1 hlh1_T1 0.008 5primeExons_BOUNDING_INTRON
WBGene00006823_C06A5.7_unc-94_protein-coding J022 chrI:5998804-5999094 1.710 cnd1_T1 hlh1_T1 0.000 5primeExons_BOUNDING_INTRON
WBGene00006823_C06A5.7_unc-94_protein-coding J022 chrI:5998804-5999094 1.339 cnd1_T3 hlh1_T3 0.000 5primeExons_BOUNDING_INTRON
WBGene00006823_C06A5.7_unc-94_protein-coding J022 chrI:5998804-5999094 1.244 end1_T0 hlh1_T0 0.026 5primeExons_BOUNDING_INTRON
WBGene00006823_C06A5.7_unc-94_protein-coding J022 chrI:5998804-5999094 1.098 end1_T2 hlh1_T2 0.099 5primeExons_BOUNDING_INTRON
WBGene00006823_C06A5.7_unc-94_protein-coding J022 chrI:5998804-5999094 1.474 nhr25_T1 hlh1_T1 0.002 5primeExons_BOUNDING_INTRON
WBGene00006823_C06A5.7_unc-94_protein-coding J022 chrI:5998804-5999094 1.802 pha4_T3 hlh1_T3 0.000 5primeExons_BOUNDING_INTRON
WBGene00006823_C06A5.7_unc-94_protein-coding J022 chrI:5998804-5999094 2.644 pha4_T4 hlh1_T4 0.000 5primeExons_BOUNDING_INTRON
WBGene00006823_C06A5.7_unc-94_protein-coding J022 chrI:5998804-5999094 1.565 tbx37_T3 hlh1_T3 0.000 5primeExons_BOUNDING_INTRON
WBGene00006823_C06A5.7_unc-94_protein-coding J022 chrI:5998804-5999094 1.825 tbx37_T4 hlh1_T4 0.000 5primeExons_BOUNDING_INTRON
 
>I:6000755-6001099.-.C06A5.7.5prime.C06A5.7a
GFF LINE C06A5.7 - FIRST_EXON: I:6000755-6001099 FIRST_INTRON: I:5998804-6000754 C06A5.7a
5primeExons: chrI:6000755-6001099
WBGene00006823_C06A5.7_unc-94_protein-coding E012 chrI:6000755-6001099 1.029 ceh32_T0 nhr25_T0 0.090 5primeExons_EXON
WBGene00006823_C06A5.7_unc-94_protein-coding E012 chrI:6000755-6001099 1.632 ceh32_T4 pha4_T4 0.000 5primeExons_EXON
WBGene00006823_C06A5.7_unc-94_protein-coding E012 chrI:6000755-6001099 1.507 cnd1_T4 pha4_T4 0.000 5primeExons_EXON
WBGene00006823_C06A5.7_unc-94_protein-coding E012 chrI:6000755-6001099 1.348 end1_T1 tbx37_T1 0.002 5primeExons_EXON
WBGene00006823_C06A5.7_unc-94_protein-coding E012 chrI:6000755-6001099 1.357 end1_T2 pha4_T2 0.026 5primeExons_EXON
WBGene00006823_C06A5.7_unc-94_protein-coding E012 chrI:6000755-6001099 2.015 end1_T2 tbx37_T2 0.000 5primeExons_EXON
WBGene00006823_C06A5.7_unc-94_protein-coding E012 chrI:6000755-6001099 1.217 end1_T2 ceh32_T2 0.008 5primeExons_EXON
WBGene00006823_C06A5.7_unc-94_protein-coding E012 chrI:6000755-6001099 1.191 hlh1_T0 pha4_T0 0.044 5primeExons_EXON
WBGene00006823_C06A5.7_unc-94_protein-coding E012 chrI:6000755-6001099 1.953 hlh1_T0 nhr25_T0 0.000 5primeExons_EXON
WBGene00006823_C06A5.7_unc-94_protein-coding E012 chrI:6000755-6001099 3.016 hlh1_T0 tbx37_T0 0.000 5primeExons_EXON
WBGene00006823_C06A5.7_unc-94_protein-coding E012 chrI:6000755-6001099 2.738 hlh1_T0 cnd1_T0 0.000 5primeExons_EXON
WBGene00006823_C06A5.7_unc-94_protein-coding E012 chrI:6000755-6001099 2.240 hlh1_T1 nhr25_T1 0.000 5primeExons_EXON
WBGene00006823_C06A5.7_unc-94_protein-coding E012 chrI:6000755-6001099 2.618 hlh1_T1 tbx37_T1 0.000 5primeExons_EXON
WBGene00006823_C06A5.7_unc-94_protein-coding E012 chrI:6000755-6001099 2.959 hlh1_T1 pha4_T1 0.000 5primeExons_EXON
WBGene00006823_C06A5.7_unc-94_protein-coding E012 chrI:6000755-6001099 1.265 hlh1_T1 end1_T1 0.000 5primeExons_EXON
WBGene00006823_C06A5.7_unc-94_protein-coding E012 chrI:6000755-6001099 1.672 hlh1_T1 ceh32_T1 0.000 5primeExons_EXON
WBGene00006823_C06A5.7_unc-94_protein-coding E012 chrI:6000755-6001099 2.012 hlh1_T1 cnd1_T1 0.000 5primeExons_EXON
WBGene00006823_C06A5.7_unc-94_protein-coding E012 chrI:6000755-6001099 2.001 hlh1_T2 nhr25_T2 0.000 5primeExons_EXON
WBGene00006823_C06A5.7_unc-94_protein-coding E012 chrI:6000755-6001099 2.399 hlh1_T2 pha4_T2 0.000 5primeExons_EXON
WBGene00006823_C06A5.7_unc-94_protein-coding E012 chrI:6000755-6001099 3.048 hlh1_T2 tbx37_T2 0.000 5primeExons_EXON
WBGene00006823_C06A5.7_unc-94_protein-coding E012 chrI:6000755-6001099 1.044 hlh1_T2 end1_T2 0.001 5primeExons_EXON
WBGene00006823_C06A5.7_unc-94_protein-coding E012 chrI:6000755-6001099 1.885 hlh1_T2 cnd1_T2 0.000 5primeExons_EXON
WBGene00006823_C06A5.7_unc-94_protein-coding E012 chrI:6000755-6001099 2.271 hlh1_T2 ceh32_T2 0.000 5primeExons_EXON
WBGene00006823_C06A5.7_unc-94_protein-coding E012 chrI:6000755-6001099 1.949 hlh1_T3 nhr25_T3 0.000 5primeExons_EXON
WBGene00006823_C06A5.7_unc-94_protein-coding E012 chrI:6000755-6001099 2.186 hlh1_T3 tbx37_T3 0.000 5primeExons_EXON
WBGene00006823_C06A5.7_unc-94_protein-coding E012 chrI:6000755-6001099 2.368 hlh1_T3 pha4_T3 0.000 5primeExons_EXON
WBGene00006823_C06A5.7_unc-94_protein-coding E012 chrI:6000755-6001099 1.250 hlh1_T3 ceh32_T3 0.001 5primeExons_EXON
WBGene00006823_C06A5.7_unc-94_protein-coding E012 chrI:6000755-6001099 1.538 hlh1_T3 end1_T3 0.000 5primeExons_EXON
WBGene00006823_C06A5.7_unc-94_protein-coding E012 chrI:6000755-6001099 1.701 hlh1_T3 cnd1_T3 0.000 5primeExons_EXON
WBGene00006823_C06A5.7_unc-94_protein-coding E012 chrI:6000755-6001099 1.354 hlh1_T4 nhr25_T4 0.001 5primeExons_EXON
WBGene00006823_C06A5.7_unc-94_protein-coding E012 chrI:6000755-6001099 1.878 hlh1_T4 tbx37_T4 0.000 5primeExons_EXON
WBGene00006823_C06A5.7_unc-94_protein-coding E012 chrI:6000755-6001099 2.573 hlh1_T4 pha4_T4 0.000 5primeExons_EXON
WBGene00006823_C06A5.7_unc-94_protein-coding E012 chrI:6000755-6001099 1.077 hlh1_T4 cnd1_T4 0.018 5primeExons_EXON
WBGene00006823_C06A5.7_unc-94_protein-coding E012 chrI:6000755-6001099 1.485 hlh1_T4 end1_T4 0.001 5primeExons_EXON
WBGene00006823_C06A5.7_unc-94_protein-coding E012 chrI:6000755-6001099 1.239 nhr25_T4 pha4_T4 0.000 5primeExons_EXON
BOUNDING_INTRON: chrI:5998804-6000754
WBGene00006823_C06A5.7_unc-94_protein-coding J023 chrI:5998804-6000754 1.415 ceh32_T4 pha4_T4 0.017 5primeExons_BOUNDING_INTRON
WBGene00006823_C06A5.7_unc-94_protein-coding J023 chrI:5998804-6000754 1.455 end1_T0 nhr25_T0 0.005 5primeExons_BOUNDING_INTRON
WBGene00006823_C06A5.7_unc-94_protein-coding J023 chrI:5998804-6000754 2.292 end1_T2 tbx37_T2 0.000 5primeExons_BOUNDING_INTRON
WBGene00006823_C06A5.7_unc-94_protein-coding J023 chrI:5998804-6000754 1.172 end1_T3 tbx37_T3 0.089 5primeExons_BOUNDING_INTRON
WBGene00006823_C06A5.7_unc-94_protein-coding J023 chrI:5998804-6000754 13.773 hlh1_T0 tbx37_T0 0.000 5primeExons_BOUNDING_INTRON
WBGene00006823_C06A5.7_unc-94_protein-coding J023 chrI:5998804-6000754 1.684 hlh1_T0 pha4_T0 0.008 5primeExons_BOUNDING_INTRON
WBGene00006823_C06A5.7_unc-94_protein-coding J023 chrI:5998804-6000754 1.778 hlh1_T0 nhr25_T0 0.001 5primeExons_BOUNDING_INTRON
WBGene00006823_C06A5.7_unc-94_protein-coding J023 chrI:5998804-6000754 2.854 hlh1_T0 cnd1_T0 0.000 5primeExons_BOUNDING_INTRON
WBGene00006823_C06A5.7_unc-94_protein-coding J023 chrI:5998804-6000754 2.082 hlh1_T1 tbx37_T1 0.000 5primeExons_BOUNDING_INTRON
WBGene00006823_C06A5.7_unc-94_protein-coding J023 chrI:5998804-6000754 2.245 hlh1_T1 nhr25_T1 0.000 5primeExons_BOUNDING_INTRON
WBGene00006823_C06A5.7_unc-94_protein-coding J023 chrI:5998804-6000754 2.670 hlh1_T1 pha4_T1 0.000 5primeExons_BOUNDING_INTRON
WBGene00006823_C06A5.7_unc-94_protein-coding J023 chrI:5998804-6000754 1.032 hlh1_T1 end1_T1 0.000 5primeExons_BOUNDING_INTRON
WBGene00006823_C06A5.7_unc-94_protein-coding J023 chrI:5998804-6000754 1.547 hlh1_T1 ceh32_T1 0.000 5primeExons_BOUNDING_INTRON
WBGene00006823_C06A5.7_unc-94_protein-coding J023 chrI:5998804-6000754 2.092 hlh1_T1 cnd1_T1 0.000 5primeExons_BOUNDING_INTRON
WBGene00006823_C06A5.7_unc-94_protein-coding J023 chrI:5998804-6000754 1.634 hlh1_T2 nhr25_T2 0.000 5primeExons_BOUNDING_INTRON
WBGene00006823_C06A5.7_unc-94_protein-coding J023 chrI:5998804-6000754 2.263 hlh1_T2 pha4_T2 0.000 5primeExons_BOUNDING_INTRON
WBGene00006823_C06A5.7_unc-94_protein-coding J023 chrI:5998804-6000754 2.924 hlh1_T2 tbx37_T2 0.000 5primeExons_BOUNDING_INTRON
WBGene00006823_C06A5.7_unc-94_protein-coding J023 chrI:5998804-6000754 2.092 hlh1_T2 cnd1_T2 0.000 5primeExons_BOUNDING_INTRON
WBGene00006823_C06A5.7_unc-94_protein-coding J023 chrI:5998804-6000754 2.461 hlh1_T2 ceh32_T2 0.000 5primeExons_BOUNDING_INTRON
WBGene00006823_C06A5.7_unc-94_protein-coding J023 chrI:5998804-6000754 1.870 hlh1_T3 pha4_T3 0.000 5primeExons_BOUNDING_INTRON
WBGene00006823_C06A5.7_unc-94_protein-coding J023 chrI:5998804-6000754 2.051 hlh1_T3 nhr25_T3 0.000 5primeExons_BOUNDING_INTRON
WBGene00006823_C06A5.7_unc-94_protein-coding J023 chrI:5998804-6000754 2.067 hlh1_T3 tbx37_T3 0.000 5primeExons_BOUNDING_INTRON
WBGene00006823_C06A5.7_unc-94_protein-coding J023 chrI:5998804-6000754 1.723 hlh1_T3 ceh32_T3 0.000 5primeExons_BOUNDING_INTRON
WBGene00006823_C06A5.7_unc-94_protein-coding J023 chrI:5998804-6000754 1.789 hlh1_T3 cnd1_T3 0.000 5primeExons_BOUNDING_INTRON
WBGene00006823_C06A5.7_unc-94_protein-coding J023 chrI:5998804-6000754 1.442 hlh1_T4 nhr25_T4 0.000 5primeExons_BOUNDING_INTRON
WBGene00006823_C06A5.7_unc-94_protein-coding J023 chrI:5998804-6000754 1.948 hlh1_T4 tbx37_T4 0.000 5primeExons_BOUNDING_INTRON
WBGene00006823_C06A5.7_unc-94_protein-coding J023 chrI:5998804-6000754 2.546 hlh1_T4 pha4_T4 0.000 5primeExons_BOUNDING_INTRON
WBGene00006823_C06A5.7_unc-94_protein-coding J023 chrI:5998804-6000754 1.137 hlh1_T4 ceh32_T4 0.002 5primeExons_BOUNDING_INTRON
WBGene00006823_C06A5.7_unc-94_protein-coding J023 chrI:5998804-6000754 1.146 hlh1_T4 end1_T4 0.001 5primeExons_BOUNDING_INTRON
WBGene00006823_C06A5.7_unc-94_protein-coding J023 chrI:5998804-6000754 1.191 hlh1_T4 cnd1_T4 0.000 5primeExons_BOUNDING_INTRON
 
>I:6009470-6009606.-.C06A5.8.5prime.C06A5.8a
GFF LINE C06A5.8 - FIRST_EXON: I:6009470-6009606 FIRST_INTRON: I:6009421-6009469 C06A5.8a
5primeExons: chrI:6009470-6009606
BOUNDING_INTRON: chrI:6009421-6009469
 
>I:6028486-6028649.+.B0025.1.5prime.B0025.1a
GFF LINE B0025.1 + FIRST_EXON: I:6028486-6028649 FIRST_INTRON: I:6028650-6029158 B0025.1a
5primeExons: chrI:6028486-6028649
BOUNDING_INTRON: chrI:6028650-6029158
WBGene00006932_B0025.1_vps-34_protein-coding J009 chrI:6028650-6029158 1.104 ceh32_T0 nhr25_T0 0.009 5primeExons_BOUNDING_INTRON
WBGene00006932_B0025.1_vps-34_protein-coding J009 chrI:6028650-6029158 1.137 ceh32_T0 end1_T0 0.019 5primeExons_BOUNDING_INTRON
WBGene00006932_B0025.1_vps-34_protein-coding J009 chrI:6028650-6029158 1.227 ceh32_T0 pha4_T0 0.014 5primeExons_BOUNDING_INTRON
WBGene00006932_B0025.1_vps-34_protein-coding J009 chrI:6028650-6029158 1.119 ceh32_T1 hlh1_T1 0.000 5primeExons_BOUNDING_INTRON
WBGene00006932_B0025.1_vps-34_protein-coding J009 chrI:6028650-6029158 1.301 ceh32_T1 nhr25_T1 0.000 5primeExons_BOUNDING_INTRON
WBGene00006932_B0025.1_vps-34_protein-coding J009 chrI:6028650-6029158 1.371 ceh32_T1 end1_T1 0.000 5primeExons_BOUNDING_INTRON
WBGene00006932_B0025.1_vps-34_protein-coding J009 chrI:6028650-6029158 1.616 ceh32_T1 pha4_T1 0.000 5primeExons_BOUNDING_INTRON
WBGene00006932_B0025.1_vps-34_protein-coding J009 chrI:6028650-6029158 1.128 ceh32_T2 hlh1_T2 0.000 5primeExons_BOUNDING_INTRON
WBGene00006932_B0025.1_vps-34_protein-coding J009 chrI:6028650-6029158 1.437 ceh32_T2 nhr25_T2 0.000 5primeExons_BOUNDING_INTRON
WBGene00006932_B0025.1_vps-34_protein-coding J009 chrI:6028650-6029158 1.518 ceh32_T2 end1_T2 0.000 5primeExons_BOUNDING_INTRON
WBGene00006932_B0025.1_vps-34_protein-coding J009 chrI:6028650-6029158 1.671 ceh32_T2 pha4_T2 0.000 5primeExons_BOUNDING_INTRON
WBGene00006932_B0025.1_vps-34_protein-coding J009 chrI:6028650-6029158 1.020 ceh32_T3 hlh1_T3 0.027 5primeExons_BOUNDING_INTRON
WBGene00006932_B0025.1_vps-34_protein-coding J009 chrI:6028650-6029158 1.190 ceh32_T3 nhr25_T3 0.058 5primeExons_BOUNDING_INTRON
WBGene00006932_B0025.1_vps-34_protein-coding J009 chrI:6028650-6029158 1.365 ceh32_T3 pha4_T3 0.018 5primeExons_BOUNDING_INTRON
WBGene00006932_B0025.1_vps-34_protein-coding J009 chrI:6028650-6029158 1.676 ceh32_T3 end1_T3 0.006 5primeExons_BOUNDING_INTRON
WBGene00006932_B0025.1_vps-34_protein-coding J009 chrI:6028650-6029158 1.189 ceh32_T4 hlh1_T4 0.003 5primeExons_BOUNDING_INTRON
WBGene00006932_B0025.1_vps-34_protein-coding J009 chrI:6028650-6029158 1.405 ceh32_T4 nhr25_T4 0.000 5primeExons_BOUNDING_INTRON
WBGene00006932_B0025.1_vps-34_protein-coding J009 chrI:6028650-6029158 1.408 ceh32_T4 end1_T4 0.007 5primeExons_BOUNDING_INTRON
WBGene00006932_B0025.1_vps-34_protein-coding J009 chrI:6028650-6029158 1.446 ceh32_T4 pha4_T4 0.000 5primeExons_BOUNDING_INTRON
WBGene00006932_B0025.1_vps-34_protein-coding E001 chrI:6028486-6028497 1.000 end1_T3 tbx37_T3 0.000 5primeExons_EXON
WBGene00006932_B0025.1_vps-34_protein-coding E001 chrI:6028486-6028497 1.011 ceh32_T3 hlh1_T3 0.003 5primeExons_EXON
WBGene00006932_B0025.1_vps-34_protein-coding E001 chrI:6028486-6028497 1.062 end1_T3 hlh1_T3 0.001 5primeExons_EXON
WBGene00006932_B0025.1_vps-34_protein-coding E001 chrI:6028486-6028497 1.118 ceh32_T0 hlh1_T0 0.031 5primeExons_EXON
WBGene00006932_B0025.1_vps-34_protein-coding E001 chrI:6028486-6028497 1.118 end1_T0 nhr25_T0 0.067 5primeExons_EXON
WBGene00006932_B0025.1_vps-34_protein-coding E001 chrI:6028486-6028497 1.325 pha4_T0 nhr25_T0 0.000 5primeExons_EXON
WBGene00006932_B0025.1_vps-34_protein-coding E001 chrI:6028486-6028497 1.601 ceh32_T0 nhr25_T0 0.000 5primeExons_EXON
>I:6081782-6081792.+.ZK484.2.5prime.ZK484.2a.3
GFF LINE ZK484.2 + FIRST_EXON: I:6081782-6081792 FIRST_INTRON: I:6081793-6081809 ZK484.2a.3
5primeExons: chrI:6081782-6081792
BOUNDING_INTRON: chrI:6081793-6081809
 
>I:6122590-6122684.+.T27A3.1.5prime.T27A3.1a
GFF LINE T27A3.1 + FIRST_EXON: I:6122590-6122684 FIRST_INTRON: I:6122685-6123121 T27A3.1a
5primeExons: chrI:6122590-6122684
BOUNDING_INTRON: chrI:6122685-6123121
 
>I:6154075-6154143.+.T09B4.5.5prime.T09B4.5a
GFF LINE T09B4.5 + FIRST_EXON: I:6154075-6154143 FIRST_INTRON: I:6154144-6155419 T09B4.5a
5primeExons: chrI:6154075-6154143
BOUNDING_INTRON: chrI:6154144-6155419
 
>I:6211082-6211155.-.T08B2.7.5prime.T08B2.7a
GFF LINE T08B2.7 - FIRST_EXON: I:6211082-6211155 FIRST_INTRON: I:6209940-6211081 T08B2.7a
5primeExons: chrI:6211082-6211155
BOUNDING_INTRON: chrI:6209940-6211081
 
>I:6214520-6214576.-.T08B2.9.5prime.T08B2.9b.2
GFF LINE T08B2.9 - FIRST_EXON: I:6214520-6214576 FIRST_INTRON: I:6214424-6214519 T08B2.9b.2
5primeExons: chrI:6214520-6214576
BOUNDING_INTRON: chrI:6214424-6214519
 
>I:6215669-6215847.+.T08B2.5.5prime.T08B2.5c
GFF LINE T08B2.5 + FIRST_EXON: I:6215669-6215847 FIRST_INTRON: I:6215848-6215918 T08B2.5c
5primeExons: chrI:6215669-6215847
BOUNDING_INTRON: chrI:6215848-6215918
WBGene00020346_T08B2.5_T08B2.5_protein-coding J030 chrI:6215848-6215918 1.211 ceh32_T1 pha4_T1 0.000 5primeExons_BOUNDING_INTRON
WBGene00020346_T08B2.5_T08B2.5_protein-coding J030 chrI:6215848-6215918 1.240 ceh32_T4 pha4_T4 0.000 5primeExons_BOUNDING_INTRON
WBGene00020346_T08B2.5_T08B2.5_protein-coding E001 chrI:6215732-6215774 1.058 end1_T3 ceh32_T3 0.068 5primeExons_EXON
WBGene00020346_T08B2.5_T08B2.5_protein-coding E001 chrI:6215732-6215774 1.238 pha4_T0 nhr25_T0 0.075 5primeExons_EXON
WBGene00020346_T08B2.5_T08B2.5_protein-coding E001 chrI:6215732-6215774 1.316 pha4_T0 ceh32_T0 0.047 5primeExons_EXON
WBGene00020346_T08B2.5_T08B2.5_protein-coding E001 chrI:6215732-6215774 1.337 end1_T3 nhr25_T3 0.010 5primeExons_EXON
WBGene00020346_T08B2.5_T08B2.5_protein-coding E001 chrI:6215732-6215774 1.487 end1_T3 cnd1_T3 0.000 5primeExons_EXON
WBGene00020346_T08B2.5_T08B2.5_protein-coding E001 chrI:6215732-6215774 1.576 end1_T4 tbx37_T4 0.046 5primeExons_EXON
WBGene00020346_T08B2.5_T08B2.5_protein-coding E001 chrI:6215732-6215774 1.759 end1_T3 tbx37_T3 0.000 5primeExons_EXON
>I:6289431-6289479.+.C10G11.6.5prime.C10G11.6b
GFF LINE C10G11.6 + FIRST_EXON: I:6289431-6289479 FIRST_INTRON: I:6289480-6290315 C10G11.6b
5primeExons: chrI:6289431-6289479
WBGene00015686_C10G11.6_C10G11.6_protein-coding E001 chrI:6289431-6289479 1.276 end1_T0 nhr25_T0 0.100 5primeExons_EXON
BOUNDING_INTRON: chrI:6289480-6290315
WBGene00015686_C10G11.6_C10G11.6_protein-coding J012 chrI:6289480-6290315 1.281 end1_T0 nhr25_T0 0.076 5primeExons_BOUNDING_INTRON
WBGene00015686_C10G11.6_C10G11.6_protein-coding J012 chrI:6289480-6290315 1.937 end1_T1 tbx37_T1 0.098 5primeExons_BOUNDING_INTRON
 
>I:629344-629444.-.F56A6.4.5prime.F56A6.4a
GFF LINE F56A6.4 - FIRST_EXON: I:629344-629444 FIRST_INTRON: I:627364-629343 F56A6.4a
5primeExons: chrI:629344-629444
WBGene00018923_F56A6.4_eme-1_protein-coding E011 chrI:629344-629444 1.002 ceh32_T1 end1_T1 0.000 5primeExons_EXON
WBGene00018923_F56A6.4_eme-1_protein-coding E011 chrI:629344-629444 1.098 ceh32_T1 hlh1_T1 0.000 5primeExons_EXON
WBGene00018923_F56A6.4_eme-1_protein-coding E011 chrI:629344-629444 1.126 ceh32_T1 pha4_T1 0.001 5primeExons_EXON
WBGene00018923_F56A6.4_eme-1_protein-coding E011 chrI:629344-629444 1.132 ceh32_T1 nhr25_T1 0.000 5primeExons_EXON
WBGene00018923_F56A6.4_eme-1_protein-coding E011 chrI:629344-629444 1.004 ceh32_T2 pha4_T2 0.000 5primeExons_EXON
WBGene00018923_F56A6.4_eme-1_protein-coding E011 chrI:629344-629444 1.139 ceh32_T2 nhr25_T2 0.001 5primeExons_EXON
WBGene00018923_F56A6.4_eme-1_protein-coding E011 chrI:629344-629444 1.259 ceh32_T4 nhr25_T4 0.000 5primeExons_EXON
WBGene00018923_F56A6.4_eme-1_protein-coding E011 chrI:629344-629444 1.275 ceh32_T4 pha4_T4 0.000 5primeExons_EXON
BOUNDING_INTRON: chrI:627364-629343
WBGene00018923_F56A6.4_eme-1_protein-coding J018 chrI:627364-629343 1.483 ceh32_T0 pha4_T0 0.000 5primeExons_BOUNDING_INTRON
WBGene00018923_F56A6.4_eme-1_protein-coding J018 chrI:627364-629343 1.264 cnd1_T0 pha4_T0 0.012 5primeExons_BOUNDING_INTRON
WBGene00018923_F56A6.4_eme-1_protein-coding J018 chrI:627364-629343 1.156 nhr25_T0 pha4_T0 0.014 5primeExons_BOUNDING_INTRON
 
>I:6294896-6295189.+.C10G11.5.5prime.C10G11.5a.2
GFF LINE C10G11.5 + FIRST_EXON: I:6294896-6295189 FIRST_INTRON: I:6295190-6295257 C10G11.5a.2
5primeExons: chrI:6294896-6295189
BOUNDING_INTRON: chrI:6295190-6295257
WBGene00004068_C10G11.5_pnk-1_protein-coding J017 chrI:6295190-6295257 1.332 end1_T4 nhr25_T4 0.024 5primeExons_BOUNDING_INTRON
WBGene00004068_C10G11.5_pnk-1_protein-coding J017 chrI:6295190-6295257 1.521 pha4_T4 nhr25_T4 0.022 5primeExons_BOUNDING_INTRON
WBGene00004068_C10G11.5_pnk-1_protein-coding E001 chrI:6294896-6295066 1.598 end1_T4 cnd1_T4 0.078 5primeExons_EXON
>I:6307327-6307371.+.C10G11.1.5prime.C10G11.1b
GFF LINE C10G11.1 + FIRST_EXON: I:6307327-6307371 FIRST_INTRON: I:6307372-6307412 C10G11.1b
[truncated: 2,484,950 more chars]
