# Supplementary material for: The C. elegans embryonic transcriptome with tissue, time, and alternative splicing resolution
Source: Genome Res. 2019 Jun;29(6):1036–45. doi: 10.1101/gr.243394.118 (PMC6581053; doi:10.1101/gr.243394.118)
Supplement: Supplemental Material [file supp_gr.243394.118_Supplemental_File_S2.zip › Supplemental_File_alt_5prime_exon_overlaps_internal_exon_begins_with_splice.WS245.txt]

# list of alternate 5 prime exons in WS245 coordinates that overlap an internal exon and begin with the splice also used by an internal exon
# each entry begins with a ">" label line for the entry, followed by a GFF line with the position of the exon including the name of a transcript that includes that 5' exon
# the third line provides the positions of the 5 prime exon and the bounding intron
# the following lines provide any differential usage information, first for the 5' exon and then the bounding intron (after the BOUNDING_INTRON: line)
# columns for differential usage
# column 1: gene name
# column 2: feature identifier (J*, junction; E*, exon)
# column 3: position
# column 4: log2FC change
# column 5: sample with higher expression
# column 6: sample with lower expression
# column 7: adjusted p-value


>I:10020608-10020648.+.F10G8.1.5prime.F10G8.1b
GFF LINE F10G8.1 + FIRST_EXON: I:10020608-10020648 FIRST_INTRON: I:10020649-10020699 F10G8.1b
5primeExons: chrI:10020608-10020648
BOUNDING_INTRON: chrI:10020649-10020699
 
>I:10026643-10026751.+.F10G8.3.5prime.F10G8.3.1
GFF LINE F10G8.3 + FIRST_EXON: I:10026643-10026751 FIRST_INTRON: I:10026752-10026795 F10G8.3.1
5primeExons: chrI:10026643-10026751
BOUNDING_INTRON: chrI:10026752-10026795
 
>I:10073339-10074063.-.B0379.7.5prime.B0379.7.2
GFF LINE B0379.7 - FIRST_EXON: I:10073339-10074063 FIRST_INTRON: I:10073291-10073338 B0379.7.2
5primeExons: chrI:10073339-10074063
BOUNDING_INTRON: chrI:10073291-10073338
 
>I:10299274-10299344.+.T20F10.2.5prime.T20F10.2b
GFF LINE T20F10.2 + FIRST_EXON: I:10299274-10299344 FIRST_INTRON: I:10299345-10299390 T20F10.2b
5primeExons: chrI:10299274-10299344
BOUNDING_INTRON: chrI:10299345-10299390
WBGene00011864_T20F10.2_T20F10.2_protein-coding J010 chrI:10299345-10299390 1.285 ceh32_T1 end1_T1 0.000 5primeExons_BOUNDING_INTRON
WBGene00011864_T20F10.2_T20F10.2_protein-coding J010 chrI:10299345-10299390 1.345 ceh32_T1 pha4_T1 0.000 5primeExons_BOUNDING_INTRON
WBGene00011864_T20F10.2_T20F10.2_protein-coding J010 chrI:10299345-10299390 1.179 ceh32_T2 end1_T2 0.000 5primeExons_BOUNDING_INTRON
 
>I:1034545-1034644.+.Y34D9A.3.5prime.Y34D9A.3b
GFF LINE Y34D9A.3 + FIRST_EXON: I:1034545-1034644 FIRST_INTRON: I:1034645-1034690 Y34D9A.3b
5primeExons: chrI:1034545-1034644
WBGene00021329_Y34D9A.3_Y34D9A.3_protein-coding E003 chrI:1034547-1034644 1.004 ceh32_T0 nhr25_T0 0.001 5primeExons_EXON
WBGene00021329_Y34D9A.3_Y34D9A.3_protein-coding E003 chrI:1034547-1034644 1.138 ceh32_T0 hlh1_T0 0.000 5primeExons_EXON
WBGene00021329_Y34D9A.3_Y34D9A.3_protein-coding E003 chrI:1034547-1034644 1.169 ceh32_T3 nhr25_T3 0.000 5primeExons_EXON
WBGene00021329_Y34D9A.3_Y34D9A.3_protein-coding E003 chrI:1034547-1034644 1.248 cnd1_T2 pha4_T2 0.000 5primeExons_EXON
WBGene00021329_Y34D9A.3_Y34D9A.3_protein-coding E003 chrI:1034547-1034644 1.261 ceh32_T0 end1_T0 0.001 5primeExons_EXON
WBGene00021329_Y34D9A.3_Y34D9A.3_protein-coding E003 chrI:1034547-1034644 1.314 cnd1_T4 end1_T4 0.000 5primeExons_EXON
WBGene00021329_Y34D9A.3_Y34D9A.3_protein-coding E003 chrI:1034547-1034644 1.319 cnd1_T4 pha4_T4 0.000 5primeExons_EXON
WBGene00021329_Y34D9A.3_Y34D9A.3_protein-coding E003 chrI:1034547-1034644 1.396 ceh32_T0 pha4_T0 0.001 5primeExons_EXON
WBGene00021329_Y34D9A.3_Y34D9A.3_protein-coding E003 chrI:1034547-1034644 1.449 ceh32_T4 nhr25_T4 0.000 5primeExons_EXON
WBGene00021329_Y34D9A.3_Y34D9A.3_protein-coding E003 chrI:1034547-1034644 1.460 ceh32_T3 pha4_T3 0.000 5primeExons_EXON
WBGene00021329_Y34D9A.3_Y34D9A.3_protein-coding E003 chrI:1034547-1034644 1.557 ceh32_T2 nhr25_T2 0.000 5primeExons_EXON
WBGene00021329_Y34D9A.3_Y34D9A.3_protein-coding E003 chrI:1034547-1034644 1.578 ceh32_T3 end1_T3 0.000 5primeExons_EXON
WBGene00021329_Y34D9A.3_Y34D9A.3_protein-coding E003 chrI:1034547-1034644 1.583 ceh32_T2 hlh1_T2 0.000 5primeExons_EXON
WBGene00021329_Y34D9A.3_Y34D9A.3_protein-coding E003 chrI:1034547-1034644 1.622 ceh32_T1 hlh1_T1 0.000 5primeExons_EXON
WBGene00021329_Y34D9A.3_Y34D9A.3_protein-coding E003 chrI:1034547-1034644 1.641 ceh32_T4 hlh1_T4 0.000 5primeExons_EXON
WBGene00021329_Y34D9A.3_Y34D9A.3_protein-coding E003 chrI:1034547-1034644 1.650 ceh32_T1 nhr25_T1 0.000 5primeExons_EXON
WBGene00021329_Y34D9A.3_Y34D9A.3_protein-coding E003 chrI:1034547-1034644 1.754 ceh32_T2 end1_T2 0.000 5primeExons_EXON
WBGene00021329_Y34D9A.3_Y34D9A.3_protein-coding E003 chrI:1034547-1034644 2.220 ceh32_T4 end1_T4 0.000 5primeExons_EXON
WBGene00021329_Y34D9A.3_Y34D9A.3_protein-coding E003 chrI:1034547-1034644 2.227 ceh32_T4 pha4_T4 0.000 5primeExons_EXON
WBGene00021329_Y34D9A.3_Y34D9A.3_protein-coding E003 chrI:1034547-1034644 2.268 ceh32_T2 pha4_T2 0.000 5primeExons_EXON
WBGene00021329_Y34D9A.3_Y34D9A.3_protein-coding E003 chrI:1034547-1034644 2.317 ceh32_T1 end1_T1 0.000 5primeExons_EXON
WBGene00021329_Y34D9A.3_Y34D9A.3_protein-coding E003 chrI:1034547-1034644 2.333 ceh32_T1 pha4_T1 0.000 5primeExons_EXON
BOUNDING_INTRON: chrI:1034645-1034690
WBGene00021329_Y34D9A.3_Y34D9A.3_protein-coding J019 chrI:1034645-1034690 1.032 ceh32_T0 end1_T0 0.073 5primeExons_BOUNDING_INTRON
WBGene00021329_Y34D9A.3_Y34D9A.3_protein-coding J019 chrI:1034645-1034690 1.123 ceh32_T0 pha4_T0 0.071 5primeExons_BOUNDING_INTRON
WBGene00021329_Y34D9A.3_Y34D9A.3_protein-coding J019 chrI:1034645-1034690 1.410 ceh32_T1 pha4_T1 0.000 5primeExons_BOUNDING_INTRON
WBGene00021329_Y34D9A.3_Y34D9A.3_protein-coding J019 chrI:1034645-1034690 1.603 ceh32_T1 end1_T1 0.000 5primeExons_BOUNDING_INTRON
WBGene00021329_Y34D9A.3_Y34D9A.3_protein-coding J019 chrI:1034645-1034690 1.238 ceh32_T2 pha4_T2 0.001 5primeExons_BOUNDING_INTRON
WBGene00021329_Y34D9A.3_Y34D9A.3_protein-coding J019 chrI:1034645-1034690 1.148 ceh32_T3 nhr25_T3 0.064 5primeExons_BOUNDING_INTRON
WBGene00021329_Y34D9A.3_Y34D9A.3_protein-coding J019 chrI:1034645-1034690 1.233 ceh32_T3 end1_T3 0.031 5primeExons_BOUNDING_INTRON
WBGene00021329_Y34D9A.3_Y34D9A.3_protein-coding J019 chrI:1034645-1034690 1.688 ceh32_T4 end1_T4 0.075 5primeExons_BOUNDING_INTRON
WBGene00021329_Y34D9A.3_Y34D9A.3_protein-coding J019 chrI:1034645-1034690 1.089 cnd1_T4 pha4_T4 0.079 5primeExons_BOUNDING_INTRON
WBGene00021329_Y34D9A.3_Y34D9A.3_protein-coding J019 chrI:1034645-1034690 1.657 cnd1_T4 end1_T4 0.005 5primeExons_BOUNDING_INTRON
WBGene00021329_Y34D9A.3_Y34D9A.3_protein-coding J019 chrI:1034645-1034690 1.015 tbx37_T1 end1_T1 0.005 5primeExons_BOUNDING_INTRON
WBGene00021329_Y34D9A.3_Y34D9A.3_protein-coding J019 chrI:1034645-1034690 1.303 tbx37_T4 end1_T4 0.085 5primeExons_BOUNDING_INTRON
>I:1039365-1039881.+.Y34D9A.3.5prime.Y34D9A.3c
GFF LINE Y34D9A.3 + FIRST_EXON: I:1039365-1039881 FIRST_INTRON: I:1039882-1040113 Y34D9A.3c
5primeExons: chrI:1039365-1039881
BOUNDING_INTRON: chrI:1039882-1040113
 
>I:1040149-1040646.+.Y34D9A.3.5prime.Y34D9A.3d
GFF LINE Y34D9A.3 + FIRST_EXON: I:1040149-1040646 FIRST_INTRON: I:1040647-1040697 Y34D9A.3d
5primeExons: chrI:1040149-1040646
WBGene00021329_Y34D9A.3_Y34D9A.3_protein-coding E016 chrI:1040149-1040646 1.025 end1_T1 ceh32_T1 0.002 5primeExons_EXON
BOUNDING_INTRON: chrI:1040647-1040697
WBGene00021329_Y34D9A.3_Y34D9A.3_protein-coding J030 chrI:1040647-1040697 1.073 end1_T0 nhr25_T0 0.033 5primeExons_BOUNDING_INTRON
WBGene00021329_Y34D9A.3_Y34D9A.3_protein-coding J030 chrI:1040647-1040697 1.645 end1_T3 nhr25_T3 0.006 5primeExons_BOUNDING_INTRON
 
>I:1043494-1043925.+.Y34D9A.7.5prime.Y34D9A.7b
GFF LINE Y34D9A.7 + FIRST_EXON: I:1043494-1043925 FIRST_INTRON: I:1043926-1046341 Y34D9A.7b
5primeExons: chrI:1043494-1043925
BOUNDING_INTRON: chrI:1043926-1046341
 
>I:10436466-10436616.+.Y106G6H.3.5prime.Y106G6H.3c.2
GFF LINE Y106G6H.3 + FIRST_EXON: I:10436466-10436616 FIRST_INTRON: I:10436617-10436669 Y106G6H.3c.2
5primeExons: chrI:10436466-10436616
WBGene00004444_Y106G6H.3_rpl-30_protein-coding E004 chrI:10436466-10436467 1.002 nhr25_T4 end1_T4 0.000 5primeExons_EXON
WBGene00004444_Y106G6H.3_rpl-30_protein-coding E004 chrI:10436466-10436467 1.028 nhr25_T4 cnd1_T4 0.025 5primeExons_EXON
WBGene00004444_Y106G6H.3_rpl-30_protein-coding E004 chrI:10436466-10436467 1.052 nhr25_T0 end1_T0 0.002 5primeExons_EXON
WBGene00004444_Y106G6H.3_rpl-30_protein-coding E004 chrI:10436466-10436467 1.134 nhr25_T0 ceh32_T0 0.000 5primeExons_EXON
WBGene00004444_Y106G6H.3_rpl-30_protein-coding E004 chrI:10436466-10436467 1.142 nhr25_T1 end1_T1 0.000 5primeExons_EXON
WBGene00004444_Y106G6H.3_rpl-30_protein-coding E004 chrI:10436466-10436467 1.251 nhr25_T2 ceh32_T2 0.000 5primeExons_EXON
WBGene00004444_Y106G6H.3_rpl-30_protein-coding E004 chrI:10436466-10436467 1.281 nhr25_T4 hlh1_T4 0.008 5primeExons_EXON
WBGene00004444_Y106G6H.3_rpl-30_protein-coding E004 chrI:10436466-10436467 1.310 nhr25_T0 hlh1_T0 0.000 5primeExons_EXON
WBGene00004444_Y106G6H.3_rpl-30_protein-coding E004 chrI:10436466-10436467 1.470 nhr25_T0 pha4_T0 0.000 5primeExons_EXON
WBGene00004444_Y106G6H.3_rpl-30_protein-coding E004 chrI:10436466-10436467 1.524 nhr25_T1 hlh1_T1 0.000 5primeExons_EXON
WBGene00004444_Y106G6H.3_rpl-30_protein-coding E004 chrI:10436466-10436467 1.524 nhr25_T2 hlh1_T2 0.000 5primeExons_EXON
WBGene00004444_Y106G6H.3_rpl-30_protein-coding E004 chrI:10436466-10436467 1.575 nhr25_T1 cnd1_T1 0.000 5primeExons_EXON
WBGene00004444_Y106G6H.3_rpl-30_protein-coding E004 chrI:10436466-10436467 1.678 nhr25_T0 cnd1_T0 0.000 5primeExons_EXON
WBGene00004444_Y106G6H.3_rpl-30_protein-coding E004 chrI:10436466-10436467 1.685 nhr25_T2 tbx37_T2 0.000 5primeExons_EXON
BOUNDING_INTRON: chrI:10436617-10436669
WBGene00004444_Y106G6H.3_rpl-30_protein-coding J012 chrI:10436617-10436669 1.021 ceh32_T1 nhr25_T1 0.000 5primeExons_BOUNDING_INTRON
WBGene00004444_Y106G6H.3_rpl-30_protein-coding J012 chrI:10436617-10436669 1.030 cnd1_T2 nhr25_T2 0.001 5primeExons_BOUNDING_INTRON
WBGene00004444_Y106G6H.3_rpl-30_protein-coding J012 chrI:10436617-10436669 1.103 cnd1_T3 nhr25_T3 0.000 5primeExons_BOUNDING_INTRON
WBGene00004444_Y106G6H.3_rpl-30_protein-coding J012 chrI:10436617-10436669 1.017 end1_T0 nhr25_T0 0.000 5primeExons_BOUNDING_INTRON
WBGene00004444_Y106G6H.3_rpl-30_protein-coding J012 chrI:10436617-10436669 1.214 end1_T2 nhr25_T2 0.000 5primeExons_BOUNDING_INTRON
WBGene00004444_Y106G6H.3_rpl-30_protein-coding J012 chrI:10436617-10436669 1.236 end1_T4 nhr25_T4 0.000 5primeExons_BOUNDING_INTRON
WBGene00004444_Y106G6H.3_rpl-30_protein-coding J012 chrI:10436617-10436669 1.260 pha4_T1 nhr25_T1 0.000 5primeExons_BOUNDING_INTRON
WBGene00004444_Y106G6H.3_rpl-30_protein-coding J012 chrI:10436617-10436669 1.022 pha4_T2 nhr25_T2 0.010 5primeExons_BOUNDING_INTRON
WBGene00004444_Y106G6H.3_rpl-30_protein-coding J012 chrI:10436617-10436669 1.411 pha4_T3 nhr25_T3 0.000 5primeExons_BOUNDING_INTRON
WBGene00004444_Y106G6H.3_rpl-30_protein-coding J012 chrI:10436617-10436669 1.521 pha4_T4 nhr25_T4 0.000 5primeExons_BOUNDING_INTRON
>I:10445528-10445716.-.Y106G6H.6.5prime.Y106G6H.6e.1
GFF LINE Y106G6H.6 - FIRST_EXON: I:10445528-10445716 FIRST_INTRON: I:10444999-10445527 Y106G6H.6e.1
5primeExons: chrI:10445528-10445716
BOUNDING_INTRON: chrI:10444999-10445527
 
>I:1046576-1046578.+.Y34D9A.7.5prime.Y34D9A.7c
GFF LINE Y34D9A.7 + FIRST_EXON: I:1046576-1046578 FIRST_INTRON: I:1046579-1047955 Y34D9A.7c
5primeExons: chrI:1046576-1046578
BOUNDING_INTRON: chrI:1046579-1047955
 
>I:10468270-10468520.-.Y106G6H.12.5prime.Y106G6H.12c
GFF LINE Y106G6H.12 - FIRST_EXON: I:10468270-10468520 FIRST_INTRON: I:10468214-10468269 Y106G6H.12c
5primeExons: chrI:10468270-10468520
BOUNDING_INTRON: chrI:10468214-10468269
WBGene00001112_Y106G6H.12_duo-3_protein-coding J018 chrI:10468214-10468269 1.037 nhr25_T2 hlh1_T2 0.041 5primeExons_BOUNDING_INTRON
 
>I:10469735-10470010.-.Y106G6H.12.5prime.Y106G6H.12b
GFF LINE Y106G6H.12 - FIRST_EXON: I:10469735-10470010 FIRST_INTRON: I:10469681-10469734 Y106G6H.12b
5primeExons: chrI:10469735-10470010
BOUNDING_INTRON: chrI:10469681-10469734
 
>I:1051916-1052012.-.Y34D9A.8.5prime.Y34D9A.8c
GFF LINE Y34D9A.8 - FIRST_EXON: I:1051916-1052012 FIRST_INTRON: I:1051130-1051915 Y34D9A.8c
5primeExons: chrI:1051916-1052012
WBGene00021333_Y34D9A.8_Y34D9A.8_protein-coding E003 chrI:1051916-1052012 1.796 hlh1_T0 ceh32_T0 0.042 5primeExons_EXON
BOUNDING_INTRON: chrI:1051130-1051915
WBGene00021333_Y34D9A.8_Y34D9A.8_protein-coding J009 chrI:1051130-1051915 1.621 hlh1_T1 ceh32_T1 0.008 5primeExons_BOUNDING_INTRON
 
>I:10527332-10527415.+.F59C6.14.5prime.F59C6.14b
GFF LINE F59C6.14 + FIRST_EXON: I:10527332-10527415 FIRST_INTRON: I:10527416-10527747 F59C6.14b
5primeExons: chrI:10527332-10527415
BOUNDING_INTRON: chrI:10527416-10527747
 
>I:10572029-10572415.+.F25H2.13.5prime.F25H2.13.1
GFF LINE F25H2.13 + FIRST_EXON: I:10572029-10572415 FIRST_INTRON: I:10572416-10572693 F25H2.13.1
5primeExons: chrI:10572029-10572415
WBGene00009124_F25H2.13_rtel-1_protein-coding E003 chrI:10572029-10572415 1.017 ceh32_T4 nhr25_T4 0.022 5primeExons_EXON
BOUNDING_INTRON: chrI:10572416-10572693
WBGene00009124_F25H2.13_rtel-1_protein-coding J018 chrI:10572416-10572693 11.852 end1_T1 ceh32_T1 0.081 5primeExons_BOUNDING_INTRON
 
>I:10579743-10580085.+.F29C6.1.5prime.F29C6.1b.1
GFF LINE F29C6.1 + FIRST_EXON: I:10579743-10580085 FIRST_INTRON: I:10580086-10580429 F29C6.1b.1
5primeExons: chrI:10579743-10580085
WBGene00009243_F29C6.1_F29C6.1_protein-coding E003 chrI:10579905-10580085 1.598 ceh32_T4 hlh1_T4 0.003 5primeExons_EXON
WBGene00009243_F29C6.1_F29C6.1_protein-coding E003 chrI:10579905-10580085 1.626 end1_T4 hlh1_T4 0.001 5primeExons_EXON
BOUNDING_INTRON: chrI:10580086-10580429
>I:10580255-10580890.+.ZC410.5.5prime.F29C6.1b.2
GFF LINE ZC410.5 + FIRST_EXON: I:10580255-10580890 FIRST_INTRON: I:1-1 F29C6.1b.2
5primeExons: chrI:10580255-10580890
WBGene00009243_F29C6.1_F29C6.1_protein-coding E004 chrI:10580255-10580429 12.866 hlh1_T4 ceh32_T4 0.014 5primeExons_EXON
BOUNDING_INTRON: chrI:1-1
>I:10588932-10589479.+.T22A3.3.5prime.T22A3.3b.3
GFF LINE T22A3.3 + FIRST_EXON: I:10588932-10589479 FIRST_INTRON: I:10589480-10589561 T22A3.3b.3
5primeExons: chrI:10588932-10589479
BOUNDING_INTRON: chrI:10589480-10589561
 
>I:10605039-10605443.+.T22A3.5.5prime.T22A3.5b
GFF LINE T22A3.5 + FIRST_EXON: I:10605039-10605443 FIRST_INTRON: I:10605444-10605955 T22A3.5b
5primeExons: chrI:10605039-10605443
BOUNDING_INTRON: chrI:10605444-10605955
WBGene00011908_T22A3.5_pash-1_protein-coding J023 chrI:10605444-10605955 1.089 cnd1_T3 pha4_T3 0.013 5primeExons_BOUNDING_INTRON
WBGene00011908_T22A3.5_pash-1_protein-coding J023 chrI:10605444-10605955 1.090 nhr25_T2 pha4_T2 0.013 5primeExons_BOUNDING_INTRON
 
>I:1068591-1069088.+.R06A10.2.5prime.R06A10.2a.1
GFF LINE R06A10.2 + FIRST_EXON: I:1068591-1069088 FIRST_INTRON: I:1069089-1069413 R06A10.2a.1
5primeExons: chrI:1068591-1069088
WBGene00001745_R06A10.2_gsa-1_protein-coding E001 chrI:1068591-1068610 1.004 cnd1_T2 hlh1_T2 0.000 5primeExons_EXON
WBGene00001745_R06A10.2_gsa-1_protein-coding E001 chrI:1068591-1068610 1.056 cnd1_T2 end1_T2 0.002 5primeExons_EXON
WBGene00001745_R06A10.2_gsa-1_protein-coding E001 chrI:1068591-1068610 1.078 ceh32_T3 hlh1_T3 0.022 5primeExons_EXON
WBGene00001745_R06A10.2_gsa-1_protein-coding E001 chrI:1068591-1068610 1.087 ceh32_T4 end1_T4 0.000 5primeExons_EXON
WBGene00001745_R06A10.2_gsa-1_protein-coding E001 chrI:1068591-1068610 1.091 ceh32_T0 hlh1_T0 0.001 5primeExons_EXON
WBGene00001745_R06A10.2_gsa-1_protein-coding E001 chrI:1068591-1068610 1.121 cnd1_T2 pha4_T2 0.000 5primeExons_EXON
WBGene00001745_R06A10.2_gsa-1_protein-coding E001 chrI:1068591-1068610 1.128 ceh32_T3 end1_T3 0.013 5primeExons_EXON
WBGene00001745_R06A10.2_gsa-1_protein-coding E001 chrI:1068591-1068610 1.137 ceh32_T0 nhr25_T0 0.028 5primeExons_EXON
WBGene00001745_R06A10.2_gsa-1_protein-coding E001 chrI:1068591-1068610 1.275 ceh32_T1 nhr25_T1 0.001 5primeExons_EXON
WBGene00001745_R06A10.2_gsa-1_protein-coding E001 chrI:1068591-1068610 1.286 ceh32_T4 hlh1_T4 0.000 5primeExons_EXON
WBGene00001745_R06A10.2_gsa-1_protein-coding E001 chrI:1068591-1068610 1.324 ceh32_T2 hlh1_T2 0.000 5primeExons_EXON
WBGene00001745_R06A10.2_gsa-1_protein-coding E001 chrI:1068591-1068610 1.336 cnd1_T4 nhr25_T4 0.000 5primeExons_EXON
WBGene00001745_R06A10.2_gsa-1_protein-coding E001 chrI:1068591-1068610 1.368 ceh32_T2 end1_T2 0.000 5primeExons_EXON
WBGene00001745_R06A10.2_gsa-1_protein-coding E001 chrI:1068591-1068610 1.409 ceh32_T1 end1_T1 0.000 5primeExons_EXON
WBGene00001745_R06A10.2_gsa-1_protein-coding E001 chrI:1068591-1068610 1.434 ceh32_T2 pha4_T2 0.000 5primeExons_EXON
WBGene00001745_R06A10.2_gsa-1_protein-coding E001 chrI:1068591-1068610 1.446 ceh32_T1 hlh1_T1 0.000 5primeExons_EXON
WBGene00001745_R06A10.2_gsa-1_protein-coding E001 chrI:1068591-1068610 1.537 ceh32_T3 nhr25_T3 0.006 5primeExons_EXON
WBGene00001745_R06A10.2_gsa-1_protein-coding E001 chrI:1068591-1068610 1.779 ceh32_T4 nhr25_T4 0.000 5primeExons_EXON
WBGene00001745_R06A10.2_gsa-1_protein-coding E001 chrI:1068591-1068610 13.536 cnd1_T2 nhr25_T2 0.000 5primeExons_EXON
WBGene00001745_R06A10.2_gsa-1_protein-coding E001 chrI:1068591-1068610 13.797 ceh32_T2 nhr25_T2 0.000 5primeExons_EXON
BOUNDING_INTRON: chrI:1069089-1069413
>I:1069015-1069088.+.R06A10.2.5prime.R06A10.2b
GFF LINE R06A10.2 + FIRST_EXON: I:1069015-1069088 FIRST_INTRON: I:1069089-1069413 R06A10.2b
5primeExons: chrI:1069015-1069088
BOUNDING_INTRON: chrI:1069089-1069413
 
>I:10716842-10716997.-.B0205.1.5prime.B0205.1b
GFF LINE B0205.1 - FIRST_EXON: I:10716842-10716997 FIRST_INTRON: I:10716790-10716841 B0205.1b
5primeExons: chrI:10716842-10716997
BOUNDING_INTRON: chrI:10716790-10716841
 
>I:10725352-10725563.-.B0205.2.5prime.B0205.2a
GFF LINE B0205.2 - FIRST_EXON: I:10725352-10725563 FIRST_INTRON: I:10725302-10725351 B0205.2a
5primeExons: chrI:10725352-10725563
BOUNDING_INTRON: chrI:10725302-10725351
 
>I:10750570-10750655.+.R13H8.1.5prime.R13H8.1f
GFF LINE R13H8.1 + FIRST_EXON: I:10750570-10750655 FIRST_INTRON: I:10750656-10750893 R13H8.1f
5primeExons: chrI:10750570-10750655
WBGene00000912_R13H8.1_daf-16_protein-coding E004 chrI:10750572-10750655 12.653 hlh1_T3 cnd1_T3 0.085 5primeExons_EXON
BOUNDING_INTRON: chrI:10750656-10750893
>I:10750960-10750984.+.R13H8.1.5prime.R13H8.1d
GFF LINE R13H8.1 + FIRST_EXON: I:10750960-10750984 FIRST_INTRON: I:10750985-10751037 R13H8.1d
5primeExons: chrI:10750960-10750984
WBGene00000912_R13H8.1_daf-16_protein-coding E006 chrI:10750960-10750984 1.944 ceh32_T0 nhr25_T0 0.000 5primeExons_EXON
WBGene00000912_R13H8.1_daf-16_protein-coding E006 chrI:10750960-10750984 2.136 ceh32_T0 hlh1_T0 0.000 5primeExons_EXON
WBGene00000912_R13H8.1_daf-16_protein-coding E006 chrI:10750960-10750984 1.139 end1_T4 nhr25_T4 0.043 5primeExons_EXON
BOUNDING_INTRON: chrI:10750985-10751037
 
>I:10762770-10763347.+.R13H8.1.5prime.R13H8.1b.1
GFF LINE R13H8.1 + FIRST_EXON: I:10762770-10763347 FIRST_INTRON: I:10763348-10763589 R13H8.1b.1
5primeExons: chrI:10762770-10763347
WBGene00000912_R13H8.1_daf-16_protein-coding E010 chrI:10762770-10763347 2.218 end1_T0 hlh1_T0 0.003 5primeExons_EXON
WBGene00000912_R13H8.1_daf-16_protein-coding E010 chrI:10762770-10763347 2.965 end1_T0 tbx37_T0 0.000 5primeExons_EXON
WBGene00000912_R13H8.1_daf-16_protein-coding E010 chrI:10762770-10763347 3.214 end1_T0 nhr25_T0 0.000 5primeExons_EXON
WBGene00000912_R13H8.1_daf-16_protein-coding E010 chrI:10762770-10763347 1.815 end1_T0 ceh32_T0 0.000 5primeExons_EXON
WBGene00000912_R13H8.1_daf-16_protein-coding E010 chrI:10762770-10763347 15.629 end1_T0 cnd1_T0 0.000 5primeExons_EXON
WBGene00000912_R13H8.1_daf-16_protein-coding E010 chrI:10762770-10763347 2.314 end1_T1 pha4_T1 0.000 5primeExons_EXON
WBGene00000912_R13H8.1_daf-16_protein-coding E010 chrI:10762770-10763347 2.933 end1_T1 hlh1_T1 0.000 5primeExons_EXON
WBGene00000912_R13H8.1_daf-16_protein-coding E010 chrI:10762770-10763347 3.147 end1_T1 tbx37_T1 0.000 5primeExons_EXON
WBGene00000912_R13H8.1_daf-16_protein-coding E010 chrI:10762770-10763347 4.526 end1_T1 nhr25_T1 0.000 5primeExons_EXON
WBGene00000912_R13H8.1_daf-16_protein-coding E010 chrI:10762770-10763347 15.108 end1_T1 ceh32_T1 0.000 5primeExons_EXON
WBGene00000912_R13H8.1_daf-16_protein-coding E010 chrI:10762770-10763347 4.570 end1_T1 cnd1_T1 0.000 5primeExons_EXON
WBGene00000912_R13H8.1_daf-16_protein-coding E010 chrI:10762770-10763347 2.098 end1_T2 pha4_T2 0.000 5primeExons_EXON
WBGene00000912_R13H8.1_daf-16_protein-coding E010 chrI:10762770-10763347 2.298 end1_T2 hlh1_T2 0.000 5primeExons_EXON
WBGene00000912_R13H8.1_daf-16_protein-coding E010 chrI:10762770-10763347 2.784 end1_T2 tbx37_T2 0.000 5primeExons_EXON
WBGene00000912_R13H8.1_daf-16_protein-coding E010 chrI:10762770-10763347 2.825 end1_T2 nhr25_T2 0.000 5primeExons_EXON
WBGene00000912_R13H8.1_daf-16_protein-coding E010 chrI:10762770-10763347 3.550 end1_T2 ceh32_T2 0.000 5primeExons_EXON
WBGene00000912_R13H8.1_daf-16_protein-coding E010 chrI:10762770-10763347 3.745 end1_T2 cnd1_T2 0.000 5primeExons_EXON
WBGene00000912_R13H8.1_daf-16_protein-coding E010 chrI:10762770-10763347 2.198 end1_T3 hlh1_T3 0.001 5primeExons_EXON
WBGene00000912_R13H8.1_daf-16_protein-coding E010 chrI:10762770-10763347 2.434 end1_T3 pha4_T3 0.000 5primeExons_EXON
WBGene00000912_R13H8.1_daf-16_protein-coding E010 chrI:10762770-10763347 2.805 end1_T3 tbx37_T3 0.000 5primeExons_EXON
WBGene00000912_R13H8.1_daf-16_protein-coding E010 chrI:10762770-10763347 3.233 end1_T3 nhr25_T3 0.000 5primeExons_EXON
WBGene00000912_R13H8.1_daf-16_protein-coding E010 chrI:10762770-10763347 2.753 end1_T3 ceh32_T3 0.000 5primeExons_EXON
WBGene00000912_R13H8.1_daf-16_protein-coding E010 chrI:10762770-10763347 3.081 end1_T3 cnd1_T3 0.000 5primeExons_EXON
WBGene00000912_R13H8.1_daf-16_protein-coding E010 chrI:10762770-10763347 1.606 end1_T4 hlh1_T4 0.051 5primeExons_EXON
WBGene00000912_R13H8.1_daf-16_protein-coding E010 chrI:10762770-10763347 1.659 end1_T4 pha4_T4 0.000 5primeExons_EXON
WBGene00000912_R13H8.1_daf-16_protein-coding E010 chrI:10762770-10763347 1.941 end1_T4 nhr25_T4 0.000 5primeExons_EXON
WBGene00000912_R13H8.1_daf-16_protein-coding E010 chrI:10762770-10763347 2.302 end1_T4 tbx37_T4 0.000 5primeExons_EXON
WBGene00000912_R13H8.1_daf-16_protein-coding E010 chrI:10762770-10763347 1.558 end1_T4 cnd1_T4 0.000 5primeExons_EXON
WBGene00000912_R13H8.1_daf-16_protein-coding E010 chrI:10762770-10763347 1.743 end1_T4 ceh32_T4 0.000 5primeExons_EXON
WBGene00000912_R13H8.1_daf-16_protein-coding E010 chrI:10762770-10763347 1.003 pha4_T0 ceh32_T0 0.050 5primeExons_EXON
WBGene00000912_R13H8.1_daf-16_protein-coding E010 chrI:10762770-10763347 14.859 pha4_T0 cnd1_T0 0.000 5primeExons_EXON
WBGene00000912_R13H8.1_daf-16_protein-coding E010 chrI:10762770-10763347 2.396 pha4_T0 nhr25_T0 0.000 5primeExons_EXON
BOUNDING_INTRON: chrI:10763348-10763589
WBGene00000912_R13H8.1_daf-16_protein-coding J033 chrI:10763348-10763589 2.994 end1_T0 nhr25_T0 0.000 5primeExons_BOUNDING_INTRON
WBGene00000912_R13H8.1_daf-16_protein-coding J033 chrI:10763348-10763589 3.125 end1_T0 tbx37_T0 0.000 5primeExons_BOUNDING_INTRON
WBGene00000912_R13H8.1_daf-16_protein-coding J033 chrI:10763348-10763589 14.484 end1_T0 cnd1_T0 0.000 5primeExons_BOUNDING_INTRON
WBGene00000912_R13H8.1_daf-16_protein-coding J033 chrI:10763348-10763589 14.285 end1_T1 nhr25_T1 0.000 5primeExons_BOUNDING_INTRON
WBGene00000912_R13H8.1_daf-16_protein-coding J033 chrI:10763348-10763589 2.160 end1_T1 pha4_T1 0.065 5primeExons_BOUNDING_INTRON
WBGene00000912_R13H8.1_daf-16_protein-coding J033 chrI:10763348-10763589 2.475 end1_T1 tbx37_T1 0.000 5primeExons_BOUNDING_INTRON
WBGene00000912_R13H8.1_daf-16_protein-coding J033 chrI:10763348-10763589 13.644 end1_T1 ceh32_T1 0.000 5primeExons_BOUNDING_INTRON
WBGene00000912_R13H8.1_daf-16_protein-coding J033 chrI:10763348-10763589 14.213 end1_T1 cnd1_T1 0.000 5primeExons_BOUNDING_INTRON
WBGene00000912_R13H8.1_daf-16_protein-coding J033 chrI:10763348-10763589 1.469 end1_T2 hlh1_T2 0.007 5primeExons_BOUNDING_INTRON
WBGene00000912_R13H8.1_daf-16_protein-coding J033 chrI:10763348-10763589 2.700 end1_T2 tbx37_T2 0.000 5primeExons_BOUNDING_INTRON
WBGene00000912_R13H8.1_daf-16_protein-coding J033 chrI:10763348-10763589 1.658 end1_T3 hlh1_T3 0.041 5primeExons_BOUNDING_INTRON
WBGene00000912_R13H8.1_daf-16_protein-coding J033 chrI:10763348-10763589 2.314 end1_T3 nhr25_T3 0.019 5primeExons_BOUNDING_INTRON
WBGene00000912_R13H8.1_daf-16_protein-coding J033 chrI:10763348-10763589 2.353 end1_T3 tbx37_T3 0.002 5primeExons_BOUNDING_INTRON
WBGene00000912_R13H8.1_daf-16_protein-coding J033 chrI:10763348-10763589 1.948 end1_T3 ceh32_T3 0.041 5primeExons_BOUNDING_INTRON
WBGene00000912_R13H8.1_daf-16_protein-coding J033 chrI:10763348-10763589 2.457 end1_T3 cnd1_T3 0.001 5primeExons_BOUNDING_INTRON
WBGene00000912_R13H8.1_daf-16_protein-coding J033 chrI:10763348-10763589 1.329 end1_T4 pha4_T4 0.060 5primeExons_BOUNDING_INTRON
WBGene00000912_R13H8.1_daf-16_protein-coding J033 chrI:10763348-10763589 1.569 end1_T4 nhr25_T4 0.000 5primeExons_BOUNDING_INTRON
WBGene00000912_R13H8.1_daf-16_protein-coding J033 chrI:10763348-10763589 1.991 end1_T4 tbx37_T4 0.000 5primeExons_BOUNDING_INTRON
WBGene00000912_R13H8.1_daf-16_protein-coding J033 chrI:10763348-10763589 1.245 end1_T4 cnd1_T4 0.000 5primeExons_BOUNDING_INTRON
WBGene00000912_R13H8.1_daf-16_protein-coding J033 chrI:10763348-10763589 1.868 end1_T4 ceh32_T4 0.000 5primeExons_BOUNDING_INTRON
 
>I:10765208-10765283.+.R13H8.1.5prime.R13H8.1e
GFF LINE R13H8.1 + FIRST_EXON: I:10765208-10765283 FIRST_INTRON: I:10765284-10772959 R13H8.1e
5primeExons: chrI:10765208-10765283
WBGene00000912_R13H8.1_daf-16_protein-coding E015 chrI:10765210-10765283 1.070 end1_T4 nhr25_T4 0.000 5primeExons_EXON
WBGene00000912_R13H8.1_daf-16_protein-coding E015 chrI:10765210-10765283 1.385 end1_T4 pha4_T4 0.000 5primeExons_EXON
WBGene00000912_R13H8.1_daf-16_protein-coding E015 chrI:10765210-10765283 1.631 end1_T3 pha4_T3 0.000 5primeExons_EXON
WBGene00000912_R13H8.1_daf-16_protein-coding E015 chrI:10765210-10765283 1.644 end1_T3 hlh1_T3 0.000 5primeExons_EXON
WBGene00000912_R13H8.1_daf-16_protein-coding E015 chrI:10765210-10765283 1.669 end1_T4 ceh32_T4 0.000 5primeExons_EXON
WBGene00000912_R13H8.1_daf-16_protein-coding E015 chrI:10765210-10765283 1.739 hlh1_T1 nhr25_T1 0.034 5primeExons_EXON
WBGene00000912_R13H8.1_daf-16_protein-coding E015 chrI:10765210-10765283 1.761 end1_T4 cnd1_T4 0.000 5primeExons_EXON
WBGene00000912_R13H8.1_daf-16_protein-coding E015 chrI:10765210-10765283 1.768 end1_T4 tbx37_T4 0.000 5primeExons_EXON
WBGene00000912_R13H8.1_daf-16_protein-coding E015 chrI:10765210-10765283 1.873 end1_T3 nhr25_T3 0.000 5primeExons_EXON
WBGene00000912_R13H8.1_daf-16_protein-coding E015 chrI:10765210-10765283 1.916 end1_T0 tbx37_T0 0.001 5primeExons_EXON
WBGene00000912_R13H8.1_daf-16_protein-coding E015 chrI:10765210-10765283 1.937 end1_T2 hlh1_T2 0.000 5primeExons_EXON
WBGene00000912_R13H8.1_daf-16_protein-coding E015 chrI:10765210-10765283 1.969 ceh32_T0 nhr25_T0 0.000 5primeExons_EXON
WBGene00000912_R13H8.1_daf-16_protein-coding E015 chrI:10765210-10765283 2.009 end1_T1 hlh1_T1 0.000 5primeExons_EXON
WBGene00000912_R13H8.1_daf-16_protein-coding E015 chrI:10765210-10765283 2.017 end1_T2 ceh32_T2 0.001 5primeExons_EXON
WBGene00000912_R13H8.1_daf-16_protein-coding E015 chrI:10765210-10765283 2.250 end1_T1 tbx37_T1 0.000 5primeExons_EXON
WBGene00000912_R13H8.1_daf-16_protein-coding E015 chrI:10765210-10765283 2.273 end1_T3 tbx37_T3 0.000 5primeExons_EXON
WBGene00000912_R13H8.1_daf-16_protein-coding E015 chrI:10765210-10765283 2.356 end1_T2 tbx37_T2 0.000 5primeExons_EXON
WBGene00000912_R13H8.1_daf-16_protein-coding E015 chrI:10765210-10765283 2.383 end1_T2 nhr25_T2 0.000 5primeExons_EXON
WBGene00000912_R13H8.1_daf-16_protein-coding E015 chrI:10765210-10765283 2.415 end1_T2 cnd1_T2 0.000 5primeExons_EXON
WBGene00000912_R13H8.1_daf-16_protein-coding E015 chrI:10765210-10765283 2.527 pha4_T0 nhr25_T0 0.000 5primeExons_EXON
WBGene00000912_R13H8.1_daf-16_protein-coding E015 chrI:10765210-10765283 2.557 end1_T3 cnd1_T3 0.000 5primeExons_EXON
WBGene00000912_R13H8.1_daf-16_protein-coding E015 chrI:10765210-10765283 2.601 end1_T1 ceh32_T1 0.000 5primeExons_EXON
WBGene00000912_R13H8.1_daf-16_protein-coding E015 chrI:10765210-10765283 2.649 end1_T0 nhr25_T0 0.000 5primeExons_EXON
WBGene00000912_R13H8.1_daf-16_protein-coding E015 chrI:10765210-10765283 2.771 pha4_T0 cnd1_T0 0.003 5primeExons_EXON
WBGene00000912_R13H8.1_daf-16_protein-coding E015 chrI:10765210-10765283 2.900 end1_T0 cnd1_T0 0.000 5primeExons_EXON
WBGene00000912_R13H8.1_daf-16_protein-coding E015 chrI:10765210-10765283 3.347 end1_T3 ceh32_T3 0.000 5primeExons_EXON
WBGene00000912_R13H8.1_daf-16_protein-coding E015 chrI:10765210-10765283 3.743 end1_T1 nhr25_T1 0.000 5primeExons_EXON
WBGene00000912_R13H8.1_daf-16_protein-coding E015 chrI:10765210-10765283 3.789 end1_T1 cnd1_T1 0.000 5primeExons_EXON
BOUNDING_INTRON: chrI:10765284-10772959
WBGene00000912_R13H8.1_daf-16_protein-coding J037 chrI:10765284-10772959 1.990 ceh32_T0 nhr25_T0 0.000 5primeExons_BOUNDING_INTRON
WBGene00000912_R13H8.1_daf-16_protein-coding J037 chrI:10765284-10772959 2.190 end1_T0 tbx37_T0 0.000 5primeExons_BOUNDING_INTRON
WBGene00000912_R13H8.1_daf-16_protein-coding J037 chrI:10765284-10772959 2.268 end1_T0 nhr25_T0 0.000 5primeExons_BOUNDING_INTRON
WBGene00000912_R13H8.1_daf-16_protein-coding J037 chrI:10765284-10772959 3.244 end1_T0 cnd1_T0 0.000 5primeExons_BOUNDING_INTRON
WBGene00000912_R13H8.1_daf-16_protein-coding J037 chrI:10765284-10772959 14.208 end1_T1 nhr25_T1 0.000 5primeExons_BOUNDING_INTRON
WBGene00000912_R13H8.1_daf-16_protein-coding J037 chrI:10765284-10772959 14.135 end1_T1 cnd1_T1 0.000 5primeExons_BOUNDING_INTRON
WBGene00000912_R13H8.1_daf-16_protein-coding J037 chrI:10765284-10772959 1.834 end1_T1 ceh32_T1 0.002 5primeExons_BOUNDING_INTRON
WBGene00000912_R13H8.1_daf-16_protein-coding J037 chrI:10765284-10772959 1.715 end1_T2 hlh1_T2 0.062 5primeExons_BOUNDING_INTRON
WBGene00000912_R13H8.1_daf-16_protein-coding J037 chrI:10765284-10772959 1.798 end1_T2 tbx37_T2 0.076 5primeExons_BOUNDING_INTRON
WBGene00000912_R13H8.1_daf-16_protein-coding J037 chrI:10765284-10772959 2.292 end1_T2 nhr25_T2 0.072 5primeExons_BOUNDING_INTRON
WBGene00000912_R13H8.1_daf-16_protein-coding J037 chrI:10765284-10772959 1.872 end1_T2 ceh32_T2 0.066 5primeExons_BOUNDING_INTRON
WBGene00000912_R13H8.1_daf-16_protein-coding J037 chrI:10765284-10772959 1.400 end1_T3 hlh1_T3 0.001 5primeExons_BOUNDING_INTRON
WBGene00000912_R13H8.1_daf-16_protein-coding J037 chrI:10765284-10772959 1.649 end1_T3 pha4_T3 0.002 5primeExons_BOUNDING_INTRON
WBGene00000912_R13H8.1_daf-16_protein-coding J037 chrI:10765284-10772959 1.834 end1_T3 tbx37_T3 0.000 5primeExons_BOUNDING_INTRON
WBGene00000912_R13H8.1_daf-16_protein-coding J037 chrI:10765284-10772959 1.867 end1_T3 nhr25_T3 0.000 5primeExons_BOUNDING_INTRON
WBGene00000912_R13H8.1_daf-16_protein-coding J037 chrI:10765284-10772959 13.990 end1_T3 ceh32_T3 0.000 5primeExons_BOUNDING_INTRON
WBGene00000912_R13H8.1_daf-16_protein-coding J037 chrI:10765284-10772959 2.423 end1_T3 cnd1_T3 0.000 5primeExons_BOUNDING_INTRON
WBGene00000912_R13H8.1_daf-16_protein-coding J037 chrI:10765284-10772959 1.890 end1_T4 tbx37_T4 0.000 5primeExons_BOUNDING_INTRON
WBGene00000912_R13H8.1_daf-16_protein-coding J037 chrI:10765284-10772959 1.986 end1_T4 pha4_T4 0.001 5primeExons_BOUNDING_INTRON
WBGene00000912_R13H8.1_daf-16_protein-coding J037 chrI:10765284-10772959 1.644 end1_T4 ceh32_T4 0.002 5primeExons_BOUNDING_INTRON
WBGene00000912_R13H8.1_daf-16_protein-coding J037 chrI:10765284-10772959 1.977 end1_T4 cnd1_T4 0.000 5primeExons_BOUNDING_INTRON
WBGene00000912_R13H8.1_daf-16_protein-coding J037 chrI:10765284-10772959 2.300 pha4_T0 nhr25_T0 0.006 5primeExons_BOUNDING_INTRON
>I:10842178-10842687.+.C35E7.2.5prime.C35E7.2b
GFF LINE C35E7.2 + FIRST_EXON: I:10842178-10842687 FIRST_INTRON: I:10842688-10842736 C35E7.2b
5primeExons: chrI:10842178-10842687
BOUNDING_INTRON: chrI:10842688-10842736
 
>I:10873932-10874003.-.Y37F4.6.5prime.Y37F4.6a
GFF LINE Y37F4.6 - FIRST_EXON: I:10873932-10874003 FIRST_INTRON: I:10873877-10873931 Y37F4.6a
5primeExons: chrI:10873932-10874003
BOUNDING_INTRON: chrI:10873877-10873931
 
>I:1088915-1089040.+.R06A10.5.5prime.R06A10.5a
GFF LINE R06A10.5 + FIRST_EXON: I:1088915-1089040 FIRST_INTRON: I:1089041-1089089 R06A10.5a
5primeExons: chrI:1088915-1089040
BOUNDING_INTRON: chrI:1089041-1089089
 
>I:10917253-10917301.+.F49D11.3.5prime.F49D11.3b
GFF LINE F49D11.3 + FIRST_EXON: I:10917253-10917301 FIRST_INTRON: I:10917302-10917827 F49D11.3b
5primeExons: chrI:10917253-10917301
BOUNDING_INTRON: chrI:10917302-10917827
 
>I:1107824-1107877.+.ZK993.2.5prime.ZK993.2b
GFF LINE ZK993.2 + FIRST_EXON: I:1107824-1107877 FIRST_INTRON: I:1107878-1108783 ZK993.2b
5primeExons: chrI:1107824-1107877
BOUNDING_INTRON: chrI:1107878-1108783
 
>I:11083589-11084053.-.W02B9.1.5prime.W02B9.1e.1
GFF LINE W02B9.1 - FIRST_EXON: I:11083589-11084053 FIRST_INTRON: I:11082106-11083588 W02B9.1e.1
5primeExons: chrI:11083589-11084053
BOUNDING_INTRON: chrI:11082106-11083588
 
>I:11087693-11087836.-.W02B9.1.5prime.W02B9.1d.1
GFF LINE W02B9.1 - FIRST_EXON: I:11087693-11087836 FIRST_INTRON: I:11086964-11087692 W02B9.1d.1
5primeExons: chrI:11087693-11087836
BOUNDING_INTRON: chrI:11086964-11087692
 
>I:11093799-11094524.-.W02B9.1.5prime.W02B9.1a
GFF LINE W02B9.1 - FIRST_EXON: I:11093799-11094524 FIRST_INTRON: I:11088546-11093798 W02B9.1a
5primeExons: chrI:11093799-11094524
BOUNDING_INTRON: chrI:11088546-11093798
 
>I:11224957-11225028.+.Y53H1A.5.5prime.Y53H1A.5b
GFF LINE Y53H1A.5 + FIRST_EXON: I:11224957-11225028 FIRST_INTRON: I:11225029-11225079 Y53H1A.5b
5primeExons: chrI:11224957-11225028
WBGene00043056_Y53H1A.5_nfya-2_protein-coding E003 chrI:11224957-11225028 1.239 cnd1_T3 pha4_T3 0.005 5primeExons_EXON
WBGene00043056_Y53H1A.5_nfya-2_protein-coding E003 chrI:11224957-11225028 1.656 cnd1_T4 pha4_T4 0.047 5primeExons_EXON
WBGene00043056_Y53H1A.5_nfya-2_protein-coding E003 chrI:11224957-11225028 1.712 hlh1_T4 pha4_T4 0.082 5primeExons_EXON
WBGene00043056_Y53H1A.5_nfya-2_protein-coding E003 chrI:11224957-11225028 1.314 hlh1_T4 ceh32_T4 0.076 5primeExons_EXON
WBGene00043056_Y53H1A.5_nfya-2_protein-coding E003 chrI:11224957-11225028 1.292 nhr25_T4 tbx37_T4 0.000 5primeExons_EXON
WBGene00043056_Y53H1A.5_nfya-2_protein-coding E003 chrI:11224957-11225028 2.030 nhr25_T4 pha4_T4 0.004 5primeExons_EXON
WBGene00043056_Y53H1A.5_nfya-2_protein-coding E003 chrI:11224957-11225028 1.085 nhr25_T4 end1_T4 0.033 5primeExons_EXON
WBGene00043056_Y53H1A.5_nfya-2_protein-coding E003 chrI:11224957-11225028 1.674 nhr25_T4 ceh32_T4 0.000 5primeExons_EXON
BOUNDING_INTRON: chrI:11225029-11225079
 
>I:11232597-11232784.+.Y53H1A.5.5prime.Y53H1A.5c
GFF LINE Y53H1A.5 + FIRST_EXON: I:11232597-11232784 FIRST_INTRON: I:11232785-11232842 Y53H1A.5c
5primeExons: chrI:11232597-11232784
WBGene00043056_Y53H1A.5_nfya-2_protein-coding E009 chrI:11232597-11232784 1.236 ceh32_T1 nhr25_T1 0.026 5primeExons_EXON
WBGene00043056_Y53H1A.5_nfya-2_protein-coding E009 chrI:11232597-11232784 1.261 ceh32_T1 hlh1_T1 0.067 5primeExons_EXON
WBGene00043056_Y53H1A.5_nfya-2_protein-coding E009 chrI:11232597-11232784 1.350 ceh32_T4 hlh1_T4 0.002 5primeExons_EXON
WBGene00043056_Y53H1A.5_nfya-2_protein-coding E009 chrI:11232597-11232784 1.459 ceh32_T4 nhr25_T4 0.000 5primeExons_EXON
WBGene00043056_Y53H1A.5_nfya-2_protein-coding E009 chrI:11232597-11232784 1.046 pha4_T2 cnd1_T2 0.019 5primeExons_EXON
WBGene00043056_Y53H1A.5_nfya-2_protein-coding E009 chrI:11232597-11232784 1.145 pha4_T3 cnd1_T3 0.001 5primeExons_EXON
BOUNDING_INTRON: chrI:11232785-11232842
WBGene00043056_Y53H1A.5_nfya-2_protein-coding J019 chrI:11232785-11232842 1.144 pha4_T4 nhr25_T4 0.001 5primeExons_BOUNDING_INTRON
 
>I:113314-113382.+.F53G12.9.5prime.F53G12.9b
GFF LINE F53G12.9 + FIRST_EXON: I:113314-113382 FIRST_INTRON: I:113383-113425 F53G12.9b
5primeExons: chrI:113314-113382
BOUNDING_INTRON: chrI:113383-113425
 
>I:1137812-1138258.-.Y48G8AL.10.5prime.Y48G8AL.10e
GFF LINE Y48G8AL.10 - FIRST_EXON: I:1137812-1138258 FIRST_INTRON: I:1136743-1137811 Y48G8AL.10e
5primeExons: chrI:1137812-1138258
BOUNDING_INTRON: chrI:1136743-1137811
 
>I:1147087-1147355.-.Y48G8AL.10.5prime.Y48G8AL.10d
GFF LINE Y48G8AL.10 - FIRST_EXON: I:1147087-1147355 FIRST_INTRON: I:1145856-1147086 Y48G8AL.10d
5primeExons: chrI:1147087-1147355
BOUNDING_INTRON: chrI:1145856-1147086
 
>I:1149906-1150575.-.Y48G8AL.10.5prime.Y48G8AL.10c
GFF LINE Y48G8AL.10 - FIRST_EXON: I:1149906-1150575 FIRST_INTRON: I:1147586-1149905 Y48G8AL.10c
5primeExons: chrI:1149906-1150575
BOUNDING_INTRON: chrI:1147586-1149905
 
>I:11517672-11517742.+.F32B4.4.5prime.F32B4.4b.2
GFF LINE F32B4.4 + FIRST_EXON: I:11517672-11517742 FIRST_INTRON: I:11517743-11521831 F32B4.4b.2
5primeExons: chrI:11517672-11517742
BOUNDING_INTRON: chrI:11517743-11521831
 
>I:11519073-11519193.-.F32B4.5.5prime.F32B4.5b.1
GFF LINE F32B4.5 - FIRST_EXON: I:11519073-11519193 FIRST_INTRON: I:11518719-11519072 F32B4.5b.1
5primeExons: chrI:11519073-11519193
BOUNDING_INTRON: chrI:11518719-11519072
WBGene00009315_F32B4.5_F32B4.5_protein-coding J011 chrI:11518719-11519072 1.975 ceh32_T3 pha4_T3 0.011 5primeExons_BOUNDING_INTRON
WBGene00009315_F32B4.5_F32B4.5_protein-coding J011 chrI:11518719-11519072 1.598 cnd1_T3 pha4_T3 0.095 5primeExons_BOUNDING_INTRON
 
>I:1152123-1152137.-.Y48G8AL.10.5prime.Y48G8AL.10b
GFF LINE Y48G8AL.10 - FIRST_EXON: I:1152123-1152137 FIRST_INTRON: I:1150597-1152122 Y48G8AL.10b
5primeExons: chrI:1152123-1152137
BOUNDING_INTRON: chrI:1150597-1152122
 
>I:11521830-11521997.+.F32B4.4.5prime.F32B4.4c
GFF LINE F32B4.4 + FIRST_EXON: I:11521830-11521997 FIRST_INTRON: I:11521998-11522124 F32B4.4c
5primeExons: chrI:11521830-11521997
BOUNDING_INTRON: chrI:11521998-11522124
 
>I:11528953-11529050.-.F15D3.1.5prime.F15D3.1f
GFF LINE F15D3.1 - FIRST_EXON: I:11528953-11529050 FIRST_INTRON: I:11528564-11528952 F15D3.1f
5primeExons: chrI:11528953-11529050
BOUNDING_INTRON: chrI:11528564-11528952
WBGene00001131_F15D3.1_dys-1_protein-coding J061 chrI:11528564-11528952 1.297 end1_T1 ceh32_T1 0.000 5primeExons_BOUNDING_INTRON
WBGene00001131_F15D3.1_dys-1_protein-coding J061 chrI:11528564-11528952 1.069 hlh1_T1 ceh32_T1 0.006 5primeExons_BOUNDING_INTRON
WBGene00001131_F15D3.1_dys-1_protein-coding J061 chrI:11528564-11528952 1.178 pha4_T1 ceh32_T1 0.002 5primeExons_BOUNDING_INTRON
 
>I:11540739-11541127.-.F15D3.1.5prime.F15D3.1e
GFF LINE F15D3.1 - FIRST_EXON: I:11540739-11541127 FIRST_INTRON: I:11540215-11540738 F15D3.1e
5primeExons: chrI:11540739-11541127
BOUNDING_INTRON: chrI:11540215-11540738
 
>I:11546424-11546567.-.F15D3.1.5prime.F15D3.1d
GFF LINE F15D3.1 - FIRST_EXON: I:11546424-11546567 FIRST_INTRON: I:11546202-11546423 F15D3.1d
5primeExons: chrI:11546424-11546567
BOUNDING_INTRON: chrI:11546202-11546423
 
>I:11552065-11552106.-.F15D3.1.5prime.F15D3.1c
GFF LINE F15D3.1 - FIRST_EXON: I:11552065-11552106 FIRST_INTRON: I:11551788-11552064 F15D3.1c
5primeExons: chrI:11552065-11552106
BOUNDING_INTRON: chrI:11551788-11552064
WBGene00001131_F15D3.1_dys-1_protein-coding J103 chrI:11551788-11552064 1.552 ceh32_T1 pha4_T1 0.003 5primeExons_BOUNDING_INTRON
WBGene00001131_F15D3.1_dys-1_protein-coding J103 chrI:11551788-11552064 1.469 hlh1_T1 pha4_T1 0.000 5primeExons_BOUNDING_INTRON
WBGene00001131_F15D3.1_dys-1_protein-coding J103 chrI:11551788-11552064 1.073 hlh1_T2 pha4_T2 0.000 5primeExons_BOUNDING_INTRON
WBGene00001131_F15D3.1_dys-1_protein-coding J103 chrI:11551788-11552064 1.159 hlh1_T2 end1_T2 0.000 5primeExons_BOUNDING_INTRON
WBGene00001131_F15D3.1_dys-1_protein-coding J103 chrI:11551788-11552064 1.023 hlh1_T3 pha4_T3 0.000 5primeExons_BOUNDING_INTRON
WBGene00001131_F15D3.1_dys-1_protein-coding J103 chrI:11551788-11552064 1.048 nhr25_T1 pha4_T1 0.010 5primeExons_BOUNDING_INTRON
 
>I:11584453-11584478.-.C17D12.6.5prime.C17D12.6b
GFF LINE C17D12.6 - FIRST_EXON: I:11584453-11584478 FIRST_INTRON: I:11584410-11584452 C17D12.6b
5primeExons: chrI:11584453-11584478
BOUNDING_INTRON: chrI:11584410-11584452
 
>I:1164509-1164862.-.Y48G8AL.11.5prime.Y48G8AL.11c
GFF LINE Y48G8AL.11 - FIRST_EXON: I:1164509-1164862 FIRST_INTRON: I:1163043-1164508 Y48G8AL.11c
5primeExons: chrI:1164509-1164862
WBGene00001816_Y48G8AL.11_haf-6_protein-coding E003 chrI:1164727-1164862 1.093 nhr25_T3 cnd1_T3 0.092 5primeExons_EXON
BOUNDING_INTRON: chrI:1163043-1164508
>I:116462-116666.+.F53G12.7.5prime.F53G12.7b
GFF LINE F53G12.7 + FIRST_EXON: I:116462-116666 FIRST_INTRON: I:116667-116718 F53G12.7b
5primeExons: chrI:116462-116666
BOUNDING_INTRON: chrI:116667-116718
 
>I:1173808-1174096.-.Y48G8AL.11.5prime.Y48G8AL.11b.2
GFF LINE Y48G8AL.11 - FIRST_EXON: I:1173808-1174096 FIRST_INTRON: I:1170897-1173807 Y48G8AL.11b.2
5primeExons: chrI:1173808-1174096
BOUNDING_INTRON: chrI:1170897-1173807
WBGene00001816_Y48G8AL.11_haf-6_protein-coding J022 chrI:1170897-1173807 1.046 ceh32_T1 nhr25_T1 0.000 5primeExons_BOUNDING_INTRON
WBGene00001816_Y48G8AL.11_haf-6_protein-coding J022 chrI:1170897-1173807 1.304 ceh32_T1 pha4_T1 0.000 5primeExons_BOUNDING_INTRON
WBGene00001816_Y48G8AL.11_haf-6_protein-coding J022 chrI:1170897-1173807 1.021 ceh32_T2 hlh1_T2 0.005 5primeExons_BOUNDING_INTRON
WBGene00001816_Y48G8AL.11_haf-6_protein-coding J022 chrI:1170897-1173807 1.036 ceh32_T2 pha4_T2 0.000 5primeExons_BOUNDING_INTRON
 
>I:1175543-1175547.-.Y48G8AL.11.5prime.Y48G8AL.11b.1
GFF LINE Y48G8AL.11 - FIRST_EXON: I:1175543-1175547 FIRST_INTRON: I:1175406-1175542 Y48G8AL.11b.1
5primeExons: chrI:1175543-1175547
WBGene00001816_Y48G8AL.11_haf-6_protein-coding E013 chrI:1175543-1175547 1.673 end1_T1 ceh32_T1 0.000 5primeExons_EXON
WBGene00001816_Y48G8AL.11_haf-6_protein-coding E013 chrI:1175543-1175547 1.205 hlh1_T1 ceh32_T1 0.039 5primeExons_EXON
WBGene00001816_Y48G8AL.11_haf-6_protein-coding E013 chrI:1175543-1175547 1.242 nhr25_T1 ceh32_T1 0.021 5primeExons_EXON
WBGene00001816_Y48G8AL.11_haf-6_protein-coding E013 chrI:1175543-1175547 1.395 pha4_T1 ceh32_T1 0.024 5primeExons_EXON
BOUNDING_INTRON: chrI:1175406-1175542
 
>I:11803833-11803894.-.T02G6.2.5prime.T02G6.2b
GFF LINE T02G6.2 - FIRST_EXON: I:11803833-11803894 FIRST_INTRON: I:11802625-11803832 T02G6.2b
5primeExons: chrI:11803833-11803894
WBGene00011385_T02G6.2_T02G6.2_protein-coding E006 chrI:11803833-11803894 1.749 ceh32_T2 hlh1_T2 0.002 5primeExons_EXON
WBGene00011385_T02G6.2_T02G6.2_protein-coding E006 chrI:11803833-11803894 1.877 ceh32_T3 hlh1_T3 0.000 5primeExons_EXON
WBGene00011385_T02G6.2_T02G6.2_protein-coding E006 chrI:11803833-11803894 1.281 ceh32_T4 hlh1_T4 0.058 5primeExons_EXON
WBGene00011385_T02G6.2_T02G6.2_protein-coding E006 chrI:11803833-11803894 2.479 cnd1_T1 hlh1_T1 0.010 5primeExons_EXON
WBGene00011385_T02G6.2_T02G6.2_protein-coding E006 chrI:11803833-11803894 1.601 cnd1_T2 hlh1_T2 0.000 5primeExons_EXON
WBGene00011385_T02G6.2_T02G6.2_protein-coding E006 chrI:11803833-11803894 1.605 cnd1_T3 hlh1_T3 0.000 5primeExons_EXON
WBGene00011385_T02G6.2_T02G6.2_protein-coding E006 chrI:11803833-11803894 1.976 end1_T3 hlh1_T3 0.000 5primeExons_EXON
WBGene00011385_T02G6.2_T02G6.2_protein-coding E006 chrI:11803833-11803894 1.585 nhr25_T2 hlh1_T2 0.003 5primeExons_EXON
WBGene00011385_T02G6.2_T02G6.2_protein-coding E006 chrI:11803833-11803894 1.877 nhr25_T3 hlh1_T3 0.000 5primeExons_EXON
WBGene00011385_T02G6.2_T02G6.2_protein-coding E006 chrI:11803833-11803894 1.504 pha4_T3 hlh1_T3 0.001 5primeExons_EXON
WBGene00011385_T02G6.2_T02G6.2_protein-coding E006 chrI:11803833-11803894 1.447 tbx37_T3 hlh1_T3 0.000 5primeExons_EXON
BOUNDING_INTRON: chrI:11802625-11803832
WBGene00011385_T02G6.2_T02G6.2_protein-coding J013 chrI:11802625-11803832 1.636 cnd1_T3 hlh1_T3 0.000 5primeExons_BOUNDING_INTRON
WBGene00011385_T02G6.2_T02G6.2_protein-coding J013 chrI:11802625-11803832 2.100 end1_T3 hlh1_T3 0.002 5primeExons_BOUNDING_INTRON
WBGene00011385_T02G6.2_T02G6.2_protein-coding J013 chrI:11802625-11803832 1.496 nhr25_T2 hlh1_T2 0.092 5primeExons_BOUNDING_INTRON
WBGene00011385_T02G6.2_T02G6.2_protein-coding J013 chrI:11802625-11803832 1.589 nhr25_T3 hlh1_T3 0.000 5primeExons_BOUNDING_INTRON
WBGene00011385_T02G6.2_T02G6.2_protein-coding J013 chrI:11802625-11803832 1.747 pha4_T3 hlh1_T3 0.006 5primeExons_BOUNDING_INTRON
 
>I:11817868-11817884.+.T02G6.5.5prime.T02G6.5d
GFF LINE T02G6.5 + FIRST_EXON: I:11817868-11817884 FIRST_INTRON: I:11817885-11817933 T02G6.5d
5primeExons: chrI:11817868-11817884
BOUNDING_INTRON: chrI:11817885-11817933
 
>I:11885032-11885561.+.Y47H9C.5.5prime.Y47H9C.5b
GFF LINE Y47H9C.5 + FIRST_EXON: I:11885032-11885561 FIRST_INTRON: I:11885562-11886720 Y47H9C.5b
5primeExons: chrI:11885032-11885561
BOUNDING_INTRON: chrI:11885562-11886720
 
>I:11908958-11909251.-.R09B3.1.5prime.R09B3.1a.1
GFF LINE R09B3.1 - FIRST_EXON: I:11908958-11909251 FIRST_INTRON: I:11908629-11908957 R09B3.1a.1
5primeExons: chrI:11908958-11909251
BOUNDING_INTRON: chrI:11908629-11908957
 
>I:11927121-11927435.-.R06C1.3.5prime.R06C1.3b
GFF LINE R06C1.3 - FIRST_EXON: I:11927121-11927435 FIRST_INTRON: I:11925784-11927120 R06C1.3b
5primeExons: chrI:11927121-11927435
BOUNDING_INTRON: chrI:11925784-11927120
 
>I:1198549-1199141.+.Y48G8AL.5.5prime.Y48G8AL.5b
GFF LINE Y48G8AL.5 + FIRST_EXON: I:1198549-1199141 FIRST_INTRON: I:1199142-1201877 Y48G8AL.5b
5primeExons: chrI:1198549-1199141
BOUNDING_INTRON: chrI:1199142-1201877
 
>I:1201879-1202060.+.Y48G8AL.5.5prime.Y48G8AL.5c
GFF LINE Y48G8AL.5 + FIRST_EXON: I:1201879-1202060 FIRST_INTRON: I:1202061-1207321 Y48G8AL.5c
5primeExons: chrI:1201879-1202060
BOUNDING_INTRON: chrI:1202061-1207321
 
>I:12059636-12059708.-.F58D5.4.5prime.F58D5.4c.2
GFF LINE F58D5.4 - FIRST_EXON: I:12059636-12059708 FIRST_INTRON: I:12055044-12059635 F58D5.4c.2
5primeExons: chrI:12059636-12059708
WBGene00002240_F58D5.4_ksr-2_protein-coding E007 chrI:12059636-12059695 1.355 tbx37_T0 nhr25_T0 0.077 5primeExons_EXON
WBGene00002240_F58D5.4_ksr-2_protein-coding E007 chrI:12059636-12059695 1.520 ceh32_T0 nhr25_T0 0.003 5primeExons_EXON
WBGene00002240_F58D5.4_ksr-2_protein-coding E007 chrI:12059636-12059695 1.525 pha4_T0 nhr25_T0 0.015 5primeExons_EXON
BOUNDING_INTRON: chrI:12055044-12059635
WBGene00002240_F58D5.4_ksr-2_protein-coding J017 chrI:12055044-12059635 1.728 hlh1_T0 nhr25_T0 0.084 5primeExons_BOUNDING_INTRON
>I:12061499-12061710.-.F58D5.1.5prime.F58D5.1b.2
GFF LINE F58D5.1 - FIRST_EXON: I:12061499-12061710 FIRST_INTRON: I:12060953-12061498 F58D5.1b.2
5primeExons: chrI:12061499-12061710
WBGene00002000_F58D5.1_hrp-2_protein-coding E005 chrI:12061499-12061710 1.036 ceh32_T1 pha4_T1 0.000 5primeExons_EXON
WBGene00002000_F58D5.1_hrp-2_protein-coding E005 chrI:12061499-12061710 1.136 ceh32_T1 end1_T1 0.000 5primeExons_EXON
WBGene00002000_F58D5.1_hrp-2_protein-coding E005 chrI:12061499-12061710 1.041 ceh32_T2 pha4_T2 0.000 5primeExons_EXON
BOUNDING_INTRON: chrI:12060953-12061498
 
>I:12066205-12066332.-.F58D5.2.5prime.F58D5.2b.2
GFF LINE F58D5.2 - FIRST_EXON: I:12066205-12066332 FIRST_INTRON: I:12066162-12066204 F58D5.2b.2
5primeExons: chrI:12066205-12066332
WBGene00010242_F58D5.2_F58D5.2_protein-coding E002 chrI:12066205-12066330 1.053 ceh32_T1 pha4_T1 0.046 5primeExons_EXON
WBGene00010242_F58D5.2_F58D5.2_protein-coding E002 chrI:12066205-12066330 1.262 ceh32_T1 nhr25_T1 0.048 5primeExons_EXON
WBGene00010242_F58D5.2_F58D5.2_protein-coding E002 chrI:12066205-12066330 1.333 hlh1_T2 nhr25_T2 0.011 5primeExons_EXON
WBGene00010242_F58D5.2_F58D5.2_protein-coding E002 chrI:12066205-12066330 1.354 hlh1_T2 pha4_T2 0.054 5primeExons_EXON
WBGene00010242_F58D5.2_F58D5.2_protein-coding E002 chrI:12066205-12066330 1.473 ceh32_T0 nhr25_T0 0.018 5primeExons_EXON
BOUNDING_INTRON: chrI:12066162-12066204
>I:1207344-1207736.+.Y48G8AL.5.5prime.Y48G8AL.5d
GFF LINE Y48G8AL.5 + FIRST_EXON: I:1207344-1207736 FIRST_INTRON: I:1207737-1208574 Y48G8AL.5d
5primeExons: chrI:1207344-1207736
BOUNDING_INTRON: chrI:1207737-1208574
 
>I:12170087-12170125.-.R05D7.3.5prime.R05D7.3a
GFF LINE R05D7.3 - FIRST_EXON: I:12170087-12170125 FIRST_INTRON: I:12169914-12170086 R05D7.3a
5primeExons: chrI:12170087-12170125
WBGene00011028_R05D7.3_R05D7.3_protein-coding E006 chrI:12170087-12170125 1.772 ceh32_T2 pha4_T2 0.001 5primeExons_EXON
BOUNDING_INTRON: chrI:12169914-12170086
 
>I:1225176-1225544.-.Y48G8AL.13.5prime.Y48G8AL.13b.1
GFF LINE Y48G8AL.13 - FIRST_EXON: I:1225176-1225544 FIRST_INTRON: I:1224779-1225175 Y48G8AL.13b.1
5primeExons: chrI:1225176-1225544
BOUNDING_INTRON: chrI:1224779-1225175
 
>I:1232393-1232634.+.Y48G8AL.1.5prime.Y48G8AL.1b
GFF LINE Y48G8AL.1 + FIRST_EXON: I:1232393-1232634 FIRST_INTRON: I:1232635-1233776 Y48G8AL.1b
5primeExons: chrI:1232393-1232634
BOUNDING_INTRON: chrI:1232635-1233776
WBGene00021685_Y48G8AL.1_herc-1_protein-coding J028 chrI:1232635-1233776 1.014 hlh1_T4 ceh32_T4 0.029 5primeExons_BOUNDING_INTRON
 
>I:1233807-1233883.+.Y48G8AL.1.5prime.Y48G8AL.1c
GFF LINE Y48G8AL.1 + FIRST_EXON: I:1233807-1233883 FIRST_INTRON: I:1233884-1234492 Y48G8AL.1c
5primeExons: chrI:1233807-1233883
BOUNDING_INTRON: chrI:1233884-1234492
 
>I:1236176-1236358.+.Y48G8AL.1.5prime.Y48G8AL.1d
GFF LINE Y48G8AL.1 + FIRST_EXON: I:1236176-1236358 FIRST_INTRON: I:1236359-1237953 Y48G8AL.1d
5primeExons: chrI:1236176-1236358
BOUNDING_INTRON: chrI:1236359-1237953
 
>I:1247435-1247590.+.Y48G8AL.1.5prime.Y48G8AL.1e
GFF LINE Y48G8AL.1 + FIRST_EXON: I:1247435-1247590 FIRST_INTRON: I:1247591-1247778 Y48G8AL.1e
5primeExons: chrI:1247435-1247590
BOUNDING_INTRON: chrI:1247591-1247778
 
>I:12489550-12489826.+.T27F6.5.5prime.T27F6.5c.1
GFF LINE T27F6.5 + FIRST_EXON: I:12489550-12489826 FIRST_INTRON: I:12489827-12490207 T27F6.5c.1
5primeExons: chrI:12489550-12489826
BOUNDING_INTRON: chrI:12489827-12490207
 
>I:12490235-12490393.+.T27F6.5.5prime.T27F6.5b
GFF LINE T27F6.5 + FIRST_EXON: I:12490235-12490393 FIRST_INTRON: I:12490394-12490609 T27F6.5b
5primeExons: chrI:12490235-12490393
BOUNDING_INTRON: chrI:12490394-12490609
 
>I:12510336-12510558.+.K11D2.3.5prime.K11D2.3c
GFF LINE K11D2.3 + FIRST_EXON: I:12510336-12510558 FIRST_INTRON: I:12510559-12510782 K11D2.3c
5primeExons: chrI:12510336-12510558
BOUNDING_INTRON: chrI:12510559-12510782
 
>I:12512052-12512316.+.K11D2.3.5prime.K11D2.3b
GFF LINE K11D2.3 + FIRST_EXON: I:12512052-12512316 FIRST_INTRON: I:12512317-12512802 K11D2.3b
5primeExons: chrI:12512052-12512316
BOUNDING_INTRON: chrI:12512317-12512802
WBGene00006829_K11D2.3_unc-101_protein-coding J016 chrI:12512317-12512802 1.207 cnd1_T3 end1_T3 0.033 5primeExons_BOUNDING_INTRON
WBGene00006829_K11D2.3_unc-101_protein-coding J016 chrI:12512317-12512802 1.193 hlh1_T3 end1_T3 0.090 5primeExons_BOUNDING_INTRON
WBGene00006829_K11D2.3_unc-101_protein-coding J016 chrI:12512317-12512802 1.239 tbx37_T3 end1_T3 0.039 5primeExons_BOUNDING_INTRON
 
>I:12523519-12523654.+.K11D2.4.5prime.K11D2.4c
GFF LINE K11D2.4 + FIRST_EXON: I:12523519-12523654 FIRST_INTRON: I:12523655-12525445 K11D2.4c
5primeExons: chrI:12523519-12523654
WBGene00010770_K11D2.4_K11D2.4_protein-coding E004 chrI:12523519-12523654 1.187 cnd1_T2 hlh1_T2 0.061 5primeExons_EXON
WBGene00010770_K11D2.4_K11D2.4_protein-coding E004 chrI:12523519-12523654 12.309 hlh1_T3 end1_T3 0.086 5primeExons_EXON
BOUNDING_INTRON: chrI:12523655-12525445
 
>I:12525508-12525616.+.K11D2.4.5prime.K11D2.4b
GFF LINE K11D2.4 + FIRST_EXON: I:12525508-12525616 FIRST_INTRON: I:12525617-12526063 K11D2.4b
5primeExons: chrI:12525508-12525616
WBGene00010770_K11D2.4_K11D2.4_protein-coding E006 chrI:12525508-12525616 1.201 hlh1_T3 nhr25_T3 0.087 5primeExons_EXON
BOUNDING_INTRON: chrI:12525617-12526063
 
>I:12526189-12526233.+.K11D2.4.5prime.K11D2.4d
GFF LINE K11D2.4 + FIRST_EXON: I:12526189-12526233 FIRST_INTRON: I:12526234-12526350 K11D2.4d
5primeExons: chrI:12526189-12526233
BOUNDING_INTRON: chrI:12526234-12526350
 
>I:12530908-12531360.-.W02D9.1.5prime.W02D9.1b.3
GFF LINE W02D9.1 - FIRST_EXON: I:12530908-12531360 FIRST_INTRON: I:12530328-12530907 W02D9.1b.3
5primeExons: chrI:12530908-12531360
BOUNDING_INTRON: chrI:12530328-12530907
 
>I:12566721-12567254.-.F33E2.2.5prime.F33E2.2e
GFF LINE F33E2.2 - FIRST_EXON: I:12566721-12567254 FIRST_INTRON: I:12566219-12566720 F33E2.2e
5primeExons: chrI:12566721-12567254
BOUNDING_INTRON: chrI:12566219-12566720
 
>I:12570725-12570865.-.F33E2.2.5prime.F33E2.2d
GFF LINE F33E2.2 - FIRST_EXON: I:12570725-12570865 FIRST_INTRON: I:12570679-12570724 F33E2.2d
5primeExons: chrI:12570725-12570865
BOUNDING_INTRON: chrI:12570679-12570724
 
>I:12591595-12592352.-.F33E2.5.5prime.F33E2.5.2
GFF LINE F33E2.5 - FIRST_EXON: I:12591595-12592352 FIRST_INTRON: I:12591308-12591594 F33E2.5.2
5primeExons: chrI:12591595-12592352
WBGene00009361_F33E2.5_F33E2.5_protein-coding E002 chrI:12591595-12592351 2.370 nhr25_T2 end1_T2 0.084 5primeExons_EXON
BOUNDING_INTRON: chrI:12591308-12591594
>I:1263963-1264005.-.Y48G8AR.1.5prime.Y48G8AR.1c
GFF LINE Y48G8AR.1 - FIRST_EXON: I:1263963-1264005 FIRST_INTRON: I:1263155-1263962 Y48G8AR.1c
5primeExons: chrI:1263963-1264005
WBGene00001707_Y48G8AR.1_grh-1_protein-coding E004 chrI:1263963-1264005 1.027 ceh32_T4 nhr25_T4 0.022 5primeExons_EXON
BOUNDING_INTRON: chrI:1263155-1263962
WBGene00001707_Y48G8AR.1_grh-1_protein-coding J013 chrI:1263155-1263962 1.185 ceh32_T4 nhr25_T4 0.010 5primeExons_BOUNDING_INTRON
WBGene00001707_Y48G8AR.1_grh-1_protein-coding J013 chrI:1263155-1263962 1.252 ceh32_T4 end1_T4 0.026 5primeExons_BOUNDING_INTRON
 
>I:12669618-12669759.+.T26E3.3.5prime.T26E3.3a.2
GFF LINE T26E3.3 + FIRST_EXON: I:12669618-12669759 FIRST_INTRON: I:12669760-12670291 T26E3.3a.2
5primeExons: chrI:12669618-12669759
BOUNDING_INTRON: chrI:12669760-12670291
 
>I:12716322-12716332.+.T06G6.5.5prime.T06G6.5b
GFF LINE T06G6.5 + FIRST_EXON: I:12716322-12716332 FIRST_INTRON: I:12716333-12716378 T06G6.5b
5primeExons: chrI:12716322-12716332
BOUNDING_INTRON: chrI:12716333-12716378
 
>I:12736517-12736733.-.W02A11.2.5prime.W02A11.2.2
GFF LINE W02A11.2 - FIRST_EXON: I:12736517-12736733 FIRST_INTRON: I:12735119-12736516 W02A11.2.2
5primeExons: chrI:12736517-12736733
WBGene00012193_W02A11.2_vps-25_protein-coding E005 chrI:12736517-12736587 1.045 ceh32_T4 nhr25_T4 0.000 5primeExons_EXON
WBGene00012193_W02A11.2_vps-25_protein-coding E005 chrI:12736517-12736587 1.085 ceh32_T3 hlh1_T3 0.000 5primeExons_EXON
WBGene00012193_W02A11.2_vps-25_protein-coding E005 chrI:12736517-12736587 1.085 ceh32_T4 end1_T4 0.001 5primeExons_EXON
WBGene00012193_W02A11.2_vps-25_protein-coding E005 chrI:12736517-12736587 1.104 ceh32_T2 pha4_T2 0.000 5primeExons_EXON
WBGene00012193_W02A11.2_vps-25_protein-coding E005 chrI:12736517-12736587 1.116 ceh32_T2 hlh1_T2 0.000 5primeExons_EXON
WBGene00012193_W02A11.2_vps-25_protein-coding E005 chrI:12736517-12736587 1.117 ceh32_T1 nhr25_T1 0.000 5primeExons_EXON
WBGene00012193_W02A11.2_vps-25_protein-coding E005 chrI:12736517-12736587 1.130 ceh32_T3 pha4_T3 0.000 5primeExons_EXON
WBGene00012193_W02A11.2_vps-25_protein-coding E005 chrI:12736517-12736587 1.201 ceh32_T2 end1_T2 0.000 5primeExons_EXON
WBGene00012193_W02A11.2_vps-25_protein-coding E005 chrI:12736517-12736587 1.355 ceh32_T4 hlh1_T4 0.000 5primeExons_EXON
WBGene00012193_W02A11.2_vps-25_protein-coding E005 chrI:12736517-12736587 1.406 ceh32_T1 hlh1_T1 0.000 5primeExons_EXON
WBGene00012193_W02A11.2_vps-25_protein-coding E005 chrI:12736517-12736587 1.470 ceh32_T1 end1_T1 0.000 5primeExons_EXON
WBGene00012193_W02A11.2_vps-25_protein-coding E005 chrI:12736517-12736587 1.574 ceh32_T4 pha4_T4 0.000 5primeExons_EXON
WBGene00012193_W02A11.2_vps-25_protein-coding E005 chrI:12736517-12736587 1.612 ceh32_T1 pha4_T1 0.000 5primeExons_EXON
BOUNDING_INTRON: chrI:12735119-12736516
>I:129165-129333.+.F53G12.5.5prime.F53G12.5c.1
GFF LINE F53G12.5 + FIRST_EXON: I:129165-129333 FIRST_INTRON: I:129334-132102 F53G12.5c.1
5primeExons: chrI:129165-129333
WBGene00003229_F53G12.5_mex-3_protein-coding E006 chrI:129167-129175 1.055 end1_T0 cnd1_T0 0.039 5primeExons_EXON
WBGene00003229_F53G12.5_mex-3_protein-coding E006 chrI:129167-129175 1.075 pha4_T3 cnd1_T3 0.008 5primeExons_EXON
WBGene00003229_F53G12.5_mex-3_protein-coding E006 chrI:129167-129175 1.264 pha4_T3 nhr25_T3 0.011 5primeExons_EXON
BOUNDING_INTRON: chrI:129334-132102
>I:12938732-12938923.+.F08A8.1.5prime.F08A8.1b.2
GFF LINE F08A8.1 + FIRST_EXON: I:12938732-12938923 FIRST_INTRON: I:12938924-12939302 F08A8.1b.2
5primeExons: chrI:12938732-12938923
BOUNDING_INTRON: chrI:12938924-12939302
 
>I:13043539-13043555.+.W05B5.1.5prime.W05B5.1d
GFF LINE W05B5.1 + FIRST_EXON: I:13043539-13043555 FIRST_INTRON: I:13043556-13043813 W05B5.1d
5primeExons: chrI:13043539-13043555
BOUNDING_INTRON: chrI:13043556-13043813
 
>I:1306927-1307153.+.K12C11.4.5prime.K12C11.4b
GFF LINE K12C11.4 + FIRST_EXON: I:1306927-1307153 FIRST_INTRON: I:1307154-1307859 K12C11.4b
5primeExons: chrI:1306927-1307153
BOUNDING_INTRON: chrI:1307154-1307859
 
>I:1311009-1311290.+.K12C11.4.5prime.K12C11.4c
GFF LINE K12C11.4 + FIRST_EXON: I:1311009-1311290 FIRST_INTRON: I:1311291-1312838 K12C11.4c
5primeExons: chrI:1311009-1311290
BOUNDING_INTRON: chrI:1311291-1312838
WBGene00003400_K12C11.4_dapk-1_protein-coding J021 chrI:1311291-1312838 1.193 nhr25_T1 cnd1_T1 0.000 5primeExons_BOUNDING_INTRON
 
>I:13125541-13125684.-.C17H1.13.5prime.C17H1.13a
GFF LINE C17H1.13 - FIRST_EXON: I:13125541-13125684 FIRST_INTRON: I:13124956-13125540 C17H1.13a
5primeExons: chrI:13125541-13125684
BOUNDING_INTRON: chrI:13124956-13125540
 
>I:13159156-13159179.-.F22G12.4.5prime.F22G12.4c
GFF LINE F22G12.4 - FIRST_EXON: I:13159156-13159179 FIRST_INTRON: I:13159051-13159155 F22G12.4c
5primeExons: chrI:13159156-13159179
BOUNDING_INTRON: chrI:13159051-13159155
 
>I:13159839-13159874.-.F22G12.4.5prime.F22G12.4b
GFF LINE F22G12.4 - FIRST_EXON: I:13159839-13159874 FIRST_INTRON: I:13159798-13159838 F22G12.4b
5primeExons: chrI:13159839-13159874
WBGene00009064_F22G12.4_F22G12.4_protein-coding E015 chrI:13159839-13159874 1.221 end1_T1 ceh32_T1 0.004 5primeExons_EXON
WBGene00009064_F22G12.4_F22G12.4_protein-coding E015 chrI:13159839-13159874 1.079 pha4_T1 ceh32_T1 0.025 5primeExons_EXON
BOUNDING_INTRON: chrI:13159798-13159838
 
>I:13171598-13171769.+.F22G12.5.5prime.F22G12.5b.1
GFF LINE F22G12.5 + FIRST_EXON: I:13171598-13171769 FIRST_INTRON: I:13171770-13171847 F22G12.5b.1
5primeExons: chrI:13171598-13171769
BOUNDING_INTRON: chrI:13171770-13171847
WBGene00009065_F22G12.5_F22G12.5_protein-coding J045 chrI:13171770-13171847 1.024 ceh32_T2 end1_T2 0.000 5primeExons_BOUNDING_INTRON
WBGene00009065_F22G12.5_F22G12.5_protein-coding J045 chrI:13171770-13171847 1.625 ceh32_T3 end1_T3 0.000 5primeExons_BOUNDING_INTRON
WBGene00009065_F22G12.5_F22G12.5_protein-coding J045 chrI:13171770-13171847 1.277 ceh32_T4 pha4_T4 0.000 5primeExons_BOUNDING_INTRON
WBGene00009065_F22G12.5_F22G12.5_protein-coding J045 chrI:13171770-13171847 1.414 ceh32_T4 end1_T4 0.001 5primeExons_BOUNDING_INTRON
WBGene00009065_F22G12.5_F22G12.5_protein-coding J045 chrI:13171770-13171847 1.166 cnd1_T3 end1_T3 0.003 5primeExons_BOUNDING_INTRON
WBGene00009065_F22G12.5_F22G12.5_protein-coding J045 chrI:13171770-13171847 1.042 cnd1_T4 end1_T4 0.037 5primeExons_BOUNDING_INTRON
WBGene00009065_F22G12.5_F22G12.5_protein-coding J045 chrI:13171770-13171847 1.369 hlh1_T3 end1_T3 0.001 5primeExons_BOUNDING_INTRON
WBGene00009065_F22G12.5_F22G12.5_protein-coding J045 chrI:13171770-13171847 1.091 nhr25_T3 end1_T3 0.007 5primeExons_BOUNDING_INTRON
WBGene00009065_F22G12.5_F22G12.5_protein-coding J045 chrI:13171770-13171847 1.218 tbx37_T3 end1_T3 0.006 5primeExons_BOUNDING_INTRON
 
>I:132101-132553.+.F53G12.5.5prime.F53G12.5c.2
GFF LINE F53G12.5 + FIRST_EXON: I:132101-132553 FIRST_INTRON: I:132554-132611 F53G12.5c.2
5primeExons: chrI:132101-132553
BOUNDING_INTRON: chrI:132554-132611
 
>I:13325619-13325693.+.T04D3.4.5prime.T04D3.4b
GFF LINE T04D3.4 + FIRST_EXON: I:13325619-13325693 FIRST_INTRON: I:13325694-13326301 T04D3.4b
5primeExons: chrI:13325619-13325693
BOUNDING_INTRON: chrI:13325694-13326301
 
>I:13331703-13331751.+.T04D3.4.5prime.T04D3.4c.1
GFF LINE T04D3.4 + FIRST_EXON: I:13331703-13331751 FIRST_INTRON: I:13331752-13331803 T04D3.4c.1
5primeExons: chrI:13331703-13331751
BOUNDING_INTRON: chrI:13331752-13331803
 
>I:13344728-13344771.+.Y40B1A.1.5prime.Y40B1A.1b
GFF LINE Y40B1A.1 + FIRST_EXON: I:13344728-13344771 FIRST_INTRON: I:13344772-13346731 Y40B1A.1b
5primeExons: chrI:13344728-13344771
BOUNDING_INTRON: chrI:13344772-13346731
 
>I:1339437-1339566.+.K12C11.7.5prime.K12C11.7b
GFF LINE K12C11.7 + FIRST_EXON: I:1339437-1339566 FIRST_INTRON: I:1339567-1339630 K12C11.7b
5primeExons: chrI:1339437-1339566
BOUNDING_INTRON: chrI:1339567-1339630
 
>I:13398050-13398169.+.C01A2.2.5prime.C01A2.2b
GFF LINE C01A2.2 + FIRST_EXON: I:13398050-13398169 FIRST_INTRON: I:13398170-13398348 C01A2.2b
5primeExons: chrI:13398050-13398169
WBGene00007214_C01A2.2_C01A2.2_protein-coding E006 chrI:13398050-13398169 1.958 ceh32_T2 pha4_T2 0.052 5primeExons_EXON
WBGene00007214_C01A2.2_C01A2.2_protein-coding E006 chrI:13398050-13398169 1.716 cnd1_T2 pha4_T2 0.043 5primeExons_EXON
WBGene00007214_C01A2.2_C01A2.2_protein-coding E006 chrI:13398050-13398169 1.625 nhr25_T2 pha4_T2 0.088 5primeExons_EXON
BOUNDING_INTRON: chrI:13398170-13398348
 
>I:1342172-1342696.-.K12C11.1.5prime.K12C11.1b
GFF LINE K12C11.1 - FIRST_EXON: I:1342172-1342696 FIRST_INTRON: I:1341637-1342171 K12C11.1b
5primeExons: chrI:1342172-1342696
BOUNDING_INTRON: chrI:1341637-1342171
 
>I:13464762-13464882.-.Y48G10A.4.5prime.Y48G10A.4b
GFF LINE Y48G10A.4 - FIRST_EXON: I:13464762-13464882 FIRST_INTRON: I:13462739-13464761 Y48G10A.4b
5primeExons: chrI:13464762-13464882
BOUNDING_INTRON: chrI:13462739-13464761
 
>I:13484308-13484440.-.Y48G10A.2.5prime.Y48G10A.2b
GFF LINE Y48G10A.2 - FIRST_EXON: I:13484308-13484440 FIRST_INTRON: I:13484254-13484307 Y48G10A.2b
5primeExons: chrI:13484308-13484440
BOUNDING_INTRON: chrI:13484254-13484307
 
>I:1356110-1356371.+.Y92H12BL.1.5prime.Y92H12BL.1b
GFF LINE Y92H12BL.1 + FIRST_EXON: I:1356110-1356371 FIRST_INTRON: I:1356372-1358066 Y92H12BL.1b
5primeExons: chrI:1356110-1356371
BOUNDING_INTRON: chrI:1356372-1358066
 
>I:13576637-13576775.+.Y87G2A.8.5prime.Y87G2A.8a.3
GFF LINE Y87G2A.8 + FIRST_EXON: I:13576637-13576775 FIRST_INTRON: I:13576776-13577607 Y87G2A.8a.3
5primeExons: chrI:13576637-13576775
WBGene00013597_Y87G2A.8_gpi-1_protein-coding E004 chrI:13576637-13576652 1.049 end1_T0 nhr25_T0 0.034 5primeExons_EXON
WBGene00013597_Y87G2A.8_gpi-1_protein-coding E004 chrI:13576637-13576652 1.302 end1_T4 cnd1_T4 0.035 5primeExons_EXON
WBGene00013597_Y87G2A.8_gpi-1_protein-coding E004 chrI:13576637-13576652 1.425 end1_T4 ceh32_T4 0.058 5primeExons_EXON
WBGene00013597_Y87G2A.8_gpi-1_protein-coding E004 chrI:13576637-13576652 1.620 end1_T1 ceh32_T1 0.019 5primeExons_EXON
BOUNDING_INTRON: chrI:13576776-13577607
WBGene00013597_Y87G2A.8_gpi-1_protein-coding J013 chrI:13576776-13577607 1.028 ceh32_T1 end1_T1 0.000 5primeExons_BOUNDING_INTRON
WBGene00013597_Y87G2A.8_gpi-1_protein-coding J013 chrI:13576776-13577607 1.063 ceh32_T2 end1_T2 0.002 5primeExons_BOUNDING_INTRON
WBGene00013597_Y87G2A.8_gpi-1_protein-coding J013 chrI:13576776-13577607 1.275 ceh32_T2 pha4_T2 0.001 5primeExons_BOUNDING_INTRON
WBGene00013597_Y87G2A.8_gpi-1_protein-coding J013 chrI:13576776-13577607 1.215 ceh32_T3 pha4_T3 0.000 5primeExons_BOUNDING_INTRON
WBGene00013597_Y87G2A.8_gpi-1_protein-coding J013 chrI:13576776-13577607 1.224 ceh32_T3 end1_T3 0.000 5primeExons_BOUNDING_INTRON
WBGene00013597_Y87G2A.8_gpi-1_protein-coding J013 chrI:13576776-13577607 1.270 ceh32_T4 end1_T4 0.000 5primeExons_BOUNDING_INTRON
WBGene00013597_Y87G2A.8_gpi-1_protein-coding J013 chrI:13576776-13577607 1.026 cnd1_T2 pha4_T2 0.000 5primeExons_BOUNDING_INTRON
WBGene00013597_Y87G2A.8_gpi-1_protein-coding J013 chrI:13576776-13577607 1.035 tbx37_T3 end1_T3 0.000 5primeExons_BOUNDING_INTRON
WBGene00013597_Y87G2A.8_gpi-1_protein-coding J013 chrI:13576776-13577607 1.099 tbx37_T4 end1_T4 0.000 5primeExons_BOUNDING_INTRON
>I:13653314-13653494.-.W09C5.6.5prime.W09C5.6b.1
GFF LINE W09C5.6 - FIRST_EXON: I:13653314-13653494 FIRST_INTRON: I:13653266-13653313 W09C5.6b.1
5primeExons: chrI:13653314-13653494
WBGene00004445_W09C5.6_rpl-31_protein-coding E005 chrI:13653314-13653369 1.005 cnd1_T3 end1_T3 0.000 5primeExons_EXON
WBGene00004445_W09C5.6_rpl-31_protein-coding E005 chrI:13653314-13653369 1.045 ceh32_T1 pha4_T1 0.000 5primeExons_EXON
WBGene00004445_W09C5.6_rpl-31_protein-coding E005 chrI:13653314-13653369 1.071 cnd1_T0 pha4_T0 0.003 5primeExons_EXON
WBGene00004445_W09C5.6_rpl-31_protein-coding E005 chrI:13653314-13653369 1.116 nhr25_T0 pha4_T0 0.066 5primeExons_EXON
WBGene00004445_W09C5.6_rpl-31_protein-coding E005 chrI:13653314-13653369 1.211 ceh32_T4 end1_T4 0.002 5primeExons_EXON
WBGene00004445_W09C5.6_rpl-31_protein-coding E005 chrI:13653314-13653369 1.215 cnd1_T4 end1_T4 0.001 5primeExons_EXON
BOUNDING_INTRON: chrI:13653266-13653313
WBGene00004445_W09C5.6_rpl-31_protein-coding J017 chrI:13653266-13653313 1.059 ceh32_T1 end1_T1 0.000 5primeExons_BOUNDING_INTRON
WBGene00004445_W09C5.6_rpl-31_protein-coding J017 chrI:13653266-13653313 1.147 ceh32_T1 pha4_T1 0.000 5primeExons_BOUNDING_INTRON
WBGene00004445_W09C5.6_rpl-31_protein-coding J017 chrI:13653266-13653313 1.033 ceh32_T2 pha4_T2 0.008 5primeExons_BOUNDING_INTRON
WBGene00004445_W09C5.6_rpl-31_protein-coding J017 chrI:13653266-13653313 1.340 ceh32_T4 end1_T4 0.004 5primeExons_BOUNDING_INTRON
WBGene00004445_W09C5.6_rpl-31_protein-coding J017 chrI:13653266-13653313 1.171 cnd1_T0 pha4_T0 0.000 5primeExons_BOUNDING_INTRON
WBGene00004445_W09C5.6_rpl-31_protein-coding J017 chrI:13653266-13653313 1.164 cnd1_T3 end1_T3 0.000 5primeExons_BOUNDING_INTRON
WBGene00004445_W09C5.6_rpl-31_protein-coding J017 chrI:13653266-13653313 1.316 cnd1_T4 end1_T4 0.005 5primeExons_BOUNDING_INTRON
>I:13656201-13656559.+.W09C5.7.5prime.W09C5.7b
GFF LINE W09C5.7 + FIRST_EXON: I:13656201-13656559 FIRST_INTRON: I:13656560-13657237 W09C5.7b
5primeExons: chrI:13656201-13656559
BOUNDING_INTRON: chrI:13656560-13657237
 
>I:13657310-13657802.+.W09C5.7.5prime.W09C5.7c
GFF LINE W09C5.7 + FIRST_EXON: I:13657310-13657802 FIRST_INTRON: I:13657803-13657848 W09C5.7c
5primeExons: chrI:13657310-13657802
BOUNDING_INTRON: chrI:13657803-13657848
WBGene00012353_W09C5.7_W09C5.7_protein-coding J013 chrI:13657803-13657848 1.022 ceh32_T1 pha4_T1 0.000 5primeExons_BOUNDING_INTRON
WBGene00012353_W09C5.7_W09C5.7_protein-coding J013 chrI:13657803-13657848 1.044 ceh32_T1 end1_T1 0.000 5primeExons_BOUNDING_INTRON
WBGene00012353_W09C5.7_W09C5.7_protein-coding J013 chrI:13657803-13657848 1.039 ceh32_T2 pha4_T2 0.000 5primeExons_BOUNDING_INTRON
WBGene00012353_W09C5.7_W09C5.7_protein-coding J013 chrI:13657803-13657848 1.158 ceh32_T2 end1_T2 0.000 5primeExons_BOUNDING_INTRON
WBGene00012353_W09C5.7_W09C5.7_protein-coding J013 chrI:13657803-13657848 1.034 ceh32_T4 hlh1_T4 0.000 5primeExons_BOUNDING_INTRON
WBGene00012353_W09C5.7_W09C5.7_protein-coding J013 chrI:13657803-13657848 1.243 ceh32_T4 end1_T4 0.000 5primeExons_BOUNDING_INTRON
 
>I:13736787-13736881.-.Y6B3B.9.5prime.Y6B3B.9b
GFF LINE Y6B3B.9 - FIRST_EXON: I:13736787-13736881 FIRST_INTRON: I:13736562-13736786 Y6B3B.9b
5primeExons: chrI:13736787-13736881
BOUNDING_INTRON: chrI:13736562-13736786
 
>I:13814215-13814322.-.W09G3.8.5prime.W09G3.8.1
GFF LINE W09G3.8 - FIRST_EXON: I:13814215-13814322 FIRST_INTRON: I:13814030-13814214 W09G3.8.1
5primeExons: chrI:13814215-13814322
BOUNDING_INTRON: chrI:13814030-13814214
 
>I:13815295-13815463.-.W09G3.6.5prime.W09G3.6b
GFF LINE W09G3.6 - FIRST_EXON: I:13815295-13815463 FIRST_INTRON: I:13815228-13815294 W09G3.6b
5primeExons: chrI:13815295-13815463
WBGene00012369_W09G3.6_W09G3.6_protein-coding E003 chrI:13815295-13815458 1.021 end1_T4 tbx37_T4 0.008 5primeExons_EXON
WBGene00012369_W09G3.6_W09G3.6_protein-coding E003 chrI:13815295-13815458 1.030 end1_T3 cnd1_T3 0.000 5primeExons_EXON
WBGene00012369_W09G3.6_W09G3.6_protein-coding E003 chrI:13815295-13815458 1.075 end1_T4 hlh1_T4 0.000 5primeExons_EXON
WBGene00012369_W09G3.6_W09G3.6_protein-coding E003 chrI:13815295-13815458 1.094 end1_T4 cnd1_T4 0.000 5primeExons_EXON
WBGene00012369_W09G3.6_W09G3.6_protein-coding E003 chrI:13815295-13815458 1.097 end1_T4 nhr25_T4 0.000 5primeExons_EXON
BOUNDING_INTRON: chrI:13815228-13815294
WBGene00012369_W09G3.6_W09G3.6_protein-coding J013 chrI:13815228-13815294 1.102 end1_T1 ceh32_T1 0.001 5primeExons_BOUNDING_INTRON
WBGene00012369_W09G3.6_W09G3.6_protein-coding J013 chrI:13815228-13815294 1.181 end1_T4 nhr25_T4 0.011 5primeExons_BOUNDING_INTRON
WBGene00012369_W09G3.6_W09G3.6_protein-coding J013 chrI:13815228-13815294 1.073 end1_T4 cnd1_T4 0.008 5primeExons_BOUNDING_INTRON
WBGene00012369_W09G3.6_W09G3.6_protein-coding J013 chrI:13815228-13815294 1.382 end1_T4 ceh32_T4 0.002 5primeExons_BOUNDING_INTRON
WBGene00012369_W09G3.6_W09G3.6_protein-coding J013 chrI:13815228-13815294 1.137 hlh1_T1 ceh32_T1 0.000 5primeExons_BOUNDING_INTRON
WBGene00012369_W09G3.6_W09G3.6_protein-coding J013 chrI:13815228-13815294 1.122 nhr25_T1 ceh32_T1 0.012 5primeExons_BOUNDING_INTRON
WBGene00012369_W09G3.6_W09G3.6_protein-coding J013 chrI:13815228-13815294 1.457 pha4_T1 ceh32_T1 0.001 5primeExons_BOUNDING_INTRON
>I:13952473-13952848.+.Y71A12B.1.5prime.Y71A12B.1c.1
GFF LINE Y71A12B.1 + FIRST_EXON: I:13952473-13952848 FIRST_INTRON: I:13952849-13952903 Y71A12B.1c.1
5primeExons: chrI:13952473-13952848
WBGene00004475_Y71A12B.1_rps-6_protein-coding E005 chrI:13952473-13952485 1.028 ceh32_T2 hlh1_T2 0.082 5primeExons_EXON
BOUNDING_INTRON: chrI:13952849-13952903
>I:14027234-14027402.+.ZC334.11.5prime.ZC334.11.1
GFF LINE ZC334.11 + FIRST_EXON: I:14027234-14027402 FIRST_INTRON: I:14027403-14027445 ZC334.11.1
5primeExons: chrI:14027234-14027402
BOUNDING_INTRON: chrI:14027403-14027445
 
>I:14461966-14462033.-.Y105E8A.13.5prime.Y105E8A.13b
GFF LINE Y105E8A.13 - FIRST_EXON: I:14461966-14462033 FIRST_INTRON: I:14461722-14461965 Y105E8A.13b
5primeExons: chrI:14461966-14462033
BOUNDING_INTRON: chrI:14461722-14461965
 
>I:14495131-14495252.-.Y105E8A.20.5prime.Y105E8A.20a.1
GFF LINE Y105E8A.20 - FIRST_EXON: I:14495131-14495252 FIRST_INTRON: I:14495069-14495130 Y105E8A.20a.1
5primeExons: chrI:14495131-14495252
WBGene00013678_Y105E8A.20_Y105E8A.20_protein-coding E009 chrI:14495131-14495252 1.065 ceh32_T2 end1_T2 0.000 5primeExons_EXON
BOUNDING_INTRON: chrI:14495069-14495130
 
>I:14500808-14500944.-.Y105E8A.21.5prime.Y105E8A.21b
GFF LINE Y105E8A.21 - FIRST_EXON: I:14500808-14500944 FIRST_INTRON: I:14500347-14500807 Y105E8A.21b
5primeExons: chrI:14500808-14500944
BOUNDING_INTRON: chrI:14500347-14500807
 
>I:1454469-1454750.+.F47G6.4.5prime.F47G6.4b
GFF LINE F47G6.4 + FIRST_EXON: I:1454469-1454750 FIRST_INTRON: I:1454751-1454799 F47G6.4b
5primeExons: chrI:1454469-1454750
BOUNDING_INTRON: chrI:1454751-1454799
WBGene00004969_F47G6.4_spe-15_protein-coding J025 chrI:1454751-1454799 1.090 pha4_T4 ceh32_T4 0.044 5primeExons_BOUNDING_INTRON
 
>I:14665179-14665572.+.Y105E8B.8.5prime.Y105E8B.8b.1
GFF LINE Y105E8B.8 + FIRST_EXON: I:14665179-14665572 FIRST_INTRON: I:14665573-14669431 Y105E8B.8b.1
5primeExons: chrI:14665179-14665572
BOUNDING_INTRON: chrI:14665573-14669431
 
>I:14671278-14671371.+.Y105E8B.8.5prime.Y105E8B.8e
GFF LINE Y105E8B.8 + FIRST_EXON: I:14671278-14671371 FIRST_INTRON: I:14671372-14672430 Y105E8B.8e
5primeExons: chrI:14671278-14671371
BOUNDING_INTRON: chrI:14671372-14672430
 
>I:14712641-14712821.+.Y54E5A.7.5prime.Y54E5A.7b
GFF LINE Y54E5A.7 + FIRST_EXON: I:14712641-14712821 FIRST_INTRON: I:14712822-14712905 Y54E5A.7b
5primeExons: chrI:14712641-14712821
BOUNDING_INTRON: chrI:14712822-14712905
 
>I:14714150-14714303.+.Y54E5A.7.5prime.Y54E5A.7c
GFF LINE Y54E5A.7 + FIRST_EXON: I:14714150-14714303 FIRST_INTRON: I:14714304-14714426 Y54E5A.7c
5primeExons: chrI:14714150-14714303
BOUNDING_INTRON: chrI:14714304-14714426
 
>I:14714433-14714557.+.Y54E5A.7.5prime.Y54E5A.7d
GFF LINE Y54E5A.7 + FIRST_EXON: I:14714433-14714557 FIRST_INTRON: I:14714558-14714620 Y54E5A.7d
5primeExons: chrI:14714433-14714557
BOUNDING_INTRON: chrI:14714558-14714620
 
>I:14718281-14718511.+.Y54E5A.8.5prime.Y54E5A.8e
GFF LINE Y54E5A.8 + FIRST_EXON: I:14718281-14718511 FIRST_INTRON: I:14718512-14718887 Y54E5A.8e
5primeExons: chrI:14718281-14718511
WBGene00013203_Y54E5A.8_Y54E5A.8_protein-coding E010 chrI:14718281-14718511 1.070 ceh32_T0 nhr25_T0 0.004 5primeExons_EXON
WBGene00013203_Y54E5A.8_Y54E5A.8_protein-coding E010 chrI:14718281-14718511 1.403 ceh32_T0 end1_T0 0.001 5primeExons_EXON
WBGene00013203_Y54E5A.8_Y54E5A.8_protein-coding E010 chrI:14718281-14718511 1.088 hlh1_T3 ceh32_T3 0.000 5primeExons_EXON
WBGene00013203_Y54E5A.8_Y54E5A.8_protein-coding E010 chrI:14718281-14718511 1.152 hlh1_T4 ceh32_T4 0.000 5primeExons_EXON
WBGene00013203_Y54E5A.8_Y54E5A.8_protein-coding E010 chrI:14718281-14718511 1.288 pha4_T0 nhr25_T0 0.003 5primeExons_EXON
WBGene00013203_Y54E5A.8_Y54E5A.8_protein-coding E010 chrI:14718281-14718511 1.304 pha4_T0 cnd1_T0 0.039 5primeExons_EXON
WBGene00013203_Y54E5A.8_Y54E5A.8_protein-coding E010 chrI:14718281-14718511 1.661 pha4_T0 end1_T0 0.012 5primeExons_EXON
WBGene00013203_Y54E5A.8_Y54E5A.8_protein-coding E010 chrI:14718281-14718511 1.471 pha4_T2 nhr25_T2 0.013 5primeExons_EXON
WBGene00013203_Y54E5A.8_Y54E5A.8_protein-coding E010 chrI:14718281-14718511 1.695 pha4_T2 cnd1_T2 0.037 5primeExons_EXON
WBGene00013203_Y54E5A.8_Y54E5A.8_protein-coding E010 chrI:14718281-14718511 1.748 pha4_T2 ceh32_T2 0.010 5primeExons_EXON
WBGene00013203_Y54E5A.8_Y54E5A.8_protein-coding E010 chrI:14718281-14718511 1.318 pha4_T4 ceh32_T4 0.010 5primeExons_EXON
WBGene00013203_Y54E5A.8_Y54E5A.8_protein-coding E010 chrI:14718281-14718511 1.181 tbx37_T0 end1_T0 0.029 5primeExons_EXON
BOUNDING_INTRON: chrI:14718512-14718887
 
>I:14737700-14737795.+.K05C4.7.5prime.K05C4.7.1
GFF LINE K05C4.7 + FIRST_EXON: I:14737700-14737795 FIRST_INTRON: I:14737796-14737845 K05C4.7.1
5primeExons: chrI:14737700-14737795
WBGene00010583_K05C4.7_K05C4.7_protein-coding E002 chrI:14737700-14737701 1.010 pha4_T3 cnd1_T3 0.013 5primeExons_EXON
WBGene00010583_K05C4.7_K05C4.7_protein-coding E002 chrI:14737700-14737701 1.096 end1_T1 cnd1_T1 0.074 5primeExons_EXON
WBGene00010583_K05C4.7_K05C4.7_protein-coding E002 chrI:14737700-14737701 1.156 end1_T2 tbx37_T2 0.071 5primeExons_EXON
WBGene00010583_K05C4.7_K05C4.7_protein-coding E002 chrI:14737700-14737701 1.189 end1_T1 ceh32_T1 0.018 5primeExons_EXON
WBGene00010583_K05C4.7_K05C4.7_protein-coding E002 chrI:14737700-14737701 1.271 end1_T1 tbx37_T1 0.042 5primeExons_EXON
WBGene00010583_K05C4.7_K05C4.7_protein-coding E002 chrI:14737700-14737701 12.207 tbx37_T0 nhr25_T0 0.042 5primeExons_EXON
WBGene00010583_K05C4.7_K05C4.7_protein-coding E002 chrI:14737700-14737701 12.718 hlh1_T2 nhr25_T2 0.075 5primeExons_EXON
WBGene00010583_K05C4.7_K05C4.7_protein-coding E002 chrI:14737700-14737701 13.460 pha4_T0 nhr25_T0 0.029 5primeExons_EXON
WBGene00010583_K05C4.7_K05C4.7_protein-coding E002 chrI:14737700-14737701 13.476 end1_T0 nhr25_T0 0.004 5primeExons_EXON
WBGene00010583_K05C4.7_K05C4.7_protein-coding E002 chrI:14737700-14737701 2.074 end1_T1 nhr25_T1 0.002 5primeExons_EXON
WBGene00010583_K05C4.7_K05C4.7_protein-coding E002 chrI:14737700-14737701 2.158 pha4_T1 nhr25_T1 0.070 5primeExons_EXON
WBGene00010583_K05C4.7_K05C4.7_protein-coding E002 chrI:14737700-14737701 2.383 pha4_T0 ceh32_T0 0.083 5primeExons_EXON
BOUNDING_INTRON: chrI:14737796-14737845
WBGene00010583_K05C4.7_K05C4.7_protein-coding J006 chrI:14737796-14737845 1.158 ceh32_T1 pha4_T1 0.000 5primeExons_BOUNDING_INTRON
>I:14831849-14831920.-.F32A7.3.5prime.F32A7.3b
GFF LINE F32A7.3 - FIRST_EXON: I:14831849-14831920 FIRST_INTRON: I:14831804-14831848 F32A7.3b
5primeExons: chrI:14831849-14831920
BOUNDING_INTRON: chrI:14831804-14831848
WBGene00009304_F32A7.3_eva-1_protein-coding J018 chrI:14831804-14831848 1.196 nhr25_T1 end1_T1 0.090 5primeExons_BOUNDING_INTRON
WBGene00009304_F32A7.3_eva-1_protein-coding J018 chrI:14831804-14831848 1.159 tbx37_T1 end1_T1 0.084 5primeExons_BOUNDING_INTRON
 
>I:1484823-1484876.+.F47G6.1.5prime.F47G6.1b
GFF LINE F47G6.1 + FIRST_EXON: I:1484823-1484876 FIRST_INTRON: I:1484877-1484922 F47G6.1b
5primeExons: chrI:1484823-1484876
BOUNDING_INTRON: chrI:1484877-1484922
 
>I:1489251-1489281.+.F47G6.1.5prime.F47G6.1c
GFF LINE F47G6.1 + FIRST_EXON: I:1489251-1489281 FIRST_INTRON: I:1489282-1490280 F47G6.1c
5primeExons: chrI:1489251-1489281
BOUNDING_INTRON: chrI:1489282-1490280
WBGene00001115_F47G6.1_dyb-1_protein-coding J022 chrI:1489282-1490280 1.053 ceh32_T1 nhr25_T1 0.001 5primeExons_BOUNDING_INTRON
 
>I:15032110-15032161.-.F33H2.8.5prime.F33H2.8b
GFF LINE F33H2.8 - FIRST_EXON: I:15032110-15032161 FIRST_INTRON: I:15032021-15032109 F33H2.8b
5primeExons: chrI:15032110-15032161
BOUNDING_INTRON: chrI:15032021-15032109
 
>I:1517542-1518120.+.Y92H12A.4.5prime.Y92H12A.4c
GFF LINE Y92H12A.4 + FIRST_EXON: I:1517542-1518120 FIRST_INTRON: I:1518121-1520157 Y92H12A.4c
5primeExons: chrI:1517542-1518120
BOUNDING_INTRON: chrI:1518121-1520157
 
>I:1520239-1520270.+.Y92H12A.4.5prime.Y92H12A.4d
GFF LINE Y92H12A.4 + FIRST_EXON: I:1520239-1520270 FIRST_INTRON: I:1520271-1522173 Y92H12A.4d
5primeExons: chrI:1520239-1520270
BOUNDING_INTRON: chrI:1520271-1522173
 
>I:1550363-1550728.+.Y92H12A.2.5prime.Y92H12A.2b
GFF LINE Y92H12A.2 + FIRST_EXON: I:1550363-1550728 FIRST_INTRON: I:1550729-1551998 Y92H12A.2b
5primeExons: chrI:1550363-1550728
BOUNDING_INTRON: chrI:1550729-1551998
WBGene00022358_Y92H12A.2_Y92H12A.2_protein-coding J019 chrI:1550729-1551998 1.101 ceh32_T1 end1_T1 0.000 5primeExons_BOUNDING_INTRON
WBGene00022358_Y92H12A.2_Y92H12A.2_protein-coding J019 chrI:1550729-1551998 1.295 ceh32_T1 pha4_T1 0.000 5primeExons_BOUNDING_INTRON
 
>I:1570293-1570681.+.Y92H12A.1.5prime.Y92H12A.1c
GFF LINE Y92H12A.1 + FIRST_EXON: I:1570293-1570681 FIRST_INTRON: I:1570682-1571932 Y92H12A.1c
5primeExons: chrI:1570293-1570681
WBGene00005077_Y92H12A.1_src-1_protein-coding E004 chrI:1570337-1570348 1.026 pha4_T4 nhr25_T4 0.002 5primeExons_EXON
BOUNDING_INTRON: chrI:1570682-1571932
>I:1577400-1577868.+.Y92H12A.1.5prime.Y92H12A.1d
GFF LINE Y92H12A.1 + FIRST_EXON: I:1577400-1577868 FIRST_INTRON: I:1577869-1579071 Y92H12A.1d
5primeExons: chrI:1577400-1577868
BOUNDING_INTRON: chrI:1577869-1579071
 
>I:1611809-1611827.+.Y73E7A.9.5prime.Y73E7A.9b
GFF LINE Y73E7A.9 + FIRST_EXON: I:1611809-1611827 FIRST_INTRON: I:1611828-1613476 Y73E7A.9b
5primeExons: chrI:1611809-1611827
BOUNDING_INTRON: chrI:1611828-1613476
 
>I:1613611-1613895.+.Y73E7A.9.5prime.Y73E7A.9c
GFF LINE Y73E7A.9 + FIRST_EXON: I:1613611-1613895 FIRST_INTRON: I:1613896-1616098 Y73E7A.9c
5primeExons: chrI:1613611-1613895
BOUNDING_INTRON: chrI:1613896-1616098
 
>I:1616162-1616260.+.Y73E7A.9.5prime.Y73E7A.9d
GFF LINE Y73E7A.9 + FIRST_EXON: I:1616162-1616260 FIRST_INTRON: I:1616261-1617832 Y73E7A.9d
5primeExons: chrI:1616162-1616260
BOUNDING_INTRON: chrI:1616261-1617832
 
>I:1623775-1623879.-.Y73E7A.7.5prime.Y73E7A.7b
GFF LINE Y73E7A.7 - FIRST_EXON: I:1623775-1623879 FIRST_INTRON: I:1623340-1623774 Y73E7A.7b
5primeExons: chrI:1623775-1623879
BOUNDING_INTRON: chrI:1623340-1623774
 
>I:1648103-1648467.-.Y71G12B.20.5prime.Y71G12B.20d
GFF LINE Y71G12B.20 - FIRST_EXON: I:1648103-1648467 FIRST_INTRON: I:1647236-1648102 Y71G12B.20d
5primeExons: chrI:1648103-1648467
BOUNDING_INTRON: chrI:1647236-1648102
 
>I:164900-164957.-.F56C11.2.5prime.F56C11.2b
GFF LINE F56C11.2 - FIRST_EXON: I:164900-164957 FIRST_INTRON: I:164766-164899 F56C11.2b
5primeExons: chrI:164900-164957
BOUNDING_INTRON: chrI:164766-164899
 
>I:1649362-1649497.-.Y71G12B.20.5prime.Y71G12B.20c
GFF LINE Y71G12B.20 - FIRST_EXON: I:1649362-1649497 FIRST_INTRON: I:1648475-1649361 Y71G12B.20c
5primeExons: chrI:1649362-1649497
BOUNDING_INTRON: chrI:1648475-1649361
 
>I:1653479-1653670.+.Y71G12B.18.5prime.Y71G12B.18b
GFF LINE Y71G12B.18 + FIRST_EXON: I:1653479-1653670 FIRST_INTRON: I:1653671-1653899 Y71G12B.18b
5primeExons: chrI:1653479-1653670
BOUNDING_INTRON: chrI:1653671-1653899
 
>I:1687765-1688057.-.Y71G12B.31.5prime.Y71G12B.31b
GFF LINE Y71G12B.31 - FIRST_EXON: I:1687765-1688057 FIRST_INTRON: I:1686470-1687764 Y71G12B.31b
5primeExons: chrI:1687765-1688057
BOUNDING_INTRON: chrI:1686470-1687764
 
>I:1709585-1709733.+.Y71G12B.12.5prime.Y71G12B.12a.1
GFF LINE Y71G12B.12 + FIRST_EXON: I:1709585-1709733 FIRST_INTRON: I:1709734-1710668 Y71G12B.12a.1
5primeExons: chrI:1709585-1709733
WBGene00022152_Y71G12B.12_atg-5_protein-coding E002 chrI:1709585-1709586 1.046 pha4_T2 cnd1_T2 0.091 5primeExons_EXON
WBGene00022152_Y71G12B.12_atg-5_protein-coding E002 chrI:1709585-1709586 1.139 end1_T3 nhr25_T3 0.045 5primeExons_EXON
WBGene00022152_Y71G12B.12_atg-5_protein-coding E002 chrI:1709585-1709586 1.156 end1_T0 nhr25_T0 0.083 5primeExons_EXON
WBGene00022152_Y71G12B.12_atg-5_protein-coding E002 chrI:1709585-1709586 1.160 end1_T0 tbx37_T0 0.092 5primeExons_EXON
WBGene00022152_Y71G12B.12_atg-5_protein-coding E002 chrI:1709585-1709586 1.380 end1_T4 nhr25_T4 0.095 5primeExons_EXON
WBGene00022152_Y71G12B.12_atg-5_protein-coding E002 chrI:1709585-1709586 1.514 end1_T2 ceh32_T2 0.010 5primeExons_EXON
WBGene00022152_Y71G12B.12_atg-5_protein-coding E002 chrI:1709585-1709586 1.539 pha4_T1 ceh32_T1 0.058 5primeExons_EXON
WBGene00022152_Y71G12B.12_atg-5_protein-coding E002 chrI:1709585-1709586 1.580 end1_T1 ceh32_T1 0.041 5primeExons_EXON
WBGene00022152_Y71G12B.12_atg-5_protein-coding E002 chrI:1709585-1709586 1.600 pha4_T4 nhr25_T4 0.058 5primeExons_EXON
WBGene00022152_Y71G12B.12_atg-5_protein-coding E002 chrI:1709585-1709586 1.664 pha4_T2 ceh32_T2 0.036 5primeExons_EXON
WBGene00022152_Y71G12B.12_atg-5_protein-coding E002 chrI:1709585-1709586 1.708 end1_T4 ceh32_T4 0.071 5primeExons_EXON
WBGene00022152_Y71G12B.12_atg-5_protein-coding E002 chrI:1709585-1709586 1.927 pha4_T4 ceh32_T4 0.048 5primeExons_EXON
BOUNDING_INTRON: chrI:1709734-1710668
>I:1734592-1738527.+.Y71G12B.11.5prime.Y71G12B.11d
GFF LINE Y71G12B.11 + FIRST_EXON: I:1734592-1738527 FIRST_INTRON: I:1738528-1738826 Y71G12B.11d
5primeExons: chrI:1734592-1738527
BOUNDING_INTRON: chrI:1738528-1738826
 
>I:1745747-1745833.-.Y71G12B.24.5prime.Y71G12B.24b
GFF LINE Y71G12B.24 - FIRST_EXON: I:1745747-1745833 FIRST_INTRON: I:1742842-1745746 Y71G12B.24b
5primeExons: chrI:1745747-1745833
BOUNDING_INTRON: chrI:1742842-1745746
 
>I:1762657-1762688.+.Y71G12B.9.5prime.Y71G12B.9c
GFF LINE Y71G12B.9 + FIRST_EXON: I:1762657-1762688 FIRST_INTRON: I:1762689-1763054 Y71G12B.9c
5primeExons: chrI:1762657-1762688
BOUNDING_INTRON: chrI:1762689-1763054
 
>I:1773150-1773700.-.Y71G12B.25.5prime.Y71G12B.25b
GFF LINE Y71G12B.25 - FIRST_EXON: I:1773150-1773700 FIRST_INTRON: I:1771783-1773149 Y71G12B.25b
5primeExons: chrI:1773150-1773700
BOUNDING_INTRON: chrI:1771783-1773149
 
>I:1779839-1780081.-.ZK897.10.5prime.Y71G12B.26b
GFF LINE ZK897.10 - FIRST_EXON: I:1779839-1780081 FIRST_INTRON: I:1-1 Y71G12B.26b
5primeExons: chrI:1779839-1780081
BOUNDING_INTRON: chrI:1-1
 
>I:1795344-1795453.+.Y71G12B.6.5prime.Y71G12B.6b.2
GFF LINE Y71G12B.6 + FIRST_EXON: I:1795344-1795453 FIRST_INTRON: I:1795454-1796060 Y71G12B.6b.2
5primeExons: chrI:1795344-1795453
BOUNDING_INTRON: chrI:1795454-1796060
 
>I:1796060-1796359.+.ZC410.5.5prime.Y71G12B.6b.1
GFF LINE ZC410.5 + FIRST_EXON: I:1796060-1796359 FIRST_INTRON: I:1-1 Y71G12B.6b.1
5primeExons: chrI:1796060-1796359
WBGene00022146_Y71G12B.6_Y71G12B.6_protein-coding E008 chrI:1796342-1796359 1.006 ceh32_T2 end1_T2 0.018 5primeExons_EXON
WBGene00022146_Y71G12B.6_Y71G12B.6_protein-coding E008 chrI:1796342-1796359 1.034 cnd1_T2 end1_T2 0.006 5primeExons_EXON
WBGene00022146_Y71G12B.6_Y71G12B.6_protein-coding E008 chrI:1796342-1796359 1.037 nhr25_T4 hlh1_T4 0.056 5primeExons_EXON
WBGene00022146_Y71G12B.6_Y71G12B.6_protein-coding E008 chrI:1796342-1796359 1.076 cnd1_T4 hlh1_T4 0.055 5primeExons_EXON
WBGene00022146_Y71G12B.6_Y71G12B.6_protein-coding E008 chrI:1796342-1796359 1.100 cnd1_T1 end1_T1 0.019 5primeExons_EXON
WBGene00022146_Y71G12B.6_Y71G12B.6_protein-coding E008 chrI:1796342-1796359 1.298 ceh32_T4 hlh1_T4 0.005 5primeExons_EXON
WBGene00022146_Y71G12B.6_Y71G12B.6_protein-coding E008 chrI:1796342-1796359 1.470 cnd1_T4 pha4_T4 0.089 5primeExons_EXON
WBGene00022146_Y71G12B.6_Y71G12B.6_protein-coding E008 chrI:1796342-1796359 1.475 ceh32_T2 pha4_T2 0.052 5primeExons_EXON
WBGene00022146_Y71G12B.6_Y71G12B.6_protein-coding E008 chrI:1796342-1796359 1.494 cnd1_T2 pha4_T2 0.050 5primeExons_EXON
WBGene00022146_Y71G12B.6_Y71G12B.6_protein-coding E008 chrI:1796342-1796359 1.692 ceh32_T4 pha4_T4 0.017 5primeExons_EXON
WBGene00022146_Y71G12B.6_Y71G12B.6_protein-coding E008 chrI:1796342-1796359 1.808 ceh32_T3 pha4_T3 0.037 5primeExons_EXON
WBGene00022146_Y71G12B.6_Y71G12B.6_protein-coding E008 chrI:1796342-1796359 1.964 ceh32_T3 end1_T3 0.029 5primeExons_EXON
WBGene00022146_Y71G12B.6_Y71G12B.6_protein-coding E008 chrI:1796342-1796359 12.348 tbx37_T4 end1_T4 0.021 5primeExons_EXON
WBGene00022146_Y71G12B.6_Y71G12B.6_protein-coding E008 chrI:1796342-1796359 13.048 cnd1_T4 end1_T4 0.001 5primeExons_EXON
WBGene00022146_Y71G12B.6_Y71G12B.6_protein-coding E008 chrI:1796342-1796359 13.138 nhr25_T4 end1_T4 0.003 5primeExons_EXON
WBGene00022146_Y71G12B.6_Y71G12B.6_protein-coding E008 chrI:1796342-1796359 13.184 ceh32_T4 end1_T4 0.000 5primeExons_EXON
BOUNDING_INTRON: chrI:1-1
>I:1820491-1820799.-.Y71G12B.30.5prime.Y71G12B.30c
GFF LINE Y71G12B.30 - FIRST_EXON: I:1820491-1820799 FIRST_INTRON: I:1819329-1820490 Y71G12B.30c
5primeExons: chrI:1820491-1820799
BOUNDING_INTRON: chrI:1819329-1820490
 
>I:1822144-1822196.-.Y71G12B.30.5prime.Y71G12B.30b
GFF LINE Y71G12B.30 - FIRST_EXON: I:1822144-1822196 FIRST_INTRON: I:1820785-1822143 Y71G12B.30b
5primeExons: chrI:1822144-1822196
BOUNDING_INTRON: chrI:1820785-1822143
 
>I:1837910-1838286.+.M01D7.7.5prime.M01D7.7b
GFF LINE M01D7.7 + FIRST_EXON: I:1837910-1838286 FIRST_INTRON: I:1838287-1838779 M01D7.7b
5primeExons: chrI:1837910-1838286
WBGene00001196_M01D7.7_egl-30_protein-coding E002 chrI:1837910-1838158 1.004 end1_T4 ceh32_T4 0.044 5primeExons_EXON
WBGene00001196_M01D7.7_egl-30_protein-coding E002 chrI:1837910-1838158 1.034 pha4_T0 nhr25_T0 0.000 5primeExons_EXON
WBGene00001196_M01D7.7_egl-30_protein-coding E002 chrI:1837910-1838158 1.046 pha4_T4 ceh32_T4 0.004 5primeExons_EXON
WBGene00001196_M01D7.7_egl-30_protein-coding E002 chrI:1837910-1838158 1.061 pha4_T2 ceh32_T2 0.000 5primeExons_EXON
WBGene00001196_M01D7.7_egl-30_protein-coding E002 chrI:1837910-1838158 1.083 end1_T2 ceh32_T2 0.066 5primeExons_EXON
WBGene00001196_M01D7.7_egl-30_protein-coding E002 chrI:1837910-1838158 1.176 end1_T1 ceh32_T1 0.000 5primeExons_EXON
WBGene00001196_M01D7.7_egl-30_protein-coding E002 chrI:1837910-1838158 1.617 pha4_T0 ceh32_T0 0.001 5primeExons_EXON
BOUNDING_INTRON: chrI:1838287-1838779
WBGene00001196_M01D7.7_egl-30_protein-coding J014 chrI:1838287-1838779 1.164 end1_T1 ceh32_T1 0.000 5primeExons_BOUNDING_INTRON
WBGene00001196_M01D7.7_egl-30_protein-coding J014 chrI:1838287-1838779 1.110 end1_T2 ceh32_T2 0.000 5primeExons_BOUNDING_INTRON
WBGene00001196_M01D7.7_egl-30_protein-coding J014 chrI:1838287-1838779 1.118 pha4_T1 ceh32_T1 0.000 5primeExons_BOUNDING_INTRON
WBGene00001196_M01D7.7_egl-30_protein-coding J014 chrI:1838287-1838779 1.095 pha4_T2 ceh32_T2 0.000 5primeExons_BOUNDING_INTRON
WBGene00001196_M01D7.7_egl-30_protein-coding J014 chrI:1838287-1838779 1.039 pha4_T4 ceh32_T4 0.060 5primeExons_BOUNDING_INTRON
>I:1838777-1838997.+.M01D7.7.5prime.M01D7.7c
GFF LINE M01D7.7 + FIRST_EXON: I:1838777-1838997 FIRST_INTRON: I:1838998-1839063 M01D7.7c
5primeExons: chrI:1838777-1838997
WBGene00001196_M01D7.7_egl-30_protein-coding E004 chrI:1838777-1838779 1.107 nhr25_T4 ceh32_T4 0.001 5primeExons_EXON
WBGene00001196_M01D7.7_egl-30_protein-coding E004 chrI:1838777-1838779 1.139 pha4_T4 ceh32_T4 0.001 5primeExons_EXON
WBGene00001196_M01D7.7_egl-30_protein-coding E004 chrI:1838777-1838779 1.144 hlh1_T2 ceh32_T2 0.000 5primeExons_EXON
WBGene00001196_M01D7.7_egl-30_protein-coding E004 chrI:1838777-1838779 1.166 end1_T2 ceh32_T2 0.011 5primeExons_EXON
WBGene00001196_M01D7.7_egl-30_protein-coding E004 chrI:1838777-1838779 1.431 pha4_T2 ceh32_T2 0.000 5primeExons_EXON
BOUNDING_INTRON: chrI:1838998-1839063
>I:1848194-1848385.+.M01D7.4.5prime.M01D7.4b
GFF LINE M01D7.4 + FIRST_EXON: I:1848194-1848385 FIRST_INTRON: I:1848386-1848908 M01D7.4b
5primeExons: chrI:1848194-1848385
BOUNDING_INTRON: chrI:1848386-1848908
 
>I:1869151-1869265.-.M01D7.2.5prime.M01D7.2b
GFF LINE M01D7.2 - FIRST_EXON: I:1869151-1869265 FIRST_INTRON: I:1865845-1869150 M01D7.2b
5primeExons: chrI:1869151-1869265
BOUNDING_INTRON: chrI:1865845-1869150
 
>I:1879664-1880209.+.Y71G12A.3.5prime.Y71G12A.3b
GFF LINE Y71G12A.3 + FIRST_EXON: I:1879664-1880209 FIRST_INTRON: I:1880210-1881928 Y71G12A.3b
5primeExons: chrI:1879664-1880209
BOUNDING_INTRON: chrI:1880210-1881928
 
>I:1917049-1917128.+.Y71G12A.2.5prime.Y71G12A.2c
GFF LINE Y71G12A.2 + FIRST_EXON: I:1917049-1917128 FIRST_INTRON: I:1917129-1917749 Y71G12A.2c
5primeExons: chrI:1917049-1917128
BOUNDING_INTRON: chrI:1917129-1917749
 
>I:192695-193095.+.Y48G1BL.2.5prime.Y48G1BL.2b
GFF LINE Y48G1BL.2 + FIRST_EXON: I:192695-193095 FIRST_INTRON: I:193096-193588 Y48G1BL.2b
5primeExons: chrI:192695-193095
BOUNDING_INTRON: chrI:193096-193588
WBGene00000227_Y48G1BL.2_atm-1_protein-coding J039 chrI:193096-193588 1.128 end1_T1 ceh32_T1 0.001 5primeExons_BOUNDING_INTRON
WBGene00000227_Y48G1BL.2_atm-1_protein-coding J039 chrI:193096-193588 1.556 end1_T4 ceh32_T4 0.019 5primeExons_BOUNDING_INTRON
WBGene00000227_Y48G1BL.2_atm-1_protein-coding J039 chrI:193096-193588 1.391 nhr25_T4 ceh32_T4 0.053 5primeExons_BOUNDING_INTRON
WBGene00000227_Y48G1BL.2_atm-1_protein-coding J039 chrI:193096-193588 1.113 pha4_T1 ceh32_T1 0.014 5primeExons_BOUNDING_INTRON
 
>I:1938423-1938917.+.Y51F10.4.5prime.Y51F10.4c
GFF LINE Y51F10.4 + FIRST_EXON: I:1938423-1938917 FIRST_INTRON: I:1938918-1941130 Y51F10.4c
5primeExons: chrI:1938423-1938917
BOUNDING_INTRON: chrI:1938918-1941130
 
>I:1941353-1941586.+.Y51F10.4.5prime.Y51F10.4d
GFF LINE Y51F10.4 + FIRST_EXON: I:1941353-1941586 FIRST_INTRON: I:1941587-1943440 Y51F10.4d
5primeExons: chrI:1941353-1941586
WBGene00021765_Y51F10.4_Y51F10.4_protein-coding E006 chrI:1941353-1941586 1.022 end1_T1 ceh32_T1 0.000 5primeExons_EXON
WBGene00021765_Y51F10.4_Y51F10.4_protein-coding E006 chrI:1941353-1941586 1.466 end1_T2 ceh32_T2 0.000 5primeExons_EXON
WBGene00021765_Y51F10.4_Y51F10.4_protein-coding E006 chrI:1941353-1941586 1.009 pha4_T1 ceh32_T1 0.000 5primeExons_EXON
WBGene00021765_Y51F10.4_Y51F10.4_protein-coding E006 chrI:1941353-1941586 1.149 pha4_T2 ceh32_T2 0.019 5primeExons_EXON
BOUNDING_INTRON: chrI:1941587-1943440
WBGene00021765_Y51F10.4_Y51F10.4_protein-coding J015 chrI:1941587-1943440 1.499 end1_T2 ceh32_T2 0.000 5primeExons_BOUNDING_INTRON
 
>I:1943498-1943597.+.Y51F10.4.5prime.Y51F10.4e
GFF LINE Y51F10.4 + FIRST_EXON: I:1943498-1943597 FIRST_INTRON: I:1943598-1944886 Y51F10.4e
5primeExons: chrI:1943498-1943597
BOUNDING_INTRON: chrI:1943598-1944886
WBGene00021765_Y51F10.4_Y51F10.4_protein-coding J016 chrI:1943598-1944886 1.036 end1_T2 ceh32_T2 0.000 5primeExons_BOUNDING_INTRON
 
>I:1955272-1955447.-.Y51F10.10.5prime.Y51F10.10e
GFF LINE Y51F10.10 - FIRST_EXON: I:1955272-1955447 FIRST_INTRON: I:1953617-1955271 Y51F10.10e
5primeExons: chrI:1955272-1955447
BOUNDING_INTRON: chrI:1953617-1955271
 
>I:1958059-1958166.-.Y51F10.10.5prime.Y51F10.10c
GFF LINE Y51F10.10 - FIRST_EXON: I:1958059-1958166 FIRST_INTRON: I:1957054-1958058 Y51F10.10c
5primeExons: chrI:1958059-1958166
WBGene00021771_Y51F10.10_Y51F10.10_protein-coding E010 chrI:1958059-1958165 1.000 ceh32_T3 end1_T3 0.000 5primeExons_EXON
WBGene00021771_Y51F10.10_Y51F10.10_protein-coding E010 chrI:1958059-1958165 1.007 cnd1_T4 pha4_T4 0.010 5primeExons_EXON
WBGene00021771_Y51F10.10_Y51F10.10_protein-coding E010 chrI:1958059-1958165 1.030 ceh32_T4 hlh1_T4 0.000 5primeExons_EXON
WBGene00021771_Y51F10.10_Y51F10.10_protein-coding E010 chrI:1958059-1958165 1.049 ceh32_T2 nhr25_T2 0.000 5primeExons_EXON
WBGene00021771_Y51F10.10_Y51F10.10_protein-coding E010 chrI:1958059-1958165 1.082 ceh32_T4 nhr25_T4 0.000 5primeExons_EXON
WBGene00021771_Y51F10.10_Y51F10.10_protein-coding E010 chrI:1958059-1958165 1.110 cnd1_T2 pha4_T2 0.000 5primeExons_EXON
WBGene00021771_Y51F10.10_Y51F10.10_protein-coding E010 chrI:1958059-1958165 1.133 ceh32_T2 hlh1_T2 0.003 5primeExons_EXON
WBGene00021771_Y51F10.10_Y51F10.10_protein-coding E010 chrI:1958059-1958165 1.136 ceh32_T3 nhr25_T3 0.000 5primeExons_EXON
WBGene00021771_Y51F10.10_Y51F10.10_protein-coding E010 chrI:1958059-1958165 1.220 ceh32_T2 end1_T2 0.000 5primeExons_EXON
WBGene00021771_Y51F10.10_Y51F10.10_protein-coding E010 chrI:1958059-1958165 1.275 ceh32_T3 pha4_T3 0.000 5primeExons_EXON
WBGene00021771_Y51F10.10_Y51F10.10_protein-coding E010 chrI:1958059-1958165 1.323 ceh32_T1 hlh1_T1 0.000 5primeExons_EXON
WBGene00021771_Y51F10.10_Y51F10.10_protein-coding E010 chrI:1958059-1958165 1.356 ceh32_T1 nhr25_T1 0.000 5primeExons_EXON
WBGene00021771_Y51F10.10_Y51F10.10_protein-coding E010 chrI:1958059-1958165 1.362 ceh32_T4 pha4_T4 0.000 5primeExons_EXON
WBGene00021771_Y51F10.10_Y51F10.10_protein-coding E010 chrI:1958059-1958165 1.383 ceh32_T1 pha4_T1 0.000 5primeExons_EXON
WBGene00021771_Y51F10.10_Y51F10.10_protein-coding E010 chrI:1958059-1958165 1.399 ceh32_T2 pha4_T2 0.000 5primeExons_EXON
WBGene00021771_Y51F10.10_Y51F10.10_protein-coding E010 chrI:1958059-1958165 1.513 ceh32_T1 end1_T1 0.000 5primeExons_EXON
BOUNDING_INTRON: chrI:1957054-1958058
WBGene00021771_Y51F10.10_Y51F10.10_protein-coding J019 chrI:1957054-1958058 1.351 ceh32_T2 end1_T2 0.018 5primeExons_BOUNDING_INTRON
WBGene00021771_Y51F10.10_Y51F10.10_protein-coding J019 chrI:1957054-1958058 1.437 ceh32_T2 pha4_T2 0.000 5primeExons_BOUNDING_INTRON
>I:1978518-1978645.+.Y51F10.2.5prime.Y51F10.2b.4
GFF LINE Y51F10.2 + FIRST_EXON: I:1978518-1978645 FIRST_INTRON: I:1978646-1979456 Y51F10.2b.4
5primeExons: chrI:1978518-1978645
BOUNDING_INTRON: chrI:1978646-1979456
 
>I:2001065-2001181.-.Y20F4.3.5prime.Y20F4.3b
GFF LINE Y20F4.3 - FIRST_EXON: I:2001065-2001181 FIRST_INTRON: I:2000216-2001064 Y20F4.3b
5primeExons: chrI:2001065-2001181
BOUNDING_INTRON: chrI:2000216-2001064
 
>I:2035684-2035866.-.Y20F4.4.5prime.Y20F4.4b
GFF LINE Y20F4.4 - FIRST_EXON: I:2035684-2035866 FIRST_INTRON: I:2034711-2035683 Y20F4.4b
5primeExons: chrI:2035684-2035866
BOUNDING_INTRON: chrI:2034711-2035683
 
>I:2068390-2068452.+.Y37E3.5.5prime.Y37E3.5c
GFF LINE Y37E3.5 + FIRST_EXON: I:2068390-2068452 FIRST_INTRON: I:2068453-2068504 Y37E3.5c
5primeExons: chrI:2068390-2068452
BOUNDING_INTRON: chrI:2068453-2068504
WBGene00021349_Y37E3.5_arl-13_protein-coding J018 chrI:2068453-2068504 12.304 ceh32_T2 pha4_T2 0.086 5primeExons_BOUNDING_INTRON
WBGene00021349_Y37E3.5_arl-13_protein-coding J018 chrI:2068453-2068504 1.710 ceh32_T2 nhr25_T2 0.015 5primeExons_BOUNDING_INTRON
WBGene00021349_Y37E3.5_arl-13_protein-coding J018 chrI:2068453-2068504 1.702 ceh32_T3 nhr25_T3 0.024 5primeExons_BOUNDING_INTRON
WBGene00021349_Y37E3.5_arl-13_protein-coding J018 chrI:2068453-2068504 1.051 ceh32_T4 pha4_T4 0.097 5primeExons_BOUNDING_INTRON
WBGene00021349_Y37E3.5_arl-13_protein-coding J018 chrI:2068453-2068504 1.405 cnd1_T2 nhr25_T2 0.096 5primeExons_BOUNDING_INTRON
WBGene00021349_Y37E3.5_arl-13_protein-coding J018 chrI:2068453-2068504 1.525 cnd1_T3 nhr25_T3 0.058 5primeExons_BOUNDING_INTRON
 
>I:2070052-2070209.-.Y37E3.8.5prime.Y37E3.8b.1
GFF LINE Y37E3.8 - FIRST_EXON: I:2070052-2070209 FIRST_INTRON: I:2069838-2070051 Y37E3.8b.1
5primeExons: chrI:2070052-2070209
WBGene00021350_Y37E3.8_Y37E3.8_protein-coding E004 chrI:2070208-2070209 1.074 tbx37_T4 nhr25_T4 0.083 5primeExons_EXON
WBGene00021350_Y37E3.8_Y37E3.8_protein-coding E004 chrI:2070208-2070209 1.213 pha4_T3 cnd1_T3 0.017 5primeExons_EXON
WBGene00021350_Y37E3.8_Y37E3.8_protein-coding E004 chrI:2070208-2070209 1.364 end1_T2 ceh32_T2 0.006 5primeExons_EXON
WBGene00021350_Y37E3.8_Y37E3.8_protein-coding E004 chrI:2070208-2070209 1.398 pha4_T3 ceh32_T3 0.000 5primeExons_EXON
WBGene00021350_Y37E3.8_Y37E3.8_protein-coding E004 chrI:2070208-2070209 1.404 pha4_T2 ceh32_T2 0.029 5primeExons_EXON
WBGene00021350_Y37E3.8_Y37E3.8_protein-coding E004 chrI:2070208-2070209 1.521 end1_T4 nhr25_T4 0.000 5primeExons_EXON
WBGene00021350_Y37E3.8_Y37E3.8_protein-coding E004 chrI:2070208-2070209 1.671 pha4_T3 nhr25_T3 0.000 5primeExons_EXON
WBGene00021350_Y37E3.8_Y37E3.8_protein-coding E004 chrI:2070208-2070209 1.801 pha4_T4 nhr25_T4 0.001 5primeExons_EXON
BOUNDING_INTRON: chrI:2069838-2070051
>I:2079263-2079357.+.Y37E3.11.5prime.Y37E3.11c
GFF LINE Y37E3.11 + FIRST_EXON: I:2079263-2079357 FIRST_INTRON: I:2079358-2080743 Y37E3.11c
5primeExons: chrI:2079263-2079357
BOUNDING_INTRON: chrI:2079358-2080743
WBGene00021352_Y37E3.11_Y37E3.11_protein-coding J022 chrI:2079358-2080743 1.192 ceh32_T1 end1_T1 0.000 5primeExons_BOUNDING_INTRON
WBGene00021352_Y37E3.11_Y37E3.11_protein-coding J022 chrI:2079358-2080743 1.279 ceh32_T1 nhr25_T1 0.000 5primeExons_BOUNDING_INTRON
WBGene00021352_Y37E3.11_Y37E3.11_protein-coding J022 chrI:2079358-2080743 1.035 ceh32_T2 nhr25_T2 0.000 5primeExons_BOUNDING_INTRON
 
>I:2080771-2080900.+.Y37E3.11.5prime.Y37E3.11e.3
GFF LINE Y37E3.11 + FIRST_EXON: I:2080771-2080900 FIRST_INTRON: I:2080901-2081112 Y37E3.11e.3
5primeExons: chrI:2080771-2080900
BOUNDING_INTRON: chrI:2080901-2081112
 
>I:2081111-2081211.+.Y37E3.11.5prime.Y37E3.11e.1
GFF LINE Y37E3.11 + FIRST_EXON: I:2081111-2081211 FIRST_INTRON: I:2081212-2081229 Y37E3.11e.1
5primeExons: chrI:2081111-2081211
BOUNDING_INTRON: chrI:2081212-2081229
 
>I:2090423-2090578.-.Y37E3.13.5prime.Y37E3.13b
GFF LINE Y37E3.13 - FIRST_EXON: I:2090423-2090578 FIRST_INTRON: I:2088337-2090422 Y37E3.13b
5primeExons: chrI:2090423-2090578
BOUNDING_INTRON: chrI:2088337-2090422
 
>I:2098647-2098706.+.Y37E3.15.5prime.Y37E3.15c
GFF LINE Y37E3.15 + FIRST_EXON: I:2098647-2098706 FIRST_INTRON: I:2098707-2100623 Y37E3.15c
5primeExons: chrI:2098647-2098706
BOUNDING_INTRON: chrI:2098707-2100623
 
>I:2172031-2172170.+.W03F11.6.5prime.W03F11.6g
GFF LINE W03F11.6 + FIRST_EXON: I:2172031-2172170 FIRST_INTRON: I:2172171-2173753 W03F11.6g
5primeExons: chrI:2172031-2172170
BOUNDING_INTRON: chrI:2172171-2173753
WBGene00021009_W03F11.6_afd-1_protein-coding J036 chrI:2172171-2173753 1.023 ceh32_T2 end1_T2 0.000 5primeExons_BOUNDING_INTRON
WBGene00021009_W03F11.6_afd-1_protein-coding J036 chrI:2172171-2173753 1.042 ceh32_T3 end1_T3 0.002 5primeExons_BOUNDING_INTRON
WBGene00021009_W03F11.6_afd-1_protein-coding J036 chrI:2172171-2173753 1.050 ceh32_T4 pha4_T4 0.000 5primeExons_BOUNDING_INTRON
WBGene00021009_W03F11.6_afd-1_protein-coding J036 chrI:2172171-2173753 1.203 ceh32_T4 end1_T4 0.000 5primeExons_BOUNDING_INTRON
 
>I:2173800-2173866.+.W03F11.6.5prime.W03F11.6i
GFF LINE W03F11.6 + FIRST_EXON: I:2173800-2173866 FIRST_INTRON: I:2173867-2173924 W03F11.6i
5primeExons: chrI:2173800-2173866
BOUNDING_INTRON: chrI:2173867-2173924
 
>I:2174887-2174984.+.W03F11.6.5prime.W03F11.6k.2
GFF LINE W03F11.6 + FIRST_EXON: I:2174887-2174984 FIRST_INTRON: I:2174985-2185738 W03F11.6k.2
5primeExons: chrI:2174887-2174984
BOUNDING_INTRON: chrI:2174985-2185738
 
>I:2280633-2280800.+.ZK897.10.5prime.Y39G10AL.1b
GFF LINE ZK897.10 + FIRST_EXON: I:2280633-2280800 FIRST_INTRON: I:1-1 Y39G10AL.1b
5primeExons: chrI:2280633-2280800
WBGene00021458_Y39G10AL.1_Y39G10AL.1_protein-coding E003 chrI:2280628-2280867 1.031 ceh32_T1 pha4_T1 0.026 5primeExons_EXON
WBGene00021458_Y39G10AL.1_Y39G10AL.1_protein-coding E003 chrI:2280628-2280867 1.040 ceh32_T1 nhr25_T1 0.021 5primeExons_EXON
WBGene00021458_Y39G10AL.1_Y39G10AL.1_protein-coding E003 chrI:2280628-2280867 1.052 ceh32_T1 hlh1_T1 0.001 5primeExons_EXON
WBGene00021458_Y39G10AL.1_Y39G10AL.1_protein-coding E003 chrI:2280628-2280867 1.195 ceh32_T2 nhr25_T2 0.021 5primeExons_EXON
WBGene00021458_Y39G10AL.1_Y39G10AL.1_protein-coding E003 chrI:2280628-2280867 5.030 ceh32_T4 end1_T4 0.030 5primeExons_EXON
BOUNDING_INTRON: chrI:1-1
>I:2309551-2309676.+.Y39G10AR.21.5prime.Y39G10AR.21b
GFF LINE Y39G10AR.21 + FIRST_EXON: I:2309551-2309676 FIRST_INTRON: I:2309677-2309725 Y39G10AR.21b
5primeExons: chrI:2309551-2309676
BOUNDING_INTRON: chrI:2309677-2309725
 
>I:2310105-2310247.+.Y39G10AR.21.5prime.Y39G10AR.21c
GFF LINE Y39G10AR.21 + FIRST_EXON: I:2310105-2310247 FIRST_INTRON: I:2310248-2310853 Y39G10AR.21c
5primeExons: chrI:2310105-2310247
BOUNDING_INTRON: chrI:2310248-2310853
 
>I:2318427-2318651.-.ZK897.10.5prime.Y39G10AR.14b
GFF LINE ZK897.10 - FIRST_EXON: I:2318427-2318651 FIRST_INTRON: I:1-1 Y39G10AR.14b
5primeExons: chrI:2318427-2318651
BOUNDING_INTRON: chrI:1-1
 
>I:2322258-2322305.-.Y39G10AR.32.5prime.Y39G10AR.32b
GFF LINE Y39G10AR.32 - FIRST_EXON: I:2322258-2322305 FIRST_INTRON: I:2322214-2322257 Y39G10AR.32b
5primeExons: chrI:2322258-2322305
WBGene00219275_Y39G10AR.32_Y39G10AR.32_protein-coding E003 chrI:2322258-2322305 1.092 end1_T0 ceh32_T0 0.000 5primeExons_EXON
WBGene00219275_Y39G10AR.32_Y39G10AR.32_protein-coding E003 chrI:2322258-2322305 1.302 end1_T2 ceh32_T2 0.004 5primeExons_EXON
WBGene00219275_Y39G10AR.32_Y39G10AR.32_protein-coding E003 chrI:2322258-2322305 1.239 end1_T3 ceh32_T3 0.003 5primeExons_EXON
WBGene00219275_Y39G10AR.32_Y39G10AR.32_protein-coding E003 chrI:2322258-2322305 1.061 end1_T4 nhr25_T4 0.000 5primeExons_EXON
WBGene00219275_Y39G10AR.32_Y39G10AR.32_protein-coding E003 chrI:2322258-2322305 1.093 end1_T4 cnd1_T4 0.000 5primeExons_EXON
WBGene00219275_Y39G10AR.32_Y39G10AR.32_protein-coding E003 chrI:2322258-2322305 1.032 pha4_T0 ceh32_T0 0.000 5primeExons_EXON
WBGene00219275_Y39G10AR.32_Y39G10AR.32_protein-coding E003 chrI:2322258-2322305 1.069 pha4_T1 ceh32_T1 0.000 5primeExons_EXON
WBGene00219275_Y39G10AR.32_Y39G10AR.32_protein-coding E003 chrI:2322258-2322305 1.097 pha4_T2 ceh32_T2 0.000 5primeExons_EXON
WBGene00219275_Y39G10AR.32_Y39G10AR.32_protein-coding E003 chrI:2322258-2322305 1.125 pha4_T4 nhr25_T4 0.009 5primeExons_EXON
WBGene00219275_Y39G10AR.32_Y39G10AR.32_protein-coding E003 chrI:2322258-2322305 1.143 pha4_T4 cnd1_T4 0.013 5primeExons_EXON
BOUNDING_INTRON: chrI:2322214-2322257
WBGene00219275_Y39G10AR.32_Y39G10AR.32_protein-coding J006 chrI:2322214-2322257 1.203 end1_T3 ceh32_T3 0.000 5primeExons_BOUNDING_INTRON
 
>I:2358420-2358680.+.Y39G10AR.3.5prime.Y39G10AR.3b
GFF LINE Y39G10AR.3 + FIRST_EXON: I:2358420-2358680 FIRST_INTRON: I:2358681-2358892 Y39G10AR.3b
5primeExons: chrI:2358420-2358680
WBGene00021461_Y39G10AR.3_nekl-1_protein-coding E004 chrI:2358420-2358680 1.167 ceh32_T3 hlh1_T3 0.029 5primeExons_EXON
WBGene00021461_Y39G10AR.3_nekl-1_protein-coding E004 chrI:2358420-2358680 1.516 ceh32_T4 pha4_T4 0.070 5primeExons_EXON
WBGene00021461_Y39G10AR.3_nekl-1_protein-coding E004 chrI:2358420-2358680 1.704 ceh32_T4 end1_T4 0.030 5primeExons_EXON
WBGene00021461_Y39G10AR.3_nekl-1_protein-coding E004 chrI:2358420-2358680 1.528 cnd1_T4 end1_T4 0.075 5primeExons_EXON
BOUNDING_INTRON: chrI:2358681-2358892
 
>I:2392472-2392711.-.Y39G10AR.18.5prime.Y39G10AR.18c.1
GFF LINE Y39G10AR.18 - FIRST_EXON: I:2392472-2392711 FIRST_INTRON: I:2391161-2392471 Y39G10AR.18c.1
5primeExons: chrI:2392472-2392711
BOUNDING_INTRON: chrI:2391161-2392471
 
>I:2406365-2406598.+.Y39G10AR.2.5prime.Y39G10AR.2d
GFF LINE Y39G10AR.2 + FIRST_EXON: I:2406365-2406598 FIRST_INTRON: I:2406599-2407821 Y39G10AR.2d
5primeExons: chrI:2406365-2406598
BOUNDING_INTRON: chrI:2406599-2407821
WBGene00021460_Y39G10AR.2_zwl-1_protein-coding J016 chrI:2406599-2407821 1.071 pha4_T4 ceh32_T4 0.092 5primeExons_BOUNDING_INTRON
 
>I:2415878-2415949.+.F23C8.13.5prime.F23C8.13b
GFF LINE F23C8.13 + FIRST_EXON: I:2415878-2415949 FIRST_INTRON: I:2415950-2417181 F23C8.13b
5primeExons: chrI:2415878-2415949
BOUNDING_INTRON: chrI:2415950-2417181
 
>I:2417281-2417574.+.F23C8.13.5prime.F23C8.13c
GFF LINE F23C8.13 + FIRST_EXON: I:2417281-2417574 FIRST_INTRON: I:2417575-2418370 F23C8.13c
5primeExons: chrI:2417281-2417574
BOUNDING_INTRON: chrI:2417575-2418370
 
>I:2418597-2418776.-.ZK897.10.5prime.F23C8.5b
GFF LINE ZK897.10 - FIRST_EXON: I:2418597-2418776 FIRST_INTRON: I:1-1 F23C8.5b
5primeExons: chrI:2418597-2418776
BOUNDING_INTRON: chrI:1-1
 
>I:2436550-2436627.-.ZK897.10.5prime.F23C8.14b
GFF LINE ZK897.10 - FIRST_EXON: I:2436550-2436627 FIRST_INTRON: I:1-1 F23C8.14b
5primeExons: chrI:2436550-2436627
BOUNDING_INTRON: chrI:1-1
>I:24651-24796.-.Y74C9A.4.5prime.Y74C9A.4d
GFF LINE Y74C9A.4 - FIRST_EXON: I:24651-24796 FIRST_INTRON: I:21137-24650 Y74C9A.4d
5primeExons: chrI:24651-24796
BOUNDING_INTRON: chrI:21137-24650
 
>I:2471869-2471935.-.Y74C10AL.2.5prime.Y74C10AL.2.1
GFF LINE Y74C10AL.2 - FIRST_EXON: I:2471869-2471935 FIRST_INTRON: I:2471063-2471868 Y74C10AL.2.1
5primeExons: chrI:2471869-2471935
BOUNDING_INTRON: chrI:2471063-2471868
 
>I:2488399-2488566.+.Y74C10AR.1.5prime.Y74C10AR.1b
GFF LINE Y74C10AR.1 + FIRST_EXON: I:2488399-2488566 FIRST_INTRON: I:2488567-2489440 Y74C10AR.1b
5primeExons: chrI:2488399-2488566
BOUNDING_INTRON: chrI:2488567-2489440
 
>I:2494949-2495352.+.Y23H5B.6.5prime.Y23H5B.6c
GFF LINE Y23H5B.6 + FIRST_EXON: I:2494949-2495352 FIRST_INTRON: I:2495353-2496667 Y23H5B.6c
5primeExons: chrI:2494949-2495352
BOUNDING_INTRON: chrI:2495353-2496667
 
>I:2620055-2620191.+.Y23H5A.4.5prime.Y23H5A.4b
GFF LINE Y23H5A.4 + FIRST_EXON: I:2620055-2620191 FIRST_INTRON: I:2620192-2620238 Y23H5A.4b
5primeExons: chrI:2620055-2620191
BOUNDING_INTRON: chrI:2620192-2620238
 
>I:2622316-2622629.+.Y23H5A.2.5prime.Y23H5A.2b
GFF LINE Y23H5A.2 + FIRST_EXON: I:2622316-2622629 FIRST_INTRON: I:2622630-2622892 Y23H5A.2b
5primeExons: chrI:2622316-2622629
BOUNDING_INTRON: chrI:2622630-2622892
 
>I:26590-26643.-.Y74C9A.4.5prime.Y74C9A.4c
GFF LINE Y74C9A.4 - FIRST_EXON: I:26590-26643 FIRST_INTRON: I:26525-26589 Y74C9A.4c
5primeExons: chrI:26590-26643
WBGene00022278_Y74C9A.4_rcor-1_protein-coding E013 chrI:26590-26643 1.063 ceh32_T1 pha4_T1 0.000 5primeExons_EXON
WBGene00022278_Y74C9A.4_rcor-1_protein-coding E013 chrI:26590-26643 1.114 ceh32_T1 end1_T1 0.000 5primeExons_EXON
WBGene00022278_Y74C9A.4_rcor-1_protein-coding E013 chrI:26590-26643 1.033 ceh32_T2 pha4_T2 0.000 5primeExons_EXON
WBGene00022278_Y74C9A.4_rcor-1_protein-coding E013 chrI:26590-26643 1.103 ceh32_T4 end1_T4 0.000 5primeExons_EXON
WBGene00022278_Y74C9A.4_rcor-1_protein-coding E013 chrI:26590-26643 1.116 hlh1_T4 end1_T4 0.062 5primeExons_EXON
WBGene00022278_Y74C9A.4_rcor-1_protein-coding E013 chrI:26590-26643 1.019 nhr25_T4 end1_T4 0.000 5primeExons_EXON
WBGene00022278_Y74C9A.4_rcor-1_protein-coding E013 chrI:26590-26643 1.039 tbx37_T1 end1_T1 0.001 5primeExons_EXON
WBGene00022278_Y74C9A.4_rcor-1_protein-coding E013 chrI:26590-26643 1.010 tbx37_T4 end1_T4 0.041 5primeExons_EXON
BOUNDING_INTRON: chrI:26525-26589
WBGene00022278_Y74C9A.4_rcor-1_protein-coding J028 chrI:26525-26589 1.270 ceh32_T1 end1_T1 0.000 5primeExons_BOUNDING_INTRON
WBGene00022278_Y74C9A.4_rcor-1_protein-coding J028 chrI:26525-26589 1.294 ceh32_T1 pha4_T1 0.000 5primeExons_BOUNDING_INTRON
WBGene00022278_Y74C9A.4_rcor-1_protein-coding J028 chrI:26525-26589 1.093 ceh32_T2 nhr25_T2 0.000 5primeExons_BOUNDING_INTRON
WBGene00022278_Y74C9A.4_rcor-1_protein-coding J028 chrI:26525-26589 1.141 ceh32_T2 end1_T2 0.000 5primeExons_BOUNDING_INTRON
WBGene00022278_Y74C9A.4_rcor-1_protein-coding J028 chrI:26525-26589 1.396 ceh32_T2 pha4_T2 0.000 5primeExons_BOUNDING_INTRON
WBGene00022278_Y74C9A.4_rcor-1_protein-coding J028 chrI:26525-26589 1.057 ceh32_T3 end1_T3 0.003 5primeExons_BOUNDING_INTRON
WBGene00022278_Y74C9A.4_rcor-1_protein-coding J028 chrI:26525-26589 1.265 ceh32_T4 end1_T4 0.001 5primeExons_BOUNDING_INTRON
WBGene00022278_Y74C9A.4_rcor-1_protein-coding J028 chrI:26525-26589 1.199 hlh1_T4 end1_T4 0.005 5primeExons_BOUNDING_INTRON
WBGene00022278_Y74C9A.4_rcor-1_protein-coding J028 chrI:26525-26589 1.015 tbx37_T4 end1_T4 0.004 5primeExons_BOUNDING_INTRON
 
>I:2668406-2668526.+.F32B5.6.5prime.F32B5.6d.3
GFF LINE F32B5.6 + FIRST_EXON: I:2668406-2668526 FIRST_INTRON: I:2668527-2668792 F32B5.6d.3
5primeExons: chrI:2668406-2668526
WBGene00017979_F32B5.6_F32B5.6_protein-coding E006 chrI:2668408-2668526 1.357 nhr25_T0 end1_T0 0.074 5primeExons_EXON
BOUNDING_INTRON: chrI:2668527-2668792
>I:2680555-2680644.-.F32B5.7.5prime.F32B5.7b.1
GFF LINE F32B5.7 - FIRST_EXON: I:2680555-2680644 FIRST_INTRON: I:2679891-2680554 F32B5.7b.1
5primeExons: chrI:2680555-2680644
BOUNDING_INTRON: chrI:2679891-2680554
 
>I:2687690-2687894.-.F32B5.8.5prime.F32B5.8b.2
GFF LINE F32B5.8 - FIRST_EXON: I:2687690-2687894 FIRST_INTRON: I:2687120-2687689 F32B5.8b.2
5primeExons: chrI:2687690-2687894
BOUNDING_INTRON: chrI:2687120-2687689
 
>I:2707564-2707694.+.Y71F9B.5.5prime.Y71F9B.5c.1
GFF LINE Y71F9B.5 + FIRST_EXON: I:2707564-2707694 FIRST_INTRON: I:2707695-2708101 Y71F9B.5c.1
5primeExons: chrI:2707564-2707694
WBGene00003006_Y71F9B.5_lin-17_protein-coding E002 chrI:2707564-2707598 1.000 end1_T0 nhr25_T0 0.054 5primeExons_EXON
WBGene00003006_Y71F9B.5_lin-17_protein-coding E002 chrI:2707564-2707598 1.041 end1_T1 nhr25_T1 0.074 5primeExons_EXON
WBGene00003006_Y71F9B.5_lin-17_protein-coding E002 chrI:2707564-2707598 1.124 end1_T2 nhr25_T2 0.029 5primeExons_EXON
WBGene00003006_Y71F9B.5_lin-17_protein-coding E002 chrI:2707564-2707598 1.203 ceh32_T2 nhr25_T2 0.000 5primeExons_EXON
BOUNDING_INTRON: chrI:2707695-2708101
>I:2722519-2722701.-.ZK897.10.5prime.Y71F9B.6e
GFF LINE ZK897.10 - FIRST_EXON: I:2722519-2722701 FIRST_INTRON: I:1-1 Y71F9B.6e
5primeExons: chrI:2722519-2722701
BOUNDING_INTRON: chrI:1-1
>I:2723727-2724150.-.Y71F9B.6.5prime.Y71F9B.6d
GFF LINE Y71F9B.6 - FIRST_EXON: I:2723727-2724150 FIRST_INTRON: I:2722765-2723726 Y71F9B.6d
5primeExons: chrI:2723727-2724150
BOUNDING_INTRON: chrI:2722765-2723726
 
>I:2727012-2727146.+.Y71F9B.4.5prime.Y71F9B.4.2
GFF LINE Y71F9B.4 + FIRST_EXON: I:2727012-2727146 FIRST_INTRON: I:2727147-2727199 Y71F9B.4.2
5primeExons: chrI:2727012-2727146
WBGene00004920_Y71F9B.4_snr-7_protein-coding E002 chrI:2727012-2727013 1.027 end1_T3 tbx37_T3 0.017 5primeExons_EXON
WBGene00004920_Y71F9B.4_snr-7_protein-coding E002 chrI:2727012-2727013 1.130 ceh32_T4 nhr25_T4 0.000 5primeExons_EXON
WBGene00004920_Y71F9B.4_snr-7_protein-coding E002 chrI:2727012-2727013 1.131 cnd1_T4 nhr25_T4 0.000 5primeExons_EXON
WBGene00004920_Y71F9B.4_snr-7_protein-coding E002 chrI:2727012-2727013 1.137 end1_T2 tbx37_T2 0.000 5primeExons_EXON
WBGene00004920_Y71F9B.4_snr-7_protein-coding E002 chrI:2727012-2727013 1.146 ceh32_T2 nhr25_T2 0.000 5primeExons_EXON
WBGene00004920_Y71F9B.4_snr-7_protein-coding E002 chrI:2727012-2727013 1.155 cnd1_T1 nhr25_T1 0.000 5primeExons_EXON
WBGene00004920_Y71F9B.4_snr-7_protein-coding E002 chrI:2727012-2727013 1.168 pha4_T3 nhr25_T3 0.099 5primeExons_EXON
WBGene00004920_Y71F9B.4_snr-7_protein-coding E002 chrI:2727012-2727013 1.174 end1_T4 tbx37_T4 0.006 5primeExons_EXON
WBGene00004920_Y71F9B.4_snr-7_protein-coding E002 chrI:2727012-2727013 1.202 cnd1_T2 nhr25_T2 0.000 5primeExons_EXON
WBGene00004920_Y71F9B.4_snr-7_protein-coding E002 chrI:2727012-2727013 1.216 end1_T1 tbx37_T1 0.002 5primeExons_EXON
WBGene00004920_Y71F9B.4_snr-7_protein-coding E002 chrI:2727012-2727013 1.226 ceh32_T1 nhr25_T1 0.000 5primeExons_EXON
WBGene00004920_Y71F9B.4_snr-7_protein-coding E002 chrI:2727012-2727013 1.277 pha4_T2 hlh1_T2 0.093 5primeExons_EXON
WBGene00004920_Y71F9B.4_snr-7_protein-coding E002 chrI:2727012-2727013 1.279 cnd1_T0 nhr25_T0 0.001 5primeExons_EXON
WBGene00004920_Y71F9B.4_snr-7_protein-coding E002 chrI:2727012-2727013 1.306 end1_T0 tbx37_T0 0.005 5primeExons_EXON
WBGene00004920_Y71F9B.4_snr-7_protein-coding E002 chrI:2727012-2727013 1.528 ceh32_T0 nhr25_T0 0.000 5primeExons_EXON
WBGene00004920_Y71F9B.4_snr-7_protein-coding E002 chrI:2727012-2727013 1.675 end1_T2 nhr25_T2 0.000 5primeExons_EXON
WBGene00004920_Y71F9B.4_snr-7_protein-coding E002 chrI:2727012-2727013 1.788 end1_T4 nhr25_T4 0.001 5primeExons_EXON
WBGene00004920_Y71F9B.4_snr-7_protein-coding E002 chrI:2727012-2727013 1.920 end1_T1 nhr25_T1 0.000 5primeExons_EXON
WBGene00004920_Y71F9B.4_snr-7_protein-coding E002 chrI:2727012-2727013 1.939 pha4_T4 nhr25_T4 0.000 5primeExons_EXON
WBGene00004920_Y71F9B.4_snr-7_protein-coding E002 chrI:2727012-2727013 1.941 pha4_T1 nhr25_T1 0.002 5primeExons_EXON
WBGene00004920_Y71F9B.4_snr-7_protein-coding E002 chrI:2727012-2727013 2.054 pha4_T2 nhr25_T2 0.000 5primeExons_EXON
WBGene00004920_Y71F9B.4_snr-7_protein-coding E002 chrI:2727012-2727013 2.147 end1_T0 nhr25_T0 0.000 5primeExons_EXON
WBGene00004920_Y71F9B.4_snr-7_protein-coding E002 chrI:2727012-2727013 2.151 pha4_T0 nhr25_T0 0.000 5primeExons_EXON
BOUNDING_INTRON: chrI:2727147-2727199
>I:2735162-2735290.+.ZK897.10.5prime.Y71F9B.2b
GFF LINE ZK897.10 + FIRST_EXON: I:2735162-2735290 FIRST_INTRON: I:1-1 Y71F9B.2b
5primeExons: chrI:2735162-2735290
BOUNDING_INTRON: chrI:1-1
>I:2735546-2736271.-.ZK897.10.5prime.Y71F9B.8e
GFF LINE ZK897.10 - FIRST_EXON: I:2735546-2736271 FIRST_INTRON: I:1-1 Y71F9B.8e
5primeExons: chrI:2735546-2736271
BOUNDING_INTRON: chrI:1-1
>I:2762147-2762394.-.Y71F9B.10.5prime.Y71F9B.10f
GFF LINE Y71F9B.10 - FIRST_EXON: I:2762147-2762394 FIRST_INTRON: I:2761514-2762146 Y71F9B.10f
5primeExons: chrI:2762147-2762394
BOUNDING_INTRON: chrI:2761514-2762146
 
>I:2785595-2785855.-.W03D8.9.5prime.W03D8.9.2
GFF LINE W03D8.9 - FIRST_EXON: I:2785595-2785855 FIRST_INTRON: I:2785476-2785594 W03D8.9.2
5primeExons: chrI:2785595-2785855
BOUNDING_INTRON: chrI:2785476-2785594
 
>I:2798973-2799576.-.W03D8.2.5prime.W03D8.2a
GFF LINE W03D8.2 - FIRST_EXON: I:2798973-2799576 FIRST_INTRON: I:2798725-2798972 W03D8.2a
5primeExons: chrI:2798973-2799576
BOUNDING_INTRON: chrI:2798725-2798972
 
>I:2804150-2804247.+.W03D8.6.5prime.W03D8.6d.2
GFF LINE W03D8.6 + FIRST_EXON: I:2804150-2804247 FIRST_INTRON: I:2804248-2804939 W03D8.6d.2
5primeExons: chrI:2804150-2804247
BOUNDING_INTRON: chrI:2804248-2804939
 
>I:2852499-2852749.-.W10C8.4.5prime.W10C8.4b
GFF LINE W10C8.4 - FIRST_EXON: I:2852499-2852749 FIRST_INTRON: I:2852386-2852498 W10C8.4b
5primeExons: chrI:2852499-2852749
WBGene00021127_W10C8.4_W10C8.4_protein-coding E005 chrI:2852540-2852664 1.524 pha4_T2 cnd1_T2 0.036 5primeExons_EXON
BOUNDING_INTRON: chrI:2852386-2852498
>I:287509-287913.-.C53D5.4.5prime.C53D5.4e
GFF LINE C53D5.4 - FIRST_EXON: I:287509-287913 FIRST_INTRON: I:286998-287508 C53D5.4e
5primeExons: chrI:287509-287913
BOUNDING_INTRON: chrI:286998-287508
 
>I:2875650-2875974.-.Y71F9AL.13.5prime.Y71F9AL.13b.2
GFF LINE Y71F9AL.13 - FIRST_EXON: I:2875650-2875974 FIRST_INTRON: I:2875602-2875649 Y71F9AL.13b.2
5primeExons: chrI:2875650-2875974
WBGene00004412_Y71F9AL.13_rpl-1_protein-coding E003 chrI:2875650-2875967 1.079 nhr25_T2 ceh32_T2 0.000 5primeExons_EXON
WBGene00004412_Y71F9AL.13_rpl-1_protein-coding E003 chrI:2875650-2875967 1.098 nhr25_T4 ceh32_T4 0.001 5primeExons_EXON
WBGene00004412_Y71F9AL.13_rpl-1_protein-coding E003 chrI:2875650-2875967 1.102 hlh1_T4 ceh32_T4 0.000 5primeExons_EXON
WBGene00004412_Y71F9AL.13_rpl-1_protein-coding E003 chrI:2875650-2875967 1.125 hlh1_T4 cnd1_T4 0.000 5primeExons_EXON
WBGene00004412_Y71F9AL.13_rpl-1_protein-coding E003 chrI:2875650-2875967 1.183 nhr25_T4 cnd1_T4 0.001 5primeExons_EXON
WBGene00004412_Y71F9AL.13_rpl-1_protein-coding E003 chrI:2875650-2875967 1.206 nhr25_T2 cnd1_T2 0.000 5primeExons_EXON
BOUNDING_INTRON: chrI:2875602-2875649
WBGene00004412_Y71F9AL.13_rpl-1_protein-coding J019 chrI:2875602-2875649 1.043 end1_T1 ceh32_T1 0.000 5primeExons_BOUNDING_INTRON
WBGene00004412_Y71F9AL.13_rpl-1_protein-coding J019 chrI:2875602-2875649 1.017 pha4_T1 ceh32_T1 0.000 5primeExons_BOUNDING_INTRON
>I:2935623-2935716.+.Y71F9AM.4.5prime.Y71F9AM.4b
GFF LINE Y71F9AM.4 + FIRST_EXON: I:2935623-2935716 FIRST_INTRON: I:2935717-2935986 Y71F9AM.4b
5primeExons: chrI:2935623-2935716
BOUNDING_INTRON: chrI:2935717-2935986
 
>I:3161918-3162135.-.Y54E10A.9.5prime.Y54E10A.9c.1
GFF LINE Y54E10A.9 - FIRST_EXON: I:3161918-3162135 FIRST_INTRON: I:3161790-3161917 Y54E10A.9c.1
5primeExons: chrI:3161918-3162135
WBGene00006888_Y54E10A.9_vbh-1_protein-coding E010 chrI:3161918-3162076 1.040 hlh1_T2 tbx37_T2 0.000 5primeExons_EXON
WBGene00006888_Y54E10A.9_vbh-1_protein-coding E010 chrI:3161918-3162076 1.048 end1_T2 tbx37_T2 0.000 5primeExons_EXON
WBGene00006888_Y54E10A.9_vbh-1_protein-coding E010 chrI:3161918-3162076 1.123 hlh1_T1 tbx37_T1 0.000 5primeExons_EXON
BOUNDING_INTRON: chrI:3161790-3161917
WBGene00006888_Y54E10A.9_vbh-1_protein-coding J022 chrI:3161790-3161917 1.035 end1_T0 tbx37_T0 0.000 5primeExons_BOUNDING_INTRON
WBGene00006888_Y54E10A.9_vbh-1_protein-coding J022 chrI:3161790-3161917 1.035 end1_T1 tbx37_T1 0.000 5primeExons_BOUNDING_INTRON
WBGene00006888_Y54E10A.9_vbh-1_protein-coding J022 chrI:3161790-3161917 1.160 end1_T2 tbx37_T2 0.000 5primeExons_BOUNDING_INTRON
WBGene00006888_Y54E10A.9_vbh-1_protein-coding J022 chrI:3161790-3161917 1.147 hlh1_T0 tbx37_T0 0.002 5primeExons_BOUNDING_INTRON
WBGene00006888_Y54E10A.9_vbh-1_protein-coding J022 chrI:3161790-3161917 1.324 hlh1_T1 tbx37_T1 0.000 5primeExons_BOUNDING_INTRON
WBGene00006888_Y54E10A.9_vbh-1_protein-coding J022 chrI:3161790-3161917 1.227 hlh1_T1 ceh32_T1 0.001 5primeExons_BOUNDING_INTRON
WBGene00006888_Y54E10A.9_vbh-1_protein-coding J022 chrI:3161790-3161917 1.076 hlh1_T2 tbx37_T2 0.000 5primeExons_BOUNDING_INTRON
>I:319738-320290.-.Y48G1A.5.5prime.Y48G1A.5b
GFF LINE Y48G1A.5 - FIRST_EXON: I:319738-320290 FIRST_INTRON: I:319129-319737 Y48G1A.5b
5primeExons: chrI:319738-320290
BOUNDING_INTRON: chrI:319129-319737
WBGene00002079_Y48G1A.5_xpo-2_protein-coding J007 chrI:319129-319737 1.111 ceh32_T1 hlh1_T1 0.002 5primeExons_BOUNDING_INTRON
WBGene00002079_Y48G1A.5_xpo-2_protein-coding J007 chrI:319129-319737 1.525 ceh32_T1 end1_T1 0.000 5primeExons_BOUNDING_INTRON
WBGene00002079_Y48G1A.5_xpo-2_protein-coding J007 chrI:319129-319737 1.554 ceh32_T1 pha4_T1 0.000 5primeExons_BOUNDING_INTRON
WBGene00002079_Y48G1A.5_xpo-2_protein-coding J007 chrI:319129-319737 1.245 ceh32_T2 hlh1_T2 0.000 5primeExons_BOUNDING_INTRON
WBGene00002079_Y48G1A.5_xpo-2_protein-coding J007 chrI:319129-319737 1.511 ceh32_T2 pha4_T2 0.000 5primeExons_BOUNDING_INTRON
WBGene00002079_Y48G1A.5_xpo-2_protein-coding J007 chrI:319129-319737 1.672 ceh32_T2 end1_T2 0.000 5primeExons_BOUNDING_INTRON
WBGene00002079_Y48G1A.5_xpo-2_protein-coding J007 chrI:319129-319737 1.342 ceh32_T3 end1_T3 0.000 5primeExons_BOUNDING_INTRON
WBGene00002079_Y48G1A.5_xpo-2_protein-coding J007 chrI:319129-319737 1.526 ceh32_T3 pha4_T3 0.000 5primeExons_BOUNDING_INTRON
WBGene00002079_Y48G1A.5_xpo-2_protein-coding J007 chrI:319129-319737 1.172 ceh32_T4 hlh1_T4 0.000 5primeExons_BOUNDING_INTRON
WBGene00002079_Y48G1A.5_xpo-2_protein-coding J007 chrI:319129-319737 1.352 ceh32_T4 pha4_T4 0.000 5primeExons_BOUNDING_INTRON
WBGene00002079_Y48G1A.5_xpo-2_protein-coding J007 chrI:319129-319737 1.496 ceh32_T4 end1_T4 0.000 5primeExons_BOUNDING_INTRON
WBGene00002079_Y48G1A.5_xpo-2_protein-coding J007 chrI:319129-319737 1.174 cnd1_T0 pha4_T0 0.078 5primeExons_BOUNDING_INTRON
WBGene00002079_Y48G1A.5_xpo-2_protein-coding J007 chrI:319129-319737 1.012 cnd1_T2 pha4_T2 0.000 5primeExons_BOUNDING_INTRON
WBGene00002079_Y48G1A.5_xpo-2_protein-coding J007 chrI:319129-319737 1.175 cnd1_T2 end1_T2 0.000 5primeExons_BOUNDING_INTRON
 
>I:3265729-3265857.-.Y44E3B.1.5prime.Y44E3B.1a.2
GFF LINE Y44E3B.1 - FIRST_EXON: I:3265729-3265857 FIRST_INTRON: I:3265288-3265728 Y44E3B.1a.2
5primeExons: chrI:3265729-3265857
BOUNDING_INTRON: chrI:3265288-3265728
WBGene00021552_Y44E3B.1_zip-4_protein-coding J010 chrI:3265288-3265728 1.160 ceh32_T4 nhr25_T4 0.002 5primeExons_BOUNDING_INTRON
WBGene00021552_Y44E3B.1_zip-4_protein-coding J010 chrI:3265288-3265728 1.428 ceh32_T4 end1_T4 0.000 5primeExons_BOUNDING_INTRON
WBGene00021552_Y44E3B.1_zip-4_protein-coding J010 chrI:3265288-3265728 1.873 ceh32_T4 pha4_T4 0.000 5primeExons_BOUNDING_INTRON
WBGene00021552_Y44E3B.1_zip-4_protein-coding J010 chrI:3265288-3265728 1.132 hlh1_T4 pha4_T4 0.086 5primeExons_BOUNDING_INTRON
 
>I:3383071-3383217.-.W05F2.4.5prime.W05F2.4b
GFF LINE W05F2.4 - FIRST_EXON: I:3383071-3383217 FIRST_INTRON: I:3382938-3383070 W05F2.4b
5primeExons: chrI:3383071-3383217
WBGene00021036_W05F2.4_W05F2.4_protein-coding E014 chrI:3383071-3383215 1.315 ceh32_T0 hlh1_T0 0.055 5primeExons_EXON
WBGene00021036_W05F2.4_W05F2.4_protein-coding E014 chrI:3383071-3383215 1.635 hlh1_T3 end1_T3 0.060 5primeExons_EXON
WBGene00021036_W05F2.4_W05F2.4_protein-coding E014 chrI:3383071-3383215 1.734 tbx37_T3 end1_T3 0.019 5primeExons_EXON
WBGene00021036_W05F2.4_W05F2.4_protein-coding E014 chrI:3383071-3383215 1.870 cnd1_T3 end1_T3 0.012 5primeExons_EXON
WBGene00021036_W05F2.4_W05F2.4_protein-coding E014 chrI:3383071-3383215 2.283 ceh32_T3 end1_T3 0.000 5primeExons_EXON
BOUNDING_INTRON: chrI:3382938-3383070
WBGene00021036_W05F2.4_W05F2.4_protein-coding J055 chrI:3382938-3383070 1.472 ceh32_T0 hlh1_T0 0.088 5primeExons_BOUNDING_INTRON
WBGene00021036_W05F2.4_W05F2.4_protein-coding J055 chrI:3382938-3383070 1.205 ceh32_T3 pha4_T3 0.006 5primeExons_BOUNDING_INTRON
WBGene00021036_W05F2.4_W05F2.4_protein-coding J055 chrI:3382938-3383070 12.875 ceh32_T3 end1_T3 0.004 5primeExons_BOUNDING_INTRON
WBGene00021036_W05F2.4_W05F2.4_protein-coding J055 chrI:3382938-3383070 12.150 tbx37_T3 end1_T3 0.043 5primeExons_BOUNDING_INTRON
>I:3421158-3421241.+.K03E5.2.5prime.K03E5.2c.1
GFF LINE K03E5.2 + FIRST_EXON: I:3421158-3421241 FIRST_INTRON: I:3421242-3423879 K03E5.2c.1
5primeExons: chrI:3421158-3421241
BOUNDING_INTRON: chrI:3421242-3423879
 
>I:3423207-3423355.+.K03E5.2.5prime.K03E5.2c.2
GFF LINE K03E5.2 + FIRST_EXON: I:3423207-3423355 FIRST_INTRON: I:3423356-3423879 K03E5.2c.2
5primeExons: chrI:3423207-3423355
BOUNDING_INTRON: chrI:3423356-3423879
 
>I:366839-367209.+.R119.7.5prime.R119.7b
GFF LINE R119.7 + FIRST_EXON: I:366839-367209 FIRST_INTRON: I:367210-367745 R119.7b
5primeExons: chrI:366839-367209
BOUNDING_INTRON: chrI:367210-367745
 
>I:3803011-3803377.-.C32E8.10.5prime.C32E8.10f
GFF LINE C32E8.10 - FIRST_EXON: I:3803011-3803377 FIRST_INTRON: I:3801955-3803010 C32E8.10f
5primeExons: chrI:3803011-3803377
WBGene00006751_C32E8.10_unc-11_protein-coding E015 chrI:3803081-3803120 12.370 nhr25_T1 ceh32_T1 0.002 5primeExons_EXON
WBGene00006751_C32E8.10_unc-11_protein-coding E015 chrI:3803081-3803120 12.446 end1_T1 ceh32_T1 0.004 5primeExons_EXON
WBGene00006751_C32E8.10_unc-11_protein-coding E015 chrI:3803081-3803120 12.764 pha4_T1 ceh32_T1 0.004 5primeExons_EXON
WBGene00006751_C32E8.10_unc-11_protein-coding E015 chrI:3803081-3803120 12.922 hlh1_T1 ceh32_T1 0.001 5primeExons_EXON
BOUNDING_INTRON: chrI:3801955-3803010
WBGene00006751_C32E8.10_unc-11_protein-coding J032 chrI:3801955-3803010 1.280 ceh32_T0 nhr25_T0 0.001 5primeExons_BOUNDING_INTRON
WBGene00006751_C32E8.10_unc-11_protein-coding J032 chrI:3801955-3803010 1.217 ceh32_T1 nhr25_T1 0.046 5primeExons_BOUNDING_INTRON
WBGene00006751_C32E8.10_unc-11_protein-coding J032 chrI:3801955-3803010 1.040 ceh32_T3 end1_T3 0.011 5primeExons_BOUNDING_INTRON
WBGene00006751_C32E8.10_unc-11_protein-coding J032 chrI:3801955-3803010 1.052 hlh1_T1 nhr25_T1 0.002 5primeExons_BOUNDING_INTRON
WBGene00006751_C32E8.10_unc-11_protein-coding J032 chrI:3801955-3803010 1.090 hlh1_T4 end1_T4 0.002 5primeExons_BOUNDING_INTRON
>I:3832239-3832868.+.F53F10.2.5prime.F53F10.2a.3
GFF LINE F53F10.2 + FIRST_EXON: I:3832239-3832868 FIRST_INTRON: I:3832869-3832928 F53F10.2a.3
5primeExons: chrI:3832239-3832868
BOUNDING_INTRON: chrI:3832869-3832928
 
>I:3839603-3839673.-.T03F1.5.5prime.T03F1.5.1
GFF LINE T03F1.5 - FIRST_EXON: I:3839603-3839673 FIRST_INTRON: I:3839447-3839602 T03F1.5.1
5primeExons: chrI:3839603-3839673
BOUNDING_INTRON: chrI:3839447-3839602
 
>I:402295-402417.+.Y50C1A.1.5prime.Y50C1A.1b
GFF LINE Y50C1A.1 + FIRST_EXON: I:402295-402417 FIRST_INTRON: I:402418-403513 Y50C1A.1b
5primeExons: chrI:402295-402417
BOUNDING_INTRON: chrI:402418-403513
 
>I:4114861-4115281.+.H31G24.4.5prime.H31G24.4.1
GFF LINE H31G24.4 + FIRST_EXON: I:4114861-4115281 FIRST_INTRON: I:4115282-4115371 H31G24.4.1
5primeExons: chrI:4114861-4115281
WBGene00000867_H31G24.4_cyb-2.2_protein-coding E003 chrI:4114861-4115281 1.482 ceh32_T2 nhr25_T2 0.006 5primeExons_EXON
BOUNDING_INTRON: chrI:4115282-4115371
 
>I:4154283-4154442.-.R12E2.7.5prime.R12E2.7.2
GFF LINE R12E2.7 - FIRST_EXON: I:4154283-4154442 FIRST_INTRON: I:4154195-4154282 R12E2.7.2
5primeExons: chrI:4154283-4154442
WBGene00020033_R12E2.7_R12E2.7_protein-coding E002 chrI:4154283-4154438 1.677 nhr25_T4 hlh1_T4 0.053 5primeExons_EXON
WBGene00020033_R12E2.7_R12E2.7_protein-coding E002 chrI:4154283-4154438 4.129 nhr25_T3 tbx37_T3 0.064 5primeExons_EXON
WBGene00020033_R12E2.7_R12E2.7_protein-coding E002 chrI:4154283-4154438 4.490 nhr25_T3 hlh1_T3 0.010 5primeExons_EXON
WBGene00020033_R12E2.7_R12E2.7_protein-coding E002 chrI:4154283-4154438 4.874 nhr25_T3 cnd1_T3 0.017 5primeExons_EXON
BOUNDING_INTRON: chrI:4154195-4154282
>I:4186549-4186681.+.C18E3.7.5prime.C18E3.7b
GFF LINE C18E3.7 + FIRST_EXON: I:4186549-4186681 FIRST_INTRON: I:4186682-4186769 C18E3.7b
5primeExons: chrI:4186549-4186681
BOUNDING_INTRON: chrI:4186682-4186769
 
>I:4190349-4190404.+.C18E3.6.5prime.C18E3.6b.3
GFF LINE C18E3.6 + FIRST_EXON: I:4190349-4190404 FIRST_INTRON: I:4190405-4190496 C18E3.6b.3
5primeExons: chrI:4190349-4190404
BOUNDING_INTRON: chrI:4190405-4190496
 
>I:4190472-4190665.+.C18E3.6.5prime.C18E3.6b.2
GFF LINE C18E3.6 + FIRST_EXON: I:4190472-4190665 FIRST_INTRON: I:4190666-4191211 C18E3.6b.2
5primeExons: chrI:4190472-4190665
WBGene00015975_C18E3.6_cas-2_protein-coding E010 chrI:4190473-4190496 1.178 pha4_T0 cnd1_T0 0.039 5primeExons_EXON
BOUNDING_INTRON: chrI:4190666-4191211
>I:4255402-4255537.+.C43E11.3.5prime.C43E11.3b
GFF LINE C43E11.3 + FIRST_EXON: I:4255402-4255537 FIRST_INTRON: I:4255538-4255588 C43E11.3b
5primeExons: chrI:4255402-4255537
BOUNDING_INTRON: chrI:4255538-4255588
 
>I:4266412-4266726.+.C43E11.2.5prime.C43E11.2b
GFF LINE C43E11.2 + FIRST_EXON: I:4266412-4266726 FIRST_INTRON: I:4266727-4266781 C43E11.2b
5primeExons: chrI:4266412-4266726
WBGene00016602_C43E11.2_mus-81_protein-coding E005 chrI:4266412-4266726 1.162 end1_T1 ceh32_T1 0.000 5primeExons_EXON
WBGene00016602_C43E11.2_mus-81_protein-coding E005 chrI:4266412-4266726 1.080 end1_T2 ceh32_T2 0.000 5primeExons_EXON
WBGene00016602_C43E11.2_mus-81_protein-coding E005 chrI:4266412-4266726 1.109 nhr25_T1 ceh32_T1 0.000 5primeExons_EXON
WBGene00016602_C43E11.2_mus-81_protein-coding E005 chrI:4266412-4266726 1.267 pha4_T1 ceh32_T1 0.000 5primeExons_EXON
WBGene00016602_C43E11.2_mus-81_protein-coding E005 chrI:4266412-4266726 1.188 pha4_T4 ceh32_T4 0.000 5primeExons_EXON
BOUNDING_INTRON: chrI:4266727-4266781
WBGene00016602_C43E11.2_mus-81_protein-coding J010 chrI:4266727-4266781 1.184 end1_T1 nhr25_T1 0.000 5primeExons_BOUNDING_INTRON
WBGene00016602_C43E11.2_mus-81_protein-coding J010 chrI:4266727-4266781 2.149 end1_T1 ceh32_T1 0.000 5primeExons_BOUNDING_INTRON
WBGene00016602_C43E11.2_mus-81_protein-coding J010 chrI:4266727-4266781 1.096 end1_T3 ceh32_T3 0.077 5primeExons_BOUNDING_INTRON
WBGene00016602_C43E11.2_mus-81_protein-coding J010 chrI:4266727-4266781 1.667 hlh1_T1 ceh32_T1 0.011 5primeExons_BOUNDING_INTRON
WBGene00016602_C43E11.2_mus-81_protein-coding J010 chrI:4266727-4266781 1.116 pha4_T1 nhr25_T1 0.002 5primeExons_BOUNDING_INTRON
WBGene00016602_C43E11.2_mus-81_protein-coding J010 chrI:4266727-4266781 2.075 pha4_T1 ceh32_T1 0.000 5primeExons_BOUNDING_INTRON
WBGene00016602_C43E11.2_mus-81_protein-coding J010 chrI:4266727-4266781 1.164 pha4_T3 ceh32_T3 0.049 5primeExons_BOUNDING_INTRON
 
>I:4431731-4431916.-.C41D11.3.5prime.C41D11.3a
GFF LINE C41D11.3 - FIRST_EXON: I:4431731-4431916 FIRST_INTRON: I:4431141-4431730 C41D11.3a
5primeExons: chrI:4431731-4431916
BOUNDING_INTRON: chrI:4431141-4431730
 
>I:4463458-4463567.+.C41D11.1.5prime.C41D11.1e
GFF LINE C41D11.1 + FIRST_EXON: I:4463458-4463567 FIRST_INTRON: I:4463568-4463814 C41D11.1e
5primeExons: chrI:4463458-4463567
BOUNDING_INTRON: chrI:4463568-4463814
 
>I:4464485-4464959.+.C41D11.1.5prime.C41D11.1f.1
GFF LINE C41D11.1 + FIRST_EXON: I:4464485-4464959 FIRST_INTRON: I:4464960-4465737 C41D11.1f.1
5primeExons: chrI:4464485-4464959
BOUNDING_INTRON: chrI:4464960-4465737
 
>I:4465658-4465906.+.C41D11.1.5prime.C41D11.1f.2
GFF LINE C41D11.1 + FIRST_EXON: I:4465658-4465906 FIRST_INTRON: I:4465907-4465950 C41D11.1f.2
5primeExons: chrI:4465658-4465906
BOUNDING_INTRON: chrI:4465907-4465950
 
>I:4502584-4502899.+.T01A4.1.5prime.T01A4.1b
GFF LINE T01A4.1 + FIRST_EXON: I:4502584-4502899 FIRST_INTRON: I:4502900-4503269 T01A4.1b
5primeExons: chrI:4502584-4502899
BOUNDING_INTRON: chrI:4502900-4503269
 
>I:4567884-4568312.+.ZK897.10.5prime.D1007.13a
GFF LINE ZK897.10 + FIRST_EXON: I:4567884-4568312 FIRST_INTRON: I:1-1 D1007.13a
5primeExons: chrI:4567884-4568312
BOUNDING_INTRON: chrI:1-1
 
>I:4613896-4614112.-.C44E4.1.5prime.C44E4.1b
GFF LINE C44E4.1 - FIRST_EXON: I:4613896-4614112 FIRST_INTRON: I:4613674-4613895 C44E4.1b
5primeExons: chrI:4613896-4614112
BOUNDING_INTRON: chrI:4613674-4613895
 
>I:4636330-4636413.-.C44E4.6.5prime.C44E4.6.1
GFF LINE C44E4.6 - FIRST_EXON: I:4636330-4636413 FIRST_INTRON: I:4636064-4636329 C44E4.6.1
5primeExons: chrI:4636330-4636413
WBGene00016655_C44E4.6_acbp-1_protein-coding E004 chrI:4636380-4636413 1.030 pha4_T1 ceh32_T1 0.045 5primeExons_EXON
WBGene00016655_C44E4.6_acbp-1_protein-coding E004 chrI:4636380-4636413 1.130 pha4_T2 ceh32_T2 0.031 5primeExons_EXON
WBGene00016655_C44E4.6_acbp-1_protein-coding E004 chrI:4636380-4636413 1.151 ceh32_T3 nhr25_T3 0.000 5primeExons_EXON
WBGene00016655_C44E4.6_acbp-1_protein-coding E004 chrI:4636380-4636413 1.175 pha4_T0 ceh32_T0 0.063 5primeExons_EXON
WBGene00016655_C44E4.6_acbp-1_protein-coding E004 chrI:4636380-4636413 1.206 end1_T0 tbx37_T0 0.061 5primeExons_EXON
WBGene00016655_C44E4.6_acbp-1_protein-coding E004 chrI:4636380-4636413 1.247 cnd1_T3 nhr25_T3 0.000 5primeExons_EXON
WBGene00016655_C44E4.6_acbp-1_protein-coding E004 chrI:4636380-4636413 1.298 tbx37_T0 nhr25_T0 0.003 5primeExons_EXON
WBGene00016655_C44E4.6_acbp-1_protein-coding E004 chrI:4636380-4636413 1.416 pha4_T2 cnd1_T2 0.008 5primeExons_EXON
WBGene00016655_C44E4.6_acbp-1_protein-coding E004 chrI:4636380-4636413 1.446 end1_T4 tbx37_T4 0.005 5primeExons_EXON
WBGene00016655_C44E4.6_acbp-1_protein-coding E004 chrI:4636380-4636413 1.569 end1_T3 tbx37_T3 0.000 5primeExons_EXON
WBGene00016655_C44E4.6_acbp-1_protein-coding E004 chrI:4636380-4636413 1.626 end1_T1 tbx37_T1 0.002 5primeExons_EXON
WBGene00016655_C44E4.6_acbp-1_protein-coding E004 chrI:4636380-4636413 1.638 cnd1_T4 nhr25_T4 0.000 5primeExons_EXON
WBGene00016655_C44E4.6_acbp-1_protein-coding E004 chrI:4636380-4636413 1.641 cnd1_T1 nhr25_T1 0.036 5primeExons_EXON
WBGene00016655_C44E4.6_acbp-1_protein-coding E004 chrI:4636380-4636413 1.699 end1_T2 tbx37_T2 0.000 5primeExons_EXON
WBGene00016655_C44E4.6_acbp-1_protein-coding E004 chrI:4636380-4636413 1.723 ceh32_T4 nhr25_T4 0.000 5primeExons_EXON
WBGene00016655_C44E4.6_acbp-1_protein-coding E004 chrI:4636380-4636413 1.768 ceh32_T1 nhr25_T1 0.000 5primeExons_EXON
WBGene00016655_C44E4.6_acbp-1_protein-coding E004 chrI:4636380-4636413 1.793 cnd1_T2 nhr25_T2 0.000 5primeExons_EXON
WBGene00016655_C44E4.6_acbp-1_protein-coding E004 chrI:4636380-4636413 1.850 pha4_T0 hlh1_T0 0.073 5primeExons_EXON
WBGene00016655_C44E4.6_acbp-1_protein-coding E004 chrI:4636380-4636413 1.856 end1_T3 nhr25_T3 0.000 5primeExons_EXON
WBGene00016655_C44E4.6_acbp-1_protein-coding E004 chrI:4636380-4636413 1.889 cnd1_T0 nhr25_T0 0.009 5primeExons_EXON
WBGene00016655_C44E4.6_acbp-1_protein-coding E004 chrI:4636380-4636413 1.917 ceh32_T0 nhr25_T0 0.000 5primeExons_EXON
WBGene00016655_C44E4.6_acbp-1_protein-coding E004 chrI:4636380-4636413 2.098 ceh32_T2 nhr25_T2 0.000 5primeExons_EXON
WBGene00016655_C44E4.6_acbp-1_protein-coding E004 chrI:4636380-4636413 2.126 pha4_T3 nhr25_T3 0.002 5primeExons_EXON
WBGene00016655_C44E4.6_acbp-1_protein-coding E004 chrI:4636380-4636413 2.263 end1_T4 nhr25_T4 0.000 5primeExons_EXON
WBGene00016655_C44E4.6_acbp-1_protein-coding E004 chrI:4636380-4636413 2.393 end1_T1 nhr25_T1 0.000 5primeExons_EXON
WBGene00016655_C44E4.6_acbp-1_protein-coding E004 chrI:4636380-4636413 2.403 pha4_T4 nhr25_T4 0.000 5primeExons_EXON
WBGene00016655_C44E4.6_acbp-1_protein-coding E004 chrI:4636380-4636413 2.507 end1_T0 nhr25_T0 0.000 5primeExons_EXON
WBGene00016655_C44E4.6_acbp-1_protein-coding E004 chrI:4636380-4636413 2.645 end1_T2 nhr25_T2 0.000 5primeExons_EXON
WBGene00016655_C44E4.6_acbp-1_protein-coding E004 chrI:4636380-4636413 2.824 pha4_T1 nhr25_T1 0.000 5primeExons_EXON
WBGene00016655_C44E4.6_acbp-1_protein-coding E004 chrI:4636380-4636413 3.104 pha4_T0 nhr25_T0 0.000 5primeExons_EXON
WBGene00016655_C44E4.6_acbp-1_protein-coding E004 chrI:4636380-4636413 3.218 pha4_T2 nhr25_T2 0.000 5primeExons_EXON
BOUNDING_INTRON: chrI:4636064-4636329
>I:4677673-4677724.+.T04D1.3.5prime.T04D1.3b
GFF LINE T04D1.3 + FIRST_EXON: I:4677673-4677724 FIRST_INTRON: I:4677725-4678573 T04D1.3b
5primeExons: chrI:4677673-4677724
BOUNDING_INTRON: chrI:4677725-4678573
WBGene00006791_T04D1.3_unc-57_protein-coding J016 chrI:4677725-4678573 1.055 hlh1_T0 pha4_T0 0.058 5primeExons_BOUNDING_INTRON
WBGene00006791_T04D1.3_unc-57_protein-coding J016 chrI:4677725-4678573 1.027 hlh1_T0 ceh32_T0 0.044 5primeExons_BOUNDING_INTRON
 
>I:4737536-4737847.-.C10H11.8.5prime.C10H11.8a
GFF LINE C10H11.8 - FIRST_EXON: I:4737536-4737847 FIRST_INTRON: I:4737485-4737535 C10H11.8a
5primeExons: chrI:4737536-4737847
WBGene00015697_C10H11.8_C10H11.8_protein-coding E004 chrI:4737536-4737685 1.009 ceh32_T0 pha4_T0 0.000 5primeExons_EXON
WBGene00015697_C10H11.8_C10H11.8_protein-coding E004 chrI:4737536-4737685 1.024 ceh32_T4 pha4_T4 0.000 5primeExons_EXON
WBGene00015697_C10H11.8_C10H11.8_protein-coding E004 chrI:4737536-4737685 1.031 ceh32_T0 nhr25_T0 0.000 5primeExons_EXON
WBGene00015697_C10H11.8_C10H11.8_protein-coding E004 chrI:4737536-4737685 1.061 ceh32_T2 pha4_T2 0.000 5primeExons_EXON
WBGene00015697_C10H11.8_C10H11.8_protein-coding E004 chrI:4737536-4737685 1.065 ceh32_T0 hlh1_T0 0.000 5primeExons_EXON
WBGene00015697_C10H11.8_C10H11.8_protein-coding E004 chrI:4737536-4737685 1.065 ceh32_T2 nhr25_T2 0.000 5primeExons_EXON
WBGene00015697_C10H11.8_C10H11.8_protein-coding E004 chrI:4737536-4737685 1.097 ceh32_T4 hlh1_T4 0.000 5primeExons_EXON
WBGene00015697_C10H11.8_C10H11.8_protein-coding E004 chrI:4737536-4737685 1.226 ceh32_T2 hlh1_T2 0.000 5primeExons_EXON
WBGene00015697_C10H11.8_C10H11.8_protein-coding E004 chrI:4737536-4737685 1.491 ceh32_T1 pha4_T1 0.000 5primeExons_EXON
WBGene00015697_C10H11.8_C10H11.8_protein-coding E004 chrI:4737536-4737685 1.551 ceh32_T1 hlh1_T1 0.000 5primeExons_EXON
WBGene00015697_C10H11.8_C10H11.8_protein-coding E004 chrI:4737536-4737685 1.559 ceh32_T1 end1_T1 0.000 5primeExons_EXON
WBGene00015697_C10H11.8_C10H11.8_protein-coding E004 chrI:4737536-4737685 1.599 ceh32_T1 nhr25_T1 0.000 5primeExons_EXON
BOUNDING_INTRON: chrI:4737485-4737535
>I:4849038-4849189.+.F57C9.1.5prime.F57C9.1a.1
GFF LINE F57C9.1 + FIRST_EXON: I:4849038-4849189 FIRST_INTRON: I:4849190-4849305 F57C9.1a.1
5primeExons: chrI:4849038-4849189
BOUNDING_INTRON: chrI:4849190-4849305
 
>I:491195-491302.+.W04C9.1.5prime.W04C9.1b
GFF LINE W04C9.1 + FIRST_EXON: I:491195-491302 FIRST_INTRON: I:491303-491349 W04C9.1b
5primeExons: chrI:491195-491302
BOUNDING_INTRON: chrI:491303-491349
 
>I:4938243-4938302.+.F28B3.4.5prime.F28B3.4d.2
GFF LINE F28B3.4 + FIRST_EXON: I:4938243-4938302 FIRST_INTRON: I:4938303-4938810 F28B3.4d.2
5primeExons: chrI:4938243-4938302
BOUNDING_INTRON: chrI:4938303-4938810
 
>I:4952290-4952572.-.F28B3.7.5prime.F28B3.7b
GFF LINE F28B3.7 - FIRST_EXON: I:4952290-4952572 FIRST_INTRON: I:4952032-4952289 F28B3.7b
5primeExons: chrI:4952290-4952572
BOUNDING_INTRON: chrI:4952032-4952289
 
>I:4994231-4994638.-.F54C1.5.5prime.F54C1.5b.2
GFF LINE F54C1.5 - FIRST_EXON: I:4994231-4994638 FIRST_INTRON: I:4993507-4994230 F54C1.5b.2
5primeExons: chrI:4994231-4994638
WBGene00001117_F54C1.5_dyf-1_protein-coding E012 chrI:4994231-4994296 1.011 ceh32_T3 hlh1_T3 0.066 5primeExons_EXON
WBGene00001117_F54C1.5_dyf-1_protein-coding E012 chrI:4994231-4994296 1.251 cnd1_T2 pha4_T2 0.039 5primeExons_EXON
WBGene00001117_F54C1.5_dyf-1_protein-coding E012 chrI:4994231-4994296 1.256 ceh32_T4 pha4_T4 0.000 5primeExons_EXON
WBGene00001117_F54C1.5_dyf-1_protein-coding E012 chrI:4994231-4994296 1.264 ceh32_T4 nhr25_T4 0.000 5primeExons_EXON
WBGene00001117_F54C1.5_dyf-1_protein-coding E012 chrI:4994231-4994296 1.282 ceh32_T2 hlh1_T2 0.000 5primeExons_EXON
WBGene00001117_F54C1.5_dyf-1_protein-coding E012 chrI:4994231-4994296 1.364 ceh32_T1 hlh1_T1 0.010 5primeExons_EXON
WBGene00001117_F54C1.5_dyf-1_protein-coding E012 chrI:4994231-4994296 1.506 ceh32_T1 end1_T1 0.008 5primeExons_EXON
WBGene00001117_F54C1.5_dyf-1_protein-coding E012 chrI:4994231-4994296 1.737 ceh32_T2 pha4_T2 0.000 5primeExons_EXON
WBGene00001117_F54C1.5_dyf-1_protein-coding E012 chrI:4994231-4994296 2.247 ceh32_T1 pha4_T1 0.002 5primeExons_EXON
BOUNDING_INTRON: chrI:4993507-4994230
WBGene00001117_F54C1.5_dyf-1_protein-coding J026 chrI:4993507-4994230 1.382 ceh32_T1 hlh1_T1 0.006 5primeExons_BOUNDING_INTRON
WBGene00001117_F54C1.5_dyf-1_protein-coding J026 chrI:4993507-4994230 13.089 ceh32_T1 pha4_T1 0.000 5primeExons_BOUNDING_INTRON
WBGene00001117_F54C1.5_dyf-1_protein-coding J026 chrI:4993507-4994230 2.165 ceh32_T1 end1_T1 0.001 5primeExons_BOUNDING_INTRON
WBGene00001117_F54C1.5_dyf-1_protein-coding J026 chrI:4993507-4994230 1.200 ceh32_T2 end1_T2 0.004 5primeExons_BOUNDING_INTRON
WBGene00001117_F54C1.5_dyf-1_protein-coding J026 chrI:4993507-4994230 11.906 ceh32_T2 nhr25_T2 0.071 5primeExons_BOUNDING_INTRON
WBGene00001117_F54C1.5_dyf-1_protein-coding J026 chrI:4993507-4994230 1.559 ceh32_T2 hlh1_T2 0.000 5primeExons_BOUNDING_INTRON
WBGene00001117_F54C1.5_dyf-1_protein-coding J026 chrI:4993507-4994230 1.934 ceh32_T2 pha4_T2 0.002 5primeExons_BOUNDING_INTRON
WBGene00001117_F54C1.5_dyf-1_protein-coding J026 chrI:4993507-4994230 1.563 ceh32_T3 hlh1_T3 0.044 5primeExons_BOUNDING_INTRON
WBGene00001117_F54C1.5_dyf-1_protein-coding J026 chrI:4993507-4994230 1.070 ceh32_T4 end1_T4 0.014 5primeExons_BOUNDING_INTRON
WBGene00001117_F54C1.5_dyf-1_protein-coding J026 chrI:4993507-4994230 1.424 ceh32_T4 nhr25_T4 0.001 5primeExons_BOUNDING_INTRON
WBGene00001117_F54C1.5_dyf-1_protein-coding J026 chrI:4993507-4994230 1.663 ceh32_T4 pha4_T4 0.000 5primeExons_BOUNDING_INTRON
WBGene00001117_F54C1.5_dyf-1_protein-coding J026 chrI:4993507-4994230 1.114 cnd1_T2 hlh1_T2 0.071 5primeExons_BOUNDING_INTRON
WBGene00001117_F54C1.5_dyf-1_protein-coding J026 chrI:4993507-4994230 1.498 cnd1_T2 pha4_T2 0.079 5primeExons_BOUNDING_INTRON
WBGene00001117_F54C1.5_dyf-1_protein-coding J026 chrI:4993507-4994230 1.098 cnd1_T4 nhr25_T4 0.050 5primeExons_BOUNDING_INTRON
WBGene00001117_F54C1.5_dyf-1_protein-coding J026 chrI:4993507-4994230 1.345 cnd1_T4 pha4_T4 0.001 5primeExons_BOUNDING_INTRON
>I:499793-500068.-.Y65B4BL.3.5prime.Y65B4BL.3b
GFF LINE Y65B4BL.3 - FIRST_EXON: I:499793-500068 FIRST_INTRON: I:498568-499792 Y65B4BL.3b
5primeExons: chrI:499793-500068
BOUNDING_INTRON: chrI:498568-499792
 
>I:5053898-5054360.-.C46H11.10.5prime.C46H11.10b.2
GFF LINE C46H11.10 - FIRST_EXON: I:5053898-5054360 FIRST_INTRON: I:5053707-5053897 C46H11.10b.2
5primeExons: chrI:5053898-5054360
WBGene00016734_C46H11.10_C46H11.10_protein-coding E004 chrI:5053898-5054115 5.947 nhr25_T3 end1_T3 0.030 5primeExons_EXON
WBGene00016734_C46H11.10_C46H11.10_protein-coding E004 chrI:5053898-5054115 6.245 nhr25_T3 pha4_T3 0.025 5primeExons_EXON
WBGene00016734_C46H11.10_C46H11.10_protein-coding E004 chrI:5053898-5054115 6.801 nhr25_T3 cnd1_T3 0.073 5primeExons_EXON
BOUNDING_INTRON: chrI:5053707-5053897
>I:5111376-5111573.-.ZK897.10.5prime.Y110A7A.15b
GFF LINE ZK897.10 - FIRST_EXON: I:5111376-5111573 FIRST_INTRON: I:1-1 Y110A7A.15b
5primeExons: chrI:5111376-5111573
WBGene00022462_Y110A7A.15_Y110A7A.15_protein-coding E004 chrI:5111376-5111573 1.248 nhr25_T1 ceh32_T1 0.034 5primeExons_EXON
WBGene00022462_Y110A7A.15_Y110A7A.15_protein-coding E004 chrI:5111376-5111573 1.196 nhr25_T2 ceh32_T2 0.063 5primeExons_EXON
BOUNDING_INTRON: chrI:1-1
 
>I:5119661-5119686.+.Y110A7A.9.5prime.Y110A7A.9b
GFF LINE Y110A7A.9 + FIRST_EXON: I:5119661-5119686 FIRST_INTRON: I:5119687-5119729 Y110A7A.9b
5primeExons: chrI:5119661-5119686
BOUNDING_INTRON: chrI:5119687-5119729
 
>I:5131520-5131597.+.Y110A7A.6.5prime.Y110A7A.6b.1
GFF LINE Y110A7A.6 + FIRST_EXON: I:5131520-5131597 FIRST_INTRON: I:5131598-5131903 Y110A7A.6b.1
5primeExons: chrI:5131520-5131597
WBGene00022456_Y110A7A.6_pfkb-1.1_protein-coding E003 chrI:5131520-5131530 1.004 end1_T1 cnd1_T1 0.001 5primeExons_EXON
WBGene00022456_Y110A7A.6_pfkb-1.1_protein-coding E003 chrI:5131520-5131530 1.028 end1_T1 tbx37_T1 0.000 5primeExons_EXON
WBGene00022456_Y110A7A.6_pfkb-1.1_protein-coding E003 chrI:5131520-5131530 1.164 pha4_T1 ceh32_T1 0.001 5primeExons_EXON
WBGene00022456_Y110A7A.6_pfkb-1.1_protein-coding E003 chrI:5131520-5131530 1.203 end1_T4 tbx37_T4 0.000 5primeExons_EXON
WBGene00022456_Y110A7A.6_pfkb-1.1_protein-coding E003 chrI:5131520-5131530 1.203 pha4_T1 cnd1_T1 0.000 5primeExons_EXON
WBGene00022456_Y110A7A.6_pfkb-1.1_protein-coding E003 chrI:5131520-5131530 1.220 end1_T0 nhr25_T0 0.000 5primeExons_EXON
WBGene00022456_Y110A7A.6_pfkb-1.1_protein-coding E003 chrI:5131520-5131530 1.257 end1_T3 nhr25_T3 0.000 5primeExons_EXON
WBGene00022456_Y110A7A.6_pfkb-1.1_protein-coding E003 chrI:5131520-5131530 1.276 end1_T2 nhr25_T2 0.000 5primeExons_EXON
WBGene00022456_Y110A7A.6_pfkb-1.1_protein-coding E003 chrI:5131520-5131530 1.437 pha4_T3 nhr25_T3 0.000 5primeExons_EXON
WBGene00022456_Y110A7A.6_pfkb-1.1_protein-coding E003 chrI:5131520-5131530 1.445 pha4_T0 nhr25_T0 0.000 5primeExons_EXON
WBGene00022456_Y110A7A.6_pfkb-1.1_protein-coding E003 chrI:5131520-5131530 1.505 pha4_T4 nhr25_T4 0.000 5primeExons_EXON
WBGene00022456_Y110A7A.6_pfkb-1.1_protein-coding E003 chrI:5131520-5131530 1.547 end1_T4 nhr25_T4 0.000 5primeExons_EXON
WBGene00022456_Y110A7A.6_pfkb-1.1_protein-coding E003 chrI:5131520-5131530 1.586 pha4_T2 nhr25_T2 0.011 5primeExons_EXON
WBGene00022456_Y110A7A.6_pfkb-1.1_protein-coding E003 chrI:5131520-5131530 1.693 end1_T1 nhr25_T1 0.000 5primeExons_EXON
WBGene00022456_Y110A7A.6_pfkb-1.1_protein-coding E003 chrI:5131520-5131530 1.886 pha4_T1 nhr25_T1 0.000 5primeExons_EXON
BOUNDING_INTRON: chrI:5131598-5131903
>I:515023-515151.-.Y65B4BL.5.5prime.Y65B4BL.5b
GFF LINE Y65B4BL.5 - FIRST_EXON: I:515023-515151 FIRST_INTRON: I:514209-515022 Y65B4BL.5b
5primeExons: chrI:515023-515151
BOUNDING_INTRON: chrI:514209-515022
 
>I:520277-520405.-.ZK897.10.5prime.Y65B4BL.6b
GFF LINE ZK897.10 - FIRST_EXON: I:520277-520405 FIRST_INTRON: I:1-1 Y65B4BL.6b
5primeExons: chrI:520277-520405
BOUNDING_INTRON: chrI:1-1
 
>I:52292-52410.+.Y48G1C.4.5prime.Y48G1C.4b
GFF LINE Y48G1C.4 + FIRST_EXON: I:52292-52410 FIRST_INTRON: I:52411-52465 Y48G1C.4b
5primeExons: chrI:52292-52410
BOUNDING_INTRON: chrI:52411-52465
 
>I:5232995-5233074.+.C32E12.1.5prime.C32E12.1.1
GFF LINE C32E12.1 + FIRST_EXON: I:5232995-5233074 FIRST_INTRON: I:5233075-5233119 C32E12.1.1
5primeExons: chrI:5232995-5233074
BOUNDING_INTRON: chrI:5233075-5233119
 
>I:5256423-5256448.-.B0261.6.5prime.B0261.6b
GFF LINE B0261.6 - FIRST_EXON: I:5256423-5256448 FIRST_INTRON: I:5255783-5256422 B0261.6b
5primeExons: chrI:5256423-5256448
BOUNDING_INTRON: chrI:5255783-5256422
 
>I:5304383-5304785.-.C01G8.9.5prime.C01G8.9b
GFF LINE C01G8.9 - FIRST_EXON: I:5304383-5304785 FIRST_INTRON: I:5304341-5304382 C01G8.9b
5primeExons: chrI:5304383-5304785
BOUNDING_INTRON: chrI:5304341-5304382
 
>I:5310063-5310726.-.C01G8.9.5prime.C01G8.9a
GFF LINE C01G8.9 - FIRST_EXON: I:5310063-5310726 FIRST_INTRON: I:5309741-5310062 C01G8.9a
5primeExons: chrI:5310063-5310726
BOUNDING_INTRON: chrI:5309741-5310062
WBGene00002717_C01G8.9_let-526_protein-coding J034 chrI:5309741-5310062 1.172 end1_T1 ceh32_T1 0.000 5primeExons_BOUNDING_INTRON
WBGene00002717_C01G8.9_let-526_protein-coding J034 chrI:5309741-5310062 1.140 hlh1_T1 ceh32_T1 0.000 5primeExons_BOUNDING_INTRON
WBGene00002717_C01G8.9_let-526_protein-coding J034 chrI:5309741-5310062 1.054 hlh1_T4 ceh32_T4 0.009 5primeExons_BOUNDING_INTRON
WBGene00002717_C01G8.9_let-526_protein-coding J034 chrI:5309741-5310062 1.150 pha4_T1 ceh32_T1 0.000 5primeExons_BOUNDING_INTRON
WBGene00002717_C01G8.9_let-526_protein-coding J034 chrI:5309741-5310062 1.054 pha4_T4 ceh32_T4 0.065 5primeExons_BOUNDING_INTRON
 
>I:5354269-5354530.+.F55A12.4.5prime.F55A12.4b
GFF LINE F55A12.4 + FIRST_EXON: I:5354269-5354530 FIRST_INTRON: I:5354531-5354580 F55A12.4b
5primeExons: chrI:5354269-5354530
BOUNDING_INTRON: chrI:5354531-5354580
 
>I:537649-537806.+.Y65B4BR.4.5prime.Y65B4BR.4c.2
GFF LINE Y65B4BR.4 + FIRST_EXON: I:537649-537806 FIRST_INTRON: I:537807-538711 Y65B4BR.4c.2
5primeExons: chrI:537649-537806
BOUNDING_INTRON: chrI:537807-538711
 
>I:538671-538911.+.Y65B4BR.4.5prime.Y65B4BR.4d.1
GFF LINE Y65B4BR.4 + FIRST_EXON: I:538671-538911 FIRST_INTRON: I:538912-539452 Y65B4BR.4d.1
5primeExons: chrI:538671-538911
BOUNDING_INTRON: chrI:538912-539452
 
>I:5485708-5485742.-.C09D4.5.5prime.C09D4.5.1
GFF LINE C09D4.5 - FIRST_EXON: I:5485708-5485742 FIRST_INTRON: I:5485592-5485707 C09D4.5.1
5primeExons: chrI:5485708-5485742
BOUNDING_INTRON: chrI:5485592-5485707
 
>I:558405-558543.+.Y65B4BR.2.5prime.Y65B4BR.2b
GFF LINE Y65B4BR.2 + FIRST_EXON: I:558405-558543 FIRST_INTRON: I:558544-559506 Y65B4BR.2b
5primeExons: chrI:558405-558543
BOUNDING_INTRON: chrI:558544-559506
WBGene00002393_Y65B4BR.2_lpr-1_protein-coding J012 chrI:558544-559506 1.054 ceh32_T2 pha4_T2 0.038 5primeExons_BOUNDING_INTRON
 
>I:5588926-5589580.-.M01E11.7.5prime.M01E11.7b.1
GFF LINE M01E11.7 - FIRST_EXON: I:5588926-5589580 FIRST_INTRON: I:5587929-5588925 M01E11.7b.1
5primeExons: chrI:5588926-5589580
WBGene00006508_M01E11.7_tag-163_protein-coding E008 chrI:5588926-5589313 1.030 end1_T3 ceh32_T3 0.001 5primeExons_EXON
WBGene00006508_M01E11.7_tag-163_protein-coding E008 chrI:5588926-5589313 1.040 hlh1_T0 nhr25_T0 0.021 5primeExons_EXON
WBGene00006508_M01E11.7_tag-163_protein-coding E008 chrI:5588926-5589313 1.127 end1_T3 nhr25_T3 0.001 5primeExons_EXON
WBGene00006508_M01E11.7_tag-163_protein-coding E008 chrI:5588926-5589313 1.164 pha4_T2 nhr25_T2 0.000 5primeExons_EXON
WBGene00006508_M01E11.7_tag-163_protein-coding E008 chrI:5588926-5589313 1.220 hlh1_T1 end1_T1 0.016 5primeExons_EXON
WBGene00006508_M01E11.7_tag-163_protein-coding E008 chrI:5588926-5589313 1.308 pha4_T2 ceh32_T2 0.000 5primeExons_EXON
WBGene00006508_M01E11.7_tag-163_protein-coding E008 chrI:5588926-5589313 1.469 pha4_T1 end1_T1 0.000 5primeExons_EXON
WBGene00006508_M01E11.7_tag-163_protein-coding E008 chrI:5588926-5589313 1.476 hlh1_T1 ceh32_T1 0.001 5primeExons_EXON
WBGene00006508_M01E11.7_tag-163_protein-coding E008 chrI:5588926-5589313 1.741 pha4_T1 ceh32_T1 0.000 5primeExons_EXON
WBGene00006508_M01E11.7_tag-163_protein-coding E008 chrI:5588926-5589313 13.475 hlh1_T0 ceh32_T0 0.000 5primeExons_EXON
BOUNDING_INTRON: chrI:5587929-5588925
WBGene00006508_M01E11.7_tag-163_protein-coding J029 chrI:5587929-5588925 1.446 hlh1_T0 pha4_T0 0.052 5primeExons_BOUNDING_INTRON
WBGene00006508_M01E11.7_tag-163_protein-coding J029 chrI:5587929-5588925 12.615 hlh1_T0 ceh32_T0 0.005 5primeExons_BOUNDING_INTRON
WBGene00006508_M01E11.7_tag-163_protein-coding J029 chrI:5587929-5588925 1.150 hlh1_T1 nhr25_T1 0.075 5primeExons_BOUNDING_INTRON
WBGene00006508_M01E11.7_tag-163_protein-coding J029 chrI:5587929-5588925 1.714 hlh1_T1 end1_T1 0.049 5primeExons_BOUNDING_INTRON
WBGene00006508_M01E11.7_tag-163_protein-coding J029 chrI:5587929-5588925 1.001 pha4_T1 ceh32_T1 0.073 5primeExons_BOUNDING_INTRON
WBGene00006508_M01E11.7_tag-163_protein-coding J029 chrI:5587929-5588925 1.207 pha4_T1 nhr25_T1 0.035 5primeExons_BOUNDING_INTRON
>I:5864975-5865011.-.F33D11.12.5prime.F33D11.12.2
GFF LINE F33D11.12 - FIRST_EXON: I:5864975-5865011 FIRST_INTRON: I:5864740-5864974 F33D11.12.2
5primeExons: chrI:5864975-5865011
BOUNDING_INTRON: chrI:5864740-5864974
 
>I:5942577-5942611.+.B0207.3.5prime.B0207.3a
GFF LINE B0207.3 + FIRST_EXON: I:5942577-5942611 FIRST_INTRON: I:5942612-5942826 B0207.3a
5primeExons: chrI:5942577-5942611
BOUNDING_INTRON: chrI:5942612-5942826
 
>I:6009341-6009429.-.C06A5.8.5prime.C06A5.8b.1
GFF LINE C06A5.8 - FIRST_EXON: I:6009341-6009429 FIRST_INTRON: I:6009291-6009340 C06A5.8b.1
5primeExons: chrI:6009341-6009429
BOUNDING_INTRON: chrI:6009291-6009340
 
>I:6029772-6030655.+.B0025.1.5prime.B0025.1b
GFF LINE B0025.1 + FIRST_EXON: I:6029772-6030655 FIRST_INTRON: I:6030656-6031058 B0025.1b
5primeExons: chrI:6029772-6030655
WBGene00006932_B0025.1_vps-34_protein-coding E004 chrI:6029772-6029948 1.033 end1_T3 ceh32_T3 0.003 5primeExons_EXON
BOUNDING_INTRON: chrI:6030656-6031058
>I:6081812-6081920.+.ZK484.2.5prime.ZK484.2a.1
GFF LINE ZK484.2 + FIRST_EXON: I:6081812-6081920 FIRST_INTRON: I:6081921-6081963 ZK484.2a.1
5primeExons: chrI:6081812-6081920
BOUNDING_INTRON: chrI:6081921-6081963
WBGene00001819_ZK484.2_haf-9_protein-coding J022 chrI:6081921-6081963 1.525 cnd1_T4 end1_T4 0.017 5primeExons_BOUNDING_INTRON
 
>I:6156561-6156794.+.ZK897.10.5prime.T09B4.5b
GFF LINE ZK897.10 + FIRST_EXON: I:6156561-6156794 FIRST_INTRON: I:1-1 T09B4.5b
5primeExons: chrI:6156561-6156794
BOUNDING_INTRON: chrI:1-1
 
>I:615821-616116.-.F56A6.4.5prime.F56A6.4b
GFF LINE F56A6.4 - FIRST_EXON: I:615821-616116 FIRST_INTRON: I:615002-615820 F56A6.4b
5primeExons: chrI:615821-616116
WBGene00018923_F56A6.4_eme-1_protein-coding E002 chrI:615821-616114 1.001 hlh1_T4 ceh32_T4 0.022 5primeExons_EXON
WBGene00018923_F56A6.4_eme-1_protein-coding E002 chrI:615821-616114 1.086 pha4_T1 ceh32_T1 0.000 5primeExons_EXON
WBGene00018923_F56A6.4_eme-1_protein-coding E002 chrI:615821-616114 1.292 pha4_T4 ceh32_T4 0.006 5primeExons_EXON
WBGene00018923_F56A6.4_eme-1_protein-coding E002 chrI:615821-616114 1.381 end1_T4 ceh32_T4 0.000 5primeExons_EXON
BOUNDING_INTRON: chrI:615002-615820
>I:6209878-6209939.-.T08B2.7.5prime.T08B2.7b
GFF LINE T08B2.7 - FIRST_EXON: I:6209878-6209939 FIRST_INTRON: I:6209747-6209877 T08B2.7b
5primeExons: chrI:6209878-6209939
BOUNDING_INTRON: chrI:6209747-6209877
 
>I:6215917-6215964.+.T08B2.5.5prime.T08B2.5f
GFF LINE T08B2.5 + FIRST_EXON: I:6215917-6215964 FIRST_INTRON: I:6215965-6216067 T08B2.5f
5primeExons: chrI:6215917-6215964
WBGene00020346_T08B2.5_T08B2.5_protein-coding E005 chrI:6215917-6215918 1.263 ceh32_T2 hlh1_T2 0.011 5primeExons_EXON
WBGene00020346_T08B2.5_T08B2.5_protein-coding E005 chrI:6215917-6215918 1.323 ceh32_T2 end1_T2 0.011 5primeExons_EXON
WBGene00020346_T08B2.5_T08B2.5_protein-coding E005 chrI:6215917-6215918 1.738 ceh32_T1 end1_T1 0.000 5primeExons_EXON
WBGene00020346_T08B2.5_T08B2.5_protein-coding E005 chrI:6215917-6215918 1.951 ceh32_T1 hlh1_T1 0.001 5primeExons_EXON
WBGene00020346_T08B2.5_T08B2.5_protein-coding E005 chrI:6215917-6215918 1.983 ceh32_T1 pha4_T1 0.000 5primeExons_EXON
WBGene00020346_T08B2.5_T08B2.5_protein-coding E005 chrI:6215917-6215918 1.993 ceh32_T1 nhr25_T1 0.001 5primeExons_EXON
WBGene00020346_T08B2.5_T08B2.5_protein-coding E005 chrI:6215917-6215918 13.781 ceh32_T2 pha4_T2 0.000 5primeExons_EXON
WBGene00020346_T08B2.5_T08B2.5_protein-coding E005 chrI:6215917-6215918 2.014 ceh32_T2 nhr25_T2 0.001 5primeExons_EXON
BOUNDING_INTRON: chrI:6215965-6216067
>I:6216648-6216793.+.T08B2.5.5prime.T08B2.5g
GFF LINE T08B2.5 + FIRST_EXON: I:6216648-6216793 FIRST_INTRON: I:6216794-6217122 T08B2.5g
5primeExons: chrI:6216648-6216793
WBGene00020346_T08B2.5_T08B2.5_protein-coding E016 chrI:6216648-6216677 1.057 nhr25_T4 end1_T4 0.001 5primeExons_EXON
BOUNDING_INTRON: chrI:6216794-6217122
>I:625522-625612.-.F56A6.4.5prime.F56A6.4d
GFF LINE F56A6.4 - FIRST_EXON: I:625522-625612 FIRST_INTRON: I:625473-625521 F56A6.4d
5primeExons: chrI:625522-625612
BOUNDING_INTRON: chrI:625473-625521
 
>I:627138-627281.-.F56A6.4.5prime.F56A6.4c
GFF LINE F56A6.4 - FIRST_EXON: I:627138-627281 FIRST_INTRON: I:625630-627137 F56A6.4c
5primeExons: chrI:627138-627281
BOUNDING_INTRON: chrI:625630-627137
WBGene00018923_F56A6.4_eme-1_protein-coding J017 chrI:625630-627137 1.041 ceh32_T3 end1_T3 0.008 5primeExons_BOUNDING_INTRON
 
>I:6290315-6290370.+.C10G11.6.5prime.C10G11.6a
GFF LINE C10G11.6 + FIRST_EXON: I:6290315-6290370 FIRST_INTRON: I:6290371-6290417 C10G11.6a
5primeExons: chrI:6290315-6290370
WBGene00015686_C10G11.6_C10G11.6_protein-coding E003 chrI:6290316-6290370 1.042 ceh32_T0 nhr25_T0 0.011 5primeExons_EXON
WBGene00015686_C10G11.6_C10G11.6_protein-coding E003 chrI:6290316-6290370 1.228 end1_T1 tbx37_T1 0.090 5primeExons_EXON
WBGene00015686_C10G11.6_C10G11.6_protein-coding E003 chrI:6290316-6290370 1.300 pha4_T0 hlh1_T0 0.056 5primeExons_EXON
WBGene00015686_C10G11.6_C10G11.6_protein-coding E003 chrI:6290316-6290370 1.467 ceh32_T0 hlh1_T0 0.001 5primeExons_EXON
BOUNDING_INTRON: chrI:6290371-6290417
>I:6307754-6308141.+.C10G11.1.5prime.C10G11.1a
GFF LINE C10G11.1 + FIRST_EXON: I:6307754-6308141 FIRST_INTRON: I:6308142-6308188 C10G11.1a
5primeExons: chrI:6307754-6308141
BOUNDING_INTRON: chrI:6308142-6308188
 
>I:6318020-6318114.+.F26B1.2.5prime.F26B1.2c.2
GFF LINE F26B1.2 + FIRST_EXON: I:6318020-6318114 FIRST_INTRON: I:6318115-6318159 F26B1.2c.2
5primeExons: chrI:6318020-6318114
WBGene00017816_F26B1.2_F26B1.2_protein-coding E003 chrI:6318020-6318043 1.004 end1_T0 tbx37_T0 0.000 5primeExons_EXON
WBGene00017816_F26B1.2_F26B1.2_protein-coding E003 chrI:6318020-6318043 1.149 end1_T2 nhr25_T2 0.051 5primeExons_EXON
WBGene00017816_F26B1.2_F26B1.2_protein-coding E003 chrI:6318020-6318043 1.279 end1_T0 nhr25_T0 0.000 5primeExons_EXON
WBGene00017816_F26B1.2_F26B1.2_protein-coding E003 chrI:6318020-6318043 1.281 ceh32_T2 nhr25_T2 0.000 5primeExons_EXON
WBGene00017816_F26B1.2_F26B1.2_protein-coding E003 chrI:6318020-6318043 1.285 end1_T1 nhr25_T1 0.055 5primeExons_EXON
WBGene00017816_F26B1.2_F26B1.2_protein-coding E003 chrI:6318020-6318043 1.296 ceh32_T1 nhr25_T1 0.000 5primeExons_EXON
BOUNDING_INTRON: chrI:6318115-6318159
WBGene00017816_F26B1.2_F26B1.2_protein-coding J017 chrI:6318115-6318159 1.090 ceh32_T1 end1_T1 0.000 5primeExons_BOUNDING_INTRON
WBGene00017816_F26B1.2_F26B1.2_protein-coding J017 chrI:6318115-6318159 1.115 ceh32_T1 pha4_T1 0.000 5primeExons_BOUNDING_INTRON
WBGene00017816_F26B1.2_F26B1.2_protein-coding J017 chrI:6318115-6318159 1.097 ceh32_T2 pha4_T2 0.000 5primeExons_BOUNDING_INTRON
WBGene00017816_F26B1.2_F26B1.2_protein-coding J017 chrI:6318115-6318159 1.037 ceh32_T3 end1_T3 0.001 5primeExons_BOUNDING_INTRON
WBGene00017816_F26B1.2_F26B1.2_protein-coding J017 chrI:6318115-6318159 1.004 ceh32_T4 pha4_T4 0.000 5primeExons_BOUNDING_INTRON
WBGene00017816_F26B1.2_F26B1.2_protein-coding J017 chrI:6318115-6318159 1.022 ceh32_T4 nhr25_T4 0.000 5primeExons_BOUNDING_INTRON
WBGene00017816_F26B1.2_F26B1.2_protein-coding J017 chrI:6318115-6318159 1.036 ceh32_T4 end1_T4 0.000 5primeExons_BOUNDING_INTRON
>I:633891-634538.-.Y65B4A.6.5prime.Y65B4A.6b
GFF LINE Y65B4A.6 - FIRST_EXON: I:633891-634538 FIRST_INTRON: I:631286-633890 Y65B4A.6b
5primeExons: chrI:633891-634538
BOUNDING_INTRON: chrI:631286-633890
 
>I:6411554-6411559.-.ZC328.3.5prime.ZC328.3b
GFF LINE ZC328.3 - FIRST_EXON: I:6411554-6411559 FIRST_INTRON: I:6410768-6411553 ZC328.3b
5primeExons: chrI:6411554-6411559
BOUNDING_INTRON: chrI:6410768-6411553
 
>I:645783-645972.-.Y65B4A.7.5prime.Y65B4A.7b
GFF LINE Y65B4A.7 - FIRST_EXON: I:645783-645972 FIRST_INTRON: I:645737-645782 Y65B4A.7b
5primeExons: chrI:645783-645972
BOUNDING_INTRON: chrI:645737-645782
 
>I:6487015-6487179.-.K06A5.8.5prime.K06A5.8d
GFF LINE K06A5.8 - FIRST_EXON: I:6487015-6487179 FIRST_INTRON: I:6486803-6487014 K06A5.8d
5primeExons: chrI:6487015-6487179
BOUNDING_INTRON: chrI:6486803-6487014
 
>I:6497740-6497770.+.C55B7.4.5prime.C55B7.4b.1
GFF LINE C55B7.4 + FIRST_EXON: I:6497740-6497770 FIRST_INTRON: I:6497771-6498080 C55B7.4b.1
5primeExons: chrI:6497740-6497770
BOUNDING_INTRON: chrI:6497771-6498080
 
>I:6580047-6580397.+.F57B10.1.5prime.F57B10.1.2
GFF LINE F57B10.1 + FIRST_EXON: I:6580047-6580397 FIRST_INTRON: I:6580398-6580445 F57B10.1.2
5primeExons: chrI:6580047-6580397
WBGene00002783_F57B10.1_let-607_protein-coding E002 chrI:6580047-6580185 1.004 pha4_T2 nhr25_T2 0.000 5primeExons_EXON
WBGene00002783_F57B10.1_let-607_protein-coding E002 chrI:6580047-6580185 1.053 ceh32_T4 pha4_T4 0.000 5primeExons_EXON
WBGene00002783_F57B10.1_let-607_protein-coding E002 chrI:6580047-6580185 1.100 ceh32_T3 nhr25_T3 0.000 5primeExons_EXON
WBGene00002783_F57B10.1_let-607_protein-coding E002 chrI:6580047-6580185 1.107 ceh32_T2 hlh1_T2 0.000 5primeExons_EXON
WBGene00002783_F57B10.1_let-607_protein-coding E002 chrI:6580047-6580185 1.125 ceh32_T4 hlh1_T4 0.000 5primeExons_EXON
WBGene00002783_F57B10.1_let-607_protein-coding E002 chrI:6580047-6580185 1.148 pha4_T0 nhr25_T0 0.000 5primeExons_EXON
WBGene00002783_F57B10.1_let-607_protein-coding E002 chrI:6580047-6580185 1.166 ceh32_T1 hlh1_T1 0.000 5primeExons_EXON
WBGene00002783_F57B10.1_let-607_protein-coding E002 chrI:6580047-6580185 1.185 cnd1_T4 nhr25_T4 0.000 5primeExons_EXON
WBGene00002783_F57B10.1_let-607_protein-coding E002 chrI:6580047-6580185 1.246 pha4_T1 nhr25_T1 0.000 5primeExons_EXON
WBGene00002783_F57B10.1_let-607_protein-coding E002 chrI:6580047-6580185 1.498 ceh32_T4 nhr25_T4 0.000 5primeExons_EXON
WBGene00002783_F57B10.1_let-607_protein-coding E002 chrI:6580047-6580185 1.594 ceh32_T2 nhr25_T2 0.000 5primeExons_EXON
WBGene00002783_F57B10.1_let-607_protein-coding E002 chrI:6580047-6580185 1.661 ceh32_T1 nhr25_T1 0.000 5primeExons_EXON
BOUNDING_INTRON: chrI:6580398-6580445
>I:6765007-6765611.-.F08B6.4.5prime.F08B6.4a.1
GFF LINE F08B6.4 - FIRST_EXON: I:6765007-6765611 FIRST_INTRON: I:6764800-6765006 F08B6.4a.1
5primeExons: chrI:6765007-6765611
WBGene00006819_F08B6.4_unc-87_protein-coding E007 chrI:6765007-6765554 1.096 tbx37_T4 nhr25_T4 0.000 5primeExons_EXON
WBGene00006819_F08B6.4_unc-87_protein-coding E007 chrI:6765007-6765554 1.417 nhr25_T2 hlh1_T2 0.050 5primeExons_EXON
WBGene00006819_F08B6.4_unc-87_protein-coding E007 chrI:6765007-6765554 1.454 pha4_T4 ceh32_T4 0.014 5primeExons_EXON
WBGene00006819_F08B6.4_unc-87_protein-coding E007 chrI:6765007-6765554 1.551 end1_T4 hlh1_T4 0.066 5primeExons_EXON
WBGene00006819_F08B6.4_unc-87_protein-coding E007 chrI:6765007-6765554 1.591 pha4_T4 end1_T4 0.000 5primeExons_EXON
WBGene00006819_F08B6.4_unc-87_protein-coding E007 chrI:6765007-6765554 1.626 end1_T3 hlh1_T3 0.015 5primeExons_EXON
WBGene00006819_F08B6.4_unc-87_protein-coding E007 chrI:6765007-6765554 1.662 pha4_T3 cnd1_T3 0.000 5primeExons_EXON
WBGene00006819_F08B6.4_unc-87_protein-coding E007 chrI:6765007-6765554 1.713 ceh32_T4 hlh1_T4 0.072 5primeExons_EXON
WBGene00006819_F08B6.4_unc-87_protein-coding E007 chrI:6765007-6765554 1.731 pha4_T1 hlh1_T1 0.078 5primeExons_EXON
WBGene00006819_F08B6.4_unc-87_protein-coding E007 chrI:6765007-6765554 1.788 tbx37_T4 hlh1_T4 0.002 5primeExons_EXON
WBGene00006819_F08B6.4_unc-87_protein-coding E007 chrI:6765007-6765554 1.839 pha4_T3 nhr25_T3 0.000 5primeExons_EXON
WBGene00006819_F08B6.4_unc-87_protein-coding E007 chrI:6765007-6765554 1.853 ceh32_T3 hlh1_T3 0.000 5primeExons_EXON
WBGene00006819_F08B6.4_unc-87_protein-coding E007 chrI:6765007-6765554 1.963 tbx37_T3 hlh1_T3 0.000 5primeExons_EXON
WBGene00006819_F08B6.4_unc-87_protein-coding E007 chrI:6765007-6765554 2.042 ceh32_T2 hlh1_T2 0.022 5primeExons_EXON
WBGene00006819_F08B6.4_unc-87_protein-coding E007 chrI:6765007-6765554 2.066 pha4_T4 cnd1_T4 0.000 5primeExons_EXON
WBGene00006819_F08B6.4_unc-87_protein-coding E007 chrI:6765007-6765554 2.441 pha4_T4 nhr25_T4 0.000 5primeExons_EXON
WBGene00006819_F08B6.4_unc-87_protein-coding E007 chrI:6765007-6765554 2.575 pha4_T2 hlh1_T2 0.028 5primeExons_EXON
WBGene00006819_F08B6.4_unc-87_protein-coding E007 chrI:6765007-6765554 2.650 pha4_T3 hlh1_T3 0.000 5primeExons_EXON
WBGene00006819_F08B6.4_unc-87_protein-coding E007 chrI:6765007-6765554 3.154 pha4_T4 hlh1_T4 0.000 5primeExons_EXON
BOUNDING_INTRON: chrI:6764800-6765006
WBGene00006819_F08B6.4_unc-87_protein-coding J016 chrI:6764800-6765006 12.411 pha4_T4 ceh32_T4 0.005 5primeExons_BOUNDING_INTRON
WBGene00006819_F08B6.4_unc-87_protein-coding J016 chrI:6764800-6765006 1.616 pha4_T4 end1_T4 0.013 5primeExons_BOUNDING_INTRON
WBGene00006819_F08B6.4_unc-87_protein-coding J016 chrI:6764800-6765006 1.744 pha4_T4 cnd1_T4 0.001 5primeExons_BOUNDING_INTRON
WBGene00006819_F08B6.4_unc-87_protein-coding J016 chrI:6764800-6765006 2.101 pha4_T4 nhr25_T4 0.000 5primeExons_BOUNDING_INTRON
WBGene00006819_F08B6.4_unc-87_protein-coding J016 chrI:6764800-6765006 3.350 pha4_T4 hlh1_T4 0.000 5primeExons_BOUNDING_INTRON
WBGene00006819_F08B6.4_unc-87_protein-coding J016 chrI:6764800-6765006 2.936 tbx37_T3 hlh1_T3 0.000 5primeExons_BOUNDING_INTRON
WBGene00006819_F08B6.4_unc-87_protein-coding J016 chrI:6764800-6765006 2.635 tbx37_T4 hlh1_T4 0.000 5primeExons_BOUNDING_INTRON
>I:6777504-6777730.-.C37A2.5.5prime.C37A2.5d
GFF LINE C37A2.5 - FIRST_EXON: I:6777504-6777730 FIRST_INTRON: I:6777383-6777503 C37A2.5d
5primeExons: chrI:6777504-6777730
BOUNDING_INTRON: chrI:6777383-6777503
WBGene00004111_C37A2.5_pqn-21_protein-coding J024 chrI:6777383-6777503 1.050 pha4_T2 ceh32_T2 0.018 5primeExons_BOUNDING_INTRON
 
>I:6778808-6778943.-.C37A2.5.5prime.C37A2.5c
GFF LINE C37A2.5 - FIRST_EXON: I:6778808-6778943 FIRST_INTRON: I:6778755-6778807 C37A2.5c
5primeExons: chrI:6778808-6778943
BOUNDING_INTRON: chrI:6778755-6778807
 
>I:6801476-6801514.+.E02D9.1.5prime.E02D9.1d
GFF LINE E02D9.1 + FIRST_EXON: I:6801476-6801514 FIRST_INTRON: I:6801515-6803621 E02D9.1d
5primeExons: chrI:6801476-6801514
BOUNDING_INTRON: chrI:6801515-6803621
WBGene00017098_E02D9.1_E02D9.1_protein-coding J017 chrI:6801515-6803621 1.047 end1_T3 tbx37_T3 0.016 5primeExons_BOUNDING_INTRON
WBGene00017098_E02D9.1_E02D9.1_protein-coding J017 chrI:6801515-6803621 2.161 end1_T3 pha4_T3 0.024 5primeExons_BOUNDING_INTRON
WBGene00017098_E02D9.1_E02D9.1_protein-coding J017 chrI:6801515-6803621 1.386 hlh1_T1 ceh32_T1 0.041 5primeExons_BOUNDING_INTRON
 
>I:681355-681430.+.Y18H1A.11.5prime.Y18H1A.11d
GFF LINE Y18H1A.11 + FIRST_EXON: I:681355-681430 FIRST_INTRON: I:681431-681489 Y18H1A.11d
5primeExons: chrI:681355-681430
BOUNDING_INTRON: chrI:681431-681489
 
>I:6868688-6868843.+.T21G5.6.5prime.T21G5.6.2
GFF LINE T21G5.6 + FIRST_EXON: I:6868688-6868843 FIRST_INTRON: I:6868844-6869549 T21G5.6.2
5primeExons: chrI:6868688-6868843
WBGene00044898_T21G5.6_T21G5.6_protein-coding E004 chrI:6868690-6868843 1.380 ceh32_T3 hlh1_T3 0.085 5primeExons_EXON
BOUNDING_INTRON: chrI:6868844-6869549
>I:6950068-6950121.-.T10B11.7.5prime.T10B11.7b
GFF LINE T10B11.7 - FIRST_EXON: I:6950068-6950121 FIRST_INTRON: I:6950020-6950067 T10B11.7b
5primeExons: chrI:6950068-6950121
WBGene00020403_T10B11.7_T10B11.7_protein-coding E010 chrI:6950068-6950121 1.819 ceh32_T0 hlh1_T0 0.025 5primeExons_EXON
WBGene00020403_T10B11.7_T10B11.7_protein-coding E010 chrI:6950068-6950121 1.712 end1_T4 tbx37_T4 0.067 5primeExons_EXON
BOUNDING_INTRON: chrI:6950020-6950067
 
>I:7007736-7007872.+.H06O01.3.5prime.H06O01.3c
GFF LINE H06O01.3 + FIRST_EXON: I:7007736-7007872 FIRST_INTRON: I:7007873-7007915 H06O01.3c
5primeExons: chrI:7007736-7007872
BOUNDING_INTRON: chrI:7007873-7007915
 
>I:7020557-7020790.-.H06O01.1.5prime.H06O01.1.1
GFF LINE H06O01.1 - FIRST_EXON: I:7020557-7020790 FIRST_INTRON: I:7018017-7020556 H06O01.1.1
5primeExons: chrI:7020557-7020790
BOUNDING_INTRON: chrI:7018017-7020556
 
>I:702249-703838.-.Y18H1A.3.5prime.Y18H1A.3b
GFF LINE Y18H1A.3 - FIRST_EXON: I:702249-703838 FIRST_INTRON: I:701864-702248 Y18H1A.3b
5primeExons: chrI:702249-703838
BOUNDING_INTRON: chrI:701864-702248
 
>I:706419-706535.-.Y18H1A.3.5prime.Y18H1A.3c
GFF LINE Y18H1A.3 - FIRST_EXON: I:706419-706535 FIRST_INTRON: I:704551-706418 Y18H1A.3c
5primeExons: chrI:706419-706535
BOUNDING_INTRON: chrI:704551-706418
 
>I:7099358-7099499.-.F22D6.8.5prime.F22D6.8.1
GFF LINE F22D6.8 - FIRST_EXON: I:7099358-7099499 FIRST_INTRON: I:7099314-7099357 F22D6.8.1
5primeExons: chrI:7099358-7099499
WBGene00043279_F22D6.8_F22D6.8_protein-coding E004 chrI:7099358-7099497 1.235 ceh32_T2 hlh1_T2 0.097 5primeExons_EXON
BOUNDING_INTRON: chrI:7099314-7099357
WBGene00043279_F22D6.8_F22D6.8_protein-coding J008 chrI:7099314-7099357 1.459 hlh1_T4 cnd1_T4 0.091 5primeExons_BOUNDING_INTRON
>I:710039-710241.-.Y18H1A.3.5prime.Y18H1A.3d
GFF LINE Y18H1A.3 - FIRST_EXON: I:710039-710241 FIRST_INTRON: I:708271-710038 Y18H1A.3d
5primeExons: chrI:710039-710241
BOUNDING_INTRON: chrI:708271-710038
 
>I:7112902-7113202.+.F22D6.12.5prime.F22D6.12.3
GFF LINE F22D6.12 + FIRST_EXON: I:7112902-7113202 FIRST_INTRON: I:7113203-7113249 F22D6.12.3
5primeExons: chrI:7112902-7113202
BOUNDING_INTRON: chrI:7113203-7113249
 
>I:7186444-7186660.+.M05B5.3.5prime.M05B5.3.1
GFF LINE M05B5.3 + FIRST_EXON: I:7186444-7186660 FIRST_INTRON: I:7186661-7186708 M05B5.3.1
5primeExons: chrI:7186444-7186660
BOUNDING_INTRON: chrI:7186661-7186708
 
>I:718830-719160.-.Y18H1A.7.5prime.Y18H1A.7b
GFF LINE Y18H1A.7 - FIRST_EXON: I:718830-719160 FIRST_INTRON: I:718809-718829 Y18H1A.7b
5primeExons: chrI:718830-719160
BOUNDING_INTRON: chrI:718809-718829
 
>I:720493-720599.+.Y18H1A.6.5prime.Y18H1A.6c
GFF LINE Y18H1A.6 + FIRST_EXON: I:720493-720599 FIRST_INTRON: I:720600-720643 Y18H1A.6c
5primeExons: chrI:720493-720599
BOUNDING_INTRON: chrI:720600-720643
 
>I:7222296-7222404.+.C01H6.6.5prime.C01H6.6.1
GFF LINE C01H6.6 + FIRST_EXON: I:7222296-7222404 FIRST_INTRON: I:7222405-7222452 C01H6.6.1
5primeExons: chrI:7222296-7222404
BOUNDING_INTRON: chrI:7222405-7222452
 
>I:722316-722355.+.Y18H1A.6.5prime.Y18H1A.6b
GFF LINE Y18H1A.6 + FIRST_EXON: I:722316-722355 FIRST_INTRON: I:722356-724569 Y18H1A.6b
5primeExons: chrI:722316-722355
BOUNDING_INTRON: chrI:722356-724569
WBGene00004028_Y18H1A.6_pif-1_protein-coding J023 chrI:722356-724569 1.283 end1_T1 ceh32_T1 0.001 5primeExons_BOUNDING_INTRON
WBGene00004028_Y18H1A.6_pif-1_protein-coding J023 chrI:722356-724569 1.118 hlh1_T1 ceh32_T1 0.004 5primeExons_BOUNDING_INTRON
WBGene00004028_Y18H1A.6_pif-1_protein-coding J023 chrI:722356-724569 1.208 nhr25_T1 ceh32_T1 0.004 5primeExons_BOUNDING_INTRON
WBGene00004028_Y18H1A.6_pif-1_protein-coding J023 chrI:722356-724569 1.097 pha4_T1 ceh32_T1 0.009 5primeExons_BOUNDING_INTRON
 
>I:7224734-7224891.+.C01H6.7.5prime.C01H6.7a.1
GFF LINE C01H6.7 + FIRST_EXON: I:7224734-7224891 FIRST_INTRON: I:7224892-7225198 C01H6.7a.1
5primeExons: chrI:7224734-7224891
BOUNDING_INTRON: chrI:7224892-7225198
 
>I:7243662-7243763.-.R06C7.3.5prime.R06C7.3.1
GFF LINE R06C7.3 - FIRST_EXON: I:7243662-7243763 FIRST_INTRON: I:7243129-7243661 R06C7.3.1
5primeExons: chrI:7243662-7243763
WBGene00000963_R06C7.3_dhp-1_protein-coding E009 chrI:7243662-7243763 11.668 end1_T1 ceh32_T1 0.091 5primeExons_EXON
BOUNDING_INTRON: chrI:7243129-7243661
 
>I:730298-730532.+.Y18H1A.6.5prime.Y18H1A.6d
GFF LINE Y18H1A.6 + FIRST_EXON: I:730298-730532 FIRST_INTRON: I:730533-730835 Y18H1A.6d
5primeExons: chrI:730298-730532
BOUNDING_INTRON: chrI:730533-730835
 
>I:7313675-7313773.-.ZK897.10.5prime.F13G3.10c
GFF LINE ZK897.10 - FIRST_EXON: I:7313675-7313773 FIRST_INTRON: I:1-1 F13G3.10c
5primeExons: chrI:7313675-7313773
BOUNDING_INTRON: chrI:1-1
 
>I:7346661-7346745.-.F52A8.5.5prime.F52A8.5.2
GFF LINE F52A8.5 - FIRST_EXON: I:7346661-7346745 FIRST_INTRON: I:7346499-7346660 F52A8.5.2
5primeExons: chrI:7346661-7346745
WBGene00009918_F52A8.5_F52A8.5_protein-coding E004 chrI:7346724-7346745 1.071 end1_T2 nhr25_T2 0.050 5primeExons_EXON
WBGene00009918_F52A8.5_F52A8.5_protein-coding E004 chrI:7346724-7346745 1.190 end1_T3 nhr25_T3 0.001 5primeExons_EXON
WBGene00009918_F52A8.5_F52A8.5_protein-coding E004 chrI:7346724-7346745 1.225 pha4_T3 nhr25_T3 0.015 5primeExons_EXON
WBGene00009918_F52A8.5_F52A8.5_protein-coding E004 chrI:7346724-7346745 1.229 pha4_T0 hlh1_T0 0.043 5primeExons_EXON
WBGene00009918_F52A8.5_F52A8.5_protein-coding E004 chrI:7346724-7346745 1.243 end1_T0 nhr25_T0 0.068 5primeExons_EXON
WBGene00009918_F52A8.5_F52A8.5_protein-coding E004 chrI:7346724-7346745 1.328 end1_T4 ceh32_T4 0.053 5primeExons_EXON
WBGene00009918_F52A8.5_F52A8.5_protein-coding E004 chrI:7346724-7346745 1.423 pha4_T0 nhr25_T0 0.010 5primeExons_EXON
WBGene00009918_F52A8.5_F52A8.5_protein-coding E004 chrI:7346724-7346745 1.481 pha4_T1 nhr25_T1 0.035 5primeExons_EXON
WBGene00009918_F52A8.5_F52A8.5_protein-coding E004 chrI:7346724-7346745 1.593 end1_T1 nhr25_T1 0.010 5primeExons_EXON
BOUNDING_INTRON: chrI:7346499-7346660
>I:7348059-7348167.+.F52A8.6.5prime.F52A8.6c.3
GFF LINE F52A8.6 + FIRST_EXON: I:7348059-7348167 FIRST_INTRON: I:7348168-7348428 F52A8.6c.3
5primeExons: chrI:7348059-7348167
WBGene00009919_F52A8.6_F52A8.6_protein-coding E007 chrI:7348131-7348151 1.004 nhr25_T2 end1_T2 0.022 5primeExons_EXON
WBGene00009919_F52A8.6_F52A8.6_protein-coding E007 chrI:7348131-7348151 1.032 nhr25_T3 end1_T3 0.004 5primeExons_EXON
WBGene00009919_F52A8.6_F52A8.6_protein-coding E007 chrI:7348131-7348151 1.081 tbx37_T2 end1_T2 0.029 5primeExons_EXON
WBGene00009919_F52A8.6_F52A8.6_protein-coding E007 chrI:7348131-7348151 1.097 cnd1_T2 end1_T2 0.001 5primeExons_EXON
WBGene00009919_F52A8.6_F52A8.6_protein-coding E007 chrI:7348131-7348151 1.099 ceh32_T3 end1_T3 0.079 5primeExons_EXON
WBGene00009919_F52A8.6_F52A8.6_protein-coding E007 chrI:7348131-7348151 1.112 tbx37_T3 end1_T3 0.002 5primeExons_EXON
WBGene00009919_F52A8.6_F52A8.6_protein-coding E007 chrI:7348131-7348151 1.215 ceh32_T2 end1_T2 0.030 5primeExons_EXON
BOUNDING_INTRON: chrI:7348168-7348428
WBGene00009919_F52A8.6_F52A8.6_protein-coding J021 chrI:7348168-7348428 1.074 ceh32_T2 end1_T2 0.060 5primeExons_BOUNDING_INTRON
>I:7378601-7379486.-.F07A5.7.5prime.F07A5.7b.1
GFF LINE F07A5.7 - FIRST_EXON: I:7378601-7379486 FIRST_INTRON: I:7378552-7378600 F07A5.7b.1
5primeExons: chrI:7378601-7379486
WBGene00006754_F07A5.7_unc-15_protein-coding E013 chrI:7378601-7379486 1.740 hlh1_T1 ceh32_T1 0.007 5primeExons_EXON
WBGene00006754_F07A5.7_unc-15_protein-coding E013 chrI:7378601-7379486 1.514 nhr25_T1 ceh32_T1 0.008 5primeExons_EXON
BOUNDING_INTRON: chrI:7378552-7378600
 
>I:7433417-7433628.+.ZK524.2.5prime.ZK524.2c
GFF LINE ZK524.2 + FIRST_EXON: I:7433417-7433628 FIRST_INTRON: I:7433629-7433959 ZK524.2c
5primeExons: chrI:7433417-7433628
BOUNDING_INTRON: chrI:7433629-7433959
 
>I:7443169-7443945.+.ZK524.2.5prime.ZK524.2b
GFF LINE ZK524.2 + FIRST_EXON: I:7443169-7443945 FIRST_INTRON: I:7443946-7444031 ZK524.2b
5primeExons: chrI:7443169-7443945
BOUNDING_INTRON: chrI:7443946-7444031
 
>I:7459424-7459632.-.ZK524.3.5prime.ZK524.3c
GFF LINE ZK524.3 - FIRST_EXON: I:7459424-7459632 FIRST_INTRON: I:7459072-7459423 ZK524.3c
5primeExons: chrI:7459424-7459632
BOUNDING_INTRON: chrI:7459072-7459423
 
>I:746873-746909.+.Y18H1A.12.5prime.Y18H1A.12b
GFF LINE Y18H1A.12 + FIRST_EXON: I:746873-746909 FIRST_INTRON: I:746910-746954 Y18H1A.12b
5primeExons: chrI:746873-746909
BOUNDING_INTRON: chrI:746910-746954
 
>I:7474060-7474201.-.T28F4.1.5prime.T28F4.1.3
GFF LINE T28F4.1 - FIRST_EXON: I:7474060-7474201 FIRST_INTRON: I:7474008-7474059 T28F4.1.3
5primeExons: chrI:7474060-7474201
BOUNDING_INTRON: chrI:7474008-7474059
WBGene00012136_T28F4.1_T28F4.1_protein-coding J007 chrI:7474008-7474059 1.062 ceh32_T1 pha4_T1 0.000 5primeExons_BOUNDING_INTRON
 
>I:7499982-7500056.+.C26C6.1.5prime.C26C6.1b.2
GFF LINE C26C6.1 + FIRST_EXON: I:7499982-7500056 FIRST_INTRON: I:7500057-7501316 C26C6.1b.2
5primeExons: chrI:7499982-7500056
BOUNDING_INTRON: chrI:7500057-7501316
 
>I:7533339-7533365.+.C26C6.4.5prime.C26C6.4b
GFF LINE C26C6.4 + FIRST_EXON: I:7533339-7533365 FIRST_INTRON: I:7533366-7533680 C26C6.4b
5primeExons: chrI:7533339-7533365
BOUNDING_INTRON: chrI:7533366-7533680
 
>I:7553848-7553903.+.T25G3.1.5prime.T25G3.1.1
GFF LINE T25G3.1 + FIRST_EXON: I:7553848-7553903 FIRST_INTRON: I:7553904-7553978 T25G3.1.1
5primeExons: chrI:7553848-7553903
BOUNDING_INTRON: chrI:7553904-7553978
 
>I:7576363-7576978.+.D2030.2.5prime.D2030.2b.5
GFF LINE D2030.2 + FIRST_EXON: I:7576363-7576978 FIRST_INTRON: I:7576979-7577094 D2030.2b.5
5primeExons: chrI:7576363-7576978
WBGene00008412_D2030.2_D2030.2_protein-coding E008 chrI:7576363-7576574 1.226 end1_T2 tbx37_T2 0.042 5primeExons_EXON
WBGene00008412_D2030.2_D2030.2_protein-coding E008 chrI:7576363-7576574 1.308 end1_T4 tbx37_T4 0.027 5primeExons_EXON
BOUNDING_INTRON: chrI:7576979-7577094
>I:759715-759797.+.Y18H1A.8.5prime.Y18H1A.8b
GFF LINE Y18H1A.8 + FIRST_EXON: I:759715-759797 FIRST_INTRON: I:759798-760317 Y18H1A.8b
5primeExons: chrI:759715-759797
BOUNDING_INTRON: chrI:759798-760317
 
>I:7598295-7598436.+.D2030.9.5prime.D2030.9d.1
GFF LINE D2030.9 + FIRST_EXON: I:7598295-7598436 FIRST_INTRON: I:7598437-7598821 D2030.9d.1
5primeExons: chrI:7598295-7598436
BOUNDING_INTRON: chrI:7598437-7598821
 
>I:7642595-7642748.-.F26A3.2.5prime.F26A3.2c
GFF LINE F26A3.2 - FIRST_EXON: I:7642595-7642748 FIRST_INTRON: I:7642492-7642594 F26A3.2c
5primeExons: chrI:7642595-7642748
BOUNDING_INTRON: chrI:7642492-7642594
 
>I:7642898-7643083.-.F26A3.2.5prime.F26A3.2b.2
GFF LINE F26A3.2 - FIRST_EXON: I:7642898-7643083 FIRST_INTRON: I:7642804-7642897 F26A3.2b.2
5primeExons: chrI:7642898-7643083
WBGene00009141_F26A3.2_ncbp-2_protein-coding E007 chrI:7643080-7643082 1.008 cnd1_T4 end1_T4 0.056 5primeExons_EXON
WBGene00009141_F26A3.2_ncbp-2_protein-coding E007 chrI:7643080-7643082 1.045 cnd1_T1 end1_T1 0.058 5primeExons_EXON
WBGene00009141_F26A3.2_ncbp-2_protein-coding E007 chrI:7643080-7643082 1.099 ceh32_T1 pha4_T1 0.001 5primeExons_EXON
WBGene00009141_F26A3.2_ncbp-2_protein-coding E007 chrI:7643080-7643082 1.112 cnd1_T2 nhr25_T2 0.001 5primeExons_EXON
WBGene00009141_F26A3.2_ncbp-2_protein-coding E007 chrI:7643080-7643082 1.117 ceh32_T3 nhr25_T3 0.015 5primeExons_EXON
WBGene00009141_F26A3.2_ncbp-2_protein-coding E007 chrI:7643080-7643082 1.148 ceh32_T3 pha4_T3 0.030 5primeExons_EXON
WBGene00009141_F26A3.2_ncbp-2_protein-coding E007 chrI:7643080-7643082 1.161 ceh32_T0 nhr25_T0 0.003 5primeExons_EXON
WBGene00009141_F26A3.2_ncbp-2_protein-coding E007 chrI:7643080-7643082 1.166 cnd1_T2 pha4_T2 0.000 5primeExons_EXON
WBGene00009141_F26A3.2_ncbp-2_protein-coding E007 chrI:7643080-7643082 1.251 ceh32_T0 pha4_T0 0.013 5primeExons_EXON
WBGene00009141_F26A3.2_ncbp-2_protein-coding E007 chrI:7643080-7643082 1.310 tbx37_T4 nhr25_T4 0.027 5primeExons_EXON
WBGene00009141_F26A3.2_ncbp-2_protein-coding E007 chrI:7643080-7643082 1.329 cnd1_T1 nhr25_T1 0.021 5primeExons_EXON
WBGene00009141_F26A3.2_ncbp-2_protein-coding E007 chrI:7643080-7643082 1.369 ceh32_T1 end1_T1 0.000 5primeExons_EXON
WBGene00009141_F26A3.2_ncbp-2_protein-coding E007 chrI:7643080-7643082 1.475 ceh32_T0 end1_T0 0.006 5primeExons_EXON
WBGene00009141_F26A3.2_ncbp-2_protein-coding E007 chrI:7643080-7643082 1.484 ceh32_T2 nhr25_T2 0.000 5primeExons_EXON
WBGene00009141_F26A3.2_ncbp-2_protein-coding E007 chrI:7643080-7643082 1.492 cnd1_T2 end1_T2 0.000 5primeExons_EXON
WBGene00009141_F26A3.2_ncbp-2_protein-coding E007 chrI:7643080-7643082 1.541 ceh32_T2 pha4_T2 0.000 5primeExons_EXON
WBGene00009141_F26A3.2_ncbp-2_protein-coding E007 chrI:7643080-7643082 1.646 ceh32_T1 nhr25_T1 0.000 5primeExons_EXON
WBGene00009141_F26A3.2_ncbp-2_protein-coding E007 chrI:7643080-7643082 1.748 cnd1_T4 nhr25_T4 0.001 5primeExons_EXON
WBGene00009141_F26A3.2_ncbp-2_protein-coding E007 chrI:7643080-7643082 1.769 ceh32_T4 pha4_T4 0.014 5primeExons_EXON
WBGene00009141_F26A3.2_ncbp-2_protein-coding E007 chrI:7643080-7643082 1.867 ceh32_T2 end1_T2 0.000 5primeExons_EXON
WBGene00009141_F26A3.2_ncbp-2_protein-coding E007 chrI:7643080-7643082 1.899 cnd1_T4 pha4_T4 0.000 5primeExons_EXON
BOUNDING_INTRON: chrI:7642804-7642897
>I:7649407-7649430.-.F26A3.8.5prime.F26A3.8b
GFF LINE F26A3.8 - FIRST_EXON: I:7649407-7649430 FIRST_INTRON: I:7649357-7649406 F26A3.8b
5primeExons: chrI:7649407-7649430
BOUNDING_INTRON: chrI:7649357-7649406
 
>I:7683761-7683782.+.T23G11.5.5prime.T23G11.5b.2
GFF LINE T23G11.5 + FIRST_EXON: I:7683761-7683782 FIRST_INTRON: I:7683783-7684041 T23G11.5b.2
5primeExons: chrI:7683761-7683782
BOUNDING_INTRON: chrI:7683783-7684041
 
>I:7684946-7685077.+.T23G11.5.5prime.T23G11.5b.1
GFF LINE T23G11.5 + FIRST_EXON: I:7684946-7685077 FIRST_INTRON: I:7685078-7685124 T23G11.5b.1
5primeExons: chrI:7684946-7685077
BOUNDING_INTRON: chrI:7685078-7685124
 
>I:7726799-7726876.+.ZK897.10.5prime.F27D4.4b
GFF LINE ZK897.10 + FIRST_EXON: I:7726799-7726876 FIRST_INTRON: I:1-1 F27D4.4b
5primeExons: chrI:7726799-7726876
BOUNDING_INTRON: chrI:1-1
 
>I:7771983-7772047.-.H15N14.2.5prime.H15N14.2b.2
GFF LINE H15N14.2 - FIRST_EXON: I:7771983-7772047 FIRST_INTRON: I:7770240-7771982 H15N14.2b.2
5primeExons: chrI:7771983-7772047
WBGene00003818_H15N14.2_nsf-1_protein-coding E013 chrI:7771983-7772045 1.126 end1_T4 ceh32_T4 0.008 5primeExons_EXON
WBGene00003818_H15N14.2_nsf-1_protein-coding E013 chrI:7771983-7772045 1.169 pha4_T4 ceh32_T4 0.030 5primeExons_EXON
WBGene00003818_H15N14.2_nsf-1_protein-coding E013 chrI:7771983-7772045 1.402 end1_T2 ceh32_T2 0.035 5primeExons_EXON
WBGene00003818_H15N14.2_nsf-1_protein-coding E013 chrI:7771983-7772045 1.406 hlh1_T3 cnd1_T3 0.070 5primeExons_EXON
WBGene00003818_H15N14.2_nsf-1_protein-coding E013 chrI:7771983-7772045 1.409 hlh1_T4 cnd1_T4 0.075 5primeExons_EXON
WBGene00003818_H15N14.2_nsf-1_protein-coding E013 chrI:7771983-7772045 1.479 nhr25_T3 cnd1_T3 0.002 5primeExons_EXON
WBGene00003818_H15N14.2_nsf-1_protein-coding E013 chrI:7771983-7772045 1.873 pha4_T3 cnd1_T3 0.006 5primeExons_EXON
WBGene00003818_H15N14.2_nsf-1_protein-coding E013 chrI:7771983-7772045 1.916 end1_T2 cnd1_T2 0.000 5primeExons_EXON
WBGene00003818_H15N14.2_nsf-1_protein-coding E013 chrI:7771983-7772045 12.026 hlh1_T1 ceh32_T1 0.027 5primeExons_EXON
WBGene00003818_H15N14.2_nsf-1_protein-coding E013 chrI:7771983-7772045 12.485 end1_T1 ceh32_T1 0.001 5primeExons_EXON
WBGene00003818_H15N14.2_nsf-1_protein-coding E013 chrI:7771983-7772045 12.837 nhr25_T1 ceh32_T1 0.007 5primeExons_EXON
WBGene00003818_H15N14.2_nsf-1_protein-coding E013 chrI:7771983-7772045 2.176 end1_T4 cnd1_T4 0.003 5primeExons_EXON
WBGene00003818_H15N14.2_nsf-1_protein-coding E013 chrI:7771983-7772045 2.222 pha4_T4 cnd1_T4 0.007 5primeExons_EXON
WBGene00003818_H15N14.2_nsf-1_protein-coding E013 chrI:7771983-7772045 2.235 end1_T3 cnd1_T3 0.021 5primeExons_EXON
BOUNDING_INTRON: chrI:7770240-7771982
>I:7849616-7850057.+.F30F8.8.5prime.F30F8.8.3
GFF LINE F30F8.8 + FIRST_EXON: I:7849616-7850057 FIRST_INTRON: I:7850058-7850526 F30F8.8.3
5primeExons: chrI:7849616-7850057
WBGene00006386_F30F8.8_taf-5_protein-coding E002 chrI:7849616-7849812 1.014 pha4_T4 cnd1_T4 0.002 5primeExons_EXON
WBGene00006386_F30F8.8_taf-5_protein-coding E002 chrI:7849616-7849812 1.095 pha4_T2 cnd1_T2 0.000 5primeExons_EXON
WBGene00006386_F30F8.8_taf-5_protein-coding E002 chrI:7849616-7849812 1.158 pha4_T0 cnd1_T0 0.000 5primeExons_EXON
WBGene00006386_F30F8.8_taf-5_protein-coding E002 chrI:7849616-7849812 1.220 end1_T3 cnd1_T3 0.001 5primeExons_EXON
WBGene00006386_F30F8.8_taf-5_protein-coding E002 chrI:7849616-7849812 1.337 end1_T4 nhr25_T4 0.015 5primeExons_EXON
WBGene00006386_F30F8.8_taf-5_protein-coding E002 chrI:7849616-7849812 1.358 ceh32_T2 nhr25_T2 0.004 5primeExons_EXON
WBGene00006386_F30F8.8_taf-5_protein-coding E002 chrI:7849616-7849812 1.365 pha4_T0 nhr25_T0 0.000 5primeExons_EXON
WBGene00006386_F30F8.8_taf-5_protein-coding E002 chrI:7849616-7849812 1.384 end1_T4 cnd1_T4 0.007 5primeExons_EXON
WBGene00006386_F30F8.8_taf-5_protein-coding E002 chrI:7849616-7849812 1.426 end1_T3 tbx37_T3 0.000 5primeExons_EXON
WBGene00006386_F30F8.8_taf-5_protein-coding E002 chrI:7849616-7849812 1.660 pha4_T2 nhr25_T2 0.001 5primeExons_EXON
WBGene00006386_F30F8.8_taf-5_protein-coding E002 chrI:7849616-7849812 1.674 pha4_T3 nhr25_T3 0.005 5primeExons_EXON
WBGene00006386_F30F8.8_taf-5_protein-coding E002 chrI:7849616-7849812 1.991 end1_T4 tbx37_T4 0.000 5primeExons_EXON
WBGene00006386_F30F8.8_taf-5_protein-coding E002 chrI:7849616-7849812 2.039 end1_T3 nhr25_T3 0.000 5primeExons_EXON
BOUNDING_INTRON: chrI:7850058-7850526
>I:7866132-7866436.+.R11A5.4.5prime.R11A5.4a.1
GFF LINE R11A5.4 + FIRST_EXON: I:7866132-7866436 FIRST_INTRON: I:7866437-7866483 R11A5.4a.1
5primeExons: chrI:7866132-7866436
WBGene00011232_R11A5.4_pck-2_protein-coding E001 chrI:7866132-7866248 1.125 end1_T1 nhr25_T1 0.025 5primeExons_EXON
WBGene00011232_R11A5.4_pck-2_protein-coding E001 chrI:7866132-7866248 1.147 end1_T0 hlh1_T0 0.005 5primeExons_EXON
WBGene00011232_R11A5.4_pck-2_protein-coding E001 chrI:7866132-7866248 1.155 tbx37_T0 hlh1_T0 0.011 5primeExons_EXON
WBGene00011232_R11A5.4_pck-2_protein-coding E001 chrI:7866132-7866248 1.160 end1_T2 nhr25_T2 0.000 5primeExons_EXON
WBGene00011232_R11A5.4_pck-2_protein-coding E001 chrI:7866132-7866248 1.207 ceh32_T1 nhr25_T1 0.001 5primeExons_EXON
WBGene00011232_R11A5.4_pck-2_protein-coding E001 chrI:7866132-7866248 1.290 end1_T1 hlh1_T1 0.030 5primeExons_EXON
WBGene00011232_R11A5.4_pck-2_protein-coding E001 chrI:7866132-7866248 1.304 end1_T2 hlh1_T2 0.063 5primeExons_EXON
WBGene00011232_R11A5.4_pck-2_protein-coding E001 chrI:7866132-7866248 1.352 ceh32_T1 hlh1_T1 0.016 5primeExons_EXON
WBGene00011232_R11A5.4_pck-2_protein-coding E001 chrI:7866132-7866248 1.379 ceh32_T0 nhr25_T0 0.000 5primeExons_EXON
WBGene00011232_R11A5.4_pck-2_protein-coding E001 chrI:7866132-7866248 1.562 tbx37_T1 nhr25_T1 0.000 5primeExons_EXON
WBGene00011232_R11A5.4_pck-2_protein-coding E001 chrI:7866132-7866248 1.615 pha4_T0 nhr25_T0 0.000 5primeExons_EXON
WBGene00011232_R11A5.4_pck-2_protein-coding E001 chrI:7866132-7866248 1.685 ceh32_T0 hlh1_T0 0.000 5primeExons_EXON
WBGene00011232_R11A5.4_pck-2_protein-coding E001 chrI:7866132-7866248 1.739 tbx37_T2 nhr25_T2 0.000 5primeExons_EXON
WBGene00011232_R11A5.4_pck-2_protein-coding E001 chrI:7866132-7866248 1.755 tbx37_T1 hlh1_T1 0.000 5primeExons_EXON
WBGene00011232_R11A5.4_pck-2_protein-coding E001 chrI:7866132-7866248 1.766 tbx37_T3 hlh1_T3 0.072 5primeExons_EXON
WBGene00011232_R11A5.4_pck-2_protein-coding E001 chrI:7866132-7866248 1.787 pha4_T0 cnd1_T0 0.000 5primeExons_EXON
WBGene00011232_R11A5.4_pck-2_protein-coding E001 chrI:7866132-7866248 1.909 pha4_T0 hlh1_T0 0.000 5primeExons_EXON
WBGene00011232_R11A5.4_pck-2_protein-coding E001 chrI:7866132-7866248 1.920 tbx37_T2 hlh1_T2 0.000 5primeExons_EXON
WBGene00011232_R11A5.4_pck-2_protein-coding E001 chrI:7866132-7866248 1.997 ceh32_T2 nhr25_T2 0.000 5primeExons_EXON
WBGene00011232_R11A5.4_pck-2_protein-coding E001 chrI:7866132-7866248 2.083 pha4_T2 nhr25_T2 0.000 5primeExons_EXON
WBGene00011232_R11A5.4_pck-2_protein-coding E001 chrI:7866132-7866248 2.095 ceh32_T2 hlh1_T2 0.001 5primeExons_EXON
WBGene00011232_R11A5.4_pck-2_protein-coding E001 chrI:7866132-7866248 2.117 pha4_T2 hlh1_T2 0.091 5primeExons_EXON
WBGene00011232_R11A5.4_pck-2_protein-coding E001 chrI:7866132-7866248 2.178 pha4_T1 nhr25_T1 0.000 5primeExons_EXON
WBGene00011232_R11A5.4_pck-2_protein-coding E001 chrI:7866132-7866248 2.294 pha4_T1 hlh1_T1 0.000 5primeExons_EXON
WBGene00011232_R11A5.4_pck-2_protein-coding E001 chrI:7866132-7866248 2.297 pha4_T1 cnd1_T1 0.000 5primeExons_EXON
BOUNDING_INTRON: chrI:7866437-7866483
>I:7866330-7866436.+.R11A5.4.5prime.R11A5.4c.3
GFF LINE R11A5.4 + FIRST_EXON: I:7866330-7866436 FIRST_INTRON: I:7866437-7866483 R11A5.4c.3
5primeExons: chrI:7866330-7866436
WBGene00011232_R11A5.4_pck-2_protein-coding E004 chrI:7866330-7866346 1.032 pha4_T0 hlh1_T0 0.000 5primeExons_EXON
WBGene00011232_R11A5.4_pck-2_protein-coding E004 chrI:7866330-7866346 1.110 pha4_T4 hlh1_T4 0.000 5primeExons_EXON
WBGene00011232_R11A5.4_pck-2_protein-coding E004 chrI:7866330-7866346 1.116 ceh32_T1 end1_T1 0.000 5primeExons_EXON
WBGene00011232_R11A5.4_pck-2_protein-coding E004 chrI:7866330-7866346 1.128 pha4_T1 hlh1_T1 0.040 5primeExons_EXON
WBGene00011232_R11A5.4_pck-2_protein-coding E004 chrI:7866330-7866346 1.137 end1_T1 nhr25_T1 0.000 5primeExons_EXON
WBGene00011232_R11A5.4_pck-2_protein-coding E004 chrI:7866330-7866346 1.146 end1_T4 nhr25_T4 0.000 5primeExons_EXON
WBGene00011232_R11A5.4_pck-2_protein-coding E004 chrI:7866330-7866346 1.178 ceh32_T0 nhr25_T0 0.016 5primeExons_EXON
WBGene00011232_R11A5.4_pck-2_protein-coding E004 chrI:7866330-7866346 1.194 cnd1_T1 nhr25_T1 0.000 5primeExons_EXON
WBGene00011232_R11A5.4_pck-2_protein-coding E004 chrI:7866330-7866346 1.219 end1_T3 nhr25_T3 0.000 5primeExons_EXON
WBGene00011232_R11A5.4_pck-2_protein-coding E004 chrI:7866330-7866346 1.235 pha4_T0 nhr25_T0 0.001 5primeExons_EXON
WBGene00011232_R11A5.4_pck-2_protein-coding E004 chrI:7866330-7866346 1.245 tbx37_T2 nhr25_T2 0.000 5primeExons_EXON
WBGene00011232_R11A5.4_pck-2_protein-coding E004 chrI:7866330-7866346 1.277 cnd1_T3 nhr25_T3 0.000 5primeExons_EXON
WBGene00011232_R11A5.4_pck-2_protein-coding E004 chrI:7866330-7866346 1.358 ceh32_T4 nhr25_T4 0.001 5primeExons_EXON
WBGene00011232_R11A5.4_pck-2_protein-coding E004 chrI:7866330-7866346 1.364 ceh32_T3 nhr25_T3 0.001 5primeExons_EXON
WBGene00011232_R11A5.4_pck-2_protein-coding E004 chrI:7866330-7866346 1.422 ceh32_T1 hlh1_T1 0.000 5primeExons_EXON
WBGene00011232_R11A5.4_pck-2_protein-coding E004 chrI:7866330-7866346 1.437 cnd1_T2 nhr25_T2 0.000 5primeExons_EXON
WBGene00011232_R11A5.4_pck-2_protein-coding E004 chrI:7866330-7866346 1.462 cnd1_T4 nhr25_T4 0.000 5primeExons_EXON
WBGene00011232_R11A5.4_pck-2_protein-coding E004 chrI:7866330-7866346 1.510 tbx37_T1 nhr25_T1 0.000 5primeExons_EXON
WBGene00011232_R11A5.4_pck-2_protein-coding E004 chrI:7866330-7866346 1.666 pha4_T3 nhr25_T3 0.000 5primeExons_EXON
WBGene00011232_R11A5.4_pck-2_protein-coding E004 chrI:7866330-7866346 1.811 ceh32_T2 nhr25_T2 0.000 5primeExons_EXON
WBGene00011232_R11A5.4_pck-2_protein-coding E004 chrI:7866330-7866346 1.825 pha4_T2 nhr25_T2 0.000 5primeExons_EXON
WBGene00011232_R11A5.4_pck-2_protein-coding E004 chrI:7866330-7866346 1.838 pha4_T4 nhr25_T4 0.000 5primeExons_EXON
WBGene00011232_R11A5.4_pck-2_protein-coding E004 chrI:7866330-7866346 1.927 pha4_T1 nhr25_T1 0.000 5primeExons_EXON
WBGene00011232_R11A5.4_pck-2_protein-coding E004 chrI:7866330-7866346 2.251 ceh32_T1 nhr25_T1 0.000 5primeExons_EXON
BOUNDING_INTRON: chrI:7866437-7866483
>I:7866482-7866588.+.R11A5.4.5prime.R11A5.4d.2
GFF LINE R11A5.4 + FIRST_EXON: I:7866482-7866588 FIRST_INTRON: I:7866589-7869966 R11A5.4d.2
5primeExons: chrI:7866482-7866588
BOUNDING_INTRON: chrI:7866589-7869966
 
>I:7869764-7871132.+.R11A5.4.5prime.R11A5.4c.1
GFF LINE R11A5.4 + FIRST_EXON: I:7869764-7871132 FIRST_INTRON: I:7871133-7871177 R11A5.4c.1
5primeExons: chrI:7869764-7871132
WBGene00011232_R11A5.4_pck-2_protein-coding E017 chrI:7869764-7869964 1.078 ceh32_T1 end1_T1 0.083 5primeExons_EXON
WBGene00011232_R11A5.4_pck-2_protein-coding E017 chrI:7869764-7869964 1.256 ceh32_T4 nhr25_T4 0.020 5primeExons_EXON
WBGene00011232_R11A5.4_pck-2_protein-coding E017 chrI:7869764-7869964 1.333 nhr25_T1 tbx37_T1 0.067 5primeExons_EXON
WBGene00011232_R11A5.4_pck-2_protein-coding E017 chrI:7869764-7869964 1.435 ceh32_T1 hlh1_T1 0.016 5primeExons_EXON
BOUNDING_INTRON: chrI:7871133-7871177
>I:7910090-7910278.-.F55D12.5.5prime.F55D12.5b
GFF LINE F55D12.5 - FIRST_EXON: I:7910090-7910278 FIRST_INTRON: I:7909293-7910089 F55D12.5b
5primeExons: chrI:7910090-7910278
BOUNDING_INTRON: chrI:7909293-7910089
WBGene00010113_F55D12.5_F55D12.5_protein-coding J011 chrI:7909293-7910089 1.358 hlh1_T4 end1_T4 0.006 5primeExons_BOUNDING_INTRON
 
>I:79355-79447.+.Y48G1C.2.5prime.Y48G1C.2c
GFF LINE Y48G1C.2 + FIRST_EXON: I:79355-79447 FIRST_INTRON: I:79448-80305 Y48G1C.2c
5primeExons: chrI:79355-79447
BOUNDING_INTRON: chrI:79448-80305
 
>I:8018145-8018415.+.C54G4.1.5prime.C54G4.1b
GFF LINE C54G4.1 + FIRST_EXON: I:8018145-8018415 FIRST_INTRON: I:8018416-8018469 C54G4.1b
5primeExons: chrI:8018145-8018415
WBGene00008311_C54G4.1_rskn-2_protein-coding E011 chrI:8018145-8018415 1.441 end1_T1 ceh32_T1 0.038 5primeExons_EXON
WBGene00008311_C54G4.1_rskn-2_protein-coding E011 chrI:8018145-8018415 12.879 nhr25_T0 pha4_T0 0.000 5primeExons_EXON
WBGene00008311_C54G4.1_rskn-2_protein-coding E011 chrI:8018145-8018415 1.361 nhr25_T1 ceh32_T1 0.005 5primeExons_EXON
BOUNDING_INTRON: chrI:8018416-8018469
 
>I:8019710-8019850.+.C54G4.7.5prime.C54G4.7.2
GFF LINE C54G4.7 + FIRST_EXON: I:8019710-8019850 FIRST_INTRON: I:8019851-8020785 C54G4.7.2
5primeExons: chrI:8019710-8019850
BOUNDING_INTRON: chrI:8019851-8020785
 
>I:8027748-8027792.-.K04G2.1.5prime.K04G2.1.1
GFF LINE K04G2.1 - FIRST_EXON: I:8027748-8027792 FIRST_INTRON: I:8027701-8027747 K04G2.1.1
5primeExons: chrI:8027748-8027792
BOUNDING_INTRON: chrI:8027701-8027747
 
>I:8048155-8048250.-.K04G2.7.5prime.K04G2.7b
GFF LINE K04G2.7 - FIRST_EXON: I:8048155-8048250 FIRST_INTRON: I:8048100-8048154 K04G2.7b
5primeExons: chrI:8048155-8048250
WBGene00010566_K04G2.7_K04G2.7_protein-coding E004 chrI:8048155-8048248 1.666 ceh32_T4 pha4_T4 0.031 5primeExons_EXON
BOUNDING_INTRON: chrI:8048100-8048154
>I:812707-812749.+.ZC123.3.5prime.ZC123.3b
GFF LINE ZC123.3 + FIRST_EXON: I:812707-812749 FIRST_INTRON: I:812750-819365 ZC123.3b
5primeExons: chrI:812707-812749
WBGene00022518_ZC123.3_zfh-2_protein-coding E007 chrI:812707-812749 1.401 ceh32_T1 end1_T1 0.042 5primeExons_EXON
WBGene00022518_ZC123.3_zfh-2_protein-coding E007 chrI:812707-812749 1.171 ceh32_T3 end1_T3 0.009 5primeExons_EXON
WBGene00022518_ZC123.3_zfh-2_protein-coding E007 chrI:812707-812749 1.260 cnd1_T1 end1_T1 0.084 5primeExons_EXON
WBGene00022518_ZC123.3_zfh-2_protein-coding E007 chrI:812707-812749 1.008 cnd1_T2 pha4_T2 0.005 5primeExons_EXON
WBGene00022518_ZC123.3_zfh-2_protein-coding E007 chrI:812707-812749 1.468 cnd1_T3 end1_T3 0.000 5primeExons_EXON
WBGene00022518_ZC123.3_zfh-2_protein-coding E007 chrI:812707-812749 1.334 hlh1_T3 end1_T3 0.000 5primeExons_EXON
WBGene00022518_ZC123.3_zfh-2_protein-coding E007 chrI:812707-812749 1.360 nhr25_T1 end1_T1 0.006 5primeExons_EXON
WBGene00022518_ZC123.3_zfh-2_protein-coding E007 chrI:812707-812749 1.173 nhr25_T3 end1_T3 0.000 5primeExons_EXON
WBGene00022518_ZC123.3_zfh-2_protein-coding E007 chrI:812707-812749 1.516 tbx37_T3 end1_T3 0.000 5primeExons_EXON
BOUNDING_INTRON: chrI:812750-819365
WBGene00022518_ZC123.3_zfh-2_protein-coding J029 chrI:812750-819365 1.613 ceh32_T1 end1_T1 0.024 5primeExons_BOUNDING_INTRON
WBGene00022518_ZC123.3_zfh-2_protein-coding J029 chrI:812750-819365 1.360 cnd1_T3 end1_T3 0.096 5primeExons_BOUNDING_INTRON
WBGene00022518_ZC123.3_zfh-2_protein-coding J029 chrI:812750-819365 1.304 hlh1_T3 end1_T3 0.039 5primeExons_BOUNDING_INTRON
WBGene00022518_ZC123.3_zfh-2_protein-coding J029 chrI:812750-819365 12.060 nhr25_T1 pha4_T1 0.052 5primeExons_BOUNDING_INTRON
WBGene00022518_ZC123.3_zfh-2_protein-coding J029 chrI:812750-819365 1.500 nhr25_T1 end1_T1 0.007 5primeExons_BOUNDING_INTRON
WBGene00022518_ZC123.3_zfh-2_protein-coding J029 chrI:812750-819365 1.470 tbx37_T3 end1_T3 0.014 5primeExons_BOUNDING_INTRON
 
>I:8158015-8158127.+.T28B8.3.5prime.T28B8.3b
GFF LINE T28B8.3 + FIRST_EXON: I:8158015-8158127 FIRST_INTRON: I:8158128-8158209 T28B8.3b
5primeExons: chrI:8158015-8158127
BOUNDING_INTRON: chrI:8158128-8158209
 
>I:819377-819422.+.ZC123.3.5prime.ZC123.3c
GFF LINE ZC123.3 + FIRST_EXON: I:819377-819422 FIRST_INTRON: I:819423-820263 ZC123.3c
5primeExons: chrI:819377-819422
WBGene00022518_ZC123.3_zfh-2_protein-coding E009 chrI:819377-819422 1.032 ceh32_T2 pha4_T2 0.000 5primeExons_EXON
BOUNDING_INTRON: chrI:819423-820263
WBGene00022518_ZC123.3_zfh-2_protein-coding J030 chrI:819423-820263 1.063 ceh32_T2 end1_T2 0.000 5primeExons_BOUNDING_INTRON
WBGene00022518_ZC123.3_zfh-2_protein-coding J030 chrI:819423-820263 1.147 ceh32_T2 pha4_T2 0.000 5primeExons_BOUNDING_INTRON
 
>I:8214066-8214304.-.T02E1.5.5prime.T02E1.5c
GFF LINE T02E1.5 - FIRST_EXON: I:8214066-8214304 FIRST_INTRON: I:8213276-8214065 T02E1.5c
5primeExons: chrI:8214066-8214304
BOUNDING_INTRON: chrI:8213276-8214065
WBGene00000967_T02E1.5_dhs-3_protein-coding J016 chrI:8213276-8214065 12.540 end1_T3 ceh32_T3 0.016 5primeExons_BOUNDING_INTRON
 
>I:8218015-8218287.-.T02E1.5.5prime.T02E1.5b
GFF LINE T02E1.5 - FIRST_EXON: I:8218015-8218287 FIRST_INTRON: I:8214184-8218014 T02E1.5b
5primeExons: chrI:8218015-8218287
BOUNDING_INTRON: chrI:8214184-8218014
WBGene00000967_T02E1.5_dhs-3_protein-coding J017 chrI:8214184-8218014 1.084 ceh32_T1 end1_T1 0.026 5primeExons_BOUNDING_INTRON
 
>I:823160-823270.+.ZC123.3.5prime.ZC123.3d
GFF LINE ZC123.3 + FIRST_EXON: I:823160-823270 FIRST_INTRON: I:823271-824609 ZC123.3d
5primeExons: chrI:823160-823270
BOUNDING_INTRON: chrI:823271-824609
 
>I:8274040-8274163.+.ZK265.8.5prime.ZK265.8b
GFF LINE ZK265.8 + FIRST_EXON: I:8274040-8274163 FIRST_INTRON: I:8274164-8274484 ZK265.8b
5primeExons: chrI:8274040-8274163
BOUNDING_INTRON: chrI:8274164-8274484
 
>I:829861-829926.+.ZC123.3.5prime.ZC123.3f
GFF LINE ZC123.3 + FIRST_EXON: I:829861-829926 FIRST_INTRON: I:829927-831108 ZC123.3f
5primeExons: chrI:829861-829926
BOUNDING_INTRON: chrI:829927-831108
WBGene00022518_ZC123.3_zfh-2_protein-coding J036 chrI:829927-831108 1.397 pha4_T0 nhr25_T0 0.048 5primeExons_BOUNDING_INTRON
 
>I:8306224-8306502.-.F52B5.1.5prime.F52B5.1c
GFF LINE F52B5.1 - FIRST_EXON: I:8306224-8306502 FIRST_INTRON: I:8304382-8306223 F52B5.1c
5primeExons: chrI:8306224-8306502
WBGene00009920_F52B5.1_abts-1_protein-coding E014 chrI:8306283-8306502 1.026 tbx37_T3 hlh1_T3 0.005 5primeExons_EXON
WBGene00009920_F52B5.1_abts-1_protein-coding E014 chrI:8306283-8306502 1.048 nhr25_T3 hlh1_T3 0.044 5primeExons_EXON
WBGene00009920_F52B5.1_abts-1_protein-coding E014 chrI:8306283-8306502 1.107 nhr25_T3 pha4_T3 0.029 5primeExons_EXON
WBGene00009920_F52B5.1_abts-1_protein-coding E014 chrI:8306283-8306502 1.195 tbx37_T3 end1_T3 0.078 5primeExons_EXON
WBGene00009920_F52B5.1_abts-1_protein-coding E014 chrI:8306283-8306502 1.204 tbx37_T4 hlh1_T4 0.054 5primeExons_EXON
WBGene00009920_F52B5.1_abts-1_protein-coding E014 chrI:8306283-8306502 1.210 nhr25_T4 pha4_T4 0.013 5primeExons_EXON
WBGene00009920_F52B5.1_abts-1_protein-coding E014 chrI:8306283-8306502 1.418 ceh32_T4 hlh1_T4 0.003 5primeExons_EXON
WBGene00009920_F52B5.1_abts-1_protein-coding E014 chrI:8306283-8306502 1.427 ceh32_T2 end1_T2 0.053 5primeExons_EXON
WBGene00009920_F52B5.1_abts-1_protein-coding E014 chrI:8306283-8306502 1.483 ceh32_T2 hlh1_T2 0.049 5primeExons_EXON
WBGene00009920_F52B5.1_abts-1_protein-coding E014 chrI:8306283-8306502 1.497 cnd1_T4 hlh1_T4 0.001 5primeExons_EXON
WBGene00009920_F52B5.1_abts-1_protein-coding E014 chrI:8306283-8306502 1.703 ceh32_T3 hlh1_T3 0.000 5primeExons_EXON
WBGene00009920_F52B5.1_abts-1_protein-coding E014 chrI:8306283-8306502 1.704 ceh32_T2 pha4_T2 0.004 5primeExons_EXON
WBGene00009920_F52B5.1_abts-1_protein-coding E014 chrI:8306283-8306502 1.711 cnd1_T2 hlh1_T2 0.000 5primeExons_EXON
WBGene00009920_F52B5.1_abts-1_protein-coding E014 chrI:8306283-8306502 1.732 cnd1_T2 end1_T2 0.000 5primeExons_EXON
WBGene00009920_F52B5.1_abts-1_protein-coding E014 chrI:8306283-8306502 1.732 cnd1_T3 hlh1_T3 0.000 5primeExons_EXON
WBGene00009920_F52B5.1_abts-1_protein-coding E014 chrI:8306283-8306502 1.765 ceh32_T3 pha4_T3 0.000 5primeExons_EXON
WBGene00009920_F52B5.1_abts-1_protein-coding E014 chrI:8306283-8306502 1.797 cnd1_T3 pha4_T3 0.000 5primeExons_EXON
WBGene00009920_F52B5.1_abts-1_protein-coding E014 chrI:8306283-8306502 1.866 ceh32_T3 end1_T3 0.000 5primeExons_EXON
WBGene00009920_F52B5.1_abts-1_protein-coding E014 chrI:8306283-8306502 1.910 ceh32_T4 pha4_T4 0.000 5primeExons_EXON
WBGene00009920_F52B5.1_abts-1_protein-coding E014 chrI:8306283-8306502 1.931 cnd1_T3 end1_T3 0.000 5primeExons_EXON
WBGene00009920_F52B5.1_abts-1_protein-coding E014 chrI:8306283-8306502 1.968 cnd1_T2 pha4_T2 0.000 5primeExons_EXON
WBGene00009920_F52B5.1_abts-1_protein-coding E014 chrI:8306283-8306502 12.685 ceh32_T2 nhr25_T2 0.016 5primeExons_EXON
WBGene00009920_F52B5.1_abts-1_protein-coding E014 chrI:8306283-8306502 13.370 cnd1_T2 nhr25_T2 0.000 5primeExons_EXON
WBGene00009920_F52B5.1_abts-1_protein-coding E014 chrI:8306283-8306502 2.003 cnd1_T4 pha4_T4 0.000 5primeExons_EXON
BOUNDING_INTRON: chrI:8304382-8306223
WBGene00009920_F52B5.1_abts-1_protein-coding J028 chrI:8304382-8306223 1.449 ceh32_T0 end1_T0 0.000 5primeExons_BOUNDING_INTRON
WBGene00009920_F52B5.1_abts-1_protein-coding J028 chrI:8304382-8306223 1.233 ceh32_T3 end1_T3 0.006 5primeExons_BOUNDING_INTRON
WBGene00009920_F52B5.1_abts-1_protein-coding J028 chrI:8304382-8306223 1.037 cnd1_T2 end1_T2 0.001 5primeExons_BOUNDING_INTRON
WBGene00009920_F52B5.1_abts-1_protein-coding J028 chrI:8304382-8306223 1.595 cnd1_T3 end1_T3 0.000 5primeExons_BOUNDING_INTRON
WBGene00009920_F52B5.1_abts-1_protein-coding J028 chrI:8304382-8306223 1.202 hlh1_T0 end1_T0 0.017 5primeExons_BOUNDING_INTRON
WBGene00009920_F52B5.1_abts-1_protein-coding J028 chrI:8304382-8306223 1.360 hlh1_T3 end1_T3 0.003 5primeExons_BOUNDING_INTRON
WBGene00009920_F52B5.1_abts-1_protein-coding J028 chrI:8304382-8306223 1.393 nhr25_T3 end1_T3 0.009 5primeExons_BOUNDING_INTRON
WBGene00009920_F52B5.1_abts-1_protein-coding J028 chrI:8304382-8306223 1.060 tbx37_T0 end1_T0 0.039 5primeExons_BOUNDING_INTRON
WBGene00009920_F52B5.1_abts-1_protein-coding J028 chrI:8304382-8306223 1.385 tbx37_T3 end1_T3 0.000 5primeExons_BOUNDING_INTRON
>I:8329500-8329647.-.F52B5.6.5prime.F52B5.6.1
GFF LINE F52B5.6 - FIRST_EXON: I:8329500-8329647 FIRST_INTRON: I:8329453-8329499 F52B5.6.1
5primeExons: chrI:8329500-8329647
WBGene00004439_F52B5.6_rpl-25.2_protein-coding E006 chrI:8329500-8329647 1.195 end1_T3 cnd1_T3 0.025 5primeExons_EXON
WBGene00004439_F52B5.6_rpl-25.2_protein-coding E006 chrI:8329500-8329647 1.091 end1_T4 tbx37_T4 0.070 5primeExons_EXON
BOUNDING_INTRON: chrI:8329453-8329499
 
>I:8389916-8390027.-.T19A6.1.5prime.T19A6.1a.1
GFF LINE T19A6.1 - FIRST_EXON: I:8389916-8390027 FIRST_INTRON: I:8388910-8389915 T19A6.1a.1
5primeExons: chrI:8389916-8390027
BOUNDING_INTRON: chrI:8388910-8389915
 
>I:8425689-8425793.-.F02E9.5.5prime.F02E9.5b
GFF LINE F02E9.5 - FIRST_EXON: I:8425689-8425793 FIRST_INTRON: I:8425620-8425688 F02E9.5b
5primeExons: chrI:8425689-8425793
BOUNDING_INTRON: chrI:8425620-8425688
 
>I:843713-844310.-.ZC123.4.5prime.ZC123.4c
GFF LINE ZC123.4 - FIRST_EXON: I:843713-844310 FIRST_INTRON: I:843098-843712 ZC123.4c
5primeExons: chrI:843713-844310
WBGene00022519_ZC123.4_ZC123.4_protein-coding E006 chrI:843713-844012 1.096 nhr25_T2 ceh32_T2 0.014 5primeExons_EXON
WBGene00022519_ZC123.4_ZC123.4_protein-coding E006 chrI:843713-844012 1.113 pha4_T3 ceh32_T3 0.003 5primeExons_EXON
WBGene00022519_ZC123.4_ZC123.4_protein-coding E006 chrI:843713-844012 1.217 end1_T4 ceh32_T4 0.000 5primeExons_EXON
WBGene00022519_ZC123.4_ZC123.4_protein-coding E006 chrI:843713-844012 1.340 end1_T2 ceh32_T2 0.033 5primeExons_EXON
BOUNDING_INTRON: chrI:843098-843712
WBGene00022519_ZC123.4_ZC123.4_protein-coding J017 chrI:843098-843712 1.584 hlh1_T4 ceh32_T4 0.000 5primeExons_BOUNDING_INTRON
WBGene00022519_ZC123.4_ZC123.4_protein-coding J017 chrI:843098-843712 1.822 nhr25_T4 ceh32_T4 0.001 5primeExons_BOUNDING_INTRON
>I:8448783-8448857.-.F10D11.6.5prime.F10D11.6b
GFF LINE F10D11.6 - FIRST_EXON: I:8448783-8448857 FIRST_INTRON: I:8448729-8448782 F10D11.6b
5primeExons: chrI:8448783-8448857
BOUNDING_INTRON: chrI:8448729-8448782
 
>I:8534330-8534527.-.M04C7.1.5prime.M04C7.1.2
GFF LINE M04C7.1 - FIRST_EXON: I:8534330-8534527 FIRST_INTRON: I:8534206-8534329 M04C7.1.2
5primeExons: chrI:8534330-8534527
WBGene00001677_M04C7.1_gpa-15_protein-coding E007 chrI:8534330-8534518 1.328 end1_T1 cnd1_T1 0.040 5primeExons_EXON
WBGene00001677_M04C7.1_gpa-15_protein-coding E007 chrI:8534330-8534518 1.546 end1_T0 ceh32_T0 0.004 5primeExons_EXON
WBGene00001677_M04C7.1_gpa-15_protein-coding E007 chrI:8534330-8534518 1.646 end1_T1 hlh1_T1 0.078 5primeExons_EXON
WBGene00001677_M04C7.1_gpa-15_protein-coding E007 chrI:8534330-8534518 1.653 end1_T0 pha4_T0 0.019 5primeExons_EXON
WBGene00001677_M04C7.1_gpa-15_protein-coding E007 chrI:8534330-8534518 1.701 end1_T1 ceh32_T1 0.000 5primeExons_EXON
WBGene00001677_M04C7.1_gpa-15_protein-coding E007 chrI:8534330-8534518 1.747 end1_T3 pha4_T3 0.030 5primeExons_EXON
WBGene00001677_M04C7.1_gpa-15_protein-coding E007 chrI:8534330-8534518 1.886 end1_T4 pha4_T4 0.022 5primeExons_EXON
WBGene00001677_M04C7.1_gpa-15_protein-coding E007 chrI:8534330-8534518 12.070 end1_T1 nhr25_T1 0.068 5primeExons_EXON
WBGene00001677_M04C7.1_gpa-15_protein-coding E007 chrI:8534330-8534518 12.605 end1_T3 cnd1_T3 0.004 5primeExons_EXON
WBGene00001677_M04C7.1_gpa-15_protein-coding E007 chrI:8534330-8534518 12.654 end1_T0 tbx37_T0 0.016 5primeExons_EXON
WBGene00001677_M04C7.1_gpa-15_protein-coding E007 chrI:8534330-8534518 12.719 end1_T2 tbx37_T2 0.015 5primeExons_EXON
WBGene00001677_M04C7.1_gpa-15_protein-coding E007 chrI:8534330-8534518 13.251 end1_T1 tbx37_T1 0.001 5primeExons_EXON
WBGene00001677_M04C7.1_gpa-15_protein-coding E007 chrI:8534330-8534518 13.645 end1_T2 ceh32_T2 0.000 5primeExons_EXON
WBGene00001677_M04C7.1_gpa-15_protein-coding E007 chrI:8534330-8534518 13.757 end1_T2 pha4_T2 0.000 5primeExons_EXON
WBGene00001677_M04C7.1_gpa-15_protein-coding E007 chrI:8534330-8534518 2.405 end1_T1 pha4_T1 0.000 5primeExons_EXON
WBGene00001677_M04C7.1_gpa-15_protein-coding E007 chrI:8534330-8534518 2.407 end1_T0 cnd1_T0 0.000 5primeExons_EXON
WBGene00001677_M04C7.1_gpa-15_protein-coding E007 chrI:8534330-8534518 2.551 end1_T2 cnd1_T2 0.000 5primeExons_EXON
BOUNDING_INTRON: chrI:8534206-8534329
WBGene00001677_M04C7.1_gpa-15_protein-coding J015 chrI:8534206-8534329 1.441 end1_T0 ceh32_T0 0.096 5primeExons_BOUNDING_INTRON
WBGene00001677_M04C7.1_gpa-15_protein-coding J015 chrI:8534206-8534329 13.091 end1_T0 cnd1_T0 0.009 5primeExons_BOUNDING_INTRON
WBGene00001677_M04C7.1_gpa-15_protein-coding J015 chrI:8534206-8534329 12.517 end1_T1 tbx37_T1 0.088 5primeExons_BOUNDING_INTRON
WBGene00001677_M04C7.1_gpa-15_protein-coding J015 chrI:8534206-8534329 12.660 end1_T1 pha4_T1 0.063 5primeExons_BOUNDING_INTRON
WBGene00001677_M04C7.1_gpa-15_protein-coding J015 chrI:8534206-8534329 1.476 end1_T1 ceh32_T1 0.037 5primeExons_BOUNDING_INTRON
WBGene00001677_M04C7.1_gpa-15_protein-coding J015 chrI:8534206-8534329 13.022 end1_T2 pha4_T2 0.019 5primeExons_BOUNDING_INTRON
WBGene00001677_M04C7.1_gpa-15_protein-coding J015 chrI:8534206-8534329 12.692 end1_T2 cnd1_T2 0.004 5primeExons_BOUNDING_INTRON
WBGene00001677_M04C7.1_gpa-15_protein-coding J015 chrI:8534206-8534329 12.903 end1_T2 ceh32_T2 0.012 5primeExons_BOUNDING_INTRON
>I:8557851-8557988.-.T01H8.5.5prime.T01H8.5e
GFF LINE T01H8.5 - FIRST_EXON: I:8557851-8557988 FIRST_INTRON: I:8557807-8557850 T01H8.5e
5primeExons: chrI:8557851-8557988
WBGene00001651_T01H8.5_gon-2_protein-coding E020 chrI:8557851-8557988 1.008 end1_T1 tbx37_T1 0.002 5primeExons_EXON
BOUNDING_INTRON: chrI:8557807-8557850
 
>I:8566056-8566175.-.T01H8.5.5prime.T01H8.5c
GFF LINE T01H8.5 - FIRST_EXON: I:8566056-8566175 FIRST_INTRON: I:8564139-8566055 T01H8.5c
5primeExons: chrI:8566056-8566175
BOUNDING_INTRON: chrI:8564139-8566055
WBGene00001651_T01H8.5_gon-2_protein-coding J060 chrI:8564139-8566055 1.009 ceh32_T4 pha4_T4 0.001 5primeExons_BOUNDING_INTRON
WBGene00001651_T01H8.5_gon-2_protein-coding J060 chrI:8564139-8566055 1.042 tbx37_T3 end1_T3 0.001 5primeExons_BOUNDING_INTRON
 
>I:8630943-8631069.-.F43G9.6.5prime.F43G9.6b.2
GFF LINE F43G9.6 - FIRST_EXON: I:8630943-8631069 FIRST_INTRON: I:8630525-8630942 F43G9.6b.2
5primeExons: chrI:8630943-8631069
BOUNDING_INTRON: chrI:8630525-8630942
 
>I:8637004-8637158.-.F43G9.9.5prime.F43G9.9.1
GFF LINE F43G9.9 - FIRST_EXON: I:8637004-8637158 FIRST_INTRON: I:8636876-8637003 F43G9.9.1
5primeExons: chrI:8637004-8637158
WBGene00000777_F43G9.9_cpn-1_protein-coding E004 chrI:8637127-8637158 1.110 pha4_T4 nhr25_T4 0.029 5primeExons_EXON
WBGene00000777_F43G9.9_cpn-1_protein-coding E004 chrI:8637127-8637158 1.128 pha4_T3 cnd1_T3 0.039 5primeExons_EXON
WBGene00000777_F43G9.9_cpn-1_protein-coding E004 chrI:8637127-8637158 1.137 end1_T4 cnd1_T4 0.038 5primeExons_EXON
WBGene00000777_F43G9.9_cpn-1_protein-coding E004 chrI:8637127-8637158 1.360 pha4_T4 ceh32_T4 0.097 5primeExons_EXON
WBGene00000777_F43G9.9_cpn-1_protein-coding E004 chrI:8637127-8637158 1.446 pha4_T3 nhr25_T3 0.028 5primeExons_EXON
WBGene00000777_F43G9.9_cpn-1_protein-coding E004 chrI:8637127-8637158 1.634 end1_T4 nhr25_T4 0.000 5primeExons_EXON
WBGene00000777_F43G9.9_cpn-1_protein-coding E004 chrI:8637127-8637158 1.641 pha4_T1 ceh32_T1 0.098 5primeExons_EXON
WBGene00000777_F43G9.9_cpn-1_protein-coding E004 chrI:8637127-8637158 12.610 ceh32_T0 nhr25_T0 0.001 5primeExons_EXON
WBGene00000777_F43G9.9_cpn-1_protein-coding E004 chrI:8637127-8637158 12.955 end1_T0 nhr25_T0 0.001 5primeExons_EXON
WBGene00000777_F43G9.9_cpn-1_protein-coding E004 chrI:8637127-8637158 13.028 pha4_T1 nhr25_T1 0.026 5primeExons_EXON
BOUNDING_INTRON: chrI:8636876-8637003
>I:8642808-8643029.+.F43G9.12.5prime.F43G9.12b
GFF LINE F43G9.12 + FIRST_EXON: I:8642808-8643029 FIRST_INTRON: I:8643030-8643074 F43G9.12b
5primeExons: chrI:8642808-8643029
BOUNDING_INTRON: chrI:8643030-8643074
 
>I:8649765-8650021.+.F39H2.2.5prime.F39H2.2b
GFF LINE F39H2.2 + FIRST_EXON: I:8649765-8650021 FIRST_INTRON: I:8650022-8650534 F39H2.2b
5primeExons: chrI:8649765-8650021
BOUNDING_INTRON: chrI:8650022-8650534
 
>I:8670889-8670958.-.K07A12.8.5prime.K07A12.8b
GFF LINE K07A12.8 - FIRST_EXON: I:8670889-8670958 FIRST_INTRON: I:8670221-8670888 K07A12.8b
5primeExons: chrI:8670889-8670958
BOUNDING_INTRON: chrI:8670221-8670888
 
>I:86826-86904.+.Y48G1C.10.5prime.Y48G1C.10b
GFF LINE Y48G1C.10 + FIRST_EXON: I:86826-86904 FIRST_INTRON: I:86905-87033 Y48G1C.10b
5primeExons: chrI:86826-86904
BOUNDING_INTRON: chrI:86905-87033
 
>I:8732430-8732678.+.C36B1.6.5prime.C36B1.6b
GFF LINE C36B1.6 + FIRST_EXON: I:8732430-8732678 FIRST_INTRON: I:8732679-8733145 C36B1.6b
5primeExons: chrI:8732430-8732678
BOUNDING_INTRON: chrI:8732679-8733145
 
>I:8768718-8768922.+.DY3.4.5prime.DY3.4b.1
GFF LINE DY3.4 + FIRST_EXON: I:8768718-8768922 FIRST_INTRON: I:8768923-8768970 DY3.4b.1
5primeExons: chrI:8768718-8768922
WBGene00006618_DY3.4_trt-1_protein-coding E005 chrI:8768738-8768922 1.152 ceh32_T2 end1_T2 0.016 5primeExons_EXON
WBGene00006618_DY3.4_trt-1_protein-coding E005 chrI:8768738-8768922 1.189 ceh32_T2 pha4_T2 0.047 5primeExons_EXON
WBGene00006618_DY3.4_trt-1_protein-coding E005 chrI:8768738-8768922 1.543 hlh1_T4 nhr25_T4 0.090 5primeExons_EXON
BOUNDING_INTRON: chrI:8768923-8768970
>I:877706-877797.-.Y95B8A.10.5prime.Y95B8A.10c
GFF LINE Y95B8A.10 - FIRST_EXON: I:877706-877797 FIRST_INTRON: I:876650-877705 Y95B8A.10c
5primeExons: chrI:877706-877797
BOUNDING_INTRON: chrI:876650-877705
WBGene00022389_Y95B8A.10_pde-6_protein-coding J016 chrI:876650-877705 12.055 hlh1_T2 pha4_T2 0.061 5primeExons_BOUNDING_INTRON
 
>I:884899-885040.+.Y95B8A.6.5prime.Y95B8A.6a.1
GFF LINE Y95B8A.6 + FIRST_EXON: I:884899-885040 FIRST_INTRON: I:885041-886506 Y95B8A.6a.1
5primeExons: chrI:884899-885040
BOUNDING_INTRON: chrI:885041-886506
 
>I:8854507-8854577.-.F55H12.6.5prime.F55H12.6c
GFF LINE F55H12.6 - FIRST_EXON: I:8854507-8854577 FIRST_INTRON: I:8854302-8854506 F55H12.6c
5primeExons: chrI:8854507-8854577
BOUNDING_INTRON: chrI:8854302-8854506
 
>I:886211-886707.+.Y95B8A.6.5prime.Y95B8A.6a.2
GFF LINE Y95B8A.6 + FIRST_EXON: I:886211-886707 FIRST_INTRON: I:886708-887879 Y95B8A.6a.2
5primeExons: chrI:886211-886707
WBGene00022386_Y95B8A.6_Y95B8A.6_protein-coding E005 chrI:886507-886707 1.445 end1_T3 cnd1_T3 0.028 5primeExons_EXON
BOUNDING_INTRON: chrI:886708-887879
>I:8864108-8864203.-.ZK897.10.5prime.F55H12.7b
GFF LINE ZK897.10 - FIRST_EXON: I:8864108-8864203 FIRST_INTRON: I:1-1 F55H12.7b
5primeExons: chrI:8864108-8864203
BOUNDING_INTRON: chrI:1-1
 
>I:887839-888346.+.Y95B8A.6.5prime.Y95B8A.6b.1
GFF LINE Y95B8A.6 + FIRST_EXON: I:887839-888346 FIRST_INTRON: I:888347-889673 Y95B8A.6b.1
5primeExons: chrI:887839-888346
BOUNDING_INTRON: chrI:888347-889673
 
>I:891604-891627.-.Y95B8A.11.5prime.Y95B8A.11c
GFF LINE Y95B8A.11 - FIRST_EXON: I:891604-891627 FIRST_INTRON: I:891402-891603 Y95B8A.11c
5primeExons: chrI:891604-891627
BOUNDING_INTRON: chrI:891402-891603
 
>I:89480-89584.+.Y48G1C.10.5prime.Y48G1C.10c
GFF LINE Y48G1C.10 + FIRST_EXON: I:89480-89584 FIRST_INTRON: I:89585-90418 Y48G1C.10c
5primeExons: chrI:89480-89584
BOUNDING_INTRON: chrI:89585-90418
 
>I:8966295-8966398.+.F32H2.2.5prime.F32H2.2a
GFF LINE F32H2.2 + FIRST_EXON: I:8966295-8966398 FIRST_INTRON: I:8966399-8966505 F32H2.2a
5primeExons: chrI:8966295-8966398
WBGene00007026_F32H2.2_mdt-31_protein-coding E002 chrI:8966295-8966296 1.020 pha4_T3 nhr25_T3 0.057 5primeExons_EXON
WBGene00007026_F32H2.2_mdt-31_protein-coding E002 chrI:8966295-8966296 1.026 end1_T4 cnd1_T4 0.004 5primeExons_EXON
WBGene00007026_F32H2.2_mdt-31_protein-coding E002 chrI:8966295-8966296 1.134 pha4_T1 cnd1_T1 0.043 5primeExons_EXON
WBGene00007026_F32H2.2_mdt-31_protein-coding E002 chrI:8966295-8966296 1.145 end1_T1 tbx37_T1 0.001 5primeExons_EXON
WBGene00007026_F32H2.2_mdt-31_protein-coding E002 chrI:8966295-8966296 1.147 end1_T0 tbx37_T0 0.043 5primeExons_EXON
WBGene00007026_F32H2.2_mdt-31_protein-coding E002 chrI:8966295-8966296 1.198 pha4_T2 cnd1_T2 0.000 5primeExons_EXON
WBGene00007026_F32H2.2_mdt-31_protein-coding E002 chrI:8966295-8966296 1.231 pha4_T2 hlh1_T2 0.092 5primeExons_EXON
WBGene00007026_F32H2.2_mdt-31_protein-coding E002 chrI:8966295-8966296 1.250 end1_T2 ceh32_T2 0.002 5primeExons_EXON
WBGene00007026_F32H2.2_mdt-31_protein-coding E002 chrI:8966295-8966296 1.303 end1_T0 cnd1_T0 0.021 5primeExons_EXON
WBGene00007026_F32H2.2_mdt-31_protein-coding E002 chrI:8966295-8966296 1.329 pha4_T0 cnd1_T0 0.004 5primeExons_EXON
WBGene00007026_F32H2.2_mdt-31_protein-coding E002 chrI:8966295-8966296 1.408 tbx37_T1 nhr25_T1 0.012 5primeExons_EXON
WBGene00007026_F32H2.2_mdt-31_protein-coding E002 chrI:8966295-8966296 1.645 end1_T4 tbx37_T4 0.000 5primeExons_EXON
WBGene00007026_F32H2.2_mdt-31_protein-coding E002 chrI:8966295-8966296 1.693 cnd1_T1 nhr25_T1 0.053 5primeExons_EXON
WBGene00007026_F32H2.2_mdt-31_protein-coding E002 chrI:8966295-8966296 1.776 pha4_T4 nhr25_T4 0.000 5primeExons_EXON
WBGene00007026_F32H2.2_mdt-31_protein-coding E002 chrI:8966295-8966296 1.802 cnd1_T2 nhr25_T2 0.028 5primeExons_EXON
WBGene00007026_F32H2.2_mdt-31_protein-coding E002 chrI:8966295-8966296 1.819 end1_T0 nhr25_T0 0.002 5primeExons_EXON
WBGene00007026_F32H2.2_mdt-31_protein-coding E002 chrI:8966295-8966296 1.841 pha4_T0 nhr25_T0 0.000 5primeExons_EXON
WBGene00007026_F32H2.2_mdt-31_protein-coding E002 chrI:8966295-8966296 1.855 pha4_T4 ceh32_T4 0.000 5primeExons_EXON
WBGene00007026_F32H2.2_mdt-31_protein-coding E002 chrI:8966295-8966296 1.876 end1_T4 nhr25_T4 0.000 5primeExons_EXON
WBGene00007026_F32H2.2_mdt-31_protein-coding E002 chrI:8966295-8966296 1.949 pha4_T2 ceh32_T2 0.000 5primeExons_EXON
WBGene00007026_F32H2.2_mdt-31_protein-coding E002 chrI:8966295-8966296 1.955 end1_T4 ceh32_T4 0.000 5primeExons_EXON
WBGene00007026_F32H2.2_mdt-31_protein-coding E002 chrI:8966295-8966296 2.067 end1_T1 ceh32_T1 0.000 5primeExons_EXON
WBGene00007026_F32H2.2_mdt-31_protein-coding E002 chrI:8966295-8966296 2.302 end1_T2 nhr25_T2 0.001 5primeExons_EXON
WBGene00007026_F32H2.2_mdt-31_protein-coding E002 chrI:8966295-8966296 2.347 pha4_T1 ceh32_T1 0.000 5primeExons_EXON
WBGene00007026_F32H2.2_mdt-31_protein-coding E002 chrI:8966295-8966296 2.542 end1_T1 nhr25_T1 0.000 5primeExons_EXON
WBGene00007026_F32H2.2_mdt-31_protein-coding E002 chrI:8966295-8966296 2.839 pha4_T1 nhr25_T1 0.000 5primeExons_EXON
WBGene00007026_F32H2.2_mdt-31_protein-coding E002 chrI:8966295-8966296 2.998 pha4_T2 nhr25_T2 0.000 5primeExons_EXON
BOUNDING_INTRON: chrI:8966399-8966505
WBGene00007026_F32H2.2_mdt-31_protein-coding J007 chrI:8966399-8966505 1.015 ceh32_T0 end1_T0 0.003 5primeExons_BOUNDING_INTRON
WBGene00007026_F32H2.2_mdt-31_protein-coding J007 chrI:8966399-8966505 1.251 ceh32_T1 pha4_T1 0.000 5primeExons_BOUNDING_INTRON
WBGene00007026_F32H2.2_mdt-31_protein-coding J007 chrI:8966399-8966505 1.101 ceh32_T2 pha4_T2 0.000 5primeExons_BOUNDING_INTRON
WBGene00007026_F32H2.2_mdt-31_protein-coding J007 chrI:8966399-8966505 1.355 nhr25_T1 pha4_T1 0.000 5primeExons_BOUNDING_INTRON
WBGene00007026_F32H2.2_mdt-31_protein-coding J007 chrI:8966399-8966505 1.010 nhr25_T1 end1_T1 0.000 5primeExons_BOUNDING_INTRON
WBGene00007026_F32H2.2_mdt-31_protein-coding J007 chrI:8966399-8966505 1.134 nhr25_T2 pha4_T2 0.000 5primeExons_BOUNDING_INTRON
>I:9019237-9019547.+.F36F2.1.5prime.F36F2.1b.2
GFF LINE F36F2.1 + FIRST_EXON: I:9019237-9019547 FIRST_INTRON: I:9019548-9019592 F36F2.1b.2
5primeExons: chrI:9019237-9019547
WBGene00009475_F36F2.1_F36F2.1_protein-coding E005 chrI:9019491-9019547 1.376 ceh32_T4 pha4_T4 0.037 5primeExons_EXON
BOUNDING_INTRON: chrI:9019548-9019592
>I:903485-903511.+.Y95B8A.5.5prime.Y95B8A.5b
GFF LINE Y95B8A.5 + FIRST_EXON: I:903485-903511 FIRST_INTRON: I:903512-904610 Y95B8A.5b
5primeExons: chrI:903485-903511
BOUNDING_INTRON: chrI:903512-904610
 
>I:904617-904844.+.Y95B8A.5.5prime.Y95B8A.5c
GFF LINE Y95B8A.5 + FIRST_EXON: I:904617-904844 FIRST_INTRON: I:904845-905733 Y95B8A.5c
5primeExons: chrI:904617-904844
BOUNDING_INTRON: chrI:904845-905733
 
>I:9160944-9161059.-.F25H5.5.5prime.F25H5.5b
GFF LINE F25H5.5 - FIRST_EXON: I:9160944-9161059 FIRST_INTRON: I:9160877-9160943 F25H5.5b
5primeExons: chrI:9160944-9161059
BOUNDING_INTRON: chrI:9160877-9160943
 
>I:9163948-9164163.+.F25H5.4.5prime.F25H5.4b.5
GFF LINE F25H5.4 + FIRST_EXON: I:9163948-9164163 FIRST_INTRON: I:9164164-9164209 F25H5.4b.5
5primeExons: chrI:9163948-9164163
BOUNDING_INTRON: chrI:9164164-9164209
 
>I:9352388-9352463.-.M04C9.1.5prime.M04C9.1b
GFF LINE M04C9.1 - FIRST_EXON: I:9352388-9352463 FIRST_INTRON: I:9351999-9352387 M04C9.1b
5primeExons: chrI:9352388-9352463
BOUNDING_INTRON: chrI:9351999-9352387
 
>I:9354240-9354275.-.M04C9.3.5prime.M04C9.3b
GFF LINE M04C9.3 - FIRST_EXON: I:9354240-9354275 FIRST_INTRON: I:9354190-9354239 M04C9.3b
5primeExons: chrI:9354240-9354275
BOUNDING_INTRON: chrI:9354190-9354239
 
>I:9438499-9438635.+.C17E4.10.5prime.C17E4.10b
GFF LINE C17E4.10 + FIRST_EXON: I:9438499-9438635 FIRST_INTRON: I:9438636-9438684 C17E4.10b
5primeExons: chrI:9438499-9438635
BOUNDING_INTRON: chrI:9438636-9438684
 
>I:9487980-9488029.-.F30A10.5.5prime.F30A10.5a
GFF LINE F30A10.5 - FIRST_EXON: I:9487980-9488029 FIRST_INTRON: I:9487931-9487979 F30A10.5a
5primeExons: chrI:9487980-9488029
BOUNDING_INTRON: chrI:9487931-9487979
 
>I:9515775-9515839.-.C41G7.9.5prime.C41G7.9a.1
GFF LINE C41G7.9 - FIRST_EXON: I:9515775-9515839 FIRST_INTRON: I:9515724-9515774 C41G7.9a.1
5primeExons: chrI:9515775-9515839
BOUNDING_INTRON: chrI:9515724-9515774
 
>I:9548227-9548329.+.C36F7.2.5prime.C36F7.2.1
GFF LINE C36F7.2 + FIRST_EXON: I:9548227-9548329 FIRST_INTRON: I:9548330-9548380 C36F7.2.1
5primeExons: chrI:9548227-9548329
BOUNDING_INTRON: chrI:9548330-9548380
 
>I:9606289-9606386.+.K07A1.16.5prime.K07A1.16b
GFF LINE K07A1.16 + FIRST_EXON: I:9606289-9606386 FIRST_INTRON: I:9606387-9606434 K07A1.16b
5primeExons: chrI:9606289-9606386
BOUNDING_INTRON: chrI:9606387-9606434
 
>I:966779-966925.-.F54A5.2.5prime.F54A5.2b.2
GFF LINE F54A5.2 - FIRST_EXON: I:966779-966925 FIRST_INTRON: I:966734-966778 F54A5.2b.2
5primeExons: chrI:966779-966925
BOUNDING_INTRON: chrI:966734-966778
WBGene00018787_F54A5.2_cutl-20_protein-coding J016 chrI:966734-966778 1.083 end1_T1 ceh32_T1 0.000 5primeExons_BOUNDING_INTRON
WBGene00018787_F54A5.2_cutl-20_protein-coding J016 chrI:966734-966778 1.103 end1_T2 ceh32_T2 0.000 5primeExons_BOUNDING_INTRON
WBGene00018787_F54A5.2_cutl-20_protein-coding J016 chrI:966734-966778 1.198 end1_T3 ceh32_T3 0.010 5primeExons_BOUNDING_INTRON
WBGene00018787_F54A5.2_cutl-20_protein-coding J016 chrI:966734-966778 1.024 hlh1_T2 ceh32_T2 0.000 5primeExons_BOUNDING_INTRON
WBGene00018787_F54A5.2_cutl-20_protein-coding J016 chrI:966734-966778 1.145 pha4_T1 ceh32_T1 0.004 5primeExons_BOUNDING_INTRON
WBGene00018787_F54A5.2_cutl-20_protein-coding J016 chrI:966734-966778 1.467 pha4_T4 ceh32_T4 0.001 5primeExons_BOUNDING_INTRON
 
>I:968384-968412.-.F54A5.2.5prime.F54A5.2b.1
GFF LINE F54A5.2 - FIRST_EXON: I:968384-968412 FIRST_INTRON: I:968320-968383 F54A5.2b.1
5primeExons: chrI:968384-968412
WBGene00018787_F54A5.2_cutl-20_protein-coding E010 chrI:968384-968412 1.257 end1_T1 ceh32_T1 0.000 5primeExons_EXON
WBGene00018787_F54A5.2_cutl-20_protein-coding E010 chrI:968384-968412 1.284 pha4_T4 ceh32_T4 0.000 5primeExons_EXON
BOUNDING_INTRON: chrI:968320-968383
 
>I:9717600-9717670.-.C16C2.3.5prime.C16C2.3b
GFF LINE C16C2.3 - FIRST_EXON: I:9717600-9717670 FIRST_INTRON: I:9717372-9717599 C16C2.3b
5primeExons: chrI:9717600-9717670
BOUNDING_INTRON: chrI:9717372-9717599
 
>I:9740539-9740625.+.K02A11.1.5prime.K02A11.1a.2
GFF LINE K02A11.1 + FIRST_EXON: I:9740539-9740625 FIRST_INTRON: I:9740626-9740671 K02A11.1a.2
5primeExons: chrI:9740539-9740625
BOUNDING_INTRON: chrI:9740626-9740671
 
>I:9815209-9815521.-.F35C12.3.5prime.F35C12.3a.1
GFF LINE F35C12.3 - FIRST_EXON: I:9815209-9815521 FIRST_INTRON: I:9815035-9815208 F35C12.3a.1
5primeExons: chrI:9815209-9815521
WBGene00009408_F35C12.3_F35C12.3_protein-coding E009 chrI:9815209-9815519 2.844 nhr25_T2 hlh1_T2 0.000 5primeExons_EXON
WBGene00009408_F35C12.3_F35C12.3_protein-coding E009 chrI:9815209-9815519 2.972 ceh32_T4 hlh1_T4 0.035 5primeExons_EXON
WBGene00009408_F35C12.3_F35C12.3_protein-coding E009 chrI:9815209-9815519 3.119 ceh32_T3 hlh1_T3 0.058 5primeExons_EXON
WBGene00009408_F35C12.3_F35C12.3_protein-coding E009 chrI:9815209-9815519 3.245 end1_T4 hlh1_T4 0.058 5primeExons_EXON
WBGene00009408_F35C12.3_F35C12.3_protein-coding E009 chrI:9815209-9815519 3.990 nhr25_T1 hlh1_T1 0.000 5primeExons_EXON
BOUNDING_INTRON: chrI:9815035-9815208
WBGene00009408_F35C12.3_F35C12.3_protein-coding J020 chrI:9815035-9815208 1.090 pha4_T4 ceh32_T4 0.091 5primeExons_BOUNDING_INTRON
>I:9840994-9841123.+.Y67A6A.2.5prime.Y67A6A.2b.2
GFF LINE Y67A6A.2 + FIRST_EXON: I:9840994-9841123 FIRST_INTRON: I:9841124-9842689 Y67A6A.2b.2
5primeExons: chrI:9840994-9841123
WBGene00003652_Y67A6A.2_nhr-62_protein-coding E004 chrI:9840997-9841119 1.925 ceh32_T0 nhr25_T0 0.091 5primeExons_EXON
BOUNDING_INTRON: chrI:9841124-9842689
>I:9861000-9861180.+.K10C3.4.5prime.K10C3.4b
GFF LINE K10C3.4 + FIRST_EXON: I:9861000-9861180 FIRST_INTRON: I:9861181-9861225 K10C3.4b
5primeExons: chrI:9861000-9861180
BOUNDING_INTRON: chrI:9861181-9861225
WBGene00010731_K10C3.4_K10C3.4_protein-coding J010 chrI:9861181-9861225 1.086 end1_T4 ceh32_T4 0.000 5primeExons_BOUNDING_INTRON
 
>I:9871197-9871325.+.K10C3.6.5prime.K10C3.6a.3
GFF LINE K10C3.6 + FIRST_EXON: I:9871197-9871325 FIRST_INTRON: I:9871326-9871911 K10C3.6a.3
5primeExons: chrI:9871197-9871325
WBGene00003639_K10C3.6_nhr-49_protein-coding E005 chrI:9871197-9871227 1.006 cnd1_T1 nhr25_T1 0.006 5primeExons_EXON
WBGene00003639_K10C3.6_nhr-49_protein-coding E005 chrI:9871197-9871227 1.024 end1_T1 tbx37_T1 0.027 5primeExons_EXON
WBGene00003639_K10C3.6_nhr-49_protein-coding E005 chrI:9871197-9871227 1.035 end1_T3 cnd1_T3 0.037 5primeExons_EXON
WBGene00003639_K10C3.6_nhr-49_protein-coding E005 chrI:9871197-9871227 1.083 end1_T1 ceh32_T1 0.061 5primeExons_EXON
WBGene00003639_K10C3.6_nhr-49_protein-coding E005 chrI:9871197-9871227 1.255 pha4_T2 nhr25_T2 0.094 5primeExons_EXON
WBGene00003639_K10C3.6_nhr-49_protein-coding E005 chrI:9871197-9871227 1.268 end1_T3 ceh32_T3 0.027 5primeExons_EXON
WBGene00003639_K10C3.6_nhr-49_protein-coding E005 chrI:9871197-9871227 1.269 pha4_T3 ceh32_T3 0.079 5primeExons_EXON
WBGene00003639_K10C3.6_nhr-49_protein-coding E005 chrI:9871197-9871227 1.274 pha4_T3 nhr25_T3 0.096 5primeExons_EXON
WBGene00003639_K10C3.6_nhr-49_protein-coding E005 chrI:9871197-9871227 1.278 end1_T3 nhr25_T3 0.019 5primeExons_EXON
WBGene00003639_K10C3.6_nhr-49_protein-coding E005 chrI:9871197-9871227 1.286 pha4_T2 cnd1_T2 0.069 5primeExons_EXON
WBGene00003639_K10C3.6_nhr-49_protein-coding E005 chrI:9871197-9871227 1.590 end1_T1 nhr25_T1 0.000 5primeExons_EXON
BOUNDING_INTRON: chrI:9871326-9871911
>I:9876969-9877082.+.T23H4.1.5prime.T23H4.1c
GFF LINE T23H4.1 + FIRST_EXON: I:9876969-9877082 FIRST_INTRON: I:9877083-9877125 T23H4.1c
5primeExons: chrI:9876969-9877082
BOUNDING_INTRON: chrI:9877083-9877125
 
>I:9907608-9907761.-.F52F12.6.5prime.F52F12.6b
GFF LINE F52F12.6 - FIRST_EXON: I:9907608-9907761 FIRST_INTRON: I:9907371-9907607 F52F12.6b
5primeExons: chrI:9907608-9907761
BOUNDING_INTRON: chrI:9907371-9907607
 
>I:9929692-9929800.+.F52F12.7.5prime.F52F12.7b
GFF LINE F52F12.7 + FIRST_EXON: I:9929692-9929800 FIRST_INTRON: I:9929801-9929877 F52F12.7b
5primeExons: chrI:9929692-9929800
WBGene00009940_F52F12.7_strl-1_protein-coding E002 chrI:9929692-9929726 1.028 end1_T3 cnd1_T3 0.087 5primeExons_EXON
WBGene00009940_F52F12.7_strl-1_protein-coding E002 chrI:9929692-9929726 1.046 end1_T4 cnd1_T4 0.014 5primeExons_EXON
WBGene00009940_F52F12.7_strl-1_protein-coding E002 chrI:9929692-9929726 1.106 pha4_T0 nhr25_T0 0.029 5primeExons_EXON
WBGene00009940_F52F12.7_strl-1_protein-coding E002 chrI:9929692-9929726 1.133 end1_T0 tbx37_T0 0.061 5primeExons_EXON
WBGene00009940_F52F12.7_strl-1_protein-coding E002 chrI:9929692-9929726 1.214 end1_T2 tbx37_T2 0.004 5primeExons_EXON
WBGene00009940_F52F12.7_strl-1_protein-coding E002 chrI:9929692-9929726 1.252 pha4_T3 cnd1_T3 0.012 5primeExons_EXON
WBGene00009940_F52F12.7_strl-1_protein-coding E002 chrI:9929692-9929726 1.268 ceh32_T3 nhr25_T3 0.002 5primeExons_EXON
WBGene00009940_F52F12.7_strl-1_protein-coding E002 chrI:9929692-9929726 1.279 nhr25_T1 hlh1_T1 0.017 5primeExons_EXON
WBGene00009940_F52F12.7_strl-1_protein-coding E002 chrI:9929692-9929726 1.292 ceh32_T1 nhr25_T1 0.004 5primeExons_EXON
WBGene00009940_F52F12.7_strl-1_protein-coding E002 chrI:9929692-9929726 1.435 ceh32_T2 nhr25_T2 0.000 5primeExons_EXON
WBGene00009940_F52F12.7_strl-1_protein-coding E002 chrI:9929692-9929726 1.615 cnd1_T2 hlh1_T2 0.006 5primeExons_EXON
WBGene00009940_F52F12.7_strl-1_protein-coding E002 chrI:9929692-9929726 1.644 cnd1_T0 hlh1_T0 0.087 5primeExons_EXON
WBGene00009940_F52F12.7_strl-1_protein-coding E002 chrI:9929692-9929726 1.721 tbx37_T4 hlh1_T4 0.007 5primeExons_EXON
WBGene00009940_F52F12.7_strl-1_protein-coding E002 chrI:9929692-9929726 1.724 end1_T0 hlh1_T0 0.000 5primeExons_EXON
WBGene00009940_F52F12.7_strl-1_protein-coding E002 chrI:9929692-9929726 1.788 ceh32_T0 hlh1_T0 0.000 5primeExons_EXON
WBGene00009940_F52F12.7_strl-1_protein-coding E002 chrI:9929692-9929726 1.833 pha4_T0 hlh1_T0 0.000 5primeExons_EXON
WBGene00009940_F52F12.7_strl-1_protein-coding E002 chrI:9929692-9929726 1.836 end1_T1 hlh1_T1 0.000 5primeExons_EXON
WBGene00009940_F52F12.7_strl-1_protein-coding E002 chrI:9929692-9929726 1.873 end1_T3 hlh1_T3 0.005 5primeExons_EXON
WBGene00009940_F52F12.7_strl-1_protein-coding E002 chrI:9929692-9929726 1.929 pha4_T1 hlh1_T1 0.000 5primeExons_EXON
WBGene00009940_F52F12.7_strl-1_protein-coding E002 chrI:9929692-9929726 1.977 end1_T2 hlh1_T2 0.001 5primeExons_EXON
WBGene00009940_F52F12.7_strl-1_protein-coding E002 chrI:9929692-9929726 2.076 pha4_T2 hlh1_T2 0.057 5primeExons_EXON
WBGene00009940_F52F12.7_strl-1_protein-coding E002 chrI:9929692-9929726 2.094 pha4_T3 hlh1_T3 0.000 5primeExons_EXON
WBGene00009940_F52F12.7_strl-1_protein-coding E002 chrI:9929692-9929726 2.421 pha4_T4 hlh1_T4 0.000 5primeExons_EXON
WBGene00009940_F52F12.7_strl-1_protein-coding E002 chrI:9929692-9929726 2.456 ceh32_T3 hlh1_T3 0.000 5primeExons_EXON
WBGene00009940_F52F12.7_strl-1_protein-coding E002 chrI:9929692-9929726 2.590 ceh32_T1 hlh1_T1 0.000 5primeExons_EXON
WBGene00009940_F52F12.7_strl-1_protein-coding E002 chrI:9929692-9929726 2.653 ceh32_T2 hlh1_T2 0.000 5primeExons_EXON
BOUNDING_INTRON: chrI:9929801-9929877
>I:9933090-9933468.-.Y106G6A.2.5prime.Y106G6A.2d
GFF LINE Y106G6A.2 - FIRST_EXON: I:9933090-9933468 FIRST_INTRON: I:9932530-9933089 Y106G6A.2d
5primeExons: chrI:9933090-9933468
BOUNDING_INTRON: chrI:9932530-9933089
 
>I:9949092-9949380.+.T24D1.1.5prime.T24D1.1a.1
GFF LINE T24D1.1 + FIRST_EXON: I:9949092-9949380 FIRST_INTRON: I:9949381-9949438 T24D1.1a.1
5primeExons: chrI:9949092-9949380
BOUNDING_INTRON: chrI:9949381-9949438
 
>II:10037908-10038122.-.F52H3.1.5prime.F52H3.1.1
GFF LINE F52H3.1 - FIRST_EXON: II:10037908-10038122 FIRST_INTRON: II:10037792-10037907 F52H3.1.1
5primeExons: chrII:10037908-10038122
BOUNDING_INTRON: chrII:10037792-10037907
 
>II:10164312-10164378.-.F33H1.1.5prime.F33H1.1d
GFF LINE F33H1.1 - FIRST_EXON: II:10164312-10164378 FIRST_INTRON: II:10163579-10164311 F33H1.1d
5primeExons: chrII:10164312-10164378
WBGene00000914_F33H1.1_daf-19_protein-coding E011 chrII:10164312-10164314 1.007 ceh32_T2 hlh1_T2 0.016 5primeExons_EXON
WBGene00000914_F33H1.1_daf-19_protein-coding E011 chrII:10164312-10164314 1.051 tbx37_T4 hlh1_T4 0.069 5primeExons_EXON
WBGene00000914_F33H1.1_daf-19_protein-coding E011 chrII:10164312-10164314 1.128 cnd1_T2 pha4_T2 0.005 5primeExons_EXON
WBGene00000914_F33H1.1_daf-19_protein-coding E011 chrII:10164312-10164314 1.253 ceh32_T1 nhr25_T1 0.069 5primeExons_EXON
WBGene00000914_F33H1.1_daf-19_protein-coding E011 chrII:10164312-10164314 1.259 tbx37_T4 end1_T4 0.035 5primeExons_EXON
WBGene00000914_F33H1.1_daf-19_protein-coding E011 chrII:10164312-10164314 1.278 cnd1_T2 hlh1_T2 0.000 5primeExons_EXON
WBGene00000914_F33H1.1_daf-19_protein-coding E011 chrII:10164312-10164314 1.309 cnd1_T4 end1_T4 0.082 5primeExons_EXON
WBGene00000914_F33H1.1_daf-19_protein-coding E011 chrII:10164312-10164314 1.386 cnd1_T1 nhr25_T1 0.095 5primeExons_EXON
WBGene00000914_F33H1.1_daf-19_protein-coding E011 chrII:10164312-10164314 1.398 ceh32_T4 hlh1_T4 0.025 5primeExons_EXON
WBGene00000914_F33H1.1_daf-19_protein-coding E011 chrII:10164312-10164314 1.527 ceh32_T3 pha4_T3 0.014 5primeExons_EXON
WBGene00000914_F33H1.1_daf-19_protein-coding E011 chrII:10164312-10164314 1.575 ceh32_T4 end1_T4 0.003 5primeExons_EXON
WBGene00000914_F33H1.1_daf-19_protein-coding E011 chrII:10164312-10164314 1.580 cnd1_T3 pha4_T3 0.001 5primeExons_EXON
WBGene00000914_F33H1.1_daf-19_protein-coding E011 chrII:10164312-10164314 1.635 ceh32_T3 end1_T3 0.044 5primeExons_EXON
WBGene00000914_F33H1.1_daf-19_protein-coding E011 chrII:10164312-10164314 1.639 tbx37_T3 end1_T3 0.032 5primeExons_EXON
WBGene00000914_F33H1.1_daf-19_protein-coding E011 chrII:10164312-10164314 1.648 ceh32_T2 nhr25_T2 0.037 5primeExons_EXON
WBGene00000914_F33H1.1_daf-19_protein-coding E011 chrII:10164312-10164314 1.684 cnd1_T3 end1_T3 0.009 5primeExons_EXON
WBGene00000914_F33H1.1_daf-19_protein-coding E011 chrII:10164312-10164314 1.933 cnd1_T2 nhr25_T2 0.001 5primeExons_EXON
BOUNDING_INTRON: chrII:10163579-10164311
WBGene00000914_F33H1.1_daf-19_protein-coding J027 chrII:10163579-10164311 1.485 ceh32_T3 pha4_T3 0.013 5primeExons_BOUNDING_INTRON
WBGene00000914_F33H1.1_daf-19_protein-coding J027 chrII:10163579-10164311 1.592 ceh32_T3 end1_T3 0.045 5primeExons_BOUNDING_INTRON
WBGene00000914_F33H1.1_daf-19_protein-coding J027 chrII:10163579-10164311 1.410 ceh32_T4 hlh1_T4 0.021 5primeExons_BOUNDING_INTRON
WBGene00000914_F33H1.1_daf-19_protein-coding J027 chrII:10163579-10164311 2.035 ceh32_T4 end1_T4 0.001 5primeExons_BOUNDING_INTRON
WBGene00000914_F33H1.1_daf-19_protein-coding J027 chrII:10163579-10164311 1.073 cnd1_T2 pha4_T2 0.007 5primeExons_BOUNDING_INTRON
WBGene00000914_F33H1.1_daf-19_protein-coding J027 chrII:10163579-10164311 1.221 cnd1_T2 hlh1_T2 0.000 5primeExons_BOUNDING_INTRON
WBGene00000914_F33H1.1_daf-19_protein-coding J027 chrII:10163579-10164311 1.877 cnd1_T2 nhr25_T2 0.001 5primeExons_BOUNDING_INTRON
WBGene00000914_F33H1.1_daf-19_protein-coding J027 chrII:10163579-10164311 1.534 cnd1_T3 pha4_T3 0.001 5primeExons_BOUNDING_INTRON
WBGene00000914_F33H1.1_daf-19_protein-coding J027 chrII:10163579-10164311 1.638 cnd1_T3 end1_T3 0.012 5primeExons_BOUNDING_INTRON
WBGene00000914_F33H1.1_daf-19_protein-coding J027 chrII:10163579-10164311 1.782 cnd1_T4 end1_T4 0.033 5primeExons_BOUNDING_INTRON
WBGene00000914_F33H1.1_daf-19_protein-coding J027 chrII:10163579-10164311 1.607 tbx37_T3 end1_T3 0.036 5primeExons_BOUNDING_INTRON
WBGene00000914_F33H1.1_daf-19_protein-coding J027 chrII:10163579-10164311 1.093 tbx37_T4 hlh1_T4 0.038 5primeExons_BOUNDING_INTRON
WBGene00000914_F33H1.1_daf-19_protein-coding J027 chrII:10163579-10164311 1.742 tbx37_T4 end1_T4 0.009 5primeExons_BOUNDING_INTRON
>II:1021829-1021849.+.F45D11.1.5prime.F45D11.1.2
GFF LINE F45D11.1 + FIRST_EXON: II:1021829-1021849 FIRST_INTRON: II:1021850-1021932 F45D11.1.2
5primeExons: chrII:1021829-1021849
BOUNDING_INTRON: chrII:1021850-1021932
 
>II:10301919-10302143.-.ZK970.2.5prime.ZK970.2b
GFF LINE ZK970.2 - FIRST_EXON: II:10301919-10302143 FIRST_INTRON: II:10301081-10301918 ZK970.2b
5primeExons: chrII:10301919-10302143
BOUNDING_INTRON: chrII:10301081-10301918
 
>II:10441753-10441825.+.E04D5.4.5prime.E04D5.4b
GFF LINE E04D5.4 + FIRST_EXON: II:10441753-10441825 FIRST_INTRON: II:10441826-10441877 E04D5.4b
5primeExons: chrII:10441753-10441825
BOUNDING_INTRON: chrII:10441826-10441877
 
>II:10444232-10444304.+.ZK673.1.5prime.ZK673.1b
GFF LINE ZK673.1 + FIRST_EXON: II:10444232-10444304 FIRST_INTRON: II:10444305-10444357 ZK673.1b
5primeExons: chrII:10444232-10444304
BOUNDING_INTRON: chrII:10444305-10444357
 
>II:10703317-10703494.-.C09G5.2.5prime.C09G5.2b
GFF LINE C09G5.2 - FIRST_EXON: II:10703317-10703494 FIRST_INTRON: II:10703260-10703316 C09G5.2b
5primeExons: chrII:10703317-10703494
BOUNDING_INTRON: chrII:10703260-10703316
 
>II:1071173-1071470.+.ZC410.5.5prime.K02E7.12.2
GFF LINE ZC410.5 + FIRST_EXON: II:1071173-1071470 FIRST_INTRON: II:1-1 K02E7.12.2
5primeExons: chrII:1071173-1071470
BOUNDING_INTRON: chrII:1-1
 
>II:10720501-10720531.+.C09G5.8.5prime.C09G5.8b
GFF LINE C09G5.8 + FIRST_EXON: II:10720501-10720531 FIRST_INTRON: II:10720532-10721036 C09G5.8b
5primeExons: chrII:10720501-10720531
WBGene00007490_C09G5.8_mks-5_protein-coding E003 chrII:10720501-10720531 1.459 cnd1_T2 end1_T2 0.024 5primeExons_EXON
BOUNDING_INTRON: chrII:10720532-10721036
 
>II:10742488-10742536.-.C52A11.4.5prime.C52A11.4j
GFF LINE C52A11.4 - FIRST_EXON: II:10742488-10742536 FIRST_INTRON: II:10742096-10742487 C52A11.4j
5primeExons: chrII:10742488-10742536
BOUNDING_INTRON: chrII:10742096-10742487
 
>II:10748528-10748584.-.C52A11.4.5prime.C52A11.4i
GFF LINE C52A11.4 - FIRST_EXON: II:10748528-10748584 FIRST_INTRON: II:10748478-10748527 C52A11.4i
5primeExons: chrII:10748528-10748584
WBGene00003404_C52A11.4_mpz-1_protein-coding E015 chrII:10748528-10748584 1.103 pha4_T3 hlh1_T3 0.006 5primeExons_EXON
BOUNDING_INTRON: chrII:10748478-10748527
WBGene00003404_C52A11.4_mpz-1_protein-coding J065 chrII:10748478-10748527 1.362 end1_T3 hlh1_T3 0.046 5primeExons_BOUNDING_INTRON
WBGene00003404_C52A11.4_mpz-1_protein-coding J065 chrII:10748478-10748527 1.538 end1_T4 ceh32_T4 0.002 5primeExons_BOUNDING_INTRON
WBGene00003404_C52A11.4_mpz-1_protein-coding J065 chrII:10748478-10748527 1.382 pha4_T3 hlh1_T3 0.006 5primeExons_BOUNDING_INTRON
WBGene00003404_C52A11.4_mpz-1_protein-coding J065 chrII:10748478-10748527 1.184 pha4_T4 ceh32_T4 0.043 5primeExons_BOUNDING_INTRON
 
>II:10752356-10752420.-.C52A11.4.5prime.C52A11.4h
GFF LINE C52A11.4 - FIRST_EXON: II:10752356-10752420 FIRST_INTRON: II:10752307-10752355 C52A11.4h
5primeExons: chrII:10752356-10752420
WBGene00003404_C52A11.4_mpz-1_protein-coding E023 chrII:10752356-10752420 1.005 hlh1_T4 ceh32_T4 0.000 5primeExons_EXON
BOUNDING_INTRON: chrII:10752307-10752355
 
>II:10772798-10772849.-.C52A11.4.5prime.C52A11.4a
GFF LINE C52A11.4 - FIRST_EXON: II:10772798-10772849 FIRST_INTRON: II:10772424-10772797 C52A11.4a
5primeExons: chrII:10772798-10772849
WBGene00003404_C52A11.4_mpz-1_protein-coding E051 chrII:10772798-10772847 1.450 hlh1_T3 cnd1_T3 0.008 5primeExons_EXON
WBGene00003404_C52A11.4_mpz-1_protein-coding E051 chrII:10772798-10772847 12.959 hlh1_T4 ceh32_T4 0.003 5primeExons_EXON
BOUNDING_INTRON: chrII:10772424-10772797
WBGene00003404_C52A11.4_mpz-1_protein-coding J097 chrII:10772424-10772797 1.452 hlh1_T3 cnd1_T3 0.007 5primeExons_BOUNDING_INTRON
WBGene00003404_C52A11.4_mpz-1_protein-coding J097 chrII:10772424-10772797 12.953 hlh1_T4 ceh32_T4 0.003 5primeExons_BOUNDING_INTRON
>II:10868338-10868391.-.M106.4.5prime.M106.4a
GFF LINE M106.4 - FIRST_EXON: II:10868338-10868391 FIRST_INTRON: II:10866789-10868337 M106.4a
5primeExons: chrII:10868338-10868391
WBGene00010912_M106.4_gmps-1_protein-coding E008 chrII:10868338-10868391 1.245 cnd1_T4 end1_T4 0.013 5primeExons_EXON
WBGene00010912_M106.4_gmps-1_protein-coding E008 chrII:10868338-10868391 1.162 nhr25_T4 end1_T4 0.037 5primeExons_EXON
WBGene00010912_M106.4_gmps-1_protein-coding E008 chrII:10868338-10868391 1.471 tbx37_T4 end1_T4 0.000 5primeExons_EXON
BOUNDING_INTRON: chrII:10866789-10868337
WBGene00010912_M106.4_gmps-1_protein-coding J017 chrII:10866789-10868337 1.212 tbx37_T3 end1_T3 0.044 5primeExons_BOUNDING_INTRON
WBGene00010912_M106.4_gmps-1_protein-coding J017 chrII:10866789-10868337 1.499 tbx37_T4 end1_T4 0.001 5primeExons_BOUNDING_INTRON
 
>II:10975539-10975674.+.C09D8.1.5prime.C09D8.1a
GFF LINE C09D8.1 + FIRST_EXON: II:10975539-10975674 FIRST_INTRON: II:10975675-10976185 C09D8.1a
5primeExons: chrII:10975539-10975674
WBGene00004215_C09D8.1_ptp-3_protein-coding E004 chrII:10975553-10975568 1.101 hlh1_T1 ceh32_T1 0.002 5primeExons_EXON
WBGene00004215_C09D8.1_ptp-3_protein-coding E004 chrII:10975553-10975568 1.159 hlh1_T1 nhr25_T1 0.000 5primeExons_EXON
WBGene00004215_C09D8.1_ptp-3_protein-coding E004 chrII:10975553-10975568 1.200 hlh1_T0 nhr25_T0 0.099 5primeExons_EXON
WBGene00004215_C09D8.1_ptp-3_protein-coding E004 chrII:10975553-10975568 1.223 end1_T0 cnd1_T0 0.001 5primeExons_EXON
WBGene00004215_C09D8.1_ptp-3_protein-coding E004 chrII:10975553-10975568 1.231 end1_T0 hlh1_T0 0.000 5primeExons_EXON
WBGene00004215_C09D8.1_ptp-3_protein-coding E004 chrII:10975553-10975568 1.309 end1_T1 ceh32_T1 0.000 5primeExons_EXON
WBGene00004215_C09D8.1_ptp-3_protein-coding E004 chrII:10975553-10975568 1.321 end1_T2 tbx37_T2 0.000 5primeExons_EXON
WBGene00004215_C09D8.1_ptp-3_protein-coding E004 chrII:10975553-10975568 1.367 end1_T1 nhr25_T1 0.000 5primeExons_EXON
WBGene00004215_C09D8.1_ptp-3_protein-coding E004 chrII:10975553-10975568 1.407 hlh1_T2 tbx37_T2 0.000 5primeExons_EXON
WBGene00004215_C09D8.1_ptp-3_protein-coding E004 chrII:10975553-10975568 1.544 hlh1_T0 ceh32_T0 0.099 5primeExons_EXON
WBGene00004215_C09D8.1_ptp-3_protein-coding E004 chrII:10975553-10975568 1.545 hlh1_T1 tbx37_T1 0.000 5primeExons_EXON
WBGene00004215_C09D8.1_ptp-3_protein-coding E004 chrII:10975553-10975568 1.616 cnd1_T3 pha4_T3 0.001 5primeExons_EXON
WBGene00004215_C09D8.1_ptp-3_protein-coding E004 chrII:10975553-10975568 1.753 end1_T1 tbx37_T1 0.000 5primeExons_EXON
WBGene00004215_C09D8.1_ptp-3_protein-coding E004 chrII:10975553-10975568 1.807 ceh32_T2 pha4_T2 0.041 5primeExons_EXON
WBGene00004215_C09D8.1_ptp-3_protein-coding E004 chrII:10975553-10975568 13.035 cnd1_T1 pha4_T1 0.004 5primeExons_EXON
WBGene00004215_C09D8.1_ptp-3_protein-coding E004 chrII:10975553-10975568 13.577 hlh1_T1 pha4_T1 0.000 5primeExons_EXON
WBGene00004215_C09D8.1_ptp-3_protein-coding E004 chrII:10975553-10975568 13.873 end1_T1 pha4_T1 0.000 5primeExons_EXON
WBGene00004215_C09D8.1_ptp-3_protein-coding E004 chrII:10975553-10975568 2.016 hlh1_T3 pha4_T3 0.097 5primeExons_EXON
WBGene00004215_C09D8.1_ptp-3_protein-coding E004 chrII:10975553-10975568 2.210 end1_T2 pha4_T2 0.031 5primeExons_EXON
WBGene00004215_C09D8.1_ptp-3_protein-coding E004 chrII:10975553-10975568 2.291 hlh1_T2 pha4_T2 0.004 5primeExons_EXON
WBGene00004215_C09D8.1_ptp-3_protein-coding E004 chrII:10975553-10975568 2.320 end1_T0 pha4_T0 0.000 5primeExons_EXON
WBGene00004215_C09D8.1_ptp-3_protein-coding E004 chrII:10975553-10975568 2.350 cnd1_T2 pha4_T2 0.000 5primeExons_EXON
WBGene00004215_C09D8.1_ptp-3_protein-coding E004 chrII:10975553-10975568 2.404 end1_T0 tbx37_T0 0.000 5primeExons_EXON
WBGene00004215_C09D8.1_ptp-3_protein-coding E004 chrII:10975553-10975568 2.445 end1_T0 nhr25_T0 0.000 5primeExons_EXON
WBGene00004215_C09D8.1_ptp-3_protein-coding E004 chrII:10975553-10975568 2.786 end1_T0 ceh32_T0 0.000 5primeExons_EXON
BOUNDING_INTRON: chrII:10975675-10976185
WBGene00004215_C09D8.1_ptp-3_protein-coding J045 chrII:10975675-10976185 1.016 cnd1_T0 nhr25_T0 0.077 5primeExons_BOUNDING_INTRON
WBGene00004215_C09D8.1_ptp-3_protein-coding J045 chrII:10975675-10976185 1.419 cnd1_T1 pha4_T1 0.021 5primeExons_BOUNDING_INTRON
WBGene00004215_C09D8.1_ptp-3_protein-coding J045 chrII:10975675-10976185 1.059 cnd1_T2 pha4_T2 0.000 5primeExons_BOUNDING_INTRON
WBGene00004215_C09D8.1_ptp-3_protein-coding J045 chrII:10975675-10976185 1.106 cnd1_T2 nhr25_T2 0.000 5primeExons_BOUNDING_INTRON
WBGene00004215_C09D8.1_ptp-3_protein-coding J045 chrII:10975675-10976185 1.049 cnd1_T4 pha4_T4 0.000 5primeExons_BOUNDING_INTRON
WBGene00004215_C09D8.1_ptp-3_protein-coding J045 chrII:10975675-10976185 1.231 end1_T0 hlh1_T0 0.014 5primeExons_BOUNDING_INTRON
WBGene00004215_C09D8.1_ptp-3_protein-coding J045 chrII:10975675-10976185 2.155 end1_T0 pha4_T0 0.000 5primeExons_BOUNDING_INTRON
WBGene00004215_C09D8.1_ptp-3_protein-coding J045 chrII:10975675-10976185 2.379 end1_T0 nhr25_T0 0.000 5primeExons_BOUNDING_INTRON
WBGene00004215_C09D8.1_ptp-3_protein-coding J045 chrII:10975675-10976185 3.583 end1_T0 tbx37_T0 0.000 5primeExons_BOUNDING_INTRON
WBGene00004215_C09D8.1_ptp-3_protein-coding J045 chrII:10975675-10976185 1.365 end1_T0 cnd1_T0 0.000 5primeExons_BOUNDING_INTRON
WBGene00004215_C09D8.1_ptp-3_protein-coding J045 chrII:10975675-10976185 1.961 end1_T0 ceh32_T0 0.000 5primeExons_BOUNDING_INTRON
WBGene00004215_C09D8.1_ptp-3_protein-coding J045 chrII:10975675-10976185 1.308 end1_T1 nhr25_T1 0.000 5primeExons_BOUNDING_INTRON
WBGene00004215_C09D8.1_ptp-3_protein-coding J045 chrII:10975675-10976185 1.691 end1_T1 tbx37_T1 0.000 5primeExons_BOUNDING_INTRON
WBGene00004215_C09D8.1_ptp-3_protein-coding J045 chrII:10975675-10976185 1.863 end1_T1 pha4_T1 0.000 5primeExons_BOUNDING_INTRON
WBGene00004215_C09D8.1_ptp-3_protein-coding J045 chrII:10975675-10976185 1.071 end1_T1 ceh32_T1 0.001 5primeExons_BOUNDING_INTRON
WBGene00004215_C09D8.1_ptp-3_protein-coding J045 chrII:10975675-10976185 1.064 end1_T2 tbx37_T2 0.006 5primeExons_BOUNDING_INTRON
WBGene00004215_C09D8.1_ptp-3_protein-coding J045 chrII:10975675-10976185 2.328 hlh1_T0 tbx37_T0 0.035 5primeExons_BOUNDING_INTRON
WBGene00004215_C09D8.1_ptp-3_protein-coding J045 chrII:10975675-10976185 1.291 hlh1_T1 nhr25_T1 0.000 5primeExons_BOUNDING_INTRON
WBGene00004215_C09D8.1_ptp-3_protein-coding J045 chrII:10975675-10976185 1.677 hlh1_T1 tbx37_T1 0.000 5primeExons_BOUNDING_INTRON
WBGene00004215_C09D8.1_ptp-3_protein-coding J045 chrII:10975675-10976185 1.847 hlh1_T1 pha4_T1 0.000 5primeExons_BOUNDING_INTRON
WBGene00004215_C09D8.1_ptp-3_protein-coding J045 chrII:10975675-10976185 1.056 hlh1_T1 ceh32_T1 0.003 5primeExons_BOUNDING_INTRON
WBGene00004215_C09D8.1_ptp-3_protein-coding J045 chrII:10975675-10976185 1.178 hlh1_T2 pha4_T2 0.021 5primeExons_BOUNDING_INTRON
WBGene00004215_C09D8.1_ptp-3_protein-coding J045 chrII:10975675-10976185 1.246 hlh1_T2 nhr25_T2 0.001 5primeExons_BOUNDING_INTRON
WBGene00004215_C09D8.1_ptp-3_protein-coding J045 chrII:10975675-10976185 1.368 hlh1_T2 tbx37_T2 0.000 5primeExons_BOUNDING_INTRON
WBGene00004215_C09D8.1_ptp-3_protein-coding J045 chrII:10975675-10976185 1.033 hlh1_T2 ceh32_T2 0.007 5primeExons_BOUNDING_INTRON
WBGene00004215_C09D8.1_ptp-3_protein-coding J045 chrII:10975675-10976185 1.022 hlh1_T4 pha4_T4 0.003 5primeExons_BOUNDING_INTRON
>II:11054408-11054544.-.F45E10.2.5prime.F45E10.2a
GFF LINE F45E10.2 - FIRST_EXON: II:11054408-11054544 FIRST_INTRON: II:11054148-11054407 F45E10.2a
5primeExons: chrII:11054408-11054544
WBGene00009729_F45E10.2_F45E10.2_protein-coding E008 chrII:11054408-11054493 1.011 ceh32_T1 end1_T1 0.021 5primeExons_EXON
WBGene00009729_F45E10.2_F45E10.2_protein-coding E008 chrII:11054408-11054493 1.017 ceh32_T1 pha4_T1 0.028 5primeExons_EXON
WBGene00009729_F45E10.2_F45E10.2_protein-coding E008 chrII:11054408-11054493 1.050 ceh32_T2 end1_T2 0.032 5primeExons_EXON
BOUNDING_INTRON: chrII:11054148-11054407
WBGene00009729_F45E10.2_F45E10.2_protein-coding J017 chrII:11054148-11054407 1.232 ceh32_T0 nhr25_T0 0.022 5primeExons_BOUNDING_INTRON
WBGene00009729_F45E10.2_F45E10.2_protein-coding J017 chrII:11054148-11054407 1.009 ceh32_T1 end1_T1 0.054 5primeExons_BOUNDING_INTRON
WBGene00009729_F45E10.2_F45E10.2_protein-coding J017 chrII:11054148-11054407 1.082 ceh32_T1 pha4_T1 0.031 5primeExons_BOUNDING_INTRON
WBGene00009729_F45E10.2_F45E10.2_protein-coding J017 chrII:11054148-11054407 1.367 ceh32_T1 nhr25_T1 0.000 5primeExons_BOUNDING_INTRON
WBGene00009729_F45E10.2_F45E10.2_protein-coding J017 chrII:11054148-11054407 1.176 ceh32_T2 nhr25_T2 0.000 5primeExons_BOUNDING_INTRON
WBGene00009729_F45E10.2_F45E10.2_protein-coding J017 chrII:11054148-11054407 1.935 ceh32_T2 end1_T2 0.005 5primeExons_BOUNDING_INTRON
>II:11069657-11069677.-.F45E10.1.5prime.F45E10.1e
GFF LINE F45E10.1 - FIRST_EXON: II:11069657-11069677 FIRST_INTRON: II:11069177-11069656 F45E10.1e
5primeExons: chrII:11069657-11069677
WBGene00006788_F45E10.1_unc-53_protein-coding E017 chrII:11069657-11069677 1.617 ceh32_T1 pha4_T1 0.036 5primeExons_EXON
WBGene00006788_F45E10.1_unc-53_protein-coding E017 chrII:11069657-11069677 1.985 ceh32_T2 pha4_T2 0.000 5primeExons_EXON
WBGene00006788_F45E10.1_unc-53_protein-coding E017 chrII:11069657-11069677 1.459 cnd1_T2 pha4_T2 0.044 5primeExons_EXON
WBGene00006788_F45E10.1_unc-53_protein-coding E017 chrII:11069657-11069677 2.150 end1_T2 pha4_T2 0.033 5primeExons_EXON
WBGene00006788_F45E10.1_unc-53_protein-coding E017 chrII:11069657-11069677 1.959 hlh1_T2 pha4_T2 0.006 5primeExons_EXON
WBGene00006788_F45E10.1_unc-53_protein-coding E017 chrII:11069657-11069677 1.707 nhr25_T2 pha4_T2 0.012 5primeExons_EXON
BOUNDING_INTRON: chrII:11069177-11069656
WBGene00006788_F45E10.1_unc-53_protein-coding J047 chrII:11069177-11069656 1.420 ceh32_T1 pha4_T1 0.088 5primeExons_BOUNDING_INTRON
WBGene00006788_F45E10.1_unc-53_protein-coding J047 chrII:11069177-11069656 1.545 ceh32_T2 pha4_T2 0.024 5primeExons_BOUNDING_INTRON
WBGene00006788_F45E10.1_unc-53_protein-coding J047 chrII:11069177-11069656 1.725 hlh1_T2 pha4_T2 0.032 5primeExons_BOUNDING_INTRON
WBGene00006788_F45E10.1_unc-53_protein-coding J047 chrII:11069177-11069656 1.498 nhr25_T2 pha4_T2 0.064 5primeExons_BOUNDING_INTRON
 
>II:11070715-11070903.-.F45E10.1.5prime.F45E10.1f
GFF LINE F45E10.1 - FIRST_EXON: II:11070715-11070903 FIRST_INTRON: II:11069825-11070714 F45E10.1f
5primeExons: chrII:11070715-11070903
WBGene00006788_F45E10.1_unc-53_protein-coding E019 chrII:11070715-11070903 1.051 ceh32_T2 pha4_T2 0.001 5primeExons_EXON
WBGene00006788_F45E10.1_unc-53_protein-coding E019 chrII:11070715-11070903 1.045 hlh1_T2 pha4_T2 0.008 5primeExons_EXON
BOUNDING_INTRON: chrII:11069825-11070714
WBGene00006788_F45E10.1_unc-53_protein-coding J048 chrII:11069825-11070714 1.791 ceh32_T2 pha4_T2 0.003 5primeExons_BOUNDING_INTRON
WBGene00006788_F45E10.1_unc-53_protein-coding J048 chrII:11069825-11070714 1.050 ceh32_T4 pha4_T4 0.000 5primeExons_BOUNDING_INTRON
WBGene00006788_F45E10.1_unc-53_protein-coding J048 chrII:11069825-11070714 1.874 hlh1_T2 pha4_T2 0.011 5primeExons_BOUNDING_INTRON
 
>II:11073740-11073759.-.F45E10.1.5prime.F45E10.1d
GFF LINE F45E10.1 - FIRST_EXON: II:11073740-11073759 FIRST_INTRON: II:11073529-11073739 F45E10.1d
5primeExons: chrII:11073740-11073759
WBGene00006788_F45E10.1_unc-53_protein-coding E023 chrII:11073740-11073759 1.233 ceh32_T0 nhr25_T0 0.000 5primeExons_EXON
WBGene00006788_F45E10.1_unc-53_protein-coding E023 chrII:11073740-11073759 1.072 ceh32_T2 pha4_T2 0.073 5primeExons_EXON
WBGene00006788_F45E10.1_unc-53_protein-coding E023 chrII:11073740-11073759 1.080 hlh1_T1 nhr25_T1 0.000 5primeExons_EXON
BOUNDING_INTRON: chrII:11073529-11073739
WBGene00006788_F45E10.1_unc-53_protein-coding J051 chrII:11073529-11073739 1.086 ceh32_T0 nhr25_T0 0.002 5primeExons_BOUNDING_INTRON
WBGene00006788_F45E10.1_unc-53_protein-coding J051 chrII:11073529-11073739 1.011 hlh1_T1 nhr25_T1 0.003 5primeExons_BOUNDING_INTRON
 
>II:11101515-11101981.-.C09H10.5.5prime.C09H10.5b
GFF LINE C09H10.5 - FIRST_EXON: II:11101515-11101981 FIRST_INTRON: II:11101171-11101514 C09H10.5b
5primeExons: chrII:11101515-11101981
WBGene00007499_C09H10.5_C09H10.5_protein-coding E002 chrII:11101515-11101693 1.019 nhr25_T2 ceh32_T2 0.007 5primeExons_EXON
WBGene00007499_C09H10.5_C09H10.5_protein-coding E002 chrII:11101515-11101693 1.021 hlh1_T1 ceh32_T1 0.050 5primeExons_EXON
WBGene00007499_C09H10.5_C09H10.5_protein-coding E002 chrII:11101515-11101693 1.461 hlh1_T2 ceh32_T2 0.007 5primeExons_EXON
BOUNDING_INTRON: chrII:11101171-11101514
>II:11102869-11102948.-.C09H10.5.5prime.C09H10.5a
GFF LINE C09H10.5 - FIRST_EXON: II:11102869-11102948 FIRST_INTRON: II:11101694-11102868 C09H10.5a
5primeExons: chrII:11102869-11102948
WBGene00007499_C09H10.5_C09H10.5_protein-coding E004 chrII:11102869-11102948 1.115 ceh32_T1 hlh1_T1 0.013 5primeExons_EXON
WBGene00007499_C09H10.5_C09H10.5_protein-coding E004 chrII:11102869-11102948 1.148 ceh32_T1 end1_T1 0.000 5primeExons_EXON
WBGene00007499_C09H10.5_C09H10.5_protein-coding E004 chrII:11102869-11102948 1.146 ceh32_T1 pha4_T1 0.004 5primeExons_EXON
BOUNDING_INTRON: chrII:11101694-11102868
 
>II:11127710-11127878.+.F40F8.1.5prime.F40F8.1.5
GFF LINE F40F8.1 + FIRST_EXON: II:11127710-11127878 FIRST_INTRON: II:11127879-11128382 F40F8.1.5
5primeExons: chrII:11127710-11127878
BOUNDING_INTRON: chrII:11127879-11128382
 
>II:11132375-11132425.-.F40F8.11.5prime.F40F8.11b.1
GFF LINE F40F8.11 - FIRST_EXON: II:11132375-11132425 FIRST_INTRON: II:11132253-11132374 F40F8.11b.1
5primeExons: chrII:11132375-11132425
BOUNDING_INTRON: chrII:11132253-11132374
 
>II:11182502-11182578.+.F37H8.3.5prime.F37H8.3b
GFF LINE F37H8.3 + FIRST_EXON: II:11182502-11182578 FIRST_INTRON: II:11182579-11182626 F37H8.3b
5primeExons: chrII:11182502-11182578
WBGene00009512_F37H8.3_F37H8.3_protein-coding E003 chrII:11182504-11182578 1.784 ceh32_T4 pha4_T4 0.096 5primeExons_EXON
WBGene00009512_F37H8.3_F37H8.3_protein-coding E003 chrII:11182504-11182578 6.535 ceh32_T2 nhr25_T2 0.044 5primeExons_EXON
BOUNDING_INTRON: chrII:11182579-11182626
WBGene00009512_F37H8.3_F37H8.3_protein-coding J007 chrII:11182579-11182626 1.133 ceh32_T3 nhr25_T3 0.089 5primeExons_BOUNDING_INTRON
WBGene00009512_F37H8.3_F37H8.3_protein-coding J007 chrII:11182579-11182626 1.298 ceh32_T3 end1_T3 0.071 5primeExons_BOUNDING_INTRON
WBGene00009512_F37H8.3_F37H8.3_protein-coding J007 chrII:11182579-11182626 1.006 ceh32_T4 nhr25_T4 0.027 5primeExons_BOUNDING_INTRON
WBGene00009512_F37H8.3_F37H8.3_protein-coding J007 chrII:11182579-11182626 13.045 ceh32_T4 pha4_T4 0.024 5primeExons_BOUNDING_INTRON
>II:11308943-11309061.+.T24F1.3.5prime.T24F1.3b.2
GFF LINE T24F1.3 + FIRST_EXON: II:11308943-11309061 FIRST_INTRON: II:11309062-11309140 T24F1.3b.2
5primeExons: chrII:11308943-11309061
WBGene00011995_T24F1.3_rsf-1_protein-coding E003 chrII:11308943-11308967 1.242 end1_T4 nhr25_T4 0.050 5primeExons_EXON
BOUNDING_INTRON: chrII:11309062-11309140
>II:11465180-11465189.+.W02B12.8.5prime.W02B12.8b.2
GFF LINE W02B12.8 + FIRST_EXON: II:11465180-11465189 FIRST_INTRON: II:11465190-11465204 W02B12.8b.2
5primeExons: chrII:11465180-11465189
BOUNDING_INTRON: chrII:11465190-11465204
 
>II:11465705-11465763.+.W02B12.8.5prime.W02B12.8b.1
GFF LINE W02B12.8 + FIRST_EXON: II:11465705-11465763 FIRST_INTRON: II:11465764-11465825 W02B12.8b.1
5primeExons: chrII:11465705-11465763
BOUNDING_INTRON: chrII:11465764-11465825
 
>II:11563116-11563229.-.F54D5.15.5prime.F54D5.15b.1
GFF LINE F54D5.15 - FIRST_EXON: II:11563116-11563229 FIRST_INTRON: II:11562838-11563115 F54D5.15b.1
5primeExons: chrII:11563116-11563229
BOUNDING_INTRON: chrII:11562838-11563115
 
>II:11563266-11563374.-.F54D5.15.5prime.F54D5.15b.2
GFF LINE F54D5.15 - FIRST_EXON: II:11563266-11563374 FIRST_INTRON: II:11563214-11563265 F54D5.15b.2
5primeExons: chrII:11563266-11563374
BOUNDING_INTRON: chrII:11563214-11563265
 
>II:11577002-11577188.-.F54D5.1.5prime.F54D5.1b
GFF LINE F54D5.1 - FIRST_EXON: II:11577002-11577188 FIRST_INTRON: II:11576944-11577001 F54D5.1b
5primeExons: chrII:11577002-11577188
BOUNDING_INTRON: chrII:11576944-11577001
 
>II:11606133-11606311.+.F07A11.4.5prime.F07A11.4b
GFF LINE F07A11.4 + FIRST_EXON: II:11606133-11606311 FIRST_INTRON: II:11606312-11606857 F07A11.4b
5primeExons: chrII:11606133-11606311
BOUNDING_INTRON: chrII:11606312-11606857
 
>II:11616939-11617119.-.F07A11.6.5prime.F07A11.6g
GFF LINE F07A11.6 - FIRST_EXON: II:11616939-11617119 FIRST_INTRON: II:11616123-11616938 F07A11.6g
5primeExons: chrII:11616939-11617119
BOUNDING_INTRON: chrII:11616123-11616938
 
>II:11694828-11694926.+.C47D12.7.5prime.C47D12.7b
GFF LINE C47D12.7 + FIRST_EXON: II:11694828-11694926 FIRST_INTRON: II:11694927-11694975 C47D12.7b
5primeExons: chrII:11694828-11694926
BOUNDING_INTRON: chrII:11694927-11694975
WBGene00002184_C47D12.7_kel-1_protein-coding J016 chrII:11694927-11694975 1.331 nhr25_T1 ceh32_T1 0.095 5primeExons_BOUNDING_INTRON
 
>II:11709450-11709564.-.F13D12.9.5prime.F13D12.9.1
GFF LINE F13D12.9 - FIRST_EXON: II:11709450-11709564 FIRST_INTRON: II:11709366-11709449 F13D12.9.1
5primeExons: chrII:11709450-11709564
BOUNDING_INTRON: chrII:11709366-11709449
WBGene00008743_F13D12.9_F13D12.9_protein-coding J016 chrII:11709366-11709449 1.055 ceh32_T4 end1_T4 0.019 5primeExons_BOUNDING_INTRON
 
>II:11729016-11729105.+.F13D12.4.5prime.F13D12.4a.2
GFF LINE F13D12.4 + FIRST_EXON: II:11729016-11729105 FIRST_INTRON: II:11729106-11729265 F13D12.4a.2
5primeExons: chrII:11729016-11729105
WBGene00000114_F13D12.4_alh-8_protein-coding E002 chrII:11729016-11729054 1.058 end1_T4 tbx37_T4 0.090 5primeExons_EXON
WBGene00000114_F13D12.4_alh-8_protein-coding E002 chrII:11729016-11729054 1.084 end1_T0 nhr25_T0 0.001 5primeExons_EXON
WBGene00000114_F13D12.4_alh-8_protein-coding E002 chrII:11729016-11729054 1.093 pha4_T0 hlh1_T0 0.056 5primeExons_EXON
WBGene00000114_F13D12.4_alh-8_protein-coding E002 chrII:11729016-11729054 1.121 pha4_T2 nhr25_T2 0.062 5primeExons_EXON
WBGene00000114_F13D12.4_alh-8_protein-coding E002 chrII:11729016-11729054 1.187 pha4_T3 nhr25_T3 0.000 5primeExons_EXON
WBGene00000114_F13D12.4_alh-8_protein-coding E002 chrII:11729016-11729054 1.365 pha4_T0 nhr25_T0 0.005 5primeExons_EXON
WBGene00000114_F13D12.4_alh-8_protein-coding E002 chrII:11729016-11729054 1.431 pha4_T3 cnd1_T3 0.003 5primeExons_EXON
BOUNDING_INTRON: chrII:11729106-11729265
>II:11744553-11744660.-.F13D12.7.5prime.F13D12.7b
GFF LINE F13D12.7 - FIRST_EXON: II:11744553-11744660 FIRST_INTRON: II:11744503-11744552 F13D12.7b
5primeExons: chrII:11744553-11744660
BOUNDING_INTRON: chrII:11744503-11744552
 
>II:11778435-11778526.+.F43G6.1.5prime.F43G6.1b
GFF LINE F43G6.1 + FIRST_EXON: II:11778435-11778526 FIRST_INTRON: II:11778527-11778575 F43G6.1b
5primeExons: chrII:11778435-11778526
BOUNDING_INTRON: chrII:11778527-11778575
WBGene00001016_F43G6.1_dna-2_protein-coding J016 chrII:11778527-11778575 1.176 nhr25_T1 end1_T1 0.016 5primeExons_BOUNDING_INTRON
 
>II:11828677-11829553.-.T27D12.4.5prime.T27D12.4c
GFF LINE T27D12.4 - FIRST_EXON: II:11828677-11829553 FIRST_INTRON: II:11828462-11828676 T27D12.4c
5primeExons: chrII:11828677-11829553
WBGene00003979_T27D12.4_pes-5_protein-coding E002 chrII:11828677-11829553 1.041 ceh32_T1 nhr25_T1 0.002 5primeExons_EXON
WBGene00003979_T27D12.4_pes-5_protein-coding E002 chrII:11828677-11829553 1.083 ceh32_T1 pha4_T1 0.060 5primeExons_EXON
WBGene00003979_T27D12.4_pes-5_protein-coding E002 chrII:11828677-11829553 1.140 ceh32_T1 end1_T1 0.062 5primeExons_EXON
WBGene00003979_T27D12.4_pes-5_protein-coding E002 chrII:11828677-11829553 1.388 ceh32_T4 nhr25_T4 0.024 5primeExons_EXON
BOUNDING_INTRON: chrII:11828462-11828676
 
>II:11898833-11899003.-.ZK930.3.5prime.ZK930.3b
GFF LINE ZK930.3 - FIRST_EXON: II:11898833-11899003 FIRST_INTRON: II:11898649-11898832 ZK930.3b
5primeExons: chrII:11898833-11899003
BOUNDING_INTRON: chrII:11898649-11898832
 
>II:11911196-11911331.-.ZK930.1.5prime.ZK930.1b
GFF LINE ZK930.1 - FIRST_EXON: II:11911196-11911331 FIRST_INTRON: II:11911130-11911195 ZK930.1b
5primeExons: chrII:11911196-11911331
BOUNDING_INTRON: chrII:11911130-11911195
 
>II:11933116-11933199.-.W03C9.4.5prime.W03C9.4c
GFF LINE W03C9.4 - FIRST_EXON: II:11933116-11933199 FIRST_INTRON: II:11933060-11933115 W03C9.4c
5primeExons: chrII:11933116-11933199
BOUNDING_INTRON: chrII:11933060-11933115
 
>II:11970255-11970687.+.W03C9.7.5prime.W03C9.7b.1
GFF LINE W03C9.7 + FIRST_EXON: II:11970255-11970687 FIRST_INTRON: II:11970688-11970738 W03C9.7b.1
5primeExons: chrII:11970255-11970687
BOUNDING_INTRON: chrII:11970688-11970738
 
>II:12000546-12000684.+.Y17G7B.23.5prime.Y17G7B.23b
GFF LINE Y17G7B.23 + FIRST_EXON: II:12000546-12000684 FIRST_INTRON: II:12000685-12000759 Y17G7B.23b
5primeExons: chrII:12000546-12000684
BOUNDING_INTRON: chrII:12000685-12000759
 
>II:12013183-12013245.+.Y17G7B.6.5prime.Y17G7B.6b
GFF LINE Y17G7B.6 + FIRST_EXON: II:12013183-12013245 FIRST_INTRON: II:12013246-12013783 Y17G7B.6b
5primeExons: chrII:12013183-12013245
BOUNDING_INTRON: chrII:12013246-12013783
 
>II:12016290-12016369.+.Y17G7B.6.5prime.Y17G7B.6c
GFF LINE Y17G7B.6 + FIRST_EXON: II:12016290-12016369 FIRST_INTRON: II:12016370-12022076 Y17G7B.6c
5primeExons: chrII:12016290-12016369
BOUNDING_INTRON: chrII:12016370-12022076
 
>II:1227917-1228515.+.F53A10.2.5prime.F53A10.2b
GFF LINE F53A10.2 + FIRST_EXON: II:1227917-1228515 FIRST_INTRON: II:1228516-1228929 F53A10.2b
5primeExons: chrII:1227917-1228515
WBGene00018734_F53A10.2_F53A10.2_protein-coding E008 chrII:1227917-1228269 1.039 end1_T3 cnd1_T3 0.001 5primeExons_EXON
WBGene00018734_F53A10.2_F53A10.2_protein-coding E008 chrII:1227917-1228269 1.098 end1_T2 cnd1_T2 0.002 5primeExons_EXON
BOUNDING_INTRON: chrII:1228516-1228929
>II:12279561-12279805.+.Y57A10A.29.5prime.Y57A10A.29.1
GFF LINE Y57A10A.29 + FIRST_EXON: II:12279561-12279805 FIRST_INTRON: II:12279806-12279900 Y57A10A.29.1
5primeExons: chrII:12279561-12279805
WBGene00013269_Y57A10A.29_Y57A10A.29_protein-coding E002 chrII:12279561-12279690 1.039 end1_T3 tbx37_T3 0.012 5primeExons_EXON
WBGene00013269_Y57A10A.29_Y57A10A.29_protein-coding E002 chrII:12279561-12279690 1.062 pha4_T3 cnd1_T3 0.003 5primeExons_EXON
WBGene00013269_Y57A10A.29_Y57A10A.29_protein-coding E002 chrII:12279561-12279690 1.104 end1_T2 tbx37_T2 0.008 5primeExons_EXON
WBGene00013269_Y57A10A.29_Y57A10A.29_protein-coding E002 chrII:12279561-12279690 1.151 end1_T2 hlh1_T2 0.044 5primeExons_EXON
WBGene00013269_Y57A10A.29_Y57A10A.29_protein-coding E002 chrII:12279561-12279690 1.514 end1_T3 ceh32_T3 0.030 5primeExons_EXON
WBGene00013269_Y57A10A.29_Y57A10A.29_protein-coding E002 chrII:12279561-12279690 1.603 pha4_T4 nhr25_T4 0.065 5primeExons_EXON
WBGene00013269_Y57A10A.29_Y57A10A.29_protein-coding E002 chrII:12279561-12279690 1.735 pha4_T3 ceh32_T3 0.005 5primeExons_EXON
WBGene00013269_Y57A10A.29_Y57A10A.29_protein-coding E002 chrII:12279561-12279690 1.898 end1_T4 nhr25_T4 0.040 5primeExons_EXON
BOUNDING_INTRON: chrII:12279806-12279900
WBGene00013269_Y57A10A.29_Y57A10A.29_protein-coding J006 chrII:12279806-12279900 1.208 ceh32_T4 nhr25_T4 0.008 5primeExons_BOUNDING_INTRON
>II:12282880-12283817.+.Y57A10A.30.5prime.Y57A10A.30.3
GFF LINE Y57A10A.30 + FIRST_EXON: II:12282880-12283817 FIRST_INTRON: II:12283818-12283870 Y57A10A.30.3
5primeExons: chrII:12282880-12283817
WBGene00002063_Y57A10A.30_ife-5_protein-coding E004 chrII:12283360-12283817 1.070 hlh1_T2 cnd1_T2 0.036 5primeExons_EXON
WBGene00002063_Y57A10A.30_ife-5_protein-coding E004 chrII:12283360-12283817 1.097 end1_T2 cnd1_T2 0.083 5primeExons_EXON
BOUNDING_INTRON: chrII:12283818-12283870
WBGene00002063_Y57A10A.30_ife-5_protein-coding J009 chrII:12283818-12283870 1.011 end1_T1 ceh32_T1 0.070 5primeExons_BOUNDING_INTRON
WBGene00002063_Y57A10A.30_ife-5_protein-coding J009 chrII:12283818-12283870 1.344 end1_T4 ceh32_T4 0.035 5primeExons_BOUNDING_INTRON
WBGene00002063_Y57A10A.30_ife-5_protein-coding J009 chrII:12283818-12283870 1.282 hlh1_T4 ceh32_T4 0.073 5primeExons_BOUNDING_INTRON
WBGene00002063_Y57A10A.30_ife-5_protein-coding J009 chrII:12283818-12283870 1.338 nhr25_T4 ceh32_T4 0.011 5primeExons_BOUNDING_INTRON
WBGene00002063_Y57A10A.30_ife-5_protein-coding J009 chrII:12283818-12283870 1.312 pha4_T4 ceh32_T4 0.031 5primeExons_BOUNDING_INTRON
>II:12341929-12342268.+.C50E10.4.5prime.C50E10.4c
GFF LINE C50E10.4 + FIRST_EXON: II:12341929-12342268 FIRST_INTRON: II:12342269-12342629 C50E10.4c
5primeExons: chrII:12341929-12342268
BOUNDING_INTRON: chrII:12342269-12342629
WBGene00004945_C50E10.4_sop-2_protein-coding J013 chrII:12342269-12342629 1.075 end1_T0 nhr25_T0 0.012 5primeExons_BOUNDING_INTRON
WBGene00004945_C50E10.4_sop-2_protein-coding J013 chrII:12342269-12342629 1.118 end1_T0 tbx37_T0 0.004 5primeExons_BOUNDING_INTRON
WBGene00004945_C50E10.4_sop-2_protein-coding J013 chrII:12342269-12342629 1.637 end1_T0 cnd1_T0 0.002 5primeExons_BOUNDING_INTRON
WBGene00004945_C50E10.4_sop-2_protein-coding J013 chrII:12342269-12342629 1.453 pha4_T0 cnd1_T0 0.004 5primeExons_BOUNDING_INTRON
 
>II:12669225-12669347.+.Y38E10A.21.5prime.Y38E10A.21b
GFF LINE Y38E10A.21 + FIRST_EXON: II:12669225-12669347 FIRST_INTRON: II:12669348-12669807 Y38E10A.21b
5primeExons: chrII:12669225-12669347
BOUNDING_INTRON: chrII:12669348-12669807
 
>II:12677382-12677626.-.Y38E10A.22.5prime.Y38E10A.22b
GFF LINE Y38E10A.22 - FIRST_EXON: II:12677382-12677626 FIRST_INTRON: II:12676190-12677381 Y38E10A.22b
5primeExons: chrII:12677382-12677626
BOUNDING_INTRON: chrII:12676190-12677381
 
>II:12806848-12807118.+.Y46G5A.19.5prime.Y46G5A.19a.1
GFF LINE Y46G5A.19 + FIRST_EXON: II:12806848-12807118 FIRST_INTRON: II:12807119-12807740 Y46G5A.19a.1
5primeExons: chrII:12806848-12807118
WBGene00012909_Y46G5A.19_spds-1_protein-coding E002 chrII:12806848-12806899 1.096 end1_T3 tbx37_T3 0.020 5primeExons_EXON
WBGene00012909_Y46G5A.19_spds-1_protein-coding E002 chrII:12806848-12806899 1.203 end1_T3 hlh1_T3 0.034 5primeExons_EXON
WBGene00012909_Y46G5A.19_spds-1_protein-coding E002 chrII:12806848-12806899 1.285 end1_T3 ceh32_T3 0.057 5primeExons_EXON
WBGene00012909_Y46G5A.19_spds-1_protein-coding E002 chrII:12806848-12806899 12.507 end1_T3 nhr25_T3 0.035 5primeExons_EXON
BOUNDING_INTRON: chrII:12807119-12807740
>II:12918409-12918777.-.F58G1.2.5prime.F58G1.2a.2
GFF LINE F58G1.2 - FIRST_EXON: II:12918409-12918777 FIRST_INTRON: II:12917822-12918408 F58G1.2a.2
5primeExons: chrII:12918409-12918777
WBGene00010264_F58G1.2_F58G1.2_protein-coding E004 chrII:12918409-12918777 1.088 ceh32_T4 end1_T4 0.000 5primeExons_EXON
BOUNDING_INTRON: chrII:12917822-12918408
WBGene00010264_F58G1.2_F58G1.2_protein-coding J010 chrII:12917822-12918408 1.237 tbx37_T4 end1_T4 0.023 5primeExons_BOUNDING_INTRON
 
>II:12996247-12996383.-.Y38F1A.6.5prime.Y38F1A.6.5
GFF LINE Y38F1A.6 - FIRST_EXON: II:12996247-12996383 FIRST_INTRON: II:12996196-12996246 Y38F1A.6.5
5primeExons: chrII:12996247-12996383
WBGene00012608_Y38F1A.6_Y38F1A.6_protein-coding E012 chrII:12996248-12996285 1.028 ceh32_T1 nhr25_T1 0.000 5primeExons_EXON
WBGene00012608_Y38F1A.6_Y38F1A.6_protein-coding E012 chrII:12996248-12996285 1.037 ceh32_T2 pha4_T2 0.025 5primeExons_EXON
WBGene00012608_Y38F1A.6_Y38F1A.6_protein-coding E012 chrII:12996248-12996285 1.093 ceh32_T4 hlh1_T4 0.005 5primeExons_EXON
WBGene00012608_Y38F1A.6_Y38F1A.6_protein-coding E012 chrII:12996248-12996285 1.134 ceh32_T1 hlh1_T1 0.001 5primeExons_EXON
WBGene00012608_Y38F1A.6_Y38F1A.6_protein-coding E012 chrII:12996248-12996285 1.219 ceh32_T0 hlh1_T0 0.004 5primeExons_EXON
WBGene00012608_Y38F1A.6_Y38F1A.6_protein-coding E012 chrII:12996248-12996285 1.467 ceh32_T2 hlh1_T2 0.002 5primeExons_EXON
BOUNDING_INTRON: chrII:12996196-12996246
>II:13023652-13023820.-.Y38F1A.10.5prime.Y38F1A.10d
GFF LINE Y38F1A.10 - FIRST_EXON: II:13023652-13023820 FIRST_INTRON: II:13019892-13023651 Y38F1A.10d
5primeExons: chrII:13023652-13023820
BOUNDING_INTRON: chrII:13019892-13023651
WBGene00003144_Y38F1A.10_max-2_protein-coding J026 chrII:13019892-13023651 1.808 end1_T1 ceh32_T1 0.021 5primeExons_BOUNDING_INTRON
WBGene00003144_Y38F1A.10_max-2_protein-coding J026 chrII:13019892-13023651 1.553 end1_T2 ceh32_T2 0.000 5primeExons_BOUNDING_INTRON
WBGene00003144_Y38F1A.10_max-2_protein-coding J026 chrII:13019892-13023651 1.105 end1_T3 ceh32_T3 0.000 5primeExons_BOUNDING_INTRON
WBGene00003144_Y38F1A.10_max-2_protein-coding J026 chrII:13019892-13023651 1.287 hlh1_T1 cnd1_T1 0.000 5primeExons_BOUNDING_INTRON
WBGene00003144_Y38F1A.10_max-2_protein-coding J026 chrII:13019892-13023651 1.831 hlh1_T1 ceh32_T1 0.000 5primeExons_BOUNDING_INTRON
WBGene00003144_Y38F1A.10_max-2_protein-coding J026 chrII:13019892-13023651 1.004 hlh1_T2 cnd1_T2 0.000 5primeExons_BOUNDING_INTRON
WBGene00003144_Y38F1A.10_max-2_protein-coding J026 chrII:13019892-13023651 1.651 hlh1_T2 ceh32_T2 0.000 5primeExons_BOUNDING_INTRON
WBGene00003144_Y38F1A.10_max-2_protein-coding J026 chrII:13019892-13023651 1.034 hlh1_T4 ceh32_T4 0.000 5primeExons_BOUNDING_INTRON
WBGene00003144_Y38F1A.10_max-2_protein-coding J026 chrII:13019892-13023651 1.110 nhr25_T1 cnd1_T1 0.002 5primeExons_BOUNDING_INTRON
WBGene00003144_Y38F1A.10_max-2_protein-coding J026 chrII:13019892-13023651 1.652 nhr25_T1 ceh32_T1 0.000 5primeExons_BOUNDING_INTRON
WBGene00003144_Y38F1A.10_max-2_protein-coding J026 chrII:13019892-13023651 1.535 nhr25_T2 ceh32_T2 0.000 5primeExons_BOUNDING_INTRON
WBGene00003144_Y38F1A.10_max-2_protein-coding J026 chrII:13019892-13023651 1.116 pha4_T1 cnd1_T1 0.019 5primeExons_BOUNDING_INTRON
WBGene00003144_Y38F1A.10_max-2_protein-coding J026 chrII:13019892-13023651 1.642 pha4_T1 ceh32_T1 0.000 5primeExons_BOUNDING_INTRON
 
>II:13060669-13060902.+.F42G4.3.5prime.F42G4.3c
GFF LINE F42G4.3 + FIRST_EXON: II:13060669-13060902 FIRST_INTRON: II:13060903-13064885 F42G4.3c
5primeExons: chrII:13060669-13060902
BOUNDING_INTRON: chrII:13060903-13064885
WBGene00006999_F42G4.3_zyx-1_protein-coding J020 chrII:13060903-13064885 1.237 pha4_T4 cnd1_T4 0.007 5primeExons_BOUNDING_INTRON
 
>II:13073669-13073913.+.F42G4.5.5prime.F42G4.5a
GFF LINE F42G4.5 + FIRST_EXON: II:13073669-13073913 FIRST_INTRON: II:13073914-13074689 F42G4.5a
5primeExons: chrII:13073669-13073913
BOUNDING_INTRON: chrII:13073914-13074689
 
>II:13096175-13096843.-.Y81G3A.5.5prime.Y81G3A.5b
GFF LINE Y81G3A.5 - FIRST_EXON: II:13096175-13096843 FIRST_INTRON: II:13096118-13096174 Y81G3A.5b
5primeExons: chrII:13096175-13096843
BOUNDING_INTRON: chrII:13096118-13096174
 
>II:13110187-13110236.-.F29C12.3.5prime.F29C12.3c
GFF LINE F29C12.3 - FIRST_EXON: II:13110187-13110236 FIRST_INTRON: II:13104797-13110186 F29C12.3c
5primeExons: chrII:13110187-13110236
BOUNDING_INTRON: chrII:13104797-13110186
 
>II:1311214-1311395.+.F56D12.6.5prime.F56D12.6b
GFF LINE F56D12.6 + FIRST_EXON: II:1311214-1311395 FIRST_INTRON: II:1311396-1311604 F56D12.6b
5primeExons: chrII:1311214-1311395
BOUNDING_INTRON: chrII:1311396-1311604
 
>II:13249189-13249316.+.F15D4.6.5prime.F15D4.6.1
GFF LINE F15D4.6 + FIRST_EXON: II:13249189-13249316 FIRST_INTRON: II:13249317-13249368 F15D4.6.1
5primeExons: chrII:13249189-13249316
BOUNDING_INTRON: chrII:13249317-13249368
 
>II:13324986-13325681.-.Y48C3A.8.5prime.Y48C3A.8b
GFF LINE Y48C3A.8 - FIRST_EXON: II:13324986-13325681 FIRST_INTRON: II:13322597-13324985 Y48C3A.8b
5primeExons: chrII:13324986-13325681
BOUNDING_INTRON: chrII:13322597-13324985
 
>II:13330461-13330782.-.Y48C3A.8.5prime.Y48C3A.8a.2
GFF LINE Y48C3A.8 - FIRST_EXON: II:13330461-13330782 FIRST_INTRON: II:13329718-13330460 Y48C3A.8a.2
5primeExons: chrII:13330461-13330782
BOUNDING_INTRON: chrII:13329718-13330460
 
>II:13392294-13392725.+.Y48C3A.14.5prime.Y48C3A.14c
GFF LINE Y48C3A.14 + FIRST_EXON: II:13392294-13392725 FIRST_INTRON: II:13392726-13393396 Y48C3A.14c
5primeExons: chrII:13392294-13392725
BOUNDING_INTRON: chrII:13392726-13393396
 
>II:13396086-13396354.+.Y48C3A.14.5prime.Y48C3A.14b
GFF LINE Y48C3A.14 + FIRST_EXON: II:13396086-13396354 FIRST_INTRON: II:13396355-13397106 Y48C3A.14b
5primeExons: chrII:13396086-13396354
BOUNDING_INTRON: chrII:13396355-13397106
 
>II:13413039-13413179.+.Y48C3A.18.5prime.Y48C3A.18b
GFF LINE Y48C3A.18 + FIRST_EXON: II:13413039-13413179 FIRST_INTRON: II:13413180-13413954 Y48C3A.18b
5primeExons: chrII:13413039-13413179
BOUNDING_INTRON: chrII:13413180-13413954
 
>II:13413954-13414080.+.Y48C3A.18.5prime.Y48C3A.18c
GFF LINE Y48C3A.18 + FIRST_EXON: II:13413954-13414080 FIRST_INTRON: II:13414081-13414501 Y48C3A.18c
5primeExons: chrII:13413954-13414080
BOUNDING_INTRON: chrII:13414081-13414501
 
>II:13415855-13415909.+.Y48E1C.1.5prime.Y48E1C.1d.2
GFF LINE Y48E1C.1 + FIRST_EXON: II:13415855-13415909 FIRST_INTRON: II:13415910-13419013 Y48E1C.1d.2
5primeExons: chrII:13415855-13415909
WBGene00013014_Y48E1C.1_Y48E1C.1_protein-coding E005 chrII:13415857-13415906 1.014 ceh32_T3 pha4_T3 0.017 5primeExons_EXON
WBGene00013014_Y48E1C.1_Y48E1C.1_protein-coding E005 chrII:13415857-13415906 1.091 ceh32_T4 pha4_T4 0.000 5primeExons_EXON
WBGene00013014_Y48E1C.1_Y48E1C.1_protein-coding E005 chrII:13415857-13415906 1.125 ceh32_T1 nhr25_T1 0.000 5primeExons_EXON
WBGene00013014_Y48E1C.1_Y48E1C.1_protein-coding E005 chrII:13415857-13415906 1.160 ceh32_T4 hlh1_T4 0.001 5primeExons_EXON
WBGene00013014_Y48E1C.1_Y48E1C.1_protein-coding E005 chrII:13415857-13415906 1.169 ceh32_T4 nhr25_T4 0.000 5primeExons_EXON
WBGene00013014_Y48E1C.1_Y48E1C.1_protein-coding E005 chrII:13415857-13415906 1.174 ceh32_T1 end1_T1 0.002 5primeExons_EXON
WBGene00013014_Y48E1C.1_Y48E1C.1_protein-coding E005 chrII:13415857-13415906 1.185 ceh32_T2 pha4_T2 0.000 5primeExons_EXON
WBGene00013014_Y48E1C.1_Y48E1C.1_protein-coding E005 chrII:13415857-13415906 1.243 ceh32_T1 pha4_T1 0.000 5primeExons_EXON
WBGene00013014_Y48E1C.1_Y48E1C.1_protein-coding E005 chrII:13415857-13415906 1.287 ceh32_T4 end1_T4 0.000 5primeExons_EXON
BOUNDING_INTRON: chrII:13415910-13419013
WBGene00013014_Y48E1C.1_Y48E1C.1_protein-coding J020 chrII:13415910-13419013 12.541 ceh32_T1 pha4_T1 0.012 5primeExons_BOUNDING_INTRON
WBGene00013014_Y48E1C.1_Y48E1C.1_protein-coding J020 chrII:13415910-13419013 1.170 ceh32_T3 end1_T3 0.017 5primeExons_BOUNDING_INTRON
WBGene00013014_Y48E1C.1_Y48E1C.1_protein-coding J020 chrII:13415910-13419013 12.845 hlh1_T1 pha4_T1 0.038 5primeExons_BOUNDING_INTRON
WBGene00013014_Y48E1C.1_Y48E1C.1_protein-coding J020 chrII:13415910-13419013 1.066 tbx37_T3 end1_T3 0.038 5primeExons_BOUNDING_INTRON
WBGene00013014_Y48E1C.1_Y48E1C.1_protein-coding J020 chrII:13415910-13419013 1.007 tbx37_T4 end1_T4 0.023 5primeExons_BOUNDING_INTRON
>II:13418963-13419259.+.Y48E1C.1.5prime.Y48E1C.1d.1
GFF LINE Y48E1C.1 + FIRST_EXON: II:13418963-13419259 FIRST_INTRON: II:13419260-13420327 Y48E1C.1d.1
5primeExons: chrII:13418963-13419259
BOUNDING_INTRON: chrII:13419260-13420327
 
>II:13455037-13455103.-.E01G4.4.5prime.E01G4.4c.2
GFF LINE E01G4.4 - FIRST_EXON: II:13455037-13455103 FIRST_INTRON: II:13454971-13455036 E01G4.4c.2
5primeExons: chrII:13455037-13455103
BOUNDING_INTRON: chrII:13454971-13455036
 
>II:13460080-13460118.-.E01G4.4.5prime.E01G4.4c.1
GFF LINE E01G4.4 - FIRST_EXON: II:13460080-13460118 FIRST_INTRON: II:13455097-13460079 E01G4.4c.1
5primeExons: chrII:13460080-13460118
BOUNDING_INTRON: chrII:13455097-13460079
 
>II:13460322-13460382.-.E01G4.4.5prime.E01G4.4b
GFF LINE E01G4.4 - FIRST_EXON: II:13460322-13460382 FIRST_INTRON: II:13460270-13460321 E01G4.4b
5primeExons: chrII:13460322-13460382
WBGene00004116_E01G4.4_pqn-27_protein-coding E016 chrII:13460349-13460382 1.004 ceh32_T4 pha4_T4 0.001 5primeExons_EXON
WBGene00004116_E01G4.4_pqn-27_protein-coding E016 chrII:13460349-13460382 1.081 ceh32_T4 nhr25_T4 0.000 5primeExons_EXON
BOUNDING_INTRON: chrII:13460270-13460321
WBGene00004116_E01G4.4_pqn-27_protein-coding J029 chrII:13460270-13460321 1.092 ceh32_T0 nhr25_T0 0.005 5primeExons_BOUNDING_INTRON
WBGene00004116_E01G4.4_pqn-27_protein-coding J029 chrII:13460270-13460321 1.187 ceh32_T1 nhr25_T1 0.000 5primeExons_BOUNDING_INTRON
>II:13461509-13461890.-.E01G4.3.5prime.E01G4.3b.1
GFF LINE E01G4.3 - FIRST_EXON: II:13461509-13461890 FIRST_INTRON: II:13461406-13461508 E01G4.3b.1
5primeExons: chrII:13461509-13461890
WBGene00008446_E01G4.3_E01G4.3_protein-coding E006 chrII:13461509-13461703 1.042 ceh32_T1 end1_T1 0.002 5primeExons_EXON
BOUNDING_INTRON: chrII:13461406-13461508
>II:13461944-13462063.-.E01G4.3.5prime.E01G4.3b.2
GFF LINE E01G4.3 - FIRST_EXON: II:13461944-13462063 FIRST_INTRON: II:13461704-13461943 E01G4.3b.2
5primeExons: chrII:13461944-13462063
WBGene00008446_E01G4.3_E01G4.3_protein-coding E010 chrII:13461948-13462011 1.123 pha4_T3 ceh32_T3 0.097 5primeExons_EXON
BOUNDING_INTRON: chrII:13461704-13461943
WBGene00008446_E01G4.3_E01G4.3_protein-coding J018 chrII:13461704-13461943 1.093 nhr25_T0 ceh32_T0 0.009 5primeExons_BOUNDING_INTRON
>II:13487984-13488172.-.F45H10.1.5prime.F45H10.1b
GFF LINE F45H10.1 - FIRST_EXON: II:13487984-13488172 FIRST_INTRON: II:13487934-13487983 F45H10.1b
5primeExons: chrII:13487984-13488172
BOUNDING_INTRON: chrII:13487934-13487983
 
>II:13539129-13539362.-.Y48E1B.2.5prime.Y48E1B.2b.1
GFF LINE Y48E1B.2 - FIRST_EXON: II:13539129-13539362 FIRST_INTRON: II:13537113-13539128 Y48E1B.2b.1
5primeExons: chrII:13539129-13539362
BOUNDING_INTRON: chrII:13537113-13539128
 
>II:13553222-13553424.-.Y48E1B.3.5prime.Y48E1B.3b
GFF LINE Y48E1B.3 - FIRST_EXON: II:13553222-13553424 FIRST_INTRON: II:13550576-13553221 Y48E1B.3b
5primeExons: chrII:13553222-13553424
WBGene00013002_Y48E1B.3_Y48E1B.3_protein-coding E005 chrII:13553400-13553424 1.091 nhr25_T4 end1_T4 0.044 5primeExons_EXON
BOUNDING_INTRON: chrII:13550576-13553221
>II:1355407-1355490.-.C13A10.1.5prime.C13A10.1a
GFF LINE C13A10.1 - FIRST_EXON: II:1355407-1355490 FIRST_INTRON: II:1354296-1355406 C13A10.1a
5primeExons: chrII:1355407-1355490
BOUNDING_INTRON: chrII:1354296-1355406
 
>II:13560399-13561136.-.Y48E1B.3.5prime.Y48E1B.3d
GFF LINE Y48E1B.3 - FIRST_EXON: II:13560399-13561136 FIRST_INTRON: II:13558002-13560398 Y48E1B.3d
5primeExons: chrII:13560399-13561136
BOUNDING_INTRON: chrII:13558002-13560398
 
>II:13567918-13567971.-.Y48E1B.3.5prime.Y48E1B.3c.2
GFF LINE Y48E1B.3 - FIRST_EXON: II:13567918-13567971 FIRST_INTRON: II:13567864-13567917 Y48E1B.3c.2
5primeExons: chrII:13567918-13567971
BOUNDING_INTRON: chrII:13567864-13567917
 
>II:13604046-13604258.+.Y48E1B.13.5prime.Y48E1B.13b
GFF LINE Y48E1B.13 + FIRST_EXON: II:13604046-13604258 FIRST_INTRON: II:13604259-13604302 Y48E1B.13b
5primeExons: chrII:13604046-13604258
BOUNDING_INTRON: chrII:13604259-13604302
 
>II:13772437-13772889.+.C01B9.1.5prime.C01B9.1a
GFF LINE C01B9.1 + FIRST_EXON: II:13772437-13772889 FIRST_INTRON: II:13772890-13772936 C01B9.1a
5primeExons: chrII:13772437-13772889
BOUNDING_INTRON: chrII:13772890-13772936
 
>II:13893697-13893955.+.Y51H1A.6.5prime.Y51H1A.6b.2
GFF LINE Y51H1A.6 + FIRST_EXON: II:13893697-13893955 FIRST_INTRON: II:13893956-13895893 Y51H1A.6b.2
5primeExons: chrII:13893697-13893955
BOUNDING_INTRON: chrII:13893956-13895893
 
>II:13900589-13900710.-.W02B8.1.5prime.W02B8.1.2
GFF LINE W02B8.1 - FIRST_EXON: II:13900589-13900710 FIRST_INTRON: II:13900541-13900588 W02B8.1.2
5primeExons: chrII:13900589-13900710
BOUNDING_INTRON: chrII:13900541-13900588
 
>II:13955874-13955992.-.W07G1.3.5prime.W07G1.3.2
GFF LINE W07G1.3 - FIRST_EXON: II:13955874-13955992 FIRST_INTRON: II:13954167-13955873 W07G1.3.2
5primeExons: chrII:13955874-13955992
WBGene00012330_W07G1.3_zip-3_protein-coding E005 chrII:13955874-13955990 1.285 ceh32_T2 end1_T2 0.073 5primeExons_EXON
BOUNDING_INTRON: chrII:13954167-13955873
WBGene00012330_W07G1.3_zip-3_protein-coding J011 chrII:13954167-13955873 1.805 cnd1_T3 end1_T3 0.074 5primeExons_BOUNDING_INTRON
>II:14125086-14125601.-.K09E4.3.5prime.K09E4.3b
GFF LINE K09E4.3 - FIRST_EXON: II:14125086-14125601 FIRST_INTRON: II:14124252-14125085 K09E4.3b
5primeExons: chrII:14125086-14125601
BOUNDING_INTRON: chrII:14124252-14125085
 
>II:14131360-14131752.-.K09E4.2.5prime.K09E4.2b
GFF LINE K09E4.2 - FIRST_EXON: II:14131360-14131752 FIRST_INTRON: II:14131313-14131359 K09E4.2b
5primeExons: chrII:14131360-14131752
BOUNDING_INTRON: chrII:14131313-14131359
 
>II:14134992-14135365.-.W03H9.4.5prime.W03H9.4c
GFF LINE W03H9.4 - FIRST_EXON: II:14134992-14135365 FIRST_INTRON: II:14133821-14134991 W03H9.4c
5primeExons: chrII:14134992-14135365
BOUNDING_INTRON: chrII:14133821-14134991
 
>II:14136277-14136723.-.W03H9.4.5prime.W03H9.4b
GFF LINE W03H9.4 - FIRST_EXON: II:14136277-14136723 FIRST_INTRON: II:14135374-14136276 W03H9.4b
5primeExons: chrII:14136277-14136723
BOUNDING_INTRON: chrII:14135374-14136276
 
>II:14183424-14183618.+.Y48B6A.6.5prime.Y48B6A.6b
GFF LINE Y48B6A.6 + FIRST_EXON: II:14183424-14183618 FIRST_INTRON: II:14183619-14183965 Y48B6A.6b
5primeExons: chrII:14183424-14183618
WBGene00012980_Y48B6A.6_efhd-1_protein-coding E005 chrII:14183424-14183617 1.013 end1_T4 nhr25_T4 0.047 5primeExons_EXON
WBGene00012980_Y48B6A.6_efhd-1_protein-coding E005 chrII:14183424-14183617 1.520 hlh1_T4 cnd1_T4 0.000 5primeExons_EXON
WBGene00012980_Y48B6A.6_efhd-1_protein-coding E005 chrII:14183424-14183617 1.548 hlh1_T2 end1_T2 0.048 5primeExons_EXON
WBGene00012980_Y48B6A.6_efhd-1_protein-coding E005 chrII:14183424-14183617 1.600 hlh1_T4 pha4_T4 0.000 5primeExons_EXON
WBGene00012980_Y48B6A.6_efhd-1_protein-coding E005 chrII:14183424-14183617 1.655 hlh1_T4 nhr25_T4 0.000 5primeExons_EXON
WBGene00012980_Y48B6A.6_efhd-1_protein-coding E005 chrII:14183424-14183617 1.703 hlh1_T4 ceh32_T4 0.000 5primeExons_EXON
WBGene00012980_Y48B6A.6_efhd-1_protein-coding E005 chrII:14183424-14183617 1.837 hlh1_T4 tbx37_T4 0.000 5primeExons_EXON
WBGene00012980_Y48B6A.6_efhd-1_protein-coding E005 chrII:14183424-14183617 13.924 hlh1_T0 pha4_T0 0.010 5primeExons_EXON
WBGene00012980_Y48B6A.6_efhd-1_protein-coding E005 chrII:14183424-14183617 14.280 hlh1_T0 ceh32_T0 0.001 5primeExons_EXON
WBGene00012980_Y48B6A.6_efhd-1_protein-coding E005 chrII:14183424-14183617 14.578 hlh1_T0 nhr25_T0 0.004 5primeExons_EXON
WBGene00012980_Y48B6A.6_efhd-1_protein-coding E005 chrII:14183424-14183617 14.948 hlh1_T0 cnd1_T0 0.001 5primeExons_EXON
WBGene00012980_Y48B6A.6_efhd-1_protein-coding E005 chrII:14183424-14183617 2.022 hlh1_T3 pha4_T3 0.000 5primeExons_EXON
WBGene00012980_Y48B6A.6_efhd-1_protein-coding E005 chrII:14183424-14183617 2.465 hlh1_T3 cnd1_T3 0.000 5primeExons_EXON
WBGene00012980_Y48B6A.6_efhd-1_protein-coding E005 chrII:14183424-14183617 2.487 hlh1_T1 end1_T1 0.004 5primeExons_EXON
WBGene00012980_Y48B6A.6_efhd-1_protein-coding E005 chrII:14183424-14183617 2.518 hlh1_T3 ceh32_T3 0.000 5primeExons_EXON
WBGene00012980_Y48B6A.6_efhd-1_protein-coding E005 chrII:14183424-14183617 2.582 hlh1_T0 tbx37_T0 0.019 5primeExons_EXON
WBGene00012980_Y48B6A.6_efhd-1_protein-coding E005 chrII:14183424-14183617 2.652 hlh1_T3 nhr25_T3 0.000 5primeExons_EXON
WBGene00012980_Y48B6A.6_efhd-1_protein-coding E005 chrII:14183424-14183617 2.785 hlh1_T3 tbx37_T3 0.000 5primeExons_EXON
WBGene00012980_Y48B6A.6_efhd-1_protein-coding E005 chrII:14183424-14183617 2.801 hlh1_T1 cnd1_T1 0.000 5primeExons_EXON
WBGene00012980_Y48B6A.6_efhd-1_protein-coding E005 chrII:14183424-14183617 3.121 hlh1_T1 pha4_T1 0.001 5primeExons_EXON
WBGene00012980_Y48B6A.6_efhd-1_protein-coding E005 chrII:14183424-14183617 3.185 hlh1_T2 cnd1_T2 0.000 5primeExons_EXON
WBGene00012980_Y48B6A.6_efhd-1_protein-coding E005 chrII:14183424-14183617 3.259 hlh1_T2 tbx37_T2 0.000 5primeExons_EXON
WBGene00012980_Y48B6A.6_efhd-1_protein-coding E005 chrII:14183424-14183617 3.317 hlh1_T1 nhr25_T1 0.000 5primeExons_EXON
WBGene00012980_Y48B6A.6_efhd-1_protein-coding E005 chrII:14183424-14183617 3.381 hlh1_T2 pha4_T2 0.000 5primeExons_EXON
WBGene00012980_Y48B6A.6_efhd-1_protein-coding E005 chrII:14183424-14183617 3.389 hlh1_T2 nhr25_T2 0.000 5primeExons_EXON
WBGene00012980_Y48B6A.6_efhd-1_protein-coding E005 chrII:14183424-14183617 3.566 hlh1_T2 ceh32_T2 0.000 5primeExons_EXON
WBGene00012980_Y48B6A.6_efhd-1_protein-coding E005 chrII:14183424-14183617 3.636 hlh1_T1 ceh32_T1 0.000 5primeExons_EXON
WBGene00012980_Y48B6A.6_efhd-1_protein-coding E005 chrII:14183424-14183617 4.594 hlh1_T1 tbx37_T1 0.000 5primeExons_EXON
BOUNDING_INTRON: chrII:14183619-14183965
>II:14310421-14310462.-.Y54G11A.13.5prime.Y54G11A.13b
GFF LINE Y54G11A.13 - FIRST_EXON: II:14310421-14310462 FIRST_INTRON: II:14310361-14310420 Y54G11A.13b
5primeExons: chrII:14310421-14310462
BOUNDING_INTRON: chrII:14310361-14310420
 
>II:14320780-14320917.+.ZK897.10.5prime.Y54G11A.14b
GFF LINE ZK897.10 + FIRST_EXON: II:14320780-14320917 FIRST_INTRON: II:1-1 Y54G11A.14b
5primeExons: chrII:14320780-14320917
WBGene00013221_Y54G11A.14_Y54G11A.14_protein-coding E005 chrII:14320780-14320917 1.633 hlh1_T2 ceh32_T2 0.035 5primeExons_EXON
BOUNDING_INTRON: chrII:1-1
 
>II:14359530-14359585.+.R06A4.9.5prime.R06A4.9b
GFF LINE R06A4.9 + FIRST_EXON: II:14359530-14359585 FIRST_INTRON: II:14359586-14359633 R06A4.9b
5primeExons: chrII:14359530-14359585
BOUNDING_INTRON: chrII:14359586-14359633
 
>II:14376781-14376843.-.R06A4.10.5prime.R06A4.10a
GFF LINE R06A4.10 - FIRST_EXON: II:14376781-14376843 FIRST_INTRON: II:14376627-14376780 R06A4.10a
5primeExons: chrII:14376781-14376843
BOUNDING_INTRON: chrII:14376627-14376780
 
>II:14407008-14407351.+.F26H11.2.5prime.F26H11.2j
GFF LINE F26H11.2 + FIRST_EXON: II:14407008-14407351 FIRST_INTRON: II:14407352-14407399 F26H11.2j
5primeExons: chrII:14407008-14407351
WBGene00009180_F26H11.2_nurf-1_protein-coding E034 chrII:14407173-14407220 1.013 cnd1_T2 hlh1_T2 0.003 5primeExons_EXON
WBGene00009180_F26H11.2_nurf-1_protein-coding E034 chrII:14407173-14407220 1.087 nhr25_T2 hlh1_T2 0.000 5primeExons_EXON
WBGene00009180_F26H11.2_nurf-1_protein-coding E034 chrII:14407173-14407220 1.147 ceh32_T1 pha4_T1 0.000 5primeExons_EXON
WBGene00009180_F26H11.2_nurf-1_protein-coding E034 chrII:14407173-14407220 1.189 cnd1_T3 pha4_T3 0.000 5primeExons_EXON
WBGene00009180_F26H11.2_nurf-1_protein-coding E034 chrII:14407173-14407220 1.291 cnd1_T4 pha4_T4 0.000 5primeExons_EXON
WBGene00009180_F26H11.2_nurf-1_protein-coding E034 chrII:14407173-14407220 1.365 nhr25_T1 pha4_T1 0.000 5primeExons_EXON
WBGene00009180_F26H11.2_nurf-1_protein-coding E034 chrII:14407173-14407220 1.468 cnd1_T1 pha4_T1 0.000 5primeExons_EXON
BOUNDING_INTRON: chrII:14407352-14407399
>II:14444909-14445400.+.K04B12.3.5prime.K04B12.3c
GFF LINE K04B12.3 + FIRST_EXON: II:14444909-14445400 FIRST_INTRON: II:14445401-14445942 K04B12.3c
5primeExons: chrII:14444909-14445400
BOUNDING_INTRON: chrII:14445401-14445942
 
>II:14473059-14473269.-.C13B4.1.5prime.C13B4.1c
GFF LINE C13B4.1 - FIRST_EXON: II:14473059-14473269 FIRST_INTRON: II:14472121-14473058 C13B4.1c
5primeExons: chrII:14473059-14473269
BOUNDING_INTRON: chrII:14472121-14473058
 
>II:14508442-14508515.+.K10H10.10.5prime.K10H10.10b
GFF LINE K10H10.10 + FIRST_EXON: II:14508442-14508515 FIRST_INTRON: II:14508516-14509006 K10H10.10b
5primeExons: chrII:14508442-14508515
BOUNDING_INTRON: chrII:14508516-14509006
 
>II:14533229-14533441.+.ZK897.10.5prime.F57C2.6c
GFF LINE ZK897.10 + FIRST_EXON: II:14533229-14533441 FIRST_INTRON: II:1-1 F57C2.6c
5primeExons: chrII:14533229-14533441
WBGene00010198_F57C2.6_spat-1_protein-coding E011 chrII:14533229-14533509 1.002 nhr25_T2 ceh32_T2 0.000 5primeExons_EXON
WBGene00010198_F57C2.6_spat-1_protein-coding E011 chrII:14533229-14533509 1.012 hlh1_T1 ceh32_T1 0.000 5primeExons_EXON
WBGene00010198_F57C2.6_spat-1_protein-coding E011 chrII:14533229-14533509 1.043 hlh1_T2 ceh32_T2 0.001 5primeExons_EXON
WBGene00010198_F57C2.6_spat-1_protein-coding E011 chrII:14533229-14533509 1.054 nhr25_T1 ceh32_T1 0.000 5primeExons_EXON
WBGene00010198_F57C2.6_spat-1_protein-coding E011 chrII:14533229-14533509 1.113 end1_T2 ceh32_T2 0.000 5primeExons_EXON
WBGene00010198_F57C2.6_spat-1_protein-coding E011 chrII:14533229-14533509 1.198 end1_T1 ceh32_T1 0.011 5primeExons_EXON
WBGene00010198_F57C2.6_spat-1_protein-coding E011 chrII:14533229-14533509 1.253 pha4_T1 ceh32_T1 0.000 5primeExons_EXON
WBGene00010198_F57C2.6_spat-1_protein-coding E011 chrII:14533229-14533509 1.362 pha4_T2 ceh32_T2 0.000 5primeExons_EXON
BOUNDING_INTRON: chrII:1-1
>II:14552296-14552463.+.ZK897.10.5prime.C04H5.8b
GFF LINE ZK897.10 + FIRST_EXON: II:14552296-14552463 FIRST_INTRON: II:1-1 C04H5.8b
5primeExons: chrII:14552296-14552463
BOUNDING_INTRON: chrII:1-1
 
>II:14555945-14556073.-.C04H5.6.5prime.C04H5.6b
GFF LINE C04H5.6 - FIRST_EXON: II:14555945-14556073 FIRST_INTRON: II:14553281-14555944 C04H5.6b
5primeExons: chrII:14555945-14556073
BOUNDING_INTRON: chrII:14553281-14555944
 
>II:14580602-14580649.-.C01G12.10.5prime.C01G12.10.2
GFF LINE C01G12.10 - FIRST_EXON: II:14580602-14580649 FIRST_INTRON: II:14580557-14580601 C01G12.10.2
5primeExons: chrII:14580602-14580649
BOUNDING_INTRON: chrII:14580557-14580601
 
>II:14609299-14609448.+.F19H8.1.5prime.F19H8.1b
GFF LINE F19H8.1 + FIRST_EXON: II:14609299-14609448 FIRST_INTRON: II:14609449-14609491 F19H8.1b
5primeExons: chrII:14609299-14609448
WBGene00006603_F19H8.1_tps-2_protein-coding E011 chrII:14609299-14609448 1.115 cnd1_T4 nhr25_T4 0.000 5primeExons_EXON
BOUNDING_INTRON: chrII:14609449-14609491
WBGene00006603_F19H8.1_tps-2_protein-coding J025 chrII:14609449-14609491 1.058 cnd1_T4 pha4_T4 0.030 5primeExons_BOUNDING_INTRON
WBGene00006603_F19H8.1_tps-2_protein-coding J025 chrII:14609449-14609491 1.111 cnd1_T4 nhr25_T4 0.000 5primeExons_BOUNDING_INTRON
WBGene00006603_F19H8.1_tps-2_protein-coding J025 chrII:14609449-14609491 11.741 end1_T2 ceh32_T2 0.092 5primeExons_BOUNDING_INTRON
 
>II:14642053-14642074.-.C38C6.2.5prime.C38C6.2c.2
GFF LINE C38C6.2 - FIRST_EXON: II:14642053-14642074 FIRST_INTRON: II:14642005-14642052 C38C6.2c.2
5primeExons: chrII:14642053-14642074
WBGene00000225_C38C6.2_atgp-2_protein-coding E008 chrII:14642053-14642074 1.767 hlh1_T0 ceh32_T0 0.000 5primeExons_EXON
BOUNDING_INTRON: chrII:14642005-14642052
WBGene00000225_C38C6.2_atgp-2_protein-coding J021 chrII:14642005-14642052 1.227 hlh1_T0 nhr25_T0 0.010 5primeExons_BOUNDING_INTRON
WBGene00000225_C38C6.2_atgp-2_protein-coding J021 chrII:14642005-14642052 2.078 hlh1_T0 ceh32_T0 0.000 5primeExons_BOUNDING_INTRON
 
>II:14643502-14643659.-.C38C6.2.5prime.C38C6.2b
GFF LINE C38C6.2 - FIRST_EXON: II:14643502-14643659 FIRST_INTRON: II:14643095-14643501 C38C6.2b
5primeExons: chrII:14643502-14643659
WBGene00000225_C38C6.2_atgp-2_protein-coding E013 chrII:14643502-14643659 1.395 hlh1_T0 ceh32_T0 0.000 5primeExons_EXON
BOUNDING_INTRON: chrII:14643095-14643501
WBGene00000225_C38C6.2_atgp-2_protein-coding J025 chrII:14643095-14643501 1.554 hlh1_T0 nhr25_T0 0.002 5primeExons_BOUNDING_INTRON
WBGene00000225_C38C6.2_atgp-2_protein-coding J025 chrII:14643095-14643501 1.617 hlh1_T0 pha4_T0 0.087 5primeExons_BOUNDING_INTRON
WBGene00000225_C38C6.2_atgp-2_protein-coding J025 chrII:14643095-14643501 1.530 hlh1_T0 ceh32_T0 0.000 5primeExons_BOUNDING_INTRON
 
>II:14651003-14651037.-.ZC101.2.5prime.ZC101.2g
GFF LINE ZC101.2 - FIRST_EXON: II:14651003-14651037 FIRST_INTRON: II:14650899-14651002 ZC101.2g
5primeExons: chrII:14651003-14651037
WBGene00006787_ZC101.2_unc-52_protein-coding E011 chrII:14651003-14651037 1.069 end1_T4 nhr25_T4 0.076 5primeExons_EXON
WBGene00006787_ZC101.2_unc-52_protein-coding E011 chrII:14651003-14651037 13.699 hlh1_T1 nhr25_T1 0.000 5primeExons_EXON
WBGene00006787_ZC101.2_unc-52_protein-coding E011 chrII:14651003-14651037 2.445 hlh1_T2 nhr25_T2 0.000 5primeExons_EXON
WBGene00006787_ZC101.2_unc-52_protein-coding E011 chrII:14651003-14651037 2.534 hlh1_T2 tbx37_T2 0.000 5primeExons_EXON
WBGene00006787_ZC101.2_unc-52_protein-coding E011 chrII:14651003-14651037 13.184 hlh1_T2 ceh32_T2 0.001 5primeExons_EXON
WBGene00006787_ZC101.2_unc-52_protein-coding E011 chrII:14651003-14651037 13.852 hlh1_T2 cnd1_T2 0.000 5primeExons_EXON
WBGene00006787_ZC101.2_unc-52_protein-coding E011 chrII:14651003-14651037 1.749 hlh1_T3 pha4_T3 0.002 5primeExons_EXON
WBGene00006787_ZC101.2_unc-52_protein-coding E011 chrII:14651003-14651037 2.171 hlh1_T3 tbx37_T3 0.000 5primeExons_EXON
WBGene00006787_ZC101.2_unc-52_protein-coding E011 chrII:14651003-14651037 2.408 hlh1_T3 nhr25_T3 0.000 5primeExons_EXON
WBGene00006787_ZC101.2_unc-52_protein-coding E011 chrII:14651003-14651037 1.481 hlh1_T3 end1_T3 0.014 5primeExons_EXON
WBGene00006787_ZC101.2_unc-52_protein-coding E011 chrII:14651003-14651037 2.609 hlh1_T3 cnd1_T3 0.000 5primeExons_EXON
WBGene00006787_ZC101.2_unc-52_protein-coding E011 chrII:14651003-14651037 2.832 hlh1_T3 ceh32_T3 0.000 5primeExons_EXON
WBGene00006787_ZC101.2_unc-52_protein-coding E011 chrII:14651003-14651037 2.462 hlh1_T4 pha4_T4 0.000 5primeExons_EXON
WBGene00006787_ZC101.2_unc-52_protein-coding E011 chrII:14651003-14651037 2.499 hlh1_T4 nhr25_T4 0.000 5primeExons_EXON
WBGene00006787_ZC101.2_unc-52_protein-coding E011 chrII:14651003-14651037 3.104 hlh1_T4 tbx37_T4 0.000 5primeExons_EXON
WBGene00006787_ZC101.2_unc-52_protein-coding E011 chrII:14651003-14651037 1.439 hlh1_T4 end1_T4 0.000 5primeExons_EXON
WBGene00006787_ZC101.2_unc-52_protein-coding E011 chrII:14651003-14651037 2.690 hlh1_T4 cnd1_T4 0.000 5primeExons_EXON
WBGene00006787_ZC101.2_unc-52_protein-coding E011 chrII:14651003-14651037 2.849 hlh1_T4 ceh32_T4 0.000 5primeExons_EXON
BOUNDING_INTRON: chrII:14650899-14651002
WBGene00006787_ZC101.2_unc-52_protein-coding J051 chrII:14650899-14651002 14.151 hlh1_T2 nhr25_T2 0.000 5primeExons_BOUNDING_INTRON
WBGene00006787_ZC101.2_unc-52_protein-coding J051 chrII:14650899-14651002 2.311 hlh1_T2 tbx37_T2 0.001 5primeExons_BOUNDING_INTRON
WBGene00006787_ZC101.2_unc-52_protein-coding J051 chrII:14650899-14651002 12.955 hlh1_T2 ceh32_T2 0.004 5primeExons_BOUNDING_INTRON
WBGene00006787_ZC101.2_unc-52_protein-coding J051 chrII:14650899-14651002 13.631 hlh1_T2 cnd1_T2 0.000 5primeExons_BOUNDING_INTRON
WBGene00006787_ZC101.2_unc-52_protein-coding J051 chrII:14650899-14651002 1.538 hlh1_T3 pha4_T3 0.022 5primeExons_BOUNDING_INTRON
WBGene00006787_ZC101.2_unc-52_protein-coding J051 chrII:14650899-14651002 2.090 hlh1_T3 tbx37_T3 0.000 5primeExons_BOUNDING_INTRON
WBGene00006787_ZC101.2_unc-52_protein-coding J051 chrII:14650899-14651002 2.487 hlh1_T3 nhr25_T3 0.000 5primeExons_BOUNDING_INTRON
WBGene00006787_ZC101.2_unc-52_protein-coding J051 chrII:14650899-14651002 14.239 hlh1_T3 cnd1_T3 0.000 5primeExons_BOUNDING_INTRON
WBGene00006787_ZC101.2_unc-52_protein-coding J051 chrII:14650899-14651002 1.769 hlh1_T3 end1_T3 0.022 5primeExons_BOUNDING_INTRON
WBGene00006787_ZC101.2_unc-52_protein-coding J051 chrII:14650899-14651002 3.122 hlh1_T3 ceh32_T3 0.000 5primeExons_BOUNDING_INTRON
WBGene00006787_ZC101.2_unc-52_protein-coding J051 chrII:14650899-14651002 2.331 hlh1_T4 nhr25_T4 0.000 5primeExons_BOUNDING_INTRON
WBGene00006787_ZC101.2_unc-52_protein-coding J051 chrII:14650899-14651002 2.356 hlh1_T4 pha4_T4 0.000 5primeExons_BOUNDING_INTRON
WBGene00006787_ZC101.2_unc-52_protein-coding J051 chrII:14650899-14651002 2.786 hlh1_T4 tbx37_T4 0.000 5primeExons_BOUNDING_INTRON
WBGene00006787_ZC101.2_unc-52_protein-coding J051 chrII:14650899-14651002 1.489 hlh1_T4 end1_T4 0.000 5primeExons_BOUNDING_INTRON
WBGene00006787_ZC101.2_unc-52_protein-coding J051 chrII:14650899-14651002 2.372 hlh1_T4 cnd1_T4 0.000 5primeExons_BOUNDING_INTRON
WBGene00006787_ZC101.2_unc-52_protein-coding J051 chrII:14650899-14651002 2.532 hlh1_T4 ceh32_T4 0.000 5primeExons_BOUNDING_INTRON
 
>II:14654219-14654428.-.ZC101.2.5prime.ZC101.2p
GFF LINE ZC101.2 - FIRST_EXON: II:14654219-14654428 FIRST_INTRON: II:14653816-14654218 ZC101.2p
5primeExons: chrII:14654219-14654428
BOUNDING_INTRON: chrII:14653816-14654218
 
>II:14768462-14768742.+.Y54E2A.4.5prime.Y54E2A.4b
GFF LINE Y54E2A.4 + FIRST_EXON: II:14768462-14768742 FIRST_INTRON: II:14768743-14769624 Y54E2A.4b
5primeExons: chrII:14768462-14768742
BOUNDING_INTRON: chrII:14768743-14769624
 
>II:14773761-14774577.+.Y54E2A.4.5prime.Y54E2A.4c
GFF LINE Y54E2A.4 + FIRST_EXON: II:14773761-14774577 FIRST_INTRON: II:14774578-14775295 Y54E2A.4c
5primeExons: chrII:14773761-14774577
BOUNDING_INTRON: chrII:14774578-14775295
 
>II:14780040-14780469.+.Y54E2A.8.5prime.Y54E2A.8b
GFF LINE Y54E2A.8 + FIRST_EXON: II:14780040-14780469 FIRST_INTRON: II:14780470-14781174 Y54E2A.8b
5primeExons: chrII:14780040-14780469
WBGene00013193_Y54E2A.8_Y54E2A.8_protein-coding E006 chrII:14780040-14780469 1.338 end1_T2 cnd1_T2 0.018 5primeExons_EXON
BOUNDING_INTRON: chrII:14780470-14781174
 
>II:14799180-14799215.+.Y54E2A.12.5prime.Y54E2A.12b.2
GFF LINE Y54E2A.12 + FIRST_EXON: II:14799180-14799215 FIRST_INTRON: II:14799216-14799318 Y54E2A.12b.2
5primeExons: chrII:14799180-14799215
BOUNDING_INTRON: chrII:14799216-14799318
 
>II:14799690-14799740.+.Y54E2A.12.5prime.Y54E2A.12b.1
GFF LINE Y54E2A.12 + FIRST_EXON: II:14799690-14799740 FIRST_INTRON: II:14799741-14800408 Y54E2A.12b.1
5primeExons: chrII:14799690-14799740
BOUNDING_INTRON: chrII:14799741-14800408
 
>II:14813030-14813156.+.W01D2.5.5prime.W01D2.5a.2
GFF LINE W01D2.5 + FIRST_EXON: II:14813030-14813156 FIRST_INTRON: II:14813157-14813518 W01D2.5a.2
5primeExons: chrII:14813030-14813156
BOUNDING_INTRON: chrII:14813157-14813518
 
>II:14813519-14813678.+.W01D2.5.5prime.W01D2.5b.1
GFF LINE W01D2.5 + FIRST_EXON: II:14813519-14813678 FIRST_INTRON: II:14813679-14813714 W01D2.5b.1
5primeExons: chrII:14813519-14813678
BOUNDING_INTRON: chrII:14813679-14813714
 
>II:14816763-14817352.-.W01D2.2.5prime.W01D2.2d
GFF LINE W01D2.2 - FIRST_EXON: II:14816763-14817352 FIRST_INTRON: II:14816717-14816762 W01D2.2d
5primeExons: chrII:14816763-14817352
WBGene00003651_W01D2.2_nhr-61_protein-coding E004 chrII:14816763-14816771 12.490 pha4_T1 ceh32_T1 0.002 5primeExons_EXON
WBGene00003651_W01D2.2_nhr-61_protein-coding E004 chrII:14816763-14816771 12.716 nhr25_T1 ceh32_T1 0.000 5primeExons_EXON
WBGene00003651_W01D2.2_nhr-61_protein-coding E004 chrII:14816763-14816771 13.024 end1_T1 ceh32_T1 0.002 5primeExons_EXON
BOUNDING_INTRON: chrII:14816717-14816762
WBGene00003651_W01D2.2_nhr-61_protein-coding J016 chrII:14816717-14816762 12.891 end1_T1 ceh32_T1 0.005 5primeExons_BOUNDING_INTRON
WBGene00003651_W01D2.2_nhr-61_protein-coding J016 chrII:14816717-14816762 12.546 nhr25_T1 ceh32_T1 0.001 5primeExons_BOUNDING_INTRON
WBGene00003651_W01D2.2_nhr-61_protein-coding J016 chrII:14816717-14816762 12.268 pha4_T1 ceh32_T1 0.006 5primeExons_BOUNDING_INTRON
>II:14818416-14818541.-.W01D2.2.5prime.W01D2.2a.1
GFF LINE W01D2.2 - FIRST_EXON: II:14818416-14818541 FIRST_INTRON: II:14818371-14818415 W01D2.2a.1
5primeExons: chrII:14818416-14818541
BOUNDING_INTRON: chrII:14818371-14818415
WBGene00003651_W01D2.2_nhr-61_protein-coding J019 chrII:14818371-14818415 1.301 ceh32_T2 end1_T2 0.001 5primeExons_BOUNDING_INTRON
WBGene00003651_W01D2.2_nhr-61_protein-coding J019 chrII:14818371-14818415 1.512 hlh1_T2 end1_T2 0.004 5primeExons_BOUNDING_INTRON
WBGene00003651_W01D2.2_nhr-61_protein-coding J019 chrII:14818371-14818415 1.283 tbx37_T2 end1_T2 0.006 5primeExons_BOUNDING_INTRON
 
>II:14867633-14867742.+.R05H10.5.5prime.R05H10.5a.1
GFF LINE R05H10.5 + FIRST_EXON: II:14867633-14867742 FIRST_INTRON: II:14867743-14867840 R05H10.5a.1
5primeExons: chrII:14867633-14867742
WBGene00011045_R05H10.5_gpx-2_protein-coding E002 chrII:14867633-14867636 1.058 pha4_T1 hlh1_T1 0.053 5primeExons_EXON
WBGene00011045_R05H10.5_gpx-2_protein-coding E002 chrII:14867633-14867636 1.074 end1_T0 tbx37_T0 0.055 5primeExons_EXON
WBGene00011045_R05H10.5_gpx-2_protein-coding E002 chrII:14867633-14867636 1.180 end1_T3 nhr25_T3 0.005 5primeExons_EXON
WBGene00011045_R05H10.5_gpx-2_protein-coding E002 chrII:14867633-14867636 1.188 tbx37_T2 nhr25_T2 0.008 5primeExons_EXON
WBGene00011045_R05H10.5_gpx-2_protein-coding E002 chrII:14867633-14867636 1.276 end1_T1 tbx37_T1 0.000 5primeExons_EXON
WBGene00011045_R05H10.5_gpx-2_protein-coding E002 chrII:14867633-14867636 1.282 pha4_T3 nhr25_T3 0.002 5primeExons_EXON
WBGene00011045_R05H10.5_gpx-2_protein-coding E002 chrII:14867633-14867636 1.377 cnd1_T4 nhr25_T4 0.002 5primeExons_EXON
WBGene00011045_R05H10.5_gpx-2_protein-coding E002 chrII:14867633-14867636 1.444 pha4_T4 nhr25_T4 0.082 5primeExons_EXON
WBGene00011045_R05H10.5_gpx-2_protein-coding E002 chrII:14867633-14867636 1.519 end1_T0 nhr25_T0 0.001 5primeExons_EXON
WBGene00011045_R05H10.5_gpx-2_protein-coding E002 chrII:14867633-14867636 1.532 tbx37_T1 nhr25_T1 0.017 5primeExons_EXON
WBGene00011045_R05H10.5_gpx-2_protein-coding E002 chrII:14867633-14867636 1.535 end1_T4 nhr25_T4 0.026 5primeExons_EXON
WBGene00011045_R05H10.5_gpx-2_protein-coding E002 chrII:14867633-14867636 1.690 end1_T2 nhr25_T2 0.000 5primeExons_EXON
WBGene00011045_R05H10.5_gpx-2_protein-coding E002 chrII:14867633-14867636 1.827 hlh1_T1 nhr25_T1 0.002 5primeExons_EXON
WBGene00011045_R05H10.5_gpx-2_protein-coding E002 chrII:14867633-14867636 1.985 cnd1_T1 nhr25_T1 0.009 5primeExons_EXON
WBGene00011045_R05H10.5_gpx-2_protein-coding E002 chrII:14867633-14867636 2.007 pha4_T2 nhr25_T2 0.000 5primeExons_EXON
WBGene00011045_R05H10.5_gpx-2_protein-coding E002 chrII:14867633-14867636 2.809 end1_T1 nhr25_T1 0.000 5primeExons_EXON
WBGene00011045_R05H10.5_gpx-2_protein-coding E002 chrII:14867633-14867636 2.872 pha4_T1 nhr25_T1 0.000 5primeExons_EXON
BOUNDING_INTRON: chrII:14867743-14867840
>II:14924423-14924507.+.E01F3.1.5prime.E01F3.1b
GFF LINE E01F3.1 + FIRST_EXON: II:14924423-14924507 FIRST_INTRON: II:14924508-14931181 E01F3.1b
5primeExons: chrII:14924423-14924507
WBGene00008443_E01F3.1_pde-3_protein-coding E003 chrII:14924423-14924507 1.011 end1_T3 nhr25_T3 0.057 5primeExons_EXON
WBGene00008443_E01F3.1_pde-3_protein-coding E003 chrII:14924423-14924507 1.420 end1_T4 tbx37_T4 0.050 5primeExons_EXON
WBGene00008443_E01F3.1_pde-3_protein-coding E003 chrII:14924423-14924507 1.460 end1_T4 cnd1_T4 0.004 5primeExons_EXON
WBGene00008443_E01F3.1_pde-3_protein-coding E003 chrII:14924423-14924507 2.207 end1_T4 ceh32_T4 0.001 5primeExons_EXON
BOUNDING_INTRON: chrII:14924508-14931181
 
>II:14931238-14931333.+.E01F3.1.5prime.E01F3.1f
GFF LINE E01F3.1 + FIRST_EXON: II:14931238-14931333 FIRST_INTRON: II:14931334-14932998 E01F3.1f
5primeExons: chrII:14931238-14931333
WBGene00008443_E01F3.1_pde-3_protein-coding E005 chrII:14931238-14931333 1.002 ceh32_T1 nhr25_T1 0.006 5primeExons_EXON
BOUNDING_INTRON: chrII:14931334-14932998
 
>II:14949537-14950037.+.E01F3.1.5prime.E01F3.1a
GFF LINE E01F3.1 + FIRST_EXON: II:14949537-14950037 FIRST_INTRON: II:14950038-14950099 E01F3.1a
5primeExons: chrII:14949537-14950037
BOUNDING_INTRON: chrII:14950038-14950099
 
>II:14972229-14972451.+.Y53F4B.4.5prime.Y53F4B.4c
GFF LINE Y53F4B.4 + FIRST_EXON: II:14972229-14972451 FIRST_INTRON: II:14972452-14973395 Y53F4B.4c
5primeExons: chrII:14972229-14972451
BOUNDING_INTRON: chrII:14972452-14973395
WBGene00013151_Y53F4B.4_Y53F4B.4_protein-coding J011 chrII:14972452-14973395 1.198 ceh32_T1 end1_T1 0.000 5primeExons_BOUNDING_INTRON
 
>II:14973453-14973653.+.Y53F4B.4.5prime.Y53F4B.4a
GFF LINE Y53F4B.4 + FIRST_EXON: II:14973453-14973653 FIRST_INTRON: II:14973654-14974484 Y53F4B.4a
5primeExons: chrII:14973453-14973653
BOUNDING_INTRON: chrII:14973654-14974484
 
>II:14988471-14988563.+.Y53F4B.43.5prime.Y53F4B.43.1
GFF LINE Y53F4B.43 + FIRST_EXON: II:14988471-14988563 FIRST_INTRON: II:14988564-14988617 Y53F4B.43.1
5primeExons: chrII:14988471-14988563
WBGene00044726_Y53F4B.43_Y53F4B.43_protein-coding E003 chrII:14988512-14988563 1.043 ceh32_T1 end1_T1 0.015 5primeExons_EXON
WBGene00044726_Y53F4B.43_Y53F4B.43_protein-coding E003 chrII:14988512-14988563 1.274 ceh32_T1 nhr25_T1 0.034 5primeExons_EXON
WBGene00044726_Y53F4B.43_Y53F4B.43_protein-coding E003 chrII:14988512-14988563 1.376 ceh32_T1 hlh1_T1 0.022 5primeExons_EXON
WBGene00044726_Y53F4B.43_Y53F4B.43_protein-coding E003 chrII:14988512-14988563 1.528 ceh32_T0 end1_T0 0.034 5primeExons_EXON
WBGene00044726_Y53F4B.43_Y53F4B.43_protein-coding E003 chrII:14988512-14988563 1.632 ceh32_T0 nhr25_T0 0.004 5primeExons_EXON
WBGene00044726_Y53F4B.43_Y53F4B.43_protein-coding E003 chrII:14988512-14988563 5.226 ceh32_T2 end1_T2 0.001 5primeExons_EXON
WBGene00044726_Y53F4B.43_Y53F4B.43_protein-coding E003 chrII:14988512-14988563 5.970 ceh32_T2 nhr25_T2 0.008 5primeExons_EXON
BOUNDING_INTRON: chrII:14988564-14988617
WBGene00044726_Y53F4B.43_Y53F4B.43_protein-coding J009 chrII:14988564-14988617 1.301 ceh32_T2 pha4_T2 0.060 5primeExons_BOUNDING_INTRON
>II:15010953-15011181.+.Y53F4B.11.5prime.Y53F4B.11b
GFF LINE Y53F4B.11 + FIRST_EXON: II:15010953-15011181 FIRST_INTRON: II:15011182-15012738 Y53F4B.11b
5primeExons: chrII:15010953-15011181
BOUNDING_INTRON: chrII:15011182-15012738
 
>II:15121693-15121857.+.Y53F4B.22.5prime.Y53F4B.22b
GFF LINE Y53F4B.22 + FIRST_EXON: II:15121693-15121857 FIRST_INTRON: II:15121858-15121907 Y53F4B.22b
5primeExons: chrII:15121693-15121857
BOUNDING_INTRON: chrII:15121858-15121907
 
>II:15143753-15143822.+.Y53F4B.25.5prime.Y53F4B.25b
GFF LINE Y53F4B.25 + FIRST_EXON: II:15143753-15143822 FIRST_INTRON: II:15143823-15143983 Y53F4B.25b
5primeExons: chrII:15143753-15143822
BOUNDING_INTRON: chrII:15143823-15143983
 
>II:15223029-15223191.+.Y46E12BL.4.5prime.Y46E12BL.4d
GFF LINE Y46E12BL.4 + FIRST_EXON: II:15223029-15223191 FIRST_INTRON: II:15223192-15224723 Y46E12BL.4d
5primeExons: chrII:15223029-15223191
BOUNDING_INTRON: chrII:15223192-15224723
 
>II:1533512-1533653.+.Y51H7BR.4.5prime.Y51H7BR.4b
GFF LINE Y51H7BR.4 + FIRST_EXON: II:1533512-1533653 FIRST_INTRON: II:1533654-1533843 Y51H7BR.4b
5primeExons: chrII:1533512-1533653
BOUNDING_INTRON: chrII:1533654-1533843
 
>II:168532-168689.+.T01D1.2.5prime.T01D1.2c
GFF LINE T01D1.2 + FIRST_EXON: II:168532-168689 FIRST_INTRON: II:168690-168792 T01D1.2c
5primeExons: chrII:168532-168689
BOUNDING_INTRON: chrII:168690-168792
 
>II:1736355-1736443.-.F45C12.15.5prime.F45C12.15.1
GFF LINE F45C12.15 - FIRST_EXON: II:1736355-1736443 FIRST_INTRON: II:1735927-1736354 F45C12.15.1
5primeExons: chrII:1736355-1736443
BOUNDING_INTRON: chrII:1735927-1736354
 
>II:1757308-1757761.+.ZC410.5.5prime.F36H5.10.2
GFF LINE ZC410.5 + FIRST_EXON: II:1757308-1757761 FIRST_INTRON: II:1-1 F36H5.10.2
5primeExons: chrII:1757308-1757761
BOUNDING_INTRON: chrII:1-1
>II:1768182-1768242.+.F36H5.2.5prime.F36H5.2b
GFF LINE F36H5.2 + FIRST_EXON: II:1768182-1768242 FIRST_INTRON: II:1768243-1768286 F36H5.2b
5primeExons: chrII:1768182-1768242
WBGene00018101_F36H5.2_math-27_protein-coding E004 chrII:1768182-1768237 1.841 hlh1_T2 end1_T2 0.072 5primeExons_EXON
BOUNDING_INTRON: chrII:1768243-1768286
>II:1768353-1768404.+.F36H5.2.5prime.F36H5.2d
GFF LINE F36H5.2 + FIRST_EXON: II:1768353-1768404 FIRST_INTRON: II:1768405-1768683 F36H5.2d
5primeExons: chrII:1768353-1768404
BOUNDING_INTRON: chrII:1768405-1768683
 
>II:1769122-1769599.+.F36H5.2.5prime.F36H5.2c
GFF LINE F36H5.2 + FIRST_EXON: II:1769122-1769599 FIRST_INTRON: II:1769600-1769654 F36H5.2c
5primeExons: chrII:1769122-1769599
BOUNDING_INTRON: chrII:1769600-1769654
 
>II:1864732-1864884.+.ZK897.10.5prime.C16C4.17a
GFF LINE ZK897.10 + FIRST_EXON: II:1864732-1864884 FIRST_INTRON: II:1-1 C16C4.17a
5primeExons: chrII:1864732-1864884
BOUNDING_INTRON: chrII:1-1
 
>II:1869582-1869860.+.C16C4.4.5prime.C16C4.4a
GFF LINE C16C4.4 + FIRST_EXON: II:1869582-1869860 FIRST_INTRON: II:1869861-1870077 C16C4.4a
5primeExons: chrII:1869582-1869860
BOUNDING_INTRON: chrII:1869861-1870077
 
>II:191084-191293.+.T01D1.8.5prime.T01D1.8.1
GFF LINE T01D1.8 + FIRST_EXON: II:191084-191293 FIRST_INTRON: II:191294-191339 T01D1.8.1
5primeExons: chrII:191084-191293
WBGene00044641_T01D1.8_T01D1.8_protein-coding E004 chrII:191086-191293 1.146 nhr25_T3 cnd1_T3 0.001 5primeExons_EXON
WBGene00044641_T01D1.8_T01D1.8_protein-coding E004 chrII:191086-191293 1.492 end1_T3 cnd1_T3 0.060 5primeExons_EXON
BOUNDING_INTRON: chrII:191294-191339
WBGene00044641_T01D1.8_T01D1.8_protein-coding J009 chrII:191294-191339 12.357 ceh32_T4 pha4_T4 0.027 5primeExons_BOUNDING_INTRON
WBGene00044641_T01D1.8_T01D1.8_protein-coding J009 chrII:191294-191339 12.603 cnd1_T4 pha4_T4 0.016 5primeExons_BOUNDING_INTRON
WBGene00044641_T01D1.8_T01D1.8_protein-coding J009 chrII:191294-191339 13.626 hlh1_T4 pha4_T4 0.003 5primeExons_BOUNDING_INTRON
WBGene00044641_T01D1.8_T01D1.8_protein-coding J009 chrII:191294-191339 12.717 nhr25_T4 pha4_T4 0.035 5primeExons_BOUNDING_INTRON
>II:2032680-2032831.+.F59H6.12.5prime.F59H6.12.3
GFF LINE F59H6.12 + FIRST_EXON: II:2032680-2032831 FIRST_INTRON: II:2032832-2032907 F59H6.12.3
5primeExons: chrII:2032680-2032831
WBGene00019142_F59H6.12_btb-4_protein-coding E007 chrII:2032683-2032686 1.352 end1_T4 tbx37_T4 0.020 5primeExons_EXON
BOUNDING_INTRON: chrII:2032832-2032907
>II:2080115-2080248.-.F07E5.9.5prime.F07E5.9.2
GFF LINE F07E5.9 - FIRST_EXON: II:2080115-2080248 FIRST_INTRON: II:2079842-2080114 F07E5.9.2
5primeExons: chrII:2080115-2080248
BOUNDING_INTRON: chrII:2079842-2080114
 
>II:2418637-2419005.+.ZK897.10.5prime.F42G2.7a
GFF LINE ZK897.10 + FIRST_EXON: II:2418637-2419005 FIRST_INTRON: II:1-1 F42G2.7a
5primeExons: chrII:2418637-2419005
BOUNDING_INTRON: chrII:1-1
 
>II:2454162-2454693.-.F53G2.4.5prime.F53G2.4c
GFF LINE F53G2.4 - FIRST_EXON: II:2454162-2454693 FIRST_INTRON: II:2454070-2454161 F53G2.4c
5primeExons: chrII:2454162-2454693
WBGene00004129_F53G2.4_pqn-42_protein-coding E011 chrII:2454348-2454693 1.679 end1_T4 hlh1_T4 0.009 5primeExons_EXON
WBGene00004129_F53G2.4_pqn-42_protein-coding E011 chrII:2454348-2454693 1.714 pha4_T4 cnd1_T4 0.004 5primeExons_EXON
WBGene00004129_F53G2.4_pqn-42_protein-coding E011 chrII:2454348-2454693 1.726 end1_T3 hlh1_T3 0.066 5primeExons_EXON
WBGene00004129_F53G2.4_pqn-42_protein-coding E011 chrII:2454348-2454693 1.841 tbx37_T4 hlh1_T4 0.000 5primeExons_EXON
WBGene00004129_F53G2.4_pqn-42_protein-coding E011 chrII:2454348-2454693 1.865 pha4_T3 cnd1_T3 0.017 5primeExons_EXON
WBGene00004129_F53G2.4_pqn-42_protein-coding E011 chrII:2454348-2454693 1.884 pha4_T2 hlh1_T2 0.000 5primeExons_EXON
WBGene00004129_F53G2.4_pqn-42_protein-coding E011 chrII:2454348-2454693 2.047 pha4_T0 hlh1_T0 0.000 5primeExons_EXON
WBGene00004129_F53G2.4_pqn-42_protein-coding E011 chrII:2454348-2454693 2.055 tbx37_T3 hlh1_T3 0.000 5primeExons_EXON
WBGene00004129_F53G2.4_pqn-42_protein-coding E011 chrII:2454348-2454693 2.131 tbx37_T0 hlh1_T0 0.000 5primeExons_EXON
WBGene00004129_F53G2.4_pqn-42_protein-coding E011 chrII:2454348-2454693 2.149 pha4_T4 ceh32_T4 0.001 5primeExons_EXON
WBGene00004129_F53G2.4_pqn-42_protein-coding E011 chrII:2454348-2454693 2.155 pha4_T3 ceh32_T3 0.005 5primeExons_EXON
WBGene00004129_F53G2.4_pqn-42_protein-coding E011 chrII:2454348-2454693 2.194 end1_T1 hlh1_T1 0.010 5primeExons_EXON
WBGene00004129_F53G2.4_pqn-42_protein-coding E011 chrII:2454348-2454693 2.226 tbx37_T2 hlh1_T2 0.000 5primeExons_EXON
WBGene00004129_F53G2.4_pqn-42_protein-coding E011 chrII:2454348-2454693 2.265 tbx37_T1 hlh1_T1 0.000 5primeExons_EXON
WBGene00004129_F53G2.4_pqn-42_protein-coding E011 chrII:2454348-2454693 2.296 pha4_T4 nhr25_T4 0.000 5primeExons_EXON
WBGene00004129_F53G2.4_pqn-42_protein-coding E011 chrII:2454348-2454693 2.343 pha4_T3 hlh1_T3 0.000 5primeExons_EXON
WBGene00004129_F53G2.4_pqn-42_protein-coding E011 chrII:2454348-2454693 2.400 pha4_T1 hlh1_T1 0.000 5primeExons_EXON
WBGene00004129_F53G2.4_pqn-42_protein-coding E011 chrII:2454348-2454693 2.529 ceh32_T1 hlh1_T1 0.000 5primeExons_EXON
WBGene00004129_F53G2.4_pqn-42_protein-coding E011 chrII:2454348-2454693 2.687 end1_T0 hlh1_T0 0.006 5primeExons_EXON
WBGene00004129_F53G2.4_pqn-42_protein-coding E011 chrII:2454348-2454693 2.818 pha4_T4 hlh1_T4 0.000 5primeExons_EXON
BOUNDING_INTRON: chrII:2454070-2454161
>II:2478616-2478643.-.F53G2.7.5prime.F53G2.7.2
GFF LINE F53G2.7 - FIRST_EXON: II:2478616-2478643 FIRST_INTRON: II:2478353-2478615 F53G2.7.2
5primeExons: chrII:2478616-2478643
BOUNDING_INTRON: chrII:2478353-2478615
 
>II:258779-258827.+.B0432.5.5prime.B0432.5b
GFF LINE B0432.5 + FIRST_EXON: II:258779-258827 FIRST_INTRON: II:258828-258956 B0432.5b
5primeExons: chrII:258779-258827
BOUNDING_INTRON: chrII:258828-258956
 
>II:2942450-2942587.-.T11F1.7.5prime.T11F1.7b
GFF LINE T11F1.7 - FIRST_EXON: II:2942450-2942587 FIRST_INTRON: II:2942120-2942449 T11F1.7b
5primeExons: chrII:2942450-2942587
BOUNDING_INTRON: chrII:2942120-2942449
 
>II:2998684-2999079.+.K08A2.1.5prime.K08A2.1.1
GFF LINE K08A2.1 + FIRST_EXON: II:2998684-2999079 FIRST_INTRON: II:2999080-2999144 K08A2.1.1
5primeExons: chrII:2998684-2999079
WBGene00019511_K08A2.1_K08A2.1_protein-coding E003 chrII:2998686-2999079 1.009 end1_T2 ceh32_T2 0.000 5primeExons_EXON
WBGene00019511_K08A2.1_K08A2.1_protein-coding E003 chrII:2998686-2999079 1.065 pha4_T2 ceh32_T2 0.000 5primeExons_EXON
BOUNDING_INTRON: chrII:2999080-2999144
>II:3071019-3071062.-.Y25C1A.7.5prime.Y25C1A.7a.1
GFF LINE Y25C1A.7 - FIRST_EXON: II:3071019-3071062 FIRST_INTRON: II:3070614-3071018 Y25C1A.7a.1
5primeExons: chrII:3071019-3071062
BOUNDING_INTRON: chrII:3070614-3071018
 
>II:3075727-3075769.-.Y25C1A.8.5prime.Y25C1A.8b
GFF LINE Y25C1A.8 - FIRST_EXON: II:3075727-3075769 FIRST_INTRON: II:3074630-3075726 Y25C1A.8b
5primeExons: chrII:3075727-3075769
BOUNDING_INTRON: chrII:3074630-3075726
 
>II:310325-310854.-.K01A2.8.5prime.K01A2.8c
GFF LINE K01A2.8 - FIRST_EXON: II:310325-310854 FIRST_INTRON: II:310274-310324 K01A2.8c
5primeExons: chrII:310325-310854
WBGene00019282_K01A2.8_mps-2_protein-coding E005 chrII:310444-310620 1.016 pha4_T1 ceh32_T1 0.002 5primeExons_EXON
WBGene00019282_K01A2.8_mps-2_protein-coding E005 chrII:310444-310620 1.055 end1_T1 ceh32_T1 0.000 5primeExons_EXON
BOUNDING_INTRON: chrII:310274-310324
>II:320419-320522.+.K01A2.2.5prime.K01A2.2b
GFF LINE K01A2.2 + FIRST_EXON: II:320419-320522 FIRST_INTRON: II:320523-320582 K01A2.2b
5primeExons: chrII:320419-320522
BOUNDING_INTRON: chrII:320523-320582
 
>II:3520875-3521388.-.W09G10.1.5prime.W09G10.1a
GFF LINE W09G10.1 - FIRST_EXON: II:3520875-3521388 FIRST_INTRON: II:3520824-3520874 W09G10.1a
5primeExons: chrII:3520875-3521388
BOUNDING_INTRON: chrII:3520824-3520874
 
>II:3544679-3544707.-.W09G10.4.5prime.W09G10.4b
GFF LINE W09G10.4 - FIRST_EXON: II:3544679-3544707 FIRST_INTRON: II:3543866-3544678 W09G10.4b
5primeExons: chrII:3544679-3544707
BOUNDING_INTRON: chrII:3543866-3544678
 
>II:3680344-3680439.-.F19B10.10.5prime.F19B10.10.2
GFF LINE F19B10.10 - FIRST_EXON: II:3680344-3680439 FIRST_INTRON: II:3680289-3680343 F19B10.10.2
5primeExons: chrII:3680344-3680439
BOUNDING_INTRON: chrII:3680289-3680343
WBGene00017589_F19B10.10_F19B10.10_protein-coding J019 chrII:3680289-3680343 1.291 ceh32_T0 end1_T0 0.041 5primeExons_BOUNDING_INTRON
WBGene00017589_F19B10.10_F19B10.10_protein-coding J019 chrII:3680289-3680343 1.123 ceh32_T1 pha4_T1 0.005 5primeExons_BOUNDING_INTRON
WBGene00017589_F19B10.10_F19B10.10_protein-coding J019 chrII:3680289-3680343 1.202 ceh32_T1 end1_T1 0.005 5primeExons_BOUNDING_INTRON
WBGene00017589_F19B10.10_F19B10.10_protein-coding J019 chrII:3680289-3680343 13.110 ceh32_T2 pha4_T2 0.001 5primeExons_BOUNDING_INTRON
WBGene00017589_F19B10.10_F19B10.10_protein-coding J019 chrII:3680289-3680343 1.565 ceh32_T2 end1_T2 0.010 5primeExons_BOUNDING_INTRON
WBGene00017589_F19B10.10_F19B10.10_protein-coding J019 chrII:3680289-3680343 12.472 hlh1_T2 pha4_T2 0.058 5primeExons_BOUNDING_INTRON
WBGene00017589_F19B10.10_F19B10.10_protein-coding J019 chrII:3680289-3680343 1.271 nhr25_T0 end1_T0 0.010 5primeExons_BOUNDING_INTRON
 
>II:3760931-3761023.-.T24E12.6.5prime.T24E12.6a
GFF LINE T24E12.6 - FIRST_EXON: II:3760931-3761023 FIRST_INTRON: II:3760883-3760930 T24E12.6a
5primeExons: chrII:3760931-3761023
BOUNDING_INTRON: chrII:3760883-3760930
 
>II:3935310-3935511.+.Y14H12B.1.5prime.Y14H12B.1c
GFF LINE Y14H12B.1 + FIRST_EXON: II:3935310-3935511 FIRST_INTRON: II:3935512-3935564 Y14H12B.1c
5primeExons: chrII:3935310-3935511
BOUNDING_INTRON: chrII:3935512-3935564
 
>II:3964286-3965280.+.K10G6.3.5prime.K10G6.3d
GFF LINE K10G6.3 + FIRST_EXON: II:3964286-3965280 FIRST_INTRON: II:3965281-3965452 K10G6.3d
5primeExons: chrII:3964286-3965280
BOUNDING_INTRON: chrII:3965281-3965452
 
>II:3966495-3969217.+.K10G6.3.5prime.K10G6.3e
GFF LINE K10G6.3 + FIRST_EXON: II:3966495-3969217 FIRST_INTRON: II:3969218-3969300 K10G6.3e
5primeExons: chrII:3966495-3969217
BOUNDING_INTRON: chrII:3969218-3969300
 
>II:4109207-4109375.+.T08H4.1.5prime.T08H4.1b
GFF LINE T08H4.1 + FIRST_EXON: II:4109207-4109375 FIRST_INTRON: II:4109376-4111905 T08H4.1b
5primeExons: chrII:4109207-4109375
BOUNDING_INTRON: chrII:4109376-4111905
WBGene00006476_T08H4.1_rhgf-2_protein-coding J018 chrII:4109376-4111905 1.594 end1_T1 ceh32_T1 0.065 5primeExons_BOUNDING_INTRON
WBGene00006476_T08H4.1_rhgf-2_protein-coding J018 chrII:4109376-4111905 1.366 nhr25_T1 ceh32_T1 0.010 5primeExons_BOUNDING_INTRON
WBGene00006476_T08H4.1_rhgf-2_protein-coding J018 chrII:4109376-4111905 1.523 pha4_T1 ceh32_T1 0.003 5primeExons_BOUNDING_INTRON
 
>II:4120337-4120387.+.T08H4.1.5prime.T08H4.1a
GFF LINE T08H4.1 + FIRST_EXON: II:4120337-4120387 FIRST_INTRON: II:4120388-4121112 T08H4.1a
5primeExons: chrII:4120337-4120387
BOUNDING_INTRON: chrII:4120388-4121112
WBGene00006476_T08H4.1_rhgf-2_protein-coding J021 chrII:4120388-4121112 1.176 end1_T2 ceh32_T2 0.011 5primeExons_BOUNDING_INTRON
WBGene00006476_T08H4.1_rhgf-2_protein-coding J021 chrII:4120388-4121112 1.267 hlh1_T2 ceh32_T2 0.001 5primeExons_BOUNDING_INTRON
WBGene00006476_T08H4.1_rhgf-2_protein-coding J021 chrII:4120388-4121112 1.105 nhr25_T2 ceh32_T2 0.000 5primeExons_BOUNDING_INTRON
WBGene00006476_T08H4.1_rhgf-2_protein-coding J021 chrII:4120388-4121112 1.195 pha4_T2 ceh32_T2 0.001 5primeExons_BOUNDING_INTRON
 
>II:4253052-4253503.+.C16A11.1.5prime.C16A11.1a
GFF LINE C16A11.1 + FIRST_EXON: II:4253052-4253503 FIRST_INTRON: II:4253504-4254219 C16A11.1a
5primeExons: chrII:4253052-4253503
BOUNDING_INTRON: chrII:4253504-4254219
 
>II:4298311-4298392.+.C01F1.3.5prime.C01F1.3b
GFF LINE C01F1.3 + FIRST_EXON: II:4298311-4298392 FIRST_INTRON: II:4298393-4298458 C01F1.3b
5primeExons: chrII:4298311-4298392
BOUNDING_INTRON: chrII:4298393-4298458
 
>II:4365013-4365143.+.B0286.2.5prime.B0286.2b
GFF LINE B0286.2 + FIRST_EXON: II:4365013-4365143 FIRST_INTRON: II:4365144-4365644 B0286.2b
5primeExons: chrII:4365013-4365143
BOUNDING_INTRON: chrII:4365144-4365644
 
>II:4374548-4374699.-.B0286.4.5prime.B0286.4c.5
GFF LINE B0286.4 - FIRST_EXON: II:4374548-4374699 FIRST_INTRON: II:4374495-4374547 B0286.4c.5
5primeExons: chrII:4374548-4374699
BOUNDING_INTRON: chrII:4374495-4374547
 
>II:4375592-4375712.-.B0286.4.5prime.B0286.4c.3
GFF LINE B0286.4 - FIRST_EXON: II:4375592-4375712 FIRST_INTRON: II:4375349-4375591 B0286.4c.3
5primeExons: chrII:4375592-4375712
BOUNDING_INTRON: chrII:4375349-4375591
 
>II:4597915-4597999.-.M03A1.6.5prime.M03A1.6b
GFF LINE M03A1.6 - FIRST_EXON: II:4597915-4597999 FIRST_INTRON: II:4597834-4597914 M03A1.6b
5primeExons: chrII:4597915-4597999
BOUNDING_INTRON: chrII:4597834-4597914
 
>II:4603406-4603531.+.F35D11.4.5prime.F35D11.4.3
GFF LINE F35D11.4 + FIRST_EXON: II:4603406-4603531 FIRST_INTRON: II:4603532-4603588 F35D11.4.3
5primeExons: chrII:4603406-4603531
WBGene00018045_F35D11.4_F35D11.4_protein-coding E003 chrII:4603427-4603531 1.224 ceh32_T4 hlh1_T4 0.014 5primeExons_EXON
WBGene00018045_F35D11.4_F35D11.4_protein-coding E003 chrII:4603427-4603531 1.498 ceh32_T4 pha4_T4 0.037 5primeExons_EXON
BOUNDING_INTRON: chrII:4603532-4603588
WBGene00018045_F35D11.4_F35D11.4_protein-coding J007 chrII:4603532-4603588 1.105 ceh32_T1 end1_T1 0.091 5primeExons_BOUNDING_INTRON
WBGene00018045_F35D11.4_F35D11.4_protein-coding J007 chrII:4603532-4603588 1.150 ceh32_T1 nhr25_T1 0.000 5primeExons_BOUNDING_INTRON
WBGene00018045_F35D11.4_F35D11.4_protein-coding J007 chrII:4603532-4603588 1.262 ceh32_T1 pha4_T1 0.004 5primeExons_BOUNDING_INTRON
WBGene00018045_F35D11.4_F35D11.4_protein-coding J007 chrII:4603532-4603588 1.028 ceh32_T2 nhr25_T2 0.001 5primeExons_BOUNDING_INTRON
WBGene00018045_F35D11.4_F35D11.4_protein-coding J007 chrII:4603532-4603588 1.052 ceh32_T2 hlh1_T2 0.000 5primeExons_BOUNDING_INTRON
WBGene00018045_F35D11.4_F35D11.4_protein-coding J007 chrII:4603532-4603588 1.136 ceh32_T2 end1_T2 0.010 5primeExons_BOUNDING_INTRON
WBGene00018045_F35D11.4_F35D11.4_protein-coding J007 chrII:4603532-4603588 1.391 ceh32_T2 pha4_T2 0.001 5primeExons_BOUNDING_INTRON
WBGene00018045_F35D11.4_F35D11.4_protein-coding J007 chrII:4603532-4603588 1.464 ceh32_T4 hlh1_T4 0.008 5primeExons_BOUNDING_INTRON
WBGene00018045_F35D11.4_F35D11.4_protein-coding J007 chrII:4603532-4603588 2.097 ceh32_T4 pha4_T4 0.039 5primeExons_BOUNDING_INTRON
>II:4636493-4636580.-.F35D11.11.5prime.F35D11.11d.2
GFF LINE F35D11.11 - FIRST_EXON: II:4636493-4636580 FIRST_INTRON: II:4636176-4636492 F35D11.11d.2
5primeExons: chrII:4636493-4636580
BOUNDING_INTRON: chrII:4636176-4636492
 
>II:4766302-4766386.-.F26G1.4.5prime.F26G1.4.2
GFF LINE F26G1.4 - FIRST_EXON: II:4766302-4766386 FIRST_INTRON: II:4766033-4766301 F26G1.4.2
5primeExons: chrII:4766302-4766386
WBGene00017840_F26G1.4_ttm-2_protein-coding E007 chrII:4766302-4766384 1.261 ceh32_T3 end1_T3 0.088 5primeExons_EXON
WBGene00017840_F26G1.4_ttm-2_protein-coding E007 chrII:4766302-4766384 2.420 cnd1_T2 end1_T2 0.012 5primeExons_EXON
BOUNDING_INTRON: chrII:4766033-4766301
>II:4800985-4801033.-.C33F10.5.5prime.C33F10.5c
GFF LINE C33F10.5 - FIRST_EXON: II:4800985-4801033 FIRST_INTRON: II:4800935-4800984 C33F10.5c
5primeExons: chrII:4800985-4801033
BOUNDING_INTRON: chrII:4800935-4800984
 
>II:4946573-4946617.+.ZK546.2.5prime.ZK546.2b.2
GFF LINE ZK546.2 + FIRST_EXON: II:4946573-4946617 FIRST_INTRON: II:4946618-4946633 ZK546.2b.2
5primeExons: chrII:4946573-4946617
BOUNDING_INTRON: chrII:4946618-4946633
 
>II:4947036-4947130.+.ZK546.2.5prime.ZK546.2b.1
GFF LINE ZK546.2 + FIRST_EXON: II:4947036-4947130 FIRST_INTRON: II:4947131-4947175 ZK546.2b.1
5primeExons: chrII:4947036-4947130
WBGene00022759_ZK546.2_ZK546.2_protein-coding E008 chrII:4947036-4947062 1.059 end1_T3 cnd1_T3 0.009 5primeExons_EXON
BOUNDING_INTRON: chrII:4947131-4947175
>II:495586-495651.+.W07E6.3.5prime.W07E6.3c.3
GFF LINE W07E6.3 + FIRST_EXON: II:495586-495651 FIRST_INTRON: II:495652-496711 W07E6.3c.3
5primeExons: chrII:495586-495651
BOUNDING_INTRON: chrII:495652-496711
 
>II:496711-496816.+.W07E6.3.5prime.W07E6.3c.1
GFF LINE W07E6.3 + FIRST_EXON: II:496711-496816 FIRST_INTRON: II:496817-497112 W07E6.3c.1
5primeExons: chrII:496711-496816
BOUNDING_INTRON: chrII:496817-497112
 
>II:4972854-4972959.+.T27F7.2.5prime.T27F7.2b.2
GFF LINE T27F7.2 + FIRST_EXON: II:4972854-4972959 FIRST_INTRON: II:4972960-4973691 T27F7.2b.2
5primeExons: chrII:4972854-4972959
WBGene00020867_T27F7.2_shc-2_protein-coding E004 chrII:4972855-4972959 1.002 nhr25_T1 cnd1_T1 0.056 5primeExons_EXON
WBGene00020867_T27F7.2_shc-2_protein-coding E004 chrII:4972855-4972959 1.002 nhr25_T1 tbx37_T1 0.001 5primeExons_EXON
WBGene00020867_T27F7.2_shc-2_protein-coding E004 chrII:4972855-4972959 1.022 end1_T4 cnd1_T4 0.002 5primeExons_EXON
WBGene00020867_T27F7.2_shc-2_protein-coding E004 chrII:4972855-4972959 1.027 nhr25_T2 tbx37_T2 0.000 5primeExons_EXON
WBGene00020867_T27F7.2_shc-2_protein-coding E004 chrII:4972855-4972959 1.038 nhr25_T3 ceh32_T3 0.067 5primeExons_EXON
WBGene00020867_T27F7.2_shc-2_protein-coding E004 chrII:4972855-4972959 1.039 end1_T4 tbx37_T4 0.000 5primeExons_EXON
WBGene00020867_T27F7.2_shc-2_protein-coding E004 chrII:4972855-4972959 1.204 end1_T1 pha4_T1 0.006 5primeExons_EXON
WBGene00020867_T27F7.2_shc-2_protein-coding E004 chrII:4972855-4972959 1.222 end1_T2 hlh1_T2 0.006 5primeExons_EXON
WBGene00020867_T27F7.2_shc-2_protein-coding E004 chrII:4972855-4972959 1.230 end1_T4 ceh32_T4 0.000 5primeExons_EXON
WBGene00020867_T27F7.2_shc-2_protein-coding E004 chrII:4972855-4972959 1.234 nhr25_T2 ceh32_T2 0.004 5primeExons_EXON
WBGene00020867_T27F7.2_shc-2_protein-coding E004 chrII:4972855-4972959 1.262 end1_T3 hlh1_T3 0.083 5primeExons_EXON
WBGene00020867_T27F7.2_shc-2_protein-coding E004 chrII:4972855-4972959 1.299 end1_T4 hlh1_T4 0.025 5primeExons_EXON
WBGene00020867_T27F7.2_shc-2_protein-coding E004 chrII:4972855-4972959 1.364 end1_T3 pha4_T3 0.000 5primeExons_EXON
WBGene00020867_T27F7.2_shc-2_protein-coding E004 chrII:4972855-4972959 1.400 nhr25_T3 cnd1_T3 0.004 5primeExons_EXON
WBGene00020867_T27F7.2_shc-2_protein-coding E004 chrII:4972855-4972959 1.423 end1_T3 tbx37_T3 0.000 5primeExons_EXON
WBGene00020867_T27F7.2_shc-2_protein-coding E004 chrII:4972855-4972959 1.482 end1_T2 cnd1_T2 0.000 5primeExons_EXON
WBGene00020867_T27F7.2_shc-2_protein-coding E004 chrII:4972855-4972959 1.565 end1_T0 pha4_T0 0.000 5primeExons_EXON
WBGene00020867_T27F7.2_shc-2_protein-coding E004 chrII:4972855-4972959 1.584 end1_T2 tbx37_T2 0.000 5primeExons_EXON
WBGene00020867_T27F7.2_shc-2_protein-coding E004 chrII:4972855-4972959 1.688 end1_T1 hlh1_T1 0.000 5primeExons_EXON
WBGene00020867_T27F7.2_shc-2_protein-coding E004 chrII:4972855-4972959 1.691 end1_T0 tbx37_T0 0.000 5primeExons_EXON
WBGene00020867_T27F7.2_shc-2_protein-coding E004 chrII:4972855-4972959 1.712 end1_T0 nhr25_T0 0.000 5primeExons_EXON
WBGene00020867_T27F7.2_shc-2_protein-coding E004 chrII:4972855-4972959 1.759 end1_T3 ceh32_T3 0.000 5primeExons_EXON
WBGene00020867_T27F7.2_shc-2_protein-coding E004 chrII:4972855-4972959 1.789 end1_T2 ceh32_T2 0.000 5primeExons_EXON
WBGene00020867_T27F7.2_shc-2_protein-coding E004 chrII:4972855-4972959 1.867 end1_T1 tbx37_T1 0.000 5primeExons_EXON
WBGene00020867_T27F7.2_shc-2_protein-coding E004 chrII:4972855-4972959 1.871 end1_T1 cnd1_T1 0.000 5primeExons_EXON
WBGene00020867_T27F7.2_shc-2_protein-coding E004 chrII:4972855-4972959 1.962 end1_T0 cnd1_T0 0.000 5primeExons_EXON
WBGene00020867_T27F7.2_shc-2_protein-coding E004 chrII:4972855-4972959 12.774 nhr25_T1 ceh32_T1 0.000 5primeExons_EXON
WBGene00020867_T27F7.2_shc-2_protein-coding E004 chrII:4972855-4972959 13.603 end1_T1 ceh32_T1 0.000 5primeExons_EXON
WBGene00020867_T27F7.2_shc-2_protein-coding E004 chrII:4972855-4972959 2.118 end1_T3 cnd1_T3 0.000 5primeExons_EXON
WBGene00020867_T27F7.2_shc-2_protein-coding E004 chrII:4972855-4972959 2.283 end1_T0 hlh1_T0 0.000 5primeExons_EXON
BOUNDING_INTRON: chrII:4972960-4973691
WBGene00020867_T27F7.2_shc-2_protein-coding J019 chrII:4972960-4973691 1.988 end1_T0 nhr25_T0 0.000 5primeExons_BOUNDING_INTRON
WBGene00020867_T27F7.2_shc-2_protein-coding J019 chrII:4972960-4973691 2.059 end1_T1 tbx37_T1 0.000 5primeExons_BOUNDING_INTRON
WBGene00020867_T27F7.2_shc-2_protein-coding J019 chrII:4972960-4973691 13.264 end1_T1 ceh32_T1 0.000 5primeExons_BOUNDING_INTRON
WBGene00020867_T27F7.2_shc-2_protein-coding J019 chrII:4972960-4973691 1.932 end1_T1 cnd1_T1 0.000 5primeExons_BOUNDING_INTRON
WBGene00020867_T27F7.2_shc-2_protein-coding J019 chrII:4972960-4973691 1.348 end1_T2 tbx37_T2 0.002 5primeExons_BOUNDING_INTRON
WBGene00020867_T27F7.2_shc-2_protein-coding J019 chrII:4972960-4973691 1.326 end1_T3 hlh1_T3 0.032 5primeExons_BOUNDING_INTRON
WBGene00020867_T27F7.2_shc-2_protein-coding J019 chrII:4972960-4973691 1.392 end1_T3 pha4_T3 0.005 5primeExons_BOUNDING_INTRON
WBGene00020867_T27F7.2_shc-2_protein-coding J019 chrII:4972960-4973691 1.505 end1_T3 tbx37_T3 0.000 5primeExons_BOUNDING_INTRON
WBGene00020867_T27F7.2_shc-2_protein-coding J019 chrII:4972960-4973691 2.117 end1_T3 ceh32_T3 0.000 5primeExons_BOUNDING_INTRON
WBGene00020867_T27F7.2_shc-2_protein-coding J019 chrII:4972960-4973691 2.315 end1_T3 cnd1_T3 0.000 5primeExons_BOUNDING_INTRON
WBGene00020867_T27F7.2_shc-2_protein-coding J019 chrII:4972960-4973691 1.289 nhr25_T1 tbx37_T1 0.001 5primeExons_BOUNDING_INTRON
WBGene00020867_T27F7.2_shc-2_protein-coding J019 chrII:4972960-4973691 1.161 nhr25_T1 cnd1_T1 0.090 5primeExons_BOUNDING_INTRON
WBGene00020867_T27F7.2_shc-2_protein-coding J019 chrII:4972960-4973691 12.532 nhr25_T1 ceh32_T1 0.001 5primeExons_BOUNDING_INTRON
WBGene00020867_T27F7.2_shc-2_protein-coding J019 chrII:4972960-4973691 1.005 nhr25_T2 tbx37_T2 0.001 5primeExons_BOUNDING_INTRON
WBGene00020867_T27F7.2_shc-2_protein-coding J019 chrII:4972960-4973691 1.019 nhr25_T2 ceh32_T2 0.048 5primeExons_BOUNDING_INTRON
WBGene00020867_T27F7.2_shc-2_protein-coding J019 chrII:4972960-4973691 1.338 nhr25_T3 cnd1_T3 0.057 5primeExons_BOUNDING_INTRON
>II:4995944-4995998.+.F59A6.6.5prime.F59A6.6d.1
GFF LINE F59A6.6 + FIRST_EXON: II:4995944-4995998 FIRST_INTRON: II:4995999-4996057 F59A6.6d.1
5primeExons: chrII:4995944-4995998
WBGene00004382_F59A6.6_rnh-1.0_protein-coding E003 chrII:4995944-4995998 1.273 nhr25_T0 end1_T0 0.000 5primeExons_EXON
WBGene00004382_F59A6.6_rnh-1.0_protein-coding E003 chrII:4995944-4995998 1.157 nhr25_T1 tbx37_T1 0.000 5primeExons_EXON
WBGene00004382_F59A6.6_rnh-1.0_protein-coding E003 chrII:4995944-4995998 1.404 nhr25_T1 pha4_T1 0.000 5primeExons_EXON
WBGene00004382_F59A6.6_rnh-1.0_protein-coding E003 chrII:4995944-4995998 1.303 nhr25_T1 end1_T1 0.000 5primeExons_EXON
WBGene00004382_F59A6.6_rnh-1.0_protein-coding E003 chrII:4995944-4995998 1.041 nhr25_T2 tbx37_T2 0.001 5primeExons_EXON
WBGene00004382_F59A6.6_rnh-1.0_protein-coding E003 chrII:4995944-4995998 1.080 nhr25_T2 end1_T2 0.000 5primeExons_EXON
WBGene00004382_F59A6.6_rnh-1.0_protein-coding E003 chrII:4995944-4995998 1.089 nhr25_T3 tbx37_T3 0.000 5primeExons_EXON
WBGene00004382_F59A6.6_rnh-1.0_protein-coding E003 chrII:4995944-4995998 1.132 nhr25_T3 pha4_T3 0.000 5primeExons_EXON
BOUNDING_INTRON: chrII:4995999-4996057
 
>II:4996395-4996482.+.F59A6.6.5prime.F59A6.6c
GFF LINE F59A6.6 + FIRST_EXON: II:4996395-4996482 FIRST_INTRON: II:4996483-4996861 F59A6.6c
5primeExons: chrII:4996395-4996482
WBGene00004382_F59A6.6_rnh-1.0_protein-coding E008 chrII:4996395-4996396 1.064 end1_T1 tbx37_T1 0.000 5primeExons_EXON
WBGene00004382_F59A6.6_rnh-1.0_protein-coding E008 chrII:4996395-4996396 1.076 end1_T4 tbx37_T4 0.002 5primeExons_EXON
WBGene00004382_F59A6.6_rnh-1.0_protein-coding E008 chrII:4996395-4996396 1.084 end1_T3 tbx37_T3 0.000 5primeExons_EXON
WBGene00004382_F59A6.6_rnh-1.0_protein-coding E008 chrII:4996395-4996396 1.104 end1_T0 tbx37_T0 0.001 5primeExons_EXON
WBGene00004382_F59A6.6_rnh-1.0_protein-coding E008 chrII:4996395-4996396 1.238 cnd1_T2 nhr25_T2 0.089 5primeExons_EXON
WBGene00004382_F59A6.6_rnh-1.0_protein-coding E008 chrII:4996395-4996396 1.300 pha4_T2 hlh1_T2 0.020 5primeExons_EXON
WBGene00004382_F59A6.6_rnh-1.0_protein-coding E008 chrII:4996395-4996396 1.362 pha4_T3 nhr25_T3 0.001 5primeExons_EXON
WBGene00004382_F59A6.6_rnh-1.0_protein-coding E008 chrII:4996395-4996396 1.366 tbx37_T1 nhr25_T1 0.044 5primeExons_EXON
WBGene00004382_F59A6.6_rnh-1.0_protein-coding E008 chrII:4996395-4996396 1.409 end1_T2 nhr25_T2 0.006 5primeExons_EXON
WBGene00004382_F59A6.6_rnh-1.0_protein-coding E008 chrII:4996395-4996396 1.409 pha4_T3 ceh32_T3 0.019 5primeExons_EXON
WBGene00004382_F59A6.6_rnh-1.0_protein-coding E008 chrII:4996395-4996396 1.647 cnd1_T1 nhr25_T1 0.038 5primeExons_EXON
WBGene00004382_F59A6.6_rnh-1.0_protein-coding E008 chrII:4996395-4996396 1.666 end1_T3 nhr25_T3 0.000 5primeExons_EXON
WBGene00004382_F59A6.6_rnh-1.0_protein-coding E008 chrII:4996395-4996396 1.713 end1_T3 ceh32_T3 0.000 5primeExons_EXON
WBGene00004382_F59A6.6_rnh-1.0_protein-coding E008 chrII:4996395-4996396 1.851 end1_T0 nhr25_T0 0.000 5primeExons_EXON
WBGene00004382_F59A6.6_rnh-1.0_protein-coding E008 chrII:4996395-4996396 1.857 ceh32_T1 nhr25_T1 0.005 5primeExons_EXON
WBGene00004382_F59A6.6_rnh-1.0_protein-coding E008 chrII:4996395-4996396 1.926 pha4_T0 nhr25_T0 0.000 5primeExons_EXON
WBGene00004382_F59A6.6_rnh-1.0_protein-coding E008 chrII:4996395-4996396 1.988 end1_T4 nhr25_T4 0.000 5primeExons_EXON
WBGene00004382_F59A6.6_rnh-1.0_protein-coding E008 chrII:4996395-4996396 2.023 pha4_T2 nhr25_T2 0.000 5primeExons_EXON
WBGene00004382_F59A6.6_rnh-1.0_protein-coding E008 chrII:4996395-4996396 2.063 pha4_T4 nhr25_T4 0.000 5primeExons_EXON
WBGene00004382_F59A6.6_rnh-1.0_protein-coding E008 chrII:4996395-4996396 2.425 end1_T1 nhr25_T1 0.000 5primeExons_EXON
WBGene00004382_F59A6.6_rnh-1.0_protein-coding E008 chrII:4996395-4996396 2.695 pha4_T1 nhr25_T1 0.000 5primeExons_EXON
BOUNDING_INTRON: chrII:4996483-4996861
>II:4996859-4996923.+.F59A6.6.5prime.F59A6.6d.5
GFF LINE F59A6.6 + FIRST_EXON: II:4996859-4996923 FIRST_INTRON: II:4996924-4996993 F59A6.6d.5
5primeExons: chrII:4996859-4996923
BOUNDING_INTRON: chrII:4996924-4996993
WBGene00004382_F59A6.6_rnh-1.0_protein-coding J033 chrII:4996924-4996993 1.052 ceh32_T1 end1_T1 0.001 5primeExons_BOUNDING_INTRON
WBGene00004382_F59A6.6_rnh-1.0_protein-coding J033 chrII:4996924-4996993 1.020 ceh32_T2 pha4_T2 0.001 5primeExons_BOUNDING_INTRON
WBGene00004382_F59A6.6_rnh-1.0_protein-coding J033 chrII:4996924-4996993 1.262 ceh32_T2 end1_T2 0.000 5primeExons_BOUNDING_INTRON
WBGene00004382_F59A6.6_rnh-1.0_protein-coding J033 chrII:4996924-4996993 1.037 tbx37_T3 end1_T3 0.000 5primeExons_BOUNDING_INTRON
 
>II:4996973-4997064.+.F59A6.6.5prime.F59A6.6d.3
GFF LINE F59A6.6 + FIRST_EXON: II:4996973-4997064 FIRST_INTRON: II:4997065-4997106 F59A6.6d.3
5primeExons: chrII:4996973-4997064
WBGene00004382_F59A6.6_rnh-1.0_protein-coding E017 chrII:4996975-4996991 1.143 hlh1_T0 end1_T0 0.021 5primeExons_EXON
BOUNDING_INTRON: chrII:4997065-4997106
>II:5183957-5184085.-.C27D6.4.5prime.C27D6.4d
GFF LINE C27D6.4 - FIRST_EXON: II:5183957-5184085 FIRST_INTRON: II:5183803-5183956 C27D6.4d
5primeExons: chrII:5183957-5184085
WBGene00016162_C27D6.4_crh-2_protein-coding E007 chrII:5183957-5184085 1.060 end1_T0 tbx37_T0 0.000 5primeExons_EXON
WBGene00016162_C27D6.4_crh-2_protein-coding E007 chrII:5183957-5184085 1.252 end1_T0 pha4_T0 0.004 5primeExons_EXON
WBGene00016162_C27D6.4_crh-2_protein-coding E007 chrII:5183957-5184085 1.395 end1_T0 cnd1_T0 0.001 5primeExons_EXON
WBGene00016162_C27D6.4_crh-2_protein-coding E007 chrII:5183957-5184085 1.720 end1_T2 cnd1_T2 0.000 5primeExons_EXON
WBGene00016162_C27D6.4_crh-2_protein-coding E007 chrII:5183957-5184085 2.123 end1_T3 cnd1_T3 0.000 5primeExons_EXON
WBGene00016162_C27D6.4_crh-2_protein-coding E007 chrII:5183957-5184085 1.038 end1_T4 hlh1_T4 0.000 5primeExons_EXON
WBGene00016162_C27D6.4_crh-2_protein-coding E007 chrII:5183957-5184085 1.230 end1_T4 cnd1_T4 0.000 5primeExons_EXON
WBGene00016162_C27D6.4_crh-2_protein-coding E007 chrII:5183957-5184085 1.226 hlh1_T2 cnd1_T2 0.017 5primeExons_EXON
WBGene00016162_C27D6.4_crh-2_protein-coding E007 chrII:5183957-5184085 1.104 nhr25_T0 tbx37_T0 0.000 5primeExons_EXON
WBGene00016162_C27D6.4_crh-2_protein-coding E007 chrII:5183957-5184085 1.298 nhr25_T0 pha4_T0 0.007 5primeExons_EXON
WBGene00016162_C27D6.4_crh-2_protein-coding E007 chrII:5183957-5184085 1.446 nhr25_T0 cnd1_T0 0.010 5primeExons_EXON
WBGene00016162_C27D6.4_crh-2_protein-coding E007 chrII:5183957-5184085 1.441 nhr25_T1 pha4_T1 0.007 5primeExons_EXON
WBGene00016162_C27D6.4_crh-2_protein-coding E007 chrII:5183957-5184085 1.302 nhr25_T1 cnd1_T1 0.039 5primeExons_EXON
WBGene00016162_C27D6.4_crh-2_protein-coding E007 chrII:5183957-5184085 1.639 nhr25_T2 cnd1_T2 0.000 5primeExons_EXON
WBGene00016162_C27D6.4_crh-2_protein-coding E007 chrII:5183957-5184085 1.784 nhr25_T3 cnd1_T3 0.000 5primeExons_EXON
WBGene00016162_C27D6.4_crh-2_protein-coding E007 chrII:5183957-5184085 1.393 pha4_T3 cnd1_T3 0.008 5primeExons_EXON
BOUNDING_INTRON: chrII:5183803-5183956
WBGene00016162_C27D6.4_crh-2_protein-coding J018 chrII:5183803-5183956 1.553 ceh32_T1 pha4_T1 0.006 5primeExons_BOUNDING_INTRON
WBGene00016162_C27D6.4_crh-2_protein-coding J018 chrII:5183803-5183956 1.193 end1_T0 pha4_T0 0.029 5primeExons_BOUNDING_INTRON
WBGene00016162_C27D6.4_crh-2_protein-coding J018 chrII:5183803-5183956 1.279 end1_T0 tbx37_T0 0.000 5primeExons_BOUNDING_INTRON
WBGene00016162_C27D6.4_crh-2_protein-coding J018 chrII:5183803-5183956 1.541 end1_T0 cnd1_T0 0.002 5primeExons_BOUNDING_INTRON
WBGene00016162_C27D6.4_crh-2_protein-coding J018 chrII:5183803-5183956 1.577 end1_T2 cnd1_T2 0.010 5primeExons_BOUNDING_INTRON
WBGene00016162_C27D6.4_crh-2_protein-coding J018 chrII:5183803-5183956 2.409 end1_T3 cnd1_T3 0.000 5primeExons_BOUNDING_INTRON
WBGene00016162_C27D6.4_crh-2_protein-coding J018 chrII:5183803-5183956 1.145 end1_T4 hlh1_T4 0.001 5primeExons_BOUNDING_INTRON
WBGene00016162_C27D6.4_crh-2_protein-coding J018 chrII:5183803-5183956 1.335 end1_T4 cnd1_T4 0.000 5primeExons_BOUNDING_INTRON
WBGene00016162_C27D6.4_crh-2_protein-coding J018 chrII:5183803-5183956 1.358 hlh1_T1 pha4_T1 0.095 5primeExons_BOUNDING_INTRON
WBGene00016162_C27D6.4_crh-2_protein-coding J018 chrII:5183803-5183956 1.478 hlh1_T3 cnd1_T3 0.000 5primeExons_BOUNDING_INTRON
WBGene00016162_C27D6.4_crh-2_protein-coding J018 chrII:5183803-5183956 1.061 nhr25_T0 pha4_T0 0.052 5primeExons_BOUNDING_INTRON
WBGene00016162_C27D6.4_crh-2_protein-coding J018 chrII:5183803-5183956 1.147 nhr25_T0 tbx37_T0 0.003 5primeExons_BOUNDING_INTRON
WBGene00016162_C27D6.4_crh-2_protein-coding J018 chrII:5183803-5183956 1.428 nhr25_T0 cnd1_T0 0.077 5primeExons_BOUNDING_INTRON
WBGene00016162_C27D6.4_crh-2_protein-coding J018 chrII:5183803-5183956 1.754 nhr25_T1 pha4_T1 0.001 5primeExons_BOUNDING_INTRON
WBGene00016162_C27D6.4_crh-2_protein-coding J018 chrII:5183803-5183956 1.543 nhr25_T1 cnd1_T1 0.001 5primeExons_BOUNDING_INTRON
WBGene00016162_C27D6.4_crh-2_protein-coding J018 chrII:5183803-5183956 1.375 nhr25_T2 cnd1_T2 0.083 5primeExons_BOUNDING_INTRON
WBGene00016162_C27D6.4_crh-2_protein-coding J018 chrII:5183803-5183956 1.983 nhr25_T3 cnd1_T3 0.000 5primeExons_BOUNDING_INTRON
WBGene00016162_C27D6.4_crh-2_protein-coding J018 chrII:5183803-5183956 1.831 pha4_T3 cnd1_T3 0.000 5primeExons_BOUNDING_INTRON
WBGene00016162_C27D6.4_crh-2_protein-coding J018 chrII:5183803-5183956 1.009 tbx37_T4 hlh1_T4 0.030 5primeExons_BOUNDING_INTRON
 
>II:5271217-5271619.-.C54A12.4.5prime.C54A12.4.1
GFF LINE C54A12.4 - FIRST_EXON: II:5271217-5271619 FIRST_INTRON: II:5271164-5271216 C54A12.4.1
5primeExons: chrII:5271217-5271619
BOUNDING_INTRON: chrII:5271164-5271216
 
>II:5280090-5280109.-.ZK622.3.5prime.ZK622.3c.11
GFF LINE ZK622.3 - FIRST_EXON: II:5280090-5280109 FIRST_INTRON: II:5279977-5280089 ZK622.3c.11
5primeExons: chrII:5280090-5280109
WBGene00022781_ZK622.3_pmt-1_protein-coding E010 chrII:5280092-5280109 1.058 ceh32_T3 end1_T3 0.023 5primeExons_EXON
WBGene00022781_ZK622.3_pmt-1_protein-coding E010 chrII:5280092-5280109 1.090 ceh32_T4 end1_T4 0.047 5primeExons_EXON
BOUNDING_INTRON: chrII:5279977-5280089
>II:5331486-5331671.+.F08B1.1.5prime.F08B1.1a.1
GFF LINE F08B1.1 + FIRST_EXON: II:5331486-5331671 FIRST_INTRON: II:5331672-5334527 F08B1.1a.1
5primeExons: chrII:5331486-5331671
BOUNDING_INTRON: chrII:5331672-5334527
WBGene00006923_F08B1.1_vhp-1_protein-coding J019 chrII:5331672-5334527 1.773 end1_T2 ceh32_T2 0.016 5primeExons_BOUNDING_INTRON
WBGene00006923_F08B1.1_vhp-1_protein-coding J019 chrII:5331672-5334527 1.885 hlh1_T2 ceh32_T2 0.007 5primeExons_BOUNDING_INTRON
WBGene00006923_F08B1.1_vhp-1_protein-coding J019 chrII:5331672-5334527 1.780 nhr25_T2 ceh32_T2 0.002 5primeExons_BOUNDING_INTRON
 
>II:553844-554154.+.C09E8.2.5prime.C09E8.2b
GFF LINE C09E8.2 + FIRST_EXON: II:553844-554154 FIRST_INTRON: II:554155-554200 C09E8.2b
5primeExons: chrII:553844-554154
BOUNDING_INTRON: chrII:554155-554200
 
>II:5546573-5547290.-.C17C3.12.5prime.C17C3.12c.2
GFF LINE C17C3.12 - FIRST_EXON: II:5546573-5547290 FIRST_INTRON: II:5546527-5546572 C17C3.12c.2
5primeExons: chrII:5546573-5547290
WBGene00015894_C17C3.12_acdh-2_protein-coding E008 chrII:5546573-5546628 1.511 end1_T0 ceh32_T0 0.077 5primeExons_EXON
BOUNDING_INTRON: chrII:5546527-5546572
WBGene00015894_C17C3.12_acdh-2_protein-coding J020 chrII:5546527-5546572 12.060 end1_T2 ceh32_T2 0.015 5primeExons_BOUNDING_INTRON
WBGene00015894_C17C3.12_acdh-2_protein-coding J020 chrII:5546527-5546572 12.371 hlh1_T2 ceh32_T2 0.021 5primeExons_BOUNDING_INTRON
>II:5570885-5570973.+.C17C3.1.5prime.C17C3.1a
GFF LINE C17C3.1 + FIRST_EXON: II:5570885-5570973 FIRST_INTRON: II:5570974-5572700 C17C3.1a
5primeExons: chrII:5570885-5570973
WBGene00015887_C17C3.1_C17C3.1_protein-coding E005 chrII:5570885-5570960 1.891 ceh32_T4 end1_T4 0.025 5primeExons_EXON
WBGene00015887_C17C3.1_C17C3.1_protein-coding E005 chrII:5570885-5570960 2.310 cnd1_T1 end1_T1 0.001 5primeExons_EXON
WBGene00015887_C17C3.1_C17C3.1_protein-coding E005 chrII:5570885-5570960 2.481 tbx37_T0 nhr25_T0 0.004 5primeExons_EXON
WBGene00015887_C17C3.1_C17C3.1_protein-coding E005 chrII:5570885-5570960 2.832 pha4_T0 nhr25_T0 0.001 5primeExons_EXON
WBGene00015887_C17C3.1_C17C3.1_protein-coding E005 chrII:5570885-5570960 3.396 pha4_T0 end1_T0 0.000 5primeExons_EXON
BOUNDING_INTRON: chrII:5570974-5572700
>II:5572645-5572808.+.C17C3.1.5prime.C17C3.1e
GFF LINE C17C3.1 + FIRST_EXON: II:5572645-5572808 FIRST_INTRON: II:5572809-5572855 C17C3.1e
5primeExons: chrII:5572645-5572808
WBGene00015887_C17C3.1_C17C3.1_protein-coding E013 chrII:5572645-5572700 1.209 pha4_T4 nhr25_T4 0.006 5primeExons_EXON
WBGene00015887_C17C3.1_C17C3.1_protein-coding E013 chrII:5572645-5572700 1.248 end1_T4 nhr25_T4 0.000 5primeExons_EXON
WBGene00015887_C17C3.1_C17C3.1_protein-coding E013 chrII:5572645-5572700 1.448 end1_T3 tbx37_T3 0.027 5primeExons_EXON
WBGene00015887_C17C3.1_C17C3.1_protein-coding E013 chrII:5572645-5572700 1.504 end1_T4 tbx37_T4 0.000 5primeExons_EXON
WBGene00015887_C17C3.1_C17C3.1_protein-coding E013 chrII:5572645-5572700 12.071 end1_T2 cnd1_T2 0.048 5primeExons_EXON
BOUNDING_INTRON: chrII:5572809-5572855
WBGene00015887_C17C3.1_C17C3.1_protein-coding J022 chrII:5572809-5572855 12.757 end1_T3 ceh32_T3 0.005 5primeExons_BOUNDING_INTRON
WBGene00015887_C17C3.1_C17C3.1_protein-coding J022 chrII:5572809-5572855 1.212 nhr25_T2 ceh32_T2 0.089 5primeExons_BOUNDING_INTRON
WBGene00015887_C17C3.1_C17C3.1_protein-coding J022 chrII:5572809-5572855 13.115 nhr25_T3 ceh32_T3 0.001 5primeExons_BOUNDING_INTRON
>II:5602711-5602943.-.C17G10.6.5prime.C17G10.6b
GFF LINE C17G10.6 - FIRST_EXON: II:5602711-5602943 FIRST_INTRON: II:5602539-5602710 C17G10.6b
5primeExons: chrII:5602711-5602943
BOUNDING_INTRON: chrII:5602539-5602710
 
>II:5628821-5629319.-.F59E12.6.5prime.F59E12.6b
GFF LINE F59E12.6 - FIRST_EXON: II:5628821-5629319 FIRST_INTRON: II:5628750-5628820 F59E12.6b
5primeExons: chrII:5628821-5629319
BOUNDING_INTRON: chrII:5628750-5628820
 
>II:5710053-5710232.+.C18A3.4.5prime.C18A3.4a.2
GFF LINE C18A3.4 + FIRST_EXON: II:5710053-5710232 FIRST_INTRON: II:5710233-5710397 C18A3.4a.2
5primeExons: chrII:5710053-5710232
BOUNDING_INTRON: chrII:5710233-5710397
 
>II:5714062-5714504.-.C18A3.5.5prime.C18A3.5e
GFF LINE C18A3.5 - FIRST_EXON: II:5714062-5714504 FIRST_INTRON: II:5713855-5714061 C18A3.5e
5primeExons: chrII:5714062-5714504
WBGene00015943_C18A3.5_tiar-1_protein-coding E008 chrII:5714293-5714356 1.004 hlh1_T0 nhr25_T0 0.000 5primeExons_EXON
WBGene00015943_C18A3.5_tiar-1_protein-coding E008 chrII:5714293-5714356 1.075 pha4_T1 nhr25_T1 0.000 5primeExons_EXON
WBGene00015943_C18A3.5_tiar-1_protein-coding E008 chrII:5714293-5714356 1.172 pha4_T0 nhr25_T0 0.013 5primeExons_EXON
WBGene00015943_C18A3.5_tiar-1_protein-coding E008 chrII:5714293-5714356 1.188 ceh32_T0 nhr25_T0 0.000 5primeExons_EXON
BOUNDING_INTRON: chrII:5713855-5714061
>II:5743966-5744407.-.F10C1.9.5prime.F10C1.9a
GFF LINE F10C1.9 - FIRST_EXON: II:5743966-5744407 FIRST_INTRON: II:5743445-5743965 F10C1.9a
5primeExons: chrII:5743966-5744407
BOUNDING_INTRON: chrII:5743445-5743965
 
>II:5745137-5745206.-.F10C1.9.5prime.F10C1.9b.2
GFF LINE F10C1.9 - FIRST_EXON: II:5745137-5745206 FIRST_INTRON: II:5744406-5745136 F10C1.9b.2
5primeExons: chrII:5745137-5745206
WBGene00044296_F10C1.9_F10C1.9_protein-coding E005 chrII:5745137-5745204 1.693 ceh32_T1 end1_T1 0.041 5primeExons_EXON
BOUNDING_INTRON: chrII:5744406-5745136
WBGene00044296_F10C1.9_F10C1.9_protein-coding J010 chrII:5744406-5745136 1.575 ceh32_T1 end1_T1 0.022 5primeExons_BOUNDING_INTRON
>II:5782942-5783195.+.K05F1.6.5prime.K05F1.6a.2
GFF LINE K05F1.6 + FIRST_EXON: II:5782942-5783195 FIRST_INTRON: II:5783196-5783701 K05F1.6a.2
5primeExons: chrII:5782942-5783195
BOUNDING_INTRON: chrII:5783196-5783701
 
>II:5784188-5784331.+.K05F1.6.5prime.K05F1.6b
GFF LINE K05F1.6 + FIRST_EXON: II:5784188-5784331 FIRST_INTRON: II:5784332-5784940 K05F1.6b
5primeExons: chrII:5784188-5784331
BOUNDING_INTRON: chrII:5784332-5784940
 
>II:5902439-5902493.+.F59G1.4.5prime.F59G1.4b
GFF LINE F59G1.4 + FIRST_EXON: II:5902439-5902493 FIRST_INTRON: II:5902494-5903093 F59G1.4b
5primeExons: chrII:5902439-5902493
BOUNDING_INTRON: chrII:5902494-5903093
 
>II:5912557-5912664.+.F59G1.1.5prime.F59G1.1d.3
GFF LINE F59G1.1 + FIRST_EXON: II:5912557-5912664 FIRST_INTRON: II:5912665-5913137 F59G1.1d.3
5primeExons: chrII:5912557-5912664
WBGene00019127_F59G1.1_cgt-3_protein-coding E002 chrII:5912557-5912664 1.296 ceh32_T0 pha4_T0 0.028 5primeExons_EXON
WBGene00019127_F59G1.1_cgt-3_protein-coding E002 chrII:5912557-5912664 1.740 ceh32_T0 end1_T0 0.000 5primeExons_EXON
WBGene00019127_F59G1.1_cgt-3_protein-coding E002 chrII:5912557-5912664 1.269 ceh32_T1 nhr25_T1 0.000 5primeExons_EXON
WBGene00019127_F59G1.1_cgt-3_protein-coding E002 chrII:5912557-5912664 1.298 ceh32_T1 hlh1_T1 0.000 5primeExons_EXON
WBGene00019127_F59G1.1_cgt-3_protein-coding E002 chrII:5912557-5912664 1.836 ceh32_T1 pha4_T1 0.000 5primeExons_EXON
WBGene00019127_F59G1.1_cgt-3_protein-coding E002 chrII:5912557-5912664 2.085 ceh32_T1 end1_T1 0.000 5primeExons_EXON
WBGene00019127_F59G1.1_cgt-3_protein-coding E002 chrII:5912557-5912664 1.083 ceh32_T2 nhr25_T2 0.000 5primeExons_EXON
WBGene00019127_F59G1.1_cgt-3_protein-coding E002 chrII:5912557-5912664 1.143 ceh32_T2 hlh1_T2 0.002 5primeExons_EXON
WBGene00019127_F59G1.1_cgt-3_protein-coding E002 chrII:5912557-5912664 1.793 ceh32_T2 pha4_T2 0.000 5primeExons_EXON
WBGene00019127_F59G1.1_cgt-3_protein-coding E002 chrII:5912557-5912664 1.966 ceh32_T2 end1_T2 0.000 5primeExons_EXON
WBGene00019127_F59G1.1_cgt-3_protein-coding E002 chrII:5912557-5912664 1.219 ceh32_T3 pha4_T3 0.001 5primeExons_EXON
WBGene00019127_F59G1.1_cgt-3_protein-coding E002 chrII:5912557-5912664 1.441 ceh32_T3 end1_T3 0.000 5primeExons_EXON
WBGene00019127_F59G1.1_cgt-3_protein-coding E002 chrII:5912557-5912664 1.002 ceh32_T4 nhr25_T4 0.000 5primeExons_EXON
WBGene00019127_F59G1.1_cgt-3_protein-coding E002 chrII:5912557-5912664 1.504 ceh32_T4 pha4_T4 0.000 5primeExons_EXON
WBGene00019127_F59G1.1_cgt-3_protein-coding E002 chrII:5912557-5912664 1.744 ceh32_T4 end1_T4 0.000 5primeExons_EXON
WBGene00019127_F59G1.1_cgt-3_protein-coding E002 chrII:5912557-5912664 1.117 cnd1_T2 pha4_T2 0.000 5primeExons_EXON
WBGene00019127_F59G1.1_cgt-3_protein-coding E002 chrII:5912557-5912664 1.296 cnd1_T2 end1_T2 0.000 5primeExons_EXON
WBGene00019127_F59G1.1_cgt-3_protein-coding E002 chrII:5912557-5912664 1.023 tbx37_T0 end1_T0 0.010 5primeExons_EXON
BOUNDING_INTRON: chrII:5912665-5913137
 
>II:5915051-5915321.+.F59G1.1.5prime.F59G1.1d.2
GFF LINE F59G1.1 + FIRST_EXON: II:5915051-5915321 FIRST_INTRON: II:5915322-5915372 F59G1.1d.2
5primeExons: chrII:5915051-5915321
WBGene00019127_F59G1.1_cgt-3_protein-coding E007 chrII:5915054-5915321 1.082 ceh32_T1 hlh1_T1 0.000 5primeExons_EXON
WBGene00019127_F59G1.1_cgt-3_protein-coding E007 chrII:5915054-5915321 1.121 ceh32_T1 nhr25_T1 0.000 5primeExons_EXON
WBGene00019127_F59G1.1_cgt-3_protein-coding E007 chrII:5915054-5915321 1.142 ceh32_T3 end1_T3 0.000 5primeExons_EXON
WBGene00019127_F59G1.1_cgt-3_protein-coding E007 chrII:5915054-5915321 1.222 ceh32_T0 end1_T0 0.001 5primeExons_EXON
WBGene00019127_F59G1.1_cgt-3_protein-coding E007 chrII:5915054-5915321 1.234 ceh32_T4 pha4_T4 0.000 5primeExons_EXON
WBGene00019127_F59G1.1_cgt-3_protein-coding E007 chrII:5915054-5915321 1.327 ceh32_T4 end1_T4 0.000 5primeExons_EXON
WBGene00019127_F59G1.1_cgt-3_protein-coding E007 chrII:5915054-5915321 1.360 ceh32_T2 pha4_T2 0.000 5primeExons_EXON
WBGene00019127_F59G1.1_cgt-3_protein-coding E007 chrII:5915054-5915321 1.442 ceh32_T1 pha4_T1 0.000 5primeExons_EXON
WBGene00019127_F59G1.1_cgt-3_protein-coding E007 chrII:5915054-5915321 1.545 ceh32_T2 end1_T2 0.000 5primeExons_EXON
WBGene00019127_F59G1.1_cgt-3_protein-coding E007 chrII:5915054-5915321 1.693 ceh32_T1 end1_T1 0.000 5primeExons_EXON
BOUNDING_INTRON: chrII:5915322-5915372
>II:5937095-5937251.+.F28B12.2.5prime.F28B12.2d
GFF LINE F28B12.2 + FIRST_EXON: II:5937095-5937251 FIRST_INTRON: II:5937252-5938536 F28B12.2d
5primeExons: chrII:5937095-5937251
BOUNDING_INTRON: chrII:5937252-5938536
 
>II:5947234-5947303.-.B0034.3.5prime.B0034.3c
GFF LINE B0034.3 - FIRST_EXON: II:5947234-5947303 FIRST_INTRON: II:5947008-5947233 B0034.3c
5primeExons: chrII:5947234-5947303
BOUNDING_INTRON: chrII:5947008-5947233
 
>II:6046556-6046900.-.R12C12.6.5prime.R12C12.6b.1
GFF LINE R12C12.6 - FIRST_EXON: II:6046556-6046900 FIRST_INTRON: II:6046501-6046555 R12C12.6b.1
5primeExons: chrII:6046556-6046900
BOUNDING_INTRON: chrII:6046501-6046555
WBGene00020026_R12C12.6_R12C12.6_protein-coding J008 chrII:6046501-6046555 1.009 hlh1_T1 ceh32_T1 0.000 5primeExons_BOUNDING_INTRON
WBGene00020026_R12C12.6_R12C12.6_protein-coding J008 chrII:6046501-6046555 1.027 pha4_T4 ceh32_T4 0.000 5primeExons_BOUNDING_INTRON
 
>II:6052202-6052406.+.R12C12.1.5prime.R12C12.1b
GFF LINE R12C12.1 + FIRST_EXON: II:6052202-6052406 FIRST_INTRON: II:6052407-6052459 R12C12.1b
5primeExons: chrII:6052202-6052406
BOUNDING_INTRON: chrII:6052407-6052459
 
>II:6058052-6058449.-.R12C12.8.5prime.R12C12.8b
GFF LINE R12C12.8 - FIRST_EXON: II:6058052-6058449 FIRST_INTRON: II:6058004-6058051 R12C12.8b
5primeExons: chrII:6058052-6058449
WBGene00020028_R12C12.8_R12C12.8_protein-coding E004 chrII:6058052-6058358 1.155 hlh1_T1 ceh32_T1 0.045 5primeExons_EXON
WBGene00020028_R12C12.8_R12C12.8_protein-coding E004 chrII:6058052-6058358 1.210 nhr25_T1 ceh32_T1 0.035 5primeExons_EXON
BOUNDING_INTRON: chrII:6058004-6058051
>II:6108699-6108825.+.C29H12.3.5prime.C29H12.3c
GFF LINE C29H12.3 + FIRST_EXON: II:6108699-6108825 FIRST_INTRON: II:6108826-6108989 C29H12.3c
5primeExons: chrII:6108699-6108825
BOUNDING_INTRON: chrII:6108826-6108989
 
>II:6137841-6137990.+.F57F10.1.5prime.F57F10.1b
GFF LINE F57F10.1 + FIRST_EXON: II:6137841-6137990 FIRST_INTRON: II:6137991-6151146 F57F10.1b
5primeExons: chrII:6137841-6137990
BOUNDING_INTRON: chrII:6137991-6151146
 
>II:6183057-6183227.+.F40H3.1.5prime.F40H3.1b
GFF LINE F40H3.1 + FIRST_EXON: II:6183057-6183227 FIRST_INTRON: II:6183228-6183274 F40H3.1b
5primeExons: chrII:6183057-6183227
WBGene00018249_F40H3.1_F40H3.1_protein-coding E003 chrII:6183068-6183227 2.491 cnd1_T0 hlh1_T0 0.036 5primeExons_EXON
WBGene00018249_F40H3.1_F40H3.1_protein-coding E003 chrII:6183068-6183227 3.042 cnd1_T0 nhr25_T0 0.053 5primeExons_EXON
BOUNDING_INTRON: chrII:6183228-6183274
>II:620618-620974.-.T04B8.5.5prime.T04B8.5c.1
GFF LINE T04B8.5 - FIRST_EXON: II:620618-620974 FIRST_INTRON: II:620573-620617 T04B8.5c.1
5primeExons: chrII:620618-620974
BOUNDING_INTRON: chrII:620573-620617
 
>II:6245501-6245816.+.T24H7.4.5prime.T24H7.4.1
GFF LINE T24H7.4 + FIRST_EXON: II:6245501-6245816 FIRST_INTRON: II:6245817-6245864 T24H7.4.1
5primeExons: chrII:6245501-6245816
WBGene00020783_T24H7.4_blos-4_protein-coding E002 chrII:6245501-6245749 1.026 end1_T1 ceh32_T1 0.046 5primeExons_EXON
WBGene00020783_T24H7.4_blos-4_protein-coding E002 chrII:6245501-6245749 1.071 end1_T0 ceh32_T0 0.015 5primeExons_EXON
WBGene00020783_T24H7.4_blos-4_protein-coding E002 chrII:6245501-6245749 1.111 end1_T1 hlh1_T1 0.044 5primeExons_EXON
WBGene00020783_T24H7.4_blos-4_protein-coding E002 chrII:6245501-6245749 1.121 cnd1_T4 nhr25_T4 0.031 5primeExons_EXON
WBGene00020783_T24H7.4_blos-4_protein-coding E002 chrII:6245501-6245749 1.138 end1_T3 nhr25_T3 0.035 5primeExons_EXON
WBGene00020783_T24H7.4_blos-4_protein-coding E002 chrII:6245501-6245749 1.163 end1_T3 hlh1_T3 0.055 5primeExons_EXON
WBGene00020783_T24H7.4_blos-4_protein-coding E002 chrII:6245501-6245749 1.177 end1_T0 hlh1_T0 0.027 5primeExons_EXON
WBGene00020783_T24H7.4_blos-4_protein-coding E002 chrII:6245501-6245749 1.181 pha4_T3 nhr25_T3 0.003 5primeExons_EXON
WBGene00020783_T24H7.4_blos-4_protein-coding E002 chrII:6245501-6245749 1.182 pha4_T2 ceh32_T2 0.005 5primeExons_EXON
WBGene00020783_T24H7.4_blos-4_protein-coding E002 chrII:6245501-6245749 1.190 pha4_T3 hlh1_T3 0.036 5primeExons_EXON
WBGene00020783_T24H7.4_blos-4_protein-coding E002 chrII:6245501-6245749 1.205 pha4_T1 ceh32_T1 0.033 5primeExons_EXON
WBGene00020783_T24H7.4_blos-4_protein-coding E002 chrII:6245501-6245749 1.256 hlh1_T2 nhr25_T2 0.042 5primeExons_EXON
WBGene00020783_T24H7.4_blos-4_protein-coding E002 chrII:6245501-6245749 1.282 ceh32_T4 nhr25_T4 0.084 5primeExons_EXON
WBGene00020783_T24H7.4_blos-4_protein-coding E002 chrII:6245501-6245749 1.297 pha4_T2 end1_T2 0.074 5primeExons_EXON
WBGene00020783_T24H7.4_blos-4_protein-coding E002 chrII:6245501-6245749 1.304 pha4_T1 hlh1_T1 0.033 5primeExons_EXON
WBGene00020783_T24H7.4_blos-4_protein-coding E002 chrII:6245501-6245749 1.321 ceh32_T2 nhr25_T2 0.012 5primeExons_EXON
WBGene00020783_T24H7.4_blos-4_protein-coding E002 chrII:6245501-6245749 1.495 end1_T1 nhr25_T1 0.036 5primeExons_EXON
WBGene00020783_T24H7.4_blos-4_protein-coding E002 chrII:6245501-6245749 1.507 pha4_T0 nhr25_T0 0.008 5primeExons_EXON
WBGene00020783_T24H7.4_blos-4_protein-coding E002 chrII:6245501-6245749 1.683 pha4_T1 nhr25_T1 0.038 5primeExons_EXON
WBGene00020783_T24H7.4_blos-4_protein-coding E002 chrII:6245501-6245749 1.745 end1_T0 nhr25_T0 0.000 5primeExons_EXON
WBGene00020783_T24H7.4_blos-4_protein-coding E002 chrII:6245501-6245749 1.748 cnd1_T2 nhr25_T2 0.000 5primeExons_EXON
WBGene00020783_T24H7.4_blos-4_protein-coding E002 chrII:6245501-6245749 1.821 end1_T4 nhr25_T4 0.074 5primeExons_EXON
WBGene00020783_T24H7.4_blos-4_protein-coding E002 chrII:6245501-6245749 1.923 pha4_T4 nhr25_T4 0.004 5primeExons_EXON
WBGene00020783_T24H7.4_blos-4_protein-coding E002 chrII:6245501-6245749 2.517 pha4_T2 nhr25_T2 0.000 5primeExons_EXON
BOUNDING_INTRON: chrII:6245817-6245864
>II:6277270-6277421.+.F13H8.10.5prime.F13H8.10b
GFF LINE F13H8.10 + FIRST_EXON: II:6277270-6277421 FIRST_INTRON: II:6277422-6277603 F13H8.10b
5primeExons: chrII:6277270-6277421
WBGene00000259_F13H8.10_bpl-1_protein-coding E012 chrII:6277270-6277340 1.182 ceh32_T3 nhr25_T3 0.059 5primeExons_EXON
WBGene00000259_F13H8.10_bpl-1_protein-coding E012 chrII:6277270-6277340 1.188 cnd1_T2 nhr25_T2 0.049 5primeExons_EXON
WBGene00000259_F13H8.10_bpl-1_protein-coding E012 chrII:6277270-6277340 1.214 hlh1_T0 nhr25_T0 0.052 5primeExons_EXON
WBGene00000259_F13H8.10_bpl-1_protein-coding E012 chrII:6277270-6277340 1.588 pha4_T0 nhr25_T0 0.001 5primeExons_EXON
WBGene00000259_F13H8.10_bpl-1_protein-coding E012 chrII:6277270-6277340 1.657 hlh1_T1 nhr25_T1 0.019 5primeExons_EXON
WBGene00000259_F13H8.10_bpl-1_protein-coding E012 chrII:6277270-6277340 1.674 ceh32_T2 nhr25_T2 0.000 5primeExons_EXON
WBGene00000259_F13H8.10_bpl-1_protein-coding E012 chrII:6277270-6277340 1.745 pha4_T1 nhr25_T1 0.025 5primeExons_EXON
WBGene00000259_F13H8.10_bpl-1_protein-coding E012 chrII:6277270-6277340 1.972 ceh32_T1 nhr25_T1 0.000 5primeExons_EXON
BOUNDING_INTRON: chrII:6277422-6277603
WBGene00000259_F13H8.10_bpl-1_protein-coding J032 chrII:6277422-6277603 1.055 ceh32_T4 nhr25_T4 0.065 5primeExons_BOUNDING_INTRON
WBGene00000259_F13H8.10_bpl-1_protein-coding J032 chrII:6277422-6277603 1.496 cnd1_T1 nhr25_T1 0.039 5primeExons_BOUNDING_INTRON
WBGene00000259_F13H8.10_bpl-1_protein-coding J032 chrII:6277422-6277603 1.284 end1_T1 nhr25_T1 0.017 5primeExons_BOUNDING_INTRON
WBGene00000259_F13H8.10_bpl-1_protein-coding J032 chrII:6277422-6277603 1.536 hlh1_T0 nhr25_T0 0.007 5primeExons_BOUNDING_INTRON
WBGene00000259_F13H8.10_bpl-1_protein-coding J032 chrII:6277422-6277603 1.600 hlh1_T1 nhr25_T1 0.003 5primeExons_BOUNDING_INTRON
WBGene00000259_F13H8.10_bpl-1_protein-coding J032 chrII:6277422-6277603 1.781 pha4_T1 nhr25_T1 0.000 5primeExons_BOUNDING_INTRON
>II:6321038-6321101.-.C32D5.3.5prime.C32D5.3.2
GFF LINE C32D5.3 - FIRST_EXON: II:6321038-6321101 FIRST_INTRON: II:6320984-6321037 C32D5.3.2
5primeExons: chrII:6321038-6321101
WBGene00016311_C32D5.3_C32D5.3_protein-coding E008 chrII:6321100-6321101 1.009 pha4_T4 cnd1_T4 0.071 5primeExons_EXON
WBGene00016311_C32D5.3_C32D5.3_protein-coding E008 chrII:6321100-6321101 1.045 end1_T1 tbx37_T1 0.063 5primeExons_EXON
WBGene00016311_C32D5.3_C32D5.3_protein-coding E008 chrII:6321100-6321101 1.152 end1_T4 cnd1_T4 0.054 5primeExons_EXON
WBGene00016311_C32D5.3_C32D5.3_protein-coding E008 chrII:6321100-6321101 1.978 end1_T1 nhr25_T1 0.009 5primeExons_EXON
WBGene00016311_C32D5.3_C32D5.3_protein-coding E008 chrII:6321100-6321101 12.803 pha4_T4 nhr25_T4 0.001 5primeExons_EXON
WBGene00016311_C32D5.3_C32D5.3_protein-coding E008 chrII:6321100-6321101 13.014 end1_T4 nhr25_T4 0.002 5primeExons_EXON
WBGene00016311_C32D5.3_C32D5.3_protein-coding E008 chrII:6321100-6321101 2.109 end1_T4 tbx37_T4 0.001 5primeExons_EXON
BOUNDING_INTRON: chrII:6320984-6321037
>II:6343420-6343707.-.C32D5.8.5prime.C32D5.8a
GFF LINE C32D5.8 - FIRST_EXON: II:6343420-6343707 FIRST_INTRON: II:6343375-6343419 C32D5.8a
5primeExons: chrII:6343420-6343707
WBGene00016316_C32D5.8_C32D5.8_protein-coding E002 chrII:6343420-6343705 1.036 ceh32_T3 hlh1_T3 0.000 5primeExons_EXON
WBGene00016316_C32D5.8_C32D5.8_protein-coding E002 chrII:6343420-6343705 1.100 ceh32_T1 end1_T1 0.000 5primeExons_EXON
WBGene00016316_C32D5.8_C32D5.8_protein-coding E002 chrII:6343420-6343705 1.113 ceh32_T4 hlh1_T4 0.000 5primeExons_EXON
WBGene00016316_C32D5.8_C32D5.8_protein-coding E002 chrII:6343420-6343705 1.130 ceh32_T1 nhr25_T1 0.000 5primeExons_EXON
WBGene00016316_C32D5.8_C32D5.8_protein-coding E002 chrII:6343420-6343705 1.143 ceh32_T4 pha4_T4 0.000 5primeExons_EXON
WBGene00016316_C32D5.8_C32D5.8_protein-coding E002 chrII:6343420-6343705 1.186 ceh32_T2 hlh1_T2 0.000 5primeExons_EXON
WBGene00016316_C32D5.8_C32D5.8_protein-coding E002 chrII:6343420-6343705 1.237 ceh32_T1 pha4_T1 0.000 5primeExons_EXON
WBGene00016316_C32D5.8_C32D5.8_protein-coding E002 chrII:6343420-6343705 1.252 ceh32_T1 hlh1_T1 0.000 5primeExons_EXON
BOUNDING_INTRON: chrII:6343375-6343419
>II:6368116-6368235.+.K10B2.2.5prime.K10B2.2b
GFF LINE K10B2.2 + FIRST_EXON: II:6368116-6368235 FIRST_INTRON: II:6368236-6368281 K10B2.2b
5primeExons: chrII:6368116-6368235
BOUNDING_INTRON: chrII:6368236-6368281
 
>II:6476953-6477034.+.T28D9.4.5prime.T28D9.4b
GFF LINE T28D9.4 + FIRST_EXON: II:6476953-6477034 FIRST_INTRON: II:6477035-6477423 T28D9.4b
5primeExons: chrII:6476953-6477034
WBGene00020896_T28D9.4_T28D9.4_protein-coding E006 chrII:6476953-6477034 1.031 ceh32_T0 pha4_T0 0.000 5primeExons_EXON
WBGene00020896_T28D9.4_T28D9.4_protein-coding E006 chrII:6476953-6477034 1.062 ceh32_T0 nhr25_T0 0.001 5primeExons_EXON
WBGene00020896_T28D9.4_T28D9.4_protein-coding E006 chrII:6476953-6477034 1.064 ceh32_T0 hlh1_T0 0.000 5primeExons_EXON
WBGene00020896_T28D9.4_T28D9.4_protein-coding E006 chrII:6476953-6477034 1.735 ceh32_T0 end1_T0 0.000 5primeExons_EXON
BOUNDING_INTRON: chrII:6477035-6477423
WBGene00020896_T28D9.4_T28D9.4_protein-coding J012 chrII:6477035-6477423 1.008 ceh32_T0 hlh1_T0 0.000 5primeExons_BOUNDING_INTRON
WBGene00020896_T28D9.4_T28D9.4_protein-coding J012 chrII:6477035-6477423 1.628 ceh32_T0 pha4_T0 0.000 5primeExons_BOUNDING_INTRON
WBGene00020896_T28D9.4_T28D9.4_protein-coding J012 chrII:6477035-6477423 1.968 ceh32_T0 end1_T0 0.000 5primeExons_BOUNDING_INTRON
WBGene00020896_T28D9.4_T28D9.4_protein-coding J012 chrII:6477035-6477423 1.455 ceh32_T1 pha4_T1 0.030 5primeExons_BOUNDING_INTRON
WBGene00020896_T28D9.4_T28D9.4_protein-coding J012 chrII:6477035-6477423 1.977 ceh32_T1 end1_T1 0.001 5primeExons_BOUNDING_INTRON
WBGene00020896_T28D9.4_T28D9.4_protein-coding J012 chrII:6477035-6477423 1.413 cnd1_T0 pha4_T0 0.053 5primeExons_BOUNDING_INTRON
WBGene00020896_T28D9.4_T28D9.4_protein-coding J012 chrII:6477035-6477423 1.778 cnd1_T0 end1_T0 0.004 5primeExons_BOUNDING_INTRON
WBGene00020896_T28D9.4_T28D9.4_protein-coding J012 chrII:6477035-6477423 1.169 nhr25_T0 end1_T0 0.004 5primeExons_BOUNDING_INTRON
 
>II:6487441-6487704.+.T28D9.3.5prime.T28D9.3a
GFF LINE T28D9.3 + FIRST_EXON: II:6487441-6487704 FIRST_INTRON: II:6487705-6487751 T28D9.3a
5primeExons: chrII:6487441-6487704
BOUNDING_INTRON: chrII:6487705-6487751
WBGene00020895_T28D9.3_T28D9.3_protein-coding J019 chrII:6487705-6487751 12.571 end1_T2 ceh32_T2 0.019 5primeExons_BOUNDING_INTRON
WBGene00020895_T28D9.3_T28D9.3_protein-coding J019 chrII:6487705-6487751 11.973 hlh1_T2 ceh32_T2 0.062 5primeExons_BOUNDING_INTRON
 
>II:6497509-6497713.-.R05G9.2.5prime.R05G9.2a
GFF LINE R05G9.2 - FIRST_EXON: II:6497509-6497713 FIRST_INTRON: II:6497188-6497508 R05G9.2a
5primeExons: chrII:6497509-6497713
BOUNDING_INTRON: chrII:6497188-6497508
 
>II:6597376-6597542.-.C56C10.13.5prime.C56C10.13b
GFF LINE C56C10.13 - FIRST_EXON: II:6597376-6597542 FIRST_INTRON: II:6597331-6597375 C56C10.13b
5primeExons: chrII:6597376-6597542
BOUNDING_INTRON: chrII:6597331-6597375
WBGene00001026_C56C10.13_dnj-8_protein-coding J013 chrII:6597331-6597375 1.129 end1_T2 ceh32_T2 0.041 5primeExons_BOUNDING_INTRON
WBGene00001026_C56C10.13_dnj-8_protein-coding J013 chrII:6597331-6597375 1.089 hlh1_T1 ceh32_T1 0.012 5primeExons_BOUNDING_INTRON
WBGene00001026_C56C10.13_dnj-8_protein-coding J013 chrII:6597331-6597375 1.159 nhr25_T1 ceh32_T1 0.030 5primeExons_BOUNDING_INTRON
WBGene00001026_C56C10.13_dnj-8_protein-coding J013 chrII:6597331-6597375 1.206 nhr25_T2 ceh32_T2 0.022 5primeExons_BOUNDING_INTRON
WBGene00001026_C56C10.13_dnj-8_protein-coding J013 chrII:6597331-6597375 1.001 pha4_T1 ceh32_T1 0.014 5primeExons_BOUNDING_INTRON
 
>II:6619385-6619475.+.F54H5.4.5prime.F54H5.4a
GFF LINE F54H5.4 + FIRST_EXON: II:6619385-6619475 FIRST_INTRON: II:6619476-6619519 F54H5.4a
5primeExons: chrII:6619385-6619475
WBGene00003480_F54H5.4_klf-3_protein-coding E003 chrII:6619409-6619475 1.104 hlh1_T4 end1_T4 0.019 5primeExons_EXON
WBGene00003480_F54H5.4_klf-3_protein-coding E003 chrII:6619409-6619475 1.682 ceh32_T1 end1_T1 0.011 5primeExons_EXON
WBGene00003480_F54H5.4_klf-3_protein-coding E003 chrII:6619409-6619475 12.613 ceh32_T0 end1_T0 0.021 5primeExons_EXON
BOUNDING_INTRON: chrII:6619476-6619519
WBGene00003480_F54H5.4_klf-3_protein-coding J009 chrII:6619476-6619519 12.215 ceh32_T0 end1_T0 0.070 5primeExons_BOUNDING_INTRON
WBGene00003480_F54H5.4_klf-3_protein-coding J009 chrII:6619476-6619519 13.111 ceh32_T1 end1_T1 0.044 5primeExons_BOUNDING_INTRON
WBGene00003480_F54H5.4_klf-3_protein-coding J009 chrII:6619476-6619519 1.052 cnd1_T4 end1_T4 0.068 5primeExons_BOUNDING_INTRON
WBGene00003480_F54H5.4_klf-3_protein-coding J009 chrII:6619476-6619519 1.328 hlh1_T4 end1_T4 0.006 5primeExons_BOUNDING_INTRON
WBGene00003480_F54H5.4_klf-3_protein-coding J009 chrII:6619476-6619519 1.041 tbx37_T4 end1_T4 0.090 5primeExons_BOUNDING_INTRON
>II:6648789-6648923.-.T19D12.7.5prime.T19D12.7.3
GFF LINE T19D12.7 - FIRST_EXON: II:6648789-6648923 FIRST_INTRON: II:6648745-6648788 T19D12.7.3
5primeExons: chrII:6648789-6648923
BOUNDING_INTRON: chrII:6648745-6648788
WBGene00020582_T19D12.7_oig-8_protein-coding J014 chrII:6648745-6648788 1.294 ceh32_T4 hlh1_T4 0.030 5primeExons_BOUNDING_INTRON
WBGene00020582_T19D12.7_oig-8_protein-coding J014 chrII:6648745-6648788 2.125 ceh32_T4 nhr25_T4 0.001 5primeExons_BOUNDING_INTRON
 
>II:6718756-6718768.+.T14B4.4.5prime.T14B4.4b.1
GFF LINE T14B4.4 + FIRST_EXON: II:6718756-6718768 FIRST_INTRON: II:6718769-6718813 T14B4.4b.1
5primeExons: chrII:6718756-6718768
BOUNDING_INTRON: chrII:6718769-6718813
 
>II:6790047-6790223.+.T13C2.3.5prime.T13C2.3a
GFF LINE T13C2.3 + FIRST_EXON: II:6790047-6790223 FIRST_INTRON: II:6790224-6790275 T13C2.3a
5primeExons: chrII:6790047-6790223
BOUNDING_INTRON: chrII:6790224-6790275
WBGene00020479_T13C2.3_T13C2.3_protein-coding J014 chrII:6790224-6790275 1.259 ceh32_T3 pha4_T3 0.088 5primeExons_BOUNDING_INTRON
 
>II:6837930-6837977.+.C04A2.3.5prime.C04A2.3b
GFF LINE C04A2.3 + FIRST_EXON: II:6837930-6837977 FIRST_INTRON: II:6837978-6838026 C04A2.3b
5primeExons: chrII:6837930-6837977
BOUNDING_INTRON: chrII:6837978-6838026
 
>II:6840466-6840630.+.C04A2.3.5prime.C04A2.3d
GFF LINE C04A2.3 + FIRST_EXON: II:6840466-6840630 FIRST_INTRON: II:6840631-6840691 C04A2.3d
5primeExons: chrII:6840466-6840630
BOUNDING_INTRON: chrII:6840631-6840691
WBGene00001194_C04A2.3_egl-27_protein-coding J026 chrII:6840631-6840691 1.094 end1_T0 cnd1_T0 0.002 5primeExons_BOUNDING_INTRON
 
>II:6842409-6842605.+.C04A2.3.5prime.C04A2.3c.2
GFF LINE C04A2.3 + FIRST_EXON: II:6842409-6842605 FIRST_INTRON: II:6842606-6845361 C04A2.3c.2
5primeExons: chrII:6842409-6842605
BOUNDING_INTRON: chrII:6842606-6845361
WBGene00001194_C04A2.3_egl-27_protein-coding J029 chrII:6842606-6845361 1.076 ceh32_T0 pha4_T0 0.003 5primeExons_BOUNDING_INTRON
WBGene00001194_C04A2.3_egl-27_protein-coding J029 chrII:6842606-6845361 1.066 ceh32_T1 pha4_T1 0.000 5primeExons_BOUNDING_INTRON
WBGene00001194_C04A2.3_egl-27_protein-coding J029 chrII:6842606-6845361 1.522 ceh32_T2 pha4_T2 0.000 5primeExons_BOUNDING_INTRON
WBGene00001194_C04A2.3_egl-27_protein-coding J029 chrII:6842606-6845361 1.139 ceh32_T4 end1_T4 0.000 5primeExons_BOUNDING_INTRON
WBGene00001194_C04A2.3_egl-27_protein-coding J029 chrII:6842606-6845361 1.196 ceh32_T4 pha4_T4 0.000 5primeExons_BOUNDING_INTRON
WBGene00001194_C04A2.3_egl-27_protein-coding J029 chrII:6842606-6845361 1.016 cnd1_T2 pha4_T2 0.013 5primeExons_BOUNDING_INTRON
 
>II:6848333-6848410.+.C04A2.1.5prime.C04A2.1.2
GFF LINE C04A2.1 + FIRST_EXON: II:6848333-6848410 FIRST_INTRON: II:6848411-6849665 C04A2.1.2
5primeExons: chrII:6848333-6848410
BOUNDING_INTRON: chrII:6848411-6849665
 
>II:6904481-6904615.-.B0252.3.5prime.B0252.3a
GFF LINE B0252.3 - FIRST_EXON: II:6904481-6904615 FIRST_INTRON: II:6904420-6904480 B0252.3a
5primeExons: chrII:6904481-6904615
BOUNDING_INTRON: chrII:6904420-6904480
 
>II:6940753-6940834.+.F22D3.2.5prime.F22D3.2h
GFF LINE F22D3.2 + FIRST_EXON: II:6940753-6940834 FIRST_INTRON: II:6940835-6942711 F22D3.2h
5primeExons: chrII:6940753-6940834
WBGene00017699_F22D3.2_flcn-1_protein-coding E016 chrII:6940831-6940834 1.017 ceh32_T2 end1_T2 0.090 5primeExons_EXON
WBGene00017699_F22D3.2_flcn-1_protein-coding E016 chrII:6940831-6940834 1.043 ceh32_T1 hlh1_T1 0.011 5primeExons_EXON
WBGene00017699_F22D3.2_flcn-1_protein-coding E016 chrII:6940831-6940834 1.168 ceh32_T4 end1_T4 0.091 5primeExons_EXON
BOUNDING_INTRON: chrII:6940835-6942711
>II:6970353-6970483.-.C15F1.5.5prime.C15F1.5b
GFF LINE C15F1.5 - FIRST_EXON: II:6970353-6970483 FIRST_INTRON: II:6969968-6970352 C15F1.5b
5primeExons: chrII:6970353-6970483
BOUNDING_INTRON: chrII:6969968-6970352
 
>II:7048438-7048922.-.ZK1127.9.5prime.ZK1127.9c.2
GFF LINE ZK1127.9 - FIRST_EXON: II:7048438-7048922 FIRST_INTRON: II:7048284-7048437 ZK1127.9c.2
5primeExons: chrII:7048438-7048922
BOUNDING_INTRON: chrII:7048284-7048437
 
>II:7052352-7052477.+.ZK1127.12.5prime.ZK1127.12.1
GFF LINE ZK1127.12 + FIRST_EXON: II:7052352-7052477 FIRST_INTRON: II:7052478-7052543 ZK1127.12.1
5primeExons: chrII:7052352-7052477
WBGene00022857_ZK1127.12_ZK1127.12_protein-coding E003 chrII:7052354-7052477 1.026 ceh32_T2 hlh1_T2 0.000 5primeExons_EXON
WBGene00022857_ZK1127.12_ZK1127.12_protein-coding E003 chrII:7052354-7052477 1.029 ceh32_T1 end1_T1 0.000 5primeExons_EXON
WBGene00022857_ZK1127.12_ZK1127.12_protein-coding E003 chrII:7052354-7052477 1.046 ceh32_T4 pha4_T4 0.002 5primeExons_EXON
BOUNDING_INTRON: chrII:7052478-7052543
>II:7229767-7230001.+.F32A5.4.5prime.F32A5.4b
GFF LINE F32A5.4 + FIRST_EXON: II:7229767-7230001 FIRST_INTRON: II:7230002-7230103 F32A5.4b
5primeExons: chrII:7229767-7230001
BOUNDING_INTRON: chrII:7230002-7230103
 
>II:7311485-7311602.+.F45E12.1.5prime.F45E12.1a
GFF LINE F45E12.1 + FIRST_EXON: II:7311485-7311602 FIRST_INTRON: II:7311603-7311648 F45E12.1a
5primeExons: chrII:7311485-7311602
BOUNDING_INTRON: chrII:7311603-7311648
 
>II:7351164-7351329.-.F43E2.8.5prime.F43E2.8b
GFF LINE F43E2.8 - FIRST_EXON: II:7351164-7351329 FIRST_INTRON: II:7351118-7351163 F43E2.8b
5primeExons: chrII:7351164-7351329
BOUNDING_INTRON: chrII:7351118-7351163
 
>II:7368206-7368310.-.F43E2.6.5prime.F43E2.6b.1
GFF LINE F43E2.6 - FIRST_EXON: II:7368206-7368310 FIRST_INTRON: II:7367662-7368205 F43E2.6b.1
5primeExons: chrII:7368206-7368310
BOUNDING_INTRON: chrII:7367662-7368205
 
>II:7373128-7373412.-.F43E2.7.5prime.F43E2.7b
GFF LINE F43E2.7 - FIRST_EXON: II:7373128-7373412 FIRST_INTRON: II:7373081-7373127 F43E2.7b
5primeExons: chrII:7373128-7373412
BOUNDING_INTRON: chrII:7373081-7373127
 
>II:7478326-7478537.-.D1022.7.5prime.D1022.7a.1
GFF LINE D1022.7 - FIRST_EXON: II:7478326-7478537 FIRST_INTRON: II:7478275-7478325 D1022.7a.1
5primeExons: chrII:7478326-7478537
BOUNDING_INTRON: chrII:7478275-7478325
 
>II:7479375-7479600.+.D1022.1.5prime.D1022.1b.3
GFF LINE D1022.1 + FIRST_EXON: II:7479375-7479600 FIRST_INTRON: II:7479601-7479654 D1022.1b.3
5primeExons: chrII:7479375-7479600
BOUNDING_INTRON: chrII:7479601-7479654
 
>II:7538790-7538963.+.ZK1290.4.5prime.ZK1290.4b
GFF LINE ZK1290.4 + FIRST_EXON: II:7538790-7538963 FIRST_INTRON: II:7538964-7539018 ZK1290.4b
5primeExons: chrII:7538790-7538963
BOUNDING_INTRON: chrII:7538964-7539018
 
>II:7612862-7613019.-.R07G3.7.5prime.R07G3.7b.2
GFF LINE R07G3.7 - FIRST_EXON: II:7612862-7613019 FIRST_INTRON: II:7612708-7612861 R07G3.7b.2
5primeExons: chrII:7612862-7613019
BOUNDING_INTRON: chrII:7612708-7612861
 
>II:7641596-7642072.-.ZK897.10.5prime.R153.1f
GFF LINE ZK897.10 - FIRST_EXON: II:7641596-7642072 FIRST_INTRON: II:1-1 R153.1f
5primeExons: chrII:7641596-7642072
WBGene00020114_R153.1_pde-4_protein-coding E016 chrII:7640833-7641623 1.060 cnd1_T4 pha4_T4 0.003 5primeExons_EXON
WBGene00020114_R153.1_pde-4_protein-coding E016 chrII:7640833-7641623 1.701 hlh1_T2 end1_T2 0.001 5primeExons_EXON
BOUNDING_INTRON: chrII:1-1
>II:764708-764852.-.C08G5.7.5prime.C08G5.7b
GFF LINE C08G5.7 - FIRST_EXON: II:764708-764852 FIRST_INTRON: II:762455-764707 C08G5.7b
5primeExons: chrII:764708-764852
BOUNDING_INTRON: chrII:762455-764707
 
>II:7668426-7668651.+.F18A1.4.5prime.F18A1.4b
GFF LINE F18A1.4 + FIRST_EXON: II:7668426-7668651 FIRST_INTRON: II:7668652-7668705 F18A1.4b
5primeExons: chrII:7668426-7668651
BOUNDING_INTRON: chrII:7668652-7668705
 
>II:7681049-7681326.+.F18A1.3.5prime.F18A1.3e
GFF LINE F18A1.3 + FIRST_EXON: II:7681049-7681326 FIRST_INTRON: II:7681327-7681485 F18A1.3e
5primeExons: chrII:7681049-7681326
WBGene00003044_F18A1.3_lir-1_protein-coding E003 chrII:7681051-7681326 1.035 ceh32_T4 nhr25_T4 0.000 5primeExons_EXON
WBGene00003044_F18A1.3_lir-1_protein-coding E003 chrII:7681051-7681326 1.070 ceh32_T2 pha4_T2 0.000 5primeExons_EXON
WBGene00003044_F18A1.3_lir-1_protein-coding E003 chrII:7681051-7681326 1.076 ceh32_T4 end1_T4 0.000 5primeExons_EXON
WBGene00003044_F18A1.3_lir-1_protein-coding E003 chrII:7681051-7681326 1.109 ceh32_T2 end1_T2 0.000 5primeExons_EXON
WBGene00003044_F18A1.3_lir-1_protein-coding E003 chrII:7681051-7681326 1.109 ceh32_T2 nhr25_T2 0.000 5primeExons_EXON
WBGene00003044_F18A1.3_lir-1_protein-coding E003 chrII:7681051-7681326 1.130 ceh32_T1 hlh1_T1 0.000 5primeExons_EXON
WBGene00003044_F18A1.3_lir-1_protein-coding E003 chrII:7681051-7681326 1.302 ceh32_T1 pha4_T1 0.000 5primeExons_EXON
WBGene00003044_F18A1.3_lir-1_protein-coding E003 chrII:7681051-7681326 1.371 ceh32_T1 nhr25_T1 0.000 5primeExons_EXON
WBGene00003044_F18A1.3_lir-1_protein-coding E003 chrII:7681051-7681326 1.407 ceh32_T1 end1_T1 0.000 5primeExons_EXON
BOUNDING_INTRON: chrII:7681327-7681485
>II:7681533-7681895.+.F18A1.3.5prime.F18A1.3g
GFF LINE F18A1.3 + FIRST_EXON: II:7681533-7681895 FIRST_INTRON: II:7681896-7681944 F18A1.3g
5primeExons: chrII:7681533-7681895
WBGene00003044_F18A1.3_lir-1_protein-coding E005 chrII:7681533-7681895 1.051 end1_T1 ceh32_T1 0.000 5primeExons_EXON
WBGene00003044_F18A1.3_lir-1_protein-coding E005 chrII:7681533-7681895 1.040 nhr25_T0 ceh32_T0 0.000 5primeExons_EXON
WBGene00003044_F18A1.3_lir-1_protein-coding E005 chrII:7681533-7681895 1.107 nhr25_T1 ceh32_T1 0.000 5primeExons_EXON
WBGene00003044_F18A1.3_lir-1_protein-coding E005 chrII:7681533-7681895 1.046 nhr25_T4 ceh32_T4 0.000 5primeExons_EXON
BOUNDING_INTRON: chrII:7681896-7681944
 
>II:7742397-7743620.+.B0228.4.5prime.B0228.4e
GFF LINE B0228.4 + FIRST_EXON: II:7742397-7743620 FIRST_INTRON: II:7743621-7744062 B0228.4e
5primeExons: chrII:7742397-7743620
BOUNDING_INTRON: chrII:7743621-7744062
 
>II:7767666-7767784.-.C06A8.8.5prime.C06A8.8b.1
GFF LINE C06A8.8 - FIRST_EXON: II:7767666-7767784 FIRST_INTRON: II:7767620-7767665 C06A8.8b.1
5primeExons: chrII:7767666-7767784
WBGene00015517_C06A8.8_C06A8.8_protein-coding E010 chrII:7767666-7767782 1.315 nhr25_T2 hlh1_T2 0.020 5primeExons_EXON
BOUNDING_INTRON: chrII:7767620-7767665
WBGene00015517_C06A8.8_C06A8.8_protein-coding J024 chrII:7767620-7767665 1.265 tbx37_T0 end1_T0 0.049 5primeExons_BOUNDING_INTRON
>II:7769341-7769429.-.C06A8.8.5prime.C06A8.8b.2
GFF LINE C06A8.8 - FIRST_EXON: II:7769341-7769429 FIRST_INTRON: II:7767783-7769340 C06A8.8b.2
5primeExons: chrII:7769341-7769429
WBGene00015517_C06A8.8_C06A8.8_protein-coding E012 chrII:7769341-7769429 1.099 ceh32_T1 nhr25_T1 0.080 5primeExons_EXON
WBGene00015517_C06A8.8_C06A8.8_protein-coding E012 chrII:7769341-7769429 2.095 ceh32_T3 pha4_T3 0.000 5primeExons_EXON
WBGene00015517_C06A8.8_C06A8.8_protein-coding E012 chrII:7769341-7769429 2.358 ceh32_T4 pha4_T4 0.000 5primeExons_EXON
WBGene00015517_C06A8.8_C06A8.8_protein-coding E012 chrII:7769341-7769429 2.186 end1_T2 nhr25_T2 0.000 5primeExons_EXON
WBGene00015517_C06A8.8_C06A8.8_protein-coding E012 chrII:7769341-7769429 1.095 end1_T4 nhr25_T4 0.003 5primeExons_EXON
WBGene00015517_C06A8.8_C06A8.8_protein-coding E012 chrII:7769341-7769429 2.615 end1_T4 pha4_T4 0.000 5primeExons_EXON
WBGene00015517_C06A8.8_C06A8.8_protein-coding E012 chrII:7769341-7769429 1.103 end1_T4 cnd1_T4 0.021 5primeExons_EXON
WBGene00015517_C06A8.8_C06A8.8_protein-coding E012 chrII:7769341-7769429 1.533 nhr25_T4 pha4_T4 0.003 5primeExons_EXON
BOUNDING_INTRON: chrII:7767783-7769340
WBGene00015517_C06A8.8_C06A8.8_protein-coding J025 chrII:7767783-7769340 2.455 ceh32_T3 pha4_T3 0.000 5primeExons_BOUNDING_INTRON
WBGene00015517_C06A8.8_C06A8.8_protein-coding J025 chrII:7767783-7769340 2.269 ceh32_T4 pha4_T4 0.000 5primeExons_BOUNDING_INTRON
WBGene00015517_C06A8.8_C06A8.8_protein-coding J025 chrII:7767783-7769340 12.140 end1_T2 tbx37_T2 0.030 5primeExons_BOUNDING_INTRON
WBGene00015517_C06A8.8_C06A8.8_protein-coding J025 chrII:7767783-7769340 1.856 end1_T2 nhr25_T2 0.000 5primeExons_BOUNDING_INTRON
WBGene00015517_C06A8.8_C06A8.8_protein-coding J025 chrII:7767783-7769340 2.172 end1_T4 pha4_T4 0.006 5primeExons_BOUNDING_INTRON
WBGene00015517_C06A8.8_C06A8.8_protein-coding J025 chrII:7767783-7769340 1.446 nhr25_T4 pha4_T4 0.007 5primeExons_BOUNDING_INTRON
 
>II:7816661-7816782.+.T05A6.2.5prime.T05A6.2a.2
GFF LINE T05A6.2 + FIRST_EXON: II:7816661-7816782 FIRST_INTRON: II:7816783-7816827 T05A6.2a.2
5primeExons: chrII:7816661-7816782
WBGene00000517_T05A6.2_cki-2_protein-coding E003 chrII:7816692-7816707 1.033 pha4_T4 nhr25_T4 0.006 5primeExons_EXON
WBGene00000517_T05A6.2_cki-2_protein-coding E003 chrII:7816692-7816707 1.092 pha4_T1 ceh32_T1 0.071 5primeExons_EXON
WBGene00000517_T05A6.2_cki-2_protein-coding E003 chrII:7816692-7816707 1.162 end1_T4 ceh32_T4 0.093 5primeExons_EXON
WBGene00000517_T05A6.2_cki-2_protein-coding E003 chrII:7816692-7816707 1.181 tbx37_T0 nhr25_T0 0.027 5primeExons_EXON
WBGene00000517_T05A6.2_cki-2_protein-coding E003 chrII:7816692-7816707 1.217 ceh32_T0 nhr25_T0 0.005 5primeExons_EXON
WBGene00000517_T05A6.2_cki-2_protein-coding E003 chrII:7816692-7816707 1.262 pha4_T1 end1_T1 0.026 5primeExons_EXON
WBGene00000517_T05A6.2_cki-2_protein-coding E003 chrII:7816692-7816707 1.285 pha4_T4 ceh32_T4 0.027 5primeExons_EXON
WBGene00000517_T05A6.2_cki-2_protein-coding E003 chrII:7816692-7816707 1.465 pha4_T2 nhr25_T2 0.003 5primeExons_EXON
WBGene00000517_T05A6.2_cki-2_protein-coding E003 chrII:7816692-7816707 1.850 pha4_T0 nhr25_T0 0.000 5primeExons_EXON
WBGene00000517_T05A6.2_cki-2_protein-coding E003 chrII:7816692-7816707 1.942 pha4_T1 nhr25_T1 0.009 5primeExons_EXON
BOUNDING_INTRON: chrII:7816783-7816827
WBGene00000517_T05A6.2_cki-2_protein-coding J014 chrII:7816783-7816827 1.575 ceh32_T0 end1_T0 0.000 5primeExons_BOUNDING_INTRON
WBGene00000517_T05A6.2_cki-2_protein-coding J014 chrII:7816783-7816827 1.996 ceh32_T1 end1_T1 0.001 5primeExons_BOUNDING_INTRON
WBGene00000517_T05A6.2_cki-2_protein-coding J014 chrII:7816783-7816827 1.975 ceh32_T2 end1_T2 0.010 5primeExons_BOUNDING_INTRON
WBGene00000517_T05A6.2_cki-2_protein-coding J014 chrII:7816783-7816827 1.968 ceh32_T4 pha4_T4 0.000 5primeExons_BOUNDING_INTRON
WBGene00000517_T05A6.2_cki-2_protein-coding J014 chrII:7816783-7816827 1.758 cnd1_T1 end1_T1 0.007 5primeExons_BOUNDING_INTRON
WBGene00000517_T05A6.2_cki-2_protein-coding J014 chrII:7816783-7816827 1.125 hlh1_T0 end1_T0 0.006 5primeExons_BOUNDING_INTRON
WBGene00000517_T05A6.2_cki-2_protein-coding J014 chrII:7816783-7816827 1.772 hlh1_T1 end1_T1 0.000 5primeExons_BOUNDING_INTRON
WBGene00000517_T05A6.2_cki-2_protein-coding J014 chrII:7816783-7816827 1.522 hlh1_T2 end1_T2 0.054 5primeExons_BOUNDING_INTRON
WBGene00000517_T05A6.2_cki-2_protein-coding J014 chrII:7816783-7816827 1.590 hlh1_T4 pha4_T4 0.010 5primeExons_BOUNDING_INTRON
WBGene00000517_T05A6.2_cki-2_protein-coding J014 chrII:7816783-7816827 1.064 nhr25_T0 end1_T0 0.027 5primeExons_BOUNDING_INTRON
WBGene00000517_T05A6.2_cki-2_protein-coding J014 chrII:7816783-7816827 12.525 nhr25_T1 pha4_T1 0.003 5primeExons_BOUNDING_INTRON
WBGene00000517_T05A6.2_cki-2_protein-coding J014 chrII:7816783-7816827 1.698 nhr25_T1 end1_T1 0.000 5primeExons_BOUNDING_INTRON
WBGene00000517_T05A6.2_cki-2_protein-coding J014 chrII:7816783-7816827 1.631 nhr25_T2 end1_T2 0.000 5primeExons_BOUNDING_INTRON
WBGene00000517_T05A6.2_cki-2_protein-coding J014 chrII:7816783-7816827 1.662 nhr25_T4 pha4_T4 0.001 5primeExons_BOUNDING_INTRON
WBGene00000517_T05A6.2_cki-2_protein-coding J014 chrII:7816783-7816827 1.078 tbx37_T0 end1_T0 0.018 5primeExons_BOUNDING_INTRON
WBGene00000517_T05A6.2_cki-2_protein-coding J014 chrII:7816783-7816827 1.611 tbx37_T1 end1_T1 0.000 5primeExons_BOUNDING_INTRON
WBGene00000517_T05A6.2_cki-2_protein-coding J014 chrII:7816783-7816827 1.247 tbx37_T2 end1_T2 0.072 5primeExons_BOUNDING_INTRON
>II:7854945-7855042.-.T09A5.6.5prime.T09A5.6.1
GFF LINE T09A5.6 - FIRST_EXON: II:7854945-7855042 FIRST_INTRON: II:7854503-7854944 T09A5.6.1
5primeExons: chrII:7854945-7855042
WBGene00007014_T09A5.6_mdt-10_protein-coding E004 chrII:7854945-7855040 1.041 ceh32_T4 pha4_T4 0.021 5primeExons_EXON
BOUNDING_INTRON: chrII:7854503-7854944
WBGene00007014_T09A5.6_mdt-10_protein-coding J009 chrII:7854503-7854944 1.011 nhr25_T1 pha4_T1 0.000 5primeExons_BOUNDING_INTRON
WBGene00007014_T09A5.6_mdt-10_protein-coding J009 chrII:7854503-7854944 1.052 nhr25_T4 pha4_T4 0.001 5primeExons_BOUNDING_INTRON
WBGene00007014_T09A5.6_mdt-10_protein-coding J009 chrII:7854503-7854944 1.049 nhr25_T4 end1_T4 0.002 5primeExons_BOUNDING_INTRON
WBGene00007014_T09A5.6_mdt-10_protein-coding J009 chrII:7854503-7854944 1.051 tbx37_T4 end1_T4 0.000 5primeExons_BOUNDING_INTRON
>II:7916204-7916347.-.ZK669.1.5prime.ZK669.1d
GFF LINE ZK669.1 - FIRST_EXON: II:7916204-7916347 FIRST_INTRON: II:7915905-7916203 ZK669.1d
5primeExons: chrII:7916204-7916347
BOUNDING_INTRON: chrII:7915905-7916203
 
>II:7928037-7928133.-.ZK669.1.5prime.ZK669.1c
GFF LINE ZK669.1 - FIRST_EXON: II:7928037-7928133 FIRST_INTRON: II:7927546-7928036 ZK669.1c
5primeExons: chrII:7928037-7928133
WBGene00014051_ZK669.1_spv-1_protein-coding E021 chrII:7928037-7928133 12.266 hlh1_T0 end1_T0 0.050 5primeExons_EXON
BOUNDING_INTRON: chrII:7927546-7928036
WBGene00014051_ZK669.1_spv-1_protein-coding J042 chrII:7927546-7928036 1.534 hlh1_T2 end1_T2 0.058 5primeExons_BOUNDING_INTRON
 
>II:8066111-8067014.+.T05H10.6.5prime.T05H10.6a.3
GFF LINE T05H10.6 + FIRST_EXON: II:8066111-8067014 FIRST_INTRON: II:8067015-8067093 T05H10.6a.3
5primeExons: chrII:8066111-8067014
WBGene00011510_T05H10.6_pdha-1_protein-coding E001 chrII:8066194-8066286 1.119 ceh32_T1 nhr25_T1 0.096 5primeExons_EXON
WBGene00011510_T05H10.6_pdha-1_protein-coding E001 chrII:8066194-8066286 1.352 pha4_T0 nhr25_T0 0.033 5primeExons_EXON
WBGene00011510_T05H10.6_pdha-1_protein-coding E001 chrII:8066194-8066286 1.413 pha4_T1 nhr25_T1 0.024 5primeExons_EXON
BOUNDING_INTRON: chrII:8067015-8067093
WBGene00011510_T05H10.6_pdha-1_protein-coding J009 chrII:8067015-8067093 1.056 pha4_T4 ceh32_T4 0.000 5primeExons_BOUNDING_INTRON
>II:8114846-8115155.-.C41C4.4.5prime.C41C4.4b
GFF LINE C41C4.4 - FIRST_EXON: II:8114846-8115155 FIRST_INTRON: II:8114597-8114845 C41C4.4b
5primeExons: chrII:8114846-8115155
BOUNDING_INTRON: chrII:8114597-8114845
 
>II:8116463-8116495.+.C41C4.5.5prime.C41C4.5c.1
GFF LINE C41C4.5 + FIRST_EXON: II:8116463-8116495 FIRST_INTRON: II:8116496-8118328 C41C4.5c.1
5primeExons: chrII:8116463-8116495
WBGene00006832_C41C4.5_unc-105_protein-coding E004 chrII:8116486-8116495 12.475 hlh1_T4 nhr25_T4 0.066 5primeExons_EXON
BOUNDING_INTRON: chrII:8116496-8118328
>II:8118234-8118588.+.C41C4.5.5prime.C41C4.5b.1
GFF LINE C41C4.5 + FIRST_EXON: II:8118234-8118588 FIRST_INTRON: II:8118589-8119007 C41C4.5b.1
5primeExons: chrII:8118234-8118588
BOUNDING_INTRON: chrII:8118589-8119007
 
>II:8208206-8208357.-.M110.8.5prime.M110.8a
GFF LINE M110.8 - FIRST_EXON: II:8208206-8208357 FIRST_INTRON: II:8208152-8208205 M110.8a
5primeExons: chrII:8208206-8208357
BOUNDING_INTRON: chrII:8208152-8208205
 
>II:8217343-8217438.+.M110.4.5prime.M110.4c.1
GFF LINE M110.4 + FIRST_EXON: II:8217343-8217438 FIRST_INTRON: II:8217439-8217482 M110.4c.1
5primeExons: chrII:8217343-8217438
WBGene00002066_M110.4_ifg-1_protein-coding E005 chrII:8217344-8217356 1.204 ceh32_T4 nhr25_T4 0.007 5primeExons_EXON
WBGene00002066_M110.4_ifg-1_protein-coding E005 chrII:8217344-8217356 1.243 ceh32_T2 hlh1_T2 0.000 5primeExons_EXON
WBGene00002066_M110.4_ifg-1_protein-coding E005 chrII:8217344-8217356 1.287 ceh32_T4 hlh1_T4 0.000 5primeExons_EXON
WBGene00002066_M110.4_ifg-1_protein-coding E005 chrII:8217344-8217356 1.366 ceh32_T1 hlh1_T1 0.000 5primeExons_EXON
WBGene00002066_M110.4_ifg-1_protein-coding E005 chrII:8217344-8217356 1.367 ceh32_T3 nhr25_T3 0.000 5primeExons_EXON
WBGene00002066_M110.4_ifg-1_protein-coding E005 chrII:8217344-8217356 1.407 cnd1_T2 pha4_T2 0.006 5primeExons_EXON
WBGene00002066_M110.4_ifg-1_protein-coding E005 chrII:8217344-8217356 1.518 ceh32_T2 nhr25_T2 0.000 5primeExons_EXON
WBGene00002066_M110.4_ifg-1_protein-coding E005 chrII:8217344-8217356 1.522 ceh32_T2 end1_T2 0.000 5primeExons_EXON
WBGene00002066_M110.4_ifg-1_protein-coding E005 chrII:8217344-8217356 1.554 ceh32_T3 end1_T3 0.002 5primeExons_EXON
WBGene00002066_M110.4_ifg-1_protein-coding E005 chrII:8217344-8217356 1.618 ceh32_T4 pha4_T4 0.006 5primeExons_EXON
WBGene00002066_M110.4_ifg-1_protein-coding E005 chrII:8217344-8217356 1.636 ceh32_T4 end1_T4 0.015 5primeExons_EXON
WBGene00002066_M110.4_ifg-1_protein-coding E005 chrII:8217344-8217356 1.639 ceh32_T3 pha4_T3 0.014 5primeExons_EXON
WBGene00002066_M110.4_ifg-1_protein-coding E005 chrII:8217344-8217356 1.774 ceh32_T1 nhr25_T1 0.000 5primeExons_EXON
WBGene00002066_M110.4_ifg-1_protein-coding E005 chrII:8217344-8217356 1.811 ceh32_T1 end1_T1 0.000 5primeExons_EXON
WBGene00002066_M110.4_ifg-1_protein-coding E005 chrII:8217344-8217356 1.943 ceh32_T1 pha4_T1 0.000 5primeExons_EXON
WBGene00002066_M110.4_ifg-1_protein-coding E005 chrII:8217344-8217356 1.974 ceh32_T2 pha4_T2 0.000 5primeExons_EXON
BOUNDING_INTRON: chrII:8217439-8217482
>II:8218462-8218837.+.M110.4.5prime.M110.4d
GFF LINE M110.4 + FIRST_EXON: II:8218462-8218837 FIRST_INTRON: II:8218838-8218891 M110.4d
5primeExons: chrII:8218462-8218837
BOUNDING_INTRON: chrII:8218838-8218891
 
>II:8218955-8219095.+.M110.4.5prime.M110.4e
GFF LINE M110.4 + FIRST_EXON: II:8218955-8219095 FIRST_INTRON: II:8219096-8219146 M110.4e
5primeExons: chrII:8218955-8219095
BOUNDING_INTRON: chrII:8219096-8219146
 
>II:8242498-8242593.+.F35C11.1.5prime.F35C11.1.2
GFF LINE F35C11.1 + FIRST_EXON: II:8242498-8242593 FIRST_INTRON: II:8242594-8242637 F35C11.1.2
5primeExons: chrII:8242498-8242593
BOUNDING_INTRON: chrII:8242594-8242637
 
>II:8310400-8310606.-.F14F11.1.5prime.F14F11.1a
GFF LINE F14F11.1 - FIRST_EXON: II:8310400-8310606 FIRST_INTRON: II:8310255-8310399 F14F11.1a
5primeExons: chrII:8310400-8310606
BOUNDING_INTRON: chrII:8310255-8310399
 
>II:8320206-8320298.-.F14F11.1.5prime.F14F11.1c
GFF LINE F14F11.1 - FIRST_EXON: II:8320206-8320298 FIRST_INTRON: II:8319163-8320205 F14F11.1c
5primeExons: chrII:8320206-8320298
WBGene00008819_F14F11.1_shw-1_protein-coding E023 chrII:8320206-8320297 1.911 tbx37_T4 hlh1_T4 0.028 5primeExons_EXON
WBGene00008819_F14F11.1_shw-1_protein-coding E023 chrII:8320206-8320297 12.221 ceh32_T4 pha4_T4 0.042 5primeExons_EXON
WBGene00008819_F14F11.1_shw-1_protein-coding E023 chrII:8320206-8320297 12.365 ceh32_T4 end1_T4 0.014 5primeExons_EXON
WBGene00008819_F14F11.1_shw-1_protein-coding E023 chrII:8320206-8320297 2.639 ceh32_T4 nhr25_T4 0.000 5primeExons_EXON
BOUNDING_INTRON: chrII:8319163-8320205
>II:8361095-8361215.+.M195.2.5prime.M195.2a
GFF LINE M195.2 + FIRST_EXON: II:8361095-8361215 FIRST_INTRON: II:8361216-8361263 M195.2a
5primeExons: chrII:8361095-8361215
BOUNDING_INTRON: chrII:8361216-8361263
 
>II:8361640-8361782.+.M195.2.5prime.M195.2c.1
GFF LINE M195.2 + FIRST_EXON: II:8361640-8361782 FIRST_INTRON: II:8361783-8361874 M195.2c.1
5primeExons: chrII:8361640-8361782
BOUNDING_INTRON: chrII:8361783-8361874
 
>II:8361947-8362102.+.M195.2.5prime.M195.2c.2
GFF LINE M195.2 + FIRST_EXON: II:8361947-8362102 FIRST_INTRON: II:8362103-8362137 M195.2c.2
5primeExons: chrII:8361947-8362102
BOUNDING_INTRON: chrII:8362103-8362137
 
>II:8452125-8452327.+.F22B5.4.5prime.F22B5.4.2
GFF LINE F22B5.4 + FIRST_EXON: II:8452125-8452327 FIRST_INTRON: II:8452328-8452376 F22B5.4.2
5primeExons: chrII:8452125-8452327
WBGene00009042_F22B5.4_F22B5.4_protein-coding E003 chrII:8452127-8452327 1.107 ceh32_T3 end1_T3 0.087 5primeExons_EXON
WBGene00009042_F22B5.4_F22B5.4_protein-coding E003 chrII:8452127-8452327 1.137 ceh32_T4 pha4_T4 0.000 5primeExons_EXON
WBGene00009042_F22B5.4_F22B5.4_protein-coding E003 chrII:8452127-8452327 1.143 ceh32_T3 pha4_T3 0.001 5primeExons_EXON
WBGene00009042_F22B5.4_F22B5.4_protein-coding E003 chrII:8452127-8452327 1.355 ceh32_T4 nhr25_T4 0.019 5primeExons_EXON
WBGene00009042_F22B5.4_F22B5.4_protein-coding E003 chrII:8452127-8452327 1.597 ceh32_T3 hlh1_T3 0.004 5primeExons_EXON
WBGene00009042_F22B5.4_F22B5.4_protein-coding E003 chrII:8452127-8452327 1.670 ceh32_T4 hlh1_T4 0.003 5primeExons_EXON
WBGene00009042_F22B5.4_F22B5.4_protein-coding E003 chrII:8452127-8452327 1.926 ceh32_T2 hlh1_T2 0.055 5primeExons_EXON
WBGene00009042_F22B5.4_F22B5.4_protein-coding E003 chrII:8452127-8452327 4.959 ceh32_T1 pha4_T1 0.019 5primeExons_EXON
WBGene00009042_F22B5.4_F22B5.4_protein-coding E003 chrII:8452127-8452327 5.424 ceh32_T1 hlh1_T1 0.014 5primeExons_EXON
BOUNDING_INTRON: chrII:8452328-8452376
>II:8475321-8475400.-.M05D6.1.5prime.M05D6.1.1
GFF LINE M05D6.1 - FIRST_EXON: II:8475321-8475400 FIRST_INTRON: II:8475273-8475320 M05D6.1.1
5primeExons: chrII:8475321-8475400
BOUNDING_INTRON: chrII:8475273-8475320
 
>II:8483148-8483302.-.M05D6.6.5prime.M05D6.6.2
GFF LINE M05D6.6 - FIRST_EXON: II:8483148-8483302 FIRST_INTRON: II:8483100-8483147 M05D6.6.2
5primeExons: chrII:8483148-8483302
WBGene00010879_M05D6.6_M05D6.6_protein-coding E004 chrII:8483270-8483302 1.001 end1_T3 ceh32_T3 0.028 5primeExons_EXON
WBGene00010879_M05D6.6_M05D6.6_protein-coding E004 chrII:8483270-8483302 1.069 end1_T3 nhr25_T3 0.000 5primeExons_EXON
WBGene00010879_M05D6.6_M05D6.6_protein-coding E004 chrII:8483270-8483302 1.102 end1_T4 nhr25_T4 0.017 5primeExons_EXON
WBGene00010879_M05D6.6_M05D6.6_protein-coding E004 chrII:8483270-8483302 1.163 pha4_T1 nhr25_T1 0.006 5primeExons_EXON
WBGene00010879_M05D6.6_M05D6.6_protein-coding E004 chrII:8483270-8483302 1.178 end1_T4 tbx37_T4 0.034 5primeExons_EXON
WBGene00010879_M05D6.6_M05D6.6_protein-coding E004 chrII:8483270-8483302 1.182 end1_T0 nhr25_T0 0.007 5primeExons_EXON
WBGene00010879_M05D6.6_M05D6.6_protein-coding E004 chrII:8483270-8483302 1.422 pha4_T0 nhr25_T0 0.007 5primeExons_EXON
WBGene00010879_M05D6.6_M05D6.6_protein-coding E004 chrII:8483270-8483302 1.477 pha4_T1 ceh32_T1 0.049 5primeExons_EXON
BOUNDING_INTRON: chrII:8483100-8483147
>II:8488801-8488878.-.T13H5.1.5prime.T13H5.1i
GFF LINE T13H5.1 - FIRST_EXON: II:8488801-8488878 FIRST_INTRON: II:8488654-8488800 T13H5.1i
5primeExons: chrII:8488801-8488878
BOUNDING_INTRON: chrII:8488654-8488800
WBGene00011755_T13H5.1_T13H5.1_protein-coding J037 chrII:8488654-8488800 1.554 ceh32_T1 hlh1_T1 0.043 5primeExons_BOUNDING_INTRON
WBGene00011755_T13H5.1_T13H5.1_protein-coding J037 chrII:8488654-8488800 1.706 ceh32_T1 end1_T1 0.031 5primeExons_BOUNDING_INTRON
 
>II:8506577-8506654.-.T13H5.1.5prime.T13H5.1h
GFF LINE T13H5.1 - FIRST_EXON: II:8506577-8506654 FIRST_INTRON: II:8506533-8506576 T13H5.1h
5primeExons: chrII:8506577-8506654
WBGene00011755_T13H5.1_T13H5.1_protein-coding E024 chrII:8506577-8506650 1.504 pha4_T4 cnd1_T4 0.000 5primeExons_EXON
WBGene00011755_T13H5.1_T13H5.1_protein-coding E024 chrII:8506577-8506650 1.516 end1_T3 hlh1_T3 0.000 5primeExons_EXON
WBGene00011755_T13H5.1_T13H5.1_protein-coding E024 chrII:8506577-8506650 1.582 cnd1_T3 hlh1_T3 0.003 5primeExons_EXON
WBGene00011755_T13H5.1_T13H5.1_protein-coding E024 chrII:8506577-8506650 1.595 ceh32_T3 hlh1_T3 0.004 5primeExons_EXON
WBGene00011755_T13H5.1_T13H5.1_protein-coding E024 chrII:8506577-8506650 1.618 nhr25_T4 hlh1_T4 0.001 5primeExons_EXON
WBGene00011755_T13H5.1_T13H5.1_protein-coding E024 chrII:8506577-8506650 1.849 ceh32_T4 hlh1_T4 0.000 5primeExons_EXON
WBGene00011755_T13H5.1_T13H5.1_protein-coding E024 chrII:8506577-8506650 1.863 nhr25_T3 hlh1_T3 0.006 5primeExons_EXON
WBGene00011755_T13H5.1_T13H5.1_protein-coding E024 chrII:8506577-8506650 1.951 end1_T4 hlh1_T4 0.000 5primeExons_EXON
WBGene00011755_T13H5.1_T13H5.1_protein-coding E024 chrII:8506577-8506650 1.997 cnd1_T2 hlh1_T2 0.017 5primeExons_EXON
WBGene00011755_T13H5.1_T13H5.1_protein-coding E024 chrII:8506577-8506650 2.072 tbx37_T3 hlh1_T3 0.000 5primeExons_EXON
WBGene00011755_T13H5.1_T13H5.1_protein-coding E024 chrII:8506577-8506650 2.154 pha4_T3 hlh1_T3 0.000 5primeExons_EXON
WBGene00011755_T13H5.1_T13H5.1_protein-coding E024 chrII:8506577-8506650 2.259 tbx37_T4 hlh1_T4 0.000 5primeExons_EXON
WBGene00011755_T13H5.1_T13H5.1_protein-coding E024 chrII:8506577-8506650 2.559 pha4_T4 hlh1_T4 0.000 5primeExons_EXON
BOUNDING_INTRON: chrII:8506533-8506576
WBGene00011755_T13H5.1_T13H5.1_protein-coding J056 chrII:8506533-8506576 1.746 ceh32_T4 hlh1_T4 0.012 5primeExons_BOUNDING_INTRON
WBGene00011755_T13H5.1_T13H5.1_protein-coding J056 chrII:8506533-8506576 1.533 cnd1_T3 hlh1_T3 0.078 5primeExons_BOUNDING_INTRON
WBGene00011755_T13H5.1_T13H5.1_protein-coding J056 chrII:8506533-8506576 1.631 end1_T3 hlh1_T3 0.006 5primeExons_BOUNDING_INTRON
WBGene00011755_T13H5.1_T13H5.1_protein-coding J056 chrII:8506533-8506576 2.086 end1_T4 hlh1_T4 0.000 5primeExons_BOUNDING_INTRON
WBGene00011755_T13H5.1_T13H5.1_protein-coding J056 chrII:8506533-8506576 1.764 nhr25_T4 hlh1_T4 0.001 5primeExons_BOUNDING_INTRON
WBGene00011755_T13H5.1_T13H5.1_protein-coding J056 chrII:8506533-8506576 2.211 pha4_T3 hlh1_T3 0.000 5primeExons_BOUNDING_INTRON
WBGene00011755_T13H5.1_T13H5.1_protein-coding J056 chrII:8506533-8506576 2.312 pha4_T4 hlh1_T4 0.000 5primeExons_BOUNDING_INTRON
WBGene00011755_T13H5.1_T13H5.1_protein-coding J056 chrII:8506533-8506576 2.026 tbx37_T3 hlh1_T3 0.000 5primeExons_BOUNDING_INTRON
WBGene00011755_T13H5.1_T13H5.1_protein-coding J056 chrII:8506533-8506576 2.217 tbx37_T4 hlh1_T4 0.000 5primeExons_BOUNDING_INTRON
>II:8507375-8507802.-.T13H5.1.5prime.T13H5.1g.2
GFF LINE T13H5.1 - FIRST_EXON: II:8507375-8507802 FIRST_INTRON: II:8507329-8507374 T13H5.1g.2
5primeExons: chrII:8507375-8507802
WBGene00011755_T13H5.1_T13H5.1_protein-coding E028 chrII:8507375-8507487 1.247 cnd1_T4 hlh1_T4 0.087 5primeExons_EXON
WBGene00011755_T13H5.1_T13H5.1_protein-coding E028 chrII:8507375-8507487 1.301 pha4_T4 cnd1_T4 0.001 5primeExons_EXON
WBGene00011755_T13H5.1_T13H5.1_protein-coding E028 chrII:8507375-8507487 1.608 nhr25_T4 hlh1_T4 0.000 5primeExons_EXON
WBGene00011755_T13H5.1_T13H5.1_protein-coding E028 chrII:8507375-8507487 1.622 ceh32_T4 hlh1_T4 0.005 5primeExons_EXON
WBGene00011755_T13H5.1_T13H5.1_protein-coding E028 chrII:8507375-8507487 1.666 end1_T4 hlh1_T4 0.000 5primeExons_EXON
WBGene00011755_T13H5.1_T13H5.1_protein-coding E028 chrII:8507375-8507487 1.727 ceh32_T3 hlh1_T3 0.007 5primeExons_EXON
WBGene00011755_T13H5.1_T13H5.1_protein-coding E028 chrII:8507375-8507487 1.738 nhr25_T3 hlh1_T3 0.097 5primeExons_EXON
WBGene00011755_T13H5.1_T13H5.1_protein-coding E028 chrII:8507375-8507487 1.868 pha4_T3 end1_T3 0.004 5primeExons_EXON
WBGene00011755_T13H5.1_T13H5.1_protein-coding E028 chrII:8507375-8507487 1.874 tbx37_T3 hlh1_T3 0.000 5primeExons_EXON
WBGene00011755_T13H5.1_T13H5.1_protein-coding E028 chrII:8507375-8507487 2.029 tbx37_T4 hlh1_T4 0.000 5primeExons_EXON
WBGene00011755_T13H5.1_T13H5.1_protein-coding E028 chrII:8507375-8507487 2.473 pha4_T3 hlh1_T3 0.000 5primeExons_EXON
WBGene00011755_T13H5.1_T13H5.1_protein-coding E028 chrII:8507375-8507487 2.546 pha4_T4 hlh1_T4 0.000 5primeExons_EXON
BOUNDING_INTRON: chrII:8507329-8507374
WBGene00011755_T13H5.1_T13H5.1_protein-coding J059 chrII:8507329-8507374 1.654 pha4_T4 hlh1_T4 0.001 5primeExons_BOUNDING_INTRON
WBGene00011755_T13H5.1_T13H5.1_protein-coding J059 chrII:8507329-8507374 2.185 tbx37_T3 hlh1_T3 0.000 5primeExons_BOUNDING_INTRON
WBGene00011755_T13H5.1_T13H5.1_protein-coding J059 chrII:8507329-8507374 1.903 tbx37_T4 hlh1_T4 0.000 5primeExons_BOUNDING_INTRON
>II:8552931-8553034.-.W01C9.5.5prime.W01C9.5.1
GFF LINE W01C9.5 - FIRST_EXON: II:8552931-8553034 FIRST_INTRON: II:8548634-8552930 W01C9.5.1
5primeExons: chrII:8552931-8553034
BOUNDING_INTRON: chrII:8548634-8552930
 
>II:8599196-8599308.-.F28C6.4.5prime.F28C6.4a.1
GFF LINE F28C6.4 - FIRST_EXON: II:8599196-8599308 FIRST_INTRON: II:8599145-8599195 F28C6.4a.1
5primeExons: chrII:8599196-8599308
WBGene00009204_F28C6.4_F28C6.4_protein-coding E011 chrII:8599196-8599308 1.062 ceh32_T0 hlh1_T0 0.014 5primeExons_EXON
WBGene00009204_F28C6.4_F28C6.4_protein-coding E011 chrII:8599196-8599308 1.122 ceh32_T0 nhr25_T0 0.005 5primeExons_EXON
WBGene00009204_F28C6.4_F28C6.4_protein-coding E011 chrII:8599196-8599308 1.166 ceh32_T0 pha4_T0 0.035 5primeExons_EXON
WBGene00009204_F28C6.4_F28C6.4_protein-coding E011 chrII:8599196-8599308 1.231 ceh32_T0 end1_T0 0.030 5primeExons_EXON
WBGene00009204_F28C6.4_F28C6.4_protein-coding E011 chrII:8599196-8599308 1.524 ceh32_T1 nhr25_T1 0.000 5primeExons_EXON
WBGene00009204_F28C6.4_F28C6.4_protein-coding E011 chrII:8599196-8599308 1.544 ceh32_T1 hlh1_T1 0.000 5primeExons_EXON
WBGene00009204_F28C6.4_F28C6.4_protein-coding E011 chrII:8599196-8599308 1.852 ceh32_T1 end1_T1 0.000 5primeExons_EXON
WBGene00009204_F28C6.4_F28C6.4_protein-coding E011 chrII:8599196-8599308 2.048 ceh32_T1 pha4_T1 0.000 5primeExons_EXON
WBGene00009204_F28C6.4_F28C6.4_protein-coding E011 chrII:8599196-8599308 1.413 ceh32_T2 hlh1_T2 0.000 5primeExons_EXON
WBGene00009204_F28C6.4_F28C6.4_protein-coding E011 chrII:8599196-8599308 1.628 ceh32_T2 end1_T2 0.000 5primeExons_EXON
WBGene00009204_F28C6.4_F28C6.4_protein-coding E011 chrII:8599196-8599308 1.789 ceh32_T2 nhr25_T2 0.000 5primeExons_EXON
WBGene00009204_F28C6.4_F28C6.4_protein-coding E011 chrII:8599196-8599308 1.890 ceh32_T2 pha4_T2 0.000 5primeExons_EXON
WBGene00009204_F28C6.4_F28C6.4_protein-coding E011 chrII:8599196-8599308 1.350 ceh32_T3 end1_T3 0.005 5primeExons_EXON
WBGene00009204_F28C6.4_F28C6.4_protein-coding E011 chrII:8599196-8599308 1.011 ceh32_T4 hlh1_T4 0.024 5primeExons_EXON
WBGene00009204_F28C6.4_F28C6.4_protein-coding E011 chrII:8599196-8599308 1.070 ceh32_T4 pha4_T4 0.057 5primeExons_EXON
WBGene00009204_F28C6.4_F28C6.4_protein-coding E011 chrII:8599196-8599308 1.345 ceh32_T4 end1_T4 0.002 5primeExons_EXON
BOUNDING_INTRON: chrII:8599145-8599195
WBGene00009204_F28C6.4_F28C6.4_protein-coding J024 chrII:8599145-8599195 1.134 ceh32_T0 hlh1_T0 0.000 5primeExons_BOUNDING_INTRON
WBGene00009204_F28C6.4_F28C6.4_protein-coding J024 chrII:8599145-8599195 1.344 ceh32_T0 nhr25_T0 0.000 5primeExons_BOUNDING_INTRON
WBGene00009204_F28C6.4_F28C6.4_protein-coding J024 chrII:8599145-8599195 1.427 ceh32_T0 end1_T0 0.001 5primeExons_BOUNDING_INTRON
WBGene00009204_F28C6.4_F28C6.4_protein-coding J024 chrII:8599145-8599195 1.865 ceh32_T0 pha4_T0 0.000 5primeExons_BOUNDING_INTRON
WBGene00009204_F28C6.4_F28C6.4_protein-coding J024 chrII:8599145-8599195 1.553 ceh32_T1 nhr25_T1 0.002 5primeExons_BOUNDING_INTRON
WBGene00009204_F28C6.4_F28C6.4_protein-coding J024 chrII:8599145-8599195 1.560 ceh32_T1 hlh1_T1 0.000 5primeExons_BOUNDING_INTRON
WBGene00009204_F28C6.4_F28C6.4_protein-coding J024 chrII:8599145-8599195 2.133 ceh32_T1 end1_T1 0.000 5primeExons_BOUNDING_INTRON
WBGene00009204_F28C6.4_F28C6.4_protein-coding J024 chrII:8599145-8599195 2.694 ceh32_T1 pha4_T1 0.000 5primeExons_BOUNDING_INTRON
WBGene00009204_F28C6.4_F28C6.4_protein-coding J024 chrII:8599145-8599195 1.596 ceh32_T2 hlh1_T2 0.001 5primeExons_BOUNDING_INTRON
WBGene00009204_F28C6.4_F28C6.4_protein-coding J024 chrII:8599145-8599195 2.128 ceh32_T2 nhr25_T2 0.000 5primeExons_BOUNDING_INTRON
WBGene00009204_F28C6.4_F28C6.4_protein-coding J024 chrII:8599145-8599195 2.615 ceh32_T2 end1_T2 0.000 5primeExons_BOUNDING_INTRON
WBGene00009204_F28C6.4_F28C6.4_protein-coding J024 chrII:8599145-8599195 2.706 ceh32_T2 pha4_T2 0.000 5primeExons_BOUNDING_INTRON
WBGene00009204_F28C6.4_F28C6.4_protein-coding J024 chrII:8599145-8599195 1.748 ceh32_T3 pha4_T3 0.017 5primeExons_BOUNDING_INTRON
WBGene00009204_F28C6.4_F28C6.4_protein-coding J024 chrII:8599145-8599195 1.876 ceh32_T3 end1_T3 0.000 5primeExons_BOUNDING_INTRON
WBGene00009204_F28C6.4_F28C6.4_protein-coding J024 chrII:8599145-8599195 1.149 ceh32_T4 nhr25_T4 0.085 5primeExons_BOUNDING_INTRON
WBGene00009204_F28C6.4_F28C6.4_protein-coding J024 chrII:8599145-8599195 1.434 ceh32_T4 pha4_T4 0.012 5primeExons_BOUNDING_INTRON
WBGene00009204_F28C6.4_F28C6.4_protein-coding J024 chrII:8599145-8599195 1.469 ceh32_T4 end1_T4 0.009 5primeExons_BOUNDING_INTRON
WBGene00009204_F28C6.4_F28C6.4_protein-coding J024 chrII:8599145-8599195 1.104 cnd1_T2 nhr25_T2 0.002 5primeExons_BOUNDING_INTRON
WBGene00009204_F28C6.4_F28C6.4_protein-coding J024 chrII:8599145-8599195 1.591 cnd1_T2 end1_T2 0.000 5primeExons_BOUNDING_INTRON
WBGene00009204_F28C6.4_F28C6.4_protein-coding J024 chrII:8599145-8599195 1.688 cnd1_T2 pha4_T2 0.000 5primeExons_BOUNDING_INTRON
 
>II:8602600-8602941.+.F28C6.7.5prime.F28C6.7a.3
GFF LINE F28C6.7 + FIRST_EXON: II:8602600-8602941 FIRST_INTRON: II:8602942-8603114 F28C6.7a.3
5primeExons: chrII:8602600-8602941
WBGene00004440_F28C6.7_rpl-26_protein-coding E003 chrII:8602620-8602786 1.056 end1_T3 tbx37_T3 0.001 5primeExons_EXON
WBGene00004440_F28C6.7_rpl-26_protein-coding E003 chrII:8602620-8602786 1.139 end1_T4 tbx37_T4 0.009 5primeExons_EXON
WBGene00004440_F28C6.7_rpl-26_protein-coding E003 chrII:8602620-8602786 1.144 cnd1_T2 nhr25_T2 0.000 5primeExons_EXON
WBGene00004440_F28C6.7_rpl-26_protein-coding E003 chrII:8602620-8602786 1.174 end1_T2 tbx37_T2 0.005 5primeExons_EXON
WBGene00004440_F28C6.7_rpl-26_protein-coding E003 chrII:8602620-8602786 1.203 ceh32_T2 nhr25_T2 0.000 5primeExons_EXON
WBGene00004440_F28C6.7_rpl-26_protein-coding E003 chrII:8602620-8602786 1.319 cnd1_T1 nhr25_T1 0.006 5primeExons_EXON
WBGene00004440_F28C6.7_rpl-26_protein-coding E003 chrII:8602620-8602786 1.328 end1_T3 nhr25_T3 0.003 5primeExons_EXON
WBGene00004440_F28C6.7_rpl-26_protein-coding E003 chrII:8602620-8602786 1.338 ceh32_T1 nhr25_T1 0.000 5primeExons_EXON
WBGene00004440_F28C6.7_rpl-26_protein-coding E003 chrII:8602620-8602786 1.375 pha4_T3 nhr25_T3 0.048 5primeExons_EXON
WBGene00004440_F28C6.7_rpl-26_protein-coding E003 chrII:8602620-8602786 1.406 end1_T4 nhr25_T4 0.023 5primeExons_EXON
WBGene00004440_F28C6.7_rpl-26_protein-coding E003 chrII:8602620-8602786 1.422 end1_T0 tbx37_T0 0.016 5primeExons_EXON
WBGene00004440_F28C6.7_rpl-26_protein-coding E003 chrII:8602620-8602786 1.495 end1_T0 nhr25_T0 0.065 5primeExons_EXON
WBGene00004440_F28C6.7_rpl-26_protein-coding E003 chrII:8602620-8602786 1.575 end1_T2 nhr25_T2 0.001 5primeExons_EXON
WBGene00004440_F28C6.7_rpl-26_protein-coding E003 chrII:8602620-8602786 1.646 end1_T1 tbx37_T1 0.003 5primeExons_EXON
WBGene00004440_F28C6.7_rpl-26_protein-coding E003 chrII:8602620-8602786 1.828 pha4_T2 nhr25_T2 0.010 5primeExons_EXON
WBGene00004440_F28C6.7_rpl-26_protein-coding E003 chrII:8602620-8602786 1.866 pha4_T1 nhr25_T1 0.015 5primeExons_EXON
WBGene00004440_F28C6.7_rpl-26_protein-coding E003 chrII:8602620-8602786 2.033 end1_T1 nhr25_T1 0.001 5primeExons_EXON
BOUNDING_INTRON: chrII:8602942-8603114
>II:8674868-8675009.-.D2085.5.5prime.D2085.5b.1
GFF LINE D2085.5 - FIRST_EXON: II:8674868-8675009 FIRST_INTRON: II:8674702-8674867 D2085.5b.1
5primeExons: chrII:8674868-8675009
BOUNDING_INTRON: chrII:8674702-8674867
 
>II:8683208-8683275.-.C34C6.2.5prime.C34C6.2b
GFF LINE C34C6.2 - FIRST_EXON: II:8683208-8683275 FIRST_INTRON: II:8683157-8683207 C34C6.2b
5primeExons: chrII:8683208-8683275
WBGene00007915_C34C6.2_C34C6.2_protein-coding E010 chrII:8683208-8683275 1.167 ceh32_T0 nhr25_T0 0.092 5primeExons_EXON
WBGene00007915_C34C6.2_C34C6.2_protein-coding E010 chrII:8683208-8683275 1.210 ceh32_T1 hlh1_T1 0.001 5primeExons_EXON
WBGene00007915_C34C6.2_C34C6.2_protein-coding E010 chrII:8683208-8683275 1.352 ceh32_T1 nhr25_T1 0.000 5primeExons_EXON
WBGene00007915_C34C6.2_C34C6.2_protein-coding E010 chrII:8683208-8683275 1.401 ceh32_T1 pha4_T1 0.000 5primeExons_EXON
WBGene00007915_C34C6.2_C34C6.2_protein-coding E010 chrII:8683208-8683275 1.453 ceh32_T1 end1_T1 0.000 5primeExons_EXON
WBGene00007915_C34C6.2_C34C6.2_protein-coding E010 chrII:8683208-8683275 1.150 ceh32_T2 pha4_T2 0.000 5primeExons_EXON
WBGene00007915_C34C6.2_C34C6.2_protein-coding E010 chrII:8683208-8683275 1.166 ceh32_T2 end1_T2 0.000 5primeExons_EXON
WBGene00007915_C34C6.2_C34C6.2_protein-coding E010 chrII:8683208-8683275 1.050 ceh32_T3 end1_T3 0.000 5primeExons_EXON
WBGene00007915_C34C6.2_C34C6.2_protein-coding E010 chrII:8683208-8683275 1.106 ceh32_T3 pha4_T3 0.000 5primeExons_EXON
WBGene00007915_C34C6.2_C34C6.2_protein-coding E010 chrII:8683208-8683275 1.095 ceh32_T4 nhr25_T4 0.000 5primeExons_EXON
WBGene00007915_C34C6.2_C34C6.2_protein-coding E010 chrII:8683208-8683275 1.144 ceh32_T4 hlh1_T4 0.017 5primeExons_EXON
WBGene00007915_C34C6.2_C34C6.2_protein-coding E010 chrII:8683208-8683275 1.234 ceh32_T4 end1_T4 0.000 5primeExons_EXON
WBGene00007915_C34C6.2_C34C6.2_protein-coding E010 chrII:8683208-8683275 1.316 ceh32_T4 pha4_T4 0.000 5primeExons_EXON
BOUNDING_INTRON: chrII:8683157-8683207
WBGene00007915_C34C6.2_C34C6.2_protein-coding J023 chrII:8683157-8683207 1.172 ceh32_T0 pha4_T0 0.012 5primeExons_BOUNDING_INTRON
WBGene00007915_C34C6.2_C34C6.2_protein-coding J023 chrII:8683157-8683207 1.300 ceh32_T1 end1_T1 0.000 5primeExons_BOUNDING_INTRON
WBGene00007915_C34C6.2_C34C6.2_protein-coding J023 chrII:8683157-8683207 1.559 ceh32_T1 pha4_T1 0.001 5primeExons_BOUNDING_INTRON
WBGene00007915_C34C6.2_C34C6.2_protein-coding J023 chrII:8683157-8683207 1.120 ceh32_T2 pha4_T2 0.000 5primeExons_BOUNDING_INTRON
WBGene00007915_C34C6.2_C34C6.2_protein-coding J023 chrII:8683157-8683207 1.108 ceh32_T4 pha4_T4 0.000 5primeExons_BOUNDING_INTRON
 
>II:8684275-8684693.-.C34C6.2.5prime.C34C6.2a
GFF LINE C34C6.2 - FIRST_EXON: II:8684275-8684693 FIRST_INTRON: II:8683294-8684274 C34C6.2a
5primeExons: chrII:8684275-8684693
WBGene00007915_C34C6.2_C34C6.2_protein-coding E012 chrII:8684275-8684400 1.010 end1_T3 hlh1_T3 0.009 5primeExons_EXON
WBGene00007915_C34C6.2_C34C6.2_protein-coding E012 chrII:8684275-8684400 1.037 end1_T4 nhr25_T4 0.027 5primeExons_EXON
WBGene00007915_C34C6.2_C34C6.2_protein-coding E012 chrII:8684275-8684400 1.040 end1_T3 tbx37_T3 0.081 5primeExons_EXON
WBGene00007915_C34C6.2_C34C6.2_protein-coding E012 chrII:8684275-8684400 1.132 end1_T2 tbx37_T2 0.000 5primeExons_EXON
WBGene00007915_C34C6.2_C34C6.2_protein-coding E012 chrII:8684275-8684400 1.168 end1_T2 hlh1_T2 0.002 5primeExons_EXON
WBGene00007915_C34C6.2_C34C6.2_protein-coding E012 chrII:8684275-8684400 1.195 end1_T0 hlh1_T0 0.001 5primeExons_EXON
WBGene00007915_C34C6.2_C34C6.2_protein-coding E012 chrII:8684275-8684400 1.205 end1_T3 cnd1_T3 0.000 5primeExons_EXON
WBGene00007915_C34C6.2_C34C6.2_protein-coding E012 chrII:8684275-8684400 1.288 end1_T4 cnd1_T4 0.000 5primeExons_EXON
WBGene00007915_C34C6.2_C34C6.2_protein-coding E012 chrII:8684275-8684400 1.300 end1_T4 tbx37_T4 0.000 5primeExons_EXON
WBGene00007915_C34C6.2_C34C6.2_protein-coding E012 chrII:8684275-8684400 1.344 end1_T4 hlh1_T4 0.001 5primeExons_EXON
WBGene00007915_C34C6.2_C34C6.2_protein-coding E012 chrII:8684275-8684400 1.376 end1_T0 tbx37_T0 0.000 5primeExons_EXON
WBGene00007915_C34C6.2_C34C6.2_protein-coding E012 chrII:8684275-8684400 1.462 end1_T2 nhr25_T2 0.000 5primeExons_EXON
WBGene00007915_C34C6.2_C34C6.2_protein-coding E012 chrII:8684275-8684400 1.490 end1_T3 ceh32_T3 0.076 5primeExons_EXON
WBGene00007915_C34C6.2_C34C6.2_protein-coding E012 chrII:8684275-8684400 1.645 end1_T1 ceh32_T1 0.014 5primeExons_EXON
WBGene00007915_C34C6.2_C34C6.2_protein-coding E012 chrII:8684275-8684400 1.970 end1_T0 nhr25_T0 0.000 5primeExons_EXON
BOUNDING_INTRON: chrII:8683294-8684274
WBGene00007915_C34C6.2_C34C6.2_protein-coding J024 chrII:8683294-8684274 1.024 end1_T0 hlh1_T0 0.017 5primeExons_BOUNDING_INTRON
WBGene00007915_C34C6.2_C34C6.2_protein-coding J024 chrII:8683294-8684274 1.109 end1_T0 tbx37_T0 0.002 5primeExons_BOUNDING_INTRON
WBGene00007915_C34C6.2_C34C6.2_protein-coding J024 chrII:8683294-8684274 1.723 end1_T0 nhr25_T0 0.000 5primeExons_BOUNDING_INTRON
WBGene00007915_C34C6.2_C34C6.2_protein-coding J024 chrII:8683294-8684274 1.267 end1_T1 tbx37_T1 0.030 5primeExons_BOUNDING_INTRON
WBGene00007915_C34C6.2_C34C6.2_protein-coding J024 chrII:8683294-8684274 1.835 end1_T1 ceh32_T1 0.026 5primeExons_BOUNDING_INTRON
WBGene00007915_C34C6.2_C34C6.2_protein-coding J024 chrII:8683294-8684274 1.075 end1_T2 nhr25_T2 0.005 5primeExons_BOUNDING_INTRON
WBGene00007915_C34C6.2_C34C6.2_protein-coding J024 chrII:8683294-8684274 1.266 end1_T3 ceh32_T3 0.021 5primeExons_BOUNDING_INTRON
WBGene00007915_C34C6.2_C34C6.2_protein-coding J024 chrII:8683294-8684274 1.265 end1_T4 tbx37_T4 0.006 5primeExons_BOUNDING_INTRON
WBGene00007915_C34C6.2_C34C6.2_protein-coding J024 chrII:8683294-8684274 1.169 end1_T4 cnd1_T4 0.044 5primeExons_BOUNDING_INTRON
>II:8700750-8700882.-.C34C6.5.5prime.C34C6.5d.2
GFF LINE C34C6.5 - FIRST_EXON: II:8700750-8700882 FIRST_INTRON: II:8700699-8700749 C34C6.5d.2
5primeExons: chrII:8700750-8700882
BOUNDING_INTRON: chrII:8700699-8700749
 
>II:8707651-8707858.+.C34C6.7.5prime.C34C6.7b
GFF LINE C34C6.7 + FIRST_EXON: II:8707651-8707858 FIRST_INTRON: II:8707859-8707945 C34C6.7b
5primeExons: chrII:8707651-8707858
BOUNDING_INTRON: chrII:8707859-8707945
 
>II:8717125-8717393.+.T01B7.5.5prime.T01B7.5b.1
GFF LINE T01B7.5 + FIRST_EXON: II:8717125-8717393 FIRST_INTRON: II:8717394-8717436 T01B7.5b.1
5primeExons: chrII:8717125-8717393
WBGene00011311_T01B7.5_T01B7.5_protein-coding E004 chrII:8717126-8717169 1.018 cnd1_T2 nhr25_T2 0.050 5primeExons_EXON
WBGene00011311_T01B7.5_T01B7.5_protein-coding E004 chrII:8717126-8717169 1.034 pha4_T4 hlh1_T4 0.047 5primeExons_EXON
WBGene00011311_T01B7.5_T01B7.5_protein-coding E004 chrII:8717126-8717169 1.049 ceh32_T2 pha4_T2 0.039 5primeExons_EXON
WBGene00011311_T01B7.5_T01B7.5_protein-coding E004 chrII:8717126-8717169 1.113 pha4_T4 end1_T4 0.057 5primeExons_EXON
WBGene00011311_T01B7.5_T01B7.5_protein-coding E004 chrII:8717126-8717169 1.154 ceh32_T2 hlh1_T2 0.098 5primeExons_EXON
WBGene00011311_T01B7.5_T01B7.5_protein-coding E004 chrII:8717126-8717169 1.348 ceh32_T2 nhr25_T2 0.008 5primeExons_EXON
BOUNDING_INTRON: chrII:8717394-8717436
>II:8744066-8744213.+.K08F8.1.5prime.K08F8.1a.3
GFF LINE K08F8.1 + FIRST_EXON: II:8744066-8744213 FIRST_INTRON: II:8744214-8744477 K08F8.1a.3
5primeExons: chrII:8744066-8744213
WBGene00010681_K08F8.1_mak-1_protein-coding E002 chrII:8744066-8744076 1.339 end1_T0 nhr25_T0 0.015 5primeExons_EXON
BOUNDING_INTRON: chrII:8744214-8744477
[truncated: 794,476 more chars]
