# Supplementary material for: The C. elegans embryonic transcriptome with tissue, time, and alternative splicing resolution
Source: Genome Res. 2019 Jun;29(6):1036–45. doi: 10.1101/gr.243394.118 (PMC6581053; doi:10.1101/gr.243394.118)
Supplement: Supplemental Material [file supp_gr.243394.118_Supplemental_File_S2.zip › Supplemental_File_alt_5prime_exon_overlaps_internal_exon_no_splice.WS245.txt]

# list of alternate 5 prime exons in WS245 coordinates that overlap an internal exon    and but do not begin with a splice used by an internal exon
# each entry begins with a ">" label line for the entry, followed by a GFF line with the position of the exon including the name of a transcript that includes that 5' exon
# the third line provides the positions of the 5 prime exon and the bounding intron
# the following lines provide any differential usage information, first for the 5' exon and then the bounding intron (after the BOUNDING_INTRON: line)
# columns for differential usage
# column 1: gene name
# column 2: feature identifier (J*, junction; E*, exon)
# column 3: position
# column 4: log2FC change
# column 5: sample with higher expression
# column 6: sample with lower expression
# column 7: adjusted p-value

>I:10049055-10049495.+.F10G8.9.5prime.F10G8.9a
GFF LINE F10G8.9 + FIRST_EXON: I:10049055-10049495 FIRST_INTRON: I:10049496-10049995 F10G8.9a
5primeExons: chrI:10049055-10049495
BOUNDING_INTRON: chrI:10049496-10049995
 
>I:10299862-10299990.+.T20F10.2.5prime.T20F10.2c
GFF LINE T20F10.2 + FIRST_EXON: I:10299862-10299990 FIRST_INTRON: I:10299991-10300039 T20F10.2c
5primeExons: chrI:10299862-10299990
BOUNDING_INTRON: chrI:10299991-10300039
 
>I:10434976-10435238.-.Y106G6H.2.5prime.Y106G6H.2a.1
GFF LINE Y106G6H.2 - FIRST_EXON: I:10434976-10435238 FIRST_INTRON: I:10434925-10434975 Y106G6H.2a.1
5primeExons: chrI:10434976-10435238
BOUNDING_INTRON: chrI:10434925-10434975
 
>I:10588679-10588747.+.T22A3.3.5prime.T22A3.3b.1
GFF LINE T22A3.3 + FIRST_EXON: I:10588679-10588747 FIRST_INTRON: I:10588748-10588933 T22A3.3b.1
5primeExons: chrI:10588679-10588747
BOUNDING_INTRON: chrI:10588748-10588933
 
>I:11222509-11222589.+.Y53H1A.2.5prime.Y53H1A.2a
GFF LINE Y53H1A.2 + FIRST_EXON: I:11222509-11222589 FIRST_INTRON: I:11222590-11222640 Y53H1A.2a
5primeExons: chrI:11222509-11222589
WBGene00013178_Y53H1A.2_Y53H1A.2_protein-coding E002 chrI:11222509-11222589 1.160 ceh32_T1 nhr25_T1 0.023 5primeExons_EXON
WBGene00013178_Y53H1A.2_Y53H1A.2_protein-coding E002 chrI:11222509-11222589 1.373 ceh32_T1 end1_T1 0.009 5primeExons_EXON
WBGene00013178_Y53H1A.2_Y53H1A.2_protein-coding E002 chrI:11222509-11222589 1.412 ceh32_T1 pha4_T1 0.016 5primeExons_EXON
WBGene00013178_Y53H1A.2_Y53H1A.2_protein-coding E002 chrI:11222509-11222589 1.292 ceh32_T4 pha4_T4 0.026 5primeExons_EXON
WBGene00013178_Y53H1A.2_Y53H1A.2_protein-coding E002 chrI:11222509-11222589 1.571 ceh32_T4 end1_T4 0.009 5primeExons_EXON
BOUNDING_INTRON: chrI:11222590-11222640
WBGene00013178_Y53H1A.2_Y53H1A.2_protein-coding J008 chrI:11222590-11222640 1.346 ceh32_T1 end1_T1 0.084 5primeExons_BOUNDING_INTRON
 
>I:1129210-1129394.+.ZK993.1.5prime.ZK993.1b
GFF LINE ZK993.1 + FIRST_EXON: I:1129210-1129394 FIRST_INTRON: I:1129395-1129805 ZK993.1b
5primeExons: chrI:1129210-1129394
WBGene00022837_ZK993.1_ceh-45_protein-coding E002 chrI:1129210-1129394 1.217 end1_T1 ceh32_T1 0.003 5primeExons_EXON
BOUNDING_INTRON: chrI:1129395-1129805
WBGene00022837_ZK993.1_ceh-45_protein-coding J007 chrI:1129395-1129805 1.098 end1_T1 ceh32_T1 0.042 5primeExons_BOUNDING_INTRON
 
>I:11425746-11425970.-.C27C7.5.5prime.C27C7.5b
GFF LINE C27C7.5 - FIRST_EXON: I:11425746-11425970 FIRST_INTRON: I:11424872-11425745 C27C7.5b
5primeExons: chrI:11425746-11425970
BOUNDING_INTRON: chrI:11424872-11425745
 
>I:11618-11689.+.Y74C9A.2.5prime.Y74C9A.2a.1
GFF LINE Y74C9A.2 + FIRST_EXON: I:11618-11689 FIRST_INTRON: I:11690-14950 Y74C9A.2a.1
5primeExons: chrI:11618-11689
WBGene00022276_Y74C9A.2_nlp-40_protein-coding E006 chrI:11618-11622 12.114 end1_T4 nhr25_T4 0.027 5primeExons_EXON
WBGene00022276_Y74C9A.2_nlp-40_protein-coding E006 chrI:11618-11622 12.481 end1_T3 tbx37_T3 0.071 5primeExons_EXON
BOUNDING_INTRON: chrI:11690-14950
WBGene00022276_Y74C9A.2_nlp-40_protein-coding J020 chrI:11690-14950 12.130 end1_T4 tbx37_T4 0.091 5primeExons_BOUNDING_INTRON
>I:12054753-12055043.-.F58D5.4.5prime.F58D5.4c.1
GFF LINE F58D5.4 - FIRST_EXON: I:12054753-12055043 FIRST_INTRON: I:12053899-12054752 F58D5.4c.1
5primeExons: chrI:12054753-12055043
BOUNDING_INTRON: chrI:12053899-12054752
 
>I:1226620-1226812.-.Y48G8AL.13.5prime.Y48G8AL.13a.1
GFF LINE Y48G8AL.13 - FIRST_EXON: I:1226620-1226812 FIRST_INTRON: I:1225536-1226619 Y48G8AL.13a.1
5primeExons: chrI:1226620-1226812
BOUNDING_INTRON: chrI:1225536-1226619
 
>I:12652618-12652746.+.H28O16.1.5prime.H28O16.1d.1
GFF LINE H28O16.1 + FIRST_EXON: I:12652618-12652746 FIRST_INTRON: I:12652747-12652799 H28O16.1d.1
5primeExons: chrI:12652618-12652746
BOUNDING_INTRON: chrI:12652747-12652799
 
>I:12828402-12828498.+.Y18D10A.6.5prime.Y18D10A.6b
GFF LINE Y18D10A.6 + FIRST_EXON: I:12828402-12828498 FIRST_INTRON: I:12828499-12828899 Y18D10A.6b
5primeExons: chrI:12828402-12828498
BOUNDING_INTRON: chrI:12828499-12828899
WBGene00003735_Y18D10A.6_nhx-8_protein-coding J010 chrI:12828499-12828899 1.506 ceh32_T1 end1_T1 0.003 5primeExons_BOUNDING_INTRON
WBGene00003735_Y18D10A.6_nhx-8_protein-coding J010 chrI:12828499-12828899 2.067 ceh32_T1 pha4_T1 0.003 5primeExons_BOUNDING_INTRON
WBGene00003735_Y18D10A.6_nhx-8_protein-coding J010 chrI:12828499-12828899 1.040 ceh32_T2 end1_T2 0.016 5primeExons_BOUNDING_INTRON
WBGene00003735_Y18D10A.6_nhx-8_protein-coding J010 chrI:12828499-12828899 1.357 ceh32_T2 pha4_T2 0.005 5primeExons_BOUNDING_INTRON
WBGene00003735_Y18D10A.6_nhx-8_protein-coding J010 chrI:12828499-12828899 1.111 hlh1_T2 pha4_T2 0.082 5primeExons_BOUNDING_INTRON
 
>I:12835115-12835214.+.Y18D10A.7.5prime.Y18D10A.7b
GFF LINE Y18D10A.7 + FIRST_EXON: I:12835115-12835214 FIRST_INTRON: I:12835215-12835273 Y18D10A.7b
5primeExons: chrI:12835115-12835214
BOUNDING_INTRON: chrI:12835215-12835273
 
>I:128697-128896.+.F53G12.5.5prime.F53G12.5a
GFF LINE F53G12.5 + FIRST_EXON: I:128697-128896 FIRST_INTRON: I:128897-128944 F53G12.5a
5primeExons: chrI:128697-128896
BOUNDING_INTRON: chrI:128897-128944
 
>I:13042974-13043107.+.W05B5.1.5prime.W05B5.1e.1
GFF LINE W05B5.1 + FIRST_EXON: I:13042974-13043107 FIRST_INTRON: I:13043108-13043534 W05B5.1e.1
5primeExons: chrI:13042974-13043107
BOUNDING_INTRON: chrI:13043108-13043534
 
>I:13059504-13059625.-.W05B5.3.5prime.W05B5.3b
GFF LINE W05B5.3 - FIRST_EXON: I:13059504-13059625 FIRST_INTRON: I:13059121-13059503 W05B5.3b
5primeExons: chrI:13059504-13059625
BOUNDING_INTRON: chrI:13059121-13059503
 
>I:13130108-13130170.-.C17H1.8.5prime.C17H1.8a
GFF LINE C17H1.8 - FIRST_EXON: I:13130108-13130170 FIRST_INTRON: I:13130059-13130107 C17H1.8a
5primeExons: chrI:13130108-13130170
BOUNDING_INTRON: chrI:13130059-13130107
 
>I:13410157-13410507.-.Y94H6A.11.5prime.C01A2.1b
GFF LINE Y94H6A.11 - FIRST_EXON: I:13410157-13410507 FIRST_INTRON: I:1-1 C01A2.1b
5primeExons: chrI:13410157-13410507
WBGene00007213_C01A2.1_C01A2.1_protein-coding E001 chrI:13410157-13410509 1.055 end1_T4 ceh32_T4 0.099 5primeExons_EXON
WBGene00007213_C01A2.1_C01A2.1_protein-coding E001 chrI:13410157-13410509 1.065 pha4_T4 cnd1_T4 0.071 5primeExons_EXON
WBGene00007213_C01A2.1_C01A2.1_protein-coding E001 chrI:13410157-13410509 1.071 hlh1_T3 ceh32_T3 0.049 5primeExons_EXON
WBGene00007213_C01A2.1_C01A2.1_protein-coding E001 chrI:13410157-13410509 1.089 pha4_T2 ceh32_T2 0.000 5primeExons_EXON
WBGene00007213_C01A2.1_C01A2.1_protein-coding E001 chrI:13410157-13410509 1.098 nhr25_T4 ceh32_T4 0.025 5primeExons_EXON
WBGene00007213_C01A2.1_C01A2.1_protein-coding E001 chrI:13410157-13410509 1.105 nhr25_T1 ceh32_T1 0.000 5primeExons_EXON
WBGene00007213_C01A2.1_C01A2.1_protein-coding E001 chrI:13410157-13410509 1.125 end1_T1 ceh32_T1 0.000 5primeExons_EXON
WBGene00007213_C01A2.1_C01A2.1_protein-coding E001 chrI:13410157-13410509 1.271 pha4_T1 ceh32_T1 0.000 5primeExons_EXON
WBGene00007213_C01A2.1_C01A2.1_protein-coding E001 chrI:13410157-13410509 1.294 hlh1_T4 ceh32_T4 0.016 5primeExons_EXON
WBGene00007213_C01A2.1_C01A2.1_protein-coding E001 chrI:13410157-13410509 1.300 hlh1_T1 ceh32_T1 0.025 5primeExons_EXON
WBGene00007213_C01A2.1_C01A2.1_protein-coding E001 chrI:13410157-13410509 1.965 pha4_T4 ceh32_T4 0.001 5primeExons_EXON
BOUNDING_INTRON: chrI:1-1
>I:14005625-14005740.+.Y71A12B.12.5prime.Y71A12B.12b
GFF LINE Y71A12B.12 + FIRST_EXON: I:14005625-14005740 FIRST_INTRON: I:14005741-14005784 Y71A12B.12b
5primeExons: chrI:14005625-14005740
BOUNDING_INTRON: chrI:14005741-14005784
 
>I:14102047-14102227.+.Y63D3A.5.5prime.Y63D3A.5.1
GFF LINE Y63D3A.5 + FIRST_EXON: I:14102047-14102227 FIRST_INTRON: I:14102228-14102279 Y63D3A.5.1
5primeExons: chrI:14102047-14102227
BOUNDING_INTRON: chrI:14102228-14102279
 
>I:14422413-14422592.+.Y105E8A.10.5prime.Y105E8A.10c.1
GFF LINE Y105E8A.10 + FIRST_EXON: I:14422413-14422592 FIRST_INTRON: I:14422593-14424120 Y105E8A.10c.1
5primeExons: chrI:14422413-14422592
BOUNDING_INTRON: chrI:14422593-14424120
 
>I:14531977-14532030.+.Y105E8A.26.5prime.Y105E8A.26c
GFF LINE Y105E8A.26 + FIRST_EXON: I:14531977-14532030 FIRST_INTRON: I:14532031-14535951 Y105E8A.26c
5primeExons: chrI:14531977-14532030
WBGene00013683_Y105E8A.26_zoo-1_protein-coding E003 chrI:14531977-14532030 1.012 ceh32_T2 hlh1_T2 0.015 5primeExons_EXON
WBGene00013683_Y105E8A.26_zoo-1_protein-coding E003 chrI:14531977-14532030 1.229 ceh32_T3 hlh1_T3 0.002 5primeExons_EXON
WBGene00013683_Y105E8A.26_zoo-1_protein-coding E003 chrI:14531977-14532030 1.366 ceh32_T4 hlh1_T4 0.000 5primeExons_EXON
WBGene00013683_Y105E8A.26_zoo-1_protein-coding E003 chrI:14531977-14532030 1.164 cnd1_T3 hlh1_T3 0.006 5primeExons_EXON
WBGene00013683_Y105E8A.26_zoo-1_protein-coding E003 chrI:14531977-14532030 1.434 cnd1_T4 hlh1_T4 0.000 5primeExons_EXON
WBGene00013683_Y105E8A.26_zoo-1_protein-coding E003 chrI:14531977-14532030 1.033 nhr25_T1 hlh1_T1 0.098 5primeExons_EXON
WBGene00013683_Y105E8A.26_zoo-1_protein-coding E003 chrI:14531977-14532030 1.098 nhr25_T2 hlh1_T2 0.033 5primeExons_EXON
WBGene00013683_Y105E8A.26_zoo-1_protein-coding E003 chrI:14531977-14532030 1.310 nhr25_T3 hlh1_T3 0.002 5primeExons_EXON
WBGene00013683_Y105E8A.26_zoo-1_protein-coding E003 chrI:14531977-14532030 1.572 nhr25_T4 hlh1_T4 0.000 5primeExons_EXON
WBGene00013683_Y105E8A.26_zoo-1_protein-coding E003 chrI:14531977-14532030 1.116 pha4_T3 hlh1_T3 0.018 5primeExons_EXON
WBGene00013683_Y105E8A.26_zoo-1_protein-coding E003 chrI:14531977-14532030 1.039 pha4_T4 hlh1_T4 0.020 5primeExons_EXON
WBGene00013683_Y105E8A.26_zoo-1_protein-coding E003 chrI:14531977-14532030 1.344 tbx37_T3 hlh1_T3 0.001 5primeExons_EXON
WBGene00013683_Y105E8A.26_zoo-1_protein-coding E003 chrI:14531977-14532030 1.505 tbx37_T4 hlh1_T4 0.000 5primeExons_EXON
BOUNDING_INTRON: chrI:14532031-14535951
WBGene00013683_Y105E8A.26_zoo-1_protein-coding J018 chrI:14532031-14535951 1.088 ceh32_T2 hlh1_T2 0.008 5primeExons_BOUNDING_INTRON
WBGene00013683_Y105E8A.26_zoo-1_protein-coding J018 chrI:14532031-14535951 1.110 ceh32_T3 hlh1_T3 0.006 5primeExons_BOUNDING_INTRON
WBGene00013683_Y105E8A.26_zoo-1_protein-coding J018 chrI:14532031-14535951 1.010 ceh32_T4 hlh1_T4 0.040 5primeExons_BOUNDING_INTRON
WBGene00013683_Y105E8A.26_zoo-1_protein-coding J018 chrI:14532031-14535951 1.035 cnd1_T1 hlh1_T1 0.091 5primeExons_BOUNDING_INTRON
WBGene00013683_Y105E8A.26_zoo-1_protein-coding J018 chrI:14532031-14535951 1.123 cnd1_T2 hlh1_T2 0.014 5primeExons_BOUNDING_INTRON
WBGene00013683_Y105E8A.26_zoo-1_protein-coding J018 chrI:14532031-14535951 1.152 cnd1_T3 hlh1_T3 0.005 5primeExons_BOUNDING_INTRON
WBGene00013683_Y105E8A.26_zoo-1_protein-coding J018 chrI:14532031-14535951 1.407 cnd1_T4 hlh1_T4 0.000 5primeExons_BOUNDING_INTRON
WBGene00013683_Y105E8A.26_zoo-1_protein-coding J018 chrI:14532031-14535951 1.029 nhr25_T3 hlh1_T3 0.036 5primeExons_BOUNDING_INTRON
WBGene00013683_Y105E8A.26_zoo-1_protein-coding J018 chrI:14532031-14535951 1.161 nhr25_T4 hlh1_T4 0.003 5primeExons_BOUNDING_INTRON
WBGene00013683_Y105E8A.26_zoo-1_protein-coding J018 chrI:14532031-14535951 1.057 pha4_T3 hlh1_T3 0.034 5primeExons_BOUNDING_INTRON
WBGene00013683_Y105E8A.26_zoo-1_protein-coding J018 chrI:14532031-14535951 1.214 tbx37_T3 hlh1_T3 0.000 5primeExons_BOUNDING_INTRON
WBGene00013683_Y105E8A.26_zoo-1_protein-coding J018 chrI:14532031-14535951 1.361 tbx37_T4 hlh1_T4 0.000 5primeExons_BOUNDING_INTRON
 
>I:1460229-1460286.+.F47G6.4.5prime.F47G6.4c
GFF LINE F47G6.4 + FIRST_EXON: I:1460229-1460286 FIRST_INTRON: I:1460287-1460544 F47G6.4c
5primeExons: chrI:1460229-1460286
WBGene00004969_F47G6.4_spe-15_protein-coding E011 chrI:1460229-1460286 1.048 end1_T3 hlh1_T3 0.023 5primeExons_EXON
WBGene00004969_F47G6.4_spe-15_protein-coding E011 chrI:1460229-1460286 2.202 end1_T4 ceh32_T4 0.001 5primeExons_EXON
WBGene00004969_F47G6.4_spe-15_protein-coding E011 chrI:1460229-1460286 1.768 nhr25_T4 ceh32_T4 0.006 5primeExons_EXON
WBGene00004969_F47G6.4_spe-15_protein-coding E011 chrI:1460229-1460286 2.062 pha4_T4 ceh32_T4 0.000 5primeExons_EXON
BOUNDING_INTRON: chrI:1460287-1460544
WBGene00004969_F47G6.4_spe-15_protein-coding J028 chrI:1460287-1460544 12.385 pha4_T4 ceh32_T4 0.001 5primeExons_BOUNDING_INTRON
 
>I:14739569-14739630.+.K05C4.6.5prime.K05C4.6a.1
GFF LINE K05C4.6 + FIRST_EXON: I:14739569-14739630 FIRST_INTRON: I:14739631-14739687 K05C4.6a.1
5primeExons: chrI:14739569-14739630
BOUNDING_INTRON: chrI:14739631-14739687
 
>I:14757063-14757228.+.F39B2.10.5prime.F39B2.10.1
GFF LINE F39B2.10 + FIRST_EXON: I:14757063-14757228 FIRST_INTRON: I:14757229-14757275 F39B2.10.1
5primeExons: chrI:14757063-14757228
BOUNDING_INTRON: chrI:14757229-14757275
 
>I:14897237-14897367.-.ZK270.2.5prime.ZK270.2a
GFF LINE ZK270.2 - FIRST_EXON: I:14897237-14897367 FIRST_INTRON: I:14897183-14897236 ZK270.2a
5primeExons: chrI:14897237-14897367
BOUNDING_INTRON: chrI:14897183-14897236
 
>I:14994771-14994879.+.ZK337.1.5prime.ZK337.1a.2
GFF LINE ZK337.1 + FIRST_EXON: I:14994771-14994879 FIRST_INTRON: I:14994880-14994988 ZK337.1a.2
5primeExons: chrI:14994771-14994879
BOUNDING_INTRON: chrI:14994880-14994988
 
>I:173412-173508.+.F56C11.6.5prime.F56C11.6a
GFF LINE F56C11.6 + FIRST_EXON: I:173412-173508 FIRST_INTRON: I:173509-173560 F56C11.6a
5primeExons: chrI:173412-173508
WBGene00018958_F56C11.6_F56C11.6_protein-coding E002 chrI:173412-173421 1.196 ceh32_T1 nhr25_T1 0.014 5primeExons_EXON
WBGene00018958_F56C11.6_F56C11.6_protein-coding E002 chrI:173412-173421 1.370 ceh32_T1 end1_T1 0.051 5primeExons_EXON
BOUNDING_INTRON: chrI:173509-173560
WBGene00018958_F56C11.6_F56C11.6_protein-coding J014 chrI:173509-173560 1.321 nhr25_T1 pha4_T1 0.025 5primeExons_BOUNDING_INTRON
>I:2185739-2185918.+.W03F11.6.5prime.W03F11.6k.1
GFF LINE W03F11.6 + FIRST_EXON: I:2185739-2185918 FIRST_INTRON: I:2185919-2186630 W03F11.6k.1
5primeExons: chrI:2185739-2185918
BOUNDING_INTRON: chrI:2185919-2186630
 
>I:2668793-2669211.+.F32B5.6.5prime.F32B5.6d.1
GFF LINE F32B5.6 + FIRST_EXON: I:2668793-2669211 FIRST_INTRON: I:2669212-2669630 F32B5.6d.1
5primeExons: chrI:2668793-2669211
WBGene00017979_F32B5.6_F32B5.6_protein-coding E008 chrI:2668861-2669211 1.276 nhr25_T0 end1_T0 0.085 5primeExons_EXON
BOUNDING_INTRON: chrI:2669212-2669630
>I:2687950-2687973.-.F32B5.8.5prime.F32B5.8b.1
GFF LINE F32B5.8 - FIRST_EXON: I:2687950-2687973 FIRST_INTRON: I:2687894-2687949 F32B5.8b.1
5primeExons: chrI:2687950-2687973
BOUNDING_INTRON: chrI:2687894-2687949
 
>I:2719104-2719267.-.Y71F9B.16.5prime.Y71F9B.16b
GFF LINE Y71F9B.16 - FIRST_EXON: I:2719104-2719267 FIRST_INTRON: I:2718330-2719103 Y71F9B.16b
5primeExons: chrI:2719104-2719267
BOUNDING_INTRON: chrI:2718330-2719103
 
>I:2770801-2771370.-.Y71F9B.10.5prime.Y71F9B.10d
GFF LINE Y71F9B.10 - FIRST_EXON: I:2770801-2771370 FIRST_INTRON: I:2769873-2770800 Y71F9B.10d
5primeExons: chrI:2770801-2771370
BOUNDING_INTRON: chrI:2769873-2770800
WBGene00004946_Y71F9B.10_sop-3_protein-coding J029 chrI:2769873-2770800 1.131 end1_T1 ceh32_T1 0.000 5primeExons_BOUNDING_INTRON
WBGene00004946_Y71F9B.10_sop-3_protein-coding J029 chrI:2769873-2770800 1.058 nhr25_T1 ceh32_T1 0.000 5primeExons_BOUNDING_INTRON
WBGene00004946_Y71F9B.10_sop-3_protein-coding J029 chrI:2769873-2770800 1.100 pha4_T1 ceh32_T1 0.000 5primeExons_BOUNDING_INTRON
 
>I:2777148-2777449.-.Y71F9B.13.5prime.Y71F9B.13c
GFF LINE Y71F9B.13 - FIRST_EXON: I:2777148-2777449 FIRST_INTRON: I:2777099-2777147 Y71F9B.13c
5primeExons: chrI:2777148-2777449
BOUNDING_INTRON: chrI:2777099-2777147
 
>I:2804938-2805230.+.W03D8.6.5prime.W03D8.6d.1
GFF LINE W03D8.6 + FIRST_EXON: I:2804938-2805230 FIRST_INTRON: I:2805231-2805323 W03D8.6d.1
5primeExons: chrI:2804938-2805230
BOUNDING_INTRON: chrI:2805231-2805323
 
>I:302595-302704.+.C53D5.1.5prime.C53D5.1c
GFF LINE C53D5.1 + FIRST_EXON: I:302595-302704 FIRST_INTRON: I:302705-302760 C53D5.1c
5primeExons: chrI:302595-302704
BOUNDING_INTRON: chrI:302705-302760
 
>I:3212990-3213202.+.Y54E10A.4.5prime.Y54E10A.4a
GFF LINE Y54E10A.4 + FIRST_EXON: I:3212990-3213202 FIRST_INTRON: I:3213203-3213798 Y54E10A.4a
5primeExons: chrI:3212990-3213202
BOUNDING_INTRON: chrI:3213203-3213798
 
>I:3264530-3265287.-.Y44E3B.1.5prime.Y44E3B.1c
GFF LINE Y44E3B.1 - FIRST_EXON: I:3264530-3265287 FIRST_INTRON: I:3264478-3264529 Y44E3B.1c
5primeExons: chrI:3264530-3265287
WBGene00021552_Y44E3B.1_zip-4_protein-coding E004 chrI:3264530-3265287 1.060 nhr25_T1 tbx37_T1 0.059 5primeExons_EXON
WBGene00021552_Y44E3B.1_zip-4_protein-coding E004 chrI:3264530-3265287 1.177 nhr25_T1 end1_T1 0.034 5primeExons_EXON
BOUNDING_INTRON: chrI:3264478-3264529
 
>I:3277575-3277655.-.W01B11.5.5prime.W01B11.5a
GFF LINE W01B11.5 - FIRST_EXON: I:3277575-3277655 FIRST_INTRON: I:3276832-3277574 W01B11.5a
5primeExons: chrI:3277575-3277655
BOUNDING_INTRON: chrI:3276832-3277574
 
>I:3727027-3727065.+.T12F5.3.5prime.T12F5.3.2
GFF LINE T12F5.3 + FIRST_EXON: I:3727027-3727065 FIRST_INTRON: I:3727066-3727113 T12F5.3.2
5primeExons: chrI:3727027-3727065
WBGene00001601_T12F5.3_glh-4_protein-coding E002 chrI:3727027-3727065 1.343 end1_T1 nhr25_T1 0.012 5primeExons_EXON
BOUNDING_INTRON: chrI:3727066-3727113
WBGene00001601_T12F5.3_glh-4_protein-coding J012 chrI:3727066-3727113 1.285 end1_T1 nhr25_T1 0.018 5primeExons_BOUNDING_INTRON
 
>I:3737290-3737478.-.T12F5.5.5prime.T12F5.5b
GFF LINE T12F5.5 - FIRST_EXON: I:3737290-3737478 FIRST_INTRON: I:3736694-3737289 T12F5.5b
5primeExons: chrI:3737290-3737478
BOUNDING_INTRON: chrI:3736694-3737289
WBGene00004147_T12F5.5_larp-5_protein-coding J018 chrI:3736694-3737289 1.166 end1_T1 ceh32_T1 0.000 5primeExons_BOUNDING_INTRON
WBGene00004147_T12F5.5_larp-5_protein-coding J018 chrI:3736694-3737289 1.185 hlh1_T1 ceh32_T1 0.000 5primeExons_BOUNDING_INTRON
WBGene00004147_T12F5.5_larp-5_protein-coding J018 chrI:3736694-3737289 1.324 pha4_T1 ceh32_T1 0.000 5primeExons_BOUNDING_INTRON
 
>I:3874365-3874810.+.T03F1.1.5prime.T03F1.1.1
GFF LINE T03F1.1 + FIRST_EXON: I:3874365-3874810 FIRST_INTRON: I:3874811-3874858 T03F1.1.1
5primeExons: chrI:3874365-3874810
BOUNDING_INTRON: chrI:3874811-3874858
 
>I:3899121-3899345.-.C50F2.6.5prime.C50F2.6a.1
GFF LINE C50F2.6 - FIRST_EXON: I:3899121-3899345 FIRST_INTRON: I:3899023-3899120 C50F2.6a.1
5primeExons: chrI:3899121-3899345
BOUNDING_INTRON: chrI:3899023-3899120
 
>I:4133158-4133327.+.E01A2.2.5prime.E01A2.2b.1
GFF LINE E01A2.2 + FIRST_EXON: I:4133158-4133327 FIRST_INTRON: I:4133328-4133382 E01A2.2b.1
5primeExons: chrI:4133158-4133327
BOUNDING_INTRON: chrI:4133328-4133382
 
>I:4138760-4138952.-.E01A2.6.5prime.E01A2.6.1
GFF LINE E01A2.6 - FIRST_EXON: I:4138760-4138952 FIRST_INTRON: I:4138568-4138759 E01A2.6.1
5primeExons: chrI:4138760-4138952
BOUNDING_INTRON: chrI:4138568-4138759
 
>I:4140649-4140758.+.E01A2.1.5prime.E01A2.1a
GFF LINE E01A2.1 + FIRST_EXON: I:4140649-4140758 FIRST_INTRON: I:4140759-4141183 E01A2.1a
5primeExons: chrI:4140649-4140758
BOUNDING_INTRON: chrI:4140759-4141183
 
>I:4229888-4230007.+.C43E11.6.5prime.C43E11.6a.1
GFF LINE C43E11.6 + FIRST_EXON: I:4229888-4230007 FIRST_INTRON: I:4230008-4230763 C43E11.6a.1
5primeExons: chrI:4229888-4230007
WBGene00003516_C43E11.6_nab-1_protein-coding E002 chrI:4229888-4229894 1.024 tbx37_T2 end1_T2 0.052 5primeExons_EXON
WBGene00003516_C43E11.6_nab-1_protein-coding E002 chrI:4229888-4229894 1.095 tbx37_T4 end1_T4 0.049 5primeExons_EXON
WBGene00003516_C43E11.6_nab-1_protein-coding E002 chrI:4229888-4229894 1.125 cnd1_T4 pha4_T4 0.002 5primeExons_EXON
WBGene00003516_C43E11.6_nab-1_protein-coding E002 chrI:4229888-4229894 1.170 ceh32_T3 nhr25_T3 0.000 5primeExons_EXON
WBGene00003516_C43E11.6_nab-1_protein-coding E002 chrI:4229888-4229894 1.193 cnd1_T2 nhr25_T2 0.000 5primeExons_EXON
WBGene00003516_C43E11.6_nab-1_protein-coding E002 chrI:4229888-4229894 1.209 tbx37_T0 end1_T0 0.013 5primeExons_EXON
WBGene00003516_C43E11.6_nab-1_protein-coding E002 chrI:4229888-4229894 1.219 cnd1_T2 end1_T2 0.000 5primeExons_EXON
WBGene00003516_C43E11.6_nab-1_protein-coding E002 chrI:4229888-4229894 1.252 ceh32_T4 nhr25_T4 0.000 5primeExons_EXON
WBGene00003516_C43E11.6_nab-1_protein-coding E002 chrI:4229888-4229894 1.280 cnd1_T4 end1_T4 0.001 5primeExons_EXON
WBGene00003516_C43E11.6_nab-1_protein-coding E002 chrI:4229888-4229894 1.386 ceh32_T2 pha4_T2 0.000 5primeExons_EXON
WBGene00003516_C43E11.6_nab-1_protein-coding E002 chrI:4229888-4229894 1.442 ceh32_T3 pha4_T3 0.000 5primeExons_EXON
WBGene00003516_C43E11.6_nab-1_protein-coding E002 chrI:4229888-4229894 1.472 ceh32_T1 end1_T1 0.000 5primeExons_EXON
WBGene00003516_C43E11.6_nab-1_protein-coding E002 chrI:4229888-4229894 1.472 ceh32_T3 end1_T3 0.047 5primeExons_EXON
WBGene00003516_C43E11.6_nab-1_protein-coding E002 chrI:4229888-4229894 1.475 ceh32_T4 pha4_T4 0.000 5primeExons_EXON
WBGene00003516_C43E11.6_nab-1_protein-coding E002 chrI:4229888-4229894 1.509 ceh32_T1 nhr25_T1 0.000 5primeExons_EXON
WBGene00003516_C43E11.6_nab-1_protein-coding E002 chrI:4229888-4229894 1.568 ceh32_T0 nhr25_T0 0.000 5primeExons_EXON
WBGene00003516_C43E11.6_nab-1_protein-coding E002 chrI:4229888-4229894 1.616 ceh32_T2 nhr25_T2 0.000 5primeExons_EXON
WBGene00003516_C43E11.6_nab-1_protein-coding E002 chrI:4229888-4229894 1.629 ceh32_T4 end1_T4 0.000 5primeExons_EXON
WBGene00003516_C43E11.6_nab-1_protein-coding E002 chrI:4229888-4229894 1.648 ceh32_T2 end1_T2 0.000 5primeExons_EXON
WBGene00003516_C43E11.6_nab-1_protein-coding E002 chrI:4229888-4229894 1.840 ceh32_T1 pha4_T1 0.000 5primeExons_EXON
WBGene00003516_C43E11.6_nab-1_protein-coding E002 chrI:4229888-4229894 1.950 ceh32_T0 end1_T0 0.000 5primeExons_EXON
BOUNDING_INTRON: chrI:4230008-4230763
WBGene00003516_C43E11.6_nab-1_protein-coding J018 chrI:4230008-4230763 1.214 ceh32_T0 hlh1_T0 0.000 5primeExons_BOUNDING_INTRON
WBGene00003516_C43E11.6_nab-1_protein-coding J018 chrI:4230008-4230763 1.738 ceh32_T0 end1_T0 0.018 5primeExons_BOUNDING_INTRON
WBGene00003516_C43E11.6_nab-1_protein-coding J018 chrI:4230008-4230763 2.111 ceh32_T0 nhr25_T0 0.000 5primeExons_BOUNDING_INTRON
WBGene00003516_C43E11.6_nab-1_protein-coding J018 chrI:4230008-4230763 1.046 ceh32_T1 hlh1_T1 0.015 5primeExons_BOUNDING_INTRON
WBGene00003516_C43E11.6_nab-1_protein-coding J018 chrI:4230008-4230763 1.525 ceh32_T1 pha4_T1 0.000 5primeExons_BOUNDING_INTRON
WBGene00003516_C43E11.6_nab-1_protein-coding J018 chrI:4230008-4230763 1.663 ceh32_T1 end1_T1 0.002 5primeExons_BOUNDING_INTRON
WBGene00003516_C43E11.6_nab-1_protein-coding J018 chrI:4230008-4230763 2.136 ceh32_T1 nhr25_T1 0.000 5primeExons_BOUNDING_INTRON
WBGene00003516_C43E11.6_nab-1_protein-coding J018 chrI:4230008-4230763 1.353 ceh32_T2 pha4_T2 0.005 5primeExons_BOUNDING_INTRON
WBGene00003516_C43E11.6_nab-1_protein-coding J018 chrI:4230008-4230763 1.724 ceh32_T2 end1_T2 0.000 5primeExons_BOUNDING_INTRON
WBGene00003516_C43E11.6_nab-1_protein-coding J018 chrI:4230008-4230763 2.075 ceh32_T2 nhr25_T2 0.000 5primeExons_BOUNDING_INTRON
WBGene00003516_C43E11.6_nab-1_protein-coding J018 chrI:4230008-4230763 1.412 ceh32_T3 pha4_T3 0.021 5primeExons_BOUNDING_INTRON
WBGene00003516_C43E11.6_nab-1_protein-coding J018 chrI:4230008-4230763 1.519 ceh32_T3 end1_T3 0.044 5primeExons_BOUNDING_INTRON
WBGene00003516_C43E11.6_nab-1_protein-coding J018 chrI:4230008-4230763 1.585 ceh32_T3 nhr25_T3 0.000 5primeExons_BOUNDING_INTRON
WBGene00003516_C43E11.6_nab-1_protein-coding J018 chrI:4230008-4230763 1.376 ceh32_T4 pha4_T4 0.000 5primeExons_BOUNDING_INTRON
WBGene00003516_C43E11.6_nab-1_protein-coding J018 chrI:4230008-4230763 1.611 ceh32_T4 end1_T4 0.024 5primeExons_BOUNDING_INTRON
WBGene00003516_C43E11.6_nab-1_protein-coding J018 chrI:4230008-4230763 1.772 ceh32_T4 nhr25_T4 0.000 5primeExons_BOUNDING_INTRON
WBGene00003516_C43E11.6_nab-1_protein-coding J018 chrI:4230008-4230763 1.247 cnd1_T2 end1_T2 0.014 5primeExons_BOUNDING_INTRON
WBGene00003516_C43E11.6_nab-1_protein-coding J018 chrI:4230008-4230763 1.605 cnd1_T2 nhr25_T2 0.000 5primeExons_BOUNDING_INTRON
WBGene00003516_C43E11.6_nab-1_protein-coding J018 chrI:4230008-4230763 1.283 cnd1_T4 nhr25_T4 0.000 5primeExons_BOUNDING_INTRON
WBGene00003516_C43E11.6_nab-1_protein-coding J018 chrI:4230008-4230763 1.077 hlh1_T1 nhr25_T1 0.041 5primeExons_BOUNDING_INTRON
WBGene00003516_C43E11.6_nab-1_protein-coding J018 chrI:4230008-4230763 1.262 hlh1_T2 nhr25_T2 0.044 5primeExons_BOUNDING_INTRON
WBGene00003516_C43E11.6_nab-1_protein-coding J018 chrI:4230008-4230763 1.117 hlh1_T3 nhr25_T3 0.077 5primeExons_BOUNDING_INTRON
WBGene00003516_C43E11.6_nab-1_protein-coding J018 chrI:4230008-4230763 1.254 hlh1_T4 nhr25_T4 0.041 5primeExons_BOUNDING_INTRON
WBGene00003516_C43E11.6_nab-1_protein-coding J018 chrI:4230008-4230763 1.056 tbx37_T0 nhr25_T0 0.003 5primeExons_BOUNDING_INTRON
WBGene00003516_C43E11.6_nab-1_protein-coding J018 chrI:4230008-4230763 1.338 tbx37_T1 nhr25_T1 0.003 5primeExons_BOUNDING_INTRON
WBGene00003516_C43E11.6_nab-1_protein-coding J018 chrI:4230008-4230763 1.127 tbx37_T2 nhr25_T2 0.000 5primeExons_BOUNDING_INTRON
>I:4231143-4231225.+.C43E11.6.5prime.C43E11.6e.1
GFF LINE C43E11.6 + FIRST_EXON: I:4231143-4231225 FIRST_INTRON: I:4231226-4232495 C43E11.6e.1
5primeExons: chrI:4231143-4231225
BOUNDING_INTRON: chrI:4231226-4232495
WBGene00003516_C43E11.6_nab-1_protein-coding J022 chrI:4231226-4232495 12.816 hlh1_T0 cnd1_T0 0.023 5primeExons_BOUNDING_INTRON
WBGene00003516_C43E11.6_nab-1_protein-coding J022 chrI:4231226-4232495 2.611 hlh1_T1 nhr25_T1 0.011 5primeExons_BOUNDING_INTRON
WBGene00003516_C43E11.6_nab-1_protein-coding J022 chrI:4231226-4232495 12.682 hlh1_T1 ceh32_T1 0.023 5primeExons_BOUNDING_INTRON
WBGene00003516_C43E11.6_nab-1_protein-coding J022 chrI:4231226-4232495 12.770 hlh1_T2 pha4_T2 0.025 5primeExons_BOUNDING_INTRON
WBGene00003516_C43E11.6_nab-1_protein-coding J022 chrI:4231226-4232495 2.142 hlh1_T2 tbx37_T2 0.000 5primeExons_BOUNDING_INTRON
WBGene00003516_C43E11.6_nab-1_protein-coding J022 chrI:4231226-4232495 3.039 hlh1_T2 nhr25_T2 0.000 5primeExons_BOUNDING_INTRON
WBGene00003516_C43E11.6_nab-1_protein-coding J022 chrI:4231226-4232495 13.339 hlh1_T2 end1_T2 0.000 5primeExons_BOUNDING_INTRON
WBGene00003516_C43E11.6_nab-1_protein-coding J022 chrI:4231226-4232495 1.797 hlh1_T2 ceh32_T2 0.000 5primeExons_BOUNDING_INTRON
WBGene00003516_C43E11.6_nab-1_protein-coding J022 chrI:4231226-4232495 3.491 hlh1_T2 cnd1_T2 0.000 5primeExons_BOUNDING_INTRON
WBGene00003516_C43E11.6_nab-1_protein-coding J022 chrI:4231226-4232495 1.325 hlh1_T3 pha4_T3 0.026 5primeExons_BOUNDING_INTRON
WBGene00003516_C43E11.6_nab-1_protein-coding J022 chrI:4231226-4232495 1.782 hlh1_T3 tbx37_T3 0.000 5primeExons_BOUNDING_INTRON
WBGene00003516_C43E11.6_nab-1_protein-coding J022 chrI:4231226-4232495 2.357 hlh1_T3 nhr25_T3 0.000 5primeExons_BOUNDING_INTRON
WBGene00003516_C43E11.6_nab-1_protein-coding J022 chrI:4231226-4232495 1.769 hlh1_T3 cnd1_T3 0.000 5primeExons_BOUNDING_INTRON
WBGene00003516_C43E11.6_nab-1_protein-coding J022 chrI:4231226-4232495 2.116 hlh1_T3 ceh32_T3 0.000 5primeExons_BOUNDING_INTRON
WBGene00003516_C43E11.6_nab-1_protein-coding J022 chrI:4231226-4232495 2.345 hlh1_T3 end1_T3 0.000 5primeExons_BOUNDING_INTRON
WBGene00003516_C43E11.6_nab-1_protein-coding J022 chrI:4231226-4232495 1.670 hlh1_T4 tbx37_T4 0.000 5primeExons_BOUNDING_INTRON
WBGene00003516_C43E11.6_nab-1_protein-coding J022 chrI:4231226-4232495 1.842 hlh1_T4 nhr25_T4 0.000 5primeExons_BOUNDING_INTRON
WBGene00003516_C43E11.6_nab-1_protein-coding J022 chrI:4231226-4232495 1.200 hlh1_T4 cnd1_T4 0.003 5primeExons_BOUNDING_INTRON
WBGene00003516_C43E11.6_nab-1_protein-coding J022 chrI:4231226-4232495 1.211 hlh1_T4 ceh32_T4 0.002 5primeExons_BOUNDING_INTRON
WBGene00003516_C43E11.6_nab-1_protein-coding J022 chrI:4231226-4232495 1.791 hlh1_T4 end1_T4 0.001 5primeExons_BOUNDING_INTRON
 
>I:4655349-4655496.+.B0041.2.5prime.B0041.2a.1
GFF LINE B0041.2 + FIRST_EXON: I:4655349-4655496 FIRST_INTRON: I:4655497-4655720 B0041.2a.1
5primeExons: chrI:4655349-4655496
WBGene00015007_B0041.2_ain-2_protein-coding E006 chrI:4655349-4655496 1.311 ceh32_T0 pha4_T0 0.000 5primeExons_EXON
WBGene00015007_B0041.2_ain-2_protein-coding E006 chrI:4655349-4655496 1.377 ceh32_T0 end1_T0 0.000 5primeExons_EXON
WBGene00015007_B0041.2_ain-2_protein-coding E006 chrI:4655349-4655496 1.154 ceh32_T1 nhr25_T1 0.000 5primeExons_EXON
WBGene00015007_B0041.2_ain-2_protein-coding E006 chrI:4655349-4655496 1.718 ceh32_T1 pha4_T1 0.000 5primeExons_EXON
WBGene00015007_B0041.2_ain-2_protein-coding E006 chrI:4655349-4655496 1.776 ceh32_T1 end1_T1 0.000 5primeExons_EXON
WBGene00015007_B0041.2_ain-2_protein-coding E006 chrI:4655349-4655496 1.128 ceh32_T2 nhr25_T2 0.000 5primeExons_EXON
WBGene00015007_B0041.2_ain-2_protein-coding E006 chrI:4655349-4655496 1.718 ceh32_T2 end1_T2 0.000 5primeExons_EXON
WBGene00015007_B0041.2_ain-2_protein-coding E006 chrI:4655349-4655496 1.770 ceh32_T2 pha4_T2 0.000 5primeExons_EXON
WBGene00015007_B0041.2_ain-2_protein-coding E006 chrI:4655349-4655496 1.464 ceh32_T3 end1_T3 0.000 5primeExons_EXON
WBGene00015007_B0041.2_ain-2_protein-coding E006 chrI:4655349-4655496 1.494 ceh32_T3 pha4_T3 0.000 5primeExons_EXON
WBGene00015007_B0041.2_ain-2_protein-coding E006 chrI:4655349-4655496 1.005 ceh32_T4 hlh1_T4 0.000 5primeExons_EXON
WBGene00015007_B0041.2_ain-2_protein-coding E006 chrI:4655349-4655496 1.121 ceh32_T4 nhr25_T4 0.000 5primeExons_EXON
WBGene00015007_B0041.2_ain-2_protein-coding E006 chrI:4655349-4655496 1.706 ceh32_T4 end1_T4 0.000 5primeExons_EXON
WBGene00015007_B0041.2_ain-2_protein-coding E006 chrI:4655349-4655496 1.786 ceh32_T4 pha4_T4 0.000 5primeExons_EXON
WBGene00015007_B0041.2_ain-2_protein-coding E006 chrI:4655349-4655496 1.075 cnd1_T2 end1_T2 0.000 5primeExons_EXON
WBGene00015007_B0041.2_ain-2_protein-coding E006 chrI:4655349-4655496 1.126 cnd1_T2 pha4_T2 0.000 5primeExons_EXON
WBGene00015007_B0041.2_ain-2_protein-coding E006 chrI:4655349-4655496 1.068 cnd1_T4 pha4_T4 0.000 5primeExons_EXON
BOUNDING_INTRON: chrI:4655497-4655720
WBGene00015007_B0041.2_ain-2_protein-coding J021 chrI:4655497-4655720 1.080 ceh32_T0 end1_T0 0.024 5primeExons_BOUNDING_INTRON
WBGene00015007_B0041.2_ain-2_protein-coding J021 chrI:4655497-4655720 1.217 ceh32_T0 pha4_T0 0.000 5primeExons_BOUNDING_INTRON
WBGene00015007_B0041.2_ain-2_protein-coding J021 chrI:4655497-4655720 1.542 ceh32_T1 end1_T1 0.000 5primeExons_BOUNDING_INTRON
WBGene00015007_B0041.2_ain-2_protein-coding J021 chrI:4655497-4655720 1.564 ceh32_T1 pha4_T1 0.000 5primeExons_BOUNDING_INTRON
WBGene00015007_B0041.2_ain-2_protein-coding J021 chrI:4655497-4655720 1.511 ceh32_T2 end1_T2 0.000 5primeExons_BOUNDING_INTRON
WBGene00015007_B0041.2_ain-2_protein-coding J021 chrI:4655497-4655720 1.566 ceh32_T2 pha4_T2 0.000 5primeExons_BOUNDING_INTRON
WBGene00015007_B0041.2_ain-2_protein-coding J021 chrI:4655497-4655720 1.314 ceh32_T3 pha4_T3 0.000 5primeExons_BOUNDING_INTRON
WBGene00015007_B0041.2_ain-2_protein-coding J021 chrI:4655497-4655720 1.376 ceh32_T3 end1_T3 0.000 5primeExons_BOUNDING_INTRON
WBGene00015007_B0041.2_ain-2_protein-coding J021 chrI:4655497-4655720 1.509 ceh32_T4 end1_T4 0.000 5primeExons_BOUNDING_INTRON
WBGene00015007_B0041.2_ain-2_protein-coding J021 chrI:4655497-4655720 1.561 ceh32_T4 pha4_T4 0.000 5primeExons_BOUNDING_INTRON
WBGene00015007_B0041.2_ain-2_protein-coding J021 chrI:4655497-4655720 1.070 cnd1_T2 end1_T2 0.000 5primeExons_BOUNDING_INTRON
WBGene00015007_B0041.2_ain-2_protein-coding J021 chrI:4655497-4655720 1.124 cnd1_T2 pha4_T2 0.000 5primeExons_BOUNDING_INTRON
WBGene00015007_B0041.2_ain-2_protein-coding J021 chrI:4655497-4655720 1.020 hlh1_T1 pha4_T1 0.004 5primeExons_BOUNDING_INTRON
WBGene00015007_B0041.2_ain-2_protein-coding J021 chrI:4655497-4655720 1.014 hlh1_T1 end1_T1 0.009 5primeExons_BOUNDING_INTRON
WBGene00015007_B0041.2_ain-2_protein-coding J021 chrI:4655497-4655720 1.005 hlh1_T2 pha4_T2 0.073 5primeExons_BOUNDING_INTRON
WBGene00015007_B0041.2_ain-2_protein-coding J021 chrI:4655497-4655720 1.007 hlh1_T3 end1_T3 0.046 5primeExons_BOUNDING_INTRON
WBGene00015007_B0041.2_ain-2_protein-coding J021 chrI:4655497-4655720 1.074 tbx37_T1 end1_T1 0.001 5primeExons_BOUNDING_INTRON
 
>I:4770292-4770387.+.M04F3.1.5prime.M04F3.1.1
GFF LINE M04F3.1 + FIRST_EXON: I:4770292-4770387 FIRST_INTRON: I:4770388-4770434 M04F3.1.1
5primeExons: chrI:4770292-4770387
BOUNDING_INTRON: chrI:4770388-4770434
WBGene00019767_M04F3.1_rpa-2_protein-coding J006 chrI:4770388-4770434 1.240 ceh32_T1 pha4_T1 0.000 5primeExons_BOUNDING_INTRON
WBGene00019767_M04F3.1_rpa-2_protein-coding J006 chrI:4770388-4770434 1.253 ceh32_T1 end1_T1 0.000 5primeExons_BOUNDING_INTRON
WBGene00019767_M04F3.1_rpa-2_protein-coding J006 chrI:4770388-4770434 1.027 ceh32_T2 end1_T2 0.000 5primeExons_BOUNDING_INTRON
WBGene00019767_M04F3.1_rpa-2_protein-coding J006 chrI:4770388-4770434 1.275 ceh32_T2 pha4_T2 0.000 5primeExons_BOUNDING_INTRON
WBGene00019767_M04F3.1_rpa-2_protein-coding J006 chrI:4770388-4770434 1.157 ceh32_T4 pha4_T4 0.000 5primeExons_BOUNDING_INTRON
WBGene00019767_M04F3.1_rpa-2_protein-coding J006 chrI:4770388-4770434 1.214 ceh32_T4 end1_T4 0.000 5primeExons_BOUNDING_INTRON
 
>I:4943630-4943805.+.F28B3.4.5prime.F28B3.4d.1
GFF LINE F28B3.4 + FIRST_EXON: I:4943630-4943805 FIRST_INTRON: I:4943806-4943869 F28B3.4d.1
5primeExons: chrI:4943630-4943805
BOUNDING_INTRON: chrI:4943806-4943869
 
>I:4993324-4993506.-.F54C1.5.5prime.F54C1.5b.1
GFF LINE F54C1.5 - FIRST_EXON: I:4993324-4993506 FIRST_INTRON: I:4992802-4993323 F54C1.5b.1
5primeExons: chrI:4993324-4993506
WBGene00001117_F54C1.5_dyf-1_protein-coding E011 chrI:4993324-4993506 1.430 ceh32_T1 end1_T1 0.000 5primeExons_EXON
WBGene00001117_F54C1.5_dyf-1_protein-coding E011 chrI:4993324-4993506 1.559 ceh32_T1 hlh1_T1 0.000 5primeExons_EXON
WBGene00001117_F54C1.5_dyf-1_protein-coding E011 chrI:4993324-4993506 2.195 ceh32_T1 pha4_T1 0.000 5primeExons_EXON
WBGene00001117_F54C1.5_dyf-1_protein-coding E011 chrI:4993324-4993506 1.292 ceh32_T2 nhr25_T2 0.013 5primeExons_EXON
WBGene00001117_F54C1.5_dyf-1_protein-coding E011 chrI:4993324-4993506 1.306 ceh32_T2 end1_T2 0.000 5primeExons_EXON
WBGene00001117_F54C1.5_dyf-1_protein-coding E011 chrI:4993324-4993506 1.396 ceh32_T2 hlh1_T2 0.000 5primeExons_EXON
WBGene00001117_F54C1.5_dyf-1_protein-coding E011 chrI:4993324-4993506 1.922 ceh32_T2 pha4_T2 0.000 5primeExons_EXON
WBGene00001117_F54C1.5_dyf-1_protein-coding E011 chrI:4993324-4993506 1.282 ceh32_T3 hlh1_T3 0.000 5primeExons_EXON
WBGene00001117_F54C1.5_dyf-1_protein-coding E011 chrI:4993324-4993506 1.465 ceh32_T3 pha4_T3 0.002 5primeExons_EXON
WBGene00001117_F54C1.5_dyf-1_protein-coding E011 chrI:4993324-4993506 1.397 ceh32_T4 hlh1_T4 0.000 5primeExons_EXON
WBGene00001117_F54C1.5_dyf-1_protein-coding E011 chrI:4993324-4993506 1.400 ceh32_T4 nhr25_T4 0.000 5primeExons_EXON
WBGene00001117_F54C1.5_dyf-1_protein-coding E011 chrI:4993324-4993506 1.617 ceh32_T4 end1_T4 0.000 5primeExons_EXON
WBGene00001117_F54C1.5_dyf-1_protein-coding E011 chrI:4993324-4993506 1.625 ceh32_T4 pha4_T4 0.000 5primeExons_EXON
WBGene00001117_F54C1.5_dyf-1_protein-coding E011 chrI:4993324-4993506 1.322 cnd1_T2 pha4_T2 0.002 5primeExons_EXON
BOUNDING_INTRON: chrI:4992802-4993323
WBGene00001117_F54C1.5_dyf-1_protein-coding J025 chrI:4992802-4993323 1.461 nhr25_T2 ceh32_T2 0.067 5primeExons_BOUNDING_INTRON
 
>I:5207921-5208128.-.C32E12.5.5prime.C32E12.5.1
GFF LINE C32E12.5 - FIRST_EXON: I:5207921-5208128 FIRST_INTRON: I:5207584-5207920 C32E12.5.1
5primeExons: chrI:5207921-5208128
BOUNDING_INTRON: chrI:5207584-5207920
 
>I:5365828-5366015.+.F55A12.2.5prime.F55A12.2a
GFF LINE F55A12.2 + FIRST_EXON: I:5365828-5366015 FIRST_INTRON: I:5366016-5366068 F55A12.2a
5primeExons: chrI:5365828-5366015
BOUNDING_INTRON: chrI:5366016-5366068
 
>I:5376156-5376341.-.F55A12.9.5prime.F55A12.9d.1
GFF LINE F55A12.9 - FIRST_EXON: I:5376156-5376341 FIRST_INTRON: I:5375192-5376155 F55A12.9d.1
5primeExons: chrI:5376156-5376341
BOUNDING_INTRON: chrI:5375192-5376155
 
>I:5408283-5408344.-.C24A11.8.5prime.C24A11.8a.1
GFF LINE C24A11.8 - FIRST_EXON: I:5408283-5408344 FIRST_INTRON: I:5408232-5408282 C24A11.8a.1
5primeExons: chrI:5408283-5408344
WBGene00001491_C24A11.8_frm-4_protein-coding E018 chrI:5408283-5408344 1.089 ceh32_T4 pha4_T4 0.000 5primeExons_EXON
WBGene00001491_C24A11.8_frm-4_protein-coding E018 chrI:5408283-5408344 1.121 ceh32_T4 hlh1_T4 0.000 5primeExons_EXON
BOUNDING_INTRON: chrI:5408232-5408282
WBGene00001491_C24A11.8_frm-4_protein-coding J038 chrI:5408232-5408282 1.178 ceh32_T2 hlh1_T2 0.000 5primeExons_BOUNDING_INTRON
WBGene00001491_C24A11.8_frm-4_protein-coding J038 chrI:5408232-5408282 1.093 ceh32_T4 pha4_T4 0.000 5primeExons_BOUNDING_INTRON
WBGene00001491_C24A11.8_frm-4_protein-coding J038 chrI:5408232-5408282 1.169 ceh32_T4 hlh1_T4 0.000 5primeExons_BOUNDING_INTRON
 
>I:5420006-5420101.-.C30H7.2.5prime.C30H7.2a.1
GFF LINE C30H7.2 - FIRST_EXON: I:5420006-5420101 FIRST_INTRON: I:5419955-5420005 C30H7.2a.1
5primeExons: chrI:5420006-5420101
WBGene00016278_C30H7.2_C30H7.2_protein-coding E009 chrI:5420006-5420101 1.249 ceh32_T1 nhr25_T1 0.000 5primeExons_EXON
WBGene00016278_C30H7.2_C30H7.2_protein-coding E009 chrI:5420006-5420101 1.272 ceh32_T1 hlh1_T1 0.000 5primeExons_EXON
WBGene00016278_C30H7.2_C30H7.2_protein-coding E009 chrI:5420006-5420101 1.670 ceh32_T1 end1_T1 0.000 5primeExons_EXON
WBGene00016278_C30H7.2_C30H7.2_protein-coding E009 chrI:5420006-5420101 1.682 ceh32_T1 pha4_T1 0.000 5primeExons_EXON
WBGene00016278_C30H7.2_C30H7.2_protein-coding E009 chrI:5420006-5420101 1.050 ceh32_T2 nhr25_T2 0.000 5primeExons_EXON
WBGene00016278_C30H7.2_C30H7.2_protein-coding E009 chrI:5420006-5420101 1.477 ceh32_T2 pha4_T2 0.000 5primeExons_EXON
WBGene00016278_C30H7.2_C30H7.2_protein-coding E009 chrI:5420006-5420101 1.629 ceh32_T2 end1_T2 0.000 5primeExons_EXON
WBGene00016278_C30H7.2_C30H7.2_protein-coding E009 chrI:5420006-5420101 1.282 ceh32_T3 end1_T3 0.001 5primeExons_EXON
WBGene00016278_C30H7.2_C30H7.2_protein-coding E009 chrI:5420006-5420101 1.297 ceh32_T3 pha4_T3 0.000 5primeExons_EXON
WBGene00016278_C30H7.2_C30H7.2_protein-coding E009 chrI:5420006-5420101 1.395 ceh32_T4 end1_T4 0.000 5primeExons_EXON
WBGene00016278_C30H7.2_C30H7.2_protein-coding E009 chrI:5420006-5420101 1.510 ceh32_T4 pha4_T4 0.000 5primeExons_EXON
BOUNDING_INTRON: chrI:5419955-5420005
WBGene00016278_C30H7.2_C30H7.2_protein-coding J019 chrI:5419955-5420005 1.118 ceh32_T1 end1_T1 0.000 5primeExons_BOUNDING_INTRON
WBGene00016278_C30H7.2_C30H7.2_protein-coding J019 chrI:5419955-5420005 1.085 ceh32_T2 pha4_T2 0.000 5primeExons_BOUNDING_INTRON
WBGene00016278_C30H7.2_C30H7.2_protein-coding J019 chrI:5419955-5420005 1.235 ceh32_T2 end1_T2 0.000 5primeExons_BOUNDING_INTRON
WBGene00016278_C30H7.2_C30H7.2_protein-coding J019 chrI:5419955-5420005 1.010 ceh32_T3 end1_T3 0.004 5primeExons_BOUNDING_INTRON
WBGene00016278_C30H7.2_C30H7.2_protein-coding J019 chrI:5419955-5420005 1.224 ceh32_T3 pha4_T3 0.004 5primeExons_BOUNDING_INTRON
WBGene00016278_C30H7.2_C30H7.2_protein-coding J019 chrI:5419955-5420005 1.068 ceh32_T4 pha4_T4 0.001 5primeExons_BOUNDING_INTRON
WBGene00016278_C30H7.2_C30H7.2_protein-coding J019 chrI:5419955-5420005 1.096 nhr25_T3 pha4_T3 0.007 5primeExons_BOUNDING_INTRON
WBGene00016278_C30H7.2_C30H7.2_protein-coding J019 chrI:5419955-5420005 1.019 nhr25_T4 pha4_T4 0.001 5primeExons_BOUNDING_INTRON
 
>I:5429311-5429623.-.F27C1.7.5prime.F27C1.7a.1
GFF LINE F27C1.7 - FIRST_EXON: I:5429311-5429623 FIRST_INTRON: I:5429267-5429310 F27C1.7a.1
5primeExons: chrI:5429311-5429623
BOUNDING_INTRON: chrI:5429267-5429310
 
>I:5498850-5498996.+.C09D4.1.5prime.C09D4.1b
GFF LINE C09D4.1 + FIRST_EXON: I:5498850-5498996 FIRST_INTRON: I:5498997-5499169 C09D4.1b
5primeExons: chrI:5498850-5498996
WBGene00015632_C09D4.1_C09D4.1_protein-coding E002 chrI:5498850-5498996 2.543 hlh1_T4 tbx37_T4 0.000 5primeExons_EXON
BOUNDING_INTRON: chrI:5498997-5499169
 
>I:5662284-5662483.+.F55F8.1.5prime.F55F8.1.1
GFF LINE F55F8.1 + FIRST_EXON: I:5662284-5662483 FIRST_INTRON: I:5662484-5662655 F55F8.1.1
5primeExons: chrI:5662284-5662483
WBGene00004224_F55F8.1_ptr-10_protein-coding E002 chrI:5662284-5662483 1.094 ceh32_T1 nhr25_T1 0.028 5primeExons_EXON
BOUNDING_INTRON: chrI:5662484-5662655
 
>I:5824993-5825074.-.C32F10.8.5prime.C32F10.8a.4
GFF LINE C32F10.8 - FIRST_EXON: I:5824993-5825074 FIRST_INTRON: I:5824833-5824992 C32F10.8a.4
5primeExons: chrI:5824993-5825074
BOUNDING_INTRON: chrI:5824833-5824992
WBGene00016333_C32F10.8_C32F10.8_protein-coding J017 chrI:5824833-5824992 1.070 hlh1_T2 pha4_T2 0.074 5primeExons_BOUNDING_INTRON
WBGene00016333_C32F10.8_C32F10.8_protein-coding J017 chrI:5824833-5824992 1.079 nhr25_T2 pha4_T2 0.014 5primeExons_BOUNDING_INTRON
WBGene00016333_C32F10.8_C32F10.8_protein-coding J017 chrI:5824833-5824992 1.207 nhr25_T3 end1_T3 0.001 5primeExons_BOUNDING_INTRON
WBGene00016333_C32F10.8_C32F10.8_protein-coding J017 chrI:5824833-5824992 1.037 tbx37_T3 end1_T3 0.004 5primeExons_BOUNDING_INTRON
 
>I:5832101-5832222.+.C32F10.1.5prime.C32F10.1b
GFF LINE C32F10.1 + FIRST_EXON: I:5832101-5832222 FIRST_INTRON: I:5832223-5832389 C32F10.1b
5primeExons: chrI:5832101-5832222
BOUNDING_INTRON: chrI:5832223-5832389
 
>I:5859276-5859620.-.F33D11.9.5prime.F33D11.9a
GFF LINE F33D11.9 - FIRST_EXON: I:5859276-5859620 FIRST_INTRON: I:5858891-5859275 F33D11.9a
5primeExons: chrI:5859276-5859620
BOUNDING_INTRON: chrI:5858891-5859275
 
>I:5904220-5904327.-.C34G6.7.5prime.C34G6.7b
GFF LINE C34G6.7 - FIRST_EXON: I:5904220-5904327 FIRST_INTRON: I:5904038-5904219 C34G6.7b
5primeExons: chrI:5904220-5904327
BOUNDING_INTRON: chrI:5904038-5904219
WBGene00004109_C34G6.7_stam-1_protein-coding J013 chrI:5904038-5904219 1.104 ceh32_T1 end1_T1 0.000 5primeExons_BOUNDING_INTRON
WBGene00004109_C34G6.7_stam-1_protein-coding J013 chrI:5904038-5904219 1.024 ceh32_T2 pha4_T2 0.094 5primeExons_BOUNDING_INTRON
WBGene00004109_C34G6.7_stam-1_protein-coding J013 chrI:5904038-5904219 1.010 ceh32_T3 end1_T3 0.005 5primeExons_BOUNDING_INTRON
WBGene00004109_C34G6.7_stam-1_protein-coding J013 chrI:5904038-5904219 1.023 cnd1_T2 pha4_T2 0.000 5primeExons_BOUNDING_INTRON
 
>I:6123122-6123245.+.T27A3.1.5prime.T27A3.1c
GFF LINE T27A3.1 + FIRST_EXON: I:6123122-6123245 FIRST_INTRON: I:6123246-6123412 T27A3.1c
5primeExons: chrI:6123122-6123245
BOUNDING_INTRON: chrI:6123246-6123412
 
>I:6213913-6214216.-.T08B2.9.5prime.T08B2.9b.1
GFF LINE T08B2.9 - FIRST_EXON: I:6213913-6214216 FIRST_INTRON: I:6213867-6213912 T08B2.9b.1
5primeExons: chrI:6213913-6214216
BOUNDING_INTRON: chrI:6213867-6213912
 
>I:6295258-6295316.+.C10G11.5.5prime.C10G11.5c.1
GFF LINE C10G11.5 + FIRST_EXON: I:6295258-6295316 FIRST_INTRON: I:6295317-6295906 C10G11.5c.1
5primeExons: chrI:6295258-6295316
WBGene00004068_C10G11.5_pnk-1_protein-coding E006 chrI:6295258-6295316 1.182 ceh32_T4 hlh1_T4 0.000 5primeExons_EXON
BOUNDING_INTRON: chrI:6295317-6295906
WBGene00004068_C10G11.5_pnk-1_protein-coding J018 chrI:6295317-6295906 1.231 ceh32_T4 hlh1_T4 0.000 5primeExons_BOUNDING_INTRON
 
>I:645451-645567.+.Y65B4A.2.5prime.Y65B4A.2a
GFF LINE Y65B4A.2 + FIRST_EXON: I:645451-645567 FIRST_INTRON: I:645568-647806 Y65B4A.2a
5primeExons: chrI:645451-645567
BOUNDING_INTRON: chrI:645568-647806
 
>I:6465456-6465709.-.K06A5.6.5prime.K06A5.6.2
GFF LINE K06A5.6 - FIRST_EXON: I:6465456-6465709 FIRST_INTRON: I:6465409-6465455 K06A5.6.2
5primeExons: chrI:6465456-6465709
BOUNDING_INTRON: chrI:6465409-6465455
 
>I:6525694-6525834.+.T10E9.4.5prime.T10E9.4.1
GFF LINE T10E9.4 + FIRST_EXON: I:6525694-6525834 FIRST_INTRON: I:6525835-6526223 T10E9.4.1
5primeExons: chrI:6525694-6525834
BOUNDING_INTRON: chrI:6525835-6526223
 
>I:6531837-6531963.-.T10E9.7.5prime.T10E9.7b
GFF LINE T10E9.7 - FIRST_EXON: I:6531837-6531963 FIRST_INTRON: I:6531788-6531836 T10E9.7b
5primeExons: chrI:6531837-6531963
BOUNDING_INTRON: chrI:6531788-6531836
 
>I:6570087-6570224.+.F57B10.3.5prime.F57B10.3b.1
GFF LINE F57B10.3 + FIRST_EXON: I:6570087-6570224 FIRST_INTRON: I:6570225-6570273 F57B10.3b.1
5primeExons: chrI:6570087-6570224
BOUNDING_INTRON: chrI:6570225-6570273
WBGene00019001_F57B10.3_ipgm-1_protein-coding J018 chrI:6570225-6570273 1.862 cnd1_T1 nhr25_T1 0.094 5primeExons_BOUNDING_INTRON
WBGene00019001_F57B10.3_ipgm-1_protein-coding J018 chrI:6570225-6570273 1.564 end1_T1 nhr25_T1 0.064 5primeExons_BOUNDING_INTRON
WBGene00019001_F57B10.3_ipgm-1_protein-coding J018 chrI:6570225-6570273 2.011 hlh1_T1 nhr25_T1 0.004 5primeExons_BOUNDING_INTRON
 
>I:6882932-6883112.-.T21G5.5.5prime.T21G5.5a
GFF LINE T21G5.5 - FIRST_EXON: I:6882932-6883112 FIRST_INTRON: I:6881513-6882931 T21G5.5a
5primeExons: chrI:6882932-6883112
WBGene00006423_T21G5.5_asd-2_protein-coding E009 chrI:6882932-6883112 1.228 ceh32_T4 hlh1_T4 0.000 5primeExons_EXON
WBGene00006423_T21G5.5_asd-2_protein-coding E009 chrI:6882932-6883112 1.145 cnd1_T4 hlh1_T4 0.000 5primeExons_EXON
WBGene00006423_T21G5.5_asd-2_protein-coding E009 chrI:6882932-6883112 1.093 nhr25_T4 hlh1_T4 0.000 5primeExons_EXON
BOUNDING_INTRON: chrI:6881513-6882931
WBGene00006423_T21G5.5_asd-2_protein-coding J016 chrI:6881513-6882931 1.004 ceh32_T4 hlh1_T4 0.000 5primeExons_BOUNDING_INTRON
WBGene00006423_T21G5.5_asd-2_protein-coding J016 chrI:6881513-6882931 1.008 cnd1_T4 hlh1_T4 0.000 5primeExons_BOUNDING_INTRON
 
>I:694581-694650.-.Y18H1A.4.5prime.Y18H1A.4.1
GFF LINE Y18H1A.4 - FIRST_EXON: I:694581-694650 FIRST_INTRON: I:693848-694580 Y18H1A.4.1
5primeExons: chrI:694581-694650
BOUNDING_INTRON: chrI:693848-694580
 
>I:7081350-7081520.-.F22D6.2.5prime.F22D6.2.1
GFF LINE F22D6.2 - FIRST_EXON: I:7081350-7081520 FIRST_INTRON: I:7080958-7081349 F22D6.2.1
5primeExons: chrI:7081350-7081520
BOUNDING_INTRON: chrI:7080958-7081349
 
>I:7113017-7113202.+.F22D6.12.5prime.F22D6.12.1
GFF LINE F22D6.12 + FIRST_EXON: I:7113017-7113202 FIRST_INTRON: I:7113203-7113249 F22D6.12.1
5primeExons: chrI:7113017-7113202
BOUNDING_INTRON: chrI:7113203-7113249
 
>I:7218786-7219177.+.C01H6.5.5prime.C01H6.5b
GFF LINE C01H6.5 + FIRST_EXON: I:7218786-7219177 FIRST_INTRON: I:7219178-7219317 C01H6.5b
5primeExons: chrI:7218786-7219177
WBGene00003622_C01H6.5_nhr-23_protein-coding E004 chrI:7218786-7219177 1.247 ceh32_T0 nhr25_T0 0.000 5primeExons_EXON
WBGene00003622_C01H6.5_nhr-23_protein-coding E004 chrI:7218786-7219177 1.567 end1_T0 nhr25_T0 0.000 5primeExons_EXON
WBGene00003622_C01H6.5_nhr-23_protein-coding E004 chrI:7218786-7219177 1.865 end1_T0 cnd1_T0 0.001 5primeExons_EXON
WBGene00003622_C01H6.5_nhr-23_protein-coding E004 chrI:7218786-7219177 1.136 end1_T1 cnd1_T1 0.007 5primeExons_EXON
WBGene00003622_C01H6.5_nhr-23_protein-coding E004 chrI:7218786-7219177 1.146 end1_T1 ceh32_T1 0.016 5primeExons_EXON
WBGene00003622_C01H6.5_nhr-23_protein-coding E004 chrI:7218786-7219177 1.032 hlh1_T0 nhr25_T0 0.006 5primeExons_EXON
WBGene00003622_C01H6.5_nhr-23_protein-coding E004 chrI:7218786-7219177 1.373 hlh1_T0 cnd1_T0 0.047 5primeExons_EXON
WBGene00003622_C01H6.5_nhr-23_protein-coding E004 chrI:7218786-7219177 1.446 pha4_T0 nhr25_T0 0.000 5primeExons_EXON
WBGene00003622_C01H6.5_nhr-23_protein-coding E004 chrI:7218786-7219177 1.757 pha4_T0 cnd1_T0 0.001 5primeExons_EXON
WBGene00003622_C01H6.5_nhr-23_protein-coding E004 chrI:7218786-7219177 1.184 pha4_T1 nhr25_T1 0.051 5primeExons_EXON
WBGene00003622_C01H6.5_nhr-23_protein-coding E004 chrI:7218786-7219177 1.362 pha4_T2 ceh32_T2 0.017 5primeExons_EXON
BOUNDING_INTRON: chrI:7219178-7219317
WBGene00003622_C01H6.5_nhr-23_protein-coding J018 chrI:7219178-7219317 1.254 ceh32_T0 nhr25_T0 0.012 5primeExons_BOUNDING_INTRON
WBGene00003622_C01H6.5_nhr-23_protein-coding J018 chrI:7219178-7219317 1.119 end1_T0 nhr25_T0 0.090 5primeExons_BOUNDING_INTRON
WBGene00003622_C01H6.5_nhr-23_protein-coding J018 chrI:7219178-7219317 1.235 end1_T1 nhr25_T1 0.034 5primeExons_BOUNDING_INTRON
WBGene00003622_C01H6.5_nhr-23_protein-coding J018 chrI:7219178-7219317 1.336 hlh1_T0 nhr25_T0 0.048 5primeExons_BOUNDING_INTRON
WBGene00003622_C01H6.5_nhr-23_protein-coding J018 chrI:7219178-7219317 1.562 pha4_T0 nhr25_T0 0.002 5primeExons_BOUNDING_INTRON
WBGene00003622_C01H6.5_nhr-23_protein-coding J018 chrI:7219178-7219317 1.695 pha4_T1 nhr25_T1 0.066 5primeExons_BOUNDING_INTRON
 
>I:7219318-7219409.+.C01H6.5.5prime.C01H6.5e
GFF LINE C01H6.5 + FIRST_EXON: I:7219318-7219409 FIRST_INTRON: I:7219410-7219455 C01H6.5e
5primeExons: chrI:7219318-7219409
BOUNDING_INTRON: chrI:7219410-7219455
WBGene00003622_C01H6.5_nhr-23_protein-coding J019 chrI:7219410-7219455 1.382 ceh32_T1 end1_T1 0.049 5primeExons_BOUNDING_INTRON
WBGene00003622_C01H6.5_nhr-23_protein-coding J019 chrI:7219410-7219455 1.153 ceh32_T2 end1_T2 0.004 5primeExons_BOUNDING_INTRON
WBGene00003622_C01H6.5_nhr-23_protein-coding J019 chrI:7219410-7219455 1.397 ceh32_T2 pha4_T2 0.005 5primeExons_BOUNDING_INTRON
WBGene00003622_C01H6.5_nhr-23_protein-coding J019 chrI:7219410-7219455 1.406 ceh32_T3 end1_T3 0.011 5primeExons_BOUNDING_INTRON
WBGene00003622_C01H6.5_nhr-23_protein-coding J019 chrI:7219410-7219455 1.352 ceh32_T4 end1_T4 0.009 5primeExons_BOUNDING_INTRON
WBGene00003622_C01H6.5_nhr-23_protein-coding J019 chrI:7219410-7219455 1.705 ceh32_T4 pha4_T4 0.000 5primeExons_BOUNDING_INTRON
 
>I:72511-72590.+.Y48G1C.2.5prime.Y48G1C.2a
GFF LINE Y48G1C.2 + FIRST_EXON: I:72511-72590 FIRST_INTRON: I:72591-72646 Y48G1C.2a
5primeExons: chrI:72511-72590
BOUNDING_INTRON: chrI:72591-72646
 
>I:7299588-7299812.-.F13G3.3.5prime.F13G3.3b
GFF LINE F13G3.3 - FIRST_EXON: I:7299588-7299812 FIRST_INTRON: I:7298893-7299587 F13G3.3b
5primeExons: chrI:7299588-7299812
WBGene00008763_F13G3.3_F13G3.3_protein-coding E008 chrI:7299588-7299812 1.253 ceh32_T3 nhr25_T3 0.017 5primeExons_EXON
BOUNDING_INTRON: chrI:7298893-7299587
 
>I:7501317-7501727.+.C26C6.1.5prime.C26C6.1b.1
GFF LINE C26C6.1 + FIRST_EXON: I:7501317-7501727 FIRST_INTRON: I:7501728-7501824 C26C6.1b.1
5primeExons: chrI:7501317-7501727
BOUNDING_INTRON: chrI:7501728-7501824
 
>I:7570496-7570553.-.D2030.1.5prime.D2030.1.1
GFF LINE D2030.1 - FIRST_EXON: I:7570496-7570553 FIRST_INTRON: I:7570337-7570495 D2030.1.1
5primeExons: chrI:7570496-7570553
BOUNDING_INTRON: chrI:7570337-7570495
 
>I:7575951-7576138.+.D2030.2.5prime.D2030.2b.2
GFF LINE D2030.2 + FIRST_EXON: I:7575951-7576138 FIRST_INTRON: I:7576139-7576574 D2030.2b.2
5primeExons: chrI:7575951-7576138
BOUNDING_INTRON: chrI:7576139-7576574
 
>I:7770065-7770239.-.H15N14.2.5prime.H15N14.2b.1
GFF LINE H15N14.2 - FIRST_EXON: I:7770065-7770239 FIRST_INTRON: I:7769982-7770064 H15N14.2b.1
5primeExons: chrI:7770065-7770239
BOUNDING_INTRON: chrI:7769982-7770064
 
>I:7815248-7815317.+.D2005.4.5prime.D2005.4.1
GFF LINE D2005.4 + FIRST_EXON: I:7815248-7815317 FIRST_INTRON: I:7815318-7815364 D2005.4.1
5primeExons: chrI:7815248-7815317
BOUNDING_INTRON: chrI:7815318-7815364
 
>I:8038676-8038910.-.K04G2.5.5prime.K04G2.5a
GFF LINE K04G2.5 - FIRST_EXON: I:8038676-8038910 FIRST_INTRON: I:8038395-8038675 K04G2.5a
5primeExons: chrI:8038676-8038910
BOUNDING_INTRON: chrI:8038395-8038675
WBGene00010564_K04G2.5_ath-1_protein-coding J013 chrI:8038395-8038675 1.004 hlh1_T2 ceh32_T2 0.000 5primeExons_BOUNDING_INTRON
 
>I:8118279-8118517.-.C09H6.2.5prime.C09H6.2c
GFF LINE C09H6.2 - FIRST_EXON: I:8118279-8118517 FIRST_INTRON: I:8117680-8118278 C09H6.2c
5primeExons: chrI:8118279-8118517
BOUNDING_INTRON: chrI:8117680-8118278
 
>I:8236811-8236893.+.T02E1.8.5prime.T02E1.8b
GFF LINE T02E1.8 + FIRST_EXON: I:8236811-8236893 FIRST_INTRON: I:8236894-8237042 T02E1.8b
5primeExons: chrI:8236811-8236893
BOUNDING_INTRON: chrI:8236894-8237042
WBGene00011380_T02E1.8_T02E1.8_protein-coding J010 chrI:8236894-8237042 1.172 ceh32_T2 hlh1_T2 0.004 5primeExons_BOUNDING_INTRON
WBGene00011380_T02E1.8_T02E1.8_protein-coding J010 chrI:8236894-8237042 1.655 ceh32_T3 end1_T3 0.044 5primeExons_BOUNDING_INTRON
 
>I:827630-827842.+.ZC123.3.5prime.ZC123.3e
GFF LINE ZC123.3 + FIRST_EXON: I:827630-827842 FIRST_INTRON: I:827843-828024 ZC123.3e
5primeExons: chrI:827630-827842
BOUNDING_INTRON: chrI:827843-828024
 
>I:8324295-8324340.+.F52B5.5.5prime.F52B5.5a.1
GFF LINE F52B5.5 + FIRST_EXON: I:8324295-8324340 FIRST_INTRON: I:8324341-8324391 F52B5.5a.1
5primeExons: chrI:8324295-8324340
WBGene00000467_F52B5.5_cep-1_protein-coding E002 chrI:8324295-8324340 1.366 ceh32_T1 end1_T1 0.033 5primeExons_EXON
BOUNDING_INTRON: chrI:8324341-8324391
WBGene00000467_F52B5.5_cep-1_protein-coding J016 chrI:8324341-8324391 1.043 ceh32_T0 nhr25_T0 0.099 5primeExons_BOUNDING_INTRON
WBGene00000467_F52B5.5_cep-1_protein-coding J016 chrI:8324341-8324391 1.368 ceh32_T1 end1_T1 0.027 5primeExons_BOUNDING_INTRON
 
>I:8327463-8327676.+.F52B5.5.5prime.F52B5.5b
GFF LINE F52B5.5 + FIRST_EXON: I:8327463-8327676 FIRST_INTRON: I:8327677-8328030 F52B5.5b
5primeExons: chrI:8327463-8327676
BOUNDING_INTRON: chrI:8327677-8328030
WBGene00000467_F52B5.5_cep-1_protein-coding J025 chrI:8327677-8328030 1.000 tbx37_T2 end1_T2 0.000 5primeExons_BOUNDING_INTRON
 
>I:8432697-8432980.-.F02E9.9.5prime.F02E9.9a
GFF LINE F02E9.9 - FIRST_EXON: I:8432697-8432980 FIRST_INTRON: I:8432642-8432696 F02E9.9a
5primeExons: chrI:8432697-8432980
BOUNDING_INTRON: chrI:8432642-8432696
 
>I:8630231-8630524.-.F43G9.6.5prime.F43G9.6b.1
GFF LINE F43G9.6 - FIRST_EXON: I:8630231-8630524 FIRST_INTRON: I:8630132-8630230 F43G9.6b.1
5primeExons: chrI:8630231-8630524
BOUNDING_INTRON: chrI:8630132-8630230
 
>I:8768521-8768652.+.DY3.4.5prime.DY3.4a.1
GFF LINE DY3.4 + FIRST_EXON: I:8768521-8768652 FIRST_INTRON: I:8768653-8768737 DY3.4a.1
5primeExons: chrI:8768521-8768652
WBGene00006618_DY3.4_trt-1_protein-coding E002 chrI:8768521-8768652 1.426 ceh32_T2 pha4_T2 0.015 5primeExons_EXON
WBGene00006618_DY3.4_trt-1_protein-coding E002 chrI:8768521-8768652 1.517 ceh32_T2 end1_T2 0.002 5primeExons_EXON
WBGene00006618_DY3.4_trt-1_protein-coding E002 chrI:8768521-8768652 1.649 ceh32_T2 hlh1_T2 0.002 5primeExons_EXON
WBGene00006618_DY3.4_trt-1_protein-coding E002 chrI:8768521-8768652 1.304 ceh32_T3 end1_T3 0.039 5primeExons_EXON
BOUNDING_INTRON: chrI:8768653-8768737
WBGene00006618_DY3.4_trt-1_protein-coding J016 chrI:8768653-8768737 1.878 ceh32_T2 end1_T2 0.008 5primeExons_BOUNDING_INTRON
 
>I:8904864-8904979.-.T08G11.4.5prime.T08G11.4b.1
GFF LINE T08G11.4 - FIRST_EXON: I:8904864-8904979 FIRST_INTRON: I:8904810-8904863 T08G11.4b.1
5primeExons: chrI:8904864-8904979
BOUNDING_INTRON: chrI:8904810-8904863
 
>I:9110502-9110607.-.W10D5.2.5prime.W10D5.2.1
GFF LINE W10D5.2 - FIRST_EXON: I:9110502-9110607 FIRST_INTRON: I:9110111-9110501 W10D5.2.1
5primeExons: chrI:9110502-9110607
BOUNDING_INTRON: chrI:9110111-9110501
 
>I:9141398-9141523.-.ZK858.6.5prime.ZK858.6b.1
GFF LINE ZK858.6 - FIRST_EXON: I:9141398-9141523 FIRST_INTRON: I:9141306-9141397 ZK858.6b.1
5primeExons: chrI:9141398-9141523
BOUNDING_INTRON: chrI:9141306-9141397
WBGene00014119_ZK858.6_ZK858.6_protein-coding J020 chrI:9141306-9141397 1.206 ceh32_T1 end1_T1 0.000 5primeExons_BOUNDING_INTRON
WBGene00014119_ZK858.6_ZK858.6_protein-coding J020 chrI:9141306-9141397 1.536 ceh32_T1 pha4_T1 0.000 5primeExons_BOUNDING_INTRON
WBGene00014119_ZK858.6_ZK858.6_protein-coding J020 chrI:9141306-9141397 1.171 ceh32_T2 end1_T2 0.000 5primeExons_BOUNDING_INTRON
WBGene00014119_ZK858.6_ZK858.6_protein-coding J020 chrI:9141306-9141397 1.542 ceh32_T2 pha4_T2 0.000 5primeExons_BOUNDING_INTRON
WBGene00014119_ZK858.6_ZK858.6_protein-coding J020 chrI:9141306-9141397 1.474 ceh32_T3 end1_T3 0.000 5primeExons_BOUNDING_INTRON
WBGene00014119_ZK858.6_ZK858.6_protein-coding J020 chrI:9141306-9141397 1.050 ceh32_T4 pha4_T4 0.000 5primeExons_BOUNDING_INTRON
WBGene00014119_ZK858.6_ZK858.6_protein-coding J020 chrI:9141306-9141397 1.179 ceh32_T4 end1_T4 0.000 5primeExons_BOUNDING_INTRON
WBGene00014119_ZK858.6_ZK858.6_protein-coding J020 chrI:9141306-9141397 1.224 cnd1_T2 pha4_T2 0.000 5primeExons_BOUNDING_INTRON
WBGene00014119_ZK858.6_ZK858.6_protein-coding J020 chrI:9141306-9141397 1.019 cnd1_T3 end1_T3 0.000 5primeExons_BOUNDING_INTRON
WBGene00014119_ZK858.6_ZK858.6_protein-coding J020 chrI:9141306-9141397 1.002 hlh1_T2 pha4_T2 0.037 5primeExons_BOUNDING_INTRON
WBGene00014119_ZK858.6_ZK858.6_protein-coding J020 chrI:9141306-9141397 1.188 tbx37_T3 end1_T3 0.000 5primeExons_BOUNDING_INTRON
 
>I:9184866-9185066.-.F25H5.1.5prime.F25H5.1d
GFF LINE F25H5.1 - FIRST_EXON: I:9184866-9185066 FIRST_INTRON: I:9184354-9184865 F25H5.1d
5primeExons: chrI:9184866-9185066
WBGene00006407_F25H5.1_lim-9_protein-coding E011 chrI:9184866-9185066 1.030 end1_T2 cnd1_T2 0.028 5primeExons_EXON
BOUNDING_INTRON: chrI:9184354-9184865
 
>I:9205587-9205732.-.F25H5.1.5prime.F25H5.1c.1
GFF LINE F25H5.1 - FIRST_EXON: I:9205587-9205732 FIRST_INTRON: I:9195125-9205586 F25H5.1c.1
5primeExons: chrI:9205587-9205732
WBGene00006407_F25H5.1_lim-9_protein-coding E019 chrI:9205587-9205732 2.605 ceh32_T2 hlh1_T2 0.000 5primeExons_EXON
WBGene00006407_F25H5.1_lim-9_protein-coding E019 chrI:9205587-9205732 1.459 ceh32_T3 pha4_T3 0.001 5primeExons_EXON
WBGene00006407_F25H5.1_lim-9_protein-coding E019 chrI:9205587-9205732 2.267 ceh32_T3 hlh1_T3 0.000 5primeExons_EXON
WBGene00006407_F25H5.1_lim-9_protein-coding E019 chrI:9205587-9205732 1.044 ceh32_T4 end1_T4 0.000 5primeExons_EXON
WBGene00006407_F25H5.1_lim-9_protein-coding E019 chrI:9205587-9205732 2.357 ceh32_T4 hlh1_T4 0.000 5primeExons_EXON
WBGene00006407_F25H5.1_lim-9_protein-coding E019 chrI:9205587-9205732 3.368 cnd1_T1 hlh1_T1 0.026 5primeExons_EXON
WBGene00006407_F25H5.1_lim-9_protein-coding E019 chrI:9205587-9205732 1.293 cnd1_T2 hlh1_T2 0.000 5primeExons_EXON
WBGene00006407_F25H5.1_lim-9_protein-coding E019 chrI:9205587-9205732 1.406 cnd1_T4 hlh1_T4 0.000 5primeExons_EXON
WBGene00006407_F25H5.1_lim-9_protein-coding E019 chrI:9205587-9205732 1.866 end1_T2 hlh1_T2 0.000 5primeExons_EXON
WBGene00006407_F25H5.1_lim-9_protein-coding E019 chrI:9205587-9205732 1.326 end1_T3 hlh1_T3 0.026 5primeExons_EXON
WBGene00006407_F25H5.1_lim-9_protein-coding E019 chrI:9205587-9205732 1.267 end1_T4 hlh1_T4 0.009 5primeExons_EXON
WBGene00006407_F25H5.1_lim-9_protein-coding E019 chrI:9205587-9205732 1.577 nhr25_T1 end1_T1 0.011 5primeExons_EXON
WBGene00006407_F25H5.1_lim-9_protein-coding E019 chrI:9205587-9205732 3.553 nhr25_T1 hlh1_T1 0.000 5primeExons_EXON
WBGene00006407_F25H5.1_lim-9_protein-coding E019 chrI:9205587-9205732 2.150 nhr25_T2 hlh1_T2 0.000 5primeExons_EXON
WBGene00006407_F25H5.1_lim-9_protein-coding E019 chrI:9205587-9205732 1.324 nhr25_T3 pha4_T3 0.002 5primeExons_EXON
WBGene00006407_F25H5.1_lim-9_protein-coding E019 chrI:9205587-9205732 1.173 nhr25_T3 cnd1_T3 0.000 5primeExons_EXON
WBGene00006407_F25H5.1_lim-9_protein-coding E019 chrI:9205587-9205732 2.139 nhr25_T3 hlh1_T3 0.000 5primeExons_EXON
WBGene00006407_F25H5.1_lim-9_protein-coding E019 chrI:9205587-9205732 2.257 nhr25_T4 hlh1_T4 0.000 5primeExons_EXON
WBGene00006407_F25H5.1_lim-9_protein-coding E019 chrI:9205587-9205732 1.886 pha4_T4 hlh1_T4 0.000 5primeExons_EXON
WBGene00006407_F25H5.1_lim-9_protein-coding E019 chrI:9205587-9205732 3.676 tbx37_T1 hlh1_T1 0.000 5primeExons_EXON
WBGene00006407_F25H5.1_lim-9_protein-coding E019 chrI:9205587-9205732 1.956 tbx37_T2 hlh1_T2 0.000 5primeExons_EXON
WBGene00006407_F25H5.1_lim-9_protein-coding E019 chrI:9205587-9205732 1.525 tbx37_T3 hlh1_T3 0.002 5primeExons_EXON
WBGene00006407_F25H5.1_lim-9_protein-coding E019 chrI:9205587-9205732 1.896 tbx37_T4 hlh1_T4 0.000 5primeExons_EXON
BOUNDING_INTRON: chrI:9195125-9205586
WBGene00006407_F25H5.1_lim-9_protein-coding J037 chrI:9195125-9205586 1.151 ceh32_T2 end1_T2 0.087 5primeExons_BOUNDING_INTRON
WBGene00006407_F25H5.1_lim-9_protein-coding J037 chrI:9195125-9205586 1.376 ceh32_T3 pha4_T3 0.030 5primeExons_BOUNDING_INTRON
WBGene00006407_F25H5.1_lim-9_protein-coding J037 chrI:9195125-9205586 1.909 ceh32_T3 hlh1_T3 0.000 5primeExons_BOUNDING_INTRON
WBGene00006407_F25H5.1_lim-9_protein-coding J037 chrI:9195125-9205586 2.473 ceh32_T4 hlh1_T4 0.000 5primeExons_BOUNDING_INTRON
WBGene00006407_F25H5.1_lim-9_protein-coding J037 chrI:9195125-9205586 1.443 cnd1_T4 hlh1_T4 0.000 5primeExons_BOUNDING_INTRON
WBGene00006407_F25H5.1_lim-9_protein-coding J037 chrI:9195125-9205586 1.206 end1_T3 hlh1_T3 0.098 5primeExons_BOUNDING_INTRON
WBGene00006407_F25H5.1_lim-9_protein-coding J037 chrI:9195125-9205586 1.518 end1_T4 hlh1_T4 0.000 5primeExons_BOUNDING_INTRON
WBGene00006407_F25H5.1_lim-9_protein-coding J037 chrI:9195125-9205586 2.047 nhr25_T2 hlh1_T2 0.000 5primeExons_BOUNDING_INTRON
WBGene00006407_F25H5.1_lim-9_protein-coding J037 chrI:9195125-9205586 1.344 nhr25_T3 pha4_T3 0.100 5primeExons_BOUNDING_INTRON
WBGene00006407_F25H5.1_lim-9_protein-coding J037 chrI:9195125-9205586 1.013 nhr25_T3 cnd1_T3 0.007 5primeExons_BOUNDING_INTRON
WBGene00006407_F25H5.1_lim-9_protein-coding J037 chrI:9195125-9205586 1.903 nhr25_T3 hlh1_T3 0.000 5primeExons_BOUNDING_INTRON
WBGene00006407_F25H5.1_lim-9_protein-coding J037 chrI:9195125-9205586 2.189 nhr25_T4 hlh1_T4 0.000 5primeExons_BOUNDING_INTRON
WBGene00006407_F25H5.1_lim-9_protein-coding J037 chrI:9195125-9205586 1.843 pha4_T4 hlh1_T4 0.000 5primeExons_BOUNDING_INTRON
WBGene00006407_F25H5.1_lim-9_protein-coding J037 chrI:9195125-9205586 1.965 tbx37_T2 hlh1_T2 0.020 5primeExons_BOUNDING_INTRON
WBGene00006407_F25H5.1_lim-9_protein-coding J037 chrI:9195125-9205586 1.334 tbx37_T3 hlh1_T3 0.005 5primeExons_BOUNDING_INTRON
WBGene00006407_F25H5.1_lim-9_protein-coding J037 chrI:9195125-9205586 1.808 tbx37_T4 hlh1_T4 0.000 5primeExons_BOUNDING_INTRON
 
>I:9389563-9389633.-.F16A11.3.5prime.F16A11.3a
GFF LINE F16A11.3 - FIRST_EXON: I:9389563-9389633 FIRST_INTRON: I:9389074-9389562 F16A11.3a
5primeExons: chrI:9389563-9389633
BOUNDING_INTRON: chrI:9389074-9389562
 
>I:9398331-9398399.-.F16A11.1.5prime.F16A11.1b
GFF LINE F16A11.1 - FIRST_EXON: I:9398331-9398399 FIRST_INTRON: I:9398229-9398330 F16A11.1b
5primeExons: chrI:9398331-9398399
WBGene00008876_F16A11.1_F16A11.1_protein-coding E008 chrI:9398331-9398399 1.299 ceh32_T1 pha4_T1 0.000 5primeExons_EXON
WBGene00008876_F16A11.1_F16A11.1_protein-coding E008 chrI:9398331-9398399 1.418 ceh32_T1 end1_T1 0.000 5primeExons_EXON
WBGene00008876_F16A11.1_F16A11.1_protein-coding E008 chrI:9398331-9398399 1.013 ceh32_T2 nhr25_T2 0.000 5primeExons_EXON
WBGene00008876_F16A11.1_F16A11.1_protein-coding E008 chrI:9398331-9398399 1.041 ceh32_T2 hlh1_T2 0.059 5primeExons_EXON
WBGene00008876_F16A11.1_F16A11.1_protein-coding E008 chrI:9398331-9398399 1.465 ceh32_T2 pha4_T2 0.000 5primeExons_EXON
WBGene00008876_F16A11.1_F16A11.1_protein-coding E008 chrI:9398331-9398399 1.468 ceh32_T2 end1_T2 0.000 5primeExons_EXON
WBGene00008876_F16A11.1_F16A11.1_protein-coding E008 chrI:9398331-9398399 1.279 ceh32_T4 pha4_T4 0.000 5primeExons_EXON
WBGene00008876_F16A11.1_F16A11.1_protein-coding E008 chrI:9398331-9398399 1.424 ceh32_T4 end1_T4 0.000 5primeExons_EXON
WBGene00008876_F16A11.1_F16A11.1_protein-coding E008 chrI:9398331-9398399 1.007 cnd1_T2 pha4_T2 0.000 5primeExons_EXON
WBGene00008876_F16A11.1_F16A11.1_protein-coding E008 chrI:9398331-9398399 1.007 cnd1_T2 end1_T2 0.000 5primeExons_EXON
WBGene00008876_F16A11.1_F16A11.1_protein-coding E008 chrI:9398331-9398399 1.022 cnd1_T4 end1_T4 0.000 5primeExons_EXON
BOUNDING_INTRON: chrI:9398229-9398330
WBGene00008876_F16A11.1_F16A11.1_protein-coding J016 chrI:9398229-9398330 1.316 ceh32_T1 pha4_T1 0.000 5primeExons_BOUNDING_INTRON
WBGene00008876_F16A11.1_F16A11.1_protein-coding J016 chrI:9398229-9398330 1.466 ceh32_T1 end1_T1 0.000 5primeExons_BOUNDING_INTRON
WBGene00008876_F16A11.1_F16A11.1_protein-coding J016 chrI:9398229-9398330 1.059 ceh32_T2 hlh1_T2 0.081 5primeExons_BOUNDING_INTRON
WBGene00008876_F16A11.1_F16A11.1_protein-coding J016 chrI:9398229-9398330 1.474 ceh32_T2 pha4_T2 0.000 5primeExons_BOUNDING_INTRON
WBGene00008876_F16A11.1_F16A11.1_protein-coding J016 chrI:9398229-9398330 1.530 ceh32_T2 end1_T2 0.000 5primeExons_BOUNDING_INTRON
WBGene00008876_F16A11.1_F16A11.1_protein-coding J016 chrI:9398229-9398330 1.074 ceh32_T3 end1_T3 0.003 5primeExons_BOUNDING_INTRON
WBGene00008876_F16A11.1_F16A11.1_protein-coding J016 chrI:9398229-9398330 1.291 ceh32_T4 pha4_T4 0.000 5primeExons_BOUNDING_INTRON
WBGene00008876_F16A11.1_F16A11.1_protein-coding J016 chrI:9398229-9398330 1.466 ceh32_T4 end1_T4 0.000 5primeExons_BOUNDING_INTRON
WBGene00008876_F16A11.1_F16A11.1_protein-coding J016 chrI:9398229-9398330 1.011 cnd1_T2 pha4_T2 0.000 5primeExons_BOUNDING_INTRON
WBGene00008876_F16A11.1_F16A11.1_protein-coding J016 chrI:9398229-9398330 1.063 cnd1_T2 end1_T2 0.000 5primeExons_BOUNDING_INTRON
WBGene00008876_F16A11.1_F16A11.1_protein-coding J016 chrI:9398229-9398330 1.051 cnd1_T4 end1_T4 0.000 5primeExons_BOUNDING_INTRON
 
>I:9409800-9409901.-.C17E4.1.5prime.C17E4.1b
GFF LINE C17E4.1 - FIRST_EXON: I:9409800-9409901 FIRST_INTRON: I:9409705-9409799 C17E4.1b
5primeExons: chrI:9409800-9409901
BOUNDING_INTRON: chrI:9409705-9409799
 
>I:9443913-9444227.-.F46A9.6.5prime.F46A9.6.1
GFF LINE F46A9.6 - FIRST_EXON: I:9443913-9444227 FIRST_INTRON: I:9443385-9443912 F46A9.6.1
5primeExons: chrI:9443913-9444227
BOUNDING_INTRON: chrI:9443385-9443912
 
>I:9511943-9512020.-.C41G7.1.5prime.C41G7.1a
GFF LINE C41G7.1 - FIRST_EXON: I:9511943-9512020 FIRST_INTRON: I:9511900-9511942 C41G7.1a
5primeExons: chrI:9511943-9512020
BOUNDING_INTRON: chrI:9511900-9511942
WBGene00004887_C41G7.1_smn-1_protein-coding J008 chrI:9511900-9511942 1.047 ceh32_T2 hlh1_T2 0.000 5primeExons_BOUNDING_INTRON
 
>I:9524662-9524721.+.C41G7.5.5prime.C41G7.5b
GFF LINE C41G7.5 + FIRST_EXON: I:9524662-9524721 FIRST_INTRON: I:9524722-9524947 C41G7.5b
5primeExons: chrI:9524662-9524721
WBGene00000096_C41G7.5_ahr-1_protein-coding E002 chrI:9524662-9524721 2.519 ceh32_T1 nhr25_T1 0.002 5primeExons_EXON
WBGene00000096_C41G7.5_ahr-1_protein-coding E002 chrI:9524662-9524721 1.006 ceh32_T2 nhr25_T2 0.008 5primeExons_EXON
WBGene00000096_C41G7.5_ahr-1_protein-coding E002 chrI:9524662-9524721 1.463 ceh32_T2 pha4_T2 0.007 5primeExons_EXON
WBGene00000096_C41G7.5_ahr-1_protein-coding E002 chrI:9524662-9524721 12.620 ceh32_T2 end1_T2 0.002 5primeExons_EXON
WBGene00000096_C41G7.5_ahr-1_protein-coding E002 chrI:9524662-9524721 1.662 ceh32_T3 pha4_T3 0.019 5primeExons_EXON
WBGene00000096_C41G7.5_ahr-1_protein-coding E002 chrI:9524662-9524721 1.374 ceh32_T4 end1_T4 0.078 5primeExons_EXON
BOUNDING_INTRON: chrI:9524722-9524947
WBGene00000096_C41G7.5_ahr-1_protein-coding J015 chrI:9524722-9524947 1.137 ceh32_T2 nhr25_T2 0.008 5primeExons_BOUNDING_INTRON
WBGene00000096_C41G7.5_ahr-1_protein-coding J015 chrI:9524722-9524947 1.181 ceh32_T2 pha4_T2 0.052 5primeExons_BOUNDING_INTRON
WBGene00000096_C41G7.5_ahr-1_protein-coding J015 chrI:9524722-9524947 12.348 ceh32_T2 end1_T2 0.009 5primeExons_BOUNDING_INTRON
WBGene00000096_C41G7.5_ahr-1_protein-coding J015 chrI:9524722-9524947 1.184 ceh32_T3 nhr25_T3 0.003 5primeExons_BOUNDING_INTRON
 
>I:9568102-9568230.-.C36F7.4.5prime.C36F7.4d
GFF LINE C36F7.4 - FIRST_EXON: I:9568102-9568230 FIRST_INTRON: I:9567386-9568101 C36F7.4d
5primeExons: chrI:9568102-9568230
WBGene00004372_C36F7.4_rig-5_protein-coding E009 chrI:9568102-9568230 1.071 pha4_T2 ceh32_T2 0.006 5primeExons_EXON
BOUNDING_INTRON: chrI:9567386-9568101
 
>I:9787158-9787390.-.F26E4.8.5prime.F26E4.8a
GFF LINE F26E4.8 - FIRST_EXON: I:9787158-9787390 FIRST_INTRON: I:9787108-9787157 F26E4.8a
5primeExons: chrI:9787158-9787390
BOUNDING_INTRON: chrI:9787108-9787157
 
>I:9789009-9789194.+.F26E4.9.5prime.F26E4.9.1
GFF LINE F26E4.9 + FIRST_EXON: I:9789009-9789194 FIRST_INTRON: I:9789195-9789499 F26E4.9.1
5primeExons: chrI:9789009-9789194
BOUNDING_INTRON: chrI:9789195-9789499
 
>I:9812183-9812358.+.F35C12.2.5prime.F35C12.2b
GFF LINE F35C12.2 + FIRST_EXON: I:9812183-9812358 FIRST_INTRON: I:9812359-9812407 F35C12.2b
5primeExons: chrI:9812183-9812358
BOUNDING_INTRON: chrI:9812359-9812407
 
>I:9814128-9814193.-.F35C12.3.5prime.F35C12.3b
GFF LINE F35C12.3 - FIRST_EXON: I:9814128-9814193 FIRST_INTRON: I:9813918-9814127 F35C12.3b
5primeExons: chrI:9814128-9814193
BOUNDING_INTRON: chrI:9813918-9814127
 
>I:9891467-9891544.-.F52F12.1.5prime.F52F12.1b
GFF LINE F52F12.1 - FIRST_EXON: I:9891467-9891544 FIRST_INTRON: I:9891414-9891466 F52F12.1b
5primeExons: chrI:9891467-9891544
BOUNDING_INTRON: chrI:9891414-9891466
 
>II:10011265-10011333.-.F52H3.7.5prime.F52H3.7b
GFF LINE F52H3.7 - FIRST_EXON: II:10011265-10011333 FIRST_INTRON: II:10010943-10011264 F52H3.7b
5primeExons: chrII:10011265-10011333
BOUNDING_INTRON: chrII:10010943-10011264
 
>II:10067867-10067980.-.C18D1.1.5prime.C18D1.1.1
GFF LINE C18D1.1 - FIRST_EXON: II:10067867-10067980 FIRST_INTRON: II:10064503-10067866 C18D1.1.1
5primeExons: chrII:10067867-10067980
BOUNDING_INTRON: chrII:10064503-10067866
WBGene00000995_C18D1.1_die-1_protein-coding J012 chrII:10064503-10067866 1.099 hlh1_T3 nhr25_T3 0.000 5primeExons_BOUNDING_INTRON
 
>II:10459579-10459761.+.ZK673.11.5prime.ZK673.11a
GFF LINE ZK673.11 + FIRST_EXON: II:10459579-10459761 FIRST_INTRON: II:10459762-10459806 ZK673.11a
5primeExons: chrII:10459579-10459761
WBGene00014065_ZK673.11_ZK673.11_protein-coding E002 chrII:10459579-10459596 1.148 ceh32_T4 nhr25_T4 0.030 5primeExons_EXON
WBGene00014065_ZK673.11_ZK673.11_protein-coding E002 chrII:10459579-10459596 1.736 ceh32_T4 end1_T4 0.000 5primeExons_EXON
WBGene00014065_ZK673.11_ZK673.11_protein-coding E002 chrII:10459579-10459596 1.770 ceh32_T4 pha4_T4 0.002 5primeExons_EXON
BOUNDING_INTRON: chrII:10459762-10459806
>II:10607192-10607275.-.C14A4.11.5prime.C14A4.11.1
GFF LINE C14A4.11 - FIRST_EXON: II:10607192-10607275 FIRST_INTRON: II:10607136-10607191 C14A4.11.1
5primeExons: chrII:10607192-10607275
BOUNDING_INTRON: chrII:10607136-10607191
WBGene00007561_C14A4.11_ccm-3_protein-coding J010 chrII:10607136-10607191 1.021 ceh32_T1 end1_T1 0.005 5primeExons_BOUNDING_INTRON
WBGene00007561_C14A4.11_ccm-3_protein-coding J010 chrII:10607136-10607191 1.163 ceh32_T1 pha4_T1 0.000 5primeExons_BOUNDING_INTRON
WBGene00007561_C14A4.11_ccm-3_protein-coding J010 chrII:10607136-10607191 1.133 ceh32_T4 hlh1_T4 0.000 5primeExons_BOUNDING_INTRON
WBGene00007561_C14A4.11_ccm-3_protein-coding J010 chrII:10607136-10607191 1.146 ceh32_T4 pha4_T4 0.000 5primeExons_BOUNDING_INTRON
 
>II:10771917-10771962.-.C52A11.4.5prime.C52A11.4e
GFF LINE C52A11.4 - FIRST_EXON: II:10771917-10771962 FIRST_INTRON: II:10771830-10771916 C52A11.4e
5primeExons: chrII:10771917-10771962
WBGene00003404_C52A11.4_mpz-1_protein-coding E049 chrII:10771917-10771962 1.196 hlh1_T4 cnd1_T4 0.013 5primeExons_EXON
WBGene00003404_C52A11.4_mpz-1_protein-coding E049 chrII:10771917-10771962 1.870 hlh1_T4 ceh32_T4 0.003 5primeExons_EXON
BOUNDING_INTRON: chrII:10771830-10771916
WBGene00003404_C52A11.4_mpz-1_protein-coding J095 chrII:10771830-10771916 1.329 end1_T4 cnd1_T4 0.027 5primeExons_BOUNDING_INTRON
WBGene00003404_C52A11.4_mpz-1_protein-coding J095 chrII:10771830-10771916 1.264 hlh1_T4 cnd1_T4 0.008 5primeExons_BOUNDING_INTRON
WBGene00003404_C52A11.4_mpz-1_protein-coding J095 chrII:10771830-10771916 1.998 hlh1_T4 ceh32_T4 0.009 5primeExons_BOUNDING_INTRON
 
>II:10866728-10866788.-.M106.4.5prime.M106.4c
GFF LINE M106.4 - FIRST_EXON: II:10866728-10866788 FIRST_INTRON: II:10866610-10866727 M106.4c
5primeExons: chrII:10866728-10866788
BOUNDING_INTRON: chrII:10866610-10866727
WBGene00010912_M106.4_gmps-1_protein-coding J016 chrII:10866610-10866727 1.158 end1_T0 hlh1_T0 0.018 5primeExons_BOUNDING_INTRON
WBGene00010912_M106.4_gmps-1_protein-coding J016 chrII:10866610-10866727 1.300 end1_T0 nhr25_T0 0.045 5primeExons_BOUNDING_INTRON
 
>II:11049766-11049913.-.F33A8.5.5prime.F33A8.5.1
GFF LINE F33A8.5 - FIRST_EXON: II:11049766-11049913 FIRST_INTRON: II:11049717-11049765 F33A8.5.1
5primeExons: chrII:11049766-11049913
BOUNDING_INTRON: chrII:11049717-11049765
 
>II:11345533-11345620.-.B0491.5.5prime.B0491.5.1
GFF LINE B0491.5 - FIRST_EXON: II:11345533-11345620 FIRST_INTRON: II:11345453-11345532 B0491.5.1
5primeExons: chrII:11345533-11345620
WBGene00007192_B0491.5_B0491.5_protein-coding E009 chrII:11345533-11345620 1.001 ceh32_T1 hlh1_T1 0.001 5primeExons_EXON
WBGene00007192_B0491.5_B0491.5_protein-coding E009 chrII:11345533-11345620 1.232 ceh32_T1 end1_T1 0.000 5primeExons_EXON
WBGene00007192_B0491.5_B0491.5_protein-coding E009 chrII:11345533-11345620 1.384 ceh32_T1 pha4_T1 0.000 5primeExons_EXON
WBGene00007192_B0491.5_B0491.5_protein-coding E009 chrII:11345533-11345620 1.180 ceh32_T2 pha4_T2 0.000 5primeExons_EXON
WBGene00007192_B0491.5_B0491.5_protein-coding E009 chrII:11345533-11345620 1.157 ceh32_T4 end1_T4 0.000 5primeExons_EXON
WBGene00007192_B0491.5_B0491.5_protein-coding E009 chrII:11345533-11345620 1.314 ceh32_T4 pha4_T4 0.000 5primeExons_EXON
BOUNDING_INTRON: chrII:11345453-11345532
WBGene00007192_B0491.5_B0491.5_protein-coding J016 chrII:11345453-11345532 1.256 ceh32_T0 pha4_T0 0.034 5primeExons_BOUNDING_INTRON
WBGene00007192_B0491.5_B0491.5_protein-coding J016 chrII:11345453-11345532 1.413 ceh32_T0 end1_T0 0.000 5primeExons_BOUNDING_INTRON
WBGene00007192_B0491.5_B0491.5_protein-coding J016 chrII:11345453-11345532 1.369 ceh32_T1 end1_T1 0.003 5primeExons_BOUNDING_INTRON
WBGene00007192_B0491.5_B0491.5_protein-coding J016 chrII:11345453-11345532 1.439 ceh32_T1 pha4_T1 0.000 5primeExons_BOUNDING_INTRON
WBGene00007192_B0491.5_B0491.5_protein-coding J016 chrII:11345453-11345532 1.421 ceh32_T2 end1_T2 0.000 5primeExons_BOUNDING_INTRON
WBGene00007192_B0491.5_B0491.5_protein-coding J016 chrII:11345453-11345532 1.444 ceh32_T2 pha4_T2 0.000 5primeExons_BOUNDING_INTRON
WBGene00007192_B0491.5_B0491.5_protein-coding J016 chrII:11345453-11345532 1.038 ceh32_T3 end1_T3 0.018 5primeExons_BOUNDING_INTRON
WBGene00007192_B0491.5_B0491.5_protein-coding J016 chrII:11345453-11345532 1.302 ceh32_T3 pha4_T3 0.000 5primeExons_BOUNDING_INTRON
WBGene00007192_B0491.5_B0491.5_protein-coding J016 chrII:11345453-11345532 1.190 ceh32_T4 end1_T4 0.003 5primeExons_BOUNDING_INTRON
WBGene00007192_B0491.5_B0491.5_protein-coding J016 chrII:11345453-11345532 1.553 ceh32_T4 pha4_T4 0.000 5primeExons_BOUNDING_INTRON
WBGene00007192_B0491.5_B0491.5_protein-coding J016 chrII:11345453-11345532 1.181 cnd1_T4 pha4_T4 0.001 5primeExons_BOUNDING_INTRON
WBGene00007192_B0491.5_B0491.5_protein-coding J016 chrII:11345453-11345532 1.081 nhr25_T0 end1_T0 0.001 5primeExons_BOUNDING_INTRON
WBGene00007192_B0491.5_B0491.5_protein-coding J016 chrII:11345453-11345532 1.189 nhr25_T1 pha4_T1 0.000 5primeExons_BOUNDING_INTRON
WBGene00007192_B0491.5_B0491.5_protein-coding J016 chrII:11345453-11345532 1.100 nhr25_T1 end1_T1 0.022 5primeExons_BOUNDING_INTRON
WBGene00007192_B0491.5_B0491.5_protein-coding J016 chrII:11345453-11345532 1.199 nhr25_T2 pha4_T2 0.000 5primeExons_BOUNDING_INTRON
WBGene00007192_B0491.5_B0491.5_protein-coding J016 chrII:11345453-11345532 1.169 nhr25_T2 end1_T2 0.000 5primeExons_BOUNDING_INTRON
WBGene00007192_B0491.5_B0491.5_protein-coding J016 chrII:11345453-11345532 1.069 nhr25_T3 pha4_T3 0.000 5primeExons_BOUNDING_INTRON
WBGene00007192_B0491.5_B0491.5_protein-coding J016 chrII:11345453-11345532 1.337 nhr25_T4 pha4_T4 0.000 5primeExons_BOUNDING_INTRON
 
>II:11365392-11365513.+.B0491.8.5prime.B0491.8c
GFF LINE B0491.8 + FIRST_EXON: II:11365392-11365513 FIRST_INTRON: II:11365514-11365882 B0491.8c
5primeExons: chrII:11365392-11365513
BOUNDING_INTRON: chrII:11365514-11365882
 
>II:1143908-1143989.+.W09B6.1.5prime.W09B6.1a.1
GFF LINE W09B6.1 + FIRST_EXON: II:1143908-1143989 FIRST_INTRON: II:1143990-1144548 W09B6.1a.1
5primeExons: chrII:1143908-1143989
WBGene00004076_W09B6.1_pod-2_protein-coding E005 chrII:1143908-1143989 1.098 ceh32_T1 end1_T1 0.000 5primeExons_EXON
WBGene00004076_W09B6.1_pod-2_protein-coding E005 chrII:1143908-1143989 1.112 ceh32_T1 pha4_T1 0.000 5primeExons_EXON
WBGene00004076_W09B6.1_pod-2_protein-coding E005 chrII:1143908-1143989 1.048 ceh32_T2 end1_T2 0.000 5primeExons_EXON
WBGene00004076_W09B6.1_pod-2_protein-coding E005 chrII:1143908-1143989 1.180 ceh32_T2 pha4_T2 0.000 5primeExons_EXON
WBGene00004076_W09B6.1_pod-2_protein-coding E005 chrII:1143908-1143989 1.107 ceh32_T3 pha4_T3 0.007 5primeExons_EXON
WBGene00004076_W09B6.1_pod-2_protein-coding E005 chrII:1143908-1143989 1.047 ceh32_T4 end1_T4 0.001 5primeExons_EXON
WBGene00004076_W09B6.1_pod-2_protein-coding E005 chrII:1143908-1143989 1.148 ceh32_T4 hlh1_T4 0.000 5primeExons_EXON
WBGene00004076_W09B6.1_pod-2_protein-coding E005 chrII:1143908-1143989 1.320 ceh32_T4 pha4_T4 0.000 5primeExons_EXON
BOUNDING_INTRON: chrII:1143990-1144548
WBGene00004076_W09B6.1_pod-2_protein-coding J021 chrII:1143990-1144548 1.058 ceh32_T1 hlh1_T1 0.000 5primeExons_BOUNDING_INTRON
WBGene00004076_W09B6.1_pod-2_protein-coding J021 chrII:1143990-1144548 1.351 ceh32_T1 end1_T1 0.000 5primeExons_BOUNDING_INTRON
WBGene00004076_W09B6.1_pod-2_protein-coding J021 chrII:1143990-1144548 1.465 ceh32_T1 pha4_T1 0.000 5primeExons_BOUNDING_INTRON
WBGene00004076_W09B6.1_pod-2_protein-coding J021 chrII:1143990-1144548 1.060 ceh32_T2 hlh1_T2 0.000 5primeExons_BOUNDING_INTRON
WBGene00004076_W09B6.1_pod-2_protein-coding J021 chrII:1143990-1144548 1.378 ceh32_T2 end1_T2 0.000 5primeExons_BOUNDING_INTRON
WBGene00004076_W09B6.1_pod-2_protein-coding J021 chrII:1143990-1144548 1.516 ceh32_T2 pha4_T2 0.000 5primeExons_BOUNDING_INTRON
WBGene00004076_W09B6.1_pod-2_protein-coding J021 chrII:1143990-1144548 1.197 ceh32_T3 end1_T3 0.000 5primeExons_BOUNDING_INTRON
WBGene00004076_W09B6.1_pod-2_protein-coding J021 chrII:1143990-1144548 1.354 ceh32_T3 pha4_T3 0.001 5primeExons_BOUNDING_INTRON
WBGene00004076_W09B6.1_pod-2_protein-coding J021 chrII:1143990-1144548 1.213 ceh32_T4 hlh1_T4 0.000 5primeExons_BOUNDING_INTRON
WBGene00004076_W09B6.1_pod-2_protein-coding J021 chrII:1143990-1144548 1.410 ceh32_T4 end1_T4 0.002 5primeExons_BOUNDING_INTRON
WBGene00004076_W09B6.1_pod-2_protein-coding J021 chrII:1143990-1144548 1.528 ceh32_T4 pha4_T4 0.000 5primeExons_BOUNDING_INTRON
WBGene00004076_W09B6.1_pod-2_protein-coding J021 chrII:1143990-1144548 1.103 cnd1_T2 pha4_T2 0.000 5primeExons_BOUNDING_INTRON
WBGene00004076_W09B6.1_pod-2_protein-coding J021 chrII:1143990-1144548 1.091 cnd1_T4 pha4_T4 0.030 5primeExons_BOUNDING_INTRON
 
>II:11469021-11469109.-.W02B12.15.5prime.W02B12.15a
GFF LINE W02B12.15 - FIRST_EXON: II:11469021-11469109 FIRST_INTRON: II:11468966-11469020 W02B12.15a
5primeExons: chrII:11469021-11469109
WBGene00044026_W02B12.15_W02B12.15_protein-coding E002 chrII:11469021-11469109 1.080 pha4_T2 cnd1_T2 0.000 5primeExons_EXON
BOUNDING_INTRON: chrII:11468966-11469020
 
>II:11566627-11566718.-.F54D5.5.5prime.F54D5.5a
GFF LINE F54D5.5 - FIRST_EXON: II:11566627-11566718 FIRST_INTRON: II:11566381-11566626 F54D5.5a
5primeExons: chrII:11566627-11566718
BOUNDING_INTRON: chrII:11566381-11566626
WBGene00010051_F54D5.5_F54D5.5_protein-coding J008 chrII:11566381-11566626 1.006 ceh32_T1 nhr25_T1 0.000 5primeExons_BOUNDING_INTRON
WBGene00010051_F54D5.5_F54D5.5_protein-coding J008 chrII:11566381-11566626 1.245 ceh32_T1 end1_T1 0.000 5primeExons_BOUNDING_INTRON
WBGene00010051_F54D5.5_F54D5.5_protein-coding J008 chrII:11566381-11566626 1.264 ceh32_T1 pha4_T1 0.000 5primeExons_BOUNDING_INTRON
WBGene00010051_F54D5.5_F54D5.5_protein-coding J008 chrII:11566381-11566626 1.025 ceh32_T2 nhr25_T2 0.000 5primeExons_BOUNDING_INTRON
WBGene00010051_F54D5.5_F54D5.5_protein-coding J008 chrII:11566381-11566626 1.226 ceh32_T2 pha4_T2 0.000 5primeExons_BOUNDING_INTRON
WBGene00010051_F54D5.5_F54D5.5_protein-coding J008 chrII:11566381-11566626 1.144 ceh32_T4 end1_T4 0.000 5primeExons_BOUNDING_INTRON
WBGene00010051_F54D5.5_F54D5.5_protein-coding J008 chrII:11566381-11566626 1.157 ceh32_T4 pha4_T4 0.000 5primeExons_BOUNDING_INTRON
 
>II:11594707-11595408.-.F07A11.2.5prime.F07A11.2a.1
GFF LINE F07A11.2 - FIRST_EXON: II:11594707-11595408 FIRST_INTRON: II:11594633-11594706 F07A11.2a.1
5primeExons: chrII:11594707-11595408
BOUNDING_INTRON: chrII:11594633-11594706
 
>II:11630588-11630802.-.F07A11.6.5prime.F07A11.6f
GFF LINE F07A11.6 - FIRST_EXON: II:11630588-11630802 FIRST_INTRON: II:11629415-11630587 F07A11.6f
5primeExons: chrII:11630588-11630802
BOUNDING_INTRON: chrII:11629415-11630587
 
>II:11632004-11632273.-.F07A11.6.5prime.F07A11.6e
GFF LINE F07A11.6 - FIRST_EXON: II:11632004-11632273 FIRST_INTRON: II:11631928-11632003 F07A11.6e
5primeExons: chrII:11632004-11632273
BOUNDING_INTRON: chrII:11631928-11632003
 
>II:11693748-11694077.-.C47D12.6.5prime.C47D12.6b.1
GFF LINE C47D12.6 - FIRST_EXON: II:11693748-11694077 FIRST_INTRON: II:11693697-11693747 C47D12.6b.1
5primeExons: chrII:11693748-11694077
BOUNDING_INTRON: chrII:11693697-11693747
 
>II:11709246-11709365.-.F13D12.9.5prime.F13D12.9.3
GFF LINE F13D12.9 - FIRST_EXON: II:11709246-11709365 FIRST_INTRON: II:11709200-11709245 F13D12.9.3
5primeExons: chrII:11709246-11709365
BOUNDING_INTRON: chrII:11709200-11709245
 
>II:11747591-11747811.-.F13D12.7.5prime.F13D12.7a.1
GFF LINE F13D12.7 - FIRST_EXON: II:11747591-11747811 FIRST_INTRON: II:11746144-11747590 F13D12.7a.1
5primeExons: chrII:11747591-11747811
BOUNDING_INTRON: chrII:11746144-11747590
 
>II:11843255-11843377.+.T27D12.1.5prime.T27D12.1a.1
GFF LINE T27D12.1 + FIRST_EXON: II:11843255-11843377 FIRST_INTRON: II:11843378-11843512 T27D12.1a.1
5primeExons: chrII:11843255-11843377
WBGene00012085_T27D12.1_T27D12.1_protein-coding E005 chrII:11843255-11843377 1.025 ceh32_T0 end1_T0 0.012 5primeExons_EXON
WBGene00012085_T27D12.1_T27D12.1_protein-coding E005 chrII:11843255-11843377 1.156 ceh32_T2 pha4_T2 0.067 5primeExons_EXON
BOUNDING_INTRON: chrII:11843378-11843512
WBGene00012085_T27D12.1_T27D12.1_protein-coding J014 chrII:11843378-11843512 1.370 ceh32_T1 end1_T1 0.006 5primeExons_BOUNDING_INTRON
WBGene00012085_T27D12.1_T27D12.1_protein-coding J014 chrII:11843378-11843512 1.031 cnd1_T1 end1_T1 0.070 5primeExons_BOUNDING_INTRON
 
>II:11954508-11954589.+.W03C9.6.5prime.W03C9.6.1
GFF LINE W03C9.6 + FIRST_EXON: II:11954508-11954589 FIRST_INTRON: II:11954590-11954758 W03C9.6.1
5primeExons: chrII:11954508-11954589
BOUNDING_INTRON: chrII:11954590-11954758
 
>II:12988223-12988336.+.Y38F1A.5.5prime.Y38F1A.5.1
GFF LINE Y38F1A.5 + FIRST_EXON: II:12988223-12988336 FIRST_INTRON: II:12988337-12988630 Y38F1A.5.1
5primeExons: chrII:12988223-12988336
BOUNDING_INTRON: chrII:12988337-12988630
 
>II:12996081-12996196.-.Y38F1A.6.5prime.Y38F1A.6.1
GFF LINE Y38F1A.6 - FIRST_EXON: II:12996081-12996196 FIRST_INTRON: II:12996006-12996080 Y38F1A.6.1
5primeExons: chrII:12996081-12996196
BOUNDING_INTRON: chrII:12996006-12996080
WBGene00012608_Y38F1A.6_Y38F1A.6_protein-coding J023 chrII:12996006-12996080 1.196 ceh32_T0 hlh1_T0 0.012 5primeExons_BOUNDING_INTRON
 
>II:13057095-13057196.+.F42G4.3.5prime.F42G4.3a.1
GFF LINE F42G4.3 + FIRST_EXON: II:13057095-13057196 FIRST_INTRON: II:13057197-13059196 F42G4.3a.1
5primeExons: chrII:13057095-13057196
BOUNDING_INTRON: chrII:13057197-13059196
WBGene00006999_F42G4.3_zyx-1_protein-coding J016 chrII:13057197-13059196 1.706 ceh32_T1 hlh1_T1 0.066 5primeExons_BOUNDING_INTRON
 
>II:13064886-13065078.+.F42G4.3.5prime.F42G4.3d
GFF LINE F42G4.3 + FIRST_EXON: II:13064886-13065078 FIRST_INTRON: II:13065079-13068739 F42G4.3d
5primeExons: chrII:13064886-13065078
BOUNDING_INTRON: chrII:13065079-13068739
 
>II:13074690-13075059.+.F42G4.5.5prime.F42G4.5c
GFF LINE F42G4.5 + FIRST_EXON: II:13074690-13075059 FIRST_INTRON: II:13075060-13075180 F42G4.5c
5primeExons: chrII:13074690-13075059
BOUNDING_INTRON: chrII:13075060-13075180
 
>II:1309287-1309358.-.F56D12.1.5prime.F56D12.1d.1
GFF LINE F56D12.1 - FIRST_EXON: II:1309287-1309358 FIRST_INTRON: II:1309223-1309286 F56D12.1d.1
5primeExons: chrII:1309287-1309358
BOUNDING_INTRON: chrII:1309223-1309286
 
>II:1309575-1309754.-.F56D12.1.5prime.F56D12.1a.1
GFF LINE F56D12.1 - FIRST_EXON: II:1309575-1309754 FIRST_INTRON: II:1309359-1309574 F56D12.1a.1
5primeExons: chrII:1309575-1309754
BOUNDING_INTRON: chrII:1309359-1309574
 
>II:13278175-13278299.+.Y48C3A.5.5prime.Y48C3A.5c
GFF LINE Y48C3A.5 + FIRST_EXON: II:13278175-13278299 FIRST_INTRON: II:13278300-13279045 Y48C3A.5c
5primeExons: chrII:13278175-13278299
WBGene00012989_Y48C3A.5_Y48C3A.5_protein-coding E002 chrII:13278175-13278299 14.437 ceh32_T3 end1_T3 0.000 5primeExons_EXON
WBGene00012989_Y48C3A.5_Y48C3A.5_protein-coding E002 chrII:13278175-13278299 2.047 ceh32_T4 end1_T4 0.000 5primeExons_EXON
WBGene00012989_Y48C3A.5_Y48C3A.5_protein-coding E002 chrII:13278175-13278299 14.113 cnd1_T3 end1_T3 0.000 5primeExons_EXON
WBGene00012989_Y48C3A.5_Y48C3A.5_protein-coding E002 chrII:13278175-13278299 2.133 cnd1_T4 end1_T4 0.000 5primeExons_EXON
BOUNDING_INTRON: chrII:13278300-13279045
 
>II:1337065-1337261.+.F56D12.4.5prime.F56D12.4b
GFF LINE F56D12.4 + FIRST_EXON: II:1337065-1337261 FIRST_INTRON: II:1337262-1337392 F56D12.4b
5primeExons: chrII:1337065-1337261
WBGene00002176_F56D12.4_jip-1_protein-coding E009 chrII:1337065-1337261 1.136 hlh1_T1 cnd1_T1 0.035 5primeExons_EXON
WBGene00002176_F56D12.4_jip-1_protein-coding E009 chrII:1337065-1337261 1.724 hlh1_T3 pha4_T3 0.056 5primeExons_EXON
WBGene00002176_F56D12.4_jip-1_protein-coding E009 chrII:1337065-1337261 1.220 hlh1_T3 end1_T3 0.062 5primeExons_EXON
BOUNDING_INTRON: chrII:1337262-1337392
WBGene00002176_F56D12.4_jip-1_protein-coding J030 chrII:1337262-1337392 11.666 hlh1_T1 ceh32_T1 0.076 5primeExons_BOUNDING_INTRON
WBGene00002176_F56D12.4_jip-1_protein-coding J030 chrII:1337262-1337392 1.073 hlh1_T3 tbx37_T3 0.005 5primeExons_BOUNDING_INTRON
WBGene00002176_F56D12.4_jip-1_protein-coding J030 chrII:1337262-1337392 11.955 hlh1_T3 end1_T3 0.094 5primeExons_BOUNDING_INTRON
 
>II:1339686-1339810.+.F56D12.4.5prime.F56D12.4c
GFF LINE F56D12.4 + FIRST_EXON: II:1339686-1339810 FIRST_INTRON: II:1339811-1346069 F56D12.4c
5primeExons: chrII:1339686-1339810
BOUNDING_INTRON: chrII:1339811-1346069
WBGene00002176_F56D12.4_jip-1_protein-coding J032 chrII:1339811-1346069 1.318 ceh32_T4 pha4_T4 0.098 5primeExons_BOUNDING_INTRON
WBGene00002176_F56D12.4_jip-1_protein-coding J032 chrII:1339811-1346069 1.165 hlh1_T2 tbx37_T2 0.061 5primeExons_BOUNDING_INTRON
WBGene00002176_F56D12.4_jip-1_protein-coding J032 chrII:1339811-1346069 12.391 hlh1_T2 end1_T2 0.054 5primeExons_BOUNDING_INTRON
WBGene00002176_F56D12.4_jip-1_protein-coding J032 chrII:1339811-1346069 1.570 hlh1_T2 cnd1_T2 0.001 5primeExons_BOUNDING_INTRON
WBGene00002176_F56D12.4_jip-1_protein-coding J032 chrII:1339811-1346069 1.266 hlh1_T4 end1_T4 0.018 5primeExons_BOUNDING_INTRON
 
>II:13508560-13508740.+.F54F11.2.5prime.F54F11.2b
GFF LINE F54F11.2 + FIRST_EXON: II:13508560-13508740 FIRST_INTRON: II:13508741-13508880 F54F11.2b
5primeExons: chrII:13508560-13508740
BOUNDING_INTRON: chrII:13508741-13508880
 
>II:13592557-13592857.-.Y48E1B.9.5prime.Y48E1B.9b
GFF LINE Y48E1B.9 - FIRST_EXON: II:13592557-13592857 FIRST_INTRON: II:13590917-13592556 Y48E1B.9b
5primeExons: chrII:13592557-13592857
BOUNDING_INTRON: chrII:13590917-13592556
 
>II:13708453-13708668.+.Y54G9A.3.5prime.Y54G9A.3c
GFF LINE Y54G9A.3 + FIRST_EXON: II:13708453-13708668 FIRST_INTRON: II:13708669-13709023 Y54G9A.3c
5primeExons: chrII:13708453-13708668
BOUNDING_INTRON: chrII:13708669-13709023
 
>II:13858721-13858798.-.Y51H1A.2.5prime.Y51H1A.2e.1
GFF LINE Y51H1A.2 - FIRST_EXON: II:13858721-13858798 FIRST_INTRON: II:13858667-13858720 Y51H1A.2e.1
5primeExons: chrII:13858721-13858798
BOUNDING_INTRON: chrII:13858667-13858720
 
>II:13895894-13896786.+.Y51H1A.6.5prime.Y51H1A.6b.1
GFF LINE Y51H1A.6 + FIRST_EXON: II:13895894-13896786 FIRST_INTRON: II:13896787-13898024 Y51H1A.6b.1
5primeExons: chrII:13895894-13896786
BOUNDING_INTRON: chrII:13896787-13898024
 
>II:14117908-14118110.-.K09E4.4.5prime.K09E4.4.1
GFF LINE K09E4.4 - FIRST_EXON: II:14117908-14118110 FIRST_INTRON: II:14117697-14117907 K09E4.4.1
5primeExons: chrII:14117908-14118110
BOUNDING_INTRON: chrII:14117697-14117907
 
>II:14180259-14180378.+.Y48B6A.6.5prime.Y48B6A.6a.1
GFF LINE Y48B6A.6 + FIRST_EXON: II:14180259-14180378 FIRST_INTRON: II:14180379-14181151 Y48B6A.6a.1
5primeExons: chrII:14180259-14180378
WBGene00012980_Y48B6A.6_efhd-1_protein-coding E002 chrII:14180259-14180378 1.614 ceh32_T3 pha4_T3 0.076 5primeExons_EXON
WBGene00012980_Y48B6A.6_efhd-1_protein-coding E002 chrII:14180259-14180378 1.653 ceh32_T4 pha4_T4 0.007 5primeExons_EXON
WBGene00012980_Y48B6A.6_efhd-1_protein-coding E002 chrII:14180259-14180378 2.403 cnd1_T4 pha4_T4 0.014 5primeExons_EXON
WBGene00012980_Y48B6A.6_efhd-1_protein-coding E002 chrII:14180259-14180378 2.826 hlh1_T0 pha4_T0 0.002 5primeExons_EXON
WBGene00012980_Y48B6A.6_efhd-1_protein-coding E002 chrII:14180259-14180378 3.003 hlh1_T0 nhr25_T0 0.000 5primeExons_EXON
WBGene00012980_Y48B6A.6_efhd-1_protein-coding E002 chrII:14180259-14180378 3.092 hlh1_T0 tbx37_T0 0.000 5primeExons_EXON
WBGene00012980_Y48B6A.6_efhd-1_protein-coding E002 chrII:14180259-14180378 12.468 hlh1_T0 end1_T0 0.076 5primeExons_EXON
WBGene00012980_Y48B6A.6_efhd-1_protein-coding E002 chrII:14180259-14180378 1.850 hlh1_T0 cnd1_T0 0.014 5primeExons_EXON
WBGene00012980_Y48B6A.6_efhd-1_protein-coding E002 chrII:14180259-14180378 2.324 hlh1_T0 ceh32_T0 0.000 5primeExons_EXON
WBGene00012980_Y48B6A.6_efhd-1_protein-coding E002 chrII:14180259-14180378 14.167 hlh1_T1 pha4_T1 0.000 5primeExons_EXON
WBGene00012980_Y48B6A.6_efhd-1_protein-coding E002 chrII:14180259-14180378 1.889 hlh1_T1 nhr25_T1 0.000 5primeExons_EXON
WBGene00012980_Y48B6A.6_efhd-1_protein-coding E002 chrII:14180259-14180378 3.124 hlh1_T1 tbx37_T1 0.000 5primeExons_EXON
WBGene00012980_Y48B6A.6_efhd-1_protein-coding E002 chrII:14180259-14180378 1.825 hlh1_T1 cnd1_T1 0.000 5primeExons_EXON
WBGene00012980_Y48B6A.6_efhd-1_protein-coding E002 chrII:14180259-14180378 1.941 hlh1_T1 ceh32_T1 0.000 5primeExons_EXON
WBGene00012980_Y48B6A.6_efhd-1_protein-coding E002 chrII:14180259-14180378 2.990 hlh1_T1 end1_T1 0.000 5primeExons_EXON
WBGene00012980_Y48B6A.6_efhd-1_protein-coding E002 chrII:14180259-14180378 14.505 hlh1_T2 pha4_T2 0.000 5primeExons_EXON
WBGene00012980_Y48B6A.6_efhd-1_protein-coding E002 chrII:14180259-14180378 1.936 hlh1_T2 nhr25_T2 0.000 5primeExons_EXON
WBGene00012980_Y48B6A.6_efhd-1_protein-coding E002 chrII:14180259-14180378 3.212 hlh1_T2 tbx37_T2 0.000 5primeExons_EXON
WBGene00012980_Y48B6A.6_efhd-1_protein-coding E002 chrII:14180259-14180378 1.131 hlh1_T2 cnd1_T2 0.000 5primeExons_EXON
WBGene00012980_Y48B6A.6_efhd-1_protein-coding E002 chrII:14180259-14180378 1.789 hlh1_T2 end1_T2 0.001 5primeExons_EXON
WBGene00012980_Y48B6A.6_efhd-1_protein-coding E002 chrII:14180259-14180378 2.825 hlh1_T2 ceh32_T2 0.000 5primeExons_EXON
WBGene00012980_Y48B6A.6_efhd-1_protein-coding E002 chrII:14180259-14180378 1.504 hlh1_T3 nhr25_T3 0.026 5primeExons_EXON
WBGene00012980_Y48B6A.6_efhd-1_protein-coding E002 chrII:14180259-14180378 2.953 hlh1_T3 pha4_T3 0.000 5primeExons_EXON
WBGene00012980_Y48B6A.6_efhd-1_protein-coding E002 chrII:14180259-14180378 3.149 hlh1_T3 tbx37_T3 0.000 5primeExons_EXON
WBGene00012980_Y48B6A.6_efhd-1_protein-coding E002 chrII:14180259-14180378 1.342 hlh1_T3 cnd1_T3 0.021 5primeExons_EXON
WBGene00012980_Y48B6A.6_efhd-1_protein-coding E002 chrII:14180259-14180378 1.355 hlh1_T3 ceh32_T3 0.007 5primeExons_EXON
WBGene00012980_Y48B6A.6_efhd-1_protein-coding E002 chrII:14180259-14180378 2.126 hlh1_T3 end1_T3 0.038 5primeExons_EXON
WBGene00012980_Y48B6A.6_efhd-1_protein-coding E002 chrII:14180259-14180378 1.250 hlh1_T4 nhr25_T4 0.011 5primeExons_EXON
WBGene00012980_Y48B6A.6_efhd-1_protein-coding E002 chrII:14180259-14180378 1.970 hlh1_T4 tbx37_T4 0.000 5primeExons_EXON
WBGene00012980_Y48B6A.6_efhd-1_protein-coding E002 chrII:14180259-14180378 2.667 hlh1_T4 pha4_T4 0.000 5primeExons_EXON
WBGene00012980_Y48B6A.6_efhd-1_protein-coding E002 chrII:14180259-14180378 1.021 hlh1_T4 ceh32_T4 0.029 5primeExons_EXON
WBGene00012980_Y48B6A.6_efhd-1_protein-coding E002 chrII:14180259-14180378 1.386 hlh1_T4 end1_T4 0.041 5primeExons_EXON
BOUNDING_INTRON: chrII:14180379-14181151
WBGene00012980_Y48B6A.6_efhd-1_protein-coding J016 chrII:14180379-14181151 12.814 hlh1_T0 pha4_T0 0.061 5primeExons_BOUNDING_INTRON
WBGene00012980_Y48B6A.6_efhd-1_protein-coding J016 chrII:14180379-14181151 13.460 hlh1_T0 nhr25_T0 0.031 5primeExons_BOUNDING_INTRON
WBGene00012980_Y48B6A.6_efhd-1_protein-coding J016 chrII:14180379-14181151 13.746 hlh1_T0 tbx37_T0 0.001 5primeExons_BOUNDING_INTRON
WBGene00012980_Y48B6A.6_efhd-1_protein-coding J016 chrII:14180379-14181151 1.764 hlh1_T0 ceh32_T0 0.064 5primeExons_BOUNDING_INTRON
WBGene00012980_Y48B6A.6_efhd-1_protein-coding J016 chrII:14180379-14181151 2.511 hlh1_T0 cnd1_T0 0.051 5primeExons_BOUNDING_INTRON
WBGene00012980_Y48B6A.6_efhd-1_protein-coding J016 chrII:14180379-14181151 13.208 hlh1_T1 pha4_T1 0.004 5primeExons_BOUNDING_INTRON
WBGene00012980_Y48B6A.6_efhd-1_protein-coding J016 chrII:14180379-14181151 14.077 hlh1_T1 tbx37_T1 0.000 5primeExons_BOUNDING_INTRON
WBGene00012980_Y48B6A.6_efhd-1_protein-coding J016 chrII:14180379-14181151 13.386 hlh1_T1 end1_T1 0.010 5primeExons_BOUNDING_INTRON
WBGene00012980_Y48B6A.6_efhd-1_protein-coding J016 chrII:14180379-14181151 2.390 hlh1_T1 ceh32_T1 0.001 5primeExons_BOUNDING_INTRON
WBGene00012980_Y48B6A.6_efhd-1_protein-coding J016 chrII:14180379-14181151 2.564 hlh1_T1 cnd1_T1 0.007 5primeExons_BOUNDING_INTRON
WBGene00012980_Y48B6A.6_efhd-1_protein-coding J016 chrII:14180379-14181151 12.798 hlh1_T2 nhr25_T2 0.011 5primeExons_BOUNDING_INTRON
WBGene00012980_Y48B6A.6_efhd-1_protein-coding J016 chrII:14180379-14181151 13.283 hlh1_T2 pha4_T2 0.002 5primeExons_BOUNDING_INTRON
WBGene00012980_Y48B6A.6_efhd-1_protein-coding J016 chrII:14180379-14181151 14.031 hlh1_T2 tbx37_T2 0.000 5primeExons_BOUNDING_INTRON
WBGene00012980_Y48B6A.6_efhd-1_protein-coding J016 chrII:14180379-14181151 2.102 hlh1_T2 ceh32_T2 0.004 5primeExons_BOUNDING_INTRON
WBGene00012980_Y48B6A.6_efhd-1_protein-coding J016 chrII:14180379-14181151 12.964 hlh1_T3 pha4_T3 0.008 5primeExons_BOUNDING_INTRON
WBGene00012980_Y48B6A.6_efhd-1_protein-coding J016 chrII:14180379-14181151 1.987 hlh1_T3 nhr25_T3 0.023 5primeExons_BOUNDING_INTRON
WBGene00012980_Y48B6A.6_efhd-1_protein-coding J016 chrII:14180379-14181151 2.544 hlh1_T3 tbx37_T3 0.000 5primeExons_BOUNDING_INTRON
WBGene00012980_Y48B6A.6_efhd-1_protein-coding J016 chrII:14180379-14181151 1.733 hlh1_T3 ceh32_T3 0.002 5primeExons_BOUNDING_INTRON
WBGene00012980_Y48B6A.6_efhd-1_protein-coding J016 chrII:14180379-14181151 2.096 hlh1_T3 cnd1_T3 0.000 5primeExons_BOUNDING_INTRON
WBGene00012980_Y48B6A.6_efhd-1_protein-coding J016 chrII:14180379-14181151 1.069 hlh1_T4 nhr25_T4 0.011 5primeExons_BOUNDING_INTRON
WBGene00012980_Y48B6A.6_efhd-1_protein-coding J016 chrII:14180379-14181151 1.265 hlh1_T4 tbx37_T4 0.001 5primeExons_BOUNDING_INTRON
WBGene00012980_Y48B6A.6_efhd-1_protein-coding J016 chrII:14180379-14181151 1.886 hlh1_T4 pha4_T4 0.007 5primeExons_BOUNDING_INTRON
 
>II:14233778-14233855.-.Y48B6A.12.5prime.Y48B6A.12.1
GFF LINE Y48B6A.12 - FIRST_EXON: II:14233778-14233855 FIRST_INTRON: II:14232277-14233777 Y48B6A.12.1
5primeExons: chrII:14233778-14233855
BOUNDING_INTRON: chrII:14232277-14233777
WBGene00012983_Y48B6A.12_men-1_protein-coding J010 chrII:14232277-14233777 1.333 ceh32_T1 end1_T1 0.019 5primeExons_BOUNDING_INTRON
WBGene00012983_Y48B6A.12_men-1_protein-coding J010 chrII:14232277-14233777 1.184 ceh32_T2 end1_T2 0.000 5primeExons_BOUNDING_INTRON
WBGene00012983_Y48B6A.12_men-1_protein-coding J010 chrII:14232277-14233777 1.230 ceh32_T2 pha4_T2 0.007 5primeExons_BOUNDING_INTRON
WBGene00012983_Y48B6A.12_men-1_protein-coding J010 chrII:14232277-14233777 1.043 ceh32_T3 pha4_T3 0.000 5primeExons_BOUNDING_INTRON
WBGene00012983_Y48B6A.12_men-1_protein-coding J010 chrII:14232277-14233777 1.020 ceh32_T4 end1_T4 0.000 5primeExons_BOUNDING_INTRON
WBGene00012983_Y48B6A.12_men-1_protein-coding J010 chrII:14232277-14233777 1.235 nhr25_T1 end1_T1 0.044 5primeExons_BOUNDING_INTRON
WBGene00012983_Y48B6A.12_men-1_protein-coding J010 chrII:14232277-14233777 1.162 nhr25_T3 pha4_T3 0.000 5primeExons_BOUNDING_INTRON
 
>II:14350153-14350292.+.Y54G11A.11.5prime.Y54G11A.11.1
GFF LINE Y54G11A.11 + FIRST_EXON: II:14350153-14350292 FIRST_INTRON: II:14350293-14350341 Y54G11A.11.1
5primeExons: chrII:14350153-14350292
BOUNDING_INTRON: chrII:14350293-14350341
 
>II:14400058-14400531.+.F26H11.2.5prime.F26H11.2d
GFF LINE F26H11.2 + FIRST_EXON: II:14400058-14400531 FIRST_INTRON: II:14400532-14400580 F26H11.2d
5primeExons: chrII:14400058-14400531
WBGene00009180_F26H11.2_nurf-1_protein-coding E015 chrII:14400058-14400531 1.100 pha4_T2 nhr25_T2 0.002 5primeExons_EXON
WBGene00009180_F26H11.2_nurf-1_protein-coding E015 chrII:14400058-14400531 1.204 pha4_T3 nhr25_T3 0.018 5primeExons_EXON
WBGene00009180_F26H11.2_nurf-1_protein-coding E015 chrII:14400058-14400531 1.246 tbx37_T3 nhr25_T3 0.000 5primeExons_EXON
BOUNDING_INTRON: chrII:14400532-14400580
WBGene00009180_F26H11.2_nurf-1_protein-coding J053 chrII:14400532-14400580 1.013 pha4_T2 nhr25_T2 0.010 5primeExons_BOUNDING_INTRON
WBGene00009180_F26H11.2_nurf-1_protein-coding J053 chrII:14400532-14400580 1.149 pha4_T3 nhr25_T3 0.002 5primeExons_BOUNDING_INTRON
WBGene00009180_F26H11.2_nurf-1_protein-coding J053 chrII:14400532-14400580 1.145 tbx37_T3 nhr25_T3 0.000 5primeExons_BOUNDING_INTRON
 
>II:14435829-14436726.-.K04B12.2.5prime.K04B12.2b.1
GFF LINE K04B12.2 - FIRST_EXON: II:14435829-14436726 FIRST_INTRON: II:14435326-14435828 K04B12.2b.1
5primeExons: chrII:14435829-14436726
BOUNDING_INTRON: chrII:14435326-14435828
 
>II:14727896-14728049.-.C09F9.3.5prime.C09F9.3a
GFF LINE C09F9.3 - FIRST_EXON: II:14727896-14728049 FIRST_INTRON: II:14727505-14727895 C09F9.3a
5primeExons: chrII:14727896-14728049
WBGene00007480_C09F9.3_glna-1_protein-coding E016 chrII:14727896-14728049 1.058 ceh32_T4 end1_T4 0.059 5primeExons_EXON
WBGene00007480_C09F9.3_glna-1_protein-coding E016 chrII:14727896-14728049 1.133 ceh32_T4 hlh1_T4 0.099 5primeExons_EXON
WBGene00007480_C09F9.3_glna-1_protein-coding E016 chrII:14727896-14728049 1.161 ceh32_T4 nhr25_T4 0.027 5primeExons_EXON
WBGene00007480_C09F9.3_glna-1_protein-coding E016 chrII:14727896-14728049 1.204 ceh32_T4 pha4_T4 0.034 5primeExons_EXON
BOUNDING_INTRON: chrII:14727505-14727895
 
>II:14904742-14905001.+.R03C1.3.5prime.R03C1.3b
GFF LINE R03C1.3 + FIRST_EXON: II:14904742-14905001 FIRST_INTRON: II:14905002-14907010 R03C1.3b
5primeExons: chrII:14904742-14905001
WBGene00000584_R03C1.3_cog-1_protein-coding E003 chrII:14904742-14905001 1.164 ceh32_T4 pha4_T4 0.037 5primeExons_EXON
WBGene00000584_R03C1.3_cog-1_protein-coding E003 chrII:14904742-14905001 1.767 hlh1_T0 ceh32_T0 0.072 5primeExons_EXON
BOUNDING_INTRON: chrII:14905002-14907010
 
>II:15038727-15038786.+.Y53F4B.14.5prime.Y53F4B.14b
GFF LINE Y53F4B.14 + FIRST_EXON: II:15038727-15038786 FIRST_INTRON: II:15038787-15039095 Y53F4B.14b
5primeExons: chrII:15038727-15038786
WBGene00013161_Y53F4B.14_Y53F4B.14_protein-coding E002 chrII:15038727-15038786 1.459 end1_T0 nhr25_T0 0.000 5primeExons_EXON
WBGene00013161_Y53F4B.14_Y53F4B.14_protein-coding E002 chrII:15038727-15038786 1.293 end1_T0 ceh32_T0 0.000 5primeExons_EXON
WBGene00013161_Y53F4B.14_Y53F4B.14_protein-coding E002 chrII:15038727-15038786 1.283 end1_T1 nhr25_T1 0.000 5primeExons_EXON
WBGene00013161_Y53F4B.14_Y53F4B.14_protein-coding E002 chrII:15038727-15038786 1.290 end1_T2 hlh1_T2 0.013 5primeExons_EXON
WBGene00013161_Y53F4B.14_Y53F4B.14_protein-coding E002 chrII:15038727-15038786 1.347 end1_T2 tbx37_T2 0.073 5primeExons_EXON
WBGene00013161_Y53F4B.14_Y53F4B.14_protein-coding E002 chrII:15038727-15038786 1.907 end1_T2 nhr25_T2 0.000 5primeExons_EXON
WBGene00013161_Y53F4B.14_Y53F4B.14_protein-coding E002 chrII:15038727-15038786 1.015 end1_T2 cnd1_T2 0.093 5primeExons_EXON
WBGene00013161_Y53F4B.14_Y53F4B.14_protein-coding E002 chrII:15038727-15038786 1.475 end1_T2 ceh32_T2 0.001 5primeExons_EXON
WBGene00013161_Y53F4B.14_Y53F4B.14_protein-coding E002 chrII:15038727-15038786 1.208 end1_T3 nhr25_T3 0.000 5primeExons_EXON
WBGene00013161_Y53F4B.14_Y53F4B.14_protein-coding E002 chrII:15038727-15038786 1.315 end1_T4 nhr25_T4 0.000 5primeExons_EXON
WBGene00013161_Y53F4B.14_Y53F4B.14_protein-coding E002 chrII:15038727-15038786 1.046 pha4_T0 nhr25_T0 0.093 5primeExons_EXON
WBGene00013161_Y53F4B.14_Y53F4B.14_protein-coding E002 chrII:15038727-15038786 1.448 pha4_T1 nhr25_T1 0.000 5primeExons_EXON
WBGene00013161_Y53F4B.14_Y53F4B.14_protein-coding E002 chrII:15038727-15038786 1.017 pha4_T2 ceh32_T2 0.022 5primeExons_EXON
WBGene00013161_Y53F4B.14_Y53F4B.14_protein-coding E002 chrII:15038727-15038786 1.454 pha4_T2 nhr25_T2 0.005 5primeExons_EXON
WBGene00013161_Y53F4B.14_Y53F4B.14_protein-coding E002 chrII:15038727-15038786 1.173 pha4_T3 ceh32_T3 0.007 5primeExons_EXON
WBGene00013161_Y53F4B.14_Y53F4B.14_protein-coding E002 chrII:15038727-15038786 1.574 pha4_T3 nhr25_T3 0.000 5primeExons_EXON
WBGene00013161_Y53F4B.14_Y53F4B.14_protein-coding E002 chrII:15038727-15038786 1.128 pha4_T4 ceh32_T4 0.000 5primeExons_EXON
WBGene00013161_Y53F4B.14_Y53F4B.14_protein-coding E002 chrII:15038727-15038786 1.527 pha4_T4 nhr25_T4 0.000 5primeExons_EXON
BOUNDING_INTRON: chrII:15038787-15039095
WBGene00013161_Y53F4B.14_Y53F4B.14_protein-coding J006 chrII:15038787-15039095 1.009 ceh32_T1 nhr25_T1 0.000 5primeExons_BOUNDING_INTRON
WBGene00013161_Y53F4B.14_Y53F4B.14_protein-coding J006 chrII:15038787-15039095 1.369 cnd1_T2 nhr25_T2 0.001 5primeExons_BOUNDING_INTRON
WBGene00013161_Y53F4B.14_Y53F4B.14_protein-coding J006 chrII:15038787-15039095 1.157 cnd1_T3 nhr25_T3 0.000 5primeExons_BOUNDING_INTRON
WBGene00013161_Y53F4B.14_Y53F4B.14_protein-coding J006 chrII:15038787-15039095 1.287 cnd1_T4 nhr25_T4 0.000 5primeExons_BOUNDING_INTRON
WBGene00013161_Y53F4B.14_Y53F4B.14_protein-coding J006 chrII:15038787-15039095 1.062 end1_T0 hlh1_T0 0.095 5primeExons_BOUNDING_INTRON
WBGene00013161_Y53F4B.14_Y53F4B.14_protein-coding J006 chrII:15038787-15039095 1.643 end1_T0 nhr25_T0 0.000 5primeExons_BOUNDING_INTRON
WBGene00013161_Y53F4B.14_Y53F4B.14_protein-coding J006 chrII:15038787-15039095 1.344 end1_T0 ceh32_T0 0.000 5primeExons_BOUNDING_INTRON
WBGene00013161_Y53F4B.14_Y53F4B.14_protein-coding J006 chrII:15038787-15039095 1.566 end1_T1 nhr25_T1 0.000 5primeExons_BOUNDING_INTRON
WBGene00013161_Y53F4B.14_Y53F4B.14_protein-coding J006 chrII:15038787-15039095 1.460 end1_T2 hlh1_T2 0.040 5primeExons_BOUNDING_INTRON
WBGene00013161_Y53F4B.14_Y53F4B.14_protein-coding J006 chrII:15038787-15039095 2.447 end1_T2 nhr25_T2 0.002 5primeExons_BOUNDING_INTRON
WBGene00013161_Y53F4B.14_Y53F4B.14_protein-coding J006 chrII:15038787-15039095 1.484 end1_T2 ceh32_T2 0.022 5primeExons_BOUNDING_INTRON
WBGene00013161_Y53F4B.14_Y53F4B.14_protein-coding J006 chrII:15038787-15039095 1.516 end1_T3 nhr25_T3 0.000 5primeExons_BOUNDING_INTRON
WBGene00013161_Y53F4B.14_Y53F4B.14_protein-coding J006 chrII:15038787-15039095 1.980 end1_T4 nhr25_T4 0.000 5primeExons_BOUNDING_INTRON
WBGene00013161_Y53F4B.14_Y53F4B.14_protein-coding J006 chrII:15038787-15039095 1.030 end1_T4 ceh32_T4 0.000 5primeExons_BOUNDING_INTRON
WBGene00013161_Y53F4B.14_Y53F4B.14_protein-coding J006 chrII:15038787-15039095 1.047 hlh1_T4 nhr25_T4 0.008 5primeExons_BOUNDING_INTRON
WBGene00013161_Y53F4B.14_Y53F4B.14_protein-coding J006 chrII:15038787-15039095 1.313 pha4_T0 nhr25_T0 0.081 5primeExons_BOUNDING_INTRON
WBGene00013161_Y53F4B.14_Y53F4B.14_protein-coding J006 chrII:15038787-15039095 1.725 pha4_T1 nhr25_T1 0.000 5primeExons_BOUNDING_INTRON
WBGene00013161_Y53F4B.14_Y53F4B.14_protein-coding J006 chrII:15038787-15039095 1.050 pha4_T2 ceh32_T2 0.038 5primeExons_BOUNDING_INTRON
WBGene00013161_Y53F4B.14_Y53F4B.14_protein-coding J006 chrII:15038787-15039095 2.019 pha4_T2 nhr25_T2 0.003 5primeExons_BOUNDING_INTRON
WBGene00013161_Y53F4B.14_Y53F4B.14_protein-coding J006 chrII:15038787-15039095 1.722 pha4_T3 nhr25_T3 0.000 5primeExons_BOUNDING_INTRON
WBGene00013161_Y53F4B.14_Y53F4B.14_protein-coding J006 chrII:15038787-15039095 1.209 pha4_T4 ceh32_T4 0.000 5primeExons_BOUNDING_INTRON
WBGene00013161_Y53F4B.14_Y53F4B.14_protein-coding J006 chrII:15038787-15039095 2.162 pha4_T4 nhr25_T4 0.000 5primeExons_BOUNDING_INTRON
WBGene00013161_Y53F4B.14_Y53F4B.14_protein-coding J006 chrII:15038787-15039095 1.005 tbx37_T1 nhr25_T1 0.046 5primeExons_BOUNDING_INTRON
WBGene00013161_Y53F4B.14_Y53F4B.14_protein-coding J006 chrII:15038787-15039095 1.214 tbx37_T4 nhr25_T4 0.006 5primeExons_BOUNDING_INTRON
 
>II:15146948-15147200.+.Y53F4B.27.5prime.Y53F4B.27b
GFF LINE Y53F4B.27 + FIRST_EXON: II:15146948-15147200 FIRST_INTRON: II:15147201-15148123 Y53F4B.27b
5primeExons: chrII:15146948-15147200
BOUNDING_INTRON: chrII:15147201-15148123
 
>II:163086-163324.+.T01D1.2.5prime.T01D1.2a.1
GFF LINE T01D1.2 + FIRST_EXON: II:163086-163324 FIRST_INTRON: II:163325-164405 T01D1.2a.1
5primeExons: chrII:163086-163324
BOUNDING_INTRON: chrII:163325-164405
 
>II:2648857-2648991.-.F22E5.13.5prime.F22E5.13.1
GFF LINE F22E5.13 - FIRST_EXON: II:2648857-2648991 FIRST_INTRON: II:2648803-2648856 F22E5.13.1
5primeExons: chrII:2648857-2648991
BOUNDING_INTRON: chrII:2648803-2648856
 
>II:2978416-2978489.+.K08A2.5.5prime.K08A2.5a.1
GFF LINE K08A2.5 + FIRST_EXON: II:2978416-2978489 FIRST_INTRON: II:2978490-2978904 K08A2.5a.1
5primeExons: chrII:2978416-2978489
BOUNDING_INTRON: chrII:2978490-2978904
 
>II:4146339-4146405.+.F56D3.1.5prime.F56D3.1.1
GFF LINE F56D3.1 + FIRST_EXON: II:4146339-4146405 FIRST_INTRON: II:4146406-4146464 F56D3.1.1
5primeExons: chrII:4146339-4146405
BOUNDING_INTRON: chrII:4146406-4146464
 
>II:43310-43662.-.F23F1.8.5prime.F23F1.8b
GFF LINE F23F1.8 - FIRST_EXON: II:43310-43662 FIRST_INTRON: II:43261-43309 F23F1.8b
5primeExons: chrII:43310-43662
BOUNDING_INTRON: chrII:43261-43309
 
>II:4623825-4624023.+.F35D11.2.5prime.F35D11.2a
GFF LINE F35D11.2 + FIRST_EXON: II:4623825-4624023 FIRST_INTRON: II:4624024-4624262 F35D11.2a
5primeExons: chrII:4623825-4624023
BOUNDING_INTRON: chrII:4624024-4624262
 
>II:4632929-4634577.-.F35D11.11.5prime.F35D11.11d.1
GFF LINE F35D11.11 - FIRST_EXON: II:4632929-4634577 FIRST_INTRON: II:4632881-4632928 F35D11.11d.1
5primeExons: chrII:4632929-4634577
WBGene00018051_F35D11.11_che-10_protein-coding E013 chrII:4632929-4634577 1.161 end1_T3 tbx37_T3 0.000 5primeExons_EXON
BOUNDING_INTRON: chrII:4632881-4632928
 
>II:4673085-4673170.+.T05A7.4.5prime.T05A7.4.1
GFF LINE T05A7.4 + FIRST_EXON: II:4673085-4673170 FIRST_INTRON: II:4673171-4673272 T05A7.4.1
5primeExons: chrII:4673085-4673170
BOUNDING_INTRON: chrII:4673171-4673272
 
>II:4698203-4698294.-.F10G7.8.5prime.F10G7.8.1
GFF LINE F10G7.8 - FIRST_EXON: II:4698203-4698294 FIRST_INTRON: II:4698146-4698202 F10G7.8.1
5primeExons: chrII:4698203-4698294
BOUNDING_INTRON: chrII:4698146-4698202
 
>II:4716704-4716816.+.F41C3.8.5prime.F41C3.8a
GFF LINE F41C3.8 + FIRST_EXON: II:4716704-4716816 FIRST_INTRON: II:4716817-4717114 F41C3.8a
5primeExons: chrII:4716704-4716816
WBGene00018274_F41C3.8_F41C3.8_protein-coding E002 chrII:4716704-4716816 1.205 ceh32_T3 pha4_T3 0.018 5primeExons_EXON
BOUNDING_INTRON: chrII:4716817-4717114
 
>II:4820645-4820832.-.C33F10.7.5prime.C33F10.7b
GFF LINE C33F10.7 - FIRST_EXON: II:4820645-4820832 FIRST_INTRON: II:4820342-4820644 C33F10.7b
5primeExons: chrII:4820645-4820832
BOUNDING_INTRON: chrII:4820342-4820644
WBGene00016355_C33F10.7_lact-5_protein-coding J013 chrII:4820342-4820644 1.035 ceh32_T4 end1_T4 0.000 5primeExons_BOUNDING_INTRON
WBGene00016355_C33F10.7_lact-5_protein-coding J013 chrII:4820342-4820644 1.054 ceh32_T4 nhr25_T4 0.000 5primeExons_BOUNDING_INTRON
 
>II:4908808-4908942.+.R05F9.1.5prime.R05F9.1c
GFF LINE R05F9.1 + FIRST_EXON: II:4908808-4908942 FIRST_INTRON: II:4908943-4909331 R05F9.1c
5primeExons: chrII:4908808-4908942
BOUNDING_INTRON: chrII:4908943-4909331
 
>II:495424-495488.+.W07E6.3.5prime.W07E6.3b
GFF LINE W07E6.3 + FIRST_EXON: II:495424-495488 FIRST_INTRON: II:495489-495537 W07E6.3b
5primeExons: chrII:495424-495488
BOUNDING_INTRON: chrII:495489-495537
 
>II:4983479-4983568.+.T27F7.2.5prime.T27F7.2c
GFF LINE T27F7.2 + FIRST_EXON: II:4983479-4983568 FIRST_INTRON: II:4983569-4985072 T27F7.2c
5primeExons: chrII:4983479-4983568
WBGene00020867_T27F7.2_shc-2_protein-coding E008 chrII:4983479-4983568 1.199 hlh1_T0 end1_T0 0.000 5primeExons_EXON
WBGene00020867_T27F7.2_shc-2_protein-coding E008 chrII:4983479-4983568 1.068 tbx37_T0 end1_T0 0.000 5primeExons_EXON
BOUNDING_INTRON: chrII:4983569-4985072
WBGene00020867_T27F7.2_shc-2_protein-coding J023 chrII:4983569-4985072 1.005 hlh1_T0 end1_T0 0.000 5primeExons_BOUNDING_INTRON
 
>II:4994217-4994429.+.T27F7.1.5prime.T27F7.1.1
GFF LINE T27F7.1 + FIRST_EXON: II:4994217-4994429 FIRST_INTRON: II:4994430-4994472 T27F7.1.1
5primeExons: chrII:4994217-4994429
BOUNDING_INTRON: chrII:4994430-4994472
 
>II:51652-51882.+.C23H3.4.5prime.C23H3.4a.1
GFF LINE C23H3.4 + FIRST_EXON: II:51652-51882 FIRST_INTRON: II:51883-51937 C23H3.4a.1
5primeExons: chrII:51652-51882
BOUNDING_INTRON: chrII:51883-51937
 
>II:5338172-5338356.+.F08B1.1.5prime.F08B1.1c.1
GFF LINE F08B1.1 + FIRST_EXON: II:5338172-5338356 FIRST_INTRON: II:5338357-5338739 F08B1.1c.1
5primeExons: chrII:5338172-5338356
BOUNDING_INTRON: chrII:5338357-5338739
 
>II:5378842-5379217.+.F09E5.15.5prime.F09E5.15a
GFF LINE F09E5.15 + FIRST_EXON: II:5378842-5379217 FIRST_INTRON: II:5379218-5379281 F09E5.15a
5primeExons: chrII:5378842-5379217
BOUNDING_INTRON: chrII:5379218-5379281
 
>II:5506240-5506394.+.ZK177.4.5prime.ZK177.4.1
GFF LINE ZK177.4 + FIRST_EXON: II:5506240-5506394 FIRST_INTRON: II:5506395-5506441 ZK177.4.1
5primeExons: chrII:5506240-5506394
BOUNDING_INTRON: chrII:5506395-5506441
 
>II:5511011-5511208.-.ZK177.8.5prime.ZK177.8b.1
GFF LINE ZK177.8 - FIRST_EXON: II:5511011-5511208 FIRST_INTRON: II:5510960-5511010 ZK177.8b.1
5primeExons: chrII:5511011-5511208
BOUNDING_INTRON: chrII:5510960-5511010
WBGene00022673_ZK177.8_ZK177.8_protein-coding J017 chrII:5510960-5511010 1.077 ceh32_T1 end1_T1 0.090 5primeExons_BOUNDING_INTRON
 
>II:5724659-5724730.-.C18A3.6.5prime.C18A3.6b
GFF LINE C18A3.6 - FIRST_EXON: II:5724659-5724730 FIRST_INTRON: II:5723290-5724658 C18A3.6b
5primeExons: chrII:5724659-5724730
BOUNDING_INTRON: chrII:5723290-5724658
 
>II:579505-579892.-.W08F4.8.5prime.W08F4.8a
GFF LINE W08F4.8 - FIRST_EXON: II:579505-579892 FIRST_INTRON: II:579459-579504 W08F4.8a
5primeExons: chrII:579505-579892
BOUNDING_INTRON: chrII:579459-579504
 
>II:5847746-5847887.+.H41C03.3.5prime.H41C03.3.1
GFF LINE H41C03.3 + FIRST_EXON: II:5847746-5847887 FIRST_INTRON: II:5847888-5847935 H41C03.3.1
5primeExons: chrII:5847746-5847887
WBGene00019270_H41C03.3_H41C03.3_protein-coding E003 chrII:5847746-5847887 11.987 end1_T2 cnd1_T2 0.068 5primeExons_EXON
BOUNDING_INTRON: chrII:5847888-5847935
 
>II:5890487-5890651.+.F55C12.1.5prime.F55C12.1a.1
GFF LINE F55C12.1 + FIRST_EXON: II:5890487-5890651 FIRST_INTRON: II:5890652-5890886 F55C12.1a.1
5primeExons: chrII:5890487-5890651
BOUNDING_INTRON: chrII:5890652-5890886
 
>II:5912557-5912667.+.F59G1.1.5prime.F59G1.1b.1
GFF LINE F59G1.1 + FIRST_EXON: II:5912557-5912667 FIRST_INTRON: II:5912668-5915053 F59G1.1b.1
5primeExons: chrII:5912557-5912667
WBGene00019127_F59G1.1_cgt-3_protein-coding E002 chrII:5912557-5912664 1.002 ceh32_T4 nhr25_T4 0.000 5primeExons_EXON
WBGene00019127_F59G1.1_cgt-3_protein-coding E002 chrII:5912557-5912664 1.023 tbx37_T0 end1_T0 0.010 5primeExons_EXON
WBGene00019127_F59G1.1_cgt-3_protein-coding E002 chrII:5912557-5912664 1.083 ceh32_T2 nhr25_T2 0.000 5primeExons_EXON
WBGene00019127_F59G1.1_cgt-3_protein-coding E002 chrII:5912557-5912664 1.117 cnd1_T2 pha4_T2 0.000 5primeExons_EXON
WBGene00019127_F59G1.1_cgt-3_protein-coding E002 chrII:5912557-5912664 1.143 ceh32_T2 hlh1_T2 0.002 5primeExons_EXON
WBGene00019127_F59G1.1_cgt-3_protein-coding E002 chrII:5912557-5912664 1.219 ceh32_T3 pha4_T3 0.001 5primeExons_EXON
WBGene00019127_F59G1.1_cgt-3_protein-coding E002 chrII:5912557-5912664 1.269 ceh32_T1 nhr25_T1 0.000 5primeExons_EXON
WBGene00019127_F59G1.1_cgt-3_protein-coding E002 chrII:5912557-5912664 1.296 ceh32_T0 pha4_T0 0.028 5primeExons_EXON
WBGene00019127_F59G1.1_cgt-3_protein-coding E002 chrII:5912557-5912664 1.296 cnd1_T2 end1_T2 0.000 5primeExons_EXON
WBGene00019127_F59G1.1_cgt-3_protein-coding E002 chrII:5912557-5912664 1.298 ceh32_T1 hlh1_T1 0.000 5primeExons_EXON
WBGene00019127_F59G1.1_cgt-3_protein-coding E002 chrII:5912557-5912664 1.441 ceh32_T3 end1_T3 0.000 5primeExons_EXON
WBGene00019127_F59G1.1_cgt-3_protein-coding E002 chrII:5912557-5912664 1.504 ceh32_T4 pha4_T4 0.000 5primeExons_EXON
WBGene00019127_F59G1.1_cgt-3_protein-coding E002 chrII:5912557-5912664 1.740 ceh32_T0 end1_T0 0.000 5primeExons_EXON
WBGene00019127_F59G1.1_cgt-3_protein-coding E002 chrII:5912557-5912664 1.744 ceh32_T4 end1_T4 0.000 5primeExons_EXON
WBGene00019127_F59G1.1_cgt-3_protein-coding E002 chrII:5912557-5912664 1.793 ceh32_T2 pha4_T2 0.000 5primeExons_EXON
WBGene00019127_F59G1.1_cgt-3_protein-coding E002 chrII:5912557-5912664 1.836 ceh32_T1 pha4_T1 0.000 5primeExons_EXON
WBGene00019127_F59G1.1_cgt-3_protein-coding E002 chrII:5912557-5912664 1.966 ceh32_T2 end1_T2 0.000 5primeExons_EXON
WBGene00019127_F59G1.1_cgt-3_protein-coding E002 chrII:5912557-5912664 2.085 ceh32_T1 end1_T1 0.000 5primeExons_EXON
BOUNDING_INTRON: chrII:5912668-5915053
WBGene00019127_F59G1.1_cgt-3_protein-coding J018 chrII:5912668-5915053 1.073 ceh32_T2 end1_T2 0.000 5primeExons_BOUNDING_INTRON
WBGene00019127_F59G1.1_cgt-3_protein-coding J018 chrII:5912668-5915053 1.095 ceh32_T3 end1_T3 0.000 5primeExons_BOUNDING_INTRON
WBGene00019127_F59G1.1_cgt-3_protein-coding J018 chrII:5912668-5915053 1.409 ceh32_T4 end1_T4 0.000 5primeExons_BOUNDING_INTRON
WBGene00019127_F59G1.1_cgt-3_protein-coding J018 chrII:5912668-5915053 1.109 cnd1_T2 end1_T2 0.000 5primeExons_BOUNDING_INTRON
WBGene00019127_F59G1.1_cgt-3_protein-coding J018 chrII:5912668-5915053 1.073 cnd1_T3 end1_T3 0.000 5primeExons_BOUNDING_INTRON
WBGene00019127_F59G1.1_cgt-3_protein-coding J018 chrII:5912668-5915053 1.204 cnd1_T4 end1_T4 0.000 5primeExons_BOUNDING_INTRON
WBGene00019127_F59G1.1_cgt-3_protein-coding J018 chrII:5912668-5915053 1.006 hlh1_T0 end1_T0 0.037 5primeExons_BOUNDING_INTRON
WBGene00019127_F59G1.1_cgt-3_protein-coding J018 chrII:5912668-5915053 1.301 hlh1_T2 end1_T2 0.007 5primeExons_BOUNDING_INTRON
WBGene00019127_F59G1.1_cgt-3_protein-coding J018 chrII:5912668-5915053 1.189 hlh1_T3 end1_T3 0.014 5primeExons_BOUNDING_INTRON
WBGene00019127_F59G1.1_cgt-3_protein-coding J018 chrII:5912668-5915053 1.394 hlh1_T4 end1_T4 0.035 5primeExons_BOUNDING_INTRON
WBGene00019127_F59G1.1_cgt-3_protein-coding J018 chrII:5912668-5915053 1.019 nhr25_T4 end1_T4 0.000 5primeExons_BOUNDING_INTRON
WBGene00019127_F59G1.1_cgt-3_protein-coding J018 chrII:5912668-5915053 1.061 tbx37_T0 end1_T0 0.002 5primeExons_BOUNDING_INTRON
WBGene00019127_F59G1.1_cgt-3_protein-coding J018 chrII:5912668-5915053 1.155 tbx37_T2 end1_T2 0.000 5primeExons_BOUNDING_INTRON
WBGene00019127_F59G1.1_cgt-3_protein-coding J018 chrII:5912668-5915053 1.149 tbx37_T3 end1_T3 0.000 5primeExons_BOUNDING_INTRON
WBGene00019127_F59G1.1_cgt-3_protein-coding J018 chrII:5912668-5915053 1.312 tbx37_T4 end1_T4 0.000 5primeExons_BOUNDING_INTRON
>II:5936441-5936484.+.F28B12.2.5prime.F28B12.2b
GFF LINE F28B12.2 + FIRST_EXON: II:5936441-5936484 FIRST_INTRON: II:5936485-5936571 F28B12.2b
5primeExons: chrII:5936441-5936484
WBGene00001208_F28B12.2_egl-44_protein-coding E003 chrII:5936446-5936484 1.002 ceh32_T1 end1_T1 0.000 5primeExons_EXON
WBGene00001208_F28B12.2_egl-44_protein-coding E003 chrII:5936446-5936484 1.064 ceh32_T1 pha4_T1 0.000 5primeExons_EXON
BOUNDING_INTRON: chrII:5936485-5936571
WBGene00001208_F28B12.2_egl-44_protein-coding J017 chrII:5936485-5936571 1.066 ceh32_T1 pha4_T1 0.000 5primeExons_BOUNDING_INTRON
>II:600724-600840.-.W04H10.3.5prime.W04H10.3b.1
GFF LINE W04H10.3 - FIRST_EXON: II:600724-600840 FIRST_INTRON: II:600564-600723 W04H10.3b.1
5primeExons: chrII:600724-600840
BOUNDING_INTRON: chrII:600564-600723
 
>II:6235003-6235505.-.T24H7.5.5prime.T24H7.5c.1
GFF LINE T24H7.5 - FIRST_EXON: II:6235003-6235505 FIRST_INTRON: II:6234865-6235002 T24H7.5c.1
5primeExons: chrII:6235003-6235505
WBGene00020784_T24H7.5_tat-4_protein-coding E003 chrII:6235003-6235505 1.118 ceh32_T1 hlh1_T1 0.030 5primeExons_EXON
WBGene00020784_T24H7.5_tat-4_protein-coding E003 chrII:6235003-6235505 1.638 ceh32_T2 end1_T2 0.003 5primeExons_EXON
WBGene00020784_T24H7.5_tat-4_protein-coding E003 chrII:6235003-6235505 1.385 ceh32_T3 end1_T3 0.000 5primeExons_EXON
WBGene00020784_T24H7.5_tat-4_protein-coding E003 chrII:6235003-6235505 1.900 ceh32_T4 end1_T4 0.000 5primeExons_EXON
WBGene00020784_T24H7.5_tat-4_protein-coding E003 chrII:6235003-6235505 1.465 cnd1_T4 end1_T4 0.000 5primeExons_EXON
WBGene00020784_T24H7.5_tat-4_protein-coding E003 chrII:6235003-6235505 1.270 hlh1_T2 end1_T2 0.002 5primeExons_EXON
WBGene00020784_T24H7.5_tat-4_protein-coding E003 chrII:6235003-6235505 1.759 hlh1_T3 end1_T3 0.000 5primeExons_EXON
WBGene00020784_T24H7.5_tat-4_protein-coding E003 chrII:6235003-6235505 1.937 hlh1_T4 end1_T4 0.000 5primeExons_EXON
WBGene00020784_T24H7.5_tat-4_protein-coding E003 chrII:6235003-6235505 1.063 nhr25_T0 cnd1_T0 0.000 5primeExons_EXON
WBGene00020784_T24H7.5_tat-4_protein-coding E003 chrII:6235003-6235505 1.767 nhr25_T2 end1_T2 0.000 5primeExons_EXON
WBGene00020784_T24H7.5_tat-4_protein-coding E003 chrII:6235003-6235505 1.112 nhr25_T3 cnd1_T3 0.001 5primeExons_EXON
WBGene00020784_T24H7.5_tat-4_protein-coding E003 chrII:6235003-6235505 2.004 nhr25_T3 end1_T3 0.000 5primeExons_EXON
WBGene00020784_T24H7.5_tat-4_protein-coding E003 chrII:6235003-6235505 1.964 nhr25_T4 end1_T4 0.000 5primeExons_EXON
WBGene00020784_T24H7.5_tat-4_protein-coding E003 chrII:6235003-6235505 1.430 pha4_T2 end1_T2 0.006 5primeExons_EXON
WBGene00020784_T24H7.5_tat-4_protein-coding E003 chrII:6235003-6235505 1.052 pha4_T3 cnd1_T3 0.048 5primeExons_EXON
WBGene00020784_T24H7.5_tat-4_protein-coding E003 chrII:6235003-6235505 1.939 pha4_T3 end1_T3 0.000 5primeExons_EXON
WBGene00020784_T24H7.5_tat-4_protein-coding E003 chrII:6235003-6235505 1.739 pha4_T4 end1_T4 0.000 5primeExons_EXON
WBGene00020784_T24H7.5_tat-4_protein-coding E003 chrII:6235003-6235505 1.158 tbx37_T2 end1_T2 0.001 5primeExons_EXON
WBGene00020784_T24H7.5_tat-4_protein-coding E003 chrII:6235003-6235505 1.974 tbx37_T3 end1_T3 0.000 5primeExons_EXON
WBGene00020784_T24H7.5_tat-4_protein-coding E003 chrII:6235003-6235505 2.083 tbx37_T4 end1_T4 0.000 5primeExons_EXON
BOUNDING_INTRON: chrII:6234865-6235002
WBGene00020784_T24H7.5_tat-4_protein-coding J023 chrII:6234865-6235002 1.357 end1_T1 cnd1_T1 0.004 5primeExons_BOUNDING_INTRON
WBGene00020784_T24H7.5_tat-4_protein-coding J023 chrII:6234865-6235002 1.294 nhr25_T1 cnd1_T1 0.003 5primeExons_BOUNDING_INTRON
WBGene00020784_T24H7.5_tat-4_protein-coding J023 chrII:6234865-6235002 1.102 nhr25_T4 end1_T4 0.000 5primeExons_BOUNDING_INTRON
WBGene00020784_T24H7.5_tat-4_protein-coding J023 chrII:6234865-6235002 1.472 pha4_T1 cnd1_T1 0.003 5primeExons_BOUNDING_INTRON
WBGene00020784_T24H7.5_tat-4_protein-coding J023 chrII:6234865-6235002 1.159 pha4_T3 end1_T3 0.000 5primeExons_BOUNDING_INTRON
WBGene00020784_T24H7.5_tat-4_protein-coding J023 chrII:6234865-6235002 1.176 pha4_T4 end1_T4 0.000 5primeExons_BOUNDING_INTRON
WBGene00020784_T24H7.5_tat-4_protein-coding J023 chrII:6234865-6235002 1.006 tbx37_T4 end1_T4 0.000 5primeExons_BOUNDING_INTRON
 
>II:6277604-6277851.+.F13H8.10.5prime.F13H8.10c.1
GFF LINE F13H8.10 + FIRST_EXON: II:6277604-6277851 FIRST_INTRON: II:6277852-6277905 F13H8.10c.1
5primeExons: chrII:6277604-6277851
BOUNDING_INTRON: chrII:6277852-6277905
 
>II:6712106-6712227.-.T14B4.7.5prime.T14B4.7a
GFF LINE T14B4.7 - FIRST_EXON: II:6712106-6712227 FIRST_INTRON: II:6712052-6712105 T14B4.7a
5primeExons: chrII:6712106-6712227
BOUNDING_INTRON: chrII:6712052-6712105
WBGene00001072_T14B4.7_dpy-10_protein-coding J011 chrII:6712052-6712105 1.217 ceh32_T1 pha4_T1 0.020 5primeExons_BOUNDING_INTRON
 
>II:6845362-6846487.+.C04A2.3.5prime.C04A2.3c.1
GFF LINE C04A2.3 + FIRST_EXON: II:6845362-6846487 FIRST_INTRON: II:6846488-6846536 C04A2.3c.1
5primeExons: chrII:6845362-6846487
BOUNDING_INTRON: chrII:6846488-6846536
 
>II:6907218-6907290.-.B0252.3.5prime.B0252.3c
GFF LINE B0252.3 - FIRST_EXON: II:6907218-6907290 FIRST_INTRON: II:6905339-6907217 B0252.3c
5primeExons: chrII:6907218-6907290
BOUNDING_INTRON: chrII:6905339-6907217
 
>II:6944305-6944555.+.F22D3.2.5prime.F22D3.2c
GFF LINE F22D3.2 + FIRST_EXON: II:6944305-6944555 FIRST_INTRON: II:6944556-6944737 F22D3.2c
5primeExons: chrII:6944305-6944555
BOUNDING_INTRON: chrII:6944556-6944737
 
>II:6959313-6959421.-.C15F1.3.5prime.C15F1.3c
GFF LINE C15F1.3 - FIRST_EXON: II:6959313-6959421 FIRST_INTRON: II:6959268-6959312 C15F1.3c
5primeExons: chrII:6959313-6959421
BOUNDING_INTRON: chrII:6959268-6959312
WBGene00006605_C15F1.3_tra-2_protein-coding J030 chrII:6959268-6959312 1.023 hlh1_T1 ceh32_T1 0.004 5primeExons_BOUNDING_INTRON
 
>II:6973418-6973501.-.C15F1.7.5prime.C15F1.7b.1
GFF LINE C15F1.7 - FIRST_EXON: II:6973418-6973501 FIRST_INTRON: II:6973375-6973417 C15F1.7b.1
5primeExons: chrII:6973418-6973501
BOUNDING_INTRON: chrII:6973375-6973417
WBGene00004930_C15F1.7_sod-1_protein-coding J009 chrII:6973375-6973417 1.092 ceh32_T1 end1_T1 0.001 5primeExons_BOUNDING_INTRON
WBGene00004930_C15F1.7_sod-1_protein-coding J009 chrII:6973375-6973417 1.180 ceh32_T1 pha4_T1 0.000 5primeExons_BOUNDING_INTRON
WBGene00004930_C15F1.7_sod-1_protein-coding J009 chrII:6973375-6973417 1.175 ceh32_T2 end1_T2 0.000 5primeExons_BOUNDING_INTRON
WBGene00004930_C15F1.7_sod-1_protein-coding J009 chrII:6973375-6973417 1.279 ceh32_T2 pha4_T2 0.000 5primeExons_BOUNDING_INTRON
WBGene00004930_C15F1.7_sod-1_protein-coding J009 chrII:6973375-6973417 1.017 ceh32_T3 pha4_T3 0.001 5primeExons_BOUNDING_INTRON
WBGene00004930_C15F1.7_sod-1_protein-coding J009 chrII:6973375-6973417 1.273 ceh32_T4 pha4_T4 0.000 5primeExons_BOUNDING_INTRON
 
>II:7222959-7223054.-.E04F6.11.5prime.E04F6.11a
GFF LINE E04F6.11 - FIRST_EXON: II:7222959-7223054 FIRST_INTRON: II:7222637-7222958 E04F6.11a
5primeExons: chrII:7222959-7223054
BOUNDING_INTRON: chrII:7222637-7222958
 
>II:7236921-7237037.-.F32A5.5.5prime.F32A5.5b.1
GFF LINE F32A5.5 - FIRST_EXON: II:7236921-7237037 FIRST_INTRON: II:7236870-7236920 F32A5.5b.1
5primeExons: chrII:7236921-7237037
BOUNDING_INTRON: chrII:7236870-7236920
 
>II:723895-724023.+.Y39F10B.1.5prime.Y39F10B.1b
GFF LINE Y39F10B.1 + FIRST_EXON: II:723895-724023 FIRST_INTRON: II:724024-724427 Y39F10B.1b
5primeExons: chrII:723895-724023
WBGene00021456_Y39F10B.1_Y39F10B.1_protein-coding E002 chrII:723895-724023 1.026 ceh32_T1 nhr25_T1 0.000 5primeExons_EXON
WBGene00021456_Y39F10B.1_Y39F10B.1_protein-coding E002 chrII:723895-724023 1.100 ceh32_T1 hlh1_T1 0.001 5primeExons_EXON
WBGene00021456_Y39F10B.1_Y39F10B.1_protein-coding E002 chrII:723895-724023 1.411 ceh32_T1 pha4_T1 0.000 5primeExons_EXON
WBGene00021456_Y39F10B.1_Y39F10B.1_protein-coding E002 chrII:723895-724023 1.485 ceh32_T1 end1_T1 0.000 5primeExons_EXON
WBGene00021456_Y39F10B.1_Y39F10B.1_protein-coding E002 chrII:723895-724023 1.218 ceh32_T2 nhr25_T2 0.000 5primeExons_EXON
WBGene00021456_Y39F10B.1_Y39F10B.1_protein-coding E002 chrII:723895-724023 1.414 ceh32_T2 hlh1_T2 0.000 5primeExons_EXON
WBGene00021456_Y39F10B.1_Y39F10B.1_protein-coding E002 chrII:723895-724023 1.740 ceh32_T2 pha4_T2 0.000 5primeExons_EXON
WBGene00021456_Y39F10B.1_Y39F10B.1_protein-coding E002 chrII:723895-724023 1.932 ceh32_T2 end1_T2 0.000 5primeExons_EXON
WBGene00021456_Y39F10B.1_Y39F10B.1_protein-coding E002 chrII:723895-724023 1.304 ceh32_T3 pha4_T3 0.000 5primeExons_EXON
WBGene00021456_Y39F10B.1_Y39F10B.1_protein-coding E002 chrII:723895-724023 1.323 ceh32_T3 end1_T3 0.000 5primeExons_EXON
WBGene00021456_Y39F10B.1_Y39F10B.1_protein-coding E002 chrII:723895-724023 1.007 ceh32_T4 nhr25_T4 0.000 5primeExons_EXON
WBGene00021456_Y39F10B.1_Y39F10B.1_protein-coding E002 chrII:723895-724023 1.264 ceh32_T4 end1_T4 0.000 5primeExons_EXON
WBGene00021456_Y39F10B.1_Y39F10B.1_protein-coding E002 chrII:723895-724023 1.701 ceh32_T4 pha4_T4 0.000 5primeExons_EXON
WBGene00021456_Y39F10B.1_Y39F10B.1_protein-coding E002 chrII:723895-724023 1.267 cnd1_T2 pha4_T2 0.000 5primeExons_EXON
WBGene00021456_Y39F10B.1_Y39F10B.1_protein-coding E002 chrII:723895-724023 1.465 cnd1_T2 end1_T2 0.000 5primeExons_EXON
WBGene00021456_Y39F10B.1_Y39F10B.1_protein-coding E002 chrII:723895-724023 1.047 cnd1_T4 end1_T4 0.000 5primeExons_EXON
WBGene00021456_Y39F10B.1_Y39F10B.1_protein-coding E002 chrII:723895-724023 1.475 cnd1_T4 pha4_T4 0.000 5primeExons_EXON
BOUNDING_INTRON: chrII:724024-724427
WBGene00021456_Y39F10B.1_Y39F10B.1_protein-coding J010 chrII:724024-724427 1.264 ceh32_T3 end1_T3 0.006 5primeExons_BOUNDING_INTRON
WBGene00021456_Y39F10B.1_Y39F10B.1_protein-coding J010 chrII:724024-724427 1.145 hlh1_T3 end1_T3 0.027 5primeExons_BOUNDING_INTRON
 
>II:7253420-7253532.+.F32A5.1.5prime.F32A5.1b
GFF LINE F32A5.1 + FIRST_EXON: II:7253420-7253532 FIRST_INTRON: II:7253533-7253588 F32A5.1b
5primeExons: chrII:7253420-7253532
BOUNDING_INTRON: chrII:7253533-7253588
 
>II:7346510-7346601.+.F21D12.1.5prime.F21D12.1c.1
GFF LINE F21D12.1 + FIRST_EXON: II:7346510-7346601 FIRST_INTRON: II:7346602-7346649 F21D12.1c.1
5primeExons: chrII:7346510-7346601
BOUNDING_INTRON: chrII:7346602-7346649
WBGene00003620_F21D12.1_nhr-21_protein-coding J021 chrII:7346602-7346649 1.185 nhr25_T0 end1_T0 0.054 5primeExons_BOUNDING_INTRON
 
>II:7352297-7352518.-.F43E2.8.5prime.F43E2.8a.1
GFF LINE F43E2.8 - FIRST_EXON: II:7352297-7352518 FIRST_INTRON: II:7352249-7352296 F43E2.8a.1
5primeExons: chrII:7352297-7352518
WBGene00002008_F43E2.8_hsp-4_protein-coding E007 chrII:7352297-7352518 1.017 ceh32_T1 pha4_T1 0.000 5primeExons_EXON
WBGene00002008_F43E2.8_hsp-4_protein-coding E007 chrII:7352297-7352518 1.002 ceh32_T4 pha4_T4 0.000 5primeExons_EXON
BOUNDING_INTRON: chrII:7352249-7352296
 
>II:7589410-7589564.-.F35D2.5.5prime.F35D2.5c
GFF LINE F35D2.5 - FIRST_EXON: II:7589410-7589564 FIRST_INTRON: II:7589295-7589409 F35D2.5c
5primeExons: chrII:7589410-7589564
BOUNDING_INTRON: chrII:7589295-7589409
 
>II:7591982-7592024.-.F35D2.5.5prime.F35D2.5b
GFF LINE F35D2.5 - FIRST_EXON: II:7591982-7592024 FIRST_INTRON: II:7591880-7591981 F35D2.5b
5primeExons: chrII:7591982-7592024
BOUNDING_INTRON: chrII:7591880-7591981
 
>II:7613067-7613299.-.R07G3.7.5prime.R07G3.7b.1
GFF LINE R07G3.7 - FIRST_EXON: II:7613067-7613299 FIRST_INTRON: II:7613019-7613066 R07G3.7b.1
5primeExons: chrII:7613067-7613299
BOUNDING_INTRON: chrII:7613019-7613066
WBGene00019943_R07G3.7_R07G3.7_protein-coding J010 chrII:7613019-7613066 1.038 ceh32_T1 pha4_T1 0.000 5primeExons_BOUNDING_INTRON
WBGene00019943_R07G3.7_R07G3.7_protein-coding J010 chrII:7613019-7613066 1.114 ceh32_T1 end1_T1 0.000 5primeExons_BOUNDING_INTRON
WBGene00019943_R07G3.7_R07G3.7_protein-coding J010 chrII:7613019-7613066 1.002 ceh32_T2 end1_T2 0.000 5primeExons_BOUNDING_INTRON
WBGene00019943_R07G3.7_R07G3.7_protein-coding J010 chrII:7613019-7613066 1.033 ceh32_T4 nhr25_T4 0.000 5primeExons_BOUNDING_INTRON
WBGene00019943_R07G3.7_R07G3.7_protein-coding J010 chrII:7613019-7613066 1.254 ceh32_T4 end1_T4 0.000 5primeExons_BOUNDING_INTRON
WBGene00019943_R07G3.7_R07G3.7_protein-coding J010 chrII:7613019-7613066 1.482 ceh32_T4 pha4_T4 0.000 5primeExons_BOUNDING_INTRON
 
>II:7662221-7662288.-.F18A1.6.5prime.F18A1.6b.1
GFF LINE F18A1.6 - FIRST_EXON: II:7662221-7662288 FIRST_INTRON: II:7662015-7662220 F18A1.6b.1
5primeExons: chrII:7662221-7662288
WBGene00017547_F18A1.6_alfa-1_protein-coding E010 chrII:7662221-7662288 1.647 ceh32_T3 end1_T3 0.000 5primeExons_EXON
WBGene00017547_F18A1.6_alfa-1_protein-coding E010 chrII:7662221-7662288 1.142 cnd1_T3 end1_T3 0.069 5primeExons_EXON
WBGene00017547_F18A1.6_alfa-1_protein-coding E010 chrII:7662221-7662288 1.183 cnd1_T4 end1_T4 0.016 5primeExons_EXON
WBGene00017547_F18A1.6_alfa-1_protein-coding E010 chrII:7662221-7662288 1.112 hlh1_T3 end1_T3 0.019 5primeExons_EXON
WBGene00017547_F18A1.6_alfa-1_protein-coding E010 chrII:7662221-7662288 1.467 nhr25_T3 end1_T3 0.003 5primeExons_EXON
WBGene00017547_F18A1.6_alfa-1_protein-coding E010 chrII:7662221-7662288 1.231 nhr25_T4 end1_T4 0.004 5primeExons_EXON
WBGene00017547_F18A1.6_alfa-1_protein-coding E010 chrII:7662221-7662288 1.347 tbx37_T3 end1_T3 0.012 5primeExons_EXON
WBGene00017547_F18A1.6_alfa-1_protein-coding E010 chrII:7662221-7662288 1.382 tbx37_T4 end1_T4 0.019 5primeExons_EXON
BOUNDING_INTRON: chrII:7662015-7662220
WBGene00017547_F18A1.6_alfa-1_protein-coding J020 chrII:7662015-7662220 1.738 ceh32_T3 end1_T3 0.000 5primeExons_BOUNDING_INTRON
WBGene00017547_F18A1.6_alfa-1_protein-coding J020 chrII:7662015-7662220 1.229 cnd1_T3 end1_T3 0.031 5primeExons_BOUNDING_INTRON
WBGene00017547_F18A1.6_alfa-1_protein-coding J020 chrII:7662015-7662220 1.180 cnd1_T4 end1_T4 0.011 5primeExons_BOUNDING_INTRON
WBGene00017547_F18A1.6_alfa-1_protein-coding J020 chrII:7662015-7662220 1.181 hlh1_T3 end1_T3 0.019 5primeExons_BOUNDING_INTRON
WBGene00017547_F18A1.6_alfa-1_protein-coding J020 chrII:7662015-7662220 1.497 nhr25_T3 end1_T3 0.001 5primeExons_BOUNDING_INTRON
WBGene00017547_F18A1.6_alfa-1_protein-coding J020 chrII:7662015-7662220 1.185 nhr25_T4 end1_T4 0.002 5primeExons_BOUNDING_INTRON
WBGene00017547_F18A1.6_alfa-1_protein-coding J020 chrII:7662015-7662220 1.424 tbx37_T3 end1_T3 0.004 5primeExons_BOUNDING_INTRON
WBGene00017547_F18A1.6_alfa-1_protein-coding J020 chrII:7662015-7662220 1.380 tbx37_T4 end1_T4 0.016 5primeExons_BOUNDING_INTRON
 
>II:7682475-7682543.+.F18A1.2.5prime.F18A1.2a.1
GFF LINE F18A1.2 + FIRST_EXON: II:7682475-7682543 FIRST_INTRON: II:7682544-7682588 F18A1.2a.1
5primeExons: chrII:7682475-7682543
BOUNDING_INTRON: chrII:7682544-7682588
 
>II:7714630-7714743.-.B0495.10.5prime.B0495.10b
GFF LINE B0495.10 - FIRST_EXON: II:7714630-7714743 FIRST_INTRON: II:7714530-7714629 B0495.10b
5primeExons: chrII:7714630-7714743
WBGene00007044_B0495.10_cpna-5_protein-coding E014 chrII:7714630-7714743 1.195 nhr25_T3 end1_T3 0.033 5primeExons_EXON
BOUNDING_INTRON: chrII:7714530-7714629
 
>II:7864507-7864640.+.T09A5.11.5prime.T09A5.11.1
GFF LINE T09A5.11 + FIRST_EXON: II:7864507-7864640 FIRST_INTRON: II:7864641-7864707 T09A5.11.1
5primeExons: chrII:7864507-7864640
WBGene00011638_T09A5.11_ostb-1_protein-coding E002 chrII:7864507-7864640 1.017 ceh32_T1 pha4_T1 0.000 5primeExons_EXON
WBGene00011638_T09A5.11_ostb-1_protein-coding E002 chrII:7864507-7864640 1.008 ceh32_T4 pha4_T4 0.000 5primeExons_EXON
BOUNDING_INTRON: chrII:7864641-7864707
 
>II:8066445-8067014.+.T05H10.6.5prime.T05H10.6a.1
GFF LINE T05H10.6 + FIRST_EXON: II:8066445-8067014 FIRST_INTRON: II:8067015-8067093 T05H10.6a.1
5primeExons: chrII:8066445-8067014
WBGene00011510_T05H10.6_pdha-1_protein-coding E004 chrII:8066445-8066447 1.088 end1_T4 nhr25_T4 0.029 5primeExons_EXON
WBGene00011510_T05H10.6_pdha-1_protein-coding E004 chrII:8066445-8066447 1.218 ceh32_T0 nhr25_T0 0.000 5primeExons_EXON
WBGene00011510_T05H10.6_pdha-1_protein-coding E004 chrII:8066445-8066447 1.234 end1_T1 ceh32_T1 0.037 5primeExons_EXON
WBGene00011510_T05H10.6_pdha-1_protein-coding E004 chrII:8066445-8066447 1.331 end1_T0 nhr25_T0 0.027 5primeExons_EXON
WBGene00011510_T05H10.6_pdha-1_protein-coding E004 chrII:8066445-8066447 1.345 cnd1_T2 nhr25_T2 0.000 5primeExons_EXON
WBGene00011510_T05H10.6_pdha-1_protein-coding E004 chrII:8066445-8066447 1.501 pha4_T1 ceh32_T1 0.042 5primeExons_EXON
WBGene00011510_T05H10.6_pdha-1_protein-coding E004 chrII:8066445-8066447 1.524 tbx37_T1 nhr25_T1 0.046 5primeExons_EXON
WBGene00011510_T05H10.6_pdha-1_protein-coding E004 chrII:8066445-8066447 1.539 end1_T2 nhr25_T2 0.029 5primeExons_EXON
WBGene00011510_T05H10.6_pdha-1_protein-coding E004 chrII:8066445-8066447 1.605 cnd1_T1 nhr25_T1 0.005 5primeExons_EXON
WBGene00011510_T05H10.6_pdha-1_protein-coding E004 chrII:8066445-8066447 1.686 hlh1_T1 nhr25_T1 0.057 5primeExons_EXON
WBGene00011510_T05H10.6_pdha-1_protein-coding E004 chrII:8066445-8066447 1.985 pha4_T2 nhr25_T2 0.008 5primeExons_EXON
WBGene00011510_T05H10.6_pdha-1_protein-coding E004 chrII:8066445-8066447 2.213 end1_T1 nhr25_T1 0.002 5primeExons_EXON
WBGene00011510_T05H10.6_pdha-1_protein-coding E004 chrII:8066445-8066447 2.493 pha4_T1 nhr25_T1 0.005 5primeExons_EXON
BOUNDING_INTRON: chrII:8067015-8067093
WBGene00011510_T05H10.6_pdha-1_protein-coding J009 chrII:8067015-8067093 1.056 pha4_T4 ceh32_T4 0.000 5primeExons_BOUNDING_INTRON
>II:8070535-8070688.-.T05H10.7.5prime.T05H10.7b
GFF LINE T05H10.7 - FIRST_EXON: II:8070535-8070688 FIRST_INTRON: II:8070482-8070534 T05H10.7b
5primeExons: chrII:8070535-8070688
BOUNDING_INTRON: chrII:8070482-8070534
 
>II:8138496-8138582.+.C41C4.8.5prime.C41C4.8.1
GFF LINE C41C4.8 + FIRST_EXON: II:8138496-8138582 FIRST_INTRON: II:8138583-8138630 C41C4.8.1
5primeExons: chrII:8138496-8138582
BOUNDING_INTRON: chrII:8138583-8138630
 
>II:8265189-8265252.+.K01C8.1.5prime.K01C8.1.1
GFF LINE K01C8.1 + FIRST_EXON: II:8265189-8265252 FIRST_INTRON: II:8265253-8265503 K01C8.1.1
5primeExons: chrII:8265189-8265252
BOUNDING_INTRON: chrII:8265253-8265503
 
>II:8431824-8431930.-.F14E5.4.5prime.F14E5.4.1
GFF LINE F14E5.4 - FIRST_EXON: II:8431824-8431930 FIRST_INTRON: II:8431780-8431823 F14E5.4.1
5primeExons: chrII:8431824-8431930
BOUNDING_INTRON: chrII:8431780-8431823
 
>II:8560827-8560964.-.F54C9.1.5prime.F54C9.1.1
GFF LINE F54C9.1 - FIRST_EXON: II:8560827-8560964 FIRST_INTRON: II:8560241-8560826 F54C9.1.1
5primeExons: chrII:8560827-8560964
BOUNDING_INTRON: chrII:8560241-8560826
 
>II:8602787-8602941.+.F28C6.7.5prime.F28C6.7a.1
GFF LINE F28C6.7 + FIRST_EXON: II:8602787-8602941 FIRST_INTRON: II:8602942-8603114 F28C6.7a.1
5primeExons: chrII:8602787-8602941
BOUNDING_INTRON: chrII:8602942-8603114
 
>II:874160-874262.+.T07D3.7.5prime.T07D3.7b
GFF LINE T07D3.7 + FIRST_EXON: II:874160-874262 FIRST_INTRON: II:874263-874859 T07D3.7b
5primeExons: chrII:874160-874262
BOUNDING_INTRON: chrII:874263-874859
WBGene00000106_T07D3.7_alg-2_protein-coding J009 chrII:874263-874859 1.177 ceh32_T0 pha4_T0 0.003 5primeExons_BOUNDING_INTRON
WBGene00000106_T07D3.7_alg-2_protein-coding J009 chrII:874263-874859 1.242 ceh32_T0 end1_T0 0.008 5primeExons_BOUNDING_INTRON
WBGene00000106_T07D3.7_alg-2_protein-coding J009 chrII:874263-874859 1.512 ceh32_T1 end1_T1 0.000 5primeExons_BOUNDING_INTRON
WBGene00000106_T07D3.7_alg-2_protein-coding J009 chrII:874263-874859 1.590 ceh32_T1 pha4_T1 0.000 5primeExons_BOUNDING_INTRON
WBGene00000106_T07D3.7_alg-2_protein-coding J009 chrII:874263-874859 1.519 ceh32_T2 end1_T2 0.000 5primeExons_BOUNDING_INTRON
WBGene00000106_T07D3.7_alg-2_protein-coding J009 chrII:874263-874859 1.622 ceh32_T2 pha4_T2 0.000 5primeExons_BOUNDING_INTRON
WBGene00000106_T07D3.7_alg-2_protein-coding J009 chrII:874263-874859 1.176 ceh32_T3 end1_T3 0.000 5primeExons_BOUNDING_INTRON
WBGene00000106_T07D3.7_alg-2_protein-coding J009 chrII:874263-874859 1.371 ceh32_T3 pha4_T3 0.000 5primeExons_BOUNDING_INTRON
WBGene00000106_T07D3.7_alg-2_protein-coding J009 chrII:874263-874859 1.450 ceh32_T4 pha4_T4 0.000 5primeExons_BOUNDING_INTRON
WBGene00000106_T07D3.7_alg-2_protein-coding J009 chrII:874263-874859 1.590 ceh32_T4 end1_T4 0.000 5primeExons_BOUNDING_INTRON
WBGene00000106_T07D3.7_alg-2_protein-coding J009 chrII:874263-874859 1.385 cnd1_T2 end1_T2 0.000 5primeExons_BOUNDING_INTRON
WBGene00000106_T07D3.7_alg-2_protein-coding J009 chrII:874263-874859 1.466 cnd1_T2 pha4_T2 0.000 5primeExons_BOUNDING_INTRON
WBGene00000106_T07D3.7_alg-2_protein-coding J009 chrII:874263-874859 1.018 cnd1_T3 pha4_T3 0.000 5primeExons_BOUNDING_INTRON
WBGene00000106_T07D3.7_alg-2_protein-coding J009 chrII:874263-874859 1.144 cnd1_T4 pha4_T4 0.000 5primeExons_BOUNDING_INTRON
WBGene00000106_T07D3.7_alg-2_protein-coding J009 chrII:874263-874859 1.283 cnd1_T4 end1_T4 0.019 5primeExons_BOUNDING_INTRON
 
>II:8745249-8745750.+.K08F8.1.5prime.K08F8.1c.3
GFF LINE K08F8.1 + FIRST_EXON: II:8745249-8745750 FIRST_INTRON: II:8745751-8745801 K08F8.1c.3
5primeExons: chrII:8745249-8745750
WBGene00010681_K08F8.1_mak-1_protein-coding E007 chrII:8745249-8745270 12.340 hlh1_T1 ceh32_T1 0.035 5primeExons_EXON
WBGene00010681_K08F8.1_mak-1_protein-coding E007 chrII:8745249-8745270 12.504 nhr25_T1 ceh32_T1 0.010 5primeExons_EXON
BOUNDING_INTRON: chrII:8745751-8745801
WBGene00010681_K08F8.1_mak-1_protein-coding J025 chrII:8745751-8745801 12.031 nhr25_T1 ceh32_T1 0.096 5primeExons_BOUNDING_INTRON
>II:8887254-8887360.+.T07D4.4.5prime.T07D4.4e.1
GFF LINE T07D4.4 + FIRST_EXON: II:8887254-8887360 FIRST_INTRON: II:8887361-8887405 T07D4.4e.1
5primeExons: chrII:8887254-8887360
BOUNDING_INTRON: chrII:8887361-8887405
 
>II:900666-900735.-.T07D3.9.5prime.T07D3.9a.1
GFF LINE T07D3.9 - FIRST_EXON: II:900666-900735 FIRST_INTRON: II:900617-900665 T07D3.9a.1
5primeExons: chrII:900666-900735
BOUNDING_INTRON: chrII:900617-900665
 
>II:9009074-9009191.-.F44G4.8.5prime.F44G4.8b
GFF LINE F44G4.8 - FIRST_EXON: II:9009074-9009191 FIRST_INTRON: II:9008060-9009073 F44G4.8b
5primeExons: chrII:9009074-9009191
BOUNDING_INTRON: chrII:9008060-9009073
 
>II:9198941-9199008.+.ZK1067.1.5prime.ZK1067.1b
GFF LINE ZK1067.1 + FIRST_EXON: II:9198941-9199008 FIRST_INTRON: II:9199009-9199188 ZK1067.1b
5primeExons: chrII:9198941-9199008
WBGene00002299_ZK1067.1_let-23_protein-coding E003 chrII:9198941-9199008 1.394 ceh32_T3 end1_T3 0.081 5primeExons_EXON
WBGene00002299_ZK1067.1_let-23_protein-coding E003 chrII:9198941-9199008 1.588 hlh1_T3 end1_T3 0.032 5primeExons_EXON
BOUNDING_INTRON: chrII:9199009-9199188
 
>II:9215213-9215651.+.ZK1067.2.5prime.ZK1067.2a
GFF LINE ZK1067.2 + FIRST_EXON: II:9215213-9215651 FIRST_INTRON: II:9215652-9215762 ZK1067.2a
5primeExons: chrII:9215213-9215651
BOUNDING_INTRON: chrII:9215652-9215762
 
>II:9619120-9619243.-.T15H9.7.5prime.T15H9.7b
GFF LINE T15H9.7 - FIRST_EXON: II:9619120-9619243 FIRST_INTRON: II:9618838-9619119 T15H9.7b
5primeExons: chrII:9619120-9619243
BOUNDING_INTRON: chrII:9618838-9619119
 
>II:9655126-9655418.-.ZK1307.1.5prime.ZK1307.1b
GFF LINE ZK1307.1 - FIRST_EXON: II:9655126-9655418 FIRST_INTRON: II:9655069-9655125 ZK1307.1b
5primeExons: chrII:9655126-9655418
WBGene00014244_ZK1307.1_ZK1307.1_protein-coding E006 chrII:9655126-9655418 1.053 end1_T3 ceh32_T3 0.000 5primeExons_EXON
BOUNDING_INTRON: chrII:9655069-9655125
WBGene00014244_ZK1307.1_ZK1307.1_protein-coding J011 chrII:9655069-9655125 1.085 pha4_T4 ceh32_T4 0.055 5primeExons_BOUNDING_INTRON
 
>II:9939466-9939807.+.C05C10.5.5prime.C05C10.5c.1
GFF LINE C05C10.5 + FIRST_EXON: II:9939466-9939807 FIRST_INTRON: II:9939808-9939863 C05C10.5c.1
5primeExons: chrII:9939466-9939807
WBGene00007332_C05C10.5_C05C10.5_protein-coding E011 chrII:9939466-9939807 1.089 ceh32_T0 pha4_T0 0.001 5primeExons_EXON
WBGene00007332_C05C10.5_C05C10.5_protein-coding E011 chrII:9939466-9939807 1.196 ceh32_T0 nhr25_T0 0.002 5primeExons_EXON
WBGene00007332_C05C10.5_C05C10.5_protein-coding E011 chrII:9939466-9939807 1.438 ceh32_T0 end1_T0 0.000 5primeExons_EXON
WBGene00007332_C05C10.5_C05C10.5_protein-coding E011 chrII:9939466-9939807 1.185 ceh32_T1 end1_T1 0.061 5primeExons_EXON
WBGene00007332_C05C10.5_C05C10.5_protein-coding E011 chrII:9939466-9939807 1.207 ceh32_T1 nhr25_T1 0.033 5primeExons_EXON
WBGene00007332_C05C10.5_C05C10.5_protein-coding E011 chrII:9939466-9939807 1.539 ceh32_T2 end1_T2 0.011 5primeExons_EXON
WBGene00007332_C05C10.5_C05C10.5_protein-coding E011 chrII:9939466-9939807 1.660 ceh32_T2 nhr25_T2 0.053 5primeExons_EXON
WBGene00007332_C05C10.5_C05C10.5_protein-coding E011 chrII:9939466-9939807 1.136 cnd1_T0 end1_T0 0.005 5primeExons_EXON
WBGene00007332_C05C10.5_C05C10.5_protein-coding E011 chrII:9939466-9939807 2.027 pha4_T3 nhr25_T3 0.093 5primeExons_EXON
BOUNDING_INTRON: chrII:9939808-9939863
 
>II:9974617-9974704.-.R53.7.5prime.R53.7a.1
GFF LINE R53.7 - FIRST_EXON: II:9974617-9974704 FIRST_INTRON: II:9973169-9974616 R53.7a.1
5primeExons: chrII:9974617-9974704
BOUNDING_INTRON: chrII:9973169-9974616
WBGene00011276_R53.7_aakg-5_protein-coding J010 chrII:9973169-9974616 1.290 ceh32_T1 nhr25_T1 0.080 5primeExons_BOUNDING_INTRON
WBGene00011276_R53.7_aakg-5_protein-coding J010 chrII:9973169-9974616 1.151 ceh32_T4 nhr25_T4 0.006 5primeExons_BOUNDING_INTRON
 
>II:9991369-9991429.+.ZK892.1.5prime.ZK892.1a
GFF LINE ZK892.1 + FIRST_EXON: II:9991369-9991429 FIRST_INTRON: II:9991430-9994275 ZK892.1a
5primeExons: chrII:9991369-9991429
BOUNDING_INTRON: chrII:9991430-9994275
 
>III:10093049-10093134.-.T16H12.5.5prime.T16H12.5b
GFF LINE T16H12.5 - FIRST_EXON: III:10093049-10093134 FIRST_INTRON: III:10092996-10093048 T16H12.5b
5primeExons: chrIII:10093049-10093134
BOUNDING_INTRON: chrIII:10092996-10093048
WBGene00011815_T16H12.5_bath-43_protein-coding J012 chrIII:10092996-10093048 1.061 ceh32_T1 end1_T1 0.000 5primeExons_BOUNDING_INTRON
WBGene00011815_T16H12.5_bath-43_protein-coding J012 chrIII:10092996-10093048 1.208 ceh32_T1 pha4_T1 0.000 5primeExons_BOUNDING_INTRON
WBGene00011815_T16H12.5_bath-43_protein-coding J012 chrIII:10092996-10093048 1.047 ceh32_T4 end1_T4 0.007 5primeExons_BOUNDING_INTRON
WBGene00011815_T16H12.5_bath-43_protein-coding J012 chrIII:10092996-10093048 1.240 ceh32_T4 pha4_T4 0.000 5primeExons_BOUNDING_INTRON
 
>III:10127794-10128077.+.ZK1128.6.5prime.ZK1128.6b.1
GFF LINE ZK1128.6 + FIRST_EXON: III:10127794-10128077 FIRST_INTRON: III:10128078-10128463 ZK1128.6b.1
5primeExons: chrIII:10127794-10128077
BOUNDING_INTRON: chrIII:10128078-10128463
 
>III:10213967-10214118.+.T20G5.4.5prime.T20G5.4b
GFF LINE T20G5.4 + FIRST_EXON: III:10213967-10214118 FIRST_INTRON: III:10214119-10214167 T20G5.4b
5primeExons: chrIII:10213967-10214118
BOUNDING_INTRON: chrIII:10214119-10214167
WBGene00011868_T20G5.4_best-18_protein-coding J012 chrIII:10214119-10214167 1.027 end1_T0 nhr25_T0 0.064 5primeExons_BOUNDING_INTRON
 
>III:10329696-10329792.-.T07C4.9.5prime.T07C4.9b.1
GFF LINE T07C4.9 - FIRST_EXON: III:10329696-10329792 FIRST_INTRON: III:10329548-10329695 T07C4.9b.1
5primeExons: chrIII:10329696-10329792
WBGene00003589_T07C4.9_nex-2_protein-coding E004 chrIII:10329696-10329792 1.155 ceh32_T0 nhr25_T0 0.001 5primeExons_EXON
WBGene00003589_T07C4.9_nex-2_protein-coding E004 chrIII:10329696-10329792 1.450 ceh32_T1 pha4_T1 0.004 5primeExons_EXON
WBGene00003589_T07C4.9_nex-2_protein-coding E004 chrIII:10329696-10329792 1.503 ceh32_T1 nhr25_T1 0.002 5primeExons_EXON
WBGene00003589_T07C4.9_nex-2_protein-coding E004 chrIII:10329696-10329792 1.093 ceh32_T3 nhr25_T3 0.002 5primeExons_EXON
WBGene00003589_T07C4.9_nex-2_protein-coding E004 chrIII:10329696-10329792 1.297 ceh32_T4 nhr25_T4 0.001 5primeExons_EXON
WBGene00003589_T07C4.9_nex-2_protein-coding E004 chrIII:10329696-10329792 1.181 end1_T0 tbx37_T0 0.000 5primeExons_EXON
WBGene00003589_T07C4.9_nex-2_protein-coding E004 chrIII:10329696-10329792 1.330 end1_T0 pha4_T0 0.000 5primeExons_EXON
WBGene00003589_T07C4.9_nex-2_protein-coding E004 chrIII:10329696-10329792 1.559 end1_T0 nhr25_T0 0.000 5primeExons_EXON
WBGene00003589_T07C4.9_nex-2_protein-coding E004 chrIII:10329696-10329792 2.137 end1_T0 cnd1_T0 0.000 5primeExons_EXON
WBGene00003589_T07C4.9_nex-2_protein-coding E004 chrIII:10329696-10329792 1.578 end1_T1 tbx37_T1 0.000 5primeExons_EXON
WBGene00003589_T07C4.9_nex-2_protein-coding E004 chrIII:10329696-10329792 2.015 end1_T1 pha4_T1 0.000 5primeExons_EXON
WBGene00003589_T07C4.9_nex-2_protein-coding E004 chrIII:10329696-10329792 2.110 end1_T1 nhr25_T1 0.000 5primeExons_EXON
WBGene00003589_T07C4.9_nex-2_protein-coding E004 chrIII:10329696-10329792 2.233 end1_T1 cnd1_T1 0.000 5primeExons_EXON
WBGene00003589_T07C4.9_nex-2_protein-coding E004 chrIII:10329696-10329792 1.654 end1_T2 pha4_T2 0.000 5primeExons_EXON
WBGene00003589_T07C4.9_nex-2_protein-coding E004 chrIII:10329696-10329792 1.756 end1_T2 tbx37_T2 0.000 5primeExons_EXON
WBGene00003589_T07C4.9_nex-2_protein-coding E004 chrIII:10329696-10329792 2.073 end1_T2 nhr25_T2 0.000 5primeExons_EXON
WBGene00003589_T07C4.9_nex-2_protein-coding E004 chrIII:10329696-10329792 1.243 end1_T2 ceh32_T2 0.009 5primeExons_EXON
WBGene00003589_T07C4.9_nex-2_protein-coding E004 chrIII:10329696-10329792 1.876 end1_T2 cnd1_T2 0.000 5primeExons_EXON
WBGene00003589_T07C4.9_nex-2_protein-coding E004 chrIII:10329696-10329792 1.495 end1_T3 tbx37_T3 0.001 5primeExons_EXON
WBGene00003589_T07C4.9_nex-2_protein-coding E004 chrIII:10329696-10329792 1.577 end1_T3 nhr25_T3 0.000 5primeExons_EXON
WBGene00003589_T07C4.9_nex-2_protein-coding E004 chrIII:10329696-10329792 1.244 end1_T3 cnd1_T3 0.023 5primeExons_EXON
WBGene00003589_T07C4.9_nex-2_protein-coding E004 chrIII:10329696-10329792 1.138 end1_T4 nhr25_T4 0.006 5primeExons_EXON
WBGene00003589_T07C4.9_nex-2_protein-coding E004 chrIII:10329696-10329792 1.074 hlh1_T0 nhr25_T0 0.001 5primeExons_EXON
WBGene00003589_T07C4.9_nex-2_protein-coding E004 chrIII:10329696-10329792 1.661 hlh1_T0 cnd1_T0 0.019 5primeExons_EXON
WBGene00003589_T07C4.9_nex-2_protein-coding E004 chrIII:10329696-10329792 1.312 hlh1_T1 pha4_T1 0.003 5primeExons_EXON
WBGene00003589_T07C4.9_nex-2_protein-coding E004 chrIII:10329696-10329792 1.371 hlh1_T1 nhr25_T1 0.000 5primeExons_EXON
WBGene00003589_T07C4.9_nex-2_protein-coding E004 chrIII:10329696-10329792 1.507 hlh1_T1 cnd1_T1 0.008 5primeExons_EXON
WBGene00003589_T07C4.9_nex-2_protein-coding E004 chrIII:10329696-10329792 1.054 hlh1_T2 pha4_T2 0.039 5primeExons_EXON
WBGene00003589_T07C4.9_nex-2_protein-coding E004 chrIII:10329696-10329792 1.136 hlh1_T2 tbx37_T2 0.013 5primeExons_EXON
WBGene00003589_T07C4.9_nex-2_protein-coding E004 chrIII:10329696-10329792 1.467 hlh1_T2 nhr25_T2 0.000 5primeExons_EXON
WBGene00003589_T07C4.9_nex-2_protein-coding E004 chrIII:10329696-10329792 1.282 hlh1_T2 cnd1_T2 0.024 5primeExons_EXON
WBGene00003589_T07C4.9_nex-2_protein-coding E004 chrIII:10329696-10329792 1.263 hlh1_T3 tbx37_T3 0.001 5primeExons_EXON
WBGene00003589_T07C4.9_nex-2_protein-coding E004 chrIII:10329696-10329792 1.346 hlh1_T3 nhr25_T3 0.000 5primeExons_EXON
WBGene00003589_T07C4.9_nex-2_protein-coding E004 chrIII:10329696-10329792 1.022 hlh1_T3 cnd1_T3 0.038 5primeExons_EXON
WBGene00003589_T07C4.9_nex-2_protein-coding E004 chrIII:10329696-10329792 1.140 hlh1_T4 nhr25_T4 0.000 5primeExons_EXON
BOUNDING_INTRON: chrIII:10329548-10329695
WBGene00003589_T07C4.9_nex-2_protein-coding J009 chrIII:10329548-10329695 1.679 ceh32_T1 nhr25_T1 0.013 5primeExons_BOUNDING_INTRON
WBGene00003589_T07C4.9_nex-2_protein-coding J009 chrIII:10329548-10329695 1.195 ceh32_T4 pha4_T4 0.037 5primeExons_BOUNDING_INTRON
WBGene00003589_T07C4.9_nex-2_protein-coding J009 chrIII:10329548-10329695 1.444 ceh32_T4 nhr25_T4 0.002 5primeExons_BOUNDING_INTRON
WBGene00003589_T07C4.9_nex-2_protein-coding J009 chrIII:10329548-10329695 1.096 end1_T2 tbx37_T2 0.031 5primeExons_BOUNDING_INTRON
WBGene00003589_T07C4.9_nex-2_protein-coding J009 chrIII:10329548-10329695 2.271 end1_T2 nhr25_T2 0.000 5primeExons_BOUNDING_INTRON
WBGene00003589_T07C4.9_nex-2_protein-coding J009 chrIII:10329548-10329695 1.152 hlh1_T0 nhr25_T0 0.036 5primeExons_BOUNDING_INTRON
WBGene00003589_T07C4.9_nex-2_protein-coding J009 chrIII:10329548-10329695 1.440 hlh1_T0 pha4_T0 0.036 5primeExons_BOUNDING_INTRON
WBGene00003589_T07C4.9_nex-2_protein-coding J009 chrIII:10329548-10329695 1.680 hlh1_T1 pha4_T1 0.031 5primeExons_BOUNDING_INTRON
WBGene00003589_T07C4.9_nex-2_protein-coding J009 chrIII:10329548-10329695 2.268 hlh1_T2 nhr25_T2 0.000 5primeExons_BOUNDING_INTRON
WBGene00003589_T07C4.9_nex-2_protein-coding J009 chrIII:10329548-10329695 1.369 hlh1_T3 nhr25_T3 0.000 5primeExons_BOUNDING_INTRON
WBGene00003589_T07C4.9_nex-2_protein-coding J009 chrIII:10329548-10329695 1.511 hlh1_T3 tbx37_T3 0.001 5primeExons_BOUNDING_INTRON
WBGene00003589_T07C4.9_nex-2_protein-coding J009 chrIII:10329548-10329695 1.089 hlh1_T4 pha4_T4 0.001 5primeExons_BOUNDING_INTRON
WBGene00003589_T07C4.9_nex-2_protein-coding J009 chrIII:10329548-10329695 1.326 hlh1_T4 nhr25_T4 0.000 5primeExons_BOUNDING_INTRON
WBGene00003589_T07C4.9_nex-2_protein-coding J009 chrIII:10329548-10329695 1.089 hlh1_T4 cnd1_T4 0.004 5primeExons_BOUNDING_INTRON
 
>III:10461628-10461724.+.D2045.1.5prime.D2045.1a
GFF LINE D2045.1 + FIRST_EXON: III:10461628-10461724 FIRST_INTRON: III:10461725-10461772 D2045.1a
5primeExons: chrIII:10461628-10461724
BOUNDING_INTRON: chrIII:10461725-10461772
 
>III:10464456-10464815.+.D2045.1.5prime.D2045.1b
GFF LINE D2045.1 + FIRST_EXON: III:10464456-10464815 FIRST_INTRON: III:10464816-10464868 D2045.1b
5primeExons: chrIII:10464456-10464815
BOUNDING_INTRON: chrIII:10464816-10464868
 
>III:10566591-10566704.+.Y45F3A.3.5prime.Y45F3A.3b.1
GFF LINE Y45F3A.3 + FIRST_EXON: III:10566591-10566704 FIRST_INTRON: III:10566705-10567404 Y45F3A.3b.1
5primeExons: chrIII:10566591-10566704
BOUNDING_INTRON: chrIII:10566705-10567404
WBGene00012860_Y45F3A.3_acdh-11_protein-coding J011 chrIII:10566705-10567404 1.012 ceh32_T2 end1_T2 0.001 5primeExons_BOUNDING_INTRON
WBGene00012860_Y45F3A.3_acdh-11_protein-coding J011 chrIII:10566705-10567404 1.115 ceh32_T3 end1_T3 0.000 5primeExons_BOUNDING_INTRON
WBGene00012860_Y45F3A.3_acdh-11_protein-coding J011 chrIII:10566705-10567404 1.032 ceh32_T4 nhr25_T4 0.000 5primeExons_BOUNDING_INTRON
WBGene00012860_Y45F3A.3_acdh-11_protein-coding J011 chrIII:10566705-10567404 1.121 ceh32_T4 end1_T4 0.000 5primeExons_BOUNDING_INTRON
 
>III:10599531-10599656.-.Y39A1A.1.5prime.Y39A1A.1c
GFF LINE Y39A1A.1 - FIRST_EXON: III:10599531-10599656 FIRST_INTRON: III:10598821-10599530 Y39A1A.1c
5primeExons: chrIII:10599531-10599656
BOUNDING_INTRON: chrIII:10598821-10599530
 
>III:10759669-10759800.+.K01G5.9.5prime.K01G5.9.1
GFF LINE K01G5.9 + FIRST_EXON: III:10759669-10759800 FIRST_INTRON: III:10759801-10759851 K01G5.9.1
5primeExons: chrIII:10759669-10759800
BOUNDING_INTRON: chrIII:10759801-10759851
WBGene00010480_K01G5.9_K01G5.9_protein-coding J014 chrIII:10759801-10759851 1.004 hlh1_T2 end1_T2 0.080 5primeExons_BOUNDING_INTRON
 
>III:10800978-10801099.-.K11D9.3.5prime.K11D9.3.1
GFF LINE K11D9.3 - FIRST_EXON: III:10800978-10801099 FIRST_INTRON: III:10800209-10800977 K11D9.3.1
5primeExons: chrIII:10800978-10801099
BOUNDING_INTRON: chrIII:10800209-10800977
 
>III:1080287-1080342.-.Y92C3B.3.5prime.Y92C3B.3a
GFF LINE Y92C3B.3 - FIRST_EXON: III:1080287-1080342 FIRST_INTRON: III:1080212-1080286 Y92C3B.3a
5primeExons: chrIII:1080287-1080342
BOUNDING_INTRON: chrIII:1080212-1080286
WBGene00004277_Y92C3B.3_rab-18_protein-coding J014 chrIII:1080212-1080286 1.040 ceh32_T2 nhr25_T2 0.000 5primeExons_BOUNDING_INTRON
WBGene00004277_Y92C3B.3_rab-18_protein-coding J014 chrIII:1080212-1080286 1.166 ceh32_T4 end1_T4 0.000 5primeExons_BOUNDING_INTRON
 
>III:10808341-10808459.+.K11D9.1.5prime.K11D9.1b
GFF LINE K11D9.1 + FIRST_EXON: III:10808341-10808459 FIRST_INTRON: III:10808460-10808599 K11D9.1b
5primeExons: chrIII:10808341-10808459
BOUNDING_INTRON: chrIII:10808460-10808599
WBGene00002219_K11D9.1_klp-7_protein-coding J009 chrIII:10808460-10808599 1.109 ceh32_T3 end1_T3 0.005 5primeExons_BOUNDING_INTRON
 
>III:11056000-11056276.+.Y48A6B.13.5prime.Y48A6B.13c
GFF LINE Y48A6B.13 + FIRST_EXON: III:11056000-11056276 FIRST_INTRON: III:11056277-11057283 Y48A6B.13c
5primeExons: chrIII:11056000-11056276
BOUNDING_INTRON: chrIII:11056277-11057283
WBGene00012973_Y48A6B.13_spat-2_protein-coding J016 chrIII:11056277-11057283 1.135 hlh1_T0 ceh32_T0 0.023 5primeExons_BOUNDING_INTRON
 
>III:11269917-11270021.-.Y47D3A.17.5prime.Y47D3A.17c
GFF LINE Y47D3A.17 - FIRST_EXON: III:11269917-11270021 FIRST_INTRON: III:11267715-11269916 Y47D3A.17c
5primeExons: chrIII:11269917-11270021
WBGene00012930_Y47D3A.17_obr-1_protein-coding E018 chrIII:11269917-11270021 1.162 ceh32_T1 nhr25_T1 0.023 5primeExons_EXON
WBGene00012930_Y47D3A.17_obr-1_protein-coding E018 chrIII:11269917-11270021 2.006 cnd1_T0 nhr25_T0 0.006 5primeExons_EXON
WBGene00012930_Y47D3A.17_obr-1_protein-coding E018 chrIII:11269917-11270021 1.215 cnd1_T1 nhr25_T1 0.064 5primeExons_EXON
WBGene00012930_Y47D3A.17_obr-1_protein-coding E018 chrIII:11269917-11270021 1.014 cnd1_T3 nhr25_T3 0.070 5primeExons_EXON
WBGene00012930_Y47D3A.17_obr-1_protein-coding E018 chrIII:11269917-11270021 1.567 end1_T0 nhr25_T0 0.000 5primeExons_EXON
WBGene00012930_Y47D3A.17_obr-1_protein-coding E018 chrIII:11269917-11270021 1.356 end1_T2 nhr25_T2 0.002 5primeExons_EXON
WBGene00012930_Y47D3A.17_obr-1_protein-coding E018 chrIII:11269917-11270021 1.867 hlh1_T0 nhr25_T0 0.008 5primeExons_EXON
WBGene00012930_Y47D3A.17_obr-1_protein-coding E018 chrIII:11269917-11270021 1.501 hlh1_T2 nhr25_T2 0.005 5primeExons_EXON
WBGene00012930_Y47D3A.17_obr-1_protein-coding E018 chrIII:11269917-11270021 2.502 pha4_T0 nhr25_T0 0.000 5primeExons_EXON
WBGene00012930_Y47D3A.17_obr-1_protein-coding E018 chrIII:11269917-11270021 1.319 pha4_T1 nhr25_T1 0.002 5primeExons_EXON
WBGene00012930_Y47D3A.17_obr-1_protein-coding E018 chrIII:11269917-11270021 2.180 pha4_T2 nhr25_T2 0.007 5primeExons_EXON
WBGene00012930_Y47D3A.17_obr-1_protein-coding E018 chrIII:11269917-11270021 1.125 pha4_T3 nhr25_T3 0.043 5primeExons_EXON
WBGene00012930_Y47D3A.17_obr-1_protein-coding E018 chrIII:11269917-11270021 1.497 tbx37_T0 nhr25_T0 0.067 5primeExons_EXON
WBGene00012930_Y47D3A.17_obr-1_protein-coding E018 chrIII:11269917-11270021 1.241 tbx37_T1 nhr25_T1 0.000 5primeExons_EXON
BOUNDING_INTRON: chrIII:11267715-11269916
 
>III:11576550-11576951.+.Y66D12A.8.5prime.Y66D12A.8b
GFF LINE Y66D12A.8 + FIRST_EXON: III:11576550-11576951 FIRST_INTRON: III:11576952-11578467 Y66D12A.8b
5primeExons: chrIII:11576550-11576951
BOUNDING_INTRON: chrIII:11576952-11578467
 
>III:11625242-11625349.+.Y66A7A.6.5prime.Y66A7A.6.1
GFF LINE Y66A7A.6 + FIRST_EXON: III:11625242-11625349 FIRST_INTRON: III:11625350-11625635 Y66A7A.6.1
5primeExons: chrIII:11625242-11625349
WBGene00001633_Y66A7A.6_gly-8_protein-coding E002 chrIII:11625242-11625349 1.019 ceh32_T1 hlh1_T1 0.013 5primeExons_EXON
WBGene00001633_Y66A7A.6_gly-8_protein-coding E002 chrIII:11625242-11625349 1.284 ceh32_T1 pha4_T1 0.043 5primeExons_EXON
BOUNDING_INTRON: chrIII:11625350-11625635
WBGene00001633_Y66A7A.6_gly-8_protein-coding J012 chrIII:11625350-11625635 1.016 ceh32_T0 nhr25_T0 0.001 5primeExons_BOUNDING_INTRON
WBGene00001633_Y66A7A.6_gly-8_protein-coding J012 chrIII:11625350-11625635 1.027 ceh32_T1 end1_T1 0.006 5primeExons_BOUNDING_INTRON
WBGene00001633_Y66A7A.6_gly-8_protein-coding J012 chrIII:11625350-11625635 1.233 ceh32_T1 pha4_T1 0.045 5primeExons_BOUNDING_INTRON
WBGene00001633_Y66A7A.6_gly-8_protein-coding J012 chrIII:11625350-11625635 1.404 ceh32_T1 hlh1_T1 0.005 5primeExons_BOUNDING_INTRON
WBGene00001633_Y66A7A.6_gly-8_protein-coding J012 chrIII:11625350-11625635 1.525 ceh32_T1 nhr25_T1 0.000 5primeExons_BOUNDING_INTRON
WBGene00001633_Y66A7A.6_gly-8_protein-coding J012 chrIII:11625350-11625635 1.177 ceh32_T2 nhr25_T2 0.000 5primeExons_BOUNDING_INTRON
WBGene00001633_Y66A7A.6_gly-8_protein-coding J012 chrIII:11625350-11625635 1.478 ceh32_T2 end1_T2 0.061 5primeExons_BOUNDING_INTRON
WBGene00001633_Y66A7A.6_gly-8_protein-coding J012 chrIII:11625350-11625635 13.138 ceh32_T2 pha4_T2 0.000 5primeExons_BOUNDING_INTRON
WBGene00001633_Y66A7A.6_gly-8_protein-coding J012 chrIII:11625350-11625635 1.002 ceh32_T4 nhr25_T4 0.000 5primeExons_BOUNDING_INTRON
WBGene00001633_Y66A7A.6_gly-8_protein-coding J012 chrIII:11625350-11625635 1.217 ceh32_T4 end1_T4 0.000 5primeExons_BOUNDING_INTRON
WBGene00001633_Y66A7A.6_gly-8_protein-coding J012 chrIII:11625350-11625635 1.218 ceh32_T4 pha4_T4 0.001 5primeExons_BOUNDING_INTRON
WBGene00001633_Y66A7A.6_gly-8_protein-coding J012 chrIII:11625350-11625635 12.325 cnd1_T2 pha4_T2 0.010 5primeExons_BOUNDING_INTRON
 
>III:11756398-11756613.-.C24H11.7.5prime.C24H11.7b
GFF LINE C24H11.7 - FIRST_EXON: III:11756398-11756613 FIRST_INTRON: III:11755537-11756397 C24H11.7b
5primeExons: chrIII:11756398-11756613
BOUNDING_INTRON: chrIII:11755537-11756397
 
>III:11833410-11833825.-.Y56A3A.1.5prime.Y56A3A.1b.1
GFF LINE Y56A3A.1 - FIRST_EXON: III:11833410-11833825 FIRST_INTRON: III:11832381-11833409 Y56A3A.1b.1
5primeExons: chrIII:11833410-11833825
BOUNDING_INTRON: chrIII:11832381-11833409
 
>III:11868723-11868855.-.Y56A3A.4.5prime.Y56A3A.4b.1
GFF LINE Y56A3A.4 - FIRST_EXON: III:11868723-11868855 FIRST_INTRON: III:11866207-11868722 Y56A3A.4b.1
5primeExons: chrIII:11868723-11868855
BOUNDING_INTRON: chrIII:11866207-11868722
WBGene00006396_Y56A3A.4_taf-12_protein-coding J013 chrIII:11866207-11868722 1.148 ceh32_T0 pha4_T0 0.002 5primeExons_BOUNDING_INTRON
WBGene00006396_Y56A3A.4_taf-12_protein-coding J013 chrIII:11866207-11868722 1.381 ceh32_T1 end1_T1 0.000 5primeExons_BOUNDING_INTRON
WBGene00006396_Y56A3A.4_taf-12_protein-coding J013 chrIII:11866207-11868722 1.480 ceh32_T1 pha4_T1 0.000 5primeExons_BOUNDING_INTRON
WBGene00006396_Y56A3A.4_taf-12_protein-coding J013 chrIII:11866207-11868722 1.262 ceh32_T2 end1_T2 0.000 5primeExons_BOUNDING_INTRON
WBGene00006396_Y56A3A.4_taf-12_protein-coding J013 chrIII:11866207-11868722 1.619 ceh32_T2 pha4_T2 0.000 5primeExons_BOUNDING_INTRON
WBGene00006396_Y56A3A.4_taf-12_protein-coding J013 chrIII:11866207-11868722 1.173 ceh32_T3 pha4_T3 0.001 5primeExons_BOUNDING_INTRON
WBGene00006396_Y56A3A.4_taf-12_protein-coding J013 chrIII:11866207-11868722 1.167 ceh32_T4 end1_T4 0.000 5primeExons_BOUNDING_INTRON
WBGene00006396_Y56A3A.4_taf-12_protein-coding J013 chrIII:11866207-11868722 1.287 ceh32_T4 pha4_T4 0.000 5primeExons_BOUNDING_INTRON
WBGene00006396_Y56A3A.4_taf-12_protein-coding J013 chrIII:11866207-11868722 1.151 cnd1_T2 pha4_T2 0.000 5primeExons_BOUNDING_INTRON
 
>III:11906869-11906909.-.Y56A3A.12.5prime.Y56A3A.12a.1
GFF LINE Y56A3A.12 - FIRST_EXON: III:11906869-11906909 FIRST_INTRON: III:11906789-11906868 Y56A3A.12a.1
5primeExons: chrIII:11906869-11906909
BOUNDING_INTRON: chrIII:11906789-11906868
WBGene00013232_Y56A3A.12_faah-4_protein-coding J015 chrIII:11906789-11906868 1.083 ceh32_T4 hlh1_T4 0.031 5primeExons_BOUNDING_INTRON
 
>III:12030605-12030634.-.Y79H2A.2.5prime.Y79H2A.2b
GFF LINE Y79H2A.2 - FIRST_EXON: III:12030605-12030634 FIRST_INTRON: III:12030347-12030604 Y79H2A.2b
5primeExons: chrIII:12030605-12030634
BOUNDING_INTRON: chrIII:12030347-12030604
 
>III:12367876-12368164.-.Y49E10.6.5prime.Y49E10.6a
GFF LINE Y49E10.6 - FIRST_EXON: III:12367876-12368164 FIRST_INTRON: III:12367817-12367875 Y49E10.6a
5primeExons: chrIII:12367876-12368164
BOUNDING_INTRON: chrIII:12367817-12367875
 
>III:12431639-12431753.+.Y49E10.16.5prime.Y49E10.16b
GFF LINE Y49E10.16 + FIRST_EXON: III:12431639-12431753 FIRST_INTRON: III:12431754-12432223 Y49E10.16b
5primeExons: chrIII:12431639-12431753
WBGene00013035_Y49E10.16_Y49E10.16_protein-coding E004 chrIII:12431639-12431753 1.413 pha4_T2 ceh32_T2 0.074 5primeExons_EXON
BOUNDING_INTRON: chrIII:12431754-12432223
 
>III:12597935-12598165.-.Y111B2A.10.5prime.Y111B2A.10b
GFF LINE Y111B2A.10 - FIRST_EXON: III:12597935-12598165 FIRST_INTRON: III:12597889-12597934 Y111B2A.10b
5primeExons: chrIII:12597935-12598165
BOUNDING_INTRON: chrIII:12597889-12597934
 
>III:12971698-12971820.-.Y39E4A.3.5prime.Y39E4A.3a
GFF LINE Y39E4A.3 - FIRST_EXON: III:12971698-12971820 FIRST_INTRON: III:12971628-12971697 Y39E4A.3a
5primeExons: chrIII:12971698-12971820
BOUNDING_INTRON: chrIII:12971628-12971697
 
>III:13000412-13000511.-.ZK1010.8.5prime.ZK1010.8.1
GFF LINE ZK1010.8 - FIRST_EXON: III:13000412-13000511 FIRST_INTRON: III:13000361-13000411 ZK1010.8.1
5primeExons: chrIII:13000412-13000511
BOUNDING_INTRON: chrIII:13000361-13000411
WBGene00014181_ZK1010.8_ZK1010.8_protein-coding J016 chrIII:13000361-13000411 1.053 cnd1_T3 end1_T3 0.006 5primeExons_BOUNDING_INTRON
WBGene00014181_ZK1010.8_ZK1010.8_protein-coding J016 chrIII:13000361-13000411 1.112 cnd1_T4 end1_T4 0.000 5primeExons_BOUNDING_INTRON
WBGene00014181_ZK1010.8_ZK1010.8_protein-coding J016 chrIII:13000361-13000411 1.116 hlh1_T3 end1_T3 0.017 5primeExons_BOUNDING_INTRON
WBGene00014181_ZK1010.8_ZK1010.8_protein-coding J016 chrIII:13000361-13000411 1.060 nhr25_T4 end1_T4 0.001 5primeExons_BOUNDING_INTRON
WBGene00014181_ZK1010.8_ZK1010.8_protein-coding J016 chrIII:13000361-13000411 1.136 tbx37_T3 end1_T3 0.000 5primeExons_BOUNDING_INTRON
 
>III:13247938-13248216.+.F56A8.1.5prime.F56A8.1a
GFF LINE F56A8.1 + FIRST_EXON: III:13247938-13248216 FIRST_INTRON: III:13248217-13248275 F56A8.1a
5primeExons: chrIII:13247938-13248216
WBGene00010138_F56A8.1_anoh-1_protein-coding E002 chrIII:13247938-13248216 12.738 ceh32_T4 end1_T4 0.021 5primeExons_EXON
WBGene00010138_F56A8.1_anoh-1_protein-coding E002 chrIII:13247938-13248216 13.059 ceh32_T4 nhr25_T4 0.001 5primeExons_EXON
WBGene00010138_F56A8.1_anoh-1_protein-coding E002 chrIII:13247938-13248216 1.657 ceh32_T4 pha4_T4 0.007 5primeExons_EXON
WBGene00010138_F56A8.1_anoh-1_protein-coding E002 chrIII:13247938-13248216 12.488 cnd1_T3 pha4_T3 0.002 5primeExons_EXON
WBGene00010138_F56A8.1_anoh-1_protein-coding E002 chrIII:13247938-13248216 12.236 cnd1_T4 end1_T4 0.025 5primeExons_EXON
WBGene00010138_F56A8.1_anoh-1_protein-coding E002 chrIII:13247938-13248216 13.269 cnd1_T4 nhr25_T4 0.000 5primeExons_EXON
WBGene00010138_F56A8.1_anoh-1_protein-coding E002 chrIII:13247938-13248216 1.580 cnd1_T4 pha4_T4 0.004 5primeExons_EXON
WBGene00010138_F56A8.1_anoh-1_protein-coding E002 chrIII:13247938-13248216 12.519 tbx37_T4 nhr25_T4 0.048 5primeExons_EXON
BOUNDING_INTRON: chrIII:13248217-13248275
WBGene00010138_F56A8.1_anoh-1_protein-coding J019 chrIII:13248217-13248275 12.121 ceh32_T4 nhr25_T4 0.065 5primeExons_BOUNDING_INTRON
WBGene00010138_F56A8.1_anoh-1_protein-coding J019 chrIII:13248217-13248275 12.387 ceh32_T4 pha4_T4 0.034 5primeExons_BOUNDING_INTRON
WBGene00010138_F56A8.1_anoh-1_protein-coding J019 chrIII:13248217-13248275 11.849 cnd1_T4 pha4_T4 0.071 5primeExons_BOUNDING_INTRON
 
>III:13343824-13344289.+.F53A2.6.5prime.F53A2.6b.1
GFF LINE F53A2.6 + FIRST_EXON: III:13343824-13344289 FIRST_INTRON: III:13344290-13344335 F53A2.6b.1
5primeExons: chrIII:13343824-13344289
WBGene00002059_F53A2.6_ife-1_protein-coding E004 chrIII:13343824-13344289 1.068 ceh32_T4 hlh1_T4 0.019 5primeExons_EXON
WBGene00002059_F53A2.6_ife-1_protein-coding E004 chrIII:13343824-13344289 1.025 pha4_T2 cnd1_T2 0.000 5primeExons_EXON
BOUNDING_INTRON: chrIII:13344290-13344335
 
>III:13420650-13420729.+.F45G2.2.5prime.F45G2.2b.1
GFF LINE F45G2.2 + FIRST_EXON: III:13420650-13420729 FIRST_INTRON: III:13420730-13420963 F45G2.2b.1
5primeExons: chrIII:13420650-13420729
BOUNDING_INTRON: chrIII:13420730-13420963
 
>III:13466578-13466776.+.T27E9.4.5prime.T27E9.4a.2
GFF LINE T27E9.4 + FIRST_EXON: III:13466578-13466776 FIRST_INTRON: III:13466777-13466829 T27E9.4a.2
5primeExons: chrIII:13466578-13466776
BOUNDING_INTRON: chrIII:13466777-13466829
 
>III:13622120-13622226.-.T12D8.8.5prime.T12D8.8.1
GFF LINE T12D8.8 - FIRST_EXON: III:13622120-13622226 FIRST_INTRON: III:13622072-13622119 T12D8.8.1
5primeExons: chrIII:13622120-13622226
BOUNDING_INTRON: chrIII:13622072-13622119
 
>III:13678448-13678557.-.ZK520.3.5prime.ZK520.3b.1
GFF LINE ZK520.3 - FIRST_EXON: III:13678448-13678557 FIRST_INTRON: III:13678295-13678447 ZK520.3b.1
5primeExons: chrIII:13678448-13678557
BOUNDING_INTRON: chrIII:13678295-13678447
 
>III:13687731-13687874.+.ZK520.4.5prime.ZK520.4b
GFF LINE ZK520.4 + FIRST_EXON: III:13687731-13687874 FIRST_INTRON: III:13687875-13688616 ZK520.4b
5primeExons: chrIII:13687731-13687874
BOUNDING_INTRON: chrIII:13687875-13688616
WBGene00000837_ZK520.4_cul-2_protein-coding J018 chrIII:13687875-13688616 1.032 ceh32_T1 end1_T1 0.000 5primeExons_BOUNDING_INTRON
WBGene00000837_ZK520.4_cul-2_protein-coding J018 chrIII:13687875-13688616 1.035 ceh32_T2 end1_T2 0.000 5primeExons_BOUNDING_INTRON
WBGene00000837_ZK520.4_cul-2_protein-coding J018 chrIII:13687875-13688616 1.125 ceh32_T2 pha4_T2 0.000 5primeExons_BOUNDING_INTRON
 
>III:13714572-13714676.+.W06F12.1.5prime.W06F12.1e.1
GFF LINE W06F12.1 + FIRST_EXON: III:13714572-13714676 FIRST_INTRON: III:13714677-13715497 W06F12.1e.1
5primeExons: chrIII:13714572-13714676
BOUNDING_INTRON: chrIII:13714677-13715497
 
>III:1870253-1870338.+.Y39A3CR.3.5prime.Y39A3CR.3b
GFF LINE Y39A3CR.3 + FIRST_EXON: III:1870253-1870338 FIRST_INTRON: III:1870339-1870392 Y39A3CR.3b
5primeExons: chrIII:1870253-1870338
BOUNDING_INTRON: chrIII:1870339-1870392
 
>III:2234884-2235204.+.C39B5.2.5prime.C39B5.2a
GFF LINE C39B5.2 + FIRST_EXON: III:2234884-2235204 FIRST_INTRON: III:2235205-2235732 C39B5.2a
5primeExons: chrIII:2234884-2235204
WBGene00016520_C39B5.2_C39B5.2_protein-coding E002 chrIII:2234884-2235204 1.089 ceh32_T1 pha4_T1 0.000 5primeExons_EXON
WBGene00016520_C39B5.2_C39B5.2_protein-coding E002 chrIII:2234884-2235204 1.025 ceh32_T4 end1_T4 0.000 5primeExons_EXON
WBGene00016520_C39B5.2_C39B5.2_protein-coding E002 chrIII:2234884-2235204 1.104 ceh32_T4 pha4_T4 0.000 5primeExons_EXON
BOUNDING_INTRON: chrIII:2235205-2235732
WBGene00016520_C39B5.2_C39B5.2_protein-coding J006 chrIII:2235205-2235732 1.131 ceh32_T4 pha4_T4 0.000 5primeExons_BOUNDING_INTRON
 
>III:2858709-2858820.+.F56F11.4.5prime.F56F11.4a
GFF LINE F56F11.4 + FIRST_EXON: III:2858709-2858820 FIRST_INTRON: III:2858821-2860308 F56F11.4a
5primeExons: chrIII:2858709-2858820
WBGene00018991_F56F11.4_F56F11.4_protein-coding E003 chrIII:2858709-2858820 1.159 ceh32_T0 end1_T0 0.016 5primeExons_EXON
BOUNDING_INTRON: chrIII:2858821-2860308
 
>III:2949621-2949823.+.H05C05.1.5prime.H05C05.1a
GFF LINE H05C05.1 + FIRST_EXON: III:2949621-2949823 FIRST_INTRON: III:2949824-2950732 H05C05.1a
5primeExons: chrIII:2949621-2949823
WBGene00019157_H05C05.1_H05C05.1_protein-coding E002 chrIII:2949621-2949823 1.066 end1_T1 ceh32_T1 0.000 5primeExons_EXON
WBGene00019157_H05C05.1_H05C05.1_protein-coding E002 chrIII:2949621-2949823 1.049 nhr25_T1 ceh32_T1 0.000 5primeExons_EXON
WBGene00019157_H05C05.1_H05C05.1_protein-coding E002 chrIII:2949621-2949823 1.013 pha4_T1 ceh32_T1 0.000 5primeExons_EXON
BOUNDING_INTRON: chrIII:2949824-2950732
WBGene00019157_H05C05.1_H05C05.1_protein-coding J015 chrIII:2949824-2950732 1.488 end1_T1 ceh32_T1 0.000 5primeExons_BOUNDING_INTRON
WBGene00019157_H05C05.1_H05C05.1_protein-coding J015 chrIII:2949824-2950732 1.284 end1_T2 ceh32_T2 0.000 5primeExons_BOUNDING_INTRON
WBGene00019157_H05C05.1_H05C05.1_protein-coding J015 chrIII:2949824-2950732 1.101 end1_T4 ceh32_T4 0.000 5primeExons_BOUNDING_INTRON
WBGene00019157_H05C05.1_H05C05.1_protein-coding J015 chrIII:2949824-2950732 1.318 hlh1_T1 ceh32_T1 0.000 5primeExons_BOUNDING_INTRON
WBGene00019157_H05C05.1_H05C05.1_protein-coding J015 chrIII:2949824-2950732 1.223 hlh1_T2 ceh32_T2 0.000 5primeExons_BOUNDING_INTRON
WBGene00019157_H05C05.1_H05C05.1_protein-coding J015 chrIII:2949824-2950732 1.321 nhr25_T1 ceh32_T1 0.000 5primeExons_BOUNDING_INTRON
WBGene00019157_H05C05.1_H05C05.1_protein-coding J015 chrIII:2949824-2950732 1.133 nhr25_T2 ceh32_T2 0.000 5primeExons_BOUNDING_INTRON
WBGene00019157_H05C05.1_H05C05.1_protein-coding J015 chrIII:2949824-2950732 1.446 pha4_T1 ceh32_T1 0.000 5primeExons_BOUNDING_INTRON
WBGene00019157_H05C05.1_H05C05.1_protein-coding J015 chrIII:2949824-2950732 1.286 pha4_T2 ceh32_T2 0.000 5primeExons_BOUNDING_INTRON
WBGene00019157_H05C05.1_H05C05.1_protein-coding J015 chrIII:2949824-2950732 1.072 pha4_T4 ceh32_T4 0.000 5primeExons_BOUNDING_INTRON
 
>III:3366497-3366808.-.F45H7.4.5prime.F45H7.4.2
GFF LINE F45H7.4 - FIRST_EXON: III:3366497-3366808 FIRST_INTRON: III:3366057-3366496 F45H7.4.2
5primeExons: chrIII:3366497-3366808
BOUNDING_INTRON: chrIII:3366057-3366496
 
>III:3404246-3404276.-.F59A2.1.5prime.F59A2.1a.1
GFF LINE F59A2.1 - FIRST_EXON: III:3404246-3404276 FIRST_INTRON: III:3404197-3404245 F59A2.1a.1
5primeExons: chrIII:3404246-3404276
WBGene00003795_F59A2.1_npp-9_protein-coding E009 chrIII:3404246-3404276 1.037 end1_T4 ceh32_T4 0.022 5primeExons_EXON
WBGene00003795_F59A2.1_npp-9_protein-coding E009 chrIII:3404246-3404276 1.098 pha4_T2 ceh32_T2 0.010 5primeExons_EXON
BOUNDING_INTRON: chrIII:3404197-3404245
WBGene00003795_F59A2.1_npp-9_protein-coding J019 chrIII:3404197-3404245 1.071 end1_T4 ceh32_T4 0.046 5primeExons_BOUNDING_INTRON
WBGene00003795_F59A2.1_npp-9_protein-coding J019 chrIII:3404197-3404245 1.069 pha4_T2 ceh32_T2 0.015 5primeExons_BOUNDING_INTRON
 
>III:3509745-3509843.-.M01F1.4.5prime.M01F1.4b
GFF LINE M01F1.4 - FIRST_EXON: III:3509745-3509843 FIRST_INTRON: III:3509676-3509744 M01F1.4b
5primeExons: chrIII:3509745-3509843
WBGene00010810_M01F1.4_M01F1.4_protein-coding E012 chrIII:3509745-3509843 1.303 ceh32_T1 end1_T1 0.000 5primeExons_EXON
WBGene00010810_M01F1.4_M01F1.4_protein-coding E012 chrIII:3509745-3509843 1.334 ceh32_T1 pha4_T1 0.000 5primeExons_EXON
WBGene00010810_M01F1.4_M01F1.4_protein-coding E012 chrIII:3509745-3509843 1.313 ceh32_T2 end1_T2 0.000 5primeExons_EXON
WBGene00010810_M01F1.4_M01F1.4_protein-coding E012 chrIII:3509745-3509843 1.379 ceh32_T2 pha4_T2 0.000 5primeExons_EXON
WBGene00010810_M01F1.4_M01F1.4_protein-coding E012 chrIII:3509745-3509843 1.286 ceh32_T3 pha4_T3 0.000 5primeExons_EXON
WBGene00010810_M01F1.4_M01F1.4_protein-coding E012 chrIII:3509745-3509843 1.090 ceh32_T4 end1_T4 0.001 5primeExons_EXON
WBGene00010810_M01F1.4_M01F1.4_protein-coding E012 chrIII:3509745-3509843 1.436 ceh32_T4 pha4_T4 0.000 5primeExons_EXON
WBGene00010810_M01F1.4_M01F1.4_protein-coding E012 chrIII:3509745-3509843 1.092 cnd1_T4 pha4_T4 0.081 5primeExons_EXON
BOUNDING_INTRON: chrIII:3509676-3509744
WBGene00010810_M01F1.4_M01F1.4_protein-coding J024 chrIII:3509676-3509744 1.358 ceh32_T0 end1_T0 0.084 5primeExons_BOUNDING_INTRON
WBGene00010810_M01F1.4_M01F1.4_protein-coding J024 chrIII:3509676-3509744 1.673 ceh32_T0 pha4_T0 0.048 5primeExons_BOUNDING_INTRON
WBGene00010810_M01F1.4_M01F1.4_protein-coding J024 chrIII:3509676-3509744 1.111 ceh32_T1 hlh1_T1 0.001 5primeExons_BOUNDING_INTRON
WBGene00010810_M01F1.4_M01F1.4_protein-coding J024 chrIII:3509676-3509744 1.130 ceh32_T1 nhr25_T1 0.000 5primeExons_BOUNDING_INTRON
WBGene00010810_M01F1.4_M01F1.4_protein-coding J024 chrIII:3509676-3509744 1.908 ceh32_T1 end1_T1 0.000 5primeExons_BOUNDING_INTRON
WBGene00010810_M01F1.4_M01F1.4_protein-coding J024 chrIII:3509676-3509744 1.909 ceh32_T1 pha4_T1 0.000 5primeExons_BOUNDING_INTRON
WBGene00010810_M01F1.4_M01F1.4_protein-coding J024 chrIII:3509676-3509744 1.194 ceh32_T2 nhr25_T2 0.000 5primeExons_BOUNDING_INTRON
WBGene00010810_M01F1.4_M01F1.4_protein-coding J024 chrIII:3509676-3509744 1.664 ceh32_T2 end1_T2 0.000 5primeExons_BOUNDING_INTRON
WBGene00010810_M01F1.4_M01F1.4_protein-coding J024 chrIII:3509676-3509744 1.827 ceh32_T2 pha4_T2 0.000 5primeExons_BOUNDING_INTRON
WBGene00010810_M01F1.4_M01F1.4_protein-coding J024 chrIII:3509676-3509744 1.137 ceh32_T3 end1_T3 0.001 5primeExons_BOUNDING_INTRON
WBGene00010810_M01F1.4_M01F1.4_protein-coding J024 chrIII:3509676-3509744 1.732 ceh32_T3 pha4_T3 0.000 5primeExons_BOUNDING_INTRON
WBGene00010810_M01F1.4_M01F1.4_protein-coding J024 chrIII:3509676-3509744 1.057 ceh32_T4 hlh1_T4 0.006 5primeExons_BOUNDING_INTRON
WBGene00010810_M01F1.4_M01F1.4_protein-coding J024 chrIII:3509676-3509744 1.122 ceh32_T4 nhr25_T4 0.000 5primeExons_BOUNDING_INTRON
WBGene00010810_M01F1.4_M01F1.4_protein-coding J024 chrIII:3509676-3509744 1.805 ceh32_T4 end1_T4 0.000 5primeExons_BOUNDING_INTRON
WBGene00010810_M01F1.4_M01F1.4_protein-coding J024 chrIII:3509676-3509744 2.007 ceh32_T4 pha4_T4 0.000 5primeExons_BOUNDING_INTRON
WBGene00010810_M01F1.4_M01F1.4_protein-coding J024 chrIII:3509676-3509744 1.113 cnd1_T2 end1_T2 0.012 5primeExons_BOUNDING_INTRON
WBGene00010810_M01F1.4_M01F1.4_protein-coding J024 chrIII:3509676-3509744 1.281 cnd1_T2 pha4_T2 0.002 5primeExons_BOUNDING_INTRON
WBGene00010810_M01F1.4_M01F1.4_protein-coding J024 chrIII:3509676-3509744 1.032 cnd1_T3 pha4_T3 0.034 5primeExons_BOUNDING_INTRON
WBGene00010810_M01F1.4_M01F1.4_protein-coding J024 chrIII:3509676-3509744 1.353 cnd1_T4 end1_T4 0.040 5primeExons_BOUNDING_INTRON
WBGene00010810_M01F1.4_M01F1.4_protein-coding J024 chrIII:3509676-3509744 1.563 cnd1_T4 pha4_T4 0.016 5primeExons_BOUNDING_INTRON
WBGene00010810_M01F1.4_M01F1.4_protein-coding J024 chrIII:3509676-3509744 1.022 nhr25_T0 pha4_T0 0.001 5primeExons_BOUNDING_INTRON
 
>III:3516600-3516762.-.M01F1.5.5prime.M01F1.5.1
GFF LINE M01F1.5 - FIRST_EXON: III:3516600-3516762 FIRST_INTRON: III:3515774-3516599 M01F1.5.1
5primeExons: chrIII:3516600-3516762
WBGene00010811_M01F1.5_hmit-1.3_protein-coding E009 chrIII:3516600-3516762 12.211 end1_T3 ceh32_T3 0.079 5primeExons_EXON
BOUNDING_INTRON: chrIII:3515774-3516599
 
>III:3618424-3618531.-.C32A3.1.5prime.C32A3.1b
GFF LINE C32A3.1 - FIRST_EXON: III:3618424-3618531 FIRST_INTRON: III:3617313-3618423 C32A3.1b
5primeExons: chrIII:3618424-3618531
BOUNDING_INTRON: chrIII:3617313-3618423
WBGene00004765_C32A3.1_sel-8_protein-coding J010 chrIII:3617313-3618423 1.305 ceh32_T4 end1_T4 0.078 5primeExons_BOUNDING_INTRON
WBGene00004765_C32A3.1_sel-8_protein-coding J010 chrIII:3617313-3618423 1.223 cnd1_T4 end1_T4 0.060 5primeExons_BOUNDING_INTRON
 
>III:3864489-3864564.+.C36A4.9.5prime.C36A4.9a.1
GFF LINE C36A4.9 + FIRST_EXON: III:3864489-3864564 FIRST_INTRON: III:3864565-3864614 C36A4.9a.1
5primeExons: chrIII:3864489-3864564
BOUNDING_INTRON: chrIII:3864565-3864614
WBGene00007969_C36A4.9_acs-19_protein-coding J010 chrIII:3864565-3864614 1.169 nhr25_T3 pha4_T3 0.008 5primeExons_BOUNDING_INTRON
 
>III:3870600-3871634.-.F13B10.1.5prime.F13B10.1d
GFF LINE F13B10.1 - FIRST_EXON: III:3870600-3871634 FIRST_INTRON: III:3870444-3870599 F13B10.1d
5primeExons: chrIII:3870600-3871634
BOUNDING_INTRON: chrIII:3870444-3870599
 
>III:4219575-4219643.-.F43C1.2.5prime.F43C1.2a
GFF LINE F43C1.2 - FIRST_EXON: III:4219575-4219643 FIRST_INTRON: III:4219524-4219574 F43C1.2a
5primeExons: chrIII:4219575-4219643
BOUNDING_INTRON: chrIII:4219524-4219574
 
>III:4270257-4270419.+.R10E4.1.5prime.R10E4.1.1
GFF LINE R10E4.1 + FIRST_EXON: III:4270257-4270419 FIRST_INTRON: III:4270420-4270627 R10E4.1.1
5primeExons: chrIII:4270257-4270419
BOUNDING_INTRON: chrIII:4270420-4270627
 
>III:4277805-4278104.-.R10E4.2.5prime.R10E4.2d
GFF LINE R10E4.2 - FIRST_EXON: III:4277805-4278104 FIRST_INTRON: III:4277372-4277804 R10E4.2d
5primeExons: chrIII:4277805-4278104
WBGene00006331_R10E4.2_sup-26_protein-coding E010 chrIII:4277807-4277851 1.021 ceh32_T1 pha4_T1 0.000 5primeExons_EXON
WBGene00006331_R10E4.2_sup-26_protein-coding E010 chrIII:4277807-4277851 1.051 ceh32_T2 pha4_T2 0.000 5primeExons_EXON
BOUNDING_INTRON: chrIII:4277372-4277804
>III:4325535-4325642.-.H38K22.5.5prime.H38K22.5d
GFF LINE H38K22.5 - FIRST_EXON: III:4325535-4325642 FIRST_INTRON: III:4325356-4325534 H38K22.5d
5primeExons: chrIII:4325535-4325642
BOUNDING_INTRON: chrIII:4325356-4325534
 
>III:4327816-4327987.-.H38K22.5.5prime.H38K22.5a.1
GFF LINE H38K22.5 - FIRST_EXON: III:4327816-4327987 FIRST_INTRON: III:4327769-4327815 H38K22.5a.1
5primeExons: chrIII:4327816-4327987
BOUNDING_INTRON: chrIII:4327769-4327815
WBGene00001631_H38K22.5_gly-6_protein-coding J029 chrIII:4327769-4327815 1.031 cnd1_T3 pha4_T3 0.005 5primeExons_BOUNDING_INTRON
WBGene00001631_H38K22.5_gly-6_protein-coding J029 chrIII:4327769-4327815 1.136 hlh1_T3 pha4_T3 0.017 5primeExons_BOUNDING_INTRON
 
>III:4417643-4417812.-.R07E5.10.5prime.R07E5.10a
GFF LINE R07E5.10 - FIRST_EXON: III:4417643-4417812 FIRST_INTRON: III:4417440-4417642 R07E5.10a
5primeExons: chrIII:4417643-4417812
BOUNDING_INTRON: chrIII:4417440-4417642
 
>III:4501317-4501509.-.C07G2.3.5prime.C07G2.3b.1
GFF LINE C07G2.3 - FIRST_EXON: III:4501317-4501509 FIRST_INTRON: III:4501269-4501316 C07G2.3b.1
5primeExons: chrIII:4501317-4501509
BOUNDING_INTRON: chrIII:4501269-4501316
 
>III:4569013-4569149.+.F35G12.2.5prime.F35G12.2.1
GFF LINE F35G12.2 + FIRST_EXON: III:4569013-4569149 FIRST_INTRON: III:4569150-4569191 F35G12.2.1
5primeExons: chrIII:4569013-4569149
BOUNDING_INTRON: chrIII:4569150-4569191
 
>III:4650494-4650600.+.T23F11.1.5prime.T23F11.1.1
GFF LINE T23F11.1 + FIRST_EXON: III:4650494-4650600 FIRST_INTRON: III:4650601-4650922 T23F11.1.1
5primeExons: chrIII:4650494-4650600
BOUNDING_INTRON: chrIII:4650601-4650922
WBGene00011953_T23F11.1_ppm-2_protein-coding J011 chrIII:4650601-4650922 1.012 ceh32_T0 pha4_T0 0.000 5primeExons_BOUNDING_INTRON
WBGene00011953_T23F11.1_ppm-2_protein-coding J011 chrIII:4650601-4650922 1.204 ceh32_T1 pha4_T1 0.000 5primeExons_BOUNDING_INTRON
WBGene00011953_T23F11.1_ppm-2_protein-coding J011 chrIII:4650601-4650922 1.061 ceh32_T2 nhr25_T2 0.000 5primeExons_BOUNDING_INTRON
WBGene00011953_T23F11.1_ppm-2_protein-coding J011 chrIII:4650601-4650922 1.006 ceh32_T4 end1_T4 0.000 5primeExons_BOUNDING_INTRON
 
>III:4704404-4704503.+.T04A8.11.5prime.T04A8.11.1
GFF LINE T04A8.11 + FIRST_EXON: III:4704404-4704503 FIRST_INTRON: III:4704504-4704578 T04A8.11.1
5primeExons: chrIII:4704404-4704503
BOUNDING_INTRON: chrIII:4704504-4704578
 
>III:4754588-4754662.+.B0393.2.5prime.B0393.2.1
GFF LINE B0393.2 + FIRST_EXON: III:4754588-4754662 FIRST_INTRON: III:4754663-4754708 B0393.2.1
5primeExons: chrIII:4754588-4754662
BOUNDING_INTRON: chrIII:4754663-4754708
WBGene00007167_B0393.2_rbg-3_protein-coding J012 chrIII:4754663-4754708 1.077 ceh32_T1 pha4_T1 0.000 5primeExons_BOUNDING_INTRON
 
>III:4779818-4779916.-.B0393.9.5prime.B0393.9a
GFF LINE B0393.9 - FIRST_EXON: III:4779818-4779916 FIRST_INTRON: III:4779774-4779817 B0393.9a
5primeExons: chrIII:4779818-4779916
BOUNDING_INTRON: chrIII:4779774-4779817
WBGene00044636_B0393.9_B0393.9_protein-coding J011 chrIII:4779774-4779817 1.357 ceh32_T4 end1_T4 0.087 5primeExons_BOUNDING_INTRON
 
>III:4856859-4857341.+.C35D10.7.5prime.C35D10.7b
GFF LINE C35D10.7 + FIRST_EXON: III:4856859-4857341 FIRST_INTRON: III:4857342-4857386 C35D10.7b
5primeExons: chrIII:4856859-4857341
BOUNDING_INTRON: chrIII:4857342-4857386
 
>III:4890821-4890951.-.F26F4.5.5prime.F26F4.5.1
GFF LINE F26F4.5 - FIRST_EXON: III:4890821-4890951 FIRST_INTRON: III:4890767-4890820 F26F4.5.1
5primeExons: chrIII:4890821-4890951
WBGene00017827_F26F4.5_F26F4.5_protein-coding E006 chrIII:4890821-4890951 1.059 ceh32_T0 pha4_T0 0.003 5primeExons_EXON
WBGene00017827_F26F4.5_F26F4.5_protein-coding E006 chrIII:4890821-4890951 1.178 ceh32_T1 pha4_T1 0.000 5primeExons_EXON
WBGene00017827_F26F4.5_F26F4.5_protein-coding E006 chrIII:4890821-4890951 1.499 ceh32_T2 pha4_T2 0.000 5primeExons_EXON
WBGene00017827_F26F4.5_F26F4.5_protein-coding E006 chrIII:4890821-4890951 1.509 ceh32_T2 end1_T2 0.000 5primeExons_EXON
WBGene00017827_F26F4.5_F26F4.5_protein-coding E006 chrIII:4890821-4890951 1.087 ceh32_T3 pha4_T3 0.006 5primeExons_EXON
WBGene00017827_F26F4.5_F26F4.5_protein-coding E006 chrIII:4890821-4890951 1.244 ceh32_T3 end1_T3 0.005 5primeExons_EXON
WBGene00017827_F26F4.5_F26F4.5_protein-coding E006 chrIII:4890821-4890951 1.107 ceh32_T4 pha4_T4 0.008 5primeExons_EXON
BOUNDING_INTRON: chrIII:4890767-4890820
WBGene00017827_F26F4.5_F26F4.5_protein-coding J012 chrIII:4890767-4890820 1.014 ceh32_T0 end1_T0 0.004 5primeExons_BOUNDING_INTRON
WBGene00017827_F26F4.5_F26F4.5_protein-coding J012 chrIII:4890767-4890820 1.437 ceh32_T0 pha4_T0 0.000 5primeExons_BOUNDING_INTRON
WBGene00017827_F26F4.5_F26F4.5_protein-coding J012 chrIII:4890767-4890820 1.685 ceh32_T2 pha4_T2 0.001 5primeExons_BOUNDING_INTRON
WBGene00017827_F26F4.5_F26F4.5_protein-coding J012 chrIII:4890767-4890820 2.291 ceh32_T2 end1_T2 0.001 5primeExons_BOUNDING_INTRON
WBGene00017827_F26F4.5_F26F4.5_protein-coding J012 chrIII:4890767-4890820 1.334 ceh32_T3 end1_T3 0.034 5primeExons_BOUNDING_INTRON
WBGene00017827_F26F4.5_F26F4.5_protein-coding J012 chrIII:4890767-4890820 1.472 ceh32_T4 pha4_T4 0.024 5primeExons_BOUNDING_INTRON
WBGene00017827_F26F4.5_F26F4.5_protein-coding J012 chrIII:4890767-4890820 1.147 nhr25_T2 pha4_T2 0.038 5primeExons_BOUNDING_INTRON
WBGene00017827_F26F4.5_F26F4.5_protein-coding J012 chrIII:4890767-4890820 1.753 nhr25_T2 end1_T2 0.033 5primeExons_BOUNDING_INTRON
WBGene00017827_F26F4.5_F26F4.5_protein-coding J012 chrIII:4890767-4890820 1.789 tbx37_T2 end1_T2 0.008 5primeExons_BOUNDING_INTRON
 
>III:4970211-4970381.+.C27F2.2.5prime.C27F2.2b
GFF LINE C27F2.2 + FIRST_EXON: III:4970211-4970381 FIRST_INTRON: III:4970382-4971298 C27F2.2b
5primeExons: chrIII:4970211-4970381
BOUNDING_INTRON: chrIII:4970382-4971298
 
>III:5162146-5162277.-.T10F2.1.5prime.T10F2.1b
GFF LINE T10F2.1 - FIRST_EXON: III:5162146-5162277 FIRST_INTRON: III:5162099-5162145 T10F2.1b
5primeExons: chrIII:5162146-5162277
BOUNDING_INTRON: chrIII:5162099-5162145
 
>III:5294620-5294830.+.T15B12.1.5prime.T15B12.1a
GFF LINE T15B12.1 + FIRST_EXON: III:5294620-5294830 FIRST_INTRON: III:5294831-5294884 T15B12.1a
5primeExons: chrIII:5294620-5294830
WBGene00020530_T15B12.1_T15B12.1_protein-coding E006 chrIII:5294620-5294830 1.126 ceh32_T1 pha4_T1 0.056 5primeExons_EXON
WBGene00020530_T15B12.1_T15B12.1_protein-coding E006 chrIII:5294620-5294830 1.393 ceh32_T1 end1_T1 0.039 5primeExons_EXON
WBGene00020530_T15B12.1_T15B12.1_protein-coding E006 chrIII:5294620-5294830 1.398 ceh32_T1 nhr25_T1 0.012 5primeExons_EXON
WBGene00020530_T15B12.1_T15B12.1_protein-coding E006 chrIII:5294620-5294830 2.536 ceh32_T1 hlh1_T1 0.000 5primeExons_EXON
WBGene00020530_T15B12.1_T15B12.1_protein-coding E006 chrIII:5294620-5294830 1.658 ceh32_T2 end1_T2 0.000 5primeExons_EXON
WBGene00020530_T15B12.1_T15B12.1_protein-coding E006 chrIII:5294620-5294830 2.203 ceh32_T2 hlh1_T2 0.000 5primeExons_EXON
WBGene00020530_T15B12.1_T15B12.1_protein-coding E006 chrIII:5294620-5294830 1.938 ceh32_T3 hlh1_T3 0.000 5primeExons_EXON
WBGene00020530_T15B12.1_T15B12.1_protein-coding E006 chrIII:5294620-5294830 1.133 ceh32_T4 end1_T4 0.000 5primeExons_EXON
WBGene00020530_T15B12.1_T15B12.1_protein-coding E006 chrIII:5294620-5294830 2.293 ceh32_T4 hlh1_T4 0.000 5primeExons_EXON
WBGene00020530_T15B12.1_T15B12.1_protein-coding E006 chrIII:5294620-5294830 1.209 cnd1_T2 end1_T2 0.000 5primeExons_EXON
WBGene00020530_T15B12.1_T15B12.1_protein-coding E006 chrIII:5294620-5294830 1.751 cnd1_T2 hlh1_T2 0.000 5primeExons_EXON
WBGene00020530_T15B12.1_T15B12.1_protein-coding E006 chrIII:5294620-5294830 1.837 cnd1_T3 hlh1_T3 0.000 5primeExons_EXON
WBGene00020530_T15B12.1_T15B12.1_protein-coding E006 chrIII:5294620-5294830 1.974 cnd1_T4 hlh1_T4 0.000 5primeExons_EXON
WBGene00020530_T15B12.1_T15B12.1_protein-coding E006 chrIII:5294620-5294830 1.148 end1_T1 hlh1_T1 0.019 5primeExons_EXON
WBGene00020530_T15B12.1_T15B12.1_protein-coding E006 chrIII:5294620-5294830 1.465 end1_T3 hlh1_T3 0.000 5primeExons_EXON
WBGene00020530_T15B12.1_T15B12.1_protein-coding E006 chrIII:5294620-5294830 1.158 end1_T4 hlh1_T4 0.001 5primeExons_EXON
WBGene00020530_T15B12.1_T15B12.1_protein-coding E006 chrIII:5294620-5294830 1.156 nhr25_T1 hlh1_T1 0.000 5primeExons_EXON
WBGene00020530_T15B12.1_T15B12.1_protein-coding E006 chrIII:5294620-5294830 1.290 nhr25_T2 hlh1_T2 0.000 5primeExons_EXON
WBGene00020530_T15B12.1_T15B12.1_protein-coding E006 chrIII:5294620-5294830 1.524 nhr25_T3 hlh1_T3 0.000 5primeExons_EXON
WBGene00020530_T15B12.1_T15B12.1_protein-coding E006 chrIII:5294620-5294830 1.756 nhr25_T4 hlh1_T4 0.000 5primeExons_EXON
WBGene00020530_T15B12.1_T15B12.1_protein-coding E006 chrIII:5294620-5294830 1.422 pha4_T1 hlh1_T1 0.000 5primeExons_EXON
WBGene00020530_T15B12.1_T15B12.1_protein-coding E006 chrIII:5294620-5294830 1.213 pha4_T2 hlh1_T2 0.000 5primeExons_EXON
WBGene00020530_T15B12.1_T15B12.1_protein-coding E006 chrIII:5294620-5294830 1.621 pha4_T3 hlh1_T3 0.000 5primeExons_EXON
WBGene00020530_T15B12.1_T15B12.1_protein-coding E006 chrIII:5294620-5294830 1.684 pha4_T4 hlh1_T4 0.000 5primeExons_EXON
WBGene00020530_T15B12.1_T15B12.1_protein-coding E006 chrIII:5294620-5294830 1.654 tbx37_T1 hlh1_T1 0.000 5primeExons_EXON
WBGene00020530_T15B12.1_T15B12.1_protein-coding E006 chrIII:5294620-5294830 1.062 tbx37_T2 end1_T2 0.000 5primeExons_EXON
WBGene00020530_T15B12.1_T15B12.1_protein-coding E006 chrIII:5294620-5294830 1.607 tbx37_T2 hlh1_T2 0.000 5primeExons_EXON
WBGene00020530_T15B12.1_T15B12.1_protein-coding E006 chrIII:5294620-5294830 1.759 tbx37_T3 hlh1_T3 0.000 5primeExons_EXON
WBGene00020530_T15B12.1_T15B12.1_protein-coding E006 chrIII:5294620-5294830 1.881 tbx37_T4 hlh1_T4 0.000 5primeExons_EXON
BOUNDING_INTRON: chrIII:5294831-5294884
WBGene00020530_T15B12.1_T15B12.1_protein-coding J017 chrIII:5294831-5294884 1.221 ceh32_T2 end1_T2 0.011 5primeExons_BOUNDING_INTRON
WBGene00020530_T15B12.1_T15B12.1_protein-coding J017 chrIII:5294831-5294884 1.780 ceh32_T2 hlh1_T2 0.000 5primeExons_BOUNDING_INTRON
WBGene00020530_T15B12.1_T15B12.1_protein-coding J017 chrIII:5294831-5294884 1.427 ceh32_T3 hlh1_T3 0.000 5primeExons_BOUNDING_INTRON
WBGene00020530_T15B12.1_T15B12.1_protein-coding J017 chrIII:5294831-5294884 1.174 ceh32_T4 end1_T4 0.051 5primeExons_BOUNDING_INTRON
WBGene00020530_T15B12.1_T15B12.1_protein-coding J017 chrIII:5294831-5294884 1.885 ceh32_T4 hlh1_T4 0.000 5primeExons_BOUNDING_INTRON
WBGene00020530_T15B12.1_T15B12.1_protein-coding J017 chrIII:5294831-5294884 1.163 cnd1_T2 hlh1_T2 0.000 5primeExons_BOUNDING_INTRON
WBGene00020530_T15B12.1_T15B12.1_protein-coding J017 chrIII:5294831-5294884 1.247 cnd1_T3 hlh1_T3 0.000 5primeExons_BOUNDING_INTRON
WBGene00020530_T15B12.1_T15B12.1_protein-coding J017 chrIII:5294831-5294884 1.486 cnd1_T4 hlh1_T4 0.000 5primeExons_BOUNDING_INTRON
WBGene00020530_T15B12.1_T15B12.1_protein-coding J017 chrIII:5294831-5294884 1.177 end1_T3 hlh1_T3 0.032 5primeExons_BOUNDING_INTRON
WBGene00020530_T15B12.1_T15B12.1_protein-coding J017 chrIII:5294831-5294884 1.232 nhr25_T3 hlh1_T3 0.000 5primeExons_BOUNDING_INTRON
WBGene00020530_T15B12.1_T15B12.1_protein-coding J017 chrIII:5294831-5294884 1.200 nhr25_T4 hlh1_T4 0.000 5primeExons_BOUNDING_INTRON
WBGene00020530_T15B12.1_T15B12.1_protein-coding J017 chrIII:5294831-5294884 1.124 pha4_T3 hlh1_T3 0.000 5primeExons_BOUNDING_INTRON
WBGene00020530_T15B12.1_T15B12.1_protein-coding J017 chrIII:5294831-5294884 1.225 pha4_T4 hlh1_T4 0.000 5primeExons_BOUNDING_INTRON
WBGene00020530_T15B12.1_T15B12.1_protein-coding J017 chrIII:5294831-5294884 1.108 tbx37_T1 hlh1_T1 0.001 5primeExons_BOUNDING_INTRON
WBGene00020530_T15B12.1_T15B12.1_protein-coding J017 chrIII:5294831-5294884 1.189 tbx37_T2 hlh1_T2 0.000 5primeExons_BOUNDING_INTRON
WBGene00020530_T15B12.1_T15B12.1_protein-coding J017 chrIII:5294831-5294884 1.320 tbx37_T3 hlh1_T3 0.000 5primeExons_BOUNDING_INTRON
WBGene00020530_T15B12.1_T15B12.1_protein-coding J017 chrIII:5294831-5294884 1.424 tbx37_T4 hlh1_T4 0.000 5primeExons_BOUNDING_INTRON
 
>III:5312054-5312137.+.F52C9.8.5prime.F52C9.8d.2
GFF LINE F52C9.8 + FIRST_EXON: III:5312054-5312137 FIRST_INTRON: III:5312138-5312613 F52C9.8d.2
5primeExons: chrIII:5312054-5312137
BOUNDING_INTRON: chrIII:5312138-5312613
 
>III:5450730-5451249.+.F48E8.5.5prime.F48E8.5.1
GFF LINE F48E8.5 + FIRST_EXON: III:5450730-5451249 FIRST_INTRON: III:5451250-5451300 F48E8.5.1
5primeExons: chrIII:5450730-5451249
BOUNDING_INTRON: chrIII:5451250-5451300
 
>III:5504635-5504741.+.R02F2.1.5prime.R02F2.1d.1
GFF LINE R02F2.1 + FIRST_EXON: III:5504635-5504741 FIRST_INTRON: III:5504742-5504786 R02F2.1d.1
5primeExons: chrIII:5504635-5504741
BOUNDING_INTRON: chrIII:5504742-5504786
 
>III:5857209-5857415.+.F01F1.6.5prime.F01F1.6.1
GFF LINE F01F1.6 + FIRST_EXON: III:5857209-5857415 FIRST_INTRON: III:5857416-5857464 F01F1.6.1
5primeExons: chrIII:5857209-5857415
BOUNDING_INTRON: chrIII:5857416-5857464
 
>III:5859613-5859990.+.F01F1.5.5prime.F01F1.5.1
GFF LINE F01F1.5 + FIRST_EXON: III:5859613-5859990 FIRST_INTRON: III:5859991-5860047 F01F1.5.1
5primeExons: chrIII:5859613-5859990
BOUNDING_INTRON: chrIII:5859991-5860047
WBGene00001057_F01F1.5_dpf-4_protein-coding J007 chrIII:5859991-5860047 1.016 ceh32_T2 end1_T2 0.017 5primeExons_BOUNDING_INTRON
 
>III:5879845-5879929.+.F01F1.1.5prime.F01F1.1c
GFF LINE F01F1.1 + FIRST_EXON: III:5879845-5879929 FIRST_INTRON: III:5879930-5879978 F01F1.1c
5primeExons: chrIII:5879845-5879929
BOUNDING_INTRON: chrIII:5879930-5879978
 
>III:5940986-5941357.+.F25B5.4.5prime.F25B5.4a.1
GFF LINE F25B5.4 + FIRST_EXON: III:5940986-5941357 FIRST_INTRON: III:5941358-5941407 F25B5.4a.1
5primeExons: chrIII:5940986-5941357
BOUNDING_INTRON: chrIII:5941358-5941407
 
>III:6082165-6082269.+.C05D10.1.5prime.C05D10.1c.2
GFF LINE C05D10.1 + FIRST_EXON: III:6082165-6082269 FIRST_INTRON: III:6082270-6082790 C05D10.1c.2
5primeExons: chrIII:6082165-6082269
BOUNDING_INTRON: chrIII:6082270-6082790
 
>III:6082791-6083223.+.C05D10.1.5prime.C05D10.1c.1
GFF LINE C05D10.1 + FIRST_EXON: III:6082791-6083223 FIRST_INTRON: III:6083224-6083272 C05D10.1c.1
5primeExons: chrIII:6082791-6083223
BOUNDING_INTRON: chrIII:6083224-6083272
 
>III:6090889-6091058.-.C05D10.4.5prime.C05D10.4c
GFF LINE C05D10.4 - FIRST_EXON: III:6090889-6091058 FIRST_INTRON: III:6090835-6090888 C05D10.4c
5primeExons: chrIII:6090889-6091058
BOUNDING_INTRON: chrIII:6090835-6090888
WBGene00015480_C05D10.4_C05D10.4_protein-coding J021 chrIII:6090835-6090888 1.052 hlh1_T2 ceh32_T2 0.066 5primeExons_BOUNDING_INTRON
WBGene00015480_C05D10.4_C05D10.4_protein-coding J021 chrIII:6090835-6090888 1.353 nhr25_T1 ceh32_T1 0.042 5primeExons_BOUNDING_INTRON
WBGene00015480_C05D10.4_C05D10.4_protein-coding J021 chrIII:6090835-6090888 1.584 pha4_T1 ceh32_T1 0.027 5primeExons_BOUNDING_INTRON
 
>III:6131587-6131747.-.Y42G9A.4.5prime.Y42G9A.4c
GFF LINE Y42G9A.4 - FIRST_EXON: III:6131587-6131747 FIRST_INTRON: III:6131086-6131586 Y42G9A.4c
5primeExons: chrIII:6131587-6131747
BOUNDING_INTRON: chrIII:6131086-6131586
 
>III:6173405-6173543.+.F42A10.1.5prime.F42A10.1.1
GFF LINE F42A10.1 + FIRST_EXON: III:6173405-6173543 FIRST_INTRON: III:6173544-6173596 F42A10.1.1
5primeExons: chrIII:6173405-6173543
BOUNDING_INTRON: chrIII:6173544-6173596
 
>III:6199186-6199240.+.C23G10.4.5prime.C23G10.4a.1
GFF LINE C23G10.4 + FIRST_EXON: III:6199186-6199240 FIRST_INTRON: III:6199241-6199290 C23G10.4a.1
5primeExons: chrIII:6199186-6199240
BOUNDING_INTRON: chrIII:6199241-6199290
 
>III:6301291-6301549.-.F47D12.9.5prime.F47D12.9b.1
GFF LINE F47D12.9 - FIRST_EXON: III:6301291-6301549 FIRST_INTRON: III:6301229-6301290 F47D12.9b.1
5primeExons: chrIII:6301291-6301549
BOUNDING_INTRON: chrIII:6301229-6301290
 
>III:6302406-6302507.-.F47D12.9.5prime.F47D12.9a.1
GFF LINE F47D12.9 - FIRST_EXON: III:6302406-6302507 FIRST_INTRON: III:6302360-6302405 F47D12.9a.1
5primeExons: chrIII:6302406-6302507
WBGene00018564_F47D12.9_F47D12.9_protein-coding E009 chrIII:6302406-6302507 1.035 ceh32_T2 pha4_T2 0.000 5primeExons_EXON
BOUNDING_INTRON: chrIII:6302360-6302405
WBGene00018564_F47D12.9_F47D12.9_protein-coding J016 chrIII:6302360-6302405 1.107 ceh32_T1 nhr25_T1 0.001 5primeExons_BOUNDING_INTRON
WBGene00018564_F47D12.9_F47D12.9_protein-coding J016 chrIII:6302360-6302405 1.486 ceh32_T1 end1_T1 0.001 5primeExons_BOUNDING_INTRON
WBGene00018564_F47D12.9_F47D12.9_protein-coding J016 chrIII:6302360-6302405 1.792 ceh32_T1 pha4_T1 0.001 5primeExons_BOUNDING_INTRON
WBGene00018564_F47D12.9_F47D12.9_protein-coding J016 chrIII:6302360-6302405 1.496 ceh32_T2 end1_T2 0.000 5primeExons_BOUNDING_INTRON
WBGene00018564_F47D12.9_F47D12.9_protein-coding J016 chrIII:6302360-6302405 1.658 ceh32_T2 pha4_T2 0.000 5primeExons_BOUNDING_INTRON
WBGene00018564_F47D12.9_F47D12.9_protein-coding J016 chrIII:6302360-6302405 1.240 ceh32_T3 pha4_T3 0.043 5primeExons_BOUNDING_INTRON
WBGene00018564_F47D12.9_F47D12.9_protein-coding J016 chrIII:6302360-6302405 1.207 ceh32_T4 end1_T4 0.061 5primeExons_BOUNDING_INTRON
WBGene00018564_F47D12.9_F47D12.9_protein-coding J016 chrIII:6302360-6302405 1.360 ceh32_T4 nhr25_T4 0.000 5primeExons_BOUNDING_INTRON
WBGene00018564_F47D12.9_F47D12.9_protein-coding J016 chrIII:6302360-6302405 1.793 ceh32_T4 pha4_T4 0.000 5primeExons_BOUNDING_INTRON
WBGene00018564_F47D12.9_F47D12.9_protein-coding J016 chrIII:6302360-6302405 1.069 hlh1_T2 pha4_T2 0.040 5primeExons_BOUNDING_INTRON
WBGene00018564_F47D12.9_F47D12.9_protein-coding J016 chrIII:6302360-6302405 1.200 hlh1_T4 pha4_T4 0.006 5primeExons_BOUNDING_INTRON
 
>III:6419126-6419457.-.C05D11.7.5prime.C05D11.7a.1
GFF LINE C05D11.7 - FIRST_EXON: III:6419126-6419457 FIRST_INTRON: III:6418632-6419125 C05D11.7a.1
5primeExons: chrIII:6419126-6419457
BOUNDING_INTRON: chrIII:6418632-6419125
 
>III:6441736-6441867.-.C05D11.11.5prime.C05D11.11a.1
GFF LINE C05D11.11 - FIRST_EXON: III:6441736-6441867 FIRST_INTRON: III:6441691-6441735 C05D11.11a.1
5primeExons: chrIII:6441736-6441867
BOUNDING_INTRON: chrIII:6441691-6441735
 
>III:6442753-6442822.-.C05D11.11.5prime.C05D11.11b.1
GFF LINE C05D11.11 - FIRST_EXON: III:6442753-6442822 FIRST_INTRON: III:6441868-6442752 C05D11.11b.1
5primeExons: chrIII:6442753-6442822
WBGene00003214_C05D11.11_mel-32_protein-coding E005 chrIII:6442753-6442822 1.126 end1_T0 hlh1_T0 0.033 5primeExons_EXON
WBGene00003214_C05D11.11_mel-32_protein-coding E005 chrIII:6442753-6442822 1.411 end1_T0 tbx37_T0 0.050 5primeExons_EXON
WBGene00003214_C05D11.11_mel-32_protein-coding E005 chrIII:6442753-6442822 1.688 end1_T0 pha4_T0 0.058 5primeExons_EXON
WBGene00003214_C05D11.11_mel-32_protein-coding E005 chrIII:6442753-6442822 1.776 end1_T0 ceh32_T0 0.003 5primeExons_EXON
WBGene00003214_C05D11.11_mel-32_protein-coding E005 chrIII:6442753-6442822 1.252 end1_T1 tbx37_T1 0.000 5primeExons_EXON
WBGene00003214_C05D11.11_mel-32_protein-coding E005 chrIII:6442753-6442822 1.342 end1_T1 hlh1_T1 0.000 5primeExons_EXON
WBGene00003214_C05D11.11_mel-32_protein-coding E005 chrIII:6442753-6442822 1.076 end1_T3 tbx37_T3 0.000 5primeExons_EXON
WBGene00003214_C05D11.11_mel-32_protein-coding E005 chrIII:6442753-6442822 1.293 end1_T3 ceh32_T3 0.000 5primeExons_EXON
WBGene00003214_C05D11.11_mel-32_protein-coding E005 chrIII:6442753-6442822 1.225 end1_T4 tbx37_T4 0.000 5primeExons_EXON
WBGene00003214_C05D11.11_mel-32_protein-coding E005 chrIII:6442753-6442822 1.091 nhr25_T0 pha4_T0 0.005 5primeExons_EXON
WBGene00003214_C05D11.11_mel-32_protein-coding E005 chrIII:6442753-6442822 1.170 nhr25_T0 ceh32_T0 0.005 5primeExons_EXON
WBGene00003214_C05D11.11_mel-32_protein-coding E005 chrIII:6442753-6442822 1.001 nhr25_T1 hlh1_T1 0.000 5primeExons_EXON
BOUNDING_INTRON: chrIII:6441868-6442752
WBGene00003214_C05D11.11_mel-32_protein-coding J011 chrIII:6441868-6442752 1.242 end1_T0 tbx37_T0 0.078 5primeExons_BOUNDING_INTRON
WBGene00003214_C05D11.11_mel-32_protein-coding J011 chrIII:6441868-6442752 1.804 end1_T0 pha4_T0 0.025 5primeExons_BOUNDING_INTRON
WBGene00003214_C05D11.11_mel-32_protein-coding J011 chrIII:6441868-6442752 1.511 end1_T0 ceh32_T0 0.008 5primeExons_BOUNDING_INTRON
WBGene00003214_C05D11.11_mel-32_protein-coding J011 chrIII:6441868-6442752 1.097 end1_T1 hlh1_T1 0.000 5primeExons_BOUNDING_INTRON
WBGene00003214_C05D11.11_mel-32_protein-coding J011 chrIII:6441868-6442752 1.116 end1_T1 tbx37_T1 0.000 5primeExons_BOUNDING_INTRON
WBGene00003214_C05D11.11_mel-32_protein-coding J011 chrIII:6441868-6442752 1.295 end1_T1 pha4_T1 0.000 5primeExons_BOUNDING_INTRON
WBGene00003214_C05D11.11_mel-32_protein-coding J011 chrIII:6441868-6442752 1.004 end1_T3 tbx37_T3 0.000 5primeExons_BOUNDING_INTRON
WBGene00003214_C05D11.11_mel-32_protein-coding J011 chrIII:6441868-6442752 1.148 end1_T3 ceh32_T3 0.000 5primeExons_BOUNDING_INTRON
WBGene00003214_C05D11.11_mel-32_protein-coding J011 chrIII:6441868-6442752 1.037 end1_T4 tbx37_T4 0.000 5primeExons_BOUNDING_INTRON
WBGene00003214_C05D11.11_mel-32_protein-coding J011 chrIII:6441868-6442752 1.345 nhr25_T0 pha4_T0 0.004 5primeExons_BOUNDING_INTRON
WBGene00003214_C05D11.11_mel-32_protein-coding J011 chrIII:6441868-6442752 1.040 nhr25_T0 ceh32_T0 0.021 5primeExons_BOUNDING_INTRON
WBGene00003214_C05D11.11_mel-32_protein-coding J011 chrIII:6441868-6442752 1.057 nhr25_T1 pha4_T1 0.000 5primeExons_BOUNDING_INTRON
 
>III:6638744-6638846.-.C13B9.4.5prime.C13B9.4b.1
GFF LINE C13B9.4 - FIRST_EXON: III:6638744-6638846 FIRST_INTRON: III:6638561-6638743 C13B9.4b.1
5primeExons: chrIII:6638744-6638846
BOUNDING_INTRON: chrIII:6638561-6638743
WBGene00015735_C13B9.4_pdfr-1_protein-coding J039 chrIII:6638561-6638743 1.595 ceh32_T4 end1_T4 0.069 5primeExons_BOUNDING_INTRON
 
>III:6650969-6651025.-.C13B9.4.5prime.C13B9.4a.1
GFF LINE C13B9.4 - FIRST_EXON: III:6650969-6651025 FIRST_INTRON: III:6638847-6650968 C13B9.4a.1
5primeExons: chrIII:6650969-6651025
WBGene00015735_C13B9.4_pdfr-1_protein-coding E020 chrIII:6650969-6651025 1.855 ceh32_T4 nhr25_T4 0.020 5primeExons_EXON
BOUNDING_INTRON: chrIII:6638847-6650968
WBGene00015735_C13B9.4_pdfr-1_protein-coding J040 chrIII:6638847-6650968 1.017 ceh32_T4 hlh1_T4 0.021 5primeExons_BOUNDING_INTRON
WBGene00015735_C13B9.4_pdfr-1_protein-coding J040 chrIII:6638847-6650968 1.860 ceh32_T4 nhr25_T4 0.017 5primeExons_BOUNDING_INTRON
 
>III:6731220-6731318.+.Y102E9.1.5prime.Y102E9.1c
GFF LINE Y102E9.1 + FIRST_EXON: III:6731220-6731318 FIRST_INTRON: III:6731319-6732168 Y102E9.1c
5primeExons: chrIII:6731220-6731318
WBGene00003851_Y102E9.1_odr-4_protein-coding E002 chrIII:6731220-6731318 12.995 hlh1_T4 tbx37_T4 0.009 5primeExons_EXON
BOUNDING_INTRON: chrIII:6731319-6732168
 
>III:6830392-6830470.+.R13F6.4.5prime.R13F6.4d
GFF LINE R13F6.4 + FIRST_EXON: III:6830392-6830470 FIRST_INTRON: III:6830471-6830515 R13F6.4d
5primeExons: chrIII:6830392-6830470
WBGene00006498_R13F6.4_ten-1_protein-coding E005 chrIII:6830392-6830470 1.202 hlh1_T3 cnd1_T3 0.000 5primeExons_EXON
WBGene00006498_R13F6.4_ten-1_protein-coding E005 chrIII:6830392-6830470 1.353 hlh1_T4 cnd1_T4 0.000 5primeExons_EXON
BOUNDING_INTRON: chrIII:6830471-6830515
WBGene00006498_R13F6.4_ten-1_protein-coding J028 chrIII:6830471-6830515 1.127 hlh1_T3 cnd1_T3 0.000 5primeExons_BOUNDING_INTRON
WBGene00006498_R13F6.4_ten-1_protein-coding J028 chrIII:6830471-6830515 1.265 hlh1_T4 cnd1_T4 0.000 5primeExons_BOUNDING_INTRON
 
>III:6960848-6960940.-.F57B9.10.5prime.F57B9.10b
GFF LINE F57B9.10 - FIRST_EXON: III:6960848-6960940 FIRST_INTRON: III:6960798-6960847 F57B9.10b
5primeExons: chrIII:6960848-6960940
WBGene00004462_F57B9.10_rpn-6.1_protein-coding E006 chrIII:6960848-6960940 1.056 ceh32_T2 hlh1_T2 0.000 5primeExons_EXON
BOUNDING_INTRON: chrIII:6960798-6960847
WBGene00004462_F57B9.10_rpn-6.1_protein-coding J012 chrIII:6960798-6960847 1.005 ceh32_T1 end1_T1 0.000 5primeExons_BOUNDING_INTRON
WBGene00004462_F57B9.10_rpn-6.1_protein-coding J012 chrIII:6960798-6960847 1.314 ceh32_T1 pha4_T1 0.000 5primeExons_BOUNDING_INTRON
WBGene00004462_F57B9.10_rpn-6.1_protein-coding J012 chrIII:6960798-6960847 1.069 ceh32_T2 end1_T2 0.000 5primeExons_BOUNDING_INTRON
WBGene00004462_F57B9.10_rpn-6.1_protein-coding J012 chrIII:6960798-6960847 1.096 ceh32_T2 hlh1_T2 0.000 5primeExons_BOUNDING_INTRON
WBGene00004462_F57B9.10_rpn-6.1_protein-coding J012 chrIII:6960798-6960847 1.275 ceh32_T2 pha4_T2 0.000 5primeExons_BOUNDING_INTRON
WBGene00004462_F57B9.10_rpn-6.1_protein-coding J012 chrIII:6960798-6960847 1.097 ceh32_T3 pha4_T3 0.000 5primeExons_BOUNDING_INTRON
WBGene00004462_F57B9.10_rpn-6.1_protein-coding J012 chrIII:6960798-6960847 1.071 ceh32_T4 pha4_T4 0.000 5primeExons_BOUNDING_INTRON
 
>III:7021885-7022072.+.F11H8.1.5prime.F11H8.1.1
GFF LINE F11H8.1 + FIRST_EXON: III:7021885-7022072 FIRST_INTRON: III:7022073-7022117 F11H8.1.1
5primeExons: chrIII:7021885-7022072
WBGene00004341_F11H8.1_rfl-1_protein-coding E002 chrIII:7021885-7022072 1.019 ceh32_T1 end1_T1 0.000 5primeExons_EXON
WBGene00004341_F11H8.1_rfl-1_protein-coding E002 chrIII:7021885-7022072 1.051 ceh32_T1 pha4_T1 0.000 5primeExons_EXON
BOUNDING_INTRON: chrIII:7022073-7022117
 
>III:7087108-7087215.-.ZK418.9.5prime.ZK418.9b.2
GFF LINE ZK418.9 - FIRST_EXON: III:7087108-7087215 FIRST_INTRON: III:7087061-7087107 ZK418.9b.2
5primeExons: chrIII:7087108-7087215
BOUNDING_INTRON: chrIII:7087061-7087107
 
>III:7087518-7087581.-.ZK418.9.5prime.ZK418.9b.1
GFF LINE ZK418.9 - FIRST_EXON: III:7087518-7087581 FIRST_INTRON: III:7087216-7087517 ZK418.9b.1
5primeExons: chrIII:7087518-7087581
BOUNDING_INTRON: chrIII:7087216-7087517
 
>III:7305978-7306154.+.B0361.2.5prime.B0361.2b
GFF LINE B0361.2 + FIRST_EXON: III:7305978-7306154 FIRST_INTRON: III:7306155-7308110 B0361.2b
5primeExons: chrIII:7305978-7306154
BOUNDING_INTRON: chrIII:7306155-7308110
WBGene00015156_B0361.2_B0361.2_protein-coding J019 chrIII:7306155-7308110 1.544 end1_T1 ceh32_T1 0.057 5primeExons_BOUNDING_INTRON
 
>III:7499275-7499365.-.C07H6.9.5prime.C07H6.9a
GFF LINE C07H6.9 - FIRST_EXON: III:7499275-7499365 FIRST_INTRON: III:7499231-7499274 C07H6.9a
5primeExons: chrIII:7499275-7499365
BOUNDING_INTRON: chrIII:7499231-7499274
 
>III:7584689-7585141.+.R13A5.1.5prime.R13A5.1a.1
GFF LINE R13A5.1 + FIRST_EXON: III:7584689-7585141 FIRST_INTRON: III:7585142-7585190 R13A5.1a.1
5primeExons: chrIII:7584689-7585141
BOUNDING_INTRON: chrIII:7585142-7585190
 
>III:768558-768858.+.F42G9.9.5prime.F42G9.9d.1
GFF LINE F42G9.9 + FIRST_EXON: III:768558-768858 FIRST_INTRON: III:768859-768906 F42G9.9d.1
5primeExons: chrIII:768558-768858
WBGene00004212_F42G9.9_ptl-1_protein-coding E005 chrIII:768558-768858 1.302 ceh32_T1 nhr25_T1 0.000 5primeExons_EXON
WBGene00004212_F42G9.9_ptl-1_protein-coding E005 chrIII:768558-768858 1.508 ceh32_T1 hlh1_T1 0.001 5primeExons_EXON
WBGene00004212_F42G9.9_ptl-1_protein-coding E005 chrIII:768558-768858 2.256 ceh32_T1 end1_T1 0.001 5primeExons_EXON
WBGene00004212_F42G9.9_ptl-1_protein-coding E005 chrIII:768558-768858 1.038 ceh32_T2 nhr25_T2 0.000 5primeExons_EXON
WBGene00004212_F42G9.9_ptl-1_protein-coding E005 chrIII:768558-768858 1.326 ceh32_T2 end1_T2 0.001 5primeExons_EXON
WBGene00004212_F42G9.9_ptl-1_protein-coding E005 chrIII:768558-768858 1.456 ceh32_T2 pha4_T2 0.000 5primeExons_EXON
WBGene00004212_F42G9.9_ptl-1_protein-coding E005 chrIII:768558-768858 1.253 ceh32_T3 pha4_T3 0.014 5primeExons_EXON
WBGene00004212_F42G9.9_ptl-1_protein-coding E005 chrIII:768558-768858 1.075 ceh32_T4 nhr25_T4 0.003 5primeExons_EXON
WBGene00004212_F42G9.9_ptl-1_protein-coding E005 chrIII:768558-768858 1.104 ceh32_T4 hlh1_T4 0.000 5primeExons_EXON
WBGene00004212_F42G9.9_ptl-1_protein-coding E005 chrIII:768558-768858 1.430 ceh32_T4 end1_T4 0.000 5primeExons_EXON
WBGene00004212_F42G9.9_ptl-1_protein-coding E005 chrIII:768558-768858 1.480 ceh32_T4 pha4_T4 0.000 5primeExons_EXON
BOUNDING_INTRON: chrIII:768859-768906
WBGene00004212_F42G9.9_ptl-1_protein-coding J021 chrIII:768859-768906 1.010 ceh32_T1 nhr25_T1 0.002 5primeExons_BOUNDING_INTRON
WBGene00004212_F42G9.9_ptl-1_protein-coding J021 chrIII:768859-768906 1.313 ceh32_T1 hlh1_T1 0.003 5primeExons_BOUNDING_INTRON
WBGene00004212_F42G9.9_ptl-1_protein-coding J021 chrIII:768859-768906 1.553 ceh32_T1 end1_T1 0.025 5primeExons_BOUNDING_INTRON
WBGene00004212_F42G9.9_ptl-1_protein-coding J021 chrIII:768859-768906 1.293 ceh32_T2 end1_T2 0.001 5primeExons_BOUNDING_INTRON
WBGene00004212_F42G9.9_ptl-1_protein-coding J021 chrIII:768859-768906 1.961 ceh32_T2 pha4_T2 0.000 5primeExons_BOUNDING_INTRON
WBGene00004212_F42G9.9_ptl-1_protein-coding J021 chrIII:768859-768906 1.200 ceh32_T3 pha4_T3 0.008 5primeExons_BOUNDING_INTRON
WBGene00004212_F42G9.9_ptl-1_protein-coding J021 chrIII:768859-768906 1.438 ceh32_T4 pha4_T4 0.000 5primeExons_BOUNDING_INTRON
WBGene00004212_F42G9.9_ptl-1_protein-coding J021 chrIII:768859-768906 1.446 ceh32_T4 end1_T4 0.000 5primeExons_BOUNDING_INTRON
WBGene00004212_F42G9.9_ptl-1_protein-coding J021 chrIII:768859-768906 1.188 cnd1_T2 pha4_T2 0.054 5primeExons_BOUNDING_INTRON
 
>III:776861-777005.-.F42G9.5.5prime.F42G9.5b
GFF LINE F42G9.5 - FIRST_EXON: III:776861-777005 FIRST_INTRON: III:776223-776860 F42G9.5b
5primeExons: chrIII:776861-777005
BOUNDING_INTRON: chrIII:776223-776860
 
>III:7893769-7893893.+.ZK688.3.5prime.ZK688.3.1
GFF LINE ZK688.3 + FIRST_EXON: III:7893769-7893893 FIRST_INTRON: III:7893894-7893937 ZK688.3.1
5primeExons: chrIII:7893769-7893893
WBGene00022798_ZK688.3_fahd-1_protein-coding E002 chrIII:7893769-7893893 1.184 ceh32_T1 nhr25_T1 0.003 5primeExons_EXON
WBGene00022798_ZK688.3_fahd-1_protein-coding E002 chrIII:7893769-7893893 1.286 ceh32_T1 hlh1_T1 0.001 5primeExons_EXON
WBGene00022798_ZK688.3_fahd-1_protein-coding E002 chrIII:7893769-7893893 1.014 end1_T1 hlh1_T1 0.006 5primeExons_EXON
WBGene00022798_ZK688.3_fahd-1_protein-coding E002 chrIII:7893769-7893893 1.102 end1_T1 tbx37_T1 0.002 5primeExons_EXON
BOUNDING_INTRON: chrIII:7893894-7893937
WBGene00022798_ZK688.3_fahd-1_protein-coding J006 chrIII:7893894-7893937 1.226 ceh32_T1 nhr25_T1 0.019 5primeExons_BOUNDING_INTRON
 
>III:7928398-7928461.-.C29E4.13.5prime.C29E4.13c.2
GFF LINE C29E4.13 - FIRST_EXON: III:7928398-7928461 FIRST_INTRON: III:7928284-7928397 C29E4.13c.2
5primeExons: chrIII:7928398-7928461
WBGene00043051_C29E4.13_C29E4.13_protein-coding E015 chrIII:7928410-7928460 1.058 hlh1_T1 end1_T1 0.010 5primeExons_EXON
WBGene00043051_C29E4.13_C29E4.13_protein-coding E015 chrIII:7928410-7928460 1.136 nhr25_T1 end1_T1 0.014 5primeExons_EXON
BOUNDING_INTRON: chrIII:7928284-7928397
>III:7933825-7933903.+.C29E4.3.5prime.C29E4.3b
GFF LINE C29E4.3 + FIRST_EXON: III:7933825-7933903 FIRST_INTRON: III:7933904-7933951 C29E4.3b
5primeExons: chrIII:7933825-7933903
BOUNDING_INTRON: chrIII:7933904-7933951
 
>III:7951428-7951601.-.C29E4.8.5prime.C29E4.8.1
GFF LINE C29E4.8 - FIRST_EXON: III:7951428-7951601 FIRST_INTRON: III:7951308-7951427 C29E4.8.1
5primeExons: chrIII:7951428-7951601
BOUNDING_INTRON: chrIII:7951308-7951427
 
>III:8294037-8294160.+.F10E9.6.5prime.F10E9.6a
GFF LINE F10E9.6 + FIRST_EXON: III:8294037-8294160 FIRST_INTRON: III:8294161-8300349 F10E9.6a
5primeExons: chrIII:8294037-8294160
WBGene00003243_F10E9.6_mig-10_protein-coding E003 chrIII:8294037-8294160 1.272 ceh32_T0 pha4_T0 0.000 5primeExons_EXON
WBGene00003243_F10E9.6_mig-10_protein-coding E003 chrIII:8294037-8294160 1.542 ceh32_T0 hlh1_T0 0.000 5primeExons_EXON
WBGene00003243_F10E9.6_mig-10_protein-coding E003 chrIII:8294037-8294160 1.174 ceh32_T1 pha4_T1 0.000 5primeExons_EXON
WBGene00003243_F10E9.6_mig-10_protein-coding E003 chrIII:8294037-8294160 1.767 nhr25_T0 pha4_T0 0.000 5primeExons_EXON
WBGene00003243_F10E9.6_mig-10_protein-coding E003 chrIII:8294037-8294160 1.163 nhr25_T0 cnd1_T0 0.000 5primeExons_EXON
WBGene00003243_F10E9.6_mig-10_protein-coding E003 chrIII:8294037-8294160 1.367 nhr25_T0 end1_T0 0.000 5primeExons_EXON
WBGene00003243_F10E9.6_mig-10_protein-coding E003 chrIII:8294037-8294160 2.009 nhr25_T0 hlh1_T0 0.000 5primeExons_EXON
WBGene00003243_F10E9.6_mig-10_protein-coding E003 chrIII:8294037-8294160 1.963 nhr25_T1 pha4_T1 0.000 5primeExons_EXON
WBGene00003243_F10E9.6_mig-10_protein-coding E003 chrIII:8294037-8294160 1.060 nhr25_T1 cnd1_T1 0.000 5primeExons_EXON
WBGene00003243_F10E9.6_mig-10_protein-coding E003 chrIII:8294037-8294160 1.209 nhr25_T1 end1_T1 0.000 5primeExons_EXON
WBGene00003243_F10E9.6_mig-10_protein-coding E003 chrIII:8294037-8294160 1.350 nhr25_T1 hlh1_T1 0.001 5primeExons_EXON
WBGene00003243_F10E9.6_mig-10_protein-coding E003 chrIII:8294037-8294160 1.610 nhr25_T2 pha4_T2 0.000 5primeExons_EXON
WBGene00003243_F10E9.6_mig-10_protein-coding E003 chrIII:8294037-8294160 1.035 nhr25_T2 hlh1_T2 0.000 5primeExons_EXON
WBGene00003243_F10E9.6_mig-10_protein-coding E003 chrIII:8294037-8294160 1.334 nhr25_T3 pha4_T3 0.000 5primeExons_EXON
WBGene00003243_F10E9.6_mig-10_protein-coding E003 chrIII:8294037-8294160 1.047 tbx37_T0 end1_T0 0.000 5primeExons_EXON
WBGene00003243_F10E9.6_mig-10_protein-coding E003 chrIII:8294037-8294160 1.721 tbx37_T0 hlh1_T0 0.000 5primeExons_EXON
BOUNDING_INTRON: chrIII:8294161-8300349
WBGene00003243_F10E9.6_mig-10_protein-coding J015 chrIII:8294161-8300349 1.322 ceh32_T0 hlh1_T0 0.000 5primeExons_BOUNDING_INTRON
WBGene00003243_F10E9.6_mig-10_protein-coding J015 chrIII:8294161-8300349 1.771 ceh32_T0 pha4_T0 0.010 5primeExons_BOUNDING_INTRON
WBGene00003243_F10E9.6_mig-10_protein-coding J015 chrIII:8294161-8300349 1.425 ceh32_T1 pha4_T1 0.000 5primeExons_BOUNDING_INTRON
WBGene00003243_F10E9.6_mig-10_protein-coding J015 chrIII:8294161-8300349 1.075 ceh32_T2 pha4_T2 0.004 5primeExons_BOUNDING_INTRON
WBGene00003243_F10E9.6_mig-10_protein-coding J015 chrIII:8294161-8300349 1.245 cnd1_T0 pha4_T0 0.080 5primeExons_BOUNDING_INTRON
WBGene00003243_F10E9.6_mig-10_protein-coding J015 chrIII:8294161-8300349 1.159 cnd1_T1 pha4_T1 0.001 5primeExons_BOUNDING_INTRON
WBGene00003243_F10E9.6_mig-10_protein-coding J015 chrIII:8294161-8300349 1.203 cnd1_T2 pha4_T2 0.000 5primeExons_BOUNDING_INTRON
WBGene00003243_F10E9.6_mig-10_protein-coding J015 chrIII:8294161-8300349 1.045 end1_T1 pha4_T1 0.050 5primeExons_BOUNDING_INTRON
WBGene00003243_F10E9.6_mig-10_protein-coding J015 chrIII:8294161-8300349 2.096 nhr25_T0 pha4_T0 0.000 5primeExons_BOUNDING_INTRON
WBGene00003243_F10E9.6_mig-10_protein-coding J015 chrIII:8294161-8300349 1.070 nhr25_T0 end1_T0 0.000 5primeExons_BOUNDING_INTRON
WBGene00003243_F10E9.6_mig-10_protein-coding J015 chrIII:8294161-8300349 1.592 nhr25_T0 hlh1_T0 0.000 5primeExons_BOUNDING_INTRON
WBGene00003243_F10E9.6_mig-10_protein-coding J015 chrIII:8294161-8300349 1.970 nhr25_T1 pha4_T1 0.000 5primeExons_BOUNDING_INTRON
WBGene00003243_F10E9.6_mig-10_protein-coding J015 chrIII:8294161-8300349 1.511 nhr25_T2 pha4_T2 0.000 5primeExons_BOUNDING_INTRON
WBGene00003243_F10E9.6_mig-10_protein-coding J015 chrIII:8294161-8300349 1.046 nhr25_T3 pha4_T3 0.000 5primeExons_BOUNDING_INTRON
WBGene00003243_F10E9.6_mig-10_protein-coding J015 chrIII:8294161-8300349 1.545 tbx37_T0 hlh1_T0 0.000 5primeExons_BOUNDING_INTRON
 
>III:8306181-8306355.-.F10E9.7.5prime.F10E9.7.1
GFF LINE F10E9.7 - FIRST_EXON: III:8306181-8306355 FIRST_INTRON: III:8306129-8306180 F10E9.7.1
5primeExons: chrIII:8306181-8306355
BOUNDING_INTRON: chrIII:8306129-8306180
 
>III:8405211-8405422.-.ZK353.8.5prime.ZK353.8.1
GFF LINE ZK353.8 - FIRST_EXON: III:8405211-8405422 FIRST_INTRON: III:8405158-8405210 ZK353.8.1
5primeExons: chrIII:8405211-8405422
WBGene00022703_ZK353.8_ubxn-4_protein-coding E005 chrIII:8405211-8405422 1.061 ceh32_T0 end1_T0 0.006 5primeExons_EXON
WBGene00022703_ZK353.8_ubxn-4_protein-coding E005 chrIII:8405211-8405422 1.031 ceh32_T1 end1_T1 0.006 5primeExons_EXON
WBGene00022703_ZK353.8_ubxn-4_protein-coding E005 chrIII:8405211-8405422 1.136 ceh32_T1 pha4_T1 0.000 5primeExons_EXON
WBGene00022703_ZK353.8_ubxn-4_protein-coding E005 chrIII:8405211-8405422 1.003 ceh32_T2 pha4_T2 0.000 5primeExons_EXON
WBGene00022703_ZK353.8_ubxn-4_protein-coding E005 chrIII:8405211-8405422 1.225 ceh32_T4 pha4_T4 0.000 5primeExons_EXON
BOUNDING_INTRON: chrIII:8405158-8405210
WBGene00022703_ZK353.8_ubxn-4_protein-coding J010 chrIII:8405158-8405210 1.001 ceh32_T0 pha4_T0 0.000 5primeExons_BOUNDING_INTRON
WBGene00022703_ZK353.8_ubxn-4_protein-coding J010 chrIII:8405158-8405210 1.224 ceh32_T0 end1_T0 0.000 5primeExons_BOUNDING_INTRON
WBGene00022703_ZK353.8_ubxn-4_protein-coding J010 chrIII:8405158-8405210 1.050 ceh32_T1 end1_T1 0.001 5primeExons_BOUNDING_INTRON
WBGene00022703_ZK353.8_ubxn-4_protein-coding J010 chrIII:8405158-8405210 1.153 ceh32_T1 pha4_T1 0.000 5primeExons_BOUNDING_INTRON
WBGene00022703_ZK353.8_ubxn-4_protein-coding J010 chrIII:8405158-8405210 1.069 ceh32_T2 pha4_T2 0.000 5primeExons_BOUNDING_INTRON
WBGene00022703_ZK353.8_ubxn-4_protein-coding J010 chrIII:8405158-8405210 1.113 ceh32_T3 end1_T3 0.001 5primeExons_BOUNDING_INTRON
WBGene00022703_ZK353.8_ubxn-4_protein-coding J010 chrIII:8405158-8405210 1.220 ceh32_T3 pha4_T3 0.000 5primeExons_BOUNDING_INTRON
WBGene00022703_ZK353.8_ubxn-4_protein-coding J010 chrIII:8405158-8405210 1.083 ceh32_T4 end1_T4 0.000 5primeExons_BOUNDING_INTRON
WBGene00022703_ZK353.8_ubxn-4_protein-coding J010 chrIII:8405158-8405210 1.274 ceh32_T4 pha4_T4 0.000 5primeExons_BOUNDING_INTRON
 
>III:8495018-8495262.+.C04D8.1.5prime.C04D8.1b
GFF LINE C04D8.1 + FIRST_EXON: III:8495018-8495262 FIRST_INTRON: III:8495263-8496097 C04D8.1b
5primeExons: chrIII:8495018-8495262
WBGene00015418_C04D8.1_pac-1_protein-coding E002 chrIII:8495018-8495067 1.041 nhr25_T0 cnd1_T0 0.026 5primeExons_EXON
WBGene00015418_C04D8.1_pac-1_protein-coding E002 chrIII:8495018-8495067 1.062 end1_T0 cnd1_T0 0.003 5primeExons_EXON
WBGene00015418_C04D8.1_pac-1_protein-coding E002 chrIII:8495018-8495067 1.067 end1_T1 cnd1_T1 0.005 5primeExons_EXON
WBGene00015418_C04D8.1_pac-1_protein-coding E002 chrIII:8495018-8495067 1.079 pha4_T4 cnd1_T4 0.000 5primeExons_EXON
WBGene00015418_C04D8.1_pac-1_protein-coding E002 chrIII:8495018-8495067 1.088 pha4_T2 cnd1_T2 0.011 5primeExons_EXON
WBGene00015418_C04D8.1_pac-1_protein-coding E002 chrIII:8495018-8495067 1.119 pha4_T3 cnd1_T3 0.000 5primeExons_EXON
WBGene00015418_C04D8.1_pac-1_protein-coding E002 chrIII:8495018-8495067 1.130 nhr25_T4 cnd1_T4 0.000 5primeExons_EXON
WBGene00015418_C04D8.1_pac-1_protein-coding E002 chrIII:8495018-8495067 1.132 nhr25_T3 ceh32_T3 0.080 5primeExons_EXON
WBGene00015418_C04D8.1_pac-1_protein-coding E002 chrIII:8495018-8495067 1.222 nhr25_T1 ceh32_T1 0.000 5primeExons_EXON
WBGene00015418_C04D8.1_pac-1_protein-coding E002 chrIII:8495018-8495067 1.270 nhr25_T2 ceh32_T2 0.000 5primeExons_EXON
WBGene00015418_C04D8.1_pac-1_protein-coding E002 chrIII:8495018-8495067 1.426 nhr25_T3 cnd1_T3 0.000 5primeExons_EXON
WBGene00015418_C04D8.1_pac-1_protein-coding E002 chrIII:8495018-8495067 1.531 nhr25_T1 cnd1_T1 0.000 5primeExons_EXON
WBGene00015418_C04D8.1_pac-1_protein-coding E002 chrIII:8495018-8495067 1.622 nhr25_T2 cnd1_T2 0.000 5primeExons_EXON
BOUNDING_INTRON: chrIII:8495263-8496097
WBGene00015418_C04D8.1_pac-1_protein-coding J028 chrIII:8495263-8496097 1.109 hlh1_T1 cnd1_T1 0.000 5primeExons_BOUNDING_INTRON
WBGene00015418_C04D8.1_pac-1_protein-coding J028 chrIII:8495263-8496097 1.197 hlh1_T1 ceh32_T1 0.001 5primeExons_BOUNDING_INTRON
WBGene00015418_C04D8.1_pac-1_protein-coding J028 chrIII:8495263-8496097 1.121 hlh1_T2 ceh32_T2 0.041 5primeExons_BOUNDING_INTRON
WBGene00015418_C04D8.1_pac-1_protein-coding J028 chrIII:8495263-8496097 1.343 hlh1_T2 cnd1_T2 0.025 5primeExons_BOUNDING_INTRON
WBGene00015418_C04D8.1_pac-1_protein-coding J028 chrIII:8495263-8496097 1.157 nhr25_T1 cnd1_T1 0.000 5primeExons_BOUNDING_INTRON
WBGene00015418_C04D8.1_pac-1_protein-coding J028 chrIII:8495263-8496097 1.247 nhr25_T1 ceh32_T1 0.000 5primeExons_BOUNDING_INTRON
WBGene00015418_C04D8.1_pac-1_protein-coding J028 chrIII:8495263-8496097 1.340 nhr25_T2 ceh32_T2 0.000 5primeExons_BOUNDING_INTRON
WBGene00015418_C04D8.1_pac-1_protein-coding J028 chrIII:8495263-8496097 1.563 nhr25_T2 cnd1_T2 0.000 5primeExons_BOUNDING_INTRON
WBGene00015418_C04D8.1_pac-1_protein-coding J028 chrIII:8495263-8496097 1.185 nhr25_T3 ceh32_T3 0.000 5primeExons_BOUNDING_INTRON
WBGene00015418_C04D8.1_pac-1_protein-coding J028 chrIII:8495263-8496097 1.239 nhr25_T3 cnd1_T3 0.000 5primeExons_BOUNDING_INTRON
WBGene00015418_C04D8.1_pac-1_protein-coding J028 chrIII:8495263-8496097 1.036 nhr25_T4 cnd1_T4 0.000 5primeExons_BOUNDING_INTRON
WBGene00015418_C04D8.1_pac-1_protein-coding J028 chrIII:8495263-8496097 1.082 nhr25_T4 ceh32_T4 0.000 5primeExons_BOUNDING_INTRON
WBGene00015418_C04D8.1_pac-1_protein-coding J028 chrIII:8495263-8496097 1.007 pha4_T4 ceh32_T4 0.000 5primeExons_BOUNDING_INTRON
>III:8513203-8513350.+.C04D8.1.5prime.C04D8.1e
GFF LINE C04D8.1 + FIRST_EXON: III:8513203-8513350 FIRST_INTRON: III:8513351-8514022 C04D8.1e
5primeExons: chrIII:8513203-8513350
BOUNDING_INTRON: chrIII:8513351-8514022
 
>III:8687992-8688166.-.B0303.3.5prime.B0303.3.1
GFF LINE B0303.3 - FIRST_EXON: III:8687992-8688166 FIRST_INTRON: III:8687943-8687991 B0303.3.1
5primeExons: chrIII:8687992-8688166
BOUNDING_INTRON: chrIII:8687943-8687991
 
>III:8798398-8798464.+.F54F2.2.5prime.F54F2.2a.1
GFF LINE F54F2.2 + FIRST_EXON: III:8798398-8798464 FIRST_INTRON: III:8798465-8798532 F54F2.2a.1
5primeExons: chrIII:8798398-8798464
BOUNDING_INTRON: chrIII:8798465-8798532
 
>III:8802825-8803421.+.F54F2.2.5prime.F54F2.2c
GFF LINE F54F2.2 + FIRST_EXON: III:8802825-8803421 FIRST_INTRON: III:8803422-8803566 F54F2.2c
5primeExons: chrIII:8802825-8803421
BOUNDING_INTRON: chrIII:8803422-8803566
 
>III:9001011-9001498.-.F59B2.5.5prime.F59B2.5b
GFF LINE F59B2.5 - FIRST_EXON: III:9001011-9001498 FIRST_INTRON: III:9000960-9001010 F59B2.5b
5primeExons: chrIII:9001011-9001498
BOUNDING_INTRON: chrIII:9000960-9001010
 
>III:9041361-9041473.-.R107.1.5prime.R107.1a
GFF LINE R107.1 - FIRST_EXON: III:9041361-9041473 FIRST_INTRON: III:9041307-9041360 R107.1a
5primeExons: chrIII:9041361-9041473
WBGene00003518_R107.1_nac-2_protein-coding E012 chrIII:9041361-9041473 1.084 ceh32_T1 hlh1_T1 0.045 5primeExons_EXON
BOUNDING_INTRON: chrIII:9041307-9041360
 
>III:9143716-9143999.-.ZK512.2.5prime.ZK512.2b
GFF LINE ZK512.2 - FIRST_EXON: III:9143716-9143999 FIRST_INTRON: III:9143395-9143715 ZK512.2b
5primeExons: chrIII:9143716-9143999
BOUNDING_INTRON: chrIII:9143395-9143715
 
>III:9228123-9228250.-.T23G5.1.5prime.T23G5.1.1
GFF LINE T23G5.1 - FIRST_EXON: III:9228123-9228250 FIRST_INTRON: III:9228079-9228122 T23G5.1.1
5primeExons: chrIII:9228123-9228250
BOUNDING_INTRON: chrIII:9228079-9228122
WBGene00004391_T23G5.1_rnr-1_protein-coding J010 chrIII:9228079-9228122 1.038 cnd1_T4 end1_T4 0.000 5primeExons_BOUNDING_INTRON
 
>III:9465246-9465477.-.B0464.6.5prime.B0464.6.1
GFF LINE B0464.6 - FIRST_EXON: III:9465246-9465477 FIRST_INTRON: III:9465202-9465245 B0464.6.1
5primeExons: chrIII:9465246-9465477
BOUNDING_INTRON: chrIII:9465202-9465245
 
>III:9473138-9473276.-.B0464.4.5prime.B0464.4.1
GFF LINE B0464.4 - FIRST_EXON: III:9473138-9473276 FIRST_INTRON: III:9473033-9473137 B0464.4.1
5primeExons: chrIII:9473138-9473276
BOUNDING_INTRON: chrIII:9473033-9473137
WBGene00000268_B0464.4_bre-3_protein-coding J016 chrIII:9473033-9473137 1.182 ceh32_T4 nhr25_T4 0.015 5primeExons_BOUNDING_INTRON
 
>III:9491640-9491729.+.B0464.2.5prime.B0464.2a
GFF LINE B0464.2 + FIRST_EXON: III:9491640-9491729 FIRST_INTRON: III:9491730-9492551 B0464.2a
5primeExons: chrIII:9491640-9491729
WBGene00007184_B0464.2_ctr-9_protein-coding E002 chrIII:9491640-9491657 1.052 pha4_T0 nhr25_T0 0.000 5primeExons_EXON
BOUNDING_INTRON: chrIII:9491730-9492551
WBGene00007184_B0464.2_ctr-9_protein-coding J012 chrIII:9491730-9492551 1.110 nhr25_T2 end1_T2 0.000 5primeExons_BOUNDING_INTRON
>III:9796826-9798269.+.ZK632.1.5prime.ZK632.1b
GFF LINE ZK632.1 + FIRST_EXON: III:9796826-9798269 FIRST_INTRON: III:9798270-9798316 ZK632.1b
5primeExons: chrIII:9796826-9798269
WBGene00003158_ZK632.1_mcm-6_protein-coding E004 chrIII:9796826-9798269 1.022 end1_T1 ceh32_T1 0.000 5primeExons_EXON
WBGene00003158_ZK632.1_mcm-6_protein-coding E004 chrIII:9796826-9798269 1.214 nhr25_T1 ceh32_T1 0.000 5primeExons_EXON
WBGene00003158_ZK632.1_mcm-6_protein-coding E004 chrIII:9796826-9798269 1.004 nhr25_T4 ceh32_T4 0.000 5primeExons_EXON
WBGene00003158_ZK632.1_mcm-6_protein-coding E004 chrIII:9796826-9798269 1.116 pha4_T1 ceh32_T1 0.000 5primeExons_EXON
BOUNDING_INTRON: chrIII:9798270-9798316
 
>III:983261-983416.+.R06B10.5.5prime.R06B10.5.1
GFF LINE R06B10.5 + FIRST_EXON: III:983261-983416 FIRST_INTRON: III:983417-983462 R06B10.5.1
5primeExons: chrIII:983261-983416
BOUNDING_INTRON: chrIII:983417-983462
 
>III:9856988-9857076.-.K11H3.1.5prime.K11H3.1c.1
GFF LINE K11H3.1 - FIRST_EXON: III:9856988-9857076 FIRST_INTRON: III:9856822-9856987 K11H3.1c.1
5primeExons: chrIII:9856988-9857076
BOUNDING_INTRON: chrIII:9856822-9856987
 
>IV:10058982-10059178.-.T04B2.5.5prime.T04B2.5.1
GFF LINE T04B2.5 - FIRST_EXON: IV:10058982-10059178 FIRST_INTRON: IV:10058500-10058981 T04B2.5.1
5primeExons: chrIV:10058982-10059178
WBGene00011423_T04B2.5_T04B2.5_protein-coding E004 chrIV:10058982-10059178 1.314 ceh32_T4 pha4_T4 0.012 5primeExons_EXON
WBGene00011423_T04B2.5_T04B2.5_protein-coding E004 chrIV:10058982-10059178 1.007 cnd1_T4 pha4_T4 0.015 5primeExons_EXON
WBGene00011423_T04B2.5_T04B2.5_protein-coding E004 chrIV:10058982-10059178 1.111 hlh1_T4 pha4_T4 0.061 5primeExons_EXON
BOUNDING_INTRON: chrIV:10058500-10058981
WBGene00011423_T04B2.5_T04B2.5_protein-coding J008 chrIV:10058500-10058981 1.064 ceh32_T3 end1_T3 0.049 5primeExons_BOUNDING_INTRON
WBGene00011423_T04B2.5_T04B2.5_protein-coding J008 chrIV:10058500-10058981 1.046 ceh32_T4 end1_T4 0.012 5primeExons_BOUNDING_INTRON
WBGene00011423_T04B2.5_T04B2.5_protein-coding J008 chrIV:10058500-10058981 1.667 ceh32_T4 pha4_T4 0.005 5primeExons_BOUNDING_INTRON
WBGene00011423_T04B2.5_T04B2.5_protein-coding J008 chrIV:10058500-10058981 1.106 cnd1_T4 pha4_T4 0.061 5primeExons_BOUNDING_INTRON
WBGene00011423_T04B2.5_T04B2.5_protein-coding J008 chrIV:10058500-10058981 1.256 hlh1_T4 pha4_T4 0.070 5primeExons_BOUNDING_INTRON
 
>IV:10116768-10116861.+.C04G2.10.5prime.C04G2.10c
GFF LINE C04G2.10 + FIRST_EXON: IV:10116768-10116861 FIRST_INTRON: IV:10116862-10117164 C04G2.10c
5primeExons: chrIV:10116768-10116861
BOUNDING_INTRON: chrIV:10116862-10117164
 
>IV:10152338-10153073.+.T14G10.5.5prime.T14G10.5a
GFF LINE T14G10.5 + FIRST_EXON: IV:10152338-10153073 FIRST_INTRON: IV:10153074-10153123 T14G10.5a
5primeExons: chrIV:10152338-10153073
BOUNDING_INTRON: chrIV:10153074-10153123
 
>IV:10253617-10253675.+.F01G10.8.5prime.F01G10.8a
GFF LINE F01G10.8 + FIRST_EXON: IV:10253617-10253675 FIRST_INTRON: IV:10253676-10254088 F01G10.8a
5primeExons: chrIV:10253617-10253675
WBGene00000910_F01G10.8_daf-14_protein-coding E002 chrIV:10253617-10253675 1.151 ceh32_T1 hlh1_T1 0.000 5primeExons_EXON
WBGene00000910_F01G10.8_daf-14_protein-coding E002 chrIV:10253617-10253675 1.426 ceh32_T1 pha4_T1 0.000 5primeExons_EXON
WBGene00000910_F01G10.8_daf-14_protein-coding E002 chrIV:10253617-10253675 1.501 ceh32_T1 end1_T1 0.000 5primeExons_EXON
WBGene00000910_F01G10.8_daf-14_protein-coding E002 chrIV:10253617-10253675 1.090 ceh32_T4 pha4_T4 0.001 5primeExons_EXON
WBGene00000910_F01G10.8_daf-14_protein-coding E002 chrIV:10253617-10253675 1.178 ceh32_T4 end1_T4 0.009 5primeExons_EXON
WBGene00000910_F01G10.8_daf-14_protein-coding E002 chrIV:10253617-10253675 1.100 cnd1_T2 end1_T2 0.001 5primeExons_EXON
BOUNDING_INTRON: chrIV:10253676-10254088
WBGene00000910_F01G10.8_daf-14_protein-coding J008 chrIV:10253676-10254088 1.156 ceh32_T1 hlh1_T1 0.000 5primeExons_BOUNDING_INTRON
WBGene00000910_F01G10.8_daf-14_protein-coding J008 chrIV:10253676-10254088 1.438 ceh32_T1 pha4_T1 0.000 5primeExons_BOUNDING_INTRON
WBGene00000910_F01G10.8_daf-14_protein-coding J008 chrIV:10253676-10254088 1.532 ceh32_T1 end1_T1 0.000 5primeExons_BOUNDING_INTRON
WBGene00000910_F01G10.8_daf-14_protein-coding J008 chrIV:10253676-10254088 1.108 ceh32_T4 pha4_T4 0.003 5primeExons_BOUNDING_INTRON
WBGene00000910_F01G10.8_daf-14_protein-coding J008 chrIV:10253676-10254088 1.142 ceh32_T4 end1_T4 0.014 5primeExons_BOUNDING_INTRON
WBGene00000910_F01G10.8_daf-14_protein-coding J008 chrIV:10253676-10254088 1.100 cnd1_T2 end1_T2 0.000 5primeExons_BOUNDING_INTRON
 
>IV:10283733-10284014.-.Y43C5A.6.5prime.Y43C5A.6b
GFF LINE Y43C5A.6 - FIRST_EXON: IV:10283733-10284014 FIRST_INTRON: IV:10283497-10283732 Y43C5A.6b
5primeExons: chrIV:10283733-10284014
BOUNDING_INTRON: chrIV:10283497-10283732
 
>IV:10340485-10340556.-.K11E8.1.5prime.K11E8.1b.3
GFF LINE K11E8.1 - FIRST_EXON: IV:10340485-10340556 FIRST_INTRON: IV:10340321-10340484 K11E8.1b.3
5primeExons: chrIV:10340485-10340556
WBGene00006779_K11E8.1_unc-43_protein-coding E030 chrIV:10340485-10340556 1.173 ceh32_T1 end1_T1 0.014 5primeExons_EXON
WBGene00006779_K11E8.1_unc-43_protein-coding E030 chrIV:10340485-10340556 1.063 ceh32_T2 end1_T2 0.012 5primeExons_EXON
WBGene00006779_K11E8.1_unc-43_protein-coding E030 chrIV:10340485-10340556 1.192 ceh32_T2 pha4_T2 0.000 5primeExons_EXON
WBGene00006779_K11E8.1_unc-43_protein-coding E030 chrIV:10340485-10340556 1.233 ceh32_T4 pha4_T4 0.000 5primeExons_EXON
BOUNDING_INTRON: chrIV:10340321-10340484
WBGene00006779_K11E8.1_unc-43_protein-coding J059 chrIV:10340321-10340484 1.325 ceh32_T1 end1_T1 0.015 5primeExons_BOUNDING_INTRON
WBGene00006779_K11E8.1_unc-43_protein-coding J059 chrIV:10340321-10340484 1.101 ceh32_T2 end1_T2 0.005 5primeExons_BOUNDING_INTRON
WBGene00006779_K11E8.1_unc-43_protein-coding J059 chrIV:10340321-10340484 1.186 ceh32_T2 pha4_T2 0.000 5primeExons_BOUNDING_INTRON
WBGene00006779_K11E8.1_unc-43_protein-coding J059 chrIV:10340321-10340484 1.230 ceh32_T4 pha4_T4 0.000 5primeExons_BOUNDING_INTRON
 
>IV:10348885-10348965.-.K11E8.1.5prime.K11E8.1b.1
GFF LINE K11E8.1 - FIRST_EXON: IV:10348885-10348965 FIRST_INTRON: IV:10340557-10348884 K11E8.1b.1
5primeExons: chrIV:10348885-10348965
WBGene00006779_K11E8.1_unc-43_protein-coding E031 chrIV:10348885-10348965 1.427 cnd1_T4 nhr25_T4 0.001 5primeExons_EXON
WBGene00006779_K11E8.1_unc-43_protein-coding E031 chrIV:10348885-10348965 13.631 cnd1_T4 pha4_T4 0.000 5primeExons_EXON
WBGene00006779_K11E8.1_unc-43_protein-coding E031 chrIV:10348885-10348965 2.023 cnd1_T4 hlh1_T4 0.000 5primeExons_EXON
BOUNDING_INTRON: chrIV:10340557-10348884
WBGene00006779_K11E8.1_unc-43_protein-coding J060 chrIV:10340557-10348884 13.494 cnd1_T4 pha4_T4 0.000 5primeExons_BOUNDING_INTRON
WBGene00006779_K11E8.1_unc-43_protein-coding J060 chrIV:10340557-10348884 1.790 cnd1_T4 nhr25_T4 0.002 5primeExons_BOUNDING_INTRON
WBGene00006779_K11E8.1_unc-43_protein-coding J060 chrIV:10340557-10348884 1.891 cnd1_T4 hlh1_T4 0.000 5primeExons_BOUNDING_INTRON
WBGene00006779_K11E8.1_unc-43_protein-coding J060 chrIV:10340557-10348884 1.427 end1_T3 cnd1_T3 0.088 5primeExons_BOUNDING_INTRON
 
>IV:10381659-10381807.+.R11A8.7.5prime.R11A8.7c
GFF LINE R11A8.7 + FIRST_EXON: IV:10381659-10381807 FIRST_INTRON: IV:10381808-10381860 R11A8.7c
5primeExons: chrIV:10381659-10381807
BOUNDING_INTRON: chrIV:10381808-10381860
 
>IV:10460986-10461101.-.F01D4.6.5prime.F01D4.6c
GFF LINE F01D4.6 - FIRST_EXON: IV:10460986-10461101 FIRST_INTRON: IV:10460936-10460985 F01D4.6c
5primeExons: chrIV:10460986-10461101
BOUNDING_INTRON: chrIV:10460936-10460985
 
>IV:10694035-10694132.-.R102.4.5prime.R102.4c.1
GFF LINE R102.4 - FIRST_EXON: IV:10694035-10694132 FIRST_INTRON: IV:10693990-10694034 R102.4c.1
5primeExons: chrIV:10694035-10694132
BOUNDING_INTRON: chrIV:10693990-10694034
 
>IV:10695171-10695226.-.R102.4.5prime.R102.4a.1
GFF LINE R102.4 - FIRST_EXON: IV:10695171-10695226 FIRST_INTRON: IV:10694133-10695170 R102.4a.1
5primeExons: chrIV:10695171-10695226
WBGene00011291_R102.4_R102.4_protein-coding E017 chrIV:10695171-10695226 1.048 ceh32_T1 nhr25_T1 0.012 5primeExons_EXON
WBGene00011291_R102.4_R102.4_protein-coding E017 chrIV:10695171-10695226 1.086 ceh32_T1 hlh1_T1 0.001 5primeExons_EXON
WBGene00011291_R102.4_R102.4_protein-coding E017 chrIV:10695171-10695226 1.087 ceh32_T2 hlh1_T2 0.003 5primeExons_EXON
WBGene00011291_R102.4_R102.4_protein-coding E017 chrIV:10695171-10695226 1.579 ceh32_T2 nhr25_T2 0.001 5primeExons_EXON
WBGene00011291_R102.4_R102.4_protein-coding E017 chrIV:10695171-10695226 1.525 ceh32_T3 end1_T3 0.000 5primeExons_EXON
WBGene00011291_R102.4_R102.4_protein-coding E017 chrIV:10695171-10695226 1.955 ceh32_T4 end1_T4 0.000 5primeExons_EXON
WBGene00011291_R102.4_R102.4_protein-coding E017 chrIV:10695171-10695226 1.431 cnd1_T4 end1_T4 0.000 5primeExons_EXON
WBGene00011291_R102.4_R102.4_protein-coding E017 chrIV:10695171-10695226 1.289 hlh1_T4 end1_T4 0.000 5primeExons_EXON
WBGene00011291_R102.4_R102.4_protein-coding E017 chrIV:10695171-10695226 1.030 nhr25_T4 end1_T4 0.006 5primeExons_EXON
WBGene00011291_R102.4_R102.4_protein-coding E017 chrIV:10695171-10695226 1.057 pha4_T3 end1_T3 0.003 5primeExons_EXON
WBGene00011291_R102.4_R102.4_protein-coding E017 chrIV:10695171-10695226 1.183 pha4_T4 end1_T4 0.065 5primeExons_EXON
WBGene00011291_R102.4_R102.4_protein-coding E017 chrIV:10695171-10695226 1.319 tbx37_T4 end1_T4 0.000 5primeExons_EXON
BOUNDING_INTRON: chrIV:10694133-10695170
WBGene00011291_R102.4_R102.4_protein-coding J030 chrIV:10694133-10695170 1.048 ceh32_T1 nhr25_T1 0.008 5primeExons_BOUNDING_INTRON
WBGene00011291_R102.4_R102.4_protein-coding J030 chrIV:10694133-10695170 1.091 ceh32_T1 hlh1_T1 0.000 5primeExons_BOUNDING_INTRON
WBGene00011291_R102.4_R102.4_protein-coding J030 chrIV:10694133-10695170 1.086 ceh32_T2 hlh1_T2 0.002 5primeExons_BOUNDING_INTRON
WBGene00011291_R102.4_R102.4_protein-coding J030 chrIV:10694133-10695170 1.577 ceh32_T2 nhr25_T2 0.001 5primeExons_BOUNDING_INTRON
WBGene00011291_R102.4_R102.4_protein-coding J030 chrIV:10694133-10695170 1.526 ceh32_T3 end1_T3 0.000 5primeExons_BOUNDING_INTRON
WBGene00011291_R102.4_R102.4_protein-coding J030 chrIV:10694133-10695170 1.956 ceh32_T4 end1_T4 0.000 5primeExons_BOUNDING_INTRON
WBGene00011291_R102.4_R102.4_protein-coding J030 chrIV:10694133-10695170 1.431 cnd1_T4 end1_T4 0.000 5primeExons_BOUNDING_INTRON
WBGene00011291_R102.4_R102.4_protein-coding J030 chrIV:10694133-10695170 1.234 end1_T2 nhr25_T2 0.094 5primeExons_BOUNDING_INTRON
WBGene00011291_R102.4_R102.4_protein-coding J030 chrIV:10694133-10695170 1.293 hlh1_T4 end1_T4 0.000 5primeExons_BOUNDING_INTRON
WBGene00011291_R102.4_R102.4_protein-coding J030 chrIV:10694133-10695170 1.031 nhr25_T4 end1_T4 0.005 5primeExons_BOUNDING_INTRON
WBGene00011291_R102.4_R102.4_protein-coding J030 chrIV:10694133-10695170 1.057 pha4_T3 end1_T3 0.002 5primeExons_BOUNDING_INTRON
WBGene00011291_R102.4_R102.4_protein-coding J030 chrIV:10694133-10695170 1.184 pha4_T4 end1_T4 0.047 5primeExons_BOUNDING_INTRON
WBGene00011291_R102.4_R102.4_protein-coding J030 chrIV:10694133-10695170 1.322 tbx37_T4 end1_T4 0.000 5primeExons_BOUNDING_INTRON
 
>IV:10735442-10735515.+.ZC168.4.5prime.ZC168.4.1
GFF LINE ZC168.4 + FIRST_EXON: IV:10735442-10735515 FIRST_INTRON: IV:10735516-10735557 ZC168.4.1
5primeExons: chrIV:10735442-10735515
BOUNDING_INTRON: chrIV:10735516-10735557
 
>IV:10842174-10842331.-.T11G6.5.5prime.T11G6.5b.1
GFF LINE T11G6.5 - FIRST_EXON: IV:10842174-10842331 FIRST_INTRON: IV:10842119-10842173 T11G6.5b.1
5primeExons: chrIV:10842174-10842331
BOUNDING_INTRON: chrIV:10842119-10842173
 
>IV:10857942-10858063.-.T11G6.2.5prime.T11G6.2b.1
GFF LINE T11G6.2 - FIRST_EXON: IV:10857942-10858063 FIRST_INTRON: IV:10857899-10857941 T11G6.2b.1
5primeExons: chrIV:10857942-10858063
WBGene00011717_T11G6.2_T11G6.2_protein-coding E007 chrIV:10857942-10858063 1.018 ceh32_T1 hlh1_T1 0.000 5primeExons_EXON
WBGene00011717_T11G6.2_T11G6.2_protein-coding E007 chrIV:10857942-10858063 1.055 ceh32_T1 end1_T1 0.000 5primeExons_EXON
WBGene00011717_T11G6.2_T11G6.2_protein-coding E007 chrIV:10857942-10858063 1.120 ceh32_T1 pha4_T1 0.000 5primeExons_EXON
WBGene00011717_T11G6.2_T11G6.2_protein-coding E007 chrIV:10857942-10858063 1.047 ceh32_T2 end1_T2 0.000 5primeExons_EXON
WBGene00011717_T11G6.2_T11G6.2_protein-coding E007 chrIV:10857942-10858063 1.003 ceh32_T4 pha4_T4 0.001 5primeExons_EXON
BOUNDING_INTRON: chrIV:10857899-10857941
 
>IV:11015654-11015754.-.F13H10.3.5prime.F13H10.3c.1
GFF LINE F13H10.3 - FIRST_EXON: IV:11015654-11015754 FIRST_INTRON: IV:11015145-11015653 F13H10.3c.1
5primeExons: chrIV:11015654-11015754
BOUNDING_INTRON: chrIV:11015145-11015653
WBGene00008774_F13H10.3_F13H10.3_protein-coding J023 chrIV:11015145-11015653 1.015 ceh32_T1 pha4_T1 0.021 5primeExons_BOUNDING_INTRON
WBGene00008774_F13H10.3_F13H10.3_protein-coding J023 chrIV:11015145-11015653 1.180 ceh32_T1 end1_T1 0.016 5primeExons_BOUNDING_INTRON
WBGene00008774_F13H10.3_F13H10.3_protein-coding J023 chrIV:11015145-11015653 1.208 ceh32_T2 end1_T2 0.001 5primeExons_BOUNDING_INTRON
WBGene00008774_F13H10.3_F13H10.3_protein-coding J023 chrIV:11015145-11015653 1.064 hlh1_T2 end1_T2 0.023 5primeExons_BOUNDING_INTRON
 
>IV:11019486-11019716.-.F13H10.4.5prime.F13H10.4b.1
GFF LINE F13H10.4 - FIRST_EXON: IV:11019486-11019716 FIRST_INTRON: IV:11019444-11019485 F13H10.4b.1
5primeExons: chrIV:11019486-11019716
BOUNDING_INTRON: chrIV:11019444-11019485
 
>IV:11057670-11057737.+.F36H1.4.5prime.F36H1.4b.1
GFF LINE F36H1.4 + FIRST_EXON: IV:11057670-11057737 FIRST_INTRON: IV:11057738-11057788 F36H1.4b.1
5primeExons: chrIV:11057670-11057737
BOUNDING_INTRON: chrIV:11057738-11057788
 
>IV:11084105-11084245.+.M7.2.5prime.M7.2a
GFF LINE M7.2 + FIRST_EXON: IV:11084105-11084245 FIRST_INTRON: IV:11084246-11084288 M7.2a
5primeExons: chrIV:11084105-11084245
BOUNDING_INTRON: chrIV:11084246-11084288
 
>IV:11150997-11151221.+.C08F8.2.5prime.C08F8.2b
GFF LINE C08F8.2 + FIRST_EXON: IV:11150997-11151221 FIRST_INTRON: IV:11151222-11151292 C08F8.2b
5primeExons: chrIV:11150997-11151221
WBGene00007444_C08F8.2_C08F8.2_protein-coding E002 chrIV:11150997-11151221 1.113 ceh32_T1 hlh1_T1 0.004 5primeExons_EXON
WBGene00007444_C08F8.2_C08F8.2_protein-coding E002 chrIV:11150997-11151221 1.352 ceh32_T1 nhr25_T1 0.000 5primeExons_EXON
WBGene00007444_C08F8.2_C08F8.2_protein-coding E002 chrIV:11150997-11151221 1.855 ceh32_T1 pha4_T1 0.000 5primeExons_EXON
WBGene00007444_C08F8.2_C08F8.2_protein-coding E002 chrIV:11150997-11151221 1.929 ceh32_T1 end1_T1 0.000 5primeExons_EXON
WBGene00007444_C08F8.2_C08F8.2_protein-coding E002 chrIV:11150997-11151221 1.109 ceh32_T2 hlh1_T2 0.003 5primeExons_EXON
WBGene00007444_C08F8.2_C08F8.2_protein-coding E002 chrIV:11150997-11151221 1.157 ceh32_T2 nhr25_T2 0.000 5primeExons_EXON
WBGene00007444_C08F8.2_C08F8.2_protein-coding E002 chrIV:11150997-11151221 1.426 ceh32_T2 end1_T2 0.000 5primeExons_EXON
WBGene00007444_C08F8.2_C08F8.2_protein-coding E002 chrIV:11150997-11151221 1.612 ceh32_T2 pha4_T2 0.000 5primeExons_EXON
WBGene00007444_C08F8.2_C08F8.2_protein-coding E002 chrIV:11150997-11151221 1.532 ceh32_T3 pha4_T3 0.000 5primeExons_EXON
WBGene00007444_C08F8.2_C08F8.2_protein-coding E002 chrIV:11150997-11151221 1.567 ceh32_T3 end1_T3 0.000 5primeExons_EXON
WBGene00007444_C08F8.2_C08F8.2_protein-coding E002 chrIV:11150997-11151221 1.082 ceh32_T4 nhr25_T4 0.000 5primeExons_EXON
WBGene00007444_C08F8.2_C08F8.2_protein-coding E002 chrIV:11150997-11151221 1.624 ceh32_T4 end1_T4 0.000 5primeExons_EXON
WBGene00007444_C08F8.2_C08F8.2_protein-coding E002 chrIV:11150997-11151221 1.852 ceh32_T4 pha4_T4 0.000 5primeExons_EXON
WBGene00007444_C08F8.2_C08F8.2_protein-coding E002 chrIV:11150997-11151221 1.029 cnd1_T2 end1_T2 0.000 5primeExons_EXON
WBGene00007444_C08F8.2_C08F8.2_protein-coding E002 chrIV:11150997-11151221 1.219 cnd1_T2 pha4_T2 0.000 5primeExons_EXON
WBGene00007444_C08F8.2_C08F8.2_protein-coding E002 chrIV:11150997-11151221 1.246 cnd1_T4 end1_T4 0.000 5primeExons_EXON
WBGene00007444_C08F8.2_C08F8.2_protein-coding E002 chrIV:11150997-11151221 1.472 cnd1_T4 pha4_T4 0.000 5primeExons_EXON
BOUNDING_INTRON: chrIV:11151222-11151292
WBGene00007444_C08F8.2_C08F8.2_protein-coding J018 chrIV:11151222-11151292 1.288 ceh32_T1 pha4_T1 0.039 5primeExons_BOUNDING_INTRON
WBGene00007444_C08F8.2_C08F8.2_protein-coding J018 chrIV:11151222-11151292 1.516 ceh32_T1 end1_T1 0.001 5primeExons_BOUNDING_INTRON
WBGene00007444_C08F8.2_C08F8.2_protein-coding J018 chrIV:11151222-11151292 1.017 ceh32_T2 nhr25_T2 0.000 5primeExons_BOUNDING_INTRON
WBGene00007444_C08F8.2_C08F8.2_protein-coding J018 chrIV:11151222-11151292 1.169 ceh32_T2 end1_T2 0.000 5primeExons_BOUNDING_INTRON
WBGene00007444_C08F8.2_C08F8.2_protein-coding J018 chrIV:11151222-11151292 1.282 ceh32_T2 pha4_T2 0.003 5primeExons_BOUNDING_INTRON
WBGene00007444_C08F8.2_C08F8.2_protein-coding J018 chrIV:11151222-11151292 1.293 ceh32_T3 pha4_T3 0.000 5primeExons_BOUNDING_INTRON
WBGene00007444_C08F8.2_C08F8.2_protein-coding J018 chrIV:11151222-11151292 1.421 ceh32_T3 end1_T3 0.000 5primeExons_BOUNDING_INTRON
WBGene00007444_C08F8.2_C08F8.2_protein-coding J018 chrIV:11151222-11151292 1.185 ceh32_T4 nhr25_T4 0.000 5primeExons_BOUNDING_INTRON
WBGene00007444_C08F8.2_C08F8.2_protein-coding J018 chrIV:11151222-11151292 1.575 ceh32_T4 end1_T4 0.000 5primeExons_BOUNDING_INTRON
WBGene00007444_C08F8.2_C08F8.2_protein-coding J018 chrIV:11151222-11151292 2.030 ceh32_T4 pha4_T4 0.000 5primeExons_BOUNDING_INTRON
WBGene00007444_C08F8.2_C08F8.2_protein-coding J018 chrIV:11151222-11151292 1.015 cnd1_T2 pha4_T2 0.033 5primeExons_BOUNDING_INTRON
WBGene00007444_C08F8.2_C08F8.2_protein-coding J018 chrIV:11151222-11151292 1.155 cnd1_T4 end1_T4 0.000 5primeExons_BOUNDING_INTRON
WBGene00007444_C08F8.2_C08F8.2_protein-coding J018 chrIV:11151222-11151292 1.597 cnd1_T4 pha4_T4 0.000 5primeExons_BOUNDING_INTRON
WBGene00007444_C08F8.2_C08F8.2_protein-coding J018 chrIV:11151222-11151292 1.213 hlh1_T4 pha4_T4 0.023 5primeExons_BOUNDING_INTRON
 
>IV:11342900-11343036.-.T01G1.1.5prime.T01G1.1d.1
GFF LINE T01G1.1 - FIRST_EXON: IV:11342900-11343036 FIRST_INTRON: IV:11342498-11342899 T01G1.1d.1
5primeExons: chrIV:11342900-11343036
BOUNDING_INTRON: chrIV:11342498-11342899
 
>IV:11485899-11486108.-.H21P03.3.5prime.H21P03.3c
GFF LINE H21P03.3 - FIRST_EXON: IV:11485899-11486108 FIRST_INTRON: IV:11485739-11485898 H21P03.3c
5primeExons: chrIV:11485899-11486108
BOUNDING_INTRON: chrIV:11485739-11485898
 
>IV:11647447-11647688.-.ZK809.8.5prime.ZK809.8a
GFF LINE ZK809.8 - FIRST_EXON: IV:11647447-11647688 FIRST_INTRON: IV:11646276-11647446 ZK809.8a
5primeExons: chrIV:11647447-11647688
BOUNDING_INTRON: chrIV:11646276-11647446
 
>IV:11759267-11759396.-.T12A7.2.5prime.T12A7.2a.1
GFF LINE T12A7.2 - FIRST_EXON: IV:11759267-11759396 FIRST_INTRON: IV:11759223-11759266 T12A7.2a.1
5primeExons: chrIV:11759267-11759396
BOUNDING_INTRON: chrIV:11759223-11759266
 
>IV:11938574-11938712.+.ZK822.5.5prime.ZK822.5b.1
GFF LINE ZK822.5 + FIRST_EXON: IV:11938574-11938712 FIRST_INTRON: IV:11938713-11938765 ZK822.5b.1
5primeExons: chrIV:11938574-11938712
BOUNDING_INTRON: chrIV:11938713-11938765
 
>IV:12159470-12159551.+.B0001.6.5prime.B0001.6.1
GFF LINE B0001.6 + FIRST_EXON: IV:12159470-12159551 FIRST_INTRON: IV:12159552-12159598 B0001.6.1
5primeExons: chrIV:12159470-12159551
BOUNDING_INTRON: chrIV:12159552-12159598
 
>IV:12168244-12168393.+.F20B10.3.5prime.F20B10.3.1
GFF LINE F20B10.3 + FIRST_EXON: IV:12168244-12168393 FIRST_INTRON: IV:12168394-12168443 F20B10.3.1
5primeExons: chrIV:12168244-12168393
BOUNDING_INTRON: chrIV:12168394-12168443
 
>IV:12203249-12203423.+.F35G2.1.5prime.F35G2.1a.1
GFF LINE F35G2.1 + FIRST_EXON: IV:12203249-12203423 FIRST_INTRON: IV:12203424-12203807 F35G2.1a.1
5primeExons: chrIV:12203249-12203423
BOUNDING_INTRON: chrIV:12203424-12203807
WBGene00009435_F35G2.1_F35G2.1_protein-coding J015 chrIV:12203424-12203807 1.141 end1_T2 ceh32_T2 0.044 5primeExons_BOUNDING_INTRON
 
>IV:12270920-12271044.-.C42C1.4.5prime.C42C1.4d
GFF LINE C42C1.4 - FIRST_EXON: IV:12270920-12271044 FIRST_INTRON: IV:12270871-12270919 C42C1.4d
5primeExons: chrIV:12270920-12271044
BOUNDING_INTRON: chrIV:12270871-12270919
 
>IV:12274750-12274988.-.C42C1.4.5prime.C42C1.4c
GFF LINE C42C1.4 - FIRST_EXON: IV:12274750-12274988 FIRST_INTRON: IV:12274698-12274749 C42C1.4c
5primeExons: chrIV:12274750-12274988
BOUNDING_INTRON: chrIV:12274698-12274749
 
>IV:12691948-12692037.+.T23B5.3.5prime.T23B5.3a
GFF LINE T23B5.3 + FIRST_EXON: IV:12691948-12692037 FIRST_INTRON: IV:12692038-12692222 T23B5.3a
5primeExons: chrIV:12691948-12692037
WBGene00011940_T23B5.3_T23B5.3_protein-coding E003 chrIV:12691948-12692037 1.193 ceh32_T2 pha4_T2 0.000 5primeExons_EXON
WBGene00011940_T23B5.3_T23B5.3_protein-coding E003 chrIV:12691948-12692037 1.112 ceh32_T3 end1_T3 0.001 5primeExons_EXON
WBGene00011940_T23B5.3_T23B5.3_protein-coding E003 chrIV:12691948-12692037 1.112 ceh32_T4 end1_T4 0.000 5primeExons_EXON
BOUNDING_INTRON: chrIV:12692038-12692222
WBGene00011940_T23B5.3_T23B5.3_protein-coding J021 chrIV:12692038-12692222 1.084 ceh32_T2 pha4_T2 0.000 5primeExons_BOUNDING_INTRON
WBGene00011940_T23B5.3_T23B5.3_protein-coding J021 chrIV:12692038-12692222 1.271 ceh32_T3 end1_T3 0.000 5primeExons_BOUNDING_INTRON
WBGene00011940_T23B5.3_T23B5.3_protein-coding J021 chrIV:12692038-12692222 1.138 ceh32_T4 end1_T4 0.000 5primeExons_BOUNDING_INTRON
WBGene00011940_T23B5.3_T23B5.3_protein-coding J021 chrIV:12692038-12692222 1.048 cnd1_T4 end1_T4 0.000 5primeExons_BOUNDING_INTRON
 
>IV:12702217-12702413.+.T23B5.3.5prime.T23B5.3c
GFF LINE T23B5.3 + FIRST_EXON: IV:12702217-12702413 FIRST_INTRON: IV:12702414-12702460 T23B5.3c
5primeExons: chrIV:12702217-12702413
BOUNDING_INTRON: chrIV:12702414-12702460
 
>IV:12823033-12823142.+.F07C6.4.5prime.F07C6.4c.1
GFF LINE F07C6.4 + FIRST_EXON: IV:12823033-12823142 FIRST_INTRON: IV:12823143-12823356 F07C6.4c.1
5primeExons: chrIV:12823033-12823142
WBGene00008555_F07C6.4_F07C6.4_protein-coding E013 chrIV:12823033-12823142 1.022 nhr25_T1 ceh32_T1 0.000 5primeExons_EXON
BOUNDING_INTRON: chrIV:12823143-12823356
 
>IV:13031594-13031768.+.F49E11.1.5prime.F49E11.1d.1
GFF LINE F49E11.1 + FIRST_EXON: IV:13031594-13031768 FIRST_INTRON: IV:13031769-13032539 F49E11.1d.1
5primeExons: chrIV:13031594-13031768
BOUNDING_INTRON: chrIV:13031769-13032539
 
>IV:1310598-1310659.+.F53H1.4.5prime.F53H1.4b
GFF LINE F53H1.4 + FIRST_EXON: IV:1310598-1310659 FIRST_INTRON: IV:1310660-1310741 F53H1.4b
5primeExons: chrIV:1310598-1310659
BOUNDING_INTRON: chrIV:1310660-1310741
 
>IV:13245186-13245461.+.JC8.5.5prime.JC8.5b
GFF LINE JC8.5 + FIRST_EXON: IV:13245186-13245461 FIRST_INTRON: IV:13245462-13246629 JC8.5b
5primeExons: chrIV:13245186-13245461
BOUNDING_INTRON: chrIV:13245462-13246629
 
>IV:13256837-13256974.+.JC8.12.5prime.JC8.12b
GFF LINE JC8.12 + FIRST_EXON: IV:13256837-13256974 FIRST_INTRON: IV:13256975-13257079 JC8.12b
5primeExons: chrIV:13256837-13256974
WBGene00010442_JC8.12_bus-12_protein-coding E002 chrIV:13256837-13256974 1.277 nhr25_T1 cnd1_T1 0.018 5primeExons_EXON
WBGene00010442_JC8.12_bus-12_protein-coding E002 chrIV:13256837-13256974 1.497 nhr25_T1 ceh32_T1 0.041 5primeExons_EXON
BOUNDING_INTRON: chrIV:13256975-13257079
 
>IV:13414380-13414871.-.Y62E10A.17.5prime.Y62E10A.17a
GFF LINE Y62E10A.17 - FIRST_EXON: IV:13414380-13414871 FIRST_INTRON: IV:13414332-13414379 Y62E10A.17a
5primeExons: chrIV:13414380-13414871
BOUNDING_INTRON: chrIV:13414332-13414379
 
>IV:13433165-13433293.-.K09B11.5.5prime.K09B11.5b
GFF LINE K09B11.5 - FIRST_EXON: IV:13433165-13433293 FIRST_INTRON: IV:13433116-13433164 K09B11.5b
5primeExons: chrIV:13433165-13433293
BOUNDING_INTRON: chrIV:13433116-13433164
 
>IV:1393881-1394075.+.Y104H12A.1.5prime.Y104H12A.1e.1
GFF LINE Y104H12A.1 + FIRST_EXON: IV:1393881-1394075 FIRST_INTRON: IV:1394076-1394543 Y104H12A.1e.1
5primeExons: chrIV:1393881-1394075
WBGene00022423_Y104H12A.1_nhr-41_protein-coding E008 chrIV:1393881-1394075 1.115 ceh32_T1 pha4_T1 0.002 5primeExons_EXON
BOUNDING_INTRON: chrIV:1394076-1394543
WBGene00022423_Y104H12A.1_nhr-41_protein-coding J019 chrIV:1394076-1394543 1.138 ceh32_T1 nhr25_T1 0.000 5primeExons_BOUNDING_INTRON
WBGene00022423_Y104H12A.1_nhr-41_protein-coding J019 chrIV:1394076-1394543 1.260 ceh32_T1 pha4_T1 0.003 5primeExons_BOUNDING_INTRON
WBGene00022423_Y104H12A.1_nhr-41_protein-coding J019 chrIV:1394076-1394543 1.267 ceh32_T1 end1_T1 0.005 5primeExons_BOUNDING_INTRON
WBGene00022423_Y104H12A.1_nhr-41_protein-coding J019 chrIV:1394076-1394543 1.143 ceh32_T2 end1_T2 0.000 5primeExons_BOUNDING_INTRON
WBGene00022423_Y104H12A.1_nhr-41_protein-coding J019 chrIV:1394076-1394543 1.161 ceh32_T2 pha4_T2 0.001 5primeExons_BOUNDING_INTRON
WBGene00022423_Y104H12A.1_nhr-41_protein-coding J019 chrIV:1394076-1394543 1.178 ceh32_T2 nhr25_T2 0.000 5primeExons_BOUNDING_INTRON
WBGene00022423_Y104H12A.1_nhr-41_protein-coding J019 chrIV:1394076-1394543 1.026 ceh32_T3 nhr25_T3 0.010 5primeExons_BOUNDING_INTRON
WBGene00022423_Y104H12A.1_nhr-41_protein-coding J019 chrIV:1394076-1394543 1.260 ceh32_T3 end1_T3 0.005 5primeExons_BOUNDING_INTRON
WBGene00022423_Y104H12A.1_nhr-41_protein-coding J019 chrIV:1394076-1394543 1.074 ceh32_T4 pha4_T4 0.000 5primeExons_BOUNDING_INTRON
WBGene00022423_Y104H12A.1_nhr-41_protein-coding J019 chrIV:1394076-1394543 1.092 ceh32_T4 end1_T4 0.000 5primeExons_BOUNDING_INTRON
WBGene00022423_Y104H12A.1_nhr-41_protein-coding J019 chrIV:1394076-1394543 1.102 ceh32_T4 nhr25_T4 0.000 5primeExons_BOUNDING_INTRON
 
>IV:13952715-13952836.+.Y37A1A.4.5prime.Y37A1A.4f.1
GFF LINE Y37A1A.4 + FIRST_EXON: IV:13952715-13952836 FIRST_INTRON: IV:13952837-13953080 Y37A1A.4f.1
5primeExons: chrIV:13952715-13952836
BOUNDING_INTRON: chrIV:13952837-13953080
 
>IV:1407468-1407572.+.Y77E11A.14.5prime.Y77E11A.14a.1
GFF LINE Y77E11A.14 + FIRST_EXON: IV:1407468-1407572 FIRST_INTRON: IV:1407573-1407921 Y77E11A.14a.1
5primeExons: chrIV:1407468-1407572
BOUNDING_INTRON: chrIV:1407573-1407921
 
>IV:14220979-14221316.+.F02H6.5.5prime.F02H6.5c
GFF LINE F02H6.5 + FIRST_EXON: IV:14220979-14221316 FIRST_INTRON: IV:14221317-14221589 F02H6.5c
5primeExons: chrIV:14220979-14221316
BOUNDING_INTRON: chrIV:14221317-14221589
WBGene00008538_F02H6.5_sqrd-1_protein-coding J012 chrIV:14221317-14221589 1.540 ceh32_T4 pha4_T4 0.070 5primeExons_BOUNDING_INTRON
 
>IV:1466270-1466382.-.Y77E11A.12.5prime.Y77E11A.12a
GFF LINE Y77E11A.12 - FIRST_EXON: IV:1466270-1466382 FIRST_INTRON: IV:1466215-1466269 Y77E11A.12a
5primeExons: chrIV:1466270-1466382
BOUNDING_INTRON: chrIV:1466215-1466269
 
>IV:14768290-14769063.+.Y94H6A.11.5prime.Y57G11C.3b
GFF LINE Y94H6A.11 + FIRST_EXON: IV:14768290-14769063 FIRST_INTRON: IV:1-1 Y57G11C.3b
5primeExons: chrIV:14768290-14769063
BOUNDING_INTRON: chrIV:1-1
>IV:14868365-14868477.+.Y57G11C.38.5prime.Y57G11C.38b
GFF LINE Y57G11C.38 + FIRST_EXON: IV:14868365-14868477 FIRST_INTRON: IV:14868478-14869684 Y57G11C.38b
5primeExons: chrIV:14868365-14868477
WBGene00013327_Y57G11C.38_Y57G11C.38_protein-coding E007 chrIV:14868365-14868477 4.447 ceh32_T2 end1_T2 0.058 5primeExons_EXON
WBGene00013327_Y57G11C.38_Y57G11C.38_protein-coding E007 chrIV:14868365-14868477 5.917 ceh32_T2 nhr25_T2 0.000 5primeExons_EXON
WBGene00013327_Y57G11C.38_Y57G11C.38_protein-coding E007 chrIV:14868365-14868477 1.583 ceh32_T3 end1_T3 0.006 5primeExons_EXON
WBGene00013327_Y57G11C.38_Y57G11C.38_protein-coding E007 chrIV:14868365-14868477 2.074 cnd1_T2 nhr25_T2 0.001 5primeExons_EXON
WBGene00013327_Y57G11C.38_Y57G11C.38_protein-coding E007 chrIV:14868365-14868477 1.530 cnd1_T3 end1_T3 0.001 5primeExons_EXON
WBGene00013327_Y57G11C.38_Y57G11C.38_protein-coding E007 chrIV:14868365-14868477 2.149 hlh1_T3 end1_T3 0.001 5primeExons_EXON
WBGene00013327_Y57G11C.38_Y57G11C.38_protein-coding E007 chrIV:14868365-14868477 1.610 pha4_T2 nhr25_T2 0.046 5primeExons_EXON
WBGene00013327_Y57G11C.38_Y57G11C.38_protein-coding E007 chrIV:14868365-14868477 2.137 tbx37_T2 nhr25_T2 0.003 5primeExons_EXON
WBGene00013327_Y57G11C.38_Y57G11C.38_protein-coding E007 chrIV:14868365-14868477 1.608 tbx37_T3 end1_T3 0.006 5primeExons_EXON
BOUNDING_INTRON: chrIV:14868478-14869684
WBGene00013327_Y57G11C.38_Y57G11C.38_protein-coding J015 chrIV:14868478-14869684 1.087 ceh32_T1 hlh1_T1 0.035 5primeExons_BOUNDING_INTRON
WBGene00013327_Y57G11C.38_Y57G11C.38_protein-coding J015 chrIV:14868478-14869684 1.153 ceh32_T1 nhr25_T1 0.088 5primeExons_BOUNDING_INTRON
WBGene00013327_Y57G11C.38_Y57G11C.38_protein-coding J015 chrIV:14868478-14869684 1.271 ceh32_T1 end1_T1 0.025 5primeExons_BOUNDING_INTRON
WBGene00013327_Y57G11C.38_Y57G11C.38_protein-coding J015 chrIV:14868478-14869684 1.554 ceh32_T2 end1_T2 0.088 5primeExons_BOUNDING_INTRON
 
>IV:14886614-14886834.+.Y57G11C.24.5prime.Y57G11C.24d.1
GFF LINE Y57G11C.24 + FIRST_EXON: IV:14886614-14886834 FIRST_INTRON: IV:14886835-14888378 Y57G11C.24d.1
5primeExons: chrIV:14886614-14886834
BOUNDING_INTRON: chrIV:14886835-14888378
 
>IV:14891464-14891774.+.Y57G11C.24.5prime.Y57G11C.24e
GFF LINE Y57G11C.24 + FIRST_EXON: IV:14891464-14891774 FIRST_INTRON: IV:14891775-14891832 Y57G11C.24e
5primeExons: chrIV:14891464-14891774
BOUNDING_INTRON: chrIV:14891775-14891832
WBGene00001330_Y57G11C.24_eps-8_protein-coding J055 chrIV:14891775-14891832 1.025 end1_T1 ceh32_T1 0.000 5primeExons_BOUNDING_INTRON
 
>IV:1499862-1500053.+.Y77E11A.1.5prime.Y77E11A.1a.1
GFF LINE Y77E11A.1 + FIRST_EXON: IV:1499862-1500053 FIRST_INTRON: IV:1500054-1500838 Y77E11A.1a.1
5primeExons: chrIV:1499862-1500053
BOUNDING_INTRON: chrIV:1500054-1500838
WBGene00022306_Y77E11A.1_Y77E11A.1_protein-coding J023 chrIV:1500054-1500838 1.389 end1_T1 ceh32_T1 0.000 5primeExons_BOUNDING_INTRON
WBGene00022306_Y77E11A.1_Y77E11A.1_protein-coding J023 chrIV:1500054-1500838 1.409 hlh1_T1 ceh32_T1 0.000 5primeExons_BOUNDING_INTRON
WBGene00022306_Y77E11A.1_Y77E11A.1_protein-coding J023 chrIV:1500054-1500838 1.083 hlh1_T2 ceh32_T2 0.000 5primeExons_BOUNDING_INTRON
WBGene00022306_Y77E11A.1_Y77E11A.1_protein-coding J023 chrIV:1500054-1500838 1.340 nhr25_T1 ceh32_T1 0.000 5primeExons_BOUNDING_INTRON
WBGene00022306_Y77E11A.1_Y77E11A.1_protein-coding J023 chrIV:1500054-1500838 1.041 nhr25_T2 ceh32_T2 0.000 5primeExons_BOUNDING_INTRON
WBGene00022306_Y77E11A.1_Y77E11A.1_protein-coding J023 chrIV:1500054-1500838 1.374 pha4_T1 ceh32_T1 0.000 5primeExons_BOUNDING_INTRON
WBGene00022306_Y77E11A.1_Y77E11A.1_protein-coding J023 chrIV:1500054-1500838 1.220 pha4_T2 ceh32_T2 0.000 5primeExons_BOUNDING_INTRON
 
>IV:15019906-15020022.+.Y41E3.7.5prime.Y41E3.7c.1
GFF LINE Y41E3.7 + FIRST_EXON: IV:15019906-15020022 FIRST_INTRON: IV:15020023-15022065 Y41E3.7c.1
5primeExons: chrIV:15019906-15020022
BOUNDING_INTRON: chrIV:15020023-15022065
 
>IV:15042436-15042600.+.Y41E3.11.5prime.Y41E3.11b
GFF LINE Y41E3.11 + FIRST_EXON: IV:15042436-15042600 FIRST_INTRON: IV:15042601-15042658 Y41E3.11b
5primeExons: chrIV:15042436-15042600
BOUNDING_INTRON: chrIV:15042601-15042658
 
>IV:15524716-15524836.-.Y73F8A.34.5prime.Y73F8A.34b.1
GFF LINE Y73F8A.34 - FIRST_EXON: IV:15524716-15524836 FIRST_INTRON: IV:15524661-15524715 Y73F8A.34b.1
5primeExons: chrIV:15524716-15524836
BOUNDING_INTRON: chrIV:15524661-15524715
 
>IV:1600178-1600380.+.Y41D4B.13.5prime.Y41D4B.13b
GFF LINE Y41D4B.13 + FIRST_EXON: IV:1600178-1600380 FIRST_INTRON: IV:1600381-1601171 Y41D4B.13b
5primeExons: chrIV:1600178-1600380
BOUNDING_INTRON: chrIV:1600381-1601171
 
>IV:16014313-16014541.-.Y105C5B.21.5prime.Y105C5B.21b
GFF LINE Y105C5B.21 - FIRST_EXON: IV:16014313-16014541 FIRST_INTRON: IV:16012096-16014312 Y105C5B.21b
5primeExons: chrIV:16014313-16014541
WBGene00002175_Y105C5B.21_jac-1_protein-coding E013 chrIV:16014313-16014541 1.074 ceh32_T2 nhr25_T2 0.000 5primeExons_EXON
WBGene00002175_Y105C5B.21_jac-1_protein-coding E013 chrIV:16014313-16014541 1.061 cnd1_T1 nhr25_T1 0.000 5primeExons_EXON
WBGene00002175_Y105C5B.21_jac-1_protein-coding E013 chrIV:16014313-16014541 1.135 cnd1_T2 nhr25_T2 0.000 5primeExons_EXON
WBGene00002175_Y105C5B.21_jac-1_protein-coding E013 chrIV:16014313-16014541 1.058 end1_T2 nhr25_T2 0.000 5primeExons_EXON
WBGene00002175_Y105C5B.21_jac-1_protein-coding E013 chrIV:16014313-16014541 1.072 hlh1_T2 nhr25_T2 0.008 5primeExons_EXON
WBGene00002175_Y105C5B.21_jac-1_protein-coding E013 chrIV:16014313-16014541 1.104 pha4_T2 nhr25_T2 0.000 5primeExons_EXON
BOUNDING_INTRON: chrIV:16012096-16014312
WBGene00002175_Y105C5B.21_jac-1_protein-coding J029 chrIV:16012096-16014312 1.011 cnd1_T3 nhr25_T3 0.000 5primeExons_BOUNDING_INTRON
WBGene00002175_Y105C5B.21_jac-1_protein-coding J029 chrIV:16012096-16014312 1.120 end1_T1 nhr25_T1 0.000 5primeExons_BOUNDING_INTRON
WBGene00002175_Y105C5B.21_jac-1_protein-coding J029 chrIV:16012096-16014312 1.184 end1_T2 nhr25_T2 0.000 5primeExons_BOUNDING_INTRON
WBGene00002175_Y105C5B.21_jac-1_protein-coding J029 chrIV:16012096-16014312 1.051 end1_T3 nhr25_T3 0.000 5primeExons_BOUNDING_INTRON
WBGene00002175_Y105C5B.21_jac-1_protein-coding J029 chrIV:16012096-16014312 1.103 hlh1_T1 nhr25_T1 0.000 5primeExons_BOUNDING_INTRON
WBGene00002175_Y105C5B.21_jac-1_protein-coding J029 chrIV:16012096-16014312 1.066 hlh1_T2 nhr25_T2 0.000 5primeExons_BOUNDING_INTRON
WBGene00002175_Y105C5B.21_jac-1_protein-coding J029 chrIV:16012096-16014312 1.091 hlh1_T3 nhr25_T3 0.000 5primeExons_BOUNDING_INTRON
WBGene00002175_Y105C5B.21_jac-1_protein-coding J029 chrIV:16012096-16014312 1.229 pha4_T1 nhr25_T1 0.000 5primeExons_BOUNDING_INTRON
WBGene00002175_Y105C5B.21_jac-1_protein-coding J029 chrIV:16012096-16014312 1.224 pha4_T2 nhr25_T2 0.000 5primeExons_BOUNDING_INTRON
WBGene00002175_Y105C5B.21_jac-1_protein-coding J029 chrIV:16012096-16014312 1.175 pha4_T3 nhr25_T3 0.000 5primeExons_BOUNDING_INTRON
 
>IV:17442048-17442125.+.Y94H6A.11.5prime.F08A7.1b
GFF LINE Y94H6A.11 + FIRST_EXON: IV:17442048-17442125 FIRST_INTRON: IV:1-1 F08A7.1b
5primeExons: chrIV:17442048-17442125
BOUNDING_INTRON: chrIV:1-1
 
>IV:1759771-1759948.-.Y41D4A.7.5prime.Y41D4A.7b
GFF LINE Y41D4A.7 - FIRST_EXON: IV:1759771-1759948 FIRST_INTRON: IV:1758027-1759770 Y41D4A.7b
5primeExons: chrIV:1759771-1759948
WBGene00021509_Y41D4A.7_Y41D4A.7_protein-coding E005 chrIV:1759771-1759948 1.783 ceh32_T4 pha4_T4 0.088 5primeExons_EXON
BOUNDING_INTRON: chrIV:1758027-1759770
 
>IV:1913454-1913597.+.F55A8.1.5prime.F55A8.1a.1
GFF LINE F55A8.1 + FIRST_EXON: IV:1913454-1913597 FIRST_INTRON: IV:1913598-1913642 F55A8.1a.1
5primeExons: chrIV:1913454-1913597
BOUNDING_INTRON: chrIV:1913598-1913642
WBGene00001186_F55A8.1_egl-18_protein-coding J008 chrIV:1913598-1913642 1.056 ceh32_T2 end1_T2 0.000 5primeExons_BOUNDING_INTRON
 
>IV:2055766-2055878.+.R05C11.4.5prime.R05C11.4b
GFF LINE R05C11.4 + FIRST_EXON: IV:2055766-2055878 FIRST_INTRON: IV:2055879-2055927 R05C11.4b
5primeExons: chrIV:2055766-2055878
BOUNDING_INTRON: chrIV:2055879-2055927
 
>IV:225481-225906.-.Y94H6A.11.5prime.R02D3.3b
GFF LINE Y94H6A.11 - FIRST_EXON: IV:225481-225906 FIRST_INTRON: IV:1-1 R02D3.3b
5primeExons: chrIV:225481-225906
BOUNDING_INTRON: chrIV:1-1
 
>IV:2278892-2279181.-.C37F5.1.5prime.C37F5.1b.1
GFF LINE C37F5.1 - FIRST_EXON: IV:2278892-2279181 FIRST_INTRON: IV:2278480-2278891 C37F5.1b.1
5primeExons: chrIV:2278892-2279181
WBGene00002990_C37F5.1_lin-1_protein-coding E004 chrIV:2278892-2279181 1.209 ceh32_T0 pha4_T0 0.001 5primeExons_EXON
WBGene00002990_C37F5.1_lin-1_protein-coding E004 chrIV:2278892-2279181 1.934 ceh32_T0 end1_T0 0.001 5primeExons_EXON
WBGene00002990_C37F5.1_lin-1_protein-coding E004 chrIV:2278892-2279181 1.241 ceh32_T1 end1_T1 0.000 5primeExons_EXON
WBGene00002990_C37F5.1_lin-1_protein-coding E004 chrIV:2278892-2279181 1.479 ceh32_T1 pha4_T1 0.000 5primeExons_EXON
WBGene00002990_C37F5.1_lin-1_protein-coding E004 chrIV:2278892-2279181 1.125 ceh32_T4 end1_T4 0.000 5primeExons_EXON
WBGene00002990_C37F5.1_lin-1_protein-coding E004 chrIV:2278892-2279181 1.322 ceh32_T4 pha4_T4 0.000 5primeExons_EXON
WBGene00002990_C37F5.1_lin-1_protein-coding E004 chrIV:2278892-2279181 1.291 hlh1_T0 end1_T0 0.036 5primeExons_EXON
WBGene00002990_C37F5.1_lin-1_protein-coding E004 chrIV:2278892-2279181 1.201 nhr25_T0 end1_T0 0.021 5primeExons_EXON
WBGene00002990_C37F5.1_lin-1_protein-coding E004 chrIV:2278892-2279181 1.262 tbx37_T0 end1_T0 0.014 5primeExons_EXON
BOUNDING_INTRON: chrIV:2278480-2278891
 
>IV:2680174-2680359.-.Y94H6A.11.5prime.Y94H6A.11b
GFF LINE Y94H6A.11 - FIRST_EXON: IV:2680174-2680359 FIRST_INTRON: IV:1-1 Y94H6A.11b
5primeExons: chrIV:2680174-2680359
BOUNDING_INTRON: chrIV:1-1
 
>IV:2804008-2804130.+.Y54G2A.32.5prime.Y54G2A.32.1
GFF LINE Y54G2A.32 + FIRST_EXON: IV:2804008-2804130 FIRST_INTRON: IV:2804131-2804184 Y54G2A.32.1
5primeExons: chrIV:2804008-2804130
BOUNDING_INTRON: chrIV:2804131-2804184
 
>IV:3056162-3056245.+.Y67D8C.3.5prime.Y67D8C.3b.1
GFF LINE Y67D8C.3 + FIRST_EXON: IV:3056162-3056245 FIRST_INTRON: IV:3056246-3056300 Y67D8C.3b.1
5primeExons: chrIV:3056162-3056245
WBGene00022067_Y67D8C.3_Y67D8C.3_protein-coding E007 chrIV:3056163-3056245 1.208 ceh32_T4 pha4_T4 0.000 5primeExons_EXON
BOUNDING_INTRON: chrIV:3056246-3056300
WBGene00022067_Y67D8C.3_Y67D8C.3_protein-coding J024 chrIV:3056246-3056300 1.190 ceh32_T0 end1_T0 0.083 5primeExons_BOUNDING_INTRON
WBGene00022067_Y67D8C.3_Y67D8C.3_protein-coding J024 chrIV:3056246-3056300 1.086 ceh32_T1 end1_T1 0.047 5primeExons_BOUNDING_INTRON
WBGene00022067_Y67D8C.3_Y67D8C.3_protein-coding J024 chrIV:3056246-3056300 1.113 ceh32_T1 pha4_T1 0.034 5primeExons_BOUNDING_INTRON
WBGene00022067_Y67D8C.3_Y67D8C.3_protein-coding J024 chrIV:3056246-3056300 1.033 ceh32_T3 pha4_T3 0.001 5primeExons_BOUNDING_INTRON
WBGene00022067_Y67D8C.3_Y67D8C.3_protein-coding J024 chrIV:3056246-3056300 1.128 ceh32_T3 end1_T3 0.010 5primeExons_BOUNDING_INTRON
WBGene00022067_Y67D8C.3_Y67D8C.3_protein-coding J024 chrIV:3056246-3056300 1.408 ceh32_T4 pha4_T4 0.000 5primeExons_BOUNDING_INTRON
>IV:326314-326530.-.K02D7.3.5prime.K02D7.3b
GFF LINE K02D7.3 - FIRST_EXON: IV:326314-326530 FIRST_INTRON: IV:326248-326313 K02D7.3b
5primeExons: chrIV:326314-326530
BOUNDING_INTRON: chrIV:326248-326313
 
>IV:3338379-3338544.-.F42A6.7.5prime.F42A6.7a.1
GFF LINE F42A6.7 - FIRST_EXON: IV:3338379-3338544 FIRST_INTRON: IV:3338299-3338378 F42A6.7a.1
5primeExons: chrIV:3338379-3338544
BOUNDING_INTRON: chrIV:3338299-3338378
 
>IV:3570719-3570905.+.B0212.1.5prime.B0212.1c
GFF LINE B0212.1 + FIRST_EXON: IV:3570719-3570905 FIRST_INTRON: IV:3570906-3571047 B0212.1c
5primeExons: chrIV:3570719-3570905
WBGene00015035_B0212.1_otpl-1_protein-coding E003 chrIV:3570719-3570905 1.450 pha4_T4 ceh32_T4 0.053 5primeExons_EXON
BOUNDING_INTRON: chrIV:3570906-3571047
 
>IV:3581693-3581869.-.Y37E11B.3.5prime.Y37E11B.3b
GFF LINE Y37E11B.3 - FIRST_EXON: IV:3581693-3581869 FIRST_INTRON: IV:3581129-3581692 Y37E11B.3b
5primeExons: chrIV:3581693-3581869
WBGene00021376_Y37E11B.3_Y37E11B.3_protein-coding E002 chrIV:3581693-3581869 1.075 nhr25_T2 ceh32_T2 0.069 5primeExons_EXON
WBGene00021376_Y37E11B.3_Y37E11B.3_protein-coding E002 chrIV:3581693-3581869 1.069 nhr25_T3 pha4_T3 0.054 5primeExons_EXON
WBGene00021376_Y37E11B.3_Y37E11B.3_protein-coding E002 chrIV:3581693-3581869 1.207 nhr25_T4 pha4_T4 0.068 5primeExons_EXON
WBGene00021376_Y37E11B.3_Y37E11B.3_protein-coding E002 chrIV:3581693-3581869 1.032 nhr25_T4 cnd1_T4 0.022 5primeExons_EXON
BOUNDING_INTRON: chrIV:3581129-3581692
 
>IV:364209-364307.-.Y66H1B.2.5prime.Y66H1B.2c.1
GFF LINE Y66H1B.2 - FIRST_EXON: IV:364209-364307 FIRST_INTRON: IV:363880-364208 Y66H1B.2c.1
5primeExons: chrIV:364209-364307
WBGene00022048_Y66H1B.2_fln-1_protein-coding E011 chrIV:364209-364307 1.010 ceh32_T1 nhr25_T1 0.000 5primeExons_EXON
WBGene00022048_Y66H1B.2_fln-1_protein-coding E011 chrIV:364209-364307 1.030 ceh32_T1 hlh1_T1 0.000 5primeExons_EXON
BOUNDING_INTRON: chrIV:363880-364208
WBGene00022048_Y66H1B.2_fln-1_protein-coding J042 chrIV:363880-364208 12.822 hlh1_T3 tbx37_T3 0.029 5primeExons_BOUNDING_INTRON
WBGene00022048_Y66H1B.2_fln-1_protein-coding J042 chrIV:363880-364208 12.722 hlh1_T3 cnd1_T3 0.036 5primeExons_BOUNDING_INTRON
WBGene00022048_Y66H1B.2_fln-1_protein-coding J042 chrIV:363880-364208 12.452 hlh1_T4 pha4_T4 0.011 5primeExons_BOUNDING_INTRON
WBGene00022048_Y66H1B.2_fln-1_protein-coding J042 chrIV:363880-364208 13.167 hlh1_T4 tbx37_T4 0.000 5primeExons_BOUNDING_INTRON
WBGene00022048_Y66H1B.2_fln-1_protein-coding J042 chrIV:363880-364208 13.238 hlh1_T4 nhr25_T4 0.001 5primeExons_BOUNDING_INTRON
WBGene00022048_Y66H1B.2_fln-1_protein-coding J042 chrIV:363880-364208 12.090 hlh1_T4 cnd1_T4 0.054 5primeExons_BOUNDING_INTRON
 
>IV:3725288-3725350.-.Y37E11AM.2.5prime.Y37E11AM.2a.1
GFF LINE Y37E11AM.2 - FIRST_EXON: IV:3725288-3725350 FIRST_INTRON: IV:3725237-3725287 Y37E11AM.2a.1
5primeExons: chrIV:3725288-3725350
BOUNDING_INTRON: chrIV:3725237-3725287
 
>IV:3873652-3873806.-.F37C4.5.5prime.F37C4.5a.1
GFF LINE F37C4.5 - FIRST_EXON: IV:3873652-3873806 FIRST_INTRON: IV:3873498-3873651 F37C4.5a.1
5primeExons: chrIV:3873652-3873806
BOUNDING_INTRON: chrIV:3873498-3873651
WBGene00018145_F37C4.5_F37C4.5_protein-coding J007 chrIV:3873498-3873651 1.405 end1_T4 ceh32_T4 0.067 5primeExons_BOUNDING_INTRON
 
>IV:388177-388355.+.T07A9.13.5prime.T07A9.13a
GFF LINE T07A9.13 + FIRST_EXON: IV:388177-388355 FIRST_INTRON: IV:388356-388403 T07A9.13a
5primeExons: chrIV:388177-388355
BOUNDING_INTRON: chrIV:388356-388403
 
>IV:394017-394105.+.T07A9.9.5prime.T07A9.9a.1
GFF LINE T07A9.9 + FIRST_EXON: IV:394017-394105 FIRST_INTRON: IV:394106-394146 T07A9.9a.1
5primeExons: chrIV:394017-394105
BOUNDING_INTRON: chrIV:394106-394146
 
>IV:4018257-4018331.-.W02C12.3.5prime.W02C12.3h.1
GFF LINE W02C12.3 - FIRST_EXON: IV:4018257-4018331 FIRST_INTRON: IV:4018162-4018256 W02C12.3h.1
5primeExons: chrIV:4018257-4018331
BOUNDING_INTRON: chrIV:4018162-4018256
 
>IV:4026878-4027063.-.W02C12.3.5prime.W02C12.3d
GFF LINE W02C12.3 - FIRST_EXON: IV:4026878-4027063 FIRST_INTRON: IV:4018583-4026877 W02C12.3d
5primeExons: chrIV:4026878-4027063
WBGene00020930_W02C12.3_hlh-30_protein-coding E023 chrIV:4026878-4027063 1.024 end1_T0 tbx37_T0 0.008 5primeExons_EXON
WBGene00020930_W02C12.3_hlh-30_protein-coding E023 chrIV:4026878-4027063 1.681 end1_T0 hlh1_T0 0.000 5primeExons_EXON
WBGene00020930_W02C12.3_hlh-30_protein-coding E023 chrIV:4026878-4027063 2.367 end1_T0 pha4_T0 0.000 5primeExons_EXON
WBGene00020930_W02C12.3_hlh-30_protein-coding E023 chrIV:4026878-4027063 1.877 end1_T0 cnd1_T0 0.000 5primeExons_EXON
WBGene00020930_W02C12.3_hlh-30_protein-coding E023 chrIV:4026878-4027063 2.020 end1_T0 ceh32_T0 0.000 5primeExons_EXON
WBGene00020930_W02C12.3_hlh-30_protein-coding E023 chrIV:4026878-4027063 2.149 end1_T1 pha4_T1 0.000 5primeExons_EXON
WBGene00020930_W02C12.3_hlh-30_protein-coding E023 chrIV:4026878-4027063 1.910 end1_T1 ceh32_T1 0.000 5primeExons_EXON
WBGene00020930_W02C12.3_hlh-30_protein-coding E023 chrIV:4026878-4027063 1.954 end1_T2 pha4_T2 0.001 5primeExons_EXON
WBGene00020930_W02C12.3_hlh-30_protein-coding E023 chrIV:4026878-4027063 1.211 end1_T2 ceh32_T2 0.000 5primeExons_EXON
WBGene00020930_W02C12.3_hlh-30_protein-coding E023 chrIV:4026878-4027063 1.206 end1_T3 pha4_T3 0.000 5primeExons_EXON
WBGene00020930_W02C12.3_hlh-30_protein-coding E023 chrIV:4026878-4027063 1.181 end1_T3 cnd1_T3 0.000 5primeExons_EXON
WBGene00020930_W02C12.3_hlh-30_protein-coding E023 chrIV:4026878-4027063 1.266 end1_T4 pha4_T4 0.005 5primeExons_EXON
WBGene00020930_W02C12.3_hlh-30_protein-coding E023 chrIV:4026878-4027063 1.026 end1_T4 ceh32_T4 0.005 5primeExons_EXON
WBGene00020930_W02C12.3_hlh-30_protein-coding E023 chrIV:4026878-4027063 1.293 end1_T4 cnd1_T4 0.001 5primeExons_EXON
WBGene00020930_W02C12.3_hlh-30_protein-coding E023 chrIV:4026878-4027063 1.491 hlh1_T1 pha4_T1 0.055 5primeExons_EXON
WBGene00020930_W02C12.3_hlh-30_protein-coding E023 chrIV:4026878-4027063 1.245 hlh1_T1 ceh32_T1 0.005 5primeExons_EXON
WBGene00020930_W02C12.3_hlh-30_protein-coding E023 chrIV:4026878-4027063 1.484 hlh1_T2 pha4_T2 0.002 5primeExons_EXON
WBGene00020930_W02C12.3_hlh-30_protein-coding E023 chrIV:4026878-4027063 1.016 hlh1_T3 pha4_T3 0.003 5primeExons_EXON
WBGene00020930_W02C12.3_hlh-30_protein-coding E023 chrIV:4026878-4027063 1.092 hlh1_T4 pha4_T4 0.000 5primeExons_EXON
WBGene00020930_W02C12.3_hlh-30_protein-coding E023 chrIV:4026878-4027063 1.111 hlh1_T4 cnd1_T4 0.000 5primeExons_EXON
WBGene00020930_W02C12.3_hlh-30_protein-coding E023 chrIV:4026878-4027063 2.225 nhr25_T0 pha4_T0 0.000 5primeExons_EXON
WBGene00020930_W02C12.3_hlh-30_protein-coding E023 chrIV:4026878-4027063 1.554 nhr25_T0 hlh1_T0 0.000 5primeExons_EXON
WBGene00020930_W02C12.3_hlh-30_protein-coding E023 chrIV:4026878-4027063 1.769 nhr25_T0 cnd1_T0 0.000 5primeExons_EXON
WBGene00020930_W02C12.3_hlh-30_protein-coding E023 chrIV:4026878-4027063 1.914 nhr25_T0 ceh32_T0 0.000 5primeExons_EXON
WBGene00020930_W02C12.3_hlh-30_protein-coding E023 chrIV:4026878-4027063 1.341 nhr25_T1 tbx37_T1 0.000 5primeExons_EXON
WBGene00020930_W02C12.3_hlh-30_protein-coding E023 chrIV:4026878-4027063 2.731 nhr25_T1 pha4_T1 0.000 5primeExons_EXON
WBGene00020930_W02C12.3_hlh-30_protein-coding E023 chrIV:4026878-4027063 1.275 nhr25_T1 hlh1_T1 0.000 5primeExons_EXON
WBGene00020930_W02C12.3_hlh-30_protein-coding E023 chrIV:4026878-4027063 1.512 nhr25_T1 cnd1_T1 0.000 5primeExons_EXON
WBGene00020930_W02C12.3_hlh-30_protein-coding E023 chrIV:4026878-4027063 2.516 nhr25_T1 ceh32_T1 0.000 5primeExons_EXON
WBGene00020930_W02C12.3_hlh-30_protein-coding E023 chrIV:4026878-4027063 2.524 nhr25_T2 pha4_T2 0.000 5primeExons_EXON
WBGene00020930_W02C12.3_hlh-30_protein-coding E023 chrIV:4026878-4027063 1.035 nhr25_T2 hlh1_T2 0.000 5primeExons_EXON
WBGene00020930_W02C12.3_hlh-30_protein-coding E023 chrIV:4026878-4027063 1.553 nhr25_T2 cnd1_T2 0.000 5primeExons_EXON
WBGene00020930_W02C12.3_hlh-30_protein-coding E023 chrIV:4026878-4027063 1.810 nhr25_T2 ceh32_T2 0.000 5primeExons_EXON
WBGene00020930_W02C12.3_hlh-30_protein-coding E023 chrIV:4026878-4027063 1.967 nhr25_T3 pha4_T3 0.000 5primeExons_EXON
WBGene00020930_W02C12.3_hlh-30_protein-coding E023 chrIV:4026878-4027063 1.342 nhr25_T3 ceh32_T3 0.002 5primeExons_EXON
WBGene00020930_W02C12.3_hlh-30_protein-coding E023 chrIV:4026878-4027063 1.945 nhr25_T3 cnd1_T3 0.000 5primeExons_EXON
WBGene00020930_W02C12.3_hlh-30_protein-coding E023 chrIV:4026878-4027063 1.554 nhr25_T4 pha4_T4 0.000 5primeExons_EXON
WBGene00020930_W02C12.3_hlh-30_protein-coding E023 chrIV:4026878-4027063 1.314 nhr25_T4 ceh32_T4 0.000 5primeExons_EXON
WBGene00020930_W02C12.3_hlh-30_protein-coding E023 chrIV:4026878-4027063 1.574 nhr25_T4 cnd1_T4 0.000 5primeExons_EXON
BOUNDING_INTRON: chrIV:4018583-4026877
WBGene00020930_W02C12.3_hlh-30_protein-coding J036 chrIV:4018583-4026877 1.010 end1_T0 tbx37_T0 0.084 5primeExons_BOUNDING_INTRON
WBGene00020930_W02C12.3_hlh-30_protein-coding J036 chrIV:4018583-4026877 1.656 end1_T0 hlh1_T0 0.000 5primeExons_BOUNDING_INTRON
WBGene00020930_W02C12.3_hlh-30_protein-coding J036 chrIV:4018583-4026877 2.710 end1_T0 pha4_T0 0.045 5primeExons_BOUNDING_INTRON
WBGene00020930_W02C12.3_hlh-30_protein-coding J036 chrIV:4018583-4026877 1.462 end1_T0 cnd1_T0 0.028 5primeExons_BOUNDING_INTRON
WBGene00020930_W02C12.3_hlh-30_protein-coding J036 chrIV:4018583-4026877 2.259 end1_T0 ceh32_T0 0.004 5primeExons_BOUNDING_INTRON
WBGene00020930_W02C12.3_hlh-30_protein-coding J036 chrIV:4018583-4026877 1.421 end1_T1 ceh32_T1 0.002 5primeExons_BOUNDING_INTRON
WBGene00020930_W02C12.3_hlh-30_protein-coding J036 chrIV:4018583-4026877 1.792 end1_T2 pha4_T2 0.049 5primeExons_BOUNDING_INTRON
WBGene00020930_W02C12.3_hlh-30_protein-coding J036 chrIV:4018583-4026877 1.917 end1_T2 ceh32_T2 0.000 5primeExons_BOUNDING_INTRON
WBGene00020930_W02C12.3_hlh-30_protein-coding J036 chrIV:4018583-4026877 1.325 end1_T3 pha4_T3 0.027 5primeExons_BOUNDING_INTRON
WBGene00020930_W02C12.3_hlh-30_protein-coding J036 chrIV:4018583-4026877 1.143 end1_T3 cnd1_T3 0.001 5primeExons_BOUNDING_INTRON
WBGene00020930_W02C12.3_hlh-30_protein-coding J036 chrIV:4018583-4026877 1.311 end1_T4 cnd1_T4 0.056 5primeExons_BOUNDING_INTRON
WBGene00020930_W02C12.3_hlh-30_protein-coding J036 chrIV:4018583-4026877 1.243 hlh1_T1 ceh32_T1 0.010 5primeExons_BOUNDING_INTRON
WBGene00020930_W02C12.3_hlh-30_protein-coding J036 chrIV:4018583-4026877 1.563 hlh1_T2 ceh32_T2 0.006 5primeExons_BOUNDING_INTRON
WBGene00020930_W02C12.3_hlh-30_protein-coding J036 chrIV:4018583-4026877 1.128 hlh1_T3 pha4_T3 0.010 5primeExons_BOUNDING_INTRON
WBGene00020930_W02C12.3_hlh-30_protein-coding J036 chrIV:4018583-4026877 1.217 hlh1_T4 cnd1_T4 0.000 5primeExons_BOUNDING_INTRON
WBGene00020930_W02C12.3_hlh-30_protein-coding J036 chrIV:4018583-4026877 2.502 nhr25_T0 pha4_T0 0.000 5primeExons_BOUNDING_INTRON
WBGene00020930_W02C12.3_hlh-30_protein-coding J036 chrIV:4018583-4026877 1.292 nhr25_T0 cnd1_T0 0.001 5primeExons_BOUNDING_INTRON
WBGene00020930_W02C12.3_hlh-30_protein-coding J036 chrIV:4018583-4026877 1.456 nhr25_T0 hlh1_T0 0.000 5primeExons_BOUNDING_INTRON
WBGene00020930_W02C12.3_hlh-30_protein-coding J036 chrIV:4018583-4026877 2.083 nhr25_T0 ceh32_T0 0.000 5primeExons_BOUNDING_INTRON
WBGene00020930_W02C12.3_hlh-30_protein-coding J036 chrIV:4018583-4026877 1.001 nhr25_T1 tbx37_T1 0.000 5primeExons_BOUNDING_INTRON
WBGene00020930_W02C12.3_hlh-30_protein-coding J036 chrIV:4018583-4026877 1.863 nhr25_T1 pha4_T1 0.000 5primeExons_BOUNDING_INTRON
WBGene00020930_W02C12.3_hlh-30_protein-coding J036 chrIV:4018583-4026877 1.154 nhr25_T1 cnd1_T1 0.000 5primeExons_BOUNDING_INTRON
WBGene00020930_W02C12.3_hlh-30_protein-coding J036 chrIV:4018583-4026877 2.019 nhr25_T1 ceh32_T1 0.000 5primeExons_BOUNDING_INTRON
WBGene00020930_W02C12.3_hlh-30_protein-coding J036 chrIV:4018583-4026877 2.142 nhr25_T2 pha4_T2 0.000 5primeExons_BOUNDING_INTRON
WBGene00020930_W02C12.3_hlh-30_protein-coding J036 chrIV:4018583-4026877 1.109 nhr25_T2 cnd1_T2 0.001 5primeExons_BOUNDING_INTRON
WBGene00020930_W02C12.3_hlh-30_protein-coding J036 chrIV:4018583-4026877 2.278 nhr25_T2 ceh32_T2 0.000 5primeExons_BOUNDING_INTRON
WBGene00020930_W02C12.3_hlh-30_protein-coding J036 chrIV:4018583-4026877 1.773 nhr25_T3 pha4_T3 0.000 5primeExons_BOUNDING_INTRON
WBGene00020930_W02C12.3_hlh-30_protein-coding J036 chrIV:4018583-4026877 1.606 nhr25_T3 cnd1_T3 0.000 5primeExons_BOUNDING_INTRON
WBGene00020930_W02C12.3_hlh-30_protein-coding J036 chrIV:4018583-4026877 1.165 nhr25_T4 pha4_T4 0.005 5primeExons_BOUNDING_INTRON
WBGene00020930_W02C12.3_hlh-30_protein-coding J036 chrIV:4018583-4026877 1.059 nhr25_T4 ceh32_T4 0.006 5primeExons_BOUNDING_INTRON
WBGene00020930_W02C12.3_hlh-30_protein-coding J036 chrIV:4018583-4026877 1.390 nhr25_T4 cnd1_T4 0.001 5primeExons_BOUNDING_INTRON
 
>IV:4213577-4213713.+.F30B5.4.5prime.F30B5.4a
GFF LINE F30B5.4 + FIRST_EXON: IV:4213577-4213713 FIRST_INTRON: IV:4213714-4214860 F30B5.4a
5primeExons: chrIV:4213577-4213713
WBGene00017934_F30B5.4_F30B5.4_protein-coding E003 chrIV:4213577-4213713 1.037 ceh32_T0 hlh1_T0 0.019 5primeExons_EXON
BOUNDING_INTRON: chrIV:4213714-4214860
 
>IV:4446216-4446405.+.R08C7.3.5prime.R08C7.3.1
GFF LINE R08C7.3 + FIRST_EXON: IV:4446216-4446405 FIRST_INTRON: IV:4446406-4446455 R08C7.3.1
5primeExons: chrIV:4446216-4446405
BOUNDING_INTRON: chrIV:4446406-4446455
 
>IV:4457659-4457765.+.R08C7.12.5prime.R08C7.12a
GFF LINE R08C7.12 + FIRST_EXON: IV:4457659-4457765 FIRST_INTRON: IV:4457766-4458442 R08C7.12a
5primeExons: chrIV:4457659-4457765
WBGene00019955_R08C7.12_R08C7.12_protein-coding E004 chrIV:4457659-4457765 1.565 end1_T0 hlh1_T0 0.047 5primeExons_EXON
WBGene00019955_R08C7.12_R08C7.12_protein-coding E004 chrIV:4457659-4457765 1.601 end1_T0 tbx37_T0 0.022 5primeExons_EXON
BOUNDING_INTRON: chrIV:4457766-4458442
 
>IV:4510601-4510864.-.ZK180.3.5prime.ZK180.3b.2
GFF LINE ZK180.3 - FIRST_EXON: IV:4510601-4510864 FIRST_INTRON: IV:4510538-4510600 ZK180.3b.2
5primeExons: chrIV:4510601-4510864
BOUNDING_INTRON: chrIV:4510538-4510600
 
>IV:4572243-4572322.+.F28E10.1.5prime.F28E10.1a
GFF LINE F28E10.1 + FIRST_EXON: IV:4572243-4572322 FIRST_INTRON: IV:4572323-4577917 F28E10.1a
5primeExons: chrIV:4572243-4572322
BOUNDING_INTRON: chrIV:4572323-4577917
 
>IV:4587382-4587504.+.F28E10.1.5prime.F28E10.1g
GFF LINE F28E10.1 + FIRST_EXON: IV:4587382-4587504 FIRST_INTRON: IV:4587505-4588802 F28E10.1g
5primeExons: chrIV:4587382-4587504
WBGene00017900_F28E10.1_F28E10.1_protein-coding E020 chrIV:4587382-4587504 1.008 ceh32_T3 pha4_T3 0.017 5primeExons_EXON
WBGene00017900_F28E10.1_F28E10.1_protein-coding E020 chrIV:4587382-4587504 1.443 cnd1_T1 hlh1_T1 0.000 5primeExons_EXON
WBGene00017900_F28E10.1_F28E10.1_protein-coding E020 chrIV:4587382-4587504 1.172 cnd1_T3 pha4_T3 0.000 5primeExons_EXON
BOUNDING_INTRON: chrIV:4587505-4588802
WBGene00017900_F28E10.1_F28E10.1_protein-coding J043 chrIV:4587505-4588802 1.392 cnd1_T1 hlh1_T1 0.025 5primeExons_BOUNDING_INTRON
WBGene00017900_F28E10.1_F28E10.1_protein-coding J043 chrIV:4587505-4588802 1.489 cnd1_T3 pha4_T3 0.003 5primeExons_BOUNDING_INTRON
 
>IV:4589945-4590070.+.Y94H6A.11.5prime.F28E10.1f
GFF LINE Y94H6A.11 + FIRST_EXON: IV:4589945-4590070 FIRST_INTRON: IV:1-1 F28E10.1f
5primeExons: chrIV:4589945-4590070
WBGene00017900_F28E10.1_F28E10.1_protein-coding E024 chrIV:4589942-4590297 1.005 nhr25_T3 cnd1_T3 0.000 5primeExons_EXON
WBGene00017900_F28E10.1_F28E10.1_protein-coding E024 chrIV:4589942-4590297 1.016 nhr25_T2 cnd1_T2 0.000 5primeExons_EXON
WBGene00017900_F28E10.1_F28E10.1_protein-coding E024 chrIV:4589942-4590297 1.474 pha4_T2 cnd1_T2 0.000 5primeExons_EXON
BOUNDING_INTRON: chrIV:1-1
>IV:463774-463879.-.M04G7.3.5prime.M04G7.3b
GFF LINE M04G7.3 - FIRST_EXON: IV:463774-463879 FIRST_INTRON: IV:463320-463773 M04G7.3b
5primeExons: chrIV:463774-463879
BOUNDING_INTRON: chrIV:463320-463773
 
>IV:4653385-4653551.+.F29B9.4.5prime.F29B9.4a
GFF LINE F29B9.4 + FIRST_EXON: IV:4653385-4653551 FIRST_INTRON: IV:4653552-4653606 F29B9.4a
5primeExons: chrIV:4653385-4653551
WBGene00004205_F29B9.4_psr-1_protein-coding E002 chrIV:4653385-4653551 1.132 ceh32_T1 hlh1_T1 0.000 5primeExons_EXON
WBGene00004205_F29B9.4_psr-1_protein-coding E002 chrIV:4653385-4653551 1.198 ceh32_T1 nhr25_T1 0.000 5primeExons_EXON
WBGene00004205_F29B9.4_psr-1_protein-coding E002 chrIV:4653385-4653551 1.285 ceh32_T1 pha4_T1 0.000 5primeExons_EXON
WBGene00004205_F29B9.4_psr-1_protein-coding E002 chrIV:4653385-4653551 1.341 ceh32_T1 end1_T1 0.000 5primeExons_EXON
WBGene00004205_F29B9.4_psr-1_protein-coding E002 chrIV:4653385-4653551 1.250 ceh32_T2 pha4_T2 0.000 5primeExons_EXON
WBGene00004205_F29B9.4_psr-1_protein-coding E002 chrIV:4653385-4653551 1.081 ceh32_T3 pha4_T3 0.002 5primeExons_EXON
WBGene00004205_F29B9.4_psr-1_protein-coding E002 chrIV:4653385-4653551 1.165 ceh32_T4 pha4_T4 0.008 5primeExons_EXON
BOUNDING_INTRON: chrIV:4653552-4653606
 
>IV:4654235-4654387.+.F29B9.4.5prime.F29B9.4b
GFF LINE F29B9.4 + FIRST_EXON: IV:4654235-4654387 FIRST_INTRON: IV:4654388-4654764 F29B9.4b
5primeExons: chrIV:4654235-4654387
BOUNDING_INTRON: chrIV:4654388-4654764
 
>IV:4809548-4809695.-.H06H21.6.5prime.H06H21.6.1
GFF LINE H06H21.6 - FIRST_EXON: IV:4809548-4809695 FIRST_INTRON: IV:4809498-4809547 H06H21.6.1
5primeExons: chrIV:4809548-4809695
BOUNDING_INTRON: chrIV:4809498-4809547
 
>IV:5004403-5004489.+.T28H11.4.5prime.T28H11.4b
GFF LINE T28H11.4 + FIRST_EXON: IV:5004403-5004489 FIRST_INTRON: IV:5004490-5004566 T28H11.4b
5primeExons: chrIV:5004403-5004489
WBGene00003976_T28H11.4_pes-1_protein-coding E002 chrIV:5004403-5004489 1.161 cnd1_T0 pha4_T0 0.072 5primeExons_EXON
WBGene00003976_T28H11.4_pes-1_protein-coding E002 chrIV:5004403-5004489 1.250 nhr25_T0 end1_T0 0.015 5primeExons_EXON
BOUNDING_INTRON: chrIV:5004490-5004566
WBGene00003976_T28H11.4_pes-1_protein-coding J007 chrIV:5004490-5004566 1.489 cnd1_T0 pha4_T0 0.015 5primeExons_BOUNDING_INTRON
 
>IV:5376838-5377117.-.F41H10.7.5prime.F41H10.7b.1
GFF LINE F41H10.7 - FIRST_EXON: IV:5376838-5377117 FIRST_INTRON: IV:5376511-5376837 F41H10.7b.1
5primeExons: chrIV:5376838-5377117
BOUNDING_INTRON: chrIV:5376511-5376837
 
>IV:5417830-5418054.-.ZK616.10.5prime.ZK616.10b
GFF LINE ZK616.10 - FIRST_EXON: IV:5417830-5418054 FIRST_INTRON: IV:5417436-5417829 ZK616.10b
5primeExons: chrIV:5417830-5418054
BOUNDING_INTRON: chrIV:5417436-5417829
 
>IV:5501837-5501940.-.B0273.4.5prime.B0273.4d
GFF LINE B0273.4 - FIRST_EXON: IV:5501837-5501940 FIRST_INTRON: IV:5501538-5501836 B0273.4d
5primeExons: chrIV:5501837-5501940
BOUNDING_INTRON: chrIV:5501538-5501836
 
>IV:5516141-5516265.-.B0273.4.5prime.B0273.4a
GFF LINE B0273.4 - FIRST_EXON: IV:5516141-5516265 FIRST_INTRON: IV:5508902-5516140 B0273.4a
5primeExons: chrIV:5516141-5516265
WBGene00006745_B0273.4_unc-5_protein-coding E012 chrIV:5516141-5516265 1.514 ceh32_T0 end1_T0 0.000 5primeExons_EXON
WBGene00006745_B0273.4_unc-5_protein-coding E012 chrIV:5516141-5516265 1.072 ceh32_T1 end1_T1 0.000 5primeExons_EXON
WBGene00006745_B0273.4_unc-5_protein-coding E012 chrIV:5516141-5516265 1.438 hlh1_T0 end1_T0 0.000 5primeExons_EXON
WBGene00006745_B0273.4_unc-5_protein-coding E012 chrIV:5516141-5516265 1.324 hlh1_T1 end1_T1 0.000 5primeExons_EXON
WBGene00006745_B0273.4_unc-5_protein-coding E012 chrIV:5516141-5516265 1.080 nhr25_T0 end1_T0 0.000 5primeExons_EXON
WBGene00006745_B0273.4_unc-5_protein-coding E012 chrIV:5516141-5516265 1.224 pha4_T0 end1_T0 0.000 5primeExons_EXON
WBGene00006745_B0273.4_unc-5_protein-coding E012 chrIV:5516141-5516265 1.055 tbx37_T0 end1_T0 0.084 5primeExons_EXON
BOUNDING_INTRON: chrIV:5508902-5516140
WBGene00006745_B0273.4_unc-5_protein-coding J020 chrIV:5508902-5516140 1.464 hlh1_T0 end1_T0 0.052 5primeExons_BOUNDING_INTRON
WBGene00006745_B0273.4_unc-5_protein-coding J020 chrIV:5508902-5516140 1.082 hlh1_T1 pha4_T1 0.010 5primeExons_BOUNDING_INTRON
WBGene00006745_B0273.4_unc-5_protein-coding J020 chrIV:5508902-5516140 1.223 hlh1_T1 end1_T1 0.001 5primeExons_BOUNDING_INTRON
WBGene00006745_B0273.4_unc-5_protein-coding J020 chrIV:5508902-5516140 1.055 nhr25_T0 end1_T0 0.004 5primeExons_BOUNDING_INTRON
 
>IV:5601650-5601859.+.F26D12.1.5prime.F26D12.1b
GFF LINE F26D12.1 + FIRST_EXON: IV:5601650-5601859 FIRST_INTRON: IV:5601860-5602271 F26D12.1b
5primeExons: chrIV:5601650-5601859
BOUNDING_INTRON: chrIV:5601860-5602271
 
>IV:5731469-5731549.-.H35B03.2.5prime.H35B03.2d
GFF LINE H35B03.2 - FIRST_EXON: IV:5731469-5731549 FIRST_INTRON: IV:5731424-5731468 H35B03.2d
5primeExons: chrIV:5731469-5731549
BOUNDING_INTRON: chrIV:5731424-5731468
 
>IV:5805381-5805481.-.C31H1.6.5prime.C31H1.6b
GFF LINE C31H1.6 - FIRST_EXON: IV:5805381-5805481 FIRST_INTRON: IV:5804073-5805380 C31H1.6b
5primeExons: chrIV:5805381-5805481
WBGene00016289_C31H1.6_lntl-1_protein-coding E014 chrIV:5805432-5805481 1.078 ceh32_T4 hlh1_T4 0.000 5primeExons_EXON
BOUNDING_INTRON: chrIV:5804073-5805380
>IV:5824793-5825060.+.C10G6.1.5prime.C10G6.1a.1
GFF LINE C10G6.1 + FIRST_EXON: IV:5824793-5825060 FIRST_INTRON: IV:5825061-5826011 C10G6.1a.1
5primeExons: chrIV:5824793-5825060
BOUNDING_INTRON: chrIV:5825061-5826011
 
>IV:596156-596305.-.C18H7.7.5prime.C18H7.7.1
GFF LINE C18H7.7 - FIRST_EXON: IV:596156-596305 FIRST_INTRON: IV:596077-596155 C18H7.7.1
5primeExons: chrIV:596156-596305
BOUNDING_INTRON: chrIV:596077-596155
 
>IV:5975557-5975866.+.B0350.2.5prime.B0350.2a.1
GFF LINE B0350.2 + FIRST_EXON: IV:5975557-5975866 FIRST_INTRON: IV:5975867-5976251 B0350.2a.1
5primeExons: chrIV:5975557-5975866
WBGene00006780_B0350.2_unc-44_protein-coding E002 chrIV:5975557-5975866 1.536 ceh32_T0 end1_T0 0.000 5primeExons_EXON
WBGene00006780_B0350.2_unc-44_protein-coding E002 chrIV:5975557-5975866 1.401 ceh32_T1 end1_T1 0.000 5primeExons_EXON
WBGene00006780_B0350.2_unc-44_protein-coding E002 chrIV:5975557-5975866 1.021 ceh32_T2 end1_T2 0.000 5primeExons_EXON
WBGene00006780_B0350.2_unc-44_protein-coding E002 chrIV:5975557-5975866 1.381 cnd1_T0 end1_T0 0.000 5primeExons_EXON
WBGene00006780_B0350.2_unc-44_protein-coding E002 chrIV:5975557-5975866 1.019 nhr25_T0 end1_T0 0.000 5primeExons_EXON
WBGene00006780_B0350.2_unc-44_protein-coding E002 chrIV:5975557-5975866 1.179 pha4_T0 end1_T0 0.032 5primeExons_EXON
WBGene00006780_B0350.2_unc-44_protein-coding E002 chrIV:5975557-5975866 1.139 tbx37_T0 end1_T0 0.000 5primeExons_EXON
BOUNDING_INTRON: chrIV:5975867-5976251
WBGene00006780_B0350.2_unc-44_protein-coding J031 chrIV:5975867-5976251 1.607 ceh32_T0 end1_T0 0.000 5primeExons_BOUNDING_INTRON
WBGene00006780_B0350.2_unc-44_protein-coding J031 chrIV:5975867-5976251 1.430 ceh32_T1 end1_T1 0.000 5primeExons_BOUNDING_INTRON
WBGene00006780_B0350.2_unc-44_protein-coding J031 chrIV:5975867-5976251 1.071 ceh32_T2 end1_T2 0.000 5primeExons_BOUNDING_INTRON
WBGene00006780_B0350.2_unc-44_protein-coding J031 chrIV:5975867-5976251 1.444 cnd1_T0 end1_T0 0.001 5primeExons_BOUNDING_INTRON
WBGene00006780_B0350.2_unc-44_protein-coding J031 chrIV:5975867-5976251 1.012 cnd1_T1 end1_T1 0.006 5primeExons_BOUNDING_INTRON
WBGene00006780_B0350.2_unc-44_protein-coding J031 chrIV:5975867-5976251 1.114 pha4_T0 end1_T0 0.006 5primeExons_BOUNDING_INTRON
WBGene00006780_B0350.2_unc-44_protein-coding J031 chrIV:5975867-5976251 1.172 tbx37_T0 end1_T0 0.000 5primeExons_BOUNDING_INTRON
 
>IV:5981070-5981422.+.B0350.2.5prime.B0350.2b
GFF LINE B0350.2 + FIRST_EXON: IV:5981070-5981422 FIRST_INTRON: IV:5981423-5982434 B0350.2b
5primeExons: chrIV:5981070-5981422
BOUNDING_INTRON: chrIV:5981423-5982434
WBGene00006780_B0350.2_unc-44_protein-coding J040 chrIV:5981423-5982434 1.079 hlh1_T4 cnd1_T4 0.000 5primeExons_BOUNDING_INTRON
WBGene00006780_B0350.2_unc-44_protein-coding J040 chrIV:5981423-5982434 1.086 nhr25_T4 cnd1_T4 0.000 5primeExons_BOUNDING_INTRON
WBGene00006780_B0350.2_unc-44_protein-coding J040 chrIV:5981423-5982434 1.134 pha4_T4 cnd1_T4 0.000 5primeExons_BOUNDING_INTRON
 
>IV:5982435-5982567.+.B0350.2.5prime.B0350.2d
GFF LINE B0350.2 + FIRST_EXON: IV:5982435-5982567 FIRST_INTRON: IV:5982568-5982613 B0350.2d
5primeExons: chrIV:5982435-5982567
BOUNDING_INTRON: chrIV:5982568-5982613
WBGene00006780_B0350.2_unc-44_protein-coding J043 chrIV:5982568-5982613 1.024 end1_T1 ceh32_T1 0.000 5primeExons_BOUNDING_INTRON
 
>IV:6124989-6125198.-.M03D4.4.5prime.M03D4.4b
GFF LINE M03D4.4 - FIRST_EXON: IV:6124989-6125198 FIRST_INTRON: IV:6124939-6124988 M03D4.4b
5primeExons: chrIV:6124989-6125198
BOUNDING_INTRON: chrIV:6124939-6124988
 
>IV:6171251-6171406.-.C11D2.6.5prime.C11D2.6b.1
GFF LINE C11D2.6 - FIRST_EXON: IV:6171251-6171406 FIRST_INTRON: IV:6170805-6171250 C11D2.6b.1
5primeExons: chrIV:6171251-6171406
WBGene00006809_C11D2.6_unc-77_protein-coding E029 chrIV:6171251-6171406 1.186 ceh32_T4 hlh1_T4 0.006 5primeExons_EXON
WBGene00006809_C11D2.6_unc-77_protein-coding E029 chrIV:6171251-6171406 1.381 ceh32_T4 nhr25_T4 0.000 5primeExons_EXON
WBGene00006809_C11D2.6_unc-77_protein-coding E029 chrIV:6171251-6171406 1.388 ceh32_T4 end1_T4 0.000 5primeExons_EXON
WBGene00006809_C11D2.6_unc-77_protein-coding E029 chrIV:6171251-6171406 1.573 ceh32_T4 pha4_T4 0.045 5primeExons_EXON
BOUNDING_INTRON: chrIV:6170805-6171250
 
>IV:6443500-6443659.+.Y73B6BL.31.5prime.Y73B6BL.31b
GFF LINE Y73B6BL.31 + FIRST_EXON: IV:6443500-6443659 FIRST_INTRON: IV:6443660-6444009 Y73B6BL.31b
5primeExons: chrIV:6443500-6443659
BOUNDING_INTRON: chrIV:6443660-6444009
 
>IV:6555339-6555438.-.C43G2.1.5prime.C43G2.1b
GFF LINE C43G2.1 - FIRST_EXON: IV:6555339-6555438 FIRST_INTRON: IV:6554955-6555338 C43G2.1b
5primeExons: chrIV:6555339-6555438
BOUNDING_INTRON: chrIV:6554955-6555338
WBGene00016610_C43G2.1_paqr-1_protein-coding J016 chrIV:6554955-6555338 1.146 ceh32_T1 end1_T1 0.000 5primeExons_BOUNDING_INTRON
WBGene00016610_C43G2.1_paqr-1_protein-coding J016 chrIV:6554955-6555338 1.342 ceh32_T1 pha4_T1 0.000 5primeExons_BOUNDING_INTRON
WBGene00016610_C43G2.1_paqr-1_protein-coding J016 chrIV:6554955-6555338 1.106 ceh32_T2 pha4_T2 0.003 5primeExons_BOUNDING_INTRON
WBGene00016610_C43G2.1_paqr-1_protein-coding J016 chrIV:6554955-6555338 1.143 ceh32_T2 end1_T2 0.000 5primeExons_BOUNDING_INTRON
WBGene00016610_C43G2.1_paqr-1_protein-coding J016 chrIV:6554955-6555338 1.187 ceh32_T3 end1_T3 0.003 5primeExons_BOUNDING_INTRON
 
>IV:6778153-6778288.+.C17H12.13.5prime.C17H12.13b
GFF LINE C17H12.13 + FIRST_EXON: IV:6778153-6778288 FIRST_INTRON: IV:6778289-6778346 C17H12.13b
5primeExons: chrIV:6778153-6778288
WBGene00015938_C17H12.13_anat-1_protein-coding E003 chrIV:6778153-6778288 1.188 cnd1_T2 nhr25_T2 0.001 5primeExons_EXON
WBGene00015938_C17H12.13_anat-1_protein-coding E003 chrIV:6778153-6778288 1.196 hlh1_T2 nhr25_T2 0.011 5primeExons_EXON
WBGene00015938_C17H12.13_anat-1_protein-coding E003 chrIV:6778153-6778288 1.302 pha4_T2 nhr25_T2 0.002 5primeExons_EXON
WBGene00015938_C17H12.13_anat-1_protein-coding E003 chrIV:6778153-6778288 1.496 tbx37_T2 nhr25_T2 0.010 5primeExons_EXON
BOUNDING_INTRON: chrIV:6778289-6778346
 
>IV:6850446-6850500.-.R13H7.2.5prime.R13H7.2c
GFF LINE R13H7.2 - FIRST_EXON: IV:6850446-6850500 FIRST_INTRON: IV:6850398-6850445 R13H7.2c
5primeExons: chrIV:6850446-6850500
WBGene00020069_R13H7.2_R13H7.2_protein-coding E011 chrIV:6850446-6850500 1.064 ceh32_T4 hlh1_T4 0.011 5primeExons_EXON
BOUNDING_INTRON: chrIV:6850398-6850445
 
>IV:6977012-6977143.-.ZK381.4.5prime.ZK381.4a.1
GFF LINE ZK381.4 - FIRST_EXON: IV:6977012-6977143 FIRST_INTRON: IV:6976965-6977011 ZK381.4a.1
5primeExons: chrIV:6977012-6977143
BOUNDING_INTRON: chrIV:6976965-6977011
 
>IV:7026472-7026603.+.C06G3.5.5prime.C06G3.5b
GFF LINE C06G3.5 + FIRST_EXON: IV:7026472-7026603 FIRST_INTRON: IV:7026604-7026778 C06G3.5b
5primeExons: chrIV:7026472-7026603
BOUNDING_INTRON: chrIV:7026604-7026778
 
>IV:7242105-7242270.-.D2024.7.5prime.D2024.7.1
GFF LINE D2024.7 - FIRST_EXON: IV:7242105-7242270 FIRST_INTRON: IV:7241506-7242104 D2024.7.1
5primeExons: chrIV:7242105-7242270
WBGene00017054_D2024.7_gstk-2_protein-coding E003 chrIV:7242105-7242270 6.611 ceh32_T1 nhr25_T1 0.079 5primeExons_EXON
WBGene00017054_D2024.7_gstk-2_protein-coding E003 chrIV:7242105-7242270 6.100 ceh32_T1 hlh1_T1 0.064 5primeExons_EXON
WBGene00017054_D2024.7_gstk-2_protein-coding E003 chrIV:7242105-7242270 6.385 ceh32_T1 end1_T1 0.065 5primeExons_EXON
WBGene00017054_D2024.7_gstk-2_protein-coding E003 chrIV:7242105-7242270 1.468 end1_T4 tbx37_T4 0.056 5primeExons_EXON
BOUNDING_INTRON: chrIV:7241506-7242104
 
>IV:7428926-7429045.+.B0496.3.5prime.B0496.3a
GFF LINE B0496.3 + FIRST_EXON: IV:7428926-7429045 FIRST_INTRON: IV:7429046-7431864 B0496.3a
5primeExons: chrIV:7428926-7429045
WBGene00006814_B0496.3_unc-82_protein-coding E007 chrIV:7428926-7429045 12.692 hlh1_T0 end1_T0 0.011 5primeExons_EXON
BOUNDING_INTRON: chrIV:7429046-7431864
 
>IV:7520258-7520365.-.R05G6.10.5prime.R05G6.10a
GFF LINE R05G6.10 - FIRST_EXON: IV:7520258-7520365 FIRST_INTRON: IV:7519883-7520257 R05G6.10a
5primeExons: chrIV:7520258-7520365
BOUNDING_INTRON: chrIV:7519883-7520257
WBGene00019902_R05G6.10_R05G6.10_protein-coding J023 chrIV:7519883-7520257 1.035 ceh32_T1 pha4_T1 0.073 5primeExons_BOUNDING_INTRON
WBGene00019902_R05G6.10_R05G6.10_protein-coding J023 chrIV:7519883-7520257 1.322 ceh32_T1 nhr25_T1 0.009 5primeExons_BOUNDING_INTRON
WBGene00019902_R05G6.10_R05G6.10_protein-coding J023 chrIV:7519883-7520257 1.518 hlh1_T1 cnd1_T1 0.065 5primeExons_BOUNDING_INTRON
 
>IV:7547013-7547117.-.F49E8.3.5prime.F49E8.3a
GFF LINE F49E8.3 - FIRST_EXON: IV:7547013-7547117 FIRST_INTRON: IV:7546904-7547012 F49E8.3a
5primeExons: chrIV:7547013-7547117
WBGene00003914_F49E8.3_pam-1_protein-coding E006 chrIV:7547013-7547117 1.080 ceh32_T1 end1_T1 0.000 5primeExons_EXON
WBGene00003914_F49E8.3_pam-1_protein-coding E006 chrIV:7547013-7547117 1.025 ceh32_T2 end1_T2 0.000 5primeExons_EXON
WBGene00003914_F49E8.3_pam-1_protein-coding E006 chrIV:7547013-7547117 1.218 ceh32_T4 pha4_T4 0.000 5primeExons_EXON
BOUNDING_INTRON: chrIV:7546904-7547012
WBGene00003914_F49E8.3_pam-1_protein-coding J013 chrIV:7546904-7547012 1.175 ceh32_T4 pha4_T4 0.000 5primeExons_BOUNDING_INTRON
 
>IV:7552570-7552874.-.F49E8.5.5prime.F49E8.5.1
GFF LINE F49E8.5 - FIRST_EXON: IV:7552570-7552874 FIRST_INTRON: IV:7552496-7552569 F49E8.5.1
5primeExons: chrIV:7552570-7552874
BOUNDING_INTRON: chrIV:7552496-7552569
 
>IV:7892665-7892730.+.C55F2.1.5prime.C55F2.1a
GFF LINE C55F2.1 + FIRST_EXON: IV:7892665-7892730 FIRST_INTRON: IV:7892731-7892987 C55F2.1a
5primeExons: chrIV:7892665-7892730
WBGene00016957_C55F2.1_atic-1_protein-coding E008 chrIV:7892665-7892730 12.229 ceh32_T4 pha4_T4 0.072 5primeExons_EXON
WBGene00016957_C55F2.1_atic-1_protein-coding E008 chrIV:7892665-7892730 12.279 cnd1_T4 pha4_T4 0.047 5primeExons_EXON
BOUNDING_INTRON: chrIV:7892731-7892987
 
>IV:8025760-8026037.-.C26B2.3.5prime.C26B2.3c.1
GFF LINE C26B2.3 - FIRST_EXON: IV:8025760-8026037 FIRST_INTRON: IV:8025677-8025759 C26B2.3c.1
5primeExons: chrIV:8025760-8026037
BOUNDING_INTRON: chrIV:8025677-8025759
 
>IV:8113495-8113568.+.Y42H9AR.1.5prime.Y42H9AR.1.1
GFF LINE Y42H9AR.1 + FIRST_EXON: IV:8113495-8113568 FIRST_INTRON: IV:8113569-8113624 Y42H9AR.1.1
5primeExons: chrIV:8113495-8113568
BOUNDING_INTRON: chrIV:8113569-8113624
 
>IV:8184695-8185385.+.C07G1.3.5prime.C07G1.3c.1
GFF LINE C07G1.3 + FIRST_EXON: IV:8184695-8185385 FIRST_INTRON: IV:8185386-8185624 C07G1.3c.1
5primeExons: chrIV:8184695-8185385
WBGene00003961_C07G1.3_pct-1_protein-coding E007 chrIV:8184695-8185385 1.174 ceh32_T1 nhr25_T1 0.000 5primeExons_EXON
WBGene00003961_C07G1.3_pct-1_protein-coding E007 chrIV:8184695-8185385 1.179 ceh32_T2 nhr25_T2 0.000 5primeExons_EXON
WBGene00003961_C07G1.3_pct-1_protein-coding E007 chrIV:8184695-8185385 1.084 ceh32_T3 nhr25_T3 0.000 5primeExons_EXON
WBGene00003961_C07G1.3_pct-1_protein-coding E007 chrIV:8184695-8185385 1.485 cnd1_T1 nhr25_T1 0.000 5primeExons_EXON
WBGene00003961_C07G1.3_pct-1_protein-coding E007 chrIV:8184695-8185385 1.488 cnd1_T2 nhr25_T2 0.000 5primeExons_EXON
WBGene00003961_C07G1.3_pct-1_protein-coding E007 chrIV:8184695-8185385 1.350 cnd1_T3 end1_T3 0.000 5primeExons_EXON
WBGene00003961_C07G1.3_pct-1_protein-coding E007 chrIV:8184695-8185385 1.601 cnd1_T3 nhr25_T3 0.000 5primeExons_EXON
WBGene00003961_C07G1.3_pct-1_protein-coding E007 chrIV:8184695-8185385 1.028 cnd1_T4 pha4_T4 0.000 5primeExons_EXON
WBGene00003961_C07G1.3_pct-1_protein-coding E007 chrIV:8184695-8185385 1.314 cnd1_T4 nhr25_T4 0.000 5primeExons_EXON
WBGene00003961_C07G1.3_pct-1_protein-coding E007 chrIV:8184695-8185385 1.542 hlh1_T1 nhr25_T1 0.000 5primeExons_EXON
WBGene00003961_C07G1.3_pct-1_protein-coding E007 chrIV:8184695-8185385 1.492 hlh1_T2 nhr25_T2 0.000 5primeExons_EXON
WBGene00003961_C07G1.3_pct-1_protein-coding E007 chrIV:8184695-8185385 1.572 hlh1_T3 nhr25_T3 0.000 5primeExons_EXON
WBGene00003961_C07G1.3_pct-1_protein-coding E007 chrIV:8184695-8185385 1.307 hlh1_T3 end1_T3 0.000 5primeExons_EXON
WBGene00003961_C07G1.3_pct-1_protein-coding E007 chrIV:8184695-8185385 1.280 hlh1_T4 nhr25_T4 0.000 5primeExons_EXON
WBGene00003961_C07G1.3_pct-1_protein-coding E007 chrIV:8184695-8185385 1.426 pha4_T1 nhr25_T1 0.000 5primeExons_EXON
WBGene00003961_C07G1.3_pct-1_protein-coding E007 chrIV:8184695-8185385 1.146 pha4_T2 nhr25_T2 0.000 5primeExons_EXON
WBGene00003961_C07G1.3_pct-1_protein-coding E007 chrIV:8184695-8185385 1.511 tbx37_T1 nhr25_T1 0.000 5primeExons_EXON
WBGene00003961_C07G1.3_pct-1_protein-coding E007 chrIV:8184695-8185385 1.361 tbx37_T2 nhr25_T2 0.000 5primeExons_EXON
WBGene00003961_C07G1.3_pct-1_protein-coding E007 chrIV:8184695-8185385 1.222 tbx37_T3 nhr25_T3 0.000 5primeExons_EXON
BOUNDING_INTRON: chrIV:8185386-8185624
WBGene00003961_C07G1.3_pct-1_protein-coding J021 chrIV:8185386-8185624 1.616 ceh32_T1 nhr25_T1 0.006 5primeExons_BOUNDING_INTRON
WBGene00003961_C07G1.3_pct-1_protein-coding J021 chrIV:8185386-8185624 1.284 ceh32_T3 nhr25_T3 0.000 5primeExons_BOUNDING_INTRON
WBGene00003961_C07G1.3_pct-1_protein-coding J021 chrIV:8185386-8185624 2.021 cnd1_T1 nhr25_T1 0.000 5primeExons_BOUNDING_INTRON
WBGene00003961_C07G1.3_pct-1_protein-coding J021 chrIV:8185386-8185624 1.066 cnd1_T2 end1_T2 0.000 5primeExons_BOUNDING_INTRON
WBGene00003961_C07G1.3_pct-1_protein-coding J021 chrIV:8185386-8185624 1.444 cnd1_T2 nhr25_T2 0.000 5primeExons_BOUNDING_INTRON
WBGene00003961_C07G1.3_pct-1_protein-coding J021 chrIV:8185386-8185624 1.209 cnd1_T3 end1_T3 0.000 5primeExons_BOUNDING_INTRON
WBGene00003961_C07G1.3_pct-1_protein-coding J021 chrIV:8185386-8185624 1.731 cnd1_T3 nhr25_T3 0.000 5primeExons_BOUNDING_INTRON
WBGene00003961_C07G1.3_pct-1_protein-coding J021 chrIV:8185386-8185624 1.127 cnd1_T4 nhr25_T4 0.000 5primeExons_BOUNDING_INTRON
WBGene00003961_C07G1.3_pct-1_protein-coding J021 chrIV:8185386-8185624 1.161 cnd1_T4 pha4_T4 0.000 5primeExons_BOUNDING_INTRON
WBGene00003961_C07G1.3_pct-1_protein-coding J021 chrIV:8185386-8185624 1.356 end1_T1 nhr25_T1 0.007 5primeExons_BOUNDING_INTRON
WBGene00003961_C07G1.3_pct-1_protein-coding J021 chrIV:8185386-8185624 2.055 hlh1_T1 nhr25_T1 0.000 5primeExons_BOUNDING_INTRON
WBGene00003961_C07G1.3_pct-1_protein-coding J021 chrIV:8185386-8185624 1.501 hlh1_T2 nhr25_T2 0.000 5primeExons_BOUNDING_INTRON
WBGene00003961_C07G1.3_pct-1_protein-coding J021 chrIV:8185386-8185624 1.125 hlh1_T2 end1_T2 0.000 5primeExons_BOUNDING_INTRON
WBGene00003961_C07G1.3_pct-1_protein-coding J021 chrIV:8185386-8185624 1.830 hlh1_T3 nhr25_T3 0.000 5primeExons_BOUNDING_INTRON
WBGene00003961_C07G1.3_pct-1_protein-coding J021 chrIV:8185386-8185624 1.305 hlh1_T3 end1_T3 0.000 5primeExons_BOUNDING_INTRON
WBGene00003961_C07G1.3_pct-1_protein-coding J021 chrIV:8185386-8185624 1.286 hlh1_T4 nhr25_T4 0.000 5primeExons_BOUNDING_INTRON
WBGene00003961_C07G1.3_pct-1_protein-coding J021 chrIV:8185386-8185624 1.308 hlh1_T4 pha4_T4 0.000 5primeExons_BOUNDING_INTRON
WBGene00003961_C07G1.3_pct-1_protein-coding J021 chrIV:8185386-8185624 1.789 pha4_T1 nhr25_T1 0.000 5primeExons_BOUNDING_INTRON
WBGene00003961_C07G1.3_pct-1_protein-coding J021 chrIV:8185386-8185624 1.086 pha4_T2 nhr25_T2 0.012 5primeExons_BOUNDING_INTRON
WBGene00003961_C07G1.3_pct-1_protein-coding J021 chrIV:8185386-8185624 1.101 pha4_T3 nhr25_T3 0.004 5primeExons_BOUNDING_INTRON
WBGene00003961_C07G1.3_pct-1_protein-coding J021 chrIV:8185386-8185624 2.054 tbx37_T1 nhr25_T1 0.000 5primeExons_BOUNDING_INTRON
WBGene00003961_C07G1.3_pct-1_protein-coding J021 chrIV:8185386-8185624 1.069 tbx37_T2 end1_T2 0.000 5primeExons_BOUNDING_INTRON
WBGene00003961_C07G1.3_pct-1_protein-coding J021 chrIV:8185386-8185624 1.451 tbx37_T2 nhr25_T2 0.000 5primeExons_BOUNDING_INTRON
WBGene00003961_C07G1.3_pct-1_protein-coding J021 chrIV:8185386-8185624 1.427 tbx37_T3 nhr25_T3 0.000 5primeExons_BOUNDING_INTRON
 
>IV:8231523-8231836.-.T09A12.4.5prime.T09A12.4a
GFF LINE T09A12.4 - FIRST_EXON: IV:8231523-8231836 FIRST_INTRON: IV:8229333-8231522 T09A12.4a
5primeExons: chrIV:8231523-8231836
BOUNDING_INTRON: chrIV:8229333-8231522
 
>IV:8236035-8236203.-.T09A12.4.5prime.T09A12.4d
GFF LINE T09A12.4 - FIRST_EXON: IV:8236035-8236203 FIRST_INTRON: IV:8235910-8236034 T09A12.4d
5primeExons: chrIV:8236035-8236203
WBGene00003656_T09A12.4_nhr-66_protein-coding E014 chrIV:8236035-8236203 1.293 ceh32_T1 hlh1_T1 0.000 5primeExons_EXON
WBGene00003656_T09A12.4_nhr-66_protein-coding E014 chrIV:8236035-8236203 1.032 nhr25_T1 hlh1_T1 0.000 5primeExons_EXON
WBGene00003656_T09A12.4_nhr-66_protein-coding E014 chrIV:8236035-8236203 1.291 nhr25_T3 cnd1_T3 0.000 5primeExons_EXON
WBGene00003656_T09A12.4_nhr-66_protein-coding E014 chrIV:8236035-8236203 1.110 tbx37_T1 hlh1_T1 0.000 5primeExons_EXON
BOUNDING_INTRON: chrIV:8235910-8236034
WBGene00003656_T09A12.4_nhr-66_protein-coding J026 chrIV:8235910-8236034 1.040 nhr25_T3 cnd1_T3 0.000 5primeExons_BOUNDING_INTRON
WBGene00003656_T09A12.4_nhr-66_protein-coding J026 chrIV:8235910-8236034 1.097 nhr25_T3 ceh32_T3 0.000 5primeExons_BOUNDING_INTRON
WBGene00003656_T09A12.4_nhr-66_protein-coding J026 chrIV:8235910-8236034 1.098 nhr25_T4 cnd1_T4 0.001 5primeExons_BOUNDING_INTRON
WBGene00003656_T09A12.4_nhr-66_protein-coding J026 chrIV:8235910-8236034 1.148 tbx37_T1 hlh1_T1 0.000 5primeExons_BOUNDING_INTRON
 
>IV:831691-831804.-.Y55F3BR.5.5prime.Y55F3BR.5b
GFF LINE Y55F3BR.5 - FIRST_EXON: IV:831691-831804 FIRST_INTRON: IV:831630-831690 Y55F3BR.5b
5primeExons: chrIV:831691-831804
BOUNDING_INTRON: chrIV:831630-831690
 
>IV:8366750-8366918.+.D2096.3.5prime.D2096.3.1
GFF LINE D2096.3 + FIRST_EXON: IV:8366750-8366918 FIRST_INTRON: IV:8366919-8367466 D2096.3.1
5primeExons: chrIV:8366750-8366918
BOUNDING_INTRON: chrIV:8366919-8367466
 
>IV:8380883-8380980.+.D2096.2.5prime.D2096.2b
GFF LINE D2096.2 + FIRST_EXON: IV:8380883-8380980 FIRST_INTRON: IV:8380981-8381556 D2096.2b
5primeExons: chrIV:8380883-8380980
BOUNDING_INTRON: chrIV:8380981-8381556
 
>IV:854283-854378.-.Y55F3BR.8.5prime.Y55F3BR.8b
GFF LINE Y55F3BR.8 - FIRST_EXON: IV:854283-854378 FIRST_INTRON: IV:854235-854282 Y55F3BR.8b
5primeExons: chrIV:854283-854378
WBGene00021945_Y55F3BR.8_lem-4_protein-coding E005 chrIV:854283-854378 1.045 ceh32_T2 pha4_T2 0.000 5primeExons_EXON
BOUNDING_INTRON: chrIV:854235-854282
WBGene00021945_Y55F3BR.8_lem-4_protein-coding J010 chrIV:854235-854282 1.110 ceh32_T1 pha4_T1 0.001 5primeExons_BOUNDING_INTRON
WBGene00021945_Y55F3BR.8_lem-4_protein-coding J010 chrIV:854235-854282 1.357 ceh32_T2 pha4_T2 0.000 5primeExons_BOUNDING_INTRON
WBGene00021945_Y55F3BR.8_lem-4_protein-coding J010 chrIV:854235-854282 1.299 ceh32_T3 end1_T3 0.026 5primeExons_BOUNDING_INTRON
WBGene00021945_Y55F3BR.8_lem-4_protein-coding J010 chrIV:854235-854282 1.391 ceh32_T3 pha4_T3 0.005 5primeExons_BOUNDING_INTRON
 
>IV:8589904-8590062.+.Y59H11AR.2.5prime.Y59H11AR.2b
GFF LINE Y59H11AR.2 + FIRST_EXON: IV:8589904-8590062 FIRST_INTRON: IV:8590063-8590269 Y59H11AR.2b
5primeExons: chrIV:8589904-8590062
BOUNDING_INTRON: chrIV:8590063-8590269
 
>IV:862099-862402.+.Y55F3BR.2.5prime.Y55F3BR.2b
GFF LINE Y55F3BR.2 + FIRST_EXON: IV:862099-862402 FIRST_INTRON: IV:862403-863221 Y55F3BR.2b
5primeExons: chrIV:862099-862402
BOUNDING_INTRON: chrIV:862403-863221
 
>IV:8758147-8758249.-.F20C5.2.5prime.F20C5.2c
GFF LINE F20C5.2 - FIRST_EXON: IV:8758147-8758249 FIRST_INTRON: IV:8757654-8758146 F20C5.2c
5primeExons: chrIV:8758147-8758249
BOUNDING_INTRON: chrIV:8757654-8758146
 
>IV:8804676-8804857.-.C33D9.1.5prime.C33D9.1a
GFF LINE C33D9.1 - FIRST_EXON: IV:8804676-8804857 FIRST_INTRON: IV:8804129-8804675 C33D9.1a
5primeExons: chrIV:8804676-8804857
BOUNDING_INTRON: chrIV:8804129-8804675
WBGene00001366_C33D9.1_exc-5_protein-coding J036 chrIV:8804129-8804675 1.007 hlh1_T3 nhr25_T3 0.072 5primeExons_BOUNDING_INTRON
 
>IV:8988770-8988880.+.C53B4.7.5prime.C53B4.7c.1
GFF LINE C53B4.7 + FIRST_EXON: IV:8988770-8988880 FIRST_INTRON: IV:8988881-8988930 C53B4.7c.1
5primeExons: chrIV:8988770-8988880
WBGene00000266_C53B4.7_bre-1_protein-coding E008 chrIV:8988770-8988771 1.001 ceh32_T2 hlh1_T2 0.074 5primeExons_EXON
WBGene00000266_C53B4.7_bre-1_protein-coding E008 chrIV:8988770-8988771 1.055 end1_T3 tbx37_T3 0.000 5primeExons_EXON
WBGene00000266_C53B4.7_bre-1_protein-coding E008 chrIV:8988770-8988771 1.082 end1_T4 cnd1_T4 0.000 5primeExons_EXON
WBGene00000266_C53B4.7_bre-1_protein-coding E008 chrIV:8988770-8988771 1.115 end1_T4 tbx37_T4 0.000 5primeExons_EXON
WBGene00000266_C53B4.7_bre-1_protein-coding E008 chrIV:8988770-8988771 1.138 end1_T1 hlh1_T1 0.091 5primeExons_EXON
WBGene00000266_C53B4.7_bre-1_protein-coding E008 chrIV:8988770-8988771 1.178 ceh32_T3 hlh1_T3 0.085 5primeExons_EXON
WBGene00000266_C53B4.7_bre-1_protein-coding E008 chrIV:8988770-8988771 1.311 end1_T2 hlh1_T2 0.021 5primeExons_EXON
WBGene00000266_C53B4.7_bre-1_protein-coding E008 chrIV:8988770-8988771 1.412 end1_T3 cnd1_T3 0.000 5primeExons_EXON
WBGene00000266_C53B4.7_bre-1_protein-coding E008 chrIV:8988770-8988771 1.417 end1_T0 tbx37_T0 0.095 5primeExons_EXON
WBGene00000266_C53B4.7_bre-1_protein-coding E008 chrIV:8988770-8988771 1.493 end1_T3 hlh1_T3 0.029 5primeExons_EXON
WBGene00000266_C53B4.7_bre-1_protein-coding E008 chrIV:8988770-8988771 1.571 ceh32_T4 hlh1_T4 0.031 5primeExons_EXON
WBGene00000266_C53B4.7_bre-1_protein-coding E008 chrIV:8988770-8988771 1.629 end1_T1 tbx37_T1 0.055 5primeExons_EXON
WBGene00000266_C53B4.7_bre-1_protein-coding E008 chrIV:8988770-8988771 1.766 end1_T1 nhr25_T1 0.025 5primeExons_EXON
WBGene00000266_C53B4.7_bre-1_protein-coding E008 chrIV:8988770-8988771 1.777 end1_T4 hlh1_T4 0.030 5primeExons_EXON
BOUNDING_INTRON: chrIV:8988881-8988930
WBGene00000266_C53B4.7_bre-1_protein-coding J020 chrIV:8988881-8988930 1.118 ceh32_T1 end1_T1 0.001 5primeExons_BOUNDING_INTRON
WBGene00000266_C53B4.7_bre-1_protein-coding J020 chrIV:8988881-8988930 1.004 ceh32_T2 end1_T2 0.003 5primeExons_BOUNDING_INTRON
>IV:9150761-9150849.+.F23B2.7.5prime.F23B2.7b
GFF LINE F23B2.7 + FIRST_EXON: IV:9150761-9150849 FIRST_INTRON: IV:9150850-9150919 F23B2.7b
5primeExons: chrIV:9150761-9150849
BOUNDING_INTRON: chrIV:9150850-9150919
 
>IV:9217726-9217898.+.C46C2.2.5prime.C46C2.2.1
GFF LINE C46C2.2 + FIRST_EXON: IV:9217726-9217898 FIRST_INTRON: IV:9217899-9218117 C46C2.2.1
5primeExons: chrIV:9217726-9217898
BOUNDING_INTRON: chrIV:9217899-9218117
 
>IV:9310995-9311157.-.F49C12.7.5prime.F49C12.7c.1
GFF LINE F49C12.7 - FIRST_EXON: IV:9310995-9311157 FIRST_INTRON: IV:9310944-9310994 F49C12.7c.1
5primeExons: chrIV:9310995-9311157
BOUNDING_INTRON: chrIV:9310944-9310994
 
>IV:9339029-9339185.-.T20D3.6.5prime.T20D3.6b
GFF LINE T20D3.6 - FIRST_EXON: IV:9339029-9339185 FIRST_INTRON: IV:9338964-9339028 T20D3.6b
5primeExons: chrIV:9339029-9339185
WBGene00011859_T20D3.6_T20D3.6_protein-coding E003 chrIV:9339029-9339185 1.037 ceh32_T1 end1_T1 0.005 5primeExons_EXON
WBGene00011859_T20D3.6_T20D3.6_protein-coding E003 chrIV:9339029-9339185 1.044 ceh32_T2 pha4_T2 0.012 5primeExons_EXON
BOUNDING_INTRON: chrIV:9338964-9339028
 
>IV:9386457-9386538.+.C10C5.6.5prime.C10C5.6a
GFF LINE C10C5.6 + FIRST_EXON: IV:9386457-9386538 FIRST_INTRON: IV:9386539-9386602 C10C5.6a
5primeExons: chrIV:9386457-9386538
BOUNDING_INTRON: chrIV:9386539-9386602
WBGene00000911_C10C5.6_daf-15_protein-coding J024 chrIV:9386539-9386602 1.102 ceh32_T3 end1_T3 0.004 5primeExons_BOUNDING_INTRON
WBGene00000911_C10C5.6_daf-15_protein-coding J024 chrIV:9386539-9386602 1.352 nhr25_T3 end1_T3 0.004 5primeExons_BOUNDING_INTRON
WBGene00000911_C10C5.6_daf-15_protein-coding J024 chrIV:9386539-9386602 1.346 tbx37_T3 end1_T3 0.057 5primeExons_BOUNDING_INTRON
 
>IV:9436710-9436785.+.F59B8.1.5prime.F59B8.1a.1
GFF LINE F59B8.1 + FIRST_EXON: IV:9436710-9436785 FIRST_INTRON: IV:9436786-9436930 F59B8.1a.1
5primeExons: chrIV:9436710-9436785
WBGene00010316_F59B8.1_F59B8.1_protein-coding E006 chrIV:9436710-9436785 1.107 cnd1_T4 nhr25_T4 0.068 5primeExons_EXON
WBGene00010316_F59B8.1_F59B8.1_protein-coding E006 chrIV:9436710-9436785 1.354 cnd1_T4 hlh1_T4 0.053 5primeExons_EXON
BOUNDING_INTRON: chrIV:9436786-9436930
WBGene00010316_F59B8.1_F59B8.1_protein-coding J018 chrIV:9436786-9436930 1.544 cnd1_T4 hlh1_T4 0.033 5primeExons_BOUNDING_INTRON
 
>IV:9532124-9532258.-.F56H11.2.5prime.F56H11.2b
GFF LINE F56H11.2 - FIRST_EXON: IV:9532124-9532258 FIRST_INTRON: IV:9531996-9532123 F56H11.2b
5primeExons: chrIV:9532124-9532258
BOUNDING_INTRON: chrIV:9531996-9532123
 
>IV:9571807-9571949.-.T05A1.1.5prime.T05A1.1b
GFF LINE T05A1.1 - FIRST_EXON: IV:9571807-9571949 FIRST_INTRON: IV:9571730-9571806 T05A1.1b
5primeExons: chrIV:9571807-9571949
WBGene00003808_T05A1.1_npr-2_protein-coding E008 chrIV:9571807-9571949 13.171 cnd1_T4 pha4_T4 0.000 5primeExons_EXON
WBGene00003808_T05A1.1_npr-2_protein-coding E008 chrIV:9571807-9571949 1.673 cnd1_T4 nhr25_T4 0.082 5primeExons_EXON
BOUNDING_INTRON: chrIV:9571730-9571806
 
>IV:9576397-9576483.-.T05A1.1.5prime.T05A1.1c
GFF LINE T05A1.1 - FIRST_EXON: IV:9576397-9576483 FIRST_INTRON: IV:9571950-9576396 T05A1.1c
5primeExons: chrIV:9576397-9576483
WBGene00003808_T05A1.1_npr-2_protein-coding E009 chrIV:9576397-9576483 12.813 cnd1_T4 pha4_T4 0.005 5primeExons_EXON
BOUNDING_INTRON: chrIV:9571950-9576396
 
>IV:9593815-9593919.+.F27C8.4.5prime.F27C8.4b
GFF LINE F27C8.4 + FIRST_EXON: IV:9593815-9593919 FIRST_INTRON: IV:9593920-9593975 F27C8.4b
5primeExons: chrIV:9593815-9593919
BOUNDING_INTRON: chrIV:9593920-9593975
 
>IV:9615997-9616156.+.W09C2.1.5prime.W09C2.1b
GFF LINE W09C2.1 + FIRST_EXON: IV:9615997-9616156 FIRST_INTRON: IV:9616157-9616325 W09C2.1b
5primeExons: chrIV:9615997-9616156
WBGene00001249_W09C2.1_elt-1_protein-coding E003 chrIV:9615997-9615999 1.150 end1_T0 tbx37_T0 0.012 5primeExons_EXON
WBGene00001249_W09C2.1_elt-1_protein-coding E003 chrIV:9615997-9615999 1.182 end1_T1 nhr25_T1 0.018 5primeExons_EXON
WBGene00001249_W09C2.1_elt-1_protein-coding E003 chrIV:9615997-9615999 1.389 pha4_T3 nhr25_T3 0.031 5primeExons_EXON
WBGene00001249_W09C2.1_elt-1_protein-coding E003 chrIV:9615997-9615999 1.442 end1_T4 nhr25_T4 0.001 5primeExons_EXON
WBGene00001249_W09C2.1_elt-1_protein-coding E003 chrIV:9615997-9615999 1.651 end1_T0 nhr25_T0 0.002 5primeExons_EXON
WBGene00001249_W09C2.1_elt-1_protein-coding E003 chrIV:9615997-9615999 1.657 pha4_T1 nhr25_T1 0.002 5primeExons_EXON
WBGene00001249_W09C2.1_elt-1_protein-coding E003 chrIV:9615997-9615999 1.660 pha4_T2 nhr25_T2 0.000 5primeExons_EXON
BOUNDING_INTRON: chrIV:9616157-9616325
>IV:9647635-9647697.-.F58G6.1.5prime.F58G6.1.1
GFF LINE F58G6.1 - FIRST_EXON: IV:9647635-9647697 FIRST_INTRON: IV:9647590-9647634 F58G6.1.1
5primeExons: chrIV:9647635-9647697
BOUNDING_INTRON: chrIV:9647590-9647634
 
>IV:9669183-9669304.-.F58G6.5.5prime.F58G6.5d
GFF LINE F58G6.5 - FIRST_EXON: IV:9669183-9669304 FIRST_INTRON: IV:9669077-9669182 F58G6.5d
5primeExons: chrIV:9669183-9669304
WBGene00003627_F58G6.5_nhr-34_protein-coding E012 chrIV:9669183-9669304 1.199 hlh1_T0 nhr25_T0 0.000 5primeExons_EXON
WBGene00003627_F58G6.5_nhr-34_protein-coding E012 chrIV:9669183-9669304 1.620 hlh1_T0 pha4_T0 0.002 5primeExons_EXON
WBGene00003627_F58G6.5_nhr-34_protein-coding E012 chrIV:9669183-9669304 1.168 hlh1_T1 pha4_T1 0.044 5primeExons_EXON
WBGene00003627_F58G6.5_nhr-34_protein-coding E012 chrIV:9669183-9669304 1.427 hlh1_T1 nhr25_T1 0.000 5primeExons_EXON
WBGene00003627_F58G6.5_nhr-34_protein-coding E012 chrIV:9669183-9669304 1.172 hlh1_T1 ceh32_T1 0.031 5primeExons_EXON
WBGene00003627_F58G6.5_nhr-34_protein-coding E012 chrIV:9669183-9669304 1.775 hlh1_T1 cnd1_T1 0.001 5primeExons_EXON
WBGene00003627_F58G6.5_nhr-34_protein-coding E012 chrIV:9669183-9669304 1.138 hlh1_T2 tbx37_T2 0.001 5primeExons_EXON
WBGene00003627_F58G6.5_nhr-34_protein-coding E012 chrIV:9669183-9669304 1.448 hlh1_T2 nhr25_T2 0.001 5primeExons_EXON
WBGene00003627_F58G6.5_nhr-34_protein-coding E012 chrIV:9669183-9669304 1.626 hlh1_T2 cnd1_T2 0.008 5primeExons_EXON
WBGene00003627_F58G6.5_nhr-34_protein-coding E012 chrIV:9669183-9669304 1.057 hlh1_T3 tbx37_T3 0.003 5primeExons_EXON
WBGene00003627_F58G6.5_nhr-34_protein-coding E012 chrIV:9669183-9669304 1.440 hlh1_T3 nhr25_T3 0.000 5primeExons_EXON
WBGene00003627_F58G6.5_nhr-34_protein-coding E012 chrIV:9669183-9669304 1.305 hlh1_T3 cnd1_T3 0.000 5primeExons_EXON
WBGene00003627_F58G6.5_nhr-34_protein-coding E012 chrIV:9669183-9669304 1.131 hlh1_T4 tbx37_T4 0.014 5primeExons_EXON
WBGene00003627_F58G6.5_nhr-34_protein-coding E012 chrIV:9669183-9669304 1.413 hlh1_T4 nhr25_T4 0.000 5primeExons_EXON
BOUNDING_INTRON: chrIV:9669077-9669182
WBGene00003627_F58G6.5_nhr-34_protein-coding J024 chrIV:9669077-9669182 1.070 cnd1_T4 nhr25_T4 0.047 5primeExons_BOUNDING_INTRON
WBGene00003627_F58G6.5_nhr-34_protein-coding J024 chrIV:9669077-9669182 1.115 end1_T3 nhr25_T3 0.003 5primeExons_BOUNDING_INTRON
WBGene00003627_F58G6.5_nhr-34_protein-coding J024 chrIV:9669077-9669182 1.037 hlh1_T0 tbx37_T0 0.018 5primeExons_BOUNDING_INTRON
WBGene00003627_F58G6.5_nhr-34_protein-coding J024 chrIV:9669077-9669182 1.313 hlh1_T0 pha4_T0 0.072 5primeExons_BOUNDING_INTRON
WBGene00003627_F58G6.5_nhr-34_protein-coding J024 chrIV:9669077-9669182 1.376 hlh1_T0 nhr25_T0 0.000 5primeExons_BOUNDING_INTRON
WBGene00003627_F58G6.5_nhr-34_protein-coding J024 chrIV:9669077-9669182 1.068 hlh1_T0 end1_T0 0.003 5primeExons_BOUNDING_INTRON
WBGene00003627_F58G6.5_nhr-34_protein-coding J024 chrIV:9669077-9669182 1.758 hlh1_T1 nhr25_T1 0.000 5primeExons_BOUNDING_INTRON
WBGene00003627_F58G6.5_nhr-34_protein-coding J024 chrIV:9669077-9669182 2.027 hlh1_T2 nhr25_T2 0.000 5primeExons_BOUNDING_INTRON
WBGene00003627_F58G6.5_nhr-34_protein-coding J024 chrIV:9669077-9669182 1.203 hlh1_T2 end1_T2 0.034 5primeExons_BOUNDING_INTRON
WBGene00003627_F58G6.5_nhr-34_protein-coding J024 chrIV:9669077-9669182 1.947 hlh1_T2 cnd1_T2 0.036 5primeExons_BOUNDING_INTRON
WBGene00003627_F58G6.5_nhr-34_protein-coding J024 chrIV:9669077-9669182 1.327 hlh1_T3 tbx37_T3 0.000 5primeExons_BOUNDING_INTRON
WBGene00003627_F58G6.5_nhr-34_protein-coding J024 chrIV:9669077-9669182 1.937 hlh1_T3 nhr25_T3 0.000 5primeExons_BOUNDING_INTRON
WBGene00003627_F58G6.5_nhr-34_protein-coding J024 chrIV:9669077-9669182 1.819 hlh1_T3 cnd1_T3 0.000 5primeExons_BOUNDING_INTRON
WBGene00003627_F58G6.5_nhr-34_protein-coding J024 chrIV:9669077-9669182 1.305 hlh1_T4 tbx37_T4 0.000 5primeExons_BOUNDING_INTRON
WBGene00003627_F58G6.5_nhr-34_protein-coding J024 chrIV:9669077-9669182 1.668 hlh1_T4 nhr25_T4 0.000 5primeExons_BOUNDING_INTRON
 
>IV:9682184-9682421.-.ZK1251.2.5prime.ZK1251.2a
GFF LINE ZK1251.2 - FIRST_EXON: IV:9682184-9682421 FIRST_INTRON: IV:9682143-9682183 ZK1251.2a
5primeExons: chrIV:9682184-9682421
BOUNDING_INTRON: chrIV:9682143-9682183
 
>IV:9697917-9698256.-.ZK1251.9.5prime.ZK1251.9b
GFF LINE ZK1251.9 - FIRST_EXON: IV:9697917-9698256 FIRST_INTRON: IV:9697835-9697916 ZK1251.9b
5primeExons: chrIV:9697917-9698256
BOUNDING_INTRON: chrIV:9697835-9697916
 
>IV:9733791-9733928.-.C28D4.2.5prime.C28D4.2b
GFF LINE C28D4.2 - FIRST_EXON: IV:9733791-9733928 FIRST_INTRON: IV:9733746-9733790 C28D4.2b
5primeExons: chrIV:9733791-9733928
BOUNDING_INTRON: chrIV:9733746-9733790
 
>IV:9772510-9772807.+.T13F2.8.5prime.T13F2.8a
GFF LINE T13F2.8 + FIRST_EXON: IV:9772510-9772807 FIRST_INTRON: IV:9772808-9772932 T13F2.8a
5primeExons: chrIV:9772510-9772807
WBGene00000301_T13F2.8_cav-1_protein-coding E002 chrIV:9772510-9772519 1.017 cnd1_T1 nhr25_T1 0.000 5primeExons_EXON
WBGene00000301_T13F2.8_cav-1_protein-coding E002 chrIV:9772510-9772519 1.165 end1_T4 nhr25_T4 0.000 5primeExons_EXON
WBGene00000301_T13F2.8_cav-1_protein-coding E002 chrIV:9772510-9772519 1.252 hlh1_T0 nhr25_T0 0.000 5primeExons_EXON
WBGene00000301_T13F2.8_cav-1_protein-coding E002 chrIV:9772510-9772519 1.253 end1_T2 nhr25_T2 0.000 5primeExons_EXON
WBGene00000301_T13F2.8_cav-1_protein-coding E002 chrIV:9772510-9772519 1.337 tbx37_T0 nhr25_T0 0.000 5primeExons_EXON
WBGene00000301_T13F2.8_cav-1_protein-coding E002 chrIV:9772510-9772519 1.347 end1_T1 nhr25_T1 0.000 5primeExons_EXON
WBGene00000301_T13F2.8_cav-1_protein-coding E002 chrIV:9772510-9772519 1.377 cnd1_T0 nhr25_T0 0.000 5primeExons_EXON
WBGene00000301_T13F2.8_cav-1_protein-coding E002 chrIV:9772510-9772519 1.393 pha4_T1 nhr25_T1 0.000 5primeExons_EXON
WBGene00000301_T13F2.8_cav-1_protein-coding E002 chrIV:9772510-9772519 1.408 pha4_T2 nhr25_T2 0.000 5primeExons_EXON
WBGene00000301_T13F2.8_cav-1_protein-coding E002 chrIV:9772510-9772519 1.467 ceh32_T0 nhr25_T0 0.000 5primeExons_EXON
WBGene00000301_T13F2.8_cav-1_protein-coding E002 chrIV:9772510-9772519 1.788 end1_T0 nhr25_T0 0.000 5primeExons_EXON
WBGene00000301_T13F2.8_cav-1_protein-coding E002 chrIV:9772510-9772519 1.998 pha4_T0 nhr25_T0 0.000 5primeExons_EXON
BOUNDING_INTRON: chrIV:9772808-9772932
WBGene00000301_T13F2.8_cav-1_protein-coding J008 chrIV:9772808-9772932 1.006 ceh32_T1 pha4_T1 0.000 5primeExons_BOUNDING_INTRON
WBGene00000301_T13F2.8_cav-1_protein-coding J008 chrIV:9772808-9772932 1.023 ceh32_T1 end1_T1 0.000 5primeExons_BOUNDING_INTRON
>IV:9993210-9993349.-.C47E12.5.5prime.C47E12.5b.1
GFF LINE C47E12.5 - FIRST_EXON: IV:9993210-9993349 FIRST_INTRON: IV:9993163-9993209 C47E12.5b.1
5primeExons: chrIV:9993210-9993349
BOUNDING_INTRON: chrIV:9993163-9993209
 
>IV:9996661-9996791.-.C47E12.4.5prime.C47E12.4d.1
GFF LINE C47E12.4 - FIRST_EXON: IV:9996661-9996791 FIRST_INTRON: IV:9996614-9996660 C47E12.4d.1
5primeExons: chrIV:9996661-9996791
BOUNDING_INTRON: chrIV:9996614-9996660
 
>V:10020545-10020658.+.K08H10.1.5prime.K08H10.1a.1
GFF LINE K08H10.1 + FIRST_EXON: V:10020545-10020658 FIRST_INTRON: V:10020659-10020702 K08H10.1a.1
5primeExons: chrV:10020545-10020658
BOUNDING_INTRON: chrV:10020659-10020702
WBGene00002263_K08H10.1_lea-1_protein-coding J026 chrV:10020659-10020702 1.036 ceh32_T1 end1_T1 0.066 5primeExons_BOUNDING_INTRON
 
>V:10023559-10024899.+.K08H10.1.5prime.K08H10.1c
GFF LINE K08H10.1 + FIRST_EXON: V:10023559-10024899 FIRST_INTRON: V:10024900-10024953 K08H10.1c
5primeExons: chrV:10023559-10024899
BOUNDING_INTRON: chrV:10024900-10024953
 
>V:10043677-10043875.+.F57A8.1.5prime.F57A8.1.1
GFF LINE F57A8.1 + FIRST_EXON: V:10043677-10043875 FIRST_INTRON: V:10043876-10044294 F57A8.1.1
5primeExons: chrV:10043677-10043875
BOUNDING_INTRON: chrV:10043876-10044294
WBGene00010177_F57A8.1_F57A8.1_protein-coding J008 chrV:10043876-10044294 1.066 ceh32_T1 end1_T1 0.000 5primeExons_BOUNDING_INTRON
WBGene00010177_F57A8.1_F57A8.1_protein-coding J008 chrV:10043876-10044294 1.109 ceh32_T1 pha4_T1 0.000 5primeExons_BOUNDING_INTRON
WBGene00010177_F57A8.1_F57A8.1_protein-coding J008 chrV:10043876-10044294 1.027 ceh32_T2 pha4_T2 0.000 5primeExons_BOUNDING_INTRON
WBGene00010177_F57A8.1_F57A8.1_protein-coding J008 chrV:10043876-10044294 1.114 ceh32_T4 end1_T4 0.000 5primeExons_BOUNDING_INTRON
 
>V:10112137-10112287.-.C08B6.3.5prime.C08B6.3a.1
GFF LINE C08B6.3 - FIRST_EXON: V:10112137-10112287 FIRST_INTRON: V:10112042-10112136 C08B6.3a.1
5primeExons: chrV:10112137-10112287
BOUNDING_INTRON: chrV:10112042-10112136
 
>V:10237708-10238111.-.C12D8.1.5prime.C12D8.1c.1
GFF LINE C12D8.1 - FIRST_EXON: V:10237708-10238111 FIRST_INTRON: V:10237660-10237707 C12D8.1c.1
5primeExons: chrV:10237708-10238111
BOUNDING_INTRON: chrV:10237660-10237707
 
>V:10470400-10470877.+.F22E12.4.5prime.F22E12.4e.1
GFF LINE F22E12.4 + FIRST_EXON: V:10470400-10470877 FIRST_INTRON: V:10470878-10470922 F22E12.4e.1
5primeExons: chrV:10470400-10470877
BOUNDING_INTRON: chrV:10470878-10470922
WBGene00001178_F22E12.4_egl-9_protein-coding J016 chrV:10470878-10470922 1.320 end1_T1 ceh32_T1 0.001 5primeExons_BOUNDING_INTRON
WBGene00001178_F22E12.4_egl-9_protein-coding J016 chrV:10470878-10470922 1.204 hlh1_T1 ceh32_T1 0.004 5primeExons_BOUNDING_INTRON
WBGene00001178_F22E12.4_egl-9_protein-coding J016 chrV:10470878-10470922 1.252 nhr25_T1 ceh32_T1 0.002 5primeExons_BOUNDING_INTRON
WBGene00001178_F22E12.4_egl-9_protein-coding J016 chrV:10470878-10470922 1.247 pha4_T1 ceh32_T1 0.005 5primeExons_BOUNDING_INTRON
 
>V:10535150-10535310.-.F25D1.1.5prime.F25D1.1b
GFF LINE F25D1.1 - FIRST_EXON: V:10535150-10535310 FIRST_INTRON: V:10535039-10535149 F25D1.1b
5primeExons: chrV:10535150-10535310
BOUNDING_INTRON: chrV:10535039-10535149
 
>V:10579807-10579939.+.T21C9.5.5prime.T21C9.5b
GFF LINE T21C9.5 + FIRST_EXON: V:10579807-10579939 FIRST_INTRON: V:10579940-10580360 T21C9.5b
5primeExons: chrV:10579807-10579939
BOUNDING_INTRON: chrV:10579940-10580360
 
>V:10715105-10715248.-.T28B11.1.5prime.T28B11.1a.1
GFF LINE T28B11.1 - FIRST_EXON: V:10715105-10715248 FIRST_INTRON: V:10714895-10715104 T28B11.1a.1
5primeExons: chrV:10715105-10715248
BOUNDING_INTRON: chrV:10714895-10715104
 
>V:10804097-10804229.-.D1054.13.5prime.D1054.13a
GFF LINE D1054.13 - FIRST_EXON: V:10804097-10804229 FIRST_INTRON: V:10804047-10804096 D1054.13a
5primeExons: chrV:10804097-10804229
WBGene00008379_D1054.13_secs-1_protein-coding E007 chrV:10804097-10804229 1.171 ceh32_T0 nhr25_T0 0.086 5primeExons_EXON
WBGene00008379_D1054.13_secs-1_protein-coding E007 chrV:10804097-10804229 1.181 ceh32_T0 hlh1_T0 0.015 5primeExons_EXON
WBGene00008379_D1054.13_secs-1_protein-coding E007 chrV:10804097-10804229 1.352 ceh32_T0 end1_T0 0.049 5primeExons_EXON
WBGene00008379_D1054.13_secs-1_protein-coding E007 chrV:10804097-10804229 1.476 ceh32_T1 nhr25_T1 0.000 5primeExons_EXON
WBGene00008379_D1054.13_secs-1_protein-coding E007 chrV:10804097-10804229 1.575 ceh32_T1 hlh1_T1 0.000 5primeExons_EXON
WBGene00008379_D1054.13_secs-1_protein-coding E007 chrV:10804097-10804229 1.750 ceh32_T1 end1_T1 0.000 5primeExons_EXON
WBGene00008379_D1054.13_secs-1_protein-coding E007 chrV:10804097-10804229 2.146 ceh32_T1 pha4_T1 0.000 5primeExons_EXON
WBGene00008379_D1054.13_secs-1_protein-coding E007 chrV:10804097-10804229 1.432 ceh32_T2 end1_T2 0.000 5primeExons_EXON
WBGene00008379_D1054.13_secs-1_protein-coding E007 chrV:10804097-10804229 1.496 ceh32_T2 nhr25_T2 0.000 5primeExons_EXON
WBGene00008379_D1054.13_secs-1_protein-coding E007 chrV:10804097-10804229 1.509 ceh32_T2 hlh1_T2 0.000 5primeExons_EXON
WBGene00008379_D1054.13_secs-1_protein-coding E007 chrV:10804097-10804229 1.748 ceh32_T2 pha4_T2 0.000 5primeExons_EXON
WBGene00008379_D1054.13_secs-1_protein-coding E007 chrV:10804097-10804229 1.067 ceh32_T3 hlh1_T3 0.004 5primeExons_EXON
WBGene00008379_D1054.13_secs-1_protein-coding E007 chrV:10804097-10804229 1.079 ceh32_T3 pha4_T3 0.044 5primeExons_EXON
WBGene00008379_D1054.13_secs-1_protein-coding E007 chrV:10804097-10804229 1.177 ceh32_T3 end1_T3 0.051 5primeExons_EXON
WBGene00008379_D1054.13_secs-1_protein-coding E007 chrV:10804097-10804229 1.234 ceh32_T3 nhr25_T3 0.034 5primeExons_EXON
WBGene00008379_D1054.13_secs-1_protein-coding E007 chrV:10804097-10804229 1.238 ceh32_T4 nhr25_T4 0.000 5primeExons_EXON
WBGene00008379_D1054.13_secs-1_protein-coding E007 chrV:10804097-10804229 1.281 ceh32_T4 hlh1_T4 0.000 5primeExons_EXON
WBGene00008379_D1054.13_secs-1_protein-coding E007 chrV:10804097-10804229 1.656 ceh32_T4 pha4_T4 0.000 5primeExons_EXON
WBGene00008379_D1054.13_secs-1_protein-coding E007 chrV:10804097-10804229 1.802 ceh32_T4 end1_T4 0.000 5primeExons_EXON
BOUNDING_INTRON: chrV:10804047-10804096
WBGene00008379_D1054.13_secs-1_protein-coding J014 chrV:10804047-10804096 1.117 ceh32_T1 end1_T1 0.000 5primeExons_BOUNDING_INTRON
WBGene00008379_D1054.13_secs-1_protein-coding J014 chrV:10804047-10804096 1.354 ceh32_T1 pha4_T1 0.000 5primeExons_BOUNDING_INTRON
WBGene00008379_D1054.13_secs-1_protein-coding J014 chrV:10804047-10804096 2.056 ceh32_T4 end1_T4 0.005 5primeExons_BOUNDING_INTRON
 
>V:10855173-10855332.-.F53H10.2.5prime.F53H10.2c
GFF LINE F53H10.2 - FIRST_EXON: V:10855173-10855332 FIRST_INTRON: V:10855125-10855172 F53H10.2c
5primeExons: chrV:10855173-10855332
BOUNDING_INTRON: chrV:10855125-10855172
 
>V:10859642-10859781.-.F53H10.2.5prime.F53H10.2d
GFF LINE F53H10.2 - FIRST_EXON: V:10859642-10859781 FIRST_INTRON: V:10855333-10859641 F53H10.2d
5primeExons: chrV:10859642-10859781
WBGene00010012_F53H10.2_saeg-1_protein-coding E008 chrV:10859642-10859781 1.149 end1_T3 cnd1_T3 0.004 5primeExons_EXON
WBGene00010012_F53H10.2_saeg-1_protein-coding E008 chrV:10859642-10859781 1.085 hlh1_T3 cnd1_T3 0.025 5primeExons_EXON
BOUNDING_INTRON: chrV:10855333-10859641
WBGene00010012_F53H10.2_saeg-1_protein-coding J022 chrV:10855333-10859641 1.420 ceh32_T2 end1_T2 0.026 5primeExons_BOUNDING_INTRON
WBGene00010012_F53H10.2_saeg-1_protein-coding J022 chrV:10855333-10859641 1.914 end1_T3 cnd1_T3 0.004 5primeExons_BOUNDING_INTRON
WBGene00010012_F53H10.2_saeg-1_protein-coding J022 chrV:10855333-10859641 1.841 hlh1_T3 cnd1_T3 0.050 5primeExons_BOUNDING_INTRON
 
>V:10860802-10860880.-.F53H10.2.5prime.F53H10.2b
GFF LINE F53H10.2 - FIRST_EXON: V:10860802-10860880 FIRST_INTRON: V:10859782-10860801 F53H10.2b
5primeExons: chrV:10860802-10860880
WBGene00010012_F53H10.2_saeg-1_protein-coding E009 chrV:10860802-10860880 1.248 ceh32_T1 hlh1_T1 0.046 5primeExons_EXON
WBGene00010012_F53H10.2_saeg-1_protein-coding E009 chrV:10860802-10860880 1.799 ceh32_T1 nhr25_T1 0.027 5primeExons_EXON
WBGene00010012_F53H10.2_saeg-1_protein-coding E009 chrV:10860802-10860880 1.260 end1_T0 nhr25_T0 0.042 5primeExons_EXON
WBGene00010012_F53H10.2_saeg-1_protein-coding E009 chrV:10860802-10860880 12.653 end1_T1 pha4_T1 0.065 5primeExons_EXON
WBGene00010012_F53H10.2_saeg-1_protein-coding E009 chrV:10860802-10860880 1.331 end1_T3 cnd1_T3 0.009 5primeExons_EXON
WBGene00010012_F53H10.2_saeg-1_protein-coding E009 chrV:10860802-10860880 1.524 hlh1_T3 cnd1_T3 0.000 5primeExons_EXON
BOUNDING_INTRON: chrV:10859782-10860801
 
>V:11073054-11073264.-.T04C12.4.5prime.T04C12.4.1
GFF LINE T04C12.4 - FIRST_EXON: V:11073054-11073264 FIRST_INTRON: V:11073006-11073053 T04C12.4.1
5primeExons: chrV:11073054-11073264
WBGene00000065_T04C12.4_act-3_protein-coding E003 chrV:11073054-11073263 1.396 ceh32_T0 nhr25_T0 0.000 5primeExons_EXON
BOUNDING_INTRON: chrV:11073006-11073053
WBGene00000065_T04C12.4_act-3_protein-coding J008 chrV:11073006-11073053 1.062 ceh32_T0 nhr25_T0 0.001 5primeExons_BOUNDING_INTRON
>V:11238815-11238959.-.T19B10.6.5prime.T19B10.6.1
GFF LINE T19B10.6 - FIRST_EXON: V:11238815-11238959 FIRST_INTRON: V:11238767-11238814 T19B10.6.1
5primeExons: chrV:11238815-11238959
BOUNDING_INTRON: chrV:11238767-11238814
 
>V:11469042-11469178.-.T11F9.4.5prime.T11F9.4b.1
GFF LINE T11F9.4 - FIRST_EXON: V:11469042-11469178 FIRST_INTRON: V:11468852-11469041 T11F9.4b.1
5primeExons: chrV:11469042-11469178
BOUNDING_INTRON: chrV:11468852-11469041
 
>V:11504443-11504741.-.C55A6.1.5prime.C55A6.1.1
GFF LINE C55A6.1 - FIRST_EXON: V:11504443-11504741 FIRST_INTRON: V:11504349-11504442 C55A6.1.1
5primeExons: chrV:11504443-11504741
BOUNDING_INTRON: chrV:11504349-11504442
 
>V:11509225-11509398.+.C55A6.2.5prime.C55A6.2a
GFF LINE C55A6.2 + FIRST_EXON: V:11509225-11509398 FIRST_INTRON: V:11509399-11509929 C55A6.2a
5primeExons: chrV:11509225-11509398
BOUNDING_INTRON: chrV:11509399-11509929
 
>V:11681673-11681875.+.F46F3.4.5prime.F46F3.4b
GFF LINE F46F3.4 + FIRST_EXON: V:11681673-11681875 FIRST_INTRON: V:11681876-11681947 F46F3.4b
5primeExons: chrV:11681673-11681875
BOUNDING_INTRON: chrV:11681876-11681947
 
>V:11822251-11822365.-.D2023.2.5prime.D2023.2a.1
GFF LINE D2023.2 - FIRST_EXON: V:11822251-11822365 FIRST_INTRON: V:11822201-11822250 D2023.2a.1
5primeExons: chrV:11822251-11822365
BOUNDING_INTRON: chrV:11822201-11822250
 
>V:11901108-11901370.+.R31.1.5prime.R31.1b
GFF LINE R31.1 + FIRST_EXON: V:11901108-11901370 FIRST_INTRON: V:11901371-11901995 R31.1b
5primeExons: chrV:11901108-11901370
BOUNDING_INTRON: chrV:11901371-11901995
 
>V:11920157-11920268.+.R31.2.5prime.R31.2b.1
GFF LINE R31.2 + FIRST_EXON: V:11920157-11920268 FIRST_INTRON: V:11920269-11920312 R31.2b.1
5primeExons: chrV:11920157-11920268
WBGene00011270_R31.2_R31.2_protein-coding E003 chrV:11920157-11920268 1.382 ceh32_T1 end1_T1 0.001 5primeExons_EXON
WBGene00011270_R31.2_R31.2_protein-coding E003 chrV:11920157-11920268 1.170 nhr25_T3 pha4_T3 0.004 5primeExons_EXON
BOUNDING_INTRON: chrV:11920269-11920312
 
>V:11923338-11923469.+.R31.2.5prime.R31.2c
GFF LINE R31.2 + FIRST_EXON: V:11923338-11923469 FIRST_INTRON: V:11923470-11923736 R31.2c
5primeExons: chrV:11923338-11923469
BOUNDING_INTRON: chrV:11923470-11923736
 
>V:11985067-11985484.-.C52E4.5.5prime.C52E4.5a
GFF LINE C52E4.5 - FIRST_EXON: V:11985067-11985484 FIRST_INTRON: V:11984666-11985066 C52E4.5a
5primeExons: chrV:11985067-11985484
BOUNDING_INTRON: chrV:11984666-11985066
WBGene00008258_C52E4.5_mans-2_protein-coding J012 chrV:11984666-11985066 1.335 end1_T0 nhr25_T0 0.088 5primeExons_BOUNDING_INTRON
 
>V:12011508-12011765.-.F57F5.4.5prime.F57F5.4b
GFF LINE F57F5.4 - FIRST_EXON: V:12011508-12011765 FIRST_INTRON: V:12010703-12011507 F57F5.4b
5primeExons: chrV:12011508-12011765
BOUNDING_INTRON: chrV:12010703-12011507
WBGene00000073_F57F5.4_add-2_protein-coding J015 chrV:12010703-12011507 2.064 end1_T3 ceh32_T3 0.000 5primeExons_BOUNDING_INTRON
 
>V:12024040-12024160.-.F57F5.5.5prime.F57F5.5a
GFF LINE F57F5.5 - FIRST_EXON: V:12024040-12024160 FIRST_INTRON: V:12023957-12024039 F57F5.5a
5primeExons: chrV:12024040-12024160
WBGene00004032_F57F5.5_pkc-1_protein-coding E012 chrV:12024040-12024160 1.468 ceh32_T2 end1_T2 0.030 5primeExons_EXON
WBGene00004032_F57F5.5_pkc-1_protein-coding E012 chrV:12024040-12024160 1.914 ceh32_T3 end1_T3 0.004 5primeExons_EXON
WBGene00004032_F57F5.5_pkc-1_protein-coding E012 chrV:12024040-12024160 1.170 ceh32_T4 nhr25_T4 0.002 5primeExons_EXON
WBGene00004032_F57F5.5_pkc-1_protein-coding E012 chrV:12024040-12024160 2.184 ceh32_T4 end1_T4 0.000 5primeExons_EXON
WBGene00004032_F57F5.5_pkc-1_protein-coding E012 chrV:12024040-12024160 1.737 cnd1_T4 end1_T4 0.000 5primeExons_EXON
WBGene00004032_F57F5.5_pkc-1_protein-coding E012 chrV:12024040-12024160 1.629 hlh1_T4 end1_T4 0.072 5primeExons_EXON
WBGene00004032_F57F5.5_pkc-1_protein-coding E012 chrV:12024040-12024160 1.677 pha4_T1 end1_T1 0.099 5primeExons_EXON
BOUNDING_INTRON: chrV:12023957-12024039
WBGene00004032_F57F5.5_pkc-1_protein-coding J025 chrV:12023957-12024039 1.294 ceh32_T4 nhr25_T4 0.008 5primeExons_BOUNDING_INTRON
WBGene00004032_F57F5.5_pkc-1_protein-coding J025 chrV:12023957-12024039 2.299 ceh32_T4 end1_T4 0.000 5primeExons_BOUNDING_INTRON
WBGene00004032_F57F5.5_pkc-1_protein-coding J025 chrV:12023957-12024039 1.492 cnd1_T4 end1_T4 0.011 5primeExons_BOUNDING_INTRON
 
>V:12126952-12127060.-.C27A7.6.5prime.C27A7.6d.2
GFF LINE C27A7.6 - FIRST_EXON: V:12126952-12127060 FIRST_INTRON: V:12126875-12126951 C27A7.6d.2
5primeExons: chrV:12126952-12127060
BOUNDING_INTRON: chrV:12126875-12126951
 
>V:12141424-12141502.+.C27A7.3.5prime.C27A7.3b
GFF LINE C27A7.3 + FIRST_EXON: V:12141424-12141502 FIRST_INTRON: V:12141503-12141582 C27A7.3b
5primeExons: chrV:12141424-12141502
BOUNDING_INTRON: chrV:12141503-12141582
 
>V:12219938-12220035.+.K12F2.2.5prime.K12F2.2c.1
GFF LINE K12F2.2 + FIRST_EXON: V:12219938-12220035 FIRST_INTRON: V:12220036-12222140 K12F2.2c.1
5primeExons: chrV:12219938-12220035
WBGene00006874_K12F2.2_vab-8_protein-coding E010 chrV:12219938-12219940 1.074 cnd1_T0 end1_T0 0.057 5primeExons_EXON
WBGene00006874_K12F2.2_vab-8_protein-coding E010 chrV:12219938-12219940 1.099 cnd1_T3 nhr25_T3 0.044 5primeExons_EXON
WBGene00006874_K12F2.2_vab-8_protein-coding E010 chrV:12219938-12219940 1.203 cnd1_T2 hlh1_T2 0.001 5primeExons_EXON
WBGene00006874_K12F2.2_vab-8_protein-coding E010 chrV:12219938-12219940 1.563 cnd1_T3 pha4_T3 0.000 5primeExons_EXON
WBGene00006874_K12F2.2_vab-8_protein-coding E010 chrV:12219938-12219940 1.759 cnd1_T0 hlh1_T0 0.001 5primeExons_EXON
WBGene00006874_K12F2.2_vab-8_protein-coding E010 chrV:12219938-12219940 1.807 tbx37_T0 nhr25_T0 0.003 5primeExons_EXON
WBGene00006874_K12F2.2_vab-8_protein-coding E010 chrV:12219938-12219940 12.429 end1_T2 nhr25_T2 0.005 5primeExons_EXON
WBGene00006874_K12F2.2_vab-8_protein-coding E010 chrV:12219938-12219940 13.340 cnd1_T2 nhr25_T2 0.000 5primeExons_EXON
WBGene00006874_K12F2.2_vab-8_protein-coding E010 chrV:12219938-12219940 2.239 cnd1_T1 nhr25_T1 0.000 5primeExons_EXON
WBGene00006874_K12F2.2_vab-8_protein-coding E010 chrV:12219938-12219940 2.305 end1_T1 hlh1_T1 0.092 5primeExons_EXON
WBGene00006874_K12F2.2_vab-8_protein-coding E010 chrV:12219938-12219940 2.369 cnd1_T0 nhr25_T0 0.000 5primeExons_EXON
WBGene00006874_K12F2.2_vab-8_protein-coding E010 chrV:12219938-12219940 2.536 tbx37_T1 hlh1_T1 0.006 5primeExons_EXON
WBGene00006874_K12F2.2_vab-8_protein-coding E010 chrV:12219938-12219940 3.215 cnd1_T1 hlh1_T1 0.000 5primeExons_EXON
BOUNDING_INTRON: chrV:12220036-12222140
WBGene00006874_K12F2.2_vab-8_protein-coding J029 chrV:12220036-12222140 1.278 ceh32_T0 end1_T0 0.014 5primeExons_BOUNDING_INTRON
>V:12246585-12246633.+.T04H1.4.5prime.T04H1.4a.1
GFF LINE T04H1.4 + FIRST_EXON: V:12246585-12246633 FIRST_INTRON: V:12246634-12246688 T04H1.4a.1
5primeExons: chrV:12246585-12246633
WBGene00004296_T04H1.4_rad-50_protein-coding E002 chrV:12246585-12246633 1.224 ceh32_T1 hlh1_T1 0.016 5primeExons_EXON
BOUNDING_INTRON: chrV:12246634-12246688
WBGene00004296_T04H1.4_rad-50_protein-coding J016 chrV:12246634-12246688 1.224 ceh32_T1 hlh1_T1 0.014 5primeExons_BOUNDING_INTRON
WBGene00004296_T04H1.4_rad-50_protein-coding J016 chrV:12246634-12246688 1.062 nhr25_T3 end1_T3 0.083 5primeExons_BOUNDING_INTRON
WBGene00004296_T04H1.4_rad-50_protein-coding J016 chrV:12246634-12246688 1.224 nhr25_T4 end1_T4 0.082 5primeExons_BOUNDING_INTRON
 
>V:12390526-12390630.-.K01D12.4.5prime.K01D12.4a
GFF LINE K01D12.4 - FIRST_EXON: V:12390526-12390630 FIRST_INTRON: V:12390227-12390525 K01D12.4a
5primeExons: chrV:12390526-12390630
BOUNDING_INTRON: chrV:12390227-12390525
 
>V:12489460-12489662.+.W04D2.3.5prime.W04D2.3a.1
GFF LINE W04D2.3 + FIRST_EXON: V:12489460-12489662 FIRST_INTRON: V:12489663-12489869 W04D2.3a.1
5primeExons: chrV:12489460-12489662
BOUNDING_INTRON: chrV:12489663-12489869
 
>V:12844775-12844835.-.C44H9.6.5prime.C44H9.6.1
GFF LINE C44H9.6 - FIRST_EXON: V:12844775-12844835 FIRST_INTRON: V:12844657-12844774 C44H9.6.1
5primeExons: chrV:12844775-12844835
BOUNDING_INTRON: chrV:12844657-12844774
 
>V:12859534-12859679.+.T07F10.1.5prime.T07F10.1b
GFF LINE T07F10.1 + FIRST_EXON: V:12859534-12859679 FIRST_INTRON: V:12859680-12859937 T07F10.1b
5primeExons: chrV:12859534-12859679
WBGene00011587_T07F10.1_T07F10.1_protein-coding E002 chrV:12859534-12859679 1.010 ceh32_T3 end1_T3 0.022 5primeExons_EXON
BOUNDING_INTRON: chrV:12859680-12859937
 
>V:13086709-13086850.+.C34B4.2.5prime.C34B4.2a.1
GFF LINE C34B4.2 + FIRST_EXON: V:13086709-13086850 FIRST_INTRON: V:13086851-13087044 C34B4.2a.1
5primeExons: chrV:13086709-13086850
BOUNDING_INTRON: chrV:13086851-13087044
 
>V:13201884-13202099.-.F57B1.4.5prime.F57B1.4.1
GFF LINE F57B1.4 - FIRST_EXON: V:13201884-13202099 FIRST_INTRON: V:13201836-13201883 F57B1.4.1
5primeExons: chrV:13201884-13202099
BOUNDING_INTRON: chrV:13201836-13201883
 
>V:13388906-13389490.-.M04G12.4.5prime.M04G12.4b.1
GFF LINE M04G12.4 - FIRST_EXON: V:13388906-13389490 FIRST_INTRON: V:13388478-13388905 M04G12.4b.1
5primeExons: chrV:13388906-13389490
BOUNDING_INTRON: chrV:13388478-13388905
 
>V:13749659-13749861.-.F35E12.8.5prime.F35E12.8b
GFF LINE F35E12.8 - FIRST_EXON: V:13749659-13749861 FIRST_INTRON: V:13749612-13749658 F35E12.8b
5primeExons: chrV:13749659-13749861
BOUNDING_INTRON: chrV:13749612-13749658
 
>V:13764567-13764711.+.F20G2.6.5prime.F20G2.6a.1
GFF LINE F20G2.6 + FIRST_EXON: V:13764567-13764711 FIRST_INTRON: V:13764712-13765225 F20G2.6a.1
5primeExons: chrV:13764567-13764711
BOUNDING_INTRON: chrV:13764712-13765225
 
>V:13791017-13791250.+.F53C11.5.5prime.F53C11.5c
GFF LINE F53C11.5 + FIRST_EXON: V:13791017-13791250 FIRST_INTRON: V:13791251-13791832 F53C11.5c
5primeExons: chrV:13791017-13791250
BOUNDING_INTRON: chrV:13791251-13791832
 
>V:14194446-14194578.+.ZC376.7.5prime.ZC376.7a.1
GFF LINE ZC376.7 + FIRST_EXON: V:14194446-14194578 FIRST_INTRON: V:14194579-14194632 ZC376.7a.1
5primeExons: chrV:14194446-14194578
BOUNDING_INTRON: chrV:14194579-14194632
WBGene00013878_ZC376.7_atfs-1_protein-coding J023 chrV:14194579-14194632 1.036 ceh32_T2 pha4_T2 0.000 5primeExons_BOUNDING_INTRON
WBGene00013878_ZC376.7_atfs-1_protein-coding J023 chrV:14194579-14194632 1.092 ceh32_T4 end1_T4 0.004 5primeExons_BOUNDING_INTRON
WBGene00013878_ZC376.7_atfs-1_protein-coding J023 chrV:14194579-14194632 1.100 hlh1_T4 end1_T4 0.026 5primeExons_BOUNDING_INTRON
 
>V:14351711-14352541.+.Y49A3A.2.5prime.Y49A3A.2.1
GFF LINE Y49A3A.2 + FIRST_EXON: V:14351711-14352541 FIRST_INTRON: V:14352542-14352822 Y49A3A.2.1
5primeExons: chrV:14351711-14352541
WBGene00013025_Y49A3A.2_vha-13_protein-coding E002 chrV:14351711-14351716 1.125 end1_T1 nhr25_T1 0.000 5primeExons_EXON
WBGene00013025_Y49A3A.2_vha-13_protein-coding E002 chrV:14351711-14351716 1.132 ceh32_T0 nhr25_T0 0.018 5primeExons_EXON
WBGene00013025_Y49A3A.2_vha-13_protein-coding E002 chrV:14351711-14351716 1.434 pha4_T1 nhr25_T1 0.000 5primeExons_EXON
WBGene00013025_Y49A3A.2_vha-13_protein-coding E002 chrV:14351711-14351716 1.462 end1_T0 nhr25_T0 0.000 5primeExons_EXON
WBGene00013025_Y49A3A.2_vha-13_protein-coding E002 chrV:14351711-14351716 1.472 pha4_T0 nhr25_T0 0.000 5primeExons_EXON
BOUNDING_INTRON: chrV:14352542-14352822
>V:14414886-14415014.-.C15H11.3.5prime.C15H11.3b
GFF LINE C15H11.3 - FIRST_EXON: V:14414886-14415014 FIRST_INTRON: V:14414838-14414885 C15H11.3b
5primeExons: chrV:14414886-14415014
BOUNDING_INTRON: chrV:14414838-14414885
 
>V:14733824-14733877.-.Y50E8A.4.5prime.Y50E8A.4b
GFF LINE Y50E8A.4 - FIRST_EXON: V:14733824-14733877 FIRST_INTRON: V:14733780-14733823 Y50E8A.4b
5primeExons: chrV:14733824-14733877
BOUNDING_INTRON: chrV:14733780-14733823
 
>V:14833759-14834572.-.W06A7.3.5prime.W06A7.3g.2
GFF LINE W06A7.3 - FIRST_EXON: V:14833759-14834572 FIRST_INTRON: V:14833716-14833758 W06A7.3g.2
5primeExons: chrV:14833759-14834572
WBGene00004336_W06A7.3_ret-1_protein-coding E009 chrV:14833759-14834572 1.178 end1_T1 nhr25_T1 0.001 5primeExons_EXON
WBGene00004336_W06A7.3_ret-1_protein-coding E009 chrV:14833759-14834572 1.095 end1_T2 nhr25_T2 0.000 5primeExons_EXON
WBGene00004336_W06A7.3_ret-1_protein-coding E009 chrV:14833759-14834572 1.108 hlh1_T0 tbx37_T0 0.005 5primeExons_EXON
WBGene00004336_W06A7.3_ret-1_protein-coding E009 chrV:14833759-14834572 1.801 hlh1_T0 nhr25_T0 0.000 5primeExons_EXON
WBGene00004336_W06A7.3_ret-1_protein-coding E009 chrV:14833759-14834572 1.569 hlh1_T0 cnd1_T0 0.002 5primeExons_EXON
WBGene00004336_W06A7.3_ret-1_protein-coding E009 chrV:14833759-14834572 1.314 hlh1_T1 tbx37_T1 0.000 5primeExons_EXON
WBGene00004336_W06A7.3_ret-1_protein-coding E009 chrV:14833759-14834572 1.595 hlh1_T1 pha4_T1 0.001 5primeExons_EXON
WBGene00004336_W06A7.3_ret-1_protein-coding E009 chrV:14833759-14834572 2.255 hlh1_T1 nhr25_T1 0.000 5primeExons_EXON
WBGene00004336_W06A7.3_ret-1_protein-coding E009 chrV:14833759-14834572 1.072 hlh1_T1 end1_T1 0.000 5primeExons_EXON
WBGene00004336_W06A7.3_ret-1_protein-coding E009 chrV:14833759-14834572 1.559 hlh1_T1 ceh32_T1 0.000 5primeExons_EXON
WBGene00004336_W06A7.3_ret-1_protein-coding E009 chrV:14833759-14834572 1.640 hlh1_T1 cnd1_T1 0.000 5primeExons_EXON
WBGene00004336_W06A7.3_ret-1_protein-coding E009 chrV:14833759-14834572 1.304 hlh1_T2 tbx37_T2 0.000 5primeExons_EXON
WBGene00004336_W06A7.3_ret-1_protein-coding E009 chrV:14833759-14834572 1.461 hlh1_T2 pha4_T2 0.000 5primeExons_EXON
WBGene00004336_W06A7.3_ret-1_protein-coding E009 chrV:14833759-14834572 2.022 hlh1_T2 nhr25_T2 0.000 5primeExons_EXON
WBGene00004336_W06A7.3_ret-1_protein-coding E009 chrV:14833759-14834572 1.164 hlh1_T2 cnd1_T2 0.000 5primeExons_EXON
WBGene00004336_W06A7.3_ret-1_protein-coding E009 chrV:14833759-14834572 1.427 hlh1_T2 ceh32_T2 0.000 5primeExons_EXON
WBGene00004336_W06A7.3_ret-1_protein-coding E009 chrV:14833759-14834572 1.131 hlh1_T3 pha4_T3 0.000 5primeExons_EXON
WBGene00004336_W06A7.3_ret-1_protein-coding E009 chrV:14833759-14834572 1.221 hlh1_T3 tbx37_T3 0.000 5primeExons_EXON
WBGene00004336_W06A7.3_ret-1_protein-coding E009 chrV:14833759-14834572 1.698 hlh1_T3 nhr25_T3 0.000 5primeExons_EXON
WBGene00004336_W06A7.3_ret-1_protein-coding E009 chrV:14833759-14834572 1.000 hlh1_T3 end1_T3 0.000 5primeExons_EXON
WBGene00004336_W06A7.3_ret-1_protein-coding E009 chrV:14833759-14834572 1.055 hlh1_T3 ceh32_T3 0.000 5primeExons_EXON
BOUNDING_INTRON: chrV:14833716-14833758
WBGene00004336_W06A7.3_ret-1_protein-coding J022 chrV:14833716-14833758 1.143 ceh32_T2 nhr25_T2 0.004 5primeExons_BOUNDING_INTRON
WBGene00004336_W06A7.3_ret-1_protein-coding J022 chrV:14833716-14833758 1.106 ceh32_T3 nhr25_T3 0.000 5primeExons_BOUNDING_INTRON
WBGene00004336_W06A7.3_ret-1_protein-coding J022 chrV:14833716-14833758 1.200 cnd1_T3 nhr25_T3 0.000 5primeExons_BOUNDING_INTRON
WBGene00004336_W06A7.3_ret-1_protein-coding J022 chrV:14833716-14833758 1.082 end1_T1 nhr25_T1 0.003 5primeExons_BOUNDING_INTRON
WBGene00004336_W06A7.3_ret-1_protein-coding J022 chrV:14833716-14833758 1.193 end1_T2 nhr25_T2 0.001 5primeExons_BOUNDING_INTRON
WBGene00004336_W06A7.3_ret-1_protein-coding J022 chrV:14833716-14833758 1.062 hlh1_T0 tbx37_T0 0.082 5primeExons_BOUNDING_INTRON
WBGene00004336_W06A7.3_ret-1_protein-coding J022 chrV:14833716-14833758 1.693 hlh1_T0 nhr25_T0 0.000 5primeExons_BOUNDING_INTRON
WBGene00004336_W06A7.3_ret-1_protein-coding J022 chrV:14833716-14833758 1.114 hlh1_T0 ceh32_T0 0.034 5primeExons_BOUNDING_INTRON
WBGene00004336_W06A7.3_ret-1_protein-coding J022 chrV:14833716-14833758 1.175 hlh1_T1 tbx37_T1 0.001 5primeExons_BOUNDING_INTRON
WBGene00004336_W06A7.3_ret-1_protein-coding J022 chrV:14833716-14833758 1.538 hlh1_T1 pha4_T1 0.000 5primeExons_BOUNDING_INTRON
WBGene00004336_W06A7.3_ret-1_protein-coding J022 chrV:14833716-14833758 2.066 hlh1_T1 nhr25_T1 0.000 5primeExons_BOUNDING_INTRON
WBGene00004336_W06A7.3_ret-1_protein-coding J022 chrV:14833716-14833758 1.088 hlh1_T1 ceh32_T1 0.006 5primeExons_BOUNDING_INTRON
WBGene00004336_W06A7.3_ret-1_protein-coding J022 chrV:14833716-14833758 1.205 hlh1_T1 cnd1_T1 0.006 5primeExons_BOUNDING_INTRON
WBGene00004336_W06A7.3_ret-1_protein-coding J022 chrV:14833716-14833758 1.253 hlh1_T2 tbx37_T2 0.000 5primeExons_BOUNDING_INTRON
WBGene00004336_W06A7.3_ret-1_protein-coding J022 chrV:14833716-14833758 1.661 hlh1_T2 pha4_T2 0.000 5primeExons_BOUNDING_INTRON
WBGene00004336_W06A7.3_ret-1_protein-coding J022 chrV:14833716-14833758 2.035 hlh1_T2 nhr25_T2 0.000 5primeExons_BOUNDING_INTRON
WBGene00004336_W06A7.3_ret-1_protein-coding J022 chrV:14833716-14833758 1.054 hlh1_T2 cnd1_T2 0.000 5primeExons_BOUNDING_INTRON
WBGene00004336_W06A7.3_ret-1_protein-coding J022 chrV:14833716-14833758 1.133 hlh1_T3 pha4_T3 0.000 5primeExons_BOUNDING_INTRON
WBGene00004336_W06A7.3_ret-1_protein-coding J022 chrV:14833716-14833758 1.774 hlh1_T3 nhr25_T3 0.000 5primeExons_BOUNDING_INTRON
 
>V:14838082-14838372.-.W06A7.3.5prime.W06A7.3d
GFF LINE W06A7.3 - FIRST_EXON: V:14838082-14838372 FIRST_INTRON: V:14834573-14838081 W06A7.3d
5primeExons: chrV:14838082-14838372
WBGene00004336_W06A7.3_ret-1_protein-coding E011 chrV:14838082-14838372 1.118 end1_T1 nhr25_T1 0.002 5primeExons_EXON
WBGene00004336_W06A7.3_ret-1_protein-coding E011 chrV:14838082-14838372 1.046 end1_T2 nhr25_T2 0.000 5primeExons_EXON
WBGene00004336_W06A7.3_ret-1_protein-coding E011 chrV:14838082-14838372 1.105 end1_T3 nhr25_T3 0.000 5primeExons_EXON
WBGene00004336_W06A7.3_ret-1_protein-coding E011 chrV:14838082-14838372 1.186 hlh1_T0 tbx37_T0 0.000 5primeExons_EXON
WBGene00004336_W06A7.3_ret-1_protein-coding E011 chrV:14838082-14838372 1.625 hlh1_T0 pha4_T0 0.000 5primeExons_EXON
WBGene00004336_W06A7.3_ret-1_protein-coding E011 chrV:14838082-14838372 1.707 hlh1_T0 nhr25_T0 0.000 5primeExons_EXON
WBGene00004336_W06A7.3_ret-1_protein-coding E011 chrV:14838082-14838372 1.062 hlh1_T0 end1_T0 0.000 5primeExons_EXON
WBGene00004336_W06A7.3_ret-1_protein-coding E011 chrV:14838082-14838372 1.391 hlh1_T0 ceh32_T0 0.000 5primeExons_EXON
WBGene00004336_W06A7.3_ret-1_protein-coding E011 chrV:14838082-14838372 1.691 hlh1_T0 cnd1_T0 0.000 5primeExons_EXON
WBGene00004336_W06A7.3_ret-1_protein-coding E011 chrV:14838082-14838372 1.418 hlh1_T1 tbx37_T1 0.000 5primeExons_EXON
WBGene00004336_W06A7.3_ret-1_protein-coding E011 chrV:14838082-14838372 2.132 hlh1_T1 nhr25_T1 0.000 5primeExons_EXON
WBGene00004336_W06A7.3_ret-1_protein-coding E011 chrV:14838082-14838372 2.179 hlh1_T1 pha4_T1 0.000 5primeExons_EXON
WBGene00004336_W06A7.3_ret-1_protein-coding E011 chrV:14838082-14838372 1.011 hlh1_T1 end1_T1 0.000 5primeExons_EXON
WBGene00004336_W06A7.3_ret-1_protein-coding E011 chrV:14838082-14838372 1.594 hlh1_T1 cnd1_T1 0.000 5primeExons_EXON
WBGene00004336_W06A7.3_ret-1_protein-coding E011 chrV:14838082-14838372 1.665 hlh1_T1 ceh32_T1 0.000 5primeExons_EXON
WBGene00004336_W06A7.3_ret-1_protein-coding E011 chrV:14838082-14838372 1.333 hlh1_T2 tbx37_T2 0.000 5primeExons_EXON
WBGene00004336_W06A7.3_ret-1_protein-coding E011 chrV:14838082-14838372 1.685 hlh1_T2 pha4_T2 0.000 5primeExons_EXON
WBGene00004336_W06A7.3_ret-1_protein-coding E011 chrV:14838082-14838372 2.035 hlh1_T2 nhr25_T2 0.000 5primeExons_EXON
WBGene00004336_W06A7.3_ret-1_protein-coding E011 chrV:14838082-14838372 1.319 hlh1_T2 cnd1_T2 0.000 5primeExons_EXON
WBGene00004336_W06A7.3_ret-1_protein-coding E011 chrV:14838082-14838372 1.395 hlh1_T2 ceh32_T2 0.000 5primeExons_EXON
WBGene00004336_W06A7.3_ret-1_protein-coding E011 chrV:14838082-14838372 1.090 hlh1_T3 tbx37_T3 0.000 5primeExons_EXON
WBGene00004336_W06A7.3_ret-1_protein-coding E011 chrV:14838082-14838372 1.310 hlh1_T3 pha4_T3 0.000 5primeExons_EXON
WBGene00004336_W06A7.3_ret-1_protein-coding E011 chrV:14838082-14838372 1.763 hlh1_T3 nhr25_T3 0.000 5primeExons_EXON
BOUNDING_INTRON: chrV:14834573-14838081
WBGene00004336_W06A7.3_ret-1_protein-coding J024 chrV:14834573-14838081 1.007 ceh32_T3 end1_T3 0.012 5primeExons_BOUNDING_INTRON
WBGene00004336_W06A7.3_ret-1_protein-coding J024 chrV:14834573-14838081 1.286 ceh32_T3 nhr25_T3 0.001 5primeExons_BOUNDING_INTRON
WBGene00004336_W06A7.3_ret-1_protein-coding J024 chrV:14834573-14838081 1.093 cnd1_T2 nhr25_T2 0.097 5primeExons_BOUNDING_INTRON
WBGene00004336_W06A7.3_ret-1_protein-coding J024 chrV:14834573-14838081 1.072 cnd1_T3 pha4_T3 0.000 5primeExons_BOUNDING_INTRON
WBGene00004336_W06A7.3_ret-1_protein-coding J024 chrV:14834573-14838081 1.286 cnd1_T3 end1_T3 0.000 5primeExons_BOUNDING_INTRON
WBGene00004336_W06A7.3_ret-1_protein-coding J024 chrV:14834573-14838081 1.567 cnd1_T3 nhr25_T3 0.000 5primeExons_BOUNDING_INTRON
WBGene00004336_W06A7.3_ret-1_protein-coding J024 chrV:14834573-14838081 1.221 hlh1_T0 tbx37_T0 0.002 5primeExons_BOUNDING_INTRON
WBGene00004336_W06A7.3_ret-1_protein-coding J024 chrV:14834573-14838081 1.448 hlh1_T0 pha4_T0 0.025 5primeExons_BOUNDING_INTRON
WBGene00004336_W06A7.3_ret-1_protein-coding J024 chrV:14834573-14838081 1.760 hlh1_T0 nhr25_T0 0.000 5primeExons_BOUNDING_INTRON
WBGene00004336_W06A7.3_ret-1_protein-coding J024 chrV:14834573-14838081 1.228 hlh1_T0 ceh32_T0 0.007 5primeExons_BOUNDING_INTRON
WBGene00004336_W06A7.3_ret-1_protein-coding J024 chrV:14834573-14838081 1.315 hlh1_T0 cnd1_T0 0.008 5primeExons_BOUNDING_INTRON
WBGene00004336_W06A7.3_ret-1_protein-coding J024 chrV:14834573-14838081 1.920 hlh1_T0 end1_T0 0.000 5primeExons_BOUNDING_INTRON
WBGene00004336_W06A7.3_ret-1_protein-coding J024 chrV:14834573-14838081 1.564 hlh1_T1 tbx37_T1 0.000 5primeExons_BOUNDING_INTRON
WBGene00004336_W06A7.3_ret-1_protein-coding J024 chrV:14834573-14838081 2.435 hlh1_T1 nhr25_T1 0.000 5primeExons_BOUNDING_INTRON
WBGene00004336_W06A7.3_ret-1_protein-coding J024 chrV:14834573-14838081 2.554 hlh1_T1 pha4_T1 0.000 5primeExons_BOUNDING_INTRON
WBGene00004336_W06A7.3_ret-1_protein-coding J024 chrV:14834573-14838081 1.450 hlh1_T1 ceh32_T1 0.000 5primeExons_BOUNDING_INTRON
WBGene00004336_W06A7.3_ret-1_protein-coding J024 chrV:14834573-14838081 1.852 hlh1_T1 cnd1_T1 0.000 5primeExons_BOUNDING_INTRON
WBGene00004336_W06A7.3_ret-1_protein-coding J024 chrV:14834573-14838081 1.900 hlh1_T1 end1_T1 0.000 5primeExons_BOUNDING_INTRON
WBGene00004336_W06A7.3_ret-1_protein-coding J024 chrV:14834573-14838081 1.315 hlh1_T2 tbx37_T2 0.000 5primeExons_BOUNDING_INTRON
WBGene00004336_W06A7.3_ret-1_protein-coding J024 chrV:14834573-14838081 1.953 hlh1_T2 pha4_T2 0.000 5primeExons_BOUNDING_INTRON
WBGene00004336_W06A7.3_ret-1_protein-coding J024 chrV:14834573-14838081 2.363 hlh1_T2 nhr25_T2 0.000 5primeExons_BOUNDING_INTRON
WBGene00004336_W06A7.3_ret-1_protein-coding J024 chrV:14834573-14838081 1.282 hlh1_T2 cnd1_T2 0.000 5primeExons_BOUNDING_INTRON
WBGene00004336_W06A7.3_ret-1_protein-coding J024 chrV:14834573-14838081 1.619 hlh1_T2 ceh32_T2 0.000 5primeExons_BOUNDING_INTRON
WBGene00004336_W06A7.3_ret-1_protein-coding J024 chrV:14834573-14838081 1.938 hlh1_T2 end1_T2 0.000 5primeExons_BOUNDING_INTRON
WBGene00004336_W06A7.3_ret-1_protein-coding J024 chrV:14834573-14838081 1.064 hlh1_T3 tbx37_T3 0.000 5primeExons_BOUNDING_INTRON
WBGene00004336_W06A7.3_ret-1_protein-coding J024 chrV:14834573-14838081 1.755 hlh1_T3 pha4_T3 0.000 5primeExons_BOUNDING_INTRON
WBGene00004336_W06A7.3_ret-1_protein-coding J024 chrV:14834573-14838081 2.253 hlh1_T3 nhr25_T3 0.000 5primeExons_BOUNDING_INTRON
WBGene00004336_W06A7.3_ret-1_protein-coding J024 chrV:14834573-14838081 1.974 hlh1_T3 end1_T3 0.000 5primeExons_BOUNDING_INTRON
WBGene00004336_W06A7.3_ret-1_protein-coding J024 chrV:14834573-14838081 1.060 hlh1_T4 pha4_T4 0.002 5primeExons_BOUNDING_INTRON
WBGene00004336_W06A7.3_ret-1_protein-coding J024 chrV:14834573-14838081 1.085 hlh1_T4 end1_T4 0.000 5primeExons_BOUNDING_INTRON
WBGene00004336_W06A7.3_ret-1_protein-coding J024 chrV:14834573-14838081 1.042 tbx37_T2 nhr25_T2 0.066 5primeExons_BOUNDING_INTRON
WBGene00004336_W06A7.3_ret-1_protein-coding J024 chrV:14834573-14838081 1.187 tbx37_T3 nhr25_T3 0.001 5primeExons_BOUNDING_INTRON
 
>V:15001929-15001969.-.T01C3.7.5prime.T01C3.7.1
GFF LINE T01C3.7 - FIRST_EXON: V:15001929-15001969 FIRST_INTRON: V:15001881-15001928 T01C3.7.1
5primeExons: chrV:15001929-15001969
WBGene00001423_T01C3.7_fib-1_protein-coding E004 chrV:15001929-15001969 1.070 pha4_T0 ceh32_T0 0.001 5primeExons_EXON
BOUNDING_INTRON: chrV:15001881-15001928
WBGene00001423_T01C3.7_fib-1_protein-coding J008 chrV:15001881-15001928 1.094 pha4_T0 ceh32_T0 0.000 5primeExons_BOUNDING_INTRON
 
>V:15052319-15052402.-.C25D7.4.5prime.C25D7.4b
GFF LINE C25D7.4 - FIRST_EXON: V:15052319-15052402 FIRST_INTRON: V:15051969-15052318 C25D7.4b
5primeExons: chrV:15052319-15052402
BOUNDING_INTRON: chrV:15051969-15052318
 
>V:15576711-15576887.-.F28F8.6.5prime.F28F8.6.1
GFF LINE F28F8.6 - FIRST_EXON: V:15576711-15576887 FIRST_INTRON: V:15576663-15576710 F28F8.6.1
5primeExons: chrV:15576711-15576887
BOUNDING_INTRON: chrV:15576663-15576710
WBGene00006446_F28F8.6_atx-3_protein-coding J008 chrV:15576663-15576710 1.551 end1_T2 ceh32_T2 0.001 5primeExons_BOUNDING_INTRON
WBGene00006446_F28F8.6_atx-3_protein-coding J008 chrV:15576663-15576710 1.001 hlh1_T2 ceh32_T2 0.045 5primeExons_BOUNDING_INTRON
WBGene00006446_F28F8.6_atx-3_protein-coding J008 chrV:15576663-15576710 1.033 nhr25_T2 ceh32_T2 0.039 5primeExons_BOUNDING_INTRON
 
>V:16792843-16793256.-.Y94H6A.11.5prime.W06H3.2b
GFF LINE Y94H6A.11 - FIRST_EXON: V:16792843-16793256 FIRST_INTRON: V:1-1 W06H3.2b
5primeExons: chrV:16792843-16793256
BOUNDING_INTRON: chrV:1-1
 
>V:177579-177700.+.Y108G3AL.1.5prime.Y108G3AL.1.1
GFF LINE Y108G3AL.1 + FIRST_EXON: V:177579-177700 FIRST_INTRON: V:177701-178469 Y108G3AL.1.1
5primeExons: chrV:177579-177700
BOUNDING_INTRON: chrV:177701-178469
WBGene00000838_Y108G3AL.1_cul-3_protein-coding J010 chrV:177701-178469 1.025 ceh32_T1 pha4_T1 0.000 5primeExons_BOUNDING_INTRON
WBGene00000838_Y108G3AL.1_cul-3_protein-coding J010 chrV:177701-178469 1.060 ceh32_T2 end1_T2 0.042 5primeExons_BOUNDING_INTRON
 
>V:18140280-18140353.+.Y37H2A.10.5prime.Y37H2A.10b
GFF LINE Y37H2A.10 + FIRST_EXON: V:18140280-18140353 FIRST_INTRON: V:18140354-18140398 Y37H2A.10b
5primeExons: chrV:18140280-18140353
BOUNDING_INTRON: chrV:18140354-18140398
 
>V:18620704-18620794.-.Y69H2.1.5prime.Y69H2.1b
GFF LINE Y69H2.1 - FIRST_EXON: V:18620704-18620794 FIRST_INTRON: V:18620655-18620703 Y69H2.1b
5primeExons: chrV:18620704-18620794
BOUNDING_INTRON: chrV:18620655-18620703
 
>V:18983807-18984156.+.Y39B6A.39.5prime.Y39B6A.39b
GFF LINE Y39B6A.39 + FIRST_EXON: V:18983807-18984156 FIRST_INTRON: V:18984157-18985372 Y39B6A.39b
5primeExons: chrV:18983807-18984156
BOUNDING_INTRON: chrV:18984157-18985372
 
>V:19405865-19406130.+.C25F9.10.5prime.C25F9.10b
GFF LINE C25F9.10 + FIRST_EXON: V:19405865-19406130 FIRST_INTRON: V:19406131-19406179 C25F9.10b
5primeExons: chrV:19405865-19406130
BOUNDING_INTRON: chrV:19406131-19406179
 
>V:19531893-19531987.-.Y43F8B.2.5prime.Y43F8B.2d
GFF LINE Y43F8B.2 - FIRST_EXON: V:19531893-19531987 FIRST_INTRON: V:19531843-19531892 Y43F8B.2d
5primeExons: chrV:19531893-19531987
BOUNDING_INTRON: chrV:19531843-19531892
 
>V:20059674-20059754.-.Y113G7A.6.5prime.Y113G7A.6c
GFF LINE Y113G7A.6 - FIRST_EXON: V:20059674-20059754 FIRST_INTRON: V:20059554-20059673 Y113G7A.6c
5primeExons: chrV:20059674-20059754
BOUNDING_INTRON: chrV:20059554-20059673
WBGene00006652_Y113G7A.6_ttx-1_protein-coding J018 chrV:20059554-20059673 1.193 ceh32_T1 end1_T1 0.022 5primeExons_BOUNDING_INTRON
WBGene00006652_Y113G7A.6_ttx-1_protein-coding J018 chrV:20059554-20059673 1.151 ceh32_T2 end1_T2 0.005 5primeExons_BOUNDING_INTRON
WBGene00006652_Y113G7A.6_ttx-1_protein-coding J018 chrV:20059554-20059673 1.649 ceh32_T3 end1_T3 0.030 5primeExons_BOUNDING_INTRON
WBGene00006652_Y113G7A.6_ttx-1_protein-coding J018 chrV:20059554-20059673 1.170 cnd1_T1 end1_T1 0.038 5primeExons_BOUNDING_INTRON
WBGene00006652_Y113G7A.6_ttx-1_protein-coding J018 chrV:20059554-20059673 1.253 cnd1_T3 end1_T3 0.006 5primeExons_BOUNDING_INTRON
WBGene00006652_Y113G7A.6_ttx-1_protein-coding J018 chrV:20059554-20059673 1.525 hlh1_T3 end1_T3 0.060 5primeExons_BOUNDING_INTRON
WBGene00006652_Y113G7A.6_ttx-1_protein-coding J018 chrV:20059554-20059673 1.135 nhr25_T1 pha4_T1 0.000 5primeExons_BOUNDING_INTRON
WBGene00006652_Y113G7A.6_ttx-1_protein-coding J018 chrV:20059554-20059673 1.354 nhr25_T1 end1_T1 0.000 5primeExons_BOUNDING_INTRON
WBGene00006652_Y113G7A.6_ttx-1_protein-coding J018 chrV:20059554-20059673 1.030 nhr25_T3 pha4_T3 0.000 5primeExons_BOUNDING_INTRON
WBGene00006652_Y113G7A.6_ttx-1_protein-coding J018 chrV:20059554-20059673 1.841 nhr25_T3 end1_T3 0.000 5primeExons_BOUNDING_INTRON
WBGene00006652_Y113G7A.6_ttx-1_protein-coding J018 chrV:20059554-20059673 1.107 tbx37_T1 end1_T1 0.016 5primeExons_BOUNDING_INTRON
WBGene00006652_Y113G7A.6_ttx-1_protein-coding J018 chrV:20059554-20059673 1.374 tbx37_T3 end1_T3 0.008 5primeExons_BOUNDING_INTRON
 
>V:2068564-2068815.+.Y40B10A.1.5prime.Y40B10A.1b
GFF LINE Y40B10A.1 + FIRST_EXON: V:2068564-2068815 FIRST_INTRON: V:2068816-2068869 Y40B10A.1b
5primeExons: chrV:2068564-2068815
BOUNDING_INTRON: chrV:2068816-2068869
WBGene00021486_Y40B10A.1_lbp-9_protein-coding J005 chrV:2068816-2068869 1.018 end1_T1 ceh32_T1 0.012 5primeExons_BOUNDING_INTRON
WBGene00021486_Y40B10A.1_lbp-9_protein-coding J005 chrV:2068816-2068869 1.189 hlh1_T1 ceh32_T1 0.000 5primeExons_BOUNDING_INTRON
WBGene00021486_Y40B10A.1_lbp-9_protein-coding J005 chrV:2068816-2068869 1.245 nhr25_T1 ceh32_T1 0.000 5primeExons_BOUNDING_INTRON
 
>V:20738963-20739060.-.W07A8.3.5prime.W07A8.3c
GFF LINE W07A8.3 - FIRST_EXON: V:20738963-20739060 FIRST_INTRON: V:20738917-20738962 W07A8.3c
5primeExons: chrV:20738963-20739060
BOUNDING_INTRON: chrV:20738917-20738962
 
>V:20755341-20755580.+.F38A6.1.5prime.F38A6.1b
GFF LINE F38A6.1 + FIRST_EXON: V:20755341-20755580 FIRST_INTRON: V:20755581-20756909 F38A6.1b
5primeExons: chrV:20755341-20755580
WBGene00004013_F38A6.1_pha-4_protein-coding E002 chrV:20755341-20755580 1.185 ceh32_T3 nhr25_T3 0.000 5primeExons_EXON
WBGene00004013_F38A6.1_pha-4_protein-coding E002 chrV:20755341-20755580 1.010 end1_T0 tbx37_T0 0.000 5primeExons_EXON
WBGene00004013_F38A6.1_pha-4_protein-coding E002 chrV:20755341-20755580 1.101 end1_T0 hlh1_T0 0.000 5primeExons_EXON
WBGene00004013_F38A6.1_pha-4_protein-coding E002 chrV:20755341-20755580 1.105 end1_T0 nhr25_T0 0.000 5primeExons_EXON
WBGene00004013_F38A6.1_pha-4_protein-coding E002 chrV:20755341-20755580 1.486 end1_T0 pha4_T0 0.000 5primeExons_EXON
WBGene00004013_F38A6.1_pha-4_protein-coding E002 chrV:20755341-20755580 1.018 end1_T2 pha4_T2 0.000 5primeExons_EXON
WBGene00004013_F38A6.1_pha-4_protein-coding E002 chrV:20755341-20755580 1.186 end1_T3 nhr25_T3 0.000 5primeExons_EXON
WBGene00004013_F38A6.1_pha-4_protein-coding E002 chrV:20755341-20755580 1.017 hlh1_T3 nhr25_T3 0.000 5primeExons_EXON
BOUNDING_INTRON: chrV:20755581-20756909
WBGene00004013_F38A6.1_pha-4_protein-coding J010 chrV:20755581-20756909 1.031 end1_T0 nhr25_T0 0.000 5primeExons_BOUNDING_INTRON
WBGene00004013_F38A6.1_pha-4_protein-coding J010 chrV:20755581-20756909 1.302 end1_T0 pha4_T0 0.000 5primeExons_BOUNDING_INTRON
 
>V:20756910-20756975.+.F38A6.1.5prime.F38A6.1c
GFF LINE F38A6.1 + FIRST_EXON: V:20756910-20756975 FIRST_INTRON: V:20756976-20757033 F38A6.1c
5primeExons: chrV:20756910-20756975
BOUNDING_INTRON: chrV:20756976-20757033
 
>V:20818717-20818905.-.T03D8.6.5prime.T03D8.6a
GFF LINE T03D8.6 - FIRST_EXON: V:20818717-20818905 FIRST_INTRON: V:20818645-20818716 T03D8.6a
5primeExons: chrV:20818717-20818905
BOUNDING_INTRON: chrV:20818645-20818716
 
>V:20832379-20832533.+.T03D8.1.5prime.T03D8.1a
GFF LINE T03D8.1 + FIRST_EXON: V:20832379-20832533 FIRST_INTRON: V:20832534-20833092 T03D8.1a
5primeExons: chrV:20832379-20832533
WBGene00003830_T03D8.1_num-1_protein-coding E003 chrV:20832379-20832384 1.059 end1_T4 tbx37_T4 0.020 5primeExons_EXON
WBGene00003830_T03D8.1_num-1_protein-coding E003 chrV:20832379-20832384 1.181 end1_T0 cnd1_T0 0.062 5primeExons_EXON
WBGene00003830_T03D8.1_num-1_protein-coding E003 chrV:20832379-20832384 1.221 end1_T0 tbx37_T0 0.016 5primeExons_EXON
WBGene00003830_T03D8.1_num-1_protein-coding E003 chrV:20832379-20832384 1.227 end1_T3 cnd1_T3 0.005 5primeExons_EXON
WBGene00003830_T03D8.1_num-1_protein-coding E003 chrV:20832379-20832384 1.246 pha4_T4 nhr25_T4 0.079 5primeExons_EXON
WBGene00003830_T03D8.1_num-1_protein-coding E003 chrV:20832379-20832384 1.281 end1_T3 hlh1_T3 0.035 5primeExons_EXON
WBGene00003830_T03D8.1_num-1_protein-coding E003 chrV:20832379-20832384 1.357 end1_T0 hlh1_T0 0.007 5primeExons_EXON
WBGene00003830_T03D8.1_num-1_protein-coding E003 chrV:20832379-20832384 1.460 end1_T4 nhr25_T4 0.000 5primeExons_EXON
WBGene00003830_T03D8.1_num-1_protein-coding E003 chrV:20832379-20832384 1.581 end1_T4 cnd1_T4 0.009 5primeExons_EXON
WBGene00003830_T03D8.1_num-1_protein-coding E003 chrV:20832379-20832384 1.638 end1_T1 nhr25_T1 0.056 5primeExons_EXON
WBGene00003830_T03D8.1_num-1_protein-coding E003 chrV:20832379-20832384 1.811 end1_T2 tbx37_T2 0.046 5primeExons_EXON
WBGene00003830_T03D8.1_num-1_protein-coding E003 chrV:20832379-20832384 1.923 end1_T4 hlh1_T4 0.000 5primeExons_EXON
WBGene00003830_T03D8.1_num-1_protein-coding E003 chrV:20832379-20832384 2.745 end1_T0 nhr25_T0 0.000 5primeExons_EXON
BOUNDING_INTRON: chrV:20832534-20833092
WBGene00003830_T03D8.1_num-1_protein-coding J017 chrV:20832534-20833092 1.131 end1_T2 tbx37_T2 0.011 5primeExons_BOUNDING_INTRON
>V:2324634-2325152.-.Y94H6A.11.5prime.F15E11.15b
GFF LINE Y94H6A.11 - FIRST_EXON: V:2324634-2325152 FIRST_INTRON: V:1-1 F15E11.15b
5primeExons: chrV:2324634-2325152
BOUNDING_INTRON: chrV:1-1
 
>V:2802328-2802414.-.F54E2.3.5prime.F54E2.3a
GFF LINE F54E2.3 - FIRST_EXON: V:2802328-2802414 FIRST_INTRON: V:2800992-2802327 F54E2.3a
5primeExons: chrV:2802328-2802414
WBGene00004130_F54E2.3_ketn-1_protein-coding E034 chrV:2802328-2802414 13.243 hlh1_T0 tbx37_T0 0.000 5primeExons_EXON
WBGene00004130_F54E2.3_ketn-1_protein-coding E034 chrV:2802328-2802414 2.697 hlh1_T0 nhr25_T0 0.000 5primeExons_EXON
WBGene00004130_F54E2.3_ketn-1_protein-coding E034 chrV:2802328-2802414 1.718 hlh1_T0 ceh32_T0 0.016 5primeExons_EXON
BOUNDING_INTRON: chrV:2800992-2802327
WBGene00004130_F54E2.3_ketn-1_protein-coding J071 chrV:2800992-2802327 12.642 hlh1_T0 tbx37_T0 0.022 5primeExons_BOUNDING_INTRON
WBGene00004130_F54E2.3_ketn-1_protein-coding J071 chrV:2800992-2802327 2.085 hlh1_T0 nhr25_T0 0.000 5primeExons_BOUNDING_INTRON
 
>V:3315050-3315241.-.F35F10.12.5prime.F35F10.12.1
GFF LINE F35F10.12 - FIRST_EXON: V:3315050-3315241 FIRST_INTRON: V:3314951-3315049 F35F10.12.1
5primeExons: chrV:3315050-3315241
BOUNDING_INTRON: chrV:3314951-3315049
 
>V:3323920-3324030.-.C17B7.8.5prime.C17B7.8a
GFF LINE C17B7.8 - FIRST_EXON: V:3323920-3324030 FIRST_INTRON: V:3323871-3323919 C17B7.8a
5primeExons: chrV:3323920-3324030
BOUNDING_INTRON: chrV:3323871-3323919
 
>V:3460219-3460294.+.F27E11.2.5prime.F27E11.2a.1
GFF LINE F27E11.2 + FIRST_EXON: V:3460219-3460294 FIRST_INTRON: V:3460295-3460340 F27E11.2a.1
5primeExons: chrV:3460219-3460294
BOUNDING_INTRON: chrV:3460295-3460340
 
>V:3500637-3500942.-.C07G3.8.5prime.C07G3.8a.2
GFF LINE C07G3.8 - FIRST_EXON: V:3500637-3500942 FIRST_INTRON: V:3498461-3500636 C07G3.8a.2
5primeExons: chrV:3500637-3500942
BOUNDING_INTRON: chrV:3498461-3500636
 
>V:3505592-3505696.-.C07G3.9.5prime.C07G3.9.1
GFF LINE C07G3.9 - FIRST_EXON: V:3505592-3505696 FIRST_INTRON: V:3505359-3505591 C07G3.9.1
5primeExons: chrV:3505592-3505696
WBGene00015577_C07G3.9_ugt-64_protein-coding E008 chrV:3505592-3505696 1.094 ceh32_T2 pha4_T2 0.006 5primeExons_EXON
WBGene00015577_C07G3.9_ugt-64_protein-coding E008 chrV:3505592-3505696 1.918 ceh32_T2 hlh1_T2 0.000 5primeExons_EXON
WBGene00015577_C07G3.9_ugt-64_protein-coding E008 chrV:3505592-3505696 1.072 ceh32_T4 nhr25_T4 0.011 5primeExons_EXON
BOUNDING_INTRON: chrV:3505359-3505591
WBGene00015577_C07G3.9_ugt-64_protein-coding J016 chrV:3505359-3505591 1.139 ceh32_T1 hlh1_T1 0.027 5primeExons_BOUNDING_INTRON
WBGene00015577_C07G3.9_ugt-64_protein-coding J016 chrV:3505359-3505591 1.160 ceh32_T1 end1_T1 0.003 5primeExons_BOUNDING_INTRON
WBGene00015577_C07G3.9_ugt-64_protein-coding J016 chrV:3505359-3505591 1.238 ceh32_T1 nhr25_T1 0.005 5primeExons_BOUNDING_INTRON
WBGene00015577_C07G3.9_ugt-64_protein-coding J016 chrV:3505359-3505591 1.179 ceh32_T3 end1_T3 0.083 5primeExons_BOUNDING_INTRON
 
>V:3691967-3692058.+.W08A12.1.5prime.W08A12.1a
GFF LINE W08A12.1 + FIRST_EXON: V:3691967-3692058 FIRST_INTRON: V:3692059-3695970 W08A12.1a
5primeExons: chrV:3691967-3692058
BOUNDING_INTRON: chrV:3692059-3695970
 
>V:4501219-4501400.+.T28F12.2.5prime.T28F12.2g.1
GFF LINE T28F12.2 + FIRST_EXON: V:4501219-4501400 FIRST_INTRON: V:4501401-4501718 T28F12.2g.1
5primeExons: chrV:4501219-4501400
BOUNDING_INTRON: chrV:4501401-4501718
 
>V:4820912-4821952.-.C37H5.6.5prime.C37H5.6b
GFF LINE C37H5.6 - FIRST_EXON: V:4820912-4821952 FIRST_INTRON: V:4820214-4820911 C37H5.6b
5primeExons: chrV:4820912-4821952
BOUNDING_INTRON: chrV:4820214-4820911
 
>V:5277936-5278101.-.B0238.9.5prime.B0238.9a
GFF LINE B0238.9 - FIRST_EXON: V:5277936-5278101 FIRST_INTRON: V:5277885-5277935 B0238.9a
5primeExons: chrV:5277936-5278101
BOUNDING_INTRON: chrV:5277885-5277935
 
>V:5327069-5327151.-.C10G8.8.5prime.C10G8.8b.1
GFF LINE C10G8.8 - FIRST_EXON: V:5327069-5327151 FIRST_INTRON: V:5327018-5327068 C10G8.8b.1
5primeExons: chrV:5327069-5327151
WBGene00015684_C10G8.8_C10G8.8_protein-coding E005 chrV:5327069-5327151 1.011 hlh1_T3 ceh32_T3 0.000 5primeExons_EXON
BOUNDING_INTRON: chrV:5327018-5327068
WBGene00015684_C10G8.8_C10G8.8_protein-coding J013 chrV:5327018-5327068 1.011 hlh1_T3 ceh32_T3 0.000 5primeExons_BOUNDING_INTRON
 
>V:5579387-5579529.-.C18C4.10.5prime.C18C4.10b.1
GFF LINE C18C4.10 - FIRST_EXON: V:5579387-5579529 FIRST_INTRON: V:5579335-5579386 C18C4.10b.1
5primeExons: chrV:5579387-5579529
BOUNDING_INTRON: chrV:5579335-5579386
WBGene00002215_C18C4.10_klc-2_protein-coding J018 chrV:5579335-5579386 1.024 ceh32_T1 pha4_T1 0.000 5primeExons_BOUNDING_INTRON
WBGene00002215_C18C4.10_klc-2_protein-coding J018 chrV:5579335-5579386 1.098 ceh32_T1 end1_T1 0.000 5primeExons_BOUNDING_INTRON
 
>V:5776511-5776655.-.F44E7.4.5prime.F44E7.4c.1
GFF LINE F44E7.4 - FIRST_EXON: V:5776511-5776655 FIRST_INTRON: V:5776458-5776510 F44E7.4c.1
5primeExons: chrV:5776511-5776655
BOUNDING_INTRON: chrV:5776458-5776510
 
>V:5840647-5842730.-.F26F12.3.5prime.F26F12.3c
GFF LINE F26F12.3 - FIRST_EXON: V:5840647-5842730 FIRST_INTRON: V:5840596-5840646 F26F12.3c
5primeExons: chrV:5840647-5842730
BOUNDING_INTRON: chrV:5840596-5840646
 
>V:5964941-5965031.+.C10F3.4.5prime.C10F3.4a
GFF LINE C10F3.4 + FIRST_EXON: V:5964941-5965031 FIRST_INTRON: V:5965032-5966492 C10F3.4a
5primeExons: chrV:5964941-5965031
WBGene00015678_C10F3.4_mcp-1_protein-coding E003 chrV:5964941-5965031 1.052 ceh32_T2 nhr25_T2 0.000 5primeExons_EXON
WBGene00015678_C10F3.4_mcp-1_protein-coding E003 chrV:5964941-5965031 1.075 ceh32_T2 hlh1_T2 0.002 5primeExons_EXON
WBGene00015678_C10F3.4_mcp-1_protein-coding E003 chrV:5964941-5965031 1.110 ceh32_T2 pha4_T2 0.000 5primeExons_EXON
WBGene00015678_C10F3.4_mcp-1_protein-coding E003 chrV:5964941-5965031 1.541 ceh32_T2 end1_T2 0.000 5primeExons_EXON
WBGene00015678_C10F3.4_mcp-1_protein-coding E003 chrV:5964941-5965031 1.087 ceh32_T4 end1_T4 0.001 5primeExons_EXON
WBGene00015678_C10F3.4_mcp-1_protein-coding E003 chrV:5964941-5965031 1.125 ceh32_T4 hlh1_T4 0.008 5primeExons_EXON
WBGene00015678_C10F3.4_mcp-1_protein-coding E003 chrV:5964941-5965031 1.471 ceh32_T4 pha4_T4 0.000 5primeExons_EXON
WBGene00015678_C10F3.4_mcp-1_protein-coding E003 chrV:5964941-5965031 1.147 cnd1_T4 pha4_T4 0.001 5primeExons_EXON
BOUNDING_INTRON: chrV:5965032-5966492
WBGene00015678_C10F3.4_mcp-1_protein-coding J016 chrV:5965032-5966492 1.288 ceh32_T0 end1_T0 0.000 5primeExons_BOUNDING_INTRON
WBGene00015678_C10F3.4_mcp-1_protein-coding J016 chrV:5965032-5966492 1.545 ceh32_T0 pha4_T0 0.000 5primeExons_BOUNDING_INTRON
WBGene00015678_C10F3.4_mcp-1_protein-coding J016 chrV:5965032-5966492 1.669 ceh32_T1 pha4_T1 0.000 5primeExons_BOUNDING_INTRON
WBGene00015678_C10F3.4_mcp-1_protein-coding J016 chrV:5965032-5966492 1.679 ceh32_T1 end1_T1 0.000 5primeExons_BOUNDING_INTRON
WBGene00015678_C10F3.4_mcp-1_protein-coding J016 chrV:5965032-5966492 1.208 ceh32_T2 hlh1_T2 0.001 5primeExons_BOUNDING_INTRON
WBGene00015678_C10F3.4_mcp-1_protein-coding J016 chrV:5965032-5966492 1.316 ceh32_T2 nhr25_T2 0.001 5primeExons_BOUNDING_INTRON
WBGene00015678_C10F3.4_mcp-1_protein-coding J016 chrV:5965032-5966492 2.052 ceh32_T2 end1_T2 0.000 5primeExons_BOUNDING_INTRON
WBGene00015678_C10F3.4_mcp-1_protein-coding J016 chrV:5965032-5966492 2.395 ceh32_T2 pha4_T2 0.000 5primeExons_BOUNDING_INTRON
WBGene00015678_C10F3.4_mcp-1_protein-coding J016 chrV:5965032-5966492 1.097 ceh32_T3 nhr25_T3 0.010 5primeExons_BOUNDING_INTRON
WBGene00015678_C10F3.4_mcp-1_protein-coding J016 chrV:5965032-5966492 1.483 ceh32_T3 end1_T3 0.001 5primeExons_BOUNDING_INTRON
WBGene00015678_C10F3.4_mcp-1_protein-coding J016 chrV:5965032-5966492 1.512 ceh32_T3 pha4_T3 0.001 5primeExons_BOUNDING_INTRON
WBGene00015678_C10F3.4_mcp-1_protein-coding J016 chrV:5965032-5966492 1.181 ceh32_T4 nhr25_T4 0.006 5primeExons_BOUNDING_INTRON
WBGene00015678_C10F3.4_mcp-1_protein-coding J016 chrV:5965032-5966492 1.207 ceh32_T4 hlh1_T4 0.020 5primeExons_BOUNDING_INTRON
WBGene00015678_C10F3.4_mcp-1_protein-coding J016 chrV:5965032-5966492 1.835 ceh32_T4 end1_T4 0.000 5primeExons_BOUNDING_INTRON
WBGene00015678_C10F3.4_mcp-1_protein-coding J016 chrV:5965032-5966492 2.500 ceh32_T4 pha4_T4 0.000 5primeExons_BOUNDING_INTRON
WBGene00015678_C10F3.4_mcp-1_protein-coding J016 chrV:5965032-5966492 1.148 cnd1_T2 end1_T2 0.000 5primeExons_BOUNDING_INTRON
WBGene00015678_C10F3.4_mcp-1_protein-coding J016 chrV:5965032-5966492 1.471 cnd1_T2 pha4_T2 0.000 5primeExons_BOUNDING_INTRON
WBGene00015678_C10F3.4_mcp-1_protein-coding J016 chrV:5965032-5966492 1.545 cnd1_T4 end1_T4 0.002 5primeExons_BOUNDING_INTRON
WBGene00015678_C10F3.4_mcp-1_protein-coding J016 chrV:5965032-5966492 2.212 cnd1_T4 pha4_T4 0.000 5primeExons_BOUNDING_INTRON
WBGene00015678_C10F3.4_mcp-1_protein-coding J016 chrV:5965032-5966492 1.194 hlh1_T2 pha4_T2 0.027 5primeExons_BOUNDING_INTRON
WBGene00015678_C10F3.4_mcp-1_protein-coding J016 chrV:5965032-5966492 1.296 hlh1_T4 pha4_T4 0.098 5primeExons_BOUNDING_INTRON
WBGene00015678_C10F3.4_mcp-1_protein-coding J016 chrV:5965032-5966492 1.159 nhr25_T0 pha4_T0 0.020 5primeExons_BOUNDING_INTRON
WBGene00015678_C10F3.4_mcp-1_protein-coding J016 chrV:5965032-5966492 1.071 nhr25_T2 pha4_T2 0.055 5primeExons_BOUNDING_INTRON
WBGene00015678_C10F3.4_mcp-1_protein-coding J016 chrV:5965032-5966492 1.298 nhr25_T4 pha4_T4 0.000 5primeExons_BOUNDING_INTRON
 
>V:6023474-6023632.+.F29G9.2.5prime.F29G9.2b
GFF LINE F29G9.2 + FIRST_EXON: V:6023474-6023632 FIRST_INTRON: V:6023633-6024265 F29G9.2b
5primeExons: chrV:6023474-6023632
BOUNDING_INTRON: chrV:6023633-6024265
WBGene00017931_F29G9.2_F29G9.2_protein-coding J009 chrV:6023633-6024265 1.470 hlh1_T4 ceh32_T4 0.028 5primeExons_BOUNDING_INTRON
 
>V:6141471-6141494.+.F12F3.1.5prime.F12F3.1b
GFF LINE F12F3.1 + FIRST_EXON: V:6141471-6141494 FIRST_INTRON: V:6141495-6141708 F12F3.1b
5primeExons: chrV:6141471-6141494
WBGene00001374_F12F3.1_exp-2_protein-coding E003 chrV:6141471-6141494 1.084 pha4_T4 cnd1_T4 0.001 5primeExons_EXON
BOUNDING_INTRON: chrV:6141495-6141708
WBGene00001374_F12F3.1_exp-2_protein-coding J013 chrV:6141495-6141708 1.143 pha4_T4 cnd1_T4 0.000 5primeExons_BOUNDING_INTRON
 
>V:6214827-6215009.+.W06H8.1.5prime.W06H8.1f.1
GFF LINE W06H8.1 + FIRST_EXON: V:6214827-6215009 FIRST_INTRON: V:6215010-6215066 W06H8.1f.1
5primeExons: chrV:6214827-6215009
BOUNDING_INTRON: chrV:6215010-6215066
 
>V:6249172-6249290.+.K08B12.2.5prime.K08B12.2a.1
GFF LINE K08B12.2 + FIRST_EXON: V:6249172-6249290 FIRST_INTRON: V:6249291-6249597 K08B12.2a.1
5primeExons: chrV:6249172-6249290
BOUNDING_INTRON: chrV:6249291-6249597
WBGene00019521_K08B12.2_dmd-7_protein-coding J012 chrV:6249291-6249597 1.128 ceh32_T1 nhr25_T1 0.006 5primeExons_BOUNDING_INTRON
WBGene00019521_K08B12.2_dmd-7_protein-coding J012 chrV:6249291-6249597 1.222 ceh32_T1 end1_T1 0.005 5primeExons_BOUNDING_INTRON
 
>V:6426868-6427112.-.T05H4.12.5prime.T05H4.12.1
GFF LINE T05H4.12 - FIRST_EXON: V:6426868-6427112 FIRST_INTRON: V:6426543-6426867 T05H4.12.1
5primeExons: chrV:6426868-6427112
WBGene00020275_T05H4.12_atp-4_protein-coding E003 chrV:6426868-6427112 1.106 ceh32_T2 nhr25_T2 0.022 5primeExons_EXON
WBGene00020275_T05H4.12_atp-4_protein-coding E003 chrV:6426868-6427112 1.131 ceh32_T2 end1_T2 0.008 5primeExons_EXON
WBGene00020275_T05H4.12_atp-4_protein-coding E003 chrV:6426868-6427112 1.157 ceh32_T2 hlh1_T2 0.018 5primeExons_EXON
BOUNDING_INTRON: chrV:6426543-6426867
 
>V:6513209-6513346.-.F46E10.9.5prime.F46E10.9.1
GFF LINE F46E10.9 - FIRST_EXON: V:6513209-6513346 FIRST_INTRON: V:6512883-6513208 F46E10.9.1
5primeExons: chrV:6513209-6513346
WBGene00001073_F46E10.9_dpy-11_protein-coding E006 chrV:6513209-6513346 1.084 ceh32_T1 nhr25_T1 0.000 5primeExons_EXON
WBGene00001073_F46E10.9_dpy-11_protein-coding E006 chrV:6513209-6513346 1.308 ceh32_T1 pha4_T1 0.000 5primeExons_EXON
WBGene00001073_F46E10.9_dpy-11_protein-coding E006 chrV:6513209-6513346 1.359 ceh32_T1 end1_T1 0.000 5primeExons_EXON
WBGene00001073_F46E10.9_dpy-11_protein-coding E006 chrV:6513209-6513346 1.350 ceh32_T2 end1_T2 0.000 5primeExons_EXON
WBGene00001073_F46E10.9_dpy-11_protein-coding E006 chrV:6513209-6513346 1.361 ceh32_T2 pha4_T2 0.000 5primeExons_EXON
WBGene00001073_F46E10.9_dpy-11_protein-coding E006 chrV:6513209-6513346 1.078 ceh32_T4 pha4_T4 0.000 5primeExons_EXON
WBGene00001073_F46E10.9_dpy-11_protein-coding E006 chrV:6513209-6513346 1.083 ceh32_T4 end1_T4 0.000 5primeExons_EXON
BOUNDING_INTRON: chrV:6512883-6513208
WBGene00001073_F46E10.9_dpy-11_protein-coding J012 chrV:6512883-6513208 1.331 ceh32_T1 pha4_T1 0.000 5primeExons_BOUNDING_INTRON
WBGene00001073_F46E10.9_dpy-11_protein-coding J012 chrV:6512883-6513208 1.393 ceh32_T1 end1_T1 0.000 5primeExons_BOUNDING_INTRON
WBGene00001073_F46E10.9_dpy-11_protein-coding J012 chrV:6512883-6513208 1.113 ceh32_T2 end1_T2 0.000 5primeExons_BOUNDING_INTRON
WBGene00001073_F46E10.9_dpy-11_protein-coding J012 chrV:6512883-6513208 1.281 ceh32_T2 pha4_T2 0.000 5primeExons_BOUNDING_INTRON
WBGene00001073_F46E10.9_dpy-11_protein-coding J012 chrV:6512883-6513208 1.007 ceh32_T3 end1_T3 0.003 5primeExons_BOUNDING_INTRON
WBGene00001073_F46E10.9_dpy-11_protein-coding J012 chrV:6512883-6513208 1.036 ceh32_T4 end1_T4 0.012 5primeExons_BOUNDING_INTRON
WBGene00001073_F46E10.9_dpy-11_protein-coding J012 chrV:6512883-6513208 1.050 ceh32_T4 pha4_T4 0.000 5primeExons_BOUNDING_INTRON
WBGene00001073_F46E10.9_dpy-11_protein-coding J012 chrV:6512883-6513208 1.001 cnd1_T2 pha4_T2 0.001 5primeExons_BOUNDING_INTRON
 
>V:6527475-6527520.+.F46E10.1.5prime.F46E10.1b.1
GFF LINE F46E10.1 + FIRST_EXON: V:6527475-6527520 FIRST_INTRON: V:6527521-6529221 F46E10.1b.1
5primeExons: chrV:6527475-6527520
WBGene00018488_F46E10.1_acs-1_protein-coding E005 chrV:6527480-6527520 1.414 ceh32_T1 nhr25_T1 0.007 5primeExons_EXON
WBGene00018488_F46E10.1_acs-1_protein-coding E005 chrV:6527480-6527520 1.616 ceh32_T1 end1_T1 0.079 5primeExons_EXON
BOUNDING_INTRON: chrV:6527521-6529221
WBGene00018488_F46E10.1_acs-1_protein-coding J015 chrV:6527521-6529221 1.439 ceh32_T1 nhr25_T1 0.007 5primeExons_BOUNDING_INTRON
WBGene00018488_F46E10.1_acs-1_protein-coding J015 chrV:6527521-6529221 1.613 ceh32_T1 end1_T1 0.068 5primeExons_BOUNDING_INTRON
>V:6529222-6529439.+.F46E10.1.5prime.F46E10.1c.1
GFF LINE F46E10.1 + FIRST_EXON: V:6529222-6529439 FIRST_INTRON: V:6529440-6529487 F46E10.1c.1
5primeExons: chrV:6529222-6529439
BOUNDING_INTRON: chrV:6529440-6529487
 
>V:762817-762870.+.C05E4.1.5prime.C05E4.1.1
GFF LINE C05E4.1 + FIRST_EXON: V:762817-762870 FIRST_INTRON: V:762871-763284 C05E4.1.1
5primeExons: chrV:762817-762870
WBGene00005643_C05E4.1_srp-2_protein-coding E002 chrV:762817-762870 1.228 ceh32_T2 hlh1_T2 0.080 5primeExons_EXON
BOUNDING_INTRON: chrV:762871-763284
WBGene00005643_C05E4.1_srp-2_protein-coding J011 chrV:762871-763284 1.220 ceh32_T2 hlh1_T2 0.065 5primeExons_BOUNDING_INTRON
 
>V:7877776-7877890.+.F40A3.3.5prime.F40A3.3b
GFF LINE F40A3.3 + FIRST_EXON: V:7877776-7877890 FIRST_INTRON: V:7877891-7877936 F40A3.3b
5primeExons: chrV:7877776-7877890
BOUNDING_INTRON: chrV:7877891-7877936
 
>V:7984093-7984159.+.Y97E10AL.2.5prime.Y97E10AL.2.1
GFF LINE Y97E10AL.2 + FIRST_EXON: V:7984093-7984159 FIRST_INTRON: V:7984160-7984227 Y97E10AL.2.1
5primeExons: chrV:7984093-7984159
BOUNDING_INTRON: chrV:7984160-7984227
 
>V:8181426-8181704.+.F20D6.4.5prime.F20D6.4a
GFF LINE F20D6.4 + FIRST_EXON: V:8181426-8181704 FIRST_INTRON: V:8181705-8181750 F20D6.4a
5primeExons: chrV:8181426-8181704
BOUNDING_INTRON: chrV:8181705-8181750
 
>V:8207235-8207350.+.K07C11.3.5prime.K07C11.3.1
GFF LINE K07C11.3 + FIRST_EXON: V:8207235-8207350 FIRST_INTRON: V:8207351-8207419 K07C11.3.1
5primeExons: chrV:8207235-8207350
BOUNDING_INTRON: chrV:8207351-8207419
 
>V:8270643-8270958.+.F21F8.4.5prime.F21F8.4.1
GFF LINE F21F8.4 + FIRST_EXON: V:8270643-8270958 FIRST_INTRON: V:8270959-8271006 F21F8.4.1
5primeExons: chrV:8270643-8270958
BOUNDING_INTRON: chrV:8270959-8271006
 
>V:8422055-8422736.-.F52E1.13.5prime.F52E1.13b.2
GFF LINE F52E1.13 - FIRST_EXON: V:8422055-8422736 FIRST_INTRON: V:8417901-8422054 F52E1.13b.2
5primeExons: chrV:8422055-8422736
BOUNDING_INTRON: chrV:8417901-8422054
WBGene00018700_F52E1.13_lmd-3_protein-coding J023 chrV:8417901-8422054 1.013 ceh32_T3 pha4_T3 0.000 5primeExons_BOUNDING_INTRON
 
>V:8428549-8428618.-.F52E1.13.5prime.F52E1.13b.1
GFF LINE F52E1.13 - FIRST_EXON: V:8428549-8428618 FIRST_INTRON: V:8428358-8428548 F52E1.13b.1
5primeExons: chrV:8428549-8428618
BOUNDING_INTRON: chrV:8428358-8428548
 
>V:8971571-8971789.-.F59E11.10.5prime.F59E11.10a
GFF LINE F59E11.10 - FIRST_EXON: V:8971571-8971789 FIRST_INTRON: V:8971528-8971570 F59E11.10a
5primeExons: chrV:8971571-8971789
WBGene00019115_F59E11.10_nhr-195_protein-coding E004 chrV:8971571-8971789 1.396 pha4_T3 ceh32_T3 0.033 5primeExons_EXON
BOUNDING_INTRON: chrV:8971528-8971570
 
>V:9330250-9331094.+.K07B1.4.5prime.K07B1.4b
GFF LINE K07B1.4 + FIRST_EXON: V:9330250-9331094 FIRST_INTRON: V:9331095-9331140 K07B1.4b
5primeExons: chrV:9330250-9331094
BOUNDING_INTRON: chrV:9331095-9331140
WBGene00019464_K07B1.4_K07B1.4_protein-coding J005 chrV:9331095-9331140 1.373 nhr25_T2 pha4_T2 0.000 5primeExons_BOUNDING_INTRON
 
>V:9398313-9398429.+.F36D4.3.5prime.F36D4.3f
GFF LINE F36D4.3 + FIRST_EXON: V:9398313-9398429 FIRST_INTRON: V:9398430-9398498 F36D4.3f
5primeExons: chrV:9398313-9398429
BOUNDING_INTRON: chrV:9398430-9398498
WBGene00002036_F36D4.3_hum-2_protein-coding J038 chrV:9398430-9398498 1.030 hlh1_T2 ceh32_T2 0.005 5primeExons_BOUNDING_INTRON
 
>V:9421318-9421502.-.F36D4.5.5prime.F36D4.5b.1
GFF LINE F36D4.5 - FIRST_EXON: V:9421318-9421502 FIRST_INTRON: V:9421255-9421317 F36D4.5b.1
5primeExons: chrV:9421318-9421502
BOUNDING_INTRON: chrV:9421255-9421317
 
>V:9454383-9454462.+.H24G06.1.5prime.H24G06.1d.1
GFF LINE H24G06.1 + FIRST_EXON: V:9454383-9454462 FIRST_INTRON: V:9454463-9454736 H24G06.1d.1
5primeExons: chrV:9454383-9454462
BOUNDING_INTRON: chrV:9454463-9454736
 
>V:9456239-9456343.+.H24G06.1.5prime.H24G06.1e
GFF LINE H24G06.1 + FIRST_EXON: V:9456239-9456343 FIRST_INTRON: V:9456344-9456569 H24G06.1e
5primeExons: chrV:9456239-9456343
BOUNDING_INTRON: chrV:9456344-9456569
 
>V:9514177-9514314.+.F11A3.2.5prime.F11A3.2b
GFF LINE F11A3.2 + FIRST_EXON: V:9514177-9514314 FIRST_INTRON: V:9514315-9514361 F11A3.2b
5primeExons: chrV:9514177-9514314
BOUNDING_INTRON: chrV:9514315-9514361
WBGene00008670_F11A3.2_F11A3.2_protein-coding J010 chrV:9514315-9514361 1.043 nhr25_T2 ceh32_T2 0.081 5primeExons_BOUNDING_INTRON
 
>V:9586184-9586302.+.K09G1.1.5prime.K09G1.1b
GFF LINE K09G1.1 + FIRST_EXON: V:9586184-9586302 FIRST_INTRON: V:9586303-9589413 K09G1.1b
5primeExons: chrV:9586184-9586302
WBGene00010727_K09G1.1_K09G1.1_protein-coding E004 chrV:9586184-9586302 2.056 ceh32_T3 nhr25_T3 0.000 5primeExons_EXON
WBGene00010727_K09G1.1_K09G1.1_protein-coding E004 chrV:9586184-9586302 1.806 ceh32_T4 nhr25_T4 0.000 5primeExons_EXON
WBGene00010727_K09G1.1_K09G1.1_protein-coding E004 chrV:9586184-9586302 2.030 cnd1_T3 nhr25_T3 0.000 5primeExons_EXON
WBGene00010727_K09G1.1_K09G1.1_protein-coding E004 chrV:9586184-9586302 1.111 cnd1_T4 nhr25_T4 0.018 5primeExons_EXON
WBGene00010727_K09G1.1_K09G1.1_protein-coding E004 chrV:9586184-9586302 1.547 end1_T3 tbx37_T3 0.006 5primeExons_EXON
WBGene00010727_K09G1.1_K09G1.1_protein-coding E004 chrV:9586184-9586302 1.817 end1_T4 nhr25_T4 0.002 5primeExons_EXON
WBGene00010727_K09G1.1_K09G1.1_protein-coding E004 chrV:9586184-9586302 3.002 hlh1_T0 tbx37_T0 0.000 5primeExons_EXON
WBGene00010727_K09G1.1_K09G1.1_protein-coding E004 chrV:9586184-9586302 4.815 hlh1_T0 nhr25_T0 0.000 5primeExons_EXON
WBGene00010727_K09G1.1_K09G1.1_protein-coding E004 chrV:9586184-9586302 3.011 hlh1_T0 cnd1_T0 0.000 5primeExons_EXON
WBGene00010727_K09G1.1_K09G1.1_protein-coding E004 chrV:9586184-9586302 5.306 hlh1_T1 nhr25_T1 0.000 5primeExons_EXON
WBGene00010727_K09G1.1_K09G1.1_protein-coding E004 chrV:9586184-9586302 4.057 hlh1_T1 tbx37_T1 0.000 5primeExons_EXON
WBGene00010727_K09G1.1_K09G1.1_protein-coding E004 chrV:9586184-9586302 13.981 hlh1_T1 ceh32_T1 0.000 5primeExons_EXON
WBGene00010727_K09G1.1_K09G1.1_protein-coding E004 chrV:9586184-9586302 2.636 hlh1_T1 end1_T1 0.000 5primeExons_EXON
WBGene00010727_K09G1.1_K09G1.1_protein-coding E004 chrV:9586184-9586302 2.828 hlh1_T1 cnd1_T1 0.000 5primeExons_EXON
WBGene00010727_K09G1.1_K09G1.1_protein-coding E004 chrV:9586184-9586302 3.351 hlh1_T2 tbx37_T2 0.000 5primeExons_EXON
WBGene00010727_K09G1.1_K09G1.1_protein-coding E004 chrV:9586184-9586302 3.785 hlh1_T2 nhr25_T2 0.000 5primeExons_EXON
WBGene00010727_K09G1.1_K09G1.1_protein-coding E004 chrV:9586184-9586302 14.160 hlh1_T2 end1_T2 0.000 5primeExons_EXON
WBGene00010727_K09G1.1_K09G1.1_protein-coding E004 chrV:9586184-9586302 2.117 hlh1_T2 ceh32_T2 0.001 5primeExons_EXON
WBGene00010727_K09G1.1_K09G1.1_protein-coding E004 chrV:9586184-9586302 2.210 hlh1_T2 cnd1_T2 0.000 5primeExons_EXON
WBGene00010727_K09G1.1_K09G1.1_protein-coding E004 chrV:9586184-9586302 2.503 hlh1_T3 tbx37_T3 0.000 5primeExons_EXON
WBGene00010727_K09G1.1_K09G1.1_protein-coding E004 chrV:9586184-9586302 3.585 hlh1_T3 nhr25_T3 0.000 5primeExons_EXON
WBGene00010727_K09G1.1_K09G1.1_protein-coding E004 chrV:9586184-9586302 1.517 hlh1_T3 ceh32_T3 0.002 5primeExons_EXON
WBGene00010727_K09G1.1_K09G1.1_protein-coding E004 chrV:9586184-9586302 1.572 hlh1_T3 cnd1_T3 0.004 5primeExons_EXON
WBGene00010727_K09G1.1_K09G1.1_protein-coding E004 chrV:9586184-9586302 2.394 hlh1_T4 tbx37_T4 0.000 5primeExons_EXON
WBGene00010727_K09G1.1_K09G1.1_protein-coding E004 chrV:9586184-9586302 3.368 hlh1_T4 nhr25_T4 0.000 5primeExons_EXON
WBGene00010727_K09G1.1_K09G1.1_protein-coding E004 chrV:9586184-9586302 1.559 hlh1_T4 ceh32_T4 0.004 5primeExons_EXON
WBGene00010727_K09G1.1_K09G1.1_protein-coding E004 chrV:9586184-9586302 1.564 hlh1_T4 end1_T4 0.024 5primeExons_EXON
WBGene00010727_K09G1.1_K09G1.1_protein-coding E004 chrV:9586184-9586302 2.268 hlh1_T4 cnd1_T4 0.000 5primeExons_EXON
WBGene00010727_K09G1.1_K09G1.1_protein-coding E004 chrV:9586184-9586302 2.784 pha4_T3 nhr25_T3 0.000 5primeExons_EXON
WBGene00010727_K09G1.1_K09G1.1_protein-coding E004 chrV:9586184-9586302 1.211 pha4_T4 cnd1_T4 0.023 5primeExons_EXON
WBGene00010727_K09G1.1_K09G1.1_protein-coding E004 chrV:9586184-9586302 2.333 pha4_T4 nhr25_T4 0.000 5primeExons_EXON
WBGene00010727_K09G1.1_K09G1.1_protein-coding E004 chrV:9586184-9586302 1.070 tbx37_T3 nhr25_T3 0.011 5primeExons_EXON
BOUNDING_INTRON: chrV:9586303-9589413
WBGene00010727_K09G1.1_K09G1.1_protein-coding J013 chrV:9586303-9589413 15.171 hlh1_T0 nhr25_T0 0.000 5primeExons_BOUNDING_INTRON
WBGene00010727_K09G1.1_K09G1.1_protein-coding J013 chrV:9586303-9589413 2.967 hlh1_T0 tbx37_T0 0.003 5primeExons_BOUNDING_INTRON
WBGene00010727_K09G1.1_K09G1.1_protein-coding J013 chrV:9586303-9589413 2.466 hlh1_T0 cnd1_T0 0.073 5primeExons_BOUNDING_INTRON
WBGene00010727_K09G1.1_K09G1.1_protein-coding J013 chrV:9586303-9589413 3.266 hlh1_T1 tbx37_T1 0.000 5primeExons_BOUNDING_INTRON
WBGene00010727_K09G1.1_K09G1.1_protein-coding J013 chrV:9586303-9589413 4.536 hlh1_T1 nhr25_T1 0.000 5primeExons_BOUNDING_INTRON
WBGene00010727_K09G1.1_K09G1.1_protein-coding J013 chrV:9586303-9589413 13.132 hlh1_T1 end1_T1 0.002 5primeExons_BOUNDING_INTRON
WBGene00010727_K09G1.1_K09G1.1_protein-coding J013 chrV:9586303-9589413 2.420 hlh1_T1 cnd1_T1 0.000 5primeExons_BOUNDING_INTRON
WBGene00010727_K09G1.1_K09G1.1_protein-coding J013 chrV:9586303-9589413 2.890 hlh1_T2 tbx37_T2 0.000 5primeExons_BOUNDING_INTRON
WBGene00010727_K09G1.1_K09G1.1_protein-coding J013 chrV:9586303-9589413 3.983 hlh1_T2 nhr25_T2 0.000 5primeExons_BOUNDING_INTRON
WBGene00010727_K09G1.1_K09G1.1_protein-coding J013 chrV:9586303-9589413 13.476 hlh1_T2 end1_T2 0.000 5primeExons_BOUNDING_INTRON
WBGene00010727_K09G1.1_K09G1.1_protein-coding J013 chrV:9586303-9589413 1.899 hlh1_T2 ceh32_T2 0.002 5primeExons_BOUNDING_INTRON
WBGene00010727_K09G1.1_K09G1.1_protein-coding J013 chrV:9586303-9589413 2.325 hlh1_T2 cnd1_T2 0.000 5primeExons_BOUNDING_INTRON
WBGene00010727_K09G1.1_K09G1.1_protein-coding J013 chrV:9586303-9589413 2.253 hlh1_T3 tbx37_T3 0.000 5primeExons_BOUNDING_INTRON
WBGene00010727_K09G1.1_K09G1.1_protein-coding J013 chrV:9586303-9589413 3.758 hlh1_T3 nhr25_T3 0.000 5primeExons_BOUNDING_INTRON
WBGene00010727_K09G1.1_K09G1.1_protein-coding J013 chrV:9586303-9589413 1.765 hlh1_T3 end1_T3 0.076 5primeExons_BOUNDING_INTRON
WBGene00010727_K09G1.1_K09G1.1_protein-coding J013 chrV:9586303-9589413 1.854 hlh1_T3 ceh32_T3 0.000 5primeExons_BOUNDING_INTRON
WBGene00010727_K09G1.1_K09G1.1_protein-coding J013 chrV:9586303-9589413 2.187 hlh1_T3 cnd1_T3 0.000 5primeExons_BOUNDING_INTRON
WBGene00010727_K09G1.1_K09G1.1_protein-coding J013 chrV:9586303-9589413 1.142 hlh1_T4 pha4_T4 0.040 5primeExons_BOUNDING_INTRON
WBGene00010727_K09G1.1_K09G1.1_protein-coding J013 chrV:9586303-9589413 2.925 hlh1_T4 tbx37_T4 0.000 5primeExons_BOUNDING_INTRON
WBGene00010727_K09G1.1_K09G1.1_protein-coding J013 chrV:9586303-9589413 3.115 hlh1_T4 nhr25_T4 0.000 5primeExons_BOUNDING_INTRON
WBGene00010727_K09G1.1_K09G1.1_protein-coding J013 chrV:9586303-9589413 2.365 hlh1_T4 ceh32_T4 0.000 5primeExons_BOUNDING_INTRON
WBGene00010727_K09G1.1_K09G1.1_protein-coding J013 chrV:9586303-9589413 2.473 hlh1_T4 end1_T4 0.000 5primeExons_BOUNDING_INTRON
WBGene00010727_K09G1.1_K09G1.1_protein-coding J013 chrV:9586303-9589413 2.561 hlh1_T4 cnd1_T4 0.000 5primeExons_BOUNDING_INTRON
 
>V:9672918-9672982.-.ZK287.2.5prime.ZK287.2a
GFF LINE ZK287.2 - FIRST_EXON: V:9672918-9672982 FIRST_INTRON: V:9672605-9672917 ZK287.2a
5primeExons: chrV:9672918-9672982
WBGene00013963_ZK287.2_sulp-8_protein-coding E006 chrV:9672918-9672982 1.033 ceh32_T2 hlh1_T2 0.028 5primeExons_EXON
WBGene00013963_ZK287.2_sulp-8_protein-coding E006 chrV:9672918-9672982 1.193 ceh32_T2 pha4_T2 0.011 5primeExons_EXON
WBGene00013963_ZK287.2_sulp-8_protein-coding E006 chrV:9672918-9672982 1.260 ceh32_T2 end1_T2 0.008 5primeExons_EXON
BOUNDING_INTRON: chrV:9672605-9672917
 
>V:9705358-9705468.+.F40F9.1.5prime.F40F9.1a.1
GFF LINE F40F9.1 + FIRST_EXON: V:9705358-9705468 FIRST_INTRON: V:9705469-9705800 F40F9.1a.1
5primeExons: chrV:9705358-9705468
BOUNDING_INTRON: chrV:9705469-9705800
 
>V:9832646-9832923.-.R07B5.3.5prime.R07B5.3d
GFF LINE R07B5.3 - FIRST_EXON: V:9832646-9832923 FIRST_INTRON: V:9832437-9832645 R07B5.3d
5primeExons: chrV:9832646-9832923
BOUNDING_INTRON: chrV:9832437-9832645
 
>V:9853641-9853741.-.R07B5.9.5prime.R07B5.9a.1
GFF LINE R07B5.9 - FIRST_EXON: V:9853641-9853741 FIRST_INTRON: V:9853506-9853640 R07B5.9a.1
5primeExons: chrV:9853641-9853741
BOUNDING_INTRON: chrV:9853506-9853640
WBGene00045419_R07B5.9_lsy-12_protein-coding J037 chrV:9853506-9853640 1.310 ceh32_T0 end1_T0 0.000 5primeExons_BOUNDING_INTRON
WBGene00045419_R07B5.9_lsy-12_protein-coding J037 chrV:9853506-9853640 1.009 ceh32_T1 nhr25_T1 0.000 5primeExons_BOUNDING_INTRON
WBGene00045419_R07B5.9_lsy-12_protein-coding J037 chrV:9853506-9853640 1.162 ceh32_T1 end1_T1 0.000 5primeExons_BOUNDING_INTRON
WBGene00045419_R07B5.9_lsy-12_protein-coding J037 chrV:9853506-9853640 1.245 ceh32_T1 pha4_T1 0.000 5primeExons_BOUNDING_INTRON
WBGene00045419_R07B5.9_lsy-12_protein-coding J037 chrV:9853506-9853640 1.266 ceh32_T4 end1_T4 0.001 5primeExons_BOUNDING_INTRON
 
>V:9984723-9984815.-.C27H6.4.5prime.C27H6.4c.1
GFF LINE C27H6.4 - FIRST_EXON: V:9984723-9984815 FIRST_INTRON: V:9984670-9984722 C27H6.4c.1
5primeExons: chrV:9984723-9984815
BOUNDING_INTRON: chrV:9984670-9984722
 
>X:10187886-10187958.-.F21A10.2.5prime.F21A10.2a.1
GFF LINE F21A10.2 - FIRST_EXON: X:10187886-10187958 FIRST_INTRON: X:10187835-10187885 F21A10.2a.1
5primeExons: chrX:10187886-10187958
BOUNDING_INTRON: chrX:10187835-10187885
 
>X:10245273-10245347.-.C14H10.2.5prime.C14H10.2b.1
GFF LINE C14H10.2 - FIRST_EXON: X:10245273-10245347 FIRST_INTRON: X:10245176-10245272 C14H10.2b.1
5primeExons: chrX:10245273-10245347
BOUNDING_INTRON: chrX:10245176-10245272
 
>X:10383516-10383585.-.F46F6.4.5prime.F46F6.4c
GFF LINE F46F6.4 - FIRST_EXON: X:10383516-10383585 FIRST_INTRON: X:10381517-10383515 F46F6.4c
5primeExons: chrX:10383516-10383585
WBGene00001122_F46F6.4_dyf-6_protein-coding E009 chrX:10383516-10383585 1.050 hlh1_T4 nhr25_T4 0.027 5primeExons_EXON
BOUNDING_INTRON: chrX:10381517-10383515
 
>X:10660796-10660868.+.F11A1.3.5prime.F11A1.3b
GFF LINE F11A1.3 + FIRST_EXON: X:10660796-10660868 FIRST_INTRON: X:10660869-10661302 F11A1.3b
5primeExons: chrX:10660796-10660868
BOUNDING_INTRON: chrX:10660869-10661302
 
>X:10664406-10664585.+.F11A1.3.5prime.F11A1.3c
GFF LINE F11A1.3 + FIRST_EXON: X:10664406-10664585 FIRST_INTRON: X:10664586-10664629 F11A1.3c
5primeExons: chrX:10664406-10664585
BOUNDING_INTRON: chrX:10664586-10664629
 
>X:10876162-10876228.-.T21E8.1.5prime.T21E8.1b.1
GFF LINE T21E8.1 - FIRST_EXON: X:10876162-10876228 FIRST_INTRON: X:10876110-10876161 T21E8.1b.1
5primeExons: chrX:10876162-10876228
BOUNDING_INTRON: chrX:10876110-10876161
 
>X:10923291-10923519.-.T21B6.1.5prime.T21B6.1.1
GFF LINE T21B6.1 - FIRST_EXON: X:10923291-10923519 FIRST_INTRON: X:10922963-10923290 T21B6.1.1
5primeExons: chrX:10923291-10923519
BOUNDING_INTRON: chrX:10922963-10923290
WBGene00000961_T21B6.1_dgn-1_protein-coding J010 chrX:10922963-10923290 1.288 hlh1_T2 ceh32_T2 0.000 5primeExons_BOUNDING_INTRON
 
>X:11037054-11037333.+.F58A3.1.5prime.F58A3.1a.2
GFF LINE F58A3.1 + FIRST_EXON: X:11037054-11037333 FIRST_INTRON: X:11037334-11037409 F58A3.1a.2
5primeExons: chrX:11037054-11037333
WBGene00002261_F58A3.1_ldb-1_protein-coding E006 chrX:11037054-11037333 1.162 ceh32_T0 pha4_T0 0.002 5primeExons_EXON
WBGene00002261_F58A3.1_ldb-1_protein-coding E006 chrX:11037054-11037333 1.689 end1_T0 pha4_T0 0.000 5primeExons_EXON
WBGene00002261_F58A3.1_ldb-1_protein-coding E006 chrX:11037054-11037333 1.584 hlh1_T0 pha4_T0 0.000 5primeExons_EXON
WBGene00002261_F58A3.1_ldb-1_protein-coding E006 chrX:11037054-11037333 1.527 hlh1_T1 pha4_T1 0.000 5primeExons_EXON
WBGene00002261_F58A3.1_ldb-1_protein-coding E006 chrX:11037054-11037333 1.221 hlh1_T2 pha4_T2 0.000 5primeExons_EXON
WBGene00002261_F58A3.1_ldb-1_protein-coding E006 chrX:11037054-11037333 1.159 nhr25_T0 pha4_T0 0.006 5primeExons_EXON
WBGene00002261_F58A3.1_ldb-1_protein-coding E006 chrX:11037054-11037333 1.062 nhr25_T1 pha4_T1 0.000 5primeExons_EXON
BOUNDING_INTRON: chrX:11037334-11037409
WBGene00002261_F58A3.1_ldb-1_protein-coding J019 chrX:11037334-11037409 1.674 ceh32_T0 pha4_T0 0.000 5primeExons_BOUNDING_INTRON
WBGene00002261_F58A3.1_ldb-1_protein-coding J019 chrX:11037334-11037409 2.104 end1_T0 pha4_T0 0.000 5primeExons_BOUNDING_INTRON
WBGene00002261_F58A3.1_ldb-1_protein-coding J019 chrX:11037334-11037409 1.019 end1_T1 pha4_T1 0.000 5primeExons_BOUNDING_INTRON
WBGene00002261_F58A3.1_ldb-1_protein-coding J019 chrX:11037334-11037409 2.091 hlh1_T0 pha4_T0 0.000 5primeExons_BOUNDING_INTRON
WBGene00002261_F58A3.1_ldb-1_protein-coding J019 chrX:11037334-11037409 1.595 hlh1_T1 pha4_T1 0.000 5primeExons_BOUNDING_INTRON
WBGene00002261_F58A3.1_ldb-1_protein-coding J019 chrX:11037334-11037409 1.289 hlh1_T2 pha4_T2 0.000 5primeExons_BOUNDING_INTRON
WBGene00002261_F58A3.1_ldb-1_protein-coding J019 chrX:11037334-11037409 1.559 nhr25_T0 pha4_T0 0.000 5primeExons_BOUNDING_INTRON
WBGene00002261_F58A3.1_ldb-1_protein-coding J019 chrX:11037334-11037409 1.123 nhr25_T1 pha4_T1 0.000 5primeExons_BOUNDING_INTRON
WBGene00002261_F58A3.1_ldb-1_protein-coding J019 chrX:11037334-11037409 1.044 nhr25_T2 pha4_T2 0.000 5primeExons_BOUNDING_INTRON
 
>X:11060389-11060563.+.W04G3.1.5prime.W04G3.1b.1
GFF LINE W04G3.1 + FIRST_EXON: X:11060389-11060563 FIRST_INTRON: X:11060564-11060649 W04G3.1b.1
5primeExons: chrX:11060389-11060563
BOUNDING_INTRON: chrX:11060564-11060649
 
>X:11081029-11081186.+.W04G3.6.5prime.W04G3.6a.1
GFF LINE W04G3.6 + FIRST_EXON: X:11081029-11081186 FIRST_INTRON: X:11081187-11081241 W04G3.6a.1
5primeExons: chrX:11081029-11081186
BOUNDING_INTRON: chrX:11081187-11081241
 
>X:11271184-11271269.+.F38B2.1.5prime.F38B2.1a.1
GFF LINE F38B2.1 + FIRST_EXON: X:11271184-11271269 FIRST_INTRON: X:11271270-11273269 F38B2.1a.1
5primeExons: chrX:11271184-11271269
WBGene00002050_F38B2.1_ifa-1_protein-coding E002 chrX:11271184-11271247 1.087 nhr25_T3 pha4_T3 0.046 5primeExons_EXON
WBGene00002050_F38B2.1_ifa-1_protein-coding E002 chrX:11271184-11271247 1.123 ceh32_T4 pha4_T4 0.049 5primeExons_EXON
WBGene00002050_F38B2.1_ifa-1_protein-coding E002 chrX:11271184-11271247 1.527 hlh1_T4 pha4_T4 0.006 5primeExons_EXON
WBGene00002050_F38B2.1_ifa-1_protein-coding E002 chrX:11271184-11271247 1.760 nhr25_T4 pha4_T4 0.000 5primeExons_EXON
WBGene00002050_F38B2.1_ifa-1_protein-coding E002 chrX:11271184-11271247 1.807 nhr25_T3 tbx37_T3 0.000 5primeExons_EXON
WBGene00002050_F38B2.1_ifa-1_protein-coding E002 chrX:11271184-11271247 1.846 cnd1_T4 pha4_T4 0.000 5primeExons_EXON
BOUNDING_INTRON: chrX:11271270-11273269
WBGene00002050_F38B2.1_ifa-1_protein-coding J016 chrX:11271270-11273269 1.767 ceh32_T4 pha4_T4 0.000 5primeExons_BOUNDING_INTRON
WBGene00002050_F38B2.1_ifa-1_protein-coding J016 chrX:11271270-11273269 1.534 cnd1_T4 end1_T4 0.035 5primeExons_BOUNDING_INTRON
WBGene00002050_F38B2.1_ifa-1_protein-coding J016 chrX:11271270-11273269 2.028 cnd1_T4 pha4_T4 0.000 5primeExons_BOUNDING_INTRON
WBGene00002050_F38B2.1_ifa-1_protein-coding J016 chrX:11271270-11273269 1.853 hlh1_T4 pha4_T4 0.002 5primeExons_BOUNDING_INTRON
WBGene00002050_F38B2.1_ifa-1_protein-coding J016 chrX:11271270-11273269 1.999 nhr25_T4 pha4_T4 0.000 5primeExons_BOUNDING_INTRON
WBGene00002050_F38B2.1_ifa-1_protein-coding J016 chrX:11271270-11273269 1.494 nhr25_T4 end1_T4 0.085 5primeExons_BOUNDING_INTRON
>X:11767807-11768057.-.C40H5.5.5prime.C40H5.5b
GFF LINE C40H5.5 - FIRST_EXON: X:11767807-11768057 FIRST_INTRON: X:11767564-11767806 C40H5.5b
5primeExons: chrX:11767807-11768057
BOUNDING_INTRON: chrX:11767564-11767806
 
>X:12080200-12080272.-.W03G11.4.5prime.W03G11.4.1
GFF LINE W03G11.4 - FIRST_EXON: X:12080200-12080272 FIRST_INTRON: X:12079542-12080199 W03G11.4.1
5primeExons: chrX:12080200-12080272
BOUNDING_INTRON: chrX:12079542-12080199
 
>X:12105146-12105985.+.Y94H6A.11.5prime.W03G11.1b
GFF LINE Y94H6A.11 + FIRST_EXON: X:12105146-12105985 FIRST_INTRON: X:1-1 W03G11.1b
5primeExons: chrX:12105146-12105985
BOUNDING_INTRON: chrX:1-1
 
>X:12205434-12205632.-.C23H4.1.5prime.C23H4.1.1
GFF LINE C23H4.1 - FIRST_EXON: X:12205434-12205632 FIRST_INTRON: X:12203543-12205433 C23H4.1.1
5primeExons: chrX:12205434-12205632
WBGene00000277_C23H4.1_cab-1_protein-coding E008 chrX:12205434-12205632 1.023 ceh32_T1 nhr25_T1 0.002 5primeExons_EXON
BOUNDING_INTRON: chrX:12203543-12205433
WBGene00000277_C23H4.1_cab-1_protein-coding J017 chrX:12203543-12205433 1.073 ceh32_T1 nhr25_T1 0.002 5primeExons_BOUNDING_INTRON
WBGene00000277_C23H4.1_cab-1_protein-coding J017 chrX:12203543-12205433 1.108 ceh32_T1 end1_T1 0.000 5primeExons_BOUNDING_INTRON
WBGene00000277_C23H4.1_cab-1_protein-coding J017 chrX:12203543-12205433 1.121 ceh32_T1 pha4_T1 0.039 5primeExons_BOUNDING_INTRON
 
>X:12212832-12212901.-.C23H4.1.5prime.C23H4.1.2
GFF LINE C23H4.1 - FIRST_EXON: X:12212832-12212901 FIRST_INTRON: X:12205633-12212831 C23H4.1.2
5primeExons: chrX:12212832-12212901
WBGene00000277_C23H4.1_cab-1_protein-coding E009 chrX:12212832-12212901 2.565 cnd1_T0 hlh1_T0 0.000 5primeExons_EXON
WBGene00000277_C23H4.1_cab-1_protein-coding E009 chrX:12212832-12212901 2.804 cnd1_T1 hlh1_T1 0.040 5primeExons_EXON
WBGene00000277_C23H4.1_cab-1_protein-coding E009 chrX:12212832-12212901 1.488 cnd1_T3 hlh1_T3 0.009 5primeExons_EXON
WBGene00000277_C23H4.1_cab-1_protein-coding E009 chrX:12212832-12212901 3.653 end1_T0 hlh1_T0 0.012 5primeExons_EXON
WBGene00000277_C23H4.1_cab-1_protein-coding E009 chrX:12212832-12212901 2.399 end1_T1 tbx37_T1 0.022 5primeExons_EXON
WBGene00000277_C23H4.1_cab-1_protein-coding E009 chrX:12212832-12212901 4.308 end1_T1 hlh1_T1 0.000 5primeExons_EXON
WBGene00000277_C23H4.1_cab-1_protein-coding E009 chrX:12212832-12212901 13.197 end1_T1 ceh32_T1 0.031 5primeExons_EXON
WBGene00000277_C23H4.1_cab-1_protein-coding E009 chrX:12212832-12212901 1.569 end1_T2 tbx37_T2 0.012 5primeExons_EXON
WBGene00000277_C23H4.1_cab-1_protein-coding E009 chrX:12212832-12212901 3.164 end1_T2 hlh1_T2 0.000 5primeExons_EXON
WBGene00000277_C23H4.1_cab-1_protein-coding E009 chrX:12212832-12212901 1.657 end1_T3 tbx37_T3 0.049 5primeExons_EXON
WBGene00000277_C23H4.1_cab-1_protein-coding E009 chrX:12212832-12212901 2.811 end1_T3 hlh1_T3 0.000 5primeExons_EXON
WBGene00000277_C23H4.1_cab-1_protein-coding E009 chrX:12212832-12212901 12.862 end1_T4 nhr25_T4 0.071 5primeExons_EXON
WBGene00000277_C23H4.1_cab-1_protein-coding E009 chrX:12212832-12212901 1.736 end1_T4 tbx37_T4 0.032 5primeExons_EXON
WBGene00000277_C23H4.1_cab-1_protein-coding E009 chrX:12212832-12212901 3.054 end1_T4 hlh1_T4 0.000 5primeExons_EXON
WBGene00000277_C23H4.1_cab-1_protein-coding E009 chrX:12212832-12212901 2.118 end1_T4 cnd1_T4 0.037 5primeExons_EXON
WBGene00000277_C23H4.1_cab-1_protein-coding E009 chrX:12212832-12212901 2.458 pha4_T4 hlh1_T4 0.008 5primeExons_EXON
BOUNDING_INTRON: chrX:12205633-12212831
WBGene00000277_C23H4.1_cab-1_protein-coding J018 chrX:12205633-12212831 2.547 cnd1_T0 hlh1_T0 0.000 5primeExons_BOUNDING_INTRON
WBGene00000277_C23H4.1_cab-1_protein-coding J018 chrX:12205633-12212831 2.815 cnd1_T1 hlh1_T1 0.018 5primeExons_BOUNDING_INTRON
WBGene00000277_C23H4.1_cab-1_protein-coding J018 chrX:12205633-12212831 1.489 cnd1_T3 hlh1_T3 0.005 5primeExons_BOUNDING_INTRON
WBGene00000277_C23H4.1_cab-1_protein-coding J018 chrX:12205633-12212831 3.658 end1_T0 hlh1_T0 0.018 5primeExons_BOUNDING_INTRON
WBGene00000277_C23H4.1_cab-1_protein-coding J018 chrX:12205633-12212831 2.399 end1_T1 tbx37_T1 0.021 5primeExons_BOUNDING_INTRON
WBGene00000277_C23H4.1_cab-1_protein-coding J018 chrX:12205633-12212831 4.305 end1_T1 hlh1_T1 0.000 5primeExons_BOUNDING_INTRON
WBGene00000277_C23H4.1_cab-1_protein-coding J018 chrX:12205633-12212831 13.198 end1_T1 ceh32_T1 0.027 5primeExons_BOUNDING_INTRON
WBGene00000277_C23H4.1_cab-1_protein-coding J018 chrX:12205633-12212831 1.569 end1_T2 tbx37_T2 0.010 5primeExons_BOUNDING_INTRON
WBGene00000277_C23H4.1_cab-1_protein-coding J018 chrX:12205633-12212831 3.163 end1_T2 hlh1_T2 0.000 5primeExons_BOUNDING_INTRON
WBGene00000277_C23H4.1_cab-1_protein-coding J018 chrX:12205633-12212831 1.658 end1_T3 tbx37_T3 0.046 5primeExons_BOUNDING_INTRON
WBGene00000277_C23H4.1_cab-1_protein-coding J018 chrX:12205633-12212831 2.811 end1_T3 hlh1_T3 0.000 5primeExons_BOUNDING_INTRON
WBGene00000277_C23H4.1_cab-1_protein-coding J018 chrX:12205633-12212831 12.864 end1_T4 nhr25_T4 0.063 5primeExons_BOUNDING_INTRON
WBGene00000277_C23H4.1_cab-1_protein-coding J018 chrX:12205633-12212831 1.737 end1_T4 tbx37_T4 0.029 5primeExons_BOUNDING_INTRON
WBGene00000277_C23H4.1_cab-1_protein-coding J018 chrX:12205633-12212831 3.320 end1_T4 hlh1_T4 0.000 5primeExons_BOUNDING_INTRON
WBGene00000277_C23H4.1_cab-1_protein-coding J018 chrX:12205633-12212831 13.352 end1_T4 ceh32_T4 0.034 5primeExons_BOUNDING_INTRON
WBGene00000277_C23H4.1_cab-1_protein-coding J018 chrX:12205633-12212831 2.119 end1_T4 cnd1_T4 0.034 5primeExons_BOUNDING_INTRON
 
>X:12425943-12426015.+.T24D3.2.5prime.T24D3.2.1
GFF LINE T24D3.2 + FIRST_EXON: X:12425943-12426015 FIRST_INTRON: X:12426016-12426347 T24D3.2.1
5primeExons: chrX:12425943-12426015
BOUNDING_INTRON: chrX:12426016-12426347
 
>X:12509158-12509219.-.H20J18.1.5prime.H20J18.1a.2
GFF LINE H20J18.1 - FIRST_EXON: X:12509158-12509219 FIRST_INTRON: X:12508817-12509157 H20J18.1a.2
5primeExons: chrX:12509158-12509219
BOUNDING_INTRON: chrX:12508817-12509157
 
>X:12628951-12629110.-.R09A8.3.5prime.R09A8.3.1
GFF LINE R09A8.3 - FIRST_EXON: X:12628951-12629110 FIRST_INTRON: X:12628790-12628950 R09A8.3.1
5primeExons: chrX:12628951-12629110
BOUNDING_INTRON: chrX:12628790-12628950
 
>X:12797378-12797588.-.T22H6.6.5prime.T22H6.6c
GFF LINE T22H6.6 - FIRST_EXON: X:12797378-12797588 FIRST_INTRON: X:12797309-12797377 T22H6.6c
5primeExons: chrX:12797378-12797588
WBGene00001560_T22H6.6_gei-3_protein-coding E007 chrX:12797378-12797588 1.226 nhr25_T1 end1_T1 0.024 5primeExons_EXON
WBGene00001560_T22H6.6_gei-3_protein-coding E007 chrX:12797378-12797588 1.440 tbx37_T2 end1_T2 0.016 5primeExons_EXON
BOUNDING_INTRON: chrX:12797309-12797377
WBGene00001560_T22H6.6_gei-3_protein-coding J037 chrX:12797309-12797377 1.817 nhr25_T1 end1_T1 0.003 5primeExons_BOUNDING_INTRON
 
>X:12802065-12802178.-.T22H6.6.5prime.T22H6.6b
GFF LINE T22H6.6 - FIRST_EXON: X:12802065-12802178 FIRST_INTRON: X:12800584-12802064 T22H6.6b
5primeExons: chrX:12802065-12802178
WBGene00001560_T22H6.6_gei-3_protein-coding E015 chrX:12802065-12802178 12.657 end1_T4 cnd1_T4 0.028 5primeExons_EXON
BOUNDING_INTRON: chrX:12800584-12802064
 
>X:12913314-12913837.+.C34E7.1.5prime.C34E7.1a.1
GFF LINE C34E7.1 + FIRST_EXON: X:12913314-12913837 FIRST_INTRON: X:12913838-12915408 C34E7.1a.1
5primeExons: chrX:12913314-12913837
WBGene00004108_C34E7.1_pqn-18_protein-coding E002 chrX:12913314-12913837 1.309 ceh32_T1 pha4_T1 0.081 5primeExons_EXON
WBGene00004108_C34E7.1_pqn-18_protein-coding E002 chrX:12913314-12913837 1.320 ceh32_T1 end1_T1 0.000 5primeExons_EXON
WBGene00004108_C34E7.1_pqn-18_protein-coding E002 chrX:12913314-12913837 1.142 ceh32_T2 pha4_T2 0.000 5primeExons_EXON
WBGene00004108_C34E7.1_pqn-18_protein-coding E002 chrX:12913314-12913837 1.239 ceh32_T2 end1_T2 0.000 5primeExons_EXON
WBGene00004108_C34E7.1_pqn-18_protein-coding E002 chrX:12913314-12913837 1.438 ceh32_T3 end1_T3 0.000 5primeExons_EXON
WBGene00004108_C34E7.1_pqn-18_protein-coding E002 chrX:12913314-12913837 1.001 ceh32_T4 pha4_T4 0.000 5primeExons_EXON
WBGene00004108_C34E7.1_pqn-18_protein-coding E002 chrX:12913314-12913837 1.506 ceh32_T4 end1_T4 0.000 5primeExons_EXON
BOUNDING_INTRON: chrX:12913838-12915408
WBGene00004108_C34E7.1_pqn-18_protein-coding J013 chrX:12913838-12915408 1.064 ceh32_T1 end1_T1 0.044 5primeExons_BOUNDING_INTRON
WBGene00004108_C34E7.1_pqn-18_protein-coding J013 chrX:12913838-12915408 1.231 ceh32_T2 pha4_T2 0.004 5primeExons_BOUNDING_INTRON
WBGene00004108_C34E7.1_pqn-18_protein-coding J013 chrX:12913838-12915408 1.238 ceh32_T3 pha4_T3 0.002 5primeExons_BOUNDING_INTRON
WBGene00004108_C34E7.1_pqn-18_protein-coding J013 chrX:12913838-12915408 1.451 ceh32_T3 end1_T3 0.000 5primeExons_BOUNDING_INTRON
WBGene00004108_C34E7.1_pqn-18_protein-coding J013 chrX:12913838-12915408 1.593 ceh32_T4 end1_T4 0.000 5primeExons_BOUNDING_INTRON
WBGene00004108_C34E7.1_pqn-18_protein-coding J013 chrX:12913838-12915408 1.525 cnd1_T0 end1_T0 0.032 5primeExons_BOUNDING_INTRON
WBGene00004108_C34E7.1_pqn-18_protein-coding J013 chrX:12913838-12915408 1.101 cnd1_T4 end1_T4 0.000 5primeExons_BOUNDING_INTRON
WBGene00004108_C34E7.1_pqn-18_protein-coding J013 chrX:12913838-12915408 1.009 tbx37_T4 end1_T4 0.000 5primeExons_BOUNDING_INTRON
 
>X:12916159-12916350.+.C34E7.1.5prime.C34E7.1c
GFF LINE C34E7.1 + FIRST_EXON: X:12916159-12916350 FIRST_INTRON: X:12916351-12916398 C34E7.1c
5primeExons: chrX:12916159-12916350
BOUNDING_INTRON: chrX:12916351-12916398
WBGene00004108_C34E7.1_pqn-18_protein-coding J015 chrX:12916351-12916398 1.156 end1_T2 ceh32_T2 0.035 5primeExons_BOUNDING_INTRON
WBGene00004108_C34E7.1_pqn-18_protein-coding J015 chrX:12916351-12916398 1.190 hlh1_T2 ceh32_T2 0.041 5primeExons_BOUNDING_INTRON
WBGene00004108_C34E7.1_pqn-18_protein-coding J015 chrX:12916351-12916398 1.102 hlh1_T4 ceh32_T4 0.000 5primeExons_BOUNDING_INTRON
WBGene00004108_C34E7.1_pqn-18_protein-coding J015 chrX:12916351-12916398 1.059 nhr25_T2 ceh32_T2 0.045 5primeExons_BOUNDING_INTRON
WBGene00004108_C34E7.1_pqn-18_protein-coding J015 chrX:12916351-12916398 1.121 pha4_T3 ceh32_T3 0.092 5primeExons_BOUNDING_INTRON
WBGene00004108_C34E7.1_pqn-18_protein-coding J015 chrX:12916351-12916398 1.158 pha4_T4 ceh32_T4 0.001 5primeExons_BOUNDING_INTRON
 
>X:13008886-13009008.+.F11C1.6.5prime.F11C1.6b.1
GFF LINE F11C1.6 + FIRST_EXON: X:13008886-13009008 FIRST_INTRON: X:13009009-13009265 F11C1.6b.1
5primeExons: chrX:13008886-13009008
WBGene00003623_F11C1.6_nhr-25_protein-coding E002 chrX:13008886-13009008 1.178 ceh32_T1 end1_T1 0.000 5primeExons_EXON
WBGene00003623_F11C1.6_nhr-25_protein-coding E002 chrX:13008886-13009008 1.185 ceh32_T1 pha4_T1 0.000 5primeExons_EXON
BOUNDING_INTRON: chrX:13009009-13009265
WBGene00003623_F11C1.6_nhr-25_protein-coding J017 chrX:13009009-13009265 1.461 ceh32_T1 nhr25_T1 0.000 5primeExons_BOUNDING_INTRON
WBGene00003623_F11C1.6_nhr-25_protein-coding J017 chrX:13009009-13009265 1.599 ceh32_T1 pha4_T1 0.000 5primeExons_BOUNDING_INTRON
WBGene00003623_F11C1.6_nhr-25_protein-coding J017 chrX:13009009-13009265 1.637 ceh32_T1 end1_T1 0.000 5primeExons_BOUNDING_INTRON
WBGene00003623_F11C1.6_nhr-25_protein-coding J017 chrX:13009009-13009265 1.241 ceh32_T2 nhr25_T2 0.000 5primeExons_BOUNDING_INTRON
WBGene00003623_F11C1.6_nhr-25_protein-coding J017 chrX:13009009-13009265 1.344 ceh32_T2 end1_T2 0.000 5primeExons_BOUNDING_INTRON
WBGene00003623_F11C1.6_nhr-25_protein-coding J017 chrX:13009009-13009265 1.562 ceh32_T2 pha4_T2 0.000 5primeExons_BOUNDING_INTRON
 
>X:13009266-13009298.+.F11C1.6.5prime.F11C1.6b.3
GFF LINE F11C1.6 + FIRST_EXON: X:13009266-13009298 FIRST_INTRON: X:13009299-13009390 F11C1.6b.3
5primeExons: chrX:13009266-13009298
WBGene00003623_F11C1.6_nhr-25_protein-coding E003 chrX:13009266-13009275 1.151 ceh32_T2 end1_T2 0.000 5primeExons_EXON
WBGene00003623_F11C1.6_nhr-25_protein-coding E003 chrX:13009266-13009275 1.187 ceh32_T2 pha4_T2 0.000 5primeExons_EXON
WBGene00003623_F11C1.6_nhr-25_protein-coding E003 chrX:13009266-13009275 1.205 ceh32_T1 nhr25_T1 0.000 5primeExons_EXON
WBGene00003623_F11C1.6_nhr-25_protein-coding E003 chrX:13009266-13009275 1.217 ceh32_T1 pha4_T1 0.000 5primeExons_EXON
WBGene00003623_F11C1.6_nhr-25_protein-coding E003 chrX:13009266-13009275 1.388 ceh32_T1 end1_T1 0.000 5primeExons_EXON
BOUNDING_INTRON: chrX:13009299-13009390
>X:13119081-13119215.-.F17H10.3.5prime.F17H10.3b
GFF LINE F17H10.3 - FIRST_EXON: X:13119081-13119215 FIRST_INTRON: X:13118942-13119080 F17H10.3b
5primeExons: chrX:13119081-13119215
BOUNDING_INTRON: chrX:13118942-13119080
 
>X:13342181-13342402.+.F46G10.5.5prime.F46G10.5a
GFF LINE F46G10.5 + FIRST_EXON: X:13342181-13342402 FIRST_INTRON: X:13342403-13343015 F46G10.5a
5primeExons: chrX:13342181-13342402
WBGene00004238_F46G10.5_ptr-24_protein-coding E002 chrX:13342181-13342402 1.090 nhr25_T3 end1_T3 0.048 5primeExons_EXON
BOUNDING_INTRON: chrX:13342403-13343015
 
>X:13525489-13525823.-.F18H3.3.5prime.F18H3.3a.1
GFF LINE F18H3.3 - FIRST_EXON: X:13525489-13525823 FIRST_INTRON: X:13525095-13525488 F18H3.3a.1
5primeExons: chrX:13525489-13525823
BOUNDING_INTRON: chrX:13525095-13525488
 
>X:13872555-13872750.-.T21H8.1.5prime.T21H8.1a.1
GFF LINE T21H8.1 - FIRST_EXON: X:13872555-13872750 FIRST_INTRON: X:13871998-13872554 T21H8.1a.1
5primeExons: chrX:13872555-13872750
WBGene00011904_T21H8.1_hlb-1_protein-coding E015 chrX:13872555-13872750 1.323 ceh32_T4 pha4_T4 0.020 5primeExons_EXON
WBGene00011904_T21H8.1_hlb-1_protein-coding E015 chrX:13872555-13872750 13.844 hlh1_T0 pha4_T0 0.000 5primeExons_EXON
WBGene00011904_T21H8.1_hlb-1_protein-coding E015 chrX:13872555-13872750 2.529 hlh1_T0 tbx37_T0 0.000 5primeExons_EXON
WBGene00011904_T21H8.1_hlb-1_protein-coding E015 chrX:13872555-13872750 3.404 hlh1_T0 nhr25_T0 0.000 5primeExons_EXON
WBGene00011904_T21H8.1_hlb-1_protein-coding E015 chrX:13872555-13872750 13.627 hlh1_T0 end1_T0 0.000 5primeExons_EXON
WBGene00011904_T21H8.1_hlb-1_protein-coding E015 chrX:13872555-13872750 13.699 hlh1_T0 ceh32_T0 0.000 5primeExons_EXON
WBGene00011904_T21H8.1_hlb-1_protein-coding E015 chrX:13872555-13872750 1.901 hlh1_T0 cnd1_T0 0.000 5primeExons_EXON
WBGene00011904_T21H8.1_hlb-1_protein-coding E015 chrX:13872555-13872750 15.223 hlh1_T1 pha4_T1 0.000 5primeExons_EXON
WBGene00011904_T21H8.1_hlb-1_protein-coding E015 chrX:13872555-13872750 3.483 hlh1_T1 tbx37_T1 0.000 5primeExons_EXON
WBGene00011904_T21H8.1_hlb-1_protein-coding E015 chrX:13872555-13872750 3.750 hlh1_T1 nhr25_T1 0.000 5primeExons_EXON
WBGene00011904_T21H8.1_hlb-1_protein-coding E015 chrX:13872555-13872750 14.219 hlh1_T1 ceh32_T1 0.000 5primeExons_EXON
WBGene00011904_T21H8.1_hlb-1_protein-coding E015 chrX:13872555-13872750 2.979 hlh1_T1 end1_T1 0.000 5primeExons_EXON
WBGene00011904_T21H8.1_hlb-1_protein-coding E015 chrX:13872555-13872750 3.272 hlh1_T1 cnd1_T1 0.000 5primeExons_EXON
WBGene00011904_T21H8.1_hlb-1_protein-coding E015 chrX:13872555-13872750 15.157 hlh1_T2 pha4_T2 0.000 5primeExons_EXON
[truncated: 44,861 more chars]
