# Supplementary material for: The C. elegans embryonic transcriptome with tissue, time, and alternative splicing resolution
Source: Genome Res. 2019 Jun;29(6):1036–45. doi: 10.1101/gr.243394.118 (PMC6581053; doi:10.1101/gr.243394.118)
Supplement: Supplemental Material [file supp_gr.243394.118_Supplemental_File_S2.zip › Supplemental_File_internal_mutually_exclusive_exons.WS245.txt]

# list of internal mutually exclusive exons (MXE) in WS245 coordinates
# each entry begins with a ">" label line for the entry
# followed by a line providing positions of the mutually exclusive exon and the two bounding introns
# the following lines provide any differential usage information, for the bounding intron, the mutually exclusive exon, and then the other bounding intron
# columns for differential usage
# column 1: gene name
# column 2: feature identifier (J*, junction; E*, exon)
# column 3: position
# column 4: log2FC change
# column 5: sample with higher expression
# column 6: sample with lower expression
# column 7: adjusted p-value


>I:1263963-1264020.I:1263155-1263962.I:1264021-1264756
MXE: I:1263963-1264020 BOUNDING_INTRON_1: I:1263155-1263962 BOUNDING_INTRON_2: I:1264021-1264756
BOUNDING_INTRON_1: I:1263155-1263962
WBGene00001707_Y48G8AR.1_grh-1_protein-coding J013 chrI:1263155-1263962 1.185 ceh32_T4 nhr25_T4 0.010 BOUNDING_INTRON_1
WBGene00001707_Y48G8AR.1_grh-1_protein-coding J013 chrI:1263155-1263962 1.252 ceh32_T4 end1_T4 0.026 BOUNDING_INTRON_1
MXE: I:1263963-1264020
WBGene00001707_Y48G8AR.1_grh-1_protein-coding E004 chrI:1263963-1264005 1.027 ceh32_T4 nhr25_T4 0.022 MXE
BOUNDING_INTRON_2: I:1264021-1264756

>I:1264180-1264237.I:1263155-1264179.I:1264238-1264756
MXE: I:1264180-1264237 BOUNDING_INTRON_1: I:1263155-1264179 BOUNDING_INTRON_2: I:1264238-1264756
BOUNDING_INTRON_1: I:1263155-1264179
WBGene00001707_Y48G8AR.1_grh-1_protein-coding J014 chrI:1263155-1264179 1.203 ceh32_T3 pha4_T3 0.001 BOUNDING_INTRON_1
WBGene00001707_Y48G8AR.1_grh-1_protein-coding J014 chrI:1263155-1264179 1.003 nhr25_T4 pha4_T4 0.000 BOUNDING_INTRON_1
MXE: I:1264180-1264237
WBGene00001707_Y48G8AR.1_grh-1_protein-coding E006 chrI:1264180-1264237 1.075 end1_T4 pha4_T4 0.000 MXE
WBGene00001707_Y48G8AR.1_grh-1_protein-coding E006 chrI:1264180-1264237 1.083 nhr25_T4 pha4_T4 0.000 MXE
BOUNDING_INTRON_2: I:1264238-1264756
WBGene00001707_Y48G8AR.1_grh-1_protein-coding J016 chrI:1264238-1264756 1.229 end1_T4 pha4_T4 0.000 BOUNDING_INTRON_2
WBGene00001707_Y48G8AR.1_grh-1_protein-coding J016 chrI:1264238-1264756 1.035 nhr25_T4 pha4_T4 0.000 BOUNDING_INTRON_2
 

>I:14623010-14623148.I:14622898-14623009.I:14623149-14623827
MXE: I:14623010-14623148 BOUNDING_INTRON_1: I:14622898-14623009 BOUNDING_INTRON_2: I:14623149-14623827
BOUNDING_INTRON_1: I:14622898-14623009
MXE: I:14623010-14623148
BOUNDING_INTRON_2: I:14623149-14623827
WBGene00002978_Y105E8B.1_lev-11_protein-coding J038 chrI:14623149-14623827 12.743 hlh1_T0 pha4_T0 0.063 BOUNDING_INTRON_2

>I:14623571-14623709.I:14622898-14623570.I:14623710-14623827
MXE: I:14623571-14623709 BOUNDING_INTRON_1: I:14622898-14623570 BOUNDING_INTRON_2: I:14623710-14623827
BOUNDING_INTRON_1: I:14622898-14623570
WBGene00002978_Y105E8B.1_lev-11_protein-coding J037 chrI:14622898-14623570 1.272 cnd1_T4 pha4_T4 0.024 BOUNDING_INTRON_1
WBGene00002978_Y105E8B.1_lev-11_protein-coding J037 chrI:14622898-14623570 1.165 hlh1_T2 tbx37_T2 0.067 BOUNDING_INTRON_1
WBGene00002978_Y105E8B.1_lev-11_protein-coding J037 chrI:14622898-14623570 1.615 hlh1_T2 nhr25_T2 0.077 BOUNDING_INTRON_1
WBGene00002978_Y105E8B.1_lev-11_protein-coding J037 chrI:14622898-14623570 1.780 hlh1_T2 ceh32_T2 0.004 BOUNDING_INTRON_1
WBGene00002978_Y105E8B.1_lev-11_protein-coding J037 chrI:14622898-14623570 1.049 hlh1_T3 nhr25_T3 0.067 BOUNDING_INTRON_1
WBGene00002978_Y105E8B.1_lev-11_protein-coding J037 chrI:14622898-14623570 1.119 hlh1_T3 cnd1_T3 0.004 BOUNDING_INTRON_1
WBGene00002978_Y105E8B.1_lev-11_protein-coding J037 chrI:14622898-14623570 1.012 hlh1_T4 nhr25_T4 0.000 BOUNDING_INTRON_1
WBGene00002978_Y105E8B.1_lev-11_protein-coding J037 chrI:14622898-14623570 1.944 hlh1_T4 pha4_T4 0.000 BOUNDING_INTRON_1
WBGene00002978_Y105E8B.1_lev-11_protein-coding J037 chrI:14622898-14623570 1.011 hlh1_T4 ceh32_T4 0.000 BOUNDING_INTRON_1
MXE: I:14623571-14623709
WBGene00002978_Y105E8B.1_lev-11_protein-coding E012 chrI:14623571-14623709 1.386 end1_T4 pha4_T4 0.002 MXE
WBGene00002978_Y105E8B.1_lev-11_protein-coding E012 chrI:14623571-14623709 1.668 hlh1_T1 nhr25_T1 0.083 MXE
WBGene00002978_Y105E8B.1_lev-11_protein-coding E012 chrI:14623571-14623709 1.452 hlh1_T1 ceh32_T1 0.052 MXE
WBGene00002978_Y105E8B.1_lev-11_protein-coding E012 chrI:14623571-14623709 1.367 hlh1_T2 nhr25_T2 0.009 MXE
WBGene00002978_Y105E8B.1_lev-11_protein-coding E012 chrI:14623571-14623709 1.423 hlh1_T2 tbx37_T2 0.000 MXE
WBGene00002978_Y105E8B.1_lev-11_protein-coding E012 chrI:14623571-14623709 2.043 hlh1_T2 ceh32_T2 0.000 MXE
WBGene00002978_Y105E8B.1_lev-11_protein-coding E012 chrI:14623571-14623709 1.045 hlh1_T3 pha4_T3 0.006 MXE
WBGene00002978_Y105E8B.1_lev-11_protein-coding E012 chrI:14623571-14623709 1.101 hlh1_T3 ceh32_T3 0.000 MXE
WBGene00002978_Y105E8B.1_lev-11_protein-coding E012 chrI:14623571-14623709 1.718 hlh1_T4 pha4_T4 0.000 MXE
WBGene00002978_Y105E8B.1_lev-11_protein-coding E012 chrI:14623571-14623709 1.014 hlh1_T4 ceh32_T4 0.000 MXE
BOUNDING_INTRON_2: I:14623710-14623827
WBGene00002978_Y105E8B.1_lev-11_protein-coding J039 chrI:14623710-14623827 12.385 hlh1_T2 nhr25_T2 0.034 BOUNDING_INTRON_2
WBGene00002978_Y105E8B.1_lev-11_protein-coding J039 chrI:14623710-14623827 12.932 hlh1_T2 ceh32_T2 0.002 BOUNDING_INTRON_2
WBGene00002978_Y105E8B.1_lev-11_protein-coding J039 chrI:14623710-14623827 1.183 hlh1_T3 ceh32_T3 0.000 BOUNDING_INTRON_2
WBGene00002978_Y105E8B.1_lev-11_protein-coding J039 chrI:14623710-14623827 1.327 hlh1_T3 cnd1_T3 0.000 BOUNDING_INTRON_2
WBGene00002978_Y105E8B.1_lev-11_protein-coding J039 chrI:14623710-14623827 1.054 hlh1_T4 nhr25_T4 0.000 BOUNDING_INTRON_2
WBGene00002978_Y105E8B.1_lev-11_protein-coding J039 chrI:14623710-14623827 1.329 hlh1_T4 pha4_T4 0.000 BOUNDING_INTRON_2
WBGene00002978_Y105E8B.1_lev-11_protein-coding J039 chrI:14623710-14623827 1.029 hlh1_T4 ceh32_T4 0.000 BOUNDING_INTRON_2

>I:14624303-14624420.I:14623899-14624302.I:14624421-14624955
MXE: I:14624303-14624420 BOUNDING_INTRON_1: I:14623899-14624302 BOUNDING_INTRON_2: I:14624421-14624955
BOUNDING_INTRON_1: I:14623899-14624302
WBGene00002978_Y105E8B.1_lev-11_protein-coding J041 chrI:14623899-14624302 1.772 ceh32_T1 end1_T1 0.010 BOUNDING_INTRON_1
WBGene00002978_Y105E8B.1_lev-11_protein-coding J041 chrI:14623899-14624302 3.323 ceh32_T1 hlh1_T1 0.000 BOUNDING_INTRON_1
WBGene00002978_Y105E8B.1_lev-11_protein-coding J041 chrI:14623899-14624302 1.006 ceh32_T2 pha4_T2 0.003 BOUNDING_INTRON_1
WBGene00002978_Y105E8B.1_lev-11_protein-coding J041 chrI:14623899-14624302 1.206 ceh32_T2 end1_T2 0.002 BOUNDING_INTRON_1
WBGene00002978_Y105E8B.1_lev-11_protein-coding J041 chrI:14623899-14624302 3.008 ceh32_T2 hlh1_T2 0.000 BOUNDING_INTRON_1
WBGene00002978_Y105E8B.1_lev-11_protein-coding J041 chrI:14623899-14624302 2.724 ceh32_T3 hlh1_T3 0.000 BOUNDING_INTRON_1
WBGene00002978_Y105E8B.1_lev-11_protein-coding J041 chrI:14623899-14624302 2.908 ceh32_T4 hlh1_T4 0.000 BOUNDING_INTRON_1
WBGene00002978_Y105E8B.1_lev-11_protein-coding J041 chrI:14623899-14624302 3.176 cnd1_T0 hlh1_T0 0.065 BOUNDING_INTRON_1
WBGene00002978_Y105E8B.1_lev-11_protein-coding J041 chrI:14623899-14624302 1.929 cnd1_T1 end1_T1 0.015 BOUNDING_INTRON_1
WBGene00002978_Y105E8B.1_lev-11_protein-coding J041 chrI:14623899-14624302 3.470 cnd1_T1 hlh1_T1 0.000 BOUNDING_INTRON_1
WBGene00002978_Y105E8B.1_lev-11_protein-coding J041 chrI:14623899-14624302 1.177 cnd1_T2 end1_T2 0.001 BOUNDING_INTRON_1
WBGene00002978_Y105E8B.1_lev-11_protein-coding J041 chrI:14623899-14624302 2.970 cnd1_T2 hlh1_T2 0.000 BOUNDING_INTRON_1
WBGene00002978_Y105E8B.1_lev-11_protein-coding J041 chrI:14623899-14624302 1.232 cnd1_T3 pha4_T3 0.000 BOUNDING_INTRON_1
WBGene00002978_Y105E8B.1_lev-11_protein-coding J041 chrI:14623899-14624302 3.231 cnd1_T3 hlh1_T3 0.000 BOUNDING_INTRON_1
WBGene00002978_Y105E8B.1_lev-11_protein-coding J041 chrI:14623899-14624302 1.254 cnd1_T4 pha4_T4 0.000 BOUNDING_INTRON_1
WBGene00002978_Y105E8B.1_lev-11_protein-coding J041 chrI:14623899-14624302 3.169 cnd1_T4 hlh1_T4 0.000 BOUNDING_INTRON_1
WBGene00002978_Y105E8B.1_lev-11_protein-coding J041 chrI:14623899-14624302 2.302 end1_T3 hlh1_T3 0.004 BOUNDING_INTRON_1
WBGene00002978_Y105E8B.1_lev-11_protein-coding J041 chrI:14623899-14624302 2.199 end1_T4 hlh1_T4 0.009 BOUNDING_INTRON_1
WBGene00002978_Y105E8B.1_lev-11_protein-coding J041 chrI:14623899-14624302 3.469 nhr25_T0 hlh1_T0 0.024 BOUNDING_INTRON_1
WBGene00002978_Y105E8B.1_lev-11_protein-coding J041 chrI:14623899-14624302 1.953 nhr25_T1 end1_T1 0.003 BOUNDING_INTRON_1
WBGene00002978_Y105E8B.1_lev-11_protein-coding J041 chrI:14623899-14624302 3.485 nhr25_T1 hlh1_T1 0.000 BOUNDING_INTRON_1
WBGene00002978_Y105E8B.1_lev-11_protein-coding J041 chrI:14623899-14624302 2.758 nhr25_T2 hlh1_T2 0.000 BOUNDING_INTRON_1
WBGene00002978_Y105E8B.1_lev-11_protein-coding J041 chrI:14623899-14624302 2.934 nhr25_T3 hlh1_T3 0.000 BOUNDING_INTRON_1
WBGene00002978_Y105E8B.1_lev-11_protein-coding J041 chrI:14623899-14624302 1.019 nhr25_T4 pha4_T4 0.000 BOUNDING_INTRON_1
WBGene00002978_Y105E8B.1_lev-11_protein-coding J041 chrI:14623899-14624302 2.939 nhr25_T4 hlh1_T4 0.000 BOUNDING_INTRON_1
WBGene00002978_Y105E8B.1_lev-11_protein-coding J041 chrI:14623899-14624302 2.001 pha4_T2 hlh1_T2 0.017 BOUNDING_INTRON_1
WBGene00002978_Y105E8B.1_lev-11_protein-coding J041 chrI:14623899-14624302 2.005 pha4_T3 hlh1_T3 0.003 BOUNDING_INTRON_1
WBGene00002978_Y105E8B.1_lev-11_protein-coding J041 chrI:14623899-14624302 1.928 pha4_T4 hlh1_T4 0.016 BOUNDING_INTRON_1
WBGene00002978_Y105E8B.1_lev-11_protein-coding J041 chrI:14623899-14624302 2.531 tbx37_T0 end1_T0 0.000 BOUNDING_INTRON_1
WBGene00002978_Y105E8B.1_lev-11_protein-coding J041 chrI:14623899-14624302 3.868 tbx37_T0 hlh1_T0 0.000 BOUNDING_INTRON_1
WBGene00002978_Y105E8B.1_lev-11_protein-coding J041 chrI:14623899-14624302 1.945 tbx37_T1 end1_T1 0.003 BOUNDING_INTRON_1
WBGene00002978_Y105E8B.1_lev-11_protein-coding J041 chrI:14623899-14624302 3.447 tbx37_T1 hlh1_T1 0.000 BOUNDING_INTRON_1
WBGene00002978_Y105E8B.1_lev-11_protein-coding J041 chrI:14623899-14624302 2.599 tbx37_T2 hlh1_T2 0.000 BOUNDING_INTRON_1
WBGene00002978_Y105E8B.1_lev-11_protein-coding J041 chrI:14623899-14624302 2.460 tbx37_T3 hlh1_T3 0.000 BOUNDING_INTRON_1
WBGene00002978_Y105E8B.1_lev-11_protein-coding J041 chrI:14623899-14624302 2.492 tbx37_T4 hlh1_T4 0.000 BOUNDING_INTRON_1
MXE: I:14624303-14624420
WBGene00002978_Y105E8B.1_lev-11_protein-coding E016 chrI:14624303-14624420 3.513 ceh32_T0 hlh1_T0 0.001 MXE
WBGene00002978_Y105E8B.1_lev-11_protein-coding E016 chrI:14624303-14624420 1.787 ceh32_T1 end1_T1 0.000 MXE
WBGene00002978_Y105E8B.1_lev-11_protein-coding E016 chrI:14624303-14624420 3.107 ceh32_T1 hlh1_T1 0.000 MXE
WBGene00002978_Y105E8B.1_lev-11_protein-coding E016 chrI:14624303-14624420 2.888 ceh32_T2 hlh1_T2 0.000 MXE
WBGene00002978_Y105E8B.1_lev-11_protein-coding E016 chrI:14624303-14624420 2.685 ceh32_T3 hlh1_T3 0.000 MXE
WBGene00002978_Y105E8B.1_lev-11_protein-coding E016 chrI:14624303-14624420 2.913 ceh32_T4 hlh1_T4 0.000 MXE
WBGene00002978_Y105E8B.1_lev-11_protein-coding E016 chrI:14624303-14624420 1.813 cnd1_T0 end1_T0 0.000 MXE
WBGene00002978_Y105E8B.1_lev-11_protein-coding E016 chrI:14624303-14624420 3.233 cnd1_T0 hlh1_T0 0.001 MXE
WBGene00002978_Y105E8B.1_lev-11_protein-coding E016 chrI:14624303-14624420 1.667 cnd1_T1 end1_T1 0.004 MXE
WBGene00002978_Y105E8B.1_lev-11_protein-coding E016 chrI:14624303-14624420 3.000 cnd1_T1 hlh1_T1 0.000 MXE
WBGene00002978_Y105E8B.1_lev-11_protein-coding E016 chrI:14624303-14624420 3.100 cnd1_T2 hlh1_T2 0.000 MXE
WBGene00002978_Y105E8B.1_lev-11_protein-coding E016 chrI:14624303-14624420 1.098 cnd1_T3 end1_T3 0.025 MXE
WBGene00002978_Y105E8B.1_lev-11_protein-coding E016 chrI:14624303-14624420 1.335 cnd1_T3 pha4_T3 0.000 MXE
WBGene00002978_Y105E8B.1_lev-11_protein-coding E016 chrI:14624303-14624420 3.217 cnd1_T3 hlh1_T3 0.000 MXE
WBGene00002978_Y105E8B.1_lev-11_protein-coding E016 chrI:14624303-14624420 1.074 cnd1_T4 end1_T4 0.000 MXE
WBGene00002978_Y105E8B.1_lev-11_protein-coding E016 chrI:14624303-14624420 1.383 cnd1_T4 pha4_T4 0.000 MXE
WBGene00002978_Y105E8B.1_lev-11_protein-coding E016 chrI:14624303-14624420 3.297 cnd1_T4 hlh1_T4 0.000 MXE
WBGene00002978_Y105E8B.1_lev-11_protein-coding E016 chrI:14624303-14624420 2.171 end1_T2 hlh1_T2 0.000 MXE
WBGene00002978_Y105E8B.1_lev-11_protein-coding E016 chrI:14624303-14624420 2.118 end1_T3 hlh1_T3 0.000 MXE
WBGene00002978_Y105E8B.1_lev-11_protein-coding E016 chrI:14624303-14624420 2.222 end1_T4 hlh1_T4 0.000 MXE
WBGene00002978_Y105E8B.1_lev-11_protein-coding E016 chrI:14624303-14624420 2.270 nhr25_T0 end1_T0 0.000 MXE
WBGene00002978_Y105E8B.1_lev-11_protein-coding E016 chrI:14624303-14624420 3.699 nhr25_T0 hlh1_T0 0.000 MXE
WBGene00002978_Y105E8B.1_lev-11_protein-coding E016 chrI:14624303-14624420 1.906 nhr25_T1 end1_T1 0.000 MXE
WBGene00002978_Y105E8B.1_lev-11_protein-coding E016 chrI:14624303-14624420 3.219 nhr25_T1 hlh1_T1 0.000 MXE
WBGene00002978_Y105E8B.1_lev-11_protein-coding E016 chrI:14624303-14624420 2.922 nhr25_T2 hlh1_T2 0.000 MXE
WBGene00002978_Y105E8B.1_lev-11_protein-coding E016 chrI:14624303-14624420 1.268 nhr25_T3 pha4_T3 0.000 MXE
WBGene00002978_Y105E8B.1_lev-11_protein-coding E016 chrI:14624303-14624420 1.020 nhr25_T3 end1_T3 0.098 MXE
WBGene00002978_Y105E8B.1_lev-11_protein-coding E016 chrI:14624303-14624420 3.128 nhr25_T3 hlh1_T3 0.000 MXE
WBGene00002978_Y105E8B.1_lev-11_protein-coding E016 chrI:14624303-14624420 1.152 nhr25_T4 pha4_T4 0.000 MXE
WBGene00002978_Y105E8B.1_lev-11_protein-coding E016 chrI:14624303-14624420 3.065 nhr25_T4 hlh1_T4 0.000 MXE
WBGene00002978_Y105E8B.1_lev-11_protein-coding E016 chrI:14624303-14624420 2.140 pha4_T0 end1_T0 0.071 MXE
WBGene00002978_Y105E8B.1_lev-11_protein-coding E016 chrI:14624303-14624420 3.631 pha4_T0 hlh1_T0 0.003 MXE
WBGene00002978_Y105E8B.1_lev-11_protein-coding E016 chrI:14624303-14624420 2.835 pha4_T1 hlh1_T1 0.000 MXE
WBGene00002978_Y105E8B.1_lev-11_protein-coding E016 chrI:14624303-14624420 2.285 pha4_T2 hlh1_T2 0.000 MXE
WBGene00002978_Y105E8B.1_lev-11_protein-coding E016 chrI:14624303-14624420 1.862 pha4_T3 hlh1_T3 0.000 MXE
WBGene00002978_Y105E8B.1_lev-11_protein-coding E016 chrI:14624303-14624420 1.927 pha4_T4 hlh1_T4 0.001 MXE
WBGene00002978_Y105E8B.1_lev-11_protein-coding E016 chrI:14624303-14624420 2.045 tbx37_T0 end1_T0 0.000 MXE
WBGene00002978_Y105E8B.1_lev-11_protein-coding E016 chrI:14624303-14624420 3.442 tbx37_T0 hlh1_T0 0.000 MXE
WBGene00002978_Y105E8B.1_lev-11_protein-coding E016 chrI:14624303-14624420 1.883 tbx37_T1 end1_T1 0.000 MXE
WBGene00002978_Y105E8B.1_lev-11_protein-coding E016 chrI:14624303-14624420 3.210 tbx37_T1 hlh1_T1 0.000 MXE
WBGene00002978_Y105E8B.1_lev-11_protein-coding E016 chrI:14624303-14624420 2.620 tbx37_T2 hlh1_T2 0.000 MXE
WBGene00002978_Y105E8B.1_lev-11_protein-coding E016 chrI:14624303-14624420 2.472 tbx37_T3 hlh1_T3 0.000 MXE
WBGene00002978_Y105E8B.1_lev-11_protein-coding E016 chrI:14624303-14624420 2.541 tbx37_T4 hlh1_T4 0.000 MXE
BOUNDING_INTRON_2: I:14624421-14624955
WBGene00002978_Y105E8B.1_lev-11_protein-coding J045 chrI:14624421-14624955 1.446 ceh32_T1 end1_T1 0.072 BOUNDING_INTRON_2
WBGene00002978_Y105E8B.1_lev-11_protein-coding J045 chrI:14624421-14624955 3.013 ceh32_T1 hlh1_T1 0.000 BOUNDING_INTRON_2
WBGene00002978_Y105E8B.1_lev-11_protein-coding J045 chrI:14624421-14624955 2.815 ceh32_T2 hlh1_T2 0.000 BOUNDING_INTRON_2
WBGene00002978_Y105E8B.1_lev-11_protein-coding J045 chrI:14624421-14624955 2.660 ceh32_T3 hlh1_T3 0.000 BOUNDING_INTRON_2
WBGene00002978_Y105E8B.1_lev-11_protein-coding J045 chrI:14624421-14624955 2.611 ceh32_T4 hlh1_T4 0.000 BOUNDING_INTRON_2
WBGene00002978_Y105E8B.1_lev-11_protein-coding J045 chrI:14624421-14624955 3.540 cnd1_T0 hlh1_T0 0.000 BOUNDING_INTRON_2
WBGene00002978_Y105E8B.1_lev-11_protein-coding J045 chrI:14624421-14624955 2.987 cnd1_T1 hlh1_T1 0.000 BOUNDING_INTRON_2
WBGene00002978_Y105E8B.1_lev-11_protein-coding J045 chrI:14624421-14624955 3.245 cnd1_T2 hlh1_T2 0.000 BOUNDING_INTRON_2
WBGene00002978_Y105E8B.1_lev-11_protein-coding J045 chrI:14624421-14624955 1.082 cnd1_T3 end1_T3 0.000 BOUNDING_INTRON_2
WBGene00002978_Y105E8B.1_lev-11_protein-coding J045 chrI:14624421-14624955 1.218 cnd1_T3 pha4_T3 0.000 BOUNDING_INTRON_2
WBGene00002978_Y105E8B.1_lev-11_protein-coding J045 chrI:14624421-14624955 3.098 cnd1_T3 hlh1_T3 0.000 BOUNDING_INTRON_2
WBGene00002978_Y105E8B.1_lev-11_protein-coding J045 chrI:14624421-14624955 1.362 cnd1_T4 pha4_T4 0.000 BOUNDING_INTRON_2
WBGene00002978_Y105E8B.1_lev-11_protein-coding J045 chrI:14624421-14624955 3.105 cnd1_T4 hlh1_T4 0.000 BOUNDING_INTRON_2
WBGene00002978_Y105E8B.1_lev-11_protein-coding J045 chrI:14624421-14624955 2.431 end1_T2 hlh1_T2 0.000 BOUNDING_INTRON_2
WBGene00002978_Y105E8B.1_lev-11_protein-coding J045 chrI:14624421-14624955 2.092 end1_T3 hlh1_T3 0.013 BOUNDING_INTRON_2
WBGene00002978_Y105E8B.1_lev-11_protein-coding J045 chrI:14624421-14624955 2.118 end1_T4 hlh1_T4 0.004 BOUNDING_INTRON_2
WBGene00002978_Y105E8B.1_lev-11_protein-coding J045 chrI:14624421-14624955 13.956 nhr25_T0 end1_T0 0.000 BOUNDING_INTRON_2
WBGene00002978_Y105E8B.1_lev-11_protein-coding J045 chrI:14624421-14624955 4.315 nhr25_T0 hlh1_T0 0.000 BOUNDING_INTRON_2
WBGene00002978_Y105E8B.1_lev-11_protein-coding J045 chrI:14624421-14624955 1.894 nhr25_T1 end1_T1 0.006 BOUNDING_INTRON_2
WBGene00002978_Y105E8B.1_lev-11_protein-coding J045 chrI:14624421-14624955 3.456 nhr25_T1 hlh1_T1 0.000 BOUNDING_INTRON_2
WBGene00002978_Y105E8B.1_lev-11_protein-coding J045 chrI:14624421-14624955 2.982 nhr25_T2 hlh1_T2 0.000 BOUNDING_INTRON_2
WBGene00002978_Y105E8B.1_lev-11_protein-coding J045 chrI:14624421-14624955 1.294 nhr25_T3 pha4_T3 0.000 BOUNDING_INTRON_2
WBGene00002978_Y105E8B.1_lev-11_protein-coding J045 chrI:14624421-14624955 1.142 nhr25_T3 end1_T3 0.001 BOUNDING_INTRON_2
WBGene00002978_Y105E8B.1_lev-11_protein-coding J045 chrI:14624421-14624955 3.171 nhr25_T3 hlh1_T3 0.000 BOUNDING_INTRON_2
WBGene00002978_Y105E8B.1_lev-11_protein-coding J045 chrI:14624421-14624955 1.143 nhr25_T4 pha4_T4 0.000 BOUNDING_INTRON_2
WBGene00002978_Y105E8B.1_lev-11_protein-coding J045 chrI:14624421-14624955 2.878 nhr25_T4 hlh1_T4 0.000 BOUNDING_INTRON_2
WBGene00002978_Y105E8B.1_lev-11_protein-coding J045 chrI:14624421-14624955 2.458 pha4_T2 hlh1_T2 0.001 BOUNDING_INTRON_2
WBGene00002978_Y105E8B.1_lev-11_protein-coding J045 chrI:14624421-14624955 1.863 pha4_T3 hlh1_T3 0.001 BOUNDING_INTRON_2
WBGene00002978_Y105E8B.1_lev-11_protein-coding J045 chrI:14624421-14624955 1.747 pha4_T4 hlh1_T4 0.016 BOUNDING_INTRON_2
WBGene00002978_Y105E8B.1_lev-11_protein-coding J045 chrI:14624421-14624955 3.679 tbx37_T0 hlh1_T0 0.000 BOUNDING_INTRON_2
WBGene00002978_Y105E8B.1_lev-11_protein-coding J045 chrI:14624421-14624955 1.765 tbx37_T1 end1_T1 0.014 BOUNDING_INTRON_2
WBGene00002978_Y105E8B.1_lev-11_protein-coding J045 chrI:14624421-14624955 3.325 tbx37_T1 hlh1_T1 0.000 BOUNDING_INTRON_2
WBGene00002978_Y105E8B.1_lev-11_protein-coding J045 chrI:14624421-14624955 2.826 tbx37_T2 hlh1_T2 0.000 BOUNDING_INTRON_2
WBGene00002978_Y105E8B.1_lev-11_protein-coding J045 chrI:14624421-14624955 2.518 tbx37_T3 hlh1_T3 0.000 BOUNDING_INTRON_2
WBGene00002978_Y105E8B.1_lev-11_protein-coding J045 chrI:14624421-14624955 2.439 tbx37_T4 hlh1_T4 0.000 BOUNDING_INTRON_2

>I:14624544-14624661.I:14623899-14624543.I:14624662-14624955
MXE: I:14624544-14624661 BOUNDING_INTRON_1: I:14623899-14624543 BOUNDING_INTRON_2: I:14624662-14624955
BOUNDING_INTRON_1: I:14623899-14624543
WBGene00002978_Y105E8B.1_lev-11_protein-coding J042 chrI:14623899-14624543 1.955 ceh32_T2 hlh1_T2 0.000 BOUNDING_INTRON_1
WBGene00002978_Y105E8B.1_lev-11_protein-coding J042 chrI:14623899-14624543 1.276 ceh32_T3 nhr25_T3 0.000 BOUNDING_INTRON_1
WBGene00002978_Y105E8B.1_lev-11_protein-coding J042 chrI:14623899-14624543 2.498 ceh32_T3 hlh1_T3 0.000 BOUNDING_INTRON_1
WBGene00002978_Y105E8B.1_lev-11_protein-coding J042 chrI:14623899-14624543 2.407 ceh32_T4 hlh1_T4 0.000 BOUNDING_INTRON_1
WBGene00002978_Y105E8B.1_lev-11_protein-coding J042 chrI:14623899-14624543 1.737 cnd1_T1 hlh1_T1 0.026 BOUNDING_INTRON_1
WBGene00002978_Y105E8B.1_lev-11_protein-coding J042 chrI:14623899-14624543 1.187 cnd1_T2 hlh1_T2 0.002 BOUNDING_INTRON_1
WBGene00002978_Y105E8B.1_lev-11_protein-coding J042 chrI:14623899-14624543 1.699 end1_T3 hlh1_T3 0.042 BOUNDING_INTRON_1
WBGene00002978_Y105E8B.1_lev-11_protein-coding J042 chrI:14623899-14624543 1.853 end1_T4 hlh1_T4 0.009 BOUNDING_INTRON_1
WBGene00002978_Y105E8B.1_lev-11_protein-coding J042 chrI:14623899-14624543 2.199 nhr25_T1 hlh1_T1 0.000 BOUNDING_INTRON_1
WBGene00002978_Y105E8B.1_lev-11_protein-coding J042 chrI:14623899-14624543 1.502 nhr25_T2 hlh1_T2 0.001 BOUNDING_INTRON_1
WBGene00002978_Y105E8B.1_lev-11_protein-coding J042 chrI:14623899-14624543 1.430 nhr25_T4 hlh1_T4 0.021 BOUNDING_INTRON_1
WBGene00002978_Y105E8B.1_lev-11_protein-coding J042 chrI:14623899-14624543 2.675 pha4_T2 hlh1_T2 0.000 BOUNDING_INTRON_1
WBGene00002978_Y105E8B.1_lev-11_protein-coding J042 chrI:14623899-14624543 1.441 pha4_T3 nhr25_T3 0.000 BOUNDING_INTRON_1
WBGene00002978_Y105E8B.1_lev-11_protein-coding J042 chrI:14623899-14624543 1.609 pha4_T3 cnd1_T3 0.000 BOUNDING_INTRON_1
WBGene00002978_Y105E8B.1_lev-11_protein-coding J042 chrI:14623899-14624543 2.727 pha4_T3 hlh1_T3 0.000 BOUNDING_INTRON_1
WBGene00002978_Y105E8B.1_lev-11_protein-coding J042 chrI:14623899-14624543 1.043 pha4_T4 end1_T4 0.000 BOUNDING_INTRON_1
WBGene00002978_Y105E8B.1_lev-11_protein-coding J042 chrI:14623899-14624543 1.521 pha4_T4 nhr25_T4 0.000 BOUNDING_INTRON_1
WBGene00002978_Y105E8B.1_lev-11_protein-coding J042 chrI:14623899-14624543 1.846 pha4_T4 cnd1_T4 0.000 BOUNDING_INTRON_1
WBGene00002978_Y105E8B.1_lev-11_protein-coding J042 chrI:14623899-14624543 2.936 pha4_T4 hlh1_T4 0.000 BOUNDING_INTRON_1
WBGene00002978_Y105E8B.1_lev-11_protein-coding J042 chrI:14623899-14624543 2.778 tbx37_T1 hlh1_T1 0.000 BOUNDING_INTRON_1
WBGene00002978_Y105E8B.1_lev-11_protein-coding J042 chrI:14623899-14624543 1.372 tbx37_T2 nhr25_T2 0.000 BOUNDING_INTRON_1
WBGene00002978_Y105E8B.1_lev-11_protein-coding J042 chrI:14623899-14624543 1.969 tbx37_T2 end1_T2 0.002 BOUNDING_INTRON_1
WBGene00002978_Y105E8B.1_lev-11_protein-coding J042 chrI:14623899-14624543 2.868 tbx37_T2 hlh1_T2 0.000 BOUNDING_INTRON_1
WBGene00002978_Y105E8B.1_lev-11_protein-coding J042 chrI:14623899-14624543 1.221 tbx37_T3 end1_T3 0.084 BOUNDING_INTRON_1
WBGene00002978_Y105E8B.1_lev-11_protein-coding J042 chrI:14623899-14624543 1.681 tbx37_T3 nhr25_T3 0.001 BOUNDING_INTRON_1
WBGene00002978_Y105E8B.1_lev-11_protein-coding J042 chrI:14623899-14624543 2.915 tbx37_T3 hlh1_T3 0.000 BOUNDING_INTRON_1
WBGene00002978_Y105E8B.1_lev-11_protein-coding J042 chrI:14623899-14624543 1.021 tbx37_T4 end1_T4 0.030 BOUNDING_INTRON_1
WBGene00002978_Y105E8B.1_lev-11_protein-coding J042 chrI:14623899-14624543 1.478 tbx37_T4 nhr25_T4 0.000 BOUNDING_INTRON_1
WBGene00002978_Y105E8B.1_lev-11_protein-coding J042 chrI:14623899-14624543 2.895 tbx37_T4 hlh1_T4 0.000 BOUNDING_INTRON_1
MXE: I:14624544-14624661
WBGene00002978_Y105E8B.1_lev-11_protein-coding E017 chrI:14624544-14624661 1.403 ceh32_T2 end1_T2 0.005 MXE
WBGene00002978_Y105E8B.1_lev-11_protein-coding E017 chrI:14624544-14624661 2.108 ceh32_T2 hlh1_T2 0.000 MXE
WBGene00002978_Y105E8B.1_lev-11_protein-coding E017 chrI:14624544-14624661 1.109 ceh32_T3 nhr25_T3 0.000 MXE
WBGene00002978_Y105E8B.1_lev-11_protein-coding E017 chrI:14624544-14624661 1.333 ceh32_T3 end1_T3 0.000 MXE
WBGene00002978_Y105E8B.1_lev-11_protein-coding E017 chrI:14624544-14624661 2.580 ceh32_T3 hlh1_T3 0.000 MXE
WBGene00002978_Y105E8B.1_lev-11_protein-coding E017 chrI:14624544-14624661 1.121 ceh32_T4 nhr25_T4 0.000 MXE
WBGene00002978_Y105E8B.1_lev-11_protein-coding E017 chrI:14624544-14624661 2.634 ceh32_T4 hlh1_T4 0.000 MXE
WBGene00002978_Y105E8B.1_lev-11_protein-coding E017 chrI:14624544-14624661 1.729 cnd1_T1 hlh1_T1 0.000 MXE
WBGene00002978_Y105E8B.1_lev-11_protein-coding E017 chrI:14624544-14624661 1.613 cnd1_T2 hlh1_T2 0.000 MXE
WBGene00002978_Y105E8B.1_lev-11_protein-coding E017 chrI:14624544-14624661 1.300 cnd1_T3 hlh1_T3 0.000 MXE
WBGene00002978_Y105E8B.1_lev-11_protein-coding E017 chrI:14624544-14624661 1.492 cnd1_T4 hlh1_T4 0.000 MXE
WBGene00002978_Y105E8B.1_lev-11_protein-coding E017 chrI:14624544-14624661 1.263 end1_T3 hlh1_T3 0.024 MXE
WBGene00002978_Y105E8B.1_lev-11_protein-coding E017 chrI:14624544-14624661 2.171 end1_T4 hlh1_T4 0.000 MXE
WBGene00002978_Y105E8B.1_lev-11_protein-coding E017 chrI:14624544-14624661 1.911 nhr25_T1 hlh1_T1 0.000 MXE
WBGene00002978_Y105E8B.1_lev-11_protein-coding E017 chrI:14624544-14624661 1.893 nhr25_T2 hlh1_T2 0.000 MXE
WBGene00002978_Y105E8B.1_lev-11_protein-coding E017 chrI:14624544-14624661 1.479 nhr25_T3 hlh1_T3 0.000 MXE
WBGene00002978_Y105E8B.1_lev-11_protein-coding E017 chrI:14624544-14624661 1.507 nhr25_T4 hlh1_T4 0.000 MXE
WBGene00002978_Y105E8B.1_lev-11_protein-coding E017 chrI:14624544-14624661 2.683 pha4_T1 hlh1_T1 0.000 MXE
WBGene00002978_Y105E8B.1_lev-11_protein-coding E017 chrI:14624544-14624661 3.046 pha4_T2 hlh1_T2 0.000 MXE
WBGene00002978_Y105E8B.1_lev-11_protein-coding E017 chrI:14624544-14624661 1.256 pha4_T3 nhr25_T3 0.000 MXE
WBGene00002978_Y105E8B.1_lev-11_protein-coding E017 chrI:14624544-14624661 1.445 pha4_T3 cnd1_T3 0.000 MXE
WBGene00002978_Y105E8B.1_lev-11_protein-coding E017 chrI:14624544-14624661 1.487 pha4_T3 end1_T3 0.000 MXE
WBGene00002978_Y105E8B.1_lev-11_protein-coding E017 chrI:14624544-14624661 2.768 pha4_T3 hlh1_T3 0.000 MXE
WBGene00002978_Y105E8B.1_lev-11_protein-coding E017 chrI:14624544-14624661 1.478 pha4_T4 nhr25_T4 0.000 MXE
WBGene00002978_Y105E8B.1_lev-11_protein-coding E017 chrI:14624544-14624661 1.494 pha4_T4 cnd1_T4 0.000 MXE
WBGene00002978_Y105E8B.1_lev-11_protein-coding E017 chrI:14624544-14624661 2.985 pha4_T4 hlh1_T4 0.000 MXE
WBGene00002978_Y105E8B.1_lev-11_protein-coding E017 chrI:14624544-14624661 2.001 tbx37_T1 end1_T1 0.005 MXE
WBGene00002978_Y105E8B.1_lev-11_protein-coding E017 chrI:14624544-14624661 2.598 tbx37_T1 hlh1_T1 0.000 MXE
WBGene00002978_Y105E8B.1_lev-11_protein-coding E017 chrI:14624544-14624661 2.152 tbx37_T2 end1_T2 0.000 MXE
WBGene00002978_Y105E8B.1_lev-11_protein-coding E017 chrI:14624544-14624661 2.853 tbx37_T2 hlh1_T2 0.000 MXE
WBGene00002978_Y105E8B.1_lev-11_protein-coding E017 chrI:14624544-14624661 1.388 tbx37_T3 nhr25_T3 0.000 MXE
WBGene00002978_Y105E8B.1_lev-11_protein-coding E017 chrI:14624544-14624661 1.602 tbx37_T3 end1_T3 0.000 MXE
WBGene00002978_Y105E8B.1_lev-11_protein-coding E017 chrI:14624544-14624661 2.871 tbx37_T3 hlh1_T3 0.000 MXE
WBGene00002978_Y105E8B.1_lev-11_protein-coding E017 chrI:14624544-14624661 1.434 tbx37_T4 nhr25_T4 0.000 MXE
WBGene00002978_Y105E8B.1_lev-11_protein-coding E017 chrI:14624544-14624661 2.941 tbx37_T4 hlh1_T4 0.000 MXE
BOUNDING_INTRON_2: I:14624662-14624955
WBGene00002978_Y105E8B.1_lev-11_protein-coding J046 chrI:14624662-14624955 1.371 ceh32_T2 end1_T2 0.069 BOUNDING_INTRON_2
WBGene00002978_Y105E8B.1_lev-11_protein-coding J046 chrI:14624662-14624955 2.705 ceh32_T2 hlh1_T2 0.000 BOUNDING_INTRON_2
WBGene00002978_Y105E8B.1_lev-11_protein-coding J046 chrI:14624662-14624955 1.137 ceh32_T3 nhr25_T3 0.000 BOUNDING_INTRON_2
WBGene00002978_Y105E8B.1_lev-11_protein-coding J046 chrI:14624662-14624955 1.487 ceh32_T3 end1_T3 0.000 BOUNDING_INTRON_2
WBGene00002978_Y105E8B.1_lev-11_protein-coding J046 chrI:14624662-14624955 2.884 ceh32_T3 hlh1_T3 0.000 BOUNDING_INTRON_2
WBGene00002978_Y105E8B.1_lev-11_protein-coding J046 chrI:14624662-14624955 1.318 ceh32_T4 nhr25_T4 0.000 BOUNDING_INTRON_2
WBGene00002978_Y105E8B.1_lev-11_protein-coding J046 chrI:14624662-14624955 2.954 ceh32_T4 hlh1_T4 0.000 BOUNDING_INTRON_2
WBGene00002978_Y105E8B.1_lev-11_protein-coding J046 chrI:14624662-14624955 3.175 cnd1_T1 hlh1_T1 0.095 BOUNDING_INTRON_2
WBGene00002978_Y105E8B.1_lev-11_protein-coding J046 chrI:14624662-14624955 2.386 cnd1_T2 hlh1_T2 0.000 BOUNDING_INTRON_2
WBGene00002978_Y105E8B.1_lev-11_protein-coding J046 chrI:14624662-14624955 1.684 cnd1_T3 hlh1_T3 0.037 BOUNDING_INTRON_2
WBGene00002978_Y105E8B.1_lev-11_protein-coding J046 chrI:14624662-14624955 1.901 cnd1_T4 hlh1_T4 0.000 BOUNDING_INTRON_2
WBGene00002978_Y105E8B.1_lev-11_protein-coding J046 chrI:14624662-14624955 2.389 end1_T4 hlh1_T4 0.000 BOUNDING_INTRON_2
WBGene00002978_Y105E8B.1_lev-11_protein-coding J046 chrI:14624662-14624955 2.604 nhr25_T2 hlh1_T2 0.000 BOUNDING_INTRON_2
WBGene00002978_Y105E8B.1_lev-11_protein-coding J046 chrI:14624662-14624955 1.762 nhr25_T3 hlh1_T3 0.023 BOUNDING_INTRON_2
WBGene00002978_Y105E8B.1_lev-11_protein-coding J046 chrI:14624662-14624955 1.623 nhr25_T4 hlh1_T4 0.001 BOUNDING_INTRON_2
WBGene00002978_Y105E8B.1_lev-11_protein-coding J046 chrI:14624662-14624955 1.171 pha4_T3 nhr25_T3 0.000 BOUNDING_INTRON_2
WBGene00002978_Y105E8B.1_lev-11_protein-coding J046 chrI:14624662-14624955 1.225 pha4_T3 cnd1_T3 0.000 BOUNDING_INTRON_2
WBGene00002978_Y105E8B.1_lev-11_protein-coding J046 chrI:14624662-14624955 1.516 pha4_T3 end1_T3 0.000 BOUNDING_INTRON_2
WBGene00002978_Y105E8B.1_lev-11_protein-coding J046 chrI:14624662-14624955 2.964 pha4_T3 hlh1_T3 0.000 BOUNDING_INTRON_2
WBGene00002978_Y105E8B.1_lev-11_protein-coding J046 chrI:14624662-14624955 1.084 pha4_T4 cnd1_T4 0.000 BOUNDING_INTRON_2
WBGene00002978_Y105E8B.1_lev-11_protein-coding J046 chrI:14624662-14624955 1.346 pha4_T4 nhr25_T4 0.000 BOUNDING_INTRON_2
WBGene00002978_Y105E8B.1_lev-11_protein-coding J046 chrI:14624662-14624955 2.985 pha4_T4 hlh1_T4 0.000 BOUNDING_INTRON_2
WBGene00002978_Y105E8B.1_lev-11_protein-coding J046 chrI:14624662-14624955 3.826 tbx37_T1 hlh1_T1 0.000 BOUNDING_INTRON_2
WBGene00002978_Y105E8B.1_lev-11_protein-coding J046 chrI:14624662-14624955 1.860 tbx37_T2 end1_T2 0.008 BOUNDING_INTRON_2
WBGene00002978_Y105E8B.1_lev-11_protein-coding J046 chrI:14624662-14624955 3.194 tbx37_T2 hlh1_T2 0.000 BOUNDING_INTRON_2
WBGene00002978_Y105E8B.1_lev-11_protein-coding J046 chrI:14624662-14624955 1.237 tbx37_T3 nhr25_T3 0.000 BOUNDING_INTRON_2
WBGene00002978_Y105E8B.1_lev-11_protein-coding J046 chrI:14624662-14624955 1.578 tbx37_T3 end1_T3 0.001 BOUNDING_INTRON_2
WBGene00002978_Y105E8B.1_lev-11_protein-coding J046 chrI:14624662-14624955 2.963 tbx37_T3 hlh1_T3 0.000 BOUNDING_INTRON_2
WBGene00002978_Y105E8B.1_lev-11_protein-coding J046 chrI:14624662-14624955 1.275 tbx37_T4 nhr25_T4 0.000 BOUNDING_INTRON_2
WBGene00002978_Y105E8B.1_lev-11_protein-coding J046 chrI:14624662-14624955 2.901 tbx37_T4 hlh1_T4 0.000 BOUNDING_INTRON_2
 

>I:14847749-14847925.I:14847663-14847748.I:14847926-14848568
MXE: I:14847749-14847925 BOUNDING_INTRON_1: I:14847663-14847748 BOUNDING_INTRON_2: I:14847926-14848568
BOUNDING_INTRON_1: I:14847663-14847748
WBGene00009306_F32A7.5_F32A7.5_protein-coding J011 chrI:14847663-14847748 1.932 end1_T1 ceh32_T1 0.025 BOUNDING_INTRON_1
WBGene00009306_F32A7.5_F32A7.5_protein-coding J011 chrI:14847663-14847748 1.774 hlh1_T1 ceh32_T1 0.003 BOUNDING_INTRON_1
MXE: I:14847749-14847925
BOUNDING_INTRON_2: I:14847926-14848568
WBGene00009306_F32A7.5_F32A7.5_protein-coding J014 chrI:14847926-14848568 1.136 ceh32_T4 pha4_T4 0.003 BOUNDING_INTRON_2
WBGene00009306_F32A7.5_F32A7.5_protein-coding J014 chrI:14847926-14848568 1.043 cnd1_T4 hlh1_T4 0.000 BOUNDING_INTRON_2
WBGene00009306_F32A7.5_F32A7.5_protein-coding J014 chrI:14847926-14848568 1.295 cnd1_T4 pha4_T4 0.001 BOUNDING_INTRON_2

>I:14848071-14848454.I:14847663-14848070.I:14848455-14848568
MXE: I:14848071-14848454 BOUNDING_INTRON_1: I:14847663-14848070 BOUNDING_INTRON_2: I:14848455-14848568
BOUNDING_INTRON_1: I:14847663-14848070
WBGene00009306_F32A7.5_F32A7.5_protein-coding J012 chrI:14847663-14848070 1.363 cnd1_T4 nhr25_T4 0.002 BOUNDING_INTRON_1
WBGene00009306_F32A7.5_F32A7.5_protein-coding J012 chrI:14847663-14848070 1.394 cnd1_T4 pha4_T4 0.028 BOUNDING_INTRON_1
MXE: I:14848071-14848454
BOUNDING_INTRON_2: I:14848455-14848568
 

>I:3274276-3274812.I:3274164-3274275.I:3274813-3276665
MXE: I:3274276-3274812 BOUNDING_INTRON_1: I:3274164-3274275 BOUNDING_INTRON_2: I:3274813-3276665
BOUNDING_INTRON_1: I:3274164-3274275
MXE: I:3274276-3274812
BOUNDING_INTRON_2: I:3274813-3276665

>I:3274930-3275010.I:3274164-3274929.I:3275011-3276665
MXE: I:3274930-3275010 BOUNDING_INTRON_1: I:3274164-3274929 BOUNDING_INTRON_2: I:3275011-3276665
BOUNDING_INTRON_1: I:3274164-3274929
MXE: I:3274930-3275010
BOUNDING_INTRON_2: I:3275011-3276665
 

>I:5552880-5553369.I:5552742-5552879.I:5553370-5555025
MXE: I:5552880-5553369 BOUNDING_INTRON_1: I:5552742-5552879 BOUNDING_INTRON_2: I:5553370-5555025
BOUNDING_INTRON_1: I:5552742-5552879
WBGene00006594_M01A10.2_tom-1_protein-coding J045 chrI:5552742-5552879 1.400 end1_T3 tbx37_T3 0.023 BOUNDING_INTRON_1
WBGene00006594_M01A10.2_tom-1_protein-coding J045 chrI:5552742-5552879 1.088 end1_T3 cnd1_T3 0.008 BOUNDING_INTRON_1
WBGene00006594_M01A10.2_tom-1_protein-coding J045 chrI:5552742-5552879 1.294 end1_T4 cnd1_T4 0.005 BOUNDING_INTRON_1
WBGene00006594_M01A10.2_tom-1_protein-coding J045 chrI:5552742-5552879 1.185 pha4_T3 cnd1_T3 0.020 BOUNDING_INTRON_1
WBGene00006594_M01A10.2_tom-1_protein-coding J045 chrI:5552742-5552879 1.326 pha4_T4 cnd1_T4 0.001 BOUNDING_INTRON_1
WBGene00006594_M01A10.2_tom-1_protein-coding J045 chrI:5552742-5552879 12.110 pha4_T4 ceh32_T4 0.023 BOUNDING_INTRON_1
MXE: I:5552880-5553369
WBGene00006594_M01A10.2_tom-1_protein-coding E017 chrI:5552880-5553369 1.089 pha4_T4 cnd1_T4 0.000 MXE
BOUNDING_INTRON_2: I:5553370-5555025
WBGene00006594_M01A10.2_tom-1_protein-coding J047 chrI:5553370-5555025 1.252 end1_T4 cnd1_T4 0.066 BOUNDING_INTRON_2
WBGene00006594_M01A10.2_tom-1_protein-coding J047 chrI:5553370-5555025 1.479 nhr25_T4 cnd1_T4 0.005 BOUNDING_INTRON_2

>I:5554741-5554864.I:5552742-5554740.I:5554865-5555025
MXE: I:5554741-5554864 BOUNDING_INTRON_1: I:5552742-5554740 BOUNDING_INTRON_2: I:5554865-5555025
BOUNDING_INTRON_1: I:5552742-5554740
WBGene00006594_M01A10.2_tom-1_protein-coding J046 chrI:5552742-5554740 1.071 cnd1_T3 hlh1_T3 0.020 BOUNDING_INTRON_1
WBGene00006594_M01A10.2_tom-1_protein-coding J046 chrI:5552742-5554740 1.248 cnd1_T3 pha4_T3 0.001 BOUNDING_INTRON_1
WBGene00006594_M01A10.2_tom-1_protein-coding J046 chrI:5552742-5554740 1.752 cnd1_T3 end1_T3 0.000 BOUNDING_INTRON_1
WBGene00006594_M01A10.2_tom-1_protein-coding J046 chrI:5552742-5554740 13.684 cnd1_T4 pha4_T4 0.000 BOUNDING_INTRON_1
MXE: I:5554741-5554864
WBGene00006594_M01A10.2_tom-1_protein-coding E018 chrI:5554741-5554864 13.380 cnd1_T2 pha4_T2 0.000 MXE
WBGene00006594_M01A10.2_tom-1_protein-coding E018 chrI:5554741-5554864 1.526 cnd1_T2 end1_T2 0.001 MXE
WBGene00006594_M01A10.2_tom-1_protein-coding E018 chrI:5554741-5554864 1.138 cnd1_T3 nhr25_T3 0.000 MXE
WBGene00006594_M01A10.2_tom-1_protein-coding E018 chrI:5554741-5554864 1.184 cnd1_T3 end1_T3 0.000 MXE
WBGene00006594_M01A10.2_tom-1_protein-coding E018 chrI:5554741-5554864 1.349 cnd1_T3 pha4_T3 0.000 MXE
WBGene00006594_M01A10.2_tom-1_protein-coding E018 chrI:5554741-5554864 1.605 cnd1_T4 pha4_T4 0.000 MXE
WBGene00006594_M01A10.2_tom-1_protein-coding E018 chrI:5554741-5554864 1.012 nhr25_T4 pha4_T4 0.029 MXE
BOUNDING_INTRON_2: I:5554865-5555025
WBGene00006594_M01A10.2_tom-1_protein-coding J048 chrI:5554865-5555025 1.282 cnd1_T3 pha4_T3 0.003 BOUNDING_INTRON_2
WBGene00006594_M01A10.2_tom-1_protein-coding J048 chrI:5554865-5555025 12.838 cnd1_T3 nhr25_T3 0.000 BOUNDING_INTRON_2
WBGene00006594_M01A10.2_tom-1_protein-coding J048 chrI:5554865-5555025 1.006 cnd1_T4 nhr25_T4 0.005 BOUNDING_INTRON_2
WBGene00006594_M01A10.2_tom-1_protein-coding J048 chrI:5554865-5555025 1.206 cnd1_T4 end1_T4 0.001 BOUNDING_INTRON_2
WBGene00006594_M01A10.2_tom-1_protein-coding J048 chrI:5554865-5555025 1.932 cnd1_T4 pha4_T4 0.000 BOUNDING_INTRON_2
WBGene00006594_M01A10.2_tom-1_protein-coding J048 chrI:5554865-5555025 1.668 hlh1_T4 pha4_T4 0.063 BOUNDING_INTRON_2

>I:5557960-5557971.I:5557783-5557959.I:5557972-5559328
MXE: I:5557960-5557971 BOUNDING_INTRON_1: I:5557783-5557959 BOUNDING_INTRON_2: I:5557972-5559328
BOUNDING_INTRON_1: I:5557783-5557959
MXE: I:5557960-5557971
BOUNDING_INTRON_2: I:5557972-5559328

>I:5558453-5558479.I:5557783-5558452.I:5558480-5559328
MXE: I:5558453-5558479 BOUNDING_INTRON_1: I:5557783-5558452 BOUNDING_INTRON_2: I:5558480-5559328
BOUNDING_INTRON_1: I:5557783-5558452
MXE: I:5558453-5558479
BOUNDING_INTRON_2: I:5558480-5559328
 

>I:7837844-7837926.I:7837720-7837843.I:7837927-7838771
MXE: I:7837844-7837926 BOUNDING_INTRON_1: I:7837720-7837843 BOUNDING_INTRON_2: I:7837927-7838771
BOUNDING_INTRON_1: I:7837720-7837843
MXE: I:7837844-7837926
BOUNDING_INTRON_2: I:7837927-7838771
WBGene00009276_F30F8.9_F30F8.9_protein-coding J016 chrI:7837927-7838771 1.081 ceh32_T1 end1_T1 0.001 BOUNDING_INTRON_2
WBGene00009276_F30F8.9_F30F8.9_protein-coding J016 chrI:7837927-7838771 1.110 ceh32_T1 pha4_T1 0.003 BOUNDING_INTRON_2
WBGene00009276_F30F8.9_F30F8.9_protein-coding J016 chrI:7837927-7838771 1.088 ceh32_T2 end1_T2 0.011 BOUNDING_INTRON_2
WBGene00009276_F30F8.9_F30F8.9_protein-coding J016 chrI:7837927-7838771 1.293 ceh32_T2 pha4_T2 0.006 BOUNDING_INTRON_2

>I:7838610-7838692.I:7837720-7838609.I:7838693-7838771
MXE: I:7838610-7838692 BOUNDING_INTRON_1: I:7837720-7838609 BOUNDING_INTRON_2: I:7838693-7838771
BOUNDING_INTRON_1: I:7837720-7838609
MXE: I:7838610-7838692
BOUNDING_INTRON_2: I:7838693-7838771
WBGene00009276_F30F8.9_F30F8.9_protein-coding J017 chrI:7838693-7838771 1.066 cnd1_T0 pha4_T0 0.084 BOUNDING_INTRON_2
 

>I:9256922-9257134.I:9256452-9256921.I:9257135-9257890
MXE: I:9256922-9257134 BOUNDING_INTRON_1: I:9256452-9256921 BOUNDING_INTRON_2: I:9257135-9257890
BOUNDING_INTRON_1: I:9256452-9256921
MXE: I:9256922-9257134
BOUNDING_INTRON_2: I:9257135-9257890

>I:9257425-9257634.I:9256452-9257424.I:9257635-9257890
MXE: I:9257425-9257634 BOUNDING_INTRON_1: I:9256452-9257424 BOUNDING_INTRON_2: I:9257635-9257890
BOUNDING_INTRON_1: I:9256452-9257424
MXE: I:9257425-9257634
WBGene00009500_F36H2.3_F36H2.3_protein-coding E008 chrI:9257425-9257634 1.295 ceh32_T4 nhr25_T4 0.006 MXE
BOUNDING_INTRON_2: I:9257635-9257890

>I:9257891-9258103.I:9257635-9257890.I:9258104-9257890
MXE: I:9257891-9258103 BOUNDING_INTRON_1: I:9257635-9257890 BOUNDING_INTRON_2: I:9258104-9257890
BOUNDING_INTRON_1: I:9257635-9257890
MXE: I:9257891-9258103
BOUNDING_INTRON_2: I:9258104-9257890

>I:9258239-9258448.I:9257135-9258238.I:9258449-9258781
MXE: I:9258239-9258448 BOUNDING_INTRON_1: I:9257135-9258238 BOUNDING_INTRON_2: I:9258449-9258781
BOUNDING_INTRON_1: I:9257135-9258238
MXE: I:9258239-9258448
WBGene00009500_F36H2.3_F36H2.3_protein-coding E010 chrI:9258239-9258448 1.173 cnd1_T4 nhr25_T4 0.000 MXE
WBGene00009500_F36H2.3_F36H2.3_protein-coding E010 chrI:9258239-9258448 1.786 end1_T4 nhr25_T4 0.022 MXE
WBGene00009500_F36H2.3_F36H2.3_protein-coding E010 chrI:9258239-9258448 1.605 pha4_T4 nhr25_T4 0.000 MXE
BOUNDING_INTRON_2: I:9258449-9258781
WBGene00009500_F36H2.3_F36H2.3_protein-coding J036 chrI:9258449-9258781 2.203 cnd1_T4 nhr25_T4 0.001 BOUNDING_INTRON_2
 

>II:11061249-11061461.II:11061148-11061248.II:11061462-11061841
MXE: II:11061249-11061461 BOUNDING_INTRON_1: II:11061148-11061248 BOUNDING_INTRON_2: II:11061462-11061841
BOUNDING_INTRON_1: II:11061148-11061248
WBGene00006788_F45E10.1_unc-53_protein-coding J035 chrII:11061148-11061248 1.480 cnd1_T2 nhr25_T2 0.000 BOUNDING_INTRON_1
WBGene00006788_F45E10.1_unc-53_protein-coding J035 chrII:11061148-11061248 1.343 cnd1_T3 nhr25_T3 0.000 BOUNDING_INTRON_1
WBGene00006788_F45E10.1_unc-53_protein-coding J035 chrII:11061148-11061248 1.170 tbx37_T3 nhr25_T3 0.028 BOUNDING_INTRON_1
MXE: II:11061249-11061461
WBGene00006788_F45E10.1_unc-53_protein-coding E008 chrII:11061249-11061461 1.091 ceh32_T0 nhr25_T0 0.000 MXE
WBGene00006788_F45E10.1_unc-53_protein-coding E008 chrII:11061249-11061461 1.278 ceh32_T1 nhr25_T1 0.000 MXE
WBGene00006788_F45E10.1_unc-53_protein-coding E008 chrII:11061249-11061461 1.156 ceh32_T2 nhr25_T2 0.000 MXE
WBGene00006788_F45E10.1_unc-53_protein-coding E008 chrII:11061249-11061461 1.117 ceh32_T3 nhr25_T3 0.000 MXE
WBGene00006788_F45E10.1_unc-53_protein-coding E008 chrII:11061249-11061461 1.158 cnd1_T0 nhr25_T0 0.000 MXE
WBGene00006788_F45E10.1_unc-53_protein-coding E008 chrII:11061249-11061461 1.174 cnd1_T1 nhr25_T1 0.000 MXE
WBGene00006788_F45E10.1_unc-53_protein-coding E008 chrII:11061249-11061461 1.449 cnd1_T2 nhr25_T2 0.000 MXE
WBGene00006788_F45E10.1_unc-53_protein-coding E008 chrII:11061249-11061461 1.226 cnd1_T3 nhr25_T3 0.000 MXE
WBGene00006788_F45E10.1_unc-53_protein-coding E008 chrII:11061249-11061461 1.192 end1_T1 nhr25_T1 0.095 MXE
WBGene00006788_F45E10.1_unc-53_protein-coding E008 chrII:11061249-11061461 1.396 pha4_T1 nhr25_T1 0.002 MXE
WBGene00006788_F45E10.1_unc-53_protein-coding E008 chrII:11061249-11061461 1.158 tbx37_T1 nhr25_T1 0.000 MXE
BOUNDING_INTRON_2: II:11061462-11061841

>II:11061613-11061735.II:11061148-11061612.II:11061736-11061841
MXE: II:11061613-11061735 BOUNDING_INTRON_1: II:11061148-11061612 BOUNDING_INTRON_2: II:11061736-11061841
BOUNDING_INTRON_1: II:11061148-11061612
WBGene00006788_F45E10.1_unc-53_protein-coding J036 chrII:11061148-11061612 1.478 hlh1_T3 cnd1_T3 0.000 BOUNDING_INTRON_1
WBGene00006788_F45E10.1_unc-53_protein-coding J036 chrII:11061148-11061612 1.043 hlh1_T4 cnd1_T4 0.000 BOUNDING_INTRON_1
WBGene00006788_F45E10.1_unc-53_protein-coding J036 chrII:11061148-11061612 1.190 hlh1_T4 ceh32_T4 0.000 BOUNDING_INTRON_1
WBGene00006788_F45E10.1_unc-53_protein-coding J036 chrII:11061148-11061612 1.180 nhr25_T3 ceh32_T3 0.000 BOUNDING_INTRON_1
WBGene00006788_F45E10.1_unc-53_protein-coding J036 chrII:11061148-11061612 1.740 nhr25_T3 cnd1_T3 0.000 BOUNDING_INTRON_1
WBGene00006788_F45E10.1_unc-53_protein-coding J036 chrII:11061148-11061612 1.050 nhr25_T4 end1_T4 0.042 BOUNDING_INTRON_1
WBGene00006788_F45E10.1_unc-53_protein-coding J036 chrII:11061148-11061612 1.183 nhr25_T4 cnd1_T4 0.000 BOUNDING_INTRON_1
WBGene00006788_F45E10.1_unc-53_protein-coding J036 chrII:11061148-11061612 1.335 nhr25_T4 ceh32_T4 0.000 BOUNDING_INTRON_1
WBGene00006788_F45E10.1_unc-53_protein-coding J036 chrII:11061148-11061612 1.432 pha4_T3 ceh32_T3 0.001 BOUNDING_INTRON_1
WBGene00006788_F45E10.1_unc-53_protein-coding J036 chrII:11061148-11061612 1.988 pha4_T3 cnd1_T3 0.000 BOUNDING_INTRON_1
WBGene00006788_F45E10.1_unc-53_protein-coding J036 chrII:11061148-11061612 1.339 pha4_T4 cnd1_T4 0.000 BOUNDING_INTRON_1
WBGene00006788_F45E10.1_unc-53_protein-coding J036 chrII:11061148-11061612 1.489 pha4_T4 ceh32_T4 0.000 BOUNDING_INTRON_1
MXE: II:11061613-11061735
BOUNDING_INTRON_2: II:11061736-11061841
 

>II:11133525-11133656.II:11133476-11133524.II:11133657-11134336
MXE: II:11133525-11133656 BOUNDING_INTRON_1: II:11133476-11133524 BOUNDING_INTRON_2: II:11133657-11134336
BOUNDING_INTRON_1: II:11133476-11133524
MXE: II:11133525-11133656
BOUNDING_INTRON_2: II:11133657-11134336

>II:11133703-11133837.II:11133657-11133702.II:11133838-11134223
MXE: II:11133703-11133837 BOUNDING_INTRON_1: II:11133657-11133702 BOUNDING_INTRON_2: II:11133838-11134223
BOUNDING_INTRON_1: II:11133657-11133702
MXE: II:11133703-11133837
BOUNDING_INTRON_2: II:11133838-11134223

>II:11133981-11134112.II:11133657-11133980.II:11134113-11134223
MXE: II:11133981-11134112 BOUNDING_INTRON_1: II:11133657-11133980 BOUNDING_INTRON_2: II:11134113-11134223
BOUNDING_INTRON_1: II:11133657-11133980
MXE: II:11133981-11134112
BOUNDING_INTRON_2: II:11134113-11134223
WBGene00009578_F40F8.5_F40F8.5_protein-coding J025 chrII:11134113-11134223 13.084 ceh32_T4 end1_T4 0.001 BOUNDING_INTRON_2
WBGene00009578_F40F8.5_F40F8.5_protein-coding J025 chrII:11134113-11134223 12.682 hlh1_T4 end1_T4 0.075 BOUNDING_INTRON_2

>II:11134224-11134289.II:11133476-11134223.II:11134290-11134336
MXE: II:11134224-11134289 BOUNDING_INTRON_1: II:11133476-11134223 BOUNDING_INTRON_2: II:11134290-11134336
BOUNDING_INTRON_1: II:11133476-11134223
MXE: II:11134224-11134289
WBGene00009578_F40F8.5_F40F8.5_protein-coding E007 chrII:11134224-11134289 1.038 ceh32_T4 nhr25_T4 0.008 MXE
WBGene00009578_F40F8.5_F40F8.5_protein-coding E007 chrII:11134224-11134289 1.812 ceh32_T4 end1_T4 0.001 MXE
BOUNDING_INTRON_2: II:11134290-11134336
 

>II:14654571-14654777.II:14654459-14654570.II:14654778-14656089
MXE: II:14654571-14654777 BOUNDING_INTRON_1: II:14654459-14654570 BOUNDING_INTRON_2: II:14654778-14656089
BOUNDING_INTRON_1: II:14654459-14654570
MXE: II:14654571-14654777
BOUNDING_INTRON_2: II:14654778-14656089

>II:14655351-14655548.II:14654459-14655350.II:14655549-14656089
MXE: II:14655351-14655548 BOUNDING_INTRON_1: II:14654459-14655350 BOUNDING_INTRON_2: II:14655549-14656089
BOUNDING_INTRON_1: II:14654459-14655350
MXE: II:14655351-14655548
WBGene00006787_ZC101.2_unc-52_protein-coding E020 chrII:14655351-14655548 1.322 ceh32_T4 nhr25_T4 0.008 MXE
WBGene00006787_ZC101.2_unc-52_protein-coding E020 chrII:14655351-14655548 1.813 cnd1_T4 nhr25_T4 0.000 MXE
WBGene00006787_ZC101.2_unc-52_protein-coding E020 chrII:14655351-14655548 1.410 tbx37_T4 nhr25_T4 0.014 MXE
BOUNDING_INTRON_2: II:14655549-14656089

>II:14657213-14657491.II:14658754-14657212.II:14657492-14658037
MXE: II:14657213-14657491 BOUNDING_INTRON_1: II:14658754-14657212 BOUNDING_INTRON_2: II:14657492-14658037
BOUNDING_INTRON_1: II:14658754-14657212
MXE: II:14657213-14657491
WBGene00006787_ZC101.2_unc-52_protein-coding E023 chrII:14657213-14657491 1.642 end1_T0 nhr25_T0 0.006 MXE
WBGene00006787_ZC101.2_unc-52_protein-coding E023 chrII:14657213-14657491 12.923 hlh1_T0 tbx37_T0 0.051 MXE
WBGene00006787_ZC101.2_unc-52_protein-coding E023 chrII:14657213-14657491 1.716 hlh1_T0 nhr25_T0 0.002 MXE
WBGene00006787_ZC101.2_unc-52_protein-coding E023 chrII:14657213-14657491 1.899 hlh1_T0 cnd1_T0 0.081 MXE
WBGene00006787_ZC101.2_unc-52_protein-coding E023 chrII:14657213-14657491 2.247 hlh1_T1 nhr25_T1 0.000 MXE
WBGene00006787_ZC101.2_unc-52_protein-coding E023 chrII:14657213-14657491 2.481 hlh1_T1 tbx37_T1 0.000 MXE
WBGene00006787_ZC101.2_unc-52_protein-coding E023 chrII:14657213-14657491 1.211 hlh1_T1 end1_T1 0.090 MXE
WBGene00006787_ZC101.2_unc-52_protein-coding E023 chrII:14657213-14657491 12.810 hlh1_T1 ceh32_T1 0.000 MXE
WBGene00006787_ZC101.2_unc-52_protein-coding E023 chrII:14657213-14657491 1.982 hlh1_T1 cnd1_T1 0.000 MXE
WBGene00006787_ZC101.2_unc-52_protein-coding E023 chrII:14657213-14657491 1.677 hlh1_T2 pha4_T2 0.008 MXE
WBGene00006787_ZC101.2_unc-52_protein-coding E023 chrII:14657213-14657491 2.191 hlh1_T2 tbx37_T2 0.000 MXE
WBGene00006787_ZC101.2_unc-52_protein-coding E023 chrII:14657213-14657491 2.313 hlh1_T2 nhr25_T2 0.000 MXE
WBGene00006787_ZC101.2_unc-52_protein-coding E023 chrII:14657213-14657491 1.972 hlh1_T2 end1_T2 0.000 MXE
WBGene00006787_ZC101.2_unc-52_protein-coding E023 chrII:14657213-14657491 2.089 hlh1_T2 ceh32_T2 0.000 MXE
WBGene00006787_ZC101.2_unc-52_protein-coding E023 chrII:14657213-14657491 2.608 hlh1_T2 cnd1_T2 0.000 MXE
WBGene00006787_ZC101.2_unc-52_protein-coding E023 chrII:14657213-14657491 2.168 hlh1_T3 pha4_T3 0.000 MXE
WBGene00006787_ZC101.2_unc-52_protein-coding E023 chrII:14657213-14657491 2.253 hlh1_T3 tbx37_T3 0.000 MXE
WBGene00006787_ZC101.2_unc-52_protein-coding E023 chrII:14657213-14657491 2.259 hlh1_T3 nhr25_T3 0.000 MXE
WBGene00006787_ZC101.2_unc-52_protein-coding E023 chrII:14657213-14657491 1.698 hlh1_T3 end1_T3 0.000 MXE
WBGene00006787_ZC101.2_unc-52_protein-coding E023 chrII:14657213-14657491 1.808 hlh1_T3 ceh32_T3 0.000 MXE
WBGene00006787_ZC101.2_unc-52_protein-coding E023 chrII:14657213-14657491 2.063 hlh1_T3 cnd1_T3 0.000 MXE
WBGene00006787_ZC101.2_unc-52_protein-coding E023 chrII:14657213-14657491 2.136 hlh1_T4 tbx37_T4 0.000 MXE
WBGene00006787_ZC101.2_unc-52_protein-coding E023 chrII:14657213-14657491 2.392 hlh1_T4 nhr25_T4 0.000 MXE
WBGene00006787_ZC101.2_unc-52_protein-coding E023 chrII:14657213-14657491 2.551 hlh1_T4 pha4_T4 0.000 MXE
WBGene00006787_ZC101.2_unc-52_protein-coding E023 chrII:14657213-14657491 1.585 hlh1_T4 ceh32_T4 0.000 MXE
WBGene00006787_ZC101.2_unc-52_protein-coding E023 chrII:14657213-14657491 1.864 hlh1_T4 cnd1_T4 0.000 MXE
WBGene00006787_ZC101.2_unc-52_protein-coding E023 chrII:14657213-14657491 1.924 hlh1_T4 end1_T4 0.000 MXE
BOUNDING_INTRON_2: II:14657492-14658037
WBGene00006787_ZC101.2_unc-52_protein-coding J065 chrII:14657492-14658037 13.038 hlh1_T3 tbx37_T3 0.085 BOUNDING_INTRON_2
WBGene00006787_ZC101.2_unc-52_protein-coding J065 chrII:14657492-14658037 12.661 hlh1_T4 tbx37_T4 0.006 BOUNDING_INTRON_2

>II:14657638-14657919.II:14657492-14657637.II:14657920-14658474
MXE: II:14657638-14657919 BOUNDING_INTRON_1: II:14657492-14657637 BOUNDING_INTRON_2: II:14657920-14658474
BOUNDING_INTRON_1: II:14657492-14657637
WBGene00006787_ZC101.2_unc-52_protein-coding J064 chrII:14657492-14657637 13.506 hlh1_T2 tbx37_T2 0.000 BOUNDING_INTRON_1
WBGene00006787_ZC101.2_unc-52_protein-coding J064 chrII:14657492-14657637 2.294 hlh1_T2 nhr25_T2 0.000 BOUNDING_INTRON_1
WBGene00006787_ZC101.2_unc-52_protein-coding J064 chrII:14657492-14657637 1.735 hlh1_T2 ceh32_T2 0.048 BOUNDING_INTRON_1
WBGene00006787_ZC101.2_unc-52_protein-coding J064 chrII:14657492-14657637 1.859 hlh1_T2 cnd1_T2 0.033 BOUNDING_INTRON_1
WBGene00006787_ZC101.2_unc-52_protein-coding J064 chrII:14657492-14657637 2.605 hlh1_T3 nhr25_T3 0.000 BOUNDING_INTRON_1
WBGene00006787_ZC101.2_unc-52_protein-coding J064 chrII:14657492-14657637 2.873 hlh1_T3 tbx37_T3 0.000 BOUNDING_INTRON_1
WBGene00006787_ZC101.2_unc-52_protein-coding J064 chrII:14657492-14657637 1.373 hlh1_T3 cnd1_T3 0.022 BOUNDING_INTRON_1
WBGene00006787_ZC101.2_unc-52_protein-coding J064 chrII:14657492-14657637 2.260 hlh1_T3 ceh32_T3 0.000 BOUNDING_INTRON_1
WBGene00006787_ZC101.2_unc-52_protein-coding J064 chrII:14657492-14657637 2.072 hlh1_T4 nhr25_T4 0.000 BOUNDING_INTRON_1
WBGene00006787_ZC101.2_unc-52_protein-coding J064 chrII:14657492-14657637 2.598 hlh1_T4 tbx37_T4 0.000 BOUNDING_INTRON_1
WBGene00006787_ZC101.2_unc-52_protein-coding J064 chrII:14657492-14657637 2.830 hlh1_T4 pha4_T4 0.000 BOUNDING_INTRON_1
WBGene00006787_ZC101.2_unc-52_protein-coding J064 chrII:14657492-14657637 2.208 hlh1_T4 ceh32_T4 0.000 BOUNDING_INTRON_1
WBGene00006787_ZC101.2_unc-52_protein-coding J064 chrII:14657492-14657637 2.457 hlh1_T4 end1_T4 0.000 BOUNDING_INTRON_1
WBGene00006787_ZC101.2_unc-52_protein-coding J064 chrII:14657492-14657637 2.847 hlh1_T4 cnd1_T4 0.000 BOUNDING_INTRON_1
MXE: II:14657638-14657919
WBGene00006787_ZC101.2_unc-52_protein-coding E024 chrII:14657638-14657919 1.990 hlh1_T0 nhr25_T0 0.005 MXE
WBGene00006787_ZC101.2_unc-52_protein-coding E024 chrII:14657638-14657919 1.509 hlh1_T1 nhr25_T1 0.000 MXE
WBGene00006787_ZC101.2_unc-52_protein-coding E024 chrII:14657638-14657919 1.926 hlh1_T1 tbx37_T1 0.001 MXE
WBGene00006787_ZC101.2_unc-52_protein-coding E024 chrII:14657638-14657919 1.561 hlh1_T1 ceh32_T1 0.046 MXE
WBGene00006787_ZC101.2_unc-52_protein-coding E024 chrII:14657638-14657919 1.578 hlh1_T1 cnd1_T1 0.002 MXE
WBGene00006787_ZC101.2_unc-52_protein-coding E024 chrII:14657638-14657919 12.641 hlh1_T2 pha4_T2 0.043 MXE
WBGene00006787_ZC101.2_unc-52_protein-coding E024 chrII:14657638-14657919 2.201 hlh1_T2 nhr25_T2 0.000 MXE
WBGene00006787_ZC101.2_unc-52_protein-coding E024 chrII:14657638-14657919 2.292 hlh1_T2 tbx37_T2 0.000 MXE
WBGene00006787_ZC101.2_unc-52_protein-coding E024 chrII:14657638-14657919 1.499 hlh1_T2 ceh32_T2 0.001 MXE
WBGene00006787_ZC101.2_unc-52_protein-coding E024 chrII:14657638-14657919 1.878 hlh1_T2 cnd1_T2 0.000 MXE
WBGene00006787_ZC101.2_unc-52_protein-coding E024 chrII:14657638-14657919 1.495 hlh1_T3 pha4_T3 0.001 MXE
WBGene00006787_ZC101.2_unc-52_protein-coding E024 chrII:14657638-14657919 1.872 hlh1_T3 nhr25_T3 0.000 MXE
WBGene00006787_ZC101.2_unc-52_protein-coding E024 chrII:14657638-14657919 2.311 hlh1_T3 tbx37_T3 0.000 MXE
WBGene00006787_ZC101.2_unc-52_protein-coding E024 chrII:14657638-14657919 1.131 hlh1_T3 end1_T3 0.011 MXE
WBGene00006787_ZC101.2_unc-52_protein-coding E024 chrII:14657638-14657919 1.766 hlh1_T3 ceh32_T3 0.000 MXE
WBGene00006787_ZC101.2_unc-52_protein-coding E024 chrII:14657638-14657919 1.962 hlh1_T3 cnd1_T3 0.000 MXE
WBGene00006787_ZC101.2_unc-52_protein-coding E024 chrII:14657638-14657919 2.071 hlh1_T4 nhr25_T4 0.000 MXE
WBGene00006787_ZC101.2_unc-52_protein-coding E024 chrII:14657638-14657919 2.112 hlh1_T4 tbx37_T4 0.000 MXE
WBGene00006787_ZC101.2_unc-52_protein-coding E024 chrII:14657638-14657919 2.294 hlh1_T4 pha4_T4 0.000 MXE
WBGene00006787_ZC101.2_unc-52_protein-coding E024 chrII:14657638-14657919 1.786 hlh1_T4 end1_T4 0.000 MXE
WBGene00006787_ZC101.2_unc-52_protein-coding E024 chrII:14657638-14657919 2.166 hlh1_T4 cnd1_T4 0.000 MXE
WBGene00006787_ZC101.2_unc-52_protein-coding E024 chrII:14657638-14657919 2.354 hlh1_T4 ceh32_T4 0.000 MXE
BOUNDING_INTRON_2: II:14657920-14658474
WBGene00006787_ZC101.2_unc-52_protein-coding J068 chrII:14657920-14658474 12.987 hlh1_T1 tbx37_T1 0.038 BOUNDING_INTRON_2
WBGene00006787_ZC101.2_unc-52_protein-coding J068 chrII:14657920-14658474 13.880 hlh1_T1 nhr25_T1 0.000 BOUNDING_INTRON_2
WBGene00006787_ZC101.2_unc-52_protein-coding J068 chrII:14657920-14658474 12.795 hlh1_T1 cnd1_T1 0.004 BOUNDING_INTRON_2
WBGene00006787_ZC101.2_unc-52_protein-coding J068 chrII:14657920-14658474 13.526 hlh1_T2 tbx37_T2 0.000 BOUNDING_INTRON_2
WBGene00006787_ZC101.2_unc-52_protein-coding J068 chrII:14657920-14658474 14.243 hlh1_T2 nhr25_T2 0.000 BOUNDING_INTRON_2
WBGene00006787_ZC101.2_unc-52_protein-coding J068 chrII:14657920-14658474 13.725 hlh1_T2 cnd1_T2 0.000 BOUNDING_INTRON_2
WBGene00006787_ZC101.2_unc-52_protein-coding J068 chrII:14657920-14658474 1.769 hlh1_T2 ceh32_T2 0.043 BOUNDING_INTRON_2
WBGene00006787_ZC101.2_unc-52_protein-coding J068 chrII:14657920-14658474 13.982 hlh1_T3 nhr25_T3 0.000 BOUNDING_INTRON_2
WBGene00006787_ZC101.2_unc-52_protein-coding J068 chrII:14657920-14658474 1.812 hlh1_T3 pha4_T3 0.042 BOUNDING_INTRON_2
WBGene00006787_ZC101.2_unc-52_protein-coding J068 chrII:14657920-14658474 2.232 hlh1_T3 tbx37_T3 0.000 BOUNDING_INTRON_2
WBGene00006787_ZC101.2_unc-52_protein-coding J068 chrII:14657920-14658474 12.667 hlh1_T3 end1_T3 0.020 BOUNDING_INTRON_2
WBGene00006787_ZC101.2_unc-52_protein-coding J068 chrII:14657920-14658474 2.398 hlh1_T3 ceh32_T3 0.000 BOUNDING_INTRON_2
WBGene00006787_ZC101.2_unc-52_protein-coding J068 chrII:14657920-14658474 2.671 hlh1_T3 cnd1_T3 0.000 BOUNDING_INTRON_2
WBGene00006787_ZC101.2_unc-52_protein-coding J068 chrII:14657920-14658474 2.568 hlh1_T4 tbx37_T4 0.000 BOUNDING_INTRON_2
WBGene00006787_ZC101.2_unc-52_protein-coding J068 chrII:14657920-14658474 2.645 hlh1_T4 pha4_T4 0.000 BOUNDING_INTRON_2
WBGene00006787_ZC101.2_unc-52_protein-coding J068 chrII:14657920-14658474 2.682 hlh1_T4 nhr25_T4 0.000 BOUNDING_INTRON_2
WBGene00006787_ZC101.2_unc-52_protein-coding J068 chrII:14657920-14658474 1.775 hlh1_T4 end1_T4 0.000 BOUNDING_INTRON_2
WBGene00006787_ZC101.2_unc-52_protein-coding J068 chrII:14657920-14658474 2.363 hlh1_T4 cnd1_T4 0.000 BOUNDING_INTRON_2
WBGene00006787_ZC101.2_unc-52_protein-coding J068 chrII:14657920-14658474 2.523 hlh1_T4 ceh32_T4 0.000 BOUNDING_INTRON_2

>II:14658038-14658334.II:14657492-14658037.II:14658335-14658474
MXE: II:14658038-14658334 BOUNDING_INTRON_1: II:14657492-14658037 BOUNDING_INTRON_2: II:14658335-14658474
BOUNDING_INTRON_1: II:14657492-14658037
WBGene00006787_ZC101.2_unc-52_protein-coding J065 chrII:14657492-14658037 13.038 hlh1_T3 tbx37_T3 0.085 BOUNDING_INTRON_1
WBGene00006787_ZC101.2_unc-52_protein-coding J065 chrII:14657492-14658037 12.661 hlh1_T4 tbx37_T4 0.006 BOUNDING_INTRON_1
MXE: II:14658038-14658334
WBGene00006787_ZC101.2_unc-52_protein-coding E025 chrII:14658038-14658334 1.054 ceh32_T1 end1_T1 0.027 MXE
WBGene00006787_ZC101.2_unc-52_protein-coding E025 chrII:14658038-14658334 1.013 ceh32_T4 hlh1_T4 0.000 MXE
WBGene00006787_ZC101.2_unc-52_protein-coding E025 chrII:14658038-14658334 1.064 ceh32_T4 pha4_T4 0.000 MXE
WBGene00006787_ZC101.2_unc-52_protein-coding E025 chrII:14658038-14658334 1.049 nhr25_T4 pha4_T4 0.000 MXE
BOUNDING_INTRON_2: II:14658335-14658474
WBGene00006787_ZC101.2_unc-52_protein-coding J069 chrII:14658335-14658474 1.021 nhr25_T4 pha4_T4 0.000 BOUNDING_INTRON_2
 

>II:166071-166150.II:164827-166070.II:166151-166960
MXE: II:166071-166150 BOUNDING_INTRON_1: II:164827-166070 BOUNDING_INTRON_2: II:166151-166960
BOUNDING_INTRON_1: II:164827-166070
MXE: II:166071-166150
BOUNDING_INTRON_2: II:166151-166960

>II:166753-166905.II:164827-166752.II:166906-166960
MXE: II:166753-166905 BOUNDING_INTRON_1: II:164827-166752 BOUNDING_INTRON_2: II:166906-166960
BOUNDING_INTRON_1: II:164827-166752
WBGene00001340_T01D1.2_etr-1_protein-coding J038 chrII:164827-166752 1.417 ceh32_T1 pha4_T1 0.067 BOUNDING_INTRON_1
WBGene00001340_T01D1.2_etr-1_protein-coding J038 chrII:164827-166752 1.644 hlh1_T1 pha4_T1 0.055 BOUNDING_INTRON_1
WBGene00001340_T01D1.2_etr-1_protein-coding J038 chrII:164827-166752 1.097 hlh1_T3 end1_T3 0.000 BOUNDING_INTRON_1
MXE: II:166753-166905
BOUNDING_INTRON_2: II:166906-166960
 

>II:5205040-5205075.II:5204992-5205039.II:5205076-5206577
MXE: II:5205040-5205075 BOUNDING_INTRON_1: II:5204992-5205039 BOUNDING_INTRON_2: II:5205076-5206577
BOUNDING_INTRON_1: II:5204992-5205039
WBGene00016415_C34F11.3_ampd-1_protein-coding J024 chrII:5204992-5205039 1.485 cnd1_T4 end1_T4 0.046 BOUNDING_INTRON_1
MXE: II:5205040-5205075
WBGene00016415_C34F11.3_ampd-1_protein-coding E008 chrII:5205040-5205075 1.618 cnd1_T4 end1_T4 0.040 MXE
BOUNDING_INTRON_2: II:5205076-5206577

>II:5205444-5205632.II:5204992-5205443.II:5205633-5206577
MXE: II:5205444-5205632 BOUNDING_INTRON_1: II:5204992-5205443 BOUNDING_INTRON_2: II:5205633-5206577
BOUNDING_INTRON_1: II:5204992-5205443
MXE: II:5205444-5205632
WBGene00016415_C34F11.3_ampd-1_protein-coding E009 chrII:5205444-5205632 1.237 ceh32_T4 end1_T4 0.096 MXE
BOUNDING_INTRON_2: II:5205633-5206577
 

>II:6815048-6815187.II:6814978-6815047.II:6815188-6815522
MXE: II:6815048-6815187 BOUNDING_INTRON_1: II:6814978-6815047 BOUNDING_INTRON_2: II:6815188-6815522
BOUNDING_INTRON_1: II:6814978-6815047
MXE: II:6815048-6815187
BOUNDING_INTRON_2: II:6815188-6815522

>II:6815304-6815437.II:6814978-6815303.II:6815438-6815522
MXE: II:6815304-6815437 BOUNDING_INTRON_1: II:6814978-6815303 BOUNDING_INTRON_2: II:6815438-6815522
BOUNDING_INTRON_1: II:6814978-6815303
MXE: II:6815304-6815437
BOUNDING_INTRON_2: II:6815438-6815522
WBGene00004921_F31E8.2_snt-1_protein-coding J017 chrII:6815438-6815522 1.751 hlh1_T4 ceh32_T4 0.021 BOUNDING_INTRON_2
 

>II:8903388-8903494.II:8899985-8903387.II:8903495-8903843
MXE: II:8903388-8903494 BOUNDING_INTRON_1: II:8899985-8903387 BOUNDING_INTRON_2: II:8903495-8903843
BOUNDING_INTRON_1: II:8899985-8903387
WBGene00002251_B0457.1_lat-1_protein-coding J015 chrII:8899985-8903387 1.344 ceh32_T1 end1_T1 0.008 BOUNDING_INTRON_1
WBGene00002251_B0457.1_lat-1_protein-coding J015 chrII:8899985-8903387 13.020 ceh32_T1 pha4_T1 0.000 BOUNDING_INTRON_1
WBGene00002251_B0457.1_lat-1_protein-coding J015 chrII:8899985-8903387 2.232 ceh32_T1 nhr25_T1 0.000 BOUNDING_INTRON_1
WBGene00002251_B0457.1_lat-1_protein-coding J015 chrII:8899985-8903387 1.596 ceh32_T2 end1_T2 0.000 BOUNDING_INTRON_1
WBGene00002251_B0457.1_lat-1_protein-coding J015 chrII:8899985-8903387 1.801 ceh32_T2 pha4_T2 0.000 BOUNDING_INTRON_1
WBGene00002251_B0457.1_lat-1_protein-coding J015 chrII:8899985-8903387 2.280 ceh32_T2 nhr25_T2 0.000 BOUNDING_INTRON_1
WBGene00002251_B0457.1_lat-1_protein-coding J015 chrII:8899985-8903387 1.486 ceh32_T3 nhr25_T3 0.001 BOUNDING_INTRON_1
WBGene00002251_B0457.1_lat-1_protein-coding J015 chrII:8899985-8903387 1.880 ceh32_T3 pha4_T3 0.000 BOUNDING_INTRON_1
WBGene00002251_B0457.1_lat-1_protein-coding J015 chrII:8899985-8903387 2.463 ceh32_T3 end1_T3 0.000 BOUNDING_INTRON_1
WBGene00002251_B0457.1_lat-1_protein-coding J015 chrII:8899985-8903387 1.004 ceh32_T4 nhr25_T4 0.012 BOUNDING_INTRON_1
WBGene00002251_B0457.1_lat-1_protein-coding J015 chrII:8899985-8903387 2.174 ceh32_T4 pha4_T4 0.000 BOUNDING_INTRON_1
WBGene00002251_B0457.1_lat-1_protein-coding J015 chrII:8899985-8903387 12.593 cnd1_T0 end1_T0 0.004 BOUNDING_INTRON_1
WBGene00002251_B0457.1_lat-1_protein-coding J015 chrII:8899985-8903387 2.532 cnd1_T0 nhr25_T0 0.000 BOUNDING_INTRON_1
WBGene00002251_B0457.1_lat-1_protein-coding J015 chrII:8899985-8903387 14.037 cnd1_T1 pha4_T1 0.000 BOUNDING_INTRON_1
WBGene00002251_B0457.1_lat-1_protein-coding J015 chrII:8899985-8903387 1.899 cnd1_T1 end1_T1 0.001 BOUNDING_INTRON_1
WBGene00002251_B0457.1_lat-1_protein-coding J015 chrII:8899985-8903387 2.783 cnd1_T1 nhr25_T1 0.000 BOUNDING_INTRON_1
WBGene00002251_B0457.1_lat-1_protein-coding J015 chrII:8899985-8903387 1.838 cnd1_T2 end1_T2 0.000 BOUNDING_INTRON_1
WBGene00002251_B0457.1_lat-1_protein-coding J015 chrII:8899985-8903387 2.041 cnd1_T2 pha4_T2 0.000 BOUNDING_INTRON_1
WBGene00002251_B0457.1_lat-1_protein-coding J015 chrII:8899985-8903387 2.528 cnd1_T2 nhr25_T2 0.000 BOUNDING_INTRON_1
WBGene00002251_B0457.1_lat-1_protein-coding J015 chrII:8899985-8903387 1.902 cnd1_T3 nhr25_T3 0.000 BOUNDING_INTRON_1
WBGene00002251_B0457.1_lat-1_protein-coding J015 chrII:8899985-8903387 2.291 cnd1_T3 pha4_T3 0.000 BOUNDING_INTRON_1
WBGene00002251_B0457.1_lat-1_protein-coding J015 chrII:8899985-8903387 2.877 cnd1_T3 end1_T3 0.000 BOUNDING_INTRON_1
WBGene00002251_B0457.1_lat-1_protein-coding J015 chrII:8899985-8903387 1.247 cnd1_T4 end1_T4 0.000 BOUNDING_INTRON_1
WBGene00002251_B0457.1_lat-1_protein-coding J015 chrII:8899985-8903387 1.325 cnd1_T4 nhr25_T4 0.000 BOUNDING_INTRON_1
WBGene00002251_B0457.1_lat-1_protein-coding J015 chrII:8899985-8903387 2.507 cnd1_T4 pha4_T4 0.000 BOUNDING_INTRON_1
WBGene00002251_B0457.1_lat-1_protein-coding J015 chrII:8899985-8903387 2.126 hlh1_T0 pha4_T0 0.001 BOUNDING_INTRON_1
WBGene00002251_B0457.1_lat-1_protein-coding J015 chrII:8899985-8903387 3.180 hlh1_T0 nhr25_T0 0.000 BOUNDING_INTRON_1
WBGene00002251_B0457.1_lat-1_protein-coding J015 chrII:8899985-8903387 1.156 hlh1_T0 ceh32_T0 0.019 BOUNDING_INTRON_1
WBGene00002251_B0457.1_lat-1_protein-coding J015 chrII:8899985-8903387 13.481 hlh1_T0 end1_T0 0.000 BOUNDING_INTRON_1
WBGene00002251_B0457.1_lat-1_protein-coding J015 chrII:8899985-8903387 1.358 hlh1_T1 tbx37_T1 0.000 BOUNDING_INTRON_1
WBGene00002251_B0457.1_lat-1_protein-coding J015 chrII:8899985-8903387 14.171 hlh1_T1 pha4_T1 0.000 BOUNDING_INTRON_1
WBGene00002251_B0457.1_lat-1_protein-coding J015 chrII:8899985-8903387 3.145 hlh1_T1 nhr25_T1 0.000 BOUNDING_INTRON_1
WBGene00002251_B0457.1_lat-1_protein-coding J015 chrII:8899985-8903387 2.264 hlh1_T1 end1_T1 0.000 BOUNDING_INTRON_1
WBGene00002251_B0457.1_lat-1_protein-coding J015 chrII:8899985-8903387 2.107 hlh1_T2 pha4_T2 0.000 BOUNDING_INTRON_1
WBGene00002251_B0457.1_lat-1_protein-coding J015 chrII:8899985-8903387 2.578 hlh1_T2 nhr25_T2 0.000 BOUNDING_INTRON_1
WBGene00002251_B0457.1_lat-1_protein-coding J015 chrII:8899985-8903387 1.900 hlh1_T2 end1_T2 0.000 BOUNDING_INTRON_1
WBGene00002251_B0457.1_lat-1_protein-coding J015 chrII:8899985-8903387 2.000 hlh1_T3 nhr25_T3 0.000 BOUNDING_INTRON_1
WBGene00002251_B0457.1_lat-1_protein-coding J015 chrII:8899985-8903387 2.422 hlh1_T3 pha4_T3 0.000 BOUNDING_INTRON_1
WBGene00002251_B0457.1_lat-1_protein-coding J015 chrII:8899985-8903387 2.976 hlh1_T3 end1_T3 0.000 BOUNDING_INTRON_1
WBGene00002251_B0457.1_lat-1_protein-coding J015 chrII:8899985-8903387 1.293 hlh1_T4 nhr25_T4 0.002 BOUNDING_INTRON_1
WBGene00002251_B0457.1_lat-1_protein-coding J015 chrII:8899985-8903387 2.460 hlh1_T4 pha4_T4 0.000 BOUNDING_INTRON_1
WBGene00002251_B0457.1_lat-1_protein-coding J015 chrII:8899985-8903387 1.226 hlh1_T4 end1_T4 0.009 BOUNDING_INTRON_1
WBGene00002251_B0457.1_lat-1_protein-coding J015 chrII:8899985-8903387 1.172 nhr25_T4 pha4_T4 0.087 BOUNDING_INTRON_1
WBGene00002251_B0457.1_lat-1_protein-coding J015 chrII:8899985-8903387 2.174 tbx37_T0 nhr25_T0 0.002 BOUNDING_INTRON_1
WBGene00002251_B0457.1_lat-1_protein-coding J015 chrII:8899985-8903387 1.794 tbx37_T1 nhr25_T1 0.000 BOUNDING_INTRON_1
WBGene00002251_B0457.1_lat-1_protein-coding J015 chrII:8899985-8903387 1.040 tbx37_T2 end1_T2 0.057 BOUNDING_INTRON_1
WBGene00002251_B0457.1_lat-1_protein-coding J015 chrII:8899985-8903387 1.731 tbx37_T2 nhr25_T2 0.000 BOUNDING_INTRON_1
WBGene00002251_B0457.1_lat-1_protein-coding J015 chrII:8899985-8903387 1.299 tbx37_T3 nhr25_T3 0.054 BOUNDING_INTRON_1
WBGene00002251_B0457.1_lat-1_protein-coding J015 chrII:8899985-8903387 2.279 tbx37_T3 end1_T3 0.000 BOUNDING_INTRON_1
WBGene00002251_B0457.1_lat-1_protein-coding J015 chrII:8899985-8903387 1.052 tbx37_T4 nhr25_T4 0.043 BOUNDING_INTRON_1
MXE: II:8903388-8903494
WBGene00002251_B0457.1_lat-1_protein-coding E004 chrII:8903388-8903494 1.058 ceh32_T0 nhr25_T0 0.092 MXE
WBGene00002251_B0457.1_lat-1_protein-coding E004 chrII:8903388-8903494 1.646 ceh32_T1 end1_T1 0.000 MXE
WBGene00002251_B0457.1_lat-1_protein-coding E004 chrII:8903388-8903494 1.940 ceh32_T1 nhr25_T1 0.000 MXE
WBGene00002251_B0457.1_lat-1_protein-coding E004 chrII:8903388-8903494 1.978 ceh32_T1 pha4_T1 0.000 MXE
WBGene00002251_B0457.1_lat-1_protein-coding E004 chrII:8903388-8903494 1.120 ceh32_T2 end1_T2 0.016 MXE
WBGene00002251_B0457.1_lat-1_protein-coding E004 chrII:8903388-8903494 1.917 ceh32_T2 pha4_T2 0.000 MXE
WBGene00002251_B0457.1_lat-1_protein-coding E004 chrII:8903388-8903494 2.219 ceh32_T2 nhr25_T2 0.000 MXE
WBGene00002251_B0457.1_lat-1_protein-coding E004 chrII:8903388-8903494 1.691 ceh32_T3 pha4_T3 0.000 MXE
WBGene00002251_B0457.1_lat-1_protein-coding E004 chrII:8903388-8903494 1.737 ceh32_T3 nhr25_T3 0.000 MXE
WBGene00002251_B0457.1_lat-1_protein-coding E004 chrII:8903388-8903494 2.168 ceh32_T3 end1_T3 0.000 MXE
WBGene00002251_B0457.1_lat-1_protein-coding E004 chrII:8903388-8903494 1.269 ceh32_T4 nhr25_T4 0.000 MXE
WBGene00002251_B0457.1_lat-1_protein-coding E004 chrII:8903388-8903494 1.461 ceh32_T4 end1_T4 0.000 MXE
WBGene00002251_B0457.1_lat-1_protein-coding E004 chrII:8903388-8903494 2.101 ceh32_T4 pha4_T4 0.000 MXE
WBGene00002251_B0457.1_lat-1_protein-coding E004 chrII:8903388-8903494 1.410 cnd1_T0 end1_T0 0.001 MXE
WBGene00002251_B0457.1_lat-1_protein-coding E004 chrII:8903388-8903494 1.839 cnd1_T0 nhr25_T0 0.000 MXE
WBGene00002251_B0457.1_lat-1_protein-coding E004 chrII:8903388-8903494 1.914 cnd1_T0 pha4_T0 0.001 MXE
WBGene00002251_B0457.1_lat-1_protein-coding E004 chrII:8903388-8903494 2.009 cnd1_T1 end1_T1 0.000 MXE
WBGene00002251_B0457.1_lat-1_protein-coding E004 chrII:8903388-8903494 2.286 cnd1_T1 nhr25_T1 0.000 MXE
WBGene00002251_B0457.1_lat-1_protein-coding E004 chrII:8903388-8903494 2.327 cnd1_T1 pha4_T1 0.000 MXE
WBGene00002251_B0457.1_lat-1_protein-coding E004 chrII:8903388-8903494 1.270 cnd1_T2 end1_T2 0.006 MXE
WBGene00002251_B0457.1_lat-1_protein-coding E004 chrII:8903388-8903494 2.088 cnd1_T2 pha4_T2 0.000 MXE
WBGene00002251_B0457.1_lat-1_protein-coding E004 chrII:8903388-8903494 2.394 cnd1_T2 nhr25_T2 0.000 MXE
WBGene00002251_B0457.1_lat-1_protein-coding E004 chrII:8903388-8903494 1.887 cnd1_T3 pha4_T3 0.000 MXE
WBGene00002251_B0457.1_lat-1_protein-coding E004 chrII:8903388-8903494 1.928 cnd1_T3 nhr25_T3 0.000 MXE
WBGene00002251_B0457.1_lat-1_protein-coding E004 chrII:8903388-8903494 2.362 cnd1_T3 end1_T3 0.000 MXE
WBGene00002251_B0457.1_lat-1_protein-coding E004 chrII:8903388-8903494 1.417 cnd1_T4 nhr25_T4 0.000 MXE
WBGene00002251_B0457.1_lat-1_protein-coding E004 chrII:8903388-8903494 1.621 cnd1_T4 end1_T4 0.000 MXE
WBGene00002251_B0457.1_lat-1_protein-coding E004 chrII:8903388-8903494 2.271 cnd1_T4 pha4_T4 0.000 MXE
WBGene00002251_B0457.1_lat-1_protein-coding E004 chrII:8903388-8903494 1.014 hlh1_T0 tbx37_T0 0.000 MXE
WBGene00002251_B0457.1_lat-1_protein-coding E004 chrII:8903388-8903494 2.313 hlh1_T0 nhr25_T0 0.000 MXE
WBGene00002251_B0457.1_lat-1_protein-coding E004 chrII:8903388-8903494 2.384 hlh1_T0 pha4_T0 0.000 MXE
WBGene00002251_B0457.1_lat-1_protein-coding E004 chrII:8903388-8903494 1.251 hlh1_T0 ceh32_T0 0.000 MXE
WBGene00002251_B0457.1_lat-1_protein-coding E004 chrII:8903388-8903494 1.879 hlh1_T0 end1_T0 0.000 MXE
WBGene00002251_B0457.1_lat-1_protein-coding E004 chrII:8903388-8903494 1.401 hlh1_T1 tbx37_T1 0.000 MXE
WBGene00002251_B0457.1_lat-1_protein-coding E004 chrII:8903388-8903494 2.637 hlh1_T1 nhr25_T1 0.000 MXE
WBGene00002251_B0457.1_lat-1_protein-coding E004 chrII:8903388-8903494 2.681 hlh1_T1 pha4_T1 0.000 MXE
WBGene00002251_B0457.1_lat-1_protein-coding E004 chrII:8903388-8903494 2.356 hlh1_T1 end1_T1 0.000 MXE
WBGene00002251_B0457.1_lat-1_protein-coding E004 chrII:8903388-8903494 1.076 hlh1_T2 tbx37_T2 0.000 MXE
WBGene00002251_B0457.1_lat-1_protein-coding E004 chrII:8903388-8903494 2.117 hlh1_T2 pha4_T2 0.000 MXE
WBGene00002251_B0457.1_lat-1_protein-coding E004 chrII:8903388-8903494 2.416 hlh1_T2 nhr25_T2 0.000 MXE
WBGene00002251_B0457.1_lat-1_protein-coding E004 chrII:8903388-8903494 1.314 hlh1_T2 end1_T2 0.003 MXE
WBGene00002251_B0457.1_lat-1_protein-coding E004 chrII:8903388-8903494 1.859 hlh1_T3 pha4_T3 0.000 MXE
WBGene00002251_B0457.1_lat-1_protein-coding E004 chrII:8903388-8903494 1.908 hlh1_T3 nhr25_T3 0.000 MXE
WBGene00002251_B0457.1_lat-1_protein-coding E004 chrII:8903388-8903494 2.340 hlh1_T3 end1_T3 0.000 MXE
WBGene00002251_B0457.1_lat-1_protein-coding E004 chrII:8903388-8903494 1.337 hlh1_T4 nhr25_T4 0.000 MXE
WBGene00002251_B0457.1_lat-1_protein-coding E004 chrII:8903388-8903494 2.158 hlh1_T4 pha4_T4 0.000 MXE
WBGene00002251_B0457.1_lat-1_protein-coding E004 chrII:8903388-8903494 1.509 hlh1_T4 end1_T4 0.000 MXE
WBGene00002251_B0457.1_lat-1_protein-coding E004 chrII:8903388-8903494 1.295 tbx37_T0 nhr25_T0 0.000 MXE
WBGene00002251_B0457.1_lat-1_protein-coding E004 chrII:8903388-8903494 1.241 tbx37_T1 nhr25_T1 0.005 MXE
WBGene00002251_B0457.1_lat-1_protein-coding E004 chrII:8903388-8903494 1.371 tbx37_T2 nhr25_T2 0.000 MXE
WBGene00002251_B0457.1_lat-1_protein-coding E004 chrII:8903388-8903494 1.380 tbx37_T3 nhr25_T3 0.000 MXE
WBGene00002251_B0457.1_lat-1_protein-coding E004 chrII:8903388-8903494 1.815 tbx37_T3 end1_T3 0.000 MXE
WBGene00002251_B0457.1_lat-1_protein-coding E004 chrII:8903388-8903494 1.087 tbx37_T4 nhr25_T4 0.028 MXE
WBGene00002251_B0457.1_lat-1_protein-coding E004 chrII:8903388-8903494 1.285 tbx37_T4 end1_T4 0.029 MXE
BOUNDING_INTRON_2: II:8903495-8903843
WBGene00002251_B0457.1_lat-1_protein-coding J018 chrII:8903495-8903843 1.754 ceh32_T1 pha4_T1 0.000 BOUNDING_INTRON_2
WBGene00002251_B0457.1_lat-1_protein-coding J018 chrII:8903495-8903843 1.823 ceh32_T1 end1_T1 0.000 BOUNDING_INTRON_2
WBGene00002251_B0457.1_lat-1_protein-coding J018 chrII:8903495-8903843 3.096 ceh32_T1 nhr25_T1 0.000 BOUNDING_INTRON_2
WBGene00002251_B0457.1_lat-1_protein-coding J018 chrII:8903495-8903843 2.807 ceh32_T2 nhr25_T2 0.000 BOUNDING_INTRON_2
WBGene00002251_B0457.1_lat-1_protein-coding J018 chrII:8903495-8903843 2.869 ceh32_T2 pha4_T2 0.000 BOUNDING_INTRON_2
WBGene00002251_B0457.1_lat-1_protein-coding J018 chrII:8903495-8903843 2.119 ceh32_T3 end1_T3 0.000 BOUNDING_INTRON_2
WBGene00002251_B0457.1_lat-1_protein-coding J018 chrII:8903495-8903843 2.174 ceh32_T3 nhr25_T3 0.000 BOUNDING_INTRON_2
WBGene00002251_B0457.1_lat-1_protein-coding J018 chrII:8903495-8903843 2.248 ceh32_T3 pha4_T3 0.000 BOUNDING_INTRON_2
WBGene00002251_B0457.1_lat-1_protein-coding J018 chrII:8903495-8903843 1.648 ceh32_T4 nhr25_T4 0.000 BOUNDING_INTRON_2
WBGene00002251_B0457.1_lat-1_protein-coding J018 chrII:8903495-8903843 1.748 ceh32_T4 end1_T4 0.000 BOUNDING_INTRON_2
WBGene00002251_B0457.1_lat-1_protein-coding J018 chrII:8903495-8903843 2.144 ceh32_T4 pha4_T4 0.000 BOUNDING_INTRON_2
WBGene00002251_B0457.1_lat-1_protein-coding J018 chrII:8903495-8903843 12.783 cnd1_T0 pha4_T0 0.005 BOUNDING_INTRON_2
WBGene00002251_B0457.1_lat-1_protein-coding J018 chrII:8903495-8903843 1.806 cnd1_T0 end1_T0 0.006 BOUNDING_INTRON_2
WBGene00002251_B0457.1_lat-1_protein-coding J018 chrII:8903495-8903843 3.452 cnd1_T0 nhr25_T0 0.000 BOUNDING_INTRON_2
WBGene00002251_B0457.1_lat-1_protein-coding J018 chrII:8903495-8903843 1.838 cnd1_T1 pha4_T1 0.000 BOUNDING_INTRON_2
WBGene00002251_B0457.1_lat-1_protein-coding J018 chrII:8903495-8903843 1.926 cnd1_T1 end1_T1 0.000 BOUNDING_INTRON_2
WBGene00002251_B0457.1_lat-1_protein-coding J018 chrII:8903495-8903843 3.184 cnd1_T1 nhr25_T1 0.000 BOUNDING_INTRON_2
WBGene00002251_B0457.1_lat-1_protein-coding J018 chrII:8903495-8903843 2.981 cnd1_T2 nhr25_T2 0.000 BOUNDING_INTRON_2
WBGene00002251_B0457.1_lat-1_protein-coding J018 chrII:8903495-8903843 3.042 cnd1_T2 pha4_T2 0.000 BOUNDING_INTRON_2
WBGene00002251_B0457.1_lat-1_protein-coding J018 chrII:8903495-8903843 2.231 cnd1_T3 end1_T3 0.000 BOUNDING_INTRON_2
WBGene00002251_B0457.1_lat-1_protein-coding J018 chrII:8903495-8903843 2.282 cnd1_T3 nhr25_T3 0.000 BOUNDING_INTRON_2
WBGene00002251_B0457.1_lat-1_protein-coding J018 chrII:8903495-8903843 2.361 cnd1_T3 pha4_T3 0.000 BOUNDING_INTRON_2
WBGene00002251_B0457.1_lat-1_protein-coding J018 chrII:8903495-8903843 1.751 cnd1_T4 nhr25_T4 0.000 BOUNDING_INTRON_2
WBGene00002251_B0457.1_lat-1_protein-coding J018 chrII:8903495-8903843 1.830 cnd1_T4 end1_T4 0.000 BOUNDING_INTRON_2
WBGene00002251_B0457.1_lat-1_protein-coding J018 chrII:8903495-8903843 2.255 cnd1_T4 pha4_T4 0.000 BOUNDING_INTRON_2
WBGene00002251_B0457.1_lat-1_protein-coding J018 chrII:8903495-8903843 1.239 hlh1_T0 tbx37_T0 0.000 BOUNDING_INTRON_2
WBGene00002251_B0457.1_lat-1_protein-coding J018 chrII:8903495-8903843 13.308 hlh1_T0 pha4_T0 0.000 BOUNDING_INTRON_2
WBGene00002251_B0457.1_lat-1_protein-coding J018 chrII:8903495-8903843 3.746 hlh1_T0 nhr25_T0 0.000 BOUNDING_INTRON_2
WBGene00002251_B0457.1_lat-1_protein-coding J018 chrII:8903495-8903843 1.438 hlh1_T0 ceh32_T0 0.001 BOUNDING_INTRON_2
WBGene00002251_B0457.1_lat-1_protein-coding J018 chrII:8903495-8903843 2.098 hlh1_T0 end1_T0 0.000 BOUNDING_INTRON_2
WBGene00002251_B0457.1_lat-1_protein-coding J018 chrII:8903495-8903843 1.579 hlh1_T1 tbx37_T1 0.000 BOUNDING_INTRON_2
WBGene00002251_B0457.1_lat-1_protein-coding J018 chrII:8903495-8903843 2.144 hlh1_T1 pha4_T1 0.000 BOUNDING_INTRON_2
WBGene00002251_B0457.1_lat-1_protein-coding J018 chrII:8903495-8903843 3.483 hlh1_T1 nhr25_T1 0.000 BOUNDING_INTRON_2
WBGene00002251_B0457.1_lat-1_protein-coding J018 chrII:8903495-8903843 2.225 hlh1_T1 end1_T1 0.000 BOUNDING_INTRON_2
WBGene00002251_B0457.1_lat-1_protein-coding J018 chrII:8903495-8903843 1.105 hlh1_T2 tbx37_T2 0.000 BOUNDING_INTRON_2
WBGene00002251_B0457.1_lat-1_protein-coding J018 chrII:8903495-8903843 2.826 hlh1_T2 nhr25_T2 0.000 BOUNDING_INTRON_2
WBGene00002251_B0457.1_lat-1_protein-coding J018 chrII:8903495-8903843 2.897 hlh1_T2 pha4_T2 0.000 BOUNDING_INTRON_2
WBGene00002251_B0457.1_lat-1_protein-coding J018 chrII:8903495-8903843 2.046 hlh1_T3 nhr25_T3 0.000 BOUNDING_INTRON_2
WBGene00002251_B0457.1_lat-1_protein-coding J018 chrII:8903495-8903843 2.128 hlh1_T3 pha4_T3 0.000 BOUNDING_INTRON_2
WBGene00002251_B0457.1_lat-1_protein-coding J018 chrII:8903495-8903843 1.997 hlh1_T3 end1_T3 0.000 BOUNDING_INTRON_2
WBGene00002251_B0457.1_lat-1_protein-coding J018 chrII:8903495-8903843 1.560 hlh1_T4 nhr25_T4 0.000 BOUNDING_INTRON_2
WBGene00002251_B0457.1_lat-1_protein-coding J018 chrII:8903495-8903843 2.042 hlh1_T4 pha4_T4 0.000 BOUNDING_INTRON_2
WBGene00002251_B0457.1_lat-1_protein-coding J018 chrII:8903495-8903843 1.647 hlh1_T4 end1_T4 0.000 BOUNDING_INTRON_2
WBGene00002251_B0457.1_lat-1_protein-coding J018 chrII:8903495-8903843 2.491 tbx37_T0 nhr25_T0 0.002 BOUNDING_INTRON_2
WBGene00002251_B0457.1_lat-1_protein-coding J018 chrII:8903495-8903843 1.720 tbx37_T2 nhr25_T2 0.000 BOUNDING_INTRON_2
WBGene00002251_B0457.1_lat-1_protein-coding J018 chrII:8903495-8903843 1.651 tbx37_T3 end1_T3 0.000 BOUNDING_INTRON_2
WBGene00002251_B0457.1_lat-1_protein-coding J018 chrII:8903495-8903843 1.698 tbx37_T3 nhr25_T3 0.000 BOUNDING_INTRON_2
WBGene00002251_B0457.1_lat-1_protein-coding J018 chrII:8903495-8903843 1.280 tbx37_T4 nhr25_T4 0.018 BOUNDING_INTRON_2
WBGene00002251_B0457.1_lat-1_protein-coding J018 chrII:8903495-8903843 1.416 tbx37_T4 end1_T4 0.041 BOUNDING_INTRON_2

>II:8903607-8903719.II:8899985-8903606.II:8903720-8903843
MXE: II:8903607-8903719 BOUNDING_INTRON_1: II:8899985-8903606 BOUNDING_INTRON_2: II:8903720-8903843
BOUNDING_INTRON_1: II:8899985-8903606
WBGene00002251_B0457.1_lat-1_protein-coding J016 chrII:8899985-8903606 1.124 end1_T4 cnd1_T4 0.000 BOUNDING_INTRON_1
WBGene00002251_B0457.1_lat-1_protein-coding J016 chrII:8899985-8903606 1.389 nhr25_T4 cnd1_T4 0.000 BOUNDING_INTRON_1
WBGene00002251_B0457.1_lat-1_protein-coding J016 chrII:8899985-8903606 1.281 pha4_T4 cnd1_T4 0.000 BOUNDING_INTRON_1
MXE: II:8903607-8903719
WBGene00002251_B0457.1_lat-1_protein-coding E005 chrII:8903607-8903719 1.057 end1_T4 cnd1_T4 0.000 MXE
WBGene00002251_B0457.1_lat-1_protein-coding E005 chrII:8903607-8903719 1.135 nhr25_T4 cnd1_T4 0.000 MXE
WBGene00002251_B0457.1_lat-1_protein-coding E005 chrII:8903607-8903719 1.118 pha4_T4 cnd1_T4 0.000 MXE
BOUNDING_INTRON_2: II:8903720-8903843
WBGene00002251_B0457.1_lat-1_protein-coding J019 chrII:8903720-8903843 1.142 pha4_T4 cnd1_T4 0.000 BOUNDING_INTRON_2
 

>III:13200771-13200881.III:13197739-13200770.III:13200882-13203865
MXE: III:13200771-13200881 BOUNDING_INTRON_1: III:13197739-13200770 BOUNDING_INTRON_2: III:13200882-13203865
BOUNDING_INTRON_1: III:13197739-13200770
WBGene00001630_Y39E4B.12_gly-5_protein-coding J023 chrIII:13197739-13200770 1.096 end1_T0 tbx37_T0 0.088 BOUNDING_INTRON_1
WBGene00001630_Y39E4B.12_gly-5_protein-coding J023 chrIII:13197739-13200770 1.118 end1_T0 nhr25_T0 0.079 BOUNDING_INTRON_1
WBGene00001630_Y39E4B.12_gly-5_protein-coding J023 chrIII:13197739-13200770 1.764 end1_T0 cnd1_T0 0.099 BOUNDING_INTRON_1
WBGene00001630_Y39E4B.12_gly-5_protein-coding J023 chrIII:13197739-13200770 1.295 end1_T1 nhr25_T1 0.073 BOUNDING_INTRON_1
WBGene00001630_Y39E4B.12_gly-5_protein-coding J023 chrIII:13197739-13200770 1.670 end1_T1 tbx37_T1 0.021 BOUNDING_INTRON_1
WBGene00001630_Y39E4B.12_gly-5_protein-coding J023 chrIII:13197739-13200770 12.871 end1_T1 cnd1_T1 0.039 BOUNDING_INTRON_1
WBGene00001630_Y39E4B.12_gly-5_protein-coding J023 chrIII:13197739-13200770 1.388 end1_T2 ceh32_T2 0.057 BOUNDING_INTRON_1
WBGene00001630_Y39E4B.12_gly-5_protein-coding J023 chrIII:13197739-13200770 2.195 end1_T2 cnd1_T2 0.000 BOUNDING_INTRON_1
WBGene00001630_Y39E4B.12_gly-5_protein-coding J023 chrIII:13197739-13200770 1.781 end1_T3 cnd1_T3 0.000 BOUNDING_INTRON_1
WBGene00001630_Y39E4B.12_gly-5_protein-coding J023 chrIII:13197739-13200770 1.235 end1_T4 cnd1_T4 0.000 BOUNDING_INTRON_1
MXE: III:13200771-13200881
WBGene00001630_Y39E4B.12_gly-5_protein-coding E010 chrIII:13200771-13200881 1.163 end1_T2 tbx37_T2 0.000 MXE
WBGene00001630_Y39E4B.12_gly-5_protein-coding E010 chrIII:13200771-13200881 1.245 end1_T2 ceh32_T2 0.002 MXE
WBGene00001630_Y39E4B.12_gly-5_protein-coding E010 chrIII:13200771-13200881 1.644 end1_T2 cnd1_T2 0.000 MXE
WBGene00001630_Y39E4B.12_gly-5_protein-coding E010 chrIII:13200771-13200881 1.076 end1_T3 nhr25_T3 0.000 MXE
WBGene00001630_Y39E4B.12_gly-5_protein-coding E010 chrIII:13200771-13200881 1.880 end1_T3 cnd1_T3 0.000 MXE
WBGene00001630_Y39E4B.12_gly-5_protein-coding E010 chrIII:13200771-13200881 1.005 end1_T4 nhr25_T4 0.000 MXE
WBGene00001630_Y39E4B.12_gly-5_protein-coding E010 chrIII:13200771-13200881 1.175 end1_T4 cnd1_T4 0.000 MXE
WBGene00001630_Y39E4B.12_gly-5_protein-coding E010 chrIII:13200771-13200881 1.217 hlh1_T2 cnd1_T2 0.038 MXE
WBGene00001630_Y39E4B.12_gly-5_protein-coding E010 chrIII:13200771-13200881 1.457 hlh1_T3 cnd1_T3 0.036 MXE
WBGene00001630_Y39E4B.12_gly-5_protein-coding E010 chrIII:13200771-13200881 1.177 pha4_T3 cnd1_T3 0.000 MXE
BOUNDING_INTRON_2: III:13200882-13203865
WBGene00001630_Y39E4B.12_gly-5_protein-coding J026 chrIII:13200882-13203865 1.334 end1_T2 nhr25_T2 0.002 BOUNDING_INTRON_2
WBGene00001630_Y39E4B.12_gly-5_protein-coding J026 chrIII:13200882-13203865 1.470 end1_T2 ceh32_T2 0.034 BOUNDING_INTRON_2
WBGene00001630_Y39E4B.12_gly-5_protein-coding J026 chrIII:13200882-13203865 1.484 end1_T2 cnd1_T2 0.001 BOUNDING_INTRON_2
WBGene00001630_Y39E4B.12_gly-5_protein-coding J026 chrIII:13200882-13203865 1.730 end1_T3 cnd1_T3 0.000 BOUNDING_INTRON_2
WBGene00001630_Y39E4B.12_gly-5_protein-coding J026 chrIII:13200882-13203865 1.307 end1_T4 cnd1_T4 0.000 BOUNDING_INTRON_2
WBGene00001630_Y39E4B.12_gly-5_protein-coding J026 chrIII:13200882-13203865 1.541 hlh1_T3 cnd1_T3 0.000 BOUNDING_INTRON_2

>III:13200916-13201020.III:13197739-13200915.III:13201021-13203865
MXE: III:13200916-13201020 BOUNDING_INTRON_1: III:13197739-13200915 BOUNDING_INTRON_2: III:13201021-13203865
BOUNDING_INTRON_1: III:13197739-13200915
MXE: III:13200916-13201020
BOUNDING_INTRON_2: III:13201021-13203865
WBGene00001630_Y39E4B.12_gly-5_protein-coding J027 chrIII:13201021-13203865 1.010 ceh32_T4 end1_T4 0.000 BOUNDING_INTRON_2

>III:13202487-13202588.III:13197739-13202486.III:13202589-13203865
MXE: III:13202487-13202588 BOUNDING_INTRON_1: III:13197739-13202486 BOUNDING_INTRON_2: III:13202589-13203865
BOUNDING_INTRON_1: III:13197739-13202486
WBGene00001630_Y39E4B.12_gly-5_protein-coding J025 chrIII:13197739-13202486 1.803 ceh32_T4 pha4_T4 0.000 BOUNDING_INTRON_1
WBGene00001630_Y39E4B.12_gly-5_protein-coding J025 chrIII:13197739-13202486 2.351 ceh32_T4 end1_T4 0.000 BOUNDING_INTRON_1
WBGene00001630_Y39E4B.12_gly-5_protein-coding J025 chrIII:13197739-13202486 3.005 cnd1_T3 end1_T3 0.000 BOUNDING_INTRON_1
WBGene00001630_Y39E4B.12_gly-5_protein-coding J025 chrIII:13197739-13202486 1.809 cnd1_T4 pha4_T4 0.000 BOUNDING_INTRON_1
WBGene00001630_Y39E4B.12_gly-5_protein-coding J025 chrIII:13197739-13202486 2.363 cnd1_T4 end1_T4 0.000 BOUNDING_INTRON_1
WBGene00001630_Y39E4B.12_gly-5_protein-coding J025 chrIII:13197739-13202486 13.144 nhr25_T1 end1_T1 0.000 BOUNDING_INTRON_1
WBGene00001630_Y39E4B.12_gly-5_protein-coding J025 chrIII:13197739-13202486 1.760 nhr25_T4 pha4_T4 0.000 BOUNDING_INTRON_1
WBGene00001630_Y39E4B.12_gly-5_protein-coding J025 chrIII:13197739-13202486 2.313 nhr25_T4 end1_T4 0.000 BOUNDING_INTRON_1
WBGene00001630_Y39E4B.12_gly-5_protein-coding J025 chrIII:13197739-13202486 1.667 tbx37_T4 end1_T4 0.000 BOUNDING_INTRON_1
MXE: III:13202487-13202588
WBGene00001630_Y39E4B.12_gly-5_protein-coding E012 chrIII:13202487-13202588 1.449 ceh32_T3 pha4_T3 0.017 MXE
WBGene00001630_Y39E4B.12_gly-5_protein-coding E012 chrIII:13202487-13202588 3.235 ceh32_T3 end1_T3 0.000 MXE
WBGene00001630_Y39E4B.12_gly-5_protein-coding E012 chrIII:13202487-13202588 1.786 ceh32_T4 pha4_T4 0.000 MXE
WBGene00001630_Y39E4B.12_gly-5_protein-coding E012 chrIII:13202487-13202588 2.321 ceh32_T4 end1_T4 0.000 MXE
WBGene00001630_Y39E4B.12_gly-5_protein-coding E012 chrIII:13202487-13202588 1.396 cnd1_T3 pha4_T3 0.008 MXE
WBGene00001630_Y39E4B.12_gly-5_protein-coding E012 chrIII:13202487-13202588 3.194 cnd1_T3 end1_T3 0.000 MXE
WBGene00001630_Y39E4B.12_gly-5_protein-coding E012 chrIII:13202487-13202588 1.778 cnd1_T4 pha4_T4 0.000 MXE
WBGene00001630_Y39E4B.12_gly-5_protein-coding E012 chrIII:13202487-13202588 2.314 cnd1_T4 end1_T4 0.000 MXE
WBGene00001630_Y39E4B.12_gly-5_protein-coding E012 chrIII:13202487-13202588 1.320 hlh1_T4 pha4_T4 0.090 MXE
WBGene00001630_Y39E4B.12_gly-5_protein-coding E012 chrIII:13202487-13202588 1.847 hlh1_T4 end1_T4 0.012 MXE
WBGene00001630_Y39E4B.12_gly-5_protein-coding E012 chrIII:13202487-13202588 12.752 nhr25_T0 pha4_T0 0.002 MXE
WBGene00001630_Y39E4B.12_gly-5_protein-coding E012 chrIII:13202487-13202588 2.434 nhr25_T0 end1_T0 0.000 MXE
WBGene00001630_Y39E4B.12_gly-5_protein-coding E012 chrIII:13202487-13202588 13.646 nhr25_T1 pha4_T1 0.000 MXE
WBGene00001630_Y39E4B.12_gly-5_protein-coding E012 chrIII:13202487-13202588 1.459 nhr25_T1 ceh32_T1 0.040 MXE
WBGene00001630_Y39E4B.12_gly-5_protein-coding E012 chrIII:13202487-13202588 13.627 nhr25_T1 end1_T1 0.000 MXE
WBGene00001630_Y39E4B.12_gly-5_protein-coding E012 chrIII:13202487-13202588 1.097 nhr25_T2 tbx37_T2 0.000 MXE
WBGene00001630_Y39E4B.12_gly-5_protein-coding E012 chrIII:13202487-13202588 1.840 nhr25_T2 pha4_T2 0.000 MXE
WBGene00001630_Y39E4B.12_gly-5_protein-coding E012 chrIII:13202487-13202588 1.085 nhr25_T2 hlh1_T2 0.015 MXE
WBGene00001630_Y39E4B.12_gly-5_protein-coding E012 chrIII:13202487-13202588 12.969 nhr25_T2 ceh32_T2 0.000 MXE
WBGene00001630_Y39E4B.12_gly-5_protein-coding E012 chrIII:13202487-13202588 2.641 nhr25_T2 end1_T2 0.000 MXE
WBGene00001630_Y39E4B.12_gly-5_protein-coding E012 chrIII:13202487-13202588 1.427 nhr25_T3 pha4_T3 0.016 MXE
WBGene00001630_Y39E4B.12_gly-5_protein-coding E012 chrIII:13202487-13202588 3.221 nhr25_T3 end1_T3 0.000 MXE
WBGene00001630_Y39E4B.12_gly-5_protein-coding E012 chrIII:13202487-13202588 1.791 nhr25_T4 pha4_T4 0.000 MXE
WBGene00001630_Y39E4B.12_gly-5_protein-coding E012 chrIII:13202487-13202588 2.324 nhr25_T4 end1_T4 0.000 MXE
WBGene00001630_Y39E4B.12_gly-5_protein-coding E012 chrIII:13202487-13202588 2.658 tbx37_T3 end1_T3 0.000 MXE
WBGene00001630_Y39E4B.12_gly-5_protein-coding E012 chrIII:13202487-13202588 1.716 tbx37_T4 end1_T4 0.000 MXE
BOUNDING_INTRON_2: III:13202589-13203865
WBGene00001630_Y39E4B.12_gly-5_protein-coding J028 chrIII:13202589-13203865 1.597 ceh32_T4 pha4_T4 0.003 BOUNDING_INTRON_2
WBGene00001630_Y39E4B.12_gly-5_protein-coding J028 chrIII:13202589-13203865 2.100 ceh32_T4 end1_T4 0.000 BOUNDING_INTRON_2
WBGene00001630_Y39E4B.12_gly-5_protein-coding J028 chrIII:13202589-13203865 3.055 cnd1_T3 end1_T3 0.000 BOUNDING_INTRON_2
WBGene00001630_Y39E4B.12_gly-5_protein-coding J028 chrIII:13202589-13203865 1.643 cnd1_T4 pha4_T4 0.000 BOUNDING_INTRON_2
WBGene00001630_Y39E4B.12_gly-5_protein-coding J028 chrIII:13202589-13203865 2.149 cnd1_T4 end1_T4 0.000 BOUNDING_INTRON_2
WBGene00001630_Y39E4B.12_gly-5_protein-coding J028 chrIII:13202589-13203865 1.739 nhr25_T4 pha4_T4 0.000 BOUNDING_INTRON_2
WBGene00001630_Y39E4B.12_gly-5_protein-coding J028 chrIII:13202589-13203865 2.243 nhr25_T4 end1_T4 0.000 BOUNDING_INTRON_2
WBGene00001630_Y39E4B.12_gly-5_protein-coding J028 chrIII:13202589-13203865 1.735 tbx37_T4 end1_T4 0.000 BOUNDING_INTRON_2
 

>III:2676547-2676664.III:2675384-2676546.III:2676665-2677886
MXE: III:2676547-2676664 BOUNDING_INTRON_1: III:2675384-2676546 BOUNDING_INTRON_2: III:2676665-2677886
BOUNDING_INTRON_1: III:2675384-2676546
WBGene00002915_H19M22.2_let-805_protein-coding J049 chrIII:2675384-2676546 2.383 pha4_T4 nhr25_T4 0.018 BOUNDING_INTRON_1
WBGene00002915_H19M22.2_let-805_protein-coding J049 chrIII:2675384-2676546 2.156 tbx37_T4 nhr25_T4 0.006 BOUNDING_INTRON_1
MXE: III:2676547-2676664
WBGene00002915_H19M22.2_let-805_protein-coding E021 chrIII:2676547-2676664 1.644 hlh1_T3 nhr25_T3 0.000 MXE
WBGene00002915_H19M22.2_let-805_protein-coding E021 chrIII:2676547-2676664 1.170 hlh1_T4 nhr25_T4 0.097 MXE
WBGene00002915_H19M22.2_let-805_protein-coding E021 chrIII:2676547-2676664 1.027 hlh1_T4 cnd1_T4 0.024 MXE
WBGene00002915_H19M22.2_let-805_protein-coding E021 chrIII:2676547-2676664 2.073 pha4_T3 nhr25_T3 0.000 MXE
WBGene00002915_H19M22.2_let-805_protein-coding E021 chrIII:2676547-2676664 1.189 pha4_T4 ceh32_T4 0.008 MXE
WBGene00002915_H19M22.2_let-805_protein-coding E021 chrIII:2676547-2676664 1.416 pha4_T4 cnd1_T4 0.005 MXE
WBGene00002915_H19M22.2_let-805_protein-coding E021 chrIII:2676547-2676664 1.617 pha4_T4 nhr25_T4 0.022 MXE
WBGene00002915_H19M22.2_let-805_protein-coding E021 chrIII:2676547-2676664 1.409 tbx37_T3 nhr25_T3 0.000 MXE
WBGene00002915_H19M22.2_let-805_protein-coding E021 chrIII:2676547-2676664 1.139 tbx37_T4 nhr25_T4 0.023 MXE
BOUNDING_INTRON_2: III:2676665-2677886
WBGene00002915_H19M22.2_let-805_protein-coding J052 chrIII:2676665-2677886 1.229 hlh1_T4 nhr25_T4 0.007 BOUNDING_INTRON_2
WBGene00002915_H19M22.2_let-805_protein-coding J052 chrIII:2676665-2677886 2.115 hlh1_T4 cnd1_T4 0.003 BOUNDING_INTRON_2
WBGene00002915_H19M22.2_let-805_protein-coding J052 chrIII:2676665-2677886 1.643 pha4_T4 nhr25_T4 0.000 BOUNDING_INTRON_2
WBGene00002915_H19M22.2_let-805_protein-coding J052 chrIII:2676665-2677886 1.768 pha4_T4 ceh32_T4 0.001 BOUNDING_INTRON_2
WBGene00002915_H19M22.2_let-805_protein-coding J052 chrIII:2676665-2677886 2.517 pha4_T4 cnd1_T4 0.000 BOUNDING_INTRON_2
WBGene00002915_H19M22.2_let-805_protein-coding J052 chrIII:2676665-2677886 1.031 tbx37_T4 nhr25_T4 0.003 BOUNDING_INTRON_2

>III:2676762-2676870.III:2675384-2676761.III:2676871-2677886
MXE: III:2676762-2676870 BOUNDING_INTRON_1: III:2675384-2676761 BOUNDING_INTRON_2: III:2676871-2677886
BOUNDING_INTRON_1: III:2675384-2676761
MXE: III:2676762-2676870
BOUNDING_INTRON_2: III:2676871-2677886
 

>III:4325419-4325523.III:4325356-4325418.III:4325524-4325745
MXE: III:4325419-4325523 BOUNDING_INTRON_1: III:4325356-4325418 BOUNDING_INTRON_2: III:4325524-4325745
BOUNDING_INTRON_1: III:4325356-4325418
MXE: III:4325419-4325523
BOUNDING_INTRON_2: III:4325524-4325745

>III:4325535-4325642.III:4325356-4325534.III:4325643-4325745
MXE: III:4325535-4325642 BOUNDING_INTRON_1: III:4325356-4325534 BOUNDING_INTRON_2: III:4325643-4325745
BOUNDING_INTRON_1: III:4325356-4325534
MXE: III:4325535-4325642
BOUNDING_INTRON_2: III:4325643-4325745
 

>III:6636402-6636556.III:6636116-6636401.III:6636557-6638069
MXE: III:6636402-6636556 BOUNDING_INTRON_1: III:6636116-6636401 BOUNDING_INTRON_2: III:6636557-6638069
BOUNDING_INTRON_1: III:6636116-6636401
MXE: III:6636402-6636556
BOUNDING_INTRON_2: III:6636557-6638069

>III:6636893-6637017.III:6636116-6636892.III:6637018-6638069
MXE: III:6636893-6637017 BOUNDING_INTRON_1: III:6636116-6636892 BOUNDING_INTRON_2: III:6637018-6638069
BOUNDING_INTRON_1: III:6636116-6636892
MXE: III:6636893-6637017
BOUNDING_INTRON_2: III:6637018-6638069
 

>III:7636315-7636473.III:7633873-7636314.III:7636474-7637799
MXE: III:7636315-7636473 BOUNDING_INTRON_1: III:7633873-7636314 BOUNDING_INTRON_2: III:7636474-7637799
BOUNDING_INTRON_1: III:7633873-7636314
WBGene00022816_ZK783.1_fbn-1_protein-coding J046 chrIII:7633873-7636314 1.086 cnd1_T0 end1_T0 0.000 BOUNDING_INTRON_1
MXE: III:7636315-7636473
BOUNDING_INTRON_2: III:7636474-7637799
WBGene00022816_ZK783.1_fbn-1_protein-coding J054 chrIII:7636474-7637799 1.114 tbx37_T3 end1_T3 0.003 BOUNDING_INTRON_2

>III:7637191-7637256.III:7633873-7637190.III:7637257-7637799
MXE: III:7637191-7637256 BOUNDING_INTRON_1: III:7633873-7637190 BOUNDING_INTRON_2: III:7637257-7637799
BOUNDING_INTRON_1: III:7633873-7637190
MXE: III:7637191-7637256
BOUNDING_INTRON_2: III:7637257-7637799
WBGene00022816_ZK783.1_fbn-1_protein-coding J057 chrIII:7637257-7637799 1.012 nhr25_T1 ceh32_T1 0.041 BOUNDING_INTRON_2

>III:7637356-7637496.III:7633873-7637355.III:7637497-7637799
MXE: III:7637356-7637496 BOUNDING_INTRON_1: III:7633873-7637355 BOUNDING_INTRON_2: III:7637497-7637799
BOUNDING_INTRON_1: III:7633873-7637355
MXE: III:7637356-7637496
WBGene00022816_ZK783.1_fbn-1_protein-coding E021 chrIII:7637356-7637409 1.049 nhr25_T4 end1_T4 0.069 MXE
WBGene00022816_ZK783.1_fbn-1_protein-coding E021 chrIII:7637356-7637409 1.080 end1_T0 nhr25_T0 0.002 MXE
BOUNDING_INTRON_2: III:7637497-7637799
WBGene00022816_ZK783.1_fbn-1_protein-coding J058 chrIII:7637497-7637799 1.318 end1_T0 tbx37_T0 0.008 BOUNDING_INTRON_2
WBGene00022816_ZK783.1_fbn-1_protein-coding J058 chrIII:7637497-7637799 1.695 end1_T0 nhr25_T0 0.000 BOUNDING_INTRON_2
>III:7981673-7981810.III:7981489-7981672.III:7981811-7982730
MXE: III:7981673-7981810 BOUNDING_INTRON_1: III:7981489-7981672 BOUNDING_INTRON_2: III:7981811-7982730
BOUNDING_INTRON_1: III:7981489-7981672
MXE: III:7981673-7981810
WBGene00000542_C06G4.2_clp-1_protein-coding E005 chrIII:7981673-7981810 1.485 nhr25_T0 ceh32_T0 0.000 MXE
WBGene00000542_C06G4.2_clp-1_protein-coding E005 chrIII:7981673-7981810 1.092 nhr25_T3 hlh1_T3 0.014 MXE
WBGene00000542_C06G4.2_clp-1_protein-coding E005 chrIII:7981673-7981810 1.212 nhr25_T4 ceh32_T4 0.029 MXE
WBGene00000542_C06G4.2_clp-1_protein-coding E005 chrIII:7981673-7981810 1.311 nhr25_T4 hlh1_T4 0.066 MXE
BOUNDING_INTRON_2: III:7981811-7982730

>III:7982464-7982538.III:7981489-7982463.III:7982539-7982730
MXE: III:7982464-7982538 BOUNDING_INTRON_1: III:7981489-7982463 BOUNDING_INTRON_2: III:7982539-7982730
BOUNDING_INTRON_1: III:7981489-7982463
MXE: III:7982464-7982538
BOUNDING_INTRON_2: III:7982539-7982730
 

>III:8906524-8906678.III:8906275-8906523.III:8906679-8907592
MXE: III:8906524-8906678 BOUNDING_INTRON_1: III:8906275-8906523 BOUNDING_INTRON_2: III:8906679-8907592
BOUNDING_INTRON_1: III:8906275-8906523
WBGene00006768_ZK637.8_unc-32_protein-coding J017 chrIII:8906275-8906523 1.401 end1_T1 ceh32_T1 0.000 BOUNDING_INTRON_1
WBGene00006768_ZK637.8_unc-32_protein-coding J017 chrIII:8906275-8906523 1.368 end1_T2 ceh32_T2 0.000 BOUNDING_INTRON_1
WBGene00006768_ZK637.8_unc-32_protein-coding J017 chrIII:8906275-8906523 1.033 end1_T3 cnd1_T3 0.000 BOUNDING_INTRON_1
WBGene00006768_ZK637.8_unc-32_protein-coding J017 chrIII:8906275-8906523 1.594 end1_T3 ceh32_T3 0.000 BOUNDING_INTRON_1
WBGene00006768_ZK637.8_unc-32_protein-coding J017 chrIII:8906275-8906523 1.161 end1_T4 tbx37_T4 0.000 BOUNDING_INTRON_1
WBGene00006768_ZK637.8_unc-32_protein-coding J017 chrIII:8906275-8906523 1.550 end1_T4 cnd1_T4 0.000 BOUNDING_INTRON_1
WBGene00006768_ZK637.8_unc-32_protein-coding J017 chrIII:8906275-8906523 1.880 end1_T4 ceh32_T4 0.000 BOUNDING_INTRON_1
WBGene00006768_ZK637.8_unc-32_protein-coding J017 chrIII:8906275-8906523 1.204 hlh1_T1 ceh32_T1 0.000 BOUNDING_INTRON_1
WBGene00006768_ZK637.8_unc-32_protein-coding J017 chrIII:8906275-8906523 1.165 hlh1_T2 ceh32_T2 0.000 BOUNDING_INTRON_1
WBGene00006768_ZK637.8_unc-32_protein-coding J017 chrIII:8906275-8906523 1.351 hlh1_T3 ceh32_T3 0.000 BOUNDING_INTRON_1
WBGene00006768_ZK637.8_unc-32_protein-coding J017 chrIII:8906275-8906523 1.285 hlh1_T4 cnd1_T4 0.000 BOUNDING_INTRON_1
WBGene00006768_ZK637.8_unc-32_protein-coding J017 chrIII:8906275-8906523 1.620 hlh1_T4 ceh32_T4 0.000 BOUNDING_INTRON_1
WBGene00006768_ZK637.8_unc-32_protein-coding J017 chrIII:8906275-8906523 1.199 nhr25_T4 ceh32_T4 0.000 BOUNDING_INTRON_1
WBGene00006768_ZK637.8_unc-32_protein-coding J017 chrIII:8906275-8906523 1.019 pha4_T1 ceh32_T1 0.000 BOUNDING_INTRON_1
WBGene00006768_ZK637.8_unc-32_protein-coding J017 chrIII:8906275-8906523 1.068 pha4_T4 ceh32_T4 0.001 BOUNDING_INTRON_1
MXE: III:8906524-8906678
WBGene00006768_ZK637.8_unc-32_protein-coding E005 chrIII:8906524-8906678 1.130 end1_T3 cnd1_T3 0.000 MXE
WBGene00006768_ZK637.8_unc-32_protein-coding E005 chrIII:8906524-8906678 1.325 end1_T4 cnd1_T4 0.000 MXE
WBGene00006768_ZK637.8_unc-32_protein-coding E005 chrIII:8906524-8906678 1.028 hlh1_T3 cnd1_T3 0.000 MXE
WBGene00006768_ZK637.8_unc-32_protein-coding E005 chrIII:8906524-8906678 1.394 hlh1_T4 cnd1_T4 0.000 MXE
BOUNDING_INTRON_2: III:8906679-8907592
WBGene00006768_ZK637.8_unc-32_protein-coding J020 chrIII:8906679-8907592 1.261 end1_T4 cnd1_T4 0.000 BOUNDING_INTRON_2
WBGene00006768_ZK637.8_unc-32_protein-coding J020 chrIII:8906679-8907592 1.037 hlh1_T3 cnd1_T3 0.000 BOUNDING_INTRON_2
WBGene00006768_ZK637.8_unc-32_protein-coding J020 chrIII:8906679-8907592 1.371 hlh1_T4 cnd1_T4 0.000 BOUNDING_INTRON_2

>III:8906967-8907073.III:8906275-8906966.III:8907074-8907592
MXE: III:8906967-8907073 BOUNDING_INTRON_1: III:8906275-8906966 BOUNDING_INTRON_2: III:8907074-8907592
BOUNDING_INTRON_1: III:8906275-8906966
WBGene00006768_ZK637.8_unc-32_protein-coding J018 chrIII:8906275-8906966 1.579 ceh32_T1 end1_T1 0.041 BOUNDING_INTRON_1
WBGene00006768_ZK637.8_unc-32_protein-coding J018 chrIII:8906275-8906966 1.185 ceh32_T2 nhr25_T2 0.000 BOUNDING_INTRON_1
WBGene00006768_ZK637.8_unc-32_protein-coding J018 chrIII:8906275-8906966 2.080 ceh32_T2 pha4_T2 0.006 BOUNDING_INTRON_1
WBGene00006768_ZK637.8_unc-32_protein-coding J018 chrIII:8906275-8906966 1.132 ceh32_T3 nhr25_T3 0.000 BOUNDING_INTRON_1
WBGene00006768_ZK637.8_unc-32_protein-coding J018 chrIII:8906275-8906966 1.652 ceh32_T3 pha4_T3 0.000 BOUNDING_INTRON_1
WBGene00006768_ZK637.8_unc-32_protein-coding J018 chrIII:8906275-8906966 2.446 ceh32_T3 end1_T3 0.000 BOUNDING_INTRON_1
WBGene00006768_ZK637.8_unc-32_protein-coding J018 chrIII:8906275-8906966 2.072 ceh32_T4 pha4_T4 0.000 BOUNDING_INTRON_1
WBGene00006768_ZK637.8_unc-32_protein-coding J018 chrIII:8906275-8906966 1.203 cnd1_T0 nhr25_T0 0.000 BOUNDING_INTRON_1
WBGene00006768_ZK637.8_unc-32_protein-coding J018 chrIII:8906275-8906966 1.717 cnd1_T0 end1_T0 0.000 BOUNDING_INTRON_1
WBGene00006768_ZK637.8_unc-32_protein-coding J018 chrIII:8906275-8906966 2.092 cnd1_T0 pha4_T0 0.000 BOUNDING_INTRON_1
WBGene00006768_ZK637.8_unc-32_protein-coding J018 chrIII:8906275-8906966 1.606 cnd1_T1 pha4_T1 0.007 BOUNDING_INTRON_1
WBGene00006768_ZK637.8_unc-32_protein-coding J018 chrIII:8906275-8906966 1.663 cnd1_T1 nhr25_T1 0.000 BOUNDING_INTRON_1
WBGene00006768_ZK637.8_unc-32_protein-coding J018 chrIII:8906275-8906966 2.281 cnd1_T1 end1_T1 0.007 BOUNDING_INTRON_1
WBGene00006768_ZK637.8_unc-32_protein-coding J018 chrIII:8906275-8906966 1.473 cnd1_T2 end1_T2 0.090 BOUNDING_INTRON_1
WBGene00006768_ZK637.8_unc-32_protein-coding J018 chrIII:8906275-8906966 1.781 cnd1_T2 nhr25_T2 0.000 BOUNDING_INTRON_1
WBGene00006768_ZK637.8_unc-32_protein-coding J018 chrIII:8906275-8906966 2.670 cnd1_T2 pha4_T2 0.000 BOUNDING_INTRON_1
WBGene00006768_ZK637.8_unc-32_protein-coding J018 chrIII:8906275-8906966 1.600 cnd1_T3 nhr25_T3 0.000 BOUNDING_INTRON_1
WBGene00006768_ZK637.8_unc-32_protein-coding J018 chrIII:8906275-8906966 2.123 cnd1_T3 pha4_T3 0.000 BOUNDING_INTRON_1
WBGene00006768_ZK637.8_unc-32_protein-coding J018 chrIII:8906275-8906966 2.922 cnd1_T3 end1_T3 0.000 BOUNDING_INTRON_1
WBGene00006768_ZK637.8_unc-32_protein-coding J018 chrIII:8906275-8906966 1.249 cnd1_T4 nhr25_T4 0.000 BOUNDING_INTRON_1
WBGene00006768_ZK637.8_unc-32_protein-coding J018 chrIII:8906275-8906966 1.666 cnd1_T4 end1_T4 0.016 BOUNDING_INTRON_1
WBGene00006768_ZK637.8_unc-32_protein-coding J018 chrIII:8906275-8906966 2.433 cnd1_T4 pha4_T4 0.000 BOUNDING_INTRON_1
WBGene00006768_ZK637.8_unc-32_protein-coding J018 chrIII:8906275-8906966 2.139 hlh1_T0 pha4_T0 0.017 BOUNDING_INTRON_1
WBGene00006768_ZK637.8_unc-32_protein-coding J018 chrIII:8906275-8906966 1.719 hlh1_T0 end1_T0 0.008 BOUNDING_INTRON_1
WBGene00006768_ZK637.8_unc-32_protein-coding J018 chrIII:8906275-8906966 1.532 hlh1_T1 nhr25_T1 0.000 BOUNDING_INTRON_1
WBGene00006768_ZK637.8_unc-32_protein-coding J018 chrIII:8906275-8906966 1.536 hlh1_T1 pha4_T1 0.000 BOUNDING_INTRON_1
WBGene00006768_ZK637.8_unc-32_protein-coding J018 chrIII:8906275-8906966 2.210 hlh1_T1 end1_T1 0.000 BOUNDING_INTRON_1
WBGene00006768_ZK637.8_unc-32_protein-coding J018 chrIII:8906275-8906966 1.575 hlh1_T2 nhr25_T2 0.000 BOUNDING_INTRON_1
WBGene00006768_ZK637.8_unc-32_protein-coding J018 chrIII:8906275-8906966 2.544 hlh1_T2 pha4_T2 0.000 BOUNDING_INTRON_1
WBGene00006768_ZK637.8_unc-32_protein-coding J018 chrIII:8906275-8906966 1.275 hlh1_T2 end1_T2 0.045 BOUNDING_INTRON_1
WBGene00006768_ZK637.8_unc-32_protein-coding J018 chrIII:8906275-8906966 1.034 hlh1_T3 nhr25_T3 0.000 BOUNDING_INTRON_1
WBGene00006768_ZK637.8_unc-32_protein-coding J018 chrIII:8906275-8906966 1.553 hlh1_T3 pha4_T3 0.000 BOUNDING_INTRON_1
WBGene00006768_ZK637.8_unc-32_protein-coding J018 chrIII:8906275-8906966 2.346 hlh1_T3 end1_T3 0.000 BOUNDING_INTRON_1
WBGene00006768_ZK637.8_unc-32_protein-coding J018 chrIII:8906275-8906966 1.882 hlh1_T4 pha4_T4 0.000 BOUNDING_INTRON_1
WBGene00006768_ZK637.8_unc-32_protein-coding J018 chrIII:8906275-8906966 1.099 hlh1_T4 end1_T4 0.044 BOUNDING_INTRON_1
WBGene00006768_ZK637.8_unc-32_protein-coding J018 chrIII:8906275-8906966 1.315 nhr25_T3 end1_T3 0.005 BOUNDING_INTRON_1
WBGene00006768_ZK637.8_unc-32_protein-coding J018 chrIII:8906275-8906966 1.152 nhr25_T4 pha4_T4 0.002 BOUNDING_INTRON_1
WBGene00006768_ZK637.8_unc-32_protein-coding J018 chrIII:8906275-8906966 1.055 tbx37_T0 end1_T0 0.000 BOUNDING_INTRON_1
WBGene00006768_ZK637.8_unc-32_protein-coding J018 chrIII:8906275-8906966 1.487 tbx37_T1 end1_T1 0.019 BOUNDING_INTRON_1
WBGene00006768_ZK637.8_unc-32_protein-coding J018 chrIII:8906275-8906966 1.020 tbx37_T2 nhr25_T2 0.000 BOUNDING_INTRON_1
WBGene00006768_ZK637.8_unc-32_protein-coding J018 chrIII:8906275-8906966 1.025 tbx37_T3 nhr25_T3 0.000 BOUNDING_INTRON_1
WBGene00006768_ZK637.8_unc-32_protein-coding J018 chrIII:8906275-8906966 2.342 tbx37_T3 end1_T3 0.000 BOUNDING_INTRON_1
WBGene00006768_ZK637.8_unc-32_protein-coding J018 chrIII:8906275-8906966 1.364 tbx37_T4 end1_T4 0.016 BOUNDING_INTRON_1
MXE: III:8906967-8907073
WBGene00006768_ZK637.8_unc-32_protein-coding E006 chrIII:8906967-8907073 1.418 ceh32_T1 nhr25_T1 0.000 MXE
WBGene00006768_ZK637.8_unc-32_protein-coding E006 chrIII:8906967-8907073 1.653 ceh32_T1 pha4_T1 0.000 MXE
WBGene00006768_ZK637.8_unc-32_protein-coding E006 chrIII:8906967-8907073 2.181 ceh32_T1 end1_T1 0.000 MXE
WBGene00006768_ZK637.8_unc-32_protein-coding E006 chrIII:8906967-8907073 1.623 ceh32_T2 end1_T2 0.090 MXE
WBGene00006768_ZK637.8_unc-32_protein-coding E006 chrIII:8906967-8907073 1.882 ceh32_T2 nhr25_T2 0.000 MXE
WBGene00006768_ZK637.8_unc-32_protein-coding E006 chrIII:8906967-8907073 2.484 ceh32_T2 pha4_T2 0.000 MXE
WBGene00006768_ZK637.8_unc-32_protein-coding E006 chrIII:8906967-8907073 1.330 ceh32_T3 nhr25_T3 0.000 MXE
WBGene00006768_ZK637.8_unc-32_protein-coding E006 chrIII:8906967-8907073 2.050 ceh32_T3 pha4_T3 0.000 MXE
WBGene00006768_ZK637.8_unc-32_protein-coding E006 chrIII:8906967-8907073 2.525 ceh32_T3 end1_T3 0.000 MXE
WBGene00006768_ZK637.8_unc-32_protein-coding E006 chrIII:8906967-8907073 1.188 ceh32_T4 nhr25_T4 0.000 MXE
WBGene00006768_ZK637.8_unc-32_protein-coding E006 chrIII:8906967-8907073 1.758 ceh32_T4 end1_T4 0.000 MXE
WBGene00006768_ZK637.8_unc-32_protein-coding E006 chrIII:8906967-8907073 2.144 ceh32_T4 pha4_T4 0.000 MXE
WBGene00006768_ZK637.8_unc-32_protein-coding E006 chrIII:8906967-8907073 1.085 cnd1_T0 nhr25_T0 0.000 MXE
WBGene00006768_ZK637.8_unc-32_protein-coding E006 chrIII:8906967-8907073 1.609 cnd1_T0 pha4_T0 0.000 MXE
WBGene00006768_ZK637.8_unc-32_protein-coding E006 chrIII:8906967-8907073 1.843 cnd1_T0 end1_T0 0.000 MXE
WBGene00006768_ZK637.8_unc-32_protein-coding E006 chrIII:8906967-8907073 1.677 cnd1_T1 nhr25_T1 0.000 MXE
WBGene00006768_ZK637.8_unc-32_protein-coding E006 chrIII:8906967-8907073 1.908 cnd1_T1 pha4_T1 0.000 MXE
WBGene00006768_ZK637.8_unc-32_protein-coding E006 chrIII:8906967-8907073 2.425 cnd1_T1 end1_T1 0.000 MXE
WBGene00006768_ZK637.8_unc-32_protein-coding E006 chrIII:8906967-8907073 1.960 cnd1_T2 nhr25_T2 0.000 MXE
WBGene00006768_ZK637.8_unc-32_protein-coding E006 chrIII:8906967-8907073 2.558 cnd1_T2 pha4_T2 0.000 MXE
WBGene00006768_ZK637.8_unc-32_protein-coding E006 chrIII:8906967-8907073 1.534 cnd1_T3 nhr25_T3 0.000 MXE
WBGene00006768_ZK637.8_unc-32_protein-coding E006 chrIII:8906967-8907073 2.261 cnd1_T3 pha4_T3 0.000 MXE
WBGene00006768_ZK637.8_unc-32_protein-coding E006 chrIII:8906967-8907073 2.743 cnd1_T3 end1_T3 0.000 MXE
WBGene00006768_ZK637.8_unc-32_protein-coding E006 chrIII:8906967-8907073 1.228 cnd1_T4 nhr25_T4 0.000 MXE
WBGene00006768_ZK637.8_unc-32_protein-coding E006 chrIII:8906967-8907073 1.801 cnd1_T4 end1_T4 0.000 MXE
WBGene00006768_ZK637.8_unc-32_protein-coding E006 chrIII:8906967-8907073 2.187 cnd1_T4 pha4_T4 0.000 MXE
WBGene00006768_ZK637.8_unc-32_protein-coding E006 chrIII:8906967-8907073 1.207 hlh1_T0 nhr25_T0 0.003 MXE
WBGene00006768_ZK637.8_unc-32_protein-coding E006 chrIII:8906967-8907073 1.731 hlh1_T0 pha4_T0 0.000 MXE
WBGene00006768_ZK637.8_unc-32_protein-coding E006 chrIII:8906967-8907073 1.023 hlh1_T0 ceh32_T0 0.034 MXE
WBGene00006768_ZK637.8_unc-32_protein-coding E006 chrIII:8906967-8907073 1.953 hlh1_T0 end1_T0 0.000 MXE
WBGene00006768_ZK637.8_unc-32_protein-coding E006 chrIII:8906967-8907073 1.589 hlh1_T1 nhr25_T1 0.000 MXE
WBGene00006768_ZK637.8_unc-32_protein-coding E006 chrIII:8906967-8907073 1.861 hlh1_T1 pha4_T1 0.000 MXE
WBGene00006768_ZK637.8_unc-32_protein-coding E006 chrIII:8906967-8907073 2.356 hlh1_T1 end1_T1 0.000 MXE
WBGene00006768_ZK637.8_unc-32_protein-coding E006 chrIII:8906967-8907073 1.728 hlh1_T2 nhr25_T2 0.000 MXE
WBGene00006768_ZK637.8_unc-32_protein-coding E006 chrIII:8906967-8907073 2.318 hlh1_T2 pha4_T2 0.000 MXE
WBGene00006768_ZK637.8_unc-32_protein-coding E006 chrIII:8906967-8907073 1.429 hlh1_T2 end1_T2 0.067 MXE
WBGene00006768_ZK637.8_unc-32_protein-coding E006 chrIII:8906967-8907073 1.051 hlh1_T3 nhr25_T3 0.000 MXE
WBGene00006768_ZK637.8_unc-32_protein-coding E006 chrIII:8906967-8907073 1.770 hlh1_T3 pha4_T3 0.000 MXE
WBGene00006768_ZK637.8_unc-32_protein-coding E006 chrIII:8906967-8907073 2.242 hlh1_T3 end1_T3 0.000 MXE
WBGene00006768_ZK637.8_unc-32_protein-coding E006 chrIII:8906967-8907073 1.668 hlh1_T4 pha4_T4 0.000 MXE
WBGene00006768_ZK637.8_unc-32_protein-coding E006 chrIII:8906967-8907073 1.295 hlh1_T4 end1_T4 0.000 MXE
WBGene00006768_ZK637.8_unc-32_protein-coding E006 chrIII:8906967-8907073 1.197 nhr25_T3 end1_T3 0.000 MXE
WBGene00006768_ZK637.8_unc-32_protein-coding E006 chrIII:8906967-8907073 1.302 tbx37_T0 end1_T0 0.000 MXE
WBGene00006768_ZK637.8_unc-32_protein-coding E006 chrIII:8906967-8907073 1.600 tbx37_T1 end1_T1 0.000 MXE
WBGene00006768_ZK637.8_unc-32_protein-coding E006 chrIII:8906967-8907073 1.112 tbx37_T2 nhr25_T2 0.000 MXE
WBGene00006768_ZK637.8_unc-32_protein-coding E006 chrIII:8906967-8907073 1.021 tbx37_T3 nhr25_T3 0.000 MXE
WBGene00006768_ZK637.8_unc-32_protein-coding E006 chrIII:8906967-8907073 2.222 tbx37_T3 end1_T3 0.000 MXE
WBGene00006768_ZK637.8_unc-32_protein-coding E006 chrIII:8906967-8907073 1.509 tbx37_T4 end1_T4 0.000 MXE
BOUNDING_INTRON_2: III:8907074-8907592
WBGene00006768_ZK637.8_unc-32_protein-coding J021 chrIII:8907074-8907592 1.466 ceh32_T1 nhr25_T1 0.000 BOUNDING_INTRON_2
WBGene00006768_ZK637.8_unc-32_protein-coding J021 chrIII:8907074-8907592 1.546 ceh32_T1 pha4_T1 0.000 BOUNDING_INTRON_2
WBGene00006768_ZK637.8_unc-32_protein-coding J021 chrIII:8907074-8907592 1.888 ceh32_T1 end1_T1 0.000 BOUNDING_INTRON_2
WBGene00006768_ZK637.8_unc-32_protein-coding J021 chrIII:8907074-8907592 1.568 ceh32_T2 pha4_T2 0.000 BOUNDING_INTRON_2
WBGene00006768_ZK637.8_unc-32_protein-coding J021 chrIII:8907074-8907592 1.697 ceh32_T2 nhr25_T2 0.000 BOUNDING_INTRON_2
WBGene00006768_ZK637.8_unc-32_protein-coding J021 chrIII:8907074-8907592 1.062 ceh32_T3 nhr25_T3 0.000 BOUNDING_INTRON_2
WBGene00006768_ZK637.8_unc-32_protein-coding J021 chrIII:8907074-8907592 1.610 ceh32_T3 pha4_T3 0.000 BOUNDING_INTRON_2
WBGene00006768_ZK637.8_unc-32_protein-coding J021 chrIII:8907074-8907592 2.482 ceh32_T3 end1_T3 0.000 BOUNDING_INTRON_2
WBGene00006768_ZK637.8_unc-32_protein-coding J021 chrIII:8907074-8907592 1.314 ceh32_T4 end1_T4 0.000 BOUNDING_INTRON_2
WBGene00006768_ZK637.8_unc-32_protein-coding J021 chrIII:8907074-8907592 1.715 ceh32_T4 pha4_T4 0.000 BOUNDING_INTRON_2
WBGene00006768_ZK637.8_unc-32_protein-coding J021 chrIII:8907074-8907592 1.378 cnd1_T0 end1_T0 0.000 BOUNDING_INTRON_2
WBGene00006768_ZK637.8_unc-32_protein-coding J021 chrIII:8907074-8907592 2.015 cnd1_T1 nhr25_T1 0.000 BOUNDING_INTRON_2
WBGene00006768_ZK637.8_unc-32_protein-coding J021 chrIII:8907074-8907592 2.088 cnd1_T1 pha4_T1 0.000 BOUNDING_INTRON_2
WBGene00006768_ZK637.8_unc-32_protein-coding J021 chrIII:8907074-8907592 2.438 cnd1_T1 end1_T1 0.000 BOUNDING_INTRON_2
WBGene00006768_ZK637.8_unc-32_protein-coding J021 chrIII:8907074-8907592 1.939 cnd1_T2 pha4_T2 0.000 BOUNDING_INTRON_2
WBGene00006768_ZK637.8_unc-32_protein-coding J021 chrIII:8907074-8907592 2.075 cnd1_T2 nhr25_T2 0.000 BOUNDING_INTRON_2
WBGene00006768_ZK637.8_unc-32_protein-coding J021 chrIII:8907074-8907592 1.534 cnd1_T3 nhr25_T3 0.000 BOUNDING_INTRON_2
WBGene00006768_ZK637.8_unc-32_protein-coding J021 chrIII:8907074-8907592 2.086 cnd1_T3 pha4_T3 0.000 BOUNDING_INTRON_2
WBGene00006768_ZK637.8_unc-32_protein-coding J021 chrIII:8907074-8907592 2.956 cnd1_T3 end1_T3 0.000 BOUNDING_INTRON_2
WBGene00006768_ZK637.8_unc-32_protein-coding J021 chrIII:8907074-8907592 1.227 cnd1_T4 nhr25_T4 0.000 BOUNDING_INTRON_2
WBGene00006768_ZK637.8_unc-32_protein-coding J021 chrIII:8907074-8907592 1.655 cnd1_T4 end1_T4 0.000 BOUNDING_INTRON_2
WBGene00006768_ZK637.8_unc-32_protein-coding J021 chrIII:8907074-8907592 2.053 cnd1_T4 pha4_T4 0.000 BOUNDING_INTRON_2
WBGene00006768_ZK637.8_unc-32_protein-coding J021 chrIII:8907074-8907592 1.324 hlh1_T0 nhr25_T0 0.000 BOUNDING_INTRON_2
WBGene00006768_ZK637.8_unc-32_protein-coding J021 chrIII:8907074-8907592 1.547 hlh1_T0 pha4_T0 0.000 BOUNDING_INTRON_2
WBGene00006768_ZK637.8_unc-32_protein-coding J021 chrIII:8907074-8907592 1.713 hlh1_T0 ceh32_T0 0.000 BOUNDING_INTRON_2
WBGene00006768_ZK637.8_unc-32_protein-coding J021 chrIII:8907074-8907592 2.015 hlh1_T0 end1_T0 0.000 BOUNDING_INTRON_2
WBGene00006768_ZK637.8_unc-32_protein-coding J021 chrIII:8907074-8907592 1.885 hlh1_T1 nhr25_T1 0.000 BOUNDING_INTRON_2
WBGene00006768_ZK637.8_unc-32_protein-coding J021 chrIII:8907074-8907592 1.963 hlh1_T1 pha4_T1 0.000 BOUNDING_INTRON_2
WBGene00006768_ZK637.8_unc-32_protein-coding J021 chrIII:8907074-8907592 2.307 hlh1_T1 end1_T1 0.000 BOUNDING_INTRON_2
WBGene00006768_ZK637.8_unc-32_protein-coding J021 chrIII:8907074-8907592 1.590 hlh1_T2 pha4_T2 0.000 BOUNDING_INTRON_2
WBGene00006768_ZK637.8_unc-32_protein-coding J021 chrIII:8907074-8907592 1.715 hlh1_T2 nhr25_T2 0.000 BOUNDING_INTRON_2
WBGene00006768_ZK637.8_unc-32_protein-coding J021 chrIII:8907074-8907592 1.152 hlh1_T3 nhr25_T3 0.000 BOUNDING_INTRON_2
WBGene00006768_ZK637.8_unc-32_protein-coding J021 chrIII:8907074-8907592 1.703 hlh1_T3 pha4_T3 0.000 BOUNDING_INTRON_2
WBGene00006768_ZK637.8_unc-32_protein-coding J021 chrIII:8907074-8907592 2.570 hlh1_T3 end1_T3 0.000 BOUNDING_INTRON_2
WBGene00006768_ZK637.8_unc-32_protein-coding J021 chrIII:8907074-8907592 1.621 hlh1_T4 pha4_T4 0.000 BOUNDING_INTRON_2
WBGene00006768_ZK637.8_unc-32_protein-coding J021 chrIII:8907074-8907592 1.228 hlh1_T4 end1_T4 0.002 BOUNDING_INTRON_2
WBGene00006768_ZK637.8_unc-32_protein-coding J021 chrIII:8907074-8907592 1.421 nhr25_T3 end1_T3 0.006 BOUNDING_INTRON_2
WBGene00006768_ZK637.8_unc-32_protein-coding J021 chrIII:8907074-8907592 1.216 tbx37_T0 end1_T0 0.059 BOUNDING_INTRON_2
WBGene00006768_ZK637.8_unc-32_protein-coding J021 chrIII:8907074-8907592 1.208 tbx37_T1 nhr25_T1 0.052 BOUNDING_INTRON_2
WBGene00006768_ZK637.8_unc-32_protein-coding J021 chrIII:8907074-8907592 1.617 tbx37_T1 end1_T1 0.001 BOUNDING_INTRON_2
WBGene00006768_ZK637.8_unc-32_protein-coding J021 chrIII:8907074-8907592 1.196 tbx37_T2 nhr25_T2 0.000 BOUNDING_INTRON_2
WBGene00006768_ZK637.8_unc-32_protein-coding J021 chrIII:8907074-8907592 1.104 tbx37_T3 nhr25_T3 0.000 BOUNDING_INTRON_2
WBGene00006768_ZK637.8_unc-32_protein-coding J021 chrIII:8907074-8907592 2.525 tbx37_T3 end1_T3 0.000 BOUNDING_INTRON_2
WBGene00006768_ZK637.8_unc-32_protein-coding J021 chrIII:8907074-8907592 1.406 tbx37_T4 end1_T4 0.000 BOUNDING_INTRON_2

>III:8907311-8907432.III:8906275-8907310.III:8907433-8907592
MXE: III:8907311-8907432 BOUNDING_INTRON_1: III:8906275-8907310 BOUNDING_INTRON_2: III:8907433-8907592
BOUNDING_INTRON_1: III:8906275-8907310
WBGene00006768_ZK637.8_unc-32_protein-coding J019 chrIII:8906275-8907310 1.035 nhr25_T2 ceh32_T2 0.000 BOUNDING_INTRON_1
WBGene00006768_ZK637.8_unc-32_protein-coding J019 chrIII:8906275-8907310 1.193 nhr25_T3 hlh1_T3 0.000 BOUNDING_INTRON_1
WBGene00006768_ZK637.8_unc-32_protein-coding J019 chrIII:8906275-8907310 1.024 nhr25_T4 hlh1_T4 0.000 BOUNDING_INTRON_1
WBGene00006768_ZK637.8_unc-32_protein-coding J019 chrIII:8906275-8907310 1.082 nhr25_T4 ceh32_T4 0.000 BOUNDING_INTRON_1
WBGene00006768_ZK637.8_unc-32_protein-coding J019 chrIII:8906275-8907310 1.129 nhr25_T4 cnd1_T4 0.000 BOUNDING_INTRON_1
WBGene00006768_ZK637.8_unc-32_protein-coding J019 chrIII:8906275-8907310 1.158 pha4_T3 hlh1_T3 0.000 BOUNDING_INTRON_1
WBGene00006768_ZK637.8_unc-32_protein-coding J019 chrIII:8906275-8907310 1.054 pha4_T4 end1_T4 0.000 BOUNDING_INTRON_1
WBGene00006768_ZK637.8_unc-32_protein-coding J019 chrIII:8906275-8907310 1.248 pha4_T4 hlh1_T4 0.000 BOUNDING_INTRON_1
WBGene00006768_ZK637.8_unc-32_protein-coding J019 chrIII:8906275-8907310 1.307 pha4_T4 ceh32_T4 0.000 BOUNDING_INTRON_1
WBGene00006768_ZK637.8_unc-32_protein-coding J019 chrIII:8906275-8907310 1.352 pha4_T4 cnd1_T4 0.000 BOUNDING_INTRON_1
MXE: III:8907311-8907432
WBGene00006768_ZK637.8_unc-32_protein-coding E007 chrIII:8907311-8907432 1.145 nhr25_T3 hlh1_T3 0.000 MXE
WBGene00006768_ZK637.8_unc-32_protein-coding E007 chrIII:8907311-8907432 1.049 nhr25_T4 hlh1_T4 0.000 MXE
WBGene00006768_ZK637.8_unc-32_protein-coding E007 chrIII:8907311-8907432 1.173 nhr25_T4 cnd1_T4 0.000 MXE
WBGene00006768_ZK637.8_unc-32_protein-coding E007 chrIII:8907311-8907432 1.077 pha4_T3 hlh1_T3 0.000 MXE
WBGene00006768_ZK637.8_unc-32_protein-coding E007 chrIII:8907311-8907432 1.071 pha4_T4 end1_T4 0.000 MXE
WBGene00006768_ZK637.8_unc-32_protein-coding E007 chrIII:8907311-8907432 1.135 pha4_T4 hlh1_T4 0.000 MXE
WBGene00006768_ZK637.8_unc-32_protein-coding E007 chrIII:8907311-8907432 1.252 pha4_T4 cnd1_T4 0.000 MXE
BOUNDING_INTRON_2: III:8907433-8907592
WBGene00006768_ZK637.8_unc-32_protein-coding J022 chrIII:8907433-8907592 1.018 nhr25_T4 cnd1_T4 0.000 BOUNDING_INTRON_2
WBGene00006768_ZK637.8_unc-32_protein-coding J022 chrIII:8907433-8907592 1.072 pha4_T4 hlh1_T4 0.000 BOUNDING_INTRON_2
WBGene00006768_ZK637.8_unc-32_protein-coding J022 chrIII:8907433-8907592 1.124 pha4_T4 end1_T4 0.000 BOUNDING_INTRON_2
WBGene00006768_ZK637.8_unc-32_protein-coding J022 chrIII:8907433-8907592 1.140 pha4_T4 cnd1_T4 0.000 BOUNDING_INTRON_2

>III:8909233-8909355.III:8909112-8909232.III:8909356-8910333
MXE: III:8909233-8909355 BOUNDING_INTRON_1: III:8909112-8909232 BOUNDING_INTRON_2: III:8909356-8910333
BOUNDING_INTRON_1: III:8909112-8909232
WBGene00006768_ZK637.8_unc-32_protein-coding J024 chrIII:8909112-8909232 1.031 pha4_T1 ceh32_T1 0.007 BOUNDING_INTRON_1
MXE: III:8909233-8909355
BOUNDING_INTRON_2: III:8909356-8910333
WBGene00006768_ZK637.8_unc-32_protein-coding J026 chrIII:8909356-8910333 1.187 ceh32_T3 end1_T3 0.003 BOUNDING_INTRON_2
WBGene00006768_ZK637.8_unc-32_protein-coding J026 chrIII:8909356-8910333 1.089 ceh32_T4 end1_T4 0.000 BOUNDING_INTRON_2
WBGene00006768_ZK637.8_unc-32_protein-coding J026 chrIII:8909356-8910333 1.133 cnd1_T3 end1_T3 0.002 BOUNDING_INTRON_2

>III:8910081-8910221.III:8909112-8910080.III:8910222-8910333
MXE: III:8910081-8910221 BOUNDING_INTRON_1: III:8909112-8910080 BOUNDING_INTRON_2: III:8910222-8910333
BOUNDING_INTRON_1: III:8909112-8910080
WBGene00006768_ZK637.8_unc-32_protein-coding J025 chrIII:8909112-8910080 1.202 end1_T2 cnd1_T2 0.000 BOUNDING_INTRON_1
WBGene00006768_ZK637.8_unc-32_protein-coding J025 chrIII:8909112-8910080 1.284 end1_T2 ceh32_T2 0.000 BOUNDING_INTRON_1
WBGene00006768_ZK637.8_unc-32_protein-coding J025 chrIII:8909112-8910080 1.121 end1_T3 tbx37_T3 0.006 BOUNDING_INTRON_1
WBGene00006768_ZK637.8_unc-32_protein-coding J025 chrIII:8909112-8910080 1.153 end1_T3 nhr25_T3 0.000 BOUNDING_INTRON_1
WBGene00006768_ZK637.8_unc-32_protein-coding J025 chrIII:8909112-8910080 1.395 end1_T3 ceh32_T3 0.000 BOUNDING_INTRON_1
WBGene00006768_ZK637.8_unc-32_protein-coding J025 chrIII:8909112-8910080 1.885 end1_T3 cnd1_T3 0.000 BOUNDING_INTRON_1
WBGene00006768_ZK637.8_unc-32_protein-coding J025 chrIII:8909112-8910080 1.020 end1_T4 nhr25_T4 0.000 BOUNDING_INTRON_1
WBGene00006768_ZK637.8_unc-32_protein-coding J025 chrIII:8909112-8910080 1.088 end1_T4 tbx37_T4 0.000 BOUNDING_INTRON_1
WBGene00006768_ZK637.8_unc-32_protein-coding J025 chrIII:8909112-8910080 1.057 end1_T4 ceh32_T4 0.000 BOUNDING_INTRON_1
WBGene00006768_ZK637.8_unc-32_protein-coding J025 chrIII:8909112-8910080 1.971 end1_T4 cnd1_T4 0.000 BOUNDING_INTRON_1
WBGene00006768_ZK637.8_unc-32_protein-coding J025 chrIII:8909112-8910080 1.015 hlh1_T3 cnd1_T3 0.000 BOUNDING_INTRON_1
WBGene00006768_ZK637.8_unc-32_protein-coding J025 chrIII:8909112-8910080 1.342 hlh1_T4 cnd1_T4 0.000 BOUNDING_INTRON_1
WBGene00006768_ZK637.8_unc-32_protein-coding J025 chrIII:8909112-8910080 1.018 pha4_T2 cnd1_T2 0.000 BOUNDING_INTRON_1
WBGene00006768_ZK637.8_unc-32_protein-coding J025 chrIII:8909112-8910080 1.091 pha4_T2 ceh32_T2 0.000 BOUNDING_INTRON_1
WBGene00006768_ZK637.8_unc-32_protein-coding J025 chrIII:8909112-8910080 1.079 pha4_T3 ceh32_T3 0.000 BOUNDING_INTRON_1
WBGene00006768_ZK637.8_unc-32_protein-coding J025 chrIII:8909112-8910080 1.567 pha4_T3 cnd1_T3 0.000 BOUNDING_INTRON_1
WBGene00006768_ZK637.8_unc-32_protein-coding J025 chrIII:8909112-8910080 1.795 pha4_T4 cnd1_T4 0.000 BOUNDING_INTRON_1
MXE: III:8910081-8910221
WBGene00006768_ZK637.8_unc-32_protein-coding E011 chrIII:8910081-8910221 1.079 end1_T2 cnd1_T2 0.000 MXE
WBGene00006768_ZK637.8_unc-32_protein-coding E011 chrIII:8910081-8910221 1.276 end1_T3 ceh32_T3 0.000 MXE
WBGene00006768_ZK637.8_unc-32_protein-coding E011 chrIII:8910081-8910221 1.587 end1_T3 cnd1_T3 0.000 MXE
WBGene00006768_ZK637.8_unc-32_protein-coding E011 chrIII:8910081-8910221 1.120 end1_T4 ceh32_T4 0.000 MXE
WBGene00006768_ZK637.8_unc-32_protein-coding E011 chrIII:8910081-8910221 1.756 end1_T4 cnd1_T4 0.000 MXE
WBGene00006768_ZK637.8_unc-32_protein-coding E011 chrIII:8910081-8910221 1.123 hlh1_T4 cnd1_T4 0.000 MXE
WBGene00006768_ZK637.8_unc-32_protein-coding E011 chrIII:8910081-8910221 1.250 pha4_T3 cnd1_T3 0.000 MXE
WBGene00006768_ZK637.8_unc-32_protein-coding E011 chrIII:8910081-8910221 1.556 pha4_T4 cnd1_T4 0.000 MXE
BOUNDING_INTRON_2: III:8910222-8910333
WBGene00006768_ZK637.8_unc-32_protein-coding J027 chrIII:8910222-8910333 1.348 end1_T3 ceh32_T3 0.000 BOUNDING_INTRON_2
WBGene00006768_ZK637.8_unc-32_protein-coding J027 chrIII:8910222-8910333 1.372 end1_T3 cnd1_T3 0.000 BOUNDING_INTRON_2
WBGene00006768_ZK637.8_unc-32_protein-coding J027 chrIII:8910222-8910333 1.236 end1_T4 ceh32_T4 0.000 BOUNDING_INTRON_2
WBGene00006768_ZK637.8_unc-32_protein-coding J027 chrIII:8910222-8910333 1.807 end1_T4 cnd1_T4 0.000 BOUNDING_INTRON_2
WBGene00006768_ZK637.8_unc-32_protein-coding J027 chrIII:8910222-8910333 1.091 hlh1_T4 cnd1_T4 0.000 BOUNDING_INTRON_2
WBGene00006768_ZK637.8_unc-32_protein-coding J027 chrIII:8910222-8910333 1.002 pha4_T3 ceh32_T3 0.000 BOUNDING_INTRON_2
WBGene00006768_ZK637.8_unc-32_protein-coding J027 chrIII:8910222-8910333 1.024 pha4_T3 cnd1_T3 0.000 BOUNDING_INTRON_2
WBGene00006768_ZK637.8_unc-32_protein-coding J027 chrIII:8910222-8910333 1.021 pha4_T4 ceh32_T4 0.000 BOUNDING_INTRON_2
WBGene00006768_ZK637.8_unc-32_protein-coding J027 chrIII:8910222-8910333 1.589 pha4_T4 cnd1_T4 0.000 BOUNDING_INTRON_2
 

>III:9549647-9549682.III:9549458-9549646.III:9549683-9550720
MXE: III:9549647-9549682 BOUNDING_INTRON_1: III:9549458-9549646 BOUNDING_INTRON_2: III:9549683-9550720
BOUNDING_INTRON_1: III:9549458-9549646
WBGene00006755_ZK1098.10_unc-16_protein-coding J040 chrIII:9549458-9549646 1.175 cnd1_T1 nhr25_T1 0.000 BOUNDING_INTRON_1
WBGene00006755_ZK1098.10_unc-16_protein-coding J040 chrIII:9549458-9549646 1.190 cnd1_T1 hlh1_T1 0.000 BOUNDING_INTRON_1
WBGene00006755_ZK1098.10_unc-16_protein-coding J040 chrIII:9549458-9549646 1.324 cnd1_T2 nhr25_T2 0.000 BOUNDING_INTRON_1
WBGene00006755_ZK1098.10_unc-16_protein-coding J040 chrIII:9549458-9549646 1.334 cnd1_T3 hlh1_T3 0.001 BOUNDING_INTRON_1
WBGene00006755_ZK1098.10_unc-16_protein-coding J040 chrIII:9549458-9549646 1.043 cnd1_T4 hlh1_T4 0.001 BOUNDING_INTRON_1
WBGene00006755_ZK1098.10_unc-16_protein-coding J040 chrIII:9549458-9549646 1.508 end1_T0 nhr25_T0 0.003 BOUNDING_INTRON_1
WBGene00006755_ZK1098.10_unc-16_protein-coding J040 chrIII:9549458-9549646 1.200 end1_T1 nhr25_T1 0.000 BOUNDING_INTRON_1
WBGene00006755_ZK1098.10_unc-16_protein-coding J040 chrIII:9549458-9549646 1.217 end1_T1 hlh1_T1 0.000 BOUNDING_INTRON_1
WBGene00006755_ZK1098.10_unc-16_protein-coding J040 chrIII:9549458-9549646 1.403 end1_T2 nhr25_T2 0.000 BOUNDING_INTRON_1
WBGene00006755_ZK1098.10_unc-16_protein-coding J040 chrIII:9549458-9549646 1.119 end1_T3 hlh1_T3 0.036 BOUNDING_INTRON_1
WBGene00006755_ZK1098.10_unc-16_protein-coding J040 chrIII:9549458-9549646 1.068 end1_T4 hlh1_T4 0.003 BOUNDING_INTRON_1
WBGene00006755_ZK1098.10_unc-16_protein-coding J040 chrIII:9549458-9549646 1.363 pha4_T1 nhr25_T1 0.000 BOUNDING_INTRON_1
WBGene00006755_ZK1098.10_unc-16_protein-coding J040 chrIII:9549458-9549646 1.381 pha4_T1 hlh1_T1 0.000 BOUNDING_INTRON_1
WBGene00006755_ZK1098.10_unc-16_protein-coding J040 chrIII:9549458-9549646 1.393 pha4_T2 nhr25_T2 0.000 BOUNDING_INTRON_1
WBGene00006755_ZK1098.10_unc-16_protein-coding J040 chrIII:9549458-9549646 1.083 pha4_T3 hlh1_T3 0.053 BOUNDING_INTRON_1
WBGene00006755_ZK1098.10_unc-16_protein-coding J040 chrIII:9549458-9549646 1.227 tbx37_T0 nhr25_T0 0.014 BOUNDING_INTRON_1
WBGene00006755_ZK1098.10_unc-16_protein-coding J040 chrIII:9549458-9549646 1.117 tbx37_T1 nhr25_T1 0.000 BOUNDING_INTRON_1
WBGene00006755_ZK1098.10_unc-16_protein-coding J040 chrIII:9549458-9549646 1.133 tbx37_T1 hlh1_T1 0.000 BOUNDING_INTRON_1
WBGene00006755_ZK1098.10_unc-16_protein-coding J040 chrIII:9549458-9549646 1.197 tbx37_T2 nhr25_T2 0.000 BOUNDING_INTRON_1
WBGene00006755_ZK1098.10_unc-16_protein-coding J040 chrIII:9549458-9549646 1.080 tbx37_T3 hlh1_T3 0.000 BOUNDING_INTRON_1
MXE: III:9549647-9549682
WBGene00006755_ZK1098.10_unc-16_protein-coding E011 chrIII:9549647-9549682 1.188 cnd1_T1 hlh1_T1 0.000 MXE
WBGene00006755_ZK1098.10_unc-16_protein-coding E011 chrIII:9549647-9549682 1.210 cnd1_T1 nhr25_T1 0.000 MXE
WBGene00006755_ZK1098.10_unc-16_protein-coding E011 chrIII:9549647-9549682 1.095 cnd1_T2 nhr25_T2 0.000 MXE
WBGene00006755_ZK1098.10_unc-16_protein-coding E011 chrIII:9549647-9549682 1.334 cnd1_T3 hlh1_T3 0.000 MXE
WBGene00006755_ZK1098.10_unc-16_protein-coding E011 chrIII:9549647-9549682 1.014 cnd1_T4 hlh1_T4 0.009 MXE
WBGene00006755_ZK1098.10_unc-16_protein-coding E011 chrIII:9549647-9549682 1.284 end1_T0 nhr25_T0 0.012 MXE
WBGene00006755_ZK1098.10_unc-16_protein-coding E011 chrIII:9549647-9549682 1.085 end1_T0 ceh32_T0 0.043 MXE
WBGene00006755_ZK1098.10_unc-16_protein-coding E011 chrIII:9549647-9549682 1.233 end1_T1 hlh1_T1 0.000 MXE
WBGene00006755_ZK1098.10_unc-16_protein-coding E011 chrIII:9549647-9549682 1.251 end1_T1 nhr25_T1 0.000 MXE
WBGene00006755_ZK1098.10_unc-16_protein-coding E011 chrIII:9549647-9549682 1.136 end1_T2 nhr25_T2 0.006 MXE
WBGene00006755_ZK1098.10_unc-16_protein-coding E011 chrIII:9549647-9549682 1.162 end1_T3 hlh1_T3 0.001 MXE
WBGene00006755_ZK1098.10_unc-16_protein-coding E011 chrIII:9549647-9549682 1.022 end1_T4 hlh1_T4 0.012 MXE
WBGene00006755_ZK1098.10_unc-16_protein-coding E011 chrIII:9549647-9549682 1.334 pha4_T1 hlh1_T1 0.000 MXE
WBGene00006755_ZK1098.10_unc-16_protein-coding E011 chrIII:9549647-9549682 1.353 pha4_T1 nhr25_T1 0.000 MXE
WBGene00006755_ZK1098.10_unc-16_protein-coding E011 chrIII:9549647-9549682 1.145 pha4_T2 nhr25_T2 0.001 MXE
WBGene00006755_ZK1098.10_unc-16_protein-coding E011 chrIII:9549647-9549682 1.189 pha4_T3 hlh1_T3 0.001 MXE
WBGene00006755_ZK1098.10_unc-16_protein-coding E011 chrIII:9549647-9549682 1.071 tbx37_T0 nhr25_T0 0.004 MXE
WBGene00006755_ZK1098.10_unc-16_protein-coding E011 chrIII:9549647-9549682 1.103 tbx37_T1 hlh1_T1 0.000 MXE
WBGene00006755_ZK1098.10_unc-16_protein-coding E011 chrIII:9549647-9549682 1.126 tbx37_T1 nhr25_T1 0.000 MXE
WBGene00006755_ZK1098.10_unc-16_protein-coding E011 chrIII:9549647-9549682 1.048 tbx37_T3 hlh1_T3 0.000 MXE
BOUNDING_INTRON_2: III:9549683-9550720
WBGene00006755_ZK1098.10_unc-16_protein-coding J046 chrIII:9549683-9550720 1.004 end1_T1 hlh1_T1 0.005 BOUNDING_INTRON_2
WBGene00006755_ZK1098.10_unc-16_protein-coding J046 chrIII:9549683-9550720 1.224 end1_T1 nhr25_T1 0.002 BOUNDING_INTRON_2
WBGene00006755_ZK1098.10_unc-16_protein-coding J046 chrIII:9549683-9550720 1.072 end1_T2 nhr25_T2 0.011 BOUNDING_INTRON_2
WBGene00006755_ZK1098.10_unc-16_protein-coding J046 chrIII:9549683-9550720 1.181 end1_T2 hlh1_T2 0.001 BOUNDING_INTRON_2
WBGene00006755_ZK1098.10_unc-16_protein-coding J046 chrIII:9549683-9550720 1.610 end1_T3 hlh1_T3 0.062 BOUNDING_INTRON_2
WBGene00006755_ZK1098.10_unc-16_protein-coding J046 chrIII:9549683-9550720 1.131 end1_T4 cnd1_T4 0.018 BOUNDING_INTRON_2
WBGene00006755_ZK1098.10_unc-16_protein-coding J046 chrIII:9549683-9550720 1.396 pha4_T1 hlh1_T1 0.000 BOUNDING_INTRON_2
WBGene00006755_ZK1098.10_unc-16_protein-coding J046 chrIII:9549683-9550720 1.618 pha4_T1 nhr25_T1 0.000 BOUNDING_INTRON_2
WBGene00006755_ZK1098.10_unc-16_protein-coding J046 chrIII:9549683-9550720 1.061 pha4_T2 cnd1_T2 0.000 BOUNDING_INTRON_2
WBGene00006755_ZK1098.10_unc-16_protein-coding J046 chrIII:9549683-9550720 1.192 pha4_T2 ceh32_T2 0.013 BOUNDING_INTRON_2
WBGene00006755_ZK1098.10_unc-16_protein-coding J046 chrIII:9549683-9550720 1.454 pha4_T2 nhr25_T2 0.000 BOUNDING_INTRON_2
WBGene00006755_ZK1098.10_unc-16_protein-coding J046 chrIII:9549683-9550720 1.564 pha4_T2 hlh1_T2 0.000 BOUNDING_INTRON_2
WBGene00006755_ZK1098.10_unc-16_protein-coding J046 chrIII:9549683-9550720 1.112 pha4_T3 cnd1_T3 0.000 BOUNDING_INTRON_2
WBGene00006755_ZK1098.10_unc-16_protein-coding J046 chrIII:9549683-9550720 1.194 pha4_T3 nhr25_T3 0.003 BOUNDING_INTRON_2
WBGene00006755_ZK1098.10_unc-16_protein-coding J046 chrIII:9549683-9550720 1.346 pha4_T3 ceh32_T3 0.004 BOUNDING_INTRON_2
WBGene00006755_ZK1098.10_unc-16_protein-coding J046 chrIII:9549683-9550720 1.975 pha4_T3 hlh1_T3 0.000 BOUNDING_INTRON_2
WBGene00006755_ZK1098.10_unc-16_protein-coding J046 chrIII:9549683-9550720 1.170 pha4_T4 cnd1_T4 0.005 BOUNDING_INTRON_2
WBGene00006755_ZK1098.10_unc-16_protein-coding J046 chrIII:9549683-9550720 1.860 pha4_T4 hlh1_T4 0.000 BOUNDING_INTRON_2
WBGene00006755_ZK1098.10_unc-16_protein-coding J046 chrIII:9549683-9550720 1.023 tbx37_T0 nhr25_T0 0.068 BOUNDING_INTRON_2
WBGene00006755_ZK1098.10_unc-16_protein-coding J046 chrIII:9549683-9550720 1.155 tbx37_T1 nhr25_T1 0.006 BOUNDING_INTRON_2
WBGene00006755_ZK1098.10_unc-16_protein-coding J046 chrIII:9549683-9550720 1.119 tbx37_T2 nhr25_T2 0.003 BOUNDING_INTRON_2
WBGene00006755_ZK1098.10_unc-16_protein-coding J046 chrIII:9549683-9550720 1.229 tbx37_T2 hlh1_T2 0.000 BOUNDING_INTRON_2
WBGene00006755_ZK1098.10_unc-16_protein-coding J046 chrIII:9549683-9550720 1.329 tbx37_T3 hlh1_T3 0.002 BOUNDING_INTRON_2
WBGene00006755_ZK1098.10_unc-16_protein-coding J046 chrIII:9549683-9550720 1.446 tbx37_T4 hlh1_T4 0.001 BOUNDING_INTRON_2

>III:9550137-9550235.III:9549458-9550136.III:9550236-9550720
MXE: III:9550137-9550235 BOUNDING_INTRON_1: III:9549458-9550136 BOUNDING_INTRON_2: III:9550236-9550720
BOUNDING_INTRON_1: III:9549458-9550136
WBGene00006755_ZK1098.10_unc-16_protein-coding J041 chrIII:9549458-9550136 1.262 nhr25_T3 cnd1_T3 0.017 BOUNDING_INTRON_1
MXE: III:9550137-9550235
WBGene00006755_ZK1098.10_unc-16_protein-coding E012 chrIII:9550137-9550195 1.021 ceh32_T0 nhr25_T0 0.064 MXE
WBGene00006755_ZK1098.10_unc-16_protein-coding E012 chrIII:9550137-9550195 1.125 pha4_T0 hlh1_T0 0.005 MXE
WBGene00006755_ZK1098.10_unc-16_protein-coding E012 chrIII:9550137-9550195 1.135 end1_T3 nhr25_T3 0.000 MXE
WBGene00006755_ZK1098.10_unc-16_protein-coding E012 chrIII:9550137-9550195 1.136 nhr25_T3 cnd1_T3 0.000 MXE
WBGene00006755_ZK1098.10_unc-16_protein-coding E012 chrIII:9550137-9550195 1.138 end1_T2 nhr25_T2 0.030 MXE
WBGene00006755_ZK1098.10_unc-16_protein-coding E012 chrIII:9550137-9550195 1.241 pha4_T0 nhr25_T0 0.000 MXE
WBGene00006755_ZK1098.10_unc-16_protein-coding E012 chrIII:9550137-9550195 1.257 end1_T3 tbx37_T3 0.000 MXE
WBGene00006755_ZK1098.10_unc-16_protein-coding E012 chrIII:9550137-9550195 1.267 end1_T4 tbx37_T4 0.000 MXE
WBGene00006755_ZK1098.10_unc-16_protein-coding E012 chrIII:9550137-9550195 1.268 nhr25_T4 hlh1_T4 0.000 MXE
WBGene00006755_ZK1098.10_unc-16_protein-coding E012 chrIII:9550137-9550195 1.280 pha4_T3 hlh1_T3 0.000 MXE
WBGene00006755_ZK1098.10_unc-16_protein-coding E012 chrIII:9550137-9550195 1.464 end1_T3 ceh32_T3 0.000 MXE
WBGene00006755_ZK1098.10_unc-16_protein-coding E012 chrIII:9550137-9550195 1.490 end1_T2 hlh1_T2 0.098 MXE
WBGene00006755_ZK1098.10_unc-16_protein-coding E012 chrIII:9550137-9550195 1.499 pha4_T4 hlh1_T4 0.007 MXE
WBGene00006755_ZK1098.10_unc-16_protein-coding E012 chrIII:9550137-9550195 1.504 nhr25_T4 cnd1_T4 0.000 MXE
WBGene00006755_ZK1098.10_unc-16_protein-coding E012 chrIII:9550137-9550195 1.650 pha4_T3 cnd1_T3 0.000 MXE
WBGene00006755_ZK1098.10_unc-16_protein-coding E012 chrIII:9550137-9550195 1.706 end1_T2 ceh32_T2 0.017 MXE
WBGene00006755_ZK1098.10_unc-16_protein-coding E012 chrIII:9550137-9550195 1.736 pha4_T4 cnd1_T4 0.002 MXE
WBGene00006755_ZK1098.10_unc-16_protein-coding E012 chrIII:9550137-9550195 1.830 nhr25_T4 ceh32_T4 0.003 MXE
WBGene00006755_ZK1098.10_unc-16_protein-coding E012 chrIII:9550137-9550195 1.862 end1_T0 cnd1_T0 0.000 MXE
WBGene00006755_ZK1098.10_unc-16_protein-coding E012 chrIII:9550137-9550195 1.894 end1_T3 hlh1_T3 0.000 MXE
WBGene00006755_ZK1098.10_unc-16_protein-coding E012 chrIII:9550137-9550195 2.039 end1_T2 cnd1_T2 0.000 MXE
WBGene00006755_ZK1098.10_unc-16_protein-coding E012 chrIII:9550137-9550195 2.054 pha4_T4 ceh32_T4 0.032 MXE
WBGene00006755_ZK1098.10_unc-16_protein-coding E012 chrIII:9550137-9550195 2.108 end1_T4 hlh1_T4 0.000 MXE
WBGene00006755_ZK1098.10_unc-16_protein-coding E012 chrIII:9550137-9550195 2.164 pha4_T0 cnd1_T0 0.000 MXE
WBGene00006755_ZK1098.10_unc-16_protein-coding E012 chrIII:9550137-9550195 2.275 end1_T3 cnd1_T3 0.000 MXE
WBGene00006755_ZK1098.10_unc-16_protein-coding E012 chrIII:9550137-9550195 2.353 end1_T4 cnd1_T4 0.000 MXE
WBGene00006755_ZK1098.10_unc-16_protein-coding E012 chrIII:9550137-9550195 2.679 end1_T4 ceh32_T4 0.000 MXE
WBGene00006755_ZK1098.10_unc-16_protein-coding E012 chrIII:9550137-9550195 2.690 end1_T1 cnd1_T1 0.023 MXE
BOUNDING_INTRON_2: III:9550236-9550720
WBGene00006755_ZK1098.10_unc-16_protein-coding J048 chrIII:9550236-9550720 1.025 end1_T0 tbx37_T0 0.024 BOUNDING_INTRON_2
WBGene00006755_ZK1098.10_unc-16_protein-coding J048 chrIII:9550236-9550720 1.282 end1_T0 nhr25_T0 0.012 BOUNDING_INTRON_2
WBGene00006755_ZK1098.10_unc-16_protein-coding J048 chrIII:9550236-9550720 2.456 end1_T0 cnd1_T0 0.000 BOUNDING_INTRON_2
WBGene00006755_ZK1098.10_unc-16_protein-coding J048 chrIII:9550236-9550720 1.104 end1_T2 nhr25_T2 0.071 BOUNDING_INTRON_2
WBGene00006755_ZK1098.10_unc-16_protein-coding J048 chrIII:9550236-9550720 1.786 end1_T2 hlh1_T2 0.001 BOUNDING_INTRON_2
WBGene00006755_ZK1098.10_unc-16_protein-coding J048 chrIII:9550236-9550720 1.843 end1_T2 ceh32_T2 0.029 BOUNDING_INTRON_2
WBGene00006755_ZK1098.10_unc-16_protein-coding J048 chrIII:9550236-9550720 2.585 end1_T2 cnd1_T2 0.000 BOUNDING_INTRON_2
WBGene00006755_ZK1098.10_unc-16_protein-coding J048 chrIII:9550236-9550720 1.361 end1_T3 tbx37_T3 0.000 BOUNDING_INTRON_2
WBGene00006755_ZK1098.10_unc-16_protein-coding J048 chrIII:9550236-9550720 1.769 end1_T3 nhr25_T3 0.000 BOUNDING_INTRON_2
WBGene00006755_ZK1098.10_unc-16_protein-coding J048 chrIII:9550236-9550720 2.152 end1_T3 hlh1_T3 0.000 BOUNDING_INTRON_2
WBGene00006755_ZK1098.10_unc-16_protein-coding J048 chrIII:9550236-9550720 1.822 end1_T3 ceh32_T3 0.000 BOUNDING_INTRON_2
WBGene00006755_ZK1098.10_unc-16_protein-coding J048 chrIII:9550236-9550720 2.919 end1_T3 cnd1_T3 0.000 BOUNDING_INTRON_2
WBGene00006755_ZK1098.10_unc-16_protein-coding J048 chrIII:9550236-9550720 1.870 end1_T4 hlh1_T4 0.000 BOUNDING_INTRON_2
WBGene00006755_ZK1098.10_unc-16_protein-coding J048 chrIII:9550236-9550720 13.089 end1_T4 ceh32_T4 0.000 BOUNDING_INTRON_2
WBGene00006755_ZK1098.10_unc-16_protein-coding J048 chrIII:9550236-9550720 3.492 end1_T4 cnd1_T4 0.000 BOUNDING_INTRON_2
WBGene00006755_ZK1098.10_unc-16_protein-coding J048 chrIII:9550236-9550720 1.009 pha4_T3 nhr25_T3 0.054 BOUNDING_INTRON_2
WBGene00006755_ZK1098.10_unc-16_protein-coding J048 chrIII:9550236-9550720 1.055 pha4_T3 ceh32_T3 0.077 BOUNDING_INTRON_2
WBGene00006755_ZK1098.10_unc-16_protein-coding J048 chrIII:9550236-9550720 1.392 pha4_T3 hlh1_T3 0.003 BOUNDING_INTRON_2
WBGene00006755_ZK1098.10_unc-16_protein-coding J048 chrIII:9550236-9550720 2.154 pha4_T3 cnd1_T3 0.000 BOUNDING_INTRON_2
WBGene00006755_ZK1098.10_unc-16_protein-coding J048 chrIII:9550236-9550720 1.418 pha4_T4 hlh1_T4 0.000 BOUNDING_INTRON_2
WBGene00006755_ZK1098.10_unc-16_protein-coding J048 chrIII:9550236-9550720 12.627 pha4_T4 ceh32_T4 0.003 BOUNDING_INTRON_2
WBGene00006755_ZK1098.10_unc-16_protein-coding J048 chrIII:9550236-9550720 3.032 pha4_T4 cnd1_T4 0.000 BOUNDING_INTRON_2
>III:9550366-9550383.III:9549458-9550365.III:9550384-9550720
MXE: III:9550366-9550383 BOUNDING_INTRON_1: III:9549458-9550365 BOUNDING_INTRON_2: III:9550384-9550720
BOUNDING_INTRON_1: III:9549458-9550365
WBGene00006755_ZK1098.10_unc-16_protein-coding J042 chrIII:9549458-9550365 12.144 cnd1_T3 end1_T3 0.017 BOUNDING_INTRON_1
WBGene00006755_ZK1098.10_unc-16_protein-coding J042 chrIII:9549458-9550365 1.477 cnd1_T4 end1_T4 0.070 BOUNDING_INTRON_1
WBGene00006755_ZK1098.10_unc-16_protein-coding J042 chrIII:9549458-9550365 12.814 hlh1_T0 tbx37_T0 0.078 BOUNDING_INTRON_1
WBGene00006755_ZK1098.10_unc-16_protein-coding J042 chrIII:9549458-9550365 1.302 hlh1_T3 tbx37_T3 0.070 BOUNDING_INTRON_1
WBGene00006755_ZK1098.10_unc-16_protein-coding J042 chrIII:9549458-9550365 12.450 hlh1_T4 ceh32_T4 0.026 BOUNDING_INTRON_1
WBGene00006755_ZK1098.10_unc-16_protein-coding J042 chrIII:9549458-9550365 1.812 hlh1_T4 end1_T4 0.012 BOUNDING_INTRON_1
WBGene00006755_ZK1098.10_unc-16_protein-coding J042 chrIII:9549458-9550365 1.740 tbx37_T4 end1_T4 0.019 BOUNDING_INTRON_1
MXE: III:9550366-9550383
WBGene00006755_ZK1098.10_unc-16_protein-coding E014 chrIII:9550366-9550383 1.089 ceh32_T3 end1_T3 0.007 MXE
WBGene00006755_ZK1098.10_unc-16_protein-coding E014 chrIII:9550366-9550383 1.081 cnd1_T1 hlh1_T1 0.018 MXE
WBGene00006755_ZK1098.10_unc-16_protein-coding E014 chrIII:9550366-9550383 1.271 cnd1_T1 nhr25_T1 0.000 MXE
WBGene00006755_ZK1098.10_unc-16_protein-coding E014 chrIII:9550366-9550383 1.299 cnd1_T1 end1_T1 0.000 MXE
WBGene00006755_ZK1098.10_unc-16_protein-coding E014 chrIII:9550366-9550383 1.223 cnd1_T2 pha4_T2 0.003 MXE
WBGene00006755_ZK1098.10_unc-16_protein-coding E014 chrIII:9550366-9550383 1.376 cnd1_T2 nhr25_T2 0.000 MXE
WBGene00006755_ZK1098.10_unc-16_protein-coding E014 chrIII:9550366-9550383 1.030 cnd1_T3 nhr25_T3 0.000 MXE
WBGene00006755_ZK1098.10_unc-16_protein-coding E014 chrIII:9550366-9550383 1.081 cnd1_T3 hlh1_T3 0.000 MXE
WBGene00006755_ZK1098.10_unc-16_protein-coding E014 chrIII:9550366-9550383 1.578 cnd1_T3 end1_T3 0.000 MXE
WBGene00006755_ZK1098.10_unc-16_protein-coding E014 chrIII:9550366-9550383 1.113 cnd1_T4 pha4_T4 0.000 MXE
WBGene00006755_ZK1098.10_unc-16_protein-coding E014 chrIII:9550366-9550383 12.427 hlh1_T0 ceh32_T0 0.060 MXE
WBGene00006755_ZK1098.10_unc-16_protein-coding E014 chrIII:9550366-9550383 1.002 tbx37_T3 end1_T3 0.000 MXE
BOUNDING_INTRON_2: III:9550384-9550720
WBGene00006755_ZK1098.10_unc-16_protein-coding J049 chrIII:9550384-9550720 1.255 ceh32_T3 end1_T3 0.004 BOUNDING_INTRON_2
WBGene00006755_ZK1098.10_unc-16_protein-coding J049 chrIII:9550384-9550720 1.160 cnd1_T1 hlh1_T1 0.001 BOUNDING_INTRON_2
WBGene00006755_ZK1098.10_unc-16_protein-coding J049 chrIII:9550384-9550720 1.239 cnd1_T1 end1_T1 0.001 BOUNDING_INTRON_2
WBGene00006755_ZK1098.10_unc-16_protein-coding J049 chrIII:9550384-9550720 1.357 cnd1_T1 nhr25_T1 0.000 BOUNDING_INTRON_2
WBGene00006755_ZK1098.10_unc-16_protein-coding J049 chrIII:9550384-9550720 1.411 cnd1_T2 nhr25_T2 0.000 BOUNDING_INTRON_2
WBGene00006755_ZK1098.10_unc-16_protein-coding J049 chrIII:9550384-9550720 1.610 cnd1_T2 pha4_T2 0.000 BOUNDING_INTRON_2
WBGene00006755_ZK1098.10_unc-16_protein-coding J049 chrIII:9550384-9550720 1.015 cnd1_T3 pha4_T3 0.000 BOUNDING_INTRON_2
WBGene00006755_ZK1098.10_unc-16_protein-coding J049 chrIII:9550384-9550720 1.061 cnd1_T3 hlh1_T3 0.001 BOUNDING_INTRON_2
WBGene00006755_ZK1098.10_unc-16_protein-coding J049 chrIII:9550384-9550720 1.104 cnd1_T3 nhr25_T3 0.000 BOUNDING_INTRON_2
WBGene00006755_ZK1098.10_unc-16_protein-coding J049 chrIII:9550384-9550720 1.798 cnd1_T3 end1_T3 0.000 BOUNDING_INTRON_2
WBGene00006755_ZK1098.10_unc-16_protein-coding J049 chrIII:9550384-9550720 1.071 cnd1_T4 pha4_T4 0.000 BOUNDING_INTRON_2
WBGene00006755_ZK1098.10_unc-16_protein-coding J049 chrIII:9550384-9550720 1.154 tbx37_T3 end1_T3 0.001 BOUNDING_INTRON_2
 

>IV:10327602-10327715.IV:10326645-10327601.IV:10327716-10337631
MXE: IV:10327602-10327715 BOUNDING_INTRON_1: IV:10326645-10327601 BOUNDING_INTRON_2: IV:10327716-10337631
BOUNDING_INTRON_1: IV:10326645-10327601
MXE: IV:10327602-10327715
BOUNDING_INTRON_2: IV:10327716-10337631

>IV:10329097-10329195.IV:10326645-10329096.IV:10329196-10337631
MXE: IV:10329097-10329195 BOUNDING_INTRON_1: IV:10326645-10329096 BOUNDING_INTRON_2: IV:10329196-10337631
BOUNDING_INTRON_1: IV:10326645-10329096
WBGene00006779_K11E8.1_unc-43_protein-coding J037 chrIV:10326645-10329096 1.199 ceh32_T4 hlh1_T4 0.027 BOUNDING_INTRON_1
WBGene00006779_K11E8.1_unc-43_protein-coding J037 chrIV:10326645-10329096 1.314 cnd1_T2 hlh1_T2 0.026 BOUNDING_INTRON_1
WBGene00006779_K11E8.1_unc-43_protein-coding J037 chrIV:10326645-10329096 1.259 end1_T0 hlh1_T0 0.004 BOUNDING_INTRON_1
WBGene00006779_K11E8.1_unc-43_protein-coding J037 chrIV:10326645-10329096 1.304 end1_T2 hlh1_T2 0.002 BOUNDING_INTRON_1
WBGene00006779_K11E8.1_unc-43_protein-coding J037 chrIV:10326645-10329096 1.434 end1_T4 hlh1_T4 0.007 BOUNDING_INTRON_1
WBGene00006779_K11E8.1_unc-43_protein-coding J037 chrIV:10326645-10329096 1.512 nhr25_T1 hlh1_T1 0.000 BOUNDING_INTRON_1
WBGene00006779_K11E8.1_unc-43_protein-coding J037 chrIV:10326645-10329096 1.574 nhr25_T2 hlh1_T2 0.000 BOUNDING_INTRON_1
WBGene00006779_K11E8.1_unc-43_protein-coding J037 chrIV:10326645-10329096 1.047 nhr25_T3 hlh1_T3 0.000 BOUNDING_INTRON_1
WBGene00006779_K11E8.1_unc-43_protein-coding J037 chrIV:10326645-10329096 1.681 nhr25_T4 hlh1_T4 0.001 BOUNDING_INTRON_1
WBGene00006779_K11E8.1_unc-43_protein-coding J037 chrIV:10326645-10329096 1.475 tbx37_T1 hlh1_T1 0.023 BOUNDING_INTRON_1
WBGene00006779_K11E8.1_unc-43_protein-coding J037 chrIV:10326645-10329096 1.140 tbx37_T2 hlh1_T2 0.003 BOUNDING_INTRON_1
WBGene00006779_K11E8.1_unc-43_protein-coding J037 chrIV:10326645-10329096 1.257 tbx37_T4 hlh1_T4 0.001 BOUNDING_INTRON_1
MXE: IV:10329097-10329195
BOUNDING_INTRON_2: IV:10329196-10337631
 

>IV:10494509-10494627.IV:10494053-10494508.IV:10494628-10495181
MXE: IV:10494509-10494627 BOUNDING_INTRON_1: IV:10494053-10494508 BOUNDING_INTRON_2: IV:10494628-10495181
BOUNDING_INTRON_1: IV:10494053-10494508
WBGene00006527_C02F4.2_tax-6_protein-coding J016 chrIV:10494053-10494508 12.591 hlh1_T2 pha4_T2 0.069 BOUNDING_INTRON_1
WBGene00006527_C02F4.2_tax-6_protein-coding J016 chrIV:10494053-10494508 13.222 hlh1_T2 tbx37_T2 0.023 BOUNDING_INTRON_1
WBGene00006527_C02F4.2_tax-6_protein-coding J016 chrIV:10494053-10494508 1.987 hlh1_T2 nhr25_T2 0.051 BOUNDING_INTRON_1
WBGene00006527_C02F4.2_tax-6_protein-coding J016 chrIV:10494053-10494508 12.904 hlh1_T2 end1_T2 0.015 BOUNDING_INTRON_1
WBGene00006527_C02F4.2_tax-6_protein-coding J016 chrIV:10494053-10494508 2.303 hlh1_T2 cnd1_T2 0.006 BOUNDING_INTRON_1
WBGene00006527_C02F4.2_tax-6_protein-coding J016 chrIV:10494053-10494508 2.123 hlh1_T3 tbx37_T3 0.002 BOUNDING_INTRON_1
WBGene00006527_C02F4.2_tax-6_protein-coding J016 chrIV:10494053-10494508 2.145 hlh1_T3 pha4_T3 0.037 BOUNDING_INTRON_1
WBGene00006527_C02F4.2_tax-6_protein-coding J016 chrIV:10494053-10494508 2.323 hlh1_T3 ceh32_T3 0.004 BOUNDING_INTRON_1
WBGene00006527_C02F4.2_tax-6_protein-coding J016 chrIV:10494053-10494508 2.481 hlh1_T3 end1_T3 0.003 BOUNDING_INTRON_1
WBGene00006527_C02F4.2_tax-6_protein-coding J016 chrIV:10494053-10494508 2.525 hlh1_T3 cnd1_T3 0.000 BOUNDING_INTRON_1
WBGene00006527_C02F4.2_tax-6_protein-coding J016 chrIV:10494053-10494508 1.281 hlh1_T4 tbx37_T4 0.000 BOUNDING_INTRON_1
WBGene00006527_C02F4.2_tax-6_protein-coding J016 chrIV:10494053-10494508 2.562 hlh1_T4 pha4_T4 0.000 BOUNDING_INTRON_1
WBGene00006527_C02F4.2_tax-6_protein-coding J016 chrIV:10494053-10494508 13.620 hlh1_T4 ceh32_T4 0.000 BOUNDING_INTRON_1
WBGene00006527_C02F4.2_tax-6_protein-coding J016 chrIV:10494053-10494508 2.348 hlh1_T4 end1_T4 0.000 BOUNDING_INTRON_1
WBGene00006527_C02F4.2_tax-6_protein-coding J016 chrIV:10494053-10494508 3.283 hlh1_T4 cnd1_T4 0.000 BOUNDING_INTRON_1
MXE: IV:10494509-10494627
WBGene00006527_C02F4.2_tax-6_protein-coding E002 chrIV:10494509-10494627 2.109 hlh1_T0 end1_T0 0.035 MXE
WBGene00006527_C02F4.2_tax-6_protein-coding E002 chrIV:10494509-10494627 12.831 hlh1_T1 pha4_T1 0.043 MXE
WBGene00006527_C02F4.2_tax-6_protein-coding E002 chrIV:10494509-10494627 1.719 hlh1_T1 end1_T1 0.005 MXE
WBGene00006527_C02F4.2_tax-6_protein-coding E002 chrIV:10494509-10494627 2.267 hlh1_T1 cnd1_T1 0.016 MXE
WBGene00006527_C02F4.2_tax-6_protein-coding E002 chrIV:10494509-10494627 13.292 hlh1_T2 pha4_T2 0.002 MXE
WBGene00006527_C02F4.2_tax-6_protein-coding E002 chrIV:10494509-10494627 13.923 hlh1_T2 tbx37_T2 0.000 MXE
WBGene00006527_C02F4.2_tax-6_protein-coding E002 chrIV:10494509-10494627 1.520 hlh1_T2 nhr25_T2 0.020 MXE
WBGene00006527_C02F4.2_tax-6_protein-coding E002 chrIV:10494509-10494627 2.502 hlh1_T2 cnd1_T2 0.000 MXE
WBGene00006527_C02F4.2_tax-6_protein-coding E002 chrIV:10494509-10494627 2.639 hlh1_T2 end1_T2 0.001 MXE
WBGene00006527_C02F4.2_tax-6_protein-coding E002 chrIV:10494509-10494627 1.126 hlh1_T3 nhr25_T3 0.025 MXE
WBGene00006527_C02F4.2_tax-6_protein-coding E002 chrIV:10494509-10494627 1.926 hlh1_T3 tbx37_T3 0.000 MXE
WBGene00006527_C02F4.2_tax-6_protein-coding E002 chrIV:10494509-10494627 2.960 hlh1_T3 pha4_T3 0.000 MXE
WBGene00006527_C02F4.2_tax-6_protein-coding E002 chrIV:10494509-10494627 1.738 hlh1_T3 ceh32_T3 0.000 MXE
WBGene00006527_C02F4.2_tax-6_protein-coding E002 chrIV:10494509-10494627 3.045 hlh1_T3 cnd1_T3 0.000 MXE
WBGene00006527_C02F4.2_tax-6_protein-coding E002 chrIV:10494509-10494627 3.296 hlh1_T3 end1_T3 0.000 MXE
WBGene00006527_C02F4.2_tax-6_protein-coding E002 chrIV:10494509-10494627 1.034 hlh1_T4 nhr25_T4 0.001 MXE
WBGene00006527_C02F4.2_tax-6_protein-coding E002 chrIV:10494509-10494627 1.458 hlh1_T4 tbx37_T4 0.000 MXE
WBGene00006527_C02F4.2_tax-6_protein-coding E002 chrIV:10494509-10494627 2.074 hlh1_T4 pha4_T4 0.000 MXE
WBGene00006527_C02F4.2_tax-6_protein-coding E002 chrIV:10494509-10494627 1.732 hlh1_T4 ceh32_T4 0.000 MXE
WBGene00006527_C02F4.2_tax-6_protein-coding E002 chrIV:10494509-10494627 2.351 hlh1_T4 end1_T4 0.000 MXE
WBGene00006527_C02F4.2_tax-6_protein-coding E002 chrIV:10494509-10494627 3.083 hlh1_T4 cnd1_T4 0.000 MXE
WBGene00006527_C02F4.2_tax-6_protein-coding E002 chrIV:10494509-10494627 1.933 nhr25_T3 cnd1_T3 0.000 MXE
WBGene00006527_C02F4.2_tax-6_protein-coding E002 chrIV:10494509-10494627 1.037 nhr25_T4 pha4_T4 0.049 MXE
WBGene00006527_C02F4.2_tax-6_protein-coding E002 chrIV:10494509-10494627 1.322 nhr25_T4 end1_T4 0.006 MXE
WBGene00006527_C02F4.2_tax-6_protein-coding E002 chrIV:10494509-10494627 2.055 nhr25_T4 cnd1_T4 0.000 MXE
BOUNDING_INTRON_2: IV:10494628-10495181
WBGene00006527_C02F4.2_tax-6_protein-coding J018 chrIV:10494628-10495181 1.328 ceh32_T4 end1_T4 0.098 BOUNDING_INTRON_2
WBGene00006527_C02F4.2_tax-6_protein-coding J018 chrIV:10494628-10495181 1.545 ceh32_T4 pha4_T4 0.090 BOUNDING_INTRON_2
WBGene00006527_C02F4.2_tax-6_protein-coding J018 chrIV:10494628-10495181 12.887 hlh1_T0 end1_T0 0.014 BOUNDING_INTRON_2
WBGene00006527_C02F4.2_tax-6_protein-coding J018 chrIV:10494628-10495181 12.721 hlh1_T1 end1_T1 0.005 BOUNDING_INTRON_2
WBGene00006527_C02F4.2_tax-6_protein-coding J018 chrIV:10494628-10495181 1.393 hlh1_T2 nhr25_T2 0.089 BOUNDING_INTRON_2
WBGene00006527_C02F4.2_tax-6_protein-coding J018 chrIV:10494628-10495181 12.794 hlh1_T2 pha4_T2 0.025 BOUNDING_INTRON_2
WBGene00006527_C02F4.2_tax-6_protein-coding J018 chrIV:10494628-10495181 13.427 hlh1_T2 tbx37_T2 0.003 BOUNDING_INTRON_2
WBGene00006527_C02F4.2_tax-6_protein-coding J018 chrIV:10494628-10495181 13.109 hlh1_T2 end1_T2 0.003 BOUNDING_INTRON_2
WBGene00006527_C02F4.2_tax-6_protein-coding J018 chrIV:10494628-10495181 13.253 hlh1_T2 cnd1_T2 0.000 BOUNDING_INTRON_2
WBGene00006527_C02F4.2_tax-6_protein-coding J018 chrIV:10494628-10495181 13.193 hlh1_T3 pha4_T3 0.003 BOUNDING_INTRON_2
WBGene00006527_C02F4.2_tax-6_protein-coding J018 chrIV:10494628-10495181 2.276 hlh1_T3 tbx37_T3 0.000 BOUNDING_INTRON_2
WBGene00006527_C02F4.2_tax-6_protein-coding J018 chrIV:10494628-10495181 1.685 hlh1_T3 ceh32_T3 0.015 BOUNDING_INTRON_2
WBGene00006527_C02F4.2_tax-6_protein-coding J018 chrIV:10494628-10495181 2.635 hlh1_T3 end1_T3 0.001 BOUNDING_INTRON_2
WBGene00006527_C02F4.2_tax-6_protein-coding J018 chrIV:10494628-10495181 3.190 hlh1_T3 cnd1_T3 0.000 BOUNDING_INTRON_2
WBGene00006527_C02F4.2_tax-6_protein-coding J018 chrIV:10494628-10495181 1.358 hlh1_T4 tbx37_T4 0.000 BOUNDING_INTRON_2
WBGene00006527_C02F4.2_tax-6_protein-coding J018 chrIV:10494628-10495181 2.770 hlh1_T4 pha4_T4 0.000 BOUNDING_INTRON_2
WBGene00006527_C02F4.2_tax-6_protein-coding J018 chrIV:10494628-10495181 1.225 hlh1_T4 ceh32_T4 0.000 BOUNDING_INTRON_2
WBGene00006527_C02F4.2_tax-6_protein-coding J018 chrIV:10494628-10495181 2.550 hlh1_T4 end1_T4 0.000 BOUNDING_INTRON_2
WBGene00006527_C02F4.2_tax-6_protein-coding J018 chrIV:10494628-10495181 3.495 hlh1_T4 cnd1_T4 0.000 BOUNDING_INTRON_2

>IV:10494831-10494928.IV:10494053-10494830.IV:10494929-10495181
MXE: IV:10494831-10494928 BOUNDING_INTRON_1: IV:10494053-10494830 BOUNDING_INTRON_2: IV:10494929-10495181
BOUNDING_INTRON_1: IV:10494053-10494830
MXE: IV:10494831-10494928
BOUNDING_INTRON_2: IV:10494929-10495181
WBGene00006527_C02F4.2_tax-6_protein-coding J019 chrIV:10494929-10495181 1.131 ceh32_T2 end1_T2 0.001 BOUNDING_INTRON_2
WBGene00006527_C02F4.2_tax-6_protein-coding J019 chrIV:10494929-10495181 1.048 ceh32_T3 pha4_T3 0.002 BOUNDING_INTRON_2
WBGene00006527_C02F4.2_tax-6_protein-coding J019 chrIV:10494929-10495181 1.110 ceh32_T3 end1_T3 0.000 BOUNDING_INTRON_2
 

>IV:10932237-10932320.IV:10931952-10932236.IV:10932321-10932594
MXE: IV:10932237-10932320 BOUNDING_INTRON_1: IV:10931952-10932236 BOUNDING_INTRON_2: IV:10932321-10932594
BOUNDING_INTRON_1: IV:10931952-10932236
MXE: IV:10932237-10932320
BOUNDING_INTRON_2: IV:10932321-10932594

>IV:10932479-10932553.IV:10931952-10932478.IV:10932554-10932594
MXE: IV:10932479-10932553 BOUNDING_INTRON_1: IV:10931952-10932478 BOUNDING_INTRON_2: IV:10932554-10932594
BOUNDING_INTRON_1: IV:10931952-10932478
MXE: IV:10932479-10932553
BOUNDING_INTRON_2: IV:10932554-10932594
 

>IV:11994770-11995108.IV:11994281-11994769.IV:11995109-11995720
MXE: IV:11994770-11995108 BOUNDING_INTRON_1: IV:11994281-11994769 BOUNDING_INTRON_2: IV:11995109-11995720
BOUNDING_INTRON_1: IV:11994281-11994769
MXE: IV:11994770-11995108
WBGene00006759_ZK617.1_unc-22_protein-coding E020 chrIV:11994770-11995108 1.685 pha4_T3 ceh32_T3 0.047 MXE
BOUNDING_INTRON_2: IV:11995109-11995720
WBGene00006759_ZK617.1_unc-22_protein-coding J061 chrIV:11995109-11995720 2.913 tbx37_T3 hlh1_T3 0.000 BOUNDING_INTRON_2
WBGene00006759_ZK617.1_unc-22_protein-coding J061 chrIV:11995109-11995720 2.913 tbx37_T4 hlh1_T4 0.000 BOUNDING_INTRON_2

>IV:11995254-11995328.IV:11994281-11995253.IV:11995329-11995720
MXE: IV:11995254-11995328 BOUNDING_INTRON_1: IV:11994281-11995253 BOUNDING_INTRON_2: IV:11995329-11995720
BOUNDING_INTRON_1: IV:11994281-11995253
MXE: IV:11995254-11995328
WBGene00006759_ZK617.1_unc-22_protein-coding E021 chrIV:11995254-11995328 1.083 hlh1_T4 tbx37_T4 0.012 MXE
BOUNDING_INTRON_2: IV:11995329-11995720
 

>IV:5984796-5984980.IV:5984746-5984795.IV:5984981-5986518
MXE: IV:5984796-5984980 BOUNDING_INTRON_1: IV:5984746-5984795 BOUNDING_INTRON_2: IV:5984981-5986518
BOUNDING_INTRON_1: IV:5984746-5984795
MXE: IV:5984796-5984980
BOUNDING_INTRON_2: IV:5984981-5986518
WBGene00006780_B0350.2_unc-44_protein-coding J048 chrIV:5984981-5986518 1.113 end1_T3 cnd1_T3 0.002 BOUNDING_INTRON_2
WBGene00006780_B0350.2_unc-44_protein-coding J048 chrIV:5984981-5986518 1.054 nhr25_T0 cnd1_T0 0.000 BOUNDING_INTRON_2
WBGene00006780_B0350.2_unc-44_protein-coding J048 chrIV:5984981-5986518 1.335 nhr25_T0 end1_T0 0.000 BOUNDING_INTRON_2
WBGene00006780_B0350.2_unc-44_protein-coding J048 chrIV:5984981-5986518 1.432 nhr25_T0 hlh1_T0 0.000 BOUNDING_INTRON_2
WBGene00006780_B0350.2_unc-44_protein-coding J048 chrIV:5984981-5986518 1.448 nhr25_T0 ceh32_T0 0.000 BOUNDING_INTRON_2
WBGene00006780_B0350.2_unc-44_protein-coding J048 chrIV:5984981-5986518 1.107 nhr25_T1 ceh32_T1 0.000 BOUNDING_INTRON_2
WBGene00006780_B0350.2_unc-44_protein-coding J048 chrIV:5984981-5986518 1.272 nhr25_T1 hlh1_T1 0.000 BOUNDING_INTRON_2
WBGene00006780_B0350.2_unc-44_protein-coding J048 chrIV:5984981-5986518 1.426 nhr25_T1 cnd1_T1 0.000 BOUNDING_INTRON_2
WBGene00006780_B0350.2_unc-44_protein-coding J048 chrIV:5984981-5986518 1.218 nhr25_T2 ceh32_T2 0.000 BOUNDING_INTRON_2
WBGene00006780_B0350.2_unc-44_protein-coding J048 chrIV:5984981-5986518 1.430 nhr25_T2 hlh1_T2 0.000 BOUNDING_INTRON_2
WBGene00006780_B0350.2_unc-44_protein-coding J048 chrIV:5984981-5986518 1.552 nhr25_T2 cnd1_T2 0.000 BOUNDING_INTRON_2
WBGene00006780_B0350.2_unc-44_protein-coding J048 chrIV:5984981-5986518 1.302 nhr25_T3 hlh1_T3 0.000 BOUNDING_INTRON_2
WBGene00006780_B0350.2_unc-44_protein-coding J048 chrIV:5984981-5986518 1.638 nhr25_T3 cnd1_T3 0.000 BOUNDING_INTRON_2
WBGene00006780_B0350.2_unc-44_protein-coding J048 chrIV:5984981-5986518 1.503 nhr25_T4 cnd1_T4 0.000 BOUNDING_INTRON_2
WBGene00006780_B0350.2_unc-44_protein-coding J048 chrIV:5984981-5986518 1.600 nhr25_T4 hlh1_T4 0.000 BOUNDING_INTRON_2
WBGene00006780_B0350.2_unc-44_protein-coding J048 chrIV:5984981-5986518 1.080 pha4_T2 hlh1_T2 0.013 BOUNDING_INTRON_2
WBGene00006780_B0350.2_unc-44_protein-coding J048 chrIV:5984981-5986518 1.185 pha4_T2 cnd1_T2 0.015 BOUNDING_INTRON_2
WBGene00006780_B0350.2_unc-44_protein-coding J048 chrIV:5984981-5986518 1.383 pha4_T3 hlh1_T3 0.000 BOUNDING_INTRON_2
WBGene00006780_B0350.2_unc-44_protein-coding J048 chrIV:5984981-5986518 1.725 pha4_T3 cnd1_T3 0.000 BOUNDING_INTRON_2
WBGene00006780_B0350.2_unc-44_protein-coding J048 chrIV:5984981-5986518 1.302 pha4_T4 ceh32_T4 0.000 BOUNDING_INTRON_2
WBGene00006780_B0350.2_unc-44_protein-coding J048 chrIV:5984981-5986518 1.987 pha4_T4 cnd1_T4 0.000 BOUNDING_INTRON_2
WBGene00006780_B0350.2_unc-44_protein-coding J048 chrIV:5984981-5986518 2.066 pha4_T4 hlh1_T4 0.000 BOUNDING_INTRON_2
WBGene00006780_B0350.2_unc-44_protein-coding J048 chrIV:5984981-5986518 1.476 tbx37_T4 hlh1_T4 0.000 BOUNDING_INTRON_2

>IV:5985577-5986355.IV:5984746-5985576.IV:5986356-5986518
MXE: IV:5985577-5986355 BOUNDING_INTRON_1: IV:5984746-5985576 BOUNDING_INTRON_2: IV:5986356-5986518
BOUNDING_INTRON_1: IV:5984746-5985576
MXE: IV:5985577-5986355
WBGene00006780_B0350.2_unc-44_protein-coding E020 chrIV:5985577-5986355 1.634 hlh1_T1 end1_T1 0.042 MXE
WBGene00006780_B0350.2_unc-44_protein-coding E020 chrIV:5985577-5986355 2.013 hlh1_T2 end1_T2 0.062 MXE
WBGene00006780_B0350.2_unc-44_protein-coding E020 chrIV:5985577-5986355 1.795 hlh1_T3 tbx37_T3 0.000 MXE
WBGene00006780_B0350.2_unc-44_protein-coding E020 chrIV:5985577-5986355 1.873 hlh1_T3 nhr25_T3 0.005 MXE
WBGene00006780_B0350.2_unc-44_protein-coding E020 chrIV:5985577-5986355 2.230 hlh1_T3 pha4_T3 0.001 MXE
WBGene00006780_B0350.2_unc-44_protein-coding E020 chrIV:5985577-5986355 1.621 hlh1_T3 ceh32_T3 0.006 MXE
WBGene00006780_B0350.2_unc-44_protein-coding E020 chrIV:5985577-5986355 1.688 hlh1_T3 cnd1_T3 0.014 MXE
WBGene00006780_B0350.2_unc-44_protein-coding E020 chrIV:5985577-5986355 2.623 hlh1_T3 end1_T3 0.000 MXE
WBGene00006780_B0350.2_unc-44_protein-coding E020 chrIV:5985577-5986355 1.144 hlh1_T4 tbx37_T4 0.061 MXE
WBGene00006780_B0350.2_unc-44_protein-coding E020 chrIV:5985577-5986355 1.566 hlh1_T4 pha4_T4 0.016 MXE
WBGene00006780_B0350.2_unc-44_protein-coding E020 chrIV:5985577-5986355 1.074 hlh1_T4 ceh32_T4 0.060 MXE
WBGene00006780_B0350.2_unc-44_protein-coding E020 chrIV:5985577-5986355 1.321 hlh1_T4 cnd1_T4 0.058 MXE
BOUNDING_INTRON_2: IV:5986356-5986518
WBGene00006780_B0350.2_unc-44_protein-coding J050 chrIV:5986356-5986518 2.074 hlh1_T0 nhr25_T0 0.083 BOUNDING_INTRON_2
WBGene00006780_B0350.2_unc-44_protein-coding J050 chrIV:5986356-5986518 14.376 hlh1_T1 nhr25_T1 0.002 BOUNDING_INTRON_2
WBGene00006780_B0350.2_unc-44_protein-coding J050 chrIV:5986356-5986518 2.270 hlh1_T1 ceh32_T1 0.051 BOUNDING_INTRON_2
WBGene00006780_B0350.2_unc-44_protein-coding J050 chrIV:5986356-5986518 2.284 hlh1_T1 end1_T1 0.042 BOUNDING_INTRON_2
WBGene00006780_B0350.2_unc-44_protein-coding J050 chrIV:5986356-5986518 2.329 hlh1_T2 tbx37_T2 0.011 BOUNDING_INTRON_2
WBGene00006780_B0350.2_unc-44_protein-coding J050 chrIV:5986356-5986518 2.402 hlh1_T2 nhr25_T2 0.036 BOUNDING_INTRON_2
WBGene00006780_B0350.2_unc-44_protein-coding J050 chrIV:5986356-5986518 3.062 hlh1_T2 pha4_T2 0.012 BOUNDING_INTRON_2
WBGene00006780_B0350.2_unc-44_protein-coding J050 chrIV:5986356-5986518 2.509 hlh1_T2 end1_T2 0.033 BOUNDING_INTRON_2
WBGene00006780_B0350.2_unc-44_protein-coding J050 chrIV:5986356-5986518 2.851 hlh1_T2 cnd1_T2 0.006 BOUNDING_INTRON_2
WBGene00006780_B0350.2_unc-44_protein-coding J050 chrIV:5986356-5986518 3.099 hlh1_T2 ceh32_T2 0.006 BOUNDING_INTRON_2
WBGene00006780_B0350.2_unc-44_protein-coding J050 chrIV:5986356-5986518 2.426 hlh1_T3 nhr25_T3 0.001 BOUNDING_INTRON_2
WBGene00006780_B0350.2_unc-44_protein-coding J050 chrIV:5986356-5986518 2.477 hlh1_T3 tbx37_T3 0.000 BOUNDING_INTRON_2
WBGene00006780_B0350.2_unc-44_protein-coding J050 chrIV:5986356-5986518 2.642 hlh1_T3 pha4_T3 0.000 BOUNDING_INTRON_2
WBGene00006780_B0350.2_unc-44_protein-coding J050 chrIV:5986356-5986518 2.375 hlh1_T3 ceh32_T3 0.000 BOUNDING_INTRON_2
WBGene00006780_B0350.2_unc-44_protein-coding J050 chrIV:5986356-5986518 2.496 hlh1_T3 cnd1_T3 0.000 BOUNDING_INTRON_2
WBGene00006780_B0350.2_unc-44_protein-coding J050 chrIV:5986356-5986518 2.780 hlh1_T3 end1_T3 0.000 BOUNDING_INTRON_2
WBGene00006780_B0350.2_unc-44_protein-coding J050 chrIV:5986356-5986518 1.233 hlh1_T4 nhr25_T4 0.085 BOUNDING_INTRON_2
WBGene00006780_B0350.2_unc-44_protein-coding J050 chrIV:5986356-5986518 1.372 hlh1_T4 tbx37_T4 0.041 BOUNDING_INTRON_2
WBGene00006780_B0350.2_unc-44_protein-coding J050 chrIV:5986356-5986518 1.717 hlh1_T4 pha4_T4 0.008 BOUNDING_INTRON_2
WBGene00006780_B0350.2_unc-44_protein-coding J050 chrIV:5986356-5986518 1.278 hlh1_T4 ceh32_T4 0.031 BOUNDING_INTRON_2
WBGene00006780_B0350.2_unc-44_protein-coding J050 chrIV:5986356-5986518 2.103 hlh1_T4 cnd1_T4 0.001 BOUNDING_INTRON_2
 

>IV:7336784-7336981.IV:7336739-7336783.IV:7336982-7341120
MXE: IV:7336784-7336981 BOUNDING_INTRON_1: IV:7336739-7336783 BOUNDING_INTRON_2: IV:7336982-7341120
BOUNDING_INTRON_1: IV:7336739-7336783
MXE: IV:7336784-7336981
BOUNDING_INTRON_2: IV:7336982-7341120

>IV:7339843-7340973.IV:7336739-7339842.IV:7340974-7341120
MXE: IV:7339843-7340973 BOUNDING_INTRON_1: IV:7336739-7339842 BOUNDING_INTRON_2: IV:7340974-7341120
BOUNDING_INTRON_1: IV:7336739-7339842
MXE: IV:7339843-7340973
BOUNDING_INTRON_2: IV:7340974-7341120

>IV:7340764-7340973.IV:7336739-7340763.IV:7340974-7341120
MXE: IV:7340764-7340973 BOUNDING_INTRON_1: IV:7336739-7340763 BOUNDING_INTRON_2: IV:7340974-7341120
BOUNDING_INTRON_1: IV:7336739-7340763
MXE: IV:7340764-7340973
BOUNDING_INTRON_2: IV:7340974-7341120
 

>IV:7438527-7438598.IV:7438324-7438526.IV:7438599-7439055
MXE: IV:7438527-7438598 BOUNDING_INTRON_1: IV:7438324-7438526 BOUNDING_INTRON_2: IV:7438599-7439055
BOUNDING_INTRON_1: IV:7438324-7438526
MXE: IV:7438527-7438598
WBGene00006814_B0496.3_unc-82_protein-coding E023 chrIV:7438527-7438598 1.466 hlh1_T4 ceh32_T4 0.059 MXE
BOUNDING_INTRON_2: IV:7438599-7439055
WBGene00006814_B0496.3_unc-82_protein-coding J065 chrIV:7438599-7439055 1.954 hlh1_T4 tbx37_T4 0.016 BOUNDING_INTRON_2

>IV:7438752-7438898.IV:7438324-7438751.IV:7438899-7439055
MXE: IV:7438752-7438898 BOUNDING_INTRON_1: IV:7438324-7438751 BOUNDING_INTRON_2: IV:7438899-7439055
BOUNDING_INTRON_1: IV:7438324-7438751
WBGene00006814_B0496.3_unc-82_protein-coding J063 chrIV:7438324-7438751 12.168 hlh1_T0 end1_T0 0.057 BOUNDING_INTRON_1
MXE: IV:7438752-7438898
WBGene00006814_B0496.3_unc-82_protein-coding E024 chrIV:7438752-7438898 2.226 hlh1_T0 end1_T0 0.000 MXE
BOUNDING_INTRON_2: IV:7438899-7439055
WBGene00006814_B0496.3_unc-82_protein-coding J066 chrIV:7438899-7439055 12.484 hlh1_T0 end1_T0 0.013 BOUNDING_INTRON_2
 

>IV:9542035-9542292.IV:9541754-9542034.IV:9542293-9542967
MXE: IV:9542035-9542292 BOUNDING_INTRON_1: IV:9541754-9542034 BOUNDING_INTRON_2: IV:9542293-9542967
BOUNDING_INTRON_1: IV:9541754-9542034
WBGene00001403_F56H11.1_fbl-1_protein-coding J023 chrIV:9541754-9542034 1.426 ceh32_T4 nhr25_T4 0.003 BOUNDING_INTRON_1
WBGene00001403_F56H11.1_fbl-1_protein-coding J023 chrIV:9541754-9542034 2.761 ceh32_T4 end1_T4 0.000 BOUNDING_INTRON_1
WBGene00001403_F56H11.1_fbl-1_protein-coding J023 chrIV:9541754-9542034 12.792 cnd1_T3 end1_T3 0.001 BOUNDING_INTRON_1
WBGene00001403_F56H11.1_fbl-1_protein-coding J023 chrIV:9541754-9542034 1.101 cnd1_T4 nhr25_T4 0.032 BOUNDING_INTRON_1
WBGene00001403_F56H11.1_fbl-1_protein-coding J023 chrIV:9541754-9542034 2.427 cnd1_T4 end1_T4 0.000 BOUNDING_INTRON_1
WBGene00001403_F56H11.1_fbl-1_protein-coding J023 chrIV:9541754-9542034 12.643 hlh1_T3 end1_T3 0.014 BOUNDING_INTRON_1
WBGene00001403_F56H11.1_fbl-1_protein-coding J023 chrIV:9541754-9542034 1.268 hlh1_T4 nhr25_T4 0.045 BOUNDING_INTRON_1
WBGene00001403_F56H11.1_fbl-1_protein-coding J023 chrIV:9541754-9542034 2.617 hlh1_T4 end1_T4 0.000 BOUNDING_INTRON_1
WBGene00001403_F56H11.1_fbl-1_protein-coding J023 chrIV:9541754-9542034 2.513 tbx37_T4 end1_T4 0.000 BOUNDING_INTRON_1
MXE: IV:9542035-9542292
WBGene00001403_F56H11.1_fbl-1_protein-coding E005 chrIV:9542035-9542292 2.568 ceh32_T3 end1_T3 0.000 MXE
WBGene00001403_F56H11.1_fbl-1_protein-coding E005 chrIV:9542035-9542292 12.470 ceh32_T4 pha4_T4 0.049 MXE
WBGene00001403_F56H11.1_fbl-1_protein-coding E005 chrIV:9542035-9542292 2.085 ceh32_T4 end1_T4 0.000 MXE
WBGene00001403_F56H11.1_fbl-1_protein-coding E005 chrIV:9542035-9542292 2.394 cnd1_T3 end1_T3 0.000 MXE
WBGene00001403_F56H11.1_fbl-1_protein-coding E005 chrIV:9542035-9542292 12.300 cnd1_T4 pha4_T4 0.023 MXE
WBGene00001403_F56H11.1_fbl-1_protein-coding E005 chrIV:9542035-9542292 2.004 cnd1_T4 end1_T4 0.000 MXE
WBGene00001403_F56H11.1_fbl-1_protein-coding E005 chrIV:9542035-9542292 2.830 hlh1_T3 end1_T3 0.000 MXE
WBGene00001403_F56H11.1_fbl-1_protein-coding E005 chrIV:9542035-9542292 12.588 hlh1_T4 pha4_T4 0.003 MXE
WBGene00001403_F56H11.1_fbl-1_protein-coding E005 chrIV:9542035-9542292 2.456 hlh1_T4 end1_T4 0.000 MXE
WBGene00001403_F56H11.1_fbl-1_protein-coding E005 chrIV:9542035-9542292 1.531 nhr25_T4 end1_T4 0.000 MXE
WBGene00001403_F56H11.1_fbl-1_protein-coding E005 chrIV:9542035-9542292 1.961 tbx37_T4 end1_T4 0.000 MXE
BOUNDING_INTRON_2: IV:9542293-9542967
WBGene00001403_F56H11.1_fbl-1_protein-coding J025 chrIV:9542293-9542967 12.583 hlh1_T3 end1_T3 0.011 BOUNDING_INTRON_2
WBGene00001403_F56H11.1_fbl-1_protein-coding J025 chrIV:9542293-9542967 3.317 hlh1_T3 cnd1_T3 0.000 BOUNDING_INTRON_2
WBGene00001403_F56H11.1_fbl-1_protein-coding J025 chrIV:9542293-9542967 1.603 hlh1_T4 nhr25_T4 0.002 BOUNDING_INTRON_2
WBGene00001403_F56H11.1_fbl-1_protein-coding J025 chrIV:9542293-9542967 2.294 hlh1_T4 tbx37_T4 0.000 BOUNDING_INTRON_2
WBGene00001403_F56H11.1_fbl-1_protein-coding J025 chrIV:9542293-9542967 13.250 hlh1_T4 ceh32_T4 0.000 BOUNDING_INTRON_2
WBGene00001403_F56H11.1_fbl-1_protein-coding J025 chrIV:9542293-9542967 14.449 hlh1_T4 cnd1_T4 0.000 BOUNDING_INTRON_2
WBGene00001403_F56H11.1_fbl-1_protein-coding J025 chrIV:9542293-9542967 14.680 hlh1_T4 end1_T4 0.000 BOUNDING_INTRON_2

>IV:9542728-9542868.IV:9541754-9542727.IV:9542869-9542967
MXE: IV:9542728-9542868 BOUNDING_INTRON_1: IV:9541754-9542727 BOUNDING_INTRON_2: IV:9542869-9542967
BOUNDING_INTRON_1: IV:9541754-9542727
WBGene00001403_F56H11.1_fbl-1_protein-coding J024 chrIV:9541754-9542727 13.235 end1_T4 tbx37_T4 0.000 BOUNDING_INTRON_1
WBGene00001403_F56H11.1_fbl-1_protein-coding J024 chrIV:9541754-9542727 2.072 end1_T4 hlh1_T4 0.000 BOUNDING_INTRON_1
WBGene00001403_F56H11.1_fbl-1_protein-coding J024 chrIV:9541754-9542727 1.904 end1_T4 ceh32_T4 0.007 BOUNDING_INTRON_1
WBGene00001403_F56H11.1_fbl-1_protein-coding J024 chrIV:9541754-9542727 2.696 end1_T4 cnd1_T4 0.000 BOUNDING_INTRON_1
MXE: IV:9542728-9542868
WBGene00001403_F56H11.1_fbl-1_protein-coding E006 chrIV:9542728-9542868 1.483 end1_T4 hlh1_T4 0.000 MXE
WBGene00001403_F56H11.1_fbl-1_protein-coding E006 chrIV:9542728-9542868 1.112 end1_T4 ceh32_T4 0.002 MXE
BOUNDING_INTRON_2: IV:9542869-9542967
WBGene00001403_F56H11.1_fbl-1_protein-coding J026 chrIV:9542869-9542967 1.136 end1_T4 hlh1_T4 0.000 BOUNDING_INTRON_2
WBGene00001403_F56H11.1_fbl-1_protein-coding J026 chrIV:9542869-9542967 1.111 tbx37_T4 hlh1_T4 0.002 BOUNDING_INTRON_2
 

>IV:9926285-9926350.IV:9925789-9926284.IV:9926351-9927574
MXE: IV:9926285-9926350 BOUNDING_INTRON_1: IV:9925789-9926284 BOUNDING_INTRON_2: IV:9926351-9927574
BOUNDING_INTRON_1: IV:9925789-9926284
MXE: IV:9926285-9926350
BOUNDING_INTRON_2: IV:9926351-9927574

>IV:9926285-9927064.IV:9925789-9926284.IV:9927065-9927574
MXE: IV:9926285-9927064 BOUNDING_INTRON_1: IV:9925789-9926284 BOUNDING_INTRON_2: IV:9927065-9927574
BOUNDING_INTRON_1: IV:9925789-9926284
MXE: IV:9926285-9927064
WBGene00001113_F25H8.5_dur-1_protein-coding E036 chrIV:9926351-9927064 1.752 nhr25_T4 cnd1_T4 0.011 MXE
WBGene00001113_F25H8.5_dur-1_protein-coding E036 chrIV:9926351-9927064 2.443 hlh1_T4 cnd1_T4 0.002 MXE
BOUNDING_INTRON_2: IV:9927065-9927574
WBGene00001113_F25H8.5_dur-1_protein-coding J074 chrIV:9927065-9927574 12.778 hlh1_T4 nhr25_T4 0.034 BOUNDING_INTRON_2
>IV:9927310-9927378.IV:9925789-9927309.IV:9927379-9927574
MXE: IV:9927310-9927378 BOUNDING_INTRON_1: IV:9925789-9927309 BOUNDING_INTRON_2: IV:9927379-9927574
BOUNDING_INTRON_1: IV:9925789-9927309
MXE: IV:9927310-9927378
BOUNDING_INTRON_2: IV:9927379-9927574
 

>V:10250841-10251032.V:10250677-10250840.V:10251033-10251676
MXE: V:10250841-10251032 BOUNDING_INTRON_1: V:10250677-10250840 BOUNDING_INTRON_2: V:10251033-10251676
BOUNDING_INTRON_1: V:10250677-10250840
WBGene00000102_C12D8.10_akt-1_protein-coding J019 chrV:10250677-10250840 1.343 end1_T1 ceh32_T1 0.003 BOUNDING_INTRON_1
WBGene00000102_C12D8.10_akt-1_protein-coding J019 chrV:10250677-10250840 1.078 nhr25_T1 ceh32_T1 0.057 BOUNDING_INTRON_1
WBGene00000102_C12D8.10_akt-1_protein-coding J019 chrV:10250677-10250840 1.463 pha4_T1 ceh32_T1 0.001 BOUNDING_INTRON_1
MXE: V:10250841-10251032
BOUNDING_INTRON_2: V:10251033-10251676
WBGene00000102_C12D8.10_akt-1_protein-coding J022 chrV:10251033-10251676 1.215 end1_T2 ceh32_T2 0.022 BOUNDING_INTRON_2
WBGene00000102_C12D8.10_akt-1_protein-coding J022 chrV:10251033-10251676 1.109 hlh1_T2 ceh32_T2 0.061 BOUNDING_INTRON_2
WBGene00000102_C12D8.10_akt-1_protein-coding J022 chrV:10251033-10251676 1.019 nhr25_T2 ceh32_T2 0.072 BOUNDING_INTRON_2
WBGene00000102_C12D8.10_akt-1_protein-coding J022 chrV:10251033-10251676 1.114 pha4_T2 ceh32_T2 0.073 BOUNDING_INTRON_2

>V:10251327-10251533.V:10250677-10251326.V:10251534-10251676
MXE: V:10251327-10251533 BOUNDING_INTRON_1: V:10250677-10251326 BOUNDING_INTRON_2: V:10251534-10251676
BOUNDING_INTRON_1: V:10250677-10251326
WBGene00000102_C12D8.10_akt-1_protein-coding J021 chrV:10250677-10251326 1.078 cnd1_T3 hlh1_T3 0.058 BOUNDING_INTRON_1
WBGene00000102_C12D8.10_akt-1_protein-coding J021 chrV:10250677-10251326 1.314 cnd1_T3 end1_T3 0.015 BOUNDING_INTRON_1
WBGene00000102_C12D8.10_akt-1_protein-coding J021 chrV:10250677-10251326 1.339 pha4_T4 end1_T4 0.069 BOUNDING_INTRON_1
WBGene00000102_C12D8.10_akt-1_protein-coding J021 chrV:10250677-10251326 12.015 pha4_T4 ceh32_T4 0.081 BOUNDING_INTRON_1
WBGene00000102_C12D8.10_akt-1_protein-coding J021 chrV:10250677-10251326 1.204 tbx37_T4 end1_T4 0.017 BOUNDING_INTRON_1
MXE: V:10251327-10251533
WBGene00000102_C12D8.10_akt-1_protein-coding E008 chrV:10251327-10251533 1.011 cnd1_T3 hlh1_T3 0.000 MXE
WBGene00000102_C12D8.10_akt-1_protein-coding E008 chrV:10251327-10251533 1.252 cnd1_T3 end1_T3 0.000 MXE
WBGene00000102_C12D8.10_akt-1_protein-coding E008 chrV:10251327-10251533 1.117 cnd1_T4 hlh1_T4 0.000 MXE
WBGene00000102_C12D8.10_akt-1_protein-coding E008 chrV:10251327-10251533 1.528 cnd1_T4 end1_T4 0.000 MXE
WBGene00000102_C12D8.10_akt-1_protein-coding E008 chrV:10251327-10251533 1.170 pha4_T4 end1_T4 0.000 MXE
WBGene00000102_C12D8.10_akt-1_protein-coding E008 chrV:10251327-10251533 1.160 tbx37_T4 end1_T4 0.000 MXE
BOUNDING_INTRON_2: V:10251534-10251676
WBGene00000102_C12D8.10_akt-1_protein-coding J023 chrV:10251534-10251676 1.019 cnd1_T3 hlh1_T3 0.016 BOUNDING_INTRON_2
WBGene00000102_C12D8.10_akt-1_protein-coding J023 chrV:10251534-10251676 1.156 cnd1_T3 nhr25_T3 0.024 BOUNDING_INTRON_2
WBGene00000102_C12D8.10_akt-1_protein-coding J023 chrV:10251534-10251676 1.592 cnd1_T3 end1_T3 0.000 BOUNDING_INTRON_2
WBGene00000102_C12D8.10_akt-1_protein-coding J023 chrV:10251534-10251676 1.183 cnd1_T4 hlh1_T4 0.094 BOUNDING_INTRON_2
WBGene00000102_C12D8.10_akt-1_protein-coding J023 chrV:10251534-10251676 2.029 cnd1_T4 end1_T4 0.000 BOUNDING_INTRON_2
WBGene00000102_C12D8.10_akt-1_protein-coding J023 chrV:10251534-10251676 1.084 nhr25_T4 end1_T4 0.078 BOUNDING_INTRON_2
WBGene00000102_C12D8.10_akt-1_protein-coding J023 chrV:10251534-10251676 1.547 pha4_T4 end1_T4 0.004 BOUNDING_INTRON_2
WBGene00000102_C12D8.10_akt-1_protein-coding J023 chrV:10251534-10251676 1.779 tbx37_T4 end1_T4 0.000 BOUNDING_INTRON_2
 

>V:11994770-11995108.V:11994281-11994769.V:11995109-11995720
MXE: V:11994770-11995108 BOUNDING_INTRON_1: V:11994281-11994769 BOUNDING_INTRON_2: V:11995109-11995720
BOUNDING_INTRON_1: V:11994281-11994769
MXE: V:11994770-11995108
WBGene00006759_ZK617.1_unc-22_protein-coding E020 chrIV:11994770-11995108 1.685 pha4_T3 ceh32_T3 0.047 MXE
BOUNDING_INTRON_2: V:11995109-11995720
WBGene00006759_ZK617.1_unc-22_protein-coding J061 chrIV:11995109-11995720 2.913 tbx37_T3 hlh1_T3 0.000 BOUNDING_INTRON_2
WBGene00006759_ZK617.1_unc-22_protein-coding J061 chrIV:11995109-11995720 2.913 tbx37_T4 hlh1_T4 0.000 BOUNDING_INTRON_2

>V:11995254-11995328.V:11994281-11995253.V:11995329-11995720
MXE: V:11995254-11995328 BOUNDING_INTRON_1: V:11994281-11995253 BOUNDING_INTRON_2: V:11995329-11995720
BOUNDING_INTRON_1: V:11994281-11995253
MXE: V:11995254-11995328
WBGene00006759_ZK617.1_unc-22_protein-coding E021 chrIV:11995254-11995328 1.083 hlh1_T4 tbx37_T4 0.012 MXE
BOUNDING_INTRON_2: V:11995329-11995720
 

>V:12480728-12480888.V:12480611-12480727.V:12480889-12481283
MXE: V:12480728-12480888 BOUNDING_INTRON_1: V:12480611-12480727 BOUNDING_INTRON_2: V:12480889-12481283
BOUNDING_INTRON_1: V:12480611-12480727
WBGene00000228_W04D2.1_atn-1_protein-coding J014 chrV:12480611-12480727 13.578 hlh1_T1 nhr25_T1 0.002 BOUNDING_INTRON_1
WBGene00000228_W04D2.1_atn-1_protein-coding J014 chrV:12480611-12480727 3.537 hlh1_T1 tbx37_T1 0.000 BOUNDING_INTRON_1
WBGene00000228_W04D2.1_atn-1_protein-coding J014 chrV:12480611-12480727 1.484 hlh1_T1 end1_T1 0.097 BOUNDING_INTRON_1
WBGene00000228_W04D2.1_atn-1_protein-coding J014 chrV:12480611-12480727 12.890 hlh1_T1 cnd1_T1 0.005 BOUNDING_INTRON_1
WBGene00000228_W04D2.1_atn-1_protein-coding J014 chrV:12480611-12480727 12.935 hlh1_T1 ceh32_T1 0.007 BOUNDING_INTRON_1
WBGene00000228_W04D2.1_atn-1_protein-coding J014 chrV:12480611-12480727 13.786 hlh1_T2 pha4_T2 0.000 BOUNDING_INTRON_1
WBGene00000228_W04D2.1_atn-1_protein-coding J014 chrV:12480611-12480727 14.363 hlh1_T2 tbx37_T2 0.000 BOUNDING_INTRON_1
WBGene00000228_W04D2.1_atn-1_protein-coding J014 chrV:12480611-12480727 2.789 hlh1_T2 nhr25_T2 0.000 BOUNDING_INTRON_1
WBGene00000228_W04D2.1_atn-1_protein-coding J014 chrV:12480611-12480727 12.806 hlh1_T2 ceh32_T2 0.000 BOUNDING_INTRON_1
WBGene00000228_W04D2.1_atn-1_protein-coding J014 chrV:12480611-12480727 13.114 hlh1_T2 end1_T2 0.006 BOUNDING_INTRON_1
WBGene00000228_W04D2.1_atn-1_protein-coding J014 chrV:12480611-12480727 13.483 hlh1_T2 cnd1_T2 0.000 BOUNDING_INTRON_1
WBGene00000228_W04D2.1_atn-1_protein-coding J014 chrV:12480611-12480727 14.879 hlh1_T3 pha4_T3 0.000 BOUNDING_INTRON_1
WBGene00000228_W04D2.1_atn-1_protein-coding J014 chrV:12480611-12480727 2.372 hlh1_T3 tbx37_T3 0.000 BOUNDING_INTRON_1
WBGene00000228_W04D2.1_atn-1_protein-coding J014 chrV:12480611-12480727 3.776 hlh1_T3 nhr25_T3 0.000 BOUNDING_INTRON_1
WBGene00000228_W04D2.1_atn-1_protein-coding J014 chrV:12480611-12480727 13.303 hlh1_T3 end1_T3 0.000 BOUNDING_INTRON_1
WBGene00000228_W04D2.1_atn-1_protein-coding J014 chrV:12480611-12480727 13.711 hlh1_T3 ceh32_T3 0.000 BOUNDING_INTRON_1
WBGene00000228_W04D2.1_atn-1_protein-coding J014 chrV:12480611-12480727 3.190 hlh1_T3 cnd1_T3 0.000 BOUNDING_INTRON_1
WBGene00000228_W04D2.1_atn-1_protein-coding J014 chrV:12480611-12480727 2.442 hlh1_T4 tbx37_T4 0.000 BOUNDING_INTRON_1
WBGene00000228_W04D2.1_atn-1_protein-coding J014 chrV:12480611-12480727 2.729 hlh1_T4 nhr25_T4 0.000 BOUNDING_INTRON_1
WBGene00000228_W04D2.1_atn-1_protein-coding J014 chrV:12480611-12480727 3.095 hlh1_T4 pha4_T4 0.000 BOUNDING_INTRON_1
WBGene00000228_W04D2.1_atn-1_protein-coding J014 chrV:12480611-12480727 1.211 hlh1_T4 end1_T4 0.001 BOUNDING_INTRON_1
WBGene00000228_W04D2.1_atn-1_protein-coding J014 chrV:12480611-12480727 1.395 hlh1_T4 ceh32_T4 0.000 BOUNDING_INTRON_1
WBGene00000228_W04D2.1_atn-1_protein-coding J014 chrV:12480611-12480727 3.010 hlh1_T4 cnd1_T4 0.000 BOUNDING_INTRON_1
MXE: V:12480728-12480888
WBGene00000228_W04D2.1_atn-1_protein-coding E005 chrV:12480728-12480888 1.018 end1_T4 nhr25_T4 0.008 MXE
WBGene00000228_W04D2.1_atn-1_protein-coding E005 chrV:12480728-12480888 1.674 end1_T4 pha4_T4 0.021 MXE
WBGene00000228_W04D2.1_atn-1_protein-coding E005 chrV:12480728-12480888 1.001 end1_T4 cnd1_T4 0.038 MXE
WBGene00000228_W04D2.1_atn-1_protein-coding E005 chrV:12480728-12480888 2.454 hlh1_T0 pha4_T0 0.031 MXE
WBGene00000228_W04D2.1_atn-1_protein-coding E005 chrV:12480728-12480888 14.376 hlh1_T1 nhr25_T1 0.000 MXE
WBGene00000228_W04D2.1_atn-1_protein-coding E005 chrV:12480728-12480888 2.300 hlh1_T1 pha4_T1 0.000 MXE
WBGene00000228_W04D2.1_atn-1_protein-coding E005 chrV:12480728-12480888 2.911 hlh1_T1 tbx37_T1 0.000 MXE
WBGene00000228_W04D2.1_atn-1_protein-coding E005 chrV:12480728-12480888 13.730 hlh1_T1 ceh32_T1 0.000 MXE
WBGene00000228_W04D2.1_atn-1_protein-coding E005 chrV:12480728-12480888 1.789 hlh1_T1 end1_T1 0.000 MXE
WBGene00000228_W04D2.1_atn-1_protein-coding E005 chrV:12480728-12480888 2.489 hlh1_T1 cnd1_T1 0.000 MXE
WBGene00000228_W04D2.1_atn-1_protein-coding E005 chrV:12480728-12480888 2.345 hlh1_T2 pha4_T2 0.000 MXE
WBGene00000228_W04D2.1_atn-1_protein-coding E005 chrV:12480728-12480888 2.968 hlh1_T2 tbx37_T2 0.000 MXE
WBGene00000228_W04D2.1_atn-1_protein-coding E005 chrV:12480728-12480888 3.040 hlh1_T2 nhr25_T2 0.000 MXE
WBGene00000228_W04D2.1_atn-1_protein-coding E005 chrV:12480728-12480888 14.532 hlh1_T2 cnd1_T2 0.000 MXE
WBGene00000228_W04D2.1_atn-1_protein-coding E005 chrV:12480728-12480888 2.162 hlh1_T2 ceh32_T2 0.000 MXE
WBGene00000228_W04D2.1_atn-1_protein-coding E005 chrV:12480728-12480888 2.891 hlh1_T2 end1_T2 0.000 MXE
WBGene00000228_W04D2.1_atn-1_protein-coding E005 chrV:12480728-12480888 2.483 hlh1_T3 tbx37_T3 0.000 MXE
WBGene00000228_W04D2.1_atn-1_protein-coding E005 chrV:12480728-12480888 3.609 hlh1_T3 nhr25_T3 0.000 MXE
WBGene00000228_W04D2.1_atn-1_protein-coding E005 chrV:12480728-12480888 3.873 hlh1_T3 pha4_T3 0.000 MXE
WBGene00000228_W04D2.1_atn-1_protein-coding E005 chrV:12480728-12480888 2.509 hlh1_T3 end1_T3 0.000 MXE
WBGene00000228_W04D2.1_atn-1_protein-coding E005 chrV:12480728-12480888 2.668 hlh1_T3 ceh32_T3 0.000 MXE
WBGene00000228_W04D2.1_atn-1_protein-coding E005 chrV:12480728-12480888 2.934 hlh1_T3 cnd1_T3 0.000 MXE
WBGene00000228_W04D2.1_atn-1_protein-coding E005 chrV:12480728-12480888 2.497 hlh1_T4 tbx37_T4 0.000 MXE
WBGene00000228_W04D2.1_atn-1_protein-coding E005 chrV:12480728-12480888 2.624 hlh1_T4 nhr25_T4 0.000 MXE
WBGene00000228_W04D2.1_atn-1_protein-coding E005 chrV:12480728-12480888 3.285 hlh1_T4 pha4_T4 0.000 MXE
WBGene00000228_W04D2.1_atn-1_protein-coding E005 chrV:12480728-12480888 1.607 hlh1_T4 end1_T4 0.000 MXE
WBGene00000228_W04D2.1_atn-1_protein-coding E005 chrV:12480728-12480888 2.048 hlh1_T4 ceh32_T4 0.000 MXE
WBGene00000228_W04D2.1_atn-1_protein-coding E005 chrV:12480728-12480888 2.604 hlh1_T4 cnd1_T4 0.000 MXE
BOUNDING_INTRON_2: V:12480889-12481283
WBGene00000228_W04D2.1_atn-1_protein-coding J016 chrV:12480889-12481283 2.679 hlh1_T0 tbx37_T0 0.005 BOUNDING_INTRON_2
WBGene00000228_W04D2.1_atn-1_protein-coding J016 chrV:12480889-12481283 13.361 hlh1_T1 nhr25_T1 0.001 BOUNDING_INTRON_2
WBGene00000228_W04D2.1_atn-1_protein-coding J016 chrV:12480889-12481283 3.308 hlh1_T1 tbx37_T1 0.000 BOUNDING_INTRON_2
WBGene00000228_W04D2.1_atn-1_protein-coding J016 chrV:12480889-12481283 12.676 hlh1_T1 cnd1_T1 0.003 BOUNDING_INTRON_2
WBGene00000228_W04D2.1_atn-1_protein-coding J016 chrV:12480889-12481283 1.782 hlh1_T1 end1_T1 0.034 BOUNDING_INTRON_2
WBGene00000228_W04D2.1_atn-1_protein-coding J016 chrV:12480889-12481283 14.406 hlh1_T2 tbx37_T2 0.000 BOUNDING_INTRON_2
WBGene00000228_W04D2.1_atn-1_protein-coding J016 chrV:12480889-12481283 2.365 hlh1_T2 pha4_T2 0.000 BOUNDING_INTRON_2
WBGene00000228_W04D2.1_atn-1_protein-coding J016 chrV:12480889-12481283 2.829 hlh1_T2 nhr25_T2 0.000 BOUNDING_INTRON_2
WBGene00000228_W04D2.1_atn-1_protein-coding J016 chrV:12480889-12481283 12.848 hlh1_T2 ceh32_T2 0.000 BOUNDING_INTRON_2
WBGene00000228_W04D2.1_atn-1_protein-coding J016 chrV:12480889-12481283 13.155 hlh1_T2 end1_T2 0.004 BOUNDING_INTRON_2
WBGene00000228_W04D2.1_atn-1_protein-coding J016 chrV:12480889-12481283 13.527 hlh1_T2 cnd1_T2 0.000 BOUNDING_INTRON_2
WBGene00000228_W04D2.1_atn-1_protein-coding J016 chrV:12480889-12481283 14.648 hlh1_T3 pha4_T3 0.000 BOUNDING_INTRON_2
WBGene00000228_W04D2.1_atn-1_protein-coding J016 chrV:12480889-12481283 14.693 hlh1_T3 nhr25_T3 0.000 BOUNDING_INTRON_2
WBGene00000228_W04D2.1_atn-1_protein-coding J016 chrV:12480889-12481283 2.537 hlh1_T3 tbx37_T3 0.000 BOUNDING_INTRON_2
WBGene00000228_W04D2.1_atn-1_protein-coding J016 chrV:12480889-12481283 13.485 hlh1_T3 ceh32_T3 0.000 BOUNDING_INTRON_2
WBGene00000228_W04D2.1_atn-1_protein-coding J016 chrV:12480889-12481283 2.227 hlh1_T3 end1_T3 0.001 BOUNDING_INTRON_2
WBGene00000228_W04D2.1_atn-1_protein-coding J016 chrV:12480889-12481283 2.655 hlh1_T3 cnd1_T3 0.000 BOUNDING_INTRON_2
WBGene00000228_W04D2.1_atn-1_protein-coding J016 chrV:12480889-12481283 14.680 hlh1_T4 pha4_T4 0.000 BOUNDING_INTRON_2
WBGene00000228_W04D2.1_atn-1_protein-coding J016 chrV:12480889-12481283 2.472 hlh1_T4 tbx37_T4 0.000 BOUNDING_INTRON_2
WBGene00000228_W04D2.1_atn-1_protein-coding J016 chrV:12480889-12481283 2.588 hlh1_T4 nhr25_T4 0.000 BOUNDING_INTRON_2
WBGene00000228_W04D2.1_atn-1_protein-coding J016 chrV:12480889-12481283 1.429 hlh1_T4 end1_T4 0.000 BOUNDING_INTRON_2
WBGene00000228_W04D2.1_atn-1_protein-coding J016 chrV:12480889-12481283 2.487 hlh1_T4 ceh32_T4 0.000 BOUNDING_INTRON_2
WBGene00000228_W04D2.1_atn-1_protein-coding J016 chrV:12480889-12481283 2.933 hlh1_T4 cnd1_T4 0.000 BOUNDING_INTRON_2

>V:12481114-12481196.V:12480611-12481113.V:12481197-12481283
MXE: V:12481114-12481196 BOUNDING_INTRON_1: V:12480611-12481113 BOUNDING_INTRON_2: V:12481197-12481283
BOUNDING_INTRON_1: V:12480611-12481113
WBGene00000228_W04D2.1_atn-1_protein-coding J015 chrV:12480611-12481113 1.154 ceh32_T4 hlh1_T4 0.001 BOUNDING_INTRON_1
WBGene00000228_W04D2.1_atn-1_protein-coding J015 chrV:12480611-12481113 1.182 end1_T4 hlh1_T4 0.005 BOUNDING_INTRON_1
WBGene00000228_W04D2.1_atn-1_protein-coding J015 chrV:12480611-12481113 1.215 pha4_T4 hlh1_T4 0.001 BOUNDING_INTRON_1
MXE: V:12481114-12481196
WBGene00000228_W04D2.1_atn-1_protein-coding E006 chrV:12481114-12481196 1.132 ceh32_T4 hlh1_T4 0.007 MXE
WBGene00000228_W04D2.1_atn-1_protein-coding E006 chrV:12481114-12481196 1.089 cnd1_T4 hlh1_T4 0.020 MXE
WBGene00000228_W04D2.1_atn-1_protein-coding E006 chrV:12481114-12481196 1.329 end1_T4 hlh1_T4 0.007 MXE
WBGene00000228_W04D2.1_atn-1_protein-coding E006 chrV:12481114-12481196 1.147 nhr25_T4 hlh1_T4 0.011 MXE
WBGene00000228_W04D2.1_atn-1_protein-coding E006 chrV:12481114-12481196 1.312 pha4_T4 hlh1_T4 0.003 MXE
WBGene00000228_W04D2.1_atn-1_protein-coding E006 chrV:12481114-12481196 1.082 tbx37_T4 hlh1_T4 0.001 MXE
BOUNDING_INTRON_2: V:12481197-12481283
WBGene00000228_W04D2.1_atn-1_protein-coding J017 chrV:12481197-12481283 1.059 cnd1_T4 hlh1_T4 0.074 BOUNDING_INTRON_2
WBGene00000228_W04D2.1_atn-1_protein-coding J017 chrV:12481197-12481283 1.253 end1_T4 hlh1_T4 0.040 BOUNDING_INTRON_2
WBGene00000228_W04D2.1_atn-1_protein-coding J017 chrV:12481197-12481283 1.147 nhr25_T4 hlh1_T4 0.035 BOUNDING_INTRON_2
WBGene00000228_W04D2.1_atn-1_protein-coding J017 chrV:12481197-12481283 1.011 pha4_T1 ceh32_T1 0.007 BOUNDING_INTRON_2
WBGene00000228_W04D2.1_atn-1_protein-coding J017 chrV:12481197-12481283 1.260 pha4_T4 hlh1_T4 0.022 BOUNDING_INTRON_2
 

>V:18499582-18499694.V:18498844-18499581.V:18499695-18500999
MXE: V:18499582-18499694 BOUNDING_INTRON_1: V:18498844-18499581 BOUNDING_INTRON_2: V:18499695-18500999
BOUNDING_INTRON_1: V:18498844-18499581
WBGene00004830_Y51A2D.19_slo-1_protein-coding J034 chrV:18498844-18499581 1.752 ceh32_T2 hlh1_T2 0.005 BOUNDING_INTRON_1
WBGene00004830_Y51A2D.19_slo-1_protein-coding J034 chrV:18498844-18499581 1.127 ceh32_T3 nhr25_T3 0.087 BOUNDING_INTRON_1
WBGene00004830_Y51A2D.19_slo-1_protein-coding J034 chrV:18498844-18499581 1.689 ceh32_T3 hlh1_T3 0.000 BOUNDING_INTRON_1
WBGene00004830_Y51A2D.19_slo-1_protein-coding J034 chrV:18498844-18499581 1.825 ceh32_T4 hlh1_T4 0.031 BOUNDING_INTRON_1
WBGene00004830_Y51A2D.19_slo-1_protein-coding J034 chrV:18498844-18499581 2.017 cnd1_T1 hlh1_T1 0.000 BOUNDING_INTRON_1
WBGene00004830_Y51A2D.19_slo-1_protein-coding J034 chrV:18498844-18499581 1.175 cnd1_T2 nhr25_T2 0.048 BOUNDING_INTRON_1
WBGene00004830_Y51A2D.19_slo-1_protein-coding J034 chrV:18498844-18499581 2.316 cnd1_T2 hlh1_T2 0.000 BOUNDING_INTRON_1
WBGene00004830_Y51A2D.19_slo-1_protein-coding J034 chrV:18498844-18499581 1.436 cnd1_T3 nhr25_T3 0.010 BOUNDING_INTRON_1
WBGene00004830_Y51A2D.19_slo-1_protein-coding J034 chrV:18498844-18499581 2.018 cnd1_T3 hlh1_T3 0.000 BOUNDING_INTRON_1
WBGene00004830_Y51A2D.19_slo-1_protein-coding J034 chrV:18498844-18499581 2.087 cnd1_T4 hlh1_T4 0.046 BOUNDING_INTRON_1
WBGene00004830_Y51A2D.19_slo-1_protein-coding J034 chrV:18498844-18499581 2.004 end1_T2 hlh1_T2 0.088 BOUNDING_INTRON_1
WBGene00004830_Y51A2D.19_slo-1_protein-coding J034 chrV:18498844-18499581 2.016 pha4_T3 hlh1_T3 0.004 BOUNDING_INTRON_1
WBGene00004830_Y51A2D.19_slo-1_protein-coding J034 chrV:18498844-18499581 2.040 tbx37_T2 hlh1_T2 0.000 BOUNDING_INTRON_1
WBGene00004830_Y51A2D.19_slo-1_protein-coding J034 chrV:18498844-18499581 1.548 tbx37_T3 hlh1_T3 0.000 BOUNDING_INTRON_1
WBGene00004830_Y51A2D.19_slo-1_protein-coding J034 chrV:18498844-18499581 1.809 tbx37_T4 hlh1_T4 0.029 BOUNDING_INTRON_1
MXE: V:18499582-18499694
WBGene00004830_Y51A2D.19_slo-1_protein-coding E010 chrV:18499582-18499694 2.851 ceh32_T0 hlh1_T0 0.002 MXE
WBGene00004830_Y51A2D.19_slo-1_protein-coding E010 chrV:18499582-18499694 2.196 ceh32_T1 hlh1_T1 0.007 MXE
WBGene00004830_Y51A2D.19_slo-1_protein-coding E010 chrV:18499582-18499694 1.839 ceh32_T2 hlh1_T2 0.000 MXE
WBGene00004830_Y51A2D.19_slo-1_protein-coding E010 chrV:18499582-18499694 1.812 ceh32_T3 hlh1_T3 0.000 MXE
WBGene00004830_Y51A2D.19_slo-1_protein-coding E010 chrV:18499582-18499694 1.931 ceh32_T4 hlh1_T4 0.013 MXE
WBGene00004830_Y51A2D.19_slo-1_protein-coding E010 chrV:18499582-18499694 2.316 cnd1_T1 nhr25_T1 0.000 MXE
WBGene00004830_Y51A2D.19_slo-1_protein-coding E010 chrV:18499582-18499694 2.491 cnd1_T1 hlh1_T1 0.000 MXE
WBGene00004830_Y51A2D.19_slo-1_protein-coding E010 chrV:18499582-18499694 1.105 cnd1_T2 nhr25_T2 0.005 MXE
WBGene00004830_Y51A2D.19_slo-1_protein-coding E010 chrV:18499582-18499694 2.208 cnd1_T2 hlh1_T2 0.000 MXE
WBGene00004830_Y51A2D.19_slo-1_protein-coding E010 chrV:18499582-18499694 1.133 cnd1_T3 nhr25_T3 0.000 MXE
WBGene00004830_Y51A2D.19_slo-1_protein-coding E010 chrV:18499582-18499694 2.152 cnd1_T3 hlh1_T3 0.000 MXE
WBGene00004830_Y51A2D.19_slo-1_protein-coding E010 chrV:18499582-18499694 2.180 cnd1_T4 hlh1_T4 0.020 MXE
WBGene00004830_Y51A2D.19_slo-1_protein-coding E010 chrV:18499582-18499694 1.812 end1_T2 hlh1_T2 0.029 MXE
WBGene00004830_Y51A2D.19_slo-1_protein-coding E010 chrV:18499582-18499694 1.374 end1_T3 hlh1_T3 0.093 MXE
WBGene00004830_Y51A2D.19_slo-1_protein-coding E010 chrV:18499582-18499694 1.956 end1_T4 hlh1_T4 0.062 MXE
WBGene00004830_Y51A2D.19_slo-1_protein-coding E010 chrV:18499582-18499694 1.703 nhr25_T4 hlh1_T4 0.094 MXE
WBGene00004830_Y51A2D.19_slo-1_protein-coding E010 chrV:18499582-18499694 2.629 pha4_T1 hlh1_T1 0.046 MXE
WBGene00004830_Y51A2D.19_slo-1_protein-coding E010 chrV:18499582-18499694 2.144 pha4_T3 hlh1_T3 0.000 MXE
WBGene00004830_Y51A2D.19_slo-1_protein-coding E010 chrV:18499582-18499694 1.951 pha4_T4 hlh1_T4 0.053 MXE
WBGene00004830_Y51A2D.19_slo-1_protein-coding E010 chrV:18499582-18499694 2.210 tbx37_T0 hlh1_T0 0.010 MXE
WBGene00004830_Y51A2D.19_slo-1_protein-coding E010 chrV:18499582-18499694 1.724 tbx37_T1 hlh1_T1 0.086 MXE
WBGene00004830_Y51A2D.19_slo-1_protein-coding E010 chrV:18499582-18499694 2.002 tbx37_T2 hlh1_T2 0.000 MXE
WBGene00004830_Y51A2D.19_slo-1_protein-coding E010 chrV:18499582-18499694 1.776 tbx37_T3 hlh1_T3 0.000 MXE
WBGene00004830_Y51A2D.19_slo-1_protein-coding E010 chrV:18499582-18499694 1.905 tbx37_T4 hlh1_T4 0.010 MXE
BOUNDING_INTRON_2: V:18499695-18500999
WBGene00004830_Y51A2D.19_slo-1_protein-coding J036 chrV:18499695-18500999 1.972 ceh32_T2 hlh1_T2 0.000 BOUNDING_INTRON_2
WBGene00004830_Y51A2D.19_slo-1_protein-coding J036 chrV:18499695-18500999 2.093 ceh32_T3 hlh1_T3 0.000 BOUNDING_INTRON_2
WBGene00004830_Y51A2D.19_slo-1_protein-coding J036 chrV:18499695-18500999 1.938 ceh32_T4 hlh1_T4 0.015 BOUNDING_INTRON_2
WBGene00004830_Y51A2D.19_slo-1_protein-coding J036 chrV:18499695-18500999 1.822 cnd1_T1 nhr25_T1 0.049 BOUNDING_INTRON_2
WBGene00004830_Y51A2D.19_slo-1_protein-coding J036 chrV:18499695-18500999 2.639 cnd1_T1 hlh1_T1 0.000 BOUNDING_INTRON_2
WBGene00004830_Y51A2D.19_slo-1_protein-coding J036 chrV:18499695-18500999 2.087 cnd1_T2 hlh1_T2 0.000 BOUNDING_INTRON_2
WBGene00004830_Y51A2D.19_slo-1_protein-coding J036 chrV:18499695-18500999 2.255 cnd1_T3 hlh1_T3 0.000 BOUNDING_INTRON_2
WBGene00004830_Y51A2D.19_slo-1_protein-coding J036 chrV:18499695-18500999 2.099 cnd1_T4 hlh1_T4 0.025 BOUNDING_INTRON_2
WBGene00004830_Y51A2D.19_slo-1_protein-coding J036 chrV:18499695-18500999 2.337 pha4_T3 hlh1_T3 0.007 BOUNDING_INTRON_2
WBGene00004830_Y51A2D.19_slo-1_protein-coding J036 chrV:18499695-18500999 2.542 tbx37_T0 hlh1_T0 0.014 BOUNDING_INTRON_2
WBGene00004830_Y51A2D.19_slo-1_protein-coding J036 chrV:18499695-18500999 1.903 tbx37_T2 hlh1_T2 0.000 BOUNDING_INTRON_2
WBGene00004830_Y51A2D.19_slo-1_protein-coding J036 chrV:18499695-18500999 1.926 tbx37_T3 hlh1_T3 0.000 BOUNDING_INTRON_2
WBGene00004830_Y51A2D.19_slo-1_protein-coding J036 chrV:18499695-18500999 1.897 tbx37_T4 hlh1_T4 0.006 BOUNDING_INTRON_2

>V:18500551-18500663.V:18498844-18500550.V:18500664-18500999
MXE: V:18500551-18500663 BOUNDING_INTRON_1: V:18498844-18500550 BOUNDING_INTRON_2: V:18500664-18500999
BOUNDING_INTRON_1: V:18498844-18500550
WBGene00004830_Y51A2D.19_slo-1_protein-coding J035 chrV:18498844-18500550 1.326 hlh1_T1 cnd1_T1 0.089 BOUNDING_INTRON_1
WBGene00004830_Y51A2D.19_slo-1_protein-coding J035 chrV:18498844-18500550 1.795 hlh1_T2 ceh32_T2 0.002 BOUNDING_INTRON_1
WBGene00004830_Y51A2D.19_slo-1_protein-coding J035 chrV:18498844-18500550 2.173 hlh1_T2 cnd1_T2 0.000 BOUNDING_INTRON_1
WBGene00004830_Y51A2D.19_slo-1_protein-coding J035 chrV:18498844-18500550 1.203 hlh1_T3 tbx37_T3 0.000 BOUNDING_INTRON_1
WBGene00004830_Y51A2D.19_slo-1_protein-coding J035 chrV:18498844-18500550 1.435 hlh1_T3 ceh32_T3 0.000 BOUNDING_INTRON_1
WBGene00004830_Y51A2D.19_slo-1_protein-coding J035 chrV:18498844-18500550 2.467 hlh1_T3 cnd1_T3 0.000 BOUNDING_INTRON_1
WBGene00004830_Y51A2D.19_slo-1_protein-coding J035 chrV:18498844-18500550 1.152 hlh1_T4 tbx37_T4 0.000 BOUNDING_INTRON_1
WBGene00004830_Y51A2D.19_slo-1_protein-coding J035 chrV:18498844-18500550 2.192 hlh1_T4 ceh32_T4 0.000 BOUNDING_INTRON_1
WBGene00004830_Y51A2D.19_slo-1_protein-coding J035 chrV:18498844-18500550 2.773 hlh1_T4 cnd1_T4 0.000 BOUNDING_INTRON_1
WBGene00004830_Y51A2D.19_slo-1_protein-coding J035 chrV:18498844-18500550 2.229 nhr25_T4 cnd1_T4 0.000 BOUNDING_INTRON_1
MXE: V:18500551-18500663
WBGene00004830_Y51A2D.19_slo-1_protein-coding E011 chrV:18500551-18500663 1.527 end1_T3 cnd1_T3 0.098 MXE
WBGene00004830_Y51A2D.19_slo-1_protein-coding E011 chrV:18500551-18500663 1.639 end1_T4 ceh32_T4 0.000 MXE
WBGene00004830_Y51A2D.19_slo-1_protein-coding E011 chrV:18500551-18500663 2.018 end1_T4 cnd1_T4 0.000 MXE
WBGene00004830_Y51A2D.19_slo-1_protein-coding E011 chrV:18500551-18500663 1.314 hlh1_T1 cnd1_T1 0.032 MXE
WBGene00004830_Y51A2D.19_slo-1_protein-coding E011 chrV:18500551-18500663 1.983 hlh1_T2 ceh32_T2 0.000 MXE
WBGene00004830_Y51A2D.19_slo-1_protein-coding E011 chrV:18500551-18500663 2.321 hlh1_T2 cnd1_T2 0.000 MXE
WBGene00004830_Y51A2D.19_slo-1_protein-coding E011 chrV:18500551-18500663 1.202 hlh1_T3 tbx37_T3 0.000 MXE
WBGene00004830_Y51A2D.19_slo-1_protein-coding E011 chrV:18500551-18500663 1.620 hlh1_T3 ceh32_T3 0.000 MXE
WBGene00004830_Y51A2D.19_slo-1_protein-coding E011 chrV:18500551-18500663 2.475 hlh1_T3 cnd1_T3 0.000 MXE
WBGene00004830_Y51A2D.19_slo-1_protein-coding E011 chrV:18500551-18500663 1.269 hlh1_T4 pha4_T4 0.003 MXE
WBGene00004830_Y51A2D.19_slo-1_protein-coding E011 chrV:18500551-18500663 1.388 hlh1_T4 tbx37_T4 0.000 MXE
WBGene00004830_Y51A2D.19_slo-1_protein-coding E011 chrV:18500551-18500663 2.285 hlh1_T4 ceh32_T4 0.000 MXE
WBGene00004830_Y51A2D.19_slo-1_protein-coding E011 chrV:18500551-18500663 2.663 hlh1_T4 cnd1_T4 0.000 MXE
WBGene00004830_Y51A2D.19_slo-1_protein-coding E011 chrV:18500551-18500663 2.273 nhr25_T2 cnd1_T2 0.000 MXE
WBGene00004830_Y51A2D.19_slo-1_protein-coding E011 chrV:18500551-18500663 1.886 nhr25_T3 cnd1_T3 0.002 MXE
WBGene00004830_Y51A2D.19_slo-1_protein-coding E011 chrV:18500551-18500663 1.840 nhr25_T4 ceh32_T4 0.000 MXE
WBGene00004830_Y51A2D.19_slo-1_protein-coding E011 chrV:18500551-18500663 2.215 nhr25_T4 cnd1_T4 0.000 MXE
WBGene00004830_Y51A2D.19_slo-1_protein-coding E011 chrV:18500551-18500663 1.390 pha4_T4 cnd1_T4 0.020 MXE
BOUNDING_INTRON_2: V:18500664-18500999
WBGene00004830_Y51A2D.19_slo-1_protein-coding J037 chrV:18500664-18500999 1.161 end1_T4 tbx37_T4 0.024 BOUNDING_INTRON_2
WBGene00004830_Y51A2D.19_slo-1_protein-coding J037 chrV:18500664-18500999 1.658 end1_T4 ceh32_T4 0.004 BOUNDING_INTRON_2
WBGene00004830_Y51A2D.19_slo-1_protein-coding J037 chrV:18500664-18500999 1.586 hlh1_T2 ceh32_T2 0.026 BOUNDING_INTRON_2
WBGene00004830_Y51A2D.19_slo-1_protein-coding J037 chrV:18500664-18500999 2.728 hlh1_T2 cnd1_T2 0.000 BOUNDING_INTRON_2
WBGene00004830_Y51A2D.19_slo-1_protein-coding J037 chrV:18500664-18500999 1.235 hlh1_T3 tbx37_T3 0.000 BOUNDING_INTRON_2
WBGene00004830_Y51A2D.19_slo-1_protein-coding J037 chrV:18500664-18500999 2.227 hlh1_T3 cnd1_T3 0.000 BOUNDING_INTRON_2
WBGene00004830_Y51A2D.19_slo-1_protein-coding J037 chrV:18500664-18500999 2.689 hlh1_T3 ceh32_T3 0.000 BOUNDING_INTRON_2
WBGene00004830_Y51A2D.19_slo-1_protein-coding J037 chrV:18500664-18500999 1.406 hlh1_T4 tbx37_T4 0.000 BOUNDING_INTRON_2
WBGene00004830_Y51A2D.19_slo-1_protein-coding J037 chrV:18500664-18500999 12.604 hlh1_T4 pha4_T4 0.004 BOUNDING_INTRON_2
WBGene00004830_Y51A2D.19_slo-1_protein-coding J037 chrV:18500664-18500999 1.918 hlh1_T4 ceh32_T4 0.000 BOUNDING_INTRON_2
WBGene00004830_Y51A2D.19_slo-1_protein-coding J037 chrV:18500664-18500999 2.612 hlh1_T4 cnd1_T4 0.000 BOUNDING_INTRON_2
WBGene00004830_Y51A2D.19_slo-1_protein-coding J037 chrV:18500664-18500999 1.670 nhr25_T4 ceh32_T4 0.000 BOUNDING_INTRON_2
WBGene00004830_Y51A2D.19_slo-1_protein-coding J037 chrV:18500664-18500999 2.362 nhr25_T4 cnd1_T4 0.000 BOUNDING_INTRON_2
 

>V:18661622-18661711.V:18661178-18661621.V:18661712-18662358
MXE: V:18661622-18661711 BOUNDING_INTRON_1: V:18661178-18661621 BOUNDING_INTRON_2: V:18661712-18662358
BOUNDING_INTRON_1: V:18661178-18661621
MXE: V:18661622-18661711
BOUNDING_INTRON_2: V:18661712-18662358

>V:18662119-18662313.V:18661178-18662118.V:18662314-18662358
MXE: V:18662119-18662313 BOUNDING_INTRON_1: V:18661178-18662118 BOUNDING_INTRON_2: V:18662314-18662358
BOUNDING_INTRON_1: V:18661178-18662118
MXE: V:18662119-18662313
BOUNDING_INTRON_2: V:18662314-18662358
 

>V:19504840-19505253.V:19504105-19504839.V:19505254-19506370
MXE: V:19504840-19505253 BOUNDING_INTRON_1: V:19504105-19504839 BOUNDING_INTRON_2: V:19505254-19506370
BOUNDING_INTRON_1: V:19504105-19504839
MXE: V:19504840-19505253
WBGene00012814_Y43F8B.3_Y43F8B.3_protein-coding E004 chrV:19504840-19505253 1.413 end1_T2 tbx37_T2 0.069 MXE
WBGene00012814_Y43F8B.3_Y43F8B.3_protein-coding E004 chrV:19504840-19505253 1.642 end1_T3 tbx37_T3 0.027 MXE
BOUNDING_INTRON_2: V:19505254-19506370

>V:19505895-19506059.V:19504105-19505894.V:19506060-19506370
MXE: V:19505895-19506059 BOUNDING_INTRON_1: V:19504105-19505894 BOUNDING_INTRON_2: V:19506060-19506370
BOUNDING_INTRON_1: V:19504105-19505894
WBGene00012814_Y43F8B.3_Y43F8B.3_protein-coding J030 chrV:19504105-19505894 12.545 nhr25_T2 ceh32_T2 0.027 BOUNDING_INTRON_1
WBGene00012814_Y43F8B.3_Y43F8B.3_protein-coding J030 chrV:19504105-19505894 12.256 pha4_T2 ceh32_T2 0.046 BOUNDING_INTRON_1
MXE: V:19505895-19506059
WBGene00012814_Y43F8B.3_Y43F8B.3_protein-coding E005 chrV:19505895-19506059 1.002 nhr25_T2 ceh32_T2 0.008 MXE
WBGene00012814_Y43F8B.3_Y43F8B.3_protein-coding E005 chrV:19505895-19506059 1.031 pha4_T2 ceh32_T2 0.018 MXE
BOUNDING_INTRON_2: V:19506060-19506370
 

>V:2784605-2784718.V:2784555-2784604.V:2784719-2785053
MXE: V:2784605-2784718 BOUNDING_INTRON_1: V:2784555-2784604 BOUNDING_INTRON_2: V:2784719-2785053
BOUNDING_INTRON_1: V:2784555-2784604
WBGene00004130_F54E2.3_ketn-1_protein-coding J049 chrV:2784555-2784604 2.874 pha4_T4 hlh1_T4 0.000 BOUNDING_INTRON_1
WBGene00004130_F54E2.3_ketn-1_protein-coding J049 chrV:2784555-2784604 2.318 tbx37_T3 hlh1_T3 0.000 BOUNDING_INTRON_1
WBGene00004130_F54E2.3_ketn-1_protein-coding J049 chrV:2784555-2784604 2.807 tbx37_T4 hlh1_T4 0.000 BOUNDING_INTRON_1
MXE: V:2784605-2784718
WBGene00004130_F54E2.3_ketn-1_protein-coding E011 chrV:2784605-2784718 1.935 ceh32_T4 hlh1_T4 0.000 MXE
WBGene00004130_F54E2.3_ketn-1_protein-coding E011 chrV:2784605-2784718 2.298 cnd1_T3 hlh1_T3 0.005 MXE
WBGene00004130_F54E2.3_ketn-1_protein-coding E011 chrV:2784605-2784718 1.767 end1_T4 hlh1_T4 0.002 MXE
WBGene00004130_F54E2.3_ketn-1_protein-coding E011 chrV:2784605-2784718 1.506 nhr25_T4 hlh1_T4 0.003 MXE
WBGene00004130_F54E2.3_ketn-1_protein-coding E011 chrV:2784605-2784718 2.514 pha4_T3 hlh1_T3 0.000 MXE
WBGene00004130_F54E2.3_ketn-1_protein-coding E011 chrV:2784605-2784718 1.072 pha4_T4 nhr25_T4 0.000 MXE
WBGene00004130_F54E2.3_ketn-1_protein-coding E011 chrV:2784605-2784718 1.212 pha4_T4 cnd1_T4 0.002 MXE
WBGene00004130_F54E2.3_ketn-1_protein-coding E011 chrV:2784605-2784718 2.564 pha4_T4 hlh1_T4 0.000 MXE
WBGene00004130_F54E2.3_ketn-1_protein-coding E011 chrV:2784605-2784718 12.579 tbx37_T3 end1_T3 0.052 MXE
WBGene00004130_F54E2.3_ketn-1_protein-coding E011 chrV:2784605-2784718 2.509 tbx37_T3 hlh1_T3 0.000 MXE
WBGene00004130_F54E2.3_ketn-1_protein-coding E011 chrV:2784605-2784718 1.014 tbx37_T4 nhr25_T4 0.000 MXE
WBGene00004130_F54E2.3_ketn-1_protein-coding E011 chrV:2784605-2784718 2.496 tbx37_T4 hlh1_T4 0.000 MXE
BOUNDING_INTRON_2: V:2784719-2785053
WBGene00004130_F54E2.3_ketn-1_protein-coding J052 chrV:2784719-2785053 2.554 pha4_T4 hlh1_T4 0.000 BOUNDING_INTRON_2
WBGene00004130_F54E2.3_ketn-1_protein-coding J052 chrV:2784719-2785053 2.948 tbx37_T3 hlh1_T3 0.000 BOUNDING_INTRON_2
WBGene00004130_F54E2.3_ketn-1_protein-coding J052 chrV:2784719-2785053 2.621 tbx37_T4 hlh1_T4 0.000 BOUNDING_INTRON_2

>V:2784836-2784958.V:2784555-2784835.V:2784959-2785053
MXE: V:2784836-2784958 BOUNDING_INTRON_1: V:2784555-2784835 BOUNDING_INTRON_2: V:2784959-2785053
BOUNDING_INTRON_1: V:2784555-2784835
MXE: V:2784836-2784958
BOUNDING_INTRON_2: V:2784959-2785053
 

>V:4504975-4505120.V:4504231-4504974.V:4505121-4505828
MXE: V:4504975-4505120 BOUNDING_INTRON_1: V:4504231-4504974 BOUNDING_INTRON_2: V:4505121-4505828
BOUNDING_INTRON_1: V:4504231-4504974
MXE: V:4504975-4505120
WBGene00006796_T28F12.2_unc-62_protein-coding E009 chrV:4504975-4505120 1.259 hlh1_T3 cnd1_T3 0.035 MXE
WBGene00006796_T28F12.2_unc-62_protein-coding E009 chrV:4504975-4505120 1.484 pha4_T1 hlh1_T1 0.000 MXE
WBGene00006796_T28F12.2_unc-62_protein-coding E009 chrV:4504975-4505120 1.764 pha4_T1 ceh32_T1 0.004 MXE
WBGene00006796_T28F12.2_unc-62_protein-coding E009 chrV:4504975-4505120 1.866 pha4_T1 nhr25_T1 0.000 MXE
WBGene00006796_T28F12.2_unc-62_protein-coding E009 chrV:4504975-4505120 2.017 pha4_T1 cnd1_T1 0.000 MXE
WBGene00006796_T28F12.2_unc-62_protein-coding E009 chrV:4504975-4505120 12.810 pha4_T2 ceh32_T2 0.005 MXE
WBGene00006796_T28F12.2_unc-62_protein-coding E009 chrV:4504975-4505120 1.590 pha4_T2 hlh1_T2 0.000 MXE
WBGene00006796_T28F12.2_unc-62_protein-coding E009 chrV:4504975-4505120 2.106 pha4_T2 nhr25_T2 0.051 MXE
WBGene00006796_T28F12.2_unc-62_protein-coding E009 chrV:4504975-4505120 2.751 pha4_T2 cnd1_T2 0.000 MXE
WBGene00006796_T28F12.2_unc-62_protein-coding E009 chrV:4504975-4505120 1.940 pha4_T3 ceh32_T3 0.000 MXE
WBGene00006796_T28F12.2_unc-62_protein-coding E009 chrV:4504975-4505120 2.133 pha4_T3 nhr25_T3 0.000 MXE
WBGene00006796_T28F12.2_unc-62_protein-coding E009 chrV:4504975-4505120 2.172 pha4_T3 hlh1_T3 0.000 MXE
WBGene00006796_T28F12.2_unc-62_protein-coding E009 chrV:4504975-4505120 3.410 pha4_T3 cnd1_T3 0.000 MXE
WBGene00006796_T28F12.2_unc-62_protein-coding E009 chrV:4504975-4505120 1.538 pha4_T4 ceh32_T4 0.000 MXE
WBGene00006796_T28F12.2_unc-62_protein-coding E009 chrV:4504975-4505120 2.352 pha4_T4 nhr25_T4 0.000 MXE
WBGene00006796_T28F12.2_unc-62_protein-coding E009 chrV:4504975-4505120 2.372 pha4_T4 end1_T4 0.000 MXE
WBGene00006796_T28F12.2_unc-62_protein-coding E009 chrV:4504975-4505120 2.381 pha4_T4 cnd1_T4 0.000 MXE
WBGene00006796_T28F12.2_unc-62_protein-coding E009 chrV:4504975-4505120 2.654 pha4_T4 hlh1_T4 0.000 MXE
BOUNDING_INTRON_2: V:4505121-4505828
WBGene00006796_T28F12.2_unc-62_protein-coding J026 chrV:4505121-4505828 1.290 pha4_T1 hlh1_T1 0.015 BOUNDING_INTRON_2
WBGene00006796_T28F12.2_unc-62_protein-coding J026 chrV:4505121-4505828 1.583 pha4_T3 ceh32_T3 0.007 BOUNDING_INTRON_2
WBGene00006796_T28F12.2_unc-62_protein-coding J026 chrV:4505121-4505828 2.280 pha4_T3 nhr25_T3 0.000 BOUNDING_INTRON_2
WBGene00006796_T28F12.2_unc-62_protein-coding J026 chrV:4505121-4505828 2.281 pha4_T3 hlh1_T3 0.000 BOUNDING_INTRON_2
WBGene00006796_T28F12.2_unc-62_protein-coding J026 chrV:4505121-4505828 3.764 pha4_T3 cnd1_T3 0.000 BOUNDING_INTRON_2
WBGene00006796_T28F12.2_unc-62_protein-coding J026 chrV:4505121-4505828 1.029 pha4_T4 ceh32_T4 0.055 BOUNDING_INTRON_2
WBGene00006796_T28F12.2_unc-62_protein-coding J026 chrV:4505121-4505828 1.844 pha4_T4 nhr25_T4 0.000 BOUNDING_INTRON_2
WBGene00006796_T28F12.2_unc-62_protein-coding J026 chrV:4505121-4505828 2.037 pha4_T4 cnd1_T4 0.000 BOUNDING_INTRON_2
WBGene00006796_T28F12.2_unc-62_protein-coding J026 chrV:4505121-4505828 2.462 pha4_T4 hlh1_T4 0.000 BOUNDING_INTRON_2

>V:4505359-4505516.V:4504231-4505358.V:4505517-4505828
MXE: V:4505359-4505516 BOUNDING_INTRON_1: V:4504231-4505358 BOUNDING_INTRON_2: V:4505517-4505828
BOUNDING_INTRON_1: V:4504231-4505358
MXE: V:4505359-4505516
BOUNDING_INTRON_2: V:4505517-4505828
 

>V:8789015-8789107.V:8788679-8789014.V:8789108-8789840
MXE: V:8789015-8789107 BOUNDING_INTRON_1: V:8788679-8789014 BOUNDING_INTRON_2: V:8789108-8789840
BOUNDING_INTRON_1: V:8788679-8789014
WBGene00006342_C01B7.1_sup-37_protein-coding J019 chrV:8788679-8789014 1.116 end1_T0 tbx37_T0 0.014 BOUNDING_INTRON_1
WBGene00006342_C01B7.1_sup-37_protein-coding J019 chrV:8788679-8789014 1.820 end1_T0 nhr25_T0 0.000 BOUNDING_INTRON_1
WBGene00006342_C01B7.1_sup-37_protein-coding J019 chrV:8788679-8789014 1.730 end1_T0 cnd1_T0 0.008 BOUNDING_INTRON_1
WBGene00006342_C01B7.1_sup-37_protein-coding J019 chrV:8788679-8789014 2.005 end1_T1 nhr25_T1 0.000 BOUNDING_INTRON_1
WBGene00006342_C01B7.1_sup-37_protein-coding J019 chrV:8788679-8789014 1.342 end1_T1 ceh32_T1 0.000 BOUNDING_INTRON_1
WBGene00006342_C01B7.1_sup-37_protein-coding J019 chrV:8788679-8789014 1.815 end1_T2 nhr25_T2 0.000 BOUNDING_INTRON_1
WBGene00006342_C01B7.1_sup-37_protein-coding J019 chrV:8788679-8789014 1.276 end1_T2 ceh32_T2 0.000 BOUNDING_INTRON_1
WBGene00006342_C01B7.1_sup-37_protein-coding J019 chrV:8788679-8789014 1.465 end1_T2 cnd1_T2 0.000 BOUNDING_INTRON_1
WBGene00006342_C01B7.1_sup-37_protein-coding J019 chrV:8788679-8789014 1.640 end1_T3 nhr25_T3 0.000 BOUNDING_INTRON_1
WBGene00006342_C01B7.1_sup-37_protein-coding J019 chrV:8788679-8789014 1.059 end1_T3 cnd1_T3 0.000 BOUNDING_INTRON_1
WBGene00006342_C01B7.1_sup-37_protein-coding J019 chrV:8788679-8789014 1.072 hlh1_T0 tbx37_T0 0.000 BOUNDING_INTRON_1
WBGene00006342_C01B7.1_sup-37_protein-coding J019 chrV:8788679-8789014 1.143 hlh1_T0 pha4_T0 0.009 BOUNDING_INTRON_1
WBGene00006342_C01B7.1_sup-37_protein-coding J019 chrV:8788679-8789014 1.784 hlh1_T0 nhr25_T0 0.000 BOUNDING_INTRON_1
WBGene00006342_C01B7.1_sup-37_protein-coding J019 chrV:8788679-8789014 1.700 hlh1_T0 cnd1_T0 0.000 BOUNDING_INTRON_1
WBGene00006342_C01B7.1_sup-37_protein-coding J019 chrV:8788679-8789014 2.099 hlh1_T1 nhr25_T1 0.000 BOUNDING_INTRON_1
WBGene00006342_C01B7.1_sup-37_protein-coding J019 chrV:8788679-8789014 1.440 hlh1_T1 ceh32_T1 0.000 BOUNDING_INTRON_1
WBGene00006342_C01B7.1_sup-37_protein-coding J019 chrV:8788679-8789014 1.687 hlh1_T1 cnd1_T1 0.000 BOUNDING_INTRON_1
WBGene00006342_C01B7.1_sup-37_protein-coding J019 chrV:8788679-8789014 1.830 hlh1_T2 nhr25_T2 0.000 BOUNDING_INTRON_1
WBGene00006342_C01B7.1_sup-37_protein-coding J019 chrV:8788679-8789014 1.296 hlh1_T2 ceh32_T2 0.000 BOUNDING_INTRON_1
WBGene00006342_C01B7.1_sup-37_protein-coding J019 chrV:8788679-8789014 1.485 hlh1_T2 cnd1_T2 0.000 BOUNDING_INTRON_1
WBGene00006342_C01B7.1_sup-37_protein-coding J019 chrV:8788679-8789014 1.669 hlh1_T3 nhr25_T3 0.000 BOUNDING_INTRON_1
WBGene00006342_C01B7.1_sup-37_protein-coding J019 chrV:8788679-8789014 1.079 hlh1_T3 cnd1_T3 0.000 BOUNDING_INTRON_1
WBGene00006342_C01B7.1_sup-37_protein-coding J019 chrV:8788679-8789014 1.035 pha4_T1 ceh32_T1 0.002 BOUNDING_INTRON_1
WBGene00006342_C01B7.1_sup-37_protein-coding J019 chrV:8788679-8789014 1.690 pha4_T1 nhr25_T1 0.000 BOUNDING_INTRON_1
WBGene00006342_C01B7.1_sup-37_protein-coding J019 chrV:8788679-8789014 1.028 pha4_T2 ceh32_T2 0.063 BOUNDING_INTRON_1
WBGene00006342_C01B7.1_sup-37_protein-coding J019 chrV:8788679-8789014 1.233 pha4_T2 cnd1_T2 0.009 BOUNDING_INTRON_1
WBGene00006342_C01B7.1_sup-37_protein-coding J019 chrV:8788679-8789014 1.577 pha4_T2 nhr25_T2 0.000 BOUNDING_INTRON_1
WBGene00006342_C01B7.1_sup-37_protein-coding J019 chrV:8788679-8789014 1.044 pha4_T3 cnd1_T3 0.000 BOUNDING_INTRON_1
WBGene00006342_C01B7.1_sup-37_protein-coding J019 chrV:8788679-8789014 1.628 pha4_T3 nhr25_T3 0.000 BOUNDING_INTRON_1
WBGene00006342_C01B7.1_sup-37_protein-coding J019 chrV:8788679-8789014 1.130 tbx37_T1 nhr25_T1 0.000 BOUNDING_INTRON_1
WBGene00006342_C01B7.1_sup-37_protein-coding J019 chrV:8788679-8789014 1.110 tbx37_T2 nhr25_T2 0.000 BOUNDING_INTRON_1
WBGene00006342_C01B7.1_sup-37_protein-coding J019 chrV:8788679-8789014 1.444 tbx37_T3 nhr25_T3 0.000 BOUNDING_INTRON_1
MXE: V:8789015-8789107
WBGene00006342_C01B7.1_sup-37_protein-coding E007 chrV:8789015-8789107 1.392 ceh32_T3 nhr25_T3 0.004 MXE
WBGene00006342_C01B7.1_sup-37_protein-coding E007 chrV:8789015-8789107 1.205 end1_T0 tbx37_T0 0.002 MXE
WBGene00006342_C01B7.1_sup-37_protein-coding E007 chrV:8789015-8789107 1.954 end1_T0 nhr25_T0 0.000 MXE
WBGene00006342_C01B7.1_sup-37_protein-coding E007 chrV:8789015-8789107 1.253 end1_T0 ceh32_T0 0.028 MXE
WBGene00006342_C01B7.1_sup-37_protein-coding E007 chrV:8789015-8789107 1.912 end1_T0 cnd1_T0 0.000 MXE
WBGene00006342_C01B7.1_sup-37_protein-coding E007 chrV:8789015-8789107 2.101 end1_T1 nhr25_T1 0.000 MXE
WBGene00006342_C01B7.1_sup-37_protein-coding E007 chrV:8789015-8789107 1.293 end1_T1 ceh32_T1 0.000 MXE
WBGene00006342_C01B7.1_sup-37_protein-coding E007 chrV:8789015-8789107 1.653 end1_T1 cnd1_T1 0.000 MXE
WBGene00006342_C01B7.1_sup-37_protein-coding E007 chrV:8789015-8789107 1.788 end1_T2 nhr25_T2 0.000 MXE
WBGene00006342_C01B7.1_sup-37_protein-coding E007 chrV:8789015-8789107 1.489 end1_T2 cnd1_T2 0.000 MXE
WBGene00006342_C01B7.1_sup-37_protein-coding E007 chrV:8789015-8789107 1.823 end1_T3 nhr25_T3 0.000 MXE
WBGene00006342_C01B7.1_sup-37_protein-coding E007 chrV:8789015-8789107 1.392 end1_T3 cnd1_T3 0.000 MXE
WBGene00006342_C01B7.1_sup-37_protein-coding E007 chrV:8789015-8789107 1.275 hlh1_T0 tbx37_T0 0.000 MXE
WBGene00006342_C01B7.1_sup-37_protein-coding E007 chrV:8789015-8789107 1.293 hlh1_T0 pha4_T0 0.005 MXE
WBGene00006342_C01B7.1_sup-37_protein-coding E007 chrV:8789015-8789107 2.019 hlh1_T0 nhr25_T0 0.000 MXE
WBGene00006342_C01B7.1_sup-37_protein-coding E007 chrV:8789015-8789107 1.323 hlh1_T0 ceh32_T0 0.007 MXE
WBGene00006342_C01B7.1_sup-37_protein-coding E007 chrV:8789015-8789107 1.980 hlh1_T0 cnd1_T0 0.000 MXE
WBGene00006342_C01B7.1_sup-37_protein-coding E007 chrV:8789015-8789107 1.200 hlh1_T1 tbx37_T1 0.000 MXE
WBGene00006342_C01B7.1_sup-37_protein-coding E007 chrV:8789015-8789107 2.355 hlh1_T1 nhr25_T1 0.000 MXE
WBGene00006342_C01B7.1_sup-37_protein-coding E007 chrV:8789015-8789107 1.540 hlh1_T1 ceh32_T1 0.000 MXE
WBGene00006342_C01B7.1_sup-37_protein-coding E007 chrV:8789015-8789107 1.895 hlh1_T1 cnd1_T1 0.000 MXE
WBGene00006342_C01B7.1_sup-37_protein-coding E007 chrV:8789015-8789107 1.904 hlh1_T2 nhr25_T2 0.000 MXE
WBGene00006342_C01B7.1_sup-37_protein-coding E007 chrV:8789015-8789107 1.076 hlh1_T2 ceh32_T2 0.000 MXE
WBGene00006342_C01B7.1_sup-37_protein-coding E007 chrV:8789015-8789107 1.607 hlh1_T2 cnd1_T2 0.000 MXE
WBGene00006342_C01B7.1_sup-37_protein-coding E007 chrV:8789015-8789107 1.911 hlh1_T3 nhr25_T3 0.000 MXE
WBGene00006342_C01B7.1_sup-37_protein-coding E007 chrV:8789015-8789107 1.474 hlh1_T3 cnd1_T3 0.000 MXE
WBGene00006342_C01B7.1_sup-37_protein-coding E007 chrV:8789015-8789107 1.062 hlh1_T4 cnd1_T4 0.000 MXE
WBGene00006342_C01B7.1_sup-37_protein-coding E007 chrV:8789015-8789107 1.341 pha4_T1 cnd1_T1 0.000 MXE
WBGene00006342_C01B7.1_sup-37_protein-coding E007 chrV:8789015-8789107 1.784 pha4_T1 nhr25_T1 0.000 MXE
WBGene00006342_C01B7.1_sup-37_protein-coding E007 chrV:8789015-8789107 1.233 pha4_T2 cnd1_T2 0.002 MXE
WBGene00006342_C01B7.1_sup-37_protein-coding E007 chrV:8789015-8789107 1.542 pha4_T2 nhr25_T2 0.000 MXE
WBGene00006342_C01B7.1_sup-37_protein-coding E007 chrV:8789015-8789107 1.331 pha4_T3 cnd1_T3 0.000 MXE
WBGene00006342_C01B7.1_sup-37_protein-coding E007 chrV:8789015-8789107 1.776 pha4_T3 nhr25_T3 0.000 MXE
WBGene00006342_C01B7.1_sup-37_protein-coding E007 chrV:8789015-8789107 1.147 tbx37_T1 nhr25_T1 0.000 MXE
WBGene00006342_C01B7.1_sup-37_protein-coding E007 chrV:8789015-8789107 1.078 tbx37_T2 nhr25_T2 0.000 MXE
WBGene00006342_C01B7.1_sup-37_protein-coding E007 chrV:8789015-8789107 1.623 tbx37_T3 nhr25_T3 0.000 MXE
BOUNDING_INTRON_2: V:8789108-8789840
WBGene00006342_C01B7.1_sup-37_protein-coding J021 chrV:8789108-8789840 1.357 ceh32_T1 nhr25_T1 0.003 BOUNDING_INTRON_2
WBGene00006342_C01B7.1_sup-37_protein-coding J021 chrV:8789108-8789840 1.108 ceh32_T2 nhr25_T2 0.000 BOUNDING_INTRON_2
WBGene00006342_C01B7.1_sup-37_protein-coding J021 chrV:8789108-8789840 1.676 ceh32_T3 nhr25_T3 0.000 BOUNDING_INTRON_2
WBGene00006342_C01B7.1_sup-37_protein-coding J021 chrV:8789108-8789840 1.372 end1_T0 tbx37_T0 0.018 BOUNDING_INTRON_2
WBGene00006342_C01B7.1_sup-37_protein-coding J021 chrV:8789108-8789840 2.618 end1_T0 nhr25_T0 0.000 BOUNDING_INTRON_2
WBGene00006342_C01B7.1_sup-37_protein-coding J021 chrV:8789108-8789840 1.497 end1_T0 ceh32_T0 0.032 BOUNDING_INTRON_2
WBGene00006342_C01B7.1_sup-37_protein-coding J021 chrV:8789108-8789840 2.125 end1_T0 cnd1_T0 0.000 BOUNDING_INTRON_2
WBGene00006342_C01B7.1_sup-37_protein-coding J021 chrV:8789108-8789840 1.018 end1_T1 tbx37_T1 0.000 BOUNDING_INTRON_2
WBGene00006342_C01B7.1_sup-37_protein-coding J021 chrV:8789108-8789840 2.552 end1_T1 nhr25_T1 0.000 BOUNDING_INTRON_2
WBGene00006342_C01B7.1_sup-37_protein-coding J021 chrV:8789108-8789840 1.192 end1_T1 ceh32_T1 0.000 BOUNDING_INTRON_2
WBGene00006342_C01B7.1_sup-37_protein-coding J021 chrV:8789108-8789840 1.981 end1_T1 cnd1_T1 0.000 BOUNDING_INTRON_2
WBGene00006342_C01B7.1_sup-37_protein-coding J021 chrV:8789108-8789840 1.755 end1_T2 nhr25_T2 0.000 BOUNDING_INTRON_2
WBGene00006342_C01B7.1_sup-37_protein-coding J021 chrV:8789108-8789840 1.460 end1_T2 cnd1_T2 0.000 BOUNDING_INTRON_2
WBGene00006342_C01B7.1_sup-37_protein-coding J021 chrV:8789108-8789840 1.943 end1_T3 nhr25_T3 0.000 BOUNDING_INTRON_2
WBGene00006342_C01B7.1_sup-37_protein-coding J021 chrV:8789108-8789840 1.903 end1_T3 cnd1_T3 0.000 BOUNDING_INTRON_2
WBGene00006342_C01B7.1_sup-37_protein-coding J021 chrV:8789108-8789840 1.562 hlh1_T0 tbx37_T0 0.001 BOUNDING_INTRON_2
WBGene00006342_C01B7.1_sup-37_protein-coding J021 chrV:8789108-8789840 1.578 hlh1_T0 pha4_T0 0.007 BOUNDING_INTRON_2
WBGene00006342_C01B7.1_sup-37_protein-coding J021 chrV:8789108-8789840 2.796 hlh1_T0 nhr25_T0 0.000 BOUNDING_INTRON_2
WBGene00006342_C01B7.1_sup-37_protein-coding J021 chrV:8789108-8789840 1.682 hlh1_T0 ceh32_T0 0.011 BOUNDING_INTRON_2
WBGene00006342_C01B7.1_sup-37_protein-coding J021 chrV:8789108-8789840 2.307 hlh1_T0 cnd1_T0 0.000 BOUNDING_INTRON_2
WBGene00006342_C01B7.1_sup-37_protein-coding J021 chrV:8789108-8789840 1.362 hlh1_T1 tbx37_T1 0.000 BOUNDING_INTRON_2
WBGene00006342_C01B7.1_sup-37_protein-coding J021 chrV:8789108-8789840 2.900 hlh1_T1 nhr25_T1 0.000 BOUNDING_INTRON_2
WBGene00006342_C01B7.1_sup-37_protein-coding J021 chrV:8789108-8789840 1.540 hlh1_T1 ceh32_T1 0.000 BOUNDING_INTRON_2
WBGene00006342_C01B7.1_sup-37_protein-coding J021 chrV:8789108-8789840 2.343 hlh1_T1 cnd1_T1 0.000 BOUNDING_INTRON_2
WBGene00006342_C01B7.1_sup-37_protein-coding J021 chrV:8789108-8789840 1.999 hlh1_T2 nhr25_T2 0.000 BOUNDING_INTRON_2
WBGene00006342_C01B7.1_sup-37_protein-coding J021 chrV:8789108-8789840 1.706 hlh1_T2 cnd1_T2 0.000 BOUNDING_INTRON_2
WBGene00006342_C01B7.1_sup-37_protein-coding J021 chrV:8789108-8789840 2.084 hlh1_T3 nhr25_T3 0.000 BOUNDING_INTRON_2
WBGene00006342_C01B7.1_sup-37_protein-coding J021 chrV:8789108-8789840 2.040 hlh1_T3 cnd1_T3 0.000 BOUNDING_INTRON_2
WBGene00006342_C01B7.1_sup-37_protein-coding J021 chrV:8789108-8789840 1.276 hlh1_T4 cnd1_T4 0.000 BOUNDING_INTRON_2
WBGene00006342_C01B7.1_sup-37_protein-coding J021 chrV:8789108-8789840 1.573 pha4_T1 cnd1_T1 0.000 BOUNDING_INTRON_2
WBGene00006342_C01B7.1_sup-37_protein-coding J021 chrV:8789108-8789840 2.118 pha4_T1 nhr25_T1 0.000 BOUNDING_INTRON_2
WBGene00006342_C01B7.1_sup-37_protein-coding J021 chrV:8789108-8789840 1.262 pha4_T2 cnd1_T2 0.000 BOUNDING_INTRON_2
WBGene00006342_C01B7.1_sup-37_protein-coding J021 chrV:8789108-8789840 1.561 pha4_T2 nhr25_T2 0.000 BOUNDING_INTRON_2
WBGene00006342_C01B7.1_sup-37_protein-coding J021 chrV:8789108-8789840 1.830 pha4_T3 cnd1_T3 0.000 BOUNDING_INTRON_2
WBGene00006342_C01B7.1_sup-37_protein-coding J021 chrV:8789108-8789840 1.874 pha4_T3 nhr25_T3 0.000 BOUNDING_INTRON_2
WBGene00006342_C01B7.1_sup-37_protein-coding J021 chrV:8789108-8789840 1.069 pha4_T4 cnd1_T4 0.000 BOUNDING_INTRON_2
WBGene00006342_C01B7.1_sup-37_protein-coding J021 chrV:8789108-8789840 1.540 tbx37_T1 nhr25_T1 0.000 BOUNDING_INTRON_2
WBGene00006342_C01B7.1_sup-37_protein-coding J021 chrV:8789108-8789840 1.080 tbx37_T2 nhr25_T2 0.000 BOUNDING_INTRON_2
WBGene00006342_C01B7.1_sup-37_protein-coding J021 chrV:8789108-8789840 1.800 tbx37_T3 nhr25_T3 0.000 BOUNDING_INTRON_2

>V:8789462-8789569.V:8788679-8789461.V:8789570-8789840
MXE: V:8789462-8789569 BOUNDING_INTRON_1: V:8788679-8789461 BOUNDING_INTRON_2: V:8789570-8789840
BOUNDING_INTRON_1: V:8788679-8789461
WBGene00006342_C01B7.1_sup-37_protein-coding J020 chrV:8788679-8789461 1.398 ceh32_T1 end1_T1 0.000 BOUNDING_INTRON_1
WBGene00006342_C01B7.1_sup-37_protein-coding J020 chrV:8788679-8789461 1.771 ceh32_T1 hlh1_T1 0.000 BOUNDING_INTRON_1
WBGene00006342_C01B7.1_sup-37_protein-coding J020 chrV:8788679-8789461 1.580 ceh32_T2 end1_T2 0.000 BOUNDING_INTRON_1
WBGene00006342_C01B7.1_sup-37_protein-coding J020 chrV:8788679-8789461 1.736 ceh32_T2 hlh1_T2 0.000 BOUNDING_INTRON_1
WBGene00006342_C01B7.1_sup-37_protein-coding J020 chrV:8788679-8789461 1.355 ceh32_T3 pha4_T3 0.000 BOUNDING_INTRON_1
WBGene00006342_C01B7.1_sup-37_protein-coding J020 chrV:8788679-8789461 1.607 ceh32_T3 hlh1_T3 0.000 BOUNDING_INTRON_1
WBGene00006342_C01B7.1_sup-37_protein-coding J020 chrV:8788679-8789461 2.115 ceh32_T3 end1_T3 0.000 BOUNDING_INTRON_1
WBGene00006342_C01B7.1_sup-37_protein-coding J020 chrV:8788679-8789461 1.655 ceh32_T4 pha4_T4 0.000 BOUNDING_INTRON_1
WBGene00006342_C01B7.1_sup-37_protein-coding J020 chrV:8788679-8789461 1.977 ceh32_T4 end1_T4 0.031 BOUNDING_INTRON_1
WBGene00006342_C01B7.1_sup-37_protein-coding J020 chrV:8788679-8789461 2.028 ceh32_T4 hlh1_T4 0.000 BOUNDING_INTRON_1
WBGene00006342_C01B7.1_sup-37_protein-coding J020 chrV:8788679-8789461 1.210 cnd1_T1 end1_T1 0.001 BOUNDING_INTRON_1
WBGene00006342_C01B7.1_sup-37_protein-coding J020 chrV:8788679-8789461 1.582 cnd1_T1 hlh1_T1 0.000 BOUNDING_INTRON_1
WBGene00006342_C01B7.1_sup-37_protein-coding J020 chrV:8788679-8789461 1.470 cnd1_T2 end1_T2 0.000 BOUNDING_INTRON_1
WBGene00006342_C01B7.1_sup-37_protein-coding J020 chrV:8788679-8789461 1.622 cnd1_T2 hlh1_T2 0.000 BOUNDING_INTRON_1
WBGene00006342_C01B7.1_sup-37_protein-coding J020 chrV:8788679-8789461 1.568 cnd1_T3 pha4_T3 0.000 BOUNDING_INTRON_1
WBGene00006342_C01B7.1_sup-37_protein-coding J020 chrV:8788679-8789461 1.806 cnd1_T3 hlh1_T3 0.000 BOUNDING_INTRON_1
WBGene00006342_C01B7.1_sup-37_protein-coding J020 chrV:8788679-8789461 2.324 cnd1_T3 end1_T3 0.000 BOUNDING_INTRON_1
WBGene00006342_C01B7.1_sup-37_protein-coding J020 chrV:8788679-8789461 1.780 cnd1_T4 pha4_T4 0.000 BOUNDING_INTRON_1
WBGene00006342_C01B7.1_sup-37_protein-coding J020 chrV:8788679-8789461 2.106 cnd1_T4 end1_T4 0.005 BOUNDING_INTRON_1
WBGene00006342_C01B7.1_sup-37_protein-coding J020 chrV:8788679-8789461 2.141 cnd1_T4 hlh1_T4 0.000 BOUNDING_INTRON_1
WBGene00006342_C01B7.1_sup-37_protein-coding J020 chrV:8788679-8789461 1.095 nhr25_T1 end1_T1 0.000 BOUNDING_INTRON_1
WBGene00006342_C01B7.1_sup-37_protein-coding J020 chrV:8788679-8789461 1.476 nhr25_T1 hlh1_T1 0.000 BOUNDING_INTRON_1
WBGene00006342_C01B7.1_sup-37_protein-coding J020 chrV:8788679-8789461 1.410 nhr25_T2 end1_T2 0.000 BOUNDING_INTRON_1
WBGene00006342_C01B7.1_sup-37_protein-coding J020 chrV:8788679-8789461 1.560 nhr25_T2 hlh1_T2 0.000 BOUNDING_INTRON_1
WBGene00006342_C01B7.1_sup-37_protein-coding J020 chrV:8788679-8789461 1.633 nhr25_T3 pha4_T3 0.000 BOUNDING_INTRON_1
WBGene00006342_C01B7.1_sup-37_protein-coding J020 chrV:8788679-8789461 1.882 nhr25_T3 hlh1_T3 0.000 BOUNDING_INTRON_1
WBGene00006342_C01B7.1_sup-37_protein-coding J020 chrV:8788679-8789461 2.391 nhr25_T3 end1_T3 0.000 BOUNDING_INTRON_1
WBGene00006342_C01B7.1_sup-37_protein-coding J020 chrV:8788679-8789461 1.730 nhr25_T4 pha4_T4 0.000 BOUNDING_INTRON_1
WBGene00006342_C01B7.1_sup-37_protein-coding J020 chrV:8788679-8789461 2.062 nhr25_T4 end1_T4 0.007 BOUNDING_INTRON_1
WBGene00006342_C01B7.1_sup-37_protein-coding J020 chrV:8788679-8789461 2.097 nhr25_T4 hlh1_T4 0.000 BOUNDING_INTRON_1
WBGene00006342_C01B7.1_sup-37_protein-coding J020 chrV:8788679-8789461 1.056 tbx37_T1 end1_T1 0.000 BOUNDING_INTRON_1
WBGene00006342_C01B7.1_sup-37_protein-coding J020 chrV:8788679-8789461 1.437 tbx37_T1 hlh1_T1 0.000 BOUNDING_INTRON_1
WBGene00006342_C01B7.1_sup-37_protein-coding J020 chrV:8788679-8789461 1.280 tbx37_T2 end1_T2 0.000 BOUNDING_INTRON_1
WBGene00006342_C01B7.1_sup-37_protein-coding J020 chrV:8788679-8789461 1.398 tbx37_T2 hlh1_T2 0.000 BOUNDING_INTRON_1
WBGene00006342_C01B7.1_sup-37_protein-coding J020 chrV:8788679-8789461 1.254 tbx37_T3 hlh1_T3 0.000 BOUNDING_INTRON_1
WBGene00006342_C01B7.1_sup-37_protein-coding J020 chrV:8788679-8789461 1.786 tbx37_T3 end1_T3 0.000 BOUNDING_INTRON_1
WBGene00006342_C01B7.1_sup-37_protein-coding J020 chrV:8788679-8789461 1.111 tbx37_T4 end1_T4 0.000 BOUNDING_INTRON_1
WBGene00006342_C01B7.1_sup-37_protein-coding J020 chrV:8788679-8789461 1.245 tbx37_T4 hlh1_T4 0.000 BOUNDING_INTRON_1
MXE: V:8789462-8789569
WBGene00006342_C01B7.1_sup-37_protein-coding E008 chrV:8789462-8789569 1.095 ceh32_T0 end1_T0 0.041 MXE
WBGene00006342_C01B7.1_sup-37_protein-coding E008 chrV:8789462-8789569 1.264 ceh32_T1 end1_T1 0.000 MXE
WBGene00006342_C01B7.1_sup-37_protein-coding E008 chrV:8789462-8789569 1.600 ceh32_T1 hlh1_T1 0.000 MXE
WBGene00006342_C01B7.1_sup-37_protein-coding E008 chrV:8789462-8789569 1.386 ceh32_T2 end1_T2 0.000 MXE
WBGene00006342_C01B7.1_sup-37_protein-coding E008 chrV:8789462-8789569 1.679 ceh32_T2 hlh1_T2 0.000 MXE
WBGene00006342_C01B7.1_sup-37_protein-coding E008 chrV:8789462-8789569 1.231 ceh32_T3 pha4_T3 0.000 MXE
WBGene00006342_C01B7.1_sup-37_protein-coding E008 chrV:8789462-8789569 1.581 ceh32_T3 hlh1_T3 0.000 MXE
WBGene00006342_C01B7.1_sup-37_protein-coding E008 chrV:8789462-8789569 1.593 ceh32_T3 end1_T3 0.000 MXE
WBGene00006342_C01B7.1_sup-37_protein-coding E008 chrV:8789462-8789569 1.496 ceh32_T4 end1_T4 0.000 MXE
WBGene00006342_C01B7.1_sup-37_protein-coding E008 chrV:8789462-8789569 1.555 ceh32_T4 pha4_T4 0.000 MXE
WBGene00006342_C01B7.1_sup-37_protein-coding E008 chrV:8789462-8789569 1.768 ceh32_T4 hlh1_T4 0.000 MXE
WBGene00006342_C01B7.1_sup-37_protein-coding E008 chrV:8789462-8789569 1.118 cnd1_T1 end1_T1 0.003 MXE
WBGene00006342_C01B7.1_sup-37_protein-coding E008 chrV:8789462-8789569 1.454 cnd1_T1 hlh1_T1 0.000 MXE
WBGene00006342_C01B7.1_sup-37_protein-coding E008 chrV:8789462-8789569 1.176 cnd1_T2 end1_T2 0.000 MXE
WBGene00006342_C01B7.1_sup-37_protein-coding E008 chrV:8789462-8789569 1.465 cnd1_T2 hlh1_T2 0.000 MXE
WBGene00006342_C01B7.1_sup-37_protein-coding E008 chrV:8789462-8789569 1.394 cnd1_T3 pha4_T3 0.000 MXE
WBGene00006342_C01B7.1_sup-37_protein-coding E008 chrV:8789462-8789569 1.734 cnd1_T3 hlh1_T3 0.000 MXE
WBGene00006342_C01B7.1_sup-37_protein-coding E008 chrV:8789462-8789569 1.753 cnd1_T3 end1_T3 0.000 MXE
WBGene00006342_C01B7.1_sup-37_protein-coding E008 chrV:8789462-8789569 1.537 cnd1_T4 end1_T4 0.000 MXE
WBGene00006342_C01B7.1_sup-37_protein-coding E008 chrV:8789462-8789569 1.612 cnd1_T4 pha4_T4 0.000 MXE
WBGene00006342_C01B7.1_sup-37_protein-coding E008 chrV:8789462-8789569 1.830 cnd1_T4 hlh1_T4 0.000 MXE
WBGene00006342_C01B7.1_sup-37_protein-coding E008 chrV:8789462-8789569 1.093 nhr25_T1 end1_T1 0.000 MXE
WBGene00006342_C01B7.1_sup-37_protein-coding E008 chrV:8789462-8789569 1.437 nhr25_T1 hlh1_T1 0.000 MXE
WBGene00006342_C01B7.1_sup-37_protein-coding E008 chrV:8789462-8789569 1.278 nhr25_T2 end1_T2 0.000 MXE
WBGene00006342_C01B7.1_sup-37_protein-coding E008 chrV:8789462-8789569 1.565 nhr25_T2 hlh1_T2 0.000 MXE
WBGene00006342_C01B7.1_sup-37_protein-coding E008 chrV:8789462-8789569 1.495 nhr25_T3 pha4_T3 0.000 MXE
WBGene00006342_C01B7.1_sup-37_protein-coding E008 chrV:8789462-8789569 1.841 nhr25_T3 hlh1_T3 0.000 MXE
WBGene00006342_C01B7.1_sup-37_protein-coding E008 chrV:8789462-8789569 1.857 nhr25_T3 end1_T3 0.000 MXE
WBGene00006342_C01B7.1_sup-37_protein-coding E008 chrV:8789462-8789569 1.600 nhr25_T4 pha4_T4 0.000 MXE
WBGene00006342_C01B7.1_sup-37_protein-coding E008 chrV:8789462-8789569 1.535 nhr25_T4 end1_T4 0.000 MXE
WBGene00006342_C01B7.1_sup-37_protein-coding E008 chrV:8789462-8789569 1.816 nhr25_T4 hlh1_T4 0.000 MXE
WBGene00006342_C01B7.1_sup-37_protein-coding E008 chrV:8789462-8789569 1.300 tbx37_T1 hlh1_T1 0.000 MXE
WBGene00006342_C01B7.1_sup-37_protein-coding E008 chrV:8789462-8789569 1.058 tbx37_T2 end1_T2 0.000 MXE
WBGene00006342_C01B7.1_sup-37_protein-coding E008 chrV:8789462-8789569 1.334 tbx37_T2 hlh1_T2 0.000 MXE
WBGene00006342_C01B7.1_sup-37_protein-coding E008 chrV:8789462-8789569 1.208 tbx37_T3 hlh1_T3 0.000 MXE
WBGene00006342_C01B7.1_sup-37_protein-coding E008 chrV:8789462-8789569 1.226 tbx37_T3 end1_T3 0.000 MXE
BOUNDING_INTRON_2: V:8789570-8789840
WBGene00006342_C01B7.1_sup-37_protein-coding J022 chrV:8789570-8789840 1.053 ceh32_T1 end1_T1 0.000 BOUNDING_INTRON_2
WBGene00006342_C01B7.1_sup-37_protein-coding J022 chrV:8789570-8789840 1.352 ceh32_T1 hlh1_T1 0.000 BOUNDING_INTRON_2
WBGene00006342_C01B7.1_sup-37_protein-coding J022 chrV:8789570-8789840 1.471 ceh32_T2 end1_T2 0.000 BOUNDING_INTRON_2
WBGene00006342_C01B7.1_sup-37_protein-coding J022 chrV:8789570-8789840 1.609 ceh32_T2 hlh1_T2 0.000 BOUNDING_INTRON_2
WBGene00006342_C01B7.1_sup-37_protein-coding J022 chrV:8789570-8789840 1.416 ceh32_T3 end1_T3 0.000 BOUNDING_INTRON_2
WBGene00006342_C01B7.1_sup-37_protein-coding J022 chrV:8789570-8789840 1.446 ceh32_T3 hlh1_T3 0.000 BOUNDING_INTRON_2
WBGene00006342_C01B7.1_sup-37_protein-coding J022 chrV:8789570-8789840 1.267 ceh32_T4 end1_T4 0.000 BOUNDING_INTRON_2
WBGene00006342_C01B7.1_sup-37_protein-coding J022 chrV:8789570-8789840 1.347 ceh32_T4 pha4_T4 0.000 BOUNDING_INTRON_2
WBGene00006342_C01B7.1_sup-37_protein-coding J022 chrV:8789570-8789840 1.596 ceh32_T4 hlh1_T4 0.000 BOUNDING_INTRON_2
WBGene00006342_C01B7.1_sup-37_protein-coding J022 chrV:8789570-8789840 1.090 cnd1_T1 end1_T1 0.000 BOUNDING_INTRON_2
WBGene00006342_C01B7.1_sup-37_protein-coding J022 chrV:8789570-8789840 1.383 cnd1_T1 hlh1_T1 0.000 BOUNDING_INTRON_2
WBGene00006342_C01B7.1_sup-37_protein-coding J022 chrV:8789570-8789840 1.185 cnd1_T2 end1_T2 0.000 BOUNDING_INTRON_2
WBGene00006342_C01B7.1_sup-37_protein-coding J022 chrV:8789570-8789840 1.315 cnd1_T2 hlh1_T2 0.000 BOUNDING_INTRON_2
WBGene00006342_C01B7.1_sup-37_protein-coding J022 chrV:8789570-8789840 1.167 cnd1_T3 pha4_T3 0.000 BOUNDING_INTRON_2
WBGene00006342_C01B7.1_sup-37_protein-coding J022 chrV:8789570-8789840 1.635 cnd1_T3 end1_T3 0.000 BOUNDING_INTRON_2
WBGene00006342_C01B7.1_sup-37_protein-coding J022 chrV:8789570-8789840 1.653 cnd1_T3 hlh1_T3 0.000 BOUNDING_INTRON_2
WBGene00006342_C01B7.1_sup-37_protein-coding J022 chrV:8789570-8789840 1.190 cnd1_T4 end1_T4 0.001 BOUNDING_INTRON_2
WBGene00006342_C01B7.1_sup-37_protein-coding J022 chrV:8789570-8789840 1.267 cnd1_T4 pha4_T4 0.000 BOUNDING_INTRON_2
WBGene00006342_C01B7.1_sup-37_protein-coding J022 chrV:8789570-8789840 1.513 cnd1_T4 hlh1_T4 0.000 BOUNDING_INTRON_2
WBGene00006342_C01B7.1_sup-37_protein-coding J022 chrV:8789570-8789840 1.118 nhr25_T1 end1_T1 0.000 BOUNDING_INTRON_2
WBGene00006342_C01B7.1_sup-37_protein-coding J022 chrV:8789570-8789840 1.425 nhr25_T1 hlh1_T1 0.000 BOUNDING_INTRON_2
WBGene00006342_C01B7.1_sup-37_protein-coding J022 chrV:8789570-8789840 1.413 nhr25_T2 end1_T2 0.000 BOUNDING_INTRON_2
WBGene00006342_C01B7.1_sup-37_protein-coding J022 chrV:8789570-8789840 1.542 nhr25_T2 hlh1_T2 0.000 BOUNDING_INTRON_2
WBGene00006342_C01B7.1_sup-37_protein-coding J022 chrV:8789570-8789840 1.397 nhr25_T3 pha4_T3 0.000 BOUNDING_INTRON_2
WBGene00006342_C01B7.1_sup-37_protein-coding J022 chrV:8789570-8789840 1.864 nhr25_T3 end1_T3 0.000 BOUNDING_INTRON_2
WBGene00006342_C01B7.1_sup-37_protein-coding J022 chrV:8789570-8789840 1.879 nhr25_T3 hlh1_T3 0.000 BOUNDING_INTRON_2
WBGene00006342_C01B7.1_sup-37_protein-coding J022 chrV:8789570-8789840 1.559 nhr25_T4 pha4_T4 0.000 BOUNDING_INTRON_2
WBGene00006342_C01B7.1_sup-37_protein-coding J022 chrV:8789570-8789840 1.466 nhr25_T4 end1_T4 0.000 BOUNDING_INTRON_2
WBGene00006342_C01B7.1_sup-37_protein-coding J022 chrV:8789570-8789840 1.811 nhr25_T4 hlh1_T4 0.000 BOUNDING_INTRON_2
WBGene00006342_C01B7.1_sup-37_protein-coding J022 chrV:8789570-8789840 1.205 tbx37_T1 hlh1_T1 0.000 BOUNDING_INTRON_2
WBGene00006342_C01B7.1_sup-37_protein-coding J022 chrV:8789570-8789840 1.112 tbx37_T2 end1_T2 0.000 BOUNDING_INTRON_2
WBGene00006342_C01B7.1_sup-37_protein-coding J022 chrV:8789570-8789840 1.246 tbx37_T2 hlh1_T2 0.000 BOUNDING_INTRON_2
WBGene00006342_C01B7.1_sup-37_protein-coding J022 chrV:8789570-8789840 1.195 tbx37_T3 end1_T3 0.000 BOUNDING_INTRON_2
WBGene00006342_C01B7.1_sup-37_protein-coding J022 chrV:8789570-8789840 1.218 tbx37_T3 hlh1_T3 0.000 BOUNDING_INTRON_2
 

>V:8906524-8906678.V:8906275-8906523.V:8906679-8907592
MXE: V:8906524-8906678 BOUNDING_INTRON_1: V:8906275-8906523 BOUNDING_INTRON_2: V:8906679-8907592
BOUNDING_INTRON_1: V:8906275-8906523
MXE: V:8906524-8906678
BOUNDING_INTRON_2: V:8906679-8907592

>V:8906967-8907073.V:8906275-8906966.V:8907074-8907592
MXE: V:8906967-8907073 BOUNDING_INTRON_1: V:8906275-8906966 BOUNDING_INTRON_2: V:8907074-8907592
BOUNDING_INTRON_1: V:8906275-8906966
MXE: V:8906967-8907073
BOUNDING_INTRON_2: V:8907074-8907592

>V:8907311-8907432.V:8906275-8907310.V:8907433-8907592
MXE: V:8907311-8907432 BOUNDING_INTRON_1: V:8906275-8907310 BOUNDING_INTRON_2: V:8907433-8907592
BOUNDING_INTRON_1: V:8906275-8907310
MXE: V:8907311-8907432
BOUNDING_INTRON_2: V:8907433-8907592

>V:8909233-8909355.V:8909112-8909232.V:8909356-8910333
MXE: V:8909233-8909355 BOUNDING_INTRON_1: V:8909112-8909232 BOUNDING_INTRON_2: V:8909356-8910333
BOUNDING_INTRON_1: V:8909112-8909232
MXE: V:8909233-8909355
BOUNDING_INTRON_2: V:8909356-8910333

>V:8910081-8910221.V:8909112-8910080.V:8910222-8910333
MXE: V:8910081-8910221 BOUNDING_INTRON_1: V:8909112-8910080 BOUNDING_INTRON_2: V:8910222-8910333
BOUNDING_INTRON_1: V:8909112-8910080
MXE: V:8910081-8910221
BOUNDING_INTRON_2: V:8910222-8910333
 

>V:8952725-8952879.V:8952628-8952724.V:8952880-8953543
MXE: V:8952725-8952879 BOUNDING_INTRON_1: V:8952628-8952724 BOUNDING_INTRON_2: V:8952880-8953543
BOUNDING_INTRON_1: V:8952628-8952724
WBGene00001526_T19A5.2_gck-1_protein-coding J020 chrV:8952628-8952724 13.432 end1_T0 nhr25_T0 0.015 BOUNDING_INTRON_1
WBGene00001526_T19A5.2_gck-1_protein-coding J020 chrV:8952628-8952724 2.346 end1_T1 tbx37_T1 0.037 BOUNDING_INTRON_1
WBGene00001526_T19A5.2_gck-1_protein-coding J020 chrV:8952628-8952724 2.353 end1_T1 nhr25_T1 0.097 BOUNDING_INTRON_1
WBGene00001526_T19A5.2_gck-1_protein-coding J020 chrV:8952628-8952724 12.772 end1_T1 ceh32_T1 0.048 BOUNDING_INTRON_1
WBGene00001526_T19A5.2_gck-1_protein-coding J020 chrV:8952628-8952724 13.779 end1_T2 nhr25_T2 0.000 BOUNDING_INTRON_1
WBGene00001526_T19A5.2_gck-1_protein-coding J020 chrV:8952628-8952724 1.921 end1_T2 hlh1_T2 0.000 BOUNDING_INTRON_1
WBGene00001526_T19A5.2_gck-1_protein-coding J020 chrV:8952628-8952724 1.922 end1_T2 pha4_T2 0.001 BOUNDING_INTRON_1
WBGene00001526_T19A5.2_gck-1_protein-coding J020 chrV:8952628-8952724 3.385 end1_T2 tbx37_T2 0.000 BOUNDING_INTRON_1
WBGene00001526_T19A5.2_gck-1_protein-coding J020 chrV:8952628-8952724 13.026 end1_T2 ceh32_T2 0.000 BOUNDING_INTRON_1
WBGene00001526_T19A5.2_gck-1_protein-coding J020 chrV:8952628-8952724 2.839 end1_T2 cnd1_T2 0.000 BOUNDING_INTRON_1
WBGene00001526_T19A5.2_gck-1_protein-coding J020 chrV:8952628-8952724 14.026 end1_T3 nhr25_T3 0.000 BOUNDING_INTRON_1
WBGene00001526_T19A5.2_gck-1_protein-coding J020 chrV:8952628-8952724 1.628 end1_T3 hlh1_T3 0.000 BOUNDING_INTRON_1
WBGene00001526_T19A5.2_gck-1_protein-coding J020 chrV:8952628-8952724 1.917 end1_T3 pha4_T3 0.000 BOUNDING_INTRON_1
WBGene00001526_T19A5.2_gck-1_protein-coding J020 chrV:8952628-8952724 2.812 end1_T3 tbx37_T3 0.000 BOUNDING_INTRON_1
WBGene00001526_T19A5.2_gck-1_protein-coding J020 chrV:8952628-8952724 13.931 end1_T3 ceh32_T3 0.000 BOUNDING_INTRON_1
WBGene00001526_T19A5.2_gck-1_protein-coding J020 chrV:8952628-8952724 2.992 end1_T3 cnd1_T3 0.000 BOUNDING_INTRON_1
WBGene00001526_T19A5.2_gck-1_protein-coding J020 chrV:8952628-8952724 1.991 end1_T4 tbx37_T4 0.000 BOUNDING_INTRON_1
WBGene00001526_T19A5.2_gck-1_protein-coding J020 chrV:8952628-8952724 2.262 end1_T4 hlh1_T4 0.000 BOUNDING_INTRON_1
WBGene00001526_T19A5.2_gck-1_protein-coding J020 chrV:8952628-8952724 2.802 end1_T4 pha4_T4 0.000 BOUNDING_INTRON_1
WBGene00001526_T19A5.2_gck-1_protein-coding J020 chrV:8952628-8952724 2.828 end1_T4 nhr25_T4 0.000 BOUNDING_INTRON_1
WBGene00001526_T19A5.2_gck-1_protein-coding J020 chrV:8952628-8952724 2.528 end1_T4 ceh32_T4 0.000 BOUNDING_INTRON_1
WBGene00001526_T19A5.2_gck-1_protein-coding J020 chrV:8952628-8952724 3.006 end1_T4 cnd1_T4 0.000 BOUNDING_INTRON_1
MXE: V:8952725-8952879
WBGene00001526_T19A5.2_gck-1_protein-coding E006 chrV:8952725-8952879 2.386 end1_T0 nhr25_T0 0.012 MXE
WBGene00001526_T19A5.2_gck-1_protein-coding E006 chrV:8952725-8952879 2.455 end1_T0 hlh1_T0 0.000 MXE
WBGene00001526_T19A5.2_gck-1_protein-coding E006 chrV:8952725-8952879 3.725 end1_T0 tbx37_T0 0.000 MXE
WBGene00001526_T19A5.2_gck-1_protein-coding E006 chrV:8952725-8952879 2.206 end1_T0 cnd1_T0 0.019 MXE
WBGene00001526_T19A5.2_gck-1_protein-coding E006 chrV:8952725-8952879 2.796 end1_T0 ceh32_T0 0.011 MXE
WBGene00001526_T19A5.2_gck-1_protein-coding E006 chrV:8952725-8952879 1.960 end1_T1 tbx37_T1 0.088 MXE
WBGene00001526_T19A5.2_gck-1_protein-coding E006 chrV:8952725-8952879 2.044 end1_T1 hlh1_T1 0.010 MXE
WBGene00001526_T19A5.2_gck-1_protein-coding E006 chrV:8952725-8952879 2.452 end1_T1 nhr25_T1 0.016 MXE
WBGene00001526_T19A5.2_gck-1_protein-coding E006 chrV:8952725-8952879 2.098 end1_T1 cnd1_T1 0.096 MXE
WBGene00001526_T19A5.2_gck-1_protein-coding E006 chrV:8952725-8952879 2.275 end1_T1 ceh32_T1 0.020 MXE
WBGene00001526_T19A5.2_gck-1_protein-coding E006 chrV:8952725-8952879 1.644 end1_T2 pha4_T2 0.000 MXE
WBGene00001526_T19A5.2_gck-1_protein-coding E006 chrV:8952725-8952879 2.151 end1_T2 hlh1_T2 0.000 MXE
WBGene00001526_T19A5.2_gck-1_protein-coding E006 chrV:8952725-8952879 2.385 end1_T2 nhr25_T2 0.000 MXE
WBGene00001526_T19A5.2_gck-1_protein-coding E006 chrV:8952725-8952879 2.506 end1_T2 tbx37_T2 0.000 MXE
WBGene00001526_T19A5.2_gck-1_protein-coding E006 chrV:8952725-8952879 2.604 end1_T2 cnd1_T2 0.000 MXE
WBGene00001526_T19A5.2_gck-1_protein-coding E006 chrV:8952725-8952879 2.616 end1_T2 ceh32_T2 0.000 MXE
WBGene00001526_T19A5.2_gck-1_protein-coding E006 chrV:8952725-8952879 1.889 end1_T3 hlh1_T3 0.000 MXE
WBGene00001526_T19A5.2_gck-1_protein-coding E006 chrV:8952725-8952879 1.945 end1_T3 pha4_T3 0.000 MXE
WBGene00001526_T19A5.2_gck-1_protein-coding E006 chrV:8952725-8952879 2.585 end1_T3 tbx37_T3 0.000 MXE
WBGene00001526_T19A5.2_gck-1_protein-coding E006 chrV:8952725-8952879 3.693 end1_T3 nhr25_T3 0.000 MXE
WBGene00001526_T19A5.2_gck-1_protein-coding E006 chrV:8952725-8952879 1.905 end1_T3 ceh32_T3 0.000 MXE
WBGene00001526_T19A5.2_gck-1_protein-coding E006 chrV:8952725-8952879 2.618 end1_T3 cnd1_T3 0.000 MXE
WBGene00001526_T19A5.2_gck-1_protein-coding E006 chrV:8952725-8952879 1.700 end1_T4 hlh1_T4 0.000 MXE
WBGene00001526_T19A5.2_gck-1_protein-coding E006 chrV:8952725-8952879 2.101 end1_T4 pha4_T4 0.000 MXE
WBGene00001526_T19A5.2_gck-1_protein-coding E006 chrV:8952725-8952879 2.110 end1_T4 tbx37_T4 0.000 MXE
WBGene00001526_T19A5.2_gck-1_protein-coding E006 chrV:8952725-8952879 2.555 end1_T4 nhr25_T4 0.000 MXE
WBGene00001526_T19A5.2_gck-1_protein-coding E006 chrV:8952725-8952879 2.124 end1_T4 ceh32_T4 0.000 MXE
WBGene00001526_T19A5.2_gck-1_protein-coding E006 chrV:8952725-8952879 2.396 end1_T4 cnd1_T4 0.000 MXE
WBGene00001526_T19A5.2_gck-1_protein-coding E006 chrV:8952725-8952879 1.764 pha4_T3 nhr25_T3 0.002 MXE
BOUNDING_INTRON_2: V:8952880-8953543
WBGene00001526_T19A5.2_gck-1_protein-coding J022 chrV:8952880-8953543 13.655 end1_T0 tbx37_T0 0.019 BOUNDING_INTRON_2
WBGene00001526_T19A5.2_gck-1_protein-coding J022 chrV:8952880-8953543 13.683 end1_T0 nhr25_T0 0.029 BOUNDING_INTRON_2
WBGene00001526_T19A5.2_gck-1_protein-coding J022 chrV:8952880-8953543 13.759 end1_T0 cnd1_T0 0.066 BOUNDING_INTRON_2
WBGene00001526_T19A5.2_gck-1_protein-coding J022 chrV:8952880-8953543 13.347 end1_T1 nhr25_T1 0.030 BOUNDING_INTRON_2
WBGene00001526_T19A5.2_gck-1_protein-coding J022 chrV:8952880-8953543 14.071 end1_T1 tbx37_T1 0.008 BOUNDING_INTRON_2
WBGene00001526_T19A5.2_gck-1_protein-coding J022 chrV:8952880-8953543 12.772 end1_T1 ceh32_T1 0.048 BOUNDING_INTRON_2
WBGene00001526_T19A5.2_gck-1_protein-coding J022 chrV:8952880-8953543 13.376 end1_T1 cnd1_T1 0.083 BOUNDING_INTRON_2
WBGene00001526_T19A5.2_gck-1_protein-coding J022 chrV:8952880-8953543 14.115 end1_T2 nhr25_T2 0.000 BOUNDING_INTRON_2
WBGene00001526_T19A5.2_gck-1_protein-coding J022 chrV:8952880-8953543 2.257 end1_T2 hlh1_T2 0.000 BOUNDING_INTRON_2
WBGene00001526_T19A5.2_gck-1_protein-coding J022 chrV:8952880-8953543 2.547 end1_T2 pha4_T2 0.000 BOUNDING_INTRON_2
WBGene00001526_T19A5.2_gck-1_protein-coding J022 chrV:8952880-8953543 3.709 end1_T2 tbx37_T2 0.000 BOUNDING_INTRON_2
WBGene00001526_T19A5.2_gck-1_protein-coding J022 chrV:8952880-8953543 13.362 end1_T2 ceh32_T2 0.000 BOUNDING_INTRON_2
WBGene00001526_T19A5.2_gck-1_protein-coding J022 chrV:8952880-8953543 14.002 end1_T2 cnd1_T2 0.000 BOUNDING_INTRON_2
WBGene00001526_T19A5.2_gck-1_protein-coding J022 chrV:8952880-8953543 13.975 end1_T3 nhr25_T3 0.000 BOUNDING_INTRON_2
WBGene00001526_T19A5.2_gck-1_protein-coding J022 chrV:8952880-8953543 1.685 end1_T3 hlh1_T3 0.000 BOUNDING_INTRON_2
WBGene00001526_T19A5.2_gck-1_protein-coding J022 chrV:8952880-8953543 2.871 end1_T3 pha4_T3 0.000 BOUNDING_INTRON_2
WBGene00001526_T19A5.2_gck-1_protein-coding J022 chrV:8952880-8953543 3.760 end1_T3 tbx37_T3 0.000 BOUNDING_INTRON_2
WBGene00001526_T19A5.2_gck-1_protein-coding J022 chrV:8952880-8953543 14.549 end1_T3 cnd1_T3 0.000 BOUNDING_INTRON_2
WBGene00001526_T19A5.2_gck-1_protein-coding J022 chrV:8952880-8953543 1.661 end1_T3 ceh32_T3 0.000 BOUNDING_INTRON_2
WBGene00001526_T19A5.2_gck-1_protein-coding J022 chrV:8952880-8953543 2.090 end1_T4 hlh1_T4 0.000 BOUNDING_INTRON_2
WBGene00001526_T19A5.2_gck-1_protein-coding J022 chrV:8952880-8953543 2.552 end1_T4 pha4_T4 0.000 BOUNDING_INTRON_2
WBGene00001526_T19A5.2_gck-1_protein-coding J022 chrV:8952880-8953543 2.739 end1_T4 nhr25_T4 0.000 BOUNDING_INTRON_2
WBGene00001526_T19A5.2_gck-1_protein-coding J022 chrV:8952880-8953543 4.062 end1_T4 tbx37_T4 0.000 BOUNDING_INTRON_2
WBGene00001526_T19A5.2_gck-1_protein-coding J022 chrV:8952880-8953543 2.624 end1_T4 cnd1_T4 0.000 BOUNDING_INTRON_2
WBGene00001526_T19A5.2_gck-1_protein-coding J022 chrV:8952880-8953543 2.647 end1_T4 ceh32_T4 0.000 BOUNDING_INTRON_2

>V:8953018-8953175.V:8952628-8953017.V:8953176-8953543
MXE: V:8953018-8953175 BOUNDING_INTRON_1: V:8952628-8953017 BOUNDING_INTRON_2: V:8953176-8953543
BOUNDING_INTRON_1: V:8952628-8953017
WBGene00001526_T19A5.2_gck-1_protein-coding J021 chrV:8952628-8953017 1.063 cnd1_T3 end1_T3 0.000 BOUNDING_INTRON_1
WBGene00001526_T19A5.2_gck-1_protein-coding J021 chrV:8952628-8953017 1.061 hlh1_T4 ceh32_T4 0.001 BOUNDING_INTRON_1
WBGene00001526_T19A5.2_gck-1_protein-coding J021 chrV:8952628-8953017 1.150 nhr25_T3 end1_T3 0.000 BOUNDING_INTRON_1
WBGene00001526_T19A5.2_gck-1_protein-coding J021 chrV:8952628-8953017 1.118 nhr25_T4 ceh32_T4 0.000 BOUNDING_INTRON_1
WBGene00001526_T19A5.2_gck-1_protein-coding J021 chrV:8952628-8953017 1.137 pha4_T4 ceh32_T4 0.000 BOUNDING_INTRON_1
WBGene00001526_T19A5.2_gck-1_protein-coding J021 chrV:8952628-8953017 1.005 tbx37_T4 end1_T4 0.000 BOUNDING_INTRON_1
MXE: V:8953018-8953175
WBGene00001526_T19A5.2_gck-1_protein-coding E007 chrV:8953018-8953175 1.170 cnd1_T3 end1_T3 0.000 MXE
WBGene00001526_T19A5.2_gck-1_protein-coding E007 chrV:8953018-8953175 1.070 cnd1_T4 end1_T4 0.000 MXE
WBGene00001526_T19A5.2_gck-1_protein-coding E007 chrV:8953018-8953175 1.135 hlh1_T3 end1_T3 0.000 MXE
WBGene00001526_T19A5.2_gck-1_protein-coding E007 chrV:8953018-8953175 1.007 hlh1_T4 end1_T4 0.000 MXE
WBGene00001526_T19A5.2_gck-1_protein-coding E007 chrV:8953018-8953175 1.227 nhr25_T3 end1_T3 0.000 MXE
WBGene00001526_T19A5.2_gck-1_protein-coding E007 chrV:8953018-8953175 1.070 nhr25_T4 end1_T4 0.000 MXE
WBGene00001526_T19A5.2_gck-1_protein-coding E007 chrV:8953018-8953175 1.148 pha4_T3 end1_T3 0.000 MXE
WBGene00001526_T19A5.2_gck-1_protein-coding E007 chrV:8953018-8953175 1.072 pha4_T4 end1_T4 0.000 MXE
WBGene00001526_T19A5.2_gck-1_protein-coding E007 chrV:8953018-8953175 1.144 tbx37_T3 end1_T3 0.000 MXE
WBGene00001526_T19A5.2_gck-1_protein-coding E007 chrV:8953018-8953175 1.056 tbx37_T4 end1_T4 0.000 MXE
BOUNDING_INTRON_2: V:8953176-8953543
WBGene00001526_T19A5.2_gck-1_protein-coding J023 chrV:8953176-8953543 1.186 cnd1_T3 end1_T3 0.000 BOUNDING_INTRON_2
WBGene00001526_T19A5.2_gck-1_protein-coding J023 chrV:8953176-8953543 1.240 hlh1_T3 end1_T3 0.000 BOUNDING_INTRON_2
WBGene00001526_T19A5.2_gck-1_protein-coding J023 chrV:8953176-8953543 1.226 nhr25_T3 end1_T3 0.000 BOUNDING_INTRON_2
WBGene00001526_T19A5.2_gck-1_protein-coding J023 chrV:8953176-8953543 1.312 pha4_T3 end1_T3 0.000 BOUNDING_INTRON_2
WBGene00001526_T19A5.2_gck-1_protein-coding J023 chrV:8953176-8953543 1.268 tbx37_T3 end1_T3 0.000 BOUNDING_INTRON_2
 

>X:10571708-10571827.X:10570373-10571707.X:10571828-10572082
MXE: X:10571708-10571827 BOUNDING_INTRON_1: X:10570373-10571707 BOUNDING_INTRON_2: X:10571828-10572082
BOUNDING_INTRON_1: X:10570373-10571707
MXE: X:10571708-10571827
BOUNDING_INTRON_2: X:10571828-10572082

>X:10571865-10571984.X:10570373-10571864.X:10571985-10572082
MXE: X:10571865-10571984 BOUNDING_INTRON_1: X:10570373-10571864 BOUNDING_INTRON_2: X:10571985-10572082
BOUNDING_INTRON_1: X:10570373-10571864
MXE: X:10571865-10571984
BOUNDING_INTRON_2: X:10571985-10572082
 

>X:11017580-11017930.X:11017506-11017579.X:11017931-11018214
MXE: X:11017580-11017930 BOUNDING_INTRON_1: X:11017506-11017579 BOUNDING_INTRON_2: X:11017931-11018214
BOUNDING_INTRON_1: X:11017506-11017579
WBGene00001184_F58A3.2_egl-15_protein-coding J041 chrX:11017506-11017579 1.510 cnd1_T4 hlh1_T4 0.075 BOUNDING_INTRON_1
WBGene00001184_F58A3.2_egl-15_protein-coding J041 chrX:11017506-11017579 1.741 nhr25_T4 hlh1_T4 0.000 BOUNDING_INTRON_1
WBGene00001184_F58A3.2_egl-15_protein-coding J041 chrX:11017506-11017579 1.888 tbx37_T2 hlh1_T2 0.061 BOUNDING_INTRON_1
WBGene00001184_F58A3.2_egl-15_protein-coding J041 chrX:11017506-11017579 1.719 tbx37_T4 hlh1_T4 0.004 BOUNDING_INTRON_1
MXE: X:11017580-11017930
WBGene00001184_F58A3.2_egl-15_protein-coding E006 chrX:11017580-11017930 1.252 ceh32_T2 hlh1_T2 0.021 MXE
WBGene00001184_F58A3.2_egl-15_protein-coding E006 chrX:11017580-11017930 1.138 ceh32_T3 hlh1_T3 0.038 MXE
WBGene00001184_F58A3.2_egl-15_protein-coding E006 chrX:11017580-11017930 1.492 ceh32_T4 hlh1_T4 0.000 MXE
WBGene00001184_F58A3.2_egl-15_protein-coding E006 chrX:11017580-11017930 1.931 cnd1_T1 hlh1_T1 0.001 MXE
WBGene00001184_F58A3.2_egl-15_protein-coding E006 chrX:11017580-11017930 1.369 cnd1_T2 hlh1_T2 0.000 MXE
WBGene00001184_F58A3.2_egl-15_protein-coding E006 chrX:11017580-11017930 1.846 cnd1_T4 hlh1_T4 0.000 MXE
WBGene00001184_F58A3.2_egl-15_protein-coding E006 chrX:11017580-11017930 1.725 end1_T2 hlh1_T2 0.000 MXE
WBGene00001184_F58A3.2_egl-15_protein-coding E006 chrX:11017580-11017930 1.818 end1_T4 hlh1_T4 0.000 MXE
WBGene00001184_F58A3.2_egl-15_protein-coding E006 chrX:11017580-11017930 1.006 nhr25_T1 end1_T1 0.099 MXE
WBGene00001184_F58A3.2_egl-15_protein-coding E006 chrX:11017580-11017930 2.144 nhr25_T1 hlh1_T1 0.000 MXE
WBGene00001184_F58A3.2_egl-15_protein-coding E006 chrX:11017580-11017930 1.723 nhr25_T2 hlh1_T2 0.000 MXE
WBGene00001184_F58A3.2_egl-15_protein-coding E006 chrX:11017580-11017930 1.489 nhr25_T3 hlh1_T3 0.005 MXE
WBGene00001184_F58A3.2_egl-15_protein-coding E006 chrX:11017580-11017930 1.968 nhr25_T4 hlh1_T4 0.000 MXE
WBGene00001184_F58A3.2_egl-15_protein-coding E006 chrX:11017580-11017930 2.047 pha4_T4 hlh1_T4 0.000 MXE
WBGene00001184_F58A3.2_egl-15_protein-coding E006 chrX:11017580-11017930 1.988 tbx37_T2 hlh1_T2 0.000 MXE
WBGene00001184_F58A3.2_egl-15_protein-coding E006 chrX:11017580-11017930 1.261 tbx37_T3 hlh1_T3 0.029 MXE
WBGene00001184_F58A3.2_egl-15_protein-coding E006 chrX:11017580-11017930 1.824 tbx37_T4 hlh1_T4 0.000 MXE
BOUNDING_INTRON_2: X:11017931-11018214
WBGene00001184_F58A3.2_egl-15_protein-coding J043 chrX:11017931-11018214 1.971 cnd1_T4 hlh1_T4 0.016 BOUNDING_INTRON_2
WBGene00001184_F58A3.2_egl-15_protein-coding J043 chrX:11017931-11018214 1.560 nhr25_T3 hlh1_T3 0.011 BOUNDING_INTRON_2
WBGene00001184_F58A3.2_egl-15_protein-coding J043 chrX:11017931-11018214 1.895 nhr25_T4 hlh1_T4 0.001 BOUNDING_INTRON_2
WBGene00001184_F58A3.2_egl-15_protein-coding J043 chrX:11017931-11018214 2.019 tbx37_T2 hlh1_T2 0.094 BOUNDING_INTRON_2
WBGene00001184_F58A3.2_egl-15_protein-coding J043 chrX:11017931-11018214 1.829 tbx37_T4 hlh1_T4 0.004 BOUNDING_INTRON_2

>X:11017945-11018139.X:11017506-11017944.X:11018140-11018214
MXE: X:11017945-11018139 BOUNDING_INTRON_1: X:11017506-11017944 BOUNDING_INTRON_2: X:11018140-11018214
BOUNDING_INTRON_1: X:11017506-11017944
WBGene00001184_F58A3.2_egl-15_protein-coding J042 chrX:11017506-11017944 12.823 hlh1_T2 nhr25_T2 0.003 BOUNDING_INTRON_1
WBGene00001184_F58A3.2_egl-15_protein-coding J042 chrX:11017506-11017944 12.498 hlh1_T2 cnd1_T2 0.016 BOUNDING_INTRON_1
WBGene00001184_F58A3.2_egl-15_protein-coding J042 chrX:11017506-11017944 12.546 hlh1_T2 end1_T2 0.057 BOUNDING_INTRON_1
WBGene00001184_F58A3.2_egl-15_protein-coding J042 chrX:11017506-11017944 1.693 hlh1_T3 nhr25_T3 0.026 BOUNDING_INTRON_1
WBGene00001184_F58A3.2_egl-15_protein-coding J042 chrX:11017506-11017944 12.525 hlh1_T3 ceh32_T3 0.009 BOUNDING_INTRON_1
WBGene00001184_F58A3.2_egl-15_protein-coding J042 chrX:11017506-11017944 1.572 hlh1_T3 cnd1_T3 0.053 BOUNDING_INTRON_1
WBGene00001184_F58A3.2_egl-15_protein-coding J042 chrX:11017506-11017944 1.052 hlh1_T4 tbx37_T4 0.008 BOUNDING_INTRON_1
WBGene00001184_F58A3.2_egl-15_protein-coding J042 chrX:11017506-11017944 2.111 hlh1_T4 nhr25_T4 0.000 BOUNDING_INTRON_1
WBGene00001184_F58A3.2_egl-15_protein-coding J042 chrX:11017506-11017944 1.091 hlh1_T4 cnd1_T4 0.009 BOUNDING_INTRON_1
WBGene00001184_F58A3.2_egl-15_protein-coding J042 chrX:11017506-11017944 1.420 hlh1_T4 end1_T4 0.004 BOUNDING_INTRON_1
WBGene00001184_F58A3.2_egl-15_protein-coding J042 chrX:11017506-11017944 1.462 hlh1_T4 ceh32_T4 0.029 BOUNDING_INTRON_1
MXE: X:11017945-11018139
WBGene00001184_F58A3.2_egl-15_protein-coding E007 chrX:11017945-11018139 1.094 hlh1_T1 nhr25_T1 0.055 MXE
WBGene00001184_F58A3.2_egl-15_protein-coding E007 chrX:11017945-11018139 1.492 hlh1_T2 tbx37_T2 0.016 MXE
WBGene00001184_F58A3.2_egl-15_protein-coding E007 chrX:11017945-11018139 1.850 hlh1_T2 nhr25_T2 0.000 MXE
WBGene00001184_F58A3.2_egl-15_protein-coding E007 chrX:11017945-11018139 1.111 hlh1_T2 cnd1_T2 0.004 MXE
WBGene00001184_F58A3.2_egl-15_protein-coding E007 chrX:11017945-11018139 1.281 hlh1_T2 end1_T2 0.010 MXE
WBGene00001184_F58A3.2_egl-15_protein-coding E007 chrX:11017945-11018139 1.317 hlh1_T2 ceh32_T2 0.016 MXE
WBGene00001184_F58A3.2_egl-15_protein-coding E007 chrX:11017945-11018139 1.657 hlh1_T3 nhr25_T3 0.000 MXE
WBGene00001184_F58A3.2_egl-15_protein-coding E007 chrX:11017945-11018139 1.070 hlh1_T3 ceh32_T3 0.018 MXE
WBGene00001184_F58A3.2_egl-15_protein-coding E007 chrX:11017945-11018139 1.208 hlh1_T3 end1_T3 0.060 MXE
WBGene00001184_F58A3.2_egl-15_protein-coding E007 chrX:11017945-11018139 1.298 hlh1_T3 cnd1_T3 0.001 MXE
WBGene00001184_F58A3.2_egl-15_protein-coding E007 chrX:11017945-11018139 1.082 hlh1_T4 pha4_T4 0.013 MXE
WBGene00001184_F58A3.2_egl-15_protein-coding E007 chrX:11017945-11018139 1.334 hlh1_T4 nhr25_T4 0.000 MXE
BOUNDING_INTRON_2: X:11018140-11018214
WBGene00001184_F58A3.2_egl-15_protein-coding J044 chrX:11018140-11018214 1.903 hlh1_T2 nhr25_T2 0.016 BOUNDING_INTRON_2
WBGene00001184_F58A3.2_egl-15_protein-coding J044 chrX:11018140-11018214 1.550 hlh1_T3 nhr25_T3 0.004 BOUNDING_INTRON_2
WBGene00001184_F58A3.2_egl-15_protein-coding J044 chrX:11018140-11018214 1.132 hlh1_T3 cnd1_T3 0.038 BOUNDING_INTRON_2
WBGene00001184_F58A3.2_egl-15_protein-coding J044 chrX:11018140-11018214 1.812 hlh1_T3 ceh32_T3 0.005 BOUNDING_INTRON_2
WBGene00001184_F58A3.2_egl-15_protein-coding J044 chrX:11018140-11018214 1.119 hlh1_T4 tbx37_T4 0.001 BOUNDING_INTRON_2
WBGene00001184_F58A3.2_egl-15_protein-coding J044 chrX:11018140-11018214 1.119 hlh1_T4 end1_T4 0.005 BOUNDING_INTRON_2
 

>X:11407359-11407421.X:11407292-11407358.X:11407422-11407602
MXE: X:11407359-11407421 BOUNDING_INTRON_1: X:11407292-11407358 BOUNDING_INTRON_2: X:11407422-11407602
BOUNDING_INTRON_1: X:11407292-11407358
WBGene00008572_F08B12.4_F08B12.4_protein-coding J016 chrX:11407292-11407358 1.142 end1_T0 nhr25_T0 0.024 BOUNDING_INTRON_1
WBGene00008572_F08B12.4_F08B12.4_protein-coding J016 chrX:11407292-11407358 1.549 pha4_T1 nhr25_T1 0.026 BOUNDING_INTRON_1
MXE: X:11407359-11407421
WBGene00008572_F08B12.4_F08B12.4_protein-coding E003 chrX:11407359-11407421 1.376 pha4_T1 nhr25_T1 0.049 MXE
BOUNDING_INTRON_2: X:11407422-11407602

>X:11407494-11407553.X:11407292-11407493.X:11407554-11407602
MXE: X:11407494-11407553 BOUNDING_INTRON_1: X:11407292-11407493 BOUNDING_INTRON_2: X:11407554-11407602
BOUNDING_INTRON_1: X:11407292-11407493
MXE: X:11407494-11407553
WBGene00008572_F08B12.4_F08B12.4_protein-coding E005 chrX:11407494-11407501 1.048 nhr25_T2 pha4_T2 0.047 MXE
WBGene00008572_F08B12.4_F08B12.4_protein-coding E005 chrX:11407494-11407501 1.090 cnd1_T3 end1_T3 0.009 MXE
WBGene00008572_F08B12.4_F08B12.4_protein-coding E005 chrX:11407494-11407501 11.745 hlh1_T2 ceh32_T2 0.099 MXE
WBGene00008572_F08B12.4_F08B12.4_protein-coding E005 chrX:11407494-11407501 12.692 nhr25_T2 ceh32_T2 0.015 MXE
BOUNDING_INTRON_2: X:11407554-11407602
>X:16386613-16386723.X:16386216-16386612.X:16386724-16386981
MXE: X:16386613-16386723 BOUNDING_INTRON_1: X:16386216-16386612 BOUNDING_INTRON_2: X:16386724-16386981
BOUNDING_INTRON_1: X:16386216-16386612
WBGene00002280_F01G12.5_let-2_protein-coding J033 chrX:16386216-16386612 2.435 end1_T0 hlh1_T0 0.039 BOUNDING_INTRON_1
WBGene00002280_F01G12.5_let-2_protein-coding J033 chrX:16386216-16386612 2.904 pha4_T1 hlh1_T1 0.001 BOUNDING_INTRON_1
MXE: X:16386613-16386723
WBGene00002280_F01G12.5_let-2_protein-coding E014 chrX:16386613-16386723 2.595 end1_T0 hlh1_T0 0.000 MXE
WBGene00002280_F01G12.5_let-2_protein-coding E014 chrX:16386613-16386723 1.080 end1_T3 hlh1_T3 0.020 MXE
WBGene00002280_F01G12.5_let-2_protein-coding E014 chrX:16386613-16386723 2.410 pha4_T1 hlh1_T1 0.002 MXE
BOUNDING_INTRON_2: X:16386724-16386981
WBGene00002280_F01G12.5_let-2_protein-coding J035 chrX:16386724-16386981 2.536 pha4_T1 hlh1_T1 0.076 BOUNDING_INTRON_2

>X:16386754-16386861.X:16386216-16386753.X:16386862-16386981
MXE: X:16386754-16386861 BOUNDING_INTRON_1: X:16386216-16386753 BOUNDING_INTRON_2: X:16386862-16386981
BOUNDING_INTRON_1: X:16386216-16386753
MXE: X:16386754-16386861
WBGene00002280_F01G12.5_let-2_protein-coding E015 chrX:16386754-16386861 1.229 hlh1_T0 end1_T0 0.039 MXE
WBGene00002280_F01G12.5_let-2_protein-coding E015 chrX:16386754-16386861 1.503 tbx37_T0 end1_T0 0.036 MXE
BOUNDING_INTRON_2: X:16386862-16386981
 

>X:579516-579653.X:579388-579515.X:579654-581629
MXE: X:579516-579653 BOUNDING_INTRON_1: X:579388-579515 BOUNDING_INTRON_2: X:579654-581629
BOUNDING_INTRON_1: X:579388-579515
MXE: X:579516-579653
WBGene00003407_F57C12.5_mrp-1_protein-coding E012 chrX:579516-579565 1.168 nhr25_T3 cnd1_T3 0.020 MXE
WBGene00003407_F57C12.5_mrp-1_protein-coding E012 chrX:579516-579565 12.433 hlh1_T4 ceh32_T4 0.059 MXE
BOUNDING_INTRON_2: X:579654-581629
WBGene00003407_F57C12.5_mrp-1_protein-coding J040 chrX:579654-581629 2.306 pha4_T4 end1_T4 0.011 BOUNDING_INTRON_2
>X:579988-580143.X:579388-579987.X:580144-581629
MXE: X:579988-580143 BOUNDING_INTRON_1: X:579388-579987 BOUNDING_INTRON_2: X:580144-581629
BOUNDING_INTRON_1: X:579388-579987
WBGene00003407_F57C12.5_mrp-1_protein-coding J037 chrX:579388-579987 1.153 ceh32_T4 hlh1_T4 0.010 BOUNDING_INTRON_1
WBGene00003407_F57C12.5_mrp-1_protein-coding J037 chrX:579388-579987 1.330 end1_T0 tbx37_T0 0.028 BOUNDING_INTRON_1
WBGene00003407_F57C12.5_mrp-1_protein-coding J037 chrX:579388-579987 1.568 end1_T0 cnd1_T0 0.074 BOUNDING_INTRON_1
WBGene00003407_F57C12.5_mrp-1_protein-coding J037 chrX:579388-579987 1.169 end1_T1 tbx37_T1 0.050 BOUNDING_INTRON_1
WBGene00003407_F57C12.5_mrp-1_protein-coding J037 chrX:579388-579987 1.509 end1_T2 cnd1_T2 0.000 BOUNDING_INTRON_1
WBGene00003407_F57C12.5_mrp-1_protein-coding J037 chrX:579388-579987 1.943 end1_T2 ceh32_T2 0.004 BOUNDING_INTRON_1
WBGene00003407_F57C12.5_mrp-1_protein-coding J037 chrX:579388-579987 1.018 end1_T3 tbx37_T3 0.000 BOUNDING_INTRON_1
WBGene00003407_F57C12.5_mrp-1_protein-coding J037 chrX:579388-579987 2.177 end1_T3 hlh1_T3 0.000 BOUNDING_INTRON_1
WBGene00003407_F57C12.5_mrp-1_protein-coding J037 chrX:579388-579987 1.602 end1_T3 cnd1_T3 0.000 BOUNDING_INTRON_1
WBGene00003407_F57C12.5_mrp-1_protein-coding J037 chrX:579388-579987 1.874 end1_T4 hlh1_T4 0.000 BOUNDING_INTRON_1
WBGene00003407_F57C12.5_mrp-1_protein-coding J037 chrX:579388-579987 1.084 end1_T4 cnd1_T4 0.001 BOUNDING_INTRON_1
WBGene00003407_F57C12.5_mrp-1_protein-coding J037 chrX:579388-579987 1.184 nhr25_T1 tbx37_T1 0.002 BOUNDING_INTRON_1
WBGene00003407_F57C12.5_mrp-1_protein-coding J037 chrX:579388-579987 1.142 nhr25_T1 hlh1_T1 0.090 BOUNDING_INTRON_1
WBGene00003407_F57C12.5_mrp-1_protein-coding J037 chrX:579388-579987 1.495 nhr25_T1 cnd1_T1 0.002 BOUNDING_INTRON_1
WBGene00003407_F57C12.5_mrp-1_protein-coding J037 chrX:579388-579987 1.458 nhr25_T2 cnd1_T2 0.000 BOUNDING_INTRON_1
WBGene00003407_F57C12.5_mrp-1_protein-coding J037 chrX:579388-579987 1.071 nhr25_T3 cnd1_T3 0.004 BOUNDING_INTRON_1
WBGene00003407_F57C12.5_mrp-1_protein-coding J037 chrX:579388-579987 1.442 nhr25_T4 hlh1_T4 0.000 BOUNDING_INTRON_1
WBGene00003407_F57C12.5_mrp-1_protein-coding J037 chrX:579388-579987 1.411 pha4_T4 hlh1_T4 0.000 BOUNDING_INTRON_1
WBGene00003407_F57C12.5_mrp-1_protein-coding J037 chrX:579388-579987 1.156 tbx37_T3 hlh1_T3 0.068 BOUNDING_INTRON_1
WBGene00003407_F57C12.5_mrp-1_protein-coding J037 chrX:579388-579987 1.018 tbx37_T4 hlh1_T4 0.000 BOUNDING_INTRON_1
MXE: X:579988-580143
WBGene00003407_F57C12.5_mrp-1_protein-coding E014 chrX:579988-580143 1.348 ceh32_T3 hlh1_T3 0.006 MXE
WBGene00003407_F57C12.5_mrp-1_protein-coding E014 chrX:579988-580143 1.228 ceh32_T4 hlh1_T4 0.000 MXE
WBGene00003407_F57C12.5_mrp-1_protein-coding E014 chrX:579988-580143 1.218 end1_T0 tbx37_T0 0.001 MXE
WBGene00003407_F57C12.5_mrp-1_protein-coding E014 chrX:579988-580143 1.279 end1_T0 hlh1_T0 0.002 MXE
WBGene00003407_F57C12.5_mrp-1_protein-coding E014 chrX:579988-580143 1.185 end1_T0 cnd1_T0 0.020 MXE
WBGene00003407_F57C12.5_mrp-1_protein-coding E014 chrX:579988-580143 1.071 end1_T1 tbx37_T1 0.005 MXE
WBGene00003407_F57C12.5_mrp-1_protein-coding E014 chrX:579988-580143 1.122 end1_T1 hlh1_T1 0.009 MXE
WBGene00003407_F57C12.5_mrp-1_protein-coding E014 chrX:579988-580143 1.170 end1_T1 cnd1_T1 0.025 MXE
WBGene00003407_F57C12.5_mrp-1_protein-coding E014 chrX:579988-580143 1.184 end1_T2 tbx37_T2 0.000 MXE
WBGene00003407_F57C12.5_mrp-1_protein-coding E014 chrX:579988-580143 1.691 end1_T2 hlh1_T2 0.000 MXE
WBGene00003407_F57C12.5_mrp-1_protein-coding E014 chrX:579988-580143 1.045 end1_T2 ceh32_T2 0.000 MXE
WBGene00003407_F57C12.5_mrp-1_protein-coding E014 chrX:579988-580143 1.603 end1_T2 cnd1_T2 0.000 MXE
WBGene00003407_F57C12.5_mrp-1_protein-coding E014 chrX:579988-580143 1.103 end1_T3 tbx37_T3 0.000 MXE
WBGene00003407_F57C12.5_mrp-1_protein-coding E014 chrX:579988-580143 2.141 end1_T3 hlh1_T3 0.000 MXE
WBGene00003407_F57C12.5_mrp-1_protein-coding E014 chrX:579988-580143 1.630 end1_T3 cnd1_T3 0.000 MXE
WBGene00003407_F57C12.5_mrp-1_protein-coding E014 chrX:579988-580143 1.895 end1_T4 hlh1_T4 0.000 MXE
WBGene00003407_F57C12.5_mrp-1_protein-coding E014 chrX:579988-580143 1.295 end1_T4 cnd1_T4 0.000 MXE
WBGene00003407_F57C12.5_mrp-1_protein-coding E014 chrX:579988-580143 1.159 nhr25_T1 tbx37_T1 0.000 MXE
WBGene00003407_F57C12.5_mrp-1_protein-coding E014 chrX:579988-580143 1.086 nhr25_T1 ceh32_T1 0.030 MXE
WBGene00003407_F57C12.5_mrp-1_protein-coding E014 chrX:579988-580143 1.239 nhr25_T1 hlh1_T1 0.000 MXE
WBGene00003407_F57C12.5_mrp-1_protein-coding E014 chrX:579988-580143 1.246 nhr25_T1 cnd1_T1 0.000 MXE
WBGene00003407_F57C12.5_mrp-1_protein-coding E014 chrX:579988-580143 1.003 nhr25_T2 tbx37_T2 0.000 MXE
WBGene00003407_F57C12.5_mrp-1_protein-coding E014 chrX:579988-580143 1.427 nhr25_T2 cnd1_T2 0.000 MXE
WBGene00003407_F57C12.5_mrp-1_protein-coding E014 chrX:579988-580143 1.521 nhr25_T2 hlh1_T2 0.000 MXE
WBGene00003407_F57C12.5_mrp-1_protein-coding E014 chrX:579988-580143 1.125 nhr25_T3 cnd1_T3 0.000 MXE
WBGene00003407_F57C12.5_mrp-1_protein-coding E014 chrX:579988-580143 1.655 nhr25_T3 hlh1_T3 0.000 MXE
WBGene00003407_F57C12.5_mrp-1_protein-coding E014 chrX:579988-580143 1.530 nhr25_T4 hlh1_T4 0.000 MXE
WBGene00003407_F57C12.5_mrp-1_protein-coding E014 chrX:579988-580143 1.032 pha4_T2 hlh1_T2 0.053 MXE
WBGene00003407_F57C12.5_mrp-1_protein-coding E014 chrX:579988-580143 1.362 pha4_T4 hlh1_T4 0.000 MXE
WBGene00003407_F57C12.5_mrp-1_protein-coding E014 chrX:579988-580143 1.031 tbx37_T3 hlh1_T3 0.069 MXE
WBGene00003407_F57C12.5_mrp-1_protein-coding E014 chrX:579988-580143 1.197 tbx37_T4 hlh1_T4 0.000 MXE
BOUNDING_INTRON_2: X:580144-581629
WBGene00003407_F57C12.5_mrp-1_protein-coding J041 chrX:580144-581629 1.523 end1_T0 tbx37_T0 0.000 BOUNDING_INTRON_2
WBGene00003407_F57C12.5_mrp-1_protein-coding J041 chrX:580144-581629 1.660 end1_T0 hlh1_T0 0.044 BOUNDING_INTRON_2
WBGene00003407_F57C12.5_mrp-1_protein-coding J041 chrX:580144-581629 1.554 end1_T0 cnd1_T0 0.001 BOUNDING_INTRON_2
WBGene00003407_F57C12.5_mrp-1_protein-coding J041 chrX:580144-581629 1.090 end1_T2 tbx37_T2 0.000 BOUNDING_INTRON_2
WBGene00003407_F57C12.5_mrp-1_protein-coding J041 chrX:580144-581629 1.906 end1_T2 hlh1_T2 0.000 BOUNDING_INTRON_2
WBGene00003407_F57C12.5_mrp-1_protein-coding J041 chrX:580144-581629 1.202 end1_T2 ceh32_T2 0.016 BOUNDING_INTRON_2
WBGene00003407_F57C12.5_mrp-1_protein-coding J041 chrX:580144-581629 1.302 end1_T2 cnd1_T2 0.000 BOUNDING_INTRON_2
WBGene00003407_F57C12.5_mrp-1_protein-coding J041 chrX:580144-581629 1.046 end1_T3 tbx37_T3 0.016 BOUNDING_INTRON_2
WBGene00003407_F57C12.5_mrp-1_protein-coding J041 chrX:580144-581629 2.036 end1_T3 hlh1_T3 0.000 BOUNDING_INTRON_2
WBGene00003407_F57C12.5_mrp-1_protein-coding J041 chrX:580144-581629 1.555 end1_T3 cnd1_T3 0.000 BOUNDING_INTRON_2
WBGene00003407_F57C12.5_mrp-1_protein-coding J041 chrX:580144-581629 1.651 end1_T4 hlh1_T4 0.000 BOUNDING_INTRON_2
WBGene00003407_F57C12.5_mrp-1_protein-coding J041 chrX:580144-581629 1.204 end1_T4 cnd1_T4 0.000 BOUNDING_INTRON_2
WBGene00003407_F57C12.5_mrp-1_protein-coding J041 chrX:580144-581629 1.229 nhr25_T1 ceh32_T1 0.045 BOUNDING_INTRON_2
WBGene00003407_F57C12.5_mrp-1_protein-coding J041 chrX:580144-581629 1.016 nhr25_T2 tbx37_T2 0.008 BOUNDING_INTRON_2
WBGene00003407_F57C12.5_mrp-1_protein-coding J041 chrX:580144-581629 1.138 nhr25_T2 ceh32_T2 0.041 BOUNDING_INTRON_2
WBGene00003407_F57C12.5_mrp-1_protein-coding J041 chrX:580144-581629 1.246 nhr25_T2 cnd1_T2 0.018 BOUNDING_INTRON_2
WBGene00003407_F57C12.5_mrp-1_protein-coding J041 chrX:580144-581629 1.852 nhr25_T2 hlh1_T2 0.000 BOUNDING_INTRON_2
WBGene00003407_F57C12.5_mrp-1_protein-coding J041 chrX:580144-581629 1.243 nhr25_T4 hlh1_T4 0.000 BOUNDING_INTRON_2
WBGene00003407_F57C12.5_mrp-1_protein-coding J041 chrX:580144-581629 1.202 pha4_T4 hlh1_T4 0.000 BOUNDING_INTRON_2
WBGene00003407_F57C12.5_mrp-1_protein-coding J041 chrX:580144-581629 1.016 tbx37_T4 hlh1_T4 0.000 BOUNDING_INTRON_2

>X:580298-580453.X:579388-580297.X:580454-581629
MXE: X:580298-580453 BOUNDING_INTRON_1: X:579388-580297 BOUNDING_INTRON_2: X:580454-581629
BOUNDING_INTRON_1: X:579388-580297
WBGene00003407_F57C12.5_mrp-1_protein-coding J038 chrX:579388-580297 1.219 ceh32_T1 end1_T1 0.001 BOUNDING_INTRON_1
WBGene00003407_F57C12.5_mrp-1_protein-coding J038 chrX:579388-580297 1.269 ceh32_T2 end1_T2 0.012 BOUNDING_INTRON_1
WBGene00003407_F57C12.5_mrp-1_protein-coding J038 chrX:579388-580297 1.178 ceh32_T4 pha4_T4 0.055 BOUNDING_INTRON_1
WBGene00003407_F57C12.5_mrp-1_protein-coding J038 chrX:579388-580297 1.020 cnd1_T2 end1_T2 0.028 BOUNDING_INTRON_1
WBGene00003407_F57C12.5_mrp-1_protein-coding J038 chrX:579388-580297 1.054 cnd1_T3 nhr25_T3 0.037 BOUNDING_INTRON_1
WBGene00003407_F57C12.5_mrp-1_protein-coding J038 chrX:579388-580297 13.895 cnd1_T3 end1_T3 0.000 BOUNDING_INTRON_1
WBGene00003407_F57C12.5_mrp-1_protein-coding J038 chrX:579388-580297 1.440 cnd1_T4 pha4_T4 0.000 BOUNDING_INTRON_1
WBGene00003407_F57C12.5_mrp-1_protein-coding J038 chrX:579388-580297 1.470 cnd1_T4 end1_T4 0.017 BOUNDING_INTRON_1
WBGene00003407_F57C12.5_mrp-1_protein-coding J038 chrX:579388-580297 13.452 hlh1_T3 end1_T3 0.000 BOUNDING_INTRON_1
WBGene00003407_F57C12.5_mrp-1_protein-coding J038 chrX:579388-580297 1.179 hlh1_T4 pha4_T4 0.031 BOUNDING_INTRON_1
WBGene00003407_F57C12.5_mrp-1_protein-coding J038 chrX:579388-580297 1.182 hlh1_T4 end1_T4 0.019 BOUNDING_INTRON_1
WBGene00003407_F57C12.5_mrp-1_protein-coding J038 chrX:579388-580297 12.889 tbx37_T3 end1_T3 0.001 BOUNDING_INTRON_1
MXE: X:580298-580453
WBGene00003407_F57C12.5_mrp-1_protein-coding E015 chrX:580298-580453 1.377 ceh32_T3 end1_T3 0.085 MXE
WBGene00003407_F57C12.5_mrp-1_protein-coding E015 chrX:580298-580453 1.996 cnd1_T3 end1_T3 0.000 MXE
WBGene00003407_F57C12.5_mrp-1_protein-coding E015 chrX:580298-580453 1.180 cnd1_T4 pha4_T4 0.000 MXE
WBGene00003407_F57C12.5_mrp-1_protein-coding E015 chrX:580298-580453 1.254 cnd1_T4 end1_T4 0.000 MXE
WBGene00003407_F57C12.5_mrp-1_protein-coding E015 chrX:580298-580453 1.855 hlh1_T3 end1_T3 0.000 MXE
WBGene00003407_F57C12.5_mrp-1_protein-coding E015 chrX:580298-580453 1.067 hlh1_T4 end1_T4 0.000 MXE
WBGene00003407_F57C12.5_mrp-1_protein-coding E015 chrX:580298-580453 1.163 nhr25_T3 end1_T3 0.099 MXE
WBGene00003407_F57C12.5_mrp-1_protein-coding E015 chrX:580298-580453 1.582 tbx37_T3 end1_T3 0.000 MXE
BOUNDING_INTRON_2: X:580454-581629
WBGene00003407_F57C12.5_mrp-1_protein-coding J042 chrX:580454-581629 1.187 cnd1_T3 nhr25_T3 0.013 BOUNDING_INTRON_2
WBGene00003407_F57C12.5_mrp-1_protein-coding J042 chrX:580454-581629 1.524 cnd1_T3 end1_T3 0.000 BOUNDING_INTRON_2
WBGene00003407_F57C12.5_mrp-1_protein-coding J042 chrX:580454-581629 1.206 cnd1_T4 end1_T4 0.000 BOUNDING_INTRON_2
WBGene00003407_F57C12.5_mrp-1_protein-coding J042 chrX:580454-581629 1.117 hlh1_T1 ceh32_T1 0.039 BOUNDING_INTRON_2
WBGene00003407_F57C12.5_mrp-1_protein-coding J042 chrX:580454-581629 1.089 hlh1_T2 pha4_T2 0.016 BOUNDING_INTRON_2
WBGene00003407_F57C12.5_mrp-1_protein-coding J042 chrX:580454-581629 1.048 hlh1_T3 nhr25_T3 0.065 BOUNDING_INTRON_2
WBGene00003407_F57C12.5_mrp-1_protein-coding J042 chrX:580454-581629 1.391 hlh1_T3 end1_T3 0.000 BOUNDING_INTRON_2
WBGene00003407_F57C12.5_mrp-1_protein-coding J042 chrX:580454-581629 1.194 hlh1_T4 end1_T4 0.000 BOUNDING_INTRON_2
WBGene00003407_F57C12.5_mrp-1_protein-coding J042 chrX:580454-581629 1.266 pha4_T1 ceh32_T1 0.036 BOUNDING_INTRON_2
WBGene00003407_F57C12.5_mrp-1_protein-coding J042 chrX:580454-581629 1.170 tbx37_T3 end1_T3 0.022 BOUNDING_INTRON_2

>X:580889-581044.X:579388-580888.X:581045-581629
MXE: X:580889-581044 BOUNDING_INTRON_1: X:579388-580888 BOUNDING_INTRON_2: X:581045-581629
BOUNDING_INTRON_1: X:579388-580888
WBGene00003407_F57C12.5_mrp-1_protein-coding J039 chrX:579388-580888 1.271 cnd1_T3 end1_T3 0.000 BOUNDING_INTRON_1
WBGene00003407_F57C12.5_mrp-1_protein-coding J039 chrX:579388-580888 1.079 cnd1_T4 end1_T4 0.004 BOUNDING_INTRON_1
WBGene00003407_F57C12.5_mrp-1_protein-coding J039 chrX:579388-580888 1.247 hlh1_T3 end1_T3 0.000 BOUNDING_INTRON_1
WBGene00003407_F57C12.5_mrp-1_protein-coding J039 chrX:579388-580888 1.452 hlh1_T4 end1_T4 0.000 BOUNDING_INTRON_1
WBGene00003407_F57C12.5_mrp-1_protein-coding J039 chrX:579388-580888 1.442 pha4_T3 end1_T3 0.061 BOUNDING_INTRON_1
WBGene00003407_F57C12.5_mrp-1_protein-coding J039 chrX:579388-580888 1.044 tbx37_T3 end1_T3 0.004 BOUNDING_INTRON_1
WBGene00003407_F57C12.5_mrp-1_protein-coding J039 chrX:579388-580888 1.294 tbx37_T4 end1_T4 0.008 BOUNDING_INTRON_1
MXE: X:580889-581044
WBGene00003407_F57C12.5_mrp-1_protein-coding E016 chrX:580889-581044 1.137 ceh32_T4 end1_T4 0.052 MXE
WBGene00003407_F57C12.5_mrp-1_protein-coding E016 chrX:580889-581044 1.267 cnd1_T3 end1_T3 0.000 MXE
WBGene00003407_F57C12.5_mrp-1_protein-coding E016 chrX:580889-581044 1.309 cnd1_T4 end1_T4 0.014 MXE
WBGene00003407_F57C12.5_mrp-1_protein-coding E016 chrX:580889-581044 1.352 hlh1_T3 end1_T3 0.000 MXE
WBGene00003407_F57C12.5_mrp-1_protein-coding E016 chrX:580889-581044 1.615 hlh1_T4 end1_T4 0.000 MXE
WBGene00003407_F57C12.5_mrp-1_protein-coding E016 chrX:580889-581044 1.085 nhr25_T3 end1_T3 0.002 MXE
WBGene00003407_F57C12.5_mrp-1_protein-coding E016 chrX:580889-581044 1.440 pha4_T3 end1_T3 0.000 MXE
WBGene00003407_F57C12.5_mrp-1_protein-coding E016 chrX:580889-581044 1.269 tbx37_T3 end1_T3 0.002 MXE
WBGene00003407_F57C12.5_mrp-1_protein-coding E016 chrX:580889-581044 1.374 tbx37_T4 end1_T4 0.000 MXE
BOUNDING_INTRON_2: X:581045-581629
WBGene00003407_F57C12.5_mrp-1_protein-coding J043 chrX:581045-581629 1.072 cnd1_T3 nhr25_T3 0.012 BOUNDING_INTRON_2
WBGene00003407_F57C12.5_mrp-1_protein-coding J043 chrX:581045-581629 1.457 cnd1_T3 end1_T3 0.000 BOUNDING_INTRON_2
WBGene00003407_F57C12.5_mrp-1_protein-coding J043 chrX:581045-581629 1.252 cnd1_T4 end1_T4 0.002 BOUNDING_INTRON_2
WBGene00003407_F57C12.5_mrp-1_protein-coding J043 chrX:581045-581629 1.076 hlh1_T3 nhr25_T3 0.014 BOUNDING_INTRON_2
WBGene00003407_F57C12.5_mrp-1_protein-coding J043 chrX:581045-581629 1.467 hlh1_T3 end1_T3 0.000 BOUNDING_INTRON_2
WBGene00003407_F57C12.5_mrp-1_protein-coding J043 chrX:581045-581629 1.729 hlh1_T4 end1_T4 0.000 BOUNDING_INTRON_2
WBGene00003407_F57C12.5_mrp-1_protein-coding J043 chrX:581045-581629 1.127 pha4_T3 nhr25_T3 0.078 BOUNDING_INTRON_2
WBGene00003407_F57C12.5_mrp-1_protein-coding J043 chrX:581045-581629 1.517 pha4_T3 end1_T3 0.009 BOUNDING_INTRON_2
WBGene00003407_F57C12.5_mrp-1_protein-coding J043 chrX:581045-581629 1.135 tbx37_T3 nhr25_T3 0.024 BOUNDING_INTRON_2
WBGene00003407_F57C12.5_mrp-1_protein-coding J043 chrX:581045-581629 1.521 tbx37_T3 end1_T3 0.000 BOUNDING_INTRON_2
WBGene00003407_F57C12.5_mrp-1_protein-coding J043 chrX:581045-581629 1.479 tbx37_T4 end1_T4 0.000 BOUNDING_INTRON_2
 

>X:7854051-7854201.X:7853903-7854050.X:7854202-7854523
MXE: X:7854051-7854201 BOUNDING_INTRON_1: X:7853903-7854050 BOUNDING_INTRON_2: X:7854202-7854523
BOUNDING_INTRON_1: X:7853903-7854050
WBGene00000367_C54D2.5_cca-1_protein-coding J046 chrX:7853903-7854050 2.166 tbx37_T4 hlh1_T4 0.000 BOUNDING_INTRON_1
MXE: X:7854051-7854201
WBGene00000367_C54D2.5_cca-1_protein-coding E014 chrX:7854051-7854201 1.669 ceh32_T2 hlh1_T2 0.016 MXE
WBGene00000367_C54D2.5_cca-1_protein-coding E014 chrX:7854051-7854201 2.141 end1_T1 hlh1_T1 0.000 MXE
WBGene00000367_C54D2.5_cca-1_protein-coding E014 chrX:7854051-7854201 1.224 end1_T4 hlh1_T4 0.100 MXE
WBGene00000367_C54D2.5_cca-1_protein-coding E014 chrX:7854051-7854201 1.863 pha4_T3 hlh1_T3 0.023 MXE
WBGene00000367_C54D2.5_cca-1_protein-coding E014 chrX:7854051-7854201 1.718 pha4_T4 cnd1_T4 0.003 MXE
WBGene00000367_C54D2.5_cca-1_protein-coding E014 chrX:7854051-7854201 1.878 pha4_T4 nhr25_T4 0.060 MXE
WBGene00000367_C54D2.5_cca-1_protein-coding E014 chrX:7854051-7854201 1.947 pha4_T4 hlh1_T4 0.000 MXE
WBGene00000367_C54D2.5_cca-1_protein-coding E014 chrX:7854051-7854201 1.602 tbx37_T4 hlh1_T4 0.000 MXE
BOUNDING_INTRON_2: X:7854202-7854523

>X:7854299-7854428.X:7853903-7854298.X:7854429-7854523
MXE: X:7854299-7854428 BOUNDING_INTRON_1: X:7853903-7854298 BOUNDING_INTRON_2: X:7854429-7854523
BOUNDING_INTRON_1: X:7853903-7854298
MXE: X:7854299-7854428
BOUNDING_INTRON_2: X:7854429-7854523
WBGene00000367_C54D2.5_cca-1_protein-coding J050 chrX:7854429-7854523 1.019 end1_T1 hlh1_T1 0.056 BOUNDING_INTRON_2
 

>X:9554299-9554547.X:9554159-9554298.X:9554548-9556627
MXE: X:9554299-9554547 BOUNDING_INTRON_1: X:9554159-9554298 BOUNDING_INTRON_2: X:9554548-9556627
BOUNDING_INTRON_1: X:9554159-9554298
WBGene00009888_F49E2.5_F49E2.5_protein-coding J033 chrX:9554159-9554298 1.235 end1_T3 ceh32_T3 0.098 BOUNDING_INTRON_1
MXE: X:9554299-9554547
WBGene00009888_F49E2.5_F49E2.5_protein-coding E006 chrX:9554299-9554547 1.193 end1_T2 ceh32_T2 0.083 MXE
WBGene00009888_F49E2.5_F49E2.5_protein-coding E006 chrX:9554299-9554547 1.523 hlh1_T2 ceh32_T2 0.033 MXE
BOUNDING_INTRON_2: X:9554548-9556627

>X:9554692-9554823.X:9554548-9554691.X:9554824-9556627
MXE: X:9554692-9554823 BOUNDING_INTRON_1: X:9554548-9554691 BOUNDING_INTRON_2: X:9554824-9556627
BOUNDING_INTRON_1: X:9554548-9554691
WBGene00009888_F49E2.5_F49E2.5_protein-coding J037 chrX:9554548-9554691 1.220 end1_T3 ceh32_T3 0.046 BOUNDING_INTRON_1
WBGene00009888_F49E2.5_F49E2.5_protein-coding J037 chrX:9554548-9554691 1.653 end1_T4 tbx37_T4 0.000 BOUNDING_INTRON_1
WBGene00009888_F49E2.5_F49E2.5_protein-coding J037 chrX:9554548-9554691 1.525 hlh1_T4 tbx37_T4 0.000 BOUNDING_INTRON_1
MXE: X:9554692-9554823
WBGene00009888_F49E2.5_F49E2.5_protein-coding E007 chrX:9554692-9554823 1.112 end1_T4 tbx37_T4 0.000 MXE
BOUNDING_INTRON_2: X:9554824-9556627

>X:9555799-9556353.X:9554159-9555798.X:9556354-9556627
MXE: X:9555799-9556353 BOUNDING_INTRON_1: X:9554159-9555798 BOUNDING_INTRON_2: X:9556354-9556627
BOUNDING_INTRON_1: X:9554159-9555798
MXE: X:9555799-9556353
BOUNDING_INTRON_2: X:9556354-9556627
