# Supplementary material for: The C. elegans embryonic transcriptome with tissue, time, and alternative splicing resolution
Source: Genome Res. 2019 Jun;29(6):1036–45. doi: 10.1101/gr.243394.118 (PMC6581053; doi:10.1101/gr.243394.118)
Supplement: Supplemental Material [file supp_gr.243394.118_Supplemental_File_S2.zip › Supplemental_File_retained_introns.WS245.txt]

# list of exons with alternate 3 prime or alternate 5 prime splice sites (overlapping exons with alternate donors or acceptors) in WS245 coordinates
# each entry begins with a ">" label line for the entry
# followed by a GFF line describing the position of the exon containing the retained intron
# the following lines provide any differential usage information, for the "retained" the exon with the retained intron, the intron itself, and the exons without the retained intron
# columns for differential usage
# column 1: gene name
# column 2: feature identifier (J*, junction; E*, exon)
# column 3: position
# column 4: log2FC change
# column 5: sample with higher expression
# column 6: sample with lower expression
# column 7: adjusted p-value


>I:10187979-10189166.-.C25A1.10
GFF LINE I RI exon 10187979 10189166 . - . C25A1.10 non
I RI exon 10187979 10190132 . - . C25A1.10 retained
I RI intron 10189167 10189991 . - . C25A1.10 intron
I RI exon 10189992 10190132 . - . C25A1.10 non


>I:10346106-10346169.+.ZC434.7
GFF LINE I RI exon 10346106 10346169 . + . ZC434.7 non
I RI exon 10346106 10346340 . + . ZC434.7 retained
I RI intron 10346170 10346199 . + . ZC434.7 intron
I RI exon 10346200 10346340 . + . ZC434.7 non
WBGene00013893_ZC434.7_ZC434.7_protein-coding E008 chrI:10346200-10346340 1.144 ceh32_T2 end1_T2 0.052 exon_non


>I:10358983-10359135.+.ZC434.9
GFF LINE I RI exon 10358983 10359135 . + . ZC434.9 non
WBGene00013895_ZC434.9_ZC434.9_protein-coding E012 chrI:10358983-10359135 1.689 end1_T3 cnd1_T3 0.023 exon_non
WBGene00013895_ZC434.9_ZC434.9_protein-coding E012 chrI:10358983-10359135 1.410 end1_T4 cnd1_T4 0.001 exon_non
WBGene00013895_ZC434.9_ZC434.9_protein-coding E012 chrI:10358983-10359135 1.303 nhr25_T4 cnd1_T4 0.000 exon_non
I RI exon 10358983 10359488 . + . ZC434.9 retained
I RI intron 10359136 10359423 . + . ZC434.9 intron
WBGene00013895_ZC434.9_ZC434.9_protein-coding E013 chrI:10359136-10359423 1.449 end1_T3 cnd1_T3 0.043 intron_intron
WBGene00013895_ZC434.9_ZC434.9_protein-coding E013 chrI:10359136-10359423 1.558 end1_T4 cnd1_T4 0.001 intron_intron
WBGene00013895_ZC434.9_ZC434.9_protein-coding E013 chrI:10359136-10359423 1.360 nhr25_T4 cnd1_T4 0.000 intron_intron
I RI exon 10359424 10359488 . + . ZC434.9 non
WBGene00013895_ZC434.9_ZC434.9_protein-coding E014 chrI:10359424-10359488 1.145 end1_T3 cnd1_T3 0.064 exon_non
WBGene00013895_ZC434.9_ZC434.9_protein-coding E014 chrI:10359424-10359488 2.189 end1_T4 cnd1_T4 0.003 exon_non
WBGene00013895_ZC434.9_ZC434.9_protein-coding E014 chrI:10359424-10359488 1.782 nhr25_T4 cnd1_T4 0.000 exon_non
WBGene00013895_ZC434.9_ZC434.9_protein-coding E014 chrI:10359424-10359488 1.129 tbx37_T3 hlh1_T3 0.098 exon_non


>I:10434976-10434981.-.Y106G6H.2
GFF LINE I RI exon 10434976 10434981 . - . Y106G6H.2 non
I RI exon 10434976 10435238 . - . Y106G6H.2 retained
I RI intron 10434982 10435170 . - . Y106G6H.2 intron
I RI exon 10435171 10435238 . - . Y106G6H.2 non


>I:10445528-10445565.-.Y106G6H.6
GFF LINE I RI exon 10445528 10445565 . - . Y106G6H.6 non
I RI exon 10445528 10445716 . - . Y106G6H.6 retained
I RI exon 10445528 10445788 . - . Y106G6H.6 retained
I RI intron 10445566 10445676 . - . Y106G6H.6 intron
I RI intron 10445566 10445676 . - . Y106G6H.6 intron
I RI exon 10445677 10445716 . - . Y106G6H.6 non
I RI exon 10445677 10445788 . - . Y106G6H.6 non


>I:11184692-11184820.+.F28D9.2
GFF LINE I RI exon 11184692 11184820 . + . F28D9.2 non
I RI exon 11184692 11184990 . + . F28D9.2 retained
I RI intron 11184821 11184868 . + . F28D9.2 intron
I RI exon 11184869 11184990 . + . F28D9.2 non


>I:12652800-12652933.+.H28O16.1
GFF LINE I RI exon 12652800 12652933 . + . H28O16.1 non
I RI exon 12652800 12653230 . + . H28O16.1 retained
I RI intron 12652934 12653038 . + . H28O16.1 intron
I RI exon 12653039 12653230 . + . H28O16.1 non


>I:13775819-13775904.+.Y37H9A.1
GFF LINE I RI exon 13775819 13775904 . + . Y37H9A.1 non
I RI exon 13775819 13776120 . + . Y37H9A.1 retained
I RI intron 13775905 13775952 . + . Y37H9A.1 intron
I RI exon 13775953 13776120 . + . Y37H9A.1 non


>I:14665173-14665298.+.Y105E8B.8
GFF LINE I RI exon 14665173 14665298 . + . Y105E8B.8 non
I RI exon 14665173 14665572 . + . Y105E8B.8 retained
I RI intron 14665299 14665403 . + . Y105E8B.8 intron
WBGene00001334_Y105E8B.8_ero-1_protein-coding J018 chrI:14665299-14665403 1.107 end1_T2 nhr25_T2 0.015 intron_intron
WBGene00001334_Y105E8B.8_ero-1_protein-coding J018 chrI:14665299-14665403 1.408 end1_T3 nhr25_T3 0.000 intron_intron
WBGene00001334_Y105E8B.8_ero-1_protein-coding J018 chrI:14665299-14665403 1.291 end1_T4 nhr25_T4 0.000 intron_intron
WBGene00001334_Y105E8B.8_ero-1_protein-coding J018 chrI:14665299-14665403 1.058 hlh1_T2 nhr25_T2 0.000 intron_intron
WBGene00001334_Y105E8B.8_ero-1_protein-coding J018 chrI:14665299-14665403 1.256 hlh1_T3 nhr25_T3 0.008 intron_intron
WBGene00001334_Y105E8B.8_ero-1_protein-coding J018 chrI:14665299-14665403 1.201 hlh1_T4 nhr25_T4 0.000 intron_intron
WBGene00001334_Y105E8B.8_ero-1_protein-coding J018 chrI:14665299-14665403 1.014 pha4_T1 nhr25_T1 0.000 intron_intron
WBGene00001334_Y105E8B.8_ero-1_protein-coding J018 chrI:14665299-14665403 1.157 pha4_T3 nhr25_T3 0.000 intron_intron
WBGene00001334_Y105E8B.8_ero-1_protein-coding J018 chrI:14665299-14665403 1.054 tbx37_T3 nhr25_T3 0.000 intron_intron
I RI exon 14665404 14665572 . + . Y105E8B.8 non


>I:2310854-2311056.+.Y39G10AR.21
GFF LINE I RI exon 2310854 2311056 . + . Y39G10AR.21 non
I RI exon 2310854 2311174 . + . Y39G10AR.21 retained
I RI intron 2311057 2311098 . + . Y39G10AR.21 intron
I RI exon 2311099 2311174 . + . Y39G10AR.21 non


>I:2811241-2811394.+.W03D8.6
GFF LINE I RI exon 2811241 2811394 . + . W03D8.6 non
I RI exon 2811241 2811622 . + . W03D8.6 retained
I RI intron 2811395 2811469 . + . W03D8.6 intron
WBGene00002174_W03D8.6_itx-1_protein-coding J055 chrI:2811395-2811469 12.239 end1_T3 nhr25_T3 0.006 intron_intron
I RI exon 2811470 2811622 . + . W03D8.6 non


>I:3502738-3502848.+.Y47G6A.7
GFF LINE I RI exon 3502738 3502848 . + . Y47G6A.7 non
I RI exon 3502738 3503007 . + . Y47G6A.7 retained
I RI intron 3502849 3502901 . + . Y47G6A.7 intron
WBGene00021637_Y47G6A.7_Y47G6A.7_protein-coding E002 chrI:3502849-3502901 1.156 cnd1_T2 nhr25_T2 0.009 intron_intron
I RI exon 3502902 3503007 . + . Y47G6A.7 non


>I:3832929-3833062.+.F53F10.2
GFF LINE I RI exon 3832929 3833062 . + . F53F10.2 non
I RI exon 3832929 3833570 . + . F53F10.2 retained
I RI intron 3833063 3833546 . + . F53F10.2 intron
I RI exon 3833547 3833570 . + . F53F10.2 non


>I:4555877-4556015.-.Y119C1B.10
GFF LINE I RI exon 4555877 4556015 . - . Y119C1B.10 non
I RI exon 4555877 4556163 . - . Y119C1B.10 retained
I RI intron 4556016 4556062 . - . Y119C1B.10 intron
WBGene00022475_Y119C1B.10_Y119C1B.10_protein-coding J010 chrI:4556016-4556062 1.003 end1_T4 cnd1_T4 0.000 intron_intron
WBGene00022475_Y119C1B.10_Y119C1B.10_protein-coding J010 chrI:4556016-4556062 1.393 end1_T4 ceh32_T4 0.000 intron_intron
WBGene00022475_Y119C1B.10_Y119C1B.10_protein-coding J010 chrI:4556016-4556062 1.045 hlh1_T4 ceh32_T4 0.000 intron_intron
WBGene00022475_Y119C1B.10_Y119C1B.10_protein-coding J010 chrI:4556016-4556062 1.164 pha4_T4 ceh32_T4 0.006 intron_intron
I RI exon 4556063 4556163 . - . Y119C1B.10 non


>I:4655721-4655765.+.B0041.2
GFF LINE I RI exon 4655721 4655765 . + . B0041.2 non
WBGene00015007_B0041.2_ain-2_protein-coding E007 chrI:4655721-4655765 1.141 ceh32_T1 pha4_T1 0.000 exon_non
WBGene00015007_B0041.2_ain-2_protein-coding E007 chrI:4655721-4655765 1.184 ceh32_T1 end1_T1 0.000 exon_non
WBGene00015007_B0041.2_ain-2_protein-coding E007 chrI:4655721-4655765 1.132 ceh32_T2 end1_T2 0.000 exon_non
WBGene00015007_B0041.2_ain-2_protein-coding E007 chrI:4655721-4655765 1.192 ceh32_T2 pha4_T2 0.000 exon_non
WBGene00015007_B0041.2_ain-2_protein-coding E007 chrI:4655721-4655765 1.011 ceh32_T3 pha4_T3 0.000 exon_non
WBGene00015007_B0041.2_ain-2_protein-coding E007 chrI:4655721-4655765 1.078 ceh32_T3 end1_T3 0.000 exon_non
WBGene00015007_B0041.2_ain-2_protein-coding E007 chrI:4655721-4655765 1.150 ceh32_T4 pha4_T4 0.000 exon_non
WBGene00015007_B0041.2_ain-2_protein-coding E007 chrI:4655721-4655765 1.237 ceh32_T4 end1_T4 0.000 exon_non
I RI exon 4655721 4656458 . + . B0041.2 retained
I RI intron 4655766 4656011 . + . B0041.2 intron
WBGene00015007_B0041.2_ain-2_protein-coding E008 chrI:4655766-4656011 1.018 ceh32_T1 pha4_T1 0.000 intron_intron
WBGene00015007_B0041.2_ain-2_protein-coding E008 chrI:4655766-4656011 1.094 ceh32_T1 end1_T1 0.000 intron_intron
WBGene00015007_B0041.2_ain-2_protein-coding E008 chrI:4655766-4656011 1.088 ceh32_T2 end1_T2 0.000 intron_intron
WBGene00015007_B0041.2_ain-2_protein-coding E008 chrI:4655766-4656011 1.105 ceh32_T2 pha4_T2 0.000 intron_intron
WBGene00015007_B0041.2_ain-2_protein-coding E008 chrI:4655766-4656011 1.059 ceh32_T4 pha4_T4 0.000 intron_intron
WBGene00015007_B0041.2_ain-2_protein-coding E008 chrI:4655766-4656011 1.093 ceh32_T4 end1_T4 0.000 intron_intron
I RI exon 4656012 4656458 . + . B0041.2 non


>I:5001555-5001649.+.F54C1.3
GFF LINE I RI exon 5001555 5001649 . + . F54C1.3 non
I RI exon 5001555 5001814 . + . F54C1.3 retained
I RI intron 5001650 5001811 . + . F54C1.3 intron
I RI exon 5001812 5001814 . + . F54C1.3 non


>I:5053898-5054115.-.C46H11.10
GFF LINE I RI exon 5053898 5054115 . - . C46H11.10 non
WBGene00016734_C46H11.10_C46H11.10_protein-coding E004 chrI:5053898-5054115 6.245 nhr25_T3 pha4_T3 0.025 exon_non
WBGene00016734_C46H11.10_C46H11.10_protein-coding E004 chrI:5053898-5054115 5.947 nhr25_T3 end1_T3 0.030 exon_non
WBGene00016734_C46H11.10_C46H11.10_protein-coding E004 chrI:5053898-5054115 6.801 nhr25_T3 cnd1_T3 0.073 exon_non
I RI exon 5053898 5054338 . - . C46H11.10 retained
I RI intron 5054116 5054161 . - . C46H11.10 intron
I RI exon 5054162 5054338 . - . C46H11.10 non


>I:5125876-5125910.-.Y110A7A.17
GFF LINE I RI exon 5125876 5125910 . - . Y110A7A.17 non
I RI exon 5125876 5126083 . - . Y110A7A.17 retained
I RI intron 5125911 5126035 . - . Y110A7A.17 intron
I RI exon 5126036 5126083 . - . Y110A7A.17 non


>I:535899-535934.+.Y65B4BR.5
GFF LINE I RI exon 535899 535934 . + . Y65B4BR.5 non
I RI exon 535899 536306 . + . Y65B4BR.5 retained
I RI intron 535935 535979 . + . Y65B4BR.5 intron
WBGene00022042_Y65B4BR.5_icd-2_protein-coding E004 chrI:535935-535979 1.020 ceh32_T1 end1_T1 0.000 intron_intron
WBGene00022042_Y65B4BR.5_icd-2_protein-coding E004 chrI:535935-535979 1.103 ceh32_T1 pha4_T1 0.000 intron_intron
WBGene00022042_Y65B4BR.5_icd-2_protein-coding J012 chrI:535935-535979 1.356 ceh32_T1 end1_T1 0.000 intron_intron
WBGene00022042_Y65B4BR.5_icd-2_protein-coding J012 chrI:535935-535979 1.467 ceh32_T1 pha4_T1 0.000 intron_intron
WBGene00022042_Y65B4BR.5_icd-2_protein-coding J012 chrI:535935-535979 1.139 ceh32_T2 pha4_T2 0.000 intron_intron
WBGene00022042_Y65B4BR.5_icd-2_protein-coding J012 chrI:535935-535979 1.310 ceh32_T2 end1_T2 0.000 intron_intron
WBGene00022042_Y65B4BR.5_icd-2_protein-coding J012 chrI:535935-535979 1.061 ceh32_T3 end1_T3 0.004 intron_intron
WBGene00022042_Y65B4BR.5_icd-2_protein-coding J012 chrI:535935-535979 1.062 ceh32_T4 end1_T4 0.000 intron_intron
WBGene00022042_Y65B4BR.5_icd-2_protein-coding J012 chrI:535935-535979 1.069 ceh32_T4 pha4_T4 0.000 intron_intron
I RI exon 535980 536306 . + . Y65B4BR.5 non


>I:559507-559663.+.Y65B4BR.2
GFF LINE I RI exon 559507 559663 . + . Y65B4BR.2 non
I RI exon 559507 559867 . + . Y65B4BR.2 retained
I RI intron 559664 559705 . + . Y65B4BR.2 intron
I RI exon 559706 559867 . + . Y65B4BR.2 non


>I:5648464-5648976.-.F55F8.2
GFF LINE I RI exon 5648464 5648976 . - . F55F8.2 non
I RI exon 5648464 5649400 . - . F55F8.2 retained
I RI intron 5648977 5649035 . - . F55F8.2 intron
WBGene00018890_F55F8.2_F55F8.2_protein-coding E008 chrI:5648977-5649035 1.330 ceh32_T1 pha4_T1 0.005 intron_intron
WBGene00018890_F55F8.2_F55F8.2_protein-coding E008 chrI:5648977-5649035 1.567 ceh32_T1 hlh1_T1 0.004 intron_intron
WBGene00018890_F55F8.2_F55F8.2_protein-coding E008 chrI:5648977-5649035 1.760 ceh32_T1 end1_T1 0.000 intron_intron
WBGene00018890_F55F8.2_F55F8.2_protein-coding E008 chrI:5648977-5649035 1.926 ceh32_T1 nhr25_T1 0.000 intron_intron
WBGene00018890_F55F8.2_F55F8.2_protein-coding E008 chrI:5648977-5649035 1.123 ceh32_T2 end1_T2 0.053 intron_intron
WBGene00018890_F55F8.2_F55F8.2_protein-coding E008 chrI:5648977-5649035 1.111 cnd1_T2 end1_T2 0.006 intron_intron
WBGene00018890_F55F8.2_F55F8.2_protein-coding E008 chrI:5648977-5649035 1.002 cnd1_T3 end1_T3 0.045 intron_intron
I RI exon 5649036 5649400 . - . F55F8.2 non


>I:5823300-5823645.-.C32F10.8
GFF LINE I RI exon 5823300 5823645 . - . C32F10.8 non
I RI exon 5823300 5823791 . - . C32F10.8 retained
I RI intron 5823646 5823692 . - . C32F10.8 intron
I RI exon 5823693 5823791 . - . C32F10.8 non


>I:6058024-6058114.-.C27A12.7
GFF LINE I RI exon 6058024 6058114 . - . C27A12.7 non
WBGene00016157_C27A12.7_C27A12.7_protein-coding E009 chrI:6058029-6058114 1.016 ceh32_T3 end1_T3 0.011 exon_non
WBGene00016157_C27A12.7_C27A12.7_protein-coding E009 chrI:6058029-6058114 1.071 ceh32_T2 nhr25_T2 0.000 exon_non
WBGene00016157_C27A12.7_C27A12.7_protein-coding E009 chrI:6058029-6058114 1.105 ceh32_T4 nhr25_T4 0.000 exon_non
WBGene00016157_C27A12.7_C27A12.7_protein-coding E009 chrI:6058029-6058114 1.173 ceh32_T3 pha4_T3 0.000 exon_non
WBGene00016157_C27A12.7_C27A12.7_protein-coding E009 chrI:6058029-6058114 1.228 ceh32_T4 hlh1_T4 0.000 exon_non
WBGene00016157_C27A12.7_C27A12.7_protein-coding E009 chrI:6058029-6058114 1.249 ceh32_T1 nhr25_T1 0.000 exon_non
WBGene00016157_C27A12.7_C27A12.7_protein-coding E009 chrI:6058029-6058114 1.274 ceh32_T1 hlh1_T1 0.000 exon_non
WBGene00016157_C27A12.7_C27A12.7_protein-coding E009 chrI:6058029-6058114 1.321 ceh32_T2 hlh1_T2 0.000 exon_non
WBGene00016157_C27A12.7_C27A12.7_protein-coding E009 chrI:6058029-6058114 1.412 ceh32_T2 end1_T2 0.000 exon_non
WBGene00016157_C27A12.7_C27A12.7_protein-coding E009 chrI:6058029-6058114 1.436 ceh32_T2 pha4_T2 0.000 exon_non
WBGene00016157_C27A12.7_C27A12.7_protein-coding E009 chrI:6058029-6058114 1.486 ceh32_T1 end1_T1 0.000 exon_non
WBGene00016157_C27A12.7_C27A12.7_protein-coding E009 chrI:6058029-6058114 1.493 ceh32_T4 pha4_T4 0.000 exon_non
WBGene00016157_C27A12.7_C27A12.7_protein-coding E009 chrI:6058029-6058114 1.501 ceh32_T1 pha4_T1 0.000 exon_non
WBGene00016157_C27A12.7_C27A12.7_protein-coding E009 chrI:6058029-6058114 1.591 ceh32_T4 end1_T4 0.000 exon_non
I RI exon 6058024 6058116 . - . C27A12.7 non
WBGene00016157_C27A12.7_C27A12.7_protein-coding E009 chrI:6058029-6058114 1.016 ceh32_T3 end1_T3 0.011 exon_retained
WBGene00016157_C27A12.7_C27A12.7_protein-coding E009 chrI:6058029-6058114 1.071 ceh32_T2 nhr25_T2 0.000 exon_retained
WBGene00016157_C27A12.7_C27A12.7_protein-coding E009 chrI:6058029-6058114 1.105 ceh32_T4 nhr25_T4 0.000 exon_retained
WBGene00016157_C27A12.7_C27A12.7_protein-coding E009 chrI:6058029-6058114 1.173 ceh32_T3 pha4_T3 0.000 exon_retained
WBGene00016157_C27A12.7_C27A12.7_protein-coding E009 chrI:6058029-6058114 1.228 ceh32_T4 hlh1_T4 0.000 exon_retained
WBGene00016157_C27A12.7_C27A12.7_protein-coding E009 chrI:6058029-6058114 1.249 ceh32_T1 nhr25_T1 0.000 exon_retained
WBGene00016157_C27A12.7_C27A12.7_protein-coding E009 chrI:6058029-6058114 1.274 ceh32_T1 hlh1_T1 0.000 exon_retained
WBGene00016157_C27A12.7_C27A12.7_protein-coding E009 chrI:6058029-6058114 1.321 ceh32_T2 hlh1_T2 0.000 exon_retained
WBGene00016157_C27A12.7_C27A12.7_protein-coding E009 chrI:6058029-6058114 1.412 ceh32_T2 end1_T2 0.000 exon_retained
WBGene00016157_C27A12.7_C27A12.7_protein-coding E009 chrI:6058029-6058114 1.436 ceh32_T2 pha4_T2 0.000 exon_retained
WBGene00016157_C27A12.7_C27A12.7_protein-coding E009 chrI:6058029-6058114 1.486 ceh32_T1 end1_T1 0.000 exon_retained
WBGene00016157_C27A12.7_C27A12.7_protein-coding E009 chrI:6058029-6058114 1.493 ceh32_T4 pha4_T4 0.000 exon_retained
WBGene00016157_C27A12.7_C27A12.7_protein-coding E009 chrI:6058029-6058114 1.501 ceh32_T1 pha4_T1 0.000 exon_retained
WBGene00016157_C27A12.7_C27A12.7_protein-coding E009 chrI:6058029-6058114 1.591 ceh32_T4 end1_T4 0.000 exon_retained
I RI exon 6058024 6058230 . - . C27A12.7 retained
I RI intron 6058115 6058160 . - . C27A12.7 intron
I RI intron 6058117 6058160 . - . C27A12.7 intron
WBGene00016157_C27A12.7_C27A12.7_protein-coding J025 chrI:6058117-6058160 1.027 ceh32_T0 end1_T0 0.001 intron_intron
WBGene00016157_C27A12.7_C27A12.7_protein-coding J025 chrI:6058117-6058160 1.178 ceh32_T0 hlh1_T0 0.000 intron_intron
WBGene00016157_C27A12.7_C27A12.7_protein-coding J025 chrI:6058117-6058160 1.217 ceh32_T0 pha4_T0 0.002 intron_intron
WBGene00016157_C27A12.7_C27A12.7_protein-coding J025 chrI:6058117-6058160 1.252 ceh32_T1 nhr25_T1 0.000 intron_intron
WBGene00016157_C27A12.7_C27A12.7_protein-coding J025 chrI:6058117-6058160 1.397 ceh32_T1 hlh1_T1 0.000 intron_intron
WBGene00016157_C27A12.7_C27A12.7_protein-coding J025 chrI:6058117-6058160 1.590 ceh32_T1 end1_T1 0.000 intron_intron
WBGene00016157_C27A12.7_C27A12.7_protein-coding J025 chrI:6058117-6058160 1.670 ceh32_T1 pha4_T1 0.000 intron_intron
WBGene00016157_C27A12.7_C27A12.7_protein-coding J025 chrI:6058117-6058160 1.046 ceh32_T2 nhr25_T2 0.000 intron_intron
WBGene00016157_C27A12.7_C27A12.7_protein-coding J025 chrI:6058117-6058160 1.431 ceh32_T2 end1_T2 0.000 intron_intron
WBGene00016157_C27A12.7_C27A12.7_protein-coding J025 chrI:6058117-6058160 1.496 ceh32_T2 hlh1_T2 0.000 intron_intron
WBGene00016157_C27A12.7_C27A12.7_protein-coding J025 chrI:6058117-6058160 1.528 ceh32_T2 pha4_T2 0.000 intron_intron
WBGene00016157_C27A12.7_C27A12.7_protein-coding J025 chrI:6058117-6058160 1.126 ceh32_T3 hlh1_T3 0.000 intron_intron
WBGene00016157_C27A12.7_C27A12.7_protein-coding J025 chrI:6058117-6058160 1.163 ceh32_T3 end1_T3 0.000 intron_intron
WBGene00016157_C27A12.7_C27A12.7_protein-coding J025 chrI:6058117-6058160 1.310 ceh32_T3 pha4_T3 0.000 intron_intron
WBGene00016157_C27A12.7_C27A12.7_protein-coding J025 chrI:6058117-6058160 1.142 ceh32_T4 nhr25_T4 0.000 intron_intron
WBGene00016157_C27A12.7_C27A12.7_protein-coding J025 chrI:6058117-6058160 1.527 ceh32_T4 hlh1_T4 0.000 intron_intron
WBGene00016157_C27A12.7_C27A12.7_protein-coding J025 chrI:6058117-6058160 1.721 ceh32_T4 end1_T4 0.000 intron_intron
WBGene00016157_C27A12.7_C27A12.7_protein-coding J025 chrI:6058117-6058160 1.747 ceh32_T4 pha4_T4 0.000 intron_intron
WBGene00016157_C27A12.7_C27A12.7_protein-coding J025 chrI:6058117-6058160 1.007 cnd1_T4 pha4_T4 0.000 intron_intron
I RI exon 6058161 6058230 . - . C27A12.7 non
WBGene00016157_C27A12.7_C27A12.7_protein-coding E012 chrI:6058161-6058230 1.039 ceh32_T0 hlh1_T0 0.000 exon_non
WBGene00016157_C27A12.7_C27A12.7_protein-coding E012 chrI:6058161-6058230 1.242 ceh32_T1 nhr25_T1 0.000 exon_non
WBGene00016157_C27A12.7_C27A12.7_protein-coding E012 chrI:6058161-6058230 1.269 ceh32_T1 end1_T1 0.000 exon_non
WBGene00016157_C27A12.7_C27A12.7_protein-coding E012 chrI:6058161-6058230 1.285 ceh32_T1 hlh1_T1 0.000 exon_non
WBGene00016157_C27A12.7_C27A12.7_protein-coding E012 chrI:6058161-6058230 1.293 ceh32_T1 pha4_T1 0.000 exon_non
WBGene00016157_C27A12.7_C27A12.7_protein-coding E012 chrI:6058161-6058230 1.169 ceh32_T2 end1_T2 0.000 exon_non
WBGene00016157_C27A12.7_C27A12.7_protein-coding E012 chrI:6058161-6058230 1.189 ceh32_T2 pha4_T2 0.000 exon_non
WBGene00016157_C27A12.7_C27A12.7_protein-coding E012 chrI:6058161-6058230 1.315 ceh32_T2 hlh1_T2 0.000 exon_non
WBGene00016157_C27A12.7_C27A12.7_protein-coding E012 chrI:6058161-6058230 1.012 ceh32_T3 pha4_T3 0.000 exon_non
WBGene00016157_C27A12.7_C27A12.7_protein-coding E012 chrI:6058161-6058230 1.103 ceh32_T4 nhr25_T4 0.000 exon_non
WBGene00016157_C27A12.7_C27A12.7_protein-coding E012 chrI:6058161-6058230 1.351 ceh32_T4 hlh1_T4 0.000 exon_non
WBGene00016157_C27A12.7_C27A12.7_protein-coding E012 chrI:6058161-6058230 1.360 ceh32_T4 end1_T4 0.000 exon_non
WBGene00016157_C27A12.7_C27A12.7_protein-coding E012 chrI:6058161-6058230 1.422 ceh32_T4 pha4_T4 0.000 exon_non


>I:6093468-6093522.+.ZK484.1
GFF LINE I RI exon 6093468 6093522 . + . ZK484.1 non
I RI exon 6093468 6093621 . + . ZK484.1 non
I RI exon 6093468 6093716 . + . ZK484.1 retained
I RI intron 6093523 6093523 . + . ZK484.1 intron
WBGene00022748_ZK484.1_ZK484.1_protein-coding J017 chrI:6093523-6093523 1.862 ceh32_T1 end1_T1 0.053 intron_intron
WBGene00022748_ZK484.1_ZK484.1_protein-coding J017 chrI:6093523-6093523 1.237 ceh32_T2 nhr25_T2 0.042 intron_intron
WBGene00022748_ZK484.1_ZK484.1_protein-coding J017 chrI:6093523-6093523 1.942 ceh32_T2 end1_T2 0.007 intron_intron
WBGene00022748_ZK484.1_ZK484.1_protein-coding J017 chrI:6093523-6093523 1.501 ceh32_T4 nhr25_T4 0.003 intron_intron
WBGene00022748_ZK484.1_ZK484.1_protein-coding J017 chrI:6093523-6093523 2.184 ceh32_T4 end1_T4 0.000 intron_intron
WBGene00022748_ZK484.1_ZK484.1_protein-coding J017 chrI:6093523-6093523 2.549 ceh32_T4 pha4_T4 0.000 intron_intron
WBGene00022748_ZK484.1_ZK484.1_protein-coding J017 chrI:6093523-6093523 1.278 cnd1_T4 end1_T4 0.095 intron_intron
WBGene00022748_ZK484.1_ZK484.1_protein-coding J017 chrI:6093523-6093523 1.841 hlh1_T3 end1_T3 0.003 intron_intron
I RI exon 6093524 6093716 . + . ZK484.1 non
I RI intron 6093622 6093683 . + . ZK484.1 intron
I RI exon 6093684 6093716 . + . ZK484.1 non


>I:6215919-6215987.+.T08B2.5
GFF LINE I RI exon 6215919 6215987 . + . T08B2.5 non
WBGene00020346_T08B2.5_T08B2.5_protein-coding E006 chrI:6215919-6215964 1.079 ceh32_T3 end1_T3 0.049 exon_retained
WBGene00020346_T08B2.5_T08B2.5_protein-coding E006 chrI:6215919-6215964 1.123 ceh32_T4 nhr25_T4 0.000 exon_retained
WBGene00020346_T08B2.5_T08B2.5_protein-coding E006 chrI:6215919-6215964 1.127 ceh32_T2 end1_T2 0.000 exon_retained
WBGene00020346_T08B2.5_T08B2.5_protein-coding E006 chrI:6215919-6215964 1.148 ceh32_T4 hlh1_T4 0.000 exon_retained
WBGene00020346_T08B2.5_T08B2.5_protein-coding E006 chrI:6215919-6215964 1.188 ceh32_T3 pha4_T3 0.002 exon_retained
WBGene00020346_T08B2.5_T08B2.5_protein-coding E006 chrI:6215919-6215964 1.227 ceh32_T1 end1_T1 0.000 exon_retained
WBGene00020346_T08B2.5_T08B2.5_protein-coding E006 chrI:6215919-6215964 1.254 ceh32_T2 pha4_T2 0.001 exon_retained
WBGene00020346_T08B2.5_T08B2.5_protein-coding E006 chrI:6215919-6215964 1.328 ceh32_T4 end1_T4 0.007 exon_retained
WBGene00020346_T08B2.5_T08B2.5_protein-coding E006 chrI:6215919-6215964 1.377 ceh32_T4 pha4_T4 0.005 exon_retained
WBGene00020346_T08B2.5_T08B2.5_protein-coding E006 chrI:6215919-6215964 1.478 ceh32_T1 pha4_T1 0.000 exon_retained
I RI exon 6215919 6216168 . + . T08B2.5 retained
I RI intron 6215988 6216058 . + . T08B2.5 intron
WBGene00020346_T08B2.5_T08B2.5_protein-coding E008 chrI:6215988-6216058 1.081 ceh32_T1 end1_T1 0.000 intron_intron
WBGene00020346_T08B2.5_T08B2.5_protein-coding J032 chrI:6215988-6216058 1.450 ceh32_T1 end1_T1 0.000 intron_intron
WBGene00020346_T08B2.5_T08B2.5_protein-coding J032 chrI:6215988-6216058 2.505 ceh32_T1 pha4_T1 0.000 intron_intron
WBGene00020346_T08B2.5_T08B2.5_protein-coding J032 chrI:6215988-6216058 1.063 ceh32_T2 hlh1_T2 0.000 intron_intron
WBGene00020346_T08B2.5_T08B2.5_protein-coding J032 chrI:6215988-6216058 1.393 ceh32_T2 end1_T2 0.000 intron_intron
WBGene00020346_T08B2.5_T08B2.5_protein-coding J032 chrI:6215988-6216058 2.349 ceh32_T2 pha4_T2 0.000 intron_intron
WBGene00020346_T08B2.5_T08B2.5_protein-coding J032 chrI:6215988-6216058 1.656 ceh32_T3 end1_T3 0.098 intron_intron
WBGene00020346_T08B2.5_T08B2.5_protein-coding E008 chrI:6215988-6216058 1.016 ceh32_T4 end1_T4 0.010 intron_intron
WBGene00020346_T08B2.5_T08B2.5_protein-coding E008 chrI:6215988-6216058 1.115 ceh32_T4 nhr25_T4 0.001 intron_intron
WBGene00020346_T08B2.5_T08B2.5_protein-coding J032 chrI:6215988-6216058 1.134 ceh32_T4 hlh1_T4 0.008 intron_intron
WBGene00020346_T08B2.5_T08B2.5_protein-coding J032 chrI:6215988-6216058 1.217 ceh32_T4 nhr25_T4 0.003 intron_intron
WBGene00020346_T08B2.5_T08B2.5_protein-coding J032 chrI:6215988-6216058 1.348 ceh32_T4 pha4_T4 0.002 intron_intron
WBGene00020346_T08B2.5_T08B2.5_protein-coding J032 chrI:6215988-6216058 1.944 ceh32_T4 end1_T4 0.000 intron_intron
WBGene00020346_T08B2.5_T08B2.5_protein-coding J032 chrI:6215988-6216058 1.209 cnd1_T4 end1_T4 0.037 intron_intron
WBGene00020346_T08B2.5_T08B2.5_protein-coding J032 chrI:6215988-6216058 1.246 tbx37_T3 end1_T3 0.078 intron_intron
WBGene00020346_T08B2.5_T08B2.5_protein-coding J032 chrI:6215988-6216058 1.068 tbx37_T4 end1_T4 0.079 intron_intron
I RI intron 6215988 6216061 . + . T08B2.5 intron
WBGene00020346_T08B2.5_T08B2.5_protein-coding J033 chrI:6215988-6216061 1.083 ceh32_T0 pha4_T0 0.023 intron_intron
WBGene00020346_T08B2.5_T08B2.5_protein-coding J033 chrI:6215988-6216061 1.125 ceh32_T0 end1_T0 0.041 intron_intron
WBGene00020346_T08B2.5_T08B2.5_protein-coding J033 chrI:6215988-6216061 1.032 ceh32_T1 nhr25_T1 0.000 intron_intron
WBGene00020346_T08B2.5_T08B2.5_protein-coding J033 chrI:6215988-6216061 1.051 ceh32_T1 end1_T1 0.000 intron_intron
WBGene00020346_T08B2.5_T08B2.5_protein-coding J033 chrI:6215988-6216061 1.210 ceh32_T1 pha4_T1 0.000 intron_intron
WBGene00020346_T08B2.5_T08B2.5_protein-coding J033 chrI:6215988-6216061 1.219 ceh32_T2 end1_T2 0.000 intron_intron
WBGene00020346_T08B2.5_T08B2.5_protein-coding J033 chrI:6215988-6216061 1.594 ceh32_T2 pha4_T2 0.000 intron_intron
WBGene00020346_T08B2.5_T08B2.5_protein-coding J033 chrI:6215988-6216061 1.038 ceh32_T3 end1_T3 0.042 intron_intron
WBGene00020346_T08B2.5_T08B2.5_protein-coding J033 chrI:6215988-6216061 1.141 ceh32_T3 pha4_T3 0.001 intron_intron
WBGene00020346_T08B2.5_T08B2.5_protein-coding J033 chrI:6215988-6216061 1.039 ceh32_T4 nhr25_T4 0.000 intron_intron
WBGene00020346_T08B2.5_T08B2.5_protein-coding J033 chrI:6215988-6216061 1.088 ceh32_T4 hlh1_T4 0.003 intron_intron
WBGene00020346_T08B2.5_T08B2.5_protein-coding J033 chrI:6215988-6216061 1.510 ceh32_T4 pha4_T4 0.004 intron_intron
WBGene00020346_T08B2.5_T08B2.5_protein-coding J033 chrI:6215988-6216061 1.568 ceh32_T4 end1_T4 0.005 intron_intron
WBGene00020346_T08B2.5_T08B2.5_protein-coding J033 chrI:6215988-6216061 1.048 cnd1_T2 pha4_T2 0.010 intron_intron
WBGene00020346_T08B2.5_T08B2.5_protein-coding J033 chrI:6215988-6216061 1.009 cnd1_T4 end1_T4 0.074 intron_intron
I RI exon 6216059 6216168 . + . T08B2.5 non
WBGene00020346_T08B2.5_T08B2.5_protein-coding E010 chrI:6216062-6216067 1.011 ceh32_T0 pha4_T0 0.070 exon_non
WBGene00020346_T08B2.5_T08B2.5_protein-coding E010 chrI:6216062-6216067 1.026 ceh32_T2 end1_T2 0.000 exon_non
WBGene00020346_T08B2.5_T08B2.5_protein-coding E010 chrI:6216062-6216067 1.026 ceh32_T4 nhr25_T4 0.000 exon_non
WBGene00020346_T08B2.5_T08B2.5_protein-coding E010 chrI:6216062-6216067 1.086 ceh32_T1 end1_T1 0.000 exon_non
WBGene00020346_T08B2.5_T08B2.5_protein-coding E010 chrI:6216062-6216067 1.254 ceh32_T1 pha4_T1 0.000 exon_non
WBGene00020346_T08B2.5_T08B2.5_protein-coding E010 chrI:6216062-6216067 1.262 ceh32_T4 end1_T4 0.001 exon_non
WBGene00020346_T08B2.5_T08B2.5_protein-coding E010 chrI:6216062-6216067 1.270 ceh32_T4 pha4_T4 0.023 exon_non
WBGene00020346_T08B2.5_T08B2.5_protein-coding E010 chrI:6216062-6216067 1.323 ceh32_T2 pha4_T2 0.000 exon_non
I RI exon 6216062 6216168 . + . T08B2.5 non


>I:6318160-6318274.+.F26B1.2
GFF LINE I RI exon 6318160 6318274 . + . F26B1.2 non
WBGene00017816_F26B1.2_F26B1.2_protein-coding E005 chrI:6318160-6318274 1.013 ceh32_T2 pha4_T2 0.001 exon_non
I RI exon 6318160 6318664 . + . F26B1.2 retained
I RI intron 6318275 6318591 . + . F26B1.2 intron
I RI exon 6318592 6318664 . + . F26B1.2 non


>I:6356945-6357070.-.K04F10.6
GFF LINE I RI exon 6356945 6357070 . - . K04F10.6 non
WBGene00003499_K04F10.6_mut-2_protein-coding E002 chrI:6356945-6357070 1.257 end1_T1 ceh32_T1 0.000 exon_non
WBGene00003499_K04F10.6_mut-2_protein-coding E002 chrI:6356945-6357070 1.197 hlh1_T1 ceh32_T1 0.003 exon_non
WBGene00003499_K04F10.6_mut-2_protein-coding E002 chrI:6356945-6357070 1.293 nhr25_T1 ceh32_T1 0.006 exon_non
WBGene00003499_K04F10.6_mut-2_protein-coding E002 chrI:6356945-6357070 1.232 pha4_T1 ceh32_T1 0.002 exon_non
I RI exon 6356945 6357340 . - . K04F10.6 retained
I RI intron 6357071 6357141 . - . K04F10.6 intron
WBGene00003499_K04F10.6_mut-2_protein-coding J011 chrI:6357071-6357141 1.480 end1_T1 ceh32_T1 0.037 intron_intron
WBGene00003499_K04F10.6_mut-2_protein-coding J011 chrI:6357071-6357141 1.499 pha4_T1 ceh32_T1 0.050 intron_intron
I RI exon 6357142 6357340 . - . K04F10.6 non


>I:6477210-6477330.-.K06A5.8
GFF LINE I RI exon 6477210 6477330 . - . K06A5.8 non
WBGene00019434_K06A5.8_nmtn-1_protein-coding E008 chrI:6477210-6477330 2.065 ceh32_T0 hlh1_T0 0.001 exon_non
WBGene00019434_K06A5.8_nmtn-1_protein-coding E008 chrI:6477210-6477330 1.141 ceh32_T1 pha4_T1 0.014 exon_non
WBGene00019434_K06A5.8_nmtn-1_protein-coding E008 chrI:6477210-6477330 1.022 ceh32_T2 hlh1_T2 0.000 exon_non
WBGene00019434_K06A5.8_nmtn-1_protein-coding E008 chrI:6477210-6477330 1.169 ceh32_T2 pha4_T2 0.000 exon_non
WBGene00019434_K06A5.8_nmtn-1_protein-coding E008 chrI:6477210-6477330 1.014 ceh32_T4 hlh1_T4 0.000 exon_non
WBGene00019434_K06A5.8_nmtn-1_protein-coding E008 chrI:6477210-6477330 1.079 ceh32_T4 pha4_T4 0.000 exon_non
I RI exon 6477210 6477526 . - . K06A5.8 retained
I RI intron 6477331 6477385 . - . K06A5.8 intron
I RI exon 6477386 6477526 . - . K06A5.8 non


>I:6498717-6498862.+.C55B7.4
GFF LINE I RI exon 6498717 6498862 . + . C55B7.4 non
I RI exon 6498717 6499046 . + . C55B7.4 retained
I RI intron 6498863 6498908 . + . C55B7.4 intron
I RI exon 6498909 6499046 . + . C55B7.4 non


>I:6777197-6777260.-.C37A2.5
GFF LINE I RI exon 6777197 6777260 . - . C37A2.5 non
I RI exon 6777197 6777382 . - . C37A2.5 retained
I RI intron 6777261 6777314 . - . C37A2.5 intron
I RI exon 6777315 6777382 . - . C37A2.5 non


>I:7022348-7022446.+.F15C11.2
GFF LINE I RI exon 7022348 7022446 . + . F15C11.2 non
I RI exon 7022348 7022655 . + . F15C11.2 retained
I RI intron 7022447 7022500 . + . F15C11.2 intron
I RI exon 7022501 7022655 . + . F15C11.2 non


>I:7270014-7270524.-.F21C3.1
GFF LINE I RI exon 7270014 7270524 . - . F21C3.1 non
I RI exon 7270014 7270652 . - . F21C3.1 retained
I RI intron 7270525 7270566 . - . F21C3.1 intron
I RI exon 7270567 7270652 . - . F21C3.1 non


>I:7697147-7697599.+.T23G11.3
GFF LINE I RI exon 7697147 7697599 . + . T23G11.3 non
I RI exon 7697147 7698154 . + . T23G11.3 retained
I RI intron 7697600 7697627 . + . T23G11.3 intron
WBGene00001595_T23G11.3_gld-1_protein-coding E010 chrI:7697600-7697627 1.689 end1_T1 ceh32_T1 0.019 intron_intron
I RI exon 7697628 7698154 . + . T23G11.3 non
WBGene00001595_T23G11.3_gld-1_protein-coding E011 chrI:7697628-7698154 1.143 end1_T0 hlh1_T0 0.000 exon_non
WBGene00001595_T23G11.3_gld-1_protein-coding E011 chrI:7697628-7698154 1.251 end1_T0 tbx37_T0 0.045 exon_non
WBGene00001595_T23G11.3_gld-1_protein-coding E011 chrI:7697628-7698154 1.224 end1_T1 tbx37_T1 0.016 exon_non
WBGene00001595_T23G11.3_gld-1_protein-coding E011 chrI:7697628-7698154 1.470 end1_T1 nhr25_T1 0.098 exon_non


>I:7736799-7736944.+.F27D4.6
GFF LINE I RI exon 7736799 7736944 . + . F27D4.6 non
I RI exon 7736799 7737043 . + . F27D4.6 retained
I RI intron 7736945 7737000 . + . F27D4.6 intron
I RI exon 7737001 7737043 . + . F27D4.6 non
I RI exon 7737001 7737100 . + . F27D4.6 non
WBGene00009190_F27D4.6_F27D4.6_protein-coding E030 chrI:7737118-7737151 1.174 end1_T1 ceh32_T1 0.078 exon_retained
I RI exon 7737001 7737207 . + . F27D4.6 retained
I RI intron 7737044 7737117 . + . F27D4.6 intron
I RI intron 7737101 7737151 . + . F27D4.6 intron
I RI exon 7737118 7737207 . + . F27D4.6 non
I RI exon 7737152 7737207 . + . F27D4.6 non


>I:775110-775387.+.T06A4.1
GFF LINE I RI exon 775110 775387 . + . T06A4.1 non
I RI exon 775110 775572 . + . T06A4.1 retained
I RI intron 775388 775468 . + . T06A4.1 intron
WBGene00020281_T06A4.1_T06A4.1_protein-coding E010 chrI:775388-775468 6.846 nhr25_T2 hlh1_T2 0.030 intron_intron
I RI exon 775469 775572 . + . T06A4.1 non


>I:7774133-7774270.+.H15N14.1
GFF LINE I RI exon 7774133 7774270 . + . H15N14.1 non
I RI exon 7774133 7774595 . + . H15N14.1 retained
I RI intron 7774271 7774397 . + . H15N14.1 intron
I RI exon 7774398 7774595 . + . H15N14.1 non
I RI exon 7776812 7777331 . + . H15N14.1 non
I RI exon 7776812 7777577 . + . H15N14.1 retained
I RI intron 7777332 7777388 . + . H15N14.1 intron
I RI exon 7777389 7777577 . + . H15N14.1 non


>I:8397976-8398110.+.T19A6.2
GFF LINE I RI exon 8397976 8398110 . + . T19A6.2 non
I RI exon 8397976 8398287 . + . T19A6.2 retained
I RI intron 8398111 8398233 . + . T19A6.2 intron
I RI exon 8398234 8398287 . + . T19A6.2 non


>I:843713-844012.-.ZC123.4
GFF LINE I RI exon 843713 844012 . - . ZC123.4 non
WBGene00022519_ZC123.4_ZC123.4_protein-coding E006 chrI:843713-844012 1.340 end1_T2 ceh32_T2 0.033 exon_non
WBGene00022519_ZC123.4_ZC123.4_protein-coding E006 chrI:843713-844012 1.217 end1_T4 ceh32_T4 0.000 exon_non
WBGene00022519_ZC123.4_ZC123.4_protein-coding E006 chrI:843713-844012 1.096 nhr25_T2 ceh32_T2 0.014 exon_non
WBGene00022519_ZC123.4_ZC123.4_protein-coding E006 chrI:843713-844012 1.113 pha4_T3 ceh32_T3 0.003 exon_non
I RI exon 843713 844339 . - . ZC123.4 retained
I RI intron 844013 844060 . - . ZC123.4 intron
I RI exon 844061 844339 . - . ZC123.4 non


>I:8574813-8574916.-.T01H8.1
GFF LINE I RI exon 8574813 8574916 . - . T01H8.1 non
WBGene00011352_T01H8.1_rskn-1_protein-coding E007 chrI:8574813-8574916 1.325 hlh1_T1 ceh32_T1 0.043 exon_non
WBGene00011352_T01H8.1_rskn-1_protein-coding E007 chrI:8574813-8574916 1.104 hlh1_T2 end1_T2 0.021 exon_non
I RI exon 8574813 8575172 . - . T01H8.1 retained
I RI intron 8574917 8574959 . - . T01H8.1 intron
WBGene00011352_T01H8.1_rskn-1_protein-coding E008 chrI:8574917-8574959 1.098 nhr25_T2 end1_T2 0.093 intron_intron
I RI exon 8574960 8575172 . - . T01H8.1 non
WBGene00011352_T01H8.1_rskn-1_protein-coding E009 chrI:8574960-8575172 1.178 hlh1_T1 ceh32_T1 0.035 exon_non
WBGene00011352_T01H8.1_rskn-1_protein-coding E009 chrI:8574960-8575172 1.036 hlh1_T3 ceh32_T3 0.004 exon_non
WBGene00011352_T01H8.1_rskn-1_protein-coding E009 chrI:8574960-8575172 1.328 nhr25_T1 ceh32_T1 0.007 exon_non


>I:8690419-8690576.-.K07A12.4
GFF LINE I RI exon 8690419 8690576 . - . K07A12.4 non
WBGene00010622_K07A12.4_K07A12.4_protein-coding E010 chrI:8690419-8690576 1.031 ceh32_T1 pha4_T1 0.000 exon_non
WBGene00010622_K07A12.4_K07A12.4_protein-coding E010 chrI:8690419-8690576 1.021 ceh32_T4 end1_T4 0.000 exon_non
WBGene00010622_K07A12.4_K07A12.4_protein-coding E010 chrI:8690419-8690576 1.021 ceh32_T4 pha4_T4 0.000 exon_non
I RI exon 8690419 8690729 . - . K07A12.4 retained
I RI intron 8690577 8690630 . - . K07A12.4 intron
WBGene00010622_K07A12.4_K07A12.4_protein-coding E011 chrI:8690577-8690630 1.120 ceh32_T1 end1_T1 0.010 intron_intron
WBGene00010622_K07A12.4_K07A12.4_protein-coding E011 chrI:8690577-8690630 1.141 ceh32_T1 pha4_T1 0.000 intron_intron
WBGene00010622_K07A12.4_K07A12.4_protein-coding E011 chrI:8690577-8690630 1.037 ceh32_T4 end1_T4 0.000 intron_intron
I RI exon 8690631 8690729 . - . K07A12.4 non
WBGene00010622_K07A12.4_K07A12.4_protein-coding E012 chrI:8690631-8690729 1.112 ceh32_T0 pha4_T0 0.050 exon_non
WBGene00010622_K07A12.4_K07A12.4_protein-coding E012 chrI:8690631-8690729 1.003 ceh32_T1 hlh1_T1 0.001 exon_non
WBGene00010622_K07A12.4_K07A12.4_protein-coding E012 chrI:8690631-8690729 1.362 ceh32_T1 pha4_T1 0.000 exon_non
WBGene00010622_K07A12.4_K07A12.4_protein-coding E012 chrI:8690631-8690729 1.478 ceh32_T1 end1_T1 0.000 exon_non
WBGene00010622_K07A12.4_K07A12.4_protein-coding E012 chrI:8690631-8690729 1.058 ceh32_T2 end1_T2 0.000 exon_non
WBGene00010622_K07A12.4_K07A12.4_protein-coding E012 chrI:8690631-8690729 1.247 ceh32_T2 pha4_T2 0.000 exon_non
WBGene00010622_K07A12.4_K07A12.4_protein-coding E012 chrI:8690631-8690729 1.190 ceh32_T3 end1_T3 0.001 exon_non
WBGene00010622_K07A12.4_K07A12.4_protein-coding E012 chrI:8690631-8690729 1.209 ceh32_T3 pha4_T3 0.004 exon_non
WBGene00010622_K07A12.4_K07A12.4_protein-coding E012 chrI:8690631-8690729 1.145 ceh32_T4 pha4_T4 0.016 exon_non
WBGene00010622_K07A12.4_K07A12.4_protein-coding E012 chrI:8690631-8690729 1.321 ceh32_T4 end1_T4 0.000 exon_non


>I:972648-972720.-.F54A5.3
GFF LINE I RI exon 972648 972720 . - . F54A5.3 non
I RI exon 972648 972937 . - . F54A5.3 retained
I RI intron 972721 972866 . - . F54A5.3 intron
WBGene00018788_F54A5.3_shc-1_protein-coding E010 chrI:972721-972866 1.029 end1_T1 nhr25_T1 0.055 intron_intron
WBGene00018788_F54A5.3_shc-1_protein-coding E010 chrI:972721-972866 1.156 end1_T1 tbx37_T1 0.006 intron_intron
WBGene00018788_F54A5.3_shc-1_protein-coding J021 chrI:972721-972866 1.321 end1_T2 ceh32_T2 0.010 intron_intron
WBGene00018788_F54A5.3_shc-1_protein-coding J021 chrI:972721-972866 1.026 hlh1_T2 ceh32_T2 0.039 intron_intron
WBGene00018788_F54A5.3_shc-1_protein-coding J021 chrI:972721-972866 1.132 pha4_T2 ceh32_T2 0.012 intron_intron
I RI exon 972867 972937 . - . F54A5.3 non


>I:9949092-9949380.+.T24D1.1
GFF LINE I RI exon 9949092 9949380 . + . T24D1.1 non
I RI exon 9949092 9949769 . + . T24D1.1 retained
I RI intron 9949381 9949438 . + . T24D1.1 intron
I RI exon 9949439 9949769 . + . T24D1.1 non


>II:1022675-1022914.+.F45D11.1
GFF LINE II RI exon 1022675 1022914 . + . F45D11.1 non
II RI exon 1022675 1023520 . + . F45D11.1 retained
II RI intron 1022915 1022959 . + . F45D11.1 intron
II RI exon 1022960 1023520 . + . F45D11.1 non


>II:10330716-10331545.+.M02G9.1
GFF LINE II RI exon 10330716 10331545 . + . M02G9.1 non
WBGene00010830_M02G9.1_M02G9.1_protein-coding E005 chrII:10330716-10331545 6.639 end1_T3 ceh32_T3 0.093 exon_non
II RI exon 10330716 10333417 . + . M02G9.1 retained
II RI intron 10331546 10333315 . + . M02G9.1 intron
II RI exon 10333316 10333417 . + . M02G9.1 non


>II:10354027-10354393.-.C07E3.3
GFF LINE II RI exon 10354027 10354393 . - . C07E3.3 non
WBGene00007414_C07E3.3_C07E3.3_protein-coding E003 chrII:10354027-10354393 1.436 end1_T2 ceh32_T2 0.033 exon_non
WBGene00007414_C07E3.3_C07E3.3_protein-coding E003 chrII:10354027-10354393 1.034 end1_T4 ceh32_T4 0.070 exon_non
WBGene00007414_C07E3.3_C07E3.3_protein-coding E003 chrII:10354027-10354393 1.099 pha4_T3 cnd1_T3 0.072 exon_non
II RI exon 10354027 10357173 . - . C07E3.3 retained
II RI intron 10354394 10356805 . - . C07E3.3 intron
WBGene00007414_C07E3.3_C07E3.3_protein-coding E004 chrII:10354394-10356805 1.134 end1_T4 tbx37_T4 0.077 intron_intron
WBGene00007414_C07E3.3_C07E3.3_protein-coding E004 chrII:10354394-10356805 2.640 hlh1_T4 tbx37_T4 0.000 intron_intron
WBGene00007414_C07E3.3_C07E3.3_protein-coding E004 chrII:10354394-10356805 1.506 hlh1_T4 end1_T4 0.012 intron_intron
WBGene00007414_C07E3.3_C07E3.3_protein-coding E004 chrII:10354394-10356805 1.223 nhr25_T4 ceh32_T4 0.009 intron_intron
WBGene00007414_C07E3.3_C07E3.3_protein-coding E004 chrII:10354394-10356805 1.283 nhr25_T4 end1_T4 0.001 intron_intron
II RI exon 10356806 10357173 . - . C07E3.3 non
WBGene00007414_C07E3.3_C07E3.3_protein-coding E005 chrII:10356806-10357173 1.602 ceh32_T2 end1_T2 0.021 exon_non
WBGene00007414_C07E3.3_C07E3.3_protein-coding E005 chrII:10356806-10357173 1.133 ceh32_T4 hlh1_T4 0.064 exon_non


>II:10759604-10759609.-.C52A11.4
GFF LINE II RI exon 10759604 10759609 . - . C52A11.4 non
WBGene00003404_C52A11.4_mpz-1_protein-coding E035 chrII:10759604-10759609 1.123 end1_T4 tbx37_T4 0.045 exon_non
WBGene00003404_C52A11.4_mpz-1_protein-coding E035 chrII:10759604-10759609 12.083 hlh1_T2 ceh32_T2 0.056 exon_non
WBGene00003404_C52A11.4_mpz-1_protein-coding E035 chrII:10759604-10759609 1.373 hlh1_T3 cnd1_T3 0.000 exon_non
WBGene00003404_C52A11.4_mpz-1_protein-coding E035 chrII:10759604-10759609 1.554 hlh1_T3 ceh32_T3 0.001 exon_non
WBGene00003404_C52A11.4_mpz-1_protein-coding E035 chrII:10759604-10759609 1.326 hlh1_T4 tbx37_T4 0.000 exon_non
WBGene00003404_C52A11.4_mpz-1_protein-coding E035 chrII:10759604-10759609 1.068 hlh1_T4 ceh32_T4 0.000 exon_non
WBGene00003404_C52A11.4_mpz-1_protein-coding E035 chrII:10759604-10759609 1.420 nhr25_T3 cnd1_T3 0.030 exon_non
II RI exon 10759604 10759749 . - . C52A11.4 retained
II RI intron 10759610 10759675 . - . C52A11.4 intron
WBGene00003404_C52A11.4_mpz-1_protein-coding E036 chrII:10759610-10759675 12.492 hlh1_T1 cnd1_T1 0.048 intron_intron
WBGene00003404_C52A11.4_mpz-1_protein-coding E036 chrII:10759610-10759675 1.754 hlh1_T2 ceh32_T2 0.015 intron_intron
WBGene00003404_C52A11.4_mpz-1_protein-coding E036 chrII:10759610-10759675 1.405 hlh1_T3 cnd1_T3 0.000 intron_intron
WBGene00003404_C52A11.4_mpz-1_protein-coding E036 chrII:10759610-10759675 1.634 hlh1_T3 ceh32_T3 0.000 intron_intron
WBGene00003404_C52A11.4_mpz-1_protein-coding E036 chrII:10759610-10759675 1.010 hlh1_T4 tbx37_T4 0.000 intron_intron
WBGene00003404_C52A11.4_mpz-1_protein-coding E036 chrII:10759610-10759675 1.125 hlh1_T4 ceh32_T4 0.000 intron_intron
WBGene00003404_C52A11.4_mpz-1_protein-coding E036 chrII:10759610-10759675 1.117 nhr25_T3 cnd1_T3 0.062 intron_intron
II RI exon 10759676 10759749 . - . C52A11.4 non
WBGene00003404_C52A11.4_mpz-1_protein-coding E037 chrII:10759676-10759749 1.213 end1_T4 ceh32_T4 0.003 exon_non
WBGene00003404_C52A11.4_mpz-1_protein-coding E037 chrII:10759676-10759749 1.026 hlh1_T2 cnd1_T2 0.001 exon_non
WBGene00003404_C52A11.4_mpz-1_protein-coding E037 chrII:10759676-10759749 1.722 hlh1_T2 ceh32_T2 0.008 exon_non
WBGene00003404_C52A11.4_mpz-1_protein-coding E037 chrII:10759676-10759749 1.320 hlh1_T3 cnd1_T3 0.000 exon_non
WBGene00003404_C52A11.4_mpz-1_protein-coding E037 chrII:10759676-10759749 1.370 hlh1_T3 ceh32_T3 0.000 exon_non
WBGene00003404_C52A11.4_mpz-1_protein-coding E037 chrII:10759676-10759749 1.241 hlh1_T4 ceh32_T4 0.000 exon_non


>II:11454441-11454513.+.W02B12.3
GFF LINE II RI exon 11454441 11454513 . + . W02B12.3 non
II RI exon 11454441 11455098 . + . W02B12.3 retained
II RI intron 11454514 11455024 . + . W02B12.3 intron
II RI exon 11455025 11455098 . + . W02B12.3 non


>II:11608684-11609304.+.F07A11.4
GFF LINE II RI exon 11608684 11609304 . + . F07A11.4 non
II RI exon 11608684 11609932 . + . F07A11.4 retained
II RI intron 11609305 11609424 . + . F07A11.4 intron
II RI exon 11609425 11609932 . + . F07A11.4 non


>II:11633017-11633091.-.F07A11.6
GFF LINE II RI exon 11633017 11633091 . - . F07A11.6 non
II RI exon 11633017 11633214 . - . F07A11.6 retained
II RI intron 11633092 11633136 . - . F07A11.6 intron
II RI exon 11633137 11633214 . - . F07A11.6 non


>II:12476278-12476368.-.F15A4.8
GFF LINE II RI exon 12476278 12476368 . - . F15A4.8 non
II RI exon 12476278 12476539 . - . F15A4.8 retained
II RI intron 12476369 12476416 . - . F15A4.8 intron
II RI exon 12476417 12476539 . - . F15A4.8 non


>II:13872869-13872940.+.Y51H1A.3
GFF LINE II RI exon 13872869 13872940 . + . Y51H1A.3 non
II RI exon 13872869 13873347 . + . Y51H1A.3 retained
II RI intron 13872941 13873019 . + . Y51H1A.3 intron
II RI exon 13873020 13873347 . + . Y51H1A.3 non
WBGene00013094_Y51H1A.3_Y51H1A.3_protein-coding E003 chrII:13873020-13873347 1.041 end1_T2 tbx37_T2 0.000 exon_non
WBGene00013094_Y51H1A.3_Y51H1A.3_protein-coding E003 chrII:13873020-13873347 1.002 end1_T3 nhr25_T3 0.004 exon_non
WBGene00013094_Y51H1A.3_Y51H1A.3_protein-coding E003 chrII:13873020-13873347 1.068 end1_T3 hlh1_T3 0.018 exon_non
WBGene00013094_Y51H1A.3_Y51H1A.3_protein-coding E003 chrII:13873020-13873347 1.092 end1_T3 tbx37_T3 0.000 exon_non
WBGene00013094_Y51H1A.3_Y51H1A.3_protein-coding E003 chrII:13873020-13873347 1.221 end1_T3 cnd1_T3 0.000 exon_non
WBGene00013094_Y51H1A.3_Y51H1A.3_protein-coding E003 chrII:13873020-13873347 1.003 pha4_T2 hlh1_T2 0.002 exon_non
WBGene00013094_Y51H1A.3_Y51H1A.3_protein-coding E003 chrII:13873020-13873347 1.146 pha4_T2 nhr25_T2 0.000 exon_non
WBGene00013094_Y51H1A.3_Y51H1A.3_protein-coding E003 chrII:13873020-13873347 1.184 pha4_T2 cnd1_T2 0.000 exon_non


>II:2623923-2623935.+.D2062.4
GFF LINE II RI exon 2623923 2623935 . + . D2062.4 non
II RI exon 2623923 2624096 . + . D2062.4 retained
II RI intron 2623936 2623983 . + . D2062.4 intron
II RI exon 2623984 2624096 . + . D2062.4 non


>II:3420666-3421178.-.F18A12.8
GFF LINE II RI exon 3420666 3421178 . - . F18A12.8 non
II RI exon 3420666 3421447 . - . F18A12.8 retained
II RI intron 3421179 3421282 . - . F18A12.8 intron
II RI exon 3421283 3421447 . - . F18A12.8 non


>II:3760402-3760498.-.T24E12.6
GFF LINE II RI exon 3760402 3760498 . - . T24E12.6 non
II RI exon 3760402 3760616 . - . T24E12.6 retained
II RI intron 3760499 3760547 . - . T24E12.6 intron
II RI exon 3760548 3760616 . - . T24E12.6 non


>II:3919794-3920687.-.F53C3.13
GFF LINE II RI exon 3919794 3920687 . - . F53C3.13 non
WBGene00018756_F53C3.13_F53C3.13_protein-coding E001 chrII:3919794-3920687 1.060 ceh32_T1 end1_T1 0.000 exon_non
WBGene00018756_F53C3.13_F53C3.13_protein-coding E001 chrII:3919794-3920687 1.234 ceh32_T1 pha4_T1 0.000 exon_non
WBGene00018756_F53C3.13_F53C3.13_protein-coding E001 chrII:3919794-3920687 1.092 ceh32_T2 end1_T2 0.000 exon_non
WBGene00018756_F53C3.13_F53C3.13_protein-coding E001 chrII:3919794-3920687 1.256 ceh32_T2 pha4_T2 0.000 exon_non
WBGene00018756_F53C3.13_F53C3.13_protein-coding E001 chrII:3919794-3920687 1.060 ceh32_T3 end1_T3 0.000 exon_non
WBGene00018756_F53C3.13_F53C3.13_protein-coding E001 chrII:3919794-3920687 1.445 ceh32_T3 pha4_T3 0.000 exon_non
WBGene00018756_F53C3.13_F53C3.13_protein-coding E001 chrII:3919794-3920687 1.109 ceh32_T4 end1_T4 0.000 exon_non
WBGene00018756_F53C3.13_F53C3.13_protein-coding E001 chrII:3919794-3920687 1.571 ceh32_T4 pha4_T4 0.000 exon_non
WBGene00018756_F53C3.13_F53C3.13_protein-coding E001 chrII:3919794-3920687 1.058 cnd1_T3 pha4_T3 0.000 exon_non
WBGene00018756_F53C3.13_F53C3.13_protein-coding E001 chrII:3919794-3920687 1.223 cnd1_T4 pha4_T4 0.000 exon_non
II RI exon 3919794 3920952 . - . F53C3.13 retained
II RI intron 3920688 3920730 . - . F53C3.13 intron
II RI exon 3920731 3920952 . - . F53C3.13 non


>II:408983-409275.-.C24H12.5
GFF LINE II RI exon 408983 409275 . - . C24H12.5 non
II RI exon 408983 409442 . - . C24H12.5 retained
II RI intron 409276 409323 . - . C24H12.5 intron
II RI exon 409324 409442 . - . C24H12.5 non


>II:4227693-4227853.+.C16A11.4
GFF LINE II RI exon 4227693 4227853 . + . C16A11.4 non
II RI exon 4227693 4228256 . + . C16A11.4 retained
II RI intron 4227854 4227904 . + . C16A11.4 intron
II RI exon 4227905 4228256 . + . C16A11.4 non


>II:4433535-4433620.+.T12C9.5
GFF LINE II RI exon 4433535 4433620 . + . T12C9.5 non
WBGene00003699_T12C9.5_nhr-109_protein-coding E004 chrII:4433535-4433620 1.375 ceh32_T1 end1_T1 0.068 exon_non
WBGene00003699_T12C9.5_nhr-109_protein-coding E004 chrII:4433535-4433620 1.217 ceh32_T2 end1_T2 0.009 exon_non
WBGene00003699_T12C9.5_nhr-109_protein-coding E004 chrII:4433535-4433620 12.750 ceh32_T3 pha4_T3 0.035 exon_non
WBGene00003699_T12C9.5_nhr-109_protein-coding E004 chrII:4433535-4433620 12.159 nhr25_T3 pha4_T3 0.082 exon_non
II RI exon 4433535 4434220 . + . T12C9.5 retained
II RI intron 4433621 4433852 . + . T12C9.5 intron
WBGene00003699_T12C9.5_nhr-109_protein-coding J011 chrII:4433621-4433852 2.138 ceh32_T1 end1_T1 0.006 intron_intron
WBGene00003699_T12C9.5_nhr-109_protein-coding J011 chrII:4433621-4433852 1.112 ceh32_T4 end1_T4 0.012 intron_intron
WBGene00003699_T12C9.5_nhr-109_protein-coding J011 chrII:4433621-4433852 12.592 ceh32_T4 pha4_T4 0.035 intron_intron
II RI exon 4433853 4434220 . + . T12C9.5 non


>II:5280091-5280229.-.ZK622.3
GFF LINE II RI exon 5280091 5280229 . - . ZK622.3 non
WBGene00022781_ZK622.3_pmt-1_protein-coding E010 chrII:5280092-5280109 1.058 ceh32_T3 end1_T3 0.023 exon_retained
WBGene00022781_ZK622.3_pmt-1_protein-coding E010 chrII:5280092-5280109 1.090 ceh32_T4 end1_T4 0.047 exon_retained
II RI exon 5280091 5280279 . - . ZK622.3 retained
II RI intron 5280230 5280247 . - . ZK622.3 intron
II RI exon 5280248 5280279 . - . ZK622.3 non


>II:5570637-5570735.+.C17C3.1
GFF LINE II RI exon 5570637 5570735 . + . C17C3.1 non
WBGene00015887_C17C3.1_C17C3.1_protein-coding E002 chrII:5570664-5570735 1.451 ceh32_T4 nhr25_T4 0.068 exon_retained
WBGene00015887_C17C3.1_C17C3.1_protein-coding E002 chrII:5570664-5570735 3.343 pha4_T1 end1_T1 0.003 exon_retained
II RI exon 5570637 5570960 . + . C17C3.1 retained
II RI intron 5570736 5570879 . + . C17C3.1 intron
WBGene00015887_C17C3.1_C17C3.1_protein-coding E003 chrII:5570736-5570879 3.385 pha4_T0 end1_T0 0.000 intron_intron
WBGene00015887_C17C3.1_C17C3.1_protein-coding E003 chrII:5570736-5570879 3.355 pha4_T1 end1_T1 0.007 intron_intron
II RI exon 5570880 5570960 . + . C17C3.1 non


>II:5697182-5697221.-.C25H3.10
GFF LINE II RI exon 5697182 5697221 . - . C25H3.10 non
II RI exon 5697182 5697397 . - . C25H3.10 retained
II RI intron 5697222 5697265 . - . C25H3.10 intron
II RI exon 5697266 5697397 . - . C25H3.10 non


>II:5754468-5754523.+.F10C1.8
GFF LINE II RI exon 5754468 5754523 . + . F10C1.8 non
WBGene00017327_F10C1.8_F10C1.8_protein-coding E001 chrII:5754468-5754523 1.385 end1_T4 ceh32_T4 0.088 exon_non
II RI exon 5754468 5756154 . + . F10C1.8 retained
II RI intron 5754524 5756006 . + . F10C1.8 intron
WBGene00017327_F10C1.8_F10C1.8_protein-coding E002 chrII:5754524-5756006 1.845 ceh32_T4 hlh1_T4 0.058 intron_intron
WBGene00017327_F10C1.8_F10C1.8_protein-coding E002 chrII:5754524-5756006 1.938 ceh32_T4 nhr25_T4 0.028 intron_intron
WBGene00017327_F10C1.8_F10C1.8_protein-coding E002 chrII:5754524-5756006 2.089 ceh32_T4 end1_T4 0.003 intron_intron
WBGene00017327_F10C1.8_F10C1.8_protein-coding J007 chrII:5754524-5756006 13.229 end1_T4 ceh32_T4 0.005 intron_intron
II RI exon 5756007 5756154 . + . F10C1.8 non
WBGene00017327_F10C1.8_F10C1.8_protein-coding E003 chrII:5756007-5756154 12.681 end1_T3 cnd1_T3 0.066 exon_non
WBGene00017327_F10C1.8_F10C1.8_protein-coding E003 chrII:5756007-5756154 1.386 end1_T4 ceh32_T4 0.070 exon_non


>II:5869041-5869108.-.F55C12.5
GFF LINE II RI exon 5869041 5869108 . - . F55C12.5 non
II RI exon 5869041 5869203 . - . F55C12.5 retained
II RI intron 5869109 5869163 . - . F55C12.5 intron
II RI exon 5869164 5869203 . - . F55C12.5 non


>II:6052460-6052687.+.R12C12.1
GFF LINE II RI exon 6052460 6052687 . + . R12C12.1 non
II RI exon 6052460 6052953 . + . R12C12.1 retained
II RI intron 6052688 6052734 . + . R12C12.1 intron
II RI exon 6052735 6052953 . + . R12C12.1 non


>II:620618-620752.-.T04B8.5
GFF LINE II RI exon 620618 620752 . - . T04B8.5 non
II RI exon 620618 620974 . - . T04B8.5 retained
II RI intron 620753 620806 . - . T04B8.5 intron
II RI exon 620807 620974 . - . T04B8.5 non


>II:6664375-6664511.+.T19D12.2
GFF LINE II RI exon 6664375 6664511 . + . T19D12.2 non
II RI exon 6664375 6664635 . + . T19D12.2 retained
II RI intron 6664512 6664557 . + . T19D12.2 intron
II RI exon 6664558 6664635 . + . T19D12.2 non


>II:6710577-6711279.-.T14B4.7
GFF LINE II RI exon 6710577 6711279 . - . T14B4.7 non
II RI exon 6710577 6711508 . - . T14B4.7 retained
II RI intron 6711280 6711327 . - . T14B4.7 intron
II RI exon 6711328 6711508 . - . T14B4.7 non


>II:7071592-7072173.-.T02G5.9
GFF LINE II RI exon 7071592 7072173 . - . T02G5.9 non
II RI exon 7071592 7072185 . - . T02G5.9 non
WBGene00002238_T02G5.9_kars-1_protein-coding E005 chrII:7072186-7072237 1.068 ceh32_T1 hlh1_T1 0.041 exon_retained
WBGene00002238_T02G5.9_kars-1_protein-coding E005 chrII:7072186-7072237 1.087 ceh32_T1 nhr25_T1 0.032 exon_retained
II RI exon 7071592 7072415 . - . T02G5.9 retained
II RI intron 7072174 7072237 . - . T02G5.9 intron
II RI intron 7072174 7072357 . - . T02G5.9 intron
II RI intron 7072186 7072357 . - . T02G5.9 intron
II RI exon 7072238 7072415 . - . T02G5.9 non
II RI exon 7072358 7072415 . - . T02G5.9 non


>II:7159509-7159612.+.C27H5.2
GFF LINE II RI exon 7159509 7159612 . + . C27H5.2 non
II RI exon 7159509 7159988 . + . C27H5.2 retained
II RI intron 7159613 7159683 . + . C27H5.2 intron
II RI exon 7159684 7159988 . + . C27H5.2 non


>II:7167513-7167863.-.C27H5.5
GFF LINE II RI exon 7167513 7167863 . - . C27H5.5 non
II RI exon 7167513 7167935 . - . C27H5.5 non
II RI exon 7167513 7168507 . - . C27H5.5 retained
II RI intron 7167864 7168100 . - . C27H5.5 intron
II RI intron 7167936 7168190 . - . C27H5.5 intron
II RI exon 7168101 7168507 . - . C27H5.5 non
II RI exon 7168191 7168507 . - . C27H5.5 non


>II:7222387-7222506.-.E04F6.11
GFF LINE II RI exon 7222387 7222506 . - . E04F6.11 non
II RI exon 7222387 7222636 . - . E04F6.11 retained
II RI intron 7222507 7222560 . - . E04F6.11 intron
II RI exon 7222561 7222636 . - . E04F6.11 non


>II:743334-743458.-.C08G5.3
GFF LINE II RI exon 743334 743458 . - . C08G5.3 non
II RI exon 743334 743600 . - . C08G5.3 retained
II RI intron 743459 743498 . - . C08G5.3 intron
II RI exon 743499 743600 . - . C08G5.3 non


>II:7538700-7538840.+.ZK1290.4
GFF LINE II RI exon 7538700 7538840 . + . ZK1290.4 non
II RI exon 7538700 7538963 . + . ZK1290.4 retained
II RI intron 7538841 7538888 . + . ZK1290.4 intron
II RI exon 7538889 7538963 . + . ZK1290.4 non


>II:7544388-7544809.+.ZK1290.3
GFF LINE II RI exon 7544388 7544809 . + . ZK1290.3 non
II RI exon 7544388 7545183 . + . ZK1290.3 retained
II RI intron 7544810 7545001 . + . ZK1290.3 intron
WBGene00004398_ZK1290.3_rol-8_protein-coding E003 chrII:7544810-7545001 6.288 nhr25_T1 ceh32_T1 0.045 intron_intron
II RI exon 7545002 7545183 . + . ZK1290.3 non


>II:7549818-7549917.+.ZK1290.2
GFF LINE II RI exon 7549818 7549917 . + . ZK1290.2 non
II RI exon 7549818 7550309 . + . ZK1290.2 retained
II RI intron 7549918 7549957 . + . ZK1290.2 intron
II RI exon 7549958 7550309 . + . ZK1290.2 non


>II:7711917-7712118.-.B0495.10
GFF LINE II RI exon 7711917 7712118 . - . B0495.10 non
II RI exon 7711917 7712316 . - . B0495.10 retained
II RI intron 7712119 7712191 . - . B0495.10 intron
II RI exon 7712192 7712316 . - . B0495.10 non
II RI exon 7712192 7712550 . - . B0495.10 retained
II RI intron 7712317 7712366 . - . B0495.10 intron
II RI exon 7712367 7712550 . - . B0495.10 non


>II:7899496-7899833.+.ZK675.1
GFF LINE II RI exon 7899496 7899833 . + . ZK675.1 non
II RI exon 7899496 7900484 . + . ZK675.1 retained
II RI intron 7899834 7900081 . + . ZK675.1 intron
II RI exon 7900082 7900484 . + . ZK675.1 non
WBGene00004208_ZK675.1_ptc-1_protein-coding E011 chrII:7900082-7900484 1.076 ceh32_T2 hlh1_T2 0.000 exon_non
WBGene00004208_ZK675.1_ptc-1_protein-coding E011 chrII:7900082-7900484 1.145 ceh32_T3 hlh1_T3 0.000 exon_non
WBGene00004208_ZK675.1_ptc-1_protein-coding E011 chrII:7900082-7900484 1.000 end1_T0 hlh1_T0 0.000 exon_non


>II:8347502-8347577.+.C26D10.5
GFF LINE II RI exon 8347502 8347577 . + . C26D10.5 non
WBGene00001159_C26D10.5_eff-1_protein-coding E007 chrII:8347502-8347577 1.319 nhr25_T1 ceh32_T1 0.064 exon_non
WBGene00001159_C26D10.5_eff-1_protein-coding E007 chrII:8347502-8347577 1.062 nhr25_T2 ceh32_T2 0.005 exon_non
II RI exon 8347502 8347804 . + . C26D10.5 retained
II RI intron 8347578 8347629 . + . C26D10.5 intron
WBGene00001159_C26D10.5_eff-1_protein-coding E008 chrII:8347578-8347629 1.250 nhr25_T1 ceh32_T1 0.091 intron_intron
II RI exon 8347630 8347804 . + . C26D10.5 non


>II:8746355-8746479.+.K08F8.1
GFF LINE II RI exon 8746355 8746479 . + . K08F8.1 non
II RI exon 8746355 8746802 . + . K08F8.1 retained
II RI intron 8746480 8746587 . + . K08F8.1 intron
WBGene00010681_K08F8.1_mak-1_protein-coding E012 chrII:8746480-8746587 1.395 end1_T4 ceh32_T4 0.047 intron_intron
WBGene00010681_K08F8.1_mak-1_protein-coding E012 chrII:8746480-8746587 1.399 nhr25_T4 ceh32_T4 0.055 intron_intron
II RI exon 8746588 8746802 . + . K08F8.1 non


>II:8932348-8932688.+.T21B10.2
GFF LINE II RI exon 8932348 8932688 . + . T21B10.2 non
II RI exon 8932348 8933294 . + . T21B10.2 retained
II RI intron 8932689 8932979 . + . T21B10.2 intron
II RI exon 8932980 8933294 . + . T21B10.2 non


>II:9001006-9001121.-.F44G4.6
GFF LINE II RI exon 9001006 9001121 . - . F44G4.6 non
II RI exon 9001006 9001260 . - . F44G4.6 retained
II RI intron 9001122 9001178 . - . F44G4.6 intron
II RI exon 9001179 9001260 . - . F44G4.6 non


>III:10081765-10081831.-.T16H12.3
GFF LINE III RI exon 10081765 10081831 . - . T16H12.3 non
III RI exon 10081765 10082101 . - . T16H12.3 retained
III RI intron 10081832 10082077 . - . T16H12.3 intron
WBGene00011813_T16H12.3_T16H12.3_protein-coding E004 chrIII:10081832-10082077 1.401 end1_T1 ceh32_T1 0.005 intron_intron
WBGene00011813_T16H12.3_T16H12.3_protein-coding E004 chrIII:10081832-10082077 1.186 hlh1_T1 ceh32_T1 0.060 intron_intron
WBGene00011813_T16H12.3_T16H12.3_protein-coding E004 chrIII:10081832-10082077 1.151 nhr25_T1 ceh32_T1 0.015 intron_intron
III RI exon 10082078 10082101 . - . T16H12.3 non
WBGene00011813_T16H12.3_T16H12.3_protein-coding E005 chrIII:10082078-10082101 1.379 end1_T1 ceh32_T1 0.093 exon_non
WBGene00011813_T16H12.3_T16H12.3_protein-coding E005 chrIII:10082078-10082101 1.313 hlh1_T1 ceh32_T1 0.093 exon_non
WBGene00011813_T16H12.3_T16H12.3_protein-coding E005 chrIII:10082078-10082101 1.405 nhr25_T1 ceh32_T1 0.046 exon_non


>III:10115314-10115422.+.ZK1128.2
GFF LINE III RI exon 10115314 10115422 . + . ZK1128.2 non
III RI exon 10115314 10115613 . + . ZK1128.2 retained
III RI intron 10115423 10115467 . + . ZK1128.2 intron
III RI exon 10115468 10115613 . + . ZK1128.2 non


>III:10152795-10152958.+.K08E5.2
GFF LINE III RI exon 10152795 10152958 . + . K08E5.2 non
III RI exon 10152795 10153126 . + . K08E5.2 retained
III RI intron 10152959 10153018 . + . K08E5.2 intron
III RI exon 10153019 10153126 . + . K08E5.2 non


>III:1067833-1067853.-.Y92C3B.2
GFF LINE III RI exon 1067833 1067853 . - . Y92C3B.2 non
III RI exon 1067833 1067952 . - . Y92C3B.2 retained
III RI intron 1067854 1067927 . - . Y92C3B.2 intron
III RI exon 1067928 1067952 . - . Y92C3B.2 non
III RI exon 1074180 1074362 . - . Y92C3B.2 non
III RI exon 1074180 1074475 . - . Y92C3B.2 retained
III RI intron 1074363 1074437 . - . Y92C3B.2 intron
III RI exon 1074438 1074475 . - . Y92C3B.2 non


>III:11132459-11132557.+.Y48A6C.5
GFF LINE III RI exon 11132459 11132557 . + . Y48A6C.5 non
III RI exon 11132459 11132850 . + . Y48A6C.5 retained
III RI intron 11132558 11132671 . + . Y48A6C.5 intron
III RI exon 11132672 11132850 . + . Y48A6C.5 non


>III:12022144-12022470.+.Y79H2A.1
GFF LINE III RI exon 12022144 12022470 . + . Y79H2A.1 non
WBGene00000273_Y79H2A.1_brp-1_protein-coding E008 chrIII:12022324-12022470 1.018 ceh32_T3 pha4_T3 0.019 exon_retained
III RI exon 12022144 12022590 . + . Y79H2A.1 retained
III RI intron 12022471 12022524 . + . Y79H2A.1 intron
WBGene00000273_Y79H2A.1_brp-1_protein-coding J020 chrIII:12022471-12022524 1.248 ceh32_T4 pha4_T4 0.024 intron_intron
WBGene00000273_Y79H2A.1_brp-1_protein-coding J020 chrIII:12022471-12022524 1.347 ceh32_T4 nhr25_T4 0.000 intron_intron
III RI exon 12022525 12022590 . + . Y79H2A.1 non
WBGene00000273_Y79H2A.1_brp-1_protein-coding E010 chrIII:12022525-12022590 1.168 ceh32_T3 pha4_T3 0.053 exon_non
WBGene00000273_Y79H2A.1_brp-1_protein-coding E010 chrIII:12022525-12022590 1.063 ceh32_T4 pha4_T4 0.000 exon_non


>III:12336907-12336992.+.Y75B8A.35
GFF LINE III RI exon 12336907 12336992 . + . Y75B8A.35 non
III RI exon 12336907 12337205 . + . Y75B8A.35 retained
III RI intron 12336993 12337043 . + . Y75B8A.35 intron
III RI exon 12337044 12337205 . + . Y75B8A.35 non


>III:125622-125685.+.C29F9.3
GFF LINE III RI exon 125622 125685 . + . C29F9.3 non
III RI exon 125622 125909 . + . C29F9.3 retained
III RI intron 125686 125736 . + . C29F9.3 intron
III RI exon 125737 125909 . + . C29F9.3 non


>III:13224094-13224203.+.Y43F4A.1
GFF LINE III RI exon 13224094 13224203 . + . Y43F4A.1 non
III RI exon 13224094 13224365 . + . Y43F4A.1 retained
III RI intron 13224204 13224249 . + . Y43F4A.1 intron
WBGene00012796_Y43F4A.1_Y43F4A.1_protein-coding E004 chrIII:13224204-13224249 1.019 end1_T1 ceh32_T1 0.011 intron_intron
WBGene00012796_Y43F4A.1_Y43F4A.1_protein-coding E004 chrIII:13224204-13224249 1.030 hlh1_T1 ceh32_T1 0.018 intron_intron
WBGene00012796_Y43F4A.1_Y43F4A.1_protein-coding E004 chrIII:13224204-13224249 1.108 nhr25_T1 ceh32_T1 0.000 intron_intron
III RI exon 13224250 13224365 . + . Y43F4A.1 non


>III:13463397-13463418.+.T27E9.1
GFF LINE III RI exon 13463397 13463418 . + . T27E9.1 non
WBGene00006439_T27E9.1_ant-1.1_protein-coding E058 chrIII:13463432-13463445 1.061 ceh32_T4 end1_T4 0.000 exon_non
III RI exon 13463397 13463445 . + . T27E9.1 non
WBGene00006439_T27E9.1_ant-1.1_protein-coding E058 chrIII:13463432-13463445 1.061 ceh32_T4 end1_T4 0.000 exon_non
III RI exon 13463397 13463446 . + . T27E9.1 non
WBGene00006439_T27E9.1_ant-1.1_protein-coding E058 chrIII:13463432-13463445 1.061 ceh32_T4 end1_T4 0.000 exon_non
III RI exon 13463397 13463447 . + . T27E9.1 non
WBGene00006439_T27E9.1_ant-1.1_protein-coding E058 chrIII:13463432-13463445 1.061 ceh32_T4 end1_T4 0.000 exon_non
III RI exon 13463397 13463449 . + . T27E9.1 non
WBGene00006439_T27E9.1_ant-1.1_protein-coding E058 chrIII:13463432-13463445 1.061 ceh32_T4 end1_T4 0.000 exon_non
III RI exon 13463397 13463454 . + . T27E9.1 non
WBGene00006439_T27E9.1_ant-1.1_protein-coding E058 chrIII:13463432-13463445 1.061 ceh32_T4 end1_T4 0.000 exon_non
III RI exon 13463397 13463457 . + . T27E9.1 non
WBGene00006439_T27E9.1_ant-1.1_protein-coding E058 chrIII:13463432-13463445 1.061 ceh32_T4 end1_T4 0.000 exon_non
III RI exon 13463397 13463458 . + . T27E9.1 non
WBGene00006439_T27E9.1_ant-1.1_protein-coding E058 chrIII:13463432-13463445 1.061 ceh32_T4 end1_T4 0.000 exon_non
III RI exon 13463397 13463459 . + . T27E9.1 non
WBGene00006439_T27E9.1_ant-1.1_protein-coding E058 chrIII:13463432-13463445 1.061 ceh32_T4 end1_T4 0.000 exon_non
III RI exon 13463397 13463460 . + . T27E9.1 non
WBGene00006439_T27E9.1_ant-1.1_protein-coding E058 chrIII:13463432-13463445 1.061 ceh32_T4 end1_T4 0.000 exon_non
III RI exon 13463397 13463461 . + . T27E9.1 non
WBGene00006439_T27E9.1_ant-1.1_protein-coding E058 chrIII:13463432-13463445 1.061 ceh32_T4 end1_T4 0.000 exon_non
III RI exon 13463397 13463462 . + . T27E9.1 non
WBGene00006439_T27E9.1_ant-1.1_protein-coding E058 chrIII:13463432-13463445 1.061 ceh32_T4 end1_T4 0.000 exon_non
III RI exon 13463397 13463463 . + . T27E9.1 non
WBGene00006439_T27E9.1_ant-1.1_protein-coding E058 chrIII:13463432-13463445 1.061 ceh32_T4 end1_T4 0.000 exon_non
III RI exon 13463397 13463464 . + . T27E9.1 non
WBGene00006439_T27E9.1_ant-1.1_protein-coding E058 chrIII:13463432-13463445 1.061 ceh32_T4 end1_T4 0.000 exon_retained
III RI exon 13463397 13463727 . + . T27E9.1 retained
III RI exon 13463399 13463410 . + . T27E9.1 non
WBGene00006439_T27E9.1_ant-1.1_protein-coding E058 chrIII:13463432-13463445 1.061 ceh32_T4 end1_T4 0.000 exon_retained
III RI exon 13463399 13463461 . + . T27E9.1 retained
III RI intron 13463411 13463431 . + . T27E9.1 intron
III RI intron 13463419 13463509 . + . T27E9.1 intron
III RI intron 13463419 13463523 . + . T27E9.1 intron
III RI exon 13463432 13463461 . + . T27E9.1 non
III RI intron 13463446 13463504 . + . T27E9.1 intron
III RI intron 13463447 13463504 . + . T27E9.1 intron
III RI intron 13463448 13463504 . + . T27E9.1 intron
III RI intron 13463450 13463504 . + . T27E9.1 intron
III RI intron 13463455 13463509 . + . T27E9.1 intron
III RI intron 13463458 13463509 . + . T27E9.1 intron
III RI intron 13463459 13463503 . + . T27E9.1 intron
III RI intron 13463459 13463509 . + . T27E9.1 intron
III RI intron 13463460 13463508 . + . T27E9.1 intron
III RI intron 13463461 13463506 . + . T27E9.1 intron
III RI intron 13463461 13463509 . + . T27E9.1 intron
III RI intron 13463461 13463515 . + . T27E9.1 intron
III RI intron 13463462 13463506 . + . T27E9.1 intron
WBGene00006439_T27E9.1_ant-1.1_protein-coding J143 chrIII:13463462-13463506 1.043 ceh32_T1 end1_T1 0.000 intron_intron
WBGene00006439_T27E9.1_ant-1.1_protein-coding J143 chrIII:13463462-13463506 1.038 ceh32_T4 end1_T4 0.000 intron_intron
III RI intron 13463463 13463508 . + . T27E9.1 intron
III RI intron 13463464 13463509 . + . T27E9.1 intron
III RI intron 13463464 13463515 . + . T27E9.1 intron
III RI intron 13463465 13463509 . + . T27E9.1 intron
III RI intron 13463465 13463512 . + . T27E9.1 intron
III RI exon 13463504 13463727 . + . T27E9.1 non
WBGene00006439_T27E9.1_ant-1.1_protein-coding E079 chrIII:13463509-13463509 1.032 ceh32_T1 end1_T1 0.000 exon_non
WBGene00006439_T27E9.1_ant-1.1_protein-coding E079 chrIII:13463509-13463509 1.033 ceh32_T4 end1_T4 0.000 exon_non
III RI exon 13463505 13463727 . + . T27E9.1 non
WBGene00006439_T27E9.1_ant-1.1_protein-coding E080 chrIII:13463510-13463512 1.004 ceh32_T4 end1_T4 0.000 exon_non
WBGene00006439_T27E9.1_ant-1.1_protein-coding E080 chrIII:13463510-13463512 1.008 ceh32_T1 end1_T1 0.000 exon_non
III RI exon 13463507 13463727 . + . T27E9.1 non
WBGene00006439_T27E9.1_ant-1.1_protein-coding E080 chrIII:13463510-13463512 1.004 ceh32_T4 end1_T4 0.000 exon_non
WBGene00006439_T27E9.1_ant-1.1_protein-coding E080 chrIII:13463510-13463512 1.008 ceh32_T1 end1_T1 0.000 exon_non
III RI exon 13463509 13463727 . + . T27E9.1 non
III RI exon 13463510 13463727 . + . T27E9.1 non
III RI exon 13463513 13463727 . + . T27E9.1 non
III RI exon 13463516 13463727 . + . T27E9.1 non
III RI exon 13463524 13463727 . + . T27E9.1 non


>III:13689442-13690608.+.ZK520.4
GFF LINE III RI exon 13689442 13690608 . + . ZK520.4 non
III RI exon 13689442 13691115 . + . ZK520.4 retained
III RI intron 13690609 13690707 . + . ZK520.4 intron
WBGene00000837_ZK520.4_cul-2_protein-coding J022 chrIII:13690609-13690707 1.008 hlh1_T1 ceh32_T1 0.024 intron_intron
WBGene00000837_ZK520.4_cul-2_protein-coding J022 chrIII:13690609-13690707 1.409 hlh1_T2 ceh32_T2 0.004 intron_intron
WBGene00000837_ZK520.4_cul-2_protein-coding J022 chrIII:13690609-13690707 1.315 pha4_T2 ceh32_T2 0.021 intron_intron
III RI exon 13690708 13691115 . + . ZK520.4 non


>III:13726923-13726935.-.W06F12.2
GFF LINE III RI exon 13726923 13726935 . - . W06F12.2 non
III RI exon 13726923 13727592 . - . W06F12.2 retained
III RI intron 13726936 13727195 . - . W06F12.2 intron
III RI exon 13727196 13727592 . - . W06F12.2 non


>III:16521-16624.+.H10E21.1
GFF LINE III RI exon 16521 16624 . + . H10E21.1 non
WBGene00019182_H10E21.1_H10E21.1_protein-coding E004 chrIII:16521-16624 1.371 ceh32_T4 end1_T4 0.057 exon_non
III RI exon 16521 16938 . + . H10E21.1 retained
III RI intron 16625 16797 . + . H10E21.1 intron
WBGene00019182_H10E21.1_H10E21.1_protein-coding J011 chrIII:16625-16797 1.093 ceh32_T4 nhr25_T4 0.038 intron_intron
WBGene00019182_H10E21.1_H10E21.1_protein-coding J011 chrIII:16625-16797 1.610 ceh32_T4 end1_T4 0.000 intron_intron
WBGene00019182_H10E21.1_H10E21.1_protein-coding J011 chrIII:16625-16797 1.869 ceh32_T4 pha4_T4 0.014 intron_intron
WBGene00019182_H10E21.1_H10E21.1_protein-coding J011 chrIII:16625-16797 1.170 hlh1_T4 end1_T4 0.061 intron_intron
III RI exon 16798 16938 . + . H10E21.1 non
WBGene00019182_H10E21.1_H10E21.1_protein-coding E006 chrIII:16798-16938 1.145 ceh32_T3 nhr25_T3 0.037 exon_non
WBGene00019182_H10E21.1_H10E21.1_protein-coding E006 chrIII:16798-16938 1.201 ceh32_T3 end1_T3 0.007 exon_non
WBGene00019182_H10E21.1_H10E21.1_protein-coding E006 chrIII:16798-16938 1.387 ceh32_T4 end1_T4 0.023 exon_non
WBGene00019182_H10E21.1_H10E21.1_protein-coding E006 chrIII:16798-16938 1.058 tbx37_T4 end1_T4 0.013 exon_non


>III:2422451-2422600.+.W04B5.3
GFF LINE III RI exon 2422451 2422600 . + . W04B5.3 non
III RI exon 2422451 2423095 . + . W04B5.3 retained
III RI intron 2422601 2422953 . + . W04B5.3 intron
III RI exon 2422954 2423095 . + . W04B5.3 non


>III:2476110-2476204.+.Y54F10AL.2
GFF LINE III RI exon 2476110 2476204 . + . Y54F10AL.2 non
III RI exon 2476110 2476926 . + . Y54F10AL.2 retained
III RI intron 2476205 2476675 . + . Y54F10AL.2 intron
III RI exon 2476676 2476926 . + . Y54F10AL.2 non


>III:2778516-2778699.-.Y71H2AM.19
GFF LINE III RI exon 2778516 2778699 . - . Y71H2AM.19 non
III RI exon 2778516 2779053 . - . Y71H2AM.19 retained
III RI intron 2778700 2778894 . - . Y71H2AM.19 intron
WBGene00002244_Y71H2AM.19_laf-1_protein-coding J019 chrIII:2778700-2778894 1.322 ceh32_T1 end1_T1 0.051 intron_intron
III RI exon 2778895 2779053 . - . Y71H2AM.19 non


>III:3869596-3870268.-.F13B10.1
GFF LINE III RI exon 3869596 3870268 . - . F13B10.1 non
III RI exon 3869596 3870443 . - . F13B10.1 retained
III RI intron 3870269 3870325 . - . F13B10.1 intron
III RI exon 3870326 3870443 . - . F13B10.1 non


>III:4194282-4194552.+.R74.3
GFF LINE III RI exon 4194282 4194552 . + . R74.3 non
III RI exon 4194282 4194760 . + . R74.3 retained
III RI intron 4194553 4194575 . + . R74.3 intron
WBGene00006959_R74.3_xbp-1_protein-coding J011 chrIII:4194553-4194575 1.671 end1_T1 cnd1_T1 0.072 intron_intron
WBGene00006959_R74.3_xbp-1_protein-coding J011 chrIII:4194553-4194575 1.208 end1_T2 cnd1_T2 0.036 intron_intron
WBGene00006959_R74.3_xbp-1_protein-coding J011 chrIII:4194553-4194575 2.226 end1_T2 ceh32_T2 0.000 intron_intron
WBGene00006959_R74.3_xbp-1_protein-coding J011 chrIII:4194553-4194575 1.282 end1_T4 cnd1_T4 0.000 intron_intron
WBGene00006959_R74.3_xbp-1_protein-coding J011 chrIII:4194553-4194575 1.226 hlh1_T2 cnd1_T2 0.082 intron_intron
WBGene00006959_R74.3_xbp-1_protein-coding J011 chrIII:4194553-4194575 2.243 hlh1_T2 ceh32_T2 0.000 intron_intron
WBGene00006959_R74.3_xbp-1_protein-coding J011 chrIII:4194553-4194575 1.709 hlh1_T4 cnd1_T4 0.077 intron_intron
WBGene00006959_R74.3_xbp-1_protein-coding J011 chrIII:4194553-4194575 1.834 nhr25_T2 ceh32_T2 0.010 intron_intron
WBGene00006959_R74.3_xbp-1_protein-coding J011 chrIII:4194553-4194575 1.029 nhr25_T4 cnd1_T4 0.055 intron_intron
III RI exon 4194576 4194760 . + . R74.3 non


>III:4278208-4278244.-.R10E4.2
GFF LINE III RI exon 4278208 4278244 . - . R10E4.2 non
III RI exon 4278208 4278792 . - . R10E4.2 retained
III RI intron 4278245 4278285 . - . R10E4.2 intron
III RI exon 4278286 4278792 . - . R10E4.2 non


>III:4492652-4492759.-.C07G2.2
GFF LINE III RI exon 4492652 4492759 . - . C07G2.2 non
WBGene00000223_C07G2.2_atf-7_protein-coding E003 chrIII:4492652-4492759 1.068 ceh32_T0 pha4_T0 0.002 exon_non
WBGene00000223_C07G2.2_atf-7_protein-coding E003 chrIII:4492652-4492759 1.073 ceh32_T0 end1_T0 0.001 exon_non
WBGene00000223_C07G2.2_atf-7_protein-coding E003 chrIII:4492652-4492759 1.012 ceh32_T1 pha4_T1 0.000 exon_non
WBGene00000223_C07G2.2_atf-7_protein-coding E003 chrIII:4492652-4492759 1.031 ceh32_T1 end1_T1 0.000 exon_non
WBGene00000223_C07G2.2_atf-7_protein-coding E003 chrIII:4492652-4492759 1.106 ceh32_T2 pha4_T2 0.000 exon_non
WBGene00000223_C07G2.2_atf-7_protein-coding E003 chrIII:4492652-4492759 1.097 ceh32_T4 end1_T4 0.000 exon_non
WBGene00000223_C07G2.2_atf-7_protein-coding E003 chrIII:4492652-4492759 1.115 ceh32_T4 pha4_T4 0.000 exon_non
III RI exon 4492652 4492768 . - . C07G2.2 non
WBGene00000223_C07G2.2_atf-7_protein-coding E003 chrIII:4492652-4492759 1.012 ceh32_T1 pha4_T1 0.000 exon_retained
WBGene00000223_C07G2.2_atf-7_protein-coding E003 chrIII:4492652-4492759 1.031 ceh32_T1 end1_T1 0.000 exon_retained
WBGene00000223_C07G2.2_atf-7_protein-coding E003 chrIII:4492652-4492759 1.068 ceh32_T0 pha4_T0 0.002 exon_retained
WBGene00000223_C07G2.2_atf-7_protein-coding E003 chrIII:4492652-4492759 1.073 ceh32_T0 end1_T0 0.001 exon_retained
WBGene00000223_C07G2.2_atf-7_protein-coding E003 chrIII:4492652-4492759 1.097 ceh32_T4 end1_T4 0.000 exon_retained
WBGene00000223_C07G2.2_atf-7_protein-coding E003 chrIII:4492652-4492759 1.106 ceh32_T2 pha4_T2 0.000 exon_retained
WBGene00000223_C07G2.2_atf-7_protein-coding E003 chrIII:4492652-4492759 1.115 ceh32_T4 pha4_T4 0.000 exon_retained
III RI exon 4492652 4493101 . - . C07G2.2 retained
III RI intron 4492760 4492809 . - . C07G2.2 intron
WBGene00000223_C07G2.2_atf-7_protein-coding J015 chrIII:4492760-4492809 1.155 ceh32_T0 pha4_T0 0.000 intron_intron
WBGene00000223_C07G2.2_atf-7_protein-coding J015 chrIII:4492760-4492809 1.014 ceh32_T1 pha4_T1 0.000 intron_intron
WBGene00000223_C07G2.2_atf-7_protein-coding J015 chrIII:4492760-4492809 1.079 ceh32_T1 end1_T1 0.000 intron_intron
WBGene00000223_C07G2.2_atf-7_protein-coding J015 chrIII:4492760-4492809 1.066 ceh32_T2 pha4_T2 0.000 intron_intron
WBGene00000223_C07G2.2_atf-7_protein-coding J015 chrIII:4492760-4492809 1.007 ceh32_T4 pha4_T4 0.000 intron_intron
WBGene00000223_C07G2.2_atf-7_protein-coding J015 chrIII:4492760-4492809 1.148 ceh32_T4 end1_T4 0.000 intron_intron
III RI intron 4492769 4492809 . - . C07G2.2 intron
III RI exon 4492810 4493101 . - . C07G2.2 non
III RI exon 4493679 4494092 . - . C07G2.2 non
WBGene00000223_C07G2.2_atf-7_protein-coding E010 chrIII:4494187-4494450 1.053 end1_T0 pha4_T0 0.000 exon_retained
WBGene00000223_C07G2.2_atf-7_protein-coding E010 chrIII:4494187-4494450 1.185 end1_T4 nhr25_T4 0.000 exon_retained
WBGene00000223_C07G2.2_atf-7_protein-coding E010 chrIII:4494187-4494450 1.200 end1_T2 ceh32_T2 0.000 exon_retained
WBGene00000223_C07G2.2_atf-7_protein-coding E010 chrIII:4494187-4494450 1.240 end1_T4 hlh1_T4 0.002 exon_retained
WBGene00000223_C07G2.2_atf-7_protein-coding E010 chrIII:4494187-4494450 1.293 end1_T1 pha4_T1 0.030 exon_retained
WBGene00000223_C07G2.2_atf-7_protein-coding E010 chrIII:4494187-4494450 1.297 end1_T4 pha4_T4 0.000 exon_retained
WBGene00000223_C07G2.2_atf-7_protein-coding E010 chrIII:4494187-4494450 1.302 end1_T0 hlh1_T0 0.000 exon_retained
WBGene00000223_C07G2.2_atf-7_protein-coding E010 chrIII:4494187-4494450 1.317 end1_T3 ceh32_T3 0.000 exon_retained
WBGene00000223_C07G2.2_atf-7_protein-coding E010 chrIII:4494187-4494450 1.332 end1_T0 ceh32_T0 0.000 exon_retained
WBGene00000223_C07G2.2_atf-7_protein-coding E010 chrIII:4494187-4494450 1.407 end1_T2 hlh1_T2 0.000 exon_retained
WBGene00000223_C07G2.2_atf-7_protein-coding E010 chrIII:4494187-4494450 1.424 end1_T1 tbx37_T1 0.000 exon_retained
WBGene00000223_C07G2.2_atf-7_protein-coding E010 chrIII:4494187-4494450 1.428 end1_T4 cnd1_T4 0.000 exon_retained
WBGene00000223_C07G2.2_atf-7_protein-coding E010 chrIII:4494187-4494450 1.433 end1_T0 tbx37_T0 0.000 exon_retained
WBGene00000223_C07G2.2_atf-7_protein-coding E010 chrIII:4494187-4494450 1.542 end1_T1 ceh32_T1 0.000 exon_retained
WBGene00000223_C07G2.2_atf-7_protein-coding E010 chrIII:4494187-4494450 1.544 end1_T4 tbx37_T4 0.000 exon_retained
WBGene00000223_C07G2.2_atf-7_protein-coding E010 chrIII:4494187-4494450 1.549 end1_T2 nhr25_T2 0.000 exon_retained
WBGene00000223_C07G2.2_atf-7_protein-coding E010 chrIII:4494187-4494450 1.600 end1_T4 ceh32_T4 0.000 exon_retained
WBGene00000223_C07G2.2_atf-7_protein-coding E010 chrIII:4494187-4494450 1.675 end1_T3 hlh1_T3 0.000 exon_retained
WBGene00000223_C07G2.2_atf-7_protein-coding E010 chrIII:4494187-4494450 1.678 end1_T1 cnd1_T1 0.000 exon_retained
WBGene00000223_C07G2.2_atf-7_protein-coding E010 chrIII:4494187-4494450 1.709 end1_T3 nhr25_T3 0.000 exon_retained
WBGene00000223_C07G2.2_atf-7_protein-coding E010 chrIII:4494187-4494450 1.717 end1_T0 cnd1_T0 0.000 exon_retained
WBGene00000223_C07G2.2_atf-7_protein-coding E010 chrIII:4494187-4494450 1.738 end1_T2 tbx37_T2 0.000 exon_retained
WBGene00000223_C07G2.2_atf-7_protein-coding E010 chrIII:4494187-4494450 1.751 end1_T1 hlh1_T1 0.000 exon_retained
WBGene00000223_C07G2.2_atf-7_protein-coding E010 chrIII:4494187-4494450 1.759 end1_T2 cnd1_T2 0.000 exon_retained
WBGene00000223_C07G2.2_atf-7_protein-coding E010 chrIII:4494187-4494450 1.789 end1_T1 nhr25_T1 0.000 exon_retained
WBGene00000223_C07G2.2_atf-7_protein-coding E010 chrIII:4494187-4494450 1.816 end1_T3 tbx37_T3 0.000 exon_retained
WBGene00000223_C07G2.2_atf-7_protein-coding E010 chrIII:4494187-4494450 1.833 end1_T0 nhr25_T0 0.000 exon_retained
WBGene00000223_C07G2.2_atf-7_protein-coding E010 chrIII:4494187-4494450 2.055 end1_T2 pha4_T2 0.000 exon_retained
WBGene00000223_C07G2.2_atf-7_protein-coding E010 chrIII:4494187-4494450 2.163 end1_T3 pha4_T3 0.000 exon_retained
WBGene00000223_C07G2.2_atf-7_protein-coding E010 chrIII:4494187-4494450 2.313 end1_T3 cnd1_T3 0.000 exon_retained
III RI exon 4493679 4494450 . - . C07G2.2 retained
III RI intron 4494093 4494186 . - . C07G2.2 intron
WBGene00000223_C07G2.2_atf-7_protein-coding J019 chrIII:4494093-4494186 1.465 end1_T0 tbx37_T0 0.000 intron_intron
WBGene00000223_C07G2.2_atf-7_protein-coding J019 chrIII:4494093-4494186 1.520 end1_T0 hlh1_T0 0.000 intron_intron
WBGene00000223_C07G2.2_atf-7_protein-coding J019 chrIII:4494093-4494186 2.167 end1_T0 nhr25_T0 0.000 intron_intron
WBGene00000223_C07G2.2_atf-7_protein-coding J019 chrIII:4494093-4494186 2.434 end1_T0 pha4_T0 0.000 intron_intron
WBGene00000223_C07G2.2_atf-7_protein-coding J019 chrIII:4494093-4494186 1.559 end1_T0 ceh32_T0 0.000 intron_intron
WBGene00000223_C07G2.2_atf-7_protein-coding J019 chrIII:4494093-4494186 2.440 end1_T0 cnd1_T0 0.000 intron_intron
WBGene00000223_C07G2.2_atf-7_protein-coding J019 chrIII:4494093-4494186 1.557 end1_T1 tbx37_T1 0.000 intron_intron
WBGene00000223_C07G2.2_atf-7_protein-coding J019 chrIII:4494093-4494186 1.813 end1_T1 pha4_T1 0.000 intron_intron
WBGene00000223_C07G2.2_atf-7_protein-coding J019 chrIII:4494093-4494186 2.069 end1_T1 nhr25_T1 0.000 intron_intron
WBGene00000223_C07G2.2_atf-7_protein-coding J019 chrIII:4494093-4494186 2.326 end1_T1 hlh1_T1 0.000 intron_intron
WBGene00000223_C07G2.2_atf-7_protein-coding J019 chrIII:4494093-4494186 1.446 end1_T1 ceh32_T1 0.000 intron_intron
WBGene00000223_C07G2.2_atf-7_protein-coding J019 chrIII:4494093-4494186 2.285 end1_T1 cnd1_T1 0.000 intron_intron
WBGene00000223_C07G2.2_atf-7_protein-coding J019 chrIII:4494093-4494186 1.494 end1_T2 nhr25_T2 0.000 intron_intron
WBGene00000223_C07G2.2_atf-7_protein-coding J019 chrIII:4494093-4494186 2.037 end1_T2 tbx37_T2 0.000 intron_intron
WBGene00000223_C07G2.2_atf-7_protein-coding J019 chrIII:4494093-4494186 2.377 end1_T2 pha4_T2 0.001 intron_intron
WBGene00000223_C07G2.2_atf-7_protein-coding J019 chrIII:4494093-4494186 1.345 end1_T2 ceh32_T2 0.001 intron_intron
WBGene00000223_C07G2.2_atf-7_protein-coding J019 chrIII:4494093-4494186 2.809 end1_T2 cnd1_T2 0.000 intron_intron
WBGene00000223_C07G2.2_atf-7_protein-coding J019 chrIII:4494093-4494186 13.568 end1_T3 pha4_T3 0.000 intron_intron
WBGene00000223_C07G2.2_atf-7_protein-coding J019 chrIII:4494093-4494186 1.512 end1_T3 nhr25_T3 0.000 intron_intron
WBGene00000223_C07G2.2_atf-7_protein-coding J019 chrIII:4494093-4494186 1.916 end1_T3 hlh1_T3 0.000 intron_intron
WBGene00000223_C07G2.2_atf-7_protein-coding J019 chrIII:4494093-4494186 2.082 end1_T3 tbx37_T3 0.000 intron_intron
WBGene00000223_C07G2.2_atf-7_protein-coding J019 chrIII:4494093-4494186 1.558 end1_T3 ceh32_T3 0.000 intron_intron
WBGene00000223_C07G2.2_atf-7_protein-coding J019 chrIII:4494093-4494186 2.849 end1_T3 cnd1_T3 0.000 intron_intron
WBGene00000223_C07G2.2_atf-7_protein-coding J019 chrIII:4494093-4494186 1.237 end1_T4 nhr25_T4 0.004 intron_intron
WBGene00000223_C07G2.2_atf-7_protein-coding J019 chrIII:4494093-4494186 1.324 end1_T4 pha4_T4 0.027 intron_intron
WBGene00000223_C07G2.2_atf-7_protein-coding J019 chrIII:4494093-4494186 1.509 end1_T4 hlh1_T4 0.000 intron_intron
WBGene00000223_C07G2.2_atf-7_protein-coding J019 chrIII:4494093-4494186 1.940 end1_T4 tbx37_T4 0.000 intron_intron
WBGene00000223_C07G2.2_atf-7_protein-coding J019 chrIII:4494093-4494186 1.621 end1_T4 cnd1_T4 0.002 intron_intron
WBGene00000223_C07G2.2_atf-7_protein-coding J019 chrIII:4494093-4494186 1.747 end1_T4 ceh32_T4 0.001 intron_intron
III RI exon 4494187 4494450 . - . C07G2.2 non
WBGene00000223_C07G2.2_atf-7_protein-coding E010 chrIII:4494187-4494450 1.053 end1_T0 pha4_T0 0.000 exon_non
WBGene00000223_C07G2.2_atf-7_protein-coding E010 chrIII:4494187-4494450 1.302 end1_T0 hlh1_T0 0.000 exon_non
WBGene00000223_C07G2.2_atf-7_protein-coding E010 chrIII:4494187-4494450 1.433 end1_T0 tbx37_T0 0.000 exon_non
WBGene00000223_C07G2.2_atf-7_protein-coding E010 chrIII:4494187-4494450 1.833 end1_T0 nhr25_T0 0.000 exon_non
WBGene00000223_C07G2.2_atf-7_protein-coding E010 chrIII:4494187-4494450 1.332 end1_T0 ceh32_T0 0.000 exon_non
WBGene00000223_C07G2.2_atf-7_protein-coding E010 chrIII:4494187-4494450 1.717 end1_T0 cnd1_T0 0.000 exon_non
WBGene00000223_C07G2.2_atf-7_protein-coding E010 chrIII:4494187-4494450 1.293 end1_T1 pha4_T1 0.030 exon_non
WBGene00000223_C07G2.2_atf-7_protein-coding E010 chrIII:4494187-4494450 1.424 end1_T1 tbx37_T1 0.000 exon_non
WBGene00000223_C07G2.2_atf-7_protein-coding E010 chrIII:4494187-4494450 1.751 end1_T1 hlh1_T1 0.000 exon_non
WBGene00000223_C07G2.2_atf-7_protein-coding E010 chrIII:4494187-4494450 1.789 end1_T1 nhr25_T1 0.000 exon_non
WBGene00000223_C07G2.2_atf-7_protein-coding E010 chrIII:4494187-4494450 1.542 end1_T1 ceh32_T1 0.000 exon_non
WBGene00000223_C07G2.2_atf-7_protein-coding E010 chrIII:4494187-4494450 1.678 end1_T1 cnd1_T1 0.000 exon_non
WBGene00000223_C07G2.2_atf-7_protein-coding E010 chrIII:4494187-4494450 1.407 end1_T2 hlh1_T2 0.000 exon_non
WBGene00000223_C07G2.2_atf-7_protein-coding E010 chrIII:4494187-4494450 1.549 end1_T2 nhr25_T2 0.000 exon_non
WBGene00000223_C07G2.2_atf-7_protein-coding E010 chrIII:4494187-4494450 1.738 end1_T2 tbx37_T2 0.000 exon_non
WBGene00000223_C07G2.2_atf-7_protein-coding E010 chrIII:4494187-4494450 2.055 end1_T2 pha4_T2 0.000 exon_non
WBGene00000223_C07G2.2_atf-7_protein-coding E010 chrIII:4494187-4494450 1.200 end1_T2 ceh32_T2 0.000 exon_non
WBGene00000223_C07G2.2_atf-7_protein-coding E010 chrIII:4494187-4494450 1.759 end1_T2 cnd1_T2 0.000 exon_non
WBGene00000223_C07G2.2_atf-7_protein-coding E010 chrIII:4494187-4494450 1.675 end1_T3 hlh1_T3 0.000 exon_non
WBGene00000223_C07G2.2_atf-7_protein-coding E010 chrIII:4494187-4494450 1.709 end1_T3 nhr25_T3 0.000 exon_non
WBGene00000223_C07G2.2_atf-7_protein-coding E010 chrIII:4494187-4494450 1.816 end1_T3 tbx37_T3 0.000 exon_non
WBGene00000223_C07G2.2_atf-7_protein-coding E010 chrIII:4494187-4494450 2.163 end1_T3 pha4_T3 0.000 exon_non
WBGene00000223_C07G2.2_atf-7_protein-coding E010 chrIII:4494187-4494450 1.317 end1_T3 ceh32_T3 0.000 exon_non
WBGene00000223_C07G2.2_atf-7_protein-coding E010 chrIII:4494187-4494450 2.313 end1_T3 cnd1_T3 0.000 exon_non
WBGene00000223_C07G2.2_atf-7_protein-coding E010 chrIII:4494187-4494450 1.185 end1_T4 nhr25_T4 0.000 exon_non
WBGene00000223_C07G2.2_atf-7_protein-coding E010 chrIII:4494187-4494450 1.240 end1_T4 hlh1_T4 0.002 exon_non
WBGene00000223_C07G2.2_atf-7_protein-coding E010 chrIII:4494187-4494450 1.297 end1_T4 pha4_T4 0.000 exon_non
WBGene00000223_C07G2.2_atf-7_protein-coding E010 chrIII:4494187-4494450 1.544 end1_T4 tbx37_T4 0.000 exon_non
WBGene00000223_C07G2.2_atf-7_protein-coding E010 chrIII:4494187-4494450 1.428 end1_T4 cnd1_T4 0.000 exon_non
WBGene00000223_C07G2.2_atf-7_protein-coding E010 chrIII:4494187-4494450 1.600 end1_T4 ceh32_T4 0.000 exon_non


>III:4557797-4557901.+.M88.5
GFF LINE III RI exon 4557797 4557901 . + . M88.5 non
III RI exon 4557797 4558291 . + . M88.5 retained
III RI intron 4557902 4557979 . + . M88.5 intron
III RI exon 4557980 4558291 . + . M88.5 non


>III:4581280-4581362.+.F35G12.4
GFF LINE III RI exon 4581280 4581362 . + . F35G12.4 non
WBGene00009441_F35G12.4_wdr-48_protein-coding E015 chrIII:4581405-4581413 1.073 end1_T1 cnd1_T1 0.032 exon_retained
WBGene00009441_F35G12.4_wdr-48_protein-coding E015 chrIII:4581405-4581413 1.165 end1_T2 tbx37_T2 0.002 exon_retained
WBGene00009441_F35G12.4_wdr-48_protein-coding E015 chrIII:4581405-4581413 1.689 end1_T2 hlh1_T2 0.001 exon_retained
WBGene00009441_F35G12.4_wdr-48_protein-coding E015 chrIII:4581405-4581413 1.696 end1_T2 nhr25_T2 0.011 exon_retained
III RI exon 4581280 4581696 . + . F35G12.4 retained
III RI intron 4581363 4581404 . + . F35G12.4 intron
WBGene00009441_F35G12.4_wdr-48_protein-coding J029 chrIII:4581363-4581404 1.588 end1_T0 nhr25_T0 0.021 intron_intron
III RI intron 4581363 4581413 . + . F35G12.4 intron
WBGene00009441_F35G12.4_wdr-48_protein-coding J030 chrIII:4581363-4581413 1.122 nhr25_T2 ceh32_T2 0.024 intron_intron
WBGene00009441_F35G12.4_wdr-48_protein-coding J030 chrIII:4581363-4581413 1.084 pha4_T2 ceh32_T2 0.002 intron_intron
III RI exon 4581405 4581696 . + . F35G12.4 non
III RI exon 4581414 4581696 . + . F35G12.4 non


>III:4910943-4911094.-.F26F4.9
GFF LINE III RI exon 4910943 4911094 . - . F26F4.9 non
III RI exon 4910943 4912167 . - . F26F4.9 retained
III RI intron 4911095 4912006 . - . F26F4.9 intron
WBGene00017829_F26F4.9_F26F4.9_protein-coding J016 chrIII:4911095-4912006 1.004 end1_T2 ceh32_T2 0.035 intron_intron
III RI exon 4912007 4912167 . - . F26F4.9 non


>III:5555450-5555507.+.F09F7.4
GFF LINE III RI exon 5555450 5555507 . + . F09F7.4 non
III RI exon 5555450 5555976 . + . F09F7.4 retained
III RI intron 5555508 5555583 . + . F09F7.4 intron
III RI exon 5555584 5555976 . + . F09F7.4 non


>III:5680710-5680743.+.F54E7.1
GFF LINE III RI exon 5680710 5680743 . + . F54E7.1 non
WBGene00018827_F54E7.1_pst-2_protein-coding E005 chrIII:5680710-5680711 1.010 end1_T4 tbx37_T4 0.000 exon_retained
WBGene00018827_F54E7.1_pst-2_protein-coding E005 chrIII:5680710-5680711 1.087 ceh32_T2 hlh1_T2 0.043 exon_retained
WBGene00018827_F54E7.1_pst-2_protein-coding E005 chrIII:5680710-5680711 1.134 end1_T2 hlh1_T2 0.001 exon_retained
WBGene00018827_F54E7.1_pst-2_protein-coding E005 chrIII:5680710-5680711 1.316 ceh32_T1 hlh1_T1 0.000 exon_retained
WBGene00018827_F54E7.1_pst-2_protein-coding E005 chrIII:5680710-5680711 1.338 ceh32_T1 nhr25_T1 0.003 exon_retained
WBGene00018827_F54E7.1_pst-2_protein-coding E005 chrIII:5680710-5680711 1.544 ceh32_T1 pha4_T1 0.001 exon_retained
III RI exon 5680710 5680782 . + . F54E7.1 retained
III RI intron 5680744 5680758 . + . F54E7.1 intron
III RI exon 5680759 5680782 . + . F54E7.1 non


>III:5828603-5829733.-.R12B2.5
GFF LINE III RI exon 5828603 5829733 . - . R12B2.5 non
III RI exon 5828603 5830320 . - . R12B2.5 retained
III RI intron 5829734 5830216 . - . R12B2.5 intron
III RI exon 5830217 5830320 . - . R12B2.5 non


>III:6003432-6003862.+.T04C9.1
GFF LINE III RI exon 6003432 6003862 . + . T04C9.1 non
III RI exon 6003432 6004267 . + . T04C9.1 retained
III RI intron 6003863 6003916 . + . T04C9.1 intron
III RI exon 6003917 6004267 . + . T04C9.1 non


>III:6082791-6082970.+.C05D10.1
GFF LINE III RI exon 6082791 6082970 . + . C05D10.1 non
III RI exon 6082791 6083223 . + . C05D10.1 retained
III RI intron 6082971 6083177 . + . C05D10.1 intron
III RI exon 6083178 6083223 . + . C05D10.1 non


>III:6280383-6280472.+.F47D12.4
GFF LINE III RI exon 6280383 6280472 . + . F47D12.4 non
III RI exon 6280383 6280677 . + . F47D12.4 retained
III RI intron 6280473 6280494 . + . F47D12.4 intron
III RI exon 6280495 6280677 . + . F47D12.4 non


>III:6417454-6417567.-.C05D11.7
GFF LINE III RI exon 6417454 6417567 . - . C05D11.7 non
III RI exon 6417454 6417754 . - . C05D11.7 retained
III RI intron 6417568 6417621 . - . C05D11.7 intron
III RI exon 6417622 6417754 . - . C05D11.7 non


>III:6546724-6546836.-.C09E7.7
GFF LINE III RI exon 6546724 6546836 . - . C09E7.7 non
III RI exon 6546724 6547183 . - . C09E7.7 retained
III RI intron 6546837 6546891 . - . C09E7.7 intron
III RI exon 6546892 6547183 . - . C09E7.7 non


>III:6616376-6616402.+.Y40D12A.1
GFF LINE III RI exon 6616376 6616402 . + . Y40D12A.1 non
III RI exon 6616376 6616588 . + . Y40D12A.1 retained
III RI intron 6616403 6616452 . + . Y40D12A.1 intron
III RI exon 6616453 6616588 . + . Y40D12A.1 non


>III:6873048-6873252.+.K04C2.3
GFF LINE III RI exon 6873048 6873252 . + . K04C2.3 non
WBGene00019381_K04C2.3_K04C2.3_protein-coding E001 chrIII:6873048-6873088 1.006 pha4_T2 hlh1_T2 0.097 exon_retained
WBGene00019381_K04C2.3_K04C2.3_protein-coding E001 chrIII:6873048-6873088 1.055 end1_T0 tbx37_T0 0.002 exon_retained
WBGene00019381_K04C2.3_K04C2.3_protein-coding E001 chrIII:6873048-6873088 1.061 end1_T3 cnd1_T3 0.043 exon_retained
WBGene00019381_K04C2.3_K04C2.3_protein-coding E001 chrIII:6873048-6873088 1.100 end1_T0 cnd1_T0 0.006 exon_retained
WBGene00019381_K04C2.3_K04C2.3_protein-coding E001 chrIII:6873048-6873088 1.108 end1_T3 ceh32_T3 0.017 exon_retained
WBGene00019381_K04C2.3_K04C2.3_protein-coding E001 chrIII:6873048-6873088 1.117 pha4_T0 nhr25_T0 0.054 exon_retained
WBGene00019381_K04C2.3_K04C2.3_protein-coding E001 chrIII:6873048-6873088 1.134 end1_T0 nhr25_T0 0.001 exon_retained
WBGene00019381_K04C2.3_K04C2.3_protein-coding E001 chrIII:6873048-6873088 1.161 pha4_T0 ceh32_T0 0.038 exon_retained
WBGene00019381_K04C2.3_K04C2.3_protein-coding E001 chrIII:6873048-6873088 1.184 end1_T0 ceh32_T0 0.001 exon_retained
WBGene00019381_K04C2.3_K04C2.3_protein-coding E001 chrIII:6873048-6873088 1.234 pha4_T2 ceh32_T2 0.044 exon_retained
WBGene00019381_K04C2.3_K04C2.3_protein-coding E001 chrIII:6873048-6873088 1.286 end1_T4 tbx37_T4 0.034 exon_retained
WBGene00019381_K04C2.3_K04C2.3_protein-coding E001 chrIII:6873048-6873088 1.291 pha4_T1 ceh32_T1 0.075 exon_retained
WBGene00019381_K04C2.3_K04C2.3_protein-coding E001 chrIII:6873048-6873088 1.409 end1_T4 cnd1_T4 0.043 exon_retained
WBGene00019381_K04C2.3_K04C2.3_protein-coding E001 chrIII:6873048-6873088 1.469 pha4_T2 cnd1_T2 0.015 exon_retained
WBGene00019381_K04C2.3_K04C2.3_protein-coding E001 chrIII:6873048-6873088 1.596 end1_T3 tbx37_T3 0.002 exon_retained
WBGene00019381_K04C2.3_K04C2.3_protein-coding E001 chrIII:6873048-6873088 1.690 end1_T4 nhr25_T4 0.055 exon_retained
III RI exon 6873048 6873707 . + . K04C2.3 retained
III RI intron 6873253 6873333 . + . K04C2.3 intron
WBGene00019381_K04C2.3_K04C2.3_protein-coding E003 chrIII:6873253-6873333 12.425 hlh1_T1 ceh32_T1 0.069 intron_intron
WBGene00019381_K04C2.3_K04C2.3_protein-coding E003 chrIII:6873253-6873333 1.098 pha4_T4 cnd1_T4 0.066 intron_intron
WBGene00019381_K04C2.3_K04C2.3_protein-coding E003 chrIII:6873253-6873333 11.914 pha4_T4 ceh32_T4 0.051 intron_intron
III RI exon 6873334 6873707 . + . K04C2.3 non


>III:6898016-6898116.+.T07E3.4
GFF LINE III RI exon 6898016 6898116 . + . T07E3.4 non
III RI exon 6898016 6898343 . + . T07E3.4 retained
III RI intron 6898117 6898165 . + . T07E3.4 intron
WBGene00020315_T07E3.4_T07E3.4_protein-coding J008 chrIII:6898117-6898165 1.026 ceh32_T4 end1_T4 0.073 intron_intron
WBGene00020315_T07E3.4_T07E3.4_protein-coding J008 chrIII:6898117-6898165 1.035 ceh32_T4 nhr25_T4 0.006 intron_intron
WBGene00020315_T07E3.4_T07E3.4_protein-coding J008 chrIII:6898117-6898165 1.593 ceh32_T4 pha4_T4 0.007 intron_intron
III RI exon 6898166 6898343 . + . T07E3.4 non


>III:7370566-7370730.-.T20B12.6
GFF LINE III RI exon 7370566 7370730 . - . T20B12.6 non
III RI exon 7370566 7371054 . - . T20B12.6 retained
III RI intron 7370731 7370921 . - . T20B12.6 intron
WBGene00003378_T20B12.6_mml-1_protein-coding E004 chrIII:7370731-7370921 1.069 nhr25_T0 tbx37_T0 0.034 intron_intron
WBGene00003378_T20B12.6_mml-1_protein-coding E004 chrIII:7370731-7370921 1.014 nhr25_T1 tbx37_T1 0.009 intron_intron
WBGene00003378_T20B12.6_mml-1_protein-coding E004 chrIII:7370731-7370921 12.362 nhr25_T1 ceh32_T1 0.005 intron_intron
III RI exon 7370922 7371054 . - . T20B12.6 non


>III:7465957-7465977.+.H14A12.2
GFF LINE III RI exon 7465957 7465977 . + . H14A12.2 non
III RI exon 7465957 7465990 . + . H14A12.2 non
III RI exon 7465957 7466286 . + . H14A12.2 non
III RI exon 7465957 7466288 . + . H14A12.2 retained
III RI exon 7465957 7466288 . + . H14A12.2 non
III RI exon 7465957 7467198 . + . H14A12.2 retained
III RI intron 7465978 7466136 . + . H14A12.2 intron
III RI intron 7465991 7466062 . + . H14A12.2 intron
III RI exon 7466063 7466288 . + . H14A12.2 non
III RI exon 7466137 7466288 . + . H14A12.2 non
III RI intron 7466287 7466334 . + . H14A12.2 intron
III RI intron 7466289 7466336 . + . H14A12.2 intron
WBGene00001503_H14A12.2_fum-1_protein-coding J018 chrIII:7466289-7466336 1.095 end1_T1 ceh32_T1 0.011 intron_intron
WBGene00001503_H14A12.2_fum-1_protein-coding J018 chrIII:7466289-7466336 1.410 hlh1_T1 ceh32_T1 0.000 intron_intron
WBGene00001503_H14A12.2_fum-1_protein-coding J018 chrIII:7466289-7466336 1.384 nhr25_T1 ceh32_T1 0.000 intron_intron
WBGene00001503_H14A12.2_fum-1_protein-coding J018 chrIII:7466289-7466336 1.151 pha4_T1 ceh32_T1 0.003 intron_intron
III RI exon 7466335 7467198 . + . H14A12.2 non
III RI exon 7466337 7467198 . + . H14A12.2 non


>III:7590537-7590675.+.R13A5.1
GFF LINE III RI exon 7590537 7590675 . + . R13A5.1 non
III RI exon 7590537 7590679 . + . R13A5.1 non
III RI exon 7590537 7591081 . + . R13A5.1 retained
III RI intron 7590676 7590990 . + . R13A5.1 intron
III RI intron 7590680 7590990 . + . R13A5.1 intron
III RI exon 7590991 7591081 . + . R13A5.1 non


>III:770262-770510.+.F42G9.9
GFF LINE III RI exon 770262 770510 . + . F42G9.9 non
WBGene00004212_F42G9.9_ptl-1_protein-coding E009 chrIII:770262-770510 1.186 end1_T4 ceh32_T4 0.000 exon_non
WBGene00004212_F42G9.9_ptl-1_protein-coding E009 chrIII:770262-770510 1.229 nhr25_T1 ceh32_T1 0.005 exon_non
WBGene00004212_F42G9.9_ptl-1_protein-coding E009 chrIII:770262-770510 1.005 pha4_T4 ceh32_T4 0.000 exon_non
III RI exon 770262 770684 . + . F42G9.9 retained
III RI intron 770511 770594 . + . F42G9.9 intron
WBGene00004212_F42G9.9_ptl-1_protein-coding J025 chrIII:770511-770594 1.113 end1_T4 ceh32_T4 0.000 intron_intron
WBGene00004212_F42G9.9_ptl-1_protein-coding J025 chrIII:770511-770594 1.007 hlh1_T4 ceh32_T4 0.002 intron_intron
WBGene00004212_F42G9.9_ptl-1_protein-coding J025 chrIII:770511-770594 11.631 nhr25_T1 ceh32_T1 0.052 intron_intron
WBGene00004212_F42G9.9_ptl-1_protein-coding J025 chrIII:770511-770594 1.098 pha4_T3 ceh32_T3 0.021 intron_intron
III RI exon 770595 770684 . + . F42G9.9 non
WBGene00004212_F42G9.9_ptl-1_protein-coding E011 chrIII:770595-770684 1.031 end1_T4 ceh32_T4 0.000 exon_non
WBGene00004212_F42G9.9_ptl-1_protein-coding E011 chrIII:770595-770684 12.097 nhr25_T1 ceh32_T1 0.005 exon_non
WBGene00004212_F42G9.9_ptl-1_protein-coding E011 chrIII:770595-770684 1.070 pha4_T2 ceh32_T2 0.058 exon_non


>III:7928165-7928281.-.C29E4.13
GFF LINE III RI exon 7928165 7928281 . - . C29E4.13 non
III RI exon 7928165 7928283 . - . C29E4.13 non
WBGene00043051_C29E4.13_C29E4.13_protein-coding E012 chrIII:7928285-7928394 1.138 pha4_T3 cnd1_T3 0.059 exon_retained
III RI exon 7928165 7928461 . - . C29E4.13 retained
III RI intron 7928282 7928394 . - . C29E4.13 intron
III RI intron 7928284 7928397 . - . C29E4.13 intron
III RI exon 7928395 7928461 . - . C29E4.13 non
WBGene00043051_C29E4.13_C29E4.13_protein-coding E015 chrIII:7928410-7928460 1.058 hlh1_T1 end1_T1 0.010 exon_non
WBGene00043051_C29E4.13_C29E4.13_protein-coding E015 chrIII:7928410-7928460 1.136 nhr25_T1 end1_T1 0.014 exon_non
III RI exon 7928398 7928461 . - . C29E4.13 non


>III:8007953-8008002.-.F44B9.4
GFF LINE III RI exon 8007953 8008002 . - . F44B9.4 non
III RI exon 8007953 8008008 . - . F44B9.4 non
III RI exon 8007953 8008127 . - . F44B9.4 retained
III RI intron 8008003 8008061 . - . F44B9.4 intron
WBGene00000507_F44B9.4_cit-1.1_protein-coding J025 chrIII:8008003-8008061 1.013 end1_T4 ceh32_T4 0.073 intron_intron
III RI intron 8008009 8008061 . - . F44B9.4 intron
III RI exon 8008062 8008127 . - . F44B9.4 non


>III:8039865-8040376.+.F44B9.1
GFF LINE III RI exon 8039865 8040376 . + . F44B9.1 non
III RI exon 8039865 8040854 . + . F44B9.1 retained
III RI intron 8040377 8040544 . + . F44B9.1 intron
III RI exon 8040545 8040854 . + . F44B9.1 non


>III:8048656-8048865.-.K12H4.7
GFF LINE III RI exon 8048656 8048865 . - . K12H4.7 non
III RI exon 8048656 8049275 . - . K12H4.7 retained
III RI intron 8048866 8048976 . - . K12H4.7 intron
III RI exon 8048977 8049275 . - . K12H4.7 non


>III:8381128-8381349.+.R05D3.12
GFF LINE III RI exon 8381128 8381349 . + . R05D3.12 non
III RI exon 8381128 8381541 . + . R05D3.12 retained
III RI intron 8381350 8381395 . + . R05D3.12 intron
III RI exon 8381396 8381541 . + . R05D3.12 non


>III:8763291-8763304.-.PAR2.4
GFF LINE III RI exon 8763291 8763304 . - . PAR2.4 non
III RI exon 8763291 8764017 . - . PAR2.4 retained
III RI intron 8763305 8763759 . - . PAR2.4 intron
III RI exon 8763760 8764017 . - . PAR2.4 non


>III:904641-904755.-.F23H11.4
GFF LINE III RI exon 904641 904755 . - . F23H11.4 non
III RI exon 904641 904925 . - . F23H11.4 retained
III RI intron 904756 904798 . - . F23H11.4 intron
III RI exon 904799 904925 . - . F23H11.4 non


>III:9784943-9785440.+.R10E11.6
GFF LINE III RI exon 9784943 9785440 . + . R10E11.6 non
WBGene00011218_R10E11.6_R10E11.6_protein-coding E004 chrIII:9784943-9785440 1.145 end1_T0 ceh32_T0 0.031 exon_non
WBGene00011218_R10E11.6_R10E11.6_protein-coding E004 chrIII:9784943-9785440 1.749 end1_T1 ceh32_T1 0.000 exon_non
WBGene00011218_R10E11.6_R10E11.6_protein-coding E004 chrIII:9784943-9785440 1.573 end1_T2 ceh32_T2 0.000 exon_non
WBGene00011218_R10E11.6_R10E11.6_protein-coding E004 chrIII:9784943-9785440 1.133 end1_T3 ceh32_T3 0.022 exon_non
WBGene00011218_R10E11.6_R10E11.6_protein-coding E004 chrIII:9784943-9785440 1.245 end1_T4 ceh32_T4 0.000 exon_non
WBGene00011218_R10E11.6_R10E11.6_protein-coding E004 chrIII:9784943-9785440 1.222 hlh1_T1 ceh32_T1 0.002 exon_non
WBGene00011218_R10E11.6_R10E11.6_protein-coding E004 chrIII:9784943-9785440 1.450 nhr25_T1 ceh32_T1 0.000 exon_non
WBGene00011218_R10E11.6_R10E11.6_protein-coding E004 chrIII:9784943-9785440 1.099 nhr25_T2 ceh32_T2 0.000 exon_non
WBGene00011218_R10E11.6_R10E11.6_protein-coding E004 chrIII:9784943-9785440 1.128 nhr25_T4 ceh32_T4 0.000 exon_non
WBGene00011218_R10E11.6_R10E11.6_protein-coding E004 chrIII:9784943-9785440 1.038 pha4_T0 ceh32_T0 0.052 exon_non
WBGene00011218_R10E11.6_R10E11.6_protein-coding E004 chrIII:9784943-9785440 1.625 pha4_T1 ceh32_T1 0.000 exon_non
WBGene00011218_R10E11.6_R10E11.6_protein-coding E004 chrIII:9784943-9785440 1.411 pha4_T2 ceh32_T2 0.000 exon_non
WBGene00011218_R10E11.6_R10E11.6_protein-coding E004 chrIII:9784943-9785440 1.039 pha4_T3 ceh32_T3 0.072 exon_non
WBGene00011218_R10E11.6_R10E11.6_protein-coding E004 chrIII:9784943-9785440 1.262 pha4_T4 ceh32_T4 0.000 exon_non
III RI exon 9784943 9786038 . + . R10E11.6 retained
III RI intron 9785441 9785678 . + . R10E11.6 intron
WBGene00011218_R10E11.6_R10E11.6_protein-coding J010 chrIII:9785441-9785678 1.189 end1_T0 ceh32_T0 0.064 intron_intron
WBGene00011218_R10E11.6_R10E11.6_protein-coding J010 chrIII:9785441-9785678 3.100 end1_T1 ceh32_T1 0.000 intron_intron
WBGene00011218_R10E11.6_R10E11.6_protein-coding J010 chrIII:9785441-9785678 1.799 end1_T2 ceh32_T2 0.000 intron_intron
WBGene00011218_R10E11.6_R10E11.6_protein-coding J010 chrIII:9785441-9785678 1.043 end1_T3 ceh32_T3 0.039 intron_intron
WBGene00011218_R10E11.6_R10E11.6_protein-coding E005 chrIII:9785441-9785678 1.080 end1_T4 ceh32_T4 0.048 intron_intron
WBGene00011218_R10E11.6_R10E11.6_protein-coding J010 chrIII:9785441-9785678 2.704 hlh1_T1 ceh32_T1 0.000 intron_intron
WBGene00011218_R10E11.6_R10E11.6_protein-coding J010 chrIII:9785441-9785678 1.333 hlh1_T2 ceh32_T2 0.001 intron_intron
WBGene00011218_R10E11.6_R10E11.6_protein-coding J010 chrIII:9785441-9785678 2.714 nhr25_T1 ceh32_T1 0.000 intron_intron
WBGene00011218_R10E11.6_R10E11.6_protein-coding J010 chrIII:9785441-9785678 1.532 nhr25_T2 ceh32_T2 0.000 intron_intron
WBGene00011218_R10E11.6_R10E11.6_protein-coding E005 chrIII:9785441-9785678 1.127 nhr25_T4 ceh32_T4 0.042 intron_intron
WBGene00011218_R10E11.6_R10E11.6_protein-coding J010 chrIII:9785441-9785678 1.141 pha4_T0 ceh32_T0 0.006 intron_intron
WBGene00011218_R10E11.6_R10E11.6_protein-coding J010 chrIII:9785441-9785678 2.843 pha4_T1 ceh32_T1 0.000 intron_intron
WBGene00011218_R10E11.6_R10E11.6_protein-coding J010 chrIII:9785441-9785678 1.063 pha4_T2 cnd1_T2 0.003 intron_intron
WBGene00011218_R10E11.6_R10E11.6_protein-coding J010 chrIII:9785441-9785678 1.872 pha4_T2 ceh32_T2 0.000 intron_intron
WBGene00011218_R10E11.6_R10E11.6_protein-coding E005 chrIII:9785441-9785678 1.206 pha4_T4 ceh32_T4 0.029 intron_intron
WBGene00011218_R10E11.6_R10E11.6_protein-coding J010 chrIII:9785441-9785678 1.041 pha4_T4 cnd1_T4 0.009 intron_intron
III RI exon 9785679 9786038 . + . R10E11.6 non


>III:9865405-9865519.-.ZK757.4
GFF LINE III RI exon 9865405 9865519 . - . ZK757.4 non
III RI exon 9865405 9865671 . - . ZK757.4 retained
III RI intron 9865520 9865608 . - . ZK757.4 intron
WBGene00014075_ZK757.4_dhhc-4_protein-coding J021 chrIII:9865520-9865608 1.302 cnd1_T3 nhr25_T3 0.011 intron_intron
WBGene00014075_ZK757.4_dhhc-4_protein-coding E006 chrIII:9865520-9865608 1.314 end1_T1 tbx37_T1 0.046 intron_intron
WBGene00014075_ZK757.4_dhhc-4_protein-coding E006 chrIII:9865520-9865608 1.952 end1_T1 nhr25_T1 0.040 intron_intron
WBGene00014075_ZK757.4_dhhc-4_protein-coding E006 chrIII:9865520-9865608 1.274 end1_T2 nhr25_T2 0.035 intron_intron
WBGene00014075_ZK757.4_dhhc-4_protein-coding E006 chrIII:9865520-9865608 1.056 end1_T4 hlh1_T4 0.031 intron_intron
WBGene00014075_ZK757.4_dhhc-4_protein-coding E006 chrIII:9865520-9865608 1.185 end1_T4 nhr25_T4 0.003 intron_intron
WBGene00014075_ZK757.4_dhhc-4_protein-coding E006 chrIII:9865520-9865608 1.098 pha4_T4 nhr25_T4 0.026 intron_intron
III RI exon 9865609 9865671 . - . ZK757.4 non
WBGene00014075_ZK757.4_dhhc-4_protein-coding E007 chrIII:9865609-9865671 1.084 ceh32_T2 nhr25_T2 0.012 exon_non
WBGene00014075_ZK757.4_dhhc-4_protein-coding E007 chrIII:9865609-9865671 1.025 cnd1_T4 nhr25_T4 0.000 exon_non
WBGene00014075_ZK757.4_dhhc-4_protein-coding E007 chrIII:9865609-9865671 1.345 end1_T2 nhr25_T2 0.001 exon_non
WBGene00014075_ZK757.4_dhhc-4_protein-coding E007 chrIII:9865609-9865671 1.031 end1_T3 nhr25_T3 0.001 exon_non
WBGene00014075_ZK757.4_dhhc-4_protein-coding E007 chrIII:9865609-9865671 1.251 end1_T4 nhr25_T4 0.000 exon_non


>IV:10384030-10384333.+.R11A8.7
GFF LINE IV RI exon 10384030 10384333 . + . R11A8.7 non
IV RI exon 10384030 10384729 . + . R11A8.7 retained
IV RI intron 10384334 10384399 . + . R11A8.7 intron
WBGene00011240_R11A8.7_R11A8.7_protein-coding J048 chrIV:10384334-10384399 1.219 ceh32_T2 end1_T2 0.000 intron_intron
IV RI exon 10384400 10384729 . + . R11A8.7 non


>IV:10823942-10824462.+.R13.4
GFF LINE IV RI exon 10823942 10824462 . + . R13.4 non
IV RI exon 10823942 10824792 . + . R13.4 retained
IV RI intron 10824463 10824510 . + . R13.4 intron
WBGene00011259_R13.4_miz-1_protein-coding J028 chrIV:10824463-10824510 1.688 hlh1_T0 pha4_T0 0.070 intron_intron
IV RI exon 10824511 10824792 . + . R13.4 non


>IV:11030160-11030382.-.F36H1.5
GFF LINE IV RI exon 11030160 11030382 . - . F36H1.5 non
WBGene00009493_F36H1.5_hrg-4_protein-coding E001 chrIV:11030160-11030382 1.735 ceh32_T4 pha4_T4 0.091 exon_non
WBGene00009493_F36H1.5_hrg-4_protein-coding E001 chrIV:11030160-11030382 1.902 ceh32_T4 end1_T4 0.054 exon_non
WBGene00009493_F36H1.5_hrg-4_protein-coding E001 chrIV:11030160-11030382 1.544 nhr25_T3 end1_T3 0.064 exon_non
IV RI exon 11030160 11030517 . - . F36H1.5 retained
IV RI intron 11030383 11030427 . - . F36H1.5 intron
IV RI exon 11030428 11030517 . - . F36H1.5 non


>IV:11155251-11155552.+.C08F8.3
GFF LINE IV RI exon 11155251 11155552 . + . C08F8.3 non
IV RI exon 11155251 11155831 . + . C08F8.3 retained
IV RI intron 11155553 11155597 . + . C08F8.3 intron
IV RI exon 11155598 11155831 . + . C08F8.3 non
WBGene00007445_C08F8.3_C08F8.3_protein-coding E005 chrIV:11155598-11155831 1.333 ceh32_T1 nhr25_T1 0.073 exon_non


>IV:11681788-11681854.-.ZK792.4
GFF LINE IV RI exon 11681788 11681854 . - . ZK792.4 non
IV RI exon 11681788 11681904 . - . ZK792.4 retained
IV RI intron 11681855 11681899 . - . ZK792.4 intron
IV RI exon 11681900 11681904 . - . ZK792.4 non


>IV:11803273-11803334.-.H01G02.1
GFF LINE IV RI exon 11803273 11803334 . - . H01G02.1 non
IV RI exon 11803273 11803712 . - . H01G02.1 retained
IV RI intron 11803335 11803399 . - . H01G02.1 intron
IV RI exon 11803400 11803712 . - . H01G02.1 non


>IV:11855998-11856063.-.F38H4.8
GFF LINE IV RI exon 11855998 11856063 . - . F38H4.8 non
IV RI exon 11855998 11856216 . - . F38H4.8 retained
IV RI intron 11856064 11856105 . - . F38H4.8 intron
IV RI exon 11856106 11856216 . - . F38H4.8 non


>IV:11914424-11914760.-.VZK822L.1
GFF LINE IV RI exon 11914424 11914760 . - . VZK822L.1 non
WBGene00001398_VZK822L.1_fat-6_protein-coding E003 chrIV:11914424-11914760 1.060 ceh32_T3 end1_T3 0.072 exon_non
WBGene00001398_VZK822L.1_fat-6_protein-coding E003 chrIV:11914424-11914760 1.174 ceh32_T3 hlh1_T3 0.079 exon_non
IV RI exon 11914424 11917340 . - . VZK822L.1 retained
IV RI intron 11914761 11915058 . - . VZK822L.1 intron
IV RI exon 11915059 11915179 . - . VZK822L.1 non
WBGene00001398_VZK822L.1_fat-6_protein-coding E010 chrIV:11915578-11915621 12.215 end1_T3 ceh32_T3 0.023 exon_retained
IV RI exon 11915059 11917340 . - . VZK822L.1 retained
WBGene00001398_VZK822L.1_fat-6_protein-coding E010 chrIV:11915578-11915621 12.215 end1_T3 ceh32_T3 0.023 exon_non
IV RI exon 11915059 11917340 . - . VZK822L.1 non
IV RI intron 11915180 11915548 . - . VZK822L.1 intron
IV RI exon 11915549 11915577 . - . VZK822L.1 non
WBGene00001398_VZK822L.1_fat-6_protein-coding E010 chrIV:11915578-11915621 12.215 end1_T3 ceh32_T3 0.023 exon_retained
IV RI exon 11915549 11917340 . - . VZK822L.1 retained
WBGene00001398_VZK822L.1_fat-6_protein-coding E010 chrIV:11915578-11915621 12.215 end1_T3 ceh32_T3 0.023 exon_non
IV RI exon 11915549 11917340 . - . VZK822L.1 non
IV RI intron 11915578 11915621 . - . VZK822L.1 intron
WBGene00001398_VZK822L.1_fat-6_protein-coding E010 chrIV:11915578-11915621 12.215 end1_T3 ceh32_T3 0.023 intron_intron
IV RI exon 11915622 11917340 . - . VZK822L.1 non


>IV:11915947-11915955.+.ZK822.9
GFF LINE IV RI exon 11915947 11915955 . + . ZK822.9 non
IV RI exon 11915947 11916126 . + . ZK822.9 retained
IV RI intron 11915956 11916030 . + . ZK822.9 intron
IV RI exon 11916031 11916126 . + . ZK822.9 non


>IV:12038991-12039178.-.T12G3.2
GFF LINE IV RI exon 12038991 12039178 . - . T12G3.2 non
IV RI exon 12038991 12039332 . - . T12G3.2 retained
IV RI intron 12039179 12039193 . - . T12G3.2 intron
IV RI exon 12039194 12039332 . - . T12G3.2 non
IV RI exon 12039390 12039461 . - . T12G3.2 non
IV RI exon 12039390 12039765 . - . T12G3.2 retained
IV RI intron 12039462 12039509 . - . T12G3.2 intron
WBGene00011738_T12G3.2_T12G3.2_protein-coding J018 chrIV:12039462-12039509 1.654 nhr25_T1 pha4_T1 0.060 intron_intron
IV RI exon 12039510 12039765 . - . T12G3.2 non


>IV:12144886-12145100.-.B0001.3
GFF LINE IV RI exon 12144886 12145100 . - . B0001.3 non
IV RI exon 12144886 12145283 . - . B0001.3 retained
IV RI intron 12145101 12145148 . - . B0001.3 intron
WBGene00007088_B0001.3_B0001.3_protein-coding E006 chrIV:12145101-12145148 1.036 cnd1_T4 end1_T4 0.032 intron_intron
IV RI exon 12145149 12145283 . - . B0001.3 non


>IV:124478-124852.-.F29C4.7
GFF LINE IV RI exon 124478 124852 . - . F29C4.7 non
WBGene00017929_F29C4.7_grld-1_protein-coding E006 chrIV:124478-124852 1.114 ceh32_T1 end1_T1 0.000 exon_non
WBGene00017929_F29C4.7_grld-1_protein-coding E006 chrIV:124478-124852 1.142 ceh32_T1 pha4_T1 0.000 exon_non
WBGene00017929_F29C4.7_grld-1_protein-coding E006 chrIV:124478-124852 1.041 ceh32_T2 pha4_T2 0.000 exon_non
IV RI exon 124478 124930 . - . F29C4.7 retained
IV RI intron 124853 124921 . - . F29C4.7 intron
IV RI exon 124922 124930 . - . F29C4.7 non


>IV:13014899-13015001.+.F49E11.1
GFF LINE IV RI exon 13014899 13015001 . + . F49E11.1 non
WBGene00003150_F49E11.1_mbk-2_protein-coding E005 chrIV:13014899-13015001 1.050 end1_T3 cnd1_T3 0.000 exon_non
WBGene00003150_F49E11.1_mbk-2_protein-coding E005 chrIV:13014899-13015001 1.581 nhr25_T0 pha4_T0 0.000 exon_non
WBGene00003150_F49E11.1_mbk-2_protein-coding E005 chrIV:13014899-13015001 1.228 nhr25_T0 cnd1_T0 0.000 exon_non
WBGene00003150_F49E11.1_mbk-2_protein-coding E005 chrIV:13014899-13015001 1.521 nhr25_T0 hlh1_T0 0.000 exon_non
WBGene00003150_F49E11.1_mbk-2_protein-coding E005 chrIV:13014899-13015001 1.577 nhr25_T0 ceh32_T0 0.000 exon_non
WBGene00003150_F49E11.1_mbk-2_protein-coding E005 chrIV:13014899-13015001 1.294 nhr25_T1 hlh1_T1 0.000 exon_non
WBGene00003150_F49E11.1_mbk-2_protein-coding E005 chrIV:13014899-13015001 1.011 pha4_T1 hlh1_T1 0.000 exon_non
IV RI exon 13014899 13015115 . + . F49E11.1 retained
IV RI intron 13015002 13015052 . + . F49E11.1 intron
WBGene00003150_F49E11.1_mbk-2_protein-coding E006 chrIV:13015002-13015052 1.007 end1_T1 hlh1_T1 0.018 intron_intron
WBGene00003150_F49E11.1_mbk-2_protein-coding E006 chrIV:13015002-13015052 1.084 end1_T1 ceh32_T1 0.004 intron_intron
WBGene00003150_F49E11.1_mbk-2_protein-coding J036 chrIV:13015002-13015052 1.084 end1_T2 ceh32_T2 0.000 intron_intron
WBGene00003150_F49E11.1_mbk-2_protein-coding J036 chrIV:13015002-13015052 1.263 end1_T2 cnd1_T2 0.000 intron_intron
WBGene00003150_F49E11.1_mbk-2_protein-coding E006 chrIV:13015002-13015052 1.061 end1_T3 ceh32_T3 0.006 intron_intron
WBGene00003150_F49E11.1_mbk-2_protein-coding E006 chrIV:13015002-13015052 1.073 end1_T3 cnd1_T3 0.000 intron_intron
WBGene00003150_F49E11.1_mbk-2_protein-coding J036 chrIV:13015002-13015052 1.055 end1_T3 ceh32_T3 0.000 intron_intron
WBGene00003150_F49E11.1_mbk-2_protein-coding J036 chrIV:13015002-13015052 1.286 end1_T3 cnd1_T3 0.000 intron_intron
WBGene00003150_F49E11.1_mbk-2_protein-coding J036 chrIV:13015002-13015052 1.001 end1_T4 cnd1_T4 0.001 intron_intron
WBGene00003150_F49E11.1_mbk-2_protein-coding J036 chrIV:13015002-13015052 1.211 end1_T4 ceh32_T4 0.045 intron_intron
WBGene00003150_F49E11.1_mbk-2_protein-coding E006 chrIV:13015002-13015052 1.591 nhr25_T0 pha4_T0 0.000 intron_intron
WBGene00003150_F49E11.1_mbk-2_protein-coding E006 chrIV:13015002-13015052 1.290 nhr25_T0 cnd1_T0 0.000 intron_intron
WBGene00003150_F49E11.1_mbk-2_protein-coding E006 chrIV:13015002-13015052 1.553 nhr25_T0 ceh32_T0 0.000 intron_intron
WBGene00003150_F49E11.1_mbk-2_protein-coding E006 chrIV:13015002-13015052 1.716 nhr25_T0 hlh1_T0 0.000 intron_intron
WBGene00003150_F49E11.1_mbk-2_protein-coding J036 chrIV:13015002-13015052 1.259 nhr25_T0 cnd1_T0 0.002 intron_intron
WBGene00003150_F49E11.1_mbk-2_protein-coding E006 chrIV:13015002-13015052 1.338 nhr25_T1 hlh1_T1 0.000 intron_intron
WBGene00003150_F49E11.1_mbk-2_protein-coding E006 chrIV:13015002-13015052 1.385 nhr25_T1 ceh32_T1 0.000 intron_intron
WBGene00003150_F49E11.1_mbk-2_protein-coding J036 chrIV:13015002-13015052 1.048 nhr25_T1 hlh1_T1 0.000 intron_intron
WBGene00003150_F49E11.1_mbk-2_protein-coding E006 chrIV:13015002-13015052 1.001 nhr25_T2 cnd1_T2 0.000 intron_intron
WBGene00003150_F49E11.1_mbk-2_protein-coding E006 chrIV:13015002-13015052 1.191 nhr25_T2 ceh32_T2 0.000 intron_intron
WBGene00003150_F49E11.1_mbk-2_protein-coding J036 chrIV:13015002-13015052 1.006 nhr25_T2 cnd1_T2 0.000 intron_intron
WBGene00003150_F49E11.1_mbk-2_protein-coding E006 chrIV:13015002-13015052 1.079 pha4_T1 hlh1_T1 0.000 intron_intron
WBGene00003150_F49E11.1_mbk-2_protein-coding E006 chrIV:13015002-13015052 1.103 pha4_T1 ceh32_T1 0.000 intron_intron
WBGene00003150_F49E11.1_mbk-2_protein-coding J036 chrIV:13015002-13015052 1.057 pha4_T2 cnd1_T2 0.015 intron_intron
WBGene00003150_F49E11.1_mbk-2_protein-coding J036 chrIV:13015002-13015052 1.107 pha4_T3 cnd1_T3 0.000 intron_intron
WBGene00003150_F49E11.1_mbk-2_protein-coding J036 chrIV:13015002-13015052 1.250 pha4_T4 cnd1_T4 0.000 intron_intron
WBGene00003150_F49E11.1_mbk-2_protein-coding J036 chrIV:13015002-13015052 1.460 pha4_T4 ceh32_T4 0.001 intron_intron
IV RI exon 13015053 13015115 . + . F49E11.1 non
WBGene00003150_F49E11.1_mbk-2_protein-coding E007 chrIV:13015053-13015115 1.247 end1_T1 ceh32_T1 0.005 exon_non
WBGene00003150_F49E11.1_mbk-2_protein-coding E007 chrIV:13015053-13015115 1.126 end1_T2 ceh32_T2 0.000 exon_non
WBGene00003150_F49E11.1_mbk-2_protein-coding E007 chrIV:13015053-13015115 1.149 end1_T3 cnd1_T3 0.000 exon_non
WBGene00003150_F49E11.1_mbk-2_protein-coding E007 chrIV:13015053-13015115 1.072 end1_T4 ceh32_T4 0.000 exon_non
WBGene00003150_F49E11.1_mbk-2_protein-coding E007 chrIV:13015053-13015115 1.173 nhr25_T0 pha4_T0 0.000 exon_non
WBGene00003150_F49E11.1_mbk-2_protein-coding E007 chrIV:13015053-13015115 1.300 nhr25_T0 cnd1_T0 0.000 exon_non
WBGene00003150_F49E11.1_mbk-2_protein-coding E007 chrIV:13015053-13015115 1.368 nhr25_T0 hlh1_T0 0.000 exon_non
WBGene00003150_F49E11.1_mbk-2_protein-coding E007 chrIV:13015053-13015115 1.587 nhr25_T0 ceh32_T0 0.000 exon_non
WBGene00003150_F49E11.1_mbk-2_protein-coding E007 chrIV:13015053-13015115 1.182 nhr25_T1 hlh1_T1 0.000 exon_non
WBGene00003150_F49E11.1_mbk-2_protein-coding E007 chrIV:13015053-13015115 1.440 nhr25_T1 ceh32_T1 0.000 exon_non
WBGene00003150_F49E11.1_mbk-2_protein-coding E007 chrIV:13015053-13015115 1.196 nhr25_T2 ceh32_T2 0.000 exon_non
WBGene00003150_F49E11.1_mbk-2_protein-coding E007 chrIV:13015053-13015115 1.231 pha4_T1 ceh32_T1 0.000 exon_non
WBGene00003150_F49E11.1_mbk-2_protein-coding E007 chrIV:13015053-13015115 1.092 pha4_T2 ceh32_T2 0.000 exon_non
WBGene00003150_F49E11.1_mbk-2_protein-coding E007 chrIV:13015053-13015115 1.047 pha4_T3 cnd1_T3 0.000 exon_non
WBGene00003150_F49E11.1_mbk-2_protein-coding E007 chrIV:13015053-13015115 1.066 pha4_T4 cnd1_T4 0.000 exon_non
WBGene00003150_F49E11.1_mbk-2_protein-coding E007 chrIV:13015053-13015115 1.181 pha4_T4 ceh32_T4 0.000 exon_non


>IV:13176142-13176193.-.F09E8.7
GFF LINE IV RI exon 13176142 13176193 . - . F09E8.7 non
IV RI exon 13176142 13176621 . - . F09E8.7 retained
IV RI intron 13176194 13176268 . - . F09E8.7 intron
WBGene00002974_F09E8.7_lev-1_protein-coding E006 chrIV:13176194-13176268 1.561 cnd1_T0 hlh1_T0 0.007 intron_intron
IV RI exon 13176269 13176621 . - . F09E8.7 non
WBGene00002974_F09E8.7_lev-1_protein-coding E007 chrIV:13176269-13176621 1.435 end1_T2 tbx37_T2 0.070 exon_non
WBGene00002974_F09E8.7_lev-1_protein-coding E007 chrIV:13176269-13176621 1.198 end1_T2 cnd1_T2 0.072 exon_non
WBGene00002974_F09E8.7_lev-1_protein-coding E007 chrIV:13176269-13176621 12.181 hlh1_T1 ceh32_T1 0.017 exon_non
WBGene00002974_F09E8.7_lev-1_protein-coding E007 chrIV:13176269-13176621 1.226 hlh1_T2 ceh32_T2 0.059 exon_non


>IV:13239826-13239933.-.JC8.3
GFF LINE IV RI exon 13239826 13239933 . - . JC8.3 non
IV RI exon 13239826 13239934 . - . JC8.3 non
WBGene00004424_JC8.3_rpl-12_protein-coding E006 chrIV:13239935-13240024 1.012 cnd1_T3 end1_T3 0.000 exon_retained
IV RI exon 13239826 13240398 . - . JC8.3 retained
IV RI intron 13239934 13240024 . - . JC8.3 intron
IV RI intron 13239934 13240143 . - . JC8.3 intron
IV RI intron 13239935 13240145 . - . JC8.3 intron
IV RI exon 13240025 13240398 . - . JC8.3 non
IV RI exon 13240144 13240398 . - . JC8.3 non
IV RI exon 13240146 13240398 . - . JC8.3 non


>IV:13559394-13559434.-.Y45F10B.13
GFF LINE IV RI exon 13559394 13559434 . - . Y45F10B.13 non
IV RI exon 13559394 13559617 . - . Y45F10B.13 retained
IV RI intron 13559435 13559479 . - . Y45F10B.13 intron
IV RI exon 13559480 13559617 . - . Y45F10B.13 non


>IV:1406567-1406608.+.Y77E11A.14
GFF LINE IV RI exon 1406567 1406608 . + . Y77E11A.14 non
WBGene00022314_Y77E11A.14_Y77E11A.14_protein-coding E003 chrIV:1406573-1406608 1.868 end1_T3 tbx37_T3 0.063 exon_retained
IV RI exon 1406567 1406806 . + . Y77E11A.14 retained
IV RI intron 1406609 1406659 . + . Y77E11A.14 intron
IV RI exon 1406660 1406806 . + . Y77E11A.14 non


>IV:1419424-1419456.-.Y77E11A.7
GFF LINE IV RI exon 1419424 1419456 . - . Y77E11A.7 non
IV RI exon 1419424 1419572 . - . Y77E11A.7 retained
IV RI intron 1419457 1419507 . - . Y77E11A.7 intron
IV RI exon 1419508 1419572 . - . Y77E11A.7 non


>IV:14796689-14797073.-.Y57G11C.12
GFF LINE IV RI exon 14796689 14797073 . - . Y57G11C.12 non
IV RI exon 14796689 14797182 . - . Y57G11C.12 retained
IV RI intron 14797074 14797133 . - . Y57G11C.12 intron
WBGene00013308_Y57G11C.12_nuo-3_protein-coding J022 chrIV:14797074-14797133 1.036 ceh32_T0 pha4_T0 0.007 intron_intron
WBGene00013308_Y57G11C.12_nuo-3_protein-coding J022 chrIV:14797074-14797133 1.546 ceh32_T1 end1_T1 0.000 intron_intron
WBGene00013308_Y57G11C.12_nuo-3_protein-coding J022 chrIV:14797074-14797133 1.795 ceh32_T1 pha4_T1 0.000 intron_intron
WBGene00013308_Y57G11C.12_nuo-3_protein-coding J022 chrIV:14797074-14797133 1.378 ceh32_T2 end1_T2 0.000 intron_intron
WBGene00013308_Y57G11C.12_nuo-3_protein-coding J022 chrIV:14797074-14797133 1.466 ceh32_T2 pha4_T2 0.000 intron_intron
WBGene00013308_Y57G11C.12_nuo-3_protein-coding J022 chrIV:14797074-14797133 1.031 ceh32_T3 end1_T3 0.000 intron_intron
WBGene00013308_Y57G11C.12_nuo-3_protein-coding J022 chrIV:14797074-14797133 1.041 ceh32_T3 pha4_T3 0.000 intron_intron
WBGene00013308_Y57G11C.12_nuo-3_protein-coding J022 chrIV:14797074-14797133 1.144 ceh32_T4 end1_T4 0.000 intron_intron
WBGene00013308_Y57G11C.12_nuo-3_protein-coding J022 chrIV:14797074-14797133 1.247 ceh32_T4 pha4_T4 0.000 intron_intron
WBGene00013308_Y57G11C.12_nuo-3_protein-coding J022 chrIV:14797074-14797133 1.008 cnd1_T0 pha4_T0 0.088 intron_intron
WBGene00013308_Y57G11C.12_nuo-3_protein-coding J022 chrIV:14797074-14797133 1.180 cnd1_T1 pha4_T1 0.023 intron_intron
IV RI exon 14797134 14797182 . - . Y57G11C.12 non
WBGene00013308_Y57G11C.12_nuo-3_protein-coding E009 chrIV:14797134-14797182 1.065 ceh32_T1 end1_T1 0.000 exon_non
WBGene00013308_Y57G11C.12_nuo-3_protein-coding E009 chrIV:14797134-14797182 1.184 ceh32_T1 pha4_T1 0.000 exon_non


>IV:15012521-15012541.-.Y41E3.4
GFF LINE IV RI exon 15012521 15012541 . - . Y41E3.4 non
IV RI exon 15012521 15012625 . - . Y41E3.4 non
IV RI exon 15012521 15012856 . - . Y41E3.4 retained
IV RI intron 15012542 15012610 . - . Y41E3.4 intron
IV RI exon 15012611 15012856 . - . Y41E3.4 non
IV RI intron 15012626 15012844 . - . Y41E3.4 intron
IV RI exon 15012845 15012856 . - . Y41E3.4 non


>IV:15129662-15130489.-.M199.5
GFF LINE IV RI exon 15129662 15130489 . - . M199.5 non
IV RI exon 15129662 15131581 . - . M199.5 retained
IV RI intron 15130490 15130777 . - . M199.5 intron
IV RI exon 15130778 15131581 . - . M199.5 non


>IV:1546966-1546993.-.C34H4.5
GFF LINE IV RI exon 1546966 1546993 . - . C34H4.5 non
IV RI exon 1546966 1547192 . - . C34H4.5 retained
IV RI intron 1546994 1547076 . - . C34H4.5 intron
IV RI exon 1547077 1547192 . - . C34H4.5 non


>IV:1595415-1595511.-.Y41D4B.19
GFF LINE IV RI exon 1595415 1595511 . - . Y41D4B.19 non
IV RI exon 1595415 1595824 . - . Y41D4B.19 retained
IV RI intron 1595512 1595570 . - . Y41D4B.19 intron
IV RI exon 1595571 1595824 . - . Y41D4B.19 non


>IV:17435807-17435974.-.C06A12.4
GFF LINE IV RI exon 17435807 17435974 . - . C06A12.4 non
IV RI exon 17435807 17436094 . - . C06A12.4 retained
IV RI intron 17435975 17436025 . - . C06A12.4 intron
IV RI exon 17436026 17436094 . - . C06A12.4 non


>IV:2611236-2611258.+.Y69A2AR.32
GFF LINE IV RI exon 2611236 2611258 . + . Y69A2AR.32 non
IV RI exon 2611236 2611424 . + . Y69A2AR.32 retained
IV RI intron 2611259 2611279 . + . Y69A2AR.32 intron
IV RI exon 2611280 2611424 . + . Y69A2AR.32 non


>IV:2643361-2643445.+.Y69A2AR.2
GFF LINE IV RI exon 2643361 2643445 . + . Y69A2AR.2 non
IV RI exon 2643361 2643573 . + . Y69A2AR.2 retained
IV RI intron 2643446 2643503 . + . Y69A2AR.2 intron
IV RI exon 2643504 2643573 . + . Y69A2AR.2 non


>IV:3336546-3336640.-.F42A6.6
GFF LINE IV RI exon 3336546 3336640 . - . F42A6.6 non
IV RI exon 3336546 3336854 . - . F42A6.6 retained
IV RI intron 3336641 3336688 . - . F42A6.6 intron
IV RI exon 3336689 3336854 . - . F42A6.6 non


>IV:357352-357495.+.F18F11.3
GFF LINE IV RI exon 357352 357495 . + . F18F11.3 non
WBGene00017576_F18F11.3_cdh-8_protein-coding E023 chrIV:357352-357495 1.026 ceh32_T1 pha4_T1 0.055 exon_non
IV RI exon 357352 357629 . + . F18F11.3 retained
IV RI intron 357496 357540 . + . F18F11.3 intron
WBGene00017576_F18F11.3_cdh-8_protein-coding J054 chrIV:357496-357540 1.310 tbx37_T3 nhr25_T3 0.060 intron_intron
IV RI exon 357541 357629 . + . F18F11.3 non


>IV:3578626-3578737.+.Y37E11B.2
GFF LINE IV RI exon 3578626 3578737 . + . Y37E11B.2 non
IV RI exon 3578626 3578960 . + . Y37E11B.2 retained
IV RI intron 3578738 3578785 . + . Y37E11B.2 intron
IV RI exon 3578786 3578960 . + . Y37E11B.2 non


>IV:3604968-3605060.-.Y37E11B.10
GFF LINE IV RI exon 3604968 3605060 . - . Y37E11B.10 non
IV RI exon 3604968 3605200 . - . Y37E11B.10 retained
IV RI intron 3605061 3605102 . - . Y37E11B.10 intron
IV RI exon 3605103 3605200 . - . Y37E11B.10 non


>IV:3802880-3803028.-.M02B7.4
GFF LINE IV RI exon 3802880 3803028 . - . M02B7.4 non
IV RI exon 3802880 3803202 . - . M02B7.4 retained
IV RI intron 3803029 3803070 . - . M02B7.4 intron
IV RI exon 3803071 3803202 . - . M02B7.4 non


>IV:4016492-4016568.-.W02C12.3
GFF LINE IV RI exon 4016492 4016568 . - . W02C12.3 non
IV RI exon 4016492 4016784 . - . W02C12.3 retained
IV RI intron 4016569 4016633 . - . W02C12.3 intron
IV RI exon 4016634 4016784 . - . W02C12.3 non


>IV:430513-430608.-.Y66H1A.6
GFF LINE IV RI exon 430513 430608 . - . Y66H1A.6 non
IV RI exon 430513 430872 . - . Y66H1A.6 retained
IV RI intron 430609 430650 . - . Y66H1A.6 intron
IV RI exon 430651 430872 . - . Y66H1A.6 non


>IV:4337786-4337924.+.W03B1.7
GFF LINE IV RI exon 4337786 4337924 . + . W03B1.7 non
IV RI exon 4337786 4338050 . + . W03B1.7 retained
IV RI intron 4337925 4337963 . + . W03B1.7 intron
IV RI exon 4337964 4338050 . + . W03B1.7 non


>IV:4389399-4389640.-.Y24D9A.4
GFF LINE IV RI exon 4389399 4389640 . - . Y24D9A.4 non
IV RI exon 4389399 4389750 . - . Y24D9A.4 retained
IV RI intron 4389641 4389700 . - . Y24D9A.4 intron
IV RI exon 4389701 4389750 . - . Y24D9A.4 non


>IV:4431042-4431639.+.R08C7.5
GFF LINE IV RI exon 4431042 4431639 . + . R08C7.5 non
IV RI exon 4431042 4431792 . + . R08C7.5 retained
IV RI intron 4431640 4431684 . + . R08C7.5 intron
IV RI exon 4431685 4431792 . + . R08C7.5 non


>IV:4661357-4661395.+.F29B9.2
GFF LINE IV RI exon 4661357 4661395 . + . F29B9.2 non
WBGene00017920_F29B9.2_jmjd-1.2_protein-coding E005 chrIV:4661357-4661395 1.326 end1_T1 ceh32_T1 0.016 exon_non
WBGene00017920_F29B9.2_jmjd-1.2_protein-coding E005 chrIV:4661357-4661395 1.186 end1_T2 ceh32_T2 0.000 exon_non
WBGene00017920_F29B9.2_jmjd-1.2_protein-coding E005 chrIV:4661357-4661395 1.139 end1_T4 ceh32_T4 0.000 exon_non
WBGene00017920_F29B9.2_jmjd-1.2_protein-coding E005 chrIV:4661357-4661395 1.162 hlh1_T1 ceh32_T1 0.001 exon_non
WBGene00017920_F29B9.2_jmjd-1.2_protein-coding E005 chrIV:4661357-4661395 1.193 nhr25_T1 ceh32_T1 0.001 exon_non
WBGene00017920_F29B9.2_jmjd-1.2_protein-coding E005 chrIV:4661357-4661395 1.244 pha4_T1 ceh32_T1 0.003 exon_non
IV RI exon 4661357 4661641 . + . F29B9.2 retained
IV RI intron 4661396 4661452 . + . F29B9.2 intron
WBGene00017920_F29B9.2_jmjd-1.2_protein-coding J018 chrIV:4661396-4661452 1.072 end1_T1 ceh32_T1 0.014 intron_intron
WBGene00017920_F29B9.2_jmjd-1.2_protein-coding J018 chrIV:4661396-4661452 1.075 end1_T2 ceh32_T2 0.005 intron_intron
WBGene00017920_F29B9.2_jmjd-1.2_protein-coding J018 chrIV:4661396-4661452 1.169 end1_T4 ceh32_T4 0.005 intron_intron
WBGene00017920_F29B9.2_jmjd-1.2_protein-coding E006 chrIV:4661396-4661452 1.070 nhr25_T1 ceh32_T1 0.096 intron_intron
WBGene00017920_F29B9.2_jmjd-1.2_protein-coding J018 chrIV:4661396-4661452 1.005 pha4_T3 nhr25_T3 0.035 intron_intron
IV RI exon 4661453 4661641 . + . F29B9.2 non


>IV:4801733-4802118.+.R11.3
GFF LINE IV RI exon 4801733 4802118 . + . R11.3 non


>IV:4801733-4802118.-.R11E3.7
GFF LINE IV RI exon 4801733 4802118 . - . R11E3.7 non


>IV:4801733-4802592.+.R11.3
GFF LINE IV RI exon 4801733 4802592 . + . R11.3 retained


>IV:4801733-4802592.-.R11E3.7
GFF LINE IV RI exon 4801733 4802592 . - . R11E3.7 retained

IV RI intron 4802119 4802164 . + . R11.3 intron

IV RI intron 4802119 4802164 . - . R11E3.7 intron


>IV:4802165-4802592.+.R11.3
GFF LINE IV RI exon 4802165 4802592 . + . R11.3 non


>IV:4802165-4802592.-.R11E3.7
GFF LINE IV RI exon 4802165 4802592 . - . R11E3.7 non


>IV:5045152-5045284.-.C09B9.8
GFF LINE IV RI exon 5045152 5045284 . - . C09B9.8 non
IV RI exon 5045152 5045396 . - . C09B9.8 retained
IV RI intron 5045285 5045332 . - . C09B9.8 intron
IV RI exon 5045333 5045396 . - . C09B9.8 non


>IV:5373667-5373860.+.F41H10.3
GFF LINE IV RI exon 5373667 5373860 . + . F41H10.3 non
IV RI exon 5373667 5374147 . + . F41H10.3 retained
IV RI intron 5373861 5373910 . + . F41H10.3 intron
IV RI exon 5373911 5374147 . + . F41H10.3 non


>IV:5660256-5660287.-.T19E7.2
GFF LINE IV RI exon 5660256 5660287 . - . T19E7.2 non
WBGene00004804_T19E7.2_skn-1_protein-coding E014 chrIV:5660256-5660287 1.093 ceh32_T3 end1_T3 0.021 exon_non
WBGene00004804_T19E7.2_skn-1_protein-coding E014 chrIV:5660256-5660287 1.258 cnd1_T0 end1_T0 0.000 exon_non
WBGene00004804_T19E7.2_skn-1_protein-coding E014 chrIV:5660256-5660287 1.353 cnd1_T3 end1_T3 0.000 exon_non
WBGene00004804_T19E7.2_skn-1_protein-coding E014 chrIV:5660256-5660287 1.111 cnd1_T4 end1_T4 0.000 exon_non
WBGene00004804_T19E7.2_skn-1_protein-coding E014 chrIV:5660256-5660287 1.122 tbx37_T0 end1_T0 0.000 exon_non
WBGene00004804_T19E7.2_skn-1_protein-coding E014 chrIV:5660256-5660287 1.255 tbx37_T3 end1_T3 0.000 exon_non
WBGene00004804_T19E7.2_skn-1_protein-coding E014 chrIV:5660256-5660287 1.015 tbx37_T4 end1_T4 0.000 exon_non
IV RI exon 5660256 5660523 . - . T19E7.2 retained
IV RI intron 5660288 5660332 . - . T19E7.2 intron
WBGene00004804_T19E7.2_skn-1_protein-coding E015 chrIV:5660288-5660332 1.393 ceh32_T0 end1_T0 0.000 intron_intron
WBGene00004804_T19E7.2_skn-1_protein-coding E015 chrIV:5660288-5660332 1.592 ceh32_T1 end1_T1 0.000 intron_intron
WBGene00004804_T19E7.2_skn-1_protein-coding E015 chrIV:5660288-5660332 1.148 ceh32_T2 nhr25_T2 0.000 intron_intron
WBGene00004804_T19E7.2_skn-1_protein-coding E015 chrIV:5660288-5660332 1.256 ceh32_T2 pha4_T2 0.000 intron_intron
WBGene00004804_T19E7.2_skn-1_protein-coding E015 chrIV:5660288-5660332 1.609 ceh32_T2 end1_T2 0.000 intron_intron
WBGene00004804_T19E7.2_skn-1_protein-coding E015 chrIV:5660288-5660332 1.757 ceh32_T3 end1_T3 0.000 intron_intron
WBGene00004804_T19E7.2_skn-1_protein-coding E015 chrIV:5660288-5660332 1.332 ceh32_T4 pha4_T4 0.000 intron_intron
WBGene00004804_T19E7.2_skn-1_protein-coding E015 chrIV:5660288-5660332 1.698 ceh32_T4 end1_T4 0.000 intron_intron
WBGene00004804_T19E7.2_skn-1_protein-coding E015 chrIV:5660288-5660332 1.503 cnd1_T0 end1_T0 0.000 intron_intron
WBGene00004804_T19E7.2_skn-1_protein-coding E015 chrIV:5660288-5660332 1.377 cnd1_T1 end1_T1 0.000 intron_intron
WBGene00004804_T19E7.2_skn-1_protein-coding E015 chrIV:5660288-5660332 1.293 cnd1_T2 end1_T2 0.000 intron_intron
WBGene00004804_T19E7.2_skn-1_protein-coding E015 chrIV:5660288-5660332 1.471 cnd1_T3 end1_T3 0.000 intron_intron
WBGene00004804_T19E7.2_skn-1_protein-coding E015 chrIV:5660288-5660332 1.043 cnd1_T4 pha4_T4 0.000 intron_intron
WBGene00004804_T19E7.2_skn-1_protein-coding E015 chrIV:5660288-5660332 1.411 cnd1_T4 end1_T4 0.000 intron_intron
WBGene00004804_T19E7.2_skn-1_protein-coding E015 chrIV:5660288-5660332 1.017 hlh1_T3 end1_T3 0.056 intron_intron
WBGene00004804_T19E7.2_skn-1_protein-coding E015 chrIV:5660288-5660332 1.305 tbx37_T0 end1_T0 0.000 intron_intron
WBGene00004804_T19E7.2_skn-1_protein-coding E015 chrIV:5660288-5660332 1.205 tbx37_T1 end1_T1 0.000 intron_intron
WBGene00004804_T19E7.2_skn-1_protein-coding E015 chrIV:5660288-5660332 1.036 tbx37_T2 end1_T2 0.000 intron_intron
WBGene00004804_T19E7.2_skn-1_protein-coding E015 chrIV:5660288-5660332 1.412 tbx37_T3 end1_T3 0.000 intron_intron
WBGene00004804_T19E7.2_skn-1_protein-coding E015 chrIV:5660288-5660332 1.249 tbx37_T4 end1_T4 0.000 intron_intron
IV RI exon 5660333 5660523 . - . T19E7.2 non
WBGene00004804_T19E7.2_skn-1_protein-coding E016 chrIV:5660333-5660523 1.525 ceh32_T0 end1_T0 0.000 exon_non
WBGene00004804_T19E7.2_skn-1_protein-coding E016 chrIV:5660333-5660523 1.054 ceh32_T1 hlh1_T1 0.002 exon_non
WBGene00004804_T19E7.2_skn-1_protein-coding E016 chrIV:5660333-5660523 1.147 ceh32_T1 pha4_T1 0.000 exon_non
WBGene00004804_T19E7.2_skn-1_protein-coding E016 chrIV:5660333-5660523 1.761 ceh32_T1 end1_T1 0.000 exon_non
WBGene00004804_T19E7.2_skn-1_protein-coding E016 chrIV:5660333-5660523 1.053 ceh32_T2 nhr25_T2 0.000 exon_non
WBGene00004804_T19E7.2_skn-1_protein-coding E016 chrIV:5660333-5660523 1.285 ceh32_T2 pha4_T2 0.000 exon_non
WBGene00004804_T19E7.2_skn-1_protein-coding E016 chrIV:5660333-5660523 1.857 ceh32_T2 end1_T2 0.000 exon_non
WBGene00004804_T19E7.2_skn-1_protein-coding E016 chrIV:5660333-5660523 1.064 ceh32_T3 pha4_T3 0.003 exon_non
WBGene00004804_T19E7.2_skn-1_protein-coding E016 chrIV:5660333-5660523 1.732 ceh32_T3 end1_T3 0.000 exon_non
WBGene00004804_T19E7.2_skn-1_protein-coding E016 chrIV:5660333-5660523 1.407 ceh32_T4 pha4_T4 0.000 exon_non
WBGene00004804_T19E7.2_skn-1_protein-coding E016 chrIV:5660333-5660523 1.865 ceh32_T4 end1_T4 0.000 exon_non
WBGene00004804_T19E7.2_skn-1_protein-coding E016 chrIV:5660333-5660523 1.611 cnd1_T0 end1_T0 0.002 exon_non
WBGene00004804_T19E7.2_skn-1_protein-coding E016 chrIV:5660333-5660523 1.328 cnd1_T1 end1_T1 0.001 exon_non
WBGene00004804_T19E7.2_skn-1_protein-coding E016 chrIV:5660333-5660523 1.444 cnd1_T2 end1_T2 0.000 exon_non
WBGene00004804_T19E7.2_skn-1_protein-coding E016 chrIV:5660333-5660523 1.179 cnd1_T3 end1_T3 0.000 exon_non
WBGene00004804_T19E7.2_skn-1_protein-coding E016 chrIV:5660333-5660523 1.007 cnd1_T4 pha4_T4 0.000 exon_non
WBGene00004804_T19E7.2_skn-1_protein-coding E016 chrIV:5660333-5660523 1.462 cnd1_T4 end1_T4 0.000 exon_non
WBGene00004804_T19E7.2_skn-1_protein-coding E016 chrIV:5660333-5660523 1.043 hlh1_T4 end1_T4 0.044 exon_non
WBGene00004804_T19E7.2_skn-1_protein-coding E016 chrIV:5660333-5660523 1.020 nhr25_T4 end1_T4 0.000 exon_non
WBGene00004804_T19E7.2_skn-1_protein-coding E016 chrIV:5660333-5660523 1.381 tbx37_T0 end1_T0 0.000 exon_non
WBGene00004804_T19E7.2_skn-1_protein-coding E016 chrIV:5660333-5660523 1.179 tbx37_T1 end1_T1 0.000 exon_non
WBGene00004804_T19E7.2_skn-1_protein-coding E016 chrIV:5660333-5660523 1.058 tbx37_T2 end1_T2 0.000 exon_non
WBGene00004804_T19E7.2_skn-1_protein-coding E016 chrIV:5660333-5660523 1.232 tbx37_T3 end1_T3 0.000 exon_non
WBGene00004804_T19E7.2_skn-1_protein-coding E016 chrIV:5660333-5660523 1.241 tbx37_T4 end1_T4 0.001 exon_non


>IV:5749330-5749397.-.C45E5.6
GFF LINE IV RI exon 5749330 5749397 . - . C45E5.6 non
WBGene00003636_C45E5.6_nhr-46_protein-coding E007 chrIV:5749398-5749472 1.009 ceh32_T1 pha4_T1 0.000 exon_non
WBGene00003636_C45E5.6_nhr-46_protein-coding E007 chrIV:5749398-5749472 1.014 ceh32_T1 end1_T1 0.000 exon_non
WBGene00003636_C45E5.6_nhr-46_protein-coding E007 chrIV:5749398-5749472 1.018 ceh32_T4 pha4_T4 0.000 exon_non
WBGene00003636_C45E5.6_nhr-46_protein-coding E007 chrIV:5749398-5749472 1.058 ceh32_T4 end1_T4 0.000 exon_non
IV RI exon 5749330 5749483 . - . C45E5.6 non
WBGene00003636_C45E5.6_nhr-46_protein-coding E007 chrIV:5749398-5749472 1.009 ceh32_T1 pha4_T1 0.000 exon_retained
WBGene00003636_C45E5.6_nhr-46_protein-coding E007 chrIV:5749398-5749472 1.014 ceh32_T1 end1_T1 0.000 exon_retained
WBGene00003636_C45E5.6_nhr-46_protein-coding E007 chrIV:5749398-5749472 1.018 ceh32_T4 pha4_T4 0.000 exon_retained
WBGene00003636_C45E5.6_nhr-46_protein-coding E007 chrIV:5749398-5749472 1.058 ceh32_T4 end1_T4 0.000 exon_retained
IV RI exon 5749330 5749890 . - . C45E5.6 retained
IV RI intron 5749398 5749745 . - . C45E5.6 intron
IV RI intron 5749484 5749608 . - . C45E5.6 intron
IV RI exon 5749609 5749890 . - . C45E5.6 non
WBGene00003636_C45E5.6_nhr-46_protein-coding E014 chrIV:5749885-5749889 1.020 end1_T0 hlh1_T0 0.017 exon_non
WBGene00003636_C45E5.6_nhr-46_protein-coding E014 chrIV:5749885-5749889 1.099 pha4_T2 ceh32_T2 0.053 exon_non
WBGene00003636_C45E5.6_nhr-46_protein-coding E014 chrIV:5749885-5749889 1.313 pha4_T0 hlh1_T0 0.000 exon_non
IV RI exon 5749746 5749890 . - . C45E5.6 non


>IV:6120673-6120759.+.M03D4.1
GFF LINE IV RI exon 6120673 6120759 . + . M03D4.1 non
IV RI exon 6120673 6121097 . + . M03D4.1 retained
IV RI intron 6120760 6120899 . + . M03D4.1 intron
WBGene00006974_M03D4.1_zen-4_protein-coding J024 chrIV:6120760-6120899 13.800 ceh32_T0 nhr25_T0 0.000 intron_intron
WBGene00006974_M03D4.1_zen-4_protein-coding J024 chrIV:6120760-6120899 1.061 end1_T0 tbx37_T0 0.000 intron_intron
WBGene00006974_M03D4.1_zen-4_protein-coding J024 chrIV:6120760-6120899 13.685 end1_T0 nhr25_T0 0.000 intron_intron
WBGene00006974_M03D4.1_zen-4_protein-coding J024 chrIV:6120760-6120899 2.169 end1_T0 cnd1_T0 0.000 intron_intron
WBGene00006974_M03D4.1_zen-4_protein-coding J024 chrIV:6120760-6120899 1.597 end1_T1 hlh1_T1 0.096 intron_intron
WBGene00006974_M03D4.1_zen-4_protein-coding J024 chrIV:6120760-6120899 2.220 end1_T1 nhr25_T1 0.079 intron_intron
WBGene00006974_M03D4.1_zen-4_protein-coding J024 chrIV:6120760-6120899 1.382 end1_T2 pha4_T2 0.000 intron_intron
WBGene00006974_M03D4.1_zen-4_protein-coding J024 chrIV:6120760-6120899 1.693 end1_T2 nhr25_T2 0.000 intron_intron
WBGene00006974_M03D4.1_zen-4_protein-coding J024 chrIV:6120760-6120899 1.737 end1_T2 hlh1_T2 0.000 intron_intron
WBGene00006974_M03D4.1_zen-4_protein-coding J024 chrIV:6120760-6120899 2.095 end1_T2 tbx37_T2 0.000 intron_intron
WBGene00006974_M03D4.1_zen-4_protein-coding J024 chrIV:6120760-6120899 1.808 end1_T2 ceh32_T2 0.000 intron_intron
WBGene00006974_M03D4.1_zen-4_protein-coding J024 chrIV:6120760-6120899 2.008 end1_T2 cnd1_T2 0.000 intron_intron
WBGene00006974_M03D4.1_zen-4_protein-coding J024 chrIV:6120760-6120899 1.371 end1_T3 nhr25_T3 0.010 intron_intron
WBGene00006974_M03D4.1_zen-4_protein-coding J024 chrIV:6120760-6120899 2.093 end1_T3 hlh1_T3 0.000 intron_intron
WBGene00006974_M03D4.1_zen-4_protein-coding J024 chrIV:6120760-6120899 2.126 end1_T3 pha4_T3 0.000 intron_intron
WBGene00006974_M03D4.1_zen-4_protein-coding J024 chrIV:6120760-6120899 2.704 end1_T3 tbx37_T3 0.000 intron_intron
WBGene00006974_M03D4.1_zen-4_protein-coding J024 chrIV:6120760-6120899 1.845 end1_T3 ceh32_T3 0.000 intron_intron
WBGene00006974_M03D4.1_zen-4_protein-coding J024 chrIV:6120760-6120899 2.841 end1_T3 cnd1_T3 0.000 intron_intron
WBGene00006974_M03D4.1_zen-4_protein-coding J024 chrIV:6120760-6120899 1.222 end1_T4 pha4_T4 0.017 intron_intron
WBGene00006974_M03D4.1_zen-4_protein-coding J024 chrIV:6120760-6120899 2.551 end1_T4 tbx37_T4 0.000 intron_intron
WBGene00006974_M03D4.1_zen-4_protein-coding J024 chrIV:6120760-6120899 12.950 end1_T4 ceh32_T4 0.001 intron_intron
WBGene00006974_M03D4.1_zen-4_protein-coding J024 chrIV:6120760-6120899 2.665 end1_T4 cnd1_T4 0.000 intron_intron
WBGene00006974_M03D4.1_zen-4_protein-coding J024 chrIV:6120760-6120899 13.696 pha4_T0 nhr25_T0 0.000 intron_intron
WBGene00006974_M03D4.1_zen-4_protein-coding J024 chrIV:6120760-6120899 1.666 pha4_T0 cnd1_T0 0.000 intron_intron
WBGene00006974_M03D4.1_zen-4_protein-coding J024 chrIV:6120760-6120899 12.907 tbx37_T0 nhr25_T0 0.001 intron_intron
IV RI exon 6120900 6121097 . + . M03D4.1 non
WBGene00006974_M03D4.1_zen-4_protein-coding E011 chrIV:6120900-6121097 1.002 ceh32_T0 nhr25_T0 0.000 exon_non
WBGene00006974_M03D4.1_zen-4_protein-coding E011 chrIV:6120900-6121097 1.272 end1_T0 tbx37_T0 0.000 exon_non
WBGene00006974_M03D4.1_zen-4_protein-coding E011 chrIV:6120900-6121097 1.362 end1_T0 hlh1_T0 0.000 exon_non
WBGene00006974_M03D4.1_zen-4_protein-coding E011 chrIV:6120900-6121097 1.629 end1_T0 nhr25_T0 0.000 exon_non
WBGene00006974_M03D4.1_zen-4_protein-coding E011 chrIV:6120900-6121097 1.651 end1_T0 cnd1_T0 0.000 exon_non
WBGene00006974_M03D4.1_zen-4_protein-coding E011 chrIV:6120900-6121097 1.438 end1_T1 tbx37_T1 0.000 exon_non
WBGene00006974_M03D4.1_zen-4_protein-coding E011 chrIV:6120900-6121097 1.467 end1_T1 hlh1_T1 0.000 exon_non
WBGene00006974_M03D4.1_zen-4_protein-coding E011 chrIV:6120900-6121097 1.599 end1_T1 nhr25_T1 0.000 exon_non
WBGene00006974_M03D4.1_zen-4_protein-coding E011 chrIV:6120900-6121097 1.333 end1_T1 ceh32_T1 0.002 exon_non
WBGene00006974_M03D4.1_zen-4_protein-coding E011 chrIV:6120900-6121097 1.751 end1_T1 cnd1_T1 0.000 exon_non
WBGene00006974_M03D4.1_zen-4_protein-coding E011 chrIV:6120900-6121097 1.511 end1_T2 pha4_T2 0.000 exon_non
WBGene00006974_M03D4.1_zen-4_protein-coding E011 chrIV:6120900-6121097 1.918 end1_T2 hlh1_T2 0.000 exon_non
WBGene00006974_M03D4.1_zen-4_protein-coding E011 chrIV:6120900-6121097 1.919 end1_T2 tbx37_T2 0.000 exon_non
WBGene00006974_M03D4.1_zen-4_protein-coding E011 chrIV:6120900-6121097 1.966 end1_T2 nhr25_T2 0.000 exon_non
WBGene00006974_M03D4.1_zen-4_protein-coding E011 chrIV:6120900-6121097 1.676 end1_T2 ceh32_T2 0.000 exon_non
WBGene00006974_M03D4.1_zen-4_protein-coding E011 chrIV:6120900-6121097 1.866 end1_T2 cnd1_T2 0.000 exon_non
WBGene00006974_M03D4.1_zen-4_protein-coding E011 chrIV:6120900-6121097 1.931 end1_T3 pha4_T3 0.000 exon_non
WBGene00006974_M03D4.1_zen-4_protein-coding E011 chrIV:6120900-6121097 2.216 end1_T3 nhr25_T3 0.000 exon_non
WBGene00006974_M03D4.1_zen-4_protein-coding E011 chrIV:6120900-6121097 2.218 end1_T3 hlh1_T3 0.000 exon_non
WBGene00006974_M03D4.1_zen-4_protein-coding E011 chrIV:6120900-6121097 2.424 end1_T3 tbx37_T3 0.000 exon_non
WBGene00006974_M03D4.1_zen-4_protein-coding E011 chrIV:6120900-6121097 2.067 end1_T3 ceh32_T3 0.000 exon_non
WBGene00006974_M03D4.1_zen-4_protein-coding E011 chrIV:6120900-6121097 2.544 end1_T3 cnd1_T3 0.000 exon_non
WBGene00006974_M03D4.1_zen-4_protein-coding E011 chrIV:6120900-6121097 1.305 end1_T4 hlh1_T4 0.000 exon_non
WBGene00006974_M03D4.1_zen-4_protein-coding E011 chrIV:6120900-6121097 1.459 end1_T4 pha4_T4 0.000 exon_non
WBGene00006974_M03D4.1_zen-4_protein-coding E011 chrIV:6120900-6121097 1.988 end1_T4 tbx37_T4 0.000 exon_non
WBGene00006974_M03D4.1_zen-4_protein-coding E011 chrIV:6120900-6121097 2.111 end1_T4 ceh32_T4 0.000 exon_non
WBGene00006974_M03D4.1_zen-4_protein-coding E011 chrIV:6120900-6121097 2.160 end1_T4 cnd1_T4 0.001 exon_non
WBGene00006974_M03D4.1_zen-4_protein-coding E011 chrIV:6120900-6121097 1.106 nhr25_T4 ceh32_T4 0.006 exon_non


>IV:6240735-6241165.+.F58F9.9
GFF LINE IV RI exon 6240735 6241165 . + . F58F9.9 non
IV RI exon 6240735 6241389 . + . F58F9.9 retained
IV RI intron 6241166 6241216 . + . F58F9.9 intron
IV RI exon 6241217 6241389 . + . F58F9.9 non


>IV:6332418-6332597.+.Y73B6BL.5
GFF LINE IV RI exon 6332418 6332597 . + . Y73B6BL.5 non
IV RI exon 6332418 6333208 . + . Y73B6BL.5 retained
IV RI intron 6332598 6332945 . + . Y73B6BL.5 intron
WBGene00004783_Y73B6BL.5_seu-1_protein-coding J028 chrIV:6332598-6332945 1.102 ceh32_T1 nhr25_T1 0.000 intron_intron
WBGene00004783_Y73B6BL.5_seu-1_protein-coding J028 chrIV:6332598-6332945 1.052 ceh32_T4 nhr25_T4 0.000 intron_intron
IV RI exon 6332946 6333208 . + . Y73B6BL.5 non


>IV:7557826-7558322.+.F49E8.1
GFF LINE IV RI exon 7557826 7558322 . + . F49E8.1 non
IV RI exon 7557826 7558528 . + . F49E8.1 retained
IV RI intron 7558323 7558376 . + . F49E8.1 intron
WBGene00018635_F49E8.1_nprl-2_protein-coding J016 chrIV:7558323-7558376 1.004 end1_T4 ceh32_T4 0.070 intron_intron
IV RI exon 7558377 7558528 . + . F49E8.1 non


>IV:7572598-7572719.+.F32E10.3
GFF LINE IV RI exon 7572598 7572719 . + . F32E10.3 non
WBGene00017991_F32E10.3_clec-180_protein-coding E011 chrIV:7572598-7572719 1.112 end1_T3 ceh32_T3 0.007 exon_non
IV RI exon 7572598 7573778 . + . F32E10.3 retained
IV RI intron 7572720 7572779 . + . F32E10.3 intron
IV RI exon 7572780 7573778 . + . F32E10.3 non


>IV:7968509-7968604.+.F57H12.5
GFF LINE IV RI exon 7968509 7968604 . + . F57H12.5 non
IV RI exon 7968509 7968961 . + . F57H12.5 retained
IV RI intron 7968605 7968673 . + . F57H12.5 intron
IV RI exon 7968674 7968961 . + . F57H12.5 non


>IV:8759536-8760132.-.F20C5.2
GFF LINE IV RI exon 8759536 8760132 . - . F20C5.2 non
IV RI exon 8759536 8760496 . - . F20C5.2 retained
IV RI intron 8760133 8760174 . - . F20C5.2 intron
IV RI exon 8760175 8760496 . - . F20C5.2 non


>IV:8929816-8930048.+.D1046.1
GFF LINE IV RI exon 8929816 8930048 . + . D1046.1 non
WBGene00008362_D1046.1_cfim-2_protein-coding E030 chrIV:8929816-8930048 1.092 end1_T1 tbx37_T1 0.000 exon_non
WBGene00008362_D1046.1_cfim-2_protein-coding E030 chrIV:8929816-8930048 1.154 end1_T4 tbx37_T4 0.000 exon_non
WBGene00008362_D1046.1_cfim-2_protein-coding E030 chrIV:8929816-8930048 1.035 nhr25_T1 tbx37_T1 0.000 exon_non
WBGene00008362_D1046.1_cfim-2_protein-coding E030 chrIV:8929816-8930048 1.068 nhr25_T4 tbx37_T4 0.000 exon_non
IV RI exon 8929816 8930345 . + . D1046.1 retained
IV RI intron 8930049 8930215 . + . D1046.1 intron
WBGene00008362_D1046.1_cfim-2_protein-coding E031 chrIV:8930049-8930215 1.054 ceh32_T2 nhr25_T2 0.001 intron_intron
WBGene00008362_D1046.1_cfim-2_protein-coding E031 chrIV:8930049-8930215 1.013 ceh32_T4 hlh1_T4 0.032 intron_intron
WBGene00008362_D1046.1_cfim-2_protein-coding E031 chrIV:8930049-8930215 1.136 end1_T4 tbx37_T4 0.029 intron_intron
IV RI exon 8930216 8930345 . + . D1046.1 non


>IV:911742-912255.+.F58H7.7
GFF LINE IV RI exon 911742 912255 . + . F58H7.7 non
IV RI exon 911742 912510 . + . F58H7.7 retained
IV RI intron 912256 912361 . + . F58H7.7 intron
IV RI exon 912362 912510 . + . F58H7.7 non


>IV:9119754-9119826.+.C01F6.6
GFF LINE IV RI exon 9119754 9119826 . + . C01F6.6 non
WBGene00006438_C01F6.6_nrfl-1_protein-coding E005 chrIV:9119754-9119826 1.019 ceh32_T4 pha4_T4 0.000 exon_non
WBGene00006438_C01F6.6_nrfl-1_protein-coding E005 chrIV:9119754-9119826 2.538 end1_T0 pha4_T0 0.000 exon_non
WBGene00006438_C01F6.6_nrfl-1_protein-coding E005 chrIV:9119754-9119826 2.551 end1_T0 tbx37_T0 0.000 exon_non
WBGene00006438_C01F6.6_nrfl-1_protein-coding E005 chrIV:9119754-9119826 3.273 end1_T0 nhr25_T0 0.000 exon_non
WBGene00006438_C01F6.6_nrfl-1_protein-coding E005 chrIV:9119754-9119826 3.072 end1_T0 ceh32_T0 0.000 exon_non
WBGene00006438_C01F6.6_nrfl-1_protein-coding E005 chrIV:9119754-9119826 3.159 end1_T0 cnd1_T0 0.000 exon_non
WBGene00006438_C01F6.6_nrfl-1_protein-coding E005 chrIV:9119754-9119826 2.252 end1_T1 pha4_T1 0.000 exon_non
WBGene00006438_C01F6.6_nrfl-1_protein-coding E005 chrIV:9119754-9119826 2.277 end1_T1 tbx37_T1 0.000 exon_non
WBGene00006438_C01F6.6_nrfl-1_protein-coding E005 chrIV:9119754-9119826 2.778 end1_T1 nhr25_T1 0.000 exon_non
WBGene00006438_C01F6.6_nrfl-1_protein-coding E005 chrIV:9119754-9119826 2.240 end1_T1 ceh32_T1 0.000 exon_non
WBGene00006438_C01F6.6_nrfl-1_protein-coding E005 chrIV:9119754-9119826 4.007 end1_T1 cnd1_T1 0.000 exon_non
WBGene00006438_C01F6.6_nrfl-1_protein-coding E005 chrIV:9119754-9119826 1.780 end1_T2 nhr25_T2 0.000 exon_non
WBGene00006438_C01F6.6_nrfl-1_protein-coding E005 chrIV:9119754-9119826 1.884 end1_T2 pha4_T2 0.000 exon_non
WBGene00006438_C01F6.6_nrfl-1_protein-coding E005 chrIV:9119754-9119826 1.913 end1_T2 tbx37_T2 0.000 exon_non
WBGene00006438_C01F6.6_nrfl-1_protein-coding E005 chrIV:9119754-9119826 1.785 end1_T2 ceh32_T2 0.000 exon_non
WBGene00006438_C01F6.6_nrfl-1_protein-coding E005 chrIV:9119754-9119826 2.298 end1_T2 cnd1_T2 0.000 exon_non
WBGene00006438_C01F6.6_nrfl-1_protein-coding E005 chrIV:9119754-9119826 1.306 end1_T3 nhr25_T3 0.000 exon_non
WBGene00006438_C01F6.6_nrfl-1_protein-coding E005 chrIV:9119754-9119826 1.699 end1_T3 pha4_T3 0.000 exon_non
WBGene00006438_C01F6.6_nrfl-1_protein-coding E005 chrIV:9119754-9119826 1.841 end1_T3 tbx37_T3 0.000 exon_non
WBGene00006438_C01F6.6_nrfl-1_protein-coding E005 chrIV:9119754-9119826 2.325 end1_T3 cnd1_T3 0.000 exon_non
WBGene00006438_C01F6.6_nrfl-1_protein-coding E005 chrIV:9119754-9119826 1.242 end1_T4 tbx37_T4 0.000 exon_non
WBGene00006438_C01F6.6_nrfl-1_protein-coding E005 chrIV:9119754-9119826 1.777 hlh1_T0 tbx37_T0 0.002 exon_non
WBGene00006438_C01F6.6_nrfl-1_protein-coding E005 chrIV:9119754-9119826 2.504 hlh1_T0 nhr25_T0 0.000 exon_non
WBGene00006438_C01F6.6_nrfl-1_protein-coding E005 chrIV:9119754-9119826 2.389 hlh1_T0 cnd1_T0 0.001 exon_non
WBGene00006438_C01F6.6_nrfl-1_protein-coding E005 chrIV:9119754-9119826 2.166 hlh1_T1 tbx37_T1 0.000 exon_non
WBGene00006438_C01F6.6_nrfl-1_protein-coding E005 chrIV:9119754-9119826 2.640 hlh1_T1 nhr25_T1 0.000 exon_non
WBGene00006438_C01F6.6_nrfl-1_protein-coding E005 chrIV:9119754-9119826 2.105 hlh1_T1 ceh32_T1 0.000 exon_non
WBGene00006438_C01F6.6_nrfl-1_protein-coding E005 chrIV:9119754-9119826 3.875 hlh1_T1 cnd1_T1 0.000 exon_non
WBGene00006438_C01F6.6_nrfl-1_protein-coding E005 chrIV:9119754-9119826 1.797 hlh1_T2 nhr25_T2 0.000 exon_non
WBGene00006438_C01F6.6_nrfl-1_protein-coding E005 chrIV:9119754-9119826 1.920 hlh1_T2 pha4_T2 0.000 exon_non
WBGene00006438_C01F6.6_nrfl-1_protein-coding E005 chrIV:9119754-9119826 1.947 hlh1_T2 tbx37_T2 0.000 exon_non
WBGene00006438_C01F6.6_nrfl-1_protein-coding E005 chrIV:9119754-9119826 1.796 hlh1_T2 ceh32_T2 0.000 exon_non
WBGene00006438_C01F6.6_nrfl-1_protein-coding E005 chrIV:9119754-9119826 2.333 hlh1_T2 cnd1_T2 0.000 exon_non
WBGene00006438_C01F6.6_nrfl-1_protein-coding E005 chrIV:9119754-9119826 1.393 hlh1_T3 nhr25_T3 0.000 exon_non
WBGene00006438_C01F6.6_nrfl-1_protein-coding E005 chrIV:9119754-9119826 1.784 hlh1_T3 pha4_T3 0.000 exon_non
WBGene00006438_C01F6.6_nrfl-1_protein-coding E005 chrIV:9119754-9119826 1.929 hlh1_T3 tbx37_T3 0.000 exon_non
WBGene00006438_C01F6.6_nrfl-1_protein-coding E005 chrIV:9119754-9119826 2.416 hlh1_T3 cnd1_T3 0.000 exon_non
WBGene00006438_C01F6.6_nrfl-1_protein-coding E005 chrIV:9119754-9119826 1.063 hlh1_T4 pha4_T4 0.000 exon_non
WBGene00006438_C01F6.6_nrfl-1_protein-coding E005 chrIV:9119754-9119826 1.368 hlh1_T4 tbx37_T4 0.000 exon_non
WBGene00006438_C01F6.6_nrfl-1_protein-coding E005 chrIV:9119754-9119826 1.019 nhr25_T3 cnd1_T3 0.000 exon_non
IV RI exon 9119754 9119961 . + . C01F6.6 retained
IV RI intron 9119827 9119887 . + . C01F6.6 intron
WBGene00006438_C01F6.6_nrfl-1_protein-coding E006 chrIV:9119827-9119887 2.373 end1_T0 tbx37_T0 0.000 intron_intron
WBGene00006438_C01F6.6_nrfl-1_protein-coding E006 chrIV:9119827-9119887 2.425 end1_T0 pha4_T0 0.000 intron_intron
WBGene00006438_C01F6.6_nrfl-1_protein-coding E006 chrIV:9119827-9119887 3.463 end1_T0 nhr25_T0 0.000 intron_intron
WBGene00006438_C01F6.6_nrfl-1_protein-coding E006 chrIV:9119827-9119887 3.256 end1_T0 ceh32_T0 0.000 intron_intron
WBGene00006438_C01F6.6_nrfl-1_protein-coding E006 chrIV:9119827-9119887 3.635 end1_T0 cnd1_T0 0.000 intron_intron
WBGene00006438_C01F6.6_nrfl-1_protein-coding E006 chrIV:9119827-9119887 2.149 end1_T1 pha4_T1 0.000 intron_intron
WBGene00006438_C01F6.6_nrfl-1_protein-coding E006 chrIV:9119827-9119887 2.739 end1_T1 tbx37_T1 0.000 intron_intron
WBGene00006438_C01F6.6_nrfl-1_protein-coding E006 chrIV:9119827-9119887 3.125 end1_T1 nhr25_T1 0.000 intron_intron
WBGene00006438_C01F6.6_nrfl-1_protein-coding E006 chrIV:9119827-9119887 2.429 end1_T1 ceh32_T1 0.000 intron_intron
WBGene00006438_C01F6.6_nrfl-1_protein-coding E006 chrIV:9119827-9119887 3.694 end1_T1 cnd1_T1 0.000 intron_intron
WBGene00006438_C01F6.6_nrfl-1_protein-coding E006 chrIV:9119827-9119887 2.074 end1_T2 nhr25_T2 0.000 intron_intron
WBGene00006438_C01F6.6_nrfl-1_protein-coding E006 chrIV:9119827-9119887 2.078 end1_T2 pha4_T2 0.000 intron_intron
WBGene00006438_C01F6.6_nrfl-1_protein-coding E006 chrIV:9119827-9119887 2.295 end1_T2 tbx37_T2 0.000 intron_intron
WBGene00006438_C01F6.6_nrfl-1_protein-coding E006 chrIV:9119827-9119887 1.976 end1_T2 ceh32_T2 0.000 intron_intron
WBGene00006438_C01F6.6_nrfl-1_protein-coding E006 chrIV:9119827-9119887 2.520 end1_T2 cnd1_T2 0.000 intron_intron
WBGene00006438_C01F6.6_nrfl-1_protein-coding E006 chrIV:9119827-9119887 1.575 end1_T3 pha4_T3 0.000 intron_intron
WBGene00006438_C01F6.6_nrfl-1_protein-coding E006 chrIV:9119827-9119887 1.621 end1_T3 nhr25_T3 0.000 intron_intron
WBGene00006438_C01F6.6_nrfl-1_protein-coding E006 chrIV:9119827-9119887 2.042 end1_T3 tbx37_T3 0.000 intron_intron
WBGene00006438_C01F6.6_nrfl-1_protein-coding E006 chrIV:9119827-9119887 1.396 end1_T3 ceh32_T3 0.011 intron_intron
WBGene00006438_C01F6.6_nrfl-1_protein-coding E006 chrIV:9119827-9119887 2.515 end1_T3 cnd1_T3 0.000 intron_intron
WBGene00006438_C01F6.6_nrfl-1_protein-coding J026 chrIV:9119827-9119887 13.357 end1_T3 tbx37_T3 0.001 intron_intron
WBGene00006438_C01F6.6_nrfl-1_protein-coding J026 chrIV:9119827-9119887 13.335 end1_T3 cnd1_T3 0.001 intron_intron
WBGene00006438_C01F6.6_nrfl-1_protein-coding E006 chrIV:9119827-9119887 1.333 end1_T4 tbx37_T4 0.000 intron_intron
WBGene00006438_C01F6.6_nrfl-1_protein-coding E006 chrIV:9119827-9119887 2.487 hlh1_T0 nhr25_T0 0.006 intron_intron
WBGene00006438_C01F6.6_nrfl-1_protein-coding E006 chrIV:9119827-9119887 2.663 hlh1_T0 cnd1_T0 0.005 intron_intron
WBGene00006438_C01F6.6_nrfl-1_protein-coding E006 chrIV:9119827-9119887 2.396 hlh1_T1 tbx37_T1 0.000 intron_intron
WBGene00006438_C01F6.6_nrfl-1_protein-coding E006 chrIV:9119827-9119887 2.780 hlh1_T1 nhr25_T1 0.000 intron_intron
WBGene00006438_C01F6.6_nrfl-1_protein-coding E006 chrIV:9119827-9119887 2.089 hlh1_T1 ceh32_T1 0.000 intron_intron
WBGene00006438_C01F6.6_nrfl-1_protein-coding E006 chrIV:9119827-9119887 3.357 hlh1_T1 cnd1_T1 0.000 intron_intron
WBGene00006438_C01F6.6_nrfl-1_protein-coding E006 chrIV:9119827-9119887 1.850 hlh1_T2 nhr25_T2 0.000 intron_intron
WBGene00006438_C01F6.6_nrfl-1_protein-coding E006 chrIV:9119827-9119887 1.870 hlh1_T2 pha4_T2 0.000 intron_intron
WBGene00006438_C01F6.6_nrfl-1_protein-coding E006 chrIV:9119827-9119887 2.077 hlh1_T2 tbx37_T2 0.000 intron_intron
WBGene00006438_C01F6.6_nrfl-1_protein-coding E006 chrIV:9119827-9119887 1.754 hlh1_T2 ceh32_T2 0.000 intron_intron
WBGene00006438_C01F6.6_nrfl-1_protein-coding E006 chrIV:9119827-9119887 2.309 hlh1_T2 cnd1_T2 0.000 intron_intron
WBGene00006438_C01F6.6_nrfl-1_protein-coding E006 chrIV:9119827-9119887 1.547 hlh1_T3 pha4_T3 0.000 intron_intron
WBGene00006438_C01F6.6_nrfl-1_protein-coding E006 chrIV:9119827-9119887 1.602 hlh1_T3 nhr25_T3 0.000 intron_intron
WBGene00006438_C01F6.6_nrfl-1_protein-coding E006 chrIV:9119827-9119887 2.019 hlh1_T3 tbx37_T3 0.000 intron_intron
WBGene00006438_C01F6.6_nrfl-1_protein-coding E006 chrIV:9119827-9119887 1.339 hlh1_T3 ceh32_T3 0.005 intron_intron
WBGene00006438_C01F6.6_nrfl-1_protein-coding E006 chrIV:9119827-9119887 2.498 hlh1_T3 cnd1_T3 0.000 intron_intron
WBGene00006438_C01F6.6_nrfl-1_protein-coding E006 chrIV:9119827-9119887 1.377 hlh1_T4 tbx37_T4 0.000 intron_intron
IV RI exon 9119888 9119961 . + . C01F6.6 non
WBGene00006438_C01F6.6_nrfl-1_protein-coding E007 chrIV:9119888-9119961 1.301 ceh32_T4 pha4_T4 0.000 exon_non
WBGene00006438_C01F6.6_nrfl-1_protein-coding E007 chrIV:9119888-9119961 2.253 end1_T0 pha4_T0 0.000 exon_non
WBGene00006438_C01F6.6_nrfl-1_protein-coding E007 chrIV:9119888-9119961 2.576 end1_T0 tbx37_T0 0.000 exon_non
WBGene00006438_C01F6.6_nrfl-1_protein-coding E007 chrIV:9119888-9119961 2.842 end1_T0 nhr25_T0 0.000 exon_non
WBGene00006438_C01F6.6_nrfl-1_protein-coding E007 chrIV:9119888-9119961 3.020 end1_T0 cnd1_T0 0.000 exon_non
WBGene00006438_C01F6.6_nrfl-1_protein-coding E007 chrIV:9119888-9119961 3.303 end1_T0 ceh32_T0 0.000 exon_non
WBGene00006438_C01F6.6_nrfl-1_protein-coding E007 chrIV:9119888-9119961 2.000 end1_T1 pha4_T1 0.000 exon_non
WBGene00006438_C01F6.6_nrfl-1_protein-coding E007 chrIV:9119888-9119961 2.484 end1_T1 tbx37_T1 0.000 exon_non
WBGene00006438_C01F6.6_nrfl-1_protein-coding E007 chrIV:9119888-9119961 2.615 end1_T1 nhr25_T1 0.000 exon_non
WBGene00006438_C01F6.6_nrfl-1_protein-coding E007 chrIV:9119888-9119961 1.870 end1_T1 ceh32_T1 0.000 exon_non
WBGene00006438_C01F6.6_nrfl-1_protein-coding E007 chrIV:9119888-9119961 3.847 end1_T1 cnd1_T1 0.000 exon_non
WBGene00006438_C01F6.6_nrfl-1_protein-coding E007 chrIV:9119888-9119961 1.817 end1_T2 nhr25_T2 0.000 exon_non
WBGene00006438_C01F6.6_nrfl-1_protein-coding E007 chrIV:9119888-9119961 2.138 end1_T2 tbx37_T2 0.000 exon_non
WBGene00006438_C01F6.6_nrfl-1_protein-coding E007 chrIV:9119888-9119961 2.152 end1_T2 pha4_T2 0.000 exon_non
WBGene00006438_C01F6.6_nrfl-1_protein-coding E007 chrIV:9119888-9119961 1.478 end1_T2 ceh32_T2 0.000 exon_non
WBGene00006438_C01F6.6_nrfl-1_protein-coding E007 chrIV:9119888-9119961 2.368 end1_T2 cnd1_T2 0.000 exon_non
WBGene00006438_C01F6.6_nrfl-1_protein-coding E007 chrIV:9119888-9119961 1.460 end1_T3 nhr25_T3 0.000 exon_non
WBGene00006438_C01F6.6_nrfl-1_protein-coding E007 chrIV:9119888-9119961 1.615 end1_T3 pha4_T3 0.000 exon_non
WBGene00006438_C01F6.6_nrfl-1_protein-coding E007 chrIV:9119888-9119961 2.188 end1_T3 tbx37_T3 0.000 exon_non
WBGene00006438_C01F6.6_nrfl-1_protein-coding E007 chrIV:9119888-9119961 1.038 end1_T3 ceh32_T3 0.098 exon_non
WBGene00006438_C01F6.6_nrfl-1_protein-coding E007 chrIV:9119888-9119961 2.464 end1_T3 cnd1_T3 0.000 exon_non
WBGene00006438_C01F6.6_nrfl-1_protein-coding E007 chrIV:9119888-9119961 1.041 end1_T4 pha4_T4 0.000 exon_non
WBGene00006438_C01F6.6_nrfl-1_protein-coding E007 chrIV:9119888-9119961 1.322 end1_T4 tbx37_T4 0.000 exon_non
WBGene00006438_C01F6.6_nrfl-1_protein-coding E007 chrIV:9119888-9119961 1.661 hlh1_T0 tbx37_T0 0.005 exon_non
WBGene00006438_C01F6.6_nrfl-1_protein-coding E007 chrIV:9119888-9119961 1.920 hlh1_T0 nhr25_T0 0.007 exon_non
WBGene00006438_C01F6.6_nrfl-1_protein-coding E007 chrIV:9119888-9119961 2.102 hlh1_T0 cnd1_T0 0.002 exon_non
WBGene00006438_C01F6.6_nrfl-1_protein-coding E007 chrIV:9119888-9119961 1.654 hlh1_T1 pha4_T1 0.000 exon_non
WBGene00006438_C01F6.6_nrfl-1_protein-coding E007 chrIV:9119888-9119961 2.140 hlh1_T1 tbx37_T1 0.000 exon_non
WBGene00006438_C01F6.6_nrfl-1_protein-coding E007 chrIV:9119888-9119961 2.255 hlh1_T1 nhr25_T1 0.000 exon_non
WBGene00006438_C01F6.6_nrfl-1_protein-coding E007 chrIV:9119888-9119961 1.518 hlh1_T1 ceh32_T1 0.000 exon_non
WBGene00006438_C01F6.6_nrfl-1_protein-coding E007 chrIV:9119888-9119961 3.497 hlh1_T1 cnd1_T1 0.000 exon_non
WBGene00006438_C01F6.6_nrfl-1_protein-coding E007 chrIV:9119888-9119961 1.608 hlh1_T2 nhr25_T2 0.000 exon_non
WBGene00006438_C01F6.6_nrfl-1_protein-coding E007 chrIV:9119888-9119961 1.926 hlh1_T2 tbx37_T2 0.000 exon_non
WBGene00006438_C01F6.6_nrfl-1_protein-coding E007 chrIV:9119888-9119961 1.949 hlh1_T2 pha4_T2 0.000 exon_non
WBGene00006438_C01F6.6_nrfl-1_protein-coding E007 chrIV:9119888-9119961 1.269 hlh1_T2 ceh32_T2 0.000 exon_non
WBGene00006438_C01F6.6_nrfl-1_protein-coding E007 chrIV:9119888-9119961 2.165 hlh1_T2 cnd1_T2 0.000 exon_non
WBGene00006438_C01F6.6_nrfl-1_protein-coding E007 chrIV:9119888-9119961 1.275 hlh1_T3 nhr25_T3 0.000 exon_non
WBGene00006438_C01F6.6_nrfl-1_protein-coding E007 chrIV:9119888-9119961 1.434 hlh1_T3 pha4_T3 0.000 exon_non
WBGene00006438_C01F6.6_nrfl-1_protein-coding E007 chrIV:9119888-9119961 2.000 hlh1_T3 tbx37_T3 0.000 exon_non
WBGene00006438_C01F6.6_nrfl-1_protein-coding E007 chrIV:9119888-9119961 2.281 hlh1_T3 cnd1_T3 0.000 exon_non
WBGene00006438_C01F6.6_nrfl-1_protein-coding E007 chrIV:9119888-9119961 1.242 hlh1_T4 tbx37_T4 0.001 exon_non


>V:10787059-10787206.-.D1054.9
GFF LINE V RI exon 10787059 10787206 . - . D1054.9 non
V RI exon 10787059 10787958 . - . D1054.9 retained
V RI intron 10787207 10787287 . - . D1054.9 intron
WBGene00008376_D1054.9_D1054.9_protein-coding E010 chrV:10787207-10787287 1.919 pha4_T4 ceh32_T4 0.003 intron_intron
V RI exon 10787288 10787958 . - . D1054.9 non


>V:10889907-10890047.-.F32D8.12
GFF LINE V RI exon 10889907 10890047 . - . F32D8.12 non
V RI exon 10889907 10890190 . - . F32D8.12 retained
V RI intron 10890048 10890089 . - . F32D8.12 intron
V RI exon 10890090 10890190 . - . F32D8.12 non


>V:10958213-10958328.-.F17C11.7
GFF LINE V RI exon 10958213 10958328 . - . F17C11.7 non
V RI exon 10958213 10958613 . - . F17C11.7 retained
V RI intron 10958329 10958376 . - . F17C11.7 intron
V RI exon 10958377 10958613 . - . F17C11.7 non


>V:11714253-11714752.-.W05E10.4
GFF LINE V RI exon 11714253 11714752 . - . W05E10.4 non
WBGene00006609_W05E10.4_tre-3_protein-coding E011 chrV:11714253-11714752 1.818 end1_T4 tbx37_T4 0.021 exon_non
WBGene00006609_W05E10.4_tre-3_protein-coding E011 chrV:11714253-11714752 1.611 end1_T4 cnd1_T4 0.000 exon_non
WBGene00006609_W05E10.4_tre-3_protein-coding E011 chrV:11714253-11714752 2.172 end1_T4 ceh32_T4 0.000 exon_non
WBGene00006609_W05E10.4_tre-3_protein-coding E011 chrV:11714253-11714752 1.936 hlh1_T1 tbx37_T1 0.000 exon_non
WBGene00006609_W05E10.4_tre-3_protein-coding E011 chrV:11714253-11714752 2.047 hlh1_T1 nhr25_T1 0.067 exon_non
WBGene00006609_W05E10.4_tre-3_protein-coding E011 chrV:11714253-11714752 1.327 hlh1_T1 ceh32_T1 0.006 exon_non
WBGene00006609_W05E10.4_tre-3_protein-coding E011 chrV:11714253-11714752 13.478 hlh1_T2 nhr25_T2 0.000 exon_non
WBGene00006609_W05E10.4_tre-3_protein-coding E011 chrV:11714253-11714752 2.582 hlh1_T2 pha4_T2 0.000 exon_non
WBGene00006609_W05E10.4_tre-3_protein-coding E011 chrV:11714253-11714752 3.482 hlh1_T2 tbx37_T2 0.000 exon_non
WBGene00006609_W05E10.4_tre-3_protein-coding E011 chrV:11714253-11714752 2.390 hlh1_T2 cnd1_T2 0.000 exon_non
WBGene00006609_W05E10.4_tre-3_protein-coding E011 chrV:11714253-11714752 2.639 hlh1_T2 ceh32_T2 0.000 exon_non
WBGene00006609_W05E10.4_tre-3_protein-coding E011 chrV:11714253-11714752 1.931 hlh1_T3 nhr25_T3 0.000 exon_non
WBGene00006609_W05E10.4_tre-3_protein-coding E011 chrV:11714253-11714752 2.429 hlh1_T3 tbx37_T3 0.000 exon_non
WBGene00006609_W05E10.4_tre-3_protein-coding E011 chrV:11714253-11714752 1.796 hlh1_T3 ceh32_T3 0.000 exon_non
WBGene00006609_W05E10.4_tre-3_protein-coding E011 chrV:11714253-11714752 2.352 hlh1_T3 cnd1_T3 0.000 exon_non
WBGene00006609_W05E10.4_tre-3_protein-coding E011 chrV:11714253-11714752 1.686 hlh1_T4 tbx37_T4 0.000 exon_non
WBGene00006609_W05E10.4_tre-3_protein-coding E011 chrV:11714253-11714752 1.681 hlh1_T4 cnd1_T4 0.000 exon_non
WBGene00006609_W05E10.4_tre-3_protein-coding E011 chrV:11714253-11714752 2.237 hlh1_T4 ceh32_T4 0.000 exon_non
V RI exon 11714253 11714901 . - . W05E10.4 retained
V RI intron 11714753 11714812 . - . W05E10.4 intron
WBGene00006609_W05E10.4_tre-3_protein-coding E012 chrV:11714753-11714812 1.190 end1_T4 cnd1_T4 0.074 intron_intron
WBGene00006609_W05E10.4_tre-3_protein-coding E012 chrV:11714753-11714812 2.415 hlh1_T2 tbx37_T2 0.002 intron_intron
WBGene00006609_W05E10.4_tre-3_protein-coding E012 chrV:11714753-11714812 12.708 hlh1_T3 nhr25_T3 0.084 intron_intron
WBGene00006609_W05E10.4_tre-3_protein-coding E012 chrV:11714753-11714812 13.338 hlh1_T3 tbx37_T3 0.000 intron_intron
WBGene00006609_W05E10.4_tre-3_protein-coding E012 chrV:11714753-11714812 1.797 hlh1_T3 ceh32_T3 0.007 intron_intron
WBGene00006609_W05E10.4_tre-3_protein-coding E012 chrV:11714753-11714812 2.423 hlh1_T3 cnd1_T3 0.001 intron_intron
WBGene00006609_W05E10.4_tre-3_protein-coding E012 chrV:11714753-11714812 1.244 hlh1_T4 nhr25_T4 0.021 intron_intron
WBGene00006609_W05E10.4_tre-3_protein-coding E012 chrV:11714753-11714812 1.132 hlh1_T4 cnd1_T4 0.005 intron_intron
WBGene00006609_W05E10.4_tre-3_protein-coding E012 chrV:11714753-11714812 1.904 hlh1_T4 ceh32_T4 0.002 intron_intron
V RI exon 11714813 11714901 . - . W05E10.4 non
WBGene00006609_W05E10.4_tre-3_protein-coding E013 chrV:11714813-11714901 2.219 hlh1_T1 tbx37_T1 0.079 exon_non
WBGene00006609_W05E10.4_tre-3_protein-coding E013 chrV:11714813-11714901 3.033 hlh1_T2 tbx37_T2 0.000 exon_non
WBGene00006609_W05E10.4_tre-3_protein-coding E013 chrV:11714813-11714901 12.843 hlh1_T3 nhr25_T3 0.059 exon_non
WBGene00006609_W05E10.4_tre-3_protein-coding E013 chrV:11714813-11714901 2.691 hlh1_T3 tbx37_T3 0.002 exon_non
WBGene00006609_W05E10.4_tre-3_protein-coding E013 chrV:11714813-11714901 13.301 hlh1_T3 cnd1_T3 0.000 exon_non
WBGene00006609_W05E10.4_tre-3_protein-coding E013 chrV:11714813-11714901 1.924 hlh1_T3 ceh32_T3 0.008 exon_non
WBGene00006609_W05E10.4_tre-3_protein-coding E013 chrV:11714813-11714901 1.167 hlh1_T4 tbx37_T4 0.032 exon_non
WBGene00006609_W05E10.4_tre-3_protein-coding E013 chrV:11714813-11714901 1.386 hlh1_T4 nhr25_T4 0.004 exon_non
WBGene00006609_W05E10.4_tre-3_protein-coding E013 chrV:11714813-11714901 1.061 hlh1_T4 cnd1_T4 0.003 exon_non
WBGene00006609_W05E10.4_tre-3_protein-coding E013 chrV:11714813-11714901 2.052 hlh1_T4 ceh32_T4 0.000 exon_non


>V:12143621-12143674.+.C27A7.3
GFF LINE V RI exon 12143621 12143674 . + . C27A7.3 non
V RI exon 12143621 12143852 . + . C27A7.3 retained
V RI intron 12143675 12143728 . + . C27A7.3 intron
V RI exon 12143729 12143852 . + . C27A7.3 non


>V:12193749-12193793.+.ZK863.7
GFF LINE V RI exon 12193749 12193793 . + . ZK863.7 non
V RI exon 12193749 12194072 . + . ZK863.7 retained
V RI intron 12193794 12193948 . + . ZK863.7 intron
V RI exon 12193949 12194072 . + . ZK863.7 non


>V:12471497-12472478.+.F28C1.3
GFF LINE V RI exon 12471497 12472478 . + . F28C1.3 non
V RI exon 12471497 12472710 . + . F28C1.3 retained
V RI intron 12472479 12472544 . + . F28C1.3 intron
WBGene00009201_F28C1.3_F28C1.3_protein-coding E010 chrV:12472479-12472544 12.169 end1_T4 ceh32_T4 0.013 intron_intron
WBGene00009201_F28C1.3_F28C1.3_protein-coding E010 chrV:12472479-12472544 12.242 pha4_T4 ceh32_T4 0.006 intron_intron
V RI exon 12472545 12472710 . + . F28C1.3 non


>V:12600286-12600288.+.C14C10.5
GFF LINE V RI exon 12600286 12600288 . + . C14C10.5 non
V RI exon 12600286 12600454 . + . C14C10.5 retained
V RI intron 12600289 12600336 . + . C14C10.5 intron
WBGene00007588_C14C10.5_C14C10.5_protein-coding E002 chrV:12600289-12600336 1.561 ceh32_T1 nhr25_T1 0.018 intron_intron
V RI exon 12600337 12600454 . + . C14C10.5 non


>V:13371991-13372006.-.M04G12.1
GFF LINE V RI exon 13371991 13372006 . - . M04G12.1 non
V RI exon 13371991 13372228 . - . M04G12.1 retained
V RI intron 13372007 13372039 . - . M04G12.1 intron
V RI exon 13372040 13372228 . - . M04G12.1 non


>V:13416775-13416810.-.F53F1.6
GFF LINE V RI exon 13416775 13416810 . - . F53F1.6 non
V RI exon 13416775 13416940 . - . F53F1.6 retained
V RI intron 13416811 13416858 . - . F53F1.6 intron
V RI exon 13416859 13416940 . - . F53F1.6 non


>V:13741607-13741933.-.F35E12.9
GFF LINE V RI exon 13741607 13741933 . - . F35E12.9 non
V RI exon 13741607 13743123 . - . F35E12.9 retained
V RI intron 13741934 13742665 . - . F35E12.9 intron
WBGene00009433_F35E12.9_F35E12.9_protein-coding E005 chrV:13741934-13742665 1.335 end1_T4 cnd1_T4 0.044 intron_intron
V RI exon 13742666 13743123 . - . F35E12.9 non


>V:14194753-14194924.+.ZC376.7
GFF LINE V RI exon 14194753 14194924 . + . ZC376.7 non
V RI exon 14194753 14195128 . + . ZC376.7 retained
V RI intron 14194925 14194972 . + . ZC376.7 intron
V RI exon 14194973 14195128 . + . ZC376.7 non


>V:14685885-14685992.+.C47E8.5
GFF LINE V RI exon 14685885 14685992 . + . C47E8.5 non
WBGene00000915_C47E8.5_daf-21_protein-coding E002 chrV:14685885-14685992 1.277 ceh32_T0 end1_T0 0.016 exon_non
WBGene00000915_C47E8.5_daf-21_protein-coding E002 chrV:14685885-14685992 1.365 ceh32_T0 nhr25_T0 0.000 exon_non
WBGene00000915_C47E8.5_daf-21_protein-coding E002 chrV:14685885-14685992 2.130 ceh32_T0 hlh1_T0 0.000 exon_non
WBGene00000915_C47E8.5_daf-21_protein-coding E002 chrV:14685885-14685992 1.349 ceh32_T1 pha4_T1 0.038 exon_non
WBGene00000915_C47E8.5_daf-21_protein-coding E002 chrV:14685885-14685992 1.774 ceh32_T1 end1_T1 0.002 exon_non
WBGene00000915_C47E8.5_daf-21_protein-coding E002 chrV:14685885-14685992 1.999 ceh32_T1 hlh1_T1 0.000 exon_non
WBGene00000915_C47E8.5_daf-21_protein-coding E002 chrV:14685885-14685992 2.239 ceh32_T1 nhr25_T1 0.000 exon_non
WBGene00000915_C47E8.5_daf-21_protein-coding E002 chrV:14685885-14685992 1.434 ceh32_T2 pha4_T2 0.000 exon_non
WBGene00000915_C47E8.5_daf-21_protein-coding E002 chrV:14685885-14685992 1.664 ceh32_T2 nhr25_T2 0.000 exon_non
WBGene00000915_C47E8.5_daf-21_protein-coding E002 chrV:14685885-14685992 2.047 ceh32_T2 end1_T2 0.000 exon_non
WBGene00000915_C47E8.5_daf-21_protein-coding E002 chrV:14685885-14685992 2.317 ceh32_T2 hlh1_T2 0.000 exon_non
WBGene00000915_C47E8.5_daf-21_protein-coding E002 chrV:14685885-14685992 1.555 ceh32_T3 end1_T3 0.035 exon_non
WBGene00000915_C47E8.5_daf-21_protein-coding E002 chrV:14685885-14685992 1.808 ceh32_T3 pha4_T3 0.001 exon_non
WBGene00000915_C47E8.5_daf-21_protein-coding E002 chrV:14685885-14685992 2.245 ceh32_T3 hlh1_T3 0.000 exon_non
WBGene00000915_C47E8.5_daf-21_protein-coding E002 chrV:14685885-14685992 2.465 ceh32_T3 nhr25_T3 0.000 exon_non
WBGene00000915_C47E8.5_daf-21_protein-coding E002 chrV:14685885-14685992 1.117 ceh32_T4 end1_T4 0.006 exon_non
WBGene00000915_C47E8.5_daf-21_protein-coding E002 chrV:14685885-14685992 1.435 ceh32_T4 pha4_T4 0.000 exon_non
WBGene00000915_C47E8.5_daf-21_protein-coding E002 chrV:14685885-14685992 1.723 ceh32_T4 nhr25_T4 0.000 exon_non
WBGene00000915_C47E8.5_daf-21_protein-coding E002 chrV:14685885-14685992 2.039 ceh32_T4 hlh1_T4 0.000 exon_non
WBGene00000915_C47E8.5_daf-21_protein-coding E002 chrV:14685885-14685992 1.149 cnd1_T2 nhr25_T2 0.005 exon_non
WBGene00000915_C47E8.5_daf-21_protein-coding E002 chrV:14685885-14685992 1.531 cnd1_T2 end1_T2 0.003 exon_non
WBGene00000915_C47E8.5_daf-21_protein-coding E002 chrV:14685885-14685992 1.818 cnd1_T2 hlh1_T2 0.005 exon_non
WBGene00000915_C47E8.5_daf-21_protein-coding E002 chrV:14685885-14685992 1.115 cnd1_T3 nhr25_T3 0.001 exon_non
WBGene00000915_C47E8.5_daf-21_protein-coding E002 chrV:14685885-14685992 1.165 cnd1_T4 hlh1_T4 0.000 exon_non
WBGene00000915_C47E8.5_daf-21_protein-coding E002 chrV:14685885-14685992 1.363 end1_T4 tbx37_T4 0.003 exon_non
V RI exon 14685885 14686313 . + . C47E8.5 retained
V RI intron 14685993 14686159 . + . C47E8.5 intron
WBGene00000915_C47E8.5_daf-21_protein-coding E003 chrV:14685993-14686159 1.106 ceh32_T0 nhr25_T0 0.000 intron_intron
WBGene00000915_C47E8.5_daf-21_protein-coding E003 chrV:14685993-14686159 1.262 ceh32_T1 nhr25_T1 0.000 intron_intron
WBGene00000915_C47E8.5_daf-21_protein-coding E003 chrV:14685993-14686159 1.182 ceh32_T2 nhr25_T2 0.000 intron_intron
WBGene00000915_C47E8.5_daf-21_protein-coding E003 chrV:14685993-14686159 1.071 ceh32_T3 hlh1_T3 0.001 intron_intron
WBGene00000915_C47E8.5_daf-21_protein-coding E003 chrV:14685993-14686159 1.363 ceh32_T3 nhr25_T3 0.000 intron_intron
WBGene00000915_C47E8.5_daf-21_protein-coding E003 chrV:14685993-14686159 1.334 end1_T1 nhr25_T1 0.042 intron_intron
WBGene00000915_C47E8.5_daf-21_protein-coding E003 chrV:14685993-14686159 1.027 end1_T4 nhr25_T4 0.078 intron_intron
WBGene00000915_C47E8.5_daf-21_protein-coding E003 chrV:14685993-14686159 1.089 end1_T4 tbx37_T4 0.027 intron_intron
WBGene00000915_C47E8.5_daf-21_protein-coding E003 chrV:14685993-14686159 1.259 pha4_T0 nhr25_T0 0.004 intron_intron
WBGene00000915_C47E8.5_daf-21_protein-coding E003 chrV:14685993-14686159 1.053 pha4_T2 nhr25_T2 0.096 intron_intron
V RI exon 14686160 14686313 . + . C47E8.5 non


>V:14946630-14947132.-.C30G7.4
GFF LINE V RI exon 14946630 14947132 . - . C30G7.4 non
V RI exon 14946630 14947229 . - . C30G7.4 retained
V RI intron 14947133 14947195 . - . C30G7.4 intron
V RI exon 14947196 14947229 . - . C30G7.4 non


>V:15185051-15185222.+.Y75B12B.1
GFF LINE V RI exon 15185051 15185222 . + . Y75B12B.1 non
V RI exon 15185051 15185271 . + . Y75B12B.1 non
V RI exon 15185051 15185404 . + . Y75B12B.1 retained
V RI intron 15185223 15185317 . + . Y75B12B.1 intron
V RI intron 15185272 15185317 . + . Y75B12B.1 intron
V RI exon 15185318 15185404 . + . Y75B12B.1 non


>V:15473210-15473328.+.T23F1.7
GFF LINE V RI exon 15473210 15473328 . + . T23F1.7 non
V RI exon 15473210 15473467 . + . T23F1.7 retained
V RI intron 15473329 15473388 . + . T23F1.7 intron
WBGene00001054_T23F1.7_dpf-1_protein-coding E006 chrV:15473329-15473388 1.759 nhr25_T4 end1_T4 0.053 intron_intron
V RI exon 15473389 15473467 . + . T23F1.7 non


>V:16723579-16723616.-.Y70C5C.6
GFF LINE V RI exon 16723579 16723616 . - . Y70C5C.6 non
V RI exon 16723579 16723721 . - . Y70C5C.6 retained
V RI intron 16723617 16723665 . - . Y70C5C.6 intron
V RI exon 16723666 16723721 . - . Y70C5C.6 non


>V:18129180-18129484.-.Y37H2A.12
GFF LINE V RI exon 18129180 18129484 . - . Y37H2A.12 non
V RI exon 18129180 18129659 . - . Y37H2A.12 retained
V RI intron 18129485 18129562 . - . Y37H2A.12 intron
V RI intron 18129485 18129589 . - . Y37H2A.12 intron
V RI exon 18129563 18129659 . - . Y37H2A.12 non
V RI exon 18129590 18129659 . - . Y37H2A.12 non


>V:19187471-19187574.+.Y39B6A.48
GFF LINE V RI exon 19187471 19187574 . + . Y39B6A.48 non
WBGene00001987_Y39B6A.48_hot-2_protein-coding E006 chrV:19187471-19187574 1.061 ceh32_T0 nhr25_T0 0.079 exon_non
V RI exon 19187471 19187899 . + . Y39B6A.48 retained
V RI intron 19187575 19187627 . + . Y39B6A.48 intron
V RI exon 19187628 19187899 . + . Y39B6A.48 non
WBGene00001987_Y39B6A.48_hot-2_protein-coding E008 chrV:19187628-19187899 1.301 pha4_T4 ceh32_T4 0.052 exon_non


>V:19436668-19436776.+.C25F9.14
GFF LINE V RI exon 19436668 19436776 . + . C25F9.14 non
V RI exon 19436668 19436939 . + . C25F9.14 retained
V RI intron 19436777 19436836 . + . C25F9.14 intron
V RI exon 19436837 19436939 . + . C25F9.14 non


>V:19438577-19438630.-.M04C3.1
GFF LINE V RI exon 19438577 19438630 . - . M04C3.1 non
V RI exon 19438577 19439205 . - . M04C3.1 retained
V RI intron 19438631 19438801 . - . M04C3.1 intron
V RI exon 19438802 19439205 . - . M04C3.1 non


>V:20187979-20188083.-.Y113G7B.1
GFF LINE V RI exon 20187979 20188083 . - . Y113G7B.1 non
V RI exon 20187979 20188609 . - . Y113G7B.1 retained
V RI intron 20188084 20188374 . - . Y113G7B.1 intron
V RI exon 20188375 20188609 . - . Y113G7B.1 non


>V:20498996-20499052.-.Y38H6C.1
GFF LINE V RI exon 20498996 20499052 . - . Y38H6C.1 non
WBGene00012615_Y38H6C.1_dct-16_protein-coding E014 chrV:20498998-20498998 2.087 end1_T3 hlh1_T3 0.024 exon_retained
WBGene00012615_Y38H6C.1_dct-16_protein-coding E014 chrV:20498998-20498998 2.730 end1_T1 hlh1_T1 0.008 exon_retained
WBGene00012615_Y38H6C.1_dct-16_protein-coding E014 chrV:20498998-20498998 2.734 end1_T4 nhr25_T4 0.010 exon_retained
WBGene00012615_Y38H6C.1_dct-16_protein-coding E014 chrV:20498998-20498998 2.747 end1_T0 hlh1_T0 0.002 exon_retained
V RI exon 20498996 20499073 . - . Y38H6C.1 retained
V RI intron 20499053 20499068 . - . Y38H6C.1 intron
V RI exon 20499069 20499073 . - . Y38H6C.1 non


>V:20630237-20630326.-.F46B3.14
GFF LINE V RI exon 20630237 20630326 . - . F46B3.14 non
V RI exon 20630237 20630444 . - . F46B3.14 retained
V RI intron 20630327 20630376 . - . F46B3.14 intron
V RI exon 20630377 20630444 . - . F46B3.14 non


>V:20673147-20673287.+.W01F3.3
GFF LINE V RI exon 20673147 20673287 . + . W01F3.3 non
V RI exon 20673147 20674559 . + . W01F3.3 retained
V RI intron 20673288 20674430 . + . W01F3.3 intron
WBGene00012186_W01F3.3_mlt-11_protein-coding E015 chrV:20673288-20674430 1.359 end1_T0 nhr25_T0 0.000 intron_intron
WBGene00012186_W01F3.3_mlt-11_protein-coding E015 chrV:20673288-20674430 1.673 end1_T0 hlh1_T0 0.000 intron_intron
WBGene00012186_W01F3.3_mlt-11_protein-coding E015 chrV:20673288-20674430 1.742 end1_T0 tbx37_T0 0.000 intron_intron
WBGene00012186_W01F3.3_mlt-11_protein-coding E015 chrV:20673288-20674430 1.687 end1_T0 cnd1_T0 0.000 intron_intron
WBGene00012186_W01F3.3_mlt-11_protein-coding J037 chrV:20673288-20674430 2.152 hlh1_T1 ceh32_T1 0.000 intron_intron
WBGene00012186_W01F3.3_mlt-11_protein-coding J037 chrV:20673288-20674430 1.747 nhr25_T1 ceh32_T1 0.001 intron_intron
WBGene00012186_W01F3.3_mlt-11_protein-coding J037 chrV:20673288-20674430 1.058 pha4_T2 ceh32_T2 0.004 intron_intron
V RI exon 20674431 20674559 . + . W01F3.3 non


>V:20784142-20784392.+.F38A6.3
GFF LINE V RI exon 20784142 20784392 . + . F38A6.3 non
V RI exon 20784142 20784645 . + . F38A6.3 retained
V RI intron 20784393 20784472 . + . F38A6.3 intron
V RI exon 20784473 20784645 . + . F38A6.3 non


>V:2326678-2326789.+.F15E11.12
GFF LINE V RI exon 2326678 2326789 . + . F15E11.12 non
V RI exon 2326678 2326936 . + . F15E11.12 retained
V RI intron 2326790 2326831 . + . F15E11.12 intron
V RI exon 2326832 2326936 . + . F15E11.12 non


>V:2795251-2795497.-.F54E2.3
GFF LINE V RI exon 2795251 2795497 . - . F54E2.3 non
V RI exon 2795251 2795703 . - . F54E2.3 retained
V RI intron 2795498 2795545 . - . F54E2.3 intron
V RI exon 2795546 2795703 . - . F54E2.3 non
V RI exon 2797018 2797797 . - . F54E2.3 non
V RI exon 2797018 2798009 . - . F54E2.3 retained
V RI intron 2797798 2797869 . - . F54E2.3 intron
V RI exon 2797870 2798009 . - . F54E2.3 non


>V:3758980-3759235.-.Y39H10A.7
GFF LINE V RI exon 3758980 3759235 . - . Y39H10A.7 non
V RI exon 3758980 3759469 . - . Y39H10A.7 retained
V RI intron 3759236 3759279 . - . Y39H10A.7 intron
V RI exon 3759280 3759469 . - . Y39H10A.7 non


>V:3770984-3771079.-.R08E5.1
GFF LINE V RI exon 3770984 3771079 . - . R08E5.1 non
V RI exon 3770984 3771285 . - . R08E5.1 retained
V RI intron 3771080 3771142 . - . R08E5.1 intron
V RI exon 3771143 3771285 . - . R08E5.1 non


>V:3775355-3775755.-.R08E5.2
GFF LINE V RI exon 3775355 3775755 . - . R08E5.2 non
WBGene00019962_R08E5.2_cysl-3_protein-coding E001 chrV:3775547-3775755 1.208 ceh32_T2 pha4_T2 0.014 exon_non
WBGene00019962_R08E5.2_cysl-3_protein-coding E001 chrV:3775547-3775755 1.655 ceh32_T1 nhr25_T1 0.003 exon_non
WBGene00019962_R08E5.2_cysl-3_protein-coding E001 chrV:3775547-3775755 1.711 ceh32_T1 pha4_T1 0.096 exon_non
WBGene00019962_R08E5.2_cysl-3_protein-coding E001 chrV:3775547-3775755 1.833 ceh32_T1 end1_T1 0.024 exon_non
V RI exon 3775355 3775758 . - . R08E5.2 non
WBGene00019962_R08E5.2_cysl-3_protein-coding E001 chrV:3775547-3775755 1.208 ceh32_T2 pha4_T2 0.014 exon_non
WBGene00019962_R08E5.2_cysl-3_protein-coding E001 chrV:3775547-3775755 1.655 ceh32_T1 nhr25_T1 0.003 exon_non
WBGene00019962_R08E5.2_cysl-3_protein-coding E001 chrV:3775547-3775755 1.711 ceh32_T1 pha4_T1 0.096 exon_non
WBGene00019962_R08E5.2_cysl-3_protein-coding E001 chrV:3775547-3775755 1.833 ceh32_T1 end1_T1 0.024 exon_non
V RI exon 3775355 3775760 . - . R08E5.2 non
WBGene00019962_R08E5.2_cysl-3_protein-coding E001 chrV:3775547-3775755 1.208 ceh32_T2 pha4_T2 0.014 exon_retained
WBGene00019962_R08E5.2_cysl-3_protein-coding E001 chrV:3775547-3775755 1.655 ceh32_T1 nhr25_T1 0.003 exon_retained
WBGene00019962_R08E5.2_cysl-3_protein-coding E001 chrV:3775547-3775755 1.711 ceh32_T1 pha4_T1 0.096 exon_retained
WBGene00019962_R08E5.2_cysl-3_protein-coding E001 chrV:3775547-3775755 1.833 ceh32_T1 end1_T1 0.024 exon_retained
V RI exon 3775355 3775988 . - . R08E5.2 retained
V RI intron 3775756 3775814 . - . R08E5.2 intron
V RI intron 3775759 3775816 . - . R08E5.2 intron
V RI intron 3775761 3775818 . - . R08E5.2 intron
V RI exon 3775815 3775988 . - . R08E5.2 non
V RI exon 3775817 3775988 . - . R08E5.2 non
V RI exon 3775819 3775988 . - . R08E5.2 non


>V:4069646-4069796.-.D1065.4
GFF LINE V RI exon 4069646 4069796 . - . D1065.4 non
V RI exon 4069646 4069952 . - . D1065.4 retained
V RI intron 4069797 4069851 . - . D1065.4 intron
V RI exon 4069852 4069952 . - . D1065.4 non


>V:4578213-4578902.+.Y61A9LA.3
GFF LINE V RI exon 4578213 4578902 . + . Y61A9LA.3 non
V RI exon 4578213 4579037 . + . Y61A9LA.3 retained
V RI intron 4578903 4578953 . + . Y61A9LA.3 intron
V RI exon 4578954 4579037 . + . Y61A9LA.3 non


>V:4684704-4684746.+.K03B4.4
GFF LINE V RI exon 4684704 4684746 . + . K03B4.4 non
V RI exon 4684704 4684876 . + . K03B4.4 retained
V RI intron 4684747 4684788 . + . K03B4.4 intron
V RI exon 4684789 4684876 . + . K03B4.4 non


>V:5280091-5280229.+.ZK6.2
GFF LINE V RI exon 5280091 5280229 . + . ZK6.2 non
V RI exon 5280091 5280279 . + . ZK6.2 retained
V RI intron 5280230 5280247 . + . ZK6.2 intron
V RI exon 5280248 5280279 . + . ZK6.2 non


>V:532507-532569.+.R11G11.2
GFF LINE V RI exon 532507 532569 . + . R11G11.2 non
WBGene00003648_R11G11.2_nhr-58_protein-coding E003 chrV:532507-532569 1.063 ceh32_T1 pha4_T1 0.073 exon_non
V RI exon 532507 532676 . + . R11G11.2 retained
V RI intron 532570 532617 . + . R11G11.2 intron
V RI exon 532618 532676 . + . R11G11.2 non


>V:5834413-5834495.+.F26F12.6
GFF LINE V RI exon 5834413 5834495 . + . F26F12.6 non
V RI exon 5834413 5834919 . + . F26F12.6 retained
V RI intron 5834496 5834539 . + . F26F12.6 intron
V RI exon 5834540 5834919 . + . F26F12.6 non


>V:6171507-6180853.-.W06H8.8
GFF LINE V RI exon 6171507 6180853 . - . W06H8.8 non
WBGene00006436_W06H8.8_ttn-1_protein-coding E044 chrV:6171507-6180853 1.411 ceh32_T1 hlh1_T1 0.073 exon_non
WBGene00006436_W06H8.8_ttn-1_protein-coding E044 chrV:6171507-6180853 1.061 ceh32_T2 pha4_T2 0.046 exon_non
WBGene00006436_W06H8.8_ttn-1_protein-coding E044 chrV:6171507-6180853 1.329 ceh32_T2 end1_T2 0.037 exon_non
WBGene00006436_W06H8.8_ttn-1_protein-coding E044 chrV:6171507-6180853 1.154 ceh32_T4 hlh1_T4 0.000 exon_non
WBGene00006436_W06H8.8_ttn-1_protein-coding E044 chrV:6171507-6180853 1.046 cnd1_T4 hlh1_T4 0.000 exon_non
WBGene00006436_W06H8.8_ttn-1_protein-coding E044 chrV:6171507-6180853 2.131 end1_T0 hlh1_T0 0.002 exon_non
WBGene00006436_W06H8.8_ttn-1_protein-coding E044 chrV:6171507-6180853 1.353 nhr25_T2 end1_T2 0.082 exon_non
V RI exon 6171507 6183723 . - . W06H8.8 retained
V RI intron 6180854 6180913 . - . W06H8.8 intron
V RI exon 6180914 6183723 . - . W06H8.8 non
WBGene00006436_W06H8.8_ttn-1_protein-coding E046 chrV:6180914-6183723 1.373 ceh32_T2 pha4_T2 0.036 exon_non
WBGene00006436_W06H8.8_ttn-1_protein-coding E046 chrV:6180914-6183723 1.854 ceh32_T2 end1_T2 0.019 exon_non
WBGene00006436_W06H8.8_ttn-1_protein-coding E046 chrV:6180914-6183723 1.629 nhr25_T2 end1_T2 0.072 exon_non


>V:6250307-6250418.+.K08B12.2
GFF LINE V RI exon 6250307 6250418 . + . K08B12.2 non
WBGene00019521_K08B12.2_dmd-7_protein-coding E007 chrV:6250470-6250568 1.048 ceh32_T1 pha4_T1 0.002 exon_retained
WBGene00019521_K08B12.2_dmd-7_protein-coding E007 chrV:6250470-6250568 1.083 ceh32_T1 end1_T1 0.000 exon_retained
V RI exon 6250307 6250568 . + . K08B12.2 retained
V RI intron 6250419 6250467 . + . K08B12.2 intron
V RI exon 6250468 6250568 . + . K08B12.2 non


>V:6276440-6277395.+.F31F7.1
GFF LINE V RI exon 6276440 6277395 . + . F31F7.1 non
V RI exon 6276440 6277828 . + . F31F7.1 retained
V RI intron 6277396 6277508 . + . F31F7.1 intron
V RI exon 6277509 6277828 . + . F31F7.1 non


>V:6435470-6435583.+.T05H4.6
GFF LINE V RI exon 6435470 6435583 . + . T05H4.6 non
V RI exon 6435470 6435991 . + . T05H4.6 retained
V RI intron 6435584 6435688 . + . T05H4.6 intron
V RI exon 6435689 6435991 . + . T05H4.6 non


>V:6589-6754.-.B0348.6
GFF LINE V RI exon 6589 6754 . - . B0348.6 non
V RI exon 6589 7110 . - . B0348.6 retained
V RI intron 6755 6912 . - . B0348.6 intron
V RI exon 6913 7110 . - . B0348.6 non


>V:6957029-6957117.+.T07H8.4
GFF LINE V RI exon 6957029 6957117 . + . T07H8.4 non
WBGene00003165_T07H8.4_mec-1_protein-coding E010 chrV:6957173-6957398 1.007 tbx37_T4 end1_T4 0.016 exon_retained
V RI exon 6957029 6957398 . + . T07H8.4 retained
V RI intron 6957118 6957172 . + . T07H8.4 intron
V RI exon 6957173 6957398 . + . T07H8.4 non
WBGene00003165_T07H8.4_mec-1_protein-coding E010 chrV:6957173-6957398 1.007 tbx37_T4 end1_T4 0.016 exon_non
V RI exon 6957173 6957422 . + . T07H8.4 non
WBGene00003165_T07H8.4_mec-1_protein-coding E010 chrV:6957173-6957398 1.007 tbx37_T4 end1_T4 0.016 exon_retained
V RI exon 6957173 6957601 . + . T07H8.4 retained
V RI intron 6957399 6957477 . + . T07H8.4 intron
V RI intron 6957399 6957489 . + . T07H8.4 intron
V RI intron 6957423 6957477 . + . T07H8.4 intron
V RI intron 6957423 6957489 . + . T07H8.4 intron
V RI exon 6957478 6957601 . + . T07H8.4 non
V RI exon 6957490 6957601 . + . T07H8.4 non


>V:7157502-7157811.+.F10D2.2
GFF LINE V RI exon 7157502 7157811 . + . F10D2.2 non
V RI exon 7157502 7158476 . + . F10D2.2 retained
V RI intron 7157812 7157852 . + . F10D2.2 intron
V RI exon 7157853 7158476 . + . F10D2.2 non
WBGene00017329_F10D2.2_ugt-39_protein-coding E005 chrV:7157853-7158476 1.611 end1_T1 ceh32_T1 0.051 exon_non


>V:7856975-7857081.+.C37C3.2
GFF LINE V RI exon 7856975 7857081 . + . C37C3.2 non
V RI exon 7856975 7857297 . + . C37C3.2 retained
V RI intron 7857082 7857183 . + . C37C3.2 intron
V RI exon 7857184 7857297 . + . C37C3.2 non


>V:7899496-7899833.+.ZK6.5
GFF LINE V RI exon 7899496 7899833 . + . ZK6.5 non
V RI exon 7899496 7900484 . + . ZK6.5 retained
V RI intron 7899834 7900081 . + . ZK6.5 intron
V RI exon 7900082 7900484 . + . ZK6.5 non


>V:9054603-9054673.-.C25E10.9
GFF LINE V RI exon 9054603 9054673 . - . C25E10.9 non
V RI exon 9054603 9054782 . - . C25E10.9 retained
V RI intron 9054674 9054733 . - . C25E10.9 intron
V RI intron 9054674 9054734 . - . C25E10.9 intron
V RI exon 9054734 9054782 . - . C25E10.9 non
V RI exon 9054735 9054782 . - . C25E10.9 non


>V:9456570-9456647.+.H24G06.1
GFF LINE V RI exon 9456570 9456647 . + . H24G06.1 non
V RI exon 9456570 9456881 . + . H24G06.1 retained
V RI intron 9456648 9456800 . + . H24G06.1 intron
V RI exon 9456801 9456881 . + . H24G06.1 non


>V:9731959-9732237.+.F40F9.7
GFF LINE V RI exon 9731959 9732237 . + . F40F9.7 non
V RI exon 9731959 9732756 . + . F40F9.7 retained
V RI intron 9732238 9732514 . + . F40F9.7 intron
V RI intron 9732238 9732515 . + . F40F9.7 intron
V RI exon 9732515 9732756 . + . F40F9.7 non
V RI exon 9732516 9732756 . + . F40F9.7 non


>X:10337623-10337781.-.R07E3.3
GFF LINE X RI exon 10337623 10337781 . - . R07E3.3 non
X RI exon 10337623 10337904 . - . R07E3.3 retained
X RI intron 10337782 10337829 . - . R07E3.3 intron
WBGene00011104_R07E3.3_cut-5_protein-coding J020 chrX:10337782-10337829 1.057 ceh32_T4 end1_T4 0.017 intron_intron
WBGene00011104_R07E3.3_cut-5_protein-coding J020 chrX:10337782-10337829 1.200 hlh1_T4 end1_T4 0.090 intron_intron
WBGene00011104_R07E3.3_cut-5_protein-coding J020 chrX:10337782-10337829 1.083 tbx37_T4 end1_T4 0.016 intron_intron
X RI exon 10337830 10337904 . - . R07E3.3 non


>X:10381244-10381308.-.F46F6.4
GFF LINE X RI exon 10381244 10381308 . - . F46F6.4 non
X RI exon 10381244 10381381 . - . F46F6.4 retained
X RI intron 10381309 10381374 . - . F46F6.4 intron
X RI exon 10381375 10381381 . - . F46F6.4 non


>X:10425852-10425924.-.ZC504.4
GFF LINE X RI exon 10425852 10425924 . - . ZC504.4 non
X RI exon 10425852 10426239 . - . ZC504.4 retained
X RI intron 10425925 10425969 . - . ZC504.4 intron
WBGene00003247_ZC504.4_mig-15_protein-coding J033 chrX:10425925-10425969 1.057 ceh32_T1 pha4_T1 0.017 intron_intron
WBGene00003247_ZC504.4_mig-15_protein-coding J033 chrX:10425925-10425969 1.434 ceh32_T1 end1_T1 0.002 intron_intron
WBGene00003247_ZC504.4_mig-15_protein-coding J033 chrX:10425925-10425969 1.318 ceh32_T2 pha4_T2 0.002 intron_intron
WBGene00003247_ZC504.4_mig-15_protein-coding J033 chrX:10425925-10425969 1.091 cnd1_T1 end1_T1 0.072 intron_intron
WBGene00003247_ZC504.4_mig-15_protein-coding J033 chrX:10425925-10425969 1.082 hlh1_T1 end1_T1 0.028 intron_intron
WBGene00003247_ZC504.4_mig-15_protein-coding J033 chrX:10425925-10425969 1.290 hlh1_T2 pha4_T2 0.005 intron_intron
WBGene00003247_ZC504.4_mig-15_protein-coding J033 chrX:10425925-10425969 1.038 nhr25_T1 pha4_T1 0.014 intron_intron
WBGene00003247_ZC504.4_mig-15_protein-coding J033 chrX:10425925-10425969 1.412 nhr25_T1 end1_T1 0.000 intron_intron
X RI exon 10425970 10426239 . - . ZC504.4 non


>X:10780896-10781101.+.T05A10.1
GFF LINE X RI exon 10780896 10781101 . + . T05A10.1 non
X RI exon 10780896 10781359 . + . T05A10.1 retained
X RI intron 10781102 10781151 . + . T05A10.1 intron
WBGene00004862_T05A10.1_sma-9_protein-coding E031 chrX:10781102-10781151 1.002 ceh32_T1 end1_T1 0.000 intron_intron
WBGene00004862_T05A10.1_sma-9_protein-coding J072 chrX:10781102-10781151 1.330 ceh32_T1 end1_T1 0.000 intron_intron
WBGene00004862_T05A10.1_sma-9_protein-coding J072 chrX:10781102-10781151 1.138 cnd1_T1 end1_T1 0.000 intron_intron
WBGene00004862_T05A10.1_sma-9_protein-coding J072 chrX:10781102-10781151 1.065 tbx37_T1 end1_T1 0.000 intron_intron
X RI intron 10781102 10781154 . + . T05A10.1 intron
X RI intron 10781102 10781200 . + . T05A10.1 intron
WBGene00004862_T05A10.1_sma-9_protein-coding J074 chrX:10781102-10781200 1.256 ceh32_T3 end1_T3 0.008 intron_intron
WBGene00004862_T05A10.1_sma-9_protein-coding J074 chrX:10781102-10781200 1.178 tbx37_T4 end1_T4 0.021 intron_intron
X RI exon 10781152 10781359 . + . T05A10.1 non
X RI exon 10781155 10781359 . + . T05A10.1 non
X RI exon 10781201 10781359 . + . T05A10.1 non


>X:11021723-11021849.+.F58A3.2
GFF LINE X RI exon 11021723 11021849 . + . F58A3.2 non
WBGene00001184_F58A3.2_egl-15_protein-coding E022 chrX:11021723-11021849 1.635 hlh1_T3 pha4_T3 0.039 exon_non
WBGene00001184_F58A3.2_egl-15_protein-coding E022 chrX:11021723-11021849 1.720 nhr25_T3 pha4_T3 0.023 exon_non
X RI exon 11021723 11021943 . + . F58A3.2 retained
WBGene00001184_F58A3.2_egl-15_protein-coding E022 chrX:11021723-11021849 1.635 hlh1_T3 pha4_T3 0.039 exon_retained
WBGene00001184_F58A3.2_egl-15_protein-coding E022 chrX:11021723-11021849 1.720 nhr25_T3 pha4_T3 0.023 exon_retained
X RI exon 11021723 11022068 . + . F58A3.2 retained
X RI intron 11021850 11021903 . + . F58A3.2 intron
X RI intron 11021850 11021903 . + . F58A3.2 intron
X RI exon 11021904 11021943 . + . F58A3.2 non
X RI exon 11021904 11022068 . + . F58A3.2 non
WBGene00001184_F58A3.2_egl-15_protein-coding E027 chrX:11022380-11022460 12.568 nhr25_T3 pha4_T3 0.026 exon_non
WBGene00001184_F58A3.2_egl-15_protein-coding E027 chrX:11022380-11022460 12.574 ceh32_T3 pha4_T3 0.026 exon_non
X RI exon 11022380 11022460 . + . F58A3.2 non
WBGene00001184_F58A3.2_egl-15_protein-coding E027 chrX:11022380-11022460 12.574 ceh32_T3 pha4_T3 0.026 exon_non
WBGene00001184_F58A3.2_egl-15_protein-coding E027 chrX:11022380-11022460 12.568 nhr25_T3 pha4_T3 0.026 exon_non
X RI exon 11022380 11022461 . + . F58A3.2 non
WBGene00001184_F58A3.2_egl-15_protein-coding E027 chrX:11022380-11022460 12.568 nhr25_T3 pha4_T3 0.026 exon_retained
WBGene00001184_F58A3.2_egl-15_protein-coding E027 chrX:11022380-11022460 12.574 ceh32_T3 pha4_T3 0.026 exon_retained
X RI exon 11022380 11023045 . + . F58A3.2 retained
X RI intron 11022461 11022952 . + . F58A3.2 intron
X RI intron 11022462 11022952 . + . F58A3.2 intron
WBGene00001184_F58A3.2_egl-15_protein-coding J065 chrX:11022462-11022952 12.252 nhr25_T3 pha4_T3 0.089 intron_intron
X RI exon 11022953 11023045 . + . F58A3.2 non
WBGene00001184_F58A3.2_egl-15_protein-coding E030 chrX:11022953-11023045 1.599 ceh32_T3 pha4_T3 0.046 exon_non


>X:1102501-1102573.+.F49E7.1
GFF LINE X RI exon 1102501 1102573 . + . F49E7.1 non
X RI exon 1102501 1102846 . + . F49E7.1 retained
X RI intron 1102574 1102648 . + . F49E7.1 intron
X RI exon 1102649 1102846 . + . F49E7.1 non


>X:11215696-11215936.+.C34F6.8
GFF LINE X RI exon 11215696 11215936 . + . C34F6.8 non
WBGene00007942_C34F6.8_idh-2_protein-coding E001 chrX:11215696-11215936 1.436 ceh32_T1 nhr25_T1 0.023 exon_non
WBGene00007942_C34F6.8_idh-2_protein-coding E001 chrX:11215696-11215936 14.306 ceh32_T4 end1_T4 0.008 exon_non
WBGene00007942_C34F6.8_idh-2_protein-coding E001 chrX:11215696-11215936 1.548 cnd1_T1 nhr25_T1 0.001 exon_non
WBGene00007942_C34F6.8_idh-2_protein-coding E001 chrX:11215696-11215936 2.802 cnd1_T1 end1_T1 0.000 exon_non
WBGene00007942_C34F6.8_idh-2_protein-coding E001 chrX:11215696-11215936 1.535 cnd1_T2 hlh1_T2 0.000 exon_non
WBGene00007942_C34F6.8_idh-2_protein-coding E001 chrX:11215696-11215936 2.266 cnd1_T2 nhr25_T2 0.000 exon_non
WBGene00007942_C34F6.8_idh-2_protein-coding E001 chrX:11215696-11215936 1.086 cnd1_T3 hlh1_T3 0.011 exon_non
WBGene00007942_C34F6.8_idh-2_protein-coding E001 chrX:11215696-11215936 1.451 cnd1_T3 nhr25_T3 0.000 exon_non
WBGene00007942_C34F6.8_idh-2_protein-coding E001 chrX:11215696-11215936 2.833 cnd1_T3 end1_T3 0.000 exon_non
WBGene00007942_C34F6.8_idh-2_protein-coding E001 chrX:11215696-11215936 1.029 cnd1_T4 nhr25_T4 0.013 exon_non
WBGene00007942_C34F6.8_idh-2_protein-coding E001 chrX:11215696-11215936 1.204 cnd1_T4 pha4_T4 0.025 exon_non
WBGene00007942_C34F6.8_idh-2_protein-coding E001 chrX:11215696-11215936 14.163 cnd1_T4 end1_T4 0.000 exon_non
WBGene00007942_C34F6.8_idh-2_protein-coding E001 chrX:11215696-11215936 1.952 hlh1_T1 end1_T1 0.000 exon_non
WBGene00007942_C34F6.8_idh-2_protein-coding E001 chrX:11215696-11215936 1.248 nhr25_T1 end1_T1 0.048 exon_non
WBGene00007942_C34F6.8_idh-2_protein-coding E001 chrX:11215696-11215936 1.540 pha4_T0 nhr25_T0 0.030 exon_non
WBGene00007942_C34F6.8_idh-2_protein-coding E001 chrX:11215696-11215936 3.174 pha4_T0 end1_T0 0.000 exon_non
WBGene00007942_C34F6.8_idh-2_protein-coding E001 chrX:11215696-11215936 1.414 pha4_T1 nhr25_T1 0.004 exon_non
WBGene00007942_C34F6.8_idh-2_protein-coding E001 chrX:11215696-11215936 2.654 pha4_T1 end1_T1 0.000 exon_non
WBGene00007942_C34F6.8_idh-2_protein-coding E001 chrX:11215696-11215936 2.468 pha4_T3 end1_T3 0.001 exon_non
WBGene00007942_C34F6.8_idh-2_protein-coding E001 chrX:11215696-11215936 1.091 tbx37_T3 nhr25_T3 0.010 exon_non
WBGene00007942_C34F6.8_idh-2_protein-coding E001 chrX:11215696-11215936 2.471 tbx37_T3 end1_T3 0.000 exon_non
X RI exon 11215696 11216161 . + . C34F6.8 retained
X RI intron 11215937 11215999 . + . C34F6.8 intron
WBGene00007942_C34F6.8_idh-2_protein-coding E002 chrX:11215937-11215999 1.008 pha4_T3 nhr25_T3 0.048 intron_intron
X RI exon 11216000 11216161 . + . C34F6.8 non


>X:11512852-11515071.-.F29G6.3
GFF LINE X RI exon 11512852 11515071 . - . F29G6.3 non
WBGene00009259_F29G6.3_hpo-34_protein-coding E015 chrX:11515120-11516736 1.386 ceh32_T2 end1_T2 0.077 exon_retained
X RI exon 11512852 11517504 . - . F29G6.3 retained
X RI intron 11515072 11515119 . - . F29G6.3 intron
X RI exon 11515120 11517504 . - . F29G6.3 non


>X:11647583-11647626.+.T04F8.8
GFF LINE X RI exon 11647583 11647626 . + . T04F8.8 non
WBGene00011446_T04F8.8_T04F8.8_protein-coding E003 chrX:11647583-11647626 1.420 ceh32_T2 nhr25_T2 0.035 exon_non
WBGene00011446_T04F8.8_T04F8.8_protein-coding E003 chrX:11647583-11647626 1.383 cnd1_T2 nhr25_T2 0.091 exon_non
X RI exon 11647583 11647716 . + . T04F8.8 retained
X RI intron 11647627 11647680 . + . T04F8.8 intron
X RI exon 11647681 11647716 . + . T04F8.8 non
WBGene00011446_T04F8.8_T04F8.8_protein-coding E005 chrX:11647681-11647716 1.888 ceh32_T0 nhr25_T0 0.014 exon_non


>X:13155310-13155416.-.F09A5.4
GFF LINE X RI exon 13155310 13155416 . - . F09A5.4 non
X RI exon 13155310 13155478 . - . F09A5.4 retained
X RI exon 13155310 13155478 . - . F09A5.4 non
WBGene00008601_F09A5.4_F09A5.4_protein-coding E010 chrX:13155581-13155664 1.034 end1_T0 cnd1_T0 0.085 exon_retained
WBGene00008601_F09A5.4_F09A5.4_protein-coding E010 chrX:13155581-13155664 1.039 end1_T0 nhr25_T0 0.047 exon_retained
WBGene00008601_F09A5.4_F09A5.4_protein-coding E010 chrX:13155581-13155664 1.053 nhr25_T4 hlh1_T4 0.000 exon_retained
WBGene00008601_F09A5.4_F09A5.4_protein-coding E010 chrX:13155581-13155664 1.074 end1_T1 hlh1_T1 0.007 exon_retained
WBGene00008601_F09A5.4_F09A5.4_protein-coding E010 chrX:13155581-13155664 1.101 end1_T3 tbx37_T3 0.000 exon_retained
WBGene00008601_F09A5.4_F09A5.4_protein-coding E010 chrX:13155581-13155664 1.133 end1_T0 tbx37_T0 0.011 exon_retained
WBGene00008601_F09A5.4_F09A5.4_protein-coding E010 chrX:13155581-13155664 1.204 nhr25_T1 ceh32_T1 0.003 exon_retained
WBGene00008601_F09A5.4_F09A5.4_protein-coding E010 chrX:13155581-13155664 1.206 nhr25_T1 tbx37_T1 0.000 exon_retained
WBGene00008601_F09A5.4_F09A5.4_protein-coding E010 chrX:13155581-13155664 1.253 end1_T0 ceh32_T0 0.045 exon_retained
WBGene00008601_F09A5.4_F09A5.4_protein-coding E010 chrX:13155581-13155664 1.262 pha4_T1 ceh32_T1 0.009 exon_retained
WBGene00008601_F09A5.4_F09A5.4_protein-coding E010 chrX:13155581-13155664 1.264 end1_T2 tbx37_T2 0.000 exon_retained
WBGene00008601_F09A5.4_F09A5.4_protein-coding E010 chrX:13155581-13155664 1.270 end1_T2 hlh1_T2 0.000 exon_retained
WBGene00008601_F09A5.4_F09A5.4_protein-coding E010 chrX:13155581-13155664 1.288 end1_T3 hlh1_T3 0.000 exon_retained
WBGene00008601_F09A5.4_F09A5.4_protein-coding E010 chrX:13155581-13155664 1.321 end1_T2 cnd1_T2 0.001 exon_retained
WBGene00008601_F09A5.4_F09A5.4_protein-coding E010 chrX:13155581-13155664 1.346 end1_T0 hlh1_T0 0.002 exon_retained
WBGene00008601_F09A5.4_F09A5.4_protein-coding E010 chrX:13155581-13155664 1.376 end1_T2 ceh32_T2 0.003 exon_retained
WBGene00008601_F09A5.4_F09A5.4_protein-coding E010 chrX:13155581-13155664 1.383 end1_T3 cnd1_T3 0.000 exon_retained
WBGene00008601_F09A5.4_F09A5.4_protein-coding E010 chrX:13155581-13155664 1.499 end1_T1 tbx37_T1 0.001 exon_retained
WBGene00008601_F09A5.4_F09A5.4_protein-coding E010 chrX:13155581-13155664 1.509 end1_T1 ceh32_T1 0.013 exon_retained
WBGene00008601_F09A5.4_F09A5.4_protein-coding E010 chrX:13155581-13155664 1.545 end1_T4 hlh1_T4 0.000 exon_retained
X RI exon 13155310 13155808 . - . F09A5.4 retained
X RI intron 13155417 13155446 . - . F09A5.4 intron
X RI exon 13155447 13155478 . - . F09A5.4 non
X RI intron 13155479 13155580 . - . F09A5.4 intron
WBGene00008601_F09A5.4_F09A5.4_protein-coding J025 chrX:13155479-13155580 1.467 ceh32_T4 hlh1_T4 0.000 intron_intron
WBGene00008601_F09A5.4_F09A5.4_protein-coding J025 chrX:13155479-13155580 1.243 cnd1_T4 hlh1_T4 0.000 intron_intron
WBGene00008601_F09A5.4_F09A5.4_protein-coding J025 chrX:13155479-13155580 1.372 end1_T0 hlh1_T0 0.014 intron_intron
WBGene00008601_F09A5.4_F09A5.4_protein-coding J025 chrX:13155479-13155580 1.400 end1_T0 cnd1_T0 0.096 intron_intron
WBGene00008601_F09A5.4_F09A5.4_protein-coding J025 chrX:13155479-13155580 1.206 end1_T1 hlh1_T1 0.081 intron_intron
WBGene00008601_F09A5.4_F09A5.4_protein-coding J025 chrX:13155479-13155580 1.714 end1_T1 tbx37_T1 0.015 intron_intron
WBGene00008601_F09A5.4_F09A5.4_protein-coding J025 chrX:13155479-13155580 1.382 end1_T1 ceh32_T1 0.094 intron_intron
WBGene00008601_F09A5.4_F09A5.4_protein-coding J025 chrX:13155479-13155580 1.423 end1_T2 hlh1_T2 0.006 intron_intron
WBGene00008601_F09A5.4_F09A5.4_protein-coding J025 chrX:13155479-13155580 1.489 end1_T2 tbx37_T2 0.015 intron_intron
WBGene00008601_F09A5.4_F09A5.4_protein-coding J025 chrX:13155479-13155580 1.157 end1_T2 ceh32_T2 0.054 intron_intron
WBGene00008601_F09A5.4_F09A5.4_protein-coding J025 chrX:13155479-13155580 1.576 end1_T2 cnd1_T2 0.005 intron_intron
WBGene00008601_F09A5.4_F09A5.4_protein-coding J025 chrX:13155479-13155580 1.208 end1_T3 tbx37_T3 0.000 intron_intron
WBGene00008601_F09A5.4_F09A5.4_protein-coding J025 chrX:13155479-13155580 1.298 end1_T3 hlh1_T3 0.000 intron_intron
WBGene00008601_F09A5.4_F09A5.4_protein-coding J025 chrX:13155479-13155580 1.829 end1_T3 cnd1_T3 0.000 intron_intron
WBGene00008601_F09A5.4_F09A5.4_protein-coding J025 chrX:13155479-13155580 1.895 end1_T4 hlh1_T4 0.000 intron_intron
WBGene00008601_F09A5.4_F09A5.4_protein-coding J025 chrX:13155479-13155580 1.300 nhr25_T1 tbx37_T1 0.001 intron_intron
WBGene00008601_F09A5.4_F09A5.4_protein-coding J025 chrX:13155479-13155580 1.020 nhr25_T1 cnd1_T1 0.075 intron_intron
WBGene00008601_F09A5.4_F09A5.4_protein-coding J025 chrX:13155479-13155580 1.058 nhr25_T2 tbx37_T2 0.011 intron_intron
WBGene00008601_F09A5.4_F09A5.4_protein-coding J025 chrX:13155479-13155580 1.161 nhr25_T2 cnd1_T2 0.000 intron_intron
WBGene00008601_F09A5.4_F09A5.4_protein-coding J025 chrX:13155479-13155580 1.209 nhr25_T3 cnd1_T3 0.000 intron_intron
WBGene00008601_F09A5.4_F09A5.4_protein-coding J025 chrX:13155479-13155580 1.326 nhr25_T4 hlh1_T4 0.000 intron_intron
WBGene00008601_F09A5.4_F09A5.4_protein-coding J025 chrX:13155479-13155580 1.242 pha4_T4 hlh1_T4 0.000 intron_intron
WBGene00008601_F09A5.4_F09A5.4_protein-coding J025 chrX:13155479-13155580 1.167 tbx37_T4 hlh1_T4 0.000 intron_intron
X RI exon 13155581 13155808 . - . F09A5.4 non


>X:13422982-13423254.-.C29F7.4
GFF LINE X RI exon 13422982 13423254 . - . C29F7.4 non
WBGene00001435_C29F7.4_fkh-3_protein-coding E003 chrX:13422982-13423254 1.047 hlh1_T0 end1_T0 0.000 exon_non
X RI exon 13422982 13423427 . - . C29F7.4 retained
X RI intron 13423255 13423329 . - . C29F7.4 intron
X RI exon 13423330 13423427 . - . C29F7.4 non


>X:13588144-13588601.+.F54B11.3
GFF LINE X RI exon 13588144 13588601 . + . F54B11.3 non
X RI exon 13588144 13588997 . + . F54B11.3 retained
X RI intron 13588602 13588676 . + . F54B11.3 intron
X RI exon 13588677 13588997 . + . F54B11.3 non


>X:14217849-14217962.+.K06G5.1
GFF LINE X RI exon 14217849 14217962 . + . K06G5.1 non
WBGene00010605_K06G5.1_K06G5.1_protein-coding E010 chrX:14217849-14217962 1.453 end1_T3 ceh32_T3 0.091 exon_non
X RI exon 14217849 14218060 . + . K06G5.1 retained
X RI intron 14217963 14218016 . + . K06G5.1 intron
X RI exon 14218017 14218060 . + . K06G5.1 non


>X:14234544-14234620.-.K04C1.1
GFF LINE X RI exon 14234544 14234620 . - . K04C1.1 non
X RI exon 14234544 14234918 . - . K04C1.1 retained
X RI intron 14234621 14234671 . - . K04C1.1 intron
X RI exon 14234672 14234918 . - . K04C1.1 non


>X:14319184-14319230.-.C11H1.9
GFF LINE X RI exon 14319184 14319230 . - . C11H1.9 non
X RI exon 14319184 14319366 . - . C11H1.9 retained
X RI intron 14319231 14319303 . - . C11H1.9 intron
WBGene00023500_C11H1.9_C11H1.9_protein-coding E006 chrX:14319231-14319303 1.019 hlh1_T1 ceh32_T1 0.066 intron_intron
WBGene00023500_C11H1.9_C11H1.9_protein-coding E006 chrX:14319231-14319303 1.170 pha4_T1 ceh32_T1 0.040 intron_intron
X RI exon 14319304 14319366 . - . C11H1.9 non
WBGene00023500_C11H1.9_C11H1.9_protein-coding E007 chrX:14319304-14319366 1.180 pha4_T1 ceh32_T1 0.006 exon_non


>X:15546714-15547048.-.C02C6.3
GFF LINE X RI exon 15546714 15547048 . - . C02C6.3 non
WBGene00007261_C02C6.3_lron-3_protein-coding E001 chrX:15546714-15547048 1.166 end1_T0 cnd1_T0 0.005 exon_non
WBGene00007261_C02C6.3_lron-3_protein-coding E001 chrX:15546714-15547048 1.052 end1_T1 cnd1_T1 0.055 exon_non
WBGene00007261_C02C6.3_lron-3_protein-coding E001 chrX:15546714-15547048 1.080 end1_T2 cnd1_T2 0.000 exon_non
WBGene00007261_C02C6.3_lron-3_protein-coding E001 chrX:15546714-15547048 1.169 end1_T2 ceh32_T2 0.000 exon_non
WBGene00007261_C02C6.3_lron-3_protein-coding E001 chrX:15546714-15547048 1.087 end1_T3 nhr25_T3 0.021 exon_non
WBGene00007261_C02C6.3_lron-3_protein-coding E001 chrX:15546714-15547048 1.091 end1_T3 hlh1_T3 0.000 exon_non
WBGene00007261_C02C6.3_lron-3_protein-coding E001 chrX:15546714-15547048 1.163 end1_T3 tbx37_T3 0.003 exon_non
WBGene00007261_C02C6.3_lron-3_protein-coding E001 chrX:15546714-15547048 1.185 end1_T3 cnd1_T3 0.004 exon_non
WBGene00007261_C02C6.3_lron-3_protein-coding E001 chrX:15546714-15547048 1.377 end1_T3 ceh32_T3 0.026 exon_non
WBGene00007261_C02C6.3_lron-3_protein-coding E001 chrX:15546714-15547048 1.116 end1_T4 cnd1_T4 0.001 exon_non
WBGene00007261_C02C6.3_lron-3_protein-coding E001 chrX:15546714-15547048 1.298 end1_T4 ceh32_T4 0.001 exon_non
WBGene00007261_C02C6.3_lron-3_protein-coding E001 chrX:15546714-15547048 1.100 pha4_T1 hlh1_T1 0.025 exon_non
WBGene00007261_C02C6.3_lron-3_protein-coding E001 chrX:15546714-15547048 1.252 pha4_T1 ceh32_T1 0.002 exon_non
WBGene00007261_C02C6.3_lron-3_protein-coding E001 chrX:15546714-15547048 1.067 pha4_T2 ceh32_T2 0.003 exon_non
X RI exon 15546714 15547422 . - . C02C6.3 retained
X RI intron 15547049 15547137 . - . C02C6.3 intron
WBGene00007261_C02C6.3_lron-3_protein-coding E002 chrX:15547049-15547137 1.442 end1_T4 hlh1_T4 0.000 intron_intron
WBGene00007261_C02C6.3_lron-3_protein-coding E002 chrX:15547049-15547137 1.187 end1_T4 cnd1_T4 0.000 intron_intron
WBGene00007261_C02C6.3_lron-3_protein-coding E002 chrX:15547049-15547137 2.268 end1_T4 ceh32_T4 0.000 intron_intron
X RI exon 15547138 15547422 . - . C02C6.3 non


>X:16355290-16355375.+.C11G6.4
GFF LINE X RI exon 16355290 16355375 . + . C11G6.4 non
WBGene00003624_C11G6.4_nhr-28_protein-coding E002 chrX:16355290-16355375 1.109 ceh32_T0 pha4_T0 0.057 exon_non
WBGene00003624_C11G6.4_nhr-28_protein-coding E002 chrX:16355290-16355375 1.130 ceh32_T1 nhr25_T1 0.000 exon_non
WBGene00003624_C11G6.4_nhr-28_protein-coding E002 chrX:16355290-16355375 1.147 ceh32_T1 hlh1_T1 0.000 exon_non
WBGene00003624_C11G6.4_nhr-28_protein-coding E002 chrX:16355290-16355375 1.475 ceh32_T1 pha4_T1 0.000 exon_non
WBGene00003624_C11G6.4_nhr-28_protein-coding E002 chrX:16355290-16355375 1.670 ceh32_T1 end1_T1 0.000 exon_non
WBGene00003624_C11G6.4_nhr-28_protein-coding E002 chrX:16355290-16355375 1.142 ceh32_T2 end1_T2 0.000 exon_non
WBGene00003624_C11G6.4_nhr-28_protein-coding E002 chrX:16355290-16355375 1.464 ceh32_T2 pha4_T2 0.000 exon_non
WBGene00003624_C11G6.4_nhr-28_protein-coding E002 chrX:16355290-16355375 1.082 ceh32_T3 end1_T3 0.000 exon_non
WBGene00003624_C11G6.4_nhr-28_protein-coding E002 chrX:16355290-16355375 1.304 ceh32_T3 pha4_T3 0.000 exon_non
WBGene00003624_C11G6.4_nhr-28_protein-coding E002 chrX:16355290-16355375 1.066 ceh32_T4 nhr25_T4 0.000 exon_non
WBGene00003624_C11G6.4_nhr-28_protein-coding E002 chrX:16355290-16355375 1.222 ceh32_T4 hlh1_T4 0.000 exon_non
WBGene00003624_C11G6.4_nhr-28_protein-coding E002 chrX:16355290-16355375 1.363 ceh32_T4 end1_T4 0.000 exon_non
WBGene00003624_C11G6.4_nhr-28_protein-coding E002 chrX:16355290-16355375 1.610 ceh32_T4 pha4_T4 0.000 exon_non
WBGene00003624_C11G6.4_nhr-28_protein-coding E002 chrX:16355290-16355375 1.145 cnd1_T2 pha4_T2 0.003 exon_non
X RI exon 16355290 16355686 . + . C11G6.4 retained
X RI intron 16355376 16355620 . + . C11G6.4 intron
X RI exon 16355621 16355686 . + . C11G6.4 non
>X:2696190-2696304.+.T02C5.1
GFF LINE X RI exon 2696190 2696304 . + . T02C5.1 non
X RI exon 2696190 2696631 . + . T02C5.1 retained
X RI intron 2696305 2696355 . + . T02C5.1 intron
X RI exon 2696356 2696631 . + . T02C5.1 non


>X:2721418-2721538.-.T02C5.5
GFF LINE X RI exon 2721418 2721538 . - . T02C5.5 non
X RI exon 2721418 2722011 . - . T02C5.5 retained
X RI intron 2721539 2721583 . - . T02C5.5 intron
X RI exon 2721584 2722011 . - . T02C5.5 non


>X:3408973-3409159.-.C04F6.4
GFF LINE X RI exon 3408973 3409159 . - . C04F6.4 non
X RI exon 3408973 3409704 . - . C04F6.4 retained
X RI intron 3409160 3409207 . - . C04F6.4 intron
X RI exon 3409208 3409704 . - . C04F6.4 non


>X:3428913-3429011.-.ZK813.4
GFF LINE X RI exon 3428913 3429011 . - . ZK813.4 non
WBGene00022823_ZK813.4_ZK813.4_protein-coding E002 chrX:3428913-3429011 1.004 ceh32_T4 pha4_T4 0.063 exon_non
X RI exon 3428913 3429215 . - . ZK813.4 retained
X RI intron 3429012 3429068 . - . ZK813.4 intron
X RI exon 3429069 3429215 . - . ZK813.4 non


>X:3504016-3504097.+.C12D12.1
GFF LINE X RI exon 3504016 3504097 . + . C12D12.1 non
X RI exon 3504016 3504628 . + . C12D12.1 retained
X RI intron 3504098 3504265 . + . C12D12.1 intron
X RI exon 3504266 3504628 . + . C12D12.1 non
WBGene00015713_C12D12.1_C12D12.1_protein-coding E015 chrX:3504266-3504628 1.690 end1_T4 nhr25_T4 0.010 exon_non


>X:3888487-3888603.+.F47F2.1
GFF LINE X RI exon 3888487 3888603 . + . F47F2.1 non
WBGene00018569_F47F2.1_F47F2.1_protein-coding E004 chrX:3888487-3888603 7.654 end1_T0 nhr25_T0 0.053 exon_non
X RI exon 3888487 3888743 . + . F47F2.1 retained
X RI intron 3888604 3888652 . + . F47F2.1 intron
WBGene00018569_F47F2.1_F47F2.1_protein-coding J017 chrX:3888604-3888652 1.700 cnd1_T2 nhr25_T2 0.045 intron_intron
X RI exon 3888653 3888743 . + . F47F2.1 non


>X:4266902-4266950.+.C52B9.3
GFF LINE X RI exon 4266902 4266950 . + . C52B9.3 non
X RI exon 4266902 4267098 . + . C52B9.3 retained
X RI intron 4266951 4266992 . + . C52B9.3 intron
X RI exon 4266993 4267098 . + . C52B9.3 non


>X:4468032-4468206.+.F02E8.2
GFF LINE X RI exon 4468032 4468206 . + . F02E8.2 non
X RI exon 4468032 4468461 . + . F02E8.2 retained
X RI intron 4468207 4468266 . + . F02E8.2 intron
X RI exon 4468267 4468461 . + . F02E8.2 non


>X:4515289-4515631.+.C07A12.5
GFF LINE X RI exon 4515289 4515631 . + . C07A12.5 non
X RI exon 4515289 4516084 . + . C07A12.5 retained
X RI intron 4515632 4515814 . + . C07A12.5 intron
X RI exon 4515815 4516084 . + . C07A12.5 non


>X:4525147-4525172.+.C07A12.4
GFF LINE X RI exon 4525147 4525172 . + . C07A12.4 non
X RI exon 4525147 4525182 . + . C07A12.4 non
X RI exon 4525147 4525953 . + . C07A12.4 retained
X RI intron 4525173 4525340 . + . C07A12.4 intron
X RI intron 4525183 4525548 . + . C07A12.4 intron
WBGene00003963_C07A12.4_pdi-2_protein-coding J015 chrX:4525183-4525548 1.308 end1_T0 tbx37_T0 0.000 intron_intron
WBGene00003963_C07A12.4_pdi-2_protein-coding J015 chrX:4525183-4525548 1.313 end1_T0 nhr25_T0 0.000 intron_intron
WBGene00003963_C07A12.4_pdi-2_protein-coding J015 chrX:4525183-4525548 1.371 end1_T0 hlh1_T0 0.000 intron_intron
WBGene00003963_C07A12.4_pdi-2_protein-coding J015 chrX:4525183-4525548 13.168 end1_T0 ceh32_T0 0.000 intron_intron
WBGene00003963_C07A12.4_pdi-2_protein-coding J015 chrX:4525183-4525548 1.842 end1_T0 cnd1_T0 0.000 intron_intron
WBGene00003963_C07A12.4_pdi-2_protein-coding J015 chrX:4525183-4525548 1.250 end1_T1 nhr25_T1 0.000 intron_intron
WBGene00003963_C07A12.4_pdi-2_protein-coding J015 chrX:4525183-4525548 2.007 end1_T1 ceh32_T1 0.000 intron_intron
WBGene00003963_C07A12.4_pdi-2_protein-coding J015 chrX:4525183-4525548 2.506 end1_T1 cnd1_T1 0.000 intron_intron
WBGene00003963_C07A12.4_pdi-2_protein-coding J015 chrX:4525183-4525548 1.239 end1_T2 tbx37_T2 0.000 intron_intron
WBGene00003963_C07A12.4_pdi-2_protein-coding J015 chrX:4525183-4525548 1.332 end1_T2 nhr25_T2 0.000 intron_intron
WBGene00003963_C07A12.4_pdi-2_protein-coding J015 chrX:4525183-4525548 1.548 end1_T2 cnd1_T2 0.000 intron_intron
WBGene00003963_C07A12.4_pdi-2_protein-coding J015 chrX:4525183-4525548 1.472 end1_T3 ceh32_T3 0.063 intron_intron
WBGene00003963_C07A12.4_pdi-2_protein-coding J015 chrX:4525183-4525548 1.008 pha4_T0 hlh1_T0 0.056 intron_intron
WBGene00003963_C07A12.4_pdi-2_protein-coding J015 chrX:4525183-4525548 1.090 pha4_T3 nhr25_T3 0.002 intron_intron
WBGene00003963_C07A12.4_pdi-2_protein-coding J015 chrX:4525183-4525548 1.116 pha4_T3 cnd1_T3 0.009 intron_intron
WBGene00003963_C07A12.4_pdi-2_protein-coding J015 chrX:4525183-4525548 1.090 pha4_T4 nhr25_T4 0.004 intron_intron
WBGene00003963_C07A12.4_pdi-2_protein-coding J015 chrX:4525183-4525548 1.369 pha4_T4 ceh32_T4 0.031 intron_intron
X RI exon 4525341 4525953 . + . C07A12.4 non
X RI exon 4525549 4525953 . + . C07A12.4 non


>X:4833931-4834027.+.R08E3.1
GFF LINE X RI exon 4833931 4834027 . + . R08E3.1 non
X RI exon 4833931 4834212 . + . R08E3.1 retained
X RI intron 4834028 4834075 . + . R08E3.1 intron
X RI exon 4834076 4834212 . + . R08E3.1 non
WBGene00019957_R08E3.1_R08E3.1_protein-coding E038 chrX:4834076-4834212 1.507 end1_T4 cnd1_T4 0.041 exon_non


>X:4854830-4854873.-.F39C12.2
GFF LINE X RI exon 4854830 4854873 . - . F39C12.2 non
WBGene00000072_F39C12.2_add-1_protein-coding E007 chrX:4854830-4854873 1.608 cnd1_T3 nhr25_T3 0.042 exon_non
WBGene00000072_F39C12.2_add-1_protein-coding E007 chrX:4854830-4854873 12.475 end1_T0 nhr25_T0 0.041 exon_non
WBGene00000072_F39C12.2_add-1_protein-coding E007 chrX:4854830-4854873 1.571 end1_T1 nhr25_T1 0.038 exon_non
WBGene00000072_F39C12.2_add-1_protein-coding E007 chrX:4854830-4854873 2.057 end1_T2 nhr25_T2 0.006 exon_non
WBGene00000072_F39C12.2_add-1_protein-coding E007 chrX:4854830-4854873 1.705 end1_T3 nhr25_T3 0.039 exon_non
X RI exon 4854830 4855055 . - . F39C12.2 retained
X RI intron 4854874 4854965 . - . F39C12.2 intron
X RI exon 4854966 4855055 . - . F39C12.2 non
WBGene00000072_F39C12.2_add-1_protein-coding E009 chrX:4854966-4855055 1.121 cnd1_T3 nhr25_T3 0.066 exon_non
WBGene00000072_F39C12.2_add-1_protein-coding E009 chrX:4854966-4855055 1.798 end1_T1 nhr25_T1 0.008 exon_non
WBGene00000072_F39C12.2_add-1_protein-coding E009 chrX:4854966-4855055 1.672 end1_T2 tbx37_T2 0.047 exon_non
WBGene00000072_F39C12.2_add-1_protein-coding E009 chrX:4854966-4855055 1.695 end1_T2 nhr25_T2 0.005 exon_non
WBGene00000072_F39C12.2_add-1_protein-coding E009 chrX:4854966-4855055 1.312 end1_T3 nhr25_T3 0.003 exon_non
WBGene00000072_F39C12.2_add-1_protein-coding E009 chrX:4854966-4855055 1.637 end1_T3 ceh32_T3 0.047 exon_non


>X:5288797-5289006.+.F32A6.3
GFF LINE X RI exon 5288797 5289006 . + . F32A6.3 non
X RI exon 5288797 5289414 . + . F32A6.3 retained
X RI intron 5289007 5289202 . + . F32A6.3 intron
X RI exon 5289203 5289414 . + . F32A6.3 non


>X:6252276-6252935.+.W05H9.3
GFF LINE X RI exon 6252276 6252935 . + . W05H9.3 non
X RI exon 6252276 6253129 . + . W05H9.3 retained
X RI intron 6252936 6253103 . + . W05H9.3 intron
WBGene00021050_W05H9.3_W05H9.3_protein-coding E002 chrX:6252936-6253103 1.080 end1_T0 ceh32_T0 0.046 intron_intron
WBGene00021050_W05H9.3_W05H9.3_protein-coding E002 chrX:6252936-6253103 1.608 end1_T1 ceh32_T1 0.000 intron_intron
WBGene00021050_W05H9.3_W05H9.3_protein-coding E002 chrX:6252936-6253103 1.737 end1_T2 ceh32_T2 0.000 intron_intron
WBGene00021050_W05H9.3_W05H9.3_protein-coding E002 chrX:6252936-6253103 1.471 end1_T4 ceh32_T4 0.005 intron_intron
WBGene00021050_W05H9.3_W05H9.3_protein-coding E002 chrX:6252936-6253103 1.119 hlh1_T0 ceh32_T0 0.014 intron_intron
WBGene00021050_W05H9.3_W05H9.3_protein-coding E002 chrX:6252936-6253103 1.658 hlh1_T1 ceh32_T1 0.000 intron_intron
WBGene00021050_W05H9.3_W05H9.3_protein-coding E002 chrX:6252936-6253103 1.564 hlh1_T2 ceh32_T2 0.000 intron_intron
WBGene00021050_W05H9.3_W05H9.3_protein-coding E002 chrX:6252936-6253103 1.138 hlh1_T3 ceh32_T3 0.026 intron_intron
WBGene00021050_W05H9.3_W05H9.3_protein-coding E002 chrX:6252936-6253103 1.552 hlh1_T4 ceh32_T4 0.001 intron_intron
WBGene00021050_W05H9.3_W05H9.3_protein-coding E002 chrX:6252936-6253103 1.558 nhr25_T1 ceh32_T1 0.000 intron_intron
WBGene00021050_W05H9.3_W05H9.3_protein-coding E002 chrX:6252936-6253103 1.523 nhr25_T2 ceh32_T2 0.000 intron_intron
WBGene00021050_W05H9.3_W05H9.3_protein-coding E002 chrX:6252936-6253103 1.422 nhr25_T4 ceh32_T4 0.006 intron_intron
WBGene00021050_W05H9.3_W05H9.3_protein-coding E002 chrX:6252936-6253103 1.011 pha4_T0 ceh32_T0 0.072 intron_intron
WBGene00021050_W05H9.3_W05H9.3_protein-coding E002 chrX:6252936-6253103 1.947 pha4_T1 ceh32_T1 0.000 intron_intron
WBGene00021050_W05H9.3_W05H9.3_protein-coding E002 chrX:6252936-6253103 1.598 pha4_T2 ceh32_T2 0.000 intron_intron
WBGene00021050_W05H9.3_W05H9.3_protein-coding E002 chrX:6252936-6253103 1.082 pha4_T3 ceh32_T3 0.012 intron_intron
WBGene00021050_W05H9.3_W05H9.3_protein-coding E002 chrX:6252936-6253103 1.661 pha4_T4 ceh32_T4 0.001 intron_intron
X RI exon 6253104 6253129 . + . W05H9.3 non
WBGene00021050_W05H9.3_W05H9.3_protein-coding E003 chrX:6253104-6253129 1.307 end1_T0 ceh32_T0 0.002 exon_non
WBGene00021050_W05H9.3_W05H9.3_protein-coding E003 chrX:6253104-6253129 1.508 end1_T1 ceh32_T1 0.000 exon_non
WBGene00021050_W05H9.3_W05H9.3_protein-coding E003 chrX:6253104-6253129 1.548 end1_T2 ceh32_T2 0.001 exon_non
WBGene00021050_W05H9.3_W05H9.3_protein-coding E003 chrX:6253104-6253129 1.129 end1_T3 ceh32_T3 0.051 exon_non
WBGene00021050_W05H9.3_W05H9.3_protein-coding E003 chrX:6253104-6253129 1.541 end1_T4 ceh32_T4 0.001 exon_non
WBGene00021050_W05H9.3_W05H9.3_protein-coding E003 chrX:6253104-6253129 1.166 hlh1_T0 ceh32_T0 0.000 exon_non
WBGene00021050_W05H9.3_W05H9.3_protein-coding E003 chrX:6253104-6253129 1.534 hlh1_T1 ceh32_T1 0.000 exon_non
WBGene00021050_W05H9.3_W05H9.3_protein-coding E003 chrX:6253104-6253129 1.397 hlh1_T2 ceh32_T2 0.000 exon_non
WBGene00021050_W05H9.3_W05H9.3_protein-coding E003 chrX:6253104-6253129 1.213 hlh1_T3 ceh32_T3 0.002 exon_non
WBGene00021050_W05H9.3_W05H9.3_protein-coding E003 chrX:6253104-6253129 1.299 nhr25_T1 ceh32_T1 0.000 exon_non
WBGene00021050_W05H9.3_W05H9.3_protein-coding E003 chrX:6253104-6253129 1.307 nhr25_T2 ceh32_T2 0.000 exon_non
WBGene00021050_W05H9.3_W05H9.3_protein-coding E003 chrX:6253104-6253129 1.040 nhr25_T3 ceh32_T3 0.039 exon_non
WBGene00021050_W05H9.3_W05H9.3_protein-coding E003 chrX:6253104-6253129 1.471 nhr25_T4 ceh32_T4 0.000 exon_non
WBGene00021050_W05H9.3_W05H9.3_protein-coding E003 chrX:6253104-6253129 1.208 pha4_T0 ceh32_T0 0.074 exon_non
WBGene00021050_W05H9.3_W05H9.3_protein-coding E003 chrX:6253104-6253129 1.788 pha4_T1 ceh32_T1 0.008 exon_non
WBGene00021050_W05H9.3_W05H9.3_protein-coding E003 chrX:6253104-6253129 1.471 pha4_T2 ceh32_T2 0.000 exon_non
WBGene00021050_W05H9.3_W05H9.3_protein-coding E003 chrX:6253104-6253129 1.337 pha4_T3 ceh32_T3 0.003 exon_non
WBGene00021050_W05H9.3_W05H9.3_protein-coding E003 chrX:6253104-6253129 1.630 pha4_T4 ceh32_T4 0.000 exon_non


>X:702248-702443.+.F02G3.1
GFF LINE X RI exon 702248 702443 . + . F02G3.1 non
X RI exon 702248 702598 . + . F02G3.1 retained
X RI intron 702444 702489 . + . F02G3.1 intron
WBGene00017184_F02G3.1_ncam-1_protein-coding E014 chrX:702444-702489 1.279 ceh32_T2 nhr25_T2 0.062 intron_intron
WBGene00017184_F02G3.1_ncam-1_protein-coding E014 chrX:702444-702489 1.300 end1_T1 tbx37_T1 0.033 intron_intron
WBGene00017184_F02G3.1_ncam-1_protein-coding E014 chrX:702444-702489 1.162 pha4_T1 nhr25_T1 0.030 intron_intron
X RI exon 702490 702598 . + . F02G3.1 non


>X:7143918-7144294.-.C54D1.5
GFF LINE X RI exon 7143918 7144294 . - . C54D1.5 non
WBGene00016913_C54D1.5_lam-2_protein-coding E001 chrX:7143918-7144294 1.062 end1_T1 tbx37_T1 0.000 exon_non
X RI exon 7143918 7145017 . - . C54D1.5 retained
X RI intron 7144295 7144923 . - . C54D1.5 intron
X RI exon 7144924 7145017 . - . C54D1.5 non


>X:7274543-7274954.-.T10A3.1
GFF LINE X RI exon 7274543 7274954 . - . T10A3.1 non
X RI exon 7274543 7275146 . - . T10A3.1 retained
X RI intron 7274955 7275002 . - . T10A3.1 intron
X RI exon 7275003 7275146 . - . T10A3.1 non


>X:7564267-7564330.+.F08C6.4
GFF LINE X RI exon 7564267 7564330 . + . F08C6.4 non
X RI exon 7564267 7564812 . + . F08C6.4 retained
X RI intron 7564331 7564415 . + . F08C6.4 intron
X RI exon 7564416 7564812 . + . F08C6.4 non


>X:7799158-7799378.-.R03G5.5
GFF LINE X RI exon 7799158 7799378 . - . R03G5.5 non
X RI exon 7799158 7799570 . - . R03G5.5 retained
X RI intron 7799379 7799425 . - . R03G5.5 intron
X RI exon 7799426 7799570 . - . R03G5.5 non


>X:7824140-7824171.+.R03G5.1
GFF LINE X RI exon 7824140 7824171 . + . R03G5.1 non
X RI exon 7824140 7824960 . + . R03G5.1 retained
X RI intron 7824172 7824273 . + . R03G5.1 intron
X RI exon 7824274 7824960 . + . R03G5.1 non


>X:8025319-8025490.+.C34D10.2
GFF LINE X RI exon 8025319 8025490 . + . C34D10.2 non
WBGene00016407_C34D10.2_C34D10.2_protein-coding E021 chrX:8025510-8025554 12.356 ceh32_T2 pha4_T2 0.071 exon_retained
X RI exon 8025319 8026799 . + . C34D10.2 retained
X RI intron 8025491 8025509 . + . C34D10.2 intron
X RI exon 8025510 8026799 . + . C34D10.2 non


>X:8413636-8413699.+.F08F1.4
GFF LINE X RI exon 8413636 8413699 . + . F08F1.4 non
X RI exon 8413636 8413887 . + . F08F1.4 retained
X RI intron 8413700 8413746 . + . F08F1.4 intron
X RI exon 8413747 8413887 . + . F08F1.4 non


>X:878856-878915.+.ZC13.1
GFF LINE X RI exon 878856 878915 . + . ZC13.1 non
X RI exon 878856 879145 . + . ZC13.1 retained
X RI intron 878916 878962 . + . ZC13.1 intron
X RI exon 878963 879145 . + . ZC13.1 non


>X:8828066-8828134.-.C28G1.5
GFF LINE X RI exon 8828066 8828134 . - . C28G1.5 non
X RI exon 8828066 8828364 . - . C28G1.5 retained
X RI intron 8828135 8828179 . - . C28G1.5 intron
X RI exon 8828180 8828364 . - . C28G1.5 non


>X:9345713-9345860.-.T20B5.3
GFF LINE X RI exon 9345713 9345860 . - . T20B5.3 non
X RI exon 9345713 9346178 . - . T20B5.3 retained
X RI intron 9345861 9345908 . - . T20B5.3 intron
WBGene00020596_T20B5.3_oga-1_protein-coding J023 chrX:9345861-9345908 1.623 end1_T1 ceh32_T1 0.015 intron_intron
WBGene00020596_T20B5.3_oga-1_protein-coding J023 chrX:9345861-9345908 1.759 hlh1_T1 ceh32_T1 0.008 intron_intron
WBGene00020596_T20B5.3_oga-1_protein-coding J023 chrX:9345861-9345908 1.754 nhr25_T1 ceh32_T1 0.006 intron_intron
X RI exon 9345909 9346178 . - . T20B5.3 non


>X:9694658-9694759.+.C43C3.2
GFF LINE X RI exon 9694658 9694759 . + . C43C3.2 non
X RI exon 9694658 9694978 . + . C43C3.2 retained
X RI intron 9694760 9694852 . + . C43C3.2 intron
X RI exon 9694853 9694978 . + . C43C3.2 non


>X:9852139-9852168.+.R07B1.2
GFF LINE X RI exon 9852139 9852168 . + . R07B1.2 non
X RI exon 9852139 9852253 . + . R07B1.2 retained
X RI intron 9852169 9852209 . + . R07B1.2 intron
X RI exon 9852210 9852253 . + . R07B1.2 non
