# Supplementary material for: The C. elegans embryonic transcriptome with tissue, time, and alternative splicing resolution
Source: Genome Res. 2019 Jun;29(6):1036–45. doi: 10.1101/gr.243394.118 (PMC6581053; doi:10.1101/gr.243394.118)
Supplement: Supplemental Material [file supp_gr.243394.118_Supplemental_File_S2.zip › Supplemental_File_skipped_exons.WS245.txt]

# list of skipped exons in WS245 coordinates
# each entry begins with a ">" label line for the entry including the skipped exon and intron spanning the skipped exon, and the two introns bounding the skipped exon
# the following lines provide any differential usage information, first for those features
# columns for differential usage
# column 1: gene name
# column 2: feature identifier (J*, junction; E*, exon)
# column 3: position
# column 4: log2FC change
# column 5: sample with higher expression
# column 6: sample with lower expression
# column 7: adjusted p-value

>I:10051996-10052023.-
SKIPPED EXON chrI:10051996-10052023
WBGene00008666_F10G8.8_F10G8.8_protein-coding E003 chrI:10051996-10052023 1.498 cnd1_T3 nhr25_T3 0.000 SKIPPED_EXON
WBGene00008666_F10G8.8_F10G8.8_protein-coding E003 chrI:10051996-10052023 1.061 cnd1_T4 nhr25_T4 0.000 SKIPPED_EXON
WBGene00008666_F10G8.8_F10G8.8_protein-coding E003 chrI:10051996-10052023 13.059 end1_T0 nhr25_T0 0.011 SKIPPED_EXON
WBGene00008666_F10G8.8_F10G8.8_protein-coding E003 chrI:10051996-10052023 1.240 end1_T1 tbx37_T1 0.023 SKIPPED_EXON
WBGene00008666_F10G8.8_F10G8.8_protein-coding E003 chrI:10051996-10052023 2.903 end1_T1 nhr25_T1 0.000 SKIPPED_EXON
WBGene00008666_F10G8.8_F10G8.8_protein-coding E003 chrI:10051996-10052023 1.607 end1_T1 cnd1_T1 0.012 SKIPPED_EXON
WBGene00008666_F10G8.8_F10G8.8_protein-coding E003 chrI:10051996-10052023 2.379 end1_T2 nhr25_T2 0.000 SKIPPED_EXON
WBGene00008666_F10G8.8_F10G8.8_protein-coding E003 chrI:10051996-10052023 1.118 end1_T2 cnd1_T2 0.000 SKIPPED_EXON
WBGene00008666_F10G8.8_F10G8.8_protein-coding E003 chrI:10051996-10052023 1.625 end1_T2 ceh32_T2 0.000 SKIPPED_EXON
WBGene00008666_F10G8.8_F10G8.8_protein-coding E003 chrI:10051996-10052023 2.203 end1_T3 nhr25_T3 0.000 SKIPPED_EXON
WBGene00008666_F10G8.8_F10G8.8_protein-coding E003 chrI:10051996-10052023 1.375 end1_T4 nhr25_T4 0.053 SKIPPED_EXON
WBGene00008666_F10G8.8_F10G8.8_protein-coding E003 chrI:10051996-10052023 2.333 hlh1_T1 nhr25_T1 0.000 SKIPPED_EXON
WBGene00008666_F10G8.8_F10G8.8_protein-coding E003 chrI:10051996-10052023 1.708 hlh1_T2 nhr25_T2 0.000 SKIPPED_EXON
WBGene00008666_F10G8.8_F10G8.8_protein-coding E003 chrI:10051996-10052023 1.354 hlh1_T3 nhr25_T3 0.002 SKIPPED_EXON
WBGene00008666_F10G8.8_F10G8.8_protein-coding E003 chrI:10051996-10052023 1.425 pha4_T2 ceh32_T2 0.020 SKIPPED_EXON
WBGene00008666_F10G8.8_F10G8.8_protein-coding E003 chrI:10051996-10052023 2.173 pha4_T2 nhr25_T2 0.000 SKIPPED_EXON
WBGene00008666_F10G8.8_F10G8.8_protein-coding E003 chrI:10051996-10052023 2.233 pha4_T3 nhr25_T3 0.000 SKIPPED_EXON
WBGene00008666_F10G8.8_F10G8.8_protein-coding E003 chrI:10051996-10052023 1.347 pha4_T4 nhr25_T4 0.000 SKIPPED_EXON
WBGene00008666_F10G8.8_F10G8.8_protein-coding E003 chrI:10051996-10052023 1.686 tbx37_T3 nhr25_T3 0.000 SKIPPED_EXON
WBGene00008666_F10G8.8_F10G8.8_protein-coding E003 chrI:10051996-10052023 1.178 tbx37_T4 nhr25_T4 0.000 SKIPPED_EXON
BOUNDING INTRON 1 chrI:10051605-10051995
WBGene00008666_F10G8.8_F10G8.8_protein-coding J017 chrI:10051605-10051995 1.516 cnd1_T3 nhr25_T3 0.000 BOUNDING_INTRON_1
WBGene00008666_F10G8.8_F10G8.8_protein-coding J017 chrI:10051605-10051995 12.839 end1_T0 nhr25_T0 0.037 BOUNDING_INTRON_1
WBGene00008666_F10G8.8_F10G8.8_protein-coding J017 chrI:10051605-10051995 12.732 end1_T1 tbx37_T1 0.004 BOUNDING_INTRON_1
WBGene00008666_F10G8.8_F10G8.8_protein-coding J017 chrI:10051605-10051995 2.637 end1_T1 nhr25_T1 0.000 BOUNDING_INTRON_1
WBGene00008666_F10G8.8_F10G8.8_protein-coding J017 chrI:10051605-10051995 2.234 end1_T2 nhr25_T2 0.000 BOUNDING_INTRON_1
WBGene00008666_F10G8.8_F10G8.8_protein-coding J017 chrI:10051605-10051995 1.701 end1_T2 ceh32_T2 0.034 BOUNDING_INTRON_1
WBGene00008666_F10G8.8_F10G8.8_protein-coding J017 chrI:10051605-10051995 2.112 end1_T3 nhr25_T3 0.000 BOUNDING_INTRON_1
WBGene00008666_F10G8.8_F10G8.8_protein-coding J017 chrI:10051605-10051995 1.199 end1_T4 nhr25_T4 0.024 BOUNDING_INTRON_1
WBGene00008666_F10G8.8_F10G8.8_protein-coding J017 chrI:10051605-10051995 2.047 hlh1_T1 nhr25_T1 0.005 BOUNDING_INTRON_1
WBGene00008666_F10G8.8_F10G8.8_protein-coding J017 chrI:10051605-10051995 1.756 hlh1_T2 nhr25_T2 0.009 BOUNDING_INTRON_1
WBGene00008666_F10G8.8_F10G8.8_protein-coding J017 chrI:10051605-10051995 1.003 pha4_T2 cnd1_T2 0.011 BOUNDING_INTRON_1
WBGene00008666_F10G8.8_F10G8.8_protein-coding J017 chrI:10051605-10051995 1.749 pha4_T2 ceh32_T2 0.014 BOUNDING_INTRON_1
WBGene00008666_F10G8.8_F10G8.8_protein-coding J017 chrI:10051605-10051995 2.285 pha4_T2 nhr25_T2 0.000 BOUNDING_INTRON_1
WBGene00008666_F10G8.8_F10G8.8_protein-coding J017 chrI:10051605-10051995 2.141 pha4_T3 nhr25_T3 0.000 BOUNDING_INTRON_1
WBGene00008666_F10G8.8_F10G8.8_protein-coding J017 chrI:10051605-10051995 1.159 pha4_T4 nhr25_T4 0.000 BOUNDING_INTRON_1
WBGene00008666_F10G8.8_F10G8.8_protein-coding J017 chrI:10051605-10051995 1.532 tbx37_T3 nhr25_T3 0.001 BOUNDING_INTRON_1
BOUNDING INTRON 2 chrI:10052024-10052204
WBGene00008666_F10G8.8_F10G8.8_protein-coding J019 chrI:10052024-10052204 1.387 cnd1_T3 nhr25_T3 0.000 BOUNDING_INTRON_2
WBGene00008666_F10G8.8_F10G8.8_protein-coding J019 chrI:10052024-10052204 1.160 cnd1_T4 nhr25_T4 0.000 BOUNDING_INTRON_2
WBGene00008666_F10G8.8_F10G8.8_protein-coding J019 chrI:10052024-10052204 12.803 end1_T0 nhr25_T0 0.020 BOUNDING_INTRON_2
WBGene00008666_F10G8.8_F10G8.8_protein-coding J019 chrI:10052024-10052204 2.628 end1_T1 nhr25_T1 0.000 BOUNDING_INTRON_2
WBGene00008666_F10G8.8_F10G8.8_protein-coding J019 chrI:10052024-10052204 1.617 end1_T1 cnd1_T1 0.003 BOUNDING_INTRON_2
WBGene00008666_F10G8.8_F10G8.8_protein-coding J019 chrI:10052024-10052204 2.466 end1_T2 nhr25_T2 0.000 BOUNDING_INTRON_2
WBGene00008666_F10G8.8_F10G8.8_protein-coding J019 chrI:10052024-10052204 1.034 end1_T2 cnd1_T2 0.000 BOUNDING_INTRON_2
WBGene00008666_F10G8.8_F10G8.8_protein-coding J019 chrI:10052024-10052204 1.419 end1_T2 ceh32_T2 0.004 BOUNDING_INTRON_2
WBGene00008666_F10G8.8_F10G8.8_protein-coding J019 chrI:10052024-10052204 2.190 end1_T3 nhr25_T3 0.001 BOUNDING_INTRON_2
WBGene00008666_F10G8.8_F10G8.8_protein-coding J019 chrI:10052024-10052204 2.099 hlh1_T1 nhr25_T1 0.001 BOUNDING_INTRON_2
WBGene00008666_F10G8.8_F10G8.8_protein-coding J019 chrI:10052024-10052204 1.886 hlh1_T2 nhr25_T2 0.000 BOUNDING_INTRON_2
WBGene00008666_F10G8.8_F10G8.8_protein-coding J019 chrI:10052024-10052204 2.169 pha4_T2 nhr25_T2 0.000 BOUNDING_INTRON_2
WBGene00008666_F10G8.8_F10G8.8_protein-coding J019 chrI:10052024-10052204 2.143 pha4_T3 nhr25_T3 0.000 BOUNDING_INTRON_2
WBGene00008666_F10G8.8_F10G8.8_protein-coding J019 chrI:10052024-10052204 1.397 pha4_T4 nhr25_T4 0.000 BOUNDING_INTRON_2
WBGene00008666_F10G8.8_F10G8.8_protein-coding J019 chrI:10052024-10052204 1.719 tbx37_T3 nhr25_T3 0.000 BOUNDING_INTRON_2
WBGene00008666_F10G8.8_F10G8.8_protein-coding J019 chrI:10052024-10052204 1.321 tbx37_T4 nhr25_T4 0.001 BOUNDING_INTRON_2
SPANNING INTRON chrI:10051605-10052204
WBGene00008666_F10G8.8_F10G8.8_protein-coding J018 chrI:10051605-10052204 1.286 ceh32_T2 end1_T2 0.000 SPANNING_INTRON
WBGene00008666_F10G8.8_F10G8.8_protein-coding J018 chrI:10051605-10052204 1.007 ceh32_T3 end1_T3 0.031 SPANNING_INTRON
WBGene00008666_F10G8.8_F10G8.8_protein-coding J018 chrI:10051605-10052204 1.370 ceh32_T3 pha4_T3 0.000 SPANNING_INTRON
WBGene00008666_F10G8.8_F10G8.8_protein-coding J018 chrI:10051605-10052204 1.266 ceh32_T4 end1_T4 0.021 SPANNING_INTRON
WBGene00008666_F10G8.8_F10G8.8_protein-coding J018 chrI:10051605-10052204 1.930 ceh32_T4 pha4_T4 0.000 SPANNING_INTRON
WBGene00008666_F10G8.8_F10G8.8_protein-coding J018 chrI:10051605-10052204 1.326 cnd1_T3 pha4_T3 0.000 SPANNING_INTRON
WBGene00008666_F10G8.8_F10G8.8_protein-coding J018 chrI:10051605-10052204 1.561 cnd1_T4 pha4_T4 0.000 SPANNING_INTRON
WBGene00008666_F10G8.8_F10G8.8_protein-coding J018 chrI:10051605-10052204 1.149 hlh1_T3 pha4_T3 0.008 SPANNING_INTRON
WBGene00008666_F10G8.8_F10G8.8_protein-coding J018 chrI:10051605-10052204 1.101 hlh1_T4 pha4_T4 0.006 SPANNING_INTRON
WBGene00008666_F10G8.8_F10G8.8_protein-coding J018 chrI:10051605-10052204 1.453 nhr25_T3 pha4_T3 0.000 SPANNING_INTRON
WBGene00008666_F10G8.8_F10G8.8_protein-coding J018 chrI:10051605-10052204 1.087 nhr25_T3 end1_T3 0.008 SPANNING_INTRON
WBGene00008666_F10G8.8_F10G8.8_protein-coding J018 chrI:10051605-10052204 1.715 nhr25_T4 pha4_T4 0.000 SPANNING_INTRON
 
>I:10358983-10359135.+
SKIPPED EXON chrI:10358983-10359135
WBGene00013895_ZC434.9_ZC434.9_protein-coding E012 chrI:10358983-10359135 1.689 end1_T3 cnd1_T3 0.023 SKIPPED_EXON
WBGene00013895_ZC434.9_ZC434.9_protein-coding E012 chrI:10358983-10359135 1.410 end1_T4 cnd1_T4 0.001 SKIPPED_EXON
WBGene00013895_ZC434.9_ZC434.9_protein-coding E012 chrI:10358983-10359135 1.303 nhr25_T4 cnd1_T4 0.000 SKIPPED_EXON
BOUNDING INTRON 1 chrI:10358496-10358982
BOUNDING INTRON 2 chrI:10359136-10359423
WBGene00013895_ZC434.9_ZC434.9_protein-coding E013 chrI:10359136-10359423 1.449 end1_T3 cnd1_T3 0.043 BOUNDING_INTRON_2
WBGene00013895_ZC434.9_ZC434.9_protein-coding E013 chrI:10359136-10359423 1.558 end1_T4 cnd1_T4 0.001 BOUNDING_INTRON_2
WBGene00013895_ZC434.9_ZC434.9_protein-coding E013 chrI:10359136-10359423 1.360 nhr25_T4 cnd1_T4 0.000 BOUNDING_INTRON_2
SPANNING INTRON chrI:10358496-10359423
 
>I:10445218-10445415.-
SKIPPED EXON chrI:10445218-10445415
BOUNDING INTRON 1 chrI:10444999-10445217
BOUNDING INTRON 2 chrI:10445416-10445527
SPANNING INTRON chrI:10444999-10445527
 
>I:10592943-10592960.+
SKIPPED EXON chrI:10592943-10592960
WBGene00044070_T22A3.4_set-18_protein-coding E006 chrI:10592943-10592960 1.046 pha4_T4 nhr25_T4 0.002 SKIPPED_EXON
WBGene00044070_T22A3.4_set-18_protein-coding E006 chrI:10592943-10592960 1.994 pha4_T4 cnd1_T4 0.002 SKIPPED_EXON
WBGene00044070_T22A3.4_set-18_protein-coding E006 chrI:10592943-10592960 2.944 pha4_T4 hlh1_T4 0.000 SKIPPED_EXON
WBGene00044070_T22A3.4_set-18_protein-coding E006 chrI:10592943-10592960 3.320 tbx37_T3 hlh1_T3 0.000 SKIPPED_EXON
WBGene00044070_T22A3.4_set-18_protein-coding E006 chrI:10592943-10592960 2.728 tbx37_T4 hlh1_T4 0.000 SKIPPED_EXON
BOUNDING INTRON 1 chrI:10592665-10592942
WBGene00044070_T22A3.4_set-18_protein-coding J014 chrI:10592665-10592942 1.180 pha4_T4 end1_T4 0.080 BOUNDING_INTRON_1
WBGene00044070_T22A3.4_set-18_protein-coding J014 chrI:10592665-10592942 1.786 pha4_T4 cnd1_T4 0.014 BOUNDING_INTRON_1
WBGene00044070_T22A3.4_set-18_protein-coding J014 chrI:10592665-10592942 2.814 pha4_T4 hlh1_T4 0.000 BOUNDING_INTRON_1
WBGene00044070_T22A3.4_set-18_protein-coding J014 chrI:10592665-10592942 3.161 tbx37_T3 hlh1_T3 0.000 BOUNDING_INTRON_1
WBGene00044070_T22A3.4_set-18_protein-coding J014 chrI:10592665-10592942 2.623 tbx37_T4 hlh1_T4 0.000 BOUNDING_INTRON_1
BOUNDING INTRON 2 chrI:10592961-10593302
WBGene00044070_T22A3.4_set-18_protein-coding J016 chrI:10592961-10593302 1.141 pha4_T4 nhr25_T4 0.003 BOUNDING_INTRON_2
WBGene00044070_T22A3.4_set-18_protein-coding J016 chrI:10592961-10593302 1.831 pha4_T4 cnd1_T4 0.008 BOUNDING_INTRON_2
WBGene00044070_T22A3.4_set-18_protein-coding J016 chrI:10592961-10593302 3.046 pha4_T4 hlh1_T4 0.000 BOUNDING_INTRON_2
WBGene00044070_T22A3.4_set-18_protein-coding J016 chrI:10592961-10593302 3.501 tbx37_T3 hlh1_T3 0.000 BOUNDING_INTRON_2
WBGene00044070_T22A3.4_set-18_protein-coding J016 chrI:10592961-10593302 2.739 tbx37_T4 hlh1_T4 0.000 BOUNDING_INTRON_2
SPANNING INTRON chrI:10592665-10593302
 
>I:10639841-10639873.-
SKIPPED EXON chrI:10639841-10639873
WBGene00015235_B0511.9_cdc-26_protein-coding E007 chrI:10639841-10639873 1.006 ceh32_T2 pha4_T2 0.034 SKIPPED_EXON
WBGene00015235_B0511.9_cdc-26_protein-coding E007 chrI:10639841-10639873 1.021 ceh32_T2 hlh1_T2 0.000 SKIPPED_EXON
WBGene00015235_B0511.9_cdc-26_protein-coding E007 chrI:10639841-10639873 1.040 ceh32_T2 nhr25_T2 0.000 SKIPPED_EXON
WBGene00015235_B0511.9_cdc-26_protein-coding E007 chrI:10639841-10639873 1.071 ceh32_T4 end1_T4 0.005 SKIPPED_EXON
WBGene00015235_B0511.9_cdc-26_protein-coding E007 chrI:10639841-10639873 1.451 ceh32_T4 nhr25_T4 0.000 SKIPPED_EXON
WBGene00015235_B0511.9_cdc-26_protein-coding E007 chrI:10639841-10639873 1.536 ceh32_T4 hlh1_T4 0.048 SKIPPED_EXON
WBGene00015235_B0511.9_cdc-26_protein-coding E007 chrI:10639841-10639873 1.537 ceh32_T4 pha4_T4 0.000 SKIPPED_EXON
WBGene00015235_B0511.9_cdc-26_protein-coding E007 chrI:10639841-10639873 1.127 cnd1_T4 end1_T4 0.000 SKIPPED_EXON
WBGene00015235_B0511.9_cdc-26_protein-coding E007 chrI:10639841-10639873 1.498 cnd1_T4 nhr25_T4 0.000 SKIPPED_EXON
WBGene00015235_B0511.9_cdc-26_protein-coding E007 chrI:10639841-10639873 1.586 cnd1_T4 hlh1_T4 0.069 SKIPPED_EXON
WBGene00015235_B0511.9_cdc-26_protein-coding E007 chrI:10639841-10639873 1.590 cnd1_T4 pha4_T4 0.000 SKIPPED_EXON
BOUNDING INTRON 1 chrI:10639752-10639840
WBGene00015235_B0511.9_cdc-26_protein-coding J016 chrI:10639752-10639840 1.005 ceh32_T3 nhr25_T3 0.059 BOUNDING_INTRON_1
WBGene00015235_B0511.9_cdc-26_protein-coding J016 chrI:10639752-10639840 1.099 ceh32_T4 nhr25_T4 0.001 BOUNDING_INTRON_1
WBGene00015235_B0511.9_cdc-26_protein-coding J016 chrI:10639752-10639840 1.204 ceh32_T4 pha4_T4 0.004 BOUNDING_INTRON_1
WBGene00015235_B0511.9_cdc-26_protein-coding J016 chrI:10639752-10639840 1.186 cnd1_T3 nhr25_T3 0.000 BOUNDING_INTRON_1
WBGene00015235_B0511.9_cdc-26_protein-coding J016 chrI:10639752-10639840 1.264 cnd1_T4 nhr25_T4 0.000 BOUNDING_INTRON_1
WBGene00015235_B0511.9_cdc-26_protein-coding J016 chrI:10639752-10639840 1.376 cnd1_T4 pha4_T4 0.000 BOUNDING_INTRON_1
WBGene00015235_B0511.9_cdc-26_protein-coding J016 chrI:10639752-10639840 1.069 nhr25_T0 pha4_T0 0.079 BOUNDING_INTRON_1
BOUNDING INTRON 2 chrI:10639874-10639918
WBGene00015235_B0511.9_cdc-26_protein-coding J018 chrI:10639874-10639918 1.039 ceh32_T0 pha4_T0 0.022 BOUNDING_INTRON_2
WBGene00015235_B0511.9_cdc-26_protein-coding J018 chrI:10639874-10639918 1.660 ceh32_T1 pha4_T1 0.024 BOUNDING_INTRON_2
WBGene00015235_B0511.9_cdc-26_protein-coding J018 chrI:10639874-10639918 1.230 ceh32_T2 nhr25_T2 0.000 BOUNDING_INTRON_2
WBGene00015235_B0511.9_cdc-26_protein-coding J018 chrI:10639874-10639918 1.257 ceh32_T2 hlh1_T2 0.000 BOUNDING_INTRON_2
WBGene00015235_B0511.9_cdc-26_protein-coding J018 chrI:10639874-10639918 1.279 ceh32_T2 pha4_T2 0.004 BOUNDING_INTRON_2
WBGene00015235_B0511.9_cdc-26_protein-coding J018 chrI:10639874-10639918 1.015 ceh32_T3 nhr25_T3 0.038 BOUNDING_INTRON_2
WBGene00015235_B0511.9_cdc-26_protein-coding J018 chrI:10639874-10639918 1.033 ceh32_T3 pha4_T3 0.062 BOUNDING_INTRON_2
WBGene00015235_B0511.9_cdc-26_protein-coding J018 chrI:10639874-10639918 1.278 ceh32_T4 end1_T4 0.000 BOUNDING_INTRON_2
WBGene00015235_B0511.9_cdc-26_protein-coding J018 chrI:10639874-10639918 1.685 ceh32_T4 nhr25_T4 0.000 BOUNDING_INTRON_2
WBGene00015235_B0511.9_cdc-26_protein-coding J018 chrI:10639874-10639918 1.688 ceh32_T4 pha4_T4 0.000 BOUNDING_INTRON_2
WBGene00015235_B0511.9_cdc-26_protein-coding J018 chrI:10639874-10639918 1.716 ceh32_T4 hlh1_T4 0.025 BOUNDING_INTRON_2
WBGene00015235_B0511.9_cdc-26_protein-coding J018 chrI:10639874-10639918 1.203 cnd1_T4 end1_T4 0.000 BOUNDING_INTRON_2
WBGene00015235_B0511.9_cdc-26_protein-coding J018 chrI:10639874-10639918 1.605 cnd1_T4 pha4_T4 0.000 BOUNDING_INTRON_2
WBGene00015235_B0511.9_cdc-26_protein-coding J018 chrI:10639874-10639918 1.611 cnd1_T4 nhr25_T4 0.000 BOUNDING_INTRON_2
WBGene00015235_B0511.9_cdc-26_protein-coding J018 chrI:10639874-10639918 1.634 cnd1_T4 hlh1_T4 0.057 BOUNDING_INTRON_2
SPANNING INTRON chrI:10639752-10639918
WBGene00015235_B0511.9_cdc-26_protein-coding J017 chrI:10639752-10639918 1.177 ceh32_T1 end1_T1 0.000 SPANNING_INTRON
WBGene00015235_B0511.9_cdc-26_protein-coding J017 chrI:10639752-10639918 1.218 ceh32_T1 pha4_T1 0.000 SPANNING_INTRON
WBGene00015235_B0511.9_cdc-26_protein-coding J017 chrI:10639752-10639918 1.078 ceh32_T2 end1_T2 0.000 SPANNING_INTRON
WBGene00015235_B0511.9_cdc-26_protein-coding J017 chrI:10639752-10639918 1.083 ceh32_T2 pha4_T2 0.000 SPANNING_INTRON
 
>I:10849037-10849204.+
SKIPPED EXON chrI:10849037-10849204
BOUNDING INTRON 1 chrI:10848932-10849036
BOUNDING INTRON 2 chrI:10849205-10849460
SPANNING INTRON chrI:10848932-10849460
 
>I:11183738-11183860.+
SKIPPED EXON chrI:11183738-11183860
BOUNDING INTRON 1 chrI:11182985-11183737
BOUNDING INTRON 2 chrI:11183861-11184270
SPANNING INTRON chrI:11182985-11184270
 
>I:11522125-11523074.+
SKIPPED EXON chrI:11522125-11523074
BOUNDING INTRON 1 chrI:11521998-11522124
BOUNDING INTRON 2 chrI:11523075-11523816
WBGene00009314_F32B4.4_F32B4.4_protein-coding J017 chrI:11523075-11523816 1.029 nhr25_T1 ceh32_T1 0.000 BOUNDING_INTRON_2
WBGene00009314_F32B4.4_F32B4.4_protein-coding J017 chrI:11523075-11523816 1.032 pha4_T1 ceh32_T1 0.003 BOUNDING_INTRON_2
WBGene00009314_F32B4.4_F32B4.4_protein-coding J017 chrI:11523075-11523816 1.057 pha4_T4 ceh32_T4 0.005 BOUNDING_INTRON_2
SPANNING INTRON chrI:11521998-11523816
WBGene00009314_F32B4.4_F32B4.4_protein-coding J016 chrI:11521998-11523816 1.105 ceh32_T1 pha4_T1 0.050 SPANNING_INTRON
WBGene00009314_F32B4.4_F32B4.4_protein-coding J016 chrI:11521998-11523816 1.001 ceh32_T2 pha4_T2 0.013 SPANNING_INTRON
WBGene00009314_F32B4.4_F32B4.4_protein-coding J016 chrI:11521998-11523816 1.014 ceh32_T2 nhr25_T2 0.007 SPANNING_INTRON
WBGene00009314_F32B4.4_F32B4.4_protein-coding J016 chrI:11521998-11523816 1.164 ceh32_T4 pha4_T4 0.016 SPANNING_INTRON
 
>I:11545667-11545699.-
SKIPPED EXON chrI:11545667-11545699
WBGene00001131_F15D3.1_dys-1_protein-coding E038 chrI:11545667-11545699 1.033 end1_T2 tbx37_T2 0.049 SKIPPED_EXON
WBGene00001131_F15D3.1_dys-1_protein-coding E038 chrI:11545667-11545699 1.104 end1_T3 nhr25_T3 0.007 SKIPPED_EXON
WBGene00001131_F15D3.1_dys-1_protein-coding E038 chrI:11545667-11545699 1.280 end1_T3 cnd1_T3 0.011 SKIPPED_EXON
WBGene00001131_F15D3.1_dys-1_protein-coding E038 chrI:11545667-11545699 1.748 hlh1_T0 nhr25_T0 0.000 SKIPPED_EXON
WBGene00001131_F15D3.1_dys-1_protein-coding E038 chrI:11545667-11545699 2.018 hlh1_T0 tbx37_T0 0.000 SKIPPED_EXON
WBGene00001131_F15D3.1_dys-1_protein-coding E038 chrI:11545667-11545699 1.600 hlh1_T0 cnd1_T0 0.006 SKIPPED_EXON
WBGene00001131_F15D3.1_dys-1_protein-coding E038 chrI:11545667-11545699 1.606 hlh1_T0 ceh32_T0 0.024 SKIPPED_EXON
WBGene00001131_F15D3.1_dys-1_protein-coding E038 chrI:11545667-11545699 1.828 hlh1_T0 end1_T0 0.054 SKIPPED_EXON
WBGene00001131_F15D3.1_dys-1_protein-coding E038 chrI:11545667-11545699 1.673 hlh1_T1 nhr25_T1 0.000 SKIPPED_EXON
WBGene00001131_F15D3.1_dys-1_protein-coding E038 chrI:11545667-11545699 1.713 hlh1_T1 tbx37_T1 0.000 SKIPPED_EXON
WBGene00001131_F15D3.1_dys-1_protein-coding E038 chrI:11545667-11545699 1.836 hlh1_T1 pha4_T1 0.003 SKIPPED_EXON
WBGene00001131_F15D3.1_dys-1_protein-coding E038 chrI:11545667-11545699 1.146 hlh1_T1 cnd1_T1 0.012 SKIPPED_EXON
WBGene00001131_F15D3.1_dys-1_protein-coding E038 chrI:11545667-11545699 1.521 hlh1_T1 ceh32_T1 0.003 SKIPPED_EXON
WBGene00001131_F15D3.1_dys-1_protein-coding E038 chrI:11545667-11545699 1.472 hlh1_T2 nhr25_T2 0.000 SKIPPED_EXON
WBGene00001131_F15D3.1_dys-1_protein-coding E038 chrI:11545667-11545699 1.663 hlh1_T2 tbx37_T2 0.000 SKIPPED_EXON
WBGene00001131_F15D3.1_dys-1_protein-coding E038 chrI:11545667-11545699 1.603 hlh1_T2 ceh32_T2 0.000 SKIPPED_EXON
WBGene00001131_F15D3.1_dys-1_protein-coding E038 chrI:11545667-11545699 1.829 hlh1_T2 cnd1_T2 0.000 SKIPPED_EXON
WBGene00001131_F15D3.1_dys-1_protein-coding E038 chrI:11545667-11545699 1.033 hlh1_T3 tbx37_T3 0.000 SKIPPED_EXON
WBGene00001131_F15D3.1_dys-1_protein-coding E038 chrI:11545667-11545699 1.335 hlh1_T3 nhr25_T3 0.000 SKIPPED_EXON
WBGene00001131_F15D3.1_dys-1_protein-coding E038 chrI:11545667-11545699 1.512 hlh1_T3 cnd1_T3 0.000 SKIPPED_EXON
WBGene00001131_F15D3.1_dys-1_protein-coding E038 chrI:11545667-11545699 1.217 pha4_T3 nhr25_T3 0.000 SKIPPED_EXON
WBGene00001131_F15D3.1_dys-1_protein-coding E038 chrI:11545667-11545699 1.392 pha4_T3 cnd1_T3 0.000 SKIPPED_EXON
BOUNDING INTRON 1 chrI:11545541-11545666
WBGene00001131_F15D3.1_dys-1_protein-coding J089 chrI:11545541-11545666 1.227 end1_T2 nhr25_T2 0.023 BOUNDING_INTRON_1
WBGene00001131_F15D3.1_dys-1_protein-coding J089 chrI:11545541-11545666 1.314 end1_T2 tbx37_T2 0.010 BOUNDING_INTRON_1
WBGene00001131_F15D3.1_dys-1_protein-coding J089 chrI:11545541-11545666 1.167 end1_T3 cnd1_T3 0.100 BOUNDING_INTRON_1
WBGene00001131_F15D3.1_dys-1_protein-coding J089 chrI:11545541-11545666 1.895 hlh1_T0 nhr25_T0 0.040 BOUNDING_INTRON_1
WBGene00001131_F15D3.1_dys-1_protein-coding J089 chrI:11545541-11545666 12.554 hlh1_T0 ceh32_T0 0.053 BOUNDING_INTRON_1
WBGene00001131_F15D3.1_dys-1_protein-coding J089 chrI:11545541-11545666 2.402 hlh1_T0 cnd1_T0 0.097 BOUNDING_INTRON_1
WBGene00001131_F15D3.1_dys-1_protein-coding J089 chrI:11545541-11545666 1.629 hlh1_T1 tbx37_T1 0.002 BOUNDING_INTRON_1
WBGene00001131_F15D3.1_dys-1_protein-coding J089 chrI:11545541-11545666 2.027 hlh1_T1 nhr25_T1 0.000 BOUNDING_INTRON_1
WBGene00001131_F15D3.1_dys-1_protein-coding J089 chrI:11545541-11545666 2.066 hlh1_T1 pha4_T1 0.033 BOUNDING_INTRON_1
WBGene00001131_F15D3.1_dys-1_protein-coding J089 chrI:11545541-11545666 1.318 hlh1_T1 cnd1_T1 0.099 BOUNDING_INTRON_1
WBGene00001131_F15D3.1_dys-1_protein-coding J089 chrI:11545541-11545666 1.382 hlh1_T1 end1_T1 0.090 BOUNDING_INTRON_1
WBGene00001131_F15D3.1_dys-1_protein-coding J089 chrI:11545541-11545666 13.247 hlh1_T1 ceh32_T1 0.001 BOUNDING_INTRON_1
WBGene00001131_F15D3.1_dys-1_protein-coding J089 chrI:11545541-11545666 1.408 hlh1_T2 pha4_T2 0.014 BOUNDING_INTRON_1
WBGene00001131_F15D3.1_dys-1_protein-coding J089 chrI:11545541-11545666 1.592 hlh1_T2 nhr25_T2 0.000 BOUNDING_INTRON_1
WBGene00001131_F15D3.1_dys-1_protein-coding J089 chrI:11545541-11545666 1.676 hlh1_T2 tbx37_T2 0.000 BOUNDING_INTRON_1
WBGene00001131_F15D3.1_dys-1_protein-coding J089 chrI:11545541-11545666 1.664 hlh1_T2 cnd1_T2 0.000 BOUNDING_INTRON_1
WBGene00001131_F15D3.1_dys-1_protein-coding J089 chrI:11545541-11545666 2.068 hlh1_T2 ceh32_T2 0.001 BOUNDING_INTRON_1
WBGene00001131_F15D3.1_dys-1_protein-coding J089 chrI:11545541-11545666 1.217 hlh1_T3 nhr25_T3 0.000 BOUNDING_INTRON_1
WBGene00001131_F15D3.1_dys-1_protein-coding J089 chrI:11545541-11545666 1.224 hlh1_T3 ceh32_T3 0.003 BOUNDING_INTRON_1
WBGene00001131_F15D3.1_dys-1_protein-coding J089 chrI:11545541-11545666 1.507 hlh1_T3 cnd1_T3 0.001 BOUNDING_INTRON_1
WBGene00001131_F15D3.1_dys-1_protein-coding J089 chrI:11545541-11545666 1.051 pha4_T3 ceh32_T3 0.023 BOUNDING_INTRON_1
WBGene00001131_F15D3.1_dys-1_protein-coding J089 chrI:11545541-11545666 1.054 pha4_T3 nhr25_T3 0.002 BOUNDING_INTRON_1
WBGene00001131_F15D3.1_dys-1_protein-coding J089 chrI:11545541-11545666 1.343 pha4_T3 cnd1_T3 0.003 BOUNDING_INTRON_1
BOUNDING INTRON 2 chrI:11545700-11546117
WBGene00001131_F15D3.1_dys-1_protein-coding J091 chrI:11545700-11546117 1.355 end1_T3 nhr25_T3 0.011 BOUNDING_INTRON_2
WBGene00001131_F15D3.1_dys-1_protein-coding J091 chrI:11545700-11546117 1.585 end1_T3 cnd1_T3 0.010 BOUNDING_INTRON_2
WBGene00001131_F15D3.1_dys-1_protein-coding J091 chrI:11545700-11546117 1.526 hlh1_T0 nhr25_T0 0.000 BOUNDING_INTRON_2
WBGene00001131_F15D3.1_dys-1_protein-coding J091 chrI:11545700-11546117 1.871 hlh1_T0 tbx37_T0 0.000 BOUNDING_INTRON_2
WBGene00001131_F15D3.1_dys-1_protein-coding J091 chrI:11545700-11546117 1.171 hlh1_T0 cnd1_T0 0.027 BOUNDING_INTRON_2
WBGene00001131_F15D3.1_dys-1_protein-coding J091 chrI:11545700-11546117 1.184 hlh1_T0 ceh32_T0 0.078 BOUNDING_INTRON_2
WBGene00001131_F15D3.1_dys-1_protein-coding J091 chrI:11545700-11546117 1.346 hlh1_T1 nhr25_T1 0.000 BOUNDING_INTRON_2
WBGene00001131_F15D3.1_dys-1_protein-coding J091 chrI:11545700-11546117 1.910 hlh1_T1 tbx37_T1 0.000 BOUNDING_INTRON_2
WBGene00001131_F15D3.1_dys-1_protein-coding J091 chrI:11545700-11546117 1.962 hlh1_T1 pha4_T1 0.007 BOUNDING_INTRON_2
WBGene00001131_F15D3.1_dys-1_protein-coding J091 chrI:11545700-11546117 1.037 hlh1_T1 cnd1_T1 0.027 BOUNDING_INTRON_2
WBGene00001131_F15D3.1_dys-1_protein-coding J091 chrI:11545700-11546117 1.149 hlh1_T1 ceh32_T1 0.027 BOUNDING_INTRON_2
WBGene00001131_F15D3.1_dys-1_protein-coding J091 chrI:11545700-11546117 1.270 hlh1_T2 nhr25_T2 0.000 BOUNDING_INTRON_2
WBGene00001131_F15D3.1_dys-1_protein-coding J091 chrI:11545700-11546117 1.769 hlh1_T2 tbx37_T2 0.000 BOUNDING_INTRON_2
WBGene00001131_F15D3.1_dys-1_protein-coding J091 chrI:11545700-11546117 1.565 hlh1_T2 ceh32_T2 0.001 BOUNDING_INTRON_2
WBGene00001131_F15D3.1_dys-1_protein-coding J091 chrI:11545700-11546117 1.860 hlh1_T2 cnd1_T2 0.000 BOUNDING_INTRON_2
WBGene00001131_F15D3.1_dys-1_protein-coding J091 chrI:11545700-11546117 1.485 hlh1_T3 nhr25_T3 0.000 BOUNDING_INTRON_2
WBGene00001131_F15D3.1_dys-1_protein-coding J091 chrI:11545700-11546117 1.714 hlh1_T3 cnd1_T3 0.000 BOUNDING_INTRON_2
WBGene00001131_F15D3.1_dys-1_protein-coding J091 chrI:11545700-11546117 1.479 pha4_T3 nhr25_T3 0.000 BOUNDING_INTRON_2
WBGene00001131_F15D3.1_dys-1_protein-coding J091 chrI:11545700-11546117 1.711 pha4_T3 cnd1_T3 0.000 BOUNDING_INTRON_2
SPANNING INTRON chrI:11545541-11546117
WBGene00001131_F15D3.1_dys-1_protein-coding J090 chrI:11545541-11546117 1.408 ceh32_T0 hlh1_T0 0.028 SPANNING_INTRON
WBGene00001131_F15D3.1_dys-1_protein-coding J090 chrI:11545541-11546117 1.702 ceh32_T1 hlh1_T1 0.000 SPANNING_INTRON
WBGene00001131_F15D3.1_dys-1_protein-coding J090 chrI:11545541-11546117 1.485 ceh32_T2 hlh1_T2 0.000 SPANNING_INTRON
WBGene00001131_F15D3.1_dys-1_protein-coding J090 chrI:11545541-11546117 1.734 ceh32_T3 hlh1_T3 0.000 SPANNING_INTRON
WBGene00001131_F15D3.1_dys-1_protein-coding J090 chrI:11545541-11546117 2.386 ceh32_T4 hlh1_T4 0.000 SPANNING_INTRON
WBGene00001131_F15D3.1_dys-1_protein-coding J090 chrI:11545541-11546117 1.919 cnd1_T1 hlh1_T1 0.000 SPANNING_INTRON
WBGene00001131_F15D3.1_dys-1_protein-coding J090 chrI:11545541-11546117 1.647 cnd1_T2 hlh1_T2 0.000 SPANNING_INTRON
WBGene00001131_F15D3.1_dys-1_protein-coding J090 chrI:11545541-11546117 1.868 cnd1_T3 hlh1_T3 0.000 SPANNING_INTRON
WBGene00001131_F15D3.1_dys-1_protein-coding J090 chrI:11545541-11546117 2.383 cnd1_T4 hlh1_T4 0.000 SPANNING_INTRON
WBGene00001131_F15D3.1_dys-1_protein-coding J090 chrI:11545541-11546117 1.532 end1_T0 hlh1_T0 0.028 SPANNING_INTRON
WBGene00001131_F15D3.1_dys-1_protein-coding J090 chrI:11545541-11546117 2.039 end1_T1 hlh1_T1 0.000 SPANNING_INTRON
WBGene00001131_F15D3.1_dys-1_protein-coding J090 chrI:11545541-11546117 1.995 end1_T2 hlh1_T2 0.000 SPANNING_INTRON
WBGene00001131_F15D3.1_dys-1_protein-coding J090 chrI:11545541-11546117 1.704 end1_T3 hlh1_T3 0.000 SPANNING_INTRON
WBGene00001131_F15D3.1_dys-1_protein-coding J090 chrI:11545541-11546117 2.579 end1_T4 hlh1_T4 0.000 SPANNING_INTRON
WBGene00001131_F15D3.1_dys-1_protein-coding J090 chrI:11545541-11546117 1.979 nhr25_T1 hlh1_T1 0.000 SPANNING_INTRON
WBGene00001131_F15D3.1_dys-1_protein-coding J090 chrI:11545541-11546117 1.744 nhr25_T2 hlh1_T2 0.000 SPANNING_INTRON
WBGene00001131_F15D3.1_dys-1_protein-coding J090 chrI:11545541-11546117 1.962 nhr25_T3 hlh1_T3 0.000 SPANNING_INTRON
WBGene00001131_F15D3.1_dys-1_protein-coding J090 chrI:11545541-11546117 2.718 nhr25_T4 hlh1_T4 0.000 SPANNING_INTRON
WBGene00001131_F15D3.1_dys-1_protein-coding J090 chrI:11545541-11546117 1.951 pha4_T1 hlh1_T1 0.000 SPANNING_INTRON
WBGene00001131_F15D3.1_dys-1_protein-coding J090 chrI:11545541-11546117 1.928 pha4_T2 hlh1_T2 0.000 SPANNING_INTRON
WBGene00001131_F15D3.1_dys-1_protein-coding J090 chrI:11545541-11546117 1.950 pha4_T3 hlh1_T3 0.000 SPANNING_INTRON
WBGene00001131_F15D3.1_dys-1_protein-coding J090 chrI:11545541-11546117 2.570 pha4_T4 hlh1_T4 0.000 SPANNING_INTRON
WBGene00001131_F15D3.1_dys-1_protein-coding J090 chrI:11545541-11546117 1.935 tbx37_T1 hlh1_T1 0.000 SPANNING_INTRON
WBGene00001131_F15D3.1_dys-1_protein-coding J090 chrI:11545541-11546117 1.615 tbx37_T2 hlh1_T2 0.000 SPANNING_INTRON
WBGene00001131_F15D3.1_dys-1_protein-coding J090 chrI:11545541-11546117 1.639 tbx37_T3 hlh1_T3 0.000 SPANNING_INTRON
WBGene00001131_F15D3.1_dys-1_protein-coding J090 chrI:11545541-11546117 2.287 tbx37_T4 hlh1_T4 0.000 SPANNING_INTRON
 
>I:11749129-11749161.-
SKIPPED EXON chrI:11749129-11749161
WBGene00006876_ZK1151.1_vab-10_protein-coding E006 chrI:11749129-11749161 13.055 hlh1_T1 nhr25_T1 0.010 SKIPPED_EXON
WBGene00006876_ZK1151.1_vab-10_protein-coding E006 chrI:11749129-11749161 2.026 hlh1_T2 nhr25_T2 0.099 SKIPPED_EXON
WBGene00006876_ZK1151.1_vab-10_protein-coding E006 chrI:11749129-11749161 1.364 hlh1_T4 pha4_T4 0.049 SKIPPED_EXON
WBGene00006876_ZK1151.1_vab-10_protein-coding E006 chrI:11749129-11749161 1.438 hlh1_T4 tbx37_T4 0.003 SKIPPED_EXON
WBGene00006876_ZK1151.1_vab-10_protein-coding E006 chrI:11749129-11749161 1.444 hlh1_T4 nhr25_T4 0.002 SKIPPED_EXON
WBGene00006876_ZK1151.1_vab-10_protein-coding E006 chrI:11749129-11749161 1.378 hlh1_T4 end1_T4 0.065 SKIPPED_EXON
WBGene00006876_ZK1151.1_vab-10_protein-coding E006 chrI:11749129-11749161 1.474 hlh1_T4 ceh32_T4 0.041 SKIPPED_EXON
BOUNDING INTRON 1 chrI:11748858-11749128
WBGene00006876_ZK1151.1_vab-10_protein-coding J045 chrI:11748858-11749128 1.201 hlh1_T4 pha4_T4 0.058 BOUNDING_INTRON_1
WBGene00006876_ZK1151.1_vab-10_protein-coding J045 chrI:11748858-11749128 1.527 hlh1_T4 nhr25_T4 0.000 BOUNDING_INTRON_1
WBGene00006876_ZK1151.1_vab-10_protein-coding J045 chrI:11748858-11749128 1.677 hlh1_T4 tbx37_T4 0.000 BOUNDING_INTRON_1
WBGene00006876_ZK1151.1_vab-10_protein-coding J045 chrI:11748858-11749128 1.190 hlh1_T4 ceh32_T4 0.086 BOUNDING_INTRON_1
WBGene00006876_ZK1151.1_vab-10_protein-coding J045 chrI:11748858-11749128 1.225 hlh1_T4 cnd1_T4 0.055 BOUNDING_INTRON_1
WBGene00006876_ZK1151.1_vab-10_protein-coding J045 chrI:11748858-11749128 1.296 hlh1_T4 end1_T4 0.066 BOUNDING_INTRON_1
BOUNDING INTRON 2 chrI:11749162-11749274
WBGene00006876_ZK1151.1_vab-10_protein-coding J047 chrI:11749162-11749274 1.807 hlh1_T2 nhr25_T2 0.032 BOUNDING_INTRON_2
WBGene00006876_ZK1151.1_vab-10_protein-coding J047 chrI:11749162-11749274 1.370 hlh1_T4 tbx37_T4 0.037 BOUNDING_INTRON_2
WBGene00006876_ZK1151.1_vab-10_protein-coding J047 chrI:11749162-11749274 1.408 hlh1_T4 nhr25_T4 0.026 BOUNDING_INTRON_2
WBGene00006876_ZK1151.1_vab-10_protein-coding J047 chrI:11749162-11749274 13.006 hlh1_T4 ceh32_T4 0.012 BOUNDING_INTRON_2
WBGene00006876_ZK1151.1_vab-10_protein-coding J047 chrI:11749162-11749274 2.156 hlh1_T4 end1_T4 0.025 BOUNDING_INTRON_2
SPANNING INTRON chrI:11748858-11749274
WBGene00006876_ZK1151.1_vab-10_protein-coding J046 chrI:11748858-11749274 1.024 hlh1_T4 nhr25_T4 0.000 SPANNING_INTRON
WBGene00006876_ZK1151.1_vab-10_protein-coding J046 chrI:11748858-11749274 1.010 hlh1_T4 ceh32_T4 0.000 SPANNING_INTRON
 
>I:11770992-11771333.-
SKIPPED EXON chrI:11770992-11771333
WBGene00006876_ZK1151.1_vab-10_protein-coding E020 chrI:11770992-11771333 1.261 ceh32_T1 end1_T1 0.000 SKIPPED_EXON
WBGene00006876_ZK1151.1_vab-10_protein-coding E020 chrI:11770992-11771333 1.263 ceh32_T1 pha4_T1 0.000 SKIPPED_EXON
WBGene00006876_ZK1151.1_vab-10_protein-coding E020 chrI:11770992-11771333 1.170 ceh32_T3 end1_T3 0.000 SKIPPED_EXON
WBGene00006876_ZK1151.1_vab-10_protein-coding E020 chrI:11770992-11771333 1.051 ceh32_T4 hlh1_T4 0.014 SKIPPED_EXON
WBGene00006876_ZK1151.1_vab-10_protein-coding E020 chrI:11770992-11771333 1.196 nhr25_T0 end1_T0 0.000 SKIPPED_EXON
WBGene00006876_ZK1151.1_vab-10_protein-coding E020 chrI:11770992-11771333 1.217 nhr25_T1 pha4_T1 0.000 SKIPPED_EXON
WBGene00006876_ZK1151.1_vab-10_protein-coding E020 chrI:11770992-11771333 1.201 nhr25_T1 end1_T1 0.000 SKIPPED_EXON
WBGene00006876_ZK1151.1_vab-10_protein-coding E020 chrI:11770992-11771333 1.034 nhr25_T2 end1_T2 0.000 SKIPPED_EXON
WBGene00006876_ZK1151.1_vab-10_protein-coding E020 chrI:11770992-11771333 1.108 nhr25_T3 end1_T3 0.000 SKIPPED_EXON
WBGene00006876_ZK1151.1_vab-10_protein-coding E020 chrI:11770992-11771333 1.041 nhr25_T4 hlh1_T4 0.036 SKIPPED_EXON
WBGene00006876_ZK1151.1_vab-10_protein-coding E020 chrI:11770992-11771333 1.061 tbx37_T3 end1_T3 0.000 SKIPPED_EXON
BOUNDING INTRON 1 chrI:11770714-11770991
WBGene00006876_ZK1151.1_vab-10_protein-coding J058 chrI:11770714-11770991 1.054 ceh32_T0 end1_T0 0.001 BOUNDING_INTRON_1
WBGene00006876_ZK1151.1_vab-10_protein-coding J058 chrI:11770714-11770991 1.145 ceh32_T1 hlh1_T1 0.008 BOUNDING_INTRON_1
WBGene00006876_ZK1151.1_vab-10_protein-coding J058 chrI:11770714-11770991 1.573 ceh32_T1 pha4_T1 0.001 BOUNDING_INTRON_1
WBGene00006876_ZK1151.1_vab-10_protein-coding J058 chrI:11770714-11770991 1.644 ceh32_T1 end1_T1 0.000 BOUNDING_INTRON_1
WBGene00006876_ZK1151.1_vab-10_protein-coding J058 chrI:11770714-11770991 1.232 ceh32_T2 pha4_T2 0.000 BOUNDING_INTRON_1
WBGene00006876_ZK1151.1_vab-10_protein-coding J058 chrI:11770714-11770991 1.519 ceh32_T2 end1_T2 0.000 BOUNDING_INTRON_1
WBGene00006876_ZK1151.1_vab-10_protein-coding J058 chrI:11770714-11770991 1.190 ceh32_T3 pha4_T3 0.000 BOUNDING_INTRON_1
WBGene00006876_ZK1151.1_vab-10_protein-coding J058 chrI:11770714-11770991 1.580 ceh32_T3 end1_T3 0.000 BOUNDING_INTRON_1
WBGene00006876_ZK1151.1_vab-10_protein-coding J058 chrI:11770714-11770991 1.192 ceh32_T4 pha4_T4 0.003 BOUNDING_INTRON_1
WBGene00006876_ZK1151.1_vab-10_protein-coding J058 chrI:11770714-11770991 1.287 ceh32_T4 end1_T4 0.000 BOUNDING_INTRON_1
WBGene00006876_ZK1151.1_vab-10_protein-coding J058 chrI:11770714-11770991 1.316 ceh32_T4 hlh1_T4 0.003 BOUNDING_INTRON_1
WBGene00006876_ZK1151.1_vab-10_protein-coding J058 chrI:11770714-11770991 1.107 cnd1_T2 end1_T2 0.000 BOUNDING_INTRON_1
WBGene00006876_ZK1151.1_vab-10_protein-coding J058 chrI:11770714-11770991 1.040 cnd1_T3 end1_T3 0.001 BOUNDING_INTRON_1
WBGene00006876_ZK1151.1_vab-10_protein-coding J058 chrI:11770714-11770991 1.010 nhr25_T0 end1_T0 0.000 BOUNDING_INTRON_1
WBGene00006876_ZK1151.1_vab-10_protein-coding J058 chrI:11770714-11770991 1.085 nhr25_T2 end1_T2 0.000 BOUNDING_INTRON_1
WBGene00006876_ZK1151.1_vab-10_protein-coding J058 chrI:11770714-11770991 1.179 nhr25_T3 end1_T3 0.000 BOUNDING_INTRON_1
WBGene00006876_ZK1151.1_vab-10_protein-coding J058 chrI:11770714-11770991 1.096 tbx37_T2 end1_T2 0.037 BOUNDING_INTRON_1
WBGene00006876_ZK1151.1_vab-10_protein-coding J058 chrI:11770714-11770991 1.203 tbx37_T3 end1_T3 0.046 BOUNDING_INTRON_1
BOUNDING INTRON 2 chrI:11771334-11773417
WBGene00006876_ZK1151.1_vab-10_protein-coding J060 chrI:11771334-11773417 1.307 cnd1_T1 pha4_T1 0.044 BOUNDING_INTRON_2
WBGene00006876_ZK1151.1_vab-10_protein-coding J060 chrI:11771334-11773417 13.895 cnd1_T1 end1_T1 0.000 BOUNDING_INTRON_2
WBGene00006876_ZK1151.1_vab-10_protein-coding J060 chrI:11771334-11773417 1.097 cnd1_T3 end1_T3 0.000 BOUNDING_INTRON_2
WBGene00006876_ZK1151.1_vab-10_protein-coding J060 chrI:11771334-11773417 12.905 hlh1_T1 end1_T1 0.049 BOUNDING_INTRON_2
WBGene00006876_ZK1151.1_vab-10_protein-coding J060 chrI:11771334-11773417 2.007 nhr25_T0 pha4_T0 0.000 BOUNDING_INTRON_2
WBGene00006876_ZK1151.1_vab-10_protein-coding J060 chrI:11771334-11773417 1.029 nhr25_T0 cnd1_T0 0.004 BOUNDING_INTRON_2
WBGene00006876_ZK1151.1_vab-10_protein-coding J060 chrI:11771334-11773417 1.608 nhr25_T0 hlh1_T0 0.000 BOUNDING_INTRON_2
WBGene00006876_ZK1151.1_vab-10_protein-coding J060 chrI:11771334-11773417 1.807 nhr25_T0 end1_T0 0.000 BOUNDING_INTRON_2
WBGene00006876_ZK1151.1_vab-10_protein-coding J060 chrI:11771334-11773417 1.885 nhr25_T0 ceh32_T0 0.001 BOUNDING_INTRON_2
WBGene00006876_ZK1151.1_vab-10_protein-coding J060 chrI:11771334-11773417 1.847 nhr25_T1 pha4_T1 0.000 BOUNDING_INTRON_2
WBGene00006876_ZK1151.1_vab-10_protein-coding J060 chrI:11771334-11773417 1.311 nhr25_T1 hlh1_T1 0.007 BOUNDING_INTRON_2
WBGene00006876_ZK1151.1_vab-10_protein-coding J060 chrI:11771334-11773417 14.040 nhr25_T1 end1_T1 0.000 BOUNDING_INTRON_2
WBGene00006876_ZK1151.1_vab-10_protein-coding J060 chrI:11771334-11773417 1.560 nhr25_T1 ceh32_T1 0.000 BOUNDING_INTRON_2
WBGene00006876_ZK1151.1_vab-10_protein-coding J060 chrI:11771334-11773417 1.211 nhr25_T2 pha4_T2 0.000 BOUNDING_INTRON_2
WBGene00006876_ZK1151.1_vab-10_protein-coding J060 chrI:11771334-11773417 1.117 nhr25_T2 ceh32_T2 0.000 BOUNDING_INTRON_2
WBGene00006876_ZK1151.1_vab-10_protein-coding J060 chrI:11771334-11773417 1.630 nhr25_T2 end1_T2 0.000 BOUNDING_INTRON_2
WBGene00006876_ZK1151.1_vab-10_protein-coding J060 chrI:11771334-11773417 1.300 nhr25_T3 end1_T3 0.000 BOUNDING_INTRON_2
WBGene00006876_ZK1151.1_vab-10_protein-coding J060 chrI:11771334-11773417 1.031 nhr25_T4 pha4_T4 0.000 BOUNDING_INTRON_2
WBGene00006876_ZK1151.1_vab-10_protein-coding J060 chrI:11771334-11773417 1.149 nhr25_T4 hlh1_T4 0.067 BOUNDING_INTRON_2
WBGene00006876_ZK1151.1_vab-10_protein-coding J060 chrI:11771334-11773417 13.410 tbx37_T1 end1_T1 0.052 BOUNDING_INTRON_2
WBGene00006876_ZK1151.1_vab-10_protein-coding J060 chrI:11771334-11773417 1.105 tbx37_T3 end1_T3 0.000 BOUNDING_INTRON_2
WBGene00006876_ZK1151.1_vab-10_protein-coding J060 chrI:11771334-11773417 1.056 tbx37_T4 hlh1_T4 0.042 BOUNDING_INTRON_2
SPANNING INTRON chrI:11762250-11773417
WBGene00006876_ZK1151.1_vab-10_protein-coding J057 chrI:11762250-11773417 1.103 end1_T2 ceh32_T2 0.000 SPANNING_INTRON
WBGene00006876_ZK1151.1_vab-10_protein-coding J057 chrI:11762250-11773417 1.294 end1_T4 ceh32_T4 0.000 SPANNING_INTRON
WBGene00006876_ZK1151.1_vab-10_protein-coding J057 chrI:11762250-11773417 1.055 nhr25_T2 ceh32_T2 0.000 SPANNING_INTRON
WBGene00006876_ZK1151.1_vab-10_protein-coding J057 chrI:11762250-11773417 1.302 pha4_T2 ceh32_T2 0.000 SPANNING_INTRON
WBGene00006876_ZK1151.1_vab-10_protein-coding J057 chrI:11762250-11773417 1.291 pha4_T4 ceh32_T4 0.001 SPANNING_INTRON
 
>I:11777360-11777698.-
SKIPPED EXON chrI:11777360-11777698
WBGene00006876_ZK1151.1_vab-10_protein-coding E029 chrI:11777360-11777698 1.207 ceh32_T0 nhr25_T0 0.000 SKIPPED_EXON
WBGene00006876_ZK1151.1_vab-10_protein-coding E029 chrI:11777360-11777698 1.440 ceh32_T1 nhr25_T1 0.000 SKIPPED_EXON
WBGene00006876_ZK1151.1_vab-10_protein-coding E029 chrI:11777360-11777698 1.049 cnd1_T0 nhr25_T0 0.000 SKIPPED_EXON
WBGene00006876_ZK1151.1_vab-10_protein-coding E029 chrI:11777360-11777698 1.026 cnd1_T2 nhr25_T2 0.000 SKIPPED_EXON
WBGene00006876_ZK1151.1_vab-10_protein-coding E029 chrI:11777360-11777698 1.251 end1_T0 nhr25_T0 0.000 SKIPPED_EXON
WBGene00006876_ZK1151.1_vab-10_protein-coding E029 chrI:11777360-11777698 1.487 end1_T1 nhr25_T1 0.000 SKIPPED_EXON
WBGene00006876_ZK1151.1_vab-10_protein-coding E029 chrI:11777360-11777698 1.322 end1_T2 nhr25_T2 0.000 SKIPPED_EXON
WBGene00006876_ZK1151.1_vab-10_protein-coding E029 chrI:11777360-11777698 1.043 end1_T3 hlh1_T3 0.000 SKIPPED_EXON
WBGene00006876_ZK1151.1_vab-10_protein-coding E029 chrI:11777360-11777698 1.300 end1_T3 nhr25_T3 0.000 SKIPPED_EXON
WBGene00006876_ZK1151.1_vab-10_protein-coding E029 chrI:11777360-11777698 1.091 end1_T4 hlh1_T4 0.012 SKIPPED_EXON
WBGene00006876_ZK1151.1_vab-10_protein-coding E029 chrI:11777360-11777698 1.306 pha4_T0 nhr25_T0 0.000 SKIPPED_EXON
WBGene00006876_ZK1151.1_vab-10_protein-coding E029 chrI:11777360-11777698 1.287 pha4_T1 nhr25_T1 0.000 SKIPPED_EXON
WBGene00006876_ZK1151.1_vab-10_protein-coding E029 chrI:11777360-11777698 1.170 pha4_T2 nhr25_T2 0.000 SKIPPED_EXON
WBGene00006876_ZK1151.1_vab-10_protein-coding E029 chrI:11777360-11777698 1.214 pha4_T3 nhr25_T3 0.000 SKIPPED_EXON
WBGene00006876_ZK1151.1_vab-10_protein-coding E029 chrI:11777360-11777698 1.191 pha4_T4 nhr25_T4 0.000 SKIPPED_EXON
WBGene00006876_ZK1151.1_vab-10_protein-coding E029 chrI:11777360-11777698 1.473 pha4_T4 hlh1_T4 0.000 SKIPPED_EXON
WBGene00006876_ZK1151.1_vab-10_protein-coding E029 chrI:11777360-11777698 1.464 tbx37_T0 nhr25_T0 0.000 SKIPPED_EXON
WBGene00006876_ZK1151.1_vab-10_protein-coding E029 chrI:11777360-11777698 1.019 tbx37_T1 hlh1_T1 0.000 SKIPPED_EXON
WBGene00006876_ZK1151.1_vab-10_protein-coding E029 chrI:11777360-11777698 1.503 tbx37_T1 nhr25_T1 0.000 SKIPPED_EXON
WBGene00006876_ZK1151.1_vab-10_protein-coding E029 chrI:11777360-11777698 1.167 tbx37_T2 nhr25_T2 0.000 SKIPPED_EXON
BOUNDING INTRON 1 chrI:11777171-11777359
WBGene00006876_ZK1151.1_vab-10_protein-coding J067 chrI:11777171-11777359 1.865 ceh32_T0 nhr25_T0 0.004 BOUNDING_INTRON_1
WBGene00006876_ZK1151.1_vab-10_protein-coding J067 chrI:11777171-11777359 1.186 ceh32_T1 hlh1_T1 0.000 BOUNDING_INTRON_1
WBGene00006876_ZK1151.1_vab-10_protein-coding J067 chrI:11777171-11777359 1.843 ceh32_T1 nhr25_T1 0.000 BOUNDING_INTRON_1
WBGene00006876_ZK1151.1_vab-10_protein-coding J067 chrI:11777171-11777359 1.007 ceh32_T2 hlh1_T2 0.034 BOUNDING_INTRON_1
WBGene00006876_ZK1151.1_vab-10_protein-coding J067 chrI:11777171-11777359 1.481 ceh32_T2 nhr25_T2 0.000 BOUNDING_INTRON_1
WBGene00006876_ZK1151.1_vab-10_protein-coding J067 chrI:11777171-11777359 1.044 ceh32_T4 hlh1_T4 0.100 BOUNDING_INTRON_1
WBGene00006876_ZK1151.1_vab-10_protein-coding J067 chrI:11777171-11777359 1.441 cnd1_T0 nhr25_T0 0.002 BOUNDING_INTRON_1
WBGene00006876_ZK1151.1_vab-10_protein-coding J067 chrI:11777171-11777359 1.245 cnd1_T1 nhr25_T1 0.000 BOUNDING_INTRON_1
WBGene00006876_ZK1151.1_vab-10_protein-coding J067 chrI:11777171-11777359 1.315 cnd1_T2 nhr25_T2 0.000 BOUNDING_INTRON_1
WBGene00006876_ZK1151.1_vab-10_protein-coding J067 chrI:11777171-11777359 1.925 end1_T0 nhr25_T0 0.000 BOUNDING_INTRON_1
WBGene00006876_ZK1151.1_vab-10_protein-coding J067 chrI:11777171-11777359 1.074 end1_T1 hlh1_T1 0.001 BOUNDING_INTRON_1
WBGene00006876_ZK1151.1_vab-10_protein-coding J067 chrI:11777171-11777359 1.766 end1_T1 nhr25_T1 0.000 BOUNDING_INTRON_1
WBGene00006876_ZK1151.1_vab-10_protein-coding J067 chrI:11777171-11777359 1.020 end1_T2 hlh1_T2 0.001 BOUNDING_INTRON_1
WBGene00006876_ZK1151.1_vab-10_protein-coding J067 chrI:11777171-11777359 1.563 end1_T2 nhr25_T2 0.000 BOUNDING_INTRON_1
WBGene00006876_ZK1151.1_vab-10_protein-coding J067 chrI:11777171-11777359 1.145 end1_T3 nhr25_T3 0.000 BOUNDING_INTRON_1
WBGene00006876_ZK1151.1_vab-10_protein-coding J067 chrI:11777171-11777359 1.049 hlh1_T0 nhr25_T0 0.000 BOUNDING_INTRON_1
WBGene00006876_ZK1151.1_vab-10_protein-coding J067 chrI:11777171-11777359 1.981 pha4_T0 nhr25_T0 0.000 BOUNDING_INTRON_1
WBGene00006876_ZK1151.1_vab-10_protein-coding J067 chrI:11777171-11777359 1.349 pha4_T1 nhr25_T1 0.001 BOUNDING_INTRON_1
WBGene00006876_ZK1151.1_vab-10_protein-coding J067 chrI:11777171-11777359 1.324 pha4_T2 nhr25_T2 0.000 BOUNDING_INTRON_1
WBGene00006876_ZK1151.1_vab-10_protein-coding J067 chrI:11777171-11777359 1.027 pha4_T3 nhr25_T3 0.000 BOUNDING_INTRON_1
WBGene00006876_ZK1151.1_vab-10_protein-coding J067 chrI:11777171-11777359 1.188 pha4_T4 nhr25_T4 0.000 BOUNDING_INTRON_1
WBGene00006876_ZK1151.1_vab-10_protein-coding J067 chrI:11777171-11777359 1.394 pha4_T4 hlh1_T4 0.049 BOUNDING_INTRON_1
WBGene00006876_ZK1151.1_vab-10_protein-coding J067 chrI:11777171-11777359 1.027 tbx37_T0 hlh1_T0 0.002 BOUNDING_INTRON_1
WBGene00006876_ZK1151.1_vab-10_protein-coding J067 chrI:11777171-11777359 2.076 tbx37_T0 nhr25_T0 0.000 BOUNDING_INTRON_1
WBGene00006876_ZK1151.1_vab-10_protein-coding J067 chrI:11777171-11777359 1.595 tbx37_T1 nhr25_T1 0.000 BOUNDING_INTRON_1
WBGene00006876_ZK1151.1_vab-10_protein-coding J067 chrI:11777171-11777359 1.356 tbx37_T2 nhr25_T2 0.000 BOUNDING_INTRON_1
BOUNDING INTRON 2 chrI:11777699-11777951
WBGene00006876_ZK1151.1_vab-10_protein-coding J069 chrI:11777699-11777951 1.209 ceh32_T0 nhr25_T0 0.005 BOUNDING_INTRON_2
WBGene00006876_ZK1151.1_vab-10_protein-coding J069 chrI:11777699-11777951 1.246 ceh32_T1 nhr25_T1 0.002 BOUNDING_INTRON_2
WBGene00006876_ZK1151.1_vab-10_protein-coding J069 chrI:11777699-11777951 1.154 cnd1_T0 nhr25_T0 0.013 BOUNDING_INTRON_2
WBGene00006876_ZK1151.1_vab-10_protein-coding J069 chrI:11777699-11777951 1.279 end1_T0 nhr25_T0 0.000 BOUNDING_INTRON_2
WBGene00006876_ZK1151.1_vab-10_protein-coding J069 chrI:11777699-11777951 1.625 end1_T1 nhr25_T1 0.004 BOUNDING_INTRON_2
WBGene00006876_ZK1151.1_vab-10_protein-coding J069 chrI:11777699-11777951 1.328 end1_T2 hlh1_T2 0.000 BOUNDING_INTRON_2
WBGene00006876_ZK1151.1_vab-10_protein-coding J069 chrI:11777699-11777951 1.428 end1_T2 nhr25_T2 0.000 BOUNDING_INTRON_2
WBGene00006876_ZK1151.1_vab-10_protein-coding J069 chrI:11777699-11777951 1.064 end1_T2 ceh32_T2 0.004 BOUNDING_INTRON_2
WBGene00006876_ZK1151.1_vab-10_protein-coding J069 chrI:11777699-11777951 1.115 end1_T3 hlh1_T3 0.000 BOUNDING_INTRON_2
WBGene00006876_ZK1151.1_vab-10_protein-coding J069 chrI:11777699-11777951 1.369 end1_T3 nhr25_T3 0.000 BOUNDING_INTRON_2
WBGene00006876_ZK1151.1_vab-10_protein-coding J069 chrI:11777699-11777951 1.357 end1_T3 ceh32_T3 0.000 BOUNDING_INTRON_2
WBGene00006876_ZK1151.1_vab-10_protein-coding J069 chrI:11777699-11777951 1.205 end1_T4 hlh1_T4 0.006 BOUNDING_INTRON_2
WBGene00006876_ZK1151.1_vab-10_protein-coding J069 chrI:11777699-11777951 1.054 end1_T4 ceh32_T4 0.000 BOUNDING_INTRON_2
WBGene00006876_ZK1151.1_vab-10_protein-coding J069 chrI:11777699-11777951 1.587 pha4_T0 nhr25_T0 0.000 BOUNDING_INTRON_2
WBGene00006876_ZK1151.1_vab-10_protein-coding J069 chrI:11777699-11777951 1.433 pha4_T1 nhr25_T1 0.003 BOUNDING_INTRON_2
WBGene00006876_ZK1151.1_vab-10_protein-coding J069 chrI:11777699-11777951 1.171 pha4_T2 hlh1_T2 0.003 BOUNDING_INTRON_2
WBGene00006876_ZK1151.1_vab-10_protein-coding J069 chrI:11777699-11777951 1.273 pha4_T2 nhr25_T2 0.000 BOUNDING_INTRON_2
WBGene00006876_ZK1151.1_vab-10_protein-coding J069 chrI:11777699-11777951 1.166 pha4_T3 ceh32_T3 0.000 BOUNDING_INTRON_2
WBGene00006876_ZK1151.1_vab-10_protein-coding J069 chrI:11777699-11777951 1.183 pha4_T3 nhr25_T3 0.000 BOUNDING_INTRON_2
WBGene00006876_ZK1151.1_vab-10_protein-coding J069 chrI:11777699-11777951 1.313 pha4_T4 nhr25_T4 0.000 BOUNDING_INTRON_2
WBGene00006876_ZK1151.1_vab-10_protein-coding J069 chrI:11777699-11777951 1.395 pha4_T4 ceh32_T4 0.000 BOUNDING_INTRON_2
WBGene00006876_ZK1151.1_vab-10_protein-coding J069 chrI:11777699-11777951 1.565 pha4_T4 hlh1_T4 0.000 BOUNDING_INTRON_2
WBGene00006876_ZK1151.1_vab-10_protein-coding J069 chrI:11777699-11777951 1.575 tbx37_T0 nhr25_T0 0.000 BOUNDING_INTRON_2
WBGene00006876_ZK1151.1_vab-10_protein-coding J069 chrI:11777699-11777951 1.351 tbx37_T1 hlh1_T1 0.002 BOUNDING_INTRON_2
WBGene00006876_ZK1151.1_vab-10_protein-coding J069 chrI:11777699-11777951 1.662 tbx37_T1 nhr25_T1 0.000 BOUNDING_INTRON_2
WBGene00006876_ZK1151.1_vab-10_protein-coding J069 chrI:11777699-11777951 1.113 tbx37_T2 nhr25_T2 0.019 BOUNDING_INTRON_2
WBGene00006876_ZK1151.1_vab-10_protein-coding J069 chrI:11777699-11777951 1.010 tbx37_T4 hlh1_T4 0.002 BOUNDING_INTRON_2
SPANNING INTRON chrI:11777171-11777951
 
>I:12168836-12169087.-
SKIPPED EXON chrI:12168836-12169087
BOUNDING INTRON 1 chrI:12168620-12168835
BOUNDING INTRON 2 chrI:12169088-12169231
SPANNING INTRON chrI:12168620-12169231
 
>I:12979893-12980015.+
SKIPPED EXON chrI:12979893-12980015
BOUNDING INTRON 1 chrI:12979142-12979892
BOUNDING INTRON 2 chrI:12980016-12980419
SPANNING INTRON chrI:12979142-12980419
 
>I:13043535-13043555.+
SKIPPED EXON chrI:13043535-13043555
BOUNDING INTRON 1 chrI:13043108-13043534
BOUNDING INTRON 2 chrI:13043556-13043813
SPANNING INTRON chrI:13043108-13043813
WBGene00012274_W05B5.1_W05B5.1_protein-coding J023 chrI:13043108-13043813 12.358 ceh32_T2 end1_T2 0.060 SPANNING_INTRON
WBGene00012274_W05B5.1_W05B5.1_protein-coding J023 chrI:13043108-13043813 13.131 nhr25_T2 end1_T2 0.021 SPANNING_INTRON
 
>I:1324579-1325010.+
SKIPPED EXON chrI:1324579-1325010
BOUNDING INTRON 1 chrI:1323731-1324578
BOUNDING INTRON 2 chrI:1325011-1326072
SPANNING INTRON chrI:1323731-1326072
WBGene00003400_K12C11.4_dapk-1_protein-coding J028 chrI:1323731-1326072 1.337 hlh1_T4 tbx37_T4 0.034 SPANNING_INTRON
WBGene00003400_K12C11.4_dapk-1_protein-coding J028 chrI:1323731-1326072 1.484 hlh1_T4 nhr25_T4 0.085 SPANNING_INTRON
WBGene00003400_K12C11.4_dapk-1_protein-coding J028 chrI:1323731-1326072 13.047 hlh1_T4 pha4_T4 0.007 SPANNING_INTRON
WBGene00003400_K12C11.4_dapk-1_protein-coding J028 chrI:1323731-1326072 1.557 hlh1_T4 cnd1_T4 0.095 SPANNING_INTRON
 
>I:13293529-13293744.+
SKIPPED EXON chrI:13293529-13293744
WBGene00006595_M01E5.5_top-1_protein-coding E002 chrI:13293529-13293744 1.186 ceh32_T1 nhr25_T1 0.000 SKIPPED_EXON
WBGene00006595_M01E5.5_top-1_protein-coding E002 chrI:13293529-13293744 1.381 ceh32_T1 hlh1_T1 0.000 SKIPPED_EXON
WBGene00006595_M01E5.5_top-1_protein-coding E002 chrI:13293529-13293744 1.118 ceh32_T2 nhr25_T2 0.000 SKIPPED_EXON
WBGene00006595_M01E5.5_top-1_protein-coding E002 chrI:13293529-13293744 1.519 ceh32_T2 hlh1_T2 0.000 SKIPPED_EXON
WBGene00006595_M01E5.5_top-1_protein-coding E002 chrI:13293529-13293744 1.011 ceh32_T3 pha4_T3 0.000 SKIPPED_EXON
WBGene00006595_M01E5.5_top-1_protein-coding E002 chrI:13293529-13293744 1.312 ceh32_T3 end1_T3 0.000 SKIPPED_EXON
WBGene00006595_M01E5.5_top-1_protein-coding E002 chrI:13293529-13293744 1.769 ceh32_T3 hlh1_T3 0.000 SKIPPED_EXON
WBGene00006595_M01E5.5_top-1_protein-coding E002 chrI:13293529-13293744 1.256 ceh32_T4 pha4_T4 0.000 SKIPPED_EXON
WBGene00006595_M01E5.5_top-1_protein-coding E002 chrI:13293529-13293744 1.827 ceh32_T4 hlh1_T4 0.000 SKIPPED_EXON
WBGene00006595_M01E5.5_top-1_protein-coding E002 chrI:13293529-13293744 1.099 cnd1_T1 hlh1_T1 0.002 SKIPPED_EXON
WBGene00006595_M01E5.5_top-1_protein-coding E002 chrI:13293529-13293744 1.357 cnd1_T2 hlh1_T2 0.000 SKIPPED_EXON
WBGene00006595_M01E5.5_top-1_protein-coding E002 chrI:13293529-13293744 1.068 cnd1_T3 end1_T3 0.004 SKIPPED_EXON
WBGene00006595_M01E5.5_top-1_protein-coding E002 chrI:13293529-13293744 1.522 cnd1_T3 hlh1_T3 0.000 SKIPPED_EXON
WBGene00006595_M01E5.5_top-1_protein-coding E002 chrI:13293529-13293744 1.569 cnd1_T4 hlh1_T4 0.000 SKIPPED_EXON
WBGene00006595_M01E5.5_top-1_protein-coding E002 chrI:13293529-13293744 1.075 nhr25_T4 hlh1_T4 0.000 SKIPPED_EXON
WBGene00006595_M01E5.5_top-1_protein-coding E002 chrI:13293529-13293744 1.143 tbx37_T2 hlh1_T2 0.000 SKIPPED_EXON
WBGene00006595_M01E5.5_top-1_protein-coding E002 chrI:13293529-13293744 1.273 tbx37_T3 hlh1_T3 0.001 SKIPPED_EXON
WBGene00006595_M01E5.5_top-1_protein-coding E002 chrI:13293529-13293744 1.258 tbx37_T4 hlh1_T4 0.021 SKIPPED_EXON
BOUNDING INTRON 1 chrI:13293025-13293528
WBGene00006595_M01E5.5_top-1_protein-coding J007 chrI:13293025-13293528 1.074 ceh32_T1 nhr25_T1 0.000 BOUNDING_INTRON_1
WBGene00006595_M01E5.5_top-1_protein-coding J007 chrI:13293025-13293528 1.108 ceh32_T1 hlh1_T1 0.003 BOUNDING_INTRON_1
WBGene00006595_M01E5.5_top-1_protein-coding J007 chrI:13293025-13293528 1.121 ceh32_T2 hlh1_T2 0.000 BOUNDING_INTRON_1
WBGene00006595_M01E5.5_top-1_protein-coding J007 chrI:13293025-13293528 1.332 ceh32_T3 end1_T3 0.000 BOUNDING_INTRON_1
WBGene00006595_M01E5.5_top-1_protein-coding J007 chrI:13293025-13293528 1.624 ceh32_T3 hlh1_T3 0.000 BOUNDING_INTRON_1
WBGene00006595_M01E5.5_top-1_protein-coding J007 chrI:13293025-13293528 1.296 ceh32_T4 pha4_T4 0.000 BOUNDING_INTRON_1
WBGene00006595_M01E5.5_top-1_protein-coding J007 chrI:13293025-13293528 1.831 ceh32_T4 hlh1_T4 0.000 BOUNDING_INTRON_1
WBGene00006595_M01E5.5_top-1_protein-coding J007 chrI:13293025-13293528 1.064 cnd1_T1 hlh1_T1 0.040 BOUNDING_INTRON_1
WBGene00006595_M01E5.5_top-1_protein-coding J007 chrI:13293025-13293528 1.066 cnd1_T1 nhr25_T1 0.000 BOUNDING_INTRON_1
WBGene00006595_M01E5.5_top-1_protein-coding J007 chrI:13293025-13293528 1.200 cnd1_T2 hlh1_T2 0.000 BOUNDING_INTRON_1
WBGene00006595_M01E5.5_top-1_protein-coding J007 chrI:13293025-13293528 1.129 cnd1_T3 end1_T3 0.000 BOUNDING_INTRON_1
WBGene00006595_M01E5.5_top-1_protein-coding J007 chrI:13293025-13293528 1.409 cnd1_T3 hlh1_T3 0.000 BOUNDING_INTRON_1
WBGene00006595_M01E5.5_top-1_protein-coding J007 chrI:13293025-13293528 1.504 cnd1_T4 hlh1_T4 0.000 BOUNDING_INTRON_1
WBGene00006595_M01E5.5_top-1_protein-coding J007 chrI:13293025-13293528 1.008 nhr25_T4 hlh1_T4 0.001 BOUNDING_INTRON_1
WBGene00006595_M01E5.5_top-1_protein-coding J007 chrI:13293025-13293528 1.126 tbx37_T2 hlh1_T2 0.000 BOUNDING_INTRON_1
WBGene00006595_M01E5.5_top-1_protein-coding J007 chrI:13293025-13293528 1.205 tbx37_T3 hlh1_T3 0.064 BOUNDING_INTRON_1
WBGene00006595_M01E5.5_top-1_protein-coding J007 chrI:13293025-13293528 1.086 tbx37_T4 hlh1_T4 0.064 BOUNDING_INTRON_1
BOUNDING INTRON 2 chrI:13293745-13294234
WBGene00006595_M01E5.5_top-1_protein-coding J009 chrI:13293745-13294234 1.213 ceh32_T1 nhr25_T1 0.000 BOUNDING_INTRON_2
WBGene00006595_M01E5.5_top-1_protein-coding J009 chrI:13293745-13294234 1.466 ceh32_T1 hlh1_T1 0.000 BOUNDING_INTRON_2
WBGene00006595_M01E5.5_top-1_protein-coding J009 chrI:13293745-13294234 1.137 ceh32_T2 nhr25_T2 0.000 BOUNDING_INTRON_2
WBGene00006595_M01E5.5_top-1_protein-coding J009 chrI:13293745-13294234 1.542 ceh32_T2 hlh1_T2 0.000 BOUNDING_INTRON_2
WBGene00006595_M01E5.5_top-1_protein-coding J009 chrI:13293745-13294234 1.010 ceh32_T3 pha4_T3 0.000 BOUNDING_INTRON_2
WBGene00006595_M01E5.5_top-1_protein-coding J009 chrI:13293745-13294234 1.146 ceh32_T3 end1_T3 0.000 BOUNDING_INTRON_2
WBGene00006595_M01E5.5_top-1_protein-coding J009 chrI:13293745-13294234 1.717 ceh32_T3 hlh1_T3 0.000 BOUNDING_INTRON_2
WBGene00006595_M01E5.5_top-1_protein-coding J009 chrI:13293745-13294234 1.226 ceh32_T4 end1_T4 0.000 BOUNDING_INTRON_2
WBGene00006595_M01E5.5_top-1_protein-coding J009 chrI:13293745-13294234 1.398 ceh32_T4 pha4_T4 0.000 BOUNDING_INTRON_2
WBGene00006595_M01E5.5_top-1_protein-coding J009 chrI:13293745-13294234 1.890 ceh32_T4 hlh1_T4 0.000 BOUNDING_INTRON_2
WBGene00006595_M01E5.5_top-1_protein-coding J009 chrI:13293745-13294234 1.079 cnd1_T1 hlh1_T1 0.033 BOUNDING_INTRON_2
WBGene00006595_M01E5.5_top-1_protein-coding J009 chrI:13293745-13294234 1.322 cnd1_T2 hlh1_T2 0.000 BOUNDING_INTRON_2
WBGene00006595_M01E5.5_top-1_protein-coding J009 chrI:13293745-13294234 1.392 cnd1_T3 hlh1_T3 0.000 BOUNDING_INTRON_2
WBGene00006595_M01E5.5_top-1_protein-coding J009 chrI:13293745-13294234 1.486 cnd1_T4 hlh1_T4 0.000 BOUNDING_INTRON_2
WBGene00006595_M01E5.5_top-1_protein-coding J009 chrI:13293745-13294234 1.050 nhr25_T4 hlh1_T4 0.002 BOUNDING_INTRON_2
WBGene00006595_M01E5.5_top-1_protein-coding J009 chrI:13293745-13294234 1.036 tbx37_T2 hlh1_T2 0.000 BOUNDING_INTRON_2
WBGene00006595_M01E5.5_top-1_protein-coding J009 chrI:13293745-13294234 1.090 tbx37_T3 hlh1_T3 0.051 BOUNDING_INTRON_2
SPANNING INTRON chrI:13293025-13294234
WBGene00006595_M01E5.5_top-1_protein-coding J008 chrI:13293025-13294234 1.421 end1_T0 ceh32_T0 0.028 SPANNING_INTRON
WBGene00006595_M01E5.5_top-1_protein-coding J008 chrI:13293025-13294234 1.043 end1_T2 cnd1_T2 0.007 SPANNING_INTRON
WBGene00006595_M01E5.5_top-1_protein-coding J008 chrI:13293025-13294234 1.151 end1_T2 ceh32_T2 0.009 SPANNING_INTRON
WBGene00006595_M01E5.5_top-1_protein-coding J008 chrI:13293025-13294234 1.024 hlh1_T0 pha4_T0 0.000 SPANNING_INTRON
WBGene00006595_M01E5.5_top-1_protein-coding J008 chrI:13293025-13294234 1.491 hlh1_T0 ceh32_T0 0.000 SPANNING_INTRON
WBGene00006595_M01E5.5_top-1_protein-coding J008 chrI:13293025-13294234 1.064 hlh1_T1 cnd1_T1 0.000 SPANNING_INTRON
WBGene00006595_M01E5.5_top-1_protein-coding J008 chrI:13293025-13294234 1.170 hlh1_T1 ceh32_T1 0.000 SPANNING_INTRON
WBGene00006595_M01E5.5_top-1_protein-coding J008 chrI:13293025-13294234 1.031 hlh1_T2 ceh32_T2 0.000 SPANNING_INTRON
WBGene00006595_M01E5.5_top-1_protein-coding J008 chrI:13293025-13294234 1.071 nhr25_T0 pha4_T0 0.000 SPANNING_INTRON
WBGene00006595_M01E5.5_top-1_protein-coding J008 chrI:13293025-13294234 1.001 nhr25_T0 cnd1_T0 0.000 SPANNING_INTRON
WBGene00006595_M01E5.5_top-1_protein-coding J008 chrI:13293025-13294234 1.561 nhr25_T0 ceh32_T0 0.000 SPANNING_INTRON
WBGene00006595_M01E5.5_top-1_protein-coding J008 chrI:13293025-13294234 1.009 nhr25_T1 ceh32_T1 0.000 SPANNING_INTRON
 
>I:13403558-13403614.+
SKIPPED EXON chrI:13403558-13403614
BOUNDING INTRON 1 chrI:13403474-13403557
BOUNDING INTRON 2 chrI:13403615-13403732
SPANNING INTRON chrI:13403474-13403732
 
>I:1420211-1421308.+
SKIPPED EXON chrI:1420211-1421308
BOUNDING INTRON 1 chrI:1416961-1420210
BOUNDING INTRON 2 chrI:1421309-1422687
SPANNING INTRON chrI:1416961-1422687
 
>I:14399418-14399536.+
SKIPPED EXON chrI:14399418-14399536
WBGene00002977_Y105E8A.7_lev-10_protein-coding E012 chrI:14399418-14399536 1.586 ceh32_T3 hlh1_T3 0.000 SKIPPED_EXON
WBGene00002977_Y105E8A.7_lev-10_protein-coding E012 chrI:14399418-14399536 1.776 ceh32_T4 hlh1_T4 0.000 SKIPPED_EXON
WBGene00002977_Y105E8A.7_lev-10_protein-coding E012 chrI:14399418-14399536 1.493 cnd1_T2 hlh1_T2 0.000 SKIPPED_EXON
WBGene00002977_Y105E8A.7_lev-10_protein-coding E012 chrI:14399418-14399536 1.246 cnd1_T3 hlh1_T3 0.000 SKIPPED_EXON
WBGene00002977_Y105E8A.7_lev-10_protein-coding E012 chrI:14399418-14399536 1.544 cnd1_T4 hlh1_T4 0.000 SKIPPED_EXON
WBGene00002977_Y105E8A.7_lev-10_protein-coding E012 chrI:14399418-14399536 1.544 end1_T1 hlh1_T1 0.079 SKIPPED_EXON
WBGene00002977_Y105E8A.7_lev-10_protein-coding E012 chrI:14399418-14399536 1.849 end1_T3 hlh1_T3 0.000 SKIPPED_EXON
WBGene00002977_Y105E8A.7_lev-10_protein-coding E012 chrI:14399418-14399536 2.158 end1_T4 hlh1_T4 0.000 SKIPPED_EXON
WBGene00002977_Y105E8A.7_lev-10_protein-coding E012 chrI:14399418-14399536 1.386 nhr25_T2 hlh1_T2 0.013 SKIPPED_EXON
WBGene00002977_Y105E8A.7_lev-10_protein-coding E012 chrI:14399418-14399536 1.562 nhr25_T3 hlh1_T3 0.000 SKIPPED_EXON
WBGene00002977_Y105E8A.7_lev-10_protein-coding E012 chrI:14399418-14399536 2.235 nhr25_T4 hlh1_T4 0.000 SKIPPED_EXON
WBGene00002977_Y105E8A.7_lev-10_protein-coding E012 chrI:14399418-14399536 1.501 pha4_T1 hlh1_T1 0.006 SKIPPED_EXON
WBGene00002977_Y105E8A.7_lev-10_protein-coding E012 chrI:14399418-14399536 1.211 pha4_T2 ceh32_T2 0.089 SKIPPED_EXON
WBGene00002977_Y105E8A.7_lev-10_protein-coding E012 chrI:14399418-14399536 1.903 pha4_T2 hlh1_T2 0.000 SKIPPED_EXON
WBGene00002977_Y105E8A.7_lev-10_protein-coding E012 chrI:14399418-14399536 2.016 pha4_T3 hlh1_T3 0.000 SKIPPED_EXON
WBGene00002977_Y105E8A.7_lev-10_protein-coding E012 chrI:14399418-14399536 1.098 pha4_T4 cnd1_T4 0.000 SKIPPED_EXON
WBGene00002977_Y105E8A.7_lev-10_protein-coding E012 chrI:14399418-14399536 2.643 pha4_T4 hlh1_T4 0.000 SKIPPED_EXON
WBGene00002977_Y105E8A.7_lev-10_protein-coding E012 chrI:14399418-14399536 1.317 tbx37_T2 hlh1_T2 0.000 SKIPPED_EXON
WBGene00002977_Y105E8A.7_lev-10_protein-coding E012 chrI:14399418-14399536 1.699 tbx37_T3 hlh1_T3 0.000 SKIPPED_EXON
WBGene00002977_Y105E8A.7_lev-10_protein-coding E012 chrI:14399418-14399536 2.296 tbx37_T4 hlh1_T4 0.000 SKIPPED_EXON
BOUNDING INTRON 1 chrI:14398858-14399417
WBGene00002977_Y105E8A.7_lev-10_protein-coding J025 chrI:14398858-14399417 1.822 ceh32_T2 hlh1_T2 0.048 BOUNDING_INTRON_1
WBGene00002977_Y105E8A.7_lev-10_protein-coding J025 chrI:14398858-14399417 1.306 ceh32_T3 hlh1_T3 0.025 BOUNDING_INTRON_1
WBGene00002977_Y105E8A.7_lev-10_protein-coding J025 chrI:14398858-14399417 1.666 ceh32_T4 hlh1_T4 0.006 BOUNDING_INTRON_1
WBGene00002977_Y105E8A.7_lev-10_protein-coding J025 chrI:14398858-14399417 1.162 cnd1_T4 hlh1_T4 0.058 BOUNDING_INTRON_1
WBGene00002977_Y105E8A.7_lev-10_protein-coding J025 chrI:14398858-14399417 2.551 end1_T4 hlh1_T4 0.000 BOUNDING_INTRON_1
WBGene00002977_Y105E8A.7_lev-10_protein-coding J025 chrI:14398858-14399417 1.406 end1_T4 cnd1_T4 0.029 BOUNDING_INTRON_1
WBGene00002977_Y105E8A.7_lev-10_protein-coding J025 chrI:14398858-14399417 1.037 nhr25_T4 cnd1_T4 0.031 BOUNDING_INTRON_1
WBGene00002977_Y105E8A.7_lev-10_protein-coding J025 chrI:14398858-14399417 2.183 nhr25_T4 hlh1_T4 0.000 BOUNDING_INTRON_1
WBGene00002977_Y105E8A.7_lev-10_protein-coding J025 chrI:14398858-14399417 2.101 pha4_T2 hlh1_T2 0.000 BOUNDING_INTRON_1
WBGene00002977_Y105E8A.7_lev-10_protein-coding J025 chrI:14398858-14399417 1.599 pha4_T3 hlh1_T3 0.000 BOUNDING_INTRON_1
WBGene00002977_Y105E8A.7_lev-10_protein-coding J025 chrI:14398858-14399417 1.383 pha4_T4 cnd1_T4 0.000 BOUNDING_INTRON_1
WBGene00002977_Y105E8A.7_lev-10_protein-coding J025 chrI:14398858-14399417 2.532 pha4_T4 hlh1_T4 0.000 BOUNDING_INTRON_1
WBGene00002977_Y105E8A.7_lev-10_protein-coding J025 chrI:14398858-14399417 1.695 tbx37_T2 hlh1_T2 0.000 BOUNDING_INTRON_1
WBGene00002977_Y105E8A.7_lev-10_protein-coding J025 chrI:14398858-14399417 1.612 tbx37_T3 hlh1_T3 0.000 BOUNDING_INTRON_1
WBGene00002977_Y105E8A.7_lev-10_protein-coding J025 chrI:14398858-14399417 2.232 tbx37_T4 hlh1_T4 0.000 BOUNDING_INTRON_1
BOUNDING INTRON 2 chrI:14399537-14399622
WBGene00002977_Y105E8A.7_lev-10_protein-coding J027 chrI:14399537-14399622 1.647 ceh32_T3 hlh1_T3 0.001 BOUNDING_INTRON_2
WBGene00002977_Y105E8A.7_lev-10_protein-coding J027 chrI:14399537-14399622 1.511 ceh32_T4 hlh1_T4 0.012 BOUNDING_INTRON_2
WBGene00002977_Y105E8A.7_lev-10_protein-coding J027 chrI:14399537-14399622 1.648 cnd1_T2 hlh1_T2 0.000 BOUNDING_INTRON_2
WBGene00002977_Y105E8A.7_lev-10_protein-coding J027 chrI:14399537-14399622 1.515 cnd1_T4 hlh1_T4 0.000 BOUNDING_INTRON_2
WBGene00002977_Y105E8A.7_lev-10_protein-coding J027 chrI:14399537-14399622 1.989 end1_T3 hlh1_T3 0.039 BOUNDING_INTRON_2
WBGene00002977_Y105E8A.7_lev-10_protein-coding J027 chrI:14399537-14399622 1.863 end1_T4 hlh1_T4 0.003 BOUNDING_INTRON_2
WBGene00002977_Y105E8A.7_lev-10_protein-coding J027 chrI:14399537-14399622 1.691 nhr25_T2 hlh1_T2 0.018 BOUNDING_INTRON_2
WBGene00002977_Y105E8A.7_lev-10_protein-coding J027 chrI:14399537-14399622 2.064 nhr25_T3 hlh1_T3 0.000 BOUNDING_INTRON_2
WBGene00002977_Y105E8A.7_lev-10_protein-coding J027 chrI:14399537-14399622 2.133 nhr25_T4 hlh1_T4 0.000 BOUNDING_INTRON_2
WBGene00002977_Y105E8A.7_lev-10_protein-coding J027 chrI:14399537-14399622 1.634 pha4_T1 hlh1_T1 0.092 BOUNDING_INTRON_2
WBGene00002977_Y105E8A.7_lev-10_protein-coding J027 chrI:14399537-14399622 1.853 pha4_T2 hlh1_T2 0.000 BOUNDING_INTRON_2
WBGene00002977_Y105E8A.7_lev-10_protein-coding J027 chrI:14399537-14399622 1.074 pha4_T3 cnd1_T3 0.001 BOUNDING_INTRON_2
WBGene00002977_Y105E8A.7_lev-10_protein-coding J027 chrI:14399537-14399622 2.266 pha4_T3 hlh1_T3 0.000 BOUNDING_INTRON_2
WBGene00002977_Y105E8A.7_lev-10_protein-coding J027 chrI:14399537-14399622 1.107 pha4_T4 cnd1_T4 0.000 BOUNDING_INTRON_2
WBGene00002977_Y105E8A.7_lev-10_protein-coding J027 chrI:14399537-14399622 1.114 pha4_T4 ceh32_T4 0.003 BOUNDING_INTRON_2
WBGene00002977_Y105E8A.7_lev-10_protein-coding J027 chrI:14399537-14399622 2.622 pha4_T4 hlh1_T4 0.000 BOUNDING_INTRON_2
WBGene00002977_Y105E8A.7_lev-10_protein-coding J027 chrI:14399537-14399622 1.429 tbx37_T1 hlh1_T1 0.054 BOUNDING_INTRON_2
WBGene00002977_Y105E8A.7_lev-10_protein-coding J027 chrI:14399537-14399622 1.932 tbx37_T3 hlh1_T3 0.000 BOUNDING_INTRON_2
WBGene00002977_Y105E8A.7_lev-10_protein-coding J027 chrI:14399537-14399622 2.220 tbx37_T4 hlh1_T4 0.000 BOUNDING_INTRON_2
SPANNING INTRON chrI:14398858-14399622
WBGene00002977_Y105E8A.7_lev-10_protein-coding J026 chrI:14398858-14399622 1.091 hlh1_T2 tbx37_T2 0.085 SPANNING_INTRON
WBGene00002977_Y105E8A.7_lev-10_protein-coding J026 chrI:14398858-14399622 13.143 hlh1_T2 pha4_T2 0.007 SPANNING_INTRON
WBGene00002977_Y105E8A.7_lev-10_protein-coding J026 chrI:14398858-14399622 1.326 hlh1_T3 tbx37_T3 0.007 SPANNING_INTRON
WBGene00002977_Y105E8A.7_lev-10_protein-coding J026 chrI:14398858-14399622 1.761 hlh1_T3 pha4_T3 0.000 SPANNING_INTRON
WBGene00002977_Y105E8A.7_lev-10_protein-coding J026 chrI:14398858-14399622 1.049 hlh1_T4 tbx37_T4 0.000 SPANNING_INTRON
 
>I:14542264-14542380.+
SKIPPED EXON chrI:14542264-14542380
BOUNDING INTRON 1 chrI:14541808-14542263
WBGene00013683_Y105E8A.26_zoo-1_protein-coding J026 chrI:14541808-14542263 1.090 hlh1_T4 cnd1_T4 0.000 BOUNDING_INTRON_1
BOUNDING INTRON 2 chrI:14542381-14543339
SPANNING INTRON chrI:14541808-14543339
WBGene00013683_Y105E8A.26_zoo-1_protein-coding J027 chrI:14541808-14543339 13.030 ceh32_T1 nhr25_T1 0.001 SPANNING_INTRON
WBGene00013683_Y105E8A.26_zoo-1_protein-coding J027 chrI:14541808-14543339 1.836 ceh32_T1 end1_T1 0.020 SPANNING_INTRON
WBGene00013683_Y105E8A.26_zoo-1_protein-coding J027 chrI:14541808-14543339 1.876 ceh32_T1 hlh1_T1 0.000 SPANNING_INTRON
WBGene00013683_Y105E8A.26_zoo-1_protein-coding J027 chrI:14541808-14543339 1.415 ceh32_T2 pha4_T2 0.002 SPANNING_INTRON
WBGene00013683_Y105E8A.26_zoo-1_protein-coding J027 chrI:14541808-14543339 1.525 ceh32_T2 end1_T2 0.007 SPANNING_INTRON
WBGene00013683_Y105E8A.26_zoo-1_protein-coding J027 chrI:14541808-14543339 1.766 ceh32_T2 hlh1_T2 0.000 SPANNING_INTRON
WBGene00013683_Y105E8A.26_zoo-1_protein-coding J027 chrI:14541808-14543339 1.934 ceh32_T2 nhr25_T2 0.000 SPANNING_INTRON
WBGene00013683_Y105E8A.26_zoo-1_protein-coding J027 chrI:14541808-14543339 1.173 ceh32_T3 nhr25_T3 0.039 SPANNING_INTRON
WBGene00013683_Y105E8A.26_zoo-1_protein-coding J027 chrI:14541808-14543339 1.893 ceh32_T3 pha4_T3 0.000 SPANNING_INTRON
WBGene00013683_Y105E8A.26_zoo-1_protein-coding J027 chrI:14541808-14543339 2.093 ceh32_T3 hlh1_T3 0.000 SPANNING_INTRON
WBGene00013683_Y105E8A.26_zoo-1_protein-coding J027 chrI:14541808-14543339 2.097 ceh32_T3 end1_T3 0.002 SPANNING_INTRON
WBGene00013683_Y105E8A.26_zoo-1_protein-coding J027 chrI:14541808-14543339 1.163 ceh32_T4 nhr25_T4 0.000 SPANNING_INTRON
WBGene00013683_Y105E8A.26_zoo-1_protein-coding J027 chrI:14541808-14543339 1.943 ceh32_T4 hlh1_T4 0.001 SPANNING_INTRON
WBGene00013683_Y105E8A.26_zoo-1_protein-coding J027 chrI:14541808-14543339 2.089 ceh32_T4 pha4_T4 0.000 SPANNING_INTRON
WBGene00013683_Y105E8A.26_zoo-1_protein-coding J027 chrI:14541808-14543339 1.409 cnd1_T1 pha4_T1 0.027 SPANNING_INTRON
WBGene00013683_Y105E8A.26_zoo-1_protein-coding J027 chrI:14541808-14543339 13.511 cnd1_T1 nhr25_T1 0.000 SPANNING_INTRON
WBGene00013683_Y105E8A.26_zoo-1_protein-coding J027 chrI:14541808-14543339 2.328 cnd1_T1 end1_T1 0.000 SPANNING_INTRON
WBGene00013683_Y105E8A.26_zoo-1_protein-coding J027 chrI:14541808-14543339 2.364 cnd1_T1 hlh1_T1 0.000 SPANNING_INTRON
WBGene00013683_Y105E8A.26_zoo-1_protein-coding J027 chrI:14541808-14543339 1.783 cnd1_T2 pha4_T2 0.000 SPANNING_INTRON
WBGene00013683_Y105E8A.26_zoo-1_protein-coding J027 chrI:14541808-14543339 1.897 cnd1_T2 end1_T2 0.000 SPANNING_INTRON
WBGene00013683_Y105E8A.26_zoo-1_protein-coding J027 chrI:14541808-14543339 2.109 cnd1_T2 hlh1_T2 0.000 SPANNING_INTRON
WBGene00013683_Y105E8A.26_zoo-1_protein-coding J027 chrI:14541808-14543339 2.301 cnd1_T2 nhr25_T2 0.000 SPANNING_INTRON
WBGene00013683_Y105E8A.26_zoo-1_protein-coding J027 chrI:14541808-14543339 1.553 cnd1_T3 nhr25_T3 0.000 SPANNING_INTRON
WBGene00013683_Y105E8A.26_zoo-1_protein-coding J027 chrI:14541808-14543339 2.279 cnd1_T3 pha4_T3 0.000 SPANNING_INTRON
WBGene00013683_Y105E8A.26_zoo-1_protein-coding J027 chrI:14541808-14543339 2.475 cnd1_T3 hlh1_T3 0.000 SPANNING_INTRON
WBGene00013683_Y105E8A.26_zoo-1_protein-coding J027 chrI:14541808-14543339 2.484 cnd1_T3 end1_T3 0.000 SPANNING_INTRON
WBGene00013683_Y105E8A.26_zoo-1_protein-coding J027 chrI:14541808-14543339 1.047 cnd1_T4 end1_T4 0.000 SPANNING_INTRON
WBGene00013683_Y105E8A.26_zoo-1_protein-coding J027 chrI:14541808-14543339 1.729 cnd1_T4 nhr25_T4 0.000 SPANNING_INTRON
WBGene00013683_Y105E8A.26_zoo-1_protein-coding J027 chrI:14541808-14543339 2.516 cnd1_T4 hlh1_T4 0.000 SPANNING_INTRON
WBGene00013683_Y105E8A.26_zoo-1_protein-coding J027 chrI:14541808-14543339 2.659 cnd1_T4 pha4_T4 0.000 SPANNING_INTRON
WBGene00013683_Y105E8A.26_zoo-1_protein-coding J027 chrI:14541808-14543339 1.438 end1_T4 hlh1_T4 0.067 SPANNING_INTRON
WBGene00013683_Y105E8A.26_zoo-1_protein-coding J027 chrI:14541808-14543339 1.604 end1_T4 pha4_T4 0.060 SPANNING_INTRON
WBGene00013683_Y105E8A.26_zoo-1_protein-coding J027 chrI:14541808-14543339 1.078 tbx37_T1 hlh1_T1 0.035 SPANNING_INTRON
WBGene00013683_Y105E8A.26_zoo-1_protein-coding J027 chrI:14541808-14543339 1.625 tbx37_T3 hlh1_T3 0.000 SPANNING_INTRON
WBGene00013683_Y105E8A.26_zoo-1_protein-coding J027 chrI:14541808-14543339 1.651 tbx37_T3 end1_T3 0.024 SPANNING_INTRON
WBGene00013683_Y105E8A.26_zoo-1_protein-coding J027 chrI:14541808-14543339 1.771 tbx37_T4 hlh1_T4 0.000 SPANNING_INTRON
 
>I:14553666-14553719.-
SKIPPED EXON chrI:14553666-14553719
BOUNDING INTRON 1 chrI:14553171-14553665
BOUNDING INTRON 2 chrI:14553720-14555062
SPANNING INTRON chrI:14553171-14555062
 
>I:14622304-14622511.-
SKIPPED EXON chrI:14622304-14622511
WBGene00002978_Y105E8B.1_lev-11_protein-coding E008 chrI:14622304-14622511 1.793 ceh32_T0 hlh1_T0 0.062 SKIPPED_EXON
WBGene00002978_Y105E8B.1_lev-11_protein-coding E008 chrI:14622304-14622511 2.522 ceh32_T1 hlh1_T1 0.000 SKIPPED_EXON
WBGene00002978_Y105E8B.1_lev-11_protein-coding E008 chrI:14622304-14622511 2.479 ceh32_T2 hlh1_T2 0.000 SKIPPED_EXON
WBGene00002978_Y105E8B.1_lev-11_protein-coding E008 chrI:14622304-14622511 2.432 ceh32_T3 hlh1_T3 0.000 SKIPPED_EXON
WBGene00002978_Y105E8B.1_lev-11_protein-coding E008 chrI:14622304-14622511 2.678 ceh32_T4 hlh1_T4 0.000 SKIPPED_EXON
WBGene00002978_Y105E8B.1_lev-11_protein-coding E008 chrI:14622304-14622511 2.468 cnd1_T0 hlh1_T0 0.000 SKIPPED_EXON
WBGene00002978_Y105E8B.1_lev-11_protein-coding E008 chrI:14622304-14622511 2.536 cnd1_T1 hlh1_T1 0.000 SKIPPED_EXON
WBGene00002978_Y105E8B.1_lev-11_protein-coding E008 chrI:14622304-14622511 2.684 cnd1_T2 hlh1_T2 0.000 SKIPPED_EXON
WBGene00002978_Y105E8B.1_lev-11_protein-coding E008 chrI:14622304-14622511 3.149 cnd1_T3 hlh1_T3 0.000 SKIPPED_EXON
WBGene00002978_Y105E8B.1_lev-11_protein-coding E008 chrI:14622304-14622511 3.243 cnd1_T4 hlh1_T4 0.000 SKIPPED_EXON
WBGene00002978_Y105E8B.1_lev-11_protein-coding E008 chrI:14622304-14622511 2.045 end1_T0 hlh1_T0 0.000 SKIPPED_EXON
WBGene00002978_Y105E8B.1_lev-11_protein-coding E008 chrI:14622304-14622511 2.373 end1_T1 hlh1_T1 0.000 SKIPPED_EXON
WBGene00002978_Y105E8B.1_lev-11_protein-coding E008 chrI:14622304-14622511 2.305 end1_T2 hlh1_T2 0.000 SKIPPED_EXON
WBGene00002978_Y105E8B.1_lev-11_protein-coding E008 chrI:14622304-14622511 2.379 end1_T3 hlh1_T3 0.005 SKIPPED_EXON
WBGene00002978_Y105E8B.1_lev-11_protein-coding E008 chrI:14622304-14622511 2.549 end1_T4 hlh1_T4 0.000 SKIPPED_EXON
WBGene00002978_Y105E8B.1_lev-11_protein-coding E008 chrI:14622304-14622511 2.396 nhr25_T0 hlh1_T0 0.000 SKIPPED_EXON
WBGene00002978_Y105E8B.1_lev-11_protein-coding E008 chrI:14622304-14622511 2.858 nhr25_T1 hlh1_T1 0.000 SKIPPED_EXON
WBGene00002978_Y105E8B.1_lev-11_protein-coding E008 chrI:14622304-14622511 3.001 nhr25_T2 hlh1_T2 0.000 SKIPPED_EXON
WBGene00002978_Y105E8B.1_lev-11_protein-coding E008 chrI:14622304-14622511 3.151 nhr25_T3 hlh1_T3 0.000 SKIPPED_EXON
WBGene00002978_Y105E8B.1_lev-11_protein-coding E008 chrI:14622304-14622511 3.390 nhr25_T4 hlh1_T4 0.000 SKIPPED_EXON
WBGene00002978_Y105E8B.1_lev-11_protein-coding E008 chrI:14622304-14622511 3.019 pha4_T0 hlh1_T0 0.000 SKIPPED_EXON
WBGene00002978_Y105E8B.1_lev-11_protein-coding E008 chrI:14622304-14622511 2.447 pha4_T1 hlh1_T1 0.000 SKIPPED_EXON
WBGene00002978_Y105E8B.1_lev-11_protein-coding E008 chrI:14622304-14622511 2.555 pha4_T2 hlh1_T2 0.000 SKIPPED_EXON
WBGene00002978_Y105E8B.1_lev-11_protein-coding E008 chrI:14622304-14622511 2.495 pha4_T3 hlh1_T3 0.001 SKIPPED_EXON
WBGene00002978_Y105E8B.1_lev-11_protein-coding E008 chrI:14622304-14622511 2.545 pha4_T4 hlh1_T4 0.000 SKIPPED_EXON
WBGene00002978_Y105E8B.1_lev-11_protein-coding E008 chrI:14622304-14622511 2.603 tbx37_T0 hlh1_T0 0.000 SKIPPED_EXON
WBGene00002978_Y105E8B.1_lev-11_protein-coding E008 chrI:14622304-14622511 2.469 tbx37_T1 hlh1_T1 0.000 SKIPPED_EXON
WBGene00002978_Y105E8B.1_lev-11_protein-coding E008 chrI:14622304-14622511 2.376 tbx37_T2 hlh1_T2 0.000 SKIPPED_EXON
WBGene00002978_Y105E8B.1_lev-11_protein-coding E008 chrI:14622304-14622511 2.441 tbx37_T3 hlh1_T3 0.000 SKIPPED_EXON
WBGene00002978_Y105E8B.1_lev-11_protein-coding E008 chrI:14622304-14622511 2.569 tbx37_T4 hlh1_T4 0.000 SKIPPED_EXON
BOUNDING INTRON 1 chrI:14622898-14622303
BOUNDING INTRON 2 chrI:14622512-14622827
WBGene00002978_Y105E8B.1_lev-11_protein-coding J034 chrI:14622512-14622827 2.455 ceh32_T1 hlh1_T1 0.000 BOUNDING_INTRON_2
WBGene00002978_Y105E8B.1_lev-11_protein-coding J034 chrI:14622512-14622827 2.365 ceh32_T2 hlh1_T2 0.000 BOUNDING_INTRON_2
WBGene00002978_Y105E8B.1_lev-11_protein-coding J034 chrI:14622512-14622827 2.177 ceh32_T3 hlh1_T3 0.000 BOUNDING_INTRON_2
WBGene00002978_Y105E8B.1_lev-11_protein-coding J034 chrI:14622512-14622827 2.610 ceh32_T4 hlh1_T4 0.000 BOUNDING_INTRON_2
WBGene00002978_Y105E8B.1_lev-11_protein-coding J034 chrI:14622512-14622827 2.435 cnd1_T0 hlh1_T0 0.000 BOUNDING_INTRON_2
WBGene00002978_Y105E8B.1_lev-11_protein-coding J034 chrI:14622512-14622827 2.251 cnd1_T1 hlh1_T1 0.001 BOUNDING_INTRON_2
WBGene00002978_Y105E8B.1_lev-11_protein-coding J034 chrI:14622512-14622827 2.486 cnd1_T2 hlh1_T2 0.000 BOUNDING_INTRON_2
WBGene00002978_Y105E8B.1_lev-11_protein-coding J034 chrI:14622512-14622827 1.035 cnd1_T3 pha4_T3 0.000 BOUNDING_INTRON_2
WBGene00002978_Y105E8B.1_lev-11_protein-coding J034 chrI:14622512-14622827 2.846 cnd1_T3 hlh1_T3 0.000 BOUNDING_INTRON_2
WBGene00002978_Y105E8B.1_lev-11_protein-coding J034 chrI:14622512-14622827 1.054 cnd1_T4 pha4_T4 0.000 BOUNDING_INTRON_2
WBGene00002978_Y105E8B.1_lev-11_protein-coding J034 chrI:14622512-14622827 3.073 cnd1_T4 hlh1_T4 0.000 BOUNDING_INTRON_2
WBGene00002978_Y105E8B.1_lev-11_protein-coding J034 chrI:14622512-14622827 1.902 end1_T0 hlh1_T0 0.000 BOUNDING_INTRON_2
WBGene00002978_Y105E8B.1_lev-11_protein-coding J034 chrI:14622512-14622827 2.444 end1_T1 hlh1_T1 0.000 BOUNDING_INTRON_2
WBGene00002978_Y105E8B.1_lev-11_protein-coding J034 chrI:14622512-14622827 1.914 end1_T2 hlh1_T2 0.000 BOUNDING_INTRON_2
WBGene00002978_Y105E8B.1_lev-11_protein-coding J034 chrI:14622512-14622827 2.154 end1_T3 hlh1_T3 0.002 BOUNDING_INTRON_2
WBGene00002978_Y105E8B.1_lev-11_protein-coding J034 chrI:14622512-14622827 2.387 end1_T4 hlh1_T4 0.018 BOUNDING_INTRON_2
WBGene00002978_Y105E8B.1_lev-11_protein-coding J034 chrI:14622512-14622827 2.188 nhr25_T0 hlh1_T0 0.000 BOUNDING_INTRON_2
WBGene00002978_Y105E8B.1_lev-11_protein-coding J034 chrI:14622512-14622827 2.708 nhr25_T1 hlh1_T1 0.000 BOUNDING_INTRON_2
WBGene00002978_Y105E8B.1_lev-11_protein-coding J034 chrI:14622512-14622827 1.203 nhr25_T2 pha4_T2 0.011 BOUNDING_INTRON_2
WBGene00002978_Y105E8B.1_lev-11_protein-coding J034 chrI:14622512-14622827 2.748 nhr25_T2 hlh1_T2 0.000 BOUNDING_INTRON_2
WBGene00002978_Y105E8B.1_lev-11_protein-coding J034 chrI:14622512-14622827 2.786 nhr25_T3 hlh1_T3 0.000 BOUNDING_INTRON_2
WBGene00002978_Y105E8B.1_lev-11_protein-coding J034 chrI:14622512-14622827 1.109 nhr25_T4 pha4_T4 0.000 BOUNDING_INTRON_2
WBGene00002978_Y105E8B.1_lev-11_protein-coding J034 chrI:14622512-14622827 3.136 nhr25_T4 hlh1_T4 0.000 BOUNDING_INTRON_2
WBGene00002978_Y105E8B.1_lev-11_protein-coding J034 chrI:14622512-14622827 2.457 pha4_T1 hlh1_T1 0.067 BOUNDING_INTRON_2
WBGene00002978_Y105E8B.1_lev-11_protein-coding J034 chrI:14622512-14622827 1.550 pha4_T2 hlh1_T2 0.034 BOUNDING_INTRON_2
WBGene00002978_Y105E8B.1_lev-11_protein-coding J034 chrI:14622512-14622827 1.820 pha4_T3 hlh1_T3 0.001 BOUNDING_INTRON_2
WBGene00002978_Y105E8B.1_lev-11_protein-coding J034 chrI:14622512-14622827 2.058 pha4_T4 hlh1_T4 0.020 BOUNDING_INTRON_2
WBGene00002978_Y105E8B.1_lev-11_protein-coding J034 chrI:14622512-14622827 2.110 tbx37_T0 hlh1_T0 0.000 BOUNDING_INTRON_2
WBGene00002978_Y105E8B.1_lev-11_protein-coding J034 chrI:14622512-14622827 2.403 tbx37_T1 hlh1_T1 0.000 BOUNDING_INTRON_2
WBGene00002978_Y105E8B.1_lev-11_protein-coding J034 chrI:14622512-14622827 2.304 tbx37_T2 hlh1_T2 0.000 BOUNDING_INTRON_2
WBGene00002978_Y105E8B.1_lev-11_protein-coding J034 chrI:14622512-14622827 2.194 tbx37_T3 hlh1_T3 0.000 BOUNDING_INTRON_2
WBGene00002978_Y105E8B.1_lev-11_protein-coding J034 chrI:14622512-14622827 2.472 tbx37_T4 hlh1_T4 0.000 BOUNDING_INTRON_2
SPANNING INTRON chrI:14621597-14622657
WBGene00002978_Y105E8B.1_lev-11_protein-coding J031 chrI:14621597-14622657 13.171 ceh32_T2 nhr25_T2 0.000 SPANNING_INTRON
WBGene00002978_Y105E8B.1_lev-11_protein-coding J031 chrI:14621597-14622657 2.494 ceh32_T2 hlh1_T2 0.000 SPANNING_INTRON
WBGene00002978_Y105E8B.1_lev-11_protein-coding J031 chrI:14621597-14622657 1.168 ceh32_T3 end1_T3 0.009 SPANNING_INTRON
WBGene00002978_Y105E8B.1_lev-11_protein-coding J031 chrI:14621597-14622657 1.855 ceh32_T3 nhr25_T3 0.000 SPANNING_INTRON
WBGene00002978_Y105E8B.1_lev-11_protein-coding J031 chrI:14621597-14622657 3.021 ceh32_T3 hlh1_T3 0.000 SPANNING_INTRON
WBGene00002978_Y105E8B.1_lev-11_protein-coding J031 chrI:14621597-14622657 1.154 ceh32_T4 nhr25_T4 0.000 SPANNING_INTRON
WBGene00002978_Y105E8B.1_lev-11_protein-coding J031 chrI:14621597-14622657 2.962 ceh32_T4 hlh1_T4 0.000 SPANNING_INTRON
WBGene00002978_Y105E8B.1_lev-11_protein-coding J031 chrI:14621597-14622657 1.404 cnd1_T4 hlh1_T4 0.019 SPANNING_INTRON
WBGene00002978_Y105E8B.1_lev-11_protein-coding J031 chrI:14621597-14622657 1.875 end1_T3 hlh1_T3 0.098 SPANNING_INTRON
WBGene00002978_Y105E8B.1_lev-11_protein-coding J031 chrI:14621597-14622657 2.455 end1_T4 hlh1_T4 0.001 SPANNING_INTRON
WBGene00002978_Y105E8B.1_lev-11_protein-coding J031 chrI:14621597-14622657 1.807 nhr25_T4 hlh1_T4 0.000 SPANNING_INTRON
WBGene00002978_Y105E8B.1_lev-11_protein-coding J031 chrI:14621597-14622657 2.115 pha4_T3 cnd1_T3 0.000 SPANNING_INTRON
WBGene00002978_Y105E8B.1_lev-11_protein-coding J031 chrI:14621597-14622657 2.220 pha4_T3 nhr25_T3 0.000 SPANNING_INTRON
WBGene00002978_Y105E8B.1_lev-11_protein-coding J031 chrI:14621597-14622657 3.428 pha4_T3 hlh1_T3 0.000 SPANNING_INTRON
WBGene00002978_Y105E8B.1_lev-11_protein-coding J031 chrI:14621597-14622657 1.036 pha4_T4 end1_T4 0.003 SPANNING_INTRON
WBGene00002978_Y105E8B.1_lev-11_protein-coding J031 chrI:14621597-14622657 1.717 pha4_T4 nhr25_T4 0.000 SPANNING_INTRON
WBGene00002978_Y105E8B.1_lev-11_protein-coding J031 chrI:14621597-14622657 2.136 pha4_T4 cnd1_T4 0.000 SPANNING_INTRON
WBGene00002978_Y105E8B.1_lev-11_protein-coding J031 chrI:14621597-14622657 3.539 pha4_T4 hlh1_T4 0.000 SPANNING_INTRON
WBGene00002978_Y105E8B.1_lev-11_protein-coding J031 chrI:14621597-14622657 4.038 tbx37_T1 hlh1_T1 0.000 SPANNING_INTRON
WBGene00002978_Y105E8B.1_lev-11_protein-coding J031 chrI:14621597-14622657 13.479 tbx37_T2 nhr25_T2 0.000 SPANNING_INTRON
WBGene00002978_Y105E8B.1_lev-11_protein-coding J031 chrI:14621597-14622657 1.667 tbx37_T2 end1_T2 0.093 SPANNING_INTRON
WBGene00002978_Y105E8B.1_lev-11_protein-coding J031 chrI:14621597-14622657 3.172 tbx37_T2 hlh1_T2 0.000 SPANNING_INTRON
WBGene00002978_Y105E8B.1_lev-11_protein-coding J031 chrI:14621597-14622657 1.309 tbx37_T3 end1_T3 0.006 SPANNING_INTRON
WBGene00002978_Y105E8B.1_lev-11_protein-coding J031 chrI:14621597-14622657 2.005 tbx37_T3 nhr25_T3 0.000 SPANNING_INTRON
WBGene00002978_Y105E8B.1_lev-11_protein-coding J031 chrI:14621597-14622657 3.125 tbx37_T3 hlh1_T3 0.000 SPANNING_INTRON
WBGene00002978_Y105E8B.1_lev-11_protein-coding J031 chrI:14621597-14622657 1.523 tbx37_T4 nhr25_T4 0.000 SPANNING_INTRON
WBGene00002978_Y105E8B.1_lev-11_protein-coding J031 chrI:14621597-14622657 3.301 tbx37_T4 hlh1_T4 0.000 SPANNING_INTRON
 
>I:14622658-14622743.-
SKIPPED EXON chrI:14622658-14622743
WBGene00002978_Y105E8B.1_lev-11_protein-coding E009 chrI:14622658-14622743 1.295 ceh32_T2 nhr25_T2 0.001 SKIPPED_EXON
WBGene00002978_Y105E8B.1_lev-11_protein-coding E009 chrI:14622658-14622743 2.315 ceh32_T2 hlh1_T2 0.000 SKIPPED_EXON
WBGene00002978_Y105E8B.1_lev-11_protein-coding E009 chrI:14622658-14622743 1.248 ceh32_T3 end1_T3 0.000 SKIPPED_EXON
WBGene00002978_Y105E8B.1_lev-11_protein-coding E009 chrI:14622658-14622743 1.464 ceh32_T3 nhr25_T3 0.000 SKIPPED_EXON
WBGene00002978_Y105E8B.1_lev-11_protein-coding E009 chrI:14622658-14622743 2.687 ceh32_T3 hlh1_T3 0.000 SKIPPED_EXON
WBGene00002978_Y105E8B.1_lev-11_protein-coding E009 chrI:14622658-14622743 2.625 ceh32_T4 hlh1_T4 0.000 SKIPPED_EXON
WBGene00002978_Y105E8B.1_lev-11_protein-coding E009 chrI:14622658-14622743 1.390 cnd1_T3 hlh1_T3 0.036 SKIPPED_EXON
WBGene00002978_Y105E8B.1_lev-11_protein-coding E009 chrI:14622658-14622743 1.559 cnd1_T4 hlh1_T4 0.002 SKIPPED_EXON
WBGene00002978_Y105E8B.1_lev-11_protein-coding E009 chrI:14622658-14622743 1.441 end1_T3 hlh1_T3 0.070 SKIPPED_EXON
WBGene00002978_Y105E8B.1_lev-11_protein-coding E009 chrI:14622658-14622743 2.399 end1_T4 hlh1_T4 0.000 SKIPPED_EXON
WBGene00002978_Y105E8B.1_lev-11_protein-coding E009 chrI:14622658-14622743 1.232 nhr25_T3 hlh1_T3 0.069 SKIPPED_EXON
WBGene00002978_Y105E8B.1_lev-11_protein-coding E009 chrI:14622658-14622743 1.714 nhr25_T4 hlh1_T4 0.001 SKIPPED_EXON
WBGene00002978_Y105E8B.1_lev-11_protein-coding E009 chrI:14622658-14622743 1.867 pha4_T2 cnd1_T2 0.050 SKIPPED_EXON
WBGene00002978_Y105E8B.1_lev-11_protein-coding E009 chrI:14622658-14622743 2.243 pha4_T2 nhr25_T2 0.053 SKIPPED_EXON
WBGene00002978_Y105E8B.1_lev-11_protein-coding E009 chrI:14622658-14622743 3.238 pha4_T2 hlh1_T2 0.008 SKIPPED_EXON
WBGene00002978_Y105E8B.1_lev-11_protein-coding E009 chrI:14622658-14622743 1.686 pha4_T3 end1_T3 0.000 SKIPPED_EXON
WBGene00002978_Y105E8B.1_lev-11_protein-coding E009 chrI:14622658-14622743 1.727 pha4_T3 cnd1_T3 0.000 SKIPPED_EXON
WBGene00002978_Y105E8B.1_lev-11_protein-coding E009 chrI:14622658-14622743 1.895 pha4_T3 nhr25_T3 0.000 SKIPPED_EXON
WBGene00002978_Y105E8B.1_lev-11_protein-coding E009 chrI:14622658-14622743 3.156 pha4_T3 hlh1_T3 0.000 SKIPPED_EXON
WBGene00002978_Y105E8B.1_lev-11_protein-coding E009 chrI:14622658-14622743 1.038 pha4_T4 end1_T4 0.005 SKIPPED_EXON
WBGene00002978_Y105E8B.1_lev-11_protein-coding E009 chrI:14622658-14622743 1.727 pha4_T4 nhr25_T4 0.000 SKIPPED_EXON
WBGene00002978_Y105E8B.1_lev-11_protein-coding E009 chrI:14622658-14622743 1.904 pha4_T4 cnd1_T4 0.000 SKIPPED_EXON
WBGene00002978_Y105E8B.1_lev-11_protein-coding E009 chrI:14622658-14622743 3.459 pha4_T4 hlh1_T4 0.000 SKIPPED_EXON
WBGene00002978_Y105E8B.1_lev-11_protein-coding E009 chrI:14622658-14622743 1.733 tbx37_T1 nhr25_T1 0.005 SKIPPED_EXON
WBGene00002978_Y105E8B.1_lev-11_protein-coding E009 chrI:14622658-14622743 3.277 tbx37_T1 hlh1_T1 0.000 SKIPPED_EXON
WBGene00002978_Y105E8B.1_lev-11_protein-coding E009 chrI:14622658-14622743 1.895 tbx37_T2 end1_T2 0.000 SKIPPED_EXON
WBGene00002978_Y105E8B.1_lev-11_protein-coding E009 chrI:14622658-14622743 2.145 tbx37_T2 nhr25_T2 0.000 SKIPPED_EXON
WBGene00002978_Y105E8B.1_lev-11_protein-coding E009 chrI:14622658-14622743 3.114 tbx37_T2 hlh1_T2 0.000 SKIPPED_EXON
WBGene00002978_Y105E8B.1_lev-11_protein-coding E009 chrI:14622658-14622743 1.628 tbx37_T3 end1_T3 0.001 SKIPPED_EXON
WBGene00002978_Y105E8B.1_lev-11_protein-coding E009 chrI:14622658-14622743 1.848 tbx37_T3 nhr25_T3 0.000 SKIPPED_EXON
WBGene00002978_Y105E8B.1_lev-11_protein-coding E009 chrI:14622658-14622743 3.074 tbx37_T3 hlh1_T3 0.000 SKIPPED_EXON
WBGene00002978_Y105E8B.1_lev-11_protein-coding E009 chrI:14622658-14622743 1.515 tbx37_T4 nhr25_T4 0.000 SKIPPED_EXON
WBGene00002978_Y105E8B.1_lev-11_protein-coding E009 chrI:14622658-14622743 3.227 tbx37_T4 hlh1_T4 0.000 SKIPPED_EXON
BOUNDING INTRON 1 chrI:14622512-14622657
WBGene00002978_Y105E8B.1_lev-11_protein-coding J033 chrI:14622512-14622657 2.299 ceh32_T4 hlh1_T4 0.000 BOUNDING_INTRON_1
WBGene00002978_Y105E8B.1_lev-11_protein-coding J033 chrI:14622512-14622657 2.846 cnd1_T3 hlh1_T3 0.000 BOUNDING_INTRON_1
WBGene00002978_Y105E8B.1_lev-11_protein-coding J033 chrI:14622512-14622657 2.764 cnd1_T4 hlh1_T4 0.000 BOUNDING_INTRON_1
WBGene00002978_Y105E8B.1_lev-11_protein-coding J033 chrI:14622512-14622657 1.198 pha4_T3 ceh32_T3 0.002 BOUNDING_INTRON_1
WBGene00002978_Y105E8B.1_lev-11_protein-coding J033 chrI:14622512-14622657 1.696 pha4_T3 nhr25_T3 0.001 BOUNDING_INTRON_1
WBGene00002978_Y105E8B.1_lev-11_protein-coding J033 chrI:14622512-14622657 3.513 pha4_T3 hlh1_T3 0.000 BOUNDING_INTRON_1
WBGene00002978_Y105E8B.1_lev-11_protein-coding J033 chrI:14622512-14622657 1.044 pha4_T4 nhr25_T4 0.000 BOUNDING_INTRON_1
WBGene00002978_Y105E8B.1_lev-11_protein-coding J033 chrI:14622512-14622657 3.118 pha4_T4 hlh1_T4 0.000 BOUNDING_INTRON_1
WBGene00002978_Y105E8B.1_lev-11_protein-coding J033 chrI:14622512-14622657 2.490 tbx37_T2 hlh1_T2 0.001 BOUNDING_INTRON_1
WBGene00002978_Y105E8B.1_lev-11_protein-coding J033 chrI:14622512-14622657 2.891 tbx37_T3 hlh1_T3 0.000 BOUNDING_INTRON_1
WBGene00002978_Y105E8B.1_lev-11_protein-coding J033 chrI:14622512-14622657 2.782 tbx37_T4 hlh1_T4 0.000 BOUNDING_INTRON_1
BOUNDING INTRON 2 chrI:14622744-14622827
WBGene00002978_Y105E8B.1_lev-11_protein-coding J035 chrI:14622744-14622827 2.031 ceh32_T2 hlh1_T2 0.000 BOUNDING_INTRON_2
WBGene00002978_Y105E8B.1_lev-11_protein-coding J035 chrI:14622744-14622827 1.165 ceh32_T3 end1_T3 0.010 BOUNDING_INTRON_2
WBGene00002978_Y105E8B.1_lev-11_protein-coding J035 chrI:14622744-14622827 1.407 ceh32_T3 nhr25_T3 0.000 BOUNDING_INTRON_2
WBGene00002978_Y105E8B.1_lev-11_protein-coding J035 chrI:14622744-14622827 2.414 ceh32_T3 hlh1_T3 0.000 BOUNDING_INTRON_2
WBGene00002978_Y105E8B.1_lev-11_protein-coding J035 chrI:14622744-14622827 2.420 ceh32_T4 hlh1_T4 0.001 BOUNDING_INTRON_2
WBGene00002978_Y105E8B.1_lev-11_protein-coding J035 chrI:14622744-14622827 2.297 end1_T4 hlh1_T4 0.029 BOUNDING_INTRON_2
WBGene00002978_Y105E8B.1_lev-11_protein-coding J035 chrI:14622744-14622827 1.173 end1_T4 cnd1_T4 0.046 BOUNDING_INTRON_2
WBGene00002978_Y105E8B.1_lev-11_protein-coding J035 chrI:14622744-14622827 1.560 nhr25_T4 hlh1_T4 0.054 BOUNDING_INTRON_2
WBGene00002978_Y105E8B.1_lev-11_protein-coding J035 chrI:14622744-14622827 1.289 pha4_T2 ceh32_T2 0.029 BOUNDING_INTRON_2
WBGene00002978_Y105E8B.1_lev-11_protein-coding J035 chrI:14622744-14622827 1.898 pha4_T2 nhr25_T2 0.009 BOUNDING_INTRON_2
WBGene00002978_Y105E8B.1_lev-11_protein-coding J035 chrI:14622744-14622827 3.312 pha4_T2 hlh1_T2 0.000 BOUNDING_INTRON_2
WBGene00002978_Y105E8B.1_lev-11_protein-coding J035 chrI:14622744-14622827 1.414 pha4_T3 end1_T3 0.003 BOUNDING_INTRON_2
WBGene00002978_Y105E8B.1_lev-11_protein-coding J035 chrI:14622744-14622827 1.659 pha4_T3 nhr25_T3 0.000 BOUNDING_INTRON_2
WBGene00002978_Y105E8B.1_lev-11_protein-coding J035 chrI:14622744-14622827 1.681 pha4_T3 cnd1_T3 0.000 BOUNDING_INTRON_2
WBGene00002978_Y105E8B.1_lev-11_protein-coding J035 chrI:14622744-14622827 2.692 pha4_T3 hlh1_T3 0.000 BOUNDING_INTRON_2
WBGene00002978_Y105E8B.1_lev-11_protein-coding J035 chrI:14622744-14622827 1.702 pha4_T4 nhr25_T4 0.000 BOUNDING_INTRON_2
WBGene00002978_Y105E8B.1_lev-11_protein-coding J035 chrI:14622744-14622827 2.104 pha4_T4 cnd1_T4 0.000 BOUNDING_INTRON_2
WBGene00002978_Y105E8B.1_lev-11_protein-coding J035 chrI:14622744-14622827 3.272 pha4_T4 hlh1_T4 0.000 BOUNDING_INTRON_2
WBGene00002978_Y105E8B.1_lev-11_protein-coding J035 chrI:14622744-14622827 3.207 tbx37_T1 hlh1_T1 0.000 BOUNDING_INTRON_2
WBGene00002978_Y105E8B.1_lev-11_protein-coding J035 chrI:14622744-14622827 1.428 tbx37_T2 end1_T2 0.013 BOUNDING_INTRON_2
WBGene00002978_Y105E8B.1_lev-11_protein-coding J035 chrI:14622744-14622827 1.678 tbx37_T2 nhr25_T2 0.000 BOUNDING_INTRON_2
WBGene00002978_Y105E8B.1_lev-11_protein-coding J035 chrI:14622744-14622827 3.013 tbx37_T2 hlh1_T2 0.000 BOUNDING_INTRON_2
WBGene00002978_Y105E8B.1_lev-11_protein-coding J035 chrI:14622744-14622827 1.622 tbx37_T3 end1_T3 0.022 BOUNDING_INTRON_2
WBGene00002978_Y105E8B.1_lev-11_protein-coding J035 chrI:14622744-14622827 1.871 tbx37_T3 nhr25_T3 0.000 BOUNDING_INTRON_2
WBGene00002978_Y105E8B.1_lev-11_protein-coding J035 chrI:14622744-14622827 2.884 tbx37_T3 hlh1_T3 0.000 BOUNDING_INTRON_2
WBGene00002978_Y105E8B.1_lev-11_protein-coding J035 chrI:14622744-14622827 1.554 tbx37_T4 nhr25_T4 0.000 BOUNDING_INTRON_2
WBGene00002978_Y105E8B.1_lev-11_protein-coding J035 chrI:14622744-14622827 3.107 tbx37_T4 hlh1_T4 0.000 BOUNDING_INTRON_2
SPANNING INTRON chrI:14621597-14622827
WBGene00002978_Y105E8B.1_lev-11_protein-coding J032 chrI:14621597-14622827 1.126 ceh32_T4 pha4_T4 0.000 SPANNING_INTRON
WBGene00002978_Y105E8B.1_lev-11_protein-coding J032 chrI:14621597-14622827 1.255 end1_T4 pha4_T4 0.009 SPANNING_INTRON
WBGene00002978_Y105E8B.1_lev-11_protein-coding J032 chrI:14621597-14622827 1.122 hlh1_T2 pha4_T2 0.015 SPANNING_INTRON
WBGene00002978_Y105E8B.1_lev-11_protein-coding J032 chrI:14621597-14622827 1.035 hlh1_T2 cnd1_T2 0.000 SPANNING_INTRON
WBGene00002978_Y105E8B.1_lev-11_protein-coding J032 chrI:14621597-14622827 1.294 hlh1_T3 tbx37_T3 0.000 SPANNING_INTRON
WBGene00002978_Y105E8B.1_lev-11_protein-coding J032 chrI:14621597-14622827 1.419 hlh1_T3 pha4_T3 0.000 SPANNING_INTRON
WBGene00002978_Y105E8B.1_lev-11_protein-coding J032 chrI:14621597-14622827 1.229 hlh1_T4 tbx37_T4 0.000 SPANNING_INTRON
WBGene00002978_Y105E8B.1_lev-11_protein-coding J032 chrI:14621597-14622827 2.077 hlh1_T4 pha4_T4 0.000 SPANNING_INTRON
WBGene00002978_Y105E8B.1_lev-11_protein-coding J032 chrI:14621597-14622827 1.075 hlh1_T4 cnd1_T4 0.000 SPANNING_INTRON
WBGene00002978_Y105E8B.1_lev-11_protein-coding J032 chrI:14621597-14622827 1.348 nhr25_T4 pha4_T4 0.000 SPANNING_INTRON
 
>I:14847749-14847925.+
SKIPPED EXON chrI:14847749-14847925
BOUNDING INTRON 1 chrI:14847663-14847748
WBGene00009306_F32A7.5_F32A7.5_protein-coding J011 chrI:14847663-14847748 1.932 end1_T1 ceh32_T1 0.025 BOUNDING_INTRON_1
WBGene00009306_F32A7.5_F32A7.5_protein-coding J011 chrI:14847663-14847748 1.774 hlh1_T1 ceh32_T1 0.003 BOUNDING_INTRON_1
BOUNDING INTRON 2 chrI:14847926-14848070
WBGene00009306_F32A7.5_F32A7.5_protein-coding J013 chrI:14847926-14848070 1.029 hlh1_T4 cnd1_T4 0.000 BOUNDING_INTRON_2
SPANNING INTRON chrI:14847663-14848070
WBGene00009306_F32A7.5_F32A7.5_protein-coding J012 chrI:14847663-14848070 1.363 cnd1_T4 nhr25_T4 0.002 SPANNING_INTRON
WBGene00009306_F32A7.5_F32A7.5_protein-coding J012 chrI:14847663-14848070 1.394 cnd1_T4 pha4_T4 0.028 SPANNING_INTRON
 
>I:14848071-14848454.+
SKIPPED EXON chrI:14848071-14848454
BOUNDING INTRON 1 chrI:14847663-14848070
WBGene00009306_F32A7.5_F32A7.5_protein-coding J012 chrI:14847663-14848070 1.363 cnd1_T4 nhr25_T4 0.002 BOUNDING_INTRON_1
WBGene00009306_F32A7.5_F32A7.5_protein-coding J012 chrI:14847663-14848070 1.394 cnd1_T4 pha4_T4 0.028 BOUNDING_INTRON_1
BOUNDING INTRON 2 chrI:14848455-14848070
SPANNING INTRON chrI:14847926-14848568
WBGene00009306_F32A7.5_F32A7.5_protein-coding J014 chrI:14847926-14848568 1.136 ceh32_T4 pha4_T4 0.003 SPANNING_INTRON
WBGene00009306_F32A7.5_F32A7.5_protein-coding J014 chrI:14847926-14848568 1.043 cnd1_T4 hlh1_T4 0.000 SPANNING_INTRON
WBGene00009306_F32A7.5_F32A7.5_protein-coding J014 chrI:14847926-14848568 1.295 cnd1_T4 pha4_T4 0.001 SPANNING_INTRON
 
>I:14882055-14893742.-
SKIPPED EXON chrI:14882055-14893742
WBGene00001488_ZK270.2_frm-1_protein-coding E008 chrI:14882055-14893742 1.299 hlh1_T1 nhr25_T1 0.034 SKIPPED_EXON
WBGene00001488_ZK270.2_frm-1_protein-coding E008 chrI:14882055-14893742 1.368 hlh1_T1 pha4_T1 0.034 SKIPPED_EXON
WBGene00001488_ZK270.2_frm-1_protein-coding E008 chrI:14882055-14893742 1.566 hlh1_T1 tbx37_T1 0.000 SKIPPED_EXON
WBGene00001488_ZK270.2_frm-1_protein-coding E008 chrI:14882055-14893742 1.313 hlh1_T1 cnd1_T1 0.052 SKIPPED_EXON
WBGene00001488_ZK270.2_frm-1_protein-coding E008 chrI:14882055-14893742 1.378 hlh1_T1 ceh32_T1 0.002 SKIPPED_EXON
WBGene00001488_ZK270.2_frm-1_protein-coding E008 chrI:14882055-14893742 1.016 hlh1_T2 nhr25_T2 0.058 SKIPPED_EXON
WBGene00001488_ZK270.2_frm-1_protein-coding E008 chrI:14882055-14893742 1.494 hlh1_T2 pha4_T2 0.001 SKIPPED_EXON
WBGene00001488_ZK270.2_frm-1_protein-coding E008 chrI:14882055-14893742 1.703 hlh1_T2 tbx37_T2 0.000 SKIPPED_EXON
WBGene00001488_ZK270.2_frm-1_protein-coding E008 chrI:14882055-14893742 1.327 hlh1_T2 end1_T2 0.002 SKIPPED_EXON
WBGene00001488_ZK270.2_frm-1_protein-coding E008 chrI:14882055-14893742 1.343 hlh1_T2 ceh32_T2 0.000 SKIPPED_EXON
WBGene00001488_ZK270.2_frm-1_protein-coding E008 chrI:14882055-14893742 1.388 hlh1_T2 cnd1_T2 0.001 SKIPPED_EXON
WBGene00001488_ZK270.2_frm-1_protein-coding E008 chrI:14882055-14893742 1.188 hlh1_T3 pha4_T3 0.001 SKIPPED_EXON
WBGene00001488_ZK270.2_frm-1_protein-coding E008 chrI:14882055-14893742 1.447 hlh1_T3 tbx37_T3 0.000 SKIPPED_EXON
WBGene00001488_ZK270.2_frm-1_protein-coding E008 chrI:14882055-14893742 1.076 hlh1_T3 cnd1_T3 0.000 SKIPPED_EXON
WBGene00001488_ZK270.2_frm-1_protein-coding E008 chrI:14882055-14893742 1.139 hlh1_T3 end1_T3 0.015 SKIPPED_EXON
WBGene00001488_ZK270.2_frm-1_protein-coding E008 chrI:14882055-14893742 1.021 hlh1_T4 nhr25_T4 0.016 SKIPPED_EXON
WBGene00001488_ZK270.2_frm-1_protein-coding E008 chrI:14882055-14893742 1.548 hlh1_T4 pha4_T4 0.000 SKIPPED_EXON
WBGene00001488_ZK270.2_frm-1_protein-coding E008 chrI:14882055-14893742 1.607 hlh1_T4 tbx37_T4 0.000 SKIPPED_EXON
WBGene00001488_ZK270.2_frm-1_protein-coding E008 chrI:14882055-14893742 1.036 hlh1_T4 cnd1_T4 0.017 SKIPPED_EXON
WBGene00001488_ZK270.2_frm-1_protein-coding E008 chrI:14882055-14893742 1.196 hlh1_T4 ceh32_T4 0.001 SKIPPED_EXON
WBGene00001488_ZK270.2_frm-1_protein-coding E008 chrI:14882055-14893742 1.269 hlh1_T4 end1_T4 0.037 SKIPPED_EXON
BOUNDING INTRON 1 chrI:14881175-14882054
WBGene00001488_ZK270.2_frm-1_protein-coding J023 chrI:14881175-14882054 1.737 hlh1_T0 tbx37_T0 0.006 BOUNDING_INTRON_1
WBGene00001488_ZK270.2_frm-1_protein-coding J023 chrI:14881175-14882054 1.804 hlh1_T1 tbx37_T1 0.000 BOUNDING_INTRON_1
WBGene00001488_ZK270.2_frm-1_protein-coding J023 chrI:14881175-14882054 2.106 hlh1_T1 pha4_T1 0.000 BOUNDING_INTRON_1
WBGene00001488_ZK270.2_frm-1_protein-coding J023 chrI:14881175-14882054 1.302 hlh1_T1 cnd1_T1 0.003 BOUNDING_INTRON_1
WBGene00001488_ZK270.2_frm-1_protein-coding J023 chrI:14881175-14882054 1.754 hlh1_T1 ceh32_T1 0.002 BOUNDING_INTRON_1
WBGene00001488_ZK270.2_frm-1_protein-coding J023 chrI:14881175-14882054 2.613 hlh1_T1 end1_T1 0.000 BOUNDING_INTRON_1
WBGene00001488_ZK270.2_frm-1_protein-coding J023 chrI:14881175-14882054 1.668 hlh1_T2 tbx37_T2 0.000 BOUNDING_INTRON_1
WBGene00001488_ZK270.2_frm-1_protein-coding J023 chrI:14881175-14882054 1.275 hlh1_T2 cnd1_T2 0.000 BOUNDING_INTRON_1
WBGene00001488_ZK270.2_frm-1_protein-coding J023 chrI:14881175-14882054 12.758 hlh1_T2 ceh32_T2 0.000 BOUNDING_INTRON_1
WBGene00001488_ZK270.2_frm-1_protein-coding J023 chrI:14881175-14882054 1.948 hlh1_T2 end1_T2 0.000 BOUNDING_INTRON_1
WBGene00001488_ZK270.2_frm-1_protein-coding J023 chrI:14881175-14882054 1.245 hlh1_T3 tbx37_T3 0.000 BOUNDING_INTRON_1
WBGene00001488_ZK270.2_frm-1_protein-coding J023 chrI:14881175-14882054 1.228 hlh1_T3 end1_T3 0.020 BOUNDING_INTRON_1
WBGene00001488_ZK270.2_frm-1_protein-coding J023 chrI:14881175-14882054 2.224 hlh1_T3 ceh32_T3 0.001 BOUNDING_INTRON_1
WBGene00001488_ZK270.2_frm-1_protein-coding J023 chrI:14881175-14882054 1.016 hlh1_T4 ceh32_T4 0.018 BOUNDING_INTRON_1
BOUNDING INTRON 2 chrI:14893743-14894575
WBGene00001488_ZK270.2_frm-1_protein-coding J025 chrI:14893743-14894575 1.917 hlh1_T0 pha4_T0 0.060 BOUNDING_INTRON_2
WBGene00001488_ZK270.2_frm-1_protein-coding J025 chrI:14893743-14894575 1.754 hlh1_T0 ceh32_T0 0.064 BOUNDING_INTRON_2
WBGene00001488_ZK270.2_frm-1_protein-coding J025 chrI:14893743-14894575 1.227 hlh1_T1 nhr25_T1 0.001 BOUNDING_INTRON_2
WBGene00001488_ZK270.2_frm-1_protein-coding J025 chrI:14893743-14894575 13.822 hlh1_T1 pha4_T1 0.000 BOUNDING_INTRON_2
WBGene00001488_ZK270.2_frm-1_protein-coding J025 chrI:14893743-14894575 1.589 hlh1_T1 tbx37_T1 0.000 BOUNDING_INTRON_2
WBGene00001488_ZK270.2_frm-1_protein-coding J025 chrI:14893743-14894575 1.044 hlh1_T1 cnd1_T1 0.021 BOUNDING_INTRON_2
WBGene00001488_ZK270.2_frm-1_protein-coding J025 chrI:14893743-14894575 1.322 hlh1_T1 end1_T1 0.000 BOUNDING_INTRON_2
WBGene00001488_ZK270.2_frm-1_protein-coding J025 chrI:14893743-14894575 13.108 hlh1_T1 ceh32_T1 0.000 BOUNDING_INTRON_2
WBGene00001488_ZK270.2_frm-1_protein-coding J025 chrI:14893743-14894575 1.580 hlh1_T2 tbx37_T2 0.000 BOUNDING_INTRON_2
WBGene00001488_ZK270.2_frm-1_protein-coding J025 chrI:14893743-14894575 1.720 hlh1_T2 pha4_T2 0.000 BOUNDING_INTRON_2
WBGene00001488_ZK270.2_frm-1_protein-coding J025 chrI:14893743-14894575 1.538 hlh1_T2 cnd1_T2 0.000 BOUNDING_INTRON_2
WBGene00001488_ZK270.2_frm-1_protein-coding J025 chrI:14893743-14894575 1.696 hlh1_T2 end1_T2 0.000 BOUNDING_INTRON_2
WBGene00001488_ZK270.2_frm-1_protein-coding J025 chrI:14893743-14894575 2.026 hlh1_T2 ceh32_T2 0.000 BOUNDING_INTRON_2
WBGene00001488_ZK270.2_frm-1_protein-coding J025 chrI:14893743-14894575 1.165 hlh1_T3 pha4_T3 0.000 BOUNDING_INTRON_2
WBGene00001488_ZK270.2_frm-1_protein-coding J025 chrI:14893743-14894575 1.214 hlh1_T3 tbx37_T3 0.000 BOUNDING_INTRON_2
WBGene00001488_ZK270.2_frm-1_protein-coding J025 chrI:14893743-14894575 1.041 hlh1_T3 cnd1_T3 0.000 BOUNDING_INTRON_2
WBGene00001488_ZK270.2_frm-1_protein-coding J025 chrI:14893743-14894575 1.733 hlh1_T3 end1_T3 0.000 BOUNDING_INTRON_2
WBGene00001488_ZK270.2_frm-1_protein-coding J025 chrI:14893743-14894575 1.163 hlh1_T4 pha4_T4 0.000 BOUNDING_INTRON_2
WBGene00001488_ZK270.2_frm-1_protein-coding J025 chrI:14893743-14894575 1.236 hlh1_T4 end1_T4 0.000 BOUNDING_INTRON_2
SPANNING INTRON chrI:14881175-14894575
WBGene00001488_ZK270.2_frm-1_protein-coding J024 chrI:14881175-14894575 1.570 ceh32_T4 hlh1_T4 0.059 SPANNING_INTRON
WBGene00001488_ZK270.2_frm-1_protein-coding J024 chrI:14881175-14894575 1.166 cnd1_T3 hlh1_T3 0.000 SPANNING_INTRON
WBGene00001488_ZK270.2_frm-1_protein-coding J024 chrI:14881175-14894575 1.101 end1_T3 hlh1_T3 0.000 SPANNING_INTRON
WBGene00001488_ZK270.2_frm-1_protein-coding J024 chrI:14881175-14894575 2.009 end1_T4 hlh1_T4 0.008 SPANNING_INTRON
WBGene00001488_ZK270.2_frm-1_protein-coding J024 chrI:14881175-14894575 1.028 nhr25_T3 hlh1_T3 0.000 SPANNING_INTRON
WBGene00001488_ZK270.2_frm-1_protein-coding J024 chrI:14881175-14894575 1.959 nhr25_T4 hlh1_T4 0.013 SPANNING_INTRON
WBGene00001488_ZK270.2_frm-1_protein-coding J024 chrI:14881175-14894575 1.057 pha4_T2 hlh1_T2 0.078 SPANNING_INTRON
WBGene00001488_ZK270.2_frm-1_protein-coding J024 chrI:14881175-14894575 1.954 pha4_T4 hlh1_T4 0.015 SPANNING_INTRON
WBGene00001488_ZK270.2_frm-1_protein-coding J024 chrI:14881175-14894575 1.077 tbx37_T2 hlh1_T2 0.007 SPANNING_INTRON
WBGene00001488_ZK270.2_frm-1_protein-coding J024 chrI:14881175-14894575 1.258 tbx37_T3 hlh1_T3 0.000 SPANNING_INTRON
WBGene00001488_ZK270.2_frm-1_protein-coding J024 chrI:14881175-14894575 2.106 tbx37_T4 hlh1_T4 0.000 SPANNING_INTRON
 
>I:1657916-1658170.-
SKIPPED EXON chrI:1657916-1658170
BOUNDING INTRON 1 chrI:1657869-1657915
BOUNDING INTRON 2 chrI:1658171-1660831
SPANNING INTRON chrI:1657869-1660831
 
>I:1938399-1938917.+
SKIPPED EXON chrI:1938399-1938917
BOUNDING INTRON 1 chrI:1935006-1938398
BOUNDING INTRON 2 chrI:1938918-1941130
SPANNING INTRON chrI:1935006-1941130
 
>I:2081956-2081976.+
SKIPPED EXON chrI:2081956-2081976
BOUNDING INTRON 1 chrI:2083030-2081955
BOUNDING INTRON 2 chrI:2081977-2082813
SPANNING INTRON chrI:2081307-2082825
 
>I:2082034-2082075.+
SKIPPED EXON chrI:2082034-2082075
BOUNDING INTRON 1 chrI:2081977-2082033
BOUNDING INTRON 2 chrI:2082076-2082813
SPANNING INTRON chrI:2081307-2082825
 
>I:2133852-2133872.+
SKIPPED EXON chrI:2133852-2133872
WBGene00021355_Y37E3.17_Y37E3.17_protein-coding E002 chrI:2133852-2133872 1.553 cnd1_T2 end1_T2 0.001 SKIPPED_EXON
WBGene00021355_Y37E3.17_Y37E3.17_protein-coding E002 chrI:2133852-2133872 2.067 cnd1_T2 nhr25_T2 0.000 SKIPPED_EXON
WBGene00021355_Y37E3.17_Y37E3.17_protein-coding E002 chrI:2133852-2133872 1.059 cnd1_T3 pha4_T3 0.006 SKIPPED_EXON
WBGene00021355_Y37E3.17_Y37E3.17_protein-coding E002 chrI:2133852-2133872 2.035 cnd1_T3 nhr25_T3 0.000 SKIPPED_EXON
WBGene00021355_Y37E3.17_Y37E3.17_protein-coding E002 chrI:2133852-2133872 2.440 cnd1_T3 end1_T3 0.000 SKIPPED_EXON
WBGene00021355_Y37E3.17_Y37E3.17_protein-coding E002 chrI:2133852-2133872 1.320 cnd1_T4 pha4_T4 0.000 SKIPPED_EXON
WBGene00021355_Y37E3.17_Y37E3.17_protein-coding E002 chrI:2133852-2133872 2.030 cnd1_T4 nhr25_T4 0.000 SKIPPED_EXON
WBGene00021355_Y37E3.17_Y37E3.17_protein-coding E002 chrI:2133852-2133872 2.496 cnd1_T4 end1_T4 0.000 SKIPPED_EXON
WBGene00021355_Y37E3.17_Y37E3.17_protein-coding E002 chrI:2133852-2133872 12.525 hlh1_T0 pha4_T0 0.057 SKIPPED_EXON
WBGene00021355_Y37E3.17_Y37E3.17_protein-coding E002 chrI:2133852-2133872 2.230 hlh1_T0 tbx37_T0 0.012 SKIPPED_EXON
WBGene00021355_Y37E3.17_Y37E3.17_protein-coding E002 chrI:2133852-2133872 2.443 hlh1_T0 nhr25_T0 0.001 SKIPPED_EXON
WBGene00021355_Y37E3.17_Y37E3.17_protein-coding E002 chrI:2133852-2133872 12.868 hlh1_T0 ceh32_T0 0.015 SKIPPED_EXON
WBGene00021355_Y37E3.17_Y37E3.17_protein-coding E002 chrI:2133852-2133872 1.687 hlh1_T0 end1_T0 0.031 SKIPPED_EXON
WBGene00021355_Y37E3.17_Y37E3.17_protein-coding E002 chrI:2133852-2133872 13.138 hlh1_T1 pha4_T1 0.000 SKIPPED_EXON
WBGene00021355_Y37E3.17_Y37E3.17_protein-coding E002 chrI:2133852-2133872 1.772 hlh1_T1 tbx37_T1 0.000 SKIPPED_EXON
WBGene00021355_Y37E3.17_Y37E3.17_protein-coding E002 chrI:2133852-2133872 2.277 hlh1_T1 nhr25_T1 0.000 SKIPPED_EXON
WBGene00021355_Y37E3.17_Y37E3.17_protein-coding E002 chrI:2133852-2133872 1.174 hlh1_T1 cnd1_T1 0.003 SKIPPED_EXON
WBGene00021355_Y37E3.17_Y37E3.17_protein-coding E002 chrI:2133852-2133872 13.579 hlh1_T1 ceh32_T1 0.000 SKIPPED_EXON
WBGene00021355_Y37E3.17_Y37E3.17_protein-coding E002 chrI:2133852-2133872 2.530 hlh1_T1 end1_T1 0.000 SKIPPED_EXON
WBGene00021355_Y37E3.17_Y37E3.17_protein-coding E002 chrI:2133852-2133872 1.410 hlh1_T2 tbx37_T2 0.002 SKIPPED_EXON
WBGene00021355_Y37E3.17_Y37E3.17_protein-coding E002 chrI:2133852-2133872 1.552 hlh1_T2 pha4_T2 0.035 SKIPPED_EXON
WBGene00021355_Y37E3.17_Y37E3.17_protein-coding E002 chrI:2133852-2133872 2.642 hlh1_T2 nhr25_T2 0.000 SKIPPED_EXON
WBGene00021355_Y37E3.17_Y37E3.17_protein-coding E002 chrI:2133852-2133872 1.600 hlh1_T2 ceh32_T2 0.003 SKIPPED_EXON
WBGene00021355_Y37E3.17_Y37E3.17_protein-coding E002 chrI:2133852-2133872 2.141 hlh1_T2 end1_T2 0.000 SKIPPED_EXON
WBGene00021355_Y37E3.17_Y37E3.17_protein-coding E002 chrI:2133852-2133872 1.487 hlh1_T3 pha4_T3 0.000 SKIPPED_EXON
WBGene00021355_Y37E3.17_Y37E3.17_protein-coding E002 chrI:2133852-2133872 2.460 hlh1_T3 nhr25_T3 0.000 SKIPPED_EXON
WBGene00021355_Y37E3.17_Y37E3.17_protein-coding E002 chrI:2133852-2133872 1.343 hlh1_T3 ceh32_T3 0.000 SKIPPED_EXON
WBGene00021355_Y37E3.17_Y37E3.17_protein-coding E002 chrI:2133852-2133872 2.857 hlh1_T3 end1_T3 0.000 SKIPPED_EXON
WBGene00021355_Y37E3.17_Y37E3.17_protein-coding E002 chrI:2133852-2133872 1.658 hlh1_T4 pha4_T4 0.017 SKIPPED_EXON
WBGene00021355_Y37E3.17_Y37E3.17_protein-coding E002 chrI:2133852-2133872 2.434 hlh1_T4 nhr25_T4 0.000 SKIPPED_EXON
WBGene00021355_Y37E3.17_Y37E3.17_protein-coding E002 chrI:2133852-2133872 1.420 hlh1_T4 ceh32_T4 0.040 SKIPPED_EXON
WBGene00021355_Y37E3.17_Y37E3.17_protein-coding E002 chrI:2133852-2133872 2.871 hlh1_T4 end1_T4 0.000 SKIPPED_EXON
WBGene00021355_Y37E3.17_Y37E3.17_protein-coding E002 chrI:2133852-2133872 1.663 tbx37_T3 nhr25_T3 0.000 SKIPPED_EXON
WBGene00021355_Y37E3.17_Y37E3.17_protein-coding E002 chrI:2133852-2133872 2.060 tbx37_T3 end1_T3 0.000 SKIPPED_EXON
WBGene00021355_Y37E3.17_Y37E3.17_protein-coding E002 chrI:2133852-2133872 1.595 tbx37_T4 nhr25_T4 0.000 SKIPPED_EXON
WBGene00021355_Y37E3.17_Y37E3.17_protein-coding E002 chrI:2133852-2133872 2.052 tbx37_T4 end1_T4 0.000 SKIPPED_EXON
BOUNDING INTRON 1 chrI:2128774-2133851
WBGene00021355_Y37E3.17_Y37E3.17_protein-coding J012 chrI:2128774-2133851 1.835 cnd1_T2 nhr25_T2 0.000 BOUNDING_INTRON_1
WBGene00021355_Y37E3.17_Y37E3.17_protein-coding J012 chrI:2128774-2133851 1.060 cnd1_T3 pha4_T3 0.031 BOUNDING_INTRON_1
WBGene00021355_Y37E3.17_Y37E3.17_protein-coding J012 chrI:2128774-2133851 2.457 cnd1_T3 end1_T3 0.000 BOUNDING_INTRON_1
WBGene00021355_Y37E3.17_Y37E3.17_protein-coding J012 chrI:2128774-2133851 2.892 cnd1_T3 nhr25_T3 0.000 BOUNDING_INTRON_1
WBGene00021355_Y37E3.17_Y37E3.17_protein-coding J012 chrI:2128774-2133851 1.234 cnd1_T4 pha4_T4 0.000 BOUNDING_INTRON_1
WBGene00021355_Y37E3.17_Y37E3.17_protein-coding J012 chrI:2128774-2133851 2.121 cnd1_T4 nhr25_T4 0.000 BOUNDING_INTRON_1
WBGene00021355_Y37E3.17_Y37E3.17_protein-coding J012 chrI:2128774-2133851 2.427 cnd1_T4 end1_T4 0.000 BOUNDING_INTRON_1
WBGene00021355_Y37E3.17_Y37E3.17_protein-coding J012 chrI:2128774-2133851 12.404 hlh1_T0 pha4_T0 0.058 BOUNDING_INTRON_1
WBGene00021355_Y37E3.17_Y37E3.17_protein-coding J012 chrI:2128774-2133851 2.112 hlh1_T0 tbx37_T0 0.011 BOUNDING_INTRON_1
WBGene00021355_Y37E3.17_Y37E3.17_protein-coding J012 chrI:2128774-2133851 2.325 hlh1_T0 nhr25_T0 0.001 BOUNDING_INTRON_1
WBGene00021355_Y37E3.17_Y37E3.17_protein-coding J012 chrI:2128774-2133851 12.748 hlh1_T0 ceh32_T0 0.015 BOUNDING_INTRON_1
WBGene00021355_Y37E3.17_Y37E3.17_protein-coding J012 chrI:2128774-2133851 12.787 hlh1_T0 end1_T0 0.001 BOUNDING_INTRON_1
WBGene00021355_Y37E3.17_Y37E3.17_protein-coding J012 chrI:2128774-2133851 12.846 hlh1_T1 pha4_T1 0.002 BOUNDING_INTRON_1
WBGene00021355_Y37E3.17_Y37E3.17_protein-coding J012 chrI:2128774-2133851 1.655 hlh1_T1 tbx37_T1 0.000 BOUNDING_INTRON_1
WBGene00021355_Y37E3.17_Y37E3.17_protein-coding J012 chrI:2128774-2133851 1.982 hlh1_T1 nhr25_T1 0.000 BOUNDING_INTRON_1
WBGene00021355_Y37E3.17_Y37E3.17_protein-coding J012 chrI:2128774-2133851 1.047 hlh1_T1 cnd1_T1 0.026 BOUNDING_INTRON_1
WBGene00021355_Y37E3.17_Y37E3.17_protein-coding J012 chrI:2128774-2133851 13.287 hlh1_T1 ceh32_T1 0.000 BOUNDING_INTRON_1
WBGene00021355_Y37E3.17_Y37E3.17_protein-coding J012 chrI:2128774-2133851 2.240 hlh1_T1 end1_T1 0.000 BOUNDING_INTRON_1
WBGene00021355_Y37E3.17_Y37E3.17_protein-coding J012 chrI:2128774-2133851 1.418 hlh1_T2 pha4_T2 0.048 BOUNDING_INTRON_1
WBGene00021355_Y37E3.17_Y37E3.17_protein-coding J012 chrI:2128774-2133851 1.551 hlh1_T2 tbx37_T2 0.000 BOUNDING_INTRON_1
WBGene00021355_Y37E3.17_Y37E3.17_protein-coding J012 chrI:2128774-2133851 2.510 hlh1_T2 nhr25_T2 0.000 BOUNDING_INTRON_1
WBGene00021355_Y37E3.17_Y37E3.17_protein-coding J012 chrI:2128774-2133851 1.466 hlh1_T2 ceh32_T2 0.004 BOUNDING_INTRON_1
WBGene00021355_Y37E3.17_Y37E3.17_protein-coding J012 chrI:2128774-2133851 3.169 hlh1_T2 end1_T2 0.000 BOUNDING_INTRON_1
WBGene00021355_Y37E3.17_Y37E3.17_protein-coding J012 chrI:2128774-2133851 1.391 hlh1_T3 pha4_T3 0.001 BOUNDING_INTRON_1
WBGene00021355_Y37E3.17_Y37E3.17_protein-coding J012 chrI:2128774-2133851 3.223 hlh1_T3 nhr25_T3 0.000 BOUNDING_INTRON_1
WBGene00021355_Y37E3.17_Y37E3.17_protein-coding J012 chrI:2128774-2133851 1.396 hlh1_T3 ceh32_T3 0.000 BOUNDING_INTRON_1
WBGene00021355_Y37E3.17_Y37E3.17_protein-coding J012 chrI:2128774-2133851 2.779 hlh1_T3 end1_T3 0.000 BOUNDING_INTRON_1
WBGene00021355_Y37E3.17_Y37E3.17_protein-coding J012 chrI:2128774-2133851 1.401 hlh1_T4 pha4_T4 0.003 BOUNDING_INTRON_1
WBGene00021355_Y37E3.17_Y37E3.17_protein-coding J012 chrI:2128774-2133851 2.307 hlh1_T4 nhr25_T4 0.000 BOUNDING_INTRON_1
WBGene00021355_Y37E3.17_Y37E3.17_protein-coding J012 chrI:2128774-2133851 1.148 hlh1_T4 ceh32_T4 0.024 BOUNDING_INTRON_1
WBGene00021355_Y37E3.17_Y37E3.17_protein-coding J012 chrI:2128774-2133851 2.602 hlh1_T4 end1_T4 0.000 BOUNDING_INTRON_1
WBGene00021355_Y37E3.17_Y37E3.17_protein-coding J012 chrI:2128774-2133851 2.047 tbx37_T3 end1_T3 0.000 BOUNDING_INTRON_1
WBGene00021355_Y37E3.17_Y37E3.17_protein-coding J012 chrI:2128774-2133851 2.488 tbx37_T3 nhr25_T3 0.000 BOUNDING_INTRON_1
WBGene00021355_Y37E3.17_Y37E3.17_protein-coding J012 chrI:2128774-2133851 1.592 tbx37_T4 nhr25_T4 0.000 BOUNDING_INTRON_1
WBGene00021355_Y37E3.17_Y37E3.17_protein-coding J012 chrI:2128774-2133851 1.888 tbx37_T4 end1_T4 0.000 BOUNDING_INTRON_1
BOUNDING INTRON 2 chrI:2133873-2134786
WBGene00021355_Y37E3.17_Y37E3.17_protein-coding J014 chrI:2133873-2134786 1.643 cnd1_T2 end1_T2 0.000 BOUNDING_INTRON_2
WBGene00021355_Y37E3.17_Y37E3.17_protein-coding J014 chrI:2133873-2134786 1.991 cnd1_T2 nhr25_T2 0.000 BOUNDING_INTRON_2
WBGene00021355_Y37E3.17_Y37E3.17_protein-coding J014 chrI:2133873-2134786 1.380 cnd1_T3 pha4_T3 0.002 BOUNDING_INTRON_2
WBGene00021355_Y37E3.17_Y37E3.17_protein-coding J014 chrI:2133873-2134786 2.068 cnd1_T3 nhr25_T3 0.000 BOUNDING_INTRON_2
WBGene00021355_Y37E3.17_Y37E3.17_protein-coding J014 chrI:2133873-2134786 2.929 cnd1_T3 end1_T3 0.000 BOUNDING_INTRON_2
WBGene00021355_Y37E3.17_Y37E3.17_protein-coding J014 chrI:2133873-2134786 1.367 cnd1_T4 pha4_T4 0.000 BOUNDING_INTRON_2
WBGene00021355_Y37E3.17_Y37E3.17_protein-coding J014 chrI:2133873-2134786 1.970 cnd1_T4 nhr25_T4 0.004 BOUNDING_INTRON_2
WBGene00021355_Y37E3.17_Y37E3.17_protein-coding J014 chrI:2133873-2134786 2.427 cnd1_T4 end1_T4 0.000 BOUNDING_INTRON_2
WBGene00021355_Y37E3.17_Y37E3.17_protein-coding J014 chrI:2133873-2134786 12.418 hlh1_T0 pha4_T0 0.046 BOUNDING_INTRON_2
WBGene00021355_Y37E3.17_Y37E3.17_protein-coding J014 chrI:2133873-2134786 13.377 hlh1_T0 tbx37_T0 0.000 BOUNDING_INTRON_2
WBGene00021355_Y37E3.17_Y37E3.17_protein-coding J014 chrI:2133873-2134786 2.342 hlh1_T0 nhr25_T0 0.000 BOUNDING_INTRON_2
WBGene00021355_Y37E3.17_Y37E3.17_protein-coding J014 chrI:2133873-2134786 12.762 hlh1_T0 ceh32_T0 0.010 BOUNDING_INTRON_2
WBGene00021355_Y37E3.17_Y37E3.17_protein-coding J014 chrI:2133873-2134786 1.579 hlh1_T0 end1_T0 0.014 BOUNDING_INTRON_2
WBGene00021355_Y37E3.17_Y37E3.17_protein-coding J014 chrI:2133873-2134786 13.018 hlh1_T1 pha4_T1 0.001 BOUNDING_INTRON_2
WBGene00021355_Y37E3.17_Y37E3.17_protein-coding J014 chrI:2133873-2134786 2.015 hlh1_T1 tbx37_T1 0.000 BOUNDING_INTRON_2
WBGene00021355_Y37E3.17_Y37E3.17_protein-coding J014 chrI:2133873-2134786 2.450 hlh1_T1 nhr25_T1 0.000 BOUNDING_INTRON_2
WBGene00021355_Y37E3.17_Y37E3.17_protein-coding J014 chrI:2133873-2134786 1.208 hlh1_T1 cnd1_T1 0.011 BOUNDING_INTRON_2
WBGene00021355_Y37E3.17_Y37E3.17_protein-coding J014 chrI:2133873-2134786 13.459 hlh1_T1 ceh32_T1 0.000 BOUNDING_INTRON_2
WBGene00021355_Y37E3.17_Y37E3.17_protein-coding J014 chrI:2133873-2134786 2.912 hlh1_T1 end1_T1 0.000 BOUNDING_INTRON_2
WBGene00021355_Y37E3.17_Y37E3.17_protein-coding J014 chrI:2133873-2134786 1.178 hlh1_T2 tbx37_T2 0.044 BOUNDING_INTRON_2
WBGene00021355_Y37E3.17_Y37E3.17_protein-coding J014 chrI:2133873-2134786 2.126 hlh1_T2 pha4_T2 0.024 BOUNDING_INTRON_2
WBGene00021355_Y37E3.17_Y37E3.17_protein-coding J014 chrI:2133873-2134786 2.413 hlh1_T2 nhr25_T2 0.000 BOUNDING_INTRON_2
WBGene00021355_Y37E3.17_Y37E3.17_protein-coding J014 chrI:2133873-2134786 1.588 hlh1_T2 ceh32_T2 0.009 BOUNDING_INTRON_2
WBGene00021355_Y37E3.17_Y37E3.17_protein-coding J014 chrI:2133873-2134786 2.072 hlh1_T2 end1_T2 0.002 BOUNDING_INTRON_2
WBGene00021355_Y37E3.17_Y37E3.17_protein-coding J014 chrI:2133873-2134786 1.853 hlh1_T3 pha4_T3 0.000 BOUNDING_INTRON_2
WBGene00021355_Y37E3.17_Y37E3.17_protein-coding J014 chrI:2133873-2134786 2.545 hlh1_T3 nhr25_T3 0.000 BOUNDING_INTRON_2
WBGene00021355_Y37E3.17_Y37E3.17_protein-coding J014 chrI:2133873-2134786 1.345 hlh1_T3 ceh32_T3 0.000 BOUNDING_INTRON_2
WBGene00021355_Y37E3.17_Y37E3.17_protein-coding J014 chrI:2133873-2134786 3.395 hlh1_T3 end1_T3 0.000 BOUNDING_INTRON_2
WBGene00021355_Y37E3.17_Y37E3.17_protein-coding J014 chrI:2133873-2134786 1.826 hlh1_T4 pha4_T4 0.038 BOUNDING_INTRON_2
WBGene00021355_Y37E3.17_Y37E3.17_protein-coding J014 chrI:2133873-2134786 2.485 hlh1_T4 nhr25_T4 0.003 BOUNDING_INTRON_2
WBGene00021355_Y37E3.17_Y37E3.17_protein-coding J014 chrI:2133873-2134786 1.674 hlh1_T4 ceh32_T4 0.067 BOUNDING_INTRON_2
WBGene00021355_Y37E3.17_Y37E3.17_protein-coding J014 chrI:2133873-2134786 2.915 hlh1_T4 end1_T4 0.000 BOUNDING_INTRON_2
WBGene00021355_Y37E3.17_Y37E3.17_protein-coding J014 chrI:2133873-2134786 1.648 tbx37_T3 nhr25_T3 0.000 BOUNDING_INTRON_2
WBGene00021355_Y37E3.17_Y37E3.17_protein-coding J014 chrI:2133873-2134786 2.501 tbx37_T3 end1_T3 0.000 BOUNDING_INTRON_2
WBGene00021355_Y37E3.17_Y37E3.17_protein-coding J014 chrI:2133873-2134786 1.604 tbx37_T4 nhr25_T4 0.001 BOUNDING_INTRON_2
WBGene00021355_Y37E3.17_Y37E3.17_protein-coding J014 chrI:2133873-2134786 2.063 tbx37_T4 end1_T4 0.000 BOUNDING_INTRON_2
SPANNING INTRON chrI:2128774-2134786
 
>I:2244776-2244853.+
SKIPPED EXON chrI:2244776-2244853
BOUNDING INTRON 1 chrI:2244559-2244775
BOUNDING INTRON 2 chrI:2244854-2245525
SPANNING INTRON chrI:2244559-2245525
 
>I:2250711-2250836.+
SKIPPED EXON chrI:2250711-2250836
BOUNDING INTRON 1 chrI:2250389-2250710
BOUNDING INTRON 2 chrI:2250837-2251466
SPANNING INTRON chrI:2250389-2251466
 
>I:2613334-2613384.+
SKIPPED EXON chrI:2613334-2613384
WBGene00000832_Y23H5A.5_ctn-1_protein-coding E012 chrI:2613334-2613384 1.267 ceh32_T2 pha4_T2 0.026 SKIPPED_EXON
WBGene00000832_Y23H5A.5_ctn-1_protein-coding E012 chrI:2613334-2613384 2.062 ceh32_T2 nhr25_T2 0.000 SKIPPED_EXON
WBGene00000832_Y23H5A.5_ctn-1_protein-coding E012 chrI:2613334-2613384 1.606 ceh32_T3 nhr25_T3 0.003 SKIPPED_EXON
WBGene00000832_Y23H5A.5_ctn-1_protein-coding E012 chrI:2613334-2613384 1.012 ceh32_T4 nhr25_T4 0.000 SKIPPED_EXON
WBGene00000832_Y23H5A.5_ctn-1_protein-coding E012 chrI:2613334-2613384 13.191 cnd1_T1 pha4_T1 0.027 SKIPPED_EXON
WBGene00000832_Y23H5A.5_ctn-1_protein-coding E012 chrI:2613334-2613384 2.370 cnd1_T1 nhr25_T1 0.000 SKIPPED_EXON
WBGene00000832_Y23H5A.5_ctn-1_protein-coding E012 chrI:2613334-2613384 1.198 cnd1_T2 end1_T2 0.000 SKIPPED_EXON
WBGene00000832_Y23H5A.5_ctn-1_protein-coding E012 chrI:2613334-2613384 1.656 cnd1_T2 pha4_T2 0.000 SKIPPED_EXON
WBGene00000832_Y23H5A.5_ctn-1_protein-coding E012 chrI:2613334-2613384 2.471 cnd1_T2 nhr25_T2 0.000 SKIPPED_EXON
WBGene00000832_Y23H5A.5_ctn-1_protein-coding E012 chrI:2613334-2613384 1.171 cnd1_T3 pha4_T3 0.000 SKIPPED_EXON
WBGene00000832_Y23H5A.5_ctn-1_protein-coding E012 chrI:2613334-2613384 1.355 cnd1_T3 end1_T3 0.001 SKIPPED_EXON
WBGene00000832_Y23H5A.5_ctn-1_protein-coding E012 chrI:2613334-2613384 2.092 cnd1_T3 nhr25_T3 0.000 SKIPPED_EXON
WBGene00000832_Y23H5A.5_ctn-1_protein-coding E012 chrI:2613334-2613384 1.164 cnd1_T4 pha4_T4 0.000 SKIPPED_EXON
WBGene00000832_Y23H5A.5_ctn-1_protein-coding E012 chrI:2613334-2613384 1.227 cnd1_T4 nhr25_T4 0.000 SKIPPED_EXON
WBGene00000832_Y23H5A.5_ctn-1_protein-coding E012 chrI:2613334-2613384 1.750 end1_T0 nhr25_T0 0.001 SKIPPED_EXON
WBGene00000832_Y23H5A.5_ctn-1_protein-coding E012 chrI:2613334-2613384 1.275 end1_T2 nhr25_T2 0.027 SKIPPED_EXON
WBGene00000832_Y23H5A.5_ctn-1_protein-coding E012 chrI:2613334-2613384 13.408 hlh1_T0 pha4_T0 0.054 SKIPPED_EXON
WBGene00000832_Y23H5A.5_ctn-1_protein-coding E012 chrI:2613334-2613384 2.551 hlh1_T0 nhr25_T0 0.011 SKIPPED_EXON
WBGene00000832_Y23H5A.5_ctn-1_protein-coding E012 chrI:2613334-2613384 13.538 hlh1_T0 ceh32_T0 0.033 SKIPPED_EXON
WBGene00000832_Y23H5A.5_ctn-1_protein-coding E012 chrI:2613334-2613384 13.871 hlh1_T1 pha4_T1 0.000 SKIPPED_EXON
WBGene00000832_Y23H5A.5_ctn-1_protein-coding E012 chrI:2613334-2613384 2.295 hlh1_T1 tbx37_T1 0.000 SKIPPED_EXON
WBGene00000832_Y23H5A.5_ctn-1_protein-coding E012 chrI:2613334-2613384 3.572 hlh1_T1 nhr25_T1 0.000 SKIPPED_EXON
WBGene00000832_Y23H5A.5_ctn-1_protein-coding E012 chrI:2613334-2613384 1.198 hlh1_T1 cnd1_T1 0.057 SKIPPED_EXON
WBGene00000832_Y23H5A.5_ctn-1_protein-coding E012 chrI:2613334-2613384 2.168 hlh1_T1 end1_T1 0.000 SKIPPED_EXON
WBGene00000832_Y23H5A.5_ctn-1_protein-coding E012 chrI:2613334-2613384 2.291 hlh1_T1 ceh32_T1 0.000 SKIPPED_EXON
WBGene00000832_Y23H5A.5_ctn-1_protein-coding E012 chrI:2613334-2613384 1.687 hlh1_T2 tbx37_T2 0.000 SKIPPED_EXON
WBGene00000832_Y23H5A.5_ctn-1_protein-coding E012 chrI:2613334-2613384 2.187 hlh1_T2 pha4_T2 0.000 SKIPPED_EXON
WBGene00000832_Y23H5A.5_ctn-1_protein-coding E012 chrI:2613334-2613384 3.001 hlh1_T2 nhr25_T2 0.000 SKIPPED_EXON
WBGene00000832_Y23H5A.5_ctn-1_protein-coding E012 chrI:2613334-2613384 1.726 hlh1_T2 end1_T2 0.000 SKIPPED_EXON
WBGene00000832_Y23H5A.5_ctn-1_protein-coding E012 chrI:2613334-2613384 1.213 hlh1_T3 tbx37_T3 0.000 SKIPPED_EXON
WBGene00000832_Y23H5A.5_ctn-1_protein-coding E012 chrI:2613334-2613384 1.369 hlh1_T3 pha4_T3 0.000 SKIPPED_EXON
WBGene00000832_Y23H5A.5_ctn-1_protein-coding E012 chrI:2613334-2613384 2.290 hlh1_T3 nhr25_T3 0.000 SKIPPED_EXON
WBGene00000832_Y23H5A.5_ctn-1_protein-coding E012 chrI:2613334-2613384 1.556 hlh1_T3 end1_T3 0.000 SKIPPED_EXON
WBGene00000832_Y23H5A.5_ctn-1_protein-coding E012 chrI:2613334-2613384 1.269 hlh1_T4 pha4_T4 0.000 SKIPPED_EXON
WBGene00000832_Y23H5A.5_ctn-1_protein-coding E012 chrI:2613334-2613384 1.343 hlh1_T4 nhr25_T4 0.000 SKIPPED_EXON
BOUNDING INTRON 1 chrI:2612887-2613333
WBGene00000832_Y23H5A.5_ctn-1_protein-coding J032 chrI:2612887-2613333 1.287 ceh32_T2 pha4_T2 0.018 BOUNDING_INTRON_1
WBGene00000832_Y23H5A.5_ctn-1_protein-coding J032 chrI:2612887-2613333 3.126 ceh32_T2 nhr25_T2 0.000 BOUNDING_INTRON_1
WBGene00000832_Y23H5A.5_ctn-1_protein-coding J032 chrI:2612887-2613333 1.878 ceh32_T3 nhr25_T3 0.000 BOUNDING_INTRON_1
WBGene00000832_Y23H5A.5_ctn-1_protein-coding J032 chrI:2612887-2613333 1.147 ceh32_T4 nhr25_T4 0.000 BOUNDING_INTRON_1
WBGene00000832_Y23H5A.5_ctn-1_protein-coding J032 chrI:2612887-2613333 2.800 cnd1_T1 nhr25_T1 0.000 BOUNDING_INTRON_1
WBGene00000832_Y23H5A.5_ctn-1_protein-coding J032 chrI:2612887-2613333 1.616 cnd1_T2 pha4_T2 0.000 BOUNDING_INTRON_1
WBGene00000832_Y23H5A.5_ctn-1_protein-coding J032 chrI:2612887-2613333 3.461 cnd1_T2 nhr25_T2 0.000 BOUNDING_INTRON_1
WBGene00000832_Y23H5A.5_ctn-1_protein-coding J032 chrI:2612887-2613333 1.159 cnd1_T3 pha4_T3 0.000 BOUNDING_INTRON_1
WBGene00000832_Y23H5A.5_ctn-1_protein-coding J032 chrI:2612887-2613333 1.185 cnd1_T3 end1_T3 0.075 BOUNDING_INTRON_1
WBGene00000832_Y23H5A.5_ctn-1_protein-coding J032 chrI:2612887-2613333 2.388 cnd1_T3 nhr25_T3 0.000 BOUNDING_INTRON_1
WBGene00000832_Y23H5A.5_ctn-1_protein-coding J032 chrI:2612887-2613333 1.300 cnd1_T4 nhr25_T4 0.000 BOUNDING_INTRON_1
WBGene00000832_Y23H5A.5_ctn-1_protein-coding J032 chrI:2612887-2613333 1.745 end1_T0 nhr25_T0 0.004 BOUNDING_INTRON_1
WBGene00000832_Y23H5A.5_ctn-1_protein-coding J032 chrI:2612887-2613333 13.035 hlh1_T0 pha4_T0 0.099 BOUNDING_INTRON_1
WBGene00000832_Y23H5A.5_ctn-1_protein-coding J032 chrI:2612887-2613333 2.397 hlh1_T0 nhr25_T0 0.013 BOUNDING_INTRON_1
WBGene00000832_Y23H5A.5_ctn-1_protein-coding J032 chrI:2612887-2613333 13.164 hlh1_T0 ceh32_T0 0.067 BOUNDING_INTRON_1
WBGene00000832_Y23H5A.5_ctn-1_protein-coding J032 chrI:2612887-2613333 13.500 hlh1_T1 pha4_T1 0.000 BOUNDING_INTRON_1
WBGene00000832_Y23H5A.5_ctn-1_protein-coding J032 chrI:2612887-2613333 2.394 hlh1_T1 tbx37_T1 0.000 BOUNDING_INTRON_1
WBGene00000832_Y23H5A.5_ctn-1_protein-coding J032 chrI:2612887-2613333 3.984 hlh1_T1 nhr25_T1 0.000 BOUNDING_INTRON_1
WBGene00000832_Y23H5A.5_ctn-1_protein-coding J032 chrI:2612887-2613333 1.174 hlh1_T1 cnd1_T1 0.089 BOUNDING_INTRON_1
WBGene00000832_Y23H5A.5_ctn-1_protein-coding J032 chrI:2612887-2613333 1.919 hlh1_T1 ceh32_T1 0.000 BOUNDING_INTRON_1
WBGene00000832_Y23H5A.5_ctn-1_protein-coding J032 chrI:2612887-2613333 2.199 hlh1_T1 end1_T1 0.000 BOUNDING_INTRON_1
WBGene00000832_Y23H5A.5_ctn-1_protein-coding J032 chrI:2612887-2613333 1.669 hlh1_T2 tbx37_T2 0.000 BOUNDING_INTRON_1
WBGene00000832_Y23H5A.5_ctn-1_protein-coding J032 chrI:2612887-2613333 2.139 hlh1_T2 pha4_T2 0.000 BOUNDING_INTRON_1
WBGene00000832_Y23H5A.5_ctn-1_protein-coding J032 chrI:2612887-2613333 3.983 hlh1_T2 nhr25_T2 0.000 BOUNDING_INTRON_1
WBGene00000832_Y23H5A.5_ctn-1_protein-coding J032 chrI:2612887-2613333 1.454 hlh1_T2 end1_T2 0.000 BOUNDING_INTRON_1
WBGene00000832_Y23H5A.5_ctn-1_protein-coding J032 chrI:2612887-2613333 1.178 hlh1_T3 tbx37_T3 0.000 BOUNDING_INTRON_1
WBGene00000832_Y23H5A.5_ctn-1_protein-coding J032 chrI:2612887-2613333 1.361 hlh1_T3 pha4_T3 0.000 BOUNDING_INTRON_1
WBGene00000832_Y23H5A.5_ctn-1_protein-coding J032 chrI:2612887-2613333 2.594 hlh1_T3 nhr25_T3 0.000 BOUNDING_INTRON_1
WBGene00000832_Y23H5A.5_ctn-1_protein-coding J032 chrI:2612887-2613333 1.404 hlh1_T3 end1_T3 0.000 BOUNDING_INTRON_1
WBGene00000832_Y23H5A.5_ctn-1_protein-coding J032 chrI:2612887-2613333 1.111 hlh1_T4 pha4_T4 0.000 BOUNDING_INTRON_1
WBGene00000832_Y23H5A.5_ctn-1_protein-coding J032 chrI:2612887-2613333 1.460 hlh1_T4 nhr25_T4 0.000 BOUNDING_INTRON_1
WBGene00000832_Y23H5A.5_ctn-1_protein-coding J032 chrI:2612887-2613333 1.044 hlh1_T4 end1_T4 0.000 BOUNDING_INTRON_1
WBGene00000832_Y23H5A.5_ctn-1_protein-coding J032 chrI:2612887-2613333 1.238 pha4_T3 nhr25_T3 0.005 BOUNDING_INTRON_1
WBGene00000832_Y23H5A.5_ctn-1_protein-coding J032 chrI:2612887-2613333 1.356 tbx37_T3 nhr25_T3 0.064 BOUNDING_INTRON_1
BOUNDING INTRON 2 chrI:2613385-2614018
WBGene00000832_Y23H5A.5_ctn-1_protein-coding J034 chrI:2613385-2614018 1.770 ceh32_T2 nhr25_T2 0.050 BOUNDING_INTRON_2
WBGene00000832_Y23H5A.5_ctn-1_protein-coding J034 chrI:2613385-2614018 1.438 ceh32_T3 nhr25_T3 0.062 BOUNDING_INTRON_2
WBGene00000832_Y23H5A.5_ctn-1_protein-coding J034 chrI:2613385-2614018 2.202 cnd1_T1 nhr25_T1 0.082 BOUNDING_INTRON_2
WBGene00000832_Y23H5A.5_ctn-1_protein-coding J034 chrI:2613385-2614018 1.110 cnd1_T2 end1_T2 0.003 BOUNDING_INTRON_2
WBGene00000832_Y23H5A.5_ctn-1_protein-coding J034 chrI:2613385-2614018 1.497 cnd1_T2 pha4_T2 0.001 BOUNDING_INTRON_2
WBGene00000832_Y23H5A.5_ctn-1_protein-coding J034 chrI:2613385-2614018 2.056 cnd1_T2 nhr25_T2 0.000 BOUNDING_INTRON_2
WBGene00000832_Y23H5A.5_ctn-1_protein-coding J034 chrI:2613385-2614018 1.117 cnd1_T3 pha4_T3 0.000 BOUNDING_INTRON_2
WBGene00000832_Y23H5A.5_ctn-1_protein-coding J034 chrI:2613385-2614018 1.473 cnd1_T3 end1_T3 0.000 BOUNDING_INTRON_2
WBGene00000832_Y23H5A.5_ctn-1_protein-coding J034 chrI:2613385-2614018 1.975 cnd1_T3 nhr25_T3 0.000 BOUNDING_INTRON_2
WBGene00000832_Y23H5A.5_ctn-1_protein-coding J034 chrI:2613385-2614018 1.067 cnd1_T4 nhr25_T4 0.000 BOUNDING_INTRON_2
WBGene00000832_Y23H5A.5_ctn-1_protein-coding J034 chrI:2613385-2614018 1.215 cnd1_T4 pha4_T4 0.001 BOUNDING_INTRON_2
WBGene00000832_Y23H5A.5_ctn-1_protein-coding J034 chrI:2613385-2614018 3.127 hlh1_T0 nhr25_T0 0.029 BOUNDING_INTRON_2
WBGene00000832_Y23H5A.5_ctn-1_protein-coding J034 chrI:2613385-2614018 13.400 hlh1_T1 pha4_T1 0.000 BOUNDING_INTRON_2
WBGene00000832_Y23H5A.5_ctn-1_protein-coding J034 chrI:2613385-2614018 1.960 hlh1_T1 tbx37_T1 0.000 BOUNDING_INTRON_2
WBGene00000832_Y23H5A.5_ctn-1_protein-coding J034 chrI:2613385-2614018 3.388 hlh1_T1 nhr25_T1 0.000 BOUNDING_INTRON_2
WBGene00000832_Y23H5A.5_ctn-1_protein-coding J034 chrI:2613385-2614018 13.679 hlh1_T1 ceh32_T1 0.000 BOUNDING_INTRON_2
WBGene00000832_Y23H5A.5_ctn-1_protein-coding J034 chrI:2613385-2614018 1.944 hlh1_T1 end1_T1 0.000 BOUNDING_INTRON_2
WBGene00000832_Y23H5A.5_ctn-1_protein-coding J034 chrI:2613385-2614018 1.626 hlh1_T2 tbx37_T2 0.000 BOUNDING_INTRON_2
WBGene00000832_Y23H5A.5_ctn-1_protein-coding J034 chrI:2613385-2614018 2.104 hlh1_T2 pha4_T2 0.000 BOUNDING_INTRON_2
WBGene00000832_Y23H5A.5_ctn-1_protein-coding J034 chrI:2613385-2614018 2.669 hlh1_T2 nhr25_T2 0.000 BOUNDING_INTRON_2
WBGene00000832_Y23H5A.5_ctn-1_protein-coding J034 chrI:2613385-2614018 1.721 hlh1_T2 end1_T2 0.000 BOUNDING_INTRON_2
WBGene00000832_Y23H5A.5_ctn-1_protein-coding J034 chrI:2613385-2614018 1.166 hlh1_T3 tbx37_T3 0.000 BOUNDING_INTRON_2
WBGene00000832_Y23H5A.5_ctn-1_protein-coding J034 chrI:2613385-2614018 1.336 hlh1_T3 pha4_T3 0.000 BOUNDING_INTRON_2
WBGene00000832_Y23H5A.5_ctn-1_protein-coding J034 chrI:2613385-2614018 2.175 hlh1_T3 nhr25_T3 0.000 BOUNDING_INTRON_2
WBGene00000832_Y23H5A.5_ctn-1_protein-coding J034 chrI:2613385-2614018 1.683 hlh1_T3 end1_T3 0.000 BOUNDING_INTRON_2
WBGene00000832_Y23H5A.5_ctn-1_protein-coding J034 chrI:2613385-2614018 1.161 hlh1_T4 nhr25_T4 0.000 BOUNDING_INTRON_2
WBGene00000832_Y23H5A.5_ctn-1_protein-coding J034 chrI:2613385-2614018 1.293 hlh1_T4 pha4_T4 0.000 BOUNDING_INTRON_2
WBGene00000832_Y23H5A.5_ctn-1_protein-coding J034 chrI:2613385-2614018 1.030 hlh1_T4 end1_T4 0.001 BOUNDING_INTRON_2
SPANNING INTRON chrI:2612887-2614018
 
>I:2722934-2723032.-
SKIPPED EXON chrI:2722934-2723032
BOUNDING INTRON 1 chrI:2722765-2722933
BOUNDING INTRON 2 chrI:2723033-2723726
SPANNING INTRON chrI:2722765-2723726
 
>I:2725758-2725907.-
SKIPPED EXON chrI:2725758-2725907
BOUNDING INTRON 1 chrI:2725402-2725757
BOUNDING INTRON 2 chrI:2725908-2725985
SPANNING INTRON chrI:2725402-2725985
WBGene00022128_Y71F9B.6_Y71F9B.6_protein-coding J018 chrI:2725402-2725985 12.960 pha4_T3 end1_T3 0.014 SPANNING_INTRON
 
>I:3075136-3075267.-
SKIPPED EXON chrI:3075136-3075267
BOUNDING INTRON 1 chrI:3072973-3075135
WBGene00019697_M01B12.4_M01B12.4_protein-coding J015 chrI:3072973-3075135 1.026 hlh1_T1 ceh32_T1 0.000 BOUNDING_INTRON_1
BOUNDING INTRON 2 chrI:3075268-3076563
WBGene00019697_M01B12.4_M01B12.4_protein-coding J017 chrI:3075268-3076563 1.195 hlh1_T0 pha4_T0 0.000 BOUNDING_INTRON_2
SPANNING INTRON chrI:3072973-3076563
WBGene00019697_M01B12.4_M01B12.4_protein-coding J016 chrI:3072973-3076563 1.032 pha4_T4 cnd1_T4 0.000 SPANNING_INTRON
 
>I:3081968-3081997.-
SKIPPED EXON chrI:3081968-3081997
WBGene00019697_M01B12.4_M01B12.4_protein-coding E009 chrI:3081968-3081997 1.201 ceh32_T4 nhr25_T4 0.054 SKIPPED_EXON
WBGene00019697_M01B12.4_M01B12.4_protein-coding E009 chrI:3081968-3081997 12.096 hlh1_T1 end1_T1 0.070 SKIPPED_EXON
WBGene00019697_M01B12.4_M01B12.4_protein-coding E009 chrI:3081968-3081997 2.024 hlh1_T1 cnd1_T1 0.035 SKIPPED_EXON
WBGene00019697_M01B12.4_M01B12.4_protein-coding E009 chrI:3081968-3081997 1.991 hlh1_T2 nhr25_T2 0.001 SKIPPED_EXON
WBGene00019697_M01B12.4_M01B12.4_protein-coding E009 chrI:3081968-3081997 1.188 hlh1_T2 ceh32_T2 0.099 SKIPPED_EXON
WBGene00019697_M01B12.4_M01B12.4_protein-coding E009 chrI:3081968-3081997 1.510 hlh1_T2 cnd1_T2 0.005 SKIPPED_EXON
WBGene00019697_M01B12.4_M01B12.4_protein-coding E009 chrI:3081968-3081997 1.709 hlh1_T3 nhr25_T3 0.000 SKIPPED_EXON
WBGene00019697_M01B12.4_M01B12.4_protein-coding E009 chrI:3081968-3081997 1.583 hlh1_T3 end1_T3 0.079 SKIPPED_EXON
WBGene00019697_M01B12.4_M01B12.4_protein-coding E009 chrI:3081968-3081997 1.647 hlh1_T4 nhr25_T4 0.000 SKIPPED_EXON
WBGene00019697_M01B12.4_M01B12.4_protein-coding E009 chrI:3081968-3081997 1.359 hlh1_T4 cnd1_T4 0.006 SKIPPED_EXON
WBGene00019697_M01B12.4_M01B12.4_protein-coding E009 chrI:3081968-3081997 1.114 pha4_T3 ceh32_T3 0.001 SKIPPED_EXON
WBGene00019697_M01B12.4_M01B12.4_protein-coding E009 chrI:3081968-3081997 2.041 pha4_T3 cnd1_T3 0.000 SKIPPED_EXON
WBGene00019697_M01B12.4_M01B12.4_protein-coding E009 chrI:3081968-3081997 2.575 pha4_T3 end1_T3 0.000 SKIPPED_EXON
WBGene00019697_M01B12.4_M01B12.4_protein-coding E009 chrI:3081968-3081997 2.696 pha4_T3 nhr25_T3 0.000 SKIPPED_EXON
WBGene00019697_M01B12.4_M01B12.4_protein-coding E009 chrI:3081968-3081997 1.102 pha4_T4 hlh1_T4 0.000 SKIPPED_EXON
WBGene00019697_M01B12.4_M01B12.4_protein-coding E009 chrI:3081968-3081997 1.558 pha4_T4 ceh32_T4 0.000 SKIPPED_EXON
WBGene00019697_M01B12.4_M01B12.4_protein-coding E009 chrI:3081968-3081997 1.945 pha4_T4 end1_T4 0.028 SKIPPED_EXON
WBGene00019697_M01B12.4_M01B12.4_protein-coding E009 chrI:3081968-3081997 2.478 pha4_T4 cnd1_T4 0.001 SKIPPED_EXON
WBGene00019697_M01B12.4_M01B12.4_protein-coding E009 chrI:3081968-3081997 2.752 pha4_T4 nhr25_T4 0.000 SKIPPED_EXON
WBGene00019697_M01B12.4_M01B12.4_protein-coding E009 chrI:3081968-3081997 1.978 tbx37_T3 end1_T3 0.002 SKIPPED_EXON
WBGene00019697_M01B12.4_M01B12.4_protein-coding E009 chrI:3081968-3081997 2.100 tbx37_T3 nhr25_T3 0.000 SKIPPED_EXON
WBGene00019697_M01B12.4_M01B12.4_protein-coding E009 chrI:3081968-3081997 1.245 tbx37_T4 end1_T4 0.000 SKIPPED_EXON
WBGene00019697_M01B12.4_M01B12.4_protein-coding E009 chrI:3081968-3081997 2.094 tbx37_T4 nhr25_T4 0.000 SKIPPED_EXON
BOUNDING INTRON 1 chrI:3080755-3081967
WBGene00019697_M01B12.4_M01B12.4_protein-coding J020 chrI:3080755-3081967 2.273 hlh1_T2 nhr25_T2 0.000 BOUNDING_INTRON_1
WBGene00019697_M01B12.4_M01B12.4_protein-coding J020 chrI:3080755-3081967 1.476 hlh1_T2 ceh32_T2 0.065 BOUNDING_INTRON_1
WBGene00019697_M01B12.4_M01B12.4_protein-coding J020 chrI:3080755-3081967 2.291 hlh1_T2 cnd1_T2 0.000 BOUNDING_INTRON_1
WBGene00019697_M01B12.4_M01B12.4_protein-coding J020 chrI:3080755-3081967 1.366 hlh1_T3 nhr25_T3 0.012 BOUNDING_INTRON_1
WBGene00019697_M01B12.4_M01B12.4_protein-coding J020 chrI:3080755-3081967 1.082 hlh1_T3 cnd1_T3 0.008 BOUNDING_INTRON_1
WBGene00019697_M01B12.4_M01B12.4_protein-coding J020 chrI:3080755-3081967 1.549 hlh1_T4 nhr25_T4 0.000 BOUNDING_INTRON_1
WBGene00019697_M01B12.4_M01B12.4_protein-coding J020 chrI:3080755-3081967 1.625 hlh1_T4 cnd1_T4 0.000 BOUNDING_INTRON_1
WBGene00019697_M01B12.4_M01B12.4_protein-coding J020 chrI:3080755-3081967 1.119 pha4_T3 hlh1_T3 0.000 BOUNDING_INTRON_1
WBGene00019697_M01B12.4_M01B12.4_protein-coding J020 chrI:3080755-3081967 1.270 pha4_T3 ceh32_T3 0.003 BOUNDING_INTRON_1
WBGene00019697_M01B12.4_M01B12.4_protein-coding J020 chrI:3080755-3081967 2.223 pha4_T3 cnd1_T3 0.000 BOUNDING_INTRON_1
WBGene00019697_M01B12.4_M01B12.4_protein-coding J020 chrI:3080755-3081967 2.380 pha4_T3 end1_T3 0.001 BOUNDING_INTRON_1
WBGene00019697_M01B12.4_M01B12.4_protein-coding J020 chrI:3080755-3081967 2.495 pha4_T3 nhr25_T3 0.000 BOUNDING_INTRON_1
WBGene00019697_M01B12.4_M01B12.4_protein-coding J020 chrI:3080755-3081967 1.145 pha4_T4 hlh1_T4 0.000 BOUNDING_INTRON_1
WBGene00019697_M01B12.4_M01B12.4_protein-coding J020 chrI:3080755-3081967 1.913 pha4_T4 end1_T4 0.003 BOUNDING_INTRON_1
WBGene00019697_M01B12.4_M01B12.4_protein-coding J020 chrI:3080755-3081967 1.975 pha4_T4 ceh32_T4 0.000 BOUNDING_INTRON_1
WBGene00019697_M01B12.4_M01B12.4_protein-coding J020 chrI:3080755-3081967 2.722 pha4_T4 nhr25_T4 0.000 BOUNDING_INTRON_1
WBGene00019697_M01B12.4_M01B12.4_protein-coding J020 chrI:3080755-3081967 2.779 pha4_T4 cnd1_T4 0.000 BOUNDING_INTRON_1
WBGene00019697_M01B12.4_M01B12.4_protein-coding J020 chrI:3080755-3081967 1.653 tbx37_T3 end1_T3 0.034 BOUNDING_INTRON_1
WBGene00019697_M01B12.4_M01B12.4_protein-coding J020 chrI:3080755-3081967 1.776 tbx37_T3 nhr25_T3 0.000 BOUNDING_INTRON_1
WBGene00019697_M01B12.4_M01B12.4_protein-coding J020 chrI:3080755-3081967 1.206 tbx37_T4 end1_T4 0.012 BOUNDING_INTRON_1
WBGene00019697_M01B12.4_M01B12.4_protein-coding J020 chrI:3080755-3081967 2.003 tbx37_T4 nhr25_T4 0.000 BOUNDING_INTRON_1
BOUNDING INTRON 2 chrI:3081998-3082943
WBGene00019697_M01B12.4_M01B12.4_protein-coding J022 chrI:3081998-3082943 1.794 ceh32_T4 nhr25_T4 0.003 BOUNDING_INTRON_2
WBGene00019697_M01B12.4_M01B12.4_protein-coding J022 chrI:3081998-3082943 12.610 hlh1_T1 cnd1_T1 0.014 BOUNDING_INTRON_2
WBGene00019697_M01B12.4_M01B12.4_protein-coding J022 chrI:3081998-3082943 1.745 hlh1_T2 nhr25_T2 0.004 BOUNDING_INTRON_2
WBGene00019697_M01B12.4_M01B12.4_protein-coding J022 chrI:3081998-3082943 1.468 hlh1_T2 cnd1_T2 0.008 BOUNDING_INTRON_2
WBGene00019697_M01B12.4_M01B12.4_protein-coding J022 chrI:3081998-3082943 1.772 hlh1_T3 nhr25_T3 0.001 BOUNDING_INTRON_2
WBGene00019697_M01B12.4_M01B12.4_protein-coding J022 chrI:3081998-3082943 12.047 hlh1_T3 end1_T3 0.046 BOUNDING_INTRON_2
WBGene00019697_M01B12.4_M01B12.4_protein-coding J022 chrI:3081998-3082943 2.049 hlh1_T4 nhr25_T4 0.000 BOUNDING_INTRON_2
WBGene00019697_M01B12.4_M01B12.4_protein-coding J022 chrI:3081998-3082943 1.274 hlh1_T4 cnd1_T4 0.060 BOUNDING_INTRON_2
WBGene00019697_M01B12.4_M01B12.4_protein-coding J022 chrI:3081998-3082943 1.216 pha4_T3 ceh32_T3 0.003 BOUNDING_INTRON_2
WBGene00019697_M01B12.4_M01B12.4_protein-coding J022 chrI:3081998-3082943 13.118 pha4_T3 end1_T3 0.000 BOUNDING_INTRON_2
WBGene00019697_M01B12.4_M01B12.4_protein-coding J022 chrI:3081998-3082943 1.780 pha4_T3 cnd1_T3 0.001 BOUNDING_INTRON_2
WBGene00019697_M01B12.4_M01B12.4_protein-coding J022 chrI:3081998-3082943 2.650 pha4_T3 nhr25_T3 0.000 BOUNDING_INTRON_2
WBGene00019697_M01B12.4_M01B12.4_protein-coding J022 chrI:3081998-3082943 1.240 pha4_T4 ceh32_T4 0.001 BOUNDING_INTRON_2
WBGene00019697_M01B12.4_M01B12.4_protein-coding J022 chrI:3081998-3082943 2.086 pha4_T4 end1_T4 0.000 BOUNDING_INTRON_2
WBGene00019697_M01B12.4_M01B12.4_protein-coding J022 chrI:3081998-3082943 2.273 pha4_T4 cnd1_T4 0.001 BOUNDING_INTRON_2
WBGene00019697_M01B12.4_M01B12.4_protein-coding J022 chrI:3081998-3082943 3.030 pha4_T4 nhr25_T4 0.000 BOUNDING_INTRON_2
WBGene00019697_M01B12.4_M01B12.4_protein-coding J022 chrI:3081998-3082943 12.806 tbx37_T3 end1_T3 0.001 BOUNDING_INTRON_2
WBGene00019697_M01B12.4_M01B12.4_protein-coding J022 chrI:3081998-3082943 2.169 tbx37_T3 nhr25_T3 0.000 BOUNDING_INTRON_2
WBGene00019697_M01B12.4_M01B12.4_protein-coding J022 chrI:3081998-3082943 1.511 tbx37_T4 end1_T4 0.000 BOUNDING_INTRON_2
WBGene00019697_M01B12.4_M01B12.4_protein-coding J022 chrI:3081998-3082943 2.469 tbx37_T4 nhr25_T4 0.000 BOUNDING_INTRON_2
SPANNING INTRON chrI:3080755-3082943
 
>I:3106158-3106232.+
SKIPPED EXON chrI:3106158-3106232
BOUNDING INTRON 1 chrI:3104513-3106157
BOUNDING INTRON 2 chrI:3106233-3107517
SPANNING INTRON chrI:3104513-3107517
 
>I:3376349-3376633.-
SKIPPED EXON chrI:3376349-3376633
WBGene00021036_W05F2.4_W05F2.4_protein-coding E005 chrI:3376599-3376633 1.516 hlh1_T2 nhr25_T2 0.096 SKIPPED_EXON
WBGene00021036_W05F2.4_W05F2.4_protein-coding E005 chrI:3376599-3376633 1.683 ceh32_T1 end1_T1 0.041 SKIPPED_EXON
WBGene00021036_W05F2.4_W05F2.4_protein-coding E005 chrI:3376599-3376633 1.693 ceh32_T1 nhr25_T1 0.062 SKIPPED_EXON
WBGene00021036_W05F2.4_W05F2.4_protein-coding E005 chrI:3376599-3376633 12.432 hlh1_T0 ceh32_T0 0.070 SKIPPED_EXON
BOUNDING INTRON 1 chrI:3375696-3376348
BOUNDING INTRON 2 chrI:3376634-3377647
WBGene00021036_W05F2.4_W05F2.4_protein-coding J047 chrI:3376634-3377647 1.580 ceh32_T1 end1_T1 0.062 BOUNDING_INTRON_2
SPANNING INTRON chrI:3375696-3377647
>I:3422284-3422433.+
SKIPPED EXON chrI:3422284-3422433
WBGene00019361_K03E5.2_K03E5.2_protein-coding E007 chrI:3422284-3422433 1.652 pha4_T4 hlh1_T4 0.034 SKIPPED_EXON
WBGene00019361_K03E5.2_K03E5.2_protein-coding E007 chrI:3422284-3422433 1.732 tbx37_T4 hlh1_T4 0.000 SKIPPED_EXON
BOUNDING INTRON 1 chrI:3421242-3422283
BOUNDING INTRON 2 chrI:3422434-3423879
SPANNING INTRON chrI:3421242-3423879
 
>I:3423209-3423355.+
SKIPPED EXON chrI:3423209-3423355
BOUNDING INTRON 1 chrI:3422434-3423208
BOUNDING INTRON 2 chrI:3423356-3423879
SPANNING INTRON chrI:3421242-3423879
 
>I:3526110-3526168.-
SKIPPED EXON chrI:3526110-3526168
BOUNDING INTRON 1 chrI:3525940-3526109
BOUNDING INTRON 2 chrI:3526169-3526493
SPANNING INTRON chrI:3525940-3526493
 
>I:3801835-3801954.-
SKIPPED EXON chrI:3801835-3801954
WBGene00006751_C32E8.10_unc-11_protein-coding E012 chrI:3801835-3801864 1.104 cnd1_T3 end1_T3 0.001 SKIPPED_EXON
WBGene00006751_C32E8.10_unc-11_protein-coding E012 chrI:3801835-3801864 1.144 hlh1_T3 end1_T3 0.001 SKIPPED_EXON
WBGene00006751_C32E8.10_unc-11_protein-coding E012 chrI:3801835-3801864 1.207 cnd1_T3 nhr25_T3 0.000 SKIPPED_EXON
WBGene00006751_C32E8.10_unc-11_protein-coding E012 chrI:3801835-3801864 1.246 hlh1_T3 nhr25_T3 0.000 SKIPPED_EXON
WBGene00006751_C32E8.10_unc-11_protein-coding E012 chrI:3801835-3801864 1.277 ceh32_T0 nhr25_T0 0.001 SKIPPED_EXON
WBGene00006751_C32E8.10_unc-11_protein-coding E012 chrI:3801835-3801864 1.279 hlh1_T2 nhr25_T2 0.000 SKIPPED_EXON
WBGene00006751_C32E8.10_unc-11_protein-coding E012 chrI:3801835-3801864 1.449 cnd1_T1 nhr25_T1 0.049 SKIPPED_EXON
WBGene00006751_C32E8.10_unc-11_protein-coding E012 chrI:3801835-3801864 1.546 pha4_T1 nhr25_T1 0.001 SKIPPED_EXON
WBGene00006751_C32E8.10_unc-11_protein-coding E012 chrI:3801835-3801864 1.565 hlh1_T1 nhr25_T1 0.000 SKIPPED_EXON
BOUNDING INTRON 1 chrI:3800280-3801834
WBGene00006751_C32E8.10_unc-11_protein-coding J027 chrI:3800280-3801834 1.143 hlh1_T1 nhr25_T1 0.025 BOUNDING_INTRON_1
WBGene00006751_C32E8.10_unc-11_protein-coding J027 chrI:3800280-3801834 1.248 hlh1_T2 nhr25_T2 0.016 BOUNDING_INTRON_1
WBGene00006751_C32E8.10_unc-11_protein-coding J027 chrI:3800280-3801834 1.470 hlh1_T3 nhr25_T3 0.038 BOUNDING_INTRON_1
WBGene00006751_C32E8.10_unc-11_protein-coding J027 chrI:3800280-3801834 1.295 hlh1_T3 end1_T3 0.095 BOUNDING_INTRON_1
WBGene00006751_C32E8.10_unc-11_protein-coding J027 chrI:3800280-3801834 12.728 hlh1_T4 ceh32_T4 0.022 BOUNDING_INTRON_1
WBGene00006751_C32E8.10_unc-11_protein-coding J027 chrI:3800280-3801834 1.654 hlh1_T4 end1_T4 0.074 BOUNDING_INTRON_1
WBGene00006751_C32E8.10_unc-11_protein-coding J027 chrI:3800280-3801834 2.383 hlh1_T4 cnd1_T4 0.004 BOUNDING_INTRON_1
BOUNDING INTRON 2 chrI:3801955-3803010
WBGene00006751_C32E8.10_unc-11_protein-coding J032 chrI:3801955-3803010 1.280 ceh32_T0 nhr25_T0 0.001 BOUNDING_INTRON_2
WBGene00006751_C32E8.10_unc-11_protein-coding J032 chrI:3801955-3803010 1.217 ceh32_T1 nhr25_T1 0.046 BOUNDING_INTRON_2
WBGene00006751_C32E8.10_unc-11_protein-coding J032 chrI:3801955-3803010 1.040 ceh32_T3 end1_T3 0.011 BOUNDING_INTRON_2
WBGene00006751_C32E8.10_unc-11_protein-coding J032 chrI:3801955-3803010 1.052 hlh1_T1 nhr25_T1 0.002 BOUNDING_INTRON_2
WBGene00006751_C32E8.10_unc-11_protein-coding J032 chrI:3801955-3803010 1.090 hlh1_T4 end1_T4 0.002 BOUNDING_INTRON_2
SPANNING INTRON chrI:3799954-3803120
>I:4079525-4079716.+
SKIPPED EXON chrI:4079525-4079716
BOUNDING INTRON 1 chrI:4078124-4079524
BOUNDING INTRON 2 chrI:4079717-4081935
WBGene00006820_C09D1.1_unc-89_protein-coding J090 chrI:4079717-4081935 1.365 ceh32_T4 pha4_T4 0.008 BOUNDING_INTRON_2
SPANNING INTRON chrI:4078124-4081935
 
>I:4231574-4231762.+
SKIPPED EXON chrI:4231574-4231762
BOUNDING INTRON 1 chrI:4231226-4231573
BOUNDING INTRON 2 chrI:4231763-4232495
SPANNING INTRON chrI:4230860-4233071
WBGene00003516_C43E11.6_nab-1_protein-coding J020 chrI:4230860-4233071 12.011 cnd1_T1 end1_T1 0.094 SPANNING_INTRON
WBGene00003516_C43E11.6_nab-1_protein-coding J020 chrI:4230860-4233071 1.037 hlh1_T2 ceh32_T2 0.090 SPANNING_INTRON
WBGene00003516_C43E11.6_nab-1_protein-coding J020 chrI:4230860-4233071 1.457 nhr25_T0 hlh1_T0 0.019 SPANNING_INTRON
WBGene00003516_C43E11.6_nab-1_protein-coding J020 chrI:4230860-4233071 1.284 nhr25_T1 tbx37_T1 0.000 SPANNING_INTRON
WBGene00003516_C43E11.6_nab-1_protein-coding J020 chrI:4230860-4233071 12.055 nhr25_T1 pha4_T1 0.055 SPANNING_INTRON
WBGene00003516_C43E11.6_nab-1_protein-coding J020 chrI:4230860-4233071 1.227 nhr25_T1 hlh1_T1 0.000 SPANNING_INTRON
WBGene00003516_C43E11.6_nab-1_protein-coding J020 chrI:4230860-4233071 13.062 nhr25_T1 end1_T1 0.001 SPANNING_INTRON
WBGene00003516_C43E11.6_nab-1_protein-coding J020 chrI:4230860-4233071 1.989 nhr25_T1 ceh32_T1 0.000 SPANNING_INTRON
WBGene00003516_C43E11.6_nab-1_protein-coding J020 chrI:4230860-4233071 1.899 nhr25_T2 ceh32_T2 0.000 SPANNING_INTRON
WBGene00003516_C43E11.6_nab-1_protein-coding J020 chrI:4230860-4233071 1.046 nhr25_T4 hlh1_T4 0.057 SPANNING_INTRON
WBGene00003516_C43E11.6_nab-1_protein-coding J020 chrI:4230860-4233071 1.024 tbx37_T4 hlh1_T4 0.002 SPANNING_INTRON
 
>I:5404521-5404607.-
SKIPPED EXON chrI:5404521-5404607
WBGene00001491_C24A11.8_frm-4_protein-coding E004 chrI:5404521-5404607 1.195 end1_T3 ceh32_T3 0.054 SKIPPED_EXON
WBGene00001491_C24A11.8_frm-4_protein-coding E004 chrI:5404521-5404607 1.285 pha4_T0 cnd1_T0 0.013 SKIPPED_EXON
BOUNDING INTRON 1 chrI:5403966-5404520
BOUNDING INTRON 2 chrI:5404608-5405314
SPANNING INTRON chrI:5403966-5405314
WBGene00001491_C24A11.8_frm-4_protein-coding J023 chrI:5403966-5405314 1.130 end1_T1 ceh32_T1 0.013 SPANNING_INTRON
WBGene00001491_C24A11.8_frm-4_protein-coding J023 chrI:5403966-5405314 1.117 end1_T4 ceh32_T4 0.005 SPANNING_INTRON
WBGene00001491_C24A11.8_frm-4_protein-coding J023 chrI:5403966-5405314 1.089 hlh1_T1 ceh32_T1 0.051 SPANNING_INTRON
WBGene00001491_C24A11.8_frm-4_protein-coding J023 chrI:5403966-5405314 1.427 nhr25_T1 ceh32_T1 0.000 SPANNING_INTRON
 
>I:5407480-5407503.-
SKIPPED EXON chrI:5407480-5407503
WBGene00001491_C24A11.8_frm-4_protein-coding E014 chrI:5407480-5407503 13.559 end1_T0 nhr25_T0 0.001 SKIPPED_EXON
WBGene00001491_C24A11.8_frm-4_protein-coding E014 chrI:5407480-5407503 2.609 end1_T1 tbx37_T1 0.001 SKIPPED_EXON
WBGene00001491_C24A11.8_frm-4_protein-coding E014 chrI:5407480-5407503 2.622 end1_T1 nhr25_T1 0.018 SKIPPED_EXON
WBGene00001491_C24A11.8_frm-4_protein-coding E014 chrI:5407480-5407503 2.524 end1_T1 ceh32_T1 0.009 SKIPPED_EXON
WBGene00001491_C24A11.8_frm-4_protein-coding E014 chrI:5407480-5407503 2.964 end1_T1 cnd1_T1 0.039 SKIPPED_EXON
WBGene00001491_C24A11.8_frm-4_protein-coding E014 chrI:5407480-5407503 2.169 end1_T2 nhr25_T2 0.000 SKIPPED_EXON
WBGene00001491_C24A11.8_frm-4_protein-coding E014 chrI:5407480-5407503 2.230 end1_T2 pha4_T2 0.000 SKIPPED_EXON
WBGene00001491_C24A11.8_frm-4_protein-coding E014 chrI:5407480-5407503 2.680 end1_T2 tbx37_T2 0.000 SKIPPED_EXON
WBGene00001491_C24A11.8_frm-4_protein-coding E014 chrI:5407480-5407503 2.112 end1_T2 ceh32_T2 0.000 SKIPPED_EXON
WBGene00001491_C24A11.8_frm-4_protein-coding E014 chrI:5407480-5407503 2.714 end1_T2 cnd1_T2 0.000 SKIPPED_EXON
WBGene00001491_C24A11.8_frm-4_protein-coding E014 chrI:5407480-5407503 1.391 end1_T3 pha4_T3 0.000 SKIPPED_EXON
WBGene00001491_C24A11.8_frm-4_protein-coding E014 chrI:5407480-5407503 1.559 end1_T3 nhr25_T3 0.000 SKIPPED_EXON
WBGene00001491_C24A11.8_frm-4_protein-coding E014 chrI:5407480-5407503 3.225 end1_T3 tbx37_T3 0.000 SKIPPED_EXON
WBGene00001491_C24A11.8_frm-4_protein-coding E014 chrI:5407480-5407503 1.857 end1_T3 ceh32_T3 0.000 SKIPPED_EXON
WBGene00001491_C24A11.8_frm-4_protein-coding E014 chrI:5407480-5407503 3.308 end1_T3 cnd1_T3 0.000 SKIPPED_EXON
WBGene00001491_C24A11.8_frm-4_protein-coding E014 chrI:5407480-5407503 1.154 end1_T4 pha4_T4 0.003 SKIPPED_EXON
WBGene00001491_C24A11.8_frm-4_protein-coding E014 chrI:5407480-5407503 1.835 end1_T4 nhr25_T4 0.000 SKIPPED_EXON
WBGene00001491_C24A11.8_frm-4_protein-coding E014 chrI:5407480-5407503 2.193 end1_T4 tbx37_T4 0.000 SKIPPED_EXON
WBGene00001491_C24A11.8_frm-4_protein-coding E014 chrI:5407480-5407503 1.807 end1_T4 ceh32_T4 0.000 SKIPPED_EXON
WBGene00001491_C24A11.8_frm-4_protein-coding E014 chrI:5407480-5407503 1.978 end1_T4 cnd1_T4 0.000 SKIPPED_EXON
WBGene00001491_C24A11.8_frm-4_protein-coding E014 chrI:5407480-5407503 2.109 hlh1_T1 tbx37_T1 0.000 SKIPPED_EXON
WBGene00001491_C24A11.8_frm-4_protein-coding E014 chrI:5407480-5407503 2.162 hlh1_T1 nhr25_T1 0.019 SKIPPED_EXON
WBGene00001491_C24A11.8_frm-4_protein-coding E014 chrI:5407480-5407503 2.562 hlh1_T1 cnd1_T1 0.001 SKIPPED_EXON
WBGene00001491_C24A11.8_frm-4_protein-coding E014 chrI:5407480-5407503 1.725 hlh1_T2 nhr25_T2 0.019 SKIPPED_EXON
WBGene00001491_C24A11.8_frm-4_protein-coding E014 chrI:5407480-5407503 2.228 hlh1_T2 tbx37_T2 0.000 SKIPPED_EXON
WBGene00001491_C24A11.8_frm-4_protein-coding E014 chrI:5407480-5407503 1.664 hlh1_T2 ceh32_T2 0.006 SKIPPED_EXON
WBGene00001491_C24A11.8_frm-4_protein-coding E014 chrI:5407480-5407503 2.269 hlh1_T2 cnd1_T2 0.000 SKIPPED_EXON
WBGene00001491_C24A11.8_frm-4_protein-coding E014 chrI:5407480-5407503 2.473 hlh1_T3 tbx37_T3 0.000 SKIPPED_EXON
WBGene00001491_C24A11.8_frm-4_protein-coding E014 chrI:5407480-5407503 2.549 hlh1_T3 cnd1_T3 0.000 SKIPPED_EXON
WBGene00001491_C24A11.8_frm-4_protein-coding E014 chrI:5407480-5407503 1.455 hlh1_T4 nhr25_T4 0.001 SKIPPED_EXON
WBGene00001491_C24A11.8_frm-4_protein-coding E014 chrI:5407480-5407503 1.808 hlh1_T4 tbx37_T4 0.000 SKIPPED_EXON
WBGene00001491_C24A11.8_frm-4_protein-coding E014 chrI:5407480-5407503 1.423 hlh1_T4 ceh32_T4 0.010 SKIPPED_EXON
WBGene00001491_C24A11.8_frm-4_protein-coding E014 chrI:5407480-5407503 1.596 hlh1_T4 cnd1_T4 0.000 SKIPPED_EXON
BOUNDING INTRON 1 chrI:5407204-5407479
WBGene00001491_C24A11.8_frm-4_protein-coding J033 chrI:5407204-5407479 2.458 end1_T1 tbx37_T1 0.015 BOUNDING_INTRON_1
WBGene00001491_C24A11.8_frm-4_protein-coding J033 chrI:5407204-5407479 13.025 end1_T1 ceh32_T1 0.028 BOUNDING_INTRON_1
WBGene00001491_C24A11.8_frm-4_protein-coding J033 chrI:5407204-5407479 13.877 end1_T1 cnd1_T1 0.007 BOUNDING_INTRON_1
WBGene00001491_C24A11.8_frm-4_protein-coding J033 chrI:5407204-5407479 2.355 end1_T2 nhr25_T2 0.000 BOUNDING_INTRON_1
WBGene00001491_C24A11.8_frm-4_protein-coding J033 chrI:5407204-5407479 2.370 end1_T2 tbx37_T2 0.000 BOUNDING_INTRON_1
WBGene00001491_C24A11.8_frm-4_protein-coding J033 chrI:5407204-5407479 2.414 end1_T2 pha4_T2 0.001 BOUNDING_INTRON_1
WBGene00001491_C24A11.8_frm-4_protein-coding J033 chrI:5407204-5407479 2.298 end1_T2 ceh32_T2 0.000 BOUNDING_INTRON_1
WBGene00001491_C24A11.8_frm-4_protein-coding J033 chrI:5407204-5407479 2.902 end1_T2 cnd1_T2 0.000 BOUNDING_INTRON_1
WBGene00001491_C24A11.8_frm-4_protein-coding J033 chrI:5407204-5407479 1.202 end1_T3 pha4_T3 0.000 BOUNDING_INTRON_1
WBGene00001491_C24A11.8_frm-4_protein-coding J033 chrI:5407204-5407479 1.609 end1_T3 nhr25_T3 0.000 BOUNDING_INTRON_1
WBGene00001491_C24A11.8_frm-4_protein-coding J033 chrI:5407204-5407479 3.143 end1_T3 tbx37_T3 0.000 BOUNDING_INTRON_1
WBGene00001491_C24A11.8_frm-4_protein-coding J033 chrI:5407204-5407479 2.096 end1_T3 ceh32_T3 0.000 BOUNDING_INTRON_1
WBGene00001491_C24A11.8_frm-4_protein-coding J033 chrI:5407204-5407479 3.093 end1_T3 cnd1_T3 0.000 BOUNDING_INTRON_1
WBGene00001491_C24A11.8_frm-4_protein-coding J033 chrI:5407204-5407479 1.232 end1_T4 pha4_T4 0.001 BOUNDING_INTRON_1
WBGene00001491_C24A11.8_frm-4_protein-coding J033 chrI:5407204-5407479 1.684 end1_T4 nhr25_T4 0.000 BOUNDING_INTRON_1
WBGene00001491_C24A11.8_frm-4_protein-coding J033 chrI:5407204-5407479 2.178 end1_T4 tbx37_T4 0.000 BOUNDING_INTRON_1
WBGene00001491_C24A11.8_frm-4_protein-coding J033 chrI:5407204-5407479 1.468 end1_T4 ceh32_T4 0.000 BOUNDING_INTRON_1
WBGene00001491_C24A11.8_frm-4_protein-coding J033 chrI:5407204-5407479 2.023 end1_T4 cnd1_T4 0.000 BOUNDING_INTRON_1
WBGene00001491_C24A11.8_frm-4_protein-coding J033 chrI:5407204-5407479 1.822 hlh1_T1 nhr25_T1 0.065 BOUNDING_INTRON_1
WBGene00001491_C24A11.8_frm-4_protein-coding J033 chrI:5407204-5407479 2.040 hlh1_T1 tbx37_T1 0.001 BOUNDING_INTRON_1
WBGene00001491_C24A11.8_frm-4_protein-coding J033 chrI:5407204-5407479 13.763 hlh1_T1 cnd1_T1 0.000 BOUNDING_INTRON_1
WBGene00001491_C24A11.8_frm-4_protein-coding J033 chrI:5407204-5407479 2.009 hlh1_T2 nhr25_T2 0.014 BOUNDING_INTRON_1
WBGene00001491_C24A11.8_frm-4_protein-coding J033 chrI:5407204-5407479 2.022 hlh1_T2 tbx37_T2 0.000 BOUNDING_INTRON_1
WBGene00001491_C24A11.8_frm-4_protein-coding J033 chrI:5407204-5407479 2.499 hlh1_T3 tbx37_T3 0.000 BOUNDING_INTRON_1
WBGene00001491_C24A11.8_frm-4_protein-coding J033 chrI:5407204-5407479 2.448 hlh1_T3 cnd1_T3 0.000 BOUNDING_INTRON_1
WBGene00001491_C24A11.8_frm-4_protein-coding J033 chrI:5407204-5407479 1.352 hlh1_T4 nhr25_T4 0.001 BOUNDING_INTRON_1
WBGene00001491_C24A11.8_frm-4_protein-coding J033 chrI:5407204-5407479 1.842 hlh1_T4 tbx37_T4 0.000 BOUNDING_INTRON_1
WBGene00001491_C24A11.8_frm-4_protein-coding J033 chrI:5407204-5407479 1.132 hlh1_T4 ceh32_T4 0.037 BOUNDING_INTRON_1
WBGene00001491_C24A11.8_frm-4_protein-coding J033 chrI:5407204-5407479 1.693 hlh1_T4 cnd1_T4 0.000 BOUNDING_INTRON_1
BOUNDING INTRON 2 chrI:5407504-5407572
WBGene00001491_C24A11.8_frm-4_protein-coding J035 chrI:5407504-5407572 13.406 end1_T0 nhr25_T0 0.003 BOUNDING_INTRON_2
WBGene00001491_C24A11.8_frm-4_protein-coding J035 chrI:5407504-5407572 2.493 end1_T1 nhr25_T1 0.031 BOUNDING_INTRON_2
WBGene00001491_C24A11.8_frm-4_protein-coding J035 chrI:5407504-5407572 2.756 end1_T1 tbx37_T1 0.001 BOUNDING_INTRON_2
WBGene00001491_C24A11.8_frm-4_protein-coding J035 chrI:5407504-5407572 2.395 end1_T1 ceh32_T1 0.016 BOUNDING_INTRON_2
WBGene00001491_C24A11.8_frm-4_protein-coding J035 chrI:5407504-5407572 2.833 end1_T1 cnd1_T1 0.062 BOUNDING_INTRON_2
WBGene00001491_C24A11.8_frm-4_protein-coding J035 chrI:5407504-5407572 2.069 end1_T2 pha4_T2 0.000 BOUNDING_INTRON_2
WBGene00001491_C24A11.8_frm-4_protein-coding J035 chrI:5407504-5407572 2.509 end1_T2 nhr25_T2 0.000 BOUNDING_INTRON_2
WBGene00001491_C24A11.8_frm-4_protein-coding J035 chrI:5407504-5407572 2.729 end1_T2 tbx37_T2 0.000 BOUNDING_INTRON_2
WBGene00001491_C24A11.8_frm-4_protein-coding J035 chrI:5407504-5407572 2.458 end1_T2 ceh32_T2 0.000 BOUNDING_INTRON_2
WBGene00001491_C24A11.8_frm-4_protein-coding J035 chrI:5407504-5407572 3.056 end1_T2 cnd1_T2 0.000 BOUNDING_INTRON_2
WBGene00001491_C24A11.8_frm-4_protein-coding J035 chrI:5407504-5407572 1.230 end1_T3 pha4_T3 0.008 BOUNDING_INTRON_2
WBGene00001491_C24A11.8_frm-4_protein-coding J035 chrI:5407504-5407572 1.505 end1_T3 nhr25_T3 0.000 BOUNDING_INTRON_2
WBGene00001491_C24A11.8_frm-4_protein-coding J035 chrI:5407504-5407572 3.279 end1_T3 tbx37_T3 0.000 BOUNDING_INTRON_2
WBGene00001491_C24A11.8_frm-4_protein-coding J035 chrI:5407504-5407572 1.865 end1_T3 ceh32_T3 0.000 BOUNDING_INTRON_2
WBGene00001491_C24A11.8_frm-4_protein-coding J035 chrI:5407504-5407572 3.439 end1_T3 cnd1_T3 0.000 BOUNDING_INTRON_2
WBGene00001491_C24A11.8_frm-4_protein-coding J035 chrI:5407504-5407572 1.321 end1_T4 pha4_T4 0.001 BOUNDING_INTRON_2
WBGene00001491_C24A11.8_frm-4_protein-coding J035 chrI:5407504-5407572 2.039 end1_T4 nhr25_T4 0.000 BOUNDING_INTRON_2
WBGene00001491_C24A11.8_frm-4_protein-coding J035 chrI:5407504-5407572 2.435 end1_T4 tbx37_T4 0.000 BOUNDING_INTRON_2
WBGene00001491_C24A11.8_frm-4_protein-coding J035 chrI:5407504-5407572 1.870 end1_T4 cnd1_T4 0.000 BOUNDING_INTRON_2
WBGene00001491_C24A11.8_frm-4_protein-coding J035 chrI:5407504-5407572 2.062 end1_T4 ceh32_T4 0.000 BOUNDING_INTRON_2
WBGene00001491_C24A11.8_frm-4_protein-coding J035 chrI:5407504-5407572 2.094 hlh1_T1 tbx37_T1 0.064 BOUNDING_INTRON_2
WBGene00001491_C24A11.8_frm-4_protein-coding J035 chrI:5407504-5407572 1.890 hlh1_T2 nhr25_T2 0.033 BOUNDING_INTRON_2
WBGene00001491_C24A11.8_frm-4_protein-coding J035 chrI:5407504-5407572 2.108 hlh1_T2 tbx37_T2 0.000 BOUNDING_INTRON_2
WBGene00001491_C24A11.8_frm-4_protein-coding J035 chrI:5407504-5407572 2.408 hlh1_T3 tbx37_T3 0.000 BOUNDING_INTRON_2
WBGene00001491_C24A11.8_frm-4_protein-coding J035 chrI:5407504-5407572 2.564 hlh1_T3 cnd1_T3 0.000 BOUNDING_INTRON_2
WBGene00001491_C24A11.8_frm-4_protein-coding J035 chrI:5407504-5407572 1.725 hlh1_T4 nhr25_T4 0.001 BOUNDING_INTRON_2
WBGene00001491_C24A11.8_frm-4_protein-coding J035 chrI:5407504-5407572 2.095 hlh1_T4 tbx37_T4 0.000 BOUNDING_INTRON_2
WBGene00001491_C24A11.8_frm-4_protein-coding J035 chrI:5407504-5407572 1.550 hlh1_T4 cnd1_T4 0.001 BOUNDING_INTRON_2
WBGene00001491_C24A11.8_frm-4_protein-coding J035 chrI:5407504-5407572 1.744 hlh1_T4 ceh32_T4 0.012 BOUNDING_INTRON_2
SPANNING INTRON chrI:5407204-5407572
WBGene00001491_C24A11.8_frm-4_protein-coding J034 chrI:5407204-5407572 1.259 ceh32_T3 end1_T3 0.000 SPANNING_INTRON
 
>I:5557960-5557971.+
SKIPPED EXON chrI:5557960-5557971
BOUNDING INTRON 1 chrI:5557783-5557959
BOUNDING INTRON 2 chrI:5557972-5559328
SPANNING INTRON chrI:5557783-5558452
 
>I:5558453-5558479.+
SKIPPED EXON chrI:5558453-5558479
BOUNDING INTRON 1 chrI:5557783-5558452
BOUNDING INTRON 2 chrI:5558480-5559328
SPANNING INTRON chrI:5557783-5559328
 
>I:5569545-5569568.-
SKIPPED EXON chrI:5569545-5569568
WBGene00019713_M01E11.4_pqn-52_protein-coding E010 chrI:5569545-5569568 1.112 ceh32_T4 end1_T4 0.006 SKIPPED_EXON
WBGene00019713_M01E11.4_pqn-52_protein-coding E010 chrI:5569545-5569568 1.115 cnd1_T4 end1_T4 0.070 SKIPPED_EXON
WBGene00019713_M01E11.4_pqn-52_protein-coding E010 chrI:5569545-5569568 12.854 hlh1_T1 pha4_T1 0.068 SKIPPED_EXON
WBGene00019713_M01E11.4_pqn-52_protein-coding E010 chrI:5569545-5569568 2.236 hlh1_T1 end1_T1 0.002 SKIPPED_EXON
WBGene00019713_M01E11.4_pqn-52_protein-coding E010 chrI:5569545-5569568 12.140 hlh1_T2 ceh32_T2 0.028 SKIPPED_EXON
WBGene00019713_M01E11.4_pqn-52_protein-coding E010 chrI:5569545-5569568 1.389 hlh1_T4 end1_T4 0.000 SKIPPED_EXON
WBGene00019713_M01E11.4_pqn-52_protein-coding E010 chrI:5569545-5569568 1.320 tbx37_T4 end1_T4 0.000 SKIPPED_EXON
BOUNDING INTRON 1 chrI:5569200-5569544
WBGene00019713_M01E11.4_pqn-52_protein-coding J021 chrI:5569200-5569544 1.976 hlh1_T1 end1_T1 0.012 BOUNDING_INTRON_1
WBGene00019713_M01E11.4_pqn-52_protein-coding J021 chrI:5569200-5569544 11.856 hlh1_T2 ceh32_T2 0.087 BOUNDING_INTRON_1
WBGene00019713_M01E11.4_pqn-52_protein-coding J021 chrI:5569200-5569544 1.322 hlh1_T4 end1_T4 0.002 BOUNDING_INTRON_1
WBGene00019713_M01E11.4_pqn-52_protein-coding J021 chrI:5569200-5569544 1.300 tbx37_T4 end1_T4 0.000 BOUNDING_INTRON_1
BOUNDING INTRON 2 chrI:5569569-5569704
WBGene00019713_M01E11.4_pqn-52_protein-coding J023 chrI:5569569-5569704 1.125 ceh32_T4 end1_T4 0.000 BOUNDING_INTRON_2
WBGene00019713_M01E11.4_pqn-52_protein-coding J023 chrI:5569569-5569704 1.199 cnd1_T4 end1_T4 0.011 BOUNDING_INTRON_2
WBGene00019713_M01E11.4_pqn-52_protein-coding J023 chrI:5569569-5569704 1.968 hlh1_T1 end1_T1 0.009 BOUNDING_INTRON_2
WBGene00019713_M01E11.4_pqn-52_protein-coding J023 chrI:5569569-5569704 11.927 hlh1_T2 ceh32_T2 0.066 BOUNDING_INTRON_2
WBGene00019713_M01E11.4_pqn-52_protein-coding J023 chrI:5569569-5569704 1.384 hlh1_T4 end1_T4 0.000 BOUNDING_INTRON_2
WBGene00019713_M01E11.4_pqn-52_protein-coding J023 chrI:5569569-5569704 1.242 tbx37_T4 end1_T4 0.000 BOUNDING_INTRON_2
SPANNING INTRON chrI:5569200-5569704
WBGene00019713_M01E11.4_pqn-52_protein-coding J022 chrI:5569200-5569704 1.664 end1_T4 tbx37_T4 0.000 SPANNING_INTRON
WBGene00019713_M01E11.4_pqn-52_protein-coding J022 chrI:5569200-5569704 2.501 end1_T4 hlh1_T4 0.000 SPANNING_INTRON
WBGene00019713_M01E11.4_pqn-52_protein-coding J022 chrI:5569200-5569704 2.128 end1_T4 ceh32_T4 0.000 SPANNING_INTRON
WBGene00019713_M01E11.4_pqn-52_protein-coding J022 chrI:5569200-5569704 1.852 tbx37_T1 hlh1_T1 0.085 SPANNING_INTRON
 
>I:5671841-5671948.-
SKIPPED EXON chrI:5671841-5671948
WBGene00018897_F55F8.9_F55F8.9_protein-coding E004 chrI:5671841-5671948 2.566 end1_T1 cnd1_T1 0.075 SKIPPED_EXON
WBGene00018897_F55F8.9_F55F8.9_protein-coding E004 chrI:5671841-5671948 2.008 end1_T2 hlh1_T2 0.000 SKIPPED_EXON
WBGene00018897_F55F8.9_F55F8.9_protein-coding E004 chrI:5671841-5671948 2.013 end1_T2 tbx37_T2 0.000 SKIPPED_EXON
WBGene00018897_F55F8.9_F55F8.9_protein-coding E004 chrI:5671841-5671948 2.021 end1_T2 nhr25_T2 0.000 SKIPPED_EXON
WBGene00018897_F55F8.9_F55F8.9_protein-coding E004 chrI:5671841-5671948 2.274 end1_T2 pha4_T2 0.000 SKIPPED_EXON
WBGene00018897_F55F8.9_F55F8.9_protein-coding E004 chrI:5671841-5671948 1.898 end1_T2 ceh32_T2 0.000 SKIPPED_EXON
WBGene00018897_F55F8.9_F55F8.9_protein-coding E004 chrI:5671841-5671948 2.197 end1_T2 cnd1_T2 0.000 SKIPPED_EXON
WBGene00018897_F55F8.9_F55F8.9_protein-coding E004 chrI:5671841-5671948 1.749 end1_T3 hlh1_T3 0.000 SKIPPED_EXON
WBGene00018897_F55F8.9_F55F8.9_protein-coding E004 chrI:5671841-5671948 2.349 end1_T3 pha4_T3 0.000 SKIPPED_EXON
WBGene00018897_F55F8.9_F55F8.9_protein-coding E004 chrI:5671841-5671948 2.370 end1_T3 tbx37_T3 0.000 SKIPPED_EXON
WBGene00018897_F55F8.9_F55F8.9_protein-coding E004 chrI:5671841-5671948 2.675 end1_T3 nhr25_T3 0.000 SKIPPED_EXON
WBGene00018897_F55F8.9_F55F8.9_protein-coding E004 chrI:5671841-5671948 2.147 end1_T3 cnd1_T3 0.000 SKIPPED_EXON
WBGene00018897_F55F8.9_F55F8.9_protein-coding E004 chrI:5671841-5671948 2.354 end1_T3 ceh32_T3 0.000 SKIPPED_EXON
WBGene00018897_F55F8.9_F55F8.9_protein-coding E004 chrI:5671841-5671948 2.127 end1_T4 nhr25_T4 0.000 SKIPPED_EXON
WBGene00018897_F55F8.9_F55F8.9_protein-coding E004 chrI:5671841-5671948 2.251 end1_T4 pha4_T4 0.000 SKIPPED_EXON
WBGene00018897_F55F8.9_F55F8.9_protein-coding E004 chrI:5671841-5671948 2.368 end1_T4 tbx37_T4 0.000 SKIPPED_EXON
WBGene00018897_F55F8.9_F55F8.9_protein-coding E004 chrI:5671841-5671948 3.761 end1_T4 hlh1_T4 0.000 SKIPPED_EXON
WBGene00018897_F55F8.9_F55F8.9_protein-coding E004 chrI:5671841-5671948 13.156 end1_T4 ceh32_T4 0.000 SKIPPED_EXON
WBGene00018897_F55F8.9_F55F8.9_protein-coding E004 chrI:5671841-5671948 2.819 end1_T4 cnd1_T4 0.000 SKIPPED_EXON
BOUNDING INTRON 1 chrI:5671251-5671840
WBGene00018897_F55F8.9_F55F8.9_protein-coding J011 chrI:5671251-5671840 2.151 end1_T1 nhr25_T1 0.093 BOUNDING_INTRON_1
WBGene00018897_F55F8.9_F55F8.9_protein-coding J011 chrI:5671251-5671840 13.908 end1_T2 nhr25_T2 0.000 BOUNDING_INTRON_1
WBGene00018897_F55F8.9_F55F8.9_protein-coding J011 chrI:5671251-5671840 14.065 end1_T2 pha4_T2 0.000 BOUNDING_INTRON_1
WBGene00018897_F55F8.9_F55F8.9_protein-coding J011 chrI:5671251-5671840 2.176 end1_T2 hlh1_T2 0.000 BOUNDING_INTRON_1
WBGene00018897_F55F8.9_F55F8.9_protein-coding J011 chrI:5671251-5671840 3.107 end1_T2 tbx37_T2 0.000 BOUNDING_INTRON_1
WBGene00018897_F55F8.9_F55F8.9_protein-coding J011 chrI:5671251-5671840 12.882 end1_T2 ceh32_T2 0.002 BOUNDING_INTRON_1
WBGene00018897_F55F8.9_F55F8.9_protein-coding J011 chrI:5671251-5671840 2.155 end1_T2 cnd1_T2 0.000 BOUNDING_INTRON_1
WBGene00018897_F55F8.9_F55F8.9_protein-coding J011 chrI:5671251-5671840 13.238 end1_T3 nhr25_T3 0.000 BOUNDING_INTRON_1
WBGene00018897_F55F8.9_F55F8.9_protein-coding J011 chrI:5671251-5671840 13.928 end1_T3 tbx37_T3 0.000 BOUNDING_INTRON_1
WBGene00018897_F55F8.9_F55F8.9_protein-coding J011 chrI:5671251-5671840 1.989 end1_T3 pha4_T3 0.000 BOUNDING_INTRON_1
WBGene00018897_F55F8.9_F55F8.9_protein-coding J011 chrI:5671251-5671840 2.565 end1_T3 hlh1_T3 0.000 BOUNDING_INTRON_1
WBGene00018897_F55F8.9_F55F8.9_protein-coding J011 chrI:5671251-5671840 13.122 end1_T3 ceh32_T3 0.000 BOUNDING_INTRON_1
WBGene00018897_F55F8.9_F55F8.9_protein-coding J011 chrI:5671251-5671840 2.996 end1_T3 cnd1_T3 0.000 BOUNDING_INTRON_1
WBGene00018897_F55F8.9_F55F8.9_protein-coding J011 chrI:5671251-5671840 2.068 end1_T4 nhr25_T4 0.000 BOUNDING_INTRON_1
WBGene00018897_F55F8.9_F55F8.9_protein-coding J011 chrI:5671251-5671840 2.077 end1_T4 pha4_T4 0.000 BOUNDING_INTRON_1
WBGene00018897_F55F8.9_F55F8.9_protein-coding J011 chrI:5671251-5671840 2.481 end1_T4 tbx37_T4 0.000 BOUNDING_INTRON_1
WBGene00018897_F55F8.9_F55F8.9_protein-coding J011 chrI:5671251-5671840 3.082 end1_T4 hlh1_T4 0.000 BOUNDING_INTRON_1
WBGene00018897_F55F8.9_F55F8.9_protein-coding J011 chrI:5671251-5671840 12.481 end1_T4 ceh32_T4 0.001 BOUNDING_INTRON_1
WBGene00018897_F55F8.9_F55F8.9_protein-coding J011 chrI:5671251-5671840 13.399 end1_T4 cnd1_T4 0.000 BOUNDING_INTRON_1
BOUNDING INTRON 2 chrI:5671949-5672052
WBGene00018897_F55F8.9_F55F8.9_protein-coding J013 chrI:5671949-5672052 1.539 end1_T2 pha4_T2 0.001 BOUNDING_INTRON_2
WBGene00018897_F55F8.9_F55F8.9_protein-coding J013 chrI:5671949-5672052 1.585 end1_T2 nhr25_T2 0.000 BOUNDING_INTRON_2
WBGene00018897_F55F8.9_F55F8.9_protein-coding J013 chrI:5671949-5672052 1.663 end1_T2 tbx37_T2 0.000 BOUNDING_INTRON_2
WBGene00018897_F55F8.9_F55F8.9_protein-coding J013 chrI:5671949-5672052 1.930 end1_T2 hlh1_T2 0.000 BOUNDING_INTRON_2
WBGene00018897_F55F8.9_F55F8.9_protein-coding J013 chrI:5671949-5672052 1.670 end1_T2 ceh32_T2 0.011 BOUNDING_INTRON_2
WBGene00018897_F55F8.9_F55F8.9_protein-coding J013 chrI:5671949-5672052 2.127 end1_T2 cnd1_T2 0.000 BOUNDING_INTRON_2
WBGene00018897_F55F8.9_F55F8.9_protein-coding J013 chrI:5671949-5672052 1.100 end1_T3 hlh1_T3 0.005 BOUNDING_INTRON_2
WBGene00018897_F55F8.9_F55F8.9_protein-coding J013 chrI:5671949-5672052 1.560 end1_T3 tbx37_T3 0.000 BOUNDING_INTRON_2
WBGene00018897_F55F8.9_F55F8.9_protein-coding J013 chrI:5671949-5672052 2.335 end1_T3 pha4_T3 0.001 BOUNDING_INTRON_2
WBGene00018897_F55F8.9_F55F8.9_protein-coding J013 chrI:5671949-5672052 2.370 end1_T3 nhr25_T3 0.000 BOUNDING_INTRON_2
WBGene00018897_F55F8.9_F55F8.9_protein-coding J013 chrI:5671949-5672052 1.682 end1_T3 cnd1_T3 0.000 BOUNDING_INTRON_2
WBGene00018897_F55F8.9_F55F8.9_protein-coding J013 chrI:5671949-5672052 2.050 end1_T3 ceh32_T3 0.002 BOUNDING_INTRON_2
WBGene00018897_F55F8.9_F55F8.9_protein-coding J013 chrI:5671949-5672052 13.564 end1_T4 pha4_T4 0.000 BOUNDING_INTRON_2
WBGene00018897_F55F8.9_F55F8.9_protein-coding J013 chrI:5671949-5672052 14.342 end1_T4 hlh1_T4 0.000 BOUNDING_INTRON_2
WBGene00018897_F55F8.9_F55F8.9_protein-coding J013 chrI:5671949-5672052 2.459 end1_T4 nhr25_T4 0.000 BOUNDING_INTRON_2
WBGene00018897_F55F8.9_F55F8.9_protein-coding J013 chrI:5671949-5672052 2.581 end1_T4 tbx37_T4 0.000 BOUNDING_INTRON_2
WBGene00018897_F55F8.9_F55F8.9_protein-coding J013 chrI:5671949-5672052 12.586 end1_T4 ceh32_T4 0.000 BOUNDING_INTRON_2
WBGene00018897_F55F8.9_F55F8.9_protein-coding J013 chrI:5671949-5672052 13.500 end1_T4 cnd1_T4 0.000 BOUNDING_INTRON_2
SPANNING INTRON chrI:5671251-5672052
 
>I:591266-591304.-
SKIPPED EXON chrI:591266-591304
BOUNDING INTRON 1 chrI:590347-591265
BOUNDING INTRON 2 chrI:591305-591534
SPANNING INTRON chrI:590347-591534
 
>I:6318362-6318405.+
SKIPPED EXON chrI:6318362-6318405
BOUNDING INTRON 1 chrI:6318275-6318361
WBGene00017816_F26B1.2_F26B1.2_protein-coding J018 chrI:6318275-6318361 1.028 ceh32_T1 nhr25_T1 0.000 BOUNDING_INTRON_1
WBGene00017816_F26B1.2_F26B1.2_protein-coding E006 chrI:6318275-6318361 1.183 ceh32_T2 pha4_T2 0.025 BOUNDING_INTRON_1
WBGene00017816_F26B1.2_F26B1.2_protein-coding E006 chrI:6318275-6318361 1.621 ceh32_T2 nhr25_T2 0.001 BOUNDING_INTRON_1
WBGene00017816_F26B1.2_F26B1.2_protein-coding J018 chrI:6318275-6318361 1.187 ceh32_T2 nhr25_T2 0.000 BOUNDING_INTRON_1
WBGene00017816_F26B1.2_F26B1.2_protein-coding E006 chrI:6318275-6318361 1.057 ceh32_T3 hlh1_T3 0.094 BOUNDING_INTRON_1
WBGene00017816_F26B1.2_F26B1.2_protein-coding E006 chrI:6318275-6318361 1.071 ceh32_T4 hlh1_T4 0.010 BOUNDING_INTRON_1
WBGene00017816_F26B1.2_F26B1.2_protein-coding J018 chrI:6318275-6318361 1.085 ceh32_T4 nhr25_T4 0.000 BOUNDING_INTRON_1
WBGene00017816_F26B1.2_F26B1.2_protein-coding J018 chrI:6318275-6318361 1.036 cnd1_T2 nhr25_T2 0.000 BOUNDING_INTRON_1
WBGene00017816_F26B1.2_F26B1.2_protein-coding E006 chrI:6318275-6318361 1.263 hlh1_T2 nhr25_T2 0.045 BOUNDING_INTRON_1
BOUNDING INTRON 2 chrI:6318406-6318591
SPANNING INTRON chrI:6318275-6318591
 
>I:6519058-6519234.-
SKIPPED EXON chrI:6519058-6519234
BOUNDING INTRON 1 chrI:6518633-6519057
BOUNDING INTRON 2 chrI:6519235-6519990
SPANNING INTRON chrI:6518633-6519990
 
>I:6754417-6754664.-
SKIPPED EXON chrI:6754417-6754664
BOUNDING INTRON 1 chrI:6753803-6754416
BOUNDING INTRON 2 chrI:6754665-6755164
WBGene00020936_W02D3.11_hrpf-1_protein-coding J012 chrI:6754665-6755164 1.398 end1_T1 ceh32_T1 0.000 BOUNDING_INTRON_2
WBGene00020936_W02D3.11_hrpf-1_protein-coding J012 chrI:6754665-6755164 1.255 end1_T2 ceh32_T2 0.000 BOUNDING_INTRON_2
WBGene00020936_W02D3.11_hrpf-1_protein-coding J012 chrI:6754665-6755164 1.298 hlh1_T1 ceh32_T1 0.000 BOUNDING_INTRON_2
WBGene00020936_W02D3.11_hrpf-1_protein-coding J012 chrI:6754665-6755164 1.259 hlh1_T2 ceh32_T2 0.000 BOUNDING_INTRON_2
WBGene00020936_W02D3.11_hrpf-1_protein-coding J012 chrI:6754665-6755164 1.246 nhr25_T1 ceh32_T1 0.000 BOUNDING_INTRON_2
WBGene00020936_W02D3.11_hrpf-1_protein-coding J012 chrI:6754665-6755164 1.139 nhr25_T2 ceh32_T2 0.000 BOUNDING_INTRON_2
WBGene00020936_W02D3.11_hrpf-1_protein-coding J012 chrI:6754665-6755164 1.404 pha4_T1 ceh32_T1 0.000 BOUNDING_INTRON_2
WBGene00020936_W02D3.11_hrpf-1_protein-coding J012 chrI:6754665-6755164 1.378 pha4_T2 ceh32_T2 0.000 BOUNDING_INTRON_2
SPANNING INTRON chrI:6753803-6755164
WBGene00020936_W02D3.11_hrpf-1_protein-coding J011 chrI:6753803-6755164 1.015 end1_T3 ceh32_T3 0.059 SPANNING_INTRON
WBGene00020936_W02D3.11_hrpf-1_protein-coding J011 chrI:6753803-6755164 1.158 end1_T4 hlh1_T4 0.000 SPANNING_INTRON
WBGene00020936_W02D3.11_hrpf-1_protein-coding J011 chrI:6753803-6755164 1.223 end1_T4 ceh32_T4 0.002 SPANNING_INTRON
 
>I:6765007-6765554.-
SKIPPED EXON chrI:6765007-6765554
WBGene00006819_F08B6.4_unc-87_protein-coding E007 chrI:6765007-6765554 2.042 ceh32_T2 hlh1_T2 0.022 SKIPPED_EXON
WBGene00006819_F08B6.4_unc-87_protein-coding E007 chrI:6765007-6765554 1.853 ceh32_T3 hlh1_T3 0.000 SKIPPED_EXON
WBGene00006819_F08B6.4_unc-87_protein-coding E007 chrI:6765007-6765554 1.713 ceh32_T4 hlh1_T4 0.072 SKIPPED_EXON
WBGene00006819_F08B6.4_unc-87_protein-coding E007 chrI:6765007-6765554 1.626 end1_T3 hlh1_T3 0.015 SKIPPED_EXON
WBGene00006819_F08B6.4_unc-87_protein-coding E007 chrI:6765007-6765554 1.551 end1_T4 hlh1_T4 0.066 SKIPPED_EXON
WBGene00006819_F08B6.4_unc-87_protein-coding E007 chrI:6765007-6765554 1.417 nhr25_T2 hlh1_T2 0.050 SKIPPED_EXON
WBGene00006819_F08B6.4_unc-87_protein-coding E007 chrI:6765007-6765554 1.731 pha4_T1 hlh1_T1 0.078 SKIPPED_EXON
WBGene00006819_F08B6.4_unc-87_protein-coding E007 chrI:6765007-6765554 2.575 pha4_T2 hlh1_T2 0.028 SKIPPED_EXON
WBGene00006819_F08B6.4_unc-87_protein-coding E007 chrI:6765007-6765554 1.662 pha4_T3 cnd1_T3 0.000 SKIPPED_EXON
WBGene00006819_F08B6.4_unc-87_protein-coding E007 chrI:6765007-6765554 1.839 pha4_T3 nhr25_T3 0.000 SKIPPED_EXON
WBGene00006819_F08B6.4_unc-87_protein-coding E007 chrI:6765007-6765554 2.650 pha4_T3 hlh1_T3 0.000 SKIPPED_EXON
WBGene00006819_F08B6.4_unc-87_protein-coding E007 chrI:6765007-6765554 1.454 pha4_T4 ceh32_T4 0.014 SKIPPED_EXON
WBGene00006819_F08B6.4_unc-87_protein-coding E007 chrI:6765007-6765554 1.591 pha4_T4 end1_T4 0.000 SKIPPED_EXON
WBGene00006819_F08B6.4_unc-87_protein-coding E007 chrI:6765007-6765554 2.066 pha4_T4 cnd1_T4 0.000 SKIPPED_EXON
WBGene00006819_F08B6.4_unc-87_protein-coding E007 chrI:6765007-6765554 2.441 pha4_T4 nhr25_T4 0.000 SKIPPED_EXON
WBGene00006819_F08B6.4_unc-87_protein-coding E007 chrI:6765007-6765554 3.154 pha4_T4 hlh1_T4 0.000 SKIPPED_EXON
WBGene00006819_F08B6.4_unc-87_protein-coding E007 chrI:6765007-6765554 1.963 tbx37_T3 hlh1_T3 0.000 SKIPPED_EXON
WBGene00006819_F08B6.4_unc-87_protein-coding E007 chrI:6765007-6765554 1.096 tbx37_T4 nhr25_T4 0.000 SKIPPED_EXON
WBGene00006819_F08B6.4_unc-87_protein-coding E007 chrI:6765007-6765554 1.788 tbx37_T4 hlh1_T4 0.002 SKIPPED_EXON
BOUNDING INTRON 1 chrI:6764800-6765006
WBGene00006819_F08B6.4_unc-87_protein-coding J016 chrI:6764800-6765006 12.411 pha4_T4 ceh32_T4 0.005 BOUNDING_INTRON_1
WBGene00006819_F08B6.4_unc-87_protein-coding J016 chrI:6764800-6765006 1.616 pha4_T4 end1_T4 0.013 BOUNDING_INTRON_1
WBGene00006819_F08B6.4_unc-87_protein-coding J016 chrI:6764800-6765006 1.744 pha4_T4 cnd1_T4 0.001 BOUNDING_INTRON_1
WBGene00006819_F08B6.4_unc-87_protein-coding J016 chrI:6764800-6765006 2.101 pha4_T4 nhr25_T4 0.000 BOUNDING_INTRON_1
WBGene00006819_F08B6.4_unc-87_protein-coding J016 chrI:6764800-6765006 3.350 pha4_T4 hlh1_T4 0.000 BOUNDING_INTRON_1
WBGene00006819_F08B6.4_unc-87_protein-coding J016 chrI:6764800-6765006 2.936 tbx37_T3 hlh1_T3 0.000 BOUNDING_INTRON_1
WBGene00006819_F08B6.4_unc-87_protein-coding J016 chrI:6764800-6765006 2.635 tbx37_T4 hlh1_T4 0.000 BOUNDING_INTRON_1
BOUNDING INTRON 2 chrI:6765555-6767759
SPANNING INTRON chrI:6764800-6767759
WBGene00006819_F08B6.4_unc-87_protein-coding J017 chrI:6764800-6767759 1.232 ceh32_T2 hlh1_T2 0.046 SPANNING_INTRON
WBGene00006819_F08B6.4_unc-87_protein-coding J017 chrI:6764800-6767759 1.269 ceh32_T2 end1_T2 0.086 SPANNING_INTRON
WBGene00006819_F08B6.4_unc-87_protein-coding J017 chrI:6764800-6767759 1.405 ceh32_T2 nhr25_T2 0.058 SPANNING_INTRON
WBGene00006819_F08B6.4_unc-87_protein-coding J017 chrI:6764800-6767759 2.867 ceh32_T3 pha4_T3 0.000 SPANNING_INTRON
WBGene00006819_F08B6.4_unc-87_protein-coding J017 chrI:6764800-6767759 1.777 ceh32_T4 pha4_T4 0.001 SPANNING_INTRON
WBGene00006819_F08B6.4_unc-87_protein-coding J017 chrI:6764800-6767759 1.676 cnd1_T4 pha4_T4 0.036 SPANNING_INTRON
WBGene00006819_F08B6.4_unc-87_protein-coding J017 chrI:6764800-6767759 2.197 hlh1_T3 pha4_T3 0.000 SPANNING_INTRON
WBGene00006819_F08B6.4_unc-87_protein-coding J017 chrI:6764800-6767759 1.469 hlh1_T4 pha4_T4 0.006 SPANNING_INTRON
WBGene00006819_F08B6.4_unc-87_protein-coding J017 chrI:6764800-6767759 2.296 nhr25_T3 pha4_T3 0.000 SPANNING_INTRON
WBGene00006819_F08B6.4_unc-87_protein-coding J017 chrI:6764800-6767759 1.267 nhr25_T4 pha4_T4 0.012 SPANNING_INTRON
 
>I:7228351-7228548.+
SKIPPED EXON chrI:7228351-7228548
WBGene00007257_C01H6.8_C01H6.8_protein-coding E004 chrI:7228351-7228548 1.111 pha4_T2 nhr25_T2 0.000 SKIPPED_EXON
BOUNDING INTRON 1 chrI:7228067-7228350
WBGene00007257_C01H6.8_C01H6.8_protein-coding J008 chrI:7228067-7228350 1.448 ceh32_T2 nhr25_T2 0.007 BOUNDING_INTRON_1
WBGene00007257_C01H6.8_C01H6.8_protein-coding J008 chrI:7228067-7228350 1.143 ceh32_T3 nhr25_T3 0.003 BOUNDING_INTRON_1
WBGene00007257_C01H6.8_C01H6.8_protein-coding J008 chrI:7228067-7228350 1.304 pha4_T2 nhr25_T2 0.086 BOUNDING_INTRON_1
BOUNDING INTRON 2 chrI:7228549-7228828
WBGene00007257_C01H6.8_C01H6.8_protein-coding J010 chrI:7228549-7228828 12.145 nhr25_T2 ceh32_T2 0.032 BOUNDING_INTRON_2
SPANNING INTRON chrI:7228067-7228828
 
>I:7442929-7443945.+
SKIPPED EXON chrI:7442929-7443945
BOUNDING INTRON 1 chrI:7435227-7442928
BOUNDING INTRON 2 chrI:7443946-7444031
SPANNING INTRON chrI:7435227-7444031
 
>I:7445012-7445020.+
SKIPPED EXON chrI:7445012-7445020
BOUNDING INTRON 1 chrI:7444152-7445011
BOUNDING INTRON 2 chrI:7445021-7445376
SPANNING INTRON chrI:7444152-7445376
WBGene00006752_ZK524.2_unc-13_protein-coding J052 chrI:7444152-7445376 1.730 hlh1_T4 end1_T4 0.027 SPANNING_INTRON
 
>I:7774398-7774595.+
SKIPPED EXON chrI:7774398-7774595
BOUNDING INTRON 1 chrI:7774271-7774397
BOUNDING INTRON 2 chrI:7774596-7774642
SPANNING INTRON chrI:7774271-7774642
 
>I:8092392-8092415.+
SKIPPED EXON chrI:8092392-8092415
WBGene00004378_F18C12.2_rme-8_protein-coding E019 chrI:8092392-8092415 13.039 end1_T2 nhr25_T2 0.008 SKIPPED_EXON
WBGene00004378_F18C12.2_rme-8_protein-coding E019 chrI:8092392-8092415 1.713 end1_T2 tbx37_T2 0.005 SKIPPED_EXON
WBGene00004378_F18C12.2_rme-8_protein-coding E019 chrI:8092392-8092415 2.085 end1_T2 pha4_T2 0.028 SKIPPED_EXON
WBGene00004378_F18C12.2_rme-8_protein-coding E019 chrI:8092392-8092415 2.168 end1_T2 hlh1_T2 0.033 SKIPPED_EXON
WBGene00004378_F18C12.2_rme-8_protein-coding E019 chrI:8092392-8092415 1.475 end1_T3 tbx37_T3 0.001 SKIPPED_EXON
WBGene00004378_F18C12.2_rme-8_protein-coding E019 chrI:8092392-8092415 13.454 end1_T3 nhr25_T3 0.000 SKIPPED_EXON
WBGene00004378_F18C12.2_rme-8_protein-coding E019 chrI:8092392-8092415 1.756 end1_T3 hlh1_T3 0.004 SKIPPED_EXON
WBGene00004378_F18C12.2_rme-8_protein-coding E019 chrI:8092392-8092415 1.292 end1_T3 ceh32_T3 0.063 SKIPPED_EXON
WBGene00004378_F18C12.2_rme-8_protein-coding E019 chrI:8092392-8092415 1.347 end1_T4 pha4_T4 0.006 SKIPPED_EXON
WBGene00004378_F18C12.2_rme-8_protein-coding E019 chrI:8092392-8092415 1.600 end1_T4 hlh1_T4 0.001 SKIPPED_EXON
WBGene00004378_F18C12.2_rme-8_protein-coding E019 chrI:8092392-8092415 2.011 end1_T4 nhr25_T4 0.000 SKIPPED_EXON
BOUNDING INTRON 1 chrI:8092282-8092391
WBGene00004378_F18C12.2_rme-8_protein-coding J041 chrI:8092282-8092391 13.191 end1_T3 nhr25_T3 0.002 BOUNDING_INTRON_1
WBGene00004378_F18C12.2_rme-8_protein-coding J041 chrI:8092282-8092391 1.713 end1_T3 tbx37_T3 0.002 BOUNDING_INTRON_1
WBGene00004378_F18C12.2_rme-8_protein-coding J041 chrI:8092282-8092391 1.786 end1_T3 hlh1_T3 0.009 BOUNDING_INTRON_1
WBGene00004378_F18C12.2_rme-8_protein-coding J041 chrI:8092282-8092391 1.617 end1_T4 hlh1_T4 0.006 BOUNDING_INTRON_1
WBGene00004378_F18C12.2_rme-8_protein-coding J041 chrI:8092282-8092391 1.739 end1_T4 nhr25_T4 0.011 BOUNDING_INTRON_1
WBGene00004378_F18C12.2_rme-8_protein-coding J041 chrI:8092282-8092391 12.173 end1_T4 ceh32_T4 0.086 BOUNDING_INTRON_1
BOUNDING INTRON 2 chrI:8092416-8093336
WBGene00004378_F18C12.2_rme-8_protein-coding J043 chrI:8092416-8093336 12.963 end1_T2 nhr25_T2 0.013 BOUNDING_INTRON_2
WBGene00004378_F18C12.2_rme-8_protein-coding J043 chrI:8092416-8093336 1.635 end1_T2 tbx37_T2 0.008 BOUNDING_INTRON_2
WBGene00004378_F18C12.2_rme-8_protein-coding J043 chrI:8092416-8093336 2.008 end1_T2 pha4_T2 0.048 BOUNDING_INTRON_2
WBGene00004378_F18C12.2_rme-8_protein-coding J043 chrI:8092416-8093336 1.058 end1_T3 pha4_T3 0.087 BOUNDING_INTRON_2
WBGene00004378_F18C12.2_rme-8_protein-coding J043 chrI:8092416-8093336 13.337 end1_T3 nhr25_T3 0.000 BOUNDING_INTRON_2
WBGene00004378_F18C12.2_rme-8_protein-coding J043 chrI:8092416-8093336 1.859 end1_T3 tbx37_T3 0.000 BOUNDING_INTRON_2
WBGene00004378_F18C12.2_rme-8_protein-coding J043 chrI:8092416-8093336 1.939 end1_T3 hlh1_T3 0.001 BOUNDING_INTRON_2
WBGene00004378_F18C12.2_rme-8_protein-coding J043 chrI:8092416-8093336 1.179 end1_T3 ceh32_T3 0.092 BOUNDING_INTRON_2
WBGene00004378_F18C12.2_rme-8_protein-coding J043 chrI:8092416-8093336 1.342 end1_T4 pha4_T4 0.016 BOUNDING_INTRON_2
WBGene00004378_F18C12.2_rme-8_protein-coding J043 chrI:8092416-8093336 1.607 end1_T4 hlh1_T4 0.001 BOUNDING_INTRON_2
WBGene00004378_F18C12.2_rme-8_protein-coding J043 chrI:8092416-8093336 1.875 end1_T4 nhr25_T4 0.001 BOUNDING_INTRON_2
SPANNING INTRON chrI:8092282-8093336
 
>I:8115784-8115867.-
SKIPPED EXON chrI:8115784-8115867
WBGene00002999_C09H6.2_lin-10_protein-coding E011 chrI:8115784-8115867 1.052 ceh32_T1 nhr25_T1 0.000 SKIPPED_EXON
WBGene00002999_C09H6.2_lin-10_protein-coding E011 chrI:8115784-8115867 1.106 ceh32_T2 nhr25_T2 0.000 SKIPPED_EXON
WBGene00002999_C09H6.2_lin-10_protein-coding E011 chrI:8115784-8115867 1.049 ceh32_T3 nhr25_T3 0.000 SKIPPED_EXON
WBGene00002999_C09H6.2_lin-10_protein-coding E011 chrI:8115784-8115867 1.219 cnd1_T1 nhr25_T1 0.000 SKIPPED_EXON
WBGene00002999_C09H6.2_lin-10_protein-coding E011 chrI:8115784-8115867 1.434 cnd1_T2 nhr25_T2 0.000 SKIPPED_EXON
WBGene00002999_C09H6.2_lin-10_protein-coding E011 chrI:8115784-8115867 1.056 cnd1_T3 pha4_T3 0.000 SKIPPED_EXON
WBGene00002999_C09H6.2_lin-10_protein-coding E011 chrI:8115784-8115867 1.574 cnd1_T3 nhr25_T3 0.000 SKIPPED_EXON
WBGene00002999_C09H6.2_lin-10_protein-coding E011 chrI:8115784-8115867 1.009 cnd1_T4 nhr25_T4 0.000 SKIPPED_EXON
WBGene00002999_C09H6.2_lin-10_protein-coding E011 chrI:8115784-8115867 1.018 cnd1_T4 pha4_T4 0.000 SKIPPED_EXON
WBGene00002999_C09H6.2_lin-10_protein-coding E011 chrI:8115784-8115867 1.018 end1_T2 nhr25_T2 0.000 SKIPPED_EXON
WBGene00002999_C09H6.2_lin-10_protein-coding E011 chrI:8115784-8115867 1.321 hlh1_T0 nhr25_T0 0.000 SKIPPED_EXON
WBGene00002999_C09H6.2_lin-10_protein-coding E011 chrI:8115784-8115867 1.522 hlh1_T1 nhr25_T1 0.000 SKIPPED_EXON
WBGene00002999_C09H6.2_lin-10_protein-coding E011 chrI:8115784-8115867 1.651 hlh1_T2 nhr25_T2 0.000 SKIPPED_EXON
WBGene00002999_C09H6.2_lin-10_protein-coding E011 chrI:8115784-8115867 1.069 hlh1_T3 pha4_T3 0.000 SKIPPED_EXON
WBGene00002999_C09H6.2_lin-10_protein-coding E011 chrI:8115784-8115867 1.596 hlh1_T3 nhr25_T3 0.000 SKIPPED_EXON
WBGene00002999_C09H6.2_lin-10_protein-coding E011 chrI:8115784-8115867 1.079 hlh1_T4 nhr25_T4 0.000 SKIPPED_EXON
WBGene00002999_C09H6.2_lin-10_protein-coding E011 chrI:8115784-8115867 1.087 hlh1_T4 pha4_T4 0.000 SKIPPED_EXON
WBGene00002999_C09H6.2_lin-10_protein-coding E011 chrI:8115784-8115867 1.057 tbx37_T2 nhr25_T2 0.000 SKIPPED_EXON
WBGene00002999_C09H6.2_lin-10_protein-coding E011 chrI:8115784-8115867 1.124 tbx37_T3 nhr25_T3 0.000 SKIPPED_EXON
BOUNDING INTRON 1 chrI:8115309-8115783
WBGene00002999_C09H6.2_lin-10_protein-coding J026 chrI:8115309-8115783 1.217 ceh32_T1 nhr25_T1 0.000 BOUNDING_INTRON_1
WBGene00002999_C09H6.2_lin-10_protein-coding J026 chrI:8115309-8115783 1.129 ceh32_T2 nhr25_T2 0.000 BOUNDING_INTRON_1
WBGene00002999_C09H6.2_lin-10_protein-coding J026 chrI:8115309-8115783 1.154 ceh32_T3 nhr25_T3 0.000 BOUNDING_INTRON_1
WBGene00002999_C09H6.2_lin-10_protein-coding J026 chrI:8115309-8115783 1.106 ceh32_T4 pha4_T4 0.000 BOUNDING_INTRON_1
WBGene00002999_C09H6.2_lin-10_protein-coding J026 chrI:8115309-8115783 1.039 cnd1_T0 nhr25_T0 0.000 BOUNDING_INTRON_1
WBGene00002999_C09H6.2_lin-10_protein-coding J026 chrI:8115309-8115783 1.136 cnd1_T1 nhr25_T1 0.000 BOUNDING_INTRON_1
WBGene00002999_C09H6.2_lin-10_protein-coding J026 chrI:8115309-8115783 1.409 cnd1_T2 nhr25_T2 0.000 BOUNDING_INTRON_1
WBGene00002999_C09H6.2_lin-10_protein-coding J026 chrI:8115309-8115783 1.046 cnd1_T3 pha4_T3 0.000 BOUNDING_INTRON_1
WBGene00002999_C09H6.2_lin-10_protein-coding J026 chrI:8115309-8115783 1.500 cnd1_T3 nhr25_T3 0.000 BOUNDING_INTRON_1
WBGene00002999_C09H6.2_lin-10_protein-coding J026 chrI:8115309-8115783 1.263 cnd1_T4 pha4_T4 0.000 BOUNDING_INTRON_1
WBGene00002999_C09H6.2_lin-10_protein-coding J026 chrI:8115309-8115783 1.464 hlh1_T0 nhr25_T0 0.000 BOUNDING_INTRON_1
WBGene00002999_C09H6.2_lin-10_protein-coding J026 chrI:8115309-8115783 1.468 hlh1_T1 nhr25_T1 0.000 BOUNDING_INTRON_1
WBGene00002999_C09H6.2_lin-10_protein-coding J026 chrI:8115309-8115783 1.587 hlh1_T2 nhr25_T2 0.000 BOUNDING_INTRON_1
WBGene00002999_C09H6.2_lin-10_protein-coding J026 chrI:8115309-8115783 1.167 hlh1_T3 pha4_T3 0.000 BOUNDING_INTRON_1
WBGene00002999_C09H6.2_lin-10_protein-coding J026 chrI:8115309-8115783 1.619 hlh1_T3 nhr25_T3 0.000 BOUNDING_INTRON_1
WBGene00002999_C09H6.2_lin-10_protein-coding J026 chrI:8115309-8115783 1.074 hlh1_T3 end1_T3 0.000 BOUNDING_INTRON_1
WBGene00002999_C09H6.2_lin-10_protein-coding J026 chrI:8115309-8115783 1.021 hlh1_T4 nhr25_T4 0.000 BOUNDING_INTRON_1
WBGene00002999_C09H6.2_lin-10_protein-coding J026 chrI:8115309-8115783 1.355 hlh1_T4 pha4_T4 0.000 BOUNDING_INTRON_1
WBGene00002999_C09H6.2_lin-10_protein-coding J026 chrI:8115309-8115783 1.066 tbx37_T3 nhr25_T3 0.000 BOUNDING_INTRON_1
BOUNDING INTRON 2 chrI:8115868-8116642
WBGene00002999_C09H6.2_lin-10_protein-coding J028 chrI:8115868-8116642 1.056 ceh32_T2 nhr25_T2 0.000 BOUNDING_INTRON_2
WBGene00002999_C09H6.2_lin-10_protein-coding J028 chrI:8115868-8116642 1.327 cnd1_T1 nhr25_T1 0.000 BOUNDING_INTRON_2
WBGene00002999_C09H6.2_lin-10_protein-coding J028 chrI:8115868-8116642 1.442 cnd1_T2 nhr25_T2 0.000 BOUNDING_INTRON_2
WBGene00002999_C09H6.2_lin-10_protein-coding J028 chrI:8115868-8116642 1.545 cnd1_T3 nhr25_T3 0.000 BOUNDING_INTRON_2
WBGene00002999_C09H6.2_lin-10_protein-coding J028 chrI:8115868-8116642 1.020 cnd1_T4 nhr25_T4 0.000 BOUNDING_INTRON_2
WBGene00002999_C09H6.2_lin-10_protein-coding J028 chrI:8115868-8116642 1.175 end1_T1 nhr25_T1 0.000 BOUNDING_INTRON_2
WBGene00002999_C09H6.2_lin-10_protein-coding J028 chrI:8115868-8116642 1.099 end1_T2 nhr25_T2 0.000 BOUNDING_INTRON_2
WBGene00002999_C09H6.2_lin-10_protein-coding J028 chrI:8115868-8116642 1.252 hlh1_T0 nhr25_T0 0.000 BOUNDING_INTRON_2
WBGene00002999_C09H6.2_lin-10_protein-coding J028 chrI:8115868-8116642 1.589 hlh1_T1 nhr25_T1 0.000 BOUNDING_INTRON_2
WBGene00002999_C09H6.2_lin-10_protein-coding J028 chrI:8115868-8116642 1.730 hlh1_T2 nhr25_T2 0.000 BOUNDING_INTRON_2
WBGene00002999_C09H6.2_lin-10_protein-coding J028 chrI:8115868-8116642 1.490 hlh1_T3 nhr25_T3 0.000 BOUNDING_INTRON_2
WBGene00002999_C09H6.2_lin-10_protein-coding J028 chrI:8115868-8116642 1.091 hlh1_T4 nhr25_T4 0.000 BOUNDING_INTRON_2
WBGene00002999_C09H6.2_lin-10_protein-coding J028 chrI:8115868-8116642 1.110 tbx37_T2 nhr25_T2 0.000 BOUNDING_INTRON_2
WBGene00002999_C09H6.2_lin-10_protein-coding J028 chrI:8115868-8116642 1.207 tbx37_T3 nhr25_T3 0.000 BOUNDING_INTRON_2
SPANNING INTRON chrI:8115309-8116642
WBGene00002999_C09H6.2_lin-10_protein-coding J027 chrI:8115309-8116642 1.029 ceh32_T3 hlh1_T3 0.000 SPANNING_INTRON
WBGene00002999_C09H6.2_lin-10_protein-coding J027 chrI:8115309-8116642 1.265 ceh32_T4 hlh1_T4 0.000 SPANNING_INTRON
WBGene00002999_C09H6.2_lin-10_protein-coding J027 chrI:8115309-8116642 1.211 end1_T3 hlh1_T3 0.000 SPANNING_INTRON
WBGene00002999_C09H6.2_lin-10_protein-coding J027 chrI:8115309-8116642 1.767 end1_T4 hlh1_T4 0.000 SPANNING_INTRON
WBGene00002999_C09H6.2_lin-10_protein-coding J027 chrI:8115309-8116642 1.222 end1_T4 cnd1_T4 0.000 SPANNING_INTRON
WBGene00002999_C09H6.2_lin-10_protein-coding J027 chrI:8115309-8116642 1.017 nhr25_T1 hlh1_T1 0.000 SPANNING_INTRON
WBGene00002999_C09H6.2_lin-10_protein-coding J027 chrI:8115309-8116642 1.214 nhr25_T2 hlh1_T2 0.000 SPANNING_INTRON
WBGene00002999_C09H6.2_lin-10_protein-coding J027 chrI:8115309-8116642 1.052 nhr25_T3 cnd1_T3 0.000 SPANNING_INTRON
WBGene00002999_C09H6.2_lin-10_protein-coding J027 chrI:8115309-8116642 1.490 nhr25_T3 hlh1_T3 0.000 SPANNING_INTRON
WBGene00002999_C09H6.2_lin-10_protein-coding J027 chrI:8115309-8116642 1.501 nhr25_T4 cnd1_T4 0.000 SPANNING_INTRON
WBGene00002999_C09H6.2_lin-10_protein-coding J027 chrI:8115309-8116642 2.036 nhr25_T4 hlh1_T4 0.000 SPANNING_INTRON
WBGene00002999_C09H6.2_lin-10_protein-coding J027 chrI:8115309-8116642 1.305 pha4_T3 hlh1_T3 0.000 SPANNING_INTRON
WBGene00002999_C09H6.2_lin-10_protein-coding J027 chrI:8115309-8116642 1.352 pha4_T4 cnd1_T4 0.000 SPANNING_INTRON
WBGene00002999_C09H6.2_lin-10_protein-coding J027 chrI:8115309-8116642 1.904 pha4_T4 hlh1_T4 0.000 SPANNING_INTRON
WBGene00002999_C09H6.2_lin-10_protein-coding J027 chrI:8115309-8116642 1.207 tbx37_T3 hlh1_T3 0.000 SPANNING_INTRON
WBGene00002999_C09H6.2_lin-10_protein-coding J027 chrI:8115309-8116642 1.598 tbx37_T4 hlh1_T4 0.000 SPANNING_INTRON
 
>I:8199038-8199139.+
SKIPPED EXON chrI:8199038-8199139
BOUNDING INTRON 1 chrI:8196623-8199037
BOUNDING INTRON 2 chrI:8199140-8199616
SPANNING INTRON chrI:8196623-8199616
 
>I:8302897-8303058.-
SKIPPED EXON chrI:8302897-8303058
WBGene00009920_F52B5.1_abts-1_protein-coding E010 chrI:8302897-8303058 13.081 hlh1_T2 tbx37_T2 0.038 SKIPPED_EXON
WBGene00009920_F52B5.1_abts-1_protein-coding E010 chrI:8302897-8303058 1.584 hlh1_T3 tbx37_T3 0.073 SKIPPED_EXON
WBGene00009920_F52B5.1_abts-1_protein-coding E010 chrI:8302897-8303058 2.611 hlh1_T3 pha4_T3 0.001 SKIPPED_EXON
WBGene00009920_F52B5.1_abts-1_protein-coding E010 chrI:8302897-8303058 12.135 hlh1_T3 ceh32_T3 0.067 SKIPPED_EXON
WBGene00009920_F52B5.1_abts-1_protein-coding E010 chrI:8302897-8303058 13.454 hlh1_T3 cnd1_T3 0.000 SKIPPED_EXON
WBGene00009920_F52B5.1_abts-1_protein-coding E010 chrI:8302897-8303058 1.883 hlh1_T4 tbx37_T4 0.000 SKIPPED_EXON
WBGene00009920_F52B5.1_abts-1_protein-coding E010 chrI:8302897-8303058 2.906 hlh1_T4 pha4_T4 0.000 SKIPPED_EXON
WBGene00009920_F52B5.1_abts-1_protein-coding E010 chrI:8302897-8303058 12.651 hlh1_T4 ceh32_T4 0.030 SKIPPED_EXON
WBGene00009920_F52B5.1_abts-1_protein-coding E010 chrI:8302897-8303058 2.241 hlh1_T4 cnd1_T4 0.000 SKIPPED_EXON
BOUNDING INTRON 1 chrI:8302034-8302896
BOUNDING INTRON 2 chrI:8303059-8303642
WBGene00009920_F52B5.1_abts-1_protein-coding J026 chrI:8303059-8303642 12.922 hlh1_T3 cnd1_T3 0.007 BOUNDING_INTRON_2
WBGene00009920_F52B5.1_abts-1_protein-coding J026 chrI:8303059-8303642 2.157 hlh1_T4 tbx37_T4 0.009 BOUNDING_INTRON_2
WBGene00009920_F52B5.1_abts-1_protein-coding J026 chrI:8303059-8303642 2.387 hlh1_T4 pha4_T4 0.003 BOUNDING_INTRON_2
WBGene00009920_F52B5.1_abts-1_protein-coding J026 chrI:8303059-8303642 13.582 hlh1_T4 cnd1_T4 0.001 BOUNDING_INTRON_2
SPANNING INTRON chrI:8302034-8303642
 
>I:8380911-8380985.-
SKIPPED EXON chrI:8380911-8380985
WBGene00011827_T19A6.1_T19A6.1_protein-coding E005 chrI:8380911-8380985 1.086 nhr25_T0 ceh32_T0 0.000 SKIPPED_EXON
BOUNDING INTRON 1 chrI:8380446-8380910
BOUNDING INTRON 2 chrI:8380986-8388027
WBGene00011827_T19A6.1_T19A6.1_protein-coding J020 chrI:8380986-8388027 1.048 nhr25_T0 ceh32_T0 0.002 BOUNDING_INTRON_2
WBGene00011827_T19A6.1_T19A6.1_protein-coding J020 chrI:8380986-8388027 1.199 nhr25_T2 ceh32_T2 0.004 BOUNDING_INTRON_2
WBGene00011827_T19A6.1_T19A6.1_protein-coding J020 chrI:8380986-8388027 1.016 tbx37_T4 end1_T4 0.000 BOUNDING_INTRON_2
SPANNING INTRON chrI:8380446-8388027
 
>I:8670889-8671038.-
SKIPPED EXON chrI:8670889-8671038
BOUNDING INTRON 1 chrI:8670221-8670888
BOUNDING INTRON 2 chrI:8671039-8673520
SPANNING INTRON chrI:8670221-8673520
 
>I:8709763-8709831.-
SKIPPED EXON chrI:8709763-8709831
BOUNDING INTRON 1 chrI:8709404-8709762
BOUNDING INTRON 2 chrI:8709832-8709924
SPANNING INTRON chrI:8709404-8709924
 
>I:8710272-8710313.-
SKIPPED EXON chrI:8710272-8710313
BOUNDING INTRON 1 chrI:8710058-8710271
BOUNDING INTRON 2 chrI:8710314-8710540
SPANNING INTRON chrI:8710058-8710540
WBGene00000527_C36B1.1_cle-1_protein-coding J036 chrI:8710058-8710540 11.779 ceh32_T2 pha4_T2 0.073 SPANNING_INTRON
 
>I:8754964-8754993.+
SKIPPED EXON chrI:8754964-8754993
WBGene00007979_C36B1.12_imp-1_protein-coding E012 chrI:8754964-8754993 1.613 end1_T1 tbx37_T1 0.071 SKIPPED_EXON
WBGene00007979_C36B1.12_imp-1_protein-coding E012 chrI:8754964-8754993 1.068 end1_T2 nhr25_T2 0.005 SKIPPED_EXON
WBGene00007979_C36B1.12_imp-1_protein-coding E012 chrI:8754964-8754993 1.163 end1_T2 hlh1_T2 0.008 SKIPPED_EXON
WBGene00007979_C36B1.12_imp-1_protein-coding E012 chrI:8754964-8754993 1.274 end1_T2 tbx37_T2 0.000 SKIPPED_EXON
WBGene00007979_C36B1.12_imp-1_protein-coding E012 chrI:8754964-8754993 1.281 end1_T2 ceh32_T2 0.023 SKIPPED_EXON
WBGene00007979_C36B1.12_imp-1_protein-coding E012 chrI:8754964-8754993 1.351 end1_T2 cnd1_T2 0.000 SKIPPED_EXON
WBGene00007979_C36B1.12_imp-1_protein-coding E012 chrI:8754964-8754993 1.437 end1_T3 tbx37_T3 0.012 SKIPPED_EXON
WBGene00007979_C36B1.12_imp-1_protein-coding E012 chrI:8754964-8754993 1.698 end1_T3 nhr25_T3 0.000 SKIPPED_EXON
WBGene00007979_C36B1.12_imp-1_protein-coding E012 chrI:8754964-8754993 2.101 end1_T3 hlh1_T3 0.000 SKIPPED_EXON
WBGene00007979_C36B1.12_imp-1_protein-coding E012 chrI:8754964-8754993 1.091 end1_T3 ceh32_T3 0.001 SKIPPED_EXON
WBGene00007979_C36B1.12_imp-1_protein-coding E012 chrI:8754964-8754993 1.654 end1_T3 cnd1_T3 0.000 SKIPPED_EXON
WBGene00007979_C36B1.12_imp-1_protein-coding E012 chrI:8754964-8754993 1.144 end1_T4 tbx37_T4 0.000 SKIPPED_EXON
WBGene00007979_C36B1.12_imp-1_protein-coding E012 chrI:8754964-8754993 1.573 end1_T4 nhr25_T4 0.000 SKIPPED_EXON
WBGene00007979_C36B1.12_imp-1_protein-coding E012 chrI:8754964-8754993 2.208 end1_T4 hlh1_T4 0.003 SKIPPED_EXON
WBGene00007979_C36B1.12_imp-1_protein-coding E012 chrI:8754964-8754993 1.274 end1_T4 cnd1_T4 0.000 SKIPPED_EXON
WBGene00007979_C36B1.12_imp-1_protein-coding E012 chrI:8754964-8754993 2.219 end1_T4 ceh32_T4 0.000 SKIPPED_EXON
WBGene00007979_C36B1.12_imp-1_protein-coding E012 chrI:8754964-8754993 1.156 pha4_T3 hlh1_T3 0.039 SKIPPED_EXON
WBGene00007979_C36B1.12_imp-1_protein-coding E012 chrI:8754964-8754993 1.558 pha4_T4 ceh32_T4 0.044 SKIPPED_EXON
BOUNDING INTRON 1 chrI:8754832-8754963
WBGene00007979_C36B1.12_imp-1_protein-coding J031 chrI:8754832-8754963 1.460 end1_T1 tbx37_T1 0.088 BOUNDING_INTRON_1
WBGene00007979_C36B1.12_imp-1_protein-coding J031 chrI:8754832-8754963 1.193 end1_T2 pha4_T2 0.067 BOUNDING_INTRON_1
WBGene00007979_C36B1.12_imp-1_protein-coding J031 chrI:8754832-8754963 1.308 end1_T2 nhr25_T2 0.001 BOUNDING_INTRON_1
WBGene00007979_C36B1.12_imp-1_protein-coding J031 chrI:8754832-8754963 1.331 end1_T2 tbx37_T2 0.000 BOUNDING_INTRON_1
WBGene00007979_C36B1.12_imp-1_protein-coding J031 chrI:8754832-8754963 1.345 end1_T2 hlh1_T2 0.001 BOUNDING_INTRON_1
WBGene00007979_C36B1.12_imp-1_protein-coding J031 chrI:8754832-8754963 1.350 end1_T2 cnd1_T2 0.001 BOUNDING_INTRON_1
WBGene00007979_C36B1.12_imp-1_protein-coding J031 chrI:8754832-8754963 1.647 end1_T2 ceh32_T2 0.013 BOUNDING_INTRON_1
WBGene00007979_C36B1.12_imp-1_protein-coding J031 chrI:8754832-8754963 1.400 end1_T3 tbx37_T3 0.024 BOUNDING_INTRON_1
WBGene00007979_C36B1.12_imp-1_protein-coding J031 chrI:8754832-8754963 1.996 end1_T3 nhr25_T3 0.000 BOUNDING_INTRON_1
WBGene00007979_C36B1.12_imp-1_protein-coding J031 chrI:8754832-8754963 2.305 end1_T3 hlh1_T3 0.000 BOUNDING_INTRON_1
WBGene00007979_C36B1.12_imp-1_protein-coding J031 chrI:8754832-8754963 1.148 end1_T3 ceh32_T3 0.002 BOUNDING_INTRON_1
WBGene00007979_C36B1.12_imp-1_protein-coding J031 chrI:8754832-8754963 1.808 end1_T3 cnd1_T3 0.000 BOUNDING_INTRON_1
WBGene00007979_C36B1.12_imp-1_protein-coding J031 chrI:8754832-8754963 1.258 end1_T4 tbx37_T4 0.000 BOUNDING_INTRON_1
WBGene00007979_C36B1.12_imp-1_protein-coding J031 chrI:8754832-8754963 1.810 end1_T4 nhr25_T4 0.000 BOUNDING_INTRON_1
WBGene00007979_C36B1.12_imp-1_protein-coding J031 chrI:8754832-8754963 3.185 end1_T4 hlh1_T4 0.000 BOUNDING_INTRON_1
WBGene00007979_C36B1.12_imp-1_protein-coding J031 chrI:8754832-8754963 13.118 end1_T4 ceh32_T4 0.000 BOUNDING_INTRON_1
WBGene00007979_C36B1.12_imp-1_protein-coding J031 chrI:8754832-8754963 1.823 end1_T4 cnd1_T4 0.028 BOUNDING_INTRON_1
WBGene00007979_C36B1.12_imp-1_protein-coding J031 chrI:8754832-8754963 1.274 pha4_T4 nhr25_T4 0.001 BOUNDING_INTRON_1
WBGene00007979_C36B1.12_imp-1_protein-coding J031 chrI:8754832-8754963 12.450 pha4_T4 ceh32_T4 0.008 BOUNDING_INTRON_1
WBGene00007979_C36B1.12_imp-1_protein-coding J031 chrI:8754832-8754963 2.647 pha4_T4 hlh1_T4 0.000 BOUNDING_INTRON_1
WBGene00007979_C36B1.12_imp-1_protein-coding J031 chrI:8754832-8754963 1.907 tbx37_T4 hlh1_T4 0.061 BOUNDING_INTRON_1
BOUNDING INTRON 2 chrI:8754994-8755253
WBGene00007979_C36B1.12_imp-1_protein-coding J033 chrI:8754994-8755253 1.164 end1_T2 hlh1_T2 0.051 BOUNDING_INTRON_2
WBGene00007979_C36B1.12_imp-1_protein-coding J033 chrI:8754994-8755253 1.400 end1_T2 tbx37_T2 0.001 BOUNDING_INTRON_2
WBGene00007979_C36B1.12_imp-1_protein-coding J033 chrI:8754994-8755253 1.463 end1_T3 tbx37_T3 0.000 BOUNDING_INTRON_2
WBGene00007979_C36B1.12_imp-1_protein-coding J033 chrI:8754994-8755253 1.656 end1_T3 nhr25_T3 0.000 BOUNDING_INTRON_2
WBGene00007979_C36B1.12_imp-1_protein-coding J033 chrI:8754994-8755253 2.115 end1_T3 hlh1_T3 0.000 BOUNDING_INTRON_2
WBGene00007979_C36B1.12_imp-1_protein-coding J033 chrI:8754994-8755253 1.212 end1_T3 ceh32_T3 0.005 BOUNDING_INTRON_2
WBGene00007979_C36B1.12_imp-1_protein-coding J033 chrI:8754994-8755253 1.454 end1_T3 cnd1_T3 0.000 BOUNDING_INTRON_2
WBGene00007979_C36B1.12_imp-1_protein-coding J033 chrI:8754994-8755253 1.011 end1_T4 tbx37_T4 0.000 BOUNDING_INTRON_2
WBGene00007979_C36B1.12_imp-1_protein-coding J033 chrI:8754994-8755253 1.592 end1_T4 nhr25_T4 0.000 BOUNDING_INTRON_2
WBGene00007979_C36B1.12_imp-1_protein-coding J033 chrI:8754994-8755253 1.984 end1_T4 hlh1_T4 0.003 BOUNDING_INTRON_2
WBGene00007979_C36B1.12_imp-1_protein-coding J033 chrI:8754994-8755253 1.085 end1_T4 cnd1_T4 0.000 BOUNDING_INTRON_2
WBGene00007979_C36B1.12_imp-1_protein-coding J033 chrI:8754994-8755253 1.890 end1_T4 ceh32_T4 0.003 BOUNDING_INTRON_2
SPANNING INTRON chrI:8754796-8755253
WBGene00007979_C36B1.12_imp-1_protein-coding J030 chrI:8754796-8755253 1.047 ceh32_T0 hlh1_T0 0.067 SPANNING_INTRON
WBGene00007979_C36B1.12_imp-1_protein-coding J030 chrI:8754796-8755253 1.408 ceh32_T0 nhr25_T0 0.000 SPANNING_INTRON
WBGene00007979_C36B1.12_imp-1_protein-coding J030 chrI:8754796-8755253 1.067 end1_T0 nhr25_T0 0.000 SPANNING_INTRON
WBGene00007979_C36B1.12_imp-1_protein-coding J030 chrI:8754796-8755253 1.195 end1_T0 tbx37_T0 0.000 SPANNING_INTRON
WBGene00007979_C36B1.12_imp-1_protein-coding J030 chrI:8754796-8755253 1.023 end1_T0 cnd1_T0 0.003 SPANNING_INTRON
WBGene00007979_C36B1.12_imp-1_protein-coding J030 chrI:8754796-8755253 1.121 end1_T1 hlh1_T1 0.027 SPANNING_INTRON
WBGene00007979_C36B1.12_imp-1_protein-coding J030 chrI:8754796-8755253 1.263 end1_T1 nhr25_T1 0.007 SPANNING_INTRON
WBGene00007979_C36B1.12_imp-1_protein-coding J030 chrI:8754796-8755253 1.003 end1_T2 tbx37_T2 0.030 SPANNING_INTRON
WBGene00007979_C36B1.12_imp-1_protein-coding J030 chrI:8754796-8755253 1.924 end1_T2 hlh1_T2 0.009 SPANNING_INTRON
WBGene00007979_C36B1.12_imp-1_protein-coding J030 chrI:8754796-8755253 1.460 end1_T3 cnd1_T3 0.005 SPANNING_INTRON
WBGene00007979_C36B1.12_imp-1_protein-coding J030 chrI:8754796-8755253 1.151 pha4_T0 cnd1_T0 0.034 SPANNING_INTRON
WBGene00007979_C36B1.12_imp-1_protein-coding J030 chrI:8754796-8755253 1.193 pha4_T0 nhr25_T0 0.002 SPANNING_INTRON
 
>I:8820444-8820554.+
SKIPPED EXON chrI:8820444-8820554
BOUNDING INTRON 1 chrI:8820378-8820443
WBGene00009456_F36A2.9_F36A2.9_protein-coding J021 chrI:8820378-8820443 1.350 end1_T4 ceh32_T4 0.000 BOUNDING_INTRON_1
WBGene00009456_F36A2.9_F36A2.9_protein-coding J021 chrI:8820378-8820443 1.180 hlh1_T4 ceh32_T4 0.001 BOUNDING_INTRON_1
WBGene00009456_F36A2.9_F36A2.9_protein-coding J021 chrI:8820378-8820443 1.091 nhr25_T4 ceh32_T4 0.030 BOUNDING_INTRON_1
WBGene00009456_F36A2.9_F36A2.9_protein-coding J021 chrI:8820378-8820443 1.425 pha4_T4 ceh32_T4 0.000 BOUNDING_INTRON_1
BOUNDING INTRON 2 chrI:8820555-8820613
SPANNING INTRON chrI:8820378-8820613
WBGene00009456_F36A2.9_F36A2.9_protein-coding J022 chrI:8820378-8820613 1.354 cnd1_T3 hlh1_T3 0.006 SPANNING_INTRON
WBGene00009456_F36A2.9_F36A2.9_protein-coding J022 chrI:8820378-8820613 12.956 cnd1_T3 nhr25_T3 0.003 SPANNING_INTRON
WBGene00009456_F36A2.9_F36A2.9_protein-coding J022 chrI:8820378-8820613 13.395 cnd1_T3 end1_T3 0.000 SPANNING_INTRON
WBGene00009456_F36A2.9_F36A2.9_protein-coding J022 chrI:8820378-8820613 1.270 cnd1_T4 nhr25_T4 0.059 SPANNING_INTRON
WBGene00009456_F36A2.9_F36A2.9_protein-coding J022 chrI:8820378-8820613 1.784 cnd1_T4 hlh1_T4 0.000 SPANNING_INTRON
WBGene00009456_F36A2.9_F36A2.9_protein-coding J022 chrI:8820378-8820613 2.372 cnd1_T4 pha4_T4 0.000 SPANNING_INTRON
WBGene00009456_F36A2.9_F36A2.9_protein-coding J022 chrI:8820378-8820613 2.922 cnd1_T4 end1_T4 0.000 SPANNING_INTRON
 
>I:8909273-8909353.-
SKIPPED EXON chrI:8909273-8909353
WBGene00011629_T08G11.1_T08G11.1_protein-coding E011 chrI:8909273-8909353 1.123 end1_T0 tbx37_T0 0.027 SKIPPED_EXON
BOUNDING INTRON 1 chrI:8909148-8909272
WBGene00011629_T08G11.1_T08G11.1_protein-coding J032 chrI:8909148-8909272 12.334 end1_T0 tbx37_T0 0.021 BOUNDING_INTRON_1
BOUNDING INTRON 2 chrI:8909354-8909584
SPANNING INTRON chrI:8909148-8909584
 
>I:8940562-8940567.-
SKIPPED EXON chrI:8940562-8940567
BOUNDING INTRON 1 chrI:8940278-8940561
BOUNDING INTRON 2 chrI:8940568-8940823
SPANNING INTRON chrI:8940278-8940823
 
>I:9102265-9102399.-
SKIPPED EXON chrI:9102265-9102399
BOUNDING INTRON 1 chrI:9102004-9102264
BOUNDING INTRON 2 chrI:9102400-9102640
SPANNING INTRON chrI:9102004-9102640
WBGene00001574_W10D5.3_gei-17_protein-coding J030 chrI:9102004-9102640 1.426 hlh1_T2 end1_T2 0.049 SPANNING_INTRON
WBGene00001574_W10D5.3_gei-17_protein-coding J030 chrI:9102004-9102640 1.411 nhr25_T0 pha4_T0 0.000 SPANNING_INTRON
WBGene00001574_W10D5.3_gei-17_protein-coding J030 chrI:9102004-9102640 1.015 nhr25_T0 cnd1_T0 0.002 SPANNING_INTRON
WBGene00001574_W10D5.3_gei-17_protein-coding J030 chrI:9102004-9102640 1.287 nhr25_T0 end1_T0 0.000 SPANNING_INTRON
WBGene00001574_W10D5.3_gei-17_protein-coding J030 chrI:9102004-9102640 1.094 nhr25_T1 cnd1_T1 0.024 SPANNING_INTRON
WBGene00001574_W10D5.3_gei-17_protein-coding J030 chrI:9102004-9102640 1.169 nhr25_T1 end1_T1 0.001 SPANNING_INTRON
WBGene00001574_W10D5.3_gei-17_protein-coding J030 chrI:9102004-9102640 1.124 nhr25_T2 pha4_T2 0.002 SPANNING_INTRON
WBGene00001574_W10D5.3_gei-17_protein-coding J030 chrI:9102004-9102640 1.879 nhr25_T2 end1_T2 0.000 SPANNING_INTRON
WBGene00001574_W10D5.3_gei-17_protein-coding J030 chrI:9102004-9102640 1.026 nhr25_T3 end1_T3 0.098 SPANNING_INTRON
WBGene00001574_W10D5.3_gei-17_protein-coding J030 chrI:9102004-9102640 1.365 tbx37_T2 end1_T2 0.023 SPANNING_INTRON
WBGene00001574_W10D5.3_gei-17_protein-coding J030 chrI:9102004-9102640 1.051 tbx37_T4 end1_T4 0.056 SPANNING_INTRON
 
>I:9102265-9102402.-
SKIPPED EXON chrI:9102265-9102402
BOUNDING INTRON 1 chrI:9102004-9102264
BOUNDING INTRON 2 chrI:9102403-9102640
SPANNING INTRON chrI:9102004-9102640
WBGene00001574_W10D5.3_gei-17_protein-coding J030 chrI:9102004-9102640 1.426 hlh1_T2 end1_T2 0.049 SPANNING_INTRON
WBGene00001574_W10D5.3_gei-17_protein-coding J030 chrI:9102004-9102640 1.411 nhr25_T0 pha4_T0 0.000 SPANNING_INTRON
WBGene00001574_W10D5.3_gei-17_protein-coding J030 chrI:9102004-9102640 1.015 nhr25_T0 cnd1_T0 0.002 SPANNING_INTRON
WBGene00001574_W10D5.3_gei-17_protein-coding J030 chrI:9102004-9102640 1.287 nhr25_T0 end1_T0 0.000 SPANNING_INTRON
WBGene00001574_W10D5.3_gei-17_protein-coding J030 chrI:9102004-9102640 1.094 nhr25_T1 cnd1_T1 0.024 SPANNING_INTRON
WBGene00001574_W10D5.3_gei-17_protein-coding J030 chrI:9102004-9102640 1.169 nhr25_T1 end1_T1 0.001 SPANNING_INTRON
WBGene00001574_W10D5.3_gei-17_protein-coding J030 chrI:9102004-9102640 1.124 nhr25_T2 pha4_T2 0.002 SPANNING_INTRON
WBGene00001574_W10D5.3_gei-17_protein-coding J030 chrI:9102004-9102640 1.879 nhr25_T2 end1_T2 0.000 SPANNING_INTRON
WBGene00001574_W10D5.3_gei-17_protein-coding J030 chrI:9102004-9102640 1.026 nhr25_T3 end1_T3 0.098 SPANNING_INTRON
WBGene00001574_W10D5.3_gei-17_protein-coding J030 chrI:9102004-9102640 1.365 tbx37_T2 end1_T2 0.023 SPANNING_INTRON
WBGene00001574_W10D5.3_gei-17_protein-coding J030 chrI:9102004-9102640 1.051 tbx37_T4 end1_T4 0.056 SPANNING_INTRON
 
>I:9105695-9106060.-
SKIPPED EXON chrI:9105695-9106060
WBGene00001574_W10D5.3_gei-17_protein-coding E014 chrI:9105695-9105859 1.014 cnd1_T3 end1_T3 0.000 SKIPPED_EXON
WBGene00001574_W10D5.3_gei-17_protein-coding E014 chrI:9105695-9105859 1.063 tbx37_T4 end1_T4 0.000 SKIPPED_EXON
WBGene00001574_W10D5.3_gei-17_protein-coding E014 chrI:9105695-9105859 1.069 tbx37_T3 end1_T3 0.001 SKIPPED_EXON
BOUNDING INTRON 1 chrI:9105025-9105694
WBGene00001574_W10D5.3_gei-17_protein-coding J039 chrI:9105025-9105694 1.328 cnd1_T3 end1_T3 0.000 BOUNDING_INTRON_1
WBGene00001574_W10D5.3_gei-17_protein-coding J039 chrI:9105025-9105694 1.103 nhr25_T3 end1_T3 0.044 BOUNDING_INTRON_1
WBGene00001574_W10D5.3_gei-17_protein-coding J039 chrI:9105025-9105694 1.329 pha4_T3 end1_T3 0.000 BOUNDING_INTRON_1
WBGene00001574_W10D5.3_gei-17_protein-coding J039 chrI:9105025-9105694 1.346 tbx37_T3 end1_T3 0.000 BOUNDING_INTRON_1
WBGene00001574_W10D5.3_gei-17_protein-coding J039 chrI:9105025-9105694 1.145 tbx37_T4 end1_T4 0.002 BOUNDING_INTRON_1
BOUNDING INTRON 2 chrI:9106061-9107001
SPANNING INTRON chrI:9105025-9107001
>I:9105860-9106054.-
SKIPPED EXON chrI:9105860-9106054
BOUNDING INTRON 1 chrI:9105025-9105859
WBGene00001574_W10D5.3_gei-17_protein-coding J040 chrI:9105025-9105859 1.256 end1_T1 cnd1_T1 0.001 BOUNDING_INTRON_1
WBGene00001574_W10D5.3_gei-17_protein-coding J040 chrI:9105025-9105859 1.032 end1_T2 cnd1_T2 0.000 BOUNDING_INTRON_1
WBGene00001574_W10D5.3_gei-17_protein-coding J040 chrI:9105025-9105859 1.215 end1_T2 ceh32_T2 0.000 BOUNDING_INTRON_1
WBGene00001574_W10D5.3_gei-17_protein-coding J040 chrI:9105025-9105859 1.118 hlh1_T2 ceh32_T2 0.000 BOUNDING_INTRON_1
WBGene00001574_W10D5.3_gei-17_protein-coding J040 chrI:9105025-9105859 1.068 hlh1_T3 ceh32_T3 0.000 BOUNDING_INTRON_1
WBGene00001574_W10D5.3_gei-17_protein-coding J040 chrI:9105025-9105859 1.025 pha4_T3 ceh32_T3 0.099 BOUNDING_INTRON_1
BOUNDING INTRON 2 chrI:9106055-9107001
WBGene00001574_W10D5.3_gei-17_protein-coding J042 chrI:9106055-9107001 1.105 ceh32_T4 end1_T4 0.044 BOUNDING_INTRON_2
SPANNING INTRON chrI:9105025-9107001
 
>I:9105860-9106060.-
SKIPPED EXON chrI:9105860-9106060
BOUNDING INTRON 1 chrI:9105025-9105859
WBGene00001574_W10D5.3_gei-17_protein-coding J040 chrI:9105025-9105859 1.256 end1_T1 cnd1_T1 0.001 BOUNDING_INTRON_1
WBGene00001574_W10D5.3_gei-17_protein-coding J040 chrI:9105025-9105859 1.032 end1_T2 cnd1_T2 0.000 BOUNDING_INTRON_1
WBGene00001574_W10D5.3_gei-17_protein-coding J040 chrI:9105025-9105859 1.215 end1_T2 ceh32_T2 0.000 BOUNDING_INTRON_1
WBGene00001574_W10D5.3_gei-17_protein-coding J040 chrI:9105025-9105859 1.118 hlh1_T2 ceh32_T2 0.000 BOUNDING_INTRON_1
WBGene00001574_W10D5.3_gei-17_protein-coding J040 chrI:9105025-9105859 1.068 hlh1_T3 ceh32_T3 0.000 BOUNDING_INTRON_1
WBGene00001574_W10D5.3_gei-17_protein-coding J040 chrI:9105025-9105859 1.025 pha4_T3 ceh32_T3 0.099 BOUNDING_INTRON_1
BOUNDING INTRON 2 chrI:9106061-9107001
SPANNING INTRON chrI:9105025-9107001
 
>I:917914-917937.-
SKIPPED EXON chrI:917914-917937
BOUNDING INTRON 1 chrI:917414-917913
BOUNDING INTRON 2 chrI:917938-918778
SPANNING INTRON chrI:917414-918778
 
>I:9256520-9256729.-
SKIPPED EXON chrI:9256520-9256729
WBGene00009500_F36H2.3_F36H2.3_protein-coding E006 chrI:9256520-9256729 1.450 nhr25_T3 pha4_T3 0.091 SKIPPED_EXON
WBGene00009500_F36H2.3_F36H2.3_protein-coding E006 chrI:9256520-9256729 1.134 nhr25_T4 pha4_T4 0.024 SKIPPED_EXON
BOUNDING INTRON 1 chrI:9256452-9256519
BOUNDING INTRON 2 chrI:9256730-9256921
SPANNING INTRON chrI:9256452-9256921
 
>I:9257425-9257634.-
SKIPPED EXON chrI:9257425-9257634
WBGene00009500_F36H2.3_F36H2.3_protein-coding E008 chrI:9257425-9257634 1.295 ceh32_T4 nhr25_T4 0.006 SKIPPED_EXON
BOUNDING INTRON 1 chrI:9257135-9257424
BOUNDING INTRON 2 chrI:9257635-9257890
SPANNING INTRON chrI:9256452-9258781
 
>I:9257891-9258103.-
SKIPPED EXON chrI:9257891-9258103
BOUNDING INTRON 1 chrI:9258997-9257890
BOUNDING INTRON 2 chrI:9258104-9258781
SPANNING INTRON chrI:9256452-9258781
 
>I:9258239-9258448.-
SKIPPED EXON chrI:9258239-9258448
WBGene00009500_F36H2.3_F36H2.3_protein-coding E010 chrI:9258239-9258448 1.173 cnd1_T4 nhr25_T4 0.000 SKIPPED_EXON
WBGene00009500_F36H2.3_F36H2.3_protein-coding E010 chrI:9258239-9258448 1.786 end1_T4 nhr25_T4 0.022 SKIPPED_EXON
WBGene00009500_F36H2.3_F36H2.3_protein-coding E010 chrI:9258239-9258448 1.605 pha4_T4 nhr25_T4 0.000 SKIPPED_EXON
BOUNDING INTRON 1 chrI:9258104-9258238
BOUNDING INTRON 2 chrI:9258449-9258781
WBGene00009500_F36H2.3_F36H2.3_protein-coding J036 chrI:9258449-9258781 2.203 cnd1_T4 nhr25_T4 0.001 BOUNDING_INTRON_2
SPANNING INTRON chrI:9256452-9258781
 
>I:9259778-9259801.-
SKIPPED EXON chrI:9259778-9259801
BOUNDING INTRON 1 chrI:9259387-9259777
BOUNDING INTRON 2 chrI:9259802-9259863
SPANNING INTRON chrI:9259387-9259863
 
>I:9368919-9369296.-
SKIPPED EXON chrI:9368919-9369296
WBGene00008878_F16A11.3_ppfr-1_protein-coding E014 chrI:9368919-9369296 1.027 hlh1_T4 cnd1_T4 0.000 SKIPPED_EXON
WBGene00008878_F16A11.3_ppfr-1_protein-coding E014 chrI:9368919-9369296 1.057 pha4_T3 cnd1_T3 0.000 SKIPPED_EXON
WBGene00008878_F16A11.3_ppfr-1_protein-coding E014 chrI:9368919-9369296 1.081 pha4_T4 cnd1_T4 0.000 SKIPPED_EXON
BOUNDING INTRON 1 chrI:9368107-9368918
WBGene00008878_F16A11.3_ppfr-1_protein-coding J041 chrI:9368107-9368918 1.128 end1_T3 nhr25_T3 0.020 BOUNDING_INTRON_1
WBGene00008878_F16A11.3_ppfr-1_protein-coding J041 chrI:9368107-9368918 1.141 end1_T3 cnd1_T3 0.002 BOUNDING_INTRON_1
WBGene00008878_F16A11.3_ppfr-1_protein-coding J041 chrI:9368107-9368918 1.135 hlh1_T4 tbx37_T4 0.004 BOUNDING_INTRON_1
WBGene00008878_F16A11.3_ppfr-1_protein-coding J041 chrI:9368107-9368918 1.841 hlh1_T4 cnd1_T4 0.000 BOUNDING_INTRON_1
BOUNDING INTRON 2 chrI:9369297-9369866
WBGene00008878_F16A11.3_ppfr-1_protein-coding J043 chrI:9369297-9369866 1.197 ceh32_T0 nhr25_T0 0.003 BOUNDING_INTRON_2
WBGene00008878_F16A11.3_ppfr-1_protein-coding J043 chrI:9369297-9369866 1.089 end1_T0 nhr25_T0 0.021 BOUNDING_INTRON_2
WBGene00008878_F16A11.3_ppfr-1_protein-coding J043 chrI:9369297-9369866 1.019 end1_T1 cnd1_T1 0.062 BOUNDING_INTRON_2
WBGene00008878_F16A11.3_ppfr-1_protein-coding J043 chrI:9369297-9369866 12.059 end1_T2 ceh32_T2 0.076 BOUNDING_INTRON_2
WBGene00008878_F16A11.3_ppfr-1_protein-coding J043 chrI:9369297-9369866 1.299 end1_T3 ceh32_T3 0.060 BOUNDING_INTRON_2
WBGene00008878_F16A11.3_ppfr-1_protein-coding J043 chrI:9369297-9369866 1.563 end1_T3 cnd1_T3 0.000 BOUNDING_INTRON_2
WBGene00008878_F16A11.3_ppfr-1_protein-coding J043 chrI:9369297-9369866 1.139 hlh1_T2 cnd1_T2 0.014 BOUNDING_INTRON_2
WBGene00008878_F16A11.3_ppfr-1_protein-coding J043 chrI:9369297-9369866 12.081 hlh1_T2 ceh32_T2 0.014 BOUNDING_INTRON_2
WBGene00008878_F16A11.3_ppfr-1_protein-coding J043 chrI:9369297-9369866 1.267 hlh1_T3 cnd1_T3 0.014 BOUNDING_INTRON_2
WBGene00008878_F16A11.3_ppfr-1_protein-coding J043 chrI:9369297-9369866 1.134 nhr25_T3 cnd1_T3 0.061 BOUNDING_INTRON_2
WBGene00008878_F16A11.3_ppfr-1_protein-coding J043 chrI:9369297-9369866 1.171 pha4_T0 nhr25_T0 0.005 BOUNDING_INTRON_2
WBGene00008878_F16A11.3_ppfr-1_protein-coding J043 chrI:9369297-9369866 1.514 pha4_T3 ceh32_T3 0.020 BOUNDING_INTRON_2
WBGene00008878_F16A11.3_ppfr-1_protein-coding J043 chrI:9369297-9369866 1.786 pha4_T3 cnd1_T3 0.000 BOUNDING_INTRON_2
SPANNING INTRON chrI:9368107-9369866
 
>I:9566375-9566452.-
SKIPPED EXON chrI:9566375-9566452
WBGene00004372_C36F7.4_rig-5_protein-coding E005 chrI:9566375-9566452 1.286 end1_T4 tbx37_T4 0.056 SKIPPED_EXON
WBGene00004372_C36F7.4_rig-5_protein-coding E005 chrI:9566375-9566452 1.137 pha4_T4 cnd1_T4 0.083 SKIPPED_EXON
BOUNDING INTRON 1 chrI:9566144-9566374
BOUNDING INTRON 2 chrI:9566453-9566693
SPANNING INTRON chrI:9565578-9566693
 
>I:9571024-9571185.-
SKIPPED EXON chrI:9571024-9571185
WBGene00004372_C36F7.4_rig-5_protein-coding E010 chrI:9571024-9571185 12.697 ceh32_T0 pha4_T0 0.025 SKIPPED_EXON
WBGene00004372_C36F7.4_rig-5_protein-coding E010 chrI:9571024-9571185 12.895 cnd1_T0 pha4_T0 0.043 SKIPPED_EXON
WBGene00004372_C36F7.4_rig-5_protein-coding E010 chrI:9571024-9571185 12.992 hlh1_T0 pha4_T0 0.009 SKIPPED_EXON
WBGene00004372_C36F7.4_rig-5_protein-coding E010 chrI:9571024-9571185 12.777 nhr25_T0 pha4_T0 0.022 SKIPPED_EXON
BOUNDING INTRON 1 chrI:9568231-9571023
WBGene00004372_C36F7.4_rig-5_protein-coding J026 chrI:9568231-9571023 1.037 hlh1_T0 ceh32_T0 0.021 BOUNDING_INTRON_1
WBGene00004372_C36F7.4_rig-5_protein-coding J026 chrI:9568231-9571023 1.157 hlh1_T1 ceh32_T1 0.000 BOUNDING_INTRON_1
BOUNDING INTRON 2 chrI:9571186-9572149
SPANNING INTRON chrI:9568231-9572149
 
>I:9614340-9614403.-
SKIPPED EXON chrI:9614340-9614403
BOUNDING INTRON 1 chrI:9614210-9614339
BOUNDING INTRON 2 chrI:9614404-9614730
SPANNING INTRON chrI:9614210-9614730
 
>I:9614731-9614814.-
SKIPPED EXON chrI:9614731-9614814
BOUNDING INTRON 1 chrI:9614210-9614730
BOUNDING INTRON 2 chrI:9614815-9614730
SPANNING INTRON chrI:9614210-9614974
WBGene00010615_K07A1.9_K07A1.9_protein-coding J018 chrI:9614210-9614974 1.173 hlh1_T0 cnd1_T0 0.090 SPANNING_INTRON
WBGene00010615_K07A1.9_K07A1.9_protein-coding J018 chrI:9614210-9614974 1.536 hlh1_T3 end1_T3 0.088 SPANNING_INTRON
WBGene00010615_K07A1.9_K07A1.9_protein-coding J018 chrI:9614210-9614974 1.608 nhr25_T3 end1_T3 0.010 SPANNING_INTRON
WBGene00010615_K07A1.9_K07A1.9_protein-coding J018 chrI:9614210-9614974 1.459 tbx37_T3 end1_T3 0.008 SPANNING_INTRON
WBGene00010615_K07A1.9_K07A1.9_protein-coding J018 chrI:9614210-9614974 1.484 tbx37_T4 end1_T4 0.018 SPANNING_INTRON
 
>I:9777085-9777291.+
SKIPPED EXON chrI:9777085-9777291
BOUNDING INTRON 1 chrI:9776099-9777084
BOUNDING INTRON 2 chrI:9777292-9777545
WBGene00009162_F26E4.7_F26E4.7_protein-coding J023 chrI:9777292-9777545 1.089 nhr25_T1 ceh32_T1 0.012 BOUNDING_INTRON_2
SPANNING INTRON chrI:9776099-9777545
 
>I:9867262-9867828.+
SKIPPED EXON chrI:9867262-9867828
BOUNDING INTRON 1 chrI:9866383-9867261
BOUNDING INTRON 2 chrI:9867829-9868594
SPANNING INTRON chrI:9866383-9868594
 
>I:9933862-9933997.-
SKIPPED EXON chrI:9933862-9933997
WBGene00013695_Y106G6A.2_epg-8_protein-coding E007 chrI:9933862-9933997 1.005 ceh32_T1 pha4_T1 0.084 SKIPPED_EXON
BOUNDING INTRON 1 chrI:9933698-9933861
WBGene00013695_Y106G6A.2_epg-8_protein-coding J013 chrI:9933698-9933861 1.023 ceh32_T1 end1_T1 0.014 BOUNDING_INTRON_1
WBGene00013695_Y106G6A.2_epg-8_protein-coding J013 chrI:9933698-9933861 1.187 ceh32_T1 pha4_T1 0.066 BOUNDING_INTRON_1
BOUNDING INTRON 2 chrI:9933998-9934152
SPANNING INTRON chrI:9933698-9934152
WBGene00013695_Y106G6A.2_epg-8_protein-coding J014 chrI:9933698-9934152 1.005 ceh32_T1 pha4_T1 0.001 SPANNING_INTRON
WBGene00013695_Y106G6A.2_epg-8_protein-coding J014 chrI:9933698-9934152 1.204 ceh32_T1 hlh1_T1 0.000 SPANNING_INTRON
WBGene00013695_Y106G6A.2_epg-8_protein-coding J014 chrI:9933698-9934152 1.358 ceh32_T1 end1_T1 0.000 SPANNING_INTRON
WBGene00013695_Y106G6A.2_epg-8_protein-coding J014 chrI:9933698-9934152 1.061 ceh32_T2 nhr25_T2 0.000 SPANNING_INTRON
WBGene00013695_Y106G6A.2_epg-8_protein-coding J014 chrI:9933698-9934152 1.305 ceh32_T2 end1_T2 0.000 SPANNING_INTRON
WBGene00013695_Y106G6A.2_epg-8_protein-coding J014 chrI:9933698-9934152 1.334 ceh32_T2 pha4_T2 0.000 SPANNING_INTRON
WBGene00013695_Y106G6A.2_epg-8_protein-coding J014 chrI:9933698-9934152 1.591 ceh32_T2 hlh1_T2 0.000 SPANNING_INTRON
WBGene00013695_Y106G6A.2_epg-8_protein-coding J014 chrI:9933698-9934152 1.018 ceh32_T3 end1_T3 0.095 SPANNING_INTRON
 
>II:10164312-10164386.-
SKIPPED EXON chrII:10164312-10164386
WBGene00000914_F33H1.1_daf-19_protein-coding E011 chrII:10164312-10164314 1.007 ceh32_T2 hlh1_T2 0.016 SKIPPED_EXON
WBGene00000914_F33H1.1_daf-19_protein-coding E011 chrII:10164312-10164314 1.051 tbx37_T4 hlh1_T4 0.069 SKIPPED_EXON
WBGene00000914_F33H1.1_daf-19_protein-coding E011 chrII:10164312-10164314 1.128 cnd1_T2 pha4_T2 0.005 SKIPPED_EXON
WBGene00000914_F33H1.1_daf-19_protein-coding E011 chrII:10164312-10164314 1.253 ceh32_T1 nhr25_T1 0.069 SKIPPED_EXON
WBGene00000914_F33H1.1_daf-19_protein-coding E011 chrII:10164312-10164314 1.259 tbx37_T4 end1_T4 0.035 SKIPPED_EXON
WBGene00000914_F33H1.1_daf-19_protein-coding E011 chrII:10164312-10164314 1.278 cnd1_T2 hlh1_T2 0.000 SKIPPED_EXON
WBGene00000914_F33H1.1_daf-19_protein-coding E011 chrII:10164312-10164314 1.309 cnd1_T4 end1_T4 0.082 SKIPPED_EXON
WBGene00000914_F33H1.1_daf-19_protein-coding E011 chrII:10164312-10164314 1.386 cnd1_T1 nhr25_T1 0.095 SKIPPED_EXON
WBGene00000914_F33H1.1_daf-19_protein-coding E011 chrII:10164312-10164314 1.398 ceh32_T4 hlh1_T4 0.025 SKIPPED_EXON
WBGene00000914_F33H1.1_daf-19_protein-coding E011 chrII:10164312-10164314 1.527 ceh32_T3 pha4_T3 0.014 SKIPPED_EXON
WBGene00000914_F33H1.1_daf-19_protein-coding E011 chrII:10164312-10164314 1.575 ceh32_T4 end1_T4 0.003 SKIPPED_EXON
WBGene00000914_F33H1.1_daf-19_protein-coding E011 chrII:10164312-10164314 1.580 cnd1_T3 pha4_T3 0.001 SKIPPED_EXON
WBGene00000914_F33H1.1_daf-19_protein-coding E011 chrII:10164312-10164314 1.635 ceh32_T3 end1_T3 0.044 SKIPPED_EXON
WBGene00000914_F33H1.1_daf-19_protein-coding E011 chrII:10164312-10164314 1.639 tbx37_T3 end1_T3 0.032 SKIPPED_EXON
WBGene00000914_F33H1.1_daf-19_protein-coding E011 chrII:10164312-10164314 1.648 ceh32_T2 nhr25_T2 0.037 SKIPPED_EXON
WBGene00000914_F33H1.1_daf-19_protein-coding E011 chrII:10164312-10164314 1.684 cnd1_T3 end1_T3 0.009 SKIPPED_EXON
WBGene00000914_F33H1.1_daf-19_protein-coding E011 chrII:10164312-10164314 1.933 cnd1_T2 nhr25_T2 0.001 SKIPPED_EXON
BOUNDING INTRON 1 chrII:10163579-10164311
WBGene00000914_F33H1.1_daf-19_protein-coding J027 chrII:10163579-10164311 1.485 ceh32_T3 pha4_T3 0.013 BOUNDING_INTRON_1
WBGene00000914_F33H1.1_daf-19_protein-coding J027 chrII:10163579-10164311 1.592 ceh32_T3 end1_T3 0.045 BOUNDING_INTRON_1
WBGene00000914_F33H1.1_daf-19_protein-coding J027 chrII:10163579-10164311 1.410 ceh32_T4 hlh1_T4 0.021 BOUNDING_INTRON_1
WBGene00000914_F33H1.1_daf-19_protein-coding J027 chrII:10163579-10164311 2.035 ceh32_T4 end1_T4 0.001 BOUNDING_INTRON_1
WBGene00000914_F33H1.1_daf-19_protein-coding J027 chrII:10163579-10164311 1.073 cnd1_T2 pha4_T2 0.007 BOUNDING_INTRON_1
WBGene00000914_F33H1.1_daf-19_protein-coding J027 chrII:10163579-10164311 1.221 cnd1_T2 hlh1_T2 0.000 BOUNDING_INTRON_1
WBGene00000914_F33H1.1_daf-19_protein-coding J027 chrII:10163579-10164311 1.877 cnd1_T2 nhr25_T2 0.001 BOUNDING_INTRON_1
WBGene00000914_F33H1.1_daf-19_protein-coding J027 chrII:10163579-10164311 1.534 cnd1_T3 pha4_T3 0.001 BOUNDING_INTRON_1
WBGene00000914_F33H1.1_daf-19_protein-coding J027 chrII:10163579-10164311 1.638 cnd1_T3 end1_T3 0.012 BOUNDING_INTRON_1
WBGene00000914_F33H1.1_daf-19_protein-coding J027 chrII:10163579-10164311 1.782 cnd1_T4 end1_T4 0.033 BOUNDING_INTRON_1
WBGene00000914_F33H1.1_daf-19_protein-coding J027 chrII:10163579-10164311 1.607 tbx37_T3 end1_T3 0.036 BOUNDING_INTRON_1
WBGene00000914_F33H1.1_daf-19_protein-coding J027 chrII:10163579-10164311 1.093 tbx37_T4 hlh1_T4 0.038 BOUNDING_INTRON_1
WBGene00000914_F33H1.1_daf-19_protein-coding J027 chrII:10163579-10164311 1.742 tbx37_T4 end1_T4 0.009 BOUNDING_INTRON_1
BOUNDING INTRON 2 chrII:10164387-10166140
SPANNING INTRON chrII:10163579-10166140
WBGene00000914_F33H1.1_daf-19_protein-coding J028 chrII:10163579-10166140 1.364 end1_T1 cnd1_T1 0.000 SPANNING_INTRON
WBGene00000914_F33H1.1_daf-19_protein-coding J028 chrII:10163579-10166140 1.127 end1_T3 ceh32_T3 0.000 SPANNING_INTRON
WBGene00000914_F33H1.1_daf-19_protein-coding J028 chrII:10163579-10166140 1.148 hlh1_T1 ceh32_T1 0.000 SPANNING_INTRON
WBGene00000914_F33H1.1_daf-19_protein-coding J028 chrII:10163579-10166140 1.320 hlh1_T1 cnd1_T1 0.000 SPANNING_INTRON
WBGene00000914_F33H1.1_daf-19_protein-coding J028 chrII:10163579-10166140 1.011 hlh1_T3 tbx37_T3 0.000 SPANNING_INTRON
WBGene00000914_F33H1.1_daf-19_protein-coding J028 chrII:10163579-10166140 1.209 hlh1_T3 ceh32_T3 0.000 SPANNING_INTRON
WBGene00000914_F33H1.1_daf-19_protein-coding J028 chrII:10163579-10166140 1.036 nhr25_T3 ceh32_T3 0.000 SPANNING_INTRON
WBGene00000914_F33H1.1_daf-19_protein-coding J028 chrII:10163579-10166140 1.188 pha4_T1 cnd1_T1 0.001 SPANNING_INTRON
WBGene00000914_F33H1.1_daf-19_protein-coding J028 chrII:10163579-10166140 1.193 pha4_T3 ceh32_T3 0.000 SPANNING_INTRON
>II:10460641-10460667.+
SKIPPED EXON chrII:10460641-10460667
BOUNDING INTRON 1 chrII:10460528-10460640
BOUNDING INTRON 2 chrII:10460668-10460868
SPANNING INTRON chrII:10460528-10460868
WBGene00014065_ZK673.11_ZK673.11_protein-coding J016 chrII:10460528-10460868 1.503 tbx37_T4 end1_T4 0.091 SPANNING_INTRON
 
>II:10614201-10614260.+
SKIPPED EXON chrII:10614201-10614260
WBGene00007562_C14A4.12_C14A4.12_protein-coding E004 chrII:10614201-10614260 1.017 hlh1_T4 pha4_T4 0.006 SKIPPED_EXON
BOUNDING INTRON 1 chrII:10614150-10614200
WBGene00007562_C14A4.12_C14A4.12_protein-coding J017 chrII:10614150-10614200 1.216 hlh1_T4 pha4_T4 0.003 BOUNDING_INTRON_1
BOUNDING INTRON 2 chrII:10614261-10614379
SPANNING INTRON chrII:10614150-10614379
 
>II:10984202-10984273.+
SKIPPED EXON chrII:10984202-10984273
WBGene00004215_C09D8.1_ptp-3_protein-coding E014 chrII:10984202-10984273 1.339 cnd1_T0 hlh1_T0 0.000 SKIPPED_EXON
WBGene00004215_C09D8.1_ptp-3_protein-coding E014 chrII:10984202-10984273 1.623 cnd1_T0 pha4_T0 0.006 SKIPPED_EXON
WBGene00004215_C09D8.1_ptp-3_protein-coding E014 chrII:10984202-10984273 1.236 cnd1_T1 hlh1_T1 0.003 SKIPPED_EXON
WBGene00004215_C09D8.1_ptp-3_protein-coding E014 chrII:10984202-10984273 1.765 cnd1_T1 pha4_T1 0.025 SKIPPED_EXON
WBGene00004215_C09D8.1_ptp-3_protein-coding E014 chrII:10984202-10984273 1.493 end1_T0 nhr25_T0 0.000 SKIPPED_EXON
WBGene00004215_C09D8.1_ptp-3_protein-coding E014 chrII:10984202-10984273 2.642 end1_T0 tbx37_T0 0.000 SKIPPED_EXON
WBGene00004215_C09D8.1_ptp-3_protein-coding E014 chrII:10984202-10984273 2.890 end1_T0 hlh1_T0 0.000 SKIPPED_EXON
WBGene00004215_C09D8.1_ptp-3_protein-coding E014 chrII:10984202-10984273 3.198 end1_T0 pha4_T0 0.000 SKIPPED_EXON
WBGene00004215_C09D8.1_ptp-3_protein-coding E014 chrII:10984202-10984273 1.567 end1_T0 cnd1_T0 0.000 SKIPPED_EXON
WBGene00004215_C09D8.1_ptp-3_protein-coding E014 chrII:10984202-10984273 2.550 end1_T0 ceh32_T0 0.000 SKIPPED_EXON
WBGene00004215_C09D8.1_ptp-3_protein-coding E014 chrII:10984202-10984273 2.142 end1_T1 tbx37_T1 0.000 SKIPPED_EXON
WBGene00004215_C09D8.1_ptp-3_protein-coding E014 chrII:10984202-10984273 2.218 end1_T1 hlh1_T1 0.000 SKIPPED_EXON
WBGene00004215_C09D8.1_ptp-3_protein-coding E014 chrII:10984202-10984273 2.775 end1_T1 pha4_T1 0.000 SKIPPED_EXON
WBGene00004215_C09D8.1_ptp-3_protein-coding E014 chrII:10984202-10984273 2.714 end1_T1 ceh32_T1 0.000 SKIPPED_EXON
WBGene00004215_C09D8.1_ptp-3_protein-coding E014 chrII:10984202-10984273 1.537 end1_T2 pha4_T2 0.000 SKIPPED_EXON
WBGene00004215_C09D8.1_ptp-3_protein-coding E014 chrII:10984202-10984273 1.544 end1_T2 tbx37_T2 0.000 SKIPPED_EXON
WBGene00004215_C09D8.1_ptp-3_protein-coding E014 chrII:10984202-10984273 1.761 end1_T2 hlh1_T2 0.000 SKIPPED_EXON
WBGene00004215_C09D8.1_ptp-3_protein-coding E014 chrII:10984202-10984273 1.499 end1_T2 ceh32_T2 0.000 SKIPPED_EXON
WBGene00004215_C09D8.1_ptp-3_protein-coding E014 chrII:10984202-10984273 1.155 nhr25_T0 tbx37_T0 0.000 SKIPPED_EXON
WBGene00004215_C09D8.1_ptp-3_protein-coding E014 chrII:10984202-10984273 1.714 nhr25_T0 pha4_T0 0.000 SKIPPED_EXON
WBGene00004215_C09D8.1_ptp-3_protein-coding E014 chrII:10984202-10984273 1.076 nhr25_T0 ceh32_T0 0.002 SKIPPED_EXON
WBGene00004215_C09D8.1_ptp-3_protein-coding E014 chrII:10984202-10984273 1.432 nhr25_T0 hlh1_T0 0.000 SKIPPED_EXON
WBGene00004215_C09D8.1_ptp-3_protein-coding E014 chrII:10984202-10984273 1.317 nhr25_T1 tbx37_T1 0.000 SKIPPED_EXON
WBGene00004215_C09D8.1_ptp-3_protein-coding E014 chrII:10984202-10984273 1.947 nhr25_T1 pha4_T1 0.000 SKIPPED_EXON
WBGene00004215_C09D8.1_ptp-3_protein-coding E014 chrII:10984202-10984273 1.401 nhr25_T1 hlh1_T1 0.000 SKIPPED_EXON
WBGene00004215_C09D8.1_ptp-3_protein-coding E014 chrII:10984202-10984273 1.886 nhr25_T1 ceh32_T1 0.000 SKIPPED_EXON
WBGene00004215_C09D8.1_ptp-3_protein-coding E014 chrII:10984202-10984273 1.000 nhr25_T2 tbx37_T2 0.000 SKIPPED_EXON
WBGene00004215_C09D8.1_ptp-3_protein-coding E014 chrII:10984202-10984273 1.217 nhr25_T2 hlh1_T2 0.004 SKIPPED_EXON
BOUNDING INTRON 1 chrII:10984122-10984201
WBGene00004215_C09D8.1_ptp-3_protein-coding J053 chrII:10984122-10984201 1.302 cnd1_T0 pha4_T0 0.028 BOUNDING_INTRON_1
WBGene00004215_C09D8.1_ptp-3_protein-coding J053 chrII:10984122-10984201 1.489 cnd1_T0 hlh1_T0 0.000 BOUNDING_INTRON_1
WBGene00004215_C09D8.1_ptp-3_protein-coding J053 chrII:10984122-10984201 13.330 cnd1_T1 pha4_T1 0.022 BOUNDING_INTRON_1
WBGene00004215_C09D8.1_ptp-3_protein-coding J053 chrII:10984122-10984201 1.061 cnd1_T2 hlh1_T2 0.000 BOUNDING_INTRON_1
WBGene00004215_C09D8.1_ptp-3_protein-coding J053 chrII:10984122-10984201 1.391 end1_T0 nhr25_T0 0.000 BOUNDING_INTRON_1
WBGene00004215_C09D8.1_ptp-3_protein-coding J053 chrII:10984122-10984201 2.725 end1_T0 pha4_T0 0.000 BOUNDING_INTRON_1
WBGene00004215_C09D8.1_ptp-3_protein-coding J053 chrII:10984122-10984201 2.800 end1_T0 tbx37_T0 0.000 BOUNDING_INTRON_1
WBGene00004215_C09D8.1_ptp-3_protein-coding J053 chrII:10984122-10984201 2.894 end1_T0 hlh1_T0 0.000 BOUNDING_INTRON_1
WBGene00004215_C09D8.1_ptp-3_protein-coding J053 chrII:10984122-10984201 1.421 end1_T0 cnd1_T0 0.000 BOUNDING_INTRON_1
WBGene00004215_C09D8.1_ptp-3_protein-coding J053 chrII:10984122-10984201 2.486 end1_T0 ceh32_T0 0.000 BOUNDING_INTRON_1
WBGene00004215_C09D8.1_ptp-3_protein-coding J053 chrII:10984122-10984201 14.496 end1_T1 pha4_T1 0.000 BOUNDING_INTRON_1
WBGene00004215_C09D8.1_ptp-3_protein-coding J053 chrII:10984122-10984201 2.011 end1_T1 tbx37_T1 0.000 BOUNDING_INTRON_1
WBGene00004215_C09D8.1_ptp-3_protein-coding J053 chrII:10984122-10984201 2.120 end1_T1 hlh1_T1 0.000 BOUNDING_INTRON_1
WBGene00004215_C09D8.1_ptp-3_protein-coding J053 chrII:10984122-10984201 2.224 end1_T1 ceh32_T1 0.000 BOUNDING_INTRON_1
WBGene00004215_C09D8.1_ptp-3_protein-coding J053 chrII:10984122-10984201 1.335 end1_T2 tbx37_T2 0.000 BOUNDING_INTRON_1
WBGene00004215_C09D8.1_ptp-3_protein-coding J053 chrII:10984122-10984201 1.358 end1_T2 pha4_T2 0.000 BOUNDING_INTRON_1
WBGene00004215_C09D8.1_ptp-3_protein-coding J053 chrII:10984122-10984201 1.677 end1_T2 hlh1_T2 0.000 BOUNDING_INTRON_1
WBGene00004215_C09D8.1_ptp-3_protein-coding J053 chrII:10984122-10984201 1.400 end1_T2 ceh32_T2 0.000 BOUNDING_INTRON_1
WBGene00004215_C09D8.1_ptp-3_protein-coding J053 chrII:10984122-10984201 1.340 nhr25_T0 pha4_T0 0.006 BOUNDING_INTRON_1
WBGene00004215_C09D8.1_ptp-3_protein-coding J053 chrII:10984122-10984201 1.414 nhr25_T0 tbx37_T0 0.000 BOUNDING_INTRON_1
WBGene00004215_C09D8.1_ptp-3_protein-coding J053 chrII:10984122-10984201 1.110 nhr25_T0 ceh32_T0 0.074 BOUNDING_INTRON_1
WBGene00004215_C09D8.1_ptp-3_protein-coding J053 chrII:10984122-10984201 1.526 nhr25_T0 hlh1_T0 0.000 BOUNDING_INTRON_1
WBGene00004215_C09D8.1_ptp-3_protein-coding J053 chrII:10984122-10984201 1.256 nhr25_T1 tbx37_T1 0.000 BOUNDING_INTRON_1
WBGene00004215_C09D8.1_ptp-3_protein-coding J053 chrII:10984122-10984201 13.575 nhr25_T1 pha4_T1 0.000 BOUNDING_INTRON_1
WBGene00004215_C09D8.1_ptp-3_protein-coding J053 chrII:10984122-10984201 1.372 nhr25_T1 hlh1_T1 0.000 BOUNDING_INTRON_1
WBGene00004215_C09D8.1_ptp-3_protein-coding J053 chrII:10984122-10984201 1.468 nhr25_T1 ceh32_T1 0.000 BOUNDING_INTRON_1
WBGene00004215_C09D8.1_ptp-3_protein-coding J053 chrII:10984122-10984201 1.019 nhr25_T2 ceh32_T2 0.005 BOUNDING_INTRON_1
WBGene00004215_C09D8.1_ptp-3_protein-coding J053 chrII:10984122-10984201 1.324 nhr25_T2 hlh1_T2 0.000 BOUNDING_INTRON_1
BOUNDING INTRON 2 chrII:10984274-10984384
WBGene00004215_C09D8.1_ptp-3_protein-coding J055 chrII:10984274-10984384 1.084 cnd1_T0 hlh1_T0 0.046 BOUNDING_INTRON_2
WBGene00004215_C09D8.1_ptp-3_protein-coding J055 chrII:10984274-10984384 12.802 cnd1_T0 pha4_T0 0.026 BOUNDING_INTRON_2
WBGene00004215_C09D8.1_ptp-3_protein-coding J055 chrII:10984274-10984384 1.337 cnd1_T1 hlh1_T1 0.039 BOUNDING_INTRON_2
WBGene00004215_C09D8.1_ptp-3_protein-coding J055 chrII:10984274-10984384 14.593 end1_T0 pha4_T0 0.000 BOUNDING_INTRON_2
WBGene00004215_C09D8.1_ptp-3_protein-coding J055 chrII:10984274-10984384 1.666 end1_T0 nhr25_T0 0.000 BOUNDING_INTRON_2
WBGene00004215_C09D8.1_ptp-3_protein-coding J055 chrII:10984274-10984384 2.551 end1_T0 tbx37_T0 0.000 BOUNDING_INTRON_2
WBGene00004215_C09D8.1_ptp-3_protein-coding J055 chrII:10984274-10984384 2.830 end1_T0 hlh1_T0 0.000 BOUNDING_INTRON_2
WBGene00004215_C09D8.1_ptp-3_protein-coding J055 chrII:10984274-10984384 1.750 end1_T0 cnd1_T0 0.000 BOUNDING_INTRON_2
WBGene00004215_C09D8.1_ptp-3_protein-coding J055 chrII:10984274-10984384 2.636 end1_T0 ceh32_T0 0.000 BOUNDING_INTRON_2
WBGene00004215_C09D8.1_ptp-3_protein-coding J055 chrII:10984274-10984384 2.151 end1_T1 tbx37_T1 0.000 BOUNDING_INTRON_2
WBGene00004215_C09D8.1_ptp-3_protein-coding J055 chrII:10984274-10984384 2.227 end1_T1 pha4_T1 0.000 BOUNDING_INTRON_2
WBGene00004215_C09D8.1_ptp-3_protein-coding J055 chrII:10984274-10984384 2.294 end1_T1 hlh1_T1 0.000 BOUNDING_INTRON_2
WBGene00004215_C09D8.1_ptp-3_protein-coding J055 chrII:10984274-10984384 13.976 end1_T1 ceh32_T1 0.000 BOUNDING_INTRON_2
WBGene00004215_C09D8.1_ptp-3_protein-coding J055 chrII:10984274-10984384 1.569 end1_T2 pha4_T2 0.000 BOUNDING_INTRON_2
WBGene00004215_C09D8.1_ptp-3_protein-coding J055 chrII:10984274-10984384 1.677 end1_T2 tbx37_T2 0.000 BOUNDING_INTRON_2
WBGene00004215_C09D8.1_ptp-3_protein-coding J055 chrII:10984274-10984384 1.705 end1_T2 hlh1_T2 0.002 BOUNDING_INTRON_2
WBGene00004215_C09D8.1_ptp-3_protein-coding J055 chrII:10984274-10984384 1.628 end1_T2 ceh32_T2 0.000 BOUNDING_INTRON_2
WBGene00004215_C09D8.1_ptp-3_protein-coding J055 chrII:10984274-10984384 12.999 nhr25_T0 pha4_T0 0.001 BOUNDING_INTRON_2
WBGene00004215_C09D8.1_ptp-3_protein-coding J055 chrII:10984274-10984384 1.182 nhr25_T0 hlh1_T0 0.001 BOUNDING_INTRON_2
WBGene00004215_C09D8.1_ptp-3_protein-coding J055 chrII:10984274-10984384 1.275 nhr25_T1 tbx37_T1 0.000 BOUNDING_INTRON_2
WBGene00004215_C09D8.1_ptp-3_protein-coding J055 chrII:10984274-10984384 1.348 nhr25_T1 pha4_T1 0.001 BOUNDING_INTRON_2
WBGene00004215_C09D8.1_ptp-3_protein-coding J055 chrII:10984274-10984384 1.429 nhr25_T1 hlh1_T1 0.000 BOUNDING_INTRON_2
WBGene00004215_C09D8.1_ptp-3_protein-coding J055 chrII:10984274-10984384 13.625 nhr25_T1 ceh32_T1 0.000 BOUNDING_INTRON_2
WBGene00004215_C09D8.1_ptp-3_protein-coding J055 chrII:10984274-10984384 1.156 nhr25_T3 hlh1_T3 0.049 BOUNDING_INTRON_2
SPANNING INTRON chrII:10984122-10984384
WBGene00004215_C09D8.1_ptp-3_protein-coding J054 chrII:10984122-10984384 12.842 hlh1_T0 pha4_T0 0.082 SPANNING_INTRON
WBGene00004215_C09D8.1_ptp-3_protein-coding J054 chrII:10984122-10984384 13.135 hlh1_T0 nhr25_T0 0.009 SPANNING_INTRON
WBGene00004215_C09D8.1_ptp-3_protein-coding J054 chrII:10984122-10984384 13.913 hlh1_T0 tbx37_T0 0.001 SPANNING_INTRON
WBGene00004215_C09D8.1_ptp-3_protein-coding J054 chrII:10984122-10984384 13.010 hlh1_T0 ceh32_T0 0.049 SPANNING_INTRON
WBGene00004215_C09D8.1_ptp-3_protein-coding J054 chrII:10984122-10984384 13.130 hlh1_T0 end1_T0 0.013 SPANNING_INTRON
WBGene00004215_C09D8.1_ptp-3_protein-coding J054 chrII:10984122-10984384 13.259 hlh1_T0 cnd1_T0 0.016 SPANNING_INTRON
WBGene00004215_C09D8.1_ptp-3_protein-coding J054 chrII:10984122-10984384 13.915 hlh1_T1 pha4_T1 0.000 SPANNING_INTRON
WBGene00004215_C09D8.1_ptp-3_protein-coding J054 chrII:10984122-10984384 3.386 hlh1_T1 nhr25_T1 0.000 SPANNING_INTRON
WBGene00004215_C09D8.1_ptp-3_protein-coding J054 chrII:10984122-10984384 3.816 hlh1_T1 tbx37_T1 0.000 SPANNING_INTRON
WBGene00004215_C09D8.1_ptp-3_protein-coding J054 chrII:10984122-10984384 13.444 hlh1_T1 ceh32_T1 0.000 SPANNING_INTRON
WBGene00004215_C09D8.1_ptp-3_protein-coding J054 chrII:10984122-10984384 14.170 hlh1_T1 cnd1_T1 0.000 SPANNING_INTRON
WBGene00004215_C09D8.1_ptp-3_protein-coding J054 chrII:10984122-10984384 3.271 hlh1_T1 end1_T1 0.000 SPANNING_INTRON
WBGene00004215_C09D8.1_ptp-3_protein-coding J054 chrII:10984122-10984384 13.816 hlh1_T2 pha4_T2 0.000 SPANNING_INTRON
WBGene00004215_C09D8.1_ptp-3_protein-coding J054 chrII:10984122-10984384 2.362 hlh1_T2 nhr25_T2 0.000 SPANNING_INTRON
WBGene00004215_C09D8.1_ptp-3_protein-coding J054 chrII:10984122-10984384 3.086 hlh1_T2 tbx37_T2 0.000 SPANNING_INTRON
WBGene00004215_C09D8.1_ptp-3_protein-coding J054 chrII:10984122-10984384 13.381 hlh1_T2 ceh32_T2 0.000 SPANNING_INTRON
WBGene00004215_C09D8.1_ptp-3_protein-coding J054 chrII:10984122-10984384 13.926 hlh1_T2 end1_T2 0.000 SPANNING_INTRON
WBGene00004215_C09D8.1_ptp-3_protein-coding J054 chrII:10984122-10984384 14.831 hlh1_T2 cnd1_T2 0.000 SPANNING_INTRON
WBGene00004215_C09D8.1_ptp-3_protein-coding J054 chrII:10984122-10984384 2.557 hlh1_T3 tbx37_T3 0.000 SPANNING_INTRON
WBGene00004215_C09D8.1_ptp-3_protein-coding J054 chrII:10984122-10984384 3.011 hlh1_T3 pha4_T3 0.000 SPANNING_INTRON
WBGene00004215_C09D8.1_ptp-3_protein-coding J054 chrII:10984122-10984384 3.578 hlh1_T3 nhr25_T3 0.000 SPANNING_INTRON
WBGene00004215_C09D8.1_ptp-3_protein-coding J054 chrII:10984122-10984384 14.179 hlh1_T3 end1_T3 0.000 SPANNING_INTRON
WBGene00004215_C09D8.1_ptp-3_protein-coding J054 chrII:10984122-10984384 2.266 hlh1_T3 cnd1_T3 0.000 SPANNING_INTRON
WBGene00004215_C09D8.1_ptp-3_protein-coding J054 chrII:10984122-10984384 3.329 hlh1_T3 ceh32_T3 0.000 SPANNING_INTRON
WBGene00004215_C09D8.1_ptp-3_protein-coding J054 chrII:10984122-10984384 1.860 hlh1_T4 pha4_T4 0.000 SPANNING_INTRON
WBGene00004215_C09D8.1_ptp-3_protein-coding J054 chrII:10984122-10984384 2.381 hlh1_T4 tbx37_T4 0.000 SPANNING_INTRON
WBGene00004215_C09D8.1_ptp-3_protein-coding J054 chrII:10984122-10984384 2.630 hlh1_T4 nhr25_T4 0.000 SPANNING_INTRON
WBGene00004215_C09D8.1_ptp-3_protein-coding J054 chrII:10984122-10984384 1.477 hlh1_T4 end1_T4 0.000 SPANNING_INTRON
WBGene00004215_C09D8.1_ptp-3_protein-coding J054 chrII:10984122-10984384 1.577 hlh1_T4 cnd1_T4 0.000 SPANNING_INTRON
WBGene00004215_C09D8.1_ptp-3_protein-coding J054 chrII:10984122-10984384 2.927 hlh1_T4 ceh32_T4 0.000 SPANNING_INTRON
 
>II:11060197-11060217.-
SKIPPED EXON chrII:11060197-11060217
WBGene00006788_F45E10.1_unc-53_protein-coding E004 chrII:11060197-11060217 1.470 ceh32_T3 nhr25_T3 0.000 SKIPPED_EXON
WBGene00006788_F45E10.1_unc-53_protein-coding E004 chrII:11060197-11060217 1.629 ceh32_T3 pha4_T3 0.003 SKIPPED_EXON
WBGene00006788_F45E10.1_unc-53_protein-coding E004 chrII:11060197-11060217 1.974 cnd1_T1 nhr25_T1 0.027 SKIPPED_EXON
WBGene00006788_F45E10.1_unc-53_protein-coding E004 chrII:11060197-11060217 1.060 cnd1_T2 hlh1_T2 0.000 SKIPPED_EXON
WBGene00006788_F45E10.1_unc-53_protein-coding E004 chrII:11060197-11060217 12.316 cnd1_T2 end1_T2 0.018 SKIPPED_EXON
WBGene00006788_F45E10.1_unc-53_protein-coding E004 chrII:11060197-11060217 12.360 cnd1_T2 pha4_T2 0.009 SKIPPED_EXON
WBGene00006788_F45E10.1_unc-53_protein-coding E004 chrII:11060197-11060217 2.306 cnd1_T2 nhr25_T2 0.000 SKIPPED_EXON
WBGene00006788_F45E10.1_unc-53_protein-coding E004 chrII:11060197-11060217 1.583 cnd1_T3 nhr25_T3 0.000 SKIPPED_EXON
WBGene00006788_F45E10.1_unc-53_protein-coding E004 chrII:11060197-11060217 1.749 cnd1_T3 pha4_T3 0.000 SKIPPED_EXON
WBGene00006788_F45E10.1_unc-53_protein-coding E004 chrII:11060197-11060217 1.039 cnd1_T4 hlh1_T4 0.000 SKIPPED_EXON
WBGene00006788_F45E10.1_unc-53_protein-coding E004 chrII:11060197-11060217 1.180 end1_T4 hlh1_T4 0.001 SKIPPED_EXON
WBGene00006788_F45E10.1_unc-53_protein-coding E004 chrII:11060197-11060217 1.022 tbx37_T3 nhr25_T3 0.011 SKIPPED_EXON
BOUNDING INTRON 1 chrII:11060065-11060196
WBGene00006788_F45E10.1_unc-53_protein-coding J030 chrII:11060065-11060196 1.555 ceh32_T3 pha4_T3 0.004 BOUNDING_INTRON_1
WBGene00006788_F45E10.1_unc-53_protein-coding J030 chrII:11060065-11060196 1.575 ceh32_T3 nhr25_T3 0.000 BOUNDING_INTRON_1
WBGene00006788_F45E10.1_unc-53_protein-coding J030 chrII:11060065-11060196 1.043 ceh32_T4 hlh1_T4 0.000 BOUNDING_INTRON_1
WBGene00006788_F45E10.1_unc-53_protein-coding J030 chrII:11060065-11060196 1.976 cnd1_T1 nhr25_T1 0.020 BOUNDING_INTRON_1
WBGene00006788_F45E10.1_unc-53_protein-coding J030 chrII:11060065-11060196 1.537 cnd1_T3 pha4_T3 0.001 BOUNDING_INTRON_1
WBGene00006788_F45E10.1_unc-53_protein-coding J030 chrII:11060065-11060196 1.553 cnd1_T3 nhr25_T3 0.000 BOUNDING_INTRON_1
WBGene00006788_F45E10.1_unc-53_protein-coding J030 chrII:11060065-11060196 1.035 cnd1_T4 hlh1_T4 0.000 BOUNDING_INTRON_1
WBGene00006788_F45E10.1_unc-53_protein-coding J030 chrII:11060065-11060196 1.130 end1_T4 hlh1_T4 0.004 BOUNDING_INTRON_1
BOUNDING INTRON 2 chrII:11060218-11060262
WBGene00006788_F45E10.1_unc-53_protein-coding J032 chrII:11060218-11060262 1.357 ceh32_T3 pha4_T3 0.023 BOUNDING_INTRON_2
WBGene00006788_F45E10.1_unc-53_protein-coding J032 chrII:11060218-11060262 1.377 ceh32_T3 nhr25_T3 0.000 BOUNDING_INTRON_2
WBGene00006788_F45E10.1_unc-53_protein-coding J032 chrII:11060218-11060262 2.842 cnd1_T2 nhr25_T2 0.000 BOUNDING_INTRON_2
WBGene00006788_F45E10.1_unc-53_protein-coding J032 chrII:11060218-11060262 1.534 cnd1_T3 pha4_T3 0.002 BOUNDING_INTRON_2
WBGene00006788_F45E10.1_unc-53_protein-coding J032 chrII:11060218-11060262 1.549 cnd1_T3 nhr25_T3 0.000 BOUNDING_INTRON_2
WBGene00006788_F45E10.1_unc-53_protein-coding J032 chrII:11060218-11060262 1.237 end1_T4 hlh1_T4 0.000 BOUNDING_INTRON_2
WBGene00006788_F45E10.1_unc-53_protein-coding J032 chrII:11060218-11060262 1.870 hlh1_T2 nhr25_T2 0.055 BOUNDING_INTRON_2
WBGene00006788_F45E10.1_unc-53_protein-coding J032 chrII:11060218-11060262 1.089 tbx37_T3 nhr25_T3 0.012 BOUNDING_INTRON_2
SPANNING INTRON chrII:11060065-11060262
WBGene00006788_F45E10.1_unc-53_protein-coding J031 chrII:11060065-11060262 1.100 end1_T3 ceh32_T3 0.076 SPANNING_INTRON
WBGene00006788_F45E10.1_unc-53_protein-coding J031 chrII:11060065-11060262 1.429 end1_T3 cnd1_T3 0.004 SPANNING_INTRON
WBGene00006788_F45E10.1_unc-53_protein-coding J031 chrII:11060065-11060262 1.078 hlh1_T3 cnd1_T3 0.000 SPANNING_INTRON
WBGene00006788_F45E10.1_unc-53_protein-coding J031 chrII:11060065-11060262 1.262 hlh1_T4 cnd1_T4 0.000 SPANNING_INTRON
WBGene00006788_F45E10.1_unc-53_protein-coding J031 chrII:11060065-11060262 1.320 hlh1_T4 ceh32_T4 0.000 SPANNING_INTRON
WBGene00006788_F45E10.1_unc-53_protein-coding J031 chrII:11060065-11060262 1.121 nhr25_T3 cnd1_T3 0.000 SPANNING_INTRON
WBGene00006788_F45E10.1_unc-53_protein-coding J031 chrII:11060065-11060262 1.048 nhr25_T4 ceh32_T4 0.000 SPANNING_INTRON
WBGene00006788_F45E10.1_unc-53_protein-coding J031 chrII:11060065-11060262 1.105 pha4_T3 cnd1_T3 0.002 SPANNING_INTRON
WBGene00006788_F45E10.1_unc-53_protein-coding J031 chrII:11060065-11060262 1.283 pha4_T4 cnd1_T4 0.000 SPANNING_INTRON
WBGene00006788_F45E10.1_unc-53_protein-coding J031 chrII:11060065-11060262 1.341 pha4_T4 ceh32_T4 0.000 SPANNING_INTRON
 
>II:11061249-11061461.-
SKIPPED EXON chrII:11061249-11061461
WBGene00006788_F45E10.1_unc-53_protein-coding E008 chrII:11061249-11061461 1.091 ceh32_T0 nhr25_T0 0.000 SKIPPED_EXON
WBGene00006788_F45E10.1_unc-53_protein-coding E008 chrII:11061249-11061461 1.278 ceh32_T1 nhr25_T1 0.000 SKIPPED_EXON
WBGene00006788_F45E10.1_unc-53_protein-coding E008 chrII:11061249-11061461 1.156 ceh32_T2 nhr25_T2 0.000 SKIPPED_EXON
WBGene00006788_F45E10.1_unc-53_protein-coding E008 chrII:11061249-11061461 1.117 ceh32_T3 nhr25_T3 0.000 SKIPPED_EXON
WBGene00006788_F45E10.1_unc-53_protein-coding E008 chrII:11061249-11061461 1.158 cnd1_T0 nhr25_T0 0.000 SKIPPED_EXON
WBGene00006788_F45E10.1_unc-53_protein-coding E008 chrII:11061249-11061461 1.174 cnd1_T1 nhr25_T1 0.000 SKIPPED_EXON
WBGene00006788_F45E10.1_unc-53_protein-coding E008 chrII:11061249-11061461 1.449 cnd1_T2 nhr25_T2 0.000 SKIPPED_EXON
WBGene00006788_F45E10.1_unc-53_protein-coding E008 chrII:11061249-11061461 1.226 cnd1_T3 nhr25_T3 0.000 SKIPPED_EXON
WBGene00006788_F45E10.1_unc-53_protein-coding E008 chrII:11061249-11061461 1.192 end1_T1 nhr25_T1 0.095 SKIPPED_EXON
WBGene00006788_F45E10.1_unc-53_protein-coding E008 chrII:11061249-11061461 1.396 pha4_T1 nhr25_T1 0.002 SKIPPED_EXON
WBGene00006788_F45E10.1_unc-53_protein-coding E008 chrII:11061249-11061461 1.158 tbx37_T1 nhr25_T1 0.000 SKIPPED_EXON
BOUNDING INTRON 1 chrII:11061148-11061248
WBGene00006788_F45E10.1_unc-53_protein-coding J035 chrII:11061148-11061248 1.480 cnd1_T2 nhr25_T2 0.000 BOUNDING_INTRON_1
WBGene00006788_F45E10.1_unc-53_protein-coding J035 chrII:11061148-11061248 1.343 cnd1_T3 nhr25_T3 0.000 BOUNDING_INTRON_1
WBGene00006788_F45E10.1_unc-53_protein-coding J035 chrII:11061148-11061248 1.170 tbx37_T3 nhr25_T3 0.028 BOUNDING_INTRON_1
BOUNDING INTRON 2 chrII:11061462-11061841
SPANNING INTRON chrII:11061148-11061612
WBGene00006788_F45E10.1_unc-53_protein-coding J036 chrII:11061148-11061612 1.478 hlh1_T3 cnd1_T3 0.000 SPANNING_INTRON
WBGene00006788_F45E10.1_unc-53_protein-coding J036 chrII:11061148-11061612 1.043 hlh1_T4 cnd1_T4 0.000 SPANNING_INTRON
WBGene00006788_F45E10.1_unc-53_protein-coding J036 chrII:11061148-11061612 1.190 hlh1_T4 ceh32_T4 0.000 SPANNING_INTRON
WBGene00006788_F45E10.1_unc-53_protein-coding J036 chrII:11061148-11061612 1.180 nhr25_T3 ceh32_T3 0.000 SPANNING_INTRON
WBGene00006788_F45E10.1_unc-53_protein-coding J036 chrII:11061148-11061612 1.740 nhr25_T3 cnd1_T3 0.000 SPANNING_INTRON
WBGene00006788_F45E10.1_unc-53_protein-coding J036 chrII:11061148-11061612 1.050 nhr25_T4 end1_T4 0.042 SPANNING_INTRON
WBGene00006788_F45E10.1_unc-53_protein-coding J036 chrII:11061148-11061612 1.183 nhr25_T4 cnd1_T4 0.000 SPANNING_INTRON
WBGene00006788_F45E10.1_unc-53_protein-coding J036 chrII:11061148-11061612 1.335 nhr25_T4 ceh32_T4 0.000 SPANNING_INTRON
WBGene00006788_F45E10.1_unc-53_protein-coding J036 chrII:11061148-11061612 1.432 pha4_T3 ceh32_T3 0.001 SPANNING_INTRON
WBGene00006788_F45E10.1_unc-53_protein-coding J036 chrII:11061148-11061612 1.988 pha4_T3 cnd1_T3 0.000 SPANNING_INTRON
WBGene00006788_F45E10.1_unc-53_protein-coding J036 chrII:11061148-11061612 1.339 pha4_T4 cnd1_T4 0.000 SPANNING_INTRON
WBGene00006788_F45E10.1_unc-53_protein-coding J036 chrII:11061148-11061612 1.489 pha4_T4 ceh32_T4 0.000 SPANNING_INTRON
 
>II:11061613-11061735.-
SKIPPED EXON chrII:11061613-11061735
BOUNDING INTRON 1 chrII:11061462-11061612
WBGene00006788_F45E10.1_unc-53_protein-coding J038 chrII:11061462-11061612 1.322 ceh32_T1 nhr25_T1 0.009 BOUNDING_INTRON_1
WBGene00006788_F45E10.1_unc-53_protein-coding J038 chrII:11061462-11061612 1.045 ceh32_T2 nhr25_T2 0.002 BOUNDING_INTRON_1
WBGene00006788_F45E10.1_unc-53_protein-coding J038 chrII:11061462-11061612 1.305 ceh32_T3 pha4_T3 0.054 BOUNDING_INTRON_1
WBGene00006788_F45E10.1_unc-53_protein-coding J038 chrII:11061462-11061612 1.518 ceh32_T4 pha4_T4 0.004 BOUNDING_INTRON_1
WBGene00006788_F45E10.1_unc-53_protein-coding J038 chrII:11061462-11061612 1.442 cnd1_T1 nhr25_T1 0.000 BOUNDING_INTRON_1
WBGene00006788_F45E10.1_unc-53_protein-coding J038 chrII:11061462-11061612 1.019 cnd1_T2 pha4_T2 0.044 BOUNDING_INTRON_1
WBGene00006788_F45E10.1_unc-53_protein-coding J038 chrII:11061462-11061612 1.445 cnd1_T2 nhr25_T2 0.000 BOUNDING_INTRON_1
WBGene00006788_F45E10.1_unc-53_protein-coding J038 chrII:11061462-11061612 1.394 cnd1_T3 pha4_T3 0.000 BOUNDING_INTRON_1
WBGene00006788_F45E10.1_unc-53_protein-coding J038 chrII:11061462-11061612 1.443 cnd1_T3 nhr25_T3 0.072 BOUNDING_INTRON_1
WBGene00006788_F45E10.1_unc-53_protein-coding J038 chrII:11061462-11061612 1.508 cnd1_T4 pha4_T4 0.000 BOUNDING_INTRON_1
BOUNDING INTRON 2 chrII:11061736-11061841
SPANNING INTRON chrII:11061148-11061841
WBGene00006788_F45E10.1_unc-53_protein-coding J037 chrII:11061148-11061841 2.111 tbx37_T3 hlh1_T3 0.047 SPANNING_INTRON
 
>II:11127710-11127814.+
SKIPPED EXON chrII:11127710-11127814
BOUNDING INTRON 1 chrII:11127668-11127709
BOUNDING INTRON 2 chrII:11127815-11128380
SPANNING INTRON chrII:11127668-11128380
WBGene00009575_F40F8.1_F40F8.1_protein-coding J011 chrII:11127668-11128380 1.027 ceh32_T0 nhr25_T0 0.003 SPANNING_INTRON
 
>II:11127710-11127823.+
SKIPPED EXON chrII:11127710-11127823
BOUNDING INTRON 1 chrII:11127668-11127709
BOUNDING INTRON 2 chrII:11127824-11128380
SPANNING INTRON chrII:11127668-11128380
WBGene00009575_F40F8.1_F40F8.1_protein-coding J011 chrII:11127668-11128380 1.027 ceh32_T0 nhr25_T0 0.003 SPANNING_INTRON
 
>II:11133525-11133656.-
SKIPPED EXON chrII:11133525-11133656
BOUNDING INTRON 1 chrII:11133476-11133524
BOUNDING INTRON 2 chrII:11133657-11134336
SPANNING INTRON chrII:11133476-11133702
 
>II:11133703-11133837.-
SKIPPED EXON chrII:11133703-11133837
BOUNDING INTRON 1 chrII:11133657-11133702
BOUNDING INTRON 2 chrII:11133838-11134223
SPANNING INTRON chrII:11133476-11133980
 
>II:11133981-11134112.-
SKIPPED EXON chrII:11133981-11134112
BOUNDING INTRON 1 chrII:11133838-11133980
BOUNDING INTRON 2 chrII:11134113-11134223
WBGene00009578_F40F8.5_F40F8.5_protein-coding J025 chrII:11134113-11134223 13.084 ceh32_T4 end1_T4 0.001 BOUNDING_INTRON_2
WBGene00009578_F40F8.5_F40F8.5_protein-coding J025 chrII:11134113-11134223 12.682 hlh1_T4 end1_T4 0.075 BOUNDING_INTRON_2
SPANNING INTRON chrII:11133476-11134223
 
>II:11134224-11134289.-
SKIPPED EXON chrII:11134224-11134289
WBGene00009578_F40F8.5_F40F8.5_protein-coding E007 chrII:11134224-11134289 1.038 ceh32_T4 nhr25_T4 0.008 SKIPPED_EXON
WBGene00009578_F40F8.5_F40F8.5_protein-coding E007 chrII:11134224-11134289 1.812 ceh32_T4 end1_T4 0.001 SKIPPED_EXON
BOUNDING INTRON 1 chrII:11133657-11134223
BOUNDING INTRON 2 chrII:11134290-11133352
SPANNING INTRON chrII:11133476-11134336
 
>II:11388263-11388352.-
SKIPPED EXON chrII:11388263-11388352
WBGene00006444_C33B4.3_shn-1_protein-coding E007 chrII:11388263-11388352 1.338 ceh32_T0 nhr25_T0 0.025 SKIPPED_EXON
WBGene00006444_C33B4.3_shn-1_protein-coding E007 chrII:11388263-11388352 1.994 end1_T0 nhr25_T0 0.000 SKIPPED_EXON
WBGene00006444_C33B4.3_shn-1_protein-coding E007 chrII:11388263-11388352 1.220 end1_T0 cnd1_T0 0.037 SKIPPED_EXON
WBGene00006444_C33B4.3_shn-1_protein-coding E007 chrII:11388263-11388352 2.116 end1_T1 nhr25_T1 0.000 SKIPPED_EXON
WBGene00006444_C33B4.3_shn-1_protein-coding E007 chrII:11388263-11388352 1.217 end1_T1 ceh32_T1 0.004 SKIPPED_EXON
WBGene00006444_C33B4.3_shn-1_protein-coding E007 chrII:11388263-11388352 1.288 end1_T1 cnd1_T1 0.005 SKIPPED_EXON
WBGene00006444_C33B4.3_shn-1_protein-coding E007 chrII:11388263-11388352 1.907 end1_T2 nhr25_T2 0.000 SKIPPED_EXON
WBGene00006444_C33B4.3_shn-1_protein-coding E007 chrII:11388263-11388352 1.014 end1_T2 cnd1_T2 0.000 SKIPPED_EXON
WBGene00006444_C33B4.3_shn-1_protein-coding E007 chrII:11388263-11388352 1.204 end1_T2 ceh32_T2 0.000 SKIPPED_EXON
WBGene00006444_C33B4.3_shn-1_protein-coding E007 chrII:11388263-11388352 1.788 end1_T3 nhr25_T3 0.000 SKIPPED_EXON
WBGene00006444_C33B4.3_shn-1_protein-coding E007 chrII:11388263-11388352 1.586 end1_T4 nhr25_T4 0.000 SKIPPED_EXON
WBGene00006444_C33B4.3_shn-1_protein-coding E007 chrII:11388263-11388352 1.838 hlh1_T0 nhr25_T0 0.000 SKIPPED_EXON
WBGene00006444_C33B4.3_shn-1_protein-coding E007 chrII:11388263-11388352 1.053 hlh1_T0 cnd1_T0 0.008 SKIPPED_EXON
WBGene00006444_C33B4.3_shn-1_protein-coding E007 chrII:11388263-11388352 1.715 hlh1_T1 nhr25_T1 0.000 SKIPPED_EXON
WBGene00006444_C33B4.3_shn-1_protein-coding E007 chrII:11388263-11388352 1.717 hlh1_T2 nhr25_T2 0.000 SKIPPED_EXON
WBGene00006444_C33B4.3_shn-1_protein-coding E007 chrII:11388263-11388352 1.016 hlh1_T2 ceh32_T2 0.000 SKIPPED_EXON
WBGene00006444_C33B4.3_shn-1_protein-coding E007 chrII:11388263-11388352 1.445 hlh1_T3 nhr25_T3 0.000 SKIPPED_EXON
WBGene00006444_C33B4.3_shn-1_protein-coding E007 chrII:11388263-11388352 1.391 hlh1_T4 nhr25_T4 0.000 SKIPPED_EXON
WBGene00006444_C33B4.3_shn-1_protein-coding E007 chrII:11388263-11388352 1.458 pha4_T0 nhr25_T0 0.001 SKIPPED_EXON
WBGene00006444_C33B4.3_shn-1_protein-coding E007 chrII:11388263-11388352 1.660 pha4_T1 nhr25_T1 0.000 SKIPPED_EXON
WBGene00006444_C33B4.3_shn-1_protein-coding E007 chrII:11388263-11388352 1.032 pha4_T2 ceh32_T2 0.000 SKIPPED_EXON
WBGene00006444_C33B4.3_shn-1_protein-coding E007 chrII:11388263-11388352 1.737 pha4_T2 nhr25_T2 0.000 SKIPPED_EXON
WBGene00006444_C33B4.3_shn-1_protein-coding E007 chrII:11388263-11388352 1.660 pha4_T3 nhr25_T3 0.000 SKIPPED_EXON
WBGene00006444_C33B4.3_shn-1_protein-coding E007 chrII:11388263-11388352 1.537 pha4_T4 nhr25_T4 0.000 SKIPPED_EXON
WBGene00006444_C33B4.3_shn-1_protein-coding E007 chrII:11388263-11388352 1.199 tbx37_T0 nhr25_T0 0.042 SKIPPED_EXON
WBGene00006444_C33B4.3_shn-1_protein-coding E007 chrII:11388263-11388352 1.262 tbx37_T1 nhr25_T1 0.000 SKIPPED_EXON
WBGene00006444_C33B4.3_shn-1_protein-coding E007 chrII:11388263-11388352 1.250 tbx37_T2 nhr25_T2 0.000 SKIPPED_EXON
WBGene00006444_C33B4.3_shn-1_protein-coding E007 chrII:11388263-11388352 1.137 tbx37_T3 nhr25_T3 0.000 SKIPPED_EXON
WBGene00006444_C33B4.3_shn-1_protein-coding E007 chrII:11388263-11388352 1.274 tbx37_T4 nhr25_T4 0.000 SKIPPED_EXON
BOUNDING INTRON 1 chrII:11388103-11388262
WBGene00006444_C33B4.3_shn-1_protein-coding J019 chrII:11388103-11388262 1.469 ceh32_T0 nhr25_T0 0.033 BOUNDING_INTRON_1
WBGene00006444_C33B4.3_shn-1_protein-coding J019 chrII:11388103-11388262 2.172 end1_T0 nhr25_T0 0.000 BOUNDING_INTRON_1
WBGene00006444_C33B4.3_shn-1_protein-coding J019 chrII:11388103-11388262 1.272 end1_T0 cnd1_T0 0.045 BOUNDING_INTRON_1
WBGene00006444_C33B4.3_shn-1_protein-coding J019 chrII:11388103-11388262 1.861 end1_T1 nhr25_T1 0.000 BOUNDING_INTRON_1
WBGene00006444_C33B4.3_shn-1_protein-coding J019 chrII:11388103-11388262 1.021 end1_T1 ceh32_T1 0.010 BOUNDING_INTRON_1
WBGene00006444_C33B4.3_shn-1_protein-coding J019 chrII:11388103-11388262 1.136 end1_T1 cnd1_T1 0.003 BOUNDING_INTRON_1
WBGene00006444_C33B4.3_shn-1_protein-coding J019 chrII:11388103-11388262 1.735 end1_T2 nhr25_T2 0.000 BOUNDING_INTRON_1
WBGene00006444_C33B4.3_shn-1_protein-coding J019 chrII:11388103-11388262 1.648 end1_T3 nhr25_T3 0.000 BOUNDING_INTRON_1
WBGene00006444_C33B4.3_shn-1_protein-coding J019 chrII:11388103-11388262 1.469 end1_T4 nhr25_T4 0.000 BOUNDING_INTRON_1
WBGene00006444_C33B4.3_shn-1_protein-coding J019 chrII:11388103-11388262 1.826 hlh1_T0 nhr25_T0 0.000 BOUNDING_INTRON_1
WBGene00006444_C33B4.3_shn-1_protein-coding J019 chrII:11388103-11388262 1.427 hlh1_T1 nhr25_T1 0.000 BOUNDING_INTRON_1
WBGene00006444_C33B4.3_shn-1_protein-coding J019 chrII:11388103-11388262 1.779 hlh1_T2 nhr25_T2 0.000 BOUNDING_INTRON_1
WBGene00006444_C33B4.3_shn-1_protein-coding J019 chrII:11388103-11388262 1.046 hlh1_T2 ceh32_T2 0.000 BOUNDING_INTRON_1
WBGene00006444_C33B4.3_shn-1_protein-coding J019 chrII:11388103-11388262 1.366 hlh1_T3 nhr25_T3 0.000 BOUNDING_INTRON_1
WBGene00006444_C33B4.3_shn-1_protein-coding J019 chrII:11388103-11388262 1.305 hlh1_T4 nhr25_T4 0.000 BOUNDING_INTRON_1
WBGene00006444_C33B4.3_shn-1_protein-coding J019 chrII:11388103-11388262 1.502 pha4_T0 nhr25_T0 0.049 BOUNDING_INTRON_1
WBGene00006444_C33B4.3_shn-1_protein-coding J019 chrII:11388103-11388262 1.330 pha4_T1 nhr25_T1 0.000 BOUNDING_INTRON_1
WBGene00006444_C33B4.3_shn-1_protein-coding J019 chrII:11388103-11388262 1.653 pha4_T2 nhr25_T2 0.000 BOUNDING_INTRON_1
WBGene00006444_C33B4.3_shn-1_protein-coding J019 chrII:11388103-11388262 1.609 pha4_T3 nhr25_T3 0.000 BOUNDING_INTRON_1
WBGene00006444_C33B4.3_shn-1_protein-coding J019 chrII:11388103-11388262 1.475 pha4_T4 nhr25_T4 0.000 BOUNDING_INTRON_1
WBGene00006444_C33B4.3_shn-1_protein-coding J019 chrII:11388103-11388262 1.028 tbx37_T1 nhr25_T1 0.000 BOUNDING_INTRON_1
WBGene00006444_C33B4.3_shn-1_protein-coding J019 chrII:11388103-11388262 1.197 tbx37_T2 nhr25_T2 0.000 BOUNDING_INTRON_1
WBGene00006444_C33B4.3_shn-1_protein-coding J019 chrII:11388103-11388262 1.065 tbx37_T3 nhr25_T3 0.000 BOUNDING_INTRON_1
WBGene00006444_C33B4.3_shn-1_protein-coding J019 chrII:11388103-11388262 1.249 tbx37_T4 nhr25_T4 0.000 BOUNDING_INTRON_1
BOUNDING INTRON 2 chrII:11388353-11388609
WBGene00006444_C33B4.3_shn-1_protein-coding J021 chrII:11388353-11388609 1.295 ceh32_T1 nhr25_T1 0.014 BOUNDING_INTRON_2
WBGene00006444_C33B4.3_shn-1_protein-coding J021 chrII:11388353-11388609 2.611 end1_T1 nhr25_T1 0.000 BOUNDING_INTRON_2
WBGene00006444_C33B4.3_shn-1_protein-coding J021 chrII:11388353-11388609 1.322 end1_T1 ceh32_T1 0.000 BOUNDING_INTRON_2
WBGene00006444_C33B4.3_shn-1_protein-coding J021 chrII:11388353-11388609 1.470 end1_T1 cnd1_T1 0.000 BOUNDING_INTRON_2
WBGene00006444_C33B4.3_shn-1_protein-coding J021 chrII:11388353-11388609 2.201 end1_T2 nhr25_T2 0.000 BOUNDING_INTRON_2
WBGene00006444_C33B4.3_shn-1_protein-coding J021 chrII:11388353-11388609 1.217 end1_T2 ceh32_T2 0.002 BOUNDING_INTRON_2
WBGene00006444_C33B4.3_shn-1_protein-coding J021 chrII:11388353-11388609 1.262 end1_T2 cnd1_T2 0.001 BOUNDING_INTRON_2
WBGene00006444_C33B4.3_shn-1_protein-coding J021 chrII:11388353-11388609 1.874 end1_T3 nhr25_T3 0.000 BOUNDING_INTRON_2
WBGene00006444_C33B4.3_shn-1_protein-coding J021 chrII:11388353-11388609 1.023 end1_T3 cnd1_T3 0.000 BOUNDING_INTRON_2
WBGene00006444_C33B4.3_shn-1_protein-coding J021 chrII:11388353-11388609 1.363 end1_T3 ceh32_T3 0.000 BOUNDING_INTRON_2
WBGene00006444_C33B4.3_shn-1_protein-coding J021 chrII:11388353-11388609 1.665 end1_T4 nhr25_T4 0.000 BOUNDING_INTRON_2
WBGene00006444_C33B4.3_shn-1_protein-coding J021 chrII:11388353-11388609 2.479 hlh1_T0 nhr25_T0 0.000 BOUNDING_INTRON_2
WBGene00006444_C33B4.3_shn-1_protein-coding J021 chrII:11388353-11388609 2.337 hlh1_T1 nhr25_T1 0.000 BOUNDING_INTRON_2
WBGene00006444_C33B4.3_shn-1_protein-coding J021 chrII:11388353-11388609 1.045 hlh1_T1 ceh32_T1 0.010 BOUNDING_INTRON_2
WBGene00006444_C33B4.3_shn-1_protein-coding J021 chrII:11388353-11388609 1.195 hlh1_T1 cnd1_T1 0.020 BOUNDING_INTRON_2
WBGene00006444_C33B4.3_shn-1_protein-coding J021 chrII:11388353-11388609 1.962 hlh1_T2 nhr25_T2 0.000 BOUNDING_INTRON_2
WBGene00006444_C33B4.3_shn-1_protein-coding J021 chrII:11388353-11388609 1.020 hlh1_T2 cnd1_T2 0.003 BOUNDING_INTRON_2
WBGene00006444_C33B4.3_shn-1_protein-coding J021 chrII:11388353-11388609 1.731 hlh1_T3 nhr25_T3 0.000 BOUNDING_INTRON_2
WBGene00006444_C33B4.3_shn-1_protein-coding J021 chrII:11388353-11388609 1.222 hlh1_T3 ceh32_T3 0.000 BOUNDING_INTRON_2
WBGene00006444_C33B4.3_shn-1_protein-coding J021 chrII:11388353-11388609 1.646 hlh1_T4 nhr25_T4 0.000 BOUNDING_INTRON_2
WBGene00006444_C33B4.3_shn-1_protein-coding J021 chrII:11388353-11388609 1.137 pha4_T1 cnd1_T1 0.002 BOUNDING_INTRON_2
WBGene00006444_C33B4.3_shn-1_protein-coding J021 chrII:11388353-11388609 2.279 pha4_T1 nhr25_T1 0.000 BOUNDING_INTRON_2
WBGene00006444_C33B4.3_shn-1_protein-coding J021 chrII:11388353-11388609 1.109 pha4_T2 ceh32_T2 0.000 BOUNDING_INTRON_2
WBGene00006444_C33B4.3_shn-1_protein-coding J021 chrII:11388353-11388609 1.158 pha4_T2 cnd1_T2 0.000 BOUNDING_INTRON_2
WBGene00006444_C33B4.3_shn-1_protein-coding J021 chrII:11388353-11388609 2.096 pha4_T2 nhr25_T2 0.000 BOUNDING_INTRON_2
WBGene00006444_C33B4.3_shn-1_protein-coding J021 chrII:11388353-11388609 1.215 pha4_T3 ceh32_T3 0.000 BOUNDING_INTRON_2
WBGene00006444_C33B4.3_shn-1_protein-coding J021 chrII:11388353-11388609 1.726 pha4_T3 nhr25_T3 0.000 BOUNDING_INTRON_2
WBGene00006444_C33B4.3_shn-1_protein-coding J021 chrII:11388353-11388609 1.608 pha4_T4 nhr25_T4 0.000 BOUNDING_INTRON_2
WBGene00006444_C33B4.3_shn-1_protein-coding J021 chrII:11388353-11388609 1.751 tbx37_T0 nhr25_T0 0.001 BOUNDING_INTRON_2
WBGene00006444_C33B4.3_shn-1_protein-coding J021 chrII:11388353-11388609 1.778 tbx37_T1 nhr25_T1 0.000 BOUNDING_INTRON_2
WBGene00006444_C33B4.3_shn-1_protein-coding J021 chrII:11388353-11388609 1.529 tbx37_T2 nhr25_T2 0.000 BOUNDING_INTRON_2
WBGene00006444_C33B4.3_shn-1_protein-coding J021 chrII:11388353-11388609 1.321 tbx37_T3 nhr25_T3 0.026 BOUNDING_INTRON_2
WBGene00006444_C33B4.3_shn-1_protein-coding J021 chrII:11388353-11388609 1.343 tbx37_T4 nhr25_T4 0.000 BOUNDING_INTRON_2
SPANNING INTRON chrII:11388103-11388609
WBGene00006444_C33B4.3_shn-1_protein-coding J020 chrII:11388103-11388609 1.479 ceh32_T3 end1_T3 0.000 SPANNING_INTRON
WBGene00006444_C33B4.3_shn-1_protein-coding J020 chrII:11388103-11388609 1.320 cnd1_T3 end1_T3 0.000 SPANNING_INTRON
WBGene00006444_C33B4.3_shn-1_protein-coding J020 chrII:11388103-11388609 1.240 hlh1_T2 end1_T2 0.001 SPANNING_INTRON
WBGene00006444_C33B4.3_shn-1_protein-coding J020 chrII:11388103-11388609 1.173 hlh1_T3 pha4_T3 0.000 SPANNING_INTRON
WBGene00006444_C33B4.3_shn-1_protein-coding J020 chrII:11388103-11388609 1.700 hlh1_T3 end1_T3 0.000 SPANNING_INTRON
WBGene00006444_C33B4.3_shn-1_protein-coding J020 chrII:11388103-11388609 1.202 hlh1_T4 pha4_T4 0.002 SPANNING_INTRON
WBGene00006444_C33B4.3_shn-1_protein-coding J020 chrII:11388103-11388609 1.258 hlh1_T4 end1_T4 0.001 SPANNING_INTRON
WBGene00006444_C33B4.3_shn-1_protein-coding J020 chrII:11388103-11388609 1.063 nhr25_T3 pha4_T3 0.000 SPANNING_INTRON
WBGene00006444_C33B4.3_shn-1_protein-coding J020 chrII:11388103-11388609 1.601 nhr25_T3 end1_T3 0.000 SPANNING_INTRON
WBGene00006444_C33B4.3_shn-1_protein-coding J020 chrII:11388103-11388609 1.061 nhr25_T4 pha4_T4 0.000 SPANNING_INTRON
WBGene00006444_C33B4.3_shn-1_protein-coding J020 chrII:11388103-11388609 1.107 nhr25_T4 end1_T4 0.000 SPANNING_INTRON
WBGene00006444_C33B4.3_shn-1_protein-coding J020 chrII:11388103-11388609 1.010 tbx37_T0 end1_T0 0.048 SPANNING_INTRON
WBGene00006444_C33B4.3_shn-1_protein-coding J020 chrII:11388103-11388609 1.242 tbx37_T2 end1_T2 0.000 SPANNING_INTRON
WBGene00006444_C33B4.3_shn-1_protein-coding J020 chrII:11388103-11388609 1.611 tbx37_T3 end1_T3 0.000 SPANNING_INTRON
 
>II:11594594-11594632.-
SKIPPED EXON chrII:11594594-11594632
WBGene00008546_F07A11.2_gfat-1_protein-coding E010 chrII:11594594-11594632 1.069 nhr25_T0 pha4_T0 0.000 SKIPPED_EXON
BOUNDING INTRON 1 chrII:11594465-11594593
WBGene00008546_F07A11.2_gfat-1_protein-coding J021 chrII:11594465-11594593 1.021 hlh1_T0 pha4_T0 0.000 BOUNDING_INTRON_1
WBGene00008546_F07A11.2_gfat-1_protein-coding J021 chrII:11594465-11594593 1.154 nhr25_T0 pha4_T0 0.000 BOUNDING_INTRON_1
BOUNDING INTRON 2 chrII:11594633-11594706
SPANNING INTRON chrII:11594465-11594706
WBGene00008546_F07A11.2_gfat-1_protein-coding J022 chrII:11594465-11594706 1.051 ceh32_T2 end1_T2 0.002 SPANNING_INTRON
WBGene00008546_F07A11.2_gfat-1_protein-coding J022 chrII:11594465-11594706 1.146 cnd1_T1 nhr25_T1 0.000 SPANNING_INTRON
WBGene00008546_F07A11.2_gfat-1_protein-coding J022 chrII:11594465-11594706 1.193 cnd1_T2 end1_T2 0.000 SPANNING_INTRON
WBGene00008546_F07A11.2_gfat-1_protein-coding J022 chrII:11594465-11594706 1.118 cnd1_T3 hlh1_T3 0.000 SPANNING_INTRON
WBGene00008546_F07A11.2_gfat-1_protein-coding J022 chrII:11594465-11594706 1.311 cnd1_T3 nhr25_T3 0.000 SPANNING_INTRON
WBGene00008546_F07A11.2_gfat-1_protein-coding J022 chrII:11594465-11594706 1.476 cnd1_T3 end1_T3 0.000 SPANNING_INTRON
WBGene00008546_F07A11.2_gfat-1_protein-coding J022 chrII:11594465-11594706 1.636 cnd1_T3 pha4_T3 0.000 SPANNING_INTRON
WBGene00008546_F07A11.2_gfat-1_protein-coding J022 chrII:11594465-11594706 1.392 cnd1_T4 end1_T4 0.005 SPANNING_INTRON
WBGene00008546_F07A11.2_gfat-1_protein-coding J022 chrII:11594465-11594706 1.623 cnd1_T4 pha4_T4 0.000 SPANNING_INTRON
 
>II:11623936-11624523.-
SKIPPED EXON chrII:11623936-11624523
WBGene00008549_F07A11.6_din-1_protein-coding E012 chrII:11623936-11624523 1.005 end1_T2 cnd1_T2 0.000 SKIPPED_EXON
WBGene00008549_F07A11.6_din-1_protein-coding E012 chrII:11623936-11624523 1.275 end1_T3 cnd1_T3 0.000 SKIPPED_EXON
WBGene00008549_F07A11.6_din-1_protein-coding E012 chrII:11623936-11624523 1.235 end1_T4 cnd1_T4 0.000 SKIPPED_EXON
WBGene00008549_F07A11.6_din-1_protein-coding E012 chrII:11623936-11624523 1.005 nhr25_T3 cnd1_T3 0.000 SKIPPED_EXON
WBGene00008549_F07A11.6_din-1_protein-coding E012 chrII:11623936-11624523 1.035 nhr25_T4 cnd1_T4 0.000 SKIPPED_EXON
WBGene00008549_F07A11.6_din-1_protein-coding E012 chrII:11623936-11624523 1.132 pha4_T3 cnd1_T3 0.000 SKIPPED_EXON
WBGene00008549_F07A11.6_din-1_protein-coding E012 chrII:11623936-11624523 1.309 pha4_T4 cnd1_T4 0.000 SKIPPED_EXON
BOUNDING INTRON 1 chrII:11623797-11623935
WBGene00008549_F07A11.6_din-1_protein-coding J037 chrII:11623797-11623935 1.102 end1_T2 cnd1_T2 0.000 BOUNDING_INTRON_1
WBGene00008549_F07A11.6_din-1_protein-coding J037 chrII:11623797-11623935 1.663 end1_T3 cnd1_T3 0.000 BOUNDING_INTRON_1
WBGene00008549_F07A11.6_din-1_protein-coding J037 chrII:11623797-11623935 1.546 end1_T4 cnd1_T4 0.000 BOUNDING_INTRON_1
WBGene00008549_F07A11.6_din-1_protein-coding J037 chrII:11623797-11623935 1.123 hlh1_T4 cnd1_T4 0.000 BOUNDING_INTRON_1
WBGene00008549_F07A11.6_din-1_protein-coding J037 chrII:11623797-11623935 1.017 nhr25_T2 cnd1_T2 0.000 BOUNDING_INTRON_1
WBGene00008549_F07A11.6_din-1_protein-coding J037 chrII:11623797-11623935 1.194 nhr25_T3 cnd1_T3 0.000 BOUNDING_INTRON_1
WBGene00008549_F07A11.6_din-1_protein-coding J037 chrII:11623797-11623935 1.515 nhr25_T4 cnd1_T4 0.000 BOUNDING_INTRON_1
WBGene00008549_F07A11.6_din-1_protein-coding J037 chrII:11623797-11623935 1.301 pha4_T3 cnd1_T3 0.000 BOUNDING_INTRON_1
WBGene00008549_F07A11.6_din-1_protein-coding J037 chrII:11623797-11623935 1.659 pha4_T4 cnd1_T4 0.000 BOUNDING_INTRON_1
BOUNDING INTRON 2 chrII:11624524-11624628
WBGene00008549_F07A11.6_din-1_protein-coding J039 chrII:11624524-11624628 1.099 end1_T0 cnd1_T0 0.000 BOUNDING_INTRON_2
WBGene00008549_F07A11.6_din-1_protein-coding J039 chrII:11624524-11624628 1.284 end1_T3 cnd1_T3 0.000 BOUNDING_INTRON_2
WBGene00008549_F07A11.6_din-1_protein-coding J039 chrII:11624524-11624628 1.224 end1_T4 ceh32_T4 0.000 BOUNDING_INTRON_2
WBGene00008549_F07A11.6_din-1_protein-coding J039 chrII:11624524-11624628 1.251 end1_T4 cnd1_T4 0.000 BOUNDING_INTRON_2
WBGene00008549_F07A11.6_din-1_protein-coding J039 chrII:11624524-11624628 1.328 nhr25_T3 cnd1_T3 0.000 BOUNDING_INTRON_2
WBGene00008549_F07A11.6_din-1_protein-coding J039 chrII:11624524-11624628 1.010 nhr25_T4 cnd1_T4 0.000 BOUNDING_INTRON_2
WBGene00008549_F07A11.6_din-1_protein-coding J039 chrII:11624524-11624628 1.209 pha4_T3 cnd1_T3 0.001 BOUNDING_INTRON_2
WBGene00008549_F07A11.6_din-1_protein-coding J039 chrII:11624524-11624628 1.292 pha4_T4 ceh32_T4 0.000 BOUNDING_INTRON_2
WBGene00008549_F07A11.6_din-1_protein-coding J039 chrII:11624524-11624628 1.313 pha4_T4 cnd1_T4 0.000 BOUNDING_INTRON_2
SPANNING INTRON chrII:11623797-11624628
WBGene00008549_F07A11.6_din-1_protein-coding J038 chrII:11623797-11624628 1.255 cnd1_T0 end1_T0 0.000 SPANNING_INTRON
WBGene00008549_F07A11.6_din-1_protein-coding J038 chrII:11623797-11624628 1.065 cnd1_T3 end1_T3 0.000 SPANNING_INTRON
WBGene00008549_F07A11.6_din-1_protein-coding J038 chrII:11623797-11624628 1.361 hlh1_T0 end1_T0 0.001 SPANNING_INTRON
WBGene00008549_F07A11.6_din-1_protein-coding J038 chrII:11623797-11624628 1.022 pha4_T0 end1_T0 0.001 SPANNING_INTRON
 
>II:11979048-11979104.-
SKIPPED EXON chrII:11979048-11979104
BOUNDING INTRON 1 chrII:11978923-11979047
BOUNDING INTRON 2 chrII:11979105-11979282
SPANNING INTRON chrII:11978923-11979282
 
>II:12054693-12054834.+
SKIPPED EXON chrII:12054693-12054834
WBGene00012463_Y17G7B.10_Y17G7B.10_protein-coding E010 chrII:12054693-12054704 1.098 ceh32_T3 end1_T3 0.062 SKIPPED_EXON
WBGene00012463_Y17G7B.10_Y17G7B.10_protein-coding E010 chrII:12054693-12054704 1.099 ceh32_T2 hlh1_T2 0.000 SKIPPED_EXON
WBGene00012463_Y17G7B.10_Y17G7B.10_protein-coding E010 chrII:12054693-12054704 1.153 cnd1_T4 end1_T4 0.000 SKIPPED_EXON
WBGene00012463_Y17G7B.10_Y17G7B.10_protein-coding E010 chrII:12054693-12054704 1.160 ceh32_T2 pha4_T2 0.000 SKIPPED_EXON
WBGene00012463_Y17G7B.10_Y17G7B.10_protein-coding E010 chrII:12054693-12054704 1.209 ceh32_T3 nhr25_T3 0.025 SKIPPED_EXON
WBGene00012463_Y17G7B.10_Y17G7B.10_protein-coding E010 chrII:12054693-12054704 1.209 cnd1_T4 nhr25_T4 0.000 SKIPPED_EXON
WBGene00012463_Y17G7B.10_Y17G7B.10_protein-coding E010 chrII:12054693-12054704 1.239 cnd1_T2 nhr25_T2 0.000 SKIPPED_EXON
WBGene00012463_Y17G7B.10_Y17G7B.10_protein-coding E010 chrII:12054693-12054704 1.298 ceh32_T0 end1_T0 0.018 SKIPPED_EXON
WBGene00012463_Y17G7B.10_Y17G7B.10_protein-coding E010 chrII:12054693-12054704 1.303 ceh32_T4 pha4_T4 0.000 SKIPPED_EXON
WBGene00012463_Y17G7B.10_Y17G7B.10_protein-coding E010 chrII:12054693-12054704 1.346 cnd1_T2 end1_T2 0.000 SKIPPED_EXON
WBGene00012463_Y17G7B.10_Y17G7B.10_protein-coding E010 chrII:12054693-12054704 1.500 ceh32_T1 hlh1_T1 0.000 SKIPPED_EXON
WBGene00012463_Y17G7B.10_Y17G7B.10_protein-coding E010 chrII:12054693-12054704 1.528 ceh32_T4 end1_T4 0.000 SKIPPED_EXON
WBGene00012463_Y17G7B.10_Y17G7B.10_protein-coding E010 chrII:12054693-12054704 1.593 ceh32_T4 nhr25_T4 0.000 SKIPPED_EXON
WBGene00012463_Y17G7B.10_Y17G7B.10_protein-coding E010 chrII:12054693-12054704 1.640 ceh32_T1 pha4_T1 0.000 SKIPPED_EXON
WBGene00012463_Y17G7B.10_Y17G7B.10_protein-coding E010 chrII:12054693-12054704 1.673 ceh32_T2 nhr25_T2 0.000 SKIPPED_EXON
WBGene00012463_Y17G7B.10_Y17G7B.10_protein-coding E010 chrII:12054693-12054704 1.778 ceh32_T2 end1_T2 0.000 SKIPPED_EXON
WBGene00012463_Y17G7B.10_Y17G7B.10_protein-coding E010 chrII:12054693-12054704 2.020 ceh32_T1 nhr25_T1 0.000 SKIPPED_EXON
WBGene00012463_Y17G7B.10_Y17G7B.10_protein-coding E010 chrII:12054693-12054704 2.233 ceh32_T1 end1_T1 0.000 SKIPPED_EXON
BOUNDING INTRON 1 chrII:12049641-12054692
WBGene00012463_Y17G7B.10_Y17G7B.10_protein-coding J026 chrII:12049641-12054692 1.560 ceh32_T0 nhr25_T0 0.001 BOUNDING_INTRON_1
WBGene00012463_Y17G7B.10_Y17G7B.10_protein-coding J026 chrII:12049641-12054692 2.344 ceh32_T0 end1_T0 0.000 BOUNDING_INTRON_1
WBGene00012463_Y17G7B.10_Y17G7B.10_protein-coding J026 chrII:12049641-12054692 1.495 ceh32_T1 hlh1_T1 0.000 BOUNDING_INTRON_1
WBGene00012463_Y17G7B.10_Y17G7B.10_protein-coding J026 chrII:12049641-12054692 1.663 ceh32_T1 pha4_T1 0.001 BOUNDING_INTRON_1
WBGene00012463_Y17G7B.10_Y17G7B.10_protein-coding J026 chrII:12049641-12054692 2.607 ceh32_T1 nhr25_T1 0.000 BOUNDING_INTRON_1
WBGene00012463_Y17G7B.10_Y17G7B.10_protein-coding J026 chrII:12049641-12054692 2.874 ceh32_T1 end1_T1 0.000 BOUNDING_INTRON_1
WBGene00012463_Y17G7B.10_Y17G7B.10_protein-coding J026 chrII:12049641-12054692 1.127 ceh32_T2 hlh1_T2 0.001 BOUNDING_INTRON_1
WBGene00012463_Y17G7B.10_Y17G7B.10_protein-coding J026 chrII:12049641-12054692 1.178 ceh32_T2 pha4_T2 0.001 BOUNDING_INTRON_1
WBGene00012463_Y17G7B.10_Y17G7B.10_protein-coding J026 chrII:12049641-12054692 2.157 ceh32_T2 end1_T2 0.000 BOUNDING_INTRON_1
WBGene00012463_Y17G7B.10_Y17G7B.10_protein-coding J026 chrII:12049641-12054692 2.383 ceh32_T2 nhr25_T2 0.000 BOUNDING_INTRON_1
WBGene00012463_Y17G7B.10_Y17G7B.10_protein-coding J026 chrII:12049641-12054692 1.429 ceh32_T3 end1_T3 0.051 BOUNDING_INTRON_1
WBGene00012463_Y17G7B.10_Y17G7B.10_protein-coding J026 chrII:12049641-12054692 1.839 ceh32_T3 nhr25_T3 0.003 BOUNDING_INTRON_1
WBGene00012463_Y17G7B.10_Y17G7B.10_protein-coding J026 chrII:12049641-12054692 1.306 ceh32_T4 pha4_T4 0.000 BOUNDING_INTRON_1
WBGene00012463_Y17G7B.10_Y17G7B.10_protein-coding J026 chrII:12049641-12054692 1.994 ceh32_T4 nhr25_T4 0.000 BOUNDING_INTRON_1
WBGene00012463_Y17G7B.10_Y17G7B.10_protein-coding J026 chrII:12049641-12054692 2.056 ceh32_T4 end1_T4 0.000 BOUNDING_INTRON_1
WBGene00012463_Y17G7B.10_Y17G7B.10_protein-coding J026 chrII:12049641-12054692 2.418 cnd1_T0 end1_T0 0.013 BOUNDING_INTRON_1
WBGene00012463_Y17G7B.10_Y17G7B.10_protein-coding J026 chrII:12049641-12054692 1.614 cnd1_T2 end1_T2 0.000 BOUNDING_INTRON_1
WBGene00012463_Y17G7B.10_Y17G7B.10_protein-coding J026 chrII:12049641-12054692 1.837 cnd1_T2 nhr25_T2 0.000 BOUNDING_INTRON_1
WBGene00012463_Y17G7B.10_Y17G7B.10_protein-coding J026 chrII:12049641-12054692 1.290 cnd1_T3 nhr25_T3 0.000 BOUNDING_INTRON_1
WBGene00012463_Y17G7B.10_Y17G7B.10_protein-coding J026 chrII:12049641-12054692 1.623 cnd1_T4 nhr25_T4 0.000 BOUNDING_INTRON_1
WBGene00012463_Y17G7B.10_Y17G7B.10_protein-coding J026 chrII:12049641-12054692 1.697 cnd1_T4 end1_T4 0.000 BOUNDING_INTRON_1
WBGene00012463_Y17G7B.10_Y17G7B.10_protein-coding J026 chrII:12049641-12054692 1.779 hlh1_T0 end1_T0 0.000 BOUNDING_INTRON_1
WBGene00012463_Y17G7B.10_Y17G7B.10_protein-coding J026 chrII:12049641-12054692 1.117 hlh1_T1 nhr25_T1 0.007 BOUNDING_INTRON_1
WBGene00012463_Y17G7B.10_Y17G7B.10_protein-coding J026 chrII:12049641-12054692 1.365 hlh1_T1 end1_T1 0.001 BOUNDING_INTRON_1
WBGene00012463_Y17G7B.10_Y17G7B.10_protein-coding J026 chrII:12049641-12054692 1.237 hlh1_T2 nhr25_T2 0.009 BOUNDING_INTRON_1
WBGene00012463_Y17G7B.10_Y17G7B.10_protein-coding J026 chrII:12049641-12054692 1.017 hlh1_T2 end1_T2 0.083 BOUNDING_INTRON_1
WBGene00012463_Y17G7B.10_Y17G7B.10_protein-coding J026 chrII:12049641-12054692 1.328 hlh1_T3 nhr25_T3 0.005 BOUNDING_INTRON_1
WBGene00012463_Y17G7B.10_Y17G7B.10_protein-coding J026 chrII:12049641-12054692 1.130 hlh1_T4 nhr25_T4 0.000 BOUNDING_INTRON_1
WBGene00012463_Y17G7B.10_Y17G7B.10_protein-coding J026 chrII:12049641-12054692 1.213 hlh1_T4 end1_T4 0.001 BOUNDING_INTRON_1
WBGene00012463_Y17G7B.10_Y17G7B.10_protein-coding J026 chrII:12049641-12054692 1.191 pha4_T2 nhr25_T2 0.019 BOUNDING_INTRON_1
WBGene00012463_Y17G7B.10_Y17G7B.10_protein-coding J026 chrII:12049641-12054692 1.533 tbx37_T0 end1_T0 0.007 BOUNDING_INTRON_1
WBGene00012463_Y17G7B.10_Y17G7B.10_protein-coding J026 chrII:12049641-12054692 1.219 tbx37_T1 end1_T1 0.000 BOUNDING_INTRON_1
BOUNDING INTRON 2 chrII:12054835-12055512
WBGene00012463_Y17G7B.10_Y17G7B.10_protein-coding J033 chrII:12054835-12055512 1.193 ceh32_T1 pha4_T1 0.000 BOUNDING_INTRON_2
WBGene00012463_Y17G7B.10_Y17G7B.10_protein-coding J033 chrII:12054835-12055512 1.059 ceh32_T2 pha4_T2 0.000 BOUNDING_INTRON_2
WBGene00012463_Y17G7B.10_Y17G7B.10_protein-coding J033 chrII:12054835-12055512 1.052 cnd1_T2 pha4_T2 0.000 BOUNDING_INTRON_2
SPANNING INTRON chrII:12049641-12055512
WBGene00012463_Y17G7B.10_Y17G7B.10_protein-coding J027 chrII:12049641-12055512 1.903 ceh32_T0 end1_T0 0.000 SPANNING_INTRON
WBGene00012463_Y17G7B.10_Y17G7B.10_protein-coding J027 chrII:12049641-12055512 1.908 ceh32_T0 nhr25_T0 0.000 SPANNING_INTRON
WBGene00012463_Y17G7B.10_Y17G7B.10_protein-coding J027 chrII:12049641-12055512 1.177 ceh32_T1 pha4_T1 0.067 SPANNING_INTRON
WBGene00012463_Y17G7B.10_Y17G7B.10_protein-coding J027 chrII:12049641-12055512 1.673 ceh32_T1 end1_T1 0.000 SPANNING_INTRON
WBGene00012463_Y17G7B.10_Y17G7B.10_protein-coding J027 chrII:12049641-12055512 2.176 ceh32_T1 nhr25_T1 0.000 SPANNING_INTRON
WBGene00012463_Y17G7B.10_Y17G7B.10_protein-coding J027 chrII:12049641-12055512 1.105 ceh32_T2 hlh1_T2 0.029 SPANNING_INTRON
WBGene00012463_Y17G7B.10_Y17G7B.10_protein-coding J027 chrII:12049641-12055512 1.649 ceh32_T2 end1_T2 0.000 SPANNING_INTRON
WBGene00012463_Y17G7B.10_Y17G7B.10_protein-coding J027 chrII:12049641-12055512 2.735 ceh32_T2 nhr25_T2 0.000 SPANNING_INTRON
WBGene00012463_Y17G7B.10_Y17G7B.10_protein-coding J027 chrII:12049641-12055512 1.319 ceh32_T3 end1_T3 0.049 SPANNING_INTRON
WBGene00012463_Y17G7B.10_Y17G7B.10_protein-coding J027 chrII:12049641-12055512 1.384 ceh32_T3 nhr25_T3 0.001 SPANNING_INTRON
WBGene00012463_Y17G7B.10_Y17G7B.10_protein-coding J027 chrII:12049641-12055512 1.049 ceh32_T4 hlh1_T4 0.005 SPANNING_INTRON
WBGene00012463_Y17G7B.10_Y17G7B.10_protein-coding J027 chrII:12049641-12055512 1.197 ceh32_T4 pha4_T4 0.006 SPANNING_INTRON
WBGene00012463_Y17G7B.10_Y17G7B.10_protein-coding J027 chrII:12049641-12055512 1.590 ceh32_T4 end1_T4 0.000 SPANNING_INTRON
WBGene00012463_Y17G7B.10_Y17G7B.10_protein-coding J027 chrII:12049641-12055512 1.811 ceh32_T4 nhr25_T4 0.000 SPANNING_INTRON
WBGene00012463_Y17G7B.10_Y17G7B.10_protein-coding J027 chrII:12049641-12055512 2.053 cnd1_T2 nhr25_T2 0.000 SPANNING_INTRON
WBGene00012463_Y17G7B.10_Y17G7B.10_protein-coding J027 chrII:12049641-12055512 1.078 cnd1_T4 nhr25_T4 0.009 SPANNING_INTRON
WBGene00012463_Y17G7B.10_Y17G7B.10_protein-coding J027 chrII:12049641-12055512 1.390 hlh1_T1 nhr25_T1 0.001 SPANNING_INTRON
WBGene00012463_Y17G7B.10_Y17G7B.10_protein-coding J027 chrII:12049641-12055512 1.651 hlh1_T2 nhr25_T2 0.058 SPANNING_INTRON
>II:12477084-12477125.-
SKIPPED EXON chrII:12477084-12477125
BOUNDING INTRON 1 chrII:12476921-12477083
BOUNDING INTRON 2 chrII:12477126-12477429
SPANNING INTRON chrII:12476921-12477429
 
>II:12809276-12809431.+
SKIPPED EXON chrII:12809276-12809431
WBGene00012909_Y46G5A.19_spds-1_protein-coding E007 chrII:12809276-12809431 1.169 cnd1_T1 end1_T1 0.047 SKIPPED_EXON
WBGene00012909_Y46G5A.19_spds-1_protein-coding E007 chrII:12809276-12809431 2.254 cnd1_T3 end1_T3 0.000 SKIPPED_EXON
WBGene00012909_Y46G5A.19_spds-1_protein-coding E007 chrII:12809276-12809431 2.406 cnd1_T4 end1_T4 0.000 SKIPPED_EXON
WBGene00012909_Y46G5A.19_spds-1_protein-coding E007 chrII:12809276-12809431 1.635 hlh1_T1 tbx37_T1 0.022 SKIPPED_EXON
WBGene00012909_Y46G5A.19_spds-1_protein-coding E007 chrII:12809276-12809431 1.593 hlh1_T1 end1_T1 0.000 SKIPPED_EXON
WBGene00012909_Y46G5A.19_spds-1_protein-coding E007 chrII:12809276-12809431 1.516 hlh1_T2 tbx37_T2 0.047 SKIPPED_EXON
WBGene00012909_Y46G5A.19_spds-1_protein-coding E007 chrII:12809276-12809431 1.513 hlh1_T2 end1_T2 0.000 SKIPPED_EXON
WBGene00012909_Y46G5A.19_spds-1_protein-coding E007 chrII:12809276-12809431 2.350 hlh1_T3 end1_T3 0.000 SKIPPED_EXON
WBGene00012909_Y46G5A.19_spds-1_protein-coding E007 chrII:12809276-12809431 2.415 hlh1_T4 end1_T4 0.000 SKIPPED_EXON
WBGene00012909_Y46G5A.19_spds-1_protein-coding E007 chrII:12809276-12809431 2.081 nhr25_T4 end1_T4 0.021 SKIPPED_EXON
WBGene00012909_Y46G5A.19_spds-1_protein-coding E007 chrII:12809276-12809431 1.403 tbx37_T3 end1_T3 0.001 SKIPPED_EXON
WBGene00012909_Y46G5A.19_spds-1_protein-coding E007 chrII:12809276-12809431 1.531 tbx37_T4 end1_T4 0.028 SKIPPED_EXON
BOUNDING INTRON 1 chrII:12808621-12809275
WBGene00012909_Y46G5A.19_spds-1_protein-coding J015 chrII:12808621-12809275 2.317 cnd1_T3 end1_T3 0.000 BOUNDING_INTRON_1
WBGene00012909_Y46G5A.19_spds-1_protein-coding J015 chrII:12808621-12809275 2.508 cnd1_T4 end1_T4 0.007 BOUNDING_INTRON_1
WBGene00012909_Y46G5A.19_spds-1_protein-coding J015 chrII:12808621-12809275 1.485 hlh1_T1 end1_T1 0.011 BOUNDING_INTRON_1
WBGene00012909_Y46G5A.19_spds-1_protein-coding J015 chrII:12808621-12809275 1.505 hlh1_T2 end1_T2 0.005 BOUNDING_INTRON_1
BOUNDING INTRON 2 chrII:12809432-12809685
SPANNING INTRON chrII:12808621-12809685
WBGene00012909_Y46G5A.19_spds-1_protein-coding J016 chrII:12808621-12809685 1.047 end1_T3 pha4_T3 0.070 SPANNING_INTRON
 
>II:13019748-13019891.-
SKIPPED EXON chrII:13019748-13019891
WBGene00003144_Y38F1A.10_max-2_protein-coding E009 chrII:13019748-13019891 1.733 end1_T1 ceh32_T1 0.001 SKIPPED_EXON
WBGene00003144_Y38F1A.10_max-2_protein-coding E009 chrII:13019748-13019891 1.162 end1_T2 cnd1_T2 0.000 SKIPPED_EXON
WBGene00003144_Y38F1A.10_max-2_protein-coding E009 chrII:13019748-13019891 1.818 end1_T2 ceh32_T2 0.000 SKIPPED_EXON
WBGene00003144_Y38F1A.10_max-2_protein-coding E009 chrII:13019748-13019891 1.014 end1_T3 cnd1_T3 0.000 SKIPPED_EXON
WBGene00003144_Y38F1A.10_max-2_protein-coding E009 chrII:13019748-13019891 1.200 end1_T3 ceh32_T3 0.000 SKIPPED_EXON
WBGene00003144_Y38F1A.10_max-2_protein-coding E009 chrII:13019748-13019891 1.029 end1_T4 ceh32_T4 0.000 SKIPPED_EXON
WBGene00003144_Y38F1A.10_max-2_protein-coding E009 chrII:13019748-13019891 1.137 hlh1_T1 cnd1_T1 0.000 SKIPPED_EXON
WBGene00003144_Y38F1A.10_max-2_protein-coding E009 chrII:13019748-13019891 1.651 hlh1_T1 ceh32_T1 0.000 SKIPPED_EXON
WBGene00003144_Y38F1A.10_max-2_protein-coding E009 chrII:13019748-13019891 1.113 hlh1_T2 cnd1_T2 0.000 SKIPPED_EXON
WBGene00003144_Y38F1A.10_max-2_protein-coding E009 chrII:13019748-13019891 1.764 hlh1_T2 ceh32_T2 0.000 SKIPPED_EXON
WBGene00003144_Y38F1A.10_max-2_protein-coding E009 chrII:13019748-13019891 1.003 hlh1_T3 ceh32_T3 0.000 SKIPPED_EXON
WBGene00003144_Y38F1A.10_max-2_protein-coding E009 chrII:13019748-13019891 1.100 hlh1_T4 ceh32_T4 0.000 SKIPPED_EXON
WBGene00003144_Y38F1A.10_max-2_protein-coding E009 chrII:13019748-13019891 1.484 nhr25_T1 ceh32_T1 0.000 SKIPPED_EXON
WBGene00003144_Y38F1A.10_max-2_protein-coding E009 chrII:13019748-13019891 1.573 nhr25_T2 ceh32_T2 0.000 SKIPPED_EXON
WBGene00003144_Y38F1A.10_max-2_protein-coding E009 chrII:13019748-13019891 1.387 pha4_T1 ceh32_T1 0.000 SKIPPED_EXON
WBGene00003144_Y38F1A.10_max-2_protein-coding E009 chrII:13019748-13019891 1.267 pha4_T2 ceh32_T2 0.001 SKIPPED_EXON
BOUNDING INTRON 1 chrII:13018981-13019747
WBGene00003144_Y38F1A.10_max-2_protein-coding J023 chrII:13018981-13019747 1.133 end1_T0 cnd1_T0 0.036 BOUNDING_INTRON_1
WBGene00003144_Y38F1A.10_max-2_protein-coding J023 chrII:13018981-13019747 1.644 end1_T1 ceh32_T1 0.016 BOUNDING_INTRON_1
WBGene00003144_Y38F1A.10_max-2_protein-coding J023 chrII:13018981-13019747 1.442 end1_T2 ceh32_T2 0.000 BOUNDING_INTRON_1
WBGene00003144_Y38F1A.10_max-2_protein-coding J023 chrII:13018981-13019747 1.517 hlh1_T1 ceh32_T1 0.000 BOUNDING_INTRON_1
WBGene00003144_Y38F1A.10_max-2_protein-coding J023 chrII:13018981-13019747 1.423 hlh1_T2 ceh32_T2 0.000 BOUNDING_INTRON_1
WBGene00003144_Y38F1A.10_max-2_protein-coding J023 chrII:13018981-13019747 1.534 nhr25_T1 ceh32_T1 0.000 BOUNDING_INTRON_1
WBGene00003144_Y38F1A.10_max-2_protein-coding J023 chrII:13018981-13019747 1.276 nhr25_T2 ceh32_T2 0.000 BOUNDING_INTRON_1
WBGene00003144_Y38F1A.10_max-2_protein-coding J023 chrII:13018981-13019747 1.154 pha4_T1 ceh32_T1 0.002 BOUNDING_INTRON_1
BOUNDING INTRON 2 chrII:13019892-13023651
WBGene00003144_Y38F1A.10_max-2_protein-coding J026 chrII:13019892-13023651 1.808 end1_T1 ceh32_T1 0.021 BOUNDING_INTRON_2
WBGene00003144_Y38F1A.10_max-2_protein-coding J026 chrII:13019892-13023651 1.553 end1_T2 ceh32_T2 0.000 BOUNDING_INTRON_2
WBGene00003144_Y38F1A.10_max-2_protein-coding J026 chrII:13019892-13023651 1.105 end1_T3 ceh32_T3 0.000 BOUNDING_INTRON_2
WBGene00003144_Y38F1A.10_max-2_protein-coding J026 chrII:13019892-13023651 1.287 hlh1_T1 cnd1_T1 0.000 BOUNDING_INTRON_2
WBGene00003144_Y38F1A.10_max-2_protein-coding J026 chrII:13019892-13023651 1.831 hlh1_T1 ceh32_T1 0.000 BOUNDING_INTRON_2
WBGene00003144_Y38F1A.10_max-2_protein-coding J026 chrII:13019892-13023651 1.004 hlh1_T2 cnd1_T2 0.000 BOUNDING_INTRON_2
WBGene00003144_Y38F1A.10_max-2_protein-coding J026 chrII:13019892-13023651 1.651 hlh1_T2 ceh32_T2 0.000 BOUNDING_INTRON_2
WBGene00003144_Y38F1A.10_max-2_protein-coding J026 chrII:13019892-13023651 1.034 hlh1_T4 ceh32_T4 0.000 BOUNDING_INTRON_2
WBGene00003144_Y38F1A.10_max-2_protein-coding J026 chrII:13019892-13023651 1.110 nhr25_T1 cnd1_T1 0.002 BOUNDING_INTRON_2
WBGene00003144_Y38F1A.10_max-2_protein-coding J026 chrII:13019892-13023651 1.652 nhr25_T1 ceh32_T1 0.000 BOUNDING_INTRON_2
WBGene00003144_Y38F1A.10_max-2_protein-coding J026 chrII:13019892-13023651 1.535 nhr25_T2 ceh32_T2 0.000 BOUNDING_INTRON_2
WBGene00003144_Y38F1A.10_max-2_protein-coding J026 chrII:13019892-13023651 1.116 pha4_T1 cnd1_T1 0.019 BOUNDING_INTRON_2
WBGene00003144_Y38F1A.10_max-2_protein-coding J026 chrII:13019892-13023651 1.642 pha4_T1 ceh32_T1 0.000 BOUNDING_INTRON_2
SPANNING INTRON chrII:13018981-13023651
WBGene00003144_Y38F1A.10_max-2_protein-coding J024 chrII:13018981-13023651 1.248 cnd1_T3 end1_T3 0.000 SPANNING_INTRON
WBGene00003144_Y38F1A.10_max-2_protein-coding J024 chrII:13018981-13023651 1.299 cnd1_T4 end1_T4 0.000 SPANNING_INTRON
WBGene00003144_Y38F1A.10_max-2_protein-coding J024 chrII:13018981-13023651 1.089 nhr25_T4 end1_T4 0.005 SPANNING_INTRON
WBGene00003144_Y38F1A.10_max-2_protein-coding J024 chrII:13018981-13023651 1.004 pha4_T3 end1_T3 0.051 SPANNING_INTRON
WBGene00003144_Y38F1A.10_max-2_protein-coding J024 chrII:13018981-13023651 1.336 tbx37_T3 end1_T3 0.000 SPANNING_INTRON
WBGene00003144_Y38F1A.10_max-2_protein-coding J024 chrII:13018981-13023651 1.465 tbx37_T4 end1_T4 0.000 SPANNING_INTRON
 
>II:13410108-13410269.+
SKIPPED EXON chrII:13410108-13410269
BOUNDING INTRON 1 chrII:13409593-13410107
BOUNDING INTRON 2 chrII:13410270-13411023
SPANNING INTRON chrII:13409593-13411023
 
>II:13416028-13416984.+
SKIPPED EXON chrII:13416028-13416984
BOUNDING INTRON 1 chrII:13415910-13416027
WBGene00013014_Y48E1C.1_Y48E1C.1_protein-coding J019 chrII:13415910-13416027 1.299 ceh32_T1 pha4_T1 0.014 BOUNDING_INTRON_1
WBGene00013014_Y48E1C.1_Y48E1C.1_protein-coding J019 chrII:13415910-13416027 1.509 ceh32_T1 end1_T1 0.000 BOUNDING_INTRON_1
WBGene00013014_Y48E1C.1_Y48E1C.1_protein-coding J019 chrII:13415910-13416027 1.623 ceh32_T2 end1_T2 0.000 BOUNDING_INTRON_1
WBGene00013014_Y48E1C.1_Y48E1C.1_protein-coding J019 chrII:13415910-13416027 1.635 ceh32_T2 pha4_T2 0.000 BOUNDING_INTRON_1
WBGene00013014_Y48E1C.1_Y48E1C.1_protein-coding J019 chrII:13415910-13416027 1.292 ceh32_T3 pha4_T3 0.011 BOUNDING_INTRON_1
WBGene00013014_Y48E1C.1_Y48E1C.1_protein-coding J019 chrII:13415910-13416027 1.315 ceh32_T3 end1_T3 0.037 BOUNDING_INTRON_1
WBGene00013014_Y48E1C.1_Y48E1C.1_protein-coding J019 chrII:13415910-13416027 1.172 ceh32_T4 pha4_T4 0.000 BOUNDING_INTRON_1
WBGene00013014_Y48E1C.1_Y48E1C.1_protein-coding J019 chrII:13415910-13416027 1.779 ceh32_T4 end1_T4 0.000 BOUNDING_INTRON_1
WBGene00013014_Y48E1C.1_Y48E1C.1_protein-coding J019 chrII:13415910-13416027 1.314 cnd1_T2 end1_T2 0.001 BOUNDING_INTRON_1
WBGene00013014_Y48E1C.1_Y48E1C.1_protein-coding J019 chrII:13415910-13416027 1.316 cnd1_T2 pha4_T2 0.008 BOUNDING_INTRON_1
WBGene00013014_Y48E1C.1_Y48E1C.1_protein-coding J019 chrII:13415910-13416027 1.450 cnd1_T4 end1_T4 0.000 BOUNDING_INTRON_1
WBGene00013014_Y48E1C.1_Y48E1C.1_protein-coding J019 chrII:13415910-13416027 1.344 nhr25_T0 pha4_T0 0.046 BOUNDING_INTRON_1
WBGene00013014_Y48E1C.1_Y48E1C.1_protein-coding J019 chrII:13415910-13416027 1.129 nhr25_T1 end1_T1 0.023 BOUNDING_INTRON_1
BOUNDING INTRON 2 chrII:13416985-13419013
SPANNING INTRON chrII:13415907-13419011
 
>II:13529028-13529550.-
SKIPPED EXON chrII:13529028-13529550
BOUNDING INTRON 1 chrII:13528352-13529027
WBGene00013011_Y48E1B.14_snx-14_protein-coding J014 chrII:13528352-13529027 1.159 ceh32_T1 end1_T1 0.000 BOUNDING_INTRON_1
WBGene00013011_Y48E1B.14_snx-14_protein-coding J014 chrII:13528352-13529027 1.391 ceh32_T1 pha4_T1 0.000 BOUNDING_INTRON_1
WBGene00013011_Y48E1B.14_snx-14_protein-coding J014 chrII:13528352-13529027 1.146 ceh32_T2 end1_T2 0.000 BOUNDING_INTRON_1
WBGene00013011_Y48E1B.14_snx-14_protein-coding J014 chrII:13528352-13529027 1.177 ceh32_T2 pha4_T2 0.000 BOUNDING_INTRON_1
BOUNDING INTRON 2 chrII:13529551-13530684
SPANNING INTRON chrII:13528352-13530684
 
>II:13636219-13636272.+
SKIPPED EXON chrII:13636219-13636272
BOUNDING INTRON 1 chrII:13635763-13636218
BOUNDING INTRON 2 chrII:13636273-13636750
WBGene00006404_C31C9.1_tag-10_protein-coding J014 chrII:13636273-13636750 13.086 end1_T4 tbx37_T4 0.021 BOUNDING_INTRON_2
WBGene00006404_C31C9.1_tag-10_protein-coding J014 chrII:13636273-13636750 13.537 end1_T4 nhr25_T4 0.002 BOUNDING_INTRON_2
SPANNING INTRON chrII:13635763-13636750
 
>II:14654571-14654777.-
SKIPPED EXON chrII:14654571-14654777
BOUNDING INTRON 1 chrII:14654459-14654570
BOUNDING INTRON 2 chrII:14654778-14655350
SPANNING INTRON chrII:14654459-14655350
 
>II:14655351-14655548.-
SKIPPED EXON chrII:14655351-14655548
WBGene00006787_ZC101.2_unc-52_protein-coding E020 chrII:14655351-14655548 1.322 ceh32_T4 nhr25_T4 0.008 SKIPPED_EXON
WBGene00006787_ZC101.2_unc-52_protein-coding E020 chrII:14655351-14655548 1.813 cnd1_T4 nhr25_T4 0.000 SKIPPED_EXON
WBGene00006787_ZC101.2_unc-52_protein-coding E020 chrII:14655351-14655548 1.410 tbx37_T4 nhr25_T4 0.014 SKIPPED_EXON
BOUNDING INTRON 1 chrII:14654459-14655350
BOUNDING INTRON 2 chrII:14655549-14662832
SPANNING INTRON chrII:14654778-14656089
 
>II:14657213-14657491.-
SKIPPED EXON chrII:14657213-14657491
WBGene00006787_ZC101.2_unc-52_protein-coding E023 chrII:14657213-14657491 1.642 end1_T0 nhr25_T0 0.006 SKIPPED_EXON
WBGene00006787_ZC101.2_unc-52_protein-coding E023 chrII:14657213-14657491 12.923 hlh1_T0 tbx37_T0 0.051 SKIPPED_EXON
WBGene00006787_ZC101.2_unc-52_protein-coding E023 chrII:14657213-14657491 1.716 hlh1_T0 nhr25_T0 0.002 SKIPPED_EXON
WBGene00006787_ZC101.2_unc-52_protein-coding E023 chrII:14657213-14657491 1.899 hlh1_T0 cnd1_T0 0.081 SKIPPED_EXON
WBGene00006787_ZC101.2_unc-52_protein-coding E023 chrII:14657213-14657491 2.247 hlh1_T1 nhr25_T1 0.000 SKIPPED_EXON
WBGene00006787_ZC101.2_unc-52_protein-coding E023 chrII:14657213-14657491 2.481 hlh1_T1 tbx37_T1 0.000 SKIPPED_EXON
WBGene00006787_ZC101.2_unc-52_protein-coding E023 chrII:14657213-14657491 1.211 hlh1_T1 end1_T1 0.090 SKIPPED_EXON
WBGene00006787_ZC101.2_unc-52_protein-coding E023 chrII:14657213-14657491 12.810 hlh1_T1 ceh32_T1 0.000 SKIPPED_EXON
WBGene00006787_ZC101.2_unc-52_protein-coding E023 chrII:14657213-14657491 1.982 hlh1_T1 cnd1_T1 0.000 SKIPPED_EXON
WBGene00006787_ZC101.2_unc-52_protein-coding E023 chrII:14657213-14657491 1.677 hlh1_T2 pha4_T2 0.008 SKIPPED_EXON
WBGene00006787_ZC101.2_unc-52_protein-coding E023 chrII:14657213-14657491 2.191 hlh1_T2 tbx37_T2 0.000 SKIPPED_EXON
WBGene00006787_ZC101.2_unc-52_protein-coding E023 chrII:14657213-14657491 2.313 hlh1_T2 nhr25_T2 0.000 SKIPPED_EXON
WBGene00006787_ZC101.2_unc-52_protein-coding E023 chrII:14657213-14657491 1.972 hlh1_T2 end1_T2 0.000 SKIPPED_EXON
WBGene00006787_ZC101.2_unc-52_protein-coding E023 chrII:14657213-14657491 2.089 hlh1_T2 ceh32_T2 0.000 SKIPPED_EXON
WBGene00006787_ZC101.2_unc-52_protein-coding E023 chrII:14657213-14657491 2.608 hlh1_T2 cnd1_T2 0.000 SKIPPED_EXON
WBGene00006787_ZC101.2_unc-52_protein-coding E023 chrII:14657213-14657491 2.168 hlh1_T3 pha4_T3 0.000 SKIPPED_EXON
WBGene00006787_ZC101.2_unc-52_protein-coding E023 chrII:14657213-14657491 2.253 hlh1_T3 tbx37_T3 0.000 SKIPPED_EXON
WBGene00006787_ZC101.2_unc-52_protein-coding E023 chrII:14657213-14657491 2.259 hlh1_T3 nhr25_T3 0.000 SKIPPED_EXON
WBGene00006787_ZC101.2_unc-52_protein-coding E023 chrII:14657213-14657491 1.698 hlh1_T3 end1_T3 0.000 SKIPPED_EXON
WBGene00006787_ZC101.2_unc-52_protein-coding E023 chrII:14657213-14657491 1.808 hlh1_T3 ceh32_T3 0.000 SKIPPED_EXON
WBGene00006787_ZC101.2_unc-52_protein-coding E023 chrII:14657213-14657491 2.063 hlh1_T3 cnd1_T3 0.000 SKIPPED_EXON
WBGene00006787_ZC101.2_unc-52_protein-coding E023 chrII:14657213-14657491 2.136 hlh1_T4 tbx37_T4 0.000 SKIPPED_EXON
WBGene00006787_ZC101.2_unc-52_protein-coding E023 chrII:14657213-14657491 2.392 hlh1_T4 nhr25_T4 0.000 SKIPPED_EXON
WBGene00006787_ZC101.2_unc-52_protein-coding E023 chrII:14657213-14657491 2.551 hlh1_T4 pha4_T4 0.000 SKIPPED_EXON
WBGene00006787_ZC101.2_unc-52_protein-coding E023 chrII:14657213-14657491 1.585 hlh1_T4 ceh32_T4 0.000 SKIPPED_EXON
WBGene00006787_ZC101.2_unc-52_protein-coding E023 chrII:14657213-14657491 1.864 hlh1_T4 cnd1_T4 0.000 SKIPPED_EXON
WBGene00006787_ZC101.2_unc-52_protein-coding E023 chrII:14657213-14657491 1.924 hlh1_T4 end1_T4 0.000 SKIPPED_EXON
BOUNDING INTRON 1 chrII:14658335-14657212
BOUNDING INTRON 2 chrII:14657492-14658037
WBGene00006787_ZC101.2_unc-52_protein-coding J065 chrII:14657492-14658037 13.038 hlh1_T3 tbx37_T3 0.085 BOUNDING_INTRON_2
WBGene00006787_ZC101.2_unc-52_protein-coding J065 chrII:14657492-14658037 12.661 hlh1_T4 tbx37_T4 0.006 BOUNDING_INTRON_2
SPANNING INTRON chrII:14657098-14658037
WBGene00006787_ZC101.2_unc-52_protein-coding J062 chrII:14657098-14658037 12.072 nhr25_T0 end1_T0 0.061 SPANNING_INTRON
 
>II:14657638-14657919.-
SKIPPED EXON chrII:14657638-14657919
WBGene00006787_ZC101.2_unc-52_protein-coding E024 chrII:14657638-14657919 1.990 hlh1_T0 nhr25_T0 0.005 SKIPPED_EXON
WBGene00006787_ZC101.2_unc-52_protein-coding E024 chrII:14657638-14657919 1.509 hlh1_T1 nhr25_T1 0.000 SKIPPED_EXON
WBGene00006787_ZC101.2_unc-52_protein-coding E024 chrII:14657638-14657919 1.926 hlh1_T1 tbx37_T1 0.001 SKIPPED_EXON
WBGene00006787_ZC101.2_unc-52_protein-coding E024 chrII:14657638-14657919 1.561 hlh1_T1 ceh32_T1 0.046 SKIPPED_EXON
WBGene00006787_ZC101.2_unc-52_protein-coding E024 chrII:14657638-14657919 1.578 hlh1_T1 cnd1_T1 0.002 SKIPPED_EXON
WBGene00006787_ZC101.2_unc-52_protein-coding E024 chrII:14657638-14657919 12.641 hlh1_T2 pha4_T2 0.043 SKIPPED_EXON
WBGene00006787_ZC101.2_unc-52_protein-coding E024 chrII:14657638-14657919 2.201 hlh1_T2 nhr25_T2 0.000 SKIPPED_EXON
WBGene00006787_ZC101.2_unc-52_protein-coding E024 chrII:14657638-14657919 2.292 hlh1_T2 tbx37_T2 0.000 SKIPPED_EXON
WBGene00006787_ZC101.2_unc-52_protein-coding E024 chrII:14657638-14657919 1.499 hlh1_T2 ceh32_T2 0.001 SKIPPED_EXON
WBGene00006787_ZC101.2_unc-52_protein-coding E024 chrII:14657638-14657919 1.878 hlh1_T2 cnd1_T2 0.000 SKIPPED_EXON
WBGene00006787_ZC101.2_unc-52_protein-coding E024 chrII:14657638-14657919 1.495 hlh1_T3 pha4_T3 0.001 SKIPPED_EXON
WBGene00006787_ZC101.2_unc-52_protein-coding E024 chrII:14657638-14657919 1.872 hlh1_T3 nhr25_T3 0.000 SKIPPED_EXON
WBGene00006787_ZC101.2_unc-52_protein-coding E024 chrII:14657638-14657919 2.311 hlh1_T3 tbx37_T3 0.000 SKIPPED_EXON
WBGene00006787_ZC101.2_unc-52_protein-coding E024 chrII:14657638-14657919 1.131 hlh1_T3 end1_T3 0.011 SKIPPED_EXON
WBGene00006787_ZC101.2_unc-52_protein-coding E024 chrII:14657638-14657919 1.766 hlh1_T3 ceh32_T3 0.000 SKIPPED_EXON
WBGene00006787_ZC101.2_unc-52_protein-coding E024 chrII:14657638-14657919 1.962 hlh1_T3 cnd1_T3 0.000 SKIPPED_EXON
WBGene00006787_ZC101.2_unc-52_protein-coding E024 chrII:14657638-14657919 2.071 hlh1_T4 nhr25_T4 0.000 SKIPPED_EXON
WBGene00006787_ZC101.2_unc-52_protein-coding E024 chrII:14657638-14657919 2.112 hlh1_T4 tbx37_T4 0.000 SKIPPED_EXON
WBGene00006787_ZC101.2_unc-52_protein-coding E024 chrII:14657638-14657919 2.294 hlh1_T4 pha4_T4 0.000 SKIPPED_EXON
WBGene00006787_ZC101.2_unc-52_protein-coding E024 chrII:14657638-14657919 1.786 hlh1_T4 end1_T4 0.000 SKIPPED_EXON
WBGene00006787_ZC101.2_unc-52_protein-coding E024 chrII:14657638-14657919 2.166 hlh1_T4 cnd1_T4 0.000 SKIPPED_EXON
WBGene00006787_ZC101.2_unc-52_protein-coding E024 chrII:14657638-14657919 2.354 hlh1_T4 ceh32_T4 0.000 SKIPPED_EXON
BOUNDING INTRON 1 chrII:14657492-14657637
WBGene00006787_ZC101.2_unc-52_protein-coding J064 chrII:14657492-14657637 13.506 hlh1_T2 tbx37_T2 0.000 BOUNDING_INTRON_1
WBGene00006787_ZC101.2_unc-52_protein-coding J064 chrII:14657492-14657637 2.294 hlh1_T2 nhr25_T2 0.000 BOUNDING_INTRON_1
WBGene00006787_ZC101.2_unc-52_protein-coding J064 chrII:14657492-14657637 1.735 hlh1_T2 ceh32_T2 0.048 BOUNDING_INTRON_1
WBGene00006787_ZC101.2_unc-52_protein-coding J064 chrII:14657492-14657637 1.859 hlh1_T2 cnd1_T2 0.033 BOUNDING_INTRON_1
WBGene00006787_ZC101.2_unc-52_protein-coding J064 chrII:14657492-14657637 2.605 hlh1_T3 nhr25_T3 0.000 BOUNDING_INTRON_1
WBGene00006787_ZC101.2_unc-52_protein-coding J064 chrII:14657492-14657637 2.873 hlh1_T3 tbx37_T3 0.000 BOUNDING_INTRON_1
WBGene00006787_ZC101.2_unc-52_protein-coding J064 chrII:14657492-14657637 1.373 hlh1_T3 cnd1_T3 0.022 BOUNDING_INTRON_1
WBGene00006787_ZC101.2_unc-52_protein-coding J064 chrII:14657492-14657637 2.260 hlh1_T3 ceh32_T3 0.000 BOUNDING_INTRON_1
WBGene00006787_ZC101.2_unc-52_protein-coding J064 chrII:14657492-14657637 2.072 hlh1_T4 nhr25_T4 0.000 BOUNDING_INTRON_1
WBGene00006787_ZC101.2_unc-52_protein-coding J064 chrII:14657492-14657637 2.598 hlh1_T4 tbx37_T4 0.000 BOUNDING_INTRON_1
WBGene00006787_ZC101.2_unc-52_protein-coding J064 chrII:14657492-14657637 2.830 hlh1_T4 pha4_T4 0.000 BOUNDING_INTRON_1
WBGene00006787_ZC101.2_unc-52_protein-coding J064 chrII:14657492-14657637 2.208 hlh1_T4 ceh32_T4 0.000 BOUNDING_INTRON_1
WBGene00006787_ZC101.2_unc-52_protein-coding J064 chrII:14657492-14657637 2.457 hlh1_T4 end1_T4 0.000 BOUNDING_INTRON_1
WBGene00006787_ZC101.2_unc-52_protein-coding J064 chrII:14657492-14657637 2.847 hlh1_T4 cnd1_T4 0.000 BOUNDING_INTRON_1
BOUNDING INTRON 2 chrII:14657920-14658037
SPANNING INTRON chrII:14657098-14658037
WBGene00006787_ZC101.2_unc-52_protein-coding J062 chrII:14657098-14658037 12.072 nhr25_T0 end1_T0 0.061 SPANNING_INTRON
 
>II:14658038-14658334.-
SKIPPED EXON chrII:14658038-14658334
WBGene00006787_ZC101.2_unc-52_protein-coding E025 chrII:14658038-14658334 1.054 ceh32_T1 end1_T1 0.027 SKIPPED_EXON
WBGene00006787_ZC101.2_unc-52_protein-coding E025 chrII:14658038-14658334 1.013 ceh32_T4 hlh1_T4 0.000 SKIPPED_EXON
WBGene00006787_ZC101.2_unc-52_protein-coding E025 chrII:14658038-14658334 1.064 ceh32_T4 pha4_T4 0.000 SKIPPED_EXON
WBGene00006787_ZC101.2_unc-52_protein-coding E025 chrII:14658038-14658334 1.049 nhr25_T4 pha4_T4 0.000 SKIPPED_EXON
BOUNDING INTRON 1 chrII:14657492-14658037
WBGene00006787_ZC101.2_unc-52_protein-coding J065 chrII:14657492-14658037 13.038 hlh1_T3 tbx37_T3 0.085 BOUNDING_INTRON_1
WBGene00006787_ZC101.2_unc-52_protein-coding J065 chrII:14657492-14658037 12.661 hlh1_T4 tbx37_T4 0.006 BOUNDING_INTRON_1
BOUNDING INTRON 2 chrII:14658335-14658037
SPANNING INTRON chrII:14657098-14658474
WBGene00006787_ZC101.2_unc-52_protein-coding J063 chrII:14657098-14658474 1.134 cnd1_T4 nhr25_T4 0.000 SPANNING_INTRON
WBGene00006787_ZC101.2_unc-52_protein-coding J063 chrII:14657098-14658474 1.457 cnd1_T4 hlh1_T4 0.007 SPANNING_INTRON
WBGene00006787_ZC101.2_unc-52_protein-coding J063 chrII:14657098-14658474 1.849 cnd1_T4 pha4_T4 0.002 SPANNING_INTRON
 
>II:14659535-14659813.-
SKIPPED EXON chrII:14659535-14659813
BOUNDING INTRON 1 chrII:14659368-14659534
BOUNDING INTRON 2 chrII:14659814-14661743
SPANNING INTRON chrII:14659368-14661743
WBGene00006787_ZC101.2_unc-52_protein-coding J072 chrII:14659368-14661743 14.069 hlh1_T1 nhr25_T1 0.000 SPANNING_INTRON
WBGene00006787_ZC101.2_unc-52_protein-coding J072 chrII:14659368-14661743 12.988 hlh1_T1 cnd1_T1 0.021 SPANNING_INTRON
WBGene00006787_ZC101.2_unc-52_protein-coding J072 chrII:14659368-14661743 14.072 hlh1_T2 tbx37_T2 0.000 SPANNING_INTRON
WBGene00006787_ZC101.2_unc-52_protein-coding J072 chrII:14659368-14661743 3.644 hlh1_T2 nhr25_T2 0.000 SPANNING_INTRON
WBGene00006787_ZC101.2_unc-52_protein-coding J072 chrII:14659368-14661743 12.969 hlh1_T2 end1_T2 0.002 SPANNING_INTRON
WBGene00006787_ZC101.2_unc-52_protein-coding J072 chrII:14659368-14661743 13.582 hlh1_T2 ceh32_T2 0.000 SPANNING_INTRON
WBGene00006787_ZC101.2_unc-52_protein-coding J072 chrII:14659368-14661743 2.433 hlh1_T2 cnd1_T2 0.000 SPANNING_INTRON
WBGene00006787_ZC101.2_unc-52_protein-coding J072 chrII:14659368-14661743 13.525 hlh1_T3 pha4_T3 0.000 SPANNING_INTRON
WBGene00006787_ZC101.2_unc-52_protein-coding J072 chrII:14659368-14661743 2.418 hlh1_T3 nhr25_T3 0.000 SPANNING_INTRON
WBGene00006787_ZC101.2_unc-52_protein-coding J072 chrII:14659368-14661743 3.074 hlh1_T3 tbx37_T3 0.000 SPANNING_INTRON
WBGene00006787_ZC101.2_unc-52_protein-coding J072 chrII:14659368-14661743 1.299 hlh1_T3 end1_T3 0.036 SPANNING_INTRON
WBGene00006787_ZC101.2_unc-52_protein-coding J072 chrII:14659368-14661743 2.032 hlh1_T3 ceh32_T3 0.000 SPANNING_INTRON
WBGene00006787_ZC101.2_unc-52_protein-coding J072 chrII:14659368-14661743 3.226 hlh1_T3 cnd1_T3 0.000 SPANNING_INTRON
WBGene00006787_ZC101.2_unc-52_protein-coding J072 chrII:14659368-14661743 2.902 hlh1_T4 nhr25_T4 0.000 SPANNING_INTRON
WBGene00006787_ZC101.2_unc-52_protein-coding J072 chrII:14659368-14661743 2.948 hlh1_T4 pha4_T4 0.000 SPANNING_INTRON
WBGene00006787_ZC101.2_unc-52_protein-coding J072 chrII:14659368-14661743 3.383 hlh1_T4 tbx37_T4 0.000 SPANNING_INTRON
WBGene00006787_ZC101.2_unc-52_protein-coding J072 chrII:14659368-14661743 2.288 hlh1_T4 end1_T4 0.000 SPANNING_INTRON
WBGene00006787_ZC101.2_unc-52_protein-coding J072 chrII:14659368-14661743 2.469 hlh1_T4 cnd1_T4 0.000 SPANNING_INTRON
WBGene00006787_ZC101.2_unc-52_protein-coding J072 chrII:14659368-14661743 3.328 hlh1_T4 ceh32_T4 0.000 SPANNING_INTRON
 
>II:14663345-14664211.-
SKIPPED EXON chrII:14663345-14664211
BOUNDING INTRON 1 chrII:14663106-14663344
BOUNDING INTRON 2 chrII:14664212-14664631
WBGene00006787_ZC101.2_unc-52_protein-coding J082 chrII:14664212-14664631 1.341 end1_T1 ceh32_T1 0.048 BOUNDING_INTRON_2
WBGene00006787_ZC101.2_unc-52_protein-coding J082 chrII:14664212-14664631 1.093 hlh1_T1 ceh32_T1 0.074 BOUNDING_INTRON_2
SPANNING INTRON chrII:14663106-14664631
WBGene00006787_ZC101.2_unc-52_protein-coding J081 chrII:14663106-14664631 11.894 ceh32_T2 pha4_T2 0.085 SPANNING_INTRON
 
>II:14908278-14908628.-
SKIPPED EXON chrII:14908278-14908628
BOUNDING INTRON 1 chrII:14908135-14908277
BOUNDING INTRON 2 chrII:14908629-14909127
SPANNING INTRON chrII:14908135-14909127
 
>II:15021932-15022054.+
SKIPPED EXON chrII:15021932-15022054
BOUNDING INTRON 1 chrII:15021733-15021931
BOUNDING INTRON 2 chrII:15022055-15022409
SPANNING INTRON chrII:15021733-15022409
 
>II:166071-166150.+
SKIPPED EXON chrII:166071-166150
BOUNDING INTRON 1 chrII:167079-166070
BOUNDING INTRON 2 chrII:166151-166960
SPANNING INTRON chrII:164827-166752
WBGene00001340_T01D1.2_etr-1_protein-coding J038 chrII:164827-166752 1.417 ceh32_T1 pha4_T1 0.067 SPANNING_INTRON
WBGene00001340_T01D1.2_etr-1_protein-coding J038 chrII:164827-166752 1.644 hlh1_T1 pha4_T1 0.055 SPANNING_INTRON
WBGene00001340_T01D1.2_etr-1_protein-coding J038 chrII:164827-166752 1.097 hlh1_T3 end1_T3 0.000 SPANNING_INTRON
 
>II:166753-166905.+
SKIPPED EXON chrII:166753-166905
BOUNDING INTRON 1 chrII:166151-166752
BOUNDING INTRON 2 chrII:166906-166960
SPANNING INTRON chrII:166151-166960
 
>II:167174-167386.+
SKIPPED EXON chrII:167174-167386
WBGene00001340_T01D1.2_etr-1_protein-coding E014 chrII:167174-167386 1.010 ceh32_T2 end1_T2 0.000 SKIPPED_EXON
WBGene00001340_T01D1.2_etr-1_protein-coding E014 chrII:167174-167386 1.346 ceh32_T3 end1_T3 0.000 SKIPPED_EXON
WBGene00001340_T01D1.2_etr-1_protein-coding E014 chrII:167174-167386 1.290 ceh32_T4 end1_T4 0.000 SKIPPED_EXON
WBGene00001340_T01D1.2_etr-1_protein-coding E014 chrII:167174-167386 1.232 cnd1_T3 end1_T3 0.000 SKIPPED_EXON
WBGene00001340_T01D1.2_etr-1_protein-coding E014 chrII:167174-167386 1.083 cnd1_T4 end1_T4 0.001 SKIPPED_EXON
WBGene00001340_T01D1.2_etr-1_protein-coding E014 chrII:167174-167386 1.193 hlh1_T0 nhr25_T0 0.000 SKIPPED_EXON
WBGene00001340_T01D1.2_etr-1_protein-coding E014 chrII:167174-167386 1.384 hlh1_T0 tbx37_T0 0.000 SKIPPED_EXON
WBGene00001340_T01D1.2_etr-1_protein-coding E014 chrII:167174-167386 2.178 hlh1_T0 pha4_T0 0.000 SKIPPED_EXON
WBGene00001340_T01D1.2_etr-1_protein-coding E014 chrII:167174-167386 1.189 hlh1_T0 ceh32_T0 0.000 SKIPPED_EXON
WBGene00001340_T01D1.2_etr-1_protein-coding E014 chrII:167174-167386 1.369 hlh1_T0 cnd1_T0 0.000 SKIPPED_EXON
WBGene00001340_T01D1.2_etr-1_protein-coding E014 chrII:167174-167386 1.721 hlh1_T0 end1_T0 0.000 SKIPPED_EXON
WBGene00001340_T01D1.2_etr-1_protein-coding E014 chrII:167174-167386 1.339 hlh1_T1 nhr25_T1 0.000 SKIPPED_EXON
WBGene00001340_T01D1.2_etr-1_protein-coding E014 chrII:167174-167386 1.372 hlh1_T1 pha4_T1 0.000 SKIPPED_EXON
WBGene00001340_T01D1.2_etr-1_protein-coding E014 chrII:167174-167386 1.446 hlh1_T1 tbx37_T1 0.000 SKIPPED_EXON
WBGene00001340_T01D1.2_etr-1_protein-coding E014 chrII:167174-167386 1.552 hlh1_T1 end1_T1 0.000 SKIPPED_EXON
WBGene00001340_T01D1.2_etr-1_protein-coding E014 chrII:167174-167386 1.406 hlh1_T2 tbx37_T2 0.000 SKIPPED_EXON
WBGene00001340_T01D1.2_etr-1_protein-coding E014 chrII:167174-167386 1.449 hlh1_T2 nhr25_T2 0.000 SKIPPED_EXON
WBGene00001340_T01D1.2_etr-1_protein-coding E014 chrII:167174-167386 1.464 hlh1_T2 pha4_T2 0.000 SKIPPED_EXON
WBGene00001340_T01D1.2_etr-1_protein-coding E014 chrII:167174-167386 1.560 hlh1_T2 end1_T2 0.000 SKIPPED_EXON
WBGene00001340_T01D1.2_etr-1_protein-coding E014 chrII:167174-167386 1.110 hlh1_T3 tbx37_T3 0.000 SKIPPED_EXON
WBGene00001340_T01D1.2_etr-1_protein-coding E014 chrII:167174-167386 1.340 hlh1_T3 nhr25_T3 0.000 SKIPPED_EXON
WBGene00001340_T01D1.2_etr-1_protein-coding E014 chrII:167174-167386 1.936 hlh1_T3 end1_T3 0.000 SKIPPED_EXON
WBGene00001340_T01D1.2_etr-1_protein-coding E014 chrII:167174-167386 1.152 hlh1_T4 nhr25_T4 0.000 SKIPPED_EXON
WBGene00001340_T01D1.2_etr-1_protein-coding E014 chrII:167174-167386 1.607 hlh1_T4 end1_T4 0.000 SKIPPED_EXON
WBGene00001340_T01D1.2_etr-1_protein-coding E014 chrII:167174-167386 1.086 pha4_T3 end1_T3 0.000 SKIPPED_EXON
BOUNDING INTRON 1 chrII:167079-167173
WBGene00001340_T01D1.2_etr-1_protein-coding J043 chrII:167079-167173 1.042 ceh32_T4 end1_T4 0.002 BOUNDING_INTRON_1
WBGene00001340_T01D1.2_etr-1_protein-coding J043 chrII:167079-167173 1.187 cnd1_T3 end1_T3 0.000 BOUNDING_INTRON_1
WBGene00001340_T01D1.2_etr-1_protein-coding J043 chrII:167079-167173 1.058 cnd1_T4 end1_T4 0.000 BOUNDING_INTRON_1
WBGene00001340_T01D1.2_etr-1_protein-coding J043 chrII:167079-167173 1.283 hlh1_T0 nhr25_T0 0.000 BOUNDING_INTRON_1
WBGene00001340_T01D1.2_etr-1_protein-coding J043 chrII:167079-167173 1.397 hlh1_T0 tbx37_T0 0.000 BOUNDING_INTRON_1
WBGene00001340_T01D1.2_etr-1_protein-coding J043 chrII:167079-167173 1.987 hlh1_T0 pha4_T0 0.000 BOUNDING_INTRON_1
WBGene00001340_T01D1.2_etr-1_protein-coding J043 chrII:167079-167173 1.435 hlh1_T0 cnd1_T0 0.000 BOUNDING_INTRON_1
WBGene00001340_T01D1.2_etr-1_protein-coding J043 chrII:167079-167173 1.564 hlh1_T0 ceh32_T0 0.000 BOUNDING_INTRON_1
WBGene00001340_T01D1.2_etr-1_protein-coding J043 chrII:167079-167173 1.595 hlh1_T0 end1_T0 0.000 BOUNDING_INTRON_1
WBGene00001340_T01D1.2_etr-1_protein-coding J043 chrII:167079-167173 1.041 hlh1_T1 pha4_T1 0.000 BOUNDING_INTRON_1
WBGene00001340_T01D1.2_etr-1_protein-coding J043 chrII:167079-167173 1.367 hlh1_T1 tbx37_T1 0.000 BOUNDING_INTRON_1
WBGene00001340_T01D1.2_etr-1_protein-coding J043 chrII:167079-167173 1.479 hlh1_T1 nhr25_T1 0.000 BOUNDING_INTRON_1
WBGene00001340_T01D1.2_etr-1_protein-coding J043 chrII:167079-167173 1.176 hlh1_T1 ceh32_T1 0.000 BOUNDING_INTRON_1
WBGene00001340_T01D1.2_etr-1_protein-coding J043 chrII:167079-167173 1.441 hlh1_T1 end1_T1 0.000 BOUNDING_INTRON_1
WBGene00001340_T01D1.2_etr-1_protein-coding J043 chrII:167079-167173 1.207 hlh1_T2 pha4_T2 0.000 BOUNDING_INTRON_1
WBGene00001340_T01D1.2_etr-1_protein-coding J043 chrII:167079-167173 1.251 hlh1_T2 tbx37_T2 0.000 BOUNDING_INTRON_1
WBGene00001340_T01D1.2_etr-1_protein-coding J043 chrII:167079-167173 1.456 hlh1_T2 nhr25_T2 0.000 BOUNDING_INTRON_1
WBGene00001340_T01D1.2_etr-1_protein-coding J043 chrII:167079-167173 1.442 hlh1_T2 end1_T2 0.000 BOUNDING_INTRON_1
WBGene00001340_T01D1.2_etr-1_protein-coding J043 chrII:167079-167173 1.439 hlh1_T3 nhr25_T3 0.000 BOUNDING_INTRON_1
WBGene00001340_T01D1.2_etr-1_protein-coding J043 chrII:167079-167173 1.740 hlh1_T3 end1_T3 0.000 BOUNDING_INTRON_1
WBGene00001340_T01D1.2_etr-1_protein-coding J043 chrII:167079-167173 1.266 hlh1_T4 nhr25_T4 0.000 BOUNDING_INTRON_1
WBGene00001340_T01D1.2_etr-1_protein-coding J043 chrII:167079-167173 1.485 hlh1_T4 end1_T4 0.000 BOUNDING_INTRON_1
BOUNDING INTRON 2 chrII:167387-167903
WBGene00001340_T01D1.2_etr-1_protein-coding J045 chrII:167387-167903 1.032 cnd1_T4 end1_T4 0.039 BOUNDING_INTRON_2
WBGene00001340_T01D1.2_etr-1_protein-coding J045 chrII:167387-167903 1.307 hlh1_T0 tbx37_T0 0.000 BOUNDING_INTRON_2
WBGene00001340_T01D1.2_etr-1_protein-coding J045 chrII:167387-167903 1.368 hlh1_T0 nhr25_T0 0.000 BOUNDING_INTRON_2
WBGene00001340_T01D1.2_etr-1_protein-coding J045 chrII:167387-167903 1.834 hlh1_T0 pha4_T0 0.000 BOUNDING_INTRON_2
WBGene00001340_T01D1.2_etr-1_protein-coding J045 chrII:167387-167903 1.246 hlh1_T0 ceh32_T0 0.011 BOUNDING_INTRON_2
WBGene00001340_T01D1.2_etr-1_protein-coding J045 chrII:167387-167903 1.617 hlh1_T0 end1_T0 0.000 BOUNDING_INTRON_2
WBGene00001340_T01D1.2_etr-1_protein-coding J045 chrII:167387-167903 1.683 hlh1_T0 cnd1_T0 0.000 BOUNDING_INTRON_2
WBGene00001340_T01D1.2_etr-1_protein-coding J045 chrII:167387-167903 1.147 hlh1_T1 tbx37_T1 0.000 BOUNDING_INTRON_2
WBGene00001340_T01D1.2_etr-1_protein-coding J045 chrII:167387-167903 1.478 hlh1_T1 nhr25_T1 0.000 BOUNDING_INTRON_2
WBGene00001340_T01D1.2_etr-1_protein-coding J045 chrII:167387-167903 1.498 hlh1_T1 pha4_T1 0.000 BOUNDING_INTRON_2
WBGene00001340_T01D1.2_etr-1_protein-coding J045 chrII:167387-167903 1.020 hlh1_T1 cnd1_T1 0.000 BOUNDING_INTRON_2
WBGene00001340_T01D1.2_etr-1_protein-coding J045 chrII:167387-167903 1.314 hlh1_T1 end1_T1 0.000 BOUNDING_INTRON_2
WBGene00001340_T01D1.2_etr-1_protein-coding J045 chrII:167387-167903 1.647 hlh1_T1 ceh32_T1 0.000 BOUNDING_INTRON_2
WBGene00001340_T01D1.2_etr-1_protein-coding J045 chrII:167387-167903 1.267 hlh1_T2 tbx37_T2 0.000 BOUNDING_INTRON_2
WBGene00001340_T01D1.2_etr-1_protein-coding J045 chrII:167387-167903 1.535 hlh1_T2 pha4_T2 0.000 BOUNDING_INTRON_2
WBGene00001340_T01D1.2_etr-1_protein-coding J045 chrII:167387-167903 1.607 hlh1_T2 nhr25_T2 0.000 BOUNDING_INTRON_2
WBGene00001340_T01D1.2_etr-1_protein-coding J045 chrII:167387-167903 1.396 hlh1_T2 ceh32_T2 0.000 BOUNDING_INTRON_2
WBGene00001340_T01D1.2_etr-1_protein-coding J045 chrII:167387-167903 1.728 hlh1_T2 end1_T2 0.000 BOUNDING_INTRON_2
WBGene00001340_T01D1.2_etr-1_protein-coding J045 chrII:167387-167903 1.344 hlh1_T3 nhr25_T3 0.000 BOUNDING_INTRON_2
WBGene00001340_T01D1.2_etr-1_protein-coding J045 chrII:167387-167903 1.177 hlh1_T3 ceh32_T3 0.000 BOUNDING_INTRON_2
WBGene00001340_T01D1.2_etr-1_protein-coding J045 chrII:167387-167903 1.652 hlh1_T3 end1_T3 0.000 BOUNDING_INTRON_2
WBGene00001340_T01D1.2_etr-1_protein-coding J045 chrII:167387-167903 1.433 hlh1_T4 nhr25_T4 0.000 BOUNDING_INTRON_2
WBGene00001340_T01D1.2_etr-1_protein-coding J045 chrII:167387-167903 1.540 hlh1_T4 end1_T4 0.000 BOUNDING_INTRON_2
WBGene00001340_T01D1.2_etr-1_protein-coding J045 chrII:167387-167903 1.207 pha4_T3 end1_T3 0.064 BOUNDING_INTRON_2
SPANNING INTRON chrII:167079-167903
WBGene00001340_T01D1.2_etr-1_protein-coding J044 chrII:167079-167903 1.107 ceh32_T0 hlh1_T0 0.000 SPANNING_INTRON
WBGene00001340_T01D1.2_etr-1_protein-coding J044 chrII:167079-167903 1.193 ceh32_T1 hlh1_T1 0.001 SPANNING_INTRON
WBGene00001340_T01D1.2_etr-1_protein-coding J044 chrII:167079-167903 1.316 ceh32_T2 hlh1_T2 0.012 SPANNING_INTRON
WBGene00001340_T01D1.2_etr-1_protein-coding J044 chrII:167079-167903 1.638 ceh32_T3 hlh1_T3 0.002 SPANNING_INTRON
WBGene00001340_T01D1.2_etr-1_protein-coding J044 chrII:167079-167903 1.554 ceh32_T4 hlh1_T4 0.011 SPANNING_INTRON
WBGene00001340_T01D1.2_etr-1_protein-coding J044 chrII:167079-167903 1.173 cnd1_T0 hlh1_T0 0.000 SPANNING_INTRON
WBGene00001340_T01D1.2_etr-1_protein-coding J044 chrII:167079-167903 1.320 cnd1_T1 hlh1_T1 0.001 SPANNING_INTRON
WBGene00001340_T01D1.2_etr-1_protein-coding J044 chrII:167079-167903 1.426 cnd1_T2 hlh1_T2 0.011 SPANNING_INTRON
WBGene00001340_T01D1.2_etr-1_protein-coding J044 chrII:167079-167903 1.627 cnd1_T3 hlh1_T3 0.006 SPANNING_INTRON
WBGene00001340_T01D1.2_etr-1_protein-coding J044 chrII:167079-167903 1.930 cnd1_T4 hlh1_T4 0.002 SPANNING_INTRON
WBGene00001340_T01D1.2_etr-1_protein-coding J044 chrII:167079-167903 1.107 end1_T0 hlh1_T0 0.000 SPANNING_INTRON
WBGene00001340_T01D1.2_etr-1_protein-coding J044 chrII:167079-167903 1.124 end1_T1 hlh1_T1 0.006 SPANNING_INTRON
WBGene00001340_T01D1.2_etr-1_protein-coding J044 chrII:167079-167903 1.430 end1_T2 hlh1_T2 0.014 SPANNING_INTRON
WBGene00001340_T01D1.2_etr-1_protein-coding J044 chrII:167079-167903 1.685 end1_T3 hlh1_T3 0.003 SPANNING_INTRON
WBGene00001340_T01D1.2_etr-1_protein-coding J044 chrII:167079-167903 2.105 end1_T4 hlh1_T4 0.001 SPANNING_INTRON
WBGene00001340_T01D1.2_etr-1_protein-coding J044 chrII:167079-167903 1.249 nhr25_T0 hlh1_T0 0.000 SPANNING_INTRON
WBGene00001340_T01D1.2_etr-1_protein-coding J044 chrII:167079-167903 1.415 nhr25_T1 hlh1_T1 0.000 SPANNING_INTRON
WBGene00001340_T01D1.2_etr-1_protein-coding J044 chrII:167079-167903 1.556 nhr25_T2 hlh1_T2 0.004 SPANNING_INTRON
WBGene00001340_T01D1.2_etr-1_protein-coding J044 chrII:167079-167903 1.908 nhr25_T3 hlh1_T3 0.000 SPANNING_INTRON
WBGene00001340_T01D1.2_etr-1_protein-coding J044 chrII:167079-167903 2.214 nhr25_T4 hlh1_T4 0.000 SPANNING_INTRON
WBGene00001340_T01D1.2_etr-1_protein-coding J044 chrII:167079-167903 1.192 pha4_T2 hlh1_T2 0.075 SPANNING_INTRON
WBGene00001340_T01D1.2_etr-1_protein-coding J044 chrII:167079-167903 1.407 pha4_T3 hlh1_T3 0.070 SPANNING_INTRON
WBGene00001340_T01D1.2_etr-1_protein-coding J044 chrII:167079-167903 1.785 pha4_T4 hlh1_T4 0.014 SPANNING_INTRON
WBGene00001340_T01D1.2_etr-1_protein-coding J044 chrII:167079-167903 1.225 tbx37_T0 hlh1_T0 0.000 SPANNING_INTRON
WBGene00001340_T01D1.2_etr-1_protein-coding J044 chrII:167079-167903 1.369 tbx37_T1 hlh1_T1 0.000 SPANNING_INTRON
WBGene00001340_T01D1.2_etr-1_protein-coding J044 chrII:167079-167903 1.426 tbx37_T2 hlh1_T2 0.001 SPANNING_INTRON
WBGene00001340_T01D1.2_etr-1_protein-coding J044 chrII:167079-167903 1.667 tbx37_T3 hlh1_T3 0.000 SPANNING_INTRON
WBGene00001340_T01D1.2_etr-1_protein-coding J044 chrII:167079-167903 1.968 tbx37_T4 hlh1_T4 0.000 SPANNING_INTRON
 
>II:168175-168393.+
SKIPPED EXON chrII:168175-168393
WBGene00001340_T01D1.2_etr-1_protein-coding E016 chrII:168175-168393 1.142 ceh32_T2 hlh1_T2 0.000 SKIPPED_EXON
WBGene00001340_T01D1.2_etr-1_protein-coding E016 chrII:168175-168393 1.390 ceh32_T3 hlh1_T3 0.000 SKIPPED_EXON
WBGene00001340_T01D1.2_etr-1_protein-coding E016 chrII:168175-168393 1.610 ceh32_T4 hlh1_T4 0.000 SKIPPED_EXON
WBGene00001340_T01D1.2_etr-1_protein-coding E016 chrII:168175-168393 1.172 cnd1_T2 hlh1_T2 0.000 SKIPPED_EXON
WBGene00001340_T01D1.2_etr-1_protein-coding E016 chrII:168175-168393 1.094 cnd1_T3 end1_T3 0.000 SKIPPED_EXON
WBGene00001340_T01D1.2_etr-1_protein-coding E016 chrII:168175-168393 1.493 cnd1_T3 hlh1_T3 0.000 SKIPPED_EXON
WBGene00001340_T01D1.2_etr-1_protein-coding E016 chrII:168175-168393 1.750 cnd1_T4 hlh1_T4 0.000 SKIPPED_EXON
WBGene00001340_T01D1.2_etr-1_protein-coding E016 chrII:168175-168393 1.105 nhr25_T3 hlh1_T3 0.000 SKIPPED_EXON
WBGene00001340_T01D1.2_etr-1_protein-coding E016 chrII:168175-168393 1.392 nhr25_T4 hlh1_T4 0.000 SKIPPED_EXON
WBGene00001340_T01D1.2_etr-1_protein-coding E016 chrII:168175-168393 1.048 pha4_T1 hlh1_T1 0.000 SKIPPED_EXON
WBGene00001340_T01D1.2_etr-1_protein-coding E016 chrII:168175-168393 1.095 pha4_T2 hlh1_T2 0.000 SKIPPED_EXON
WBGene00001340_T01D1.2_etr-1_protein-coding E016 chrII:168175-168393 1.155 pha4_T3 hlh1_T3 0.000 SKIPPED_EXON
WBGene00001340_T01D1.2_etr-1_protein-coding E016 chrII:168175-168393 1.078 pha4_T4 hlh1_T4 0.000 SKIPPED_EXON
WBGene00001340_T01D1.2_etr-1_protein-coding E016 chrII:168175-168393 1.052 tbx37_T1 hlh1_T1 0.000 SKIPPED_EXON
WBGene00001340_T01D1.2_etr-1_protein-coding E016 chrII:168175-168393 1.102 tbx37_T2 hlh1_T2 0.000 SKIPPED_EXON
WBGene00001340_T01D1.2_etr-1_protein-coding E016 chrII:168175-168393 1.348 tbx37_T3 hlh1_T3 0.000 SKIPPED_EXON
WBGene00001340_T01D1.2_etr-1_protein-coding E016 chrII:168175-168393 1.544 tbx37_T4 hlh1_T4 0.000 SKIPPED_EXON
BOUNDING INTRON 1 chrII:168048-168174
WBGene00001340_T01D1.2_etr-1_protein-coding J046 chrII:168048-168174 1.127 ceh32_T1 hlh1_T1 0.000 BOUNDING_INTRON_1
WBGene00001340_T01D1.2_etr-1_protein-coding J046 chrII:168048-168174 1.261 ceh32_T2 hlh1_T2 0.000 BOUNDING_INTRON_1
WBGene00001340_T01D1.2_etr-1_protein-coding J046 chrII:168048-168174 1.143 ceh32_T3 end1_T3 0.000 BOUNDING_INTRON_1
WBGene00001340_T01D1.2_etr-1_protein-coding J046 chrII:168048-168174 1.464 ceh32_T3 hlh1_T3 0.000 BOUNDING_INTRON_1
WBGene00001340_T01D1.2_etr-1_protein-coding J046 chrII:168048-168174 1.161 ceh32_T4 end1_T4 0.000 BOUNDING_INTRON_1
WBGene00001340_T01D1.2_etr-1_protein-coding J046 chrII:168048-168174 1.802 ceh32_T4 hlh1_T4 0.000 BOUNDING_INTRON_1
WBGene00001340_T01D1.2_etr-1_protein-coding J046 chrII:168048-168174 1.204 cnd1_T2 hlh1_T2 0.000 BOUNDING_INTRON_1
WBGene00001340_T01D1.2_etr-1_protein-coding J046 chrII:168048-168174 1.218 cnd1_T3 end1_T3 0.000 BOUNDING_INTRON_1
WBGene00001340_T01D1.2_etr-1_protein-coding J046 chrII:168048-168174 1.536 cnd1_T3 hlh1_T3 0.000 BOUNDING_INTRON_1
WBGene00001340_T01D1.2_etr-1_protein-coding J046 chrII:168048-168174 1.174 cnd1_T4 end1_T4 0.000 BOUNDING_INTRON_1
WBGene00001340_T01D1.2_etr-1_protein-coding J046 chrII:168048-168174 1.811 cnd1_T4 hlh1_T4 0.000 BOUNDING_INTRON_1
WBGene00001340_T01D1.2_etr-1_protein-coding J046 chrII:168048-168174 1.220 nhr25_T3 hlh1_T3 0.000 BOUNDING_INTRON_1
WBGene00001340_T01D1.2_etr-1_protein-coding J046 chrII:168048-168174 1.447 nhr25_T4 hlh1_T4 0.000 BOUNDING_INTRON_1
WBGene00001340_T01D1.2_etr-1_protein-coding J046 chrII:168048-168174 1.020 pha4_T1 hlh1_T1 0.000 BOUNDING_INTRON_1
WBGene00001340_T01D1.2_etr-1_protein-coding J046 chrII:168048-168174 1.045 pha4_T2 hlh1_T2 0.000 BOUNDING_INTRON_1
WBGene00001340_T01D1.2_etr-1_protein-coding J046 chrII:168048-168174 1.231 pha4_T4 hlh1_T4 0.000 BOUNDING_INTRON_1
WBGene00001340_T01D1.2_etr-1_protein-coding J046 chrII:168048-168174 1.081 tbx37_T1 hlh1_T1 0.000 BOUNDING_INTRON_1
WBGene00001340_T01D1.2_etr-1_protein-coding J046 chrII:168048-168174 1.128 tbx37_T2 hlh1_T2 0.000 BOUNDING_INTRON_1
WBGene00001340_T01D1.2_etr-1_protein-coding J046 chrII:168048-168174 1.083 tbx37_T3 end1_T3 0.000 BOUNDING_INTRON_1
WBGene00001340_T01D1.2_etr-1_protein-coding J046 chrII:168048-168174 1.402 tbx37_T3 hlh1_T3 0.000 BOUNDING_INTRON_1
WBGene00001340_T01D1.2_etr-1_protein-coding J046 chrII:168048-168174 1.606 tbx37_T4 hlh1_T4 0.000 BOUNDING_INTRON_1
BOUNDING INTRON 2 chrII:168394-168548
WBGene00001340_T01D1.2_etr-1_protein-coding J049 chrII:168394-168548 1.072 ceh32_T3 hlh1_T3 0.000 BOUNDING_INTRON_2
WBGene00001340_T01D1.2_etr-1_protein-coding J049 chrII:168394-168548 1.515 ceh32_T4 hlh1_T4 0.000 BOUNDING_INTRON_2
WBGene00001340_T01D1.2_etr-1_protein-coding J049 chrII:168394-168548 1.034 cnd1_T2 hlh1_T2 0.003 BOUNDING_INTRON_2
WBGene00001340_T01D1.2_etr-1_protein-coding J049 chrII:168394-168548 1.173 cnd1_T3 hlh1_T3 0.000 BOUNDING_INTRON_2
WBGene00001340_T01D1.2_etr-1_protein-coding J049 chrII:168394-168548 1.805 cnd1_T4 hlh1_T4 0.000 BOUNDING_INTRON_2
WBGene00001340_T01D1.2_etr-1_protein-coding J049 chrII:168394-168548 1.029 end1_T4 hlh1_T4 0.000 BOUNDING_INTRON_2
WBGene00001340_T01D1.2_etr-1_protein-coding J049 chrII:168394-168548 1.440 nhr25_T4 hlh1_T4 0.000 BOUNDING_INTRON_2
WBGene00001340_T01D1.2_etr-1_protein-coding J049 chrII:168394-168548 1.265 pha4_T3 hlh1_T3 0.002 BOUNDING_INTRON_2
WBGene00001340_T01D1.2_etr-1_protein-coding J049 chrII:168394-168548 1.228 pha4_T4 hlh1_T4 0.081 BOUNDING_INTRON_2
WBGene00001340_T01D1.2_etr-1_protein-coding J049 chrII:168394-168548 1.008 tbx37_T3 end1_T3 0.000 BOUNDING_INTRON_2
WBGene00001340_T01D1.2_etr-1_protein-coding J049 chrII:168394-168548 1.290 tbx37_T3 hlh1_T3 0.000 BOUNDING_INTRON_2
WBGene00001340_T01D1.2_etr-1_protein-coding J049 chrII:168394-168548 1.649 tbx37_T4 hlh1_T4 0.000 BOUNDING_INTRON_2
SPANNING INTRON chrII:168048-168548
WBGene00001340_T01D1.2_etr-1_protein-coding J047 chrII:168048-168548 1.238 end1_T2 ceh32_T2 0.000 SPANNING_INTRON
WBGene00001340_T01D1.2_etr-1_protein-coding J047 chrII:168048-168548 1.361 end1_T2 cnd1_T2 0.000 SPANNING_INTRON
WBGene00001340_T01D1.2_etr-1_protein-coding J047 chrII:168048-168548 1.265 end1_T3 cnd1_T3 0.000 SPANNING_INTRON
WBGene00001340_T01D1.2_etr-1_protein-coding J047 chrII:168048-168548 1.229 end1_T4 cnd1_T4 0.000 SPANNING_INTRON
WBGene00001340_T01D1.2_etr-1_protein-coding J047 chrII:168048-168548 1.116 hlh1_T0 tbx37_T0 0.000 SPANNING_INTRON
WBGene00001340_T01D1.2_etr-1_protein-coding J047 chrII:168048-168548 2.628 hlh1_T0 pha4_T0 0.000 SPANNING_INTRON
WBGene00001340_T01D1.2_etr-1_protein-coding J047 chrII:168048-168548 1.279 hlh1_T0 cnd1_T0 0.000 SPANNING_INTRON
WBGene00001340_T01D1.2_etr-1_protein-coding J047 chrII:168048-168548 1.784 hlh1_T0 ceh32_T0 0.000 SPANNING_INTRON
WBGene00001340_T01D1.2_etr-1_protein-coding J047 chrII:168048-168548 1.112 hlh1_T1 pha4_T1 0.003 SPANNING_INTRON
WBGene00001340_T01D1.2_etr-1_protein-coding J047 chrII:168048-168548 1.184 hlh1_T1 tbx37_T1 0.000 SPANNING_INTRON
WBGene00001340_T01D1.2_etr-1_protein-coding J047 chrII:168048-168548 1.298 hlh1_T1 ceh32_T1 0.000 SPANNING_INTRON
WBGene00001340_T01D1.2_etr-1_protein-coding J047 chrII:168048-168548 1.392 hlh1_T1 cnd1_T1 0.000 SPANNING_INTRON
WBGene00001340_T01D1.2_etr-1_protein-coding J047 chrII:168048-168548 1.022 hlh1_T2 tbx37_T2 0.000 SPANNING_INTRON
WBGene00001340_T01D1.2_etr-1_protein-coding J047 chrII:168048-168548 1.394 hlh1_T2 ceh32_T2 0.000 SPANNING_INTRON
WBGene00001340_T01D1.2_etr-1_protein-coding J047 chrII:168048-168548 1.521 hlh1_T2 cnd1_T2 0.000 SPANNING_INTRON
WBGene00001340_T01D1.2_etr-1_protein-coding J047 chrII:168048-168548 1.287 hlh1_T3 cnd1_T3 0.000 SPANNING_INTRON
WBGene00001340_T01D1.2_etr-1_protein-coding J047 chrII:168048-168548 1.421 hlh1_T4 cnd1_T4 0.000 SPANNING_INTRON
WBGene00001340_T01D1.2_etr-1_protein-coding J047 chrII:168048-168548 2.462 nhr25_T0 pha4_T0 0.000 SPANNING_INTRON
WBGene00001340_T01D1.2_etr-1_protein-coding J047 chrII:168048-168548 1.121 nhr25_T0 cnd1_T0 0.000 SPANNING_INTRON
WBGene00001340_T01D1.2_etr-1_protein-coding J047 chrII:168048-168548 1.625 nhr25_T0 ceh32_T0 0.000 SPANNING_INTRON
WBGene00001340_T01D1.2_etr-1_protein-coding J047 chrII:168048-168548 1.026 nhr25_T1 ceh32_T1 0.000 SPANNING_INTRON
WBGene00001340_T01D1.2_etr-1_protein-coding J047 chrII:168048-168548 1.123 nhr25_T1 cnd1_T1 0.000 SPANNING_INTRON
WBGene00001340_T01D1.2_etr-1_protein-coding J047 chrII:168048-168548 1.208 nhr25_T2 ceh32_T2 0.000 SPANNING_INTRON
WBGene00001340_T01D1.2_etr-1_protein-coding J047 chrII:168048-168548 1.332 nhr25_T2 cnd1_T2 0.000 SPANNING_INTRON
WBGene00001340_T01D1.2_etr-1_protein-coding J047 chrII:168048-168548 1.057 nhr25_T4 cnd1_T4 0.000 SPANNING_INTRON
WBGene00001340_T01D1.2_etr-1_protein-coding J047 chrII:168048-168548 1.248 pha4_T3 cnd1_T3 0.001 SPANNING_INTRON
WBGene00001340_T01D1.2_etr-1_protein-coding J047 chrII:168048-168548 1.126 pha4_T4 cnd1_T4 0.001 SPANNING_INTRON
 
>II:226614-226774.-
SKIPPED EXON chrII:226614-226774
WBGene00021545_Y43H11AL.1_Y43H11AL.1_protein-coding E005 chrII:226614-226774 1.200 hlh1_T0 cnd1_T0 0.066 SKIPPED_EXON
BOUNDING INTRON 1 chrII:223798-226613
WBGene00021545_Y43H11AL.1_Y43H11AL.1_protein-coding J015 chrII:223798-226613 1.127 end1_T0 cnd1_T0 0.012 BOUNDING_INTRON_1
BOUNDING INTRON 2 chrII:226775-227935
WBGene00021545_Y43H11AL.1_Y43H11AL.1_protein-coding J017 chrII:226775-227935 1.269 ceh32_T1 nhr25_T1 0.014 BOUNDING_INTRON_2
WBGene00021545_Y43H11AL.1_Y43H11AL.1_protein-coding J017 chrII:226775-227935 1.099 end1_T0 cnd1_T0 0.038 BOUNDING_INTRON_2
WBGene00021545_Y43H11AL.1_Y43H11AL.1_protein-coding J017 chrII:226775-227935 1.189 end1_T3 nhr25_T3 0.029 BOUNDING_INTRON_2
WBGene00021545_Y43H11AL.1_Y43H11AL.1_protein-coding J017 chrII:226775-227935 1.021 hlh1_T0 nhr25_T0 0.043 BOUNDING_INTRON_2
WBGene00021545_Y43H11AL.1_Y43H11AL.1_protein-coding J017 chrII:226775-227935 1.210 hlh1_T0 cnd1_T0 0.040 BOUNDING_INTRON_2
WBGene00021545_Y43H11AL.1_Y43H11AL.1_protein-coding J017 chrII:226775-227935 1.126 hlh1_T3 nhr25_T3 0.019 BOUNDING_INTRON_2
SPANNING INTRON chrII:223798-227935
 
>II:3382278-3382423.+
SKIPPED EXON chrII:3382278-3382423
BOUNDING INTRON 1 chrII:3382235-3382277
BOUNDING INTRON 2 chrII:3382424-3382475
SPANNING INTRON chrII:3382234-3382475
 
>II:3965652-3966086.+
SKIPPED EXON chrII:3965652-3966086
BOUNDING INTRON 1 chrII:3965555-3965651
WBGene00004751_K10G6.3_sea-2_protein-coding J022 chrII:3965555-3965651 1.233 nhr25_T4 cnd1_T4 0.060 BOUNDING_INTRON_1
WBGene00004751_K10G6.3_sea-2_protein-coding J022 chrII:3965555-3965651 1.151 pha4_T3 ceh32_T3 0.000 BOUNDING_INTRON_1
WBGene00004751_K10G6.3_sea-2_protein-coding J022 chrII:3965555-3965651 1.320 pha4_T3 cnd1_T3 0.000 BOUNDING_INTRON_1
BOUNDING INTRON 2 chrII:3966087-3966385
SPANNING INTRON chrII:3965555-3966385
WBGene00004751_K10G6.3_sea-2_protein-coding J023 chrII:3965555-3966385 1.088 ceh32_T0 pha4_T0 0.015 SPANNING_INTRON
WBGene00004751_K10G6.3_sea-2_protein-coding J023 chrII:3965555-3966385 12.966 ceh32_T3 end1_T3 0.000 SPANNING_INTRON
WBGene00004751_K10G6.3_sea-2_protein-coding J023 chrII:3965555-3966385 1.577 ceh32_T3 pha4_T3 0.004 SPANNING_INTRON
WBGene00004751_K10G6.3_sea-2_protein-coding J023 chrII:3965555-3966385 1.331 ceh32_T4 pha4_T4 0.046 SPANNING_INTRON
WBGene00004751_K10G6.3_sea-2_protein-coding J023 chrII:3965555-3966385 1.822 ceh32_T4 end1_T4 0.015 SPANNING_INTRON
WBGene00004751_K10G6.3_sea-2_protein-coding J023 chrII:3965555-3966385 1.121 cnd1_T0 pha4_T0 0.016 SPANNING_INTRON
WBGene00004751_K10G6.3_sea-2_protein-coding J023 chrII:3965555-3966385 1.084 cnd1_T1 end1_T1 0.046 SPANNING_INTRON
WBGene00004751_K10G6.3_sea-2_protein-coding J023 chrII:3965555-3966385 1.223 cnd1_T1 nhr25_T1 0.016 SPANNING_INTRON
WBGene00004751_K10G6.3_sea-2_protein-coding J023 chrII:3965555-3966385 1.007 cnd1_T2 nhr25_T2 0.003 SPANNING_INTRON
WBGene00004751_K10G6.3_sea-2_protein-coding J023 chrII:3965555-3966385 1.162 cnd1_T2 pha4_T2 0.001 SPANNING_INTRON
WBGene00004751_K10G6.3_sea-2_protein-coding J023 chrII:3965555-3966385 13.232 cnd1_T3 end1_T3 0.000 SPANNING_INTRON
WBGene00004751_K10G6.3_sea-2_protein-coding J023 chrII:3965555-3966385 1.752 cnd1_T3 pha4_T3 0.000 SPANNING_INTRON
WBGene00004751_K10G6.3_sea-2_protein-coding J023 chrII:3965555-3966385 1.499 cnd1_T4 pha4_T4 0.000 SPANNING_INTRON
WBGene00004751_K10G6.3_sea-2_protein-coding J023 chrII:3965555-3966385 1.977 cnd1_T4 end1_T4 0.000 SPANNING_INTRON
WBGene00004751_K10G6.3_sea-2_protein-coding J023 chrII:3965555-3966385 1.297 hlh1_T3 pha4_T3 0.097 SPANNING_INTRON
WBGene00004751_K10G6.3_sea-2_protein-coding J023 chrII:3965555-3966385 12.899 hlh1_T3 end1_T3 0.001 SPANNING_INTRON
WBGene00004751_K10G6.3_sea-2_protein-coding J023 chrII:3965555-3966385 13.492 tbx37_T3 end1_T3 0.000 SPANNING_INTRON
WBGene00004751_K10G6.3_sea-2_protein-coding J023 chrII:3965555-3966385 1.858 tbx37_T4 end1_T4 0.006 SPANNING_INTRON
 
>II:4206220-4206267.+
SKIPPED EXON chrII:4206220-4206267
BOUNDING INTRON 1 chrII:4206040-4206219
BOUNDING INTRON 2 chrII:4206268-4206642
SPANNING INTRON chrII:4205751-4207891
 
>II:4374548-4374698.-
SKIPPED EXON chrII:4374548-4374698
BOUNDING INTRON 1 chrII:4374495-4374547
BOUNDING INTRON 2 chrII:4374699-4375228
SPANNING INTRON chrII:4374495-4375228
 
>II:4374568-4374698.-
SKIPPED EXON chrII:4374568-4374698
BOUNDING INTRON 1 chrII:4374495-4374567
BOUNDING INTRON 2 chrII:4374699-4375228
SPANNING INTRON chrII:4374495-4375228
 
>II:4492087-4492120.-
SKIPPED EXON chrII:4492087-4492120
WBGene00020251_T05C1.4_camt-1_protein-coding E003 chrII:4492087-4492120 2.026 ceh32_T3 end1_T3 0.020 SKIPPED_EXON
WBGene00020251_T05C1.4_camt-1_protein-coding E003 chrII:4492087-4492120 1.514 ceh32_T4 pha4_T4 0.000 SKIPPED_EXON
WBGene00020251_T05C1.4_camt-1_protein-coding E003 chrII:4492087-4492120 2.188 ceh32_T4 hlh1_T4 0.000 SKIPPED_EXON
WBGene00020251_T05C1.4_camt-1_protein-coding E003 chrII:4492087-4492120 2.516 cnd1_T2 nhr25_T2 0.000 SKIPPED_EXON
WBGene00020251_T05C1.4_camt-1_protein-coding E003 chrII:4492087-4492120 1.302 cnd1_T3 nhr25_T3 0.000 SKIPPED_EXON
WBGene00020251_T05C1.4_camt-1_protein-coding E003 chrII:4492087-4492120 1.926 cnd1_T3 end1_T3 0.000 SKIPPED_EXON
WBGene00020251_T05C1.4_camt-1_protein-coding E003 chrII:4492087-4492120 2.016 cnd1_T3 hlh1_T3 0.000 SKIPPED_EXON
WBGene00020251_T05C1.4_camt-1_protein-coding E003 chrII:4492087-4492120 2.445 cnd1_T3 pha4_T3 0.000 SKIPPED_EXON
WBGene00020251_T05C1.4_camt-1_protein-coding E003 chrII:4492087-4492120 1.321 cnd1_T4 pha4_T4 0.000 SKIPPED_EXON
WBGene00020251_T05C1.4_camt-1_protein-coding E003 chrII:4492087-4492120 1.991 cnd1_T4 hlh1_T4 0.000 SKIPPED_EXON
WBGene00020251_T05C1.4_camt-1_protein-coding E003 chrII:4492087-4492120 1.620 tbx37_T4 hlh1_T4 0.000 SKIPPED_EXON
BOUNDING INTRON 1 chrII:4491780-4492086
WBGene00020251_T05C1.4_camt-1_protein-coding J021 chrII:4491780-4492086 1.430 ceh32_T4 pha4_T4 0.002 BOUNDING_INTRON_1
WBGene00020251_T05C1.4_camt-1_protein-coding J021 chrII:4491780-4492086 2.062 ceh32_T4 hlh1_T4 0.000 BOUNDING_INTRON_1
WBGene00020251_T05C1.4_camt-1_protein-coding J021 chrII:4491780-4492086 1.278 cnd1_T3 nhr25_T3 0.002 BOUNDING_INTRON_1
WBGene00020251_T05C1.4_camt-1_protein-coding J021 chrII:4491780-4492086 1.738 cnd1_T3 end1_T3 0.000 BOUNDING_INTRON_1
WBGene00020251_T05C1.4_camt-1_protein-coding J021 chrII:4491780-4492086 1.885 cnd1_T3 hlh1_T3 0.000 BOUNDING_INTRON_1
WBGene00020251_T05C1.4_camt-1_protein-coding J021 chrII:4491780-4492086 2.258 cnd1_T3 pha4_T3 0.000 BOUNDING_INTRON_1
WBGene00020251_T05C1.4_camt-1_protein-coding J021 chrII:4491780-4492086 1.259 cnd1_T4 pha4_T4 0.001 BOUNDING_INTRON_1
WBGene00020251_T05C1.4_camt-1_protein-coding J021 chrII:4491780-4492086 1.883 cnd1_T4 hlh1_T4 0.000 BOUNDING_INTRON_1
WBGene00020251_T05C1.4_camt-1_protein-coding J021 chrII:4491780-4492086 1.451 tbx37_T4 hlh1_T4 0.001 BOUNDING_INTRON_1
BOUNDING INTRON 2 chrII:4492121-4492204
WBGene00020251_T05C1.4_camt-1_protein-coding J023 chrII:4492121-4492204 1.753 ceh32_T4 pha4_T4 0.003 BOUNDING_INTRON_2
WBGene00020251_T05C1.4_camt-1_protein-coding J023 chrII:4492121-4492204 1.376 cnd1_T3 nhr25_T3 0.012 BOUNDING_INTRON_2
WBGene00020251_T05C1.4_camt-1_protein-coding J023 chrII:4492121-4492204 1.626 cnd1_T3 end1_T3 0.003 BOUNDING_INTRON_2
WBGene00020251_T05C1.4_camt-1_protein-coding J023 chrII:4492121-4492204 1.908 cnd1_T3 hlh1_T3 0.000 BOUNDING_INTRON_2
WBGene00020251_T05C1.4_camt-1_protein-coding J023 chrII:4492121-4492204 2.144 cnd1_T3 pha4_T3 0.000 BOUNDING_INTRON_2
WBGene00020251_T05C1.4_camt-1_protein-coding J023 chrII:4492121-4492204 1.548 cnd1_T4 pha4_T4 0.000 BOUNDING_INTRON_2
WBGene00020251_T05C1.4_camt-1_protein-coding J023 chrII:4492121-4492204 2.247 cnd1_T4 hlh1_T4 0.000 BOUNDING_INTRON_2
WBGene00020251_T05C1.4_camt-1_protein-coding J023 chrII:4492121-4492204 2.003 tbx37_T4 hlh1_T4 0.000 BOUNDING_INTRON_2
SPANNING INTRON chrII:4491780-4492204
WBGene00020251_T05C1.4_camt-1_protein-coding J022 chrII:4491780-4492204 1.472 end1_T3 cnd1_T3 0.000 SPANNING_INTRON
WBGene00020251_T05C1.4_camt-1_protein-coding J022 chrII:4491780-4492204 1.403 end1_T4 cnd1_T4 0.000 SPANNING_INTRON
WBGene00020251_T05C1.4_camt-1_protein-coding J022 chrII:4491780-4492204 1.087 hlh1_T1 pha4_T1 0.062 SPANNING_INTRON
WBGene00020251_T05C1.4_camt-1_protein-coding J022 chrII:4491780-4492204 1.106 hlh1_T1 cnd1_T1 0.007 SPANNING_INTRON
WBGene00020251_T05C1.4_camt-1_protein-coding J022 chrII:4491780-4492204 1.735 hlh1_T2 cnd1_T2 0.000 SPANNING_INTRON
WBGene00020251_T05C1.4_camt-1_protein-coding J022 chrII:4491780-4492204 1.197 hlh1_T3 ceh32_T3 0.001 SPANNING_INTRON
WBGene00020251_T05C1.4_camt-1_protein-coding J022 chrII:4491780-4492204 1.951 hlh1_T3 cnd1_T3 0.000 SPANNING_INTRON
WBGene00020251_T05C1.4_camt-1_protein-coding J022 chrII:4491780-4492204 1.133 hlh1_T4 ceh32_T4 0.003 SPANNING_INTRON
WBGene00020251_T05C1.4_camt-1_protein-coding J022 chrII:4491780-4492204 1.950 hlh1_T4 cnd1_T4 0.000 SPANNING_INTRON
WBGene00020251_T05C1.4_camt-1_protein-coding J022 chrII:4491780-4492204 1.404 nhr25_T2 cnd1_T2 0.000 SPANNING_INTRON
WBGene00020251_T05C1.4_camt-1_protein-coding J022 chrII:4491780-4492204 1.635 nhr25_T3 cnd1_T3 0.000 SPANNING_INTRON
WBGene00020251_T05C1.4_camt-1_protein-coding J022 chrII:4491780-4492204 1.420 nhr25_T4 cnd1_T4 0.000 SPANNING_INTRON
WBGene00020251_T05C1.4_camt-1_protein-coding J022 chrII:4491780-4492204 1.243 pha4_T3 cnd1_T3 0.000 SPANNING_INTRON
WBGene00020251_T05C1.4_camt-1_protein-coding J022 chrII:4491780-4492204 1.534 pha4_T4 cnd1_T4 0.000 SPANNING_INTRON
 
>II:4763760-4763858.+
SKIPPED EXON chrII:4763760-4763858
BOUNDING INTRON 1 chrII:4763713-4763759
BOUNDING INTRON 2 chrII:4763859-4763931
SPANNING INTRON chrII:4763713-4763931
 
>II:4952647-4952694.+
SKIPPED EXON chrII:4952647-4952694
WBGene00006997_ZK546.1_zyg-12_protein-coding E010 chrII:4952647-4952694 1.223 ceh32_T0 hlh1_T0 0.002 SKIPPED_EXON
WBGene00006997_ZK546.1_zyg-12_protein-coding E010 chrII:4952647-4952694 1.294 ceh32_T0 nhr25_T0 0.001 SKIPPED_EXON
BOUNDING INTRON 1 chrII:4952393-4952646
WBGene00006997_ZK546.1_zyg-12_protein-coding J024 chrII:4952393-4952646 1.780 ceh32_T0 hlh1_T0 0.001 BOUNDING_INTRON_1
BOUNDING INTRON 2 chrII:4952695-4952839
WBGene00006997_ZK546.1_zyg-12_protein-coding J028 chrII:4952695-4952839 1.197 ceh32_T0 hlh1_T0 0.014 BOUNDING_INTRON_2
WBGene00006997_ZK546.1_zyg-12_protein-coding J028 chrII:4952695-4952839 1.198 ceh32_T0 nhr25_T0 0.013 BOUNDING_INTRON_2
SPANNING INTRON chrII:4952393-4952839
WBGene00006997_ZK546.1_zyg-12_protein-coding J025 chrII:4952393-4952839 1.124 ceh32_T1 hlh1_T1 0.015 SPANNING_INTRON
WBGene00006997_ZK546.1_zyg-12_protein-coding J025 chrII:4952393-4952839 1.636 ceh32_T1 nhr25_T1 0.006 SPANNING_INTRON
WBGene00006997_ZK546.1_zyg-12_protein-coding J025 chrII:4952393-4952839 1.415 end1_T1 nhr25_T1 0.025 SPANNING_INTRON
WBGene00006997_ZK546.1_zyg-12_protein-coding J025 chrII:4952393-4952839 1.919 end1_T2 hlh1_T2 0.010 SPANNING_INTRON
WBGene00006997_ZK546.1_zyg-12_protein-coding J025 chrII:4952393-4952839 1.244 pha4_T1 nhr25_T1 0.025 SPANNING_INTRON
WBGene00006997_ZK546.1_zyg-12_protein-coding J025 chrII:4952393-4952839 1.293 tbx37_T1 nhr25_T1 0.004 SPANNING_INTRON
WBGene00006997_ZK546.1_zyg-12_protein-coding J025 chrII:4952393-4952839 1.712 tbx37_T2 hlh1_T2 0.014 SPANNING_INTRON
 
>II:5204670-5204705.+
SKIPPED EXON chrII:5204670-5204705
WBGene00016415_C34F11.3_ampd-1_protein-coding E005 chrII:5204670-5204705 1.223 ceh32_T4 nhr25_T4 0.005 SKIPPED_EXON
WBGene00016415_C34F11.3_ampd-1_protein-coding E005 chrII:5204670-5204705 1.315 ceh32_T4 pha4_T4 0.025 SKIPPED_EXON
WBGene00016415_C34F11.3_ampd-1_protein-coding E005 chrII:5204670-5204705 1.447 ceh32_T4 hlh1_T4 0.006 SKIPPED_EXON
WBGene00016415_C34F11.3_ampd-1_protein-coding E005 chrII:5204670-5204705 3.905 ceh32_T4 end1_T4 0.000 SKIPPED_EXON
WBGene00016415_C34F11.3_ampd-1_protein-coding E005 chrII:5204670-5204705 14.330 cnd1_T3 end1_T3 0.000 SKIPPED_EXON
WBGene00016415_C34F11.3_ampd-1_protein-coding E005 chrII:5204670-5204705 1.568 cnd1_T3 nhr25_T3 0.003 SKIPPED_EXON
WBGene00016415_C34F11.3_ampd-1_protein-coding E005 chrII:5204670-5204705 1.615 cnd1_T3 hlh1_T3 0.000 SKIPPED_EXON
WBGene00016415_C34F11.3_ampd-1_protein-coding E005 chrII:5204670-5204705 1.722 cnd1_T3 pha4_T3 0.015 SKIPPED_EXON
WBGene00016415_C34F11.3_ampd-1_protein-coding E005 chrII:5204670-5204705 1.155 cnd1_T4 nhr25_T4 0.022 SKIPPED_EXON
WBGene00016415_C34F11.3_ampd-1_protein-coding E005 chrII:5204670-5204705 1.254 cnd1_T4 pha4_T4 0.060 SKIPPED_EXON
WBGene00016415_C34F11.3_ampd-1_protein-coding E005 chrII:5204670-5204705 1.389 cnd1_T4 hlh1_T4 0.022 SKIPPED_EXON
WBGene00016415_C34F11.3_ampd-1_protein-coding E005 chrII:5204670-5204705 3.850 cnd1_T4 end1_T4 0.000 SKIPPED_EXON
WBGene00016415_C34F11.3_ampd-1_protein-coding E005 chrII:5204670-5204705 14.389 tbx37_T3 end1_T3 0.000 SKIPPED_EXON
WBGene00016415_C34F11.3_ampd-1_protein-coding E005 chrII:5204670-5204705 1.600 tbx37_T3 hlh1_T3 0.001 SKIPPED_EXON
WBGene00016415_C34F11.3_ampd-1_protein-coding E005 chrII:5204670-5204705 1.153 tbx37_T4 nhr25_T4 0.001 SKIPPED_EXON
WBGene00016415_C34F11.3_ampd-1_protein-coding E005 chrII:5204670-5204705 1.384 tbx37_T4 hlh1_T4 0.000 SKIPPED_EXON
WBGene00016415_C34F11.3_ampd-1_protein-coding E005 chrII:5204670-5204705 3.831 tbx37_T4 end1_T4 0.000 SKIPPED_EXON
BOUNDING INTRON 1 chrII:5203509-5204669
WBGene00016415_C34F11.3_ampd-1_protein-coding J020 chrII:5203509-5204669 13.791 cnd1_T3 end1_T3 0.000 BOUNDING_INTRON_1
WBGene00016415_C34F11.3_ampd-1_protein-coding J020 chrII:5203509-5204669 1.577 cnd1_T3 hlh1_T3 0.000 BOUNDING_INTRON_1
WBGene00016415_C34F11.3_ampd-1_protein-coding J020 chrII:5203509-5204669 1.745 tbx37_T3 hlh1_T3 0.033 BOUNDING_INTRON_1
WBGene00016415_C34F11.3_ampd-1_protein-coding J020 chrII:5203509-5204669 1.147 tbx37_T4 hlh1_T4 0.004 BOUNDING_INTRON_1
WBGene00016415_C34F11.3_ampd-1_protein-coding J020 chrII:5203509-5204669 3.290 tbx37_T4 end1_T4 0.000 BOUNDING_INTRON_1
BOUNDING INTRON 2 chrII:5204706-5204787
WBGene00016415_C34F11.3_ampd-1_protein-coding J022 chrII:5204706-5204787 1.368 ceh32_T4 nhr25_T4 0.018 BOUNDING_INTRON_2
WBGene00016415_C34F11.3_ampd-1_protein-coding J022 chrII:5204706-5204787 1.355 cnd1_T3 hlh1_T3 0.000 BOUNDING_INTRON_2
WBGene00016415_C34F11.3_ampd-1_protein-coding J022 chrII:5204706-5204787 14.069 cnd1_T3 end1_T3 0.000 BOUNDING_INTRON_2
WBGene00016415_C34F11.3_ampd-1_protein-coding J022 chrII:5204706-5204787 1.809 cnd1_T3 nhr25_T3 0.012 BOUNDING_INTRON_2
WBGene00016415_C34F11.3_ampd-1_protein-coding J022 chrII:5204706-5204787 1.461 cnd1_T4 hlh1_T4 0.001 BOUNDING_INTRON_2
WBGene00016415_C34F11.3_ampd-1_protein-coding J022 chrII:5204706-5204787 1.491 cnd1_T4 nhr25_T4 0.003 BOUNDING_INTRON_2
WBGene00016415_C34F11.3_ampd-1_protein-coding J022 chrII:5204706-5204787 3.676 cnd1_T4 end1_T4 0.000 BOUNDING_INTRON_2
WBGene00016415_C34F11.3_ampd-1_protein-coding J022 chrII:5204706-5204787 1.662 tbx37_T2 hlh1_T2 0.040 BOUNDING_INTRON_2
WBGene00016415_C34F11.3_ampd-1_protein-coding J022 chrII:5204706-5204787 1.246 tbx37_T3 hlh1_T3 0.008 BOUNDING_INTRON_2
WBGene00016415_C34F11.3_ampd-1_protein-coding J022 chrII:5204706-5204787 1.412 tbx37_T4 hlh1_T4 0.000 BOUNDING_INTRON_2
WBGene00016415_C34F11.3_ampd-1_protein-coding J022 chrII:5204706-5204787 1.454 tbx37_T4 nhr25_T4 0.000 BOUNDING_INTRON_2
WBGene00016415_C34F11.3_ampd-1_protein-coding J022 chrII:5204706-5204787 3.623 tbx37_T4 end1_T4 0.000 BOUNDING_INTRON_2
SPANNING INTRON chrII:5203509-5204787
WBGene00016415_C34F11.3_ampd-1_protein-coding J021 chrII:5203509-5204787 1.192 hlh1_T3 cnd1_T3 0.000 SPANNING_INTRON
WBGene00016415_C34F11.3_ampd-1_protein-coding J021 chrII:5203509-5204787 1.157 hlh1_T4 cnd1_T4 0.003 SPANNING_INTRON
 
>II:5205040-5205075.+
SKIPPED EXON chrII:5205040-5205075
WBGene00016415_C34F11.3_ampd-1_protein-coding E008 chrII:5205040-5205075 1.618 cnd1_T4 end1_T4 0.040 SKIPPED_EXON
BOUNDING INTRON 1 chrII:5204992-5205039
WBGene00016415_C34F11.3_ampd-1_protein-coding J024 chrII:5204992-5205039 1.485 cnd1_T4 end1_T4 0.046 BOUNDING_INTRON_1
BOUNDING INTRON 2 chrII:5205076-5206577
SPANNING INTRON chrII:5204992-5205443
 
>II:5205444-5205632.+
SKIPPED EXON chrII:5205444-5205632
WBGene00016415_C34F11.3_ampd-1_protein-coding E009 chrII:5205444-5205632 1.237 ceh32_T4 end1_T4 0.096 SKIPPED_EXON
BOUNDING INTRON 1 chrII:5204992-5205443
BOUNDING INTRON 2 chrII:5205633-5206577
SPANNING INTRON chrII:5204992-5206577
 
>II:5207313-5207354.+
SKIPPED EXON chrII:5207313-5207354
WBGene00016415_C34F11.3_ampd-1_protein-coding E012 chrII:5207313-5207354 12.186 hlh1_T2 ceh32_T2 0.098 SKIPPED_EXON
WBGene00016415_C34F11.3_ampd-1_protein-coding E012 chrII:5207313-5207354 12.980 hlh1_T2 cnd1_T2 0.019 SKIPPED_EXON
WBGene00016415_C34F11.3_ampd-1_protein-coding E012 chrII:5207313-5207354 13.001 hlh1_T3 pha4_T3 0.018 SKIPPED_EXON
WBGene00016415_C34F11.3_ampd-1_protein-coding E012 chrII:5207313-5207354 13.243 hlh1_T3 nhr25_T3 0.001 SKIPPED_EXON
WBGene00016415_C34F11.3_ampd-1_protein-coding E012 chrII:5207313-5207354 2.394 hlh1_T3 tbx37_T3 0.000 SKIPPED_EXON
WBGene00016415_C34F11.3_ampd-1_protein-coding E012 chrII:5207313-5207354 13.338 hlh1_T3 ceh32_T3 0.001 SKIPPED_EXON
WBGene00016415_C34F11.3_ampd-1_protein-coding E012 chrII:5207313-5207354 2.775 hlh1_T3 cnd1_T3 0.000 SKIPPED_EXON
WBGene00016415_C34F11.3_ampd-1_protein-coding E012 chrII:5207313-5207354 2.843 hlh1_T3 end1_T3 0.000 SKIPPED_EXON
WBGene00016415_C34F11.3_ampd-1_protein-coding E012 chrII:5207313-5207354 1.773 hlh1_T4 pha4_T4 0.000 SKIPPED_EXON
WBGene00016415_C34F11.3_ampd-1_protein-coding E012 chrII:5207313-5207354 2.474 hlh1_T4 tbx37_T4 0.000 SKIPPED_EXON
WBGene00016415_C34F11.3_ampd-1_protein-coding E012 chrII:5207313-5207354 2.889 hlh1_T4 nhr25_T4 0.000 SKIPPED_EXON
WBGene00016415_C34F11.3_ampd-1_protein-coding E012 chrII:5207313-5207354 13.422 hlh1_T4 ceh32_T4 0.000 SKIPPED_EXON
WBGene00016415_C34F11.3_ampd-1_protein-coding E012 chrII:5207313-5207354 2.155 hlh1_T4 cnd1_T4 0.000 SKIPPED_EXON
WBGene00016415_C34F11.3_ampd-1_protein-coding E012 chrII:5207313-5207354 3.259 hlh1_T4 end1_T4 0.000 SKIPPED_EXON
BOUNDING INTRON 1 chrII:5206985-5207312
WBGene00016415_C34F11.3_ampd-1_protein-coding J030 chrII:5206985-5207312 12.643 hlh1_T3 pha4_T3 0.078 BOUNDING_INTRON_1
WBGene00016415_C34F11.3_ampd-1_protein-coding J030 chrII:5206985-5207312 12.886 hlh1_T3 nhr25_T3 0.008 BOUNDING_INTRON_1
WBGene00016415_C34F11.3_ampd-1_protein-coding J030 chrII:5206985-5207312 2.037 hlh1_T3 tbx37_T3 0.005 BOUNDING_INTRON_1
WBGene00016415_C34F11.3_ampd-1_protein-coding J030 chrII:5206985-5207312 2.419 hlh1_T3 cnd1_T3 0.000 BOUNDING_INTRON_1
WBGene00016415_C34F11.3_ampd-1_protein-coding J030 chrII:5206985-5207312 2.491 hlh1_T3 end1_T3 0.000 BOUNDING_INTRON_1
WBGene00016415_C34F11.3_ampd-1_protein-coding J030 chrII:5206985-5207312 1.374 hlh1_T4 pha4_T4 0.040 BOUNDING_INTRON_1
WBGene00016415_C34F11.3_ampd-1_protein-coding J030 chrII:5206985-5207312 2.075 hlh1_T4 tbx37_T4 0.000 BOUNDING_INTRON_1
WBGene00016415_C34F11.3_ampd-1_protein-coding J030 chrII:5206985-5207312 2.491 hlh1_T4 nhr25_T4 0.000 BOUNDING_INTRON_1
WBGene00016415_C34F11.3_ampd-1_protein-coding J030 chrII:5206985-5207312 13.023 hlh1_T4 ceh32_T4 0.002 BOUNDING_INTRON_1
WBGene00016415_C34F11.3_ampd-1_protein-coding J030 chrII:5206985-5207312 1.755 hlh1_T4 cnd1_T4 0.000 BOUNDING_INTRON_1
WBGene00016415_C34F11.3_ampd-1_protein-coding J030 chrII:5206985-5207312 3.152 hlh1_T4 end1_T4 0.000 BOUNDING_INTRON_1
BOUNDING INTRON 2 chrII:5207355-5207666
WBGene00016415_C34F11.3_ampd-1_protein-coding J032 chrII:5207355-5207666 12.916 hlh1_T3 nhr25_T3 0.018 BOUNDING_INTRON_2
WBGene00016415_C34F11.3_ampd-1_protein-coding J032 chrII:5207355-5207666 2.067 hlh1_T3 tbx37_T3 0.014 BOUNDING_INTRON_2
WBGene00016415_C34F11.3_ampd-1_protein-coding J032 chrII:5207355-5207666 2.447 hlh1_T3 cnd1_T3 0.000 BOUNDING_INTRON_2
WBGene00016415_C34F11.3_ampd-1_protein-coding J032 chrII:5207355-5207666 2.518 hlh1_T3 end1_T3 0.000 BOUNDING_INTRON_2
WBGene00016415_C34F11.3_ampd-1_protein-coding J032 chrII:5207355-5207666 12.838 hlh1_T4 pha4_T4 0.000 BOUNDING_INTRON_2
WBGene00016415_C34F11.3_ampd-1_protein-coding J032 chrII:5207355-5207666 2.098 hlh1_T4 tbx37_T4 0.000 BOUNDING_INTRON_2
WBGene00016415_C34F11.3_ampd-1_protein-coding J032 chrII:5207355-5207666 2.517 hlh1_T4 nhr25_T4 0.000 BOUNDING_INTRON_2
WBGene00016415_C34F11.3_ampd-1_protein-coding J032 chrII:5207355-5207666 13.047 hlh1_T4 ceh32_T4 0.001 BOUNDING_INTRON_2
WBGene00016415_C34F11.3_ampd-1_protein-coding J032 chrII:5207355-5207666 13.279 hlh1_T4 cnd1_T4 0.000 BOUNDING_INTRON_2
WBGene00016415_C34F11.3_ampd-1_protein-coding J032 chrII:5207355-5207666 3.682 hlh1_T4 end1_T4 0.000 BOUNDING_INTRON_2
SPANNING INTRON chrII:5206985-5207666
WBGene00016415_C34F11.3_ampd-1_protein-coding J031 chrII:5206985-5207666 1.063 pha4_T2 ceh32_T2 0.052 SPANNING_INTRON
 
>II:5468309-5468413.+
SKIPPED EXON chrII:5468309-5468413
WBGene00000548_F56D1.4_clr-1_protein-coding E009 chrII:5468309-5468413 1.069 ceh32_T1 nhr25_T1 0.003 SKIPPED_EXON
WBGene00000548_F56D1.4_clr-1_protein-coding E009 chrII:5468309-5468413 1.154 ceh32_T2 nhr25_T2 0.001 SKIPPED_EXON
WBGene00000548_F56D1.4_clr-1_protein-coding E009 chrII:5468309-5468413 1.182 ceh32_T3 end1_T3 0.000 SKIPPED_EXON
WBGene00000548_F56D1.4_clr-1_protein-coding E009 chrII:5468309-5468413 1.107 cnd1_T0 pha4_T0 0.018 SKIPPED_EXON
WBGene00000548_F56D1.4_clr-1_protein-coding E009 chrII:5468309-5468413 1.526 cnd1_T0 nhr25_T0 0.000 SKIPPED_EXON
WBGene00000548_F56D1.4_clr-1_protein-coding E009 chrII:5468309-5468413 1.154 cnd1_T1 end1_T1 0.001 SKIPPED_EXON
WBGene00000548_F56D1.4_clr-1_protein-coding E009 chrII:5468309-5468413 1.401 cnd1_T1 nhr25_T1 0.000 SKIPPED_EXON
WBGene00000548_F56D1.4_clr-1_protein-coding E009 chrII:5468309-5468413 1.295 cnd1_T2 nhr25_T2 0.000 SKIPPED_EXON
WBGene00000548_F56D1.4_clr-1_protein-coding E009 chrII:5468309-5468413 1.100 cnd1_T3 nhr25_T3 0.000 SKIPPED_EXON
WBGene00000548_F56D1.4_clr-1_protein-coding E009 chrII:5468309-5468413 1.383 cnd1_T3 end1_T3 0.000 SKIPPED_EXON
WBGene00000548_F56D1.4_clr-1_protein-coding E009 chrII:5468309-5468413 1.159 hlh1_T0 tbx37_T0 0.000 SKIPPED_EXON
WBGene00000548_F56D1.4_clr-1_protein-coding E009 chrII:5468309-5468413 2.161 hlh1_T0 pha4_T0 0.000 SKIPPED_EXON
WBGene00000548_F56D1.4_clr-1_protein-coding E009 chrII:5468309-5468413 2.573 hlh1_T0 nhr25_T0 0.000 SKIPPED_EXON
WBGene00000548_F56D1.4_clr-1_protein-coding E009 chrII:5468309-5468413 1.045 hlh1_T0 cnd1_T0 0.000 SKIPPED_EXON
WBGene00000548_F56D1.4_clr-1_protein-coding E009 chrII:5468309-5468413 1.538 hlh1_T0 ceh32_T0 0.000 SKIPPED_EXON
WBGene00000548_F56D1.4_clr-1_protein-coding E009 chrII:5468309-5468413 1.576 hlh1_T0 end1_T0 0.000 SKIPPED_EXON
WBGene00000548_F56D1.4_clr-1_protein-coding E009 chrII:5468309-5468413 1.145 hlh1_T1 tbx37_T1 0.000 SKIPPED_EXON
WBGene00000548_F56D1.4_clr-1_protein-coding E009 chrII:5468309-5468413 1.952 hlh1_T1 nhr25_T1 0.000 SKIPPED_EXON
WBGene00000548_F56D1.4_clr-1_protein-coding E009 chrII:5468309-5468413 1.708 hlh1_T1 end1_T1 0.000 SKIPPED_EXON
WBGene00000548_F56D1.4_clr-1_protein-coding E009 chrII:5468309-5468413 1.644 hlh1_T2 nhr25_T2 0.000 SKIPPED_EXON
WBGene00000548_F56D1.4_clr-1_protein-coding E009 chrII:5468309-5468413 1.383 hlh1_T3 nhr25_T3 0.000 SKIPPED_EXON
WBGene00000548_F56D1.4_clr-1_protein-coding E009 chrII:5468309-5468413 1.667 hlh1_T3 end1_T3 0.000 SKIPPED_EXON
WBGene00000548_F56D1.4_clr-1_protein-coding E009 chrII:5468309-5468413 1.048 hlh1_T4 end1_T4 0.000 SKIPPED_EXON
WBGene00000548_F56D1.4_clr-1_protein-coding E009 chrII:5468309-5468413 1.028 pha4_T2 nhr25_T2 0.005 SKIPPED_EXON
WBGene00000548_F56D1.4_clr-1_protein-coding E009 chrII:5468309-5468413 1.087 pha4_T3 nhr25_T3 0.000 SKIPPED_EXON
WBGene00000548_F56D1.4_clr-1_protein-coding E009 chrII:5468309-5468413 1.372 pha4_T3 end1_T3 0.000 SKIPPED_EXON
WBGene00000548_F56D1.4_clr-1_protein-coding E009 chrII:5468309-5468413 1.218 tbx37_T3 end1_T3 0.000 SKIPPED_EXON
BOUNDING INTRON 1 chrII:5468232-5468308
WBGene00000548_F56D1.4_clr-1_protein-coding J030 chrII:5468232-5468308 1.262 ceh32_T1 nhr25_T1 0.006 BOUNDING_INTRON_1
WBGene00000548_F56D1.4_clr-1_protein-coding J030 chrII:5468232-5468308 1.617 ceh32_T2 nhr25_T2 0.001 BOUNDING_INTRON_1
WBGene00000548_F56D1.4_clr-1_protein-coding J030 chrII:5468232-5468308 1.409 ceh32_T3 end1_T3 0.001 BOUNDING_INTRON_1
WBGene00000548_F56D1.4_clr-1_protein-coding J030 chrII:5468232-5468308 1.506 cnd1_T0 pha4_T0 0.042 BOUNDING_INTRON_1
WBGene00000548_F56D1.4_clr-1_protein-coding J030 chrII:5468232-5468308 1.929 cnd1_T0 nhr25_T0 0.003 BOUNDING_INTRON_1
WBGene00000548_F56D1.4_clr-1_protein-coding J030 chrII:5468232-5468308 1.410 cnd1_T1 nhr25_T1 0.000 BOUNDING_INTRON_1
WBGene00000548_F56D1.4_clr-1_protein-coding J030 chrII:5468232-5468308 1.476 cnd1_T2 nhr25_T2 0.000 BOUNDING_INTRON_1
WBGene00000548_F56D1.4_clr-1_protein-coding J030 chrII:5468232-5468308 1.410 cnd1_T3 end1_T3 0.000 BOUNDING_INTRON_1
WBGene00000548_F56D1.4_clr-1_protein-coding J030 chrII:5468232-5468308 1.183 hlh1_T0 tbx37_T0 0.000 BOUNDING_INTRON_1
WBGene00000548_F56D1.4_clr-1_protein-coding J030 chrII:5468232-5468308 2.456 hlh1_T0 pha4_T0 0.000 BOUNDING_INTRON_1
WBGene00000548_F56D1.4_clr-1_protein-coding J030 chrII:5468232-5468308 2.874 hlh1_T0 nhr25_T0 0.000 BOUNDING_INTRON_1
WBGene00000548_F56D1.4_clr-1_protein-coding J030 chrII:5468232-5468308 1.491 hlh1_T0 ceh32_T0 0.000 BOUNDING_INTRON_1
WBGene00000548_F56D1.4_clr-1_protein-coding J030 chrII:5468232-5468308 1.668 hlh1_T0 end1_T0 0.000 BOUNDING_INTRON_1
WBGene00000548_F56D1.4_clr-1_protein-coding J030 chrII:5468232-5468308 1.040 hlh1_T1 pha4_T1 0.000 BOUNDING_INTRON_1
WBGene00000548_F56D1.4_clr-1_protein-coding J030 chrII:5468232-5468308 1.240 hlh1_T1 tbx37_T1 0.000 BOUNDING_INTRON_1
WBGene00000548_F56D1.4_clr-1_protein-coding J030 chrII:5468232-5468308 1.840 hlh1_T1 nhr25_T1 0.000 BOUNDING_INTRON_1
WBGene00000548_F56D1.4_clr-1_protein-coding J030 chrII:5468232-5468308 1.534 hlh1_T1 end1_T1 0.000 BOUNDING_INTRON_1
WBGene00000548_F56D1.4_clr-1_protein-coding J030 chrII:5468232-5468308 1.777 hlh1_T2 nhr25_T2 0.000 BOUNDING_INTRON_1
WBGene00000548_F56D1.4_clr-1_protein-coding J030 chrII:5468232-5468308 1.300 hlh1_T3 nhr25_T3 0.000 BOUNDING_INTRON_1
WBGene00000548_F56D1.4_clr-1_protein-coding J030 chrII:5468232-5468308 1.749 hlh1_T3 end1_T3 0.000 BOUNDING_INTRON_1
WBGene00000548_F56D1.4_clr-1_protein-coding J030 chrII:5468232-5468308 1.009 hlh1_T4 end1_T4 0.000 BOUNDING_INTRON_1
WBGene00000548_F56D1.4_clr-1_protein-coding J030 chrII:5468232-5468308 1.222 pha4_T2 nhr25_T2 0.020 BOUNDING_INTRON_1
WBGene00000548_F56D1.4_clr-1_protein-coding J030 chrII:5468232-5468308 1.338 pha4_T3 end1_T3 0.002 BOUNDING_INTRON_1
WBGene00000548_F56D1.4_clr-1_protein-coding J030 chrII:5468232-5468308 1.230 tbx37_T3 end1_T3 0.000 BOUNDING_INTRON_1
BOUNDING INTRON 2 chrII:5468414-5468883
WBGene00000548_F56D1.4_clr-1_protein-coding J032 chrII:5468414-5468883 1.004 ceh32_T3 nhr25_T3 0.014 BOUNDING_INTRON_2
WBGene00000548_F56D1.4_clr-1_protein-coding J032 chrII:5468414-5468883 1.576 cnd1_T1 nhr25_T1 0.000 BOUNDING_INTRON_2
WBGene00000548_F56D1.4_clr-1_protein-coding J032 chrII:5468414-5468883 1.591 cnd1_T1 end1_T1 0.000 BOUNDING_INTRON_2
WBGene00000548_F56D1.4_clr-1_protein-coding J032 chrII:5468414-5468883 1.240 cnd1_T2 nhr25_T2 0.000 BOUNDING_INTRON_2
WBGene00000548_F56D1.4_clr-1_protein-coding J032 chrII:5468414-5468883 1.287 cnd1_T3 end1_T3 0.000 BOUNDING_INTRON_2
WBGene00000548_F56D1.4_clr-1_protein-coding J032 chrII:5468414-5468883 1.468 cnd1_T3 nhr25_T3 0.000 BOUNDING_INTRON_2
WBGene00000548_F56D1.4_clr-1_protein-coding J032 chrII:5468414-5468883 1.166 cnd1_T4 nhr25_T4 0.000 BOUNDING_INTRON_2
WBGene00000548_F56D1.4_clr-1_protein-coding J032 chrII:5468414-5468883 1.095 hlh1_T0 tbx37_T0 0.002 BOUNDING_INTRON_2
WBGene00000548_F56D1.4_clr-1_protein-coding J032 chrII:5468414-5468883 1.797 hlh1_T0 pha4_T0 0.000 BOUNDING_INTRON_2
WBGene00000548_F56D1.4_clr-1_protein-coding J032 chrII:5468414-5468883 3.006 hlh1_T0 nhr25_T0 0.000 BOUNDING_INTRON_2
WBGene00000548_F56D1.4_clr-1_protein-coding J032 chrII:5468414-5468883 1.355 hlh1_T0 cnd1_T0 0.000 BOUNDING_INTRON_2
WBGene00000548_F56D1.4_clr-1_protein-coding J032 chrII:5468414-5468883 1.365 hlh1_T0 end1_T0 0.000 BOUNDING_INTRON_2
WBGene00000548_F56D1.4_clr-1_protein-coding J032 chrII:5468414-5468883 1.624 hlh1_T0 ceh32_T0 0.000 BOUNDING_INTRON_2
WBGene00000548_F56D1.4_clr-1_protein-coding J032 chrII:5468414-5468883 1.143 hlh1_T1 tbx37_T1 0.000 BOUNDING_INTRON_2
WBGene00000548_F56D1.4_clr-1_protein-coding J032 chrII:5468414-5468883 2.235 hlh1_T1 nhr25_T1 0.000 BOUNDING_INTRON_2
WBGene00000548_F56D1.4_clr-1_protein-coding J032 chrII:5468414-5468883 1.245 hlh1_T1 ceh32_T1 0.002 BOUNDING_INTRON_2
WBGene00000548_F56D1.4_clr-1_protein-coding J032 chrII:5468414-5468883 2.237 hlh1_T1 end1_T1 0.000 BOUNDING_INTRON_2
WBGene00000548_F56D1.4_clr-1_protein-coding J032 chrII:5468414-5468883 1.713 hlh1_T2 nhr25_T2 0.000 BOUNDING_INTRON_2
WBGene00000548_F56D1.4_clr-1_protein-coding J032 chrII:5468414-5468883 1.667 hlh1_T3 nhr25_T3 0.000 BOUNDING_INTRON_2
WBGene00000548_F56D1.4_clr-1_protein-coding J032 chrII:5468414-5468883 1.486 hlh1_T3 end1_T3 0.000 BOUNDING_INTRON_2
WBGene00000548_F56D1.4_clr-1_protein-coding J032 chrII:5468414-5468883 1.277 hlh1_T4 nhr25_T4 0.000 BOUNDING_INTRON_2
WBGene00000548_F56D1.4_clr-1_protein-coding J032 chrII:5468414-5468883 1.497 pha4_T1 nhr25_T1 0.012 BOUNDING_INTRON_2
WBGene00000548_F56D1.4_clr-1_protein-coding J032 chrII:5468414-5468883 1.510 pha4_T1 end1_T1 0.018 BOUNDING_INTRON_2
WBGene00000548_F56D1.4_clr-1_protein-coding J032 chrII:5468414-5468883 1.153 pha4_T2 nhr25_T2 0.025 BOUNDING_INTRON_2
WBGene00000548_F56D1.4_clr-1_protein-coding J032 chrII:5468414-5468883 1.387 pha4_T3 end1_T3 0.000 BOUNDING_INTRON_2
WBGene00000548_F56D1.4_clr-1_protein-coding J032 chrII:5468414-5468883 1.578 pha4_T3 nhr25_T3 0.000 BOUNDING_INTRON_2
WBGene00000548_F56D1.4_clr-1_protein-coding J032 chrII:5468414-5468883 1.077 tbx37_T1 nhr25_T1 0.087 BOUNDING_INTRON_2
WBGene00000548_F56D1.4_clr-1_protein-coding J032 chrII:5468414-5468883 1.093 tbx37_T1 end1_T1 0.024 BOUNDING_INTRON_2
WBGene00000548_F56D1.4_clr-1_protein-coding J032 chrII:5468414-5468883 1.115 tbx37_T3 end1_T3 0.008 BOUNDING_INTRON_2
WBGene00000548_F56D1.4_clr-1_protein-coding J032 chrII:5468414-5468883 1.311 tbx37_T3 nhr25_T3 0.000 BOUNDING_INTRON_2
WBGene00000548_F56D1.4_clr-1_protein-coding J032 chrII:5468414-5468883 1.077 tbx37_T4 nhr25_T4 0.002 BOUNDING_INTRON_2
SPANNING INTRON chrII:5468232-5468883
WBGene00000548_F56D1.4_clr-1_protein-coding J031 chrII:5468232-5468883 1.135 end1_T4 hlh1_T4 0.000 SPANNING_INTRON
WBGene00000548_F56D1.4_clr-1_protein-coding J031 chrII:5468232-5468883 1.084 nhr25_T3 hlh1_T3 0.000 SPANNING_INTRON
WBGene00000548_F56D1.4_clr-1_protein-coding J031 chrII:5468232-5468883 1.250 nhr25_T4 hlh1_T4 0.000 SPANNING_INTRON
 
>II:5591444-5591485.-
SKIPPED EXON chrII:5591444-5591485
WBGene00000383_C17G10.4_cdc-14_protein-coding E015 chrII:5591444-5591485 1.259 end1_T2 cnd1_T2 0.000 SKIPPED_EXON
WBGene00000383_C17G10.4_cdc-14_protein-coding E015 chrII:5591444-5591485 1.276 end1_T3 nhr25_T3 0.003 SKIPPED_EXON
WBGene00000383_C17G10.4_cdc-14_protein-coding E015 chrII:5591444-5591485 1.420 end1_T3 tbx37_T3 0.000 SKIPPED_EXON
WBGene00000383_C17G10.4_cdc-14_protein-coding E015 chrII:5591444-5591485 1.648 end1_T3 pha4_T3 0.001 SKIPPED_EXON
WBGene00000383_C17G10.4_cdc-14_protein-coding E015 chrII:5591444-5591485 1.185 end1_T3 cnd1_T3 0.001 SKIPPED_EXON
WBGene00000383_C17G10.4_cdc-14_protein-coding E015 chrII:5591444-5591485 1.526 end1_T3 ceh32_T3 0.002 SKIPPED_EXON
WBGene00000383_C17G10.4_cdc-14_protein-coding E015 chrII:5591444-5591485 1.256 end1_T4 nhr25_T4 0.019 SKIPPED_EXON
WBGene00000383_C17G10.4_cdc-14_protein-coding E015 chrII:5591444-5591485 1.259 end1_T4 tbx37_T4 0.001 SKIPPED_EXON
WBGene00000383_C17G10.4_cdc-14_protein-coding E015 chrII:5591444-5591485 1.132 end1_T4 cnd1_T4 0.015 SKIPPED_EXON
WBGene00000383_C17G10.4_cdc-14_protein-coding E015 chrII:5591444-5591485 13.398 end1_T4 ceh32_T4 0.001 SKIPPED_EXON
WBGene00000383_C17G10.4_cdc-14_protein-coding E015 chrII:5591444-5591485 1.095 hlh1_T2 cnd1_T2 0.001 SKIPPED_EXON
WBGene00000383_C17G10.4_cdc-14_protein-coding E015 chrII:5591444-5591485 1.071 hlh1_T4 tbx37_T4 0.000 SKIPPED_EXON
WBGene00000383_C17G10.4_cdc-14_protein-coding E015 chrII:5591444-5591485 1.073 hlh1_T4 nhr25_T4 0.001 SKIPPED_EXON
WBGene00000383_C17G10.4_cdc-14_protein-coding E015 chrII:5591444-5591485 13.359 hlh1_T4 ceh32_T4 0.000 SKIPPED_EXON
WBGene00000383_C17G10.4_cdc-14_protein-coding E015 chrII:5591444-5591485 1.012 nhr25_T0 cnd1_T0 0.042 SKIPPED_EXON
BOUNDING INTRON 1 chrII:5590985-5591443
WBGene00000383_C17G10.4_cdc-14_protein-coding J028 chrII:5590985-5591443 1.130 end1_T1 nhr25_T1 0.022 BOUNDING_INTRON_1
WBGene00000383_C17G10.4_cdc-14_protein-coding J028 chrII:5590985-5591443 1.089 end1_T2 cnd1_T2 0.009 BOUNDING_INTRON_1
WBGene00000383_C17G10.4_cdc-14_protein-coding J028 chrII:5590985-5591443 1.269 end1_T3 nhr25_T3 0.005 BOUNDING_INTRON_1
WBGene00000383_C17G10.4_cdc-14_protein-coding J028 chrII:5590985-5591443 1.435 end1_T3 pha4_T3 0.008 BOUNDING_INTRON_1
WBGene00000383_C17G10.4_cdc-14_protein-coding J028 chrII:5590985-5591443 1.575 end1_T3 tbx37_T3 0.000 BOUNDING_INTRON_1
WBGene00000383_C17G10.4_cdc-14_protein-coding J028 chrII:5590985-5591443 1.237 end1_T3 cnd1_T3 0.000 BOUNDING_INTRON_1
WBGene00000383_C17G10.4_cdc-14_protein-coding J028 chrII:5590985-5591443 1.975 end1_T3 ceh32_T3 0.000 BOUNDING_INTRON_1
WBGene00000383_C17G10.4_cdc-14_protein-coding J028 chrII:5590985-5591443 1.246 end1_T4 tbx37_T4 0.000 BOUNDING_INTRON_1
WBGene00000383_C17G10.4_cdc-14_protein-coding J028 chrII:5590985-5591443 1.258 end1_T4 nhr25_T4 0.010 BOUNDING_INTRON_1
WBGene00000383_C17G10.4_cdc-14_protein-coding J028 chrII:5590985-5591443 1.076 end1_T4 cnd1_T4 0.006 BOUNDING_INTRON_1
WBGene00000383_C17G10.4_cdc-14_protein-coding J028 chrII:5590985-5591443 13.105 end1_T4 ceh32_T4 0.001 BOUNDING_INTRON_1
WBGene00000383_C17G10.4_cdc-14_protein-coding J028 chrII:5590985-5591443 1.031 hlh1_T1 nhr25_T1 0.099 BOUNDING_INTRON_1
WBGene00000383_C17G10.4_cdc-14_protein-coding J028 chrII:5590985-5591443 1.135 hlh1_T4 tbx37_T4 0.000 BOUNDING_INTRON_1
WBGene00000383_C17G10.4_cdc-14_protein-coding J028 chrII:5590985-5591443 1.143 hlh1_T4 nhr25_T4 0.000 BOUNDING_INTRON_1
WBGene00000383_C17G10.4_cdc-14_protein-coding J028 chrII:5590985-5591443 1.204 hlh1_T4 pha4_T4 0.002 BOUNDING_INTRON_1
WBGene00000383_C17G10.4_cdc-14_protein-coding J028 chrII:5590985-5591443 13.139 hlh1_T4 ceh32_T4 0.000 BOUNDING_INTRON_1
BOUNDING INTRON 2 chrII:5591486-5591574
WBGene00000383_C17G10.4_cdc-14_protein-coding J030 chrII:5591486-5591574 1.471 end1_T2 cnd1_T2 0.001 BOUNDING_INTRON_2
WBGene00000383_C17G10.4_cdc-14_protein-coding J030 chrII:5591486-5591574 1.283 end1_T3 tbx37_T3 0.002 BOUNDING_INTRON_2
WBGene00000383_C17G10.4_cdc-14_protein-coding J030 chrII:5591486-5591574 2.422 end1_T3 pha4_T3 0.008 BOUNDING_INTRON_2
WBGene00000383_C17G10.4_cdc-14_protein-coding J030 chrII:5591486-5591574 1.371 end1_T3 cnd1_T3 0.078 BOUNDING_INTRON_2
WBGene00000383_C17G10.4_cdc-14_protein-coding J030 chrII:5591486-5591574 1.510 end1_T3 ceh32_T3 0.020 BOUNDING_INTRON_2
WBGene00000383_C17G10.4_cdc-14_protein-coding J030 chrII:5591486-5591574 1.288 end1_T4 tbx37_T4 0.048 BOUNDING_INTRON_2
WBGene00000383_C17G10.4_cdc-14_protein-coding J030 chrII:5591486-5591574 1.115 end1_T4 cnd1_T4 0.092 BOUNDING_INTRON_2
WBGene00000383_C17G10.4_cdc-14_protein-coding J030 chrII:5591486-5591574 12.932 end1_T4 ceh32_T4 0.021 BOUNDING_INTRON_2
WBGene00000383_C17G10.4_cdc-14_protein-coding J030 chrII:5591486-5591574 1.326 hlh1_T2 cnd1_T2 0.004 BOUNDING_INTRON_2
WBGene00000383_C17G10.4_cdc-14_protein-coding J030 chrII:5591486-5591574 12.795 hlh1_T4 ceh32_T4 0.017 BOUNDING_INTRON_2
SPANNING INTRON chrII:5590985-5591574
 
>II:5714062-5714157.-
SKIPPED EXON chrII:5714062-5714157
BOUNDING INTRON 1 chrII:5714591-5714061
BOUNDING INTRON 2 chrII:5714158-5714493
WBGene00015943_C18A3.5_tiar-1_protein-coding J020 chrII:5714158-5714493 1.039 hlh1_T1 ceh32_T1 0.000 BOUNDING_INTRON_2
WBGene00015943_C18A3.5_tiar-1_protein-coding J020 chrII:5714158-5714493 1.019 pha4_T1 ceh32_T1 0.000 BOUNDING_INTRON_2
SPANNING INTRON chrII:5713855-5714493
 
>II:5714293-5714356.-
SKIPPED EXON chrII:5714293-5714356
WBGene00015943_C18A3.5_tiar-1_protein-coding E008 chrII:5714293-5714356 1.188 ceh32_T0 nhr25_T0 0.000 SKIPPED_EXON
WBGene00015943_C18A3.5_tiar-1_protein-coding E008 chrII:5714293-5714356 1.004 hlh1_T0 nhr25_T0 0.000 SKIPPED_EXON
WBGene00015943_C18A3.5_tiar-1_protein-coding E008 chrII:5714293-5714356 1.172 pha4_T0 nhr25_T0 0.013 SKIPPED_EXON
WBGene00015943_C18A3.5_tiar-1_protein-coding E008 chrII:5714293-5714356 1.075 pha4_T1 nhr25_T1 0.000 SKIPPED_EXON
BOUNDING INTRON 1 chrII:5714158-5714292
WBGene00015943_C18A3.5_tiar-1_protein-coding J019 chrII:5714158-5714292 13.245 ceh32_T1 nhr25_T1 0.001 BOUNDING_INTRON_1
WBGene00015943_C18A3.5_tiar-1_protein-coding J019 chrII:5714158-5714292 1.536 ceh32_T4 pha4_T4 0.032 BOUNDING_INTRON_1
WBGene00015943_C18A3.5_tiar-1_protein-coding J019 chrII:5714158-5714292 12.983 hlh1_T1 nhr25_T1 0.012 BOUNDING_INTRON_1
BOUNDING INTRON 2 chrII:5714357-5714493
WBGene00015943_C18A3.5_tiar-1_protein-coding J021 chrII:5714357-5714493 1.563 hlh1_T0 nhr25_T0 0.023 BOUNDING_INTRON_2
SPANNING INTRON chrII:5713855-5714493
 
>II:5752817-5752867.+
SKIPPED EXON chrII:5752817-5752867
BOUNDING INTRON 1 chrII:5752722-5752816
BOUNDING INTRON 2 chrII:5752868-5753454
SPANNING INTRON chrII:5752722-5753454
 
>II:6490801-6490882.+
SKIPPED EXON chrII:6490801-6490882
BOUNDING INTRON 1 chrII:6490660-6490800
BOUNDING INTRON 2 chrII:6490883-6490986
SPANNING INTRON chrII:6490660-6490906
 
>II:6900219-6900278.+
SKIPPED EXON chrII:6900219-6900278
BOUNDING INTRON 1 chrII:6899851-6900218
BOUNDING INTRON 2 chrII:6900279-6900324
SPANNING INTRON chrII:6899851-6900324
 
>II:6944305-6944555.+
SKIPPED EXON chrII:6944305-6944555
BOUNDING INTRON 1 chrII:6942778-6944304
BOUNDING INTRON 2 chrII:6944556-6944737
SPANNING INTRON chrII:6942778-6944725
WBGene00017699_F22D3.2_flcn-1_protein-coding J040 chrII:6942778-6944725 1.095 end1_T0 nhr25_T0 0.054 SPANNING_INTRON
 
>II:7005976-7006116.+
SKIPPED EXON chrII:7005976-7006116
BOUNDING INTRON 1 chrII:7004791-7005975
BOUNDING INTRON 2 chrII:7006117-7006469
SPANNING INTRON chrII:7004791-7006469
 
>II:7246824-7247246.+
SKIPPED EXON chrII:7246824-7247246
BOUNDING INTRON 1 chrII:7246570-7246823
BOUNDING INTRON 2 chrII:7247247-7247334
SPANNING INTRON chrII:7246570-7247334
WBGene00017968_F32A5.2_skpo-3_protein-coding J018 chrII:7246570-7247334 1.247 ceh32_T4 nhr25_T4 0.041 SPANNING_INTRON
 
>II:74212-74241.-
SKIPPED EXON chrII:74212-74241
BOUNDING INTRON 1 chrII:72613-74211
BOUNDING INTRON 2 chrII:74242-74289
SPANNING INTRON chrII:72613-74289
WBGene00016022_C23H3.9_C23H3.9_protein-coding J018 chrII:72613-74289 12.498 pha4_T1 nhr25_T1 0.037 SPANNING_INTRON
 
>II:75545-75715.-
SKIPPED EXON chrII:75545-75715
WBGene00016022_C23H3.9_C23H3.9_protein-coding E009 chrII:75545-75715 1.070 ceh32_T2 end1_T2 0.068 SKIPPED_EXON
WBGene00016022_C23H3.9_C23H3.9_protein-coding E009 chrII:75545-75715 1.428 ceh32_T2 nhr25_T2 0.003 SKIPPED_EXON
WBGene00016022_C23H3.9_C23H3.9_protein-coding E009 chrII:75545-75715 1.248 ceh32_T3 end1_T3 0.000 SKIPPED_EXON
WBGene00016022_C23H3.9_C23H3.9_protein-coding E009 chrII:75545-75715 1.350 ceh32_T3 nhr25_T3 0.000 SKIPPED_EXON
WBGene00016022_C23H3.9_C23H3.9_protein-coding E009 chrII:75545-75715 1.264 cnd1_T2 nhr25_T2 0.000 SKIPPED_EXON
WBGene00016022_C23H3.9_C23H3.9_protein-coding E009 chrII:75545-75715 1.185 hlh1_T2 nhr25_T2 0.002 SKIPPED_EXON
WBGene00016022_C23H3.9_C23H3.9_protein-coding E009 chrII:75545-75715 1.098 hlh1_T3 nhr25_T3 0.005 SKIPPED_EXON
WBGene00016022_C23H3.9_C23H3.9_protein-coding E009 chrII:75545-75715 1.072 tbx37_T1 end1_T1 0.011 SKIPPED_EXON
WBGene00016022_C23H3.9_C23H3.9_protein-coding E009 chrII:75545-75715 1.050 tbx37_T2 end1_T2 0.007 SKIPPED_EXON
WBGene00016022_C23H3.9_C23H3.9_protein-coding E009 chrII:75545-75715 1.400 tbx37_T2 nhr25_T2 0.000 SKIPPED_EXON
WBGene00016022_C23H3.9_C23H3.9_protein-coding E009 chrII:75545-75715 1.048 tbx37_T3 end1_T3 0.000 SKIPPED_EXON
WBGene00016022_C23H3.9_C23H3.9_protein-coding E009 chrII:75545-75715 1.144 tbx37_T3 nhr25_T3 0.000 SKIPPED_EXON
BOUNDING INTRON 1 chrII:74883-75544
WBGene00016022_C23H3.9_C23H3.9_protein-coding J022 chrII:74883-75544 1.444 ceh32_T2 end1_T2 0.020 BOUNDING_INTRON_1
WBGene00016022_C23H3.9_C23H3.9_protein-coding J022 chrII:74883-75544 1.970 ceh32_T2 nhr25_T2 0.002 BOUNDING_INTRON_1
WBGene00016022_C23H3.9_C23H3.9_protein-coding J022 chrII:74883-75544 1.510 ceh32_T3 nhr25_T3 0.000 BOUNDING_INTRON_1
WBGene00016022_C23H3.9_C23H3.9_protein-coding J022 chrII:74883-75544 1.769 ceh32_T3 end1_T3 0.000 BOUNDING_INTRON_1
WBGene00016022_C23H3.9_C23H3.9_protein-coding J022 chrII:74883-75544 1.148 ceh32_T4 end1_T4 0.003 BOUNDING_INTRON_1
WBGene00016022_C23H3.9_C23H3.9_protein-coding J022 chrII:74883-75544 1.756 cnd1_T2 nhr25_T2 0.018 BOUNDING_INTRON_1
WBGene00016022_C23H3.9_C23H3.9_protein-coding J022 chrII:74883-75544 1.089 cnd1_T3 nhr25_T3 0.015 BOUNDING_INTRON_1
WBGene00016022_C23H3.9_C23H3.9_protein-coding J022 chrII:74883-75544 1.347 cnd1_T3 end1_T3 0.003 BOUNDING_INTRON_1
WBGene00016022_C23H3.9_C23H3.9_protein-coding J022 chrII:74883-75544 1.596 hlh1_T2 nhr25_T2 0.019 BOUNDING_INTRON_1
WBGene00016022_C23H3.9_C23H3.9_protein-coding J022 chrII:74883-75544 1.115 hlh1_T3 nhr25_T3 0.013 BOUNDING_INTRON_1
WBGene00016022_C23H3.9_C23H3.9_protein-coding J022 chrII:74883-75544 1.380 hlh1_T3 end1_T3 0.003 BOUNDING_INTRON_1
WBGene00016022_C23H3.9_C23H3.9_protein-coding J022 chrII:74883-75544 1.946 tbx37_T1 nhr25_T1 0.013 BOUNDING_INTRON_1
WBGene00016022_C23H3.9_C23H3.9_protein-coding J022 chrII:74883-75544 1.141 tbx37_T2 end1_T2 0.045 BOUNDING_INTRON_1
WBGene00016022_C23H3.9_C23H3.9_protein-coding J022 chrII:74883-75544 1.671 tbx37_T2 nhr25_T2 0.001 BOUNDING_INTRON_1
WBGene00016022_C23H3.9_C23H3.9_protein-coding J022 chrII:74883-75544 1.125 tbx37_T3 nhr25_T3 0.001 BOUNDING_INTRON_1
WBGene00016022_C23H3.9_C23H3.9_protein-coding J022 chrII:74883-75544 1.394 tbx37_T3 end1_T3 0.000 BOUNDING_INTRON_1
BOUNDING INTRON 2 chrII:75716-76936
WBGene00016022_C23H3.9_C23H3.9_protein-coding J024 chrII:75716-76936 1.213 ceh32_T3 end1_T3 0.014 BOUNDING_INTRON_2
WBGene00016022_C23H3.9_C23H3.9_protein-coding J024 chrII:75716-76936 1.254 ceh32_T3 nhr25_T3 0.010 BOUNDING_INTRON_2
WBGene00016022_C23H3.9_C23H3.9_protein-coding J024 chrII:75716-76936 1.443 hlh1_T3 nhr25_T3 0.010 BOUNDING_INTRON_2
WBGene00016022_C23H3.9_C23H3.9_protein-coding J024 chrII:75716-76936 1.401 hlh1_T3 end1_T3 0.017 BOUNDING_INTRON_2
WBGene00016022_C23H3.9_C23H3.9_protein-coding J024 chrII:75716-76936 1.346 tbx37_T2 nhr25_T2 0.058 BOUNDING_INTRON_2
WBGene00016022_C23H3.9_C23H3.9_protein-coding J024 chrII:75716-76936 1.356 tbx37_T3 end1_T3 0.003 BOUNDING_INTRON_2
WBGene00016022_C23H3.9_C23H3.9_protein-coding J024 chrII:75716-76936 1.395 tbx37_T3 nhr25_T3 0.004 BOUNDING_INTRON_2
SPANNING INTRON chrII:74883-76936
 
>II:7707137-7707193.-
SKIPPED EXON chrII:7707137-7707193
WBGene00015207_B0495.8_B0495.8_protein-coding E009 chrII:7707137-7707193 1.073 hlh1_T0 pha4_T0 0.098 SKIPPED_EXON
WBGene00015207_B0495.8_B0495.8_protein-coding E009 chrII:7707137-7707193 1.138 hlh1_T0 end1_T0 0.065 SKIPPED_EXON
BOUNDING INTRON 1 chrII:7706874-7707136
BOUNDING INTRON 2 chrII:7707194-7707258
SPANNING INTRON chrII:7706874-7707258
WBGene00015207_B0495.8_B0495.8_protein-coding J019 chrII:7706874-7707258 1.021 pha4_T1 ceh32_T1 0.000 SPANNING_INTRON
 
>II:8183735-8183857.-
SKIPPED EXON chrII:8183735-8183857
BOUNDING INTRON 1 chrII:8183689-8183734
BOUNDING INTRON 2 chrII:8183858-8183899
SPANNING INTRON chrII:8183689-8183899
 
>II:8408398-8408597.+
SKIPPED EXON chrII:8408398-8408597
BOUNDING INTRON 1 chrII:8408349-8408397
BOUNDING INTRON 2 chrII:8408598-8408851
SPANNING INTRON chrII:8408349-8408851
 
>II:8489672-8489728.-
SKIPPED EXON chrII:8489672-8489728
BOUNDING INTRON 1 chrII:8488885-8489671
BOUNDING INTRON 2 chrII:8489729-8490740
SPANNING INTRON chrII:8488885-8490740
WBGene00011755_T13H5.1_T13H5.1_protein-coding J039 chrII:8488885-8490740 1.045 hlh1_T4 pha4_T4 0.037 SPANNING_INTRON
 
>II:8542077-8542175.+
SKIPPED EXON chrII:8542077-8542175
BOUNDING INTRON 1 chrII:8542006-8542076
BOUNDING INTRON 2 chrII:8542176-8542258
SPANNING INTRON chrII:8542006-8542258
 
>II:8744478-8744614.+
SKIPPED EXON chrII:8744478-8744614
BOUNDING INTRON 1 chrII:8744214-8744477
WBGene00010681_K08F8.1_mak-1_protein-coding J021 chrII:8744214-8744477 1.176 ceh32_T0 end1_T0 0.007 BOUNDING_INTRON_1
WBGene00010681_K08F8.1_mak-1_protein-coding J021 chrII:8744214-8744477 1.048 ceh32_T2 end1_T2 0.039 BOUNDING_INTRON_1
BOUNDING INTRON 2 chrII:8744615-8745248
WBGene00010681_K08F8.1_mak-1_protein-coding J024 chrII:8744615-8745248 1.009 ceh32_T0 end1_T0 0.015 BOUNDING_INTRON_2
WBGene00010681_K08F8.1_mak-1_protein-coding J024 chrII:8744615-8745248 1.013 ceh32_T0 nhr25_T0 0.017 BOUNDING_INTRON_2
WBGene00010681_K08F8.1_mak-1_protein-coding J024 chrII:8744615-8745248 12.080 nhr25_T1 ceh32_T1 0.079 BOUNDING_INTRON_2
SPANNING INTRON chrII:8744168-8745270
 
>II:8744479-8744614.+
SKIPPED EXON chrII:8744479-8744614
BOUNDING INTRON 1 chrII:8744214-8744478
BOUNDING INTRON 2 chrII:8744615-8745248
WBGene00010681_K08F8.1_mak-1_protein-coding J024 chrII:8744615-8745248 1.009 ceh32_T0 end1_T0 0.015 BOUNDING_INTRON_2
WBGene00010681_K08F8.1_mak-1_protein-coding J024 chrII:8744615-8745248 1.013 ceh32_T0 nhr25_T0 0.017 BOUNDING_INTRON_2
WBGene00010681_K08F8.1_mak-1_protein-coding J024 chrII:8744615-8745248 12.080 nhr25_T1 ceh32_T1 0.079 BOUNDING_INTRON_2
SPANNING INTRON chrII:8744168-8745270
 
>II:8746355-8746479.+
SKIPPED EXON chrII:8746355-8746479
BOUNDING INTRON 1 chrII:8746135-8746354
BOUNDING INTRON 2 chrII:8746480-8746587
WBGene00010681_K08F8.1_mak-1_protein-coding E012 chrII:8746480-8746587 1.395 end1_T4 ceh32_T4 0.047 BOUNDING_INTRON_2
WBGene00010681_K08F8.1_mak-1_protein-coding E012 chrII:8746480-8746587 1.399 nhr25_T4 ceh32_T4 0.055 BOUNDING_INTRON_2
SPANNING INTRON chrII:8746135-8746587
 
>II:8885468-8885542.+
SKIPPED EXON chrII:8885468-8885542
WBGene00011580_T07D4.4_ddx-19_protein-coding E006 chrII:8885468-8885542 1.098 ceh32_T1 nhr25_T1 0.000 SKIPPED_EXON
WBGene00011580_T07D4.4_ddx-19_protein-coding E006 chrII:8885468-8885542 1.063 ceh32_T2 nhr25_T2 0.000 SKIPPED_EXON
WBGene00011580_T07D4.4_ddx-19_protein-coding E006 chrII:8885468-8885542 1.135 ceh32_T4 nhr25_T4 0.000 SKIPPED_EXON
WBGene00011580_T07D4.4_ddx-19_protein-coding E006 chrII:8885468-8885542 1.040 cnd1_T3 nhr25_T3 0.000 SKIPPED_EXON
WBGene00011580_T07D4.4_ddx-19_protein-coding E006 chrII:8885468-8885542 1.031 cnd1_T4 nhr25_T4 0.000 SKIPPED_EXON
WBGene00011580_T07D4.4_ddx-19_protein-coding E006 chrII:8885468-8885542 1.073 hlh1_T3 nhr25_T3 0.000 SKIPPED_EXON
WBGene00011580_T07D4.4_ddx-19_protein-coding E006 chrII:8885468-8885542 1.036 hlh1_T4 nhr25_T4 0.000 SKIPPED_EXON
WBGene00011580_T07D4.4_ddx-19_protein-coding E006 chrII:8885468-8885542 1.068 tbx37_T4 nhr25_T4 0.000 SKIPPED_EXON
BOUNDING INTRON 1 chrII:8885389-8885467
WBGene00011580_T07D4.4_ddx-19_protein-coding J021 chrII:8885389-8885467 1.017 hlh1_T3 nhr25_T3 0.000 BOUNDING_INTRON_1
WBGene00011580_T07D4.4_ddx-19_protein-coding J021 chrII:8885389-8885467 1.053 hlh1_T4 nhr25_T4 0.000 BOUNDING_INTRON_1
WBGene00011580_T07D4.4_ddx-19_protein-coding J021 chrII:8885389-8885467 1.024 tbx37_T4 nhr25_T4 0.000 BOUNDING_INTRON_1
BOUNDING INTRON 2 chrII:8885543-8887036
WBGene00011580_T07D4.4_ddx-19_protein-coding J023 chrII:8885543-8887036 1.256 ceh32_T1 nhr25_T1 0.000 BOUNDING_INTRON_2
WBGene00011580_T07D4.4_ddx-19_protein-coding J023 chrII:8885543-8887036 1.020 ceh32_T2 end1_T2 0.000 BOUNDING_INTRON_2
WBGene00011580_T07D4.4_ddx-19_protein-coding J023 chrII:8885543-8887036 1.225 ceh32_T2 nhr25_T2 0.000 BOUNDING_INTRON_2
WBGene00011580_T07D4.4_ddx-19_protein-coding J023 chrII:8885543-8887036 1.012 ceh32_T3 nhr25_T3 0.000 BOUNDING_INTRON_2
WBGene00011580_T07D4.4_ddx-19_protein-coding J023 chrII:8885543-8887036 1.061 ceh32_T4 end1_T4 0.006 BOUNDING_INTRON_2
WBGene00011580_T07D4.4_ddx-19_protein-coding J023 chrII:8885543-8887036 1.288 ceh32_T4 nhr25_T4 0.000 BOUNDING_INTRON_2
WBGene00011580_T07D4.4_ddx-19_protein-coding J023 chrII:8885543-8887036 1.052 cnd1_T2 nhr25_T2 0.000 BOUNDING_INTRON_2
WBGene00011580_T07D4.4_ddx-19_protein-coding J023 chrII:8885543-8887036 1.095 cnd1_T3 nhr25_T3 0.000 BOUNDING_INTRON_2
WBGene00011580_T07D4.4_ddx-19_protein-coding J023 chrII:8885543-8887036 1.211 cnd1_T4 nhr25_T4 0.000 BOUNDING_INTRON_2
WBGene00011580_T07D4.4_ddx-19_protein-coding J023 chrII:8885543-8887036 1.032 hlh1_T3 nhr25_T3 0.000 BOUNDING_INTRON_2
WBGene00011580_T07D4.4_ddx-19_protein-coding J023 chrII:8885543-8887036 1.173 tbx37_T4 nhr25_T4 0.000 BOUNDING_INTRON_2
SPANNING INTRON chrII:8885389-8887036
WBGene00011580_T07D4.4_ddx-19_protein-coding J022 chrII:8885389-8887036 1.893 end1_T0 tbx37_T0 0.000 SPANNING_INTRON
WBGene00011580_T07D4.4_ddx-19_protein-coding J022 chrII:8885389-8887036 2.809 end1_T0 nhr25_T0 0.000 SPANNING_INTRON
WBGene00011580_T07D4.4_ddx-19_protein-coding J022 chrII:8885389-8887036 2.407 end1_T0 cnd1_T0 0.000 SPANNING_INTRON
WBGene00011580_T07D4.4_ddx-19_protein-coding J022 chrII:8885389-8887036 2.522 end1_T1 tbx37_T1 0.000 SPANNING_INTRON
WBGene00011580_T07D4.4_ddx-19_protein-coding J022 chrII:8885389-8887036 2.896 end1_T1 hlh1_T1 0.000 SPANNING_INTRON
WBGene00011580_T07D4.4_ddx-19_protein-coding J022 chrII:8885389-8887036 3.223 end1_T1 nhr25_T1 0.000 SPANNING_INTRON
WBGene00011580_T07D4.4_ddx-19_protein-coding J022 chrII:8885389-8887036 13.671 end1_T1 cnd1_T1 0.000 SPANNING_INTRON
WBGene00011580_T07D4.4_ddx-19_protein-coding J022 chrII:8885389-8887036 1.996 end1_T1 ceh32_T1 0.001 SPANNING_INTRON
WBGene00011580_T07D4.4_ddx-19_protein-coding J022 chrII:8885389-8887036 1.857 end1_T2 tbx37_T2 0.000 SPANNING_INTRON
WBGene00011580_T07D4.4_ddx-19_protein-coding J022 chrII:8885389-8887036 2.232 end1_T2 pha4_T2 0.003 SPANNING_INTRON
WBGene00011580_T07D4.4_ddx-19_protein-coding J022 chrII:8885389-8887036 2.309 end1_T2 hlh1_T2 0.000 SPANNING_INTRON
WBGene00011580_T07D4.4_ddx-19_protein-coding J022 chrII:8885389-8887036 2.826 end1_T2 nhr25_T2 0.000 SPANNING_INTRON
WBGene00011580_T07D4.4_ddx-19_protein-coding J022 chrII:8885389-8887036 2.095 end1_T2 ceh32_T2 0.000 SPANNING_INTRON
WBGene00011580_T07D4.4_ddx-19_protein-coding J022 chrII:8885389-8887036 2.872 end1_T2 cnd1_T2 0.000 SPANNING_INTRON
WBGene00011580_T07D4.4_ddx-19_protein-coding J022 chrII:8885389-8887036 1.437 end1_T3 pha4_T3 0.092 SPANNING_INTRON
WBGene00011580_T07D4.4_ddx-19_protein-coding J022 chrII:8885389-8887036 2.371 end1_T3 tbx37_T3 0.000 SPANNING_INTRON
WBGene00011580_T07D4.4_ddx-19_protein-coding J022 chrII:8885389-8887036 2.550 end1_T3 hlh1_T3 0.000 SPANNING_INTRON
WBGene00011580_T07D4.4_ddx-19_protein-coding J022 chrII:8885389-8887036 3.857 end1_T3 nhr25_T3 0.000 SPANNING_INTRON
WBGene00011580_T07D4.4_ddx-19_protein-coding J022 chrII:8885389-8887036 14.448 end1_T3 cnd1_T3 0.000 SPANNING_INTRON
WBGene00011580_T07D4.4_ddx-19_protein-coding J022 chrII:8885389-8887036 1.893 end1_T3 ceh32_T3 0.001 SPANNING_INTRON
WBGene00011580_T07D4.4_ddx-19_protein-coding J022 chrII:8885389-8887036 1.414 end1_T4 pha4_T4 0.005 SPANNING_INTRON
WBGene00011580_T07D4.4_ddx-19_protein-coding J022 chrII:8885389-8887036 14.449 end1_T4 nhr25_T4 0.000 SPANNING_INTRON
WBGene00011580_T07D4.4_ddx-19_protein-coding J022 chrII:8885389-8887036 1.676 end1_T4 tbx37_T4 0.000 SPANNING_INTRON
WBGene00011580_T07D4.4_ddx-19_protein-coding J022 chrII:8885389-8887036 13.477 end1_T4 cnd1_T4 0.000 SPANNING_INTRON
WBGene00011580_T07D4.4_ddx-19_protein-coding J022 chrII:8885389-8887036 1.666 end1_T4 ceh32_T4 0.008 SPANNING_INTRON
 
>II:8885468-8886694.+
SKIPPED EXON chrII:8885468-8886694
WBGene00011580_T07D4.4_ddx-19_protein-coding E006 chrII:8885468-8885542 1.031 cnd1_T4 nhr25_T4 0.000 SKIPPED_EXON
WBGene00011580_T07D4.4_ddx-19_protein-coding E006 chrII:8885468-8885542 1.036 hlh1_T4 nhr25_T4 0.000 SKIPPED_EXON
WBGene00011580_T07D4.4_ddx-19_protein-coding E006 chrII:8885468-8885542 1.040 cnd1_T3 nhr25_T3 0.000 SKIPPED_EXON
WBGene00011580_T07D4.4_ddx-19_protein-coding E006 chrII:8885468-8885542 1.063 ceh32_T2 nhr25_T2 0.000 SKIPPED_EXON
WBGene00011580_T07D4.4_ddx-19_protein-coding E006 chrII:8885468-8885542 1.068 tbx37_T4 nhr25_T4 0.000 SKIPPED_EXON
WBGene00011580_T07D4.4_ddx-19_protein-coding E006 chrII:8885468-8885542 1.073 hlh1_T3 nhr25_T3 0.000 SKIPPED_EXON
WBGene00011580_T07D4.4_ddx-19_protein-coding E006 chrII:8885468-8885542 1.098 ceh32_T1 nhr25_T1 0.000 SKIPPED_EXON
WBGene00011580_T07D4.4_ddx-19_protein-coding E006 chrII:8885468-8885542 1.135 ceh32_T4 nhr25_T4 0.000 SKIPPED_EXON
BOUNDING INTRON 1 chrII:8885389-8885467
WBGene00011580_T07D4.4_ddx-19_protein-coding J021 chrII:8885389-8885467 1.017 hlh1_T3 nhr25_T3 0.000 BOUNDING_INTRON_1
WBGene00011580_T07D4.4_ddx-19_protein-coding J021 chrII:8885389-8885467 1.053 hlh1_T4 nhr25_T4 0.000 BOUNDING_INTRON_1
WBGene00011580_T07D4.4_ddx-19_protein-coding J021 chrII:8885389-8885467 1.024 tbx37_T4 nhr25_T4 0.000 BOUNDING_INTRON_1
BOUNDING INTRON 2 chrII:8886695-8887036
WBGene00011580_T07D4.4_ddx-19_protein-coding J024 chrII:8886695-8887036 1.074 ceh32_T0 nhr25_T0 0.001 BOUNDING_INTRON_2
WBGene00011580_T07D4.4_ddx-19_protein-coding J024 chrII:8886695-8887036 1.246 end1_T0 nhr25_T0 0.002 BOUNDING_INTRON_2
WBGene00011580_T07D4.4_ddx-19_protein-coding J024 chrII:8886695-8887036 1.476 end1_T0 cnd1_T0 0.021 BOUNDING_INTRON_2
WBGene00011580_T07D4.4_ddx-19_protein-coding J024 chrII:8886695-8887036 1.747 end1_T1 nhr25_T1 0.050 BOUNDING_INTRON_2
WBGene00011580_T07D4.4_ddx-19_protein-coding J024 chrII:8886695-8887036 1.629 hlh1_T1 nhr25_T1 0.002 BOUNDING_INTRON_2
WBGene00011580_T07D4.4_ddx-19_protein-coding J024 chrII:8886695-8887036 1.381 hlh1_T2 nhr25_T2 0.011 BOUNDING_INTRON_2
WBGene00011580_T07D4.4_ddx-19_protein-coding J024 chrII:8886695-8887036 1.031 pha4_T0 nhr25_T0 0.002 BOUNDING_INTRON_2
WBGene00011580_T07D4.4_ddx-19_protein-coding J024 chrII:8886695-8887036 1.239 pha4_T0 cnd1_T0 0.020 BOUNDING_INTRON_2
WBGene00011580_T07D4.4_ddx-19_protein-coding J024 chrII:8886695-8887036 1.552 tbx37_T1 nhr25_T1 0.001 BOUNDING_INTRON_2
SPANNING INTRON chrII:8885389-8887036
WBGene00011580_T07D4.4_ddx-19_protein-coding J022 chrII:8885389-8887036 1.893 end1_T0 tbx37_T0 0.000 SPANNING_INTRON
WBGene00011580_T07D4.4_ddx-19_protein-coding J022 chrII:8885389-8887036 2.809 end1_T0 nhr25_T0 0.000 SPANNING_INTRON
WBGene00011580_T07D4.4_ddx-19_protein-coding J022 chrII:8885389-8887036 2.407 end1_T0 cnd1_T0 0.000 SPANNING_INTRON
WBGene00011580_T07D4.4_ddx-19_protein-coding J022 chrII:8885389-8887036 2.522 end1_T1 tbx37_T1 0.000 SPANNING_INTRON
WBGene00011580_T07D4.4_ddx-19_protein-coding J022 chrII:8885389-8887036 2.896 end1_T1 hlh1_T1 0.000 SPANNING_INTRON
WBGene00011580_T07D4.4_ddx-19_protein-coding J022 chrII:8885389-8887036 3.223 end1_T1 nhr25_T1 0.000 SPANNING_INTRON
WBGene00011580_T07D4.4_ddx-19_protein-coding J022 chrII:8885389-8887036 13.671 end1_T1 cnd1_T1 0.000 SPANNING_INTRON
WBGene00011580_T07D4.4_ddx-19_protein-coding J022 chrII:8885389-8887036 1.996 end1_T1 ceh32_T1 0.001 SPANNING_INTRON
WBGene00011580_T07D4.4_ddx-19_protein-coding J022 chrII:8885389-8887036 1.857 end1_T2 tbx37_T2 0.000 SPANNING_INTRON
WBGene00011580_T07D4.4_ddx-19_protein-coding J022 chrII:8885389-8887036 2.232 end1_T2 pha4_T2 0.003 SPANNING_INTRON
WBGene00011580_T07D4.4_ddx-19_protein-coding J022 chrII:8885389-8887036 2.309 end1_T2 hlh1_T2 0.000 SPANNING_INTRON
WBGene00011580_T07D4.4_ddx-19_protein-coding J022 chrII:8885389-8887036 2.826 end1_T2 nhr25_T2 0.000 SPANNING_INTRON
WBGene00011580_T07D4.4_ddx-19_protein-coding J022 chrII:8885389-8887036 2.095 end1_T2 ceh32_T2 0.000 SPANNING_INTRON
WBGene00011580_T07D4.4_ddx-19_protein-coding J022 chrII:8885389-8887036 2.872 end1_T2 cnd1_T2 0.000 SPANNING_INTRON
WBGene00011580_T07D4.4_ddx-19_protein-coding J022 chrII:8885389-8887036 1.437 end1_T3 pha4_T3 0.092 SPANNING_INTRON
WBGene00011580_T07D4.4_ddx-19_protein-coding J022 chrII:8885389-8887036 2.371 end1_T3 tbx37_T3 0.000 SPANNING_INTRON
WBGene00011580_T07D4.4_ddx-19_protein-coding J022 chrII:8885389-8887036 2.550 end1_T3 hlh1_T3 0.000 SPANNING_INTRON
WBGene00011580_T07D4.4_ddx-19_protein-coding J022 chrII:8885389-8887036 3.857 end1_T3 nhr25_T3 0.000 SPANNING_INTRON
WBGene00011580_T07D4.4_ddx-19_protein-coding J022 chrII:8885389-8887036 14.448 end1_T3 cnd1_T3 0.000 SPANNING_INTRON
WBGene00011580_T07D4.4_ddx-19_protein-coding J022 chrII:8885389-8887036 1.893 end1_T3 ceh32_T3 0.001 SPANNING_INTRON
WBGene00011580_T07D4.4_ddx-19_protein-coding J022 chrII:8885389-8887036 1.414 end1_T4 pha4_T4 0.005 SPANNING_INTRON
WBGene00011580_T07D4.4_ddx-19_protein-coding J022 chrII:8885389-8887036 14.449 end1_T4 nhr25_T4 0.000 SPANNING_INTRON
WBGene00011580_T07D4.4_ddx-19_protein-coding J022 chrII:8885389-8887036 1.676 end1_T4 tbx37_T4 0.000 SPANNING_INTRON
WBGene00011580_T07D4.4_ddx-19_protein-coding J022 chrII:8885389-8887036 13.477 end1_T4 cnd1_T4 0.000 SPANNING_INTRON
WBGene00011580_T07D4.4_ddx-19_protein-coding J022 chrII:8885389-8887036 1.666 end1_T4 ceh32_T4 0.008 SPANNING_INTRON
>II:8903388-8903494.+
SKIPPED EXON chrII:8903388-8903494
WBGene00002251_B0457.1_lat-1_protein-coding E004 chrII:8903388-8903494 1.058 ceh32_T0 nhr25_T0 0.092 SKIPPED_EXON
WBGene00002251_B0457.1_lat-1_protein-coding E004 chrII:8903388-8903494 1.646 ceh32_T1 end1_T1 0.000 SKIPPED_EXON
WBGene00002251_B0457.1_lat-1_protein-coding E004 chrII:8903388-8903494 1.940 ceh32_T1 nhr25_T1 0.000 SKIPPED_EXON
WBGene00002251_B0457.1_lat-1_protein-coding E004 chrII:8903388-8903494 1.978 ceh32_T1 pha4_T1 0.000 SKIPPED_EXON
WBGene00002251_B0457.1_lat-1_protein-coding E004 chrII:8903388-8903494 1.120 ceh32_T2 end1_T2 0.016 SKIPPED_EXON
WBGene00002251_B0457.1_lat-1_protein-coding E004 chrII:8903388-8903494 1.917 ceh32_T2 pha4_T2 0.000 SKIPPED_EXON
WBGene00002251_B0457.1_lat-1_protein-coding E004 chrII:8903388-8903494 2.219 ceh32_T2 nhr25_T2 0.000 SKIPPED_EXON
WBGene00002251_B0457.1_lat-1_protein-coding E004 chrII:8903388-8903494 1.691 ceh32_T3 pha4_T3 0.000 SKIPPED_EXON
WBGene00002251_B0457.1_lat-1_protein-coding E004 chrII:8903388-8903494 1.737 ceh32_T3 nhr25_T3 0.000 SKIPPED_EXON
WBGene00002251_B0457.1_lat-1_protein-coding E004 chrII:8903388-8903494 2.168 ceh32_T3 end1_T3 0.000 SKIPPED_EXON
WBGene00002251_B0457.1_lat-1_protein-coding E004 chrII:8903388-8903494 1.269 ceh32_T4 nhr25_T4 0.000 SKIPPED_EXON
WBGene00002251_B0457.1_lat-1_protein-coding E004 chrII:8903388-8903494 1.461 ceh32_T4 end1_T4 0.000 SKIPPED_EXON
WBGene00002251_B0457.1_lat-1_protein-coding E004 chrII:8903388-8903494 2.101 ceh32_T4 pha4_T4 0.000 SKIPPED_EXON
WBGene00002251_B0457.1_lat-1_protein-coding E004 chrII:8903388-8903494 1.410 cnd1_T0 end1_T0 0.001 SKIPPED_EXON
WBGene00002251_B0457.1_lat-1_protein-coding E004 chrII:8903388-8903494 1.839 cnd1_T0 nhr25_T0 0.000 SKIPPED_EXON
WBGene00002251_B0457.1_lat-1_protein-coding E004 chrII:8903388-8903494 1.914 cnd1_T0 pha4_T0 0.001 SKIPPED_EXON
WBGene00002251_B0457.1_lat-1_protein-coding E004 chrII:8903388-8903494 2.009 cnd1_T1 end1_T1 0.000 SKIPPED_EXON
WBGene00002251_B0457.1_lat-1_protein-coding E004 chrII:8903388-8903494 2.286 cnd1_T1 nhr25_T1 0.000 SKIPPED_EXON
WBGene00002251_B0457.1_lat-1_protein-coding E004 chrII:8903388-8903494 2.327 cnd1_T1 pha4_T1 0.000 SKIPPED_EXON
WBGene00002251_B0457.1_lat-1_protein-coding E004 chrII:8903388-8903494 1.270 cnd1_T2 end1_T2 0.006 SKIPPED_EXON
WBGene00002251_B0457.1_lat-1_protein-coding E004 chrII:8903388-8903494 2.088 cnd1_T2 pha4_T2 0.000 SKIPPED_EXON
WBGene00002251_B0457.1_lat-1_protein-coding E004 chrII:8903388-8903494 2.394 cnd1_T2 nhr25_T2 0.000 SKIPPED_EXON
WBGene00002251_B0457.1_lat-1_protein-coding E004 chrII:8903388-8903494 1.887 cnd1_T3 pha4_T3 0.000 SKIPPED_EXON
WBGene00002251_B0457.1_lat-1_protein-coding E004 chrII:8903388-8903494 1.928 cnd1_T3 nhr25_T3 0.000 SKIPPED_EXON
WBGene00002251_B0457.1_lat-1_protein-coding E004 chrII:8903388-8903494 2.362 cnd1_T3 end1_T3 0.000 SKIPPED_EXON
WBGene00002251_B0457.1_lat-1_protein-coding E004 chrII:8903388-8903494 1.417 cnd1_T4 nhr25_T4 0.000 SKIPPED_EXON
WBGene00002251_B0457.1_lat-1_protein-coding E004 chrII:8903388-8903494 1.621 cnd1_T4 end1_T4 0.000 SKIPPED_EXON
WBGene00002251_B0457.1_lat-1_protein-coding E004 chrII:8903388-8903494 2.271 cnd1_T4 pha4_T4 0.000 SKIPPED_EXON
WBGene00002251_B0457.1_lat-1_protein-coding E004 chrII:8903388-8903494 1.014 hlh1_T0 tbx37_T0 0.000 SKIPPED_EXON
WBGene00002251_B0457.1_lat-1_protein-coding E004 chrII:8903388-8903494 2.313 hlh1_T0 nhr25_T0 0.000 SKIPPED_EXON
WBGene00002251_B0457.1_lat-1_protein-coding E004 chrII:8903388-8903494 2.384 hlh1_T0 pha4_T0 0.000 SKIPPED_EXON
WBGene00002251_B0457.1_lat-1_protein-coding E004 chrII:8903388-8903494 1.251 hlh1_T0 ceh32_T0 0.000 SKIPPED_EXON
WBGene00002251_B0457.1_lat-1_protein-coding E004 chrII:8903388-8903494 1.879 hlh1_T0 end1_T0 0.000 SKIPPED_EXON
WBGene00002251_B0457.1_lat-1_protein-coding E004 chrII:8903388-8903494 1.401 hlh1_T1 tbx37_T1 0.000 SKIPPED_EXON
WBGene00002251_B0457.1_lat-1_protein-coding E004 chrII:8903388-8903494 2.637 hlh1_T1 nhr25_T1 0.000 SKIPPED_EXON
WBGene00002251_B0457.1_lat-1_protein-coding E004 chrII:8903388-8903494 2.681 hlh1_T1 pha4_T1 0.000 SKIPPED_EXON
WBGene00002251_B0457.1_lat-1_protein-coding E004 chrII:8903388-8903494 2.356 hlh1_T1 end1_T1 0.000 SKIPPED_EXON
WBGene00002251_B0457.1_lat-1_protein-coding E004 chrII:8903388-8903494 1.076 hlh1_T2 tbx37_T2 0.000 SKIPPED_EXON
WBGene00002251_B0457.1_lat-1_protein-coding E004 chrII:8903388-8903494 2.117 hlh1_T2 pha4_T2 0.000 SKIPPED_EXON
WBGene00002251_B0457.1_lat-1_protein-coding E004 chrII:8903388-8903494 2.416 hlh1_T2 nhr25_T2 0.000 SKIPPED_EXON
WBGene00002251_B0457.1_lat-1_protein-coding E004 chrII:8903388-8903494 1.314 hlh1_T2 end1_T2 0.003 SKIPPED_EXON
WBGene00002251_B0457.1_lat-1_protein-coding E004 chrII:8903388-8903494 1.859 hlh1_T3 pha4_T3 0.000 SKIPPED_EXON
WBGene00002251_B0457.1_lat-1_protein-coding E004 chrII:8903388-8903494 1.908 hlh1_T3 nhr25_T3 0.000 SKIPPED_EXON
WBGene00002251_B0457.1_lat-1_protein-coding E004 chrII:8903388-8903494 2.340 hlh1_T3 end1_T3 0.000 SKIPPED_EXON
WBGene00002251_B0457.1_lat-1_protein-coding E004 chrII:8903388-8903494 1.337 hlh1_T4 nhr25_T4 0.000 SKIPPED_EXON
WBGene00002251_B0457.1_lat-1_protein-coding E004 chrII:8903388-8903494 2.158 hlh1_T4 pha4_T4 0.000 SKIPPED_EXON
WBGene00002251_B0457.1_lat-1_protein-coding E004 chrII:8903388-8903494 1.509 hlh1_T4 end1_T4 0.000 SKIPPED_EXON
WBGene00002251_B0457.1_lat-1_protein-coding E004 chrII:8903388-8903494 1.295 tbx37_T0 nhr25_T0 0.000 SKIPPED_EXON
WBGene00002251_B0457.1_lat-1_protein-coding E004 chrII:8903388-8903494 1.241 tbx37_T1 nhr25_T1 0.005 SKIPPED_EXON
WBGene00002251_B0457.1_lat-1_protein-coding E004 chrII:8903388-8903494 1.371 tbx37_T2 nhr25_T2 0.000 SKIPPED_EXON
WBGene00002251_B0457.1_lat-1_protein-coding E004 chrII:8903388-8903494 1.380 tbx37_T3 nhr25_T3 0.000 SKIPPED_EXON
WBGene00002251_B0457.1_lat-1_protein-coding E004 chrII:8903388-8903494 1.815 tbx37_T3 end1_T3 0.000 SKIPPED_EXON
WBGene00002251_B0457.1_lat-1_protein-coding E004 chrII:8903388-8903494 1.087 tbx37_T4 nhr25_T4 0.028 SKIPPED_EXON
WBGene00002251_B0457.1_lat-1_protein-coding E004 chrII:8903388-8903494 1.285 tbx37_T4 end1_T4 0.029 SKIPPED_EXON
BOUNDING INTRON 1 chrII:8899985-8903387
WBGene00002251_B0457.1_lat-1_protein-coding J015 chrII:8899985-8903387 1.344 ceh32_T1 end1_T1 0.008 BOUNDING_INTRON_1
WBGene00002251_B0457.1_lat-1_protein-coding J015 chrII:8899985-8903387 13.020 ceh32_T1 pha4_T1 0.000 BOUNDING_INTRON_1
WBGene00002251_B0457.1_lat-1_protein-coding J015 chrII:8899985-8903387 2.232 ceh32_T1 nhr25_T1 0.000 BOUNDING_INTRON_1
WBGene00002251_B0457.1_lat-1_protein-coding J015 chrII:8899985-8903387 1.596 ceh32_T2 end1_T2 0.000 BOUNDING_INTRON_1
WBGene00002251_B0457.1_lat-1_protein-coding J015 chrII:8899985-8903387 1.801 ceh32_T2 pha4_T2 0.000 BOUNDING_INTRON_1
WBGene00002251_B0457.1_lat-1_protein-coding J015 chrII:8899985-8903387 2.280 ceh32_T2 nhr25_T2 0.000 BOUNDING_INTRON_1
WBGene00002251_B0457.1_lat-1_protein-coding J015 chrII:8899985-8903387 1.486 ceh32_T3 nhr25_T3 0.001 BOUNDING_INTRON_1
WBGene00002251_B0457.1_lat-1_protein-coding J015 chrII:8899985-8903387 1.880 ceh32_T3 pha4_T3 0.000 BOUNDING_INTRON_1
WBGene00002251_B0457.1_lat-1_protein-coding J015 chrII:8899985-8903387 2.463 ceh32_T3 end1_T3 0.000 BOUNDING_INTRON_1
WBGene00002251_B0457.1_lat-1_protein-coding J015 chrII:8899985-8903387 1.004 ceh32_T4 nhr25_T4 0.012 BOUNDING_INTRON_1
WBGene00002251_B0457.1_lat-1_protein-coding J015 chrII:8899985-8903387 2.174 ceh32_T4 pha4_T4 0.000 BOUNDING_INTRON_1
WBGene00002251_B0457.1_lat-1_protein-coding J015 chrII:8899985-8903387 12.593 cnd1_T0 end1_T0 0.004 BOUNDING_INTRON_1
WBGene00002251_B0457.1_lat-1_protein-coding J015 chrII:8899985-8903387 2.532 cnd1_T0 nhr25_T0 0.000 BOUNDING_INTRON_1
WBGene00002251_B0457.1_lat-1_protein-coding J015 chrII:8899985-8903387 14.037 cnd1_T1 pha4_T1 0.000 BOUNDING_INTRON_1
WBGene00002251_B0457.1_lat-1_protein-coding J015 chrII:8899985-8903387 1.899 cnd1_T1 end1_T1 0.001 BOUNDING_INTRON_1
WBGene00002251_B0457.1_lat-1_protein-coding J015 chrII:8899985-8903387 2.783 cnd1_T1 nhr25_T1 0.000 BOUNDING_INTRON_1
WBGene00002251_B0457.1_lat-1_protein-coding J015 chrII:8899985-8903387 1.838 cnd1_T2 end1_T2 0.000 BOUNDING_INTRON_1
WBGene00002251_B0457.1_lat-1_protein-coding J015 chrII:8899985-8903387 2.041 cnd1_T2 pha4_T2 0.000 BOUNDING_INTRON_1
WBGene00002251_B0457.1_lat-1_protein-coding J015 chrII:8899985-8903387 2.528 cnd1_T2 nhr25_T2 0.000 BOUNDING_INTRON_1
WBGene00002251_B0457.1_lat-1_protein-coding J015 chrII:8899985-8903387 1.902 cnd1_T3 nhr25_T3 0.000 BOUNDING_INTRON_1
WBGene00002251_B0457.1_lat-1_protein-coding J015 chrII:8899985-8903387 2.291 cnd1_T3 pha4_T3 0.000 BOUNDING_INTRON_1
WBGene00002251_B0457.1_lat-1_protein-coding J015 chrII:8899985-8903387 2.877 cnd1_T3 end1_T3 0.000 BOUNDING_INTRON_1
WBGene00002251_B0457.1_lat-1_protein-coding J015 chrII:8899985-8903387 1.247 cnd1_T4 end1_T4 0.000 BOUNDING_INTRON_1
WBGene00002251_B0457.1_lat-1_protein-coding J015 chrII:8899985-8903387 1.325 cnd1_T4 nhr25_T4 0.000 BOUNDING_INTRON_1
WBGene00002251_B0457.1_lat-1_protein-coding J015 chrII:8899985-8903387 2.507 cnd1_T4 pha4_T4 0.000 BOUNDING_INTRON_1
WBGene00002251_B0457.1_lat-1_protein-coding J015 chrII:8899985-8903387 2.126 hlh1_T0 pha4_T0 0.001 BOUNDING_INTRON_1
WBGene00002251_B0457.1_lat-1_protein-coding J015 chrII:8899985-8903387 3.180 hlh1_T0 nhr25_T0 0.000 BOUNDING_INTRON_1
WBGene00002251_B0457.1_lat-1_protein-coding J015 chrII:8899985-8903387 1.156 hlh1_T0 ceh32_T0 0.019 BOUNDING_INTRON_1
WBGene00002251_B0457.1_lat-1_protein-coding J015 chrII:8899985-8903387 13.481 hlh1_T0 end1_T0 0.000 BOUNDING_INTRON_1
WBGene00002251_B0457.1_lat-1_protein-coding J015 chrII:8899985-8903387 1.358 hlh1_T1 tbx37_T1 0.000 BOUNDING_INTRON_1
WBGene00002251_B0457.1_lat-1_protein-coding J015 chrII:8899985-8903387 14.171 hlh1_T1 pha4_T1 0.000 BOUNDING_INTRON_1
WBGene00002251_B0457.1_lat-1_protein-coding J015 chrII:8899985-8903387 3.145 hlh1_T1 nhr25_T1 0.000 BOUNDING_INTRON_1
WBGene00002251_B0457.1_lat-1_protein-coding J015 chrII:8899985-8903387 2.264 hlh1_T1 end1_T1 0.000 BOUNDING_INTRON_1
WBGene00002251_B0457.1_lat-1_protein-coding J015 chrII:8899985-8903387 2.107 hlh1_T2 pha4_T2 0.000 BOUNDING_INTRON_1
WBGene00002251_B0457.1_lat-1_protein-coding J015 chrII:8899985-8903387 2.578 hlh1_T2 nhr25_T2 0.000 BOUNDING_INTRON_1
WBGene00002251_B0457.1_lat-1_protein-coding J015 chrII:8899985-8903387 1.900 hlh1_T2 end1_T2 0.000 BOUNDING_INTRON_1
WBGene00002251_B0457.1_lat-1_protein-coding J015 chrII:8899985-8903387 2.000 hlh1_T3 nhr25_T3 0.000 BOUNDING_INTRON_1
WBGene00002251_B0457.1_lat-1_protein-coding J015 chrII:8899985-8903387 2.422 hlh1_T3 pha4_T3 0.000 BOUNDING_INTRON_1
WBGene00002251_B0457.1_lat-1_protein-coding J015 chrII:8899985-8903387 2.976 hlh1_T3 end1_T3 0.000 BOUNDING_INTRON_1
WBGene00002251_B0457.1_lat-1_protein-coding J015 chrII:8899985-8903387 1.293 hlh1_T4 nhr25_T4 0.002 BOUNDING_INTRON_1
WBGene00002251_B0457.1_lat-1_protein-coding J015 chrII:8899985-8903387 2.460 hlh1_T4 pha4_T4 0.000 BOUNDING_INTRON_1
WBGene00002251_B0457.1_lat-1_protein-coding J015 chrII:8899985-8903387 1.226 hlh1_T4 end1_T4 0.009 BOUNDING_INTRON_1
WBGene00002251_B0457.1_lat-1_protein-coding J015 chrII:8899985-8903387 1.172 nhr25_T4 pha4_T4 0.087 BOUNDING_INTRON_1
WBGene00002251_B0457.1_lat-1_protein-coding J015 chrII:8899985-8903387 2.174 tbx37_T0 nhr25_T0 0.002 BOUNDING_INTRON_1
WBGene00002251_B0457.1_lat-1_protein-coding J015 chrII:8899985-8903387 1.794 tbx37_T1 nhr25_T1 0.000 BOUNDING_INTRON_1
WBGene00002251_B0457.1_lat-1_protein-coding J015 chrII:8899985-8903387 1.040 tbx37_T2 end1_T2 0.057 BOUNDING_INTRON_1
WBGene00002251_B0457.1_lat-1_protein-coding J015 chrII:8899985-8903387 1.731 tbx37_T2 nhr25_T2 0.000 BOUNDING_INTRON_1
WBGene00002251_B0457.1_lat-1_protein-coding J015 chrII:8899985-8903387 1.299 tbx37_T3 nhr25_T3 0.054 BOUNDING_INTRON_1
WBGene00002251_B0457.1_lat-1_protein-coding J015 chrII:8899985-8903387 2.279 tbx37_T3 end1_T3 0.000 BOUNDING_INTRON_1
WBGene00002251_B0457.1_lat-1_protein-coding J015 chrII:8899985-8903387 1.052 tbx37_T4 nhr25_T4 0.043 BOUNDING_INTRON_1
BOUNDING INTRON 2 chrII:8903495-8903843
WBGene00002251_B0457.1_lat-1_protein-coding J018 chrII:8903495-8903843 1.754 ceh32_T1 pha4_T1 0.000 BOUNDING_INTRON_2
WBGene00002251_B0457.1_lat-1_protein-coding J018 chrII:8903495-8903843 1.823 ceh32_T1 end1_T1 0.000 BOUNDING_INTRON_2
WBGene00002251_B0457.1_lat-1_protein-coding J018 chrII:8903495-8903843 3.096 ceh32_T1 nhr25_T1 0.000 BOUNDING_INTRON_2
WBGene00002251_B0457.1_lat-1_protein-coding J018 chrII:8903495-8903843 2.807 ceh32_T2 nhr25_T2 0.000 BOUNDING_INTRON_2
WBGene00002251_B0457.1_lat-1_protein-coding J018 chrII:8903495-8903843 2.869 ceh32_T2 pha4_T2 0.000 BOUNDING_INTRON_2
WBGene00002251_B0457.1_lat-1_protein-coding J018 chrII:8903495-8903843 2.119 ceh32_T3 end1_T3 0.000 BOUNDING_INTRON_2
WBGene00002251_B0457.1_lat-1_protein-coding J018 chrII:8903495-8903843 2.174 ceh32_T3 nhr25_T3 0.000 BOUNDING_INTRON_2
WBGene00002251_B0457.1_lat-1_protein-coding J018 chrII:8903495-8903843 2.248 ceh32_T3 pha4_T3 0.000 BOUNDING_INTRON_2
WBGene00002251_B0457.1_lat-1_protein-coding J018 chrII:8903495-8903843 1.648 ceh32_T4 nhr25_T4 0.000 BOUNDING_INTRON_2
WBGene00002251_B0457.1_lat-1_protein-coding J018 chrII:8903495-8903843 1.748 ceh32_T4 end1_T4 0.000 BOUNDING_INTRON_2
WBGene00002251_B0457.1_lat-1_protein-coding J018 chrII:8903495-8903843 2.144 ceh32_T4 pha4_T4 0.000 BOUNDING_INTRON_2
WBGene00002251_B0457.1_lat-1_protein-coding J018 chrII:8903495-8903843 12.783 cnd1_T0 pha4_T0 0.005 BOUNDING_INTRON_2
WBGene00002251_B0457.1_lat-1_protein-coding J018 chrII:8903495-8903843 1.806 cnd1_T0 end1_T0 0.006 BOUNDING_INTRON_2
WBGene00002251_B0457.1_lat-1_protein-coding J018 chrII:8903495-8903843 3.452 cnd1_T0 nhr25_T0 0.000 BOUNDING_INTRON_2
WBGene00002251_B0457.1_lat-1_protein-coding J018 chrII:8903495-8903843 1.838 cnd1_T1 pha4_T1 0.000 BOUNDING_INTRON_2
WBGene00002251_B0457.1_lat-1_protein-coding J018 chrII:8903495-8903843 1.926 cnd1_T1 end1_T1 0.000 BOUNDING_INTRON_2
WBGene00002251_B0457.1_lat-1_protein-coding J018 chrII:8903495-8903843 3.184 cnd1_T1 nhr25_T1 0.000 BOUNDING_INTRON_2
WBGene00002251_B0457.1_lat-1_protein-coding J018 chrII:8903495-8903843 2.981 cnd1_T2 nhr25_T2 0.000 BOUNDING_INTRON_2
WBGene00002251_B0457.1_lat-1_protein-coding J018 chrII:8903495-8903843 3.042 cnd1_T2 pha4_T2 0.000 BOUNDING_INTRON_2
WBGene00002251_B0457.1_lat-1_protein-coding J018 chrII:8903495-8903843 2.231 cnd1_T3 end1_T3 0.000 BOUNDING_INTRON_2
WBGene00002251_B0457.1_lat-1_protein-coding J018 chrII:8903495-8903843 2.282 cnd1_T3 nhr25_T3 0.000 BOUNDING_INTRON_2
WBGene00002251_B0457.1_lat-1_protein-coding J018 chrII:8903495-8903843 2.361 cnd1_T3 pha4_T3 0.000 BOUNDING_INTRON_2
WBGene00002251_B0457.1_lat-1_protein-coding J018 chrII:8903495-8903843 1.751 cnd1_T4 nhr25_T4 0.000 BOUNDING_INTRON_2
WBGene00002251_B0457.1_lat-1_protein-coding J018 chrII:8903495-8903843 1.830 cnd1_T4 end1_T4 0.000 BOUNDING_INTRON_2
WBGene00002251_B0457.1_lat-1_protein-coding J018 chrII:8903495-8903843 2.255 cnd1_T4 pha4_T4 0.000 BOUNDING_INTRON_2
WBGene00002251_B0457.1_lat-1_protein-coding J018 chrII:8903495-8903843 1.239 hlh1_T0 tbx37_T0 0.000 BOUNDING_INTRON_2
WBGene00002251_B0457.1_lat-1_protein-coding J018 chrII:8903495-8903843 13.308 hlh1_T0 pha4_T0 0.000 BOUNDING_INTRON_2
WBGene00002251_B0457.1_lat-1_protein-coding J018 chrII:8903495-8903843 3.746 hlh1_T0 nhr25_T0 0.000 BOUNDING_INTRON_2
WBGene00002251_B0457.1_lat-1_protein-coding J018 chrII:8903495-8903843 1.438 hlh1_T0 ceh32_T0 0.001 BOUNDING_INTRON_2
WBGene00002251_B0457.1_lat-1_protein-coding J018 chrII:8903495-8903843 2.098 hlh1_T0 end1_T0 0.000 BOUNDING_INTRON_2
WBGene00002251_B0457.1_lat-1_protein-coding J018 chrII:8903495-8903843 1.579 hlh1_T1 tbx37_T1 0.000 BOUNDING_INTRON_2
WBGene00002251_B0457.1_lat-1_protein-coding J018 chrII:8903495-8903843 2.144 hlh1_T1 pha4_T1 0.000 BOUNDING_INTRON_2
WBGene00002251_B0457.1_lat-1_protein-coding J018 chrII:8903495-8903843 3.483 hlh1_T1 nhr25_T1 0.000 BOUNDING_INTRON_2
WBGene00002251_B0457.1_lat-1_protein-coding J018 chrII:8903495-8903843 2.225 hlh1_T1 end1_T1 0.000 BOUNDING_INTRON_2
WBGene00002251_B0457.1_lat-1_protein-coding J018 chrII:8903495-8903843 1.105 hlh1_T2 tbx37_T2 0.000 BOUNDING_INTRON_2
WBGene00002251_B0457.1_lat-1_protein-coding J018 chrII:8903495-8903843 2.826 hlh1_T2 nhr25_T2 0.000 BOUNDING_INTRON_2
WBGene00002251_B0457.1_lat-1_protein-coding J018 chrII:8903495-8903843 2.897 hlh1_T2 pha4_T2 0.000 BOUNDING_INTRON_2
WBGene00002251_B0457.1_lat-1_protein-coding J018 chrII:8903495-8903843 2.046 hlh1_T3 nhr25_T3 0.000 BOUNDING_INTRON_2
WBGene00002251_B0457.1_lat-1_protein-coding J018 chrII:8903495-8903843 2.128 hlh1_T3 pha4_T3 0.000 BOUNDING_INTRON_2
WBGene00002251_B0457.1_lat-1_protein-coding J018 chrII:8903495-8903843 1.997 hlh1_T3 end1_T3 0.000 BOUNDING_INTRON_2
WBGene00002251_B0457.1_lat-1_protein-coding J018 chrII:8903495-8903843 1.560 hlh1_T4 nhr25_T4 0.000 BOUNDING_INTRON_2
WBGene00002251_B0457.1_lat-1_protein-coding J018 chrII:8903495-8903843 2.042 hlh1_T4 pha4_T4 0.000 BOUNDING_INTRON_2
WBGene00002251_B0457.1_lat-1_protein-coding J018 chrII:8903495-8903843 1.647 hlh1_T4 end1_T4 0.000 BOUNDING_INTRON_2
WBGene00002251_B0457.1_lat-1_protein-coding J018 chrII:8903495-8903843 2.491 tbx37_T0 nhr25_T0 0.002 BOUNDING_INTRON_2
WBGene00002251_B0457.1_lat-1_protein-coding J018 chrII:8903495-8903843 1.720 tbx37_T2 nhr25_T2 0.000 BOUNDING_INTRON_2
WBGene00002251_B0457.1_lat-1_protein-coding J018 chrII:8903495-8903843 1.651 tbx37_T3 end1_T3 0.000 BOUNDING_INTRON_2
WBGene00002251_B0457.1_lat-1_protein-coding J018 chrII:8903495-8903843 1.698 tbx37_T3 nhr25_T3 0.000 BOUNDING_INTRON_2
WBGene00002251_B0457.1_lat-1_protein-coding J018 chrII:8903495-8903843 1.280 tbx37_T4 nhr25_T4 0.018 BOUNDING_INTRON_2
WBGene00002251_B0457.1_lat-1_protein-coding J018 chrII:8903495-8903843 1.416 tbx37_T4 end1_T4 0.041 BOUNDING_INTRON_2
SPANNING INTRON chrII:8899985-8903606
WBGene00002251_B0457.1_lat-1_protein-coding J016 chrII:8899985-8903606 1.124 end1_T4 cnd1_T4 0.000 SPANNING_INTRON
WBGene00002251_B0457.1_lat-1_protein-coding J016 chrII:8899985-8903606 1.389 nhr25_T4 cnd1_T4 0.000 SPANNING_INTRON
WBGene00002251_B0457.1_lat-1_protein-coding J016 chrII:8899985-8903606 1.281 pha4_T4 cnd1_T4 0.000 SPANNING_INTRON
 
>II:8903607-8903719.+
SKIPPED EXON chrII:8903607-8903719
WBGene00002251_B0457.1_lat-1_protein-coding E005 chrII:8903607-8903719 1.057 end1_T4 cnd1_T4 0.000 SKIPPED_EXON
WBGene00002251_B0457.1_lat-1_protein-coding E005 chrII:8903607-8903719 1.135 nhr25_T4 cnd1_T4 0.000 SKIPPED_EXON
WBGene00002251_B0457.1_lat-1_protein-coding E005 chrII:8903607-8903719 1.118 pha4_T4 cnd1_T4 0.000 SKIPPED_EXON
BOUNDING INTRON 1 chrII:8899985-8903606
WBGene00002251_B0457.1_lat-1_protein-coding J016 chrII:8899985-8903606 1.124 end1_T4 cnd1_T4 0.000 BOUNDING_INTRON_1
WBGene00002251_B0457.1_lat-1_protein-coding J016 chrII:8899985-8903606 1.389 nhr25_T4 cnd1_T4 0.000 BOUNDING_INTRON_1
WBGene00002251_B0457.1_lat-1_protein-coding J016 chrII:8899985-8903606 1.281 pha4_T4 cnd1_T4 0.000 BOUNDING_INTRON_1
BOUNDING INTRON 2 chrII:8903720-8903843
WBGene00002251_B0457.1_lat-1_protein-coding J019 chrII:8903720-8903843 1.142 pha4_T4 cnd1_T4 0.000 BOUNDING_INTRON_2
SPANNING INTRON chrII:8899985-8903843
WBGene00002251_B0457.1_lat-1_protein-coding J017 chrII:8899985-8903843 1.903 hlh1_T3 tbx37_T3 0.002 SPANNING_INTRON
 
>II:8968127-8968429.-
SKIPPED EXON chrII:8968127-8968429
BOUNDING INTRON 1 chrII:8968007-8968126
BOUNDING INTRON 2 chrII:8968430-8968515
SPANNING INTRON chrII:8968007-8968515
 
>II:8968127-8968435.-
SKIPPED EXON chrII:8968127-8968435
BOUNDING INTRON 1 chrII:8968007-8968126
BOUNDING INTRON 2 chrII:8968436-8968515
SPANNING INTRON chrII:8968007-8968515
 
>II:9364263-9364586.+
SKIPPED EXON chrII:9364263-9364586
WBGene00003196_C06C3.1_mel-11_protein-coding E010 chrII:9364263-9364586 1.436 end1_T4 nhr25_T4 0.000 SKIPPED_EXON
WBGene00003196_C06C3.1_mel-11_protein-coding E010 chrII:9364263-9364586 1.475 end1_T4 hlh1_T4 0.000 SKIPPED_EXON
WBGene00003196_C06C3.1_mel-11_protein-coding E010 chrII:9364263-9364586 1.035 end1_T4 ceh32_T4 0.036 SKIPPED_EXON
WBGene00003196_C06C3.1_mel-11_protein-coding E010 chrII:9364263-9364586 1.744 end1_T4 cnd1_T4 0.000 SKIPPED_EXON
WBGene00003196_C06C3.1_mel-11_protein-coding E010 chrII:9364263-9364586 1.478 pha4_T2 hlh1_T2 0.074 SKIPPED_EXON
WBGene00003196_C06C3.1_mel-11_protein-coding E010 chrII:9364263-9364586 2.113 pha4_T2 cnd1_T2 0.011 SKIPPED_EXON
WBGene00003196_C06C3.1_mel-11_protein-coding E010 chrII:9364263-9364586 2.122 pha4_T2 nhr25_T2 0.024 SKIPPED_EXON
WBGene00003196_C06C3.1_mel-11_protein-coding E010 chrII:9364263-9364586 1.622 pha4_T3 ceh32_T3 0.000 SKIPPED_EXON
WBGene00003196_C06C3.1_mel-11_protein-coding E010 chrII:9364263-9364586 1.923 pha4_T3 hlh1_T3 0.000 SKIPPED_EXON
WBGene00003196_C06C3.1_mel-11_protein-coding E010 chrII:9364263-9364586 2.369 pha4_T3 cnd1_T3 0.000 SKIPPED_EXON
WBGene00003196_C06C3.1_mel-11_protein-coding E010 chrII:9364263-9364586 2.687 pha4_T3 nhr25_T3 0.000 SKIPPED_EXON
WBGene00003196_C06C3.1_mel-11_protein-coding E010 chrII:9364263-9364586 1.829 pha4_T4 ceh32_T4 0.000 SKIPPED_EXON
WBGene00003196_C06C3.1_mel-11_protein-coding E010 chrII:9364263-9364586 2.216 pha4_T4 nhr25_T4 0.000 SKIPPED_EXON
WBGene00003196_C06C3.1_mel-11_protein-coding E010 chrII:9364263-9364586 2.268 pha4_T4 hlh1_T4 0.000 SKIPPED_EXON
WBGene00003196_C06C3.1_mel-11_protein-coding E010 chrII:9364263-9364586 2.533 pha4_T4 cnd1_T4 0.000 SKIPPED_EXON
WBGene00003196_C06C3.1_mel-11_protein-coding E010 chrII:9364263-9364586 1.237 tbx37_T2 nhr25_T2 0.013 SKIPPED_EXON
WBGene00003196_C06C3.1_mel-11_protein-coding E010 chrII:9364263-9364586 1.194 tbx37_T3 hlh1_T3 0.000 SKIPPED_EXON
WBGene00003196_C06C3.1_mel-11_protein-coding E010 chrII:9364263-9364586 1.922 tbx37_T3 nhr25_T3 0.000 SKIPPED_EXON
WBGene00003196_C06C3.1_mel-11_protein-coding E010 chrII:9364263-9364586 1.474 tbx37_T4 nhr25_T4 0.000 SKIPPED_EXON
WBGene00003196_C06C3.1_mel-11_protein-coding E010 chrII:9364263-9364586 1.538 tbx37_T4 hlh1_T4 0.000 SKIPPED_EXON
BOUNDING INTRON 1 chrII:9364004-9364262
WBGene00003196_C06C3.1_mel-11_protein-coding J027 chrII:9364004-9364262 1.615 end1_T4 nhr25_T4 0.004 BOUNDING_INTRON_1
WBGene00003196_C06C3.1_mel-11_protein-coding J027 chrII:9364004-9364262 1.309 pha4_T3 ceh32_T3 0.001 BOUNDING_INTRON_1
WBGene00003196_C06C3.1_mel-11_protein-coding J027 chrII:9364004-9364262 1.837 pha4_T3 end1_T3 0.049 BOUNDING_INTRON_1
WBGene00003196_C06C3.1_mel-11_protein-coding J027 chrII:9364004-9364262 2.276 pha4_T3 nhr25_T3 0.000 BOUNDING_INTRON_1
WBGene00003196_C06C3.1_mel-11_protein-coding J027 chrII:9364004-9364262 2.420 pha4_T3 hlh1_T3 0.000 BOUNDING_INTRON_1
WBGene00003196_C06C3.1_mel-11_protein-coding J027 chrII:9364004-9364262 3.496 pha4_T3 cnd1_T3 0.000 BOUNDING_INTRON_1
WBGene00003196_C06C3.1_mel-11_protein-coding J027 chrII:9364004-9364262 2.102 pha4_T4 ceh32_T4 0.000 BOUNDING_INTRON_1
WBGene00003196_C06C3.1_mel-11_protein-coding J027 chrII:9364004-9364262 2.283 pha4_T4 nhr25_T4 0.000 BOUNDING_INTRON_1
WBGene00003196_C06C3.1_mel-11_protein-coding J027 chrII:9364004-9364262 2.366 pha4_T4 hlh1_T4 0.000 BOUNDING_INTRON_1
WBGene00003196_C06C3.1_mel-11_protein-coding J027 chrII:9364004-9364262 3.532 pha4_T4 cnd1_T4 0.000 BOUNDING_INTRON_1
WBGene00003196_C06C3.1_mel-11_protein-coding J027 chrII:9364004-9364262 1.573 tbx37_T3 nhr25_T3 0.003 BOUNDING_INTRON_1
WBGene00003196_C06C3.1_mel-11_protein-coding J027 chrII:9364004-9364262 1.720 tbx37_T3 hlh1_T3 0.000 BOUNDING_INTRON_1
WBGene00003196_C06C3.1_mel-11_protein-coding J027 chrII:9364004-9364262 1.561 tbx37_T4 nhr25_T4 0.000 BOUNDING_INTRON_1
WBGene00003196_C06C3.1_mel-11_protein-coding J027 chrII:9364004-9364262 1.605 tbx37_T4 hlh1_T4 0.000 BOUNDING_INTRON_1
BOUNDING INTRON 2 chrII:9364587-9364892
WBGene00003196_C06C3.1_mel-11_protein-coding J029 chrII:9364587-9364892 12.983 pha4_T3 end1_T3 0.011 BOUNDING_INTRON_2
WBGene00003196_C06C3.1_mel-11_protein-coding J029 chrII:9364587-9364892 13.554 pha4_T3 ceh32_T3 0.000 BOUNDING_INTRON_2
WBGene00003196_C06C3.1_mel-11_protein-coding J029 chrII:9364587-9364892 1.931 pha4_T3 hlh1_T3 0.000 BOUNDING_INTRON_2
WBGene00003196_C06C3.1_mel-11_protein-coding J029 chrII:9364587-9364892 3.027 pha4_T3 cnd1_T3 0.000 BOUNDING_INTRON_2
WBGene00003196_C06C3.1_mel-11_protein-coding J029 chrII:9364587-9364892 3.095 pha4_T3 nhr25_T3 0.000 BOUNDING_INTRON_2
WBGene00003196_C06C3.1_mel-11_protein-coding J029 chrII:9364587-9364892 2.202 pha4_T4 cnd1_T4 0.000 BOUNDING_INTRON_2
WBGene00003196_C06C3.1_mel-11_protein-coding J029 chrII:9364587-9364892 2.275 pha4_T4 ceh32_T4 0.000 BOUNDING_INTRON_2
WBGene00003196_C06C3.1_mel-11_protein-coding J029 chrII:9364587-9364892 2.457 pha4_T4 nhr25_T4 0.000 BOUNDING_INTRON_2
WBGene00003196_C06C3.1_mel-11_protein-coding J029 chrII:9364587-9364892 2.479 pha4_T4 hlh1_T4 0.000 BOUNDING_INTRON_2
WBGene00003196_C06C3.1_mel-11_protein-coding J029 chrII:9364587-9364892 2.036 tbx37_T4 nhr25_T4 0.000 BOUNDING_INTRON_2
WBGene00003196_C06C3.1_mel-11_protein-coding J029 chrII:9364587-9364892 2.065 tbx37_T4 hlh1_T4 0.000 BOUNDING_INTRON_2
SPANNING INTRON chrII:9364004-9364892
 
>II:9365636-9365779.+
SKIPPED EXON chrII:9365636-9365779
BOUNDING INTRON 1 chrII:9365077-9365635
BOUNDING INTRON 2 chrII:9365780-9365972
SPANNING INTRON chrII:9365077-9365972
WBGene00003196_C06C3.1_mel-11_protein-coding J031 chrII:9365077-9365972 1.890 end1_T0 nhr25_T0 0.003 SPANNING_INTRON
WBGene00003196_C06C3.1_mel-11_protein-coding J031 chrII:9365077-9365972 1.614 hlh1_T3 nhr25_T3 0.005 SPANNING_INTRON
WBGene00003196_C06C3.1_mel-11_protein-coding J031 chrII:9365077-9365972 1.248 hlh1_T3 cnd1_T3 0.008 SPANNING_INTRON
WBGene00003196_C06C3.1_mel-11_protein-coding J031 chrII:9365077-9365972 1.229 hlh1_T4 cnd1_T4 0.000 SPANNING_INTRON
WBGene00003196_C06C3.1_mel-11_protein-coding J031 chrII:9365077-9365972 1.248 pha4_T4 cnd1_T4 0.006 SPANNING_INTRON
WBGene00003196_C06C3.1_mel-11_protein-coding J031 chrII:9365077-9365972 1.514 tbx37_T0 nhr25_T0 0.059 SPANNING_INTRON
WBGene00003196_C06C3.1_mel-11_protein-coding J031 chrII:9365077-9365972 1.409 tbx37_T3 nhr25_T3 0.032 SPANNING_INTRON
 
>II:9639654-9639686.+
SKIPPED EXON chrII:9639654-9639686
BOUNDING INTRON 1 chrII:9639218-9639653
BOUNDING INTRON 2 chrII:9639687-9639893
SPANNING INTRON chrII:9639218-9639893
 
>II:9761951-9762079.+
SKIPPED EXON chrII:9761951-9762079
BOUNDING INTRON 1 chrII:9758379-9761950
BOUNDING INTRON 2 chrII:9762080-9765425
SPANNING INTRON chrII:9758379-9765425
 
>II:9766056-9766091.+
SKIPPED EXON chrII:9766056-9766091
BOUNDING INTRON 1 chrII:9765908-9766055
BOUNDING INTRON 2 chrII:9766092-9766351
SPANNING INTRON chrII:9765908-9766351
 
>II:9998694-9998729.+
SKIPPED EXON chrII:9998694-9998729
WBGene00002266_ZK892.1_lec-3_protein-coding E012 chrII:9998694-9998729 1.263 ceh32_T3 end1_T3 0.059 SKIPPED_EXON
WBGene00002266_ZK892.1_lec-3_protein-coding E012 chrII:9998694-9998729 1.367 cnd1_T3 end1_T3 0.013 SKIPPED_EXON
WBGene00002266_ZK892.1_lec-3_protein-coding E012 chrII:9998694-9998729 1.591 tbx37_T3 end1_T3 0.008 SKIPPED_EXON
BOUNDING INTRON 1 chrII:9998582-9998693
WBGene00002266_ZK892.1_lec-3_protein-coding J026 chrII:9998582-9998693 1.577 cnd1_T3 end1_T3 0.035 BOUNDING_INTRON_1
WBGene00002266_ZK892.1_lec-3_protein-coding J026 chrII:9998582-9998693 1.691 tbx37_T3 end1_T3 0.029 BOUNDING_INTRON_1
BOUNDING INTRON 2 chrII:9998730-9999201
WBGene00002266_ZK892.1_lec-3_protein-coding J029 chrII:9998730-9999201 1.448 ceh32_T3 end1_T3 0.098 BOUNDING_INTRON_2
WBGene00002266_ZK892.1_lec-3_protein-coding J029 chrII:9998730-9999201 1.477 cnd1_T3 end1_T3 0.062 BOUNDING_INTRON_2
WBGene00002266_ZK892.1_lec-3_protein-coding J029 chrII:9998730-9999201 1.621 hlh1_T3 end1_T3 0.083 BOUNDING_INTRON_2
WBGene00002266_ZK892.1_lec-3_protein-coding J029 chrII:9998730-9999201 1.696 tbx37_T3 end1_T3 0.025 BOUNDING_INTRON_2
SPANNING INTRON chrII:9998582-9999201
WBGene00002266_ZK892.1_lec-3_protein-coding J027 chrII:9998582-9999201 1.095 end1_T4 tbx37_T4 0.094 SPANNING_INTRON
WBGene00002266_ZK892.1_lec-3_protein-coding J027 chrII:9998582-9999201 2.339 end1_T4 cnd1_T4 0.000 SPANNING_INTRON
WBGene00002266_ZK892.1_lec-3_protein-coding J027 chrII:9998582-9999201 1.857 hlh1_T2 cnd1_T2 0.033 SPANNING_INTRON
WBGene00002266_ZK892.1_lec-3_protein-coding J027 chrII:9998582-9999201 2.160 hlh1_T4 cnd1_T4 0.000 SPANNING_INTRON
WBGene00002266_ZK892.1_lec-3_protein-coding J027 chrII:9998582-9999201 2.385 hlh1_T4 ceh32_T4 0.000 SPANNING_INTRON
WBGene00002266_ZK892.1_lec-3_protein-coding J027 chrII:9998582-9999201 2.311 nhr25_T4 cnd1_T4 0.000 SPANNING_INTRON
WBGene00002266_ZK892.1_lec-3_protein-coding J027 chrII:9998582-9999201 2.544 nhr25_T4 ceh32_T4 0.000 SPANNING_INTRON
WBGene00002266_ZK892.1_lec-3_protein-coding J027 chrII:9998582-9999201 2.921 pha4_T4 cnd1_T4 0.000 SPANNING_INTRON
WBGene00002266_ZK892.1_lec-3_protein-coding J027 chrII:9998582-9999201 3.150 pha4_T4 ceh32_T4 0.000 SPANNING_INTRON
 
>II:9998999-9999031.+
SKIPPED EXON chrII:9998999-9999031
BOUNDING INTRON 1 chrII:9998730-9998998
BOUNDING INTRON 2 chrII:9999032-9999201
SPANNING INTRON chrII:9998582-9999201
WBGene00002266_ZK892.1_lec-3_protein-coding J027 chrII:9998582-9999201 1.095 end1_T4 tbx37_T4 0.094 SPANNING_INTRON
WBGene00002266_ZK892.1_lec-3_protein-coding J027 chrII:9998582-9999201 2.339 end1_T4 cnd1_T4 0.000 SPANNING_INTRON
WBGene00002266_ZK892.1_lec-3_protein-coding J027 chrII:9998582-9999201 1.857 hlh1_T2 cnd1_T2 0.033 SPANNING_INTRON
WBGene00002266_ZK892.1_lec-3_protein-coding J027 chrII:9998582-9999201 2.160 hlh1_T4 cnd1_T4 0.000 SPANNING_INTRON
WBGene00002266_ZK892.1_lec-3_protein-coding J027 chrII:9998582-9999201 2.385 hlh1_T4 ceh32_T4 0.000 SPANNING_INTRON
WBGene00002266_ZK892.1_lec-3_protein-coding J027 chrII:9998582-9999201 2.311 nhr25_T4 cnd1_T4 0.000 SPANNING_INTRON
WBGene00002266_ZK892.1_lec-3_protein-coding J027 chrII:9998582-9999201 2.544 nhr25_T4 ceh32_T4 0.000 SPANNING_INTRON
WBGene00002266_ZK892.1_lec-3_protein-coding J027 chrII:9998582-9999201 2.921 pha4_T4 cnd1_T4 0.000 SPANNING_INTRON
WBGene00002266_ZK892.1_lec-3_protein-coding J027 chrII:9998582-9999201 3.150 pha4_T4 ceh32_T4 0.000 SPANNING_INTRON
 
>III:10253464-10253664.+
SKIPPED EXON chrIII:10253464-10253664
BOUNDING INTRON 1 chrIII:10252715-10253463
BOUNDING INTRON 2 chrIII:10253665-10254436
SPANNING INTRON chrIII:10252715-10254436
 
>III:10527388-10527466.+
SKIPPED EXON chrIII:10527388-10527466
WBGene00006784_T21C12.1_unc-49_protein-coding E015 chrIII:10527388-10527420 1.564 nhr25_T2 hlh1_T2 0.000 SKIPPED_EXON
WBGene00006784_T21C12.1_unc-49_protein-coding E015 chrIII:10527388-10527420 2.325 tbx37_T4 hlh1_T4 0.000 SKIPPED_EXON
WBGene00006784_T21C12.1_unc-49_protein-coding E015 chrIII:10527388-10527420 3.017 tbx37_T3 hlh1_T3 0.000 SKIPPED_EXON
BOUNDING INTRON 1 chrIII:10527267-10527387
WBGene00006784_T21C12.1_unc-49_protein-coding J052 chrIII:10527267-10527387 12.135 nhr25_T3 cnd1_T3 0.044 BOUNDING_INTRON_1
WBGene00006784_T21C12.1_unc-49_protein-coding J052 chrIII:10527267-10527387 2.290 tbx37_T4 hlh1_T4 0.000 BOUNDING_INTRON_1
BOUNDING INTRON 2 chrIII:10527467-10527566
WBGene00006784_T21C12.1_unc-49_protein-coding J054 chrIII:10527467-10527566 2.179 tbx37_T3 hlh1_T3 0.055 BOUNDING_INTRON_2
SPANNING INTRON chrIII:10524326-10527969
>III:10528912-10528968.+
SKIPPED EXON chrIII:10528912-10528968
BOUNDING INTRON 1 chrIII:10528837-10528911
BOUNDING INTRON 2 chrIII:10528969-10529337
SPANNING INTRON chrIII:10524326-10530585
WBGene00006784_T21C12.1_unc-49_protein-coding J047 chrIII:10524326-10530585 12.576 hlh1_T3 nhr25_T3 0.054 SPANNING_INTRON
 
>III:10529338-10529373.+
SKIPPED EXON chrIII:10529338-10529373
BOUNDING INTRON 1 chrIII:10528837-10529337
BOUNDING INTRON 2 chrIII:10529374-10529431
WBGene00006784_T21C12.1_unc-49_protein-coding J062 chrIII:10529374-10529431 11.896 nhr25_T1 end1_T1 0.086 BOUNDING_INTRON_2
SPANNING INTRON chrIII:10524326-10530585
WBGene00006784_T21C12.1_unc-49_protein-coding J047 chrIII:10524326-10530585 12.576 hlh1_T3 nhr25_T3 0.054 SPANNING_INTRON
 
>III:1082994-1083131.+
SKIPPED EXON chrIII:1082994-1083131
BOUNDING INTRON 1 chrIII:1081717-1082993
BOUNDING INTRON 2 chrIII:1083132-1084061
SPANNING INTRON chrIII:1081717-1084061
 
>III:11267183-11267714.-
SKIPPED EXON chrIII:11267183-11267714
BOUNDING INTRON 1 chrIII:11267017-11267182
WBGene00012930_Y47D3A.17_obr-1_protein-coding J033 chrIII:11267017-11267182 12.271 end1_T2 cnd1_T2 0.052 BOUNDING_INTRON_1
WBGene00012930_Y47D3A.17_obr-1_protein-coding J033 chrIII:11267017-11267182 1.675 nhr25_T0 pha4_T0 0.038 BOUNDING_INTRON_1
WBGene00012930_Y47D3A.17_obr-1_protein-coding J033 chrIII:11267017-11267182 1.639 nhr25_T2 pha4_T2 0.038 BOUNDING_INTRON_1
WBGene00012930_Y47D3A.17_obr-1_protein-coding J033 chrIII:11267017-11267182 12.427 nhr25_T2 cnd1_T2 0.051 BOUNDING_INTRON_1
BOUNDING INTRON 2 chrIII:11267715-11269916
SPANNING INTRON chrIII:11267017-11269916
WBGene00012930_Y47D3A.17_obr-1_protein-coding J034 chrIII:11267017-11269916 1.769 end1_T0 nhr25_T0 0.061 SPANNING_INTRON
WBGene00012930_Y47D3A.17_obr-1_protein-coding J034 chrIII:11267017-11269916 1.248 end1_T1 nhr25_T1 0.016 SPANNING_INTRON
WBGene00012930_Y47D3A.17_obr-1_protein-coding J034 chrIII:11267017-11269916 1.748 end1_T2 nhr25_T2 0.040 SPANNING_INTRON
WBGene00012930_Y47D3A.17_obr-1_protein-coding J034 chrIII:11267017-11269916 1.306 end1_T4 ceh32_T4 0.078 SPANNING_INTRON
WBGene00012930_Y47D3A.17_obr-1_protein-coding J034 chrIII:11267017-11269916 1.014 pha4_T0 hlh1_T0 0.061 SPANNING_INTRON
WBGene00012930_Y47D3A.17_obr-1_protein-coding J034 chrIII:11267017-11269916 1.163 pha4_T0 end1_T0 0.005 SPANNING_INTRON
WBGene00012930_Y47D3A.17_obr-1_protein-coding J034 chrIII:11267017-11269916 2.950 pha4_T0 nhr25_T0 0.000 SPANNING_INTRON
 
>III:11301256-11301423.+
SKIPPED EXON chrIII:11301256-11301423
BOUNDING INTRON 1 chrIII:11301001-11301255
BOUNDING INTRON 2 chrIII:11301424-11302715
SPANNING INTRON chrIII:11301001-11302715
 
>III:11338314-11338415.+
SKIPPED EXON chrIII:11338314-11338415
BOUNDING INTRON 1 chrIII:11338039-11338313
BOUNDING INTRON 2 chrIII:11338416-11338961
[truncated: 705,400 more chars]
