# Supplementary material for: The C. elegans embryonic transcriptome with tissue, time, and alternative splicing resolution
Source: Genome Res. 2019 Jun;29(6):1036–45. doi: 10.1101/gr.243394.118 (PMC6581053; doi:10.1101/gr.243394.118)
Supplement: Supplemental Material [file supp_gr.243394.118_Supplemental_File_S3.bed]

# Warner et al., 2018
# SL bed file
# column 1 = chromosome; column 2 = start in 0 based coordinates; column 3 = end;
# column 4 = SLtype_tissue_chr_position_strand_rawReadCount_readsPerMillion
# column 5 = readsPerMillion multiplied by 1000
chrI	5107738	5107739	SL2_cnd1T3_I_5107739_+_1_0.024419	24.418592	+
chrI	5107738	5107739	SL2_end1T1_I_5107739_+_4_0.125707	125.707075	+
chrI	5107738	5107739	SL2_hlh1T1_I_5107739_+_1_0.017458	17.457677	+
chrI	5107738	5107739	SL2_hlh1T2_I_5107739_+_1_0.021766	21.765864	+
chrI	5107738	5107739	SL2_pha4T2_I_5107739_+_5_0.235415	235.415127	+
chrI	5107842	5107843	SL2_ceh32T2_I_5107843_+_3_0.188109	188.109156	+
chrI	5107842	5107843	SL2_cnd1T0_I_5107843_+_2_0.068153	68.153329	+
chrI	5107842	5107843	SL2_cnd1T1_I_5107843_+_5_0.204864	204.863584	+
chrI	5107842	5107843	SL2_cnd1T2_I_5107843_+_3_0.085634	85.634025	+
chrI	5107842	5107843	SL2_cnd1T3_I_5107843_+_8_0.195349	195.348737	+
chrI	5107842	5107843	SL2_cnd1T4_I_5107843_+_3_0.107484	107.483545	+
chrI	5107842	5107843	SL2_end1T0_I_5107843_+_11_0.427616	427.615602	+
chrI	5107842	5107843	SL2_end1T1_I_5107843_+_13_0.408548	408.547993	+
chrI	5107842	5107843	SL2_end1T2_I_5107843_+_1_0.048216	48.215599	+
chrI	5107842	5107843	SL2_end1T3_I_5107843_+_4_0.157019	157.019303	+
chrI	5107842	5107843	SL2_end1T4_I_5107843_+_7_0.278983	278.983340	+
chrI	5107842	5107843	SL2_hlh1T1_I_5107843_+_1_0.017458	17.457677	+
chrI	5107842	5107843	SL2_hlh1T4_I_5107843_+_6_0.109009	109.008950	+
chrI	5107842	5107843	SL2_nhr25end1T0_I_5107843_+_1_0.027306	27.306341	+
chrI	5107842	5107843	SL2_nhr25end1T4_I_5107843_+_2_0.067618	67.617984	+
chrI	5107842	5107843	SL2_pha4T0_I_5107843_+_14_0.590941	590.940910	+
chrI	5107842	5107843	SL2_pha4T1_I_5107843_+_11_0.544701	544.701363	+
chrI	5107842	5107843	SL2_pha4T2_I_5107843_+_9_0.423747	423.747228	+
chrI	5107842	5107843	SL2_pha4T3_I_5107843_+_5_0.262951	262.951063	+
chrI	5107842	5107843	SL2_pha4T4_I_5107843_+_8_0.328102	328.101791	+
chrI	5107842	5107843	SL2_tbx37T0_I_5107843_+_2_0.034907	34.907447	+
chrI	5107842	5107843	SL2_tbx37T1_I_5107843_+_3_0.054122	54.121921	+
chrI	5107842	5107843	SL2_tbx37T2_I_5107843_+_3_0.048532	48.532455	+
chrI	5107842	5107843	SL2_tbx37T3_I_5107843_+_3_0.057054	57.054413	+
chrI	5107842	5107843	SL2_tbx37T4_I_5107843_+_2_0.038527	38.526701	+
chrX	2554224	2554225	SL1_cnd1T0_X_2554225_+_1_0.034077	34.076665	+
chrX	2554224	2554225	SL1_cnd1T1_X_2554225_+_3_0.122918	122.918151	+
chrX	2554224	2554225	SL1_cnd1T4_X_2554225_+_1_0.035828	35.827848	+
chrX	2554224	2554225	SL1_hlh1T0_X_2554225_+_3_0.042673	42.672664	+
chrX	2554224	2554225	SL1_hlh1T1_X_2554225_+_3_0.052373	52.373031	+
chrX	2554224	2554225	SL1_hlh1T2_X_2554225_+_4_0.087063	87.063456	+
chrX	2554224	2554225	SL1_hlh1T3_X_2554225_+_9_0.175183	175.183150	+
chrX	2554224	2554225	SL1_hlh1T4_X_2554225_+_3_0.054504	54.504475	+
chrX	2554224	2554225	SL1_nhr25end1T0_X_2554225_+_3_0.081919	81.919022	+
chrX	2554224	2554225	SL1_nhr25end1T1_X_2554225_+_4_0.115440	115.440079	+
chrX	2554224	2554225	SL1_nhr25end1T2_X_2554225_+_2_0.068677	68.676802	+
chrX	2554224	2554225	SL1_nhr25end1T4_X_2554225_+_4_0.135236	135.235968	+
chrX	2554224	2554225	SL1_tbx37T0_X_2554225_+_1_0.017454	17.453723	+
chrX	2554224	2554225	SL1_tbx37T1_X_2554225_+_4_0.072163	72.162561	+
chrX	2554224	2554225	SL1_tbx37T2_X_2554225_+_7_0.113242	113.242394	+
chrX	2554224	2554225	SL1_tbx37T3_X_2554225_+_7_0.133127	133.126964	+
chrX	2554224	2554225	SL1_tbx37T4_X_2554225_+_2_0.038527	38.526701	+
chrX	16367286	16367287	SL1_hlh1T3_X_16367287_+_8_0.155718	155.718356	+
chrX	16367286	16367287	SL1_hlh1T4_X_16367287_+_9_0.163513	163.513425	+
chrII	14205635	14205636	SL1_ceh32T2_II_14205636_+_1_0.062703	62.703052	+
chrII	14205635	14205636	SL1_ceh32T3_II_14205636_+_2_0.092298	92.297629	+
chrII	14205635	14205636	SL1_ceh32T4_II_14205636_+_1_0.084219	84.219313	+
chrII	14205635	14205636	SL1_hlh1T4_II_14205636_+_1_0.018168	18.168158	+
chrII	14205635	14205636	SL1_nhr25end1T4_II_14205636_+_1_0.033809	33.808992	+
chrII	14205635	14205636	SL1_tbx37T4_II_14205636_+_2_0.038527	38.526701	+
chrX	11339873	11339874	SL1_ceh32T0_X_11339874_+_10_0.442687	442.687252	+
chrX	11339873	11339874	SL1_ceh32T1_X_11339874_+_4_0.243786	243.785883	+
chrX	11339873	11339874	SL1_ceh32T3_X_11339874_+_7_0.323042	323.041702	+
chrX	11339873	11339874	SL1_ceh32T4_X_11339874_+_3_0.252658	252.657940	+
chrX	11339873	11339874	SL1_cnd1T0_X_11339874_+_5_0.170383	170.383323	+
chrX	11339873	11339874	SL1_cnd1T1_X_11339874_+_6_0.245836	245.836301	+
chrX	11339873	11339874	SL1_cnd1T2_X_11339874_+_15_0.428170	428.170123	+
chrX	11339873	11339874	SL1_cnd1T3_X_11339874_+_20_0.488372	488.371842	+
chrX	11339873	11339874	SL1_cnd1T4_X_11339874_+_7_0.250795	250.794939	+
chrX	11339873	11339874	SL1_end1T0_X_11339874_+_171_6.647479	6647.478907	+
chrX	11339873	11339874	SL1_end1T1_X_11339874_+_320_10.056566	10056.565984	+
chrX	11339873	11339874	SL1_end1T2_X_11339874_+_88_4.242973	4242.972673	+
chrX	11339873	11339874	SL1_end1T3_X_11339874_+_132_5.181637	5181.636985	+
chrX	11339873	11339874	SL1_end1T4_X_11339874_+_153_6.097779	6097.778719	+
chrX	11339873	11339874	SL1_hlh1T0_X_11339874_+_19_0.270260	270.260206	+
chrX	11339873	11339874	SL1_hlh1T1_X_11339874_+_23_0.401527	401.526569	+
chrX	11339873	11339874	SL1_hlh1T2_X_11339874_+_14_0.304722	304.722098	+
chrX	11339873	11339874	SL1_hlh1T3_X_11339874_+_4_0.077859	77.859178	+
chrX	11339873	11339874	SL1_hlh1T4_X_11339874_+_7_0.127177	127.177109	+
chrX	11339873	11339874	SL1_nhr25end1T0_X_11339874_+_99_2.703328	2703.327723	+
chrX	11339873	11339874	SL1_nhr25end1T1_X_11339874_+_121_3.492062	3492.062383	+
chrX	11339873	11339874	SL1_nhr25end1T2_X_11339874_+_81_2.781410	2781.410494	+
chrX	11339873	11339874	SL1_nhr25end1T3_X_11339874_+_53_2.223143	2223.142892	+
chrX	11339873	11339874	SL1_nhr25end1T4_X_11339874_+_34_1.149506	1149.505729	+
chrX	11339873	11339874	SL1_pha4T0_X_11339874_+_44_1.857243	1857.242859	+
chrX	11339873	11339874	SL1_pha4T1_X_11339874_+_59_2.921580	2921.580038	+
chrX	11339873	11339874	SL1_pha4T2_X_11339874_+_68_3.201646	3201.645721	+
chrX	11339873	11339874	SL1_pha4T3_X_11339874_+_61_3.208003	3208.002968	+
chrX	11339873	11339874	SL1_pha4T4_X_11339874_+_65_2.665827	2665.827054	+
chrX	11339873	11339874	SL1_tbx37T0_X_11339874_+_57_0.994862	994.862235	+
chrX	11339873	11339874	SL1_tbx37T1_X_11339874_+_75_1.353048	1353.048025	+
chrX	11339873	11339874	SL1_tbx37T2_X_11339874_+_60_0.970649	970.649092	+
chrX	11339873	11339874	SL1_tbx37T3_X_11339874_+_42_0.798762	798.761782	+
chrX	11339873	11339874	SL1_tbx37T4_X_11339874_+_28_0.539374	539.373817	+
chrX	11339889	11339890	SL2_nhr25end1T0_X_11339890_+_7_0.191144	191.144384	+
chrX	11339889	11339890	SL2_nhr25end1T1_X_11339890_+_3_0.086580	86.580059	+
chrX	11339889	11339890	SL2_nhr25end1T2_X_11339890_+_3_0.103015	103.015203	+
chrIII	7973707	7973708	SL1_ceh32T4_III_7973708_+_1_0.084219	84.219313	+
chrIII	7973707	7973708	SL1_cnd1T3_III_7973708_+_1_0.024419	24.418592	+
chrIII	7973707	7973708	SL1_hlh1T0_III_7973708_+_4_0.056897	56.896885	+
chrIII	7973707	7973708	SL1_hlh1T1_III_7973708_+_10_0.174577	174.576769	+
chrIII	7973707	7973708	SL1_hlh1T2_III_7973708_+_5_0.108829	108.829321	+
chrIII	7973707	7973708	SL1_hlh1T3_III_7973708_+_9_0.175183	175.183150	+
chrIII	7973707	7973708	SL1_hlh1T4_III_7973708_+_16_0.290691	290.690534	+
chrIII	7973707	7973708	SL1_nhr25end1T0_III_7973708_+_1_0.027306	27.306341	+
chrIII	7973707	7973708	SL1_nhr25end1T1_III_7973708_+_2_0.057720	57.720039	+
chrIII	7973707	7973708	SL1_nhr25end1T2_III_7973708_+_1_0.034338	34.338401	+
chrIII	7973707	7973708	SL1_nhr25end1T3_III_7973708_+_2_0.083892	83.892185	+
chrIII	7973707	7973708	SL1_tbx37T2_III_7973708_+_1_0.016177	16.177485	+
chrIII	7973707	7973708	SL1_tbx37T3_III_7973708_+_2_0.038036	38.036275	+
chrIII	7973707	7973708	SL1_tbx37T4_III_7973708_+_7_0.134843	134.843454	+
chrIII	7973707	7973708	SL2_hlh1T4_III_7973708_+_2_0.036336	36.336317	+
chrIII	7973707	7973708	SL2_nhr25end1T0_III_7973708_+_3_0.081919	81.919022	+
chrIII	7973716	7973717	SL1_ceh32T3_III_7973717_+_7_0.323042	323.041702	+
chrIII	7973716	7973717	SL1_cnd1T4_III_7973717_+_10_0.358278	358.278485	+
chrIII	7973716	7973717	SL1_end1T0_III_7973717_+_53_2.060330	2060.329720	+
chrIII	7973716	7973717	SL1_end1T1_III_7973717_+_67_2.105594	2105.593503	+
chrIII	7973716	7973717	SL1_end1T2_III_7973717_+_40_1.928624	1928.623942	+
chrIII	7973716	7973717	SL1_end1T3_III_7973717_+_141_5.534930	5534.930416	+
chrIII	7973716	7973717	SL1_end1T4_III_7973717_+_238_9.485434	9485.433562	+
chrIII	7973716	7973717	SL1_hlh1T0_III_7973717_+_12_0.170691	170.690656	+
chrIII	7973716	7973717	SL1_hlh1T1_III_7973717_+_24_0.418984	418.984246	+
chrIII	7973716	7973717	SL1_hlh1T2_III_7973717_+_15_0.326488	326.487962	+
chrIII	7973716	7973717	SL1_hlh1T3_III_7973717_+_24_0.467155	467.155067	+
chrIII	7973716	7973717	SL1_hlh1T4_III_7973717_+_53_0.962912	962.912394	+
chrIII	7973716	7973717	SL1_nhr25end1T4_III_7973717_+_4_0.135236	135.235968	+
chrIII	7973716	7973717	SL1_pha4T0_III_7973717_+_21_0.886411	886.411364	+
chrIII	7973716	7973717	SL1_pha4T1_III_7973717_+_32_1.584586	1584.585783	+
chrIII	7973716	7973717	SL1_pha4T2_III_7973717_+_49_2.307068	2307.068240	+
chrIII	7973716	7973717	SL1_pha4T3_III_7973717_+_88_4.627939	4627.938708	+
chrIII	7973716	7973717	SL1_pha4T4_III_7973717_+_142_5.823807	5823.806795	+
chrIII	7973716	7973717	SL2_hlh1T3_III_7973717_+_6_0.116789	116.788767	+
chrX	10412724	10412725	SL1_cnd1T3_X_10412725_+_2_0.048837	48.837184	+
chrX	10412724	10412725	SL1_hlh1T3_X_10412725_+_11_0.214113	214.112739	+
chrX	10412724	10412725	SL1_hlh1T4_X_10412725_+_17_0.308859	308.858692	+
chrX	10412762	10412763	SL1_hlh1T2_X_10412763_+_1_0.021766	21.765864	+
chrX	10412762	10412763	SL1_hlh1T4_X_10412763_+_8_0.145345	145.345267	+
chrV	11079422	11079423	SL2_hlh1T0_V_11079423_+_5_0.071121	71.121107	+
chrV	11079422	11079423	SL2_hlh1T1_V_11079423_+_5_0.087288	87.288385	+
chrV	11079422	11079423	SL2_hlh1T2_V_11079423_+_3_0.065298	65.297592	+
chrV	11079422	11079423	SL2_nhr25end1T0_V_11079423_+_2_0.054613	54.612681	+
chrV	11079422	11079423	SL2_nhr25end1T4_V_11079423_+_1_0.033809	33.808992	+
chrV	11079422	11079423	SL2_pha4T0_V_11079423_+_2_0.084420	84.420130	+
chrV	11079422	11079423	SL2_tbx37T0_V_11079423_+_2_0.034907	34.907447	+
chrV	11079422	11079423	SL2_tbx37T1_V_11079423_+_4_0.072163	72.162561	+
chrV	11079422	11079423	SL2_tbx37T2_V_11079423_+_5_0.080887	80.887424	+
chrV	11079422	11079423	SL2_tbx37T4_V_11079423_+_1_0.019263	19.263351	+
chrV	11081051	11081052	SL1_cnd1T0_V_11081052_+_3_0.102230	102.229994	+
chrV	11081051	11081052	SL1_hlh1T0_V_11081052_+_32_0.455175	455.175083	+
chrV	11081051	11081052	SL1_hlh1T1_V_11081052_+_11_0.192034	192.034446	+
chrV	11081051	11081052	SL1_hlh1T2_V_11081052_+_7_0.152361	152.361049	+
chrV	11081051	11081052	SL1_hlh1T3_V_11081052_+_17_0.330902	330.901506	+
chrV	11081051	11081052	SL1_hlh1T4_V_11081052_+_22_0.399699	399.699484	+
chrV	11081051	11081052	SL1_nhr25end1T0_V_11081052_+_3_0.081919	81.919022	+
chrV	11081051	11081052	SL1_nhr25end1T1_V_11081052_+_3_0.086580	86.580059	+
chrV	11081051	11081052	SL1_nhr25end1T2_V_11081052_+_3_0.103015	103.015203	+
chrV	11081051	11081052	SL1_nhr25end1T4_V_11081052_+_5_0.169045	169.044960	+
chrV	11081051	11081052	SL1_pha4T2_V_11081052_+_6_0.282498	282.498152	+
chrV	11081051	11081052	SL1_pha4T4_V_11081052_+_9_0.369115	369.114515	+
chrV	11081051	11081052	SL1_tbx37T0_V_11081052_+_4_0.069815	69.814894	+
chrV	11081051	11081052	SL1_tbx37T1_V_11081052_+_6_0.108244	108.243842	+
chrV	11081051	11081052	SL1_tbx37T2_V_11081052_+_2_0.032355	32.354970	+
chrV	11081051	11081052	SL1_tbx37T3_V_11081052_+_5_0.095091	95.090688	+
chrV	11081051	11081052	SL1_tbx37T4_V_11081052_+_11_0.211897	211.896857	+
chrX	4963132	4963133	SL1_hlh1T1_X_4963133_+_11_0.192034	192.034446	+
chrX	4963132	4963133	SL1_hlh1T3_X_4963133_+_3_0.058394	58.394383	+
chrX	4963136	4963137	SL1_hlh1T1_X_4963137_+_55_0.960172	960.172230	+
chrX	4963136	4963137	SL1_hlh1T3_X_4963137_+_30_0.583944	583.943834	+
chrV	5976021	5976022	SL1_ceh32T3_V_5976022_+_2_0.092298	92.297629	+
chrV	5976021	5976022	SL1_ceh32T4_V_5976022_+_8_0.673755	673.754508	+
chrX	13687951	13687952	SL1_cnd1T0_X_13687952_+_1_0.034077	34.076665	+
chrX	13687951	13687952	SL1_cnd1T1_X_13687952_+_1_0.040973	40.972717	+
chrX	13687951	13687952	SL1_hlh1T0_X_13687952_+_3_0.042673	42.672664	+
chrX	13687951	13687952	SL1_hlh1T1_X_13687952_+_3_0.052373	52.373031	+
chrX	13687951	13687952	SL1_hlh1T2_X_13687952_+_3_0.065298	65.297592	+
chrX	13687951	13687952	SL1_hlh1T3_X_13687952_+_2_0.038930	38.929589	+
chrX	13687951	13687952	SL1_tbx37T3_X_13687952_+_1_0.019018	19.018138	+
chrI	7773417	7773418	SL1_ceh32T0_I_7773418_+_25_1.106718	1106.718129	+
chrI	7773417	7773418	SL1_ceh32T1_I_7773418_+_5_0.304732	304.732353	+
chrI	7773417	7773418	SL1_ceh32T2_I_7773418_+_8_0.501624	501.624417	+
chrI	7773417	7773418	SL1_ceh32T3_I_7773418_+_9_0.415339	415.339331	+
chrI	7773417	7773418	SL1_cnd1T0_I_7773418_+_24_0.817840	817.839952	+
chrI	7773417	7773418	SL1_cnd1T1_I_7773418_+_22_0.901400	901.399771	+
chrI	7773417	7773418	SL1_cnd1T2_I_7773418_+_20_0.570893	570.893497	+
chrI	7773417	7773418	SL1_cnd1T3_I_7773418_+_23_0.561628	561.627618	+
chrI	7773417	7773418	SL1_cnd1T4_I_7773418_+_7_0.250795	250.794939	+
chrI	7773417	7773418	SL1_end1T0_I_7773418_+_89_3.459799	3459.798963	+
chrI	7773417	7773418	SL1_end1T1_I_7773418_+_167_5.248270	5248.270373	+
chrI	7773417	7773418	SL1_end1T2_I_7773418_+_35_1.687546	1687.545949	+
chrI	7773417	7773418	SL1_end1T3_I_7773418_+_56_2.198270	2198.270236	+
chrI	7773417	7773418	SL1_end1T4_I_7773418_+_61_2.431141	2431.140535	+
chrI	7773417	7773418	SL1_hlh1T0_I_7773418_+_61_0.867678	867.677502	+
chrI	7773417	7773418	SL1_hlh1T1_I_7773418_+_36_0.628476	628.476369	+
chrI	7773417	7773418	SL1_hlh1T2_I_7773418_+_24_0.522381	522.380739	+
chrI	7773417	7773418	SL1_hlh1T3_I_7773418_+_15_0.291972	291.971917	+
chrI	7773417	7773418	SL1_hlh1T4_I_7773418_+_18_0.327027	327.026851	+
chrI	7773417	7773418	SL1_nhr25end1T0_I_7773418_+_13_0.354982	354.982428	+
chrI	7773417	7773418	SL1_nhr25end1T1_I_7773418_+_18_0.519480	519.480355	+
chrI	7773417	7773418	SL1_nhr25end1T2_I_7773418_+_8_0.274707	274.707209	+
chrI	7773417	7773418	SL1_nhr25end1T3_I_7773418_+_8_0.335569	335.568738	+
chrI	7773417	7773418	SL1_nhr25end1T4_I_7773418_+_15_0.507135	507.134881	+
chrI	7773417	7773418	SL1_pha4T0_I_7773418_+_161_6.795820	6795.820461	+
chrI	7773417	7773418	SL1_pha4T1_I_7773418_+_129_6.387861	6387.861439	+
chrI	7773417	7773418	SL1_pha4T2_I_7773418_+_100_4.708303	4708.302531	+
chrI	7773417	7773418	SL1_pha4T3_I_7773418_+_76_3.996856	3996.856157	+
chrI	7773417	7773418	SL1_pha4T4_I_7773418_+_49_2.009623	2009.623472	+
chrI	7773417	7773418	SL1_tbx37T0_I_7773418_+_40_0.698149	698.148937	+
chrI	7773417	7773418	SL1_tbx37T1_I_7773418_+_62_1.118520	1118.519701	+
chrI	7773417	7773418	SL1_tbx37T2_I_7773418_+_37_0.598567	598.566940	+
chrI	7773417	7773418	SL1_tbx37T3_I_7773418_+_22_0.418399	418.399029	+
chrI	7773417	7773418	SL1_tbx37T4_I_7773418_+_15_0.288950	288.950259	+
chrI	7774012	7774013	SL1_ceh32T3_I_7774013_+_1_0.046149	46.148815	+
chrI	7774012	7774013	SL1_cnd1T2_I_7774013_+_1_0.028545	28.544675	+
chrI	7774012	7774013	SL1_cnd1T3_I_7774013_+_6_0.146512	146.511553	+
chrI	7774012	7774013	SL1_end1T0_I_7774013_+_9_0.349867	349.867311	+
chrI	7774012	7774013	SL1_end1T1_I_7774013_+_7_0.219987	219.987381	+
chrI	7774012	7774013	SL1_end1T2_I_7774013_+_3_0.144647	144.646796	+
chrI	7774012	7774013	SL1_hlh1T0_I_7774013_+_1_0.014224	14.224221	+
chrI	7774012	7774013	SL1_hlh1T1_I_7774013_+_1_0.017458	17.457677	+
chrI	7774012	7774013	SL1_nhr25end1T0_I_7774013_+_1_0.027306	27.306341	+
chrI	7774012	7774013	SL1_pha4T0_I_7774013_+_6_0.253260	253.260390	+
chrI	7774012	7774013	SL1_pha4T1_I_7774013_+_10_0.495183	495.183057	+
chrI	7774012	7774013	SL1_pha4T2_I_7774013_+_4_0.188332	188.332101	+
chrI	7774012	7774013	SL1_pha4T3_I_7774013_+_7_0.368131	368.131488	+
chrI	7774012	7774013	SL1_pha4T4_I_7774013_+_5_0.205064	205.063620	+
chrI	7774012	7774013	SL1_tbx37T0_I_7774013_+_1_0.017454	17.453723	+
chrI	7774012	7774013	SL1_tbx37T2_I_7774013_+_1_0.016177	16.177485	+
chrI	7774012	7774013	SL1_tbx37T4_I_7774013_+_2_0.038527	38.526701	+
chrI	7776900	7776901	SL2_cnd1T0_I_7776901_+_1_0.034077	34.076665	+
chrI	7776900	7776901	SL2_end1T0_I_7776901_+_2_0.077748	77.748291	+
chrI	7776900	7776901	SL2_pha4T3_I_7776901_+_3_0.157771	157.770638	+
chrI	7776916	7776917	SL2_ceh32T0_I_7776917_+_2_0.088537	88.537450	+
chrI	7776916	7776917	SL2_nhr25end1T0_I_7776917_+_1_0.027306	27.306341	+
chrV	14012571	14012572	SL1_ceh32T3_V_14012572_+_1_0.046149	46.148815	+
chrV	14012571	14012572	SL1_cnd1T0_V_14012572_+_3_0.102230	102.229994	+
chrV	14012571	14012572	SL1_cnd1T2_V_14012572_+_1_0.028545	28.544675	+
chrV	14012571	14012572	SL1_cnd1T3_V_14012572_+_2_0.048837	48.837184	+
chrV	14012571	14012572	SL1_hlh1T0_V_14012572_+_6_0.085345	85.345328	+
chrV	14012571	14012572	SL1_hlh1T1_V_14012572_+_3_0.052373	52.373031	+
chrV	14012571	14012572	SL1_hlh1T4_V_14012572_+_3_0.054504	54.504475	+
chrV	14012571	14012572	SL1_nhr25end1T0_V_14012572_+_1_0.027306	27.306341	+
chrV	14012571	14012572	SL1_nhr25end1T1_V_14012572_+_2_0.057720	57.720039	+
chrV	14012571	14012572	SL1_nhr25end1T4_V_14012572_+_1_0.033809	33.808992	+
chrV	14012571	14012572	SL1_tbx37T0_V_14012572_+_1_0.017454	17.453723	+
chrV	14012571	14012572	SL1_tbx37T1_V_14012572_+_7_0.126284	126.284482	+
chrV	14012571	14012572	SL1_tbx37T2_V_14012572_+_2_0.032355	32.354970	+
chrV	8221487	8221488	SL1_ceh32T0_V_8221488_+_11_0.486956	486.955977	+
chrV	8221487	8221488	SL1_ceh32T2_V_8221488_+_2_0.125406	125.406104	+
chrV	8221487	8221488	SL1_ceh32T4_V_8221488_+_1_0.084219	84.219313	+
chrV	8221487	8221488	SL1_cnd1T0_V_8221488_+_15_0.511150	511.149970	+
chrV	8221487	8221488	SL1_cnd1T1_V_8221488_+_5_0.204864	204.863584	+
chrV	8221487	8221488	SL1_cnd1T2_V_8221488_+_8_0.228357	228.357399	+
chrV	8221487	8221488	SL1_cnd1T3_V_8221488_+_5_0.122093	122.092961	+
chrV	8221487	8221488	SL1_end1T0_V_8221488_+_30_1.166224	1166.224370	+
chrV	8221487	8221488	SL1_end1T1_V_8221488_+_64_2.011313	2011.313197	+
chrV	8221487	8221488	SL1_end1T2_V_8221488_+_15_0.723234	723.233978	+
chrV	8221487	8221488	SL1_end1T3_V_8221488_+_16_0.628077	628.077210	+
chrV	8221487	8221488	SL1_end1T4_V_8221488_+_15_0.597821	597.821443	+
chrV	8221487	8221488	SL1_hlh1T0_V_8221488_+_16_0.227588	227.587542	+
chrV	8221487	8221488	SL1_hlh1T1_V_8221488_+_9_0.157119	157.119092	+
chrV	8221487	8221488	SL1_hlh1T2_V_8221488_+_10_0.217659	217.658641	+
chrV	8221487	8221488	SL1_hlh1T3_V_8221488_+_8_0.155718	155.718356	+
chrV	8221487	8221488	SL1_hlh1T4_V_8221488_+_3_0.054504	54.504475	+
chrV	8221487	8221488	SL1_nhr25end1T0_V_8221488_+_3_0.081919	81.919022	+
chrV	8221487	8221488	SL1_nhr25end1T1_V_8221488_+_1_0.028860	28.860020	+
chrV	8221487	8221488	SL1_nhr25end1T2_V_8221488_+_1_0.034338	34.338401	+
chrV	8221487	8221488	SL1_pha4T0_V_8221488_+_105_4.432057	4432.056822	+
chrV	8221487	8221488	SL1_pha4T1_V_8221488_+_75_3.713873	3713.872930	+
chrV	8221487	8221488	SL1_pha4T2_V_8221488_+_46_2.165819	2165.819164	+
chrV	8221487	8221488	SL1_pha4T3_V_8221488_+_27_1.419936	1419.935740	+
chrV	8221487	8221488	SL1_pha4T4_V_8221488_+_19_0.779242	779.241754	+
chrV	8221487	8221488	SL1_tbx37T0_V_8221488_+_8_0.139630	139.629787	+
chrV	8221487	8221488	SL1_tbx37T1_V_8221488_+_10_0.180406	180.406403	+
chrV	8221487	8221488	SL1_tbx37T2_V_8221488_+_8_0.129420	129.419879	+
chrV	8221487	8221488	SL1_tbx37T3_V_8221488_+_3_0.057054	57.054413	+
chrV	8221487	8221488	SL1_tbx37T4_V_8221488_+_2_0.038527	38.526701	+
chrI	5937476	5937477	SL1_cnd1T0_I_5937477_+_3_0.102230	102.229994	+
chrI	5937476	5937477	SL1_cnd1T2_I_5937477_+_5_0.142723	142.723374	+
chrI	5937476	5937477	SL1_hlh1T0_I_5937477_+_8_0.113794	113.793771	+
chrI	5937476	5937477	SL1_hlh1T2_I_5937477_+_2_0.043532	43.531728	+
chrI	5937476	5937477	SL1_hlh1T3_I_5937477_+_1_0.019465	19.464794	+
chrI	5937476	5937477	SL1_nhr25end1T1_I_5937477_+_2_0.057720	57.720039	+
chrI	5937476	5937477	SL1_pha4T0_I_5937477_+_5_0.211050	211.050325	+
chrI	5937476	5937477	SL1_tbx37T0_I_5937477_+_10_0.174537	174.537234	+
chrI	5937476	5937477	SL1_tbx37T1_I_5937477_+_11_0.198447	198.447044	+
chrI	5937476	5937477	SL1_tbx37T2_I_5937477_+_10_0.161775	161.774849	+
chrI	5937476	5937477	SL1_tbx37T3_I_5937477_+_11_0.209200	209.199514	+
chrI	5937476	5937477	SL1_tbx37T4_I_5937477_+_2_0.038527	38.526701	+
chrX	9098332	9098333	SL1_end1T4_X_9098333_+_4_0.159419	159.419051	+
chrX	9098332	9098333	SL1_hlh1T4_X_9098333_+_1_0.018168	18.168158	+
chrX	9098332	9098333	SL2_end1T2_X_9098333_+_1_0.048216	48.215599	+
chrX	9098635	9098636	SL1_cnd1T2_X_9098636_+_1_0.028545	28.544675	+
chrX	9098635	9098636	SL1_cnd1T3_X_9098636_+_1_0.024419	24.418592	+
chrX	9098635	9098636	SL1_nhr25end1T0_X_9098636_+_3_0.081919	81.919022	+
chrX	9098635	9098636	SL1_nhr25end1T1_X_9098636_+_3_0.086580	86.580059	+
chrX	9098635	9098636	SL1_nhr25end1T2_X_9098636_+_3_0.103015	103.015203	+
chrX	9098635	9098636	SL1_nhr25end1T4_X_9098636_+_1_0.033809	33.808992	+
chrX	9098635	9098636	SL1_tbx37T1_X_9098636_+_1_0.018041	18.040640	+
chrX	9098635	9098636	SL1_tbx37T3_X_9098636_+_4_0.076073	76.072551	+
chrX	9098635	9098636	SL1_tbx37T4_X_9098636_+_4_0.077053	77.053402	+
chrX	9098635	9098636	SL2_nhr25end1T1_X_9098636_+_1_0.028860	28.860020	+
chrX	9100244	9100245	SL1_ceh32T3_X_9100245_+_1_0.046149	46.148815	+
chrX	9100244	9100245	SL1_cnd1T2_X_9100245_+_1_0.028545	28.544675	+
chrX	9100244	9100245	SL1_cnd1T3_X_9100245_+_1_0.024419	24.418592	+
chrX	9100244	9100245	SL1_nhr25end1T0_X_9100245_+_3_0.081919	81.919022	+
chrX	9100244	9100245	SL1_nhr25end1T1_X_9100245_+_3_0.086580	86.580059	+
chrX	9100244	9100245	SL1_nhr25end1T2_X_9100245_+_3_0.103015	103.015203	+
chrX	9100244	9100245	SL1_nhr25end1T4_X_9100245_+_1_0.033809	33.808992	+
chrX	9100244	9100245	SL1_tbx37T1_X_9100245_+_1_0.018041	18.040640	+
chrX	9100244	9100245	SL1_tbx37T3_X_9100245_+_4_0.076073	76.072551	+
chrX	9100244	9100245	SL1_tbx37T4_X_9100245_+_4_0.077053	77.053402	+
chrX	9103626	9103627	SL1_hlh1T3_X_9103627_+_1_0.019465	19.464794	+
chrX	9103626	9103627	SL1_hlh1T4_X_9103627_+_1_0.018168	18.168158	+
chrX	9103626	9103627	SL1_nhr25end1T2_X_9103627_+_2_0.068677	68.676802	+
chrX	9103626	9103627	SL1_nhr25end1T4_X_9103627_+_6_0.202854	202.853952	+
chrX	9103626	9103627	SL1_tbx37T4_X_9103627_+_4_0.077053	77.053402	+
chrV	10248897	10248898	SL1_cnd1T3_V_10248898_+_1_0.024419	24.418592	+
chrV	10248897	10248898	SL1_cnd1T4_V_10248898_+_2_0.071656	71.655697	+
chrV	10248897	10248898	SL1_hlh1T1_V_10248898_+_1_0.017458	17.457677	+
chrV	10248897	10248898	SL1_hlh1T2_V_10248898_+_1_0.021766	21.765864	+
chrV	10248897	10248898	SL1_hlh1T4_V_10248898_+_3_0.054504	54.504475	+
chrV	10248897	10248898	SL1_nhr25end1T1_V_10248898_+_1_0.028860	28.860020	+
chrV	10248897	10248898	SL1_nhr25end1T3_V_10248898_+_1_0.041946	41.946092	+
chrV	10248897	10248898	SL1_nhr25end1T4_V_10248898_+_1_0.033809	33.808992	+
chrV	10248897	10248898	SL1_tbx37T3_V_10248898_+_2_0.038036	38.036275	+
chrX	14147699	14147700	SL1_end1T0_X_14147700_+_16_0.621986	621.986330	+
chrX	14147699	14147700	SL1_end1T1_X_14147700_+_32_1.005657	1005.656598	+
chrX	14147699	14147700	SL1_end1T2_X_14147700_+_11_0.530372	530.371584	+
chrX	14147699	14147700	SL1_end1T3_X_14147700_+_24_0.942116	942.115815	+
chrX	14147699	14147700	SL1_end1T4_X_14147700_+_33_1.315207	1315.207175	+
chrX	14147699	14147700	SL1_nhr25end1T3_X_14147700_+_3_0.125838	125.838277	+
chrX	14147699	14147700	SL1_nhr25end1T4_X_14147700_+_9_0.304281	304.280928	+
chrX	14147699	14147700	SL1_pha4T0_X_14147700_+_15_0.633151	633.150975	+
chrX	14147699	14147700	SL1_pha4T1_X_14147700_+_24_1.188439	1188.439338	+
chrX	14147699	14147700	SL1_pha4T2_X_14147700_+_34_1.600823	1600.822861	+
chrX	14147699	14147700	SL1_pha4T3_X_14147700_+_35_1.840657	1840.657441	+
chrX	14147699	14147700	SL1_pha4T4_X_14147700_+_29_1.189369	1189.368993	+
chrX	14147699	14147700	SL1_tbx37T3_X_14147700_+_5_0.095091	95.090688	+
chrX	14147699	14147700	SL1_tbx37T4_X_14147700_+_8_0.154107	154.106805	+
chrX	13949106	13949107	SL1_cnd1T0_X_13949107_+_2_0.068153	68.153329	+
chrX	13949106	13949107	SL1_cnd1T1_X_13949107_+_2_0.081945	81.945434	+
chrX	13949106	13949107	SL1_cnd1T2_X_13949107_+_2_0.057089	57.089350	+
chrX	13949106	13949107	SL1_cnd1T3_X_13949107_+_3_0.073256	73.255776	+
chrX	13949106	13949107	SL1_cnd1T4_X_13949107_+_1_0.035828	35.827848	+
chrX	13949106	13949107	SL1_hlh1T0_X_13949107_+_9_0.128018	128.017992	+
chrX	13949106	13949107	SL1_hlh1T1_X_13949107_+_6_0.104746	104.746062	+
chrX	13949106	13949107	SL1_hlh1T3_X_13949107_+_2_0.038930	38.929589	+
chrX	13949106	13949107	SL1_hlh1T4_X_13949107_+_2_0.036336	36.336317	+
chrX	13949106	13949107	SL1_nhr25end1T0_X_13949107_+_3_0.081919	81.919022	+
chrX	13949106	13949107	SL1_nhr25end1T4_X_13949107_+_2_0.067618	67.617984	+
chrX	13949106	13949107	SL1_tbx37T0_X_13949107_+_4_0.069815	69.814894	+
chrX	13949106	13949107	SL1_tbx37T1_X_13949107_+_7_0.126284	126.284482	+
chrX	13949106	13949107	SL1_tbx37T2_X_13949107_+_6_0.097065	97.064909	+
chrX	13949106	13949107	SL1_tbx37T3_X_13949107_+_7_0.133127	133.126964	+
chrX	13949106	13949107	SL1_tbx37T4_X_13949107_+_4_0.077053	77.053402	+
chrX	13949106	13949107	SL2_hlh1T0_X_13949107_+_2_0.028448	28.448443	+
chrX	13951255	13951256	SL1_cnd1T3_X_13951256_+_1_0.024419	24.418592	+
chrX	13951255	13951256	SL1_cnd1T4_X_13951256_+_2_0.071656	71.655697	+
chrX	13951255	13951256	SL1_hlh1T0_X_13951256_+_2_0.028448	28.448443	+
chrX	13951255	13951256	SL1_hlh1T1_X_13951256_+_1_0.017458	17.457677	+
chrX	13951255	13951256	SL1_nhr25end1T0_X_13951256_+_2_0.054613	54.612681	+
chrX	13951255	13951256	SL1_nhr25end1T2_X_13951256_+_2_0.068677	68.676802	+
chrX	13951255	13951256	SL1_tbx37T0_X_13951256_+_1_0.017454	17.453723	+
chrX	13951255	13951256	SL1_tbx37T1_X_13951256_+_1_0.018041	18.040640	+
chrX	13951255	13951256	SL1_tbx37T2_X_13951256_+_2_0.032355	32.354970	+
chrX	13951255	13951256	SL1_tbx37T3_X_13951256_+_4_0.076073	76.072551	+
chrX	13951255	13951256	SL1_tbx37T4_X_13951256_+_4_0.077053	77.053402	+
chrII	874159	874160	SL1_ceh32T0_II_874160_+_1_0.044269	44.268725	+
chrII	874159	874160	SL1_ceh32T1_II_874160_+_6_0.365679	365.678824	+
chrII	874159	874160	SL1_cnd1T0_II_874160_+_4_0.136307	136.306659	+
chrII	874159	874160	SL1_cnd1T1_II_874160_+_2_0.081945	81.945434	+
chrII	874159	874160	SL1_cnd1T2_II_874160_+_3_0.085634	85.634025	+
chrII	874159	874160	SL1_cnd1T3_II_874160_+_3_0.073256	73.255776	+
chrII	874159	874160	SL1_end1T1_II_874160_+_2_0.062854	62.853537	+
chrII	874159	874160	SL1_hlh1T0_II_874160_+_24_0.341381	341.381312	+
chrII	874159	874160	SL1_hlh1T1_II_874160_+_24_0.418984	418.984246	+
chrII	874159	874160	SL1_hlh1T2_II_874160_+_8_0.174127	174.126913	+
chrII	874159	874160	SL1_hlh1T3_II_874160_+_5_0.097324	97.323972	+
chrII	874159	874160	SL1_hlh1T4_II_874160_+_6_0.109009	109.008950	+
chrII	874159	874160	SL1_nhr25end1T0_II_874160_+_17_0.464208	464.207791	+
chrII	874159	874160	SL1_nhr25end1T1_II_874160_+_12_0.346320	346.320236	+
chrII	874159	874160	SL1_nhr25end1T2_II_874160_+_7_0.240369	240.368808	+
chrII	874159	874160	SL1_nhr25end1T3_II_874160_+_2_0.083892	83.892185	+
chrII	874159	874160	SL1_nhr25end1T4_II_874160_+_3_0.101427	101.426976	+
chrII	874159	874160	SL1_pha4T0_II_874160_+_1_0.042210	42.210065	+
chrII	874159	874160	SL1_tbx37T0_II_874160_+_18_0.314167	314.167021	+
chrII	874159	874160	SL1_tbx37T1_II_874160_+_21_0.378853	378.853447	+
chrII	874159	874160	SL1_tbx37T2_II_874160_+_30_0.485325	485.324546	+
chrII	874159	874160	SL1_tbx37T3_II_874160_+_14_0.266254	266.253927	+
chrII	874159	874160	SL1_tbx37T4_II_874160_+_9_0.173370	173.370155	+
chrII	874159	874160	SL2_cnd1T2_II_874160_+_1_0.028545	28.544675	+
chrII	874159	874160	SL2_end1T0_II_874160_+_1_0.038874	38.874146	+
chrII	874159	874160	SL2_hlh1T0_II_874160_+_1_0.014224	14.224221	+
chrII	874159	874160	SL2_hlh1T1_II_874160_+_1_0.017458	17.457677	+
chrII	874159	874160	SL2_hlh1T3_II_874160_+_1_0.019465	19.464794	+
chrII	874159	874160	SL2_hlh1T4_II_874160_+_1_0.018168	18.168158	+
chrII	874159	874160	SL2_nhr25end1T1_II_874160_+_1_0.028860	28.860020	+
chrII	874159	874160	SL2_tbx37T2_II_874160_+_1_0.016177	16.177485	+
chrII	874159	874160	SL2_tbx37T4_II_874160_+_2_0.038527	38.526701	+
chrIII	5077758	5077759	SL1_hlh1T1_III_5077759_+_4_0.069831	69.830708	+
chrIII	5077758	5077759	SL1_hlh1T2_III_5077759_+_2_0.043532	43.531728	+
chrIII	5077758	5077759	SL1_nhr25end1T3_III_5077759_+_2_0.083892	83.892185	+
chrIV	11022596	11022597	SL1_cnd1T3_IV_11022597_+_1_0.024419	24.418592	+
chrIV	11022596	11022597	SL1_nhr25end1T0_IV_11022597_+_3_0.081919	81.919022	+
chrIV	11022596	11022597	SL1_nhr25end1T1_IV_11022597_+_3_0.086580	86.580059	+
chrIV	11022596	11022597	SL1_nhr25end1T2_IV_11022597_+_4_0.137354	137.353605	+
chrIV	11022596	11022597	SL1_nhr25end1T3_IV_11022597_+_7_0.293623	293.622646	+
chrIV	11022596	11022597	SL1_nhr25end1T4_IV_11022597_+_7_0.236663	236.662944	+
chrIV	11022596	11022597	SL1_tbx37T0_IV_11022597_+_1_0.017454	17.453723	+
chrIV	11022596	11022597	SL1_tbx37T1_IV_11022597_+_2_0.036081	36.081281	+
chrIV	11022596	11022597	SL1_tbx37T2_IV_11022597_+_2_0.032355	32.354970	+
chrIV	11022596	11022597	SL1_tbx37T3_IV_11022597_+_1_0.019018	19.018138	+
chrIV	11022596	11022597	SL1_tbx37T4_IV_11022597_+_7_0.134843	134.843454	+
chrIV	11022602	11022603	SL2_end1T0_IV_11022603_+_1_0.038874	38.874146	+
chrIV	11022602	11022603	SL2_end1T1_IV_11022603_+_3_0.094280	94.280306	+
chrIV	11022602	11022603	SL2_end1T2_IV_11022603_+_1_0.048216	48.215599	+
chrIV	11022602	11022603	SL2_end1T3_IV_11022603_+_6_0.235529	235.528954	+
chrIV	11022602	11022603	SL2_end1T4_IV_11022603_+_3_0.119564	119.564289	+
chrIV	11022602	11022603	SL2_pha4T4_IV_11022603_+_1_0.041013	41.012724	+
chrII	11729045	11729046	SL1_hlh1T0_II_11729046_+_44_0.625866	625.865739	+
chrII	11729045	11729046	SL1_hlh1T1_II_11729046_+_29_0.506273	506.272631	+
chrII	11729045	11729046	SL1_hlh1T2_II_11729046_+_34_0.740039	740.039380	+
chrII	11729045	11729046	SL1_hlh1T3_II_11729046_+_22_0.428225	428.225478	+
chrII	11729045	11729046	SL1_hlh1T4_II_11729046_+_15_0.272522	272.522376	+
chrII	11729045	11729046	SL1_nhr25end1T0_II_11729046_+_5_0.136532	136.531703	+
chrII	11729045	11729046	SL1_nhr25end1T1_II_11729046_+_3_0.086580	86.580059	+
chrII	11729045	11729046	SL1_nhr25end1T2_II_11729046_+_6_0.206030	206.030407	+
chrII	11729045	11729046	SL1_nhr25end1T3_II_11729046_+_1_0.041946	41.946092	+
chrII	11729045	11729046	SL1_nhr25end1T4_II_11729046_+_4_0.135236	135.235968	+
chrII	11729045	11729046	SL1_tbx37T0_II_11729046_+_2_0.034907	34.907447	+
chrII	11729045	11729046	SL1_tbx37T1_II_11729046_+_3_0.054122	54.121921	+
chrII	11729045	11729046	SL1_tbx37T2_II_11729046_+_2_0.032355	32.354970	+
chrII	11729045	11729046	SL1_tbx37T4_II_11729046_+_2_0.038527	38.526701	+
chrII	11729054	11729055	SL2_ceh32T0_II_11729055_+_1_0.044269	44.268725	+
chrII	11729054	11729055	SL2_cnd1T0_II_11729055_+_1_0.034077	34.076665	+
chrII	11729054	11729055	SL2_cnd1T2_II_11729055_+_1_0.028545	28.544675	+
chrII	11729054	11729055	SL2_end1T0_II_11729055_+_6_0.233245	233.244874	+
chrII	11729054	11729055	SL2_end1T1_II_11729055_+_7_0.219987	219.987381	+
chrII	11729054	11729055	SL2_end1T4_II_11729055_+_4_0.159419	159.419051	+
chrII	11729054	11729055	SL2_hlh1T0_II_11729055_+_4_0.056897	56.896885	+
chrII	11729054	11729055	SL2_hlh1T1_II_11729055_+_5_0.087288	87.288385	+
chrII	11729054	11729055	SL2_hlh1T4_II_11729055_+_3_0.054504	54.504475	+
chrII	11729054	11729055	SL2_pha4T0_II_11729055_+_5_0.211050	211.050325	+
chrII	11729054	11729055	SL2_pha4T2_II_11729055_+_3_0.141249	141.249076	+
chrII	11729054	11729055	SL2_tbx37T3_II_11729055_+_1_0.019018	19.018138	+
chrIII	5857208	5857209	SL1_ceh32T0_III_5857209_+_14_0.619762	619.762152	+
chrIII	5857208	5857209	SL1_ceh32T2_III_5857209_+_5_0.313515	313.515260	+
chrIII	5857208	5857209	SL1_ceh32T3_III_5857209_+_15_0.692232	692.232218	+
chrIII	5857208	5857209	SL1_ceh32T4_III_5857209_+_5_0.421097	421.096567	+
chrIII	5857208	5857209	SL1_cnd1T0_III_5857209_+_12_0.408920	408.919976	+
chrIII	5857208	5857209	SL1_cnd1T1_III_5857209_+_16_0.655563	655.563470	+
chrIII	5857208	5857209	SL1_cnd1T2_III_5857209_+_14_0.399625	399.625448	+
chrIII	5857208	5857209	SL1_cnd1T3_III_5857209_+_4_0.097674	97.674368	+
chrIII	5857208	5857209	SL1_cnd1T4_III_5857209_+_8_0.286623	286.622788	+
chrIII	5857208	5857209	SL1_end1T0_III_5857209_+_26_1.010728	1010.727787	+
chrIII	5857208	5857209	SL1_end1T1_III_5857209_+_74_2.325581	2325.580884	+
chrIII	5857208	5857209	SL1_end1T2_III_5857209_+_15_0.723234	723.233978	+
chrIII	5857208	5857209	SL1_end1T3_III_5857209_+_13_0.510313	510.312733	+
chrIII	5857208	5857209	SL1_end1T4_III_5857209_+_31_1.235498	1235.497649	+
chrIII	5857208	5857209	SL1_hlh1T0_III_5857209_+_16_0.227588	227.587542	+
chrIII	5857208	5857209	SL1_hlh1T1_III_5857209_+_8_0.139661	139.661415	+
chrIII	5857208	5857209	SL1_hlh1T2_III_5857209_+_4_0.087063	87.063456	+
chrIII	5857208	5857209	SL1_hlh1T3_III_5857209_+_4_0.077859	77.859178	+
chrIII	5857208	5857209	SL1_hlh1T4_III_5857209_+_2_0.036336	36.336317	+
chrIII	5857208	5857209	SL1_nhr25end1T0_III_5857209_+_57_1.556461	1556.461416	+
chrIII	5857208	5857209	SL1_nhr25end1T1_III_5857209_+_40_1.154401	1154.400788	+
chrIII	5857208	5857209	SL1_nhr25end1T2_III_5857209_+_24_0.824122	824.121628	+
chrIII	5857208	5857209	SL1_nhr25end1T3_III_5857209_+_17_0.713084	713.083569	+
chrIII	5857208	5857209	SL1_nhr25end1T4_III_5857209_+_19_0.642371	642.370849	+
chrIII	5857208	5857209	SL1_pha4T0_III_5857209_+_58_2.448184	2448.183768	+
chrIII	5857208	5857209	SL1_pha4T1_III_5857209_+_39_1.931214	1931.213923	+
chrIII	5857208	5857209	SL1_pha4T2_III_5857209_+_38_1.789155	1789.154962	+
chrIII	5857208	5857209	SL1_pha4T3_III_5857209_+_24_1.262165	1262.165102	+
chrIII	5857208	5857209	SL1_pha4T4_III_5857209_+_23_0.943293	943.292650	+
chrIII	5857208	5857209	SL1_tbx37T0_III_5857209_+_13_0.226898	226.898404	+
chrIII	5857208	5857209	SL1_tbx37T1_III_5857209_+_16_0.288650	288.650245	+
chrIII	5857208	5857209	SL1_tbx37T2_III_5857209_+_18_0.291195	291.194728	+
chrIII	5857208	5857209	SL1_tbx37T3_III_5857209_+_18_0.342326	342.326478	+
chrIII	5857208	5857209	SL1_tbx37T4_III_5857209_+_15_0.288950	288.950259	+
chrIII	7454074	7454075	SL1_hlh1T3_III_7454075_+_1_0.019465	19.464794	+
chrIII	7454074	7454075	SL2_hlh1T3_III_7454075_+_4_0.077859	77.859178	+
chrIV	9108920	9108921	SL1_ceh32T0_IV_9108921_+_2_0.088537	88.537450	+
chrIV	9108920	9108921	SL1_ceh32T2_IV_9108921_+_4_0.250812	250.812208	+
chrIV	9108920	9108921	SL1_ceh32T3_IV_9108921_+_2_0.092298	92.297629	+
chrIV	9108920	9108921	SL1_cnd1T0_IV_9108921_+_7_0.238537	238.536653	+
chrIV	9108920	9108921	SL1_cnd1T1_IV_9108921_+_7_0.286809	286.809018	+
chrIV	9108920	9108921	SL1_cnd1T3_IV_9108921_+_6_0.146512	146.511553	+
chrIV	9108920	9108921	SL1_hlh1T0_IV_9108921_+_22_0.312933	312.932870	+
chrIV	9108920	9108921	SL1_hlh1T1_IV_9108921_+_21_0.366611	366.611215	+
chrIV	9108920	9108921	SL1_hlh1T2_IV_9108921_+_17_0.370020	370.019690	+
chrIV	9108920	9108921	SL1_hlh1T3_IV_9108921_+_13_0.253042	253.042328	+
chrIV	9108920	9108921	SL1_hlh1T4_IV_9108921_+_14_0.254354	254.354217	+
chrIV	9108920	9108921	SL1_nhr25end1T0_IV_9108921_+_2_0.054613	54.612681	+
chrIV	9108920	9108921	SL1_nhr25end1T2_IV_9108921_+_3_0.103015	103.015203	+
chrIV	9108920	9108921	SL1_nhr25end1T3_IV_9108921_+_3_0.125838	125.838277	+
chrIV	9108920	9108921	SL1_nhr25end1T4_IV_9108921_+_3_0.101427	101.426976	+
chrIV	9108920	9108921	SL1_tbx37T0_IV_9108921_+_11_0.191991	191.990958	+
chrIV	9108920	9108921	SL1_tbx37T1_IV_9108921_+_9_0.162366	162.365763	+
chrIV	9108920	9108921	SL1_tbx37T2_IV_9108921_+_12_0.194130	194.129818	+
chrIV	9108920	9108921	SL1_tbx37T4_IV_9108921_+_4_0.077053	77.053402	+
chrIV	9108920	9108921	SL2_nhr25end1T0_IV_9108921_+_4_0.109225	109.225363	+
chrIV	9108930	9108931	SL1_hlh1T1_IV_9108931_+_1_0.017458	17.457677	+
chrIV	9108930	9108931	SL2_end1T4_IV_9108931_+_1_0.039855	39.854763	+
chrIV	9108930	9108931	SL2_hlh1T2_IV_9108931_+_1_0.021766	21.765864	+
chrIV	9108930	9108931	SL2_pha4T4_IV_9108931_+_1_0.041013	41.012724	+
chrIV	9147461	9147462	SL1_cnd1T0_IV_9147462_+_4_0.136307	136.306659	+
chrIV	9147461	9147462	SL1_cnd1T1_IV_9147462_+_4_0.163891	163.890868	+
chrIV	9147461	9147462	SL1_cnd1T2_IV_9147462_+_5_0.142723	142.723374	+
chrIV	9147461	9147462	SL1_cnd1T3_IV_9147462_+_3_0.073256	73.255776	+
chrIV	9147461	9147462	SL1_cnd1T4_IV_9147462_+_2_0.071656	71.655697	+
chrIV	9147461	9147462	SL1_hlh1T0_IV_9147462_+_9_0.128018	128.017992	+
chrIV	9147461	9147462	SL1_hlh1T1_IV_9147462_+_4_0.069831	69.830708	+
chrIV	9147461	9147462	SL1_nhr25end1T0_IV_9147462_+_5_0.136532	136.531703	+
chrIV	9147461	9147462	SL1_nhr25end1T1_IV_9147462_+_2_0.057720	57.720039	+
chrIV	9147461	9147462	SL1_nhr25end1T4_IV_9147462_+_1_0.033809	33.808992	+
chrIV	9147461	9147462	SL1_tbx37T0_IV_9147462_+_9_0.157084	157.083511	+
chrIV	9147461	9147462	SL1_tbx37T1_IV_9147462_+_13_0.234528	234.528324	+
chrIV	9147461	9147462	SL1_tbx37T2_IV_9147462_+_11_0.177952	177.952334	+
chrIV	9147461	9147462	SL1_tbx37T3_IV_9147462_+_2_0.038036	38.036275	+
chrIV	9147461	9147462	SL1_tbx37T4_IV_9147462_+_3_0.057790	57.790052	+
chrIV	12123281	12123282	SL2_cnd1T2_IV_12123282_+_6_0.171268	171.268049	+
chrIV	12123281	12123282	SL2_cnd1T4_IV_12123282_+_4_0.143311	143.311394	+
chrIV	12123288	12123289	SL1_cnd1T3_IV_12123289_+_1_0.024419	24.418592	+
chrIV	12123288	12123289	SL1_hlh1T4_IV_12123289_+_3_0.054504	54.504475	+
chrIV	12123288	12123289	SL1_tbx37T1_IV_12123289_+_1_0.018041	18.040640	+
chrIV	12123288	12123289	SL2_ceh32T0_IV_12123289_+_4_0.177075	177.074901	+
chrIV	12123288	12123289	SL2_cnd1T4_IV_12123289_+_2_0.071656	71.655697	+
chrIV	12123288	12123289	SL2_end1T0_IV_12123289_+_6_0.233245	233.244874	+
chrIV	12123288	12123289	SL2_end1T1_IV_12123289_+_26_0.817096	817.095986	+
chrIV	12123288	12123289	SL2_end1T2_IV_12123289_+_8_0.385725	385.724788	+
chrIV	12123288	12123289	SL2_end1T3_IV_12123289_+_11_0.431803	431.803082	+
chrIV	12123288	12123289	SL2_end1T4_IV_12123289_+_13_0.518112	518.111917	+
chrIV	12123288	12123289	SL2_hlh1T0_IV_12123289_+_3_0.042673	42.672664	+
chrIV	12123288	12123289	SL2_hlh1T1_IV_12123289_+_3_0.052373	52.373031	+
chrIV	12123288	12123289	SL2_hlh1T2_IV_12123289_+_5_0.108829	108.829321	+
chrIV	12123288	12123289	SL2_hlh1T3_IV_12123289_+_5_0.097324	97.323972	+
chrIV	12123288	12123289	SL2_nhr25end1T0_IV_12123289_+_1_0.027306	27.306341	+
chrIV	12123288	12123289	SL2_nhr25end1T1_IV_12123289_+_4_0.115440	115.440079	+
chrIV	12123288	12123289	SL2_nhr25end1T2_IV_12123289_+_1_0.034338	34.338401	+
chrIV	12123288	12123289	SL2_nhr25end1T3_IV_12123289_+_3_0.125838	125.838277	+
chrIV	12123288	12123289	SL2_pha4T0_IV_12123289_+_16_0.675361	675.361040	+
chrIV	12123288	12123289	SL2_pha4T1_IV_12123289_+_13_0.643738	643.737974	+
chrIV	12123288	12123289	SL2_pha4T2_IV_12123289_+_13_0.612079	612.079329	+
chrIV	12123288	12123289	SL2_pha4T3_IV_12123289_+_10_0.525902	525.902126	+
chrIV	12123288	12123289	SL2_pha4T4_IV_12123289_+_9_0.369115	369.114515	+
chrIV	12123288	12123289	SL2_tbx37T2_IV_12123289_+_2_0.032355	32.354970	+
chrIV	12123288	12123289	SL2_tbx37T3_IV_12123289_+_7_0.133127	133.126964	+
chrIV	12123288	12123289	SL2_tbx37T4_IV_12123289_+_2_0.038527	38.526701	+
chrIV	4248069	4248070	SL1_cnd1T0_IV_4248070_+_3_0.102230	102.229994	+
chrIV	4248069	4248070	SL1_cnd1T1_IV_4248070_+_6_0.245836	245.836301	+
chrIV	4248069	4248070	SL1_cnd1T2_IV_4248070_+_7_0.199813	199.812724	+
chrIV	4248069	4248070	SL1_cnd1T3_IV_4248070_+_3_0.073256	73.255776	+
chrIV	4248069	4248070	SL1_cnd1T4_IV_4248070_+_3_0.107484	107.483545	+
chrIV	4248069	4248070	SL1_hlh1T0_IV_4248070_+_20_0.284484	284.484427	+
chrIV	4248069	4248070	SL1_hlh1T1_IV_4248070_+_5_0.087288	87.288385	+
chrIV	4248069	4248070	SL1_hlh1T2_IV_4248070_+_1_0.021766	21.765864	+
chrIV	4248069	4248070	SL1_hlh1T4_IV_4248070_+_1_0.018168	18.168158	+
chrIV	4248069	4248070	SL1_nhr25end1T0_IV_4248070_+_11_0.300370	300.369747	+
chrIV	4248069	4248070	SL1_nhr25end1T1_IV_4248070_+_5_0.144300	144.300098	+
chrIV	4248069	4248070	SL1_nhr25end1T2_IV_4248070_+_3_0.103015	103.015203	+
chrIV	4248069	4248070	SL1_nhr25end1T3_IV_4248070_+_2_0.083892	83.892185	+
chrIV	4248069	4248070	SL1_nhr25end1T4_IV_4248070_+_1_0.033809	33.808992	+
chrIV	4248069	4248070	SL1_tbx37T0_IV_4248070_+_12_0.209445	209.444681	+
chrIV	4248069	4248070	SL1_tbx37T1_IV_4248070_+_9_0.162366	162.365763	+
chrIV	4248069	4248070	SL1_tbx37T2_IV_4248070_+_13_0.210307	210.307303	+
chrIV	4248069	4248070	SL1_tbx37T3_IV_4248070_+_8_0.152145	152.145101	+
chrIV	4248069	4248070	SL1_tbx37T4_IV_4248070_+_8_0.154107	154.106805	+
chrIII	3822392	3822393	SL1_hlh1T2_III_3822393_+_1_0.021766	21.765864	+
chrIII	3822392	3822393	SL1_pha4T0_III_3822393_+_2_0.084420	84.420130	+
chrIII	3822392	3822393	SL1_pha4T1_III_3822393_+_2_0.099037	99.036611	+
chrIII	3822396	3822397	SL1_cnd1T1_III_3822397_+_1_0.040973	40.972717	+
chrIII	3822396	3822397	SL1_hlh1T0_III_3822397_+_1_0.014224	14.224221	+
chrIII	3822396	3822397	SL1_hlh1T1_III_3822397_+_2_0.034915	34.915354	+
chrIII	3822396	3822397	SL1_hlh1T3_III_3822397_+_1_0.019465	19.464794	+
chrIII	3822396	3822397	SL1_nhr25end1T0_III_3822397_+_2_0.054613	54.612681	+
chrIII	3822396	3822397	SL1_nhr25end1T3_III_3822397_+_1_0.041946	41.946092	+
chrIII	3822396	3822397	SL1_pha4T1_III_3822397_+_1_0.049518	49.518306	+
chrIII	3822396	3822397	SL1_tbx37T0_III_3822397_+_3_0.052361	52.361170	+
chrIII	3822396	3822397	SL1_tbx37T1_III_3822397_+_2_0.036081	36.081281	+
chrIII	3822396	3822397	SL1_tbx37T2_III_3822397_+_1_0.016177	16.177485	+
chrIII	3822396	3822397	SL1_tbx37T3_III_3822397_+_1_0.019018	19.018138	+
chrI	4341143	4341144	SL1_hlh1T4_I_4341144_+_6_0.109009	109.008950	+
chrI	4341325	4341326	SL2_hlh1T3_I_4341326_+_5_0.097324	97.323972	+
chrI	4341341	4341342	SL2_tbx37T4_I_4341342_+_6_0.115580	115.580104	+
chrI	4341650	4341651	SL2_end1T3_I_4341651_+_5_0.196274	196.274128	+
chrI	4341742	4341743	SL1_hlh1T4_I_4341743_+_6_0.109009	109.008950	+
chrI	4341996	4341997	SL1_end1T0_I_4341997_+_5_0.194371	194.370728	+
chrI	4342082	4342083	SL2_cnd1T4_I_4342083_+_6_0.214967	214.967091	+
chrI	4342287	4342288	SL2_end1T3_I_4342288_+_12_0.471058	471.057908	+
chrI	4342291	4342292	SL2_pha4T4_I_4342292_+_6_0.246076	246.076343	+
chrI	4342442	4342443	SL2_hlh1T3_I_4342443_+_6_0.116789	116.788767	+
chrI	4342479	4342480	SL2_hlh1T3_I_4342480_+_5_0.097324	97.323972	+
chrI	4342748	4342749	SL2_end1T1_I_4342749_+_5_0.157134	157.133843	+
chrI	4343065	4343066	SL2_end1T0_I_4343066_+_5_0.194371	194.370728	+
chrI	4343372	4343373	SL1_pha4T4_I_4343373_+_5_0.205064	205.063620	+
chrI	4343374	4343375	SL2_hlh1T1_I_4343375_+_5_0.087288	87.288385	+
chrI	4343408	4343409	SL2_hlh1T4_I_4343409_+_5_0.090841	90.840792	+
chrI	4343474	4343475	SL1_hlh1T1_I_4343475_+_5_0.087288	87.288385	+
chrI	4343504	4343505	SL2_end1T1_I_4343505_+_5_0.157134	157.133843	+
chrI	4343504	4343505	SL2_pha4T2_I_4343505_+_10_0.470830	470.830253	+
chrI	4343534	4343535	SL2_nhr25end1T4_I_4343535_+_5_0.169045	169.044960	+
chrI	4344030	4344031	SL1_hlh1T4_I_4344031_+_5_0.090841	90.840792	+
chrI	4344228	4344229	SL2_tbx37T4_I_4344229_+_5_0.096317	96.316753	+
chrI	4344629	4344630	SL1_hlh1T4_I_4344630_+_5_0.090841	90.840792	+
chrI	4344969	4344970	SL2_cnd1T4_I_4344970_+_5_0.179139	179.139242	+
chrI	4345174	4345175	SL2_end1T3_I_4345175_+_10_0.392548	392.548256	+
chrI	4345178	4345179	SL2_pha4T4_I_4345179_+_5_0.205064	205.063620	+
chrI	4345327	4345328	SL2_end1T3_I_4345328_+_10_0.392548	392.548256	+
chrI	4345331	4345332	SL2_pha4T4_I_4345332_+_5_0.205064	205.063620	+
chrI	4345482	4345483	SL2_hlh1T3_I_4345483_+_5_0.097324	97.323972	+
chrI	4346544	4346545	SL2_end1T1_I_4346545_+_4_0.125707	125.707075	+
chrI	4346544	4346545	SL2_pha4T2_I_4346545_+_8_0.376664	376.664202	+
chrI	4348214	4348215	SL2_end1T3_I_4348215_+_8_0.314039	314.038605	+
chrI	4349431	4349432	SL2_end1T1_I_4349432_+_3_0.094280	94.280306	+
chrI	4349431	4349432	SL2_pha4T2_I_4349432_+_6_0.282498	282.498152	+
chrI	4351101	4351102	SL2_end1T3_I_4351102_+_6_0.235529	235.528954	+
chrI	4352318	4352319	SL2_end1T1_I_4352319_+_2_0.062854	62.853537	+
chrI	4352318	4352319	SL2_pha4T2_I_4352319_+_4_0.188332	188.332101	+
chrIII	8080668	8080669	SL1_ceh32T1_III_8080669_+_1_0.060946	60.946471	+
chrIII	8080668	8080669	SL1_ceh32T2_III_8080669_+_1_0.062703	62.703052	+
chrIII	8080668	8080669	SL1_cnd1T0_III_8080669_+_5_0.170383	170.383323	+
chrIII	8080668	8080669	SL1_cnd1T3_III_8080669_+_4_0.097674	97.674368	+
chrIII	8080668	8080669	SL1_end1T0_III_8080669_+_18_0.699735	699.734622	+
chrIII	8080668	8080669	SL1_end1T1_III_8080669_+_22_0.691389	691.388911	+
chrIII	8080668	8080669	SL1_end1T2_III_8080669_+_5_0.241078	241.077993	+
chrIII	8080668	8080669	SL1_end1T3_III_8080669_+_10_0.392548	392.548256	+
chrIII	8080668	8080669	SL1_end1T4_III_8080669_+_6_0.239129	239.128577	+
chrIII	8080668	8080669	SL1_hlh1T0_III_8080669_+_3_0.042673	42.672664	+
chrIII	8080668	8080669	SL1_pha4T0_III_8080669_+_10_0.422101	422.100650	+
chrIII	8080668	8080669	SL1_pha4T1_III_8080669_+_16_0.792293	792.292892	+
chrIII	8080668	8080669	SL1_pha4T2_III_8080669_+_12_0.564996	564.996304	+
chrIII	8080668	8080669	SL1_pha4T3_III_8080669_+_10_0.525902	525.902126	+
chrIII	8080668	8080669	SL1_pha4T4_III_8080669_+_6_0.246076	246.076343	+
chrIII	8080668	8080669	SL1_tbx37T0_III_8080669_+_1_0.017454	17.453723	+
chrIII	8080668	8080669	SL1_tbx37T1_III_8080669_+_3_0.054122	54.121921	+
chrV	11675937	11675938	SL1_cnd1T0_V_11675938_+_6_0.204460	204.459988	+
chrV	11675937	11675938	SL1_cnd1T1_V_11675938_+_4_0.163891	163.890868	+
chrV	11675937	11675938	SL1_cnd1T2_V_11675938_+_2_0.057089	57.089350	+
chrV	11675937	11675938	SL1_cnd1T3_V_11675938_+_3_0.073256	73.255776	+
chrV	11675937	11675938	SL1_cnd1T4_V_11675938_+_2_0.071656	71.655697	+
chrV	11675937	11675938	SL1_hlh1T0_V_11675938_+_12_0.170691	170.690656	+
chrV	11675937	11675938	SL1_hlh1T1_V_11675938_+_10_0.174577	174.576769	+
chrV	11675937	11675938	SL1_hlh1T2_V_11675938_+_5_0.108829	108.829321	+
chrV	11675937	11675938	SL1_hlh1T3_V_11675938_+_1_0.019465	19.464794	+
chrV	11675937	11675938	SL1_hlh1T4_V_11675938_+_2_0.036336	36.336317	+
chrV	11675937	11675938	SL1_nhr25end1T0_V_11675938_+_2_0.054613	54.612681	+
chrV	11675937	11675938	SL1_nhr25end1T3_V_11675938_+_1_0.041946	41.946092	+
chrV	11675937	11675938	SL1_tbx37T0_V_11675938_+_3_0.052361	52.361170	+
chrV	11675937	11675938	SL1_tbx37T1_V_11675938_+_3_0.054122	54.121921	+
chrV	11675937	11675938	SL1_tbx37T2_V_11675938_+_9_0.145597	145.597364	+
chrV	11675937	11675938	SL1_tbx37T3_V_11675938_+_5_0.095091	95.090688	+
chrV	11675937	11675938	SL1_tbx37T4_V_11675938_+_2_0.038527	38.526701	+
chrV	11675937	11675938	SL2_nhr25end1T4_V_11675938_+_2_0.067618	67.617984	+
chrV	11681672	11681673	SL1_cnd1T4_V_11681673_+_3_0.107484	107.483545	+
chrV	11681672	11681673	SL1_end1T4_V_11681673_+_5_0.199274	199.273814	+
chrV	11681672	11681673	SL1_hlh1T2_V_11681673_+_1_0.021766	21.765864	+
chrV	11681672	11681673	SL1_hlh1T3_V_11681673_+_3_0.058394	58.394383	+
chrV	11681672	11681673	SL1_hlh1T4_V_11681673_+_12_0.218018	218.017900	+
chrV	11681672	11681673	SL1_tbx37T3_V_11681673_+_1_0.019018	19.018138	+
chrV	11681672	11681673	SL1_tbx37T4_V_11681673_+_1_0.019263	19.263351	+
chrII	8047563	8047564	SL2_ceh32T0_II_8047564_+_1_0.044269	44.268725	+
chrII	8047563	8047564	SL2_end1T0_II_8047564_+_9_0.349867	349.867311	+
chrII	8047563	8047564	SL2_end1T1_II_8047564_+_4_0.125707	125.707075	+
chrII	8047563	8047564	SL2_end1T3_II_8047564_+_2_0.078510	78.509651	+
chrII	8047563	8047564	SL2_end1T4_II_8047564_+_5_0.199274	199.273814	+
chrII	8047563	8047564	SL2_hlh1T0_II_8047564_+_1_0.014224	14.224221	+
chrII	8047563	8047564	SL2_pha4T0_II_8047564_+_6_0.253260	253.260390	+
chrII	8047563	8047564	SL2_pha4T1_II_8047564_+_4_0.198073	198.073223	+
chrII	8047563	8047564	SL2_pha4T2_II_8047564_+_5_0.235415	235.415127	+
chrII	8047563	8047564	SL2_pha4T3_II_8047564_+_4_0.210361	210.360850	+
chrI	8050033	8050034	SL1_cnd1T0_I_8050034_+_4_0.136307	136.306659	+
chrI	8050033	8050034	SL1_hlh1T0_I_8050034_+_1_0.014224	14.224221	+
chrI	8050033	8050034	SL1_hlh1T1_I_8050034_+_1_0.017458	17.457677	+
chrI	8050033	8050034	SL1_hlh1T2_I_8050034_+_1_0.021766	21.765864	+
chrI	8050033	8050034	SL1_hlh1T4_I_8050034_+_2_0.036336	36.336317	+
chrI	8050033	8050034	SL1_nhr25end1T0_I_8050034_+_2_0.054613	54.612681	+
chrI	8050033	8050034	SL1_tbx37T0_I_8050034_+_1_0.017454	17.453723	+
chrI	8050033	8050034	SL1_tbx37T1_I_8050034_+_1_0.018041	18.040640	+
chrI	8050033	8050034	SL1_tbx37T2_I_8050034_+_3_0.048532	48.532455	+
chrI	8050033	8050034	SL1_tbx37T3_I_8050034_+_1_0.019018	19.018138	+
chrI	8050042	8050043	SL2_end1T3_I_8050043_+_3_0.117764	117.764477	+
chrI	8050042	8050043	SL2_end1T4_I_8050043_+_1_0.039855	39.854763	+
chrI	8050042	8050043	SL2_pha4T2_I_8050043_+_2_0.094166	94.166051	+
chrI	8050042	8050043	SL2_pha4T3_I_8050043_+_3_0.157771	157.770638	+
chrX	4458265	4458266	SL1_ceh32T4_X_4458266_+_4_0.336877	336.877254	+
chrX	4458265	4458266	SL1_cnd1T0_X_4458266_+_2_0.068153	68.153329	+
chrX	4458265	4458266	SL1_cnd1T2_X_4458266_+_5_0.142723	142.723374	+
chrX	4458265	4458266	SL1_cnd1T3_X_4458266_+_9_0.219767	219.767329	+
chrX	4458265	4458266	SL1_cnd1T4_X_4458266_+_13_0.465762	465.762030	+
chrX	4458265	4458266	SL1_hlh1T0_X_4458266_+_7_0.099570	99.569549	+
chrX	4458265	4458266	SL1_hlh1T1_X_4458266_+_1_0.017458	17.457677	+
chrX	4458265	4458266	SL1_hlh1T2_X_4458266_+_2_0.043532	43.531728	+
chrX	4458265	4458266	SL1_hlh1T3_X_4458266_+_7_0.136254	136.253561	+
chrX	4458265	4458266	SL1_hlh1T4_X_4458266_+_2_0.036336	36.336317	+
chrX	4458265	4458266	SL1_nhr25end1T0_X_4458266_+_2_0.054613	54.612681	+
chrX	4458265	4458266	SL1_nhr25end1T3_X_4458266_+_2_0.083892	83.892185	+
chrX	4458265	4458266	SL1_nhr25end1T4_X_4458266_+_2_0.067618	67.617984	+
chrX	4458265	4458266	SL1_tbx37T0_X_4458266_+_2_0.034907	34.907447	+
chrX	4458265	4458266	SL1_tbx37T1_X_4458266_+_3_0.054122	54.121921	+
chrX	4458265	4458266	SL1_tbx37T2_X_4458266_+_6_0.097065	97.064909	+
chrX	4458265	4458266	SL1_tbx37T3_X_4458266_+_2_0.038036	38.036275	+
chrX	4458265	4458266	SL1_tbx37T4_X_4458266_+_3_0.057790	57.790052	+
chrI	14406027	14406028	SL1_ceh32T0_I_14406028_+_6_0.265612	265.612351	+
chrI	14406027	14406028	SL1_ceh32T2_I_14406028_+_4_0.250812	250.812208	+
chrI	14406027	14406028	SL1_ceh32T3_I_14406028_+_8_0.369191	369.190516	+
chrI	14406027	14406028	SL1_ceh32T4_I_14406028_+_5_0.421097	421.096567	+
chrI	14406027	14406028	SL1_cnd1T0_I_14406028_+_13_0.442997	442.996641	+
chrI	14406027	14406028	SL1_cnd1T1_I_14406028_+_8_0.327782	327.781735	+
chrI	14406027	14406028	SL1_cnd1T2_I_14406028_+_17_0.485259	485.259473	+
chrI	14406027	14406028	SL1_cnd1T3_I_14406028_+_37_0.903488	903.487908	+
chrI	14406027	14406028	SL1_cnd1T4_I_14406028_+_24_0.859868	859.868363	+
chrI	14406027	14406028	SL1_end1T0_I_14406028_+_50_1.943707	1943.707283	+
chrI	14406027	14406028	SL1_end1T1_I_14406028_+_55_1.728472	1728.472278	+
chrI	14406027	14406028	SL1_end1T2_I_14406028_+_20_0.964312	964.311971	+
chrI	14406027	14406028	SL1_end1T3_I_14406028_+_49_1.923486	1923.486457	+
chrI	14406027	14406028	SL1_end1T4_I_14406028_+_70_2.789833	2789.833401	+
chrI	14406027	14406028	SL1_hlh1T0_I_14406028_+_11_0.156466	156.466435	+
chrI	14406027	14406028	SL1_hlh1T1_I_14406028_+_21_0.366611	366.611215	+
chrI	14406027	14406028	SL1_hlh1T2_I_14406028_+_9_0.195893	195.892777	+
chrI	14406027	14406028	SL1_hlh1T3_I_14406028_+_13_0.253042	253.042328	+
chrI	14406027	14406028	SL1_hlh1T4_I_14406028_+_15_0.272522	272.522376	+
chrI	14406027	14406028	SL1_nhr25end1T0_I_14406028_+_4_0.109225	109.225363	+
chrI	14406027	14406028	SL1_nhr25end1T1_I_14406028_+_2_0.057720	57.720039	+
chrI	14406027	14406028	SL1_nhr25end1T2_I_14406028_+_3_0.103015	103.015203	+
chrI	14406027	14406028	SL1_nhr25end1T3_I_14406028_+_8_0.335569	335.568738	+
chrI	14406027	14406028	SL1_nhr25end1T4_I_14406028_+_4_0.135236	135.235968	+
chrI	14406027	14406028	SL1_pha4T0_I_14406028_+_37_1.561772	1561.772404	+
chrI	14406027	14406028	SL1_pha4T1_I_14406028_+_42_2.079769	2079.768841	+
chrI	14406027	14406028	SL1_pha4T2_I_14406028_+_70_3.295812	3295.811772	+
chrI	14406027	14406028	SL1_pha4T3_I_14406028_+_47_2.471740	2471.739992	+
chrI	14406027	14406028	SL1_pha4T4_I_14406028_+_62_2.542789	2542.788882	+
chrI	14406027	14406028	SL1_tbx37T0_I_14406028_+_13_0.226898	226.898404	+
chrI	14406027	14406028	SL1_tbx37T1_I_14406028_+_15_0.270610	270.609605	+
chrI	14406027	14406028	SL1_tbx37T2_I_14406028_+_26_0.420615	420.614607	+
chrI	14406027	14406028	SL1_tbx37T3_I_14406028_+_33_0.627599	627.598543	+
chrI	14406027	14406028	SL1_tbx37T4_I_14406028_+_42_0.809061	809.060725	+
chrI	14406027	14406028	SL2_tbx37T1_I_14406028_+_20_0.360813	360.812807	+
chrV	6017963	6017964	SL1_ceh32T3_V_6017964_+_2_0.092298	92.297629	+
chrV	6017963	6017964	SL1_cnd1T2_V_6017964_+_2_0.057089	57.089350	+
chrV	6017963	6017964	SL1_cnd1T4_V_6017964_+_4_0.143311	143.311394	+
chrV	6017963	6017964	SL1_hlh1T0_V_6017964_+_3_0.042673	42.672664	+
chrV	6017963	6017964	SL1_hlh1T1_V_6017964_+_2_0.034915	34.915354	+
chrV	6017963	6017964	SL1_nhr25end1T0_V_6017964_+_1_0.027306	27.306341	+
chrV	6017963	6017964	SL1_nhr25end1T2_V_6017964_+_1_0.034338	34.338401	+
chrV	6017963	6017964	SL1_nhr25end1T3_V_6017964_+_2_0.083892	83.892185	+
chrV	6017963	6017964	SL1_nhr25end1T4_V_6017964_+_1_0.033809	33.808992	+
chrV	6017963	6017964	SL1_tbx37T0_V_6017964_+_1_0.017454	17.453723	+
chrV	6017963	6017964	SL1_tbx37T1_V_6017964_+_4_0.072163	72.162561	+
chrV	6017963	6017964	SL1_tbx37T2_V_6017964_+_10_0.161775	161.774849	+
chrV	6017963	6017964	SL1_tbx37T4_V_6017964_+_8_0.154107	154.106805	+
chrX	9338644	9338645	SL1_cnd1T3_X_9338645_+_1_0.024419	24.418592	+
chrX	9338644	9338645	SL1_cnd1T4_X_9338645_+_1_0.035828	35.827848	+
chrX	9338644	9338645	SL1_hlh1T2_X_9338645_+_1_0.021766	21.765864	+
chrX	9338644	9338645	SL1_hlh1T4_X_9338645_+_4_0.072673	72.672633	+
chrX	9338644	9338645	SL1_tbx37T0_X_9338645_+_1_0.017454	17.453723	+
chrX	9338644	9338645	SL1_tbx37T1_X_9338645_+_3_0.054122	54.121921	+
chrX	9338644	9338645	SL1_tbx37T2_X_9338645_+_1_0.016177	16.177485	+
chrX	9338644	9338645	SL1_tbx37T3_X_9338645_+_1_0.019018	19.018138	+
chrX	9338644	9338645	SL1_tbx37T4_X_9338645_+_2_0.038527	38.526701	+
chrI	7853749	7853750	SL2_ceh32T0_I_7853750_+_1_0.044269	44.268725	+
chrI	7853749	7853750	SL2_ceh32T2_I_7853750_+_2_0.125406	125.406104	+
chrI	7853749	7853750	SL2_ceh32T3_I_7853750_+_5_0.230744	230.744073	+
chrI	7853749	7853750	SL2_ceh32T4_I_7853750_+_1_0.084219	84.219313	+
chrI	7853749	7853750	SL2_cnd1T0_I_7853750_+_4_0.136307	136.306659	+
chrI	7853749	7853750	SL2_cnd1T1_I_7853750_+_10_0.409727	409.727169	+
chrI	7853749	7853750	SL2_cnd1T2_I_7853750_+_3_0.085634	85.634025	+
chrI	7853749	7853750	SL2_cnd1T3_I_7853750_+_32_0.781395	781.394947	+
chrI	7853749	7853750	SL2_cnd1T4_I_7853750_+_15_0.537418	537.417727	+
chrI	7853749	7853750	SL2_end1T0_I_7853750_+_38_1.477218	1477.217535	+
chrI	7853749	7853750	SL2_end1T1_I_7853750_+_70_2.199874	2199.873809	+
chrI	7853749	7853750	SL2_end1T2_I_7853750_+_22_1.060743	1060.743168	+
chrI	7853749	7853750	SL2_end1T3_I_7853750_+_25_0.981371	981.370641	+
chrI	7853749	7853750	SL2_end1T4_I_7853750_+_29_1.155788	1155.788123	+
chrI	7853749	7853750	SL2_hlh1T0_I_7853750_+_12_0.170691	170.690656	+
chrI	7853749	7853750	SL2_hlh1T1_I_7853750_+_9_0.157119	157.119092	+
chrI	7853749	7853750	SL2_hlh1T2_I_7853750_+_2_0.043532	43.531728	+
chrI	7853749	7853750	SL2_hlh1T3_I_7853750_+_7_0.136254	136.253561	+
chrI	7853749	7853750	SL2_hlh1T4_I_7853750_+_6_0.109009	109.008950	+
chrI	7853749	7853750	SL2_nhr25end1T1_I_7853750_+_1_0.028860	28.860020	+
chrI	7853749	7853750	SL2_nhr25end1T3_I_7853750_+_3_0.125838	125.838277	+
chrI	7853749	7853750	SL2_nhr25end1T4_I_7853750_+_2_0.067618	67.617984	+
chrI	7853749	7853750	SL2_pha4T0_I_7853750_+_40_1.688403	1688.402599	+
chrI	7853749	7853750	SL2_pha4T1_I_7853750_+_36_1.782659	1782.659006	+
chrI	7853749	7853750	SL2_pha4T2_I_7853750_+_27_1.271242	1271.241683	+
chrI	7853749	7853750	SL2_pha4T3_I_7853750_+_26_1.367346	1367.345527	+
chrI	7853749	7853750	SL2_pha4T4_I_7853750_+_19_0.779242	779.241754	+
chrI	7853749	7853750	SL2_tbx37T0_I_7853750_+_8_0.139630	139.629787	+
chrI	7853749	7853750	SL2_tbx37T1_I_7853750_+_9_0.162366	162.365763	+
chrI	7853749	7853750	SL2_tbx37T2_I_7853750_+_16_0.258840	258.839758	+
chrI	7853749	7853750	SL2_tbx37T3_I_7853750_+_13_0.247236	247.235790	+
chrI	7853749	7853750	SL2_tbx37T4_I_7853750_+_12_0.231160	231.160207	+
chrV	3210190	3210191	SL1_ceh32T0_V_3210191_+_8_0.354150	354.149801	+
chrV	3210190	3210191	SL1_ceh32T1_V_3210191_+_1_0.060946	60.946471	+
chrV	10648411	10648412	SL2_cnd1T0_V_10648412_+_2_0.068153	68.153329	+
chrV	10648411	10648412	SL2_cnd1T1_V_10648412_+_1_0.040973	40.972717	+
chrV	10648411	10648412	SL2_cnd1T2_V_10648412_+_2_0.057089	57.089350	+
chrV	10648411	10648412	SL2_tbx37T2_V_10648412_+_2_0.032355	32.354970	+
chrX	3025529	3025530	SL1_cnd1T3_X_3025530_+_2_0.048837	48.837184	+
chrX	3025529	3025530	SL1_hlh1T0_X_3025530_+_2_0.028448	28.448443	+
chrX	3025529	3025530	SL1_hlh1T1_X_3025530_+_3_0.052373	52.373031	+
chrX	3025529	3025530	SL1_hlh1T2_X_3025530_+_6_0.130595	130.595185	+
chrX	3025529	3025530	SL1_hlh1T3_X_3025530_+_4_0.077859	77.859178	+
chrX	3025529	3025530	SL1_hlh1T4_X_3025530_+_3_0.054504	54.504475	+
chrX	3025529	3025530	SL1_tbx37T4_X_3025530_+_1_0.019263	19.263351	+
chrIII	13673279	13673280	SL1_cnd1T1_III_13673280_+_1_0.040973	40.972717	+
chrIII	13673279	13673280	SL1_cnd1T3_III_13673280_+_8_0.195349	195.348737	+
chrIII	13673279	13673280	SL1_cnd1T4_III_13673280_+_2_0.071656	71.655697	+
chrIII	13673279	13673280	SL1_hlh1T0_III_13673280_+_25_0.355606	355.605534	+
chrIII	13673279	13673280	SL1_hlh1T1_III_13673280_+_23_0.401527	401.526569	+
chrIII	13673279	13673280	SL1_hlh1T2_III_13673280_+_8_0.174127	174.126913	+
chrIII	13673279	13673280	SL1_nhr25end1T0_III_13673280_+_10_0.273063	273.063406	+
chrIII	13673279	13673280	SL1_nhr25end1T1_III_13673280_+_9_0.259740	259.740177	+
chrIII	13673279	13673280	SL1_nhr25end1T2_III_13673280_+_5_0.171692	171.692006	+
chrIII	13673279	13673280	SL1_nhr25end1T3_III_13673280_+_5_0.209730	209.730462	+
chrIII	13673279	13673280	SL1_nhr25end1T4_III_13673280_+_3_0.101427	101.426976	+
chrIII	13673279	13673280	SL1_tbx37T0_III_13673280_+_1_0.017454	17.453723	+
chrIII	13673279	13673280	SL1_tbx37T1_III_13673280_+_2_0.036081	36.081281	+
chrIII	13673279	13673280	SL1_tbx37T2_III_13673280_+_3_0.048532	48.532455	+
chrIII	13673279	13673280	SL1_tbx37T3_III_13673280_+_2_0.038036	38.036275	+
chrIII	13673279	13673280	SL1_tbx37T4_III_13673280_+_4_0.077053	77.053402	+
chrIII	13673279	13673280	SL2_end1T0_III_13673280_+_4_0.155497	155.496583	+
chrIII	13673279	13673280	SL2_hlh1T4_III_13673280_+_4_0.072673	72.672633	+
chrIII	13673279	13673280	SL2_nhr25end1T2_III_13673280_+_3_0.103015	103.015203	+
chrIII	13673281	13673282	SL1_hlh1T0_III_13673282_+_1_0.014224	14.224221	+
chrIII	13673281	13673282	SL1_hlh1T2_III_13673282_+_1_0.021766	21.765864	+
chrIII	13673281	13673282	SL1_hlh1T3_III_13673282_+_2_0.038930	38.929589	+
chrIII	13673281	13673282	SL1_tbx37T3_III_13673282_+_1_0.019018	19.018138	+
chrIII	13673528	13673529	SL1_end1T0_III_13673529_+_3_0.116622	116.622437	+
chrIII	13673528	13673529	SL1_end1T2_III_13673529_+_3_0.144647	144.646796	+
chrII	9674977	9674978	SL2_ceh32T4_II_9674978_+_1_0.084219	84.219313	+
chrII	9674977	9674978	SL2_cnd1T0_II_9674978_+_2_0.068153	68.153329	+
chrII	9674977	9674978	SL2_cnd1T3_II_9674978_+_5_0.122093	122.092961	+
chrII	9674977	9674978	SL2_cnd1T4_II_9674978_+_3_0.107484	107.483545	+
chrII	9674977	9674978	SL2_end1T0_II_9674978_+_4_0.155497	155.496583	+
chrII	9674977	9674978	SL2_end1T1_II_9674978_+_8_0.251414	251.414150	+
chrII	9674977	9674978	SL2_end1T2_II_9674978_+_7_0.337509	337.509190	+
chrII	9674977	9674978	SL2_end1T3_II_9674978_+_4_0.157019	157.019303	+
chrII	9674977	9674978	SL2_end1T4_II_9674978_+_7_0.278983	278.983340	+
chrII	9674977	9674978	SL2_hlh1T0_II_9674978_+_2_0.028448	28.448443	+
chrII	9674977	9674978	SL2_hlh1T1_II_9674978_+_6_0.104746	104.746062	+
chrII	9674977	9674978	SL2_hlh1T3_II_9674978_+_3_0.058394	58.394383	+
chrII	9674977	9674978	SL2_hlh1T4_II_9674978_+_3_0.054504	54.504475	+
chrII	9674977	9674978	SL2_nhr25end1T0_II_9674978_+_1_0.027306	27.306341	+
chrII	9674977	9674978	SL2_nhr25end1T1_II_9674978_+_1_0.028860	28.860020	+
chrII	9674977	9674978	SL2_nhr25end1T2_II_9674978_+_2_0.068677	68.676802	+
chrII	9674977	9674978	SL2_nhr25end1T3_II_9674978_+_2_0.083892	83.892185	+
chrII	9674977	9674978	SL2_nhr25end1T4_II_9674978_+_1_0.033809	33.808992	+
chrII	9674977	9674978	SL2_pha4T0_II_9674978_+_5_0.211050	211.050325	+
chrII	9674977	9674978	SL2_pha4T1_II_9674978_+_10_0.495183	495.183057	+
chrII	9674977	9674978	SL2_pha4T2_II_9674978_+_6_0.282498	282.498152	+
chrII	9674977	9674978	SL2_pha4T3_II_9674978_+_8_0.420722	420.721701	+
chrII	9674977	9674978	SL2_pha4T4_II_9674978_+_9_0.369115	369.114515	+
chrII	9674977	9674978	SL2_tbx37T0_II_9674978_+_3_0.052361	52.361170	+
chrII	9674977	9674978	SL2_tbx37T1_II_9674978_+_1_0.018041	18.040640	+
chrII	9674977	9674978	SL2_tbx37T2_II_9674978_+_3_0.048532	48.532455	+
chrIV	11131273	11131274	SL1_hlh1T0_IV_11131274_+_2_0.028448	28.448443	+
chrIV	11131273	11131274	SL1_hlh1T1_IV_11131274_+_1_0.017458	17.457677	+
chrIV	11131273	11131274	SL1_hlh1T3_IV_11131274_+_1_0.019465	19.464794	+
chrIV	11131273	11131274	SL1_nhr25end1T1_IV_11131274_+_2_0.057720	57.720039	+
chrIV	11131273	11131274	SL1_tbx37T0_IV_11131274_+_1_0.017454	17.453723	+
chrIV	11131273	11131274	SL1_tbx37T2_IV_11131274_+_1_0.016177	16.177485	+
chrIV	11131278	11131279	SL2_ceh32T0_IV_11131279_+_10_0.442687	442.687252	+
chrIV	11131278	11131279	SL2_ceh32T1_IV_11131279_+_2_0.121893	121.892941	+
chrIV	11131278	11131279	SL2_ceh32T2_IV_11131279_+_6_0.376218	376.218312	+
chrIV	11131278	11131279	SL2_ceh32T3_IV_11131279_+_2_0.092298	92.297629	+
chrIV	11131278	11131279	SL2_ceh32T4_IV_11131279_+_2_0.168439	168.438627	+
chrIV	11131278	11131279	SL2_cnd1T0_IV_11131279_+_4_0.136307	136.306659	+
chrIV	11131278	11131279	SL2_cnd1T1_IV_11131279_+_16_0.655563	655.563470	+
chrIV	11131278	11131279	SL2_cnd1T2_IV_11131279_+_10_0.285447	285.446749	+
chrIV	11131278	11131279	SL2_cnd1T3_IV_11131279_+_18_0.439535	439.534658	+
chrIV	11131278	11131279	SL2_cnd1T4_IV_11131279_+_4_0.143311	143.311394	+
chrIV	11131278	11131279	SL2_end1T0_IV_11131279_+_48_1.865959	1865.958991	+
chrIV	11131278	11131279	SL2_end1T1_IV_11131279_+_74_2.325581	2325.580884	+
chrIV	11131278	11131279	SL2_end1T2_IV_11131279_+_30_1.446468	1446.467957	+
chrIV	11131278	11131279	SL2_end1T3_IV_11131279_+_36_1.413174	1413.173723	+
chrIV	11131278	11131279	SL2_end1T4_IV_11131279_+_49_1.952883	1952.883381	+
chrIV	11131278	11131279	SL2_hlh1T0_IV_11131279_+_23_0.327157	327.157091	+
chrIV	11131278	11131279	SL2_hlh1T1_IV_11131279_+_30_0.523730	523.730308	+
chrIV	11131278	11131279	SL2_hlh1T2_IV_11131279_+_25_0.544147	544.146603	+
chrIV	11131278	11131279	SL2_hlh1T3_IV_11131279_+_17_0.330902	330.901506	+
chrIV	11131278	11131279	SL2_hlh1T4_IV_11131279_+_21_0.381531	381.531326	+
chrIV	11131278	11131279	SL2_nhr25end1T0_IV_11131279_+_3_0.081919	81.919022	+
chrIV	11131278	11131279	SL2_nhr25end1T1_IV_11131279_+_5_0.144300	144.300098	+
chrIV	11131278	11131279	SL2_nhr25end1T2_IV_11131279_+_2_0.068677	68.676802	+
chrIV	11131278	11131279	SL2_nhr25end1T3_IV_11131279_+_4_0.167784	167.784369	+
chrIV	11131278	11131279	SL2_pha4T0_IV_11131279_+_87_3.672276	3672.275653	+
chrIV	11131278	11131279	SL2_pha4T1_IV_11131279_+_90_4.456648	4456.647516	+
chrIV	11131278	11131279	SL2_pha4T2_IV_11131279_+_80_3.766642	3766.642025	+
chrIV	11131278	11131279	SL2_pha4T3_IV_11131279_+_61_3.208003	3208.002968	+
chrIV	11131278	11131279	SL2_pha4T4_IV_11131279_+_62_2.542789	2542.788882	+
chrIV	11131278	11131279	SL2_tbx37T0_IV_11131279_+_10_0.174537	174.537234	+
chrIV	11131278	11131279	SL2_tbx37T1_IV_11131279_+_10_0.180406	180.406403	+
chrIV	11131278	11131279	SL2_tbx37T2_IV_11131279_+_10_0.161775	161.774849	+
chrIV	11131278	11131279	SL2_tbx37T3_IV_11131279_+_13_0.247236	247.235790	+
chrIV	11131278	11131279	SL2_tbx37T4_IV_11131279_+_5_0.096317	96.316753	+
chrIII	5716104	5716105	SL1_hlh1T0_III_5716105_+_7_0.099570	99.569549	+
chrIII	5716104	5716105	SL1_nhr25end1T0_III_5716105_+_2_0.054613	54.612681	+
chrIII	5716104	5716105	SL2_hlh1T1_III_5716105_+_4_0.069831	69.830708	+
chrIII	5716104	5716105	SL2_tbx37T2_III_5716105_+_3_0.048532	48.532455	+
chrIII	5716114	5716115	SL1_ceh32T0_III_5716115_+_8_0.354150	354.149801	+
chrIII	5716114	5716115	SL1_ceh32T4_III_5716115_+_4_0.336877	336.877254	+
chrIII	5716114	5716115	SL1_cnd1T1_III_5716115_+_5_0.204864	204.863584	+
chrIII	5716114	5716115	SL1_end1T3_III_5716115_+_10_0.392548	392.548256	+
chrIII	5716114	5716115	SL1_hlh1T0_III_5716115_+_5_0.071121	71.121107	+
chrIII	5716114	5716115	SL1_hlh1T4_III_5716115_+_12_0.218018	218.017900	+
chrIII	5716114	5716115	SL1_pha4T1_III_5716115_+_14_0.693256	693.256280	+
chrIII	5716114	5716115	SL1_pha4T4_III_5716115_+_17_0.697216	697.216306	+
chrIII	5716114	5716115	SL1_tbx37T0_III_5716115_+_22_0.383982	383.981915	+
chrIII	5716114	5716115	SL1_tbx37T1_III_5716115_+_4_0.072163	72.162561	+
chrIII	5716114	5716115	SL1_tbx37T2_III_5716115_+_6_0.097065	97.064909	+
chrIII	5716114	5716115	SL2_ceh32T0_III_5716115_+_6_0.265612	265.612351	+
chrIII	5716114	5716115	SL2_ceh32T1_III_5716115_+_6_0.365679	365.678824	+
chrIII	5716114	5716115	SL2_ceh32T2_III_5716115_+_8_0.501624	501.624417	+
chrIII	5716114	5716115	SL2_ceh32T3_III_5716115_+_19_0.876827	876.827476	+
chrIII	5716114	5716115	SL2_ceh32T4_III_5716115_+_5_0.421097	421.096567	+
chrIII	5716114	5716115	SL2_cnd1T0_III_5716115_+_21_0.715610	715.609958	+
chrIII	5716114	5716115	SL2_cnd1T1_III_5716115_+_14_0.573618	573.618036	+
chrIII	5716114	5716115	SL2_cnd1T2_III_5716115_+_40_1.141787	1141.786995	+
chrIII	5716114	5716115	SL2_cnd1T3_III_5716115_+_54_1.318604	1318.603973	+
chrIII	5716114	5716115	SL2_cnd1T4_III_5716115_+_28_1.003180	1003.179757	+
chrIII	5716114	5716115	SL2_end1T0_III_5716115_+_111_4.315030	4315.030168	+
chrIII	5716114	5716115	SL2_end1T1_III_5716115_+_155_4.871149	4871.149148	+
chrIII	5716114	5716115	SL2_end1T2_III_5716115_+_61_2.941152	2941.151512	+
chrIII	5716114	5716115	SL2_end1T3_III_5716115_+_63_2.473054	2473.054016	+
chrIII	5716114	5716115	SL2_end1T4_III_5716115_+_177_7.054293	7054.293028	+
chrIII	5716114	5716115	SL2_hlh1T0_III_5716115_+_78_1.109489	1109.489265	+
chrIII	5716114	5716115	SL2_hlh1T1_III_5716115_+_86_1.501360	1501.360215	+
chrIII	5716114	5716115	SL2_hlh1T2_III_5716115_+_45_0.979464	979.463885	+
chrIII	5716114	5716115	SL2_hlh1T3_III_5716115_+_66_1.284676	1284.676434	+
chrIII	5716114	5716115	SL2_hlh1T4_III_5716115_+_56_1.017417	1017.416869	+
chrIII	5716114	5716115	SL2_nhr25end1T0_III_5716115_+_19_0.518820	518.820472	+
chrIII	5716114	5716115	SL2_nhr25end1T1_III_5716115_+_25_0.721500	721.500492	+
chrIII	5716114	5716115	SL2_nhr25end1T2_III_5716115_+_13_0.446399	446.399215	+
chrIII	5716114	5716115	SL2_nhr25end1T3_III_5716115_+_23_0.964760	964.760123	+
chrIII	5716114	5716115	SL2_nhr25end1T4_III_5716115_+_15_0.507135	507.134881	+
chrIII	5716114	5716115	SL2_pha4T0_III_5716115_+_178_7.513392	7513.391565	+
chrIII	5716114	5716115	SL2_pha4T1_III_5716115_+_136_6.734490	6734.489579	+
chrIII	5716114	5716115	SL2_pha4T2_III_5716115_+_178_8.380779	8380.778506	+
chrIII	5716114	5716115	SL2_pha4T3_III_5716115_+_119_6.258235	6258.235299	+
chrIII	5716114	5716115	SL2_pha4T4_III_5716115_+_118_4.839501	4839.501421	+
chrIII	5716114	5716115	SL2_tbx37T0_III_5716115_+_26_0.453797	453.796809	+
chrIII	5716114	5716115	SL2_tbx37T1_III_5716115_+_64_1.154601	1154.600981	+
chrIII	5716114	5716115	SL2_tbx37T2_III_5716115_+_45_0.727987	727.986819	+
chrIII	5716114	5716115	SL2_tbx37T3_III_5716115_+_45_0.855816	855.816195	+
chrIII	5716114	5716115	SL2_tbx37T4_III_5716115_+_53_1.020958	1020.957582	+
chrIV	7982502	7982503	SL2_hlh1T0_IV_7982503_+_2_0.028448	28.448443	+
chrIV	7982502	7982503	SL2_tbx37T2_IV_7982503_+_6_0.097065	97.064909	+
chrIV	7982502	7982503	SL2_tbx37T3_IV_7982503_+_2_0.038036	38.036275	+
chrIV	7982502	7982503	SL2_tbx37T4_IV_7982503_+_3_0.057790	57.790052	+
chrIV	7982519	7982520	SL1_ceh32T2_IV_7982520_+_2_0.125406	125.406104	+
chrIV	7982519	7982520	SL1_ceh32T3_IV_7982520_+_7_0.323042	323.041702	+
chrIV	7982519	7982520	SL1_cnd1T0_IV_7982520_+_10_0.340767	340.766647	+
chrIV	7982519	7982520	SL1_cnd1T2_IV_7982520_+_6_0.171268	171.268049	+
chrIV	7982519	7982520	SL1_cnd1T3_IV_7982520_+_10_0.244186	244.185921	+
chrIV	7982519	7982520	SL1_cnd1T4_IV_7982520_+_6_0.214967	214.967091	+
chrIV	7982519	7982520	SL1_end1T3_IV_7982520_+_6_0.235529	235.528954	+
chrIV	7982519	7982520	SL1_end1T4_IV_7982520_+_6_0.239129	239.128577	+
chrIV	7982519	7982520	SL1_hlh1T0_IV_7982520_+_62_0.881902	881.901724	+
chrIV	7982519	7982520	SL1_hlh1T1_IV_7982520_+_36_0.628476	628.476369	+
chrIV	7982519	7982520	SL1_hlh1T2_IV_7982520_+_25_0.544147	544.146603	+
chrIV	7982519	7982520	SL1_hlh1T3_IV_7982520_+_18_0.350366	350.366300	+
chrIV	7982519	7982520	SL1_hlh1T4_IV_7982520_+_10_0.181682	181.681584	+
chrIV	7982519	7982520	SL1_nhr25end1T0_IV_7982520_+_29_0.791884	791.883878	+
chrIV	7982519	7982520	SL1_nhr25end1T1_IV_7982520_+_21_0.606060	606.060414	+
chrIV	7982519	7982520	SL1_nhr25end1T2_IV_7982520_+_21_0.721106	721.106424	+
chrIV	7982519	7982520	SL1_nhr25end1T3_IV_7982520_+_1_0.041946	41.946092	+
chrIV	7982519	7982520	SL1_nhr25end1T4_IV_7982520_+_10_0.338090	338.089920	+
chrIV	7982519	7982520	SL1_pha4T1_IV_7982520_+_2_0.099037	99.036611	+
chrIV	7982519	7982520	SL1_pha4T4_IV_7982520_+_8_0.328102	328.101791	+
chrIV	7982519	7982520	SL1_tbx37T0_IV_7982520_+_21_0.366528	366.528192	+
chrIV	7982519	7982520	SL1_tbx37T1_IV_7982520_+_30_0.541219	541.219210	+
chrIV	7982519	7982520	SL1_tbx37T2_IV_7982520_+_33_0.533857	533.857001	+
chrIV	7982519	7982520	SL1_tbx37T3_IV_7982520_+_20_0.380363	380.362753	+
chrIV	7982519	7982520	SL1_tbx37T4_IV_7982520_+_29_0.558637	558.637167	+
chrIV	7982519	7982520	SL2_end1T2_IV_7982520_+_3_0.144647	144.646796	+
chrIV	7982519	7982520	SL2_nhr25end1T3_IV_7982520_+_1_0.041946	41.946092	+
chrIV	7982525	7982526	SL1_tbx37T2_IV_7982526_+_2_0.032355	32.354970	+
chrIV	7982525	7982526	SL2_ceh32T2_IV_7982526_+_1_0.062703	62.703052	+
chrIV	7982525	7982526	SL2_ceh32T3_IV_7982526_+_2_0.092298	92.297629	+
chrIV	7982525	7982526	SL2_cnd1T0_IV_7982526_+_1_0.034077	34.076665	+
chrIV	7982525	7982526	SL2_cnd1T1_IV_7982526_+_1_0.040973	40.972717	+
chrIV	7982525	7982526	SL2_cnd1T2_IV_7982526_+_1_0.028545	28.544675	+
chrIV	7982525	7982526	SL2_end1T0_IV_7982526_+_2_0.077748	77.748291	+
chrIV	7982525	7982526	SL2_hlh1T0_IV_7982526_+_1_0.014224	14.224221	+
chrIV	7982525	7982526	SL2_pha4T2_IV_7982526_+_4_0.188332	188.332101	+
chrIV	7982525	7982526	SL2_pha4T3_IV_7982526_+_1_0.052590	52.590213	+
chrIV	7982525	7982526	SL2_pha4T4_IV_7982526_+_1_0.041013	41.012724	+
chrIV	7982525	7982526	SL2_tbx37T1_IV_7982526_+_1_0.018041	18.040640	+
chrIV	16947113	16947114	SL1_cnd1T1_IV_16947114_+_2_0.081945	81.945434	+
chrIV	16947113	16947114	SL1_cnd1T4_IV_16947114_+_2_0.071656	71.655697	+
chrIV	16947113	16947114	SL1_hlh1T0_IV_16947114_+_3_0.042673	42.672664	+
chrIV	16947113	16947114	SL1_hlh1T1_IV_16947114_+_1_0.017458	17.457677	+
chrIV	16947113	16947114	SL1_hlh1T2_IV_16947114_+_2_0.043532	43.531728	+
chrIV	16947113	16947114	SL1_hlh1T4_IV_16947114_+_1_0.018168	18.168158	+
chrIV	16947113	16947114	SL1_nhr25end1T1_IV_16947114_+_1_0.028860	28.860020	+
chrIV	16947113	16947114	SL1_nhr25end1T2_IV_16947114_+_1_0.034338	34.338401	+
chrIV	16947113	16947114	SL1_tbx37T0_IV_16947114_+_2_0.034907	34.907447	+
chrIV	16947113	16947114	SL1_tbx37T1_IV_16947114_+_3_0.054122	54.121921	+
chrIV	16947113	16947114	SL1_tbx37T2_IV_16947114_+_1_0.016177	16.177485	+
chrII	8581999	8582000	SL2_ceh32T1_II_8582000_+_4_0.243786	243.785883	+
chrII	8581999	8582000	SL2_ceh32T2_II_8582000_+_2_0.125406	125.406104	+
chrII	8581999	8582000	SL2_ceh32T3_II_8582000_+_9_0.415339	415.339331	+
chrII	8581999	8582000	SL2_ceh32T4_II_8582000_+_4_0.336877	336.877254	+
chrII	8581999	8582000	SL2_cnd1T0_II_8582000_+_1_0.034077	34.076665	+
chrII	8581999	8582000	SL2_cnd1T1_II_8582000_+_1_0.040973	40.972717	+
chrII	8581999	8582000	SL2_cnd1T2_II_8582000_+_16_0.456715	456.714798	+
chrII	8581999	8582000	SL2_cnd1T3_II_8582000_+_14_0.341860	341.860289	+
chrII	8581999	8582000	SL2_cnd1T4_II_8582000_+_17_0.609073	609.073424	+
chrII	8581999	8582000	SL2_end1T0_II_8582000_+_14_0.544238	544.238039	+
chrII	8581999	8582000	SL2_end1T1_II_8582000_+_31_0.974230	974.229830	+
chrII	8581999	8582000	SL2_end1T2_II_8582000_+_15_0.723234	723.233978	+
chrII	8581999	8582000	SL2_end1T3_II_8582000_+_12_0.471058	471.057908	+
chrII	8581999	8582000	SL2_end1T4_II_8582000_+_40_1.594191	1594.190515	+
chrII	8581999	8582000	SL2_hlh1T0_II_8582000_+_4_0.056897	56.896885	+
chrII	8581999	8582000	SL2_hlh1T2_II_8582000_+_6_0.130595	130.595185	+
chrII	8581999	8582000	SL2_hlh1T4_II_8582000_+_8_0.145345	145.345267	+
chrII	8581999	8582000	SL2_nhr25end1T0_II_8582000_+_1_0.027306	27.306341	+
chrII	8581999	8582000	SL2_nhr25end1T3_II_8582000_+_3_0.125838	125.838277	+
chrII	8581999	8582000	SL2_pha4T0_II_8582000_+_26_1.097462	1097.461689	+
chrII	8581999	8582000	SL2_pha4T1_II_8582000_+_29_1.436031	1436.030866	+
chrII	8581999	8582000	SL2_pha4T2_II_8582000_+_37_1.742072	1742.071937	+
chrII	8581999	8582000	SL2_pha4T3_II_8582000_+_43_2.261379	2261.379142	+
chrII	8581999	8582000	SL2_pha4T4_II_8582000_+_35_1.435445	1435.445337	+
chrII	8581999	8582000	SL2_tbx37T0_II_8582000_+_6_0.104722	104.722340	+
chrII	8581999	8582000	SL2_tbx37T1_II_8582000_+_10_0.180406	180.406403	+
chrII	8581999	8582000	SL2_tbx37T2_II_8582000_+_5_0.080887	80.887424	+
chrII	8581999	8582000	SL2_tbx37T4_II_8582000_+_8_0.154107	154.106805	+
chrIII	9823241	9823242	SL1_hlh1T1_III_9823242_+_2_0.034915	34.915354	+
chrIII	9823241	9823242	SL1_hlh1T2_III_9823242_+_2_0.043532	43.531728	+
chrIII	9823241	9823242	SL1_nhr25end1T2_III_9823242_+_1_0.034338	34.338401	+
chrIII	9823241	9823242	SL1_nhr25end1T3_III_9823242_+_2_0.083892	83.892185	+
chrIII	9823241	9823242	SL1_nhr25end1T4_III_9823242_+_1_0.033809	33.808992	+
chrIII	9823241	9823242	SL1_pha4T2_III_9823242_+_7_0.329581	329.581177	+
chrIII	9823241	9823242	SL2_ceh32T3_III_9823242_+_1_0.046149	46.148815	+
chrIII	9823241	9823242	SL2_cnd1T2_III_9823242_+_2_0.057089	57.089350	+
chrIII	9823241	9823242	SL2_cnd1T3_III_9823242_+_5_0.122093	122.092961	+
chrIII	9823241	9823242	SL2_end1T0_III_9823242_+_8_0.310993	310.993165	+
chrIII	9823241	9823242	SL2_end1T1_III_9823242_+_19_0.597109	597.108605	+
chrIII	9823241	9823242	SL2_end1T2_III_9823242_+_6_0.289294	289.293591	+
chrIII	9823241	9823242	SL2_end1T3_III_9823242_+_2_0.078510	78.509651	+
chrIII	9823241	9823242	SL2_end1T4_III_9823242_+_13_0.518112	518.111917	+
chrIII	9823241	9823242	SL2_hlh1T0_III_9823242_+_6_0.085345	85.345328	+
chrIII	9823241	9823242	SL2_hlh1T3_III_9823242_+_7_0.136254	136.253561	+
chrIII	9823241	9823242	SL2_hlh1T4_III_9823242_+_4_0.072673	72.672633	+
chrIII	9823241	9823242	SL2_nhr25end1T2_III_9823242_+_1_0.034338	34.338401	+
chrIII	9823241	9823242	SL2_pha4T0_III_9823242_+_8_0.337681	337.680520	+
chrIII	9823241	9823242	SL2_pha4T1_III_9823242_+_12_0.594220	594.219669	+
chrIII	9823241	9823242	SL2_pha4T2_III_9823242_+_1_0.047083	47.083025	+
chrIII	9823241	9823242	SL2_pha4T3_III_9823242_+_7_0.368131	368.131488	+
chrIII	9823241	9823242	SL2_pha4T4_III_9823242_+_7_0.287089	287.089067	+
chrIII	9823241	9823242	SL2_tbx37T0_III_9823242_+_1_0.017454	17.453723	+
chrIII	9823241	9823242	SL2_tbx37T1_III_9823242_+_5_0.090203	90.203202	+
chrIII	9823241	9823242	SL2_tbx37T3_III_9823242_+_2_0.038036	38.036275	+
chrIII	9823241	9823242	SL2_tbx37T4_III_9823242_+_5_0.096317	96.316753	+
chrIV	14798142	14798143	SL1_cnd1T0_IV_14798143_+_2_0.068153	68.153329	+
chrIV	14798142	14798143	SL1_cnd1T1_IV_14798143_+_6_0.245836	245.836301	+
chrIV	14798142	14798143	SL1_cnd1T2_IV_14798143_+_2_0.057089	57.089350	+
chrIV	14798142	14798143	SL1_cnd1T3_IV_14798143_+_4_0.097674	97.674368	+
chrIV	14798142	14798143	SL1_cnd1T4_IV_14798143_+_2_0.071656	71.655697	+
chrIV	14798142	14798143	SL1_hlh1T0_IV_14798143_+_19_0.270260	270.260206	+
chrIV	14798142	14798143	SL1_hlh1T1_IV_14798143_+_11_0.192034	192.034446	+
chrIV	14798142	14798143	SL1_hlh1T2_IV_14798143_+_7_0.152361	152.361049	+
chrIV	14798142	14798143	SL1_hlh1T3_IV_14798143_+_4_0.077859	77.859178	+
chrIV	14798142	14798143	SL1_hlh1T4_IV_14798143_+_9_0.163513	163.513425	+
chrIV	14798142	14798143	SL1_nhr25end1T0_IV_14798143_+_7_0.191144	191.144384	+
chrIV	14798142	14798143	SL1_nhr25end1T1_IV_14798143_+_6_0.173160	173.160118	+
chrIV	14798142	14798143	SL1_nhr25end1T2_IV_14798143_+_4_0.137354	137.353605	+
chrIV	14798142	14798143	SL1_nhr25end1T3_IV_14798143_+_1_0.041946	41.946092	+
chrIV	14798142	14798143	SL1_tbx37T0_IV_14798143_+_9_0.157084	157.083511	+
chrIV	14798142	14798143	SL1_tbx37T1_IV_14798143_+_8_0.144325	144.325123	+
chrIV	14798142	14798143	SL1_tbx37T2_IV_14798143_+_13_0.210307	210.307303	+
chrIV	14798142	14798143	SL1_tbx37T3_IV_14798143_+_16_0.304290	304.290203	+
chrIV	14798142	14798143	SL1_tbx37T4_IV_14798143_+_20_0.385267	385.267012	+
chrX	950771	950772	SL1_cnd1T1_X_950772_+_1_0.040973	40.972717	+
chrX	950771	950772	SL1_cnd1T2_X_950772_+_1_0.028545	28.544675	+
chrX	950771	950772	SL1_cnd1T3_X_950772_+_1_0.024419	24.418592	+
chrX	950771	950772	SL1_cnd1T4_X_950772_+_3_0.107484	107.483545	+
chrX	950771	950772	SL1_hlh1T0_X_950772_+_9_0.128018	128.017992	+
chrX	950771	950772	SL1_hlh1T1_X_950772_+_4_0.069831	69.830708	+
chrX	950771	950772	SL1_hlh1T2_X_950772_+_2_0.043532	43.531728	+
chrX	950771	950772	SL1_hlh1T3_X_950772_+_5_0.097324	97.323972	+
chrX	950771	950772	SL1_hlh1T4_X_950772_+_3_0.054504	54.504475	+
chrX	950771	950772	SL1_nhr25end1T0_X_950772_+_1_0.027306	27.306341	+
chrX	950771	950772	SL1_nhr25end1T1_X_950772_+_1_0.028860	28.860020	+
chrX	950771	950772	SL1_tbx37T0_X_950772_+_10_0.174537	174.537234	+
chrX	950771	950772	SL1_tbx37T1_X_950772_+_5_0.090203	90.203202	+
chrX	950771	950772	SL1_tbx37T2_X_950772_+_8_0.129420	129.419879	+
chrX	950771	950772	SL1_tbx37T3_X_950772_+_7_0.133127	133.126964	+
chrX	950771	950772	SL1_tbx37T4_X_950772_+_7_0.134843	134.843454	+
chrI	3983177	3983178	SL1_cnd1T0_I_3983178_+_1_0.034077	34.076665	+
chrI	3983177	3983178	SL1_cnd1T2_I_3983178_+_1_0.028545	28.544675	+
chrI	3983177	3983178	SL1_cnd1T3_I_3983178_+_1_0.024419	24.418592	+
chrI	3983177	3983178	SL1_hlh1T0_I_3983178_+_6_0.085345	85.345328	+
chrI	3983177	3983178	SL1_hlh1T1_I_3983178_+_2_0.034915	34.915354	+
chrI	3983177	3983178	SL1_hlh1T2_I_3983178_+_4_0.087063	87.063456	+
chrI	3983177	3983178	SL1_hlh1T3_I_3983178_+_1_0.019465	19.464794	+
chrI	3983177	3983178	SL1_hlh1T4_I_3983178_+_4_0.072673	72.672633	+
chrI	3983177	3983178	SL1_nhr25end1T2_I_3983178_+_2_0.068677	68.676802	+
chrI	3983177	3983178	SL1_tbx37T2_I_3983178_+_1_0.016177	16.177485	+
chrI	3983177	3983178	SL1_tbx37T3_I_3983178_+_2_0.038036	38.036275	+
chrI	3983177	3983178	SL1_tbx37T4_I_3983178_+_1_0.019263	19.263351	+
chrIII	860197	860198	SL2_ceh32T0_III_860198_+_4_0.177075	177.074901	+
chrIII	860197	860198	SL2_ceh32T1_III_860198_+_3_0.182839	182.839412	+
chrIII	860197	860198	SL2_ceh32T2_III_860198_+_4_0.250812	250.812208	+
chrIII	860197	860198	SL2_ceh32T3_III_860198_+_3_0.138446	138.446444	+
chrIII	860197	860198	SL2_cnd1T0_III_860198_+_3_0.102230	102.229994	+
chrIII	860197	860198	SL2_cnd1T1_III_860198_+_5_0.204864	204.863584	+
chrIII	860197	860198	SL2_cnd1T2_III_860198_+_2_0.057089	57.089350	+
chrIII	860197	860198	SL2_cnd1T3_III_860198_+_15_0.366279	366.278882	+
chrIII	860197	860198	SL2_cnd1T4_III_860198_+_4_0.143311	143.311394	+
chrIII	860197	860198	SL2_end1T0_III_860198_+_24_0.932979	932.979496	+
chrIII	860197	860198	SL2_end1T1_III_860198_+_35_1.099937	1099.936904	+
chrIII	860197	860198	SL2_end1T2_III_860198_+_11_0.530372	530.371584	+
chrIII	860197	860198	SL2_end1T3_III_860198_+_16_0.628077	628.077210	+
chrIII	860197	860198	SL2_end1T4_III_860198_+_22_0.876805	876.804783	+
chrIII	860197	860198	SL2_hlh1T0_III_860198_+_9_0.128018	128.017992	+
chrIII	860197	860198	SL2_hlh1T1_III_860198_+_12_0.209492	209.492123	+
chrIII	860197	860198	SL2_hlh1T2_III_860198_+_9_0.195893	195.892777	+
chrIII	860197	860198	SL2_hlh1T3_III_860198_+_11_0.214113	214.112739	+
chrIII	860197	860198	SL2_hlh1T4_III_860198_+_4_0.072673	72.672633	+
chrIII	860197	860198	SL2_nhr25end1T0_III_860198_+_3_0.081919	81.919022	+
chrIII	860197	860198	SL2_nhr25end1T1_III_860198_+_4_0.115440	115.440079	+
chrIII	860197	860198	SL2_nhr25end1T2_III_860198_+_1_0.034338	34.338401	+
chrIII	860197	860198	SL2_nhr25end1T3_III_860198_+_1_0.041946	41.946092	+
chrIII	860197	860198	SL2_pha4T0_III_860198_+_33_1.392932	1392.932144	+
chrIII	860197	860198	SL2_pha4T1_III_860198_+_19_0.940848	940.847809	+
chrIII	860197	860198	SL2_pha4T2_III_860198_+_12_0.564996	564.996304	+
chrIII	860197	860198	SL2_pha4T3_III_860198_+_10_0.525902	525.902126	+
chrIII	860197	860198	SL2_pha4T4_III_860198_+_12_0.492153	492.152687	+
chrIII	860197	860198	SL2_tbx37T0_III_860198_+_6_0.104722	104.722340	+
chrIII	860197	860198	SL2_tbx37T1_III_860198_+_9_0.162366	162.365763	+
chrIII	860197	860198	SL2_tbx37T2_III_860198_+_6_0.097065	97.064909	+
chrIII	4878659	4878660	SL1_ceh32T0_III_4878660_+_17_0.752568	752.568328	+
chrIII	4878659	4878660	SL1_ceh32T1_III_4878660_+_15_0.914197	914.197060	+
chrIII	4878659	4878660	SL1_ceh32T2_III_4878660_+_5_0.313515	313.515260	+
chrIII	4878659	4878660	SL1_ceh32T3_III_4878660_+_14_0.646083	646.083403	+
chrIII	4878659	4878660	SL1_ceh32T4_III_4878660_+_2_0.168439	168.438627	+
chrIII	4878659	4878660	SL1_cnd1T0_III_4878660_+_13_0.442997	442.996641	+
chrIII	4878659	4878660	SL1_cnd1T1_III_4878660_+_9_0.368754	368.754452	+
chrIII	4878659	4878660	SL1_cnd1T2_III_4878660_+_7_0.199813	199.812724	+
chrIII	4878659	4878660	SL1_cnd1T3_III_4878660_+_16_0.390697	390.697474	+
chrIII	4878659	4878660	SL1_cnd1T4_III_4878660_+_10_0.358278	358.278485	+
chrIII	4878659	4878660	SL1_end1T0_III_4878660_+_60_2.332449	2332.448739	+
chrIII	4878659	4878660	SL1_end1T1_III_4878660_+_63_1.979886	1979.886428	+
chrIII	4878659	4878660	SL1_end1T2_III_4878660_+_36_1.735762	1735.761548	+
chrIII	4878659	4878660	SL1_end1T3_III_4878660_+_49_1.923486	1923.486457	+
chrIII	4878659	4878660	SL1_end1T4_III_4878660_+_59_2.351431	2351.431009	+
chrIII	4878659	4878660	SL1_hlh1T0_III_4878660_+_41_0.583193	583.193075	+
chrIII	4878659	4878660	SL1_hlh1T1_III_4878660_+_42_0.733222	733.222431	+
chrIII	4878659	4878660	SL1_hlh1T2_III_4878660_+_26_0.565912	565.912467	+
chrIII	4878659	4878660	SL1_hlh1T3_III_4878660_+_26_0.506085	506.084656	+
chrIII	4878659	4878660	SL1_hlh1T4_III_4878660_+_35_0.635886	635.885543	+
chrIII	4878659	4878660	SL1_nhr25end1T0_III_4878660_+_15_0.409595	409.595109	+
chrIII	4878659	4878660	SL1_nhr25end1T1_III_4878660_+_5_0.144300	144.300098	+
chrIII	4878659	4878660	SL1_nhr25end1T2_III_4878660_+_13_0.446399	446.399215	+
chrIII	4878659	4878660	SL1_nhr25end1T3_III_4878660_+_9_0.377515	377.514831	+
chrIII	4878659	4878660	SL1_nhr25end1T4_III_4878660_+_6_0.202854	202.853952	+
chrIII	4878659	4878660	SL1_pha4T0_III_4878660_+_74_3.123545	3123.544808	+
chrIII	4878659	4878660	SL1_pha4T1_III_4878660_+_87_4.308093	4308.092598	+
chrIII	4878659	4878660	SL1_pha4T2_III_4878660_+_93_4.378721	4378.721354	+
chrIII	4878659	4878660	SL1_pha4T3_III_4878660_+_57_2.997642	2997.642118	+
chrIII	4878659	4878660	SL1_pha4T4_III_4878660_+_74_3.034942	3034.941569	+
chrIII	4878659	4878660	SL1_tbx37T0_III_4878660_+_17_0.296713	296.713298	+
chrIII	4878659	4878660	SL1_tbx37T1_III_4878660_+_44_0.793788	793.788175	+
chrIII	4878659	4878660	SL1_tbx37T2_III_4878660_+_23_0.372082	372.082152	+
chrIII	4878659	4878660	SL1_tbx37T3_III_4878660_+_25_0.475453	475.453442	+
chrIII	4878659	4878660	SL1_tbx37T4_III_4878660_+_17_0.327477	327.476960	+
chrX	4469758	4469759	SL1_hlh1T2_X_4469759_+_5_0.108829	108.829321	+
chrX	4469758	4469759	SL1_tbx37T3_X_4469759_+_3_0.057054	57.054413	+
chrX	4469765	4469766	SL1_ceh32T1_X_4469766_+_1_0.060946	60.946471	+
chrX	4469765	4469766	SL1_cnd1T0_X_4469766_+_3_0.102230	102.229994	+
chrX	4469765	4469766	SL1_cnd1T3_X_4469766_+_1_0.024419	24.418592	+
chrX	4469765	4469766	SL1_end1T0_X_4469766_+_4_0.155497	155.496583	+
chrX	4469765	4469766	SL1_end1T1_X_4469766_+_4_0.125707	125.707075	+
chrX	4469765	4469766	SL1_hlh1T2_X_4469766_+_1_0.021766	21.765864	+
chrX	4469765	4469766	SL1_hlh1T4_X_4469766_+_7_0.127177	127.177109	+
chrX	4469765	4469766	SL1_nhr25end1T0_X_4469766_+_2_0.054613	54.612681	+
chrX	4469765	4469766	SL1_nhr25end1T2_X_4469766_+_9_0.309046	309.045610	+
chrX	4469765	4469766	SL1_tbx37T0_X_4469766_+_3_0.052361	52.361170	+
chrX	4469765	4469766	SL1_tbx37T4_X_4469766_+_8_0.154107	154.106805	+
chrX	4469765	4469766	SL2_end1T1_X_4469766_+_5_0.157134	157.133843	+
chrX	4469765	4469766	SL2_hlh1T0_X_4469766_+_1_0.014224	14.224221	+
chrX	4469765	4469766	SL2_hlh1T4_X_4469766_+_18_0.327027	327.026851	+
chrX	4469765	4469766	SL2_pha4T1_X_4469766_+_11_0.544701	544.701363	+
chrX	4469944	4469945	SL2_hlh1T2_X_4469945_+_1_0.021766	21.765864	+
chrX	4469944	4469945	SL2_nhr25end1T1_X_4469945_+_1_0.028860	28.860020	+
chrX	4469944	4469945	SL2_tbx37T4_X_4469945_+_1_0.019263	19.263351	+
chrII	15039416	15039417	SL2_cnd1T3_II_15039417_+_1_0.024419	24.418592	+
chrII	15039416	15039417	SL2_end1T1_II_15039417_+_1_0.031427	31.426769	+
chrII	15039416	15039417	SL2_hlh1T4_II_15039417_+_1_0.018168	18.168158	+
chrII	15039416	15039417	SL2_tbx37T4_II_15039417_+_1_0.019263	19.263351	+
chrI	8692936	8692937	SL1_cnd1T3_I_8692937_+_1_0.024419	24.418592	+
chrI	8692936	8692937	SL1_end1T0_I_8692937_+_1_0.038874	38.874146	+
chrI	8692936	8692937	SL1_end1T2_I_8692937_+_1_0.048216	48.215599	+
chrI	8692936	8692937	SL1_hlh1T0_I_8692937_+_1_0.014224	14.224221	+
chrI	8692936	8692937	SL1_hlh1T2_I_8692937_+_8_0.174127	174.126913	+
chrI	8692936	8692937	SL1_hlh1T3_I_8692937_+_2_0.038930	38.929589	+
chrI	8692936	8692937	SL1_hlh1T4_I_8692937_+_4_0.072673	72.672633	+
chrI	8692936	8692937	SL1_nhr25end1T0_I_8692937_+_2_0.054613	54.612681	+
chrI	8692936	8692937	SL1_nhr25end1T1_I_8692937_+_3_0.086580	86.580059	+
chrI	8692936	8692937	SL1_nhr25end1T3_I_8692937_+_1_0.041946	41.946092	+
chrI	8692936	8692937	SL1_tbx37T0_I_8692937_+_1_0.017454	17.453723	+
chrI	8692936	8692937	SL1_tbx37T1_I_8692937_+_2_0.036081	36.081281	+
chrI	8692936	8692937	SL1_tbx37T2_I_8692937_+_1_0.016177	16.177485	+
chrI	8692936	8692937	SL1_tbx37T3_I_8692937_+_2_0.038036	38.036275	+
chrI	8692936	8692937	SL1_tbx37T4_I_8692937_+_1_0.019263	19.263351	+
chrI	8692945	8692946	SL1_ceh32T2_I_8692946_+_2_0.125406	125.406104	+
chrI	8692945	8692946	SL2_end1T0_I_8692946_+_1_0.038874	38.874146	+
chrI	8692945	8692946	SL2_end1T1_I_8692946_+_2_0.062854	62.853537	+
chrI	8692945	8692946	SL2_hlh1T3_I_8692946_+_1_0.019465	19.464794	+
chrX	6841251	6841252	SL1_ceh32T3_X_6841252_+_2_0.092298	92.297629	+
chrX	6841251	6841252	SL1_cnd1T0_X_6841252_+_8_0.272613	272.613317	+
chrX	6841251	6841252	SL1_cnd1T3_X_6841252_+_1_0.024419	24.418592	+
chrX	6841251	6841252	SL1_hlh1T0_X_6841252_+_1_0.014224	14.224221	+
chrX	6841251	6841252	SL1_hlh1T1_X_6841252_+_2_0.034915	34.915354	+
chrX	6841251	6841252	SL1_hlh1T2_X_6841252_+_1_0.021766	21.765864	+
chrX	6841251	6841252	SL1_hlh1T3_X_6841252_+_2_0.038930	38.929589	+
chrX	6841251	6841252	SL1_hlh1T4_X_6841252_+_1_0.018168	18.168158	+
chrX	6841251	6841252	SL1_nhr25end1T4_X_6841252_+_1_0.033809	33.808992	+
chrV	8272384	8272385	SL1_end1T3_V_8272385_+_21_0.824351	824.351339	+
chrV	8272384	8272385	SL1_end1T4_V_8272385_+_108_4.304314	4304.314390	+
chrII	8751985	8751986	SL1_cnd1T3_II_8751986_+_7_0.170930	170.930145	+
chrII	8751985	8751986	SL1_cnd1T4_II_8751986_+_5_0.179139	179.139242	+
chrII	8751985	8751986	SL1_hlh1T0_II_8751986_+_6_0.085345	85.345328	+
chrII	8751985	8751986	SL1_hlh1T1_II_8751986_+_11_0.192034	192.034446	+
chrII	8751985	8751986	SL1_hlh1T2_II_8751986_+_21_0.457083	457.083147	+
chrII	8751985	8751986	SL1_hlh1T3_II_8751986_+_7_0.136254	136.253561	+
chrII	8751985	8751986	SL1_hlh1T4_II_8751986_+_24_0.436036	436.035801	+
chrII	8751985	8751986	SL1_nhr25end1T3_II_8751986_+_4_0.167784	167.784369	+
chrII	8751985	8751986	SL1_nhr25end1T4_II_8751986_+_2_0.067618	67.617984	+
chrII	8751985	8751986	SL1_tbx37T2_II_8751986_+_3_0.048532	48.532455	+
chrII	8751985	8751986	SL1_tbx37T3_II_8751986_+_11_0.209200	209.199514	+
chrII	8751985	8751986	SL1_tbx37T4_II_8751986_+_11_0.211897	211.896857	+
chrII	8751985	8751986	SL2_hlh1T3_II_8751986_+_2_0.038930	38.929589	+
chrX	12480938	12480939	SL1_cnd1T2_X_12480939_+_1_0.028545	28.544675	+
chrX	12480938	12480939	SL1_end1T3_X_12480939_+_1_0.039255	39.254826	+
chrX	12480938	12480939	SL1_hlh1T2_X_12480939_+_1_0.021766	21.765864	+
chrX	12480938	12480939	SL1_tbx37T4_X_12480939_+_1_0.019263	19.263351	+
chrIV	17269336	17269337	SL1_cnd1T2_IV_17269337_+_3_0.085634	85.634025	+
chrIV	17269336	17269337	SL1_cnd1T3_IV_17269337_+_13_0.317442	317.441697	+
chrIV	17269336	17269337	SL1_cnd1T4_IV_17269337_+_5_0.179139	179.139242	+
chrIV	17269336	17269337	SL1_hlh1T0_IV_17269337_+_4_0.056897	56.896885	+
chrIV	17269336	17269337	SL1_hlh1T1_IV_17269337_+_20_0.349154	349.153538	+
chrIV	17269336	17269337	SL1_hlh1T2_IV_17269337_+_24_0.522381	522.380739	+
chrIV	17269336	17269337	SL1_hlh1T3_IV_17269337_+_48_0.934310	934.310134	+
chrIV	17269336	17269337	SL1_hlh1T4_IV_17269337_+_53_0.962912	962.912394	+
chrIV	17269336	17269337	SL1_nhr25end1T1_IV_17269337_+_7_0.202020	202.020138	+
chrIV	17269336	17269337	SL1_nhr25end1T2_IV_17269337_+_4_0.137354	137.353605	+
chrIV	17269336	17269337	SL1_nhr25end1T3_IV_17269337_+_12_0.503353	503.353108	+
chrIV	17269336	17269337	SL1_nhr25end1T4_IV_17269337_+_21_0.709989	709.988833	+
chrIV	17269336	17269337	SL1_tbx37T1_IV_17269337_+_1_0.018041	18.040640	+
chrIV	17269336	17269337	SL1_tbx37T2_IV_17269337_+_6_0.097065	97.064909	+
chrIV	17269336	17269337	SL1_tbx37T3_IV_17269337_+_12_0.228218	228.217652	+
chrIV	17269336	17269337	SL1_tbx37T4_IV_17269337_+_25_0.481584	481.583765	+
chrIV	17269336	17269337	SL2_pha4T3_IV_17269337_+_7_0.368131	368.131488	+
chrI	183363	183364	SL1_ceh32T0_I_183364_+_7_0.309881	309.881076	+
chrI	183363	183364	SL1_ceh32T1_I_183364_+_1_0.060946	60.946471	+
chrI	183363	183364	SL1_cnd1T0_I_183364_+_4_0.136307	136.306659	+
chrI	183363	183364	SL1_cnd1T2_I_183364_+_4_0.114179	114.178699	+
chrI	183363	183364	SL1_end1T0_I_183364_+_44_1.710462	1710.462409	+
chrI	183363	183364	SL1_end1T1_I_183364_+_37_1.162790	1162.790442	+
chrI	183363	183364	SL1_end1T2_I_183364_+_12_0.578587	578.587183	+
chrI	183363	183364	SL1_end1T3_I_183364_+_21_0.824351	824.351339	+
chrI	183363	183364	SL1_end1T4_I_183364_+_21_0.836950	836.950020	+
chrI	183363	183364	SL1_hlh1T0_I_183364_+_8_0.113794	113.793771	+
chrI	183363	183364	SL1_hlh1T1_I_183364_+_7_0.122204	122.203738	+
chrI	183363	183364	SL1_hlh1T2_I_183364_+_3_0.065298	65.297592	+
chrI	183363	183364	SL1_hlh1T3_I_183364_+_9_0.175183	175.183150	+
chrI	183363	183364	SL1_nhr25end1T0_I_183364_+_1_0.027306	27.306341	+
chrI	183363	183364	SL1_pha4T0_I_183364_+_64_2.701444	2701.444158	+
chrI	183363	183364	SL1_pha4T1_I_183364_+_37_1.832177	1832.177312	+
chrI	183363	183364	SL1_pha4T2_I_183364_+_26_1.224159	1224.158658	+
chrI	183363	183364	SL1_pha4T3_I_183364_+_14_0.736263	736.262976	+
chrI	183363	183364	SL1_tbx37T0_I_183364_+_3_0.052361	52.361170	+
chrI	183363	183364	SL1_tbx37T1_I_183364_+_2_0.036081	36.081281	+
chrI	183363	183364	SL1_tbx37T2_I_183364_+_5_0.080887	80.887424	+
chrV	12478412	12478413	SL1_ceh32T0_V_12478413_+_6_0.265612	265.612351	+
chrV	12478412	12478413	SL1_ceh32T3_V_12478413_+_7_0.323042	323.041702	+
chrV	12478412	12478413	SL1_cnd1T1_V_12478413_+_4_0.163891	163.890868	+
chrV	12478412	12478413	SL1_cnd1T2_V_12478413_+_4_0.114179	114.178699	+
chrV	12478412	12478413	SL1_cnd1T3_V_12478413_+_18_0.439535	439.534658	+
chrV	12478412	12478413	SL1_cnd1T4_V_12478413_+_22_0.788213	788.212667	+
chrV	12478412	12478413	SL1_end1T3_V_12478413_+_4_0.157019	157.019303	+
chrV	12478412	12478413	SL1_end1T4_V_12478413_+_11_0.438402	438.402392	+
chrV	12478412	12478413	SL1_hlh1T1_V_12478413_+_2_0.034915	34.915354	+
chrV	12478412	12478413	SL1_hlh1T2_V_12478413_+_9_0.195893	195.892777	+
chrV	12478412	12478413	SL1_hlh1T3_V_12478413_+_7_0.136254	136.253561	+
chrV	12478412	12478413	SL1_hlh1T4_V_12478413_+_22_0.399699	399.699484	+
chrV	12478412	12478413	SL1_nhr25end1T2_V_12478413_+_8_0.274707	274.707209	+
chrV	12478412	12478413	SL1_nhr25end1T3_V_12478413_+_19_0.796976	796.975754	+
chrV	12478412	12478413	SL1_nhr25end1T4_V_12478413_+_34_1.149506	1149.505729	+
chrV	12478412	12478413	SL1_pha4T0_V_12478413_+_34_1.435142	1435.142209	+
chrV	12478412	12478413	SL1_pha4T1_V_12478413_+_32_1.584586	1584.585783	+
chrV	12478412	12478413	SL1_pha4T2_V_12478413_+_35_1.647906	1647.905886	+
chrV	12478412	12478413	SL1_pha4T3_V_12478413_+_52_2.734691	2734.691055	+
chrV	12478412	12478413	SL1_pha4T4_V_12478413_+_80_3.281018	3281.017913	+
chrV	12478412	12478413	SL1_tbx37T0_V_12478413_+_10_0.174537	174.537234	+
chrV	12478412	12478413	SL1_tbx37T1_V_12478413_+_17_0.306691	306.690886	+
chrV	12478412	12478413	SL1_tbx37T2_V_12478413_+_7_0.113242	113.242394	+
chrV	12478412	12478413	SL1_tbx37T3_V_12478413_+_21_0.399381	399.380891	+
chrV	12478412	12478413	SL1_tbx37T4_V_12478413_+_33_0.635691	635.690570	+
chrIII	5228416	5228417	SL1_ceh32T0_III_5228417_+_3_0.132806	132.806175	+
chrIII	5228416	5228417	SL1_ceh32T1_III_5228417_+_7_0.426625	426.625295	+
chrIII	5228416	5228417	SL1_ceh32T2_III_5228417_+_3_0.188109	188.109156	+
chrIII	5228416	5228417	SL1_ceh32T3_III_5228417_+_4_0.184595	184.595258	+
chrIII	5228416	5228417	SL1_ceh32T4_III_5228417_+_3_0.252658	252.657940	+
chrIII	5228416	5228417	SL1_cnd1T0_III_5228417_+_5_0.170383	170.383323	+
chrIII	5228416	5228417	SL1_cnd1T1_III_5228417_+_5_0.204864	204.863584	+
chrIII	5228416	5228417	SL1_cnd1T2_III_5228417_+_4_0.114179	114.178699	+
chrIII	5228416	5228417	SL1_cnd1T3_III_5228417_+_9_0.219767	219.767329	+
chrIII	5228416	5228417	SL1_cnd1T4_III_5228417_+_2_0.071656	71.655697	+
chrIII	5228416	5228417	SL1_end1T3_III_5228417_+_3_0.117764	117.764477	+
chrIII	5228416	5228417	SL1_hlh1T0_III_5228417_+_53_0.753884	753.883732	+
chrIII	5228416	5228417	SL1_hlh1T1_III_5228417_+_80_1.396614	1396.614153	+
chrIII	5228416	5228417	SL1_hlh1T2_III_5228417_+_49_1.066527	1066.527342	+
chrIII	5228416	5228417	SL1_hlh1T3_III_5228417_+_67_1.304141	1304.141228	+
chrIII	5228416	5228417	SL1_hlh1T4_III_5228417_+_77_1.398948	1398.948194	+
chrIII	5228416	5228417	SL1_nhr25end1T0_III_5228417_+_27_0.737271	737.271197	+
chrIII	5228416	5228417	SL1_nhr25end1T1_III_5228417_+_16_0.461760	461.760315	+
chrIII	5228416	5228417	SL1_nhr25end1T2_III_5228417_+_14_0.480738	480.737616	+
chrIII	5228416	5228417	SL1_nhr25end1T3_III_5228417_+_11_0.461407	461.407015	+
chrIII	5228416	5228417	SL1_nhr25end1T4_III_5228417_+_12_0.405708	405.707905	+
chrIII	5228416	5228417	SL1_pha4T4_III_5228417_+_6_0.246076	246.076343	+
chrIII	5228416	5228417	SL1_tbx37T0_III_5228417_+_27_0.471251	471.250532	+
chrIII	5228416	5228417	SL1_tbx37T1_III_5228417_+_32_0.577300	577.300491	+
chrIII	5228416	5228417	SL1_tbx37T2_III_5228417_+_31_0.501502	501.502031	+
chrIII	5228416	5228417	SL1_tbx37T3_III_5228417_+_37_0.703671	703.671094	+
chrIII	5228416	5228417	SL1_tbx37T4_III_5228417_+_31_0.597164	597.163868	+
chrIII	5228416	5228417	SL2_end1T1_III_5228417_+_2_0.062854	62.853537	+
chrIII	5228416	5228417	SL2_hlh1T0_III_5228417_+_2_0.028448	28.448443	+
chrIII	5228416	5228417	SL2_nhr25end1T0_III_5228417_+_2_0.054613	54.612681	+
chrIII	5228416	5228417	SL2_pha4T1_III_5228417_+_3_0.148555	148.554917	+
chrIII	5228416	5228417	SL2_pha4T3_III_5228417_+_1_0.052590	52.590213	+
chrIII	5228416	5228417	SL2_tbx37T1_III_5228417_+_1_0.018041	18.040640	+
chrIII	5228600	5228601	SL1_hlh1T2_III_5228601_+_1_0.021766	21.765864	+
chrIII	5228600	5228601	SL1_hlh1T4_III_5228601_+_4_0.072673	72.672633	+
chrIII	10461627	10461628	SL1_cnd1T0_III_10461628_+_2_0.068153	68.153329	+
chrIII	10461627	10461628	SL1_cnd1T3_III_10461628_+_3_0.073256	73.255776	+
chrIII	10461627	10461628	SL1_end1T0_III_10461628_+_1_0.038874	38.874146	+
chrIII	10461627	10461628	SL1_hlh1T0_III_10461628_+_11_0.156466	156.466435	+
chrIII	10461627	10461628	SL1_hlh1T1_III_10461628_+_3_0.052373	52.373031	+
chrIII	10461627	10461628	SL1_hlh1T2_III_10461628_+_1_0.021766	21.765864	+
chrIII	10461627	10461628	SL1_nhr25end1T0_III_10461628_+_12_0.327676	327.676088	+
chrIII	10461627	10461628	SL1_nhr25end1T1_III_10461628_+_1_0.028860	28.860020	+
chrIII	10461627	10461628	SL1_nhr25end1T2_III_10461628_+_1_0.034338	34.338401	+
chrIII	10461627	10461628	SL1_tbx37T0_III_10461628_+_5_0.087269	87.268617	+
chrIII	10461627	10461628	SL1_tbx37T1_III_10461628_+_6_0.108244	108.243842	+
chrIII	10461627	10461628	SL1_tbx37T2_III_10461628_+_11_0.177952	177.952334	+
chrIII	10461627	10461628	SL1_tbx37T3_III_10461628_+_2_0.038036	38.036275	+
chrIII	10461627	10461628	SL1_tbx37T4_III_10461628_+_1_0.019263	19.263351	+
chrIII	9467463	9467464	SL1_end1T1_III_9467464_+_8_0.251414	251.414150	+
chrIII	9467463	9467464	SL1_nhr25end1T2_III_9467464_+_2_0.068677	68.676802	+
chrIII	9467463	9467464	SL2_ceh32T3_III_9467464_+_1_0.046149	46.148815	+
chrIII	9467463	9467464	SL2_cnd1T1_III_9467464_+_1_0.040973	40.972717	+
chrIII	9467463	9467464	SL2_cnd1T4_III_9467464_+_1_0.035828	35.827848	+
chrIII	9467463	9467464	SL2_end1T0_III_9467464_+_5_0.194371	194.370728	+
chrIII	9467463	9467464	SL2_end1T2_III_9467464_+_4_0.192862	192.862394	+
chrIII	9467463	9467464	SL2_end1T3_III_9467464_+_1_0.039255	39.254826	+
chrIII	9467463	9467464	SL2_hlh1T0_III_9467464_+_2_0.028448	28.448443	+
chrIII	9467463	9467464	SL2_hlh1T1_III_9467464_+_2_0.034915	34.915354	+
chrIII	9467463	9467464	SL2_hlh1T2_III_9467464_+_4_0.087063	87.063456	+
chrIII	9467463	9467464	SL2_hlh1T3_III_9467464_+_2_0.038930	38.929589	+
chrIII	9467463	9467464	SL2_hlh1T4_III_9467464_+_1_0.018168	18.168158	+
chrIII	9467463	9467464	SL2_nhr25end1T0_III_9467464_+_3_0.081919	81.919022	+
chrIII	9467463	9467464	SL2_pha4T0_III_9467464_+_6_0.253260	253.260390	+
chrIII	9467463	9467464	SL2_pha4T1_III_9467464_+_3_0.148555	148.554917	+
chrIII	9467463	9467464	SL2_pha4T2_III_9467464_+_6_0.282498	282.498152	+
chrIII	9467463	9467464	SL2_pha4T3_III_9467464_+_4_0.210361	210.360850	+
chrIII	9467463	9467464	SL2_pha4T4_III_9467464_+_3_0.123038	123.038172	+
chrIII	9467463	9467464	SL2_tbx37T1_III_9467464_+_1_0.018041	18.040640	+
chrIII	9467463	9467464	SL2_tbx37T3_III_9467464_+_1_0.019018	19.018138	+
chrIII	9467463	9467464	SL2_tbx37T4_III_9467464_+_1_0.019263	19.263351	+
chrV	11644753	11644754	SL1_ceh32T0_V_11644754_+_2_0.088537	88.537450	+
chrV	11644753	11644754	SL1_ceh32T2_V_11644754_+_1_0.062703	62.703052	+
chrV	11644753	11644754	SL1_ceh32T3_V_11644754_+_1_0.046149	46.148815	+
chrV	11644753	11644754	SL1_ceh32T4_V_11644754_+_2_0.168439	168.438627	+
chrV	11644753	11644754	SL1_cnd1T0_V_11644754_+_2_0.068153	68.153329	+
chrV	11644753	11644754	SL1_cnd1T1_V_11644754_+_2_0.081945	81.945434	+
chrV	11644753	11644754	SL1_cnd1T3_V_11644754_+_3_0.073256	73.255776	+
chrV	11644753	11644754	SL1_end1T1_V_11644754_+_1_0.031427	31.426769	+
chrV	11644753	11644754	SL1_hlh1T0_V_11644754_+_4_0.056897	56.896885	+
chrV	11644753	11644754	SL1_hlh1T1_V_11644754_+_4_0.069831	69.830708	+
chrV	11644753	11644754	SL1_nhr25end1T0_V_11644754_+_4_0.109225	109.225363	+
chrV	11644753	11644754	SL1_nhr25end1T2_V_11644754_+_1_0.034338	34.338401	+
chrV	11644753	11644754	SL1_pha4T0_V_11644754_+_2_0.084420	84.420130	+
chrV	11644753	11644754	SL1_tbx37T0_V_11644754_+_4_0.069815	69.814894	+
chrV	11644753	11644754	SL1_tbx37T1_V_11644754_+_2_0.036081	36.081281	+
chrV	11644753	11644754	SL1_tbx37T2_V_11644754_+_7_0.113242	113.242394	+
chrI	6342230	6342231	SL1_ceh32T1_I_6342231_+_1_0.060946	60.946471	+
chrI	6342230	6342231	SL1_ceh32T4_I_6342231_+_2_0.168439	168.438627	+
chrI	6342230	6342231	SL1_cnd1T3_I_6342231_+_1_0.024419	24.418592	+
chrI	6342230	6342231	SL1_hlh1T0_I_6342231_+_4_0.056897	56.896885	+
chrI	6342230	6342231	SL1_hlh1T2_I_6342231_+_2_0.043532	43.531728	+
chrI	6342230	6342231	SL1_hlh1T3_I_6342231_+_4_0.077859	77.859178	+
chrI	6342230	6342231	SL1_hlh1T4_I_6342231_+_4_0.072673	72.672633	+
chrI	6342230	6342231	SL1_nhr25end1T0_I_6342231_+_6_0.163838	163.838044	+
chrI	6342230	6342231	SL1_nhr25end1T1_I_6342231_+_1_0.028860	28.860020	+
chrI	6342230	6342231	SL1_nhr25end1T2_I_6342231_+_5_0.171692	171.692006	+
chrI	6342230	6342231	SL1_nhr25end1T3_I_6342231_+_3_0.125838	125.838277	+
chrI	6342230	6342231	SL1_nhr25end1T4_I_6342231_+_4_0.135236	135.235968	+
chrI	6342230	6342231	SL1_tbx37T0_I_6342231_+_1_0.017454	17.453723	+
chrI	6342230	6342231	SL1_tbx37T2_I_6342231_+_4_0.064710	64.709939	+
chrI	6342230	6342231	SL1_tbx37T3_I_6342231_+_7_0.133127	133.126964	+
chrI	6342230	6342231	SL1_tbx37T4_I_6342231_+_13_0.250424	250.423558	+
chrX	13598448	13598449	SL1_ceh32T1_X_13598449_+_1_0.060946	60.946471	+
chrX	13598448	13598449	SL1_cnd1T0_X_13598449_+_7_0.238537	238.536653	+
chrX	13598448	13598449	SL1_cnd1T1_X_13598449_+_9_0.368754	368.754452	+
chrX	13598448	13598449	SL1_cnd1T2_X_13598449_+_11_0.313991	313.991424	+
chrX	13598448	13598449	SL1_cnd1T3_X_13598449_+_13_0.317442	317.441697	+
chrX	13598448	13598449	SL1_cnd1T4_X_13598449_+_3_0.107484	107.483545	+
chrX	13598448	13598449	SL1_end1T1_X_13598449_+_3_0.094280	94.280306	+
chrX	13598448	13598449	SL1_end1T4_X_13598449_+_2_0.079710	79.709526	+
chrX	13598448	13598449	SL1_hlh1T0_X_13598449_+_1_0.014224	14.224221	+
chrX	13598448	13598449	SL1_hlh1T4_X_13598449_+_2_0.036336	36.336317	+
chrX	13598448	13598449	SL1_pha4T0_X_13598449_+_11_0.464311	464.310715	+
chrX	13598448	13598449	SL1_pha4T1_X_13598449_+_6_0.297110	297.109834	+
chrX	13598448	13598449	SL1_pha4T2_X_13598449_+_3_0.141249	141.249076	+
chrX	13598448	13598449	SL1_pha4T3_X_13598449_+_3_0.157771	157.770638	+
chrX	13598448	13598449	SL1_pha4T4_X_13598449_+_7_0.287089	287.089067	+
chrX	13598448	13598449	SL1_tbx37T1_X_13598449_+_4_0.072163	72.162561	+
chrX	13598468	13598469	SL1_ceh32T0_X_13598469_+_1_0.044269	44.268725	+
chrX	13598468	13598469	SL1_ceh32T3_X_13598469_+_2_0.092298	92.297629	+
chrX	13598468	13598469	SL1_ceh32T4_X_13598469_+_3_0.252658	252.657940	+
chrX	13598468	13598469	SL1_cnd1T0_X_13598469_+_7_0.238537	238.536653	+
chrX	13598468	13598469	SL1_cnd1T1_X_13598469_+_17_0.696536	696.536187	+
chrX	13598468	13598469	SL1_cnd1T2_X_13598469_+_13_0.371081	371.080773	+
chrX	13598468	13598469	SL1_cnd1T3_X_13598469_+_41_1.001162	1001.162276	+
chrX	13598468	13598469	SL1_cnd1T4_X_13598469_+_10_0.358278	358.278485	+
chrX	13598468	13598469	SL1_end1T0_X_13598469_+_16_0.621986	621.986330	+
chrX	13598468	13598469	SL1_end1T1_X_13598469_+_24_0.754242	754.242449	+
chrX	13598468	13598469	SL1_end1T2_X_13598469_+_7_0.337509	337.509190	+
chrX	13598468	13598469	SL1_end1T4_X_13598469_+_20_0.797095	797.095257	+
chrX	13598468	13598469	SL1_hlh1T0_X_13598469_+_12_0.170691	170.690656	+
chrX	13598468	13598469	SL1_hlh1T1_X_13598469_+_9_0.157119	157.119092	+
chrX	13598468	13598469	SL1_hlh1T2_X_13598469_+_3_0.065298	65.297592	+
chrX	13598468	13598469	SL1_hlh1T3_X_13598469_+_3_0.058394	58.394383	+
chrX	13598468	13598469	SL1_hlh1T4_X_13598469_+_12_0.218018	218.017900	+
chrX	13598468	13598469	SL1_nhr25end1T0_X_13598469_+_3_0.081919	81.919022	+
chrX	13598468	13598469	SL1_nhr25end1T4_X_13598469_+_3_0.101427	101.426976	+
chrX	13598468	13598469	SL1_pha4T0_X_13598469_+_35_1.477352	1477.352274	+
chrX	13598468	13598469	SL1_pha4T1_X_13598469_+_38_1.881696	1881.695618	+
chrX	13598468	13598469	SL1_pha4T2_X_13598469_+_55_2.589566	2589.566392	+
chrX	13598468	13598469	SL1_pha4T3_X_13598469_+_27_1.419936	1419.935740	+
chrX	13598468	13598469	SL1_pha4T4_X_13598469_+_33_1.353420	1353.419889	+
chrX	13598468	13598469	SL1_tbx37T0_X_13598469_+_3_0.052361	52.361170	+
chrX	13598468	13598469	SL1_tbx37T1_X_13598469_+_2_0.036081	36.081281	+
chrX	13598468	13598469	SL1_tbx37T2_X_13598469_+_2_0.032355	32.354970	+
chrX	13598468	13598469	SL1_tbx37T3_X_13598469_+_5_0.095091	95.090688	+
chrX	13598468	13598469	SL1_tbx37T4_X_13598469_+_6_0.115580	115.580104	+
chrII	7305860	7305861	SL2_cnd1T3_II_7305861_+_5_0.122093	122.092961	+
chrII	7305860	7305861	SL2_cnd1T4_II_7305861_+_2_0.071656	71.655697	+
chrII	7305860	7305861	SL2_end1T0_II_7305861_+_5_0.194371	194.370728	+
chrII	7305860	7305861	SL2_end1T1_II_7305861_+_8_0.251414	251.414150	+
chrII	7305860	7305861	SL2_end1T2_II_7305861_+_5_0.241078	241.077993	+
chrII	7305860	7305861	SL2_end1T3_II_7305861_+_3_0.117764	117.764477	+
chrII	7305860	7305861	SL2_end1T4_II_7305861_+_7_0.278983	278.983340	+
chrII	7305860	7305861	SL2_hlh1T3_II_7305861_+_2_0.038930	38.929589	+
chrII	7305860	7305861	SL2_nhr25end1T0_II_7305861_+_1_0.027306	27.306341	+
chrII	7305860	7305861	SL2_pha4T0_II_7305861_+_11_0.464311	464.310715	+
chrII	7305860	7305861	SL2_pha4T1_II_7305861_+_7_0.346628	346.628140	+
chrII	7305860	7305861	SL2_pha4T2_II_7305861_+_3_0.141249	141.249076	+
chrII	7305860	7305861	SL2_pha4T3_II_7305861_+_5_0.262951	262.951063	+
chrII	7305860	7305861	SL2_pha4T4_II_7305861_+_3_0.123038	123.038172	+
chrII	7305860	7305861	SL2_tbx37T0_II_7305861_+_2_0.034907	34.907447	+
chrII	7305863	7305864	SL1_cnd1T2_II_7305864_+_1_0.028545	28.544675	+
chrII	7305863	7305864	SL1_end1T0_II_7305864_+_3_0.116622	116.622437	+
chrII	7305863	7305864	SL1_pha4T1_II_7305864_+_2_0.099037	99.036611	+
chrII	7305863	7305864	SL2_cnd1T1_II_7305864_+_1_0.040973	40.972717	+
chrII	7305863	7305864	SL2_cnd1T2_II_7305864_+_1_0.028545	28.544675	+
chrII	7305863	7305864	SL2_cnd1T3_II_7305864_+_1_0.024419	24.418592	+
chrII	7305863	7305864	SL2_end1T1_II_7305864_+_7_0.219987	219.987381	+
chrII	7305863	7305864	SL2_end1T4_II_7305864_+_1_0.039855	39.854763	+
chrII	7305863	7305864	SL2_hlh1T4_II_7305864_+_1_0.018168	18.168158	+
chrII	7305863	7305864	SL2_pha4T0_II_7305864_+_5_0.211050	211.050325	+
chrII	7305863	7305864	SL2_pha4T2_II_7305864_+_3_0.141249	141.249076	+
chrII	7305863	7305864	SL2_pha4T3_II_7305864_+_2_0.105180	105.180425	+
chrIII	12020551	12020552	SL1_cnd1T4_III_12020552_+_7_0.250795	250.794939	+
chrIII	12020551	12020552	SL1_end1T4_III_12020552_+_12_0.478257	478.257154	+
chrIII	12020551	12020552	SL1_hlh1T3_III_12020552_+_4_0.077859	77.859178	+
chrIII	12020551	12020552	SL1_hlh1T4_III_12020552_+_3_0.054504	54.504475	+
chrIII	12020551	12020552	SL1_pha4T4_III_12020552_+_14_0.574178	574.178135	+
chrIII	12020551	12020552	SL1_tbx37T4_III_12020552_+_5_0.096317	96.316753	+
chrII	13200164	13200165	SL2_cnd1T1_II_13200165_+_1_0.040973	40.972717	+
chrII	13200164	13200165	SL2_cnd1T3_II_13200165_+_1_0.024419	24.418592	+
chrII	13200164	13200165	SL2_end1T0_II_13200165_+_2_0.077748	77.748291	+
chrII	13200164	13200165	SL2_hlh1T1_II_13200165_+_2_0.034915	34.915354	+
chrII	13200164	13200165	SL2_pha4T1_II_13200165_+_2_0.099037	99.036611	+
chrII	13200164	13200165	SL2_pha4T3_II_13200165_+_2_0.105180	105.180425	+
chrII	13200164	13200165	SL2_tbx37T0_II_13200165_+_2_0.034907	34.907447	+
chrII	13212857	13212858	SL1_end1T1_II_13212858_+_4_0.125707	125.707075	+
chrII	13212857	13212858	SL1_end1T2_II_13212858_+_2_0.096431	96.431197	+
chrII	13212857	13212858	SL1_pha4T0_II_13212858_+_5_0.211050	211.050325	+
chrI	7251925	7251926	SL1_hlh1T0_I_7251926_+_1_0.014224	14.224221	+
chrI	7251925	7251926	SL1_nhr25end1T0_I_7251926_+_1_0.027306	27.306341	+
chrI	7251925	7251926	SL1_tbx37T0_I_7251926_+_2_0.034907	34.907447	+
chrI	7251934	7251935	SL1_cnd1T0_I_7251935_+_5_0.170383	170.383323	+
chrI	7251934	7251935	SL1_cnd1T1_I_7251935_+_4_0.163891	163.890868	+
chrI	7251934	7251935	SL1_cnd1T2_I_7251935_+_6_0.171268	171.268049	+
chrI	7251934	7251935	SL1_cnd1T3_I_7251935_+_2_0.048837	48.837184	+
chrI	7251934	7251935	SL1_cnd1T4_I_7251935_+_1_0.035828	35.827848	+
chrI	7251934	7251935	SL1_hlh1T0_I_7251935_+_12_0.170691	170.690656	+
chrI	7251934	7251935	SL1_hlh1T1_I_7251935_+_8_0.139661	139.661415	+
chrI	7251934	7251935	SL1_hlh1T2_I_7251935_+_6_0.130595	130.595185	+
chrI	7251934	7251935	SL1_hlh1T3_I_7251935_+_1_0.019465	19.464794	+
chrI	7251934	7251935	SL1_nhr25end1T1_I_7251935_+_1_0.028860	28.860020	+
chrI	7251934	7251935	SL1_pha4T2_I_7251935_+_1_0.047083	47.083025	+
chrI	7251934	7251935	SL1_pha4T3_I_7251935_+_4_0.210361	210.360850	+
chrI	7251934	7251935	SL1_tbx37T0_I_7251935_+_12_0.209445	209.444681	+
chrI	7251934	7251935	SL1_tbx37T1_I_7251935_+_10_0.180406	180.406403	+
chrI	7251934	7251935	SL1_tbx37T2_I_7251935_+_14_0.226485	226.484788	+
chrI	7251934	7251935	SL1_tbx37T3_I_7251935_+_4_0.076073	76.072551	+
chrI	7251934	7251935	SL1_tbx37T4_I_7251935_+_2_0.038527	38.526701	+
chrI	7251934	7251935	SL2_end1T2_I_7251935_+_6_0.289294	289.293591	+
chrIII	6931995	6931996	SL2_cnd1T0_III_6931996_+_4_0.136307	136.306659	+
chrIII	6931995	6931996	SL2_cnd1T4_III_6931996_+_2_0.071656	71.655697	+
chrIII	6931995	6931996	SL2_end1T4_III_6931996_+_5_0.199274	199.273814	+
chrIII	6931995	6931996	SL2_hlh1T0_III_6931996_+_1_0.014224	14.224221	+
chrIII	6931995	6931996	SL2_hlh1T1_III_6931996_+_1_0.017458	17.457677	+
chrIII	6931995	6931996	SL2_hlh1T2_III_6931996_+_4_0.087063	87.063456	+
chrIII	6931995	6931996	SL2_hlh1T3_III_6931996_+_3_0.058394	58.394383	+
chrIII	6931995	6931996	SL2_hlh1T4_III_6931996_+_1_0.018168	18.168158	+
chrIII	6931995	6931996	SL2_nhr25end1T0_III_6931996_+_1_0.027306	27.306341	+
chrIII	6931995	6931996	SL2_nhr25end1T2_III_6931996_+_2_0.068677	68.676802	+
chrIII	6931995	6931996	SL2_pha4T2_III_6931996_+_3_0.141249	141.249076	+
chrIII	6931995	6931996	SL2_tbx37T1_III_6931996_+_2_0.036081	36.081281	+
chrIII	6931995	6931996	SL2_tbx37T3_III_6931996_+_1_0.019018	19.018138	+
chrIII	6931995	6931996	SL2_tbx37T4_III_6931996_+_5_0.096317	96.316753	+
chrIII	6932000	6932001	SL2_ceh32T0_III_6932001_+_6_0.265612	265.612351	+
chrIII	6932000	6932001	SL2_ceh32T2_III_6932001_+_2_0.125406	125.406104	+
chrIII	6932000	6932001	SL2_ceh32T3_III_6932001_+_1_0.046149	46.148815	+
chrIII	6932000	6932001	SL2_cnd1T0_III_6932001_+_13_0.442997	442.996641	+
chrIII	6932000	6932001	SL2_cnd1T1_III_6932001_+_3_0.122918	122.918151	+
chrIII	6932000	6932001	SL2_cnd1T2_III_6932001_+_6_0.171268	171.268049	+
chrIII	6932000	6932001	SL2_cnd1T3_III_6932001_+_3_0.073256	73.255776	+
chrIII	6932000	6932001	SL2_cnd1T4_III_6932001_+_1_0.035828	35.827848	+
chrIII	6932000	6932001	SL2_end1T0_III_6932001_+_29_1.127350	1127.350224	+
chrIII	6932000	6932001	SL2_end1T1_III_6932001_+_70_2.199874	2199.873809	+
chrIII	6932000	6932001	SL2_end1T2_III_6932001_+_47_2.266133	2266.133132	+
chrIII	6932000	6932001	SL2_end1T3_III_6932001_+_44_1.727212	1727.212328	+
chrIII	6932000	6932001	SL2_end1T4_III_6932001_+_48_1.913029	1913.028618	+
chrIII	6932000	6932001	SL2_hlh1T0_III_6932001_+_28_0.398278	398.278198	+
chrIII	6932000	6932001	SL2_hlh1T1_III_6932001_+_24_0.418984	418.984246	+
chrIII	6932000	6932001	SL2_hlh1T2_III_6932001_+_22_0.478849	478.849011	+
chrIII	6932000	6932001	SL2_hlh1T3_III_6932001_+_13_0.253042	253.042328	+
chrIII	6932000	6932001	SL2_hlh1T4_III_6932001_+_19_0.345195	345.195009	+
chrIII	6932000	6932001	SL2_nhr25end1T0_III_6932001_+_3_0.081919	81.919022	+
chrIII	6932000	6932001	SL2_nhr25end1T1_III_6932001_+_4_0.115440	115.440079	+
chrIII	6932000	6932001	SL2_nhr25end1T3_III_6932001_+_1_0.041946	41.946092	+
chrIII	6932000	6932001	SL2_nhr25end1T4_III_6932001_+_3_0.101427	101.426976	+
chrIII	6932000	6932001	SL2_pha4T0_III_6932001_+_40_1.688403	1688.402599	+
chrIII	6932000	6932001	SL2_pha4T1_III_6932001_+_36_1.782659	1782.659006	+
chrIII	6932000	6932001	SL2_pha4T2_III_6932001_+_29_1.365408	1365.407734	+
chrIII	6932000	6932001	SL2_pha4T3_III_6932001_+_15_0.788853	788.853189	+
chrIII	6932000	6932001	SL2_pha4T4_III_6932001_+_12_0.492153	492.152687	+
chrIII	6932000	6932001	SL2_tbx37T0_III_6932001_+_14_0.244352	244.352128	+
chrIII	6932000	6932001	SL2_tbx37T1_III_6932001_+_10_0.180406	180.406403	+
chrIII	6932000	6932001	SL2_tbx37T2_III_6932001_+_7_0.113242	113.242394	+
chrIII	6932000	6932001	SL2_tbx37T3_III_6932001_+_4_0.076073	76.072551	+
chrIII	6932000	6932001	SL2_tbx37T4_III_6932001_+_5_0.096317	96.316753	+
chrIII	6932743	6932744	SL1_nhr25end1T0_III_6932744_+_3_0.081919	81.919022	+
chrIII	6932743	6932744	SL1_pha4T3_III_6932744_+_5_0.262951	262.951063	+
chrX	7020032	7020033	SL1_hlh1T2_X_7020033_+_23_0.500615	500.614875	+
chrX	7020032	7020033	SL1_hlh1T3_X_7020033_+_28_0.545014	545.014245	+
chrX	7020032	7020033	SL1_hlh1T4_X_7020033_+_62_1.126426	1126.425819	+
chrX	7020032	7020033	SL1_pha4T4_X_7020033_+_9_0.369115	369.114515	+
chrI	3629436	3629437	SL1_cnd1T3_I_3629437_+_7_0.170930	170.930145	+
chrI	3629436	3629437	SL1_cnd1T4_I_3629437_+_1_0.035828	35.827848	+
chrII	8960707	8960708	SL1_hlh1T2_II_8960708_+_1_0.021766	21.765864	+
chrII	8960707	8960708	SL1_hlh1T3_II_8960708_+_3_0.058394	58.394383	+
chrII	8960707	8960708	SL1_hlh1T4_II_8960708_+_1_0.018168	18.168158	+
chrII	10869188	10869189	SL1_pha4T1_II_10869189_+_7_0.346628	346.628140	+
chrII	10869195	10869196	SL2_end1T3_II_10869196_+_1_0.039255	39.254826	+
chrII	10869195	10869196	SL2_hlh1T1_II_10869196_+_1_0.017458	17.457677	+
chrII	10869195	10869196	SL2_pha4T0_II_10869196_+_1_0.042210	42.210065	+
chrIV	9772509	9772510	SL1_ceh32T0_IV_9772510_+_6_0.265612	265.612351	+
chrIV	9772509	9772510	SL1_ceh32T1_IV_9772510_+_9_0.548518	548.518236	+
chrIV	9772509	9772510	SL1_ceh32T2_IV_9772510_+_7_0.438921	438.921365	+
chrIV	9772509	9772510	SL1_ceh32T3_IV_9772510_+_3_0.138446	138.446444	+
chrIV	9772509	9772510	SL1_ceh32T4_IV_9772510_+_5_0.421097	421.096567	+
chrIV	9772509	9772510	SL1_cnd1T0_IV_9772510_+_86_2.930593	2930.593161	+
chrIV	9772509	9772510	SL1_cnd1T1_IV_9772510_+_118_4.834781	4834.780592	+
chrIV	9772509	9772510	SL1_cnd1T2_IV_9772510_+_107_3.054280	3054.280211	+
chrIV	9772509	9772510	SL1_cnd1T3_IV_9772510_+_155_3.784882	3784.881776	+
chrIV	9772509	9772510	SL1_cnd1T4_IV_9772510_+_35_1.253975	1253.974697	+
chrIV	9772509	9772510	SL1_end1T1_IV_9772510_+_3_0.094280	94.280306	+
chrIV	9772509	9772510	SL1_end1T2_IV_9772510_+_1_0.048216	48.215599	+
chrIV	9772509	9772510	SL1_hlh1T0_IV_9772510_+_276_3.925885	3925.885093	+
chrIV	9772509	9772510	SL1_hlh1T1_IV_9772510_+_149_2.601194	2601.193861	+
chrIV	9772509	9772510	SL1_hlh1T2_IV_9772510_+_93_2.024225	2024.225363	+
chrIV	9772509	9772510	SL1_hlh1T3_IV_9772510_+_40_0.778592	778.591778	+
chrIV	9772509	9772510	SL1_hlh1T4_IV_9772510_+_9_0.163513	163.513425	+
chrIV	9772509	9772510	SL1_nhr25end1T0_IV_9772510_+_110_3.003697	3003.697470	+
chrIV	9772509	9772510	SL1_nhr25end1T1_IV_9772510_+_61_1.760461	1760.461202	+
chrIV	9772509	9772510	SL1_nhr25end1T2_IV_9772510_+_29_0.995814	995.813634	+
chrIV	9772509	9772510	SL1_nhr25end1T3_IV_9772510_+_16_0.671137	671.137477	+
chrIV	9772509	9772510	SL1_nhr25end1T4_IV_9772510_+_12_0.405708	405.707905	+
chrIV	9772509	9772510	SL1_pha4T0_IV_9772510_+_13_0.548731	548.730845	+
chrIV	9772509	9772510	SL1_pha4T1_IV_9772510_+_1_0.049518	49.518306	+
chrIV	9772509	9772510	SL1_pha4T2_IV_9772510_+_4_0.188332	188.332101	+
chrIV	9772509	9772510	SL1_pha4T3_IV_9772510_+_1_0.052590	52.590213	+
chrIV	9772509	9772510	SL1_pha4T4_IV_9772510_+_1_0.041013	41.012724	+
chrIV	9772509	9772510	SL1_tbx37T0_IV_9772510_+_303_5.288478	5288.478195	+
chrIV	9772509	9772510	SL1_tbx37T1_IV_9772510_+_382_6.891525	6891.524606	+
chrIV	9772509	9772510	SL1_tbx37T2_IV_9772510_+_363_5.872427	5872.427007	+
chrIV	9772509	9772510	SL1_tbx37T3_IV_9772510_+_190_3.613446	3613.446158	+
chrIV	9772509	9772510	SL1_tbx37T4_IV_9772510_+_119_2.292339	2292.338721	+
chrIV	9772509	9772510	SL2_ceh32T2_IV_9772510_+_3_0.188109	188.109156	+
chrIV	9772509	9772510	SL2_end1T0_IV_9772510_+_5_0.194371	194.370728	+
chrIV	9772509	9772510	SL2_end1T2_IV_9772510_+_1_0.048216	48.215599	+
chrIV	9772509	9772510	SL2_end1T4_IV_9772510_+_1_0.039855	39.854763	+
chrIV	9772509	9772510	SL2_hlh1T1_IV_9772510_+_3_0.052373	52.373031	+
chrIV	9772509	9772510	SL2_hlh1T2_IV_9772510_+_2_0.043532	43.531728	+
chrIV	9772509	9772510	SL2_nhr25end1T0_IV_9772510_+_1_0.027306	27.306341	+
chrIV	9772509	9772510	SL2_pha4T1_IV_9772510_+_15_0.742775	742.774586	+
chrIV	9772509	9772510	SL2_pha4T4_IV_9772510_+_4_0.164051	164.050896	+
chrIV	9772509	9772510	SL2_tbx37T0_IV_9772510_+_4_0.069815	69.814894	+
chrIV	9772509	9772510	SL2_tbx37T1_IV_9772510_+_5_0.090203	90.203202	+
chrIV	9772509	9772510	SL2_tbx37T2_IV_9772510_+_3_0.048532	48.532455	+
chrIV	9772509	9772510	SL2_tbx37T3_IV_9772510_+_3_0.057054	57.054413	+
chrIV	9772509	9772510	SL2_tbx37T4_IV_9772510_+_3_0.057790	57.790052	+
chrIV	9772932	9772933	SL1_ceh32T1_IV_9772933_+_1_0.060946	60.946471	+
chrIV	9772932	9772933	SL1_ceh32T3_IV_9772933_+_2_0.092298	92.297629	+
chrIV	9772932	9772933	SL1_cnd1T4_IV_9772933_+_3_0.107484	107.483545	+
chrIV	9772932	9772933	SL1_nhr25end1T0_IV_9772933_+_1_0.027306	27.306341	+
chrIV	9772932	9772933	SL1_tbx37T0_IV_9772933_+_1_0.017454	17.453723	+
chrIII	9766509	9766510	SL1_cnd1T4_III_9766510_+_2_0.071656	71.655697	+
chrIII	9766509	9766510	SL1_hlh1T0_III_9766510_+_3_0.042673	42.672664	+
chrIII	9766509	9766510	SL1_hlh1T1_III_9766510_+_2_0.034915	34.915354	+
chrIII	9766509	9766510	SL1_hlh1T2_III_9766510_+_2_0.043532	43.531728	+
chrIII	9766509	9766510	SL1_hlh1T3_III_9766510_+_1_0.019465	19.464794	+
chrIII	9766509	9766510	SL1_hlh1T4_III_9766510_+_3_0.054504	54.504475	+
chrIII	9766509	9766510	SL1_nhr25end1T0_III_9766510_+_1_0.027306	27.306341	+
chrIII	9766509	9766510	SL1_tbx37T0_III_9766510_+_5_0.087269	87.268617	+
chrIII	9766509	9766510	SL1_tbx37T1_III_9766510_+_1_0.018041	18.040640	+
chrIII	9766509	9766510	SL1_tbx37T2_III_9766510_+_1_0.016177	16.177485	+
chrIII	9766509	9766510	SL1_tbx37T3_III_9766510_+_2_0.038036	38.036275	+
chrIII	9766509	9766510	SL1_tbx37T4_III_9766510_+_3_0.057790	57.790052	+
chrI	9788862	9788863	SL1_ceh32T0_I_9788863_+_21_0.929643	929.643228	+
chrI	9788862	9788863	SL1_ceh32T1_I_9788863_+_17_1.036090	1036.090001	+
chrI	9788862	9788863	SL1_ceh32T2_I_9788863_+_18_1.128655	1128.654937	+
chrI	9788862	9788863	SL1_ceh32T3_I_9788863_+_22_1.015274	1015.273919	+
chrI	9788862	9788863	SL1_ceh32T4_I_9788863_+_12_1.010632	1010.631762	+
chrI	9788862	9788863	SL1_cnd1T0_I_9788863_+_24_0.817840	817.839952	+
chrI	9788862	9788863	SL1_cnd1T1_I_9788863_+_15_0.614591	614.590753	+
chrI	9788862	9788863	SL1_cnd1T2_I_9788863_+_23_0.656528	656.527522	+
chrI	9788862	9788863	SL1_cnd1T3_I_9788863_+_17_0.415116	415.116066	+
chrI	9788862	9788863	SL1_cnd1T4_I_9788863_+_19_0.680729	680.729121	+
chrI	9788862	9788863	SL1_end1T0_I_9788863_+_47_1.827085	1827.084846	+
chrI	9788862	9788863	SL1_end1T1_I_9788863_+_68_2.137020	2137.020272	+
chrI	9788862	9788863	SL1_end1T2_I_9788863_+_20_0.964312	964.311971	+
chrI	9788862	9788863	SL1_end1T3_I_9788863_+_60_2.355290	2355.289539	+
chrI	9788862	9788863	SL1_end1T4_I_9788863_+_95_3.786202	3786.202472	+
chrI	9788862	9788863	SL1_hlh1T0_I_9788863_+_26_0.369830	369.829755	+
chrI	9788862	9788863	SL1_hlh1T1_I_9788863_+_27_0.471357	471.357277	+
chrI	9788862	9788863	SL1_hlh1T2_I_9788863_+_28_0.609444	609.444195	+
chrI	9788862	9788863	SL1_hlh1T3_I_9788863_+_28_0.545014	545.014245	+
chrI	9788862	9788863	SL1_hlh1T4_I_9788863_+_28_0.508708	508.708434	+
chrI	9788862	9788863	SL1_nhr25end1T0_I_9788863_+_18_0.491514	491.514131	+
chrI	9788862	9788863	SL1_nhr25end1T1_I_9788863_+_8_0.230880	230.880158	+
chrI	9788862	9788863	SL1_nhr25end1T2_I_9788863_+_6_0.206030	206.030407	+
chrI	9788862	9788863	SL1_nhr25end1T3_I_9788863_+_5_0.209730	209.730462	+
chrI	9788862	9788863	SL1_nhr25end1T4_I_9788863_+_4_0.135236	135.235968	+
chrI	9788862	9788863	SL1_pha4T0_I_9788863_+_59_2.490394	2490.393833	+
chrI	9788862	9788863	SL1_pha4T1_I_9788863_+_56_2.773025	2773.025121	+
chrI	9788862	9788863	SL1_pha4T2_I_9788863_+_51_2.401234	2401.234291	+
chrI	9788862	9788863	SL1_pha4T3_I_9788863_+_18_0.946624	946.623827	+
chrI	9788862	9788863	SL1_pha4T4_I_9788863_+_41_1.681522	1681.521680	+
chrI	9788862	9788863	SL1_tbx37T0_I_9788863_+_8_0.139630	139.629787	+
chrI	9788862	9788863	SL1_tbx37T1_I_9788863_+_12_0.216488	216.487684	+
chrI	9788862	9788863	SL1_tbx37T2_I_9788863_+_6_0.097065	97.064909	+
chrI	9788862	9788863	SL1_tbx37T3_I_9788863_+_12_0.228218	228.217652	+
chrI	9788862	9788863	SL1_tbx37T4_I_9788863_+_9_0.173370	173.370155	+
chrI	9789002	9789003	SL1_ceh32T0_I_9789003_+_5_0.221344	221.343626	+
chrI	9789002	9789003	SL1_ceh32T1_I_9789003_+_6_0.365679	365.678824	+
chrI	9789002	9789003	SL1_ceh32T2_I_9789003_+_6_0.376218	376.218312	+
chrI	9789002	9789003	SL1_ceh32T3_I_9789003_+_6_0.276893	276.892887	+
chrI	9789002	9789003	SL1_cnd1T0_I_9789003_+_11_0.374843	374.843311	+
chrI	9789002	9789003	SL1_cnd1T2_I_9789003_+_9_0.256902	256.902074	+
chrI	9789002	9789003	SL1_cnd1T3_I_9789003_+_9_0.219767	219.767329	+
chrI	9789002	9789003	SL1_hlh1T0_I_9789003_+_12_0.170691	170.690656	+
chrI	9789002	9789003	SL1_hlh1T1_I_9789003_+_10_0.174577	174.576769	+
chrI	9789002	9789003	SL1_hlh1T2_I_9789003_+_14_0.304722	304.722098	+
chrI	9789002	9789003	SL1_hlh1T3_I_9789003_+_9_0.175183	175.183150	+
chrI	9789002	9789003	SL1_hlh1T4_I_9789003_+_7_0.127177	127.177109	+
chrI	9789002	9789003	SL1_nhr25end1T0_I_9789003_+_13_0.354982	354.982428	+
chrI	9789002	9789003	SL1_nhr25end1T1_I_9789003_+_7_0.202020	202.020138	+
chrI	9789002	9789003	SL1_nhr25end1T2_I_9789003_+_2_0.068677	68.676802	+
chrI	9789002	9789003	SL1_nhr25end1T3_I_9789003_+_5_0.209730	209.730462	+
chrI	9789002	9789003	SL1_nhr25end1T4_I_9789003_+_4_0.135236	135.235968	+
chrI	9789002	9789003	SL1_tbx37T0_I_9789003_+_6_0.104722	104.722340	+
chrI	9789002	9789003	SL1_tbx37T1_I_9789003_+_4_0.072163	72.162561	+
chrI	9789002	9789003	SL1_tbx37T2_I_9789003_+_6_0.097065	97.064909	+
chrI	9789002	9789003	SL1_tbx37T3_I_9789003_+_9_0.171163	171.163239	+
chrI	9789002	9789003	SL1_tbx37T4_I_9789003_+_8_0.154107	154.106805	+
chrI	9789008	9789009	SL1_end1T1_I_9789009_+_3_0.094280	94.280306	+
chrI	9789008	9789009	SL2_ceh32T2_I_9789009_+_1_0.062703	62.703052	+
chrI	9789008	9789009	SL2_end1T0_I_9789009_+_1_0.038874	38.874146	+
chrI	9789008	9789009	SL2_end1T1_I_9789009_+_3_0.094280	94.280306	+
chrI	9789008	9789009	SL2_end1T2_I_9789009_+_3_0.144647	144.646796	+
chrI	9789008	9789009	SL2_end1T3_I_9789009_+_1_0.039255	39.254826	+
chrI	9789008	9789009	SL2_hlh1T3_I_9789009_+_1_0.019465	19.464794	+
chrI	9789008	9789009	SL2_nhr25end1T4_I_9789009_+_2_0.067618	67.617984	+
chrII	5504042	5504043	SL2_ceh32T0_II_5504043_+_1_0.044269	44.268725	+
chrII	5504042	5504043	SL2_cnd1T3_II_5504043_+_3_0.073256	73.255776	+
chrII	5504042	5504043	SL2_end1T0_II_5504043_+_1_0.038874	38.874146	+
chrII	5504042	5504043	SL2_end1T1_II_5504043_+_1_0.031427	31.426769	+
chrII	5504042	5504043	SL2_end1T2_II_5504043_+_1_0.048216	48.215599	+
chrII	5504042	5504043	SL2_hlh1T0_II_5504043_+_1_0.014224	14.224221	+
chrII	5504042	5504043	SL2_pha4T1_II_5504043_+_3_0.148555	148.554917	+
chrII	5504042	5504043	SL2_tbx37T1_II_5504043_+_1_0.018041	18.040640	+
chrIV	12361538	12361539	SL1_hlh1T0_IV_12361539_+_1_0.014224	14.224221	+
chrIV	12361538	12361539	SL1_nhr25end1T3_IV_12361539_+_1_0.041946	41.946092	+
chrIV	12361538	12361539	SL1_tbx37T0_IV_12361539_+_2_0.034907	34.907447	+
chrIV	12362018	12362019	SL1_cnd1T2_IV_12362019_+_4_0.114179	114.178699	+
chrIV	12362018	12362019	SL1_cnd1T3_IV_12362019_+_1_0.024419	24.418592	+
chrIV	12362018	12362019	SL1_cnd1T4_IV_12362019_+_1_0.035828	35.827848	+
chrIV	12362018	12362019	SL1_hlh1T0_IV_12362019_+_10_0.142242	142.242214	+
chrIV	12362018	12362019	SL1_hlh1T1_IV_12362019_+_9_0.157119	157.119092	+
chrIV	12362018	12362019	SL1_hlh1T2_IV_12362019_+_5_0.108829	108.829321	+
chrIV	12362018	12362019	SL1_nhr25end1T1_IV_12362019_+_1_0.028860	28.860020	+
chrIV	12362018	12362019	SL1_nhr25end1T2_IV_12362019_+_2_0.068677	68.676802	+
chrIV	12362018	12362019	SL1_nhr25end1T3_IV_12362019_+_1_0.041946	41.946092	+
chrIV	12362018	12362019	SL1_nhr25end1T4_IV_12362019_+_1_0.033809	33.808992	+
chrIV	12362018	12362019	SL1_tbx37T0_IV_12362019_+_5_0.087269	87.268617	+
chrIV	12362018	12362019	SL1_tbx37T1_IV_12362019_+_1_0.018041	18.040640	+
chrIV	12362018	12362019	SL1_tbx37T3_IV_12362019_+_1_0.019018	19.018138	+
chrIV	12363032	12363033	SL1_tbx37T0_IV_12363033_+_2_0.034907	34.907447	+
chrII	8927740	8927741	SL1_cnd1T3_II_8927741_+_4_0.097674	97.674368	+
chrII	8927740	8927741	SL1_cnd1T4_II_8927741_+_3_0.107484	107.483545	+
chrII	8927740	8927741	SL1_hlh1T0_II_8927741_+_12_0.170691	170.690656	+
chrII	8927740	8927741	SL1_hlh1T1_II_8927741_+_4_0.069831	69.830708	+
chrII	8927740	8927741	SL1_hlh1T2_II_8927741_+_5_0.108829	108.829321	+
chrII	8927740	8927741	SL1_hlh1T3_II_8927741_+_9_0.175183	175.183150	+
chrII	8927740	8927741	SL1_hlh1T4_II_8927741_+_26_0.472372	472.372118	+
chrII	8927740	8927741	SL1_nhr25end1T0_II_8927741_+_2_0.054613	54.612681	+
chrII	8927740	8927741	SL1_nhr25end1T2_II_8927741_+_1_0.034338	34.338401	+
chrII	8927740	8927741	SL1_nhr25end1T4_II_8927741_+_3_0.101427	101.426976	+
chrII	8927740	8927741	SL1_tbx37T0_II_8927741_+_1_0.017454	17.453723	+
chrII	8927740	8927741	SL1_tbx37T1_II_8927741_+_6_0.108244	108.243842	+
chrII	8927740	8927741	SL1_tbx37T2_II_8927741_+_10_0.161775	161.774849	+
chrII	8927740	8927741	SL1_tbx37T3_II_8927741_+_2_0.038036	38.036275	+
chrII	8927740	8927741	SL1_tbx37T4_II_8927741_+_2_0.038527	38.526701	+
chrII	8927740	8927741	SL2_tbx37T0_II_8927741_+_2_0.034907	34.907447	+
chrII	8283658	8283659	SL1_ceh32T3_II_8283659_+_1_0.046149	46.148815	+
chrII	8283658	8283659	SL1_cnd1T0_II_8283659_+_2_0.068153	68.153329	+
chrII	8283658	8283659	SL1_cnd1T1_II_8283659_+_2_0.081945	81.945434	+
chrII	8283658	8283659	SL1_cnd1T2_II_8283659_+_3_0.085634	85.634025	+
chrII	8283658	8283659	SL1_cnd1T3_II_8283659_+_4_0.097674	97.674368	+
chrII	8283658	8283659	SL1_cnd1T4_II_8283659_+_1_0.035828	35.827848	+
chrII	8283658	8283659	SL1_hlh1T0_II_8283659_+_10_0.142242	142.242214	+
chrII	8283658	8283659	SL1_hlh1T1_II_8283659_+_6_0.104746	104.746062	+
chrII	8283658	8283659	SL1_hlh1T2_II_8283659_+_8_0.174127	174.126913	+
chrII	8283658	8283659	SL1_hlh1T3_II_8283659_+_16_0.311437	311.436711	+
chrII	8283658	8283659	SL1_hlh1T4_II_8283659_+_18_0.327027	327.026851	+
chrII	8283658	8283659	SL1_nhr25end1T0_II_8283659_+_5_0.136532	136.531703	+
chrII	8283658	8283659	SL1_nhr25end1T2_II_8283659_+_3_0.103015	103.015203	+
chrII	8283658	8283659	SL1_nhr25end1T3_II_8283659_+_3_0.125838	125.838277	+
chrII	8283658	8283659	SL1_nhr25end1T4_II_8283659_+_1_0.033809	33.808992	+
chrII	8283658	8283659	SL1_tbx37T0_II_8283659_+_5_0.087269	87.268617	+
chrII	8283658	8283659	SL1_tbx37T2_II_8283659_+_8_0.129420	129.419879	+
chrII	8283658	8283659	SL1_tbx37T3_II_8283659_+_4_0.076073	76.072551	+
chrII	8283658	8283659	SL1_tbx37T4_II_8283659_+_1_0.019263	19.263351	+
chrII	8283658	8283659	SL2_cnd1T1_II_8283659_+_2_0.081945	81.945434	+
chrII	8283658	8283659	SL2_nhr25end1T4_II_8283659_+_2_0.067618	67.617984	+
chrII	8283658	8283659	SL2_tbx37T1_II_8283659_+_2_0.036081	36.081281	+
chrII	8283667	8283668	SL1_ceh32T0_II_8283668_+_11_0.486956	486.955977	+
chrII	8283667	8283668	SL1_ceh32T1_II_8283668_+_4_0.243786	243.785883	+
chrII	8283667	8283668	SL1_ceh32T3_II_8283668_+_4_0.184595	184.595258	+
chrII	8283667	8283668	SL1_cnd1T0_II_8283668_+_12_0.408920	408.919976	+
chrII	8283667	8283668	SL1_cnd1T1_II_8283668_+_15_0.614591	614.590753	+
chrII	8283667	8283668	SL1_cnd1T2_II_8283668_+_17_0.485259	485.259473	+
chrII	8283667	8283668	SL1_cnd1T3_II_8283668_+_27_0.659302	659.301987	+
chrII	8283667	8283668	SL1_cnd1T4_II_8283668_+_19_0.680729	680.729121	+
chrII	8283667	8283668	SL1_end1T0_II_8283668_+_61_2.371323	2371.322885	+
chrII	8283667	8283668	SL1_end1T1_II_8283668_+_61_1.917033	1917.032891	+
chrII	8283667	8283668	SL1_end1T2_II_8283668_+_21_1.012528	1012.527570	+
chrII	8283667	8283668	SL1_end1T3_II_8283668_+_53_2.080506	2080.505759	+
chrII	8283667	8283668	SL1_end1T4_II_8283668_+_16_0.637676	637.676206	+
chrII	8283667	8283668	SL1_hlh1T0_II_8283668_+_36_0.512072	512.071969	+
chrII	8283667	8283668	SL1_hlh1T1_II_8283668_+_46_0.803053	803.053138	+
chrII	8283667	8283668	SL1_hlh1T2_II_8283668_+_37_0.805337	805.336972	+
chrII	8283667	8283668	SL1_hlh1T3_II_8283668_+_53_1.031634	1031.634106	+
chrII	8283667	8283668	SL1_hlh1T4_II_8283668_+_73_1.326276	1326.275561	+
chrII	8283667	8283668	SL1_nhr25end1T0_II_8283668_+_11_0.300370	300.369747	+
chrII	8283667	8283668	SL1_nhr25end1T1_II_8283668_+_7_0.202020	202.020138	+
chrII	8283667	8283668	SL1_nhr25end1T2_II_8283668_+_9_0.309046	309.045610	+
chrII	8283667	8283668	SL1_nhr25end1T3_II_8283668_+_11_0.461407	461.407015	+
chrII	8283667	8283668	SL1_nhr25end1T4_II_8283668_+_14_0.473326	473.325889	+
chrII	8283667	8283668	SL1_pha4T0_II_8283668_+_62_2.617024	2617.024028	+
chrII	8283667	8283668	SL1_pha4T1_II_8283668_+_38_1.881696	1881.695618	+
chrII	8283667	8283668	SL1_pha4T2_II_8283668_+_50_2.354151	2354.151266	+
chrII	8283667	8283668	SL1_pha4T3_II_8283668_+_44_2.313969	2313.969354	+
chrII	8283667	8283668	SL1_pha4T4_II_8283668_+_46_1.886585	1886.585300	+
chrII	8283667	8283668	SL1_tbx37T0_II_8283668_+_14_0.244352	244.352128	+
chrII	8283667	8283668	SL1_tbx37T1_II_8283668_+_34_0.613382	613.381771	+
chrII	8283667	8283668	SL1_tbx37T2_II_8283668_+_25_0.404437	404.437122	+
chrII	8283667	8283668	SL1_tbx37T3_II_8283668_+_24_0.456435	456.435304	+
chrII	8283667	8283668	SL1_tbx37T4_II_8283668_+_27_0.520110	520.110466	+
chrII	8283667	8283668	SL2_end1T4_II_8283668_+_57_2.271721	2271.721483	+
chrII	8283667	8283668	SL2_hlh1T4_II_8283668_+_22_0.399699	399.699484	+
chrII	8283667	8283668	SL2_pha4T1_II_8283668_+_1_0.049518	49.518306	+
chrV	1577690	1577691	SL1_ceh32T0_V_1577691_+_2_0.088537	88.537450	+
chrV	1577690	1577691	SL1_cnd1T0_V_1577691_+_1_0.034077	34.076665	+
chrV	1577690	1577691	SL1_cnd1T2_V_1577691_+_8_0.228357	228.357399	+
chrV	1577690	1577691	SL1_cnd1T3_V_1577691_+_2_0.048837	48.837184	+
chrV	1577690	1577691	SL1_hlh1T0_V_1577691_+_9_0.128018	128.017992	+
chrV	1577690	1577691	SL1_hlh1T1_V_1577691_+_9_0.157119	157.119092	+
chrV	1577690	1577691	SL1_hlh1T2_V_1577691_+_4_0.087063	87.063456	+
chrV	1577690	1577691	SL1_hlh1T3_V_1577691_+_8_0.155718	155.718356	+
chrV	1577690	1577691	SL1_hlh1T4_V_1577691_+_3_0.054504	54.504475	+
chrV	1577690	1577691	SL1_nhr25end1T0_V_1577691_+_14_0.382289	382.288769	+
chrV	1577690	1577691	SL1_nhr25end1T1_V_1577691_+_9_0.259740	259.740177	+
chrV	1577690	1577691	SL1_nhr25end1T2_V_1577691_+_5_0.171692	171.692006	+
chrV	1577690	1577691	SL1_tbx37T0_V_1577691_+_3_0.052361	52.361170	+
chrV	1577690	1577691	SL1_tbx37T1_V_1577691_+_12_0.216488	216.487684	+
chrV	1577690	1577691	SL1_tbx37T2_V_1577691_+_10_0.161775	161.774849	+
chrV	1577690	1577691	SL1_tbx37T3_V_1577691_+_5_0.095091	95.090688	+
chrV	1577690	1577691	SL2_hlh1T0_V_1577691_+_1_0.014224	14.224221	+
chrV	1582770	1582771	SL1_hlh1T0_V_1582771_+_3_0.042673	42.672664	+
chrV	1582770	1582771	SL1_hlh1T1_V_1582771_+_3_0.052373	52.373031	+
chrV	1582770	1582771	SL1_pha4T2_V_1582771_+_3_0.141249	141.249076	+
chrV	1582770	1582771	SL1_tbx37T0_V_1582771_+_1_0.017454	17.453723	+
chrII	7616445	7616446	SL1_cnd1T0_II_7616446_+_2_0.068153	68.153329	+
chrII	7616445	7616446	SL1_cnd1T2_II_7616446_+_7_0.199813	199.812724	+
chrII	7616445	7616446	SL1_cnd1T3_II_7616446_+_3_0.073256	73.255776	+
chrII	7616445	7616446	SL1_cnd1T4_II_7616446_+_1_0.035828	35.827848	+
chrII	7616445	7616446	SL1_hlh1T0_II_7616446_+_22_0.312933	312.932870	+
chrII	7616445	7616446	SL1_hlh1T1_II_7616446_+_7_0.122204	122.203738	+
chrII	7616445	7616446	SL1_hlh1T2_II_7616446_+_7_0.152361	152.361049	+
chrII	7616445	7616446	SL1_hlh1T3_II_7616446_+_5_0.097324	97.323972	+
chrII	7616445	7616446	SL1_hlh1T4_II_7616446_+_2_0.036336	36.336317	+
chrII	7616445	7616446	SL1_nhr25end1T0_II_7616446_+_12_0.327676	327.676088	+
chrII	7616445	7616446	SL1_nhr25end1T1_II_7616446_+_3_0.086580	86.580059	+
chrII	7616445	7616446	SL1_nhr25end1T3_II_7616446_+_6_0.251677	251.676554	+
chrII	7616445	7616446	SL1_tbx37T0_II_7616446_+_6_0.104722	104.722340	+
chrII	7616445	7616446	SL1_tbx37T1_II_7616446_+_11_0.198447	198.447044	+
chrII	7616445	7616446	SL1_tbx37T2_II_7616446_+_8_0.129420	129.419879	+
chrII	7616445	7616446	SL1_tbx37T3_II_7616446_+_4_0.076073	76.072551	+
chrII	7616445	7616446	SL1_tbx37T4_II_7616446_+_5_0.096317	96.316753	+
chrII	7616445	7616446	SL2_nhr25end1T2_II_7616446_+_2_0.068677	68.676802	+
chrII	7616445	7616446	SL2_nhr25end1T4_II_7616446_+_3_0.101427	101.426976	+
chrII	7616445	7616446	SL2_tbx37T2_II_7616446_+_2_0.032355	32.354970	+
chrIII	4520356	4520357	SL1_cnd1T1_III_4520357_+_1_0.040973	40.972717	+
chrIII	4520356	4520357	SL1_cnd1T2_III_4520357_+_2_0.057089	57.089350	+
chrIII	4520356	4520357	SL1_nhr25end1T0_III_4520357_+_2_0.054613	54.612681	+
chrIII	4520356	4520357	SL1_tbx37T2_III_4520357_+_2_0.032355	32.354970	+
chrX	16595231	16595232	SL1_nhr25end1T4_X_16595232_+_1_0.033809	33.808992	+
chrX	16595231	16595232	SL1_tbx37T2_X_16595232_+_1_0.016177	16.177485	+
chrX	16595231	16595232	SL1_tbx37T3_X_16595232_+_5_0.095091	95.090688	+
chrX	16595231	16595232	SL1_tbx37T4_X_16595232_+_6_0.115580	115.580104	+
chrIII	9747465	9747466	SL1_ceh32T0_III_9747466_+_1_0.044269	44.268725	+
chrIII	9747465	9747466	SL1_ceh32T1_III_9747466_+_3_0.182839	182.839412	+
chrIII	9747465	9747466	SL1_ceh32T2_III_9747466_+_2_0.125406	125.406104	+
chrIII	9747465	9747466	SL1_ceh32T3_III_9747466_+_1_0.046149	46.148815	+
chrIII	9747465	9747466	SL1_ceh32T4_III_9747466_+_2_0.168439	168.438627	+
chrIII	9747465	9747466	SL1_cnd1T0_III_9747466_+_3_0.102230	102.229994	+
chrIII	9747465	9747466	SL1_cnd1T1_III_9747466_+_11_0.450700	450.699886	+
chrIII	9747465	9747466	SL1_cnd1T2_III_9747466_+_10_0.285447	285.446749	+
chrIII	9747465	9747466	SL1_cnd1T3_III_9747466_+_4_0.097674	97.674368	+
chrIII	9747465	9747466	SL1_hlh1T0_III_9747466_+_16_0.227588	227.587542	+
chrIII	9747465	9747466	SL1_hlh1T1_III_9747466_+_7_0.122204	122.203738	+
chrIII	9747465	9747466	SL1_hlh1T2_III_9747466_+_7_0.152361	152.361049	+
chrIII	9747465	9747466	SL1_hlh1T3_III_9747466_+_1_0.019465	19.464794	+
chrIII	9747465	9747466	SL1_nhr25end1T0_III_9747466_+_5_0.136532	136.531703	+
chrIII	9747465	9747466	SL1_nhr25end1T1_III_9747466_+_3_0.086580	86.580059	+
chrIII	9747465	9747466	SL1_nhr25end1T2_III_9747466_+_2_0.068677	68.676802	+
chrIII	9747465	9747466	SL1_nhr25end1T4_III_9747466_+_2_0.067618	67.617984	+
chrIII	9747465	9747466	SL1_tbx37T0_III_9747466_+_11_0.191991	191.990958	+
chrIII	9747465	9747466	SL1_tbx37T1_III_9747466_+_17_0.306691	306.690886	+
chrIII	9747465	9747466	SL1_tbx37T2_III_9747466_+_17_0.275017	275.017243	+
chrIII	9747465	9747466	SL1_tbx37T3_III_9747466_+_5_0.095091	95.090688	+
chrIII	9747465	9747466	SL1_tbx37T4_III_9747466_+_1_0.019263	19.263351	+
chrIII	9747465	9747466	SL2_ceh32T0_III_9747466_+_2_0.088537	88.537450	+
chrI	11323516	11323517	SL1_cnd1T0_I_11323517_+_2_0.068153	68.153329	+
chrI	11323516	11323517	SL1_cnd1T3_I_11323517_+_1_0.024419	24.418592	+
chrI	11323516	11323517	SL1_hlh1T1_I_11323517_+_2_0.034915	34.915354	+
chrI	11323516	11323517	SL1_hlh1T2_I_11323517_+_1_0.021766	21.765864	+
chrI	11323516	11323517	SL1_tbx37T0_I_11323517_+_1_0.017454	17.453723	+
chrI	11323516	11323517	SL1_tbx37T1_I_11323517_+_3_0.054122	54.121921	+
chrI	11323516	11323517	SL1_tbx37T2_I_11323517_+_2_0.032355	32.354970	+
chrI	11323516	11323517	SL1_tbx37T3_I_11323517_+_1_0.019018	19.018138	+
chrI	11323516	11323517	SL1_tbx37T4_I_11323517_+_2_0.038527	38.526701	+
chrII	10785451	10785452	SL1_ceh32T0_II_10785452_+_57_2.523317	2523.317334	+
chrII	10785451	10785452	SL1_ceh32T1_II_10785452_+_19_1.157983	1157.982942	+
chrII	10785451	10785452	SL1_ceh32T2_II_10785452_+_10_0.627031	627.030521	+
chrII	10785451	10785452	SL1_ceh32T3_II_10785452_+_16_0.738381	738.381032	+
chrII	10785451	10785452	SL1_ceh32T4_II_10785452_+_4_0.336877	336.877254	+
chrII	10785451	10785452	SL1_cnd1T0_II_10785452_+_57_1.942370	1942.369885	+
chrII	10785451	10785452	SL1_cnd1T1_II_10785452_+_38_1.556963	1556.963242	+
chrII	10785451	10785452	SL1_cnd1T2_II_10785452_+_28_0.799251	799.250896	+
chrII	10785451	10785452	SL1_cnd1T3_II_10785452_+_32_0.781395	781.394947	+
chrII	10785451	10785452	SL1_cnd1T4_II_10785452_+_8_0.286623	286.622788	+
chrII	10785451	10785452	SL1_end1T0_II_10785452_+_154_5.986618	5986.618431	+
chrII	10785451	10785452	SL1_end1T1_II_10785452_+_193_6.065366	6065.366359	+
chrII	10785451	10785452	SL1_end1T2_II_10785452_+_20_0.964312	964.311971	+
chrII	10785451	10785452	SL1_end1T3_II_10785452_+_34_1.334664	1334.664072	+
chrII	10785451	10785452	SL1_end1T4_II_10785452_+_43_1.713755	1713.754803	+
chrII	10785451	10785452	SL1_hlh1T0_II_10785452_+_265_3.769419	3769.418658	+
chrII	10785451	10785452	SL1_hlh1T1_II_10785452_+_156_2.723398	2723.397599	+
chrII	10785451	10785452	SL1_hlh1T2_II_10785452_+_64_1.393015	1393.015304	+
chrII	10785451	10785452	SL1_hlh1T3_II_10785452_+_31_0.603409	603.408628	+
chrII	10785451	10785452	SL1_hlh1T4_II_10785452_+_15_0.272522	272.522376	+
chrII	10785451	10785452	SL1_nhr25end1T0_II_10785452_+_16_0.436901	436.901450	+
chrII	10785451	10785452	SL1_nhr25end1T1_II_10785452_+_10_0.288600	288.600197	+
chrII	10785451	10785452	SL1_nhr25end1T2_II_10785452_+_5_0.171692	171.692006	+
chrII	10785451	10785452	SL1_nhr25end1T3_II_10785452_+_1_0.041946	41.946092	+
chrII	10785451	10785452	SL1_nhr25end1T4_II_10785452_+_3_0.101427	101.426976	+
chrII	10785451	10785452	SL1_pha4T0_II_10785452_+_461_19.458840	19458.839953	+
chrII	10785451	10785452	SL1_pha4T1_II_10785452_+_332_16.440078	16440.077502	+
chrII	10785451	10785452	SL1_pha4T2_II_10785452_+_191_8.992858	8992.857835	+
chrII	10785451	10785452	SL1_pha4T3_II_10785452_+_123_6.468596	6468.596149	+
chrII	10785451	10785452	SL1_pha4T4_II_10785452_+_71_2.911903	2911.903398	+
chrII	10785451	10785452	SL1_tbx37T0_II_10785452_+_192_3.351115	3351.114896	+
chrII	10785451	10785452	SL1_tbx37T1_II_10785452_+_240_4.329754	4329.753679	+
chrII	10785451	10785452	SL1_tbx37T2_II_10785452_+_203_3.284029	3284.029428	+
chrII	10785451	10785452	SL1_tbx37T3_II_10785452_+_50_0.950907	950.906884	+
chrII	10785451	10785452	SL1_tbx37T4_II_10785452_+_23_0.443057	443.057064	+
chrIII	8426335	8426336	SL1_ceh32T0_III_8426336_+_21_0.929643	929.643228	+
chrIII	8426335	8426336	SL1_ceh32T1_III_8426336_+_11_0.670411	670.411177	+
chrIII	8426335	8426336	SL1_ceh32T2_III_8426336_+_26_1.630279	1630.279354	+
chrIII	8426335	8426336	SL1_ceh32T3_III_8426336_+_35_1.615209	1615.208508	+
chrIII	8426335	8426336	SL1_ceh32T4_III_8426336_+_17_1.431728	1431.728329	+
chrIII	8426335	8426336	SL1_cnd1T0_III_8426336_+_37_1.260837	1260.836592	+
chrIII	8426335	8426336	SL1_cnd1T1_III_8426336_+_51_2.089609	2089.608561	+
chrIII	8426335	8426336	SL1_cnd1T2_III_8426336_+_73_2.083761	2083.761266	+
chrIII	8426335	8426336	SL1_cnd1T3_III_8426336_+_84_2.051162	2051.161736	+
chrIII	8426335	8426336	SL1_cnd1T4_III_8426336_+_70_2.507949	2507.949393	+
chrIII	8426335	8426336	SL1_end1T0_III_8426336_+_117_4.548275	4548.275041	+
chrIII	8426335	8426336	SL1_end1T1_III_8426336_+_189_5.939659	5939.659284	+
chrIII	8426335	8426336	SL1_end1T2_III_8426336_+_79_3.809032	3809.032286	+
chrIII	8426335	8426336	SL1_end1T3_III_8426336_+_135_5.299401	5299.401462	+
chrIII	8426335	8426336	SL1_end1T4_III_8426336_+_171_6.815164	6815.164450	+
chrIII	8426335	8426336	SL1_hlh1T0_III_8426336_+_71_1.009920	1009.919716	+
chrIII	8426335	8426336	SL1_hlh1T1_III_8426336_+_74_1.291868	1291.868092	+
chrIII	8426335	8426336	SL1_hlh1T2_III_8426336_+_49_1.066527	1066.527342	+
chrIII	8426335	8426336	SL1_hlh1T3_III_8426336_+_29_0.564479	564.479039	+
chrIII	8426335	8426336	SL1_hlh1T4_III_8426336_+_40_0.726726	726.726335	+
chrIII	8426335	8426336	SL1_nhr25end1T0_III_8426336_+_25_0.682659	682.658516	+
chrIII	8426335	8426336	SL1_nhr25end1T1_III_8426336_+_18_0.519480	519.480355	+
chrIII	8426335	8426336	SL1_nhr25end1T2_III_8426336_+_15_0.515076	515.076017	+
chrIII	8426335	8426336	SL1_nhr25end1T3_III_8426336_+_14_0.587245	587.245292	+
chrIII	8426335	8426336	SL1_nhr25end1T4_III_8426336_+_22_0.743798	743.797825	+
chrIII	8426335	8426336	SL1_pha4T0_III_8426336_+_142_5.993829	5993.829226	+
chrIII	8426335	8426336	SL1_pha4T1_III_8426336_+_171_8.467630	8467.630280	+
chrIII	8426335	8426336	SL1_pha4T2_III_8426336_+_176_8.286612	8286.612455	+
chrIII	8426335	8426336	SL1_pha4T3_III_8426336_+_126_6.626367	6626.366787	+
chrIII	8426335	8426336	SL1_pha4T4_III_8426336_+_117_4.798489	4798.488698	+
chrIII	8426335	8426336	SL1_tbx37T0_III_8426336_+_43_0.750510	750.510107	+
chrIII	8426335	8426336	SL1_tbx37T1_III_8426336_+_84_1.515414	1515.413788	+
chrIII	8426335	8426336	SL1_tbx37T2_III_8426336_+_69_1.116246	1116.246456	+
chrIII	8426335	8426336	SL1_tbx37T3_III_8426336_+_58_1.103052	1103.051985	+
chrIII	8426335	8426336	SL1_tbx37T4_III_8426336_+_66_1.271381	1271.381139	+
chrIII	8426619	8426620	SL1_pha4T0_III_8426620_+_2_0.084420	84.420130	+
chrIII	8426619	8426620	SL1_pha4T1_III_8426620_+_2_0.099037	99.036611	+
chrIV	1600177	1600178	SL1_cnd1T1_IV_1600178_+_1_0.040973	40.972717	+
chrIV	1600177	1600178	SL1_hlh1T0_IV_1600178_+_1_0.014224	14.224221	+
chrIV	1600177	1600178	SL1_pha4T0_IV_1600178_+_2_0.084420	84.420130	+
chrIII	4852324	4852325	SL2_ceh32T1_III_4852325_+_2_0.121893	121.892941	+
chrIII	4852324	4852325	SL2_ceh32T2_III_4852325_+_2_0.125406	125.406104	+
chrIII	4852324	4852325	SL2_ceh32T3_III_4852325_+_6_0.276893	276.892887	+
chrIII	4852324	4852325	SL2_cnd1T0_III_4852325_+_9_0.306690	306.689982	+
chrIII	4852324	4852325	SL2_cnd1T1_III_4852325_+_2_0.081945	81.945434	+
chrIII	4852324	4852325	SL2_cnd1T2_III_4852325_+_22_0.627983	627.982847	+
chrIII	4852324	4852325	SL2_cnd1T3_III_4852325_+_13_0.317442	317.441697	+
chrIII	4852324	4852325	SL2_cnd1T4_III_4852325_+_4_0.143311	143.311394	+
chrIII	4852324	4852325	SL2_end1T0_III_4852325_+_13_0.505364	505.363893	+
chrIII	4852324	4852325	SL2_end1T1_III_4852325_+_23_0.722816	722.815680	+
chrIII	4852324	4852325	SL2_end1T2_III_4852325_+_9_0.433940	433.940387	+
chrIII	4852324	4852325	SL2_end1T3_III_4852325_+_6_0.235529	235.528954	+
chrIII	4852324	4852325	SL2_end1T4_III_4852325_+_9_0.358693	358.692866	+
chrIII	4852324	4852325	SL2_hlh1T0_III_4852325_+_26_0.369830	369.829755	+
chrIII	4852324	4852325	SL2_hlh1T1_III_4852325_+_10_0.174577	174.576769	+
chrIII	4852324	4852325	SL2_hlh1T2_III_4852325_+_14_0.304722	304.722098	+
chrIII	4852324	4852325	SL2_hlh1T3_III_4852325_+_11_0.214113	214.112739	+
chrIII	4852324	4852325	SL2_hlh1T4_III_4852325_+_11_0.199850	199.849742	+
chrIII	4852324	4852325	SL2_nhr25end1T0_III_4852325_+_3_0.081919	81.919022	+
chrIII	4852324	4852325	SL2_nhr25end1T1_III_4852325_+_4_0.115440	115.440079	+
chrIII	4852324	4852325	SL2_pha4T0_III_4852325_+_35_1.477352	1477.352274	+
chrIII	4852324	4852325	SL2_pha4T1_III_4852325_+_32_1.584586	1584.585783	+
chrIII	4852324	4852325	SL2_pha4T2_III_4852325_+_17_0.800411	800.411430	+
chrIII	4852324	4852325	SL2_pha4T3_III_4852325_+_14_0.736263	736.262976	+
chrIII	4852324	4852325	SL2_pha4T4_III_4852325_+_8_0.328102	328.101791	+
chrIII	4852324	4852325	SL2_tbx37T0_III_4852325_+_9_0.157084	157.083511	+
chrIII	4852324	4852325	SL2_tbx37T1_III_4852325_+_19_0.342772	342.772166	+
chrIII	4852324	4852325	SL2_tbx37T2_III_4852325_+_8_0.129420	129.419879	+
chrIII	4852324	4852325	SL2_tbx37T4_III_4852325_+_1_0.019263	19.263351	+
chrIII	5595770	5595771	SL1_ceh32T3_III_5595771_+_4_0.184595	184.595258	+
chrIII	5595770	5595771	SL1_ceh32T4_III_5595771_+_5_0.421097	421.096567	+
chrIII	5595770	5595771	SL1_cnd1T1_III_5595771_+_5_0.204864	204.863584	+
chrIII	5595770	5595771	SL1_cnd1T2_III_5595771_+_4_0.114179	114.178699	+
chrIII	5595770	5595771	SL1_cnd1T3_III_5595771_+_7_0.170930	170.930145	+
chrIII	5595770	5595771	SL1_cnd1T4_III_5595771_+_11_0.394106	394.106333	+
chrIII	5595770	5595771	SL1_hlh1T0_III_5595771_+_5_0.071121	71.121107	+
chrIII	5595770	5595771	SL1_hlh1T1_III_5595771_+_3_0.052373	52.373031	+
chrIII	5595770	5595771	SL1_hlh1T2_III_5595771_+_2_0.043532	43.531728	+
chrIII	5595770	5595771	SL1_hlh1T4_III_5595771_+_3_0.054504	54.504475	+
chrIII	5595770	5595771	SL1_nhr25end1T0_III_5595771_+_11_0.300370	300.369747	+
chrIII	5595770	5595771	SL1_nhr25end1T1_III_5595771_+_14_0.404040	404.040276	+
chrIII	5595770	5595771	SL1_nhr25end1T2_III_5595771_+_9_0.309046	309.045610	+
chrIII	5595770	5595771	SL1_nhr25end1T3_III_5595771_+_7_0.293623	293.622646	+
[truncated: 115,678 more rows]
