# Supplementary material for: The C. elegans embryonic transcriptome with tissue, time, and alternative splicing resolution
Source: Genome Res. 2019 Jun;29(6):1036–45. doi: 10.1101/gr.243394.118 (PMC6581053; doi:10.1101/gr.243394.118)
Supplement: Supplemental Material [file supp_gr.243394.118_Supplemental_File_S4.txt]

#Warner et al., 2018 fln-2 alternative isoforms
>fln-2.pha-4
MGKQGEEARQKWIDIQLHTFTNWINEQLQGNVIRDLTQDLSDGVNLIKLVEILQGRRYYGKVYDQDPTEIQKLMNVQMALDALREDGVKTVNIGSHDIVDGNEKLILGLIWCLVQRYQIACKTKIPPKKLVMAWIQSALPELKLTNFRTNWNDGIALSALLEYCQPGLCPEWRNLDPSEARENCHRALLLAERYLEVPPIISSDHLSSPHLDELSCLTYLSYFITKGAPGYRATLKKVSMLLPDCNVDDLEHSWSDGFLLAHLVEICGGRVPELERMRFDNLNDFVENVAIVLDAAADIGVGSLIGADDIAEPQGEHLGTMALVAALCSVSLEQQVKYTDCYVNQQVNLDLAFTEGNEVRIEELDVQVVGGNGQLYSNEAIKLRKSRTVQGANLSLMPVEPGFLQVRIYCQGSELPASPISLQVHTQEETRSSSRAASRAHPENRNPPASTSKYIERTIVSPVSDSRESGKIAQFSTETEVDISHKSFAQRRLHIIKQLEAQHVNHIAQTKSHHQQHTQQQQHHQTVPTQSSSIVQVVQPIPPPPPTLAQSSSNIPPPPPIPAVLEASAYREMPLTRSPDVGLVSFSGLTEPCSVGSIVEVVINAHGDAVSGSVYVEAVSPSGNVHRCTVRHQDNSYMATFTPQEVGLWRIGILYDGEHIRGSPFACQVYHLDRRSLITRRQVFDSGLVNVYGLDVGLVGQELNFSVNASQAGHGNLSVTVFRHGREIPLSIEEQGSSKVHQVSFTPDGAGQYKIHVLFNRMEIKGSPFILDIADASSVSVYGENLRSASVGKTASFMVHAIGAEAKDISAHVTDSKKSEIGTDIVEIEPGHMQINFTPAQVGDHEIDVRYGGVPVTGSPFTCRAYDPAKIKVGAIPKGLLDKPVYFTVDASEAGVGNLEVAVCEGRVPSMAHALGHHKYDISFVPKEDVDHTITVRFNNEPVPGSPFLCQLVATAQATATGAGLERIPVDEETEIQILTDEIDSAPEARVRDPQGNDLPVNVTRSRENETLHIATYVPKCVGNHLIDIFLQGEPIAGSPFTAKAYDARKTVLVPPANAVVGKPATFVIDAARSGAGNMEIIVSVDNRNVPNFVQAEGQARFKVSFTPQDAKDHTISVKFNGISVPGSPLICSVSSAGSVPAAVVLPAAAVIGAETAVAARERIKHTPQHSSEQIKQTTTTVLQKTPEIRETVEKTGLARELNSAQIGQKKGFTIDNINKSSDCNVIITAPDGSMVPVSIQKSSTSAYAEFTPTITGEHLVEIYLDHEIIDEFVIKIKDERHILPPVCLAGQKYSFDVNSDDKNKVRVTIREPSGRMLPVQMEDLPDGGVRVSCRFKEVGIHSIDVFVDDQPIGERKMQTVIDPLNGAQLVSEPKREIVGEQTELKILIDSGVESQVEVIIEGPDREDNEVFVKKVSETLWSAVWTPKVEGEHELSILVAGEQIPGSPFPIHVLDPSAVRVIGLKNAPVGVEQQFSVDYTNSGASIASVEVRHGDQTIPITVKKMKPGQLLCTFTPFVDGPHQVEVIIDGVPLSDGPYEVFISHLGTVRASGDALRKAQRARTARFEVINVEQNRGELDVMVSDPKGGPLPVRCYKQQDDSYWVEFTPEHLGTHTIEVTFGDVPVPGSPFKTEVIDPKNVEIRGLSDQVLLRHATTINVDRRNAGNGELQVEITDPTGSPLRTEMLKSPGGEDRITFLPNQTGPHKINVKVAGFQIPGYPQTILVSEQEKPAVYGAAVDQSIKIGEPASLIFDPKKTNGGLKIHATGPDGQKVHHNVMRRPNGTSEVVFYPEETGTYNVSIDFNNRPITGSPFTVNVVDPTKVIVNDLDMDRDGTLLLRLGHSNSFDVDATAAGPGKLRAEVRDADSSLIGNGPVVEDMGQGKYRVRFNPDQPGKYSIYLYWNELPVESAFPVRARSSAEDLPTTSRAVREPIPPPVTTTYHTREKSSGSNADDEISRIMVRGDGLHRAVLKEHNEFIIDGSDINKEGRITATLLGSKADIPVRIQQLGHNVYKATYTPLTGGTYELHILWNGKHVKGSPFAVSADTSAHLADLIDVDASTLKIGIINENIKTLIDTRRAGSGQLSALCMGPNKPAYCELYDHRDGTYALCVRPAEIGKHTLVIKYDDEHVKGSPFVVHVSLPPDPSKVRVYGPGVEHGILSLFKSNFVVETRGAGAGQLTVRVRGPKGAFNVEMQREKKNERTIHCKYEPKEPGDYQVEVKWHGEHVPGSPFLVMIVDTEKELSRYLRGEAPSPTPATPFIPPGWVAPPQMYPMQPGQQRFLPPPGHFGPMGVPSPYGSVPPPTKHKGRNH

>fln-2.nhr-25
MSILSSRIENSGYESIREKMQSRFYHTVRIYCQGSELPASPISLQVHTQEETRSSSRAASRAHPENRNPPASTSKYIERTIVSPVSDSRESGKIAQFSTETEVDISHKSFAQRRLHIIKQLEAQHVNHIAQTKSHHQQHTQQQQHHQTVPTQSSSIVQVVQPIPPPPPTLAQSSSNIPPPPPIPAVLEASAYREMPLTRSPDVGLVSFSGLTEPCSVGSIVEVVINAHGDAVSGSVYVEAVSPSGNVHRCTVRHQDNSYMATFTPQEVGLWRIGILYDGEHIRGSPFACQVYHLDRRSLITRRQVFDSGLVNVYGLDVGLVGQELNFSVNASQAGHGNLSVTVFRHGREIPLSIEEQGSSKVHQVSFTPDGAGQYKIHVLFNRMEIKGSPFILDIADASSVSVYGENLRSASVGKTASFMVHAIGAEAKDISAHVTVPSGGKFPAKVVTLDDVTFQIEWTPKEPGEHSVDVMLADQRVPDAPFACNVGAPDLVHVRNMPRRIQPSKLHTDHSFEIDASAAGSGNLEIMINGGRVPCRVRELGSRQYMAIFTPTQSMTHTIEMRFNGEHVSGSPWKLPVEDRGERRQEMERTMSYYSELSGPGLVRAPVNRTAQFDITGEGLELSDIQAKISGPDNREYPIRIIPRSSGKYTAEYEIEQVGEHHLTVWIAGRKVDGSPLSVAGYATEKVRLEPLGGGVPKQPVQFYVDAVEAGKGQLEISVNQGKVPNNVQMQGAGRCLVTFIPQHAGTYVIDVTFNGEQVHGCPIKVEILPKQVGQQIHANLTPTAVSTAISAGGTSLISGAFRETARSPLSARSPTSPTLLQHARQRSEETMLRSPQLLRESRKADKPWQSSYAPSSSRNAFSQSPHRDWSASTVYDRVYNSNSDVERTLSPSDPSRNRNIRETTTVIHRTPSPTGLRSTQITETITRTTHRSPSPPRGVSNTSFGSVRTQEFAERIARSPSPTGYEREFVEKRTTYRSPSPARTSSVAHSHISEVPLSPIQGMDTPFDHHERVKKVERMDPLADEEEREQRRNQLERDSKNTLGYTVAQYGDGEKRYFGDTLEKKDRPPSAGYYSSVQQRSTSPEYSTVYERYDRKSEKPDLPPRVEGHVSASYKGYEPVYSEVTTTRTTTTTEYENIDKKPNVPKKRATTPEGHVEPVNDNEEKDRQAFLRTQSEKVFEPVDAPLRRSDEKESIYDLPPQERLHKYPEEPTIALGEKANTSAIAAYTKGRQDDIDEVSRNASFPSAPTINYNERSDEVSNYNRTKEDHYGVVGEYPTAPKIAYSDSKEAVIREHYAQAKEDPYATVGECPPAPEISLRSDKLNETKNEYRRTTDSDQQDGKAGPPPPVIEISKAEQARRTEEYLRVKSEDDKILAKHGFTRKPEPSIEIQEPVTEQIRDDVVETAIAPEVPLRPVEELPHSPAPSSRSTPATTPKLSAKFRKDGKEGKPFDFGKSKFVCKHDVIKRGKEVEVKLEGIKLGKEDQLRVVVLPPANKAIPGANGGPPTEVDTKVKKSSSKYEISFKPTEVGTHKVFAYVNDMQHPLSPFAVRVYDASEIIVGEIPNQSNLNDTVEFTVDAGRAGFGNLEMAIKDADGVIIPSHVAQLESGSAKFLVTFTPATKGPHTVNITFNKEVLKNSPFEVNIVDAPLPAPVVLEPASGASAVASPSLSKKELKEQEKEKKREEKERAKREKEERATLKKEKKSKSHRFPAKTTVSKIPSLSRVGQPSSLVVEVSGHDQLEIRVLDSKKSEIGTDIVEIEPGHMQINFTPAQVGDHEIDVRYGGVPVTGSPFTCRAYDPAKIKVGAIPKGLLDKPVYFTVDASEAGVGNLEVAVCEGRVPSMAHALGHHKYDISFVPKEDVDHTITVRFNNEPVPGSPFLCQLVATAQATATGAGLERIPVDEETEIQILTDEIDSAPEARVRDPQGNDLPVNVTRSRENETLHIATYVPKCVGNHLIDIFLQGEPIAGSPFTAKAYDARKTVLVPPANAVVGKPATFVIDAARSGAGNMEIIVSVDNRNVPNFVQAEGQARFKVSFTPQDAKDHTISVKFNGISVPGSPLICSVSSAGSVPAAVVLPAAAVIGAETAVAARERIKHTPQHSSEQIKQTTTTVLQKTPEIRETVEKTGLARELNSAQIGQKKGFTIDNINKSSDCNVIITVNSDDKNKVRVTIREPSGRMLPVQMEDLPDGGVRVSCRFKEVGIHSIDVFVDDQPIGERKMQTVIDPLNGAQLVSEPKREIVGEQTELKILIDSGVESQVEVIIEGPDREDNEVFVKKVSETLWSAVWTPKVEGEHELSILVAGEQIPGSPFPIHVLDPSAVRVIGLKNAPVGVEQQFSVDYTNSGASIASVEVRHGDQTIPITVKKMKPGQLLCTFTPFVDGPHQVEVIIDGVPLSDGPYEVFISHLGTVRASGDALRKAQRARTARFEVINVEQNRGELDVMVSDPKGGPLPVRCYKQQDDSYWVEFTPEHLGTHTIEVTFGDVPVPGSPFKTEVIDPKNVEIRGLSDQVLLRHATTINVDRRNAGNGELQVEITDPTGSPLRTEMLKSPGGEDRITFLPNQTGPHKINVKVAGFQIPGYPQTILVSEQEKPAVYGAAVDQSIKIGEPASLIFDPKKTNGGLKIHATGPDGQKVHHNVMRRPNGTSEVVFYPEETGTYNVSIDFNNRPITGSPFTVNVVDPTKVIVNDLDMDRDGTLLLRLGHSNSFDVDATAAGPGKLRAEVRDADSSLIGNGPVVEDMGQGKYRVRFNPDQPGKYSIYLYWNELPVESAFPVRARSSAEDLPTTSRAVREPIPPPVTTTYHTREKSSGSNADDEISRIMVRGDGLHRAVLKEHNEFIIDGSDINKEGRITATLLGSKADIPVRIQQLGHNVYKATYTPLTGGTYELHILWNGKHVKGSPFAVSADTSAHLADLIDVDASTLKIGIINENIKTLIDTRRAGSGQLSALCMGPNKPAYCELYDHRDGTYALCVRPAEIGKHTLVIKYDDEHVKGSPFVVHVSLPPDPSKVRVYGPGVEHGILSLFKSNFVVETRGAGAGQLTVRVRGPKGAFNVEMQREKKNERTIHCKYEPKEPGDYQVEVKWHGEHVPGSPFLVMIVDTEKELSRYLRGEAPSPTPATPFIPPGWVAPPQMYPMQPGQQRFLPPPGHFGPMGVPSPYGSVPPPTKHKGRNH
