# Supplementary material for: The C. elegans embryonic transcriptome with tissue, time, and alternative splicing resolution
Source: Genome Res. 2019 Jun;29(6):1036–45. doi: 10.1101/gr.243394.118 (PMC6581053; doi:10.1101/gr.243394.118)
Supplement: Supplemental Material [file supp_gr.243394.118_Supplemental_Table_S2b.txt]

# Warner et al., 2018 - List of all differentially expressed genes as determined by DESeq2
# WormBase WS245 annotation
#column 1 = gene
#column 2 = tissue for that gene is specific for
#
WBGene00000003_F07C3.7_aat-2 hlh1 
WBGene00000005_T13A10.10_aat-4 end1 
WBGene00000006_C55C2.5_aat-5 hlh1 
WBGene00000009_F28F9.4_aat-8 end1 
WBGene00000012_C50F2.9_abf-1 hlh1 
WBGene00000035_W09B12.1_ace-1 hlh1 
WBGene00000038_Y48B6A.7_ace-4 tbx37 
WBGene00000040_ZK455.1_aco-1 nhr25 
WBGene00000044_K03F8.2_acr-5 end1 
WBGene00000054_F25G6.4_acr-15 hlh1 
WBGene00000061_F48E3.7_lgc-11 pha4 
WBGene00000063_T04C12.6_act-1 hlh1 
WBGene00000065_T04C12.4_act-3 hlh1 
WBGene00000067_T25C8.2_act-5 end1 
WBGene00000068_F17C8.1_acy-1 hlh1 
WBGene00000069_C10F3.3_acy-2 ceh32 
WBGene00000071_T01C2.1_acy-4 end1 
WBGene00000073_F57F5.4_add-2 end1 
WBGene00000081_Y50D7A.7_ads-1 end1 
WBGene00000082_C02B4.1_adt-1 cnd1 
WBGene00000084_D2030.10_aex-1 end1 
WBGene00000107_F54D8.3_alh-1 end1 
WBGene00000110_T05H4.13_alh-4 end1 
WBGene00000111_T08B1.3_alh-5 end1 
WBGene00000114_F13D12.4_alh-8 hlh1 
WBGene00000115_F01F1.6_alh-9 nhr25 
WBGene00000117_F42G9.5_alh-11 nhr25 
WBGene00000118_Y69F12A.2_alh-12 end1 
WBGene00000136_C05E11.5_amt-4 end1 
WBGene00000138_B0019.1_amx-2 nhr25 
WBGene00000139_F25C8.2_amx-3 end1 
WBGene00000169_F32A5.5_aqp-1 end1 
WBGene00000170_C01G6.1_aqp-2 hlh1 
WBGene00000172_F40F9.9_aqp-4 end1 
WBGene00000175_M02F4.8_aqp-7 hlh1 
WBGene00000186_C01C7.1_ark-1 hlh1 
WBGene00000188_F19H8.3_arl-3 end1 
WBGene00000193_C38D4.8_arl-6 cnd1 
WBGene00000211_B0252.2_asm-1 end1 
WBGene00000214_Y39B6A.20_asp-1 end1 
WBGene00000215_T18H9.2_asp-2 end1 
WBGene00000216_H22K11.1_asp-3 end1 
WBGene00000217_R12H7.2_asp-4 cnd1 
WBGene00000218_F21F8.3_asp-5 end1 
WBGene00000219_F21F8.7_asp-6 end1 
WBGene00000228_W04D2.1_atn-1 tbx37 
WBGene00000238_C54D1.6_bar-1 cnd1 
WBGene00000239_C05D2.4_bas-1 end1 
WBGene00000240_K08F8.4_pah-1 nhr25 
WBGene00000242_F20D12.3_bbs-2 cnd1 
WBGene00000245_T13C5.5_bca-1 end1 
WBGene00000253_F56C11.1_bli-3 hlh1 
WBGene00000254_K04F10.4_bli-4 nhr25 
WBGene00000259_F13H8.10_bpl-1 nhr25 
WBGene00000267_Y39E4B.9_bre-2 end1 
WBGene00000277_C23H4.1_cab-1 hlh1 
WBGene00000282_R01E6.3_cah-4 end1 
WBGene00000283_R173.1_cah-5 hlh1 
WBGene00000298_F32G8.6_cat-4 nhr25 
WBGene00000302_C56A3.7_cav-2 end1 
WBGene00000367_C54D2.5_cca-1 hlh1 
WBGene00000368_T28F2.5_ccb-1 hlh1 
WBGene00000370_Y73F8A.6_ccg-1 hlh1 
WBGene00000381_F01F1.8_cct-6 hlh1 
WBGene00000402_C45G7.5_cdh-10 cnd1 
WBGene00000412_F35E8.11_cdr-1 end1 
WBGene00000429_C27A12.5_ceh-2 pha4 
WBGene00000430_C16C2.1_ceh-5 ceh32 
WBGene00000431_K02B12.1_ceh-6 cnd1 
WBGene00000433_ZK265.4_ceh-8 ceh32 
WBGene00000434_Y65B4BR.9_ceh-9 cnd1 
WBGene00000435_W03A3.1_ceh-10 ceh32 
WBGene00000439_C13G5.1_ceh-16 nhr25 
WBGene00000441_ZC64.3_ceh-18 hlh1 
WBGene00000445_F29F11.5_ceh-22 pha4 
WBGene00000448_K12H4.1_pros-1 cnd1 
WBGene00000449_F46F3.1_ceh-27 tbx37 
WBGene00000450_K03A11.3_ceh-28 ceh32 
WBGene00000452_C33D12.1_ceh-31 cnd1 
WBGene00000453_W05E10.3_ceh-32 tbx37 
WBGene00000454_C10G8.7_ceh-33 hlh1 
WBGene00000457_C37E2.4_ceh-36 tbx37 
WBGene00000463_C28A5.4_ceh-43 ceh32 
WBGene00000464_Y54F10AM.4_ceh-44 cnd1 
WBGene00000468_F43G9.11_ces-1 cnd1 
WBGene00000478_F27E11.3_cfz-2 tbx37 
WBGene00000483_C55B7.12_che-1 tbx37 
WBGene00000484_F38G1.1_che-2 cnd1 
WBGene00000487_C23H5.7_che-6 cnd1 
WBGene00000492_F59C6.7_che-13 cnd1 
WBGene00000518_C05H8.1_ckk-1 hlh1 
WBGene00000522_C09F12.1_clc-1 end1 
WBGene00000528_T27D12.2_clh-1 hlh1 
WBGene00000539_F07B10.1_cln-3.1 end1 
WBGene00000541_ZC190.1_cln-3.3 end1 
WBGene00000553_K07A9.2_cmk-1 hlh1 
WBGene00000561_C34E10.7_cnd-1 cnd1 
WBGene00000583_C48E7.5_cof-2 hlh1 
WBGene00000620_ZC513.8_col-43 nhr25 
WBGene00000630_M01A12.1_col-53 cnd1 
WBGene00000644_C50D2.4_col-68 hlh1 
WBGene00000679_F58F6.2_col-105 ceh32 
WBGene00000685_F29B9.9_col-111 ceh32 
WBGene00000698_C24F3.6_col-124 end1 
WBGene00000711_C52D10.13_col-138 end1 
WBGene00000726_F17C11.3_col-153 tbx37 
WBGene00000729_F57B7.3_col-156 hlh1 
WBGene00000768_R01H10.3_cor-1 hlh1 
WBGene00000775_F38E11.3_cpin-1 nhr25 
WBGene00000776_T03E6.7_cpl-1 end1 
WBGene00000779_F28H1.2_cpn-3 hlh1 
WBGene00000786_C25B8.3_cpr-6 end1 
WBGene00000788_F32B5.8_cpz-1 end1 
WBGene00000789_M04G12.2_cpz-2 end1 
WBGene00000799_K04H4.6_crn-6 end1 
WBGene00000822_F40E10.3_csq-1 hlh1 
WBGene00000830_Y54G11A.6_ctl-1 end1 
WBGene00000831_Y54G11A.5_ctl-2 end1 
WBGene00000845_C02C2.3_cup-4 hlh1 
WBGene00000857_K10B4.6_cwn-1 hlh1 
WBGene00000858_W01B6.1_cwn-2 end1 
WBGene00000870_Y38F1A.5_cyd-1 tbx37 
WBGene00000895_B0412.1_dac-1 ceh32 
WBGene00000906_F23B2.4_daf-10 cnd1 
WBGene00000917_Y48G1A.3_daf-25 cnd1 
WBGene00000929_K07E3.3_dao-3 nhr25 
WBGene00000930_ZC373.6_dao-4 end1 
WBGene00000942_ZC477.9_deb-1 hlh1 
WBGene00000950_C47C12.6_deg-1 cnd1 
WBGene00000953_F58G6.6_del-2 cnd1 
WBGene00000959_F46H6.2_dgk-2 nhr25 
WBGene00000963_R06C7.3_dhp-1 end1 
WBGene00000964_C47E12.8_dhp-2 hlh1 
WBGene00000966_F55A12.4_dhs-2 end1 
WBGene00000967_T02E1.5_dhs-3 end1 
WBGene00000980_F29G9.6_dhs-17 hlh1 
WBGene00000981_C45B11.3_dhs-18 end1 
WBGene00000983_F35B12.2_dhs-20 end1 
WBGene00000984_R11D1.11_dhs-21 end1 
WBGene00000991_M03A8.1_dhs-28 end1 
WBGene00001000_C18A11.7_dim-1 hlh1 
WBGene00001005_T26A5.9_dlc-1 hlh1 
WBGene00001045_Y47H9C.5_dnj-27 pha4 
WBGene00001052_F15A8.5_dop-1 hlh1 
WBGene00001054_T23F1.7_dpf-1 hlh1 
WBGene00001073_F46E10.9_dpy-11 nhr25 
WBGene00001075_H27M09.4_dpy-14 nhr25 
WBGene00001076_F54D8.1_dpy-17 nhr25 
WBGene00001089_K04A8.6_dre-1 nhr25 
WBGene00001099_K02D7.4_dsc-4 end1 
WBGene00001105_Y41D4B.10_dsl-3 nhr25 
WBGene00001109_F15B9.9_dsl-7 pha4 
WBGene00001113_F25H8.5_dur-1 hlh1 
WBGene00001116_C33G3.1_dyc-1 hlh1 
WBGene00001117_F54C1.5_dyf-1 cnd1 
WBGene00001118_ZK520.3_dyf-2 cnd1 
WBGene00001119_C04C3.5_dyf-3 cnd1 
WBGene00001121_M04C9.5_dyf-5 cnd1 
WBGene00001127_C02H7.1_dyf-11 end1 
WBGene00001129_C27H5.7_dyf-13 cnd1 
WBGene00001131_F15D3.1_dys-1 hlh1 
WBGene00001137_B0365.3_eat-6 hlh1 
WBGene00001149_K02A4.1_bcat-1 end1 
WBGene00001152_F43H9.1_ech-3 end1 
WBGene00001157_F01G10.2_ech-8 end1 
WBGene00001174_C08C3.1_egl-5 hlh1 
WBGene00001187_C48A7.1_egl-19 hlh1 
WBGene00001188_W08D2.1_egl-20 hlh1 
WBGene00001193_C23H3.1_egl-26 nhr25 
WBGene00001210_K11G9.4_egl-46 cnd1 
WBGene00001223_ZK616.10_ehn-3 nhr25 
WBGene00001244_F41H10.8_elo-6 pha4 
WBGene00001247_Y53F4B.2_elo-9 end1 
WBGene00001249_W09C2.1_elt-1 nhr25 
WBGene00001250_C33D3.1_elt-2 end1 
WBGene00001251_K02B9.4_elt-3 nhr25 
WBGene00001252_C39B10.6_elt-4 end1 
WBGene00001263_K04H4.1_emb-9 hlh1 
WBGene00001310_F58E10.2_end-1 end1 
WBGene00001333_C01G8.5_erm-1 nhr25 
WBGene00001340_T01D1.2_etr-1 hlh1 
WBGene00001366_C33D9.1_exc-5 hlh1 
WBGene00001371_F26H11.5_exl-1 hlh1 
WBGene00001373_H35N03.1_exp-1 hlh1 
WBGene00001385_F02A9.2_far-1 hlh1 
WBGene00001386_F02A9.3_far-2 end1 
WBGene00001389_F15B9.3_far-5 end1 
WBGene00001390_W02A2.2_far-6 hlh1 
WBGene00001399_F10D2.9_fat-7 end1 
WBGene00001404_K07A3.1_fbp-1 hlh1 
WBGene00001428_C05C8.3_fkb-3 nhr25 
WBGene00001440_F40H3.4_fkh-8 cnd1 
WBGene00001442_C25A1.2_fkh-10 ceh32 
WBGene00001458_ZK525.1_flp-15 ceh32 
WBGene00001465_F02D10.5_flr-1 end1 
WBGene00001466_F58H1.4_flr-2 end1 
WBGene00001468_F09B12.6_flr-4 end1 
WBGene00001476_K08C7.2_fmo-1 end1 
WBGene00001477_K08C7.5_fmo-2 end1 
WBGene00001480_H24K24.5_fmo-5 end1 
WBGene00001490_H05G16.1_frm-3 hlh1 
WBGene00001495_F31B12.3_frm-9 hlh1 
WBGene00001500_C54F6.14_ftn-1 end1 
WBGene00001501_D1037.3_ftn-2 end1 
WBGene00001506_EGAP9.2_fut-2 end1 
WBGene00001519_Y40H4A.1_gar-3 hlh1 
WBGene00001536_ZK455.2_gcy-9 cnd1 
WBGene00001545_F21H7.9_gcy-20 nhr25 
WBGene00001548_T26C12.4_gcy-23 ceh32 
WBGene00001553_F57F5.2_gcy-33 cnd1 
WBGene00001560_T22H6.6_gei-3 end1 
WBGene00001572_M03A8.4_gei-15 hlh1 
WBGene00001578_R12A1.4_ges-1 end1 
WBGene00001581_F57F4.3_gfi-1 end1 
WBGene00001583_M163.4_gfi-3 tbx37 
WBGene00001588_F09C12.1_ggr-3 hlh1 
WBGene00001591_F11A5.10_glc-1 end1 
WBGene00001594_C27H5.8_glc-4 hlh1 
WBGene00001598_T21G5.3_glh-1 nhr25 
WBGene00001601_T12F5.3_glh-4 nhr25 
WBGene00001621_K08F4.4_glt-3 nhr25 
WBGene00001622_T22E5.2_glt-4 hlh1 
WBGene00001625_W03G1.1_glt-7 nhr25 
WBGene00001627_C55B7.2_gly-2 hlh1 
WBGene00001633_Y66A7A.6_gly-8 nhr25 
WBGene00001644_F22D6.12_gly-19 end1 
WBGene00001663_T19C4.6_gpa-1 end1 
WBGene00001675_F18E2.5_gpa-13 cnd1 
WBGene00001685_K10B3.7_gpd-3 hlh1 
WBGene00001687_F59D12.4_gpn-1 pha4 
WBGene00001711_T16G1.8_grl-2 cnd1 
WBGene00001715_K10C2.5_grl-6 nhr25 
WBGene00001721_F28A12.2_grl-12 cnd1 
WBGene00001729_C23H5.9_grl-20 end1 
WBGene00001731_W03A5.3_grl-22 hlh1 
WBGene00001734_ZK643.8_grl-25 ceh32 
WBGene00001735_K02D7.6_grl-26 end1 
WBGene00001749_R107.7_gst-1 end1 
WBGene00001752_K08F4.7_gst-4 end1 
WBGene00001754_F11G11.3_gst-6 end1 
WBGene00001756_F11G11.1_gst-8 end1 
WBGene00001758_Y45G12C.2_gst-10 end1 
WBGene00001761_T26C5.1_gst-13 end1 
WBGene00001762_F37B1.3_gst-14 end1 
WBGene00001768_Y48E1B.10_gst-20 nhr25 
WBGene00001770_F21H7.1_gst-22 hlh1 
WBGene00001788_F56B3.10_gst-40 end1 
WBGene00001794_K04D7.3_gta-1 hlh1 
WBGene00001795_C05C12.3_gtl-1 end1 
WBGene00001814_W04C9.1_haf-4 end1 
WBGene00001819_ZK484.2_haf-9 end1 
WBGene00001863_F15G9.4_him-4 hlh1 
WBGene00001948_B0304.1_hlh-1 hlh1 
WBGene00001952_T15H9.3_hlh-6 pha4 
WBGene00001954_ZK682.4_hlh-10 ceh32 
WBGene00001961_F38C2.2_hlh-17 cnd1 
WBGene00001962_F57C12.3_hlh-19 cnd1 
WBGene00001986_F43D2.4_hot-1 hlh1 
WBGene00001987_Y39B6A.48_hot-2 hlh1 
WBGene00002004_Y53C10A.12_hsf-1 hlh1 
WBGene00002011_C14B9.1_hsp-12.2 hlh1 
WBGene00002023_C09B8.6_hsp-25 hlh1 
WBGene00002026_C12C8.1_hsp-70 hlh1 
WBGene00002030_F40H3.5_hst-3.1 hlh1 
WBGene00002040_F56A6.2_hum-7 hlh1 
WBGene00002041_Y66H1A.6_hum-8 end1 
WBGene00002043_C09G4.1_hyl-1 end1 
WBGene00002048_B0244.2_ida-1 ceh32 
WBGene00002054_F10C1.7_ifb-2 end1 
WBGene00002057_R04E5.10_ifd-1 end1 
WBGene00002058_F25E2.4_ifd-2 end1 
WBGene00002067_C43C3.1_ifp-1 end1 
WBGene00002069_C04F12.3_ikb-1 hlh1 
WBGene00002089_ZK84.6_ins-6 hlh1 
WBGene00002123_C16E9.4_inx-1 hlh1 
WBGene00002127_R09F10.4_inx-5 nhr25 
WBGene00002134_ZK770.3_inx-12 nhr25 
WBGene00002135_Y8G1A.2_inx-13 nhr25 
WBGene00002137_R12E2.9_inx-15 end1 
WBGene00002138_R12E2.5_inx-16 end1 
WBGene00002139_R12E2.4_inx-17 end1 
WBGene00002140_C18H7.2_inx-18 hlh1 
WBGene00002163_C54D1.3_ist-1 end1 
WBGene00002173_F33D4.2_itr-1 end1 
WBGene00002174_W03D8.6_itx-1 end1 
WBGene00002177_F35C8.3_jkk-1 cnd1 
WBGene00002178_B0478.1_jnk-1 cnd1 
WBGene00002179_T22C1.7_jph-1 hlh1 
WBGene00002217_F56E3.3_klp-4 end1 
WBGene00002224_F22F4.3_klp-13 cnd1 
WBGene00002233_C25B8.1_kqt-1 ceh32 
WBGene00002234_M60.5_kqt-2 end1 
WBGene00002235_Y54G9A.3_kqt-3 end1 
WBGene00002254_F40F4.2_lbp-2 hlh1 
WBGene00002258_W02D3.5_lbp-6 end1 
WBGene00002262_F13D12.2_ldh-1 hlh1 
WBGene00002265_F52H3.7_lec-2 hlh1 
WBGene00002268_ZK1248.16_lec-5 hlh1 
WBGene00002269_Y55B1AR.1_lec-6 end1 
WBGene00002272_C16H3.2_lec-9 end1 
WBGene00002273_W01A11.4_lec-10 end1 
WBGene00002280_F01G12.5_let-2 hlh1 
WBGene00002282_C44H4.2_let-4 nhr25 
WBGene00002497_F52H3.1_let-268 hlh1 
WBGene00002601_F26B1.7_let-381 hlh1 
WBGene00002827_C29E6.1_let-653 nhr25 
WBGene00002879_C29E4.8_let-754 nhr25 
WBGene00002881_C05D11.4_let-756 hlh1 
WBGene00002975_C35C5.5_lev-8 hlh1 
WBGene00002976_T07H6.5_lev-9 hlh1 
WBGene00002977_Y105E8A.7_lev-10 hlh1 
WBGene00002978_Y105E8B.1_lev-11 hlh1 
WBGene00003000_ZC247.3_lin-11 cnd1 
WBGene00003007_C16B8.1_lin-18 nhr25 
WBGene00003012_F18A1.2_lin-26 nhr25 
WBGene00003024_C07H6.7_lin-39 hlh1 
WBGene00003029_E01A2.3_lin-44 nhr25 
WBGene00003059_C48E7.3_lpd-2 end1 
WBGene00003100_Y53C12B.5_mab-3 hlh1 
WBGene00003112_F35G12.6_mab-21 nhr25 
WBGene00003143_C34B4.1_max-1 cnd1 
WBGene00003165_T07H8.4_mec-1 end1 
WBGene00003166_F14D12.4_mec-2 hlh1 
WBGene00003169_E03G2.3_mec-5 hlh1 
WBGene00003170_W02D3.3_mec-6 cnd1 
WBGene00003171_ZK154.3_mec-7 nhr25 
WBGene00003214_C05D11.11_mel-32 end1 
WBGene00003233_F45H11.4_mgl-2 end1 
WBGene00003238_Y34D9B.1_mig-1 hlh1 
WBGene00003242_C37C3.6_mig-6 hlh1 
WBGene00003248_F57B7.4_mig-17 hlh1 
WBGene00003249_F11F1.6_mig-18 hlh1 
WBGene00003369_C36E6.3_mlc-1 hlh1 
WBGene00003370_C36E6.5_mlc-2 hlh1 
WBGene00003371_F09F7.2_mlc-3 hlh1 
WBGene00003375_T04C9.4_mlp-1 hlh1 
WBGene00003387_Y54E10BR.7_mod-5 end1 
WBGene00003388_F32A11.6_moe-3 end1 
WBGene00003402_C04G6.1_mpk-2 nhr25 
WBGene00003404_C52A11.4_mpz-1 hlh1 
WBGene00003409_E03G2.2_mrp-3 end1 
WBGene00003410_F21G4.2_mrp-4 end1 
WBGene00003429_R05F9.13_msp-31 end1 
WBGene00003434_K08F4.8_msp-38 end1 
WBGene00003480_F54H5.4_klf-3 end1 
WBGene00003495_T22E5.5_mup-2 hlh1 
WBGene00003507_C14C11.6_mut-14 end1 
WBGene00003515_K12F2.1_myo-3 hlh1 
WBGene00003517_F31F6.6_nac-1 nhr25 
WBGene00003519_K08E5.2_nac-3 hlh1 
WBGene00003526_C07D10.4_nas-7 end1 
WBGene00003547_F58A6.4_nas-29 end1 
WBGene00003555_F38E9.2_nas-39 hlh1 
WBGene00003565_K03E6.3_ncs-3 hlh1 
WBGene00003572_C07A9.11_ncx-7 end1 
WBGene00003574_C13D9.8_ncx-9 end1 
WBGene00003578_T26E3.2_ndx-1 hlh1 
WBGene00003595_Y69A2AR.29_ngn-1 ceh32 
WBGene00003597_F54G8.4_nhl-1 hlh1 
WBGene00003603_F32B6.1_nhr-4 nhr25 
WBGene00003607_F33D4.1_nhr-8 end1 
WBGene00003615_T12C9.6_nhr-16 end1 
WBGene00003619_F43C1.4_nhr-20 nhr25 
WBGene00003623_F11C1.6_nhr-25 nhr25 
WBGene00003624_C11G6.4_nhr-28 end1 
WBGene00003633_C29E6.5_nhr-43 nhr25 
WBGene00003643_K06B4.11_nhr-53 end1 
WBGene00003653_C06C6.4_nhr-63 end1 
WBGene00003656_T09A12.4_nhr-66 nhr25 
WBGene00003658_H12C20.3_nhr-68 end1 
WBGene00003669_T26H2.9_nhr-79 end1 
WBGene00003670_H10E21.3_nhr-80 end1 
WBGene00003684_C12D5.8_nhr-94 nhr25 
WBGene00003691_H12C20.6_nhr-101 end1 
WBGene00003694_R11E3.5_nhr-104 end1 
WBGene00003698_F35E8.12_nhr-108 end1 
WBGene00003704_Y45G5AM.1_nhr-114 nhr25 
WBGene00003705_T27B7.4_nhr-115 end1 
WBGene00003706_F09C6.9_nhr-116 nhr25 
WBGene00003710_C25B8.6_nhr-120 nhr25 
WBGene00003711_E02H9.8_nhr-121 end1 
WBGene00003717_T13F3.3_nhr-127 nhr25 
WBGene00003721_T01G6.2_nhr-131 end1 
WBGene00003722_R11G11.1_nhr-132 end1 
WBGene00003725_VC5.5_nhr-135 end1 
WBGene00003729_B0395.1_nhx-1 nhr25 
WBGene00003730_B0495.4_nhx-2 end1 
WBGene00003731_C54F6.13_nhx-3 nhr25 
WBGene00003732_F14B8.1_nhx-4 hlh1 
WBGene00003738_F54F3.1_nid-1 hlh1 
WBGene00003745_F18E9.2_nlp-7 ceh32 
WBGene00003773_ZK892.2_nlt-1 end1 
WBGene00003786_VC5.3_npa-1 end1 
WBGene00003812_F55B12.5_nrf-5 hlh1 
WBGene00003813_C08B11.4_nrf-6 end1 
WBGene00003816_F25G6.6_asns-1 hlh1 
WBGene00003844_K11C4.4_odc-1 end1 
WBGene00003845_B0280.4_odd-1 end1 
WBGene00003849_T01C4.2_odr-2 cnd1 
WBGene00003850_C34D1.3_odr-3 cnd1 
WBGene00003860_Y38F1A.9_oig-2 hlh1 
WBGene00003877_K04E7.2_pept-1 end1 
WBGene00003878_F56F4.5_pept-3 nhr25 
WBGene00003883_T27B1.1_osm-1 cnd1 
WBGene00003885_Y41G9A.1_osm-5 cnd1 
WBGene00003886_R31.3_osm-6 cnd1 
WBGene00003892_Y75B8A.12_osm-12 cnd1 
WBGene00003893_C44B12.2_ost-1 hlh1 
WBGene00003907_C52B9.7_paf-2 end1 
WBGene00003929_F54F2.1_pat-2 hlh1 
WBGene00003930_ZK1058.2_pat-3 hlh1 
WBGene00003931_C29F9.7_pat-4 hlh1 
WBGene00003932_T21D12.4_pat-6 hlh1 
WBGene00003933_T27B1.2_pat-9 hlh1 
WBGene00003934_F54C1.7_pat-10 hlh1 
WBGene00003937_K07C11.1_pax-1 pha4 
WBGene00003941_Y71H2AL.1_pbo-1 end1 
WBGene00003943_K09C8.1_pbo-4 end1 
WBGene00003956_ZK112.1_pcp-1 end1 
WBGene00003958_F23B2.11_pcp-3 end1 
WBGene00003963_C07A12.4_pdi-2 nhr25 
WBGene00003966_C27H5.1_pdl-1 cnd1 
WBGene00003969_F23H11.8_pef-1 hlh1 
WBGene00003976_T28H11.4_pes-1 pha4 
WBGene00003978_Y119D3B.17_pes-4 end1 
WBGene00003980_F09C3.1_pes-7 end1 
WBGene00003982_R11H6.1_pes-9 end1 
WBGene00003991_K03E6.6_pfn-3 hlh1 
WBGene00003996_C34G6.4_pgp-2 end1 
WBGene00004000_T21E8.1_pgp-6 end1 
WBGene00004003_C47A10.1_pgp-9 end1 
WBGene00004004_C54D1.1_pgp-10 end1 
WBGene00004011_M6.3_pha-2 pha4 
WBGene00004030_F07C6.1_pin-2 end1 
WBGene00004033_E01H11.1_pkc-2 end1 
WBGene00004037_Y75B12B.6_plc-2 end1 
WBGene00004043_Y71F9B.7_plk-2 nhr25 
WBGene00004058_C44B7.8_pmp-1 end1 
WBGene00004059_C44B7.9_pmp-2 end1 
WBGene00004061_T02D1.5_pmp-4 end1 
WBGene00004062_T10H9.5_pmp-5 end1 
WBGene00004076_W09B6.1_pod-2 nhr25 
WBGene00004089_VF11C1L.1_ppk-3 end1 
WBGene00004092_F44C4.5_ppt-1 end1 
WBGene00004096_F40F8.7_pqm-1 end1 
WBGene00004100_C05B5.3_pqn-8 pha4 
WBGene00004112_C46G7.4_pqn-22 hlh1 
WBGene00004113_D1007.14_pqn-24 hlh1 
WBGene00004119_F21C10.8_pqn-31 hlh1 
WBGene00004123_F39D8.1_pqn-36 end1 
WBGene00004129_F53G2.4_pqn-42 hlh1 
WBGene00004130_F54E2.3_ketn-1 hlh1 
WBGene00004135_K07D4.8_pqn-48 hlh1 
WBGene00004145_T03G11.1_pqn-62 hlh1 
WBGene00004149_T16A1.7_trpl-5 end1 
WBGene00004150_T16G1.1_pqn-67 end1 
WBGene00004172_Y75B8A.27_pqn-92 end1 
WBGene00004179_C01G5.2_prg-2 nhr25 
WBGene00004182_C06E8.3_prk-1 hlh1 
WBGene00004184_T19D2.2_T19D2.2 hlh1 
WBGene00004191_C11H1.4_prx-1 end1 
WBGene00004196_C47B2.8_prx-11 end1 
WBGene00004197_F08B12.2_prx-12 end1 
WBGene00004201_F54F2.8_prx-19 end1 
WBGene00004210_Y110A2AL.8_ptc-3 nhr25 
WBGene00004213_C48D5.2_ptp-1 hlh1 
WBGene00004226_K07A3.2_ptr-12 end1 
WBGene00004228_R09H10.4_ptr-14 nhr25 
WBGene00004236_Y80D3A.7_ptr-22 ceh32 
WBGene00004237_ZK270.1_ptr-23 nhr25 
WBGene00004238_F46G10.5_ptr-24 end1 
WBGene00004249_Y39A3CL.6_pvf-1 hlh1 
WBGene00004257_K09C8.5_pxn-2 hlh1 
WBGene00004258_D2023.2_pyc-1 end1 
WBGene00004259_D2085.1_pyr-1 end1 
WBGene00004281_Y11D7A.4_rab-28 cnd1 
WBGene00004310_C44C11.1_ras-1 hlh1 
WBGene00004335_C47C12.3_ref-2 tbx37 
WBGene00004358_F08F3.3_rhr-1 nhr25 
WBGene00004359_B0240.1_rhr-2 nhr25 
WBGene00004363_T14A8.1_ric-3 hlh1 
WBGene00004368_C32E8.7_ric-19 cnd1 
WBGene00004372_C36F7.4_rig-5 cnd1 
WBGene00004391_T23G5.1_rnr-1 tbx37 
WBGene00004393_B0414.2_rnt-1 hlh1 
WBGene00004398_ZK1290.3_rol-8 tbx37 
WBGene00004405_C12D8.11_rop-1 end1 
WBGene00004680_C29H12.1_rars-2 cnd1 
WBGene00004719_F15A2.6_sad-1 cnd1 
WBGene00004748_Y44A6D.4_sdf-9 ceh32 
WBGene00004773_F15C11.1_sem-4 hlh1 
WBGene00004777_C02D4.2_ser-2 hlh1 
WBGene00004789_W10G6.2_sgk-1 end1 
WBGene00004790_F07H5.2_sgn-1 hlh1 
WBGene00004796_ZK520.2_sid-2 end1 
WBGene00004801_F46G10.7_sir-2.2 hlh1 
WBGene00004830_Y51A2D.19_slo-1 hlh1 
WBGene00004831_F08B12.3_slo-2 end1 
WBGene00004860_C32D5.2_sma-6 end1 
WBGene00004875_F47G4.7_smd-1 end1 
WBGene00004878_Y69A2AR.4_smf-3 end1 
WBGene00004892_H21P03.3_sms-1 hlh1 
WBGene00004898_F23H12.1_snb-2 end1 
WBGene00004910_T03F7.1_snf-11 hlh1 
WBGene00004926_C08G5.4_snt-6 ceh32 
WBGene00004932_C08A9.1_sod-3 end1 
WBGene00004933_F55H2.1_sod-4 pha4 
WBGene00004988_T08A9.7_spp-3 end1 
WBGene00004990_T08A9.9_spp-5 end1 
WBGene00004992_ZK616.9_spp-7 pha4 
WBGene00004993_C28C12.5_spp-8 end1 
WBGene00004995_C28C12.7_spp-10 hlh1 
WBGene00004999_K09F5.3_spp-14 end1 
WBGene00005000_C48E7.10_spp-15 hlh1 
WBGene00005001_F32D8.9_spp-16 end1 
WBGene00005003_F27C8.4_spp-18 end1 
WBGene00005018_F23H12.4_sqt-3 nhr25 
WBGene00005059_B0304.6_sra-33 tbx37 
WBGene00005078_F49B2.5_src-2 pha4 
WBGene00005133_K02A2.2_srd-55 hlh1 
WBGene00005165_C18F10.8_srg-7 cnd1 
WBGene00005215_R05D8.6_srg-58 end1 
WBGene00005250_W05H5.4_srh-27 pha4 
WBGene00005256_M02H5.9_srh-33 nhr25 
WBGene00005257_M02H5.10_srh-34 nhr25 
WBGene00005271_C06C3.6_srh-48 end1 
WBGene00005317_F21H7.14_srh-98 hlh1 
WBGene00005524_T22H2.1_sri-12 end1 
WBGene00005531_Y69E1A.6_sri-19 hlh1 
WBGene00005559_F22E5.4_sri-47 ceh32 
WBGene00005642_C05E4.3_srp-1 hlh1 
WBGene00005655_K11D12.3_srr-4 nhr25 
WBGene00005657_C13D9.1_srr-6 end1 
WBGene00005660_T05B11.2_srr-9 hlh1 
WBGene00005683_T04A11.7_sru-20 nhr25 
WBGene00005703_R07B5.3_sru-40 end1 
WBGene00005712_R13F6.3_srv-1 end1 
WBGene00005905_C44B12.8_srx-14 hlh1 
WBGene00005931_T06E6.3_fbxa-199 end1 
WBGene00005965_F41F3.6_srx-74 ceh32 
WBGene00005967_K12G11.5_srx-76 ceh32 
WBGene00006051_T28H11.5_ssq-2 tbx37 
WBGene00006062_F30A10.8_stn-1 hlh1 
WBGene00006067_F41G4.3_sto-5 hlh1 
WBGene00006068_Y71H9A.2_sto-6 hlh1 
WBGene00006075_F22B8.5_str-7 end1 
WBGene00006129_K10C9.6_str-67 end1 
WBGene00006140_T26H2.6_str-81 ceh32 
WBGene00006209_Y9C9A.2_str-164 cnd1 
WBGene00006210_F55B12.6_str-165 hlh1 
WBGene00006215_T01G5.5_str-171 end1 
WBGene00006221_T18H9.4_str-177 end1 
WBGene00006255_K10C9.8_str-224 end1 
WBGene00006288_C05E4.13_str-262 hlh1 
WBGene00006318_F34D6.3_sup-9 hlh1 
WBGene00006319_R09G11.1_sup-10 hlh1 
WBGene00006321_T22B2.4_sup-12 hlh1 
WBGene00006366_C44H4.3_sym-1 nhr25 
WBGene00006367_ZK1067.6_sym-2 nhr25 
WBGene00006380_F31E8.3_tab-1 ceh32 
WBGene00006399_ZK337.4_tag-4 cnd1 
WBGene00006404_C31C9.1_tag-10 nhr25 
WBGene00006407_F25H5.1_lim-9 hlh1 
WBGene00006416_T13A10.11_sams-5 end1 
WBGene00006424_F49E10.5_ctbp-1 nhr25 
WBGene00006436_W06H8.8_ttn-1 hlh1 
WBGene00006452_R148.6_heh-1 hlh1 
WBGene00006464_T07H3.1_bath-47 end1 
WBGene00006470_F40F9.2_tag-120 end1 
WBGene00006478_H38K22.3_tag-131 hlh1 
WBGene00006486_T11F9.2_tag-140 hlh1 
WBGene00006495_F31D5.3_cpna-1 hlh1 
WBGene00006508_M01E11.7_tag-163 hlh1 
WBGene00006517_E02H4.3_madd-3 hlh1 
WBGene00006527_C02F4.2_tax-6 hlh1 
WBGene00006534_ZK899.4_tba-8 nhr25 
WBGene00006538_B0272.1_tbb-4 cnd1 
WBGene00006544_ZK328.8_tbx-7 tbx37 
WBGene00006545_T07C4.2_tbx-8 nhr25 
WBGene00006582_C08D8.2_tmd-2 hlh1 
WBGene00006584_F42E11.4_tni-1 hlh1 
WBGene00006585_T20B3.2_tni-3 hlh1 
WBGene00006587_F53A9.10_tnt-2 hlh1 
WBGene00006588_C14F5.3_tnt-3 hlh1 
WBGene00006602_ZK54.2_tps-1 end1 
WBGene00006603_F19H8.1_tps-2 end1 
WBGene00006604_Y47D3A.6_tra-1 nhr25 
WBGene00006610_F15A2.2_tre-4 end1 
WBGene00006621_C43G2.5_try-3 end1 
WBGene00006627_C02F5.8_tsp-1 end1 
WBGene00006628_C02F5.11_tsp-2 end1 
WBGene00006634_F33C8.3_tsp-8 hlh1 
WBGene00006636_T14B4.4_tsp-10 end1 
WBGene00006637_B0563.2_tsp-11 hlh1 
WBGene00006641_F53B6.1_tsp-15 hlh1 
WBGene00006642_F01E11.4_tsp-16 pha4 
WBGene00006643_C02F12.1_tsp-17 pha4 
WBGene00006646_B0198.1_tsp-20 nhr25 
WBGene00006654_C40H5.5_ttx-3 ceh32 
WBGene00006655_F10B5.4_tub-1 cnd1 
WBGene00006662_F22B7.7_twk-7 cnd1 
WBGene00006663_ZC410.4_twk-8 hlh1 
WBGene00006667_F29F11.4_twk-12 pha4 
WBGene00006672_C24A3.6_twk-18 hlh1 
WBGene00006677_F55C5.3_twk-24 hlh1 
WBGene00006678_M04B2.5_twk-25 end1 
WBGene00006680_C52B9.6_twk-28 hlh1 
WBGene00006683_Y47D3B.5_twk-31 hlh1 
WBGene00006689_C48E7.9_twk-37 cnd1 
WBGene00006696_Y39B6A.19_twk-46 end1 
WBGene00006712_B0403.2_ubc-17 tbx37 
WBGene00006741_K03E6.5_unc-1 hlh1 
WBGene00006743_Y16B4A.1_unc-3 cnd1 
WBGene00006747_R07D5.1_unc-7 hlh1 
WBGene00006749_R12H7.1_unc-9 hlh1 
WBGene00006754_F07A5.7_unc-15 hlh1 
WBGene00006759_ZK617.1_unc-22 hlh1 
WBGene00006764_ZK721.2_unc-27 hlh1 
WBGene00006765_T08G11.5_unc-29 hlh1 
WBGene00006766_B0564.10_unc-30 cnd1 
WBGene00006771_Y71G12B.11_tln-1 hlh1 
WBGene00006774_F21F3.5_unc-38 hlh1 
WBGene00006775_F56A12.1_unc-39 ceh32 
WBGene00006781_F30H5.1_unc-45 hlh1 
WBGene00006783_T20G5.6_unc-47 pha4 
WBGene00006784_T21C12.1_unc-49 hlh1 
WBGene00006789_F11C3.3_unc-54 hlh1 
WBGene00006797_Y110A7A.3_unc-63 hlh1 
WBGene00006801_K11C4.5_unc-68 hlh1 
WBGene00006807_C17D12.2_unc-75 cnd1 
WBGene00006814_B0496.3_unc-82 hlh1 
WBGene00006819_F08B6.4_unc-87 hlh1 
WBGene00006820_C09D1.1_unc-89 hlh1 
WBGene00006822_C46F11.1_unc-93 hlh1 
WBGene00006824_Y105E8A.6_unc-95 hlh1 
WBGene00006825_F13C5.6_unc-96 hlh1 
WBGene00006826_F14D12.2_unc-97 hlh1 
WBGene00006827_F08C6.7_unc-98 hlh1 
WBGene00006830_C30D11.1_unc-103 hlh1 
WBGene00006832_C41C4.5_unc-105 hlh1 
WBGene00006843_M142.1_unc-119 hlh1 
WBGene00006844_D1081.2_unc-120 hlh1 
WBGene00006845_F11C3.2_unc-122 hlh1 
WBGene00006863_F56B6.4_gyg-1 hlh1 
WBGene00006873_M142.4_vab-7 hlh1 
WBGene00006881_R07B1.1_vab-15 hlh1 
WBGene00006893_F10E7.4_spon-1 hlh1 
WBGene00006895_T17A3.8_ver-2 end1 
WBGene00006915_VW02B12L.1_vha-6 end1 
WBGene00006925_K09F5.2_vit-1 end1 
WBGene00006926_C42D8.2_vit-2 end1 
WBGene00006929_C04F6.1_vit-5 end1 
WBGene00006930_K07H8.6_vit-6 end1 
WBGene00006946_C34E10.4_prx-10 end1 
WBGene00006956_ZK1290.8_wrt-10 nhr25 
WBGene00006960_F02D8.3_xbx-1 cnd1 
WBGene00006978_K10C3.3_zig-1 hlh1 
WBGene00006981_C09C7.1_zig-4 pha4 
WBGene00006982_Y48A6A.1_zig-5 hlh1 
WBGene00006983_T03G11.8_zig-6 hlh1 
WBGene00006984_F54D7.4_zig-7 hlh1 
WBGene00006987_EGAP1.3_zmp-1 hlh1 
WBGene00006999_F42G4.3_zyx-1 hlh1 
WBGene00007044_B0495.10_cpna-5 hlh1 
WBGene00007055_F41E6.6_tag-196 hlh1 
WBGene00007067_4R79.2_4R79.2 end1 
WBGene00007070_AC3.2_ugt-49 end1 
WBGene00007072_AC3.7_ugt-1 end1 
WBGene00007096_B0024.3_B0024.3 nhr25 
WBGene00007103_B0024.14_crm-1 cnd1 
WBGene00007108_B0035.5_gspd-1 end1 
WBGene00007112_B0035.13_B0035.13 end1 
WBGene00007119_B0250.2_calf-1 cnd1 
WBGene00007130_B0272.4_B0272.4 end1 
WBGene00007139_B0285.7_mnp-1 hlh1 
WBGene00007142_B0334.1_ttr-18 nhr25 
WBGene00007146_B0334.6_B0334.6 pha4 
WBGene00007155_B0379.1_B0379.1 hlh1 
WBGene00007176_B0399.1_kcnl-1 hlh1 
WBGene00007178_B0457.2_B0457.2 end1 
WBGene00007183_B0462.4_B0462.4 end1 
WBGene00007185_B0464.3_nlp-36 end1 
WBGene00007197_B0513.5_B0513.5 hlh1 
WBGene00007220_C01B9.1_C01B9.1 end1 
WBGene00007228_C01G6.7_acs-7 end1 
WBGene00007236_C01G10.9_C01G10.9 end1 
WBGene00007241_C01G10.16_C01G10.16 pha4 
WBGene00007242_C01G12.1_madf-5 cnd1 
WBGene00007247_C01G12.7_C01G12.7 ceh32 
WBGene00007255_C01H6.6_C01H6.6 nhr25 
WBGene00007257_C01H6.8_C01H6.8 nhr25 
WBGene00007267_C03A3.2_C03A3.2 end1 
WBGene00007269_C03C10.2_C03C10.2 cnd1 
WBGene00007286_C04A11.2_C04A11.2 cnd1 
WBGene00007295_C04C11.1_C04C11.1 hlh1 
WBGene00007314_C04H5.3_gcy-29 ceh32 
WBGene00007315_C04H5.7_C04H5.7 end1 
WBGene00007316_C04H5.8_nlp-41 ceh32 
WBGene00007322_C05B5.5_C05B5.5 end1 
WBGene00007324_C05B5.8_C05B5.8 nhr25 
WBGene00007330_C05C10.3_C05C10.3 end1 
WBGene00007339_C05D12.1_C05D12.1 end1 
WBGene00007345_C05E7.3_C05E7.3 ceh32 
WBGene00007353_C06A1.2_C06A1.2 hlh1 
WBGene00007362_C06B3.3_cyp-35C1 end1 
WBGene00007365_C06B3.6_C06B3.6 end1 
WBGene00007367_C06B8.1_nhr-150 nhr25 
WBGene00007368_C06B8.2_C06B8.2 end1 
WBGene00007378_C06C3.8_C06C3.8 pha4 
WBGene00007384_C06G8.1_swt-3 end1 
WBGene00007394_C06H5.6_C06H5.6 end1 
WBGene00007395_C06H5.7_dcar-1 nhr25 
WBGene00007402_C07A9.6_ugt-60 nhr25 
WBGene00007409_C07B5.4_C07B5.4 end1 
WBGene00007410_C07B5.6_C07B5.6 end1 
WBGene00007416_C07E3.5_ceh-57 cnd1 
WBGene00007419_C07E3.9_C07E3.9 hlh1 
WBGene00007421_C07H4.1_C07H4.1 end1 
WBGene00007424_C08B6.3_C08B6.3 end1 
WBGene00007431_C08B6.11_C08B6.11 end1 
WBGene00007455_C08F11.8_ugt-22 end1 
WBGene00007460_C08F11.13_C08F11.13 end1 
WBGene00007463_C08H9.2_C08H9.2 nhr25 
WBGene00007479_C09F9.2_C09F9.2 nhr25 
WBGene00007480_C09F9.3_glna-1 end1 
WBGene00007490_C09G5.8_mks-5 cnd1 
WBGene00007496_C09G9.7_npax-4 hlh1 
WBGene00007502_C09H10.8_glb-4 cnd1 
WBGene00007507_C10C5.3_C10C5.3 end1 
WBGene00007508_C10C5.4_C10C5.4 end1 
WBGene00007509_C10C5.5_C10C5.5 end1 
WBGene00007513_C10C6.5_wht-2 end1 
WBGene00007536_C12D8.5_daf-36 nhr25 
WBGene00007546_C13C4.1_nhr-153 end1 
WBGene00007550_C13C4.6_C13C4.6 end1 
WBGene00007553_C13G3.1_C13G3.1 end1 
WBGene00007557_C14A4.6_C14A4.6 end1 
WBGene00007558_C14A4.7_C14A4.7 end1 
WBGene00007594_C15A7.1_lgc-23 hlh1 
WBGene00007605_C15C8.3_asp-10 end1 
WBGene00007607_C15C8.5_C15C8.5 end1 
WBGene00007629_C16C10.9_C16C10.9 cnd1 
WBGene00007639_C17D12.5_C17D12.5 ceh32 
WBGene00007649_C17G1.2_C17G1.2 end1 
WBGene00007650_C17G1.3_ugt-23 end1 
WBGene00007653_C17G1.7_cysl-1 end1 
WBGene00007664_C18B12.2_seb-3 hlh1 
WBGene00007685_C18E9.5_C18E9.5 end1 
WBGene00007689_C18E9.9_C18E9.9 end1 
WBGene00007691_C23H4.2_C23H4.2 end1 
WBGene00007692_C23H4.3_C23H4.3 end1 
WBGene00007695_C23H4.7_C23H4.7 end1 
WBGene00007696_C24F3.1_tram-1 nhr25 
WBGene00007725_C25F9.5_C25F9.5 end1 
WBGene00007734_C25G4.7_C25G4.7 end1 
WBGene00007740_C26C6.6_C26C6.6 hlh1 
WBGene00007741_C26C6.7_glb-8 hlh1 
WBGene00007743_C26C6.9_C26C6.9 end1 
WBGene00007749_C26E1.3_ceh-79 end1 
WBGene00007750_C26G2.1_syg-2 hlh1 
WBGene00007753_C27A7.1_C27A7.1 end1 
WBGene00007756_C27A7.5_C27A7.5 end1 
WBGene00007764_C27B7.7_C27B7.7 hlh1 
WBGene00007776_C27C12.6_dmd-4 pha4 
WBGene00007786_C27H6.4_rmd-2 end1 
WBGene00007799_C29A12.4_nrx-1 ceh32 
WBGene00007807_C29F3.7_C29F3.7 end1 
WBGene00007810_C29F7.1_C29F7.1 end1 
WBGene00007811_C29F7.2_C29F7.2 end1 
WBGene00007819_C30F2.5_C30F2.5 end1 
WBGene00007840_C31C9.6_C31C9.6 end1 
WBGene00007841_C31C9.7_C31C9.7 nhr25 
WBGene00007867_C32H11.4_C32H11.4 end1 
WBGene00007877_C33A11.1_C33A11.1 pha4 
WBGene00007881_C33A12.2_nlp-35 end1 
WBGene00007883_C33A12.4_C33A12.4 cnd1 
WBGene00007885_C33A12.6_ugt-21 end1 
WBGene00007892_C33B4.4_C33B4.4 hlh1 
WBGene00007894_C33D3.3_C33D3.3 end1 
WBGene00007897_C33D9.2_clec-182 hlh1 
WBGene00007903_C33G3.3_lgc-21 end1 
WBGene00007904_C33G3.4_C33G3.4 end1 
WBGene00007913_C34B7.3_cyp-36A1 end1 
WBGene00007924_C34C12.5_rsu-1 hlh1 
WBGene00007932_C34D1.5_zip-5 end1 
WBGene00007937_C34E11.4_C34E11.4 end1 
WBGene00007945_C34F6.11_C34F6.11 end1 
WBGene00007946_C35A5.2_ugt-33 end1 
WBGene00007950_C35A5.6_C35A5.6 end1 
WBGene00007951_C35A5.7_dmsr-8 hlh1 
WBGene00007964_C36A4.2_cyp-25A2 end1 
WBGene00007965_C36A4.4_C36A4.4 end1 
WBGene00007981_C36E8.2_glb-11 hlh1 
WBGene00007986_C36F7.5_C36F7.5 ceh32 
WBGene00007989_C37A5.2_fipr-22 nhr25 
WBGene00008002_C38C10.6_C38C10.6 cnd1 
WBGene00008021_C39B10.1_C39B10.1 nhr25 
WBGene00008033_C39E9.10_spin-2 pha4 
WBGene00008040_C40H1.5_ttr-5 hlh1 
WBGene00008044_C40H1.9_C40H1.9 end1 
WBGene00008045_C40H5.2_C40H5.2 hlh1 
WBGene00008070_C43D7.8_C43D7.8 cnd1 
WBGene00008091_C44F1.1_C44F1.1 end1 
WBGene00008093_C44H4.1_lron-1 pha4 
WBGene00008095_C44H4.6_C44H4.6 hlh1 
WBGene00008100_C44H9.5_C44H9.5 end1 
WBGene00008101_C44H9.6_C44H9.6 end1 
WBGene00008102_C44H9.7_C44H9.7 end1 
WBGene00008156_C47E12.13_C47E12.13 nhr25 
WBGene00008157_C47F8.1_C47F8.1 end1 
WBGene00008163_C47F8.7_C47F8.7 end1 
WBGene00008168_C48B4.3_C48B4.3 cnd1 
WBGene00008171_C48B4.8_C48B4.8 nhr25 
WBGene00008178_C48D1.5_C48D1.5 end1 
WBGene00008191_C49A1.10_C49A1.10 hlh1 
WBGene00008194_C49C3.4_C49C3.4 end1 
WBGene00008200_C49C3.10_C49C3.10 end1 
WBGene00008205_C49F5.1_sams-1 nhr25 
WBGene00008212_C49F5.8_C49F5.8 ceh32 
WBGene00008213_C49F8.1_C49F8.1 end1 
WBGene00008220_C50B6.7_C50B6.7 end1 
WBGene00008221_C50B6.8_nhr-168 nhr25 
WBGene00008239_C50H2.1_fshr-1 end1 
WBGene00008246_C50H2.13_C50H2.13 end1 
WBGene00008252_C51E3.6_C51E3.6 nhr25 
WBGene00008254_C51E3.9_C51E3.9 hlh1 
WBGene00008265_C53A5.5_kcnl-4 end1 
WBGene00008289_C54C8.1_nhr-169 nhr25 
WBGene00008296_C54D10.1_cdr-2 end1 
WBGene00008320_C54G10.4_C54G10.4 nhr25 
WBGene00008324_C55A1.7_C55A1.7 ceh32 
WBGene00008332_C55A6.3_C55A6.3 end1 
WBGene00008336_C55A6.7_C55A6.7 end1 
WBGene00008354_D1025.2_gcsh-1 end1 
WBGene00008372_D1054.5_D1054.5 end1 
WBGene00008375_D1054.8_D1054.8 end1 
WBGene00008381_D1081.3_D1081.3 hlh1 
WBGene00008390_D1086.3_D1086.3 nhr25 
WBGene00008395_D1086.8_D1086.8 nhr25 
WBGene00008396_D1086.9_D1086.9 hlh1 
WBGene00008397_D2005.1_D2005.1 pha4 
WBGene00008425_D2045.8_D2045.8 end1 
WBGene00008426_D2045.9_D2045.9 hlh1 
WBGene00008432_D2085.7_D2085.7 hlh1 
WBGene00008438_DH11.5_DH11.5 hlh1 
WBGene00008451_E01G6.3_E01G6.3 end1 
WBGene00008453_E02A10.3_E02A10.3 cnd1 
WBGene00008460_E02H4.2_E02H4.2 hlh1 
WBGene00008462_E02H4.4_E02H4.4 end1 
WBGene00008477_E03H4.10_clec-17 end1 
WBGene00008481_E04D5.2_E04D5.2 ceh32 
WBGene00008483_E04D5.4_E04D5.4 end1 
WBGene00008490_F01D4.8_F01D4.8 end1 
WBGene00008497_F01D5.7_F01D5.7 hlh1 
WBGene00008498_F01D5.8_F01D5.8 end1 
WBGene00008499_F01D5.9_cyp-37A1 end1 
WBGene00008506_F01G10.1_tkt-1 end1 
WBGene00008531_F02E9.7_F02E9.7 pha4 
WBGene00008542_F07A5.3_scav-6 end1 
WBGene00008543_F07A5.4_F07A5.4 cnd1 
WBGene00008547_F07A11.4_F07A11.4 hlh1 
WBGene00008548_F07A11.5_F07A11.5 end1 
WBGene00008556_F07D3.3_F07D3.3 end1 
WBGene00008560_F07H5.9_pho-13 end1 
WBGene00008564_F08A8.1_acox-1 end1 
WBGene00008565_F08A8.2_F08A8.2 end1 
WBGene00008568_F08A8.5_F08A8.5 pha4 
WBGene00008582_F08G5.3_F08G5.3 end1 
WBGene00008583_F08G5.5_ugt-65 end1 
WBGene00008594_F08H9.6_clec-57 end1 
WBGene00008595_F08H9.7_clec-56 end1 
WBGene00008603_F09B9.4_F09B9.4 hlh1 
WBGene00008607_F09B12.3_F09B12.3 end1 
WBGene00008613_F09C3.5_fbxb-69 cnd1 
WBGene00008626_F09E8.8_F09E8.8 ceh32 
WBGene00008630_F09F3.10_nhr-175 nhr25 
WBGene00008636_F10A3.11_F10A3.11 hlh1 
WBGene00008643_F10B5.9_F10B5.9 cnd1 
WBGene00008654_F10F2.2_F10F2.2 end1 
WBGene00008669_F11A3.1_acs-14 end1 
WBGene00008677_F11A5.9_F11A5.9 nhr25 
WBGene00008692_F11C1.3_scav-4 end1 
WBGene00008706_F11E6.1_gba-3 end1 
WBGene00008707_F11E6.3_F11E6.3 nhr25 
WBGene00008712_F11E6.9_F11E6.9 end1 
WBGene00008713_F11E6.10_F11E6.10 cnd1 
WBGene00008719_F11F1.7_ttr-52 end1 
WBGene00008730_F13B12.2_F13B12.2 end1 
WBGene00008731_F13B12.3_F13B12.3 end1 
WBGene00008741_F13D12.6_F13D12.6 end1 
WBGene00008744_F13D12.10_F13D12.10 hlh1 
WBGene00008746_F13E6.2_F13E6.2 cnd1 
WBGene00008748_F13E6.4_yap-1 nhr25 
WBGene00008755_F13E9.6_sdz-13 end1 
WBGene00008776_F13H10.5_F13H10.5 hlh1 
WBGene00008779_F14B4.1_F14B4.1 pha4 
WBGene00008780_F14B4.2_F14B4.2 nhr25 
WBGene00008785_F14B6.4_F14B6.4 end1 
WBGene00008787_F14B6.6_F14B6.6 end1 
WBGene00008802_F14E5.4_acp-2 end1 
WBGene00008820_F14F11.2_F14F11.2 cnd1 
WBGene00008829_F14H3.10_cyp-35D1 end1 
WBGene00008830_F14H3.11_nhr-176 end1 
WBGene00008840_F15A4.5_F15A4.5 ceh32 
WBGene00008849_F15B9.5_try-10 end1 
WBGene00008853_F15D3.2_clec-101 end1 
WBGene00008868_F15G9.5_F15G9.5 hlh1 
WBGene00008897_F16H6.7_F16H6.7 nhr25 
WBGene00008900_F16H6.10_F16H6.10 end1 
WBGene00008923_F17C11.12_F17C11.12 end1 
WBGene00008936_F18E2.1_F18E2.1 end1 
WBGene00008944_F19B2.5_F19B2.5 end1 
WBGene00008945_F19B2.6_F19B2.6 end1 
WBGene00008953_F19C6.4_F19C6.4 hlh1 
WBGene00008954_F19C6.5_F19C6.5 end1 
WBGene00008963_F19H8.2_F19H8.2 end1 
WBGene00008977_F20D1.7_iglr-1 cnd1 
WBGene00008992_F21A3.2_F21A3.2 ceh32 
WBGene00008998_F21A10.1_ncs-4 hlh1 
WBGene00009008_F21D5.3_F21D5.3 end1 
WBGene00009018_F21D9.4_F21D9.4 hlh1 
WBGene00009022_F21F12.1_F21F12.1 pha4 
WBGene00009028_F21H7.2_F21H7.2 hlh1 
WBGene00009029_F21H7.3_F21H7.3 hlh1 
WBGene00009030_F21H7.4_clec-233 hlh1 
WBGene00009031_F21H7.5_F21H7.5 hlh1 
WBGene00009048_F22B8.6_cth-1 end1 
WBGene00009049_F22B8.7_F22B8.7 end1 
WBGene00009058_F22E12.1_F22E12.1 hlh1 
WBGene00009059_F22E12.2_chw-1 nhr25 
WBGene00009106_F25C8.4_acs-12 end1 
WBGene00009117_F25H2.3_F25H2.3 hlh1 
WBGene00009182_F26H11.4_F26H11.4 hlh1 
WBGene00009183_F27C8.2_F27C8.2 hlh1 
WBGene00009218_F28D1.9_acs-20 end1 
WBGene00009221_F28F8.2_acs-2 end1 
WBGene00009222_F28F8.4_fbxa-95 nhr25 
WBGene00009226_F28G4.1_cyp-37B1 end1 
WBGene00009240_F28H7.7_F28H7.7 pha4 
WBGene00009255_F29F11.2_ugt-34 end1 
WBGene00009259_F29G6.3_hpo-34 end1 
WBGene00009274_F30F8.5_F30F8.5 end1 
WBGene00009283_F31B12.4_F31B12.4 ceh32 
WBGene00009291_F31D4.4_clec-264 hlh1 
WBGene00009318_F32B4.8_F32B4.8 cnd1 
WBGene00009333_F32D8.10_F32D8.10 hlh1 
WBGene00009334_F32D8.12_F32D8.12 end1 
WBGene00009342_F32H2.5_fasn-1 nhr25 
WBGene00009343_F32H2.6_F32H2.6 nhr25 
WBGene00009347_F32H5.1_F32H5.1 end1 
WBGene00009369_F33H2.6_F33H2.6 end1 
WBGene00009389_F35B12.10_F35B12.10 end1 
WBGene00009394_F35C5.6_clec-63 end1 
WBGene00009397_F35C5.9_clec-66 end1 
WBGene00009403_F35C11.4_F35C11.4 end1 
WBGene00009410_F35E2.2_F35E2.2 nhr25 
WBGene00009431_F35E12.7_dct-17 end1 
WBGene00009433_F35E12.9_F35E12.9 end1 
WBGene00009447_F35H8.2_F35H8.2 nhr25 
WBGene00009453_F36A2.3_F36A2.3 end1 
WBGene00009475_F36F2.1_F36F2.1 hlh1 
WBGene00009495_F36H1.10_hrg-6 end1 
WBGene00009504_F37B12.1_F37B12.1 nhr25 
WBGene00009514_F37H8.5_F37H8.5 hlh1 
WBGene00009515_F38A1.1_clec-170 end1 
WBGene00009522_F38A1.9_F38A1.9 end1 
WBGene00009523_F38A1.10_clec-165 end1 
WBGene00009532_F38B7.1_ccch-1 hlh1 
WBGene00009560_F39D8.2_psa-3 end1 
WBGene00009579_F40F8.8_arrd-6 cnd1 
WBGene00009586_F40F9.10_F40F9.10 hlh1 
WBGene00009595_F40F12.7_F40F12.7 end1 
WBGene00009601_F40G12.6_F40G12.6 cnd1 
WBGene00009618_F41E7.2_F41E7.2 nhr25 
WBGene00009633_F42E11.3_F42E11.3 hlh1 
WBGene00009642_F42G4.5_F42G4.5 hlh1 
WBGene00009646_F42H11.1_F42H11.1 ceh32 
WBGene00009647_F43C1.1_F43C1.1 ceh32 
WBGene00009663_F43G6.11_hda-5 end1 
WBGene00009677_F44A6.5_F44A6.5 nhr25 
WBGene00009686_F44D12.9_ent-4 end1 
WBGene00009689_F44E5.2_F44E5.2 hlh1 
WBGene00009690_F44E5.3_F44E5.3 hlh1 
WBGene00009706_F44G3.2_F44G3.2 end1 
WBGene00009715_F44G4.6_F44G4.6 hlh1 
WBGene00009724_F45D3.4_F45D3.4 nhr25 
WBGene00009741_F45H10.4_drr-1 end1 
WBGene00009768_F46B6.2_F46B6.2 cnd1 
WBGene00009773_F46B6.8_lipl-2 end1 
WBGene00009781_F46C5.6_F46C5.6 hlh1 
WBGene00009789_F46F2.5_F46F2.5 ceh32 
WBGene00009796_F46G10.1_F46G10.1 end1 
WBGene00009797_F46G10.2_F46G10.2 hlh1 
WBGene00009798_F46G10.4_F46G10.4 end1 
WBGene00009800_F47A4.3_rrc-1 hlh1 
WBGene00009811_F47B8.10_F47B8.10 nhr25 
WBGene00009813_F47B10.2_haly-1 nhr25 
WBGene00009824_F47G4.3_gpdh-1 nhr25 
WBGene00009826_F47G4.5_F47G4.5 cnd1 
WBGene00009827_F47G4.6_hmg-6 ceh32 
WBGene00009834_F47H4.1_lsy-27 end1 
WBGene00009835_F47H4.2_F47H4.2 end1 
WBGene00009843_F48C5.2_F48C5.2 hlh1 
WBGene00009848_F48F5.6_F48F5.6 hlh1 
WBGene00009850_F48F7.5_F48F7.5 nhr25 
WBGene00009856_F49A5.4_clec-24 end1 
WBGene00009863_F49B2.3_F49B2.3 hlh1 
WBGene00009879_F49C12.10_F49C12.10 ceh32 
WBGene00009886_F49E2.2_F49E2.2 end1 
WBGene00009897_F49E12.1_skpo-1 tbx37 
WBGene00009901_F49E12.8_F49E12.8 cnd1 
WBGene00009903_F49E12.10_F49E12.10 end1 
WBGene00009926_F52B11.3_noah-2 nhr25 
WBGene00009932_F52D10.6_F52D10.6 hlh1 
WBGene00009933_F52E10.2_F52E10.2 cnd1 
WBGene00009941_F52F12.8_F52F12.8 ceh32 
WBGene00009946_F52H3.4_F52H3.4 hlh1 
WBGene00009948_F52H3.6_F52H3.6 hlh1 
WBGene00009978_F53E4.1_F53E4.1 nhr25 
WBGene00009980_F53F1.2_F53F1.2 nhr25 
WBGene00009983_F53F1.5_cut-2 nhr25 
WBGene00009987_F53F4.3_tbcb-1 cnd1 
WBGene00009995_F53F4.13_F53F4.13 cnd1 
WBGene00010041_F54C9.3_F54C9.3 end1 
WBGene00010045_F54C9.11_F54C9.11 end1 
WBGene00010049_F54D5.3_F54D5.3 end1 
WBGene00010052_F54D5.7_F54D5.7 nhr25 
WBGene00010055_F54D5.12_F54D5.12 end1 
WBGene00010064_F54F7.2_F54F7.2 hlh1 
WBGene00010069_F54F11.1_F54F11.1 pha4 
WBGene00010070_F54F11.2_nep-17 end1 
WBGene00010072_F54F12.1_F54F12.1 hlh1 
WBGene00010083_F55B11.1_F55B11.1 end1 
WBGene00010086_F55B11.4_F55B11.4 end1 
WBGene00010107_F55C9.11_F55C9.11 cnd1 
WBGene00010128_F55G11.8_F55G11.8 end1 
WBGene00010133_F55H12.2_F55H12.2 end1 
WBGene00010134_F55H12.3_F55H12.3 end1 
WBGene00010135_F55H12.4_F55H12.4 end1 
WBGene00010136_F55H12.5_F55H12.5 end1 
WBGene00010137_F55H12.6_ztf-26 hlh1 
WBGene00010138_F56A8.1_anoh-1 cnd1 
WBGene00010144_F56C4.1_F56C4.1 tbx37 
WBGene00010148_F56D5.3_F56D5.3 end1 
WBGene00010150_F56D5.6_F56D5.6 end1 
WBGene00010175_F56H11.2_F56H11.2 nhr25 
WBGene00010189_F57B1.6_F57B1.6 pha4 
WBGene00010191_F57B7.1_dmsr-1 hlh1 
WBGene00010192_F57B7.2_F57B7.2 hlh1 
WBGene00010204_F57F5.1_F57F5.1 end1 
WBGene00010212_F57G4.8_fbxa-192 cnd1 
WBGene00010215_F57G8.6_nhr-193 end1 
WBGene00010228_F58A4.5_clec-161 cnd1 
WBGene00010234_F58B3.9_ttr-50 end1 
WBGene00010241_F58D2.2_F58D2.2 cnd1 
WBGene00010243_F58D5.3_F58D5.3 pha4 
WBGene00010251_F58E6.1_sta-2 hlh1 
WBGene00010256_F58E6.7_hrg-3 end1 
WBGene00010266_F58G1.4_dct-18 end1 
WBGene00010273_F58G6.2_srm-3 end1 
WBGene00010274_F58G6.3_F58G6.3 end1 
WBGene00010277_F58G6.7_F58G6.7 end1 
WBGene00010285_F58H1.2_F58H1.2 ceh32 
WBGene00010286_F58H1.3_F58H1.3 end1 
WBGene00010290_F58H1.7_F58H1.7 ceh32 
WBGene00010291_F58H10.1_F58H10.1 nhr25 
WBGene00010293_F59A1.7_fbxa-108 end1 
WBGene00010296_F59A1.10_dgat-2 end1 
WBGene00010307_F59B2.2_skat-1 end1 
WBGene00010308_F59B2.3_F59B2.3 end1 
WBGene00010316_F59B8.1_F59B8.1 nhr25 
WBGene00010317_F59B8.2_idh-1 nhr25 
WBGene00010318_F59B10.2_F59B10.2 cnd1 
WBGene00010321_F59B10.5_F59B10.5 cnd1 
WBGene00010328_F59C6.11_F59C6.11 end1 
WBGene00010334_F59F3.4_del-5 end1 
WBGene00010336_F59F4.1_F59F4.1 end1 
WBGene00010341_F59F5.2_glo-3 end1 
WBGene00010342_F59F5.3_F59F5.3 end1 
WBGene00010343_F59F5.4_F59F5.4 end1 
WBGene00010357_H03A11.2_H03A11.2 end1 
WBGene00010370_H06O01.3_ctg-1 nhr25 
WBGene00010373_H08M01.1_H08M01.1 hlh1 
WBGene00010374_H08M01.2_rga-5 hlh1 
WBGene00010385_H12D21.9_H12D21.9 hlh1 
WBGene00010396_H13N06.2_H13N06.2 nhr25 
WBGene00010425_H37A05.1_lpin-1 end1 
WBGene00010454_K01B6.3_K01B6.3 nhr25 
WBGene00010470_K01D12.11_cdr-4 end1 
WBGene00010471_K01D12.12_cdr-6 end1 
WBGene00010491_K02B7.3_K02B7.3 hlh1 
WBGene00010495_K02B12.2_K02B12.2 cnd1 
WBGene00010504_K02D3.1_K02D3.1 hlh1 
WBGene00010524_K03B8.6_K03B8.6 end1 
WBGene00010525_K03B8.8_K03B8.8 nhr25 
WBGene00010540_K03H1.5_K03H1.5 end1 
WBGene00010541_K03H1.6_ttr-1 hlh1 
WBGene00010567_K04G2.9_K04G2.9 nhr25 
WBGene00010571_K04G11.3_K04G11.3 end1 
WBGene00010580_K05C4.3_K05C4.3 hlh1 
WBGene00010587_K05C4.11_sol-2 cnd1 
WBGene00010593_K06A4.3_gsnl-1 hlh1 
WBGene00010595_K06A4.5_haao-1 nhr25 
WBGene00010605_K06G5.1_K06G5.1 end1 
WBGene00010628_K07C5.5_ceeh-2 end1 
WBGene00010632_K07C5.9_K07C5.9 ceh32 
WBGene00010637_K07F5.12_K07F5.12 end1 
WBGene00010647_K08C7.4_K08C7.4 end1 
WBGene00010648_K08C7.6_K08C7.6 hlh1 
WBGene00010649_K08C7.7_K08C7.7 hlh1 
WBGene00010660_K08D8.6_K08D8.6 end1 
WBGene00010662_K08E3.2_K08E3.2 nhr25 
WBGene00010667_K08E4.3_K08E4.3 hlh1 
WBGene00010674_K08E7.6_K08E7.6 cnd1 
WBGene00010675_K08E7.8_K08E7.8 hlh1 
WBGene00010693_K08H2.7_K08H2.7 nhr25 
WBGene00010703_K09A9.6_K09A9.6 hlh1 
WBGene00010705_K09A11.2_cyp-14A1 end1 
WBGene00010738_K10D3.4_K10D3.4 pha4 
WBGene00010747_K10D11.3_K10D11.3 end1 
WBGene00010769_K11D2.2_asah-1 end1 
WBGene00010772_K11D9.3_K11D9.3 hlh1 
WBGene00010774_K11E4.2_K11E4.2 end1 
WBGene00010778_K11H3.1_gpdh-2 nhr25 
WBGene00010780_K11H3.3_K11H3.3 nhr25 
WBGene00010790_K12G11.3_sodh-1 end1 
WBGene00010793_LLC1.2_LLC1.2 end1 
WBGene00010811_M01F1.5_hmit-1.3 end1 
WBGene00010822_M01G12.9_M01G12.9 end1 
WBGene00010831_M02G9.2_M02G9.2 end1 
WBGene00010834_M03B6.2_mct-3 hlh1 
WBGene00010838_M03C11.1_M03C11.1 cnd1 
WBGene00010848_M04B2.6_M04B2.6 cnd1 
WBGene00010849_M04B2.7_M04B2.7 end1 
WBGene00010850_M04C3.1_M04C3.1 end1 
WBGene00010851_M04C3.2_M04C3.2 end1 
WBGene00010867_M04G12.1_tag-260 nhr25 
WBGene00010868_M04G12.4_somi-1 hlh1 
WBGene00010874_M05D6.1_M05D6.1 hlh1 
WBGene00010881_M05D6.9_M05D6.9 hlh1 
WBGene00010887_M7.12_M7.12 hlh1 
WBGene00010898_M28.7_nphp-1 cnd1 
WBGene00010899_M28.8_M28.8 end1 
WBGene00010901_M28.10_M28.10 end1 
WBGene00010904_M88.1_ugt-62 end1 
WBGene00010917_M110.9_M110.9 cnd1 
WBGene00010924_M153.1_M153.1 end1 
WBGene00010925_M153.2_M153.2 end1 
WBGene00010970_R01E6.6_glb-20 hlh1 
WBGene00010974_R01H10.6_bbs-5 cnd1 
WBGene00010983_R03A10.3_mocs-1 end1 
WBGene00010984_R03A10.4_nkat-3 end1 
WBGene00010985_R03A10.5_R03A10.5 nhr25 
WBGene00010994_R03E1.3_lgc-25 hlh1 
WBGene00010995_R03E1.4_ceh-90 cnd1 
WBGene00010998_R03G8.3_R03G8.3 end1 
WBGene00011000_R03G8.6_R03G8.6 end1 
WBGene00011002_R04B5.3_nhr-205 end1 
WBGene00011003_R04B5.5_R04B5.5 end1 
WBGene00011020_R05A10.3_R05A10.3 cnd1 
WBGene00011026_R05D7.1_R05D7.1 hlh1 
WBGene00011028_R05D7.3_R05D7.3 hlh1 
WBGene00011030_R05D7.5_R05D7.5 nhr25 
WBGene00011049_R06A4.6_sdz-26 end1 
WBGene00011052_R06B9.1_arrd-11 end1 
WBGene00011060_R06C1.6_R06C1.6 hlh1 
WBGene00011074_R07A4.3_R07A4.3 end1 
WBGene00011075_R07A4.4_R07A4.4 end1 
WBGene00011077_R07B1.5_R07B1.5 ceh32 
WBGene00011078_R07B1.6_R07B1.6 cnd1 
WBGene00011083_R07B1.12_glo-1 end1 
WBGene00011088_R07B7.4_R07B7.4 ceh32 
WBGene00011089_R07B7.5_kmo-1 nhr25 
WBGene00011094_R07B7.10_R07B7.10 end1 
WBGene00011095_R07B7.11_gana-1 hlh1 
WBGene00011096_R07B7.12_R07B7.12 end1 
WBGene00011100_R07B7.16_nhr-209 end1 
WBGene00011101_R07D5.2_R07D5.2 ceh32 
WBGene00011102_R07E3.1_R07E3.1 end1 
WBGene00011121_R07E5.17_R07E5.17 cnd1 
WBGene00011147_R08D7.7_R08D7.7 end1 
WBGene00011167_R09D1.11_chil-23 end1 
WBGene00011168_R09D1.12_R09D1.12 pha4 
WBGene00011181_R09H10.3_R09H10.3 end1 
WBGene00011182_R09H10.5_R09H10.5 end1 
WBGene00011185_R10D12.1_R10D12.1 end1 
WBGene00011207_R10E8.1_R10E8.1 end1 
WBGene00011209_R10E8.3_R10E8.3 end1 
WBGene00011214_R10E9.2_R10E9.2 hlh1 
WBGene00011222_R10H10.3_R10H10.3 end1 
WBGene00011261_R13H4.1_nphp-4 cnd1 
WBGene00011265_R13H4.7_R13H4.7 end1 
WBGene00011269_R17.3_R17.3 nhr25 
WBGene00011270_R31.2_R31.2 hlh1 
WBGene00011274_R53.5_R53.5 end1 
WBGene00011291_R102.4_R102.4 end1 
WBGene00011292_R102.5_R102.5 hlh1 
WBGene00011305_R186.1_R186.1 end1 
WBGene00011310_T01B4.3_T01B4.3 hlh1 
WBGene00011327_T01D3.2_hlh-34 ceh32 
WBGene00011330_T01D3.6_T01D3.6 end1 
WBGene00011331_T01E8.1_T01E8.1 hlh1 
WBGene00011338_T01G1.3_sec-31 hlh1 
WBGene00011339_T01G5.1_T01G5.1 end1 
WBGene00011353_T01H8.2_T01H8.2 end1 
WBGene00011361_T01H10.8_T01H10.8 end1 
WBGene00011366_T02C1.2_T02C1.2 ceh32 
WBGene00011374_T02D1.8_T02D1.8 hlh1 
WBGene00011376_T02E1.3_gla-3 end1 
WBGene00011384_T02G6.1_T02G6.1 end1 
WBGene00011385_T02G6.2_T02G6.2 hlh1 
WBGene00011398_T03F6.1_qdpr-1 nhr25 
WBGene00011399_T03F6.3_T03F6.3 end1 
WBGene00011400_T03F6.4_T03F6.4 nhr25 
WBGene00011401_T03F6.6_T03F6.6 nhr25 
WBGene00011404_T03F7.7_T03F7.7 end1 
WBGene00011407_T04A8.5_ppat-1 end1 
WBGene00011423_T04B2.5_T04B2.5 end1 
WBGene00011427_T04C12.1_T04C12.1 end1 
WBGene00011439_T04F3.4_T04F3.4 end1 
WBGene00011464_T05B9.1_T05B9.1 end1 
WBGene00011468_T05C12.4_T05C12.4 pha4 
WBGene00011495_T05F1.11_T05F1.11 end1 
WBGene00011498_T05G5.1_T05G5.1 hlh1 
WBGene00011508_T05H10.3_T05H10.3 end1 
WBGene00011512_T05H10.8_T05H10.8 cnd1 
WBGene00011524_T06D8.3_T06D8.3 pha4 
WBGene00011534_T06E4.7_T06E4.7 end1 
WBGene00011539_T06E6.5_fbxa-135 end1 
WBGene00011571_T07C12.7_ttr-46 end1 
WBGene00011573_T07C12.9_anmt-3 hlh1 
WBGene00011580_T07D4.4_ddx-19 nhr25 
WBGene00011582_T07D10.2_ntr-1 cnd1 
WBGene00011587_T07F10.1_T07F10.1 end1 
WBGene00011597_T07G12.6_zim-1 nhr25 
WBGene00011601_T07G12.11_zim-3 nhr25 
WBGene00011651_T09E11.2_nhr-217 end1 
WBGene00011657_T09E11.8_T09E11.8 end1 
WBGene00011659_T09E11.10_T09E11.10 end1 
WBGene00011673_T10B9.3_cyp-13A6 end1 
WBGene00011675_T10B9.5_cyp-13A3 end1 
WBGene00011676_T10B9.7_cyp-13A2 nhr25 
WBGene00011677_T10B9.8_cyp-13A1 end1 
WBGene00011681_T10B10.4_T10B10.4 hlh1 
WBGene00011692_T10G3.1_T10G3.1 hlh1 
WBGene00011698_T10H4.10_cyp-34A1 nhr25 
WBGene00011726_T12A7.5_lpr-2 hlh1 
WBGene00011732_T12D8.4_arrd-17 hlh1 
WBGene00011733_T12D8.5_T12D8.5 end1 
WBGene00011736_T12D8.9_T12D8.9 hlh1 
WBGene00011750_T13F3.2_nhr-218 nhr25 
WBGene00011755_T13H5.1_T13H5.1 hlh1 
WBGene00011765_T14C1.1_frpr-17 hlh1 
WBGene00011801_T16G1.7_T16G1.7 end1 
WBGene00011803_T16G12.1_T16G12.1 end1 
WBGene00011809_T16G12.8_T16G12.8 end1 
WBGene00011821_T18D3.3_cdf-2 end1 
WBGene00011824_T18D3.7_T18D3.7 end1 
WBGene00011830_T19B10.1_cyp-29A2 end1 
WBGene00011831_T19B10.2_T19B10.2 end1 
WBGene00011832_T19B10.3_T19B10.3 hlh1 
WBGene00011856_T20D3.2_T20D3.2 end1 
WBGene00011866_T20F10.5_T20F10.5 end1 
WBGene00011868_T20G5.4_best-18 end1 
WBGene00011869_T20G5.7_dod-6 end1 
WBGene00011880_T21B6.3_T21B6.3 hlh1 
WBGene00011893_T21C9.6_T21C9.6 end1 
WBGene00011895_T21C9.9_T21C9.9 hlh1 
WBGene00011903_T21E8.5_T21E8.5 end1 
WBGene00011906_T22A3.2_hsp-12.1 hlh1 
WBGene00011926_T22C8.5_sptf-2 end1 
WBGene00011927_T22C8.6_T22C8.6 nhr25 
WBGene00011936_T22H2.6_pgrn-1 end1 
WBGene00011938_T22H6.2_alh-13 end1 
WBGene00011959_T23G4.3_T23G4.3 nhr25 
WBGene00011979_T24B8.5_T24B8.5 ceh32 
WBGene00011983_T24C2.4_fbxa-81 cnd1 
WBGene00011984_T24C2.5_T24C2.5 end1 
WBGene00011999_T24F1.7_T24F1.7 tbx37 
WBGene00012013_T25B9.7_ugt-54 end1 
WBGene00012016_T25B9.10_T25B9.10 end1 
WBGene00012018_T25C12.3_T25C12.3 end1 
WBGene00012032_T26C5.2_T26C5.2 end1 
WBGene00012035_T26C5.5_T26C5.5 hlh1 
WBGene00012064_T26H2.2_fbxb-115 cnd1 
WBGene00012070_T26H5.8_T26H5.8 end1 
WBGene00012073_T27A8.1_cpd-2 hlh1 
WBGene00012085_T27D12.1_T27D12.1 nhr25 
WBGene00012101_T27F2.4_zip-10 end1 
WBGene00012102_T27F6.1_T27F6.1 hlh1 
WBGene00012113_T28B8.1_T28B8.1 tbx37 
WBGene00012132_T28F3.6_ifta-2 cnd1 
WBGene00012134_T28F3.8_T28F3.8 end1 
WBGene00012144_T28H10.3_T28H10.3 end1 
WBGene00012148_VF13D12L.1_inos-1 hlh1 
WBGene00012149_VF13D12L.3_VF13D12L.3 end1 
WBGene00012152_VK10D6R.1_cnc-10 end1 
WBGene00012162_VZC374L.1_sek-6 end1 
WBGene00012175_W01C9.1_W01C9.1 pha4 
WBGene00012176_W01C9.2_W01C9.2 end1 
WBGene00012177_W01C9.4_decr-1.2 pha4 
WBGene00012197_W02B8.1_W02B8.1 hlh1 
WBGene00012201_W02B12.1_W02B12.1 end1 
WBGene00012202_W02B12.4_W02B12.4 end1 
WBGene00012225_W03G11.3_W03G11.3 hlh1 
WBGene00012253_W04E12.8_clec-50 end1 
WBGene00012271_W05B2.2_W05B2.2 pha4 
WBGene00012283_W05H5.1_W05H5.1 pha4 
WBGene00012285_W05H5.3_pitr-6 pha4 
WBGene00012291_W06A7.2_W06A7.2 hlh1 
WBGene00012295_W06B3.1_nmat-1 end1 
WBGene00012323_W07A12.6_oac-54 end1 
WBGene00012328_W07G1.1_W07G1.1 ceh32 
WBGene00012330_W07G1.3_zip-3 end1 
WBGene00012332_W07G1.5_W07G1.5 cnd1 
WBGene00012339_W07G4.5_W07G4.5 end1 
WBGene00012352_W09C5.5_dkf-1 nhr25 
WBGene00012358_W09D6.5_W09D6.5 nhr25 
WBGene00012372_W09H1.1_W09H1.1 cnd1 
WBGene00012379_Y1A5A.1_Y1A5A.1 hlh1 
WBGene00012381_Y2H9A.4_Y2H9A.4 end1 
WBGene00012382_Y5F2A.1_ttr-16 hlh1 
WBGene00012383_Y5F2A.2_ttr-17 hlh1 
WBGene00012387_Y6B3B.1_Y6B3B.1 hlh1 
WBGene00012391_Y6B3B.7_Y6B3B.7 cnd1 
WBGene00012396_Y6D1A.2_Y6D1A.2 nhr25 
WBGene00012404_Y6G8.2_Y6G8.2 end1 
WBGene00012407_Y7A5A.1_Y7A5A.1 end1 
WBGene00012421_Y9C2UA.1_Y9C2UA.1 hlh1 
WBGene00012424_Y10G11A.2_dlc-3 cnd1 
WBGene00012428_Y11D7A.3_Y11D7A.3 ceh32 
WBGene00012437_Y11D7A.14_hum-9 hlh1 
WBGene00012443_Y15E3A.4_Y15E3A.4 nhr25 
WBGene00012445_Y16B4A.2_Y16B4A.2 end1 
WBGene00012452_Y17D7B.4_Y17D7B.4 end1 
WBGene00012457_Y17G7B.1_acbp-6 ceh32 
WBGene00012473_Y17G7B.22_Y17G7B.22 cnd1 
WBGene00012477_Y18D10A.4_Y18D10A.4 ceh32 
WBGene00012478_Y18D10A.8_Y18D10A.8 hlh1 
WBGene00012491_Y20C6A.1_Y20C6A.1 end1 
WBGene00012492_Y20C6A.2_fbxb-7 ceh32 
WBGene00012494_Y22F5A.1_nhr-232 end1 
WBGene00012518_Y32B12A.3_comt-2 end1 
WBGene00012530_Y32F6A.5_Y32F6A.5 hlh1 
WBGene00012531_Y32F6B.1_Y32F6B.1 end1 
WBGene00012535_Y37A1A.2_Y37A1A.2 end1 
WBGene00012536_Y37A1A.3_Y37A1A.3 end1 
WBGene00012538_Y37A1B.5_Y37A1B.5 end1 
WBGene00012544_Y37D8A.2_Y37D8A.2 hlh1 
WBGene00012545_Y37D8A.3_Y37D8A.3 end1 
WBGene00012564_Y37H2A.4_fbxa-107 nhr25 
WBGene00012565_Y37H2A.5_fbxa-210 nhr25 
WBGene00012573_Y37H2C.1_Y37H2C.1 tbx37 
WBGene00012582_Y38E10A.4_clec-8 end1 
WBGene00012583_Y38E10A.5_clec-4 end1 
WBGene00012608_Y38F1A.6_Y38F1A.6 end1 
WBGene00012615_Y38H6C.1_dct-16 end1 
WBGene00012616_Y38H6C.3_dct-14 cnd1 
WBGene00012626_Y38H6C.14_Y38H6C.14 cnd1 
WBGene00012629_Y38H6C.17_Y38H6C.17 end1 
WBGene00012635_Y38H8A.1_Y38H8A.1 nhr25 
WBGene00012669_Y39B6A.7_Y39B6A.7 cnd1 
WBGene00012703_Y39B6A.47_nhr-145 nhr25 
WBGene00012744_Y40H7A.4_Y40H7A.4 pha4 
WBGene00012764_Y41E3.6_Y41E3.6 hlh1 
WBGene00012781_Y43C5A.1_nspd-7 end1 
WBGene00012782_Y43C5A.2_Y43C5A.2 end1 
WBGene00012803_Y43F4B.5_Y43F4B.5 nhr25 
WBGene00012810_Y43F8A.3_Y43F8A.3 end1 
WBGene00012812_Y43F8B.1_Y43F8B.1 hlh1 
WBGene00012819_Y43F8B.9_Y43F8B.9 nhr25 
WBGene00012834_Y43F8C.13_Y43F8C.13 end1 
WBGene00012835_Y43F8C.14_ani-3 end1 
WBGene00012850_Y44A6C.1_Y44A6C.1 hlh1 
WBGene00012857_Y44A6E.1_pbo-5 hlh1 
WBGene00012863_Y45F3A.8_Y45F3A.8 pha4 
WBGene00012869_Y45F10A.7_Y45F10A.7 nhr25 
WBGene00012875_Y45F10B.13_Y45F10B.13 hlh1 
WBGene00012891_Y45F10D.13_sorb-1 hlh1 
WBGene00012909_Y46G5A.19_spds-1 end1 
WBGene00012910_Y46G5A.20_Y46G5A.20 end1 
WBGene00012911_Y46G5A.21_acl-7 end1 
WBGene00012914_Y46G5A.24_bcmo-1 end1 
WBGene00012930_Y47D3A.17_obr-1 end1 
WBGene00012939_Y47D3B.1_Y47D3B.1 nhr25 
WBGene00012960_Y47H10A.4_Y47H10A.4 hlh1 
WBGene00012961_Y47H10A.5_Y47H10A.5 hlh1 
WBGene00012970_Y48A6B.9_Y48A6B.9 end1 
WBGene00012979_Y48B6A.5_Y48B6A.5 hlh1 
WBGene00013037_Y49E10.18_Y49E10.18 end1 
WBGene00013077_Y51A2D.9_ttr-24 hlh1 
WBGene00013078_Y51A2D.10_ttr-25 hlh1 
WBGene00013080_Y51A2D.13_Y51A2D.13 end1 
WBGene00013081_Y51A2D.14_Y51A2D.14 hlh1 
WBGene00013103_Y51H4A.7_Y51H4A.7 nhr25 
WBGene00013119_Y51H4A.25_Y51H4A.25 end1 
WBGene00013124_Y52B11A.4_Y52B11A.4 hlh1 
WBGene00013145_Y53C12B.6_cutl-2 nhr25 
WBGene00013149_Y53F4B.1_Y53F4B.1 end1 
WBGene00013163_Y53F4B.17_Y53F4B.17 cnd1 
WBGene00013176_Y53F4B.39_Y53F4B.39 end1 
WBGene00013195_Y54E2A.10_Y54E2A.10 tbx37 
WBGene00013207_Y54G9A.4_Y54G9A.4 end1 
WBGene00013214_Y54G11A.3_Y54G11A.3 nhr25 
WBGene00013222_Y54G11B.1_dmsr-6 end1 
WBGene00013223_Y55D9A.1_efa-6 hlh1 
WBGene00013227_Y56A3A.6_Y56A3A.6 end1 
WBGene00013255_Y57A10A.10_Y57A10A.10 hlh1 
WBGene00013257_Y57A10A.14_Y57A10A.14 end1 
WBGene00013263_Y57A10A.23_Y57A10A.23 nhr25 
WBGene00013265_Y57A10A.25_parn-2 hlh1 
WBGene00013266_Y57A10A.26_Y57A10A.26 nhr25 
WBGene00013275_Y57A10B.3_btb-14 hlh1 
WBGene00013277_Y57A10B.5_sre-41 ceh32 
WBGene00013295_Y57G11B.2_Y57G11B.2 ceh32 
WBGene00013322_Y57G11C.32_Y57G11C.32 cnd1 
WBGene00013326_Y57G11C.37_anoh-2 cnd1 
WBGene00013329_Y57G11C.40_Y57G11C.40 hlh1 
WBGene00013336_Y57G11C.47_pnc-2 cnd1 
WBGene00013366_Y60A3A.21_Y60A3A.21 hlh1 
WBGene00013387_Y62F5A.9_Y62F5A.9 pha4 
WBGene00013409_Y63D3A.10_fbxb-56 ceh32 
WBGene00013415_Y64G10A.6_Y64G10A.6 pha4 
WBGene00013439_Y66D12A.13_Y66D12A.13 end1 
WBGene00013440_Y66D12A.14_Y66D12A.14 ceh32 
WBGene00013448_Y66D12A.24_Y66D12A.24 pha4 
WBGene00013455_Y67A10A.6_ssu-2 hlh1 
WBGene00013477_Y69E1A.5_Y69E1A.5 hlh1 
WBGene00013479_Y69H2.1_Y69H2.1 cnd1 
WBGene00013484_Y69H2.9_Y69H2.9 end1 
WBGene00013497_Y70D2A.2_hex-5 end1 
WBGene00013499_Y70G10A.3_Y70G10A.3 nhr25 
WBGene00013513_Y71A12C.2_Y71A12C.2 end1 
WBGene00013514_Y73F4A.1_Y73F4A.1 hlh1 
WBGene00013518_Y73F8A.5_Y73F8A.5 cnd1 
WBGene00013531_Y73F8A.26_Y73F8A.26 hlh1 
WBGene00013539_Y73F8A.35_Y73F8A.35 pha4 
WBGene00013540_Y75B8A.3_Y75B8A.3 end1 
WBGene00013541_Y75B8A.4_Y75B8A.4 end1 
WBGene00013542_Y75B8A.5_lron-12 hlh1 
WBGene00013559_Y75B8A.28_Y75B8A.28 end1 
WBGene00013560_Y75B8A.29_zip-12 end1 
WBGene00013586_Y80D3A.8_Y80D3A.8 ceh32 
WBGene00013587_Y80D3A.9_Y80D3A.9 end1 
WBGene00013623_Y102A5C.19_fbxa-90 end1 
WBGene00013643_Y105C5A.24_Y105C5A.24 end1 
WBGene00013649_Y105C5B.8_Y105C5B.8 end1 
WBGene00013650_Y105C5B.9_Y105C5B.9 end1 
WBGene00013665_Y105C5B.29_hlh-32 cnd1 
WBGene00013683_Y105E8A.26_zoo-1 hlh1 
WBGene00013690_Y105E8B.5_Y105E8B.5 end1 
WBGene00013693_Y105E8B.9_Y105E8B.9 end1 
WBGene00013716_Y106G6H.1_Y106G6H.1 end1 
WBGene00013723_Y106G6H.13_Y106G6H.13 cnd1 
WBGene00013728_Y111B2A.2_Y111B2A.2 nhr25 
WBGene00013729_Y111B2A.3_Y111B2A.3 nhr25 
WBGene00013737_Y111B2A.15_tpst-1 nhr25 
WBGene00013746_Y113G7A.5_lgc-55 hlh1 
WBGene00013759_Y113G7B.8_fbxb-59 hlh1 
WBGene00013779_Y116A8B.1_Y116A8B.1 end1 
WBGene00013784_Y116A8C.3_Y116A8C.3 hlh1 
WBGene00013812_Y116A8C.40_Y116A8C.40 cnd1 
WBGene00013820_Y116F11B.2_Y116F11B.2 nhr25 
WBGene00013822_Y116F11B.6_Y116F11B.6 end1 
WBGene00013846_ZC84.1_ZC84.1 pha4 
WBGene00013848_ZC84.4_npr-29 cnd1 
WBGene00013849_ZC84.6_ZC84.6 pha4 
WBGene00013851_ZC101.1_ZC101.1 hlh1 
WBGene00013853_ZC116.1_ZC116.1 hlh1 
WBGene00013855_ZC116.3_ZC116.3 hlh1 
WBGene00013859_ZC247.1_ZC247.1 hlh1 
WBGene00013860_ZC247.2_ZC247.2 hlh1 
WBGene00013868_ZC373.3_ZC373.3 hlh1 
WBGene00013869_ZC373.4_ZC373.4 hlh1 
WBGene00013872_ZC374.2_ZC374.2 hlh1 
WBGene00013873_ZC376.1_ZC376.1 end1 
WBGene00013874_ZC376.2_ZC376.2 end1 
WBGene00013875_ZC376.3_ZC376.3 end1 
WBGene00013879_ZC376.8_ZC376.8 end1 
WBGene00013883_ZC412.1_npr-13 cnd1 
WBGene00013886_ZC412.5_ZC412.5 end1 
WBGene00013900_ZC443.5_ugt-18 end1 
WBGene00013904_ZC455.4_ugt-6 end1 
WBGene00013905_ZC455.5_ugt-4 end1 
WBGene00013906_ZC455.6_ugt-5 end1 
WBGene00013908_ZC455.8_srbc-43 end1 
WBGene00013909_ZC455.9_srbc-44 end1 
WBGene00013926_ZK20.6_nep-1 end1 
WBGene00013946_ZK228.3_ZK228.3 end1 
WBGene00013947_ZK228.4_ZK228.4 end1 
WBGene00013949_ZK262.2_ZK262.2 pha4 
WBGene00013950_ZK262.3_ZK262.3 pha4 
WBGene00013955_ZK265.1_kri-1 end1 
WBGene00013962_ZK287.1_ZK287.1 cnd1 
WBGene00013963_ZK287.2_sulp-8 end1 
WBGene00013970_ZK337.2_ZK337.2 hlh1 
WBGene00013996_ZK550.2_ZK550.2 end1 
WBGene00014000_ZK550.6_ZK550.6 end1 
WBGene00014008_ZK596.3_ZK596.3 cnd1 
WBGene00014016_ZK632.9_ZK632.9 end1 
WBGene00014033_ZK643.1_arrd-15 hlh1 
WBGene00014051_ZK669.1_spv-1 hlh1 
WBGene00014057_ZK673.1_ZK673.1 end1 
WBGene00014074_ZK757.2_ZK757.2 hlh1 
WBGene00014089_ZK822.1_ZK822.1 hlh1 
WBGene00014092_ZK822.5_ZK822.5 hlh1 
WBGene00014099_ZK836.3_ZK836.3 pha4 
WBGene00014106_ZK856.5_ZK856.5 end1 
WBGene00014118_ZK858.5_ZK858.5 cnd1 
WBGene00014131_ZK892.7_sdz-38 hlh1 
WBGene00014156_ZK930.6_ZK930.6 ceh32 
WBGene00014159_ZK938.2_arrd-4 cnd1 
WBGene00014163_ZK938.7_rnh-1.2 nhr25 
WBGene00014164_ZK945.1_lact-2 end1 
WBGene00014169_ZK945.7_ZK945.7 hlh1 
WBGene00014171_ZK970.1_nep-26 tbx37 
WBGene00014192_ZK1037.4_nhr-246 end1 
WBGene00014198_ZK1053.3_ZK1053.3 pha4 
WBGene00014202_ZK1058.1_mmcm-1 hlh1 
WBGene00014205_ZK1058.5_ZK1058.5 end1 
WBGene00014206_ZK1058.6_nit-1 end1 
WBGene00014207_ZK1058.9_ZK1058.9 hlh1 
WBGene00014214_ZK1073.2_ZK1073.2 hlh1 
WBGene00014233_ZK1128.7_ZK1128.7 end1 
WBGene00014251_ZK1320.1_gstk-1 end1 
WBGene00014252_ZK1320.2_ZK1320.2 end1 
WBGene00014254_ZK1320.4_cyp-13A10 nhr25 
WBGene00014261_ZK1321.2_shk-1 hlh1 
WBGene00014666_C05D12.3_C05D12.3 end1 
WBGene00014669_C06G8.3_C06G8.3 end1 
WBGene00014697_C36A4.3_cyp-25A3 end1 
WBGene00014793_H40L08.2_H40L08.2 nhr25 
WBGene00014836_T09F5.12_T09F5.12 end1 
WBGene00014848_VM106R.1_VM106R.1 ceh32 
WBGene00014989_ZK675.3_best-23 hlh1 
WBGene00015024_B0205.10_B0205.10 hlh1 
WBGene00015028_B0207.5_B0207.5 end1 
WBGene00015038_B0212.4_nstp-6 end1 
WBGene00015041_B0213.11_cyp-34A6 end1 
WBGene00015044_B0213.15_cyp-34A9 end1 
WBGene00015057_B0222.9_gad-3 end1 
WBGene00015061_B0228.4_cpna-2 hlh1 
WBGene00015064_B0228.7_B0228.7 end1 
WBGene00015082_B0244.7_B0244.7 end1 
WBGene00015085_B0244.10_B0244.10 end1 
WBGene00015087_B0252.1_B0252.1 end1 
WBGene00015088_B0252.3_B0252.3 end1 
WBGene00015101_B0280.3_rpia-1 end1 
WBGene00015107_B0280.13_B0280.13 end1 
WBGene00015116_B0286.3_B0286.3 end1 
WBGene00015121_B0302.4_B0302.4 pha4 
WBGene00015124_B0303.2_anmt-1 hlh1 
WBGene00015135_B0304.3_cyp-23A1 hlh1 
WBGene00015137_B0310.1_B0310.1 hlh1 
WBGene00015139_B0310.3_B0310.3 hlh1 
WBGene00015141_B0310.5_ugt-46 end1 
WBGene00015148_B0336.11_hpo-28 hlh1 
WBGene00015177_B0416.1_tmc-2 hlh1 
WBGene00015179_B0416.3_B0416.3 cnd1 
WBGene00015196_B0454.5_B0454.5 end1 
WBGene00015197_B0454.6_B0454.6 nhr25 
WBGene00015218_B0507.1_B0507.1 pha4 
WBGene00015220_B0507.3_B0507.3 end1 
WBGene00015279_C01B10.4_C01B10.4 end1 
WBGene00015284_C01B10.10_C01B10.10 end1 
WBGene00015288_C01B12.5_best-4 nhr25 
WBGene00015294_C01C10.2_C01C10.2 end1 
WBGene00015298_C01F1.3_C01F1.3 nhr25 
WBGene00015334_C02C2.5_sup-18 hlh1 
WBGene00015336_C02D5.2_C02D5.2 hlh1 
WBGene00015348_C02F5.5_C02F5.5 end1 
WBGene00015350_C02F5.7_C02F5.7 hlh1 
WBGene00015356_C02F12.7_tag-278 hlh1 
WBGene00015359_C02G6.1_C02G6.1 hlh1 
WBGene00015369_C03A7.11_ugt-51 end1 
WBGene00015370_C03A7.12_C03A7.12 end1 
WBGene00015371_C03A7.13_C03A7.13 end1 
WBGene00015381_C03B1.13_C03B1.13 end1 
WBGene00015382_C03B1.14_C03B1.14 end1 
WBGene00015389_C03F11.3_scav-1 end1 
WBGene00015396_C03G6.10_nhr-148 nhr25 
WBGene00015400_C03G6.15_cyp-35A2 end1 
WBGene00015403_C03H5.1_clec-10 end1 
WBGene00015407_C03H5.5_C03H5.5 hlh1 
WBGene00015449_C04F5.7_ugt-63 end1 
WBGene00015469_C05D2.8_C05D2.8 end1 
WBGene00015471_C05D9.2_lmp-2 end1 
WBGene00015472_C05D9.3_C05D9.3 hlh1 
WBGene00015478_C05D10.2_C05D10.2 cnd1 
WBGene00015479_C05D10.3_wht-1 end1 
WBGene00015497_C05G6.1_nhr-76 nhr25 
WBGene00015510_C06A6.5_C06A6.5 nhr25 
WBGene00015517_C06A8.8_C06A8.8 end1 
WBGene00015519_C06E1.3_doxa-1 hlh1 
WBGene00015536_C06E4.7_glb-2 cnd1 
WBGene00015539_C06E7.2_C06E7.2 cnd1 
WBGene00015545_C06G1.1_C06G1.1 end1 
WBGene00015566_C07D10.1_C07D10.1 hlh1 
WBGene00015587_C08A9.7_sdz-2 pha4 
WBGene00015602_C08E3.10_fbxa-158 end1 
WBGene00015608_C08F1.4_math-3 end1 
WBGene00015609_C08F1.5_math-4 hlh1 
WBGene00015615_C08G5.2_fbxc-48 nhr25 
WBGene00015623_C09B8.4_C09B8.4 end1 
WBGene00015624_C09B8.5_C09B8.5 cnd1 
WBGene00015650_C09G4.2_pkg-2 end1 
WBGene00015651_C09G12.1_ceh-53 pha4 
WBGene00015664_C10A4.3_C10A4.3 end1 
WBGene00015672_C10E2.1_C10E2.1 hlh1 
WBGene00015677_C10F3.1_cpg-4 hlh1 
WBGene00015692_C10H11.3_ugt-25 end1 
WBGene00015693_C10H11.4_ugt-28 end1 
WBGene00015694_C10H11.5_ugt-27 end1 
WBGene00015695_C10H11.6_ugt-26 end1 
WBGene00015700_C11D2.2_asp-9 end1 
WBGene00015701_C11D2.3_C11D2.3 end1 
WBGene00015704_C11D9.1_tiam-1 cnd1 
WBGene00015705_C12D5.2_nhr-152 nhr25 
WBGene00015710_C12D5.9_C12D5.9 nhr25 
WBGene00015713_C12D12.1_C12D12.1 end1 
WBGene00015714_C12D12.3_C12D12.3 hlh1 
WBGene00015739_C13D9.9_ugt-7 end1 
WBGene00015752_C14B9.2_C14B9.2 pha4 
WBGene00015767_C14C11.3_hex-2 end1 
WBGene00015768_C14C11.4_C14C11.4 end1 
WBGene00015781_C14F11.6_C14F11.6 nhr25 
WBGene00015783_C15B12.1_C15B12.1 end1 
WBGene00015786_C15B12.4_C15B12.4 end1 
WBGene00015788_C15B12.8_C15B12.8 end1 
WBGene00015791_C15C7.5_C15C7.5 end1 
WBGene00015793_C15C7.7_C15C7.7 end1 
WBGene00015798_C15H9.2_C15H9.2 end1 
WBGene00015802_C15H9.7_flu-2 nhr25 
WBGene00015803_C15H9.9_C15H9.9 hlh1 
WBGene00015814_C16A3.10_C16A3.10 end1 
WBGene00015817_C16A11.4_C16A11.4 nhr25 
WBGene00015859_C16D9.4_C16D9.4 end1 
WBGene00015864_C16D9.9_C16D9.9 ceh32 
WBGene00015906_C17E7.13_C17E7.13 end1 
WBGene00015913_C17F4.7_C17F4.7 end1 
WBGene00015929_C17H12.3_C17H12.3 ceh32 
WBGene00015930_C17H12.4_C17H12.4 end1 
WBGene00015933_C17H12.8_C17H12.8 end1 
WBGene00015946_C18A3.10_C18A3.10 end1 
WBGene00015947_C18A11.1_C18A11.1 end1 
WBGene00015949_C18A11.3_C18A11.3 end1 
WBGene00015953_C18B2.2_C18B2.2 cnd1 
WBGene00015954_C18B2.3_C18B2.3 hlh1 
WBGene00015964_C18C4.1_glb-5 end1 
WBGene00015965_C18C4.3_ugt-48 end1 
WBGene00015968_C18C4.7_C18C4.7 end1 
WBGene00015981_C18G1.2_elt-7 end1 
WBGene00015984_C18G1.6_C18G1.6 end1 
WBGene00015993_C18H7.1_C18H7.1 hlh1 
WBGene00016005_C18H9.8_ift-74 cnd1 
WBGene00016023_C23H5.1_prmt-6 end1 
WBGene00016025_C23H5.3_xbx-4 cnd1 
WBGene00016027_C23H5.8_C23H5.8 end1 
WBGene00016028_C24A1.1_flp-24 ceh32 
WBGene00016033_C24A3.2_C24A3.2 hlh1 
WBGene00016041_C24A11.2_C24A11.2 end1 
WBGene00016046_C24B5.4_C24B5.4 end1 
WBGene00016052_C24B9.9_dod-3 end1 
WBGene00016061_C24G6.6_hpo-15 end1 
WBGene00016067_C24H10.1_C24H10.1 cnd1 
WBGene00016101_C25E10.12_C25E10.12 nhr25 
WBGene00016106_C25F6.7_C25F6.7 pha4 
WBGene00016107_C25G6.1_C25G6.1 ceh32 
WBGene00016110_C25G6.5_npr-11 hlh1 
WBGene00016114_C25H3.5_flp-27 cnd1 
WBGene00016134_C26B9.5_C26B9.5 end1 
WBGene00016146_C26F1.1_C26F1.1 end1 
WBGene00016152_C27A2.4_pho-12 end1 
WBGene00016165_C27F2.1_C27F2.1 cnd1 
WBGene00016174_C27H5.4_C27H5.4 end1 
WBGene00016201_C28H8.11_tdo-2 nhr25 
WBGene00016203_C29E4.5_tag-250 nhr25 
WBGene00016210_C29F5.1_C29F5.1 hlh1 
WBGene00016217_C29F9.2_C29F9.2 end1 
WBGene00016219_C29F9.4_C29F9.4 end1 
WBGene00016248_C30B5.7_C30B5.7 pha4 
WBGene00016264_C30F12.5_C30F12.5 nhr25 
WBGene00016265_C30F12.6_nmur-4 end1 
WBGene00016269_C30G4.4_C30G4.4 hlh1 
WBGene00016273_C30G12.1_C30G12.1 pha4 
WBGene00016282_C31B8.7_C31B8.7 end1 
WBGene00016293_C31H2.3_C31H2.3 end1 
WBGene00016294_C31H2.4_C31H2.4 end1 
WBGene00016297_C32B5.4_fbxc-15 cnd1 
WBGene00016324_C32E8.6_C32E8.6 ceh32 
WBGene00016327_C32E12.1_C32E12.1 hlh1 
WBGene00016330_C32E12.4_C32E12.4 hlh1 
WBGene00016332_C32F10.4_C32F10.4 end1 
WBGene00016335_C33C12.3_gba-1 end1 
WBGene00016355_C33F10.7_lact-5 nhr25 
WBGene00016356_C33F10.8_C33F10.8 pha4 
WBGene00016363_C33G8.5_srab-4 hlh1 
WBGene00016367_C33G8.10_nhr-162 end1 
WBGene00016379_C33H5.13_C33H5.13 end1 
WBGene00016394_C34B2.9_C34B2.9 hlh1 
WBGene00016397_C34D4.1_C34D4.1 cnd1 
WBGene00016414_C34F11.2_C34F11.2 hlh1 
WBGene00016415_C34F11.3_ampd-1 end1 
WBGene00016417_C34F11.8_C34F11.8 hlh1 
WBGene00016422_C34G6.6_noah-1 nhr25 
WBGene00016423_C34H3.1_tag-275 hlh1 
WBGene00016428_C35A11.1_dmsr-7 hlh1 
WBGene00016429_C35A11.2_C35A11.2 pha4 
WBGene00016438_C35B8.3_C35B8.3 end1 
WBGene00016448_C35D10.12_C35D10.12 cnd1 
WBGene00016462_C35E7.10_C35E7.10 nhr25 
WBGene00016464_C36B7.1_C36B7.1 ceh32 
WBGene00016469_C36B7.6_C36B7.6 nhr25 
WBGene00016488_C36C9.5_C36C9.5 hlh1 
WBGene00016504_C37C3.12_C37C3.12 end1 
WBGene00016505_C37C3.13_ttr-33 end1 
WBGene00016506_C37H5.2_C37H5.2 end1 
WBGene00016518_C38C5.1_C38C5.1 cnd1 
WBGene00016530_C39D10.2_C39D10.2 cnd1 
WBGene00016531_C39D10.3_C39D10.3 hlh1 
WBGene00016532_C39D10.5_C39D10.5 cnd1 
WBGene00016533_C39D10.6_C39D10.6 pha4 
WBGene00016542_C39H7.4_C39H7.4 end1 
WBGene00016544_C40A11.1_math-18 end1 
WBGene00016553_C40A11.10_C40A11.10 ceh32 
WBGene00016555_C40D2.2_math-20 end1 
WBGene00016556_C40D2.3_math-21 end1 
WBGene00016568_C41G11.1_C41G11.1 end1 
WBGene00016580_C42C1.2_C42C1.2 cnd1 
WBGene00016585_C42C1.7_oac-59 end1 
WBGene00016595_C42D4.2_C42D4.2 end1 
WBGene00016599_C42D8.1_C42D8.1 end1 
WBGene00016600_C42D8.4_ets-5 cnd1 
WBGene00016610_C43G2.1_paqr-1 end1 
WBGene00016613_C43G2.4_best-9 end1 
WBGene00016626_C44B7.4_clhm-1 hlh1 
WBGene00016631_C44B7.11_C44B7.11 end1 
WBGene00016633_C44B11.1_C44B11.1 ceh32 
WBGene00016637_C44B12.3_C44B12.3 hlh1 
WBGene00016639_C44B12.6_C44B12.6 pha4 
WBGene00016641_C44C1.1_C44C1.1 nhr25 
WBGene00016644_C44C1.5_C44C1.5 nhr25 
WBGene00016663_C45E1.4_C45E1.4 end1 
WBGene00016664_C45E5.1_C45E5.1 end1 
WBGene00016699_C46A5.2_del-7 end1 
WBGene00016701_C46A5.5_C46A5.5 end1 
WBGene00016703_C46A5.8_C46A5.8 cnd1 
WBGene00016710_C46E10.4_fbxc-52 nhr25 
WBGene00016711_C46E10.5_fbxc-53 cnd1 
WBGene00016716_C46F4.2_acs-17 hlh1 
WBGene00016719_C46F9.3_math-24 end1 
WBGene00016722_C46G7.2_C46G7.2 hlh1 
WBGene00016730_C46H11.6_C46H11.6 hlh1 
WBGene00016733_C46H11.9_phat-2 pha4 
WBGene00016734_C46H11.10_C46H11.10 end1 
WBGene00016736_C47C12.2_C47C12.2 ceh32 
WBGene00016737_C47C12.4_miro-2 cnd1 
WBGene00016739_C48A7.2_pitr-1 hlh1 
WBGene00016744_C48B6.8_bbs-9 cnd1 
WBGene00016745_C48B6.9_C48B6.9 hlh1 
WBGene00016751_C48E7.6_C48E7.6 hlh1 
WBGene00016759_C49A9.5_C49A9.5 end1 
WBGene00016760_C49A9.6_C49A9.6 end1 
WBGene00016769_C49C8.5_C49C8.5 end1 
WBGene00016800_C50C3.2_C50C3.2 hlh1 
WBGene00016829_C50E10.6_sre-54 ceh32 
WBGene00016839_C50F2.5_C50F2.5 hlh1 
WBGene00016841_C50F2.8_magu-3 ceh32 
WBGene00016846_C50F7.6_C50F7.6 hlh1 
WBGene00016848_C50F7.10_klo-1 end1 
WBGene00016863_C52A10.2_C52A10.2 end1 
WBGene00016865_C52B9.2_ets-9 end1 
WBGene00016874_C52B11.5_C52B11.5 end1 
WBGene00016875_C52D10.1_C52D10.1 end1 
WBGene00016877_C52D10.3_C52D10.3 end1 
WBGene00016882_C52E2.3_C52E2.3 end1 
WBGene00016883_C52E2.4_C52E2.4 end1 
WBGene00016884_C52E2.5_C52E2.5 end1 
WBGene00016894_C53B7.3_C53B7.3 pha4 
WBGene00016902_C53D5.1_C53D5.1 hlh1 
WBGene00016903_C53D5.2_marc-4 hlh1 
WBGene00016917_C54E4.1_C54E4.1 ceh32 
WBGene00016918_C54E4.2_C54E4.2 hlh1 
WBGene00016919_C54E4.4_C54E4.4 pha4 
WBGene00016920_C54E4.5_C54E4.5 nhr25 
WBGene00016926_C54F6.8_nhr-171 nhr25 
WBGene00016931_C54G6.2_C54G6.2 cnd1 
WBGene00016934_C54G7.2_mboa-3 nhr25 
WBGene00016935_C54G7.4_ifta-1 cnd1 
WBGene00016942_C55B7.3_C55B7.3 end1 
WBGene00016943_C55B7.4_acdh-1 end1 
WBGene00016945_C55B7.6_sulp-1 cnd1 
WBGene00016951_C55C3.1_C55C3.1 nhr25 
WBGene00016955_C55C3.5_perm-5 nhr25 
WBGene00016957_C55F2.1_atic-1 end1 
WBGene00016974_C56E6.6_lron-15 hlh1 
WBGene00016985_C56G3.2_C56G3.2 ceh32 
WBGene00016988_CD4.1_CD4.1 hlh1 
WBGene00016995_D1005.1_D1005.1 nhr25 
WBGene00016996_D1005.2_D1005.2 nhr25 
WBGene00016998_D1005.4_D1005.4 end1 
WBGene00017012_D1009.1_acs-22 end1 
WBGene00017014_D1009.5_dylt-2 cnd1 
WBGene00017024_D1022.5_D1022.5 hlh1 
WBGene00017027_D1044.1_D1044.1 end1 
WBGene00017029_D1044.4_D1044.4 ceh32 
WBGene00017048_D2021.4_D2021.4 end1 
WBGene00017060_D2063.1_D2063.1 hlh1 
WBGene00017061_D2063.2_oac-12 hlh1 
WBGene00017065_D2092.4_D2092.4 hlh1 
WBGene00017083_DC2.7_kin-33 pha4 
WBGene00017089_E01A2.7_poml-2 end1 
WBGene00017103_E02H9.5_klo-2 hlh1 
WBGene00017104_E02H9.6_E02H9.6 hlh1 
WBGene00017105_E02H9.7_E02H9.7 hlh1 
WBGene00017108_E03E2.1_cyp-43A1 end1 
WBGene00017120_E04A4.6_tctn-1 cnd1 
WBGene00017123_E04F6.3_maoc-1 end1 
WBGene00017132_EEED8.1_tofu-6 tbx37 
WBGene00017151_EGAP9.3_EGAP9.3 end1 
WBGene00017154_F01E11.1_ugt-57 pha4 
WBGene00017181_F02E11.3_F02E11.3 end1 
WBGene00017198_F07C3.10_nhr-36 end1 
WBGene00017236_F08B4.4_F08B4.4 ceh32 
WBGene00017244_F08C6.6_apy-1 end1 
WBGene00017248_F08D12.4_F08D12.4 ceh32 
WBGene00017250_F08D12.7_F08D12.7 hlh1 
WBGene00017252_F08D12.9_sdz-10 cnd1 
WBGene00017257_F08F1.3_F08F1.3 end1 
WBGene00017266_F08F3.10_F08F3.10 hlh1 
WBGene00017278_F09C12.6_F09C12.6 ceh32 
WBGene00017291_F09E5.14_F09E5.14 ceh32 
WBGene00017299_F09F7.1_molo-1 hlh1 
WBGene00017302_F09F7.5_F09F7.5 end1 
WBGene00017305_F09F7.8_nspb-12 hlh1 
WBGene00017309_F09F9.4_F09F9.4 cnd1 
WBGene00017310_F09G2.1_F09G2.1 end1 
WBGene00017314_F09G2.5_lgc-39 hlh1 
WBGene00017322_F09G8.8_clec-160 end1 
WBGene00017327_F10C1.8_F10C1.8 end1 
WBGene00017329_F10D2.2_ugt-39 end1 
WBGene00017332_F10D2.6_ugt-37 end1 
WBGene00017333_F10D2.7_ugt-38 end1 
WBGene00017334_F10D2.8_F10D2.8 end1 
WBGene00017337_F10D2.12_F10D2.12 end1 
WBGene00017339_F10D7.2_F10D7.2 nhr25 
WBGene00017340_F10D7.3_F10D7.3 end1 
WBGene00017350_F10E7.9_F10E7.9 cnd1 
WBGene00017362_F10G2.1_F10G2.1 hlh1 
WBGene00017367_F10G2.9_nhr-263 nhr25 
WBGene00017374_F10G7.11_ttr-41 end1 
WBGene00017375_F11C7.1_pbo-6 end1 
WBGene00017398_F12B6.2_slc-17.6 end1 
WBGene00017416_F13B6.1_F13B6.1 tbx37 
WBGene00017421_F13B9.6_cutl-29 cnd1 
WBGene00017427_F13D11.1_acp-5 end1 
WBGene00017428_F13D11.3_F13D11.3 hlh1 
WBGene00017434_F13H8.1_F13H8.1 end1 
WBGene00017440_F13H8.7_upb-1 hlh1 
WBGene00017443_F13H8.11_F13H8.11 end1 
WBGene00017445_F14B8.2_sid-5 end1 
WBGene00017448_F14B8.6_F14B8.6 end1 
WBGene00017468_F14F9.5_F14F9.5 cnd1 
WBGene00017478_F15A8.6_F15A8.6 hlh1 
WBGene00017480_F15B10.1_nstp-2 end1 
WBGene00017481_F15B10.3_F15B10.3 hlh1 
WBGene00017487_F15E6.6_F15E6.6 end1 
WBGene00017501_F15E11.15_pud-3 end1 
WBGene00017510_F16B4.9_nhr-178 nhr25 
WBGene00017523_F16G10.8_F16G10.8 end1 
WBGene00017528_F16G10.14_F16G10.14 end1 
WBGene00017537_F17A9.5_F17A9.5 end1 
WBGene00017538_F17A9.6_ceh-49 hlh1 
WBGene00017543_F17E9.7_lgc-5 hlh1 
WBGene00017544_F17E9.8_lgc-6 hlh1 
WBGene00017578_F18F11.5_drl-1 end1 
WBGene00017586_F19B10.4_F19B10.4 hlh1 
WBGene00017593_F19C7.3_F19C7.3 hlh1 
WBGene00017597_F19C7.8_F19C7.8 hlh1 
WBGene00017611_F19G12.3_F19G12.3 ceh32 
WBGene00017620_F20A1.9_tofu-2 nhr25 
WBGene00017625_F20B4.6_cgt-2 end1 
WBGene00017633_F20D6.1_F20D6.1 hlh1 
WBGene00017639_F20D6.10_F20D6.10 hlh1 
WBGene00017651_F21A9.2_F21A9.2 nhr25 
WBGene00017653_F21C10.3_F21C10.3 hlh1 
WBGene00017657_F21C10.7_F21C10.7 hlh1 
WBGene00017658_F21C10.9_F21C10.9 end1 
WBGene00017667_F21E9.3_ttr-37 end1 
WBGene00017687_F22A3.1_ets-4 end1 
WBGene00017688_F22A3.2_ttr-35 hlh1 
WBGene00017698_F22B7.9_F22B7.9 end1 
WBGene00017704_F22E5.2_F22E5.2 end1 
WBGene00017711_F22E5.13_F22E5.13 hlh1 
WBGene00017713_F22E5.20_F22E5.20 tbx37 
WBGene00017718_F22F4.5_F22F4.5 ceh32 
WBGene00017720_F22F7.2_F22F7.2 end1 
WBGene00017727_F22H10.3_F22H10.3 end1 
WBGene00017745_F23F1.4_F23F1.4 nhr25 
WBGene00017754_F23F12.8_F23F12.8 pha4 
WBGene00017765_F25B4.1_gcst-1 end1 
WBGene00017771_F25B4.8_F25B4.8 end1 
WBGene00017776_F25B5.5_F25B5.5 end1 
WBGene00017777_F25B5.6_F25B5.6 end1 
WBGene00017787_F25E5.6_nhr-141 nhr25 
WBGene00017813_F26A10.1_F26A10.1 ceh32 
WBGene00017814_F26A10.2_F26A10.2 nhr25 
WBGene00017823_F26D11.6_F26D11.6 end1 
WBGene00017840_F26G1.4_ttm-2 end1 
WBGene00017864_F27D9.5_pcca-1 hlh1 
WBGene00017866_F27D9.8_stn-2 hlh1 
WBGene00017881_F28A12.4_asp-13 end1 
WBGene00017892_F28B4.3_F28B4.3 end1 
WBGene00017893_F28B4.4_F28B4.4 pha4 
WBGene00017909_F28H1.4_F28H1.4 hlh1 
WBGene00017923_F29B9.8_F29B9.8 hlh1 
WBGene00017931_F29G9.2_F29G9.2 hlh1 
WBGene00017936_F30B5.7_F30B5.7 nhr25 
WBGene00017945_F31D5.2_F31D5.2 end1 
WBGene00017947_F31D5.4_mth-2 hlh1 
WBGene00017948_F31D5.5_mth-1 hlh1 
WBGene00017955_F31E8.5_F31E8.5 ceh32 
WBGene00017957_F31F4.1_F31F4.1 end1 
WBGene00017962_F31F4.15_fbxa-72 hlh1 
WBGene00017969_F32A5.3_F32A5.3 end1 
WBGene00017973_F32A6.2_ift-81 cnd1 
WBGene00017983_F32D1.3_F32D1.3 nhr25 
WBGene00018024_F35A5.1_F35A5.1 hlh1 
WBGene00018035_F35C8.2_sek-4 end1 
WBGene00018036_F35C8.5_F35C8.5 end1 
WBGene00018042_F35D2.4_mks-3 cnd1 
WBGene00018061_F35F10.12_arrd-19 hlh1 
WBGene00018069_F35H10.3_F35H10.3 pha4 
WBGene00018078_F35H12.6_F35H12.6 ceh32 
WBGene00018100_F36H5.1_math-26 end1 
WBGene00018101_F36H5.2_math-27 end1 
WBGene00018108_F36H5.10_F36H5.10 nhr25 
WBGene00018133_F37A4.3_F37A4.3 nhr25 
WBGene00018136_F37A4.6_F37A4.6 ceh32 
WBGene00018144_F37C4.4_F37C4.4 nhr25 
WBGene00018146_F37C4.6_F37C4.6 end1 
WBGene00018164_F38A5.7_sup-36 hlh1 
WBGene00018174_F38B6.4_F38B6.4 end1 
WBGene00018184_F38E9.1_F38E9.1 hlh1 
WBGene00018191_F39B3.2_frpr-7 nhr25 
WBGene00018203_F39F10.3_F39F10.3 tbx37 
WBGene00018207_F39G3.2_F39G3.2 hlh1 
WBGene00018210_F39G3.5_F39G3.5 end1 
WBGene00018211_F39G3.6_oac-24 end1 
WBGene00018219_F40A3.4_F40A3.4 hlh1 
WBGene00018221_F40A3.6_F40A3.6 hlh1 
WBGene00018233_F40E3.6_F40E3.6 pha4 
WBGene00018237_F40F4.6_F40F4.6 end1 
WBGene00018257_F41B4.1_F41B4.1 hlh1 
WBGene00018268_F41C3.2_F41C3.2 nhr25 
WBGene00018271_F41C3.5_F41C3.5 cnd1 
WBGene00018272_F41C3.6_F41C3.6 cnd1 
WBGene00018279_F41C6.6_F41C6.6 end1 
WBGene00018280_F41C6.7_F41C6.7 end1 
WBGene00018286_F41E6.5_F41E6.5 end1 
WBGene00018299_F41G3.2_F41G3.2 pha4 
WBGene00018311_F41G4.8_F41G4.8 hlh1 
WBGene00018340_F42A10.3_anmt-2 hlh1 
WBGene00018343_F42A10.7_F42A10.7 end1 
WBGene00018346_F42C5.4_F42C5.4 end1 
WBGene00018348_F42C5.6_F42C5.6 ceh32 
WBGene00018350_F42C5.10_ifo-1 end1 
WBGene00018351_F42G2.2_F42G2.2 end1 
WBGene00018352_F42G2.3_fbxc-20 cnd1 
WBGene00018353_F42G2.4_fbxa-182 end1 
WBGene00018358_F42G8.7_F42G8.7 hlh1 
WBGene00018367_F42H10.3_F42H10.3 hlh1 
WBGene00018370_F42H10.6_F42H10.6 nhr25 
WBGene00018374_F43B10.2_tag-343 end1 
WBGene00018385_F43C11.8_F43C11.8 hlh1 
WBGene00018387_F43C11.10_F43C11.10 pha4 
WBGene00018392_F43E2.3_insc-1 hlh1 
WBGene00018396_F43E2.9_F43E2.9 hlh1 
WBGene00018398_F43H9.2_sptl-2 end1 
WBGene00018405_F44A2.5_F44A2.5 hlh1 
WBGene00018406_F44A2.7_F44A2.7 end1 
WBGene00018407_F44B9.2_F44B9.2 hlh1 
WBGene00018412_F44C4.2_nhr-37 end1 
WBGene00018424_F44E7.2_F44E7.2 end1 
WBGene00018429_F44E7.7_F44E7.7 nhr25 
WBGene00018452_F45D11.5_F45D11.5 tbx37 
WBGene00018462_F45E1.1_F45E1.1 cnd1 
WBGene00018472_F45E4.7_nep-16 pha4 
WBGene00018487_F46C8.8_F46C8.8 nhr25 
WBGene00018488_F46E10.1_acs-1 nhr25 
WBGene00018491_F46E10.10_mdh-1 hlh1 
WBGene00018517_F46G11.4_F46G11.4 ceh32 
WBGene00018521_F46H5.5_F46H5.5 cnd1 
WBGene00018543_F47C10.6_ugt-32 end1 
WBGene00018544_F47C10.7_nhr-188 ceh32 
WBGene00018569_F47F2.1_F47F2.1 nhr25 
WBGene00018579_F47G6.2_acs-16 hlh1 
WBGene00018606_F48E3.6_F48E3.6 cnd1 
WBGene00018607_F48E3.8_F48E3.8 pha4 
WBGene00018608_F48E3.9_F48E3.9 cnd1 
WBGene00018626_F49D11.2_F49D11.2 cnd1 
WBGene00018634_F49E7.2_F49E7.2 ceh32 
WBGene00018645_F49F1.5_F49F1.5 end1 
WBGene00018646_F49F1.6_mul-1 end1 
WBGene00018656_F49H12.5_F49H12.5 nhr25 
WBGene00018659_F52C6.2_F52C6.2 nhr25 
WBGene00018682_F52D1.1_aagr-4 nhr25 
WBGene00018690_F52D2.8_fbxa-46 end1 
WBGene00018696_F52E1.8_pho-6 nhr25 
WBGene00018701_F52E4.1_pccb-1 hlh1 
WBGene00018702_F52E4.5_F52E4.5 pha4 
WBGene00018707_F52F10.3_oac-31 end1 
WBGene00018711_F52G3.3_F52G3.3 hlh1 
WBGene00018715_F52H2.3_F52H2.3 end1 
WBGene00018718_F52H2.6_F52H2.6 end1 
WBGene00018720_F53A3.1_F53A3.1 hlh1 
WBGene00018727_F53A9.4_jbts-14 cnd1 
WBGene00018728_F53A9.5_frpr-8 hlh1 
WBGene00018743_F53B3.5_F53B3.5 nhr25 
WBGene00018755_F53C3.12_bcmo-2 end1 
WBGene00018760_F53E10.4_irg-3 end1 
WBGene00018763_F53F10.1_F53F10.1 hlh1 
WBGene00018766_F53G2.1_F53G2.1 hlh1 
WBGene00018779_F53H8.3_F53H8.3 end1 
WBGene00018787_F54A5.2_cutl-20 ceh32 
WBGene00018791_F54C1.6_F54C1.6 hlh1 
WBGene00018811_F54D11.1_pmt-2 nhr25 
WBGene00018819_F54D12.6_rog-1 hlh1 
WBGene00018823_F54E2.1_F54E2.1 hlh1 
WBGene00018824_F54E2.2_F54E2.2 pha4 
WBGene00018834_F54F2.6_F54F2.6 ceh32 
WBGene00018841_F54H5.5_F54H5.5 end1 
WBGene00018855_F55A4.3_F55A4.3 cnd1 
WBGene00018860_F55A4.8_F55A4.8 end1 
WBGene00018877_F55D10.1_aman-1 end1 
WBGene00018885_F55E10.6_F55E10.6 end1 
WBGene00018903_F55G1.7_F55G1.7 end1 
WBGene00018904_F55G1.9_F55G1.9 end1 
WBGene00018931_F56B3.7_ugt-52 end1 
WBGene00018951_F56C9.7_F56C9.7 end1 
WBGene00018957_F56C11.5_F56C11.5 nhr25 
WBGene00018965_F56D2.3_F56D2.3 pha4 
WBGene00018984_F56F10.1_F56F10.1 end1 
WBGene00018986_F56F10.3_cdo-1 end1 
WBGene00018989_F56F11.2_F56F11.2 hlh1 
WBGene00019008_F57C9.1_F57C9.1 end1 
WBGene00019014_F57C12.2_F57C12.2 end1 
WBGene00019017_F57F4.4_F57F4.4 end1 
WBGene00019018_F57F10.1_abts-3 hlh1 
WBGene00019022_F58A6.1_F58A6.1 end1 
WBGene00019040_F58E1.9_fbxb-19 ceh32 
WBGene00019055_F58F9.1_F58F9.1 ceh32 
WBGene00019057_F58F9.3_F58F9.3 end1 
WBGene00019060_F58F9.7_F58F9.7 end1 
WBGene00019082_F59A3.9_pup-3 hlh1 
WBGene00019097_F59B1.2_F59B1.2 end1 
WBGene00019111_F59E11.5_F59E11.5 nhr25 
WBGene00019128_F59G1.4_F59G1.4 cnd1 
WBGene00019153_H04M03.3_H04M03.3 ceh32 
WBGene00019167_H06I04.1_H06I04.1 cnd1 
WBGene00019174_H09G03.1_H09G03.1 cnd1 
WBGene00019177_H10D18.1_H10D18.1 ceh32 
WBGene00019182_H10E21.1_H10E21.1 end1 
WBGene00019204_H14N18.4_H14N18.4 pha4 
WBGene00019227_H22K11.4_sgca-1 hlh1 
WBGene00019232_H23N18.1_ugt-13 end1 
WBGene00019233_H23N18.2_ugt-14 end1 
WBGene00019234_H23N18.3_ugt-8 end1 
WBGene00019236_H23N18.5_H23N18.5 end1 
WBGene00019237_H24G06.1_H24G06.1 end1 
WBGene00019243_H24O09.2_fbxb-72 hlh1 
WBGene00019261_H34I24.2_H34I24.2 end1 
WBGene00019270_H41C03.3_H41C03.3 end1 
WBGene00019273_H43E16.1_H43E16.1 end1 
WBGene00019277_K01A2.1_sgcb-1 hlh1 
WBGene00019280_K01A2.5_K01A2.5 nhr25 
WBGene00019289_K02A2.3_kcc-3 cnd1 
WBGene00019298_K02D7.1_K02D7.1 end1 
WBGene00019299_K02D7.2_K02D7.2 hlh1 
WBGene00019318_K02E10.4_K02E10.4 nhr25 
WBGene00019322_K02F2.2_ahcy-1 nhr25 
WBGene00019328_K02F3.5_clec-149 hlh1 
WBGene00019332_K02F3.9_K02F3.9 hlh1 
WBGene00019345_K02G10.3_tmem-135 end1 
WBGene00019351_K03A1.2_lron-7 end1 
WBGene00019364_K03E6.4_mksr-1 cnd1 
WBGene00019373_K04A8.1_K04A8.1 end1 
WBGene00019394_K04F10.1_K04F10.1 end1 
WBGene00019395_K04F10.2_K04F10.2 cnd1 
WBGene00019404_K05B2.4_K05B2.4 end1 
WBGene00019407_K05F1.5_K05F1.5 hlh1 
WBGene00019413_K05F6.2_fbxb-50 ceh32 
WBGene00019416_K05F6.5_fbxb-44 cnd1 
WBGene00019418_K05F6.7_fbxb-54 ceh32 
WBGene00019424_K06A1.1_aptf-1 cnd1 
WBGene00019434_K06A5.8_nmtn-1 cnd1 
WBGene00019435_K06A9.1_K06A9.1 end1 
WBGene00019464_K07B1.4_K07B1.4 end1 
WBGene00019473_K07C6.5_cyp-35A5 end1 
WBGene00019479_K07C11.7_K07C11.7 end1 
WBGene00019482_K07C11.10_K07C11.10 cnd1 
WBGene00019489_K07E1.1_K07E1.1 nhr25 
WBGene00019493_K07E3.7_catp-5 end1 
WBGene00019495_K07E8.3_sdz-24 end1 
WBGene00019497_K07E8.6_K07E8.6 hlh1 
WBGene00019514_K08B4.2_K08B4.2 nhr25 
WBGene00019515_K08B4.3_ugt-19 end1 
WBGene00019516_K08B4.4_ugt-20 end1 
WBGene00019519_K08B5.2_K08B5.2 end1 
WBGene00019538_K08D12.4_K08D12.4 ceh32 
WBGene00019550_K09C4.5_K09C4.5 end1 
WBGene00019591_K09F6.8_fbxc-25 pha4 
WBGene00019599_K09H11.1_K09H11.1 end1 
WBGene00019605_K10B2.2_K10B2.2 end1 
WBGene00019617_K10C2.1_K10C2.1 end1 
WBGene00019619_K10C2.3_asp-14 end1 
WBGene00019624_K10C9.3_K10C9.3 end1 
WBGene00019641_K10G6.4_K10G6.4 cnd1 
WBGene00019645_K11D12.5_swt-7 end1 
WBGene00019652_K11G9.1_K11G9.1 end1 
WBGene00019663_K11H12.7_K11H12.7 nhr25 
WBGene00019666_K12B6.1_sago-1 nhr25 
WBGene00019672_K12B6.8_K12B6.8 end1 
WBGene00019673_K12C11.1_K12C11.1 end1 
WBGene00019674_K12C11.3_K12C11.3 end1 
WBGene00019682_K12H4.7_K12H4.7 end1 
WBGene00019699_M01D1.2_math-34 cnd1 
WBGene00019713_M01E11.4_pqn-52 hlh1 
WBGene00019717_M01H9.1_trx-3 end1 
WBGene00019720_M01H9.4_M01H9.4 end1 
WBGene00019727_M02D8.1_M02D8.1 hlh1 
WBGene00019736_M02F4.2_M02F4.2 end1 
WBGene00019751_M03D4.4_M03D4.4 hlh1 
WBGene00019753_M03E7.1_M03E7.1 hlh1 
WBGene00019756_M03E7.4_M03E7.4 tbx37 
WBGene00019763_M03F8.4_galt-1 end1 
WBGene00019773_M04G7.2_M04G7.2 hlh1 
WBGene00019776_M6.4_M6.4 hlh1 
WBGene00019779_M60.2_M60.2 end1 
WBGene00019801_PAR2.3_aak-1 cnd1 
WBGene00019803_PDB1.1_PDB1.1 end1 
WBGene00019804_R01B10.2_R01B10.2 ceh32 
WBGene00019805_R01B10.3_R01B10.3 end1 
WBGene00019812_R01H2.4_R01H2.4 hlh1 
WBGene00019818_R02C2.7_R02C2.7 hlh1 
WBGene00019819_R02D3.1_R02D3.1 nhr25 
WBGene00019832_R02F2.2_R02F2.2 hlh1 
WBGene00019837_R02F2.8_R02F2.8 hlh1 
WBGene00019843_R03E9.2_R03E9.2 hlh1 
WBGene00019849_R03H4.1_oac-40 cnd1 
WBGene00019859_R03H10.7_R03H10.7 end1 
WBGene00019865_R04A9.6_R04A9.6 end1 
WBGene00019869_R04E5.2_R04E5.2 end1 
WBGene00019873_R05C11.1_arrd-26 hlh1 
WBGene00019874_R05C11.2_R05C11.2 hlh1 
WBGene00019878_R05D3.3_R05D3.3 nhr25 
WBGene00019882_R05D3.9_R05D3.9 nhr25 
WBGene00019890_R05F9.6_R05F9.6 end1 
WBGene00019895_R05F9.12_aagr-2 end1 
WBGene00019899_R05G6.5_R05G6.5 cnd1 
WBGene00019901_R05G6.9_R05G6.9 pha4 
WBGene00019911_R06A10.4_R06A10.4 hlh1 
WBGene00019914_R06B10.3_clec-150 end1 
WBGene00019926_R07C3.10_fbxc-27 hlh1 
WBGene00019927_R07C3.11_fbxc-24 hlh1 
WBGene00019932_R07C12.2_R07C12.2 end1 
WBGene00019945_R08C7.1_R08C7.1 ceh32 
WBGene00019957_R08E3.1_R08E3.1 end1 
WBGene00019958_R08E3.2_R08E3.2 end1 
WBGene00019960_R08E3.4_ztf-16 pha4 
WBGene00019963_R08E5.3_R08E5.3 end1 
WBGene00019965_R08F11.1_R08F11.1 end1 
WBGene00019967_R08F11.3_cyp-33C8 end1 
WBGene00019968_R08F11.4_R08F11.4 end1 
WBGene00019973_R09A1.3_R09A1.3 end1 
WBGene00019975_R09A1.5_flp-34 ceh32 
WBGene00019978_R09B5.6_hacd-1 end1 
WBGene00019986_R09F10.1_R09F10.1 end1 
WBGene00020012_R11G1.6_R11G1.6 hlh1 
WBGene00020015_R11G11.12_nhr-210 end1 
WBGene00020022_R12C12.1_R12C12.1 end1 
WBGene00020053_R13A5.11_R13A5.11 cnd1 
WBGene00020058_R13D11.4_R13D11.4 end1 
WBGene00020062_R13D11.8_nhr-270 nhr25 
WBGene00020075_R52.3_math-35 end1 
WBGene00020080_R52.9_math-37 end1 
WBGene00020082_R57.1_gcp-2.1 end1 
WBGene00020100_R148.1_mks-1 cnd1 
WBGene00020106_R151.1_R151.1 hlh1 
WBGene00020108_R151.4_R151.4 hlh1 
WBGene00020114_R153.1_pde-4 hlh1 
WBGene00020128_R193.2_R193.2 end1 
WBGene00020130_SSSD1.1_igcm-2 hlh1 
WBGene00020139_T01B11.2_T01B11.2 end1 
WBGene00020152_T01G6.5_nhr-211 end1 
WBGene00020153_T01G6.6_nhr-212 end1 
WBGene00020158_T02C5.1_T02C5.1 end1 
WBGene00020175_T02H6.5_T02H6.5 end1 
WBGene00020182_T03D3.1_ugt-53 end1 
WBGene00020185_T03F1.3_pgk-1 hlh1 
WBGene00020195_T03G6.3_T03G6.3 hlh1 
WBGene00020215_T04G9.4_T04G9.4 nhr25 
WBGene00020224_T05A7.7_T05A7.7 cnd1 
WBGene00020230_T05A8.4_nep-2 hlh1 
WBGene00020231_T05A8.5_T05A8.5 cnd1 
WBGene00020236_T05B4.1_lgc-1 end1 
WBGene00020238_T05B4.4_T05B4.4 pha4 
WBGene00020242_T05B4.11_phat-5 pha4 
WBGene00020251_T05C1.4_camt-1 hlh1 
WBGene00020256_T05C3.6_T05C3.6 end1 
WBGene00020260_T05E7.4_T05E7.4 hlh1 
WBGene00020280_T06A1.5_T06A1.5 end1 
WBGene00020304_T07D3.1_fbxa-200 hlh1 
WBGene00020305_T07D3.2_T07D3.2 hlh1 
WBGene00020306_T07D3.3_T07D3.3 hlh1 
WBGene00020307_T07D3.4_T07D3.4 end1 
WBGene00020308_T07D3.5_T07D3.5 end1 
WBGene00020309_T07D3.6_T07D3.6 end1 
WBGene00020319_T07F8.2_npr-31 end1 
WBGene00020330_T07H6.1_T07H6.1 hlh1 
WBGene00020331_T07H6.4_T07H6.4 hlh1 
WBGene00020340_T08B1.1_T08B1.1 end1 
WBGene00020343_T08B1.6_acs-3 end1 
WBGene00020353_T08B6.4_T08B6.4 end1 
WBGene00020356_T08B6.9_T08B6.9 end1 
WBGene00020358_T08E11.2_math-39 end1 
WBGene00020359_T08E11.3_math-40 end1 
WBGene00020360_T08E11.4_math-41 end1 
WBGene00020362_T08E11.6_fbxb-10 tbx37 
WBGene00020368_T08H4.3_ast-1 cnd1 
WBGene00020369_T08H10.1_T08H10.1 hlh1 
WBGene00020377_T09B4.3_T09B4.3 pha4 
WBGene00020378_T09B4.4_T09B4.4 end1 
WBGene00020382_T09B4.8_T09B4.8 hlh1 
WBGene00020390_T10B5.4_T10B5.4 cnd1 
WBGene00020393_T10B5.7_T10B5.7 end1 
WBGene00020394_T10B5.8_T10B5.8 end1 
WBGene00020401_T10B11.5_T10B11.5 end1 
WBGene00020413_T10E9.3_T10E9.3 ceh32 
WBGene00020436_T12A2.1_T12A2.1 nhr25 
WBGene00020443_T12A2.15_esyt-2 end1 
WBGene00020449_T12B5.2_fbxa-54 end1 
WBGene00020455_T12B5.8_fbxa-59 end1 
WBGene00020456_T12B5.10_fbxa-60 end1 
WBGene00020460_T12C9.1_nhr-273 end1 
WBGene00020469_T13A10.2_T13A10.2 ceh32 
WBGene00020471_T13B5.3_pho-14 hlh1 
WBGene00020478_T13C2.2_T13C2.2 hlh1 
WBGene00020479_T13C2.3_T13C2.3 hlh1 
WBGene00020482_T13C2.7_T13C2.7 cnd1 
WBGene00020489_T13G4.2_hot-8 hlh1 
WBGene00020501_T14B4.5_T14B4.5 nhr25 
WBGene00020509_T14F9.3_hex-1 end1 
WBGene00020520_T15B7.8_T15B7.8 end1 
WBGene00020522_T15B7.10_T15B7.10 end1 
WBGene00020529_T15B7.17_T15B7.17 end1 
WBGene00020532_T16A1.1_math-42 end1 
WBGene00020574_T19D7.6_T19D7.6 end1 
WBGene00020576_T19D12.1_T19D12.1 end1 
WBGene00020577_T19D12.2_T19D12.2 end1 
WBGene00020579_T19D12.4_T19D12.4 end1 
WBGene00020587_T19H12.1_ugt-9 end1 
WBGene00020590_T19H12.6_T19H12.6 pha4 
WBGene00020591_T19H12.8_nhr-220 end1 
WBGene00020592_T19H12.9_ugt-12 end1 
WBGene00020593_T19H12.10_ugt-11 end1 
WBGene00020594_T19H12.11_ugt-10 end1 
WBGene00020634_T20F7.7_acs-9 ceh32 
WBGene00020656_T21E12.5_T21E12.5 cnd1 
WBGene00020662_T21H3.1_T21H3.1 end1 
WBGene00020667_T22B2.3_T22B2.3 hlh1 
WBGene00020672_T22B7.3_T22B7.3 nhr25 
WBGene00020688_T22D1.11_T22D1.11 end1 
WBGene00020689_T22D1.12_npr-12 hlh1 
WBGene00020691_T22E5.3_igdb-3 nhr25 
WBGene00020694_T22E7.2_dhhc-11 ceh32 
WBGene00020701_T22F7.1_T22F7.1 end1 
WBGene00020702_T22F7.3_T22F7.3 pha4 
WBGene00020703_T22F7.4_T22F7.4 hlh1 
WBGene00020725_T23C6.3_cnp-3 end1 
WBGene00020732_T23E7.2_T23E7.2 hlh1 
WBGene00020735_T23F2.2_T23F2.2 hlh1 
WBGene00020760_T24C4.4_T24C4.4 end1 
WBGene00020765_T24C12.3_T24C12.3 end1 
WBGene00020769_T24D8.6_T24D8.6 pha4 
WBGene00020772_T24E12.2_T24E12.2 cnd1 
WBGene00020788_T25B6.2_nep-22 end1 
WBGene00020793_T25D1.1_T25D1.1 hlh1 
WBGene00020794_T25D1.2_T25D1.2 hlh1 
WBGene00020799_T25D10.1_T25D10.1 end1 
WBGene00020808_T25F10.6_T25F10.6 hlh1 
WBGene00020809_T25G12.1_T25G12.1 end1 
WBGene00020810_T25G12.2_T25G12.2 end1 
WBGene00020825_T26A8.2_T26A8.2 cnd1 
WBGene00020834_T27A1.2_T27A1.2 cnd1 
WBGene00020836_T27A1.4_lgc-34 hlh1 
WBGene00020837_T27A1.5_T27A1.5 end1 
WBGene00020846_T27A10.6_T27A10.6 nhr25 
WBGene00020865_T27E4.7_T27E4.7 end1 
WBGene00020884_T28B4.1_T28B4.1 hlh1 
WBGene00020886_T28B4.3_ttr-6 hlh1 
WBGene00020895_T28D9.3_T28D9.3 end1 
WBGene00020897_T28D9.7_del-10 hlh1 
WBGene00020904_T28F12.1_T28F12.1 hlh1 
WBGene00020908_VC5.2_VC5.2 nhr25 
WBGene00020909_W01A11.1_W01A11.1 end1 
WBGene00020917_W01B11.6_W01B11.6 end1 
WBGene00020918_W01C8.1_W01C8.1 cnd1 
WBGene00020924_W02B3.4_W02B3.4 hlh1 
WBGene00020941_W02D7.5_W02D7.5 end1 
WBGene00020962_W02H5.8_W02H5.8 end1 
WBGene00020967_W03A5.2_W03A5.2 end1 
WBGene00020972_W03B1.2_trpl-2 end1 
WBGene00020976_W03B1.7_oac-51 nhr25 
WBGene00021019_W04B5.2_W04B5.2 hlh1 
WBGene00021020_W04B5.3_W04B5.3 end1 
WBGene00021031_W04H10.2_W04H10.2 pha4 
WBGene00021036_W05F2.4_W05F2.4 hlh1 
WBGene00021043_W05G11.6_pck-1 hlh1 
WBGene00021048_W05H9.1_W05H9.1 end1 
WBGene00021060_W06B11.3_dct-11 end1 
WBGene00021067_W06H8.4_W06H8.4 hlh1 
WBGene00021095_W08F4.6_mlt-8 nhr25 
WBGene00021111_W09C3.3_W09C3.3 pha4 
WBGene00021123_W09G12.9_W09G12.9 end1 
WBGene00021127_W10C8.4_W10C8.4 pha4 
WBGene00021148_W10G11.19_W10G11.19 end1 
WBGene00021156_Y4C6B.2_Y4C6B.2 cnd1 
WBGene00021167_Y5H2B.5_cyp-32B1 end1 
WBGene00021174_Y8A9A.5_fbxb-99 hlh1 
WBGene00021185_Y9C12A.1_Y9C12A.1 end1 
WBGene00021193_Y16E11A.1_math-44 end1 
WBGene00021198_Y17G9B.1_Y17G9B.1 ceh32 
WBGene00021199_Y17G9B.2_Y17G9B.2 ceh32 
WBGene00021213_Y18H1A.9_Y18H1A.9 nhr25 
WBGene00021238_Y20F4.3_gap-3 hlh1 
WBGene00021244_Y22D7AL.4_Y22D7AL.4 ceh32 
WBGene00021252_Y22D7AL.14_cht-4 end1 
WBGene00021299_Y27F2A.8_Y27F2A.8 tbx37 
WBGene00021322_Y34B4A.6_Y34B4A.6 end1 
WBGene00021325_Y34B4A.9_Y34B4A.9 end1 
WBGene00021333_Y34D9A.8_Y34D9A.8 cnd1 
WBGene00021340_Y34F4.5_Y34F4.5 end1 
WBGene00021352_Y37E3.11_Y37E3.11 hlh1 
WBGene00021355_Y37E3.17_Y37E3.17 end1 
WBGene00021396_Y38C1AA.5_cutl-24 ceh32 
WBGene00021412_Y38C9B.1_cyp-29A3 end1 
WBGene00021416_Y38F2AL.2_mksr-2 cnd1 
WBGene00021417_Y38F2AL.5_nhr-236 nhr25 
WBGene00021430_Y38F2AR.12_Y38F2AR.12 end1 
WBGene00021439_Y39A3B.5_ckr-2 hlh1 
WBGene00021449_Y39D8B.1_mltn-7 nhr25 
WBGene00021461_Y39G10AR.3_nekl-1 cnd1 
WBGene00021487_Y40B10A.2_comt-3 end1 
WBGene00021491_Y40B10A.6_comt-4 end1 
WBGene00021497_Y40C5A.4_Y40C5A.4 end1 
WBGene00021514_Y41D4B.11_Y41D4B.11 end1 
WBGene00021516_Y41D4B.14_Y41D4B.14 end1 
WBGene00021519_Y41D4B.17_Y41D4B.17 end1 
WBGene00021525_Y41D4B.26_Y41D4B.26 nhr25 
WBGene00021527_Y41G9A.3_aakg-3 hlh1 
WBGene00021531_Y42G9A.1_Y42G9A.1 end1 
WBGene00021533_Y42G9A.3_Y42G9A.3 end1 
WBGene00021534_Y42G9A.4_mvk-1 hlh1 
WBGene00021535_Y42G9A.6_wht-7 end1 
WBGene00021540_Y42H9AR.5_Y42H9AR.5 end1 
WBGene00021557_Y45G5AM.5_Y45G5AM.5 ceh32 
WBGene00021558_Y45G5AM.6_Y45G5AM.6 hlh1 
WBGene00021565_Y45G12C.1_Y45G12C.1 end1 
WBGene00021583_Y46C8AL.5_clec-72 end1 
WBGene00021586_Y46C8AL.9_clec-75 end1 
WBGene00021589_Y46D2A.1_Y46D2A.1 end1 
WBGene00021590_Y46D2A.2_Y46D2A.2 end1 
WBGene00021593_Y46E12A.3_Y46E12A.3 pha4 
WBGene00021601_Y46H3A.5_Y46H3A.5 hlh1 
WBGene00021609_Y46H3D.4_irld-17 pha4 
WBGene00021611_Y46H3D.7_nhr-238 end1 
WBGene00021614_Y47A7.2_Y47A7.2 nhr25 
WBGene00021635_Y47G6A.5_Y47G6A.5 end1 
WBGene00021646_Y47G6A.21_Y47G6A.21 nhr25 
WBGene00021666_Y48G1BL.7_Y48G1BL.7 cnd1 
WBGene00021702_Y48G9A.9_Y48G9A.9 end1 
WBGene00021721_Y49F6B.9_Y49F6B.9 end1 
WBGene00021734_Y50C1A.2_Y50C1A.2 cnd1 
WBGene00021768_Y51F10.7_Y51F10.7 end1 
WBGene00021772_Y51H7BM.1_math-45 end1 
WBGene00021773_Y51H7BR.1_fbxb-42 cnd1 
WBGene00021804_Y53G8AM.4_Y53G8AM.4 cnd1 
WBGene00021807_Y53G8AM.7_Y53G8AM.7 ceh32 
WBGene00021814_Y53G8AR.7_Y53G8AR.7 end1 
WBGene00021817_Y53G8B.1_Y53G8B.1 end1 
WBGene00021820_Y53G8B.4_nipa-1 end1 
WBGene00021852_Y54F10AM.8_Y54F10AM.8 end1 
WBGene00021862_Y54F10BM.7_fbxa-48 end1 
WBGene00021871_Y54G2A.5_dml-1 hlh1 
WBGene00021872_Y54G2A.6_clec-85 end1 
WBGene00021875_Y54G2A.10_Y54G2A.10 end1 
WBGene00021876_Y54G2A.11_Y54G2A.11 hlh1 
WBGene00021879_Y54G2A.14_clec-83 end1 
WBGene00021891_Y54G2A.27_Y54G2A.27 cnd1 
WBGene00021893_Y54G2A.29_ndnf-1 hlh1 
WBGene00021895_Y54G2A.33_clec-84 end1 
WBGene00021915_Y55D5A.1_Y55D5A.1 nhr25 
WBGene00021917_Y55D5A.3_Y55D5A.3 hlh1 
WBGene00021918_Y55D5A.4_Y55D5A.4 hlh1 
WBGene00021919_Y55D5A.6_cutl-25 nhr25 
WBGene00021948_Y55F3C.3_kvs-5 hlh1 
WBGene00021965_Y57G7A.1_Y57G7A.1 end1 
WBGene00021980_Y58A7A.6_glb-32 hlh1 
WBGene00021981_Y58G8A.1_lgc-26 hlh1 
WBGene00022014_Y61A9LA.1_Y61A9LA.1 end1 
WBGene00022018_Y61A9LA.7_Y61A9LA.7 pha4 
WBGene00022033_Y65B4BL.1_Y65B4BL.1 nhr25 
WBGene00022039_Y65B4BL.7_Y65B4BL.7 end1 
WBGene00022047_Y66H1A.5_Y66H1A.5 end1 
WBGene00022061_Y67D8B.1_Y67D8B.1 end1 
WBGene00022066_Y67D8C.2_Y67D8C.2 hlh1 
WBGene00022076_Y69A2AR.5_daao-1 end1 
WBGene00022100_Y69A2AR.31_Y69A2AR.31 hlh1 
WBGene00022102_Y69F12A.1_Y69F12A.1 end1 
WBGene00022103_Y71D11A.1_cdh-12 ceh32 
WBGene00022112_Y71F9AL.7_Y71F9AL.7 tbx37 
WBGene00022123_Y71F9AR.2_Y71F9AR.2 hlh1 
WBGene00022146_Y71G12B.6_Y71G12B.6 nhr25 
WBGene00022161_Y71G12B.26_Y71G12B.26 pha4 
WBGene00022165_Y71H2AL.2_Y71H2AL.2 hlh1 
WBGene00022173_Y71H2AM.8_set-27 hlh1 
WBGene00022178_Y71H2AM.13_Y71H2AM.13 end1 
WBGene00022179_Y71H2AM.14_Y71H2AM.14 end1 
WBGene00022180_Y71H2AM.15_Y71H2AM.15 hlh1 
WBGene00022191_Y71H2B.1_Y71H2B.1 ceh32 
WBGene00022194_Y71H2B.4_Y71H2B.4 hlh1 
WBGene00022196_Y71H2B.7_gpa-17 end1 
WBGene00022200_Y71H10A.2_fard-1 end1 
WBGene00022216_Y73B3A.14_fbxa-16 pha4 
WBGene00022240_Y73B6BL.19_shl-1 hlh1 
WBGene00022245_Y73B6BL.24_acp-6 end1 
WBGene00022267_Y73C8C.10_Y73C8C.10 end1 
WBGene00022270_Y73E7A.3_Y73E7A.3 end1 
WBGene00022276_Y74C9A.2_nlp-40 end1 
WBGene00022279_Y74C9A.5_sesn-1 hlh1 
WBGene00022284_Y75B7AL.1_glb-33 nhr25 
WBGene00022285_Y75B7AL.2_Y75B7AL.2 hlh1 
WBGene00022307_Y77E11A.2_Y77E11A.2 end1 
WBGene00022313_Y77E11A.12_Y77E11A.12 nhr25 
WBGene00022326_Y82E9BL.10_fbxa-14 end1 
WBGene00022327_Y82E9BL.11_fbxa-15 end1 
WBGene00022331_Y82E9BL.15_fbxa-19 end1 
WBGene00022337_Y82E9BR.4_Y82E9BR.4 end1 
WBGene00022339_Y82E9BR.6_Y82E9BR.6 hlh1 
WBGene00022344_Y82E9BR.11_Y82E9BR.11 hlh1 
WBGene00022345_Y82E9BR.12_fbxa-138 hlh1 
WBGene00022348_Y82E9BR.16_Y82E9BR.16 nhr25 
WBGene00022352_Y82E9BR.20_Y82E9BR.20 hlh1 
WBGene00022353_Y82E9BR.21_Y82E9BR.21 end1 
WBGene00022356_Y92C3A.3_eak-3 cnd1 
WBGene00022382_Y94H6A.10_Y94H6A.10 end1 
WBGene00022386_Y95B8A.6_Y95B8A.6 hlh1 
WBGene00022396_Y97E10AR.1_Y97E10AR.1 hlh1 
WBGene00022397_Y97E10AR.2_Y97E10AR.2 hlh1 
WBGene00022412_Y102A11A.2_Y102A11A.2 end1 
WBGene00022413_Y102A11A.3_Y102A11A.3 end1 
WBGene00022416_Y102A11A.6_Y102A11A.6 pha4 
WBGene00022419_Y102A11A.9_Y102A11A.9 cnd1 
WBGene00022441_Y110A2AL.4_Y110A2AL.4 nhr25 
WBGene00022443_Y110A2AL.6_Y110A2AL.6 nhr25 
WBGene00022474_Y119C1B.9_zig-9 end1 
WBGene00022485_Y119D3B.7_fbxa-63 end1 
WBGene00022497_Y119D3B.21_Y119D3B.21 end1 
WBGene00022499_ZC8.3_set-30 hlh1 
WBGene00022503_ZC13.2_ZC13.2 cnd1 
WBGene00022515_ZC64.2_ttr-48 hlh1 
WBGene00022517_ZC123.1_ZC123.1 hlh1 
WBGene00022519_ZC123.4_ZC123.4 hlh1 
WBGene00022538_ZC190.4_ZC190.4 end1 
WBGene00022562_ZC204.12_ZC204.12 end1 
WBGene00022593_ZC328.3_ZC328.3 end1 
WBGene00022600_ZC395.11_ZC395.11 pha4 
WBGene00022606_ZC404.13_dmsr-9 ceh32 
WBGene00022610_ZC416.6_ZC416.6 end1 
WBGene00022614_ZC449.4_ZC449.4 nhr25 
WBGene00022615_ZC449.5_ZC449.5 hlh1 
WBGene00022619_ZC477.4_ZC477.4 hlh1 
WBGene00022623_ZC487.1_ZC487.1 cnd1 
WBGene00022642_ZK6.7_lipl-5 end1 
WBGene00022659_ZK112.3_ZK112.3 ceh32 
WBGene00022664_ZK121.2_ZK121.2 hlh1 
WBGene00022673_ZK177.8_ZK177.8 hlh1 
WBGene00022675_ZK180.1_gbb-2 hlh1 
WBGene00022682_ZK185.2_ZK185.2 end1 
WBGene00022683_ZK185.3_ZK185.3 end1 
WBGene00022696_ZK328.7_ZK328.7 cnd1 
WBGene00022733_ZK418.3_ZK418.3 cnd1 
WBGene00022735_ZK418.6_ZK418.6 end1 
WBGene00022748_ZK484.1_ZK484.1 end1 
WBGene00022770_ZK563.6_acp-1 end1 
WBGene00022781_ZK622.3_pmt-1 nhr25 
WBGene00022782_ZK622.4_ZK622.4 pha4 
WBGene00022796_ZK688.1_ZK688.1 hlh1 
WBGene00022801_ZK688.6_pcp-5 hlh1 
WBGene00022805_ZK697.2_nhr-256 nhr25 
WBGene00022808_ZK697.8_ZK697.8 end1 
WBGene00022813_ZK742.3_ZK742.3 end1 
WBGene00022814_ZK742.4_ZK742.4 end1 
WBGene00022816_ZK783.1_fbn-1 nhr25 
WBGene00022823_ZK813.4_ZK813.4 ceh32 
WBGene00022842_ZK994.6_ZK994.6 cnd1 
WBGene00022843_ZK1055.2_ZK1055.2 pha4 
WBGene00022845_ZK1055.4_ZK1055.4 end1 
WBGene00022846_ZK1055.5_ZK1055.5 end1 
WBGene00022847_ZK1055.6_ZK1055.6 end1 
WBGene00022848_ZK1055.7_ZK1055.7 end1 
WBGene00022856_ZK1127.10_cth-2 end1 
WBGene00022861_ZK1193.5_dve-1 end1 
WBGene00022867_ZK1240.2_ZK1240.2 end1 
WBGene00022871_ZK1240.6_ZK1240.6 end1 
WBGene00022873_ZK1240.9_ZK1240.9 end1 
WBGene00022884_ZK1248.17_ZK1248.17 hlh1 
WBGene00022893_ZK1290.13_ZK1290.13 end1 
WBGene00023407_F56D1.6_cex-1 hlh1 
WBGene00023408_T09A5.1_cex-2 hlh1 
WBGene00023416_R10H1.4_spi-1 pha4 
WBGene00023417_C25E10.9_swm-1 nhr25 
WBGene00023418_R06F6.12_R06F6.12 ceh32 
WBGene00023432_K12B6.9_K12B6.9 end1 
WBGene00023451_K08E3.10_mlc-7 nhr25 
WBGene00023462_C09G12.10_srz-83 pha4 
WBGene00023504_F26F2.8_F26F2.8 pha4 
WBGene00023519_Y60A3A.24_Y60A3A.24 end1 
WBGene00043069_F20D6.12_F20D6.12 hlh1 
WBGene00043981_T14E8.4_T14E8.4 pha4 
WBGene00043983_C39D10.11_C39D10.11 end1 
WBGene00043992_F58A4.14_bbs-4 cnd1 
WBGene00043996_C44B9.6_fbxb-87 end1 
WBGene00044021_R02E4.2_R02E4.2 hlh1 
WBGene00044032_T21B4.17_ceh-99 hlh1 
WBGene00044049_C41C4.10_sfxn-5 hlh1 
WBGene00044067_T28F3.3_hke-4.1 end1 
WBGene00044068_ZK867.1_syd-9 hlh1 
WBGene00044070_T22A3.4_set-18 hlh1 
WBGene00044079_C34E11.3_tag-241 hlh1 
WBGene00044082_D1086.12_D1086.12 hlh1 
WBGene00044107_F58G6.9_F58G6.9 end1 
WBGene00044141_H03G16.6_H03G16.6 end1 
WBGene00044148_T08D10.4_T08D10.4 end1 
WBGene00044167_C36A4.11_C36A4.11 end1 
WBGene00044176_C30G7.2_C30G7.2 hlh1 
WBGene00044200_H37A05.4_H37A05.4 cnd1 
WBGene00044210_Y51A2D.21_Y51A2D.21 nhr25 
WBGene00044211_Y60A3A.25_Y60A3A.25 end1 
WBGene00044232_C18D11.7_C18D11.7 cnd1 
WBGene00044241_C53D6.11_C53D6.11 end1 
WBGene00044258_Y57G11C.51_Y57G11C.51 ceh32 
WBGene00044265_Y105E8B.11_Y105E8B.11 hlh1 
WBGene00044280_W02A2.9_W02A2.9 end1 
WBGene00044291_C25F9.10_C25F9.10 end1 
WBGene00044297_C25B8.8_C25B8.8 tbx37 
WBGene00044301_D2062.12_lgc-28 hlh1 
WBGene00044383_T05A7.11_T05A7.11 hlh1 
WBGene00044396_ZK1290.14_ZK1290.14 nhr25 
WBGene00044400_Y55B1BR.5_Y55B1BR.5 hlh1 
WBGene00044406_F02A9.7_F02A9.7 hlh1 
WBGene00044411_R12B2.8_R12B2.8 cnd1 
WBGene00044414_C06A5.12_C06A5.12 end1 
WBGene00044417_C08F1.11_C08F1.11 hlh1 
WBGene00044418_C08G5.7_C08G5.7 hlh1 
WBGene00044419_C32B5.17_fbxc-17 cnd1 
WBGene00044442_T08A9.13_T08A9.13 nhr25 
WBGene00044452_Y102E9.5_Y102E9.5 hlh1 
WBGene00044455_F23F12.13_F23F12.13 end1 
WBGene00044462_C44B12.9_C44B12.9 hlh1 
WBGene00044467_R05C11.4_R05C11.4 hlh1 
WBGene00044481_ZK185.5_ZK185.5 end1 
WBGene00044488_Y54G2A.45_Y54G2A.45 end1 
WBGene00044509_K07H8.12_K07H8.12 end1 
WBGene00044534_H23N18.6_H23N18.6 end1 
WBGene00044542_CD4.11_CD4.11 cnd1 
WBGene00044553_T23B12.11_T23B12.11 hlh1 
WBGene00044554_F41E6.15_F41E6.15 end1 
WBGene00044568_F39C12.4_ntc-1 ceh32 
WBGene00044572_T22E5.7_T22E5.7 hlh1 
WBGene00044573_C15B12.9_C15B12.9 nhr25 
WBGene00044574_F23G4.1_F23G4.1 end1 
WBGene00044584_T03G11.9_T03G11.9 hlh1 
WBGene00044603_F26A1.15_acbp-7 ceh32 
WBGene00044605_F22A3.7_ttr-36 hlh1 
WBGene00044614_C36B1.14_C36B1.14 ceh32 
WBGene00044636_B0393.9_B0393.9 end1 
WBGene00044637_Y47D7A.16_rft-1 end1 
WBGene00044649_C23H5.11_C23H5.11 ceh32 
WBGene00044654_Y61B8A.4_fbxa-85 end1 
WBGene00044672_F42G2.8_fbxa-4 end1 
WBGene00044676_Y54F10BL.1_fbxa-42 nhr25 
WBGene00044686_W07E11.4_flp-28 end1 
WBGene00044692_F12E12.8_fbxb-91 tbx37 
WBGene00044696_F52E1.14_F52E1.14 end1 
WBGene00044697_K05F6.11_poml-4 end1 
WBGene00044699_VC5.6_nhr-286 end1 
WBGene00044705_T22F3.12_T22F3.12 ceh32 
WBGene00044707_F22G12.7_F22G12.7 end1 
WBGene00044723_K11H12.11_K11H12.11 end1 
WBGene00044726_Y53F4B.43_Y53F4B.43 ceh32 
WBGene00044757_Y55F3BR.11_Y55F3BR.11 end1 
WBGene00044759_T06E6.15_T06E6.15 end1 
WBGene00044761_Y82E9BR.23_Y82E9BR.23 end1 
WBGene00044774_F16B3.3_F16B3.3 hlh1 
WBGene00044792_F59C6.14_F59C6.14 end1 
WBGene00044797_F13E9.13_F13E9.13 end1 
WBGene00044798_Y46E12A.4_tbx-43 ceh32 
WBGene00044807_T19H5.6_T19H5.6 end1 
WBGene00044895_R06A10.5_R06A10.5 hlh1 
WBGene00044901_Y41G9A.10_Y41G9A.10 end1 
WBGene00044921_F53C11.9_F53C11.9 hlh1 
WBGene00044922_Y43C5A.7_Y43C5A.7 ceh32 
WBGene00044988_W01A8.8_W01A8.8 end1 
WBGene00044990_T25B9.11_T25B9.11 end1 
WBGene00045052_K12C11.6_K12C11.6 end1 
WBGene00045053_K12C11.7_K12C11.7 end1 
WBGene00045190_R01H2.8_R01H2.8 cnd1 
WBGene00045212_Y110A7A.21_Y110A7A.21 end1 
WBGene00045252_Y62H9A.15_Y62H9A.15 end1 
WBGene00045291_F23D12.10_F23D12.10 pha4 
WBGene00045305_ZC250.4_ZC250.4 end1 
WBGene00045336_R11D1.12_R11D1.12 cnd1 
WBGene00045365_ZC449.7_ZC449.7 end1 
WBGene00045379_C45B11.6_C45B11.6 pha4 
WBGene00045386_C02B4.4_C02B4.4 cnd1 
WBGene00045397_Y54G2A.52_Y54G2A.52 end1 
WBGene00045400_C54D10.13_C54D10.13 end1 
WBGene00045401_T26F2.3_T26F2.3 end1 
WBGene00045403_K10H10.12_K10H10.12 pha4 
WBGene00045411_C25F9.11_C25F9.11 end1 
WBGene00045455_F26G1.11_F26G1.11 end1 
WBGene00045461_C25F9.14_C25F9.14 end1 
WBGene00045481_M153.5_M153.5 pha4 
WBGene00045515_ZK1037.13_ZK1037.13 end1 
WBGene00050875_ZK1025.7_bah-1 ceh32 
WBGene00050884_Y69H2.15_Y69H2.15 hlh1 
WBGene00050910_Y43F8B.17_Y43F8B.17 nhr25 
WBGene00050957_C10A4.10_C10A4.10 end1 
WBGene00077491_K08H10.10_K08H10.10 ceh32 
WBGene00077520_C37A5.11_C37A5.11 hlh1 
WBGene00077521_F45H11.6_maf-1 end1 
WBGene00077553_C26C6.10_C26C6.10 end1 
WBGene00077557_F15D3.9_F15D3.9 hlh1 
WBGene00077591_C06G1.6_C06G1.6 hlh1 
WBGene00077690_T13C5.8_mtp-18 end1 
WBGene00077701_E01A2.10_poml-3 end1 
WBGene00077764_F59C6.16_F59C6.16 nhr25 
WBGene00077768_K04G2.12_K04G2.12 pha4 
WBGene00138725_C34E11.7_C34E11.7 hlh1 
WBGene00164971_T21E8.6_T21E8.6 end1 
WBGene00164972_T21E8.7_T21E8.7 end1 
WBGene00164973_C39B10.7_C39B10.7 end1 
WBGene00164974_F46C3.7_F46C3.7 tbx37 
WBGene00185014_F17C8.9_F17C8.9 nhr25 
WBGene00185075_C03C10.9_C03C10.9 cnd1 
WBGene00185102_Y105C5A.1268_Y105C5A.1268 ceh32 
WBGene00189961_Y54G2A.57_Y54G2A.57 cnd1 
WBGene00194661_Y57G11C.1131_Y57G11C.1131 end1 
WBGene00194680_Y17D7C.6_Y17D7C.6 ceh32 
WBGene00194687_F57C12.6_F57C12.6 end1 
WBGene00194848_T27D12.6_T27D12.6 nhr25 
WBGene00194908_F22F7.8_F22F7.8 end1 
WBGene00194917_Y45F10B.59_Y45F10B.59 nhr25 
WBGene00194921_ZK742.7_ZK742.7 cnd1 
WBGene00194982_Y17D7B.10_Y17D7B.10 ceh32 
WBGene00195077_T24E12.13_T24E12.13 cnd1 
WBGene00195086_F21C10.13_F21C10.13 hlh1 
WBGene00195142_M110.10_M110.10 pha4 
WBGene00195154_F13A2.10_F13A2.10 ceh32 
WBGene00195183_R04A9.9_R04A9.9 ceh32 
WBGene00195212_F09B12.7_F09B12.7 pha4 
WBGene00195241_Y113G7B.27_Y113G7B.27 end1 
WBGene00206383_C32C4.16_kvs-2 ceh32 
WBGene00206386_K10C2.12_K10C2.12 ceh32 
WBGene00206411_R13D11.11_R13D11.11 end1 
WBGene00206413_ZK1240.11_ZK1240.11 end1 
WBGene00206417_W04H10.6_W04H10.6 nhr25 
WBGene00206474_T22A3.12_T22A3.12 hlh1 
WBGene00206487_T21D12.15_best-19 end1 
WBGene00206505_B0250.18_B0250.18 ceh32 
WBGene00206507_Y51A2A.16_Y51A2A.16 tbx37 
WBGene00206513_B0244.15_B0244.15 ceh32 
WBGene00206520_ZK897.10_ZK897.10 end1 
WBGene00206527_T27A8.7_T27A8.7 hlh1 
WBGene00206529_C04A2.15_C04A2.15 pha4 
WBGene00219216_K08D10.14_K08D10.14 end1 
WBGene00219271_F36H5.14_F36H5.14 end1 
WBGene00219310_C17E4.19_C17E4.19 cnd1 
WBGene00219316_F21A3.11_F21A3.11 end1 
WBGene00219452_F21D9.11_F21D9.11 cnd1 
WBGene00219796_C03D6.9_C03D6.9 cnd1 
WBGene00235110_T14G12.12_T14G12.12 end1 
WBGene00235258_T05C7.5_T05C7.5 hlh1 
WBGene00235267_Y77E11A.23_Y77E11A.23 nhr25 
WBGene00235274_C54E4.12_C54E4.12 hlh1 
WBGene00235308_C37C3.17_C37C3.17 ceh32 
WBGene00235325_C08D8.7_C08D8.7 pha4 
WBGene00249817_F42G8.19_F42G8.19 cnd1 
