# Supplementary material for: The C. elegans embryonic transcriptome with tissue, time, and alternative splicing resolution
Source: Genome Res. 2019 Jun;29(6):1036–45. doi: 10.1101/gr.243394.118 (PMC6581053; doi:10.1101/gr.243394.118)
Supplement: Supplemental Material [file supp_gr.243394.118_Supplemental_Table_S4.txt]

# Warner et al., 2018 - Genes stably expressed over time
# column    description
#  1        gene WormBase name
#  2        gene common name
#  3        gene-specific l2fc nan flag: 'y'=at least one comparison l2fc is 'nan'; otherwise: 'n'
#  4        gene-specific padjust nan flag: 'y'=at least one comparison padjust is 'nan'; otherwise: 'n'
#  5        gene-specific l2fc excess flag: 'y'=at least one comparison has l2fc > abs_fc_cutoff; otherwise: 'n'
#  6        gene-specific padjust excess flag: 'y'=at least one comparison has padjust > padjust_cutoff; otherwise: 'n'
#  7        gene-specific maximum padjust value
#  8        gene-specific maximum fc value (abs l2fc)
#  9+       number of tissues with number of significant pairwise comparisons;
#           for example, 10:2 two tissues had 10 significant pairwise comparisons
WBGene00021613 Y47A7.1 n n n n 0.007 1.3 10:7
WBGene00016432 C35B1.2 n n n n 0.009 1.2 10:7
WBGene00014025 asna-1 n n n n 0.013 1.4 10:7
WBGene00010096 rskd-1 n n n n 0.014 1.4 10:7
WBGene00000532 clh-5 n n n n 0.017 1.3 10:7
WBGene00016158 ari-1 n n n n 0.017 1.3 10:7
WBGene00016317 C32D5.10 n n n n 0.017 1.3 10:7
WBGene00018703 sec-3 n n n n 0.017 1.3 10:7
WBGene00009172 F26F2.7 n n n n 0.019 1.3 10:7
WBGene00008767 F13G3.7 n n n n 0.025 1.4 10:7
WBGene00019460 idi-1 n n n n 0.030 1.4 10:7
WBGene00002076 imb-2 n n n n 0.032 1.4 10:7
WBGene00019465 acl-14 n n n n 0.032 1.5 10:7
WBGene00016045 spas-1 n n n n 0.037 1.4 10:7
WBGene00010631 cash-1 n n n n 0.038 1.4 10:7
WBGene00010546 K03H1.11 n n n n 0.041 1.3 10:7
WBGene00009329 F32D8.4 n n n n 0.043 1.4 10:7
WBGene00011201 nth-1 n y n n 0.043 1.7 10:2 4:1 1:3 0:1
WBGene00009445 F35G12.12 n n n n 0.045 1.4 10:7
WBGene00018072 nprl-3 n n n n 0.045 1.4 10:7
WBGene00000142 aos-1 n n n n 0.047 1.4 10:7
WBGene00001037 dnj-19 n n n n 0.049 1.5 10:7
WBGene00007013 mdt-8 n n n n 0.049 1.3 10:7
WBGene00004306 ran-5 n n n n 0.051 1.4 10:7
WBGene00010097 srpa-68 n n n n 0.053 1.5 10:7
WBGene00011280 R74.6 n n n n 0.053 1.4 10:7
WBGene00004109 stam-1 n n n n 0.054 1.3 10:7
WBGene00022015 Y61A9LA.3 n n n n 0.055 1.5 10:7
WBGene00010810 M01F1.4 n n n n 0.059 1.3 10:7
WBGene00003132 mat-1 n n n n 0.061 1.4 10:7
WBGene00019259 H34C03.2 n n n n 0.064 1.4 10:7
WBGene00013506 usp-3 n n n n 0.065 1.4 10:7
WBGene00017161 rabn-5 n n n n 0.065 1.4 10:7
WBGene00017273 gos-28 n n n n 0.068 1.3 10:7
WBGene00022466 Y119C1A.1 n n n n 0.070 1.3 10:7
WBGene00021294 Y25C1A.7 n n n n 0.071 1.5 10:7
WBGene00013002 Y48E1B.3 n n n n 0.072 1.4 10:7
WBGene00021738 Y50D4A.4 n n n n 0.074 1.4 10:7
WBGene00001486 frh-1 n y n n 0.075 1.9 10:2 4:1 1:3 0:1
WBGene00022785 ZK652.6 n n n n 0.075 1.4 10:7
WBGene00015143 B0336.3 n n n n 0.077 1.4 10:7
WBGene00008232 C50F4.4 n y n n 0.078 1.6 10:2 5:1 4:2 2:1 0:1
WBGene00017275 F08F8.10 n n n n 0.078 1.3 10:7
WBGene00015508 mvb-12 n n n n 0.079 1.4 10:7
WBGene00000838 cul-3 n n n n 0.081 1.4 10:7
WBGene00006975 zfp-1 n n n n 0.081 1.4 10:7
WBGene00013332 Y57G11C.43 n n n n 0.083 1.4 10:7
WBGene00014080 atg-4.2 n n n n 0.083 1.4 10:7
WBGene00011198 R10E4.1 n n n n 0.084 1.5 10:7
WBGene00044609 tbcc-1 n n n n 0.086 1.3 10:7
WBGene00001485 fre-1 n n n n 0.088 1.4 10:7
WBGene00002001 hars-1 n n n n 0.090 1.4 10:7
WBGene00000508 cit-1.2 n n n n 0.093 1.3 10:7
WBGene00014112 ZK856.11 n n n n 0.093 1.3 10:7
WBGene00017829 F26F4.9 n y n n 0.093 1.6 10:2 5:1 4:2 2:1 0:1
WBGene00015567 bath-44 n n n n 0.094 1.4 10:7
WBGene00016318 C32D5.11 n n n n 0.094 1.3 10:7
WBGene00017768 F25B4.5 n n n n 0.094 1.5 10:7
WBGene00018390 F43E2.1 n n n n 0.094 1.4 10:7
WBGene00016378 imp-3 n n n n 0.097 1.5 10:7
WBGene00001215 ego-2 n n n n 0.099 1.3 10:7
WBGene00009769 F46B6.4 n n n n 0.099 1.5 10:7
WBGene00000001 aap-1 n n n y 0.100 1.5 10:6 9:1
WBGene00011344 T01G9.2 n n n y 0.106 1.4 10:6 9:1
WBGene00016062 C24G6.8 n n n y 0.106 1.3 10:6 9:1
WBGene00021058 vps-18 n n n y 0.107 1.3 10:6 9:1
WBGene00000818 csn-6 n n n y 0.108 1.4 10:6 9:1
WBGene00009665 lmd-1 n y n y 0.108 1.3 10:4 9:1 8:2
WBGene00010178 yif-1 n n n y 0.110 1.4 10:6 9:1
WBGene00018154 exos-9 n n n y 0.110 1.4 10:6 9:1
WBGene00018364 dagl-2 n n n y 0.110 1.4 10:6 9:1
WBGene00013591 gcn-2 n n n y 0.112 1.4 10:5 9:2
WBGene00002185 kel-3 n n n y 0.115 1.4 10:6 9:1
WBGene00000564 cnk-1 n n n y 0.117 1.3 10:6 9:1
WBGene00004767 sel-10 n n n y 0.117 1.5 10:6 9:1
WBGene00021634 rde-10 n n n y 0.121 1.4 10:6 9:1
WBGene00010089 hpo-31 n n n y 0.122 1.4 10:5 9:2
WBGene00011292 R102.5 n n n y 0.122 1.4 10:6 8:1
WBGene00013536 Y73F8A.32 n y n y 0.124 1.9 10:1 9:1 4:1 1:3 0:1
WBGene00022759 ZK546.2 n n n y 0.124 1.4 10:5 9:2
WBGene00086546 cil-1 n n n y 0.128 1.5 10:5 9:2
WBGene00010551 smg-8 n n n y 0.131 1.5 10:6 9:1
WBGene00001972 hmg-1.2 n n n y 0.134 1.4 10:6 8:1
WBGene00018974 fcho-1 n n n y 0.134 1.4 10:6 9:1
WBGene00018371 ess-2 n n n y 0.137 1.4 10:6 9:1
WBGene00004087 ppk-1 n n n y 0.138 1.4 10:3 8:4
WBGene00011722 T11G6.8 n n n y 0.138 1.5 10:6 9:1
WBGene00001574 gei-17 n n n y 0.139 1.4 10:3 9:4
WBGene00022167 Y71H2AM.2 n n n y 0.139 1.5 10:5 9:1 8:1
WBGene00001979 hmp-2 n n n y 0.141 1.4 10:6 9:1
WBGene00010615 K07A1.9 n n n y 0.141 1.5 10:6 9:1
WBGene00011409 T04A8.7 n n n y 0.141 1.6 10:6 9:1
WBGene00006516 vps-16 n n n y 0.142 1.5 10:6 9:1
WBGene00018131 F37A4.1 n n n y 0.142 1.4 10:6 8:1
WBGene00001058 dpf-5 n n n y 0.143 1.5 10:6 7:1
WBGene00005648 srp-7 n n n y 0.144 1.5 10:5 9:2
WBGene00014203 ZK1058.3 n y n y 0.145 1.9 10:2 4:1 1:2 0:2
WBGene00007030 epc-1 n n n y 0.146 1.3 10:4 9:2 8:1
WBGene00015228 B0511.2 n y n y 0.147 1.8 9:1 4:1 0:5
WBGene00021374 Y37E11B.1 n y n y 0.147 1.9 10:1 9:1 2:1 1:3 0:1
WBGene00001030 dnj-12 n n n y 0.148 1.6 10:5 9:2
WBGene00018316 F41H10.3 n n n y 0.148 1.5 10:4 9:2 7:1
WBGene00019808 R01B10.6 n n n y 0.149 1.7 10:5 9:2
WBGene00020346 T08B2.5 n n n y 0.151 1.5 10:4 9:2 8:1
WBGene00015346 C02F5.3 n n n y 0.152 1.4 10:6 9:1
WBGene00006446 atx-3 n n n y 0.153 1.4 10:6 8:1
WBGene00019158 H05C05.2 n n n y 0.154 1.4 10:5 9:1 8:1
WBGene00017758 F23H11.2 n n n y 0.155 1.4 10:5 9:1 8:1
WBGene00000837 cul-2 n n n y 0.156 1.5 10:6 9:1
WBGene00001836 hda-3 n n n y 0.156 1.5 10:5 9:1 8:1
WBGene00000876 cyl-1 n n n y 0.158 1.5 10:4 9:2 8:1
WBGene00012347 W08G11.3 n n n y 0.158 1.4 10:6 7:1
WBGene00010975 R01H10.7 n n n y 0.159 1.4 10:6 8:1
WBGene00013530 ntl-11 n n n y 0.159 1.5 10:5 8:1 7:1
WBGene00000376 ccr-4 n n n y 0.164 1.4 10:6 9:1
WBGene00004283 rab-33 n n n y 0.164 1.5 10:6 7:1
WBGene00016002 C18H9.3 n n n y 0.164 1.4 10:6 7:1
WBGene00012497 ragc-1 n n n y 0.166 1.5 10:6 8:1
WBGene00013545 Y75B8A.8 n n n y 0.166 1.5 10:5 8:1 7:1
WBGene00015658 tsg-101 n n n y 0.166 1.4 10:6 8:1
WBGene00043051 C29E4.13 n y n y 0.166 1.6 10:2 4:2 2:2 0:1
WBGene00016124 dnc-4 n n n y 0.169 1.5 10:6 9:1
WBGene00014204 ccdc-47 n n n y 0.173 1.4 10:6 9:1
WBGene00019778 M57.2 n n n y 0.173 1.6 10:2 9:1 8:2 7:2
WBGene00020933 W02D3.4 n n n y 0.177 1.5 10:6 9:1
WBGene00004307 rap-1 n n n y 0.178 1.5 10:5 9:1 8:1
WBGene00009140 F26A3.1 n n n y 0.179 1.4 10:3 9:3 8:1
WBGene00012496 Y24F12A.1 n n n y 0.179 1.6 10:4 9:3
WBGene00013201 Y54E5A.6 n n n y 0.179 1.5 10:3 9:2 8:2
WBGene00022388 Y95B8A.8 n n n y 0.182 1.3 10:5 9:1 7:1
WBGene00010709 nol-9 n n n y 0.185 1.6 10:4 9:3
WBGene00008530 F02E9.5 n n n y 0.187 1.4 10:3 9:1 8:3
WBGene00017285 F09E5.7 n n n y 0.190 1.6 10:6 9:1
WBGene00018637 F49E8.6 n y n y 0.193 1.7 10:1 8:1 4:1 1:3 0:1
WBGene00001812 haf-2 n n n y 0.194 1.6 10:6 9:1
WBGene00013122 Y52B11A.2 n n n y 0.194 1.4 10:2 9:1 8:2 6:1 5:1
WBGene00021131 W10D9.3 n y n y 0.195 1.7 9:1 7:1 0:5
WBGene00013689 bath-40 n n n y 0.196 1.4 10:4 9:2 6:1
WBGene00020094 wip-1 n y n y 0.196 2.0 9:1 8:1 3:1 0:4
WBGene00013703 Y106G6D.7 n n n y 0.197 1.4 10:5 9:1 7:1
WBGene00009478 syx-7 n n n y 0.198 1.6 10:4 9:2 8:1
WBGene00009812 suca-1 n n n y 0.198 1.6 10:5 9:2
WBGene00000965 dhs-1 n n n y 0.199 1.5 10:5 9:1 8:1
WBGene00013461 Y67H2A.2 n n n y 0.199 1.6 10:6 8:1
WBGene00019915 tbc-10 n n n y 0.201 1.4 10:3 8:2 7:1 5:1
WBGene00017261 acl-6 n n n y 0.202 1.4 10:4 9:3
WBGene00013167 Y53F4B.21 n n n y 0.203 1.5 10:4 9:1 8:2
WBGene00013687 exoc-8 n n n y 0.203 1.3 10:4 9:3
WBGene00009289 exos-7 n n n y 0.204 1.4 10:3 8:1 7:2 6:1
WBGene00021545 Y43H11AL.1 n n n y 0.205 1.4 10:4 9:1 8:1 6:1
WBGene00007235 C01G10.8 n n n y 0.206 1.6 10:5 9:1 7:1
WBGene00012059 T26G10.1 n n n y 0.206 1.5 10:4 9:1 8:2
WBGene00009735 F45G2.9 n y n y 0.207 1.8 10:2 4:1 3:1 2:1 1:1 0:1
WBGene00000424 ced-10 n n n y 0.209 1.5 10:4 9:1 8:2
WBGene00014018 ZK632.11 n n n y 0.209 1.5 10:5 9:1 8:1
WBGene00016021 C23H3.5 n n n y 0.210 1.4 10:2 9:3 7:1 6:1
WBGene00007216 C01A2.4 n n n y 0.211 1.3 10:3 9:2 8:2
WBGene00014151 vps-15 n n n y 0.211 1.6 10:4 9:2 6:1
WBGene00021842 Y54E10BR.3 n n n y 0.212 1.4 10:2 9:3 7:1 6:1
WBGene00022054 Y67D2.4 n y n y 0.214 1.6 7:1 4:1 0:5
WBGene00004095 pqe-1 n n n y 0.215 1.4 10:5 7:2
WBGene00010040 F54C8.7 n n n y 0.218 1.5 10:5 9:1 8:1
WBGene00012697 mrps-35 n n n y 0.218 1.5 10:3 9:1 8:2 7:1
WBGene00017744 fbxc-54 n y n y 0.220 1.8 10:2 5:1 4:1 3:1 2:1 0:1
WBGene00015733 C13B9.2 n y n y 0.221 2.0 10:1 7:1 1:1 0:4
WBGene00016014 C23G10.7 n n n y 0.221 1.4 10:5 9:1 7:1
WBGene00003009 lin-23 n n n y 0.222 1.5 10:4 8:2 6:1
WBGene00006608 tre-2 n n n y 0.224 1.6 10:3 9:2 8:1 7:1
WBGene00006727 ubq-1 n n n y 0.226 1.6 10:3 9:3 8:1
WBGene00004759 sel-1 n n n y 0.228 1.5 10:4 9:1 8:2
WBGene00011040 R05H5.5 n n n y 0.229 1.5 10:5 9:1 8:1
WBGene00018672 F52C9.1 n n n y 0.229 1.4 10:5 8:2
WBGene00175030 Y53C12A.10 n n n y 0.229 1.6 10:6 6:1
WBGene00001708 grk-1 n n n y 0.233 1.6 10:5 8:1 7:1
WBGene00004205 psr-1 n n n y 0.233 1.6 10:6 9:1
WBGene00003258 cogc-1 n n n y 0.234 1.6 10:6 9:1
WBGene00011071 R06F6.8 n n n y 0.234 1.4 10:4 8:2 7:1
WBGene00011664 T09F3.5 n n n y 0.234 1.5 10:5 9:1 7:1
WBGene00018533 F47B7.2 n n n y 0.234 1.7 10:5 8:2
WBGene00000292 cap-1 n n n y 0.235 1.5 10:5 9:2
WBGene00012647 swt-4 n y n y 0.235 1.4 10:2 9:2 8:1 7:1 1:1
WBGene00004506 rpt-6 n n n y 0.238 1.5 10:4 9:1 7:2
WBGene00004783 seu-1 n n n y 0.238 1.6 10:5 9:1 8:1
WBGene00003967 pdr-1 n n n y 0.239 1.5 10:6 8:1
WBGene00012097 abcf-2 n n n y 0.239 1.6 10:4 9:3
WBGene00018426 F44E7.4 n n n y 0.240 1.4 10:6 7:1
WBGene00007602 C15C6.3 n n n y 0.241 1.4 10:2 8:2 5:2 2:1
WBGene00018357 moc-3 n n n y 0.241 1.6 10:3 9:1 8:3
WBGene00009580 xbx-6 n n n y 0.245 1.6 10:4 9:1 7:1 6:1
WBGene00010427 hpo-11 n n n y 0.245 1.4 10:5 8:1 7:1
WBGene00044440 adpr-1 n n n y 0.245 1.6 10:6 8:1
WBGene00002717 let-526 n n n y 0.247 1.4 10:2 8:1 7:3 4:1
WBGene00012558 Y37D8A.21 n n n y 0.247 1.5 10:2 9:1 8:1 7:2 6:1
WBGene00000466 cel-1 n n n y 0.248 1.4 10:4 9:1 8:2
WBGene00006697 uaf-1 n n n y 0.249 1.3 10:3 7:2 6:1 5:1
WBGene00006703 ubc-6 n n n y 0.250 1.6 10:5 7:1 6:1
WBGene00004377 rme-6 n n n y 0.251 1.7 10:6 9:1
WBGene00006647 tsr-1 n n n y 0.251 1.5 10:1 9:3 8:2 7:1
WBGene00007023 mdt-27 n n n y 0.254 1.6 10:5 9:2
WBGene00017769 hmgs-1 n n n y 0.254 1.7 10:5 9:2
WBGene00044305 rad-8 n n n y 0.254 1.3 10:2 8:1 7:1 6:3
WBGene00001021 dnj-3 n y n y 0.256 1.7 9:1 6:1 0:5
WBGene00007637 dhhc-7 n n n y 0.256 1.5 10:1 9:1 8:2 7:2 6:1
WBGene00008951 F19C6.2 n n n y 0.256 1.7 10:4 9:2 7:1
WBGene00020633 aakg-2 n n n y 0.256 1.6 10:5 9:1 6:1
WBGene00018777 F53H1.3 n n n y 0.258 1.4 10:6 9:1
WBGene00008441 E01B7.1 n n n y 0.259 1.5 10:2 9:1 8:2 7:1 6:1
WBGene00000897 daf-1 n n n y 0.260 1.6 10:5 9:1 8:1
WBGene00021899 Y54H5A.1 n n n y 0.260 1.5 10:4 9:1 8:1 5:1
WBGene00013140 mop-25.2 n n n y 0.261 1.6 10:4 8:3
WBGene00000410 cdk-9 n n n y 0.262 1.6 10:3 9:2 8:2
WBGene00007428 wdr-20 n n n y 0.262 1.6 10:6 8:1
WBGene00013462 micu-1 n n n y 0.262 1.7 10:4 9:1 8:2
WBGene00013803 snx-13 n n n y 0.262 1.5 8:1 7:1 6:1 5:1 4:1 3:1 2:1
WBGene00012476 Y18D10A.3 n y n y 0.263 1.6 10:3 8:3 6:1
WBGene00013021 Y48G10A.4 n n n y 0.263 1.7 10:3 9:2 8:1 7:1
WBGene00013039 scav-3 n n n y 0.263 1.5 10:6 8:1
WBGene00022185 Y71H2AM.20 n n n y 0.265 1.7 10:5 9:1 8:1
WBGene00013441 xpb-1 n n n y 0.267 1.5 10:5 9:2
WBGene00001747 gsp-1 n n n y 0.268 1.4 10:2 7:1 6:1 5:2 4:1
WBGene00017288 F09E5.10 n y n y 0.268 1.9 8:1 7:1 4:1 1:3 0:1
WBGene00022211 Y73B3A.9 n y n y 0.268 1.7 9:1 7:1 1:3 0:2
WBGene00001498 fars-3 n n n y 0.269 1.6 10:6 9:1
WBGene00012868 tbc-9 n n n y 0.269 1.4 10:5 8:1 7:1
WBGene00021846 ztf-23 n n n y 0.269 1.6 10:4 9:3
WBGene00016019 C23H3.3 n n n y 0.270 1.5 10:6 8:1
WBGene00044345 Y48G1C.12 n n n y 0.270 1.6 10:6 7:1
WBGene00002202 kin-19 n n n y 0.272 1.4 10:3 9:1 8:1 7:1 6:1
WBGene00138720 F58H1.8 n y n y 0.272 1.8 9:1 8:1 5:1 3:2 2:1 0:1
WBGene00010891 M18.6 n n n y 0.274 1.6 10:3 9:2 8:1 7:1
WBGene00021552 zip-4 n n n y 0.276 1.4 10:3 9:1 8:1 7:1 6:1
WBGene00010582 K05C4.5 n n n y 0.277 1.6 10:4 9:2 7:1
WBGene00022212 Y73B3A.10 n y n y 0.277 1.9 8:1 5:1 1:1 0:4
WBGene00011268 pde-12 n n n y 0.278 1.5 10:5 8:1 6:1
WBGene00022702 cutc-1 n n n y 0.281 1.6 10:4 9:1 8:1 6:1
WBGene00005019 sqv-1 n n n y 0.283 1.6 10:6 7:1
WBGene00012513 Y26E6A.2 n y n y 0.283 1.9 9:1 5:1 0:5
WBGene00015146 abi-1 n n n y 0.283 1.7 10:5 8:2
WBGene00016793 arp-11 n n n y 0.283 1.6 10:6 9:1
WBGene00019946 chat-1 n n n y 0.283 1.6 10:3 9:2 8:1 7:1
WBGene00021561 Y45G5AM.9 n n n y 0.284 1.5 10:5 9:1 4:1
WBGene00015524 C06E1.9 n n n y 0.285 1.6 10:6 8:1
WBGene00015815 C16A11.2 n n n y 0.285 1.5 10:4 9:2 5:1
WBGene00006607 tre-1 n n n y 0.286 1.5 9:1 7:4 6:2
WBGene00010232 F58B3.6 n n n y 0.289 1.5 10:4 9:2 7:1
WBGene00010736 istr-1 n n n y 0.289 1.6 10:6 7:1
WBGene00004375 rme-4 n n n y 0.292 1.7 10:3 9:2 8:1 7:1
WBGene00019333 moma-1 n n n y 0.292 1.5 10:3 9:1 8:1 6:1 4:1
WBGene00005077 src-1 n n n y 0.293 1.6 10:4 9:1 8:1 7:1
WBGene00001036 dnj-18 n y n y 0.294 1.7 10:1 9:1 1:1 0:4
WBGene00009981 F53F1.3 n y n y 0.294 1.7 9:1 7:1 4:1 1:2 0:2
WBGene00007135 cdk-12 n n n y 0.295 1.6 10:3 9:1 8:2 6:1
WBGene00015206 B0495.7 n n n y 0.295 1.5 10:4 8:2 7:1
WBGene00008081 athp-1 n n n y 0.296 1.6 10:5 9:1 8:1
WBGene00021474 dot-1.1 n n n y 0.296 1.4 10:1 8:2 7:2 6:1 5:1
WBGene00011807 T16G12.6 n n n y 0.297 1.4 10:4 9:1 6:1 5:1
WBGene00013688 riok-2 n n n y 0.297 1.6 10:3 8:2 7:2
WBGene00007137 B0285.4 n n n y 0.298 1.5 10:6 7:1
WBGene00020719 T23B12.4 n n n y 0.298 1.5 10:5 9:1 8:1
WBGene00021754 hpo-29 n n n y 0.298 1.5 10:2 9:1 8:1 7:1 6:1 4:1
WBGene00021973 emc-2 n n n y 0.298 1.5 10:5 9:1 6:1
WBGene00010842 ymel-1 n n n y 0.299 1.6 10:5 8:2
WBGene00012194 toe-4 n n n y 0.300 1.4 10:2 8:1 7:1 6:2 5:1
WBGene00013024 cept-2 n n n y 0.300 1.6 10:3 9:2 8:1 7:1
WBGene00044745 Y62E10A.20 n y n y 0.300 1.8 10:4 8:1 5:1 1:1
WBGene00013738 elpc-2 n n n y 0.301 1.6 10:4 9:1 8:2
WBGene00004063 pmr-1 n n n y 0.302 1.6 10:1 9:2 8:2 7:2
WBGene00020193 T03F1.12 n y n y 0.302 1.8 10:1 6:1 1:1 0:4
WBGene00006932 vps-34 n n n y 0.303 1.6 10:4 9:2 7:1
WBGene00017064 ppfr-2 n n n y 0.303 1.7 10:6 9:1
WBGene00004284 rab-35 n n n y 0.304 1.5 9:2 8:2 7:1 6:1 5:1
WBGene00015091 B0261.1 n n n y 0.304 1.5 10:1 8:2 7:1 6:2 5:1
WBGene00022124 supr-1 n n n y 0.307 1.6 10:2 9:2 8:1 7:2
WBGene00006432 tag-53 n n n y 0.309 1.5 10:3 9:1 7:1 6:1 4:1
WBGene00006996 zyg-11 n n n y 0.309 1.6 10:3 9:2 7:1 6:1
WBGene00012353 W09C5.7 n n n y 0.309 1.7 10:4 8:1 7:1 6:1
WBGene00014031 ZK637.14 n n n y 0.310 1.5 10:2 9:3 6:2
WBGene00016810 C50D2.7 n n n y 0.310 1.6 10:1 9:2 8:1 7:3
WBGene00021843 Y54E10BR.4 n n n y 0.310 1.5 10:2 9:1 8:2 7:1 6:1
WBGene00011034 paxt-1 n n n y 0.311 1.7 10:5 8:2
WBGene00011375 T02E1.2 n n n y 0.311 1.5 10:3 9:1 8:2 5:1
WBGene00017928 tut-1 n n n y 0.311 1.4 8:2 5:2 4:1 3:1 2:1
WBGene00008422 D2045.2 n n n y 0.312 1.5 10:4 9:2 8:1
WBGene00011482 hpo-4 n n n y 0.312 1.7 10:5 9:1 7:1
WBGene00020500 T14B4.3 n n n y 0.313 1.7 10:6 7:1
WBGene00003825 ntl-2 n n n y 0.317 1.5 10:1 8:1 7:1 6:1 5:3
WBGene00008343 C56A3.4 n y n y 0.317 1.9 8:1 7:1 0:5
WBGene00018408 F44B9.5 n n n y 0.317 1.7 10:6 6:1
WBGene00020115 mboa-6 n n n y 0.317 1.5 10:4 8:2 4:1
WBGene00022195 Y71H2B.5 n n n y 0.317 1.5 10:5 7:1 6:1
WBGene00007015 mdt-11 n n n y 0.318 1.4 10:2 8:1 7:1 6:1 5:1 4:1
WBGene00009284 F31C3.2 n n n y 0.318 1.6 10:4 9:2 8:1
WBGene00003592 nfi-1 n n n y 0.319 1.7 10:5 9:2
WBGene00007089 B0001.4 n n n y 0.319 1.4 10:2 9:1 8:2 7:1 6:1
WBGene00015297 sco-1 n n n y 0.319 1.5 10:4 8:1 7:1 5:1
WBGene00016439 C35D10.1 n n n y 0.319 1.7 10:6 8:1
WBGene00018226 F40B5.2 n n n y 0.319 1.6 10:2 9:2 8:2 6:1
WBGene00011329 T01D3.5 n n n y 0.320 1.7 10:6 8:1
WBGene00010840 M03C11.3 n n n y 0.321 1.4 10:3 9:2 8:1 5:1
WBGene00010847 M04B2.4 n n n y 0.321 1.6 10:5 9:1 8:1
WBGene00011663 T09F3.4 n y n y 0.322 1.8 6:1 3:1 0:5
WBGene00003476 mtm-3 n n n y 0.324 1.4 10:1 9:1 7:1 6:1 4:2 3:1
WBGene00006373 syx-5 n n n y 0.324 1.7 10:4 9:3
WBGene00007528 C11H1.2 n n n y 0.324 1.6 10:1 9:2 8:2 7:2
WBGene00008136 C47D12.2 n n n y 0.324 1.4 10:4 8:2 6:1
WBGene00011323 mut-15 n n n y 0.324 1.6 10:4 9:1 8:1 6:1
WBGene00015928 C17H12.2 n n n y 0.324 1.6 10:6 7:1
WBGene00019651 K11D12.12 n y n y 0.324 1.7 10:3 8:1 7:1 6:1 4:1
WBGene00001660 gop-1 n n n y 0.325 1.6 10:2 9:3 8:1 6:1
WBGene00008119 C46F11.4 n n n y 0.325 1.6 10:2 8:2 7:1 6:1 4:1
WBGene00015267 chin-1 n n n y 0.327 1.6 10:3 7:2 6:1 4:1
WBGene00020093 R144.3 n n n y 0.327 1.4 10:2 9:1 8:1 7:2 6:1
WBGene00008225 nuaf-1 n n n y 0.328 1.5 10:4 9:1 8:2
WBGene00016624 C44B7.2 n n n y 0.328 1.7 10:4 9:1 8:1 7:1
WBGene00012468 Y17G7B.17 n n n y 0.329 1.5 9:1 8:2 5:1 4:2 3:1
WBGene00012719 Y39E4B.10 n n n y 0.329 1.5 10:4 8:2 6:1
WBGene00001226 eif-3.C n n n y 0.330 1.6 10:4 9:2 8:1
WBGene00013202 Y54E5A.7 n n n y 0.330 1.5 10:5 6:2
WBGene00023421 rde-11 n n n y 0.330 1.6 10:4 9:1 8:2
WBGene00004343 rgr-1 n n n y 0.331 1.5 10:1 9:3 7:2 5:1
WBGene00010640 K07F5.16 n n n y 0.331 1.5 10:3 6:1 5:2 4:1
WBGene00009012 F21D5.7 n n n y 0.333 1.6 10:4 9:1 8:2
WBGene00000390 cdc-42 n n n y 0.334 1.5 10:3 7:1 6:1 5:2
WBGene00000097 aip-1 n n n y 0.335 1.5 10:1 9:1 8:1 6:1 5:2 3:1
WBGene00015635 C09D4.4 n n n y 0.335 1.5 10:4 9:2 7:1
WBGene00006729 ucp-4 n y n y 0.336 1.6 10:3 9:1 7:2 4:1
WBGene00008919 vps-36 n n n y 0.336 1.8 10:5 9:2
WBGene00013598 vps-28 n n n y 0.336 1.5 10:1 9:1 4:3 2:2
WBGene00011860 T20D3.8 n n n y 0.338 1.5 10:2 9:1 8:2 7:1 5:1
WBGene00018953 F56C9.10 n n n y 0.338 1.5 10:4 8:1 7:1 6:1
WBGene00010622 K07A12.4 n n n y 0.339 1.6 10:6 7:1
WBGene00013967 ZK287.7 n y n y 0.339 1.6 10:1 9:1 8:1 7:2 6:2
WBGene00019077 F59A3.4 n n n y 0.339 1.6 10:4 8:2 7:1
WBGene00022618 ZC477.3 n n n y 0.339 1.5 10:3 9:2 8:1 7:1
WBGene00006405 itsn-1 n n n y 0.340 1.5 10:2 9:1 8:2 7:1 6:1
WBGene00010037 F54C8.4 n n n y 0.340 1.5 10:4 9:1 8:1 7:1
WBGene00022128 Y71F9B.6 n n n y 0.340 1.5 10:2 9:1 8:2 7:2
WBGene00009135 F25H9.2 n y n y 0.343 1.6 10:3 9:1 8:1 5:1 1:1
WBGene00004314 rbc-2 n n n y 0.344 1.5 10:1 8:1 7:3 6:1 4:1
WBGene00021857 iffb-1 n n n y 0.344 1.5 10:5 8:1 5:1
WBGene00000585 cogc-2 n n n y 0.346 1.5 10:2 9:1 8:2 7:1 6:1
WBGene00021956 Y57E12AL.1 n n n y 0.346 1.6 10:3 8:2 6:1 4:1
WBGene00022360 Y92H12A.4 n n n y 0.350 1.4 10:3 7:1 6:2 5:1
WBGene00007025 mdt-29 n n n y 0.351 1.6 10:2 9:1 8:2 7:1 6:1
WBGene00022301 cpsf-1 n n n y 0.351 1.6 10:2 9:1 8:2 7:1 6:1
WBGene00001844 hid-1 n n n y 0.353 1.7 10:3 9:1 8:1 7:2
WBGene00000591 coh-1 n n n y 0.354 1.6 10:3 9:1 7:1 5:2
WBGene00185088 Y55F3BL.4 n y n y 0.354 2.0 10:1 6:1 0:5
WBGene00008504 F01G4.5 n n n y 0.355 1.7 10:3 8:2 7:1 6:1
WBGene00007492 C09G9.1 n n n y 0.356 1.7 10:3 9:1 8:1 7:1 5:1
WBGene00011606 T08D2.1 n y n y 0.356 1.6 10:1 5:1 2:1 1:1 0:3
WBGene00014221 ZK1098.4 n n n y 0.356 1.6 10:1 9:1 8:3 6:1 5:1
WBGene00017053 D2024.5 n n n y 0.356 1.5 10:2 5:1 4:3 2:1
WBGene00013679 Y105E8A.21 n n n y 0.358 1.6 10:2 9:2 6:3
WBGene00022148 Y71G12B.8 n n n y 0.358 1.7 10:4 9:1 7:2
WBGene00000117 alh-11 n n n y 0.359 1.7 10:6 9:1
WBGene00012375 mecr-1 n n n y 0.359 1.5 10:2 6:1 5:1 3:2 2:1
WBGene00000110 alh-4 n n n y 0.360 1.7 10:5 9:1 7:1
WBGene00021022 W04B5.5 n n n y 0.360 1.5 10:1 6:2 5:1 4:1 3:1 2:1
WBGene00006566 tgt-1 n n n y 0.361 1.6 10:2 9:1 7:1 6:2 4:1
WBGene00007167 rbg-3 n n n y 0.361 1.6 10:4 8:2 6:1
WBGene00007110 leo-1 n n n y 0.362 1.7 10:2 9:2 8:2 7:1
WBGene00014258 ZK1320.9 n y n y 0.362 1.6 10:3 8:1 6:1 5:2
WBGene00016490 C36E6.2 n n n y 0.362 1.5 10:3 8:1 7:3
WBGene00022059 Y67D8A.2 n n n y 0.362 1.5 10:2 9:1 8:1 6:3
WBGene00009112 tag-353 n n n y 0.363 1.7 10:1 9:1 8:4 7:1
WBGene00013789 Y116A8C.9 n n n y 0.363 1.7 10:6 8:1
WBGene00006922 vhl-1 n y n y 0.364 1.7 10:1 9:1 8:2 7:2 5:1
WBGene00007387 jmjd-5 n n n y 0.364 1.5 10:3 7:1 6:2 4:1
WBGene00008918 F17C11.7 n n n y 0.364 1.6 9:3 8:2 6:2
WBGene00004684 rsd-6 n n n y 0.366 1.6 10:5 8:1 5:1
WBGene00010038 rheb-1 n n n y 0.366 1.6 10:4 8:3
WBGene00000507 cit-1.1 n n n y 0.367 1.6 10:1 9:2 8:2 7:2
WBGene00012389 Y6B3B.4 n n n y 0.367 1.7 10:6 7:1
WBGene00018518 F46H5.2 n n n y 0.367 1.6 10:2 8:2 7:1 6:1 5:1
WBGene00007105 B0035.1 n n n y 0.368 1.6 10:2 9:2 6:2 4:1
WBGene00013998 ZK550.4 n n n y 0.368 1.6 10:4 9:1 7:2
WBGene00020820 T26A5.4 n n n y 0.368 1.6 10:4 9:1 7:1 6:1
WBGene00009452 F36A2.2 n n n y 0.370 1.5 10:1 6:2 4:2 2:2
WBGene00014219 ZK1098.2 n n n y 0.371 1.5 10:4 8:1 6:2
WBGene00017746 F23F1.5 n n n y 0.371 1.6 10:1 9:2 8:1 7:3
WBGene00006710 ubc-15 n n n y 0.372 1.5 10:2 9:1 6:1 5:1 4:1 3:1
WBGene00019303 K02D10.3 n y n y 0.372 1.9 7:1 5:1 0:5
WBGene00012660 Y39A1A.24 n y n y 0.373 1.8 9:1 7:1 2:1 0:4
WBGene00019334 K02F3.12 n n n y 0.373 1.6 10:5 9:1 8:1
WBGene00194679 T26C11.9 n y n y 0.373 1.7 7:1 4:1 0:5
WBGene00010624 mrps-15 n n n y 0.374 1.6 10:4 9:1 8:1 5:1
WBGene00012348 pptr-1 n n n y 0.376 1.6 10:3 8:1 7:2 6:1
WBGene00000426 ced-12 n n n y 0.377 1.5 10:3 9:1 8:1 6:1 4:1
WBGene00001334 ero-1 n n n y 0.377 1.7 10:1 9:1 8:3 7:1 6:1
WBGene00015920 C17G10.9 n n n y 0.377 1.6 10:5 9:2
WBGene00016166 C27F2.4 n n n y 0.377 1.6 10:2 9:1 8:3 7:1
WBGene00021689 Y48G8AL.10 n n n y 0.378 1.6 10:1 8:2 6:3 4:1
WBGene00011737 sqst-1 n n n y 0.379 1.5 10:3 8:2 6:2
WBGene00013196 tbc-20 n n n y 0.379 1.6 10:1 9:3 7:1 4:2
WBGene00018802 F54D8.6 n n n y 0.379 1.6 10:3 9:1 6:2 5:1
WBGene00000812 csk-1 n n n y 0.380 1.7 10:4 8:3
WBGene00009456 F36A2.9 n n n y 0.380 1.7 10:6 6:1
WBGene00011814 T16H12.4 n n n y 0.380 1.6 10:4 8:1 7:1 6:1
WBGene00007628 C16C10.8 n n n y 0.382 1.5 10:1 9:1 7:1 6:2 4:1 3:1
WBGene00018014 F33G12.2 n y n y 0.384 1.6 10:1 9:2 8:2 7:1 4:1
WBGene00019766 M4.1 n n n y 0.384 1.7 10:2 9:2 7:2 6:1
WBGene00000480 cgp-1 n n n y 0.385 1.6 10:3 9:1 8:2 7:1
WBGene00013343 prp-6 n n n y 0.385 1.7 10:6 7:1
WBGene00007622 C16C10.1 n y n y 0.386 1.6 10:2 8:2 6:1 5:1 4:1
WBGene00009557 mtcu-1 n y n y 0.387 1.7 10:2 9:1 8:1 6:1 5:1 1:1
WBGene00020942 W02D7.6 n n n y 0.387 1.7 10:5 8:2
WBGene00000540 cln-3.2 n n n y 0.388 1.7 10:5 9:1 8:1
WBGene00013792 Y116A8C.13 n y n y 0.388 1.6 10:3 8:1 6:2 5:1
WBGene00016128 elpc-4 n n n y 0.388 1.6 10:1 9:1 8:2 7:2 5:1
WBGene00008339 C55A6.10 n n n y 0.389 1.7 10:4 9:1 8:1 6:1
WBGene00013323 Y57G11C.33 n n n y 0.389 1.6 10:1 8:1 7:2 6:1 5:2
WBGene00022531 morc-1 n n n y 0.389 1.6 10:3 9:1 8:2 7:1
WBGene00021677 pgs-1 n n n y 0.390 1.6 10:3 8:2 7:1 6:1
WBGene00001565 gei-8 n n n y 0.391 1.6 10:1 6:1 4:2 3:1 2:2
WBGene00007444 C08F8.2 n n n y 0.391 1.7 10:4 8:1 7:1 6:1
WBGene00001027 dnj-9 n n n y 0.392 1.6 10:3 9:1 8:1 6:2
WBGene00010264 F58G1.2 n y n y 0.392 1.5 10:3 7:2 6:1 5:1
WBGene00021753 Y50D7A.3 n n n y 0.392 1.7 9:2 8:4 7:1
WBGene00006369 sym-4 n n n y 0.393 1.6 10:5 9:1 6:1
WBGene00010055 F54D5.12 n n n y 0.393 1.7 10:1 9:2 8:1 6:2 5:1
WBGene00012887 Y45F10D.7 n n n y 0.393 1.7 10:4 9:1 8:1 6:1
WBGene00013670 hpo-13 n n n y 0.394 1.6 10:1 9:2 8:1 7:1 6:2
WBGene00017372 F10G7.9 n n n y 0.394 1.4 10:2 6:3 5:2
WBGene00009829 F47G9.1 n n n y 0.396 1.6 10:3 8:1 7:1 6:1 5:1
WBGene00011122 cpt-2 n n n y 0.396 1.7 10:4 8:2 7:1
WBGene00017419 F13B9.1 n n n y 0.396 1.3 10:1 8:1 2:2 1:3
WBGene00022620 ZC477.5 n n n y 0.396 1.7 10:4 8:1 6:2
WBGene00010807 M01E5.4 n n n y 0.397 1.5 10:3 9:1 8:1 7:1 6:1
WBGene00013000 ddl-2 n y n y 0.399 1.4 8:1 5:1 1:1 0:4
WBGene00001080 dpy-21 n n n y 0.400 1.4 10:1 9:1 5:1 3:4
WBGene00019396 K04F10.3 n n n y 0.400 1.6 10:2 9:2 7:2 5:1
WBGene00000890 sig-7 n n n y 0.401 1.7 10:6 8:1
WBGene00022697 cyy-1 n n n y 0.401 1.5 10:3 8:2 4:2
WBGene00008444 tbc-14 n n n y 0.402 1.6 10:4 8:2 7:1
WBGene00022719 pdhk-2 n n n y 0.402 1.7 10:4 9:1 6:2
WBGene00011605 T08A11.2 n n n y 0.405 1.6 10:2 9:2 8:1 5:2
WBGene00017037 D1069.3 n n n y 0.405 1.6 10:2 9:3 8:1 7:1
WBGene00020762 zer-1 n n n y 0.405 1.6 10:2 7:2 5:1 4:2
WBGene00013240 Y56A3A.28 n n n y 0.406 1.7 10:3 9:1 8:1 7:1 5:1
WBGene00019162 eif-1.A n n n y 0.406 1.5 10:2 8:1 4:2 3:1 2:1
WBGene00020298 T07A9.10 n n n y 0.406 1.5 10:4 9:2 3:1
WBGene00004466 rpn-10 n n n y 0.407 1.6 10:2 9:2 8:1 6:2
WBGene00007093 B0001.8 n n n y 0.407 1.6 10:2 9:2 8:1 6:2
WBGene00010892 dhhc-6 n n n y 0.407 1.7 10:1 9:1 8:1 6:3 5:1
WBGene00013581 Y79H2A.4 n y n y 0.407 1.6 9:1 5:1 0:5
WBGene00001048 dnj-30 n n n y 0.408 1.5 10:1 9:1 4:1 3:2 2:2
WBGene00001231 eif-3.H n n n y 0.411 1.7 10:3 9:1 8:1 7:2
WBGene00018891 F55F8.3 n n n y 0.411 1.5 9:1 5:1 1:5
WBGene00017268 hmgr-1 n n n y 0.415 1.7 10:5 9:1 8:1
WBGene00021515 set-23 n y n y 0.415 1.3 10:1 5:1 2:1 1:1 0:3
WBGene00017782 F25E5.1 n n n y 0.417 1.7 10:1 9:2 8:4
WBGene00010283 ccz-1 n n n y 0.418 1.4 10:2 8:1 6:1 5:3
WBGene00045192 aho-3 n n n y 0.418 1.6 10:2 8:1 7:1 6:1 4:2
WBGene00010806 M01E5.3 n n n y 0.419 1.4 10:1 9:1 6:3 5:2
WBGene00011529 T06D8.9 n n n y 0.419 1.7 10:3 5:1 4:2 3:1
WBGene00015481 C05D11.1 n n n y 0.419 1.7 10:2 9:2 8:1 6:1 5:1
WBGene00010699 trpp-6 n n n y 0.420 1.5 9:1 7:1 5:1 3:1 2:1 1:2
WBGene00017988 fipp-1 n n n y 0.420 1.7 10:3 9:2 8:1 5:1
WBGene00022019 sut-2 n n n y 0.421 1.7 10:4 7:1 6:2
WBGene00044061 tbc-12 n n n y 0.421 1.5 10:1 9:1 8:1 6:3 4:1
WBGene00010460 clec-142 n y n y 0.422 1.7 10:1 8:1 0:5
WBGene00007009 wwp-1 n n n y 0.423 1.6 10:2 9:1 6:1 5:2 3:1
WBGene00010333 copz-1 n n n y 0.423 1.5 7:1 6:1 2:1 1:1 0:3
WBGene00007534 C12D8.1 n n n y 0.424 1.7 10:5 7:2
WBGene00001230 eif-3.G n n n y 0.425 1.5 10:1 9:1 6:2 3:3
WBGene00004927 snx-1 n n n y 0.425 1.5 10:3 7:1 5:1 4:1 3:1
WBGene00015525 rha-2 n n n y 0.426 1.5 8:1 6:1 3:1 1:1 0:3
WBGene00021097 cdc-37 n n n y 0.426 1.6 10:2 9:2 7:1 6:2
WBGene00021733 otub-2 n n n y 0.426 1.7 10:5 7:2
WBGene00015237 B0511.12 n n n y 0.427 1.4 10:3 9:1 7:1 5:1 4:1
WBGene00001020 dnj-2 n n n y 0.428 1.7 10:5 7:1 6:1
WBGene00015501 C06A5.3 n n n y 0.428 1.7 10:4 9:1 8:1 6:1
WBGene00022087 Y69A2AR.16 n n n y 0.428 1.5 10:3 8:1 6:2 5:1
WBGene00000502 chp-1 n n n y 0.429 1.8 10:5 9:2
WBGene00011302 R166.2 n n n y 0.429 1.8 10:4 8:1 7:1 6:1
WBGene00013256 Y57A10A.13 n n n y 0.429 1.7 10:5 8:1 7:1
WBGene00010272 amph-1 n n n y 0.430 1.6 9:1 8:1 7:1 6:1 5:2 2:1
WBGene00016112 C25H3.3 n y n y 0.430 1.4 10:2 9:2 5:3
WBGene00000414 cec-1 n n n y 0.431 1.7 10:1 9:1 8:1 5:1 4:3
WBGene00004462 rpn-6.1 n n n y 0.431 1.8 10:1 9:4 8:2
WBGene00012676 pro-3 n n n y 0.431 1.6 10:2 5:3 4:1 3:1
WBGene00013034 tat-1 n n n y 0.431 1.5 10:1 6:2 5:1 4:2 3:1
WBGene00017920 jmjd-1.2 n n n y 0.432 1.6 10:2 9:2 8:2 4:1
WBGene00003177 mec-15 n n n y 0.433 1.5 10:2 9:2 8:1 7:1 6:1
WBGene00013719 Y106G6H.6 n n n y 0.433 1.6 10:5 8:1 6:1
WBGene00015232 B0511.6 n n n y 0.433 1.7 10:2 9:1 8:2 7:1 6:1
WBGene00018611 F48E8.4 n n n y 0.434 1.6 10:1 9:2 6:1 5:1 4:1 3:1
WBGene00006968 yars-1 n n n y 0.435 1.6 10:2 8:1 7:1 5:2 4:1
WBGene00022205 Y73B3A.3 n y n y 0.435 1.5 10:1 9:1 2:2 1:2 0:1
WBGene00013168 arp-1 n n n y 0.436 1.7 10:3 9:1 7:1 6:1 4:1
WBGene00013354 snx-6 n n n y 0.436 1.6 10:6 5:1
WBGene00013529 Y73F8A.24 n n n y 0.436 1.6 10:3 7:1 6:1 5:1 4:1
WBGene00016188 sec-15 n n n y 0.436 1.7 10:5 9:1 6:1
WBGene00022069 eel-1 n n n y 0.436 1.7 10:3 9:1 6:3
WBGene00011216 usp-46 n n n y 0.437 1.7 10:3 9:3 8:1
WBGene00019209 emc-1 n n n y 0.437 1.6 10:4 9:1 6:1 5:1
WBGene00012977 Y48A6C.4 n n n y 0.439 1.7 10:3 9:2 8:1 6:1
WBGene00021771 Y51F10.10 n y n y 0.440 1.6 10:1 9:4 8:1 6:1
WBGene00004756 sec-24.2 n n n y 0.441 1.7 10:1 8:1 4:1 2:1 1:3
WBGene00004946 sop-3 n n n y 0.441 1.6 10:3 9:1 7:1 5:1 4:1
WBGene00000080 adr-2 n n n y 0.443 1.7 10:5 8:1 7:1
WBGene00000184 arf-6 n n n y 0.443 1.5 10:3 9:1 7:2 6:1
WBGene00003919 par-4 n n n y 0.444 1.6 10:5 9:1 7:1
WBGene00008528 F02E9.1 n y n y 0.444 1.7 10:1 7:2 6:2 3:2
WBGene00022077 vamp-7 n n n y 0.444 1.5 10:2 9:1 7:1 6:2 4:1
WBGene00001060 dpf-7 n n n y 0.445 1.7 10:5 8:1 7:1
WBGene00001337 ears-1 n n n y 0.445 1.7 10:3 7:1 6:3
WBGene00011303 R166.3 n n n y 0.445 1.5 7:1 6:1 3:1 2:2 1:1 0:1
WBGene00021914 magu-1 n n n y 0.445 1.7 10:2 9:1 7:3 4:1
WBGene00006888 vbh-1 n n n y 0.446 1.7 10:3 9:2 8:2
WBGene00007429 C08B6.8 n n n y 0.446 1.5 10:3 8:2 7:2
WBGene00004887 smn-1 n n n y 0.447 1.6 10:2 9:2 7:2 4:1
WBGene00016200 dpff-1 n n n y 0.447 1.6 10:4 9:1 8:1 6:1
WBGene00017245 F08D12.1 n n n y 0.447 1.8 10:5 9:1 7:1
WBGene00015344 nra-4 n n n y 0.450 1.7 10:4 9:1 6:1 5:1
WBGene00004029 pik-1 n n n y 0.451 1.7 10:3 9:1 8:1 7:1 6:1
WBGene00010260 ddx-17 n n n y 0.451 1.7 10:3 8:1 7:2 5:1
WBGene00003085 lst-3 n n n y 0.452 1.7 10:4 8:2 7:1
WBGene00021986 Y59C2A.3 n n n y 0.452 1.8 10:5 9:1 4:1
WBGene00021057 W06B4.2 n n n y 0.453 1.5 10:3 9:2 8:1 7:1
WBGene00022722 ZK370.8 n n n y 0.453 1.7 10:4 9:1 6:1 5:1
WBGene00001744 gars-1 n n n y 0.454 1.8 10:2 9:2 8:1 7:1 6:1
WBGene00003901 paa-1 n n n y 0.455 1.7 10:3 9:1 8:1 7:1 6:1
WBGene00015176 vps-51 n n n y 0.455 1.6 10:3 9:1 8:2 6:1
WBGene00022836 ZK973.11 n n n y 0.456 1.8 10:4 8:1 7:2
WBGene00000159 aps-1 n n n y 0.457 1.6 10:1 9:1 8:1 5:1 4:1 3:2
WBGene00004954 spd-3 n y n y 0.457 1.7 6:1 1:1 0:5
WBGene00000500 chn-1 n n n y 0.458 1.6 10:2 9:3 6:1 5:1
WBGene00007488 dph-2 n n n y 0.458 1.6 10:3 8:1 7:1 6:1 4:1
WBGene00009191 F27D4.7 n y n y 0.458 1.7 10:2 8:1 7:1 6:3
WBGene00013026 Y49A3A.3 n n n y 0.458 1.7 10:5 8:1 6:1
WBGene00003087 lsy-2 n n n y 0.460 1.7 10:4 8:1 7:1 6:1
WBGene00015429 sor-3 n n n y 0.460 1.8 10:4 9:2 7:1
WBGene00006733 ufd-1 n n n y 0.461 1.5 10:3 8:3 7:1
WBGene00020695 T22F3.2 n n n y 0.461 1.6 10:3 9:1 6:2 4:1
WBGene00003479 mtm-9 n n n y 0.462 1.7 10:5 8:1 7:1
WBGene00004826 skr-20 n n n y 0.462 1.3 8:1 3:1 0:5
WBGene00017735 did-2 n n n y 0.462 1.5 10:1 8:1 2:2 0:3
WBGene00000854 cux-7 n n n y 0.463 1.6 9:1 7:2 6:1 5:2 3:1
WBGene00000147 aph-1 n n n y 0.464 1.7 10:3 9:1 8:1 6:2
WBGene00005662 sars-2 n n n y 0.464 1.6 10:2 8:1 6:1 5:1 4:1 3:1
WBGene00016261 C30F12.2 n y n y 0.464 1.8 9:1 7:1 6:3 5:1 4:1
WBGene00020246 clic-1 n n n y 0.464 1.7 10:3 8:2 7:2
WBGene00021831 Y54E10A.11 n n n y 0.464 1.4 10:2 6:1 3:3 2:1
WBGene00007731 C25G4.3 n n n y 0.465 1.5 9:1 8:1 5:1 4:1 2:3
WBGene00011969 T23G11.4 n n n y 0.466 1.5 9:2 5:1 4:2 1:2
WBGene00015811 C16A3.6 n n n y 0.467 1.6 10:1 8:1 6:1 5:1 4:2 3:1
WBGene00020284 mel-46 n n n y 0.467 1.7 10:2 9:2 8:1 7:1 6:1
WBGene00001022 dnj-4 n y n y 0.468 1.8 10:1 8:1 7:2 6:2 0:1
WBGene00001740 gro-1 n y n y 0.468 1.4 8:1 4:1 2:2 0:3
WBGene00021683 Y48G1C.10 n n n y 0.470 1.5 10:3 9:1 7:2 5:1
WBGene00007690 sftd-3 n n n y 0.471 1.7 10:5 8:1 7:1
WBGene00010828 M02B1.3 n n n y 0.471 1.7 10:3 8:1 7:1 6:1 5:1
WBGene00022268 Y73E7A.1 n n n y 0.471 1.6 8:1 7:1 4:1 3:2 1:1 0:1
WBGene00007668 C18B12.6 n n n y 0.472 1.8 10:4 9:1 7:1 6:1
WBGene00010846 M04B2.2 n y n y 0.472 1.9 3:1 1:2 0:4
WBGene00018848 F55A3.2 n n n y 0.472 1.7 10:2 8:2 6:1 5:2
WBGene00020957 W02H5.2 n n n y 0.472 1.7 10:5 9:1 5:1
WBGene00021312 szy-2 n n n y 0.473 1.6 10:2 4:1 3:1 2:2 1:1
WBGene00012459 Y17G7B.3 n n n y 0.474 1.8 10:2 9:1 5:1 4:2 3:1
WBGene00000208 asc-1 n n n y 0.475 1.8 10:3 9:1 8:1 4:2
WBGene00009354 F33A8.6 n y n y 0.475 1.7 6:2 2:1 1:1 0:3
WBGene00012141 T28F4.6 n y n y 0.475 1.8 10:1 9:1 1:1 0:4
WBGene00021443 Y39A3CL.7 n n n y 0.475 1.5 10:2 8:1 7:1 6:1 4:2
WBGene00013243 Y56A3A.31 n n n y 0.476 1.7 9:1 7:1 5:1 4:1 3:1 2:1 1:1
WBGene00007443 pfd-1 n n n y 0.477 1.5 6:1 2:1 0:5
WBGene00001431 fkb-6 n n n y 0.478 1.8 10:4 9:1 8:1 6:1
WBGene00021764 Y51F10.3 n n n y 0.478 1.5 10:2 7:1 6:3 3:1
WBGene00022369 Y92H12BR.3 n n n y 0.479 1.8 10:5 9:1 8:1
WBGene00008766 F13G3.6 n n n y 0.480 1.7 10:2 9:1 6:2 4:2
WBGene00022464 Y110A7A.19 n n n y 0.480 1.7 10:4 9:1 8:2
WBGene00007144 B0334.4 n n n y 0.481 1.5 9:1 8:3 7:1 4:1 2:1
WBGene00003851 odr-4 n n n y 0.482 1.7 10:6 7:1
WBGene00020101 R148.2 n y n y 0.482 1.8 8:1 4:1 3:1 1:1 0:3
WBGene00011835 T19B10.8 n n n y 0.483 1.7 10:3 9:1 8:1 7:2
WBGene00009549 F38H4.5 n y n y 0.484 1.6 7:1 6:1 0:5
WBGene00015173 trpp-11 n n n y 0.486 1.6 10:4 9:1 8:1 6:1
WBGene00018239 sec-20 n n n y 0.486 1.7 10:2 9:1 8:2 7:1 5:1
WBGene00022447 hpo-20 n n n y 0.487 1.6 8:1 6:1 3:2 2:1 1:2
WBGene00009352 F33A8.4 n n n y 0.489 1.6 10:2 8:1 7:1 6:1 4:1 3:1
WBGene00012136 T28F4.1 n n n y 0.489 1.5 10:2 6:5
WBGene00015186 misc-1 n n n y 0.490 1.7 10:3 8:1 7:3
WBGene00003030 lin-45 n n n y 0.492 1.7 10:2 8:1 7:2 6:1 3:1
WBGene00009542 copb-2 n n n y 0.492 1.6 10:3 9:1 8:1 6:1 4:1
WBGene00022051 rep-1 n n n y 0.492 1.7 10:3 9:1 8:2 6:1
WBGene00012858 Y44F5A.1 n n n y 0.493 1.7 8:1 5:2 3:1 1:3
WBGene00016964 C56C10.7 n n n y 0.493 1.7 10:4 8:2 6:1
WBGene00009924 cfp-1 n n n y 0.494 1.7 10:2 9:1 7:1 5:1 3:1 2:1
WBGene00013345 Y59A8B.8 n n n y 0.494 1.6 10:3 9:3 6:1
WBGene00021812 Y53G8AR.5 n y n y 0.494 1.8 10:1 6:1 5:1 2:2 1:1 0:1
WBGene00010552 K04C1.2 n n n y 0.495 1.7 10:3 8:1 7:2 6:1
WBGene00012623 fbxa-149 n y n y 0.495 1.9 6:1 5:1 3:1 2:1 1:2 0:1
WBGene00018680 F52C12.3 n y n y 0.495 1.7 7:1 4:1 1:3 0:2
WBGene00020006 set-15 n n n y 0.496 1.7 9:2 8:1 7:2 6:1 4:1
WBGene00012576 Y37H9A.1 n n n y 0.497 1.8 10:3 8:1 7:1 4:2
WBGene00018328 F42A6.6 n n n y 0.497 1.6 10:1 8:1 2:1 1:2 0:2
WBGene00007585 C14C10.2 n y n y 0.498 1.9 10:2 9:1 8:1 5:2 1:1
WBGene00013550 Y75B8A.14 n n n y 0.499 1.5 9:1 7:1 4:1 3:4
WBGene00015208 B0495.9 n n n y 0.499 1.7 10:5 8:1 5:1
WBGene00004279 rab-21 n n n y 0.501 1.8 10:1 9:1 8:1 6:1 4:1 2:2
WBGene00007226 C01G6.4 n n n y 0.501 1.8 10:1 9:1 7:1 5:2 3:2
WBGene00007413 pro-2 n n n y 0.501 1.7 10:2 8:1 6:3 5:1
WBGene00011940 T23B5.3 n n n y 0.501 1.6 10:2 6:2 5:1 4:2
WBGene00021686 Y48G8AL.5 n n n y 0.502 1.7 10:3 9:1 8:2 5:1
WBGene00019831 R02F2.1 n n n y 0.503 1.6 10:2 9:1 8:2 6:2
WBGene00021191 Y14H12B.1 n n n y 0.503 1.5 8:1 7:1 1:3 0:2
WBGene00022738 ZK418.9 n n n y 0.504 1.6 10:5 8:1 7:1
WBGene00009164 hrdl-1 n n n y 0.505 1.7 10:4 9:2 5:1
WBGene00022776 perm-3 n n n y 0.505 1.6 10:1 9:1 6:1 5:1 4:3
WBGene00018011 F33E11.3 n n n y 0.506 1.6 9:1 8:3 7:2 5:1
WBGene00012359 W09D10.1 n n n y 0.507 1.7 10:2 9:1 8:1 7:1 5:1 4:1
WBGene00011488 nra-2 n n n y 0.508 1.8 10:5 9:1 8:1
WBGene00004167 pqn-87 n n n y 0.509 1.6 10:4 9:2 4:1
WBGene00008133 efsc-1 n y n y 0.509 1.7 10:2 4:2 3:2 0:1
WBGene00011985 T24D1.2 n n n y 0.511 1.8 10:6 4:1
WBGene00017017 D1014.4 n y n y 0.511 1.8 10:3 9:1 8:1 7:1 5:1
WBGene00022489 Y119D3B.12 n n n y 0.511 1.6 10:2 8:1 7:2 6:1 4:1
WBGene00010564 ath-1 n n n y 0.512 1.7 10:1 7:1 6:2 5:2 4:1
WBGene00012562 Y37H2A.1 n n n y 0.512 1.6 10:5 9:1 7:1
WBGene00011410 T04A8.8 n n n y 0.514 1.6 10:2 9:1 8:1 6:2 5:1
WBGene00020955 angl-1 n y n y 0.514 1.7 10:1 8:3 7:1 5:2
WBGene00003063 lpd-7 n n n y 0.515 1.7 10:2 9:2 8:2 5:1
WBGene00015789 syx-6 n y n y 0.515 1.6 10:2 6:1 5:1 4:2 3:1
WBGene00010947 M176.11 n y n y 0.516 2.0 9:1 6:1 0:5
WBGene00015104 B0280.9 n n n y 0.516 1.7 10:1 8:1 7:1 6:1 4:3
WBGene00016405 hecd-1 n n n y 0.516 1.5 6:2 2:4 1:1
WBGene00000090 age-1 n n n y 0.517 1.6 8:1 7:1 6:3 5:2
WBGene00015703 C11D2.7 n n n y 0.517 1.5 6:2 2:1 1:1 0:3
WBGene00022361 Y92H12A.5 n n n y 0.517 1.7 10:4 8:1 6:1 5:1
WBGene00009373 F34D10.3 n y n y 0.518 1.6 6:2 2:1 1:3 0:1
WBGene00018610 F48E8.3 n n n y 0.518 1.7 10:4 9:1 7:1 6:1
WBGene00000407 cdk-5 n n n y 0.519 1.6 10:3 9:3 6:1
WBGene00003183 mei-1 n n n y 0.519 1.8 10:4 8:1 5:2
WBGene00011281 R74.7 n n n y 0.519 1.7 9:1 7:1 4:1 3:1 1:2 0:1
WBGene00022117 Y71F9AL.12 n n n y 0.519 1.9 10:1 9:1 8:1 7:1 6:1 5:2
WBGene00007826 C30H6.9 n n n y 0.521 1.8 10:2 6:1 4:2 2:1 1:1
WBGene00011502 vps-53 n n n y 0.522 1.5 8:1 5:1 2:2 1:1 0:2
WBGene00013016 tbc-15 n n n y 0.522 1.5 10:2 7:1 5:1 4:2 3:1
WBGene00022372 Y92H12BR.7 n n n y 0.523 1.7 10:3 9:2 8:1 7:1
WBGene00011731 acbp-5 n n n y 0.525 1.7 10:3 8:3 5:1
WBGene00010132 F55H2.7 n n n y 0.526 1.7 10:1 8:1 7:2 5:2 4:1
WBGene00020166 T02G5.7 n n n y 0.526 1.6 8:1 6:1 1:4 0:1
WBGene00021205 Y17G9B.8 n n n y 0.526 1.8 10:3 8:2 7:2
WBGene00007760 C27B7.2 n n n y 0.527 1.7 10:3 9:1 6:1 4:2
WBGene00015470 C05D2.10 n n n y 0.527 1.7 10:3 5:3 4:1
WBGene00043279 F22D6.8 n y n y 0.527 1.5 2:1 1:1 0:5
WBGene00021345 Y37B11A.3 n n n y 0.528 1.6 9:1 7:1 3:1 2:3 1:1
WBGene00001228 eif-3.E n n n y 0.529 1.7 10:4 9:1 6:1 4:1
WBGene00001838 hda-10 n n n y 0.529 1.7 10:4 7:1 6:1 4:1
WBGene00003130 map-2 n n n y 0.529 1.7 10:3 9:1 7:2 6:1
WBGene00022434 Y108G3AL.2 n n n y 0.529 1.7 10:3 9:1 8:1 7:1 6:1
WBGene00009138 F25H9.6 n y n y 0.530 1.7 10:2 7:2 6:1 4:1 2:1
WBGene00012903 vps-2 n n n y 0.530 1.3 7:2 1:1 0:4
WBGene00014012 riok-3 n n n y 0.530 1.7 10:6 8:1
WBGene00017282 F09E5.2 n n n y 0.530 1.7 10:3 9:1 8:1 7:1 6:1
WBGene00018149 F37C12.1 n n n y 0.530 1.6 10:3 7:1 5:2 4:1
WBGene00003040 lin-59 n n n y 0.531 1.8 10:5 8:1 6:1
WBGene00021840 Y54E10BR.1 n n n y 0.531 1.6 10:2 9:1 7:2 6:1 5:1
WBGene00000195 arr-1 n n n y 0.532 1.9 10:4 9:1 6:1 5:1
WBGene00014123 elpc-3 n n n y 0.532 1.7 10:4 9:1 8:2
WBGene00008688 F11A10.7 n n n y 0.533 1.6 10:1 5:1 4:1 2:1 1:3
WBGene00015157 B0361.3 n n n y 0.533 1.8 10:3 8:1 6:1 5:1 2:1
WBGene00006371 syx-3 n n n y 0.534 1.8 10:4 8:1 7:1 6:1
WBGene00003830 num-1 n n n y 0.535 1.6 10:4 9:1 7:1 6:1
WBGene00012927 Y47D3A.14 n n n y 0.535 1.6 5:1 4:1 0:5
WBGene00018894 mff-2 n y n y 0.535 2.0 7:1 3:1 2:1 1:1 0:3
WBGene00009584 drap-1 n n n y 0.536 1.7 9:1 7:1 6:1 5:1 3:1 2:2
WBGene00011932 sptl-3 n n n y 0.536 1.8 10:3 9:1 7:1 6:1 4:1
WBGene00007059 vps-52 n n n y 0.537 1.7 10:3 9:1 8:2 6:1
WBGene00018007 F33D11.10 n n n y 0.537 1.8 10:2 9:2 7:3
WBGene00020398 T10B11.2 n n n y 0.537 1.6 10:2 7:1 6:1 5:1 4:1 2:1
WBGene00007020 mdt-20 n n n y 0.538 1.6 6:1 5:1 1:1 0:4
WBGene00011308 R186.7 n n n y 0.538 1.6 10:2 4:2 2:2 1:1
WBGene00012718 dhhc-8 n n n y 0.538 1.7 10:3 9:1 8:1 6:2
WBGene00014013 ZK632.4 n n n y 0.540 1.8 10:3 9:2 8:1 5:1
WBGene00016131 C26B9.1 n n n y 0.540 1.7 10:1 9:2 8:1 7:1 6:1 4:1
WBGene00021554 Y45G5AL.1 n n n y 0.540 1.8 10:1 8:1 3:3 2:2
WBGene00015007 ain-2 n n n y 0.541 1.9 10:3 9:1 7:2 4:1
WBGene00019323 teg-4 n n n y 0.541 1.8 9:1 8:1 7:2 6:2 5:1
WBGene00009944 mtcu-2 n n n y 0.542 1.4 9:1 7:1 2:1 1:4
WBGene00011729 set-16 n n n y 0.542 1.6 10:1 8:1 7:1 6:1 4:2 2:1
WBGene00013557 Y75B8A.24 n n n y 0.542 1.7 10:1 7:2 6:1 5:1 4:2
WBGene00020718 mrps-2 n n n y 0.542 1.8 10:4 9:1 8:1 6:1
WBGene00013667 Y105E8A.2 n n n y 0.543 1.7 10:2 9:3 7:1 6:1
WBGene00021902 oxy-4 n y n y 0.543 1.7 8:1 6:1 5:1 3:1 2:2 1:1
WBGene00022857 ZK1127.12 n y n y 0.543 1.8 10:1 9:1 6:2 3:2 2:1
WBGene00010941 gss-1 n n n y 0.544 1.7 10:2 9:2 7:2 6:1
WBGene00004390 rnp-7 n n n y 0.546 1.7 10:1 5:1 4:2 2:2 1:1
WBGene00009120 F25H2.6 n n n y 0.546 1.7 10:5 6:2
WBGene00000200 arx-2 n n n y 0.548 1.7 10:2 8:3 7:1 5:1
WBGene00004276 rab-14 n n n y 0.548 1.7 10:3 9:2 5:1 4:1
WBGene00016496 C37C3.2 n n n y 0.548 1.8 10:5 8:1 7:1
WBGene00011349 T01H3.3 n n n y 0.549 1.8 10:3 9:2 8:1 4:1
WBGene00012258 W04G3.5 n n n y 0.549 1.6 9:2 4:3 3:2
WBGene00021334 vps-4 n n n y 0.549 1.6 10:4 8:1 6:1 5:1
WBGene00002845 let-711 n n n y 0.550 1.5 8:1 6:1 1:1 0:4
WBGene00004825 skr-19 n n n y 0.550 1.7 10:1 9:1 7:1 4:1 3:1 2:2
WBGene00022251 blos-2 n n n y 0.550 1.6 10:2 5:1 4:1 3:1 2:1 1:1
WBGene00044604 T10F2.5 n y n y 0.550 1.6 6:1 0:6
WBGene00000247 bec-1 n n n y 0.551 1.8 10:3 8:1 6:1 5:2
WBGene00004089 ppk-3 n n n y 0.551 1.8 10:1 9:1 8:4 7:1
WBGene00015156 B0361.2 n n n y 0.552 1.7 6:1 4:1 2:2 0:3
WBGene00044188 F28F8.9 n y n y 0.552 1.7 10:2 9:1 7:1 5:2 4:1
WBGene00015249 otub-4 n n n y 0.553 1.7 10:1 7:1 5:1 4:3 3:1
WBGene00017767 F25B4.4 n y n y 0.554 1.7 10:2 7:3 6:1 5:1
WBGene00004501 rpt-1 n n n y 0.555 1.6 10:3 9:1 8:1 6:1 5:1
WBGene00000443 ceh-20 n n n y 0.556 1.8 10:4 7:1 6:1 4:1
WBGene00018765 F53F10.3 n n n y 0.556 1.8 5:1 3:1 0:5
WBGene00007556 C14A4.3 n n n y 0.557 1.8 10:2 9:1 8:1 6:3
WBGene00008667 F10G8.9 n y n y 0.557 1.7 9:1 7:1 5:1 3:2 2:1 0:1
WBGene00009307 F32A11.1 n n n y 0.557 1.7 10:6 4:1
WBGene00009976 swan-2 n n n y 0.557 1.7 10:4 8:2 6:1
WBGene00018015 F33G12.3 n y n y 0.557 1.7 10:2 7:2 6:2 0:1
WBGene00007603 C15C6.4 n n n y 0.559 1.6 10:1 7:1 1:5
WBGene00019768 M04F3.2 n y n y 0.559 1.6 4:1 2:1 0:5
WBGene00007617 rrbs-1 n n n y 0.560 1.7 7:1 4:1 0:5
WBGene00007825 C30H6.8 n y n y 0.560 1.8 10:1 9:1 5:1 3:2 1:2
WBGene00011058 fdps-1 n n n y 0.560 1.8 10:3 8:2 5:2
WBGene00012351 W09C5.1 n n n y 0.560 1.7 9:1 6:1 4:1 3:2 2:1 1:1
WBGene00012694 Y39B6A.36 n n n y 0.561 1.6 9:2 8:1 7:1 6:1 5:1 4:1
WBGene00013596 Y87G2A.7 n n n y 0.561 1.8 10:3 8:2 7:1 6:1
WBGene00001056 dpf-3 n n n y 0.562 1.8 10:2 9:1 8:1 6:2 4:1
WBGene00044319 tag-266 n n n y 0.562 1.7 10:2 8:1 7:1 6:1 5:2
WBGene00021827 dnc-6 n n n y 0.563 1.7 10:1 8:1 3:1 2:2 1:2
WBGene00003209 mel-26 n n n y 0.564 1.6 10:3 9:3 5:1
WBGene00011720 T11G6.5 n n n y 0.565 1.8 7:1 6:1 3:5
WBGene00006466 tag-115 n n n y 0.566 1.9 10:3 8:1 7:1 6:2
WBGene00013075 Y51A2D.7 n n n y 0.566 1.8 10:3 9:1 8:1 6:1 4:1
WBGene00013132 strd-1 n n n y 0.567 1.7 10:3 9:2 8:1 6:1
WBGene00017831 F26F4.12 n n n y 0.567 1.7 10:4 7:1 6:1 4:1
WBGene00007122 B0250.5 n n n y 0.569 1.6 10:2 6:1 5:3 4:1
WBGene00011144 R08D7.4 n n n y 0.569 1.8 10:4 9:1 7:2
WBGene00013189 Y54E2A.4 n n n y 0.569 1.7 9:2 7:2 6:1 5:1 4:1
WBGene00021049 W05H9.2 n n n y 0.569 1.6 10:5 6:1 5:1
WBGene00021912 Y55B1BR.2 n n n y 0.569 1.6 10:1 9:1 6:1 5:2 4:1 3:1
WBGene00001497 fars-1 n n n y 0.570 1.7 10:6 4:1
WBGene00008690 F11C1.1 n n n y 0.570 1.7 10:1 9:1 5:1 4:1 2:2 1:1
WBGene00000506 cic-1 n n n y 0.571 1.8 10:6 8:1
WBGene00003598 nhl-2 n n n y 0.571 1.7 10:1 7:1 6:2 5:1 4:2
WBGene00014228 mett-10 n n n y 0.571 1.8 10:4 9:1 7:2
WBGene00021938 Y55F3BR.1 n n n y 0.571 1.8 10:3 8:2 6:2
WBGene00004896 smu-2 n n n y 0.572 1.6 10:2 7:2 6:2 4:1
WBGene00017011 eaf-1 n n n y 0.573 1.8 10:5 9:1 6:1
WBGene00019344 dhhc-10 n n n y 0.573 1.7 10:2 8:1 7:1 6:2 5:1
WBGene00003062 lpd-6 n n n y 0.574 1.7 10:1 7:2 6:3 4:1
WBGene00004884 smg-6 n n n y 0.574 1.7 10:2 9:1 8:1 6:1 4:1 2:1
WBGene00019678 K12H4.3 n n n y 0.574 1.9 10:2 9:1 8:2 6:2
WBGene00019898 R05G6.4 n n n y 0.574 1.7 8:1 7:1 6:3 4:1 3:1
WBGene00020949 W02F12.4 n n n y 0.574 1.8 10:4 9:1 5:1 4:1
WBGene00003826 ntl-3 n n n y 0.575 1.7 7:2 2:1 1:2 0:2
WBGene00004753 sec-8 n n n y 0.576 1.6 6:1 5:1 2:2 1:2 0:1
WBGene00018898 F55F10.1 n n n y 0.576 1.8 4:1 0:6
WBGene00010565 vacl-14 n n n y 0.577 1.8 10:3 9:1 8:1 7:2
WBGene00016871 inso-1 n n n y 0.577 1.9 10:2 9:1 8:3 5:1
WBGene00007027 ssl-1 n n n y 0.578 1.7 10:1 8:2 7:1 6:1 5:1 4:1
WBGene00010805 M01E5.2 n n n y 0.578 1.9 10:2 9:1 7:1 6:2 5:1
WBGene00020779 T24G10.2 n n n y 0.578 1.8 10:2 8:2 7:1 6:1 5:1
WBGene00008275 nstp-1 n n n y 0.579 1.9 10:5 6:2
WBGene00018604 uggt-1 n n n y 0.579 1.7 10:1 9:1 8:1 6:1 4:1 3:1 2:1
WBGene00044094 ZK265.9 n n n y 0.579 1.8 10:1 9:1 8:2 7:3
WBGene00003129 map-1 n n n y 0.580 1.5 10:1 7:1 6:2 4:2 3:1
WBGene00006384 taf-3 n n n y 0.580 1.7 10:2 9:2 7:1 6:2
WBGene00018836 F54F2.9 n n n y 0.582 1.7 10:1 9:1 8:2 6:1 5:1 3:1
WBGene00021900 Y54H5A.2 n n n y 0.582 1.8 10:3 8:1 7:1 4:2
WBGene00044077 tag-232 n n n y 0.583 1.9 10:2 8:1 6:1 5:1 4:2
WBGene00008781 rpoa-2 n n n y 0.584 1.8 10:1 9:2 5:1 3:1 2:2
WBGene00010405 erfa-3 n n n y 0.584 1.7 10:3 9:2 8:1 5:1
WBGene00004766 sel-9 n n n y 0.585 1.5 5:1 4:1 2:1 1:3 0:1
WBGene00011116 pdcd-2 n n n y 0.585 1.7 10:1 9:1 7:2 6:2 3:1
WBGene00022885 ZK1248.19 n y n y 0.585 1.7 10:1 9:1 4:3 3:1 2:1
WBGene00020095 R144.5 n n n y 0.586 1.7 10:5 6:2
WBGene00021655 Y48A5A.1 n y n y 0.586 1.6 10:2 8:1 6:2 4:1 3:1
WBGene00006699 uba-1 n n n y 0.587 1.9 10:4 9:1 8:1 6:1
WBGene00004743 scm-1 n n n y 0.589 1.6 10:1 8:2 4:1 3:2 2:1
WBGene00006414 raga-1 n n n y 0.589 1.8 10:5 8:1 7:1
WBGene00009673 F43G9.13 n y n y 0.589 1.9 4:1 3:1 0:5
WBGene00016764 C49A9.10 n y n y 0.589 1.7 6:1 3:1 1:3 0:2
WBGene00022060 dmd-9 n y n y 0.590 1.9 10:2 9:3 3:1 1:1
WBGene00006389 taf-7.2 n n n y 0.591 1.7 9:1 7:1 4:1 3:3 1:1
WBGene00010766 K11B4.1 n n n y 0.591 1.8 10:3 9:1 8:2 6:1
WBGene00014234 vps-29 n n n y 0.591 1.6 7:1 4:1 1:2 0:3
WBGene00016331 obr-4 n n n y 0.591 1.8 10:3 9:1 8:2 5:1
WBGene00021402 Y38C1AA.12 n y n y 0.591 1.7 10:3 9:2 8:1 6:1
WBGene00019121 npl-4.2 n n n y 0.592 1.8 8:1 7:2 6:2 4:2
WBGene00022471 Y119C1B.5 n n n y 0.592 1.8 10:3 9:1 8:1 7:2
WBGene00015324 C02B8.6 n n n y 0.593 1.9 10:1 9:1 8:3 7:2
WBGene00008165 C47G2.4 n n n y 0.594 1.9 10:6 7:1
WBGene00007284 C03H12.1 n n n y 0.595 1.8 10:2 9:3 8:1 7:1
WBGene00018735 F53B1.2 n n n y 0.596 1.7 10:3 9:1 8:2 6:1
WBGene00021004 W03F9.10 n n n y 0.596 1.8 10:1 7:3 6:2 5:1
WBGene00021063 sbds-1 n n n y 0.596 1.7 10:2 8:2 6:2 4:1
WBGene00020824 T26A8.1 n n n y 0.597 1.7 7:2 6:1 4:3 3:1
WBGene00011131 R07H5.11 n y n y 0.598 1.7 5:1 2:1 0:5
WBGene00019871 R04E5.8 n n n y 0.598 1.8 10:2 6:1 5:1 3:2 2:1
WBGene00022118 dnc-5 n n n y 0.598 1.9 10:1 7:1 5:1 3:2 1:1 0:1
WBGene00012362 W09D10.4 n n n y 0.599 1.8 10:4 9:1 8:1 6:1
WBGene00013160 Y53F4B.13 n n n y 0.599 1.8 10:3 8:1 6:2 5:1
WBGene00021466 Y39G10AR.8 n n n y 0.599 1.8 10:6 4:1
WBGene00002191 kin-3 n n n y 0.600 1.7 10:3 8:1 7:2 5:1
WBGene00018321 sand-1 n n n y 0.600 1.8 10:4 9:1 8:2
WBGene00011449 T04H1.2 n n n y 0.601 1.7 10:2 6:1 5:1 4:2 3:1
WBGene00012643 Y39A1A.3 n n n y 0.601 1.8 9:1 8:1 6:1 4:1 3:3
WBGene00018417 F44E2.3 n n n y 0.601 1.7 10:1 9:1 7:2 5:1 4:2
WBGene00019679 K12H4.4 n n n y 0.601 1.6 10:1 6:1 2:2 1:2 0:1
WBGene00138717 F52C12.6 n n n y 0.601 1.7 7:1 5:1 2:1 1:2 0:2
WBGene00010913 M110.3 n n n y 0.602 1.8 10:2 8:2 7:1 6:2
WBGene00013204 Y54E5B.2 n n n y 0.602 1.8 10:1 9:1 8:2 7:1 6:1 5:1
WBGene00013734 Y111B2A.10 n n n y 0.602 1.8 10:4 9:1 8:2
WBGene00001336 qars-1 n n n y 0.604 1.8 10:3 8:1 7:3
WBGene00010325 exos-3 n n n y 0.604 1.6 7:1 6:2 5:1 4:2 3:1
WBGene00012971 Y48A6B.10 n n n y 0.604 1.7 10:2 9:1 8:1 6:2 4:1
WBGene00017070 praf-3 n n n y 0.604 1.8 9:1 8:1 6:1 5:2 4:2
WBGene00021784 cogc-4 n n n y 0.604 1.8 10:4 8:1 7:1 6:1
WBGene00006415 tag-30 n n n y 0.605 1.8 10:4 9:1 8:2
WBGene00016905 ztf-3 n n n y 0.605 1.9 10:3 8:1 7:2 5:1
WBGene00019821 R02D3.3 n n n y 0.605 1.6 10:1 9:3 8:1 6:1 5:1
WBGene00013446 Y66D12A.21 n n n y 0.606 1.6 10:1 6:1 4:1 2:1 1:2 0:1
WBGene00006518 tag-173 n n n y 0.607 1.8 10:4 8:3
WBGene00009945 bath-38 n n n y 0.608 2.0 10:5 7:2
WBGene00011242 R11D1.1 n y n y 0.608 1.8 6:1 3:1 1:3 0:2
WBGene00011828 nepr-1 n n n y 0.608 1.7 6:2 4:1 2:4
WBGene00020030 R12E2.1 n n n y 0.609 1.8 10:2 7:3 6:2
WBGene00002335 let-60 n n n y 0.610 1.8 10:1 9:1 7:1 3:1 2:3
WBGene00012665 pph-5 n n n y 0.610 1.8 10:2 9:1 7:2 6:1 5:1
WBGene00009441 wdr-48 n n n y 0.611 1.8 10:4 9:1 7:1 6:1
WBGene00010990 R03D7.4 n n n y 0.612 1.8 10:5 9:1 6:1
WBGene00011944 T23D8.3 n n n y 0.612 1.6 10:1 7:1 4:1 3:1 2:3
WBGene00017342 F10D7.5 n n n y 0.612 1.7 9:1 8:1 7:1 4:4
WBGene00019770 M04F3.4 n n n y 0.612 1.7 10:1 7:2 6:1 5:2 4:1
WBGene00020425 syx-18 n n n y 0.613 1.7 10:2 9:2 7:2 6:1
WBGene00001874 him-17 n n n y 0.614 1.7 10:4 9:1 6:1 5:1
WBGene00020099 R144.11 n n n y 0.614 1.7 10:1 8:2 6:3 5:1
WBGene00012806 Y43F4B.9 n n n y 0.615 1.6 9:3 7:1 6:1 4:1 3:1
WBGene00019943 R07G3.7 n n n y 0.615 1.7 6:1 5:1 1:2 0:3
WBGene00010776 pix-1 n n n y 0.616 1.7 10:4 8:1 6:1 5:1
WBGene00020318 T07F8.1 n y n y 0.617 1.7 9:1 6:3 4:1 2:1 1:1
WBGene00022281 abtm-1 n n n y 0.617 1.8 10:3 8:2 7:1 5:1
WBGene00012106 T27F6.7 n n n y 0.618 1.7 8:1 7:1 6:1 5:1 2:3
WBGene00022373 mrpl-15 n n n y 0.618 1.8 10:2 9:1 8:1 5:1 4:2
WBGene00001019 dnj-1 n n n y 0.619 1.8 10:3 9:1 8:2 7:1
WBGene00001329 epn-1 n n n y 0.619 1.8 10:1 8:2 3:4
WBGene00006933 vps-35 n n n y 0.619 1.7 10:4 8:2 5:1
WBGene00007532 C11H1.8 n n n y 0.619 1.9 10:3 9:1 8:1 7:1 5:1
WBGene00007101 B0024.11 n n n y 0.620 1.7 9:1 7:1 6:1 5:1 4:2 3:1
WBGene00004502 rpt-2 n n n y 0.621 1.8 10:1 9:1 8:1 7:1 6:2 3:1
WBGene00020427 sav-1 n n n y 0.621 1.8 10:3 9:2 8:1 5:1
WBGene00008094 C44H4.4 n n n y 0.622 1.8 6:1 4:1 1:2 0:3
WBGene00016418 hpo-27 n n n y 0.622 1.6 6:2 2:1 1:4
WBGene00000889 cyn-13 n n n y 0.623 1.7 7:2 6:2 5:3
WBGene00002046 icln-1 n n n y 0.623 1.6 10:2 6:1 5:2 4:2
WBGene00013549 Y75B8A.13 n n n y 0.623 1.6 10:3 7:2 6:1 5:1
WBGene00017760 F23H11.4 n n n y 0.623 1.7 10:5 9:1 5:1
WBGene00022221 Y73B3A.20 n y n y 0.623 1.9 1:1 0:6
WBGene00007955 C35C5.3 n n n y 0.624 1.7 10:3 8:1 7:1 6:1 5:1
WBGene00011688 T10C6.6 n n n y 0.624 1.9 10:1 8:1 7:1 6:2 5:1 2:1
WBGene00017828 F26F4.6 n n n y 0.624 1.7 10:4 8:2 7:1
WBGene00006794 unc-60 n n n y 0.625 1.7 10:1 6:1 2:2 1:3
WBGene00008859 F15D4.2 n n n y 0.625 1.6 3:1 0:6
WBGene00009176 nmat-2 n y n y 0.625 1.9 10:2 9:2 8:1 5:1 2:1
WBGene00012696 reps-1 n n n y 0.625 1.7 10:4 9:1 5:1 3:1
WBGene00013994 ZK524.4 n n n y 0.625 1.8 10:3 8:1 6:2 4:1
WBGene00018285 smk-1 n n n y 0.625 1.7 10:5 6:1 5:1
WBGene00001018 dnc-2 n n n y 0.626 1.8 10:3 7:1 6:2 3:1
WBGene00006385 taf-4 n n n y 0.626 1.6 10:1 9:2 7:1 6:1 5:2
WBGene00007019 mdt-19 n n n y 0.626 1.6 8:1 7:3 5:1 4:1 2:1
WBGene00185078 F40G9.17 n n n y 0.626 1.8 10:3 9:1 8:1 7:1 4:1
WBGene00004384 rnp-1 n n n y 0.628 1.7 10:2 8:4 6:1
WBGene00018872 F55C12.5 n n n y 0.628 1.8 10:4 8:1 7:1 6:1
WBGene00012139 T28F4.4 n y n y 0.630 1.8 5:1 3:1 0:5
WBGene00013460 cpsf-3 n n n y 0.630 1.8 10:1 8:1 7:3 6:1 5:1
WBGene00000533 clh-6 n n n y 0.631 1.7 10:3 9:1 8:1 6:2
WBGene00009065 F22G12.5 n n n y 0.631 1.6 10:2 9:1 8:1 7:1 6:1 5:1
WBGene00021170 arx-4 n n n y 0.631 1.7 10:1 9:1 8:2 6:1 5:2
WBGene00001358 evl-20 n n n y 0.632 1.8 6:2 1:2 0:3
WBGene00014230 ZK1128.4 n n n y 0.632 1.7 10:2 8:1 5:1 4:2 3:1
WBGene00000874 cyk-3 n n n y 0.633 1.8 10:3 8:2 6:1 4:1
WBGene00008683 repo-1 n n n y 0.633 1.8 5:1 1:1 0:5
WBGene00009521 F38A1.8 n n n y 0.633 1.6 10:1 9:1 6:1 3:3 2:1
WBGene00010141 F56A8.5 n n n y 0.633 1.8 10:3 9:2 8:1 6:1
WBGene00012458 ash-2 n n n y 0.633 1.7 10:1 9:1 8:2 7:1 6:1 5:1
WBGene00017289 F09E5.11 n n n y 0.633 1.9 10:2 9:3 7:1 6:1
WBGene00017311 F09G2.2 n n n y 0.633 1.7 10:2 8:1 6:2 4:2
WBGene00022448 pinn-1 n n n y 0.633 1.6 3:2 0:5
WBGene00006931 vps-26 n n n y 0.634 1.8 10:2 9:2 7:1 5:1 4:1
WBGene00012465 Y17G7B.12 n n n y 0.634 1.8 10:1 9:1 4:1 3:1 2:1 1:1 0:1
WBGene00017606 ets-6 n n n y 0.634 1.8 10:4 8:1 6:1 5:1
WBGene00022449 Y110A2AM.1 n n n y 0.634 1.8 6:1 5:1 0:5
WBGene00044608 glrx-22 n n n y 0.635 1.6 10:1 9:1 2:4 1:1
WBGene00007017 mdt-17 n n n y 0.636 1.8 10:1 9:1 8:1 7:2 6:1 3:1
WBGene00014111 rpc-25 n n n y 0.636 1.8 9:1 8:2 7:1 6:1 4:1 3:1
WBGene00022473 bet-1 n n n y 0.636 1.7 10:2 8:1 7:2 6:1 4:1
WBGene00004271 rab-7 n n n y 0.637 1.7 9:1 6:1 2:2 1:2 0:1
WBGene00018208 F39G3.3 n n n y 0.637 1.8 10:4 8:1 7:1 6:1
WBGene00004883 smg-5 n y n y 0.638 1.8 10:1 6:1 2:1 1:1 0:3
WBGene00019747 ipla-1 n n n y 0.638 1.6 10:3 7:1 5:2 4:1
WBGene00000270 bre-5 n n n y 0.639 2.0 10:3 9:1 8:1 6:1 4:1
WBGene00001748 gsp-2 n n n y 0.639 1.9 10:3 7:1 5:2 4:1
WBGene00009290 F31D4.2 n n n y 0.639 1.6 10:1 8:1 7:1 5:2 4:2
WBGene00019305 snap-29 n n n y 0.639 1.9 10:6 9:1
WBGene00007065 pot-3 n y n y 0.640 1.9 9:1 7:1 2:1 0:4
WBGene00013325 Y57G11C.36 n y n y 0.640 1.8 10:4 6:1 5:2
WBGene00021815 Y53G8AR.8 n n n y 0.640 1.8 10:3 9:1 8:2 6:1
WBGene00004768 sel-11 n n n y 0.641 1.6 7:2 2:1 1:3 0:1
WBGene00009000 arrd-28 n y n y 0.641 1.8 6:1 3:1 1:3 0:2
WBGene00018857 stau-1 n n n y 0.641 1.8 10:2 7:1 4:2 3:2
WBGene00001028 dnj-10 n n n y 0.642 1.6 10:2 8:1 7:2 4:1 3:1
WBGene00009256 tut-2 n n n y 0.642 1.7 10:2 8:2 6:2 3:1
WBGene00013580 Y79H2A.3 n n n y 0.642 1.7 10:1 7:1 6:1 5:1 4:1 3:2
WBGene00016376 sec-10 n n n y 0.642 1.7 10:1 6:1 5:1 4:1 3:2 2:1
WBGene00007188 B0464.9 n n n y 0.643 1.8 10:1 9:2 8:3 7:1
WBGene00020866 vps-24 n n n y 0.643 1.8 10:2 8:1 7:1 6:1 5:1 4:1
WBGene00020268 hpo-19 n n n y 0.644 1.8 10:2 4:1 3:4
WBGene00018835 F54F2.7 n y n y 0.645 1.7 10:1 5:1 2:1 1:2 0:2
WBGene00019807 jamp-1 n n n y 0.647 1.8 10:4 7:1 5:1 4:1
WBGene00012015 T25B9.9 n n n y 0.648 1.9 10:2 9:1 7:2 6:2
WBGene00021456 Y39F10B.1 n n n y 0.648 1.9 10:2 6:1 4:2 3:2
WBGene00001033 dnj-15 n n n y 0.649 1.7 10:2 9:1 7:1 6:1 5:1 3:1
WBGene00011248 R11D1.10 n y n y 0.649 2.0 1:1 0:6
WBGene00011635 T09A5.7 n n n y 0.649 1.7 10:1 8:1 3:1 2:2 1:2
WBGene00003954 pcm-1 n n n y 0.650 1.8 10:1 9:1 8:1 6:2 5:2
WBGene00014060 ZK673.4 n y n y 0.651 1.8 10:1 8:1 7:2 5:1 4:2
WBGene00022742 ZK430.7 n n n y 0.651 1.9 10:2 9:1 7:1 6:2 5:1
WBGene00013632 Y105C5A.1 n n n y 0.652 1.8 10:5 8:1 7:1
WBGene00007711 lid-1 n n n y 0.653 1.9 10:2 9:1 7:1 6:2 4:1
WBGene00009223 F28F8.5 n n n y 0.653 2.0 2:1 0:6
WBGene00009650 ccnk-1 n n n y 0.653 1.6 10:1 9:2 7:1 5:2 2:1
WBGene00000189 arl-5 n n n y 0.654 1.9 10:2 8:1 7:1 6:2 4:1
WBGene00007217 tads-1 n n n y 0.654 1.8 10:2 8:1 7:2 6:1 4:1
WBGene00022534 syx-16 n n n y 0.654 1.7 8:1 7:1 5:2 3:2 2:1
WBGene00003509 mxl-1 n n n y 0.655 1.7 1:1 0:6
WBGene00006402 fut-3 n n n y 0.655 1.9 10:3 9:2 8:1 6:1
WBGene00012802 set-25 n n n y 0.655 1.9 10:2 9:1 8:1 6:3
WBGene00016608 cogc-5 n n n y 0.655 1.7 10:3 9:1 5:1 4:2
WBGene00021208 Y18H1A.2 n n n y 0.655 1.6 10:1 9:2 7:1 6:1 4:1 3:1
WBGene00002363 let-92 n n n y 0.656 1.7 10:1 6:1 4:1 3:2 2:1 1:1
WBGene00012867 seld-1 n n n y 0.656 1.9 10:5 8:1 6:1
WBGene00016238 C30A5.3 n n n y 0.656 1.7 10:1 9:1 7:2 6:2 4:1
WBGene00018577 asna-2 n y n y 0.656 1.8 3:1 2:1 0:5
WBGene00018638 F49E8.7 n n n y 0.656 1.9 10:1 9:1 7:2 6:1 4:2
WBGene00001023 dnj-5 n n n y 0.657 1.7 10:3 9:1 8:1 6:1 5:1
WBGene00006460 ppm-1 n n n y 0.658 1.8 10:3 8:2 6:2
WBGene00013373 Y62E10A.2 n n n y 0.658 1.5 4:1 3:1 0:5
WBGene00019787 M70.5 n n n y 0.658 1.8 9:1 8:1 5:1 4:3 3:1
WBGene00022365 Y92H12BL.4 n n n y 0.658 1.7 10:3 9:2 7:1 5:1
WBGene00009207 F28C6.8 n n n y 0.659 1.6 8:1 6:1 4:1 2:3 1:1
WBGene00019402 K04G7.11 n n n y 0.660 1.6 10:1 6:1 3:1 2:1 1:1 0:2
WBGene00007847 C31E10.6 n n n y 0.661 1.9 10:4 8:2 6:1
WBGene00015451 C04F5.9 n y n y 0.661 1.7 10:2 9:2 8:2 6:1
WBGene00016622 mafr-1 n n n y 0.661 1.8 9:2 7:2 6:1 4:2
WBGene00012990 sam-10 n n n y 0.662 1.9 7:1 6:1 5:1 3:3 2:1
WBGene00021277 Y23H5B.6 n n n y 0.662 1.9 10:2 9:1 8:2 6:1 5:1
WBGene00022021 Y61A9LA.10 n n n y 0.662 1.9 10:1 6:1 3:2 2:2 1:1
WBGene00044355 ZK563.7 n y n y 0.662 1.7 4:1 3:1 0:5
WBGene00045308 C37H5.14 n y n y 0.662 1.9 9:1 8:1 1:1 0:4
WBGene00009010 F21D5.5 n n n y 0.663 1.7 9:1 6:2 5:1 4:2 2:1
WBGene00009736 F45G2.10 n n n y 0.663 1.7 5:1 4:1 0:5
WBGene00020295 pqbp-1.2 n y n y 0.663 1.9 8:2 7:1 6:1 3:1 1:2
WBGene00015162 B0361.8 n n n y 0.664 1.7 10:3 8:2 6:1 5:1
WBGene00017163 dnpp-1 n n n y 0.664 1.9 10:2 9:2 8:1 6:2
WBGene00019003 F57B10.5 n n n y 0.664 1.9 10:3 9:1 7:1 6:1 5:1
WBGene00020234 T05A12.3 n n n y 0.664 1.8 6:1 5:1 3:1 2:1 1:3
WBGene00020320 T07F8.4 n n n y 0.664 1.9 9:2 8:2 4:3
WBGene00021787 Y51H7C.9 n y n y 0.664 1.9 9:1 8:3 3:2 1:1
WBGene00016400 C34D4.4 n n n y 0.665 1.8 10:3 9:2 7:1 4:1
WBGene00018160 odr-8 n n n y 0.665 1.9 10:3 9:1 8:1 7:2
WBGene00021638 Y47G6A.9 n n n y 0.665 1.8 7:1 4:1 0:5
WBGene00004055 pmk-1 n n n y 0.666 1.7 7:1 5:1 2:5
WBGene00018853 sec-22 n n n y 0.666 1.8 9:2 6:3 4:2
WBGene00020097 larp-1 n n n y 0.666 1.7 8:1 6:1 4:3 3:2
WBGene00021626 rft-2 n n n y 0.666 1.9 10:2 8:2 7:2 6:1
WBGene00006520 tag-175 n n n y 0.668 1.7 6:2 1:2 0:3
WBGene00007915 C34C6.2 n n n y 0.668 1.6 10:1 7:1 5:2 4:2 3:1
WBGene00013339 phf-14 n n n y 0.668 1.9 9:1 8:3 6:1 4:2
WBGene00018071 F35H10.6 n y n y 0.668 1.8 10:1 8:1 6:3 5:1 3:1
WBGene00021789 nol-6 n n n y 0.668 1.9 9:2 6:2 5:1 4:2
WBGene00022803 ZK688.9 n n n y 0.668 1.8 9:1 8:1 7:2 6:1 4:1 3:1
WBGene00000537 clk-2 n n n y 0.670 1.7 9:1 8:1 6:3 5:1 4:1
WBGene00006395 taf-11.3 n y n y 0.670 1.6 5:1 3:1 0:5
WBGene00050941 C33F10.14 n n n y 0.670 1.8 8:1 4:1 1:1 0:4
WBGene00000165 aps-3 n n n y 0.671 1.6 10:1 7:1 3:2 2:1 1:1 0:1
WBGene00021901 tag-262 n n n y 0.671 1.8 10:2 9:3 7:1 6:1
WBGene00020184 uba-5 n n n y 0.673 2.0 10:4 8:1 7:2
WBGene00008506 tkt-1 n n n y 0.675 1.9 10:1 9:1 8:1 5:1 4:1 3:2
WBGene00010560 iftb-1 n n n y 0.675 1.7 8:1 7:1 4:1 3:1 2:2 0:1
WBGene00013232 faah-4 n n n y 0.675 1.8 10:3 9:4
WBGene00008459 mrpl-53 n y n y 0.676 1.7 9:1 7:1 2:1 0:4
WBGene00001050 dom-3 n n n y 0.677 1.9 10:3 8:1 6:1 4:2
WBGene00006503 snx-3 n y n y 0.677 1.8 10:2 9:1 8:1 6:2 5:1
WBGene00019011 F57C9.4 n n n y 0.677 1.8 9:1 7:3 6:2 2:1
WBGene00017974 vps-41 n n n y 0.678 1.9 10:5 9:1 8:1
WBGene00006785 unc-50 n n n y 0.679 1.8 8:1 6:1 4:1 3:1 2:1 1:2
WBGene00007712 mrpl-34 n n n y 0.679 1.9 8:1 7:1 4:2 3:2 0:1
WBGene00011143 R08D7.2 n n n y 0.679 1.8 10:4 9:1 8:1 7:1
WBGene00013178 Y53H1A.2 n y n y 0.679 1.9 7:1 4:1 0:5
WBGene00014109 ZK856.8 n n n y 0.679 1.8 10:4 8:2 6:1
WBGene00019467 K07B1.7 n y n y 0.679 1.8 8:1 7:1 6:1 5:1 4:2 3:1
WBGene00000160 apb-1 n n n y 0.681 1.8 10:4 8:2 7:1
WBGene00010484 dph-3 n n n y 0.681 1.7 1:1 0:6
WBGene00021933 Y55F3AR.2 n n n y 0.681 1.8 9:1 7:2 6:1 5:1 4:2
WBGene00010459 K01C8.7 n y n y 0.682 1.8 10:1 9:1 8:1 7:1 6:1 5:1 2:1
WBGene00022420 Y102E9.2 n n n y 0.684 1.9 10:3 9:2 6:2
WBGene00007846 C31E10.5 n n n y 0.686 1.8 10:3 9:1 7:2 5:1
WBGene00022832 pdp-1 n n n y 0.686 1.8 10:2 8:2 7:1 4:2
WBGene00010923 rle-1 n n n y 0.687 1.7 8:1 7:1 3:2 2:1 1:1 0:1
WBGene00013129 Y52B11A.10 n n n y 0.687 1.7 10:1 8:1 6:1 4:1 3:2 2:1
WBGene00016617 C43H6.4 n n n y 0.687 1.8 10:2 8:1 7:1 5:1 4:2
WBGene00022629 ZC513.5 n n n y 0.687 1.8 10:6 8:1
WBGene00013735 Y111B2A.12 n n n y 0.688 1.9 10:4 9:1 7:1 5:1
WBGene00019490 K07E3.1 n n n y 0.688 1.6 8:1 5:1 0:5
WBGene00004885 smg-7 n y n y 0.689 1.6 5:1 4:1 3:1 2:2 0:2
WBGene00011972 T23G11.7 n n n y 0.689 1.7 10:1 9:1 6:1 5:2 4:2
WBGene00012037 T26E3.4 n n n y 0.690 1.8 10:2 8:2 5:1 4:2
WBGene00014078 ZK792.5 n n n y 0.690 1.7 10:1 6:1 5:1 3:1 2:1 1:2
WBGene00015554 C06G3.8 n y n y 0.690 1.7 10:1 8:1 6:1 5:1 1:3
WBGene00016602 mus-81 n n n y 0.690 1.8 10:5 8:1 5:1
WBGene00022599 ZC395.10 n n n y 0.690 1.8 8:1 6:1 3:1 2:3 1:1
WBGene00006396 taf-12 n n n y 0.692 1.8 10:4 8:1 7:2
WBGene00000795 crn-2 n n n y 0.693 1.8 10:4 7:1 6:2
WBGene00015507 C06A6.2 n n n y 0.694 1.8 10:1 8:1 4:2 3:1 2:2
WBGene00007107 pfd-4 n n n y 0.695 1.7 2:1 0:6
WBGene00012762 Y41E3.1 n n n y 0.695 1.9 10:5 9:1 4:1
WBGene00017996 F33D4.4 n n n y 0.696 1.9 10:1 7:1 5:2 2:2 1:1
WBGene00007088 B0001.3 n n n y 0.697 1.9 10:5 8:1 6:1
WBGene00016060 mms-19 n n n y 0.697 1.9 6:1 2:1 0:5
WBGene00021423 tftc-1 n n n y 0.697 1.6 7:1 6:1 4:1 3:2 2:1 1:1
WBGene00021905 helq-1 n n n y 0.697 1.8 10:4 9:1 7:1 6:1
WBGene00004190 pars-2 n n n y 0.699 1.8 10:1 9:1 8:1 7:1 5:3
WBGene00015285 gmeb-1 n n n y 0.699 1.9 10:1 9:1 8:1 5:1 4:2 2:1
WBGene00022378 Y94H6A.5 n n n y 0.699 1.9 10:1 8:1 7:2 6:1 5:1 4:1
WBGene00044903 K03H1.13 n y n y 0.699 1.9 6:1 4:1 3:3 2:1 0:1
WBGene00005010 spr-5 n n n y 0.700 1.9 9:1 8:1 7:3 6:1 5:1
WBGene00006494 hke-4.2 n n n y 0.700 1.8 9:1 7:1 6:1 5:2 4:1 2:1
WBGene00018294 atg-18 n n n y 0.700 1.8 10:1 9:1 8:1 6:1 5:1 4:1 3:1
WBGene00007128 memb-1 n n n y 0.701 1.8 5:1 4:1 2:2 1:1 0:2
WBGene00000846 cup-5 n n n y 0.702 1.8 10:5 9:1 6:1
WBGene00008769 mrpl-13 n n n y 0.702 1.8 10:1 9:1 5:2 4:2 3:1
WBGene00015283 C01B10.9 n n n y 0.702 1.9 10:2 9:1 8:1 7:1 6:1 5:1
WBGene00022580 iglr-2 n n n y 0.702 1.6 6:1 4:1 0:5
WBGene00006804 unc-71 n n n y 0.703 1.8 10:3 6:2 5:1 4:1
WBGene00007555 dohh-1 n n n y 0.703 1.7 6:2 3:1 2:2 1:2
WBGene00001579 gex-2 n n n y 0.705 1.8 9:2 8:1 7:2 6:1 5:1
WBGene00012829 Y43F8C.7 n n n y 0.705 1.8 9:1 8:1 2:2 1:1 0:2
WBGene00013522 Y73F8A.13 n y n y 0.705 1.9 10:3 7:1 5:1 4:1 0:1
WBGene00018935 skr-18 n y n y 0.705 1.7 9:1 7:1 4:2 3:1 2:1 1:1
WBGene00010757 pad-2 n n n y 0.706 2.0 10:5 8:1 4:1
WBGene00020549 nmt-1 n n n y 0.706 1.9 10:1 8:1 6:2 4:1 3:2
WBGene00012908 Y46G5A.18 n n n y 0.710 1.8 10:1 6:1 5:1 4:4
WBGene00020092 pcf-11 n n n y 0.710 1.8 10:1 7:1 6:1 5:1 2:3
WBGene00016990 vps-37 n n n y 0.711 1.9 10:2 9:2 8:1 6:1 5:1
WBGene00003083 lst-1 n n n y 0.712 1.8 10:3 7:1 6:3
WBGene00006478 tag-131 n n n y 0.712 1.9 10:4 9:1 7:1 6:1
WBGene00009551 F38H4.10 n n n y 0.712 1.8 10:2 8:1 7:2 5:1 4:1
WBGene00006391 taf-9 n n n y 0.713 1.8 6:1 5:1 1:1 0:4
WBGene00017898 F28C10.3 n n n y 0.713 1.6 9:1 7:1 4:3 3:1 2:1
WBGene00020600 T20B12.1 n n n y 0.713 1.7 10:1 9:1 8:2 5:2 2:1
WBGene00020630 T20F7.1 n n n y 0.713 1.8 10:1 8:2 7:2 4:2
WBGene00021149 dnc-3 n n n y 0.713 1.8 7:1 6:1 1:1 0:4
WBGene00004110 pqn-20 n n n y 0.714 1.8 10:2 7:1 6:3 3:1
WBGene00004381 rnf-5 n n n y 0.714 1.8 10:4 6:3
WBGene00013434 Y66D12A.8 n n n y 0.714 1.8 10:2 7:1 6:1 4:3
WBGene00015670 C10B5.1 n y n y 0.714 1.9 5:1 4:1 0:5
WBGene00022114 Y71F9AL.9 n n n y 0.715 1.9 10:1 7:1 6:1 4:1 3:3
WBGene00001047 dnj-29 n n n y 0.718 1.9 10:4 8:1 7:1 6:1
WBGene00015553 trxr-1 n n n y 0.718 1.8 10:2 9:2 7:2 5:1
WBGene00016674 C45G9.2 n n n y 0.718 1.7 6:1 5:1 4:1 3:3 1:1
WBGene00043156 C27F2.9 n n n y 0.719 1.8 10:2 7:3 6:1 4:1
WBGene00008413 D2030.3 n n n y 0.720 2.0 10:3 8:2 6:1 4:1
WBGene00019218 madf-3 n n n y 0.720 2.0 10:1 9:2 8:1 7:1 5:1 4:1
WBGene00011067 vps-11 n n n y 0.721 1.7 10:1 4:2 3:2 2:1 1:1
WBGene00015742 C13F10.2 n y n y 0.721 1.9 9:1 6:1 3:1 2:1 1:2 0:1
WBGene00004185 pro-1 n n n y 0.722 2.0 10:2 9:2 7:3
WBGene00012982 jmjd-2 n n n y 0.722 1.7 8:2 5:1 4:3 3:1
WBGene00019353 K03B4.1 n n n y 0.722 1.8 10:3 9:2 6:1 5:1
WBGene00001994 hpk-1 n n n y 0.723 1.7 10:1 9:1 8:1 7:1 6:1 3:2
WBGene00011146 pde-2 n n n y 0.723 1.9 10:2 9:1 8:2 7:1 4:1
WBGene00012472 Y17G7B.21 n n n y 0.723 1.8 10:2 5:2 4:1 3:1 2:1
WBGene00019987 R09F10.3 n n n y 0.723 1.8 10:2 9:1 8:1 7:1 6:1 4:1
WBGene00003396 mom-4 n n n y 0.724 1.7 10:1 8:1 7:1 3:2 2:2
WBGene00003806 npp-20 n n n y 0.725 1.7 7:1 2:1 1:2 0:3
WBGene00009141 ncbp-2 n n n y 0.725 1.9 5:1 2:1 0:5
WBGene00007029 mys-1 n n n y 0.726 1.8 10:3 9:2 7:1 4:1
WBGene00019725 hpo-16 n y n y 0.726 1.8 10:4 7:1 4:2
WBGene00017763 crls-1 n n n y 0.727 1.8 10:2 7:1 5:2 4:1 2:1
WBGene00020481 T13C2.6 n n n y 0.727 1.8 10:6 7:1
WBGene00018150 epg-4 n n n y 0.728 1.7 10:1 7:1 5:1 4:2 3:2
WBGene00000534 cpi-2 n n n y 0.729 1.7 10:1 8:1 3:1 1:4
WBGene00013597 gpi-1 n n n y 0.729 1.9 10:3 9:3 8:1
WBGene00018090 F36D4.5 n n n y 0.729 1.8 10:3 9:1 8:1 6:1 5:1
WBGene00000815 csn-3 n n n y 0.730 1.9 10:3 8:1 7:2 5:1
WBGene00004945 sop-2 n n n y 0.730 1.7 8:1 5:3 3:1 2:2
WBGene00012556 mrps-10 n n n y 0.730 1.9 10:2 4:1 2:2 1:1 0:1
WBGene00000205 arx-7 n n n y 0.731 1.8 6:1 4:1 0:5
WBGene00006514 tdp-1 n n n y 0.731 1.9 10:1 9:1 7:1 6:2 5:1 4:1
WBGene00022792 ZK686.2 n n n y 0.731 2.0 10:1 7:1 6:1 5:1 4:1 3:2
WBGene00045249 T07A9.15 n n n y 0.731 1.7 3:1 0:6
WBGene00006430 tag-51 n n n y 0.732 1.9 10:4 9:1 7:1 6:1
WBGene00022052 Y67D2.2 n n n y 0.732 1.7 10:2 8:1 7:2 5:1 4:1
WBGene00012674 bed-1 n n n y 0.734 1.8 10:2 8:1 7:2 5:1 4:1
WBGene00016508 C37H5.5 n n n y 0.734 1.9 10:1 9:1 8:1 7:1 6:2 5:1
WBGene00007129 B0272.3 n n n y 0.735 2.0 8:1 5:2 2:3 1:1
WBGene00012994 Y48C3A.12 n n n y 0.736 1.8 8:1 7:1 2:4 1:1
WBGene00020604 T20B12.7 n n n y 0.736 1.8 8:1 4:1 2:1 1:2 0:2
WBGene00000843 cup-2 n n n y 0.737 1.7 7:2 2:2 0:3
WBGene00002994 lin-5 n n n y 0.737 1.8 10:4 7:1 5:2
WBGene00006709 ubc-14 n n n y 0.737 1.9 1:1 0:6
WBGene00020842 T27A3.6 n y n y 0.737 1.8 10:2 9:1 5:1 3:2 1:1
WBGene00003011 lin-25 n n n y 0.738 1.6 3:1 0:6
WBGene00022044 dpm-1 n n n y 0.739 1.8 9:2 3:1 2:3 1:1
WBGene00017084 E01A2.1 n n n y 0.740 2.0 8:1 6:1 5:1 3:1 2:1 1:1 0:1
WBGene00020706 atg-9 n n n y 0.740 1.8 10:2 9:2 7:2 3:1
WBGene00021473 sydn-1 n n n y 0.740 1.9 10:2 9:1 8:1 6:2 5:1
WBGene00000198 art-1 n n n y 0.741 1.9 10:1 8:2 6:1 5:1 4:2
WBGene00017919 F29B9.1 n n n y 0.741 1.9 10:2 7:1 6:2 3:1 2:1
WBGene00019427 atg-16.2 n n n y 0.741 1.7 10:3 9:2 7:1 2:1
WBGene00004803 sir-2.4 n y n y 0.742 1.8 9:1 8:1 6:1 5:1 4:2 3:1
WBGene00021563 Y45G12B.2 n n n y 0.742 2.0 10:2 9:1 8:1 4:2 3:1
WBGene00007943 C34F6.9 n n n y 0.744 1.9 2:1 1:1 0:5
WBGene00008008 C38D4.9 n y n y 0.744 1.8 10:5 6:1 5:1
WBGene00010035 F54C8.1 n y n y 0.744 2.0 7:1 6:1 1:1 0:4
WBGene00003582 dcap-2 n n n y 0.745 1.7 10:2 6:1 5:2 4:2
WBGene00016495 C37C3.1 n n n y 0.745 1.8 8:3 7:2 5:1 3:1
WBGene00044438 Y51F10.11 n y n y 0.745 1.8 10:1 8:1 7:2 6:1 4:2
WBGene00017608 F19F10.12 n n n y 0.746 1.8 10:3 8:2 6:2
WBGene00004140 ebax-1 n n n y 0.747 1.7 5:1 2:1 0:5
WBGene00018681 denn-4 n n n y 0.747 1.9 10:1 9:1 7:2 6:1 5:2
WBGene00018795 F54C4.4 n y n y 0.747 1.9 5:1 0:6
WBGene00020932 dhod-1 n n n y 0.747 1.8 10:2 8:1 6:2 5:1 3:1
WBGene00020142 aak-2 n n n y 0.748 1.8 10:3 9:2 8:1 7:1
WBGene00004704 rsp-7 n n n y 0.749 1.8 10:1 8:1 7:1 6:1 5:2 4:1
WBGene00022107 Y71F9AL.1 n n n y 0.749 1.9 9:2 8:1 7:1 6:1 5:1 4:1
WBGene00001093 drp-1 n n n y 0.750 1.9 10:5 8:2
WBGene00007348 C05G5.2 n y n y 0.750 1.9 10:1 8:1 6:1 5:1 4:2 3:1
WBGene00016055 C24D10.4 n n n y 0.750 1.9 6:1 5:2 2:4
WBGene00020822 T26A5.6 n n n y 0.750 1.9 10:1 9:1 8:1 6:3 5:1
WBGene00044648 R144.13 n y n y 0.750 1.7 10:3 8:1 6:1 5:1 4:1
WBGene00021844 Y54E10BR.5 n n n y 0.752 1.8 7:1 6:1 4:1 3:2 2:1 1:1
WBGene00020868 eif-1 n n n y 0.754 1.9 10:1 6:1 2:1 1:2 0:2
WBGene00002180 jtr-1 n y n y 0.755 1.8 7:1 3:1 1:1 0:4
WBGene00003221 mes-3 n n n y 0.755 1.7 4:1 2:1 1:1 0:4
WBGene00008456 E02H1.2 n n n y 0.755 1.9 10:3 8:2 5:2
WBGene00013144 Y53C12B.2 n n n y 0.755 1.9 6:2 1:2 0:3
WBGene00017777 F25B5.6 n n n y 0.755 2.0 10:1 8:3 5:1 4:1 1:1
WBGene00017472 cst-1 n n n y 0.756 1.6 5:2 3:1 2:1 1:3
WBGene00006307 suf-1 n n n y 0.757 1.8 10:1 7:2 6:2 5:1 4:1
WBGene00006492 tag-146 n n n y 0.757 1.8 10:3 9:2 5:1 4:1
WBGene00012234 W04A4.5 n n n y 0.757 1.8 10:4 6:1 5:2
WBGene00013435 Y66D12A.9 n n n y 0.757 1.9 4:1 0:6
WBGene00020038 R12E2.13 n n n y 0.757 1.9 10:1 9:1 6:2 4:1 3:2
WBGene00020839 usp-5 n n n y 0.757 1.9 10:1 9:1 8:3 7:1 6:1
WBGene00000898 daf-2 n n n y 0.758 1.8 6:2 5:1 4:2 3:1 2:1
WBGene00002147 ire-1 n n n y 0.758 1.8 7:1 6:1 3:1 2:3 1:1
WBGene00022379 Y94H6A.7 n y n y 0.758 1.7 2:1 0:6
WBGene00011648 cni-1 n n n y 0.759 2.0 8:1 5:1 2:1 1:1 0:3
WBGene00013018 Y48G10A.1 n n n y 0.759 2.0 7:1 2:1 0:5
WBGene00011687 T10C6.5 n n n y 0.761 1.5 2:1 0:6
WBGene00019724 M02B7.2 n y n y 0.763 1.8 10:1 6:1 5:2 3:2 0:1
WBGene00022459 Y110A7A.9 n n n y 0.763 1.9 10:1 8:1 7:3 6:1 5:1
WBGene00001094 dars-1 n n n y 0.764 2.0 10:4 8:2 5:1
WBGene00006324 sup-17 n n n y 0.764 1.9 10:4 9:2 4:1
WBGene00008745 F13E6.1 n n n y 0.764 2.0 10:2 7:1 4:3 3:1
WBGene00016102 C25F6.1 n n n y 0.764 1.8 10:1 7:3 6:1 4:1 3:1
WBGene00020441 T12A2.7 n n n y 0.764 1.8 10:1 9:1 8:1 7:1 6:1 5:1 4:1
WBGene00000793 crh-1 n n n y 0.765 2.0 10:2 9:1 7:1 6:2 5:1
WBGene00006450 tag-77 n n n y 0.765 1.7 9:1 8:1 7:1 6:2 4:1 1:1
WBGene00018578 F47G3.3 n n n y 0.765 1.9 10:2 9:1 8:2 7:1 5:1
WBGene00018679 F52C12.2 n n n y 0.765 1.9 5:1 2:1 0:5
WBGene00015755 C14B9.10 n n n y 0.766 2.0 2:1 0:6
WBGene00001580 gex-3 n n n y 0.767 1.8 10:2 9:1 8:1 7:1 5:1 3:1
WBGene00003150 mbk-2 n n n y 0.767 1.7 9:1 5:1 4:3 2:1 0:1
WBGene00013605 Y95D11A.1 n n n y 0.767 1.8 4:1 3:1 0:5
WBGene00021440 Y39A3CL.1 n n n y 0.767 1.8 10:3 8:1 5:1 4:1 3:1
WBGene00018678 F52C12.1 n n n y 0.768 2.0 10:2 8:1 6:1 5:2 3:1
WBGene00021276 Y23H5B.5 n n n y 0.768 1.9 10:2 7:2 6:3
WBGene00003903 pab-2 n n n y 0.769 1.9 7:2 2:3 0:2
WBGene00009823 gadr-6 n n n y 0.769 1.9 10:5 9:1 7:1
WBGene00021401 prdx-6 n n n y 0.769 1.9 6:1 2:1 0:5
WBGene00003858 ogt-1 n n n y 0.771 1.7 6:2 1:3 0:2
WBGene00020782 T24H7.3 n y n y 0.771 1.8 8:1 5:1 0:5
WBGene00022855 tcer-1 n n n y 0.771 1.8 5:2 1:3 0:2
WBGene00012995 Y48C3A.14 n n n y 0.772 1.9 10:1 8:3 6:2 5:1
WBGene00011259 miz-1 n n n y 0.773 1.7 10:1 8:1 7:1 6:1 5:1 4:2
WBGene00019820 cogc-8 n n n y 0.773 1.9 10:5 9:1 8:1
WBGene00011510 pdha-1 n n n y 0.775 2.0 10:2 9:2 6:1 5:1 3:1
WBGene00018140 F37B4.10 n n n y 0.775 1.8 10:3 7:2 4:1 2:1
WBGene00002201 kin-18 n n n y 0.776 1.7 10:1 8:1 6:2 4:1 3:1 1:1
WBGene00004437 rpl-24.2 n n n y 0.776 2.0 2:1 0:6
WBGene00015147 B0336.7 n y n y 0.776 1.8 10:1 9:1 8:2 7:1 3:2
WBGene00022119 copa-1 n n n y 0.776 1.8 10:3 9:1 8:1 7:1 6:1
WBGene00006059 stc-1 n n n y 0.777 1.8 10:4 8:1 7:2
WBGene00007504 C09H10.10 n y n y 0.778 1.9 10:1 8:1 6:2 3:3
WBGene00013695 epg-8 n n n y 0.780 1.8 10:1 9:1 5:1 4:2 3:1 2:1
WBGene00003827 ntl-4 n n n y 0.781 1.9 6:1 4:1 2:1 1:3 0:1
WBGene00008852 ubql-1 n n n y 0.781 1.8 10:1 9:1 8:1 6:2 5:1 4:1
WBGene00009200 F28C1.1 n n n y 0.781 1.8 6:1 4:1 0:5
WBGene00018864 F55A12.5 n n n y 0.781 1.9 10:1 6:1 3:1 2:3 0:1
WBGene00016606 exoc-7 n n n y 0.782 1.7 9:1 6:1 2:1 0:4
WBGene00000763 coq-3 n n n y 0.783 1.8 6:1 5:1 2:2 1:2 0:1
WBGene00016575 C41H7.5 n n n y 0.783 1.8 10:1 7:1 6:3 4:2
WBGene00018756 F53C3.13 n n n y 0.784 1.8 10:2 7:1 5:1 4:1 3:2
WBGene00010700 nipi-3 n n n y 0.785 2.0 10:2 8:3 4:2
WBGene00003785 nos-3 n n n y 0.786 1.8 10:3 6:2 4:2
WBGene00021715 Y49F6B.2 n n n y 0.786 1.9 6:1 4:1 0:5
WBGene00022516 mtx-2 n n n y 0.786 1.8 6:2 2:3 1:1 0:1
WBGene00007702 C24H11.5 n y n y 0.787 1.7 1:1 0:6
WBGene00009009 F21D5.4 n y n y 0.787 1.8 8:1 6:1 5:1 4:2 3:1 1:1
WBGene00235269 F59E12.15 n y n y 0.787 1.9 9:1 8:1 6:1 5:1 4:2 1:1
WBGene00001563 gei-6 n n n y 0.788 1.8 10:1 8:1 7:1 6:1 5:1 4:1 3:1
WBGene00011017 R04F11.5 n n n y 0.788 2.0 8:1 7:1 4:2 3:2 2:1
WBGene00020950 dlst-1 n n n y 0.788 1.9 8:1 6:1 5:1 2:3 1:1
WBGene00007626 rnf-121 n n n y 0.789 2.0 10:2 6:2 5:2 3:1
WBGene00000549 cls-2 n n n y 0.790 1.8 4:2 1:1 0:4
WBGene00017981 figl-1 n n n y 0.790 1.8 10:3 9:1 8:1 7:1 4:1
WBGene00004128 pqn-41 n n n y 0.791 1.8 8:1 7:2 4:1 3:1 2:2
WBGene00000274 btf-1 n n n y 0.792 1.9 10:1 9:2 8:2 7:1 6:1
WBGene00017217 F07F6.4 n n n y 0.793 1.9 10:3 9:1 7:1 6:1 4:1
WBGene00044720 Y53F4B.42 n n n y 0.793 1.9 10:1 7:2 5:1 4:3
WBGene00006714 ubc-19 n n n y 0.794 1.6 6:1 4:1 0:5
WBGene00012804 Y43F4B.7 n n n y 0.794 1.9 10:1 9:1 8:1 7:1 6:1 5:2
WBGene00011193 hpo-17 n y n y 0.795 1.8 5:1 1:1 0:5
WBGene00022749 ZK484.3 n n n y 0.796 1.9 10:4 8:1 6:2
WBGene00006489 zhit-3 n n n y 0.797 1.9 9:1 6:4 5:1 4:1
WBGene00000201 arx-3 n n n y 0.798 2.0 10:2 9:1 7:2 6:1 4:1
WBGene00007588 C14C10.5 n n n y 0.799 1.8 10:1 6:1 4:1 2:2 1:2
WBGene00010890 ddb-1 n n n y 0.799 1.9 10:4 9:1 8:1 6:1
WBGene00004116 pqn-27 n n n y 0.800 1.9 10:2 5:2 4:1 3:1 2:1
WBGene00004367 ric-8 n n n y 0.800 1.8 10:4 8:1 4:2
WBGene00006433 sdhb-1 n n n y 0.800 1.9 10:2 9:1 8:2 5:1 4:1
WBGene00013094 Y51H1A.3 n n n y 0.800 1.8 8:1 5:1 4:1 3:1 2:2 1:1
WBGene00015126 B0303.4 n n n y 0.800 1.9 8:1 7:1 6:1 4:3 3:1
WBGene00002072 ima-1 n n n y 0.801 1.9 10:1 8:1 6:1 5:1 4:2 3:1
WBGene00021687 Y48G8AL.7 n y n y 0.801 2.0 10:2 3:1 2:1 1:2 0:1
WBGene00021932 Y55F3AR.1 n n n y 0.801 2.0 10:2 7:3 6:1 4:1
WBGene00010553 K04C1.3 n n n y 0.802 2.0 1:1 0:6
WBGene00001229 eif-3.F n n n y 0.803 2.0 10:3 9:1 8:1 6:1 4:1
WBGene00005007 spr-2 n n n y 0.803 1.9 10:1 9:2 7:1 6:1 5:1 4:1
WBGene00001566 acdh-13 n n n y 0.805 2.0 10:5 8:1 5:1
WBGene00010639 K07F5.15 n n n y 0.805 1.8 5:2 2:1 0:4
WBGene00013678 Y105E8A.20 n n n y 0.805 2.0 10:2 9:1 8:1 7:2 6:1
WBGene00018230 mage-1 n n n y 0.805 1.7 9:1 2:1 1:3 0:2
WBGene00019276 H43I07.3 n n n y 0.805 1.9 10:2 9:3 7:1 4:1
WBGene00017770 F25B4.7 n n n y 0.806 1.8 10:1 9:1 5:2 4:2 2:1
WBGene00000146 ape-1 n n n y 0.808 1.8 10:1 9:1 6:2 5:1 4:1 3:1
WBGene00003904 pabp-2 n n n y 0.808 1.8 6:2 5:1 4:1 3:1 2:2
WBGene00021883 Y54G2A.18 n n n y 0.808 1.8 1:1 0:6
WBGene00003922 pas-1 n n n y 0.809 2.0 8:1 3:1 1:4 0:1
WBGene00006786 unc-51 n n n y 0.809 2.0 10:1 6:1 4:1 2:1 1:2 0:1
WBGene00012390 Y6B3B.5 n n n y 0.809 1.9 8:2 4:1 3:1 2:2 1:1
WBGene00022750 ZK484.4 n n n y 0.809 1.9 10:1 9:1 6:4 5:1
WBGene00194986 T27F7.4 n n n y 0.809 2.0 10:3 9:1 8:1 7:1 5:1
WBGene00002220 klp-8 n n n y 0.811 1.9 4:1 0:6
WBGene00022882 ZK1248.13 n n n y 0.811 1.9 10:2 9:1 8:1 6:1 5:1 4:1
WBGene00001082 dpy-23 n n n y 0.812 1.8 10:2 9:1 7:2 4:1 3:1
WBGene00019498 K07E8.7 n n n y 0.812 2.0 10:1 7:1 5:1 3:3 1:1
WBGene00004152 pqn-70 n n n y 0.813 1.8 10:2 7:2 6:2 3:1
WBGene00008682 lex-1 n n n y 0.813 1.9 10:2 8:1 7:1 6:1 4:1 3:1
WBGene00014256 ZK1320.7 n y n y 0.813 1.8 10:1 7:1 6:1 4:2 3:1 1:1
WBGene00016867 C52B9.4 n n n y 0.813 1.9 10:4 8:1 6:2
WBGene00000182 arf-1.2 n n n y 0.816 1.8 9:1 6:1 3:1 2:2 1:1 0:1
WBGene00004389 rnp-6 n n n y 0.816 1.8 10:3 8:1 7:2 6:1
WBGene00004762 sel-5 n n n y 0.816 1.9 6:1 5:1 1:3 0:2
WBGene00013259 trpp-5 n n n y 0.816 1.8 10:2 8:1 6:2 4:1 3:1
WBGene00016582 C42C1.4 n n n y 0.816 1.7 5:1 3:1 0:5
WBGene00020682 T22D1.3 n n n y 0.816 1.9 10:3 8:2 7:1 5:1
WBGene00021922 atg-3 n n n y 0.816 1.8 10:1 7:2 4:1 3:3
WBGene00012157 adbp-1 n n n y 0.817 1.8 6:1 5:1 1:2 0:3
WBGene00000366 cbp-1 n n n y 0.818 1.8 6:2 1:5
WBGene00015743 soap-1 n n n y 0.818 1.9 6:1 2:2 1:2 0:2
WBGene00044423 F53F10.8 n y n y 0.818 1.9 3:1 1:1 0:5
WBGene00000459 ceh-38 n n n y 0.819 1.8 9:2 8:1 7:1 5:1 3:2
WBGene00016140 rpb-2 n n n y 0.820 1.9 10:2 9:1 8:1 7:1 6:1 5:1
WBGene00021652 Y47G6A.29 n n n y 0.820 1.9 2:1 0:6
WBGene00022192 Y71H2B.2 n n n y 0.820 1.8 10:2 9:1 8:1 6:2 5:1
WBGene00000181 ard-1 n n n y 0.821 1.9 9:1 7:1 6:1 4:1 2:2 1:1
WBGene00008281 C53D6.4 n n n y 0.821 2.0 10:3 9:2 8:1 7:1
WBGene00009499 ent-7 n n n y 0.821 1.9 10:3 9:1 6:2 3:1
WBGene00022800 ZK688.5 n n n y 0.821 1.9 7:2 6:2 5:1 4:1 3:1
WBGene00001746 gsk-3 n n n y 0.822 1.9 10:1 5:1 2:2 1:1 0:2
WBGene00006515 tag-170 n n n y 0.822 1.7 10:1 8:1 4:1 3:2 2:1 0:1
WBGene00006708 ubc-13 n n n y 0.823 1.8 8:2 3:2 2:3
WBGene00012929 rsks-1 n n n y 0.823 1.9 10:2 9:2 7:1 5:1 4:1
WBGene00015734 copd-1 n n n y 0.823 2.0 10:5 6:2
WBGene00018960 F56D1.2 n n n y 0.823 1.8 9:2 8:1 7:1 6:1 4:2
WBGene00020399 ztf-4 n n n y 0.823 1.9 9:2 8:1 7:2 6:1 4:1
WBGene00022576 ZC250.2 n y n y 0.823 1.8 10:3 9:1 7:1 6:2
WBGene00022367 Y92H12BM.1 n n n y 0.824 1.8 9:1 8:2 7:2 4:1 3:1
WBGene00010383 mpst-3 n n n y 0.825 1.9 9:1 6:2 5:1 4:1 3:2
WBGene00016352 tbck-1 n n n y 0.825 1.8 10:1 8:3 6:1 4:2
WBGene00012998 Y48C3A.20 n n n y 0.826 1.8 10:1 8:1 7:1 6:1 5:3
WBGene00009733 F45G2.7 n y n y 0.827 1.7 6:1 5:1 0:5
WBGene00004286 rab-39 n y n y 0.828 1.8 9:1 7:1 5:1 4:2 3:2
WBGene00013692 Y105E8B.7 n n n y 0.828 1.9 10:2 9:3 6:2
WBGene00011271 flad-1 n n n y 0.829 1.9 10:4 8:1 5:1 4:1
WBGene00044493 Y54G2A.50 n y n y 0.829 1.7 5:1 0:6
WBGene00015204 B0495.5 n n n y 0.830 1.8 10:1 6:1 3:1 2:3 1:1
WBGene00004357 rho-1 n n n y 0.831 2.0 10:2 7:1 5:1 4:1 3:1 2:1
WBGene00022769 ZK563.5 n n n y 0.833 2.0 10:4 7:1 6:1 3:1
WBGene00004387 rnp-4 n n n y 0.834 1.9 4:1 0:6
WBGene00007145 B0334.5 n n n y 0.834 1.8 8:1 6:1 3:1 2:1 1:1 0:2
WBGene00011333 nrde-2 n n n y 0.834 1.8 6:1 3:1 0:5
WBGene00017547 alfa-1 n n n y 0.834 1.9 10:2 9:1 8:3 5:1
WBGene00018431 F44E7.9 n n n y 0.834 1.7 6:1 5:1 0:5
WBGene00022603 gck-2 n n n y 0.834 1.8 10:3 9:2 6:1 5:1
WBGene00014176 ZK1010.2 n n n y 0.835 1.9 10:1 9:2 8:1 5:2 4:1
WBGene00016159 C27A12.9 n n n y 0.835 1.9 7:2 4:2 3:1 2:1 1:1
WBGene00020647 pqbp-1.1 n n n y 0.835 1.8 10:2 6:2 4:2 3:1
WBGene00004214 ptp-2 n n n y 0.836 1.8 10:4 9:1 6:2
WBGene00007007 mak-2 n n n y 0.836 1.8 10:3 9:1 6:1 4:2
WBGene00007787 C27H6.8 n n n y 0.837 1.8 10:1 8:1 4:1 3:2 2:1 1:1
WBGene00008330 C55A6.1 n n n y 0.838 1.8 8:1 6:1 4:1 3:1 1:2 0:1
WBGene00013177 rsy-1 n n n y 0.838 1.8 10:1 9:1 8:1 7:2 5:1 3:1
WBGene00001241 elo-3 n n n y 0.839 2.0 10:1 9:1 4:1 3:1 2:3
WBGene00003025 lin-40 n n n y 0.839 1.9 6:1 4:1 1:4 0:1
WBGene00007780 C27D8.4 n y n y 0.840 2.0 10:1 9:1 8:3 7:1 4:1
WBGene00000158 apg-1 n n n y 0.841 1.8 10:2 7:2 5:1 4:2
WBGene00021923 Y55F3AM.5 n n n y 0.841 1.9 10:2 9:2 7:1 6:2
WBGene00003241 mig-5 n n n y 0.843 1.9 10:4 9:2 8:1
WBGene00004806 skp-1 n n n y 0.843 1.9 9:2 7:1 6:1 5:2 4:1
WBGene00018474 cnep-1 n n n y 0.845 1.9 9:2 8:2 7:1 6:1 5:1
WBGene00010286 F58H1.3 n n n y 0.846 2.0 9:1 7:1 1:1 0:4
WBGene00016754 cebp-2 n n n y 0.847 1.8 4:1 1:1 0:5
WBGene00017005 D1007.8 n y n y 0.847 1.8 10:1 9:3 8:1 5:1 0:1
WBGene00020112 pfd-5 n n n y 0.847 1.6 2:1 0:6
WBGene00001325 eor-2 n n n y 0.848 1.9 10:2 6:1 4:3 3:1
WBGene00019006 F57B10.9 n n n y 0.848 1.9 10:1 9:1 6:2 5:1 3:1 2:1
WBGene00022347 Y82E9BR.14 n n n y 0.848 1.9 10:2 8:1 6:1 5:1 4:1 2:1
WBGene00018339 abcf-3 n n n y 0.849 1.9 10:6 5:1
WBGene00010002 F53F8.5 n n n y 0.850 1.9 10:2 9:1 8:2 6:2
WBGene00016145 C26E6.12 n n n y 0.851 1.9 10:1 8:1 7:1 6:2 5:1 4:1
WBGene00008196 C49C3.6 n n n y 0.852 1.9 10:2 9:1 8:1 6:1 5:1 4:1
WBGene00043057 M142.8 n n n y 0.854 1.8 5:1 1:1 0:5
WBGene00021051 W05H9.4 n n n y 0.855 1.9 10:1 7:1 5:1 4:3 2:1
WBGene00006720 ubc-25 n n n y 0.856 2.0 10:1 8:2 7:2 6:1 4:1
WBGene00021828 Y54E10A.6 n n n y 0.856 2.0 10:1 8:1 7:2 5:3
WBGene00001232 eif-3.I n n n y 0.857 1.9 10:1 7:1 4:1 3:3 2:1
WBGene00009045 F22B5.10 n n n y 0.857 2.0 10:1 8:2 7:1 6:2 4:1
WBGene00016195 C28H8.4 n n n y 0.857 1.8 9:1 6:2 4:1 3:1 2:1 1:1
WBGene00008664 nubp-1 n n n y 0.858 1.9 10:1 9:1 6:2 5:1 3:1 2:1
WBGene00010981 R03A10.1 n y n y 0.859 1.9 1:1 0:6
WBGene00011117 R07E5.11 n y n y 0.860 1.8 1:1 0:6
WBGene00020264 acl-8 n n n y 0.860 2.0 10:4 8:1 6:2
WBGene00016143 eri-9 n n n y 0.861 1.8 8:2 5:1 4:1 3:1 1:2
WBGene00008266 C53A5.6 n n n y 0.863 2.0 9:2 8:2 6:3
WBGene00003952 pbs-6 n n n y 0.864 2.0 9:2 1:2 0:3
WBGene00013360 Y60A3A.9 n n n y 0.864 1.9 10:2 9:1 6:2 4:2
WBGene00007010 alx-1 n n n y 0.866 1.9 10:1 9:1 6:1 4:2 3:1 2:1
WBGene00011637 sds-22 n n n y 0.867 1.9 10:2 4:2 3:2 2:1
WBGene00015326 ivd-1 n n n y 0.867 1.9 10:1 7:1 6:1 4:3 3:1
WBGene00016740 C48B6.2 n n n y 0.867 2.0 6:1 2:1 0:5
WBGene00009783 rer-1 n n n y 0.868 1.9 10:1 9:1 7:1 5:2 3:1 2:1
WBGene00015238 B0511.13 n n n y 0.868 1.9 10:5 7:2
WBGene00016961 vps-32.1 n n n y 0.868 1.9 9:1 8:1 7:1 4:4
WBGene00008729 F13B12.1 n n n y 0.869 1.9 7:4 6:1 5:1 4:1
WBGene00009118 F25H2.4 n n n y 0.869 1.9 3:1 2:1 0:5
WBGene00015207 B0495.8 n n n y 0.869 2.0 10:3 8:1 7:2 5:1
WBGene00017924 mrps-21 n n n y 0.870 1.9 1:1 0:6
WBGene00012735 sptf-3 n n n y 0.871 1.9 9:1 7:1 4:1 3:1 2:1 1:2
WBGene00021985 Y59C2A.2 n n n y 0.871 1.9 10:1 8:2 7:1 6:3
WBGene00008006 tag-325 n n n y 0.872 1.9 10:1 9:1 8:1 6:1 5:2 3:1
WBGene00008219 C50B6.3 n n n y 0.872 1.9 10:2 7:1 6:1 5:1 4:2
WBGene00010433 H40L08.1 n n n y 0.872 1.9 9:2 8:1 6:1 5:2 4:1
WBGene00020026 R12C12.6 n n n y 0.872 1.8 8:1 3:1 2:1 0:4
WBGene00010406 math-33 n n n y 0.873 1.9 10:1 8:1 7:2 6:1 4:1 3:1
WBGene00009137 bath-39 n y n y 0.876 1.9 10:1 9:1 8:1 7:2 6:1 4:1
WBGene00011036 edc-3 n n n y 0.876 1.9 10:3 8:1 6:1 4:2
WBGene00015940 C18A3.2 n n n y 0.876 2.0 9:1 8:3 7:2 3:1
WBGene00018897 F55F8.9 n n n y 0.876 1.9 10:1 9:2 8:1 7:1 5:1 4:1
WBGene00011044 R05H10.3 n n n y 0.877 1.9 10:2 7:2 6:1 5:2
WBGene00015413 pdhb-1 n n n y 0.877 1.9 10:1 9:1 8:1 7:2 4:2
WBGene00010054 F54D5.11 n n n y 0.878 2.0 10:5 9:1 7:1
WBGene00006934 vps-54 n n n y 0.879 1.8 7:1 4:1 2:2 1:2 0:1
WBGene00015301 C01F1.6 n n n y 0.881 1.8 10:1 8:2 6:2 4:2
WBGene00019122 F59E12.6 n n n y 0.881 2.0 8:2 2:1 1:4
WBGene00002980 lgg-1 n n n y 0.882 1.8 5:1 1:1 0:5
WBGene00013265 parn-2 n n n y 0.882 1.9 10:3 9:1 8:1 7:1 6:1
WBGene00013595 atg-4.1 n n n y 0.882 1.9 9:2 7:1 6:2 4:1 3:1
WBGene00018769 mnat-1 n n n y 0.882 2.0 9:1 7:2 5:1 4:3
WBGene00017220 F07F6.8 n n n y 0.883 1.9 9:1 6:1 5:2 4:1 3:2
WBGene00194913 Y105C5A.1272 n n n y 0.884 1.9 8:1 7:2 4:1 3:3
WBGene00014938 mdt-9 n n n y 0.885 1.7 6:1 1:1 0:5
WBGene00021313 paqr-2 n n n y 0.885 1.9 10:4 7:1 6:2
WBGene00022193 ppfr-4 n n n y 0.885 1.9 10:3 8:1 7:1 6:1 5:1
WBGene00000289 cam-1 n n n y 0.886 1.9 10:1 8:1 7:1 6:2 4:2
WBGene00005024 sqv-6 n n n y 0.886 1.9 10:4 9:1 7:1 5:1
WBGene00006638 tsp-12 n n n y 0.886 1.9 10:1 9:1 7:3 5:1 4:1
WBGene00008404 D2013.6 n n n y 0.886 2.0 10:3 8:3 6:1
WBGene00018473 cima-1 n y n y 0.886 1.9 9:1 7:1 6:1 5:1 4:1 2:1 0:1
WBGene00022677 ZK180.3 n n n y 0.886 1.9 10:4 8:2 6:1
WBGene00015540 sams-4 n n n y 0.887 2.0 10:3 7:1 6:3
WBGene00002060 ife-2 n n n y 0.888 2.0 7:1 0:6
WBGene00003815 nars-1 n n n y 0.888 1.9 10:3 8:3 4:1
WBGene00009711 F44G4.1 n n n y 0.888 1.9 5:1 1:1 0:5
WBGene00015099 ggtb-1 n n n y 0.888 1.9 10:1 8:1 6:2 5:2 4:1
WBGene00021061 W06E11.1 n n n y 0.888 1.9 10:1 8:1 7:2 5:3
WBGene00006392 taf-10 n n n y 0.889 1.9 9:1 2:1 1:2 0:3
WBGene00016115 mdt-26 n n n y 0.889 1.9 10:1 4:1 3:1 2:2 1:2
WBGene00019786 M70.4 n n n y 0.889 1.9 10:1 8:1 7:3 6:1 5:1
WBGene00009364 F33H1.3 n n n y 0.890 1.9 7:3 5:3 4:1
WBGene00000840 cul-5 n n n y 0.891 1.8 7:1 3:1 0:5
WBGene00022354 Y82E9BR.22 n n n y 0.891 1.9 1:1 0:6
WBGene00004268 rab-5 n n n y 0.892 2.0 10:2 9:1 8:1 6:1 4:1 3:1
WBGene00010435 JC8.2 n n n y 0.892 1.9 7:1 6:1 4:1 3:1 2:3
WBGene00044651 egrh-3 n n n y 0.892 2.0 10:3 9:1 8:1 7:2
WBGene00013139 Y53C12A.3 n n n y 0.893 2.0 10:1 7:2 6:3 3:1
WBGene00021551 Y44E3A.6 n n n y 0.893 1.9 10:1 9:1 8:1 7:2 6:1 5:1
WBGene00004886 smi-1 n y n y 0.894 1.9 10:1 7:1 6:1 5:2 4:2
WBGene00012483 Y18D10A.16 n y n y 0.895 2.0 4:2 1:2 0:3
WBGene00020297 T07A9.9 n n n y 0.895 2.0 10:3 9:1 7:1 6:2
WBGene00022074 Y69A2AR.1 n n n y 0.896 1.9 10:1 8:1 7:1 6:2 5:1 3:1
WBGene00000092 ags-3 n n n y 0.898 1.9 10:5 8:1 6:1
WBGene00012739 Y40B1B.7 n n n y 0.899 2.0 1:1 0:6
WBGene00022579 ZC262.2 n n n y 0.899 1.9 5:1 4:2 3:1 2:1 1:2
WBGene00021093 W08F4.3 n n n y 0.900 1.9 10:1 6:1 3:1 2:1 1:2 0:1
WBGene00009211 wdr-46 n n n y 0.901 1.9 10:1 9:3 8:2 5:1
WBGene00021292 copb-1 n n n y 0.901 2.0 10:1 9:1 6:1 3:3 2:1
WBGene00013538 tag-349 n n n y 0.903 1.9 10:2 9:2 5:2 4:1
WBGene00008939 F18H3.1 n n n y 0.904 1.9 7:1 5:1 2:1 1:3 0:1
WBGene00013355 gck-3 n n n y 0.904 1.8 9:1 7:1 5:2 4:2 2:1
WBGene00004504 rpt-4 n n n y 0.905 1.9 10:2 9:1 8:1 7:1 6:1 5:1
WBGene00008408 D2023.4 n y n y 0.905 2.0 1:1 0:6
WBGene00009052 ekl-1 n n n y 0.906 1.9 10:1 9:2 7:2 6:2
WBGene00000817 csn-5 n n n y 0.907 2.0 7:1 5:1 4:2 3:2 2:1
WBGene00010496 sec-12 n n n y 0.907 2.0 10:3 9:2 7:1 6:1
WBGene00012769 Y41E3.11 n n n y 0.907 1.9 10:1 7:3 6:2 5:1
WBGene00012909 spds-1 n n n y 0.907 1.9 6:1 4:2 3:1 1:3
WBGene00000839 cul-4 n n n y 0.908 1.9 5:1 2:1 0:5
WBGene00011240 R11A8.7 n n n y 0.908 1.9 6:1 3:1 0:5
WBGene00012230 cacn-1 n n n y 0.908 2.0 7:2 6:1 5:2 4:2
WBGene00019264 H35B03.2 n n n y 0.908 1.9 10:1 9:1 8:1 7:4
WBGene00021327 mrpl-38 n n n y 0.909 2.0 10:2 9:1 8:2 5:1 3:1
WBGene00002996 lin-7 n n n y 0.910 1.9 10:1 9:1 8:1 6:3 5:1
WBGene00003928 pas-7 n n n y 0.910 1.9 9:1 3:1 0:5
WBGene00004132 ifet-1 n n n y 0.910 2.0 10:5 9:1 7:1
WBGene00005015 spt-5 n n n y 0.910 1.9 8:1 3:1 0:5
WBGene00016967 C56C10.11 n n n y 0.910 1.9 6:1 4:1 0:5
WBGene00003076 lsm-1 n n n y 0.912 2.0 6:1 3:1 0:5
WBGene00006542 tbp-1 n n n y 0.912 1.9 10:2 9:2 7:2 6:1
WBGene00015485 C05D11.8 n n n y 0.912 1.9 6:1 2:1 0:5
WBGene00009454 F36A2.7 n n n y 0.913 1.9 10:1 4:1 2:1 1:2 0:2
WBGene00002002 hsb-1 n n n y 0.914 1.9 6:1 4:2 2:2 1:1 0:1
WBGene00007752 wdfy-3 n n n y 0.914 1.8 6:1 1:1 0:5
WBGene00006946 prx-10 n n n y 0.916 1.8 8:1 3:1 0:5
WBGene00007026 mdt-31 n n n y 0.916 1.8 6:1 2:1 0:5
WBGene00000985 dhs-22 n n n y 0.917 2.0 10:4 8:2 7:1
WBGene00007234 C01G10.7 n y n y 0.917 1.9 6:1 4:1 2:1 1:1 0:3
WBGene00009336 F32D8.14 n n n y 0.917 2.0 8:1 5:2 4:1 3:1 2:2
WBGene00012663 hex-3 n n n y 0.918 1.9 10:1 9:1 7:1 6:2 5:1 4:1
WBGene00006595 top-1 n n n y 0.919 2.0 10:1 9:1 6:1 4:1 3:3
WBGene00006732 uev-3 n y n y 0.919 1.9 5:1 3:1 1:1 0:4
WBGene00013983 ZK512.2 n n n y 0.919 2.0 9:1 6:1 4:3 3:2
WBGene00015809 C16A3.4 n n n y 0.919 1.9 9:3 8:1 6:2 3:1
WBGene00022232 exos-2 n n n y 0.919 2.0 7:2 6:1 5:2 4:2
WBGene00012992 mrpl-20 n n n y 0.920 2.0 5:2 2:1 0:4
WBGene00009320 F32B6.3 n n n y 0.921 2.0 10:2 7:1 6:1 4:3
WBGene00013765 cdkr-3 n n n y 0.921 2.0 10:1 7:1 4:2 2:2 1:1
WBGene00016889 lst-6 n n n y 0.921 1.9 7:1 6:2 5:1 4:1 3:1 2:1
WBGene00206459 Y80D4G.1 n y n y 0.921 1.8 3:1 1:1 0:5
WBGene00004931 sod-2 n n n y 0.922 1.9 2:1 0:6
WBGene00235102 Y54G2A.75 n n n y 0.922 1.8 5:1 3:1 0:5
WBGene00004460 rpn-3 n n n y 0.925 2.0 10:2 9:2 8:2 5:1
WBGene00014020 ZK632.14 n y n y 0.925 1.9 8:1 6:1 4:2 1:3
WBGene00004136 pqn-51 n n n y 0.928 1.9 10:2 8:1 6:2 4:1 3:1
WBGene00009744 hpo-35 n n n y 0.928 1.9 7:1 5:1 2:1 1:3 0:1
WBGene00000408 cdk-7 n n n y 0.929 1.9 10:1 7:4 6:1 5:1
WBGene00016192 bcl-1 n n n y 0.930 1.9 3:1 0:6
WBGene00008274 C53B4.4 n n n y 0.934 1.9 6:1 4:1 0:5
WBGene00009123 F25H2.12 n y n y 0.934 1.9 8:2 6:1 5:1 4:1 2:1 1:1
WBGene00015001 B0025.4 n n n y 0.934 2.0 8:1 5:1 4:1 3:2 2:1 1:1
WBGene00003073 lars-1 n n n y 0.935 1.9 3:1 2:1 0:5
WBGene00007720 C25D7.10 n n n y 0.937 2.0 6:3 4:2 2:1 1:1
WBGene00007971 rpb-3 n n n y 0.937 1.9 6:1 5:1 4:2 2:1 1:1 0:1
WBGene00006911 vha-2 n n n y 0.938 2.0 8:1 7:1 3:1 2:3 1:1
WBGene00018008 vpr-1 n n n y 0.938 2.0 10:3 9:1 8:1 7:1 6:1
WBGene00019399 K04F10.7 n n n y 0.938 2.0 10:6 5:1
WBGene00001258 emb-4 n n n y 0.939 1.9 7:2 4:1 3:3 1:1
WBGene00004039 plc-4 n n n y 0.940 1.8 2:1 0:6
WBGene00008749 F13E6.5 n n n y 0.940 1.9 10:1 9:1 8:2 7:2 5:1
WBGene00008750 F13E9.1 n n n y 0.940 1.9 8:1 7:2 3:1 2:2 1:1
WBGene00018395 mtch-1 n n n y 0.940 1.9 9:1 8:1 7:2 6:1 5:1 4:1
WBGene00008856 F15D3.6 n n n y 0.943 2.0 10:2 8:1 6:2 4:1 3:1
WBGene00011758 T13H5.4 n n n y 0.943 2.0 10:1 8:1 7:2 5:1 4:1 2:1
WBGene00015128 B0303.7 n n n y 0.943 2.0 9:3 6:2 4:1 3:1
WBGene00017356 F10E9.4 n n n y 0.943 1.9 10:1 3:1 1:5
WBGene00004880 smg-2 n n n y 0.944 2.0 10:2 7:1 6:2 4:2
WBGene00007577 nrde-1 n n n y 0.944 1.9 9:1 5:1 4:3 3:1 1:1
WBGene00011771 T14G8.3 n n n y 0.944 1.9 4:1 2:1 0:5
WBGene00021756 Y50D7A.8 n n n y 0.946 2.0 10:2 9:1 8:1 5:1 4:1 2:1
WBGene00004758 sek-1 n n n y 0.947 2.0 10:3 9:1 6:3
WBGene00018419 F44E2.6 n n n y 0.947 1.8 1:1 0:6
WBGene00017984 F32D1.5 n n n y 0.948 2.0 5:2 2:1 1:1 0:3
WBGene00010670 K08E4.6 n n n y 0.951 1.9 7:1 6:1 5:1 4:3 2:1
WBGene00004378 rme-8 n n n y 0.953 2.0 4:1 1:1 0:5
WBGene00021935 mrpl-46 n n n y 0.953 2.0 5:1 4:1 2:2 1:2 0:1
WBGene00009366 F33H2.2 n n n y 0.954 1.9 9:1 8:2 7:1 6:1 5:2
WBGene00020901 T28F2.2 n n n y 0.954 1.9 9:1 7:1 6:1 5:2 4:1 2:1
WBGene00020999 W03F9.1 n n n y 0.954 1.9 9:1 7:3 6:1 5:1 4:1
WBGene00021391 smut-1 n n n y 0.955 2.0 10:1 9:1 7:1 6:2 5:1 4:1
WBGene00017045 atg-13 n n n y 0.959 2.0 9:1 8:1 6:1 5:2 4:1 2:1
WBGene00018520 F46H5.4 n n n y 0.959 1.9 2:1 0:6
WBGene00001978 hmp-1 n n n y 0.960 1.9 7:1 5:1 3:1 2:1 1:3
WBGene00000880 cyn-4 n n n y 0.961 2.0 8:1 7:1 4:1 2:2 1:2
WBGene00022027 vps-20 n n n y 0.961 1.9 5:1 4:1 2:2 1:2 0:1
WBGene00009667 F43G9.4 n n n y 0.962 2.0 10:1 9:1 8:2 7:1 6:1 3:1
WBGene00016791 C49H3.4 n y n y 0.964 2.0 6:1 2:2 1:1 0:3
WBGene00018967 ddx-15 n n n y 0.965 1.9 7:5 6:2
WBGene00004755 sec-24.1 n n n y 0.966 1.9 10:1 8:1 7:1 6:1 3:3
WBGene00014871 Y37H9A.5 n y n y 0.966 1.9 10:1 7:1 6:1 4:2 3:1 1:1
WBGene00006465 fntb-1 n n n y 0.967 1.9 8:1 6:1 3:2 2:2 1:1
WBGene00004403 rom-4 n n n y 0.968 2.0 9:1 8:1 6:2 4:2 2:1
WBGene00019219 H20J04.4 n n n y 0.968 2.0 10:2 7:2 6:1 5:2
WBGene00013040 Y49E10.21 n n n y 0.972 2.0 7:1 6:1 3:1 2:2 1:2
WBGene00017886 F28B3.5 n n n y 0.972 1.9 10:2 9:1 7:1 6:1 4:2
WBGene00020113 R151.10 n n n y 0.972 1.9 6:1 1:1 0:5
WBGene00021026 W04C9.4 n n n y 0.973 2.0 3:1 2:1 0:5
WBGene00007993 idhb-1 n n n y 0.975 1.9 10:3 8:2 7:1 4:1
WBGene00009245 rict-1 n n n y 0.975 2.0 8:2 7:1 6:3 3:1
WBGene00003915 pan-1 n n n y 0.979 1.9 7:1 4:1 1:2 0:3
WBGene00009233 F28H6.4 n n n y 0.980 1.9 10:3 7:2 5:1 4:1
WBGene00021783 Y51H7C.5 n n n y 0.980 2.0 10:3 8:1 6:1 5:1 4:1
WBGene00001168 eef-1A.1 n n n y 0.981 2.0 7:1 6:2 5:1 4:1 3:2
WBGene00002071 ile-2 n n n y 0.981 2.0 10:1 9:1 6:1 4:1 3:2 2:1
WBGene00022851 ZK1127.4 n n n y 0.983 2.0 8:1 5:1 3:1 2:1 1:3
WBGene00000010 aat-9 n n n y 0.984 1.9 9:1 8:1 3:3 2:2
WBGene00001088 dpy-30 n n n y 0.984 1.9 3:1 0:6
WBGene00017016 snap-1 n n n y 0.984 2.0 10:1 9:1 8:1 6:3 5:1
WBGene00002632 let-413 n n n y 0.990 2.0 9:1 8:1 7:2 4:1 3:1 2:1
WBGene00011348 T01H3.2 n n n y 0.990 1.9 6:1 4:1 2:1 1:2 0:2
WBGene00012885 Y45F10D.4 n n n y 0.992 2.0 4:1 3:1 1:3 0:2
WBGene00002000 hrp-2 n n n y 0.993 2.0 9:1 7:2 4:3 2:1
WBGene00019823 fnta-1 n n n y 0.993 1.9 10:2 9:1 8:2 4:2
WBGene00016427 C34H4.5 n y n y 0.994 1.9 7:1 6:1 4:1 3:1 2:2 0:1
WBGene00022278 rcor-1 n n n y 0.994 2.0 10:2 9:1 8:1 7:1 6:1 5:1
WBGene00023405 sor-1 n n n y 0.996 1.9 10:1 9:1 7:2 6:1 4:2
WBGene00006590 toc-1 n n n y 0.998 2.0 10:2 7:1 5:1 4:1 3:2
WBGene00004891 smr-1 n n n y 0.999 1.9 7:1 1:1 0:5
WBGene00011775 T14G10.5 n n n y 0.999 2.0 10:2 9:1 7:1 6:1 5:1 4:1
WBGene00077643 trpp-1 n y n y 0.999 2.0 10:1 6:1 4:3 3:2
WBGene00000294 cas-1 n n n y 1.000 2.0 10:1 6:4 5:1 3:1
WBGene00001338 ears-2 n n n y 1.000 2.0 10:2 7:2 5:1 4:2
WBGene00001635 gly-10 n n n y 1.000 2.0 10:3 8:2 7:1 5:1
WBGene00001835 hda-2 n n n y 1.000 2.0 10:2 9:1 8:3 4:1
WBGene00004254 pxf-1 n n n y 1.000 2.0 6:1 3:1 1:4 0:1
WBGene00004318 rbg-2 n n n y 1.000 1.9 3:1 0:6
WBGene00004323 rde-1 n n n y 1.000 2.0 3:1 0:6
WBGene00006437 mrck-1 n n n y 1.000 2.0 3:1 2:1 1:1 0:4
WBGene00006958 wve-1 n n n y 1.000 2.0 10:1 8:1 7:2 6:2 5:1
WBGene00007014 mdt-10 n n n y 1.000 2.0 6:1 5:1 3:1 2:1 1:3
WBGene00007859 mrps-31 n n n y 1.000 2.0 8:1 7:1 6:1 5:1 3:2 0:1
WBGene00008532 dpt-1 n n n y 1.000 2.0 10:2 9:1 8:2 7:2
WBGene00008648 F10D11.2 n n n y 1.000 2.0 7:1 3:1 1:1 0:4
WBGene00009264 sac-1 n n n y 1.000 2.0 10:2 9:2 7:2 6:1
WBGene00010713 uso-1 n n n y 1.000 2.0 10:4 8:1 7:1 6:1
WBGene00011306 R186.3 n n n y 1.000 2.0 9:1 8:1 7:1 6:2 4:2
WBGene00011776 hpo-5 n n n y 1.000 2.0 10:3 9:1 8:1 7:2
WBGene00012188 W01G7.4 n n n y 1.000 2.0 7:1 4:1 2:2 1:3
WBGene00012208 W02D9.2 n n n y 1.000 1.9 10:1 5:2 4:1 2:1 1:2
WBGene00012807 Y43F4B.10 n n n y 1.000 1.9 3:1 0:6
WBGene00013301 Y57G11C.3 n n n y 1.000 2.0 9:1 8:1 5:3 4:2
WBGene00013436 Y66D12A.10 n n n y 1.000 2.0 9:1 7:1 4:1 3:2 1:2
WBGene00014023 tag-256 n n n y 1.000 2.0 10:4 8:2 6:1
WBGene00014222 trpp-3 n n n y 1.000 2.0 6:1 4:1 0:5
WBGene00016509 adss-1 n n n y 1.000 2.0 10:2 9:1 7:1 6:1 5:1 4:1
WBGene00016623 psmd-9 n n n y 1.000 2.0 5:1 4:1 3:2 1:2 0:1
WBGene00016642 chil-10 n n n y 1.000 2.0 10:5 7:1 6:1
WBGene00016977 akap-1 n n n y 1.000 2.0 6:1 5:2 4:1 2:2 1:1
WBGene00017238 F08B4.7 n n n y 1.000 2.0 2:1 0:6
WBGene00017280 usp-39 n n n y 1.000 2.0 10:1 9:1 7:4 6:1
WBGene00021816 Y53G8AR.9 n n n y 1.000 2.0 7:1 3:1 0:5
WBGene00021841 Y54E10BR.2 n n n y 1.000 2.0 10:1 7:2 6:2 5:1 4:1
WBGene00022152 atg-5 n n n y 1.000 2.0 10:2 7:1 5:1 4:3
WBGene00022853 ZK1127.6 n n n y 1.000 2.0 10:1 4:2 1:2 0:2
WBGene00044204 suds-3 n n n y 1.000 2.0 8:1 7:1 6:2 2:3
