# Supplementary material for: The C. elegans embryonic transcriptome with tissue, time, and alternative splicing resolution
Source: Genome Res. 2019 Jun;29(6):1036–45. doi: 10.1101/gr.243394.118 (PMC6581053; doi:10.1101/gr.243394.118)
Supplement: Supplemental Material [file supp_gr.243394.118_Supplemental_Table_S5.txt]

# Warner et al., 2018 - Fuzzy K-means clustering results
Gene	BestCluster	BestProbability	1	2	3	4	5	6	7	8	9	10	11	12	13	14	15	16	17	18	19	20	21	22	23	24	25	26	27	28	29	30	31	32	33	34	35	36	37	38	39	40	41	42	43	44	45	46	47
aakg-4	1	0.791	0.791	0.002	0.001	0	0.002	0.001	0.001	0	0.001	0.004	0.001	0	0.002	0	0.004	0.001	0.003	0.002	0.015	0.001	0.013	0.001	0.025	0.003	0.001	0	0.002	0.001	0.001	0	0.001	0.001	0	0.004	0.001	0.01	0.001	0	0.001	0.001	0.025	0.001	0	0.001	0.001	0	0.054
akap-1	1	0.724	0.724	0.001	0	0	0.001	0	0.001	0.002	0	0.001	0.002	0	0	0	0.001	0.001	0.001	0.007	0.054	0.004	0.113	0	0.003	0.002	0.001	0.001	0.001	0.001	0.001	0	0.001	0	0	0.014	0.001	0.003	0.001	0	0	0	0.023	0.001	0	0	0	0	0.027
alh-4	1	0.668	0.668	0	0	0	0	0	0	0	0	0	0.001	0	0	0	0	0	0	0.001	0.007	0.002	0.008	0	0	0	0	0	0	0	0	0	0	0	0	0.027	0	0.001	0	0	0	0	0.271	0.001	0	0	0	0	0.002
aqp-11	1	0.828	0.828	0.001	0.001	0	0.001	0	0	0	0	0.006	0.001	0	0.001	0	0.002	0	0.001	0.002	0.015	0.001	0.014	0	0.014	0.004	0.001	0	0.001	0.001	0.001	0	0.001	0	0	0.003	0.001	0.005	0	0	0	0	0.018	0.001	0	0.001	0	0	0.055
atf-5	1	0.321	0.321	0.005	0.01	0.001	0.007	0.003	0.002	0.003	0.003	0.127	0.003	0.001	0.004	0.001	0.018	0.003	0.005	0.007	0.026	0.004	0.068	0.003	0.062	0.047	0.003	0.002	0.005	0.003	0.003	0.001	0.002	0.002	0.001	0.011	0.003	0.027	0.003	0.001	0.003	0.002	0.035	0.006	0.001	0.01	0.002	0.001	0.079
B0395.3	1	0.883	0.883	0.001	0	0	0.001	0	0	0	0	0.001	0.001	0	0	0	0.001	0	0.001	0.002	0.025	0.001	0.009	0	0.005	0.002	0.001	0	0.001	0.001	0.001	0	0.001	0	0	0.005	0	0.004	0	0	0	0	0.014	0.001	0	0	0	0	0.03
C03A7.2	1	0.189	0.189	0.004	0.002	0.001	0.007	0.002	0.025	0.004	0.027	0.005	0.011	0.001	0.002	0.002	0.007	0.007	0.024	0.018	0.031	0.01	0.03	0.006	0.011	0.006	0.004	0.003	0.012	0.005	0.089	0	0.007	0.011	0.001	0.031	0.003	0.041	0.006	0.001	0.005	0.02	0.094	0.019	0.001	0.002	0.013	0.001	0.022
C03B1.7	1	0.373	0.373	0.005	0	0	0.001	0	0.004	0.001	0.001	0.001	0.01	0	0.001	0	0.001	0.001	0.003	0.025	0.227	0.025	0.011	0.001	0.004	0.001	0.001	0	0.001	0.006	0.003	0	0.008	0.001	0	0.055	0.002	0.005	0.001	0	0.001	0.002	0.156	0.003	0	0	0.001	0	0.031
C04E7.4	1	0.2	0.2	0.01	0.011	0.002	0.01	0.007	0.003	0.002	0.007	0.028	0.002	0.002	0.01	0.002	0.067	0.002	0.04	0.007	0.034	0.003	0.018	0.009	0.156	0.028	0.004	0.001	0.012	0.004	0.007	0.001	0.002	0.004	0.001	0.005	0.004	0.049	0.002	0.001	0.003	0.008	0.013	0.005	0.002	0.004	0.004	0.001	0.115
C05D11.5	1	0.642	0.642	0.003	0.003	0	0.002	0.001	0.001	0.002	0.001	0.016	0.002	0	0.002	0	0.007	0.001	0.003	0.005	0.027	0.003	0.03	0.001	0.03	0.024	0.002	0.001	0.003	0.002	0.002	0	0.002	0.001	0	0.009	0.001	0.012	0.001	0	0.001	0.001	0.036	0.002	0	0.005	0.001	0	0.079
C06A6.4	1	0.485	0.485	0.001	0.001	0	0.002	0	0	0.001	0.001	0.007	0.001	0	0.001	0	0.001	0.001	0.001	0.002	0.01	0.001	0.395	0	0.007	0.001	0.001	0.001	0.001	0.001	0.001	0	0.001	0	0	0.003	0	0.008	0.001	0	0	0	0.024	0.001	0	0	0.001	0	0.021
C28A5.1	1	0.596	0.596	0.003	0	0	0.001	0	0.001	0.001	0.001	0.001	0.009	0	0.001	0	0.001	0.001	0.001	0.022	0.103	0.018	0.016	0	0.004	0.001	0.001	0	0.001	0.003	0.001	0	0.004	0.001	0	0.016	0.001	0.005	0.001	0	0.001	0	0.131	0.002	0	0	0	0	0.029
C28A5.2	1	0.574	0.574	0.003	0	0	0.001	0	0.001	0.001	0.001	0.001	0.009	0	0.001	0	0.001	0.001	0.001	0.023	0.104	0.019	0.022	0	0.004	0.001	0.001	0.001	0.001	0.003	0.001	0	0.004	0.001	0	0.016	0.001	0.005	0.001	0	0.001	0.001	0.138	0.002	0	0	0.001	0	0.031
C30F2.5	1	0.293	0.293	0.001	0.001	0	0.001	0	0.001	0.001	0.003	0.002	0.002	0	0	0	0.002	0.003	0.002	0.003	0.006	0.003	0.008	0	0.006	0.004	0.006	0.001	0.007	0.001	0.002	0	0.001	0.002	0	0.013	0	0.129	0.001	0	0.007	0.002	0.163	0.015	0	0.002	0.001	0	0.008
C31H5.7	1	0.719	0.719	0	0	0	0	0	0	0	0	0.001	0	0	0	0	0	0	0	0.001	0.003	0.001	0.009	0	0.002	0	0.001	0	0.001	0	0	0	0	0	0	0.004	0	0.012	0	0	0.001	0	0.18	0.002	0	0	0	0	0.005
C32E8.9	1	0.936	0.936	0	0	0	0.001	0	0	0	0	0.001	0	0	0	0	0.001	0	0.001	0.001	0.005	0	0.008	0	0.004	0.001	0	0	0.001	0	0.001	0	0	0	0	0.001	0	0.007	0	0	0	0	0.006	0	0	0	0	0	0.014
C36A4.11	1	0.818	0.818	0.001	0	0	0.001	0	0.001	0.001	0.001	0.001	0.002	0	0	0	0.001	0.001	0.001	0.005	0.031	0.003	0.009	0	0.004	0.001	0.003	0	0.002	0.001	0.001	0	0.001	0	0	0.02	0	0.011	0	0	0.001	0	0.05	0.001	0	0	0	0	0.016
C38H2.2	1	0.348	0.348	0.002	0.002	0	0.003	0.001	0.001	0.001	0.006	0.01	0.001	0	0.001	0	0.006	0.002	0.008	0.003	0.009	0.002	0.01	0.002	0.029	0.006	0.004	0.001	0.01	0.001	0.004	0	0.001	0.003	0	0.005	0.001	0.325	0.001	0	0.003	0.003	0.027	0.014	0	0.002	0.002	0	0.024
C44B7.11	1	0.728	0.728	0.004	0.001	0	0.001	0.001	0.001	0.001	0.001	0.002	0.001	0.001	0.002	0	0.001	0	0.002	0.003	0.027	0.002	0.013	0.001	0.027	0.001	0.001	0	0.001	0.002	0.001	0	0.001	0	0	0.003	0.001	0.013	0	0	0.001	0.001	0.027	0.002	0	0	0	0	0.092
C54F6.17	1	0.436	0.436	0.002	0.001	0	0.002	0	0.003	0.002	0.003	0.002	0.004	0	0.001	0	0.001	0.003	0.003	0.009	0.023	0.009	0.018	0.001	0.005	0.003	0.003	0.001	0.003	0.002	0.005	0	0.005	0.002	0	0.017	0.001	0.027	0.002	0	0.002	0.002	0.193	0.018	0	0.001	0.002	0	0.017
C56E6.9	1	0.899	0.899	0.001	0	0	0	0	0	0	0	0	0	0	0	0	0	0	0	0.001	0.029	0.001	0.002	0	0.004	0	0	0	0	0	0	0	0	0	0	0.002	0	0.001	0	0	0	0	0.014	0	0	0	0	0	0.037
cdr-6	1	0.847	0.847	0	0	0	0.001	0	0	0.001	0	0.004	0	0	0	0	0.001	0	0.001	0.001	0.004	0.001	0.043	0	0.008	0.001	0.001	0	0.001	0	0	0	0	0	0	0.002	0	0.02	0	0	0	0	0.022	0.002	0	0	0	0	0.014
cka-1	1	0.668	0.668	0.001	0.001	0	0.001	0	0	0.001	0.001	0.005	0.001	0	0	0	0.001	0.001	0.001	0.002	0.007	0.002	0.04	0	0.005	0.002	0.001	0.001	0.001	0.001	0.001	0	0.001	0.001	0	0.008	0	0.011	0.001	0	0.001	0	0.157	0.003	0	0.001	0.001	0	0.014
clec-178	1	0.47	0.47	0.004	0.001	0	0.002	0.001	0	0	0	0.004	0	0	0.002	0	0.002	0	0.001	0.002	0.055	0.001	0.032	0.001	0.043	0.001	0.001	0	0.001	0.001	0	0	0.001	0	0	0.002	0.001	0.004	0	0	0	0	0.004	0	0	0	0	0	0.353
clu-1	1	0.557	0.557	0.003	0.005	0.001	0.003	0.002	0.001	0.001	0.001	0.03	0.001	0.001	0.003	0	0.007	0.001	0.003	0.003	0.019	0.002	0.016	0.001	0.109	0.01	0.003	0.001	0.003	0.002	0.001	0	0.001	0.001	0	0.003	0.002	0.042	0.001	0	0.002	0.001	0.018	0.003	0	0.002	0.001	0	0.099
coel-1	1	0.339	0.339	0.002	0.001	0	0.004	0.001	0.004	0.002	0.013	0.004	0.002	0	0.001	0.001	0.004	0.004	0.012	0.004	0.01	0.003	0.018	0.002	0.011	0.003	0.004	0.001	0.012	0.001	0.016	0	0.002	0.005	0	0.01	0.001	0.128	0.003	0	0.004	0.007	0.076	0.016	0	0.001	0.006	0	0.015
col-81	1	0.158	0.158	0.003	0.001	0	0.006	0.001	0.008	0.008	0.02	0.004	0.022	0.001	0.001	0.001	0.005	0.022	0.017	0.033	0.044	0.021	0.033	0.003	0.007	0.012	0.008	0.004	0.014	0.006	0.02	0	0.011	0.014	0	0.146	0.002	0.046	0.01	0	0.008	0.016	0.071	0.035	0.001	0.005	0.011	0	0.018
cwn-2	1	0.781	0.781	0.001	0.001	0	0.001	0	0	0	0.001	0.001	0.001	0	0.001	0	0.001	0.001	0.001	0.001	0.01	0.002	0.006	0	0.008	0.001	0.002	0	0.002	0.001	0.001	0	0.001	0.001	0	0.009	0	0.023	0	0	0.001	0.001	0.097	0.002	0	0	0	0	0.016
D1022.4	1	0.242	0.242	0.024	0.005	0.002	0.006	0.004	0.002	0.004	0.002	0.005	0.005	0.003	0.009	0.002	0.003	0.002	0.004	0.015	0.164	0.015	0.049	0.002	0.051	0.002	0.014	0.002	0.004	0.013	0.002	0.001	0.007	0.001	0.001	0.016	0.008	0.015	0.002	0.001	0.003	0.001	0.036	0.003	0.001	0.001	0.001	0.001	0.205
dhs-30	1	0.49	0.49	0.011	0.002	0.001	0.002	0.001	0.003	0.001	0.001	0.002	0.002	0.001	0.003	0.001	0.003	0.001	0.003	0.01	0.159	0.006	0.018	0.002	0.016	0.003	0.001	0	0.001	0.007	0.002	0	0.005	0.001	0.001	0.006	0.004	0.004	0.001	0	0.001	0.001	0.028	0.001	0.001	0.001	0.001	0.001	0.171
dnj-7	1	0.372	0.372	0.006	0.001	0	0.004	0.001	0.001	0.002	0.001	0.002	0.002	0.001	0.002	0	0.003	0.001	0.004	0.008	0.192	0.005	0.075	0.001	0.021	0.003	0.002	0.001	0.003	0.003	0.002	0	0.002	0.001	0	0.008	0.002	0.006	0.001	0	0.001	0.001	0.009	0.001	0	0	0.001	0	0.234
dpyd-1	1	0.302	0.302	0.002	0.001	0	0.002	0.001	0.002	0.004	0.002	0.002	0.012	0	0.001	0	0.002	0.004	0.002	0.02	0.066	0.028	0.025	0.001	0.005	0.016	0.004	0.001	0.003	0.003	0.003	0	0.006	0.002	0	0.243	0.001	0.009	0.002	0	0.004	0.002	0.145	0.004	0	0.007	0.001	0	0.025
ech-3	1	0.876	0.876	0	0	0	0	0	0	0	0	0	0	0	0	0	0	0	0	0	0.002	0	0.003	0	0.001	0	0	0	0	0	0	0	0	0	0	0.002	0	0.001	0	0	0	0	0.099	0	0	0	0	0	0.003
ech-4	1	0.557	0.557	0.002	0.004	0	0.004	0.001	0.001	0.001	0.001	0.044	0.001	0	0.002	0	0.004	0.001	0.002	0.002	0.014	0.001	0.153	0.001	0.054	0.003	0.001	0.001	0.001	0.001	0.001	0	0.001	0	0	0.003	0.001	0.01	0.001	0	0.001	0.001	0.016	0.001	0	0.001	0.001	0	0.088
eea-1	1	0.403	0.403	0.006	0.001	0	0.001	0.001	0.002	0	0.001	0.001	0.005	0	0.002	0	0.003	0.001	0.004	0.025	0.369	0.007	0.006	0.001	0.017	0.004	0.002	0	0.003	0.004	0.003	0	0.003	0.001	0	0.007	0.002	0.011	0	0	0.001	0.001	0.01	0.001	0	0.001	0.001	0	0.075
esyt-2	1	0.73	0.73	0.002	0.002	0	0.003	0.001	0	0.001	0.001	0.008	0.001	0	0.001	0	0.003	0.001	0.002	0.002	0.013	0.001	0.036	0.001	0.043	0.002	0.002	0.001	0.004	0.001	0.001	0	0.001	0.001	0	0.005	0.001	0.038	0.001	0	0.001	0.001	0.025	0.001	0	0.001	0.001	0	0.044
ethe-1	1	0.797	0.797	0.002	0	0	0.001	0	0.001	0	0	0	0.001	0	0.001	0	0	0	0.001	0.004	0.092	0.003	0.01	0	0.005	0	0.001	0	0.001	0.001	0.001	0	0.001	0	0	0.007	0.001	0.005	0	0	0	0	0.018	0	0	0	0	0	0.037
F13H10.8	1	0.503	0.503	0.004	0.002	0.001	0.004	0.001	0.002	0.002	0.002	0.011	0.002	0.001	0.002	0.001	0.002	0.001	0.003	0.006	0.031	0.003	0.205	0.001	0.016	0.002	0.001	0.002	0.001	0.003	0.003	0	0.002	0.001	0	0.007	0.002	0.01	0.002	0	0.001	0.001	0.046	0.005	0.001	0	0.001	0	0.058
F13H8.9	1	0.332	0.332	0.007	0.004	0.001	0.015	0.005	0.007	0.002	0.015	0.01	0.003	0.002	0.005	0.002	0.012	0.003	0.036	0.007	0.03	0.004	0.041	0.008	0.057	0.004	0.005	0.002	0.014	0.004	0.027	0.001	0.003	0.004	0.001	0.006	0.004	0.084	0.004	0.001	0.003	0.01	0.028	0.007	0.002	0.001	0.009	0.001	0.074
F18C12.3	1	0.517	0.517	0.002	0	0	0	0	0	0	0	0	0	0	0	0	0	0	0	0.003	0.327	0.001	0.002	0	0.004	0	0	0	0	0.001	0	0	0.001	0	0	0.001	0	0.001	0	0	0	0	0.004	0	0	0	0	0	0.131
F19G12.9	1	0.591	0.591	0.003	0.002	0	0.004	0.001	0.004	0.001	0.003	0.008	0.003	0.001	0.002	0.001	0.003	0.002	0.005	0.007	0.026	0.003	0.027	0.002	0.028	0.002	0.003	0.001	0.004	0.003	0.005	0	0.003	0.001	0	0.005	0.002	0.065	0.002	0	0.002	0.002	0.032	0.008	0	0.001	0.002	0	0.049
F22F7.8	1	0.561	0.561	0	0	0	0	0	0	0	0	0	0	0	0	0	0	0	0	0.001	0.002	0.001	0.007	0	0.001	0	0	0	0	0	0	0	0	0	0	0.004	0	0.006	0	0	0	0	0.283	0.002	0	0	0	0	0.002
F23B12.7	1	0.893	0.893	0.001	0	0	0	0	0	0	0	0	0	0	0	0	0	0	0	0.002	0.049	0.002	0.003	0	0.001	0	0	0	0	0	0	0	0	0	0	0.002	0	0.001	0	0	0	0	0.016	0	0	0	0	0	0.024
F25B5.5	1	0.96	0.96	0	0	0	0	0	0	0	0	0.001	0	0	0	0	0	0	0	0	0.002	0	0.003	0	0.003	0	0	0	0	0	0	0	0	0	0	0.001	0	0.006	0	0	0	0	0.008	0	0	0	0	0	0.007
F25B5.6	1	0.962	0.962	0	0	0	0	0	0	0	0	0	0	0	0	0	0	0	0	0	0.002	0	0.009	0	0.001	0	0	0	0	0	0	0	0	0	0	0.001	0	0.001	0	0	0	0	0.012	0	0	0	0	0	0.005
F27B10.1	1	0.189	0.189	0.002	0.001	0	0.009	0.002	0.003	0.003	0.035	0.007	0.004	0.001	0.002	0.001	0.005	0.014	0.02	0.006	0.012	0.004	0.048	0.003	0.012	0.004	0.005	0.004	0.018	0.002	0.015	0	0.003	0.013	0	0.013	0.001	0.169	0.01	0	0.006	0.013	0.07	0.032	0.001	0.002	0.017	0	0.016
F27C1.6	1	0.881	0.881	0.001	0	0	0	0	0	0	0	0	0	0	0	0	0	0	0	0.001	0.034	0	0.001	0	0.003	0	0	0	0	0	0	0	0	0	0	0	0	0	0	0	0	0	0.002	0	0	0	0	0	0.073
F30F8.5	1	0.503	0.503	0.002	0.001	0	0.001	0.001	0.002	0.001	0.003	0.001	0.002	0	0.001	0	0.001	0.001	0.004	0.004	0.022	0.004	0.019	0.001	0.006	0.001	0.001	0.001	0.002	0.001	0.005	0	0.002	0.002	0	0.024	0.001	0.012	0.001	0	0.001	0.003	0.278	0.005	0	0.001	0.002	0	0.018
F32D8.12	1	0.157	0.157	0.003	0.001	0	0.012	0.002	0.004	0.004	0.055	0.004	0.004	0.001	0.002	0.001	0.01	0.01	0.116	0.008	0.02	0.006	0.04	0.006	0.011	0.006	0.006	0.003	0.04	0.002	0.025	0	0.003	0.043	0	0.022	0.002	0.076	0.009	0	0.007	0.068	0.036	0.009	0.001	0.002	0.023	0	0.02
F39C12.1	1	0.364	0.364	0.009	0.005	0.001	0.003	0.002	0.001	0	0.001	0.011	0.001	0.001	0.006	0.001	0.01	0	0.004	0.005	0.067	0.002	0.012	0.002	0.123	0.006	0.001	0	0.001	0.003	0.002	0	0.001	0	0	0.002	0.003	0.008	0	0.001	0	0.001	0.007	0.001	0.001	0.001	0.001	0	0.307
F46F11.10	1	0.684	0.684	0.003	0.002	0	0.001	0.001	0	0	0.001	0.005	0.001	0	0.002	0	0.003	0.001	0.002	0.002	0.019	0.001	0.006	0.001	0.089	0.003	0.003	0	0.002	0.001	0.001	0	0.001	0	0	0.002	0.001	0.038	0	0	0.001	0.001	0.013	0.002	0	0.001	0	0	0.087
F52A8.5	1	0.892	0.892	0.001	0	0	0.001	0	0	0	0	0.003	0	0	0	0	0.001	0	0.001	0.001	0.005	0	0.018	0	0.012	0	0	0	0.001	0	0	0	0	0	0	0.001	0	0.008	0	0	0	0	0.009	0.001	0	0	0	0	0.027
F52H2.6	1	0.453	0.453	0.001	0	0	0.001	0	0.001	0.001	0.002	0.001	0.002	0	0	0	0.001	0.002	0.001	0.002	0.008	0.003	0.046	0	0.004	0.001	0.003	0.001	0.004	0.001	0.001	0	0.001	0.001	0	0.031	0	0.035	0.002	0	0.003	0.001	0.337	0.003	0	0	0.001	0	0.008
F53C11.3	1	0.919	0.919	0	0	0	0	0	0	0	0	0	0	0	0	0	0	0	0	0.001	0.008	0.001	0.041	0	0.001	0	0	0	0	0	0	0	0	0	0	0.002	0	0.001	0	0	0	0	0.011	0	0	0	0	0	0.009
F54B3.1	1	0.64	0.64	0.004	0.001	0	0	0	0	0	0	0.001	0.001	0	0.001	0	0.001	0	0.001	0.006	0.152	0.002	0.004	0	0.015	0.001	0	0	0	0.002	0	0	0.001	0	0	0.002	0.001	0.003	0	0	0	0	0.008	0.001	0	0	0	0	0.141
F54C9.9	1	0.714	0.714	0.001	0	0	0	0	0.001	0	0	0	0.003	0	0	0	0	0	0.001	0.01	0.193	0.004	0.004	0	0.002	0.001	0	0	0	0.001	0.001	0	0.001	0	0	0.007	0	0.002	0	0	0	0	0.022	0.001	0	0	0	0	0.02
F54D5.12	1	0.826	0.826	0	0	0	0	0	0	0	0	0	0	0	0	0	0	0	0	0	0.002	0	0.003	0	0	0	0	0	0	0	0	0	0	0	0	0.002	0	0.001	0	0	0	0	0.157	0	0	0	0	0	0.002
F55B12.10	1	0.459	0.459	0	0	0	0	0	0.001	0.001	0.001	0	0.001	0	0	0	0	0.001	0.001	0.002	0.007	0.002	0.006	0	0.002	0.001	0.001	0	0.001	0	0.001	0	0.001	0.001	0	0.009	0	0.01	0	0	0.001	0.001	0.363	0.003	0	0	0	0	0.005
F55F8.2	1	0.533	0.533	0.004	0.001	0	0	0	0	0	0	0.001	0	0	0.001	0	0	0	0	0.002	0.108	0.001	0.003	0	0.012	0.001	0	0	0	0.001	0	0	0.001	0	0	0.001	0.001	0.001	0	0	0	0	0.006	0	0	0	0	0	0.314
F58H1.3	1	0.894	0.894	0.001	0	0	0	0	0	0	0	0.001	0	0	0	0	0	0	0.001	0.002	0.02	0.001	0.006	0	0.005	0	0	0	0	0.001	0	0	0.001	0	0	0.002	0	0.003	0	0	0	0	0.022	0.001	0	0	0	0	0.025
F59A2.6	1	0.455	0.455	0.004	0.004	0.001	0.003	0.002	0.001	0.001	0.001	0.013	0.001	0.001	0.003	0.001	0.007	0.001	0.006	0.003	0.022	0.001	0.01	0.002	0.204	0.003	0.002	0	0.004	0.002	0.002	0	0.001	0.001	0	0.002	0.002	0.08	0.001	0	0.001	0.001	0.008	0.003	0	0.001	0.001	0	0.112
F59A3.2	1	0.948	0.948	0	0	0	0	0	0	0	0	0	0	0	0	0	0	0	0	0.001	0.02	0.001	0.002	0	0.001	0	0	0	0	0	0	0	0	0	0	0.001	0	0.001	0	0	0	0	0.008	0	0	0	0	0	0.014
fbxa-208	1	0.233	0.233	0.005	0.001	0	0.005	0.001	0.028	0.007	0.01	0.003	0.024	0.001	0.002	0.001	0.005	0.009	0.014	0.076	0.093	0.026	0.022	0.003	0.01	0.014	0.014	0.003	0.014	0.013	0.039	0	0.026	0.007	0	0.026	0.004	0.039	0.005	0	0.009	0.008	0.046	0.01	0.001	0.004	0.005	0.001	0.039
fbxa-76	1	0.468	0.468	0.006	0.002	0	0.002	0.001	0.001	0.001	0.001	0.003	0.001	0.001	0.002	0	0.002	0	0.002	0.004	0.055	0.002	0.009	0.001	0.062	0.001	0.002	0	0.001	0.004	0.001	0	0.002	0	0	0.001	0.003	0.013	0	0	0.001	0.001	0.007	0.001	0	0	0	0	0.317
fkh-9	1	0.117	0.117	0.011	0.006	0.002	0.028	0.007	0.007	0.003	0.049	0.015	0.006	0.003	0.007	0.003	0.028	0.009	0.048	0.021	0.052	0.009	0.029	0.011	0.053	0.01	0.012	0.003	0.037	0.009	0.036	0.001	0.007	0.007	0.001	0.01	0.008	0.103	0.008	0.001	0.006	0.012	0.015	0.01	0.002	0.002	0.022	0.001	0.054
flp-28	1	0.24	0.24	0.002	0.001	0	0.002	0.001	0.004	0.003	0.025	0.003	0.009	0	0.001	0	0.003	0.007	0.006	0.012	0.019	0.011	0.019	0.001	0.005	0.007	0.004	0.002	0.008	0.002	0.021	0	0.005	0.008	0	0.044	0.001	0.039	0.004	0	0.005	0.006	0.191	0.024	0	0.004	0.006	0	0.012
gcst-1	1	0.981	0.981	0	0	0	0	0	0	0	0	0	0	0	0	0	0	0	0	0	0.002	0	0.001	0	0.001	0	0	0	0	0	0	0	0	0	0	0	0	0.001	0	0	0	0	0.005	0	0	0	0	0	0.005
gln-3	1	0.427	0.427	0.003	0.004	0.001	0.005	0.002	0.001	0.004	0.002	0.05	0.002	0.001	0.002	0.001	0.006	0.002	0.003	0.004	0.018	0.004	0.192	0.001	0.026	0.011	0.002	0.003	0.003	0.002	0.002	0	0.002	0.001	0	0.013	0.002	0.017	0.003	0.001	0.002	0.001	0.068	0.004	0.001	0.003	0.002	0	0.049
gon-2	1	0.238	0.238	0.006	0.011	0.002	0.007	0.003	0.003	0.003	0.006	0.1	0.005	0.002	0.005	0.002	0.025	0.004	0.008	0.01	0.028	0.005	0.037	0.004	0.049	0.102	0.004	0.003	0.006	0.004	0.006	0.001	0.004	0.003	0.001	0.012	0.004	0.029	0.004	0.002	0.003	0.003	0.04	0.01	0.002	0.027	0.004	0.001	0.066
gpcp-1	1	0.475	0.475	0.001	0	0	0	0	0	0.001	0.001	0.001	0.001	0	0	0	0.001	0.001	0.001	0.002	0.008	0.003	0.007	0	0.002	0.003	0.001	0	0.001	0.001	0.001	0	0.001	0.001	0	0.017	0	0.005	0	0	0.001	0.001	0.404	0.003	0	0.001	0	0	0.008
gst-1	1	0.431	0.431	0.002	0.001	0	0.002	0.001	0.002	0.002	0.002	0.005	0.004	0	0.001	0	0.002	0.002	0.003	0.009	0.022	0.005	0.017	0.001	0.01	0.003	0.004	0.001	0.003	0.003	0.003	0	0.004	0.002	0	0.008	0.001	0.1	0.001	0	0.002	0.002	0.04	0.042	0	0.001	0.001	0	0.023
gst-21	1	0.136	0.136	0.012	0.008	0.002	0.014	0.005	0.01	0.009	0.012	0.025	0.01	0.003	0.006	0.004	0.024	0.007	0.017	0.03	0.077	0.02	0.069	0.01	0.027	0.057	0.005	0.006	0.009	0.014	0.018	0.001	0.02	0.006	0.002	0.03	0.012	0.016	0.007	0.002	0.004	0.007	0.033	0.006	0.003	0.013	0.008	0.003	0.074
H06I04.3	1	0.858	0.858	0	0	0	0	0	0	0	0	0	0.001	0	0	0	0	0	0	0.002	0.019	0.002	0.002	0	0.001	0	0	0	0	0	0	0	0.001	0	0	0.006	0	0.001	0	0	0	0	0.094	0	0	0	0	0	0.006
H24G06.1	1	0.729	0.729	0.001	0.001	0	0.003	0.001	0.001	0.001	0.003	0.006	0.001	0	0.001	0	0.003	0.002	0.004	0.002	0.008	0.001	0.035	0.001	0.018	0.002	0.002	0.001	0.005	0.001	0.002	0	0.001	0.001	0	0.006	0.001	0.048	0.002	0	0.002	0.001	0.047	0.003	0	0.001	0.002	0	0.021
har-1	1	0.67	0.67	0.002	0.001	0	0.001	0	0	0	0	0.002	0	0	0.001	0	0.001	0	0	0.001	0.041	0.001	0.013	0	0.019	0.001	0	0	0	0.001	0	0	0	0	0	0.001	0.001	0.001	0	0	0	0	0.004	0	0	0	0	0	0.232
hyl-1	1	0.282	0.282	0.011	0.011	0.002	0.007	0.006	0.002	0.002	0.003	0.01	0.003	0.002	0.01	0.002	0.006	0.002	0.006	0.006	0.036	0.005	0.019	0.003	0.166	0.003	0.023	0.001	0.012	0.004	0.003	0.001	0.003	0.002	0.001	0.009	0.004	0.123	0.002	0.001	0.006	0.002	0.037	0.006	0.001	0.001	0.002	0.001	0.099
K01A11.1	1	0.116	0.116	0.018	0.011	0.005	0.029	0.014	0.009	0.003	0.024	0.019	0.005	0.005	0.016	0.007	0.042	0.004	0.061	0.014	0.051	0.007	0.039	0.025	0.07	0.009	0.004	0.003	0.017	0.008	0.03	0.002	0.005	0.005	0.003	0.009	0.011	0.032	0.006	0.003	0.003	0.015	0.017	0.005	0.006	0.002	0.019	0.003	0.075
K02A2.5	1	0.586	0.586	0	0	0	0	0	0	0	0	0	0.001	0	0	0	0	0	0	0.002	0.013	0.003	0.005	0	0.001	0.001	0	0	0	0	0.001	0	0.001	0	0	0.021	0	0.003	0	0	0	0	0.328	0.002	0	0	0	0	0.007
K07A12.1	1	0.803	0.803	0.002	0	0	0	0	0	0	0	0	0.001	0	0	0	0	0	0	0.003	0.092	0.001	0.002	0	0.006	0	0	0	0	0.001	0	0	0	0	0	0.001	0	0.002	0	0	0	0	0.005	0	0	0	0	0	0.074
K07A9.3	1	0.522	0.522	0.001	0.001	0	0.001	0	0.002	0.001	0.002	0.002	0.003	0	0.001	0	0.001	0.002	0.002	0.007	0.022	0.005	0.007	0.001	0.009	0.002	0.005	0	0.003	0.002	0.003	0	0.003	0.001	0	0.008	0.001	0.13	0.001	0	0.002	0.001	0.042	0.028	0	0.001	0.001	0	0.019
K07F5.14	1	0.821	0.821	0.001	0	0	0	0	0	0	0	0	0.001	0	0	0	0	0	0	0.002	0.042	0.003	0.002	0	0.001	0	0	0	0	0.001	0	0	0.001	0	0	0.008	0	0.001	0	0	0	0	0.094	0	0	0	0	0	0.013
K07H8.10	1	0.671	0.671	0.003	0	0	0.001	0	0.001	0.001	0	0.001	0.002	0	0.001	0	0.001	0	0.001	0.009	0.106	0.004	0.016	0	0.007	0.002	0.001	0	0.001	0.003	0.001	0	0.003	0	0	0.003	0.001	0.003	0	0	0	0	0.014	0.001	0	0	0	0	0.126
K07H8.12	1	0.275	0.275	0.004	0.001	0.001	0.004	0.002	0.005	0.003	0.016	0.002	0.007	0.001	0.002	0.001	0.005	0.007	0.027	0.011	0.04	0.014	0.024	0.004	0.01	0.005	0.007	0.002	0.018	0.003	0.014	0	0.005	0.023	0	0.072	0.002	0.036	0.004	0	0.009	0.027	0.178	0.007	0.001	0.002	0.006	0	0.027
K12C11.7	1	0.606	0.606	0	0	0	0	0	0	0	0	0	0.001	0	0	0	0	0	0	0.002	0.008	0.002	0.005	0	0.002	0	0	0	0	0	0	0	0.001	0	0	0.006	0	0.005	0	0	0	0	0.258	0.004	0	0	0	0	0.006
lars-2	1	0.896	0.896	0.001	0	0	0	0	0	0	0	0.001	0	0	0.001	0	0	0	0	0.001	0.01	0	0.003	0	0.017	0	0	0	0	0	0	0	0	0	0	0.001	0	0.005	0	0	0	0	0.008	0	0	0	0	0	0.043
let-716	1	0.928	0.928	0.001	0	0	0	0	0	0	0	0	0	0	0	0	0	0	0	0.001	0.03	0.001	0.001	0	0.001	0	0	0	0	0	0	0	0	0	0	0.001	0	0.001	0	0	0	0	0.009	0	0	0	0	0	0.022
lpd-2	1	0.805	0.805	0.001	0	0	0	0	0	0	0	0	0.001	0	0	0	0	0	0	0.004	0.033	0.005	0.005	0	0.001	0.001	0	0	0	0.001	0.001	0	0.001	0	0	0.013	0	0.002	0	0	0	0	0.103	0.001	0	0	0	0	0.011
lpin-1	1	0.498	0.498	0.004	0.005	0.001	0.009	0.003	0.001	0.001	0.003	0.034	0.001	0.001	0.004	0.001	0.018	0.002	0.009	0.004	0.02	0.002	0.089	0.003	0.073	0.011	0.002	0.001	0.005	0.001	0.003	0	0.001	0.001	0	0.005	0.002	0.02	0.003	0.001	0.001	0.002	0.02	0.002	0.001	0.002	0.003	0	0.096
lsl-1	1	0.16	0.16	0.005	0.002	0.001	0.014	0.002	0.007	0.007	0.012	0.013	0.029	0.001	0.002	0.001	0.007	0.056	0.01	0.077	0.053	0.017	0.052	0.003	0.019	0.01	0.021	0.006	0.024	0.008	0.01	0	0.011	0.004	0	0.018	0.004	0.142	0.019	0	0.012	0.004	0.025	0.017	0.001	0.003	0.012	0.001	0.033
M01H9.3	1	0.253	0.253	0.009	0.009	0.002	0.005	0.003	0.004	0.005	0.004	0.037	0.01	0.002	0.005	0.002	0.014	0.004	0.006	0.022	0.059	0.011	0.032	0.003	0.04	0.102	0.004	0.002	0.005	0.007	0.005	0.001	0.007	0.003	0.001	0.016	0.006	0.019	0.003	0.001	0.003	0.003	0.044	0.009	0.002	0.024	0.002	0.001	0.104
M79.2	1	0.711	0.711	0.004	0.001	0	0.001	0.001	0.001	0.001	0.001	0.001	0.001	0	0.001	0	0.001	0.001	0.002	0.005	0.05	0.004	0.013	0.001	0.013	0.002	0.004	0.001	0.002	0.003	0.002	0	0.003	0.001	0	0.007	0.001	0.011	0.001	0	0.001	0.001	0.041	0.002	0	0	0.001	0	0.077
mdt-28	1	0.182	0.182	0.003	0.001	0	0.003	0.001	0.003	0.008	0.002	0.002	0.042	0	0.001	0	0.002	0.004	0.002	0.141	0.174	0.055	0.175	0.001	0.004	0.004	0.002	0.004	0.002	0.005	0.003	0	0.01	0.002	0	0.058	0.002	0.005	0.004	0	0.002	0.001	0.038	0.002	0	0.001	0.002	0	0.026
mxl-3	1	0.393	0.393	0.001	0.001	0	0.005	0.001	0.001	0.003	0.003	0.024	0.001	0	0.001	0	0.002	0.003	0.002	0.003	0.008	0.002	0.341	0.001	0.013	0.002	0.002	0.003	0.003	0.001	0.002	0	0.001	0.001	0	0.005	0.001	0.034	0.005	0	0.001	0.001	0.044	0.005	0	0.001	0.003	0	0.02
nhr-132	1	0.713	0.713	0	0	0	0	0	0	0	0.001	0.001	0.001	0	0	0	0	0.001	0	0.001	0.005	0.001	0.009	0	0.001	0.001	0.001	0	0.001	0	0.001	0	0	0	0	0.026	0	0.01	0	0	0.001	0	0.2	0.002	0	0	0	0	0.004
nhr-135	1	0.556	0.556	0	0	0	0	0	0	0	0	0	0.001	0	0	0	0	0	0	0.001	0.004	0.001	0.005	0	0.001	0	0.001	0	0.001	0	0	0	0	0	0	0.017	0	0.012	0	0	0.001	0	0.368	0.002	0	0	0	0	0.003
nhr-243	1	0.255	0.255	0.013	0.004	0.001	0.018	0.004	0.002	0.003	0.002	0.006	0.004	0.002	0.006	0.001	0.005	0.002	0.006	0.016	0.143	0.011	0.108	0.002	0.066	0.002	0.014	0.002	0.012	0.008	0.004	0	0.005	0.001	0.001	0.011	0.006	0.033	0.003	0.001	0.004	0.002	0.015	0.002	0.001	0	0.002	0.001	0.165
nhr-55	1	0.336	0.336	0.003	0.003	0.001	0.009	0.003	0.002	0.002	0.016	0.006	0.002	0.001	0.003	0.001	0.006	0.005	0.021	0.004	0.015	0.003	0.03	0.003	0.032	0.003	0.009	0.002	0.024	0.002	0.009	0	0.002	0.007	0	0.01	0.002	0.196	0.004	0	0.006	0.009	0.061	0.009	0.001	0.001	0.008	0	0.032
nhr-84	1	0.703	0.703	0.002	0.001	0	0.002	0.001	0.001	0.001	0.002	0.002	0.002	0	0.001	0	0.002	0.001	0.003	0.004	0.024	0.004	0.021	0.001	0.014	0.001	0.006	0.001	0.008	0.001	0.002	0	0.001	0.001	0	0.013	0.001	0.081	0.001	0	0.003	0.001	0.042	0.002	0	0	0.001	0	0.025
nob-1	1	0.2	0.2	0.006	0.003	0.001	0.005	0.002	0.004	0.027	0.003	0.01	0.012	0.001	0.003	0.001	0.004	0.005	0.004	0.021	0.057	0.026	0.168	0.002	0.012	0.016	0.004	0.008	0.004	0.007	0.004	0.001	0.009	0.004	0.001	0.065	0.004	0.01	0.005	0.001	0.004	0.003	0.134	0.007	0.001	0.007	0.003	0.001	0.057
obr-1	1	0.843	0.843	0	0	0	0	0	0	0	0	0	0	0	0	0	0	0	0	0.001	0.002	0.001	0.01	0	0.001	0	0	0	0	0	0	0	0	0	0	0.003	0	0.005	0	0	0	0	0.112	0.001	0	0	0	0	0.003
paf-2	1	0.961	0.961	0	0	0	0	0	0	0	0	0	0	0	0	0	0	0	0	0	0.004	0	0.015	0	0.001	0	0	0	0	0	0	0	0	0	0	0.002	0	0.001	0	0	0	0	0.007	0	0	0	0	0	0.004
paqr-1	1	0.498	0.498	0.003	0	0	0.001	0	0.001	0	0	0	0.001	0	0.001	0	0.001	0	0.001	0.007	0.366	0.006	0.008	0	0.003	0.001	0.001	0	0.001	0.002	0.001	0	0.002	0	0	0.01	0.001	0.002	0	0	0	0	0.018	0	0	0	0	0	0.057
pdk-1	1	0.712	0.712	0.002	0	0	0.001	0	0	0.001	0	0.002	0.002	0	0.001	0	0.001	0	0.001	0.009	0.131	0.005	0.024	0	0.008	0.002	0.001	0	0.001	0.001	0.001	0	0.001	0	0	0.005	0.001	0.004	0	0	0	0	0.009	0	0	0	0	0	0.067
pes-4	1	0.216	0.216	0.008	0.007	0.001	0.007	0.004	0.003	0.002	0.004	0.007	0.004	0.002	0.005	0.001	0.007	0.003	0.008	0.009	0.042	0.007	0.015	0.003	0.08	0.005	0.12	0.001	0.032	0.005	0.005	0	0.004	0.003	0.001	0.018	0.004	0.179	0.002	0.001	0.017	0.003	0.035	0.006	0.001	0.002	0.003	0.001	0.062
php-3	1	0.15	0.15	0.007	0.008	0.002	0.009	0.003	0.004	0.021	0.005	0.053	0.01	0.002	0.005	0.002	0.012	0.007	0.006	0.018	0.039	0.013	0.145	0.004	0.024	0.078	0.004	0.011	0.005	0.007	0.006	0.001	0.008	0.004	0.002	0.027	0.006	0.014	0.008	0.002	0.004	0.004	0.057	0.01	0.002	0.026	0.004	0.002	0.067
pkg-2	1	0.223	0.223	0.001	0.001	0	0.006	0.001	0.002	0.004	0.016	0.011	0.004	0	0.001	0	0.003	0.021	0.006	0.006	0.009	0.004	0.083	0.001	0.007	0.005	0.004	0.005	0.013	0.001	0.007	0	0.002	0.004	0	0.026	0.001	0.138	0.016	0	0.006	0.004	0.111	0.042	0	0.002	0.014	0	0.01
pme-5	1	0.63	0.63	0	0	0	0.001	0	0	0.001	0.001	0.001	0.001	0	0	0	0	0.002	0.001	0.002	0.007	0.002	0.115	0	0.002	0.001	0.001	0.001	0.001	0	0.001	0	0.001	0.001	0	0.01	0	0.006	0.001	0	0.001	0	0.175	0.002	0	0	0.001	0	0.007
pms-2	1	0.634	0.634	0.003	0	0	0	0	0.001	0	0	0.001	0.003	0	0.001	0	0	0	0.001	0.011	0.197	0.011	0.005	0	0.003	0.001	0.001	0	0	0.003	0.001	0	0.003	0	0	0.009	0.001	0.003	0	0	0	0	0.058	0.001	0	0	0	0	0.035
ppk-3	1	0.811	0.811	0.002	0.001	0	0	0	0	0	0	0.001	0	0	0.001	0	0	0	0.001	0.001	0.028	0.001	0.005	0	0.018	0	0	0	0	0.001	0	0	0.001	0	0	0.001	0.001	0.003	0	0	0	0	0.007	0	0	0	0	0	0.105
puf-12	1	0.758	0.758	0.002	0	0	0	0	0	0	0	0.001	0.001	0	0.001	0	0	0	0	0.003	0.089	0.002	0.003	0	0.007	0.001	0	0	0	0.001	0	0	0.001	0	0	0.002	0.001	0.001	0	0	0	0	0.01	0	0	0	0	0	0.111
pyc-1	1	0.586	0.586	0	0	0	0	0	0	0	0	0	0	0	0	0	0	0	0	0	0.002	0.001	0.006	0	0.001	0	0	0	0	0	0	0	0	0	0	0.003	0	0.002	0	0	0	0	0.345	0.001	0	0	0	0	0.003
R07B7.8	1	0.78	0.78	0.002	0	0	0.001	0	0.001	0	0	0.001	0.001	0	0.001	0	0.001	0	0.001	0.005	0.099	0.004	0.009	0	0.005	0.001	0.001	0	0.001	0.002	0.001	0	0.001	0	0	0.007	0.001	0.006	0	0	0	0.001	0.019	0.001	0	0	0	0	0.039
rbd-1	1	0.877	0.877	0.001	0	0	0	0	0	0	0	0	0	0	0	0	0	0	0	0.001	0.051	0.001	0.002	0	0.002	0	0	0	0	0	0	0	0	0	0	0.001	0	0	0	0	0	0	0.005	0	0	0	0	0	0.055
rev-1	1	0.197	0.197	0.014	0.005	0.002	0.009	0.006	0.007	0.003	0.014	0.01	0.007	0.003	0.01	0.004	0.039	0.005	0.062	0.015	0.065	0.009	0.028	0.014	0.041	0.026	0.004	0.002	0.011	0.006	0.016	0.001	0.005	0.012	0.001	0.018	0.006	0.022	0.004	0.001	0.003	0.025	0.033	0.006	0.003	0.006	0.007	0.001	0.082
rop-1	1	0.991	0.991	0	0	0	0	0	0	0	0	0	0	0	0	0	0	0	0	0	0.001	0	0	0	0	0	0	0	0	0	0	0	0	0	0	0	0	0	0	0	0	0	0.005	0	0	0	0	0	0.001
rpa-3	1	0.835	0.835	0	0	0	0	0	0	0	0.001	0.001	0	0	0	0	0	0	0.001	0.001	0.003	0.001	0.004	0	0.002	0	0.001	0	0.001	0	0.001	0	0	0	0	0.002	0	0.024	0	0	0.001	0	0.043	0.002	0	0	0	0	0.005
rpa-4	1	0.762	0.762	0	0	0	0	0	0	0	0	0.001	0	0	0	0	0	0	0	0.001	0.003	0.001	0.004	0	0.002	0	0.001	0	0.001	0	0	0	0	0	0	0.002	0	0.014	0	0	0	0	0.079	0.002	0	0	0	0	0.004
rpom-1	1	0.836	0.836	0.001	0.001	0	0.001	0	0	0	0	0.003	0	0	0.001	0	0.001	0	0.001	0.001	0.008	0.001	0.005	0	0.034	0.001	0.001	0	0.001	0.001	0	0	0	0	0	0.001	0	0.028	0	0	0	0	0.008	0.001	0	0	0	0	0.046
sma-4	1	0.644	0.644	0.004	0.001	0	0.001	0.001	0.001	0.001	0.001	0.001	0.004	0	0.001	0	0.001	0.001	0.004	0.009	0.107	0.007	0.008	0.001	0.008	0.001	0.004	0	0.003	0.002	0.002	0	0.003	0.002	0	0.03	0.001	0.014	0.001	0	0.002	0.002	0.063	0.002	0	0	0.001	0	0.04
swt-7	1	0.851	0.851	0.001	0.001	0	0.001	0.001	0	0	0.001	0.006	0	0	0.001	0	0.002	0	0.002	0.001	0.006	0.001	0.016	0.001	0.024	0.002	0.001	0	0.001	0	0.001	0	0	0	0	0.001	0	0.015	0	0	0	0	0.012	0.001	0	0	0.001	0	0.033
T02G5.7	1	0.876	0.876	0.001	0	0	0	0	0	0	0	0	0	0	0	0	0	0	0	0.001	0.023	0.001	0.009	0	0.003	0	0	0	0	0	0	0	0	0	0	0.001	0	0.001	0	0	0	0	0.006	0	0	0	0	0	0.072
T07E3.4	1	0.219	0.219	0.001	0	0	0.002	0	0.002	0.011	0.002	0.002	0.008	0	0	0	0.001	0.003	0.002	0.016	0.044	0.029	0.2	0.001	0.002	0.003	0.002	0.003	0.002	0.002	0.002	0	0.006	0.002	0	0.207	0.001	0.004	0.003	0	0.001	0.001	0.177	0.002	0	0.001	0.001	0	0.015
T08B2.7	1	0.856	0.856	0.001	0	0	0	0	0	0	0	0.001	0	0	0	0	0	0	0	0.001	0.011	0.001	0.068	0	0.002	0	0	0	0	0	0	0	0	0	0	0.003	0	0.001	0	0	0	0	0.023	0	0	0	0	0	0.023
T09B4.4	1	0.231	0.231	0.004	0.003	0.001	0.013	0.003	0.005	0.004	0.031	0.009	0.006	0.001	0.003	0.001	0.008	0.007	0.017	0.009	0.023	0.007	0.068	0.005	0.021	0.005	0.008	0.004	0.026	0.003	0.029	0.001	0.004	0.006	0.001	0.03	0.003	0.111	0.009	0.001	0.009	0.009	0.088	0.014	0.001	0.002	0.02	0.001	0.026
T12B3.3	1	0.447	0.447	0.007	0.002	0.001	0.008	0.003	0.002	0.001	0.001	0.003	0.001	0.001	0.004	0.001	0.004	0.001	0.011	0.003	0.04	0.002	0.067	0.003	0.057	0.001	0.002	0.001	0.003	0.002	0.003	0	0.001	0.001	0	0.003	0.003	0.011	0.001	0	0.001	0.002	0.011	0.001	0.001	0	0.001	0	0.257
T19B4.3	1	0.351	0.351	0.001	0	0	0	0	0.001	0.001	0.001	0	0.005	0	0	0	0	0.001	0.001	0.01	0.059	0.02	0.009	0	0.001	0.001	0.001	0	0.001	0.001	0.001	0	0.003	0.001	0	0.282	0	0.003	0	0	0.001	0.001	0.217	0.001	0	0	0	0	0.009
T20G5.8	1	0.329	0.329	0.002	0.001	0	0.002	0.001	0.002	0.001	0.002	0.003	0.003	0	0.001	0	0.002	0.002	0.003	0.006	0.019	0.005	0.009	0.001	0.018	0.002	0.018	0.001	0.007	0.002	0.003	0	0.003	0.002	0	0.01	0.001	0.249	0.001	0	0.005	0.001	0.064	0.025	0	0.001	0.001	0	0.023
T25B9.11	1	0.591	0.591	0	0	0	0	0	0	0	0.001	0.001	0.001	0	0	0	0	0.001	0.001	0.002	0.005	0.001	0.006	0	0.002	0	0.001	0	0.001	0	0.001	0	0.001	0.001	0	0.006	0	0.016	0	0	0.001	0	0.122	0.007	0	0	0	0	0.005
T28D9.3	1	0.354	0.354	0.004	0.002	0.001	0.003	0.001	0.003	0.003	0.005	0.011	0.006	0.001	0.002	0.001	0.008	0.005	0.005	0.01	0.034	0.011	0.023	0.002	0.015	0.045	0.004	0.002	0.005	0.003	0.005	0	0.005	0.004	0	0.04	0.002	0.019	0.002	0	0.004	0.003	0.144	0.01	0.001	0.024	0.002	0	0.037
tag-120	1	0.535	0.535	0	0	0	0	0	0	0	0.001	0.001	0.001	0	0	0	0	0	0	0.001	0.004	0.001	0.006	0	0.002	0	0	0	0.001	0	0.001	0	0	0	0	0.007	0	0.008	0	0	0	0	0.355	0.003	0	0	0	0	0.005
tag-184	1	0.951	0.951	0	0	0	0	0	0	0	0	0	0	0	0	0	0	0	0	0.001	0.012	0	0.001	0	0.002	0	0	0	0	0	0	0	0	0	0	0.001	0	0.001	0	0	0	0	0.007	0	0	0	0	0	0.019
tbc-6	1	0.893	0.893	0.001	0	0	0	0	0	0	0	0.001	0.001	0	0	0	0	0	0.001	0.002	0.015	0.002	0.004	0	0.005	0.001	0.002	0	0.001	0.001	0.001	0	0.001	0	0	0.003	0	0.01	0	0	0.001	0	0.022	0.001	0	0	0	0	0.019
tps-1	1	0.432	0.432	0.007	0.003	0.001	0.008	0.004	0.003	0.002	0.007	0.006	0.003	0.001	0.005	0.002	0.02	0.003	0.035	0.007	0.053	0.005	0.027	0.006	0.049	0.01	0.006	0.001	0.017	0.003	0.008	0	0.003	0.004	0.001	0.018	0.003	0.035	0.002	0.001	0.004	0.01	0.033	0.003	0.001	0.002	0.004	0.001	0.086
ttm-5	1	0.35	0.35	0.006	0.002	0.001	0.004	0.002	0.002	0.002	0.004	0.002	0.006	0.001	0.003	0.001	0.003	0.003	0.006	0.011	0.057	0.014	0.014	0.001	0.025	0.003	0.057	0.001	0.021	0.004	0.004	0	0.004	0.003	0	0.041	0.002	0.139	0.002	0	0.016	0.003	0.084	0.007	0	0.001	0.002	0	0.041
ttr-33	1	0.369	0.369	0.001	0.001	0	0.001	0	0.001	0.002	0.003	0.001	0.005	0	0.001	0	0.001	0.003	0.002	0.007	0.024	0.01	0.016	0.001	0.005	0.002	0.007	0.001	0.007	0.001	0.003	0	0.003	0.002	0	0.106	0.001	0.025	0.002	0	0.009	0.002	0.322	0.003	0	0.001	0.002	0	0.013
ugt-29	1	0.211	0.211	0.005	0.001	0	0.002	0.001	0.004	0.008	0.003	0.003	0.024	0.001	0.002	0.001	0.003	0.004	0.003	0.048	0.118	0.078	0.031	0.001	0.006	0.018	0.003	0.002	0.003	0.009	0.004	0	0.021	0.003	0	0.108	0.003	0.007	0.002	0	0.003	0.002	0.149	0.006	0	0.007	0.002	0.001	0.041
ugt-61	1	0.448	0.448	0.007	0.003	0.001	0.005	0.002	0.002	0.005	0.002	0.006	0.004	0.001	0.003	0.001	0.002	0.003	0.003	0.011	0.068	0.01	0.081	0.001	0.031	0.002	0.015	0.003	0.004	0.006	0.002	0	0.005	0.001	0	0.014	0.003	0.027	0.003	0	0.003	0.001	0.058	0.004	0.001	0.001	0.002	0	0.106
W01A8.8	1	0.669	0.669	0	0	0	0	0	0	0	0	0.001	0	0	0	0	0	0	0	0.001	0.004	0.001	0.012	0	0.002	0	0	0	0	0	0	0	0	0	0	0.005	0	0.004	0	0	0	0	0.259	0.001	0	0	0	0	0.005
W07E11.1	1	0.272	0.272	0.006	0.006	0.001	0.004	0.002	0.003	0.006	0.004	0.041	0.007	0.001	0.004	0.001	0.014	0.004	0.006	0.014	0.04	0.011	0.046	0.003	0.026	0.103	0.003	0.003	0.004	0.005	0.005	0.001	0.006	0.003	0.001	0.023	0.004	0.015	0.003	0.001	0.003	0.003	0.07	0.009	0.001	0.034	0.003	0.001	0.065
W09G12.9	1	0.297	0.297	0.004	0.001	0.001	0.004	0.001	0.006	0.003	0.026	0.005	0.009	0.001	0.002	0.001	0.005	0.006	0.013	0.015	0.03	0.01	0.027	0.003	0.011	0.005	0.004	0.002	0.009	0.003	0.027	0	0.005	0.009	0	0.026	0.002	0.054	0.004	0	0.004	0.009	0.12	0.022	0.001	0.002	0.007	0	0.023
Y116A8C.29	1	0.149	0.149	0.023	0.006	0.002	0.008	0.005	0.007	0.004	0.006	0.009	0.012	0.004	0.009	0.003	0.006	0.005	0.01	0.041	0.11	0.025	0.015	0.004	0.059	0.006	0.034	0.002	0.011	0.03	0.009	0.001	0.018	0.004	0.002	0.009	0.013	0.082	0.003	0.001	0.007	0.004	0.024	0.016	0.002	0.002	0.003	0.001	0.101
Y38H8A.7	1	0.315	0.315	0.008	0.003	0.001	0.008	0.002	0.016	0.004	0.005	0.017	0.011	0.001	0.003	0.002	0.006	0.005	0.007	0.045	0.074	0.013	0.043	0.003	0.028	0.006	0.004	0.003	0.005	0.012	0.013	0	0.015	0.002	0.001	0.008	0.007	0.051	0.004	0.001	0.003	0.003	0.033	0.018	0.001	0.001	0.004	0.001	0.066
Y40C5A.4	1	0.926	0.926	0	0	0	0	0	0	0	0	0	0	0	0	0	0	0	0	0	0.004	0.001	0.004	0	0.001	0	0.001	0	0	0	0	0	0	0	0	0.003	0	0.003	0	0	0	0	0.042	0	0	0	0	0	0.006
Y44F5A.1	1	0.932	0.932	0	0	0	0	0	0	0	0	0	0	0	0	0	0	0	0	0.001	0.016	0.001	0.004	0	0.002	0	0	0	0	0	0	0	0	0	0	0.001	0	0.001	0	0	0	0	0.01	0	0	0	0	0	0.022
Y52B11A.20	1	0.232	0.232	0.02	0.006	0.003	0.015	0.007	0.01	0.003	0.006	0.017	0.004	0.004	0.012	0.004	0.012	0.002	0.018	0.016	0.082	0.007	0.083	0.01	0.057	0.005	0.002	0.003	0.005	0.01	0.016	0.001	0.006	0.002	0.002	0.007	0.011	0.017	0.004	0.001	0.001	0.005	0.022	0.004	0.003	0.001	0.006	0.002	0.151
Y53F4B.39	1	0.323	0.323	0.002	0.001	0	0.011	0.001	0.002	0.003	0.01	0.008	0.003	0	0.001	0.001	0.004	0.006	0.008	0.007	0.02	0.005	0.321	0.002	0.011	0.003	0.003	0.004	0.009	0.002	0.007	0	0.002	0.002	0	0.024	0.001	0.031	0.012	0	0.002	0.004	0.06	0.005	0	0.001	0.013	0	0.022
Y54G11A.7	1	0.727	0.727	0.001	0.001	0	0.002	0.001	0.001	0.001	0.001	0.002	0.001	0	0.001	0	0.001	0.001	0.002	0.002	0.01	0.001	0.01	0	0.016	0.001	0.004	0	0.003	0.001	0.002	0	0.001	0.001	0	0.003	0.001	0.098	0.001	0	0.001	0.001	0.026	0.003	0	0	0.001	0	0.024
Y56A3A.33	1	0.245	0.245	0.006	0.002	0.001	0.004	0.001	0.003	0.007	0.002	0.008	0.025	0.001	0.002	0.001	0.006	0.003	0.004	0.079	0.201	0.033	0.068	0.002	0.013	0.033	0.003	0.003	0.004	0.008	0.004	0	0.011	0.002	0	0.041	0.004	0.009	0.003	0	0.003	0.002	0.033	0.003	0.001	0.006	0.002	0.001	0.075
Y58A7A.5	1	0.314	0.314	0.009	0.001	0	0.002	0.001	0.009	0.002	0.002	0.001	0.008	0.001	0.002	0.001	0.002	0.002	0.005	0.024	0.184	0.031	0.016	0.002	0.006	0.003	0.003	0.001	0.003	0.012	0.006	0	0.019	0.002	0	0.06	0.004	0.007	0.001	0	0.002	0.003	0.154	0.003	0	0.001	0.001	0.001	0.048
Y60A3A.7	1	0.39	0.39	0.002	0.003	0	0.008	0.002	0.001	0.001	0.001	0.023	0.001	0	0.002	0	0.003	0.001	0.003	0.002	0.009	0.001	0.364	0.001	0.046	0.001	0.001	0.001	0.002	0.001	0.001	0	0.001	0	0	0.002	0.001	0.024	0.001	0	0.001	0.001	0.012	0.002	0	0	0.001	0	0.062
Y71A12C.2	1	0.407	0.407	0.001	0	0	0.001	0	0.001	0.002	0.001	0.002	0.002	0	0	0	0.001	0.001	0.001	0.003	0.009	0.003	0.087	0	0.003	0.001	0.001	0.001	0.001	0.001	0.001	0	0.002	0.001	0	0.012	0.001	0.008	0.001	0	0.001	0.001	0.329	0.005	0	0	0.001	0	0.011
Y73C8B.1	1	0.418	0.418	0.001	0	0	0.001	0	0.001	0.003	0.001	0.001	0.007	0	0	0	0	0.002	0.001	0.019	0.078	0.042	0.043	0	0.002	0.001	0.001	0.001	0.001	0.003	0.001	0	0.007	0.001	0	0.111	0.001	0.004	0.001	0	0.001	0.001	0.208	0.002	0	0	0.001	0	0.016
Y73E7A.3	1	0.352	0.352	0.003	0.002	0	0.002	0.001	0.003	0.003	0.004	0.009	0.006	0.001	0.001	0.001	0.006	0.005	0.005	0.009	0.024	0.009	0.022	0.002	0.011	0.043	0.004	0.002	0.005	0.003	0.005	0	0.004	0.004	0	0.036	0.002	0.019	0.002	0	0.004	0.003	0.178	0.01	0	0.028	0.002	0	0.028
Y75B12B.13	1	0.106	0.106	0.009	0.006	0.002	0.015	0.006	0.031	0.004	0.027	0.013	0.005	0.003	0.006	0.005	0.031	0.005	0.048	0.014	0.035	0.007	0.02	0.018	0.037	0.021	0.008	0.003	0.02	0.009	0.102	0.001	0.007	0.007	0.002	0.01	0.008	0.057	0.005	0.002	0.006	0.016	0.02	0.014	0.003	0.005	0.01	0.002	0.048
zak-1	1	0.481	0.481	0.001	0.002	0	0.004	0.001	0.001	0.001	0.003	0.009	0.001	0	0.001	0	0.003	0.002	0.004	0.002	0.007	0.001	0.025	0.001	0.03	0.002	0.003	0.001	0.007	0.001	0.002	0	0.001	0.001	0	0.004	0.001	0.268	0.001	0	0.002	0.002	0.03	0.006	0	0.001	0.002	0	0.022
ZC190.4	1	0.583	0.583	0	0	0	0	0	0	0	0	0.001	0.001	0	0	0	0	0.001	0	0.001	0.003	0.001	0.007	0	0.001	0	0	0	0.001	0	0	0	0	0	0	0.008	0	0.008	0	0	0	0	0.295	0.003	0	0	0	0	0.003
ZC373.5	1	0.971	0.971	0	0	0	0	0	0	0	0	0	0	0	0	0	0	0	0	0	0.004	0	0.003	0	0.001	0	0	0	0	0	0	0	0	0	0	0.001	0	0.001	0	0	0	0	0.007	0	0	0	0	0	0.008
ZC395.5	1	0.421	0.421	0	0	0	0	0	0	0	0	0	0.001	0	0	0	0	0	0	0.001	0.004	0.001	0.003	0	0.001	0	0	0	0	0	0.001	0	0.001	0	0	0.004	0	0.009	0	0	0	0	0.14	0.004	0	0	0	0	0.003
zhit-3	1	0.548	0.548	0.002	0	0	0	0	0	0	0	0.001	0	0	0.001	0	0	0	0	0.002	0.082	0.001	0.006	0	0.007	0	0	0	0	0.001	0	0	0.001	0	0	0.001	0.001	0.001	0	0	0	0	0.004	0	0	0	0	0	0.334
ZK673.1	1	0.555	0.555	0	0	0	0	0	0	0	0.001	0	0.001	0	0	0	0	0	0	0.001	0.005	0.002	0.006	0	0.001	0	0	0	0	0	0.001	0	0.001	0	0	0.008	0	0.006	0	0	0	0	0.319	0.003	0	0	0	0	0.004
ZK813.1	1	0.095	0.095	0.002	0.001	0	0.005	0.001	0.013	0.01	0.024	0.006	0.024	0.001	0.001	0.001	0.007	0.029	0.014	0.034	0.024	0.02	0.02	0.003	0.006	0.027	0.012	0.005	0.019	0.005	0.033	0	0.013	0.018	0	0.054	0.002	0.056	0.011	0	0.014	0.013	0.045	0.034	0.001	0.014	0.01	0	0.012
apr-1	2	0.369	0.004	0.369	0.014	0.009	0.003	0.022	0.003	0	0	0.001	0.001	0.031	0.092	0.011	0.01	0	0.004	0.007	0.055	0.002	0.001	0.006	0.054	0.003	0.003	0	0.002	0.045	0.001	0.002	0.004	0	0.006	0.001	0.074	0.002	0	0.002	0.001	0.001	0.001	0	0.005	0	0	0.004	0.061
abf-2	2	0.146	0.01	0.146	0.014	0.012	0.005	0.018	0.019	0.001	0.001	0.004	0.002	0.025	0.049	0.021	0.023	0.001	0.008	0.015	0.065	0.003	0.003	0.016	0.037	0.009	0.002	0.001	0.002	0.055	0.005	0.004	0.007	0.001	0.01	0.001	0.091	0.003	0.001	0.004	0.001	0.002	0.001	0.001	0.01	0.001	0.001	0.013	0.065
agt-2	2	0.876	0	0.876	0	0.002	0	0.001	0	0	0	0	0	0.02	0.02	0.003	0	0	0	0	0.002	0	0	0	0.001	0	0	0	0	0.006	0	0	0	0	0.001	0	0.051	0	0	0	0	0	0	0	0.001	0	0	0.001	0.002
atl-1	2	0.482	0.005	0.482	0.004	0.003	0.001	0.004	0	0	0	0.001	0	0.006	0.12	0.001	0.001	0	0.001	0.002	0.058	0.001	0.001	0.001	0.049	0	0	0	0	0.006	0	0	0.001	0	0.001	0	0.012	0	0	0	0	0	0	0	0.001	0	0	0.001	0.22
B0025.4	2	0.588	0.001	0.588	0.002	0.007	0.001	0.007	0.002	0	0	0	0	0.028	0.049	0.01	0.001	0	0.001	0.003	0.025	0.001	0	0.003	0.007	0	0	0	0	0.039	0.001	0.001	0.001	0	0.005	0	0.125	0	0	0.001	0	0	0	0	0.002	0	0	0.005	0.019
B0205.1	2	0.925	0	0.925	0	0	0	0	0	0	0	0	0	0.003	0.005	0.001	0	0	0	0.001	0.016	0	0	0	0.001	0	0	0	0	0.021	0	0	0	0	0	0	0.013	0	0	0	0	0	0	0	0	0	0	0	0.004
B0416.5	2	0.175	0.007	0.175	0.005	0.005	0.004	0.01	0.003	0.001	0	0.002	0.001	0.02	0.024	0.01	0.004	0	0.003	0.007	0.112	0.002	0.005	0.006	0.016	0.002	0.001	0	0.001	0.072	0.001	0.002	0.006	0	0.007	0.001	0.173	0.001	0	0.001	0	0.001	0.001	0	0.004	0	0	0.007	0.156
B0495.2	2	0.361	0.006	0.361	0.001	0.001	0	0.001	0	0	0	0	0	0.002	0.021	0.001	0.001	0	0.001	0.003	0.298	0.001	0.001	0.001	0.016	0	0	0	0	0.007	0	0	0.001	0	0	0	0.009	0	0	0	0	0	0	0	0	0	0	0	0.255
C01F1.1	2	0.888	0	0.888	0	0	0	0.001	0	0	0	0	0	0.002	0.026	0	0	0	0	0	0.015	0	0	0	0.004	0	0	0	0	0.002	0	0	0	0	0	0	0.005	0	0	0	0	0	0	0	0	0	0	0	0.05
C05G5.2	2	0.596	0.001	0.596	0.003	0.01	0.001	0.006	0	0	0	0	0	0.029	0.146	0.003	0.001	0	0	0.001	0.009	0	0	0.001	0.008	0	0	0	0	0.007	0	0.001	0	0	0.006	0	0.097	0	0	0.001	0	0	0	0	0.002	0	0	0.002	0.026
C06A5.1	2	0.992	0	0.992	0	0	0	0	0	0	0	0	0	0.001	0.005	0	0	0	0	0	0	0	0	0	0	0	0	0	0	0	0	0	0	0	0	0	0.001	0	0	0	0	0	0	0	0	0	0	0	0
C07H6.4	2	0.523	0	0.523	0.001	0.008	0	0.003	0	0	0	0	0	0.035	0.37	0.002	0	0	0	0	0.002	0	0	0	0.002	0	0	0	0	0.002	0	0.001	0	0	0.003	0	0.026	0	0	0	0	0	0	0	0.001	0	0	0.001	0.004
C08B11.8	2	0.516	0.001	0.516	0.002	0.008	0.001	0.005	0.001	0	0	0	0	0.06	0.042	0.01	0.001	0	0.001	0.002	0.011	0	0	0.001	0.004	0	0	0	0	0.05	0	0.001	0.001	0	0.008	0	0.139	0	0	0.001	0	0	0	0	0.002	0	0	0.007	0.014
C08H9.16	2	0.746	0	0.746	0	0.001	0	0.001	0	0	0	0	0	0.01	0.007	0.002	0	0	0	0.001	0.009	0	0	0	0.001	0	0	0	0	0.076	0	0	0.001	0	0.001	0	0.112	0	0	0	0	0	0	0	0	0	0	0.001	0.003
C14B1.3	2	0.267	0.008	0.267	0.009	0.006	0.005	0.014	0.001	0	0	0.003	0.001	0.013	0.077	0.004	0.004	0	0.003	0.006	0.091	0.002	0.005	0.003	0.07	0.001	0.001	0	0.001	0.022	0.001	0.001	0.002	0	0.003	0	0.062	0.001	0	0.001	0	0	0.001	0	0.003	0	0	0.002	0.25
C16C2.4	2	0.329	0.011	0.329	0.004	0.003	0.002	0.008	0.001	0	0	0.001	0.001	0.008	0.079	0.004	0.006	0	0.005	0.007	0.171	0.002	0.002	0.004	0.063	0.001	0.001	0	0.001	0.012	0.001	0.001	0.002	0	0.001	0.001	0.02	0.001	0	0.001	0	0.001	0.001	0	0.002	0	0	0.001	0.201
C17G10.2	2	0.565	0.001	0.565	0.004	0.007	0	0.004	0	0	0	0	0	0.022	0.255	0.002	0	0	0	0.001	0.008	0	0	0	0.012	0	0	0	0	0.005	0	0.001	0	0	0.003	0	0.029	0	0	0.001	0	0	0	0	0.001	0	0	0.001	0.04
C27H6.9	2	0.451	0.004	0.451	0.003	0.003	0.002	0.005	0.001	0	0	0.001	0.002	0.009	0.026	0.003	0.002	0	0.002	0.025	0.169	0.002	0.001	0.002	0.015	0.001	0.001	0	0.001	0.08	0.001	0.001	0.004	0	0.002	0	0.085	0.001	0	0	0	0	0	0	0.001	0	0	0.001	0.059
C28C12.12	2	0.881	0	0.881	0	0.001	0	0.001	0	0	0	0	0	0.01	0.01	0.001	0	0	0	0.001	0.004	0	0	0	0.001	0	0	0	0	0.016	0	0	0	0	0.001	0	0.055	0	0	0	0	0	0	0	0	0	0	0.001	0.003
C35A5.8	2	0.672	0	0.672	0.002	0.002	0	0.002	0	0	0	0	0	0.007	0.273	0	0	0	0	0	0.003	0	0	0	0.005	0	0	0	0	0.001	0	0	0	0	0.001	0	0.009	0	0	0	0	0	0	0	0	0	0	0	0.013
C37A5.7	2	0.338	0.002	0.338	0.007	0.007	0.001	0.008	0	0	0	0.001	0	0.018	0.168	0.003	0.001	0	0	0.001	0.015	0	0.001	0.001	0.032	0	0	0	0	0.007	0	0.001	0	0	0.004	0	0.046	0	0	0.001	0	0	0	0	0.002	0	0	0.002	0.228
C44C10.4	2	0.837	0.001	0.837	0	0.001	0	0.001	0.001	0	0	0	0	0.005	0.013	0.002	0	0	0.001	0.003	0.062	0.001	0	0.001	0.002	0	0	0	0	0.023	0	0	0.001	0	0.001	0	0.016	0	0	0	0	0	0	0	0	0	0	0.001	0.013
C46C11.2	2	0.096	0.008	0.096	0.014	0.038	0.006	0.027	0.007	0.001	0.001	0.005	0.001	0.059	0.086	0.044	0.007	0	0.005	0.004	0.022	0.002	0.006	0.014	0.028	0.002	0.001	0.001	0.001	0.021	0.002	0.012	0.005	0	0.028	0.001	0.074	0.001	0.001	0.008	0	0.001	0.001	0	0.018	0	0.001	0.033	0.06
C49A9.10	2	0.264	0.007	0.264	0.009	0.009	0.008	0.023	0.006	0.001	0.001	0.002	0.002	0.024	0.061	0.013	0.007	0	0.007	0.013	0.083	0.003	0.004	0.009	0.042	0.002	0.003	0.001	0.002	0.061	0.003	0.002	0.004	0	0.006	0.001	0.106	0.002	0.001	0.002	0.001	0.001	0.001	0	0.005	0	0.001	0.005	0.081
C49C3.7	2	0.681	0.001	0.681	0.001	0.001	0	0.002	0.001	0	0	0	0	0.007	0.01	0.003	0.001	0	0.001	0.007	0.058	0.001	0	0.001	0.002	0	0	0	0	0.078	0	0	0.002	0	0.001	0	0.098	0	0	0	0	0	0	0	0.001	0	0	0.001	0.01
C49H3.4	2	0.443	0.001	0.443	0.003	0.019	0	0.009	0	0	0	0	0	0.064	0.329	0.008	0.001	0	0.001	0.001	0.006	0	0	0.001	0.007	0	0	0	0	0.006	0	0.002	0	0	0.007	0	0.035	0	0	0.001	0	0	0	0	0.003	0	0	0.004	0.012
C50F4.12	2	0.957	0	0.957	0	0	0	0	0	0	0	0	0	0.005	0.011	0	0	0	0	0	0.001	0	0	0	0	0	0	0	0	0.001	0	0	0	0	0	0	0.02	0	0	0	0	0	0	0	0	0	0	0	0.001
capg-1	2	0.522	0.001	0.522	0	0	0	0	0	0	0	0	0	0.002	0.004	0.001	0	0	0	0.005	0.338	0.001	0	0	0.002	0	0	0	0	0.071	0	0	0.002	0	0	0	0.016	0	0	0	0	0	0	0	0	0	0	0	0.022
ccch-3	2	0.402	0.001	0.402	0.001	0.002	0.001	0.002	0.002	0	0	0	0.001	0.008	0.009	0.004	0.001	0	0.001	0.014	0.085	0.001	0.001	0.001	0.002	0	0	0	0	0.212	0	0	0.005	0	0.002	0	0.168	0	0	0	0	0	0	0	0.001	0	0	0.002	0.016
ccdc-55	2	0.463	0.004	0.463	0.001	0.002	0.001	0.003	0.004	0	0	0	0.001	0.007	0.018	0.005	0.002	0	0.002	0.013	0.252	0.002	0.001	0.003	0.007	0.001	0	0	0	0.05	0.001	0	0.003	0	0.001	0	0.051	0	0	0	0	0	0	0	0.001	0	0	0.002	0.052
cdc-14	2	0.396	0.001	0.396	0.003	0.011	0.001	0.007	0.001	0	0	0	0	0.066	0.046	0.016	0.002	0	0.001	0.001	0.015	0	0.001	0.003	0.004	0.001	0	0	0	0.026	0	0.002	0.001	0	0.013	0	0.234	0	0	0.001	0	0	0	0	0.005	0	0	0.012	0.019
cdk-8	2	0.891	0	0.891	0	0.002	0	0.001	0	0	0	0	0	0.032	0.033	0.002	0	0	0	0	0.001	0	0	0	0	0	0	0	0	0.002	0	0	0	0	0.001	0	0.023	0	0	0	0	0	0	0	0	0	0	0.001	0.001
ceh-100	2	0.461	0	0.461	0.002	0.007	0.001	0.009	0	0	0	0	0	0.034	0.065	0.008	0.002	0	0.001	0.001	0.006	0	0	0.002	0.005	0	0	0	0	0.01	0	0.001	0	0	0.005	0	0.32	0	0	0.001	0	0	0	0	0.003	0	0	0.004	0.01
ceh-86	2	0.806	0.001	0.806	0.001	0.002	0	0.003	0	0	0	0	0	0.012	0.083	0.002	0.001	0	0	0	0.013	0	0	0.001	0.006	0	0	0	0	0.004	0	0	0	0	0.001	0	0.013	0	0	0	0	0	0	0	0.001	0	0	0.001	0.033
ceh-93	2	0.788	0.002	0.788	0.001	0.002	0	0.002	0	0	0	0	0	0.009	0.048	0.002	0.001	0	0.001	0.001	0.037	0	0	0.001	0.007	0	0	0	0	0.009	0	0	0.001	0	0.001	0	0.016	0	0	0	0	0	0	0	0.001	0	0	0.001	0.051
cfim-2	2	0.368	0	0.368	0.001	0.008	0	0.003	0	0	0	0	0	0.107	0.023	0.009	0	0	0	0.001	0.004	0	0	0.001	0.001	0	0	0	0	0.031	0	0.001	0.001	0	0.014	0	0.274	0	0	0.001	0	0	0	0	0.002	0	0	0.011	0.003
chd-7	2	0.835	0	0.835	0.001	0.002	0	0.002	0	0	0	0	0	0.008	0.097	0.002	0	0	0	0	0.006	0	0	0.001	0.003	0	0	0	0	0.002	0	0	0	0	0.001	0	0.014	0	0	0	0	0	0	0	0.001	0	0	0	0.014
cid-1	2	0.867	0.001	0.867	0	0	0	0	0	0	0	0	0	0.002	0.01	0	0	0	0	0.001	0.049	0	0	0	0.003	0	0	0	0	0.01	0	0	0	0	0	0	0.012	0	0	0	0	0	0	0	0	0	0	0	0.035
cids-1	2	0.855	0	0.855	0	0	0	0	0	0	0	0	0	0.005	0.003	0.001	0	0	0	0	0.002	0	0	0	0	0	0	0	0	0.021	0	0	0	0	0	0	0.103	0	0	0	0	0	0	0	0	0	0	0	0.001
clp-2	2	0.776	0	0.776	0.001	0.001	0	0.001	0	0	0	0	0	0.005	0.162	0.001	0	0	0	0	0.005	0	0	0	0.006	0	0	0	0	0.001	0	0	0	0	0.001	0	0.007	0	0	0	0	0	0	0	0	0	0	0	0.025
cpsf-2	2	0.906	0	0.906	0	0.001	0	0.001	0	0	0	0	0	0.005	0.006	0.001	0	0	0	0.001	0.013	0	0	0	0.001	0	0	0	0	0.032	0	0	0.001	0	0	0	0.016	0	0	0	0	0	0	0	0	0	0	0	0.004
ctr-9	2	0.993	0	0.993	0	0	0	0	0	0	0	0	0	0	0.002	0	0	0	0	0	0.001	0	0	0	0	0	0	0	0	0.001	0	0	0	0	0	0	0.002	0	0	0	0	0	0	0	0	0	0	0	0.001
D1037.1	2	0.692	0.001	0.692	0.002	0.006	0	0.004	0	0	0	0	0	0.018	0.066	0.004	0.001	0	0	0.001	0.013	0	0	0.001	0.005	0	0	0	0	0.01	0	0.001	0	0	0.004	0	0.115	0	0	0.001	0	0	0	0	0.002	0	0	0.003	0.017
D1054.3	2	0.729	0	0.729	0.002	0.003	0	0.004	0	0	0	0	0	0.02	0.045	0.002	0.001	0	0	0.001	0.01	0	0	0	0.006	0	0	0	0	0.021	0	0	0.001	0	0.003	0	0.104	0	0	0	0	0	0	0	0.001	0	0	0.001	0.015
D2005.1	2	0.284	0.004	0.284	0.014	0.009	0.005	0.028	0.002	0.001	0	0.002	0.001	0.035	0.071	0.009	0.005	0	0.004	0.006	0.044	0.002	0.002	0.005	0.049	0.001	0.004	0	0.001	0.07	0.001	0.002	0.004	0	0.007	0	0.143	0.002	0	0.002	0	0.001	0	0	0.005	0	0	0.004	0.075
D2030.8	2	0.316	0	0.316	0.001	0.006	0	0.003	0	0	0	0	0	0.2	0.02	0.009	0	0	0	0	0.002	0	0	0.001	0.001	0	0	0	0	0.027	0	0.001	0	0	0.009	0	0.212	0	0	0	0	0	0	0	0.002	0	0	0.006	0.002
D2085.3	2	0.938	0	0.938	0	0	0	0.001	0	0	0	0	0	0.006	0.008	0.001	0	0	0	0	0.002	0	0	0	0.001	0	0	0	0	0.007	0	0	0	0	0	0	0.028	0	0	0	0	0	0	0	0	0	0	0	0.002
D2085.4	2	0.785	0	0.785	0.001	0.003	0	0.002	0	0	0	0	0	0.025	0.146	0.002	0	0	0	0	0.003	0	0	0	0.002	0	0	0	0	0.003	0	0	0	0	0.001	0	0.011	0	0	0	0	0	0	0	0.001	0	0	0.001	0.005
dcp-66	2	0.72	0	0.72	0.001	0.002	0	0.002	0	0	0	0	0	0.011	0.236	0.001	0	0	0	0	0.002	0	0	0	0.003	0	0	0	0	0.001	0	0	0	0	0.001	0	0.007	0	0	0	0	0	0	0	0	0	0	0	0.006
ddx-23	2	0.769	0.001	0.769	0.002	0.002	0	0.002	0	0	0	0	0	0.008	0.094	0.001	0	0	0	0	0.013	0	0	0	0.009	0	0	0	0	0.004	0	0	0	0	0.001	0	0.014	0	0	0	0	0	0	0	0	0	0	0	0.059
dic-1	2	0.799	0	0.799	0	0.003	0	0.002	0	0	0	0	0	0.055	0.097	0.001	0	0	0	0	0.001	0	0	0	0.001	0	0	0	0	0.002	0	0	0	0	0.002	0	0.026	0	0	0	0	0	0	0	0	0	0	0.001	0.002
drsh-1	2	0.87	0.001	0.87	0	0	0	0.001	0	0	0	0	0	0.002	0.008	0.001	0	0	0	0.002	0.07	0	0	0	0.002	0	0	0	0	0.011	0	0	0	0	0	0	0.01	0	0	0	0	0	0	0	0	0	0	0	0.015
duo-3	2	0.506	0	0.506	0.001	0.012	0	0.004	0	0	0	0	0	0.231	0.077	0.007	0	0	0	0	0.003	0	0	0.001	0.001	0	0	0	0	0.01	0	0.001	0	0	0.009	0	0.055	0	0	0.001	0	0	0	0	0.002	0	0	0.005	0.004
emb-5	2	0.924	0	0.924	0	0	0	0	0	0	0	0	0	0.002	0.007	0	0	0	0	0.001	0.028	0	0	0	0.001	0	0	0	0	0.009	0	0	0	0	0	0	0.011	0	0	0	0	0	0	0	0	0	0	0	0.009
eri-1	2	0.33	0	0.33	0.001	0.015	0	0.003	0	0	0	0	0	0.252	0.039	0.011	0	0	0	0.001	0.003	0	0	0.001	0.001	0	0	0	0	0.017	0	0.002	0	0	0.021	0	0.127	0	0	0.001	0	0	0	0	0.002	0	0	0.014	0.003
eri-6	2	0.554	0	0.554	0.002	0.012	0	0.008	0	0	0	0	0	0.057	0.098	0.014	0.001	0	0.001	0.001	0.007	0	0	0.002	0.003	0	0	0	0	0.008	0	0.002	0	0	0.008	0	0.145	0	0	0.001	0	0	0	0	0.004	0	0	0.007	0.012
evl-14	2	0.793	0	0.793	0.001	0.002	0	0.002	0	0	0	0	0	0.006	0.146	0.001	0	0	0	0	0.007	0	0	0	0.005	0	0	0	0	0.002	0	0	0	0	0.001	0	0.008	0	0	0	0	0	0	0	0	0	0	0	0.016
F02E9.1	2	0.583	0.001	0.583	0.005	0.005	0.001	0.006	0	0	0	0.001	0	0.014	0.159	0.002	0.001	0	0	0.001	0.015	0	0	0.001	0.026	0	0	0	0	0.008	0	0.001	0	0	0.003	0	0.052	0	0	0.001	0	0	0	0	0.001	0	0	0.001	0.077
F02E9.7	2	0.125	0.01	0.125	0.022	0.012	0.023	0.042	0.004	0.003	0.001	0.004	0.002	0.028	0.052	0.012	0.01	0.001	0.008	0.013	0.066	0.005	0.007	0.009	0.071	0.003	0.017	0.002	0.005	0.059	0.003	0.003	0.008	0.001	0.009	0.002	0.1	0.005	0.001	0.003	0.002	0.001	0.001	0.001	0.008	0	0.001	0.006	0.095
F08F8.9	2	0.504	0.002	0.504	0.006	0.003	0	0.004	0	0	0	0.001	0	0.006	0.144	0.001	0.001	0	0	0.001	0.032	0	0	0.001	0.047	0	0	0	0	0.005	0	0	0	0	0.001	0	0.021	0	0	0.001	0	0	0	0	0.001	0	0	0.001	0.193
F10B5.8	2	0.921	0	0.921	0	0.001	0	0.001	0	0	0	0	0	0.007	0.009	0.001	0	0	0	0	0.002	0	0	0	0.001	0	0	0	0	0.008	0	0	0	0	0.001	0	0.039	0	0	0	0	0	0	0	0	0	0	0	0.002
F10D11.2	2	0.912	0	0.912	0	0.001	0	0.001	0	0	0	0	0	0.025	0.019	0.001	0	0	0	0	0.001	0	0	0	0	0	0	0	0	0.002	0	0	0	0	0.001	0	0.03	0	0	0	0	0	0	0	0	0	0	0.001	0.001
F10E9.3	2	0.439	0.002	0.439	0.002	0.006	0.002	0.008	0.002	0	0	0	0	0.03	0.034	0.013	0.002	0	0.002	0.005	0.035	0.001	0.001	0.005	0.006	0	0	0	0	0.06	0.001	0.001	0.003	0	0.005	0	0.225	0	0	0.001	0	0	0	0	0.003	0	0	0.005	0.025
F25B4.4	2	0.478	0	0.478	0.004	0.009	0.001	0.014	0	0	0	0	0	0.084	0.101	0.008	0.001	0	0	0.001	0.004	0	0	0.001	0.007	0	0	0	0	0.017	0	0.001	0	0	0.006	0	0.196	0	0	0.001	0	0	0	0	0.003	0	0	0.003	0.01
F25H5.5	2	0.767	0	0.767	0	0.002	0	0.001	0	0	0	0	0	0.011	0.011	0.002	0	0	0	0.001	0.01	0	0	0	0.001	0	0	0	0	0.065	0	0	0.001	0	0.002	0	0.088	0	0	0	0	0	0	0	0	0	0	0.001	0.005
F26A1.14	2	0.819	0	0.819	0.001	0.002	0	0.002	0	0	0	0	0	0.013	0.026	0.003	0.001	0	0	0.001	0.007	0	0	0.001	0.003	0	0	0	0	0.019	0	0	0	0	0.001	0	0.07	0	0	0	0	0	0	0	0.001	0	0	0.001	0.008
F28C6.4	2	0.368	0.001	0.368	0.006	0.014	0.001	0.023	0.001	0	0	0	0	0.117	0.148	0.026	0.002	0	0.001	0.001	0.007	0	0	0.004	0.014	0	0	0	0	0.016	0	0.001	0.001	0	0.008	0	0.089	0	0	0.001	0	0	0	0	0.006	0	0	0.007	0.025
F40G9.5	2	0.344	0.001	0.344	0.005	0.01	0.001	0.007	0.001	0	0	0.001	0	0.042	0.048	0.006	0.001	0	0.001	0.002	0.018	0.001	0.001	0.001	0.01	0	0	0	0	0.045	0	0.002	0.002	0	0.013	0	0.296	0	0	0.001	0	0	0	0	0.003	0	0	0.008	0.027
F43G9.12	2	0.922	0	0.922	0	0.001	0	0.001	0	0	0	0	0	0.005	0.053	0	0	0	0	0	0.002	0	0	0	0.001	0	0	0	0	0.001	0	0	0	0	0	0	0.005	0	0	0	0	0	0	0	0	0	0	0	0.004
F43H9.3	2	0.456	0.001	0.456	0.007	0.009	0.001	0.018	0	0	0	0	0	0.036	0.312	0.004	0.001	0	0.001	0.001	0.006	0	0	0.001	0.018	0	0	0	0	0.007	0	0.001	0	0	0.003	0	0.06	0	0	0.001	0	0	0	0	0.002	0	0	0.001	0.021
F46B6.5	2	0.695	0.001	0.695	0.002	0.001	0	0.002	0	0	0	0	0	0.004	0.04	0.001	0.001	0	0	0.001	0.049	0	0	0	0.015	0	0	0	0	0.007	0	0	0	0	0.001	0	0.04	0	0	0	0	0	0	0	0.001	0	0	0.001	0.122
F53F4.14	2	0.732	0.001	0.732	0.001	0.003	0	0.003	0	0	0	0	0	0.009	0.177	0.002	0.001	0	0	0	0.009	0	0	0.001	0.007	0	0	0	0	0.003	0	0	0	0	0.001	0	0.011	0	0	0	0	0	0	0	0.001	0	0	0.001	0.025
F59E12.9	2	0.703	0	0.703	0	0.001	0	0.001	0.001	0	0	0	0	0.008	0.007	0.003	0	0	0	0.002	0.012	0	0	0.001	0.001	0	0	0	0	0.061	0	0	0.001	0	0.001	0	0.161	0	0	0	0	0	0	0	0.001	0	0	0.001	0.004
fan-1	2	0.668	0	0.668	0.001	0.003	0	0.002	0.001	0	0	0	0	0.037	0.014	0.005	0	0	0	0.001	0.007	0	0	0.001	0.001	0	0	0	0	0.07	0	0.001	0.001	0	0.004	0	0.102	0	0	0	0	0	0	0	0.001	0	0	0.004	0.004
fbxa-216	2	0.25	0.004	0.25	0.012	0.027	0.002	0.017	0.002	0	0	0.002	0	0.048	0.175	0.015	0.003	0	0.001	0.002	0.021	0.001	0.002	0.004	0.032	0.001	0	0	0	0.015	0.001	0.005	0.001	0	0.016	0	0.092	0.001	0	0.004	0	0	0	0	0.007	0	0	0.012	0.089
fcp-1	2	0.402	0	0.402	0.001	0.015	0	0.007	0.001	0	0	0	0	0.276	0.082	0.024	0.001	0	0.001	0.001	0.004	0	0	0.002	0.002	0	0	0	0	0.014	0	0.002	0.001	0	0.01	0	0.049	0	0	0.001	0	0	0	0	0.004	0	0	0.008	0.004
fic-1	2	0.371	0.004	0.371	0.008	0.004	0.001	0.007	0	0	0	0.001	0	0.009	0.189	0.002	0.001	0	0.001	0.001	0.033	0	0.001	0.001	0.108	0	0	0	0	0.006	0	0	0.001	0	0.001	0	0.014	0.001	0	0.001	0	0	0	0	0.001	0	0	0.001	0.21
fnci-1	2	0.665	0.003	0.665	0.002	0.002	0	0.003	0	0	0	0	0	0.008	0.113	0.002	0.001	0	0.001	0.001	0.035	0	0	0.001	0.023	0	0	0	0	0.006	0	0	0.001	0	0.001	0	0.011	0	0	0	0	0	0	0	0.001	0	0	0.001	0.102
gip-2	2	0.703	0.001	0.703	0.002	0.005	0.001	0.006	0.001	0	0	0	0	0.041	0.061	0.005	0.001	0	0.001	0.002	0.015	0.001	0	0.001	0.007	0	0	0	0	0.033	0	0.001	0.001	0	0.003	0	0.041	0	0	0	0	0	0	0	0.002	0	0	0.002	0.018
gon-14	2	0.764	0	0.764	0.001	0.004	0	0.002	0	0	0	0	0	0.02	0.061	0.001	0	0	0	0	0.003	0	0	0	0.001	0	0	0	0	0.004	0	0	0	0	0.003	0	0.102	0	0	0	0	0	0	0	0.001	0	0	0.001	0.006
gon-4	2	0.604	0.001	0.604	0	0.001	0	0.001	0.001	0	0	0	0.001	0.005	0.005	0.001	0	0	0	0.006	0.049	0.001	0	0	0.001	0	0	0	0	0.252	0	0	0.003	0	0.001	0	0.037	0	0	0	0	0	0	0	0	0	0	0.001	0.006
him-1	2	0.906	0.001	0.906	0	0.001	0	0.001	0	0	0	0	0	0.003	0.009	0.001	0	0	0	0.001	0.03	0	0	0	0.001	0	0	0	0	0.014	0	0	0.001	0	0	0	0.012	0	0	0	0	0	0	0	0	0	0	0	0.011
him-8	2	0.669	0.001	0.669	0	0.001	0	0.002	0.001	0	0	0	0	0.008	0.011	0.003	0.001	0	0.001	0.003	0.029	0	0	0.001	0.002	0	0	0	0	0.085	0	0	0.001	0	0.001	0	0.141	0	0	0	0	0	0	0	0.001	0	0	0.001	0.011
hmt-1	2	0.271	0.001	0.271	0.014	0.019	0.001	0.012	0	0	0	0.001	0	0.054	0.253	0.005	0.001	0	0	0.001	0.007	0	0	0.001	0.019	0	0	0	0	0.008	0	0.002	0	0	0.013	0	0.083	0	0	0.002	0	0	0	0	0.004	0	0	0.005	0.047
hpr-9	2	0.731	0	0.731	0.001	0.004	0	0.002	0	0	0	0	0	0.026	0.026	0.003	0	0	0	0.001	0.01	0	0	0.001	0.002	0	0	0	0	0.027	0	0.001	0.001	0	0.004	0	0.096	0	0	0	0	0	0	0	0.001	0	0	0.003	0.01
imp-1	2	0.305	0.003	0.305	0.007	0.007	0.006	0.025	0.001	0	0	0.001	0.001	0.022	0.06	0.009	0.008	0	0.004	0.005	0.071	0.001	0.002	0.008	0.024	0.001	0	0	0.001	0.024	0.001	0.001	0.002	0	0.005	0	0.192	0	0	0.001	0	0	0	0	0.006	0	0	0.004	0.102
jhdm-1	2	0.578	0	0.578	0.001	0.01	0	0.004	0	0	0	0	0	0.051	0.292	0.004	0	0	0	0	0.002	0	0	0.001	0.002	0	0	0	0	0.002	0	0.001	0	0	0.003	0	0.026	0	0	0.001	0	0	0	0	0.002	0	0	0.002	0.004
K02C4.3	2	0.646	0.002	0.646	0.004	0.004	0.001	0.006	0	0	0	0.001	0	0.011	0.124	0.003	0.002	0	0.001	0.003	0.043	0.001	0.001	0.001	0.023	0	0	0	0	0.009	0	0.001	0.001	0	0.002	0	0.027	0	0	0.001	0	0	0	0	0.001	0	0	0.001	0.057
K02E7.7	2	0.242	0.006	0.242	0.005	0.005	0.006	0.011	0.002	0.001	0	0.002	0.001	0.019	0.029	0.007	0.003	0	0.003	0.011	0.093	0.003	0.005	0.004	0.018	0.001	0.001	0.001	0.001	0.131	0.001	0.001	0.007	0	0.005	0.001	0.172	0.001	0.001	0.001	0	0.001	0.001	0	0.003	0	0	0.004	0.098
K03H1.13	2	0.439	0.007	0.439	0.004	0.006	0.001	0.008	0.001	0	0	0.001	0	0.017	0.096	0.007	0.003	0	0.002	0.003	0.062	0.001	0.001	0.004	0.03	0.001	0	0	0	0.016	0.001	0.001	0.002	0	0.003	0	0.041	0.001	0	0.001	0	0	0.001	0	0.002	0	0	0.003	0.187
K06A5.1	2	0.3	0	0.3	0.005	0.044	0	0.008	0	0	0	0	0	0.118	0.258	0.01	0.001	0	0	0.001	0.004	0	0	0.001	0.005	0	0	0	0	0.007	0	0.005	0	0	0.026	0	0.092	0	0	0.003	0	0	0	0	0.005	0	0	0.013	0.011
K06H7.7	2	0.666	0.002	0.666	0.001	0.002	0	0.002	0.001	0	0	0	0.001	0.009	0.017	0.003	0.001	0	0	0.006	0.076	0.001	0.001	0.001	0.004	0	0	0	0	0.068	0	0	0.002	0	0.002	0	0.07	0	0	0	0	0	0	0	0.001	0	0	0.002	0.027
K07E3.2	2	0.646	0.003	0.646	0.002	0.002	0	0.003	0	0	0	0	0	0.008	0.056	0.002	0.001	0	0.001	0.002	0.066	0.001	0.001	0.001	0.015	0.001	0	0	0	0.009	0	0	0.001	0	0.001	0	0.014	0	0	0	0	0	0	0	0.001	0	0	0.001	0.14
K08F4.1	2	0.702	0.004	0.702	0.002	0.002	0	0.003	0.001	0	0	0	0	0.01	0.047	0.002	0.001	0	0.001	0.002	0.051	0.001	0.001	0.001	0.014	0	0	0	0	0.021	0	0	0.001	0	0.002	0	0.021	0	0	0	0	0	0	0	0.001	0	0	0.001	0.084
K10D2.1	2	0.87	0	0.87	0	0	0	0.001	0	0	0	0	0	0.002	0.004	0.001	0	0	0	0.002	0.03	0	0	0	0.001	0	0	0	0	0.052	0	0	0.001	0	0	0	0.02	0	0	0	0	0	0	0	0	0	0	0	0.006
let-418	2	0.824	0	0.824	0.001	0.005	0	0.001	0	0	0	0	0	0.043	0.049	0.002	0	0	0	0	0.002	0	0	0	0.001	0	0	0	0	0.006	0	0	0	0	0.003	0	0.035	0	0	0	0	0	0	0	0.001	0	0	0.002	0.003
lin-49	2	0.893	0	0.893	0	0	0	0	0	0	0	0	0	0.001	0.005	0	0	0	0	0.001	0.057	0	0	0	0.002	0	0	0	0	0.007	0	0	0	0	0	0	0.007	0	0	0	0	0	0	0	0	0	0	0	0.023
M01E11.2	2	0.598	0	0.598	0.001	0.007	0	0.009	0	0	0	0	0	0.135	0.08	0.011	0.001	0	0.001	0.001	0.005	0	0	0.002	0.003	0	0	0	0	0.016	0	0.001	0.001	0	0.004	0	0.056	0	0	0	0	0	0	0	0.002	0	0	0.003	0.006
M03C11.8	2	0.674	0	0.674	0	0.001	0	0.001	0	0	0	0	0	0.006	0.005	0.001	0	0	0	0.001	0.017	0	0	0	0.001	0	0	0	0	0.208	0	0	0.001	0	0.001	0	0.053	0	0	0	0	0	0	0	0	0	0	0.001	0.006
mel-28	2	0.584	0.001	0.584	0.001	0.001	0	0.001	0	0	0	0	0	0.005	0.006	0.001	0	0	0	0.004	0.04	0.001	0	0	0.002	0	0	0	0	0.262	0	0	0.002	0	0.001	0	0.053	0	0	0	0	0	0	0	0	0	0	0.001	0.009
memb-2	2	0.759	0	0.759	0	0.001	0	0.001	0	0	0	0	0	0.021	0.008	0.002	0	0	0	0	0.002	0	0	0	0	0	0	0	0	0.024	0	0	0	0	0.001	0	0.156	0	0	0	0	0	0	0	0	0	0	0.001	0.001
met-2	2	0.396	0	0.396	0.001	0.014	0	0.01	0	0	0	0	0	0.288	0.131	0.018	0.001	0	0.001	0	0.003	0	0	0.002	0.002	0	0	0	0	0.009	0	0.001	0	0	0.007	0	0.046	0	0	0.001	0	0	0	0	0.003	0	0	0.004	0.004
mig-32	2	0.25	0.004	0.25	0.002	0.003	0.002	0.005	0.016	0	0.001	0.001	0.003	0.011	0.016	0.01	0.004	0	0.005	0.039	0.151	0.004	0.002	0.007	0.008	0.001	0.001	0	0.001	0.171	0.003	0.001	0.008	0	0.003	0.001	0.107	0.001	0	0.001	0	0.001	0.001	0	0.002	0	0	0.004	0.03
mix-1	2	0.859	0.001	0.859	0	0.001	0	0.001	0	0	0	0	0	0.007	0.01	0.001	0	0	0	0.002	0.02	0	0	0	0.001	0	0	0	0	0.041	0	0	0.001	0	0.001	0	0.027	0	0	0	0	0	0	0	0	0	0	0.001	0.008
mog-1	2	0.684	0.002	0.684	0.001	0.001	0	0.001	0	0	0	0	0	0.002	0.022	0	0	0	0	0.001	0.098	0	0	0	0.01	0	0	0	0	0.005	0	0	0	0	0	0	0.008	0	0	0	0	0	0	0	0	0	0	0	0.154
mog-5	2	0.482	0	0.482	0.001	0.007	0	0.003	0	0	0	0	0	0.06	0.409	0.002	0	0	0	0	0.001	0	0	0	0.002	0	0	0	0	0.001	0	0	0	0	0.002	0	0.012	0	0	0	0	0	0	0	0.001	0	0	0.001	0.003
mrrf-1	2	0.692	0	0.692	0.002	0.003	0	0.002	0	0	0	0	0	0.011	0.237	0.001	0	0	0	0	0.002	0	0	0	0.005	0	0	0	0	0.002	0	0	0	0	0.001	0	0.021	0	0	0	0	0	0	0	0	0	0	0.001	0.009
mtr-4	2	0.598	0.002	0.598	0.001	0.001	0	0.001	0	0	0	0	0	0.003	0.023	0.001	0	0	0	0.001	0.081	0	0	0	0.009	0	0	0	0	0.008	0	0	0.001	0	0.001	0	0.011	0	0	0	0	0	0	0	0	0	0	0	0.242
mut-16	2	0.778	0	0.778	0.001	0.001	0	0.001	0	0	0	0	0	0.006	0.013	0.001	0.001	0	0	0.002	0.027	0	0	0	0.002	0	0	0	0	0.02	0	0	0.001	0	0.001	0	0.11	0	0	0	0	0	0	0	0.001	0	0	0.001	0.014
mut-7	2	0.317	0	0.317	0.001	0.004	0	0.002	0.001	0	0	0	0	0.068	0.012	0.008	0	0	0	0.001	0.005	0	0	0.001	0.001	0	0	0	0	0.096	0	0.001	0.001	0	0.008	0	0.204	0	0	0	0	0	0	0	0.001	0	0	0.008	0.003
mys-4	2	0.47	0.001	0.47	0	0	0	0	0	0	0	0	0	0.002	0.004	0	0	0	0	0.006	0.416	0.001	0	0	0.002	0	0	0	0	0.051	0	0	0.002	0	0	0	0.014	0	0	0	0	0	0	0	0	0	0	0	0.021
ncbp-1	2	0.494	0	0.494	0.001	0.014	0	0.005	0	0	0	0	0	0.213	0.126	0.005	0	0	0	0	0.003	0	0	0.001	0.002	0	0	0	0	0.006	0	0.001	0	0	0.01	0	0.061	0	0	0.001	0	0	0	0	0.002	0	0	0.003	0.005
nmy-2	2	0.72	0.001	0.72	0.001	0.001	0	0.001	0.001	0	0	0	0	0.006	0.011	0.001	0.001	0	0	0.005	0.04	0	0	0.001	0.003	0	0	0	0	0.068	0	0	0.001	0	0.001	0	0.099	0	0	0	0	0	0	0	0.001	0	0	0.001	0.015
npp-14	2	0.966	0	0.966	0	0	0	0	0	0	0	0	0	0.001	0.001	0	0	0	0	0	0.002	0	0	0	0	0	0	0	0	0.011	0	0	0	0	0	0	0.014	0	0	0	0	0	0	0	0	0	0	0	0.001
nrde-4	2	0.919	0	0.919	0	0.001	0	0.001	0	0	0	0	0	0.014	0.015	0.001	0	0	0	0	0.003	0	0	0	0.001	0	0	0	0	0.01	0	0	0	0	0.001	0	0.018	0	0	0	0	0	0	0	0	0	0	0.001	0.002
nsy-1	2	0.508	0.001	0.508	0.004	0.01	0.001	0.01	0.001	0	0	0	0	0.062	0.078	0.008	0.001	0	0.001	0.001	0.013	0	0.001	0.002	0.007	0	0	0	0	0.019	0	0.001	0.001	0	0.009	0	0.137	0	0	0.001	0	0	0	0	0.003	0	0	0.005	0.029
pbs-3	2	0.595	0.001	0.595	0.004	0.004	0.001	0.006	0	0	0	0	0	0.013	0.055	0.002	0.001	0	0	0.002	0.017	0	0	0.001	0.014	0	0	0	0	0.019	0	0	0.001	0	0.002	0	0.209	0	0	0.001	0	0	0	0	0.001	0	0	0.001	0.027
pir-1	2	0.78	0	0.78	0.001	0.001	0	0.002	0	0	0	0	0	0.012	0.012	0.002	0	0	0	0.001	0.012	0	0	0.001	0.002	0	0	0	0	0.055	0	0	0.001	0	0.001	0	0.086	0	0	0	0	0	0	0	0.001	0	0	0.001	0.008
pme-3	2	0.618	0	0.618	0.001	0.01	0	0.003	0	0	0	0	0	0.149	0.065	0.008	0	0	0	0	0.002	0	0	0.001	0.001	0	0	0	0	0.006	0	0.001	0	0	0.008	0	0.075	0	0	0	0	0	0	0	0.002	0	0	0.005	0.003
pnk-4	2	0.17	0.024	0.17	0.004	0.007	0.005	0.013	0.013	0.002	0.001	0.002	0.002	0.025	0.036	0.025	0.006	0.001	0.014	0.012	0.146	0.006	0.011	0.018	0.018	0.002	0.001	0.001	0.002	0.049	0.004	0.002	0.011	0.001	0.006	0.004	0.047	0.002	0.001	0.001	0.001	0.004	0.004	0.001	0.006	0	0.001	0.008	0.12
pqn-21	2	0.707	0.002	0.707	0.002	0.003	0	0.003	0	0	0	0	0	0.006	0.067	0.001	0.001	0	0	0.001	0.04	0	0.001	0.001	0.013	0	0	0	0	0.006	0	0	0	0	0.001	0	0.032	0	0	0	0	0	0	0	0.001	0	0	0.001	0.089
prp-17	2	0.767	0	0.767	0	0.001	0	0.001	0	0	0	0	0	0.018	0.009	0.002	0	0	0	0.001	0.008	0	0	0	0.001	0	0	0	0	0.076	0	0	0.001	0	0.001	0	0.07	0	0	0	0	0	0	0	0.001	0	0	0.001	0.005
prp-8	2	0.964	0	0.964	0	0	0	0	0	0	0	0	0	0.005	0.009	0	0	0	0	0	0.001	0	0	0	0	0	0	0	0	0.002	0	0	0	0	0	0	0.013	0	0	0	0	0	0	0	0	0	0	0	0.001
R02D3.8	2	0.514	0	0.514	0.001	0.002	0	0.001	0	0	0	0	0	0.011	0.011	0.001	0	0	0	0.002	0.016	0	0	0	0.002	0	0	0	0	0.101	0	0	0.001	0	0.002	0	0.277	0	0	0	0	0	0	0	0.001	0	0	0.002	0.012
R07E4.5	2	0.871	0	0.871	0	0.001	0	0	0	0	0	0	0	0.006	0.005	0.001	0	0	0	0	0.001	0	0	0	0	0	0	0	0	0.006	0	0	0	0	0.001	0	0.099	0	0	0	0	0	0	0	0	0	0	0	0.001
R08E3.3	2	0.805	0.001	0.805	0.001	0.002	0	0.004	0	0	0	0	0	0.011	0.059	0.002	0	0	0	0.001	0.017	0	0	0.001	0.009	0	0	0	0	0.009	0	0	0	0	0.001	0	0.024	0	0	0	0	0	0	0	0.001	0	0	0.001	0.034
R10E4.11	2	0.792	0	0.792	0.001	0.002	0	0.003	0	0	0	0	0	0.014	0.028	0.002	0.001	0	0	0.001	0.007	0	0	0.001	0.003	0	0	0	0	0.015	0	0	0	0	0.001	0	0.104	0	0	0	0	0	0	0	0.001	0	0	0.001	0.006
R11A8.2	2	0.657	0	0.657	0.001	0.008	0	0.004	0	0	0	0	0	0.133	0.072	0.013	0	0	0	0	0.003	0	0	0.001	0.001	0	0	0	0	0.008	0	0.001	0	0	0.004	0	0.047	0	0	0	0	0	0	0	0.002	0	0	0.003	0.003
R12C12.8	2	0.572	0	0.572	0.002	0.004	0	0.004	0	0	0	0	0	0.022	0.348	0.002	0	0	0	0	0.002	0	0	0	0.005	0	0	0	0	0.002	0	0	0	0	0.001	0	0.014	0	0	0	0	0	0	0	0.001	0	0	0.001	0.008
R151.8	2	0.99	0	0.99	0	0	0	0	0	0	0	0	0	0	0.002	0	0	0	0	0	0.002	0	0	0	0	0	0	0	0	0.001	0	0	0	0	0	0	0.002	0	0	0	0	0	0	0	0	0	0	0	0.001
rbpl-1	2	0.78	0	0.78	0.001	0.003	0	0.002	0	0	0	0	0	0.026	0.025	0.003	0	0	0	0	0.003	0	0	0	0.001	0	0	0	0	0.008	0	0	0	0	0.003	0	0.117	0	0	0	0	0	0	0	0.001	0	0	0.002	0.002
rfp-1	2	0.957	0	0.957	0	0	0	0	0	0	0	0	0	0.002	0.013	0	0	0	0	0	0.006	0	0	0	0.001	0	0	0	0	0.002	0	0	0	0	0	0	0.005	0	0	0	0	0	0	0	0	0	0	0	0.007
rha-1	2	0.715	0	0.715	0.001	0.006	0	0.002	0	0	0	0	0	0.098	0.098	0.002	0	0	0	0	0.001	0	0	0	0.001	0	0	0	0	0.004	0	0	0	0	0.004	0	0.04	0	0	0	0	0	0	0	0.001	0	0	0.001	0.003
rilp-1	2	0.14	0.009	0.14	0.013	0.012	0.012	0.045	0.003	0.001	0.002	0.003	0.002	0.024	0.085	0.017	0.032	0.001	0.034	0.014	0.061	0.003	0.003	0.026	0.07	0.003	0.002	0	0.005	0.024	0.003	0.003	0.005	0.001	0.006	0.001	0.058	0.004	0.001	0.003	0.001	0.003	0.001	0	0.01	0	0.001	0.005	0.076
rrf-3	2	0.399	0	0.399	0.001	0.014	0	0.007	0	0	0	0	0	0.306	0.132	0.014	0.001	0	0	0	0.003	0	0	0.001	0.002	0	0	0	0	0.008	0	0.001	0	0	0.007	0	0.034	0	0	0.001	0	0	0	0	0.003	0	0	0.004	0.004
sas-4	2	0.811	0	0.811	0.001	0.003	0	0.001	0	0	0	0	0	0.035	0.029	0.002	0	0	0	0	0.002	0	0	0	0.001	0	0	0	0	0.008	0	0	0	0	0.003	0	0.072	0	0	0	0	0	0	0	0.001	0	0	0.002	0.003
sin-3	2	0.924	0	0.924	0	0.001	0	0.001	0	0	0	0	0	0.006	0.025	0.001	0	0	0	0.001	0.008	0	0	0	0.002	0	0	0	0	0.006	0	0	0	0	0.001	0	0.01	0	0	0	0	0	0	0	0	0	0	0	0.005
sli-1	2	0.327	0.004	0.327	0.003	0.003	0.002	0.005	0.001	0	0	0.001	0	0.008	0.021	0.004	0.003	0	0.001	0.005	0.191	0.001	0.002	0.003	0.013	0.001	0	0	0	0.036	0.001	0.001	0.002	0	0.002	0	0.139	0	0	0	0	0	0	0	0.002	0	0	0.002	0.168
smc-3	2	0.476	0	0.476	0.001	0.004	0	0.002	0	0	0	0	0	0.092	0.017	0.006	0	0	0	0.001	0.003	0	0	0.001	0.001	0	0	0	0	0.054	0	0.001	0.001	0	0.007	0	0.156	0	0	0	0	0	0	0	0.001	0	0	0.005	0.003
smf-1	2	0.171	0.008	0.171	0.027	0.011	0.007	0.039	0.002	0.001	0.001	0.003	0.001	0.032	0.078	0.011	0.008	0	0.006	0.007	0.049	0.003	0.003	0.006	0.122	0.002	0.011	0	0.003	0.048	0.002	0.002	0.005	0	0.008	0.001	0.083	0.004	0	0.003	0.001	0.001	0.001	0	0.006	0	0.001	0.005	0.105
sna-2	2	0.976	0	0.976	0	0	0	0	0	0	0	0	0	0.001	0.004	0	0	0	0	0	0.008	0	0	0	0	0	0	0	0	0.002	0	0	0	0	0	0	0.003	0	0	0	0	0	0	0	0	0	0	0	0.004
snu-23	2	0.827	0	0.827	0.001	0.003	0	0.003	0	0	0	0	0	0.031	0.083	0.002	0	0	0	0	0.003	0	0	0	0.002	0	0	0	0	0.004	0	0	0	0	0.002	0	0.023	0	0	0	0	0	0	0	0.001	0	0	0.001	0.004
spd-5	2	0.8	0	0.8	0	0.003	0	0.001	0	0	0	0	0	0.044	0.023	0.003	0	0	0	0	0.003	0	0	0	0.001	0	0	0	0	0.018	0	0	0	0	0.003	0	0.055	0	0	0	0	0	0	0	0.001	0	0	0.002	0.003
stip-1	2	0.435	0.001	0.435	0.001	0.008	0.001	0.005	0.002	0	0	0	0	0.065	0.033	0.02	0.001	0	0.001	0.002	0.011	0	0	0.003	0.003	0	0	0	0	0.05	0	0.002	0.002	0	0.009	0	0.185	0	0	0.001	0	0	0	0	0.003	0	0	0.012	0.009
sumv-1	2	0.309	0	0.309	0.003	0.042	0	0.006	0	0	0	0	0	0.194	0.231	0.006	0.001	0	0	0	0.002	0	0	0.001	0.002	0	0	0	0	0.004	0	0.003	0	0	0.027	0	0.109	0	0	0.002	0	0	0	0	0.003	0	0	0.008	0.003
sur-2	2	0.36	0	0.36	0.002	0.022	0	0.004	0	0	0	0	0	0.181	0.316	0.003	0	0	0	0	0.001	0	0	0	0.001	0	0	0	0	0.002	0	0.001	0	0	0.012	0	0.057	0	0	0.001	0	0	0	0	0.002	0	0	0.003	0.002
swd-2.1	2	0.679	0	0.679	0.001	0.004	0	0.003	0	0	0	0	0	0.1	0.025	0.006	0	0	0	0	0.002	0	0	0.001	0.001	0	0	0	0	0.018	0	0	0	0	0.003	0	0.107	0	0	0	0	0	0	0	0.001	0	0	0.002	0.002
swsn-4	2	0.977	0	0.977	0	0	0	0	0	0	0	0	0	0.002	0.012	0	0	0	0	0	0.001	0	0	0	0	0	0	0	0	0.001	0	0	0	0	0	0	0.004	0	0	0	0	0	0	0	0	0	0	0	0.001
szy-20	2	0.56	0.002	0.56	0.001	0.001	0	0.001	0.001	0	0	0	0	0.004	0.012	0.001	0.001	0	0	0.006	0.229	0.001	0.001	0.001	0.005	0	0	0	0	0.039	0	0	0.002	0	0.001	0	0.055	0	0	0	0	0	0	0	0	0	0	0.001	0.056
T07C12.12	2	0.47	0.001	0.47	0.001	0.003	0	0.002	0.001	0	0	0	0	0.023	0.012	0.005	0.001	0	0.001	0.004	0.021	0.001	0	0.001	0.002	0	0	0	0	0.246	0	0.001	0.004	0	0.003	0	0.082	0	0	0	0	0	0	0	0.001	0	0	0.004	0.008
T10E9.1	2	0.44	0	0.44	0	0.001	0	0.001	0.001	0	0	0	0	0.016	0.006	0.003	0	0	0	0.001	0.008	0	0	0	0.001	0	0	0	0	0.258	0	0	0.001	0	0.002	0	0.173	0	0	0	0	0	0	0	0.001	0	0	0.002	0.003
T10E9.2	2	0.78	0.001	0.78	0	0.001	0	0.001	0.001	0	0	0	0	0.005	0.006	0.001	0	0	0	0.004	0.059	0.001	0	0	0.001	0	0	0	0	0.085	0	0	0.002	0	0.001	0	0.023	0	0	0	0	0	0	0	0	0	0	0.001	0.009
T22C1.11	2	0.253	0.015	0.253	0.011	0.005	0.004	0.011	0.002	0.001	0	0.002	0.002	0.012	0.064	0.003	0.004	0	0.003	0.011	0.169	0.005	0.004	0.002	0.099	0.001	0.005	0	0.002	0.03	0.001	0.001	0.005	0	0.003	0.001	0.036	0.004	0	0.001	0.001	0.001	0.002	0	0.002	0	0	0.002	0.175
T22C8.3	2	0.473	0.001	0.473	0.002	0.012	0.001	0.007	0.001	0	0	0	0	0.144	0.066	0.024	0.001	0	0.001	0.001	0.007	0	0	0.003	0.004	0	0	0	0	0.035	0	0.002	0.001	0	0.008	0	0.066	0	0	0.001	0	0	0	0	0.004	0	0	0.008	0.008
T22G5.3	2	0.739	0.001	0.739	0.002	0.002	0	0.004	0	0	0	0	0	0.015	0.039	0.002	0.001	0	0.001	0.002	0.024	0.001	0	0.001	0.009	0	0	0	0	0.034	0	0	0.001	0	0.002	0	0.049	0	0	0	0	0	0	0	0.001	0	0	0.001	0.04
T23G7.3	2	0.385	0.008	0.385	0.004	0.003	0.001	0.005	0.001	0	0	0.001	0	0.008	0.072	0.003	0.003	0	0.002	0.003	0.103	0.001	0.001	0.002	0.037	0.001	0	0	0	0.01	0.001	0.001	0.001	0	0.002	0	0.022	0.001	0	0.001	0	0	0.001	0	0.001	0	0	0.001	0.283
T24B8.7	2	0.415	0	0.415	0.003	0.028	0	0.006	0	0	0	0	0	0.128	0.28	0.006	0.001	0	0	0	0.003	0	0	0.001	0.003	0	0	0	0	0.005	0	0.002	0	0	0.014	0	0.047	0	0	0.002	0	0	0	0	0.003	0	0	0.005	0.005
T25B9.8	2	0.696	0.002	0.696	0.001	0.001	0	0.002	0.001	0	0	0	0	0.008	0.019	0.002	0.001	0	0.001	0.003	0.107	0.001	0.001	0.001	0.006	0.001	0	0	0	0.033	0	0	0.002	0	0.001	0	0.027	0	0	0	0	0	0	0	0.001	0	0	0.001	0.055
taf-1	2	0.906	0	0.906	0.001	0.001	0	0.001	0	0	0	0	0	0.005	0.023	0.001	0	0	0	0.001	0.01	0	0	0	0.002	0	0	0	0	0.006	0	0	0	0	0.001	0	0.022	0	0	0	0	0	0	0	0	0	0	0.001	0.011
taf-5	2	0.28	0.001	0.28	0.003	0.018	0.002	0.035	0.001	0	0	0	0	0.113	0.164	0.052	0.003	0	0.005	0.001	0.011	0	0.001	0.013	0.009	0	0	0	0	0.01	0.001	0.002	0.001	0	0.007	0	0.041	0	0	0.001	0	0.001	0	0	0.009	0	0	0.006	0.015
taf-8	2	0.378	0	0.378	0.001	0.017	0	0.007	0.001	0	0	0	0	0.253	0.063	0.036	0.001	0	0.001	0.001	0.004	0	0	0.003	0.002	0	0	0	0	0.015	0	0.002	0.001	0	0.013	0	0.081	0	0	0.001	0	0	0	0	0.005	0	0	0.012	0.003
tag-124	2	0.457	0.002	0.457	0.005	0.006	0.001	0.006	0	0	0	0.001	0	0.025	0.061	0.003	0.001	0	0.001	0.002	0.027	0.001	0.001	0.001	0.012	0.001	0	0	0	0.031	0	0.001	0.001	0	0.006	0	0.111	0	0	0.001	0	0	0	0	0.002	0	0	0.003	0.076
tag-325	2	0.655	0	0.655	0.002	0.006	0	0.006	0	0	0	0	0	0.027	0.192	0.003	0	0	0	0	0.005	0	0	0.001	0.004	0	0	0	0	0.003	0	0.001	0	0	0.003	0	0.049	0	0	0	0	0	0	0	0.001	0	0	0.001	0.017
tag-72	2	0.686	0	0.686	0.001	0.005	0	0.004	0	0	0	0	0	0.052	0.202	0.003	0	0	0	0	0.002	0	0	0	0.002	0	0	0	0	0.003	0	0	0	0	0.002	0	0.016	0	0	0	0	0	0	0	0.001	0	0	0.001	0.005
tftc-3	2	0.792	0	0.792	0.001	0.001	0	0.001	0	0	0	0	0	0.004	0.144	0	0	0	0	0	0.004	0	0	0	0.006	0	0	0	0	0.001	0	0	0	0	0	0	0.007	0	0	0	0	0	0	0	0	0	0	0	0.027
tra-4	2	0.646	0	0.646	0.001	0.005	0	0.003	0	0	0	0	0	0.051	0.034	0.006	0	0	0	0.001	0.007	0	0	0.001	0.002	0	0	0	0	0.019	0	0.001	0.001	0	0.005	0	0.161	0	0	0	0	0	0	0	0.002	0	0	0.004	0.006
trr-1	2	0.762	0	0.762	0.001	0.002	0	0.001	0	0	0	0	0	0.019	0.011	0.002	0	0	0	0.001	0.006	0	0	0	0.001	0	0	0	0	0.058	0	0	0.001	0	0.002	0	0.09	0	0	0	0	0	0	0	0.001	0	0	0.002	0.004
tut-2	2	0.493	0.003	0.493	0.003	0.003	0.001	0.008	0	0	0	0	0	0.012	0.103	0.003	0.001	0	0.001	0.001	0.036	0	0.001	0.001	0.031	0	0	0	0	0.007	0	0	0	0	0.001	0	0.023	0	0	0	0	0	0	0	0.001	0	0	0.001	0.231
ufd-2	2	0.462	0.003	0.462	0.002	0.003	0.001	0.003	0.001	0	0	0	0.001	0.015	0.018	0.004	0.001	0	0.001	0.006	0.1	0.003	0.001	0.002	0.005	0.001	0	0	0	0.138	0	0.001	0.008	0	0.003	0	0.102	0	0	0	0	0	0	0	0.001	0	0	0.002	0.049
xpg-1	2	0.396	0.004	0.396	0.008	0.004	0.001	0.005	0	0	0	0.001	0	0.008	0.221	0.001	0.002	0	0.001	0.002	0.038	0	0.001	0.001	0.078	0	0	0	0	0.005	0	0.001	0.001	0	0.002	0	0.014	0	0	0.001	0	0	0	0	0.001	0	0	0.001	0.18
Y110A7A.9	2	0.479	0.001	0.479	0.006	0.01	0.001	0.017	0	0	0	0	0	0.063	0.145	0.007	0.001	0	0.001	0.001	0.011	0	0	0.002	0.021	0	0	0	0	0.02	0	0.001	0.001	0	0.006	0	0.102	0	0	0.001	0	0	0	0	0.003	0	0	0.003	0.035
Y11D7A.19	2	0.131	0.012	0.131	0.006	0.016	0.005	0.014	0.025	0.001	0.001	0.002	0.002	0.036	0.042	0.043	0.008	0.001	0.009	0.011	0.058	0.004	0.007	0.021	0.015	0.003	0.001	0.001	0.001	0.039	0.006	0.006	0.007	0.001	0.013	0.002	0.063	0.002	0.001	0.004	0.001	0.003	0.003	0.001	0.012	0.001	0.001	0.021	0.051
Y32B12B.2	2	0.391	0.005	0.391	0.002	0.002	0.001	0.004	0.002	0	0	0.001	0	0.012	0.019	0.005	0.001	0	0.001	0.004	0.102	0.001	0.001	0.002	0.011	0.001	0	0	0	0.105	0	0	0.004	0	0.002	0	0.096	0	0	0	0	0	0	0	0.001	0	0	0.002	0.158
Y32B12B.4	2	0.229	0.001	0.229	0.014	0.036	0.001	0.01	0	0	0	0.001	0	0.062	0.18	0.005	0.001	0	0	0.001	0.009	0	0.001	0.001	0.014	0	0	0	0	0.012	0	0.005	0.001	0	0.03	0	0.131	0	0	0.004	0	0	0	0	0.004	0	0	0.01	0.028
Y32H12A.2	2	0.924	0	0.924	0	0	0	0	0	0	0	0	0	0.001	0.006	0	0	0	0	0.001	0.033	0	0	0	0.001	0	0	0	0	0.006	0	0	0	0	0	0	0.009	0	0	0	0	0	0	0	0	0	0	0	0.013
Y39B6A.13	2	0.254	0.001	0.254	0.006	0.029	0.002	0.035	0.001	0	0	0.001	0	0.158	0.137	0.038	0.002	0	0.002	0.001	0.008	0	0.001	0.006	0.011	0	0	0	0	0.02	0.001	0.004	0.001	0	0.016	0	0.109	0	0	0.002	0	0	0	0	0.01	0	0	0.011	0.014
Y40D12A.1	2	0.888	0	0.888	0	0.001	0	0.001	0	0	0	0	0	0.014	0.078	0.001	0	0	0	0	0.001	0	0	0	0.001	0	0	0	0	0.001	0	0	0	0	0.001	0	0.007	0	0	0	0	0	0	0	0	0	0	0	0.002
Y42H9AR.4	2	0.976	0	0.976	0	0	0	0	0	0	0	0	0	0.003	0.009	0	0	0	0	0	0.001	0	0	0	0	0	0	0	0	0.001	0	0	0	0	0	0	0.005	0	0	0	0	0	0	0	0	0	0	0	0.001
Y48G1C.6	2	0.244	0.004	0.244	0.01	0.022	0.006	0.041	0.002	0	0	0.002	0.001	0.046	0.15	0.019	0.008	0	0.006	0.004	0.035	0.001	0.003	0.012	0.034	0.001	0.001	0	0.001	0.019	0.001	0.004	0.002	0	0.011	0	0.107	0.001	0	0.003	0	0.001	0	0	0.011	0	0.001	0.007	0.067
Y48G8AL.13	2	0.315	0.003	0.315	0.004	0.005	0.002	0.009	0.001	0	0	0.001	0.001	0.025	0.027	0.007	0.002	0	0.001	0.005	0.061	0.001	0.002	0.002	0.011	0.001	0.001	0	0	0.099	0	0.001	0.004	0	0.006	0	0.245	0	0	0.001	0	0	0	0	0.003	0	0	0.004	0.056
Y65B4A.1	2	0.843	0.001	0.843	0.001	0.002	0	0.001	0	0	0	0	0	0.009	0.019	0.002	0	0	0	0.001	0.016	0	0	0	0.002	0	0	0	0	0.018	0	0	0.001	0	0.002	0	0.049	0	0	0	0	0	0	0	0.001	0	0	0.001	0.011
Y67D8C.3	2	0.277	0	0.277	0.001	0.01	0	0.005	0.001	0	0	0	0	0.147	0.026	0.041	0.001	0	0	0.001	0.003	0	0	0.002	0.001	0	0	0	0	0.02	0	0.002	0	0	0.011	0	0.262	0	0	0.001	0	0	0	0	0.004	0	0	0.017	0.002
Y71F9AL.1	2	0.246	0	0.246	0.014	0.021	0.001	0.012	0	0	0	0.001	0	0.057	0.233	0.004	0.001	0	0	0.001	0.004	0	0	0.001	0.014	0	0	0	0	0.008	0	0.002	0	0	0.014	0	0.158	0	0	0.002	0	0	0	0	0.003	0	0	0.004	0.022
Y71H2AM.9	2	0.359	0.004	0.359	0.002	0.002	0.001	0.003	0.001	0	0	0.001	0.001	0.004	0.025	0.002	0.002	0	0.001	0.007	0.264	0.001	0.001	0.001	0.018	0.001	0	0	0	0.016	0	0	0.001	0	0.001	0	0.044	0	0	0	0	0	0	0	0.001	0	0	0.001	0.212
ZK1248.15	2	0.783	0	0.783	0.001	0.003	0	0.002	0	0	0	0	0	0.026	0.152	0.001	0	0	0	0	0.002	0	0	0	0.002	0	0	0	0	0.002	0	0	0	0	0.001	0	0.012	0	0	0	0	0	0	0	0.001	0	0	0.001	0.003
ZK328.4	2	0.543	0.001	0.543	0.001	0.001	0	0.001	0.001	0	0	0	0.001	0.007	0.007	0.002	0	0	0	0.007	0.099	0.002	0	0.001	0.002	0	0	0	0	0.233	0	0	0.005	0	0.001	0	0.036	0	0	0	0	0	0	0	0	0	0	0.001	0.015
ZK632.5	2	0.751	0.002	0.751	0.002	0.002	0	0.003	0	0	0	0	0	0.008	0.049	0.002	0.001	0	0.001	0.001	0.044	0.001	0.001	0.001	0.01	0	0	0	0	0.009	0	0	0.001	0	0.001	0	0.013	0	0	0	0	0	0	0	0.001	0	0	0.001	0.08
ZK742.2	2	0.5	0.003	0.5	0.005	0.01	0.001	0.01	0.001	0	0	0.001	0	0.019	0.238	0.006	0.003	0	0.001	0.002	0.028	0	0.001	0.003	0.025	0.001	0	0	0	0.008	0	0.001	0.001	0	0.003	0	0.03	0	0	0.001	0	0	0	0	0.003	0	0	0.002	0.053
ZK856.8	2	0.187	0.005	0.187	0.01	0.021	0.007	0.039	0.004	0	0	0.002	0.001	0.033	0.139	0.03	0.01	0	0.006	0.004	0.036	0.001	0.004	0.02	0.037	0.001	0	0	0.001	0.012	0.002	0.004	0.001	0	0.008	0	0.073	0.001	0	0.003	0	0.001	0	0	0.012	0	0	0.009	0.092
ZK973.1	2	0.883	0.001	0.883	0	0	0	0	0	0	0	0	0	0.002	0.007	0	0	0	0	0.001	0.049	0	0	0	0.002	0	0	0	0	0.013	0	0	0	0	0	0	0.013	0	0	0	0	0	0	0	0	0	0	0	0.019
aars-2	3	0.336	0.001	0.006	0.336	0.03	0.001	0.019	0	0	0	0.006	0	0.009	0.031	0.002	0.005	0	0	0	0.001	0	0	0.001	0.015	0.001	0	0	0	0.001	0	0.012	0	0	0.016	0	0.01	0	0	0.065	0	0	0	0	0.01	0	0	0.004	0.006
acl-5	3	0.152	0.002	0.005	0.152	0.024	0.101	0.083	0.001	0.001	0.001	0.094	0	0.009	0.015	0.008	0.036	0	0.004	0.001	0.002	0	0.007	0.013	0.024	0.003	0.001	0.003	0.002	0.002	0.001	0.025	0.001	0	0.015	0	0.01	0.001	0.001	0.082	0	0.001	0	0	0.047	0	0.001	0.008	0.01
adsl-1	3	0.159	0	0.02	0.159	0.085	0.001	0.07	0	0	0	0.001	0	0.089	0.088	0.011	0.004	0	0.001	0	0.002	0	0	0.002	0.015	0.001	0	0	0	0.003	0	0.013	0	0	0.068	0	0.036	0	0	0.02	0	0	0	0	0.024	0	0	0.014	0.007
agt-1	3	0.434	0	0.002	0.434	0.024	0.001	0.015	0	0	0	0.002	0	0.004	0.019	0.001	0.001	0	0	0	0	0	0	0.001	0.009	0	0	0	0	0	0	0.008	0	0	0.008	0	0.003	0	0	0.049	0	0	0	0	0.005	0	0	0.002	0.003
ard-1	3	0.135	0	0.011	0.135	0.135	0.001	0.131	0	0	0	0.001	0	0.077	0.056	0.018	0.004	0	0.001	0	0.001	0	0	0.003	0.009	0	0	0	0	0.002	0	0.026	0	0	0.09	0	0.028	0	0	0.048	0	0	0	0	0.05	0	0	0.022	0.003
asb-2	3	0.655	0.001	0.002	0.655	0.005	0.006	0.026	0	0	0	0.074	0	0.002	0.007	0.002	0.072	0	0.002	0	0.001	0	0.001	0.004	0.059	0.002	0	0	0.001	0	0	0.002	0	0	0.002	0	0.002	0.001	0	0.025	0	0	0	0	0.007	0	0	0.001	0.005
atp-2	3	0.463	0.001	0.005	0.463	0.015	0.005	0.021	0.001	0	0	0.071	0	0.007	0.015	0.004	0.03	0	0.001	0.001	0.002	0	0.001	0.004	0.028	0.006	0	0	0.001	0.002	0	0.01	0.001	0	0.012	0	0.011	0.001	0	0.073	0	0	0	0	0.014	0	0	0.005	0.01
B0001.4	3	0.232	0	0.007	0.232	0.051	0.005	0.115	0	0	0	0.004	0	0.023	0.026	0.013	0.034	0	0.002	0.001	0.001	0	0	0.01	0.012	0.003	0	0	0	0.002	0	0.024	0	0	0.034	0	0.018	0	0	0.105	0	0	0	0	0.082	0	0	0.013	0.005
B0205.6	3	0.967	0	0	0.967	0.001	0	0.004	0	0	0	0.001	0	0	0.002	0	0.001	0	0	0	0	0	0	0	0.01	0	0	0	0	0	0	0	0	0	0	0	0	0	0	0.002	0	0	0	0	0.001	0	0	0	0.001
C24D10.6	3	0.821	0	0.003	0.821	0.011	0.001	0.02	0	0	0	0.001	0	0.003	0.034	0.001	0.001	0	0	0	0	0	0	0.001	0.038	0	0	0	0	0	0	0.002	0	0	0.003	0	0.003	0	0	0.009	0	0	0	0	0.003	0	0	0.001	0.004
C34B2.8	3	0.783	0	0.001	0.783	0.013	0.001	0.087	0	0	0	0.001	0	0.003	0.01	0.002	0.005	0	0	0	0	0	0	0.001	0.006	0	0	0	0	0	0	0.003	0	0	0.003	0	0.001	0	0	0.04	0	0	0	0	0.012	0	0	0.001	0.001
C35D10.5	3	0.433	0.001	0.009	0.433	0.016	0.002	0.039	0	0	0	0.005	0	0.006	0.086	0.003	0.004	0	0.001	0	0.002	0	0.001	0.002	0.278	0	0	0	0	0.001	0	0.003	0	0	0.004	0	0.006	0.001	0	0.011	0	0	0	0	0.005	0	0	0.002	0.02
C50D2.9	3	0.728	0	0.002	0.728	0.015	0	0.024	0	0	0	0.001	0	0.004	0.045	0.001	0.001	0	0	0	0	0	0	0	0.028	0	0	0	0	0	0	0.002	0	0	0.003	0	0.002	0	0	0.007	0	0	0	0	0.003	0	0	0.001	0.005
C53H9.2	3	0.653	0	0.001	0.653	0.01	0.001	0.013	0	0	0	0.006	0	0.002	0.009	0.001	0.002	0	0	0	0	0	0	0.001	0.01	0	0	0	0	0	0	0.004	0	0	0.004	0	0.002	0	0	0.031	0	0	0	0	0.004	0	0	0.001	0.003
C54G4.7	3	0.594	0.002	0.004	0.594	0.01	0.004	0.02	0	0	0	0.082	0	0.004	0.018	0.002	0.023	0	0.001	0.001	0.002	0	0.001	0.003	0.078	0.003	0	0	0.001	0.001	0	0.004	0	0	0.004	0	0.004	0.001	0	0.032	0	0	0	0	0.007	0	0	0.002	0.013
C56G2.3	3	0.494	0.001	0.002	0.494	0.003	0.001	0.019	0	0	0	0.004	0	0.002	0.019	0.001	0.002	0	0	0	0.001	0	0	0.001	0.4	0	0	0	0	0	0	0	0	0	0.001	0	0.001	0	0	0.002	0	0	0	0	0.001	0	0	0	0.016
cars-1	3	0.298	0.002	0.007	0.298	0.018	0.057	0.134	0.001	0.001	0	0.026	0	0.012	0.018	0.01	0.044	0	0.005	0.001	0.003	0	0.003	0.013	0.039	0.005	0.002	0.001	0.002	0.003	0.001	0.01	0.001	0	0.014	0	0.019	0.002	0.001	0.028	0	0.001	0	0	0.036	0	0.001	0.008	0.013
cchl-1	3	0.847	0	0.001	0.847	0.005	0.001	0.011	0	0	0	0.005	0	0.001	0.004	0.001	0.004	0	0	0	0	0	0	0.001	0.009	0	0	0	0	0	0	0.003	0	0	0.002	0	0.001	0	0	0.061	0	0	0	0	0.004	0	0	0.001	0.001
chch-3	3	0.288	0	0.002	0.288	0.099	0	0.054	0	0	0	0.001	0	0.007	0.03	0.002	0.001	0	0	0	0	0	0	0.001	0.005	0	0	0	0	0	0	0.017	0	0	0.012	0	0.002	0	0	0.221	0	0	0	0	0.015	0	0	0.002	0.001
clpp-1	3	0.581	0	0.005	0.581	0.03	0.001	0.036	0	0	0	0.002	0	0.006	0.14	0.001	0.002	0	0	0	0.001	0	0	0.001	0.039	0	0	0	0	0	0	0.004	0	0	0.004	0	0.003	0	0	0.02	0	0	0	0	0.005	0	0	0.001	0.007
coq-2	3	0.629	0.001	0.002	0.629	0.004	0.003	0.045	0	0	0	0.006	0	0.002	0.013	0.001	0.041	0	0.002	0	0.001	0	0	0.003	0.2	0.001	0	0	0	0	0	0.001	0	0	0.001	0	0.002	0.001	0	0.006	0	0	0	0	0.004	0	0	0.001	0.007
coq-5	3	0.599	0	0.002	0.599	0.027	0.001	0.029	0	0	0	0.002	0	0.004	0.029	0.001	0.002	0	0	0	0	0	0	0.001	0.01	0	0	0	0	0	0	0.005	0	0	0.004	0	0.001	0	0	0.068	0	0	0	0	0.007	0	0	0.001	0.002
coq-8	3	0.627	0	0.004	0.627	0.009	0.001	0.051	0	0	0	0.001	0	0.004	0.099	0.001	0.004	0	0	0	0.001	0	0	0.001	0.153	0	0	0	0	0	0	0.001	0	0	0.001	0	0.002	0	0	0.004	0	0	0	0	0.003	0	0	0.001	0.008
cox-10	3	0.886	0	0.001	0.886	0.003	0.001	0.007	0	0	0	0.005	0	0.001	0.006	0.001	0.003	0	0	0	0.001	0	0	0.001	0.039	0.001	0	0	0	0	0	0.001	0	0	0.001	0	0.001	0	0	0.006	0	0	0	0	0.002	0	0	0.001	0.004
cps-6	3	0.726	0	0.005	0.726	0.014	0.001	0.035	0	0	0	0.003	0	0.008	0.034	0.002	0.003	0	0	0	0.001	0	0	0.001	0.051	0	0	0	0	0.001	0	0.003	0	0	0.006	0	0.006	0	0	0.009	0	0	0	0	0.006	0	0	0.002	0.007
cyc-2.1	3	0.23	0.002	0.007	0.23	0.025	0.015	0.033	0.001	0.001	0	0.161	0	0.008	0.023	0.005	0.017	0	0.002	0.001	0.003	0	0.005	0.005	0.039	0.002	0	0.001	0.001	0.002	0.001	0.02	0.001	0	0.013	0	0.011	0.001	0.001	0.106	0	0	0	0	0.017	0	0.001	0.006	0.014
dap-3	3	0.969	0	0	0.969	0.001	0	0.004	0	0	0	0.001	0	0	0.001	0	0.001	0	0	0	0	0	0	0	0.015	0	0	0	0	0	0	0	0	0	0	0	0	0	0	0.001	0	0	0	0	0	0	0	0	0.001
dbn-1	3	0.281	0.001	0.007	0.281	0.053	0.009	0.175	0	0	0	0.005	0	0.012	0.076	0.006	0.007	0	0.002	0	0.002	0	0.002	0.005	0.084	0	0	0	0.001	0.001	0	0.015	0	0	0.011	0	0.007	0.001	0	0.046	0	0	0	0	0.023	0	0	0.004	0.014
dhs-24	3	0.987	0	0	0.987	0.001	0	0.003	0	0	0	0	0	0	0.001	0	0	0	0	0	0	0	0	0	0.001	0	0	0	0	0	0	0	0	0	0	0	0	0	0	0.002	0	0	0	0	0.001	0	0	0	0
dhs-25	3	0.388	0.002	0.007	0.388	0.02	0.023	0.078	0.001	0	0	0.021	0	0.008	0.02	0.009	0.043	0	0.003	0.001	0.003	0	0.002	0.012	0.062	0.003	0.001	0.001	0.002	0.002	0.001	0.013	0.001	0	0.011	0	0.014	0.002	0	0.057	0	0	0	0	0.027	0	0.001	0.008	0.013
E02H1.2	3	0.927	0	0.001	0.927	0.003	0	0.004	0	0	0	0.001	0	0.001	0.008	0	0.001	0	0	0	0	0	0	0	0.01	0	0	0	0	0	0	0	0	0	0.001	0	0.001	0	0	0.003	0	0	0	0	0.001	0	0	0	0.002
E04A4.5	3	0.974	0	0	0.974	0	0	0.003	0	0	0	0.001	0	0	0.001	0	0.001	0	0	0	0	0	0	0	0.012	0	0	0	0	0	0	0	0	0	0	0	0	0	0	0.001	0	0	0	0	0	0	0	0	0.001
ech-2	3	0.64	0	0.003	0.64	0.016	0.001	0.026	0	0	0	0.004	0	0.006	0.014	0.003	0.008	0	0	0	0.001	0	0	0.002	0.01	0.001	0	0	0	0.001	0	0.006	0	0	0.009	0	0.005	0	0	0.043	0	0	0	0	0.015	0	0	0.003	0.004
exos-4.1	3	0.738	0	0.002	0.738	0.007	0.001	0.013	0	0	0	0.008	0	0.003	0.013	0.001	0.003	0	0	0	0.001	0	0	0.001	0.025	0.001	0	0	0	0	0	0.002	0	0	0.003	0	0.003	0	0	0.012	0	0	0	0	0.003	0	0	0.001	0.006
F01F1.2	3	0.797	0	0.002	0.797	0.01	0.001	0.016	0	0	0	0.005	0	0.002	0.015	0.001	0.004	0	0	0	0	0	0	0.001	0.02	0	0	0	0	0	0	0.004	0	0	0.003	0	0.002	0	0	0.049	0	0	0	0	0.005	0	0	0.001	0.003
F02A9.4	3	0.994	0	0	0.994	0	0	0.001	0	0	0	0	0	0	0	0	0	0	0	0	0	0	0	0	0.002	0	0	0	0	0	0	0	0	0	0	0	0	0	0	0	0	0	0	0	0	0	0	0	0
F19B6.1	3	0.233	0.003	0.042	0.233	0.025	0.003	0.032	0.001	0	0	0.01	0	0.021	0.096	0.008	0.029	0	0.002	0.002	0.009	0	0.001	0.006	0.079	0.008	0	0	0	0.006	0.001	0.006	0.001	0	0.014	0	0.041	0.001	0	0.018	0	0	0	0	0.013	0	0	0.007	0.053
F23H11.5	3	0.427	0.003	0.016	0.427	0.014	0.006	0.038	0.001	0	0	0.015	0	0.008	0.044	0.004	0.023	0	0.002	0.001	0.006	0	0.001	0.004	0.204	0.002	0.001	0	0.001	0.003	0.001	0.005	0.001	0	0.007	0	0.019	0.002	0	0.018	0	0	0	0	0.008	0	0	0.003	0.03
F28B3.10	3	0.401	0.001	0.005	0.401	0.024	0.004	0.038	0.001	0	0	0.014	0	0.01	0.014	0.008	0.05	0	0.002	0.001	0.001	0	0.001	0.007	0.015	0.007	0	0	0	0.002	0	0.018	0	0	0.019	0	0.01	0	0	0.161	0	0	0	0	0.038	0	0	0.01	0.005
F30F8.9	3	0.364	0.001	0.004	0.364	0.008	0.014	0.161	0	0	0	0.008	0	0.005	0.016	0.005	0.168	0	0.007	0	0.001	0	0.001	0.015	0.084	0.003	0.001	0	0.002	0.001	0.001	0.003	0	0	0.003	0	0.005	0.002	0	0.013	0	0	0	0	0.017	0	0	0.002	0.008
F32D8.5	3	0.904	0	0.001	0.904	0.007	0	0.012	0	0	0	0.001	0	0.002	0.01	0.001	0.001	0	0	0	0	0	0	0	0.006	0	0	0	0	0	0	0.001	0	0	0.002	0	0.001	0	0	0.012	0	0	0	0	0.002	0	0	0	0.001
F37C12.3	3	0.918	0	0	0.918	0.002	0.002	0.014	0	0	0	0.008	0	0.001	0.002	0	0.004	0	0	0	0	0	0	0.001	0.01	0	0	0	0	0	0	0.001	0	0	0.001	0	0.001	0	0	0.012	0	0	0	0	0.003	0	0	0	0.001
F43G9.3	3	0.548	0	0.005	0.548	0.042	0.001	0.038	0	0	0	0.004	0	0.011	0.051	0.004	0.008	0	0.001	0	0.001	0	0	0.002	0.024	0.001	0	0	0	0.001	0	0.01	0	0	0.011	0	0.005	0	0	0.098	0	0	0	0	0.015	0	0	0.004	0.005
F44E7.9	3	0.303	0.001	0.013	0.303	0.034	0.002	0.031	0	0	0	0.003	0	0.014	0.076	0.002	0.002	0	0	0	0.002	0	0.001	0.001	0.038	0	0	0	0	0.001	0	0.007	0	0	0.014	0	0.015	0	0	0.017	0	0	0	0	0.006	0	0	0.003	0.013
F44G4.3	3	0.641	0.001	0.006	0.641	0.011	0.003	0.07	0	0	0	0.005	0	0.005	0.038	0.003	0.014	0	0.001	0	0.001	0	0	0.003	0.111	0.001	0	0	0	0.001	0	0.002	0	0	0.003	0	0.005	0	0	0.012	0	0	0	0	0.007	0	0	0.001	0.01
F45H11.5	3	0.316	0.001	0.005	0.316	0.035	0.02	0.123	0	0	0	0.021	0	0.011	0.023	0.006	0.01	0	0.001	0.001	0.001	0	0.002	0.005	0.024	0.001	0	0	0	0.001	0	0.018	0	0	0.016	0	0.013	0	0	0.064	0	0	0	0	0.031	0	0	0.006	0.007
F48C1.6	3	0.876	0	0.002	0.876	0.005	0.001	0.024	0	0	0	0.002	0	0.002	0.014	0.001	0.003	0	0	0	0	0	0	0.001	0.034	0	0	0	0	0	0	0.001	0	0	0.001	0	0.003	0	0	0.006	0	0	0	0	0.002	0	0	0.001	0.003
F54A3.5	3	0.194	0.002	0.016	0.194	0.059	0.009	0.088	0.002	0	0	0.01	0	0.02	0.063	0.014	0.015	0	0.002	0.001	0.004	0	0.001	0.009	0.067	0.001	0.001	0	0.001	0.003	0.001	0.028	0.001	0	0.024	0	0.026	0.001	0	0.078	0	0	0	0	0.03	0	0	0.013	0.015
F55A12.2	3	0.861	0	0.001	0.861	0.002	0	0.021	0	0	0	0.001	0	0.001	0.013	0	0.002	0	0	0	0	0	0	0	0.078	0	0	0	0	0	0	0	0	0	0.001	0	0.001	0	0	0.002	0	0	0	0	0.001	0	0	0	0.003
F56B3.11	3	0.494	0.001	0.015	0.494	0.041	0.001	0.051	0	0	0	0.002	0	0.024	0.087	0.005	0.003	0	0	0	0.002	0	0	0.002	0.044	0	0	0	0	0.002	0	0.007	0	0	0.019	0	0.021	0	0	0.017	0	0	0	0	0.01	0	0	0.005	0.009
fars-2	3	0.987	0	0	0.987	0	0	0.003	0	0	0	0	0	0	0.001	0	0	0	0	0	0	0	0	0	0.003	0	0	0	0	0	0	0	0	0	0	0	0	0	0	0.001	0	0	0	0	0	0	0	0	0
fkb-1	3	0.909	0	0	0.909	0.006	0	0.019	0	0	0	0.001	0	0.001	0.005	0	0.001	0	0	0	0	0	0	0	0.005	0	0	0	0	0	0	0.002	0	0	0.002	0	0.001	0	0	0.014	0	0	0	0	0.003	0	0	0	0.001
frm-1	3	0.114	0.002	0.048	0.114	0.039	0.004	0.077	0.002	0	0	0.006	0	0.042	0.104	0.024	0.05	0	0.003	0.002	0.007	0	0.001	0.013	0.073	0.003	0	0	0.001	0.009	0.001	0.009	0.001	0	0.024	0	0.084	0.001	0	0.019	0	0	0	0	0.03	0	0	0.018	0.031
gars-1	3	0.412	0	0.002	0.412	0.026	0.001	0.025	0	0	0	0.003	0	0.004	0.016	0.001	0.003	0	0	0	0	0	0	0.001	0.007	0	0	0	0	0	0	0.009	0	0	0.007	0	0.002	0	0	0.117	0	0	0	0	0.009	0	0	0.001	0.002
gcn-1	3	0.608	0	0.002	0.608	0.02	0.004	0.062	0	0	0	0.012	0	0.004	0.018	0.003	0.005	0	0.001	0	0.001	0	0.001	0.002	0.037	0	0	0	0	0	0	0.008	0	0	0.006	0	0.004	0	0	0.041	0	0	0	0	0.015	0	0	0.003	0.006
gld-2	3	0.35	0.002	0.012	0.35	0.022	0.002	0.017	0	0	0	0.013	0	0.008	0.061	0.002	0.004	0	0.001	0.001	0.003	0	0.002	0.001	0.058	0.001	0	0	0	0.001	0	0.006	0	0	0.009	0	0.009	0	0	0.025	0	0	0	0	0.005	0	0	0.003	0.021
H28O16.1	3	0.343	0.002	0.005	0.343	0.018	0.007	0.022	0.001	0	0	0.083	0	0.007	0.015	0.004	0.03	0	0.001	0.001	0.003	0	0.002	0.005	0.025	0.006	0	0	0.001	0.002	0.001	0.016	0.001	0	0.014	0	0.012	0.001	0	0.117	0	0	0	0	0.018	0.001	0	0.007	0.01
haf-3	3	0.462	0.001	0.002	0.462	0.003	0.006	0.04	0	0	0	0.007	0	0.001	0.012	0.001	0.006	0	0.001	0	0.001	0	0.001	0.001	0.417	0	0	0	0	0	0	0.001	0	0	0.001	0	0.002	0	0	0.002	0	0	0	0	0.002	0	0	0	0.011
haf-6	3	0.477	0	0.001	0.477	0.023	0.002	0.042	0	0	0	0.004	0	0.003	0.012	0.002	0.004	0	0	0	0	0	0	0.002	0.013	0	0	0	0	0	0	0.014	0	0	0.005	0	0.002	0	0	0.246	0	0	0	0	0.015	0	0	0.002	0.002
iars-2	3	0.493	0.001	0.006	0.493	0.011	0.001	0.031	0	0	0	0.003	0	0.004	0.092	0.001	0.002	0	0	0	0.001	0	0	0.001	0.272	0	0	0	0	0	0	0.002	0	0	0.002	0	0.003	0	0	0.006	0	0	0	0	0.003	0	0	0.001	0.015
iff-2	3	0.329	0.001	0.003	0.329	0.018	0.011	0.03	0	0	0	0.117	0	0.005	0.01	0.004	0.01	0	0.001	0	0.001	0	0.003	0.004	0.02	0.002	0	0.001	0.001	0.001	0	0.019	0	0	0.01	0	0.005	0.001	0	0.127	0	0	0	0	0.018	0	0	0.005	0.006
K08E4.6	3	0.213	0.001	0.01	0.213	0.024	0.022	0.156	0.001	0	0	0.01	0	0.017	0.024	0.014	0.135	0	0.006	0.001	0.003	0	0.001	0.022	0.028	0.008	0.002	0.001	0.002	0.004	0.001	0.011	0.001	0	0.015	0	0.021	0.001	0.001	0.041	0	0.001	0	0	0.053	0.001	0.001	0.009	0.009
kat-1	3	0.992	0	0	0.992	0	0	0.002	0	0	0	0	0	0	0.001	0	0	0	0	0	0	0	0	0	0.001	0	0	0	0	0	0	0	0	0	0	0	0	0	0	0.001	0	0	0	0	0	0	0	0	0
larp-1	3	0.356	0.002	0.009	0.356	0.023	0.003	0.02	0	0	0	0.028	0	0.008	0.047	0.003	0.013	0	0.001	0.001	0.003	0	0.002	0.003	0.055	0.002	0	0	0	0.001	0	0.009	0	0	0.009	0	0.008	0.001	0	0.048	0	0	0	0	0.011	0	0	0.004	0.025
lpd-5	3	0.394	0	0.001	0.394	0.02	0.001	0.047	0	0	0	0.001	0	0.004	0.006	0.002	0.004	0	0	0	0	0	0	0.002	0.004	0	0	0	0	0	0	0.013	0	0	0.008	0	0.002	0	0	0.388	0	0	0	0	0.026	0	0	0.003	0.001
lpl-1	3	0.789	0	0.001	0.789	0.025	0	0.029	0	0	0	0.001	0	0.004	0.027	0.001	0.001	0	0	0	0	0	0	0	0.009	0	0	0	0	0	0	0.003	0	0	0.003	0	0.001	0	0	0.036	0	0	0	0	0.005	0	0	0.001	0.001
M01F1.3	3	0.621	0	0.001	0.621	0.014	0.001	0.014	0	0	0	0.004	0	0.003	0.009	0.001	0.003	0	0	0	0	0	0	0.001	0.007	0	0	0	0	0	0	0.007	0	0	0.004	0	0.001	0	0	0.137	0	0	0	0	0.007	0	0	0.001	0.002
M88.7	3	0.691	0	0.001	0.691	0.009	0.001	0.106	0	0	0	0.001	0	0.002	0.005	0.002	0.011	0	0	0	0	0	0	0.003	0.005	0	0	0	0	0	0	0.004	0	0	0.002	0	0.001	0	0	0.098	0	0	0	0	0.024	0	0	0.001	0.001
mboa-2	3	0.235	0.002	0.005	0.235	0.047	0.006	0.052	0	0	0	0.021	0	0.01	0.04	0.006	0.019	0	0.002	0	0.002	0	0.002	0.006	0.03	0.002	0	0	0.001	0.001	0	0.025	0	0	0.012	0	0.005	0.001	0	0.206	0	0	0	0	0.029	0	0	0.005	0.009
mboa-7	3	0.635	0.001	0.002	0.635	0.013	0.003	0.026	0	0	0	0.025	0	0.004	0.015	0.002	0.012	0	0.001	0	0.001	0	0.001	0.002	0.023	0.001	0	0	0	0	0	0.006	0	0	0.005	0	0.003	0	0	0.059	0	0	0	0	0.011	0	0	0.002	0.006
mppa-1	3	0.446	0.003	0.002	0.446	0.002	0.005	0.009	0	0	0	0.232	0	0.001	0.007	0.001	0.008	0	0.001	0	0.001	0	0.003	0.001	0.19	0.001	0	0	0	0	0	0.001	0	0	0.001	0	0.002	0.001	0	0.005	0	0	0	0	0.002	0	0	0.001	0.021
mppb-1	3	0.456	0.002	0.003	0.456	0.003	0.002	0.01	0	0	0	0.018	0	0.001	0.014	0.001	0.008	0	0.001	0	0.002	0	0.001	0.001	0.415	0.001	0	0	0	0	0	0.001	0	0	0.001	0	0.001	0.001	0	0.004	0	0	0	0	0.002	0	0	0	0.023
mrpl-12	3	0.834	0.001	0.001	0.834	0.002	0.003	0.009	0	0	0	0.043	0	0.001	0.004	0.001	0.012	0	0.001	0	0.001	0	0.001	0.001	0.039	0.001	0	0	0	0	0	0.001	0	0	0.001	0	0.001	0.001	0	0.01	0	0	0	0	0.003	0	0	0.001	0.004
mrpl-13	3	0.478	0	0.003	0.478	0.072	0	0.068	0	0	0	0.001	0	0.012	0.061	0.003	0.002	0	0	0	0	0	0	0.001	0.008	0	0	0	0	0	0	0.008	0	0	0.009	0	0.003	0	0	0.051	0	0	0	0	0.013	0	0	0.002	0.002
mrpl-14	3	0.888	0	0.001	0.888	0.002	0.001	0.014	0	0	0	0.004	0	0.001	0.005	0.001	0.006	0	0	0	0	0	0	0.001	0.048	0	0	0	0	0	0	0.001	0	0	0.001	0	0.001	0	0	0.006	0	0	0	0	0.002	0	0	0	0.002
mrpl-18	3	0.805	0	0.005	0.805	0.006	0.001	0.017	0	0	0	0.001	0	0.003	0.028	0.001	0.003	0	0	0	0.001	0	0	0.001	0.068	0	0	0	0	0.001	0	0.001	0	0	0.002	0	0.005	0	0	0.005	0	0	0	0	0.003	0	0	0.001	0.008
mrpl-19	3	0.991	0	0	0.991	0	0	0.001	0	0	0	0	0	0	0	0	0	0	0	0	0	0	0	0	0.003	0	0	0	0	0	0	0	0	0	0	0	0	0	0	0	0	0	0	0	0	0	0	0	0
mrpl-2	3	0.845	0	0	0.845	0.008	0	0.023	0	0	0	0	0	0.001	0.004	0	0.001	0	0	0	0	0	0	0	0.002	0	0	0	0	0	0	0.002	0	0	0.002	0	0	0	0	0.03	0	0	0	0	0.004	0	0	0	0
mrpl-22	3	0.912	0	0.001	0.912	0.003	0.001	0.006	0	0	0	0.006	0	0.001	0.004	0	0.002	0	0	0	0	0	0	0	0.016	0	0	0	0	0	0	0.001	0	0	0.001	0	0.001	0	0	0.01	0	0	0	0	0.002	0	0	0	0.002
mrpl-30	3	0.98	0	0	0.98	0.001	0	0.002	0	0	0	0.001	0	0	0.001	0	0.001	0	0	0	0	0	0	0	0.007	0	0	0	0	0	0	0	0	0	0	0	0	0	0	0.002	0	0	0	0	0	0	0	0	0
mrpl-34	3	0.545	0.001	0.005	0.545	0.027	0.001	0.017	0	0	0	0.004	0	0.007	0.037	0.002	0.003	0	0	0	0.001	0	0	0.001	0.022	0	0	0	0	0.001	0	0.008	0	0	0.009	0	0.005	0	0	0.056	0	0	0	0	0.006	0	0	0.002	0.006
mrpl-35	3	0.723	0.001	0.003	0.723	0.005	0.002	0.02	0	0	0	0.014	0	0.002	0.011	0.002	0.013	0	0.001	0	0.001	0	0	0.002	0.141	0.001	0	0	0	0.001	0	0.002	0	0	0.002	0	0.003	0.001	0	0.01	0	0	0	0	0.004	0	0	0.001	0.008
mrpl-39	3	0.954	0	0	0.954	0.001	0.001	0.004	0	0	0	0.004	0	0	0.002	0	0.002	0	0	0	0	0	0	0	0.01	0	0	0	0	0	0	0	0	0	0	0	0	0	0	0.005	0	0	0	0	0.001	0	0	0	0.001
mrpl-4	3	0.962	0	0	0.962	0.001	0	0.003	0	0	0	0	0	0	0.004	0	0.001	0	0	0	0	0	0	0	0.014	0	0	0	0	0	0	0	0	0	0	0	0	0	0	0.001	0	0	0	0	0	0	0	0	0.001
mrpl-46	3	0.94	0	0	0.94	0.003	0	0.005	0	0	0	0	0	0.001	0.002	0	0	0	0	0	0	0	0	0	0.001	0	0	0	0	0	0	0.001	0	0	0.001	0	0	0	0	0.015	0	0	0	0	0.001	0	0	0	0
mrpl-51	3	0.958	0	0	0.958	0.002	0	0.013	0	0	0	0	0	0.001	0.005	0	0.001	0	0	0	0	0	0	0	0.007	0	0	0	0	0	0	0	0	0	0	0	0	0	0	0.003	0	0	0	0	0.001	0	0	0	0.001
mrpl-55	3	0.4	0	0.003	0.4	0.041	0.002	0.071	0	0	0	0.004	0	0.008	0.021	0.005	0.007	0	0.001	0	0.001	0	0	0.003	0.014	0	0	0	0	0.001	0	0.02	0	0	0.013	0	0.007	0	0	0.221	0	0	0	0	0.027	0	0	0.005	0.003
mrps-12	3	0.922	0	0	0.922	0.001	0	0.006	0	0	0	0.002	0	0	0.003	0	0.002	0	0	0	0	0	0	0	0.05	0	0	0	0	0	0	0	0	0	0	0	0.001	0	0	0.002	0	0	0	0	0.001	0	0	0	0.002
mrps-14	3	0.738	0	0.001	0.738	0.008	0.002	0.036	0	0	0	0.006	0	0.002	0.005	0.002	0.01	0	0.001	0	0	0	0	0.002	0.012	0	0	0	0	0	0	0.005	0	0	0.002	0	0.001	0	0	0.113	0	0	0	0	0.012	0	0	0.001	0.001
mrps-16	3	0.793	0.001	0.004	0.793	0.005	0.001	0.01	0	0	0	0.006	0	0.003	0.015	0.001	0.004	0	0	0	0.001	0	0	0.001	0.052	0.001	0	0	0	0.001	0	0.001	0	0	0.002	0	0.003	0	0	0.007	0	0	0	0	0.002	0	0	0.001	0.01
mrps-18A	3	0.98	0	0	0.98	0	0	0.002	0	0	0	0	0	0	0.002	0	0	0	0	0	0	0	0	0	0.01	0	0	0	0	0	0	0	0	0	0	0	0	0	0	0.001	0	0	0	0	0	0	0	0	0.001
mrps-18B	3	0.434	0	0.001	0.434	0.018	0	0.017	0	0	0	0.001	0	0.002	0.006	0.001	0.002	0	0	0	0	0	0	0.001	0.004	0	0	0	0	0	0	0.011	0	0	0.005	0	0.001	0	0	0.362	0	0	0	0	0.011	0	0	0.002	0.001
mrps-18C	3	0.965	0	0	0.965	0.001	0	0.009	0	0	0	0.001	0	0	0.002	0	0.003	0	0	0	0	0	0	0	0.005	0	0	0	0	0	0	0	0	0	0	0	0	0	0	0.003	0	0	0	0	0.001	0	0	0	0.001
mrps-22	3	0.812	0	0.002	0.812	0.008	0.001	0.02	0	0	0	0.006	0	0.002	0.017	0.001	0.003	0	0	0	0.001	0	0	0.001	0.037	0	0	0	0	0	0	0.002	0	0	0.002	0	0.001	0	0	0.014	0	0	0	0	0.004	0	0	0.001	0.005
mrps-23	3	0.488	0.001	0.004	0.488	0.034	0.005	0.077	0	0	0	0.009	0	0.007	0.027	0.005	0.008	0	0.001	0	0.001	0	0.001	0.003	0.031	0.001	0	0	0	0.001	0	0.015	0	0	0.01	0	0.007	0	0	0.103	0	0	0	0	0.019	0	0	0.004	0.005
mrps-24	3	0.68	0	0.002	0.68	0.022	0.001	0.031	0	0	0	0.002	0	0.004	0.039	0.001	0.001	0	0	0	0	0	0	0.001	0.022	0	0	0	0	0	0	0.004	0	0	0.004	0	0.002	0	0	0.024	0	0	0	0	0.005	0	0	0.001	0.003
mrps-25	3	0.416	0	0.001	0.416	0.018	0.001	0.013	0	0	0	0.002	0	0.003	0.007	0.001	0.001	0	0	0	0	0	0	0.001	0.004	0	0	0	0	0	0	0.011	0	0	0.007	0	0.002	0	0	0.152	0	0	0	0	0.007	0	0	0.002	0.001
mrps-26	3	0.915	0	0.001	0.915	0.001	0	0.004	0	0	0	0.003	0	0	0.003	0	0.002	0	0	0	0	0	0	0	0.054	0	0	0	0	0	0	0	0	0	0	0	0	0	0	0.002	0	0	0	0	0.001	0	0	0	0.003
mrps-33	3	0.482	0.001	0.002	0.482	0.003	0.007	0.028	0	0	0	0.02	0	0.002	0.009	0.001	0.012	0	0.001	0	0.001	0	0.001	0.002	0.379	0.001	0	0	0.001	0	0	0.001	0	0	0.001	0	0.002	0.001	0	0.005	0	0	0	0	0.003	0	0	0.001	0.01
mrps-34	3	0.755	0	0.002	0.755	0.012	0.001	0.042	0	0	0	0.003	0	0.003	0.035	0.001	0.004	0	0.001	0	0	0	0	0.001	0.073	0	0	0	0	0	0	0.002	0	0	0.002	0	0.001	0	0	0.017	0	0	0	0	0.005	0	0	0.001	0.005
mrps-35	3	0.394	0.001	0.02	0.394	0.022	0.001	0.021	0	0	0	0.001	0	0.011	0.24	0.002	0.002	0	0	0	0.002	0	0	0.001	0.08	0	0	0	0	0.001	0	0.002	0	0	0.006	0	0.011	0	0	0.007	0	0	0	0	0.003	0	0	0.002	0.02
mrps-5	3	0.942	0	0.001	0.942	0.002	0.001	0.013	0	0	0	0.001	0	0.001	0.003	0	0.003	0	0	0	0	0	0	0	0.008	0	0	0	0	0	0	0.001	0	0	0.001	0	0.001	0	0	0.005	0	0	0	0	0.002	0	0	0	0.001
mrps-6	3	0.937	0	0.001	0.937	0.002	0	0.005	0	0	0	0.001	0	0.001	0.006	0	0.001	0	0	0	0	0	0	0	0.022	0	0	0	0	0	0	0.001	0	0	0.001	0	0.001	0	0	0.003	0	0	0	0	0.001	0	0	0	0.002
mrps-7	3	0.658	0.001	0.002	0.658	0.003	0.003	0.03	0	0	0	0.007	0	0.002	0.01	0.001	0.036	0	0.001	0	0.001	0	0	0.002	0.199	0.001	0	0	0.001	0	0	0.001	0	0	0.001	0	0.002	0.001	0	0.004	0	0	0	0	0.003	0	0	0.001	0.008
mspn-1	3	0.754	0	0.003	0.754	0.004	0.001	0.022	0	0	0	0.003	0	0.002	0.019	0.001	0.002	0	0	0	0.001	0	0	0.001	0.077	0	0	0	0	0	0	0.001	0	0	0.002	0	0.003	0	0	0.003	0	0	0	0	0.002	0	0	0.001	0.011
mtss-1	3	0.885	0	0	0.885	0.004	0	0.007	0	0	0	0.002	0	0.001	0.003	0	0.001	0	0	0	0	0	0	0	0.004	0	0	0	0	0	0	0.002	0	0	0.002	0	0.001	0	0	0.031	0	0	0	0	0.003	0	0	0.001	0.001
ndx-3	3	0.9	0	0.001	0.9	0.002	0	0.005	0	0	0	0.003	0	0.001	0.007	0	0.001	0	0	0	0	0	0	0	0.038	0	0	0	0	0	0	0	0	0	0.001	0	0.001	0	0	0.003	0	0	0	0	0.001	0	0	0	0.004
nhr-49	3	0.27	0.001	0.003	0.27	0.03	0.032	0.188	0	0	0	0.01	0	0.009	0.015	0.007	0.021	0	0.002	0	0.001	0	0.001	0.008	0.016	0.001	0	0	0.001	0.001	0	0.024	0	0	0.015	0	0.008	0.001	0	0.114	0	0	0	0	0.058	0	0	0.006	0.004
nhr-71	3	0.101	0.002	0.022	0.101	0.045	0.025	0.086	0.002	0.001	0.001	0.01	0.001	0.032	0.037	0.016	0.017	0	0.004	0.003	0.007	0.001	0.003	0.011	0.032	0.002	0.002	0.001	0.002	0.01	0.001	0.029	0.002	0	0.051	0	0.074	0.002	0.001	0.037	0	0.001	0	0	0.039	0	0.001	0.022	0.017
nstp-4	3	0.562	0.002	0.003	0.562	0.006	0.014	0.04	0	0	0	0.085	0	0.003	0.01	0.003	0.016	0	0.002	0	0.002	0	0.002	0.004	0.14	0.001	0.001	0	0.001	0.001	0	0.003	0	0	0.003	0	0.005	0.002	0	0.012	0	0	0	0	0.008	0	0	0.002	0.012
oxa-1	3	0.914	0	0	0.914	0.001	0	0.004	0	0	0	0.003	0	0	0.002	0	0.001	0	0	0	0	0	0	0	0.061	0	0	0	0	0	0	0	0	0	0	0	0	0	0	0.001	0	0	0	0	0	0	0	0	0.002
pars-1	3	0.479	0	0.001	0.479	0.018	0.003	0.32	0	0	0	0.002	0	0.003	0.013	0.002	0.006	0	0	0	0	0	0	0.002	0.011	0	0	0	0	0	0	0.005	0	0	0.003	0	0.001	0	0	0.051	0	0	0	0	0.021	0	0	0.001	0.001
pdi-1	3	0.12	0.007	0.015	0.12	0.011	0.098	0.058	0.004	0.007	0.002	0.047	0.002	0.012	0.017	0.01	0.063	0.002	0.013	0.007	0.013	0.002	0.01	0.017	0.073	0.024	0.026	0.005	0.014	0.013	0.004	0.006	0.004	0.001	0.01	0.001	0.032	0.009	0.004	0.012	0.004	0.002	0.001	0.001	0.018	0.002	0.003	0.008	0.035
pdi-3	3	0.782	0	0.001	0.782	0.008	0.002	0.029	0	0	0	0.006	0	0.002	0.007	0.001	0.002	0	0	0	0	0	0	0.001	0.013	0	0	0	0	0	0	0.004	0	0	0.003	0	0.001	0	0	0.025	0	0	0	0	0.006	0	0	0.001	0.002
pges-2	3	0.837	0	0.002	0.837	0.009	0.001	0.023	0	0	0	0.001	0	0.002	0.034	0.001	0.002	0	0	0	0	0	0	0.001	0.028	0	0	0	0	0	0	0.001	0	0	0.001	0	0.001	0	0	0.012	0	0	0	0	0.003	0	0	0	0.004
pgk-1	3	0.09	0.001	0.017	0.09	0.054	0.003	0.045	0.001	0	0	0.008	0	0.043	0.036	0.025	0.057	0	0.003	0.001	0.003	0	0.001	0.015	0.013	0.012	0	0	0	0.006	0.001	0.029	0.001	0	0.063	0	0.047	0	0	0.073	0	0	0	0	0.07	0.001	0	0.036	0.009
phb-1	3	0.46	0.001	0.002	0.46	0.01	0.009	0.024	0	0	0	0.172	0	0.003	0.009	0.003	0.028	0	0.001	0	0.001	0	0.002	0.004	0.031	0.002	0	0	0.001	0.001	0	0.009	0	0	0.005	0	0.003	0.001	0	0.108	0	0	0	0	0.012	0	0	0.003	0.006
pinn-4	3	0.264	0.001	0.012	0.264	0.064	0.006	0.076	0.001	0	0	0.011	0	0.015	0.072	0.009	0.009	0	0.001	0.001	0.003	0	0.001	0.005	0.062	0.001	0	0	0	0.002	0	0.023	0	0	0.019	0	0.017	0.001	0	0.081	0	0	0	0	0.023	0	0	0.008	0.014
ppgn-1	3	0.898	0	0	0.898	0.005	0	0.058	0	0	0	0	0	0.001	0.004	0	0	0	0	0	0	0	0	0	0.002	0	0	0	0	0	0	0.001	0	0	0.001	0	0	0	0	0.007	0	0	0	0	0.003	0	0	0	0
R119.3	3	0.422	0.001	0.002	0.422	0.014	0.006	0.034	0	0	0	0.032	0	0.004	0.008	0.005	0.057	0	0.002	0	0.001	0	0.001	0.008	0.019	0.004	0	0	0.001	0.001	0.001	0.014	0	0	0.008	0	0.004	0.001	0	0.224	0	0	0	0	0.028	0	0	0.005	0.004
R144.12	3	0.814	0.001	0.002	0.814	0.003	0.002	0.025	0	0	0	0.004	0	0.002	0.011	0.001	0.014	0	0.001	0	0.001	0	0	0.002	0.073	0.001	0	0	0	0	0	0.001	0	0	0.001	0	0.002	0	0	0.005	0	0	0	0	0.003	0	0	0.001	0.006
R151.7	3	0.762	0	0.002	0.762	0.014	0.001	0.074	0	0	0	0.001	0	0.003	0.05	0.001	0.002	0	0	0	0	0	0	0.001	0.038	0	0	0	0	0	0	0.001	0	0	0.002	0	0.001	0	0	0.009	0	0	0	0	0.004	0	0	0.001	0.002
rme-1	3	0.444	0	0.002	0.444	0.026	0.01	0.139	0	0	0	0.005	0	0.006	0.014	0.003	0.008	0	0.001	0	0.001	0	0.001	0.003	0.012	0	0	0	0	0	0	0.015	0	0	0.01	0	0.005	0	0	0.093	0	0	0	0	0.031	0	0	0.003	0.003
sars-1	3	0.41	0	0.004	0.41	0.072	0.001	0.115	0	0	0	0.002	0	0.016	0.072	0.004	0.004	0	0	0	0	0	0	0.002	0.015	0	0	0	0	0	0	0.009	0	0	0.01	0	0.003	0	0	0.049	0	0	0	0	0.021	0	0	0.003	0.003
seld-1	3	0.204	0.001	0.022	0.204	0.092	0.001	0.051	0	0	0	0.002	0	0.062	0.11	0.015	0.01	0	0.001	0.001	0.002	0	0	0.004	0.021	0.002	0	0	0	0.003	0	0.017	0	0	0.052	0	0.03	0	0	0.047	0	0	0	0	0.032	0	0	0.017	0.01
set-29	3	0.981	0	0	0.981	0	0	0.003	0	0	0	0	0	0	0.001	0	0.001	0	0	0	0	0	0	0	0.007	0	0	0	0	0	0	0	0	0	0	0	0	0	0	0.001	0	0	0	0	0	0	0	0	0.001
sma-9	3	0.275	0.002	0.017	0.275	0.039	0.002	0.035	0	0	0	0.008	0	0.012	0.208	0.004	0.008	0	0.001	0	0.003	0	0.001	0.002	0.086	0.001	0	0	0	0.001	0	0.007	0	0	0.009	0	0.01	0	0	0.029	0	0	0	0	0.01	0	0	0.003	0.031
sod-2	3	0.453	0	0.003	0.453	0.035	0.001	0.026	0	0	0	0.002	0	0.009	0.018	0.003	0.004	0	0	0	0	0	0	0.001	0.008	0.001	0	0	0	0.001	0	0.014	0	0	0.016	0	0.004	0	0	0.16	0	0	0	0	0.015	0	0	0.004	0.002
sos-1	3	0.195	0.001	0.003	0.195	0.021	0.027	0.103	0.001	0	0	0.039	0	0.007	0.015	0.009	0.165	0	0.003	0	0.001	0	0.002	0.022	0.022	0.004	0	0	0.001	0.001	0.001	0.015	0	0	0.009	0	0.006	0.001	0	0.111	0	0	0	0	0.069	0	0	0.006	0.007
T14B4.2	3	0.252	0	0.014	0.252	0.07	0.003	0.13	0	0	0	0.003	0	0.027	0.074	0.012	0.007	0	0.001	0	0.002	0	0	0.004	0.03	0	0	0	0	0.002	0	0.015	0	0	0.03	0	0.044	0	0	0.034	0	0	0	0	0.03	0	0	0.012	0.009
T16G1.9	3	0.285	0.002	0.006	0.285	0.015	0.056	0.236	0	0	0	0.019	0	0.008	0.032	0.005	0.011	0	0.003	0.001	0.002	0	0.003	0.006	0.145	0.001	0.001	0	0.001	0.001	0	0.004	0	0	0.005	0	0.007	0.002	0	0.011	0	0	0	0	0.014	0	0	0.002	0.018
T16H12.3	3	0.275	0.001	0.008	0.275	0.058	0.006	0.127	0	0	0	0.009	0	0.013	0.13	0.005	0.012	0	0.002	0	0.002	0	0.001	0.005	0.063	0.001	0	0	0	0.001	0	0.011	0	0	0.008	0	0.005	0.001	0	0.06	0	0	0	0	0.023	0	0	0.003	0.013
T20D3.5	3	0.483	0.001	0.006	0.483	0.007	0.005	0.067	0	0	0	0.008	0	0.005	0.024	0.004	0.124	0	0.003	0.001	0.002	0	0	0.007	0.157	0.003	0.001	0	0.001	0.001	0	0.002	0	0	0.003	0	0.007	0.001	0	0.01	0	0	0	0	0.009	0	0	0.002	0.011
T20F10.2	3	0.586	0	0.003	0.586	0.029	0.001	0.039	0	0	0	0.002	0	0.005	0.058	0.001	0.003	0	0	0	0.001	0	0	0.001	0.023	0	0	0	0	0	0	0.006	0	0	0.005	0	0.002	0	0	0.04	0	0	0	0	0.007	0	0	0.001	0.005
T20G5.14	3	0.995	0	0	0.995	0	0	0.001	0	0	0	0	0	0	0	0	0	0	0	0	0	0	0	0	0.002	0	0	0	0	0	0	0	0	0	0	0	0	0	0	0	0	0	0	0	0	0	0	0	0
T20H4.5	3	0.855	0	0.001	0.855	0.005	0.002	0.026	0	0	0	0.004	0	0.002	0.004	0.001	0.01	0	0	0	0	0	0	0.001	0.009	0.001	0	0	0	0	0	0.003	0	0	0.002	0	0.001	0	0	0.032	0	0	0	0	0.008	0	0	0.001	0.001
T28B11.1	3	0.236	0.002	0.011	0.236	0.033	0.013	0.056	0	0.001	0	0.026	0	0.013	0.046	0.004	0.008	0	0.001	0.001	0.003	0	0.004	0.003	0.046	0.001	0	0.001	0.001	0.002	0	0.013	0.001	0	0.015	0	0.015	0.001	0	0.037	0	0	0	0	0.016	0	0	0.005	0.019
tag-131	3	0.136	0.001	0.009	0.136	0.031	0.006	0.045	0.001	0	0	0.014	0	0.018	0.019	0.02	0.134	0	0.003	0.001	0.003	0	0.001	0.022	0.014	0.019	0	0	0.001	0.004	0.001	0.024	0.001	0	0.032	0	0.027	0.001	0	0.099	0	0	0	0	0.074	0.001	0	0.025	0.009
tag-281	3	0.19	0	0.004	0.19	0.106	0.002	0.177	0	0	0	0.002	0	0.016	0.04	0.011	0.005	0	0.001	0	0.001	0	0	0.005	0.013	0	0	0	0	0.001	0	0.034	0	0	0.021	0	0.007	0	0	0.151	0	0	0	0	0.05	0	0	0.008	0.003
tfbm-1	3	0.597	0.002	0.005	0.597	0.009	0.009	0.038	0	0.001	0	0.035	0	0.005	0.014	0.003	0.016	0	0.002	0.001	0.002	0	0.002	0.004	0.066	0.003	0.001	0	0.001	0.002	0	0.004	0	0	0.005	0	0.007	0.002	0	0.016	0	0	0	0	0.01	0	0	0.003	0.014
timm-23	3	0.444	0.002	0.002	0.444	0.003	0.011	0.025	0	0	0	0.092	0	0.002	0.007	0.002	0.117	0	0.003	0.001	0.002	0	0.001	0.005	0.202	0.005	0.001	0	0.002	0.001	0.001	0.001	0	0	0.001	0	0.003	0.003	0	0.008	0	0	0	0	0.005	0	0	0.001	0.011
toc-1	3	0.209	0.003	0.011	0.209	0.023	0.084	0.12	0.001	0.001	0	0.036	0	0.012	0.036	0.007	0.012	0	0.003	0.001	0.005	0.001	0.009	0.007	0.092	0.001	0.002	0.002	0.002	0.003	0.001	0.009	0.001	0	0.011	0	0.017	0.002	0.001	0.018	0	0	0	0	0.018	0	0.001	0.005	0.028
tomm-40	3	0.786	0.001	0.001	0.786	0.003	0.005	0.015	0	0	0	0.06	0	0.001	0.004	0.001	0.03	0	0.001	0	0.001	0	0.001	0.002	0.034	0.002	0	0	0.001	0	0	0.001	0	0	0.001	0	0.001	0.001	0	0.013	0	0	0	0	0.004	0	0	0.001	0.004
ubc-7	3	0.21	0.001	0.024	0.21	0.052	0.006	0.051	0	0	0	0.012	0	0.019	0.099	0.005	0.012	0	0.001	0.001	0.005	0	0.002	0.004	0.04	0.001	0	0	0	0.003	0	0.015	0.001	0	0.02	0	0.033	0	0	0.052	0	0	0	0	0.018	0	0	0.006	0.02
W09D10.4	3	0.766	0	0.002	0.766	0.016	0.001	0.022	0	0	0	0.001	0	0.004	0.011	0.002	0.003	0	0	0	0	0	0	0.001	0.006	0	0	0	0	0	0	0.006	0	0	0.008	0	0.003	0	0	0.049	0	0	0	0	0.009	0	0	0.002	0.002
wts-1	3	0.407	0	0.002	0.407	0.023	0.007	0.048	0	0	0	0.012	0	0.004	0.013	0.003	0.008	0	0.001	0	0.001	0	0.001	0.003	0.013	0.001	0	0	0	0	0	0.017	0	0	0.008	0	0.003	0	0	0.163	0	0	0	0	0.02	0	0	0.003	0.004
Y110A7A.19	3	0.946	0	0.001	0.946	0.003	0	0.005	0	0	0	0	0	0.001	0.014	0	0	0	0	0	0	0	0	0	0.009	0	0	0	0	0	0	0	0	0	0.001	0	0	0	0	0.002	0	0	0	0	0.001	0	0	0	0.001
Y119D3B.14	3	0.394	0	0.001	0.394	0.019	0.001	0.017	0	0	0	0.002	0	0.003	0.008	0.001	0.002	0	0	0	0	0	0	0.001	0.006	0	0	0	0	0	0	0.012	0	0	0.006	0	0.002	0	0	0.229	0	0	0	0	0.008	0	0	0.002	0.001
Y43B11AR.3	3	0.484	0.001	0.004	0.484	0.016	0.004	0.025	0	0	0	0.024	0	0.005	0.021	0.002	0.004	0	0.001	0	0.001	0	0.002	0.001	0.032	0.001	0	0	0	0.001	0	0.006	0	0	0.006	0	0.004	0	0	0.028	0	0	0	0	0.007	0	0	0.002	0.009
Y45F3A.9	3	0.095	0.001	0.02	0.095	0.064	0.004	0.084	0.001	0	0	0.003	0	0.038	0.048	0.025	0.017	0	0.001	0.001	0.003	0	0.001	0.01	0.017	0.002	0	0	0	0.004	0	0.023	0	0	0.056	0	0.093	0	0	0.041	0	0	0	0	0.061	0	0	0.035	0.011
Y47G6A.22	3	0.503	0.002	0.004	0.503	0.009	0.004	0.036	0	0	0	0.02	0	0.003	0.025	0.003	0.018	0	0.001	0	0.002	0	0.001	0.004	0.257	0.001	0	0	0	0.001	0	0.003	0	0	0.003	0	0.003	0.001	0	0.018	0	0	0	0	0.007	0	0	0.002	0.019
Y48B6A.13	3	0.69	0.001	0.003	0.69	0.004	0.002	0.015	0	0	0	0.025	0	0.002	0.013	0.001	0.022	0	0.001	0	0.001	0	0.001	0.002	0.111	0.001	0	0	0	0	0	0.002	0	0	0.002	0	0.003	0	0	0.01	0	0	0	0	0.004	0	0	0.001	0.019
Y48E1C.4	3	0.945	0	0	0.945	0.002	0	0.014	0	0	0	0.001	0	0	0.001	0	0.002	0	0	0	0	0	0	0	0.003	0	0	0	0	0	0	0.001	0	0	0.001	0	0	0	0	0.016	0	0	0	0	0.003	0	0	0	0
Y53G8AL.2	3	0.48	0	0.001	0.48	0.018	0.002	0.155	0	0	0	0.002	0	0.003	0.007	0.002	0.007	0	0	0	0	0	0	0.002	0.006	0	0	0	0	0	0	0.008	0	0	0.004	0	0.001	0	0	0.208	0	0	0	0	0.035	0	0	0.001	0.001
Y54E10BR.1	3	0.216	0.001	0.011	0.216	0.027	0.007	0.055	0.001	0.001	0	0.014	0	0.021	0.022	0.016	0.108	0	0.004	0.002	0.004	0.001	0.001	0.016	0.022	0.028	0.001	0	0.001	0.006	0.001	0.018	0.001	0	0.03	0	0.03	0.001	0	0.061	0	0.001	0	0	0.053	0.001	0.001	0.019	0.011
Y54F10AM.5	3	0.718	0	0.002	0.718	0.017	0.001	0.016	0	0	0	0.002	0	0.004	0.014	0.001	0.001	0	0	0	0	0	0	0	0.009	0	0	0	0	0	0	0.005	0	0	0.007	0	0.004	0	0	0.033	0	0	0	0	0.004	0	0	0.002	0.002
Y54G11A.9	3	0.419	0	0.003	0.419	0.015	0.004	0.285	0	0	0	0.002	0	0.004	0.038	0.003	0.007	0	0.001	0	0.001	0	0	0.004	0.134	0	0	0	0	0	0	0.003	0	0	0.003	0	0.003	0	0	0.012	0	0	0	0	0.01	0	0	0.001	0.006
Y54G9A.7	3	0.698	0	0.002	0.698	0.014	0.001	0.011	0	0	0	0.003	0	0.003	0.014	0.001	0.002	0	0	0	0	0	0	0.001	0.014	0	0	0	0	0	0	0.005	0	0	0.005	0	0.002	0	0	0.039	0	0	0	0	0.004	0	0	0.001	0.003
Y55F3AR.1	3	0.637	0	0.003	0.637	0.015	0.001	0.014	0	0	0	0.002	0	0.004	0.03	0.001	0.001	0	0	0	0.001	0	0	0	0.02	0	0	0	0	0	0	0.003	0	0	0.004	0	0.003	0	0	0.015	0	0	0	0	0.003	0	0	0.001	0.004
Y55F3BL.2	3	0.299	0.001	0.005	0.299	0.038	0.004	0.17	0	0	0	0.004	0	0.015	0.033	0.011	0.082	0	0.003	0	0.001	0	0	0.013	0.019	0.003	0	0	0.001	0.001	0	0.012	0	0	0.012	0	0.007	0	0	0.092	0	0	0	0	0.064	0	0	0.006	0.005
Y55F3BR.1	3	0.362	0	0.004	0.362	0.069	0.001	0.05	0	0	0	0.001	0	0.011	0.042	0.003	0.006	0	0	0	0	0	0	0.002	0.007	0	0	0	0	0	0	0.014	0	0	0.016	0	0.006	0	0	0.166	0	0	0	0	0.025	0	0	0.004	0.002
Y67H2A.7	3	0.354	0	0.001	0.354	0.041	0.001	0.079	0	0	0	0.001	0	0.005	0.011	0.002	0.001	0	0	0	0	0	0	0.001	0.004	0	0	0	0	0	0	0.013	0	0	0.009	0	0.001	0	0	0.13	0	0	0	0	0.021	0	0	0.002	0.001
Y69A2AR.18	3	0.289	0	0.002	0.289	0.023	0.002	0.016	0	0	0	0.011	0	0.005	0.01	0.003	0.004	0	0	0	0.001	0	0	0.002	0.009	0.001	0	0	0	0.001	0	0.022	0	0	0.015	0	0.005	0	0	0.26	0	0	0	0	0.013	0	0	0.005	0.003
Y71F9B.2	3	0.93	0	0.001	0.93	0.003	0.001	0.009	0	0	0	0.001	0	0.001	0.004	0	0.003	0	0	0	0	0	0	0	0.01	0	0	0	0	0	0	0.001	0	0	0.001	0	0.001	0	0	0.011	0	0	0	0	0.002	0	0	0	0.001
Y87G2A.13	3	0.616	0.001	0.002	0.616	0.008	0.007	0.063	0	0	0	0.016	0	0.003	0.009	0.003	0.102	0	0.002	0	0.001	0	0.001	0.007	0.028	0.002	0	0	0.001	0	0	0.004	0	0	0.003	0	0.002	0.001	0	0.053	0	0	0	0	0.018	0	0	0.001	0.004
ZK550.3	3	0.929	0	0	0.929	0.003	0	0.005	0	0	0	0.001	0	0.001	0.002	0	0.001	0	0	0	0	0	0	0	0.002	0	0	0	0	0	0	0.001	0	0	0.001	0	0	0	0	0.014	0	0	0	0	0.001	0	0	0	0
acl-3	4	0.272	0	0.018	0.008	0.272	0.001	0.056	0	0	0	0.001	0	0.12	0.113	0.055	0.003	0	0.001	0	0.001	0	0	0.006	0.004	0	0	0	0	0.002	0	0.03	0	0	0.053	0	0.026	0	0	0.018	0	0	0	0	0.05	0	0	0.027	0.002
adpr-1	4	0.461	0	0	0.001	0.461	0	0.005	0	0	0	0	0	0.033	0.002	0.008	0	0	0	0	0	0	0	0	0	0	0	0	0	0	0	0.183	0	0	0.219	0	0.001	0	0	0.007	0	0	0	0	0.04	0	0	0.015	0
agef-1	4	0.261	0	0.003	0.047	0.261	0.001	0.231	0	0	0	0.001	0	0.019	0.083	0.006	0.002	0	0	0	0	0	0	0.002	0.007	0	0	0	0	0	0	0.024	0	0	0.013	0	0.002	0	0	0.067	0	0	0	0	0.038	0	0	0.003	0.002
ape-1	4	0.18	0	0.002	0.019	0.18	0.001	0.103	0	0	0	0	0	0.021	0.013	0.015	0.002	0	0	0	0	0	0	0.003	0.002	0	0	0	0	0	0	0.162	0	0	0.065	0	0.006	0	0	0.135	0	0	0	0	0.1	0	0	0.019	0.001
ari-1	4	0.322	0	0	0.001	0.322	0	0.008	0	0	0	0	0	0.021	0.003	0.012	0	0	0	0	0	0	0	0.001	0	0	0	0	0	0	0	0.317	0	0	0.117	0	0.001	0	0	0.033	0	0	0	0	0.108	0	0	0.02	0
arx-2	4	0.227	0	0.002	0.009	0.227	0	0.042	0	0	0	0	0	0.052	0.01	0.025	0.001	0	0	0	0	0	0	0.002	0.001	0	0	0	0	0	0	0.169	0	0	0.17	0	0.005	0	0	0.062	0	0	0	0	0.092	0	0	0.039	0
arx-5	4	0.323	0	0.001	0.005	0.323	0	0.04	0	0	0	0	0	0.058	0.007	0.016	0	0	0	0	0	0	0	0.001	0	0	0	0	0	0	0	0.073	0	0	0.29	0	0.005	0	0	0.019	0	0	0	0	0.073	0	0	0.027	0
asna-1	4	0.727	0	0	0.002	0.727	0	0.091	0	0	0	0	0	0.034	0.007	0.006	0	0	0	0	0	0	0	0	0	0	0	0	0	0	0	0.01	0	0	0.02	0	0.001	0	0	0.005	0	0	0	0	0.071	0	0	0.002	0
B0261.1	4	0.397	0	0.003	0.015	0.397	0	0.02	0	0	0	0	0	0.031	0.045	0.006	0.001	0	0	0	0	0	0	0.001	0.002	0	0	0	0	0	0	0.071	0	0	0.044	0	0.003	0	0	0.129	0	0	0	0	0.024	0	0	0.008	0.001
B0511.12	4	0.775	0	0	0	0.775	0	0.005	0	0	0	0	0	0.036	0.003	0.009	0	0	0	0	0	0	0	0	0	0	0	0	0	0	0	0.063	0	0	0.059	0	0.001	0	0	0.003	0	0	0	0	0.024	0	0	0.008	0
B0511.6	4	0.289	0	0.003	0.023	0.289	0	0.039	0	0	0	0	0	0.039	0.034	0.01	0.002	0	0	0	0	0	0	0.002	0.002	0	0	0	0	0	0	0.048	0	0	0.052	0	0.004	0	0	0.075	0	0	0	0	0.059	0	0	0.01	0.001
btb-4	4	0.171	0	0.022	0.012	0.171	0.002	0.051	0.001	0	0	0.001	0	0.131	0.059	0.052	0.003	0	0.001	0.001	0.001	0	0	0.006	0.004	0	0	0	0	0.004	0	0.041	0	0	0.092	0	0.055	0	0	0.022	0	0	0	0	0.046	0	0	0.05	0.003
C01B10.8	4	0.402	0	0.002	0.017	0.402	0	0.071	0	0	0	0	0	0.019	0.037	0.005	0.001	0	0	0	0	0	0	0.001	0.002	0	0	0	0	0	0	0.034	0	0	0.018	0	0.002	0	0	0.091	0	0	0	0	0.046	0	0	0.003	0.001
C01G10.7	4	0.526	0	0.002	0.01	0.526	0	0.022	0	0	0	0	0	0.039	0.025	0.003	0	0	0	0	0	0	0	0	0.001	0	0	0	0	0	0	0.024	0	0	0.061	0	0.003	0	0	0.026	0	0	0	0	0.017	0	0	0.004	0
C01G6.4	4	0.253	0	0.01	0.008	0.253	0.001	0.039	0	0	0	0	0	0.109	0.04	0.038	0.002	0	0.001	0	0.001	0	0	0.004	0.003	0	0	0	0	0.002	0	0.117	0	0	0.116	0	0.014	0	0	0.03	0	0	0	0	0.047	0	0	0.041	0.002
C02F5.3	4	0.762	0	0.001	0.002	0.762	0	0.011	0	0	0	0	0	0.074	0.028	0.003	0	0	0	0	0	0	0	0	0	0	0	0	0	0	0	0.01	0	0	0.029	0	0.001	0	0	0.005	0	0	0	0	0.008	0	0	0.002	0
C08B6.8	4	0.613	0	0.001	0	0.613	0	0.003	0	0	0	0	0	0.22	0.012	0.002	0	0	0	0	0	0	0	0	0	0	0	0	0	0	0	0.005	0	0	0.118	0	0.002	0	0	0.001	0	0	0	0	0.003	0	0	0.003	0
C08F8.2	4	0.473	0	0.005	0.017	0.473	0	0.028	0	0	0	0	0	0.04	0.109	0.006	0.001	0	0	0	0	0	0	0.001	0.003	0	0	0	0	0	0	0.035	0	0	0.034	0	0.004	0	0	0.04	0	0	0	0	0.015	0	0	0.006	0.001
C09G9.1	4	0.426	0	0.01	0.013	0.426	0	0.02	0	0	0	0	0	0.067	0.116	0.007	0.001	0	0	0	0	0	0	0.001	0.002	0	0	0	0	0.001	0	0.03	0	0	0.081	0	0.014	0	0	0.025	0	0	0	0	0.017	0	0	0.012	0.002
C14C10.5	4	0.369	0	0.015	0.003	0.369	0	0.02	0	0	0	0	0	0.228	0.249	0.01	0	0	0	0	0	0	0	0.001	0.001	0	0	0	0	0.001	0	0.009	0	0	0.03	0	0.011	0	0	0.005	0	0	0	0	0.011	0	0	0.006	0.001
C16A11.2	4	0.449	0	0.001	0.001	0.449	0	0.007	0	0	0	0	0	0.447	0.019	0.007	0	0	0	0	0	0	0	0	0	0	0	0	0	0	0	0.005	0	0	0.035	0	0.002	0	0	0.001	0	0	0	0	0.007	0	0	0.004	0
C16H3.3	4	0.176	0.001	0.033	0.021	0.176	0.001	0.043	0.001	0	0	0.001	0	0.103	0.166	0.043	0.008	0	0.001	0	0.002	0	0	0.009	0.008	0.001	0	0	0	0.003	0	0.031	0	0	0.057	0	0.026	0	0	0.034	0	0	0	0	0.055	0	0	0.032	0.007
C25G4.3	4	0.355	0	0.001	0.004	0.355	0	0.011	0	0	0	0	0	0.042	0.009	0.009	0	0	0	0	0	0	0	0.001	0.001	0	0	0	0	0	0	0.183	0	0	0.167	0	0.003	0	0	0.048	0	0	0	0	0.028	0	0	0.02	0
C26B9.1	4	0.16	0.001	0.011	0.042	0.16	0.008	0.121	0.001	0	0	0.003	0	0.036	0.061	0.021	0.003	0	0.001	0	0.002	0	0.001	0.006	0.015	0	0	0	0	0.002	0	0.077	0	0	0.045	0	0.015	0	0	0.058	0	0	0	0	0.048	0	0	0.019	0.006
C27B7.2	4	0.282	0	0.007	0.029	0.282	0.001	0.185	0	0	0	0	0	0.124	0.136	0.013	0.001	0	0	0	0	0	0	0.002	0.004	0	0	0	0	0.001	0	0.012	0	0	0.033	0	0.006	0	0	0.014	0	0	0	0	0.035	0	0	0.006	0.002
C27H6.8	4	0.288	0	0.004	0.021	0.288	0.001	0.099	0	0	0	0	0	0.122	0.036	0.01	0.001	0	0	0	0	0	0	0.001	0.002	0	0	0	0	0.001	0	0.025	0	0	0.1	0	0.008	0	0	0.023	0	0	0	0	0.05	0	0	0.01	0.001
C30H6.9	4	0.409	0	0.003	0.012	0.409	0	0.023	0	0	0	0	0	0.025	0.028	0.007	0.001	0	0	0	0	0	0	0.001	0.001	0	0	0	0	0	0	0.105	0	0	0.052	0	0.004	0	0	0.098	0	0	0	0	0.024	0	0	0.009	0.001
C32D5.10	4	0.472	0	0	0	0.472	0	0.01	0	0	0	0	0	0.321	0.004	0.017	0	0	0	0	0	0	0	0	0	0	0	0	0	0	0	0.014	0	0	0.109	0	0.001	0	0	0.001	0	0	0	0	0.028	0	0	0.009	0
C32D5.11	4	0.926	0	0	0	0.926	0	0.007	0	0	0	0	0	0.011	0.003	0.001	0	0	0	0	0	0	0	0	0	0	0	0	0	0	0	0.013	0	0	0.011	0	0	0	0	0.004	0	0	0	0	0.009	0	0	0.001	0
C35D10.1	4	0.386	0	0	0.002	0.386	0	0.02	0	0	0	0	0	0.014	0.003	0.006	0	0	0	0	0	0	0	0	0	0	0	0	0	0	0	0.223	0	0	0.084	0	0.001	0	0	0.029	0	0	0	0	0.139	0	0	0.007	0
C37C3.1	4	0.504	0	0.004	0.002	0.504	0	0.015	0	0	0	0	0	0.088	0.023	0.017	0	0	0	0	0	0	0	0.001	0.001	0	0	0	0	0	0	0.069	0	0	0.139	0	0.008	0	0	0.013	0	0	0	0	0.033	0	0	0.027	0
C38D4.9	4	0.201	0	0.003	0.002	0.201	0	0.02	0	0	0	0	0	0.108	0.011	0.114	0.001	0	0	0	0	0	0	0.003	0.001	0	0	0	0	0.001	0	0.093	0	0	0.149	0	0.01	0	0	0.007	0	0	0	0	0.053	0	0	0.111	0
C52B9.4	4	0.274	0	0.001	0.007	0.274	0.001	0.106	0	0	0	0	0	0.013	0.009	0.013	0.001	0	0	0	0	0	0	0.002	0.001	0	0	0	0	0	0	0.167	0	0	0.023	0	0.001	0	0	0.111	0	0	0	0	0.157	0	0	0.007	0
ccdc-47	4	0.62	0	0.002	0.001	0.62	0	0.035	0	0	0	0	0	0.237	0.03	0.009	0	0	0	0	0	0	0	0	0	0	0	0	0	0	0	0.005	0	0	0.022	0	0.002	0	0	0.001	0	0	0	0	0.017	0	0	0.003	0
cec-1	4	0.192	0	0.002	0.002	0.192	0	0.066	0	0	0	0	0	0.17	0.009	0.108	0.001	0	0	0	0	0	0	0.003	0.001	0	0	0	0	0	0	0.037	0	0	0.132	0	0.004	0	0	0.007	0	0	0	0	0.171	0	0	0.04	0
clic-1	4	0.226	0	0.001	0.009	0.226	0.001	0.105	0	0	0	0	0	0.019	0.01	0.01	0.001	0	0	0	0	0	0	0.002	0.001	0	0	0	0	0	0	0.214	0	0	0.046	0	0.003	0	0	0.101	0	0	0	0	0.106	0	0	0.009	0
clk-2	4	0.256	0	0.011	0.006	0.256	0	0.11	0	0	0	0	0	0.185	0.201	0.038	0.003	0	0	0	0	0	0	0.005	0.002	0	0	0	0	0.001	0	0.009	0	0	0.022	0	0.01	0	0	0.008	0	0	0	0	0.063	0	0	0.008	0.001
cogc-2	4	0.4	0	0.005	0.009	0.4	0.001	0.158	0	0	0	0	0	0.122	0.143	0.011	0.001	0	0	0	0	0	0	0.001	0.002	0	0	0	0	0	0	0.012	0	0	0.022	0	0.004	0	0	0.008	0	0	0	0	0.025	0	0	0.004	0.001
cogc-8	4	0.336	0	0.001	0.002	0.336	0	0.009	0	0	0	0	0	0.046	0.006	0.004	0	0	0	0	0	0	0	0	0	0	0	0	0	0	0	0.084	0	0	0.26	0	0.002	0	0	0.01	0	0	0	0	0.016	0	0	0.009	0
cpsf-1	4	0.477	0	0.001	0	0.477	0	0.004	0	0	0	0	0	0.392	0.007	0.005	0	0	0	0	0	0	0	0	0	0	0	0	0	0	0	0.006	0	0	0.083	0	0.001	0	0	0.001	0	0	0	0	0.006	0	0	0.006	0
crn-2	4	0.532	0	0	0.005	0.532	0	0.054	0	0	0	0	0	0.018	0.007	0.007	0	0	0	0	0	0	0	0.001	0	0	0	0	0	0	0	0.078	0	0	0.034	0	0.001	0	0	0.064	0	0	0	0	0.094	0	0	0.005	0
D1007.8	4	0.413	0	0.006	0.002	0.413	0	0.02	0	0	0	0	0	0.149	0.031	0.029	0.001	0	0	0	0	0	0	0.002	0.001	0	0	0	0	0.001	0	0.067	0	0	0.117	0	0.009	0	0	0.01	0	0	0	0	0.039	0	0	0.027	0.001
D1025.10	4	0.184	0.001	0.013	0.044	0.184	0.003	0.09	0	0	0	0.002	0	0.034	0.144	0.018	0.01	0	0.002	0	0.002	0	0.001	0.009	0.014	0.001	0	0	0	0.001	0	0.042	0	0	0.028	0	0.011	0	0	0.085	0	0	0	0	0.063	0	0	0.011	0.008
D2023.4	4	0.582	0	0.002	0.004	0.582	0	0.016	0	0	0	0	0	0.075	0.021	0.005	0	0	0	0	0	0	0	0	0.001	0	0	0	0	0	0	0.029	0	0	0.117	0	0.004	0	0	0.01	0	0	0	0	0.012	0	0	0.009	0
denn-4	4	0.201	0	0.002	0.019	0.201	0.002	0.127	0	0	0	0.001	0	0.016	0.018	0.01	0.002	0	0	0	0	0	0	0.003	0.003	0	0	0	0	0	0	0.131	0	0	0.028	0	0.003	0	0	0.174	0	0	0	0	0.094	0	0	0.007	0.001
dhs-1	4	0.402	0	0.001	0.002	0.402	0	0.008	0	0	0	0	0	0.025	0.006	0.004	0	0	0	0	0	0	0	0	0	0	0	0	0	0	0	0.233	0	0	0.115	0	0.002	0	0	0.035	0	0	0	0	0.022	0	0	0.008	0
dnc-4	4	0.657	0	0.001	0.003	0.657	0	0.028	0	0	0	0	0	0.084	0.013	0.008	0	0	0	0	0	0	0	0.001	0	0	0	0	0	0	0	0.023	0	0	0.072	0	0.002	0	0	0.011	0	0	0	0	0.045	0	0	0.006	0
dnj-1	4	0.582	0	0.002	0.012	0.582	0	0.047	0	0	0	0	0	0.03	0.064	0.005	0.001	0	0	0	0	0	0	0.001	0.002	0	0	0	0	0	0	0.033	0	0	0.022	0	0.002	0	0	0.057	0	0	0	0	0.027	0	0	0.004	0.001
dnj-12	4	0.452	0	0.001	0.003	0.452	0	0.01	0	0	0	0	0	0.02	0.008	0.004	0	0	0	0	0	0	0	0	0	0	0	0	0	0	0	0.136	0	0	0.074	0	0.001	0	0	0.055	0	0	0	0	0.027	0	0	0.006	0
dnj-15	4	0.329	0	0.001	0.002	0.329	0	0.011	0	0	0	0	0	0.041	0.008	0.014	0	0	0	0	0	0	0	0.001	0	0	0	0	0	0	0	0.278	0	0	0.155	0	0.003	0	0	0.029	0	0	0	0	0.032	0	0	0.03	0
dnj-19	4	0.62	0	0.001	0.003	0.62	0	0.012	0	0	0	0	0	0.035	0.011	0.003	0	0	0	0	0	0	0	0	0	0	0	0	0	0	0	0.049	0	0	0.077	0	0.001	0	0	0.02	0	0	0	0	0.017	0	0	0.005	0
dnj-5	4	0.246	0	0.009	0.022	0.246	0	0.044	0	0	0	0	0	0.133	0.046	0.016	0.002	0	0	0	0.001	0	0	0.002	0.002	0	0	0	0	0.001	0	0.041	0	0	0.178	0	0.022	0	0	0.047	0	0	0	0	0.047	0	0	0.026	0.001
dod-18	4	0.491	0	0.005	0.006	0.491	0	0.029	0	0	0	0	0	0.064	0.043	0.007	0.001	0	0	0	0	0	0	0.001	0.001	0	0	0	0	0	0	0.049	0	0	0.076	0	0.008	0	0	0.021	0	0	0	0	0.021	0	0	0.008	0.001
dpf-3	4	0.29	0	0.011	0.044	0.29	0.001	0.038	0	0	0	0.001	0	0.038	0.169	0.005	0.002	0	0	0	0.001	0	0	0.001	0.006	0	0	0	0	0.001	0	0.028	0	0	0.039	0	0.012	0	0	0.062	0	0	0	0	0.017	0	0	0.006	0.002
dpf-7	4	0.27	0	0.003	0.004	0.27	0	0.21	0	0	0	0	0	0.18	0.037	0.084	0.001	0	0	0	0	0	0	0.003	0.001	0	0	0	0	0	0	0.014	0	0	0.033	0	0.005	0	0	0.006	0	0	0	0	0.081	0	0	0.013	0.001
dpm-1	4	0.303	0	0.001	0.007	0.303	0	0.063	0	0	0	0	0	0.013	0.007	0.005	0	0	0	0	0	0	0	0.001	0.001	0	0	0	0	0	0	0.116	0	0	0.031	0	0.001	0	0	0.099	0	0	0	0	0.078	0	0	0.004	0
dpy-27	4	0.327	0	0.016	0.005	0.327	0	0.015	0	0	0	0	0	0.278	0.119	0.016	0.001	0	0	0	0.001	0	0	0.001	0.001	0	0	0	0	0.001	0	0.021	0	0	0.08	0	0.011	0	0	0.011	0	0	0	0	0.018	0	0	0.016	0.001
eaf-1	4	0.438	0	0.011	0.008	0.438	0.001	0.029	0	0	0	0	0	0.083	0.097	0.008	0.001	0	0	0	0.001	0	0	0.001	0.002	0	0	0	0	0.001	0	0.044	0	0	0.07	0	0.012	0	0	0.017	0	0	0	0	0.016	0	0	0.01	0.002
ebax-1	4	0.691	0	0.003	0.004	0.691	0	0.024	0	0	0	0	0	0.058	0.124	0.004	0	0	0	0	0	0	0	0.001	0.001	0	0	0	0	0	0	0.01	0	0	0.017	0	0.002	0	0	0.008	0	0	0	0	0.013	0	0	0.002	0
eel-1	4	0.634	0	0.001	0.004	0.634	0	0.034	0	0	0	0	0	0.036	0.017	0.006	0.001	0	0	0	0	0	0	0.001	0	0	0	0	0	0	0	0.036	0	0	0.041	0	0.002	0	0	0.032	0	0	0	0	0.067	0	0	0.005	0
egl-27	4	0.212	0	0.003	0.002	0.212	0	0.051	0	0	0	0	0	0.204	0.021	0.158	0.001	0	0	0	0	0	0	0.005	0.001	0	0	0	0	0	0	0.023	0	0	0.057	0	0.006	0	0	0.008	0	0	0	0	0.155	0	0	0.033	0
elpc-4	4	0.334	0	0.009	0.03	0.334	0	0.04	0	0	0	0	0	0.073	0.216	0.008	0.002	0	0	0	0.001	0	0	0.002	0.005	0	0	0	0	0.001	0	0.019	0	0	0.033	0	0.006	0	0	0.032	0	0	0	0	0.021	0	0	0.006	0.002
ess-2	4	0.407	0	0.001	0.002	0.407	0	0.008	0	0	0	0	0	0.046	0.006	0.005	0	0	0	0	0	0	0	0	0	0	0	0	0	0	0	0.107	0	0	0.3	0	0.002	0	0	0.018	0	0	0	0	0.02	0	0	0.014	0
exos-9	4	0.475	0	0	0.002	0.475	0	0.009	0	0	0	0	0	0.019	0.004	0.006	0	0	0	0	0	0	0	0	0	0	0	0	0	0	0	0.19	0	0	0.101	0	0.001	0	0	0.031	0	0	0	0	0.055	0	0	0.009	0
F07F6.8	4	0.226	0	0.011	0.007	0.226	0.001	0.018	0	0	0	0.001	0	0.098	0.048	0.011	0.001	0	0	0	0.001	0	0	0.001	0.002	0	0	0	0	0.001	0	0.047	0	0	0.15	0	0.017	0	0	0.014	0	0	0	0	0.021	0	0	0.02	0.002
F09E5.10	4	0.606	0	0.001	0.007	0.606	0	0.063	0	0	0	0	0	0.024	0.024	0.008	0.001	0	0	0	0	0	0	0.001	0.001	0	0	0	0	0	0	0.035	0	0	0.021	0	0.001	0	0	0.059	0	0	0	0	0.075	0	0	0.004	0
F09E5.11	4	0.354	0	0.012	0.004	0.354	0.001	0.079	0	0	0	0	0	0.206	0.142	0.03	0.001	0	0	0	0	0	0	0.003	0.002	0	0	0	0	0.001	0	0.016	0	0	0.033	0	0.012	0	0	0.006	0	0	0	0	0.03	0	0	0.009	0.001
F10G7.9	4	0.591	0	0.004	0.004	0.591	0	0.01	0	0	0	0	0	0.05	0.048	0.005	0	0	0	0	0	0	0	0.001	0.001	0	0	0	0	0	0	0.046	0	0	0.067	0	0.004	0	0	0.017	0	0	0	0	0.012	0	0	0.008	0.001
F12A10.6	4	0.142	0	0.004	0.014	0.142	0.001	0.05	0	0	0	0.001	0	0.032	0.019	0.032	0.006	0	0.001	0	0.001	0	0	0.008	0.002	0	0	0	0	0.001	0	0.127	0	0	0.055	0	0.009	0	0	0.139	0	0	0	0	0.129	0	0	0.028	0.001
F23H11.2	4	0.408	0	0.002	0.013	0.408	0	0.189	0	0	0	0	0	0.033	0.042	0.01	0.001	0	0	0	0	0	0	0.002	0.001	0	0	0	0	0	0	0.02	0	0	0.022	0	0.002	0	0	0.026	0	0	0	0	0.116	0	0	0.004	0.001
F28C6.8	4	0.31	0	0.001	0.005	0.31	0	0.016	0	0	0	0	0	0.015	0.005	0.005	0	0	0	0	0	0	0	0	0	0	0	0	0	0	0	0.227	0	0	0.064	0	0.001	0	0	0.089	0	0	0	0	0.032	0	0	0.008	0
F33G12.2	4	0.51	0	0.002	0.003	0.51	0	0.007	0	0	0	0	0	0.06	0.015	0.004	0	0	0	0	0	0	0	0	0	0	0	0	0	0	0	0.048	0	0	0.151	0	0.003	0	0	0.012	0	0	0	0	0.009	0	0	0.009	0
F33G12.3	4	0.286	0	0.013	0.002	0.286	0	0.011	0	0	0	0	0	0.265	0.043	0.022	0	0	0	0	0	0	0	0.001	0.001	0	0	0	0	0.001	0	0.033	0	0	0.167	0	0.023	0	0	0.006	0	0	0	0	0.014	0	0	0.042	0.001
F35H10.6	4	0.398	0	0.001	0.004	0.398	0	0.303	0	0	0	0	0	0.021	0.016	0.015	0.001	0	0	0	0	0	0	0.002	0.001	0	0	0	0	0	0	0.022	0	0	0.012	0	0.001	0	0	0.021	0	0	0	0	0.141	0	0	0.003	0
F37B12.3	4	0.131	0.001	0.01	0.012	0.131	0.003	0.068	0.001	0	0	0.002	0	0.073	0.036	0.098	0.003	0	0.002	0	0.001	0	0.001	0.013	0.006	0	0	0	0	0.003	0	0.054	0	0	0.077	0	0.026	0	0	0.021	0	0	0	0	0.08	0	0	0.068	0.004
F41H10.3	4	0.397	0	0.001	0.003	0.397	0	0.015	0	0	0	0	0	0.035	0.01	0.013	0.001	0	0	0	0	0	0	0.001	0	0	0	0	0	0	0	0.267	0	0	0.081	0	0.002	0	0	0.047	0	0	0	0	0.05	0	0	0.017	0
F44E7.4	4	0.647	0	0	0.002	0.647	0	0.005	0	0	0	0	0	0.013	0.01	0.001	0	0	0	0	0	0	0	0	0	0	0	0	0	0	0	0.013	0	0	0.024	0	0.001	0	0	0.009	0	0	0	0	0.004	0	0	0.001	0
F48E8.2	4	0.365	0	0.007	0.006	0.365	0.001	0.038	0	0	0	0.001	0	0.075	0.04	0.021	0.001	0	0	0	0.001	0	0	0.003	0.002	0	0	0	0	0.001	0	0.113	0	0	0.083	0	0.01	0	0	0.03	0	0	0	0	0.053	0	0	0.02	0.001
F48E8.4	4	0.478	0	0.003	0.012	0.478	0	0.027	0	0	0	0	0	0.046	0.045	0.005	0	0	0	0	0	0	0	0.001	0.002	0	0	0	0	0	0	0.037	0	0	0.061	0	0.004	0	0	0.026	0	0	0	0	0.016	0	0	0.007	0.001
F52C12.6	4	0.41	0	0.001	0.002	0.41	0	0.01	0	0	0	0	0	0.066	0.007	0.013	0	0	0	0	0	0	0	0	0	0	0	0	0	0	0	0.065	0	0	0.306	0	0.003	0	0	0.009	0	0	0	0	0.027	0	0	0.035	0
F55A12.5	4	0.366	0	0.009	0.022	0.366	0	0.07	0	0	0	0	0	0.081	0.252	0.006	0.001	0	0	0	0	0	0	0.001	0.004	0	0	0	0	0.001	0	0.014	0	0	0.026	0	0.006	0	0	0.022	0	0	0	0	0.018	0	0	0.004	0.001
F56A8.5	4	0.256	0	0.012	0.009	0.256	0	0.016	0	0	0	0	0	0.175	0.093	0.006	0	0	0	0	0	0	0	0.001	0.002	0	0	0	0	0.001	0	0.016	0	0	0.146	0	0.02	0	0	0.007	0	0	0	0	0.008	0	0	0.011	0.002
F59A2.5	4	0.243	0	0.009	0.009	0.243	0.002	0.053	0	0	0	0.001	0	0.087	0.035	0.035	0.002	0	0.001	0	0.001	0	0	0.004	0.003	0	0	0	0	0.002	0	0.099	0	0	0.122	0	0.023	0	0	0.028	0	0	0	0	0.055	0	0	0.039	0.002
gcn-2	4	0.542	0	0	0.002	0.542	0	0.005	0	0	0	0	0	0.015	0.005	0.002	0	0	0	0	0	0	0	0	0	0	0	0	0	0	0	0.099	0	0	0.062	0	0.001	0	0	0.022	0	0	0	0	0.01	0	0	0.004	0
gei-6	4	0.349	0	0.003	0.003	0.349	0	0.009	0	0	0	0	0	0.051	0.016	0.008	0.001	0	0	0	0	0	0	0.001	0.001	0	0	0	0	0	0	0.191	0	0	0.171	0	0.004	0	0	0.038	0	0	0	0	0.024	0	0	0.02	0
gei-8	4	0.432	0	0.003	0.001	0.432	0	0.029	0	0	0	0	0	0.34	0.055	0.034	0	0	0	0	0	0	0	0.001	0	0	0	0	0	0	0	0.007	0	0	0.03	0	0.004	0	0	0.003	0	0	0	0	0.026	0	0	0.009	0
gos-28	4	0.402	0	0.004	0.002	0.402	0	0.035	0	0	0	0	0	0.375	0.07	0.019	0	0	0	0	0	0	0	0.001	0.001	0	0	0	0	0	0	0.008	0	0	0.03	0	0.004	0	0	0.002	0	0	0	0	0.013	0	0	0.006	0
H35B03.2	4	0.217	0	0.015	0.008	0.217	0	0.016	0	0	0	0	0	0.134	0.105	0.007	0.001	0	0	0	0.001	0	0	0.001	0.002	0	0	0	0	0.001	0	0.016	0	0	0.1	0	0.017	0	0	0.007	0	0	0	0	0.012	0	0	0.011	0.003
hmgr-1	4	0.298	0	0.005	0.037	0.298	0.001	0.15	0	0	0	0	0	0.032	0.295	0.007	0.001	0	0	0	0	0	0	0.002	0.008	0	0	0	0	0	0	0.012	0	0	0.012	0	0.003	0	0	0.026	0	0	0	0	0.022	0	0	0.003	0.002
hpk-1	4	0.353	0	0.002	0.003	0.353	0	0.012	0	0	0	0	0	0.04	0.011	0.007	0	0	0	0	0	0	0	0.001	0	0	0	0	0	0	0	0.197	0	0	0.18	0	0.003	0	0	0.035	0	0	0	0	0.031	0	0	0.017	0
hpo-17	4	0.4	0	0.002	0.005	0.4	0	0.11	0	0	0	0	0	0.034	0.021	0.033	0.001	0	0	0	0	0	0	0.004	0.001	0	0	0	0	0	0	0.066	0	0	0.029	0	0.003	0	0	0.038	0	0	0	0	0.159	0	0	0.011	0
hpo-8	4	0.176	0	0.02	0.017	0.176	0.001	0.05	0.001	0	0	0.001	0	0.111	0.069	0.057	0.002	0	0.001	0	0.001	0	0	0.005	0.007	0	0	0	0	0.003	0	0.042	0	0	0.09	0	0.037	0	0	0.022	0	0	0	0	0.036	0	0	0.061	0.004
idi-1	4	0.78	0	0.001	0.001	0.78	0	0.016	0	0	0	0	0	0.034	0.008	0.007	0	0	0	0	0	0	0	0	0	0	0	0	0	0	0	0.04	0	0	0.034	0	0.001	0	0	0.014	0	0	0	0	0.034	0	0	0.005	0
iffb-1	4	0.555	0	0.002	0.008	0.555	0	0.03	0	0	0	0	0	0.026	0.047	0.004	0	0	0	0	0	0	0	0.001	0.001	0	0	0	0	0	0	0.026	0	0	0.035	0	0.004	0	0	0.016	0	0	0	0	0.016	0	0	0.005	0.001
jmjd-5	4	0.561	0	0.002	0.005	0.561	0	0.013	0	0	0	0	0	0.031	0.03	0.004	0	0	0	0	0	0	0	0	0.001	0	0	0	0	0	0	0.049	0	0	0.042	0	0.002	0	0	0.022	0	0	0	0	0.013	0	0	0.005	0
K07A12.4	4	0.619	0	0.003	0.001	0.619	0	0.012	0	0	0	0	0	0.143	0.026	0.021	0	0	0	0	0	0	0	0.001	0	0	0	0	0	0	0	0.028	0	0	0.069	0	0.004	0	0	0.005	0	0	0	0	0.017	0	0	0.017	0
K10B2.4	4	0.123	0.001	0.016	0.024	0.123	0.008	0.062	0.001	0	0	0.004	0	0.049	0.041	0.021	0.004	0	0.001	0.001	0.002	0	0.001	0.006	0.007	0	0	0	0	0.004	0	0.075	0.001	0	0.094	0	0.062	0	0	0.044	0	0	0	0	0.047	0	0	0.031	0.005
kin-18	4	0.802	0	0.001	0.001	0.802	0	0.016	0	0	0	0	0	0.059	0.027	0.005	0	0	0	0	0	0	0	0	0	0	0	0	0	0	0	0.016	0	0	0.023	0	0.001	0	0	0.006	0	0	0	0	0.012	0	0	0.003	0
letm-1	4	0.339	0	0.005	0.021	0.339	0	0.158	0	0	0	0	0	0.049	0.27	0.008	0.002	0	0	0	0	0	0	0.002	0.004	0	0	0	0	0	0	0.011	0	0	0.013	0	0.003	0	0	0.023	0	0	0	0	0.027	0	0	0.003	0.001
lin-45	4	0.506	0	0.002	0.01	0.506	0	0.03	0	0	0	0	0	0.023	0.034	0.003	0.001	0	0	0	0	0	0	0.001	0.001	0	0	0	0	0	0	0.045	0	0	0.043	0	0.004	0	0	0.052	0	0	0	0	0.019	0	0	0.004	0
lst-2	4	0.238	0	0.004	0.021	0.238	0.002	0.128	0	0	0	0.001	0	0.041	0.036	0.015	0.002	0	0.001	0	0	0	0	0.004	0.004	0	0	0	0	0.001	0	0.068	0	0	0.048	0	0.006	0	0	0.057	0	0	0	0	0.086	0	0	0.011	0.002
M02B7.2	4	0.768	0	0	0.003	0.768	0	0.044	0	0	0	0	0	0.014	0.01	0.004	0	0	0	0	0	0	0	0	0	0	0	0	0	0	0	0.032	0	0	0.016	0	0.001	0	0	0.017	0	0	0	0	0.027	0	0	0.002	0
mdt-27	4	0.617	0	0.002	0.004	0.617	0	0.075	0	0	0	0	0	0.066	0.039	0.016	0.001	0	0	0	0	0	0	0.001	0.001	0	0	0	0	0	0	0.017	0	0	0.026	0	0.002	0	0	0.009	0	0	0	0	0.072	0	0	0.006	0
mel-26	4	0.726	0	0.001	0.001	0.726	0	0.024	0	0	0	0	0	0.064	0.009	0.016	0	0	0	0	0	0	0	0.001	0	0	0	0	0	0	0	0.028	0	0	0.038	0	0.002	0	0	0.004	0	0	0	0	0.058	0	0	0.006	0
moc-3	4	0.569	0	0.002	0.011	0.569	0	0.082	0	0	0	0	0	0.055	0.08	0.007	0.001	0	0	0	0	0	0	0.001	0.001	0	0	0	0	0	0	0.012	0	0	0.024	0	0.002	0	0	0.012	0	0	0	0	0.032	0	0	0.003	0.001
mus-81	4	0.484	0	0.005	0.015	0.484	0	0.027	0	0	0	0	0	0.06	0.172	0.005	0.001	0	0	0	0	0	0	0.001	0.002	0	0	0	0	0	0	0.017	0	0	0.029	0	0.003	0	0	0.022	0	0	0	0	0.013	0	0	0.004	0.001
mvb-12	4	0.253	0	0.001	0.001	0.253	0	0.011	0	0	0	0	0	0.11	0.005	0.066	0	0	0	0	0	0	0	0.001	0	0	0	0	0	0	0	0.106	0	0	0.207	0	0.003	0	0	0.011	0	0	0	0	0.108	0	0	0.073	0
nstp-1	4	0.262	0	0.005	0.004	0.262	0	0.124	0	0	0	0	0	0.222	0.042	0.114	0.001	0	0	0	0	0	0	0.004	0.001	0	0	0	0	0.001	0	0.018	0	0	0.036	0	0.005	0	0	0.006	0	0	0	0	0.076	0	0	0.016	0.001
nubp-1	4	0.212	0	0.011	0.009	0.212	0	0.028	0	0	0	0	0	0.129	0.056	0.01	0.001	0	0	0	0.001	0	0	0.001	0.002	0	0	0	0	0.001	0	0.023	0	0	0.197	0	0.029	0	0	0.009	0	0	0	0	0.023	0	0	0.02	0.002
num-1	4	0.264	0	0.002	0.003	0.264	0	0.009	0	0	0	0	0	0.027	0.012	0.006	0	0	0	0	0	0	0	0.001	0.001	0	0	0	0	0	0	0.231	0	0	0.162	0	0.006	0	0	0.032	0	0	0	0	0.02	0	0	0.018	0
obr-4	4	0.414	0	0.002	0.002	0.414	0	0.07	0	0	0	0	0	0.101	0.014	0.052	0	0	0	0	0	0	0	0.002	0.001	0	0	0	0	0	0	0.042	0	0	0.068	0	0.004	0	0	0.008	0	0	0	0	0.143	0	0	0.019	0
ogt-1	4	0.388	0	0.003	0.021	0.388	0	0.2	0	0	0	0	0	0.038	0.163	0.007	0.002	0	0	0	0	0	0	0.002	0.003	0	0	0	0	0	0	0.012	0	0	0.012	0	0.002	0	0	0.027	0	0	0	0	0.04	0	0	0.003	0.001
otub-1	4	0.316	0	0.008	0.016	0.316	0.001	0.074	0	0	0	0	0	0.168	0.055	0.013	0.001	0	0	0	0	0	0	0.002	0.002	0	0	0	0	0.001	0	0.028	0	0	0.111	0	0.017	0	0	0.024	0	0	0	0	0.046	0	0	0.013	0.001
otub-2	4	0.415	0	0.002	0.009	0.415	0.001	0.056	0	0	0	0	0	0.027	0.026	0.014	0.001	0	0	0	0	0	0	0.002	0.002	0	0	0	0	0	0	0.107	0	0	0.037	0	0.003	0	0	0.057	0	0	0	0	0.082	0	0	0.01	0.001
otub-3	4	0.596	0	0.004	0.001	0.596	0	0.012	0	0	0	0	0	0.203	0.044	0.012	0	0	0	0	0	0	0	0.001	0	0	0	0	0	0	0	0.015	0	0	0.052	0	0.004	0	0	0.004	0	0	0	0	0.014	0	0	0.008	0
par-4	4	0.569	0	0.003	0.002	0.569	0	0.011	0	0	0	0	0	0.08	0.019	0.015	0	0	0	0	0	0	0	0.001	0.001	0	0	0	0	0	0	0.088	0	0	0.101	0	0.004	0	0	0.013	0	0	0	0	0.022	0	0	0.02	0
pdcd-2	4	0.356	0	0.001	0.007	0.356	0	0.024	0	0	0	0	0	0.017	0.009	0.008	0	0	0	0	0	0	0	0.001	0.001	0	0	0	0	0	0	0.196	0	0	0.079	0	0.003	0	0	0.082	0	0	0	0	0.042	0	0	0.013	0
pde-12	4	0.734	0	0.001	0.002	0.734	0	0.006	0	0	0	0	0	0.017	0.008	0.002	0	0	0	0	0	0	0	0	0	0	0	0	0	0	0	0.057	0	0	0.041	0	0.001	0	0	0.019	0	0	0	0	0.012	0	0	0.004	0
pde-2	4	0.183	0.001	0.019	0.016	0.183	0.002	0.068	0.001	0	0	0.002	0	0.084	0.113	0.05	0.01	0	0.002	0	0.002	0	0.001	0.017	0.007	0.001	0	0	0	0.002	0	0.037	0	0	0.045	0	0.018	0	0	0.035	0	0	0	0	0.1	0	0	0.024	0.006
pdha-1	4	0.188	0	0.012	0.016	0.188	0.001	0.063	0	0	0	0	0	0.104	0.041	0.029	0.003	0	0.001	0	0.001	0	0	0.004	0.003	0	0	0	0	0.002	0	0.06	0	0	0.157	0	0.04	0	0	0.039	0	0	0	0	0.067	0	0	0.042	0.002
pdhk-2	4	0.409	0	0.004	0.013	0.409	0	0.235	0	0	0	0	0	0.062	0.109	0.007	0.001	0	0	0	0	0	0	0.001	0.002	0	0	0	0	0	0	0.011	0	0	0.018	0	0.004	0	0	0.016	0	0	0	0	0.043	0	0	0.003	0.001
pgs-1	4	0.39	0	0.003	0.028	0.39	0	0.244	0	0	0	0	0	0.052	0.059	0.009	0.001	0	0	0	0	0	0	0.001	0.002	0	0	0	0	0	0	0.016	0	0	0.025	0	0.003	0	0	0.035	0	0	0	0	0.054	0	0	0.004	0.001
pqe-1	4	0.487	0	0.001	0.005	0.487	0	0.02	0	0	0	0	0	0.037	0.015	0.008	0.001	0	0	0	0	0	0	0.001	0.001	0	0	0	0	0	0	0.105	0	0	0.083	0	0.003	0	0	0.066	0	0	0	0	0.068	0	0	0.01	0
pxf-1	4	0.34	0	0.004	0.011	0.34	0.001	0.078	0	0	0	0	0	0.03	0.039	0.017	0.002	0	0.001	0	0	0	0	0.004	0.003	0	0	0	0	0	0	0.116	0	0	0.033	0	0.004	0	0	0.094	0	0	0	0	0.088	0	0	0.01	0.001
R01B10.4	4	0.172	0	0.007	0.024	0.172	0.003	0.171	0.001	0	0	0.002	0	0.054	0.056	0.063	0.004	0	0.002	0	0.001	0	0	0.013	0.009	0	0	0	0	0.001	0	0.041	0	0	0.036	0	0.01	0	0	0.033	0	0	0	0	0.098	0	0	0.023	0.004
R02D3.3	4	0.375	0	0.005	0.002	0.375	0	0.018	0	0	0	0	0	0.363	0.176	0.007	0	0	0	0	0	0	0	0	0.001	0	0	0	0	0	0	0.004	0	0	0.017	0	0.003	0	0	0.002	0	0	0	0	0.007	0	0	0.003	0
R05H5.5	4	0.393	0	0.002	0.001	0.393	0	0.024	0	0	0	0	0	0.348	0.014	0.06	0	0	0	0	0	0	0	0.001	0	0	0	0	0	0	0	0.017	0	0	0.057	0	0.003	0	0	0.003	0	0	0	0	0.035	0	0	0.016	0
R06F6.8	4	0.943	0	0	0	0.943	0	0.002	0	0	0	0	0	0.01	0.001	0.001	0	0	0	0	0	0	0	0	0	0	0	0	0	0	0	0.01	0	0	0.018	0	0	0	0	0.001	0	0	0	0	0.003	0	0	0.001	0
R151.6	4	0.374	0	0.002	0.005	0.374	0.001	0.09	0	0	0	0	0	0.072	0.018	0.033	0.001	0	0	0	0	0	0	0.003	0.001	0	0	0	0	0	0	0.067	0	0	0.072	0	0.004	0	0	0.015	0	0	0	0	0.119	0	0	0.017	0.001
R74.6	4	0.581	0	0.004	0.009	0.581	0	0.02	0	0	0	0	0	0.047	0.154	0.003	0	0	0	0	0	0	0	0	0.001	0	0	0	0	0	0	0.011	0	0	0.027	0	0.003	0	0	0.011	0	0	0	0	0.01	0	0	0.003	0.001
R74.7	4	0.46	0	0.001	0.004	0.46	0	0.011	0	0	0	0	0	0.025	0.013	0.004	0	0	0	0	0	0	0	0	0	0	0	0	0	0	0	0.053	0	0	0.059	0	0.002	0	0	0.02	0	0	0	0	0.016	0	0	0.005	0
rabx-5	4	0.304	0	0.005	0.005	0.304	0.001	0.103	0	0	0	0	0	0.077	0.057	0.063	0.003	0	0.001	0	0	0	0	0.008	0.002	0	0	0	0	0	0	0.027	0	0	0.033	0	0.007	0	0	0.018	0	0	0	0	0.175	0	0	0.015	0.001
ragc-1	4	0.687	0	0.002	0.004	0.687	0	0.014	0	0	0	0	0	0.06	0.094	0.002	0	0	0	0	0	0	0	0	0.001	0	0	0	0	0	0	0.007	0	0	0.022	0	0.002	0	0	0.005	0	0	0	0	0.005	0	0	0.002	0
rbg-3	4	0.277	0	0.013	0.007	0.277	0.001	0.046	0	0	0	0	0	0.095	0.072	0.057	0.003	0	0.001	0	0.001	0	0	0.007	0.003	0	0	0	0	0.001	0	0.042	0	0	0.058	0	0.02	0	0	0.026	0	0	0	0	0.078	0	0	0.032	0.002
rgr-1	4	0.541	0	0	0	0.541	0	0.003	0	0	0	0	0	0.222	0.003	0.006	0	0	0	0	0	0	0	0	0	0	0	0	0	0	0	0.014	0	0	0.179	0	0.001	0	0	0.001	0	0	0	0	0.009	0	0	0.008	0
riok-3	4	0.347	0	0.002	0.011	0.347	0.001	0.153	0	0	0	0	0	0.026	0.026	0.009	0.001	0	0	0	0	0	0	0.002	0.002	0	0	0	0	0	0	0.045	0	0	0.027	0	0.002	0	0	0.031	0	0	0	0	0.085	0	0	0.005	0.001
rskd-1	4	0.356	0	0.001	0.003	0.356	0	0.016	0	0	0	0	0	0.017	0.006	0.007	0	0	0	0	0	0	0	0.001	0	0	0	0	0	0	0	0.347	0	0	0.052	0	0.001	0	0	0.07	0	0	0	0	0.038	0	0	0.008	0
scav-3	4	0.364	0	0.002	0.004	0.364	0	0.041	0	0	0	0	0	0.055	0.011	0.009	0	0	0	0	0	0	0	0.001	0.001	0	0	0	0	0	0	0.096	0	0	0.226	0	0.007	0	0	0.016	0	0	0	0	0.04	0	0	0.017	0
sec-20	4	0.534	0	0.003	0.003	0.534	0	0.011	0	0	0	0	0	0.136	0.033	0.005	0	0	0	0	0	0	0	0	0.001	0	0	0	0	0	0	0.018	0	0	0.145	0	0.005	0	0	0.005	0	0	0	0	0.008	0	0	0.01	0
sel-1	4	0.7	0	0.001	0.001	0.7	0	0.025	0	0	0	0	0	0.033	0.007	0.008	0	0	0	0	0	0	0	0.001	0	0	0	0	0	0	0	0.049	0	0	0.049	0	0.001	0	0	0.01	0	0	0	0	0.056	0	0	0.006	0
sel-5	4	0.291	0	0.014	0.036	0.291	0.001	0.055	0	0	0	0.001	0	0.043	0.257	0.007	0.002	0	0	0	0.001	0	0	0.002	0.007	0	0	0	0	0.001	0	0.025	0	0	0.029	0	0.011	0	0	0.056	0	0	0	0	0.021	0	0	0.006	0.003
sel-9	4	0.362	0	0.001	0.01	0.362	0.001	0.153	0	0	0	0	0	0.025	0.013	0.011	0.001	0	0	0	0	0	0	0.002	0.001	0	0	0	0	0	0	0.1	0	0	0.038	0	0.003	0	0	0.068	0	0	0	0	0.084	0	0	0.007	0
set-15	4	0.54	0	0.003	0.002	0.54	0	0.013	0	0	0	0	0	0.128	0.027	0.01	0	0	0	0	0	0	0	0	0.001	0	0	0	0	0	0	0.032	0	0	0.148	0	0.006	0	0	0.005	0	0	0	0	0.013	0	0	0.016	0
seu-1	4	0.521	0	0.003	0.002	0.521	0	0.008	0	0	0	0	0	0.098	0.025	0.01	0	0	0	0	0	0	0	0.001	0.001	0	0	0	0	0	0	0.06	0	0	0.15	0	0.005	0	0	0.014	0	0	0	0	0.015	0	0	0.022	0
smg-4	4	0.426	0	0.009	0.011	0.426	0.001	0.036	0	0	0	0.001	0	0.059	0.094	0.015	0.002	0	0	0	0.001	0	0	0.002	0.003	0	0	0	0	0.001	0	0.055	0	0	0.054	0	0.011	0	0	0.044	0	0	0	0	0.036	0	0	0.015	0.002
sor-3	4	0.359	0	0.002	0.004	0.359	0	0.009	0	0	0	0	0	0.06	0.011	0.005	0	0	0	0	0	0	0	0	0	0	0	0	0	0	0	0.078	0	0	0.264	0	0.003	0	0	0.024	0	0	0	0	0.019	0	0	0.015	0
spr-3	4	0.366	0	0.009	0.016	0.366	0	0.024	0	0	0	0	0	0.119	0.121	0.004	0	0	0	0	0	0	0	0	0.002	0	0	0	0	0.001	0	0.016	0	0	0.086	0	0.012	0	0	0.013	0	0	0	0	0.01	0	0	0.006	0.001
spt-5	4	0.515	0	0.006	0.002	0.515	0	0.011	0	0	0	0	0	0.222	0.15	0.004	0	0	0	0	0	0	0	0	0.001	0	0	0	0	0	0	0.007	0	0	0.03	0	0.003	0	0	0.003	0	0	0	0	0.006	0	0	0.003	0
sqv-3	4	0.66	0	0.002	0.004	0.66	0	0.03	0	0	0	0	0	0.043	0.026	0.007	0	0	0	0	0	0	0	0.001	0.001	0	0	0	0	0	0	0.047	0	0	0.041	0	0.003	0	0	0.022	0	0	0	0	0.024	0	0	0.006	0
sut-2	4	0.425	0	0.011	0.006	0.425	0	0.018	0	0	0	0	0	0.099	0.081	0.007	0.001	0	0	0	0	0	0	0.001	0.001	0	0	0	0	0.001	0	0.031	0	0	0.118	0	0.022	0	0	0.014	0	0	0	0	0.016	0	0	0.012	0.001
T01D3.5	4	0.363	0	0.005	0.001	0.363	0	0.015	0	0	0	0	0	0.208	0.022	0.07	0	0	0	0	0	0	0	0.002	0.001	0	0	0	0	0	0	0.041	0	0	0.11	0	0.009	0	0	0.006	0	0	0	0	0.037	0	0	0.05	0
T03F1.12	4	0.186	0	0.02	0.02	0.186	0.005	0.155	0.001	0	0	0.001	0	0.084	0.09	0.031	0.003	0	0.001	0	0.002	0	0.001	0.007	0.008	0	0	0	0	0.003	0	0.037	0	0	0.053	0	0.039	0	0	0.021	0	0	0	0	0.049	0	0	0.018	0.005
T08B2.5	4	0.376	0	0.003	0.001	0.376	0	0.009	0	0	0	0	0	0.083	0.013	0.024	0	0	0	0	0	0	0	0.001	0	0	0	0	0	0	0	0.133	0	0	0.2	0	0.006	0	0	0.012	0	0	0	0	0.031	0	0	0.051	0
T09F3.2	4	0.319	0	0.004	0.01	0.319	0	0.015	0	0	0	0	0	0.062	0.035	0.006	0	0	0	0	0	0	0	0.001	0.002	0	0	0	0	0.001	0	0.049	0	0	0.12	0	0.007	0	0	0.024	0	0	0	0	0.014	0	0	0.013	0.001
T09F3.4	4	0.275	0	0.007	0.005	0.275	0.001	0.075	0	0	0	0	0	0.115	0.047	0.1	0.002	0	0.001	0	0	0	0	0.007	0.002	0	0	0	0	0.001	0	0.039	0	0	0.049	0	0.01	0	0	0.015	0	0	0	0	0.098	0	0	0.028	0.001
T09F3.5	4	0.244	0	0.013	0.012	0.244	0	0.026	0	0	0	0	0	0.226	0.144	0.005	0	0	0	0	0	0	0	0.001	0.002	0	0	0	0	0.001	0	0.008	0	0	0.103	0	0.023	0	0	0.005	0	0	0	0	0.01	0	0	0.008	0.002
T13C5.6	4	0.198	0.001	0.01	0.023	0.198	0.004	0.153	0	0	0	0.001	0	0.039	0.099	0.032	0.005	0	0.002	0	0.001	0	0.001	0.012	0.011	0	0	0	0	0.001	0	0.051	0	0	0.029	0	0.009	0	0	0.041	0	0	0	0	0.08	0	0	0.014	0.006
T16G12.6	4	0.469	0	0.003	0.003	0.469	0	0.017	0	0	0	0	0	0.153	0.024	0.019	0.001	0	0	0	0	0	0	0.001	0.001	0	0	0	0	0	0	0.045	0	0	0.118	0	0.004	0	0	0.02	0	0	0	0	0.05	0	0	0.018	0
T23B5.4	4	0.299	0	0.006	0.017	0.299	0.002	0.06	0	0	0	0.001	0	0.034	0.048	0.013	0.002	0	0.001	0	0.001	0	0	0.003	0.004	0	0	0	0	0.001	0	0.111	0	0	0.047	0	0.008	0	0	0.096	0	0	0	0	0.046	0	0	0.012	0.002
T23G11.4	4	0.595	0	0.001	0.001	0.595	0	0.052	0	0	0	0	0	0.141	0.011	0.028	0	0	0	0	0	0	0	0.001	0	0	0	0	0	0	0	0.022	0	0	0.049	0	0.002	0	0	0.004	0	0	0	0	0.061	0	0	0.009	0
tag-51	4	0.379	0	0.001	0.001	0.379	0	0.01	0	0	0	0	0	0.192	0.005	0.017	0	0	0	0	0	0	0	0	0	0	0	0	0	0	0	0.032	0	0	0.275	0	0.002	0	0	0.004	0	0	0	0	0.034	0	0	0.02	0
tag-77	4	0.446	0	0.004	0.015	0.446	0	0.126	0	0	0	0	0	0.048	0.18	0.01	0.001	0	0	0	0	0	0	0.002	0.003	0	0	0	0	0	0	0.016	0	0	0.015	0	0.003	0	0	0.026	0	0	0	0	0.032	0	0	0.004	0.001
tbc-15	4	0.815	0	0	0	0.815	0	0.002	0	0	0	0	0	0.02	0.002	0.001	0	0	0	0	0	0	0	0	0	0	0	0	0	0	0	0.028	0	0	0.1	0	0	0	0	0.002	0	0	0	0	0.005	0	0	0.003	0
tbc-9	4	0.383	0	0.004	0.005	0.383	0	0.111	0	0	0	0	0	0.307	0.073	0.012	0	0	0	0	0	0	0	0.001	0.001	0	0	0	0	0	0	0.007	0	0	0.032	0	0.005	0	0	0.004	0	0	0	0	0.02	0	0	0.005	0
tbcc-1	4	0.704	0	0.001	0.001	0.704	0	0.018	0	0	0	0	0	0.101	0.006	0.016	0	0	0	0	0	0	0	0	0	0	0	0	0	0	0	0.024	0	0	0.063	0	0.002	0	0	0.003	0	0	0	0	0.038	0	0	0.008	0
tftc-1	4	0.534	0	0.002	0.006	0.534	0	0.011	0	0	0	0	0	0.042	0.03	0.004	0	0	0	0	0	0	0	0	0.001	0	0	0	0	0	0	0.044	0	0	0.076	0	0.003	0	0	0.031	0	0	0	0	0.016	0	0	0.007	0
tre-1	4	0.689	0	0.002	0.008	0.689	0	0.042	0	0	0	0	0	0.029	0.073	0.004	0	0	0	0	0	0	0	0.001	0.001	0	0	0	0	0	0	0.018	0	0	0.016	0	0.002	0	0	0.027	0	0	0	0	0.018	0	0	0.002	0
trxr-1	4	0.595	0	0.001	0.004	0.595	0	0.047	0	0	0	0	0	0.025	0.01	0.009	0.001	0	0	0	0	0	0	0.001	0	0	0	0	0	0	0	0.07	0	0	0.033	0	0.001	0	0	0.05	0	0	0	0	0.085	0	0	0.005	0
uba-1	4	0.249	0	0.003	0.002	0.249	0.001	0.033	0	0	0	0	0	0.08	0.011	0.032	0.001	0	0	0	0	0	0	0.003	0.001	0	0	0	0	0.001	0	0.15	0	0	0.182	0	0.01	0	0	0.018	0	0	0	0	0.112	0	0	0.038	0
uggt-1	4	0.539	0	0.003	0.01	0.539	0	0.095	0	0	0	0	0	0.084	0.101	0.007	0	0	0	0	0	0	0	0.001	0.002	0	0	0	0	0	0	0.011	0	0	0.024	0	0.003	0	0	0.009	0	0	0	0	0.02	0	0	0.003	0.001
ugtp-1	4	0.282	0	0.009	0.034	0.282	0.001	0.084	0	0	0	0.001	0	0.047	0.277	0.011	0.002	0	0.001	0	0.001	0	0	0.003	0.01	0	0	0	0	0.001	0	0.021	0	0	0.02	0	0.005	0	0	0.033	0	0	0	0	0.026	0	0	0.006	0.004
vps-16	4	0.566	0	0.001	0.002	0.566	0	0.053	0	0	0	0	0	0.022	0.007	0.017	0	0	0	0	0	0	0	0.001	0	0	0	0	0	0	0	0.085	0	0	0.032	0	0.001	0	0	0.014	0	0	0	0	0.143	0	0	0.008	0
vps-18	4	0.697	0	0.001	0.003	0.697	0	0.011	0	0	0	0	0	0.038	0.035	0.002	0	0	0	0	0	0	0	0	0.001	0	0	0	0	0	0	0.018	0	0	0.031	0	0.001	0	0	0.01	0	0	0	0	0.008	0	0	0.003	0
vps-2	4	0.277	0	0	0	0.277	0	0.011	0	0	0	0	0	0.033	0.002	0.027	0	0	0	0	0	0	0	0.001	0	0	0	0	0	0	0	0.255	0	0	0.177	0	0.001	0	0	0.007	0	0	0	0	0.154	0	0	0.029	0
vps-20	4	0.323	0	0.001	0.008	0.323	0.001	0.073	0	0	0	0	0	0.019	0.013	0.012	0.001	0	0	0	0	0	0	0.002	0.001	0	0	0	0	0	0	0.179	0	0	0.031	0	0.002	0	0	0.135	0	0	0	0	0.095	0	0	0.007	0
vps-35	4	0.819	0	0.001	0.001	0.819	0	0.008	0	0	0	0	0	0.039	0.011	0.002	0	0	0	0	0	0	0	0	0	0	0	0	0	0	0	0.016	0	0	0.034	0	0.001	0	0	0.005	0	0	0	0	0.008	0	0	0.002	0
vps-39	4	0.343	0	0.017	0.003	0.343	0	0.011	0	0	0	0	0	0.26	0.145	0.008	0	0	0	0	0	0	0	0.001	0.001	0	0	0	0	0.001	0	0.016	0	0	0.079	0	0.012	0	0	0.006	0	0	0	0	0.01	0	0	0.01	0.001
W02D3.4	4	0.553	0	0.001	0.002	0.553	0	0.117	0	0	0	0	0	0.036	0.006	0.016	0	0	0	0	0	0	0	0.001	0	0	0	0	0	0	0	0.042	0	0	0.034	0	0.001	0	0	0.009	0	0	0	0	0.147	0	0	0.006	0
wdr-20	4	0.247	0	0	0.005	0.247	0	0.038	0	0	0	0	0	0.008	0.003	0.004	0	0	0	0	0	0	0	0.001	0	0	0	0	0	0	0	0.183	0	0	0.032	0	0.001	0	0	0.165	0	0	0	0	0.152	0	0	0.004	0
Y102E9.2	4	0.291	0	0.011	0.005	0.291	0.001	0.035	0	0	0	0	0	0.167	0.046	0.028	0.002	0	0	0	0.001	0	0	0.003	0.001	0	0	0	0	0.001	0	0.043	0	0	0.135	0	0.03	0	0	0.015	0	0	0	0	0.059	0	0	0.029	0.001
Y105C5A.1	4	0.429	0	0.009	0.003	0.429	0.001	0.034	0	0	0	0	0	0.176	0.065	0.026	0.001	0	0	0	0	0	0	0.002	0.001	0	0	0	0	0.001	0	0.041	0	0	0.078	0	0.009	0	0	0.008	0	0	0	0	0.03	0	0	0.018	0.001
Y105E8A.21	4	0.245	0	0.014	0.01	0.245	0.002	0.116	0	0	0	0.001	0	0.127	0.106	0.025	0.002	0	0.001	0	0.001	0	0	0.005	0.004	0	0	0	0	0.001	0	0.027	0	0	0.055	0	0.018	0	0	0.012	0	0	0	0	0.06	0	0	0.013	0.004
Y105E8A.25	4	0.256	0	0.005	0.014	0.256	0.001	0.055	0	0	0	0	0	0.063	0.025	0.03	0.001	0	0	0	0	0	0	0.002	0.003	0	0	0	0	0.001	0	0.111	0	0	0.135	0	0.01	0	0	0.035	0	0	0	0	0.052	0	0	0.047	0.001
Y119C1B.5	4	0.456	0	0.002	0.002	0.456	0	0.008	0	0	0	0	0	0.147	0.02	0.005	0	0	0	0	0	0	0	0	0	0	0	0	0	0	0	0.023	0	0	0.206	0	0.004	0	0	0.005	0	0	0	0	0.009	0	0	0.01	0
Y18D10A.3	4	0.468	0	0.01	0.008	0.468	0	0.037	0	0	0	0	0	0.098	0.12	0.014	0.001	0	0	0	0	0	0	0.002	0.002	0	0	0	0	0.001	0	0.034	0	0	0.06	0	0.009	0	0	0.018	0	0	0	0	0.026	0	0	0.013	0.001
Y39A3CL.7	4	0.239	0	0.013	0.004	0.239	0.001	0.026	0.001	0	0	0	0	0.125	0.046	0.086	0.002	0	0.001	0	0.001	0	0	0.006	0.002	0	0	0	0	0.002	0	0.07	0	0	0.082	0	0.017	0	0	0.017	0	0	0	0	0.053	0	0	0.059	0.002
Y47A7.1	4	0.825	0	0.001	0.001	0.825	0	0.029	0	0	0	0	0	0.035	0.013	0.003	0	0	0	0	0	0	0	0	0	0	0	0	0	0	0	0.01	0	0	0.017	0	0.001	0	0	0.004	0	0	0	0	0.022	0	0	0.002	0
Y48A6B.10	4	0.246	0	0.005	0.012	0.246	0.001	0.026	0	0	0	0.001	0	0.038	0.031	0.023	0.003	0	0.001	0	0.001	0	0	0.004	0.002	0	0	0	0	0.001	0	0.151	0	0	0.079	0	0.007	0	0	0.127	0	0	0	0	0.072	0	0	0.03	0.001
Y49A3A.3	4	0.469	0	0.006	0.005	0.469	0	0.013	0	0	0	0	0	0.128	0.185	0.003	0	0	0	0	0	0	0	0	0.001	0	0	0	0	0	0	0.007	0	0	0.051	0	0.008	0	0	0.004	0	0	0	0	0.006	0	0	0.004	0.001
Y51F10.11	4	0.271	0	0.01	0.003	0.271	0	0.047	0	0	0	0	0	0.214	0.055	0.094	0.002	0	0.001	0	0	0	0	0.006	0.001	0	0	0	0	0.001	0	0.026	0	0	0.055	0	0.015	0	0	0.01	0	0	0	0	0.079	0	0	0.026	0.001
Y53C12A.10	4	0.497	0	0.001	0.003	0.497	0	0.054	0	0	0	0	0	0.055	0.009	0.01	0	0	0	0	0	0	0	0.001	0	0	0	0	0	0	0	0.061	0	0	0.079	0	0.002	0	0	0.018	0	0	0	0	0.102	0	0	0.007	0
Y54F10AR.1	4	0.262	0	0.007	0.061	0.262	0.001	0.134	0	0	0	0.001	0	0.046	0.086	0.01	0.003	0	0.001	0	0.001	0	0	0.003	0.007	0	0	0	0	0.001	0	0.033	0	0	0.045	0	0.012	0	0	0.064	0	0	0	0	0.04	0	0	0.008	0.002
Y56A3A.31	4	0.229	0	0.007	0.027	0.229	0.001	0.053	0	0	0	0.001	0	0.077	0.053	0.025	0.005	0	0.001	0	0.001	0	0	0.005	0.003	0.001	0	0	0	0.001	0	0.048	0	0	0.076	0	0.01	0	0	0.073	0	0	0	0	0.108	0	0	0.021	0.002
Y62E10A.2	4	0.258	0	0.001	0.004	0.258	0	0.029	0	0	0	0	0	0.061	0.008	0.013	0	0	0	0	0	0	0	0.001	0	0	0	0	0	0	0	0.119	0	0	0.21	0	0.004	0	0	0.019	0	0	0	0	0.087	0	0	0.018	0
Y67H2A.2	4	0.275	0	0.003	0.003	0.275	0	0.144	0	0	0	0	0	0.149	0.031	0.105	0.001	0	0	0	0	0	0	0.004	0.001	0	0	0	0	0	0	0.012	0	0	0.027	0	0.005	0	0	0.007	0	0	0	0	0.164	0	0	0.012	0
Y92H12A.4	4	0.67	0	0.003	0.002	0.67	0	0.009	0	0	0	0	0	0.12	0.045	0.008	0	0	0	0	0	0	0	0	0.001	0	0	0	0	0	0	0.017	0	0	0.058	0	0.003	0	0	0.006	0	0	0	0	0.011	0	0	0.008	0
yars-1	4	0.435	0	0	0.006	0.435	0	0.02	0	0	0	0	0	0.013	0.007	0.003	0	0	0	0	0	0	0	0	0	0	0	0	0	0	0	0.067	0	0	0.032	0	0.001	0	0	0.073	0	0	0	0	0.025	0	0	0.003	0
ymel-1	4	0.559	0	0.001	0.002	0.559	0	0.059	0	0	0	0	0	0.021	0.006	0.014	0	0	0	0	0	0	0	0.001	0	0	0	0	0	0	0	0.114	0	0	0.033	0	0.001	0	0	0.021	0	0	0	0	0.119	0	0	0.008	0
ZC477.3	4	0.276	0	0.001	0.003	0.276	0	0.034	0	0	0	0	0	0.03	0.009	0.05	0.001	0	0	0	0	0	0	0.004	0.001	0	0	0	0	0	0	0.156	0	0	0.046	0	0.003	0	0	0.046	0	0	0	0	0.208	0	0	0.023	0
ZC513.5	4	0.481	0	0.002	0.002	0.481	0	0.017	0	0	0	0	0	0.05	0.012	0.013	0	0	0	0	0	0	0	0.001	0.001	0	0	0	0	0	0	0.168	0	0	0.104	0	0.003	0	0	0.014	0	0	0	0	0.031	0	0	0.017	0
zer-1	4	0.249	0	0.001	0.003	0.249	0	0.008	0	0	0	0	0	0.021	0.007	0.003	0	0	0	0	0	0	0	0	0	0	0	0	0	0	0	0.185	0	0	0.197	0	0.003	0	0	0.034	0	0	0	0	0.018	0	0	0.01	0
zhit-2	4	0.431	0	0.001	0.003	0.431	0	0.04	0	0	0	0	0	0.061	0.009	0.021	0	0	0	0	0	0	0	0.001	0	0	0	0	0	0	0	0.106	0	0	0.111	0	0.003	0	0	0.015	0	0	0	0	0.096	0	0	0.017	0
ZK1058.3	4	0.483	0	0.001	0.011	0.483	0	0.085	0	0	0	0	0	0.032	0.022	0.006	0.001	0	0	0	0	0	0	0.001	0.001	0	0	0	0	0	0	0.042	0	0	0.039	0	0.002	0	0	0.041	0	0	0	0	0.044	0	0	0.004	0
ZK1098.4	4	0.371	0	0.007	0.012	0.371	0	0.032	0	0	0	0	0	0.139	0.117	0.004	0	0	0	0	0	0	0	0	0.001	0	0	0	0	0	0	0.009	0	0	0.084	0	0.014	0	0	0.005	0	0	0	0	0.01	0	0	0.006	0.001
ZK632.4	4	0.145	0.001	0.01	0.022	0.145	0.008	0.08	0.001	0	0	0.004	0	0.037	0.044	0.022	0.006	0	0.002	0.001	0.002	0	0.002	0.01	0.006	0.001	0	0	0	0.002	0	0.088	0	0	0.049	0	0.014	0	0	0.066	0	0	0	0	0.093	0	0	0.018	0.005
ZK856.11	4	0.631	0	0.003	0.005	0.631	0	0.01	0	0	0	0	0	0.04	0.065	0.002	0	0	0	0	0	0	0	0	0.001	0	0	0	0	0	0	0.014	0	0	0.04	0	0.004	0	0	0.01	0	0	0	0	0.006	0	0	0.003	0
zyg-11	4	0.344	0	0.018	0.006	0.344	0.001	0.03	0	0	0	0	0	0.118	0.082	0.022	0.001	0	0	0	0.001	0	0	0.002	0.002	0	0	0	0	0.002	0	0.056	0	0	0.1	0	0.03	0	0	0.015	0	0	0	0	0.027	0	0	0.026	0.002
apl-1	5	0.561	0.003	0.001	0.006	0.001	0.561	0.013	0.002	0.003	0.007	0.009	0.001	0.001	0.002	0.003	0.03	0.002	0.053	0.001	0.002	0.001	0.005	0.02	0.011	0.002	0.013	0.005	0.119	0.001	0.006	0.001	0.001	0.002	0.001	0.001	0.002	0.018	0.009	0.002	0.004	0.006	0.001	0.001	0.004	0.001	0.016	0.001	0.004
apm-1	5	0.237	0.027	0.003	0.009	0.001	0.237	0.008	0.002	0.008	0.008	0.075	0.002	0.001	0.003	0.002	0.012	0.006	0.016	0.003	0.006	0.002	0.1	0.006	0.042	0.003	0.016	0.018	0.053	0.002	0.006	0.001	0.002	0.002	0.001	0.003	0.003	0.186	0.026	0.001	0.008	0.004	0.005	0.005	0.002	0.001	0.018	0.001	0.017
arrd-13	5	0.129	0.007	0.012	0.029	0.013	0.129	0.026	0.006	0.015	0.003	0.111	0.002	0.01	0.013	0.012	0.044	0.002	0.01	0.009	0.012	0.003	0.045	0.024	0.019	0.018	0.002	0.03	0.003	0.01	0.006	0.014	0.004	0.001	0.014	0.001	0.029	0.003	0.011	0.018	0.001	0.002	0.001	0.001	0.023	0.002	0.006	0.013	0.024
B0353.1	5	0.248	0.002	0.001	0.002	0.001	0.248	0.003	0.01	0.009	0.039	0.009	0.001	0.001	0.001	0.002	0.031	0.005	0.043	0.002	0.002	0.001	0.01	0.026	0.003	0.008	0.003	0.032	0.03	0.001	0.109	0.001	0.001	0.003	0.001	0.001	0.002	0.006	0.072	0.001	0.003	0.01	0.001	0.001	0.002	0.001	0.186	0.001	0.002
bli-4	5	0.429	0.003	0.001	0.002	0	0.429	0.003	0.002	0.007	0.01	0.008	0.001	0	0.001	0.001	0.015	0.004	0.02	0.002	0.002	0.001	0.009	0.006	0.004	0.004	0.016	0.018	0.275	0.001	0.009	0	0.001	0.002	0	0.001	0.001	0.021	0.039	0.001	0.011	0.004	0.001	0.001	0.001	0.001	0.034	0	0.003
C04G6.4	5	0.707	0.001	0.001	0.019	0.002	0.707	0.027	0	0	0.001	0.021	0	0.001	0.003	0.002	0.097	0	0.013	0	0.001	0	0.003	0.014	0.029	0.001	0.001	0.001	0.005	0	0.001	0.001	0	0	0.001	0	0.001	0.003	0.001	0.002	0	0.001	0	0	0.004	0	0.001	0.001	0.004
C09E8.1	5	0.237	0.012	0.008	0.042	0.005	0.237	0.043	0.004	0.002	0.004	0.026	0.001	0.005	0.012	0.006	0.049	0.001	0.025	0.004	0.01	0.001	0.01	0.019	0.166	0.004	0.031	0.002	0.052	0.005	0.008	0.002	0.002	0.001	0.003	0.001	0.011	0.046	0.004	0.005	0.004	0.003	0.001	0.001	0.008	0.001	0.006	0.003	0.028
C15H11.11	5	0.125	0.023	0.01	0.015	0.004	0.125	0.019	0.012	0.003	0.016	0.025	0.003	0.004	0.008	0.007	0.086	0.002	0.066	0.011	0.021	0.003	0.014	0.038	0.068	0.01	0.009	0.003	0.052	0.009	0.041	0.002	0.005	0.002	0.003	0.002	0.015	0.049	0.006	0.003	0.004	0.007	0.003	0.002	0.007	0.001	0.016	0.003	0.037
C29G2.2	5	0.236	0.007	0.012	0.016	0.008	0.236	0.028	0.017	0.007	0.008	0.021	0.005	0.008	0.01	0.013	0.037	0.007	0.025	0.017	0.014	0.004	0.015	0.029	0.024	0.009	0.022	0.016	0.032	0.015	0.019	0.005	0.008	0.002	0.007	0.002	0.023	0.015	0.024	0.007	0.007	0.005	0.002	0.002	0.013	0.002	0.018	0.008	0.016
C39E9.8	5	0.196	0.005	0.013	0.038	0.014	0.196	0.077	0.006	0.001	0.004	0.018	0.001	0.01	0.02	0.016	0.079	0.001	0.025	0.005	0.009	0.001	0.008	0.045	0.054	0.004	0.005	0.002	0.012	0.006	0.009	0.008	0.002	0.001	0.008	0.001	0.021	0.007	0.004	0.014	0.001	0.002	0.001	0.001	0.023	0.001	0.005	0.007	0.019
C45G9.7	5	0.27	0.003	0.004	0.004	0.005	0.27	0.015	0.017	0.016	0.006	0.009	0.001	0.006	0.004	0.02	0.016	0.003	0.03	0.004	0.004	0.002	0.022	0.076	0.005	0.003	0.002	0.086	0.005	0.005	0.016	0.006	0.003	0.002	0.005	0.001	0.01	0.002	0.041	0.004	0.001	0.009	0.001	0.001	0.018	0.001	0.027	0.01	0.005
C50B6.9	5	0.188	0.003	0.005	0.018	0.008	0.188	0.103	0.003	0.001	0.003	0.007	0	0.006	0.013	0.015	0.068	0.001	0.084	0.001	0.003	0	0.003	0.11	0.043	0.002	0.003	0.001	0.015	0.002	0.008	0.004	0.001	0.001	0.003	0	0.007	0.008	0.002	0.007	0.001	0.004	0	0	0.02	0	0.005	0.003	0.009
ced-1	5	0.104	0.002	0.009	0.031	0.039	0.104	0.069	0.003	0.003	0.001	0.015	0.001	0.019	0.016	0.025	0.014	0	0.005	0.002	0.004	0.001	0.01	0.022	0.012	0.002	0.001	0.004	0.002	0.005	0.002	0.067	0.002	0	0.045	0	0.029	0.001	0.002	0.046	0	0.001	0	0	0.076	0	0.002	0.035	0.01
ced-6	5	0.832	0.001	0.001	0.004	0.002	0.832	0.012	0.001	0.002	0.001	0.005	0	0.002	0.002	0.003	0.013	0.001	0.01	0.001	0.001	0	0.003	0.012	0.005	0.001	0.005	0.005	0.009	0.001	0.002	0.001	0.001	0	0.001	0	0.003	0.002	0.004	0.001	0.001	0.001	0	0	0.004	0	0.003	0.001	0.003
cgef-1	5	0.328	0.005	0.009	0.008	0.01	0.328	0.04	0.007	0.015	0.003	0.011	0.001	0.011	0.01	0.025	0.018	0.001	0.033	0.004	0.007	0.002	0.029	0.066	0.012	0.003	0.002	0.018	0.005	0.008	0.007	0.007	0.003	0.002	0.009	0.001	0.02	0.003	0.007	0.005	0.001	0.006	0.001	0.001	0.024	0	0.006	0.011	0.015
chtl-1	5	0.463	0.004	0.004	0.006	0.002	0.463	0.012	0.006	0.008	0.006	0.007	0.002	0.002	0.003	0.004	0.017	0.003	0.026	0.007	0.006	0.002	0.009	0.015	0.012	0.004	0.067	0.012	0.119	0.006	0.011	0.001	0.004	0.002	0.002	0.001	0.008	0.02	0.014	0.002	0.01	0.004	0.001	0.001	0.004	0.001	0.013	0.002	0.007
cima-1	5	0.418	0.004	0.007	0.005	0.005	0.418	0.017	0.01	0.019	0.005	0.012	0.002	0.006	0.006	0.013	0.019	0.002	0.026	0.007	0.008	0.002	0.036	0.045	0.008	0.004	0.002	0.042	0.005	0.008	0.012	0.004	0.004	0.002	0.005	0.001	0.017	0.003	0.016	0.003	0.001	0.005	0.001	0.001	0.012	0.001	0.012	0.007	0.011
cki-2	5	0.263	0.007	0.014	0.017	0.01	0.263	0.028	0.005	0.008	0.002	0.046	0.002	0.008	0.013	0.012	0.046	0.001	0.014	0.008	0.016	0.002	0.074	0.035	0.021	0.007	0.001	0.013	0.003	0.008	0.005	0.007	0.003	0.001	0.008	0.001	0.032	0.002	0.006	0.008	0.001	0.002	0.001	0	0.019	0.001	0.005	0.009	0.034
clp-7	5	0.737	0.001	0.001	0.003	0.001	0.737	0.01	0.001	0.001	0.004	0.005	0	0.001	0.002	0.003	0.043	0.001	0.041	0.001	0.001	0	0.003	0.033	0.006	0.001	0.001	0.002	0.011	0.001	0.005	0.001	0	0.001	0.001	0	0.002	0.003	0.005	0.001	0.001	0.002	0	0	0.004	0	0.016	0.001	0.003
cyp-33A1	5	0.189	0.023	0.003	0.009	0.002	0.189	0.01	0.003	0.004	0.023	0.056	0.002	0.002	0.004	0.003	0.025	0.008	0.044	0.003	0.005	0.001	0.043	0.013	0.036	0.004	0.009	0.011	0.073	0.002	0.013	0.001	0.001	0.004	0.001	0.002	0.003	0.18	0.028	0.002	0.008	0.01	0.005	0.006	0.003	0.001	0.046	0.001	0.013
D1007.5	5	0.114	0.006	0.015	0.009	0.008	0.114	0.019	0.014	0.076	0.002	0.019	0.003	0.014	0.008	0.021	0.013	0.002	0.01	0.014	0.015	0.005	0.04	0.023	0.01	0.007	0.003	0.054	0.004	0.037	0.006	0.007	0.018	0.001	0.015	0.002	0.066	0.003	0.011	0.005	0.001	0.003	0.001	0.001	0.016	0.001	0.004	0.022	0.02
ddr-1	5	0.48	0.011	0.003	0.011	0.003	0.48	0.015	0.003	0.007	0.008	0.067	0.001	0.002	0.004	0.003	0.019	0.003	0.028	0.002	0.004	0.001	0.049	0.015	0.027	0.003	0.006	0.019	0.025	0.002	0.007	0.002	0.001	0.003	0.002	0.001	0.003	0.034	0.02	0.003	0.003	0.006	0.002	0.003	0.005	0.001	0.019	0.002	0.011
ddx-19	5	0.136	0.002	0.01	0.019	0.031	0.136	0.061	0.004	0.004	0.001	0.015	0.001	0.023	0.014	0.039	0.014	0.001	0.006	0.002	0.004	0.001	0.013	0.032	0.009	0.002	0.001	0.01	0.002	0.007	0.002	0.041	0.002	0	0.038	0	0.032	0.001	0.004	0.023	0	0.001	0	0	0.073	0	0.002	0.04	0.01
dex-1	5	0.245	0.003	0.003	0.005	0.004	0.245	0.02	0.023	0.006	0.009	0.005	0.001	0.005	0.003	0.021	0.025	0.004	0.065	0.004	0.003	0.001	0.005	0.107	0.006	0.004	0.011	0.012	0.038	0.005	0.028	0.004	0.003	0.003	0.004	0.001	0.008	0.007	0.022	0.004	0.004	0.016	0.001	0.001	0.017	0.001	0.036	0.008	0.004
dgk-2	5	0.554	0.002	0.001	0.002	0.001	0.554	0.005	0.003	0.03	0.004	0.008	0.001	0.001	0.001	0.003	0.011	0.002	0.018	0.001	0.001	0.001	0.016	0.02	0.002	0.003	0.001	0.18	0.005	0.001	0.006	0.001	0.001	0.001	0.001	0.001	0.002	0.002	0.034	0.001	0.001	0.005	0	0.001	0.004	0	0.017	0.002	0.002
dkf-1	5	0.774	0.001	0	0.001	0	0.774	0.002	0.001	0.002	0.006	0.003	0	0	0	0.001	0.007	0.002	0.014	0.001	0.001	0	0.005	0.008	0.002	0.001	0.001	0.015	0.014	0	0.005	0	0	0.001	0	0	0.001	0.002	0.041	0.001	0.001	0.003	0	0	0.001	0	0.062	0	0.001
dlg-1	5	0.572	0.002	0.003	0.02	0.009	0.572	0.04	0.002	0.005	0.002	0.026	0	0.005	0.005	0.01	0.016	0.001	0.009	0.001	0.002	0.001	0.011	0.022	0.01	0.002	0.003	0.016	0.005	0.002	0.003	0.013	0.001	0.001	0.008	0	0.006	0.003	0.008	0.016	0.001	0.002	0	0	0.027	0	0.005	0.007	0.005
eat-17	5	0.378	0.002	0.004	0.02	0.009	0.378	0.035	0.006	0.01	0.003	0.03	0.001	0.006	0.005	0.015	0.053	0.001	0.017	0.003	0.003	0.001	0.008	0.048	0.01	0.007	0.004	0.016	0.011	0.004	0.006	0.015	0.002	0.001	0.01	0.001	0.011	0.004	0.008	0.02	0.002	0.003	0.001	0.001	0.037	0.001	0.007	0.013	0.005
egl-26	5	0.802	0.001	0.001	0.004	0.001	0.802	0.008	0.001	0.002	0.003	0.009	0	0.001	0.001	0.002	0.015	0.001	0.017	0.001	0.001	0	0.005	0.011	0.005	0.001	0.003	0.008	0.021	0.001	0.003	0.001	0	0.001	0.001	0	0.001	0.005	0.012	0.002	0.001	0.002	0	0	0.003	0	0.012	0.001	0.002
emo-1	5	0.192	0.006	0.007	0.006	0.003	0.192	0.01	0.012	0.164	0.003	0.027	0.003	0.004	0.004	0.007	0.014	0.003	0.011	0.014	0.012	0.004	0.057	0.015	0.009	0.009	0.004	0.152	0.006	0.016	0.008	0.003	0.01	0.002	0.004	0.002	0.022	0.004	0.02	0.002	0.002	0.003	0.001	0.001	0.006	0.001	0.007	0.006	0.015
eps-8	5	0.252	0.011	0.002	0.006	0.001	0.252	0.007	0.005	0.006	0.022	0.039	0.002	0.001	0.002	0.002	0.019	0.006	0.029	0.003	0.004	0.001	0.019	0.011	0.018	0.004	0.02	0.013	0.12	0.002	0.018	0.001	0.002	0.003	0.001	0.002	0.003	0.172	0.032	0.002	0.01	0.007	0.002	0.007	0.003	0.001	0.048	0.001	0.007
erm-1	5	0.629	0.004	0.003	0.008	0.003	0.629	0.01	0.002	0.007	0.002	0.084	0.001	0.002	0.003	0.003	0.011	0.002	0.006	0.002	0.003	0.001	0.045	0.008	0.01	0.003	0.002	0.035	0.004	0.003	0.002	0.002	0.002	0.001	0.002	0.001	0.006	0.004	0.02	0.003	0.001	0.001	0.001	0.001	0.005	0	0.007	0.002	0.007
F07C6.4	5	0.17	0.002	0.004	0.008	0.009	0.17	0.021	0.019	0.009	0.006	0.012	0.001	0.007	0.004	0.027	0.029	0.003	0.02	0.004	0.003	0.001	0.008	0.079	0.005	0.006	0.002	0.022	0.008	0.005	0.016	0.021	0.003	0.002	0.012	0.001	0.012	0.003	0.016	0.016	0.002	0.006	0.001	0.001	0.039	0.001	0.017	0.025	0.004
F11D5.1	5	0.201	0.035	0.002	0.006	0.001	0.201	0.004	0.003	0.006	0.013	0.057	0.002	0.001	0.002	0.001	0.032	0.006	0.022	0.004	0.007	0.002	0.102	0.006	0.029	0.01	0.014	0.012	0.136	0.002	0.01	0	0.002	0.002	0.001	0.004	0.002	0.125	0.027	0.001	0.012	0.004	0.005	0.003	0.001	0.002	0.025	0.001	0.015
F26A10.2	5	0.271	0.008	0.002	0.008	0.002	0.271	0.009	0.004	0.044	0.016	0.073	0.002	0.002	0.003	0.003	0.03	0.007	0.026	0.004	0.004	0.002	0.039	0.013	0.013	0.01	0.011	0.094	0.051	0.002	0.011	0.002	0.002	0.006	0.002	0.003	0.003	0.032	0.041	0.003	0.01	0.009	0.003	0.005	0.005	0.003	0.028	0.002	0.007
F45E10.2	5	0.5	0.002	0.004	0.013	0.009	0.5	0.044	0.004	0.009	0.002	0.011	0.001	0.008	0.006	0.017	0.018	0.001	0.015	0.002	0.003	0.001	0.009	0.037	0.008	0.003	0.005	0.02	0.008	0.004	0.004	0.011	0.002	0.001	0.009	0.001	0.01	0.003	0.01	0.01	0.002	0.003	0.001	0.001	0.031	0.001	0.007	0.01	0.005
F53A10.2	5	0.407	0.002	0	0.001	0	0.407	0.001	0.001	0.007	0.006	0.011	0	0	0	0.001	0.009	0.004	0.01	0.001	0.001	0	0.014	0.005	0.002	0.003	0.002	0.103	0.014	0	0.005	0	0	0.001	0	0.001	0.001	0.004	0.288	0	0.002	0.003	0	0.001	0.001	0.001	0.071	0	0.001
F53E4.1	5	0.224	0.005	0.008	0.006	0.006	0.224	0.016	0.01	0.065	0.003	0.02	0.002	0.007	0.006	0.014	0.017	0.003	0.016	0.008	0.009	0.003	0.057	0.033	0.007	0.007	0.002	0.162	0.004	0.01	0.007	0.005	0.006	0.002	0.007	0.002	0.02	0.002	0.025	0.004	0.001	0.005	0.001	0.001	0.014	0.001	0.009	0.01	0.012
F53F1.2	5	0.779	0.002	0.002	0.003	0.002	0.779	0.008	0.002	0.005	0.001	0.009	0	0.002	0.002	0.003	0.008	0.001	0.007	0.002	0.002	0.001	0.026	0.012	0.004	0.001	0.001	0.03	0.002	0.002	0.002	0.001	0.001	0	0.002	0	0.004	0.001	0.015	0.001	0	0.001	0	0	0.005	0	0.005	0.002	0.005
F56C11.6	5	0.08	0.02	0.005	0.004	0.002	0.08	0.005	0.019	0.03	0.045	0.027	0.009	0.002	0.003	0.004	0.015	0.028	0.031	0.025	0.014	0.011	0.044	0.013	0.011	0.009	0.009	0.037	0.029	0.011	0.037	0.001	0.026	0.01	0.002	0.006	0.008	0.05	0.07	0.001	0.008	0.015	0.006	0.022	0.003	0.002	0.066	0.002	0.013
F57B9.1	5	0.206	0.009	0.009	0.031	0.018	0.206	0.063	0.004	0.003	0.003	0.068	0.001	0.01	0.021	0.017	0.033	0.001	0.018	0.002	0.006	0.001	0.048	0.048	0.042	0.003	0.001	0.007	0.003	0.003	0.005	0.012	0.001	0.001	0.008	0.001	0.011	0.004	0.006	0.018	0.001	0.003	0.001	0.001	0.03	0	0.007	0.008	0.027
faah-1	5	0.258	0.006	0.001	0.002	0.001	0.258	0.003	0.004	0.017	0.012	0.025	0.002	0.001	0.001	0.001	0.009	0.011	0.014	0.005	0.004	0.002	0.059	0.006	0.005	0.004	0.004	0.138	0.018	0.002	0.01	0.001	0.002	0.002	0.001	0.002	0.002	0.016	0.238	0.001	0.003	0.005	0.002	0.003	0.001	0.001	0.059	0.001	0.005
fln-2	5	0.464	0.011	0.002	0.004	0.001	0.464	0.005	0.002	0.015	0.008	0.028	0.001	0.001	0.002	0.001	0.011	0.005	0.012	0.003	0.004	0.001	0.094	0.005	0.012	0.003	0.012	0.049	0.06	0.001	0.006	0.001	0.001	0.002	0.001	0.002	0.002	0.035	0.051	0.001	0.008	0.003	0.003	0.002	0.002	0.001	0.026	0.001	0.007
frm-2	5	0.188	0.003	0.003	0.009	0.005	0.188	0.037	0.007	0.002	0.007	0.007	0.001	0.004	0.005	0.017	0.045	0.002	0.135	0.002	0.003	0.001	0.005	0.152	0.013	0.003	0.006	0.004	0.039	0.002	0.015	0.004	0.001	0.002	0.003	0.001	0.004	0.011	0.007	0.005	0.003	0.017	0.001	0.001	0.019	0.001	0.019	0.004	0.005
frm-7	5	0.51	0.004	0.005	0.007	0.005	0.51	0.015	0.004	0.014	0.002	0.024	0.001	0.005	0.005	0.007	0.01	0.002	0.008	0.004	0.006	0.001	0.081	0.015	0.009	0.003	0.002	0.066	0.004	0.005	0.004	0.004	0.003	0.001	0.005	0.001	0.012	0.003	0.024	0.004	0.001	0.002	0.001	0.001	0.01	0	0.009	0.005	0.011
gale-1	5	0.246	0.002	0.003	0.052	0.01	0.246	0.052	0.001	0.001	0.001	0.206	0	0.005	0.008	0.008	0.09	0.001	0.008	0.001	0.002	0	0.007	0.033	0.022	0.004	0.001	0.002	0.002	0.002	0.002	0.01	0.001	0	0.007	0	0.009	0.002	0.003	0.028	0	0.001	0	0	0.034	0	0.003	0.006	0.009
gck-1	5	0.293	0.002	0.007	0.026	0.009	0.293	0.137	0.004	0.001	0.001	0.006	0	0.009	0.011	0.021	0.041	0	0.025	0.002	0.004	0	0.003	0.063	0.035	0.002	0.004	0.001	0.012	0.004	0.004	0.005	0.001	0	0.006	0	0.016	0.005	0.002	0.007	0.001	0.002	0	0	0.027	0	0.003	0.007	0.009
gck-4	5	0.185	0.002	0.008	0.036	0.035	0.185	0.095	0.002	0.002	0.001	0.024	0	0.018	0.017	0.023	0.011	0	0.005	0.001	0.003	0.001	0.012	0.021	0.016	0.001	0.001	0.004	0.001	0.004	0.001	0.041	0.001	0	0.032	0	0.024	0.001	0.002	0.032	0	0.001	0	0	0.066	0	0.001	0.023	0.011
gfi-2	5	0.857	0.001	0.001	0.003	0.001	0.857	0.015	0.001	0	0.001	0.004	0	0.001	0.002	0.002	0.015	0	0.013	0	0.001	0	0.002	0.016	0.005	0.001	0.001	0.001	0.006	0	0.001	0.001	0	0	0.001	0	0.001	0.002	0.002	0.001	0	0.001	0	0	0.004	0	0.003	0.001	0.002
gln-1	5	0.523	0.003	0.007	0.022	0.01	0.523	0.049	0.002	0.006	0.002	0.021	0.001	0.009	0.01	0.011	0.015	0.001	0.009	0.003	0.005	0.001	0.017	0.017	0.018	0.002	0.004	0.013	0.006	0.006	0.003	0.008	0.002	0.001	0.009	0.001	0.017	0.003	0.007	0.009	0.001	0.002	0.001	0	0.02	0	0.004	0.007	0.012
H08J11.2	5	0.696	0.003	0.002	0.008	0.003	0.696	0.015	0.003	0.007	0.003	0.015	0.001	0.002	0.003	0.004	0.014	0.002	0.014	0.002	0.002	0.001	0.01	0.014	0.01	0.002	0.01	0.016	0.023	0.002	0.005	0.002	0.001	0.001	0.002	0.001	0.004	0.009	0.011	0.003	0.003	0.003	0.001	0.001	0.007	0	0.009	0.002	0.004
H12I13.6	5	0.116	0.013	0.009	0.007	0.003	0.116	0.01	0.043	0.026	0.012	0.027	0.006	0.004	0.005	0.009	0.042	0.004	0.03	0.026	0.023	0.006	0.034	0.033	0.015	0.021	0.006	0.022	0.013	0.02	0.059	0.003	0.016	0.003	0.004	0.003	0.024	0.01	0.014	0.003	0.003	0.007	0.002	0.002	0.007	0.003	0.012	0.006	0.022
ife-5	5	0.376	0.006	0.004	0.004	0.002	0.376	0.01	0.016	0.004	0.009	0.011	0.002	0.002	0.003	0.006	0.061	0.009	0.069	0.009	0.008	0.002	0.01	0.045	0.011	0.014	0.008	0.008	0.037	0.007	0.022	0.001	0.004	0.002	0.001	0.001	0.009	0.012	0.031	0.001	0.003	0.007	0.001	0.001	0.005	0.001	0.036	0.002	0.01
ile-1	5	0.556	0.003	0.006	0.03	0.007	0.556	0.079	0.002	0.002	0.001	0.014	0	0.006	0.01	0.008	0.019	0.001	0.012	0.002	0.004	0.001	0.006	0.017	0.039	0.002	0.007	0.003	0.01	0.004	0.002	0.003	0.001	0	0.004	0	0.011	0.006	0.002	0.005	0.001	0.001	0	0	0.013	0	0.002	0.003	0.012
jac-1	5	0.28	0.002	0.004	0.01	0.013	0.28	0.035	0.006	0.006	0.003	0.01	0.001	0.009	0.005	0.031	0.022	0.001	0.017	0.002	0.003	0.001	0.007	0.073	0.006	0.003	0.002	0.014	0.005	0.005	0.007	0.028	0.002	0.001	0.017	0.001	0.014	0.002	0.009	0.018	0.001	0.004	0.001	0	0.06	0.001	0.01	0.026	0.004
K05B2.2	5	0.409	0.002	0.006	0.009	0.008	0.409	0.046	0.007	0.003	0.003	0.005	0.001	0.008	0.007	0.023	0.022	0.001	0.024	0.003	0.004	0.001	0.005	0.065	0.01	0.002	0.003	0.004	0.01	0.005	0.008	0.008	0.002	0.001	0.008	0	0.017	0.003	0.003	0.006	0.001	0.003	0	0	0.026	0	0.005	0.011	0.006
kgb-1	5	0.46	0.008	0.002	0.009	0.002	0.46	0.017	0.003	0.002	0.011	0.032	0.001	0.002	0.004	0.004	0.049	0.002	0.068	0.002	0.003	0.001	0.017	0.034	0.029	0.003	0.003	0.004	0.034	0.001	0.012	0.002	0.001	0.002	0.001	0.001	0.003	0.032	0.011	0.003	0.002	0.007	0.001	0.001	0.006	0.001	0.027	0.001	0.009
lir-1	5	0.181	0.002	0.004	0.005	0.012	0.181	0.032	0.008	0.006	0.003	0.007	0.001	0.011	0.006	0.049	0.02	0.001	0.028	0.002	0.003	0.001	0.008	0.152	0.004	0.003	0.001	0.02	0.003	0.004	0.007	0.017	0.002	0.001	0.012	0.001	0.011	0.001	0.012	0.01	0.001	0.007	0	0	0.058	0.001	0.011	0.021	0.004
lrp-1	5	0.336	0.005	0.001	0.002	0.001	0.336	0.003	0.003	0.022	0.018	0.016	0.001	0.001	0.001	0.001	0.012	0.008	0.018	0.002	0.002	0.001	0.025	0.006	0.005	0.004	0.014	0.085	0.136	0.001	0.012	0	0.001	0.003	0	0.002	0.001	0.036	0.098	0.001	0.013	0.006	0.001	0.002	0.001	0.001	0.053	0	0.003
M01G5.3	5	0.134	0.004	0.006	0.023	0.015	0.134	0.044	0.004	0.002	0.003	0.063	0.001	0.008	0.013	0.018	0.121	0.001	0.021	0.002	0.004	0.001	0.016	0.087	0.018	0.007	0.001	0.005	0.003	0.003	0.006	0.016	0.001	0.001	0.009	0.001	0.009	0.002	0.006	0.031	0.001	0.003	0.001	0	0.045	0.001	0.008	0.009	0.012
mnr-1	5	0.225	0.003	0.001	0.005	0.002	0.225	0.008	0.004	0.005	0.023	0.026	0.001	0.001	0.002	0.004	0.157	0.007	0.064	0.002	0.002	0.001	0.008	0.044	0.006	0.03	0.004	0.023	0.03	0.002	0.016	0.002	0.001	0.004	0.001	0.001	0.003	0.006	0.061	0.003	0.003	0.013	0.001	0.001	0.007	0.005	0.095	0.002	0.003
mon-2	5	0.23	0.002	0.003	0.023	0.006	0.23	0.104	0.001	0.001	0.002	0.014	0	0.004	0.009	0.008	0.131	0.001	0.088	0.001	0.002	0	0.003	0.077	0.04	0.002	0.002	0.001	0.01	0.001	0.003	0.003	0	0.001	0.002	0	0.003	0.006	0.002	0.006	0.001	0.004	0	0	0.017	0	0.004	0.002	0.007
ncx-3	5	0.586	0.002	0.003	0.003	0.003	0.586	0.019	0.003	0.003	0.004	0.004	0.001	0.003	0.003	0.008	0.014	0.002	0.064	0.002	0.003	0.001	0.009	0.046	0.006	0.002	0.003	0.011	0.014	0.002	0.005	0.002	0.001	0.002	0.002	0.001	0.004	0.004	0.018	0.002	0.001	0.009	0.001	0	0.007	0	0.019	0.002	0.004
nex-2	5	0.419	0.007	0.003	0.007	0.001	0.419	0.01	0.003	0.007	0.006	0.012	0.002	0.002	0.003	0.002	0.026	0.005	0.026	0.006	0.008	0.002	0.017	0.011	0.018	0.007	0.069	0.014	0.137	0.004	0.008	0.001	0.002	0.002	0.001	0.002	0.005	0.026	0.022	0.001	0.011	0.004	0.001	0.001	0.003	0.001	0.015	0.001	0.011
nhr-168	5	0.463	0.006	0.007	0.013	0.006	0.463	0.029	0.005	0.022	0.004	0.016	0.001	0.007	0.007	0.011	0.017	0.002	0.019	0.005	0.008	0.002	0.03	0.025	0.018	0.003	0.006	0.019	0.01	0.008	0.007	0.005	0.005	0.002	0.007	0.001	0.019	0.006	0.008	0.005	0.002	0.004	0.001	0.001	0.014	0.001	0.007	0.007	0.017
nhr-20	5	0.208	0.002	0.01	0.041	0.023	0.208	0.131	0.002	0.003	0.001	0.018	0	0.016	0.021	0.02	0.034	0	0.009	0.002	0.005	0.001	0.01	0.036	0.023	0.002	0.001	0.003	0.002	0.004	0.001	0.014	0.001	0	0.016	0	0.027	0.001	0.001	0.016	0	0.001	0	0	0.053	0	0.001	0.012	0.018
nhr-201	5	0.507	0.004	0.001	0.002	0.001	0.507	0.005	0.002	0.01	0.009	0.012	0.001	0.001	0.001	0.002	0.008	0.007	0.017	0.003	0.003	0.001	0.027	0.007	0.005	0.002	0.007	0.063	0.03	0.002	0.006	0.001	0.002	0.002	0.001	0.001	0.002	0.012	0.125	0.001	0.003	0.005	0.001	0.001	0.002	0.001	0.056	0.001	0.004
nhr-228	5	0.388	0.006	0.004	0.014	0.004	0.388	0.055	0.003	0.001	0.004	0.008	0.001	0.003	0.008	0.008	0.038	0.001	0.089	0.002	0.004	0.001	0.007	0.048	0.051	0.002	0.007	0.002	0.036	0.002	0.007	0.002	0.001	0.001	0.002	0.001	0.004	0.018	0.004	0.003	0.002	0.005	0.001	0.001	0.009	0	0.007	0.002	0.012
nhr-3	5	0.25	0.008	0.001	0.008	0.001	0.25	0.005	0.002	0.008	0.017	0.111	0.001	0.001	0.002	0.001	0.061	0.005	0.028	0.002	0.003	0.001	0.017	0.01	0.016	0.015	0.014	0.013	0.161	0.001	0.01	0.001	0.001	0.003	0.001	0.002	0.002	0.09	0.021	0.002	0.011	0.005	0.002	0.003	0.002	0.003	0.025	0.001	0.006
nhr-32	5	0.266	0.002	0.003	0.007	0.007	0.266	0.036	0.008	0.004	0.002	0.006	0	0.006	0.005	0.032	0.027	0.001	0.031	0.002	0.002	0.001	0.005	0.16	0.006	0.002	0.001	0.005	0.004	0.003	0.008	0.007	0.001	0.001	0.007	0	0.011	0.002	0.003	0.006	0.001	0.004	0	0	0.034	0	0.004	0.012	0.005
nhr-4	5	0.724	0.001	0.001	0.005	0.003	0.724	0.018	0.002	0.003	0.002	0.009	0	0.002	0.002	0.007	0.016	0	0.018	0.001	0.001	0	0.007	0.044	0.005	0.001	0.001	0.007	0.003	0.001	0.004	0.003	0.001	0.001	0.002	0	0.003	0.001	0.004	0.004	0	0.002	0	0	0.011	0	0.005	0.003	0.003
nhr-46	5	0.164	0.005	0.018	0.063	0.024	0.164	0.09	0.002	0.004	0.001	0.024	0.001	0.019	0.029	0.014	0.021	0.001	0.008	0.004	0.011	0.002	0.017	0.017	0.045	0.003	0.003	0.004	0.004	0.009	0.002	0.015	0.003	0.001	0.02	0.001	0.041	0.003	0.002	0.018	0.001	0.001	0.001	0	0.03	0	0.002	0.011	0.032
nhr-60	5	0.39	0.006	0.006	0.019	0.008	0.39	0.028	0.005	0.028	0.005	0.034	0.002	0.007	0.007	0.01	0.018	0.004	0.016	0.005	0.006	0.003	0.027	0.019	0.019	0.004	0.014	0.04	0.021	0.007	0.006	0.007	0.005	0.002	0.008	0.002	0.013	0.013	0.018	0.008	0.005	0.005	0.002	0.002	0.015	0.001	0.012	0.008	0.012
nhr-61	5	0.631	0.003	0.004	0.013	0.005	0.631	0.027	0.003	0.007	0.003	0.014	0.001	0.004	0.005	0.006	0.015	0.001	0.015	0.003	0.004	0.001	0.012	0.016	0.016	0.002	0.011	0.012	0.019	0.003	0.005	0.004	0.002	0.001	0.004	0.001	0.008	0.008	0.008	0.005	0.003	0.003	0.001	0.001	0.01	0	0.006	0.004	0.008
nhr-66	5	0.766	0.003	0.001	0.005	0.001	0.766	0.007	0.001	0.006	0.003	0.026	0	0.001	0.002	0.001	0.013	0.001	0.011	0.001	0.002	0.001	0.023	0.007	0.008	0.002	0.003	0.018	0.015	0.001	0.002	0.001	0.001	0.001	0.001	0.001	0.002	0.007	0.012	0.002	0.002	0.002	0.001	0.001	0.003	0	0.009	0.001	0.004
nmy-1	5	0.31	0.01	0.008	0.053	0.009	0.31	0.073	0.002	0.001	0.002	0.039	0.001	0.006	0.021	0.006	0.028	0.001	0.015	0.002	0.007	0.001	0.019	0.015	0.176	0.002	0.005	0.002	0.012	0.003	0.003	0.004	0.001	0.001	0.003	0.001	0.007	0.014	0.004	0.008	0.001	0.002	0.001	0.001	0.011	0	0.005	0.002	0.031
nrfl-1	5	0.159	0.013	0.01	0.036	0.012	0.159	0.083	0.006	0.002	0.004	0.028	0.001	0.01	0.02	0.016	0.03	0.002	0.042	0.003	0.007	0.001	0.014	0.039	0.098	0.003	0.011	0.004	0.027	0.005	0.007	0.006	0.002	0.002	0.006	0.001	0.01	0.043	0.006	0.009	0.004	0.007	0.002	0.003	0.019	0.001	0.008	0.005	0.023
obr-2	5	0.697	0.001	0.002	0.003	0.002	0.697	0.012	0.003	0.002	0.005	0.004	0.001	0.002	0.002	0.004	0.021	0.002	0.034	0.002	0.002	0.001	0.004	0.023	0.005	0.002	0.006	0.006	0.033	0.002	0.006	0.001	0.001	0.001	0.001	0	0.004	0.005	0.014	0.001	0.002	0.004	0	0	0.005	0	0.019	0.001	0.003
osta-2	5	0.414	0.002	0.001	0.002	0.001	0.414	0.006	0.008	0.009	0.022	0.005	0.001	0.001	0.001	0.005	0.021	0.003	0.062	0.002	0.002	0.001	0.008	0.054	0.003	0.003	0.002	0.034	0.022	0.002	0.035	0.002	0.001	0.003	0.001	0.001	0.003	0.004	0.041	0.002	0.002	0.015	0.001	0.001	0.005	0.001	0.097	0.002	0.002
pal-1	5	0.076	0.013	0.03	0.026	0.021	0.076	0.054	0.006	0.012	0.003	0.025	0.003	0.025	0.037	0.022	0.023	0.004	0.02	0.01	0.021	0.004	0.046	0.028	0.036	0.008	0.004	0.017	0.006	0.015	0.005	0.009	0.006	0.002	0.014	0.003	0.03	0.006	0.011	0.009	0.002	0.006	0.003	0.002	0.024	0.002	0.006	0.011	0.049
prkl-1	5	0.582	0.002	0.001	0.004	0.002	0.582	0.01	0.002	0.003	0.011	0.011	0.001	0.001	0.002	0.004	0.029	0.002	0.05	0.001	0.001	0	0.01	0.035	0.005	0.003	0.002	0.017	0.02	0.001	0.009	0.002	0.001	0.002	0.001	0.001	0.002	0.005	0.03	0.003	0.002	0.009	0.001	0.001	0.006	0.001	0.06	0.001	0.003
R08C7.12	5	0.141	0.006	0.005	0.009	0.003	0.141	0.016	0.016	0.002	0.021	0.01	0.002	0.003	0.004	0.009	0.107	0.003	0.072	0.006	0.007	0.002	0.005	0.062	0.017	0.009	0.011	0.003	0.108	0.005	0.065	0.003	0.003	0.002	0.003	0.001	0.008	0.02	0.008	0.004	0.006	0.008	0.001	0.001	0.009	0.001	0.031	0.004	0.008
R10E4.9	5	0.151	0.002	0.01	0.034	0.05	0.151	0.138	0.002	0.002	0.001	0.013	0.001	0.027	0.025	0.026	0.012	0.001	0.007	0.002	0.003	0.001	0.008	0.021	0.015	0.001	0.002	0.005	0.003	0.004	0.002	0.045	0.001	0	0.031	0	0.02	0.002	0.003	0.036	0.001	0.001	0	0	0.068	0	0.002	0.018	0.009
R53.2	5	0.671	0.002	0.002	0.003	0.001	0.671	0.01	0.003	0.001	0.006	0.005	0	0.002	0.002	0.004	0.025	0.002	0.049	0.002	0.003	0.001	0.006	0.043	0.006	0.002	0.001	0.003	0.009	0.002	0.008	0.001	0.001	0.001	0.001	0	0.004	0.003	0.011	0.001	0.001	0.004	0	0	0.005	0	0.031	0.001	0.005
rab-30	5	0.328	0.002	0.002	0.014	0.006	0.328	0.026	0.003	0.004	0.006	0.034	0.001	0.004	0.004	0.009	0.173	0.002	0.033	0.002	0.002	0.001	0.007	0.071	0.008	0.013	0.002	0.013	0.01	0.002	0.006	0.008	0.001	0.002	0.004	0.001	0.005	0.003	0.013	0.016	0.001	0.005	0.001	0.001	0.027	0.002	0.016	0.005	0.004
rgl-1	5	0.909	0	0	0.002	0.001	0.909	0.008	0.001	0	0	0.002	0	0.001	0.001	0.002	0.01	0	0.006	0	0	0	0.001	0.014	0.002	0	0.001	0.001	0.003	0	0.001	0.001	0	0	0.001	0	0.001	0.001	0.001	0.001	0	0	0	0	0.004	0	0.001	0.001	0.001
rsd-3	5	0.526	0.002	0.004	0.042	0.005	0.526	0.117	0.001	0	0.001	0.012	0	0.004	0.009	0.005	0.034	0	0.01	0.001	0.003	0	0.003	0.018	0.076	0.001	0.001	0.001	0.005	0.002	0.001	0.002	0	0	0.002	0	0.007	0.003	0.001	0.004	0	0.001	0	0	0.011	0	0.001	0.002	0.011
sdpn-1	5	0.542	0.002	0.001	0.002	0.001	0.542	0.005	0.003	0.002	0.016	0.005	0	0.001	0.001	0.002	0.018	0.003	0.061	0.001	0.001	0	0.005	0.026	0.003	0.002	0.002	0.006	0.042	0.001	0.014	0.001	0.001	0.002	0.001	0	0.001	0.008	0.03	0.001	0.002	0.008	0	0.001	0.003	0	0.136	0.001	0.002
sft-4	5	0.163	0.001	0.004	0.061	0.016	0.163	0.061	0.002	0.002	0.001	0.056	0	0.007	0.008	0.012	0.124	0	0.007	0.001	0.002	0	0.004	0.037	0.011	0.007	0.001	0.003	0.002	0.002	0.002	0.026	0.001	0	0.014	0	0.012	0.001	0.002	0.079	0	0.001	0	0	0.073	0.001	0.002	0.012	0.006
shn-1	5	0.675	0.002	0.001	0.003	0.001	0.675	0.009	0.003	0.003	0.008	0.005	0.001	0.001	0.001	0.003	0.016	0.002	0.029	0.001	0.001	0.001	0.005	0.024	0.005	0.002	0.005	0.009	0.045	0.001	0.012	0.001	0.001	0.001	0.001	0.001	0.002	0.007	0.015	0.002	0.003	0.005	0	0.001	0.005	0	0.031	0.001	0.002
spc-1	5	0.214	0.001	0.003	0.044	0.022	0.214	0.109	0.001	0.002	0.001	0.032	0	0.009	0.009	0.016	0.056	0	0.009	0.001	0.002	0	0.005	0.044	0.01	0.003	0.001	0.004	0.002	0.002	0.001	0.03	0.001	0	0.014	0	0.007	0.001	0.003	0.069	0	0.001	0	0	0.106	0	0.002	0.01	0.005
sul-2	5	0.17	0.01	0.006	0.026	0.008	0.17	0.022	0.004	0.015	0.008	0.162	0.002	0.005	0.008	0.008	0.048	0.004	0.02	0.005	0.007	0.002	0.06	0.026	0.022	0.018	0.003	0.041	0.008	0.004	0.008	0.008	0.003	0.003	0.006	0.002	0.01	0.007	0.025	0.013	0.002	0.006	0.003	0.002	0.016	0.003	0.018	0.006	0.019
sym-2	5	0.299	0.004	0.001	0.002	0.001	0.299	0.003	0.002	0.023	0.006	0.014	0.001	0.001	0.001	0.001	0.006	0.007	0.009	0.002	0.002	0.001	0.038	0.004	0.004	0.003	0.008	0.251	0.026	0.001	0.004	0.001	0.001	0.002	0.001	0.002	0.001	0.011	0.186	0.001	0.005	0.003	0.001	0.001	0.001	0.001	0.033	0.001	0.003
T01C3.11	5	0.443	0.002	0.004	0.011	0.006	0.443	0.043	0.003	0.001	0.002	0.013	0	0.005	0.006	0.013	0.073	0.001	0.026	0.002	0.003	0	0.004	0.094	0.013	0.002	0.001	0.002	0.004	0.003	0.004	0.004	0.001	0	0.004	0	0.01	0.002	0.004	0.006	0	0.002	0	0	0.021	0	0.007	0.005	0.006
T10E9.8	5	0.168	0.004	0.005	0.003	0.004	0.168	0.013	0.016	0.004	0.017	0.006	0.002	0.004	0.004	0.014	0.028	0.003	0.093	0.005	0.006	0.002	0.013	0.116	0.006	0.004	0.002	0.014	0.009	0.005	0.057	0.003	0.003	0.003	0.003	0.001	0.008	0.003	0.027	0.003	0.001	0.017	0.001	0.001	0.01	0.001	0.07	0.005	0.007
T18D3.6	5	0.161	0.011	0.002	0.008	0.002	0.161	0.009	0.003	0.004	0.051	0.073	0.002	0.002	0.003	0.003	0.087	0.008	0.066	0.003	0.004	0.001	0.022	0.022	0.018	0.012	0.005	0.012	0.062	0.002	0.017	0.002	0.001	0.007	0.001	0.002	0.002	0.039	0.038	0.003	0.005	0.015	0.003	0.004	0.005	0.003	0.102	0.001	0.008
T19A6.1	5	0.491	0.001	0.004	0.026	0.005	0.491	0.148	0.001	0	0.001	0.006	0	0.004	0.009	0.006	0.065	0	0.014	0.001	0.002	0	0.002	0.03	0.036	0.001	0.001	0	0.004	0.001	0.001	0.002	0	0	0.002	0	0.007	0.002	0.001	0.004	0	0.001	0	0	0.014	0	0.001	0.002	0.007
T21H8.5	5	0.229	0.008	0.015	0.035	0.009	0.229	0.077	0.005	0.004	0.003	0.013	0.001	0.012	0.017	0.014	0.026	0.002	0.024	0.006	0.012	0.002	0.009	0.024	0.071	0.004	0.052	0.004	0.035	0.013	0.006	0.004	0.004	0.001	0.007	0.001	0.025	0.02	0.005	0.006	0.005	0.003	0.001	0.001	0.015	0.001	0.005	0.006	0.026
T23B3.2	5	0.299	0.002	0.002	0.004	0.003	0.299	0.012	0.013	0.009	0.014	0.008	0.001	0.003	0.003	0.012	0.031	0.003	0.049	0.003	0.003	0.001	0.009	0.097	0.004	0.005	0.002	0.035	0.011	0.003	0.035	0.004	0.002	0.003	0.003	0.001	0.006	0.003	0.035	0.004	0.002	0.011	0.001	0.001	0.014	0.001	0.052	0.006	0.004
T23F11.4	5	0.421	0.002	0.002	0.003	0.002	0.421	0.014	0.004	0.005	0.004	0.005	0.001	0.002	0.002	0.009	0.021	0.002	0.143	0.002	0.002	0.001	0.01	0.102	0.005	0.002	0.002	0.015	0.008	0.002	0.006	0.001	0.001	0.002	0.001	0.001	0.003	0.003	0.015	0.001	0.001	0.018	0.001	0.001	0.008	0	0.017	0.002	0.004
T24B8.4	5	0.163	0.004	0.003	0.006	0.002	0.163	0.013	0.012	0.002	0.023	0.008	0.002	0.002	0.003	0.006	0.132	0.003	0.087	0.005	0.005	0.001	0.004	0.055	0.012	0.009	0.012	0.003	0.144	0.004	0.051	0.002	0.002	0.002	0.002	0.001	0.006	0.015	0.009	0.003	0.006	0.009	0.001	0.001	0.007	0.001	0.03	0.003	0.006
tag-231	5	0.466	0.001	0.004	0.014	0.013	0.466	0.047	0.002	0.004	0.001	0.016	0	0.008	0.006	0.019	0.017	0.001	0.008	0.001	0.002	0.001	0.009	0.039	0.006	0.002	0.001	0.012	0.002	0.003	0.002	0.022	0.001	0	0.014	0	0.011	0.001	0.005	0.018	0	0.001	0	0	0.056	0	0.004	0.014	0.005
tag-250	5	0.622	0.002	0.003	0.014	0.004	0.622	0.042	0.003	0.001	0.001	0.007	0	0.003	0.005	0.008	0.036	0	0.016	0.001	0.003	0	0.003	0.036	0.02	0.001	0.003	0.001	0.01	0.002	0.004	0.003	0.001	0	0.002	0	0.007	0.004	0.002	0.004	0.001	0.001	0	0	0.011	0	0.002	0.003	0.006
tbx-2	5	0.065	0.007	0.015	0.042	0.014	0.065	0.04	0.014	0.007	0.006	0.018	0.003	0.015	0.014	0.022	0.048	0.003	0.02	0.01	0.014	0.004	0.007	0.032	0.032	0.016	0.039	0.006	0.023	0.022	0.016	0.012	0.01	0.002	0.018	0.002	0.041	0.012	0.005	0.016	0.006	0.005	0.002	0.002	0.026	0.003	0.007	0.021	0.019
tfg-1	5	0.443	0.004	0.005	0.019	0.005	0.443	0.02	0.004	0.023	0.002	0.07	0.001	0.005	0.005	0.008	0.033	0.001	0.009	0.005	0.006	0.001	0.028	0.022	0.013	0.01	0.002	0.026	0.004	0.007	0.004	0.005	0.003	0.001	0.007	0.001	0.02	0.003	0.008	0.006	0.001	0.002	0.001	0.001	0.014	0.001	0.004	0.008	0.014
tpst-1	5	0.889	0.001	0	0.001	0	0.889	0.002	0.001	0.001	0.001	0.003	0	0	0	0.001	0.017	0.001	0.018	0.001	0.001	0	0.003	0.012	0.001	0.001	0	0.003	0.003	0	0.002	0	0	0	0	0	0.001	0.001	0.008	0	0	0.001	0	0	0.001	0	0.008	0	0.001
tram-1	5	0.541	0.004	0.003	0.006	0.002	0.541	0.01	0.003	0.064	0.002	0.021	0.001	0.002	0.003	0.004	0.011	0.002	0.01	0.004	0.005	0.002	0.047	0.01	0.009	0.004	0.005	0.098	0.007	0.004	0.004	0.002	0.003	0.001	0.002	0.001	0.007	0.004	0.016	0.002	0.002	0.002	0.001	0.001	0.005	0.001	0.006	0.002	0.009
tsn-1	5	0.244	0.009	0.01	0.019	0.006	0.244	0.021	0.006	0.08	0.002	0.053	0.002	0.007	0.008	0.009	0.017	0.002	0.01	0.008	0.013	0.003	0.071	0.015	0.022	0.008	0.005	0.049	0.006	0.014	0.004	0.005	0.008	0.001	0.008	0.002	0.028	0.006	0.01	0.005	0.002	0.002	0.002	0.001	0.011	0.001	0.004	0.008	0.03
tth-1	5	0.508	0.003	0.003	0.004	0.002	0.508	0.009	0.008	0.067	0.005	0.01	0.002	0.003	0.002	0.005	0.013	0.003	0.017	0.006	0.005	0.002	0.017	0.017	0.006	0.004	0.011	0.073	0.018	0.006	0.011	0.002	0.005	0.002	0.002	0.001	0.009	0.007	0.023	0.002	0.004	0.004	0.001	0.001	0.005	0.001	0.012	0.003	0.006
ttr-53	5	0.298	0.006	0.009	0.008	0.004	0.298	0.017	0.007	0.01	0.008	0.027	0.004	0.006	0.006	0.009	0.079	0.006	0.039	0.018	0.015	0.004	0.022	0.041	0.013	0.024	0.004	0.025	0.01	0.013	0.011	0.003	0.006	0.003	0.004	0.002	0.023	0.004	0.031	0.003	0.002	0.006	0.001	0.001	0.01	0.002	0.023	0.005	0.016
ttyh-1	5	0.229	0.007	0.004	0.017	0.004	0.229	0.058	0.002	0.001	0.004	0.01	0	0.003	0.01	0.006	0.074	0.001	0.163	0.001	0.004	0.001	0.008	0.049	0.068	0.003	0.005	0.002	0.03	0.002	0.004	0.002	0.001	0.002	0.002	0.001	0.004	0.015	0.003	0.003	0.002	0.008	0.001	0.001	0.009	0	0.007	0.001	0.017
uba-5	5	0.144	0.002	0.008	0.057	0.03	0.144	0.095	0.002	0.004	0.001	0.026	0	0.019	0.015	0.019	0.016	0	0.004	0.002	0.003	0.001	0.007	0.018	0.015	0.002	0.001	0.005	0.002	0.005	0.001	0.032	0.001	0	0.035	0	0.031	0.001	0.002	0.033	0	0.001	0	0	0.062	0	0.001	0.022	0.01
vab-10	5	0.747	0.001	0.001	0.002	0.001	0.747	0.003	0.001	0.002	0.004	0.023	0	0	0.001	0.001	0.051	0.002	0.017	0.001	0.001	0	0.007	0.012	0.003	0.005	0.001	0.011	0.008	0.001	0.004	0	0	0.001	0	0	0.001	0.003	0.028	0.001	0.001	0.002	0	0	0.002	0.001	0.026	0	0.002
vha-11	5	0.67	0.004	0.001	0.003	0.001	0.67	0.007	0.002	0.002	0.007	0.033	0	0.001	0.002	0.002	0.03	0.002	0.036	0.001	0.002	0	0.024	0.024	0.008	0.003	0.001	0.007	0.006	0.001	0.007	0.001	0.001	0.001	0.001	0.001	0.002	0.005	0.017	0.001	0.001	0.004	0.001	0.001	0.003	0	0.032	0.001	0.005
vha-12	5	0.41	0.01	0.003	0.008	0.002	0.41	0.009	0.002	0.004	0.003	0.185	0.001	0.002	0.004	0.002	0.019	0.002	0.01	0.003	0.006	0.001	0.153	0.01	0.022	0.003	0.001	0.011	0.003	0.002	0.003	0.001	0.001	0.001	0.001	0.001	0.006	0.005	0.011	0.002	0.001	0.002	0.001	0.001	0.004	0	0.007	0.001	0.02
vha-13	5	0.417	0.007	0.005	0.014	0.006	0.417	0.022	0.003	0.005	0.003	0.115	0.001	0.004	0.008	0.007	0.025	0.001	0.013	0.003	0.006	0.001	0.082	0.024	0.022	0.003	0.001	0.011	0.003	0.003	0.004	0.005	0.002	0.001	0.004	0.001	0.011	0.004	0.008	0.006	0	0.002	0.001	0.001	0.012	0	0.007	0.004	0.02
vha-3	5	0.457	0.014	0.004	0.012	0.003	0.457	0.017	0.002	0.002	0.005	0.116	0.001	0.002	0.006	0.004	0.035	0.001	0.023	0.003	0.007	0.001	0.056	0.02	0.05	0.003	0.001	0.004	0.006	0.002	0.006	0.002	0.001	0.001	0.002	0.001	0.006	0.011	0.007	0.003	0.001	0.002	0.001	0.001	0.005	0	0.01	0.002	0.025
vha-8	5	0.291	0.015	0.009	0.015	0.006	0.291	0.023	0.003	0.004	0.003	0.126	0.001	0.005	0.011	0.007	0.025	0.002	0.016	0.005	0.012	0.002	0.12	0.021	0.045	0.003	0.001	0.008	0.004	0.005	0.005	0.003	0.002	0.001	0.004	0.001	0.014	0.007	0.007	0.005	0.001	0.002	0.002	0.001	0.009	0	0.007	0.004	0.043
vnut-1	5	0.302	0.003	0.006	0.005	0.005	0.302	0.021	0.012	0.002	0.006	0.008	0.001	0.006	0.005	0.02	0.035	0.002	0.033	0.005	0.005	0.001	0.007	0.107	0.007	0.003	0.001	0.005	0.006	0.007	0.016	0.005	0.003	0.001	0.006	0.001	0.019	0.003	0.009	0.005	0.001	0.004	0	0	0.019	0	0.02	0.009	0.007
W09D10.5	5	0.454	0.007	0.006	0.021	0.01	0.454	0.043	0.003	0.003	0.004	0.041	0.001	0.006	0.013	0.009	0.021	0.002	0.017	0.002	0.005	0.001	0.037	0.024	0.033	0.002	0.002	0.009	0.007	0.003	0.006	0.008	0.001	0.001	0.005	0.001	0.008	0.007	0.01	0.011	0.001	0.003	0.001	0.001	0.016	0	0.012	0.004	0.016
Y111B2A.13	5	0.314	0.004	0.001	0.003	0.001	0.314	0.009	0.003	0.001	0.006	0.005	0	0.001	0.002	0.002	0.039	0.001	0.164	0.002	0.002	0	0.004	0.024	0.017	0.002	0.011	0.002	0.231	0.001	0.01	0	0.001	0.001	0	0	0.002	0.049	0.004	0.001	0.004	0.006	0	0.001	0.002	0	0.009	0.001	0.005
Y37E3.17	5	0.109	0.038	0.009	0.017	0.005	0.109	0.027	0.009	0.002	0.006	0.07	0.001	0.005	0.012	0.01	0.058	0.002	0.068	0.004	0.013	0.001	0.041	0.056	0.103	0.006	0.002	0.003	0.008	0.004	0.015	0.003	0.002	0.002	0.003	0.001	0.01	0.021	0.006	0.004	0.001	0.007	0.003	0.002	0.009	0.001	0.01	0.004	0.06
Y43F8B.2	5	0.087	0.006	0.013	0.013	0.012	0.087	0.02	0.014	0.033	0.003	0.041	0.003	0.014	0.01	0.022	0.019	0.003	0.009	0.012	0.013	0.004	0.044	0.024	0.011	0.011	0.002	0.055	0.003	0.024	0.006	0.014	0.014	0.001	0.021	0.002	0.049	0.003	0.014	0.01	0.001	0.003	0.002	0.001	0.023	0.002	0.006	0.03	0.018
Y43F8C.3	5	0.324	0.007	0.002	0.016	0.003	0.324	0.014	0.002	0.004	0.015	0.129	0.001	0.002	0.003	0.003	0.125	0.003	0.037	0.002	0.003	0.001	0.021	0.024	0.022	0.01	0.004	0.01	0.034	0.001	0.01	0.002	0.001	0.002	0.002	0.001	0.003	0.019	0.014	0.006	0.003	0.006	0.002	0.001	0.007	0.002	0.027	0.002	0.008
Y47D9A.1	5	0.675	0.003	0.002	0.01	0.003	0.675	0.013	0.001	0.002	0.001	0.115	0	0.002	0.003	0.003	0.014	0.001	0.006	0.001	0.002	0	0.023	0.011	0.012	0.002	0.001	0.006	0.002	0.001	0.002	0.002	0.001	0	0.002	0	0.004	0.002	0.005	0.004	0	0.001	0	0	0.007	0	0.004	0.002	0.007
Y48G8AL.15	5	0.53	0.003	0.002	0.016	0.005	0.53	0.031	0.002	0.001	0.003	0.038	0	0.003	0.005	0.006	0.09	0.001	0.025	0.001	0.002	0	0.009	0.047	0.016	0.003	0.001	0.003	0.006	0.001	0.004	0.004	0.001	0.001	0.002	0	0.003	0.003	0.005	0.011	0.001	0.002	0	0	0.015	0	0.009	0.002	0.006
Y4C6B.5	5	0.792	0.001	0.001	0.001	0.001	0.792	0.008	0.001	0.001	0.001	0.002	0	0.001	0.001	0.003	0.017	0	0.035	0	0.001	0	0.003	0.051	0.002	0.001	0	0.002	0.003	0	0.003	0.001	0	0	0.001	0	0.001	0.001	0.004	0.001	0	0.002	0	0	0.004	0	0.008	0.001	0.002
Y55B1AL.1	5	0.689	0.002	0.001	0.003	0.001	0.689	0.005	0.002	0.003	0.01	0.018	0	0.001	0.001	0.002	0.032	0.002	0.019	0.001	0.001	0	0.008	0.015	0.004	0.003	0.002	0.013	0.023	0.001	0.009	0.001	0.001	0.001	0.001	0.001	0.001	0.006	0.026	0.002	0.002	0.003	0	0.001	0.003	0.001	0.046	0.001	0.002
Y57A10A.26	5	0.319	0.004	0.003	0.006	0.002	0.319	0.009	0.004	0.09	0.004	0.022	0.002	0.002	0.002	0.004	0.013	0.004	0.01	0.004	0.004	0.002	0.029	0.01	0.007	0.006	0.01	0.252	0.014	0.004	0.005	0.002	0.003	0.002	0.003	0.002	0.006	0.006	0.04	0.003	0.004	0.003	0.001	0.001	0.005	0.001	0.012	0.003	0.006
Y65B4A.8	5	0.64	0.004	0.002	0.011	0.003	0.64	0.017	0.001	0.001	0.002	0.078	0	0.002	0.003	0.003	0.043	0.001	0.017	0.001	0.002	0	0.017	0.025	0.019	0.002	0.001	0.003	0.004	0.001	0.003	0.002	0	0	0.001	0	0.003	0.004	0.005	0.004	0	0.002	0	0	0.007	0	0.008	0.001	0.008
Y71A12B.15	5	0.15	0.009	0.007	0.008	0.007	0.15	0.015	0.024	0.022	0.005	0.027	0.002	0.007	0.007	0.017	0.02	0.003	0.017	0.008	0.01	0.003	0.097	0.043	0.01	0.007	0.002	0.061	0.005	0.008	0.017	0.009	0.006	0.002	0.008	0.003	0.017	0.004	0.028	0.007	0.001	0.006	0.003	0.001	0.017	0.001	0.015	0.014	0.016
Y75B8A.6	5	0.439	0.003	0.004	0.018	0.008	0.439	0.03	0.006	0.015	0.004	0.023	0.001	0.006	0.005	0.013	0.026	0.002	0.014	0.003	0.003	0.001	0.011	0.03	0.01	0.006	0.009	0.035	0.015	0.004	0.007	0.011	0.003	0.001	0.009	0.001	0.01	0.005	0.017	0.013	0.003	0.004	0.001	0.001	0.026	0.001	0.011	0.01	0.006
yap-1	5	0.342	0.005	0.001	0.005	0.001	0.342	0.005	0.003	0.039	0.007	0.047	0.001	0.001	0.002	0.002	0.013	0.005	0.01	0.002	0.002	0.001	0.042	0.007	0.006	0.005	0.006	0.223	0.024	0.002	0.006	0.001	0.002	0.002	0.001	0.002	0.002	0.013	0.074	0.002	0.005	0.004	0.002	0.002	0.003	0.001	0.025	0.001	0.004
acl-8	6	0.185	0	0.007	0.058	0.104	0.002	0.185	0	0	0	0.001	0	0.043	0.052	0.033	0.02	0	0.002	0	0.001	0	0	0.018	0.009	0.001	0	0	0	0.001	0	0.023	0	0	0.033	0	0.011	0	0	0.055	0	0	0	0	0.182	0	0	0.014	0.004
adm-4	6	0.416	0.001	0.005	0.025	0.008	0.021	0.416	0.001	0	0	0.002	0	0.007	0.022	0.011	0.024	0	0.014	0	0.001	0	0.001	0.032	0.055	0.001	0.001	0	0.002	0.001	0.001	0.002	0	0	0.002	0	0.006	0.001	0	0.003	0	0.001	0	0	0.015	0	0	0.002	0.007
aps-1	6	0.315	0	0.019	0.01	0.072	0.004	0.315	0	0	0	0.001	0	0.165	0.06	0.057	0.002	0	0.002	0	0.001	0	0	0.009	0.007	0	0	0	0	0.004	0	0.01	0	0	0.031	0	0.034	0	0	0.005	0	0	0	0	0.041	0	0	0.013	0.004
arl-1	6	0.327	0.001	0.008	0.013	0.033	0.016	0.327	0.001	0	0	0.001	0	0.024	0.027	0.06	0.012	0	0.012	0.001	0.002	0	0.001	0.061	0.012	0	0.001	0	0.002	0.002	0.001	0.011	0	0	0.011	0	0.01	0.001	0	0.01	0	0.001	0	0	0.063	0	0.001	0.009	0.004
arx-4	6	0.495	0	0.002	0.003	0.074	0.001	0.495	0	0	0	0	0	0.061	0.011	0.108	0.001	0	0	0	0	0	0	0.006	0.001	0	0	0	0	0	0	0.009	0	0	0.016	0	0.003	0	0	0.004	0	0	0	0	0.131	0	0	0.008	0
atf-6	6	0.217	0.001	0.017	0.046	0.092	0.006	0.217	0.001	0	0	0.004	0	0.043	0.125	0.037	0.008	0	0.003	0.001	0.002	0	0.001	0.017	0.045	0	0	0	0	0.002	0.001	0.017	0	0	0.021	0	0.02	0.001	0	0.021	0	0	0	0	0.051	0	0	0.013	0.015
B0303.4	6	0.531	0	0.009	0.01	0.044	0.002	0.531	0	0	0	0	0	0.026	0.187	0.012	0.005	0	0.001	0	0.001	0	0	0.008	0.009	0	0	0	0	0.001	0	0.003	0	0	0.004	0	0.006	0	0	0.004	0	0	0	0	0.026	0	0	0.002	0.003
B0361.8	6	0.787	0	0.001	0.002	0.026	0	0.787	0	0	0	0	0	0.017	0.01	0.018	0.001	0	0	0	0	0	0	0.004	0.001	0	0	0	0	0	0	0.002	0	0	0.004	0	0.001	0	0	0.002	0	0	0	0	0.06	0	0	0.002	0
C05D11.1	6	0.361	0	0.001	0.009	0.173	0	0.361	0	0	0	0	0	0.022	0.011	0.012	0.001	0	0	0	0	0	0	0.002	0.001	0	0	0	0	0	0	0.02	0	0	0.024	0	0.002	0	0	0.027	0	0	0	0	0.272	0	0	0.005	0
C06A6.2	6	0.247	0	0.021	0.006	0.123	0.003	0.247	0	0	0	0	0	0.164	0.159	0.039	0.002	0	0.001	0	0.001	0	0	0.008	0.005	0	0	0	0	0.002	0	0.009	0	0	0.021	0	0.018	0	0	0.005	0	0	0	0	0.047	0	0	0.007	0.004
C06E1.9	6	0.377	0	0.01	0.004	0.084	0.001	0.377	0	0	0	0	0	0.169	0.149	0.037	0.001	0	0.001	0	0	0	0	0.004	0.003	0	0	0	0	0.001	0	0.003	0	0	0.01	0	0.008	0	0	0.002	0	0	0	0	0.031	0	0	0.004	0.002
C06G4.1	6	0.116	0.001	0.034	0.053	0.062	0.006	0.116	0.002	0	0	0.003	0	0.048	0.096	0.035	0.081	0	0.007	0.002	0.005	0.001	0.001	0.029	0.022	0.005	0.001	0	0.001	0.006	0.001	0.017	0.001	0	0.023	0	0.034	0.001	0	0.041	0	0.001	0	0	0.06	0	0.001	0.015	0.01
C07A12.7	6	0.189	0	0.004	0.007	0.019	0.028	0.189	0.001	0	0	0.001	0	0.012	0.011	0.057	0.014	0	0.011	0	0.001	0	0.001	0.158	0.005	0	0	0	0.001	0.001	0.001	0.011	0	0	0.009	0	0.009	0	0	0.008	0	0.001	0	0	0.095	0	0.001	0.01	0.003
C11H1.3	6	0.435	0	0.003	0.015	0.084	0.011	0.435	0	0	0	0.001	0	0.022	0.017	0.023	0.003	0	0.001	0	0	0	0	0.011	0.004	0	0	0	0	0.001	0	0.044	0	0	0.021	0	0.005	0	0	0.032	0	0	0	0	0.148	0	0	0.008	0.002
C14A4.3	6	0.527	0	0.001	0.003	0.041	0.001	0.527	0	0	0	0	0	0.015	0.005	0.032	0.001	0	0	0	0	0	0	0.006	0.001	0	0	0	0	0	0	0.01	0	0	0.011	0	0.002	0	0	0.005	0	0	0	0	0.285	0	0	0.005	0
C15H9.4	6	0.331	0	0.001	0.025	0.024	0.028	0.331	0	0	0	0.002	0	0.006	0.006	0.018	0.015	0	0.003	0	0	0	0	0.036	0.005	0	0	0	0.001	0	0	0.03	0	0	0.01	0	0.003	0	0	0.066	0	0	0	0	0.244	0	0	0.007	0.001
C15H9.5	6	0.88	0	0.001	0.022	0.008	0.002	0.88	0	0	0	0	0	0.002	0.009	0.003	0.004	0	0.001	0	0	0	0	0.004	0.006	0	0	0	0	0	0	0.002	0	0	0.001	0	0.001	0	0	0.006	0	0	0	0	0.016	0	0	0.001	0.001
C18B12.6	6	0.388	0.001	0.012	0.011	0.068	0.008	0.388	0	0	0	0.001	0	0.047	0.087	0.049	0.004	0	0.003	0	0.001	0	0.001	0.019	0.012	0	0	0	0	0.001	0	0.01	0	0	0.013	0	0.011	0	0	0.007	0	0	0	0	0.055	0	0	0.008	0.008
C27A12.9	6	0.551	0	0.004	0.019	0.048	0	0.551	0	0	0	0	0	0.019	0.3	0.004	0.001	0	0	0	0	0	0	0.001	0.005	0	0	0	0	0	0	0.002	0	0	0.003	0	0.002	0	0	0.003	0	0	0	0	0.011	0	0	0.001	0.001
C30H6.7	6	0.446	0	0.003	0.232	0.009	0.009	0.446	0	0	0	0.003	0	0.005	0.014	0.007	0.073	0	0.003	0	0.001	0	0	0.015	0.046	0.001	0	0	0.001	0.001	0	0.003	0	0	0.003	0	0.006	0	0	0.011	0	0	0	0	0.025	0	0	0.002	0.004
C30H6.8	6	0.359	0	0.021	0.049	0.049	0.001	0.359	0	0	0	0	0	0.043	0.343	0.009	0.002	0	0	0	0.001	0	0	0.002	0.019	0	0	0	0	0.001	0	0.003	0	0	0.008	0	0.019	0	0	0.005	0	0	0	0	0.013	0	0	0.003	0.005
C32D5.3	6	0.539	0.001	0.004	0.05	0.011	0.005	0.539	0	0	0	0.001	0	0.007	0.042	0.006	0.031	0	0.006	0	0.001	0	0	0.016	0.045	0	0	0	0.001	0	0	0.002	0	0	0.002	0	0.003	0	0	0.005	0	0	0	0	0.018	0	0	0.001	0.006
C32F10.8	6	0.396	0.001	0.006	0.103	0.027	0.011	0.396	0.001	0	0	0.003	0	0.018	0.023	0.022	0.046	0	0.005	0.001	0.001	0	0	0.027	0.021	0.001	0.001	0	0.001	0.002	0.001	0.009	0	0	0.011	0	0.011	0.001	0	0.029	0	0	0	0	0.075	0	0	0.007	0.004
C33A12.3	6	0.237	0.002	0.008	0.187	0.024	0.04	0.237	0.001	0	0	0.015	0	0.011	0.036	0.01	0.019	0	0.005	0.001	0.003	0	0.002	0.014	0.164	0.001	0.001	0	0.002	0.002	0.001	0.009	0	0	0.008	0	0.013	0.003	0	0.022	0	0	0	0	0.025	0	0.001	0.005	0.016
C35D10.10	6	0.713	0	0.002	0.026	0.019	0.001	0.713	0	0	0	0	0	0.014	0.018	0.015	0.007	0	0.001	0	0	0	0	0.009	0.006	0	0	0	0	0	0	0.003	0	0	0.005	0	0.003	0	0	0.007	0	0	0	0	0.04	0	0	0.003	0.001
C47E12.2	6	0.316	0.001	0.014	0.158	0.013	0.003	0.316	0	0	0	0.002	0	0.013	0.124	0.006	0.023	0	0.003	0	0.002	0	0	0.007	0.175	0.001	0	0	0.001	0.001	0	0.002	0	0	0.003	0	0.008	0.001	0	0.004	0	0	0	0	0.01	0	0	0.002	0.015
C47E12.3	6	0.733	0	0.003	0.038	0.043	0.002	0.733	0	0	0	0.001	0	0.013	0.046	0.006	0.002	0	0.001	0	0	0	0	0.003	0.012	0	0	0	0	0	0	0.005	0	0	0.005	0	0.003	0	0	0.009	0	0	0	0	0.022	0	0	0.002	0.002
C49C3.15	6	0.531	0	0.006	0.08	0.047	0.002	0.531	0	0	0	0.001	0	0.017	0.08	0.011	0.02	0	0.002	0	0.001	0	0	0.01	0.019	0	0	0	0	0.001	0	0.006	0	0	0.007	0	0.005	0	0	0.025	0	0	0	0	0.043	0	0	0.003	0.003
C53A5.16	6	0.551	0	0.004	0.073	0.068	0.004	0.551	0	0	0	0.002	0	0.017	0.09	0.007	0.004	0	0.001	0	0.001	0	0	0.004	0.018	0	0	0	0	0	0	0.007	0	0	0.007	0	0.003	0	0	0.02	0	0	0	0	0.03	0	0	0.002	0.004
ccm-3	6	0.21	0.001	0.011	0.204	0.056	0.02	0.21	0.001	0	0	0.007	0	0.022	0.046	0.011	0.007	0	0.002	0.001	0.002	0	0.001	0.006	0.05	0.001	0.001	0	0.001	0.003	0	0.021	0	0	0.026	0	0.027	0.001	0	0.038	0	0	0	0	0.031	0	0	0.01	0.011
cgt-3	6	0.115	0.002	0.027	0.06	0.089	0.007	0.115	0.002	0	0	0.004	0	0.046	0.096	0.036	0.008	0	0.003	0.001	0.004	0	0.001	0.012	0.046	0.001	0	0	0.001	0.005	0.001	0.027	0.001	0	0.037	0	0.043	0.001	0	0.03	0	0	0	0	0.04	0	0	0.027	0.016
chc-1	6	0.77	0	0.001	0.023	0.018	0.004	0.77	0	0	0	0.001	0	0.003	0.005	0.004	0.003	0	0.001	0	0	0	0	0.004	0.002	0	0	0	0	0	0	0.009	0	0	0.004	0	0.001	0	0	0.032	0	0	0	0	0.076	0	0	0.001	0
clk-1	6	0.431	0	0.001	0.272	0.012	0.006	0.431	0	0	0	0.002	0	0.004	0.009	0.005	0.07	0	0.002	0	0	0	0	0.012	0.012	0.001	0	0	0	0	0	0.005	0	0	0.003	0	0.002	0	0	0.041	0	0	0	0	0.049	0	0	0.002	0.002
cogc-6	6	0.268	0.003	0.008	0.103	0.04	0.053	0.268	0.001	0.001	0.001	0.022	0	0.014	0.054	0.012	0.022	0	0.01	0.001	0.003	0	0.006	0.021	0.076	0.001	0.001	0.001	0.002	0.002	0.001	0.014	0	0	0.009	0	0.007	0.003	0.001	0.036	0	0.001	0	0	0.04	0	0.001	0.004	0.016
coq-6	6	0.784	0	0.001	0.019	0.021	0.001	0.784	0	0	0	0	0	0.008	0.008	0.011	0.003	0	0	0	0	0	0	0.005	0.002	0	0	0	0	0	0	0.004	0	0	0.004	0	0.001	0	0	0.01	0	0	0	0	0.075	0	0	0.002	0
D1046.3	6	0.454	0	0.004	0.222	0.059	0.001	0.454	0	0	0	0.001	0	0.013	0.062	0.008	0.006	0	0.001	0	0	0	0	0.004	0.015	0	0	0	0	0	0	0.007	0	0	0.008	0	0.004	0	0	0.035	0	0	0	0	0.033	0	0	0.003	0.002
D2030.2	6	0.616	0	0.002	0.073	0.076	0.001	0.616	0	0	0	0	0	0.012	0.043	0.006	0.004	0	0	0	0	0	0	0.003	0.005	0	0	0	0	0	0	0.007	0	0	0.006	0	0.002	0	0	0.031	0	0	0	0	0.055	0	0	0.002	0.001
ddb-1	6	0.319	0	0.011	0.011	0.045	0.002	0.319	0	0	0	0	0	0.123	0.052	0.048	0.006	0	0.002	0	0.001	0	0	0.012	0.005	0	0	0	0	0.002	0	0.005	0	0	0.016	0	0.015	0	0	0.005	0	0	0	0	0.063	0	0	0.007	0.003
ddl-3	6	0.746	0	0.001	0.15	0.014	0.001	0.746	0	0	0	0	0	0.003	0.01	0.002	0.003	0	0	0	0	0	0	0.002	0.004	0	0	0	0	0	0	0.002	0	0	0.002	0	0.001	0	0	0.015	0	0	0	0	0.021	0	0	0.001	0.001
dom-3	6	0.313	0	0.01	0.048	0.158	0.001	0.313	0	0	0	0	0	0.073	0.249	0.008	0.002	0	0	0	0	0	0	0.002	0.009	0	0	0	0	0.001	0	0.006	0	0	0.017	0	0.01	0	0	0.01	0	0	0	0	0.018	0	0	0.004	0.002
emc-6	6	0.392	0	0.004	0.07	0.16	0.001	0.392	0	0	0	0.001	0	0.027	0.043	0.01	0.002	0	0	0	0	0	0	0.003	0.006	0	0	0	0	0.001	0	0.022	0	0	0.027	0	0.01	0	0	0.05	0	0	0	0	0.052	0	0	0.006	0.001
eri-12	6	0.392	0	0.001	0.232	0.047	0.001	0.392	0	0	0	0.001	0	0.005	0.015	0.003	0.004	0	0	0	0	0	0	0.002	0.005	0	0	0	0	0	0	0.01	0	0	0.006	0	0.002	0	0	0.134	0	0	0	0	0.051	0	0	0.002	0.001
ero-1	6	0.199	0.001	0.004	0.019	0.055	0.063	0.199	0.001	0	0	0.005	0	0.018	0.013	0.03	0.009	0	0.004	0	0.001	0	0.002	0.028	0.006	0.001	0	0.001	0.001	0.001	0.001	0.065	0	0	0.026	0	0.008	0	0.001	0.051	0	0.001	0	0	0.193	0	0.001	0.015	0.003
erv-46	6	0.889	0	0	0.011	0.017	0.001	0.889	0	0	0	0	0	0.003	0.005	0.003	0.001	0	0	0	0	0	0	0.002	0.001	0	0	0	0	0	0	0.003	0	0	0.002	0	0.001	0	0	0.007	0	0	0	0	0.029	0	0	0.001	0
F01G4.5	6	0.239	0	0.005	0.009	0.224	0.001	0.239	0	0	0	0	0	0.222	0.041	0.028	0.001	0	0	0	0	0	0	0.002	0.002	0	0	0	0	0.001	0	0.014	0	0	0.058	0	0.009	0	0	0.006	0	0	0	0	0.058	0	0	0.012	0.001
F09E5.9	6	0.075	0.004	0.053	0.043	0.033	0.009	0.075	0.006	0.001	0.001	0.004	0.001	0.046	0.065	0.046	0.038	0	0.012	0.004	0.013	0.002	0.002	0.032	0.05	0.005	0.003	0	0.003	0.019	0.004	0.011	0.003	0.001	0.022	0.001	0.063	0.003	0.001	0.014	0.001	0.002	0.001	0	0.032	0.001	0.001	0.022	0.025
F09E8.2	6	0.377	0.001	0.006	0.02	0.01	0.023	0.377	0.001	0	0	0.001	0	0.012	0.013	0.03	0.019	0	0.01	0	0.001	0	0	0.047	0.018	0.001	0.001	0	0.002	0.002	0.001	0.003	0	0	0.005	0	0.012	0.001	0	0.004	0	0.001	0	0	0.031	0	0	0.005	0.005
F09F7.7	6	0.56	0	0.001	0.006	0.113	0	0.56	0	0	0	0	0	0.03	0.017	0.025	0.001	0	0	0	0	0	0	0.003	0.001	0	0	0	0	0	0	0.008	0	0	0.01	0	0.002	0	0	0.01	0	0	0	0	0.169	0	0	0.004	0
F14E5.2	6	0.204	0.004	0.016	0.049	0.029	0.19	0.204	0.001	0.001	0.001	0.021	0	0.018	0.056	0.013	0.017	0.001	0.008	0.002	0.006	0.001	0.014	0.018	0.062	0.001	0.001	0.002	0.002	0.003	0.001	0.009	0.001	0	0.009	0	0.015	0.002	0.002	0.013	0	0.001	0	0	0.028	0	0.002	0.005	0.028
F25B4.7	6	0.618	0	0.002	0.19	0.026	0.001	0.618	0	0	0	0.001	0	0.005	0.066	0.002	0.002	0	0	0	0	0	0	0.001	0.022	0	0	0	0	0	0	0.002	0	0	0.002	0	0.002	0	0	0.009	0	0	0	0	0.01	0	0	0.001	0.002
F35D11.5	6	0.268	0	0.004	0.239	0.047	0.003	0.268	0	0	0	0.002	0	0.016	0.022	0.016	0.018	0	0.001	0	0.001	0	0	0.009	0.012	0.001	0	0	0	0.001	0	0.017	0	0	0.018	0	0.009	0	0	0.105	0	0	0	0	0.085	0	0	0.009	0.002
F52A8.6	6	0.63	0	0.002	0.067	0.025	0.015	0.63	0	0	0	0.002	0	0.011	0.01	0.01	0.006	0	0.001	0	0	0	0	0.007	0.008	0	0	0	0	0.001	0	0.011	0	0	0.012	0	0.007	0	0	0.02	0	0	0	0	0.067	0	0	0.005	0.002
F53C11.5	6	0.241	0	0.004	0.123	0.084	0.002	0.241	0	0	0	0.002	0	0.017	0.048	0.014	0.023	0	0.002	0	0.001	0	0	0.01	0.013	0.001	0	0	0	0.001	0	0.022	0	0	0.014	0	0.005	0	0	0.18	0	0	0	0	0.088	0	0	0.006	0.003
F55A11.1	6	0.248	0.001	0.004	0.032	0.025	0.079	0.248	0.001	0.001	0	0.003	0	0.015	0.009	0.035	0.023	0	0.006	0.001	0.001	0	0.001	0.044	0.008	0.001	0.001	0.001	0.002	0.002	0.001	0.027	0.001	0	0.021	0	0.015	0.001	0.001	0.033	0	0.001	0	0	0.138	0	0.001	0.019	0.003
F56A11.5	6	0.211	0.001	0.015	0.013	0.054	0.003	0.211	0.001	0	0	0.001	0	0.043	0.101	0.079	0.01	0	0.005	0	0.002	0	0	0.047	0.015	0	0	0	0	0.001	0	0.008	0	0	0.011	0	0.013	0	0	0.008	0	0	0	0	0.062	0	0	0.009	0.008
F56H9.2	6	0.117	0.002	0.03	0.04	0.076	0.019	0.117	0.002	0	0	0.005	0	0.045	0.059	0.03	0.011	0	0.004	0.002	0.006	0.001	0.002	0.015	0.022	0.001	0.001	0.001	0.001	0.008	0.001	0.037	0.001	0	0.044	0	0.069	0.001	0.001	0.036	0	0.001	0	0	0.047	0	0.001	0.024	0.011
F57B10.5	6	0.291	0.001	0.009	0.031	0.041	0.086	0.291	0.001	0.001	0	0.005	0	0.032	0.022	0.033	0.013	0	0.005	0.001	0.002	0	0.002	0.024	0.012	0.001	0.001	0.001	0.002	0.004	0.001	0.023	0.001	0	0.028	0	0.026	0.001	0.001	0.019	0	0.001	0	0	0.084	0	0.001	0.016	0.006
F59D12.5	6	0.331	0	0.003	0.007	0.023	0.016	0.331	0.001	0	0	0.001	0	0.012	0.011	0.062	0.008	0	0.007	0	0.001	0	0	0.089	0.005	0	0	0	0.001	0.001	0.001	0.011	0	0	0.007	0	0.004	0	0	0.009	0	0.001	0	0	0.102	0	0	0.007	0.002
fbxa-149	6	0.239	0	0.003	0.011	0.047	0.018	0.239	0.001	0	0	0.001	0	0.016	0.012	0.035	0.008	0	0.002	0	0.001	0	0	0.026	0.004	0	0	0	0	0.001	0	0.039	0	0	0.02	0	0.011	0	0	0.027	0	0	0	0	0.159	0	0	0.015	0.002
fce-1	6	0.729	0	0.001	0.016	0.074	0.001	0.729	0	0	0	0	0	0.007	0.01	0.005	0.001	0	0	0	0	0	0	0.002	0.001	0	0	0	0	0	0	0.011	0	0	0.005	0	0.001	0	0	0.032	0	0	0	0	0.067	0	0	0.002	0
fkb-8	6	0.287	0.001	0.003	0.057	0.011	0.021	0.287	0.001	0	0.001	0.004	0	0.007	0.014	0.012	0.163	0	0.022	0	0.001	0	0.001	0.056	0.026	0.002	0.001	0	0.003	0.001	0.001	0.004	0	0	0.004	0	0.004	0.001	0	0.013	0	0.001	0	0	0.038	0	0.001	0.003	0.004
fzo-1	6	0.796	0	0.002	0.032	0.014	0.001	0.796	0	0	0	0	0	0.009	0.019	0.008	0.007	0	0.001	0	0	0	0	0.005	0.006	0	0	0	0	0	0	0.002	0	0	0.003	0	0.003	0	0	0.005	0	0	0	0	0.026	0	0	0.001	0.001
gdi-1	6	0.437	0	0.003	0.021	0.009	0.059	0.437	0	0	0	0.003	0	0.006	0.01	0.011	0.051	0	0.014	0	0.001	0	0.001	0.062	0.014	0.001	0	0	0.001	0.001	0.001	0.003	0	0	0.003	0	0.005	0.001	0	0.007	0	0.001	0	0	0.039	0	0	0.002	0.003
gly-3	6	0.247	0.001	0.003	0.013	0.024	0.146	0.247	0.001	0	0.001	0.003	0	0.012	0.01	0.035	0.017	0	0.013	0.001	0.001	0	0.001	0.075	0.007	0.001	0.001	0.001	0.002	0.001	0.001	0.021	0	0	0.011	0	0.007	0.001	0.001	0.019	0	0.001	0	0	0.113	0	0.002	0.01	0.003
gly-7	6	0.216	0	0.002	0.033	0.043	0.059	0.216	0.001	0	0	0.005	0	0.012	0.009	0.022	0.01	0	0.003	0	0.001	0	0.001	0.022	0.006	0.001	0	0.001	0.001	0.001	0.001	0.075	0	0	0.023	0	0.006	0.001	0.001	0.092	0	0	0	0	0.177	0	0.001	0.014	0.002
gop-3	6	0.636	0	0.001	0.021	0.045	0.001	0.636	0	0	0	0	0	0.009	0.008	0.011	0.003	0	0	0	0	0	0	0.004	0.002	0	0	0	0	0	0	0.009	0	0	0.007	0	0.001	0	0	0.032	0	0	0	0	0.168	0	0	0.003	0
gst-43	6	0.389	0	0.002	0.045	0.094	0.004	0.389	0	0	0	0.002	0	0.013	0.019	0.012	0.003	0	0.001	0	0	0	0	0.006	0.006	0	0	0	0	0	0	0.037	0	0	0.016	0	0.003	0	0	0.072	0	0	0	0	0.107	0	0	0.006	0.002
guk-1	6	0.402	0	0.002	0.025	0.022	0.026	0.402	0	0	0	0.003	0	0.008	0.009	0.024	0.018	0	0.007	0	0.001	0	0.001	0.067	0.008	0	0	0	0.001	0.001	0.001	0.015	0	0	0.007	0	0.003	0	0	0.03	0	0.001	0	0	0.145	0	0	0.006	0.002
H27A22.1	6	0.309	0	0.019	0.022	0.111	0.003	0.309	0	0	0	0.001	0	0.102	0.098	0.04	0.003	0	0.001	0	0.001	0	0	0.007	0.012	0	0	0	0	0.003	0	0.014	0	0	0.033	0	0.036	0	0	0.01	0	0	0	0	0.039	0	0	0.014	0.004
helq-1	6	0.884	0	0.001	0.009	0.034	0	0.884	0	0	0	0	0	0.007	0.009	0.002	0	0	0	0	0	0	0	0.001	0.001	0	0	0	0	0	0	0.003	0	0	0.004	0	0.001	0	0	0.004	0	0	0	0	0.021	0	0	0.001	0
herc-1	6	0.189	0.001	0.003	0.126	0.027	0.058	0.189	0.001	0	0	0.024	0	0.007	0.017	0.01	0.073	0	0.006	0.001	0.001	0	0.002	0.03	0.026	0.002	0	0.001	0.001	0.001	0.001	0.02	0	0	0.008	0	0.005	0.001	0.001	0.136	0	0.001	0	0	0.073	0	0.001	0.005	0.006
hpo-12	6	0.801	0	0.001	0.007	0.041	0	0.801	0	0	0	0	0	0.019	0.011	0.013	0.001	0	0	0	0	0	0	0.002	0.001	0	0	0	0	0	0	0.004	0	0	0.007	0	0.002	0	0	0.005	0	0	0	0	0.05	0	0	0.003	0
iars-1	6	0.395	0	0.005	0.217	0.043	0.002	0.395	0	0	0	0.002	0	0.014	0.119	0.006	0.008	0	0.001	0	0.001	0	0	0.005	0.046	0	0	0	0	0	0	0.005	0	0	0.005	0	0.003	0	0	0.019	0	0	0	0	0.023	0	0	0.002	0.005
idhg-1	6	0.417	0	0.006	0.044	0.015	0.01	0.417	0	0	0	0.002	0	0.014	0.019	0.017	0.087	0	0.008	0	0.001	0	0	0.035	0.015	0.001	0.001	0	0.001	0.001	0	0.004	0	0	0.006	0	0.009	0.001	0	0.011	0	0	0	0	0.051	0	0	0.004	0.004
ire-1	6	0.344	0.001	0.014	0.02	0.026	0.003	0.344	0	0	0	0.001	0	0.02	0.326	0.01	0.005	0	0.003	0	0.001	0	0	0.008	0.05	0	0	0	0	0.001	0	0.002	0	0	0.003	0	0.005	0	0	0.003	0	0	0	0	0.012	0	0	0.002	0.011
jmjd-3.1	6	0.26	0.001	0.01	0.108	0.034	0.005	0.26	0.001	0	0	0.003	0	0.021	0.083	0.017	0.091	0	0.009	0.001	0.002	0	0.001	0.026	0.05	0.002	0.001	0	0.001	0.001	0.001	0.007	0	0	0.008	0	0.007	0.001	0	0.024	0	0.001	0	0	0.044	0	0	0.004	0.009
josd-1	6	0.644	0	0.004	0.022	0.018	0.004	0.644	0	0	0	0.001	0	0.012	0.031	0.016	0.008	0	0.003	0	0.001	0	0	0.016	0.018	0	0	0	0	0.001	0	0.003	0	0	0.004	0	0.004	0	0	0.006	0	0	0	0	0.026	0	0	0.002	0.003
K11B4.1	6	0.497	0	0.002	0.09	0.119	0.001	0.497	0	0	0	0	0	0.022	0.074	0.007	0.003	0	0	0	0	0	0	0.003	0.006	0	0	0	0	0	0	0.008	0	0	0.01	0	0.002	0	0	0.027	0	0	0	0	0.048	0	0	0.002	0.001
K12H4.4	6	0.431	0	0.004	0.012	0.151	0.001	0.431	0	0	0	0	0	0.096	0.022	0.025	0.001	0	0	0	0	0	0	0.002	0.002	0	0	0	0	0.001	0	0.017	0	0	0.061	0	0.013	0	0	0.009	0	0	0	0	0.069	0	0	0.013	0.001
kin-32	6	0.238	0.002	0.008	0.094	0.031	0.088	0.238	0.001	0.002	0.001	0.018	0	0.018	0.03	0.017	0.031	0	0.008	0.001	0.003	0	0.006	0.025	0.033	0.003	0.002	0.002	0.002	0.003	0.001	0.014	0.001	0	0.014	0	0.011	0.002	0.001	0.027	0.001	0.001	0	0	0.057	0	0.001	0.008	0.014
lbp-4	6	0.286	0.001	0.01	0.076	0.087	0.014	0.286	0.001	0	0	0.004	0	0.023	0.068	0.021	0.008	0	0.003	0.001	0.002	0	0.001	0.012	0.036	0	0	0	0.001	0.002	0.001	0.027	0	0	0.017	0	0.012	0.001	0	0.048	0	0	0	0	0.047	0	0	0.01	0.008
let-502	6	0.161	0	0.008	0.006	0.084	0.005	0.161	0.001	0	0	0.001	0	0.078	0.024	0.143	0.005	0	0.003	0	0.001	0	0	0.029	0.003	0	0	0	0	0.002	0	0.03	0	0	0.033	0	0.013	0	0	0.013	0	0	0	0	0.157	0	0	0.026	0.002
lpd-8	6	0.604	0	0.001	0.163	0.022	0.001	0.604	0	0	0	0.001	0	0.004	0.01	0.004	0.008	0	0	0	0	0	0	0.004	0.005	0	0	0	0	0	0	0.006	0	0	0.003	0	0.001	0	0	0.077	0	0	0	0	0.047	0	0	0.001	0.001
M01E5.2	6	0.146	0	0.013	0.033	0.112	0.002	0.146	0	0	0	0.001	0	0.13	0.049	0.025	0.002	0	0.001	0	0.001	0	0	0.003	0.006	0	0	0	0	0.002	0	0.019	0	0	0.112	0	0.047	0	0	0.011	0	0	0	0	0.05	0	0	0.026	0.004
M02B1.3	6	0.107	0	0.014	0.067	0.084	0.006	0.107	0.001	0	0	0.003	0	0.044	0.035	0.019	0.013	0	0.001	0.001	0.002	0	0	0.008	0.009	0.001	0	0	0	0.004	0	0.041	0	0	0.084	0	0.081	0	0	0.061	0	0	0	0	0.075	0	0	0.027	0.005
M02E1.1	6	0.315	0	0.006	0.01	0.038	0.002	0.315	0	0	0	0.001	0	0.024	0.063	0.045	0.015	0	0.004	0	0.001	0	0	0.042	0.008	0	0	0	0	0.001	0	0.005	0	0	0.006	0	0.005	0	0	0.007	0	0	0	0	0.066	0	0	0.004	0.003
M04B2.4	6	0.53	0	0.004	0.074	0.1	0	0.53	0	0	0	0	0	0.038	0.132	0.006	0.002	0	0	0	0	0	0	0.002	0.007	0	0	0	0	0	0	0.004	0	0	0.01	0	0.004	0	0	0.01	0	0	0	0	0.022	0	0	0.002	0.002
M110.3	6	0.363	0	0.002	0.005	0.348	0	0.363	0	0	0	0	0	0.036	0.036	0.016	0.001	0	0	0	0	0	0	0.002	0.001	0	0	0	0	0	0	0.015	0	0	0.016	0	0.004	0	0	0.011	0	0	0	0	0.094	0	0	0.004	0
M176.11	6	0.272	0	0.009	0.027	0.066	0.015	0.272	0.001	0	0	0.002	0	0.033	0.029	0.037	0.006	0	0.002	0	0.001	0	0.001	0.014	0.009	0	0	0	0	0.002	0	0.027	0	0	0.04	0	0.042	0	0	0.018	0	0	0	0	0.087	0	0	0.023	0.005
M18.3	6	0.683	0	0.002	0.037	0.023	0.004	0.683	0	0	0	0.001	0	0.007	0.02	0.008	0.02	0	0.002	0	0	0	0	0.015	0.009	0	0	0	0	0	0	0.005	0	0	0.004	0	0.003	0	0	0.019	0	0	0	0	0.053	0	0	0.002	0.002
magi-1	6	0.242	0.001	0.004	0.03	0.042	0.061	0.242	0.001	0	0.001	0.005	0	0.016	0.014	0.037	0.015	0	0.007	0.001	0.001	0	0.002	0.04	0.011	0.001	0.001	0.001	0.002	0.002	0.001	0.044	0	0	0.019	0	0.007	0.001	0.001	0.054	0	0.001	0	0	0.132	0	0.001	0.015	0.003
mans-3	6	0.33	0.002	0.009	0.069	0.028	0.008	0.33	0	0	0	0.004	0	0.014	0.114	0.013	0.017	0	0.007	0	0.002	0	0.001	0.019	0.134	0.001	0	0	0.001	0.001	0	0.004	0	0	0.005	0	0.006	0.001	0	0.01	0	0.001	0	0	0.024	0	0	0.003	0.02
mig-23	6	0.504	0	0.002	0.037	0.036	0.012	0.504	0	0	0	0.003	0	0.009	0.017	0.019	0.013	0	0.004	0	0.001	0	0.001	0.029	0.012	0	0	0	0	0	0	0.015	0	0	0.007	0	0.003	0	0	0.038	0	0	0	0	0.103	0	0	0.005	0.003
moc-2	6	0.25	0.001	0.003	0.03	0.049	0.049	0.25	0.001	0	0	0.006	0	0.013	0.015	0.021	0.014	0	0.004	0	0.001	0	0.002	0.032	0.008	0.001	0	0.001	0.001	0.001	0.001	0.047	0	0	0.017	0	0.006	0	0	0.066	0	0	0	0	0.166	0	0.001	0.009	0.003
mrps-11	6	0.328	0.001	0.007	0.192	0.021	0.007	0.328	0.001	0	0	0.003	0	0.017	0.024	0.021	0.062	0	0.004	0	0.002	0	0	0.023	0.033	0.002	0.001	0	0.001	0.002	0.001	0.006	0	0	0.01	0	0.013	0.001	0	0.022	0	0	0	0	0.052	0	0	0.008	0.006
mtm-1	6	0.683	0	0.004	0.052	0.014	0.003	0.683	0	0	0	0.001	0	0.007	0.073	0.004	0.009	0	0.002	0	0.001	0	0	0.005	0.044	0	0	0	0	0	0	0.002	0	0	0.002	0	0.002	0	0	0.004	0	0	0	0	0.011	0	0	0.001	0.004
nhr-17	6	0.212	0.001	0.007	0.058	0.109	0.008	0.212	0	0	0	0.003	0	0.026	0.051	0.013	0.009	0	0.002	0	0.001	0	0.001	0.009	0.01	0.001	0	0	0	0.001	0	0.04	0	0	0.03	0	0.01	0	0	0.063	0	0	0	0	0.09	0	0	0.009	0.005
nhr-86	6	0.125	0.002	0.009	0.06	0.054	0.071	0.125	0.001	0.001	0.001	0.023	0	0.019	0.033	0.015	0.013	0	0.005	0.001	0.003	0	0.011	0.016	0.022	0.001	0.001	0.002	0.001	0.002	0.001	0.04	0.001	0	0.025	0	0.014	0.001	0.001	0.051	0	0.001	0	0	0.062	0	0.001	0.011	0.014
nprl-3	6	0.373	0	0.001	0.002	0.062	0	0.373	0	0	0	0	0	0.049	0.012	0.11	0.001	0	0	0	0	0	0	0.008	0.001	0	0	0	0	0	0	0.005	0	0	0.011	0	0.004	0	0	0.003	0	0	0	0	0.27	0	0	0.006	0
nsf-1	6	0.895	0	0	0.003	0.008	0.001	0.895	0	0	0	0	0	0.003	0.004	0.004	0.002	0	0	0	0	0	0	0.004	0.001	0	0	0	0	0	0	0.001	0	0	0.001	0	0.001	0	0	0.002	0	0	0	0	0.035	0	0	0.001	0
nuo-4	6	0.427	0	0.001	0.387	0.015	0.002	0.427	0	0	0	0.001	0	0.004	0.01	0.004	0.014	0	0.001	0	0	0	0	0.004	0.008	0	0	0	0	0	0	0.004	0	0	0.003	0	0.001	0	0	0.04	0	0	0	0	0.036	0	0	0.001	0.001
ocrl-1	6	0.414	0.001	0.014	0.039	0.017	0.007	0.414	0	0	0	0.002	0	0.017	0.109	0.01	0.015	0	0.007	0	0.002	0	0.001	0.012	0.082	0.001	0.001	0	0.001	0.001	0	0.002	0	0	0.003	0	0.007	0.001	0	0.004	0	0	0	0	0.014	0	0	0.002	0.012
odr-4	6	0.445	0	0.004	0.008	0.072	0.003	0.445	0	0	0	0	0	0.062	0.022	0.044	0.003	0	0.001	0	0	0	0	0.011	0.003	0	0	0	0	0.001	0	0.013	0	0	0.025	0	0.008	0	0	0.007	0	0	0	0	0.139	0	0	0.009	0.001
par-3	6	0.197	0.001	0.006	0.019	0.075	0.034	0.197	0.001	0.001	0	0.003	0	0.03	0.02	0.048	0.006	0	0.003	0.001	0.001	0	0.002	0.022	0.008	0	0.001	0.001	0.001	0.002	0.001	0.074	0	0	0.037	0	0.012	0.001	0.001	0.037	0	0.001	0	0	0.125	0	0.001	0.025	0.004
pdhb-1	6	0.233	0.001	0.023	0.101	0.024	0.023	0.233	0.002	0	0	0.004	0	0.027	0.037	0.025	0.037	0	0.006	0.002	0.005	0	0.001	0.021	0.057	0.002	0.002	0	0.003	0.01	0.001	0.008	0.001	0	0.017	0	0.082	0.002	0	0.014	0	0.001	0	0	0.035	0	0	0.013	0.014
pifk-1	6	0.289	0.001	0.011	0.098	0.009	0.008	0.289	0	0	0	0.002	0	0.008	0.069	0.006	0.046	0	0.006	0	0.003	0	0.001	0.012	0.255	0.001	0.001	0	0.001	0.001	0	0.001	0	0	0.002	0	0.006	0.001	0	0.004	0	0	0	0	0.01	0	0	0.001	0.02
piki-1	6	0.212	0.001	0.025	0.015	0.065	0.008	0.212	0.001	0	0	0.001	0	0.122	0.053	0.082	0.004	0	0.002	0.001	0.003	0	0.001	0.013	0.01	0	0.001	0	0.001	0.006	0	0.015	0.001	0	0.042	0	0.044	0	0	0.007	0	0	0	0	0.052	0	0	0.028	0.007
pmk-3	6	0.369	0.001	0.003	0.02	0.034	0.049	0.369	0.001	0	0	0.004	0	0.015	0.015	0.029	0.013	0	0.005	0	0.001	0	0.001	0.041	0.007	0.001	0	0.001	0.001	0.001	0	0.019	0	0	0.013	0	0.006	0	0	0.021	0	0.001	0	0	0.147	0	0	0.008	0.003
pnk-1	6	0.257	0	0.002	0.147	0.102	0.002	0.257	0	0	0	0.002	0	0.009	0.039	0.005	0.003	0	0	0	0	0	0	0.002	0.01	0	0	0	0	0	0	0.02	0	0	0.01	0	0.003	0	0	0.112	0	0	0	0	0.036	0	0	0.003	0.002
ppfr-1	6	0.344	0	0.003	0.114	0.099	0.002	0.344	0	0	0	0.002	0	0.013	0.058	0.007	0.011	0	0.001	0	0	0	0	0.005	0.01	0	0	0	0	0	0	0.017	0	0	0.01	0	0.004	0	0	0.136	0	0	0	0	0.059	0	0	0.003	0.002
qns-1	6	0.577	0.001	0.003	0.102	0.018	0.049	0.577	0	0	0	0.005	0	0.008	0.017	0.007	0.012	0	0.002	0	0.001	0	0.001	0.01	0.023	0	0	0	0.001	0.001	0	0.006	0	0	0.006	0	0.006	0	0	0.014	0	0	0	0	0.034	0	0	0.003	0.005
R02F2.9	6	0.213	0	0.004	0.095	0.073	0.004	0.213	0	0	0	0.002	0	0.016	0.024	0.022	0.009	0	0.001	0	0.001	0	0	0.01	0.011	0	0	0	0	0.001	0	0.038	0	0	0.022	0	0.009	0	0	0.141	0	0	0	0	0.09	0	0	0.014	0.003
R07E4.3	6	0.152	0.002	0.006	0.02	0.018	0.132	0.152	0.002	0.001	0.002	0.009	0	0.01	0.018	0.025	0.049	0.001	0.038	0.001	0.003	0	0.003	0.113	0.02	0.002	0.001	0.002	0.004	0.002	0.004	0.01	0.001	0.001	0.007	0	0.008	0.003	0.002	0.016	0.001	0.003	0	0	0.048	0	0.004	0.006	0.007
R07E5.7	6	0.702	0	0.003	0.074	0.038	0.003	0.702	0	0	0	0.001	0	0.009	0.039	0.005	0.002	0	0.001	0	0	0	0	0.003	0.018	0	0	0	0	0	0	0.006	0	0	0.005	0	0.004	0	0	0.013	0	0	0	0	0.019	0	0	0.002	0.002
R144.11	6	0.441	0	0	0.002	0.071	0	0.441	0	0	0	0	0	0.013	0.006	0.036	0.001	0	0	0	0	0	0	0.004	0	0	0	0	0	0	0	0.008	0	0	0.007	0	0.001	0	0	0.007	0	0	0	0	0.364	0	0	0.003	0
R144.13	6	0.412	0	0.002	0.017	0.201	0	0.412	0	0	0	0	0	0.033	0.024	0.02	0.002	0	0	0	0	0	0	0.003	0.002	0	0	0	0	0	0	0.018	0	0	0.021	0	0.003	0	0	0.03	0	0	0	0	0.147	0	0	0.006	0.001
R186.8	6	0.139	0.002	0.017	0.072	0.059	0.042	0.139	0.002	0.001	0	0.013	0	0.028	0.043	0.023	0.012	0	0.004	0.002	0.005	0.001	0.004	0.015	0.03	0.001	0.001	0.001	0.001	0.005	0.001	0.034	0.001	0	0.032	0	0.039	0.001	0.001	0.043	0	0.001	0	0	0.046	0	0.001	0.019	0.013
ral-1	6	0.561	0	0.003	0.018	0.02	0.013	0.561	0	0	0	0.001	0	0.009	0.014	0.023	0.017	0	0.005	0	0.001	0	0	0.042	0.01	0	0	0	0.001	0.001	0	0.007	0	0	0.005	0	0.004	0	0	0.014	0	0	0	0	0.063	0	0	0.004	0.002
rbc-1	6	0.304	0.001	0.015	0.012	0.027	0.007	0.304	0	0	0	0.001	0	0.021	0.12	0.024	0.014	0	0.008	0	0.002	0	0.001	0.035	0.029	0	0	0	0	0.001	0	0.004	0	0	0.005	0	0.009	0	0	0.005	0	0	0	0	0.027	0	0	0.003	0.011
rfs-1	6	0.525	0	0.002	0.038	0.078	0.001	0.525	0	0	0	0	0	0.016	0.024	0.015	0.005	0	0.001	0	0	0	0	0.006	0.004	0	0	0	0	0	0	0.012	0	0	0.01	0	0.002	0	0	0.041	0	0	0	0	0.146	0	0	0.004	0.001
sac-1	6	0.816	0	0	0.005	0.085	0	0.816	0	0	0	0	0	0.007	0.009	0.003	0	0	0	0	0	0	0	0.001	0.001	0	0	0	0	0	0	0.005	0	0	0.003	0	0	0	0	0.008	0	0	0	0	0.037	0	0	0.001	0
saeg-2	6	0.267	0	0.006	0.054	0.187	0.001	0.267	0	0	0	0.001	0	0.042	0.065	0.016	0.007	0	0.001	0	0.001	0	0	0.006	0.006	0	0	0	0	0.001	0	0.028	0	0	0.032	0	0.008	0	0	0.073	0	0	0	0	0.093	0	0	0.008	0.002
sax-2	6	0.329	0.001	0.013	0.028	0.031	0.003	0.329	0	0	0	0.001	0	0.024	0.141	0.016	0.035	0	0.004	0	0.002	0	0	0.022	0.02	0.001	0	0	0	0.001	0	0.003	0	0	0.006	0	0.009	0	0	0.007	0	0	0	0	0.036	0	0	0.003	0.009
sec-16	6	0.573	0	0.003	0.052	0.03	0.048	0.573	0	0	0	0.003	0	0.01	0.016	0.011	0.006	0	0.002	0	0.001	0	0.001	0.011	0.013	0	0	0	0	0.001	0	0.014	0	0	0.01	0	0.006	0	0	0.023	0	0	0	0	0.058	0	0	0.005	0.003
sel-2	6	0.607	0.001	0.007	0.023	0.013	0.043	0.607	0	0	0	0.002	0	0.011	0.029	0.012	0.008	0	0.004	0	0.002	0	0.001	0.015	0.033	0	0	0	0.001	0.001	0	0.003	0	0	0.004	0	0.008	0.001	0	0.004	0	0	0	0	0.019	0	0	0.002	0.008
sftd-3	6	0.356	0	0.015	0.133	0.077	0.002	0.356	0	0	0	0.001	0	0.047	0.131	0.01	0.002	0	0.001	0	0.001	0	0	0.002	0.025	0	0	0	0	0.002	0	0.007	0	0	0.022	0	0.028	0	0	0.011	0	0	0	0	0.019	0	0	0.006	0.006
sfxn-2	6	0.334	0.001	0.023	0.041	0.047	0.011	0.334	0.001	0	0	0.002	0	0.064	0.068	0.035	0.009	0	0.004	0.001	0.004	0	0.001	0.015	0.027	0.001	0.001	0	0.001	0.004	0.001	0.01	0.001	0	0.023	0	0.027	0.001	0	0.011	0	0.001	0	0	0.046	0	0	0.012	0.011
spe-39	6	0.565	0	0.004	0.034	0.012	0.009	0.565	0	0	0	0.001	0	0.01	0.013	0.018	0.035	0	0.004	0	0.001	0	0	0.031	0.01	0.001	0	0	0.001	0.001	0	0.003	0	0	0.005	0	0.008	0	0	0.007	0	0	0	0	0.051	0	0	0.004	0.003
stim-1	6	0.192	0.001	0.008	0.049	0.12	0.014	0.192	0	0	0	0.007	0	0.026	0.061	0.016	0.007	0	0.002	0	0.001	0	0.002	0.01	0.016	0	0	0	0	0.001	0	0.04	0	0	0.025	0	0.01	0	0	0.056	0	0	0	0	0.071	0	0	0.009	0.008
supr-1	6	0.382	0	0.002	0.006	0.274	0	0.382	0	0	0	0	0	0.041	0.04	0.016	0.001	0	0	0	0	0	0	0.003	0.001	0	0	0	0	0	0	0.009	0	0	0.012	0	0.002	0	0	0.012	0	0	0	0	0.157	0	0	0.003	0
sur-5	6	0.177	0.002	0.021	0.145	0.066	0.013	0.177	0	0	0	0.006	0	0.025	0.139	0.009	0.012	0	0.002	0.001	0.004	0	0.002	0.007	0.053	0.001	0	0	0.001	0.002	0	0.014	0	0	0.017	0	0.02	0.001	0	0.031	0	0	0	0	0.03	0	0	0.006	0.022
syx-18	6	0.38	0	0.001	0.002	0.02	0.001	0.38	0	0	0	0	0	0.012	0.005	0.065	0.002	0	0.001	0	0	0	0	0.026	0.001	0	0	0	0	0	0	0.004	0	0	0.005	0	0.002	0	0	0.003	0	0	0	0	0.296	0	0	0.003	0
syx-5	6	0.863	0	0	0.001	0.011	0	0.863	0	0	0	0	0	0.005	0.003	0.008	0.001	0	0	0	0	0	0	0.003	0	0	0	0	0	0	0	0.002	0	0	0.002	0	0.001	0	0	0.002	0	0	0	0	0.065	0	0	0.001	0
T01G1.4	6	0.726	0	0.002	0.005	0.021	0.003	0.726	0	0	0	0	0	0.017	0.012	0.023	0.002	0	0.001	0	0	0	0	0.009	0.003	0	0	0	0	0	0	0.004	0	0	0.005	0	0.004	0	0	0.003	0	0	0	0	0.045	0	0	0.003	0.001
T04F8.2	6	0.529	0	0.001	0.002	0.015	0.001	0.529	0	0	0	0	0	0.009	0.003	0.043	0.002	0	0	0	0	0	0	0.012	0.001	0	0	0	0	0	0	0.005	0	0	0.005	0	0.001	0	0	0.004	0	0	0	0	0.283	0	0	0.003	0
T10B11.6	6	0.254	0	0.012	0.01	0.102	0.003	0.254	0.001	0	0	0.001	0	0.064	0.098	0.088	0.005	0	0.003	0	0.001	0	0	0.025	0.01	0	0	0	0	0.001	0	0.013	0	0	0.015	0	0.01	0	0	0.011	0	0	0	0	0.07	0	0	0.011	0.004
T11G6.2	6	0.489	0	0	0.005	0.02	0.001	0.489	0	0	0	0	0	0.003	0.003	0.011	0.002	0	0	0	0	0	0	0.009	0.001	0	0	0	0	0	0	0.01	0	0	0.003	0	0.001	0	0	0.021	0	0	0	0	0.368	0	0	0.002	0
T23B12.6	6	0.453	0	0.004	0.011	0.018	0.004	0.453	0	0	0	0.001	0	0.011	0.031	0.017	0.035	0	0.004	0	0.001	0	0	0.045	0.007	0	0	0	0	0.001	0	0.003	0	0	0.004	0	0.005	0	0	0.006	0	0	0	0	0.053	0	0	0.002	0.003
T23G11.1	6	0.34	0	0.002	0.018	0.014	0.01	0.34	0	0	0	0.001	0	0.007	0.012	0.019	0.057	0	0.01	0	0.001	0	0	0.093	0.008	0.001	0	0	0.001	0.001	0	0.005	0	0	0.004	0	0.003	0	0	0.012	0	0.001	0	0	0.081	0	0	0.003	0.002
T24H7.3	6	0.428	0	0.006	0.004	0.089	0.001	0.428	0	0	0	0	0	0.073	0.042	0.068	0.003	0	0.001	0	0	0	0	0.013	0.002	0	0	0	0	0.001	0	0.007	0	0	0.014	0	0.01	0	0	0.005	0	0	0	0	0.096	0	0	0.007	0.001
T26C11.4	6	0.104	0.003	0.019	0.051	0.058	0.009	0.104	0.001	0	0.001	0.006	0	0.025	0.089	0.027	0.085	0	0.011	0.001	0.005	0	0.002	0.053	0.033	0.004	0	0	0.001	0.002	0.002	0.02	0.001	0	0.016	0	0.014	0.001	0	0.047	0	0.001	0	0	0.071	0	0.001	0.011	0.021
T26C5.3	6	0.373	0.001	0.006	0.033	0.018	0.204	0.373	0.001	0.001	0	0.005	0	0.014	0.016	0.018	0.014	0	0.007	0.001	0.002	0	0.002	0.023	0.019	0.001	0.001	0.001	0.002	0.002	0.001	0.008	0.001	0	0.01	0	0.013	0.001	0.001	0.01	0	0.001	0	0	0.043	0	0.001	0.006	0.006
T26E3.4	6	0.279	0	0.009	0.043	0.133	0.001	0.279	0	0	0	0	0	0.151	0.058	0.02	0.002	0	0	0	0.001	0	0	0.003	0.005	0	0	0	0	0.001	0	0.012	0	0	0.068	0	0.026	0	0	0.012	0	0	0	0	0.048	0	0	0.013	0.002
T27F6.6	6	0.508	0	0.001	0.084	0.053	0.002	0.508	0	0	0	0.001	0	0.009	0.014	0.011	0.005	0	0.001	0	0	0	0	0.006	0.007	0	0	0	0	0	0	0.019	0	0	0.01	0	0.003	0	0	0.09	0	0	0	0	0.098	0	0	0.005	0.001
T27F7.4	6	0.454	0	0.014	0.036	0.086	0.002	0.454	0	0	0	0.001	0	0.079	0.129	0.016	0.002	0	0.001	0	0.001	0	0	0.003	0.014	0	0	0	0	0.001	0	0.007	0	0	0.02	0	0.019	0	0	0.006	0	0	0	0	0.022	0	0	0.006	0.004
tag-123	6	0.38	0	0.002	0.019	0.025	0.018	0.38	0	0	0	0.002	0	0.012	0.009	0.028	0.017	0	0.005	0	0.001	0	0	0.05	0.005	0	0	0	0	0.001	0	0.013	0	0	0.01	0	0.005	0	0	0.02	0	0	0	0	0.206	0	0	0.007	0.002
tag-175	6	0.375	0.001	0.031	0.041	0.032	0.01	0.375	0.001	0	0	0.002	0	0.061	0.078	0.024	0.007	0	0.003	0.001	0.004	0	0.001	0.01	0.039	0.001	0.001	0	0.001	0.006	0	0.005	0.001	0	0.016	0	0.047	0.001	0	0.005	0	0	0	0	0.025	0	0	0.008	0.014
tag-253	6	0.118	0.002	0.016	0.086	0.07	0.015	0.118	0.001	0	0	0.007	0	0.03	0.045	0.024	0.013	0	0.003	0.001	0.004	0	0.002	0.012	0.033	0.001	0.001	0	0.001	0.005	0.001	0.042	0.001	0	0.046	0	0.044	0.001	0	0.058	0	0	0	0	0.053	0	0	0.027	0.012
tag-256	6	0.715	0	0.002	0.007	0.038	0.002	0.715	0	0	0	0	0	0.02	0.011	0.016	0.003	0	0.001	0	0	0	0	0.006	0.002	0	0	0	0	0	0	0.007	0	0	0.008	0	0.003	0	0	0.008	0	0	0	0	0.089	0	0	0.003	0.001
tag-257	6	0.23	0.001	0.009	0.016	0.049	0.024	0.23	0.001	0	0.001	0.003	0	0.021	0.04	0.049	0.013	0	0.011	0.001	0.002	0	0.002	0.07	0.017	0.001	0	0	0.001	0.002	0.001	0.02	0	0	0.012	0	0.01	0.001	0	0.018	0	0.001	0	0	0.08	0	0.001	0.01	0.008
tat-5	6	0.882	0	0.001	0.004	0.019	0.001	0.882	0	0	0	0	0	0.006	0.007	0.005	0.001	0	0	0	0	0	0	0.002	0.001	0	0	0	0	0	0	0.003	0	0	0.003	0	0.001	0	0	0.004	0	0	0	0	0.036	0	0	0.001	0
tbc-1	6	0.442	0	0.001	0.008	0.027	0.004	0.442	0	0	0	0	0	0.009	0.006	0.033	0.006	0	0.002	0	0	0	0	0.03	0.002	0	0	0	0	0	0	0.017	0	0	0.007	0	0.002	0	0	0.023	0	0	0	0	0.247	0	0	0.006	0.001
trpp-10	6	0.394	0	0.001	0.032	0.096	0.001	0.394	0	0	0	0.001	0	0.008	0.014	0.008	0.003	0	0	0	0	0	0	0.004	0.003	0	0	0	0	0	0	0.031	0	0	0.009	0	0.002	0	0	0.184	0	0	0	0	0.128	0	0	0.003	0.001
trpp-5	6	0.28	0	0.008	0.268	0.073	0.002	0.28	0	0	0	0.001	0	0.025	0.095	0.005	0.003	0	0	0	0.001	0	0	0.002	0.019	0	0	0	0	0.001	0	0.008	0	0	0.018	0	0.015	0	0	0.018	0	0	0	0	0.019	0	0	0.004	0.004
trpp-9	6	0.25	0	0.003	0.015	0.03	0.002	0.25	0	0	0	0.001	0	0.018	0.014	0.045	0.057	0	0.003	0	0	0	0	0.061	0.003	0.001	0	0	0	0.001	0	0.01	0	0	0.01	0	0.005	0	0	0.022	0	0	0	0	0.243	0	0	0.007	0.001
ubr-1	6	0.258	0.001	0.009	0.251	0.043	0.003	0.258	0	0	0	0.003	0	0.019	0.102	0.009	0.055	0	0.003	0	0.001	0	0	0.01	0.036	0.001	0	0	0	0.001	0	0.007	0	0	0.008	0	0.007	0	0	0.037	0	0	0	0	0.037	0	0	0.003	0.006
ucp-4	6	0.398	0	0.007	0.006	0.062	0.001	0.398	0	0	0	0	0	0.171	0.044	0.08	0.002	0	0.001	0	0	0	0	0.006	0.003	0	0	0	0	0.001	0	0.005	0	0	0.016	0	0.009	0	0	0.004	0	0	0	0	0.051	0	0	0.008	0.001
ufl-1	6	0.836	0	0.001	0.003	0.035	0	0.836	0	0	0	0	0	0.013	0.012	0.011	0.001	0	0	0	0	0	0	0.002	0.001	0	0	0	0	0	0	0.003	0	0	0.003	0	0.001	0	0	0.003	0	0	0	0	0.042	0	0	0.001	0
usp-46	6	0.269	0	0.009	0.004	0.194	0.001	0.269	0	0	0	0	0	0.147	0.14	0.047	0.002	0	0.001	0	0	0	0	0.006	0.002	0	0	0	0	0	0	0.007	0	0	0.015	0	0.008	0	0	0.005	0	0	0	0	0.065	0	0	0.005	0.001
vav-1	6	0.203	0.001	0.048	0.027	0.048	0.008	0.203	0.001	0	0	0.002	0	0.115	0.1	0.044	0.006	0	0.003	0.001	0.004	0	0.001	0.01	0.03	0.001	0.001	0	0.001	0.011	0.001	0.008	0.001	0	0.025	0	0.066	0.001	0	0.006	0	0	0	0	0.026	0	0	0.015	0.013
vha-19	6	0.145	0.001	0.007	0.049	0.096	0.012	0.145	0.001	0	0	0.008	0	0.024	0.036	0.021	0.009	0	0.002	0	0.002	0	0.001	0.014	0.015	0.001	0	0	0	0.002	0	0.057	0	0	0.039	0	0.018	0	0	0.073	0	0	0	0	0.098	0	0	0.018	0.007
vha-4	6	0.132	0.001	0.007	0.014	0.04	0.081	0.132	0.002	0.001	0.001	0.008	0	0.021	0.018	0.051	0.015	0	0.009	0.001	0.002	0	0.004	0.073	0.01	0.001	0	0.001	0.001	0.002	0.001	0.032	0.001	0	0.021	0	0.016	0.001	0.001	0.021	0	0.001	0	0	0.118	0	0.002	0.019	0.007
vps-36	6	0.273	0	0.011	0.005	0.089	0.001	0.273	0	0	0	0	0	0.149	0.13	0.101	0.002	0	0.001	0	0	0	0	0.009	0.004	0	0	0	0	0.001	0	0.005	0	0	0.011	0	0.008	0	0	0.003	0	0	0	0	0.043	0	0	0.007	0.002
W03F8.3	6	0.282	0	0.005	0.256	0.077	0.003	0.282	0	0	0	0.002	0	0.012	0.073	0.006	0.006	0	0.001	0	0.001	0	0	0.004	0.023	0	0	0	0	0.001	0	0.014	0	0	0.01	0	0.006	0	0	0.074	0	0	0	0	0.03	0	0	0.004	0.004
wdfy-2	6	0.214	0.001	0.004	0.129	0.061	0.022	0.214	0	0	0	0.008	0	0.011	0.027	0.007	0.007	0	0.002	0	0.001	0	0.001	0.006	0.016	0	0	0	0	0.001	0	0.034	0	0	0.016	0	0.006	0	0	0.108	0	0	0	0	0.05	0	0	0.005	0.004
wdfy-3	6	0.341	0	0.013	0.015	0.037	0.002	0.341	0	0	0	0.001	0	0.04	0.215	0.018	0.009	0	0.003	0	0.001	0	0	0.012	0.012	0	0	0	0	0.001	0	0.003	0	0	0.005	0	0.006	0	0	0.004	0	0	0	0	0.027	0	0	0.002	0.005
xpd-1	6	0.29	0	0.001	0.009	0.017	0.006	0.29	0	0	0	0.001	0	0.007	0.007	0.028	0.028	0	0.004	0	0	0	0	0.105	0.003	0	0	0	0	0	0	0.008	0	0	0.005	0	0.003	0	0	0.016	0	0	0	0	0.257	0	0	0.004	0.001
xpo-3	6	0.497	0.001	0.004	0.107	0.019	0.011	0.497	0	0	0	0.005	0	0.007	0.044	0.007	0.035	0	0.005	0	0.001	0	0.001	0.016	0.055	0.001	0	0	0.001	0.001	0	0.003	0	0	0.003	0	0.003	0.001	0	0.014	0	0	0	0	0.027	0	0	0.002	0.008
Y105E8A.20	6	0.725	0	0.001	0.003	0.025	0	0.725	0	0	0	0	0	0.01	0.009	0.025	0.001	0	0	0	0	0	0	0.008	0.001	0	0	0	0	0	0	0.003	0	0	0.003	0	0.001	0	0	0.003	0	0	0	0	0.103	0	0	0.002	0
Y105E8A.29	6	0.167	0.004	0.031	0.074	0.016	0.052	0.167	0.003	0.001	0.001	0.007	0.001	0.023	0.039	0.02	0.025	0	0.01	0.003	0.012	0.001	0.003	0.02	0.137	0.002	0.008	0.001	0.007	0.014	0.002	0.005	0.002	0	0.011	0	0.055	0.006	0.001	0.007	0.001	0.001	0	0	0.02	0	0.001	0.009	0.037
Y105E8B.7	6	0.26	0	0.002	0.003	0.148	0.001	0.26	0	0	0	0	0	0.09	0.015	0.143	0.001	0	0.001	0	0	0	0	0.007	0.001	0	0	0	0	0	0	0.02	0	0	0.026	0	0.004	0	0	0.006	0	0	0	0	0.191	0	0	0.013	0
Y37A1A.4	6	0.167	0.007	0.013	0.032	0.03	0.108	0.167	0.004	0.001	0.002	0.009	0.001	0.019	0.038	0.032	0.019	0.001	0.022	0.002	0.006	0.001	0.012	0.051	0.052	0.001	0.002	0.002	0.006	0.004	0.004	0.014	0.001	0.001	0.011	0.001	0.012	0.005	0.003	0.016	0.001	0.003	0.001	0.001	0.043	0	0.003	0.01	0.022
Y38C1AA.1	6	0.54	0	0.002	0.008	0.021	0.009	0.54	0	0	0	0	0	0.012	0.009	0.034	0.007	0	0.004	0	0	0	0	0.039	0.003	0	0	0	0.001	0.001	0	0.009	0	0	0.007	0	0.004	0	0	0.009	0	0	0	0	0.111	0	0	0.005	0.001
Y47G6A.18	6	0.188	0.001	0.002	0.051	0.033	0.037	0.188	0	0	0	0.01	0	0.008	0.01	0.014	0.03	0	0.005	0	0.001	0	0.001	0.033	0.009	0.001	0	0	0.001	0.001	0.001	0.043	0	0	0.012	0	0.004	0.001	0	0.187	0	0.001	0	0	0.162	0	0.001	0.007	0.002
Y47G6A.7	6	0.227	0.001	0.028	0.008	0.061	0.009	0.227	0.001	0	0	0.001	0	0.103	0.079	0.066	0.005	0	0.005	0.001	0.003	0	0.001	0.024	0.009	0	0	0	0	0.004	0	0.01	0.001	0	0.023	0	0.034	0	0	0.005	0	0	0	0	0.054	0	0	0.013	0.008
Y54F10AR.2	6	0.413	0	0.002	0.337	0.043	0.001	0.413	0	0	0	0.001	0	0.01	0.03	0.006	0.005	0	0	0	0	0	0	0.003	0.01	0	0	0	0	0	0	0.006	0	0	0.008	0	0.004	0	0	0.037	0	0	0	0	0.032	0	0	0.003	0.001
ykt-6	6	0.356	0	0.001	0.015	0.052	0.005	0.356	0	0	0	0.001	0	0.01	0.008	0.013	0.005	0	0.001	0	0	0	0	0.01	0.002	0	0	0	0	0	0	0.031	0	0	0.014	0	0.003	0	0	0.051	0	0	0	0	0.334	0	0	0.005	0.001
ZC250.2	6	0.519	0	0.007	0.012	0.099	0.001	0.519	0	0	0	0	0	0.067	0.157	0.018	0.001	0	0.001	0	0	0	0	0.003	0.005	0	0	0	0	0	0	0.005	0	0	0.009	0	0.005	0	0	0.005	0	0	0	0	0.025	0	0	0.003	0.002
ZK632.12	6	0.746	0	0.001	0.004	0.022	0.003	0.746	0	0	0	0	0	0.01	0.006	0.021	0.001	0	0.001	0	0	0	0	0.008	0.001	0	0	0	0	0	0	0.005	0	0	0.005	0	0.002	0	0	0.004	0	0	0	0	0.095	0	0	0.003	0
ZK673.4	6	0.355	0	0.024	0.012	0.062	0.002	0.355	0	0	0	0	0	0.097	0.243	0.019	0.003	0	0.002	0	0.001	0	0	0.006	0.009	0	0	0	0	0.001	0	0.004	0	0	0.01	0	0.012	0	0	0.004	0	0	0	0	0.024	0	0	0.004	0.004
aqp-6	7	0.79	0.001	0.001	0	0	0.002	0.001	0.79	0.001	0.001	0	0.001	0.001	0.001	0.005	0.001	0.001	0.005	0.003	0.002	0.001	0.001	0.006	0.001	0.001	0.001	0.001	0.001	0.006	0.012	0	0.007	0.001	0.001	0.001	0.003	0.001	0.001	0	0.001	0.005	0	0.001	0.001	0	0.002	0.002	0.001
B0205.14	7	0.309	0.008	0.003	0.001	0	0.004	0.001	0.309	0.004	0.013	0.001	0.032	0.001	0.001	0.002	0.004	0.005	0.012	0.078	0.017	0.012	0.003	0.005	0.003	0.006	0.006	0.002	0.009	0.013	0.253	0	0.024	0.005	0.001	0.005	0.004	0.008	0.004	0	0.005	0.009	0.003	0.004	0.001	0.002	0.008	0.001	0.005
C02B8.1	7	0.808	0	0	0	0	0	0	0.808	0	0	0	0	0	0	0.001	0.001	0	0.002	0.001	0.001	0	0	0.003	0	0	0	0	0	0.001	0.013	0	0.001	0	0	0	0.001	0	0	0	0	0.001	0	0	0	0	0	0	0
C02F5.2	7	0.393	0.007	0.002	0.001	0	0.003	0.001	0.393	0.006	0.014	0.001	0.021	0.001	0.001	0.001	0.005	0.015	0.013	0.034	0.01	0.013	0.003	0.004	0.002	0.028	0.008	0.003	0.01	0.01	0.116	0	0.027	0.014	0	0.011	0.003	0.008	0.005	0	0.011	0.018	0.004	0.009	0.001	0.017	0.006	0.001	0.003
C03D6.9	7	0.216	0.01	0.003	0.001	0.001	0.004	0.001	0.216	0.013	0.015	0.001	0.036	0.001	0.001	0.003	0.004	0.022	0.02	0.043	0.016	0.036	0.005	0.006	0.002	0.01	0.013	0.005	0.013	0.018	0.075	0	0.067	0.028	0.001	0.031	0.004	0.009	0.009	0	0.018	0.056	0.009	0.015	0.001	0.007	0.009	0.001	0.005
C05B5.4	7	0.21	0.004	0.009	0.002	0.003	0.008	0.004	0.21	0.006	0.005	0.003	0.018	0.005	0.003	0.01	0.005	0.005	0.008	0.051	0.015	0.019	0.004	0.01	0.004	0.005	0.006	0.005	0.006	0.063	0.031	0.003	0.11	0.003	0.005	0.004	0.025	0.004	0.006	0.002	0.004	0.006	0.002	0.003	0.004	0.002	0.006	0.011	0.006
C15F1.8	7	0.576	0.001	0.006	0	0.001	0.001	0.001	0.576	0	0	0	0.001	0.002	0.001	0.004	0.001	0	0.002	0.011	0.008	0.002	0	0.003	0.001	0.001	0	0	0	0.069	0.005	0	0.015	0	0.001	0	0.012	0	0	0	0	0.001	0	0	0.001	0	0	0.002	0.002
C17H12.3	7	0.318	0.004	0.001	0	0	0.003	0.001	0.318	0.008	0.021	0.001	0.017	0	0	0.001	0.002	0.02	0.009	0.015	0.004	0.01	0.003	0.003	0.001	0.005	0.007	0.005	0.01	0.004	0.258	0	0.013	0.02	0	0.012	0.001	0.007	0.009	0	0.014	0.021	0.005	0.012	0	0.004	0.012	0.001	0.002
C24H12.1	7	0.131	0.004	0.02	0.002	0.004	0.006	0.009	0.131	0.002	0.004	0.001	0.004	0.014	0.006	0.05	0.008	0.002	0.054	0.013	0.014	0.005	0.002	0.047	0.004	0.004	0.007	0.001	0.007	0.071	0.02	0.002	0.021	0.004	0.004	0.002	0.023	0.004	0.002	0.001	0.003	0.032	0.001	0.002	0.006	0.001	0.003	0.01	0.007
C24H12.2	7	0.503	0.001	0.006	0	0.001	0.002	0.002	0.503	0.001	0.002	0	0.006	0.003	0.001	0.008	0.002	0.001	0.009	0.031	0.008	0.004	0.001	0.009	0.001	0.002	0.001	0.001	0.002	0.069	0.02	0.001	0.029	0.001	0.001	0.001	0.013	0.001	0.001	0	0.001	0.005	0	0.001	0.001	0	0.002	0.003	0.002
C32B5.18	7	0.663	0.001	0.002	0	0.001	0.002	0.001	0.663	0.001	0.002	0	0.002	0.001	0.001	0.004	0.002	0.001	0.006	0.007	0.003	0.001	0	0.006	0.001	0.001	0.002	0.001	0.002	0.009	0.033	0	0.005	0.001	0.001	0	0.004	0.001	0.001	0	0.001	0.003	0	0	0.001	0	0.002	0.002	0.001
C32C4.1	7	0.448	0.003	0.005	0.001	0.002	0.004	0.003	0.448	0.001	0.003	0.001	0.002	0.003	0.002	0.014	0.004	0.001	0.012	0.006	0.006	0.002	0.002	0.019	0.002	0.002	0.001	0.001	0.002	0.012	0.029	0.001	0.011	0.002	0.002	0.001	0.008	0.002	0.002	0.001	0.001	0.008	0.001	0.001	0.003	0	0.003	0.007	0.004
C36B1.14	7	0.971	0	0	0	0	0	0	0.971	0	0	0	0.001	0	0	0	0	0	0.001	0.001	0	0	0	0	0	0	0	0	0	0.001	0.009	0	0.001	0	0	0	0	0	0	0	0	0.001	0	0	0	0	0	0	0
C40A11.10	7	0.973	0	0	0	0	0	0	0.973	0	0	0	0.001	0	0	0	0	0	0	0.001	0	0	0	0	0	0	0	0	0	0.001	0.008	0	0.001	0	0	0	0	0	0	0	0	0.001	0	0	0	0	0	0	0
C43D7.8	7	0.341	0.004	0.009	0.001	0.002	0.005	0.003	0.341	0.006	0.007	0.001	0.015	0.005	0.003	0.014	0.005	0.006	0.032	0.026	0.013	0.011	0.003	0.02	0.003	0.005	0.004	0.003	0.007	0.039	0.035	0.001	0.043	0.011	0.002	0.005	0.011	0.004	0.005	0.001	0.005	0.059	0.003	0.004	0.003	0.002	0.007	0.005	0.005
C45E1.5	7	0.221	0.031	0.013	0.004	0.002	0.015	0.005	0.221	0.005	0.006	0.006	0.007	0.003	0.005	0.007	0.014	0.004	0.024	0.039	0.053	0.009	0.013	0.015	0.018	0.011	0.008	0.003	0.009	0.031	0.073	0.001	0.019	0.003	0.002	0.005	0.018	0.016	0.005	0.001	0.004	0.007	0.005	0.004	0.003	0.002	0.005	0.003	0.035
C56G2.15	7	0.993	0	0	0	0	0	0	0.993	0	0	0	0	0	0	0	0	0	0	0	0	0	0	0	0	0	0	0	0	0	0.002	0	0	0	0	0	0	0	0	0	0	0	0	0	0	0	0	0	0
ceh-10	7	0.32	0.003	0.002	0.001	0.001	0.007	0.002	0.32	0.005	0.024	0.002	0.009	0.002	0.001	0.005	0.005	0.007	0.018	0.014	0.005	0.005	0.003	0.014	0.002	0.004	0.004	0.005	0.01	0.007	0.216	0.001	0.016	0.009	0.001	0.003	0.005	0.004	0.009	0.001	0.005	0.022	0.002	0.003	0.002	0.002	0.021	0.003	0.002
ceh-28	7	0.273	0.006	0.002	0	0	0.003	0.001	0.273	0.011	0.016	0.001	0.127	0.001	0.001	0.001	0.002	0.026	0.007	0.06	0.008	0.026	0.003	0.003	0.001	0.007	0.011	0.005	0.011	0.008	0.081	0	0.036	0.021	0	0.019	0.002	0.009	0.009	0	0.021	0.015	0.007	0.018	0.001	0.007	0.009	0.001	0.002
ceh-43	7	0.942	0	0	0	0	0	0	0.942	0.001	0.001	0	0.001	0	0	0	0	0.001	0.001	0.002	0.001	0.001	0	0.001	0	0	0	0	0.001	0.001	0.015	0	0.003	0.001	0	0	0	0	0.001	0	0	0.003	0	0	0	0	0.001	0	0
clec-266	7	0.623	0.004	0.001	0	0	0.002	0	0.623	0.006	0.007	0.001	0.029	0	0	0.001	0.001	0.008	0.004	0.031	0.006	0.015	0.003	0.002	0.001	0.003	0.004	0.003	0.004	0.006	0.08	0	0.033	0.007	0	0.01	0.002	0.004	0.004	0	0.006	0.007	0.004	0.005	0	0.002	0.005	0.001	0.002
coh-4	7	0.536	0.003	0.009	0	0.001	0.001	0.001	0.536	0.001	0.001	0	0.007	0.002	0.001	0.003	0.001	0.001	0.002	0.074	0.025	0.006	0.001	0.003	0.001	0.001	0.001	0	0.001	0.087	0.008	0	0.039	0	0.001	0.001	0.015	0.001	0.001	0	0	0.001	0.001	0	0.001	0	0.001	0.002	0.005
col-111	7	0.581	0.003	0.002	0.001	0.001	0.004	0.001	0.581	0.005	0.01	0.001	0.009	0.001	0.001	0.003	0.003	0.006	0.01	0.014	0.004	0.006	0.002	0.007	0.001	0.004	0.004	0.003	0.007	0.008	0.099	0.001	0.025	0.007	0.001	0.004	0.004	0.004	0.005	0	0.005	0.014	0.002	0.003	0.001	0.002	0.008	0.002	0.002
col-86	7	0.215	0.006	0.004	0.001	0.001	0.008	0.002	0.215	0.012	0.015	0.002	0.017	0.002	0.002	0.005	0.006	0.01	0.014	0.033	0.011	0.023	0.005	0.01	0.003	0.008	0.009	0.006	0.012	0.025	0.093	0.001	0.158	0.01	0.002	0.008	0.009	0.007	0.01	0.001	0.009	0.016	0.004	0.007	0.002	0.004	0.013	0.004	0.005
cpar-1	7	0.651	0.002	0.004	0	0	0.001	0.001	0.651	0.001	0.001	0	0.004	0.001	0.001	0.002	0.001	0	0.002	0.05	0.015	0.004	0.001	0.002	0.001	0.001	0.001	0	0.001	0.084	0.006	0	0.039	0	0	0.001	0.01	0.001	0	0	0	0.001	0	0	0	0	0	0.001	0.003
crm-1	7	0.137	0.003	0.004	0.001	0.002	0.011	0.006	0.137	0.004	0.012	0.001	0.003	0.005	0.003	0.027	0.01	0.004	0.09	0.006	0.005	0.003	0.003	0.087	0.003	0.004	0.004	0.004	0.011	0.009	0.066	0.002	0.008	0.008	0.003	0.003	0.007	0.004	0.008	0.001	0.004	0.137	0.002	0.002	0.007	0.002	0.019	0.007	0.003
cutl-20	7	0.609	0.002	0.001	0	0	0.002	0	0.609	0.005	0.01	0.001	0.008	0	0	0.001	0.001	0.01	0.006	0.008	0.003	0.005	0.002	0.003	0.001	0.003	0.004	0.003	0.006	0.003	0.153	0	0.01	0.009	0	0.005	0.001	0.003	0.006	0	0.007	0.015	0.002	0.005	0	0.002	0.008	0.001	0.001
cutl-29	7	0.336	0.003	0.004	0.001	0.001	0.008	0.003	0.336	0.005	0.011	0.001	0.004	0.003	0.002	0.015	0.006	0.006	0.05	0.007	0.005	0.003	0.003	0.04	0.002	0.004	0.003	0.005	0.008	0.011	0.064	0.001	0.011	0.01	0.002	0.003	0.006	0.004	0.009	0.001	0.004	0.092	0.002	0.003	0.004	0.002	0.014	0.005	0.003
E01G4.5	7	0.09	0.007	0.008	0.005	0.004	0.013	0.007	0.09	0.008	0.011	0.005	0.01	0.007	0.004	0.019	0.027	0.006	0.027	0.025	0.014	0.011	0.005	0.038	0.006	0.051	0.006	0.005	0.012	0.033	0.041	0.004	0.059	0.007	0.007	0.005	0.023	0.006	0.007	0.003	0.006	0.018	0.003	0.004	0.01	0.013	0.011	0.018	0.009
elc-1	7	0.961	0	0	0	0	0	0	0.961	0	0	0	0.001	0	0	0	0	0	0	0.005	0.001	0	0	0	0	0	0	0	0	0.003	0.002	0	0.003	0	0	0	0.001	0	0	0	0	0	0	0	0	0	0	0	0
F09E5.14	7	0.847	0.001	0.001	0	0	0.001	0	0.847	0.002	0.003	0	0.014	0	0	0.001	0.001	0.003	0.003	0.015	0.002	0.004	0.001	0.001	0	0.001	0.002	0.001	0.002	0.004	0.027	0	0.014	0.003	0	0.002	0.001	0.001	0.001	0	0.002	0.005	0.001	0.002	0	0.001	0.002	0	0.001
F12F6.2	7	0.663	0	0	0	0	0.002	0	0.663	0.001	0.003	0	0.001	0	0	0.002	0.002	0.001	0.012	0.002	0.001	0.001	0.001	0.01	0	0.002	0	0.001	0.001	0.002	0.1	0	0.002	0.001	0	0	0.001	0.001	0.001	0	0	0.008	0	0	0.001	0	0.003	0.001	0.001
F13A2.10	7	0.255	0.011	0.002	0.001	0	0.005	0.001	0.255	0.008	0.018	0.002	0.02	0.001	0.001	0.002	0.006	0.022	0.018	0.028	0.011	0.013	0.005	0.006	0.003	0.021	0.013	0.004	0.02	0.007	0.186	0	0.016	0.017	0	0.019	0.003	0.013	0.01	0	0.019	0.025	0.007	0.01	0.001	0.012	0.012	0.001	0.005
F19B10.1	7	0.239	0.004	0.008	0.001	0.001	0.004	0.002	0.239	0.004	0.002	0.001	0.016	0.003	0.002	0.007	0.006	0.002	0.006	0.082	0.022	0.014	0.002	0.008	0.003	0.014	0.003	0.002	0.003	0.098	0.02	0.001	0.095	0.002	0.003	0.003	0.029	0.002	0.002	0.001	0.002	0.004	0.001	0.001	0.002	0.003	0.002	0.007	0.007
F21D5.9	7	0.534	0.002	0.002	0	0.001	0.003	0.001	0.534	0.002	0.011	0.001	0.003	0.001	0.001	0.005	0.003	0.004	0.023	0.005	0.003	0.002	0.001	0.015	0.001	0.002	0.002	0.002	0.005	0.005	0.122	0	0.007	0.008	0.001	0.002	0.002	0.002	0.004	0	0.003	0.048	0.001	0.002	0.001	0.001	0.009	0.002	0.001
F22E5.7	7	0.753	0.001	0.001	0	0	0.002	0.001	0.753	0.001	0.001	0	0.002	0.001	0	0.002	0.001	0.001	0.003	0.007	0.002	0.001	0.001	0.004	0.001	0.001	0.001	0.001	0.001	0.006	0.017	0	0.004	0	0	0	0.003	0.001	0.001	0	0	0.002	0	0	0.001	0	0.001	0.001	0.001
F23A7.4	7	0.154	0.019	0.003	0.001	0	0.003	0.001	0.154	0.013	0.013	0.001	0.056	0.001	0.001	0.001	0.002	0.025	0.008	0.052	0.02	0.074	0.007	0.003	0.002	0.008	0.012	0.005	0.01	0.01	0.064	0	0.052	0.022	0	0.105	0.003	0.011	0.008	0	0.021	0.017	0.03	0.02	0.001	0.007	0.007	0.001	0.005
F23B12.4	7	0.528	0.002	0.003	0.001	0.001	0.006	0.002	0.528	0.006	0.003	0.001	0.004	0.002	0.001	0.008	0.004	0.003	0.008	0.011	0.005	0.004	0.002	0.011	0.002	0.003	0.004	0.003	0.004	0.021	0.03	0.001	0.033	0.002	0.002	0.002	0.01	0.002	0.004	0.001	0.002	0.006	0.001	0.002	0.003	0.001	0.004	0.007	0.003
F25H5.10	7	0.311	0.002	0.002	0	0	0.003	0.001	0.311	0.003	0.012	0.001	0.005	0.001	0.001	0.004	0.003	0.005	0.055	0.008	0.004	0.004	0.002	0.015	0.001	0.004	0.003	0.002	0.008	0.006	0.122	0	0.009	0.014	0	0.003	0.002	0.003	0.005	0	0.004	0.248	0.001	0.002	0.001	0.001	0.01	0.001	0.002
F34D10.8	7	0.839	0.001	0	0	0	0.001	0	0.839	0.001	0.003	0	0.005	0	0	0	0.001	0.001	0.003	0.01	0.002	0.002	0	0.001	0	0.001	0.001	0	0.002	0.003	0.076	0	0.006	0.002	0	0.001	0.001	0.001	0.001	0	0.001	0.004	0	0.001	0	0	0.001	0	0.001
F36A4.5	7	0.524	0.004	0.001	0	0	0.003	0.001	0.524	0.004	0.01	0.001	0.009	0	0	0.001	0.004	0.005	0.011	0.02	0.006	0.006	0.002	0.004	0.001	0.009	0.006	0.002	0.01	0.006	0.206	0	0.013	0.005	0	0.005	0.002	0.005	0.004	0	0.006	0.01	0.002	0.003	0	0.003	0.006	0.001	0.002
F40D4.17	7	0.781	0.002	0.002	0	0	0.001	0	0.781	0.001	0.001	0	0.016	0.001	0.001	0.001	0.001	0.001	0.002	0.047	0.009	0.007	0.001	0.002	0.001	0.001	0.001	0.001	0.001	0.018	0.01	0	0.027	0.001	0	0.002	0.003	0.001	0.001	0	0.001	0.002	0.001	0.001	0	0.001	0.001	0.001	0.002
F40F11.3	7	0.893	0	0.001	0	0	0	0	0.893	0	0	0	0.002	0	0	0.001	0	0	0.001	0.014	0.003	0.001	0	0.001	0	0	0	0	0	0.012	0.004	0	0.007	0	0	0	0.002	0	0	0	0	0.001	0	0	0	0	0	0	0.001
F48E3.6	7	0.172	0.002	0.007	0.001	0.002	0.005	0.005	0.172	0.002	0.004	0.001	0.003	0.007	0.003	0.044	0.008	0.002	0.072	0.008	0.007	0.003	0.002	0.091	0.002	0.004	0.002	0.002	0.004	0.019	0.03	0.002	0.014	0.005	0.003	0.002	0.011	0.002	0.002	0.001	0.001	0.072	0.001	0.001	0.006	0.001	0.004	0.01	0.004
F54F2.6	7	0.08	0.022	0.009	0.004	0.002	0.013	0.006	0.08	0.009	0.018	0.006	0.017	0.004	0.004	0.008	0.025	0.011	0.042	0.035	0.031	0.016	0.01	0.021	0.011	0.051	0.018	0.005	0.03	0.019	0.076	0.001	0.022	0.011	0.002	0.018	0.011	0.019	0.01	0.002	0.018	0.028	0.009	0.007	0.004	0.015	0.015	0.004	0.018
F55C9.15	7	0.154	0.008	0.008	0.001	0.001	0.005	0.003	0.154	0.008	0.013	0.001	0.024	0.003	0.002	0.008	0.008	0.011	0.055	0.04	0.019	0.02	0.004	0.019	0.003	0.014	0.007	0.004	0.011	0.034	0.047	0.001	0.057	0.025	0.001	0.01	0.008	0.007	0.007	0.001	0.008	0.14	0.004	0.008	0.002	0.006	0.01	0.003	0.007
F55F10.3	7	0.441	0.001	0.001	0	0	0.003	0.001	0.441	0.001	0.004	0	0.001	0.001	0.001	0.003	0.003	0.001	0.019	0.003	0.002	0.001	0.001	0.015	0.001	0.002	0.001	0.001	0.003	0.003	0.133	0	0.002	0.002	0	0.001	0.002	0.001	0.001	0	0.001	0.01	0	0	0.001	0	0.003	0.001	0.001
F56C4.1	7	0.105	0.013	0.014	0.003	0.003	0.017	0.007	0.105	0.015	0.013	0.003	0.009	0.008	0.005	0.019	0.011	0.007	0.045	0.024	0.027	0.021	0.013	0.036	0.007	0.009	0.007	0.008	0.013	0.038	0.055	0.002	0.045	0.01	0.004	0.011	0.019	0.007	0.01	0.002	0.006	0.043	0.007	0.005	0.006	0.003	0.014	0.009	0.015
F59C6.12	7	0.396	0.005	0.005	0.001	0.001	0.005	0.002	0.396	0.001	0.003	0.001	0.003	0.001	0.002	0.004	0.007	0.001	0.023	0.017	0.016	0.003	0.002	0.013	0.004	0.004	0.003	0.001	0.005	0.014	0.113	0	0.006	0.001	0.001	0.001	0.008	0.004	0.001	0	0.001	0.005	0.001	0.001	0.001	0.001	0.002	0.001	0.007
fbxb-19	7	0.19	0.006	0.008	0.002	0.002	0.009	0.004	0.19	0.006	0.015	0.002	0.01	0.004	0.003	0.011	0.008	0.004	0.022	0.028	0.016	0.016	0.005	0.021	0.004	0.005	0.004	0.004	0.008	0.028	0.143	0.002	0.066	0.006	0.003	0.005	0.015	0.005	0.006	0.001	0.004	0.018	0.003	0.003	0.004	0.002	0.012	0.007	0.007
fbxb-65	7	0.276	0.005	0.007	0.001	0.001	0.004	0.002	0.276	0.009	0.006	0.001	0.021	0.003	0.002	0.007	0.004	0.007	0.013	0.036	0.013	0.019	0.003	0.009	0.002	0.006	0.005	0.004	0.006	0.053	0.023	0.001	0.183	0.009	0.002	0.008	0.01	0.004	0.005	0.001	0.006	0.019	0.004	0.006	0.002	0.003	0.005	0.004	0.005
H35N09.2	7	0.476	0.001	0.004	0	0.001	0.001	0.001	0.476	0.001	0.001	0	0.003	0.002	0.001	0.005	0.002	0	0.003	0.02	0.006	0.002	0.001	0.005	0.001	0.002	0.001	0	0.001	0.078	0.008	0	0.029	0	0.001	0	0.017	0.001	0	0	0	0.001	0	0	0.001	0	0.001	0.004	0.002
hil-3	7	0.611	0.001	0.003	0	0.001	0.001	0.001	0.611	0.001	0.001	0	0.001	0.002	0.001	0.006	0.001	0	0.002	0.006	0.003	0.001	0	0.004	0.001	0.001	0.001	0	0.001	0.032	0.005	0	0.017	0	0.001	0	0.008	0	0	0	0	0.001	0	0	0.001	0	0.001	0.004	0.001
hlh-16	7	0.336	0.006	0.003	0.001	0.001	0.005	0.002	0.336	0.009	0.018	0.001	0.012	0.002	0.001	0.005	0.004	0.015	0.026	0.014	0.008	0.009	0.004	0.012	0.002	0.007	0.008	0.006	0.012	0.012	0.098	0.001	0.02	0.021	0.001	0.011	0.004	0.007	0.01	0	0.012	0.075	0.005	0.011	0.002	0.005	0.014	0.002	0.004
hmg-1.1	7	0.969	0	0	0	0	0	0	0.969	0	0	0	0	0	0	0	0	0	0	0.001	0	0	0	0	0	0	0	0	0	0.002	0.001	0	0.002	0	0	0	0	0	0	0	0	0	0	0	0	0	0	0	0
hmg-6	7	0.805	0.001	0.001	0	0	0.001	0	0.805	0.002	0.004	0	0.006	0	0	0.001	0.001	0.003	0.005	0.007	0.002	0.003	0.001	0.003	0.001	0.002	0.002	0.001	0.003	0.004	0.046	0	0.008	0.003	0	0.002	0.001	0.002	0.002	0	0.002	0.008	0.001	0.002	0	0.001	0.003	0.001	0.001
ins-2	7	0.574	0.003	0.003	0.001	0.001	0.003	0.001	0.574	0.005	0.007	0.001	0.008	0.001	0.001	0.004	0.003	0.007	0.02	0.012	0.006	0.006	0.002	0.009	0.001	0.004	0.006	0.003	0.007	0.012	0.06	0	0.016	0.01	0.001	0.005	0.003	0.004	0.005	0	0.006	0.049	0.002	0.005	0.001	0.002	0.007	0.002	0.003
K03H1.7	7	0.363	0.001	0.002	0	0	0.001	0	0.363	0.001	0.001	0	0.064	0	0	0.001	0.001	0.001	0.002	0.209	0.009	0.019	0.001	0.001	0	0.001	0.002	0.001	0.001	0.042	0.008	0	0.218	0.001	0	0.002	0.003	0.001	0.001	0	0.001	0.002	0.001	0.001	0	0.001	0.001	0	0.001
kbp-3	7	0.548	0.002	0.008	0	0	0.001	0.001	0.548	0.001	0.001	0	0.009	0.002	0.001	0.003	0.001	0.001	0.002	0.061	0.018	0.009	0.001	0.002	0.001	0.001	0.001	0	0.001	0.13	0.007	0	0.056	0.001	0.001	0.001	0.011	0.001	0.001	0	0.001	0.002	0.001	0.001	0.001	0	0.001	0.002	0.003
kbp-4	7	0.676	0.001	0.001	0	0	0.001	0	0.676	0.002	0.001	0	0.024	0	0	0.001	0.001	0.001	0.002	0.061	0.004	0.007	0.001	0.001	0	0.001	0.001	0.001	0.001	0.022	0.01	0	0.125	0.001	0	0.001	0.002	0.001	0.001	0	0.001	0.002	0	0.001	0	0.001	0.001	0.001	0.001
kqt-1	7	0.822	0.002	0.001	0	0	0.001	0	0.822	0.002	0.003	0	0.007	0	0	0.001	0.001	0.002	0.004	0.013	0.003	0.003	0.001	0.002	0.001	0.002	0.002	0.001	0.003	0.004	0.048	0	0.01	0.002	0	0.002	0.001	0.002	0.002	0	0.002	0.003	0.001	0.001	0	0.001	0.002	0	0.001
kvs-2	7	0.74	0.002	0.001	0	0	0.001	0	0.74	0.003	0.005	0	0.019	0	0	0.001	0.001	0.004	0.005	0.018	0.004	0.006	0.001	0.002	0.001	0.002	0.002	0.001	0.003	0.005	0.059	0	0.015	0.005	0	0.004	0.002	0.002	0.003	0	0.004	0.009	0.002	0.003	0	0.001	0.004	0.001	0.001
let-504	7	0.64	0.002	0.007	0	0	0.001	0.001	0.64	0.001	0.001	0	0.006	0.001	0.001	0.002	0.001	0	0.003	0.063	0.021	0.004	0.001	0.003	0.001	0.001	0	0	0.001	0.068	0.006	0	0.025	0	0	0.001	0.01	0.001	0	0	0	0.001	0	0	0	0	0	0.001	0.003
lin-32	7	0.456	0.005	0.004	0.001	0.001	0.006	0.002	0.456	0.017	0.008	0.002	0.014	0.002	0.001	0.006	0.004	0.012	0.017	0.022	0.009	0.01	0.005	0.011	0.002	0.006	0.006	0.01	0.008	0.022	0.036	0.001	0.048	0.01	0.001	0.007	0.006	0.005	0.013	0.001	0.007	0.029	0.003	0.006	0.002	0.003	0.009	0.003	0.004
lron-11	7	0.632	0.001	0.001	0	0.001	0.003	0.001	0.632	0.002	0.003	0.001	0.001	0.001	0.001	0.005	0.002	0.001	0.008	0.003	0.002	0.001	0.001	0.012	0.001	0.001	0.001	0.002	0.002	0.004	0.041	0.001	0.004	0.002	0.001	0.001	0.003	0.001	0.003	0	0.001	0.008	0	0.001	0.001	0	0.004	0.003	0.001
lsm-8	7	0.988	0	0	0	0	0	0	0.988	0	0	0	0	0	0	0	0	0	0	0.001	0	0	0	0	0	0	0	0	0	0	0.002	0	0.001	0	0	0	0	0	0	0	0	0	0	0	0	0	0	0	0
mdt-22	7	0.929	0	0	0	0	0	0	0.929	0	0	0	0	0	0	0.001	0	0	0.001	0.001	0.001	0	0	0.001	0	0	0	0	0	0.002	0.005	0	0.001	0	0	0	0.001	0	0	0	0	0.001	0	0	0	0	0	0	0
mex-3	7	0.172	0.003	0.006	0.002	0.002	0.036	0.005	0.172	0.014	0.008	0.004	0.012	0.004	0.002	0.011	0.011	0.006	0.017	0.047	0.011	0.007	0.01	0.027	0.003	0.006	0.002	0.021	0.005	0.024	0.049	0.003	0.026	0.003	0.004	0.002	0.021	0.003	0.022	0.002	0.002	0.008	0.001	0.001	0.006	0.001	0.019	0.009	0.005
mif-3	7	0.962	0	0	0	0	0	0	0.962	0	0	0	0	0	0	0	0	0	0	0.001	0	0	0	0	0	0	0	0	0	0.001	0.001	0	0	0	0	0	0	0	0	0	0	0	0	0	0	0	0	0	0
mls-2	7	0.395	0.002	0.003	0.001	0.001	0.007	0.002	0.395	0.003	0.009	0.001	0.005	0.003	0.001	0.009	0.005	0.003	0.015	0.014	0.005	0.006	0.002	0.017	0.002	0.003	0.003	0.003	0.006	0.017	0.095	0.001	0.027	0.004	0.002	0.002	0.009	0.003	0.005	0.001	0.002	0.012	0.001	0.002	0.003	0.001	0.01	0.006	0.003
mnm-2	7	0.08	0.011	0.007	0.002	0.001	0.012	0.004	0.08	0.05	0.017	0.003	0.016	0.003	0.003	0.007	0.008	0.022	0.038	0.026	0.016	0.018	0.009	0.014	0.005	0.013	0.031	0.016	0.027	0.031	0.037	0.001	0.062	0.032	0.002	0.017	0.009	0.016	0.018	0.001	0.026	0.06	0.007	0.015	0.003	0.006	0.014	0.003	0.009
ngn-1	7	0.658	0.002	0.001	0	0	0.001	0	0.658	0.003	0.008	0	0.005	0	0	0.001	0.001	0.006	0.007	0.006	0.002	0.003	0.001	0.003	0.001	0.002	0.003	0.002	0.005	0.003	0.143	0	0.007	0.008	0	0.004	0.001	0.003	0.004	0	0.005	0.021	0.002	0.004	0	0.002	0.005	0.001	0.001
nhr-67	7	0.219	0.004	0.007	0.001	0.002	0.012	0.005	0.219	0.005	0.012	0.002	0.016	0.005	0.003	0.015	0.009	0.007	0.053	0.044	0.011	0.01	0.003	0.034	0.003	0.006	0.004	0.005	0.009	0.032	0.047	0.002	0.05	0.014	0.003	0.003	0.015	0.004	0.009	0.001	0.003	0.048	0.002	0.002	0.004	0.002	0.014	0.007	0.005
pxl-1	7	0.711	0.001	0.002	0	0	0.001	0.001	0.711	0.001	0	0	0.001	0.001	0.001	0.004	0.001	0	0.002	0.006	0.003	0.001	0.001	0.003	0.001	0.001	0.001	0.001	0.001	0.022	0.005	0	0.013	0	0.001	0	0.007	0	0.001	0	0	0.001	0	0	0.001	0	0.001	0.003	0.001
R04A9.9	7	0.526	0.004	0.002	0	0	0.002	0.001	0.526	0.006	0.007	0.001	0.079	0.001	0.001	0.001	0.002	0.01	0.005	0.057	0.008	0.02	0.002	0.002	0.001	0.004	0.006	0.002	0.006	0.009	0.057	0	0.038	0.009	0	0.011	0.002	0.005	0.004	0	0.009	0.009	0.004	0.008	0	0.003	0.004	0.001	0.002
R07H5.16	7	0.231	0.005	0.012	0.003	0.002	0.007	0.004	0.231	0.001	0.002	0.003	0.008	0.004	0.004	0.008	0.016	0.001	0.014	0.068	0.025	0.004	0.002	0.017	0.007	0.01	0.002	0.001	0.004	0.046	0.026	0.001	0.017	0.001	0.002	0.001	0.033	0.004	0.001	0.001	0.001	0.003	0.001	0.001	0.003	0.001	0.002	0.005	0.011
R10E8.6	7	0.313	0.004	0.008	0.001	0.001	0.004	0.003	0.313	0.002	0.005	0.002	0.019	0.003	0.002	0.009	0.014	0.002	0.024	0.07	0.019	0.007	0.002	0.023	0.003	0.027	0.002	0.001	0.004	0.031	0.059	0.001	0.023	0.004	0.002	0.002	0.015	0.003	0.002	0.001	0.002	0.013	0.001	0.001	0.003	0.004	0.004	0.005	0.006
rsp-8	7	0.577	0	0.001	0	0	0	0	0.577	0	0	0	0	0	0	0.002	0.001	0	0.001	0.001	0.001	0	0	0.003	0	0	0	0	0	0.004	0.003	0	0.002	0	0	0	0.002	0	0	0	0	0	0	0	0	0	0	0.001	0
skpo-1	7	0.34	0.003	0.006	0.001	0.002	0.006	0.004	0.34	0.004	0.004	0.001	0.006	0.005	0.002	0.019	0.005	0.003	0.014	0.013	0.007	0.005	0.002	0.019	0.002	0.004	0.004	0.003	0.005	0.033	0.023	0.002	0.046	0.004	0.004	0.003	0.014	0.003	0.004	0.001	0.003	0.013	0.002	0.002	0.005	0.002	0.004	0.013	0.004
skr-21	7	0.932	0	0	0	0	0	0	0.932	0	0	0	0	0	0	0.001	0	0	0.001	0.001	0	0	0	0.001	0	0	0	0	0	0.001	0.004	0	0.001	0	0	0	0.001	0	0	0	0	0	0	0	0	0	0	0	0
smo-1	7	0.274	0.001	0.004	0	0	0.001	0.001	0.274	0.001	0.001	0	0.01	0.001	0.001	0.002	0.001	0.001	0.002	0.065	0.009	0.008	0.001	0.002	0.001	0.001	0.001	0	0.001	0.203	0.004	0	0.212	0.001	0.001	0.001	0.013	0.001	0.001	0	0.001	0.001	0	0	0.001	0	0	0.002	0.002
snr-7	7	0.214	0.002	0.008	0.001	0.001	0.005	0.003	0.214	0.003	0.001	0.001	0.005	0.004	0.002	0.014	0.005	0.001	0.01	0.036	0.01	0.004	0.002	0.018	0.002	0.004	0.001	0.001	0.002	0.099	0.011	0.001	0.046	0.001	0.002	0.001	0.036	0.001	0.002	0.001	0.001	0.004	0	0	0.003	0.001	0.002	0.008	0.004
sox-2	7	0.687	0.001	0.002	0	0.001	0.002	0.001	0.687	0.001	0.002	0	0.002	0.002	0.001	0.008	0.002	0.001	0.007	0.004	0.002	0.001	0.001	0.011	0.001	0.001	0.001	0.001	0.002	0.008	0.015	0.001	0.008	0.001	0.001	0.001	0.004	0.001	0.001	0	0.001	0.006	0	0.001	0.002	0	0.002	0.004	0.001
sptf-1	7	0.695	0.002	0.002	0	0	0.002	0.001	0.695	0.007	0.004	0.001	0.008	0.001	0.001	0.003	0.002	0.005	0.006	0.013	0.004	0.007	0.002	0.004	0.001	0.003	0.003	0.003	0.003	0.013	0.026	0	0.05	0.005	0.001	0.004	0.003	0.002	0.003	0	0.004	0.01	0.002	0.003	0.001	0.002	0.003	0.002	0.002
sup-26	7	0.879	0	0.001	0	0	0.001	0	0.879	0.001	0.001	0	0.001	0	0	0.001	0.001	0	0.002	0.004	0.001	0.001	0	0.002	0	0.002	0	0	0.001	0.005	0.009	0	0.006	0	0	0	0.002	0	0	0	0	0.001	0	0	0	0	0.001	0.001	0.001
sut-1	7	0.997	0	0	0	0	0	0	0.997	0	0	0	0	0	0	0	0	0	0	0	0	0	0	0	0	0	0	0	0	0	0	0	0	0	0	0	0	0	0	0	0	0	0	0	0	0	0	0	0
T01G5.8	7	0.493	0.002	0.001	0	0	0.001	0	0.493	0.002	0.01	0	0.004	0	0	0.001	0.001	0.005	0.006	0.006	0.002	0.002	0.001	0.002	0.001	0.002	0.002	0.001	0.004	0.002	0.352	0	0.004	0.004	0	0.002	0.001	0.002	0.003	0	0.003	0.008	0.001	0.002	0	0.001	0.005	0	0.001
T04F8.8	7	0.669	0.001	0	0	0	0.001	0	0.669	0.001	0.004	0	0.001	0	0	0.001	0.001	0.001	0.005	0.003	0.001	0.001	0	0.002	0	0.001	0.001	0	0.001	0.001	0.233	0	0.002	0.001	0	0.001	0.001	0.001	0.001	0	0.001	0.006	0	0	0	0	0.002	0	0
T05B11.1	7	0.125	0.007	0.009	0.003	0.003	0.014	0.005	0.125	0.019	0.005	0.006	0.008	0.006	0.003	0.013	0.01	0.005	0.014	0.029	0.016	0.009	0.007	0.016	0.006	0.013	0.007	0.008	0.007	0.076	0.016	0.002	0.118	0.004	0.005	0.004	0.029	0.007	0.007	0.001	0.004	0.008	0.002	0.004	0.005	0.003	0.005	0.011	0.011
T05E12.8	7	0.258	0.008	0.004	0	0	0.002	0.001	0.258	0.007	0.003	0.001	0.074	0.001	0.001	0.001	0.002	0.004	0.005	0.227	0.038	0.071	0.005	0.003	0.002	0.004	0.003	0.003	0.003	0.028	0.026	0	0.098	0.003	0.001	0.018	0.006	0.003	0.003	0	0.003	0.004	0.005	0.003	0.001	0.002	0.003	0.001	0.005
T05F1.4	7	0.757	0	0	0	0	0	0	0.757	0	0	0	0	0	0	0.002	0.001	0	0.002	0.001	0	0	0	0.004	0	0	0	0	0	0.001	0.006	0	0.001	0	0	0	0.001	0	0	0	0	0.001	0	0	0	0	0	0.001	0
T07F10.5	7	0.983	0	0	0	0	0	0	0.983	0	0	0	0	0	0	0	0	0	0	0	0	0	0	0	0	0	0	0	0	0.001	0.001	0	0	0	0	0	0	0	0	0	0	0	0	0	0	0	0	0	0
T23E7.6	7	0.075	0.008	0.004	0.003	0.002	0.055	0.006	0.075	0.028	0.022	0.009	0.008	0.003	0.002	0.007	0.023	0.015	0.049	0.015	0.009	0.006	0.015	0.029	0.007	0.022	0.02	0.04	0.047	0.008	0.073	0.002	0.01	0.011	0.002	0.007	0.007	0.016	0.057	0.002	0.015	0.031	0.004	0.006	0.005	0.007	0.043	0.004	0.007
T23G5.3	7	0.216	0.007	0.003	0.001	0.001	0.007	0.002	0.216	0.007	0.015	0.002	0.031	0.001	0.001	0.002	0.005	0.012	0.017	0.047	0.011	0.015	0.003	0.006	0.003	0.006	0.058	0.004	0.074	0.013	0.086	0	0.036	0.01	0.001	0.007	0.004	0.032	0.006	0	0.107	0.013	0.003	0.008	0.001	0.003	0.008	0.001	0.004
T27A1.2	7	0.237	0.004	0.014	0.001	0.002	0.005	0.005	0.237	0.003	0.004	0.001	0.006	0.008	0.004	0.031	0.007	0.002	0.039	0.019	0.016	0.007	0.002	0.04	0.003	0.006	0.003	0.002	0.004	0.06	0.023	0.001	0.031	0.004	0.003	0.003	0.019	0.002	0.002	0.001	0.002	0.035	0.002	0.002	0.005	0.001	0.004	0.008	0.007
T28B8.1	7	0.499	0.001	0.002	0.001	0.001	0.003	0.002	0.499	0.001	0.002	0	0.001	0.002	0.001	0.013	0.003	0.001	0.01	0.003	0.002	0.001	0.001	0.021	0.001	0.002	0.001	0.001	0.002	0.007	0.021	0.001	0.004	0.001	0.002	0.001	0.005	0.001	0.001	0.001	0.001	0.006	0	0	0.003	0	0.002	0.006	0.001
tab-1	7	0.278	0.005	0.001	0	0	0.002	0.001	0.278	0.009	0.014	0.001	0.149	0.001	0	0.001	0.002	0.018	0.006	0.074	0.008	0.027	0.003	0.002	0.001	0.005	0.009	0.004	0.009	0.009	0.09	0	0.06	0.016	0	0.013	0.002	0.006	0.007	0	0.015	0.012	0.004	0.012	0	0.004	0.008	0.001	0.002
tin-9.2	7	0.516	0.001	0.001	0	0	0.002	0.001	0.516	0.001	0.007	0	0.002	0.001	0	0.003	0.003	0.002	0.015	0.003	0.002	0.001	0.001	0.009	0.001	0.002	0.001	0.001	0.003	0.003	0.224	0	0.003	0.003	0	0.001	0.002	0.001	0.002	0	0.001	0.016	0.001	0.001	0.001	0.001	0.005	0.001	0.001
tre-3	7	0.42	0.002	0.002	0.001	0.001	0.005	0.002	0.42	0.003	0.015	0.001	0.011	0.001	0.001	0.004	0.007	0.004	0.022	0.024	0.006	0.005	0.002	0.013	0.002	0.006	0.003	0.002	0.008	0.011	0.169	0.001	0.023	0.008	0.001	0.002	0.005	0.003	0.004	0	0.003	0.019	0.001	0.002	0.002	0.002	0.008	0.002	0.002
trt-1	7	0.181	0.011	0.028	0.002	0.002	0.005	0.005	0.181	0.003	0.006	0.002	0.017	0.008	0.006	0.016	0.011	0.004	0.047	0.05	0.052	0.015	0.004	0.027	0.006	0.01	0.004	0.002	0.007	0.067	0.034	0.001	0.032	0.007	0.002	0.008	0.019	0.005	0.003	0.001	0.004	0.036	0.004	0.003	0.004	0.003	0.005	0.005	0.016
try-1	7	0.809	0.001	0.001	0	0	0	0	0.809	0	0.001	0	0.007	0	0	0.001	0.001	0	0.002	0.06	0.006	0.004	0	0.001	0	0.001	0	0	0.001	0.016	0.011	0	0.026	0	0	0.001	0.003	0	0	0	0	0.001	0	0	0	0	0	0	0.001
ubl-5	7	0.475	0.001	0.002	0	0.001	0.004	0.002	0.475	0.002	0.002	0.001	0.002	0.001	0.001	0.006	0.003	0.001	0.01	0.009	0.003	0.001	0.001	0.012	0.001	0.001	0.001	0.002	0.002	0.008	0.027	0.001	0.004	0.001	0.001	0.001	0.005	0.001	0.002	0	0.001	0.005	0	0	0.001	0	0.003	0.002	0.002
unc-39	7	0.486	0.004	0.003	0.001	0.001	0.005	0.002	0.486	0.007	0.01	0.001	0.021	0.002	0.001	0.004	0.004	0.007	0.009	0.028	0.007	0.012	0.003	0.007	0.002	0.005	0.005	0.004	0.007	0.014	0.07	0.001	0.053	0.008	0.001	0.006	0.006	0.005	0.006	0.001	0.006	0.012	0.003	0.005	0.002	0.003	0.008	0.003	0.003
vab-2	7	0.51	0	0.001	0	0	0.002	0.001	0.51	0.001	0.001	0	0.001	0.001	0	0.004	0.002	0	0.008	0.002	0.001	0	0	0.014	0	0.001	0	0.001	0.001	0.002	0.026	0	0.001	0.001	0	0	0.001	0	0.001	0	0	0.005	0	0	0.001	0	0.002	0.001	0
vab-3	7	0.156	0.003	0.003	0.001	0.001	0.015	0.004	0.156	0.008	0.024	0.002	0.003	0.003	0.002	0.011	0.009	0.008	0.074	0.006	0.004	0.003	0.005	0.051	0.002	0.005	0.003	0.011	0.011	0.007	0.125	0.001	0.007	0.011	0.002	0.003	0.005	0.004	0.021	0.001	0.004	0.117	0.002	0.003	0.004	0.002	0.042	0.004	0.003
W03G9.8	7	0.472	0.001	0.005	0	0	0.001	0.001	0.472	0.001	0.001	0	0.007	0.001	0.001	0.003	0.001	0.001	0.003	0.085	0.01	0.005	0.001	0.003	0.001	0.001	0.001	0	0.001	0.163	0.007	0	0.07	0.001	0.001	0.001	0.013	0.001	0.001	0	0	0.001	0	0	0.001	0	0.001	0.001	0.002
W05H9.3	7	0.942	0	0	0	0	0	0	0.942	0.001	0.001	0	0.002	0	0	0	0	0.001	0.001	0.003	0.001	0.001	0	0.001	0	0.001	0.001	0	0.001	0.002	0.012	0	0.005	0.001	0	0.001	0	0	0.001	0	0.001	0.002	0	0.001	0	0	0.001	0	0
W08E12.9	7	0.332	0.008	0.005	0.002	0.001	0.012	0.003	0.332	0.003	0.009	0.002	0.007	0.002	0.002	0.004	0.013	0.003	0.026	0.033	0.019	0.006	0.004	0.013	0.006	0.01	0.015	0.002	0.018	0.019	0.153	0.001	0.016	0.003	0.001	0.003	0.01	0.011	0.004	0.001	0.005	0.007	0.002	0.002	0.002	0.002	0.005	0.002	0.009
W09H1.3	7	0.947	0	0	0	0	0	0	0.947	0	0	0	0.001	0	0	0	0	0	0.001	0.002	0.001	0	0	0.001	0	0	0	0	0	0.002	0.008	0	0.002	0	0	0	0.001	0	0	0	0	0.001	0	0	0	0	0	0	0
W10D9.1	7	0.736	0.001	0.002	0	0	0.001	0.001	0.736	0.001	0.001	0	0.002	0.001	0.001	0.005	0.001	0.001	0.008	0.005	0.003	0.001	0	0.008	0.001	0.001	0.001	0	0.001	0.008	0.018	0	0.005	0.001	0.001	0.001	0.003	0.001	0.001	0	0.001	0.007	0	0	0.001	0	0.001	0.002	0.001
Y113G7B.28	7	0.258	0.012	0.01	0.003	0.002	0.02	0.005	0.258	0.004	0.006	0.004	0.007	0.003	0.003	0.006	0.018	0.003	0.024	0.044	0.035	0.006	0.008	0.018	0.011	0.011	0.008	0.003	0.011	0.026	0.084	0.001	0.016	0.002	0.002	0.003	0.017	0.009	0.005	0.001	0.003	0.006	0.002	0.002	0.003	0.002	0.006	0.003	0.018
Y116A8C.44	7	0.075	0.019	0.023	0.008	0.006	0.015	0.012	0.075	0.005	0.007	0.006	0.009	0.01	0.01	0.02	0.029	0.004	0.032	0.029	0.047	0.014	0.01	0.036	0.017	0.025	0.009	0.003	0.012	0.035	0.042	0.004	0.025	0.005	0.006	0.009	0.03	0.008	0.005	0.003	0.005	0.013	0.006	0.003	0.009	0.005	0.007	0.011	0.03
Y11D7A.3	7	0.58	0.003	0.001	0	0	0.002	0	0.58	0.005	0.01	0.001	0.012	0	0	0.001	0.001	0.01	0.006	0.012	0.003	0.007	0.002	0.003	0.001	0.003	0.004	0.003	0.006	0.004	0.164	0	0.012	0.009	0	0.007	0.001	0.004	0.006	0	0.007	0.014	0.003	0.005	0	0.002	0.008	0.001	0.001
Y17G9B.1	7	0.749	0.001	0.001	0	0	0.001	0.001	0.749	0.001	0.002	0	0.001	0.001	0.001	0.004	0.001	0.001	0.007	0.003	0.002	0.001	0	0.007	0	0.001	0.001	0	0.001	0.005	0.023	0	0.004	0.001	0.001	0.001	0.002	0.001	0.001	0	0.001	0.007	0	0	0.001	0	0.001	0.002	0.001
Y17G9B.2	7	0.59	0.002	0.003	0.001	0.001	0.003	0.002	0.59	0.003	0.006	0.001	0.006	0.002	0.001	0.007	0.003	0.003	0.019	0.01	0.005	0.004	0.002	0.013	0.001	0.003	0.002	0.002	0.004	0.011	0.054	0.001	0.011	0.005	0.001	0.002	0.004	0.002	0.003	0	0.002	0.029	0.001	0.002	0.002	0.001	0.005	0.003	0.002
Y19D10A.4	7	0.185	0.024	0.017	0.005	0.003	0.007	0.005	0.185	0.004	0.004	0.006	0.011	0.005	0.006	0.01	0.017	0.003	0.012	0.048	0.058	0.011	0.01	0.015	0.012	0.028	0.003	0.002	0.004	0.04	0.034	0.002	0.03	0.002	0.004	0.007	0.029	0.005	0.003	0.002	0.002	0.005	0.006	0.003	0.005	0.004	0.003	0.009	0.03
Y23H5B.1	7	0.218	0.004	0.001	0	0	0.002	0.001	0.218	0.009	0.017	0.001	0.142	0.001	0	0.001	0.002	0.018	0.009	0.073	0.008	0.029	0.002	0.003	0.001	0.005	0.007	0.003	0.009	0.01	0.066	0	0.109	0.034	0	0.014	0.002	0.006	0.006	0	0.013	0.026	0.004	0.011	0	0.004	0.008	0.001	0.002
Y40B1A.1	7	0.401	0	0.002	0	0	0.001	0.001	0.401	0	0	0	0.001	0.001	0.001	0.003	0.001	0	0.002	0.003	0.002	0	0	0.003	0	0	0	0	0	0.01	0.004	0	0.002	0	0	0	0.006	0	0	0	0	0.001	0	0	0.001	0	0	0.002	0.001
Y53F4B.43	7	0.481	0.003	0.002	0	0	0.001	0	0.481	0.005	0.004	0	0.103	0.001	0	0.001	0.001	0.007	0.004	0.082	0.009	0.025	0.002	0.002	0.001	0.003	0.004	0.002	0.003	0.016	0.024	0	0.109	0.007	0	0.008	0.002	0.003	0.003	0	0.005	0.008	0.003	0.005	0	0.002	0.003	0.001	0.002
Y57G11C.51	7	0.926	0	0	0	0	0	0	0.926	0.001	0.001	0	0.001	0	0	0	0	0.001	0.001	0.002	0.001	0.001	0	0.001	0	0	0	0	0.001	0.001	0.036	0	0.002	0.001	0	0	0	0	0.001	0	0	0.001	0	0	0	0	0.001	0	0
Y62F5A.12	7	0.45	0	0.001	0	0	0	0	0.45	0	0	0	0	0.001	0	0.003	0.001	0	0.002	0.002	0.001	0	0	0.003	0	0	0	0	0	0.006	0.005	0	0.002	0	0	0	0.003	0	0	0	0	0.001	0	0	0	0	0	0.001	0
Y71F9B.13	7	0.369	0.008	0.001	0	0	0.002	0	0.369	0.008	0.011	0.001	0.067	0	0	0.001	0.002	0.018	0.006	0.092	0.012	0.036	0.003	0.002	0.001	0.005	0.008	0.003	0.008	0.009	0.086	0	0.067	0.011	0	0.017	0.002	0.008	0.006	0	0.01	0.009	0.006	0.01	0	0.003	0.006	0	0.003
Y73B3A.1	7	0.247	0.001	0.006	0.001	0.001	0.001	0.001	0.247	0.001	0.001	0	0.006	0.002	0.001	0.004	0.002	0.001	0.003	0.062	0.01	0.005	0.001	0.004	0.001	0.004	0.001	0	0.001	0.164	0.006	0	0.109	0.001	0.001	0.001	0.025	0.001	0	0	0	0.001	0	0	0.001	0.001	0.001	0.004	0.002
Y82E9BR.22	7	0.122	0.01	0.005	0.003	0.001	0.011	0.004	0.122	0.008	0.015	0.004	0.014	0.003	0.003	0.006	0.024	0.012	0.056	0.025	0.015	0.01	0.005	0.022	0.007	0.065	0.026	0.005	0.044	0.015	0.065	0.001	0.019	0.015	0.002	0.009	0.007	0.02	0.008	0.001	0.031	0.041	0.004	0.007	0.003	0.021	0.01	0.003	0.009
Y94H6A.8	7	0.498	0.001	0.001	0	0	0.002	0.001	0.498	0	0.001	0	0.001	0	0	0.001	0.002	0	0.005	0.002	0.002	0	0	0.006	0.001	0.001	0	0	0.001	0.002	0.055	0	0.001	0	0	0	0.002	0.001	0	0	0	0.001	0	0	0	0	0.001	0.001	0.001
Y9D1A.2	7	0.154	0.027	0.017	0.003	0.002	0.007	0.004	0.154	0.005	0.006	0.002	0.026	0.003	0.005	0.005	0.009	0.005	0.019	0.09	0.094	0.024	0.006	0.008	0.013	0.01	0.063	0.002	0.021	0.046	0.039	0.001	0.037	0.005	0.002	0.016	0.015	0.019	0.003	0.001	0.013	0.009	0.007	0.004	0.002	0.003	0.004	0.003	0.025
ZC190.10	7	0.801	0.002	0.001	0	0	0.001	0	0.801	0.001	0.003	0	0.005	0	0	0.001	0.002	0.002	0.005	0.018	0.004	0.002	0.001	0.002	0.001	0.003	0.001	0.001	0.002	0.004	0.073	0	0.006	0.001	0	0.001	0.001	0.001	0.001	0	0.001	0.003	0.001	0.001	0	0.001	0.002	0	0.001
ZC404.2	7	0.331	0.002	0.004	0.001	0.001	0.004	0.003	0.331	0.001	0.002	0.001	0.001	0.003	0.002	0.018	0.006	0.001	0.023	0.005	0.004	0.001	0.001	0.04	0.002	0.003	0.001	0.001	0.003	0.009	0.029	0.001	0.005	0.002	0.002	0.001	0.007	0.001	0.001	0.001	0.001	0.011	0.001	0.001	0.004	0.001	0.002	0.007	0.003
ZK112.3	7	0.583	0.001	0	0	0	0.001	0	0.583	0.002	0.009	0	0.003	0	0	0.001	0.001	0.003	0.005	0.004	0.001	0.002	0.001	0.002	0	0.001	0.002	0.001	0.004	0.002	0.273	0	0.005	0.006	0	0.002	0.001	0.002	0.002	0	0.003	0.012	0.001	0.002	0	0.001	0.004	0	0.001
ZK643.2	7	0.847	0	0.001	0	0	0	0	0.847	0	0	0	0.004	0	0	0.001	0	0	0.001	0.021	0.003	0.002	0	0.001	0	0.001	0	0	0	0.021	0.004	0	0.028	0	0	0	0.003	0	0	0	0	0.001	0	0	0	0	0	0.001	0.001
ZK678.3	7	0.884	0	0.001	0	0	0.001	0	0.884	0	0	0	0.001	0	0	0.001	0.001	0	0.002	0.004	0.001	0	0	0.002	0	0.001	0	0	0	0.005	0.005	0	0.004	0	0	0	0.002	0	0	0	0	0.001	0	0	0	0	0	0.001	0
ZK930.6	7	0.816	0	0.001	0	0	0.001	0.001	0.816	0.001	0.001	0	0.001	0.001	0	0.003	0.001	0	0.002	0.003	0.001	0.001	0	0.004	0	0.001	0	0.001	0.001	0.006	0.008	0	0.007	0.001	0.001	0	0.002	0	0.001	0	0	0.002	0	0	0.001	0	0.001	0.002	0.001
aagr-4	8	0.596	0	0	0	0	0	0	0	0.596	0	0	0	0	0	0	0	0	0	0	0	0	0	0	0	0	0	0.399	0	0	0	0	0	0	0	0	0	0	0.003	0	0	0	0	0	0	0	0	0	0
aco-1	8	0.999	0	0	0	0	0	0	0	0.999	0	0	0	0	0	0	0	0	0	0	0	0	0	0	0	0	0	0	0	0	0	0	0	0	0	0	0	0	0	0	0	0	0	0	0	0	0	0	0
ahcy-1	8	1	0	0	0	0	0	0	0	1	0	0	0	0	0	0	0	0	0	0	0	0	0	0	0	0	0	0	0	0	0	0	0	0	0	0	0	0	0	0	0	0	0	0	0	0	0	0	0
alh-9	8	0.999	0	0	0	0	0	0	0	0.999	0	0	0	0	0	0	0	0	0	0	0	0	0	0	0	0	0	0.001	0	0	0	0	0	0	0	0	0	0	0	0	0	0	0	0	0	0	0	0	0
amx-2	8	0.981	0	0	0	0	0	0	0	0.981	0	0	0	0	0	0	0	0	0	0	0	0	0	0	0	0	0	0.015	0	0	0	0	0	0	0	0	0	0	0.001	0	0	0	0	0	0	0	0	0	0
B0024.3	8	0.926	0.001	0	0	0	0.001	0	0.001	0.926	0.001	0	0.002	0	0	0	0	0.003	0.001	0.003	0.001	0.004	0.003	0	0	0.002	0.002	0.008	0.001	0.001	0.002	0	0.005	0.002	0	0.003	0	0.001	0.002	0	0.002	0.001	0.001	0.002	0	0.001	0.001	0	0.001
B0391.14	8	0.411	0.008	0.003	0.002	0.001	0.017	0.003	0.018	0.411	0.009	0.006	0.013	0.002	0.002	0.003	0.005	0.014	0.009	0.019	0.009	0.018	0.02	0.006	0.004	0.009	0.012	0.066	0.013	0.013	0.013	0.001	0.059	0.009	0.002	0.01	0.007	0.01	0.021	0.001	0.015	0.008	0.006	0.009	0.002	0.005	0.01	0.003	0.006
bpl-1	8	0.628	0.006	0.001	0.001	0	0.038	0.002	0.002	0.628	0.002	0.006	0.002	0.001	0.001	0.001	0.003	0.003	0.006	0.004	0.005	0.002	0.067	0.003	0.004	0.003	0.005	0.128	0.006	0.002	0.003	0	0.003	0.002	0	0.002	0.002	0.005	0.013	0	0.002	0.002	0.002	0.001	0.001	0.001	0.004	0	0.006
C01G6.3	8	0.283	0.012	0.008	0.003	0.002	0.01	0.003	0.015	0.283	0.003	0.006	0.017	0.003	0.003	0.004	0.006	0.005	0.006	0.05	0.031	0.045	0.027	0.005	0.005	0.019	0.005	0.024	0.004	0.044	0.007	0.001	0.144	0.004	0.003	0.011	0.019	0.004	0.007	0.001	0.004	0.004	0.006	0.004	0.002	0.005	0.003	0.004	0.017
C08H9.2	8	0.868	0.003	0	0	0	0.008	0	0.001	0.868	0.001	0.003	0.001	0	0	0	0.001	0.001	0.001	0.002	0.002	0.001	0.024	0.001	0.001	0.002	0.002	0.044	0.002	0.001	0.001	0	0.002	0.001	0	0.001	0.001	0.002	0.004	0	0.001	0.001	0.001	0.001	0	0.001	0.001	0	0.002
C09D4.2	8	0.219	0.026	0.006	0.004	0.001	0.014	0.003	0.011	0.219	0.008	0.013	0.023	0.002	0.003	0.003	0.01	0.015	0.009	0.042	0.029	0.038	0.061	0.006	0.007	0.073	0.007	0.044	0.008	0.015	0.011	0.001	0.034	0.008	0.002	0.024	0.009	0.008	0.019	0.001	0.008	0.007	0.014	0.007	0.002	0.024	0.008	0.002	0.021
C34E7.4	8	0.98	0	0	0	0	0	0	0	0.98	0	0	0	0	0	0	0	0.001	0	0	0	0.001	0.001	0	0	0	0	0.007	0	0	0	0	0.001	0	0	0	0	0	0.001	0	0	0	0	0	0	0	0	0	0
C35E7.10	8	0.976	0	0	0	0	0	0	0	0.976	0	0	0	0	0	0	0	0	0	0	0	0	0	0	0	0	0	0.019	0	0	0	0	0	0	0	0	0	0	0.001	0	0	0	0	0	0	0	0	0	0
C37A5.3	8	0.391	0.005	0.002	0.001	0.001	0.041	0.002	0.014	0.391	0.004	0.008	0.004	0.001	0.001	0.002	0.005	0.004	0.007	0.012	0.007	0.004	0.05	0.005	0.003	0.007	0.003	0.277	0.005	0.005	0.013	0	0.007	0.002	0.001	0.003	0.004	0.004	0.028	0	0.002	0.003	0.002	0.002	0.001	0.001	0.007	0.001	0.006
C39D10.8	8	0.707	0.005	0.001	0	0	0.004	0	0.002	0.707	0.002	0.002	0.005	0	0	0	0.001	0.004	0.002	0.006	0.004	0.006	0.061	0.001	0.001	0.002	0.002	0.109	0.002	0.001	0.003	0	0.003	0.002	0	0.014	0.001	0.002	0.013	0	0.002	0.002	0.005	0.002	0	0.001	0.003	0	0.002
C54G10.4	8	0.983	0	0	0	0	0	0	0	0.983	0	0	0	0	0	0	0	0.001	0	0	0	0	0	0	0	0	0	0.01	0	0	0	0	0	0	0	0	0	0	0.001	0	0	0	0	0	0	0	0	0	0
ceh-16	8	0.88	0.001	0	0	0	0.002	0	0.003	0.88	0.002	0.001	0.003	0	0	0	0.001	0.004	0.002	0.004	0.002	0.005	0.003	0.001	0	0.002	0.003	0.02	0.003	0.002	0.003	0	0.009	0.004	0	0.003	0.001	0.002	0.006	0	0.003	0.002	0.001	0.002	0	0.001	0.002	0	0.001
cht-1	8	0.26	0.01	0.006	0.002	0.002	0.01	0.003	0.035	0.26	0.004	0.004	0.017	0.003	0.002	0.004	0.004	0.006	0.006	0.039	0.02	0.038	0.023	0.005	0.004	0.007	0.005	0.025	0.005	0.035	0.011	0.001	0.21	0.005	0.002	0.012	0.014	0.005	0.008	0.001	0.005	0.005	0.006	0.005	0.002	0.003	0.004	0.004	0.01
clec-171	8	0.984	0	0	0	0	0	0	0	0.984	0	0	0.001	0	0	0	0	0.001	0	0.001	0	0.001	0.001	0	0	0	0	0.003	0	0	0	0	0.001	0	0	0.001	0	0	0.001	0	0	0	0	0	0	0	0	0	0
col-99	8	0.724	0.003	0.001	0.001	0	0.009	0.001	0.015	0.724	0.004	0.002	0.005	0.001	0.001	0.001	0.003	0.006	0.006	0.01	0.004	0.006	0.007	0.003	0.002	0.005	0.015	0.031	0.01	0.006	0.011	0	0.014	0.004	0	0.004	0.003	0.006	0.01	0	0.009	0.005	0.002	0.003	0.001	0.002	0.004	0.001	0.003
cutl-25	8	0.994	0	0	0	0	0	0	0	0.994	0	0	0	0	0	0	0	0	0	0	0	0	0	0	0	0	0	0.002	0	0	0	0	0	0	0	0	0	0	0	0	0	0	0	0	0	0	0	0	0
cyp-34A1	8	0.888	0	0	0	0	0	0	0	0.888	0.001	0	0.001	0	0	0	0	0.002	0	0	0	0.001	0.002	0	0	0	0	0.084	0.001	0	0.001	0	0	0.001	0	0.001	0	0	0.006	0	0.001	0	0	0.001	0	0	0.001	0	0
dsl-3	8	0.955	0	0	0	0	0	0	0	0.955	0	0	0	0	0	0	0	0	0	0	0	0	0	0	0	0	0	0.04	0	0	0	0	0	0	0	0	0	0	0.001	0	0	0	0	0	0	0	0	0	0
elt-1	8	0.992	0	0	0	0	0	0	0	0.992	0	0	0	0	0	0	0	0	0	0	0	0	0	0	0	0	0	0.002	0	0	0	0	0	0	0	0	0	0	0.001	0	0	0	0	0	0	0	0	0	0
F10D7.2	8	0.996	0	0	0	0	0	0	0	0.996	0	0	0	0	0	0	0	0	0	0	0	0	0	0	0	0	0	0.004	0	0	0	0	0	0	0	0	0	0	0	0	0	0	0	0	0	0	0	0	0
F11A5.9	8	0.929	0.001	0	0	0	0.001	0	0.001	0.929	0.001	0	0.003	0	0	0	0	0.003	0	0.002	0.001	0.002	0.002	0	0	0.001	0.001	0.02	0.001	0	0.001	0	0.001	0.002	0	0.003	0	0.001	0.004	0	0.002	0.001	0.001	0.002	0	0.001	0.001	0	0
F32H2.6	8	0.994	0	0	0	0	0	0	0	0.994	0	0	0	0	0	0	0	0	0	0	0	0	0	0	0	0	0	0.004	0	0	0	0	0	0	0	0	0	0	0	0	0	0	0	0	0	0	0	0	0
F35E2.2	8	0.574	0.006	0.001	0	0	0.002	0	0.007	0.574	0.007	0.001	0.021	0	0	0	0.001	0.021	0.003	0.016	0.005	0.043	0.008	0.001	0.001	0.004	0.007	0.017	0.006	0.004	0.009	0	0.044	0.016	0	0.033	0.001	0.006	0.009	0	0.014	0.007	0.009	0.015	0	0.004	0.005	0	0.002
F41C3.2	8	0.788	0.001	0	0	0	0.001	0	0.001	0.788	0.003	0	0.002	0	0	0	0	0.01	0.001	0.002	0.001	0.002	0.004	0	0	0.001	0.002	0.112	0.002	0	0.002	0	0.001	0.004	0	0.004	0	0.002	0.02	0	0.004	0.002	0.002	0.004	0	0.001	0.003	0	0
F44A6.3	8	0.967	0	0	0	0	0.001	0	0.001	0.967	0	0	0.001	0	0	0	0	0.001	0	0.001	0	0.001	0.002	0	0	0	0	0.012	0	0	0.001	0	0.001	0	0	0.001	0	0	0.002	0	0	0	0	0	0	0	0	0	0
F52E1.9	8	0.799	0.001	0	0	0	0.004	0	0.002	0.799	0.001	0.001	0.001	0	0	0	0	0.001	0.001	0.001	0.001	0.001	0.006	0.001	0	0.001	0.001	0.152	0.001	0.001	0.002	0	0.002	0	0	0.001	0.001	0.001	0.007	0	0	0.001	0	0	0	0	0.001	0	0.001
F53B1.8	8	0.895	0.001	0	0	0	0.004	0	0.001	0.895	0.002	0.001	0.001	0	0	0	0.001	0.002	0.002	0.002	0.001	0.001	0.006	0.001	0	0.003	0.001	0.036	0.003	0.001	0.003	0	0.001	0.001	0	0.001	0	0.002	0.007	0	0.002	0.001	0.001	0.001	0	0.001	0.003	0	0.001
F54D5.7	8	0.989	0	0	0	0	0	0	0	0.989	0	0	0	0	0	0	0	0	0	0	0	0	0	0	0	0	0	0.01	0	0	0	0	0	0	0	0	0	0	0	0	0	0	0	0	0	0	0	0	0
F55C9.5	8	0.832	0.002	0.001	0	0	0.003	0	0.004	0.832	0.002	0.001	0.003	0	0	0.001	0.001	0.003	0.001	0.005	0.002	0.006	0.009	0.001	0.001	0.002	0.001	0.053	0.002	0.003	0.003	0	0.014	0.002	0	0.003	0.001	0.001	0.007	0	0.002	0.002	0.001	0.002	0	0.001	0.002	0	0.001
F58H10.1	8	0.49	0.002	0	0	0	0.003	0	0.004	0.49	0.009	0.001	0.004	0	0	0	0.001	0.017	0.002	0.003	0.001	0.003	0.008	0.001	0	0.002	0.003	0.28	0.004	0.001	0.01	0	0.002	0.007	0	0.005	0	0.003	0.069	0	0.005	0.004	0.002	0.005	0	0.001	0.011	0	0.001
F59C6.16	8	0.898	0.001	0	0	0	0.001	0	0.001	0.898	0.001	0	0.002	0	0	0	0	0.004	0.001	0.001	0.001	0.001	0.003	0	0	0.001	0.001	0.047	0.001	0	0.001	0	0.001	0.002	0	0.003	0	0.001	0.007	0	0.002	0.001	0.001	0.002	0	0.001	0.002	0	0
fbn-1	8	0.809	0	0	0	0	0	0	0	0.809	0	0	0	0	0	0	0	0	0	0	0	0	0.001	0	0	0	0	0.183	0	0	0	0	0	0	0	0	0	0	0.003	0	0	0	0	0	0	0	0	0	0
fbxa-139	8	0.122	0.012	0.007	0.005	0.003	0.041	0.006	0.06	0.122	0.009	0.01	0.013	0.004	0.003	0.008	0.012	0.009	0.016	0.034	0.018	0.019	0.025	0.014	0.008	0.012	0.015	0.034	0.02	0.029	0.027	0.002	0.103	0.006	0.004	0.008	0.019	0.015	0.016	0.002	0.014	0.009	0.005	0.006	0.005	0.004	0.01	0.007	0.013
fbxc-52	8	0.417	0.008	0.006	0.003	0.002	0.042	0.004	0.011	0.417	0.003	0.012	0.005	0.003	0.003	0.004	0.008	0.003	0.008	0.022	0.017	0.01	0.075	0.009	0.005	0.011	0.002	0.091	0.003	0.02	0.007	0.001	0.028	0.002	0.003	0.003	0.017	0.003	0.014	0.001	0.002	0.003	0.002	0.001	0.003	0.002	0.005	0.004	0.016
fipr-22	8	0.959	0	0	0	0	0	0	0.001	0.959	0.001	0	0.001	0	0	0	0	0.003	0	0.001	0	0.001	0.001	0	0	0	0.001	0.009	0.001	0	0.001	0	0.001	0.002	0	0.002	0	0.001	0.003	0	0.001	0.001	0.001	0.001	0	0	0.001	0	0
flu-2	8	0.378	0.023	0.001	0	0	0.004	0	0.003	0.378	0.004	0.002	0.012	0	0.001	0	0.001	0.009	0.002	0.012	0.011	0.025	0.163	0.001	0.002	0.003	0.003	0.052	0.003	0.002	0.004	0	0.008	0.004	0	0.152	0.001	0.005	0.014	0	0.004	0.003	0.04	0.005	0	0.002	0.004	0	0.005
frpr-7	8	0.966	0	0	0	0	0	0	0	0.966	0.001	0	0.001	0	0	0	0	0.002	0	0	0	0.001	0.001	0	0	0	0	0.01	0.001	0	0.001	0	0	0.001	0	0.001	0	0	0.002	0	0.001	0.001	0	0.001	0	0	0.001	0	0
gcy-21	8	0.275	0.012	0.004	0.007	0.002	0.075	0.006	0.008	0.275	0.006	0.037	0.005	0.002	0.003	0.003	0.029	0.006	0.013	0.013	0.012	0.006	0.052	0.011	0.01	0.079	0.011	0.075	0.018	0.007	0.01	0.001	0.01	0.004	0.002	0.006	0.008	0.011	0.02	0.002	0.008	0.005	0.003	0.003	0.004	0.01	0.009	0.003	0.015
glb-33	8	0.598	0.002	0	0	0	0.007	0	0.001	0.598	0.006	0.002	0.002	0	0	0	0.001	0.006	0.003	0.002	0.001	0.001	0.011	0.001	0.001	0.002	0.003	0.25	0.01	0	0.004	0	0.001	0.004	0	0.002	0	0.004	0.034	0	0.006	0.003	0.001	0.002	0	0.001	0.008	0	0.001
gpdh-2	8	0.803	0.004	0.001	0	0	0.003	0	0.001	0.803	0.001	0.002	0.002	0	0	0	0.001	0.002	0.001	0.003	0.003	0.004	0.075	0	0.001	0.001	0.001	0.056	0.001	0.001	0.001	0	0.003	0.001	0	0.004	0.001	0.001	0.005	0	0.001	0.001	0.003	0.001	0	0	0.001	0	0.002
grl-10	8	0.133	0.006	0.004	0.005	0.003	0.118	0.009	0.016	0.133	0.021	0.016	0.004	0.004	0.003	0.009	0.019	0.009	0.031	0.008	0.006	0.005	0.029	0.03	0.006	0.01	0.006	0.122	0.018	0.008	0.025	0.004	0.013	0.008	0.004	0.004	0.01	0.009	0.045	0.003	0.006	0.017	0.003	0.004	0.009	0.003	0.033	0.007	0.007
grl-6	8	0.926	0	0	0	0	0	0	0	0.926	0	0	0	0	0	0	0	0.003	0	0	0	0	0.001	0	0	0	0	0.055	0	0	0	0	0	0	0	0.001	0	0	0.005	0	0	0	0	0	0	0	0.001	0	0
H13N06.2	8	0.825	0.003	0	0	0	0.002	0	0.003	0.825	0.006	0.001	0.004	0	0	0	0.001	0.008	0.002	0.005	0.002	0.006	0.005	0.001	0.001	0.002	0.003	0.019	0.004	0.001	0.006	0	0.009	0.006	0	0.006	0.001	0.004	0.008	0	0.006	0.004	0.002	0.005	0	0.001	0.004	0	0.001
ham-2	8	0.507	0.001	0	0	0	0.005	0	0.002	0.507	0.001	0.001	0.001	0	0	0	0.001	0.002	0.001	0.001	0.001	0.001	0.004	0.001	0	0.001	0.001	0.431	0.001	0.001	0.002	0	0.001	0.001	0	0.001	0	0.001	0.015	0	0.001	0.001	0	0.001	0	0	0.003	0	0
idh-1	8	0.958	0	0	0	0	0	0	0	0.958	0	0	0	0	0	0	0	0	0	0	0	0	0	0	0	0	0	0.04	0	0	0	0	0	0	0	0	0	0	0.001	0	0	0	0	0	0	0	0	0	0
igdb-3	8	0.998	0	0	0	0	0	0	0	0.998	0	0	0	0	0	0	0	0	0	0	0	0	0	0	0	0	0	0.001	0	0	0	0	0	0	0	0	0	0	0	0	0	0	0	0	0	0	0	0	0
K08H2.7	8	0.987	0	0	0	0	0	0	0	0.987	0	0	0	0	0	0	0	0	0	0	0	0	0	0	0	0	0	0.008	0	0	0	0	0	0	0	0	0	0	0.001	0	0	0	0	0	0	0	0	0	0
K10D3.6	8	0.714	0.009	0	0	0	0.003	0	0.001	0.714	0.002	0.002	0.002	0	0	0	0.001	0.005	0.001	0.003	0.003	0.003	0.116	0	0.001	0.001	0.001	0.065	0.002	0.001	0.002	0	0.002	0.002	0	0.009	0	0.003	0.012	0	0.002	0.001	0.008	0.003	0	0.001	0.003	0	0.002
kmo-1	8	0.974	0	0	0	0	0	0	0	0.974	0	0	0	0	0	0	0	0	0	0	0	0	0.001	0	0	0	0	0.022	0	0	0	0	0	0	0	0	0	0	0.001	0	0	0	0	0	0	0	0	0	0
lact-5	8	0.686	0.003	0.001	0	0	0.007	0.001	0.002	0.686	0.001	0.002	0.002	0	0	0.001	0.001	0.002	0.001	0.004	0.003	0.003	0.063	0.001	0.001	0.001	0.001	0.17	0.001	0.002	0.001	0	0.004	0.001	0	0.002	0.002	0.001	0.009	0	0.001	0.001	0.001	0.001	0	0	0.002	0	0.003
lin-1	8	0.27	0.004	0.003	0.003	0.002	0.064	0.004	0.031	0.27	0.01	0.012	0.006	0.002	0.002	0.006	0.019	0.007	0.021	0.015	0.006	0.005	0.02	0.023	0.003	0.021	0.003	0.15	0.008	0.009	0.023	0.002	0.016	0.005	0.003	0.003	0.009	0.004	0.035	0.002	0.003	0.011	0.001	0.002	0.005	0.004	0.018	0.005	0.006
nhr-116	8	0.902	0.002	0	0	0	0.003	0	0.001	0.902	0.002	0.001	0.001	0	0	0	0	0.003	0.001	0.001	0.001	0.001	0.006	0	0	0.001	0.003	0.023	0.005	0	0.002	0	0.001	0.002	0	0.002	0	0.005	0.006	0	0.005	0.001	0.001	0.002	0	0	0.002	0	0.001
nhr-119	8	0.798	0.004	0	0	0	0.002	0	0.001	0.798	0.001	0.001	0.003	0	0	0	0.001	0.003	0.001	0.003	0.003	0.005	0.057	0	0.001	0.002	0.001	0.06	0.001	0.001	0.002	0	0.002	0.001	0	0.012	0.001	0.001	0.007	0	0.001	0.001	0.004	0.001	0	0.001	0.002	0	0.002
nhr-141	8	0.932	0.001	0	0	0	0.001	0	0.001	0.932	0.001	0.001	0.001	0	0	0	0	0.002	0.001	0.001	0	0.001	0.004	0	0	0.001	0.001	0.025	0.002	0	0.001	0	0.001	0.001	0	0.001	0	0.003	0.004	0	0.002	0.001	0.001	0.002	0	0	0.001	0	0
nhr-152	8	0.995	0	0	0	0	0	0	0	0.995	0	0	0	0	0	0	0	0	0	0	0	0	0	0	0	0	0	0.004	0	0	0	0	0	0	0	0	0	0	0	0	0	0	0	0	0	0	0	0	0
nhr-172	8	0.497	0.002	0	0	0	0.002	0	0	0.497	0.001	0.001	0.001	0	0	0	0	0.002	0	0.001	0.001	0.001	0.045	0	0	0.001	0	0.414	0.001	0	0.001	0	0.001	0.001	0	0.002	0	0.001	0.012	0	0.001	0	0.001	0.001	0	0	0.001	0	0.001
nhr-25	8	0.981	0	0	0	0	0	0	0	0.981	0	0	0	0	0	0	0	0.001	0	0	0	0	0	0	0	0	0	0.009	0	0	0	0	0	0	0	0	0	0	0.002	0	0	0	0	0	0	0	0	0	0
pax-3	8	0.755	0.008	0.001	0	0	0.002	0	0.003	0.755	0.003	0.001	0.009	0	0	0	0.001	0.007	0.002	0.008	0.005	0.014	0.028	0.001	0.001	0.002	0.002	0.03	0.002	0.002	0.003	0	0.006	0.004	0	0.04	0.001	0.003	0.008	0	0.004	0.002	0.011	0.004	0	0.002	0.002	0	0.002
pdi-2	8	0.985	0	0	0	0	0	0	0	0.985	0	0	0	0	0	0	0	0	0	0	0	0	0	0	0	0	0	0.013	0	0	0	0	0	0	0	0	0	0	0	0	0	0	0	0	0	0	0	0	0
plk-2	8	0.967	0	0	0	0	0	0	0	0.967	0	0	0	0	0	0	0	0	0	0	0	0	0.001	0	0	0	0	0.028	0	0	0	0	0	0	0	0	0	0	0.001	0	0	0	0	0	0	0	0	0	0
pmt-1	8	0.989	0	0	0	0	0	0	0	0.989	0	0	0	0	0	0	0	0	0	0	0	0	0	0	0	0	0	0.008	0	0	0	0	0	0	0	0	0	0	0.001	0	0	0	0	0	0	0	0	0	0
pmt-2	8	0.986	0	0	0	0	0	0	0	0.986	0	0	0	0	0	0	0	0.001	0	0	0	0	0	0	0	0	0	0.004	0	0	0	0	0	0	0	0.001	0	0	0.001	0	0	0	0	0	0	0	0	0	0
ptr-23	8	0.993	0	0	0	0	0	0	0	0.993	0	0	0	0	0	0	0	0	0	0	0	0	0	0	0	0	0	0.003	0	0	0	0	0	0	0	0	0	0	0	0	0	0	0	0	0	0	0	0	0
R02D3.1	8	0.963	0	0	0	0	0	0	0	0.963	0	0	0	0	0	0	0	0.001	0	0	0	0	0.001	0	0	0	0	0.026	0	0	0	0	0	0	0	0	0	0	0.002	0	0	0	0	0	0	0	0	0	0
R11.1	8	0.622	0.006	0.003	0.001	0.001	0.012	0.002	0.008	0.622	0.002	0.004	0.005	0.001	0.001	0.002	0.002	0.004	0.003	0.013	0.009	0.012	0.055	0.003	0.002	0.003	0.002	0.086	0.003	0.009	0.005	0.001	0.029	0.002	0.001	0.005	0.005	0.003	0.012	0.001	0.002	0.002	0.003	0.002	0.001	0.001	0.004	0.002	0.006
sams-1	8	0.898	0	0	0	0	0	0	0	0.898	0	0	0	0	0	0	0	0.001	0	0	0	0	0.001	0	0	0	0	0.093	0	0	0	0	0	0	0	0	0	0	0.003	0	0	0	0	0	0	0	0	0	0
sec-61	8	0.822	0.003	0.001	0.001	0	0.013	0.001	0.003	0.822	0.001	0.004	0.002	0.001	0.001	0.001	0.002	0.002	0.003	0.005	0.004	0.003	0.015	0.002	0.002	0.005	0.002	0.046	0.003	0.003	0.003	0	0.005	0.001	0	0.002	0.003	0.002	0.006	0	0.001	0.001	0.001	0.001	0.001	0.001	0.002	0.001	0.003
srj-9	8	0.489	0.014	0.002	0	0	0.003	0.001	0.015	0.489	0.004	0.001	0.034	0	0.001	0.001	0.001	0.009	0.003	0.041	0.016	0.067	0.024	0.001	0.001	0.005	0.004	0.016	0.004	0.007	0.011	0	0.06	0.006	0	0.057	0.002	0.005	0.007	0	0.006	0.004	0.014	0.007	0	0.003	0.003	0.001	0.005
sym-1	8	0.918	0	0	0	0	0	0	0	0.918	0	0	0	0	0	0	0	0	0	0	0	0	0	0	0	0	0	0.078	0	0	0	0	0	0	0	0	0	0	0.001	0	0	0	0	0	0	0	0	0	0
T04D3.1	8	0.406	0.011	0.006	0.002	0.001	0.019	0.002	0.006	0.406	0.002	0.008	0.01	0.002	0.002	0.002	0.004	0.004	0.004	0.033	0.024	0.017	0.158	0.003	0.005	0.005	0.002	0.107	0.003	0.014	0.004	0.001	0.019	0.002	0.001	0.006	0.01	0.003	0.013	0.001	0.002	0.002	0.004	0.002	0.002	0.001	0.004	0.002	0.016
T20D4.19	8	0.518	0.022	0.002	0.001	0	0.004	0.001	0.007	0.518	0.003	0.003	0.018	0.001	0.001	0.001	0.002	0.006	0.003	0.026	0.021	0.052	0.065	0.002	0.002	0.005	0.004	0.021	0.003	0.007	0.006	0	0.033	0.004	0	0.059	0.003	0.005	0.006	0	0.004	0.003	0.021	0.005	0.001	0.002	0.003	0.001	0.009
T22B7.3	8	0.562	0.006	0.001	0	0	0.002	0	0.005	0.562	0.009	0.001	0.022	0	0	0	0.001	0.032	0.003	0.011	0.004	0.026	0.007	0.001	0.001	0.004	0.008	0.018	0.006	0.002	0.009	0	0.011	0.023	0	0.047	0.001	0.007	0.011	0	0.022	0.007	0.011	0.024	0	0.006	0.005	0	0.002
T27D12.1	8	0.728	0	0	0	0	0.001	0	0	0.728	0	0	0	0	0	0	0	0.002	0	0	0	0	0.002	0	0	0	0	0.248	0	0	0	0	0	0	0	0.001	0	0	0.008	0	0	0	0	0	0	0	0.001	0	0
tag-10	8	0.991	0	0	0	0	0	0	0	0.991	0	0	0	0	0	0	0	0	0	0	0	0	0	0	0	0	0	0.003	0	0	0	0	0	0	0	0	0	0	0	0	0	0	0	0	0	0	0	0	0
tag-260	8	0.991	0	0	0	0	0	0	0	0.991	0	0	0	0	0	0	0	0	0	0	0	0	0	0	0	0	0	0.007	0	0	0	0	0	0	0	0	0	0	0.001	0	0	0	0	0	0	0	0	0	0
tatn-1	8	0.311	0.01	0.001	0	0	0.006	0	0.002	0.311	0.003	0.004	0.004	0	0	0	0.001	0.007	0.002	0.004	0.004	0.005	0.284	0.001	0.001	0.002	0.002	0.244	0.002	0.001	0.003	0	0.002	0.002	0	0.013	0.001	0.004	0.028	0	0.002	0.002	0.009	0.004	0	0.001	0.005	0	0.003
tbx-8	8	0.97	0	0	0	0	0	0	0	0.97	0.001	0	0.001	0	0	0	0	0.002	0	0.001	0	0.001	0.001	0	0	0	0	0.005	0	0	0.001	0	0.001	0.001	0	0.002	0	0	0.001	0	0.001	0	0.001	0.001	0	0	0	0	0
tbx-9	8	0.328	0.017	0.003	0.001	0	0.004	0.001	0.01	0.328	0.005	0.002	0.06	0.001	0.001	0.001	0.002	0.01	0.004	0.067	0.026	0.11	0.028	0.002	0.002	0.012	0.006	0.018	0.005	0.011	0.009	0	0.059	0.007	0.001	0.059	0.004	0.005	0.008	0	0.007	0.005	0.016	0.007	0.001	0.006	0.004	0.001	0.009
trap-1	8	0.527	0.008	0.004	0.004	0.001	0.057	0.004	0.006	0.527	0.002	0.018	0.003	0.002	0.002	0.002	0.008	0.003	0.007	0.011	0.01	0.004	0.056	0.006	0.007	0.012	0.005	0.091	0.005	0.008	0.005	0.001	0.008	0.002	0.002	0.003	0.009	0.005	0.012	0.001	0.002	0.003	0.002	0.002	0.002	0.002	0.004	0.002	0.013
trap-2	8	0.768	0.005	0.002	0.001	0	0.015	0.001	0.003	0.768	0.001	0.005	0.002	0.001	0.001	0.001	0.002	0.002	0.003	0.008	0.007	0.004	0.042	0.002	0.003	0.004	0.003	0.046	0.003	0.005	0.003	0	0.006	0.001	0	0.002	0.003	0.003	0.006	0	0.001	0.001	0.001	0.001	0.001	0.001	0.002	0.001	0.007
trap-3	8	0.181	0.014	0.013	0.01	0.004	0.103	0.011	0.013	0.181	0.003	0.026	0.005	0.006	0.006	0.007	0.016	0.003	0.012	0.027	0.031	0.008	0.059	0.013	0.019	0.015	0.01	0.042	0.008	0.034	0.009	0.002	0.021	0.002	0.005	0.003	0.039	0.008	0.01	0.002	0.003	0.003	0.002	0.002	0.006	0.002	0.005	0.006	0.04
W04H10.6	8	0.919	0.001	0	0	0	0.001	0	0.001	0.919	0.001	0	0.001	0	0	0	0	0.004	0.001	0.001	0	0.001	0.002	0	0	0.001	0.001	0.033	0.001	0	0.001	0	0.001	0.002	0	0.002	0	0.001	0.006	0	0.002	0.001	0.001	0.002	0	0.001	0.001	0	0
Y38F2AR.9	8	0.236	0.007	0.006	0.005	0.002	0.129	0.007	0.012	0.236	0.003	0.022	0.004	0.003	0.003	0.005	0.011	0.003	0.01	0.015	0.012	0.005	0.062	0.011	0.008	0.009	0.005	0.197	0.006	0.013	0.009	0.002	0.01	0.002	0.003	0.002	0.015	0.005	0.023	0.002	0.002	0.003	0.002	0.002	0.004	0.001	0.007	0.004	0.014
Y41D4B.26	8	0.54	0	0	0	0	0	0	0	0.54	0	0	0	0	0	0	0	0.001	0	0	0	0	0.001	0	0	0	0	0.448	0	0	0	0	0	0	0	0	0	0	0.005	0	0	0	0	0	0	0	0	0	0
Y43F8B.18	8	0.902	0	0	0	0	0.002	0	0.002	0.902	0.001	0	0.001	0	0	0	0	0.001	0.001	0.001	0	0.001	0.003	0	0	0	0	0.057	0.001	0	0.002	0	0.001	0.001	0	0.001	0	0.001	0.008	0	0.001	0.001	0	0	0	0	0.002	0	0
Y43F8B.22	8	0.704	0	0	0	0	0.001	0	0	0.704	0	0	0	0	0	0	0	0.001	0	0	0	0	0.002	0	0	0	0	0.278	0	0	0	0	0	0	0	0	0	0	0.005	0	0	0	0	0	0	0	0.001	0	0
Y43F8B.28	8	0.773	0.001	0	0	0	0.008	0	0.006	0.773	0.002	0.001	0.002	0	0	0.001	0.001	0.003	0.003	0.004	0.001	0.002	0.008	0.002	0.001	0.002	0.001	0.11	0.003	0.002	0.005	0	0.005	0.002	0	0.001	0.001	0.001	0.018	0	0.001	0.002	0.001	0.001	0	0.001	0.005	0	0.001
Y43F8B.9	8	0.951	0	0	0	0	0	0	0	0.951	0	0	0	0	0	0	0	0	0	0	0	0	0.001	0	0	0	0	0.042	0	0	0	0	0	0	0	0	0	0	0.002	0	0	0	0	0	0	0	0	0	0
Y57A10A.23	8	0.919	0	0	0	0	0	0	0	0.919	0	0	0	0	0	0	0	0	0	0	0	0	0	0	0	0	0	0.076	0	0	0	0	0	0	0	0	0	0	0.002	0	0	0	0	0	0	0	0	0	0
Y77E11A.23	8	0.993	0	0	0	0	0	0	0	0.993	0	0	0	0	0	0	0	0	0	0	0	0	0	0	0	0	0	0.002	0	0	0	0	0	0	0	0	0	0	0	0	0	0	0	0	0	0	0	0	0
Y82E9BR.16	8	0.453	0.004	0.004	0.002	0.001	0.056	0.004	0.01	0.453	0.003	0.008	0.003	0.002	0.002	0.004	0.006	0.003	0.008	0.012	0.008	0.005	0.041	0.009	0.003	0.006	0.002	0.176	0.004	0.012	0.006	0.001	0.015	0.002	0.002	0.002	0.011	0.003	0.018	0.001	0.001	0.003	0.001	0.001	0.003	0.001	0.006	0.003	0.008
ZK1290.14	8	0.458	0.01	0.001	0.001	0	0.013	0.001	0.002	0.458	0.006	0.006	0.004	0	0	0	0.002	0.014	0.004	0.004	0.003	0.003	0.062	0.001	0.002	0.003	0.014	0.196	0.017	0.001	0.005	0	0.002	0.004	0	0.008	0.001	0.027	0.042	0	0.018	0.003	0.006	0.009	0	0.002	0.008	0	0.003
ZK484.5	8	0.452	0.007	0.002	0.001	0	0.005	0.001	0.008	0.452	0.003	0.002	0.051	0.001	0.001	0.001	0.002	0.008	0.003	0.105	0.017	0.076	0.022	0.002	0.002	0.006	0.003	0.04	0.003	0.013	0.005	0	0.072	0.003	0	0.01	0.004	0.003	0.011	0	0.003	0.002	0.004	0.003	0.001	0.002	0.004	0.001	0.005
ZK829.9	8	0.582	0.008	0.003	0.001	0.001	0.012	0.001	0.006	0.582	0.003	0.004	0.014	0.001	0.001	0.001	0.003	0.006	0.005	0.046	0.02	0.03	0.029	0.003	0.003	0.008	0.007	0.038	0.005	0.015	0.005	0	0.042	0.003	0.001	0.007	0.007	0.004	0.01	0	0.003	0.003	0.003	0.002	0.001	0.002	0.004	0.001	0.009
ztf-29	8	0.191	0.011	0.01	0.002	0.002	0.025	0.005	0.081	0.191	0.005	0.005	0.009	0.004	0.003	0.009	0.006	0.004	0.012	0.034	0.027	0.021	0.053	0.014	0.005	0.006	0.003	0.043	0.005	0.037	0.023	0.002	0.069	0.003	0.004	0.008	0.023	0.004	0.012	0.001	0.003	0.007	0.005	0.002	0.004	0.001	0.007	0.007	0.015
abu-13	9	0.727	0.001	0	0	0	0.001	0	0	0	0.727	0	0	0	0	0	0.001	0.027	0.004	0	0	0	0.001	0	0	0.001	0.001	0.001	0.024	0	0.007	0	0	0.007	0	0.001	0	0.006	0.01	0	0.004	0.005	0	0.002	0	0	0.122	0	0
add-1	9	0.264	0.005	0	0	0	0.004	0	0.001	0.002	0.264	0.001	0.001	0	0	0	0.003	0.013	0.049	0.002	0.001	0.001	0.004	0.002	0.001	0.002	0.003	0.002	0.085	0	0.017	0	0.001	0.113	0	0.003	0	0.037	0.013	0	0.007	0.089	0.002	0.005	0	0.001	0.061	0	0.001
agmo-1	9	0.369	0.001	0	0	0	0.001	0	0.001	0.001	0.369	0	0.001	0	0	0	0.001	0.165	0.005	0.001	0	0.001	0.001	0	0	0.001	0.001	0.001	0.009	0	0.008	0	0	0.122	0	0.001	0	0.003	0.014	0	0.003	0.025	0.001	0.003	0	0.001	0.082	0	0
arrd-10	9	0.803	0	0	0	0	0	0	0	0	0.803	0	0	0	0	0	0	0.003	0.001	0	0	0	0	0	0	0	0	0	0.003	0	0.004	0	0	0.015	0	0	0	0.001	0.001	0	0.001	0.003	0	0.001	0	0	0.005	0	0
B0365.9	9	0.5	0	0	0	0	0.001	0	0.001	0	0.5	0	0	0	0	0	0	0.004	0.008	0	0	0	0	0.001	0	0	0	0.001	0.005	0	0.021	0	0	0.018	0	0	0	0.001	0.005	0	0.001	0.054	0	0.001	0	0	0.225	0	0
brp-1	9	0.97	0	0	0	0	0	0	0	0	0.97	0	0	0	0	0	0	0	0	0	0	0	0	0	0	0	0	0	0.001	0	0.001	0	0	0.002	0	0	0	0	0	0	0	0.001	0	0	0	0	0.005	0	0
bus-19	9	0.986	0	0	0	0	0	0	0	0	0.986	0	0	0	0	0	0	0	0	0	0	0	0	0	0	0	0	0	0	0	0	0	0	0	0	0	0	0	0	0	0	0	0	0	0	0	0.001	0	0
bus-8	9	0.301	0.001	0	0	0	0.001	0	0.001	0.001	0.301	0	0.001	0	0	0	0	0.297	0.002	0.001	0	0	0.001	0	0	0.001	0.001	0.002	0.01	0	0.009	0	0	0.009	0	0.001	0	0.003	0.033	0	0.005	0.005	0.001	0.002	0	0.001	0.23	0	0
C01B10.6	9	0.158	0.011	0.001	0.001	0	0.007	0.001	0.011	0.003	0.158	0.003	0.003	0	0.001	0.001	0.007	0.009	0.064	0.005	0.004	0.002	0.004	0.007	0.003	0.006	0.005	0.003	0.038	0.002	0.143	0	0.003	0.028	0	0.005	0.001	0.067	0.009	0	0.008	0.095	0.005	0.05	0.001	0.003	0.046	0	0.003
C01C10.2	9	0.35	0.006	0	0	0	0.002	0	0.002	0.001	0.35	0	0.002	0	0	0	0.002	0.011	0.028	0.002	0.002	0.002	0.003	0.001	0.001	0.001	0.004	0.001	0.053	0	0.034	0	0.001	0.078	0	0.007	0	0.015	0.005	0	0.007	0.049	0.003	0.002	0	0.001	0.028	0	0.001
C01G6.9	9	0.76	0	0	0	0	0	0	0	0	0.76	0	0	0	0	0	0	0.001	0.006	0	0	0	0	0	0	0	0	0	0.004	0	0.02	0	0	0.01	0	0	0	0.001	0.001	0	0	0.019	0	0	0	0	0.007	0	0
C06G1.1	9	0.568	0.001	0	0	0	0.001	0	0.001	0.001	0.568	0	0	0	0	0	0.001	0.02	0.005	0.001	0	0	0.001	0	0	0.001	0.001	0.001	0.006	0	0.009	0	0	0.016	0	0.001	0	0.001	0.013	0	0.001	0.013	0	0.001	0	0	0.258	0	0
C09G1.4	9	0.496	0	0	0	0	0	0	0	0	0.496	0	0	0	0	0	0	0.005	0.001	0	0	0	0	0	0	0	0	0	0.001	0	0.034	0	0	0.003	0	0	0	0	0.004	0	0.001	0.003	0	0	0	0	0.041	0	0
C14B9.3	9	0.692	0	0	0	0	0	0	0	0	0.692	0	0	0	0	0	0	0.001	0.001	0	0	0	0	0	0	0	0	0	0.002	0	0.002	0	0	0.026	0	0	0	0.001	0	0	0.001	0.003	0	0	0	0	0.003	0	0
C29A12.6	9	0.387	0.001	0	0	0	0.002	0	0.001	0.001	0.387	0	0.001	0	0	0	0.001	0.03	0.005	0.001	0	0.001	0.001	0.001	0	0.001	0.003	0.002	0.039	0	0.022	0	0.001	0.012	0	0.002	0	0.005	0.026	0	0.009	0.013	0.001	0.003	0	0.001	0.314	0	0
C35A5.5	9	0.407	0.001	0	0	0	0.001	0	0.002	0.002	0.407	0	0.001	0	0	0	0.001	0.023	0.006	0.001	0	0.001	0.001	0.001	0	0.001	0.003	0.002	0.035	0	0.027	0	0.001	0.03	0	0.002	0	0.005	0.021	0	0.009	0.031	0.001	0.004	0	0.001	0.204	0	0
C35C5.10	9	0.425	0.001	0	0	0	0.001	0	0.001	0	0.425	0	0	0	0	0	0.001	0.002	0.023	0	0	0	0	0.001	0	0.001	0.002	0	0.071	0	0.025	0	0	0.032	0	0	0	0.005	0.001	0	0.004	0.081	0	0.001	0	0	0.015	0	0
C38C3.6	9	0.583	0	0	0	0	0.001	0	0.001	0	0.583	0	0	0	0	0	0	0.002	0.005	0	0	0	0	0	0	0	0.001	0	0.013	0	0.238	0	0	0.004	0	0	0	0.001	0.003	0	0.001	0.007	0	0	0	0	0.047	0	0
C38C6.3	9	0.85	0	0	0	0	0	0	0	0	0.85	0	0	0	0	0	0	0.003	0.001	0	0	0	0	0	0	0	0	0	0.003	0	0.004	0	0	0.012	0	0	0	0.001	0.001	0	0.001	0.004	0	0.001	0	0	0.006	0	0
C50D2.6	9	0.634	0	0	0	0	0	0	0	0	0.634	0	0	0	0	0	0	0.001	0.003	0	0	0	0	0	0	0	0	0	0.002	0	0.013	0	0	0.007	0	0	0	0	0.001	0	0	0.017	0	0	0	0	0.012	0	0
C50F4.9	9	0.412	0.001	0	0	0	0.002	0	0.002	0.005	0.412	0	0.001	0	0	0	0.001	0.014	0.004	0.001	0.001	0.001	0.002	0.001	0	0.001	0.001	0.004	0.008	0	0.071	0	0.001	0.009	0	0.002	0	0.004	0.018	0	0.003	0.007	0.001	0.003	0	0.001	0.056	0	0
C52G5.2	9	0.468	0	0	0	0	0	0	0	0	0.468	0	0	0	0	0	0	0.001	0	0	0	0	0	0	0	0	0	0	0.001	0	0.007	0	0	0.006	0	0	0	0	0.001	0	0	0.003	0	0	0	0	0.006	0	0
C55A6.12	9	0.585	0.002	0	0	0	0.002	0	0.003	0.001	0.585	0.001	0.001	0	0	0	0.002	0.003	0.018	0.002	0.001	0.001	0.001	0.001	0.001	0.002	0.001	0.001	0.018	0	0.203	0	0.001	0.006	0	0.001	0	0.012	0.003	0	0.002	0.01	0.001	0.002	0	0	0.024	0	0.001
cbn-1	9	0.857	0	0	0	0	0	0	0	0	0.857	0	0	0	0	0	0	0.001	0.003	0	0	0	0	0	0	0	0	0	0.004	0	0.009	0	0	0.004	0	0	0	0.001	0.001	0	0	0.01	0	0	0	0	0.051	0	0
clec-180	9	0.888	0	0	0	0	0	0	0	0	0.888	0	0	0	0	0	0	0.001	0.001	0	0	0	0	0	0	0	0	0	0.004	0	0.012	0	0	0.003	0	0	0	0.002	0.001	0	0.001	0.003	0	0.001	0	0	0.005	0	0
clec-230	9	0.726	0.001	0	0	0	0.001	0	0.001	0.001	0.726	0	0.001	0	0	0	0	0.007	0.003	0.001	0	0	0	0	0	0.001	0.001	0.001	0.006	0	0.012	0	0	0.022	0	0.001	0	0.004	0.003	0	0.002	0.008	0.001	0.005	0	0.001	0.018	0	0
col-165	9	0.452	0.004	0	0	0	0.004	0	0.002	0.002	0.452	0.002	0.002	0	0	0	0.004	0.042	0.011	0.002	0.001	0.002	0.003	0.002	0.001	0.005	0.005	0.003	0.04	0.001	0.021	0	0.001	0.024	0	0.004	0	0.034	0.014	0	0.014	0.014	0.003	0.022	0	0.004	0.051	0	0.001
col-74	9	0.647	0.002	0	0	0	0.001	0	0.001	0.001	0.647	0.001	0.001	0	0	0	0.001	0.015	0.006	0.001	0.001	0.001	0.001	0.001	0	0.002	0.002	0.001	0.015	0	0.015	0	0.001	0.029	0	0.002	0	0.011	0.005	0	0.005	0.013	0.001	0.011	0	0.001	0.027	0	0
cut-5	9	0.393	0.001	0	0	0	0.001	0	0.001	0.001	0.393	0	0.001	0	0	0	0.001	0.02	0.003	0.001	0	0.001	0.001	0.001	0	0.001	0.001	0.002	0.014	0	0.021	0	0	0.01	0	0.001	0	0.002	0.022	0	0.004	0.011	0.001	0.002	0	0.001	0.358	0	0
cut-6	9	0.72	0	0	0	0	0	0	0	0	0.72	0	0	0	0	0	0	0	0	0	0	0	0	0	0	0	0	0	0.001	0	0.002	0	0	0.003	0	0	0	0	0	0	0	0.001	0	0	0	0	0.001	0	0
cutl-15	9	0.422	0	0	0	0	0	0	0	0	0.422	0	0	0	0	0	0	0.007	0.004	0	0	0	0	0	0	0.001	0.001	0	0.014	0	0.005	0	0	0.153	0	0.001	0	0.003	0.002	0	0.003	0.023	0	0.002	0	0.001	0.011	0	0
cyp-23A1	9	0.218	0.002	0	0	0	0.005	0.001	0.003	0.002	0.218	0.001	0.002	0	0	0.001	0.008	0.017	0.046	0.002	0.001	0.001	0.002	0.005	0.001	0.01	0.003	0.003	0.032	0.001	0.029	0	0.001	0.052	0	0.002	0.001	0.005	0.02	0	0.005	0.11	0.001	0.002	0	0.005	0.193	0	0.001
dpy-1	9	0.789	0	0	0	0	0	0	0	0	0.789	0	0	0	0	0	0	0.005	0.001	0	0	0	0	0	0	0	0	0	0.002	0	0.011	0	0	0.002	0	0	0	0	0.003	0	0.001	0.001	0	0	0	0	0.032	0	0
egl-38	9	0.412	0	0	0	0	0.001	0	0.001	0.001	0.412	0	0.001	0	0	0	0	0.021	0.003	0.001	0	0	0.001	0	0	0	0.001	0.002	0.004	0	0.05	0	0	0.01	0	0.001	0	0.001	0.023	0	0.002	0.012	0	0.001	0	0	0.27	0	0
F01D5.6	9	0.741	0	0	0	0	0	0	0	0	0.741	0	0	0	0	0	0	0	0	0	0	0	0	0	0	0	0	0	0.001	0	0.001	0	0	0.008	0	0	0	0	0	0	0	0.003	0	0	0	0	0.004	0	0
F01G10.10	9	0.945	0	0	0	0	0	0	0	0	0.945	0	0	0	0	0	0	0.002	0	0	0	0	0	0	0	0	0	0	0.001	0	0.001	0	0	0.004	0	0	0	0	0.001	0	0	0.002	0	0	0	0	0.015	0	0
F13A7.12	9	0.891	0	0	0	0	0	0	0	0	0.891	0	0	0	0	0	0	0.001	0	0	0	0	0	0	0	0	0	0	0	0	0.002	0	0	0.001	0	0	0	0	0	0	0	0.001	0	0	0	0	0.005	0	0
F13B12.4	9	0.216	0.027	0.001	0.001	0	0.012	0.001	0.004	0.003	0.216	0.007	0.003	0	0.001	0.001	0.007	0.026	0.022	0.004	0.004	0.002	0.015	0.004	0.006	0.004	0.006	0.004	0.045	0.001	0.033	0	0.002	0.013	0	0.006	0.001	0.169	0.023	0	0.01	0.017	0.013	0.033	0.001	0.002	0.104	0	0.005
F13B9.2	9	0.96	0	0	0	0	0	0	0	0	0.96	0	0	0	0	0	0	0	0	0	0	0	0	0	0	0	0	0	0	0	0.002	0	0	0.001	0	0	0	0	0	0	0	0	0	0	0	0	0.001	0	0
F13D11.4	9	0.592	0	0	0	0	0	0	0	0	0.592	0	0	0	0	0	0	0.001	0.001	0	0	0	0	0	0	0	0	0	0.003	0	0.006	0	0	0.002	0	0	0	0	0.004	0	0	0.004	0	0	0	0	0.357	0	0
F13D12.9	9	0.807	0	0	0	0	0	0	0	0	0.807	0	0	0	0	0	0	0.001	0.002	0	0	0	0	0	0	0	0	0	0.003	0	0.024	0	0	0.003	0	0	0	0.001	0.002	0	0.001	0.007	0	0	0	0	0.055	0	0
F16F9.4	9	0.711	0	0	0	0	0	0	0	0	0.711	0	0	0	0	0	0	0.002	0.001	0	0	0	0	0	0	0	0	0	0.003	0	0.007	0	0	0.003	0	0	0	0	0.004	0	0	0.006	0	0	0	0	0.218	0	0
F17B5.6	9	0.444	0.001	0	0	0	0.001	0	0.001	0.001	0.444	0	0.001	0	0	0	0.001	0.01	0.004	0.001	0	0.001	0.001	0.001	0	0.001	0.002	0.001	0.013	0	0.036	0	0	0.01	0	0.001	0	0.002	0.011	0	0.004	0.013	0.001	0.002	0	0.001	0.165	0	0
F18A11.5	9	0.782	0	0	0	0	0	0	0	0	0.782	0	0	0	0	0	0	0	0	0	0	0	0	0	0	0	0	0	0	0	0.002	0	0	0.004	0	0	0	0	0	0	0	0.002	0	0	0	0	0.002	0	0
F21H7.10	9	0.413	0	0	0	0	0	0	0	0.001	0.413	0	0.001	0	0	0	0	0.314	0.001	0	0	0	0	0	0	0	0.001	0.001	0.005	0	0.007	0	0	0.01	0	0.001	0	0.001	0.018	0	0.002	0.004	0	0.001	0	0	0.145	0	0
F22B7.1	9	0.816	0	0	0	0	0	0	0	0	0.816	0	0	0	0	0	0	0.001	0.005	0	0	0	0	0	0	0	0	0	0.004	0	0.012	0	0	0.009	0	0	0	0.001	0.001	0	0	0.02	0	0	0	0	0.03	0	0
F22F7.6	9	0.67	0	0	0	0	0	0	0	0	0.67	0	0	0	0	0	0	0.003	0	0	0	0	0	0	0	0	0	0	0.001	0	0.003	0	0	0.003	0	0	0	0	0.001	0	0	0.001	0	0	0	0	0.008	0	0
F23H12.5	9	0.901	0	0	0	0	0	0	0	0	0.901	0	0	0	0	0	0	0.001	0.002	0	0	0	0	0	0	0	0	0	0.008	0	0.009	0	0	0.003	0	0	0	0.003	0.001	0	0.001	0.004	0	0.001	0	0	0.016	0	0
F26G1.5	9	0.864	0	0	0	0	0	0	0	0	0.864	0	0	0	0	0	0	0.011	0.001	0	0	0	0	0	0	0	0	0	0.003	0	0.004	0	0	0.009	0	0	0	0.001	0.002	0	0.001	0.003	0	0.001	0	0	0.012	0	0
F30A10.2	9	0.434	0	0	0	0	0	0	0	0	0.434	0	0.001	0	0	0	0	0.011	0.001	0	0	0	0	0	0	0	0.001	0	0.005	0	0.009	0	0	0.016	0	0.001	0	0.004	0.002	0	0.004	0.004	0.001	0.007	0	0	0.006	0	0
F31D4.5	9	0.381	0.005	0.001	0.001	0	0.007	0.001	0.003	0.002	0.381	0.002	0.001	0	0	0.001	0.006	0.008	0.035	0.002	0.002	0.001	0.003	0.004	0.003	0.003	0.006	0.002	0.108	0.001	0.045	0	0.001	0.016	0	0.002	0.001	0.099	0.008	0	0.012	0.027	0.002	0.013	0	0.002	0.059	0	0.002
F33D4.6	9	0.583	0.002	0	0	0	0.002	0	0.001	0.001	0.583	0.001	0.001	0	0	0	0.002	0.015	0.01	0.001	0.001	0.001	0.001	0.001	0.001	0.003	0.003	0.001	0.033	0	0.02	0	0.001	0.027	0	0.002	0	0.028	0.006	0	0.008	0.014	0.002	0.012	0	0.002	0.027	0	0.001
F36F12.1	9	0.517	0	0	0	0	0	0	0	0.001	0.517	0	0.001	0	0	0	0	0.238	0.001	0	0	0	0	0	0	0	0.001	0.001	0.005	0	0.007	0	0	0.01	0	0.001	0	0.002	0.014	0	0.003	0.004	0	0.001	0	0	0.1	0	0
F36H9.5	9	0.681	0	0	0	0	0	0	0	0	0.681	0	0.001	0	0	0	0	0.102	0.002	0	0	0	0	0	0	0	0.001	0.001	0.005	0	0.007	0	0	0.018	0	0.001	0	0.001	0.008	0	0.002	0.006	0	0.001	0	0	0.073	0	0
F37A8.5	9	0.302	0.007	0.001	0.001	0	0.005	0.001	0.002	0.002	0.302	0.003	0.002	0	0	0	0.006	0.009	0.023	0.002	0.002	0.001	0.003	0.003	0.003	0.005	0.007	0.002	0.089	0.001	0.034	0	0.001	0.023	0	0.003	0.001	0.173	0.006	0	0.017	0.021	0.004	0.027	0	0.003	0.026	0	0.002
F39D8.3	9	0.563	0	0	0	0	0	0	0.001	0	0.563	0	0	0	0	0	0	0.008	0.005	0.001	0	0	0	0	0	0	0.001	0	0.007	0	0.018	0	0	0.067	0	0.001	0	0.002	0.002	0	0.001	0.015	0	0.001	0	0	0.012	0	0
F41F3.8	9	0.899	0	0	0	0	0	0	0	0	0.899	0	0	0	0	0	0	0.012	0.001	0	0	0	0	0	0	0	0	0	0.003	0	0.004	0	0	0.004	0	0	0	0.001	0.003	0	0.001	0.002	0	0.001	0	0	0.028	0	0
F46G11.2	9	0.824	0	0	0	0	0	0	0	0	0.824	0	0	0	0	0	0	0.001	0.002	0	0	0	0	0	0	0	0	0	0.002	0	0.011	0	0	0.004	0	0	0	0	0.002	0	0	0.007	0	0	0	0	0.087	0	0
F46H5.7	9	0.203	0.014	0.001	0.001	0	0.019	0.001	0.006	0.005	0.203	0.01	0.003	0	0.001	0.001	0.008	0.017	0.025	0.004	0.003	0.002	0.014	0.005	0.005	0.005	0.005	0.008	0.042	0.001	0.062	0	0.002	0.009	0	0.004	0.001	0.095	0.041	0	0.008	0.018	0.006	0.031	0.001	0.002	0.183	0	0.004
F46H6.5	9	0.358	0.003	0	0	0	0.007	0	0.002	0.002	0.358	0.001	0.001	0	0	0	0.002	0.015	0.012	0.001	0.001	0.001	0.003	0.002	0.001	0.001	0.005	0.003	0.091	0	0.051	0	0.001	0.005	0	0.002	0	0.032	0.024	0	0.01	0.009	0.001	0.003	0	0.001	0.275	0	0.001
F47B8.5	9	0.883	0	0	0	0	0	0	0	0	0.883	0	0	0	0	0	0	0.013	0.001	0	0	0	0	0	0	0	0	0	0.002	0	0.005	0	0	0.004	0	0	0	0.001	0.003	0	0.001	0.002	0	0	0	0	0.036	0	0
F47D12.6	9	0.405	0.007	0	0	0	0.003	0	0.002	0.001	0.405	0.001	0.002	0	0	0	0.002	0.01	0.034	0.002	0.002	0.001	0.003	0.001	0.001	0.001	0.004	0.001	0.061	0	0.034	0	0.001	0.06	0	0.004	0	0.044	0.005	0	0.007	0.047	0.003	0.005	0	0.001	0.029	0	0.001
F49D11.6	9	0.85	0	0	0	0	0	0	0	0	0.85	0	0	0	0	0	0	0.02	0.001	0	0	0	0	0	0	0	0	0	0.002	0	0.005	0	0	0.007	0	0	0	0.001	0.003	0	0.001	0.003	0	0.001	0	0	0.029	0	0
F53B1.4	9	0.547	0	0	0	0	0	0	0	0	0.547	0	0	0	0	0	0	0.004	0	0	0	0	0	0	0	0	0	0	0.002	0	0.003	0	0	0.004	0	0	0	0.001	0.001	0	0.001	0.001	0	0.001	0	0	0.004	0	0
F55D12.1	9	0.649	0	0	0	0	0	0	0	0	0.649	0	0	0	0	0	0	0.001	0	0	0	0	0	0	0	0	0	0	0.001	0	0.008	0	0	0.006	0	0	0	0	0	0	0	0.004	0	0	0	0	0.008	0	0
F57G12.2	9	0.609	0	0	0	0	0	0	0	0	0.609	0	0	0	0	0	0	0.002	0.003	0	0	0	0	0	0	0	0.002	0	0.049	0	0.019	0	0	0.013	0	0	0	0.003	0.001	0	0.009	0.009	0	0.001	0	0	0.01	0	0
fbxa-137	9	0.328	0.001	0	0	0	0.002	0	0.002	0.001	0.328	0	0.001	0	0	0	0.005	0.003	0.059	0.001	0.001	0	0.001	0.003	0.001	0.003	0.003	0.001	0.093	0	0.072	0	0	0.025	0	0.001	0	0.005	0.003	0	0.006	0.091	0	0.001	0	0.002	0.029	0	0
flp-11	9	0.239	0.002	0	0	0	0.001	0	0.001	0.001	0.239	0	0.002	0	0	0	0.001	0.025	0.009	0.002	0.001	0.001	0.001	0.001	0	0.003	0.002	0.001	0.015	0	0.015	0	0.001	0.206	0	0.003	0	0.01	0.004	0	0.005	0.025	0.001	0.008	0	0.002	0.013	0	0
flp-5	9	0.577	0	0	0	0	0.001	0	0.001	0	0.577	0	0	0	0	0	0.001	0.002	0.009	0.001	0	0	0	0.001	0	0.001	0.001	0	0.037	0	0.032	0	0	0.021	0	0	0	0.003	0.001	0	0.004	0.016	0	0.001	0	0	0.009	0	0
grd-1	9	0.377	0	0	0	0	0	0	0	0	0.377	0	0	0	0	0	0	0.001	0	0	0	0	0	0	0	0	0	0	0.001	0	0.006	0	0	0.007	0	0	0	0	0	0	0	0.003	0	0	0	0	0.002	0	0
grl-5	9	0.582	0	0	0	0	0	0	0	0	0.582	0	0	0	0	0	0	0.019	0.001	0	0	0	0	0	0	0	0	0	0.002	0	0.005	0	0	0.018	0	0.001	0	0.001	0.002	0	0.001	0.003	0	0.001	0	0	0.008	0	0
grl-7	9	0.642	0	0	0	0	0	0	0	0	0.642	0	0	0	0	0	0	0.006	0	0	0	0	0	0	0	0	0	0	0.002	0	0.004	0	0	0.005	0	0	0	0.001	0.001	0	0.001	0.001	0	0.001	0	0	0.004	0	0
H03E18.1	9	0.802	0	0	0	0	0	0	0	0	0.802	0	0	0	0	0	0	0.003	0.002	0	0	0	0	0	0	0	0.002	0	0.044	0	0.009	0	0	0.007	0	0	0	0.006	0.001	0	0.006	0.004	0	0.001	0	0	0.009	0	0
hhat-1	9	0.438	0	0	0	0	0	0	0	0	0.438	0	0	0	0	0	0	0.008	0.003	0	0	0	0	0	0	0	0	0.001	0.004	0	0.006	0	0	0.055	0	0	0	0.001	0.008	0	0.001	0.042	0	0	0	0	0.189	0	0
K08B12.1	9	0.726	0	0	0	0	0.001	0	0	0	0.726	0	0	0	0	0	0	0.002	0.004	0	0	0	0	0	0	0	0	0	0.009	0	0.012	0	0	0.002	0	0	0	0.001	0.003	0	0.001	0.005	0	0	0	0	0.207	0	0
K09E9.7	9	0.504	0.001	0	0	0	0.001	0	0.003	0.001	0.504	0	0.001	0	0	0	0.001	0.009	0.007	0.002	0.001	0.001	0.001	0.001	0	0.001	0.001	0.001	0.008	0	0.279	0	0.001	0.005	0	0.001	0	0.002	0.005	0	0.001	0.007	0	0.001	0	0	0.041	0	0
K11H12.7	9	0.289	0.001	0	0	0	0.002	0	0.003	0.009	0.289	0	0.001	0	0	0	0.001	0.008	0.007	0.001	0	0.001	0.002	0.001	0	0.001	0.001	0.009	0.008	0	0.136	0	0.001	0.015	0	0.001	0	0.002	0.029	0	0.002	0.019	0.001	0.001	0	0.001	0.109	0	0
lagr-1	9	0.325	0.001	0	0	0	0.001	0	0.002	0.001	0.325	0	0.002	0	0	0	0.001	0.009	0.006	0.001	0.001	0.001	0.001	0.001	0	0.002	0.007	0.001	0.113	0	0.032	0	0.001	0.019	0	0.002	0	0.012	0.006	0	0.05	0.014	0.001	0.004	0	0.001	0.028	0	0
lec-3	9	0.452	0	0	0	0	0	0	0	0	0.452	0	0	0	0	0	0.001	0.003	0.003	0	0	0	0	0	0	0.001	0.001	0	0.006	0	0.013	0	0	0.031	0	0.001	0	0.001	0.001	0	0.002	0.011	0	0.001	0	0.001	0.007	0	0
lgc-22	9	0.7	0	0	0	0	0	0	0	0	0.7	0	0	0	0	0	0	0.005	0	0	0	0	0	0	0	0	0	0	0.002	0	0.003	0	0	0.013	0	0	0	0.001	0.001	0	0.001	0.002	0	0.001	0	0	0.004	0	0
lin-42	9	0.361	0.001	0	0	0	0.006	0	0.002	0.001	0.361	0.001	0.001	0	0	0	0.007	0.004	0.036	0.001	0.001	0	0.001	0.004	0.001	0.004	0.002	0.001	0.073	0	0.2	0	0	0.005	0	0.001	0	0.006	0.009	0	0.004	0.02	0	0.001	0	0.001	0.155	0	0.001
lon-8	9	0.651	0	0	0	0	0	0	0	0	0.651	0	0	0	0	0	0	0.023	0.002	0	0	0	0	0	0	0	0.001	0	0.005	0	0.005	0	0	0.069	0	0.001	0	0.003	0.003	0	0.002	0.009	0	0.003	0	0	0.016	0	0
lpr-1	9	0.633	0	0	0	0	0	0	0.001	0	0.633	0	0	0	0	0	0	0.002	0.003	0	0	0	0	0	0	0	0	0	0.004	0	0.059	0	0	0.008	0	0	0	0.001	0.002	0	0.001	0.014	0	0	0	0	0.056	0	0
lpr-7	9	0.572	0	0	0	0	0	0	0	0	0.572	0	0	0	0	0	0	0.005	0.001	0	0	0	0	0	0	0	0	0.001	0.002	0	0.022	0	0	0.003	0	0	0	0.001	0.009	0	0.001	0.004	0	0	0	0	0.273	0	0
M03B6.3	9	0.951	0	0	0	0	0	0	0	0	0.951	0	0	0	0	0	0	0	0	0	0	0	0	0	0	0	0	0	0.001	0	0.005	0	0	0.001	0	0	0	0	0	0	0	0.001	0	0	0	0	0.008	0	0
M03F8.1	9	0.832	0	0	0	0	0	0	0	0	0.832	0	0	0	0	0	0	0.007	0.002	0	0	0	0	0	0	0	0.001	0	0.005	0	0.008	0	0	0.009	0	0.001	0	0.003	0.002	0	0.002	0.004	0	0.004	0	0	0.01	0	0
M117.1	9	0.522	0.001	0	0	0	0.001	0	0.001	0	0.522	0	0	0	0	0	0.001	0.002	0.022	0	0	0	0	0.001	0	0.001	0.001	0	0.068	0	0.023	0	0	0.024	0	0.001	0	0.003	0.002	0	0.003	0.053	0	0	0	0	0.023	0	0
M60.6	9	0.364	0	0	0	0	0.001	0	0.001	0	0.364	0	0	0	0	0	0	0.006	0.018	0	0	0	0	0.001	0	0	0.001	0.001	0.022	0	0.011	0	0	0.083	0	0	0	0.002	0.005	0	0.002	0.147	0	0.001	0	0	0.057	0	0
madf-1	9	0.538	0	0	0	0	0.001	0	0.002	0	0.538	0	0	0	0	0	0.001	0.001	0.008	0.001	0	0	0	0.001	0	0.001	0	0	0.006	0	0.313	0	0	0.005	0	0	0	0.001	0.001	0	0.001	0.009	0	0	0	0	0.011	0	0
mlt-9	9	0.967	0	0	0	0	0	0	0	0	0.967	0	0	0	0	0	0	0.001	0	0	0	0	0	0	0	0	0	0	0.001	0	0.001	0	0	0.002	0	0	0	0	0	0	0	0.001	0	0	0	0	0.006	0	0
mltn-9	9	0.927	0	0	0	0	0	0	0	0	0.927	0	0	0	0	0	0	0.001	0.003	0	0	0	0	0	0	0	0	0	0.005	0	0.01	0	0	0.002	0	0	0	0.002	0.001	0	0	0.004	0	0	0	0	0.015	0	0
moe-3	9	0.23	0.046	0.001	0	0	0.004	0.001	0.005	0.005	0.23	0.002	0.011	0	0.001	0.001	0.003	0.036	0.014	0.014	0.013	0.014	0.019	0.002	0.003	0.004	0.005	0.004	0.019	0.002	0.051	0	0.005	0.03	0	0.057	0.001	0.023	0.013	0	0.008	0.018	0.041	0.009	0	0.002	0.037	0	0.006
ndfl-4	9	0.419	0.001	0	0	0	0.001	0	0.001	0	0.419	0	0.001	0	0	0	0.001	0.004	0.005	0.001	0	0	0	0	0	0.001	0.004	0	0.062	0	0.043	0	0	0.008	0	0.001	0	0.01	0.002	0	0.014	0.008	0.001	0.002	0	0.001	0.01	0	0
nhr-40	9	0.255	0.002	0	0.001	0	0.012	0.001	0.003	0.001	0.255	0.002	0.001	0	0	0.001	0.039	0.004	0.134	0.001	0.001	0.001	0.002	0.013	0.002	0.011	0.003	0.002	0.08	0.001	0.067	0	0.001	0.01	0	0.001	0.001	0.009	0.008	0	0.004	0.045	0.001	0.001	0.001	0.003	0.113	0	0.001
nhr-41	9	0.183	0.018	0.001	0.002	0.001	0.049	0.003	0.005	0.009	0.183	0.032	0.002	0.001	0.001	0.001	0.033	0.012	0.055	0.004	0.005	0.002	0.031	0.01	0.009	0.015	0.004	0.014	0.042	0.002	0.051	0	0.002	0.012	0	0.004	0.002	0.059	0.033	0.001	0.006	0.019	0.005	0.01	0.001	0.004	0.083	0.001	0.007
nstp-3	9	0.447	0	0	0	0	0.001	0	0.001	0.001	0.447	0	0	0	0	0	0	0.012	0.003	0	0	0	0	0	0	0.001	0.001	0.001	0.012	0	0.014	0	0	0.006	0	0.001	0	0.002	0.014	0	0.002	0.008	0	0.001	0	0	0.4	0	0
oig-8	9	0.497	0	0	0	0	0	0	0	0	0.497	0	0	0	0	0	0	0	0	0	0	0	0	0	0	0	0	0	0.001	0	0.008	0	0	0.004	0	0	0	0	0	0	0	0.003	0	0	0	0	0.003	0	0
osr-1	9	0.986	0	0	0	0	0	0	0	0	0.986	0	0	0	0	0	0	0	0	0	0	0	0	0	0	0	0	0	0	0	0.001	0	0	0	0	0	0	0	0	0	0	0	0	0	0	0	0.001	0	0
pqn-18	9	0.883	0	0	0	0	0	0	0	0	0.883	0	0	0	0	0	0	0.001	0.004	0	0	0	0	0	0	0	0	0	0.004	0	0.017	0	0	0.003	0	0	0	0.001	0.001	0	0	0.008	0	0	0	0	0.026	0	0
pqn-32	9	0.786	0.001	0	0	0	0.001	0	0.001	0.001	0.786	0	0.001	0	0	0	0	0.04	0.002	0.001	0	0	0	0	0	0.001	0.001	0.001	0.011	0	0.01	0	0	0.006	0	0.001	0	0.004	0.005	0	0.003	0.003	0	0.002	0	0.001	0.032	0	0
ptl-1	9	0.48	0	0	0	0	0	0	0	0	0.48	0	0	0	0	0	0	0.002	0.003	0	0	0	0	0	0	0	0	0	0.006	0	0.005	0	0	0.043	0	0	0	0.001	0.001	0	0.001	0.035	0	0	0	0	0.019	0	0
ptr-16	9	0.619	0.001	0	0	0	0.001	0	0.001	0.001	0.619	0	0.001	0	0	0	0.001	0.082	0.005	0.001	0.001	0.001	0.001	0.001	0	0.002	0.002	0.002	0.017	0	0.01	0	0.001	0.026	0	0.002	0	0.008	0.012	0	0.005	0.01	0.001	0.005	0	0.001	0.062	0	0
ptr-18	9	0.625	0.001	0	0	0	0.002	0	0.001	0.002	0.625	0	0.001	0	0	0	0.001	0.035	0.006	0.001	0	0	0.001	0.001	0	0.001	0.001	0.003	0.012	0	0.011	0	0	0.017	0	0.001	0	0.003	0.024	0	0.002	0.01	0.001	0.002	0	0.001	0.152	0	0
ptr-6	9	0.396	0.005	0.001	0	0	0.009	0.001	0.003	0.003	0.396	0.002	0.002	0	0	0.001	0.005	0.039	0.035	0.003	0.002	0.002	0.005	0.004	0.002	0.003	0.003	0.005	0.037	0.001	0.027	0	0.001	0.03	0	0.003	0.001	0.029	0.029	0	0.006	0.038	0.002	0.012	0	0.002	0.132	0	0.002
qua-1	9	0.979	0	0	0	0	0	0	0	0	0.979	0	0	0	0	0	0	0	0	0	0	0	0	0	0	0	0	0	0	0	0.001	0	0	0.001	0	0	0	0	0	0	0	0.001	0	0	0	0	0.003	0	0
R01H10.4	9	0.926	0	0	0	0	0	0	0	0	0.926	0	0	0	0	0	0	0.004	0	0	0	0	0	0	0	0	0	0	0.001	0	0.003	0	0	0.001	0	0	0	0	0.002	0	0	0.001	0	0	0	0	0.033	0	0
R07E3.6	9	0.962	0	0	0	0	0	0	0	0	0.962	0	0	0	0	0	0	0	0	0	0	0	0	0	0	0	0	0	0.001	0	0.002	0	0	0.001	0	0	0	0	0	0	0	0.001	0	0	0	0	0.003	0	0
R08C7.4	9	0.663	0	0	0	0	0	0	0	0	0.663	0	0	0	0	0	0	0.016	0	0	0	0	0	0	0	0	0	0	0.002	0	0.006	0	0	0.006	0	0	0	0	0.003	0	0.001	0.002	0	0	0	0	0.021	0	0
R12C12.10	9	0.894	0	0	0	0	0	0	0	0	0.894	0	0	0	0	0	0	0.004	0.002	0	0	0	0	0	0	0	0	0	0.004	0	0.003	0	0	0.01	0	0	0	0	0.001	0	0	0.005	0	0	0	0	0.021	0	0
rdy-2	9	0.354	0.001	0	0	0	0.002	0	0.001	0.001	0.354	0	0.001	0	0	0	0.001	0.118	0.009	0.001	0	0.001	0.001	0.001	0	0.001	0.003	0.002	0.046	0	0.012	0	0.001	0.105	0	0.002	0	0.006	0.021	0	0.011	0.027	0.001	0.002	0	0.001	0.107	0	0
shw-3	9	0.38	0	0	0	0	0.001	0	0.001	0.001	0.38	0	0	0	0	0	0.001	0.006	0.012	0	0	0	0	0.001	0	0.001	0	0.001	0.008	0	0.018	0	0	0.078	0	0	0	0.001	0.006	0	0.001	0.078	0	0	0	0.001	0.057	0	0
spp-13	9	0.612	0	0	0	0	0.001	0	0.001	0	0.612	0	0	0	0	0	0.001	0.003	0.007	0	0	0	0	0.001	0	0	0.001	0.001	0.008	0	0.025	0	0	0.01	0	0	0	0.002	0.005	0	0.001	0.021	0	0.001	0	0	0.206	0	0
T01C8.2	9	0.565	0	0	0	0	0	0	0	0	0.565	0	0	0	0	0	0	0.003	0	0	0	0	0	0	0	0	0	0	0.001	0	0.007	0	0	0.01	0	0	0	0	0.001	0	0	0.003	0	0	0	0	0.013	0	0
T01D1.3	9	0.502	0.001	0	0	0	0.001	0	0.001	0.001	0.502	0	0.001	0	0	0	0	0.264	0.002	0.001	0	0	0.001	0	0	0.001	0.001	0.001	0.007	0	0.008	0	0	0.024	0	0.001	0	0.003	0.012	0	0.003	0.007	0.001	0.003	0	0.001	0.053	0	0
T06A1.1	9	0.892	0	0	0	0	0	0	0	0	0.892	0	0	0	0	0	0	0.001	0	0	0	0	0	0	0	0	0	0	0.001	0	0.003	0	0	0.002	0	0	0	0	0.001	0	0	0.001	0	0	0	0	0.014	0	0
T07F12.1	9	0.593	0.001	0	0	0	0.003	0	0.001	0.001	0.593	0	0	0	0	0	0.001	0.005	0.01	0	0	0	0.001	0.001	0	0.001	0.002	0.001	0.117	0	0.019	0	0	0.005	0	0.001	0	0.015	0.007	0	0.006	0.009	0	0.001	0	0	0.152	0	0
T13C5.7	9	0.466	0	0	0	0	0.001	0	0.001	0.001	0.466	0	0.001	0	0	0	0	0.005	0.005	0.001	0	0	0	0.001	0	0.001	0.001	0.001	0.007	0	0.083	0	0	0.019	0	0.001	0	0.002	0.005	0	0.002	0.036	0	0.001	0	0	0.091	0	0
T16G1.2	9	0.927	0	0	0	0	0	0	0	0	0.927	0	0	0	0	0	0	0.001	0.002	0	0	0	0	0	0	0	0	0	0.002	0	0.004	0	0	0.002	0	0	0	0	0.001	0	0	0.004	0	0	0	0	0.037	0	0
T19A5.3	9	0.989	0	0	0	0	0	0	0	0	0.989	0	0	0	0	0	0	0	0	0	0	0	0	0	0	0	0	0	0	0	0	0	0	0	0	0	0	0	0	0	0	0	0	0	0	0	0.005	0	0
T19E7.6	9	0.421	0.004	0	0	0	0.003	0	0.002	0.001	0.421	0.001	0.001	0	0	0	0.007	0.005	0.029	0.002	0.001	0.001	0.002	0.003	0.001	0.008	0.002	0.001	0.02	0.001	0.09	0	0.001	0.018	0	0.002	0	0.011	0.005	0	0.003	0.03	0.002	0.003	0	0.004	0.041	0	0.001
T22E5.6	9	0.391	0	0	0	0	0.001	0	0.001	0.001	0.391	0	0	0	0	0	0.001	0.006	0.01	0	0	0	0	0.001	0	0.001	0	0.001	0.006	0	0.016	0	0	0.025	0	0	0	0.001	0.017	0	0.001	0.049	0	0	0	0	0.335	0	0
T23F1.5	9	0.566	0	0	0	0	0.001	0	0.001	0.001	0.566	0	0	0	0	0	0	0.017	0.002	0	0	0	0	0	0	0	0.001	0.001	0.009	0	0.012	0	0	0.004	0	0.001	0	0.002	0.016	0	0.002	0.004	0	0.001	0	0	0.266	0	0
T26C5.2	9	0.63	0	0	0	0	0	0	0	0	0.63	0	0	0	0	0	0	0.001	0.001	0	0	0	0	0	0	0	0	0	0.001	0	0.004	0	0	0.013	0	0	0	0.001	0	0	0	0.003	0	0	0	0	0.002	0	0
T27A10.6	9	0.669	0	0	0	0	0	0	0	0	0.669	0	0	0	0	0	0	0.002	0.001	0	0	0	0	0	0	0	0	0	0.004	0	0.011	0	0	0.001	0	0	0	0.001	0.005	0	0.001	0.002	0	0	0	0	0.269	0	0
T28D6.4	9	0.718	0.001	0	0	0	0.002	0	0.001	0	0.718	0	0	0	0	0	0.001	0.002	0.011	0	0	0	0.001	0.001	0	0.001	0.001	0.001	0.027	0	0.073	0	0	0.004	0	0	0	0.004	0.005	0	0.002	0.009	0	0.001	0	0	0.065	0	0
tag-97	9	0.293	0.003	0	0	0	0.031	0.001	0.002	0.005	0.293	0.002	0.001	0	0	0	0.008	0.005	0.085	0.001	0.001	0.001	0.006	0.005	0.001	0.003	0.003	0.008	0.083	0	0.035	0	0.001	0.017	0	0.001	0	0.014	0.027	0	0.004	0.04	0.001	0.002	0	0.001	0.209	0	0.001
ttr-59	9	0.22	0.003	0	0	0	0.002	0	0.005	0.003	0.22	0	0.003	0	0	0	0.001	0.018	0.01	0.003	0.001	0.002	0.002	0.001	0	0.002	0.003	0.003	0.021	0.001	0.148	0	0.001	0.02	0	0.007	0	0.006	0.024	0	0.008	0.037	0.002	0.005	0	0.001	0.204	0	0.001
twk-32	9	0.229	0.001	0	0	0	0.003	0	0.004	0.001	0.229	0	0.001	0	0	0	0.008	0.003	0.071	0.001	0.001	0.001	0.001	0.005	0.001	0.007	0.002	0.001	0.021	0.001	0.128	0	0.001	0.019	0	0.001	0	0.003	0.003	0	0.002	0.093	0	0.001	0	0.002	0.026	0	0.001
ubc-8	9	0.311	0.002	0	0	0	0.007	0.001	0.002	0.001	0.311	0.002	0.001	0	0	0	0.012	0.005	0.028	0.001	0.001	0.001	0.001	0.003	0.001	0.008	0.006	0.001	0.29	0	0.063	0	0.001	0.006	0	0.001	0	0.034	0.006	0	0.011	0.011	0.001	0.002	0	0.002	0.046	0	0.001
unc-53	9	0.228	0.001	0	0	0	0.007	0.001	0.003	0.002	0.228	0.001	0.001	0	0	0.001	0.017	0.005	0.076	0.001	0.001	0.001	0.002	0.009	0.001	0.01	0.002	0.003	0.024	0.001	0.069	0	0.001	0.02	0	0.001	0.001	0.004	0.01	0	0.003	0.074	0.001	0.001	0.001	0.004	0.077	0	0.001
valv-1	9	0.556	0	0	0	0	0	0	0	0	0.556	0	0	0	0	0	0	0.002	0.002	0	0	0	0	0	0	0	0	0	0.003	0	0.017	0	0	0.019	0	0	0	0.001	0.001	0	0.001	0.011	0	0.001	0	0	0.013	0	0
W05F2.8	9	0.672	0.001	0	0	0	0.001	0	0.001	0	0.672	0	0.001	0	0	0	0	0.004	0.004	0.001	0	0	0	0	0	0.001	0.001	0	0.006	0	0.119	0	0	0.005	0	0.001	0	0.002	0.002	0	0.001	0.005	0	0.001	0	0	0.015	0	0
W08G11.1	9	0.72	0	0	0	0	0	0	0	0	0.72	0	0	0	0	0	0	0.015	0.002	0	0	0	0	0	0	0	0.001	0.001	0.005	0	0.008	0	0	0.008	0	0.001	0	0.001	0.008	0	0.001	0.006	0	0.001	0	0	0.132	0	0
wrt-1	9	0.904	0	0	0	0	0	0	0	0	0.904	0	0	0	0	0	0	0	0	0	0	0	0	0	0	0	0	0	0	0	0.001	0	0	0.002	0	0	0	0	0	0	0	0.001	0	0	0	0	0.001	0	0
Y37D8A.6	9	0.644	0	0	0	0	0	0	0.001	0	0.644	0	0	0	0	0	0	0.001	0.006	0	0	0	0	0	0	0	0	0	0.002	0	0.183	0	0	0.005	0	0	0	0	0.002	0	0	0.016	0	0	0	0	0.035	0	0
Y38A10A.11	9	0.391	0.001	0	0	0	0.001	0	0.002	0.001	0.391	0	0.001	0	0	0	0.001	0.003	0.018	0.001	0.001	0.001	0	0.001	0	0.001	0.005	0.001	0.125	0	0.093	0	0.001	0.022	0	0.001	0	0.008	0.002	0	0.014	0.027	0	0.001	0	0.001	0.013	0	0
Y38H6A.5	9	0.636	0	0	0	0	0	0	0.001	0	0.636	0	0	0	0	0	0	0.003	0.002	0	0	0	0	0	0	0	0	0	0.003	0	0.057	0	0	0.004	0	0	0	0	0.005	0	0.001	0.008	0	0	0	0	0.208	0	0
Y39B6A.8	9	0.793	0	0	0	0	0	0	0	0	0.793	0	0	0	0	0	0	0.005	0.001	0	0	0	0	0	0	0	0	0	0.003	0	0.004	0	0	0.01	0	0	0	0	0.004	0	0.001	0.005	0	0	0	0	0.094	0	0
Y45F3A.4	9	0.362	0	0	0	0	0.001	0	0.002	0.001	0.362	0	0	0	0	0	0	0.006	0.003	0	0	0	0	0	0	0	0	0.001	0.004	0	0.272	0	0	0.006	0	0.001	0	0.001	0.006	0	0.001	0.012	0	0.001	0	0	0.101	0	0
Y48G8AL.16	9	0.477	0	0	0	0	0	0	0	0	0.477	0	0	0	0	0	0	0.004	0.001	0	0	0	0	0	0	0	0	0	0.001	0	0.006	0	0	0.028	0	0	0	0	0.001	0	0.001	0.004	0	0	0	0	0.005	0	0
Y55B1BL.1	9	0.481	0	0	0	0	0.001	0	0.001	0.001	0.481	0	0.001	0	0	0	0	0.014	0.002	0.001	0	0	0	0	0	0	0.001	0.001	0.004	0	0.05	0	0	0.006	0	0.001	0	0.001	0.013	0	0.002	0.006	0	0.001	0	0	0.16	0	0
Y57E12AR.1	9	0.547	0	0	0	0	0	0	0	0	0.547	0	0	0	0	0	0	0.001	0	0	0	0	0	0	0	0	0	0	0.001	0	0.005	0	0	0.01	0	0	0	0	0	0	0	0.003	0	0	0	0	0.003	0	0
Y73E7A.8	9	0.612	0	0	0	0	0	0	0	0	0.612	0	0	0	0	0	0	0.001	0	0	0	0	0	0	0	0	0	0	0.002	0	0.006	0	0	0.002	0	0	0	0	0	0	0.001	0.001	0	0	0	0	0.004	0	0
Y81G3A.4	9	0.525	0	0	0	0	0.001	0	0.001	0	0.525	0	0	0	0	0	0	0.002	0.006	0	0	0	0	0.001	0	0	0	0	0.006	0	0.099	0	0	0.002	0	0	0	0.001	0.004	0	0.001	0.011	0	0	0	0	0.288	0	0
Y97E10C.1	9	0.259	0.004	0.001	0.001	0	0.006	0.001	0.002	0.002	0.259	0.002	0.002	0	0	0.001	0.012	0.008	0.031	0.002	0.001	0.001	0.002	0.003	0.002	0.008	0.008	0.002	0.163	0.001	0.027	0	0.001	0.024	0	0.002	0.001	0.046	0.006	0	0.02	0.022	0.002	0.006	0	0.005	0.027	0	0.001
ZC443.1	9	0.772	0	0	0	0	0	0	0	0	0.772	0	0	0	0	0	0	0.001	0	0	0	0	0	0	0	0	0	0	0.001	0	0.005	0	0	0.004	0	0	0	0	0	0	0	0.003	0	0	0	0	0.008	0	0
ZC449.2	9	0.605	0	0	0	0	0	0	0	0	0.605	0	0	0	0	0	0	0.002	0.002	0	0	0	0	0	0	0	0	0	0.002	0	0.012	0	0	0.002	0	0	0	0	0.003	0	0	0.006	0	0	0	0	0.328	0	0
ZC449.4	9	0.728	0	0	0	0	0	0	0	0	0.728	0	0	0	0	0	0	0.001	0.002	0	0	0	0	0	0	0	0	0	0.009	0	0.018	0	0	0.009	0	0	0	0.001	0.001	0	0.002	0.005	0	0	0	0	0.007	0	0
ZC449.5	9	0.311	0.001	0	0	0	0.005	0.001	0.002	0.001	0.311	0.001	0.001	0	0	0	0.013	0.007	0.053	0.001	0.001	0.001	0.001	0.005	0.001	0.009	0.004	0.001	0.099	0	0.045	0	0.001	0.018	0	0.001	0	0.008	0.006	0	0.008	0.041	0.001	0.001	0	0.004	0.058	0	0.001
zfh-2	9	0.726	0	0	0	0	0	0	0	0	0.726	0	0	0	0	0	0	0	0.002	0	0	0	0	0	0	0	0	0	0.004	0	0.005	0	0	0.009	0	0	0	0	0	0	0	0.018	0	0	0	0	0.009	0	0
ZK1320.13	9	0.318	0.007	0.001	0	0	0.004	0.001	0.009	0.003	0.318	0.002	0.004	0	0	0.001	0.005	0.011	0.021	0.006	0.003	0.003	0.003	0.003	0.002	0.006	0.004	0.002	0.024	0.001	0.141	0	0.003	0.026	0	0.004	0.001	0.035	0.006	0	0.007	0.023	0.004	0.028	0	0.003	0.021	0	0.002
ZK154.1	9	0.987	0	0	0	0	0	0	0	0	0.987	0	0	0	0	0	0	0.001	0	0	0	0	0	0	0	0	0	0	0	0	0	0	0	0	0	0	0	0	0	0	0	0	0	0	0	0	0.005	0	0
ZK381.2	9	0.939	0	0	0	0	0	0	0	0	0.939	0	0	0	0	0	0	0.001	0	0	0	0	0	0	0	0	0	0	0.001	0	0.001	0	0	0.003	0	0	0	0	0	0	0	0.001	0	0	0	0	0.006	0	0
ZK829.3	9	0.545	0	0	0	0	0	0	0.001	0.001	0.545	0	0.001	0	0	0	0	0.16	0.001	0.001	0	0	0	0	0	0	0.001	0.001	0.005	0	0.011	0	0	0.01	0	0.001	0	0.002	0.014	0	0.002	0.004	0	0.002	0	0	0.088	0	0
aakb-1	10	0.344	0.008	0.005	0.164	0.008	0.04	0.024	0.001	0.001	0.001	0.344	0	0.003	0.016	0.002	0.014	0	0.003	0.001	0.005	0.001	0.023	0.004	0.155	0.002	0.001	0.002	0.002	0.002	0.001	0.004	0.001	0	0.003	0	0.005	0.004	0.001	0.013	0	0	0.001	0	0.006	0	0.001	0.002	0.034
C23G10.2	10	0.185	0.007	0.016	0.07	0.022	0.082	0.052	0.003	0.001	0.001	0.185	0.001	0.012	0.029	0.011	0.028	0.001	0.006	0.004	0.01	0.001	0.017	0.016	0.067	0.003	0.001	0.003	0.002	0.007	0.003	0.013	0.002	0	0.013	0.001	0.032	0.003	0.003	0.026	0	0.001	0.001	0.001	0.022	0	0.003	0.009	0.034
C34B4.2	10	0.587	0.006	0.003	0.046	0.003	0.044	0.01	0.001	0.003	0.002	0.587	0.001	0.002	0.005	0.002	0.061	0.001	0.005	0.002	0.004	0.001	0.018	0.006	0.028	0.03	0.002	0.006	0.005	0.002	0.002	0.003	0.001	0.001	0.002	0.001	0.004	0.005	0.004	0.009	0.001	0.001	0.001	0.001	0.005	0.004	0.003	0.002	0.013
C37A2.7	10	0.916	0.001	0.001	0.004	0.001	0.022	0.002	0	0.001	0	0.916	0	0	0.001	0	0.004	0	0.001	0	0.001	0	0.011	0.001	0.004	0.001	0	0.003	0.001	0	0	0	0	0	0	0	0.001	0.001	0.002	0.001	0	0	0	0	0.001	0	0.001	0	0.002
C47B2.9	10	0.553	0.006	0.002	0.065	0.001	0.006	0.005	0	0	0	0.553	0	0.001	0.003	0.001	0.035	0	0.002	0.001	0.003	0	0.003	0.002	0.246	0.006	0.001	0	0.001	0.001	0.001	0	0	0	0.001	0	0.002	0.005	0	0.002	0	0	0	0	0.001	0	0	0	0.022
dlk-1	10	0.217	0.022	0.006	0.051	0.007	0.15	0.028	0.002	0.002	0.003	0.217	0.001	0.004	0.014	0.004	0.037	0.001	0.011	0.002	0.008	0.001	0.104	0.013	0.103	0.004	0.002	0.005	0.005	0.002	0.004	0.004	0.001	0.001	0.003	0.001	0.006	0.008	0.006	0.011	0.001	0.002	0.003	0.001	0.01	0.001	0.006	0.003	0.043
dnj-20	10	0.354	0.01	0.005	0.037	0.007	0.149	0.021	0.001	0.005	0.001	0.354	0.001	0.004	0.01	0.004	0.012	0.001	0.005	0.002	0.005	0.001	0.127	0.007	0.051	0.002	0.001	0.009	0.003	0.002	0.002	0.004	0.001	0	0.004	0.001	0.007	0.006	0.004	0.008	0.001	0.001	0.002	0.001	0.007	0	0.003	0.003	0.027
E01G4.3	10	0.171	0.065	0.008	0.01	0.002	0.019	0.005	0.005	0.009	0.004	0.171	0.004	0.002	0.005	0.002	0.055	0.003	0.009	0.016	0.039	0.006	0.112	0.007	0.031	0.16	0.002	0.007	0.004	0.006	0.007	0.001	0.005	0.002	0.002	0.006	0.008	0.007	0.006	0.002	0.002	0.003	0.008	0.002	0.003	0.011	0.004	0.002	0.075
eef-1A.2	10	0.339	0.008	0.005	0.035	0.004	0.107	0.014	0.003	0.025	0.002	0.339	0.001	0.004	0.005	0.005	0.045	0.002	0.008	0.005	0.008	0.002	0.045	0.012	0.024	0.038	0.003	0.02	0.005	0.005	0.003	0.004	0.003	0.001	0.005	0.001	0.013	0.005	0.007	0.007	0.001	0.002	0.001	0.001	0.009	0.003	0.003	0.005	0.024
eef-2	10	0.33	0.002	0.003	0.24	0.012	0.013	0.02	0.001	0.001	0	0.33	0	0.005	0.009	0.003	0.023	0	0.002	0.001	0.002	0	0.004	0.004	0.023	0.006	0.001	0.001	0.001	0.002	0.001	0.012	0.001	0	0.009	0	0.006	0.001	0.001	0.072	0	0	0	0	0.014	0.001	0.001	0.004	0.009
F22F7.7	10	0.191	0.158	0.005	0.009	0.001	0.019	0.004	0.005	0.005	0.009	0.191	0.005	0.001	0.004	0.002	0.027	0.005	0.012	0.013	0.025	0.004	0.057	0.005	0.064	0.032	0.005	0.004	0.012	0.004	0.013	0.001	0.004	0.002	0.001	0.006	0.005	0.091	0.006	0.001	0.004	0.003	0.015	0.012	0.002	0.006	0.007	0.001	0.055
F46F11.6	10	0.29	0.009	0.006	0.12	0.009	0.044	0.033	0.001	0.001	0.002	0.29	0.001	0.004	0.019	0.004	0.102	0.001	0.01	0.002	0.006	0.001	0.012	0.011	0.13	0.007	0.001	0.002	0.005	0.002	0.002	0.005	0.001	0.001	0.004	0.001	0.006	0.007	0.002	0.022	0.001	0.001	0.001	0.001	0.01	0.001	0.003	0.002	0.027
F52B11.2	10	0.426	0.016	0.004	0.03	0.002	0.072	0.01	0.001	0.001	0.001	0.426	0	0.001	0.006	0.001	0.012	0	0.004	0.002	0.006	0.001	0.039	0.003	0.24	0.002	0.001	0.001	0.003	0.002	0.001	0.001	0.001	0	0.001	0	0.004	0.011	0.001	0.002	0	0	0.001	0.001	0.002	0	0.001	0.001	0.056
fat-3	10	0.186	0.112	0.005	0.013	0.001	0.03	0.007	0.002	0.003	0.001	0.186	0.001	0.001	0.006	0.002	0.014	0.001	0.008	0.003	0.014	0.001	0.129	0.005	0.184	0.006	0.002	0.003	0.004	0.003	0.002	0.001	0.001	0.001	0.001	0.001	0.004	0.02	0.003	0.001	0.001	0.001	0.004	0.002	0.002	0.001	0.002	0.001	0.166
gpx-6	10	0.355	0.019	0.003	0.014	0.003	0.062	0.008	0.005	0.005	0.019	0.355	0.002	0.002	0.004	0.003	0.089	0.006	0.024	0.004	0.006	0.002	0.035	0.017	0.026	0.032	0.003	0.01	0.012	0.002	0.017	0.002	0.002	0.003	0.002	0.002	0.004	0.021	0.018	0.005	0.003	0.006	0.004	0.004	0.005	0.006	0.028	0.002	0.015
H12D21.6	10	0.175	0.012	0.007	0.041	0.005	0.166	0.026	0.004	0.003	0.003	0.175	0.001	0.004	0.011	0.005	0.139	0.001	0.018	0.004	0.009	0.001	0.02	0.02	0.099	0.012	0.004	0.004	0.01	0.004	0.008	0.003	0.002	0.001	0.003	0.001	0.009	0.012	0.005	0.007	0.002	0.002	0.001	0.001	0.008	0.001	0.005	0.003	0.031
hsp-1	10	0.204	0.003	0.008	0.135	0.016	0.025	0.041	0.001	0.001	0.001	0.204	0	0.008	0.018	0.008	0.13	0	0.005	0.002	0.004	0.001	0.005	0.016	0.043	0.011	0.001	0.001	0.001	0.003	0.001	0.01	0.001	0	0.011	0	0.016	0.001	0.001	0.037	0	0.001	0	0	0.027	0.001	0.001	0.007	0.022
hsp-6	10	0.42	0.003	0.003	0.292	0.005	0.007	0.011	0	0.001	0	0.42	0	0.002	0.009	0.002	0.027	0	0.002	0.001	0.003	0	0.003	0.003	0.072	0.008	0.001	0.001	0.001	0.001	0.001	0.003	0	0	0.003	0	0.004	0.002	0	0.014	0	0	0	0	0.004	0.001	0	0.002	0.017
hsp-60	10	0.949	0.002	0	0.008	0	0.002	0.001	0	0	0	0.949	0	0	0.001	0	0.003	0	0	0	0.001	0	0.003	0	0.015	0.001	0	0	0	0	0	0	0	0	0	0	0	0.001	0	0	0	0	0	0	0	0	0	0	0.004
K08E3.5	10	0.226	0.046	0.008	0.044	0.003	0.008	0.008	0.003	0.001	0.002	0.226	0.002	0.003	0.009	0.003	0.094	0.001	0.009	0.006	0.018	0.002	0.009	0.007	0.192	0.08	0.002	0.001	0.005	0.004	0.003	0.001	0.003	0.001	0.002	0.002	0.008	0.019	0.001	0.004	0.001	0.002	0.003	0.002	0.003	0.006	0.001	0.002	0.082
K11H12.1	10	0.588	0.002	0.002	0.137	0.007	0.028	0.019	0.001	0.001	0	0.588	0	0.003	0.006	0.002	0.017	0	0.002	0.001	0.001	0	0.005	0.004	0.019	0.003	0.001	0.001	0.001	0.001	0.001	0.007	0	0	0.004	0	0.004	0.001	0.001	0.037	0	0	0	0	0.01	0	0.001	0.002	0.006
lin-18	10	0.324	0.008	0.002	0.006	0.002	0.11	0.005	0.002	0.04	0.007	0.324	0.002	0.001	0.002	0.002	0.019	0.006	0.009	0.003	0.003	0.002	0.089	0.007	0.008	0.013	0.002	0.149	0.007	0.002	0.005	0.001	0.002	0.002	0.001	0.002	0.003	0.008	0.051	0.003	0.002	0.003	0.002	0.003	0.003	0.003	0.018	0.001	0.007
pfk-1.1	10	0.204	0.027	0.01	0.041	0.005	0.105	0.018	0.002	0.004	0.003	0.204	0.002	0.004	0.014	0.003	0.045	0.002	0.008	0.006	0.02	0.002	0.134	0.007	0.104	0.011	0.003	0.007	0.008	0.004	0.003	0.002	0.002	0.001	0.003	0.003	0.008	0.009	0.007	0.006	0.002	0.002	0.003	0.001	0.005	0.001	0.004	0.002	0.069
pry-1	10	0.208	0.01	0.004	0.014	0.004	0.063	0.009	0.005	0.048	0.006	0.208	0.003	0.003	0.005	0.005	0.06	0.005	0.014	0.006	0.008	0.003	0.064	0.018	0.013	0.105	0.002	0.068	0.006	0.004	0.007	0.004	0.004	0.003	0.004	0.003	0.008	0.005	0.021	0.007	0.002	0.005	0.003	0.002	0.009	0.014	0.01	0.005	0.016
R06C1.4	10	0.501	0.01	0.006	0.03	0.005	0.057	0.013	0.001	0.004	0.001	0.501	0.001	0.004	0.009	0.003	0.01	0.001	0.003	0.003	0.007	0.001	0.079	0.005	0.048	0.003	0.001	0.005	0.001	0.003	0.001	0.003	0.002	0	0.004	0.001	0.01	0.003	0.002	0.005	0	0.001	0.001	0.001	0.005	0	0.001	0.003	0.04
R11A5.6	10	0.36	0.135	0.004	0.008	0.001	0.01	0.003	0.002	0.007	0.003	0.36	0.003	0.001	0.004	0.001	0.014	0.002	0.005	0.006	0.016	0.003	0.148	0.003	0.042	0.022	0.002	0.005	0.004	0.002	0.003	0.001	0.002	0.002	0.001	0.005	0.003	0.017	0.004	0.001	0.002	0.002	0.017	0.005	0.001	0.005	0.002	0.001	0.056
rack-1	10	0.912	0.001	0.001	0.022	0.001	0.005	0.003	0	0	0	0.912	0	0.001	0.001	0.001	0.006	0	0.001	0	0.001	0	0.002	0.001	0.006	0.002	0	0	0	0	0	0.001	0	0	0.001	0	0.001	0	0	0.006	0	0	0	0	0.002	0	0	0.001	0.002
rla-0	10	0.945	0.001	0	0.013	0.001	0.003	0.001	0	0	0	0.945	0	0	0.001	0	0.005	0	0	0	0	0	0.002	0.001	0.007	0.002	0	0	0	0	0	0	0	0	0	0	0.001	0.001	0	0.002	0	0	0	0	0.001	0	0	0	0.002
rla-1	10	0.977	0	0	0.002	0	0.003	0.001	0	0	0	0.977	0	0	0	0	0.002	0	0	0	0	0	0.002	0	0.002	0.001	0	0.001	0	0	0	0	0	0	0	0	0	0	0	0	0	0	0	0	0	0	0	0	0.001
rla-2	10	0.656	0.002	0.003	0.036	0.007	0.041	0.014	0.001	0.002	0.001	0.656	0	0.003	0.006	0.004	0.027	0.001	0.003	0.002	0.002	0	0.01	0.007	0.013	0.005	0.001	0.004	0.001	0.002	0.001	0.007	0.001	0	0.005	0	0.006	0.001	0.002	0.024	0	0.001	0	0	0.011	0.001	0.002	0.004	0.007
rpl-1	10	0.942	0.007	0	0.002	0	0.002	0	0	0	0	0.942	0	0	0	0	0.003	0	0.001	0	0.001	0	0.006	0	0.01	0.003	0	0	0.001	0	0	0	0	0	0	0	0	0.005	0	0	0	0	0.001	0	0	0	0	0	0.005
rpl-10	10	0.981	0	0	0.004	0	0.001	0	0	0	0	0.981	0	0	0	0	0.002	0	0	0	0	0	0.001	0	0.002	0.001	0	0	0	0	0	0	0	0	0	0	0	0	0	0	0	0	0	0	0	0	0	0	0.001
rpl-11.2	10	0.997	0	0	0	0	0	0	0	0	0	0.997	0	0	0	0	0	0	0	0	0	0	0	0	0	0	0	0	0	0	0	0	0	0	0	0	0	0	0	0	0	0	0	0	0	0	0	0	0
rpl-12	10	0.56	0.013	0.006	0.036	0.002	0.005	0.004	0.001	0.001	0	0.56	0	0.002	0.007	0.001	0.01	0	0.001	0.002	0.01	0.001	0.008	0.002	0.163	0.004	0.001	0	0.001	0.003	0.001	0.001	0.001	0	0.001	0	0.007	0.003	0	0.002	0	0	0.001	0	0.001	0	0	0.001	0.093
rpl-13	10	0.917	0.006	0	0.005	0	0.003	0.001	0	0	0	0.917	0	0	0.001	0	0.004	0	0.001	0	0.001	0	0.003	0	0.029	0.002	0	0	0.001	0	0	0	0	0	0	0	0.001	0.005	0	0	0	0	0	0	0	0	0	0	0.008
rpl-14	10	0.997	0	0	0	0	0	0	0	0	0	0.997	0	0	0	0	0	0	0	0	0	0	0	0	0	0	0	0	0	0	0	0	0	0	0	0	0	0	0	0	0	0	0	0	0	0	0	0	0
rpl-15	10	0.999	0	0	0	0	0	0	0	0	0	0.999	0	0	0	0	0	0	0	0	0	0	0	0	0	0	0	0	0	0	0	0	0	0	0	0	0	0	0	0	0	0	0	0	0	0	0	0	0
rpl-16	10	0.945	0.004	0	0.003	0	0.002	0.001	0	0	0	0.945	0	0	0	0	0.003	0	0	0	0.001	0	0.003	0	0.02	0.001	0	0	0	0	0	0	0	0	0	0	0	0.003	0	0	0	0	0	0	0	0	0	0	0.005
rpl-17	10	0.402	0.135	0.002	0.006	0.001	0.013	0.002	0.002	0.004	0.003	0.402	0.002	0.001	0.002	0.001	0.011	0.003	0.005	0.005	0.011	0.002	0.05	0.002	0.053	0.015	0.005	0.003	0.007	0.002	0.003	0	0.002	0.001	0	0.003	0.002	0.123	0.003	0.001	0.003	0.002	0.008	0.01	0.001	0.003	0.003	0	0.038
rpl-18	10	0.936	0.005	0	0.003	0	0.002	0.001	0	0	0	0.936	0	0	0.001	0	0.003	0	0	0	0.001	0	0.005	0	0.02	0.002	0	0	0	0	0	0	0	0	0	0	0.001	0.002	0	0	0	0	0	0	0	0	0	0	0.01
rpl-19	10	0.992	0	0	0.002	0	0	0	0	0	0	0.992	0	0	0	0	0.001	0	0	0	0	0	0	0	0.001	0	0	0	0	0	0	0	0	0	0	0	0	0	0	0	0	0	0	0	0	0	0	0	0
rpl-2	10	0.99	0	0	0.001	0	0	0	0	0	0	0.99	0	0	0	0	0.001	0	0	0	0	0	0.001	0	0.002	0	0	0	0	0	0	0	0	0	0	0	0	0	0	0	0	0	0	0	0	0	0	0	0.001
rpl-20	10	0.363	0.198	0.003	0.006	0.001	0.012	0.002	0.002	0.004	0.002	0.363	0.002	0.001	0.002	0.001	0.011	0.002	0.005	0.006	0.016	0.002	0.082	0.002	0.06	0.015	0.003	0.003	0.004	0.002	0.003	0	0.002	0.001	0	0.003	0.003	0.045	0.003	0.001	0.001	0.001	0.008	0.005	0.001	0.002	0.002	0	0.068
rpl-21	10	0.871	0.016	0.001	0.004	0	0.005	0.001	0	0.001	0.001	0.871	0	0	0.001	0	0.006	0	0.001	0.001	0.002	0	0.009	0.001	0.027	0.005	0.001	0.001	0.002	0	0.001	0	0	0	0	0	0.001	0.016	0.001	0	0	0	0.001	0.001	0	0.001	0.001	0	0.01
rpl-22	10	0.906	0.002	0	0.002	0	0.02	0.001	0	0.002	0.001	0.906	0	0	0	0	0.006	0.001	0.001	0.001	0.001	0	0.013	0.001	0.003	0.004	0	0.008	0.001	0	0.001	0	0	0	0	0	0.001	0.002	0.005	0.001	0	0	0	0	0.001	0.001	0.002	0	0.002
rpl-23	10	0.665	0.002	0.002	0.03	0.005	0.067	0.013	0.001	0.002	0.001	0.665	0	0.002	0.004	0.003	0.034	0	0.003	0.001	0.002	0	0.008	0.009	0.01	0.005	0.001	0.004	0.001	0.001	0.001	0.006	0.001	0	0.004	0	0.004	0.001	0.003	0.022	0	0.001	0	0	0.011	0.001	0.002	0.003	0.005
rpl-24.1	10	0.997	0	0	0	0	0	0	0	0	0	0.997	0	0	0	0	0	0	0	0	0	0	0	0	0.001	0	0	0	0	0	0	0	0	0	0	0	0	0	0	0	0	0	0	0	0	0	0	0	0
rpl-25.1	10	0.487	0.025	0.004	0.023	0.001	0.023	0.006	0.001	0.002	0.001	0.487	0.001	0.001	0.005	0.001	0.012	0.001	0.004	0.003	0.01	0.001	0.018	0.003	0.222	0.004	0.003	0.001	0.003	0.003	0.002	0.001	0.001	0	0.001	0.001	0.005	0.024	0.001	0.001	0.001	0.001	0.002	0.001	0.001	0.001	0.001	0.001	0.055
rpl-25.2	10	0.736	0.027	0.002	0.005	0.001	0.008	0.002	0.001	0.002	0.001	0.736	0.001	0.001	0.002	0	0.004	0.001	0.001	0.003	0.008	0.001	0.096	0.001	0.026	0.003	0.001	0.002	0.001	0.001	0.001	0	0.001	0	0	0.001	0.002	0.005	0.001	0.001	0	0	0.002	0.001	0.001	0	0.001	0	0.032
rpl-26	10	0.999	0	0	0	0	0	0	0	0	0	0.999	0	0	0	0	0	0	0	0	0	0	0	0	0	0	0	0	0	0	0	0	0	0	0	0	0	0	0	0	0	0	0	0	0	0	0	0	0
rpl-27	10	0.777	0.001	0.001	0.025	0.003	0.034	0.009	0.001	0.001	0.001	0.777	0	0.001	0.002	0.002	0.029	0	0.002	0.001	0.001	0	0.005	0.006	0.008	0.005	0	0.002	0.001	0.001	0.001	0.004	0	0	0.002	0	0.002	0.001	0.002	0.015	0	0	0	0	0.007	0.001	0.001	0.002	0.003
rpl-28	10	0.287	0.147	0.002	0.004	0.001	0.017	0.002	0.002	0.009	0.004	0.287	0.003	0.001	0.002	0.001	0.008	0.004	0.005	0.008	0.014	0.003	0.176	0.002	0.03	0.01	0.004	0.007	0.006	0.003	0.004	0	0.003	0.002	0	0.004	0.002	0.082	0.007	0.001	0.003	0.002	0.013	0.015	0.001	0.002	0.004	0	0.035
rpl-29	10	0.455	0.002	0.003	0.263	0.008	0.009	0.02	0	0	0	0.455	0	0.003	0.009	0.003	0.028	0	0.002	0.001	0.002	0	0.002	0.004	0.04	0.003	0	0	0.001	0.001	0	0.005	0	0	0.004	0	0.004	0.001	0	0.033	0	0	0	0	0.009	0	0	0.002	0.009
rpl-3	10	0.996	0	0	0	0	0	0	0	0	0	0.996	0	0	0	0	0	0	0	0	0	0	0	0	0.001	0	0	0	0	0	0	0	0	0	0	0	0	0	0	0	0	0	0	0	0	0	0	0	0
rpl-30	10	0.962	0.003	0	0.001	0	0.003	0	0	0	0	0.962	0	0	0	0	0.001	0	0	0	0.001	0	0.011	0	0.003	0.001	0	0.001	0	0	0	0	0	0	0	0	0	0.002	0.001	0	0	0	0	0	0	0	0	0	0.002
rpl-31	10	0.864	0.015	0.001	0.002	0	0.008	0.001	0	0.002	0.001	0.864	0	0	0.001	0	0.005	0.001	0.002	0.001	0.002	0	0.023	0.001	0.012	0.005	0.001	0.002	0.002	0	0.001	0	0	0	0	0.001	0.001	0.019	0.002	0	0.001	0	0.001	0.002	0	0.001	0.001	0	0.007
rpl-32	10	0.958	0	0	0.003	0	0.012	0.001	0	0	0	0.958	0	0	0	0	0.003	0	0	0	0	0	0.004	0.001	0.002	0.001	0	0.001	0	0	0	0	0	0	0	0	0	0	0.001	0.001	0	0	0	0	0.001	0	0	0	0.001
rpl-33	10	0.902	0.007	0	0.002	0	0.009	0.001	0	0.001	0.001	0.902	0	0	0	0	0.003	0.001	0.001	0.001	0.001	0	0.027	0.001	0.007	0.002	0	0.002	0.001	0	0.001	0	0	0	0	0	0.001	0.006	0.002	0	0	0	0.001	0.001	0	0	0.001	0	0.005
rpl-34	10	0.705	0.002	0.002	0.044	0.006	0.029	0.013	0.001	0.001	0.001	0.705	0	0.003	0.005	0.003	0.016	0	0.002	0.001	0.002	0	0.007	0.005	0.013	0.003	0	0.002	0.001	0.001	0.001	0.007	0	0	0.004	0	0.004	0.001	0.001	0.026	0	0	0	0	0.009	0	0.001	0.003	0.006
rpl-35	10	0.996	0	0	0	0	0.001	0	0	0	0	0.996	0	0	0	0	0	0	0	0	0	0	0	0	0	0	0	0	0	0	0	0	0	0	0	0	0	0	0	0	0	0	0	0	0	0	0	0	0
rpl-36	10	0.97	0.001	0	0.002	0	0.006	0.001	0	0	0	0.97	0	0	0	0	0.002	0	0	0	0	0	0.004	0	0.002	0.001	0	0.001	0	0	0	0	0	0	0	0	0	0	0.001	0	0	0	0	0	0	0	0	0	0.001
rpl-38	10	0.296	0.005	0.002	0.006	0.002	0.188	0.005	0.003	0.032	0.003	0.296	0.002	0.001	0.002	0.002	0.018	0.003	0.007	0.004	0.004	0.001	0.088	0.007	0.007	0.012	0.002	0.165	0.004	0.003	0.004	0.001	0.002	0.001	0.002	0.001	0.005	0.004	0.036	0.002	0.001	0.002	0.001	0.001	0.003	0.002	0.009	0.002	0.008
rpl-4	10	0.971	0.001	0	0.006	0	0.001	0.001	0	0	0	0.971	0	0	0	0	0.002	0	0	0	0	0	0.001	0	0.004	0.001	0	0	0	0	0	0	0	0	0	0	0	0	0	0.001	0	0	0	0	0	0	0	0	0.002
rpl-41	10	0.708	0.005	0.001	0.004	0.001	0.056	0.002	0.001	0.008	0.002	0.708	0.001	0.001	0.001	0.001	0.01	0.003	0.003	0.002	0.002	0.001	0.056	0.003	0.006	0.007	0.001	0.041	0.003	0.001	0.002	0	0.001	0.001	0	0.001	0.001	0.005	0.023	0.001	0.001	0.001	0.001	0.001	0.001	0.001	0.006	0	0.005
rpl-43	10	0.709	0.002	0.002	0.027	0.003	0.034	0.01	0.001	0.001	0.001	0.709	0	0.002	0.003	0.003	0.069	0.001	0.004	0.001	0.002	0	0.005	0.009	0.01	0.014	0.001	0.003	0.002	0.001	0.001	0.003	0.001	0	0.002	0	0.003	0.002	0.002	0.012	0	0.001	0	0	0.008	0.001	0.002	0.002	0.005
rpl-5	10	0.996	0	0	0.001	0	0	0	0	0	0	0.996	0	0	0	0	0	0	0	0	0	0	0	0	0.001	0	0	0	0	0	0	0	0	0	0	0	0	0	0	0	0	0	0	0	0	0	0	0	0
rpl-6	10	0.998	0	0	0	0	0	0	0	0	0	0.998	0	0	0	0	0	0	0	0	0	0	0	0	0.001	0	0	0	0	0	0	0	0	0	0	0	0	0	0	0	0	0	0	0	0	0	0	0	0
rpl-7	10	0.99	0	0	0.002	0	0	0	0	0	0	0.99	0	0	0	0	0.001	0	0	0	0	0	0	0	0.002	0	0	0	0	0	0	0	0	0	0	0	0	0	0	0	0	0	0	0	0	0	0	0	0.001
rpl-7A	10	0.993	0	0	0.001	0	0	0	0	0	0	0.993	0	0	0	0	0	0	0	0	0	0	0.001	0	0.001	0	0	0	0	0	0	0	0	0	0	0	0	0	0	0	0	0	0	0	0	0	0	0	0
rpl-9	10	0.337	0.203	0.002	0.007	0.001	0.01	0.002	0.001	0.003	0.002	0.337	0.001	0.001	0.002	0.001	0.012	0.002	0.005	0.004	0.013	0.002	0.044	0.002	0.088	0.015	0.004	0.002	0.006	0.002	0.003	0	0.002	0.001	0	0.002	0.002	0.092	0.002	0.001	0.002	0.001	0.008	0.006	0.001	0.002	0.002	0	0.062
rps-0	10	0.995	0	0	0.001	0	0	0	0	0	0	0.995	0	0	0	0	0	0	0	0	0	0	0	0	0.001	0	0	0	0	0	0	0	0	0	0	0	0	0	0	0	0	0	0	0	0	0	0	0	0
rps-1	10	0.994	0	0	0.001	0	0	0	0	0	0	0.994	0	0	0	0	0.001	0	0	0	0	0	0	0	0.001	0	0	0	0	0	0	0	0	0	0	0	0	0	0	0	0	0	0	0	0	0	0	0	0
rps-10	10	0.984	0	0	0.003	0	0.001	0	0	0	0	0.984	0	0	0	0	0.001	0	0	0	0	0	0.001	0	0.005	0	0	0	0	0	0	0	0	0	0	0	0	0	0	0	0	0	0	0	0	0	0	0	0.001
rps-11	10	1	0	0	0	0	0	0	0	0	0	1	0	0	0	0	0	0	0	0	0	0	0	0	0	0	0	0	0	0	0	0	0	0	0	0	0	0	0	0	0	0	0	0	0	0	0	0	0
rps-12	10	0.998	0	0	0	0	0	0	0	0	0	0.998	0	0	0	0	0	0	0	0	0	0	0	0	0	0	0	0	0	0	0	0	0	0	0	0	0	0	0	0	0	0	0	0	0	0	0	0	0
rps-13	10	1	0	0	0	0	0	0	0	0	0	1	0	0	0	0	0	0	0	0	0	0	0	0	0	0	0	0	0	0	0	0	0	0	0	0	0	0	0	0	0	0	0	0	0	0	0	0	0
rps-14	10	0.997	0	0	0	0	0	0	0	0	0	0.997	0	0	0	0	0	0	0	0	0	0	0	0	0	0	0	0	0	0	0	0	0	0	0	0	0	0	0	0	0	0	0	0	0	0	0	0	0
rps-15	10	0.999	0	0	0	0	0	0	0	0	0	0.999	0	0	0	0	0	0	0	0	0	0	0	0	0	0	0	0	0	0	0	0	0	0	0	0	0	0	0	0	0	0	0	0	0	0	0	0	0
rps-16	10	0.549	0.002	0.003	0.042	0.008	0.052	0.017	0.002	0.002	0.001	0.549	0.001	0.004	0.005	0.005	0.045	0.001	0.004	0.002	0.002	0.001	0.008	0.013	0.011	0.01	0.001	0.005	0.002	0.002	0.002	0.012	0.001	0	0.007	0	0.007	0.002	0.004	0.039	0	0.001	0	0	0.019	0.001	0.002	0.006	0.006
rps-17	10	0.996	0	0	0	0	0	0	0	0	0	0.996	0	0	0	0	0	0	0	0	0	0	0.001	0	0	0	0	0	0	0	0	0	0	0	0	0	0	0	0	0	0	0	0	0	0	0	0	0	0
rps-18	10	1	0	0	0	0	0	0	0	0	0	1	0	0	0	0	0	0	0	0	0	0	0	0	0	0	0	0	0	0	0	0	0	0	0	0	0	0	0	0	0	0	0	0	0	0	0	0	0
rps-19	10	0.99	0	0	0.002	0	0.001	0	0	0	0	0.99	0	0	0	0	0.002	0	0	0	0	0	0	0	0.003	0	0	0	0	0	0	0	0	0	0	0	0	0	0	0	0	0	0	0	0	0	0	0	0
rps-2	10	0.887	0.001	0.001	0.029	0.001	0.005	0.003	0	0	0	0.887	0	0.001	0.001	0.001	0.02	0	0.001	0	0.001	0	0.002	0.002	0.009	0.003	0	0	0	0	0	0.001	0	0	0.001	0	0.001	0.001	0	0.006	0	0	0	0	0.002	0	0	0.001	0.003
rps-20	10	0.891	0.001	0.001	0.033	0.001	0.005	0.004	0	0	0	0.891	0	0.001	0.002	0.001	0.009	0	0.001	0	0.001	0	0.002	0.001	0.008	0.002	0	0	0	0	0	0.001	0	0	0.001	0	0.001	0.001	0	0.006	0	0	0	0	0.002	0	0	0.001	0.003
rps-21	10	0.68	0.003	0.001	0.006	0.001	0.13	0.004	0.001	0.004	0.002	0.68	0	0.001	0.001	0.001	0.021	0.001	0.004	0.001	0.002	0	0.024	0.006	0.006	0.006	0.001	0.019	0.002	0.001	0.002	0.001	0.001	0	0.001	0	0.002	0.003	0.012	0.003	0.001	0.001	0.001	0.001	0.003	0.001	0.005	0.001	0.004
rps-22	10	0.988	0.001	0	0	0	0.001	0	0	0	0	0.988	0	0	0	0	0.001	0	0	0	0	0	0.002	0	0.001	0	0	0	0	0	0	0	0	0	0	0	0	0.001	0	0	0	0	0	0	0	0	0	0	0.001
rps-23	10	0.895	0.001	0.001	0.02	0.002	0.011	0.004	0	0	0	0.895	0	0.001	0.002	0.001	0.01	0	0.001	0	0.001	0	0.003	0.002	0.007	0.002	0	0.001	0.001	0	0	0.001	0	0	0.001	0	0.001	0.001	0.001	0.006	0	0	0	0	0.002	0	0.001	0.001	0.002
rps-24	10	0.906	0.01	0	0.003	0	0.005	0.001	0	0	0	0.906	0	0	0.001	0	0.004	0	0.001	0.001	0.002	0	0.009	0.001	0.023	0.002	0.001	0	0.001	0	0	0	0	0	0	0	0.001	0.008	0.001	0	0	0	0.001	0.001	0	0	0	0	0.009
rps-25	10	0.936	0.001	0	0.005	0.001	0.015	0.002	0	0.001	0	0.936	0	0	0.001	0	0.006	0	0.001	0	0	0	0.004	0.001	0.003	0.002	0	0.001	0	0	0	0.001	0	0	0	0	0.001	0.001	0.001	0.002	0	0	0	0	0.001	0	0.001	0	0.001
rps-26	10	0.999	0	0	0	0	0	0	0	0	0	0.999	0	0	0	0	0	0	0	0	0	0	0	0	0	0	0	0	0	0	0	0	0	0	0	0	0	0	0	0	0	0	0	0	0	0	0	0	0
rps-27	10	0.977	0	0	0.002	0	0.004	0.001	0	0	0	0.977	0	0	0	0	0.001	0	0	0	0	0	0.003	0	0.002	0	0	0	0	0	0	0	0	0	0	0	0	0	0	0	0	0	0	0	0	0	0	0	0.001
rps-29	10	0.654	0.004	0.004	0.017	0.003	0.078	0.01	0.001	0.005	0.001	0.654	0.001	0.003	0.004	0.003	0.015	0.001	0.003	0.003	0.004	0.001	0.033	0.006	0.014	0.005	0.001	0.01	0.001	0.003	0.001	0.003	0.001	0	0.003	0	0.009	0.002	0.003	0.005	0	0.001	0.001	0	0.005	0.001	0.002	0.002	0.013
rps-3	10	0.751	0.001	0.001	0.142	0.002	0.005	0.006	0	0	0	0.751	0	0.001	0.003	0.001	0.01	0	0.001	0	0.001	0	0.002	0.001	0.024	0.002	0	0	0	0	0	0.001	0	0	0.001	0	0.001	0.001	0	0.008	0	0	0	0	0.002	0	0	0.001	0.004
rps-30	10	0.981	0	0	0.003	0	0.002	0.001	0	0	0	0.981	0	0	0	0	0.001	0	0	0	0	0	0.001	0	0.004	0	0	0	0	0	0	0	0	0	0	0	0	0	0	0	0	0	0	0	0	0	0	0	0.001
rps-4	10	0.976	0.003	0	0.001	0	0.001	0	0	0	0	0.976	0	0	0	0	0.001	0	0	0	0	0	0.003	0	0.004	0.001	0	0	0	0	0	0	0	0	0	0	0	0.001	0	0	0	0	0	0	0	0	0	0	0.002
rps-5	10	0.858	0.001	0.001	0.036	0.002	0.009	0.006	0	0	0	0.858	0	0.001	0.002	0.001	0.015	0	0.001	0	0.001	0	0.002	0.003	0.009	0.002	0	0	0	0	0	0.002	0	0	0.001	0	0.001	0	0	0.011	0	0	0	0	0.004	0	0	0.001	0.003
rps-6	10	0.78	0.003	0.002	0.037	0.004	0.015	0.007	0.001	0.001	0.001	0.78	0	0.002	0.004	0.002	0.015	0	0.002	0.001	0.002	0	0.008	0.003	0.014	0.005	0	0.002	0.001	0.001	0.001	0.004	0	0	0.002	0	0.003	0.001	0.001	0.015	0	0	0.001	0	0.005	0.001	0.001	0.002	0.006
rps-7	10	0.999	0	0	0	0	0	0	0	0	0	0.999	0	0	0	0	0	0	0	0	0	0	0	0	0	0	0	0	0	0	0	0	0	0	0	0	0	0	0	0	0	0	0	0	0	0	0	0	0
rps-8	10	0.991	0	0	0.001	0	0	0	0	0	0	0.991	0	0	0	0	0.001	0	0	0	0	0	0	0	0.002	0.001	0	0	0	0	0	0	0	0	0	0	0	0	0	0	0	0	0	0	0	0	0	0	0.001
rps-9	10	0.994	0	0	0	0	0	0	0	0	0	0.994	0	0	0	0	0	0	0	0	0	0	0	0	0.001	0	0	0	0	0	0	0	0	0	0	0	0	0	0	0	0	0	0	0	0	0	0	0	0
sbp-1	10	0.198	0.053	0.011	0.048	0.005	0.015	0.009	0.002	0.006	0.002	0.198	0.003	0.004	0.013	0.003	0.028	0.002	0.005	0.007	0.027	0.004	0.083	0.005	0.069	0.053	0.003	0.005	0.003	0.005	0.003	0.003	0.003	0.001	0.004	0.005	0.01	0.007	0.003	0.007	0.002	0.002	0.009	0.002	0.005	0.008	0.002	0.003	0.108
sma-1	10	0.628	0.006	0.002	0.024	0.003	0.119	0.012	0.001	0.002	0.001	0.628	0	0.002	0.004	0.002	0.015	0.001	0.004	0.001	0.003	0	0.045	0.006	0.032	0.002	0.001	0.004	0.002	0.001	0.001	0.002	0	0	0.002	0	0.003	0.004	0.003	0.005	0	0.001	0.001	0	0.004	0	0.003	0.001	0.012
T14D7.1	10	0.598	0.024	0.003	0.028	0.002	0.013	0.007	0.001	0.001	0.001	0.598	0	0.001	0.006	0.001	0.056	0.001	0.006	0.001	0.005	0.001	0.023	0.005	0.089	0.017	0.001	0.001	0.002	0.001	0.001	0.001	0.001	0.001	0.001	0.001	0.002	0.006	0.001	0.003	0.001	0.001	0.002	0.001	0.003	0.002	0.001	0.001	0.041
taco-1	10	0.424	0.023	0.003	0.049	0.002	0.019	0.009	0.001	0.001	0.002	0.424	0	0.001	0.005	0.001	0.063	0.001	0.008	0.001	0.004	0.001	0.01	0.006	0.235	0.01	0.002	0.001	0.006	0.001	0.002	0.001	0.001	0.001	0.001	0.001	0.002	0.023	0.001	0.003	0.001	0.001	0.002	0.001	0.003	0.001	0.002	0.001	0.032
tin-13	10	0.479	0.004	0.003	0.1	0.004	0.04	0.025	0.001	0	0.001	0.479	0	0.002	0.009	0.002	0.037	0	0.004	0.001	0.003	0	0.005	0.007	0.172	0.002	0.001	0.001	0.001	0.001	0.001	0.002	0	0	0.002	0	0.004	0.003	0.001	0.009	0	0	0	0	0.006	0	0.001	0.001	0.019
tomm-7	10	0.561	0.005	0.002	0.077	0.002	0.029	0.013	0.001	0.001	0	0.561	0	0.001	0.005	0.001	0.024	0	0.003	0.001	0.003	0	0.005	0.003	0.192	0.003	0.001	0.001	0.002	0.001	0.001	0.001	0	0	0.001	0	0.003	0.007	0.001	0.003	0	0	0	0	0.002	0	0.001	0.001	0.018
tpa-1	10	0.3	0.01	0.005	0.045	0.006	0.084	0.016	0.003	0.007	0.004	0.3	0.002	0.004	0.008	0.004	0.122	0.002	0.01	0.004	0.008	0.002	0.037	0.015	0.029	0.047	0.003	0.011	0.008	0.003	0.005	0.005	0.002	0.001	0.004	0.002	0.008	0.006	0.008	0.016	0.002	0.002	0.002	0.001	0.011	0.005	0.007	0.004	0.02
trpp-8	10	0.255	0.022	0.007	0.074	0.006	0.034	0.023	0.001	0.001	0.003	0.255	0.001	0.003	0.018	0.003	0.077	0.001	0.012	0.002	0.008	0.001	0.02	0.009	0.243	0.007	0.002	0.002	0.006	0.002	0.002	0.003	0.001	0.001	0.002	0.001	0.005	0.013	0.002	0.01	0.001	0.002	0.002	0.001	0.006	0.001	0.003	0.002	0.046
tufm-1	10	0.398	0.02	0.003	0.057	0.001	0.006	0.005	0.001	0.001	0.001	0.398	0	0.001	0.005	0.001	0.024	0	0.003	0.001	0.005	0	0.006	0.002	0.355	0.009	0.002	0	0.002	0.001	0.001	0.001	0.001	0	0.001	0.001	0.002	0.013	0.001	0.002	0.001	0	0.001	0.001	0.001	0.001	0.001	0.001	0.041
ubl-1	10	0.892	0.01	0	0.002	0	0.006	0.001	0	0.001	0.001	0.892	0	0	0	0	0.007	0.001	0.002	0.001	0.001	0	0.011	0.001	0.011	0.007	0.001	0.001	0.002	0	0.001	0	0	0	0	0	0	0.014	0.001	0	0.001	0	0.001	0.001	0	0.001	0.001	0	0.005
ubq-2	10	0.991	0	0	0	0	0.001	0	0	0	0	0.991	0	0	0	0	0	0	0	0	0	0	0.002	0	0.001	0	0	0	0	0	0	0	0	0	0	0	0	0	0	0	0	0	0	0	0	0	0	0	0
W01D2.1	10	0.953	0.001	0	0.002	0	0.006	0.001	0	0.001	0	0.953	0	0	0	0	0.002	0	0	0	0.001	0	0.013	0	0.003	0.001	0	0.002	0	0	0	0	0	0	0	0	0	0.001	0.001	0	0	0	0	0	0	0	0	0	0.002
wah-1	10	0.692	0.01	0.001	0.028	0.001	0.007	0.004	0	0	0	0.692	0	0.001	0.003	0	0.014	0	0.001	0	0.002	0	0.008	0.001	0.169	0.002	0	0	0.001	0	0	0	0	0	0	0	0.001	0.003	0	0.001	0	0	0.001	0	0.001	0	0	0	0.027
wrt-5	10	0.41	0.008	0.003	0.029	0.004	0.128	0.017	0.002	0.002	0.007	0.41	0.001	0.002	0.005	0.003	0.108	0.002	0.021	0.002	0.003	0.001	0.019	0.018	0.034	0.011	0.002	0.005	0.009	0.001	0.005	0.003	0.001	0.001	0.002	0.001	0.003	0.01	0.009	0.009	0.001	0.003	0.001	0.001	0.008	0.002	0.014	0.002	0.012
Y22D7AL.10	10	0.233	0.221	0.003	0.006	0.001	0.013	0.002	0.002	0.004	0.003	0.233	0.002	0.001	0.002	0.001	0.01	0.002	0.005	0.007	0.017	0.003	0.067	0.002	0.073	0.011	0.005	0.003	0.007	0.003	0.003	0	0.002	0.001	0	0.003	0.003	0.138	0.003	0.001	0.003	0.001	0.01	0.009	0.001	0.002	0.002	0	0.061
Y22D7AR.6	10	0.16	0.052	0.012	0.03	0.006	0.051	0.018	0.007	0.002	0.007	0.16	0.003	0.004	0.016	0.005	0.062	0.003	0.019	0.01	0.023	0.003	0.037	0.015	0.159	0.009	0.003	0.003	0.012	0.005	0.011	0.003	0.003	0.002	0.003	0.002	0.011	0.035	0.005	0.007	0.002	0.003	0.005	0.003	0.006	0.001	0.007	0.003	0.062
Y37E3.8	10	0.985	0	0	0.002	0	0.002	0	0	0	0	0.985	0	0	0	0	0.001	0	0	0	0	0	0.001	0	0.001	0	0	0	0	0	0	0	0	0	0	0	0	0	0	0	0	0	0	0	0	0	0	0	0
Y56A3A.7	10	0.349	0.012	0.002	0.01	0.001	0.174	0.007	0.002	0.003	0.009	0.349	0.001	0.001	0.002	0.002	0.065	0.003	0.028	0.002	0.003	0.001	0.021	0.011	0.033	0.011	0.004	0.006	0.035	0.001	0.008	0.001	0.001	0.002	0.001	0.001	0.002	0.093	0.012	0.002	0.003	0.004	0.002	0.003	0.002	0.002	0.015	0.001	0.01
zip-1	10	0.287	0.034	0.003	0.019	0.002	0.027	0.007	0.002	0.002	0.012	0.287	0.001	0.001	0.004	0.002	0.131	0.004	0.023	0.003	0.006	0.001	0.015	0.009	0.073	0.043	0.006	0.002	0.027	0.002	0.008	0.001	0.001	0.003	0.001	0.002	0.002	0.092	0.005	0.003	0.004	0.005	0.005	0.005	0.003	0.007	0.008	0.001	0.02
marc-3	11	0.995	0	0	0	0	0	0	0	0	0	0	0.995	0	0	0	0	0	0	0.004	0	0	0	0	0	0	0	0	0	0	0	0	0	0	0	0	0	0	0	0	0	0	0	0	0	0	0	0	0
ani-2	11	0.999	0	0	0	0	0	0	0	0	0	0	0.999	0	0	0	0	0	0	0.001	0	0	0	0	0	0	0	0	0	0	0	0	0	0	0	0	0	0	0	0	0	0	0	0	0	0	0	0	0
aptf-4	11	0.786	0.001	0	0	0	0	0	0	0	0	0	0.786	0	0	0	0	0	0	0.029	0.003	0.143	0	0	0	0	0	0	0	0	0	0	0.003	0	0	0.024	0	0	0	0	0	0	0.002	0	0	0	0	0	0
apx-1	11	0.629	0.002	0	0	0	0	0	0.021	0.002	0.002	0	0.629	0	0	0	0	0.004	0.001	0.142	0.005	0.04	0.001	0	0	0.001	0.002	0.001	0.001	0.004	0.006	0	0.092	0.003	0	0.008	0.001	0.002	0.001	0	0.003	0.002	0.002	0.003	0	0.001	0.001	0	0.001
asfl-1	11	0.496	0	0	0	0	0	0	0.003	0	0	0	0.496	0	0	0	0	0	0	0.268	0.002	0.04	0	0	0	0	0	0	0	0.003	0.001	0	0.178	0	0	0.001	0	0	0	0	0	0	0	0	0	0	0	0	0
athp-3	11	0.425	0.002	0	0	0	0	0	0.001	0	0	0	0.425	0	0	0	0	0.001	0	0.034	0.004	0.422	0	0	0	0	0	0	0	0.001	0	0	0.006	0.001	0	0.091	0	0	0	0	0.001	0	0.004	0.001	0	0	0	0	0
B0238.9	11	0.724	0.001	0	0	0	0	0	0.001	0	0	0	0.724	0	0	0	0	0.001	0	0.221	0.004	0.022	0	0	0	0.001	0	0	0	0.002	0.001	0	0.009	0	0	0.002	0	0	0	0	0	0	0.001	0	0	0	0	0	0.001
B0304.2	11	0.927	0.001	0	0	0	0	0	0.001	0.001	0.001	0	0.927	0	0	0	0	0.004	0	0.032	0.001	0.008	0	0	0	0.001	0.001	0	0	0	0.001	0	0.003	0.001	0	0.004	0	0.001	0.001	0	0.001	0	0.001	0.001	0	0.001	0	0	0
B0304.4	11	0.664	0.003	0.001	0	0	0.001	0	0.006	0.003	0.004	0.001	0.664	0	0	0	0.001	0.026	0.002	0.149	0.006	0.021	0.002	0.001	0.001	0.008	0.002	0.002	0.002	0.003	0.005	0	0.013	0.004	0	0.01	0.001	0.002	0.004	0	0.003	0.002	0.002	0.004	0	0.006	0.003	0	0.001
B0393.6	11	1	0	0	0	0	0	0	0	0	0	0	1	0	0	0	0	0	0	0	0	0	0	0	0	0	0	0	0	0	0	0	0	0	0	0	0	0	0	0	0	0	0	0	0	0	0	0	0
B0416.4	11	0.998	0	0	0	0	0	0	0	0	0	0	0.998	0	0	0	0	0	0	0.001	0	0.001	0	0	0	0	0	0	0	0	0	0	0	0	0	0	0	0	0	0	0	0	0	0	0	0	0	0	0
B0563.1	11	0.956	0	0	0	0	0	0	0.001	0	0	0	0.956	0	0	0	0	0.001	0	0.019	0	0.008	0	0	0	0	0	0	0	0	0.001	0	0.005	0.001	0	0.001	0	0	0	0	0.001	0	0	0.001	0	0	0	0	0
bath-30	11	0.546	0.001	0	0	0	0	0	0	0	0	0	0.546	0	0	0	0	0.001	0	0.379	0.004	0.052	0	0	0	0	0	0	0	0.001	0	0	0.007	0	0	0.002	0	0	0	0	0	0	0	0	0	0	0	0	0
C01G8.1	11	0.986	0	0	0	0	0	0	0	0	0	0	0.986	0	0	0	0	0	0	0.004	0	0.003	0	0	0	0	0	0	0	0	0	0	0.001	0	0	0.001	0	0	0	0	0	0	0	0	0	0	0	0	0
C04B4.2	11	0.997	0	0	0	0	0	0	0	0	0	0	0.997	0	0	0	0	0	0	0.001	0	0.001	0	0	0	0	0	0	0	0	0	0	0	0	0	0	0	0	0	0	0	0	0	0	0	0	0	0	0
C05C10.5	11	0.996	0	0	0	0	0	0	0	0	0	0	0.996	0	0	0	0	0	0	0.001	0	0.001	0	0	0	0	0	0	0	0	0	0	0	0	0	0	0	0	0	0	0	0	0	0	0	0	0	0	0
C05D12.4	11	0.92	0.001	0	0	0	0	0	0	0	0	0	0.92	0	0	0	0	0	0	0.023	0.002	0.041	0	0	0	0	0	0	0	0	0	0	0.002	0	0	0.005	0	0	0	0	0	0	0.001	0	0	0	0	0	0
C05D12.5	11	0.799	0.001	0	0	0	0	0	0	0	0	0	0.799	0	0	0	0	0.001	0	0.021	0.002	0.13	0	0	0	0	0	0	0	0	0	0	0.003	0.001	0	0.034	0	0	0	0	0	0	0.002	0.001	0	0	0	0	0
C08F8.3	11	0.987	0	0	0	0	0	0	0	0	0	0	0.987	0	0	0	0	0	0	0.01	0	0.002	0	0	0	0	0	0	0	0	0	0	0	0	0	0	0	0	0	0	0	0	0	0	0	0	0	0	0
C14B1.12	11	0.358	0.002	0.001	0	0	0.001	0	0.098	0.002	0.002	0	0.358	0	0	0	0	0.003	0.001	0.347	0.007	0.027	0.001	0.001	0	0.002	0.002	0.001	0.001	0.008	0.01	0	0.09	0.002	0	0.004	0.001	0.001	0.001	0	0.002	0.002	0.001	0.002	0	0.001	0.001	0	0.001
C14B1.9	11	0.997	0	0	0	0	0	0	0	0	0	0	0.997	0	0	0	0	0	0	0.002	0	0.001	0	0	0	0	0	0	0	0	0	0	0	0	0	0	0	0	0	0	0	0	0	0	0	0	0	0	0
C16C8.4	11	0.958	0	0	0	0	0	0	0	0	0	0	0.958	0	0	0	0	0.001	0	0.029	0.001	0.006	0	0	0	0	0	0	0	0	0	0	0.001	0	0	0.001	0	0	0	0	0	0	0	0	0	0	0	0	0
C17E7.12	11	0.971	0	0	0	0	0	0	0.001	0	0	0	0.971	0	0	0	0	0.001	0	0.007	0	0.006	0	0	0	0	0	0	0	0	0	0	0.002	0.001	0	0.002	0	0	0	0	0.001	0	0	0.001	0	0	0	0	0
C17E7.4	11	0.998	0	0	0	0	0	0	0	0	0	0	0.998	0	0	0	0	0	0	0.001	0	0.001	0	0	0	0	0	0	0	0	0	0	0	0	0	0	0	0	0	0	0	0	0	0	0	0	0	0	0
C17E7.9	11	1	0	0	0	0	0	0	0	0	0	0	1	0	0	0	0	0	0	0	0	0	0	0	0	0	0	0	0	0	0	0	0	0	0	0	0	0	0	0	0	0	0	0	0	0	0	0	0
C29F7.10	11	1	0	0	0	0	0	0	0	0	0	0	1	0	0	0	0	0	0	0	0	0	0	0	0	0	0	0	0	0	0	0	0	0	0	0	0	0	0	0	0	0	0	0	0	0	0	0	0
C30F12.4	11	0.999	0	0	0	0	0	0	0	0	0	0	0.999	0	0	0	0	0	0	0	0	0	0	0	0	0	0	0	0	0	0	0	0	0	0	0	0	0	0	0	0	0	0	0	0	0	0	0	0
C31H1.8	11	1	0	0	0	0	0	0	0	0	0	0	1	0	0	0	0	0	0	0	0	0	0	0	0	0	0	0	0	0	0	0	0	0	0	0	0	0	0	0	0	0	0	0	0	0	0	0	0
C35D6.4	11	0.993	0	0	0	0	0	0	0	0	0	0	0.993	0	0	0	0	0	0	0.002	0	0.002	0	0	0	0	0	0	0	0	0	0	0	0	0	0.001	0	0	0	0	0	0	0	0	0	0	0	0	0
C36B7.1	11	0.463	0.004	0.001	0	0	0.001	0	0.062	0.008	0.008	0.001	0.463	0	0	0	0.001	0.02	0.003	0.086	0.006	0.047	0.002	0.001	0.001	0.004	0.007	0.003	0.006	0.006	0.023	0	0.064	0.018	0	0.017	0.001	0.005	0.004	0	0.015	0.008	0.005	0.015	0	0.004	0.004	0	0.001
C37C3.9	11	0.771	0	0	0	0	0	0	0	0	0	0	0.771	0	0	0	0	0	0	0.215	0.001	0.008	0	0	0	0	0	0	0	0	0	0	0.002	0	0	0	0	0	0	0	0	0	0	0	0	0	0	0	0
C38D4.4	11	0.924	0	0	0	0	0	0	0	0	0	0	0.924	0	0	0	0	0.001	0	0.057	0.001	0.01	0	0	0	0	0	0	0	0	0	0	0.002	0	0	0.001	0	0	0	0	0	0	0	0	0	0	0	0	0
C38D9.8	11	0.479	0.003	0	0	0	0	0	0.001	0.001	0.001	0	0.479	0	0	0	0	0.001	0	0.051	0.008	0.314	0.001	0	0	0	0.001	0	0	0.001	0.001	0	0.011	0.001	0	0.103	0	0.001	0	0	0.001	0	0.008	0.001	0	0	0	0	0.001
C41G7.3	11	1	0	0	0	0	0	0	0	0	0	0	1	0	0	0	0	0	0	0	0	0	0	0	0	0	0	0	0	0	0	0	0	0	0	0	0	0	0	0	0	0	0	0	0	0	0	0	0
C42C1.8	11	0.993	0	0	0	0	0	0	0	0	0	0	0.993	0	0	0	0	0	0	0.004	0	0.002	0	0	0	0	0	0	0	0	0	0	0	0	0	0	0	0	0	0	0	0	0	0	0	0	0	0	0
C45H4.14	11	0.999	0	0	0	0	0	0	0	0	0	0	0.999	0	0	0	0	0	0	0.001	0	0	0	0	0	0	0	0	0	0	0	0	0	0	0	0	0	0	0	0	0	0	0	0	0	0	0	0	0
C48B4.11	11	0.912	0	0	0	0	0	0	0	0	0	0	0.912	0	0	0	0	0.001	0	0.061	0.001	0.014	0	0	0	0	0	0	0	0	0	0	0.002	0	0	0.001	0	0	0	0	0.001	0	0	0	0	0	0	0	0
C48B4.6	11	0.602	0.009	0.001	0	0	0.001	0	0.003	0.002	0.002	0.001	0.602	0	0	0	0.001	0.01	0.001	0.207	0.017	0.048	0.004	0	0.001	0.002	0.001	0.001	0.002	0.003	0.003	0	0.01	0.002	0	0.028	0.001	0.003	0.002	0	0.002	0.001	0.008	0.003	0	0.001	0.002	0	0.002
C48B4.7	11	0.87	0.001	0	0	0	0	0	0.001	0.001	0.001	0	0.87	0	0	0	0	0.01	0	0.066	0.002	0.013	0.001	0	0	0.001	0.001	0	0.001	0.001	0.001	0	0.004	0.001	0	0.004	0	0.001	0.001	0	0.001	0.001	0.001	0.002	0	0.001	0.001	0	0
C48B4.9	11	0.611	0.005	0.001	0	0	0.001	0	0.002	0.002	0.002	0	0.611	0	0	0	0	0.01	0.001	0.231	0.012	0.054	0.003	0	0.001	0.001	0.002	0.001	0.002	0.003	0.002	0	0.011	0.001	0	0.014	0.001	0.002	0.002	0	0.002	0.001	0.003	0.002	0	0.001	0.002	0	0.002
C49F5.3	11	0.784	0	0	0	0	0	0	0	0	0	0	0.784	0	0	0	0	0	0	0.06	0.001	0.148	0	0	0	0	0	0	0	0	0	0	0.004	0	0	0.001	0	0	0	0	0	0	0	0	0	0	0	0	0
C50H2.5	11	0.124	0.014	0.001	0	0	0.002	0.001	0.013	0.019	0.018	0.001	0.124	0	0	0.001	0.002	0.061	0.006	0.048	0.011	0.056	0.005	0.002	0.002	0.018	0.019	0.005	0.013	0.006	0.022	0	0.028	0.045	0	0.086	0.001	0.014	0.01	0	0.045	0.014	0.021	0.044	0	0.027	0.007	0	0.004
cbd-1	11	0.862	0	0	0	0	0	0	0	0	0	0	0.862	0	0	0	0	0	0	0.095	0.001	0.03	0	0	0	0	0	0	0	0.001	0	0	0.005	0	0	0.001	0	0	0	0	0	0	0	0	0	0	0	0	0
ccch-2	11	0.999	0	0	0	0	0	0	0	0	0	0	0.999	0	0	0	0	0	0	0.001	0	0.001	0	0	0	0	0	0	0	0	0	0	0	0	0	0	0	0	0	0	0	0	0	0	0	0	0	0	0
cdc-25.3	11	0.999	0	0	0	0	0	0	0	0	0	0	0.999	0	0	0	0	0	0	0.001	0	0.001	0	0	0	0	0	0	0	0	0	0	0	0	0	0	0	0	0	0	0	0	0	0	0	0	0	0	0
cec-2	11	0.948	0	0	0	0	0	0	0.001	0	0	0	0.948	0	0	0	0	0	0	0.042	0	0.003	0	0	0	0	0	0	0	0	0	0	0.002	0	0	0	0	0	0	0	0	0	0	0	0	0	0	0	0
ceh-49	11	0.82	0.001	0	0	0	0	0	0	0	0	0	0.82	0	0	0	0	0	0	0.057	0.003	0.102	0	0	0	0	0	0	0	0.001	0	0	0.005	0	0	0.003	0	0	0	0	0	0	0.001	0	0	0	0	0	0
cey-2	11	0.987	0	0	0	0	0	0	0	0	0	0	0.987	0	0	0	0	0	0	0.004	0	0.003	0	0	0	0	0	0	0	0	0	0	0.001	0	0	0.001	0	0	0	0	0	0	0	0	0	0	0	0	0
cey-3	11	0.995	0	0	0	0	0	0	0	0	0	0	0.995	0	0	0	0	0	0	0.002	0	0.001	0	0	0	0	0	0	0	0	0	0	0	0	0	0	0	0	0	0	0	0	0	0	0	0	0	0	0
clec-87	11	0.999	0	0	0	0	0	0	0	0	0	0	0.999	0	0	0	0	0	0	0	0	0	0	0	0	0	0	0	0	0	0	0	0	0	0	0	0	0	0	0	0	0	0	0	0	0	0	0	0
clec-88	11	1	0	0	0	0	0	0	0	0	0	0	1	0	0	0	0	0	0	0	0	0	0	0	0	0	0	0	0	0	0	0	0	0	0	0	0	0	0	0	0	0	0	0	0	0	0	0	0
clec-91	11	0.999	0	0	0	0	0	0	0	0	0	0	0.999	0	0	0	0	0	0	0	0	0	0	0	0	0	0	0	0	0	0	0	0	0	0	0	0	0	0	0	0	0	0	0	0	0	0	0	0
cpb-3	11	0.999	0	0	0	0	0	0	0	0	0	0	0.999	0	0	0	0	0	0	0.001	0	0	0	0	0	0	0	0	0	0	0	0	0	0	0	0	0	0	0	0	0	0	0	0	0	0	0	0	0
cpg-1	11	0.994	0	0	0	0	0	0	0	0	0	0	0.994	0	0	0	0	0	0	0.003	0	0.001	0	0	0	0	0	0	0	0	0	0	0	0	0	0	0	0	0	0	0	0	0	0	0	0	0	0	0
cpg-2	11	0.68	0.001	0	0	0	0	0	0.001	0	0	0	0.68	0	0	0	0	0.001	0	0.18	0.007	0.105	0	0	0	0	0.001	0	0	0.002	0	0	0.009	0	0	0.003	0	0	0	0	0	0	0.001	0	0	0	0	0	0.001
cyb-2.1	11	1	0	0	0	0	0	0	0	0	0	0	1	0	0	0	0	0	0	0	0	0	0	0	0	0	0	0	0	0	0	0	0	0	0	0	0	0	0	0	0	0	0	0	0	0	0	0	0
cyb-2.2	11	1	0	0	0	0	0	0	0	0	0	0	1	0	0	0	0	0	0	0	0	0	0	0	0	0	0	0	0	0	0	0	0	0	0	0	0	0	0	0	0	0	0	0	0	0	0	0	0
cyk-7	11	0.993	0	0	0	0	0	0	0	0	0	0	0.993	0	0	0	0	0	0	0.004	0	0.001	0	0	0	0	0	0	0	0	0	0	0	0	0	0	0	0	0	0	0	0	0	0	0	0	0	0	0
D1081.6	11	0.952	0	0	0	0	0	0	0	0	0	0	0.952	0	0	0	0	0	0	0.037	0	0.008	0	0	0	0	0	0	0	0	0	0	0.001	0	0	0	0	0	0	0	0	0	0	0	0	0	0	0	0
D1086.19	11	0.935	0	0	0	0	0	0	0	0	0	0	0.935	0	0	0	0	0	0	0.025	0.001	0.028	0	0	0	0	0	0	0	0	0	0	0.002	0	0	0.005	0	0	0	0	0	0	0	0	0	0	0	0	0
D2005.4	11	0.837	0	0	0	0	0	0	0	0	0	0	0.837	0	0	0	0	0	0	0.121	0.002	0.031	0	0	0	0	0	0	0	0	0	0	0.002	0	0	0.001	0	0	0	0	0	0	0	0	0	0	0	0	0
D2005.7	11	0.998	0	0	0	0	0	0	0	0	0	0	0.998	0	0	0	0	0	0	0.001	0	0	0	0	0	0	0	0	0	0	0	0	0	0	0	0	0	0	0	0	0	0	0	0	0	0	0	0	0
D2030.7	11	0.954	0	0	0	0	0	0	0	0	0	0	0.954	0	0	0	0	0	0	0.041	0	0.003	0	0	0	0	0	0	0	0	0	0	0	0	0	0	0	0	0	0	0	0	0	0	0	0	0	0	0
daz-1	11	1	0	0	0	0	0	0	0	0	0	0	1	0	0	0	0	0	0	0	0	0	0	0	0	0	0	0	0	0	0	0	0	0	0	0	0	0	0	0	0	0	0	0	0	0	0	0	0
dct-13	11	0.998	0	0	0	0	0	0	0	0	0	0	0.998	0	0	0	0	0	0	0.001	0	0.001	0	0	0	0	0	0	0	0	0	0	0	0	0	0	0	0	0	0	0	0	0	0	0	0	0	0	0
deps-1	11	0.954	0	0	0	0	0	0	0	0	0	0	0.954	0	0	0	0	0.001	0	0.034	0	0.005	0	0	0	0	0	0	0	0	0	0	0.002	0	0	0.001	0	0	0	0	0	0	0	0	0	0	0	0	0
dsb-1	11	0.982	0	0	0	0	0	0	0	0	0	0	0.982	0	0	0	0	0	0	0.017	0	0.001	0	0	0	0	0	0	0	0	0	0	0	0	0	0	0	0	0	0	0	0	0	0	0	0	0	0	0
E02H4.6	11	1	0	0	0	0	0	0	0	0	0	0	1	0	0	0	0	0	0	0	0	0	0	0	0	0	0	0	0	0	0	0	0	0	0	0	0	0	0	0	0	0	0	0	0	0	0	0	0
EEED8.3	11	0.99	0	0	0	0	0	0	0	0	0	0	0.99	0	0	0	0	0	0	0.004	0	0.006	0	0	0	0	0	0	0	0	0	0	0	0	0	0	0	0	0	0	0	0	0	0	0	0	0	0	0
EEED8.4	11	0.517	0.002	0	0	0	0	0	0.001	0.001	0	0	0.517	0	0	0	0	0.001	0	0.024	0.003	0.246	0	0	0	0	0.001	0	0	0.001	0.001	0	0.005	0.001	0	0.183	0	0	0	0	0.001	0	0.006	0.001	0	0	0	0	0
egg-3	11	0.997	0	0	0	0	0	0	0	0	0	0	0.997	0	0	0	0	0	0	0.002	0	0.001	0	0	0	0	0	0	0	0	0	0	0	0	0	0	0	0	0	0	0	0	0	0	0	0	0	0	0
egg-5	11	0.822	0	0	0	0	0	0	0	0	0	0	0.822	0	0	0	0	0	0	0.154	0.002	0.012	0	0	0	0	0	0	0	0.001	0	0	0.003	0	0	0.001	0	0	0	0	0	0	0	0	0	0	0	0	0
ets-7	11	0.643	0.001	0	0	0	0	0	0	0	0	0	0.643	0	0	0	0	0.001	0	0.031	0.003	0.26	0	0	0	0	0	0	0	0.001	0	0	0.005	0	0	0.046	0	0	0	0	0	0	0.003	0.001	0	0	0	0	0
F02E8.4	11	0.999	0	0	0	0	0	0	0	0	0	0	0.999	0	0	0	0	0	0	0.001	0	0.001	0	0	0	0	0	0	0	0	0	0	0	0	0	0	0	0	0	0	0	0	0	0	0	0	0	0	0
F02H6.3	11	0.977	0	0	0	0	0	0	0	0	0	0	0.977	0	0	0	0	0	0	0.019	0	0.003	0	0	0	0	0	0	0	0	0	0	0	0	0	0	0	0	0	0	0	0	0	0	0	0	0	0	0
F08F3.6	11	0.994	0	0	0	0	0	0	0	0	0	0	0.994	0	0	0	0	0	0	0.003	0	0.002	0	0	0	0	0	0	0	0	0	0	0	0	0	0	0	0	0	0	0	0	0	0	0	0	0	0	0
F10G2.4	11	0.997	0	0	0	0	0	0	0	0	0	0	0.997	0	0	0	0	0	0	0.001	0	0.001	0	0	0	0	0	0	0	0	0	0	0	0	0	0	0	0	0	0	0	0	0	0	0	0	0	0	0
F14D7.2	11	0.998	0	0	0	0	0	0	0	0	0	0	0.998	0	0	0	0	0	0	0.001	0	0	0	0	0	0	0	0	0	0	0	0	0	0	0	0	0	0	0	0	0	0	0	0	0	0	0	0	0
F14H3.3	11	0.778	0	0	0	0	0	0	0	0	0	0	0.778	0	0	0	0	0	0	0.05	0.002	0.159	0	0	0	0	0	0	0	0.001	0	0	0.004	0	0	0.002	0	0	0	0	0	0	0	0	0	0	0	0	0
F14H3.4	11	0.998	0	0	0	0	0	0	0	0	0	0	0.998	0	0	0	0	0	0	0.001	0	0.001	0	0	0	0	0	0	0	0	0	0	0	0	0	0	0	0	0	0	0	0	0	0	0	0	0	0	0
F14H3.6	11	0.936	0	0	0	0	0	0	0	0	0	0	0.936	0	0	0	0	0	0	0.028	0.001	0.025	0	0	0	0	0	0	0	0.001	0	0	0.003	0	0	0.001	0	0	0	0	0	0	0	0	0	0	0	0	0
F15A4.10	11	0.726	0	0	0	0	0	0	0.001	0	0	0	0.726	0	0	0	0	0	0	0.058	0.001	0.177	0	0	0	0	0	0	0	0.001	0	0	0.027	0	0	0.001	0	0	0	0	0	0	0	0	0	0	0	0	0
F18A1.7	11	0.997	0	0	0	0	0	0	0	0	0	0	0.997	0	0	0	0	0	0	0.003	0	0	0	0	0	0	0	0	0	0	0	0	0	0	0	0	0	0	0	0	0	0	0	0	0	0	0	0	0
F19B10.10	11	0.167	0.011	0.002	0.001	0	0.002	0.001	0.017	0.014	0.014	0.001	0.167	0.001	0.001	0.001	0.003	0.036	0.007	0.081	0.014	0.065	0.004	0.002	0.002	0.044	0.014	0.004	0.011	0.008	0.024	0	0.043	0.031	0	0.047	0.002	0.011	0.008	0	0.028	0.013	0.012	0.025	0	0.059	0.006	0.001	0.004
F19F10.1	11	0.599	0.002	0	0	0	0	0	0.001	0.001	0.001	0	0.599	0	0	0	0	0.002	0	0.024	0.003	0.093	0.001	0	0	0	0.001	0	0	0.001	0.001	0	0.005	0.001	0	0.244	0	0.001	0	0	0.001	0	0.007	0.001	0	0	0	0	0
F19H6.4	11	0.997	0	0	0	0	0	0	0	0	0	0	0.997	0	0	0	0	0	0	0.001	0	0.002	0	0	0	0	0	0	0	0	0	0	0	0	0	0	0	0	0	0	0	0	0	0	0	0	0	0	0
F22E5.17	11	0.995	0	0	0	0	0	0	0	0	0	0	0.995	0	0	0	0	0	0	0.002	0	0.001	0	0	0	0	0	0	0	0	0	0	0	0	0	0	0	0	0	0	0	0	0	0	0	0	0	0	0
F25D7.4	11	0.867	0	0	0	0	0	0	0	0	0	0	0.867	0	0	0	0	0	0	0.123	0.001	0.006	0	0	0	0	0	0	0	0	0	0	0.001	0	0	0	0	0	0	0	0	0	0	0	0	0	0	0	0
F26G5.1	11	0.972	0	0	0	0	0	0	0	0	0	0	0.972	0	0	0	0	0	0	0.013	0	0.008	0	0	0	0	0	0	0	0	0	0	0.004	0	0	0	0	0	0	0	0	0	0	0	0	0	0	0	0
F30F8.1	11	0.914	0	0	0	0	0	0	0	0	0	0	0.914	0	0	0	0	0.001	0	0.067	0.001	0.011	0	0	0	0	0	0	0	0	0	0	0.002	0	0	0.001	0	0	0	0	0	0	0	0	0	0	0	0	0
F31B9.3	11	0.613	0	0	0	0	0	0	0	0	0	0	0.613	0	0	0	0	0	0	0.339	0.002	0.033	0	0	0	0	0	0	0	0.001	0	0	0.006	0	0	0.001	0	0	0	0	0	0	0	0	0	0	0	0	0
F32D1.7	11	0.997	0	0	0	0	0	0	0	0	0	0	0.997	0	0	0	0	0	0	0.001	0	0.001	0	0	0	0	0	0	0	0	0	0	0	0	0	0	0	0	0	0	0	0	0	0	0	0	0	0	0
F35C11.5	11	1	0	0	0	0	0	0	0	0	0	0	1	0	0	0	0	0	0	0	0	0	0	0	0	0	0	0	0	0	0	0	0	0	0	0	0	0	0	0	0	0	0	0	0	0	0	0	0
F38C2.7	11	0.995	0	0	0	0	0	0	0	0	0	0	0.995	0	0	0	0	0	0	0.002	0	0.002	0	0	0	0	0	0	0	0	0	0	0	0	0	0	0	0	0	0	0	0	0	0	0	0	0	0	0
F40G12.11	11	0.998	0	0	0	0	0	0	0	0	0	0	0.998	0	0	0	0	0	0	0.001	0	0.001	0	0	0	0	0	0	0	0	0	0	0	0	0	0	0	0	0	0	0	0	0	0	0	0	0	0	0
F43G6.10	11	0.95	0	0	0	0	0	0	0	0	0	0	0.95	0	0	0	0	0	0	0.025	0.001	0.019	0	0	0	0	0	0	0	0	0	0	0.002	0	0	0.001	0	0	0	0	0	0	0	0	0	0	0	0	0
F43G6.5	11	0.999	0	0	0	0	0	0	0	0	0	0	0.999	0	0	0	0	0	0	0	0	0	0	0	0	0	0	0	0	0	0	0	0	0	0	0	0	0	0	0	0	0	0	0	0	0	0	0	0
F45F2.11	11	1	0	0	0	0	0	0	0	0	0	0	1	0	0	0	0	0	0	0	0	0	0	0	0	0	0	0	0	0	0	0	0	0	0	0	0	0	0	0	0	0	0	0	0	0	0	0	0
F53F8.3	11	0.78	0	0	0	0	0	0	0	0	0	0	0.78	0	0	0	0	0	0	0.048	0.001	0.161	0	0	0	0	0	0	0	0	0	0	0.005	0	0	0.002	0	0	0	0	0	0	0	0	0	0	0	0	0
F54D10.7	11	1	0	0	0	0	0	0	0	0	0	0	1	0	0	0	0	0	0	0	0	0	0	0	0	0	0	0	0	0	0	0	0	0	0	0	0	0	0	0	0	0	0	0	0	0	0	0	0
F55A11.8	11	0.991	0	0	0	0	0	0	0	0	0	0	0.991	0	0	0	0	0	0	0.007	0	0.001	0	0	0	0	0	0	0	0	0	0	0	0	0	0	0	0	0	0	0	0	0	0	0	0	0	0	0
F55C5.10	11	0.517	0.003	0.001	0	0	0.001	0	0.063	0.005	0.004	0	0.517	0	0	0	0.001	0.01	0.002	0.14	0.007	0.04	0.001	0.001	0.001	0.003	0.007	0.002	0.004	0.008	0.017	0	0.064	0.008	0	0.01	0.001	0.004	0.003	0	0.008	0.004	0.003	0.007	0	0.003	0.002	0	0.001
F56C9.3	11	0.695	0	0	0	0	0	0	0	0	0	0	0.695	0	0	0	0	0	0	0.285	0.001	0.016	0	0	0	0	0	0	0	0	0	0	0.003	0	0	0	0	0	0	0	0	0	0	0	0	0	0	0	0
F56C9.6	11	0.719	0	0	0	0	0	0	0	0	0	0	0.719	0	0	0	0	0	0	0.26	0.001	0.014	0	0	0	0	0	0	0	0	0	0	0.005	0	0	0	0	0	0	0	0	0	0	0	0	0	0	0	0
F56D5.5	11	0.884	0.001	0	0	0	0	0	0	0	0	0	0.884	0	0	0	0	0	0	0.022	0.002	0.062	0	0	0	0	0	0	0	0	0	0	0.003	0	0	0.018	0	0	0	0	0	0	0.002	0	0	0	0	0	0
F56F11.4	11	1	0	0	0	0	0	0	0	0	0	0	1	0	0	0	0	0	0	0	0	0	0	0	0	0	0	0	0	0	0	0	0	0	0	0	0	0	0	0	0	0	0	0	0	0	0	0	0
F56F4.8	11	0.734	0.001	0	0	0	0	0	0	0	0	0	0.734	0	0	0	0	0	0	0.034	0.002	0.212	0	0	0	0	0	0	0	0	0	0	0.003	0	0	0.008	0	0	0	0	0	0	0.001	0	0	0	0	0	0
F57B10.4	11	0.513	0.001	0	0	0	0	0	0	0	0	0	0.513	0	0	0	0	0	0	0.417	0.007	0.048	0	0	0	0	0	0	0	0.001	0	0	0.005	0	0	0.001	0	0	0	0	0	0	0	0	0	0	0	0	0
fbxa-215	11	1	0	0	0	0	0	0	0	0	0	0	1	0	0	0	0	0	0	0	0	0	0	0	0	0	0	0	0	0	0	0	0	0	0	0	0	0	0	0	0	0	0	0	0	0	0	0	0
fbxb-50	11	0.215	0.004	0.002	0	0	0.001	0	0.175	0.004	0.003	0	0.215	0	0	0.001	0.001	0.005	0.003	0.17	0.012	0.074	0.002	0.001	0.001	0.002	0.003	0.001	0.003	0.012	0.02	0	0.198	0.005	0	0.013	0.002	0.003	0.002	0	0.004	0.004	0.004	0.004	0	0.001	0.002	0	0.002
fbxb-59	11	0.261	0.013	0.003	0.001	0	0.001	0.001	0.007	0.005	0.004	0.001	0.261	0.001	0.001	0.001	0.003	0.007	0.003	0.201	0.037	0.158	0.004	0.001	0.002	0.044	0.005	0.002	0.003	0.013	0.006	0	0.046	0.006	0	0.036	0.003	0.004	0.002	0	0.005	0.003	0.009	0.006	0	0.032	0.002	0.001	0.007
fbxc-32	11	0.92	0	0	0	0	0	0	0	0	0	0	0.92	0	0	0	0	0	0	0.03	0.001	0.042	0	0	0	0	0	0	0	0	0	0	0.002	0	0	0.001	0	0	0	0	0	0	0	0	0	0	0	0	0
fkh-3	11	0.957	0	0	0	0	0	0	0	0	0	0	0.957	0	0	0	0	0	0	0.015	0.001	0.02	0	0	0	0	0	0	0	0	0	0	0.001	0	0	0.003	0	0	0	0	0	0	0	0	0	0	0	0	0
fkh-4	11	0.955	0	0	0	0	0	0	0	0	0	0	0.955	0	0	0	0	0	0	0.013	0.001	0.021	0	0	0	0	0	0	0	0	0	0	0.001	0	0	0.004	0	0	0	0	0	0	0	0	0	0	0	0	0
gld-1	11	0.991	0	0	0	0	0	0	0	0	0	0	0.991	0	0	0	0	0	0	0.003	0	0.002	0	0	0	0	0	0	0	0	0	0	0.001	0	0	0.001	0	0	0	0	0	0	0	0	0	0	0	0	0
gld-3	11	0.986	0	0	0	0	0	0	0	0	0	0	0.986	0	0	0	0	0	0	0.009	0	0.004	0	0	0	0	0	0	0	0	0	0	0	0	0	0	0	0	0	0	0	0	0	0	0	0	0	0	0
glh-2	11	0.732	0	0	0	0	0	0	0	0	0	0	0.732	0	0	0	0	0	0	0.225	0.002	0.028	0	0	0	0	0	0	0	0.001	0	0	0.007	0	0	0.001	0	0	0	0	0	0	0	0	0	0	0	0	0
gln-6	11	0.55	0	0	0	0	0	0	0	0	0	0	0.55	0	0	0	0	0	0	0.293	0.002	0.138	0	0	0	0	0	0	0	0.001	0	0	0.013	0	0	0	0	0	0	0	0	0	0	0	0	0	0	0	0
gna-2	11	0.782	0	0	0	0	0	0	0	0	0	0	0.782	0	0	0	0	0	0	0.184	0.003	0.019	0	0	0	0	0	0	0	0.001	0	0	0.004	0	0	0.001	0	0	0	0	0	0	0	0	0	0	0	0	0
gpd-1	11	0.999	0	0	0	0	0	0	0	0	0	0	0.999	0	0	0	0	0	0	0.001	0	0	0	0	0	0	0	0	0	0	0	0	0	0	0	0	0	0	0	0	0	0	0	0	0	0	0	0	0
gyg-2	11	0.987	0	0	0	0	0	0	0	0	0	0	0.987	0	0	0	0	0	0	0.01	0	0.001	0	0	0	0	0	0	0	0	0	0	0.001	0	0	0	0	0	0	0	0	0	0	0	0	0	0	0	0
H04M03.3	11	0.771	0.001	0	0	0	0	0	0.003	0.001	0.001	0	0.771	0	0	0	0	0.001	0	0.146	0.003	0.035	0	0	0	0.001	0.001	0	0.001	0.002	0.003	0	0.013	0.001	0	0.002	0	0.001	0	0	0.001	0.001	0.001	0.001	0	0	0	0	0
hil-4	11	1	0	0	0	0	0	0	0	0	0	0	1	0	0	0	0	0	0	0	0	0	0	0	0	0	0	0	0	0	0	0	0	0	0	0	0	0	0	0	0	0	0	0	0	0	0	0	0
hil-5	11	0.999	0	0	0	0	0	0	0	0	0	0	0.999	0	0	0	0	0	0	0.001	0	0	0	0	0	0	0	0	0	0	0	0	0	0	0	0	0	0	0	0	0	0	0	0	0	0	0	0	0
hmbx-1	11	0.439	0.002	0.001	0	0	0	0	0.003	0.002	0.001	0	0.439	0	0	0	0	0.001	0.001	0.243	0.011	0.224	0.001	0	0	0.001	0.001	0	0.001	0.006	0.001	0	0.037	0.001	0	0.005	0.001	0.001	0	0	0.001	0.001	0.002	0.001	0	0.001	0	0	0.001
hmg-3	11	0.54	0	0	0	0	0	0	0	0	0	0	0.54	0	0	0	0	0	0	0.261	0.004	0.181	0	0	0	0	0	0	0	0.001	0	0	0.008	0	0	0.001	0	0	0	0	0	0	0	0	0	0	0	0	0
hpo-24	11	0.811	0	0	0	0	0	0	0	0	0	0	0.811	0	0	0	0	0	0	0.177	0.001	0.008	0	0	0	0	0	0	0	0	0	0	0.002	0	0	0	0	0	0	0	0	0	0	0	0	0	0	0	0
hrde-1	11	0.987	0	0	0	0	0	0	0	0	0	0	0.987	0	0	0	0	0	0	0.009	0	0.002	0	0	0	0	0	0	0	0	0	0	0	0	0	0	0	0	0	0	0	0	0	0	0	0	0	0	0
hsp-16.41	11	0.733	0.002	0	0	0	0	0	0.006	0.002	0.002	0	0.733	0	0	0	0	0.006	0.001	0.125	0.004	0.031	0.001	0	0	0.002	0.002	0.001	0.002	0.003	0.004	0	0.023	0.003	0	0.006	0	0.002	0.002	0	0.003	0.002	0.002	0.003	0	0.001	0.001	0	0.001
hsp-16.49	11	0.39	0.005	0.001	0	0	0.001	0	0.03	0.004	0.008	0.001	0.39	0	0	0	0.002	0.01	0.005	0.305	0.012	0.034	0.002	0.001	0.001	0.005	0.004	0.002	0.005	0.008	0.023	0	0.034	0.009	0	0.006	0.002	0.005	0.004	0	0.005	0.007	0.003	0.005	0	0.003	0.004	0	0.002
htp-1	11	0.952	0	0	0	0	0	0	0	0	0	0	0.952	0	0	0	0	0.001	0	0.038	0	0.003	0	0	0	0	0	0	0	0	0	0	0.001	0	0	0.001	0	0	0	0	0	0	0	0	0	0	0	0	0
immt-2	11	0.977	0	0	0	0	0	0	0	0	0	0	0.977	0	0	0	0	0	0	0.021	0	0.001	0	0	0	0	0	0	0	0	0	0	0	0	0	0	0	0	0	0	0	0	0	0	0	0	0	0	0
inx-14	11	1	0	0	0	0	0	0	0	0	0	0	1	0	0	0	0	0	0	0	0	0	0	0	0	0	0	0	0	0	0	0	0	0	0	0	0	0	0	0	0	0	0	0	0	0	0	0	0
inx-22	11	0.735	0	0	0	0	0	0	0.002	0	0	0	0.735	0	0	0	0	0	0	0.193	0.001	0.017	0	0	0	0	0	0	0	0.002	0	0	0.042	0	0	0.001	0	0	0	0	0	0	0	0	0	0	0	0	0
K02D10.8	11	0.407	0.006	0.001	0	0	0.002	0	0.034	0.014	0.006	0.001	0.407	0	0	0	0.001	0.011	0.003	0.261	0.012	0.044	0.004	0.001	0.001	0.003	0.005	0.004	0.005	0.008	0.021	0	0.049	0.006	0	0.01	0.001	0.005	0.005	0	0.006	0.005	0.004	0.006	0	0.002	0.004	0	0.002
K07A1.17	11	0.974	0	0	0	0	0	0	0	0	0	0	0.974	0	0	0	0	0	0	0.016	0	0.004	0	0	0	0	0	0	0	0	0	0	0.002	0	0	0	0	0	0	0	0	0	0	0	0	0	0	0	0
K08H2.2	11	0.977	0	0	0	0	0	0	0	0	0	0	0.977	0	0	0	0	0	0	0.007	0	0.009	0	0	0	0	0	0	0	0	0	0	0.001	0	0	0.002	0	0	0	0	0	0	0	0	0	0	0	0	0
K08H2.3	11	0.989	0	0	0	0	0	0	0	0	0	0	0.989	0	0	0	0	0	0	0.009	0	0.002	0	0	0	0	0	0	0	0	0	0	0	0	0	0	0	0	0	0	0	0	0	0	0	0	0	0	0
klc-1	11	0.793	0	0	0	0	0	0	0	0	0	0	0.793	0	0	0	0	0	0	0.184	0.002	0.01	0	0	0	0	0	0	0	0.001	0	0	0.003	0	0	0.001	0	0	0	0	0	0	0	0	0	0	0	0	0
lab-1	11	0.999	0	0	0	0	0	0	0	0	0	0	0.999	0	0	0	0	0	0	0.001	0	0	0	0	0	0	0	0	0	0	0	0	0	0	0	0	0	0	0	0	0	0	0	0	0	0	0	0	0
M151.7	11	0.998	0	0	0	0	0	0	0	0	0	0	0.998	0	0	0	0	0	0	0.001	0	0	0	0	0	0	0	0	0	0	0	0	0	0	0	0	0	0	0	0	0	0	0	0	0	0	0	0	0
meg-1	11	0.999	0	0	0	0	0	0	0	0	0	0	0.999	0	0	0	0	0	0	0	0	0	0	0	0	0	0	0	0	0	0	0	0	0	0	0	0	0	0	0	0	0	0	0	0	0	0	0	0
mei-2	11	0.932	0	0	0	0	0	0	0	0	0	0	0.932	0	0	0	0	0	0	0.05	0	0.011	0	0	0	0	0	0	0	0	0	0	0.006	0	0	0	0	0	0	0	0	0	0	0	0	0	0	0	0
mesp-1	11	0.988	0	0	0	0	0	0	0	0	0	0	0.988	0	0	0	0	0	0	0.008	0	0.001	0	0	0	0	0	0	0	0	0	0	0.001	0	0	0	0	0	0	0	0	0	0	0	0	0	0	0	0
mex-1	11	0.996	0	0	0	0	0	0	0	0	0	0	0.996	0	0	0	0	0	0	0.002	0	0.001	0	0	0	0	0	0	0	0	0	0	0	0	0	0	0	0	0	0	0	0	0	0	0	0	0	0	0
mex-5	11	0.999	0	0	0	0	0	0	0	0	0	0	0.999	0	0	0	0	0	0	0	0	0	0	0	0	0	0	0	0	0	0	0	0	0	0	0	0	0	0	0	0	0	0	0	0	0	0	0	0
mex-6	11	0.999	0	0	0	0	0	0	0	0	0	0	0.999	0	0	0	0	0	0	0	0	0	0	0	0	0	0	0	0	0	0	0	0	0	0	0	0	0	0	0	0	0	0	0	0	0	0	0	0
msh-2	11	0.929	0	0	0	0	0	0	0	0	0	0	0.929	0	0	0	0	0	0	0.061	0	0.005	0	0	0	0	0	0	0	0	0	0	0.001	0	0	0	0	0	0	0	0	0	0	0	0	0	0	0	0
nduf-2.2	11	0.505	0	0	0	0	0	0	0	0	0	0	0.505	0	0	0	0	0	0	0.475	0.001	0.012	0	0	0	0	0	0	0	0	0	0	0.005	0	0	0	0	0	0	0	0	0	0	0	0	0	0	0	0
nos-1	11	0.447	0.007	0.001	0	0	0.002	0	0.006	0.006	0.006	0.001	0.447	0	0	0	0.001	0.085	0.003	0.219	0.012	0.045	0.005	0.001	0.001	0.005	0.003	0.004	0.004	0.005	0.007	0	0.02	0.005	0	0.017	0.001	0.004	0.013	0	0.004	0.003	0.005	0.005	0	0.003	0.007	0	0.003
nos-2	11	0.999	0	0	0	0	0	0	0	0	0	0	0.999	0	0	0	0	0	0	0.001	0	0	0	0	0	0	0	0	0	0	0	0	0	0	0	0	0	0	0	0	0	0	0	0	0	0	0	0	0
oma-1	11	0.998	0	0	0	0	0	0	0	0	0	0	0.998	0	0	0	0	0	0	0.001	0	0.001	0	0	0	0	0	0	0	0	0	0	0	0	0	0	0	0	0	0	0	0	0	0	0	0	0	0	0
oma-2	11	0.996	0	0	0	0	0	0	0	0	0	0	0.996	0	0	0	0	0	0	0.002	0	0.001	0	0	0	0	0	0	0	0	0	0	0	0	0	0	0	0	0	0	0	0	0	0	0	0	0	0	0
pes-10	11	0.912	0	0	0	0	0	0	0	0	0	0	0.912	0	0	0	0	0	0	0.014	0.001	0.058	0	0	0	0	0	0	0	0	0	0	0.002	0	0	0.009	0	0	0	0	0	0	0.001	0	0	0	0	0	0
pgl-1	11	0.462	0.006	0.002	0	0	0.002	0	0.005	0.004	0.005	0.001	0.462	0	0.001	0	0.002	0.034	0.003	0.271	0.015	0.05	0.004	0.001	0.001	0.005	0.003	0.004	0.004	0.007	0.005	0	0.021	0.004	0	0.01	0.002	0.004	0.008	0	0.004	0.002	0.004	0.004	0	0.003	0.005	0	0.003
pos-1	11	0.998	0	0	0	0	0	0	0	0	0	0	0.998	0	0	0	0	0	0	0.001	0	0.001	0	0	0	0	0	0	0	0	0	0	0	0	0	0	0	0	0	0	0	0	0	0	0	0	0	0	0
pot-2	11	0.995	0	0	0	0	0	0	0	0	0	0	0.995	0	0	0	0	0	0	0.003	0	0.001	0	0	0	0	0	0	0	0	0	0	0	0	0	0	0	0	0	0	0	0	0	0	0	0	0	0	0
pqn-82	11	0.998	0	0	0	0	0	0	0	0	0	0	0.998	0	0	0	0	0	0	0.001	0	0	0	0	0	0	0	0	0	0	0	0	0	0	0	0	0	0	0	0	0	0	0	0	0	0	0	0	0
pssy-2	11	0.565	0	0	0	0	0	0	0.001	0	0	0	0.565	0	0	0	0	0.001	0	0.397	0.002	0.02	0	0	0	0	0	0	0	0.001	0	0	0.008	0	0	0.001	0	0	0	0	0	0	0	0	0	0	0	0	0
puf-11	11	0.999	0	0	0	0	0	0	0	0	0	0	0.999	0	0	0	0	0	0	0	0	0	0	0	0	0	0	0	0	0	0	0	0	0	0	0	0	0	0	0	0	0	0	0	0	0	0	0	0
puf-3	11	0.999	0	0	0	0	0	0	0	0	0	0	0.999	0	0	0	0	0	0	0.001	0	0	0	0	0	0	0	0	0	0	0	0	0	0	0	0	0	0	0	0	0	0	0	0	0	0	0	0	0
puf-5	11	0.998	0	0	0	0	0	0	0	0	0	0	0.998	0	0	0	0	0	0	0.001	0	0	0	0	0	0	0	0	0	0	0	0	0	0	0	0	0	0	0	0	0	0	0	0	0	0	0	0	0
puf-6	11	1	0	0	0	0	0	0	0	0	0	0	1	0	0	0	0	0	0	0	0	0	0	0	0	0	0	0	0	0	0	0	0	0	0	0	0	0	0	0	0	0	0	0	0	0	0	0	0
puf-7	11	0.999	0	0	0	0	0	0	0	0	0	0	0.999	0	0	0	0	0	0	0.001	0	0	0	0	0	0	0	0	0	0	0	0	0	0	0	0	0	0	0	0	0	0	0	0	0	0	0	0	0
R04D3.2	11	0.999	0	0	0	0	0	0	0	0	0	0	0.999	0	0	0	0	0	0	0.001	0	0	0	0	0	0	0	0	0	0	0	0	0	0	0	0	0	0	0	0	0	0	0	0	0	0	0	0	0
R04D3.3	11	0.999	0	0	0	0	0	0	0	0	0	0	0.999	0	0	0	0	0	0	0	0	0	0	0	0	0	0	0	0	0	0	0	0	0	0	0	0	0	0	0	0	0	0	0	0	0	0	0	0
R05H5.3	11	0.849	0	0	0	0	0	0	0	0	0	0	0.849	0	0	0	0	0	0	0.02	0.001	0.121	0	0	0	0	0	0	0	0	0	0	0.004	0	0	0.001	0	0	0	0	0	0	0	0	0	0	0	0	0
R09B3.2	11	0.401	0	0	0	0	0	0	0.002	0	0	0	0.401	0	0	0	0	0	0	0.352	0.002	0.056	0	0	0	0	0	0	0	0.004	0.001	0	0.172	0	0	0.001	0	0	0	0	0	0	0	0	0	0	0	0	0
rga-3	11	0.523	0	0	0	0	0	0	0.001	0	0	0	0.523	0	0	0	0	0.001	0	0.444	0.002	0.012	0	0	0	0	0	0	0	0.001	0	0	0.008	0	0	0.001	0	0	0	0	0	0	0	0	0	0	0	0	0
rmd-1	11	0.976	0	0	0	0	0	0	0	0	0	0	0.976	0	0	0	0	0.001	0	0.008	0	0.004	0	0	0	0	0	0	0	0	0	0	0.002	0.001	0	0.001	0	0	0	0	0.001	0	0	0.001	0	0	0	0	0
sdz-15	11	0.914	0.001	0	0	0	0	0	0	0	0	0	0.914	0	0	0	0	0	0	0.015	0.001	0.041	0	0	0	0	0	0	0	0	0	0	0.002	0	0	0.02	0	0	0	0	0	0	0.001	0	0	0	0	0	0
sdz-37	11	0.997	0	0	0	0	0	0	0	0	0	0	0.997	0	0	0	0	0	0	0.002	0	0.001	0	0	0	0	0	0	0	0	0	0	0	0	0	0	0	0	0	0	0	0	0	0	0	0	0	0	0
set-22	11	0.729	0.001	0	0	0	0	0	0	0	0	0	0.729	0	0	0	0	0.001	0	0.114	0.005	0.131	0	0	0	0	0	0	0	0.001	0	0	0.005	0	0	0.005	0	0	0	0	0	0	0.001	0	0	0	0	0	0
sip-1	11	0.999	0	0	0	0	0	0	0	0	0	0	0.999	0	0	0	0	0	0	0	0	0	0	0	0	0	0	0	0	0	0	0	0	0	0	0	0	0	0	0	0	0	0	0	0	0	0	0	0
spn-4	11	0.998	0	0	0	0	0	0	0	0	0	0	0.998	0	0	0	0	0	0	0.001	0	0	0	0	0	0	0	0	0	0	0	0	0	0	0	0	0	0	0	0	0	0	0	0	0	0	0	0	0
spsb-2	11	0.999	0	0	0	0	0	0	0	0	0	0	0.999	0	0	0	0	0	0	0.001	0	0	0	0	0	0	0	0	0	0	0	0	0	0	0	0	0	0	0	0	0	0	0	0	0	0	0	0	0
sre-54	11	0.263	0.006	0.001	0	0	0.002	0.001	0.127	0.012	0.014	0.001	0.263	0	0	0.001	0.002	0.031	0.006	0.069	0.008	0.032	0.003	0.002	0.001	0.007	0.01	0.005	0.01	0.007	0.049	0	0.04	0.027	0	0.025	0.002	0.008	0.008	0	0.024	0.014	0.008	0.024	0	0.009	0.007	0.001	0.002
sun-1	11	1	0	0	0	0	0	0	0	0	0	0	1	0	0	0	0	0	0	0	0	0	0	0	0	0	0	0	0	0	0	0	0	0	0	0	0	0	0	0	0	0	0	0	0	0	0	0	0
sygl-1	11	0.965	0	0	0	0	0	0	0.001	0	0	0	0.965	0	0	0	0	0.002	0	0.009	0	0.005	0	0	0	0	0	0	0	0	0.001	0	0.002	0.001	0	0.002	0	0	0	0	0.001	0	0	0.001	0	0	0	0	0
syp-4	11	0.997	0	0	0	0	0	0	0	0	0	0	0.997	0	0	0	0	0	0	0.002	0	0.001	0	0	0	0	0	0	0	0	0	0	0	0	0	0	0	0	0	0	0	0	0	0	0	0	0	0	0
syx-4	11	0.97	0	0	0	0	0	0	0	0	0	0	0.97	0	0	0	0	0	0	0.023	0	0.004	0	0	0	0	0	0	0	0	0	0	0.001	0	0	0	0	0	0	0	0	0	0	0	0	0	0	0	0
szy-4	11	0.957	0	0	0	0	0	0	0	0	0	0	0.957	0	0	0	0	0	0	0.027	0	0.011	0	0	0	0	0	0	0	0	0	0	0.001	0	0	0	0	0	0	0	0	0	0	0	0	0	0	0	0
T01C3.3	11	0.999	0	0	0	0	0	0	0	0	0	0	0.999	0	0	0	0	0	0	0	0	0	0	0	0	0	0	0	0	0	0	0	0	0	0	0	0	0	0	0	0	0	0	0	0	0	0	0	0
T04D3.8	11	0.924	0.001	0	0	0	0	0	0.002	0.001	0.001	0	0.924	0	0	0	0	0.001	0	0.035	0.001	0.01	0	0	0	0	0.001	0	0	0.001	0.001	0	0.006	0.001	0	0.004	0	0	0	0	0.001	0	0.001	0.001	0	0	0	0	0
T05F1.2	11	0.991	0	0	0	0	0	0	0	0	0	0	0.991	0	0	0	0	0	0	0.006	0	0.002	0	0	0	0	0	0	0	0	0	0	0	0	0	0	0	0	0	0	0	0	0	0	0	0	0	0	0
T06D4.1	11	0.998	0	0	0	0	0	0	0	0	0	0	0.998	0	0	0	0	0	0	0.001	0	0	0	0	0	0	0	0	0	0	0	0	0	0	0	0	0	0	0	0	0	0	0	0	0	0	0	0	0
T08B6.1	11	0.632	0.002	0	0	0	0	0	0.002	0.001	0.001	0	0.632	0	0	0	0	0.002	0	0.046	0.005	0.109	0.001	0	0	0.001	0.001	0	0.001	0.001	0.002	0	0.009	0.002	0	0.162	0	0.001	0	0	0.002	0.001	0.004	0.002	0	0.001	0	0	0
T08B6.5	11	0.995	0	0	0	0	0	0	0	0	0	0	0.995	0	0	0	0	0	0	0.002	0	0.002	0	0	0	0	0	0	0	0	0	0	0	0	0	0.001	0	0	0	0	0	0	0	0	0	0	0	0	0
T11F8.1	11	0.538	0	0	0	0	0	0	0	0	0	0	0.538	0	0	0	0	0	0	0.099	0.003	0.344	0	0	0	0	0	0	0	0.001	0	0	0.008	0	0	0.002	0	0	0	0	0	0	0	0	0	0	0	0	0
T12A2.3	11	0.992	0	0	0	0	0	0	0	0	0	0	0.992	0	0	0	0	0	0	0.003	0	0.002	0	0	0	0	0	0	0	0	0	0	0	0	0	0.001	0	0	0	0	0	0	0	0	0	0	0	0	0
T12G3.6	11	0.999	0	0	0	0	0	0	0	0	0	0	0.999	0	0	0	0	0	0	0.001	0	0	0	0	0	0	0	0	0	0	0	0	0	0	0	0	0	0	0	0	0	0	0	0	0	0	0	0	0
T13F2.6	11	0.574	0	0	0	0	0	0	0	0	0	0	0.574	0	0	0	0	0	0	0.394	0.001	0.017	0	0	0	0	0	0	0	0.001	0	0	0.008	0	0	0	0	0	0	0	0	0	0	0	0	0	0	0	0
T21C9.13	11	0.998	0	0	0	0	0	0	0	0	0	0	0.998	0	0	0	0	0	0	0.001	0	0	0	0	0	0	0	0	0	0	0	0	0	0	0	0	0	0	0	0	0	0	0	0	0	0	0	0	0
T22B2.1	11	0.997	0	0	0	0	0	0	0	0	0	0	0.997	0	0	0	0	0	0	0.002	0	0.001	0	0	0	0	0	0	0	0	0	0	0	0	0	0	0	0	0	0	0	0	0	0	0	0	0	0	0
T22D1.5	11	0.996	0	0	0	0	0	0	0	0	0	0	0.996	0	0	0	0	0	0	0.002	0	0.001	0	0	0	0	0	0	0	0	0	0	0	0	0	0	0	0	0	0	0	0	0	0	0	0	0	0	0
T24C2.3	11	0.116	0.013	0.001	0	0	0.002	0.001	0.012	0.021	0.018	0.001	0.116	0	0	0.001	0.002	0.06	0.006	0.044	0.011	0.064	0.005	0.001	0.002	0.017	0.018	0.006	0.013	0.006	0.021	0	0.03	0.047	0	0.089	0.001	0.014	0.01	0	0.044	0.014	0.021	0.047	0	0.026	0.007	0	0.004
T26E3.5	11	0.83	0	0	0	0	0	0	0	0	0	0	0.83	0	0	0	0	0	0	0.037	0.002	0.12	0	0	0	0	0	0	0	0	0	0	0.004	0	0	0.003	0	0	0	0	0	0	0	0	0	0	0	0	0
T27E9.6	11	0.995	0	0	0	0	0	0	0	0	0	0	0.995	0	0	0	0	0	0	0.003	0	0.001	0	0	0	0	0	0	0	0	0	0	0	0	0	0	0	0	0	0	0	0	0	0	0	0	0	0	0
T28D9.4	11	0.995	0	0	0	0	0	0	0	0	0	0	0.995	0	0	0	0	0	0	0.002	0	0.002	0	0	0	0	0	0	0	0	0	0	0	0	0	0	0	0	0	0	0	0	0	0	0	0	0	0	0
tag-276	11	1	0	0	0	0	0	0	0	0	0	0	1	0	0	0	0	0	0	0	0	0	0	0	0	0	0	0	0	0	0	0	0	0	0	0	0	0	0	0	0	0	0	0	0	0	0	0	0
tbx-33	11	0.997	0	0	0	0	0	0	0	0	0	0	0.997	0	0	0	0	0	0	0.001	0	0.001	0	0	0	0	0	0	0	0	0	0	0	0	0	0	0	0	0	0	0	0	0	0	0	0	0	0	0
tbx-38	11	0.389	0.002	0.001	0	0	0	0	0.001	0	0	0	0.389	0	0	0	0	0	0	0.237	0.015	0.31	0.001	0	0	0	0	0	0	0.003	0.001	0	0.022	0	0	0.006	0	0	0	0	0	0	0.002	0	0	0	0	0	0.001
trcs-1	11	0.999	0	0	0	0	0	0	0	0	0	0	0.999	0	0	0	0	0	0	0	0	0	0	0	0	0	0	0	0	0	0	0	0	0	0	0	0	0	0	0	0	0	0	0	0	0	0	0	0
W02F12.3	11	0.992	0	0	0	0	0	0	0	0	0	0	0.992	0	0	0	0	0	0	0.003	0	0.002	0	0	0	0	0	0	0	0	0	0	0.001	0	0	0	0	0	0	0	0	0	0	0	0	0	0	0	0
W05F2.3	11	0.988	0	0	0	0	0	0	0	0	0	0	0.988	0	0	0	0	0	0	0.004	0	0.003	0	0	0	0	0	0	0	0	0	0	0.001	0	0	0.001	0	0	0	0	0	0	0	0	0	0	0	0	0
W05F2.6	11	0.978	0	0	0	0	0	0	0	0	0	0	0.978	0	0	0	0	0	0	0.014	0	0.003	0	0	0	0	0	0	0	0	0	0	0.001	0	0	0	0	0	0	0	0	0	0	0	0	0	0	0	0
W06B4.1	11	1	0	0	0	0	0	0	0	0	0	0	1	0	0	0	0	0	0	0	0	0	0	0	0	0	0	0	0	0	0	0	0	0	0	0	0	0	0	0	0	0	0	0	0	0	0	0	0
W06D11.2	11	0.577	0.001	0	0	0	0	0	0	0	0	0	0.577	0	0	0	0	0	0	0.049	0.004	0.343	0	0	0	0	0	0	0	0.001	0	0	0.004	0	0	0.014	0	0	0	0	0	0	0.002	0	0	0	0	0	0
W06D11.3	11	0.997	0	0	0	0	0	0	0	0	0	0	0.997	0	0	0	0	0	0	0.001	0	0.001	0	0	0	0	0	0	0	0	0	0	0	0	0	0	0	0	0	0	0	0	0	0	0	0	0	0	0
wago-1	11	0.957	0	0	0	0	0	0	0	0	0	0	0.957	0	0	0	0	0	0	0.034	0	0.005	0	0	0	0	0	0	0	0	0	0	0.001	0	0	0	0	0	0	0	0	0	0	0	0	0	0	0	0
xnd-1	11	0.997	0	0	0	0	0	0	0	0	0	0	0.997	0	0	0	0	0	0	0.002	0	0.001	0	0	0	0	0	0	0	0	0	0	0	0	0	0	0	0	0	0	0	0	0	0	0	0	0	0	0
Y105C5B.1413	11	0.959	0	0	0	0	0	0	0	0	0	0	0.959	0	0	0	0	0	0	0.022	0	0.014	0	0	0	0	0	0	0	0	0	0	0.002	0	0	0	0	0	0	0	0	0	0	0	0	0	0	0	0
Y106G6H.9	11	0.451	0.002	0	0	0	0	0	0.001	0	0	0	0.451	0	0	0	0	0.001	0	0.037	0.005	0.434	0	0	0	0	0.001	0	0	0.001	0.001	0	0.006	0.001	0	0.046	0	0.001	0	0	0.001	0	0.004	0.001	0	0	0	0	0
Y110A2AR.1	11	0.94	0	0	0	0	0	0	0.001	0	0	0	0.94	0	0	0	0	0	0	0.035	0.001	0.007	0	0	0	0	0	0	0	0	0	0	0.01	0	0	0.001	0	0	0	0	0	0	0	0	0	0	0	0	0
Y111B2A.2	11	0.958	0	0	0	0	0	0	0	0	0	0	0.958	0	0	0	0	0	0	0.019	0	0.018	0	0	0	0	0	0	0	0	0	0	0.001	0	0	0.001	0	0	0	0	0	0	0	0	0	0	0	0	0
Y116A8B.1	11	0.951	0	0	0	0	0	0	0	0	0	0	0.951	0	0	0	0	0	0	0.024	0.001	0.013	0	0	0	0	0	0	0	0	0	0	0.003	0	0	0.002	0	0	0	0	0	0	0	0	0	0	0	0	0
Y116A8C.19	11	0.977	0	0	0	0	0	0	0	0	0	0	0.977	0	0	0	0	0	0	0.01	0	0.01	0	0	0	0	0	0	0	0	0	0	0.001	0	0	0	0	0	0	0	0	0	0	0	0	0	0	0	0
Y116A8C.20	11	0.995	0	0	0	0	0	0	0	0	0	0	0.995	0	0	0	0	0	0	0.002	0	0.002	0	0	0	0	0	0	0	0	0	0	0	0	0	0	0	0	0	0	0	0	0	0	0	0	0	0	0
Y11D7A.7	11	0.981	0	0	0	0	0	0	0	0	0	0	0.981	0	0	0	0	0	0	0.015	0	0.002	0	0	0	0	0	0	0	0	0	0	0.001	0	0	0	0	0	0	0	0	0	0	0	0	0	0	0	0
Y13C8A.2	11	0.845	0.001	0	0	0	0	0	0.004	0.001	0	0	0.845	0	0	0	0	0.001	0	0.079	0.003	0.026	0	0	0	0	0.001	0	0	0.001	0.002	0	0.016	0.001	0	0.008	0	0	0	0	0.001	0	0.001	0.001	0	0	0	0	0
Y14H12B.2	11	0.998	0	0	0	0	0	0	0	0	0	0	0.998	0	0	0	0	0	0	0.002	0	0	0	0	0	0	0	0	0	0	0	0	0	0	0	0	0	0	0	0	0	0	0	0	0	0	0	0	0
Y18D10A.11	11	0.999	0	0	0	0	0	0	0	0	0	0	0.999	0	0	0	0	0	0	0	0	0	0	0	0	0	0	0	0	0	0	0	0	0	0	0	0	0	0	0	0	0	0	0	0	0	0	0	0
Y19D2B.2	11	0.823	0.001	0	0	0	0	0	0.001	0	0	0	0.823	0	0	0	0	0	0	0.079	0.003	0.076	0	0	0	0	0	0	0	0.001	0	0	0.006	0	0	0.003	0	0	0	0	0	0	0	0	0	0	0	0	0
Y25C1A.6	11	0.687	0	0	0	0	0	0	0	0	0	0	0.687	0	0	0	0	0	0	0.044	0.001	0.253	0	0	0	0	0	0	0	0.001	0	0	0.009	0	0	0.001	0	0	0	0	0	0	0	0	0	0	0	0	0
Y37E11AL.9	11	0.925	0	0	0	0	0	0	0	0	0	0	0.925	0	0	0	0	0	0	0.04	0.002	0.024	0	0	0	0	0	0	0	0	0	0	0.002	0	0	0.004	0	0	0	0	0	0	0	0	0	0	0	0	0
Y38E10A.3	11	0.997	0	0	0	0	0	0	0	0	0	0	0.997	0	0	0	0	0	0	0.002	0	0.001	0	0	0	0	0	0	0	0	0	0	0	0	0	0	0	0	0	0	0	0	0	0	0	0	0	0	0
Y38H6C.8	11	0.185	0.009	0.002	0.001	0	0.005	0.001	0.044	0.014	0.023	0.002	0.185	0.001	0.001	0.001	0.005	0.094	0.011	0.134	0.013	0.021	0.007	0.003	0.002	0.016	0.009	0.011	0.016	0.007	0.041	0	0.027	0.017	0	0.015	0.002	0.01	0.03	0	0.013	0.013	0.005	0.009	0.001	0.009	0.019	0.001	0.004
Y39B6A.10	11	0.947	0	0	0	0	0	0	0.001	0.001	0.001	0	0.947	0	0	0	0	0.003	0	0.011	0.001	0.008	0	0	0	0	0.001	0	0	0	0.001	0	0.003	0.002	0	0.005	0	0	0	0	0.002	0.001	0.001	0.002	0	0	0	0	0
Y39B6A.42	11	0.771	0	0	0	0	0	0	0.001	0	0	0	0.771	0	0	0	0	0	0	0.188	0.001	0.017	0	0	0	0	0	0	0	0.001	0	0	0.015	0	0	0	0	0	0	0	0	0	0	0	0	0	0	0	0
Y43F11A.1	11	0.682	0.001	0	0	0	0	0	0	0	0	0	0.682	0	0	0	0	0	0	0.034	0.002	0.26	0	0	0	0	0	0	0	0.001	0	0	0.004	0	0	0.009	0	0	0	0	0	0	0.001	0	0	0	0	0	0
Y43F11A.4	11	0.939	0.001	0	0	0	0	0	0	0	0	0	0.939	0	0	0	0	0.001	0	0.014	0.001	0.019	0	0	0	0	0	0	0	0	0	0	0.002	0	0	0.014	0	0	0	0	0	0	0.002	0	0	0	0	0	0
Y44A6C.2	11	0.694	0.001	0	0	0	0	0	0	0	0	0	0.694	0	0	0	0	0	0	0.065	0.004	0.218	0	0	0	0	0	0	0	0.001	0	0	0.007	0	0	0.006	0	0	0	0	0	0	0.001	0	0	0	0	0	0
Y46C8AL.11	11	0.399	0.005	0.002	0	0	0.001	0	0.064	0.004	0.006	0	0.399	0	0	0.001	0.001	0.009	0.005	0.22	0.013	0.038	0.002	0.001	0.001	0.003	0.013	0.001	0.006	0.013	0.023	0	0.055	0.009	0	0.01	0.002	0.006	0.003	0	0.01	0.008	0.003	0.008	0	0.002	0.003	0	0.002
Y46G5A.28	11	0.957	0	0	0	0	0	0	0	0	0	0	0.957	0	0	0	0	0	0	0.009	0.001	0.019	0	0	0	0	0	0	0	0	0	0	0.001	0	0	0.008	0	0	0	0	0	0	0.001	0	0	0	0	0	0
Y46H3C.7	11	0.707	0.001	0	0	0	0	0	0.004	0.001	0	0	0.707	0	0	0	0	0.001	0	0.22	0.004	0.019	0	0	0	0.001	0.001	0	0.001	0.002	0.002	0	0.022	0.001	0	0.003	0	0.001	0	0	0.001	0.001	0.001	0.001	0	0	0	0	0
Y47D3A.13	11	0.47	0.001	0	0	0	0	0	0.005	0.002	0.001	0	0.47	0	0	0	0	0.003	0.001	0.108	0.004	0.279	0.001	0	0	0.001	0.002	0.001	0.001	0.004	0.003	0	0.08	0.003	0	0.005	0	0.001	0.001	0	0.003	0.001	0.001	0.003	0	0.001	0.001	0	0.001
Y48G1A.2	11	0.881	0	0	0	0	0	0	0	0	0	0	0.881	0	0	0	0	0	0	0.102	0.001	0.009	0	0	0	0	0	0	0	0	0	0	0.002	0	0	0.001	0	0	0	0	0	0	0	0	0	0	0	0	0
Y49E10.4	11	0.976	0	0	0	0	0	0	0	0	0	0	0.976	0	0	0	0	0	0	0.017	0	0.005	0	0	0	0	0	0	0	0	0	0	0.001	0	0	0	0	0	0	0	0	0	0	0	0	0	0	0	0
Y49F6C.8	11	0.573	0.001	0.001	0	0	0	0	0.002	0.001	0.001	0	0.573	0	0	0	0	0.001	0.001	0.287	0.008	0.073	0	0	0	0.001	0.002	0	0.001	0.006	0.001	0	0.021	0.001	0	0.002	0.001	0.001	0	0	0.001	0.001	0.001	0.001	0	0.001	0	0	0.001
Y4C6A.3	11	0.999	0	0	0	0	0	0	0	0	0	0	0.999	0	0	0	0	0	0	0	0	0	0	0	0	0	0	0	0	0	0	0	0	0	0	0	0	0	0	0	0	0	0	0	0	0	0	0	0
Y51H7C.3	11	0.988	0	0	0	0	0	0	0	0	0	0	0.988	0	0	0	0	0	0	0.004	0	0.003	0	0	0	0	0	0	0	0	0	0	0.001	0	0	0.001	0	0	0	0	0	0	0	0	0	0	0	0	0
Y52B11A.8	11	0.996	0	0	0	0	0	0	0	0	0	0	0.996	0	0	0	0	0	0	0.001	0	0.001	0	0	0	0	0	0	0	0	0	0	0	0	0	0	0	0	0	0	0	0	0	0	0	0	0	0	0
Y53F4B.7	11	0.407	0.013	0.002	0	0	0	0	0.006	0.001	0.001	0	0.407	0	0	0	0	0.002	0.001	0.288	0.053	0.106	0.002	0	0.001	0.001	0.001	0	0.001	0.006	0.003	0	0.032	0.002	0	0.032	0.001	0.002	0.001	0	0.001	0.001	0.011	0.002	0	0	0.001	0	0.003
Y54F10AM.11	11	0.936	0	0	0	0	0	0	0.001	0	0	0	0.936	0	0	0	0	0.001	0	0.041	0.001	0.006	0	0	0	0	0	0	0	0	0.001	0	0.006	0	0	0.001	0	0	0	0	0.001	0	0	0	0	0	0	0	0
Y54G11A.1	11	0.51	0	0	0	0	0	0	0	0	0	0	0.51	0	0	0	0	0	0	0.478	0.001	0.008	0	0	0	0	0	0	0	0	0	0	0.003	0	0	0	0	0	0	0	0	0	0	0	0	0	0	0	0
Y54G11A.3	11	0.479	0.003	0.001	0	0	0.001	0	0.003	0.002	0.002	0	0.479	0	0	0	0.001	0.012	0.001	0.374	0.01	0.039	0.002	0	0.001	0.002	0.001	0.001	0.001	0.005	0.002	0	0.02	0.002	0	0.006	0.001	0.002	0.003	0	0.001	0.001	0.002	0.002	0	0.001	0.002	0	0.002
Y55F3BR.7	11	0.916	0	0	0	0	0	0	0.001	0	0	0	0.916	0	0	0	0	0	0	0.069	0.001	0.005	0	0	0	0	0	0	0	0	0.001	0	0.002	0	0	0.001	0	0	0	0	0	0	0	0	0	0	0	0	0
Y57A10B.6	11	0.844	0.001	0	0	0	0	0	0.001	0	0	0	0.844	0	0	0	0	0.001	0	0.099	0.004	0.028	0	0	0	0.001	0	0	0	0.001	0.001	0	0.008	0	0	0.003	0	0	0	0	0	0	0.001	0	0	0	0	0	0
Y57G7A.2	11	0.992	0	0	0	0	0	0	0	0	0	0	0.992	0	0	0	0	0	0	0.003	0	0.004	0	0	0	0	0	0	0	0	0	0	0.001	0	0	0	0	0	0	0	0	0	0	0	0	0	0	0	0
Y59A8B.12	11	0.989	0	0	0	0	0	0	0	0	0	0	0.989	0	0	0	0	0	0	0.006	0	0.002	0	0	0	0	0	0	0	0	0	0	0.001	0	0	0	0	0	0	0	0	0	0	0	0	0	0	0	0
Y5H2B.3	11	0.998	0	0	0	0	0	0	0	0	0	0	0.998	0	0	0	0	0	0	0.001	0	0.001	0	0	0	0	0	0	0	0	0	0	0	0	0	0	0	0	0	0	0	0	0	0	0	0	0	0	0
Y60A9.3	11	0.989	0	0	0	0	0	0	0	0	0	0	0.989	0	0	0	0	0	0	0.005	0	0.003	0	0	0	0	0	0	0	0	0	0	0.001	0	0	0	0	0	0	0	0	0	0	0	0	0	0	0	0
Y65B4BL.4	11	0.998	0	0	0	0	0	0	0	0	0	0	0.998	0	0	0	0	0	0	0.001	0	0	0	0	0	0	0	0	0	0	0	0	0	0	0	0	0	0	0	0	0	0	0	0	0	0	0	0	0
Y71A12B.2	11	0.661	0.002	0	0	0	0	0	0.001	0.001	0	0	0.661	0	0	0	0	0.001	0	0.028	0.004	0.107	0.001	0	0	0	0.001	0	0	0.001	0.001	0	0.005	0.001	0	0.171	0	0.001	0	0	0.001	0	0.005	0.001	0	0	0	0	0
Y71A12B.3	11	0.999	0	0	0	0	0	0	0	0	0	0	0.999	0	0	0	0	0	0	0	0	0	0	0	0	0	0	0	0	0	0	0	0	0	0	0	0	0	0	0	0	0	0	0	0	0	0	0	0
Y73B6BL.23	11	0.929	0	0	0	0	0	0	0	0	0	0	0.929	0	0	0	0	0.002	0	0.046	0.001	0.009	0	0	0	0	0	0	0	0	0	0	0.003	0	0	0.002	0	0	0	0	0	0	0	0	0	0	0	0	0
Y73C8C.3	11	0.997	0	0	0	0	0	0	0	0	0	0	0.997	0	0	0	0	0	0	0.001	0	0.001	0	0	0	0	0	0	0	0	0	0	0	0	0	0	0	0	0	0	0	0	0	0	0	0	0	0	0
Y73C8C.8	11	0.976	0	0	0	0	0	0	0	0	0	0	0.976	0	0	0	0	0	0	0.006	0	0.013	0	0	0	0	0	0	0	0	0	0	0.001	0	0	0.002	0	0	0	0	0	0	0	0	0	0	0	0	0
Y73F8A.36	11	0.974	0	0	0	0	0	0	0	0	0	0	0.974	0	0	0	0	0	0	0.02	0	0.002	0	0	0	0	0	0	0	0	0	0	0.001	0	0	0	0	0	0	0	0	0	0	0	0	0	0	0	0
ZC239.20	11	0.998	0	0	0	0	0	0	0	0	0	0	0.998	0	0	0	0	0	0	0.001	0	0.001	0	0	0	0	0	0	0	0	0	0	0	0	0	0	0	0	0	0	0	0	0	0	0	0	0	0	0
ZC239.21	11	0.992	0	0	0	0	0	0	0	0	0	0	0.992	0	0	0	0	0	0	0.002	0	0.002	0	0	0	0	0	0	0	0	0	0	0	0	0	0.001	0	0	0	0	0	0	0	0	0	0	0	0	0
ZC308.4	11	0.944	0	0	0	0	0	0	0	0	0	0	0.944	0	0	0	0	0	0	0.024	0.001	0.027	0	0	0	0	0	0	0	0	0	0	0.002	0	0	0.001	0	0	0	0	0	0	0	0	0	0	0	0	0
ZC434.8	11	0.998	0	0	0	0	0	0	0	0	0	0	0.998	0	0	0	0	0	0	0.001	0	0	0	0	0	0	0	0	0	0	0	0	0	0	0	0	0	0	0	0	0	0	0	0	0	0	0	0	0
zhp-3	11	0.802	0	0	0	0	0	0	0	0	0	0	0.802	0	0	0	0	0	0	0.18	0.002	0.011	0	0	0	0	0	0	0	0	0	0	0.001	0	0	0.001	0	0	0	0	0	0	0	0	0	0	0	0	0
zif-1	11	0.999	0	0	0	0	0	0	0	0	0	0	0.999	0	0	0	0	0	0	0	0	0	0	0	0	0	0	0	0	0	0	0	0	0	0	0	0	0	0	0	0	0	0	0	0	0	0	0	0
ZK177.1	11	0.565	0.001	0	0	0	0	0	0	0	0	0	0.565	0	0	0	0	0	0	0.035	0.002	0.38	0	0	0	0	0	0	0	0.001	0	0	0.005	0	0	0.007	0	0	0	0	0	0	0.001	0	0	0	0	0	0
ZK616.5	11	0.85	0.001	0	0	0	0	0	0.001	0	0	0	0.85	0	0	0	0	0.002	0	0.116	0.002	0.013	0	0	0	0	0	0	0	0.001	0.001	0	0.004	0	0	0.002	0	0	0	0	0	0	0	0	0	0	0	0	0
ZK666.1	11	0.96	0	0	0	0	0	0	0.001	0	0	0	0.96	0	0	0	0	0.001	0	0.02	0.001	0.004	0	0	0	0	0	0	0	0	0.001	0	0.003	0.001	0	0.001	0	0	0	0	0.001	0	0	0.001	0	0	0	0	0
ZK673.5	11	0.982	0	0	0	0	0	0	0	0	0	0	0.982	0	0	0	0	0.001	0	0.006	0	0.003	0	0	0	0	0	0	0	0	0	0	0.001	0.001	0	0.001	0	0	0	0	0	0	0	0	0	0	0	0	0
ZK899.5	11	0.736	0.001	0	0	0	0	0	0	0	0	0	0.736	0	0	0	0	0.001	0	0.032	0.003	0.195	0	0	0	0	0	0	0	0.001	0	0	0.004	0	0	0.019	0	0	0	0	0	0	0.002	0	0	0	0	0	0
ZK899.6	11	0.92	0.001	0	0	0	0	0	0	0	0	0	0.92	0	0	0	0	0	0	0.018	0.002	0.031	0	0	0	0	0	0	0	0	0	0	0.003	0	0	0.018	0	0	0	0	0	0	0.001	0	0	0	0	0	0
ztf-25	11	0.999	0	0	0	0	0	0	0	0	0	0	0.999	0	0	0	0	0	0	0	0	0	0	0	0	0	0	0	0	0	0	0	0	0	0	0	0	0	0	0	0	0	0	0	0	0	0	0	0
adr-2	12	0.961	0	0.001	0	0.01	0	0.003	0	0	0	0	0	0.961	0.003	0.011	0	0	0	0	0	0	0	0	0	0	0	0	0	0	0	0	0	0	0.003	0	0.001	0	0	0	0	0	0	0	0.002	0	0	0.001	0
alkb-8	12	0.546	0	0.024	0.005	0.065	0	0.024	0	0	0	0	0	0.546	0.077	0.02	0.001	0	0	0	0.001	0	0	0.001	0.002	0	0	0	0	0.002	0	0.005	0	0	0.051	0	0.028	0	0	0.002	0	0	0	0	0.012	0	0	0.014	0.003
apc-2	12	0.826	0	0.022	0	0.025	0	0.005	0	0	0	0	0	0.826	0.036	0.018	0	0	0	0	0	0	0	0.001	0	0	0	0	0	0.001	0	0.001	0	0	0.011	0	0.012	0	0	0	0	0	0	0	0.003	0	0	0.005	0
aph-2	12	0.275	0	0.048	0.001	0.01	0.001	0.013	0.001	0	0	0	0	0.275	0.017	0.128	0.001	0	0.001	0.001	0.002	0	0	0.006	0.001	0	0	0	0	0.016	0	0.002	0.001	0	0.012	0	0.062	0	0	0.001	0	0	0	0	0.008	0	0	0.017	0.002
atg-4.2	12	0.388	0	0.006	0.003	0.077	0.001	0.163	0	0	0	0	0	0.388	0.023	0.112	0.001	0	0.001	0	0	0	0	0.005	0.001	0	0	0	0	0.001	0	0.007	0	0	0.035	0	0.012	0	0	0.003	0	0	0	0	0.062	0	0	0.014	0.001
B0001.8	12	0.762	0	0.013	0.001	0.049	0	0.018	0	0	0	0	0	0.762	0.047	0.013	0	0	0	0	0	0	0	0.001	0.001	0	0	0	0	0.001	0	0.002	0	0	0.025	0	0.027	0	0	0.001	0	0	0	0	0.009	0	0	0.005	0.001
B0019.2	12	0.614	0	0.019	0.001	0.075	0	0.004	0	0	0	0	0	0.614	0.029	0.011	0	0	0	0	0	0	0	0.001	0	0	0	0	0	0.001	0	0.007	0	0	0.116	0	0.027	0	0	0.001	0	0	0	0	0.005	0	0	0.022	0.001
B0024.10	12	0.927	0	0.002	0	0.029	0	0.002	0	0	0	0	0	0.927	0.009	0.002	0	0	0	0	0	0	0	0	0	0	0	0	0	0	0	0.001	0	0	0.015	0	0.002	0	0	0	0	0	0	0	0.001	0	0	0.002	0
B0035.12	12	0.938	0	0.002	0	0.006	0	0.002	0	0	0	0	0	0.938	0.004	0.008	0	0	0	0	0	0	0	0	0	0	0	0	0	0	0	0	0	0	0.006	0	0.006	0	0	0	0	0	0	0	0.002	0	0	0.002	0
B0207.6	12	0.485	0	0.005	0	0.009	0	0.003	0	0	0	0	0	0.485	0.004	0.061	0	0	0	0	0	0	0	0.001	0	0	0	0	0	0.002	0	0.001	0	0	0.02	0	0.02	0	0	0	0	0	0	0	0.004	0	0	0.024	0
B0334.4	12	0.82	0	0.004	0.001	0.056	0	0.01	0	0	0	0	0	0.82	0.021	0.006	0	0	0	0	0	0	0	0	0	0	0	0	0	0	0	0.002	0	0	0.038	0	0.01	0	0	0.001	0	0	0	0	0.005	0	0	0.004	0
B0464.9	12	0.86	0	0.001	0	0.013	0	0.001	0	0	0	0	0	0.86	0.002	0.006	0	0	0	0	0	0	0	0	0	0	0	0	0	0	0	0.001	0	0	0.062	0	0.003	0	0	0	0	0	0	0	0.002	0	0	0.012	0
B0491.1	12	0.379	0	0.003	0	0.019	0	0.008	0	0	0	0	0	0.379	0.005	0.357	0	0	0	0	0	0	0	0.002	0	0	0	0	0	0.001	0	0.003	0	0	0.026	0	0.008	0	0	0.001	0	0	0	0	0.015	0	0	0.035	0
B0511.13	12	0.661	0	0.009	0.002	0.094	0	0.04	0	0	0	0	0	0.661	0.088	0.028	0	0	0	0	0	0	0	0.001	0.001	0	0	0	0	0.001	0	0.003	0	0	0.015	0	0.006	0	0	0.001	0	0	0	0	0.011	0	0	0.005	0.001
bag-1	12	0.703	0	0.007	0.002	0.109	0	0.017	0	0	0	0	0	0.703	0.04	0.011	0	0	0	0	0	0	0	0.001	0	0	0	0	0	0.001	0	0.004	0	0	0.046	0	0.016	0	0	0.002	0	0	0	0	0.01	0	0	0.007	0
bcl-1	12	0.289	0	0.012	0.001	0.016	0	0.01	0	0	0	0	0	0.289	0.008	0.174	0.001	0	0	0	0.001	0	0	0.003	0.001	0	0	0	0	0.005	0	0.003	0	0	0.033	0	0.054	0	0	0.001	0	0	0	0	0.012	0	0	0.048	0.001
bmy-1	12	0.169	0	0.017	0.004	0.046	0.001	0.019	0.001	0	0	0	0	0.169	0.016	0.051	0.001	0	0	0	0.001	0	0	0.002	0.001	0	0	0	0	0.005	0	0.014	0	0	0.153	0	0.153	0	0	0.004	0	0	0	0	0.018	0	0	0.116	0.001
C01G10.10	12	0.451	0	0.006	0	0.018	0	0.004	0	0	0	0	0	0.451	0.006	0.171	0	0	0	0	0	0	0	0.001	0	0	0	0	0	0.001	0	0.003	0	0	0.035	0	0.015	0	0	0.001	0	0	0	0	0.008	0	0	0.066	0
C04F5.9	12	0.319	0	0.022	0.003	0.264	0	0.014	0	0	0	0	0	0.319	0.085	0.03	0.001	0	0	0	0.001	0	0	0.002	0.001	0	0	0	0	0.001	0	0.023	0	0	0.09	0	0.021	0	0	0.007	0	0	0	0	0.017	0	0	0.03	0.001
C05C8.1	12	0.665	0	0.044	0.002	0.029	0	0.01	0	0	0	0	0	0.665	0.07	0.007	0	0	0	0	0	0	0	0	0.001	0	0	0	0	0.002	0	0.001	0	0	0.024	0	0.089	0	0	0.001	0	0	0	0	0.003	0	0	0.005	0.001
C05D11.8	12	0.528	0	0.08	0.002	0.034	0	0.014	0	0	0	0	0	0.528	0.211	0.006	0	0	0	0	0.001	0	0	0.001	0.002	0	0	0	0	0.002	0	0.002	0	0	0.017	0	0.045	0	0	0.001	0	0	0	0	0.004	0	0	0.004	0.002
C11H1.2	12	0.216	0.001	0.107	0.004	0.049	0.002	0.044	0.001	0	0	0.001	0	0.216	0.133	0.108	0.002	0	0.002	0.001	0.005	0	0.001	0.011	0.006	0	0	0	0	0.007	0	0.006	0.001	0	0.022	0	0.06	0	0	0.002	0	0	0	0	0.019	0	0	0.02	0.012
C13F10.6	12	0.308	0	0.037	0.002	0.036	0.001	0.031	0.001	0	0	0	0	0.308	0.038	0.25	0.002	0	0.002	0.001	0.002	0	0	0.013	0.002	0	0	0	0	0.006	0	0.006	0	0	0.02	0	0.033	0	0	0.002	0	0	0	0	0.022	0	0	0.022	0.002
C13F10.7	12	0.495	0	0.001	0	0.05	0	0.002	0	0	0	0	0	0.495	0.003	0.009	0	0	0	0	0	0	0	0	0	0	0	0	0	0	0	0.006	0	0	0.365	0	0.005	0	0	0.001	0	0	0	0	0.005	0	0	0.027	0
C14B1.8	12	0.679	0	0.009	0.001	0.057	0	0.035	0	0	0	0	0	0.679	0.049	0.084	0	0	0	0	0	0	0	0.002	0.001	0	0	0	0	0.001	0	0.002	0	0	0.011	0	0.007	0	0	0.001	0	0	0	0	0.015	0	0	0.005	0
C18A3.1	12	0.76	0	0.062	0	0.011	0	0.003	0	0	0	0	0	0.76	0.024	0.012	0	0	0	0	0	0	0	0	0	0	0	0	0	0.002	0	0.001	0	0	0.011	0	0.031	0	0	0	0	0	0	0	0.002	0	0	0.006	0.001
C23G10.8	12	0.945	0	0.003	0	0.019	0	0.001	0	0	0	0	0	0.945	0.01	0.001	0	0	0	0	0	0	0	0	0	0	0	0	0	0	0	0	0	0	0.011	0	0.003	0	0	0	0	0	0	0	0.001	0	0	0.001	0
C23H3.5	12	0.426	0	0.005	0.003	0.196	0	0.091	0	0	0	0	0	0.426	0.08	0.065	0.001	0	0	0	0	0	0	0.002	0.001	0	0	0	0	0	0	0.005	0	0	0.023	0	0.006	0	0	0.003	0	0	0	0	0.042	0	0	0.008	0.001
C27F2.10	12	0.647	0	0.002	0	0.014	0	0.003	0	0	0	0	0	0.647	0.003	0.101	0	0	0	0	0	0	0	0.001	0	0	0	0	0	0	0	0.002	0	0	0.028	0	0.005	0	0	0	0	0	0	0	0.007	0	0	0.026	0
C31E10.5	12	0.78	0	0	0	0.164	0	0.002	0	0	0	0	0	0.78	0.003	0.004	0	0	0	0	0	0	0	0	0	0	0	0	0	0	0	0.002	0	0	0.034	0	0.001	0	0	0	0	0	0	0	0.003	0	0	0.003	0
C34C12.2	12	0.38	0	0.015	0.001	0.021	0	0.002	0	0	0	0	0	0.38	0.009	0.009	0	0	0	0	0	0	0	0	0	0	0	0	0	0.002	0	0.004	0	0	0.128	0	0.07	0	0	0.001	0	0	0	0	0.003	0	0	0.042	0
C35D10.6	12	0.646	0	0.017	0.003	0.069	0	0.02	0	0	0	0	0	0.646	0.151	0.007	0	0	0	0	0	0	0	0	0.001	0	0	0	0	0.001	0	0.002	0	0	0.024	0	0.015	0	0	0.001	0	0	0	0	0.006	0	0	0.004	0.001
C39E9.11	12	0.616	0	0.022	0.001	0.065	0	0.007	0	0	0	0	0	0.616	0.031	0.06	0	0	0	0	0.001	0	0	0.002	0.001	0	0	0	0	0.002	0	0.007	0	0	0.046	0	0.023	0	0	0.002	0	0	0	0	0.01	0	0	0.031	0.001
C41D11.3	12	0.213	0	0.035	0.016	0.094	0.001	0.03	0	0	0	0.001	0	0.213	0.062	0.027	0.004	0	0.001	0.001	0.002	0	0	0.003	0.005	0.001	0	0	0	0.007	0	0.018	0	0	0.12	0	0.099	0	0	0.014	0	0	0	0	0.029	0	0	0.045	0.004
C45G3.3	12	0.186	0.001	0.148	0.004	0.048	0.001	0.008	0.001	0	0	0	0	0.186	0.071	0.022	0.001	0	0	0.001	0.004	0	0	0.002	0.003	0	0	0	0	0.016	0	0.01	0.001	0	0.066	0	0.144	0	0	0.003	0	0	0	0	0.007	0	0	0.045	0.007
C45G9.2	12	0.444	0	0.014	0.005	0.152	0	0.014	0	0	0	0	0	0.444	0.076	0.006	0	0	0	0	0	0	0	0	0.001	0	0	0	0	0.001	0	0.006	0	0	0.136	0	0.033	0	0	0.003	0	0	0	0	0.008	0	0	0.01	0.001
C49C3.6	12	0.548	0	0.001	0	0.212	0	0.009	0	0	0	0	0	0.548	0.007	0.052	0	0	0	0	0	0	0	0.001	0	0	0	0	0	0	0	0.011	0	0	0.088	0	0.003	0	0	0.001	0	0	0	0	0.027	0	0	0.019	0
C50D2.8	12	0.596	0	0.007	0.001	0.061	0	0.003	0	0	0	0	0	0.596	0.014	0.005	0	0	0	0	0	0	0	0	0	0	0	0	0	0.001	0	0.005	0	0	0.218	0	0.018	0	0	0.001	0	0	0	0	0.003	0	0	0.013	0
C50F2.3	12	0.713	0	0.008	0	0.031	0	0.002	0	0	0	0	0	0.713	0.01	0.01	0	0	0	0	0	0	0	0	0	0	0	0	0	0.001	0	0.003	0	0	0.07	0	0.013	0	0	0.001	0	0	0	0	0.003	0	0	0.02	0
C50F4.16	12	0.926	0	0.004	0	0.007	0	0.001	0	0	0	0	0	0.926	0.006	0.004	0	0	0	0	0	0	0	0	0	0	0	0	0	0	0	0	0	0	0.008	0	0.005	0	0	0	0	0	0	0	0.001	0	0	0.003	0
C54G4.9	12	0.256	0	0.03	0.005	0.042	0.001	0.18	0	0	0	0	0	0.256	0.213	0.043	0.002	0	0.001	0	0.001	0	0	0.005	0.005	0	0	0	0	0.002	0	0.002	0	0	0.009	0	0.015	0	0	0.002	0	0	0	0	0.017	0	0	0.004	0.003
ceh-38	12	0.738	0	0.004	0	0.027	0	0.003	0	0	0	0	0	0.738	0.006	0.011	0	0	0	0	0	0	0	0	0	0	0	0	0	0.001	0	0.003	0	0	0.088	0	0.033	0	0	0.001	0	0	0	0	0.004	0	0	0.021	0
ceh-91	12	0.517	0	0.02	0.001	0.04	0	0.005	0	0	0	0	0	0.517	0.017	0.014	0	0	0	0	0	0	0	0.001	0	0	0	0	0	0.002	0	0.005	0	0	0.118	0	0.08	0	0	0.001	0	0	0	0	0.005	0	0	0.031	0.001
cel-1	12	0.526	0	0.001	0	0.313	0	0.009	0	0	0	0	0	0.526	0.01	0.048	0	0	0	0	0	0	0	0	0	0	0	0	0	0	0	0.008	0	0	0.038	0	0.002	0	0	0.001	0	0	0	0	0.018	0	0	0.011	0
cept-2	12	0.367	0	0.002	0.002	0.217	0	0.023	0	0	0	0	0	0.367	0.012	0.016	0	0	0	0	0	0	0	0.001	0	0	0	0	0	0	0	0.016	0	0	0.237	0	0.007	0	0	0.005	0	0	0	0	0.029	0	0	0.019	0
chd-3	12	0.521	0	0.16	0.001	0.036	0	0.007	0	0	0	0	0	0.521	0.099	0.018	0	0	0	0	0.002	0	0	0.001	0.001	0	0	0	0	0.005	0	0.003	0	0	0.022	0	0.047	0	0	0.001	0	0	0	0	0.005	0	0	0.01	0.002
chp-1	12	0.506	0	0.004	0.002	0.164	0	0.012	0	0	0	0	0	0.506	0.024	0.007	0	0	0	0	0	0	0	0	0	0	0	0	0	0	0	0.008	0	0	0.189	0	0.012	0	0	0.003	0	0	0	0	0.009	0	0	0.013	0
cic-1	12	0.443	0	0.001	0.001	0.124	0	0.02	0	0	0	0	0	0.443	0.005	0.135	0	0	0	0	0	0	0	0.001	0	0	0	0	0	0	0	0.014	0	0	0.106	0	0.004	0	0	0.002	0	0	0	0	0.079	0	0	0.032	0
cids-2	12	0.771	0	0.001	0	0.106	0	0.002	0	0	0	0	0	0.771	0.004	0.009	0	0	0	0	0	0	0	0	0	0	0	0	0	0	0	0.005	0	0	0.073	0	0.002	0	0	0.001	0	0	0	0	0.005	0	0	0.009	0
csn-3	12	0.898	0	0.001	0	0.018	0	0.002	0	0	0	0	0	0.898	0.003	0.014	0	0	0	0	0	0	0	0	0	0	0	0	0	0	0	0.001	0	0	0.022	0	0.003	0	0	0	0	0	0	0	0.003	0	0	0.007	0
ctns-1	12	0.232	0	0.068	0.011	0.097	0.002	0.093	0	0	0	0.001	0	0.232	0.194	0.028	0.002	0	0.001	0.001	0.002	0	0	0.004	0.008	0	0	0	0	0.006	0	0.008	0	0	0.034	0	0.079	0	0	0.006	0	0	0	0	0.018	0	0	0.013	0.005
cux-7	12	0.27	0	0.01	0.003	0.185	0	0.123	0	0	0	0	0	0.27	0.207	0.053	0.001	0	0	0	0	0	0	0.004	0.002	0	0	0	0	0	0	0.005	0	0	0.015	0	0.007	0	0	0.004	0	0	0	0	0.045	0	0	0.006	0.001
cyn-8	12	0.565	0	0.004	0.001	0.17	0	0.005	0	0	0	0	0	0.565	0.014	0.011	0	0	0	0	0	0	0	0	0	0	0	0	0	0	0	0.011	0	0	0.157	0	0.007	0	0	0.002	0	0	0	0	0.009	0	0	0.015	0
D1046.2	12	0.784	0	0.001	0	0.032	0	0.001	0	0	0	0	0	0.784	0.003	0.006	0	0	0	0	0	0	0	0	0	0	0	0	0	0	0	0.003	0	0	0.111	0	0.004	0	0	0	0	0	0	0	0.003	0	0	0.012	0
D1081.8	12	0.766	0	0.002	0	0.008	0	0.002	0	0	0	0	0	0.766	0.003	0.069	0	0	0	0	0	0	0	0	0	0	0	0	0	0	0	0.001	0	0	0.016	0	0.007	0	0	0	0	0	0	0	0.003	0	0	0.018	0
dbr-1	12	0.506	0	0.055	0.001	0.011	0	0.002	0	0	0	0	0	0.506	0.017	0.009	0	0	0	0	0.001	0	0	0	0	0	0	0	0	0.004	0	0.001	0	0	0.023	0	0.063	0	0	0	0	0	0	0	0.002	0	0	0.012	0.001
dhs-22	12	0.588	0	0.014	0.003	0.062	0	0.011	0	0	0	0	0	0.588	0.034	0.008	0	0	0	0	0	0	0	0	0.001	0	0	0	0	0.001	0	0.004	0	0	0.108	0	0.049	0	0	0.002	0	0	0	0	0.007	0	0	0.014	0.001
dnc-3	12	0.627	0	0.001	0	0.054	0	0.006	0	0	0	0	0	0.627	0.003	0.052	0	0	0	0	0	0	0	0	0	0	0	0	0	0	0	0.006	0	0	0.146	0	0.007	0	0	0.001	0	0	0	0	0.014	0	0	0.039	0
dox-1	12	0.397	0	0.002	0	0.036	0	0.002	0	0	0	0	0	0.397	0.003	0.028	0	0	0	0	0	0	0	0	0	0	0	0	0	0	0	0.009	0	0	0.252	0	0.007	0	0	0.001	0	0	0	0	0.007	0	0	0.099	0
dph-1	12	0.364	0	0.021	0.004	0.045	0	0.011	0	0	0	0	0	0.364	0.028	0.016	0.001	0	0	0	0.001	0	0	0.001	0.002	0	0	0	0	0.004	0	0.007	0	0	0.119	0	0.054	0	0	0.003	0	0	0	0	0.01	0	0	0.031	0.002
dpt-1	12	0.371	0	0.014	0.006	0.07	0.001	0.09	0	0	0	0	0	0.371	0.033	0.077	0.002	0	0.001	0	0.001	0	0	0.005	0.003	0	0	0	0	0.004	0	0.011	0	0	0.06	0	0.027	0	0	0.004	0	0	0	0	0.038	0	0	0.026	0.002
dpy-26	12	0.564	0	0.026	0	0.007	0	0.005	0	0	0	0	0	0.564	0.011	0.075	0	0	0	0	0	0	0	0.002	0	0	0	0	0	0.004	0	0.001	0	0	0.009	0	0.035	0	0	0	0	0	0	0	0.004	0	0	0.011	0.001
E01A2.2	12	0.47	0	0.002	0	0.026	0	0.002	0	0	0	0	0	0.47	0.002	0.052	0	0	0	0	0	0	0	0	0	0	0	0	0	0	0	0.005	0	0	0.153	0	0.007	0	0	0.001	0	0	0	0	0.006	0	0	0.146	0
edc-3	12	0.591	0	0.03	0.001	0.074	0	0.009	0	0	0	0	0	0.591	0.069	0.008	0	0	0	0	0	0	0	0.001	0.001	0	0	0	0	0.001	0	0.003	0	0	0.052	0	0.111	0	0	0.001	0	0	0	0	0.006	0	0	0.008	0.001
ekl-1	12	0.58	0	0.007	0.002	0.067	0	0.03	0	0	0	0	0	0.58	0.021	0.081	0.001	0	0	0	0	0	0	0.002	0.001	0	0	0	0	0.001	0	0.006	0	0	0.048	0	0.014	0	0	0.002	0	0	0	0	0.031	0	0	0.022	0.001
ekl-6	12	0.367	0	0.004	0.001	0.039	0	0.008	0	0	0	0	0	0.367	0.007	0.033	0	0	0	0	0	0	0	0.001	0	0	0	0	0	0.001	0	0.01	0	0	0.171	0	0.014	0	0	0.002	0	0	0	0	0.016	0	0	0.052	0
eor-2	12	0.274	0	0.019	0.002	0.178	0	0.016	0	0	0	0	0	0.274	0.046	0.086	0.001	0	0	0	0.001	0	0	0.003	0.001	0	0	0	0	0.002	0	0.029	0	0	0.096	0	0.028	0	0	0.007	0	0	0	0	0.03	0	0	0.069	0.001
epg-4	12	0.957	0	0.002	0	0.01	0	0.001	0	0	0	0	0	0.957	0.005	0.003	0	0	0	0	0	0	0	0	0	0	0	0	0	0	0	0	0	0	0.008	0	0.004	0	0	0	0	0	0	0	0.001	0	0	0.002	0
erl-1	12	0.265	0	0.188	0.003	0.026	0.001	0.044	0	0	0	0	0	0.265	0.219	0.034	0.002	0	0.001	0	0.003	0	0	0.005	0.005	0	0	0	0	0.005	0	0.002	0	0	0.01	0	0.071	0	0	0.001	0	0	0	0	0.009	0	0	0.005	0.006
ets-6	12	0.768	0	0.002	0	0.135	0	0.004	0	0	0	0	0	0.768	0.009	0.017	0	0	0	0	0	0	0	0	0	0	0	0	0	0	0	0.005	0	0	0.033	0	0.002	0	0	0.001	0	0	0	0	0.006	0	0	0.007	0
F01D4.5	12	0.422	0	0.117	0.001	0.012	0	0.005	0.001	0	0	0	0	0.422	0.024	0.037	0.001	0	0	0.001	0.002	0	0	0.002	0.001	0	0	0	0	0.016	0	0.002	0.001	0	0.015	0	0.06	0	0	0.001	0	0	0	0	0.004	0	0	0.014	0.002
F01F1.11	12	0.409	0	0.01	0	0.009	0	0.004	0	0	0	0	0	0.409	0.005	0.064	0	0	0	0	0	0	0	0.001	0	0	0	0	0	0.003	0	0.002	0	0	0.018	0	0.02	0	0	0	0	0	0	0	0.005	0	0	0.02	0
F02E9.10	12	0.609	0	0.002	0	0.007	0	0.001	0	0	0	0	0	0.609	0.003	0.016	0	0	0	0	0	0	0	0	0	0	0	0	0	0	0	0.001	0	0	0.021	0	0.006	0	0	0	0	0	0	0	0.002	0	0	0.013	0
F08F8.10	12	0.383	0	0.002	0.001	0.38	0	0.034	0	0	0	0	0	0.383	0.019	0.075	0	0	0	0	0	0	0	0.001	0	0	0	0	0	0	0	0.008	0	0	0.026	0	0.002	0	0	0.002	0	0	0	0	0.038	0	0	0.009	0
F11A3.2	12	0.495	0	0.043	0.002	0.03	0	0.009	0	0	0	0	0	0.495	0.371	0.003	0	0	0	0	0	0	0	0	0.001	0	0	0	0	0.001	0	0.001	0	0	0.008	0	0.015	0	0	0.001	0	0	0	0	0.002	0	0	0.001	0.001
F13E9.1	12	0.35	0	0.007	0.005	0.336	0	0.05	0	0	0	0	0	0.35	0.102	0.011	0.001	0	0	0	0	0	0	0.001	0.001	0	0	0	0	0.001	0	0.011	0	0	0.04	0	0.006	0	0	0.006	0	0	0	0	0.018	0	0	0.006	0.001
F13H10.3	12	0.303	0	0.033	0.002	0.049	0	0.007	0	0	0	0	0	0.303	0.029	0.014	0	0	0	0	0.001	0	0	0.001	0.001	0	0	0	0	0.005	0	0.008	0	0	0.144	0	0.114	0	0	0.002	0	0	0	0	0.006	0	0	0.039	0.002
F16B12.4	12	0.425	0	0.09	0.004	0.036	0.001	0.032	0	0	0	0	0	0.425	0.102	0.022	0.001	0	0	0	0.002	0	0	0.002	0.003	0	0	0	0	0.005	0	0.003	0	0	0.028	0	0.127	0	0	0.001	0	0	0	0	0.008	0	0	0.011	0.005
F19F10.11	12	0.563	0	0.094	0.001	0.035	0	0.004	0	0	0	0	0	0.563	0.238	0.005	0	0	0	0	0	0	0	0	0.001	0	0	0	0	0.001	0	0.001	0	0	0.012	0	0.018	0	0	0.001	0	0	0	0	0.002	0	0	0.003	0.001
F21D5.6	12	0.808	0	0.004	0	0.013	0	0.001	0	0	0	0	0	0.808	0.004	0.006	0	0	0	0	0	0	0	0	0	0	0	0	0	0	0	0.001	0	0	0.043	0	0.009	0	0	0	0	0	0	0	0.002	0	0	0.011	0
F25H9.6	12	0.321	0	0.002	0.002	0.254	0	0.104	0	0	0	0	0	0.321	0.022	0.065	0.001	0	0	0	0	0	0	0.002	0.001	0	0	0	0	0	0	0.012	0	0	0.041	0	0.004	0	0	0.005	0	0	0	0	0.112	0	0	0.011	0
F26A3.7	12	0.492	0	0.005	0	0.022	0	0.002	0	0	0	0	0	0.492	0.005	0.016	0	0	0	0	0	0	0	0	0	0	0	0	0	0.001	0	0.004	0	0	0.093	0	0.012	0	0	0.001	0	0	0	0	0.003	0	0	0.04	0
F27D4.7	12	0.172	0	0.033	0.009	0.058	0.003	0.16	0.001	0	0	0	0	0.172	0.054	0.079	0.003	0	0.002	0.001	0.002	0	0	0.01	0.006	0	0	0	0	0.007	0	0.01	0	0	0.044	0	0.121	0	0	0.005	0	0	0	0	0.04	0	0	0.025	0.004
F28B3.5	12	0.62	0	0.05	0.002	0.041	0	0.019	0	0	0	0	0	0.62	0.086	0.013	0	0	0	0	0.001	0	0	0.001	0.002	0	0	0	0	0.002	0	0.002	0	0	0.025	0	0.062	0	0	0.001	0	0	0	0	0.005	0	0	0.007	0.002
F28H6.4	12	0.461	0	0.005	0.001	0.101	0	0.004	0	0	0	0	0	0.461	0.01	0.024	0	0	0	0	0	0	0	0.001	0	0	0	0	0	0.001	0	0.012	0	0	0.24	0	0.021	0	0	0.002	0	0	0	0	0.011	0	0	0.055	0
F30A10.9	12	0.251	0	0.014	0.023	0.199	0.001	0.078	0	0	0	0	0	0.251	0.151	0.014	0.002	0	0	0	0.001	0	0	0.002	0.004	0	0	0	0	0.001	0	0.011	0	0	0.052	0	0.013	0	0	0.011	0	0	0	0	0.028	0	0	0.009	0.003
F31C3.3	12	0.957	0	0.001	0	0.008	0	0	0	0	0	0	0	0.957	0.002	0.002	0	0	0	0	0	0	0	0	0	0	0	0	0	0	0	0	0	0	0.013	0	0.002	0	0	0	0	0	0	0	0.001	0	0	0.003	0
F32B6.3	12	0.408	0	0.088	0.002	0.076	0	0.016	0.001	0	0	0	0	0.408	0.13	0.062	0.001	0	0.001	0	0.002	0	0	0.003	0.002	0	0	0	0	0.004	0	0.007	0	0	0.031	0	0.039	0	0	0.003	0	0	0	0	0.012	0	0	0.022	0.003
F32D8.4	12	0.233	0	0.009	0.004	0.046	0.001	0.21	0	0	0	0	0	0.233	0.037	0.13	0.002	0	0.001	0	0	0	0	0.01	0.002	0	0	0	0	0.001	0	0.004	0	0	0.017	0	0.018	0	0	0.002	0	0	0	0	0.068	0	0	0.01	0.001
F33D11.10	12	0.606	0	0.001	0	0.222	0	0.004	0	0	0	0	0	0.606	0.008	0.011	0	0	0	0	0	0	0	0	0	0	0	0	0	0	0	0.008	0	0	0.103	0	0.002	0	0	0.001	0	0	0	0	0.008	0	0	0.01	0
F33H2.2	12	0.505	0	0.027	0.002	0.03	0	0.018	0	0	0	0	0	0.505	0.028	0.026	0	0	0	0	0.001	0	0	0.001	0.001	0	0	0	0	0.004	0	0.003	0	0	0.046	0	0.082	0	0	0.001	0	0	0	0	0.007	0	0	0.019	0.002
F39H11.1	12	0.899	0	0.02	0	0.011	0	0.002	0	0	0	0	0	0.899	0.019	0.005	0	0	0	0	0	0	0	0	0	0	0	0	0	0.001	0	0.001	0	0	0.007	0	0.017	0	0	0	0	0	0	0	0.001	0	0	0.002	0
F40B5.2	12	0.142	0.002	0.069	0.013	0.04	0.006	0.134	0.002	0	0	0.001	0	0.142	0.101	0.069	0.005	0	0.006	0.001	0.006	0.001	0.001	0.014	0.021	0.001	0.002	0	0.002	0.014	0.001	0.007	0.001	0	0.02	0	0.05	0.001	0	0.004	0	0.001	0	0	0.023	0	0	0.015	0.012
F42A8.3	12	0.747	0	0.011	0	0.024	0	0.005	0	0	0	0	0	0.747	0.011	0.05	0	0	0	0	0	0	0	0.001	0	0	0	0	0	0.001	0	0.003	0	0	0.027	0	0.022	0	0	0.001	0	0	0	0	0.006	0	0	0.019	0
F44E2.7	12	0.586	0	0.055	0.001	0.043	0	0.016	0	0	0	0	0	0.586	0.087	0.073	0.001	0	0.001	0	0.001	0	0	0.004	0.001	0	0	0	0	0.002	0	0.003	0	0	0.015	0	0.023	0	0	0.001	0	0	0	0	0.012	0	0	0.011	0.001
F47G3.3	12	0.486	0	0.015	0.001	0.027	0.001	0.019	0	0	0	0	0	0.486	0.016	0.11	0.001	0	0.001	0	0.001	0	0	0.004	0.001	0	0	0	0	0.004	0	0.005	0	0	0.032	0	0.027	0	0	0.001	0	0	0	0	0.015	0	0	0.025	0.001
F49E8.7	12	0.398	0	0.008	0.002	0.337	0	0.01	0	0	0	0	0	0.398	0.06	0.016	0	0	0	0	0	0	0	0.001	0.001	0	0	0	0	0	0	0.013	0	0	0.078	0	0.008	0	0	0.003	0	0	0	0	0.01	0	0	0.016	0.001
F53F4.12	12	0.67	0	0.004	0.001	0.124	0	0.004	0	0	0	0	0	0.67	0.016	0.006	0	0	0	0	0	0	0	0	0	0	0	0	0	0	0	0.006	0	0	0.121	0	0.005	0	0	0.001	0	0	0	0	0.004	0	0	0.01	0
F53H1.1	12	0.563	0	0.028	0.001	0.137	0	0.006	0	0	0	0	0	0.563	0.14	0.009	0	0	0	0	0	0	0	0	0.001	0	0	0	0	0.001	0	0.005	0	0	0.044	0	0.019	0	0	0.002	0	0	0	0	0.005	0	0	0.009	0.001
F54F2.9	12	0.541	0	0.007	0.001	0.259	0	0.015	0	0	0	0	0	0.541	0.075	0.019	0	0	0	0	0	0	0	0.001	0	0	0	0	0	0	0	0.006	0	0	0.028	0	0.005	0	0	0.002	0	0	0	0	0.013	0	0	0.006	0
F55A3.2	12	0.453	0	0.005	0.002	0.084	0	0.036	0	0	0	0	0	0.453	0.014	0.074	0.001	0	0	0	0	0	0	0.003	0.001	0	0	0	0	0.001	0	0.013	0	0	0.104	0	0.014	0	0	0.003	0	0	0	0	0.051	0	0	0.034	0.001
F55H2.7	12	0.184	0	0.029	0.005	0.146	0.001	0.041	0.001	0	0	0	0	0.184	0.082	0.123	0.003	0	0.001	0	0.001	0	0	0.009	0.003	0	0	0	0	0.003	0	0.022	0	0	0.045	0	0.035	0	0	0.009	0	0	0	0	0.042	0	0	0.04	0.003
F57C9.4	12	0.471	0	0.018	0.001	0.14	0	0.015	0	0	0	0	0	0.471	0.285	0.01	0	0	0	0	0	0	0	0.001	0.001	0	0	0	0	0.001	0	0.004	0	0	0.015	0	0.006	0	0	0.001	0	0	0	0	0.006	0	0	0.003	0.001
F58B3.7	12	0.55	0	0.007	0.002	0.192	0	0.007	0	0	0	0	0	0.55	0.036	0.006	0	0	0	0	0	0	0	0	0	0	0	0	0	0.001	0	0.009	0	0	0.118	0	0.008	0	0	0.003	0	0	0	0	0.007	0	0	0.009	0
flt-1	12	0.416	0	0.08	0.003	0.047	0	0.031	0	0	0	0	0	0.416	0.241	0.031	0.002	0	0.001	0	0.002	0	0	0.004	0.003	0	0	0	0	0.003	0	0.003	0	0	0.014	0	0.022	0	0	0.002	0	0	0	0	0.014	0	0	0.006	0.004
gex-3	12	0.796	0	0.001	0	0.1	0	0.006	0	0	0	0	0	0.796	0.007	0.009	0	0	0	0	0	0	0	0	0	0	0	0	0	0	0	0.004	0	0	0.044	0	0.002	0	0	0.001	0	0	0	0	0.008	0	0	0.005	0
grp-1	12	0.629	0	0.115	0.001	0.031	0	0.005	0	0	0	0	0	0.629	0.119	0.013	0	0	0	0	0.001	0	0	0.001	0.001	0	0	0	0	0.002	0	0.002	0	0	0.013	0	0.023	0	0	0.001	0	0	0	0	0.003	0	0	0.006	0.001
haf-2	12	0.362	0	0.009	0.003	0.034	0.001	0.057	0	0	0	0	0	0.362	0.014	0.143	0.001	0	0.001	0	0	0	0	0.005	0.001	0	0	0	0	0.003	0	0.005	0	0	0.055	0	0.048	0	0	0.002	0	0	0	0	0.043	0	0	0.037	0.001
hda-6	12	0.387	0	0.003	0	0.011	0	0.004	0	0	0	0	0	0.387	0.003	0.341	0	0	0	0	0	0	0	0.001	0	0	0	0	0	0.001	0	0.002	0	0	0.027	0	0.015	0	0	0	0	0	0	0	0.008	0	0	0.058	0
him-17	12	0.44	0	0.001	0	0.425	0	0.004	0	0	0	0	0	0.44	0.012	0.006	0	0	0	0	0	0	0	0	0	0	0	0	0	0	0	0.009	0	0	0.073	0	0.002	0	0	0.001	0	0	0	0	0.007	0	0	0.006	0
hmg-4	12	0.477	0	0.077	0.001	0.039	0	0.005	0	0	0	0	0	0.477	0.043	0.014	0	0	0	0	0.001	0	0	0.001	0.001	0	0	0	0	0.006	0	0.005	0	0	0.063	0	0.071	0	0	0.001	0	0	0	0	0.005	0	0	0.024	0.002
hpo-16	12	0.251	0	0.012	0.003	0.245	0	0.021	0	0	0	0	0	0.251	0.04	0.044	0.001	0	0	0	0	0	0	0.002	0.001	0	0	0	0	0.001	0	0.022	0	0	0.145	0	0.05	0	0	0.006	0	0	0	0	0.025	0	0	0.054	0.001
hst-1	12	0.945	0	0.003	0	0.015	0	0.003	0	0	0	0	0	0.945	0.009	0.005	0	0	0	0	0	0	0	0	0	0	0	0	0	0	0	0.001	0	0	0.006	0	0.003	0	0	0	0	0	0	0	0.002	0	0	0.001	0
K04C1.2	12	0.549	0	0.009	0.001	0.144	0	0.011	0	0	0	0	0	0.549	0.025	0.041	0	0	0	0	0	0	0	0.001	0.001	0	0	0	0	0.001	0	0.013	0	0	0.088	0	0.016	0	0	0.002	0	0	0	0	0.013	0	0	0.03	0
K04F10.3	12	0.865	0	0.003	0	0.049	0	0.003	0	0	0	0	0	0.865	0.011	0.011	0	0	0	0	0	0	0	0	0	0	0	0	0	0	0	0.002	0	0	0.026	0	0.007	0	0	0	0	0	0	0	0.003	0	0	0.007	0
K04F10.7	12	0.44	0	0.002	0.001	0.251	0	0.006	0	0	0	0	0	0.44	0.013	0.005	0	0	0	0	0	0	0	0	0	0	0	0	0	0	0	0.009	0	0	0.224	0	0.007	0	0	0.002	0	0	0	0	0.007	0	0	0.008	0
K07C5.2	12	0.27	0	0.056	0.017	0.104	0.001	0.029	0.001	0	0	0.001	0	0.27	0.187	0.029	0.003	0	0.001	0.001	0.002	0	0	0.003	0.008	0.001	0	0	0	0.005	0	0.01	0	0	0.051	0	0.04	0	0	0.009	0	0	0	0	0.017	0	0	0.021	0.006
K08F9.4	12	0.943	0	0.002	0	0.007	0	0.002	0	0	0	0	0	0.943	0.003	0.012	0	0	0	0	0	0	0	0	0	0	0	0	0	0	0	0	0	0	0.006	0	0.003	0	0	0	0	0	0	0	0.002	0	0	0.003	0
lex-1	12	0.657	0	0.001	0	0.028	0	0.001	0	0	0	0	0	0.657	0.002	0.014	0	0	0	0	0	0	0	0	0	0	0	0	0	0	0	0.004	0	0	0.182	0	0.006	0	0	0	0	0	0	0	0.004	0	0	0.044	0
lin-5	12	0.452	0	0.002	0	0.022	0	0.004	0	0	0	0	0	0.452	0.003	0.204	0	0	0	0	0	0	0	0.001	0	0	0	0	0	0.001	0	0.005	0	0	0.055	0	0.006	0	0	0.001	0	0	0	0	0.014	0	0	0.065	0
lon-2	12	0.082	0.002	0.032	0.014	0.037	0.014	0.055	0.003	0.003	0	0.003	0.001	0.082	0.032	0.062	0.006	0	0.005	0.003	0.007	0.001	0.004	0.018	0.01	0.002	0.001	0.002	0.001	0.018	0.001	0.018	0.003	0	0.055	0	0.075	0.001	0.001	0.008	0	0.001	0	0	0.042	0	0.001	0.048	0.016
M03F8.3	12	0.918	0	0.003	0	0.011	0	0.001	0	0	0	0	0	0.918	0.004	0.003	0	0	0	0	0	0	0	0	0	0	0	0	0	0	0	0.001	0	0	0.02	0	0.004	0	0	0	0	0	0	0	0.001	0	0	0.003	0
M04F3.3	12	0.222	0	0.054	0.011	0.132	0	0.012	0	0	0	0	0	0.222	0.207	0.008	0.001	0	0	0	0.002	0	0	0.001	0.004	0	0	0	0	0.003	0	0.011	0	0	0.087	0	0.039	0	0	0.006	0	0	0	0	0.008	0	0	0.015	0.005
M18.6	12	0.358	0	0.002	0.001	0.224	0	0.058	0	0	0	0	0	0.358	0.017	0.164	0	0	0	0	0	0	0	0.002	0	0	0	0	0	0	0	0.01	0	0	0.039	0	0.004	0	0	0.002	0	0	0	0	0.065	0	0	0.017	0
mage-1	12	0.534	0	0.02	0.004	0.123	0	0.016	0	0	0	0	0	0.534	0.105	0.007	0	0	0	0	0	0	0	0.001	0.001	0	0	0	0	0.001	0	0.004	0	0	0.074	0	0.046	0	0	0.002	0	0	0	0	0.007	0	0	0.008	0.001
mans-1	12	0.342	0	0.009	0.004	0.292	0	0.013	0	0	0	0	0	0.342	0.224	0.003	0	0	0	0	0	0	0	0	0.001	0	0	0	0	0	0	0.004	0	0	0.038	0	0.009	0	0	0.002	0	0	0	0	0.005	0	0	0.003	0.001
math-33	12	0.576	0	0.002	0.001	0.123	0	0.006	0	0	0	0	0	0.576	0.006	0.013	0	0	0	0	0	0	0	0	0	0	0	0	0	0	0	0.009	0	0	0.194	0	0.004	0	0	0.002	0	0	0	0	0.014	0	0	0.018	0
mau-2	12	0.46	0	0.126	0.001	0.009	0	0.009	0	0	0	0	0	0.46	0.028	0.052	0.001	0	0.001	0	0.001	0	0	0.002	0.001	0	0	0	0	0.012	0	0.001	0	0	0.009	0	0.086	0	0	0	0	0	0	0	0.004	0	0	0.009	0.002
mdf-1	12	0.331	0	0.292	0.002	0.022	0	0.007	0	0	0	0	0	0.331	0.091	0.014	0.001	0	0	0.001	0.004	0	0	0.001	0.002	0	0	0	0	0.013	0	0.003	0.001	0	0.019	0	0.054	0	0	0.001	0	0	0	0	0.004	0	0	0.009	0.006
mdt-10	12	0.269	0	0.127	0.002	0.019	0.001	0.018	0.001	0	0	0	0	0.269	0.045	0.103	0.001	0	0.001	0.001	0.003	0	0	0.005	0.003	0	0	0	0	0.016	0	0.003	0	0	0.016	0	0.163	0	0	0.001	0	0	0	0	0.009	0	0	0.019	0.004
mec-15	12	0.291	0	0.002	0.001	0.155	0	0.016	0	0	0	0	0	0.291	0.007	0.04	0	0	0	0	0	0	0	0.001	0	0	0	0	0	0.001	0	0.038	0	0	0.279	0	0.008	0	0	0.005	0	0	0	0	0.053	0	0	0.044	0
mes-3	12	0.413	0	0.074	0.005	0.072	0	0.023	0	0	0	0	0	0.413	0.144	0.019	0.001	0	0	0	0.001	0	0	0.001	0.003	0	0	0	0	0.005	0	0.005	0	0	0.04	0	0.091	0	0	0.003	0	0	0	0	0.009	0	0	0.014	0.002
mett-10	12	0.676	0	0.001	0	0.029	0	0.005	0	0	0	0	0	0.676	0.002	0.133	0	0	0	0	0	0	0	0	0	0	0	0	0	0	0	0.004	0	0	0.054	0	0.003	0	0	0	0	0	0	0	0.014	0	0	0.032	0
mics-1	12	0.774	0	0.005	0.001	0.02	0	0.008	0	0	0	0	0	0.774	0.007	0.042	0	0	0	0	0	0	0	0.001	0	0	0	0	0	0.001	0	0.002	0	0	0.025	0	0.012	0	0	0.001	0	0	0	0	0.009	0	0	0.012	0
mog-2	12	0.59	0	0.002	0	0.009	0	0.001	0	0	0	0	0	0.59	0.002	0.012	0	0	0	0	0	0	0	0	0	0	0	0	0	0	0	0.001	0	0	0.07	0	0.01	0	0	0	0	0	0	0	0.002	0	0	0.025	0
mogs-1	12	0.834	0	0.002	0	0.063	0	0.006	0	0	0	0	0	0.834	0.01	0.013	0	0	0	0	0	0	0	0	0	0	0	0	0	0	0	0.003	0	0	0.031	0	0.004	0	0	0.001	0	0	0	0	0.005	0	0	0.007	0
mom-4	12	0.273	0	0.052	0.005	0.04	0.001	0.136	0	0	0	0	0	0.273	0.205	0.069	0.002	0	0.001	0	0.001	0	0	0.006	0.005	0	0	0	0	0.002	0	0.002	0	0	0.01	0	0.027	0	0	0.002	0	0	0	0	0.017	0	0	0.007	0.004
mrp-5	12	0.383	0	0.006	0.001	0.085	0	0.008	0	0	0	0	0	0.383	0.015	0.069	0	0	0	0	0	0	0	0.001	0.001	0	0	0	0	0.001	0	0.011	0	0	0.141	0	0.016	0	0	0.002	0	0	0	0	0.014	0	0	0.117	0.001
nmat-2	12	0.298	0	0.017	0.002	0.017	0.001	0.027	0.001	0	0	0	0	0.298	0.015	0.273	0.001	0	0.001	0	0.001	0	0	0.008	0.001	0	0	0	0	0.005	0	0.003	0	0	0.018	0	0.037	0	0	0.001	0	0	0	0	0.018	0	0	0.022	0.001
npl-4.1	12	0.543	0	0.017	0.003	0.091	0	0.012	0	0	0	0	0	0.543	0.056	0.007	0	0	0	0	0	0	0	0	0.001	0	0	0	0	0.001	0	0.006	0	0	0.106	0	0.032	0	0	0.002	0	0	0	0	0.006	0	0	0.01	0.001
npl-4.2	12	0.526	0	0.005	0.002	0.129	0	0.01	0	0	0	0	0	0.526	0.023	0.006	0	0	0	0	0	0	0	0	0	0	0	0	0	0.001	0	0.006	0	0	0.192	0	0.018	0	0	0.002	0	0	0	0	0.007	0	0	0.011	0
nrd-1	12	0.338	0	0.005	0	0.051	0	0.002	0	0	0	0	0	0.338	0.006	0.027	0	0	0	0	0	0	0	0	0	0	0	0	0	0.001	0	0.013	0	0	0.268	0	0.017	0	0	0.001	0	0	0	0	0.007	0	0	0.146	0
nrde-1	12	0.649	0	0.027	0.001	0.038	0	0.008	0	0	0	0	0	0.649	0.214	0.008	0	0	0	0	0	0	0	0	0.001	0	0	0	0	0.001	0	0.001	0	0	0.011	0	0.01	0	0	0.001	0	0	0	0	0.003	0	0	0.003	0.001
nth-1	12	0.425	0	0.006	0.001	0.132	0	0.021	0	0	0	0	0	0.425	0.017	0.086	0	0	0	0	0	0	0	0.002	0.001	0	0	0	0	0.001	0	0.018	0	0	0.121	0	0.02	0	0	0.003	0	0	0	0	0.034	0	0	0.046	0
nuaf-1	12	0.384	0	0.011	0.005	0.102	0.001	0.178	0	0	0	0	0	0.384	0.084	0.07	0.001	0	0.001	0	0	0	0	0.004	0.002	0	0	0	0	0.001	0	0.005	0	0	0.02	0	0.011	0	0	0.003	0	0	0	0	0.032	0	0	0.009	0.001
pafo-1	12	0.387	0	0.075	0.001	0.016	0	0.004	0.001	0	0	0	0	0.387	0.019	0.049	0	0	0	0	0.001	0	0	0.001	0.001	0	0	0	0	0.01	0	0.003	0	0	0.023	0	0.092	0	0	0.001	0	0	0	0	0.004	0	0	0.03	0.001
panl-2	12	0.571	0	0.016	0	0.008	0	0.002	0	0	0	0	0	0.571	0.006	0.006	0	0	0	0	0	0	0	0	0	0	0	0	0	0.002	0	0.001	0	0	0.026	0	0.088	0	0	0	0	0	0	0	0.001	0	0	0.009	0
phf-30	12	0.674	0	0.013	0.001	0.119	0	0.008	0	0	0	0	0	0.674	0.111	0.004	0	0	0	0	0	0	0	0	0	0	0	0	0	0	0	0.002	0	0	0.028	0	0.013	0	0	0.001	0	0	0	0	0.003	0	0	0.003	0
piga-1	12	0.437	0	0.109	0.003	0.031	0	0.016	0	0	0	0	0	0.437	0.27	0.008	0	0	0	0	0.001	0	0	0.001	0.003	0	0	0	0	0.002	0	0.001	0	0	0.014	0	0.044	0	0	0.001	0	0	0	0	0.003	0	0	0.004	0.004
plrg-1	12	0.45	0	0.003	0	0.013	0	0.002	0	0	0	0	0	0.45	0.003	0.015	0	0	0	0	0	0	0	0	0	0	0	0	0	0.001	0	0.002	0	0	0.069	0	0.011	0	0	0	0	0	0	0	0.003	0	0	0.029	0
pqn-65	12	0.564	0	0.018	0.001	0.042	0	0.007	0	0	0	0	0	0.564	0.019	0.08	0.001	0	0	0	0	0	0	0.002	0	0	0	0	0	0.002	0	0.006	0	0	0.051	0	0.032	0	0	0.002	0	0	0	0	0.012	0	0	0.045	0.001
pqn-85	12	0.797	0	0.005	0	0.096	0	0.004	0	0	0	0	0	0.797	0.022	0.01	0	0	0	0	0	0	0	0	0	0	0	0	0	0	0	0.003	0	0	0.03	0	0.005	0	0	0.001	0	0	0	0	0.005	0	0	0.006	0
prp-3	12	0.74	0	0.014	0.001	0.063	0	0.003	0	0	0	0	0	0.74	0.031	0.012	0	0	0	0	0	0	0	0	0	0	0	0	0	0.001	0	0.004	0	0	0.049	0	0.012	0	0	0.001	0	0	0	0	0.004	0	0	0.015	0
prp-31	12	0.658	0	0.003	0	0.036	0	0.002	0	0	0	0	0	0.658	0.005	0.011	0	0	0	0	0	0	0	0	0	0	0	0	0	0	0	0.005	0	0	0.161	0	0.007	0	0	0.001	0	0	0	0	0.004	0	0	0.026	0
prp-38	12	0.863	0	0.002	0	0.006	0	0.001	0	0	0	0	0	0.863	0.002	0.008	0	0	0	0	0	0	0	0	0	0	0	0	0	0	0	0.001	0	0	0.016	0	0.005	0	0	0	0	0	0	0	0.001	0	0	0.006	0
prp-4	12	0.637	0	0.015	0.002	0.028	0	0.013	0	0	0	0	0	0.637	0.021	0.03	0	0	0	0	0.001	0	0	0.001	0.001	0	0	0	0	0.002	0	0.003	0	0	0.038	0	0.024	0	0	0.001	0	0	0	0	0.009	0	0	0.015	0.001
R02D3.4	12	0.665	0	0.025	0.001	0.034	0	0.003	0	0	0	0	0	0.665	0.02	0.011	0	0	0	0	0	0	0	0	0	0	0	0	0	0.002	0	0.004	0	0	0.066	0	0.038	0	0	0.001	0	0	0	0	0.003	0	0	0.021	0.001
R02D3.7	12	0.761	0	0.028	0.001	0.049	0	0.006	0	0	0	0	0	0.761	0.071	0.016	0	0	0	0	0	0	0	0.001	0	0	0	0	0	0.001	0	0.002	0	0	0.015	0	0.013	0	0	0.001	0	0	0	0	0.004	0	0	0.006	0.001
R05F9.9	12	0.874	0	0.008	0	0.012	0	0.002	0	0	0	0	0	0.874	0.008	0.011	0	0	0	0	0	0	0	0	0	0	0	0	0	0.001	0	0.001	0	0	0.015	0	0.008	0	0	0	0	0	0	0	0.002	0	0	0.007	0
R08D7.2	12	0.929	0	0.002	0	0.011	0	0.003	0	0	0	0	0	0.929	0.004	0.022	0	0	0	0	0	0	0	0	0	0	0	0	0	0	0	0.001	0	0	0.006	0	0.003	0	0	0	0	0	0	0	0.002	0	0	0.003	0
R10E4.1	12	0.551	0	0.003	0.002	0.237	0	0.045	0	0	0	0	0	0.551	0.034	0.017	0	0	0	0	0	0	0	0.001	0	0	0	0	0	0	0	0.005	0	0	0.04	0	0.004	0	0	0.002	0	0	0	0	0.026	0	0	0.006	0
R144.3	12	0.306	0	0.002	0.001	0.161	0	0.046	0	0	0	0	0	0.306	0.008	0.149	0	0	0	0	0	0	0	0.003	0	0	0	0	0	0	0	0.019	0	0	0.078	0	0.004	0	0	0.004	0	0	0	0	0.149	0	0	0.026	0
R166.2	12	0.76	0	0.003	0.001	0.059	0	0.01	0	0	0	0	0	0.76	0.012	0.033	0	0	0	0	0	0	0	0.001	0	0	0	0	0	0	0	0.004	0	0	0.043	0	0.006	0	0	0.001	0	0	0	0	0.008	0	0	0.014	0
R186.3	12	0.181	0	0.01	0.008	0.068	0.003	0.086	0	0	0	0.001	0	0.181	0.019	0.057	0.002	0	0.001	0	0.001	0	0	0.005	0.002	0	0	0	0	0.004	0	0.022	0	0	0.156	0	0.057	0	0	0.007	0	0	0	0	0.065	0	0	0.054	0.002
ran-2	12	0.292	0	0.227	0.001	0.013	0	0.005	0	0	0	0	0	0.292	0.044	0.011	0	0	0	0	0.003	0	0	0.001	0.002	0	0	0	0	0.02	0	0.002	0.001	0	0.017	0	0.104	0	0	0.001	0	0	0	0	0.003	0	0	0.009	0.004
rars-1	12	0.275	0	0.111	0.006	0.042	0	0.023	0	0	0	0	0	0.275	0.147	0.009	0.001	0	0	0	0.001	0	0	0.001	0.004	0	0	0	0	0.005	0	0.003	0	0	0.029	0	0.261	0	0	0.002	0	0	0	0	0.006	0	0	0.008	0.003
rfl-1	12	0.404	0	0.012	0	0.013	0	0.002	0	0	0	0	0	0.404	0.007	0.012	0	0	0	0	0	0	0	0	0	0	0	0	0	0.002	0	0.002	0	0	0.051	0	0.049	0	0	0	0	0	0	0	0.003	0	0	0.024	0
rpb-2	12	0.753	0	0.001	0	0.051	0	0.003	0	0	0	0	0	0.753	0.004	0.008	0	0	0	0	0	0	0	0	0	0	0	0	0	0	0	0.004	0	0	0.117	0	0.004	0	0	0.001	0	0	0	0	0.005	0	0	0.011	0
rpb-3	12	0.436	0	0.004	0.001	0.016	0	0.005	0	0	0	0	0	0.436	0.005	0.047	0	0	0	0	0	0	0	0.001	0	0	0	0	0	0.001	0	0.003	0	0	0.05	0	0.013	0	0	0.001	0	0	0	0	0.009	0	0	0.032	0
rpt-1	12	0.35	0	0.001	0	0.032	0	0.006	0	0	0	0	0	0.35	0.002	0.125	0	0	0	0	0	0	0	0.001	0	0	0	0	0	0	0	0.009	0	0	0.182	0	0.007	0	0	0.001	0	0	0	0	0.029	0	0	0.122	0
rsd-6	12	0.889	0	0.001	0	0.014	0	0.003	0	0	0	0	0	0.889	0.004	0.051	0	0	0	0	0	0	0	0	0	0	0	0	0	0	0	0.001	0	0	0.008	0	0.002	0	0	0	0	0	0	0	0.003	0	0	0.006	0
rtfo-1	12	0.714	0	0.047	0	0.02	0	0.004	0	0	0	0	0	0.714	0.023	0.015	0	0	0	0	0	0	0	0.001	0	0	0	0	0	0.002	0	0.002	0	0	0.022	0	0.084	0	0	0	0	0	0	0	0.003	0	0	0.01	0
sacy-1	12	0.575	0	0.094	0.001	0.03	0	0.01	0	0	0	0	0	0.575	0.115	0.05	0	0	0	0	0.001	0	0	0.002	0.001	0	0	0	0	0.002	0	0.002	0	0	0.012	0	0.033	0	0	0.001	0	0	0	0	0.006	0	0	0.01	0.002
sec-3	12	0.363	0	0.002	0.002	0.154	0	0.153	0	0	0	0	0	0.363	0.015	0.067	0.001	0	0	0	0	0	0	0.002	0.001	0	0	0	0	0	0	0.01	0	0	0.052	0	0.005	0	0	0.003	0	0	0	0	0.109	0	0	0.013	0
sel-13	12	0.346	0	0.122	0.001	0.02	0	0.004	0	0	0	0	0	0.346	0.035	0.011	0	0	0	0	0.001	0	0	0.001	0.001	0	0	0	0	0.006	0	0.002	0	0	0.033	0	0.283	0	0	0.001	0	0	0	0	0.003	0	0	0.015	0.002
sir-2.1	12	0.371	0	0.104	0.002	0.024	0.001	0.035	0	0	0	0	0	0.371	0.168	0.07	0.002	0	0.001	0	0.002	0	0	0.006	0.003	0	0	0	0	0.004	0	0.002	0	0	0.008	0	0.027	0	0	0.001	0	0	0	0	0.01	0	0	0.006	0.004
skr-18	12	0.326	0	0.031	0.007	0.13	0	0.018	0	0	0	0	0	0.326	0.078	0.014	0.001	0	0	0	0.001	0	0	0.001	0.002	0	0	0	0	0.003	0	0.011	0	0	0.143	0	0.097	0	0	0.005	0	0	0	0	0.01	0	0	0.027	0.002
smk-1	12	0.556	0	0.001	0.001	0.083	0	0.031	0	0	0	0	0	0.556	0.007	0.171	0	0	0	0	0	0	0	0.001	0	0	0	0	0	0	0	0.005	0	0	0.034	0	0.004	0	0	0.001	0	0	0	0	0.061	0	0	0.014	0
smut-1	12	0.95	0	0.001	0	0.009	0	0.001	0	0	0	0	0	0.95	0.003	0.005	0	0	0	0	0	0	0	0	0	0	0	0	0	0	0	0.001	0	0	0.008	0	0.002	0	0	0	0	0	0	0	0.001	0	0	0.002	0
snpc-1.1	12	0.734	0	0.023	0	0.019	0	0.003	0	0	0	0	0	0.734	0.014	0.025	0	0	0	0	0	0	0	0.001	0	0	0	0	0	0.002	0	0.002	0	0	0.025	0	0.034	0	0	0	0	0	0	0	0.003	0	0	0.018	0
snpc-4	12	0.607	0	0.003	0	0.009	0	0.001	0	0	0	0	0	0.607	0.003	0.053	0	0	0	0	0	0	0	0	0	0	0	0	0	0.001	0	0.001	0	0	0.019	0	0.009	0	0	0	0	0	0	0	0.003	0	0	0.025	0
sptf-3	12	0.423	0	0.02	0.005	0.213	0	0.016	0	0	0	0	0	0.423	0.137	0.011	0.001	0	0	0	0	0	0	0.001	0.002	0	0	0	0	0.001	0	0.01	0	0	0.066	0	0.014	0	0	0.006	0	0	0	0	0.01	0	0	0.011	0.001
sqv-1	12	0.57	0	0.004	0.001	0.139	0	0.051	0	0	0	0	0	0.57	0.028	0.088	0	0	0	0	0	0	0	0.002	0	0	0	0	0	0	0	0.006	0	0	0.025	0	0.006	0	0	0.002	0	0	0	0	0.032	0	0	0.009	0
srgp-1	12	0.177	0	0.033	0.008	0.093	0.002	0.032	0.001	0	0	0.001	0	0.177	0.046	0.04	0.006	0	0.001	0.001	0.002	0	0	0.007	0.003	0.001	0	0	0	0.008	0	0.028	0.001	0	0.122	0	0.105	0	0	0.014	0	0	0	0	0.049	0	0	0.053	0.004
[truncated: 9,410 more rows]
[truncated: 13 more columns]
