# Supplementary material for: The C. elegans embryonic transcriptome with tissue, time, and alternative splicing resolution
Source: Genome Res. 2019 Jun;29(6):1036–45. doi: 10.1101/gr.243394.118 (PMC6581053; doi:10.1101/gr.243394.118)
Supplement: Supplemental Material [file supp_gr.243394.118_Supplemental_Table_S6.txt]

#Warner et al., 2018 - Expression distance between adjacent genes in operons
											count of	count of		count of	count of
OperonID	Pair	Gene1	Gen2	EuclideanDistance	EuclideanRanking	ManhattanDistance	ManhattanRanking				SL1 gene1	SL2 gene1	SL1/(SL1+SL2) gene1	SL1 gene2	SL2 gene2	SL1/(SL1+SL2) gene2
CEOP1003	1	vps-51	mtk-1	1.668	0.809	8.224	0.809		vps-51	mtk-1	4	0	1	0	0	0
CEOP1004	1	pqn-59	R119.3	1.547	0.741	7.506	0.733		pqn-59	R119.3	34	39	0.465753	4	342	0.0115607
CEOP1005	1	F30A10.9	F30A10.3	1.519	0.719	7.467	0.729		F30A10.9	F30A10.3	980	125	0.886878	5	9	0.357143
CEOP1008	1	tol-1	W04C9.4	1.382	0.632	6.021	0.546		tol-1	W04C9.4	1416	2	0.99859	0	150	0
CEOP1012	1	Y65B4A.6	eme-1	1.128	0.426	5.343	0.441		Y65B4A.6	eme-1	2644	6	0.997736	0	16	0
CEOP1014	1	hgap-1	Y18H1A.2	0.885	0.233	4.092	0.238		hgap-1	Y18H1A.2	346	0	1	12	143	0.0774194
CEOP1014	2	Y18H1A.2	Y18H1A.4	1.372	0.623	6.979	0.677		Y18H1A.2	Y18H1A.4	12	143	0.0774194	0	416	0
CEOP1016	1	rpl-17	Y48G8AL.7	2.039	0.924	11.087	0.941		rpl-17	Y48G8AL.7	1286	75	0.944893	10	129	0.0719424
CEOP1017	1	smg-2	Y48G8AL.5	0.715	0.125	3.592	0.173		smg-2	Y48G8AL.5	273	0	1	0	348	0
CEOP1017	2	Y48G8AL.5	herc-1	1.533	0.73	6.861	0.661		Y48G8AL.5	herc-1	0	348	0	0	57	0
CEOP1017	3	herc-1	Y48G8AL.15	1.349	0.601	7.217	0.705		herc-1	Y48G8AL.15	0	57	0	0	3	0
CEOP1020	1	Y71G12B.13	atg-5	1.1	0.402	4.612	0.313		Y71G12B.13	atg-5	35	0	1	91	515	0.150165
CEOP1022	1	Y71G12B.10	lin-65	0.757	0.148	4.063	0.234		Y71G12B.10	lin-65	20	0	1	112	218	0.339394
CEOP1022	2	lin-65	Y71G12B.8	1.454	0.681	7.538	0.738		lin-65	Y71G12B.8	112	218	0.339394	13	593	0.0214521
CEOP1024	1	C53H9.2	rpl-27	1.792	0.859	8.846	0.852		C53H9.2	rpl-27	0	0	0	35	11256	0.00309981
CEOP1028	1	rpb-10	moag-4	1.065	0.372	5.191	0.42		rpb-10	moag-4	111	7	0.940678	629	1069	0.370436
CEOP1032	1	Y37E3.8	rla-1	0.184	0.006	0.849	0.01		Y37E3.8	rla-1	33311	0	1	40	26993	0.00147967
CEOP1036	1	phb-1	Y37E3.10	1.645	0.797	7.758	0.756		phb-1	Y37E3.10	2453	142	0.945279	9	2174	0.00412277
CEOP1036	2	Y37E3.10	Y37E3.11	2.487	0.975	13.391	0.977		Y37E3.10	Y37E3.11	9	2174	0.00412277	41	158	0.20603
CEOP1040	1	Y39G10AR.9	Y39G10AR.21	0.729	0.135	3.436	0.157		Y39G10AR.9	Y39G10AR.21	11	0	1	0	40	0
CEOP1040	2	Y39G10AR.21	tbca-1	1.525	0.723	7.984	0.779		Y39G10AR.21	tbca-1	0	40	0	189	88	0.68231
CEOP1044	1	did-2	F23C8.5	2.068	0.929	9.934	0.91		did-2	F23C8.5	32	0	1	810	929	0.465785
CEOP1048	1	eif-3.I	Y23H5B.6	1.517	0.717	8.04	0.787		eif-3.I	Y23H5B.6	43	0	1	0	246	0
CEOP1048	2	Y23H5B.6	Y23H5B.5	0.879	0.228	4.598	0.31		Y23H5B.6	Y23H5B.5	0	246	0	8	258	0.0300752
CEOP1052	1	Y71F9B.6	dnj-30	0.689	0.111	3.229	0.132		Y71F9B.6	dnj-30	0	0	0	27	255	0.0957447
CEOP1056	1	snr-7	yop-1	1.556	0.745	7.739	0.755		snr-7	yop-1	25	35	0.416667	1072	160	0.87013
CEOP1056	2	yop-1	Y71F9B.2	1.169	0.467	5.23	0.427		yop-1	Y71F9B.2	1072	160	0.87013	1	125	0.00793651
CEOP1060	1	Y71F9B.9	plk-2	1.947	0.908	7.181	0.702		Y71F9B.9	plk-2	0	0	0	0	0	0
CEOP1064	1	rpl-1	Y71F9AL.12	1.9	0.898	10.096	0.917		rpl-1	Y71F9AL.12	397	356	0.527224	0	452	0
CEOP1068	1	Y71F9AL.9	Y71F9AL.8	1.992	0.916	10.08	0.915		Y71F9AL.9	Y71F9AL.8	3222	170	0.949882	0	0	0
CEOP1072	1	copa-1	arx-1	1.164	0.462	4.7	0.332		copa-1	arx-1	12	3	0.8	1377	298	0.82209
CEOP1072	2	arx-1	dnc-5	1.925	0.904	10.167	0.919		arx-1	dnc-5	1377	298	0.82209	0	481	0
CEOP1076	1	trap-1	nxt-1	2.214	0.952	12.109	0.96		trap-1	nxt-1	2117	0	1	0	51	0
CEOP1076	2	nxt-1	cogc-3	1.006	0.323	4.605	0.312		nxt-1	cogc-3	0	51	0	0	232	0
CEOP1080	1	Y54E10BR.4	Y54E10BR.3	1.029	0.342	4.595	0.309		Y54E10BR.4	Y54E10BR.3	29	5	0.852941	0	244	0
CEOP1084	1	riok-1	M01B12.4	0.827	0.193	4.25	0.259		riok-1	M01B12.4	0	5	0	55	290	0.15942
CEOP1088	1	mrpl-17	Y54E10A.6	1.32	0.581	6.498	0.61		mrpl-17	Y54E10A.6	1061	8	0.992516	0	146	0
CEOP1088	2	Y54E10A.6	dnc-6	1.5	0.71	7.38	0.721		Y54E10A.6	dnc-6	0	146	0	0	106	0
CEOP1090	1	txl-1	cogc-1	1.056	0.365	5.573	0.475		txl-1	cogc-1	13	301	0.0414013	0	0	0
CEOP1092	1	W05F2.6	fbxa-203	1.058	0.368	3.039	0.112		W05F2.6	fbxa-203	0	0	0	0	0	0
CEOP1096	1	tag-63	msh-6	0.529	0.062	2.009	0.046		tag-63	msh-6	5	0	1	0	40	0
CEOP1100	1	Y47G6A.25	mis-12	1.815	0.87	8.451	0.827		Y47G6A.25	mis-12	0	0	0	27	19	0.586957
CEOP1104	1	glh-4	T12F5.2	0.763	0.151	3.421	0.155		glh-4	T12F5.2	0	0	0	0	0	0
CEOP1108	1	inx-12	inx-13	0.187	0.007	0.651	0.006		inx-12	inx-13	115	0	1	926	594	0.609211
CEOP1112	1	unc-11	C32E8.9	0.953	0.285	4.369	0.283		unc-11	C32E8.9	144	0	1	0	6	0
CEOP1116	1	unc-108	F53F10.3	1.155	0.45	4.837	0.355		unc-108	F53F10.3	366	783	0.318538	0	564	0
CEOP1120	1	hcp-4	guk-1	2.135	0.943	10.703	0.931		hcp-4	guk-1	365	0	1	2	148	0.0133333
CEOP1120	2	guk-1	tfbm-1	1.352	0.605	6.094	0.559		guk-1	tfbm-1	2	148	0.0133333	0	136	0
CEOP1124	1	pgk-1	coq-4	1.606	0.776	7.883	0.769		pgk-1	coq-4	58	0	1	21	220	0.0871369
CEOP1128	1	C50F2.3	C50F2.2	0.623	0.089	2.613	0.08		C50F2.3	C50F2.2	970	0	1	0	42	0
CEOP1132	1	fkb-5	C50F2.5	0.955	0.288	3.696	0.185		fkb-5	C50F2.5	1382	21	0.985032	0	0	0
CEOP1136	1	T20F5.7	T20F5.6	1.071	0.377	5.483	0.46		T20F5.7	T20F5.6	21	0	1	13	319	0.0391566
CEOP1140	1	inx-16	inx-17	0.049	0	0.157	0		inx-16	inx-17	41	0	1	0	909	0
CEOP1144	1	mrps-6	R12E2.11	1.011	0.328	5.054	0.398		mrps-6	R12E2.11	26	0	1	3	176	0.0167598
CEOP1148	1	R12E2.2	R12E2.1	1.418	0.661	6.984	0.678		R12E2.2	R12E2.1	115	0	1	0	112	0
CEOP1152	1	ppw-1	cas-2	0.649	0.096	3.221	0.129		ppw-1	cas-2	0	0	0	0	16	0
CEOP1152	2	cas-2	C18E3.5	0.938	0.272	4.682	0.326		cas-2	C18E3.5	0	16	0	0	0	0
CEOP1156	1	nab-1	C43E11.5	1.453	0.68	5.454	0.454		nab-1	C43E11.5	616	0	1	0	0	0
CEOP1160	1	exoc-7	ndx-7	1.581	0.76	8.51	0.836		exoc-7	ndx-7	0	0	0	0	119	0
CEOP1164	1	tufm-2	cogc-5	1.465	0.688	7.638	0.747		tufm-2	cogc-5	4	4	0.5	15	161	0.0852273
CEOP1164	2	cogc-5	C43E11.12	1.641	0.794	7.953	0.776		cogc-5	C43E11.12	15	161	0.0852273	0	70	0
CEOP1168	1	met-1	mus-81	1.401	0.65	7.504	0.732		met-1	mus-81	18	0	1	0	159	0
CEOP1172	1	cdc-6	C43E11.9	1.407	0.654	6.543	0.616		cdc-6	C43E11.9	25	0	1	0	1225	0
CEOP1176	1	lpd-5	ZK973.9	1.609	0.778	7.946	0.776		lpd-5	ZK973.9	1428	2	0.998601	9	227	0.0381356
CEOP1180	1	eri-7	C41D11.5	1.623	0.787	7.312	0.715		eri-7	C41D11.5	0	0	0	7	19	0.269231
CEOP1180	2	C41D11.5	C41D11.9	0.938	0.272	4.488	0.296		C41D11.5	C41D11.9	7	19	0.269231	0	373	0
CEOP1180	3	C41D11.9	cps-6	1.666	0.807	8.022	0.785		C41D11.9	cps-6	0	373	0	0	185	0
CEOP1184	1	rps-10	D1007.5	1.444	0.675	6.791	0.651		rps-10	D1007.5	13	39	0.25	0	73	0
CEOP1184	2	D1007.5	D1007.4	1.676	0.815	8.695	0.844		D1007.5	D1007.4	0	73	0	3	244	0.0121457
CEOP1188	1	rpl-24.1	D1007.10	1.804	0.867	8.741	0.847		rpl-24.1	D1007.10	626	258	0.708145	0	54	0
CEOP1192	1	eaf-1	D1007.8	0.804	0.176	3.642	0.18		eaf-1	D1007.8	28	0	1	0	16	0
CEOP1192	2	D1007.8	C44E4.5	1.412	0.656	7.329	0.716		D1007.8	C44E4.5	0	16	0	0	77	0
CEOP1196	1	rpl-4	Y119C1A.1	2.152	0.945	10.507	0.926		rpl-4	Y119C1A.1	4382	0	1	101	41	0.711268
CEOP1196	2	Y119C1A.1	got-2.1	1.553	0.744	6.469	0.607		Y119C1A.1	got-2.1	101	41	0.711268	0	0	0
CEOP1196	3	got-2.1	acbp-1	0.968	0.296	4.629	0.317		got-2.1	acbp-1	0	0	0	0	1782	0
CEOP1200	1	unc-57	T04D1.2	1.766	0.848	8.352	0.82		unc-57	T04D1.2	0	0	0	0	0	0
CEOP1204	1	htp-3	F57C9.4	2.128	0.942	11.095	0.942		htp-3	F57C9.4	0	0	0	0	5	0
CEOP1204	2	F57C9.4	glo-2	1.498	0.708	6.998	0.681		F57C9.4	glo-2	0	5	0	13	24	0.351351
CEOP1204	3	glo-2	clec-90	1.484	0.698	6.939	0.67		glo-2	clec-90	13	24	0.351351	0	0	0
CEOP1204	4	clec-90	F57C9.1	1.84	0.878	9.402	0.885		clec-90	F57C9.1	0	0	0	11	9	0.55
CEOP1208	1	W03G9.8	him-1	1.183	0.48	5.461	0.457		W03G9.8	him-1	27	0	1	0	364	0
CEOP1208	2	him-1	F28B3.6	1.672	0.813	8.857	0.853		him-1	F28B3.6	0	364	0	12	172	0.0652174
CEOP1208	3	F28B3.6	F28B3.10	1.457	0.683	7.103	0.693		F28B3.6	F28B3.10	12	172	0.0652174	0	592	0
CEOP1212	1	mes-3	dom-3	0.584	0.076	2.78	0.091		mes-3	dom-3	418	0	1	0	68	0
CEOP1216	1	pas-3	chp-1	1.036	0.351	5.048	0.395		pas-3	chp-1	17	0	1	0	362	0
CEOP1216	2	chp-1	spe-5	1.517	0.718	7.602	0.743		chp-1	spe-5	0	362	0	0	0	0
CEOP1220	1	prp-31	Y110A7A.7	1.039	0.354	4.462	0.293		prp-31	Y110A7A.7	14	9	0.608696	48	78	0.380952
CEOP1220	2	Y110A7A.7	pfkb-1.1	1.229	0.522	5.944	0.532		Y110A7A.7	pfkb-1.1	48	78	0.380952	3	99	0.0294118
CEOP1220	3	pfkb-1.1	mtm-1	1.209	0.506	5.454	0.454		pfkb-1.1	mtm-1	3	99	0.0294118	74	85	0.465409
CEOP1224	1	npp-6	slx-1	0.483	0.05	2.245	0.059		npp-6	slx-1	85	2	0.977011	0	220	0
CEOP1228	1	mrpl-47	let-363	2.221	0.952	12.006	0.958		mrpl-47	let-363	16	1	0.941176	0	123	0
CEOP1228	2	let-363	B0261.1	1.387	0.636	7.608	0.744		let-363	B0261.1	0	123	0	0	181	0
CEOP1232	1	hpo-32	erm-1	1.654	0.802	7.882	0.768		hpo-32	erm-1	0	0	0	1119	9	0.992021
CEOP1232	2	erm-1	dnj-4	1.533	0.73	7.724	0.753		erm-1	dnj-4	1119	9	0.992021	0	10	0
CEOP1232	3	dnj-4	dhs-1	0.842	0.205	4.256	0.261		dnj-4	dhs-1	0	10	0	124	26	0.826667
CEOP1232	4	dhs-1	cln-3.2	0.785	0.166	3.758	0.194		dhs-1	cln-3.2	124	26	0.826667	0	68	0
CEOP1236	1	F48C1.6	F48C1.5	1.249	0.536	5.543	0.471		F48C1.6	F48C1.5	122	0	1	0	90	0
CEOP1236	2	F48C1.5	let-526	1.036	0.352	4.648	0.321		F48C1.5	let-526	0	90	0	106	68	0.609195
CEOP1240	1	ppk-1	F55A12.2	1.36	0.612	6.861	0.661		ppk-1	F55A12.2	13	0	1	0	163	0
CEOP1248	1	atp-3	F27C1.6	2.712	0.988	15.114	0.989		atp-3	F27C1.6	2915	0	1	5	133	0.0362319
CEOP1248	2	F27C1.6	C30H7.2	1.618	0.784	7.39	0.722		F27C1.6	C30H7.2	5	133	0.0362319	0	76	0
CEOP1248	3	C30H7.2	coq-1	0.783	0.165	3.768	0.195		C30H7.2	coq-1	0	76	0	6	107	0.0530973
CEOP1252	1	rpl-19	C09D4.4	1.524	0.723	7.661	0.749		rpl-19	C09D4.4	517	39	0.929856	0	142	0
CEOP1252	2	C09D4.4	T05E8.3	1.916	0.902	10.358	0.924		C09D4.4	T05E8.3	0	142	0	0	116	0
CEOP1256	1	F59A3.4	mrpl-24	1.903	0.899	10.036	0.913		F59A3.4	mrpl-24	193	168	0.534626	65	441	0.128458
CEOP1260	1	M01E11.2	M01E11.1	0.741	0.142	3.589	0.172		M01E11.2	M01E11.1	306	0	1	4	318	0.0124224
CEOP1264	1	F46F11.6	trpp-8	0.816	0.185	4.217	0.253		F46F11.6	trpp-8	0	0	0	0	14	0
CEOP1264	2	trpp-8	vha-10	1.505	0.713	7.255	0.709		trpp-8	vha-10	0	14	0	5	254	0.019305
CEOP1268	1	cey-2	F46F11.7	1.948	0.909	7.836	0.765		cey-2	F46F11.7	119	0	1	0	0	0
CEOP1272	1	F46F11.8	F46F11.10	1.191	0.486	4.648	0.322		F46F11.8	F46F11.10	0	0	0	0	0	0
CEOP1276	1	mff-2	tag-345	1.843	0.879	8.461	0.829		mff-2	tag-345	35	0	1	0	5	0
CEOP1276	2	tag-345	cir-1	1.233	0.525	6.212	0.574		tag-345	cir-1	0	5	0	0	155	0
CEOP1276	3	cir-1	F55F8.3	0.971	0.299	4.24	0.257		cir-1	F55F8.3	0	155	0	0	71	0
CEOP1276	4	F55F8.3	F55F8.2	0.598	0.081	3.061	0.114		F55F8.3	F55F8.2	0	71	0	0	199	0
CEOP1280	1	T19B4.5	dnj-21	1.418	0.662	6.718	0.64		T19B4.5	dnj-21	437	0	1	19	445	0.0409483
CEOP1280	2	dnj-21	T19B4.3	1.876	0.889	9.617	0.897		dnj-21	T19B4.3	19	445	0.0409483	579	736	0.440304
CEOP1284	1	vpr-1	F33D11.10	0.823	0.191	3.921	0.213		vpr-1	F33D11.10	38	0	1	0	1083	0
CEOP1284	2	F33D11.10	dhhc-3	1.288	0.563	6.439	0.602		F33D11.10	dhhc-3	0	1083	0	17	81	0.173469
CEOP1284	3	dhhc-3	hpo-3	1.174	0.473	4.671	0.325		dhhc-3	hpo-3	17	81	0.173469	19	70	0.213483
CEOP1288	1	C06A5.1	csn-2	0.555	0.067	2.378	0.066		C06A5.1	csn-2	0	0	0	126	324	0.28
CEOP1288	2	csn-2	B0025.4	1.19	0.486	5.296	0.436		csn-2	B0025.4	126	324	0.28	74	235	0.239482
CEOP1288	3	B0025.4	vps-34	1.101	0.403	5.221	0.425		B0025.4	vps-34	74	235	0.239482	14	609	0.0224719
CEOP1292	1	tag-146	C27A12.2	1.527	0.726	7.765	0.758		tag-146	C27A12.2	184	0	1	0	68	0
CEOP1296	1	ZK484.4	ZK484.3	1.287	0.562	7.056	0.689		ZK484.4	ZK484.3	882	0	1	170	1555	0.0985507
CEOP1296	2	ZK484.3	C27A12.9	1.166	0.466	5.952	0.534		ZK484.3	C27A12.9	170	1555	0.0985507	4	94	0.0408163
CEOP1296	3	C27A12.9	ari-1	1.34	0.596	6.922	0.667		C27A12.9	ari-1	4	94	0.0408163	21	15	0.583333
CEOP1296	4	ari-1	C27A12.7	0.93	0.264	4.772	0.344		ari-1	C27A12.7	21	15	0.583333	0	231	0
CEOP1296	5	C27A12.7	C27A12.6	1.366	0.617	6.96	0.674		C27A12.7	C27A12.6	0	231	0	3	111	0.0263158
CEOP1300	1	T27A3.7	T27A3.6	1.194	0.489	5.225	0.426		T27A3.7	T27A3.6	0	0	0	13	63	0.171053
CEOP1304	1	chn-1	T09B4.9	2.123	0.94	10.937	0.937		chn-1	T09B4.9	36	0	1	12	171	0.0655738
CEOP1308	1	T09B4.2	pigv-1	0.975	0.302	4.336	0.276		T09B4.2	pigv-1	0	0	0	71	17	0.806818
CEOP1308	2	pigv-1	T05E7.3	1.135	0.433	5.667	0.491		pigv-1	T05E7.3	71	17	0.806818	0	71	0
CEOP1312	1	fars-1	mrpl-23	1.116	0.416	5.272	0.432		fars-1	mrpl-23	96	4	0.96	20	790	0.0246914
CEOP1312	2	mrpl-23	T08B2.7	2.547	0.979	13.73	0.98		mrpl-23	T08B2.7	20	790	0.0246914	128	334	0.277056
CEOP1316	1	cebp-2	lpd-2	2.011	0.918	9.594	0.894		cebp-2	lpd-2	0	0	0	0	70	0
CEOP1316	2	lpd-2	C48E7.2	2.078	0.931	11.499	0.949		lpd-2	C48E7.2	0	70	0	0	125	0
CEOP1320	1	C10G11.7	C10G11.6	1.742	0.84	8.943	0.859		C10G11.7	C10G11.6	1139	66	0.945228	0	0	0
CEOP1320	2	C10G11.6	pnk-1	1.251	0.537	6.532	0.615		C10G11.6	pnk-1	0	0	0	4	16	0.2
CEOP1320	3	pnk-1	srh-49	1.689	0.82	8.653	0.843		pnk-1	srh-49	4	16	0.2	0	0	0
CEOP1324	1	mdt-18	dbr-1	0.487	0.051	2.125	0.053		mdt-18	dbr-1	6	144	0.04	0	0	0
CEOP1326	1	nuo-2	T10E9.6	1.694	0.823	8.926	0.858		nuo-2	T10E9.6	1368	2	0.99854	0	0	0
CEOP1328	1	T10E9.2	T10E9.1	0.754	0.147	3.449	0.159		T10E9.2	T10E9.1	0	0	0	0	4	0
CEOP1332	1	dad-1	F57B10.14	0.91	0.249	4.017	0.223		dad-1	F57B10.14	3140	0	1	566	2077	0.214151
CEOP1336	1	tre-1	xpg-1	1.197	0.494	6.513	0.612		tre-1	xpg-1	0	0	0	0	0	0
CEOP1336	2	xpg-1	F57B10.5	1.799	0.864	9.008	0.864		xpg-1	F57B10.5	0	0	0	38	25	0.603175
CEOP1340	1	mei-2	bag-1	2.235	0.954	12.044	0.959		mei-2	bag-1	0	0	0	13	15	0.464286
CEOP1344	1	dhod-1	cytb-5.2	1.447	0.676	6.756	0.646		dhod-1	cytb-5.2	20	2136	0.00927644	0	0	0
CEOP1344	2	cytb-5.2	W02D3.12	1.081	0.389	5.337	0.44		cytb-5.2	W02D3.12	0	0	0	0	616	0
CEOP1348	1	hrpf-1	fnci-1	1.679	0.816	8.507	0.835		hrpf-1	fnci-1	19	2	0.904762	0	133	0
CEOP1348	2	fnci-1	unc-37	1.364	0.615	6.251	0.582		fnci-1	unc-37	0	133	0	145	97	0.599174
CEOP1352	1	C37A2.7	C37A2.6	1.364	0.615	6.313	0.588		C37A2.7	C37A2.6	167	81	0.673387	0	0	0
CEOP1356	1	C48B6.3	C48B6.2	1.157	0.452	5.971	0.538		C48B6.3	C48B6.2	24	0	1	0	490	0
CEOP1358	1	ztf-4	T10B11.2	1.285	0.56	5.948	0.533		ztf-4	T10B11.2	89	0	1	0	125	0
CEOP1360	1	T10B11.7	T10B11.6	1.294	0.565	6.504	0.611		T10B11.7	T10B11.6	18	0	1	2	30	0.0625
CEOP1364	1	F22D6.2	kin-14	2.741	0.989	15.26	0.99		F22D6.2	kin-14	2508	0	1	0	0	0
CEOP1368	1	crml-1	fecl-1	1.188	0.484	5.799	0.51		crml-1	fecl-1	622	9	0.985737	3	238	0.0124481
CEOP1368	2	fecl-1	hpo-11	1.171	0.469	5.418	0.449		fecl-1	hpo-11	3	238	0.0124481	42	5	0.893617
CEOP1372	1	nhr-23	C01H6.6	0.471	0.046	1.701	0.032		nhr-23	C01H6.6	0	0	0	0	0	0
CEOP1372	2	C01H6.6	swsn-9	2.135	0.943	10.786	0.933		C01H6.6	swsn-9	0	0	0	0	0	0
CEOP1376	1	R06C7.2	C01H6.9	0.908	0.247	4.06	0.233		R06C7.2	C01H6.9	0	0	0	67	1	0.985294
CEOP1380	1	lin-61	adsl-1	1.315	0.578	6.42	0.598		lin-61	adsl-1	31	0	1	0	334	0
CEOP1380	2	adsl-1	R06C7.6	1.712	0.831	8.679	0.844		adsl-1	R06C7.6	0	334	0	0	14	0
CEOP1384	1	pfd-6	rde-2	1.564	0.751	7.56	0.739		pfd-6	rde-2	0	0	0	0	58	0
CEOP1384	2	rde-2	hint-1	2.225	0.953	11.81	0.953		rde-2	hint-1	0	58	0	0	520	0
CEOP1388	1	F13G3.6	ttx-7	1.197	0.494	5.976	0.54		F13G3.6	ttx-7	230	0	1	12	622	0.0189274
CEOP1388	2	ttx-7	dylt-1	1.794	0.861	9.108	0.87		ttx-7	dylt-1	12	622	0.0189274	0	344	0
CEOP1388	3	dylt-1	F13G3.3	1.921	0.903	9.561	0.892		dylt-1	F13G3.3	0	344	0	0	0	0
CEOP1392	1	F13G3.7	mrpl-13	1.083	0.39	5.216	0.424		F13G3.7	mrpl-13	8	0	1	48	1207	0.038247
CEOP1394	1	F13G3.10	mif-3	1.125	0.424	5.161	0.412		F13G3.10	mif-3	1542	0	1	17	253	0.062963
CEOP1396	1	ZK524.4	lars-2	1.578	0.758	8.349	0.819		ZK524.4	lars-2	0	0	0	0	9	0
CEOP1400	1	chs-1	T25G3.3	1.857	0.883	9.823	0.905		chs-1	T25G3.3	0	0	0	61	12	0.835616
CEOP1400	2	T25G3.3	T25G3.4	1.252	0.538	6.022	0.547		T25G3.3	T25G3.4	61	12	0.835616	468	96	0.829787
CEOP1404	1	D2030.4	D2030.3	1.462	0.685	6.806	0.655		D2030.4	D2030.3	44	7	0.862745	0	286	0
CEOP1408	1	D2030.7	D2030.11	1.554	0.745	7.166	0.7		D2030.7	D2030.11	0	0	0	0	11	0
CEOP1408	2	D2030.11	D2030.8	1.12	0.42	4.965	0.381		D2030.11	D2030.8	0	11	0	0	133	0
CEOP1408	3	D2030.8	wdr-23	1.114	0.413	5.42	0.449		D2030.8	wdr-23	0	133	0	707	61	0.920573
CEOP1412	1	ego-1	rrf-1	1.057	0.366	4.579	0.307		ego-1	rrf-1	0	0	0	2	8	0.2
CEOP1412	2	rrf-1	ncbp-2	2.411	0.971	12.435	0.966		rrf-1	ncbp-2	2	8	0.2	18	210	0.0789474
CEOP1412	3	ncbp-2	F26A3.1	0.862	0.218	4.128	0.242		ncbp-2	F26A3.1	18	210	0.0789474	1	259	0.00384615
CEOP1412	4	F26A3.1	capg-1	1.45	0.678	7.064	0.69		F26A3.1	capg-1	1	259	0.00384615	0	71	0
CEOP1416	1	T24B1.1	T23G11.7	1.364	0.616	6.79	0.65		T24B1.1	T23G11.7	160	0	1	2	84	0.0232558
CEOP1416	2	T23G11.7	rlbp-1	1.186	0.483	5.948	0.533		T23G11.7	rlbp-1	2	84	0.0232558	0	111	0
CEOP1416	3	rlbp-1	T23G11.4	1.369	0.621	7.407	0.724		rlbp-1	T23G11.4	0	111	0	0	133	0
CEOP1420	1	F27D4.4	tag-173	1.607	0.776	8.299	0.815		F27D4.4	tag-173	7	0	1	0	183	0
CEOP1420	2	tag-173	F27D4.8	2.614	0.983	13.296	0.976		tag-173	F27D4.8	0	183	0	0	22	0
CEOP1424	1	gras-1	F30F8.9	1.78	0.854	8.261	0.812		gras-1	F30F8.9	0	0	0	0	357	0
CEOP1424	2	F30F8.9	F30F8.10	1.269	0.548	6.304	0.587		F30F8.9	F30F8.10	0	357	0	31	205	0.131356
CEOP1428	1	taf-5	apb-3	0.528	0.062	2.242	0.058		taf-5	apb-3	160	47	0.772947	0	505	0
CEOP1432	1	nmy-2	smgl-1	0.743	0.143	2.865	0.096		nmy-2	smgl-1	33	0	1	178	144	0.552795
CEOP1432	2	smgl-1	F20G4.2	0.787	0.167	3.677	0.182		smgl-1	F20G4.2	178	144	0.552795	0	0	0
CEOP1432	3	F20G4.2	F55D12.5	1.473	0.691	7.129	0.696		F20G4.2	F55D12.5	0	0	0	0	0	0
CEOP1436	1	T22C1.1	T22C1.3	0.356	0.021	1.76	0.034		T22C1.1	T22C1.3	15	4	0.789474	0	193	0
CEOP1436	2	T22C1.3	T22C1.5	0.933	0.269	3.129	0.12		T22C1.3	T22C1.5	0	193	0	8	65	0.109589
CEOP1436	3	T22C1.5	T22C1.6	1.867	0.887	9.468	0.888		T22C1.5	T22C1.6	8	65	0.109589	0	49	0
CEOP1444	1	rskn-2	C54G4.7	1.69	0.821	8.088	0.796		rskn-2	C54G4.7	0	0	0	136	5	0.964539
CEOP1448	1	iftb-1	C54G4.9	1.399	0.647	7.169	0.702		iftb-1	C54G4.9	323	7	0.978788	0	72	0
CEOP1448	2	C54G4.9	cyc-1	1.794	0.86	9.11	0.871		C54G4.9	cyc-1	0	72	0	1975	791	0.714027
CEOP1449	1	scbp-2	ath-1	1.61	0.779	7.854	0.765		scbp-2	ath-1	7	0	1	44	545	0.0747029
CEOP1449	2	ath-1	cdc-48.3	1.896	0.896	9.976	0.911		ath-1	cdc-48.3	44	545	0.0747029	0	110	0
CEOP1452	1	rme-8	F18C12.3	0.946	0.281	4.57	0.305		rme-8	F18C12.3	6	0	1	4	147	0.0264901
CEOP1452	2	F18C12.3	spr-4	1.05	0.36	5.585	0.478		F18C12.3	spr-4	4	147	0.0264901	4	5	0.444444
CEOP1456	1	npp-2	kin-10	0.958	0.289	4.589	0.308		npp-2	kin-10	46	0	1	68	988	0.0643939
CEOP1460	1	F52B5.3	F52B5.2	0.462	0.044	2.119	0.052		F52B5.3	F52B5.2	14	0	1	0	85	0
CEOP1464	1	mys-4	C34B7.2	0.666	0.101	2.857	0.095		mys-4	C34B7.2	0	0	0	0	158	0
CEOP1468	1	tbcd-1	rsd-6	0.862	0.219	4.418	0.288		tbcd-1	rsd-6	257	0	1	4	416	0.00952381
CEOP1472	1	ngp-1	nepr-1	1.106	0.407	5.623	0.481		ngp-1	nepr-1	1504	0	1	0	216	0
CEOP1472	2	nepr-1	T19A6.4	1.055	0.365	5.275	0.433		nepr-1	T19A6.4	0	216	0	0	0	0
CEOP1476	1	F10D11.2	dpt-1	1.091	0.395	5.272	0.432		F10D11.2	dpt-1	0	0	0	15	18	0.454545
CEOP1476	2	dpt-1	F02E9.10	0.682	0.107	2.929	0.101		dpt-1	F02E9.10	15	18	0.454545	0	372	0
CEOP1476	3	F02E9.10	F02E9.5	1.498	0.707	7.011	0.683		F02E9.10	F02E9.5	0	372	0	26	3	0.896552
CEOP1480	1	zhp-3	K02B12.7	2.247	0.955	11.826	0.955		zhp-3	K02B12.7	0	0	0	17	41	0.293103
CEOP1480	2	K02B12.7	K02B12.5	1.91	0.901	9.701	0.9		K02B12.7	K02B12.5	17	41	0.293103	0	12	0
CEOP1484	1	ran-4	R05D11.5	1.492	0.704	6.011	0.544		ran-4	R05D11.5	260	0	1	14	1165	0.0118745
CEOP1484	2	R05D11.5	R05D11.9	1.223	0.517	5.714	0.497		R05D11.5	R05D11.9	14	1165	0.0118745	0	272	0
CEOP1484	3	R05D11.9	paxt-1	0.773	0.16	3.616	0.175		R05D11.9	paxt-1	0	272	0	0	592	0
CEOP1484	4	paxt-1	R05D11.4	1.735	0.837	9.091	0.867		paxt-1	R05D11.4	0	592	0	0	0	0
CEOP1484	5	R05D11.4	snrp-27	1.866	0.886	8.861	0.854		R05D11.4	snrp-27	0	0	0	20	141	0.124224
CEOP1484	6	snrp-27	edc-3	0.976	0.303	4.038	0.229		snrp-27	edc-3	20	141	0.124224	0	181	0
CEOP1484	7	edc-3	F43G9.13	1.302	0.568	6.095	0.559		edc-3	F43G9.13	0	181	0	0	226	0
CEOP1488	1	F43G9.3	F43G9.4	0.956	0.288	4.425	0.289		F43G9.3	F43G9.4	19	0	1	0	59	0
CEOP1492	1	F43G9.12	syx-17	1.502	0.712	7.632	0.747		F43G9.12	syx-17	0	0	0	0	224	0
CEOP1492	2	syx-17	sig-7	0.731	0.137	3.228	0.132		syx-17	sig-7	0	224	0	0	228	0
CEOP1496	1	F39H2.3	K07A12.1	1.391	0.639	6.971	0.676		F39H2.3	K07A12.1	147	0	1	0	154	0
CEOP1500	1	mrps-15	K07A12.4	1.446	0.676	6.366	0.593		mrps-15	K07A12.4	11	0	1	2	364	0.00546448
CEOP1504	1	twk-30	F36A2.2	2.121	0.939	11.804	0.953		twk-30	F36A2.2	0	0	0	21	190	0.0995261
CEOP1508	1	T08G11.1	T08G11.4	1.662	0.805	8.851	0.853		T08G11.1	T08G11.4	0	0	0	119	15	0.88806
CEOP1512	1	snpc-4	mdt-31	1.021	0.335	5.135	0.408		snpc-4	mdt-31	173	0	1	5	252	0.0194553
CEOP1516	1	rbpl-1	fcp-1	0.604	0.084	3.042	0.112		rbpl-1	fcp-1	14	0	1	10	146	0.0641026
CEOP1516	2	fcp-1	syx-7	0.887	0.235	4.359	0.282		fcp-1	syx-7	10	146	0.0641026	4	315	0.0125392
CEOP1520	1	F32H2.10	thoc-3	1.097	0.401	5.38	0.444		F32H2.10	thoc-3	0	0	0	0	396	0
CEOP1524	1	hgo-1	C31H5.5	1.391	0.64	5.32	0.438		hgo-1	C31H5.5	0	0	0	0	141	0
CEOP1528	1	snx-3	prmt-7	1.849	0.881	9.507	0.889		snx-3	prmt-7	182	0	1	0	74	0
CEOP1532	1	nduf-7	gei-17	1.092	0.396	5.138	0.409		nduf-7	gei-17	180	7	0.962567	20	231	0.0796813
CEOP1536	1	ZK858.7	ZK858.6	1.455	0.682	6.6	0.622		ZK858.7	ZK858.6	32	0	1	244	182	0.57277
CEOP1536	2	ZK858.6	ZK858.5	1.551	0.743	8.392	0.822		ZK858.6	ZK858.5	244	182	0.57277	0	0	0
CEOP1540	1	F25H5.5	mrpl-54	1.204	0.501	5.631	0.483		F25H5.5	mrpl-54	267	2	0.992565	0	671	0
CEOP1542	1	ent-7	tat-5	0.924	0.259	4.288	0.269		ent-7	tat-5	0	0	0	72	348	0.171429
CEOP1542	2	tat-5	aph-1	0.942	0.276	4.369	0.283		tat-5	aph-1	72	348	0.171429	4	376	0.0105263
CEOP1543	1	pabp-2	C17E4.11	1.521	0.72	7.923	0.774		pabp-2	C17E4.11	327	2	0.993921	9	87	0.09375
CEOP1544	1	C17E4.6	nkb-1	1.858	0.884	8.966	0.86		C17E4.6	nkb-1	13	0	1	450	1293	0.258176
CEOP1544	2	nkb-1	C17E4.10	1.572	0.755	7.366	0.718		nkb-1	C17E4.10	450	1293	0.258176	59	113	0.343023
CEOP1548	1	K07A1.1	K07A1.17	0.794	0.169	3.172	0.124		K07A1.1	K07A1.17	0	0	0	0	10	0
CEOP1548	2	K07A1.17	lem-3	1.787	0.857	8.832	0.852		K07A1.17	lem-3	0	10	0	11	7	0.611111
CEOP1552	1	lin-53	rba-1	0.381	0.026	1.861	0.043		lin-53	rba-1	163	18	0.900552	2	784	0.00254453
CEOP1552	2	rba-1	K07A1.10	1.583	0.762	7.499	0.731		rba-1	K07A1.10	2	784	0.00254453	66	46	0.589286
CEOP1552	3	K07A1.10	K07A1.9	1.532	0.729	7.499	0.732		K07A1.10	K07A1.9	66	46	0.589286	0	589	0
CEOP1556	1	hsr-9	T05F1.4	1.005	0.322	4.552	0.303		hsr-9	T05F1.4	7	12	0.368421	5	179	0.0271739
CEOP1560	1	ocrl-1	C16C2.4	1.06	0.369	4.808	0.35		ocrl-1	C16C2.4	6	0	1	0	110	0
CEOP1560	2	C16C2.4	fce-1	1.825	0.872	10.062	0.915		C16C2.4	fce-1	0	110	0	0	419	0
CEOP1564	1	tba-1	drsh-1	2.017	0.921	10.551	0.928		tba-1	drsh-1	968	52	0.94902	0	59	0
CEOP1566	1	K10C3.4	K10C3.5	1.813	0.869	9.099	0.869		K10C3.4	K10C3.5	0	0	0	0	45	0
CEOP1566	2	K10C3.5	nhr-49	1.422	0.664	7.443	0.728		K10C3.5	nhr-49	0	45	0	6	41	0.12766
CEOP1568	1	Y106G6A.1	dsbn-1	1.232	0.525	6.614	0.625		Y106G6A.1	dsbn-1	225	0	1	0	225	0
CEOP1572	1	T24D1.3	har-2	0.351	0.019	1.415	0.019		T24D1.3	har-2	0	0	0	0	0	0
CEOP1572	2	har-2	T24D1.2	2.484	0.974	12.558	0.968		har-2	T24D1.2	0	0	0	8	7	0.533333
CEOP1576	1	eif-3.C	T23D8.3	1.504	0.713	8.599	0.842		eif-3.C	T23D8.3	5	0	1	0	657	0
CEOP1584	1	rae-1	ercc-1	0.817	0.186	3.628	0.177		rae-1	ercc-1	225	39	0.852273	7	15	0.318182
CEOP1584	2	ercc-1	nubp-1	1.206	0.503	5.875	0.523		ercc-1	nubp-1	7	15	0.318182	0	0	0
CEOP1584	3	nubp-1	F10G8.9	0.694	0.114	3.489	0.162		nubp-1	F10G8.9	0	0	0	0	0	0
CEOP1588	1	C25A1.5	C25A1.16	1.671	0.811	8.37	0.821		C25A1.5	C25A1.16	0	0	0	817	435	0.652556
CEOP1588	2	C25A1.16	nola-3	2.118	0.937	11.218	0.944		C25A1.16	nola-3	817	435	0.652556	0	0	0
CEOP1588	3	nola-3	iars-2	2.127	0.94	11.405	0.948		nola-3	iars-2	0	0	0	3	186	0.015873
CEOP1592	1	csnk-1	ced-12	1.127	0.425	5.507	0.463		csnk-1	ced-12	57	0	1	14	237	0.0557769
CEOP1592	2	ced-12	Y106G6E.4	1.057	0.367	4.945	0.377		ced-12	Y106G6E.4	14	237	0.0557769	0	185	0
CEOP1596	1	ears-1	aph-2	1.204	0.502	5.878	0.523		ears-1	aph-2	5	148	0.0326797	0	0	0
CEOP1596	2	aph-2	ZC434.7	1.687	0.819	8.284	0.813		aph-2	ZC434.7	0	0	0	0	355	0
CEOP1600	1	hpo-35	F45H11.5	1.273	0.551	5.802	0.512		hpo-35	F45H11.5	0	0	0	20	554	0.0348432
CEOP1604	1	Y106G6H.6	Y106G6H.5	0.866	0.22	4.182	0.249		Y106G6H.6	Y106G6H.5	40	139	0.223464	0	0	0
CEOP1608	1	sec-8	Y106G6H.8	1.398	0.646	6.081	0.556		sec-8	Y106G6H.8	0	0	0	0	57	0
CEOP1612	1	ska-1	Y106G6H.14	0.877	0.226	3.74	0.192		ska-1	Y106G6H.14	0	0	0	13	116	0.100775
CEOP1612	2	Y106G6H.14	duo-3	0.858	0.214	4.018	0.223		Y106G6H.14	duo-3	13	116	0.100775	0	84	0
CEOP1616	1	exos-3	F59C6.5	1.231	0.523	5.856	0.519		exos-3	F59C6.5	0	0	0	0	2563	0
CEOP1616	2	F59C6.5	F59C6.12	2.355	0.966	12.809	0.972		F59C6.5	F59C6.12	0	2563	0	0	0	0
CEOP1620	1	F25H2.6	F25H2.7	1.052	0.361	5.146	0.41		F25H2.6	F25H2.7	3	0	1	0	52	0
CEOP1624	1	rla-0	tct-1	1.022	0.337	4.433	0.291		rla-0	tct-1	2408	147	0.942466	27	10082	0.00267089
CEOP1624	2	tct-1	F25H2.12	1.092	0.397	5.182	0.418		tct-1	F25H2.12	27	10082	0.00267089	0	36	0
CEOP1624	3	F25H2.12	rtel-1	1.594	0.771	8.468	0.83		F25H2.12	rtel-1	0	36	0	0	0	0
CEOP1628	1	mafr-1	C43H8.1	0.582	0.075	2.951	0.104		mafr-1	C43H8.1	32	0	1	2902	279	0.912292
CEOP1628	2	C43H8.1	B0511.6	1.108	0.409	5.491	0.461		C43H8.1	B0511.6	2902	279	0.912292	0	0	0
CEOP1632	1	eif-3.E	cdc-26	1.603	0.774	8.84	0.852		eif-3.E	cdc-26	1414	24	0.98331	6	658	0.00903614
CEOP1632	2	cdc-26	mrps-30	1.771	0.851	7.986	0.781		cdc-26	mrps-30	6	658	0.00903614	0	219	0
CEOP1632	3	mrps-30	B0511.13	1.303	0.57	6.085	0.556		mrps-30	B0511.13	0	219	0	0	82	0
CEOP1632	4	B0511.13	B0511.7	0.81	0.183	3.618	0.176		B0511.13	B0511.7	0	82	0	37	17	0.685185
CEOP1636	1	sdha-2	C34B2.10	1.397	0.646	7.001	0.682		sdha-2	C34B2.10	8	0	1	1310	193	0.87159
CEOP1636	2	C34B2.10	C34B2.6	1.634	0.79	8.824	0.851		C34B2.10	C34B2.6	1310	193	0.87159	0	94	0
CEOP1636	3	C34B2.6	C34B2.5	0.952	0.284	5.083	0.402		C34B2.6	C34B2.5	0	94	0	0	180	0
CEOP1640	1	mrpl-9	rpn-10	1.588	0.765	7.514	0.734		mrpl-9	rpn-10	10	0	1	19	715	0.0258856
CEOP1640	2	rpn-10	B0205.8	1.434	0.67	6.927	0.669		rpn-10	B0205.8	19	715	0.0258856	7	17	0.291667
CEOP1644	1	kin-3	B0205.6	1.758	0.845	8.399	0.823		kin-3	B0205.6	35	7	0.833333	0	468	0
CEOP1644	2	B0205.6	B0205.5	2.39	0.969	12.96	0.973		B0205.6	B0205.5	0	468	0	0	0	0
CEOP1648	1	F55A3.3	F55A3.2	0.786	0.166	3.594	0.173		F55A3.3	F55A3.2	33	2	0.942857	0	27	0
CEOP1648	2	F55A3.2	6-Mar	0.798	0.173	3.44	0.158		F55A3.2	6-Mar	0	27	0	0	0	0
CEOP1650	1	prp-17	Y95D11A.3	1.102	0.404	5.268	0.431		prp-17	Y95D11A.3	19	0	1	1	988	0.00101112
CEOP1650	2	Y95D11A.3	Y95D11A.1	1.557	0.746	7.928	0.775		Y95D11A.3	Y95D11A.1	1	988	0.00101112	0	10	0
CEOP1652	1	F56G4.4	png-1	1.267	0.547	6.047	0.55		F56G4.4	png-1	8	0	1	0	204	0
CEOP1656	1	R09B3.2	exo-3	1.655	0.802	8.487	0.833		R09B3.2	exo-3	0	0	0	10	31	0.243902
CEOP1660	1	wve-1	fdps-1	0.983	0.308	4.665	0.324		wve-1	fdps-1	40	0	1	0	159	0
CEOP1660	2	fdps-1	hda-3	0.604	0.084	2.776	0.09		fdps-1	hda-3	0	159	0	56	594	0.0861538
CEOP1660	3	hda-3	mag-1	0.655	0.098	2.796	0.092		hda-3	mag-1	56	594	0.0861538	121	994	0.10852
CEOP1664	1	C15C6.3	C15C6.4	0.846	0.208	4.028	0.226		C15C6.3	C15C6.4	37	0	1	5	57	0.0806452
CEOP1668	1	sygl-1	pars-2	2.919	0.996	16.639	0.999		sygl-1	pars-2	0	0	0	29	1	0.966667
CEOP1668	2	pars-2	T27F6.6	0.815	0.185	3.73	0.19		pars-2	T27F6.6	29	1	0.966667	0	174	0
CEOP1668	3	T27F6.6	T27F6.7	1.804	0.865	8.38	0.821		T27F6.6	T27F6.7	0	174	0	8	63	0.112676
CEOP1672	1	T26E3.4	par-6	1.005	0.321	5.209	0.423		T26E3.4	par-6	0	0	0	0	257	0
CEOP1676	1	vps-25	W02A11.1	2.014	0.92	10.173	0.919		vps-25	W02A11.1	44	6	0.88	0	237	0
CEOP1680	1	tba-2	C47B2.2	1.161	0.458	5.661	0.489		tba-2	C47B2.2	1272	71	0.947133	18	301	0.0564263
CEOP1682	1	smu-1	pmr-1	1.017	0.332	5.043	0.395		smu-1	pmr-1	7	235	0.0289256	0	0	0
CEOP1684	1	F17B5.9	F22G12.4	1.16	0.457	5.685	0.492		F17B5.9	F22G12.4	0	0	0	0	43	0
CEOP1688	1	M01E5.4	M01E5.3	1.171	0.47	5.802	0.513		M01E5.4	M01E5.3	0	0	0	92	151	0.378601
CEOP1688	2	M01E5.3	M01E5.2	0.895	0.239	4.316	0.273		M01E5.3	M01E5.2	92	151	0.378601	0	19	0
CEOP1692	1	snr-2	ola-1	1.081	0.388	4.891	0.368		snr-2	ola-1	4486	1	0.999777	21	1010	0.0203686
CEOP1692	2	ola-1	Y40B1A.1	1.94	0.906	10.144	0.918		ola-1	Y40B1A.1	21	1010	0.0203686	13	532	0.0238532
CEOP1692	3	Y40B1A.1	Y40B1A.2	0.827	0.195	3.656	0.181		Y40B1A.1	Y40B1A.2	13	532	0.0238532	4	243	0.0161943
CEOP1696	1	tads-1	oxa-1	1.804	0.866	9.261	0.88		tads-1	oxa-1	0	0	0	64	250	0.203822
CEOP1696	2	oxa-1	C01A2.4	1.567	0.753	7.511	0.734		oxa-1	C01A2.4	64	250	0.203822	0	147	0
CEOP1700	1	eif-3.J	spr-5	1.065	0.371	5.062	0.399		eif-3.J	spr-5	441	14	0.969231	0	300	0
CEOP1704	1	Y87G2A.7	gpi-1	1.077	0.383	5.209	0.423		Y87G2A.7	gpi-1	215	0	1	53	56	0.486239
CEOP1704	2	gpi-1	ubc-14	1.337	0.594	6.725	0.641		gpi-1	ubc-14	53	56	0.486239	92	944	0.0888031
CEOP1712	1	W09C5.1	agef-1	1.013	0.331	5.048	0.396		W09C5.1	agef-1	4620	42	0.990991	234	167	0.583541
CEOP1712	2	agef-1	Y87G2A.13	1.031	0.344	5.072	0.4		agef-1	Y87G2A.13	234	167	0.583541	3	322	0.00923077
CEOP1712	3	Y87G2A.13	Y87G2A.11	1.166	0.466	5.748	0.501		Y87G2A.13	Y87G2A.11	3	322	0.00923077	0	40	0
CEOP1712	4	Y87G2A.11	vps-28	1.203	0.501	5.187	0.419		Y87G2A.11	vps-28	0	40	0	0	43	0
CEOP1716	1	Y6B3B.5	Y6B3B.9	1.357	0.609	7.28	0.713		Y6B3B.5	Y6B3B.9	392	0	1	0	128	0
CEOP1724	1	W04A8.1	W09G3.1	1.226	0.518	5.546	0.472		W04A8.1	W09G3.1	6	0	1	39	23	0.629032
CEOP1724	2	W09G3.1	W09G3.6	1.117	0.418	4.878	0.365		W09G3.1	W09G3.6	39	23	0.629032	81	224	0.265574
CEOP1724	3	W09G3.6	W09G3.8	1.345	0.598	5.589	0.479		W09G3.6	W09G3.8	81	224	0.265574	15	200	0.0697674
CEOP1724	4	W09G3.8	maea-1	1.387	0.637	6.761	0.647		W09G3.8	maea-1	15	200	0.0697674	0	0	0
CEOP1728	1	W04A8.6	taf-1	1.076	0.382	4.576	0.306		W04A8.6	taf-1	43	55	0.438776	8	14	0.363636
CEOP1730	1	smd-1	Y71A12C.2	1.025	0.339	4.838	0.355		smd-1	Y71A12C.2	7	7	0.5	9	4	0.692308
CEOP1731	1	Y63D3A.7	Y63D3A.8	1.365	0.617	6.207	0.572		Y63D3A.7	Y63D3A.8	38	12	0.76	1	330	0.00302115
CEOP1731	2	Y63D3A.8	mys-2	0.558	0.068	2.568	0.076		Y63D3A.8	mys-2	1	330	0.00302115	0	94	0
CEOP1732	1	rps-20	Y105E8A.14	1.558	0.746	7.685	0.75		rps-20	Y105E8A.14	670	46	0.935754	3	392	0.00759494
CEOP1736	1	exc-4	Y105E8A.21	1.272	0.549	6.09	0.558		exc-4	Y105E8A.21	499	0	1	12	46	0.206897
CEOP1736	2	Y105E8A.21	Y105E8A.28	1.81	0.869	9.471	0.889		Y105E8A.21	Y105E8A.28	12	46	0.206897	0	0	0
CEOP1736	3	Y105E8A.28	Y105E8A.20	1.416	0.659	7.261	0.711		Y105E8A.28	Y105E8A.20	0	0	0	191	0	1
CEOP1736	4	Y105E8A.20	Y105E8A.19	0.789	0.168	3.938	0.216		Y105E8A.20	Y105E8A.19	191	0	1	0	357	0
CEOP1740	1	Y105E8A.25	rpom-1	2.269	0.958	11.812	0.954		Y105E8A.25	rpom-1	63	0	1	0	127	0
CEOP1744	1	bath-40	riok-2	1.038	0.354	4.933	0.373		bath-40	riok-2	125	4	0.968992	781	82	0.904983
CEOP1744	2	riok-2	Y105E8B.5	3.131	1	17.701	1		riok-2	Y105E8B.5	781	82	0.904983	0	44	0
CEOP1744	3	Y105E8B.5	Y105E8B.6	0.367	0.021	1.744	0.033		Y105E8B.5	Y105E8B.6	0	44	0	1	279	0.00357143
CEOP1744	4	Y105E8B.6	ero-1	2.958	0.998	15.974	0.995		Y105E8B.6	ero-1	1	279	0.00357143	533	3	0.994403
CEOP1748	1	Y54E5A.6	Y54E5A.5	1.18	0.477	6.235	0.58		Y54E5A.6	Y54E5A.5	196	0	1	0	104	0
CEOP1748	2	Y54E5A.5	npp-4	0.875	0.224	4.167	0.248		Y54E5A.5	npp-4	0	104	0	155	222	0.411141
CEOP1752	1	K05C4.2	pbs-5	0.748	0.144	3.708	0.187		K05C4.2	pbs-5	221	0	1	0	313	0
CEOP1756	1	K05C4.7	hmp-2	1.286	0.561	6.463	0.606		K05C4.7	hmp-2	38	0	1	16	571	0.0272572
CEOP1756	2	hmp-2	K05C4.5	1.326	0.585	6.237	0.58		hmp-2	K05C4.5	16	571	0.0272572	7	579	0.0119454
CEOP1760	1	F39B2.3	sur-2	1.28	0.556	5.725	0.498		F39B2.3	sur-2	1	0	1	0	9	0
CEOP1760	2	sur-2	F39B2.5	1.288	0.563	5.794	0.51		sur-2	F39B2.5	0	9	0	0	94	0
CEOP1760	3	F39B2.5	mtcu-1	1.251	0.537	5.725	0.498		F39B2.5	mtcu-1	0	94	0	0	0	0
CEOP1764	1	uev-1	F39B2.1	0.898	0.241	3.827	0.203		uev-1	F39B2.1	6	0	1	6	820	0.00726392
CEOP1764	2	F39B2.1	K11B4.1	1.568	0.754	7.789	0.763		F39B2.1	K11B4.1	6	820	0.00726392	0	734	0
CEOP1764	3	K11B4.1	K11B4.2	1.383	0.632	6.805	0.654		K11B4.1	K11B4.2	0	734	0	0	112	0
CEOP1768	1	let-49	ubc-16	0.67	0.103	3.068	0.115		let-49	ubc-16	9	0	1	0	287	0
CEOP1770	1	kin-1	ZK909.3	1.137	0.434	4.855	0.359		kin-1	ZK909.3	70	0	1	7	9	0.4375
CEOP1772	1	dog-1	F33H2.6	1.585	0.763	7.071	0.691		dog-1	F33H2.6	155	0	1	152	192	0.44186
CEOP1776	1	F31C3.4	F31C3.3	0.587	0.078	2.431	0.068		F31C3.4	F31C3.3	0	0	0	4	322	0.0122699
CEOP1776	2	F31C3.3	cyn-5	1.372	0.623	6.677	0.635		F31C3.3	cyn-5	4	322	0.0122699	22025	7475	0.74661
CEOP1780	1	let-502	C10H11.8	0.709	0.122	3.536	0.166		let-502	C10H11.8	33	0	1	1	141	0.00704225
CEOP1782	1	C32E8.3	rpl-13	1.987	0.915	9.903	0.908		C32E8.3	rpl-13	20	0	1	610	73	0.893119
CEOP1784	1	C35E7.2	C35E7.11	0.746	0.143	1.525	0.023		C35E7.2	C35E7.11	0	0	0	0	47	0
CEOP1786	1	gale-1	efsc-1	1.114	0.414	4.979	0.383		gale-1	efsc-1	182	0	1	0	0	0
CEOP1786	2	efsc-1	C47B2.9	1.36	0.613	6.425	0.599		efsc-1	C47B2.9	0	0	0	0	75	0
CEOP1788	1	spp-17	spp-23	0.849	0.209	3.641	0.179		spp-17	spp-23	0	0	0	0	0	0
CEOP1890	1	tin-13	DY3.8	1.805	0.868	8.729	0.846		tin-13	DY3.8	1465	0	1	0	28	0
CEOP1892	1	akir-1	E01A2.5	1.408	0.654	6.458	0.605		akir-1	E01A2.5	83	0	1	0	67	0
CEOP1893	1	F22D6.15	F22D6.8	0.93	0.264	4.681	0.326		F22D6.15	F22D6.8	0	0	0	0	0	0
CEOP1894	1	D1081.9	D1081.6	1.135	0.432	5.055	0.398		D1081.9	D1081.6	0	0	0	0	0	0
CEOP1895	1	irx-1	C41G7.7	1.635	0.791	6.624	0.627		irx-1	C41G7.7	77	3	0.9625	0	0	0
CEOP1896	1	rsr-1	F28D9.4	1.462	0.685	8.201	0.807		rsr-1	F28D9.4	17	0	1	0	349	0
CEOP1897	1	nhr-2	hmg-3	0.497	0.052	1.837	0.04		nhr-2	hmg-3	320	0	1	0	0	0
CEOP1898	1	madf-2	F36D1.9	1.333	0.591	7.135	0.696		madf-2	F36D1.9	9	0	1	0	298	0
CEOP1899	1	fhod-1	C46H11.10	1.267	0.547	4.82	0.352		fhod-1	C46H11.10	138	0	1	0	0	0
CEOP1901	1	uba-2	bath-34	2.008	0.918	9.929	0.909		uba-2	bath-34	37	0	1	0	0	0
CEOP1902	1	syp-4	rpb-5	2.373	0.967	12.67	0.969		syp-4	rpb-5	0	0	0	1200	35	0.97166
CEOP1902	2	rpb-5	sacy-1	1.278	0.556	6.193	0.571		rpb-5	sacy-1	1200	35	0.97166	0	210	0
CEOP1902	3	sacy-1	glh-1	2.302	0.962	12.007	0.959		sacy-1	glh-1	0	210	0	0	0	0
CEOP1903	1	fkb-2	pfn-1	1.198	0.495	5.402	0.446		fkb-2	pfn-1	636	11	0.982998	27	214	0.112033
CEOP1904	1	apg-1	hpo-13	0.946	0.282	4.016	0.222		apg-1	hpo-13	843	20	0.976825	0	91	0
CEOP1904	2	hpo-13	Y105E8A.11	1.644	0.796	7.889	0.77		hpo-13	Y105E8A.11	0	91	0	0	556	0
CEOP1905	1	Y47G6A.3	Y47G6A.31	0.862	0.218	3.889	0.209		Y47G6A.3	Y47G6A.31	0	0	0	0	0	0
CEOP1906	1	use-1	aap-1	1.652	0.8	9.06	0.866		use-1	aap-1	0	0	0	0	142	0
CEOP1907	1	acdh-1	C55B7.3	0.553	0.065	1.342	0.016		acdh-1	C55B7.3	0	0	0	0	0	0
CEOP1908	1	Y34D9A.3	Y34D9A.7	1.033	0.347	5.175	0.416		Y34D9A.3	Y34D9A.7	0	0	0	6	67	0.0821918
CEOP1908	2	Y34D9A.7	glrx-10	1.833	0.874	8.893	0.856		Y34D9A.7	glrx-10	6	67	0.0821918	8	165	0.0462428
CEOP1910	1	icp-1	tpxl-1	0.383	0.026	1.393	0.018		icp-1	tpxl-1	964	0	1	34	367	0.084788
CEOP1911	1	xpa-1	mks-6	2.849	0.992	15.21	0.99		xpa-1	mks-6	0	0	0	0	0	0
CEOP1912	1	Y44E3A.4	trx-4	0.925	0.259	4.781	0.346		Y44E3A.4	trx-4	85	0	1	0	455	0
CEOP1913	1	Y20F4.8	Y20F4.4	0.81	0.182	3.899	0.212		Y20F4.8	Y20F4.4	0	0	0	29	8	0.783784
CEOP1914	1	lpd-3	Y47G6A.22	1.521	0.719	7.991	0.782		lpd-3	Y47G6A.22	0	0	0	137	186	0.424149
CEOP1914	2	Y47G6A.22	Y47G6A.21	2.486	0.975	13.455	0.978		Y47G6A.22	Y47G6A.21	137	186	0.424149	6	48	0.111111
CEOP1915	1	F55A3.7	F55A3.6	0.879	0.227	4.287	0.268		F55A3.7	F55A3.6	0	0	0	0	0	0
CEOP1916	1	Y54E10A.12	Y54E10A.11	2.089	0.933	11.241	0.945		Y54E10A.12	Y54E10A.11	0	0	0	0	0	0
CEOP1916	2	Y54E10A.11	Y54E10A.10	1.335	0.593	6.418	0.598		Y54E10A.11	Y54E10A.10	0	0	0	41	327	0.111413
CEOP1918	1	lagr-1	hsd-1	1.815	0.87	9.613	0.896		lagr-1	hsd-1	0	0	0	0	0	0
CEOP1920	1	abtm-1	Y74C10AL.2	1.639	0.792	7.15	0.698		abtm-1	Y74C10AL.2	33	0	1	5	550	0.00900901
CEOP1921	1	mom-4	col-64	1.369	0.62	6.613	0.624		mom-4	col-64	0	0	0	0	0	0
CEOP1922	1	anc-1	acr-6	0.796	0.171	3.81	0.2		anc-1	acr-6	37	177	0.172897	0	0	0
CEOP1924	1	rpb-7	Y54E10BR.5	1.372	0.624	6.716	0.64		rpb-7	Y54E10BR.5	63	10	0.863014	5	1565	0.00318471
CEOP1925	1	fbxa-140	fbxa-101	1.001	0.318	4.697	0.331		fbxa-140	fbxa-101	0	0	0	0	20	0
CEOP1926	1	mus-101	F37D6.2	1.195	0.49	4.803	0.348		mus-101	F37D6.2	157	0	1	33	24	0.578947
CEOP1927	1	F28B3.5	acl-11	1.028	0.34	4.646	0.321		F28B3.5	acl-11	0	0	0	0	173	0
CEOP1929	1	D1081.7	D1081.8	1.827	0.872	9.561	0.892		D1081.7	D1081.8	0	0	0	2	73	0.0266667
CEOP1930	1	cco-1	hrdl-1	0.999	0.315	4.29	0.27		cco-1	hrdl-1	1099	12	0.989199	23	22	0.511111
CEOP1931	1	trpp-10	hex-4	0.752	0.146	3.632	0.178		trpp-10	hex-4	10	0	1	0	82	0
CEOP1931	2	hex-4	Y51F10.4	0.94	0.274	4.685	0.327		hex-4	Y51F10.4	0	82	0	0	114	0
CEOP1932	1	F16A11.1	F16A11.2	1.174	0.472	5.904	0.528		F16A11.1	F16A11.2	21	0	1	0	8	0
CEOP1932	2	F16A11.2	ppfr-1	1.049	0.359	4.633	0.318		F16A11.2	ppfr-1	0	8	0	15	11	0.576923
CEOP1933	1	Y6B3B.4	Y37H9A.1	0.807	0.179	3.789	0.198		Y6B3B.4	Y37H9A.1	72	9	0.888889	0	89	0
CEOP1933	2	Y37H9A.1	Y37H9A.3	1.002	0.32	4.996	0.386		Y37H9A.1	Y37H9A.3	0	89	0	6	95	0.0594059
CEOP1934	1	icd-2	wwp-1	0.901	0.244	3.979	0.219		icd-2	wwp-1	316	61	0.838196	25	45	0.357143
CEOP1935	1	K04F10.7	ZC308.4	2.551	0.98	14.178	0.985		K04F10.7	ZC308.4	0	0	0	0	0	0
CEOP1937	1	rskn-1	T01H8.2	1.187	0.483	4.814	0.351		rskn-1	T01H8.2	0	0	0	0	5	0
CEOP1938	1	Y23H5A.3	Y23H5A.2	0.536	0.064	2.193	0.055		Y23H5A.3	Y23H5A.2	17	0	1	0	150	0
CEOP1939	1	aps-3	Y48G8AL.10	1.027	0.34	4.769	0.342		aps-3	Y48G8AL.10	26	4	0.866667	0	41	0
CEOP1940	1	csk-1	Y48G1C.10	0.679	0.105	3.401	0.15		csk-1	Y48G1C.10	559	17	0.970486	0	47	0
CEOP1941	1	W03D8.9	Y71F9B.15	1.306	0.574	5.868	0.521		W03D8.9	Y71F9B.15	0	0	0	0	0	0
CEOP1942	1	Y71F9AR.2	Y71F9AR.4	1.274	0.552	6.994	0.681		Y71F9AR.2	Y71F9AR.4	0	0	0	0	263	0
CEOP1943	1	mek-2	nduf-5	1.853	0.882	9.718	0.902		mek-2	nduf-5	767	0	1	11	917	0.0118534
CEOP1943	2	nduf-5	supr-1	1.11	0.41	4.982	0.384		nduf-5	supr-1	11	917	0.0118534	0	0	0
CEOP1944	1	cdt-1	rom-5	0.836	0.198	4.57	0.305		cdt-1	rom-5	0	0	0	9	88	0.0927835
CEOP1945	1	inx-22	inx-21	1.401	0.648	7.215	0.704		inx-22	inx-21	0	0	0	0	0	0
CEOP1946	1	swsn-2.2	C18E3.1	1.448	0.677	6.642	0.629		swsn-2.2	C18E3.1	78	3	0.962963	0	0	0
CEOP1947	1	Y119C1B.5	mrpl-19	1.244	0.532	6.239	0.58		Y119C1B.5	mrpl-19	0	0	0	17	46	0.269841
CEOP1948	1	enu-3.3	W03G9.2	1.643	0.796	8.076	0.794		enu-3.3	W03G9.2	0	0	0	0	0	0
CEOP1949	1	Y53H1A.2	nfya-2	1.793	0.86	9.102	0.869		Y53H1A.2	nfya-2	0	0	0	0	5	0
CEOP1950	1	ego-2	aat-9	1.072	0.38	5.297	0.437		ego-2	aat-9	0	0	0	0	59	0
CEOP1951	1	abf-1	abf-2	0.774	0.16	3.173	0.124		abf-1	abf-2	0	0	0	0	0	0
CEOP1952	1	F57B10.9	F57B10.8	1.583	0.761	7.275	0.713		F57B10.9	F57B10.8	0	0	0	0	98	0
CEOP1952	2	F57B10.8	acdh-4	1.559	0.748	7.901	0.772		F57B10.8	acdh-4	0	98	0	0	0	0
CEOP1956	1	T03F1.6	gsp-4	1.551	0.743	6.517	0.613		T03F1.6	gsp-4	37	0	1	0	0	0
CEOP1957	1	rab-11.1	Y48G1C.8	1.14	0.436	5.619	0.481		rab-11.1	Y48G1C.8	4229	0	1	481	77	0.862007
CEOP1958	1	tag-296	F49D11.10	1.721	0.832	8.148	0.802		tag-296	F49D11.10	0	0	0	0	466	0
CEOP1960	1	hrp-2	ksr-2	1.693	0.821	7.568	0.741		hrp-2	ksr-2	5703	0	1	0	0	0
CEOP1960	2	ksr-2	F58D5.9	1.76	0.846	8.417	0.824		ksr-2	F58D5.9	0	0	0	0	0	0
CEOP1961	1	unc-101	K11D2.5	1.249	0.535	6.302	0.586		unc-101	K11D2.5	3	0	1	0	0	0
CEOP1961	2	K11D2.5	K11D2.4	1.579	0.759	7.856	0.766		K11D2.5	K11D2.4	0	0	0	0	0	0
CEOP1962	1	K12C11.6	K12C11.7	0.689	0.111	3.405	0.151		K12C11.6	K12C11.7	124	23	0.843537	0	76	0
CEOP1963	1	Y92H12BM.1	Y92H12BL.4	0.627	0.091	3.467	0.16		Y92H12BM.1	Y92H12BL.4	218	0	1	0	114	0
CEOP1964	1	Y92H12BR.7	set-29	1.418	0.661	7.199	0.704		Y92H12BR.7	set-29	147	0	1	0	184	0
CEOP1965	1	F33H2.3	F31C3.2	1.214	0.509	6.252	0.583		F33H2.3	F31C3.2	166	54	0.754545	16	66	0.195122
CEOP1966	1	Y71G12B.35	Y71G12B.23	1.315	0.578	6.747	0.645		Y71G12B.35	Y71G12B.23	0	0	0	0	141	0
CEOP1967	1	dot-1.1	sydn-1	0.507	0.056	2.571	0.077		dot-1.1	sydn-1	14	0	1	0	57	0
CEOP1968	1	Y48G1A.4	daf-25	1.492	0.704	7.186	0.703		Y48G1A.4	daf-25	0	0	0	74	179	0.29249
CEOP1969	1	spg-7	Y47G6A.9	1.534	0.731	6.935	0.669		spg-7	Y47G6A.9	574	5	0.991364	15	456	0.0318471
CEOP1970	1	M04F3.5	M04F3.4	1.741	0.84	9.098	0.868		M04F3.5	M04F3.4	0	0	0	29	11	0.725
CEOP1971	1	Y48G1C.12	pgs-1	0.93	0.265	4.486	0.296		Y48G1C.12	pgs-1	357	5	0.986188	0	95	0
CEOP1972	1	Y65B4BL.4	Y65B4BL.3	1.209	0.505	6.221	0.576		Y65B4BL.4	Y65B4BL.3	0	0	0	0	0	0
CEOP1973	1	F59A3.2	F59A3.12	0.875	0.225	3.698	0.186		F59A3.2	F59A3.12	0	0	0	0	0	0
CEOP1974	1	cey-3	pqn-52	1.351	0.604	4.222	0.254		cey-3	pqn-52	0	0	0	5	14	0.263158
CEOP1975	1	oxy-5	ccpp-1	1.256	0.539	6.387	0.594		oxy-5	ccpp-1	14	0	1	0	38	0
CEOP1976	1	C06A5.3	sir-2.4	0.436	0.039	2.116	0.052		C06A5.3	sir-2.4	379	0	1	0	68	0
CEOP1977	1	Y65B4A.2	Y65B4A.1	2.13	0.942	10.364	0.924		Y65B4A.2	Y65B4A.1	134	0	1	0	0	0
CEOP1978	1	tofu-3	teg-4	1.77	0.85	8.438	0.827		tofu-3	teg-4	0	0	0	0	7	0
CEOP1979	1	D2005.4	D2005.7	0.3	0.015	1.077	0.014		D2005.4	D2005.7	0	0	0	0	0	0
CEOP1979	2	D2005.7	drh-3	0.925	0.26	3.579	0.172		D2005.7	drh-3	0	0	0	91	16	0.850467
CEOP1980	1	F02E9.7	sin-3	1.162	0.46	5.089	0.404		F02E9.7	sin-3	3	0	1	15	21	0.416667
CEOP1981	1	rpb-3	C36B1.14	2.384	0.968	12.459	0.966		rpb-3	C36B1.14	64	3	0.955224	38	561	0.0634391
CEOP1982	1	dhfr-1	gls-1	0.644	0.094	3.203	0.126		dhfr-1	gls-1	355	0	1	0	137	0
CEOP1983	1	eef-2	pyk-1	1.08	0.387	5.21	0.424		eef-2	pyk-1	0	0	0	488	94	0.838488
CEOP1984	1	rab-5	uev-3	1.407	0.654	7.321	0.716		rab-5	uev-3	17	0	1	0	16	0
CEOP1985	1	C41G7.3	C41G7.9	2.188	0.948	10.324	0.923		C41G7.3	C41G7.9	0	0	0	1518	0	1
CEOP1986	1	C45G3.3	gip-2	1.522	0.721	7.492	0.73		C45G3.3	gip-2	0	0	0	6	0	1
CEOP1987	1	Y51F10.11	Y51F10.3	1.364	0.616	6.449	0.604		Y51F10.11	Y51F10.3	0	0	0	8	192	0.04
CEOP1988	1	eif-6	prx-11	2.065	0.928	10.529	0.928		eif-6	prx-11	695	48	0.935397	5	0	1
CEOP1989	1	gna-2	T23G11.11	1.876	0.889	8.312	0.817		gna-2	T23G11.11	0	0	0	0	0	0
CEOP1989	2	T23G11.11	F27D4.1	1.846	0.88	8.145	0.801		T23G11.11	F27D4.1	0	0	0	10	80	0.111111
CEOP1990	1	R06A10.1	R06A10.5	1.394	0.642	6.667	0.634		R06A10.1	R06A10.5	0	0	0	0	0	0
CEOP1991	1	F57B10.4	ipgm-1	1.59	0.767	6.24	0.581		F57B10.4	ipgm-1	8	0	1	10	5	0.666667
CEOP1991	2	ipgm-1	let-607	1.737	0.839	8.79	0.849		ipgm-1	let-607	10	5	0.666667	235	0	1
CEOP1992	1	egl-30	emr-1	1.789	0.858	8.822	0.851		egl-30	emr-1	0	0	0	656	16	0.97619
CEOP1993	1	nlp-12	tag-96	1.572	0.755	6.993	0.68		nlp-12	tag-96	0	0	0	7	0	1
CEOP1994	1	ZK973.1	dhc-1	1.21	0.506	6.059	0.552		ZK973.1	dhc-1	73	3	0.960526	9	0	1
CEOP1995	1	npp-13	Y37E3.17	1.672	0.813	7.784	0.761		npp-13	Y37E3.17	123	11	0.91791	58	563	0.0933977
CEOP1996	1	Y87G2A.17	Y48G10A.2	1.996	0.917	9.641	0.898		Y87G2A.17	Y48G10A.2	518	0	1	143	0	1
CEOP1996	2	Y48G10A.2	Y48G10A.3	1.867	0.887	9.208	0.877		Y48G10A.2	Y48G10A.3	143	0	1	806	99	0.890608
CEOP1996	3	Y48G10A.3	Y48G10A.4	1.61	0.779	8.04	0.787		Y48G10A.3	Y48G10A.4	806	99	0.890608	0	11	0
CEOP1997	1	Y48G1A.2	Y48G1A.1	1.38	0.63	6.275	0.585		Y48G1A.2	Y48G1A.1	0	0	0	0	0	0
CEOP1998	1	tag-229	W09G3.7	1.163	0.46	5.766	0.505		tag-229	W09G3.7	0	37	0	0	0	0
CEOP1998	2	W09G3.7	Y37H9A.5	1.387	0.635	7.363	0.717		W09G3.7	Y37H9A.5	0	0	0	0	9	0
CEOP1998	3	Y37H9A.5	ndx-4	0.812	0.184	3.783	0.198		Y37H9A.5	ndx-4	0	9	0	0	162	0
CEOP1999	1	ahcy-1	dpf-3	1.778	0.854	9.606	0.895		ahcy-1	dpf-3	355	77	0.821759	7	72	0.0886076
CEOP2004	1	nfyc-1	rpoa-49	1.304	0.571	6.798	0.652		nfyc-1	rpoa-49	0	0	0	0	388	0
CEOP2004	2	rpoa-49	C23H3.5	1.115	0.415	5.17	0.415		rpoa-49	C23H3.5	0	388	0	0	287	0
CEOP2004	3	C23H3.5	sptl-1	1.43	0.668	6.99	0.679		C23H3.5	sptl-1	0	287	0	23	233	0.0898438
CEOP2004	4	sptl-1	C23H3.3	0.633	0.092	2.751	0.089		sptl-1	C23H3.3	23	233	0.0898438	35	316	0.0997151
CEOP2012	1	C50D2.8	C50D2.7	0.727	0.134	3.441	0.159		C50D2.8	C50D2.7	287	0	1	0	346	0
CEOP2012	2	C50D2.7	C50D2.9	1.029	0.341	5.184	0.418		C50D2.7	C50D2.9	0	346	0	0	74	0
CEOP2016	1	pqn-85	laat-1	1.032	0.346	4.287	0.269		pqn-85	laat-1	426	0	1	5	220	0.0222222
CEOP2016	2	laat-1	Y43H11AL.1	1.559	0.748	8.581	0.84		laat-1	Y43H11AL.1	5	220	0.0222222	0	352	0
CEOP2016	3	Y43H11AL.1	ubxn-3	1.668	0.809	8.183	0.805		Y43H11AL.1	ubxn-3	0	352	0	446	369	0.547239
CEOP2016	4	ubxn-3	F48A11.4	0.787	0.167	3.415	0.153		ubxn-3	F48A11.4	446	369	0.547239	0	0	0
CEOP2020	1	B0432.10	B0432.9	0.641	0.094	2.713	0.088		B0432.10	B0432.9	7	0	1	3	17	0.15
CEOP2020	2	B0432.9	B0432.13	0.569	0.071	2.5	0.073		B0432.9	B0432.13	3	17	0.15	0	29	0
CEOP2020	3	B0432.13	B0432.8	0.46	0.043	2.161	0.054		B0432.13	B0432.8	0	29	0	0	0	0
CEOP2020	4	B0432.8	B0432.7	1.967	0.913	9.534	0.89		B0432.8	B0432.7	0	0	0	3	3	0.5
CEOP2024	1	misc-1	mrpl-41	1.713	0.832	7.989	0.781		misc-1	mrpl-41	16	0	1	6	624	0.00952381
CEOP2024	2	mrpl-41	djr-1.1	1.783	0.856	8.772	0.848		mrpl-41	djr-1.1	6	624	0.00952381	2	230	0.00862069
CEOP2028	1	nol-1	tomm-22	1.205	0.502	5.844	0.515		nol-1	tomm-22	32	5	0.864865	9	513	0.0172414
CEOP2028	2	tomm-22	nfyb-1	1.196	0.493	5.778	0.506		tomm-22	nfyb-1	9	513	0.0172414	0	109	0
CEOP2028	3	nfyb-1	W10D9.3	0.999	0.316	4.826	0.353		nfyb-1	W10D9.3	0	109	0	3	7	0.3
CEOP2028	4	W10D9.3	W10D9.6	0.795	0.17	3.722	0.189		W10D9.3	W10D9.6	3	7	0.3	29	140	0.171598
CEOP2032	1	thoc-1	T02H6.1	1.392	0.642	7.239	0.707		thoc-1	T02H6.1	0	0	0	19	615	0.0299685
CEOP2032	2	T02H6.1	Y39F10B.1	1.592	0.77	7.917	0.773		T02H6.1	Y39F10B.1	19	615	0.0299685	0	0	0
CEOP2040	1	eri-3	taf-6.1	0.435	0.038	1.854	0.042		eri-3	taf-6.1	17	0	1	0	65	0
CEOP2044	1	alh-6	emc-2	1.339	0.595	6.886	0.664		alh-6	emc-2	450	0	1	0	421	0
CEOP2048	1	Y51H7C.7	cogc-4	1.415	0.658	7.169	0.701		Y51H7C.7	cogc-4	645	0	1	0	342	0
CEOP2048	2	cogc-4	Y51H7C.5	0.933	0.268	4.191	0.25		cogc-4	Y51H7C.5	0	342	0	8	281	0.0276817
CEOP2056	1	F52C6.4	F52C6.3	0.693	0.113	2.617	0.08		F52C6.4	F52C6.3	0	0	0	0	0	0
CEOP2056	2	F52C6.3	F52C6.2	0.685	0.109	3.326	0.142		F52C6.3	F52C6.2	0	0	0	0	0	0
CEOP2060	1	bath-5	bath-3	1.033	0.347	3.262	0.136		bath-5	bath-3	0	0	0	0	0	0
CEOP2060	2	bath-3	bath-1	0.524	0.06	1.848	0.042		bath-3	bath-1	0	0	0	0	0	0
CEOP2060	3	bath-1	bath-21	0.469	0.045	1.718	0.033		bath-1	bath-21	0	0	0	0	0	0
CEOP2064	1	C33C12.10	C33C12.9	0.574	0.073	2.903	0.099		C33C12.10	C33C12.9	689	0	1	0	47	0
CEOP2064	2	C33C12.9	gba-2	1.429	0.667	5.357	0.442		C33C12.9	gba-2	0	47	0	0	0	0
CEOP2068	1	F54A3.6	F54A3.5	1.12	0.419	5.076	0.401		F54A3.6	F54A3.5	0	0	0	0	724	0
CEOP2070	1	mnat-1	tsr-1	0.263	0.012	1.285	0.015		mnat-1	tsr-1	247	19	0.928571	0	0	0
CEOP2072	1	ubc-26	sqv-2	1.693	0.822	9.089	0.867		ubc-26	sqv-2	7	136	0.048951	0	82	0
CEOP2072	2	sqv-2	pinn-1	0.819	0.188	4.249	0.259		sqv-2	pinn-1	0	82	0	207	763	0.213402
CEOP2072	3	pinn-1	hpo-20	0.999	0.316	5.244	0.428		pinn-1	hpo-20	207	763	0.213402	9	75	0.107143
CEOP2076	1	Y110A2AR.3	ubc-15	1.392	0.641	6.98	0.677		Y110A2AR.3	ubc-15	13	0	1	78	200	0.280576
CEOP2080	1	K08A2.1	C41H7.6	0.184	0.006	0.887	0.011		K08A2.1	C41H7.6	171	0	1	380	543	0.411701
CEOP2080	2	C41H7.6	C41H7.5	0.402	0.031	1.674	0.029		C41H7.6	C41H7.5	380	543	0.411701	1	86	0.0114943
CEOP2080	3	C41H7.5	C41H7.4	0.39	0.028	1.699	0.031		C41H7.5	C41H7.4	1	86	0.0114943	0	318	0
CEOP2080	4	C41H7.4	C41H7.3	0.48	0.049	2.074	0.049		C41H7.4	C41H7.3	0	318	0	41	111	0.269737
CEOP2084	1	Y25C1A.8	Y25C1A.7	0.964	0.294	4.895	0.368		Y25C1A.8	Y25C1A.7	10	0	1	0	233	0
CEOP2088	1	ZC239.16	ZC239.15	0.701	0.118	3.609	0.175		ZC239.16	ZC239.15	0	0	0	0	0	0
CEOP2092	1	bath-30	bath-28	0.85	0.21	2.577	0.077		bath-30	bath-28	0	0	0	0	0	0
CEOP2092	2	bath-28	F14D2.15	0.372	0.023	1.49	0.021		bath-28	F14D2.15	0	0	0	0	0	0
CEOP2100	1	C16C8.5	C16C8.4	0.859	0.215	2.632	0.082		C16C8.5	C16C8.4	0	0	0	0	0	0
CEOP2104	1	C16C8.16	C16C8.14	0.567	0.07	1.845	0.041		C16C8.16	C16C8.14	0	0	0	0	0	0
CEOP2104	2	C16C8.14	C16C8.13	0.926	0.26	4.246	0.258		C16C8.14	C16C8.13	0	0	0	0	0	0
CEOP2104	3	C16C8.13	C16C8.12	1.025	0.338	4.908	0.37		C16C8.13	C16C8.12	0	0	0	0	0	0
CEOP2108	1	Y49F6B.2	cyh-1	1.583	0.761	8.112	0.798		Y49F6B.2	cyh-1	9	0	1	0	131	0
CEOP2110	1	F54D10.5	F54D10.4	1.148	0.444	5.423	0.45		F54D10.5	F54D10.4	0	0	0	0	0	0
CEOP2112	1	F53C3.6	F53C3.5	0.582	0.075	2.736	0.088		F53C3.6	F53C3.5	0	0	0	0	39	0
CEOP2112	2	F53C3.5	F53C3.4	0.762	0.15	3.344	0.143		F53C3.5	F53C3.4	0	39	0	0	59	0
CEOP2112	3	F53C3.4	F53C3.3	0.587	0.077	2.618	0.081		F53C3.4	F53C3.3	0	59	0	0	15	0
CEOP2116	1	C16A11.4	C16A11.3	0.429	0.037	1.825	0.038		C16A11.4	C16A11.3	0	0	0	0	0	0
CEOP2116	2	C16A11.3	C16A11.10	1.013	0.33	4.434	0.291		C16A11.3	C16A11.10	0	0	0	0	0	0
CEOP2120	1	sco-1	C01F1.1	1.803	0.864	9.721	0.902		sco-1	C01F1.1	323	3	0.990798	30	117	0.204082
CEOP2124	1	H20J04.6	mog-2	0.961	0.292	4.125	0.241		H20J04.6	mog-2	1470	14	0.990566	13	487	0.026
CEOP2124	2	mog-2	pfd-2	0.693	0.114	3.361	0.147		mog-2	pfd-2	13	487	0.026	13	929	0.0138004
CEOP2124	3	pfd-2	H20J04.4	1.128	0.426	5.431	0.451		pfd-2	H20J04.4	13	929	0.0138004	0	169	0
CEOP2124	4	H20J04.4	madf-3	1.374	0.624	6.366	0.593		H20J04.4	madf-3	0	169	0	0	0	0
CEOP2124	5	madf-3	athp-2	1.575	0.756	7.183	0.703		madf-3	athp-2	0	0	0	16	69	0.188235
CEOP2124	6	athp-2	H20J04.9	1.162	0.459	5.021	0.39		athp-2	H20J04.9	16	69	0.188235	0	0	0
CEOP2128	1	vps-18	W06B4.2	1.375	0.625	7.021	0.684		vps-18	W06B4.2	4	0	1	3	8	0.272727
CEOP2132	1	tsn-1	tag-151	1.219	0.511	5.77	0.506		tsn-1	tag-151	779	6	0.992357	108	784	0.121076
CEOP2136	1	F26G1.1	C33F10.4	1.355	0.608	6.064	0.553		F26G1.1	C33F10.4	0	0	0	0	9	0
CEOP2136	2	C33F10.4	C33F10.14	1.161	0.457	6.136	0.567		C33F10.4	C33F10.14	0	9	0	55	204	0.212355
CEOP2140	1	sgt-1	R05F9.9	1.661	0.804	8.151	0.802		sgt-1	R05F9.9	129	0	1	13	61	0.175676
CEOP2144	1	ZK546.14	mdt-4	2.654	0.985	13.886	0.983		ZK546.14	mdt-4	0	0	0	0	319	0
CEOP2144	2	mdt-4	cblc-1	1.968	0.914	9.997	0.912		mdt-4	cblc-1	0	319	0	0	18	0
CEOP2148	1	ulp-2	pbs-3	1.182	0.48	5.64	0.485		ulp-2	pbs-3	13	0	1	4	86	0.0444444
CEOP2156	1	F33G12.7	F33G12.5	1.587	0.764	8.49	0.833		F33G12.7	F33G12.5	0	0	0	0	25	0
CEOP2156	2	F33G12.5	lrr-1	0.953	0.286	4.019	0.224		F33G12.5	lrr-1	0	25	0	0	0	0
CEOP2156	3	lrr-1	F33G12.3	1.492	0.704	8.082	0.795		lrr-1	F33G12.3	0	0	0	0	0	0
CEOP2156	4	F33G12.3	F33G12.2	0.688	0.111	3.537	0.166		F33G12.3	F33G12.2	0	0	0	9	3	0.75
CEOP2160	1	pld-1	C04G6.4	0.718	0.129	3.851	0.206		pld-1	C04G6.4	9	0	1	0	38	0
CEOP2164	1	F09E5.8	F09E5.7	0.978	0.306	4.638	0.319		F09E5.8	F09E5.7	13	0	1	0	456	0
CEOP2168	1	bmy-1	sec-6	1.03	0.343	4.884	0.366		bmy-1	sec-6	1	3	0.25	0	304	0
CEOP2168	2	sec-6	F09E5.3	1.739	0.839	8.326	0.818		sec-6	F09E5.3	0	304	0	0	142	0
CEOP2168	3	F09E5.3	F09E5.2	1.031	0.346	4.828	0.354		F09E5.3	F09E5.2	0	142	0	4	559	0.0071048
CEOP2172	1	prdx-2	pkc-3	2.083	0.932	10.05	0.914		prdx-2	pkc-3	26	138	0.158537	19	36	0.345455
CEOP2176	1	EEED8.10	pink-1	0.584	0.076	3.023	0.111		EEED8.10	pink-1	78	172	0.312	0	0	0
CEOP2176	2	pink-1	brap-2	0.402	0.03	2.047	0.048		pink-1	brap-2	0	0	0	0	157	0
CEOP2180	1	EEED8.14	EEED8.18	1.492	0.703	6.314	0.589		EEED8.14	EEED8.18	0	0	0	0	0	0
CEOP2180	2	EEED8.18	EEED8.13	1.163	0.461	4.936	0.374		EEED8.18	EEED8.13	0	0	0	0	0	0
CEOP2182	1	F07F6.4	F07F6.8	1.537	0.733	8.044	0.788		F07F6.4	F07F6.8	46	8	0.851852	47	6	0.886792
CEOP2184	1	mrps-16	F56D1.2	1.054	0.363	4.841	0.357		mrps-16	F56D1.2	670	22	0.968208	0	0	0
CEOP2184	2	F56D1.2	F56D1.1	1.324	0.584	6.654	0.631		F56D1.2	F56D1.1	0	0	0	0	110	0
CEOP2188	1	fzy-1	cyp-44A1	1.456	0.683	6.408	0.596		fzy-1	cyp-44A1	56	5	0.918033	0	12	0
CEOP2188	2	cyp-44A1	ZK177.4	1.403	0.651	7.647	0.748		cyp-44A1	ZK177.4	0	12	0	7	138	0.0482759
CEOP2192	1	C17G10.2	C17G10.1	0.626	0.09	3.075	0.115		C17G10.2	C17G10.1	1	2	0.333333	0	160	0
CEOP2196	1	C17G10.9	dhs-6	2.121	0.938	10.579	0.929		C17G10.9	dhs-6	94	5	0.949495	0	184	0
CEOP2198	1	F59E12.11	ddl-1	0.591	0.079	2.85	0.094		F59E12.11	ddl-1	544	6	0.989091	1	259	0.00384615
CEOP2198	2	ddl-1	F59E12.9	1.155	0.45	5.524	0.467		ddl-1	F59E12.9	1	259	0.00384615	0	131	0
CEOP2200	1	zyg-1	F59E12.1	0.773	0.158	3.215	0.127		zyg-1	F59E12.1	0	0	0	0	302	0
CEOP2204	1	C25H3.12	fut-3	1.6	0.773	8.333	0.819		C25H3.12	fut-3	34	0	1	0	289	0
CEOP2208	1	C25H3.11	C25H3.7	1.908	0.901	9.709	0.901		C25H3.11	C25H3.7	6	13	0.315789	0	186	0
CEOP2212	1	C25H3.4	C25H3.3	1.475	0.692	7.725	0.754		C25H3.4	C25H3.3	0	0	0	0	114	0
CEOP2212	2	C25H3.3	C25H3.14	1.494	0.705	7.662	0.75		C25H3.3	C25H3.14	0	114	0	21	57	0.269231
CEOP2216	1	C18A3.9	C18A3.3	1.35	0.603	5.646	0.486		C18A3.9	C18A3.3	0	0	0	0	560	0
CEOP2216	2	C18A3.3	C18A3.2	1.696	0.823	8.94	0.859		C18A3.3	C18A3.2	0	560	0	1	236	0.00421941
CEOP2216	3	C18A3.2	C18A3.1	0.967	0.296	4.619	0.314		C18A3.2	C18A3.1	1	236	0.00421941	0	14	0
CEOP2220	1	ifb-2	F10C1.8	0.073	0.001	0.235	0.001		ifb-2	F10C1.8	0	0	0	0	113	0
CEOP2224	1	fzo-1	ZK1248.13	0.885	0.232	4.24	0.256		fzo-1	ZK1248.13	25	0	1	0	193	0
CEOP2224	2	ZK1248.13	ZK1248.11	0.767	0.154	3.019	0.11		ZK1248.13	ZK1248.11	0	193	0	5	442	0.0111857
CEOP2224	3	ZK1248.11	tbc-2	1.077	0.383	4.62	0.316		ZK1248.11	tbc-2	5	442	0.0111857	0	30	0
CEOP2228	1	ZK1248.19	ZK1248.15	1.305	0.574	5.654	0.487		ZK1248.19	ZK1248.15	0	0	0	0	19	0
CEOP2232	1	F59G1.8	vps-35	1.348	0.601	6.746	0.645		F59G1.8	vps-35	8	0	1	0	13	0
CEOP2232	2	vps-35	cgt-3	1.145	0.442	4.957	0.379		vps-35	cgt-3	0	13	0	325	640	0.336788
CEOP2232	3	cgt-3	frh-1	1.004	0.32	5.154	0.411		cgt-3	frh-1	325	640	0.336788	0	118	0
CEOP2236	1	C29H12.2	rars-2	1.785	0.857	8.599	0.841		C29H12.2	rars-2	377	48	0.887059	3	12	0.2
CEOP2238	1	blos-4	T24H7.3	1.404	0.651	7.023	0.685		blos-4	T24H7.3	10	0	1	3	5	0.375
CEOP2238	2	T24H7.3	T24H7.2	1.832	0.874	9.591	0.894		T24H7.3	T24H7.2	3	5	0.375	0	333	0
CEOP2240	1	lgg-1	C32D5.8	1.072	0.378	4.973	0.382		lgg-1	C32D5.8	20487	931	0.956532	21	190	0.0995261
CEOP2244	1	ani-2	K10B2.4	2.31	0.963	12.763	0.971		ani-2	K10B2.4	0	0	0	9	21	0.3
CEOP2248	1	clec-88	K10B2.2	1.432	0.669	3.892	0.21		clec-88	K10B2.2	0	0	0	0	0	0
CEOP2250	1	tag-184	wrn-1	0.981	0.307	5.048	0.395		tag-184	wrn-1	0	0	0	0	0	0
CEOP2252	1	icd-1	C56C10.7	1.545	0.74	7.619	0.745		icd-1	C56C10.7	1058	265	0.799698	24	178	0.118812
CEOP2256	1	C56C10.11	dnj-8	1.228	0.52	5.667	0.49		C56C10.11	dnj-8	0	0	0	10	161	0.0584795
CEOP2256	2	dnj-8	C56C10.10	0.74	0.142	3.177	0.125		dnj-8	C56C10.10	10	161	0.0584795	0	188	0
CEOP2256	3	C56C10.10	C56C10.9	0.61	0.085	2.92	0.101		C56C10.10	C56C10.9	0	188	0	3	0	1
CEOP2260	1	T14B4.3	T14B4.2	1.156	0.451	5.031	0.392		T14B4.3	T14B4.2	0	0	0	0	587	0
CEOP2260	2	T14B4.2	T14B4.1	1.121	0.42	5.738	0.5		T14B4.2	T14B4.1	0	587	0	0	111	0
CEOP2260	3	T14B4.1	exos-8	1.71	0.83	8.822	0.85		T14B4.1	exos-8	0	111	0	21	62	0.253012
CEOP2260	4	exos-8	F41G3.6	0.937	0.271	3.807	0.2		exos-8	F41G3.6	21	62	0.253012	0	298	0
CEOP2264	1	C44B7.2	psmd-9	0.947	0.283	4.805	0.349		C44B7.2	psmd-9	0	0	0	0	524	0
CEOP2268	1	ppp-1	tra-2	0.578	0.074	2.453	0.07		ppp-1	tra-2	15	0	1	0	160	0
CEOP2272	1	sod-1	art-1	1.082	0.39	5.518	0.465		sod-1	art-1	610	27	0.957614	4	531	0.00747664
CEOP2272	2	art-1	C15F1.5	1.451	0.679	7.467	0.73		art-1	C15F1.5	4	531	0.00747664	0	0	0
CEOP2276	1	lst-6	sqv-7	0.991	0.313	4.839	0.356		lst-6	sqv-7	453	0	1	0	43	0
CEOP2280	1	ZK1127.5	ZK1127.12	1.632	0.79	7.915	0.773		ZK1127.5	ZK1127.12	1	5	0.166667	0	33	0
CEOP2280	2	ZK1127.12	ZK1127.13	0.919	0.253	4.152	0.246		ZK1127.12	ZK1127.13	0	33	0	0	1190	0
CEOP2280	3	ZK1127.13	ZK1127.4	1.199	0.497	5.763	0.504		ZK1127.13	ZK1127.4	0	1190	0	0	322	0
CEOP2280	4	ZK1127.4	ZK1127.3	1.774	0.852	9.003	0.864		ZK1127.4	ZK1127.3	0	322	0	13	637	0.02
CEOP2284	1	kat-1	T02G5.7	2.115	0.936	10.979	0.938		kat-1	T02G5.7	26	0	1	0	651	0
CEOP2288	1	farl-11	mmaa-1	0.875	0.224	4.402	0.286		farl-11	mmaa-1	9	0	1	0	123	0
CEOP2292	1	puf-8	C30G12.6	0.807	0.18	3.218	0.128		puf-8	C30G12.6	0	0	0	0	0	0
CEOP2296	1	cul-4	brf-1	0.219	0.009	1.015	0.012		cul-4	brf-1	415	0	1	6	91	0.0618557
CEOP2298	1	rpb-4	F43E2.1	1.246	0.533	6.217	0.575		rpb-4	F43E2.1	48	0	1	0	23	0
CEOP2300	1	lir-2	lir-1	1.509	0.715	6.807	0.656		lir-2	lir-1	12	0	1	39	927	0.0403727
CEOP2300	2	lir-1	lin-26	1.648	0.799	8.322	0.817		lir-1	lin-26	39	927	0.0403727	8	652	0.0121212
CEOP2304	1	moa-2	B0495.5	1.54	0.736	7.237	0.707		moa-2	B0495.5	2295	65	0.972458	0	101	0
CEOP2308	1	B0495.9	B0495.8	0.622	0.089	3.28	0.138		B0495.9	B0495.8	0	0	0	30	724	0.0397878
CEOP2308	2	B0495.8	B0495.7	1.963	0.912	10.39	0.925		B0495.8	B0495.7	30	724	0.0397878	4	166	0.0235294
CEOP2312	1	cec-3	T09A5.7	1.227	0.519	5.508	0.463		cec-3	T09A5.7	0	0	0	13	608	0.020934
CEOP2312	2	T09A5.7	mdt-10	1.007	0.324	4.6	0.311		T09A5.7	mdt-10	13	608	0.020934	0	0	0
CEOP2312	3	mdt-10	T09A5.5	1.26	0.541	6.005	0.543		mdt-10	T09A5.5	0	0	0	0	909	0
CEOP2316	1	vha-4	T01H3.2	1.567	0.753	7.758	0.757		vha-4	T01H3.2	1185	0	1	0	24	0
CEOP2320	1	ptc-1	rev-1	1.001	0.318	4.06	0.233		ptc-1	rev-1	5	0	1	0	0	0
CEOP2324	1	swsn-7	hda-2	0.516	0.059	2.283	0.061		swsn-7	hda-2	15	0	1	0	169	0
CEOP2328	1	ubh-4	C08B11.9	1.019	0.334	5.018	0.39		ubh-4	C08B11.9	62	0	1	0	1108	0
CEOP2328	2	C08B11.9	arp-6	0.751	0.146	3.161	0.123		C08B11.9	arp-6	0	1108	0	53	258	0.170418
CEOP2328	3	arp-6	sap-49	0.467	0.045	2.138	0.053		arp-6	sap-49	53	258	0.170418	0	650	0
CEOP2332	1	T05H10.1	apn-1	0.721	0.13	3.298	0.14		T05H10.1	apn-1	122	0	1	0	41	0
CEOP2336	1	ufd-2	pdha-1	1.568	0.753	7.782	0.761		ufd-2	pdha-1	393	30	0.929078	0	269	0
CEOP2340	1	rpl-10	F10B5.2	1.676	0.815	8.106	0.797		rpl-10	F10B5.2	499	34	0.93621	0	210	0
CEOP2344	1	eif-3.G	evl-20	1.534	0.731	8.566	0.84		eif-3.G	evl-20	76	2	0.974359	39	231	0.144444
CEOP2348	1	zyg-9	fars-3	1.351	0.604	7.028	0.686		zyg-9	fars-3	66	0	1	7	50	0.122807
CEOP2348	2	fars-3	F22B5.10	0.788	0.168	3.22	0.129		fars-3	F22B5.10	7	50	0.122807	49	340	0.125964
CEOP2348	3	F22B5.10	M05D6.2	1.059	0.368	5.194	0.421		F22B5.10	M05D6.2	49	340	0.125964	0	130	0
CEOP2352	1	M05D6.6	M05D6.5	0.237	0.01	0.992	0.012		M05D6.6	M05D6.5	5	0	1	150	229	0.395778
CEOP2352	2	M05D6.5	lact-4	0.627	0.09	2.388	0.067		M05D6.5	lact-4	150	229	0.395778	0	0	0
CEOP2356	1	rnh-2	T13H5.8	1.053	0.362	4.945	0.376		rnh-2	T13H5.8	220	0	1	11	439	0.0244444
CEOP2360	1	pqn-73	decr-1.2	0.261	0.011	0.822	0.01		pqn-73	decr-1.2	34	6	0.85	0	0	0
CEOP2364	1	rpl-5	bcs-1	0.796	0.172	3.567	0.171		rpl-5	bcs-1	8728	11	0.998741	0	95	0
CEOP2368	1	puf-5	F54C9.9	1.262	0.543	5.901	0.527		puf-5	F54C9.9	0	0	0	0	0	0
CEOP2368	2	F54C9.9	arl-1	2.078	0.931	10.219	0.921		F54C9.9	arl-1	0	0	0	0	401	0
CEOP2372	1	rpl-26	suf-1	1.9	0.897	9.633	0.898		rpl-26	suf-1	507	194	0.723252	0	84	0
CEOP2372	2	suf-1	F28C6.8	1.215	0.51	6.322	0.589		suf-1	F28C6.8	0	84	0	67	336	0.166253
CEOP2380	1	D2085.3	D2085.4	0.319	0.016	1.595	0.025		D2085.3	D2085.4	183	0	1	0	288	0
CEOP2384	1	sphk-1	C34C6.4	0.868	0.221	4.387	0.284		sphk-1	C34C6.4	100	0	1	10	55	0.153846
CEOP2388	1	cyn-11	rab-21	1.485	0.699	7.319	0.715		cyn-11	rab-21	63	0	1	0	108	0
CEOP2390	1	T01B7.5	trcs-2	1.013	0.33	5.374	0.444		T01B7.5	trcs-2	24	0	1	8	66	0.108108
CEOP2392	1	F46C5.9	F07H5.10	1.805	0.867	9.397	0.885		F46C5.9	F07H5.10	45	0	1	0	0	0
CEOP2396	1	cct-2	mrpl-50	1.769	0.849	9.709	0.901		cct-2	mrpl-50	90	2	0.978261	0	786	0
CEOP2400	1	C18E9.4	sftd-3	1.22	0.512	5.974	0.539		C18E9.4	sftd-3	3153	7	0.997785	3	85	0.0340909
CEOP2404	1	ooc-5	F44G4.1	1.958	0.91	10.083	0.916		ooc-5	F44G4.1	21	0	1	0	655	0
CEOP2404	2	F44G4.1	F44G4.2	1.193	0.488	5.816	0.514		F44G4.1	F44G4.2	0	655	0	7	2539	0.00274941
CEOP2408	1	T24B8.7	F37B12.3	2.048	0.925	10.397	0.925		T24B8.7	F37B12.3	0	8	0	0	260	0
CEOP2408	2	F37B12.3	gcs-1	2.44	0.971	12.933	0.973		F37B12.3	gcs-1	0	260	0	459	214	0.682021
CEOP2412	1	dnj-23	dyrb-1	1.08	0.387	5.061	0.399		dnj-23	dyrb-1	32	0	1	43	1432	0.0291525
CEOP2416	1	sec-5	T23G7.2	1.125	0.423	5.243	0.428		sec-5	T23G7.2	0	0	0	4	243	0.0161943
CEOP2416	2	T23G7.2	T23G7.3	1.486	0.7	7.241	0.708		T23G7.2	T23G7.3	4	243	0.0161943	0	603	0
CEOP2420	1	ZK1067.2	ZK1067.3	1.625	0.787	6.97	0.675		ZK1067.2	ZK1067.3	8	0	1	3	34	0.0810811
CEOP2424	1	eat-3	D2013.6	1.801	0.864	8.771	0.848		eat-3	D2013.6	1	0	1	0	1169	0
CEOP2424	2	D2013.6	eif-3.F	1.287	0.561	6.039	0.549		D2013.6	eif-3.F	0	1169	0	13	1403	0.00918079
CEOP2424	3	eif-3.F	scp-1	2.84	0.992	16.051	0.996		eif-3.F	scp-1	13	1403	0.00918079	0	220	0
CEOP2424	4	scp-1	ttll-12	0.478	0.047	2.365	0.065		scp-1	ttll-12	0	220	0	0	80	0
CEOP2426	1	M176.4	M176.11	1.18	0.478	5.247	0.43		M176.4	M176.11	40	0	1	0	0	0
CEOP2428	1	kin-16	kin-15	1.067	0.374	4.935	0.373		kin-16	kin-15	0	0	0	0	0	0
CEOP2432	1	E02H1.1	E02H1.2	0.914	0.251	4.34	0.277		E02H1.1	E02H1.2	0	0	0	0	157	0
CEOP2436	1	tag-124	pme-2	0.898	0.242	4.209	0.252		tag-124	pme-2	0	0	0	15	198	0.0704225
CEOP2436	2	pme-2	E02H1.5	1.223	0.516	5.108	0.407		pme-2	E02H1.5	15	198	0.0704225	0	146	0
CEOP2436	3	E02H1.5	E02H1.6	1.439	0.673	5.73	0.499		E02H1.5	E02H1.6	0	146	0	7	412	0.0167064
CEOP2436	4	E02H1.6	mrpl-53	1.386	0.635	7.203	0.704		E02H1.6	mrpl-53	7	412	0.0167064	0	248	0
CEOP2440	1	sqv-8	ZK1307.9	1.164	0.463	5.08	0.401		sqv-8	ZK1307.9	57	0	1	9	90	0.0909091
CEOP2444	1	ZK1320.11	ZK1320.7	0.885	0.234	4.111	0.24		ZK1320.11	ZK1320.7	0	0	0	0	52	0
CEOP2444	2	ZK1320.7	arc-1	1.038	0.353	5.42	0.45		ZK1320.7	arc-1	0	52	0	0	107	0
CEOP2448	1	Y53C12A.3	Y53C12A.10	0.891	0.238	3.933	0.215		Y53C12A.3	Y53C12A.10	498	0	1	0	162	0
CEOP2448	2	Y53C12A.10	mop-25.2	0.679	0.106	3.087	0.116		Y53C12A.10	mop-25.2	0	162	0	20	331	0.0569801
CEOP2450	1	Y53C12A.6	wee-1.3	1.242	0.53	5.688	0.494		Y53C12A.6	wee-1.3	0	0	0	1	5	0.166667
CEOP2452	1	Y53C12B.1	Y53C12B.2	1.733	0.836	9.584	0.893		Y53C12B.1	Y53C12B.2	24	0	1	0	1507	0
CEOP2460	3	chil-1	C08H9.18	0.256	0.011	1.371	0.017		chil-1	C08H9.18	0	0	0	0	0	0
CEOP2460	4	C08H9.18	chil-3	0.7	0.117	3.046	0.113		C08H9.18	chil-3	0	0	0	0	0	0
CEOP2460	5	chil-3	chil-5	1.326	0.584	6.668	0.634		chil-3	chil-5	0	0	0	0	0	0
CEOP2460	6	chil-5	chil-6	0.725	0.133	3.365	0.147		chil-5	chil-6	0	0	0	0	0	0
CEOP2464	1	C08H9.2	C08H9.3	1.539	0.735	7.705	0.751		C08H9.2	C08H9.3	3130	0	1	1	13	0.0714286
CEOP2468	1	C05C10.5	ufd-3	2.278	0.959	12.679	0.97		C05C10.5	ufd-3	0	0	0	2	8	0.2
CEOP2468	2	ufd-3	flad-1	1.283	0.559	5.406	0.447		ufd-3	flad-1	2	8	0.2	0	38	0
CEOP2470	1	R53.4	R53.2	1.866	0.886	9.61	0.896		R53.4	R53.2	282	55	0.836795	14	206	0.0636364
CEOP2472	1	nrde-2	mrps-14	1.465	0.688	7.054	0.688		nrde-2	mrps-14	0	0	0	7	1113	0.00625
CEOP2472	2	mrps-14	mec-15	1.512	0.716	7.437	0.728		mrps-14	mec-15	7	1113	0.00625	57	195	0.22619
CEOP2476	1	vha-9	clpp-1	2.12	0.938	10.797	0.934		vha-9	clpp-1	1916	0	1	0	154	0
CEOP2484	1	gpd-1	T09F3.4	2.328	0.964	12.512	0.967		gpd-1	T09F3.4	172	0	1	0	0	0
CEOP2484	2	T09F3.4	T09F3.5	0.877	0.225	4.276	0.266		T09F3.4	T09F3.5	0	0	0	0	49	0
CEOP2488	1	ZK673.2	lin-56	2.212	0.951	11.623	0.952		ZK673.2	lin-56	0	0	0	0	0	0
CEOP2492	1	mnk-1	pro-1	1.912	0.901	8.893	0.856		mnk-1	pro-1	367	37	0.908416	15	44	0.254237
CEOP2492	2	pro-1	R166.3	1.384	0.634	6.155	0.568		pro-1	R166.3	15	44	0.254237	243	506	0.324433
CEOP2492	3	R166.3	R166.2	0.819	0.187	4.069	0.235		R166.3	R166.2	243	506	0.324433	26	390	0.0625
CEOP2496	1	rpb-6	dohh-1	1.165	0.464	5.973	0.538		rpb-6	dohh-1	3313	0	1	5	0	1
CEOP2496	2	dohh-1	dap-3	1.198	0.496	5.52	0.466		dohh-1	dap-3	5	0	1	23	496	0.044316
CEOP2496	3	dap-3	mrps-22	0.438	0.04	2.17	0.054		dap-3	mrps-22	23	496	0.044316	0	827	0
CEOP2496	4	mrps-22	C14A4.3	1.288	0.562	6.763	0.648		mrps-22	C14A4.3	0	827	0	0	261	0
CEOP2496	5	C14A4.3	crn-3	2.186	0.948	11.338	0.947		C14A4.3	crn-3	0	261	0	3	118	0.0247934
CEOP2496	6	crn-3	crn-5	1.747	0.841	8.457	0.829		crn-3	crn-5	3	118	0.0247934	0	329	0
CEOP2500	1	M28.5	lact-3	0.849	0.209	3.675	0.182		M28.5	lact-3	1243	63	0.951761	0	0	0
CEOP2500	2	lact-3	nphp-1	1.609	0.778	8.141	0.8		lact-3	nphp-1	0	0	0	0	0	0
CEOP2504	1	npp-19	set-14	0.838	0.2	3.963	0.218		npp-19	set-14	21	0	1	0	40	0
CEOP2504	2	set-14	vps-11	1.274	0.553	6.134	0.566		set-14	vps-11	0	40	0	0	233	0
CEOP2508	1	copz-1	orc-2	1.282	0.558	6.438	0.602		copz-1	orc-2	3050	158	0.950748	0	59	0
CEOP2512	1	sdhd-1	F33A8.4	1.523	0.722	7.699	0.751		sdhd-1	F33A8.4	832	0	1	0	183	0
CEOP2516	1	nasp-1	apc-17	0.419	0.033	1.761	0.035		nasp-1	apc-17	30	0	1	0	363	0
CEOP2520	1	lsm-1	F40F8.1	1.376	0.626	6.471	0.608		lsm-1	F40F8.1	76	5	0.938272	0	51	0
CEOP2520	2	F40F8.1	F40F8.3	1.208	0.504	4.738	0.336		F40F8.1	F40F8.3	0	51	0	3	114	0.025641
CEOP2524	1	rpn-9	T06D8.7	1.004	0.321	4.77	0.343		rpn-9	T06D8.7	889	0	1	0	512	0
CEOP2524	2	T06D8.7	cchl-1	1.834	0.875	8.503	0.834		T06D8.7	cchl-1	0	512	0	32	112	0.222222
CEOP2524	3	cchl-1	cox-15	0.931	0.267	4.454	0.292		cchl-1	cox-15	32	112	0.222222	0	301	0
CEOP2528	1	saps-1	raga-1	0.926	0.261	4.469	0.294		saps-1	raga-1	972	0	1	0	164	0
CEOP2528	2	raga-1	samp-1	0.703	0.12	3.35	0.144		raga-1	samp-1	0	164	0	0	107	0
CEOP2532	1	B0491.1	B0491.7	1.587	0.764	8.062	0.79		B0491.1	B0491.7	151	0	1	0	284	0
CEOP2536	1	ebp-2	adbp-1	0.879	0.228	4.371	0.284		ebp-2	adbp-1	165	0	1	6	323	0.0182371
CEOP2540	1	W02B12.10	mfn-1	1.178	0.475	6	0.542		W02B12.10	mfn-1	18	0	1	0	129	0
CEOP2540	2	mfn-1	W02B12.15	1.314	0.577	6.726	0.641		mfn-1	W02B12.15	0	129	0	239	1000	0.192897
CEOP2544	1	ooc-3	B0334.3	2.899	0.995	15.667	0.993		ooc-3	B0334.3	0	0	0	92	166	0.356589
CEOP2548	1	B0334.4	B0334.5	0.778	0.163	3.821	0.202		B0334.4	B0334.5	62	0	1	0	0	0
CEOP2552	1	Y62F5A.12	mdt-8	1.304	0.572	7.141	0.697		Y62F5A.12	mdt-8	4	0	1	0	251	0
CEOP2552	2	mdt-8	age-1	1.055	0.364	4.494	0.296		mdt-8	age-1	0	251	0	0	20	0
CEOP2556	1	F54D5.9	F54D5.11	1.65	0.799	7.77	0.759		F54D5.9	F54D5.11	0	0	0	0	8	0
CEOP2556	2	F54D5.11	F54D5.12	2.266	0.958	12.28	0.963		F54D5.11	F54D5.12	0	8	0	0	115	0
CEOP2556	3	F54D5.12	Y62F5A.9	1.538	0.734	5.881	0.524		F54D5.12	Y62F5A.9	0	115	0	0	0	0
CEOP2560	1	dnj-13	F54D5.7	1.225	0.518	5.582	0.476		dnj-13	F54D5.7	123	0	1	7	105	0.0625
CEOP2564	1	smc-6	D1043.1	1.072	0.38	4.802	0.347		smc-6	D1043.1	0	0	0	0	75	0
CEOP2568	1	rad-23	ZK20.4	1.925	0.904	9.69	0.899		rad-23	ZK20.4	1313	0	1	0	34	0
CEOP2572	1	kel-1	xpf-1	1.609	0.777	8.143	0.801		kel-1	xpf-1	121	0	1	3	104	0.0280374
CEOP2572	2	xpf-1	VF13D12L.3	2.289	0.961	12.331	0.964		xpf-1	VF13D12L.3	3	104	0.0280374	2	36	0.0526316
CEOP2576	1	patr-1	F44E5.1	1.265	0.545	6.182	0.57		patr-1	F44E5.1	49	6	0.890909	0	3922	0
CEOP2580	1	W03C9.5	rab-7	1.053	0.362	4.773	0.345		W03C9.5	rab-7	890	2	0.997758	78	1051	0.0690877
CEOP2582	1	Y17G7B.20	Y17G7B.21	0.725	0.133	3.356	0.146		Y17G7B.20	Y17G7B.21	317	0	1	6	679	0.00875912
CEOP2584	1	ash-2	Y17G7B.3	1.129	0.427	4.357	0.281		ash-2	Y17G7B.3	28	0	1	5	98	0.0485437
CEOP2584	2	Y17G7B.3	dhps-1	1.78	0.855	8.183	0.805		Y17G7B.3	dhps-1	5	98	0.0485437	0	29	0
CEOP2588	1	tpi-1	cyn-16	1.417	0.66	6.45	0.604		tpi-1	cyn-16	944	0	1	0	215	0
CEOP2588	2	cyn-16	Y17G7B.8	1.604	0.774	8.572	0.84		cyn-16	Y17G7B.8	0	215	0	0	0	0
CEOP2592	1	Y57A10A.3	Y57A10A.4	0.701	0.118	3.107	0.118		Y57A10A.3	Y57A10A.4	0	0	0	0	0	0
CEOP2592	2	Y57A10A.4	Y57A10A.5	1.03	0.343	4.864	0.361		Y57A10A.4	Y57A10A.5	0	0	0	0	0	0
CEOP2592	5	Y57A10A.7	Y57A10A.8	1.377	0.628	6.132	0.565		Y57A10A.7	Y57A10A.8	0	0	0	62	0	1
CEOP2596	1	Y57A10A.10	parn-2	1.701	0.826	9.162	0.874		Y57A10A.10	parn-2	119	0	1	8	37	0.177778
CEOP2597	1	Y57A10A.28	Y57A10A.27	1.43	0.667	7.275	0.712		Y57A10A.28	Y57A10A.27	31	0	1	9	77	0.104651
CEOP2600	1	pisy-1	snrp-200	0.978	0.306	3.925	0.214		pisy-1	snrp-200	22	0	1	54	868	0.0585683
CEOP2601	1	lec-1	btf-1	2.304	0.963	11.846	0.956		lec-1	btf-1	56	0	1	11	12	0.478261
CEOP2601	2	btf-1	F15D4.2	0.942	0.277	4.827	0.353		btf-1	F15D4.2	11	12	0.478261	5	250	0.0196078
CEOP2604	1	sam-10	mac-1	1.118	0.418	5.508	0.464		sam-10	mac-1	92	0	1	0	268	0
CEOP2606	1	Y48C3A.20	Y48C3A.12	1.463	0.686	6.658	0.632		Y48C3A.20	Y48C3A.12	0	0	0	4	234	0.0168067
CEOP2606	2	Y48C3A.12	Y48C3A.14	1.036	0.351	5.242	0.427		Y48C3A.12	Y48C3A.14	4	234	0.0168067	0	270	0
CEOP2606	3	Y48C3A.14	pinn-4	0.954	0.286	4.416	0.287		Y48C3A.14	pinn-4	0	270	0	45	301	0.130058
CEOP2606	4	pinn-4	efl-2	1.229	0.521	6.084	0.556		pinn-4	efl-2	45	301	0.130058	7	61	0.102941
CEOP2606	5	efl-2	Y48C3A.18	0.804	0.175	3.875	0.208		efl-2	Y48C3A.18	7	61	0.102941	0	51	0
CEOP2606	6	Y48C3A.18	Y48E1C.1	1.079	0.386	5.159	0.411		Y48C3A.18	Y48E1C.1	0	51	0	0	52	0
CEOP2606	7	Y48E1C.1	Y48E1C.2	0.454	0.042	2.197	0.056		Y48E1C.1	Y48E1C.2	0	52	0	0	24	0
CEOP2612	1	F45H10.3	F45H10.2	0.777	0.162	3.545	0.167		F45H10.3	F45H10.2	1011	0	1	151	3063	0.046982
CEOP2612	2	F45H10.2	alh-7	1.183	0.481	5.926	0.53		F45H10.2	alh-7	151	3063	0.046982	0	390	0
CEOP2616	1	mrpl-37	Y48E1B.3	0.996	0.314	4.746	0.337		mrpl-37	Y48E1B.3	513	0	1	5	317	0.015528
CEOP2616	2	Y48E1B.3	ddl-2	1.029	0.342	5.323	0.439		Y48E1B.3	ddl-2	5	317	0.015528	0	0	0
CEOP2616	3	ddl-2	Y48E1B.2	1.478	0.693	7.368	0.719		ddl-2	Y48E1B.2	0	0	0	0	151	0
CEOP2616	4	Y48E1B.2	snx-14	1.387	0.636	7.428	0.727		Y48E1B.2	snx-14	0	151	0	14	288	0.0463576
CEOP2618	1	bub-3	Y54G9A.9	1.192	0.487	5.11	0.407		bub-3	Y54G9A.9	727	18	0.975839	8	290	0.0268456
CEOP2620	1	Y51H1A.3	ing-3	1.525	0.724	7.65	0.748		Y51H1A.3	ing-3	2315	18	0.992285	2	163	0.0121212
CEOP2620	2	ing-3	hda-10	1.171	0.47	5.624	0.482		ing-3	hda-10	2	163	0.0121212	0	5	0
CEOP2624	1	rpb-11	W01G7.4	1.38	0.631	7.098	0.693		rpb-11	W01G7.4	20	15	0.571429	16	320	0.047619
CEOP2628	1	W03H9.2	cacn-1	0.823	0.19	4.361	0.282		W03H9.2	cacn-1	0	0	0	5	47	0.0961538
CEOP2628	2	cacn-1	K09E4.2	0.823	0.191	4.249	0.259		cacn-1	K09E4.2	5	47	0.0961538	0	342	0
CEOP2628	3	K09E4.2	K09E4.3	1.135	0.432	5.538	0.47		K09E4.2	K09E4.3	0	342	0	15	202	0.0691244
CEOP2632	1	ace-4	ace-3	0.873	0.222	2.323	0.063		ace-4	ace-3	0	0	0	8	0	1
CEOP2636	1	Y54G11A.17	lin-7	1.643	0.795	7.761	0.757		Y54G11A.17	lin-7	39	3	0.928571	5	382	0.0129199
CEOP2636	2	lin-7	Y54G11A.9	1.849	0.881	9.546	0.891		lin-7	Y54G11A.9	5	382	0.0129199	0	202	0
CEOP2636	3	Y54G11A.9	ddl-3	0.652	0.097	3.015	0.11		Y54G11A.9	ddl-3	0	202	0	11	310	0.0342679
CEOP2640	1	pfs-2	R06A4.2	0.586	0.077	2.641	0.083		pfs-2	R06A4.2	433	0	1	0	203	0
CEOP2644	1	btb-20	btb-19	0.827	0.194	3.345	0.144		btb-20	btb-19	0	0	0	0	0	0
CEOP2648	1	tac-1	smg-9	0.807	0.177	3.248	0.136		tac-1	smg-9	59	0	1	12	31	0.27907
CEOP2652	1	rbm-28	gpx-2	0.711	0.123	2.98	0.107		rbm-28	gpx-2	10	0	1	0	203	0
CEOP2652	2	gpx-2	R05H10.3	1.227	0.519	6.677	0.635		gpx-2	R05H10.3	0	203	0	0	8	0
CEOP2656	1	Y53F4B.13	Y53F4B.14	1.228	0.52	5.78	0.507		Y53F4B.13	Y53F4B.14	40	0	1	35	793	0.0422705
CEOP2656	2	Y53F4B.14	asc-1	1.316	0.58	6.396	0.595		Y53F4B.14	asc-1	35	793	0.0422705	0	4	0
CEOP2660	1	Y53F4B.21	Y53F4B.39	2.348	0.965	12.189	0.961		Y53F4B.21	Y53F4B.39	9	0	1	0	16	0
CEOP2664	1	gst-27	gst-26	0.295	0.014	1.561	0.024		gst-27	gst-26	0	0	0	0	0	0
CEOP2666	1	F10E7.5	F10E7.6	2.016	0.92	9.653	0.899		F10E7.5	F10E7.6	226	0	1	0	189	0
CEOP2668	1	F18A1.7	alfa-1	1.659	0.804	9.011	0.864		F18A1.7	alfa-1	143	0	1	61	16	0.792208
CEOP2670	1	F18A11.5	oig-2	1.54	0.737	5.229	0.426		F18A11.5	oig-2	2	0	1	0	0	0
CEOP2672	1	rpt-4	F23F1.10	1.484	0.698	8.049	0.789		rpt-4	F23F1.10	866	0	1	0	401	0
CEOP2674	1	cpf-1	F28C6.4	0.927	0.261	4.136	0.244		cpf-1	F28C6.4	0	0	0	0	0	0
CEOP2676	1	F54D12.7	F54D12.9	2.128	0.941	11.249	0.946		F54D12.7	F54D12.9	0	0	0	0	0	0
CEOP2678	1	spat-1	C04H5.1	1.359	0.611	6.011	0.543		spat-1	C04H5.1	345	0	1	89	463	0.161232
CEOP2680	1	bath-29	F14D2.2	0.996	0.315	3.876	0.208		bath-29	F14D2.2	0	0	0	0	0	0
CEOP2680	2	F14D2.2	bath-27	1.1	0.403	4.848	0.357		F14D2.2	bath-27	0	0	0	0	0	0
CEOP2682	1	M151.7	M151.4	1.537	0.733	7.535	0.737		M151.7	M151.4	0	0	0	0	0	0
CEOP2682	2	M151.4	M151.3	1.438	0.671	6.807	0.655		M151.4	M151.3	0	0	0	0	0	0
CEOP2682	3	M151.3	M151.2	1.024	0.338	4.619	0.315		M151.3	M151.2	0	0	0	0	0	0
CEOP2684	1	math-37	srh-195	0.434	0.038	1.472	0.021		math-37	srh-195	0	0	0	0	0	0
CEOP2688	1	pqn-87	trpp-5	1.049	0.358	5.547	0.473		pqn-87	trpp-5	1499	0	1	0	149	0
CEOP2688	2	trpp-5	polg-1	1.076	0.383	4.598	0.31		trpp-5	polg-1	0	149	0	0	0	0
CEOP2690	1	ZK546.2	zyg-12	1.047	0.357	4.646	0.32		ZK546.2	zyg-12	286	12	0.959732	0	209	0
CEOP2690	2	zyg-12	ndx-3	1.26	0.542	6.262	0.584		zyg-12	ndx-3	0	209	0	0	133	0
CEOP2691	1	dnj-9	F11G11.5	1.159	0.455	5.347	0.441		dnj-9	F11G11.5	267	30	0.89899	12	151	0.0736196
CEOP2692	1	stip-1	pro-2	1.012	0.329	4.765	0.342		stip-1	pro-2	0	4	0	0	434	0
CEOP2693	1	ccm-3	taf-13	1.111	0.412	5.764	0.505		ccm-3	taf-13	48	0	1	0	602	0
CEOP2694	1	C47G2.4	C47G2.3	1.421	0.663	7.393	0.723		C47G2.4	C47G2.3	0	0	0	259	374	0.409163
CEOP2695	1	Y57A10A.29	ife-5	1.856	0.883	9.925	0.909		Y57A10A.29	ife-5	249	0	1	0	0	0
CEOP2696	1	let-268	mtcu-2	0.921	0.256	4.938	0.375		let-268	mtcu-2	78	0	1	9	125	0.0671642
CEOP2697	1	rpl-43	xrn-2	1.194	0.489	5.847	0.516		rpl-43	xrn-2	0	0	0	785	527	0.598323
CEOP2698	1	glb-29	Y17G7B.12	1.542	0.738	7.748	0.755		glb-29	Y17G7B.12	0	0	0	21	0	1
CEOP2699	1	Y17G7B.13	Y17G7B.10	1.514	0.717	6.738	0.643		Y17G7B.13	Y17G7B.10	0	0	0	204	101	0.668852
CEOP2700	1	men-1	Y48B6A.13	1.035	0.349	4.465	0.293		men-1	Y48B6A.13	0	0	0	0	68	0
CEOP2702	1	T09A5.15	sds-22	1.081	0.389	5.437	0.451		T09A5.15	sds-22	5	0	1	0	498	0
CEOP2703	1	F41C3.4	acs-11	1.683	0.818	8.536	0.839		F41C3.4	acs-11	0	0	0	0	48	0
CEOP2705	1	ZK669.5	ZK669.4	1.141	0.437	5.364	0.443		ZK669.5	ZK669.4	0	0	0	191	0	1
CEOP2706	1	T07D4.5	rha-1	0.808	0.18	3.897	0.211		T07D4.5	rha-1	300	0	1	0	489	0
CEOP2707	1	C03H5.3	nstp-4	1.559	0.747	7.426	0.726		C03H5.3	nstp-4	0	0	0	183	335	0.353282
CEOP2708	1	cbs-2	Y59C2A.3	2.625	0.983	14.518	0.986		cbs-2	Y59C2A.3	0	0	0	12	0	1
CEOP2709	1	1-Jun	C16D2.1	1.689	0.82	8.414	0.824		1-Jun	C16D2.1	0	0	0	0	0	0
CEOP2711	1	tag-281	tag-280	1.432	0.669	6.688	0.637		tag-281	tag-280	42	2	0.954545	0	208	0
CEOP2712	1	fbxc-48	C08G5.1	1.021	0.336	3.546	0.168		fbxc-48	C08G5.1	0	0	0	0	0	0
CEOP2713	1	F33H1.3	F33H1.4	0.774	0.161	3.097	0.117		F33H1.3	F33H1.4	35	0	1	192	107	0.64214
CEOP2714	1	atad-3	F54B3.1	1.38	0.631	6.939	0.67		atad-3	F54B3.1	17	0	1	0	286	0
CEOP2715	1	M106.2	M106.8	1.33	0.589	5.8	0.511		M106.2	M106.8	224	17	0.929461	11	53	0.171875
CEOP2716	1	gmps-1	M106.3	1.035	0.348	4.356	0.281		gmps-1	M106.3	14	0	1	17	5	0.772727
CEOP2716	2	M106.3	M106.7	1.278	0.555	6.468	0.607		M106.3	M106.7	17	5	0.772727	1	980	0.00101937
CEOP2717	1	rpl-41	C09H10.10	1.574	0.756	7.768	0.758		rpl-41	C09H10.10	16007	4120	0.7953	0	33	0
CEOP2718	1	npp-5	gfat-1	1.985	0.915	9.88	0.907		npp-5	gfat-1	17	0	1	34	9	0.790698
CEOP2719	1	Y17G7B.18	Y17G7B.17	1.782	0.855	9.316	0.882		Y17G7B.18	Y17G7B.17	7	0	1	49	53	0.480392
CEOP2720	1	rsr-2	sinh-1	1.559	0.747	7.107	0.694		rsr-2	sinh-1	28	0	1	0	0	0
CEOP2721	1	cpt-1	Y46G5A.35	1.054	0.364	4.982	0.384		cpt-1	Y46G5A.35	192	15	0.927536	0	101	0
CEOP2722	1	pqn-27	tbc-14	0.729	0.135	3.631	0.178		pqn-27	tbc-14	685	53	0.928184	24	74	0.244898
CEOP2723	1	Y39G8B.2	Y39G8B.1	1.724	0.834	7.885	0.769		Y39G8B.2	Y39G8B.1	52	0	1	1434	326	0.814773
CEOP2724	1	lem-2	xrn-1	0.762	0.151	4.041	0.23		lem-2	xrn-1	208	9	0.958525	21	177	0.106061
CEOP2725	1	cct-3	F54A3.2	0.842	0.204	4.121	0.241		cct-3	F54A3.2	1191	0	1	0	3	0
CEOP2726	1	F35D11.5	ipla-1	1.142	0.438	5.289	0.434		F35D11.5	ipla-1	232	0	1	2	33	0.0571429
CEOP2728	1	C25H3.9	C25H3.11	2.051	0.926	11.094	0.941		C25H3.9	C25H3.11	1540	11	0.992908	6	13	0.315789
CEOP2729	1	atg-16.2	nhr-22	2.189	0.949	10.757	0.932		atg-16.2	nhr-22	10	0	1	90	0	1
CEOP2730	1	C44B7.12	C44B7.10	0.879	0.229	3.204	0.127		C44B7.12	C44B7.10	20	0	1	342	127	0.729211
CEOP2731	1	snpc-1.1	mthf-1	1.45	0.678	7.218	0.705		snpc-1.1	mthf-1	0	0	0	16	143	0.100629
CEOP2732	1	col-38	F54C9.3	1.809	0.868	8.982	0.862		col-38	F54C9.3	0	0	0	0	0	0
CEOP2732	2	F54C9.3	stc-1	3.129	0.999	17.263	0.999		F54C9.3	stc-1	0	0	0	4	0	1
CEOP2733	1	C01G6.5	C01G6.4	1.866	0.885	9.143	0.873		C01G6.5	C01G6.4	10	0	1	14	17	0.451613
CEOP2734	1	aakg-5	R53.5	1.608	0.777	6.057	0.551		aakg-5	R53.5	0	0	0	0	22	0
CEOP2739	1	egl-27	tbc-6	2.043	0.925	10.739	0.932		egl-27	tbc-6	547	3	0.994545	0	0	0
CEOP2740	1	pyr-1	atg-10	1.298	0.566	4.566	0.303		pyr-1	atg-10	1208	0	1	6	2	0.75
CEOP2741	1	egl-44	F28B12.1	1.994	0.916	9.259	0.879		egl-44	F28B12.1	14	0	1	0	0	0
CEOP2742	1	nst-1	mrpl-10	1.378	0.63	6.852	0.659		nst-1	mrpl-10	37	6	0.860465	10	244	0.0393701
CEOP2743	1	ndx-6	rsp-4	1.085	0.392	5.403	0.446		ndx-6	rsp-4	20	21	0.487805	266	82	0.764368
CEOP2744	1	Y57A10A.1	Y57A10A.2	1.723	0.833	9.202	0.876		Y57A10A.1	Y57A10A.2	0	0	0	0	0	0
CEOP2747	1	ptp-2	vrk-1	1.28	0.557	6.988	0.679		ptp-2	vrk-1	2	0	1	15	77	0.163043
CEOP2748	1	C32D5.11	C32D5.10	0.592	0.079	3.052	0.113		C32D5.11	C32D5.10	5	0	1	0	175	0
CEOP2749	1	enol-1	T21B10.3	1.528	0.727	7.577	0.741		enol-1	T21B10.3	1005	43	0.958969	0	14	0
CEOP2750	1	F43E2.11	F43E2.6	0.717	0.126	3.381	0.149		F43E2.11	F43E2.6	0	0	0	0	0	0
CEOP2751	1	C05C10.7	C05C10.3	0.873	0.223	2.999	0.108		C05C10.7	C05C10.3	0	0	0	0	10	0
CEOP2752	1	lin-38	Y48E1B.8	1.895	0.895	9.392	0.884		lin-38	Y48E1B.8	468	3	0.993631	0	0	0
CEOP2753	1	spsb-1	spsb-2	1.71	0.829	8.221	0.808		spsb-1	spsb-2	160	0	1	0	0	0
CEOP2755	1	eif-3.B	tbc-20	0.909	0.248	4.856	0.36		eif-3.B	tbc-20	447	7	0.984581	95	5	0.95
CEOP2756	1	cox-10	tbc-17	1.912	0.902	9.499	0.889		cox-10	tbc-17	256	0	1	28	163	0.146597
CEOP2757	1	Y14H12B.2	F53C3.13	2.695	0.988	14.965	0.988		Y14H12B.2	F53C3.13	0	0	0	63	0	1
CEOP2758	1	jmjd-1.1	F43G6.10	1.047	0.358	2.968	0.106		jmjd-1.1	F43G6.10	0	0	0	0	0	0
CEOP2759	1	F42A8.3	mel-11	1.492	0.703	7.379	0.721		F42A8.3	mel-11	19	0	1	571	231	0.71197
CEOP2760	1	cutl-16	K06A1.2	0.774	0.16	3.555	0.169		cutl-16	K06A1.2	58	3	0.95082	0	0	0
CEOP2761	1	nmgp-1	F13H8.12	1.099	0.402	5.835	0.514		nmgp-1	F13H8.12	0	0	0	0	0	0
CEOP2762	1	C50D2.5	C50D2.10	0.773	0.159	3.835	0.204		C50D2.5	C50D2.10	35	10	0.777778	0	0	0
CEOP2763	1	fbxa-158	fbxa-166	0.294	0.014	1.513	0.023		fbxa-158	fbxa-166	0	0	0	0	0	0
CEOP2764	1	T01H3.3	ztf-17	1.772	0.851	9.426	0.886		T01H3.3	ztf-17	68	7	0.906667	4	15	0.210526
CEOP2765	1	C18E9.9	C18E9.8	1.36	0.613	6.564	0.619		C18E9.9	C18E9.8	11	0	1	0	0	0
CEOP2766	1	cyp-13A2	cyp-13A1	1.451	0.679	4.935	0.374		cyp-13A2	cyp-13A1	0	0	0	0	0	0
CEOP2767	1	R05H5.5	R05H5.4	1.536	0.732	7.719	0.753		R05H5.5	R05H5.4	18	0	1	0	0	0
CEOP2768	1	puf-6	F18A11.3	1.89	0.892	9.113	0.871		puf-6	F18A11.3	0	0	0	0	0	0
CEOP3004	1	attf-3	spt-4	0.766	0.154	3.167	0.123		attf-3	spt-4	5	0	1	0	250	0
CEOP3008	1	C29F9.4	C29F9.3	0.154	0.003	0.649	0.006		C29F9.4	C29F9.3	0	0	0	0	0	0
CEOP3012	1	C29F9.1	T17A3.2	0.496	0.052	2.194	0.055		C29F9.1	T17A3.2	0	0	0	0	79	0
CEOP3016	1	ubc-20	cox-17	1.668	0.808	8.07	0.792		ubc-20	cox-17	98	0	1	0	140	0
CEOP3016	2	cox-17	sec-20	1.796	0.862	8.919	0.858		cox-17	sec-20	0	140	0	47	110	0.299363
CEOP3016	3	sec-20	F40G9.17	1.079	0.385	5.361	0.443		sec-20	F40G9.17	47	110	0.299363	18	186	0.0882353
CEOP3020	1	hpo-29	Y50D7A.3	1.126	0.424	5.224	0.425		hpo-29	Y50D7A.3	9	0	1	0	242	0
CEOP3022	1	Y50D7A.1	Y50D7A.10	0.96	0.291	4.65	0.322		Y50D7A.1	Y50D7A.10	0	0	0	0	516	0
CEOP3023	1	gei-4	Y50D7A.8	0.841	0.203	4.04	0.229		gei-4	Y50D7A.8	86	0	1	93	164	0.361868
CEOP3024	1	F10C5.2	mat-3	0.398	0.029	1.695	0.029		F10C5.2	mat-3	0	0	0	59	375	0.135945
CEOP3028	1	tag-266	sbds-1	0.8	0.173	3.409	0.152		tag-266	sbds-1	241	0	1	0	91	0
CEOP3034	1	dagl-2	alh-11	1.192	0.488	5.956	0.535		dagl-2	alh-11	235	0	1	4	48	0.0769231
CEOP3036	1	rps-29	trpp-11	1.485	0.7	7.552	0.739		rps-29	trpp-11	316	40	0.88764	2	173	0.0114286
CEOP3040	1	rnp-5	moma-1	1.468	0.69	7.613	0.745		rnp-5	moma-1	286	0	1	67	367	0.154378
CEOP3044	1	tag-51	K02F3.12	0.915	0.252	4.619	0.315		tag-51	K02F3.12	0	0	0	0	115	0
CEOP3044	2	K02F3.12	exos-4.2	1.304	0.573	6.098	0.56		K02F3.12	exos-4.2	0	115	0	0	312	0
CEOP3044	3	exos-4.2	arx-4	1.268	0.548	6.34	0.59		exos-4.2	arx-4	0	312	0	30	259	0.103806
CEOP3048	1	F23H11.5	crls-1	1.59	0.767	8	0.783		F23H11.5	crls-1	184	16	0.92	0	361	0
CEOP3048	2	crls-1	F23H11.4	1.033	0.348	4.903	0.37		crls-1	F23H11.4	0	361	0	14	50	0.21875
CEOP3048	3	F23H11.4	sucl-2	1.166	0.465	5.863	0.519		F23H11.4	sucl-2	14	50	0.21875	214	103	0.675079
CEOP3052	1	rab-18	uaf-1	1.122	0.421	5.163	0.413		rab-18	uaf-1	252	5	0.980545	549	304	0.643611
CEOP3056	1	kbp-4	par-2	1.6	0.772	8.48	0.832		kbp-4	par-2	163	0	1	7	50	0.122807
CEOP3060	1	mrpl-45	dss-1	1.475	0.692	6.518	0.613		mrpl-45	dss-1	76	0	1	7	935	0.007431
CEOP3060	2	dss-1	Y119D3B.14	1.505	0.714	7.418	0.725		dss-1	Y119D3B.14	7	935	0.007431	0	0	0
CEOP3061	1	elc-1	Y82E9BR.14	2.392	0.97	13.517	0.979		elc-1	Y82E9BR.14	159	14	0.919075	147	107	0.57874
CEOP3061	2	Y82E9BR.14	Y82E9BR.22	2.871	0.994	15.853	0.994		Y82E9BR.14	Y82E9BR.22	147	107	0.57874	0	1038	0
CEOP3062	1	snf-6	M01G5.3	0.959	0.29	4.28	0.267		snf-6	M01G5.3	14	2	0.875	59	95	0.383117
CEOP3063	1	Y82E9BR.9	Y82E9BR.8	0.731	0.137	2.963	0.104		Y82E9BR.9	Y82E9BR.8	0	0	0	0	0	0
CEOP3064	1	Y67D2.2	rep-1	1.318	0.58	6.496	0.609		Y67D2.2	rep-1	12	0	1	29	116	0.2
CEOP3064	2	rep-1	Y22D7AL.7	0.383	0.027	1.802	0.037		rep-1	Y22D7AL.7	29	116	0.2	0	6	0
CEOP3068	1	Y39A3CL.7	Y39A3CL.1	1.566	0.752	6.815	0.657		Y39A3CL.7	Y39A3CL.1	2	0	1	0	37	0
CEOP3068	2	Y39A3CL.1	pqn-82	2.487	0.976	13.862	0.982		Y39A3CL.1	pqn-82	0	37	0	0	0	0
CEOP3072	1	ddp-1	Y39A3CR.3	1.483	0.696	7.124	0.695		ddp-1	Y39A3CR.3	2219	0	1	0	262	0
CEOP3072	2	Y39A3CR.3	smi-1	1.061	0.37	4.942	0.376		Y39A3CR.3	smi-1	0	262	0	0	34	0
CEOP3075	1	Y54F10BM.1	phf-5	1.436	0.67	6.647	0.63		Y54F10BM.1	phf-5	46	0	1	20	1056	0.0185874
CEOP3075	2	phf-5	gip-1	1.682	0.817	9.203	0.877		phf-5	gip-1	20	1056	0.0185874	0	339	0
CEOP3076	1	W04B5.5	mrpl-30	1.737	0.838	8.875	0.855		W04B5.5	mrpl-30	0	0	0	2	326	0.00609756
CEOP3078	1	Y54F10AM.5	ceh-44	2.576	0.981	13.797	0.981		Y54F10AM.5	ceh-44	63	7	0.9	58	204	0.221374
CEOP3080	1	Y71H2B.11	Y71H2B.5	1.123	0.422	5.254	0.43		Y71H2B.11	Y71H2B.5	0	0	0	0	78	0
CEOP3084	1	Y71H2AM.5	Y71H2AM.4	0.646	0.095	3.231	0.133		Y71H2AM.5	Y71H2AM.4	558	3790	0.128335	0	0	0
CEOP3084	2	Y71H2AM.4	tbcc-1	1.867	0.888	9.632	0.897		Y71H2AM.4	tbcc-1	0	0	0	0	152	0
CEOP3086	1	Y71H2AM.2	Y71H2AM.1	1.264	0.544	6.045	0.549		Y71H2AM.2	Y71H2AM.1	367	0	1	0	169	0
CEOP3086	2	Y71H2AM.1	Y71H2AR.1	1.639	0.793	8.323	0.818		Y71H2AM.1	Y71H2AR.1	0	169	0	70	228	0.234899
CEOP3086	3	Y71H2AR.1	josd-1	1.2	0.499	5.407	0.447		Y71H2AR.1	josd-1	70	228	0.234899	0	15	0
CEOP3088	1	ubl-1	H06I04.3	1.236	0.527	5.791	0.509		ubl-1	H06I04.3	8573	1396	0.859966	0	131	0
CEOP3088	2	H06I04.3	sft-1	2.288	0.961	11.161	0.944		H06I04.3	sft-1	0	131	0	0	24	0
CEOP3088	3	sft-1	H06I04.1	0.838	0.201	4.267	0.264		sft-1	H06I04.1	0	24	0	7	99	0.0660377
CEOP3100	1	R148.3	R148.2	1.358	0.611	6.987	0.679		R148.3	R148.2	914	0	1	0	90	0
CEOP3104	1	Y53G8AR.6	Y53G8AR.5	0.821	0.189	3.708	0.187		Y53G8AR.6	Y53G8AR.5	1078	171	0.86309	0	7	0
CEOP3108	1	cri-3	clpf-1	2.013	0.919	9.162	0.873		cri-3	clpf-1	105	2	0.981308	7	223	0.0304348
CEOP3110	1	F59A2.6	K01A11.2	2.954	0.997	16.423	0.998		F59A2.6	K01A11.2	0	0	0	0	233	0
CEOP3112	1	F59A2.5	F59A2.2	1.122	0.421	5.879	0.524		F59A2.5	F59A2.2	13	2	0.866667	0	175	0
CEOP3120	1	C34C12.8	pph-6	1.666	0.807	7.567	0.741		C34C12.8	pph-6	5	0	1	2	457	0.0043573
CEOP3124	1	M01F1.4	M01F1.3	1.377	0.628	6.617	0.625		M01F1.4	M01F1.3	7	0	1	0	94	0
CEOP3124	2	M01F1.3	rpl-16	1.328	0.586	7.263	0.712		M01F1.3	rpl-16	0	94	0	695	1376	0.335587
CEOP3124	3	rpl-16	M01F1.8	2.025	0.922	10.516	0.927		rpl-16	M01F1.8	695	1376	0.335587	0	43	0
CEOP3124	4	M01F1.8	M01F1.9	0.547	0.065	2.536	0.074		M01F1.8	M01F1.9	0	43	0	10	105	0.0869565
CEOP3128	1	C46F11.4	C46F11.5	1.195	0.49	6.089	0.557		C46F11.4	C46F11.5	4	0	1	0	716	0
CEOP3132	1	pdi-1	cyn-9	1.893	0.894	8.955	0.86		pdi-1	cyn-9	127	10	0.927007	0	0	0
CEOP3136	1	wdr-5.1	dph-1	0.693	0.113	3.144	0.122		wdr-5.1	dph-1	65	2	0.970149	0	326	0
CEOP3136	2	dph-1	alkb-8	0.354	0.02	1.695	0.03		dph-1	alkb-8	0	326	0	0	314	0
CEOP3136	3	alkb-8	nrde-1	0.376	0.025	1.829	0.039		alkb-8	nrde-1	0	314	0	0	70	0
CEOP3140	1	C14B1.9	C14B1.12	0.793	0.169	2.95	0.103		C14B1.9	C14B1.12	8	0	1	0	17	0
CEOP3140	2	C14B1.12	C14B1.7	1.106	0.406	5.499	0.462		C14B1.12	C14B1.7	0	17	0	0	0	0
CEOP3140	3	C14B1.7	C14B1.8	1.591	0.768	6.955	0.673		C14B1.7	C14B1.8	0	0	0	0	18	0
CEOP3144	1	ccdc-47	ZK1058.3	0.639	0.093	2.967	0.105		ccdc-47	ZK1058.3	1	3	0.25	0	0	0
CEOP3148	1	snpc-3.4	tftc-5	0.554	0.066	2.671	0.087		snpc-3.4	tftc-5	0	0	0	0	162	0
CEOP3152	1	har-1	glod-4	0.719	0.129	3.195	0.126		har-1	glod-4	41	2	0.953488	17	72	0.191011
CEOP3156	1	rnf-121	ccdc-55	1.326	0.585	6.225	0.578		rnf-121	ccdc-55	2	7	0.222222	0	170	0
CEOP3156	2	ccdc-55	rnf-5	2.278	0.96	12.373	0.965		ccdc-55	rnf-5	0	170	0	0	371	0
CEOP3156	3	rnf-5	C16C10.8	1.107	0.408	5.001	0.388		rnf-5	C16C10.8	0	371	0	3	466	0.00639659
CEOP3160	1	lars-1	C16C10.1	2.002	0.917	10.609	0.93		lars-1	C16C10.1	752	0	1	0	0	0
CEOP3160	2	C16C10.1	C16C10.2	1.538	0.735	7.604	0.744		C16C10.1	C16C10.2	0	0	0	0	396	0
CEOP3164	1	T08A11.2	T08A11.1	1.153	0.448	5.956	0.535		T08A11.2	T08A11.1	1355	5	0.996324	0	223	0
CEOP3164	2	T08A11.1	Y44F5A.1	1.201	0.499	6.25	0.581		T08A11.1	Y44F5A.1	0	223	0	0	228	0
CEOP3164	3	Y44F5A.1	zhit-2	2.449	0.973	13.149	0.974		Y44F5A.1	zhit-2	0	228	0	0	20	0
CEOP3164	4	zhit-2	mrpl-21	1.504	0.712	7.629	0.746		zhit-2	mrpl-21	0	20	0	7	373	0.0184211
CEOP3168	1	evl-14	R10E4.9	2.024	0.922	9.196	0.875		evl-14	R10E4.9	0	5	0	12	51	0.190476
CEOP3172	1	dcn-1	tag-131	1.352	0.605	6.065	0.554		dcn-1	tag-131	1047	0	1	29	161	0.152632
CEOP3174	1	B0285.4	hse-5	0.946	0.281	5.004	0.388		B0285.4	hse-5	0	6	0	0	262	0
CEOP3176	1	ckb-1	ckb-2	0.837	0.198	4.224	0.255		ckb-1	ckb-2	0	0	0	0	7	0
CEOP3180	1	R07E5.4	R07E5.5	2.328	0.965	12.634	0.969		R07E5.4	R07E5.5	4	0	1	0	0	0
CEOP3184	1	snfc-5	rnp-4	0.942	0.276	3.464	0.16		snfc-5	rnp-4	239	0	1	1	4	0.2
CEOP3184	2	rnp-4	prdx-3	1.391	0.641	6.337	0.59		rnp-4	prdx-3	1	4	0.2	44	842	0.0496614
CEOP3184	3	prdx-3	R07E5.1	2.073	0.93	11.067	0.94		prdx-3	R07E5.1	44	842	0.0496614	0	9	0
CEOP3184	4	R07E5.1	R07E5.13	1.544	0.74	8.399	0.823		R07E5.1	R07E5.13	0	9	0	582	690	0.457547
CEOP3188	1	R07E5.7	pdcd-2	0.828	0.195	4.089	0.237		R07E5.7	pdcd-2	954	20	0.979466	88	785	0.100802
CEOP3188	2	pdcd-2	R07E5.11	0.986	0.31	5.042	0.394		pdcd-2	R07E5.11	88	785	0.100802	10	64	0.135135
CEOP3192	1	cct-5	atf-7	1.347	0.6	6.206	0.572		cct-5	atf-7	110	8	0.932203	234	812	0.223709
CEOP3196	1	wdr-48	F35G12.12	0.504	0.055	2.421	0.068		wdr-48	F35G12.12	288	0	1	0	219	0
CEOP3196	2	F35G12.12	F35G12.5	1.5	0.71	7.378	0.72		F35G12.12	F35G12.5	0	219	0	0	0	0
CEOP3200	1	smc-4	F35G12.11	0.736	0.139	3.247	0.135		smc-4	F35G12.11	6	0	1	7	1226	0.00567721
CEOP3204	1	sel-2	asb-1	1.072	0.379	4.221	0.254		sel-2	asb-1	27	0	1	226	301	0.428843
CEOP3204	2	asb-1	apc-11	0.923	0.258	3.647	0.18		asb-1	apc-11	226	301	0.428843	44	509	0.079566
CEOP3208	1	T04A8.8	T04A8.7	0.836	0.198	4.133	0.244		T04A8.8	T04A8.7	23	0	1	0	110	0
CEOP3208	2	T04A8.7	dnj-18	1.247	0.534	6.217	0.576		T04A8.7	dnj-18	0	110	0	0	47	0
CEOP3212	1	mrpl-16	tag-189	1.793	0.859	8.859	0.854		mrpl-16	tag-189	10	0	1	16	84	0.16
CEOP3216	1	emb-5	him-18	0.373	0.024	1.576	0.025		emb-5	him-18	0	6	0	0	8	0
CEOP3218	1	F17C8.3	F17C8.7	0.557	0.067	2.031	0.047		F17C8.3	F17C8.7	0	0	0	0	0	0
CEOP3220	1	C38D4.4	tag-325	2.092	0.934	11.106	0.942		C38D4.4	tag-325	0	0	0	447	15	0.967532
CEOP3220	2	tag-325	C38D4.9	1.495	0.706	7.079	0.692		tag-325	C38D4.9	447	15	0.967532	5	77	0.0609756
CEOP3224	1	F26A1.1	ced-4	0.514	0.058	2.316	0.062		F26A1.1	ced-4	415	0	1	0	342	0
CEOP3224	2	ced-4	C35D10.8	1.035	0.35	3.556	0.17		ced-4	C35D10.8	0	342	0	0	39	0
CEOP3224	3	C35D10.8	C35D10.7	0.772	0.158	3.514	0.164		C35D10.8	C35D10.7	0	39	0	0	72	0
CEOP3224	4	C35D10.7	C35D10.6	0.855	0.212	4.392	0.285		C35D10.7	C35D10.6	0	72	0	0	221	0
CEOP3226	1	coq-8	C35D10.17	0.898	0.242	4.164	0.247		coq-8	C35D10.17	0	0	0	95	1680	0.0535211
CEOP3228	1	arx-6	C35D10.1	1.653	0.801	8.588	0.841		arx-6	C35D10.1	1104	0	1	3	419	0.007109
CEOP3232	1	nhl-2	F26F4.6	1.721	0.833	9.189	0.874		nhl-2	F26F4.6	50	0	1	30	306	0.0892857
CEOP3232	2	F26F4.6	F26F4.5	1.777	0.853	9.244	0.878		F26F4.6	F26F4.5	30	306	0.0892857	0	5	0
CEOP3236	1	F26F4.9	F26F4.12	1.153	0.447	5.894	0.526		F26F4.9	F26F4.12	0	0	0	27	198	0.12
CEOP3240	1	set-2	mmab-1	1.484	0.699	7.984	0.78		set-2	mmab-1	23	0	1	5	103	0.0462963
CEOP3240	2	mmab-1	ula-1	1.078	0.384	5.519	0.465		mmab-1	ula-1	5	103	0.0462963	4	189	0.0207254
CEOP3244	1	eri-9	mrps-18C	1.394	0.642	6.782	0.65		eri-9	mrps-18C	80	0	1	1048	51	0.953594
CEOP3244	2	mrps-18C	fsn-1	2.031	0.923	10.8	0.935		mrps-18C	fsn-1	1048	51	0.953594	3	136	0.0215827
CEOP3244	3	fsn-1	rpb-2	1.383	0.633	6.805	0.654		fsn-1	rpb-2	3	136	0.0215827	43	701	0.0577957
CEOP3244	4	rpb-2	ntl-9	0.735	0.139	3.227	0.131		rpb-2	ntl-9	43	701	0.0577957	0	296	0
CEOP3248	1	C27F2.9	vps-22	1.5	0.709	7.552	0.738		C27F2.9	vps-22	0	0	0	22	187	0.105263
CEOP3248	2	vps-22	C27F2.4	1.486	0.701	7.896	0.771		vps-22	C27F2.4	22	187	0.105263	0	635	0
CEOP3252	1	larp-1	R144.11	1.529	0.728	7.534	0.736		larp-1	R144.11	1610	0	1	0	106	0
CEOP3252	2	R144.11	R144.12	1.328	0.587	6.225	0.577		R144.11	R144.12	0	106	0	13	359	0.0349462
CEOP3252	3	R144.12	R144.6	1.11	0.411	4.719	0.333		R144.12	R144.6	13	359	0.0349462	0	253	0
CEOP3256	1	wip-1	mdt-11	1.181	0.479	5.389	0.445		wip-1	mdt-11	0	0	0	2	470	0.00423729
CEOP3256	2	mdt-11	R144.3	0.853	0.211	4.001	0.222		mdt-11	R144.3	2	470	0.00423729	0	228	0
CEOP3259	1	tag-262	Y54H5A.2	1.235	0.526	6.155	0.568		tag-262	Y54H5A.2	61	0	1	13	305	0.0408805
CEOP3260	1	prp-19	ulp-1	1.042	0.356	4.915	0.371		prp-19	ulp-1	84	5	0.94382	0	176	0
CEOP3260	2	ulp-1	T10F2.2	1.065	0.372	4.747	0.338		ulp-1	T10F2.2	0	176	0	0	50	0
CEOP3260	3	T10F2.2	gars-1	1.887	0.89	9.705	0.901		T10F2.2	gars-1	0	50	0	388	50	0.885845
CEOP3260	4	gars-1	T10F2.5	1.611	0.78	7.975	0.778		gars-1	T10F2.5	388	50	0.885845	0	506	0
CEOP3260	5	T10F2.5	oxy-4	1.617	0.783	7.262	0.711		T10F2.5	oxy-4	0	506	0	0	23	0
CEOP3264	1	K10D2.5	emb-1	0.889	0.236	4.266	0.263		K10D2.5	emb-1	0	0	0	63	935	0.0631263
CEOP3264	2	emb-1	cid-1	1.134	0.431	4.952	0.378		emb-1	cid-1	63	935	0.0631263	0	193	0
CEOP3268	1	atp-2	prmt-5	0.954	0.287	4.216	0.253		atp-2	prmt-5	623	11	0.98265	0	12	0
CEOP3268	2	prmt-5	mrps-26	0.989	0.312	4.478	0.295		prmt-5	mrps-26	0	12	0	0	307	0
CEOP3268	3	mrps-26	prx-10	1.756	0.844	9.135	0.872		mrps-26	prx-10	0	307	0	0	24	0
CEOP3272	1	gop-1	gop-2	0.811	0.183	4.091	0.237		gop-1	gop-2	5	0	1	0	437	0
CEOP3272	2	gop-2	gop-3	1.135	0.431	5.442	0.452		gop-2	gop-3	0	437	0	15	332	0.0432277
CEOP3272	3	gop-3	hap-1	0.762	0.15	3.729	0.19		gop-3	hap-1	15	332	0.0432277	0	408	0
CEOP3272	4	hap-1	gro-1	1.402	0.65	7.809	0.764		hap-1	gro-1	0	408	0	0	147	0
CEOP3276	1	ZC395.10	ztf-8	1.129	0.427	4.964	0.381		ZC395.10	ztf-8	2233	0	1	0	104	0
CEOP3280	1	toc-1	clk-1	1.221	0.513	6.21	0.574		toc-1	clk-1	13	0	1	23	380	0.057072
CEOP3284	1	mog-3	pqe-1	0.824	0.192	3.488	0.161		mog-3	pqe-1	42	0	1	26	220	0.105691
CEOP3284	2	pqe-1	F52C9.3	1.222	0.515	6.224	0.577		pqe-1	F52C9.3	26	220	0.105691	0	153	0
CEOP3284	3	F52C9.3	F52C9.1	1.522	0.72	8.114	0.799		F52C9.3	F52C9.1	0	153	0	0	142	0
CEOP3292	1	Y32H12A.2	glrx-21	1.728	0.835	8.722	0.845		Y32H12A.2	glrx-21	0	0	0	266	508	0.343669
CEOP3296	1	Y32H12A.8	Y32H12A.7	1.334	0.593	6.155	0.568		Y32H12A.8	Y32H12A.7	168	0	1	9	131	0.0642857
CEOP3296	2	Y32H12A.7	Y32H12A.6	1.464	0.687	6.511	0.612		Y32H12A.7	Y32H12A.6	9	131	0.0642857	5	82	0.0574713
CEOP3300	1	T24G10.2	W03A5.6	0.914	0.251	3.944	0.216		T24G10.2	W03A5.6	114	4	0.966102	0	149	0
CEOP3304	1	paa-1	F48E8.4	1.031	0.345	4.852	0.358		paa-1	F48E8.4	74	15	0.831461	25	385	0.0609756
CEOP3304	2	F48E8.4	F48E8.3	1.5	0.711	6.019	0.545		F48E8.4	F48E8.3	25	385	0.0609756	7	283	0.0241379
CEOP3304	3	F48E8.3	F48E8.2	1.232	0.524	5.735	0.5		F48E8.3	F48E8.2	7	283	0.0241379	0	0	0
CEOP3308	1	F09F7.4	rpc-2	0.907	0.247	3.998	0.221		F09F7.4	rpc-2	15	0	1	0	547	0
CEOP3310	1	ucr-1	ced-6	1.641	0.795	7.989	0.782		ucr-1	ced-6	146	0	1	237	36	0.868132
CEOP3312	1	madf-11	C05D2.10	0.838	0.199	3.653	0.181		madf-11	C05D2.10	16	0	1	62	648	0.0873239
CEOP3314	1	ska-3	F54E7.9	0.531	0.062	2.447	0.069		ska-3	F54E7.9	11	0	1	4	372	0.0106383
CEOP3316	1	rps-12	pst-2	0.856	0.213	4.024	0.226		rps-12	pst-2	570	98	0.853293	5	155	0.03125
CEOP3320	1	B0336.5	B0336.13	0.534	0.063	2.455	0.07		B0336.5	B0336.13	0	0	0	0	179	0
CEOP3324	1	lgg-3	B0336.7	1.592	0.77	8.436	0.826		lgg-3	B0336.7	515	0	1	0	105	0
CEOP3328	1	rpl-23	swp-1	1.514	0.716	7.521	0.735		rpl-23	swp-1	541	287	0.653382	0	76	0
CEOP3332	1	B0336.3	arf-1.2	0.845	0.207	3.769	0.196		B0336.3	arf-1.2	69	0	1	116	2163	0.0508995
CEOP3336	1	cct-6	ddx-23	1.185	0.482	5.271	0.432		cct-6	ddx-23	122	3	0.976	28	157	0.151351
CEOP3340	1	alh-9	dpf-4	2.544	0.979	13.84	0.981		alh-9	dpf-4	705	0	1	22	174	0.112245
CEOP3344	1	F01F1.11	F01F1.15	1.776	0.852	8.189	0.806		F01F1.11	F01F1.15	0	0	0	0	374	0
CEOP3344	2	F01F1.15	eng-1	0.656	0.099	2.914	0.099		F01F1.15	eng-1	0	374	0	0	143	0
CEOP3348	1	F01F1.2	hpo-10	1.506	0.714	7.436	0.728		F01F1.2	hpo-10	395	20	0.951807	62	80	0.43662
CEOP3350	1	C28H8.4	C28H8.3	1.247	0.534	6.366	0.593		C28H8.4	C28H8.3	119	0	1	0	204	0
CEOP3352	1	F25B5.6	F25B5.5	0.37	0.022	1.747	0.034		F25B5.6	F25B5.5	86	0	1	3	119	0.0245902
CEOP3356	1	rps-3	C23G10.2	1.13	0.428	4.748	0.339		rps-3	C23G10.2	125	24	0.838926	1	144	0.00689655
CEOP3356	2	C23G10.2	C23G10.1	1.276	0.554	6.152	0.567		C23G10.2	C23G10.1	1	144	0.00689655	0	0	0
CEOP3360	1	gen-1	T12A2.7	0.821	0.189	3.814	0.201		gen-1	T12A2.7	0	0	0	0	323	0
CEOP3364	1	nfx-1	C16A3.6	0.679	0.106	3.166	0.123		nfx-1	C16A3.6	271	0	1	0	197	0
CEOP3364	2	C16A3.6	C16A3.5	1.531	0.728	7.521	0.735		C16A3.6	C16A3.5	0	197	0	21	1510	0.0137165
CEOP3364	3	C16A3.5	C16A3.4	1.259	0.541	5.916	0.529		C16A3.5	C16A3.4	21	1510	0.0137165	0	0	0
CEOP3368	1	let-716	C16A3.2	2.471	0.974	12.618	0.968		let-716	C16A3.2	0	0	0	26	64	0.288889
CEOP3368	2	C16A3.2	C16A3.1	1.353	0.606	6.681	0.636		C16A3.2	C16A3.1	26	64	0.288889	0	90	0
CEOP3372	1	mrps-17	C05D11.9	1.303	0.569	6.799	0.654		mrps-17	C05D11.9	0	0	0	0	0	0
CEOP3372	2	C05D11.9	C05D11.8	0.84	0.201	4.273	0.265		C05D11.9	C05D11.8	0	0	0	0	98	0
CEOP3376	1	tag-170	vps-16	1.152	0.447	5.687	0.493		tag-170	vps-16	9	0	1	1	132	0.0075188
CEOP3376	2	vps-16	C05D11.1	0.638	0.093	3	0.109		vps-16	C05D11.1	1	132	0.0075188	0	214	0
CEOP3384	1	set-1	T26A5.6	0.957	0.289	4.34	0.278		set-1	T26A5.6	236	8	0.967213	3	246	0.0120482
CEOP3384	2	T26A5.6	let-721	1.762	0.847	9.093	0.868		T26A5.6	let-721	3	246	0.0120482	31	97	0.242188
CEOP3388	1	jhdm-1	T26A5.4	1.109	0.409	5.463	0.457		jhdm-1	T26A5.4	19	56	0.253333	11	182	0.0569948
CEOP3390	1	nduf-2.2	T26A5.2	0.4	0.03	1.648	0.027		nduf-2.2	T26A5.2	0	0	0	0	0	0
CEOP3390	2	T26A5.2	wht-6	0.925	0.259	3.227	0.131		T26A5.2	wht-6	0	0	0	0	0	0
CEOP3392	1	mdh-2	let-765	1.543	0.739	6.634	0.628		mdh-2	let-765	71	0	1	112	40	0.736842
CEOP3392	2	let-765	F20H11.1	0.849	0.21	4.063	0.235		let-765	F20H11.1	112	40	0.736842	0	114	0
CEOP3396	1	Y40D12A.1	C13B9.2	0.68	0.107	3.597	0.173		Y40D12A.1	C13B9.2	118	0	1	0	0	0
CEOP3400	1	F37A4.2	F37A4.1	1.304	0.573	6.92	0.667		F37A4.2	F37A4.1	85	4	0.955056	4	563	0.00705467
CEOP3400	2	F37A4.1	Y102E9.2	1.01	0.327	5.203	0.422		F37A4.1	Y102E9.2	4	563	0.00705467	0	198	0
CEOP3404	1	inf-1	byn-1	1.138	0.435	5.944	0.531		inf-1	byn-1	18	24	0.428571	8	597	0.0132231
CEOP3404	2	byn-1	coq-2	1.169	0.467	5.974	0.539		byn-1	coq-2	8	597	0.0132231	30	188	0.137615
CEOP3408	1	ZK418.5	lin-37	0.673	0.104	3.28	0.139		ZK418.5	lin-37	42	0	1	65	731	0.0816583
CEOP3408	2	lin-37	ubc-18	1.111	0.412	4.99	0.385		lin-37	ubc-18	65	731	0.0816583	215	83	0.721477
CEOP3412	1	K04G7.11	rnp-7	0.825	0.193	3.978	0.219		K04G7.11	rnp-7	1602	7	0.995649	0	0	0
CEOP3412	2	rnp-7	nuo-4	1.302	0.567	6.579	0.621		rnp-7	nuo-4	0	0	0	8	842	0.00941176
CEOP3416	1	rpl-36	F37C12.3	1.149	0.445	5.334	0.439		rpl-36	F37C12.3	0	0	0	1322	843	0.610624
CEOP3416	2	F37C12.3	epg-4	1.467	0.69	7.591	0.742		F37C12.3	epg-4	1322	843	0.610624	70	493	0.124334
CEOP3416	3	epg-4	F37C12.1	0.714	0.124	2.971	0.106		epg-4	F37C12.1	70	493	0.124334	0	0	0
CEOP3420	1	pfd-5	exos-9	0.809	0.181	4.156	0.247		pfd-5	exos-9	94	0	1	0	207	0
CEOP3424	1	T20H4.5	adr-2	1.425	0.665	7.119	0.695		T20H4.5	adr-2	174	13	0.930481	5	588	0.0084317
CEOP3424	2	adr-2	R151.10	0.807	0.179	3.998	0.221		adr-2	R151.10	5	588	0.0084317	6	341	0.0172911
CEOP3424	3	R151.10	R151.8	1.298	0.567	6.563	0.619		R151.10	R151.8	6	341	0.0172911	0	55	0
CEOP3424	4	R151.8	R151.7	1.2	0.498	5.799	0.511		R151.8	R151.7	0	55	0	17	438	0.0373626
CEOP3424	5	R151.7	R151.6	0.984	0.308	4.955	0.379		R151.7	R151.6	17	438	0.0373626	0	419	0
CEOP3425	1	F56C9.10	F56C9.11	1.189	0.485	5.75	0.502		F56C9.10	F56C9.11	444	0	1	0	5	0
CEOP3426	1	B0361.8	ykt-6	0.677	0.105	3.024	0.111		B0361.8	ykt-6	64	0	1	0	208	0
CEOP3426	2	ykt-6	pho-5	1.009	0.327	5.095	0.405		ykt-6	pho-5	0	208	0	0	33	0
CEOP3428	1	F08F8.4	F08F8.10	1.44	0.674	7.979	0.779		F08F8.4	F08F8.10	37	0	1	43	79	0.352459
CEOP3428	2	F08F8.10	F08F8.9	1.316	0.579	6.433	0.6		F08F8.10	F08F8.9	43	79	0.352459	0	205	0
CEOP3428	3	F08F8.9	gos-28	1.36	0.612	6.683	0.636		F08F8.9	gos-28	0	205	0	0	224	0
CEOP3428	4	gos-28	F08F8.7	1.266	0.546	5.87	0.521		gos-28	F08F8.7	0	224	0	21	270	0.0721649
CEOP3432	1	hmg-4	T20B12.7	1.272	0.55	6.522	0.614		hmg-4	T20B12.7	33	0	1	14	3231	0.00431433
CEOP3436	1	T20B12.3	tbp-1	1.132	0.429	5.609	0.481		T20B12.3	tbp-1	51	0	1	119	415	0.222846
CEOP3436	2	tbp-1	T20B12.1	0.659	0.1	3.37	0.148		tbp-1	T20B12.1	119	415	0.222846	0	72	0
CEOP3440	1	H14A12.3	fum-1	1.098	0.401	4.728	0.335		H14A12.3	fum-1	0	0	0	0	116	0
CEOP3444	1	cux-7	clk-2	0.555	0.066	2.631	0.082		cux-7	clk-2	0	0	0	0	12	0
CEOP3448	1	ZK686.2	mtx-2	1.907	0.9	10.091	0.916		ZK686.2	mtx-2	225	1	0.995575	0	1002	0
CEOP3452	1	snu-23	ZK686.3	1.709	0.829	8.64	0.843		snu-23	ZK686.3	0	0	0	2	1356	0.00147275
CEOP3456	1	coq-5	tag-307	0.763	0.152	3.634	0.179		coq-5	tag-307	7	0	1	0	85	0
CEOP3460	1	ufm-1	tomm-7	1.472	0.691	7.167	0.701		ufm-1	tomm-7	70	0	1	0	516	0
CEOP3462	1	ZK688.5	ZK688.11	1.136	0.433	6.047	0.55		ZK688.5	ZK688.11	34	0	1	4	232	0.0169492
CEOP3462	2	ZK688.11	ZK688.9	1.591	0.769	7.624	0.746		ZK688.11	ZK688.9	4	232	0.0169492	2	17	0.105263
CEOP3464	1	C29E4.13	tag-250	1.683	0.818	8.432	0.825		C29E4.13	tag-250	0	0	0	23	99	0.188525
CEOP3464	2	tag-250	gly-3	0.896	0.241	4.043	0.23		tag-250	gly-3	23	99	0.188525	0	183	0
CEOP3465	1	npp-15	ran-2	0.353	0.019	1.62	0.026		npp-15	ran-2	0	0	0	0	283	0
CEOP3465	2	ran-2	C29E4.10	1.885	0.89	9.432	0.886		ran-2	C29E4.10	0	283	0	0	0	0
CEOP3466	1	C29E4.12	kle-2	0.978	0.305	4.744	0.337		C29E4.12	kle-2	1218	0	1	0	741	0
CEOP3468	1	lin-36	F44B9.5	1.214	0.508	5.727	0.499		lin-36	F44B9.5	659	0	1	0	306	0
CEOP3472	1	F44B9.8	mdt-30	0.807	0.178	3.547	0.168		F44B9.8	mdt-30	56	0	1	0	61	0
CEOP3476	1	K12H4.5	K12H4.4	1.19	0.485	4.888	0.367		K12H4.5	K12H4.4	31	38	0.449275	5	1085	0.00458716
CEOP3476	2	K12H4.4	K12H4.3	1.223	0.516	5.987	0.541		K12H4.4	K12H4.3	5	1085	0.00458716	0	458	0
CEOP3476	3	K12H4.3	K12H4.2	1.041	0.356	4.724	0.334		K12H4.3	K12H4.2	0	458	0	0	49	0
CEOP3480	1	grp-1	vms-1	0.575	0.074	2.593	0.078		grp-1	vms-1	0	0	0	0	40	0
CEOP3480	2	vms-1	idi-1	1.221	0.512	6.549	0.617		vms-1	idi-1	0	40	0	0	132	0
CEOP3484	1	bath-42	cil-1	0.815	0.185	3.721	0.188		bath-42	cil-1	34	0	1	15	201	0.0694444
CEOP3484	2	cil-1	atg-13	0.798	0.173	3.762	0.194		cil-1	atg-13	15	201	0.0694444	12	35	0.255319
CEOP3488	1	C30A5.3	rfs-1	1.354	0.607	6.666	0.633		C30A5.3	rfs-1	59	1	0.983333	0	0	0
CEOP3488	2	rfs-1	C02F5.7	2.092	0.933	11.226	0.945		rfs-1	C02F5.7	0	0	0	12	0	1
CEOP3488	3	C02F5.7	henn-1	1.474	0.691	6.214	0.575		C02F5.7	henn-1	12	0	1	13	4	0.764706
CEOP3496	1	cids-1	C02F5.3	1.067	0.374	5.581	0.476		cids-1	C02F5.3	8	0	1	61	1174	0.0493927
CEOP3496	2	C02F5.3	C02F5.13	0.981	0.307	4.868	0.362		C02F5.3	C02F5.13	61	1174	0.0493927	8	61	0.115942
CEOP3500	1	F10E9.5	F10E9.4	1.58	0.76	7.257	0.71		F10E9.5	F10E9.4	0	0	0	24	312	0.0714286
CEOP3500	2	F10E9.4	F10E9.3	1.151	0.446	5.628	0.483		F10E9.4	F10E9.3	24	312	0.0714286	236	10	0.95935
CEOP3504	1	F10E9.11	sas-4	0.69	0.112	3.323	0.14		F10E9.11	sas-4	12	17	0.413793	0	131	0
CEOP3508	1	mrps-18A	iglr-2	1.067	0.373	5.053	0.397		mrps-18A	iglr-2	802	307	0.723174	0	0	0
CEOP3512	1	unc-116	R05D3.6	2.398	0.97	12.471	0.967		unc-116	R05D3.6	1368	10	0.992743	0	0	0
CEOP3516	1	R05D3.2	met-2	0.941	0.275	4.689	0.328		R05D3.2	met-2	645	0	1	0	266	0
CEOP3520	1	ubxn-4	cutc-1	1.747	0.841	9.003	0.863		ubxn-4	cutc-1	40	0	1	0	182	0
CEOP3520	2	cutc-1	lap-1	1.026	0.339	4.5	0.297		cutc-1	lap-1	0	182	0	8	516	0.0152672
CEOP3522	1	cyy-1	ZK353.9	1.213	0.507	5.542	0.471		cyy-1	ZK353.9	362	50	0.878641	18	220	0.0756303
CEOP3524	1	hsp-110	ufbp-1	0.993	0.313	4.147	0.245		hsp-110	ufbp-1	131	0	1	64	75	0.460432
CEOP3524	2	ufbp-1	pqn-96	1.835	0.875	9.243	0.878		ufbp-1	pqn-96	64	75	0.460432	0	66	0
CEOP3528	1	rpn-3	mrpl-32	1.77	0.85	8.111	0.797		rpn-3	mrpl-32	781	0	1	9	352	0.0249307
CEOP3532	1	rha-2	C06E1.9	1.614	0.782	7.978	0.778		rha-2	C06E1.9	209	0	1	0	85	0
CEOP3536	1	C13G5.2	C06E1.11	1.699	0.824	8.094	0.796		C13G5.2	C06E1.11	0	0	0	0	0	0
CEOP3538	1	mrpl-11	hipr-1	1.134	0.43	5.941	0.531		mrpl-11	hipr-1	28	0	1	0	57	0
CEOP3539	1	aak-1	ZK370.8	1.7	0.825	8.476	0.831		aak-1	ZK370.8	0	0	0	254	0	1
CEOP3539	2	ZK370.8	ugtp-1	0.886	0.234	4.166	0.248		ZK370.8	ugtp-1	254	0	1	0	95	0
CEOP3540	1	mtss-1	K02D10.1	0.938	0.273	4.267	0.264		mtss-1	K02D10.1	826	0	1	139	339	0.290795
CEOP3540	2	K02D10.1	snap-29	1.207	0.504	5.516	0.464		K02D10.1	snap-29	139	339	0.290795	3	213	0.0138889
CEOP3544	1	F44E2.10	F44E2.3	1.89	0.892	9.107	0.87		F44E2.10	F44E2.3	0	0	0	0	9	0
CEOP3544	2	F44E2.3	F54F2.9	0.616	0.086	2.897	0.098		F44E2.3	F54F2.9	0	9	0	13	52	0.2
CEOP3548	1	F44E2.9	F44E2.8	1.707	0.828	8.191	0.806		F44E2.9	F44E2.8	831	0	1	12	368	0.0315789
CEOP3548	2	F44E2.8	F44E2.7	1.081	0.388	5.168	0.414		F44E2.8	F44E2.7	12	368	0.0315789	0	158	0
CEOP3548	3	F44E2.7	F44E2.6	0.972	0.3	4.797	0.347		F44E2.7	F44E2.6	0	158	0	72	252	0.222222
CEOP3552	1	ZK637.2	tag-256	1.424	0.665	6.623	0.627		ZK637.2	tag-256	13	0	1	5	108	0.0442478
CEOP3552	2	tag-256	ZK637.4	1.664	0.806	8.18	0.804		tag-256	ZK637.4	5	108	0.0442478	6	0	1
CEOP3552	3	ZK637.4	asna-1	1.836	0.876	9.565	0.893		ZK637.4	asna-1	6	0	1	5	488	0.010142
CEOP3556	1	unc-32	tpk-1	0.969	0.297	4.585	0.308		unc-32	tpk-1	1188	0	1	0	0	0
CEOP3556	2	tpk-1	trxr-2	1.466	0.689	7.722	0.753		tpk-1	trxr-2	0	0	0	0	9	0
CEOP3560	1	R08D7.4	R08D7.5	1.531	0.728	8.004	0.784		R08D7.4	R08D7.5	168	0	1	30	152	0.164835
CEOP3564	1	rpn-6.2	F59B2.3	1.087	0.394	4.931	0.372		rpn-6.2	F59B2.3	0	0	0	34	120	0.220779
CEOP3564	2	F59B2.3	skat-1	0.48	0.049	2.66	0.086		F59B2.3	skat-1	34	120	0.220779	0	0	0
CEOP3568	1	R107.5	ikke-1	0.414	0.032	1.764	0.035		R107.5	ikke-1	826	2	0.997585	0	39	0
CEOP3568	2	ikke-1	R107.2	1.96	0.911	9.872	0.907		ikke-1	R107.2	0	39	0	0	21	0
CEOP3572	1	cls-2	gst-1	1.843	0.879	10.185	0.92		cls-2	gst-1	488	0	1	61	327	0.157216
CEOP3574	1	K04H4.2	emb-9	1.489	0.701	4.664	0.323		K04H4.2	emb-9	665	0	1	110	0	1
CEOP3576	1	gpr-2	slc-17.2	0.802	0.174	3.754	0.193		gpr-2	slc-17.2	47	0	1	18	326	0.0523256
CEOP3580	1	F54C8.4	emb-30	1.494	0.705	7.523	0.736		F54C8.4	emb-30	12	0	1	0	458	0
CEOP3584	1	rheb-1	F54C8.7	0.843	0.206	4.097	0.239		rheb-1	F54C8.7	0	0	0	0	198	0
CEOP3588	1	B0464.9	baf-1	1.549	0.742	8.307	0.816		B0464.9	baf-1	247	36	0.872792	10	52	0.16129
CEOP3588	2	baf-1	tag-342	1.166	0.465	5.169	0.414		baf-1	tag-342	10	52	0.16129	23	81	0.221154
CEOP3592	1	clu-1	F55H2.7	2.307	0.963	11.37	0.948		clu-1	F55H2.7	1259	0	1	0	180	0
CEOP3596	1	ZK1098.1	trpp-3	1.646	0.797	8.793	0.849		ZK1098.1	trpp-3	0	0	0	0	410	0
CEOP3600	1	C48B4.7	C48B4.6	0.456	0.042	1.544	0.024		C48B4.7	C48B4.6	0	0	0	0	0	0
CEOP3604	1	C48B4.11	C48B4.10	1.144	0.441	3.505	0.163		C48B4.11	C48B4.10	0	0	0	0	0	0
CEOP3604	2	C48B4.10	C48B4.9	0.987	0.311	2.842	0.094		C48B4.10	C48B4.9	0	0	0	0	0	0
CEOP3604	3	C48B4.9	C48B4.8	0.807	0.178	2.915	0.1		C48B4.9	C48B4.8	0	0	0	0	0	0
CEOP3608	1	ubc-7	rpac-19	0.93	0.265	4.713	0.333		ubc-7	rpac-19	1071	5	0.995353	4	221	0.0177778
CEOP3608	2	rpac-19	tbg-1	1.229	0.522	6.31	0.587		rpac-19	tbg-1	4	221	0.0177778	12	520	0.0225564
CEOP3612	1	C07A9.2	set-3	0.667	0.102	2.944	0.102		C07A9.2	set-3	27	0	1	0	168	0
CEOP3614	1	C07A9.5	C07A9.13	0.96	0.291	3.527	0.165		C07A9.5	C07A9.13	0	0	0	0	0	0
CEOP3614	2	C07A9.13	ugt-60	1.499	0.708	5.863	0.52		C07A9.13	ugt-60	0	0	0	0	0	0
CEOP3616	1	T05G5.9	vps-53	1.484	0.697	7.147	0.698		T05G5.9	vps-53	0	0	0	0	178	0
CEOP3616	2	vps-53	ech-6	1.441	0.674	6.496	0.61		vps-53	ech-6	0	178	0	19	224	0.0781893
CEOP3616	3	ech-6	T05G5.5	1.481	0.695	6.355	0.592		ech-6	T05G5.5	19	224	0.0781893	8	122	0.0615385
CEOP3620	1	vha-1	vha-2	1.121	0.42	5.779	0.507		vha-1	vha-2	131	0	1	0	1874	0
CEOP3620	2	vha-2	R10E11.6	0.86	0.216	3.696	0.185		vha-2	R10E11.6	0	1874	0	19	117	0.139706
CEOP3624	1	mcm-6	ZK632.2	0.884	0.231	3.959	0.217		mcm-6	ZK632.2	19	4	0.826087	0	42	0
CEOP3628	1	ZK632.4	riok-3	0.881	0.229	4.527	0.299		ZK632.4	riok-3	36	2	0.947368	0	100	0
CEOP3632	1	panl-3	arl-5	1.215	0.509	5.668	0.491		panl-3	arl-5	67	0	1	15	122	0.109489
CEOP3636	1	ZK632.9	lin-52	2.374	0.967	12.267	0.961		ZK632.9	lin-52	0	109	0	15	215	0.0652174
CEOP3640	1	ZK632.11	ZK632.12	0.802	0.174	3.897	0.211		ZK632.11	ZK632.12	7	0	1	3	102	0.0285714
CEOP3642	1	mog-1	K03H1.11	1.84	0.877	9.603	0.895		mog-1	K03H1.11	0	0	0	0	170	0
CEOP3644	1	ekl-6	T16G12.6	0.75	0.145	3.622	0.176		ekl-6	T16G12.6	0	0	0	0	175	0
CEOP3648	1	T16H12.13	T16H12.2	1.244	0.532	6.209	0.573		T16H12.13	T16H12.2	0	0	0	0	0	0
CEOP3652	1	bath-43	T16H12.4	1.366	0.618	6.927	0.668		bath-43	T16H12.4	782	64	0.92435	7	149	0.0448718
CEOP3652	2	T16H12.4	hal-2	1.069	0.375	5.195	0.421		T16H12.4	hal-2	7	149	0.0448718	0	0	0
CEOP3652	3	hal-2	T16H12.3	1.37	0.621	6.54	0.616		hal-2	T16H12.3	0	0	0	0	67	0
CEOP3656	1	ZK1128.1	vps-29	1.262	0.543	6.105	0.561		ZK1128.1	vps-29	0	0	0	0	223	0
CEOP3657	1	ham-3	ttll-4	0.778	0.163	3.85	0.205		ham-3	ttll-4	69	0	1	4	319	0.0123839
CEOP3660	1	rde-4	cts-1	2.228	0.954	11.059	0.94		rde-4	cts-1	668	10	0.985251	2097	1636	0.561747
CEOP3660	2	cts-1	blos-1	2.211	0.951	10.788	0.934		cts-1	blos-1	2097	1636	0.561747	127	31	0.803797
CEOP3664	1	bbs-5	R01H10.5	0.804	0.175	4.187	0.25		bbs-5	R01H10.5	0	0	0	0	0	0
CEOP3666	1	mev-1	ced-9	1.62	0.784	8.363	0.82		mev-1	ced-9	16	6	0.727273	6	0	1
CEOP3668	1	hat-1	chl-1	0.572	0.072	2.587	0.078		hat-1	chl-1	832	0	1	0	0	0
CEOP3670	1	M03C11.3	ymel-1	0.759	0.148	3.417	0.154		M03C11.3	ymel-1	3	0	1	30	139	0.177515
CEOP3672	1	M03C11.8	prp-3	1.002	0.319	5.442	0.453		M03C11.8	prp-3	332	0	1	4	292	0.0135135
CEOP3672	2	prp-3	M03C11.6	0.889	0.235	4.378	0.284		prp-3	M03C11.6	4	292	0.0135135	0	0	0
CEOP3676	1	cul-1	D2045.9	1.67	0.81	8.507	0.835		cul-1	D2045.9	36	0	1	788	0	1
CEOP3676	2	D2045.9	D2045.7	0.896	0.24	3.785	0.198		D2045.9	D2045.7	788	0	1	0	71	0
CEOP3678	1	taf-11.3	rab-33	0.769	0.156	3.894	0.21		taf-11.3	rab-33	6	0	1	0	311	0
CEOP3680	1	rab-30	acdh-11	2.292	0.962	11.91	0.957		rab-30	acdh-11	0	0	0	167	29	0.852041
CEOP3684	1	epg-6	Y39A1A.3	0.77	0.156	3.93	0.214		epg-6	Y39A1A.3	734	5	0.993234	86	294	0.226316
CEOP3684	2	Y39A1A.3	Y45F3A.9	0.817	0.186	4.287	0.268		Y39A1A.3	Y45F3A.9	86	294	0.226316	0	0	0
CEOP3684	3	Y45F3A.9	Y45F3A.8	2.121	0.939	11.994	0.958		Y45F3A.9	Y45F3A.8	0	0	0	0	0	0
CEOP3688	1	rabx-5	Y39A1A.24	1.005	0.321	4.69	0.329		rabx-5	Y39A1A.24	0	0	0	0	0	0
CEOP3688	2	Y39A1A.24	mrpl-22	1.804	0.866	9.206	0.877		Y39A1A.24	mrpl-22	0	0	0	0	290	0
CEOP3692	1	orc-1	orc-4	0.906	0.247	4.346	0.279		orc-1	orc-4	7	3	0.7	4	76	0.05
CEOP3692	2	orc-4	Y39A1A.14	1.376	0.627	7.002	0.682		orc-4	Y39A1A.14	4	76	0.05	0	1010	0
CEOP3692	3	Y39A1A.14	cnt-2	1.733	0.836	8.482	0.832		Y39A1A.14	cnt-2	0	1010	0	349	0	1
CEOP3696	1	Y39A1A.21	Y39A1A.20	1.479	0.694	7.499	0.731		Y39A1A.21	Y39A1A.20	0	0	0	0	96	0
CEOP3700	1	tbb-1	K01G5.8	0.696	0.116	3.107	0.119		tbb-1	K01G5.8	600	17	0.972447	0	1307	0
CEOP3700	2	K01G5.8	W09D10.1	1.323	0.583	6.73	0.642		K01G5.8	W09D10.1	0	1307	0	4	39	0.0930233
CEOP3701	1	K01G5.10	rnf-113	0.607	0.085	2.747	0.089		K01G5.10	rnf-113	128	4	0.969697	0	0	0
CEOP3701	2	rnf-113	hpl-2	0.461	0.044	2.096	0.05		rnf-113	hpl-2	0	0	0	0	668	0
CEOP3702	1	K01G5.9	dpy-28	0.392	0.029	1.89	0.044		K01G5.9	dpy-28	3	0	1	5	281	0.0174825
CEOP3704	1	Y39A1C.1	oxi-1	2.249	0.955	12.36	0.964		Y39A1C.1	oxi-1	8	13	0.380952	0	273	0
CEOP3708	1	M142.5	M142.8	0.717	0.128	3.224	0.13		M142.5	M142.8	619	0	1	0	796	0
CEOP3708	2	M142.8	rle-1	1.133	0.43	4.979	0.383		M142.8	rle-1	0	796	0	0	179	0
CEOP3708	3	rle-1	strd-1	1.171	0.469	5.108	0.406		rle-1	strd-1	0	179	0	0	134	0
CEOP3712	1	Y48A6B.3	exos-1	1.147	0.444	6.021	0.546		Y48A6B.3	exos-1	139	0	1	0	445	0
CEOP3712	2	exos-1	kvs-4	2.804	0.99	15.269	0.991		exos-1	kvs-4	0	445	0	0	0	0
CEOP3716	1	rsa-2	W09D6.1	0.342	0.018	1.491	0.022		rsa-2	W09D6.1	0	0	0	5	6	0.454545
CEOP3720	1	Y47D3A.29	cku-70	0.941	0.275	4.75	0.339		Y47D3A.29	cku-70	47	0	1	42	182	0.1875
CEOP3722	1	teg-1	rab-35	0.765	0.153	3.245	0.135		teg-1	rab-35	4	0	1	9	486	0.0181818
CEOP3723	1	Y66D12A.10	Y66D12A.9	1.295	0.566	6.634	0.628		Y66D12A.10	Y66D12A.9	101	0	1	39	334	0.104558
CEOP3723	2	Y66D12A.9	Y66D12A.8	1.329	0.588	6.84	0.658		Y66D12A.9	Y66D12A.8	39	334	0.104558	0	304	0
CEOP3724	1	Y66D12A.21	tin-10	1.671	0.812	8.072	0.793		Y66D12A.21	tin-10	41	2	0.953488	5	676	0.00734214
CEOP3728	1	elb-1	Y41C4A.9	1.171	0.469	6.365	0.592		elb-1	Y41C4A.9	106	4	0.963636	0	9	0
CEOP3732	1	taf-12	Y56A3A.2	1.179	0.477	5.853	0.518		taf-12	Y56A3A.2	51	3	0.944444	6	583	0.0101868
CEOP3736	1	faah-4	Y56A3A.11	0.902	0.246	4.253	0.26		faah-4	Y56A3A.11	58	94	0.381579	0	94	0
CEOP3738	1	Y56A3A.19	Y56A3A.16	1.523	0.722	6.991	0.68		Y56A3A.19	Y56A3A.16	22	23	0.488889	6	108	0.0526316
CEOP3740	1	ccf-1	Y56A3A.18	1.144	0.44	5.188	0.419		ccf-1	Y56A3A.18	122	0	1	41	3023	0.0133812
CEOP3744	1	trap-4	Y56A3A.22	1.092	0.396	5.687	0.493		trap-4	Y56A3A.22	1921	111	0.945374	0	187	0
CEOP3744	2	Y56A3A.22	nft-1	1.376	0.627	6.088	0.557		Y56A3A.22	nft-1	0	187	0	15	330	0.0434783
CEOP3746	1	ung-1	Y56A3A.28	1.838	0.877	9.465	0.888		ung-1	Y56A3A.28	15	0	1	53	95	0.358108
CEOP3746	2	Y56A3A.28	top-3	1.095	0.399	5.314	0.438		Y56A3A.28	top-3	53	95	0.358108	0	0	0
CEOP3748	1	Y56A3A.31	wah-1	1.727	0.834	8.246	0.81		Y56A3A.31	wah-1	145	0	1	14	121	0.103704
CEOP3750	1	arx-3	Y79H2A.3	1.158	0.454	5.871	0.522		arx-3	Y79H2A.3	134	0	1	0	233	0
CEOP3752	1	Y75B8A.7	Y75B8A.8	2.104	0.935	10.965	0.937		Y75B8A.7	Y75B8A.8	0	0	0	5	242	0.0202429
CEOP3756	1	Y75B8A.18	gmn-1	0.48	0.048	2.063	0.049		Y75B8A.18	gmn-1	8	0	1	23	527	0.0418182
CEOP3760	1	pph-4.2	glrx-5	1.577	0.757	7.788	0.762		pph-4.2	glrx-5	78	0	1	5	648	0.00765697
CEOP3764	1	Y111B2A.2	Y111B2A.3	1.009	0.326	5.099	0.405		Y111B2A.2	Y111B2A.3	0	0	0	0	0	0
CEOP3764	2	Y111B2A.3	sql-1	1.079	0.386	4.306	0.272		Y111B2A.3	sql-1	0	0	0	30	0	1
CEOP3766	1	Y111B2A.12	Y111B2A.13	1.747	0.842	8.867	0.855		Y111B2A.12	Y111B2A.13	46	0	1	20	324	0.0581395
CEOP3766	2	Y111B2A.13	pqn-80	1.448	0.677	7.022	0.685		Y111B2A.13	pqn-80	20	324	0.0581395	0	16	0
CEOP3768	1	ubq-2	ZK1010.2	2.099	0.934	11.312	0.947		ubq-2	ZK1010.2	1505	72	0.954344	0	64	0
CEOP3772	1	F56A8.3	F56A8.4	1.272	0.55	5.928	0.531		F56A8.3	F56A8.4	147	127	0.536496	0	122	0
CEOP3772	2	F56A8.4	F56A8.5	0.944	0.279	4.628	0.317		F56A8.4	F56A8.5	0	122	0	0	98	0
CEOP3776	1	npp-18	Y43F4B.5	1.967	0.914	9.308	0.881		npp-18	Y43F4B.5	33	23	0.589286	105	435	0.194444
CEOP3780	1	Y43F4B.7	Y43F4B.10	1.628	0.788	8.306	0.816		Y43F4B.7	Y43F4B.10	14	2	0.875	0	360	0
CEOP3780	2	Y43F4B.10	Y43F4B.9	1.23	0.523	6.604	0.623		Y43F4B.10	Y43F4B.9	0	360	0	0	115	0
CEOP3784	1	nud-1	dro-1	1.074	0.382	4.414	0.287		nud-1	dro-1	5	0	1	0	113	0
CEOP3784	2	dro-1	ife-1	1.051	0.36	4.871	0.362		dro-1	ife-1	0	113	0	112	246	0.312849
CEOP3784	3	ife-1	F53A2.7	2.625	0.984	12.739	0.97		ife-1	F53A2.7	112	246	0.312849	2225	845	0.724756
CEOP3784	4	F53A2.7	mtm-6	1.536	0.732	7.16	0.699		F53A2.7	mtm-6	2225	845	0.724756	10	46	0.178571
CEOP3788	1	exo-1	cope-1	2.535	0.978	13.871	0.982		exo-1	cope-1	0	0	0	5	15	0.25
CEOP3792	1	T27E9.2	abcf-2	1.406	0.652	7.028	0.686		T27E9.2	abcf-2	0	0	0	494	115	0.811166
CEOP3792	2	abcf-2	cua-1	0.76	0.149	3.271	0.137		abcf-2	cua-1	494	115	0.811166	10	102	0.0892857
CEOP3792	3	cua-1	F45G2.10	1.354	0.607	6.579	0.621		cua-1	F45G2.10	10	102	0.0892857	13	69	0.158537
CEOP3792	4	F45G2.10	F45G2.9	1.22	0.511	5.944	0.532		F45G2.10	F45G2.9	13	69	0.158537	0	23	0
CEOP3792	5	F45G2.9	F45G2.8	0.931	0.266	4.419	0.289		F45G2.9	F45G2.8	0	23	0	0	187	0
CEOP3792	6	F45G2.8	F45G2.7	1.621	0.786	7.78	0.76		F45G2.8	F45G2.7	0	187	0	0	90	0
CEOP3795	1	dhhc-4	gpdh-2	2.44	0.972	12.375	0.965		dhhc-4	gpdh-2	25	0	1	109	105	0.509346
CEOP3796	1	W09D10.4	W09D10.5	1.959	0.91	9.126	0.872		W09D10.4	W09D10.5	90	0	1	0	0	0
CEOP3797	1	Y47D3A.1	fbxa-128	1.211	0.507	5.295	0.436		Y47D3A.1	fbxa-128	13	0	1	0	0	0
CEOP3798	1	ani-1	Y49E10.18	2.566	0.98	12.271	0.962		ani-1	Y49E10.18	1265	49	0.962709	0	0	0
CEOP3799	1	taf-7.2	tpst-1	1.694	0.822	7.706	0.752		taf-7.2	tpst-1	390	0	1	0	21	0
CEOP3800	1	ant-1.1	kel-3	1.378	0.629	5.905	0.528		ant-1.1	kel-3	8	0	1	16	13	0.551724
CEOP3801	1	C28A5.1	C28A5.6	1.151	0.446	4.686	0.328		C28A5.1	C28A5.6	0	0	0	0	0	0
CEOP3802	1	paqr-2	szy-2	1.936	0.906	9.318	0.882		paqr-2	szy-2	6	0	1	15	26	0.365854
CEOP3803	1	tsp-1	tsp-2	0.09	0.001	0.304	0.002		tsp-1	tsp-2	0	0	0	0	89	0
CEOP3804	1	T28A8.6	T28A8.5	0.41	0.031	1.905	0.045		T28A8.6	T28A8.5	0	0	0	0	45	0
CEOP3804	2	T28A8.5	T28A8.4	0.42	0.034	1.806	0.037		T28A8.5	T28A8.4	0	45	0	0	0	0
CEOP3804	3	T28A8.4	T28A8.3	0.62	0.087	2.973	0.107		T28A8.4	T28A8.3	0	0	0	0	5	0
CEOP3805	1	pef-1	F23H11.7	1.11	0.41	2.528	0.074		pef-1	F23H11.7	0	0	0	0	0	0
CEOP3806	1	chin-1	E_BE45912.2	2.07	0.93	10.497	0.926		chin-1	E_BE45912.2	125	5	0.961538	0	0	0
CEOP3807	1	H05C05.4	R10F2.6	1.144	0.441	4.59	0.309		H05C05.4	R10F2.6	0	0	0	0	0	0
CEOP3808	1	pod-1	mlh-1	1.145	0.442	5.787	0.509		pod-1	mlh-1	58	0	1	0	73	0
CEOP3809	1	C45G9.13	C45G9.14	1.141	0.438	4.889	0.367		C45G9.13	C45G9.14	0	0	0	0	0	0
CEOP3811	1	Y82E9BR.23	Y82E9BR.21	0.209	0.009	0.452	0.004		Y82E9BR.23	Y82E9BR.21	137	0	1	0	24	0
CEOP3812	1	scav-2	Y76A2B.5	1.331	0.59	6.349	0.591		scav-2	Y76A2B.5	0	0	0	0	8	0
CEOP3812	2	Y76A2B.5	Y76A2B.4	1.138	0.435	4.97	0.382		Y76A2B.5	Y76A2B.4	0	8	0	0	0	0
CEOP3813	1	vesa-1	C44B9.2	1.389	0.638	6.127	0.564		vesa-1	C44B9.2	12	0	1	0	0	0
CEOP3814	1	F42H10.2	pac-1	1.775	0.852	8.47	0.831		F42H10.2	pac-1	7	5	0.583333	386	14	0.965
CEOP3815	1	dig-1	R05H11.1	1.804	0.865	8.99	0.862		dig-1	R05H11.1	25	0	1	0	0	0
CEOP3816	1	mlc-5	taf-9	1.104	0.405	5.265	0.431		mlc-5	taf-9	238	0	1	0	307	0
CEOP3817	1	Y66D12A.14	Y66D12A.13	1.661	0.805	4.808	0.349		Y66D12A.14	Y66D12A.13	0	0	0	12	0	1
CEOP3818	1	drr-2	T12D8.10	1.077	0.384	4.983	0.385		drr-2	T12D8.10	2	0	1	119	442	0.212121
CEOP3818	2	T12D8.10	acbp-5	1.533	0.729	8.249	0.81		T12D8.10	acbp-5	119	442	0.212121	3	81	0.0357143
CEOP3820	1	ben-1	C54C6.6	1.054	0.363	5.194	0.42		ben-1	C54C6.6	176	0	1	12	144	0.0769231
CEOP3822	1	pdr-1	mdt-29	0.478	0.047	2.2	0.057		pdr-1	mdt-29	23	0	1	19	292	0.0610932
CEOP3822	2	mdt-29	pot-3	0.502	0.053	2.47	0.071		mdt-29	pot-3	19	292	0.0610932	0	0	0
CEOP3824	1	ssl-1	Y111B2A.21	1.117	0.416	4.855	0.359		ssl-1	Y111B2A.21	696	391	0.640294	0	0	0
CEOP3826	1	C23G10.6	nas-28	1.672	0.812	5.65	0.486		C23G10.6	nas-28	0	0	0	0	0	0
CEOP3827	1	tra-1	Y47D3A.5	1.62	0.785	7.959	0.777		tra-1	Y47D3A.5	0	0	0	0	0	0
CEOP3828	1	Y55B1AR.3	helq-1	2.867	0.993	15.902	0.995		Y55B1AR.3	helq-1	0	0	0	0	84	0
CEOP3828	2	helq-1	Y55B1AL.2	1.528	0.727	7.805	0.763		helq-1	Y55B1AL.2	0	84	0	32	628	0.0484848
CEOP3829	1	K08E3.5	dbn-1	1.836	0.876	9.883	0.908		K08E3.5	dbn-1	239	8	0.967611	0	14	0
CEOP3830	1	unc-16	ZK1098.11	1.842	0.878	9.843	0.906		unc-16	ZK1098.11	216	0	1	0	222	0
CEOP3831	1	immp-1	mdt-21	0.95	0.284	4.495	0.297		immp-1	mdt-21	292	0	1	0	129	0
CEOP3831	2	mdt-21	C24H11.5	0.894	0.239	4.52	0.298		mdt-21	C24H11.5	0	129	0	6	380	0.015544
CEOP3832	1	T07A5.5	unc-50	1.328	0.587	6.409	0.597		T07A5.5	unc-50	543	0	1	63	364	0.147541
CEOP3833	1	B0361.6	psd-1	1.658	0.803	8.237	0.809		B0361.6	psd-1	5	0	1	16	253	0.0594796
CEOP3834	1	gcn-1	C39B5.6	0.927	0.262	4.211	0.252		gcn-1	C39B5.6	4	1	0.8	0	3	0
CEOP3835	1	clp-2	sel-13	0.686	0.109	3.128	0.12		clp-2	sel-13	0	0	0	7	209	0.0324074
CEOP3836	1	rpl-6	R151.2	1.141	0.437	4.884	0.366		rpl-6	R151.2	13943	67	0.995218	89	8	0.917526
CEOP3837	1	Y39E4A.3	ttm-1	1.445	0.675	6.716	0.639		Y39E4A.3	ttm-1	51	0	1	12	6	0.666667
CEOP3838	1	ave-1	Y82E9BR.19	1.438	0.671	7.409	0.724		ave-1	Y82E9BR.19	0	0	0	0	0	0
CEOP3838	2	Y82E9BR.19	Y82E9BR.18	1.439	0.672	6.433	0.601		Y82E9BR.19	Y82E9BR.18	0	0	0	0	20	0
CEOP3839	1	umps-1	spp-1	1.859	0.884	7.909	0.772		umps-1	spp-1	9	0	1	12	0	1
CEOP3840	1	dlc-1	T26A5.8	1.221	0.514	4.873	0.363		dlc-1	T26A5.8	4739	69	0.985649	0	29	0
CEOP3841	1	Y56A3A.7	Y56A3A.36	1.271	0.549	5.016	0.389		Y56A3A.7	Y56A3A.36	538	0	1	0	7	0
CEOP3842	1	K01G5.5	enu-3.6	1.782	0.856	8.766	0.847		K01G5.5	enu-3.6	244	3	0.987854	0	0	0
CEOP3843	1	mib-1	gly-9	1.501	0.711	7.079	0.691		mib-1	gly-9	0	0	0	565	0	1
CEOP3843	2	gly-9	Y47D3A.21	1.656	0.802	8.435	0.826		gly-9	Y47D3A.21	565	0	1	1	272	0.003663
CEOP3844	1	jmjd-4	T07C4.12	1.142	0.439	5.658	0.488		jmjd-4	T07C4.12	0	0	0	223	0	1
CEOP3845	1	rps-22	F53A3.7	1.097	0.4	4.338	0.276		rps-22	F53A3.7	24	236	0.0923077	0	42	0
CEOP3847	1	R74.7	R74.8	1.894	0.895	10.039	0.913		R74.7	R74.8	691	0	1	3	30	0.0909091
CEOP3848	1	syx-16	morc-1	0.425	0.036	2.1	0.051		syx-16	morc-1	112	0	1	7	137	0.0486111
CEOP3848	2	morc-1	emb-8	1.527	0.726	7.829	0.765		morc-1	emb-8	7	137	0.0486111	17	11	0.607143
CEOP3849	1	C07H6.2	lig-4	1.415	0.658	7.219	0.706		C07H6.2	lig-4	659	59	0.917827	0	0	0
CEOP3850	1	K04H4.5	flp-25	1.247	0.533	3.326	0.141		K04H4.5	flp-25	0	0	0	4	0	1
CEOP3851	1	xpd-1	taco-1	1.584	0.762	7.768	0.759		xpd-1	taco-1	0	0	0	10	66	0.131579
CEOP3852	1	ZK418.7	ZK418.6	0.672	0.103	3.037	0.111		ZK418.7	ZK418.6	0	0	0	0	5	0
CEOP3853	1	ppfr-4	Y71H2B.2	0.859	0.216	4.552	0.302		ppfr-4	Y71H2B.2	0	14	0	0	240	0
CEOP3854	1	nars-2	Y66A7A.2	0.717	0.127	3.179	0.125		nars-2	Y66A7A.2	0	72	0	2	211	0.00938967
CEOP3855	1	F23F12.3	F23F12.12	2.392	0.969	13.064	0.974		F23F12.3	F23F12.12	0	0	0	0	0	0
CEOP3856	1	akap-1	thoc-2	0.587	0.078	2.641	0.084		akap-1	thoc-2	15	105	0.125	194	192	0.502591
CEOP3858	1	chc-1	T20G5.9	1.321	0.582	6.452	0.605		chc-1	T20G5.9	1728	7	0.995965	0	282	0
CEOP3859	1	tag-267	W06E11.1	0.695	0.115	3.131	0.121		tag-267	W06E11.1	1141	0	1	0	232	0
CEOP3859	2	W06E11.1	orai-1	1.525	0.724	6.649	0.63		W06E11.1	orai-1	0	232	0	0	0	0
CEOP3860	1	Y67D2.7	Y67D2.6	0.763	0.152	3.523	0.164		Y67D2.7	Y67D2.6	16	0	1	0	123	0
CEOP3861	1	Y54F10AR.1	Y54F10AR.2	0.695	0.115	3.101	0.117		Y54F10AR.1	Y54F10AR.2	13	0	1	0	117	0
CEOP3862	1	mrps-31	sel-8	1.631	0.788	8.25	0.811		mrps-31	sel-8	13	0	1	18	14	0.5625
CEOP3863	1	brc-1	cyp-25A4	1.76	0.847	8.086	0.795		brc-1	cyp-25A4	3	2	0.6	0	0	0
CEOP3864	1	pat-3	mmcm-1	0.67	0.102	3.336	0.142		pat-3	mmcm-1	548	25	0.95637	119	227	0.343931
CEOP3865	1	dnj-16	xbp-1	1.153	0.449	5.652	0.487		dnj-16	xbp-1	352	0	1	0	46	0
CEOP3866	1	rbg-3	B0393.3	1.395	0.644	7.09	0.692		rbg-3	B0393.3	12	0	1	0	0	0
CEOP3867	1	F26F4.8	kbp-2	0.432	0.037	1.82	0.038		F26F4.8	kbp-2	0	0	0	0	863	0
CEOP3868	1	pcf-11	klp-6	2.491	0.976	13.495	0.978		pcf-11	klp-6	67	2	0.971014	0	0	0
CEOP3869	1	cutl-19	ZC155.4	1.656	0.803	6.445	0.603		cutl-19	ZC155.4	0	0	0	0	0	0
CEOP3870	1	C56G2.7	let-767	1.712	0.831	8.278	0.812		C56G2.7	let-767	194	0	1	136	942	0.12616
CEOP3873	1	clp-1	C06G4.1	0.813	0.184	3.896	0.21		clp-1	C06G4.1	20	0	1	0	0	0
CEOP3874	1	ZC262.7	ZC262.5	1.46	0.684	6.985	0.678		ZC262.7	ZC262.5	0	0	0	0	0	0
CEOP3875	1	gpr-1	dnj-10	1.612	0.781	7.564	0.74		gpr-1	dnj-10	38	0	1	0	18	0
CEOP3876	1	fli-1	pgl-2	0.686	0.11	2.909	0.099		fli-1	pgl-2	1	0	1	0	0	0
CEOP3877	1	prx-19	F54F2.7	1.157	0.453	5.786	0.508		prx-19	F54F2.7	44	0	1	0	301	0
CEOP3879	1	F02A9.1	F02A9.7	0.161	0.003	0.366	0.003		F02A9.1	F02A9.7	0	0	0	0	0	0
CEOP3880	2	vha-14	F55H2.5	1.481	0.695	7.508	0.733		vha-14	F55H2.5	476	252	0.653846	31	0	1
CEOP3881	1	ZK632.5	ZK632.14	0.686	0.11	3.477	0.16		ZK632.5	ZK632.14	0	0	0	17	29	0.369565
CEOP3882	1	K11H3.4	K11H3.8	0.614	0.086	2.807	0.093		K11H3.4	K11H3.8	0	0	0	0	0	0
CEOP3883	1	fbxb-87	com-1	1.063	0.37	5.161	0.412		fbxb-87	com-1	0	0	0	4	23	0.148148
CEOP3885	1	Y66D12A.16	xpb-1	2.143	0.944	11.436	0.949		Y66D12A.16	xpb-1	0	0	0	6	6	0.5
CEOP3886	1	Y66D12A.6	Y66D12A.7	1.707	0.828	8.981	0.861		Y66D12A.6	Y66D12A.7	0	0	0	0	0	0
CEOP3887	1	C18D11.3	rsp-8	1.426	0.666	6.942	0.671		C18D11.3	rsp-8	0	0	0	727	220	0.767687
CEOP3888	1	Y75B8A.14	Y75B8A.13	1.333	0.592	7.311	0.714		Y75B8A.14	Y75B8A.13	8	0	1	0	47	0
CEOP3889	1	spin-4	Y111B2A.24	0.619	0.087	2.484	0.072		spin-4	Y111B2A.24	13	0	1	0	197	0
CEOP3890	1	cnk-1	pad-2	0.938	0.272	4.797	0.346		cnk-1	pad-2	236	0	1	48	274	0.149068
CEOP3891	1	pqm-96	dao-6	2.128	0.941	11.534	0.95		pqm-96	dao-6	0	0	0	0	0	0
CEOP3892	1	epc-1	Y111B2A.10	0.531	0.063	2.276	0.06		epc-1	Y111B2A.10	0	10	0	16	0	1
CEOP3893	1	Y49E10.21	pstk-1	0.882	0.23	4.24	0.257		Y49E10.21	pstk-1	0	0	0	0	0	0
CEOP3894	1	C14B1.2	C14B1.3	1.096	0.4	5.521	0.467		C14B1.2	C14B1.3	0	0	0	0	0	0
CEOP3895	1	rpb-8	rars-1	0.423	0.036	2.094	0.05		rpb-8	rars-1	4	0	1	1	549	0.00181818
CEOP3896	1	F40H6.6	C05D10.2	1.927	0.905	10.008	0.912		F40H6.6	C05D10.2	0	0	0	14	0	1
CEOP3897	1	rps-0	B0393.8	2.018	0.921	10.061	0.914		rps-0	B0393.8	118	33	0.781457	0	8	0
CEOP3898	1	R10E4.11	nth-1	1	0.317	4.875	0.364		R10E4.11	nth-1	0	0	0	0	8	0
CEOP3898	2	nth-1	mcm-5	1.579	0.758	8.281	0.813		nth-1	mcm-5	0	8	0	35	7	0.833333
CEOP3899	1	Y82E9BR.1	M01G5.1	1.051	0.361	5.181	0.417		Y82E9BR.1	M01G5.1	9	0	1	0	0	0
CEOP3900	1	F42A10.5	efk-1	1.31	0.576	6.433	0.6		F42A10.5	efk-1	11	0	1	0	25	0
CEOP4004	1	grld-1	tut-1	1.378	0.629	6.538	0.615		grld-1	tut-1	20	3	0.869565	0	69	0
CEOP4008	1	fnta-1	R02D3.4	1.192	0.487	5.848	0.516		fnta-1	R02D3.4	385	0	1	0	46	0
CEOP4008	2	R02D3.4	R02D3.3	0.696	0.116	3.376	0.149		R02D3.4	R02D3.3	0	46	0	0	302	0
CEOP4012	1	pat-6	pqbp-1.1	2.859	0.993	15.469	0.992		pat-6	pqbp-1.1	539	0	1	529	166	0.761151
CEOP4016	1	pqbp-1.2	spl-1	1.672	0.814	7.976	0.778		pqbp-1.2	spl-1	0	0	0	3	137	0.0214286
CEOP4020	1	T07A9.9	T07A9.8	0.594	0.08	2.963	0.105		T07A9.9	T07A9.8	55	511	0.0971731	0	0	0
CEOP4020	2	T07A9.8	gpa-4	1.108	0.408	5.111	0.407		T07A9.8	gpa-4	0	0	0	0	0	0
CEOP4024	1	daf-18	eri-1	1.41	0.655	7.373	0.72		daf-18	eri-1	216	0	1	0	60	0
CEOP4028	1	mrpl-55	dpm-1	1.413	0.657	6.856	0.66		mrpl-55	dpm-1	1365	0	1	0	555	0
CEOP4032	1	rpl-15	K11H12.1	0.629	0.092	3.075	0.116		rpl-15	K11H12.1	118	95	0.553991	3	305	0.00974026
CEOP4036	1	F56B3.11	skr-18	0.986	0.31	4.694	0.329		F56B3.11	skr-18	14	0	1	0	85	0
CEOP4036	2	skr-18	F56B3.4	0.776	0.161	3.142	0.122		skr-18	F56B3.4	0	85	0	0	42	0
CEOP4040	1	ech-5	mrpl-46	1.379	0.63	6.688	0.637		ech-5	mrpl-46	158	0	1	0	533	0
CEOP4040	2	mrpl-46	Y55F3BL.4	1.278	0.554	6.226	0.578		mrpl-46	Y55F3BL.4	0	533	0	0	5	0
CEOP4046	1	cct-8	csn-4	1.063	0.37	4.959	0.38		cct-8	csn-4	780	0	1	0	254	0
CEOP4047	1	ced-2	set-23	1.282	0.558	6.566	0.62		ced-2	set-23	4	0	1	0	105	0
CEOP4047	2	set-23	Y41D4B.11	2.81	0.991	15.345	0.991		set-23	Y41D4B.11	0	105	0	6	236	0.0247934
CEOP4048	1	Y55F3AR.2	Y55F3AR.1	1.703	0.827	8.301	0.815		Y55F3AR.2	Y55F3AR.1	112	10	0.918033	0	109	0
CEOP4049	1	Y104H12D.2	Y104H12D.4	0.872	0.222	4.262	0.262		Y104H12D.2	Y104H12D.4	46	0	1	0	42	0
CEOP4049	2	Y104H12D.4	mdt-20	0.737	0.14	3.237	0.133		Y104H12D.4	mdt-20	0	42	0	35	338	0.0938338
CEOP4049	3	mdt-20	Y104H12D.3	1.07	0.376	5.549	0.474		mdt-20	Y104H12D.3	35	338	0.0938338	8	245	0.0316206
CEOP4050	1	egl-18	elt-6	1.178	0.476	5.593	0.48		egl-18	elt-6	1593	0	1	236	0	1
CEOP4052	1	denn-4	F52C12.3	0.602	0.082	2.602	0.079		denn-4	F52C12.3	126	0	1	0	0	0
CEOP4052	2	F52C12.3	F52C12.2	1.237	0.528	6.463	0.606		F52C12.3	F52C12.2	0	0	0	209	17	0.924779
CEOP4052	3	F52C12.2	F52C12.6	0.862	0.217	4.251	0.26		F52C12.2	F52C12.6	209	17	0.924779	42	3	0.933333
CEOP4052	4	F52C12.6	F52C12.1	0.973	0.301	4.615	0.314		F52C12.6	F52C12.1	42	3	0.933333	0	41	0
CEOP4052	5	F52C12.1	ulp-3	1.009	0.325	4.525	0.298		F52C12.1	ulp-3	0	41	0	0	40	0
CEOP4052	6	ulp-3	Y48A5A.1	0.909	0.248	4.296	0.271		ulp-3	Y48A5A.1	0	40	0	0	26	0
CEOP4052	7	Y48A5A.1	Y48A5A.3	0.909	0.249	4.225	0.256		Y48A5A.1	Y48A5A.3	0	26	0	61	230	0.209622
CEOP4056	1	Y76B12C.6	xpc-1	0.724	0.132	3.435	0.156		Y76B12C.6	xpc-1	43	12	0.781818	9	1	0.9
CEOP4060	1	tftc-1	Y38F2AR.3	1.115	0.414	5.482	0.459		tftc-1	Y38F2AR.3	306	0	1	25	313	0.0739645
CEOP4064	1	Y69A2AR.3	ric-8	1.327	0.586	6.123	0.563		Y69A2AR.3	ric-8	55	2	0.964912	5	472	0.0104822
CEOP4068	1	ubxn-2	Y94H6A.8	1.174	0.472	5.457	0.455		ubxn-2	Y94H6A.8	601	0	1	258	2657	0.0885077
CEOP4068	2	Y94H6A.8	Y94H6A.7	0.593	0.08	2.878	0.097		Y94H6A.8	Y94H6A.7	258	2657	0.0885077	3	44	0.0638298
CEOP4068	3	Y94H6A.7	Y94H6A.12	0.739	0.141	3.413	0.153		Y94H6A.7	Y94H6A.12	3	44	0.0638298	16	257	0.0586081
CEOP4072	1	Y54G2A.23	ubc-13	1.094	0.399	4.819	0.352		Y54G2A.23	ubc-13	2873	0	1	44	134	0.247191
CEOP4080	1	hrp-1	F42A6.6	0.92	0.254	4.222	0.255		hrp-1	F42A6.6	866	5	0.994259	0	336	0
CEOP4084	1	B0546.4	B0546.3	1.137	0.434	5.632	0.484		B0546.4	B0546.3	190	0	1	0	23	0
CEOP4084	2	B0546.3	otub-4	0.976	0.304	4.352	0.28		B0546.3	otub-4	0	23	0	2	204	0.00970874
CEOP4088	1	tsg-101	ced-10	0.731	0.136	3.426	0.156		tsg-101	ced-10	46	0	1	7	366	0.0187668
CEOP4092	1	unc-33	M57.2	1.631	0.789	8.453	0.828		unc-33	M57.2	0	0	0	38	77	0.330435
CEOP4092	2	M57.2	M57.1	1.966	0.913	10.099	0.917		M57.2	M57.1	38	77	0.330435	0	0	0
CEOP4096	1	Y37E11B.2	Y37E11B.1	1.336	0.593	6.462	0.605		Y37E11B.2	Y37E11B.1	0	0	0	1	8	0.111111
CEOP4100	1	Y37E11B.6	Y37E11B.5	1.163	0.461	5.608	0.48		Y37E11B.6	Y37E11B.5	0	0	0	4	218	0.018018
CEOP4100	2	Y37E11B.5	taf-2	0.953	0.285	5.088	0.403		Y37E11B.5	taf-2	4	218	0.018018	5	180	0.027027
CEOP4100	3	taf-2	Y37E11B.3	0.683	0.108	3.138	0.121		taf-2	Y37E11B.3	5	180	0.027027	0	113	0
CEOP4104	1	Y37E11AM.2	Y37E11AM.3	0.989	0.311	4.829	0.354		Y37E11AM.2	Y37E11AM.3	210	0	1	7	107	0.0614035
CEOP4108	1	M02B7.2	fbxc-47	1.616	0.783	8.112	0.798		M02B7.2	fbxc-47	0	0	0	0	0	0
CEOP4112	1	C35B1.2	ubc-1	1.008	0.324	4.6	0.312		C35B1.2	ubc-1	19	0	1	0	133	0
CEOP4116	1	rnp-2	rnp-3	0.617	0.086	2.916	0.1		rnp-2	rnp-3	2019	73	0.965105	3	833	0.00358852
CEOP4116	2	rnp-3	dnj-15	0.938	0.273	4.728	0.334		rnp-3	dnj-15	3	833	0.00358852	21	285	0.0686275
CEOP4116	3	dnj-15	K08D10.12	0.933	0.268	4.32	0.274		dnj-15	K08D10.12	21	285	0.0686275	0	0	0
CEOP4120	1	F55F10.1	Y24D9A.8	2.251	0.956	11.59	0.951		F55F10.1	Y24D9A.8	0	0	0	95	357	0.210177
CEOP4124	1	sar-1	ZK180.3	1.491	0.702	6.732	0.642		sar-1	ZK180.3	1364	0	1	5	56	0.0819672
CEOP4128	1	ubc-9	F29B9.5	1.611	0.78	7.564	0.74		ubc-9	F29B9.5	190	0	1	0	0	0
CEOP4128	2	F29B9.5	psr-1	1.621	0.785	8.063	0.791		F29B9.5	psr-1	0	0	0	0	38	0
CEOP4132	1	F29B9.11	mrps-21	0.964	0.294	4.098	0.239		F29B9.11	mrps-21	5860	21	0.996429	110	679	0.139417
CEOP4136	1	jmjd-1.2	F29B9.1	0.889	0.236	4.397	0.285		jmjd-1.2	F29B9.1	747	0	1	0	105	0
CEOP4140	1	miro-1	yars-1	0.892	0.238	4.126	0.242		miro-1	yars-1	485	0	1	43	67	0.390909
CEOP4140	2	yars-1	cif-1	1.302	0.568	6.781	0.649		yars-1	cif-1	43	67	0.390909	12	483	0.0242424
CEOP4140	3	cif-1	ogdh-1	1.648	0.798	8.006	0.785		cif-1	ogdh-1	12	483	0.0242424	33	105	0.23913
CEOP4144	1	E04A4.5	hoe-1	1.072	0.379	5.682	0.492		E04A4.5	hoe-1	31	7	0.815789	0	326	0
CEOP4148	1	rpl-20	cyc-2.1	1.196	0.493	6.522	0.614		rpl-20	cyc-2.1	154	49	0.758621	5	4231	0.00118036
CEOP4148	2	cyc-2.1	tctn-1	2.453	0.973	13.334	0.976		cyc-2.1	tctn-1	5	4231	0.00118036	0	0	0
CEOP4152	1	ubxn-6	H06H21.11	0.945	0.28	4.534	0.301		ubxn-6	H06H21.11	87	0	1	0	262	0
CEOP4152	2	H06H21.11	dpf-5	1.67	0.811	8.073	0.793		H06H21.11	dpf-5	0	262	0	35	129	0.213415
CEOP4152	3	dpf-5	dpf-7	0.899	0.243	4.938	0.375		dpf-5	dpf-7	35	129	0.213415	29	308	0.0860534
CEOP4152	4	dpf-7	eor-1	1.243	0.531	5.888	0.525		dpf-7	eor-1	29	308	0.0860534	0	0	0
CEOP4156	1	lam-1	W03F8.4	2.206	0.951	12.168	0.96		lam-1	W03F8.4	154	36	0.810526	89	128	0.410138
CEOP4156	2	W03F8.4	W03F8.3	1.083	0.391	5.069	0.4		W03F8.4	W03F8.3	89	128	0.410138	7	120	0.0551181
CEOP4160	1	F41H10.4	sand-1	1.184	0.481	6.076	0.555		F41H10.4	sand-1	172	0	1	0	132	0
CEOP4168	1	drp-1	T12E12.3	1.161	0.458	4.854	0.358		drp-1	T12E12.3	385	3	0.992268	0	89	0
CEOP4168	2	T12E12.3	cec-6	0.518	0.06	2.361	0.064		T12E12.3	cec-6	0	89	0	0	75	0
CEOP4168	3	cec-6	T12E12.1	1.227	0.519	5.84	0.515		cec-6	T12E12.1	0	75	0	21	17	0.552632
CEOP4172	1	bec-1	skn-1	1.518	0.718	6.794	0.652		bec-1	skn-1	360	6	0.983607	15	202	0.0691244
CEOP4174	1	C11D2.4	C11D2.7	1.613	0.782	8.452	0.828		C11D2.4	C11D2.7	15	0	1	27	131	0.170886
CEOP4176	1	sqd-1	lsm-8	1.606	0.775	8.512	0.837		sqd-1	lsm-8	181	4	0.978378	5	1182	0.0042123
CEOP4176	2	lsm-8	seu-1	2.195	0.949	11.874	0.956		lsm-8	seu-1	5	1182	0.0042123	172	307	0.359081
CEOP4176	3	seu-1	blos-2	0.771	0.157	4.091	0.238		seu-1	blos-2	172	307	0.359081	76	123	0.38191
CEOP4180	1	C01G5.6	C01G5.5	0.923	0.257	4.289	0.27		C01G5.6	C01G5.5	3	5	0.375	0	7	0
CEOP4184	1	F38A5.2	odr-8	1.011	0.328	4.306	0.272		F38A5.2	odr-8	44	0	1	141	161	0.466887
CEOP4188	1	C01B10.9	C01B10.8	0.928	0.262	4.647	0.321		C01B10.9	C01B10.8	0	0	0	0	93	0
CEOP4192	1	lin-45	smg-7	0.794	0.17	3.936	0.215		lin-45	smg-7	0	0	0	0	16	0
CEOP4192	2	smg-7	Y73B6A.3	1.34	0.596	6.033	0.547		smg-7	Y73B6A.3	0	16	0	0	0	0
CEOP4196	1	H34C03.2	spd-3	2.643	0.985	14.574	0.987		H34C03.2	spd-3	41	0	1	0	0	0
CEOP4200	1	T05A12.3	tre-2	1.124	0.423	6.002	0.543		T05A12.3	tre-2	1	0	1	0	5	0
CEOP4204	1	ribo-1	T22D1.3	1.197	0.495	5.285	0.434		ribo-1	T22D1.3	2222	20	0.991079	27	188	0.125581
CEOP4208	1	cogc-2	ufl-1	0.391	0.028	1.82	0.037		cogc-2	ufl-1	0	0	0	0	399	0
CEOP4208	2	ufl-1	C06G3.8	1.173	0.471	5.384	0.445		ufl-1	C06G3.8	0	399	0	0	189	0
CEOP4212	1	hecd-1	mutd-1	1.54	0.736	7.816	0.764		hecd-1	mutd-1	47	9	0.839286	0	375	0
CEOP4216	1	cap-1	D2024.5	1.368	0.619	6.799	0.653		cap-1	D2024.5	128	19	0.870748	0	454	0
CEOP4220	1	F42C5.3	C06E4.8	1.073	0.381	5.697	0.495		F42C5.3	C06E4.8	0	0	0	0	0	0
CEOP4224	1	F55G1.6	F55G1.5	0.75	0.145	3.726	0.189		F55G1.6	F55G1.5	0	0	0	0	0	0
CEOP4228	1	F49E8.7	F49E8.6	1.349	0.602	6.265	0.584		F49E8.7	F49E8.6	0	0	0	0	0	0
CEOP4228	2	F49E8.6	dif-1	1.587	0.765	8.382	0.822		F49E8.6	dif-1	0	0	0	102	71	0.589595
CEOP4228	3	dif-1	cdd-2	1.735	0.838	8.436	0.827		dif-1	cdd-2	102	71	0.589595	0	0	0
CEOP4228	4	cdd-2	pam-1	0.932	0.267	4.154	0.247		cdd-2	pam-1	0	0	0	116	102	0.53211
CEOP4232	1	cec-5	F32E10.5	0.712	0.123	3.373	0.148		cec-5	F32E10.5	4721	0	1	0	36	0
CEOP4236	1	nrde-4	hmg-5	1.143	0.44	5.348	0.442		nrde-4	hmg-5	15	0	1	29	287	0.0917722
CEOP4240	1	emc-6	mrpl-1	1.006	0.323	5.334	0.44		emc-6	mrpl-1	13	0	1	0	265	0
CEOP4240	2	mrpl-1	F33D4.4	1.778	0.853	9.366	0.883		mrpl-1	F33D4.4	0	265	0	3	108	0.027027
CEOP4244	1	C46A5.6	C46A5.5	0.918	0.253	3.287	0.139		C46A5.6	C46A5.5	27	0	1	0	0	0
CEOP4248	1	swd-2.2	swd-2.1	0.99	0.312	4.2	0.251		swd-2.2	swd-2.1	10	0	1	0	68	0
CEOP4252	1	rsp-6	imp-3	1.304	0.572	6.099	0.56		rsp-6	imp-3	513	20	0.962477	57	220	0.205776
CEOP4252	2	imp-3	tag-322	0.822	0.19	3.556	0.169		imp-3	tag-322	57	220	0.205776	15	4	0.789474
CEOP4252	3	tag-322	tag-321	1.242	0.531	5.966	0.536		tag-322	tag-321	15	4	0.789474	7	114	0.0578512
CEOP4252	4	tag-321	sec-10	1.164	0.463	5.416	0.448		tag-321	sec-10	7	114	0.0578512	3	195	0.0151515
CEOP4252	5	sec-10	C33H5.8	0.705	0.121	2.892	0.097		sec-10	C33H5.8	3	195	0.0151515	0	68	0
CEOP4256	1	sgo-1	ntp-1	0.838	0.2	3.876	0.209		sgo-1	ntp-1	2	0	1	0	170	0
CEOP4256	2	ntp-1	C33H5.13	1.907	0.9	9.439	0.887		ntp-1	C33H5.13	0	170	0	0	0	0
CEOP4260	1	cdgs-1	zgpa-1	0.859	0.215	3.922	0.213		cdgs-1	zgpa-1	16	83	0.161616	0	0	0
CEOP4264	1	ntl-4	C49H3.4	1.018	0.333	4.761	0.341		ntl-4	C49H3.4	13	0	1	0	36	0
CEOP4268	1	C26B2.7	elpc-4	1.084	0.392	5.145	0.41		C26B2.7	elpc-4	0	0	0	0	82	0
CEOP4272	1	islo-1	pmk-3	2.14	0.944	11.111	0.943		islo-1	pmk-3	0	0	0	6	287	0.0204778
CEOP4272	2	pmk-3	pmk-2	1.181	0.479	5.956	0.534		pmk-3	pmk-2	6	287	0.0204778	83	76	0.522013
CEOP4272	3	pmk-2	pmk-1	1.456	0.682	6.89	0.664		pmk-2	pmk-1	83	76	0.522013	68	324	0.173469
CEOP4274	1	hgrs-1	glrx-22	1.894	0.894	9.331	0.883		hgrs-1	glrx-22	0	0	0	53	322	0.141333
CEOP4274	2	glrx-22	wsp-1	2.104	0.936	10.894	0.936		glrx-22	wsp-1	53	322	0.141333	8	72	0.1
CEOP4276	1	K07H8.10	K07H8.9	1.541	0.738	7.875	0.767		K07H8.10	K07H8.9	99	18	0.846154	0	0	0
CEOP4280	1	K07H8.2	tbce-1	0.854	0.211	4.328	0.275		K07H8.2	tbce-1	0	248	0	42	102	0.291667
CEOP4280	2	tbce-1	nprl-3	1.217	0.51	6.747	0.646		tbce-1	nprl-3	42	102	0.291667	0	11	0
CEOP4280	3	nprl-3	F35H10.6	0.661	0.1	2.948	0.103		nprl-3	F35H10.6	0	11	0	0	243	0
CEOP4280	4	F35H10.6	F35H10.5	1.682	0.817	8.612	0.842		F35H10.6	F35H10.5	0	243	0	0	263	0
CEOP4284	1	sqv-1	D2096.12	1.18	0.478	5.775	0.506		sqv-1	D2096.12	0	0	0	0	0	0
CEOP4288	1	nap-1	D2096.7	0.966	0.295	4.598	0.311		nap-1	D2096.7	4174	18	0.995706	0	135	0
CEOP4292	1	acdh-13	C28C12.12	1.622	0.786	8.695	0.845		acdh-13	C28C12.12	0	0	0	0	14	0
CEOP4294	1	mes-6	C09G4.4	0.773	0.159	3.542	0.167		mes-6	C09G4.4	0	0	0	390	0	1
CEOP4294	2	C09G4.4	cks-1	0.416	0.032	1.697	0.03		C09G4.4	cks-1	390	0	1	0	0	0
CEOP4296	1	F08B4.7	pole-2	0.831	0.196	3.974	0.218		F08B4.7	pole-2	55	74	0.426357	4	346	0.0114286
CEOP4300	1	F21D5.1	otub-3	1.043	0.357	4.567	0.304		F21D5.1	otub-3	12	0	1	0	94	0
CEOP4304	1	F21D5.7	F21D5.6	1.653	0.801	8	0.784		F21D5.7	F21D5.6	6	211	0.0276498	0	0	0
CEOP4304	2	F21D5.6	mrps-33	1.589	0.766	7.448	0.729		F21D5.6	mrps-33	0	0	0	5	367	0.0134409
CEOP4304	3	mrps-33	F21D5.5	1.203	0.5	5.375	0.444		mrps-33	F21D5.5	5	367	0.0134409	0	102	0
CEOP4308	4	F20C5.6	F20C5.5	1.527	0.725	7.428	0.726		F20C5.6	F20C5.5	0	383	0	0	0	0
CEOP4310	1	npp-23	C09G9.1	1.114	0.413	5.104	0.406		npp-23	C09G9.1	183	1	0.994565	0	62	0
CEOP4312	1	oma-1	spr-2	2.614	0.982	13.595	0.979		oma-1	spr-2	0	0	0	21	25	0.456522
CEOP4312	2	spr-2	C27B7.2	1.317	0.58	6.284	0.586		spr-2	C27B7.2	21	25	0.456522	0	256	0
CEOP4316	1	cfim-2	D1046.3	1.663	0.806	8.504	0.834		cfim-2	D1046.3	0	0	0	0	163	0
CEOP4320	1	C53B4.4	nstp-1	1.263	0.544	5.874	0.522		C53B4.4	nstp-1	0	0	0	0	99	0
CEOP4324	1	C01F6.9	icln-1	1.495	0.706	6.583	0.622		C01F6.9	icln-1	139	3	0.978873	0	279	0
CEOP4324	2	icln-1	lpl-1	1.322	0.582	6.124	0.564		icln-1	lpl-1	0	279	0	0	872	0
CEOP4328	1	C10C5.1	T20D3.8	2.266	0.957	11.549	0.951		C10C5.1	T20D3.8	79	8	0.908046	2	135	0.0145985
CEOP4328	2	T20D3.8	vps-26	0.761	0.149	3.324	0.141		T20D3.8	vps-26	2	135	0.0145985	4	12	0.25
CEOP4328	3	vps-26	T20D3.6	1.562	0.749	7.425	0.725		vps-26	T20D3.6	4	12	0.25	0	554	0
CEOP4332	1	F58G6.3	F58G6.7	0.19	0.008	0.34	0.003		F58G6.3	F58G6.7	265	0	1	0	94	0
CEOP4336	1	nhr-138	nhr-100	0.832	0.197	3.696	0.185		nhr-138	nhr-100	12	0	1	0	90	0
CEOP4340	1	npp-1	K07F5.14	1.942	0.907	9.729	0.903		npp-1	K07F5.14	69	0	1	19	115	0.141791
CEOP4340	2	K07F5.14	K07F5.16	2.358	0.966	11.722	0.952		K07F5.14	K07F5.16	19	115	0.141791	0	230	0
CEOP4340	3	K07F5.16	K07F5.15	1.438	0.672	6.792	0.651		K07F5.16	K07F5.15	0	230	0	20	2638	0.00752445
CEOP4344	1	C47E12.2	C47E12.3	0.682	0.108	3.423	0.155		C47E12.2	C47E12.3	73	0	1	0	110	0
CEOP4348	1	pyp-1	uba-1	1.365	0.617	7.106	0.694		pyp-1	uba-1	1353	0	1	14	180	0.0721649
CEOP4352	1	gtbp-1	K08F4.1	1.368	0.619	6.906	0.665		gtbp-1	K08F4.1	55	0	1	25	265	0.0862069
CEOP4356	1	tsp-12	hpo-5	0.958	0.29	4.809	0.35		tsp-12	hpo-5	578	0	1	63	347	0.153659
CEOP4360	1	rack-1	mspn-1	1.353	0.606	6.618	0.626		rack-1	mspn-1	3525	320	0.916775	0	172	0
CEOP4364	1	tram-1	qns-1	1.158	0.454	6.104	0.561		tram-1	qns-1	76	0	1	0	137	0
CEOP4364	2	qns-1	abt-1	1.942	0.907	9.532	0.89		qns-1	abt-1	0	137	0	0	0	0
CEOP4368	1	rad-51	thk-1	0.755	0.147	3.394	0.15		rad-51	thk-1	200	0	1	90	462	0.163043
CEOP4372	1	pges-2	sir-2.1	1.199	0.498	6.417	0.597		pges-2	sir-2.1	10	0	1	0	40	0
CEOP4376	1	R11A8.7	lpd-8	1.148	0.444	5.53	0.468		R11A8.7	lpd-8	32	0	1	0	328	0
CEOP4380	1	F13B12.6	R10H10.7	1.149	0.445	5.753	0.502		F13B12.6	R10H10.7	429	38	0.91863	0	0	0
CEOP4380	2	R10H10.7	R10H10.6	1.463	0.686	7.142	0.697		R10H10.7	R10H10.6	0	0	0	0	220	0
CEOP4384	3	T07G12.8	zim-2	1.966	0.912	9.039	0.866		T07G12.8	zim-2	0	0	0	0	0	0
CEOP4384	4	zim-2	zim-3	0.827	0.194	3.85	0.205		zim-2	zim-3	0	0	0	0	0	0
CEOP4384	5	zim-3	him-8	0.975	0.303	4.453	0.292		zim-3	him-8	0	0	0	0	0	0
CEOP4392	1	R102.5	R102.4	1.652	0.8	7.862	0.767		R102.5	R102.4	92	0	1	5	39	0.113636
CEOP4396	1	hars-1	T11G6.8	0.717	0.127	3.56	0.17		hars-1	T11G6.8	377	51	0.880841	11	362	0.0294906
CEOP4396	2	T11G6.8	F13E9.1	1.085	0.394	5.282	0.433		T11G6.8	F13E9.1	11	362	0.0294906	0	125	0
CEOP4400	1	mogs-1	F13H10.3	0.602	0.082	2.554	0.075		mogs-1	F13H10.3	107	2	0.981651	61	216	0.220217
CEOP4400	2	F13H10.3	ndx-9	1.078	0.385	4.997	0.387		F13H10.3	ndx-9	61	216	0.220217	0	123	0
CEOP4404	1	let-70	atg-7	1.369	0.62	7.013	0.683		let-70	atg-7	388	1	0.997429	31	69	0.31
CEOP4404	2	atg-7	Y5F2A.4	1.156	0.451	5.49	0.46		atg-7	Y5F2A.4	31	69	0.31	0	31	0
CEOP4408	1	rps-5	hpo-4	1.795	0.861	8.817	0.85		rps-5	hpo-4	15610	125	0.992056	0	78	0
CEOP4412	1	swsn-4	ard-1	1.102	0.404	5.469	0.458		swsn-4	ard-1	0	0	0	8	869	0.00912201
CEOP4416	1	F01G4.6	F01G4.5	1.303	0.569	6.76	0.647		F01G4.6	F01G4.5	2295	441	0.838816	0	0	0
CEOP4420	1	C08F8.2	pfd-1	0.964	0.293	4.882	0.365		C08F8.2	pfd-1	23	98	0.190083	0	0	0
CEOP4424	1	cpt-2	prx-14	0.561	0.069	2.895	0.098		cpt-2	prx-14	10	0	1	0	211	0
CEOP4424	2	prx-14	nuaf-3	1.213	0.508	6.622	0.626		prx-14	nuaf-3	0	211	0	0	376	0
CEOP4428	1	B0035.15	mttu-1	0.717	0.128	3.69	0.184		B0035.15	mttu-1	0	0	0	0	0	0
CEOP4432	1	B0035.3	dnj-2	1.395	0.643	7.367	0.718		B0035.3	dnj-2	0	0	0	2	199	0.00995025
CEOP4436	1	pfd-4	gspd-1	2.611	0.982	14.071	0.983		pfd-4	gspd-1	8	15	0.347826	109	163	0.400735
CEOP4440	1	F54E12.2	B0035.12	1.224	0.517	6.234	0.579		F54E12.2	B0035.12	5	8	0.384615	0	30	0
CEOP4440	2	B0035.12	leo-1	0.974	0.301	4.697	0.33		B0035.12	leo-1	0	30	0	0	877	0
CEOP4444	1	mbf-1	catp-8	1.104	0.406	5.171	0.415		mbf-1	catp-8	35	0	1	99	318	0.23741
CEOP4448	1	mep-1	M04B2.2	1.199	0.497	5.922	0.53		mep-1	M04B2.2	1028	389	0.725476	0	0	0
CEOP4452	1	sec-24.1	F12F6.7	2.068	0.929	10.522	0.927		sec-24.1	F12F6.7	0	6	0	0	11	0
CEOP4456	1	srgp-1	rib-1	1.497	0.707	7.536	0.737		srgp-1	rib-1	573	0	1	0	101	0
CEOP4456	2	rib-1	F12F6.1	1.221	0.514	6.013	0.544		rib-1	F12F6.1	0	101	0	166	44	0.790476
CEOP4460	1	mars-1	F58B3.4	3.39	1	19.243	1		mars-1	F58B3.4	500	0	1	0	51	0
CEOP4464	1	F58B3.6	F58B3.7	1.104	0.405	5.655	0.488		F58B3.6	F58B3.7	52	0	1	6	70	0.0789474
CEOP4468	1	ZK809.5	ZK792.1	1.538	0.734	6.121	0.563		ZK809.5	ZK792.1	132	0	1	4	304	0.012987
CEOP4468	2	ZK792.1	atg-4.2	1.35	0.603	6.949	0.672		ZK792.1	atg-4.2	4	304	0.012987	0	131	0
CEOP4472	1	let-60	ZK792.5	1.399	0.647	6.956	0.673		let-60	ZK792.5	30	0	1	13	146	0.081761
CEOP4476	1	T12A7.6	T12A7.7	0.937	0.271	3.525	0.165		T12A7.6	T12A7.7	0	0	0	0	0	0
CEOP4480	1	let-92	F38H4.10	1.68	0.816	8.08	0.794		let-92	F38H4.10	239	0	1	0	140	0
CEOP4484	1	ZK829.7	tgt-1	1.315	0.577	6.55	0.617		ZK829.7	tgt-1	505	0	1	16	88	0.153846
CEOP4488	1	lex-1	repo-1	1.012	0.329	5.084	0.402		lex-1	repo-1	16	3	0.842105	5	2419	0.00206271
CEOP4488	2	repo-1	F11A10.7	1.339	0.595	5.887	0.525		repo-1	F11A10.7	5	2419	0.00206271	0	637	0
CEOP4490	1	cpsf-4	mig-32	1.164	0.462	5.46	0.456		cpsf-4	mig-32	313	0	1	0	153	0
CEOP4490	2	mig-32	F11A10.6	1.96	0.911	9.938	0.91		mig-32	F11A10.6	0	153	0	4	4	0.5
CEOP4492	1	F11A10.5	mon-2	1.257	0.539	5.438	0.452		F11A10.5	mon-2	0	0	0	0	99	0
CEOP4492	2	mon-2	M18.3	0.881	0.23	4.261	0.261		mon-2	M18.3	0	99	0	0	10	0
CEOP4496	1	M18.6	aly-3	0.931	0.266	4.581	0.307		M18.6	aly-3	0	0	0	5	177	0.0274725
CEOP4496	2	aly-3	dhhc-6	1.018	0.333	4.28	0.266		aly-3	dhhc-6	5	177	0.0274725	2	307	0.00647249
CEOP4500	1	B0001.7	B0001.2	0.489	0.051	2.353	0.064		B0001.7	B0001.2	0	0	0	0	0	0
CEOP4500	2	B0001.2	B0001.3	2.749	0.989	14.692	0.988		B0001.2	B0001.3	0	0	0	509	35	0.935662
CEOP4500	3	B0001.3	B0001.5	1.064	0.371	4.897	0.37		B0001.3	B0001.5	509	35	0.935662	2	228	0.00869565
CEOP4500	4	B0001.5	B0001.8	1.085	0.393	4.98	0.383		B0001.5	B0001.8	2	228	0.00869565	8	78	0.0930233
CEOP4500	5	B0001.8	B0001.4	0.944	0.278	4.772	0.344		B0001.8	B0001.4	8	78	0.0930233	27	58	0.317647
CEOP4504	1	C42C1.13	C42C1.11	1.751	0.843	6.643	0.63		C42C1.13	C42C1.11	0	0	0	0	51	0
CEOP4508	1	hpo-12	erl-1	0.976	0.304	4.754	0.34		hpo-12	erl-1	103	4	0.962617	0	0	0
CEOP4512	1	F19B6.1	ufd-1	1.631	0.789	8.531	0.838		F19B6.1	ufd-1	192	0	1	20	109	0.155039
CEOP4516	1	spe-44	dpy-26	1.401	0.649	6.637	0.629		spe-44	dpy-26	0	0	0	545	45	0.923729
CEOP4516	2	dpy-26	C25G4.3	1.552	0.744	8.548	0.839		dpy-26	C25G4.3	545	45	0.923729	0	172	0
CEOP4516	3	C25G4.3	C25G4.2	1.592	0.771	8.051	0.79		C25G4.3	C25G4.2	0	172	0	0	581	0
CEOP4520	1	hsb-1	eak-7	0.737	0.14	3.685	0.184		hsb-1	eak-7	1419	0	1	0	178	0
CEOP4524	1	efa-6	Y55D9A.2	1.591	0.768	7.999	0.783		efa-6	Y55D9A.2	35	0	1	0	18	0
CEOP4528	1	C39E9.12	rfc-3	0.383	0.027	1.366	0.017		C39E9.12	rfc-3	123	0	1	3	379	0.0078534
CEOP4532	1	exos-4.1	tin-9.2	2.67	0.986	14.436	0.986		exos-4.1	tin-9.2	0	0	0	0	0	0
CEOP4532	2	tin-9.2	B0564.7	2.196	0.95	11.038	0.939		tin-9.2	B0564.7	0	0	0	20	73	0.215054
CEOP4532	3	B0564.7	rde-11	1.388	0.637	7.372	0.719		B0564.7	rde-11	20	73	0.215054	1	37	0.0263158
CEOP4532	4	rde-11	B0564.2	0.809	0.182	3.863	0.207		rde-11	B0564.2	1	37	0.0263158	0	110	0
CEOP4535	1	rpl-12	tag-115	1.89	0.893	9.203	0.876		rpl-12	tag-115	0	0	0	0	47	0
CEOP4535	2	tag-115	JC8.2	1.981	0.914	10.164	0.918		tag-115	JC8.2	0	47	0	6	475	0.012474
CEOP4536	1	lin-54	JC8.4	0.882	0.231	3.68	0.183		lin-54	JC8.4	32	0	1	0	95	0
CEOP4536	2	JC8.4	cox-11	1.343	0.597	6.739	0.644		JC8.4	cox-11	0	95	0	0	363	0
CEOP4536	3	cox-11	JC8.7	1.362	0.614	6.404	0.595		cox-11	JC8.7	0	363	0	0	110	0
CEOP4538	1	micu-1	Y67H2A.5	1.367	0.618	6.713	0.639		micu-1	Y67H2A.5	0	1	0	0	1755	0
CEOP4538	2	Y67H2A.5	csn-6	1.351	0.605	6.84	0.658		Y67H2A.5	csn-6	0	1755	0	0	260	0
CEOP4538	3	csn-6	Y67H2A.7	1.122	0.422	5.529	0.468		csn-6	Y67H2A.7	0	260	0	0	111	0
CEOP4539	1	Y67H2A.2	Y67H2A.10	1.526	0.725	7.715	0.752		Y67H2A.2	Y67H2A.10	0	0	0	0	15	0
CEOP4539	2	Y67H2A.10	cpsf-3	1.274	0.552	6.014	0.545		Y67H2A.10	cpsf-3	0	15	0	0	628	0
CEOP4539	3	cpsf-3	unc-26	1.396	0.644	6.655	0.632		cpsf-3	unc-26	0	628	0	10	55	0.153846
CEOP4540	1	Y62E10A.2	Y62E10A.6	1.51	0.715	7.578	0.742		Y62E10A.2	Y62E10A.6	70	2	0.972222	0	39	0
CEOP4540	2	Y62E10A.6	mau-8	0.943	0.278	4.695	0.33		Y62E10A.6	mau-8	0	39	0	0	182	0
CEOP4542	1	rla-2	agt-1	1.482	0.696	7.35	0.717		rla-2	agt-1	9545	60	0.993753	9	24	0.272727
CEOP4544	1	Y62E10A.20	rab-19	2.042	0.924	10.579	0.929		Y62E10A.20	rab-19	41	0	1	0	0	0
CEOP4544	2	rab-19	emc-3	1.467	0.689	5.97	0.537		rab-19	emc-3	0	0	0	0	1674	0
CEOP4548	1	mdt-9	lsm-3	1.322	0.583	6.737	0.643		mdt-9	lsm-3	5	0	1	66	1460	0.0432503
CEOP4552	1	pik-1	nol-9	1.033	0.346	4.786	0.346		pik-1	nol-9	7	0	1	4	89	0.0430108
CEOP4556	1	rsd-2	dcap-2	0.654	0.098	3.25	0.136		rsd-2	dcap-2	267	0	1	0	37	0
CEOP4560	1	rpl-18	gly-10	0.97	0.298	4.729	0.335		rpl-18	gly-10	8753	0	1	2	141	0.013986
CEOP4564	1	Y45F10D.10	lact-9	1.565	0.752	7.73	0.754		Y45F10D.10	lact-9	6	0	1	0	96	0
CEOP4568	1	rpl-29	B0513.2	2.118	0.937	10.601	0.93		rpl-29	B0513.2	103	32	0.762963	5	444	0.0111359
CEOP4572	1	tor-2	gei-18	0.901	0.245	4.342	0.278		tor-2	gei-18	0	0	0	0	0	0
CEOP4576	1	lst-3	cfp-1	0.848	0.208	3.858	0.207		lst-3	cfp-1	2693	3	0.998887	4	360	0.010989
CEOP4576	2	cfp-1	F52B11.2	2.051	0.926	9.813	0.905		cfp-1	F52B11.2	4	360	0.010989	6	31	0.162162
CEOP4580	1	coq-3	gdi-1	1.039	0.355	5.022	0.391		coq-3	gdi-1	412	332	0.553763	77	359	0.176606
CEOP4581	1	Y41E3.7	fcd-2	1.17	0.468	5.138	0.409		Y41E3.7	fcd-2	48	0	1	19	0	1
CEOP4582	1	ntl-11	Y73F8A.24	0.865	0.22	4.051	0.232		ntl-11	Y73F8A.24	32	8	0.8	10	16	0.384615
CEOP4588	1	mel-46	map-2	0.964	0.293	5.176	0.416		mel-46	map-2	22	0	1	2	299	0.00664452
CEOP4592	1	Y116A8C.9	Y116A8C.10	1.247	0.535	6.059	0.552		Y116A8C.9	Y116A8C.10	0	0	0	5	53	0.0862069
CEOP4596	1	uaf-2	cyn-13	0.964	0.292	4.636	0.319		uaf-2	cyn-13	0	0	0	50	840	0.0561798
CEOP4596	2	cyn-13	sfa-1	0.432	0.037	1.934	0.045		cyn-13	sfa-1	50	840	0.0561798	20	1606	0.0123001
CEOP4596	3	sfa-1	Y116A8C.30	1.198	0.496	5.755	0.503		sfa-1	Y116A8C.30	20	1606	0.0123001	0	382	0
CEOP4596	4	Y116A8C.30	bca-2	0.865	0.219	4.03	0.227		Y116A8C.30	bca-2	0	382	0	220	65	0.77193
CEOP4596	5	bca-2	Y116A8C.27	1.575	0.757	7.387	0.722		bca-2	Y116A8C.27	220	65	0.77193	0	283	0
CEOP4600	1	ZK550.3	ZK550.4	1.688	0.819	7.931	0.775		ZK550.3	ZK550.4	355	53	0.870098	8	113	0.0661157
CEOP4601	1	gcl-1	Y62E10A.19	1.344	0.598	6.049	0.551		gcl-1	Y62E10A.19	461	4	0.991398	0	0	0
CEOP4602	1	C08F11.12	C08F11.17	0.435	0.039	1.709	0.032		C08F11.12	C08F11.17	0	0	0	0	0	0
CEOP4603	1	Y57G11B.1	T27E7.9	0.503	0.054	2.446	0.069		Y57G11B.1	T27E7.9	0	0	0	0	0	0
CEOP4604	1	C49C3.6	C49C3.7	1.071	0.377	5.453	0.453		C49C3.6	C49C3.7	7	0	1	9	56	0.138462
CEOP4605	1	Y73F4A.2	Y73F4A.3	0.702	0.119	2.648	0.085		Y73F4A.2	Y73F4A.3	0	0	0	0	0	0
CEOP4606	1	dlc-2	col-129	1.093	0.397	3.36	0.146		dlc-2	col-129	0	0	0	0	0	0
CEOP4607	1	Y62E10A.14	Y62E10A.13	1.32	0.581	4.74	0.336		Y62E10A.14	Y62E10A.13	0	0	0	137	10	0.931973
CEOP4608	1	C30H6.7	C30H6.8	0.819	0.188	3.767	0.195		C30H6.7	C30H6.8	764	0	1	3	16	0.157895
CEOP4609	1	klp-11	F20C5.3	1.563	0.75	6.944	0.672		klp-11	F20C5.3	0	0	0	0	0	0
CEOP4610	1	exc-5	clec-182	0.167	0.004	0.654	0.007		exc-5	clec-182	76	0	1	0	0	0
CEOP4611	1	rps-25	inx-7	1.888	0.891	9.791	0.904		rps-25	inx-7	33843	67	0.998024	0	0	0
CEOP4612	1	tag-335	C42C1.4	1.157	0.453	5.411	0.448		tag-335	C42C1.4	4	11	0.266667	5	50	0.0909091
CEOP4613	1	Y4C6B.7	gba-4	1.71	0.83	8.166	0.803		Y4C6B.7	gba-4	0	0	0	0	0	0
CEOP4614	1	hcf-1	C46A5.8	2.502	0.977	12.927	0.972		hcf-1	C46A5.8	0	2	0	23	0	1
CEOP4616	1	F42A9.11	dgk-4	1.02	0.335	4.863	0.361		F42A9.11	dgk-4	0	0	0	11	39	0.22
CEOP4616	2	dgk-4	C49C8.3	1.117	0.417	5.461	0.457		dgk-4	C49C8.3	11	39	0.22	0	0	0
CEOP4617	1	W08E12.7	W08E12.6	1.458	0.684	6.878	0.663		W08E12.7	W08E12.6	14	0	1	0	0	0
CEOP4619	1	ttr-54	ttr-53	1.701	0.825	8.285	0.814		ttr-54	ttr-53	117	0	1	0	30	0
CEOP4619	2	ttr-53	pps-1	1.036	0.35	4.718	0.333		ttr-53	pps-1	0	30	0	26	132	0.164557
CEOP4620	1	htz-1	chat-1	1.549	0.741	8.141	0.8		htz-1	chat-1	1368	64	0.955307	94	80	0.54023
CEOP4621	1	cyb-2.1	Y43E12A.3	1.288	0.564	5.903	0.527		cyb-2.1	Y43E12A.3	0	0	0	0	0	0
CEOP4622	1	rps-24	T07A9.14	1.673	0.814	7.305	0.714		rps-24	T07A9.14	17618	0	1	48	769	0.0587515
CEOP4622	2	T07A9.14	tag-261	1.523	0.721	7.252	0.709		T07A9.14	tag-261	48	769	0.0587515	0	10	0
CEOP4623	1	spt-5	K08E4.3	2.066	0.928	11.135	0.943		spt-5	K08E4.3	0	0	0	0	0	0
CEOP4624	1	T13F2.2	pis-1	0.716	0.126	3.489	0.162		T13F2.2	pis-1	524	0	1	3	182	0.0162162
CEOP4626	1	T23B5.3	C27D8.4	1.158	0.455	5.702	0.495		T23B5.3	C27D8.4	66	0	1	0	28	0
CEOP4627	1	Y65A5A.2	Y10G11A.1	0.951	0.284	4.118	0.24		Y65A5A.2	Y10G11A.1	0	0	0	15	12	0.555556
CEOP4628	1	arl-8	Y57G11C.14	1.243	0.531	5.969	0.537		arl-8	Y57G11C.14	150	0	1	0	0	0
CEOP4631	1	npp-8	C34H4.5	0.921	0.256	4.613	0.313		npp-8	C34H4.5	25	0	1	0	0	0
CEOP4632	1	snx-13	Y116A8C.25	1.006	0.322	4.755	0.34		snx-13	Y116A8C.25	0	0	0	0	0	0
CEOP4634	1	Y17G9B.2	Y17G9B.1	0.546	0.064	2.251	0.06		Y17G9B.2	Y17G9B.1	0	0	0	0	5	0
CEOP4636	1	Y38C1AA.12	csn-3	0.797	0.172	3.781	0.197		Y38C1AA.12	csn-3	0	0	0	15	0	1
CEOP4636	2	csn-3	gfrp-1	1.146	0.443	5.042	0.394		csn-3	gfrp-1	15	0	1	0	0	0
CEOP4636	3	gfrp-1	Y38C1AA.14	1.038	0.353	4.814	0.351		gfrp-1	Y38C1AA.14	0	0	0	15	98	0.132743
CEOP4636	4	Y38C1AA.14	Y38C1AA.1	0.915	0.252	4.578	0.306		Y38C1AA.14	Y38C1AA.1	15	98	0.132743	7	67	0.0945946
CEOP4636	5	Y38C1AA.1	prdx-6	1.186	0.482	5.531	0.469		Y38C1AA.1	prdx-6	7	67	0.0945946	0	465	0
CEOP4638	1	vha-3	vha-11	0.564	0.07	2.623	0.081		vha-3	vha-11	22	0	1	66	5	0.929577
CEOP4639	1	sec-31	T01G1.4	1.947	0.908	9.845	0.906		sec-31	T01G1.4	0	0	0	285	458	0.38358
CEOP4639	2	T01G1.4	klp-12	1.401	0.649	7.045	0.688		T01G1.4	klp-12	285	458	0.38358	0	0	0
CEOP4640	1	rps-28	Y41D4B.4	1.347	0.6	6.544	0.617		rps-28	Y41D4B.4	0	0	0	100	117	0.460829
CEOP4642	1	Y55F3AM.9	immp-2	0.919	0.254	4.265	0.263		Y55F3AM.9	immp-2	0	0	0	8	184	0.0416667
CEOP4644	1	Y57G11C.36	Y57G11C.44	0.985	0.309	4.412	0.286		Y57G11C.36	Y57G11C.44	0	0	0	0	0	0
CEOP4645	1	Y38C1AA.7	Y38C1AA.6	1.343	0.597	5.74	0.501		Y38C1AA.7	Y38C1AA.6	0	0	0	0	0	0
CEOP4647	2	drh-1	nstp-2	1.275	0.553	3.799	0.199		drh-1	nstp-2	4	5	0.444444	637	7	0.98913
CEOP4648	1	lin-1	M70.4	1.824	0.871	9.774	0.903		lin-1	M70.4	47	0	1	0	60	0
CEOP4649	1	hrpf-2	smg-3	1.014	0.332	4.923	0.371		hrpf-2	smg-3	1416	8	0.994382	0	149	0
CEOP4650	1	Y54G2A.37	clec-80	0.72	0.13	2.836	0.093		Y54G2A.37	clec-80	0	0	0	0	0	0
CEOP4651	1	mrps-7	vti-1	1.221	0.513	5.688	0.494		mrps-7	vti-1	707	0	1	9	193	0.0445545
CEOP4652	1	C46G7.2	C46G7.1	1.41	0.655	3.816	0.202		C46G7.2	C46G7.1	238	0	1	0	0	0
CEOP4653	1	taf-6.2	map-1	1.142	0.439	6.116	0.562		taf-6.2	map-1	2	0	1	4	275	0.0143369
CEOP4654	1	wdfy-3	T23B5.4	1.195	0.491	5.762	0.503		wdfy-3	T23B5.4	304	0	1	0	58	0
CEOP4655	1	Y71G10AL.1	Y71G10AR.4	0.994	0.314	4.774	0.345		Y71G10AL.1	Y71G10AR.4	165	4	0.976331	0	285	0
CEOP4657	1	Y77E11A.7	rpc-11	0.913	0.25	3.773	0.196		Y77E11A.7	rpc-11	96	4	0.96	0	273	0
CEOP4658	1	epg-9	vamp-7	1.061	0.369	4.876	0.364		epg-9	vamp-7	35	0	1	3	187	0.0157895
CEOP4659	1	bris-1	M02B7.7	0.885	0.233	4.057	0.232		bris-1	M02B7.7	195	21	0.902778	0	30	0
CEOP4660	1	ech-2	tag-30	1.412	0.657	7.075	0.691		ech-2	tag-30	242	0	1	0	0	0
CEOP4661	1	Y57G11C.22	Y57G11C.52	1.512	0.716	8.212	0.808		Y57G11C.22	Y57G11C.52	0	0	0	0	0	0
CEOP4664	1	ZK795.3	snb-7	2.181	0.947	10.863	0.936		ZK795.3	snb-7	27	0	1	0	0	0
CEOP4666	1	srf-3	nstp-5	1.87	0.888	9.25	0.879		srf-3	nstp-5	14	0	1	330	20	0.942857
CEOP4667	1	Y57G11C.3	Y57G11C.43	0.856	0.212	4.08	0.236		Y57G11C.3	Y57G11C.43	114	0	1	69	52	0.570248
CEOP4668	1	lsy-13	T06A10.3	1.135	0.432	4.896	0.369		lsy-13	T06A10.3	23	0	1	0	0	0
CEOP4669	1	arf-6	Y116A8C.13	0.869	0.222	3.905	0.212		arf-6	Y116A8C.13	19	0	1	0	0	0
CEOP4670	1	Y69A2AR.18	Y69A2AR.16	0.968	0.297	4.035	0.228		Y69A2AR.18	Y69A2AR.16	89	3	0.967391	6	90	0.0625
CEOP4671	1	ubc-8	Y94H6A.5	1.697	0.824	8.193	0.807		ubc-8	Y94H6A.5	3	0	1	0	2	0
CEOP4671	2	Y94H6A.5	egrh-3	1.748	0.842	8.723	0.846		Y94H6A.5	egrh-3	0	2	0	23	302	0.0707692
CEOP4672	1	F58E2.3	F58E2.2	1.829	0.873	8.999	0.863		F58E2.3	F58E2.2	0	0	0	0	0	0
CEOP4674	1	ZK616.3	ZK616.2	1.028	0.341	4.895	0.369		ZK616.3	ZK616.2	6	246	0.0238095	0	80	0
CEOP4675	1	C17H12.2	dyci-1	1.831	0.873	8.968	0.861		C17H12.2	dyci-1	23	0	1	13	62	0.173333
CEOP4676	1	Y42H9AR.4	rabs-5	1.197	0.494	5.589	0.479		Y42H9AR.4	rabs-5	0	0	0	8	7	0.533333
CEOP4678	1	ttr-45	bus-12	1.64	0.794	5.52	0.466		ttr-45	bus-12	0	0	0	0	0	0
CEOP4678	2	bus-12	JC8.16	0.18	0.005	0.821	0.009		bus-12	JC8.16	0	0	0	0	3	0
CEOP4680	1	rpn-7	F49C12.11	1.126	0.425	5.533	0.469		rpn-7	F49C12.11	58	0	1	5	2744	0.00181884
CEOP4681	1	M4.1	Y67D8A.2	1.411	0.656	5.504	0.462		M4.1	Y67D8A.2	21	0	1	147	250	0.370277
CEOP4683	1	B0035.18	B0035.6	0.437	0.04	1.618	0.026		B0035.18	B0035.6	0	0	0	0	36	0
CEOP4684	1	trap-3	eri-5	1.083	0.391	4.964	0.38		trap-3	eri-5	301	129	0.7	0	6	0
CEOP5004	1	W03F9.1	cgp-1	0.861	0.217	4.019	0.224		W03F9.1	cgp-1	54	0	1	22	155	0.124294
CEOP5008	1	ttb-1	Y108G3AL.2	1.094	0.398	5.302	0.437		ttb-1	Y108G3AL.2	50	15	0.769231	14	126	0.1
CEOP5012	1	phf-10	F33E11.3	0.89	0.237	4.281	0.267		phf-10	F33E11.3	55	0	1	2	225	0.00881057
CEOP5016	1	atg-9	T22H9.1	1.728	0.835	8.907	0.857		atg-9	T22H9.1	137	0	1	14	88	0.137255
CEOP5020	1	nhr-212	nhr-211	0.179	0.005	0.621	0.005		nhr-212	nhr-211	0	0	0	0	0	0
CEOP5024	1	H24K24.4	H24K24.3	1.172	0.471	5.585	0.478		H24K24.4	H24K24.3	693	0	1	25	684	0.0352609
CEOP5026	1	Y50D4A.5	Y50D4A.1	1.638	0.792	8.068	0.792		Y50D4A.5	Y50D4A.1	42	0	1	0	258	0
CEOP5028	1	nhr-56	nhr-128	0.502	0.054	2.028	0.046		nhr-56	nhr-128	0	0	0	0	0	0
CEOP5028	2	nhr-128	nhr-103	0.264	0.012	0.987	0.012		nhr-128	nhr-103	0	0	0	0	18	0
CEOP5028	3	nhr-103	nhr-18	0.508	0.056	2.058	0.048		nhr-103	nhr-18	0	18	0	0	40	0
CEOP5028	4	nhr-18	nhr-126	0.123	0.002	0.526	0.005		nhr-18	nhr-126	0	40	0	0	17	0
CEOP5028	5	nhr-126	nhr-134	0.838	0.199	2.608	0.079		nhr-126	nhr-134	0	17	0	0	25	0
CEOP5028	6	nhr-134	nhr-96	0.46	0.043	1.667	0.028		nhr-134	nhr-96	0	25	0	0	0	0
CEOP5032	1	Y45G12B.2	nuo-5	1.284	0.559	5.976	0.54		Y45G12B.2	nuo-5	390	0	1	0	1227	0
CEOP5036	1	C50H11.13	str-40	0.759	0.148	2.5	0.073		C50H11.13	str-40	0	0	0	0	0	0
CEOP5044	1	C17E7.12	C17E7.9	0.574	0.074	2.315	0.062		C17E7.12	C17E7.9	105	0	1	0	0	0
CEOP5048	1	H43I07.3	rpac-40	1.116	0.415	5.961	0.536		H43I07.3	rpac-40	576	0	1	3	440	0.00677201
CEOP5048	2	rpac-40	H43I07.1	1.751	0.843	8.52	0.838		rpac-40	H43I07.1	3	440	0.00677201	3	241	0.0122951
CEOP5052	1	hpo-18	figl-1	1.421	0.663	6.74	0.644		hpo-18	figl-1	63	12	0.84	0	172	0
CEOP5052	2	figl-1	glrx-3	0.968	0.296	5.18	0.417		figl-1	glrx-3	0	172	0	1	252	0.00395257
CEOP5056	1	F32D1.7	neg-1	0.722	0.131	3.701	0.186		F32D1.7	neg-1	0	0	0	0	0	0
CEOP5060	1	taf-10	K03B4.2	1.038	0.352	5.033	0.392		taf-10	K03B4.2	0	0	0	1	83	0.0119048
CEOP5060	2	K03B4.2	K03B4.1	1.902	0.898	10.271	0.922		K03B4.2	K03B4.1	1	83	0.0119048	0	47	0
CEOP5064	1	hsp-6	adss-1	1.358	0.61	6.866	0.662		hsp-6	adss-1	42	14	0.75	486	1715	0.220809
CEOP5064	2	adss-1	R02F11.4	1.184	0.481	5.627	0.482		adss-1	R02F11.4	486	1715	0.220809	20	88	0.185185
CEOP5068	1	K11D12.11	K11D12.7	0.656	0.099	2.53	0.074		K11D12.11	K11D12.7	7	0	1	17	310	0.0519878
CEOP5068	2	K11D12.7	K11D12.6	1.605	0.775	7.26	0.71		K11D12.7	K11D12.6	17	310	0.0519878	0	0	0
CEOP5072	1	C04F5.9	C04F5.8	1.072	0.378	5.482	0.459		C04F5.9	C04F5.8	0	0	0	0	444	0
CEOP5076	1	vps-37	CD4.3	1.338	0.594	6.034	0.548		vps-37	CD4.3	0	0	0	4	165	0.0236686
CEOP5076	2	CD4.3	crn-2	1.265	0.545	6.173	0.569		CD4.3	crn-2	4	165	0.0236686	0	197	0
CEOP5080	1	hmgs-1	F25B4.5	0.922	0.257	4.342	0.279		hmgs-1	F25B4.5	821	4	0.995152	0	162	0
CEOP5084	1	F44E7.9	ZC250.2	1.238	0.528	6.311	0.588		F44E7.9	ZC250.2	67	0	1	0	97	0
CEOP5088	1	F26F12.3	F26F12.2	1.14	0.436	4.635	0.318		F26F12.3	F26F12.2	1090	71	0.938846	0	0	0
CEOP5092	1	M03F8.3	pst-1	0.84	0.202	4.031	0.227		M03F8.3	pst-1	581	0	1	4	55	0.0677966
CEOP5096	1	aps-1	F29G9.2	2.933	0.997	15.822	0.993		aps-1	F29G9.2	41	0	1	47	23	0.671429
CEOP5100	1	R01B10.6	jamp-1	0.525	0.061	2.373	0.065		R01B10.6	jamp-1	100	8	0.925926	5	183	0.0265957
CEOP5100	2	jamp-1	R01B10.4	0.92	0.255	4.262	0.262		jamp-1	R01B10.4	5	183	0.0265957	0	168	0
CEOP5104	1	Y38A10A.7	smut-1	0.713	0.124	3.125	0.119		Y38A10A.7	smut-1	0	0	0	0	159	0
CEOP5108	1	gad-1	alh-4	1.888	0.891	9.703	0.9		gad-1	alh-4	10	0	1	5	117	0.0409836
CEOP5108	2	alh-4	atp-4	2.161	0.945	11.545	0.95		alh-4	atp-4	5	117	0.0409836	169	1226	0.121147
CEOP5108	3	atp-4	T05H4.11	1.388	0.638	6.969	0.674		atp-4	T05H4.11	169	1226	0.121147	30	390	0.0714286
CEOP5108	4	T05H4.11	T05H4.10	0.703	0.12	3.409	0.151		T05H4.11	T05H4.10	30	390	0.0714286	21	681	0.0299145
CEOP5112	1	erfa-1	hpo-19	1.397	0.645	6.798	0.653		erfa-1	hpo-19	1318	0	1	0	388	0
CEOP5116	1	acl-8	acl-9	1.329	0.588	6.767	0.648		acl-8	acl-9	397	0	1	4	660	0.0060241
CEOP5118	1	dgtr-1	W01A11.1	1.562	0.749	4.948	0.377		dgtr-1	W01A11.1	0	0	0	0	0	0
CEOP5119	1	W01A11.7	moc-2	1.357	0.61	6.973	0.676		W01A11.7	moc-2	0	0	0	12	36	0.25
CEOP5120	1	mdh-1	dpy-11	1.746	0.84	7.155	0.699		mdh-1	dpy-11	0	24	0	1856	223	0.892737
CEOP5120	2	dpy-11	ubh-1	1.931	0.905	6.814	0.656		dpy-11	ubh-1	1856	223	0.892737	58	4	0.935484
CEOP5120	3	ubh-1	ubh-2	1.331	0.59	6.94	0.671		ubh-1	ubh-2	58	4	0.935484	4	148	0.0263158
CEOP5120	4	ubh-2	ubh-3	0.783	0.165	3.218	0.128		ubh-2	ubh-3	4	148	0.0263158	4	264	0.0149254
CEOP5124	1	ZK1055.7	ZK1055.6	0.333	0.017	1.658	0.028		ZK1055.7	ZK1055.6	0	0	0	0	18	0
CEOP5128	1	snb-1	syx-18	1.866	0.885	10.227	0.921		snb-1	syx-18	68	0	1	0	236	0
CEOP5132	1	sna-1	dlst-1	1.262	0.543	6.251	0.582		sna-1	dlst-1	0	0	0	8	294	0.0264901
CEOP5132	2	dlst-1	W02F12.4	1.291	0.564	6.44	0.603		dlst-1	W02F12.4	8	294	0.0264901	0	153	0
CEOP5136	1	nhr-162	nhr-140	0.985	0.309	3.815	0.201		nhr-162	nhr-140	0	0	0	0	32	0
CEOP5136	2	nhr-140	nhr-139	0.374	0.025	1.591	0.025		nhr-140	nhr-139	0	32	0	0	12	0
CEOP5136	3	nhr-139	nhr-163	0.338	0.017	1.389	0.018		nhr-139	nhr-163	0	12	0	0	28	0
CEOP5140	1	attf-2	F09G2.8	0.767	0.155	3.483	0.161		attf-2	F09G2.8	336	0	1	0	138	0
CEOP5144	1	gei-6	C13F10.7	0.568	0.071	2.556	0.075		gei-6	C13F10.7	170	10	0.944444	184	429	0.300163
CEOP5144	2	C13F10.7	C13F10.6	0.939	0.274	4.296	0.271		C13F10.7	C13F10.6	184	429	0.300163	137	64	0.681592
CEOP5144	3	C13F10.6	C13F10.5	1.37	0.622	6.654	0.631		C13F10.6	C13F10.5	137	64	0.681592	43	162	0.209756
CEOP5144	4	C13F10.5	soap-1	1.478	0.694	6.552	0.618		C13F10.5	soap-1	43	162	0.209756	0	436	0
CEOP5148	1	hpo-9	C05C8.5	0.652	0.097	3.355	0.145		hpo-9	C05C8.5	78	0	1	0	128	0
CEOP5152	1	hyls-1	C05C8.1	0.924	0.258	4.643	0.32		hyls-1	C05C8.1	0	0	0	0	190	0
CEOP5156	1	C03G6.17	srsx-24	0.942	0.277	4.993	0.386		C03G6.17	srsx-24	12	0	1	0	0	0
CEOP5160	1	C54F6.5	swt-2	1.21	0.506	4.484	0.295		C54F6.5	swt-2	0	0	0	0	0	0
CEOP5164	1	rps-30	C26F1.3	1.203	0.5	5.853	0.518		rps-30	C26F1.3	17797	616	0.966545	29	214	0.119342
CEOP5168	1	C37C3.2	C37C3.1	1.119	0.419	5.663	0.49		C37C3.2	C37C3.1	1930	11	0.994333	0	19	0
CEOP5172	1	Y97E10AR.6	rpb-9	1.33	0.589	6.18	0.57		Y97E10AR.6	rpb-9	9	0	1	0	245	0
CEOP5172	2	rpb-9	Y97E10AR.7	0.71	0.122	3.237	0.134		rpb-9	Y97E10AR.7	0	245	0	141	693	0.169065
CEOP5176	1	oma-2	vars-1	1.602	0.773	7.921	0.774		oma-2	vars-1	0	0	0	0	0	0
CEOP5176	2	vars-1	ZC513.5	2.379	0.968	12.77	0.971		vars-1	ZC513.5	0	0	0	0	124	0
CEOP5180	1	snap-1	D1014.4	1.161	0.457	5.533	0.469		snap-1	D1014.4	19	0	1	0	145	0
CEOP5184	1	sel-9	W02D7.6	0.965	0.295	4.334	0.275		sel-9	W02D7.6	35	7	0.833333	0	8	0
CEOP5184	2	W02D7.6	W02D7.5	3.016	0.999	16.599	0.998		W02D7.6	W02D7.5	0	8	0	0	0	0
CEOP5188	1	dnj-22	T23B12.6	1.789	0.858	9.017	0.865		dnj-22	T23B12.6	0	0	0	71	30	0.70297
CEOP5192	1	T23B12.4	mrps-2	1.019	0.334	5.037	0.393		T23B12.4	mrps-2	5	0	1	17	334	0.048433
CEOP5192	2	mrps-2	mrpl-4	0.771	0.157	3.74	0.192		mrps-2	mrpl-4	17	334	0.048433	0	575	0
CEOP5192	3	mrpl-4	phf-30	1.178	0.476	5.547	0.473		mrpl-4	phf-30	0	575	0	0	92	0
CEOP5196	1	F45F2.11	F45F2.10	1.705	0.827	9.303	0.88		F45F2.11	F45F2.10	0	0	0	0	0	0
CEOP5196	2	F45F2.10	F45F2.9	0.84	0.202	3.683	0.183		F45F2.10	F45F2.9	0	0	0	9	424	0.0207852
CEOP5200	1	F25G6.9	F25G6.8	1.416	0.659	6.854	0.659		F25G6.9	F25G6.8	0	0	0	0	412	0
CEOP5204	1	symk-1	C10B5.1	1.057	0.366	5.536	0.47		symk-1	C10B5.1	4	0	1	0	0	0
CEOP5208	1	asp-13	F28A12.3	1.085	0.393	3.278	0.137		asp-13	F28A12.3	0	0	0	0	0	0
CEOP5212	1	B0507.8	B0507.10	0.292	0.013	0.808	0.008		B0507.8	B0507.10	0	0	0	0	0	0
CEOP5212	2	B0507.10	B0507.7	0.479	0.048	2.381	0.067		B0507.10	B0507.7	0	0	0	0	0	0
CEOP5216	1	nhr-195	nhr-194	1.009	0.326	3.796	0.199		nhr-195	nhr-194	0	0	0	14	0	1
CEOP5220	1	tag-232	mdt-27	0.944	0.279	4.84	0.356		tag-232	mdt-27	4	0	1	75	33	0.694444
CEOP5224	1	ucp-4	coq-6	0.561	0.069	2.633	0.083		ucp-4	coq-6	0	0	0	0	287	0
CEOP5228	1	hum-2	trpp-4	1.544	0.739	8.036	0.786		hum-2	trpp-4	6	2	0.75	7	39	0.152174
CEOP5232	3	mdf-1	C50F4.16	0.517	0.059	2.646	0.084		mdf-1	C50F4.16	17	0	1	0	58	0
CEOP5232	4	C50F4.16	C50F4.12	0.604	0.083	2.673	0.087		C50F4.16	C50F4.12	0	58	0	0	28	0
CEOP5236	1	ztf-7	F46B6.6	1.262	0.542	5.998	0.542		ztf-7	F46B6.6	104	2	0.981132	15	5	0.75
CEOP5236	2	F46B6.6	F46B6.5	1.001	0.319	4.269	0.265		F46B6.6	F46B6.5	15	5	0.75	0	68	0
CEOP5236	3	F46B6.5	F46B6.4	1.609	0.778	8.298	0.815		F46B6.5	F46B6.4	0	68	0	0	22	0
CEOP5236	4	F46B6.4	smg-4	0.841	0.204	3.99	0.22		F46B6.4	smg-4	0	22	0	0	91	0
CEOP5236	5	smg-4	F46B6.12	0.738	0.141	3.491	0.163		smg-4	F46B6.12	0	91	0	0	276	0
CEOP5240	1	rde-1	C27H6.8	1.49	0.702	7.593	0.743		rde-1	C27H6.8	102	0	1	53	519	0.0926573
CEOP5244	1	wdr-20	aos-1	0.78	0.164	4.047	0.231		wdr-20	aos-1	500	0	1	0	258	0
CEOP5246	1	cul-5	ZK856.4	1.236	0.527	5.721	0.497		cul-5	ZK856.4	293	0	1	0	0	0
CEOP5248	1	zhit-3	tftc-3	0.842	0.206	4.02	0.225		zhit-3	tftc-3	10	0	1	3	67	0.0428571
CEOP5248	2	tftc-3	rpc-25	0.647	0.096	2.794	0.091		tftc-3	rpc-25	3	67	0.0428571	6	181	0.0320856
CEOP5248	3	rpc-25	ZK856.16	1.022	0.337	4.153	0.246		rpc-25	ZK856.16	6	181	0.0320856	0	175	0
CEOP5248	4	ZK856.16	ZK856.11	2.259	0.957	12.301	0.963		ZK856.16	ZK856.11	0	175	0	507	73	0.874138
CEOP5248	5	ZK856.11	ZK856.8	1.57	0.754	8.171	0.803		ZK856.11	ZK856.8	507	73	0.874138	5	604	0.00821018
CEOP5252	1	gna-1	B0024.11	1.499	0.709	6.823	0.657		gna-1	B0024.11	14	0	1	10	4	0.714286
CEOP5252	2	B0024.11	B0024.10	0.733	0.138	3.441	0.158		B0024.11	B0024.10	10	4	0.714286	2	86	0.0227273
CEOP5254	1	K07C5.13	K07C5.3	1.315	0.579	5.912	0.529		K07C5.13	K07C5.3	0	0	0	13	121	0.0970149
CEOP5256	1	T21C9.4	mics-1	1.401	0.648	6.505	0.611		T21C9.4	mics-1	0	0	0	0	243	0
CEOP5256	2	mics-1	vps-54	1.04	0.355	5.088	0.403		mics-1	vps-54	0	243	0	2	71	0.0273973
CEOP5260	1	pas-2	D1054.3	1.159	0.456	5.034	0.393		pas-2	D1054.3	14	7	0.666667	0	526	0
CEOP5264	1	plrg-1	prp-38	0.448	0.041	2.107	0.051		plrg-1	prp-38	489	0	1	0	378	0
CEOP5264	2	prp-38	secs-1	0.716	0.125	3.012	0.109		prp-38	secs-1	0	378	0	0	31	0
CEOP5266	1	F32D8.14	F32D8.4	0.845	0.207	4.064	0.235		F32D8.14	F32D8.4	0	0	0	0	196	0
CEOP5268	1	F17C11.10	vps-36	2.201	0.95	11.308	0.946		F17C11.10	vps-36	4	0	1	22	50	0.305556
CEOP5268	2	vps-36	F17C11.7	0.703	0.119	3.367	0.148		vps-36	F17C11.7	22	50	0.305556	0	143	0
CEOP5272	1	atp-5	mboa-2	1.278	0.555	6.039	0.548		atp-5	mboa-2	4636	0	1	18	63	0.222222
CEOP5272	2	mboa-2	H19N07.3	0.765	0.153	3.244	0.134		mboa-2	H19N07.3	18	63	0.222222	0	358	0
CEOP5276	1	C06H2.6	C06H2.2	1.249	0.536	6.108	0.562		C06H2.6	C06H2.2	0	0	0	0	214	0
CEOP5276	2	C06H2.2	jmjd-5	1.281	0.557	6.495	0.609		C06H2.2	jmjd-5	0	214	0	0	90	0
CEOP5280	1	ima-1	T19B10.8	0.89	0.237	4.353	0.28		ima-1	T19B10.8	9	0	1	4	45	0.0816327
CEOP5280	2	T19B10.8	mxl-1	0.673	0.104	2.992	0.108		T19B10.8	mxl-1	4	45	0.0816327	97	837	0.103854
CEOP5284	1	des-2	deg-3	0.375	0.025	1.287	0.015		des-2	deg-3	0	0	0	0	0	0
CEOP5288	1	C55A6.10	ttll-5	1.259	0.54	6.405	0.596		C55A6.10	ttll-5	19	0	1	83	78	0.515528
CEOP5296	1	bir-1	skp-1	1.541	0.737	8.252	0.811		bir-1	skp-1	42	0	1	1	916	0.00109051
CEOP5300	1	syx-5	sel-11	1.259	0.54	5.584	0.477		syx-5	sel-11	20	4	0.833333	0	365	0
CEOP5300	2	sel-11	F55A11.4	1.588	0.766	8.132	0.799		sel-11	F55A11.4	0	365	0	0	0	0
CEOP5304	1	mpst-1	D2023.4	1.313	0.576	6.886	0.663		mpst-1	D2023.4	320	0	1	0	210	0
CEOP5308	1	snr-4	mif-2	0.974	0.302	4.746	0.338		snr-4	mif-2	89	0	1	0	580	0
CEOP5312	1	kup-1	pkc-1	2.678	0.986	13.653	0.98		kup-1	pkc-1	35	0	1	0	5	0
CEOP5316	1	F10C2.4	F10C2.5	0.898	0.243	3.411	0.152		F10C2.4	F10C2.5	216	0	1	0	96	0
CEOP5316	2	F10C2.5	dars-2	1.16	0.456	5.848	0.517		F10C2.5	dars-2	0	96	0	11	64	0.146667
CEOP5320	1	pqn-53	clh-6	0.933	0.269	4.171	0.249		pqn-53	clh-6	281	3	0.989437	0	132	0
CEOP5321	1	kmo-1	R07B7.4	2.056	0.926	7.25	0.708		kmo-1	R07B7.4	0	0	0	0	0	0
CEOP5324	1	ZK863.4	elpc-3	1.188	0.484	6.08	0.555		ZK863.4	elpc-3	141	2	0.986014	0	456	0
CEOP5328	1	dpy-30	rnp-1	0.884	0.232	4.527	0.299		dpy-30	rnp-1	5	40	0.111111	17	495	0.0332031
CEOP5328	2	rnp-1	ZK836.2	1.131	0.429	5.456	0.455		rnp-1	ZK836.2	17	495	0.0332031	11	169	0.0611111
CEOP5336	1	rad-50	T04H1.5	1.362	0.614	6.234	0.579		rad-50	T04H1.5	0	0	0	4	17	0.190476
CEOP5340	1	srpa-68	rskd-1	0.977	0.305	4.416	0.288		srpa-68	rskd-1	26	0	1	12	214	0.0530973
CEOP5344	1	R04F11.5	R04F11.3	1.903	0.899	10.047	0.914		R04F11.5	R04F11.3	9	4	0.692308	0	184	0
CEOP5346	1	atn-1	srt-39	0.824	0.192	3.605	0.174		atn-1	srt-39	498	0	1	0	0	0
CEOP5348	1	W04D2.4	mrps-11	1.285	0.56	6.091	0.558		W04D2.4	mrps-11	24	0	1	0	1777	0
CEOP5352	1	W04D2.6	T28H10.1	1.309	0.575	6.208	0.573		W04D2.6	T28H10.1	4	0	1	0	0	0
CEOP5356	1	sel-1	mrps-5	1.209	0.505	5.983	0.541		sel-1	mrps-5	0	0	0	0	935	0
CEOP5360	1	ril-2	C14C10.4	0.371	0.023	1.796	0.036		ril-2	C14C10.4	7	0	1	3	261	0.0113636
CEOP5360	2	C14C10.4	C14C10.2	1.454	0.681	6.924	0.668		C14C10.4	C14C10.2	3	261	0.0113636	0	36	0
CEOP5364	1	istr-1	R11D1.1	1.797	0.863	9.558	0.891		istr-1	R11D1.1	0	0	0	0	12	0
CEOP5368	1	mrpl-49	R11D1.10	1.195	0.491	5.852	0.517		mrpl-49	R11D1.10	12	0	1	0	38	0
CEOP5372	1	C15C8.4	C15C8.7	1.646	0.798	8.418	0.825		C15C8.4	C15C8.7	0	0	0	72	460	0.135338
CEOP5376	1	pqn-68	eif-3.K	1.64	0.793	8.462	0.83		pqn-68	eif-3.K	0	0	0	18	364	0.0471204
CEOP5380	1	lin-46	R186.7	1.406	0.653	7.068	0.69		lin-46	R186.7	0	0	0	54	0	1
CEOP5384	1	him-17	cni-1	0.902	0.245	4.13	0.243		him-17	cni-1	15	0	1	0	276	0
CEOP5385	1	nhr-168	nhr-129	1.153	0.448	4.872	0.363		nhr-168	nhr-129	17	0	1	18	9	0.666667
CEOP5386	1	F32H5.4	srg-46	1.175	0.473	5.458	0.456		F32H5.4	srg-46	0	0	0	0	0	0
CEOP5388	1	F53F1.2	F53F1.3	1.254	0.538	5.64	0.485		F53F1.2	F53F1.3	24	12	0.666667	0	18	0
CEOP5392	1	F53F4.10	F53F4.11	2.444	0.972	13.168	0.975		F53F4.10	F53F4.11	90	8	0.918367	3	452	0.00659341
CEOP5392	2	F53F4.11	F53F4.16	0.934	0.27	4.651	0.323		F53F4.11	F53F4.16	3	452	0.00659341	614	155	0.79844
CEOP5396	1	F53F4.12	F53F4.14	1.265	0.546	6.565	0.62		F53F4.12	F53F4.14	236	0	1	0	238	0
CEOP5398	1	letm-1	rde-12	1.222	0.515	5.582	0.477		letm-1	rde-12	4	0	1	30	100	0.230769
CEOP5400	1	swan-1	swan-2	0.985	0.309	4.003	0.222		swan-1	swan-2	876	0	1	15	344	0.0417827
CEOP5404	1	sel-10	hpo-31	1.228	0.521	5.801	0.512		sel-10	hpo-31	61	0	1	12	257	0.0446097
CEOP5408	1	R10D12.13	sao-1	1.049	0.359	4.671	0.324		R10D12.13	sao-1	0	0	0	5	131	0.0367647
CEOP5412	1	cept-2	vha-13	1.897	0.896	9.441	0.887		cept-2	vha-13	17	0	1	761	78	0.907032
CEOP5412	2	vha-13	Y49A3A.3	1.564	0.75	8.028	0.786		vha-13	Y49A3A.3	761	78	0.907032	0	26	0
CEOP5416	1	rrbs-1	rpoa-12	0.708	0.121	3.338	0.143		rrbs-1	rpoa-12	13	6	0.684211	4	97	0.039604
CEOP5416	2	rpoa-12	pas-1	1.452	0.68	7.406	0.723		rpoa-12	pas-1	4	97	0.039604	0	246	0
CEOP5416	3	pas-1	dhs-22	0.934	0.27	4.568	0.304		pas-1	dhs-22	0	246	0	132	499	0.209192
CEOP5420	1	fntb-1	F23B12.7	2.486	0.975	13.389	0.977		fntb-1	F23B12.7	262	0	1	0	160	0
CEOP5424	1	ril-1	C53A5.2	2.028	0.923	10.248	0.922		ril-1	C53A5.2	1778	0	1	0	0	0
CEOP5424	2	C53A5.2	C53A5.16	2.913	0.995	15.409	0.992		C53A5.2	C53A5.16	0	0	0	8	25	0.242424
CEOP5424	3	C53A5.16	C53A5.17	1.764	0.848	9.37	0.884		C53A5.16	C53A5.17	8	25	0.242424	0	103	0
CEOP5424	4	C53A5.17	R02D5.8	1.355	0.609	6.907	0.666		C53A5.17	R02D5.8	0	103	0	0	33	0
CEOP5428	1	fib-1	rps-16	1.371	0.622	6.253	0.583		fib-1	rps-16	57	7	0.890625	2009	13344	0.130854
CEOP5432	1	mut-15	T01C3.9	1.014	0.331	5.09	0.404		mut-15	T01C3.9	0	0	0	0	18	0
CEOP5436	1	obr-2	nmr-2	1.591	0.769	7.22	0.706		obr-2	nmr-2	34	0	1	0	0	0
CEOP5440	1	otub-1	C25D7.10	1.241	0.529	5.712	0.496		otub-1	C25D7.10	278	0	1	11	168	0.0614525
CEOP5440	2	C25D7.10	dnj-3	0.912	0.25	4.147	0.245		C25D7.10	dnj-3	11	168	0.0614525	0	46	0
CEOP5444	1	F28F8.7	F28F8.9	1.154	0.449	5.203	0.422		F28F8.7	F28F8.9	0	0	0	0	8	0
CEOP5444	2	F28F8.9	atx-3	0.928	0.263	4.95	0.378		F28F8.9	atx-3	0	8	0	0	86	0
CEOP5444	3	atx-3	F28F8.5	2.012	0.919	10.785	0.933		atx-3	F28F8.5	0	86	0	0	395	0
CEOP5448	1	nhr-84	nhr-102	1.035	0.349	4.534	0.3		nhr-84	nhr-102	144	0	1	9	62	0.126761
CEOP5452	1	T10C6.5	T10C6.6	0.858	0.213	4.046	0.231		T10C6.5	T10C6.6	176	2	0.988764	19	341	0.0527778
CEOP5454	1	Y32B12B.1	Y32B12B.2	1.483	0.697	6.432	0.599		Y32B12B.1	Y32B12B.2	0	0	0	51	0	1
CEOP5456	1	ctps-1	cand-1	0.571	0.072	2.477	0.071		ctps-1	cand-1	324	0	1	411	609	0.402941
CEOP5464	1	prp-6	ebp-1	0.904	0.246	4.467	0.294		prp-6	ebp-1	77	6	0.927711	148	756	0.163717
CEOP5472	1	emb-4	wars-1	0.92	0.255	4.425	0.29		emb-4	wars-1	9	0	1	0	358	0
CEOP5476	1	Y39B6A.43	ztf-20	0.42	0.034	1.886	0.043		Y39B6A.43	ztf-20	0	0	0	0	0	0
CEOP5476	2	ztf-20	Y80D3A.9	2.493	0.977	13.197	0.975		ztf-20	Y80D3A.9	0	0	0	179	0	1
CEOP5480	1	mrps-35	Y39B6A.37	1.424	0.664	7.021	0.684		mrps-35	Y39B6A.37	289	2	0.993127	29	1	0.966667
CEOP5480	2	Y39B6A.37	Y39B6A.36	1.239	0.529	6.711	0.638		Y39B6A.37	Y39B6A.36	29	1	0.966667	142	285	0.332553
CEOP5480	3	Y39B6A.36	tgt-2	1.375	0.626	6.433	0.601		Y39B6A.36	tgt-2	142	285	0.332553	6	277	0.0212014
CEOP5480	4	tgt-2	Y39B6A.34	1.018	0.333	4.848	0.358		tgt-2	Y39B6A.34	6	277	0.0212014	636	231	0.733564
CEOP5480	5	Y39B6A.34	Y39B6A.33	1.406	0.653	7.428	0.727		Y39B6A.34	Y39B6A.33	636	231	0.733564	0	550	0
CEOP5488	1	Y39B6A.13	pro-3	0.972	0.3	5.054	0.397		Y39B6A.13	pro-3	0	0	0	1	343	0.00290698
CEOP5488	2	pro-3	Y39B6A.16	1.048	0.358	4.552	0.302		pro-3	Y39B6A.16	1	343	0.00290698	0	0	0
CEOP5492	1	Y43F8C.7	Y43F8C.6	1.094	0.398	5.294	0.435		Y43F8C.7	Y43F8C.6	4	0	1	3	203	0.0145631
CEOP5496	1	chk-2	fars-2	2.119	0.938	11.039	0.939		chk-2	fars-2	0	0	0	2	4	0.333333
CEOP5496	2	fars-2	gly-4	2.226	0.953	11.828	0.955		fars-2	gly-4	2	4	0.333333	348	107	0.764835
CEOP5497	1	Y59A8B.10	Y59A8B.8	0.877	0.226	4.193	0.251		Y59A8B.10	Y59A8B.8	1603	0	1	32	165	0.162437
CEOP5498	1	Y39B6A.40	Y39B6A.41	1.131	0.428	5.291	0.435		Y39B6A.40	Y39B6A.41	0	0	0	0	0	0
CEOP5499	1	F31D4.9	clec-264	2.592	0.981	14.363	0.985		F31D4.9	clec-264	185	8	0.958549	0	0	0
CEOP5500	1	dcs-1	fre-1	0.842	0.205	4.06	0.234		dcs-1	fre-1	26	4	0.866667	0	100	0
CEOP5501	1	ttr-28	ttr-27	1.439	0.673	7.775	0.76		ttr-28	ttr-27	0	0	0	0	0	0
CEOP5502	1	fbxa-153	fbxa-154	0.948	0.283	4.675	0.325		fbxa-153	fbxa-154	16	0	1	0	0	0
CEOP5504	1	ftr-1	fog-2	0.828	0.196	3.628	0.177		ftr-1	fog-2	0	0	0	0	0	0
CEOP5504	2	fog-2	fbxa-114	0.691	0.112	2.653	0.086		fog-2	fbxa-114	0	0	0	0	0	0
CEOP5505	1	egl-3	C51E3.6	1.76	0.846	5.858	0.519		egl-3	C51E3.6	43	0	1	0	0	0
CEOP5506	1	K01D12.7	K01D12.6	1.892	0.893	9.798	0.904		K01D12.7	K01D12.6	0	0	0	0	0	0
CEOP5507	1	ugt-5	srbc-43	0.499	0.053	1.311	0.016		ugt-5	srbc-43	0	0	0	0	0	0
CEOP5508	1	prmt-1	mdt-17	1.334	0.592	6.342	0.591		prmt-1	mdt-17	1518	0	1	1	319	0.003125
CEOP5508	2	mdt-17	swsn-1	0.971	0.299	4.804	0.348		mdt-17	swsn-1	1	319	0.003125	48	116	0.292683
CEOP5508	3	swsn-1	sld-5	1.274	0.551	6.06	0.553		swsn-1	sld-5	48	116	0.292683	40	85	0.32
CEOP5509	1	ZC317.7	ZC317.6	1.332	0.591	7.034	0.687		ZC317.7	ZC317.6	0	0	0	0	0	0
CEOP5510	1	K06A4.7	K06A4.10	1.304	0.571	6.13	0.565		K06A4.7	K06A4.10	190	0	1	0	0	0
CEOP5512	1	dnj-25	W07A8.2	1.009	0.325	4.43	0.29		dnj-25	W07A8.2	58	0	1	0	67	0
CEOP5515	1	chk-1	Y39H10A.6	2.086	0.932	10.279	0.923		chk-1	Y39H10A.6	14	0	1	36	0	1
CEOP5516	1	num-1	mrps-12	1.089	0.395	5.118	0.408		num-1	mrps-12	3	0	1	102	443	0.187156
CEOP5516	2	mrps-12	exos-7	0.859	0.214	4.083	0.236		mrps-12	exos-7	102	443	0.187156	0	446	0
CEOP5517	1	nhr-154	nhr-153	1.702	0.826	6.911	0.666		nhr-154	nhr-153	0	0	0	0	0	0
CEOP5518	1	snb-2	tomm-20	2.927	0.996	16.054	0.996		snb-2	tomm-20	64	0	1	1208	2	0.998347
CEOP5519	1	stdh-3	stdh-1	1.421	0.662	6.711	0.638		stdh-3	stdh-1	0	0	0	19	0	1
CEOP5520	1	fbxa-95	fbxa-94	1	0.317	5.189	0.42		fbxa-95	fbxa-94	0	0	0	0	0	0
CEOP5521	1	cyn-3	Y75B12B.11	1.921	0.903	10.187	0.92		cyn-3	Y75B12B.11	0	0	0	0	0	0
CEOP5522	1	F47G9.1	str-141	2.805	0.991	15.832	0.994		F47G9.1	str-141	1328	12	0.991045	0	0	0
CEOP5523	1	F11A5.3	F11A5.4	0.573	0.073	1.841	0.041		F11A5.3	F11A5.4	0	0	0	0	0	0
CEOP5524	1	nrf-5	str-165	0.896	0.24	2.221	0.057		nrf-5	str-165	194	0	1	0	0	0
CEOP5525	1	nhr-65	nhr-230	1.347	0.599	5.544	0.472		nhr-65	nhr-230	0	0	0	0	0	0
CEOP5526	1	R186.8	R186.3	1.355	0.608	6.606	0.624		R186.8	R186.3	1910	0	1	0	415	0
CEOP5527	1	B0238.11	B0238.10	1.678	0.815	8.181	0.804		B0238.11	B0238.10	210	3	0.985915	126	165	0.43299
CEOP5528	1	nhr-106	str-196	1.146	0.443	4.339	0.277		nhr-106	str-196	0	0	0	0	0	0
CEOP5529	1	F10G2.1	nhr-148	1.873	0.889	6.873	0.662		F10G2.1	nhr-148	0	0	0	0	0	0
CEOP5530	1	scpl-4	H27A22.1	1.278	0.556	6.561	0.618		scpl-4	H27A22.1	29	2	0.935484	0	80	0
CEOP5531	1	W02H5.2	angl-1	0.603	0.083	2.872	0.096		W02H5.2	angl-1	11	0	1	96	0	1
CEOP5533	1	nhr-47	mms-19	1.177	0.474	5.007	0.389		nhr-47	mms-19	0	0	0	57	138	0.292308
CEOP5534	1	Y57E12AL.1	Y57E12AM.1	1.177	0.475	5.633	0.484		Y57E12AL.1	Y57E12AM.1	14	0	1	122	4293	0.0276331
CEOP5536	1	Y61A9LA.10	Y61A9LA.11	2.313	0.964	12.289	0.963		Y61A9LA.10	Y61A9LA.11	0	0	0	0	160	0
CEOP5537	1	emo-1	F32D8.13	1.758	0.845	7.878	0.768		emo-1	F32D8.13	1117	81	0.932387	0	0	0
CEOP5538	1	pptr-1	W08G11.3	0.832	0.197	3.749	0.193		pptr-1	W08G11.3	744	0	1	0	138	0
CEOP5539	1	asp-12	asp-5	1.852	0.882	9.996	0.911		asp-12	asp-5	0	0	0	129	0	1
CEOP5540	1	ttr-49	ttr-40	0.293	0.013	1.448	0.02		ttr-49	ttr-40	0	0	0	0	0	0
CEOP5541	1	sma-1	R31.2	1.293	0.565	6.388	0.594		sma-1	R31.2	18	0	1	8	16	0.333333
CEOP5542	1	Y60A3A.9	dhs-24	0.947	0.282	4.71	0.332		Y60A3A.9	dhs-24	165	0	1	1	217	0.00458716
CEOP5542	2	dhs-24	Y60A3A.14	1.157	0.452	5.704	0.496		dhs-24	Y60A3A.14	1	217	0.00458716	24	203	0.105727
CEOP5543	1	F22F7.2	F22F7.1	2.249	0.956	11.891	0.957		F22F7.2	F22F7.1	0	0	0	254	8	0.969466
CEOP5544	1	Y57E12AL.6	mdt-6	1.206	0.503	5.689	0.494		Y57E12AL.6	mdt-6	1211	83	0.935858	26	276	0.0860927
CEOP5547	1	let-418	srh-76	1.069	0.375	4.858	0.36		let-418	srh-76	0	0	0	0	0	0
CEOP5549	1	ugt-63	srab-3	2.279	0.96	12.277	0.962		ugt-63	srab-3	0	0	0	0	0	0
CEOP5550	1	C04E12.10	srbc-2	0.748	0.144	3.6	0.174		C04E12.10	srbc-2	0	0	0	0	0	0
CEOP5551	1	M04C3.2	M04C3.1	0.657	0.099	1.447	0.02		M04C3.2	M04C3.1	0	0	0	0	0	0
CEOP5552	1	snx-6	gck-3	1.021	0.336	5.246	0.429		snx-6	gck-3	42	0	1	0	619	0
CEOP5552	2	gck-3	dpy-21	0.73	0.136	3.734	0.191		gck-3	dpy-21	0	619	0	0	7	0
CEOP5553	1	Y73C8B.1	Y73C8B.2	2.777	0.99	14.137	0.984		Y73C8B.1	Y73C8B.2	257	0	1	302	0	1
CEOP5554	1	Y97E10AR.4	Y97E10AR.3	1.666	0.808	7.756	0.756		Y97E10AR.4	Y97E10AR.3	0	0	0	373	62	0.857471
CEOP5555	1	sdz-8	C55A6.6	0.227	0.01	0.704	0.007		sdz-8	C55A6.6	290	0	1	0	134	0
CEOP5555	2	C55A6.6	C55A6.3	0.722	0.131	2.754	0.09		C55A6.6	C55A6.3	0	134	0	0	0	0
CEOP5556	1	unc-132	lin-40	0.9	0.244	4.532	0.3		unc-132	lin-40	358	0	1	2770	924	0.749865
CEOP5557	1	dct-3	C54D10.14	0.301	0.015	1.049	0.013		dct-3	C54D10.14	0	0	0	0	0	0
CEOP5557	2	C54D10.14	C54D10.12	0.303	0.016	0.813	0.009		C54D10.14	C54D10.12	0	0	0	0	0	0
CEOP5558	1	set-22	pap-1	2.1	0.935	11.008	0.938		set-22	pap-1	9	0	1	25	0	1
CEOP5559	1	sqv-6	Y50D4C.6	0.878	0.227	3.954	0.217		sqv-6	Y50D4C.6	35	0	1	0	9	0
CEOP5559	2	Y50D4C.6	Y50D4C.3	1.031	0.345	4.545	0.301		Y50D4C.6	Y50D4C.3	0	9	0	2	113	0.0173913
CEOP5560	1	knl-3	cct-7	1.39	0.639	6.663	0.633		knl-3	cct-7	104	5	0.954128	97	107	0.47549
CEOP5561	1	F59A7.8	F59A7.7	1.088	0.395	4.318	0.274		F59A7.8	F59A7.7	0	0	0	0	0	0
CEOP5562	1	coh-4	Y45G5AM.7	1.117	0.417	4.697	0.331		coh-4	Y45G5AM.7	0	0	0	0	0	0
CEOP5563	1	F54D11.4	sumv-2	0.62	0.088	3.064	0.114		F54D11.4	sumv-2	0	0	0	26	30	0.464286
CEOP5564	1	pqn-51	K11D12.12	0.955	0.287	5	0.387		pqn-51	K11D12.12	31	1	0.96875	0	160	0
CEOP5565	1	F44E7.5	F44E7.4	2.161	0.946	11.815	0.954		F44E7.5	F44E7.4	0	0	0	56	10	0.848485
CEOP5566	1	nhr-135	nhr-286	0.782	0.164	2.798	0.092		nhr-135	nhr-286	88	0	1	0	8	0
CEOP5567	1	C37C3.12	ttr-33	0.778	0.162	2.485	0.072		C37C3.12	ttr-33	0	0	0	0	0	0
CEOP5568	1	K07C11.8	K07C11.7	1.798	0.863	6.19	0.571		K07C11.8	K07C11.7	0	0	0	292	0	1
CEOP5569	1	gck-1	T19A5.1	1.416	0.66	6.86	0.66		gck-1	T19A5.1	2	2	0.5	312	4	0.987342
CEOP5571	1	tofu-1	C27H6.9	0.805	0.176	3.222	0.13		tofu-1	C27H6.9	0	0	0	0	7	0
CEOP5572	1	erfa-3	Y42A5A.5	2.272	0.959	11.57	0.951		erfa-3	Y42A5A.5	120	6	0.952381	0	48	0
CEOP5573	1	F58H1.3	F58H1.8	1.176	0.474	5.56	0.475		F58H1.3	F58H1.8	290	0	1	0	63	0
CEOP5574	1	C14C10.5	erg-28	1.196	0.492	5.66	0.489		C14C10.5	erg-28	0	0	0	2	239	0.00829876
CEOP5575	1	F35E12.5	F35E12.6	0.666	0.101	1.699	0.031		F35E12.5	F35E12.6	0	0	0	0	0	0
CEOP5576	1	srbc-65	Y32B12B.4	1.31	0.575	5.803	0.513		srbc-65	Y32B12B.4	0	0	0	0	0	0
CEOP5577	2	fbxa-107	fbxa-210	0.509	0.057	1.894	0.044		fbxa-107	fbxa-210	0	0	0	0	0	0
CEOP5577	3	fbxa-210	fbxa-211	1.43	0.667	4.761	0.341		fbxa-210	fbxa-211	0	0	0	0	0	0
CEOP5579	1	Y60A3A.8	Y60A3A.7	1.595	0.772	7.969	0.777		Y60A3A.8	Y60A3A.7	0	0	0	0	15	0
CEOP5580	1	srh-217	fbxa-115	1.796	0.862	8.909	0.857		srh-217	fbxa-115	0	0	0	0	0	0
CEOP5581	1	gcy-22	T03D8.6	1.452	0.679	5.244	0.429		gcy-22	T03D8.6	0	0	0	140	0	1
CEOP5582	1	C06H5.8	E01B7.2	2.163	0.946	10.656	0.931		C06H5.8	E01B7.2	0	0	0	0	0	0
CEOP5583	1	ddx-17	ric-7	2.541	0.978	13.205	0.975		ddx-17	ric-7	3796	11	0.997111	18	5	0.782609
CEOP5584	1	clic-1	T05B11.7	2.975	0.998	16.308	0.997		clic-1	T05B11.7	871	93	0.903527	0	18	0
CEOP5586	1	slr-2	par-4	0.819	0.187	3.84	0.204		slr-2	par-4	33	0	1	0	188	0
CEOP5586	2	par-4	Y37H2A.1	1.058	0.367	4.592	0.309		par-4	Y37H2A.1	0	188	0	63	60	0.512195
CEOP5588	1	cul-3	arid-1	0.724	0.132	3.738	0.191		cul-3	arid-1	75	3	0.961538	12	15	0.444444
CEOP5588	2	arid-1	trpp-1	0.888	0.235	4.311	0.272		arid-1	trpp-1	12	15	0.444444	3	71	0.0405405
CEOP5588	3	trpp-1	lec-12	1.612	0.781	8.043	0.788		trpp-1	lec-12	3	71	0.0405405	11	216	0.0484581
CEOPX004	1	T08D2.4	T08D2.5	0.867	0.221	3.851	0.206		T08D2.4	T08D2.5	0	0	0	0	0	0
CEOPX008	1	sel-12	F35H12.5	1.384	0.633	6.606	0.623		sel-12	F35H12.5	0	0	0	0	52	0
CEOPX012	1	apm-3	chil-10	0.698	0.117	3.35	0.145		apm-3	chil-10	0	0	0	1	198	0.00502513
CEOPX016	1	zfp-3	sedl-1	1.463	0.687	7.785	0.762		zfp-3	sedl-1	402	6	0.985294	0	253	0
CEOPX024	1	ceh-21	ceh-41	0.841	0.203	4.248	0.258		ceh-21	ceh-41	0	105	0	0	98	0
CEOPX028	1	C43H6.4	C43H6.3	1.162	0.459	5.476	0.458		C43H6.4	C43H6.3	4	0	1	11	181	0.0572917
CEOPX028	2	C43H6.3	trpp-12	0.629	0.091	2.334	0.063		C43H6.3	trpp-12	11	181	0.0572917	9	102	0.0810811
CEOPX032	1	glr-7	hlh-15	0.768	0.155	3.435	0.157		glr-7	hlh-15	0	0	0	0	0	0
CEOPX036	1	mai-1	gpd-2	0.422	0.035	1.836	0.039		mai-1	gpd-2	64	57	0.528926	0	0	0
CEOPX036	2	gpd-2	gpd-3	0.56	0.068	2.287	0.061		gpd-2	gpd-3	0	0	0	8	732	0.0108108
CEOPX036	3	gpd-3	gpcp-1	1.165	0.464	3.827	0.203		gpd-3	gpcp-1	8	732	0.0108108	16	7	0.695652
CEOPX040	1	klp-8	syx-6	1.169	0.468	5.9	0.526		klp-8	syx-6	134	0	1	0	86	0
[truncated: 84 more rows]
