# Supplementary material for: The C. elegans embryonic transcriptome with tissue, time, and alternative splicing resolution
Source: Genome Res. 2019 Jun;29(6):1036–45. doi: 10.1101/gr.243394.118 (PMC6581053; doi:10.1101/gr.243394.118)
Supplement: Supplemental Material [file supp_gr.243394.118_Supplemental_Table_S9a.txt]

# Warner et al., 2018 - Differentially used first exons and junctions (E* = exon; J* = junction) based on JunctionSeq pairwise comparisons
# log2FC = log 2 fold change followed by the names of the tissues in the pairwise comparisons, first the tissue showing higher expression, then the tissue showing lower expression
# coordinates in WS245

#Gene			 feature	pos	      log2FC  higher lower
WBGene00004929_AC7.2_soc-2 E013 chrIV:5152206-5152485 2.032 ceh32_T4 end1_T4
WBGene00004929_AC7.2_soc-2 E013 chrIV:5152206-5152485 13.356 cnd1_T3 end1_T3
WBGene00004929_AC7.2_soc-2 E013 chrIV:5152206-5152485 1.238 cnd1_T4 hlh1_T4
WBGene00004929_AC7.2_soc-2 E013 chrIV:5152206-5152485 1.567 cnd1_T4 pha4_T4
WBGene00004929_AC7.2_soc-2 E013 chrIV:5152206-5152485 1.590 cnd1_T4 nhr25_T4
WBGene00004929_AC7.2_soc-2 E013 chrIV:5152206-5152485 2.678 cnd1_T4 end1_T4
WBGene00004929_AC7.2_soc-2 E013 chrIV:5152206-5152485 13.695 nhr25_T0 pha4_T0
WBGene00004929_AC7.2_soc-2 E013 chrIV:5152206-5152485 1.488 end1_T4 tbx37_T4

WBGene00004929_AC7.2_soc-2 J024 chrIV:5144852-5152206 13.695 cnd1_T4 end1_T4
WBGene00004929_AC7.2_soc-2 J024 chrIV:5144852-5152206 1.658 cnd1_T4 pha4_T4
WBGene00004929_AC7.2_soc-2 J024 chrIV:5144852-5152206 1.883 cnd1_T4 nhr25_T4

WBGene00003010_B0001.1_lin-24 E001 chrIV:12129503-12129638 1.518 ceh32_T1 end1_T1
WBGene00003010_B0001.1_lin-24 E001 chrIV:12129503-12129638 1.383 ceh32_T1 nhr25_T1

WBGene00003010_B0001.1_lin-24 J011 chrIV:12129638-12131946 1.453 ceh32_T2 end1_T2
WBGene00003010_B0001.1_lin-24 J011 chrIV:12129638-12131946 1.016 cnd1_T2 end1_T2
WBGene00003010_B0001.1_lin-24 J011 chrIV:12129638-12131946 1.104 end1_T2 hlh1_T2

WBGene00007103_B0024.14_crm-1 E025 chrV:10331885-10332112 1.261 end1_T3 tbx37_T3
WBGene00007103_B0024.14_crm-1 E025 chrV:10331885-10332112 1.785 ceh32_T4 end1_T4
WBGene00007103_B0024.14_crm-1 E025 chrV:10331885-10332112 1.802 cnd1_T4 end1_T4
WBGene00007103_B0024.14_crm-1 E025 chrV:10331885-10332112 1.835 hlh1_T1 tbx37_T1
WBGene00007103_B0024.14_crm-1 E025 chrV:10331885-10332112 2.169 cnd1_T1 hlh1_T1
WBGene00007103_B0024.14_crm-1 E025 chrV:10331885-10332112 1.912 cnd1_T3 hlh1_T3
WBGene00007103_B0024.14_crm-1 E025 chrV:10331885-10332112 1.481 cnd1_T4 hlh1_T4
WBGene00007103_B0024.14_crm-1 E025 chrV:10331885-10332112 2.505 nhr25_T0 tbx37_T0
WBGene00007103_B0024.14_crm-1 E025 chrV:10331885-10332112 3.044 cnd1_T0 nhr25_T0
WBGene00007103_B0024.14_crm-1 E025 chrV:10331885-10332112 2.489 nhr25_T1 tbx37_T1
WBGene00007103_B0024.14_crm-1 E025 chrV:10331885-10332112 2.010 end1_T1 nhr25_T1
WBGene00007103_B0024.14_crm-1 E025 chrV:10331885-10332112 2.236 ceh32_T1 nhr25_T1
WBGene00007103_B0024.14_crm-1 E025 chrV:10331885-10332112 2.816 cnd1_T1 nhr25_T1
WBGene00007103_B0024.14_crm-1 E025 chrV:10331885-10332112 2.406 nhr25_T2 tbx37_T2
WBGene00007103_B0024.14_crm-1 E025 chrV:10331885-10332112 2.461 cnd1_T2 nhr25_T2
WBGene00007103_B0024.14_crm-1 E025 chrV:10331885-10332112 2.876 ceh32_T2 nhr25_T2
WBGene00007103_B0024.14_crm-1 E025 chrV:10331885-10332112 1.231 nhr25_T3 tbx37_T3
WBGene00007103_B0024.14_crm-1 E025 chrV:10331885-10332112 2.216 cnd1_T3 nhr25_T3
WBGene00007103_B0024.14_crm-1 E025 chrV:10331885-10332112 1.557 ceh32_T4 nhr25_T4
WBGene00007103_B0024.14_crm-1 E025 chrV:10331885-10332112 1.580 cnd1_T4 nhr25_T4
WBGene00007103_B0024.14_crm-1 E025 chrV:10331885-10332112 2.471 cnd1_T3 pha4_T3
WBGene00007103_B0024.14_crm-1 E025 chrV:10331885-10332112 1.813 ceh32_T4 pha4_T4
WBGene00007103_B0024.14_crm-1 E025 chrV:10331885-10332112 1.830 cnd1_T4 pha4_T4

WBGene00007103_B0024.14_crm-1 J045 chrV:10331187-10331885 1.031 end1_T4 tbx37_T4
WBGene00007103_B0024.14_crm-1 J045 chrV:10331187-10331885 1.970 hlh1_T2 tbx37_T2
WBGene00007103_B0024.14_crm-1 J045 chrV:10331187-10331885 2.058 cnd1_T3 hlh1_T3
WBGene00007103_B0024.14_crm-1 J045 chrV:10331187-10331885 3.417 cnd1_T1 nhr25_T1
WBGene00007103_B0024.14_crm-1 J045 chrV:10331187-10331885 2.346 nhr25_T2 tbx37_T2
WBGene00007103_B0024.14_crm-1 J045 chrV:10331187-10331885 2.235 cnd1_T2 nhr25_T2
WBGene00007103_B0024.14_crm-1 J045 chrV:10331187-10331885 1.288 nhr25_T3 tbx37_T3
WBGene00007103_B0024.14_crm-1 J045 chrV:10331187-10331885 2.211 cnd1_T3 nhr25_T3
WBGene00007103_B0024.14_crm-1 J045 chrV:10331187-10331885 1.642 cnd1_T4 nhr25_T4
WBGene00007103_B0024.14_crm-1 J045 chrV:10331187-10331885 1.780 ceh32_T4 nhr25_T4
WBGene00007103_B0024.14_crm-1 J045 chrV:10331187-10331885 1.003 ceh32_T3 pha4_T3
WBGene00007103_B0024.14_crm-1 J045 chrV:10331187-10331885 2.574 cnd1_T3 pha4_T3
WBGene00007103_B0024.14_crm-1 J045 chrV:10331187-10331885 1.970 cnd1_T4 pha4_T4
WBGene00007103_B0024.14_crm-1 J045 chrV:10331187-10331885 2.114 ceh32_T4 pha4_T4

WBGene00000491_B0024.8_che-12 E026 chrV:10307237-10307354 12.257 cnd1_T4 nhr25_T4

WBGene00000491_B0024.8_che-12 E016 chrV:10303466-10303590 1.346 cnd1_T3 nhr25_T3

WBGene00006932_B0025.1_vps-34 E002 chrI:6028497-6028649 1.033 ceh32_T0 nhr25_T0
WBGene00006932_B0025.1_vps-34 E002 chrI:6028497-6028649 1.056 ceh32_T0 hlh1_T0
WBGene00006932_B0025.1_vps-34 E002 chrI:6028497-6028649 1.123 ceh32_T0 end1_T0
WBGene00006932_B0025.1_vps-34 E002 chrI:6028497-6028649 1.142 ceh32_T0 pha4_T0
WBGene00006932_B0025.1_vps-34 E002 chrI:6028497-6028649 1.373 ceh32_T1 hlh1_T1
WBGene00006932_B0025.1_vps-34 E002 chrI:6028497-6028649 1.379 ceh32_T1 nhr25_T1
WBGene00006932_B0025.1_vps-34 E002 chrI:6028497-6028649 1.439 ceh32_T1 pha4_T1
WBGene00006932_B0025.1_vps-34 E002 chrI:6028497-6028649 1.531 ceh32_T1 end1_T1
WBGene00006932_B0025.1_vps-34 E002 chrI:6028497-6028649 1.315 ceh32_T2 nhr25_T2
WBGene00006932_B0025.1_vps-34 E002 chrI:6028497-6028649 1.378 ceh32_T2 hlh1_T2
WBGene00006932_B0025.1_vps-34 E002 chrI:6028497-6028649 1.511 ceh32_T2 pha4_T2
WBGene00006932_B0025.1_vps-34 E002 chrI:6028497-6028649 1.560 ceh32_T2 end1_T2
WBGene00006932_B0025.1_vps-34 E002 chrI:6028497-6028649 1.073 ceh32_T3 hlh1_T3
WBGene00006932_B0025.1_vps-34 E002 chrI:6028497-6028649 1.184 ceh32_T3 nhr25_T3
WBGene00006932_B0025.1_vps-34 E002 chrI:6028497-6028649 1.227 ceh32_T3 end1_T3
WBGene00006932_B0025.1_vps-34 E002 chrI:6028497-6028649 1.267 ceh32_T3 pha4_T3
WBGene00006932_B0025.1_vps-34 E002 chrI:6028497-6028649 1.322 ceh32_T4 end1_T4
WBGene00006932_B0025.1_vps-34 E002 chrI:6028497-6028649 1.369 ceh32_T4 nhr25_T4
WBGene00006932_B0025.1_vps-34 E002 chrI:6028497-6028649 1.446 ceh32_T4 hlh1_T4
WBGene00006932_B0025.1_vps-34 E002 chrI:6028497-6028649 1.544 ceh32_T4 pha4_T4

WBGene00006932_B0025.1_vps-34 J009 chrI:6028649-6029158 1.104 ceh32_T0 nhr25_T0
WBGene00006932_B0025.1_vps-34 J009 chrI:6028649-6029158 1.137 ceh32_T0 end1_T0
WBGene00006932_B0025.1_vps-34 J009 chrI:6028649-6029158 1.227 ceh32_T0 pha4_T0
WBGene00006932_B0025.1_vps-34 J009 chrI:6028649-6029158 1.119 ceh32_T1 hlh1_T1
WBGene00006932_B0025.1_vps-34 J009 chrI:6028649-6029158 1.301 ceh32_T1 nhr25_T1
WBGene00006932_B0025.1_vps-34 J009 chrI:6028649-6029158 1.371 ceh32_T1 end1_T1
WBGene00006932_B0025.1_vps-34 J009 chrI:6028649-6029158 1.616 ceh32_T1 pha4_T1
WBGene00006932_B0025.1_vps-34 J009 chrI:6028649-6029158 1.128 ceh32_T2 hlh1_T2
WBGene00006932_B0025.1_vps-34 J009 chrI:6028649-6029158 1.437 ceh32_T2 nhr25_T2
WBGene00006932_B0025.1_vps-34 J009 chrI:6028649-6029158 1.518 ceh32_T2 end1_T2
WBGene00006932_B0025.1_vps-34 J009 chrI:6028649-6029158 1.671 ceh32_T2 pha4_T2
WBGene00006932_B0025.1_vps-34 J009 chrI:6028649-6029158 1.020 ceh32_T3 hlh1_T3
WBGene00006932_B0025.1_vps-34 J009 chrI:6028649-6029158 1.190 ceh32_T3 nhr25_T3
WBGene00006932_B0025.1_vps-34 J009 chrI:6028649-6029158 1.365 ceh32_T3 pha4_T3
WBGene00006932_B0025.1_vps-34 J009 chrI:6028649-6029158 1.676 ceh32_T3 end1_T3
WBGene00006932_B0025.1_vps-34 J009 chrI:6028649-6029158 1.189 ceh32_T4 hlh1_T4
WBGene00006932_B0025.1_vps-34 J009 chrI:6028649-6029158 1.405 ceh32_T4 nhr25_T4
WBGene00006932_B0025.1_vps-34 J009 chrI:6028649-6029158 1.408 ceh32_T4 end1_T4
WBGene00006932_B0025.1_vps-34 J009 chrI:6028649-6029158 1.446 ceh32_T4 pha4_T4

WBGene00000403_B0034.3_casy-1 E014 chrII:5956568-5956683 1.234 ceh32_T3 end1_T3

WBGene00000403_B0034.3_casy-1 J026 chrII:5956515-5956568 1.214 ceh32_T2 pha4_T2
WBGene00000403_B0034.3_casy-1 J026 chrII:5956515-5956568 1.338 ceh32_T2 end1_T2
WBGene00000403_B0034.3_casy-1 J026 chrII:5956515-5956568 1.539 ceh32_T2 nhr25_T2
WBGene00000403_B0034.3_casy-1 J026 chrII:5956515-5956568 1.598 ceh32_T3 end1_T3
WBGene00000403_B0034.3_casy-1 J026 chrII:5956515-5956568 1.278 ceh32_T4 end1_T4

WBGene00015007_B0041.2_ain-2 E002 chrI:4653526-4653542 1.418 ceh32_T0 hlh1_T0
WBGene00015007_B0041.2_ain-2 E002 chrI:4653526-4653542 1.646 ceh32_T0 nhr25_T0

WBGene00015007_B0041.2_ain-2 E006 chrI:4655348-4655496 1.311 ceh32_T0 pha4_T0
WBGene00015007_B0041.2_ain-2 E006 chrI:4655348-4655496 1.377 ceh32_T0 end1_T0
WBGene00015007_B0041.2_ain-2 E006 chrI:4655348-4655496 1.154 ceh32_T1 nhr25_T1
WBGene00015007_B0041.2_ain-2 E006 chrI:4655348-4655496 1.718 ceh32_T1 pha4_T1
WBGene00015007_B0041.2_ain-2 E006 chrI:4655348-4655496 1.776 ceh32_T1 end1_T1
WBGene00015007_B0041.2_ain-2 E006 chrI:4655348-4655496 1.128 ceh32_T2 nhr25_T2
WBGene00015007_B0041.2_ain-2 E006 chrI:4655348-4655496 1.718 ceh32_T2 end1_T2
WBGene00015007_B0041.2_ain-2 E006 chrI:4655348-4655496 1.770 ceh32_T2 pha4_T2
WBGene00015007_B0041.2_ain-2 E006 chrI:4655348-4655496 1.464 ceh32_T3 end1_T3
WBGene00015007_B0041.2_ain-2 E006 chrI:4655348-4655496 1.494 ceh32_T3 pha4_T3
WBGene00015007_B0041.2_ain-2 E006 chrI:4655348-4655496 1.005 ceh32_T4 hlh1_T4
WBGene00015007_B0041.2_ain-2 E006 chrI:4655348-4655496 1.121 ceh32_T4 nhr25_T4
WBGene00015007_B0041.2_ain-2 E006 chrI:4655348-4655496 1.706 ceh32_T4 end1_T4
WBGene00015007_B0041.2_ain-2 E006 chrI:4655348-4655496 1.786 ceh32_T4 pha4_T4
WBGene00015007_B0041.2_ain-2 E006 chrI:4655348-4655496 1.075 cnd1_T2 end1_T2
WBGene00015007_B0041.2_ain-2 E006 chrI:4655348-4655496 1.126 cnd1_T2 pha4_T2
WBGene00015007_B0041.2_ain-2 E006 chrI:4655348-4655496 1.068 cnd1_T4 pha4_T4

WBGene00015007_B0041.2_ain-2 E002 chrI:4653526-4653542 1.445 end1_T0 hlh1_T0
WBGene00015007_B0041.2_ain-2 E002 chrI:4653526-4653542 1.662 end1_T0 nhr25_T0
WBGene00015007_B0041.2_ain-2 E002 chrI:4653526-4653542 2.293 end1_T0 tbx37_T0
WBGene00015007_B0041.2_ain-2 E002 chrI:4653526-4653542 2.231 cnd1_T0 end1_T0
WBGene00015007_B0041.2_ain-2 E002 chrI:4653526-4653542 1.399 end1_T1 nhr25_T1
WBGene00015007_B0041.2_ain-2 E002 chrI:4653526-4653542 1.523 ceh32_T1 end1_T1
WBGene00015007_B0041.2_ain-2 E002 chrI:4653526-4653542 2.406 cnd1_T1 end1_T1
WBGene00015007_B0041.2_ain-2 E002 chrI:4653526-4653542 1.148 end1_T2 nhr25_T2
WBGene00015007_B0041.2_ain-2 E002 chrI:4653526-4653542 12.926 end1_T2 pha4_T2
WBGene00015007_B0041.2_ain-2 E002 chrI:4653526-4653542 1.668 end1_T3 tbx37_T3
WBGene00015007_B0041.2_ain-2 E002 chrI:4653526-4653542 2.171 cnd1_T3 end1_T3
WBGene00015007_B0041.2_ain-2 E002 chrI:4653526-4653542 2.746 cnd1_T4 end1_T4
WBGene00015007_B0041.2_ain-2 E002 chrI:4653526-4653542 1.452 nhr25_T4 pha4_T4
WBGene00015007_B0041.2_ain-2 E002 chrI:4653526-4653542 1.155 hlh1_T4 nhr25_T4
WBGene00015007_B0041.2_ain-2 E002 chrI:4653526-4653542 2.441 cnd1_T4 nhr25_T4
WBGene00015007_B0041.2_ain-2 E002 chrI:4653526-4653542 1.303 hlh1_T0 pha4_T0
WBGene00015007_B0041.2_ain-2 E002 chrI:4653526-4653542 1.533 nhr25_T0 pha4_T0
WBGene00015007_B0041.2_ain-2 E002 chrI:4653526-4653542 2.103 cnd1_T0 pha4_T0

WBGene00015007_B0041.2_ain-2 J018 chrI:4653542-4653597 1.416 ceh32_T0 hlh1_T0
WBGene00015007_B0041.2_ain-2 J018 chrI:4653542-4653597 1.646 ceh32_T0 nhr25_T0
WBGene00015007_B0041.2_ain-2 J018 chrI:4653542-4653597 1.429 end1_T0 hlh1_T0
WBGene00015007_B0041.2_ain-2 J018 chrI:4653542-4653597 1.643 end1_T0 nhr25_T0
WBGene00015007_B0041.2_ain-2 J018 chrI:4653542-4653597 2.274 end1_T0 tbx37_T0
WBGene00015007_B0041.2_ain-2 J018 chrI:4653542-4653597 2.213 cnd1_T0 end1_T0
WBGene00015007_B0041.2_ain-2 J018 chrI:4653542-4653597 1.324 end1_T1 nhr25_T1
WBGene00015007_B0041.2_ain-2 J018 chrI:4653542-4653597 1.450 ceh32_T1 end1_T1
WBGene00015007_B0041.2_ain-2 J018 chrI:4653542-4653597 2.332 cnd1_T1 end1_T1
WBGene00015007_B0041.2_ain-2 J018 chrI:4653542-4653597 1.148 end1_T2 nhr25_T2
WBGene00015007_B0041.2_ain-2 J018 chrI:4653542-4653597 12.926 end1_T2 pha4_T2
WBGene00015007_B0041.2_ain-2 J018 chrI:4653542-4653597 1.665 end1_T3 tbx37_T3
WBGene00015007_B0041.2_ain-2 J018 chrI:4653542-4653597 2.170 cnd1_T3 end1_T3
WBGene00015007_B0041.2_ain-2 J018 chrI:4653542-4653597 1.545 end1_T4 hlh1_T4
WBGene00015007_B0041.2_ain-2 J018 chrI:4653542-4653597 2.745 cnd1_T4 end1_T4
WBGene00015007_B0041.2_ain-2 J018 chrI:4653542-4653597 1.797 cnd1_T3 nhr25_T3
WBGene00015007_B0041.2_ain-2 J018 chrI:4653542-4653597 1.449 nhr25_T4 pha4_T4
WBGene00015007_B0041.2_ain-2 J018 chrI:4653542-4653597 1.269 hlh1_T4 nhr25_T4
WBGene00015007_B0041.2_ain-2 J018 chrI:4653542-4653597 2.438 cnd1_T4 nhr25_T4
WBGene00015007_B0041.2_ain-2 J018 chrI:4653542-4653597 1.302 hlh1_T0 pha4_T0
WBGene00015007_B0041.2_ain-2 J018 chrI:4653542-4653597 1.533 nhr25_T0 pha4_T0
WBGene00015007_B0041.2_ain-2 J018 chrI:4653542-4653597 2.103 cnd1_T0 pha4_T0

WBGene00015035_B0212.1_otpl-1 E007 chrIV:3572471-3572646 14.573 ceh32_T4 hlh1_T4
WBGene00015035_B0212.1_otpl-1 E007 chrIV:3572471-3572646 15.830 ceh32_T4 pha4_T4
WBGene00015035_B0212.1_otpl-1 E007 chrIV:3572471-3572646 2.395 ceh32_T4 end1_T4
WBGene00015035_B0212.1_otpl-1 E007 chrIV:3572471-3572646 2.736 ceh32_T4 nhr25_T4
WBGene00015035_B0212.1_otpl-1 E007 chrIV:3572471-3572646 12.845 cnd1_T3 end1_T3
WBGene00015035_B0212.1_otpl-1 E007 chrIV:3572471-3572646 13.399 cnd1_T4 hlh1_T4
WBGene00015035_B0212.1_otpl-1 E007 chrIV:3572471-3572646 1.744 cnd1_T4 end1_T4
WBGene00015035_B0212.1_otpl-1 E007 chrIV:3572471-3572646 15.200 cnd1_T4 pha4_T4
WBGene00015035_B0212.1_otpl-1 E007 chrIV:3572471-3572646 2.018 cnd1_T4 nhr25_T4

WBGene00015035_B0212.1_otpl-1 E003 chrIV:3570718-3570905 1.450 ceh32_T4 pha4_T4

WBGene00015038_B0212.4_nstp-6 E012 chrIV:3547514-3547600 1.238 ceh32_T2 end1_T2
WBGene00015038_B0212.4_nstp-6 E012 chrIV:3547514-3547600 1.167 ceh32_T4 hlh1_T4

WBGene00015038_B0212.4_nstp-6 E008 chrIV:3545748-3545816 12.414 end1_T1 tbx37_T1
WBGene00015038_B0212.4_nstp-6 E008 chrIV:3545748-3545816 12.095 ceh32_T1 end1_T1

WBGene00015038_B0212.4_nstp-6 J021 chrIV:3546233-3547514 1.287 ceh32_T2 end1_T2

WBGene00015061_B0228.4_cpna-2 E001 chrII:7724902-7725349 1.430 end1_T2 hlh1_T2
WBGene00015061_B0228.4_cpna-2 E001 chrII:7724902-7725349 1.776 hlh1_T2 pha4_T2
WBGene00015061_B0228.4_cpna-2 E001 chrII:7724902-7725349 1.379 hlh1_T3 pha4_T3
WBGene00015061_B0228.4_cpna-2 E001 chrII:7724902-7725349 12.762 cnd1_T3 pha4_T3
WBGene00015061_B0228.4_cpna-2 E001 chrII:7724902-7725349 12.788 nhr25_T3 pha4_T3
WBGene00015061_B0228.4_cpna-2 E001 chrII:7724902-7725349 1.405 cnd1_T4 pha4_T4
WBGene00015061_B0228.4_cpna-2 E001 chrII:7724902-7725349 1.543 ceh32_T4 pha4_T4
WBGene00015061_B0228.4_cpna-2 E001 chrII:7724902-7725349 1.940 nhr25_T4 pha4_T4
WBGene00015061_B0228.4_cpna-2 E001 chrII:7724902-7725349 2.122 hlh1_T4 pha4_T4
WBGene00015061_B0228.4_cpna-2 E001 chrII:7724902-7725349 2.006 hlh1_T2 tbx37_T2
WBGene00015061_B0228.4_cpna-2 E001 chrII:7724902-7725349 12.832 nhr25_T3 tbx37_T3
WBGene00015061_B0228.4_cpna-2 E001 chrII:7724902-7725349 1.859 hlh1_T3 tbx37_T3
WBGene00015061_B0228.4_cpna-2 E001 chrII:7724902-7725349 2.112 nhr25_T4 tbx37_T4
WBGene00015061_B0228.4_cpna-2 E001 chrII:7724902-7725349 2.317 hlh1_T4 tbx37_T4

WBGene00015061_B0228.4_cpna-2 J028 chrII:7725349-7725981 12.054 cnd1_T3 pha4_T3
WBGene00015061_B0228.4_cpna-2 J028 chrII:7725349-7725981 12.545 ceh32_T4 pha4_T4
WBGene00015061_B0228.4_cpna-2 J028 chrII:7725349-7725981 12.855 nhr25_T4 pha4_T4
WBGene00015061_B0228.4_cpna-2 J028 chrII:7725349-7725981 3.570 hlh1_T4 pha4_T4
WBGene00015061_B0228.4_cpna-2 J028 chrII:7725349-7725981 3.251 hlh1_T3 tbx37_T3
WBGene00015061_B0228.4_cpna-2 J028 chrII:7725349-7725981 1.100 end1_T4 tbx37_T4
WBGene00015061_B0228.4_cpna-2 J028 chrII:7725349-7725981 3.842 hlh1_T4 tbx37_T4

WBGene00006745_B0273.4_unc-5 E012 chrIV:5516140-5516265 1.514 ceh32_T0 end1_T0
WBGene00006745_B0273.4_unc-5 E012 chrIV:5516140-5516265 1.072 ceh32_T1 end1_T1

WBGene00006745_B0273.4_unc-5 E013 chrIV:5528256-5528338 1.101 ceh32_T4 nhr25_T4
WBGene00006745_B0273.4_unc-5 E013 chrIV:5528256-5528338 2.761 ceh32_T4 pha4_T4
WBGene00006745_B0273.4_unc-5 E013 chrIV:5528256-5528338 1.575 cnd1_T3 pha4_T3
WBGene00006745_B0273.4_unc-5 E013 chrIV:5528256-5528338 1.494 cnd1_T4 nhr25_T4
WBGene00006745_B0273.4_unc-5 E013 chrIV:5528256-5528338 3.182 cnd1_T4 pha4_T4
WBGene00006745_B0273.4_unc-5 E013 chrIV:5528256-5528338 1.542 end1_T3 nhr25_T3
WBGene00006745_B0273.4_unc-5 E013 chrIV:5528256-5528338 2.200 end1_T3 hlh1_T3
WBGene00006745_B0273.4_unc-5 E013 chrIV:5528256-5528338 2.366 end1_T3 tbx37_T3
WBGene00006745_B0273.4_unc-5 E013 chrIV:5528256-5528338 3.098 end1_T3 pha4_T3
WBGene00006745_B0273.4_unc-5 E013 chrIV:5528256-5528338 1.510 cnd1_T3 end1_T3
WBGene00006745_B0273.4_unc-5 E013 chrIV:5528256-5528338 2.080 ceh32_T3 end1_T3
WBGene00006745_B0273.4_unc-5 E013 chrIV:5528256-5528338 2.188 end1_T4 tbx37_T4
WBGene00006745_B0273.4_unc-5 E013 chrIV:5528256-5528338 2.204 end1_T4 nhr25_T4
WBGene00006745_B0273.4_unc-5 E013 chrIV:5528256-5528338 3.838 end1_T4 pha4_T4
WBGene00006745_B0273.4_unc-5 E013 chrIV:5528256-5528338 1.072 ceh32_T4 end1_T4

WBGene00006745_B0273.4_unc-5 E012 chrIV:5516140-5516265 1.438 end1_T0 hlh1_T0
WBGene00006745_B0273.4_unc-5 E012 chrIV:5516140-5516265 1.324 end1_T1 hlh1_T1
WBGene00006745_B0273.4_unc-5 E012 chrIV:5516140-5516265 1.080 end1_T0 nhr25_T0

WBGene00006745_B0273.4_unc-5 E013 chrIV:5528256-5528338 1.560 nhr25_T0 tbx37_T0
WBGene00006745_B0273.4_unc-5 E013 chrIV:5528256-5528338 2.161 nhr25_T0 pha4_T0
WBGene00006745_B0273.4_unc-5 E013 chrIV:5528256-5528338 1.259 ceh32_T0 nhr25_T0
WBGene00006745_B0273.4_unc-5 E013 chrIV:5528256-5528338 2.085 cnd1_T0 nhr25_T0
WBGene00006745_B0273.4_unc-5 E013 chrIV:5528256-5528338 2.495 hlh1_T0 nhr25_T0
WBGene00006745_B0273.4_unc-5 E013 chrIV:5528256-5528338 1.512 nhr25_T1 pha4_T1
WBGene00006745_B0273.4_unc-5 E013 chrIV:5528256-5528338 1.890 nhr25_T1 tbx37_T1
WBGene00006745_B0273.4_unc-5 E013 chrIV:5528256-5528338 1.799 cnd1_T1 nhr25_T1
WBGene00006745_B0273.4_unc-5 E013 chrIV:5528256-5528338 1.848 ceh32_T1 nhr25_T1
WBGene00006745_B0273.4_unc-5 E013 chrIV:5528256-5528338 2.358 hlh1_T1 nhr25_T1
WBGene00006745_B0273.4_unc-5 E013 chrIV:5528256-5528338 2.069 nhr25_T2 pha4_T2
WBGene00006745_B0273.4_unc-5 E013 chrIV:5528256-5528338 1.671 hlh1_T2 nhr25_T2
WBGene00006745_B0273.4_unc-5 E013 chrIV:5528256-5528338 1.859 ceh32_T2 nhr25_T2
WBGene00006745_B0273.4_unc-5 E013 chrIV:5528256-5528338 1.533 nhr25_T3 pha4_T3

WBGene00006745_B0273.4_unc-5 E012 chrIV:5516140-5516265 1.224 end1_T0 pha4_T0
WBGene00006745_B0273.4_unc-5 E012 chrIV:5516140-5516265 1.055 end1_T0 tbx37_T0

WBGene00006745_B0273.4_unc-5 J021 chrIV:5516265-5528256 2.494 ceh32_T4 pha4_T4
WBGene00006745_B0273.4_unc-5 J021 chrIV:5516265-5528256 1.146 cnd1_T4 nhr25_T4
WBGene00006745_B0273.4_unc-5 J021 chrIV:5516265-5528256 2.762 cnd1_T4 pha4_T4
WBGene00006745_B0273.4_unc-5 J021 chrIV:5516265-5528256 1.028 end1_T3 nhr25_T3
WBGene00006745_B0273.4_unc-5 J021 chrIV:5516265-5528256 1.882 end1_T3 tbx37_T3
WBGene00006745_B0273.4_unc-5 J021 chrIV:5516265-5528256 3.247 end1_T3 pha4_T3
WBGene00006745_B0273.4_unc-5 J021 chrIV:5516265-5528256 1.287 cnd1_T3 end1_T3
WBGene00006745_B0273.4_unc-5 J021 chrIV:5516265-5528256 1.447 ceh32_T3 end1_T3
WBGene00006745_B0273.4_unc-5 J021 chrIV:5516265-5528256 1.858 end1_T4 nhr25_T4
WBGene00006745_B0273.4_unc-5 J021 chrIV:5516265-5528256 1.934 end1_T4 tbx37_T4
WBGene00006745_B0273.4_unc-5 J021 chrIV:5516265-5528256 3.424 end1_T4 pha4_T4
WBGene00006745_B0273.4_unc-5 J021 chrIV:5516265-5528256 2.009 nhr25_T0 tbx37_T0
WBGene00006745_B0273.4_unc-5 J021 chrIV:5516265-5528256 2.114 nhr25_T0 pha4_T0
WBGene00006745_B0273.4_unc-5 J021 chrIV:5516265-5528256 1.389 end1_T0 nhr25_T0
WBGene00006745_B0273.4_unc-5 J021 chrIV:5516265-5528256 12.989 ceh32_T0 nhr25_T0
WBGene00006745_B0273.4_unc-5 J021 chrIV:5516265-5528256 2.036 cnd1_T0 nhr25_T0
WBGene00006745_B0273.4_unc-5 J021 chrIV:5516265-5528256 2.949 hlh1_T0 nhr25_T0
WBGene00006745_B0273.4_unc-5 J021 chrIV:5516265-5528256 1.832 nhr25_T1 tbx37_T1
WBGene00006745_B0273.4_unc-5 J021 chrIV:5516265-5528256 1.843 nhr25_T1 pha4_T1
WBGene00006745_B0273.4_unc-5 J021 chrIV:5516265-5528256 1.210 end1_T1 nhr25_T1
WBGene00006745_B0273.4_unc-5 J021 chrIV:5516265-5528256 1.679 ceh32_T1 nhr25_T1
WBGene00006745_B0273.4_unc-5 J021 chrIV:5516265-5528256 2.131 cnd1_T1 nhr25_T1
WBGene00006745_B0273.4_unc-5 J021 chrIV:5516265-5528256 2.436 hlh1_T1 nhr25_T1
WBGene00006745_B0273.4_unc-5 J021 chrIV:5516265-5528256 2.391 nhr25_T2 pha4_T2
WBGene00006745_B0273.4_unc-5 J021 chrIV:5516265-5528256 13.033 ceh32_T2 nhr25_T2
WBGene00006745_B0273.4_unc-5 J021 chrIV:5516265-5528256 1.918 hlh1_T2 nhr25_T2
WBGene00006745_B0273.4_unc-5 J021 chrIV:5516265-5528256 2.196 nhr25_T3 pha4_T3

WBGene00002252_B0286.2_lat-2 E001 chrII:4359081-4359306 12.393 end1_T4 tbx37_T4

WBGene00003825_B0286.4_ntl-2 E008 chrII:4374987-4375023 1.519 ceh32_T0 nhr25_T0

WBGene00015128_B0303.7_B0303.7 E002 chrIII:8696970-8697060 1.020 ceh32_T0 hlh1_T0
WBGene00015128_B0303.7_B0303.7 E002 chrIII:8696970-8697060 1.323 ceh32_T0 pha4_T0
WBGene00015128_B0303.7_B0303.7 E002 chrIII:8696970-8697060 1.465 ceh32_T0 end1_T0
WBGene00015128_B0303.7_B0303.7 E002 chrIII:8696970-8697060 1.259 ceh32_T1 nhr25_T1
WBGene00015128_B0303.7_B0303.7 E002 chrIII:8696970-8697060 1.516 ceh32_T1 hlh1_T1
WBGene00015128_B0303.7_B0303.7 E002 chrIII:8696970-8697060 1.768 ceh32_T1 end1_T1
WBGene00015128_B0303.7_B0303.7 E002 chrIII:8696970-8697060 1.803 ceh32_T1 pha4_T1
WBGene00015128_B0303.7_B0303.7 E002 chrIII:8696970-8697060 1.152 ceh32_T2 hlh1_T2
WBGene00015128_B0303.7_B0303.7 E002 chrIII:8696970-8697060 1.206 ceh32_T2 nhr25_T2
WBGene00015128_B0303.7_B0303.7 E002 chrIII:8696970-8697060 1.577 ceh32_T2 end1_T2
WBGene00015128_B0303.7_B0303.7 E002 chrIII:8696970-8697060 1.842 ceh32_T2 pha4_T2
WBGene00015128_B0303.7_B0303.7 E002 chrIII:8696970-8697060 1.200 ceh32_T3 hlh1_T3
WBGene00015128_B0303.7_B0303.7 E002 chrIII:8696970-8697060 1.552 ceh32_T3 end1_T3
WBGene00015128_B0303.7_B0303.7 E002 chrIII:8696970-8697060 1.712 ceh32_T3 pha4_T3
WBGene00015128_B0303.7_B0303.7 E002 chrIII:8696970-8697060 1.046 ceh32_T4 nhr25_T4
WBGene00015128_B0303.7_B0303.7 E002 chrIII:8696970-8697060 1.518 ceh32_T4 hlh1_T4
WBGene00015128_B0303.7_B0303.7 E002 chrIII:8696970-8697060 1.558 ceh32_T4 pha4_T4
WBGene00015128_B0303.7_B0303.7 E002 chrIII:8696970-8697060 1.560 ceh32_T4 end1_T4
WBGene00015128_B0303.7_B0303.7 E002 chrIII:8696970-8697060 1.026 cnd1_T2 end1_T2
WBGene00015128_B0303.7_B0303.7 E002 chrIII:8696970-8697060 1.290 cnd1_T2 pha4_T2

WBGene00015137_B0310.1_B0310.1 J010 chrX:493487-494011 11.918 ceh32_T4 hlh1_T4

WBGene00015147_B0336.7_B0336.7 E007 chrIII:5697339-5697366 12.592 ceh32_T1 end1_T1
WBGene00015147_B0336.7_B0336.7 E007 chrIII:5697339-5697366 1.097 nhr25_T0 pha4_T0

WBGene00015147_B0336.7_B0336.7 J012 chrIII:5697290-5697339 12.592 ceh32_T1 end1_T1
WBGene00015147_B0336.7_B0336.7 J012 chrIII:5697290-5697339 1.099 nhr25_T0 pha4_T0

WBGene00006780_B0350.2_unc-44 E001 chrIV:5966655-5966763 1.391 ceh32_T0 pha4_T0
WBGene00006780_B0350.2_unc-44 E001 chrIV:5966655-5966763 3.900 ceh32_T0 end1_T0

WBGene00006780_B0350.2_unc-44 E002 chrIV:5975556-5975866 1.536 ceh32_T0 end1_T0

WBGene00006780_B0350.2_unc-44 E001 chrIV:5966655-5966763 1.013 ceh32_T1 nhr25_T1
WBGene00006780_B0350.2_unc-44 E001 chrIV:5966655-5966763 2.324 ceh32_T1 end1_T1

WBGene00006780_B0350.2_unc-44 E002 chrIV:5975556-5975866 1.401 ceh32_T1 end1_T1
WBGene00006780_B0350.2_unc-44 E002 chrIV:5975556-5975866 1.021 ceh32_T2 end1_T2

WBGene00006780_B0350.2_unc-44 E001 chrIV:5966655-5966763 3.441 cnd1_T0 end1_T0

WBGene00006780_B0350.2_unc-44 E002 chrIV:5975556-5975866 1.381 cnd1_T0 end1_T0

WBGene00006780_B0350.2_unc-44 E001 chrIV:5966655-5966763 1.015 cnd1_T1 nhr25_T1
WBGene00006780_B0350.2_unc-44 E001 chrIV:5966655-5966763 2.324 cnd1_T1 end1_T1
WBGene00006780_B0350.2_unc-44 E001 chrIV:5966655-5966763 3.261 end1_T0 hlh1_T0
WBGene00006780_B0350.2_unc-44 E001 chrIV:5966655-5966763 1.975 end1_T1 hlh1_T1
WBGene00006780_B0350.2_unc-44 E001 chrIV:5966655-5966763 2.999 end1_T0 nhr25_T0

WBGene00006780_B0350.2_unc-44 E002 chrIV:5975556-5975866 1.019 end1_T0 nhr25_T0

WBGene00006780_B0350.2_unc-44 E001 chrIV:5966655-5966763 1.308 end1_T1 nhr25_T1

WBGene00006780_B0350.2_unc-44 E002 chrIV:5975556-5975866 1.179 end1_T0 pha4_T0

WBGene00006780_B0350.2_unc-44 E001 chrIV:5966655-5966763 3.241 end1_T0 tbx37_T0

WBGene00006780_B0350.2_unc-44 E002 chrIV:5975556-5975866 1.139 end1_T0 tbx37_T0

WBGene00006780_B0350.2_unc-44 E001 chrIV:5966655-5966763 1.950 end1_T1 tbx37_T1

WBGene00006780_B0350.2_unc-44 J030 chrIV:5966763-5975556 1.060 ceh32_T0 nhr25_T0
WBGene00006780_B0350.2_unc-44 J030 chrIV:5966763-5975556 14.139 ceh32_T0 end1_T0
WBGene00006780_B0350.2_unc-44 J030 chrIV:5966763-5975556 2.054 ceh32_T0 pha4_T0
WBGene00006780_B0350.2_unc-44 J030 chrIV:5966763-5975556 1.296 ceh32_T1 nhr25_T1
WBGene00006780_B0350.2_unc-44 J030 chrIV:5966763-5975556 1.579 ceh32_T1 pha4_T1
WBGene00006780_B0350.2_unc-44 J030 chrIV:5966763-5975556 2.541 ceh32_T1 end1_T1
WBGene00006780_B0350.2_unc-44 J030 chrIV:5966763-5975556 1.006 ceh32_T2 hlh1_T2
WBGene00006780_B0350.2_unc-44 J030 chrIV:5966763-5975556 1.294 ceh32_T2 pha4_T2
WBGene00006780_B0350.2_unc-44 J030 chrIV:5966763-5975556 1.575 ceh32_T2 end1_T2
WBGene00006780_B0350.2_unc-44 J030 chrIV:5966763-5975556 1.037 ceh32_T3 end1_T3
WBGene00006780_B0350.2_unc-44 J030 chrIV:5966763-5975556 1.415 ceh32_T3 pha4_T3
WBGene00006780_B0350.2_unc-44 J030 chrIV:5966763-5975556 1.133 ceh32_T4 pha4_T4
WBGene00006780_B0350.2_unc-44 J030 chrIV:5966763-5975556 1.374 ceh32_T4 end1_T4
WBGene00006780_B0350.2_unc-44 J030 chrIV:5966763-5975556 14.213 cnd1_T0 end1_T0
WBGene00006780_B0350.2_unc-44 J030 chrIV:5966763-5975556 2.072 cnd1_T1 end1_T1
WBGene00006780_B0350.2_unc-44 J030 chrIV:5966763-5975556 1.073 cnd1_T2 end1_T2
WBGene00006780_B0350.2_unc-44 J030 chrIV:5966763-5975556 1.296 cnd1_T3 pha4_T3
WBGene00006780_B0350.2_unc-44 J030 chrIV:5966763-5975556 1.232 cnd1_T4 end1_T4
WBGene00006780_B0350.2_unc-44 J030 chrIV:5966763-5975556 13.473 end1_T0 hlh1_T0
WBGene00006780_B0350.2_unc-44 J030 chrIV:5966763-5975556 1.903 end1_T1 hlh1_T1
WBGene00006780_B0350.2_unc-44 J030 chrIV:5966763-5975556 13.708 end1_T0 nhr25_T0
WBGene00006780_B0350.2_unc-44 J030 chrIV:5966763-5975556 1.240 end1_T1 nhr25_T1
WBGene00006780_B0350.2_unc-44 J030 chrIV:5966763-5975556 1.092 nhr25_T3 pha4_T3
WBGene00006780_B0350.2_unc-44 J030 chrIV:5966763-5975556 1.137 end1_T4 nhr25_T4
WBGene00006780_B0350.2_unc-44 J030 chrIV:5966763-5975556 1.784 end1_T1 tbx37_T1
WBGene00006780_B0350.2_unc-44 J030 chrIV:5966763-5975556 1.038 end1_T4 tbx37_T4

WBGene00015155_B0353.1_B0353.1 E002 chrIII:560139-560173 1.230 ceh32_T1 end1_T1
WBGene00015155_B0353.1_B0353.1 E002 chrIII:560139-560173 1.143 end1_T2 hlh1_T2
WBGene00015155_B0353.1_B0353.1 E002 chrIII:560139-560173 1.103 cnd1_T2 end1_T2
WBGene00015155_B0353.1_B0353.1 E002 chrIII:560139-560173 1.008 end1_T4 tbx37_T4

WBGene00015159_B0361.5_psd-1 E006 chrIII:7275320-7275396 1.040 ceh32_T2 end1_T2
WBGene00015159_B0361.5_psd-1 E006 chrIII:7275320-7275396 1.180 ceh32_T3 end1_T3
WBGene00015159_B0361.5_psd-1 E006 chrIII:7275320-7275396 1.093 cnd1_T4 end1_T4
WBGene00015159_B0361.5_psd-1 E006 chrIII:7275320-7275396 1.199 ceh32_T4 end1_T4
WBGene00015159_B0361.5_psd-1 E006 chrIII:7275320-7275396 1.183 ceh32_T1 nhr25_T1
WBGene00015159_B0361.5_psd-1 E006 chrIII:7275320-7275396 1.024 cnd1_T2 nhr25_T2
WBGene00015159_B0361.5_psd-1 E006 chrIII:7275320-7275396 1.492 ceh32_T2 nhr25_T2
WBGene00015159_B0361.5_psd-1 E006 chrIII:7275320-7275396 1.034 ceh32_T3 nhr25_T3

WBGene00015159_B0361.5_psd-1 E004 chrIII:7270949-7271143 1.001 nhr25_T0 pha4_T0

WBGene00015159_B0361.5_psd-1 E006 chrIII:7275320-7275396 1.073 ceh32_T2 pha4_T2

WBGene00015159_B0361.5_psd-1 J011 chrIII:7275159-7275320 1.061 ceh32_T1 end1_T1
WBGene00015159_B0361.5_psd-1 J011 chrIII:7275159-7275320 1.230 ceh32_T3 end1_T3
WBGene00015159_B0361.5_psd-1 J011 chrIII:7275159-7275320 1.076 ceh32_T4 end1_T4
WBGene00015159_B0361.5_psd-1 J011 chrIII:7275159-7275320 1.133 cnd1_T4 end1_T4
WBGene00015159_B0361.5_psd-1 J011 chrIII:7275159-7275320 1.350 ceh32_T1 nhr25_T1
WBGene00015159_B0361.5_psd-1 J011 chrIII:7275159-7275320 1.127 cnd1_T2 nhr25_T2
WBGene00015159_B0361.5_psd-1 J011 chrIII:7275159-7275320 1.448 ceh32_T2 nhr25_T2
WBGene00015159_B0361.5_psd-1 J011 chrIII:7275159-7275320 1.157 ceh32_T3 nhr25_T3

WBGene00007054_B0379.4_scpl-1 E014 chrI:10101904-10102012 1.379 ceh32_T1 hlh1_T1
WBGene00007054_B0379.4_scpl-1 E014 chrI:10101904-10102012 12.930 ceh32_T1 nhr25_T1

WBGene00007054_B0379.4_scpl-1 E012 chrI:10093864-10094480 1.145 ceh32_T3 end1_T3
WBGene00007054_B0379.4_scpl-1 E012 chrI:10093864-10094480 1.096 ceh32_T4 hlh1_T4
WBGene00007054_B0379.4_scpl-1 E012 chrI:10093864-10094480 1.982 ceh32_T4 end1_T4
WBGene00007054_B0379.4_scpl-1 E012 chrI:10093864-10094480 12.400 cnd1_T1 nhr25_T1
WBGene00007054_B0379.4_scpl-1 E012 chrI:10093864-10094480 1.011 cnd1_T2 hlh1_T2
WBGene00007054_B0379.4_scpl-1 E012 chrI:10093864-10094480 1.092 cnd1_T3 nhr25_T3
WBGene00007054_B0379.4_scpl-1 E012 chrI:10093864-10094480 1.105 cnd1_T3 hlh1_T3
WBGene00007054_B0379.4_scpl-1 E012 chrI:10093864-10094480 1.393 cnd1_T3 end1_T3
WBGene00007054_B0379.4_scpl-1 E012 chrI:10093864-10094480 1.248 cnd1_T4 hlh1_T4
WBGene00007054_B0379.4_scpl-1 E012 chrI:10093864-10094480 2.145 cnd1_T4 end1_T4

WBGene00007054_B0379.4_scpl-1 E014 chrI:10101904-10102012 1.578 end1_T3 tbx37_T3
WBGene00007054_B0379.4_scpl-1 E014 chrI:10101904-10102012 1.887 cnd1_T3 end1_T3
WBGene00007054_B0379.4_scpl-1 E014 chrI:10101904-10102012 1.436 end1_T4 tbx37_T4
WBGene00007054_B0379.4_scpl-1 E014 chrI:10101904-10102012 1.138 ceh32_T4 end1_T4
WBGene00007054_B0379.4_scpl-1 E014 chrI:10101904-10102012 1.803 cnd1_T4 end1_T4
WBGene00007054_B0379.4_scpl-1 E014 chrI:10101904-10102012 1.279 cnd1_T3 hlh1_T3
WBGene00007054_B0379.4_scpl-1 E014 chrI:10101904-10102012 1.283 cnd1_T4 hlh1_T4

WBGene00007054_B0379.4_scpl-1 E012 chrI:10093864-10094480 1.153 end1_T4 nhr25_T4

WBGene00007054_B0379.4_scpl-1 E014 chrI:10101904-10102012 1.236 cnd1_T4 nhr25_T4

WBGene00007054_B0379.4_scpl-1 E012 chrI:10093864-10094480 1.147 hlh1_T3 pha4_T3
WBGene00007054_B0379.4_scpl-1 E012 chrI:10093864-10094480 1.750 end1_T4 pha4_T4
WBGene00007054_B0379.4_scpl-1 E012 chrI:10093864-10094480 1.125 end1_T3 tbx37_T3
WBGene00007054_B0379.4_scpl-1 E012 chrI:10093864-10094480 1.772 end1_T4 tbx37_T4

WBGene00007054_B0379.4_scpl-1 J026 chrI:10100760-10101904 1.692 ceh32_T1 end1_T1
WBGene00007054_B0379.4_scpl-1 J026 chrI:10100760-10101904 1.037 hlh1_T4 tbx37_T4
WBGene00007054_B0379.4_scpl-1 J026 chrI:10100760-10101904 1.382 cnd1_T4 hlh1_T4

WBGene00007167_B0393.2_rbg-3 J011 chrIII:4754524-4754587 1.294 cnd1_T3 end1_T3

WBGene00044636_B0393.9_B0393.9 E007 chrIII:4779959-4780157 1.365 cnd1_T4 end1_T4

WBGene00004980_B0464.5_spk-1 E008 chrIII:9457656-9459023 1.284 ceh32_T2 hlh1_T2
WBGene00004980_B0464.5_spk-1 E008 chrIII:9457656-9459023 1.034 hlh1_T3 pha4_T3
WBGene00004980_B0464.5_spk-1 E008 chrIII:9457656-9459023 1.378 hlh1_T3 tbx37_T3
WBGene00004980_B0464.5_spk-1 E008 chrIII:9457656-9459023 1.268 ceh32_T3 hlh1_T3
WBGene00004980_B0464.5_spk-1 E008 chrIII:9457656-9459023 1.326 cnd1_T3 hlh1_T3
WBGene00004980_B0464.5_spk-1 E008 chrIII:9457656-9459023 1.043 hlh1_T4 nhr25_T4
WBGene00004980_B0464.5_spk-1 E008 chrIII:9457656-9459023 1.163 hlh1_T4 pha4_T4
WBGene00004980_B0464.5_spk-1 E008 chrIII:9457656-9459023 1.482 hlh1_T4 tbx37_T4
WBGene00004980_B0464.5_spk-1 E008 chrIII:9457656-9459023 1.570 cnd1_T4 hlh1_T4
WBGene00004980_B0464.5_spk-1 E008 chrIII:9457656-9459023 1.580 ceh32_T4 hlh1_T4

WBGene00002178_B0478.1_jnk-1 J020 chrIV:6957722-6960208 1.170 nhr25_T4 pha4_T4
WBGene00002178_B0478.1_jnk-1 J020 chrIV:6957722-6960208 1.756 end1_T4 nhr25_T4

WBGene00007192_B0491.5_B0491.5 E009 chrII:11345532-11345620 1.001 ceh32_T1 hlh1_T1
WBGene00007192_B0491.5_B0491.5 E009 chrII:11345532-11345620 1.232 ceh32_T1 end1_T1
WBGene00007192_B0491.5_B0491.5 E009 chrII:11345532-11345620 1.384 ceh32_T1 pha4_T1
WBGene00007192_B0491.5_B0491.5 E009 chrII:11345532-11345620 1.180 ceh32_T2 pha4_T2
WBGene00007192_B0491.5_B0491.5 E009 chrII:11345532-11345620 1.157 ceh32_T4 end1_T4
WBGene00007192_B0491.5_B0491.5 E009 chrII:11345532-11345620 1.314 ceh32_T4 pha4_T4

WBGene00007044_B0495.10_cpna-5 E014 chrII:7714629-7714743 1.195 end1_T3 nhr25_T3

WBGene00006814_B0496.3_unc-82 E002 chrIV:7424497-7424797 2.148 cnd1_T4 hlh1_T4
WBGene00006814_B0496.3_unc-82 E002 chrIV:7424497-7424797 2.654 end1_T4 hlh1_T4

WBGene00006814_B0496.3_unc-82 E007 chrIV:7428925-7429045 12.692 end1_T0 hlh1_T0

WBGene00006814_B0496.3_unc-82 E002 chrIV:7424497-7424797 1.395 cnd1_T4 pha4_T4
WBGene00006814_B0496.3_unc-82 E002 chrIV:7424497-7424797 1.756 nhr25_T4 pha4_T4
WBGene00006814_B0496.3_unc-82 E002 chrIV:7424497-7424797 3.538 hlh1_T4 pha4_T4
WBGene00006814_B0496.3_unc-82 E002 chrIV:7424497-7424797 2.643 hlh1_T3 tbx37_T3
WBGene00006814_B0496.3_unc-82 E002 chrIV:7424497-7424797 2.745 hlh1_T4 tbx37_T4

WBGene00006814_B0496.3_unc-82 J040 chrIV:7424797-7424859 2.272 nhr25_T4 pha4_T4
WBGene00006814_B0496.3_unc-82 J040 chrIV:7424797-7424859 3.611 hlh1_T4 pha4_T4
WBGene00006814_B0496.3_unc-82 J040 chrIV:7424797-7424859 2.803 hlh1_T4 tbx37_T4

WBGene00015220_B0507.3_B0507.3 E001 chrV:8768908-8769000 1.701 cnd1_T2 end1_T2

WBGene00015220_B0507.3_B0507.3 E004 chrV:8769740-8770508 1.658 ceh32_T1 end1_T1

WBGene00015220_B0507.3_B0507.3 J006 chrV:8769000-8769046 1.270 ceh32_T3 end1_T3
WBGene00015220_B0507.3_B0507.3 J006 chrV:8769000-8769046 2.426 cnd1_T2 end1_T2
WBGene00015220_B0507.3_B0507.3 J006 chrV:8769000-8769046 2.174 cnd1_T4 end1_T4

WBGene00007195_B0513.2_B0513.2 E002 chrIV:13882733-13882886 1.065 ceh32_T4 pha4_T4

WBGene00006599_B0545.1_tpa-1 E001 chrIV:92015-92077 13.337 hlh1_T0 tbx37_T0
WBGene00006599_B0545.1_tpa-1 E001 chrIV:92015-92077 1.628 hlh1_T0 nhr25_T0
WBGene00006599_B0545.1_tpa-1 E001 chrIV:92015-92077 1.372 hlh1_T2 nhr25_T2
WBGene00006599_B0545.1_tpa-1 E001 chrIV:92015-92077 1.044 hlh1_T3 nhr25_T3
WBGene00006599_B0545.1_tpa-1 E001 chrIV:92015-92077 1.006 nhr25_T3 pha4_T3

WBGene00015250_B0546.3_B0546.3 E008 chrIV:3382725-3382834 1.083 ceh32_T0 nhr25_T0
WBGene00015250_B0546.3_B0546.3 E008 chrIV:3382725-3382834 1.116 ceh32_T1 pha4_T1
WBGene00015250_B0546.3_B0546.3 E008 chrIV:3382725-3382834 1.152 ceh32_T1 hlh1_T1
WBGene00015250_B0546.3_B0546.3 E008 chrIV:3382725-3382834 1.228 ceh32_T1 nhr25_T1
WBGene00015250_B0546.3_B0546.3 E008 chrIV:3382725-3382834 1.037 ceh32_T2 pha4_T2
WBGene00015250_B0546.3_B0546.3 E008 chrIV:3382725-3382834 1.046 ceh32_T4 hlh1_T4

WBGene00015250_B0546.3_B0546.3 J013 chrIV:3382210-3382725 1.112 cnd1_T3 end1_T3
WBGene00015250_B0546.3_B0546.3 J013 chrIV:3382210-3382725 1.068 end1_T3 hlh1_T3
WBGene00015250_B0546.3_B0546.3 J013 chrIV:3382210-3382725 1.144 end1_T3 tbx37_T3

WBGene00015263_B0563.6_B0563.6 E001 chrX:9137926-9138082 1.334 ceh32_T4 nhr25_T4
WBGene00015263_B0563.6_B0563.6 E001 chrX:9137926-9138082 2.248 ceh32_T4 pha4_T4
WBGene00015263_B0563.6_B0563.6 E001 chrX:9137926-9138082 2.271 ceh32_T4 end1_T4

WBGene00006766_B0564.10_unc-30 E002 chrIV:13119213-13119272 1.807 cnd1_T2 end1_T2

WBGene00007202_B0564.2_B0564.2 E001 chrIV:13107656-13107892 1.061 ceh32_T1 nhr25_T1
WBGene00007202_B0564.2_B0564.2 E001 chrIV:13107656-13107892 1.135 ceh32_T1 hlh1_T1
WBGene00007202_B0564.2_B0564.2 E001 chrIV:13107656-13107892 1.173 ceh32_T1 pha4_T1
WBGene00007202_B0564.2_B0564.2 E001 chrIV:13107656-13107892 1.205 ceh32_T4 nhr25_T4

WBGene00007202_B0564.2_B0564.2 E004 chrIV:13111211-13111439 1.145 ceh32_T4 hlh1_T4
WBGene00007202_B0564.2_B0564.2 E004 chrIV:13111211-13111439 1.352 ceh32_T4 nhr25_T4
WBGene00007202_B0564.2_B0564.2 E004 chrIV:13111211-13111439 1.407 ceh32_T4 pha4_T4

WBGene00007207_B0564.7_B0564.7 J012 chrIV:13100812-13101249 12.072 ceh32_T4 nhr25_T4

WBGene00007213_C01A2.1_C01A2.1 E003 chrI:13410998-13411245 1.457 ceh32_T1 nhr25_T1
WBGene00007213_C01A2.1_C01A2.1 E003 chrI:13410998-13411245 1.489 ceh32_T1 end1_T1
WBGene00007213_C01A2.1_C01A2.1 E003 chrI:13410998-13411245 1.553 ceh32_T1 hlh1_T1
WBGene00007213_C01A2.1_C01A2.1 E003 chrI:13410998-13411245 1.659 ceh32_T1 pha4_T1
WBGene00007213_C01A2.1_C01A2.1 E003 chrI:13410998-13411245 1.301 ceh32_T3 hlh1_T3
WBGene00007213_C01A2.1_C01A2.1 E003 chrI:13410998-13411245 1.452 ceh32_T4 nhr25_T4
WBGene00007213_C01A2.1_C01A2.1 E003 chrI:13410998-13411245 1.431 ceh32_T4 end1_T4
WBGene00007213_C01A2.1_C01A2.1 E003 chrI:13410998-13411245 1.767 ceh32_T4 hlh1_T4
WBGene00007213_C01A2.1_C01A2.1 E003 chrI:13410998-13411245 2.232 ceh32_T4 pha4_T4
WBGene00007213_C01A2.1_C01A2.1 E003 chrI:13410998-13411245 1.224 cnd1_T4 pha4_T4

WBGene00007214_C01A2.2_C01A2.2 E006 chrI:13398049-13398169 1.958 ceh32_T2 pha4_T2
WBGene00007214_C01A2.2_C01A2.2 E006 chrI:13398049-13398169 1.716 cnd1_T2 pha4_T2
WBGene00007214_C01A2.2_C01A2.2 E006 chrI:13398049-13398169 1.625 nhr25_T2 pha4_T2

WBGene00007214_C01A2.2_C01A2.2 E001 chrI:13397267-13397373 1.354 cnd1_T2 pha4_T2

WBGene00007214_C01A2.2_C01A2.2 J009 chrI:13397373-13397501 1.038 ceh32_T4 end1_T4

WBGene00015280_C01B10.6_C01B10.6 E003 chrIV:6640182-6640237 1.142 end1_T3 hlh1_T3
WBGene00015280_C01B10.6_C01B10.6 E003 chrIV:6640182-6640237 2.114 end1_T3 tbx37_T3
WBGene00015280_C01B10.6_C01B10.6 E003 chrIV:6640182-6640237 1.190 ceh32_T3 end1_T3
WBGene00015280_C01B10.6_C01B10.6 E003 chrIV:6640182-6640237 2.484 cnd1_T3 end1_T3

WBGene00015280_C01B10.6_C01B10.6 E005 chrIV:6641547-6641580 12.711 end1_T3 tbx37_T3
WBGene00015280_C01B10.6_C01B10.6 E005 chrIV:6641547-6641580 12.955 cnd1_T3 end1_T3

WBGene00015280_C01B10.6_C01B10.6 E027 chrIV:6644351-6644407 2.036 end1_T3 tbx37_T3
WBGene00015280_C01B10.6_C01B10.6 E027 chrIV:6644351-6644407 2.125 ceh32_T3 end1_T3
WBGene00015280_C01B10.6_C01B10.6 E027 chrIV:6644351-6644407 2.408 cnd1_T3 end1_T3

WBGene00015280_C01B10.6_C01B10.6 E003 chrIV:6640182-6640237 2.371 end1_T4 tbx37_T4
WBGene00015280_C01B10.6_C01B10.6 E003 chrIV:6640182-6640237 1.011 ceh32_T4 end1_T4
WBGene00015280_C01B10.6_C01B10.6 E003 chrIV:6640182-6640237 1.893 cnd1_T4 end1_T4

WBGene00015280_C01B10.6_C01B10.6 E027 chrIV:6644351-6644407 1.643 end1_T4 tbx37_T4
WBGene00015280_C01B10.6_C01B10.6 E027 chrIV:6644351-6644407 2.091 cnd1_T4 end1_T4

WBGene00015280_C01B10.6_C01B10.6 E005 chrIV:6641547-6641580 1.085 end1_T4 nhr25_T4

WBGene00015280_C01B10.6_C01B10.6 J040 chrIV:6640237-6641521 1.095 end1_T3 hlh1_T3
WBGene00015280_C01B10.6_C01B10.6 J040 chrIV:6640237-6641521 2.064 end1_T3 tbx37_T3
WBGene00015280_C01B10.6_C01B10.6 J040 chrIV:6640237-6641521 1.144 ceh32_T3 end1_T3
WBGene00015280_C01B10.6_C01B10.6 J040 chrIV:6640237-6641521 2.438 cnd1_T3 end1_T3
WBGene00015280_C01B10.6_C01B10.6 J040 chrIV:6640237-6641521 2.306 end1_T4 tbx37_T4
WBGene00015280_C01B10.6_C01B10.6 J040 chrIV:6640237-6641521 1.838 cnd1_T4 end1_T4

WBGene00015293_C01C4.3_C01C4.3 E001 chrX:3706741-3706996 2.410 hlh1_T4 tbx37_T4

WBGene00015298_C01F1.3_C01F1.3 E001 chrII:4295100-4295341 1.067 ceh32_T0 pha4_T0

WBGene00006438_C01F6.6_nrfl-1 E009 chrIV:9121384-9122260 13.113 end1_T0 pha4_T0
WBGene00006438_C01F6.6_nrfl-1 E009 chrIV:9121384-9122260 1.633 end1_T0 tbx37_T0
WBGene00006438_C01F6.6_nrfl-1 E009 chrIV:9121384-9122260 2.174 end1_T0 nhr25_T0
WBGene00006438_C01F6.6_nrfl-1 E009 chrIV:9121384-9122260 1.854 cnd1_T0 end1_T0
WBGene00006438_C01F6.6_nrfl-1 E009 chrIV:9121384-9122260 1.348 end1_T1 tbx37_T1
WBGene00006438_C01F6.6_nrfl-1 E009 chrIV:9121384-9122260 2.049 end1_T1 nhr25_T1
WBGene00006438_C01F6.6_nrfl-1 E009 chrIV:9121384-9122260 2.527 end1_T1 pha4_T1
WBGene00006438_C01F6.6_nrfl-1 E009 chrIV:9121384-9122260 1.284 cnd1_T1 end1_T1
WBGene00006438_C01F6.6_nrfl-1 E009 chrIV:9121384-9122260 1.300 ceh32_T1 end1_T1
WBGene00006438_C01F6.6_nrfl-1 E009 chrIV:9121384-9122260 1.075 end1_T2 nhr25_T2
WBGene00006438_C01F6.6_nrfl-1 E009 chrIV:9121384-9122260 1.136 end1_T2 tbx37_T2
WBGene00006438_C01F6.6_nrfl-1 E009 chrIV:9121384-9122260 1.039 ceh32_T2 end1_T2
WBGene00006438_C01F6.6_nrfl-1 E009 chrIV:9121384-9122260 1.787 hlh1_T0 nhr25_T0
WBGene00006438_C01F6.6_nrfl-1 E009 chrIV:9121384-9122260 1.467 hlh1_T1 tbx37_T1
WBGene00006438_C01F6.6_nrfl-1 E009 chrIV:9121384-9122260 2.171 hlh1_T1 nhr25_T1
WBGene00006438_C01F6.6_nrfl-1 E009 chrIV:9121384-9122260 1.421 cnd1_T1 hlh1_T1
WBGene00006438_C01F6.6_nrfl-1 E009 chrIV:9121384-9122260 1.288 hlh1_T2 nhr25_T2
WBGene00006438_C01F6.6_nrfl-1 E009 chrIV:9121384-9122260 1.349 hlh1_T2 tbx37_T2
WBGene00006438_C01F6.6_nrfl-1 E009 chrIV:9121384-9122260 1.060 hlh1_T3 pha4_T3
WBGene00006438_C01F6.6_nrfl-1 E009 chrIV:9121384-9122260 1.457 hlh1_T3 nhr25_T3
WBGene00006438_C01F6.6_nrfl-1 E009 chrIV:9121384-9122260 1.556 hlh1_T3 tbx37_T3
WBGene00006438_C01F6.6_nrfl-1 E009 chrIV:9121384-9122260 1.270 ceh32_T3 hlh1_T3
WBGene00006438_C01F6.6_nrfl-1 E009 chrIV:9121384-9122260 1.287 cnd1_T3 hlh1_T3
WBGene00006438_C01F6.6_nrfl-1 E009 chrIV:9121384-9122260 1.129 hlh1_T4 tbx37_T4
WBGene00006438_C01F6.6_nrfl-1 E009 chrIV:9121384-9122260 1.416 hlh1_T4 nhr25_T4
WBGene00006438_C01F6.6_nrfl-1 E009 chrIV:9121384-9122260 1.104 end1_T4 hlh1_T4
WBGene00006438_C01F6.6_nrfl-1 E009 chrIV:9121384-9122260 1.237 ceh32_T4 hlh1_T4

WBGene00015310_C01G5.8_fan-1 E001 chrIV:6548850-6549021 2.153 ceh32_T1 nhr25_T1
WBGene00015310_C01G5.8_fan-1 E001 chrIV:6548850-6549021 1.790 nhr25_T1 tbx37_T1

WBGene00015310_C01G5.8_fan-1 J016 chrIV:6549021-6549068 1.020 ceh32_T1 pha4_T1
WBGene00015310_C01G5.8_fan-1 J016 chrIV:6549021-6549068 12.543 ceh32_T1 nhr25_T1

WBGene00000289_C01G6.8_cam-1 E009 chrII:9304690-9304821 1.286 ceh32_T0 end1_T0

WBGene00000289_C01G6.8_cam-1 E011 chrII:9310224-9310301 1.490 ceh32_T0 pha4_T0
WBGene00000289_C01G6.8_cam-1 E011 chrII:9310224-9310301 2.516 ceh32_T0 nhr25_T0
WBGene00000289_C01G6.8_cam-1 E011 chrII:9310224-9310301 2.598 ceh32_T0 end1_T0
WBGene00000289_C01G6.8_cam-1 E011 chrII:9310224-9310301 2.640 ceh32_T0 hlh1_T0

WBGene00000289_C01G6.8_cam-1 E009 chrII:9304690-9304821 1.141 ceh32_T1 end1_T1

WBGene00000289_C01G6.8_cam-1 E011 chrII:9310224-9310301 1.565 ceh32_T1 hlh1_T1
WBGene00000289_C01G6.8_cam-1 E011 chrII:9310224-9310301 1.688 ceh32_T1 nhr25_T1
WBGene00000289_C01G6.8_cam-1 E011 chrII:9310224-9310301 1.810 ceh32_T1 end1_T1

WBGene00000289_C01G6.8_cam-1 E009 chrII:9304690-9304821 1.256 ceh32_T2 end1_T2

WBGene00000289_C01G6.8_cam-1 E011 chrII:9310224-9310301 1.107 ceh32_T2 hlh1_T2
WBGene00000289_C01G6.8_cam-1 E011 chrII:9310224-9310301 1.744 ceh32_T2 nhr25_T2
WBGene00000289_C01G6.8_cam-1 E011 chrII:9310224-9310301 1.974 ceh32_T2 end1_T2

WBGene00000289_C01G6.8_cam-1 E009 chrII:9304690-9304821 1.656 ceh32_T3 end1_T3

WBGene00000289_C01G6.8_cam-1 E011 chrII:9310224-9310301 1.146 ceh32_T3 nhr25_T3
WBGene00000289_C01G6.8_cam-1 E011 chrII:9310224-9310301 1.826 ceh32_T3 end1_T3

WBGene00000289_C01G6.8_cam-1 E009 chrII:9304690-9304821 1.265 ceh32_T4 end1_T4

WBGene00000289_C01G6.8_cam-1 E011 chrII:9310224-9310301 1.045 ceh32_T4 end1_T4
WBGene00000289_C01G6.8_cam-1 E011 chrII:9310224-9310301 1.814 cnd1_T0 nhr25_T0
WBGene00000289_C01G6.8_cam-1 E011 chrII:9310224-9310301 1.907 cnd1_T0 end1_T0
WBGene00000289_C01G6.8_cam-1 E011 chrII:9310224-9310301 1.948 cnd1_T0 hlh1_T0
WBGene00000289_C01G6.8_cam-1 E011 chrII:9310224-9310301 1.155 cnd1_T1 nhr25_T1
WBGene00000289_C01G6.8_cam-1 E011 chrII:9310224-9310301 1.282 cnd1_T1 end1_T1
WBGene00000289_C01G6.8_cam-1 E011 chrII:9310224-9310301 1.214 cnd1_T2 nhr25_T2
WBGene00000289_C01G6.8_cam-1 E011 chrII:9310224-9310301 1.446 cnd1_T2 end1_T2

WBGene00000289_C01G6.8_cam-1 E009 chrII:9304690-9304821 1.199 cnd1_T3 end1_T3

WBGene00000289_C01G6.8_cam-1 E011 chrII:9310224-9310301 1.247 cnd1_T3 end1_T3

WBGene00000289_C01G6.8_cam-1 E009 chrII:9304690-9304821 1.113 end1_T3 hlh1_T3
WBGene00000289_C01G6.8_cam-1 E009 chrII:9304690-9304821 1.323 end1_T3 nhr25_T3

WBGene00000289_C01G6.8_cam-1 E011 chrII:9310224-9310301 1.034 nhr25_T0 pha4_T0
WBGene00000289_C01G6.8_cam-1 E011 chrII:9310224-9310301 1.209 hlh1_T0 pha4_T0

WBGene00000289_C01G6.8_cam-1 E009 chrII:9304690-9304821 1.176 end1_T3 pha4_T3

WBGene00000289_C01G6.8_cam-1 E011 chrII:9310224-9310301 1.141 end1_T3 pha4_T3
WBGene00000289_C01G6.8_cam-1 E011 chrII:9310224-9310301 1.899 nhr25_T0 tbx37_T0
WBGene00000289_C01G6.8_cam-1 E011 chrII:9310224-9310301 2.049 end1_T0 tbx37_T0
WBGene00000289_C01G6.8_cam-1 E011 chrII:9310224-9310301 2.094 hlh1_T0 tbx37_T0
WBGene00000289_C01G6.8_cam-1 E011 chrII:9310224-9310301 1.379 hlh1_T1 tbx37_T1
WBGene00000289_C01G6.8_cam-1 E011 chrII:9310224-9310301 1.491 nhr25_T1 tbx37_T1
WBGene00000289_C01G6.8_cam-1 E011 chrII:9310224-9310301 1.645 end1_T1 tbx37_T1
WBGene00000289_C01G6.8_cam-1 E011 chrII:9310224-9310301 1.548 nhr25_T2 tbx37_T2
WBGene00000289_C01G6.8_cam-1 E011 chrII:9310224-9310301 1.765 end1_T2 tbx37_T2

WBGene00000289_C01G6.8_cam-1 E009 chrII:9304690-9304821 1.628 end1_T3 tbx37_T3

WBGene00000289_C01G6.8_cam-1 E011 chrII:9310224-9310301 1.931 end1_T3 tbx37_T3

WBGene00000289_C01G6.8_cam-1 E009 chrII:9304690-9304821 1.175 end1_T4 tbx37_T4

WBGene00000289_C01G6.8_cam-1 J019 chrII:9304822-9310224 1.697 ceh32_T0 pha4_T0
WBGene00000289_C01G6.8_cam-1 J019 chrII:9304822-9310224 2.616 ceh32_T0 nhr25_T0
WBGene00000289_C01G6.8_cam-1 J019 chrII:9304822-9310224 2.649 ceh32_T0 hlh1_T0
WBGene00000289_C01G6.8_cam-1 J019 chrII:9304822-9310224 2.699 ceh32_T0 end1_T0
WBGene00000289_C01G6.8_cam-1 J019 chrII:9304822-9310224 1.582 ceh32_T1 hlh1_T1
WBGene00000289_C01G6.8_cam-1 J019 chrII:9304822-9310224 1.719 ceh32_T1 nhr25_T1
WBGene00000289_C01G6.8_cam-1 J019 chrII:9304822-9310224 1.928 ceh32_T1 end1_T1
WBGene00000289_C01G6.8_cam-1 J019 chrII:9304822-9310224 1.050 ceh32_T2 pha4_T2
WBGene00000289_C01G6.8_cam-1 J019 chrII:9304822-9310224 1.146 ceh32_T2 hlh1_T2
WBGene00000289_C01G6.8_cam-1 J019 chrII:9304822-9310224 1.773 ceh32_T2 nhr25_T2
WBGene00000289_C01G6.8_cam-1 J019 chrII:9304822-9310224 2.092 ceh32_T2 end1_T2
WBGene00000289_C01G6.8_cam-1 J019 chrII:9304822-9310224 1.119 ceh32_T3 nhr25_T3
WBGene00000289_C01G6.8_cam-1 J019 chrII:9304822-9310224 1.851 ceh32_T3 end1_T3
WBGene00000289_C01G6.8_cam-1 J019 chrII:9304822-9310224 1.318 ceh32_T4 end1_T4
WBGene00000289_C01G6.8_cam-1 J019 chrII:9304822-9310224 1.890 cnd1_T0 nhr25_T0
WBGene00000289_C01G6.8_cam-1 J019 chrII:9304822-9310224 1.935 cnd1_T0 hlh1_T0
WBGene00000289_C01G6.8_cam-1 J019 chrII:9304822-9310224 1.986 cnd1_T0 end1_T0
WBGene00000289_C01G6.8_cam-1 J019 chrII:9304822-9310224 1.136 cnd1_T1 nhr25_T1
WBGene00000289_C01G6.8_cam-1 J019 chrII:9304822-9310224 1.346 cnd1_T1 end1_T1
WBGene00000289_C01G6.8_cam-1 J019 chrII:9304822-9310224 1.156 cnd1_T2 nhr25_T2
WBGene00000289_C01G6.8_cam-1 J019 chrII:9304822-9310224 1.476 cnd1_T2 end1_T2
WBGene00000289_C01G6.8_cam-1 J019 chrII:9304822-9310224 1.218 cnd1_T3 end1_T3
WBGene00000289_C01G6.8_cam-1 J019 chrII:9304822-9310224 1.006 hlh1_T0 pha4_T0
WBGene00000289_C01G6.8_cam-1 J019 chrII:9304822-9310224 1.021 end1_T1 pha4_T1
WBGene00000289_C01G6.8_cam-1 J019 chrII:9304822-9310224 1.137 end1_T3 pha4_T3
WBGene00000289_C01G6.8_cam-1 J019 chrII:9304822-9310224 1.979 nhr25_T0 tbx37_T0
WBGene00000289_C01G6.8_cam-1 J019 chrII:9304822-9310224 2.091 hlh1_T0 tbx37_T0
WBGene00000289_C01G6.8_cam-1 J019 chrII:9304822-9310224 2.126 end1_T0 tbx37_T0
WBGene00000289_C01G6.8_cam-1 J019 chrII:9304822-9310224 1.359 hlh1_T1 tbx37_T1
WBGene00000289_C01G6.8_cam-1 J019 chrII:9304822-9310224 1.489 nhr25_T1 tbx37_T1
WBGene00000289_C01G6.8_cam-1 J019 chrII:9304822-9310224 1.717 end1_T1 tbx37_T1
WBGene00000289_C01G6.8_cam-1 J019 chrII:9304822-9310224 1.526 nhr25_T2 tbx37_T2
WBGene00000289_C01G6.8_cam-1 J019 chrII:9304822-9310224 1.835 end1_T2 tbx37_T2
WBGene00000289_C01G6.8_cam-1 J019 chrII:9304822-9310224 1.939 end1_T3 tbx37_T3

WBGene00001333_C01G8.5_erm-1 E012 chrI:5291493-5291604 1.099 ceh32_T1 pha4_T1
WBGene00001333_C01G8.5_erm-1 E012 chrI:5291493-5291604 1.007 ceh32_T3 end1_T3

WBGene00001333_C01G8.5_erm-1 E011 chrI:5290617-5290694 1.252 ceh32_T4 nhr25_T4

WBGene00001333_C01G8.5_erm-1 E012 chrI:5291493-5291604 1.238 ceh32_T4 end1_T4

WBGene00001333_C01G8.5_erm-1 E011 chrI:5290617-5290694 1.885 end1_T2 tbx37_T2
WBGene00001333_C01G8.5_erm-1 E011 chrI:5290617-5290694 2.643 end1_T2 nhr25_T2
WBGene00001333_C01G8.5_erm-1 E011 chrI:5290617-5290694 1.562 end1_T3 hlh1_T3
WBGene00001333_C01G8.5_erm-1 E011 chrI:5290617-5290694 1.841 end1_T3 pha4_T3
WBGene00001333_C01G8.5_erm-1 E011 chrI:5290617-5290694 2.650 end1_T3 tbx37_T3
WBGene00001333_C01G8.5_erm-1 E011 chrI:5290617-5290694 3.257 end1_T3 nhr25_T3
WBGene00001333_C01G8.5_erm-1 E011 chrI:5290617-5290694 1.384 ceh32_T3 end1_T3
WBGene00001333_C01G8.5_erm-1 E011 chrI:5290617-5290694 2.442 cnd1_T3 end1_T3
WBGene00001333_C01G8.5_erm-1 E011 chrI:5290617-5290694 1.812 end1_T4 pha4_T4
WBGene00001333_C01G8.5_erm-1 E011 chrI:5290617-5290694 1.903 end1_T4 hlh1_T4
WBGene00001333_C01G8.5_erm-1 E011 chrI:5290617-5290694 2.480 end1_T4 nhr25_T4
WBGene00001333_C01G8.5_erm-1 E011 chrI:5290617-5290694 2.601 end1_T4 tbx37_T4
WBGene00001333_C01G8.5_erm-1 E011 chrI:5290617-5290694 1.223 ceh32_T4 end1_T4
WBGene00001333_C01G8.5_erm-1 E011 chrI:5290617-5290694 2.054 cnd1_T4 end1_T4

WBGene00001333_C01G8.5_erm-1 J023 chrI:5290518-5291493 1.070 end1_T4 hlh1_T4
WBGene00001333_C01G8.5_erm-1 J023 chrI:5290518-5291493 1.069 end1_T4 nhr25_T4

WBGene00002717_C01G8.9_let-526 J039 chrI:5313750-5313800 1.356 ceh32_T1 pha4_T1
WBGene00002717_C01G8.9_let-526 J039 chrI:5313750-5313800 1.419 ceh32_T1 end1_T1
WBGene00002717_C01G8.9_let-526 J039 chrI:5313750-5313800 1.229 ceh32_T2 end1_T2
WBGene00002717_C01G8.9_let-526 J039 chrI:5313750-5313800 1.471 ceh32_T2 pha4_T2
WBGene00002717_C01G8.9_let-526 J039 chrI:5313750-5313800 1.104 ceh32_T4 pha4_T4
WBGene00002717_C01G8.9_let-526 J039 chrI:5313750-5313800 1.246 ceh32_T4 end1_T4

WBGene00003622_C01H6.5_nhr-23 E004 chrI:7218785-7219177 1.247 ceh32_T0 nhr25_T0
WBGene00003622_C01H6.5_nhr-23 E004 chrI:7218785-7219177 1.567 end1_T0 nhr25_T0
WBGene00003622_C01H6.5_nhr-23 E004 chrI:7218785-7219177 1.865 cnd1_T0 end1_T0
WBGene00003622_C01H6.5_nhr-23 E004 chrI:7218785-7219177 1.136 cnd1_T1 end1_T1
WBGene00003622_C01H6.5_nhr-23 E004 chrI:7218785-7219177 1.146 ceh32_T1 end1_T1
WBGene00003622_C01H6.5_nhr-23 E004 chrI:7218785-7219177 1.032 hlh1_T0 nhr25_T0
WBGene00003622_C01H6.5_nhr-23 E004 chrI:7218785-7219177 1.373 cnd1_T0 hlh1_T0

WBGene00003622_C01H6.5_nhr-23 E002 chrI:7214966-7214973 12.459 nhr25_T0 pha4_T0
WBGene00003622_C01H6.5_nhr-23 E002 chrI:7214966-7214973 11.959 ceh32_T0 nhr25_T0
WBGene00003622_C01H6.5_nhr-23 E002 chrI:7214966-7214973 12.375 end1_T0 nhr25_T0

WBGene00003622_C01H6.5_nhr-23 E004 chrI:7218785-7219177 1.446 nhr25_T0 pha4_T0
WBGene00003622_C01H6.5_nhr-23 E004 chrI:7218785-7219177 1.757 cnd1_T0 pha4_T0
WBGene00003622_C01H6.5_nhr-23 E004 chrI:7218785-7219177 1.184 nhr25_T1 pha4_T1
WBGene00003622_C01H6.5_nhr-23 E004 chrI:7218785-7219177 1.362 ceh32_T2 pha4_T2

WBGene00003622_C01H6.5_nhr-23 J016 chrI:7214973-7219317 12.464 nhr25_T0 pha4_T0
WBGene00003622_C01H6.5_nhr-23 J016 chrI:7214973-7219317 11.959 ceh32_T0 nhr25_T0
WBGene00003622_C01H6.5_nhr-23 J016 chrI:7214973-7219317 12.378 end1_T0 nhr25_T0

WBGene00007260_C02C6.2_olrn-1 E003 chrX:15543011-15543104 1.201 ceh32_T0 hlh1_T0
WBGene00007260_C02C6.2_olrn-1 E003 chrX:15543011-15543104 1.077 ceh32_T1 nhr25_T1
WBGene00007260_C02C6.2_olrn-1 E003 chrX:15543011-15543104 12.630 ceh32_T1 pha4_T1
WBGene00007260_C02C6.2_olrn-1 E003 chrX:15543011-15543104 2.883 ceh32_T1 hlh1_T1
WBGene00007260_C02C6.2_olrn-1 E003 chrX:15543011-15543104 1.283 ceh32_T2 nhr25_T2
WBGene00007260_C02C6.2_olrn-1 E003 chrX:15543011-15543104 1.004 cnd1_T0 hlh1_T0
WBGene00007260_C02C6.2_olrn-1 E003 chrX:15543011-15543104 2.305 cnd1_T1 hlh1_T1
WBGene00007260_C02C6.2_olrn-1 E003 chrX:15543011-15543104 2.046 cnd1_T3 hlh1_T3
WBGene00007260_C02C6.2_olrn-1 E003 chrX:15543011-15543104 1.195 cnd1_T4 hlh1_T4

WBGene00007260_C02C6.2_olrn-1 E001 chrX:15537661-15537740 1.399 end1_T1 tbx37_T1

WBGene00007260_C02C6.2_olrn-1 E003 chrX:15543011-15543104 2.258 end1_T1 hlh1_T1

WBGene00007260_C02C6.2_olrn-1 E001 chrX:15537661-15537740 1.644 end1_T2 tbx37_T2
WBGene00007260_C02C6.2_olrn-1 E001 chrX:15537661-15537740 2.008 cnd1_T2 end1_T2

WBGene00007260_C02C6.2_olrn-1 E003 chrX:15543011-15543104 1.577 end1_T2 hlh1_T2
WBGene00007260_C02C6.2_olrn-1 E003 chrX:15543011-15543104 1.940 end1_T3 hlh1_T3
WBGene00007260_C02C6.2_olrn-1 E003 chrX:15543011-15543104 1.027 end1_T4 hlh1_T4

WBGene00007260_C02C6.2_olrn-1 E001 chrX:15537661-15537740 1.792 hlh1_T0 tbx37_T0
WBGene00007260_C02C6.2_olrn-1 E001 chrX:15537661-15537740 1.553 ceh32_T0 hlh1_T0
WBGene00007260_C02C6.2_olrn-1 E001 chrX:15537661-15537740 1.866 hlh1_T1 tbx37_T1
WBGene00007260_C02C6.2_olrn-1 E001 chrX:15537661-15537740 1.472 ceh32_T1 hlh1_T1
WBGene00007260_C02C6.2_olrn-1 E001 chrX:15537661-15537740 2.102 hlh1_T2 tbx37_T2
WBGene00007260_C02C6.2_olrn-1 E001 chrX:15537661-15537740 1.679 cnd1_T3 hlh1_T3
WBGene00007260_C02C6.2_olrn-1 E001 chrX:15537661-15537740 1.388 hlh1_T4 pha4_T4

WBGene00007260_C02C6.2_olrn-1 E003 chrX:15543011-15543104 1.802 hlh1_T1 nhr25_T1
WBGene00007260_C02C6.2_olrn-1 E003 chrX:15543011-15543104 1.191 hlh1_T4 pha4_T4
WBGene00007260_C02C6.2_olrn-1 E003 chrX:15543011-15543104 2.356 hlh1_T1 tbx37_T1
WBGene00007260_C02C6.2_olrn-1 E003 chrX:15543011-15543104 1.381 nhr25_T2 tbx37_T2
WBGene00007260_C02C6.2_olrn-1 E003 chrX:15543011-15543104 1.883 hlh1_T2 tbx37_T2
WBGene00007260_C02C6.2_olrn-1 E003 chrX:15543011-15543104 1.815 hlh1_T3 tbx37_T3

WBGene00006643_C02F12.1_tsp-17 E001 chrX:3681167-3681245 1.071 ceh32_T0 pha4_T0
WBGene00006643_C02F12.1_tsp-17 E001 chrX:3681167-3681245 1.186 ceh32_T0 hlh1_T0
WBGene00006643_C02F12.1_tsp-17 E001 chrX:3681167-3681245 1.504 ceh32_T0 end1_T0

WBGene00006643_C02F12.1_tsp-17 E003 chrX:3681310-3681394 1.096 ceh32_T0 pha4_T0
WBGene00006643_C02F12.1_tsp-17 E003 chrX:3681310-3681394 1.102 ceh32_T0 hlh1_T0

WBGene00006643_C02F12.1_tsp-17 E001 chrX:3681167-3681245 1.322 ceh32_T2 hlh1_T2

WBGene00006643_C02F12.1_tsp-17 E003 chrX:3681310-3681394 1.196 ceh32_T2 end1_T2
WBGene00006643_C02F12.1_tsp-17 E003 chrX:3681310-3681394 1.244 ceh32_T2 pha4_T2
WBGene00006643_C02F12.1_tsp-17 E003 chrX:3681310-3681394 1.363 ceh32_T2 hlh1_T2

WBGene00006643_C02F12.1_tsp-17 E001 chrX:3681167-3681245 1.105 cnd1_T0 pha4_T0
WBGene00006643_C02F12.1_tsp-17 E001 chrX:3681167-3681245 1.542 cnd1_T0 end1_T0

WBGene00006643_C02F12.1_tsp-17 J011 chrX:3681245-3681289 1.323 ceh32_T0 pha4_T0
WBGene00006643_C02F12.1_tsp-17 J011 chrX:3681245-3681289 1.077 ceh32_T2 end1_T2
WBGene00006643_C02F12.1_tsp-17 J011 chrX:3681245-3681289 1.085 ceh32_T2 pha4_T2
WBGene00006643_C02F12.1_tsp-17 J011 chrX:3681245-3681289 1.425 ceh32_T2 hlh1_T2
WBGene00006643_C02F12.1_tsp-17 J011 chrX:3681245-3681289 1.121 cnd1_T0 pha4_T0
WBGene00006643_C02F12.1_tsp-17 J011 chrX:3681245-3681289 1.664 cnd1_T0 end1_T0
WBGene00006643_C02F12.1_tsp-17 J011 chrX:3681245-3681289 1.255 end1_T0 tbx37_T0

WBGene00015378_C03B1.7_C03B1.7 E001 chrX:6341834-6341888 1.098 ceh32_T0 end1_T0
WBGene00015378_C03B1.7_C03B1.7 E001 chrX:6341834-6341888 1.381 ceh32_T1 nhr25_T1
WBGene00015378_C03B1.7_C03B1.7 E001 chrX:6341834-6341888 1.454 ceh32_T1 hlh1_T1
WBGene00015378_C03B1.7_C03B1.7 E001 chrX:6341834-6341888 1.605 ceh32_T1 end1_T1
WBGene00015378_C03B1.7_C03B1.7 E001 chrX:6341834-6341888 1.743 ceh32_T1 pha4_T1
WBGene00015378_C03B1.7_C03B1.7 E001 chrX:6341834-6341888 1.622 ceh32_T4 end1_T4
WBGene00015378_C03B1.7_C03B1.7 E001 chrX:6341834-6341888 1.961 ceh32_T4 pha4_T4

WBGene00015378_C03B1.7_C03B1.7 J021 chrX:6341888-6342122 1.098 ceh32_T0 end1_T0
WBGene00015378_C03B1.7_C03B1.7 J021 chrX:6341888-6342122 1.382 ceh32_T1 nhr25_T1
WBGene00015378_C03B1.7_C03B1.7 J021 chrX:6341888-6342122 1.454 ceh32_T1 hlh1_T1
WBGene00015378_C03B1.7_C03B1.7 J021 chrX:6341888-6342122 1.606 ceh32_T1 end1_T1
WBGene00015378_C03B1.7_C03B1.7 J021 chrX:6341888-6342122 2.045 ceh32_T1 pha4_T1
WBGene00015378_C03B1.7_C03B1.7 J021 chrX:6341888-6342122 1.623 ceh32_T4 end1_T4
WBGene00015378_C03B1.7_C03B1.7 J021 chrX:6341888-6342122 1.967 ceh32_T4 pha4_T4

WBGene00015410_C04A2.1_tbc-6 E001 chrII:6848059-6848206 1.093 ceh32_T2 pha4_T2
WBGene00015410_C04A2.1_tbc-6 E001 chrII:6848059-6848206 1.294 ceh32_T2 end1_T2
WBGene00015410_C04A2.1_tbc-6 E001 chrII:6848059-6848206 1.522 ceh32_T2 hlh1_T2
WBGene00015410_C04A2.1_tbc-6 E001 chrII:6848059-6848206 1.535 ceh32_T2 nhr25_T2
WBGene00015410_C04A2.1_tbc-6 E001 chrII:6848059-6848206 1.443 ceh32_T4 hlh1_T4
WBGene00015410_C04A2.1_tbc-6 E001 chrII:6848059-6848206 1.144 cnd1_T4 end1_T4

WBGene00001119_C04C3.5_dyf-3 E009 chrIV:3398789-3398890 1.042 ceh32_T2 hlh1_T2

WBGene00001119_C04C3.5_dyf-3 E011 chrIV:3399101-3399123 12.357 ceh32_T4 nhr25_T4

WBGene00001119_C04C3.5_dyf-3 J019 chrIV:3398901-3399101 12.364 ceh32_T4 nhr25_T4

WBGene00015418_C04D8.1_pac-1 E003 chrIII:8495067-8495262 1.257 cnd1_T1 hlh1_T1
WBGene00015418_C04D8.1_pac-1 E003 chrIII:8495067-8495262 1.230 cnd1_T2 hlh1_T2
WBGene00015418_C04D8.1_pac-1 E003 chrIII:8495067-8495262 1.270 cnd1_T1 nhr25_T1
WBGene00015418_C04D8.1_pac-1 E003 chrIII:8495067-8495262 1.044 ceh32_T2 nhr25_T2
WBGene00015418_C04D8.1_pac-1 E003 chrIII:8495067-8495262 1.406 cnd1_T2 nhr25_T2
WBGene00015418_C04D8.1_pac-1 E003 chrIII:8495067-8495262 1.255 cnd1_T3 nhr25_T3

WBGene00007316_C04H5.8_nlp-41 E001 chrII:14550912-14551016 5.204 ceh32_T4 pha4_T4

WBGene00007332_C05C10.5_C05C10.5 E011 chrII:9939465-9939807 1.089 ceh32_T0 pha4_T0
WBGene00007332_C05C10.5_C05C10.5 E011 chrII:9939465-9939807 1.196 ceh32_T0 nhr25_T0
WBGene00007332_C05C10.5_C05C10.5 E011 chrII:9939465-9939807 1.438 ceh32_T0 end1_T0
WBGene00007332_C05C10.5_C05C10.5 E011 chrII:9939465-9939807 1.185 ceh32_T1 end1_T1
WBGene00007332_C05C10.5_C05C10.5 E011 chrII:9939465-9939807 1.207 ceh32_T1 nhr25_T1
WBGene00007332_C05C10.5_C05C10.5 E011 chrII:9939465-9939807 1.539 ceh32_T2 end1_T2
WBGene00007332_C05C10.5_C05C10.5 E011 chrII:9939465-9939807 1.660 ceh32_T2 nhr25_T2
WBGene00007332_C05C10.5_C05C10.5 E011 chrII:9939465-9939807 1.136 cnd1_T0 end1_T0
WBGene00007332_C05C10.5_C05C10.5 E011 chrII:9939465-9939807 2.027 nhr25_T3 pha4_T3

WBGene00015480_C05D10.4_C05D10.4 E013 chrIII:6102705-6102741 2.037 ceh32_T2 pha4_T2
WBGene00015480_C05D10.4_C05D10.4 E013 chrIII:6102705-6102741 12.683 ceh32_T3 end1_T3
WBGene00015480_C05D10.4_C05D10.4 E013 chrIII:6102705-6102741 2.094 ceh32_T3 pha4_T3
WBGene00015480_C05D10.4_C05D10.4 E013 chrIII:6102705-6102741 1.617 ceh32_T4 pha4_T4
WBGene00015480_C05D10.4_C05D10.4 E013 chrIII:6102705-6102741 2.104 cnd1_T2 pha4_T2
WBGene00015480_C05D10.4_C05D10.4 E013 chrIII:6102705-6102741 11.952 cnd1_T3 end1_T3
WBGene00015480_C05D10.4_C05D10.4 E013 chrIII:6102705-6102741 1.879 cnd1_T3 pha4_T3
WBGene00015480_C05D10.4_C05D10.4 E013 chrIII:6102705-6102741 1.333 cnd1_T4 pha4_T4
WBGene00015480_C05D10.4_C05D10.4 E013 chrIII:6102705-6102741 1.114 nhr25_T0 tbx37_T0
WBGene00015480_C05D10.4_C05D10.4 E013 chrIII:6102705-6102741 1.597 nhr25_T1 pha4_T1
WBGene00015480_C05D10.4_C05D10.4 E013 chrIII:6102705-6102741 1.647 nhr25_T2 pha4_T2
WBGene00015480_C05D10.4_C05D10.4 E013 chrIII:6102705-6102741 1.594 nhr25_T3 pha4_T3
WBGene00015480_C05D10.4_C05D10.4 E013 chrIII:6102705-6102741 1.187 nhr25_T4 pha4_T4

WBGene00003214_C05D11.11_mel-32 E005 chrIII:6442752-6442822 1.126 end1_T0 hlh1_T0
WBGene00003214_C05D11.11_mel-32 E005 chrIII:6442752-6442822 1.411 end1_T0 tbx37_T0
WBGene00003214_C05D11.11_mel-32 E005 chrIII:6442752-6442822 1.688 end1_T0 pha4_T0
WBGene00003214_C05D11.11_mel-32 E005 chrIII:6442752-6442822 1.776 ceh32_T0 end1_T0
WBGene00003214_C05D11.11_mel-32 E005 chrIII:6442752-6442822 1.252 end1_T1 tbx37_T1
WBGene00003214_C05D11.11_mel-32 E005 chrIII:6442752-6442822 1.342 end1_T1 hlh1_T1
WBGene00003214_C05D11.11_mel-32 E005 chrIII:6442752-6442822 1.076 end1_T3 tbx37_T3
WBGene00003214_C05D11.11_mel-32 E005 chrIII:6442752-6442822 1.293 ceh32_T3 end1_T3
WBGene00003214_C05D11.11_mel-32 E005 chrIII:6442752-6442822 1.225 end1_T4 tbx37_T4
WBGene00003214_C05D11.11_mel-32 E005 chrIII:6442752-6442822 1.091 nhr25_T0 pha4_T0
WBGene00003214_C05D11.11_mel-32 E005 chrIII:6442752-6442822 1.170 ceh32_T0 nhr25_T0
WBGene00003214_C05D11.11_mel-32 E005 chrIII:6442752-6442822 1.001 hlh1_T1 nhr25_T1

WBGene00015484_C05D11.7_atgl-1 E012 chrIII:6421554-6421712 1.609 end1_T1 tbx37_T1
WBGene00015484_C05D11.7_atgl-1 E012 chrIII:6421554-6421712 1.188 end1_T2 tbx37_T2
WBGene00015484_C05D11.7_atgl-1 E012 chrIII:6421554-6421712 1.428 end1_T3 tbx37_T3
WBGene00015484_C05D11.7_atgl-1 E012 chrIII:6421554-6421712 1.491 end1_T3 nhr25_T3
WBGene00015484_C05D11.7_atgl-1 E012 chrIII:6421554-6421712 1.536 cnd1_T3 end1_T3
WBGene00015484_C05D11.7_atgl-1 E012 chrIII:6421554-6421712 2.073 end1_T4 nhr25_T4
WBGene00015484_C05D11.7_atgl-1 E012 chrIII:6421554-6421712 2.084 nhr25_T4 pha4_T4

WBGene00015484_C05D11.7_atgl-1 J021 chrIII:6419457-6421554 1.588 end1_T1 tbx37_T1
WBGene00015484_C05D11.7_atgl-1 J021 chrIII:6419457-6421554 1.242 end1_T2 tbx37_T2
WBGene00015484_C05D11.7_atgl-1 J021 chrIII:6419457-6421554 1.484 cnd1_T3 end1_T3
WBGene00015484_C05D11.7_atgl-1 J021 chrIII:6419457-6421554 2.074 end1_T4 nhr25_T4
WBGene00015484_C05D11.7_atgl-1 J021 chrIII:6419457-6421554 2.085 nhr25_T4 pha4_T4

WBGene00000900_C05D2.1_daf-4 J016 chrIII:5625282-5625362 1.302 end1_T2 hlh1_T2
WBGene00000900_C05D2.1_daf-4 J016 chrIII:5625282-5625362 1.030 ceh32_T3 hlh1_T3
WBGene00000900_C05D2.1_daf-4 J016 chrIII:5625282-5625362 1.116 end1_T3 hlh1_T3
WBGene00000900_C05D2.1_daf-4 J016 chrIII:5625282-5625362 1.098 hlh1_T4 pha4_T4
WBGene00000900_C05D2.1_daf-4 J016 chrIII:5625282-5625362 1.090 ceh32_T4 hlh1_T4
WBGene00000900_C05D2.1_daf-4 J016 chrIII:5625282-5625362 1.244 end1_T4 hlh1_T4

WBGene00015470_C05D2.10_C05D2.10 J009 chrIII:5599799-5599843 1.609 nhr25_T0 pha4_T0

WBGene00015494_C05E11.3_C05E11.3 E001 chrX:4578248-4578287 12.715 cnd1_T4 pha4_T4
WBGene00015494_C05E11.3_C05E11.3 E001 chrX:4578248-4578287 1.524 hlh1_T4 tbx37_T4

WBGene00015494_C05E11.3_C05E11.3 J007 chrX:4578287-4579506 12.714 cnd1_T4 pha4_T4
WBGene00015494_C05E11.3_C05E11.3 J007 chrX:4578287-4579506 1.474 hlh1_T4 tbx37_T4

WBGene00005643_C05E4.1_srp-2 E002 chrV:762816-762870 1.228 ceh32_T2 hlh1_T2

WBGene00007351_C05G5.5_C05G5.5 E009 chrX:14760873-14760963 12.047 ceh32_T2 nhr25_T2
WBGene00007351_C05G5.5_C05G5.5 E009 chrX:14760873-14760963 11.968 nhr25_T2 pha4_T2

WBGene00007357_C06A12.3_C06A12.3 J012 chrIV:17427857-17427916 1.010 ceh32_T1 hlh1_T1
WBGene00007357_C06A12.3_C06A12.3 J012 chrIV:17427857-17427916 1.177 ceh32_T1 pha4_T1
WBGene00007357_C06A12.3_C06A12.3 J012 chrIV:17427857-17427916 1.323 ceh32_T2 pha4_T2
WBGene00007357_C06A12.3_C06A12.3 J012 chrIV:17427857-17427916 1.472 ceh32_T2 hlh1_T2
WBGene00007357_C06A12.3_C06A12.3 J012 chrIV:17427857-17427916 1.475 ceh32_T2 nhr25_T2
WBGene00007357_C06A12.3_C06A12.3 J012 chrIV:17427857-17427916 1.656 ceh32_T2 end1_T2
WBGene00007357_C06A12.3_C06A12.3 J012 chrIV:17427857-17427916 1.212 ceh32_T4 pha4_T4
WBGene00007357_C06A12.3_C06A12.3 J012 chrIV:17427857-17427916 1.306 ceh32_T4 nhr25_T4

WBGene00006823_C06A5.7_unc-94 E011 chrI:5999094-5999240 1.789 ceh32_T0 hlh1_T0

WBGene00006823_C06A5.7_unc-94 E012 chrI:6000754-6001099 1.029 ceh32_T0 nhr25_T0

WBGene00006823_C06A5.7_unc-94 E011 chrI:5999094-5999240 1.121 ceh32_T1 nhr25_T1
WBGene00006823_C06A5.7_unc-94 E011 chrI:5999094-5999240 2.613 ceh32_T1 hlh1_T1
WBGene00006823_C06A5.7_unc-94 E011 chrI:5999094-5999240 1.049 ceh32_T2 nhr25_T2
WBGene00006823_C06A5.7_unc-94 E011 chrI:5999094-5999240 1.335 ceh32_T2 end1_T2
WBGene00006823_C06A5.7_unc-94 E011 chrI:5999094-5999240 2.681 ceh32_T2 hlh1_T2
WBGene00006823_C06A5.7_unc-94 E011 chrI:5999094-5999240 1.174 ceh32_T3 nhr25_T3
WBGene00006823_C06A5.7_unc-94 E011 chrI:5999094-5999240 2.838 ceh32_T3 hlh1_T3
WBGene00006823_C06A5.7_unc-94 E011 chrI:5999094-5999240 1.253 ceh32_T4 nhr25_T4
WBGene00006823_C06A5.7_unc-94 E011 chrI:5999094-5999240 3.885 ceh32_T4 hlh1_T4

WBGene00006823_C06A5.7_unc-94 E012 chrI:6000754-6001099 1.632 ceh32_T4 pha4_T4

WBGene00006823_C06A5.7_unc-94 E011 chrI:5999094-5999240 1.835 cnd1_T1 hlh1_T1
WBGene00006823_C06A5.7_unc-94 E011 chrI:5999094-5999240 2.054 cnd1_T2 hlh1_T2
WBGene00006823_C06A5.7_unc-94 E011 chrI:5999094-5999240 1.846 cnd1_T3 hlh1_T3
WBGene00006823_C06A5.7_unc-94 E011 chrI:5999094-5999240 3.268 cnd1_T4 hlh1_T4

WBGene00006823_C06A5.7_unc-94 E012 chrI:6000754-6001099 1.507 cnd1_T4 pha4_T4

WBGene00006823_C06A5.7_unc-94 E011 chrI:5999094-5999240 1.269 end1_T0 hlh1_T0
WBGene00006823_C06A5.7_unc-94 E011 chrI:5999094-5999240 1.613 end1_T1 hlh1_T1

WBGene00006823_C06A5.7_unc-94 E012 chrI:6000754-6001099 1.348 end1_T1 tbx37_T1

WBGene00006823_C06A5.7_unc-94 E011 chrI:5999094-5999240 1.350 end1_T2 hlh1_T2

WBGene00006823_C06A5.7_unc-94 E012 chrI:6000754-6001099 1.357 end1_T2 pha4_T2
WBGene00006823_C06A5.7_unc-94 E012 chrI:6000754-6001099 2.015 end1_T2 tbx37_T2
WBGene00006823_C06A5.7_unc-94 E012 chrI:6000754-6001099 1.217 ceh32_T2 end1_T2

WBGene00006823_C06A5.7_unc-94 E011 chrI:5999094-5999240 2.093 end1_T3 hlh1_T3
WBGene00006823_C06A5.7_unc-94 E011 chrI:5999094-5999240 2.985 end1_T4 hlh1_T4

WBGene00006823_C06A5.7_unc-94 E012 chrI:6000754-6001099 1.191 hlh1_T0 pha4_T0
WBGene00006823_C06A5.7_unc-94 E012 chrI:6000754-6001099 1.953 hlh1_T0 nhr25_T0
WBGene00006823_C06A5.7_unc-94 E012 chrI:6000754-6001099 3.016 hlh1_T0 tbx37_T0
WBGene00006823_C06A5.7_unc-94 E012 chrI:6000754-6001099 2.738 cnd1_T0 hlh1_T0
WBGene00006823_C06A5.7_unc-94 E012 chrI:6000754-6001099 2.240 hlh1_T1 nhr25_T1
WBGene00006823_C06A5.7_unc-94 E012 chrI:6000754-6001099 2.618 hlh1_T1 tbx37_T1
WBGene00006823_C06A5.7_unc-94 E012 chrI:6000754-6001099 2.959 hlh1_T1 pha4_T1
WBGene00006823_C06A5.7_unc-94 E012 chrI:6000754-6001099 1.265 end1_T1 hlh1_T1
WBGene00006823_C06A5.7_unc-94 E012 chrI:6000754-6001099 1.672 ceh32_T1 hlh1_T1
WBGene00006823_C06A5.7_unc-94 E012 chrI:6000754-6001099 2.012 cnd1_T1 hlh1_T1
WBGene00006823_C06A5.7_unc-94 E012 chrI:6000754-6001099 2.001 hlh1_T2 nhr25_T2
WBGene00006823_C06A5.7_unc-94 E012 chrI:6000754-6001099 2.399 hlh1_T2 pha4_T2
WBGene00006823_C06A5.7_unc-94 E012 chrI:6000754-6001099 3.048 hlh1_T2 tbx37_T2
WBGene00006823_C06A5.7_unc-94 E012 chrI:6000754-6001099 1.044 end1_T2 hlh1_T2
WBGene00006823_C06A5.7_unc-94 E012 chrI:6000754-6001099 1.885 cnd1_T2 hlh1_T2
WBGene00006823_C06A5.7_unc-94 E012 chrI:6000754-6001099 2.271 ceh32_T2 hlh1_T2
WBGene00006823_C06A5.7_unc-94 E012 chrI:6000754-6001099 1.949 hlh1_T3 nhr25_T3
WBGene00006823_C06A5.7_unc-94 E012 chrI:6000754-6001099 2.186 hlh1_T3 tbx37_T3
WBGene00006823_C06A5.7_unc-94 E012 chrI:6000754-6001099 2.368 hlh1_T3 pha4_T3
WBGene00006823_C06A5.7_unc-94 E012 chrI:6000754-6001099 1.250 ceh32_T3 hlh1_T3
WBGene00006823_C06A5.7_unc-94 E012 chrI:6000754-6001099 1.538 end1_T3 hlh1_T3
WBGene00006823_C06A5.7_unc-94 E012 chrI:6000754-6001099 1.701 cnd1_T3 hlh1_T3
WBGene00006823_C06A5.7_unc-94 E012 chrI:6000754-6001099 1.354 hlh1_T4 nhr25_T4
WBGene00006823_C06A5.7_unc-94 E012 chrI:6000754-6001099 1.878 hlh1_T4 tbx37_T4
WBGene00006823_C06A5.7_unc-94 E012 chrI:6000754-6001099 2.573 hlh1_T4 pha4_T4
WBGene00006823_C06A5.7_unc-94 E012 chrI:6000754-6001099 1.077 cnd1_T4 hlh1_T4
WBGene00006823_C06A5.7_unc-94 E012 chrI:6000754-6001099 1.485 end1_T4 hlh1_T4

WBGene00006823_C06A5.7_unc-94 E011 chrI:5999094-5999240 1.234 hlh1_T0 nhr25_T0
WBGene00006823_C06A5.7_unc-94 E011 chrI:5999094-5999240 1.477 hlh1_T1 nhr25_T1
WBGene00006823_C06A5.7_unc-94 E011 chrI:5999094-5999240 1.634 hlh1_T2 nhr25_T2
WBGene00006823_C06A5.7_unc-94 E011 chrI:5999094-5999240 1.670 hlh1_T3 nhr25_T3
WBGene00006823_C06A5.7_unc-94 E011 chrI:5999094-5999240 2.618 hlh1_T4 nhr25_T4

WBGene00006823_C06A5.7_unc-94 E012 chrI:6000754-6001099 1.239 nhr25_T4 pha4_T4

WBGene00006823_C06A5.7_unc-94 E011 chrI:5999094-5999240 1.127 hlh1_T0 pha4_T0
WBGene00006823_C06A5.7_unc-94 E011 chrI:5999094-5999240 1.683 hlh1_T1 pha4_T1
WBGene00006823_C06A5.7_unc-94 E011 chrI:5999094-5999240 1.826 hlh1_T2 pha4_T2
WBGene00006823_C06A5.7_unc-94 E011 chrI:5999094-5999240 2.226 hlh1_T3 pha4_T3
WBGene00006823_C06A5.7_unc-94 E011 chrI:5999094-5999240 3.081 hlh1_T4 pha4_T4
WBGene00006823_C06A5.7_unc-94 E011 chrI:5999094-5999240 1.209 hlh1_T2 tbx37_T2
WBGene00006823_C06A5.7_unc-94 E011 chrI:5999094-5999240 1.379 hlh1_T3 tbx37_T3
WBGene00006823_C06A5.7_unc-94 E011 chrI:5999094-5999240 2.061 hlh1_T4 tbx37_T4

WBGene00006823_C06A5.7_unc-94 J023 chrI:5998803-6000754 1.415 ceh32_T4 pha4_T4
WBGene00006823_C06A5.7_unc-94 J023 chrI:5998803-6000754 1.455 end1_T0 nhr25_T0
WBGene00006823_C06A5.7_unc-94 J023 chrI:5998803-6000754 2.292 end1_T2 tbx37_T2
WBGene00006823_C06A5.7_unc-94 J023 chrI:5998803-6000754 1.172 end1_T3 tbx37_T3
WBGene00006823_C06A5.7_unc-94 J023 chrI:5998803-6000754 13.773 hlh1_T0 tbx37_T0
WBGene00006823_C06A5.7_unc-94 J023 chrI:5998803-6000754 1.684 hlh1_T0 pha4_T0
WBGene00006823_C06A5.7_unc-94 J023 chrI:5998803-6000754 1.778 hlh1_T0 nhr25_T0
WBGene00006823_C06A5.7_unc-94 J023 chrI:5998803-6000754 2.854 cnd1_T0 hlh1_T0
WBGene00006823_C06A5.7_unc-94 J023 chrI:5998803-6000754 2.082 hlh1_T1 tbx37_T1
WBGene00006823_C06A5.7_unc-94 J023 chrI:5998803-6000754 2.245 hlh1_T1 nhr25_T1
WBGene00006823_C06A5.7_unc-94 J023 chrI:5998803-6000754 2.670 hlh1_T1 pha4_T1
WBGene00006823_C06A5.7_unc-94 J023 chrI:5998803-6000754 1.032 end1_T1 hlh1_T1
WBGene00006823_C06A5.7_unc-94 J023 chrI:5998803-6000754 1.547 ceh32_T1 hlh1_T1
WBGene00006823_C06A5.7_unc-94 J023 chrI:5998803-6000754 2.092 cnd1_T1 hlh1_T1
WBGene00006823_C06A5.7_unc-94 J023 chrI:5998803-6000754 1.634 hlh1_T2 nhr25_T2
WBGene00006823_C06A5.7_unc-94 J023 chrI:5998803-6000754 2.263 hlh1_T2 pha4_T2
WBGene00006823_C06A5.7_unc-94 J023 chrI:5998803-6000754 2.924 hlh1_T2 tbx37_T2
WBGene00006823_C06A5.7_unc-94 J023 chrI:5998803-6000754 2.092 cnd1_T2 hlh1_T2
WBGene00006823_C06A5.7_unc-94 J023 chrI:5998803-6000754 2.461 ceh32_T2 hlh1_T2
WBGene00006823_C06A5.7_unc-94 J023 chrI:5998803-6000754 1.870 hlh1_T3 pha4_T3
WBGene00006823_C06A5.7_unc-94 J023 chrI:5998803-6000754 2.051 hlh1_T3 nhr25_T3
WBGene00006823_C06A5.7_unc-94 J023 chrI:5998803-6000754 2.067 hlh1_T3 tbx37_T3
WBGene00006823_C06A5.7_unc-94 J023 chrI:5998803-6000754 1.723 ceh32_T3 hlh1_T3
WBGene00006823_C06A5.7_unc-94 J023 chrI:5998803-6000754 1.789 cnd1_T3 hlh1_T3
WBGene00006823_C06A5.7_unc-94 J023 chrI:5998803-6000754 1.442 hlh1_T4 nhr25_T4
WBGene00006823_C06A5.7_unc-94 J023 chrI:5998803-6000754 1.948 hlh1_T4 tbx37_T4
WBGene00006823_C06A5.7_unc-94 J023 chrI:5998803-6000754 2.546 hlh1_T4 pha4_T4
WBGene00006823_C06A5.7_unc-94 J023 chrI:5998803-6000754 1.137 ceh32_T4 hlh1_T4
WBGene00006823_C06A5.7_unc-94 J023 chrI:5998803-6000754 1.146 end1_T4 hlh1_T4
WBGene00006823_C06A5.7_unc-94 J023 chrI:5998803-6000754 1.191 cnd1_T4 hlh1_T4

WBGene00015507_C06A6.2_C06A6.2 E001 chrIV:7846641-7846698 1.211 ceh32_T0 end1_T0
WBGene00015507_C06A6.2_C06A6.2 E001 chrIV:7846641-7846698 1.303 ceh32_T0 pha4_T0
WBGene00015507_C06A6.2_C06A6.2 E001 chrIV:7846641-7846698 1.352 ceh32_T1 end1_T1
WBGene00015507_C06A6.2_C06A6.2 E001 chrIV:7846641-7846698 1.521 ceh32_T1 pha4_T1
WBGene00015507_C06A6.2_C06A6.2 E001 chrIV:7846641-7846698 1.008 ceh32_T2 hlh1_T2
WBGene00015507_C06A6.2_C06A6.2 E001 chrIV:7846641-7846698 1.588 ceh32_T2 end1_T2
WBGene00015507_C06A6.2_C06A6.2 E001 chrIV:7846641-7846698 1.692 ceh32_T2 pha4_T2
WBGene00015507_C06A6.2_C06A6.2 E001 chrIV:7846641-7846698 1.045 ceh32_T4 hlh1_T4
WBGene00015507_C06A6.2_C06A6.2 E001 chrIV:7846641-7846698 1.217 ceh32_T4 pha4_T4
WBGene00015507_C06A6.2_C06A6.2 E001 chrIV:7846641-7846698 1.221 ceh32_T4 end1_T4
WBGene00015507_C06A6.2_C06A6.2 E001 chrIV:7846641-7846698 1.113 cnd1_T2 pha4_T2

WBGene00015507_C06A6.2_C06A6.2 J017 chrIV:7846698-7846747 1.200 ceh32_T0 end1_T0
WBGene00015507_C06A6.2_C06A6.2 J017 chrIV:7846698-7846747 1.350 ceh32_T0 pha4_T0
WBGene00015507_C06A6.2_C06A6.2 J017 chrIV:7846698-7846747 1.349 ceh32_T1 end1_T1
WBGene00015507_C06A6.2_C06A6.2 J017 chrIV:7846698-7846747 1.512 ceh32_T1 pha4_T1
WBGene00015507_C06A6.2_C06A6.2 J017 chrIV:7846698-7846747 1.044 ceh32_T2 hlh1_T2
WBGene00015507_C06A6.2_C06A6.2 J017 chrIV:7846698-7846747 1.618 ceh32_T2 end1_T2
WBGene00015507_C06A6.2_C06A6.2 J017 chrIV:7846698-7846747 1.694 ceh32_T2 pha4_T2
WBGene00015507_C06A6.2_C06A6.2 J017 chrIV:7846698-7846747 1.045 ceh32_T4 hlh1_T4
WBGene00015507_C06A6.2_C06A6.2 J017 chrIV:7846698-7846747 1.218 ceh32_T4 pha4_T4
WBGene00015507_C06A6.2_C06A6.2 J017 chrIV:7846698-7846747 1.253 ceh32_T4 end1_T4
WBGene00015507_C06A6.2_C06A6.2 J017 chrIV:7846698-7846747 1.003 cnd1_T2 end1_T2
WBGene00015507_C06A6.2_C06A6.2 J017 chrIV:7846698-7846747 1.091 cnd1_T2 pha4_T2

WBGene00015517_C06A8.8_C06A8.8 E012 chrII:7769340-7769429 1.099 ceh32_T1 nhr25_T1
WBGene00015517_C06A8.8_C06A8.8 E012 chrII:7769340-7769429 2.095 ceh32_T3 pha4_T3
WBGene00015517_C06A8.8_C06A8.8 E012 chrII:7769340-7769429 2.358 ceh32_T4 pha4_T4
WBGene00015517_C06A8.8_C06A8.8 E012 chrII:7769340-7769429 2.186 end1_T2 nhr25_T2
WBGene00015517_C06A8.8_C06A8.8 E012 chrII:7769340-7769429 1.095 end1_T4 nhr25_T4
WBGene00015517_C06A8.8_C06A8.8 E012 chrII:7769340-7769429 2.615 end1_T4 pha4_T4
WBGene00015517_C06A8.8_C06A8.8 E012 chrII:7769340-7769429 1.103 cnd1_T4 end1_T4
WBGene00015517_C06A8.8_C06A8.8 E012 chrII:7769340-7769429 1.533 nhr25_T4 pha4_T4

WBGene00003640_C06C6.5_nhr-50 E011 chrV:16000469-16000653 1.050 ceh32_T1 end1_T1
WBGene00003640_C06C6.5_nhr-50 E011 chrV:16000469-16000653 1.173 ceh32_T2 end1_T2

WBGene00015541_C06E7.4_C06E7.4 J014 chrIV:5853209-5859482 1.027 ceh32_T1 end1_T1

WBGene00004182_C06E8.3_prk-1 E002 chrIII:6990244-6990421 12.635 cnd1_T3 end1_T3

WBGene00004182_C06E8.3_prk-1 E006 chrIII:6996481-6996551 1.261 end1_T3 tbx37_T3
WBGene00004182_C06E8.3_prk-1 E006 chrIII:6996481-6996551 1.332 end1_T3 hlh1_T3
WBGene00004182_C06E8.3_prk-1 E006 chrIII:6996481-6996551 2.044 end1_T3 nhr25_T3
WBGene00004182_C06E8.3_prk-1 E006 chrIII:6996481-6996551 1.038 cnd1_T3 end1_T3

WBGene00004182_C06E8.3_prk-1 E002 chrIII:6990244-6990421 1.143 end1_T4 nhr25_T4
WBGene00004182_C06E8.3_prk-1 E002 chrIII:6990244-6990421 1.224 end1_T4 tbx37_T4
WBGene00004182_C06E8.3_prk-1 E002 chrIII:6990244-6990421 4.098 end1_T4 hlh1_T4
WBGene00004182_C06E8.3_prk-1 E002 chrIII:6990244-6990421 1.271 cnd1_T4 end1_T4

WBGene00015548_C06G1.5_C06G1.5 E012 chrX:16643298-16643560 1.116 ceh32_T2 hlh1_T2
WBGene00015548_C06G1.5_C06G1.5 E012 chrX:16643298-16643560 1.688 ceh32_T3 hlh1_T3
WBGene00015548_C06G1.5_C06G1.5 E012 chrX:16643298-16643560 1.926 ceh32_T4 hlh1_T4
WBGene00015548_C06G1.5_C06G1.5 E012 chrX:16643298-16643560 1.507 end1_T2 hlh1_T2
WBGene00015548_C06G1.5_C06G1.5 E012 chrX:16643298-16643560 1.218 cnd1_T2 end1_T2
WBGene00015548_C06G1.5_C06G1.5 E012 chrX:16643298-16643560 1.755 end1_T3 hlh1_T3
WBGene00015548_C06G1.5_C06G1.5 E012 chrX:16643298-16643560 1.710 cnd1_T3 end1_T3
WBGene00015548_C06G1.5_C06G1.5 E012 chrX:16643298-16643560 1.903 end1_T4 hlh1_T4
WBGene00015548_C06G1.5_C06G1.5 E012 chrX:16643298-16643560 1.033 cnd1_T4 end1_T4
WBGene00015548_C06G1.5_C06G1.5 E012 chrX:16643298-16643560 1.024 hlh1_T3 nhr25_T3
WBGene00015548_C06G1.5_C06G1.5 E012 chrX:16643298-16643560 1.256 hlh1_T4 nhr25_T4
WBGene00015548_C06G1.5_C06G1.5 E012 chrX:16643298-16643560 1.862 hlh1_T1 pha4_T1
WBGene00015548_C06G1.5_C06G1.5 E012 chrX:16643298-16643560 1.411 cnd1_T2 pha4_T2
WBGene00015548_C06G1.5_C06G1.5 E012 chrX:16643298-16643560 1.660 hlh1_T2 pha4_T2
WBGene00015548_C06G1.5_C06G1.5 E012 chrX:16643298-16643560 1.576 cnd1_T3 pha4_T3
WBGene00015548_C06G1.5_C06G1.5 E012 chrX:16643298-16643560 1.654 hlh1_T3 pha4_T3
WBGene00015548_C06G1.5_C06G1.5 E012 chrX:16643298-16643560 1.745 hlh1_T4 pha4_T4
WBGene00015548_C06G1.5_C06G1.5 E012 chrX:16643298-16643560 1.425 hlh1_T1 tbx37_T1
WBGene00015548_C06G1.5_C06G1.5 E012 chrX:16643298-16643560 1.531 hlh1_T2 tbx37_T2
WBGene00015548_C06G1.5_C06G1.5 E012 chrX:16643298-16643560 1.694 hlh1_T3 tbx37_T3
WBGene00015548_C06G1.5_C06G1.5 E012 chrX:16643298-16643560 1.922 hlh1_T4 tbx37_T4

WBGene00015548_C06G1.5_C06G1.5 J023 chrX:16642295-16643298 1.414 ceh32_T3 hlh1_T3
WBGene00015548_C06G1.5_C06G1.5 J023 chrX:16642295-16643298 1.316 ceh32_T4 hlh1_T4
WBGene00015548_C06G1.5_C06G1.5 J023 chrX:16642295-16643298 1.362 end1_T2 hlh1_T2
WBGene00015548_C06G1.5_C06G1.5 J023 chrX:16642295-16643298 1.604 cnd1_T2 end1_T2
WBGene00015548_C06G1.5_C06G1.5 J023 chrX:16642295-16643298 1.515 end1_T3 hlh1_T3
WBGene00015548_C06G1.5_C06G1.5 J023 chrX:16642295-16643298 1.497 cnd1_T3 end1_T3
WBGene00015548_C06G1.5_C06G1.5 J023 chrX:16642295-16643298 1.567 end1_T4 hlh1_T4
WBGene00015548_C06G1.5_C06G1.5 J023 chrX:16642295-16643298 1.200 cnd1_T3 nhr25_T3
WBGene00015548_C06G1.5_C06G1.5 J023 chrX:16642295-16643298 1.205 hlh1_T3 nhr25_T3
WBGene00015548_C06G1.5_C06G1.5 J023 chrX:16642295-16643298 1.248 hlh1_T4 nhr25_T4
WBGene00015548_C06G1.5_C06G1.5 J023 chrX:16642295-16643298 1.290 ceh32_T2 pha4_T2
WBGene00015548_C06G1.5_C06G1.5 J023 chrX:16642295-16643298 1.636 hlh1_T2 pha4_T2
WBGene00015548_C06G1.5_C06G1.5 J023 chrX:16642295-16643298 1.900 cnd1_T2 pha4_T2
WBGene00015548_C06G1.5_C06G1.5 J023 chrX:16642295-16643298 1.469 cnd1_T3 pha4_T3
WBGene00015548_C06G1.5_C06G1.5 J023 chrX:16642295-16643298 1.491 hlh1_T3 pha4_T3
WBGene00015548_C06G1.5_C06G1.5 J023 chrX:16642295-16643298 1.086 cnd1_T4 pha4_T4
WBGene00015548_C06G1.5_C06G1.5 J023 chrX:16642295-16643298 1.742 hlh1_T4 pha4_T4
WBGene00015548_C06G1.5_C06G1.5 J023 chrX:16642295-16643298 1.235 hlh1_T2 tbx37_T2
WBGene00015548_C06G1.5_C06G1.5 J023 chrX:16642295-16643298 1.579 hlh1_T3 tbx37_T3
WBGene00015548_C06G1.5_C06G1.5 J023 chrX:16642295-16643298 1.840 hlh1_T4 tbx37_T4

WBGene00015551_C06G3.5_C06G3.5 J007 chrIV:7024325-7026471 1.039 ceh32_T4 end1_T4

WBGene00007390_C06H2.6_C06H2.6 E001 chrV:11124302-11124409 1.080 ceh32_T1 pha4_T1
WBGene00007390_C06H2.6_C06H2.6 E001 chrV:11124302-11124409 1.148 ceh32_T4 pha4_T4

WBGene00007390_C06H2.6_C06H2.6 J006 chrV:11124409-11124473 1.320 ceh32_T0 end1_T0
WBGene00007390_C06H2.6_C06H2.6 J006 chrV:11124409-11124473 1.422 ceh32_T0 pha4_T0
WBGene00007390_C06H2.6_C06H2.6 J006 chrV:11124409-11124473 1.106 ceh32_T1 hlh1_T1
WBGene00007390_C06H2.6_C06H2.6 J006 chrV:11124409-11124473 1.999 ceh32_T1 pha4_T1
WBGene00007390_C06H2.6_C06H2.6 J006 chrV:11124409-11124473 2.047 ceh32_T1 end1_T1
WBGene00007390_C06H2.6_C06H2.6 J006 chrV:11124409-11124473 1.468 ceh32_T2 end1_T2
WBGene00007390_C06H2.6_C06H2.6 J006 chrV:11124409-11124473 2.097 ceh32_T2 pha4_T2
WBGene00007390_C06H2.6_C06H2.6 J006 chrV:11124409-11124473 1.614 ceh32_T3 pha4_T3
WBGene00007390_C06H2.6_C06H2.6 J006 chrV:11124409-11124473 1.669 ceh32_T3 end1_T3
WBGene00007390_C06H2.6_C06H2.6 J006 chrV:11124409-11124473 1.262 ceh32_T4 nhr25_T4
WBGene00007390_C06H2.6_C06H2.6 J006 chrV:11124409-11124473 1.267 ceh32_T4 hlh1_T4
WBGene00007390_C06H2.6_C06H2.6 J006 chrV:11124409-11124473 1.989 ceh32_T4 end1_T4
WBGene00007390_C06H2.6_C06H2.6 J006 chrV:11124409-11124473 2.245 ceh32_T4 pha4_T4
WBGene00007390_C06H2.6_C06H2.6 J006 chrV:11124409-11124473 1.019 cnd1_T2 end1_T2
WBGene00007390_C06H2.6_C06H2.6 J006 chrV:11124409-11124473 1.679 cnd1_T2 pha4_T2
WBGene00007390_C06H2.6_C06H2.6 J006 chrV:11124409-11124473 1.155 cnd1_T4 end1_T4
WBGene00007390_C06H2.6_C06H2.6 J006 chrV:11124409-11124473 1.443 cnd1_T4 pha4_T4
WBGene00007390_C06H2.6_C06H2.6 J006 chrV:11124409-11124473 1.200 hlh1_T2 pha4_T2
WBGene00007390_C06H2.6_C06H2.6 J006 chrV:11124409-11124473 1.365 nhr25_T1 pha4_T1
WBGene00007390_C06H2.6_C06H2.6 J006 chrV:11124409-11124473 1.427 end1_T1 nhr25_T1
WBGene00007390_C06H2.6_C06H2.6 J006 chrV:11124409-11124473 1.224 nhr25_T2 pha4_T2
WBGene00007390_C06H2.6_C06H2.6 J006 chrV:11124409-11124473 1.089 end1_T1 tbx37_T1

WBGene00044795_C06H5.8_C06H5.8 E001 chrV:17919036-17919346 1.299 ceh32_T4 end1_T4
WBGene00044795_C06H5.8_C06H5.8 E001 chrV:17919036-17919346 2.124 ceh32_T4 pha4_T4

WBGene00044795_C06H5.8_C06H5.8 J005 chrV:17919346-17920643 1.578 end1_T3 nhr25_T3

WBGene00001821_C07A12.1_ham-2 J011 chrX:4554853-4557111 1.067 ceh32_T1 end1_T1
WBGene00001821_C07A12.1_ham-2 J011 chrX:4554853-4557111 1.447 end1_T1 hlh1_T1

WBGene00007409_C07B5.4_C07B5.4 E002 chrX:9529659-9529764 1.919 ceh32_T4 end1_T4
WBGene00007409_C07B5.4_C07B5.4 E002 chrX:9529659-9529764 1.647 end1_T1 nhr25_T1
WBGene00007409_C07B5.4_C07B5.4 E002 chrX:9529659-9529764 1.882 end1_T2 nhr25_T2
WBGene00007409_C07B5.4_C07B5.4 E002 chrX:9529659-9529764 1.903 end1_T3 pha4_T3
WBGene00007409_C07B5.4_C07B5.4 E002 chrX:9529659-9529764 2.154 nhr25_T4 pha4_T4
WBGene00007409_C07B5.4_C07B5.4 E002 chrX:9529659-9529764 2.222 end1_T4 pha4_T4
WBGene00007409_C07B5.4_C07B5.4 E002 chrX:9529659-9529764 2.171 end1_T3 tbx37_T3
WBGene00007409_C07B5.4_C07B5.4 E002 chrX:9529659-9529764 2.237 end1_T4 tbx37_T4

WBGene00003961_C07G1.3_pct-1 E007 chrIV:8184694-8185385 1.174 ceh32_T1 nhr25_T1
WBGene00003961_C07G1.3_pct-1 E007 chrIV:8184694-8185385 1.179 ceh32_T2 nhr25_T2

WBGene00003961_C07G1.3_pct-1 E001 chrIV:8176484-8176538 1.358 ceh32_T3 hlh1_T3

WBGene00003961_C07G1.3_pct-1 E007 chrIV:8184694-8185385 1.084 ceh32_T3 nhr25_T3

WBGene00003961_C07G1.3_pct-1 E001 chrIV:8176484-8176538 1.631 ceh32_T4 hlh1_T4

WBGene00003961_C07G1.3_pct-1 E007 chrIV:8184694-8185385 1.485 cnd1_T1 nhr25_T1
WBGene00003961_C07G1.3_pct-1 E007 chrIV:8184694-8185385 1.488 cnd1_T2 nhr25_T2
WBGene00003961_C07G1.3_pct-1 E007 chrIV:8184694-8185385 1.350 cnd1_T3 end1_T3
WBGene00003961_C07G1.3_pct-1 E007 chrIV:8184694-8185385 1.601 cnd1_T3 nhr25_T3
WBGene00003961_C07G1.3_pct-1 E007 chrIV:8184694-8185385 1.028 cnd1_T4 pha4_T4
WBGene00003961_C07G1.3_pct-1 E007 chrIV:8184694-8185385 1.314 cnd1_T4 nhr25_T4

WBGene00003961_C07G1.3_pct-1 E001 chrIV:8176484-8176538 1.762 end1_T0 tbx37_T0
WBGene00003961_C07G1.3_pct-1 E001 chrIV:8176484-8176538 1.783 end1_T0 hlh1_T0

WBGene00003961_C07G1.3_pct-1 E006 chrIV:8178620-8178681 1.061 end1_T0 hlh1_T0
WBGene00003961_C07G1.3_pct-1 E006 chrIV:8178620-8178681 1.207 cnd1_T0 end1_T0

WBGene00003961_C07G1.3_pct-1 E001 chrIV:8176484-8176538 1.699 end1_T1 tbx37_T1
WBGene00003961_C07G1.3_pct-1 E001 chrIV:8176484-8176538 2.193 end1_T1 hlh1_T1
WBGene00003961_C07G1.3_pct-1 E001 chrIV:8176484-8176538 1.450 ceh32_T1 end1_T1
WBGene00003961_C07G1.3_pct-1 E001 chrIV:8176484-8176538 1.608 cnd1_T1 end1_T1

WBGene00003961_C07G1.3_pct-1 E006 chrIV:8178620-8178681 1.003 end1_T1 hlh1_T1

WBGene00003961_C07G1.3_pct-1 E001 chrIV:8176484-8176538 1.301 end1_T2 tbx37_T2
WBGene00003961_C07G1.3_pct-1 E001 chrIV:8176484-8176538 1.515 end1_T2 hlh1_T2
WBGene00003961_C07G1.3_pct-1 E001 chrIV:8176484-8176538 1.156 cnd1_T2 end1_T2
WBGene00003961_C07G1.3_pct-1 E001 chrIV:8176484-8176538 1.224 end1_T3 tbx37_T3
WBGene00003961_C07G1.3_pct-1 E001 chrIV:8176484-8176538 1.882 end1_T3 hlh1_T3
WBGene00003961_C07G1.3_pct-1 E001 chrIV:8176484-8176538 2.043 cnd1_T3 end1_T3
WBGene00003961_C07G1.3_pct-1 E001 chrIV:8176484-8176538 1.681 end1_T4 hlh1_T4
WBGene00003961_C07G1.3_pct-1 E001 chrIV:8176484-8176538 1.246 cnd1_T4 end1_T4

WBGene00003961_C07G1.3_pct-1 E007 chrIV:8184694-8185385 1.542 hlh1_T1 nhr25_T1
WBGene00003961_C07G1.3_pct-1 E007 chrIV:8184694-8185385 1.492 hlh1_T2 nhr25_T2
WBGene00003961_C07G1.3_pct-1 E007 chrIV:8184694-8185385 1.572 hlh1_T3 nhr25_T3
WBGene00003961_C07G1.3_pct-1 E007 chrIV:8184694-8185385 1.307 end1_T3 hlh1_T3
WBGene00003961_C07G1.3_pct-1 E007 chrIV:8184694-8185385 1.280 hlh1_T4 nhr25_T4

WBGene00003961_C07G1.3_pct-1 E001 chrIV:8176484-8176538 1.418 nhr25_T0 tbx37_T0
WBGene00003961_C07G1.3_pct-1 E001 chrIV:8176484-8176538 1.443 hlh1_T0 nhr25_T0

WBGene00003961_C07G1.3_pct-1 E006 chrIV:8178620-8178681 1.008 cnd1_T0 nhr25_T0

WBGene00003961_C07G1.3_pct-1 E001 chrIV:8176484-8176538 1.601 nhr25_T1 tbx37_T1
WBGene00003961_C07G1.3_pct-1 E001 chrIV:8176484-8176538 1.345 ceh32_T1 nhr25_T1
WBGene00003961_C07G1.3_pct-1 E001 chrIV:8176484-8176538 1.495 cnd1_T1 nhr25_T1
WBGene00003961_C07G1.3_pct-1 E001 chrIV:8176484-8176538 2.114 hlh1_T1 nhr25_T1

WBGene00003961_C07G1.3_pct-1 E006 chrIV:8178620-8178681 1.254 cnd1_T1 nhr25_T1
WBGene00003961_C07G1.3_pct-1 E006 chrIV:8178620-8178681 1.331 ceh32_T1 nhr25_T1
WBGene00003961_C07G1.3_pct-1 E006 chrIV:8178620-8178681 1.556 hlh1_T1 nhr25_T1

WBGene00003961_C07G1.3_pct-1 E001 chrIV:8176484-8176538 1.235 nhr25_T2 tbx37_T2
WBGene00003961_C07G1.3_pct-1 E001 chrIV:8176484-8176538 1.090 cnd1_T2 nhr25_T2
WBGene00003961_C07G1.3_pct-1 E001 chrIV:8176484-8176538 1.437 hlh1_T2 nhr25_T2

WBGene00003961_C07G1.3_pct-1 E006 chrIV:8178620-8178681 1.067 cnd1_T2 nhr25_T2
WBGene00003961_C07G1.3_pct-1 E006 chrIV:8178620-8178681 1.157 ceh32_T2 nhr25_T2
WBGene00003961_C07G1.3_pct-1 E006 chrIV:8178620-8178681 1.295 hlh1_T2 nhr25_T2

WBGene00003961_C07G1.3_pct-1 E001 chrIV:8176484-8176538 1.211 hlh1_T3 nhr25_T3
WBGene00003961_C07G1.3_pct-1 E001 chrIV:8176484-8176538 1.427 cnd1_T3 nhr25_T3

WBGene00003961_C07G1.3_pct-1 E006 chrIV:8178620-8178681 1.102 cnd1_T3 nhr25_T3

WBGene00003961_C07G1.3_pct-1 E001 chrIV:8176484-8176538 1.416 hlh1_T4 nhr25_T4
WBGene00003961_C07G1.3_pct-1 E001 chrIV:8176484-8176538 1.030 hlh1_T0 pha4_T0

WBGene00003961_C07G1.3_pct-1 E007 chrIV:8184694-8185385 1.426 nhr25_T1 pha4_T1
WBGene00003961_C07G1.3_pct-1 E007 chrIV:8184694-8185385 1.146 nhr25_T2 pha4_T2

WBGene00003961_C07G1.3_pct-1 E001 chrIV:8176484-8176538 1.415 hlh1_T3 pha4_T3
WBGene00003961_C07G1.3_pct-1 E001 chrIV:8176484-8176538 1.589 cnd1_T3 pha4_T3
WBGene00003961_C07G1.3_pct-1 E001 chrIV:8176484-8176538 1.162 cnd1_T4 pha4_T4
WBGene00003961_C07G1.3_pct-1 E001 chrIV:8176484-8176538 1.584 hlh1_T4 pha4_T4

WBGene00003961_C07G1.3_pct-1 E007 chrIV:8184694-8185385 1.511 nhr25_T1 tbx37_T1
WBGene00003961_C07G1.3_pct-1 E007 chrIV:8184694-8185385 1.361 nhr25_T2 tbx37_T2
WBGene00003961_C07G1.3_pct-1 E007 chrIV:8184694-8185385 1.222 nhr25_T3 tbx37_T3

WBGene00003961_C07G1.3_pct-1 J016 chrIV:8176538-8177099 1.421 ceh32_T3 hlh1_T3
WBGene00003961_C07G1.3_pct-1 J016 chrIV:8176538-8177099 1.628 ceh32_T4 hlh1_T4
WBGene00003961_C07G1.3_pct-1 J016 chrIV:8176538-8177099 1.760 end1_T0 tbx37_T0
WBGene00003961_C07G1.3_pct-1 J016 chrIV:8176538-8177099 1.776 end1_T0 hlh1_T0
WBGene00003961_C07G1.3_pct-1 J016 chrIV:8176538-8177099 1.896 end1_T1 tbx37_T1
WBGene00003961_C07G1.3_pct-1 J016 chrIV:8176538-8177099 2.141 end1_T1 hlh1_T1
WBGene00003961_C07G1.3_pct-1 J016 chrIV:8176538-8177099 1.402 ceh32_T1 end1_T1
WBGene00003961_C07G1.3_pct-1 J016 chrIV:8176538-8177099 1.561 cnd1_T1 end1_T1
WBGene00003961_C07G1.3_pct-1 J016 chrIV:8176538-8177099 1.266 end1_T2 tbx37_T2
WBGene00003961_C07G1.3_pct-1 J016 chrIV:8176538-8177099 1.481 end1_T2 hlh1_T2
WBGene00003961_C07G1.3_pct-1 J016 chrIV:8176538-8177099 1.197 cnd1_T2 end1_T2
WBGene00003961_C07G1.3_pct-1 J016 chrIV:8176538-8177099 1.193 end1_T3 tbx37_T3
WBGene00003961_C07G1.3_pct-1 J016 chrIV:8176538-8177099 1.913 end1_T3 hlh1_T3
WBGene00003961_C07G1.3_pct-1 J016 chrIV:8176538-8177099 2.029 cnd1_T3 end1_T3
WBGene00003961_C07G1.3_pct-1 J016 chrIV:8176538-8177099 1.681 end1_T4 hlh1_T4
WBGene00003961_C07G1.3_pct-1 J016 chrIV:8176538-8177099 1.256 cnd1_T4 end1_T4
WBGene00003961_C07G1.3_pct-1 J016 chrIV:8176538-8177099 1.379 nhr25_T0 tbx37_T0
WBGene00003961_C07G1.3_pct-1 J016 chrIV:8176538-8177099 1.402 hlh1_T0 nhr25_T0
WBGene00003961_C07G1.3_pct-1 J016 chrIV:8176538-8177099 1.855 nhr25_T1 tbx37_T1
WBGene00003961_C07G1.3_pct-1 J016 chrIV:8176538-8177099 1.344 ceh32_T1 nhr25_T1
WBGene00003961_C07G1.3_pct-1 J016 chrIV:8176538-8177099 1.495 cnd1_T1 nhr25_T1
WBGene00003961_C07G1.3_pct-1 J016 chrIV:8176538-8177099 2.108 hlh1_T1 nhr25_T1
WBGene00003961_C07G1.3_pct-1 J016 chrIV:8176538-8177099 1.217 nhr25_T2 tbx37_T2
WBGene00003961_C07G1.3_pct-1 J016 chrIV:8176538-8177099 1.147 cnd1_T2 nhr25_T2
WBGene00003961_C07G1.3_pct-1 J016 chrIV:8176538-8177099 1.414 hlh1_T2 nhr25_T2
WBGene00003961_C07G1.3_pct-1 J016 chrIV:8176538-8177099 1.265 hlh1_T3 nhr25_T3
WBGene00003961_C07G1.3_pct-1 J016 chrIV:8176538-8177099 1.443 cnd1_T3 nhr25_T3
WBGene00003961_C07G1.3_pct-1 J016 chrIV:8176538-8177099 1.398 hlh1_T4 nhr25_T4
WBGene00003961_C07G1.3_pct-1 J016 chrIV:8176538-8177099 1.465 hlh1_T3 pha4_T3
WBGene00003961_C07G1.3_pct-1 J016 chrIV:8176538-8177099 1.589 cnd1_T3 pha4_T3
WBGene00003961_C07G1.3_pct-1 J016 chrIV:8176538-8177099 1.130 cnd1_T4 pha4_T4
WBGene00003961_C07G1.3_pct-1 J016 chrIV:8176538-8177099 1.537 hlh1_T4 pha4_T4

WBGene00004101_C07G1.5_hgrs-1 E007 chrIV:8205028-8205065 1.070 end1_T4 hlh1_T4
WBGene00004101_C07G1.5_hgrs-1 E007 chrIV:8205028-8205065 1.199 hlh1_T2 nhr25_T2
WBGene00004101_C07G1.5_hgrs-1 E007 chrIV:8205028-8205065 1.337 hlh1_T4 nhr25_T4

WBGene00000223_C07G2.2_atf-7 E010 chrIII:4494186-4494450 1.053 end1_T0 pha4_T0
WBGene00000223_C07G2.2_atf-7 E010 chrIII:4494186-4494450 1.302 end1_T0 hlh1_T0
WBGene00000223_C07G2.2_atf-7 E010 chrIII:4494186-4494450 1.433 end1_T0 tbx37_T0
WBGene00000223_C07G2.2_atf-7 E010 chrIII:4494186-4494450 1.833 end1_T0 nhr25_T0
WBGene00000223_C07G2.2_atf-7 E010 chrIII:4494186-4494450 1.332 ceh32_T0 end1_T0
WBGene00000223_C07G2.2_atf-7 E010 chrIII:4494186-4494450 1.717 cnd1_T0 end1_T0
WBGene00000223_C07G2.2_atf-7 E010 chrIII:4494186-4494450 1.293 end1_T1 pha4_T1
WBGene00000223_C07G2.2_atf-7 E010 chrIII:4494186-4494450 1.424 end1_T1 tbx37_T1
WBGene00000223_C07G2.2_atf-7 E010 chrIII:4494186-4494450 1.751 end1_T1 hlh1_T1
WBGene00000223_C07G2.2_atf-7 E010 chrIII:4494186-4494450 1.789 end1_T1 nhr25_T1
WBGene00000223_C07G2.2_atf-7 E010 chrIII:4494186-4494450 1.542 ceh32_T1 end1_T1
WBGene00000223_C07G2.2_atf-7 E010 chrIII:4494186-4494450 1.678 cnd1_T1 end1_T1
WBGene00000223_C07G2.2_atf-7 E010 chrIII:4494186-4494450 1.407 end1_T2 hlh1_T2
WBGene00000223_C07G2.2_atf-7 E010 chrIII:4494186-4494450 1.549 end1_T2 nhr25_T2
WBGene00000223_C07G2.2_atf-7 E010 chrIII:4494186-4494450 1.738 end1_T2 tbx37_T2
WBGene00000223_C07G2.2_atf-7 E010 chrIII:4494186-4494450 2.055 end1_T2 pha4_T2
WBGene00000223_C07G2.2_atf-7 E010 chrIII:4494186-4494450 1.200 ceh32_T2 end1_T2
WBGene00000223_C07G2.2_atf-7 E010 chrIII:4494186-4494450 1.759 cnd1_T2 end1_T2
WBGene00000223_C07G2.2_atf-7 E010 chrIII:4494186-4494450 1.675 end1_T3 hlh1_T3
WBGene00000223_C07G2.2_atf-7 E010 chrIII:4494186-4494450 1.709 end1_T3 nhr25_T3
WBGene00000223_C07G2.2_atf-7 E010 chrIII:4494186-4494450 1.816 end1_T3 tbx37_T3
WBGene00000223_C07G2.2_atf-7 E010 chrIII:4494186-4494450 2.163 end1_T3 pha4_T3
WBGene00000223_C07G2.2_atf-7 E010 chrIII:4494186-4494450 1.317 ceh32_T3 end1_T3
WBGene00000223_C07G2.2_atf-7 E010 chrIII:4494186-4494450 2.313 cnd1_T3 end1_T3
WBGene00000223_C07G2.2_atf-7 E010 chrIII:4494186-4494450 1.185 end1_T4 nhr25_T4
WBGene00000223_C07G2.2_atf-7 E010 chrIII:4494186-4494450 1.240 end1_T4 hlh1_T4
WBGene00000223_C07G2.2_atf-7 E010 chrIII:4494186-4494450 1.297 end1_T4 pha4_T4
WBGene00000223_C07G2.2_atf-7 E010 chrIII:4494186-4494450 1.544 end1_T4 tbx37_T4
WBGene00000223_C07G2.2_atf-7 E010 chrIII:4494186-4494450 1.428 cnd1_T4 end1_T4
WBGene00000223_C07G2.2_atf-7 E010 chrIII:4494186-4494450 1.600 ceh32_T4 end1_T4

WBGene00000380_C07G2.3_cct-5 J028 chrIII:4507869-4507976 1.113 ceh32_T1 nhr25_T1
WBGene00000380_C07G2.3_cct-5 J028 chrIII:4507869-4507976 1.373 ceh32_T1 end1_T1
WBGene00000380_C07G2.3_cct-5 J028 chrIII:4507869-4507976 1.552 ceh32_T1 pha4_T1
WBGene00000380_C07G2.3_cct-5 J028 chrIII:4507869-4507976 1.422 ceh32_T2 pha4_T2
WBGene00000380_C07G2.3_cct-5 J028 chrIII:4507869-4507976 1.482 ceh32_T2 end1_T2
WBGene00000380_C07G2.3_cct-5 J028 chrIII:4507869-4507976 1.153 ceh32_T3 pha4_T3
WBGene00000380_C07G2.3_cct-5 J028 chrIII:4507869-4507976 1.282 ceh32_T3 end1_T3
WBGene00000380_C07G2.3_cct-5 J028 chrIII:4507869-4507976 1.157 ceh32_T4 pha4_T4
WBGene00000380_C07G2.3_cct-5 J028 chrIII:4507869-4507976 1.265 ceh32_T4 end1_T4

WBGene00015577_C07G3.9_ugt-64 E009 chrV:3506245-3506352 1.314 ceh32_T1 nhr25_T1
WBGene00015577_C07G3.9_ugt-64 E009 chrV:3506245-3506352 1.415 ceh32_T1 hlh1_T1
WBGene00015577_C07G3.9_ugt-64 E009 chrV:3506245-3506352 2.239 ceh32_T1 end1_T1

WBGene00015577_C07G3.9_ugt-64 E008 chrV:3505591-3505696 1.094 ceh32_T2 pha4_T2
WBGene00015577_C07G3.9_ugt-64 E008 chrV:3505591-3505696 1.918 ceh32_T2 hlh1_T2

WBGene00015577_C07G3.9_ugt-64 E009 chrV:3506245-3506352 1.470 ceh32_T2 nhr25_T2
WBGene00015577_C07G3.9_ugt-64 E009 chrV:3506245-3506352 1.585 ceh32_T2 pha4_T2
WBGene00015577_C07G3.9_ugt-64 E009 chrV:3506245-3506352 2.173 ceh32_T2 hlh1_T2
WBGene00015577_C07G3.9_ugt-64 E009 chrV:3506245-3506352 3.020 ceh32_T2 end1_T2
WBGene00015577_C07G3.9_ugt-64 E009 chrV:3506245-3506352 2.323 ceh32_T3 end1_T3

WBGene00015577_C07G3.9_ugt-64 E008 chrV:3505591-3505696 1.072 ceh32_T4 nhr25_T4

WBGene00015577_C07G3.9_ugt-64 E009 chrV:3506245-3506352 1.594 ceh32_T4 nhr25_T4
WBGene00015577_C07G3.9_ugt-64 E009 chrV:3506245-3506352 1.757 cnd1_T3 end1_T3
WBGene00015577_C07G3.9_ugt-64 E009 chrV:3506245-3506352 1.444 cnd1_T4 nhr25_T4
WBGene00015577_C07G3.9_ugt-64 E009 chrV:3506245-3506352 1.620 cnd1_T4 pha4_T4
WBGene00015577_C07G3.9_ugt-64 E009 chrV:3506245-3506352 1.771 cnd1_T4 end1_T4
WBGene00015577_C07G3.9_ugt-64 E009 chrV:3506245-3506352 1.353 end1_T0 nhr25_T0
WBGene00015577_C07G3.9_ugt-64 E009 chrV:3506245-3506352 1.857 end1_T2 tbx37_T2
WBGene00015577_C07G3.9_ugt-64 E009 chrV:3506245-3506352 1.247 end1_T3 tbx37_T3

WBGene00015577_C07G3.9_ugt-64 J017 chrV:3505696-3506245 1.312 ceh32_T1 nhr25_T1
WBGene00015577_C07G3.9_ugt-64 J017 chrV:3505696-3506245 1.411 ceh32_T1 hlh1_T1
WBGene00015577_C07G3.9_ugt-64 J017 chrV:3505696-3506245 2.411 ceh32_T1 end1_T1
WBGene00015577_C07G3.9_ugt-64 J017 chrV:3505696-3506245 1.538 ceh32_T2 nhr25_T2
WBGene00015577_C07G3.9_ugt-64 J017 chrV:3505696-3506245 1.707 ceh32_T2 pha4_T2
WBGene00015577_C07G3.9_ugt-64 J017 chrV:3505696-3506245 2.145 ceh32_T2 hlh1_T2
WBGene00015577_C07G3.9_ugt-64 J017 chrV:3505696-3506245 3.518 ceh32_T2 end1_T2
WBGene00015577_C07G3.9_ugt-64 J017 chrV:3505696-3506245 2.329 ceh32_T3 end1_T3
WBGene00015577_C07G3.9_ugt-64 J017 chrV:3505696-3506245 1.694 ceh32_T4 nhr25_T4
WBGene00015577_C07G3.9_ugt-64 J017 chrV:3505696-3506245 1.957 ceh32_T4 end1_T4
WBGene00015577_C07G3.9_ugt-64 J017 chrV:3505696-3506245 2.177 ceh32_T4 pha4_T4
WBGene00015577_C07G3.9_ugt-64 J017 chrV:3505696-3506245 1.724 cnd1_T3 end1_T3
WBGene00015577_C07G3.9_ugt-64 J017 chrV:3505696-3506245 1.511 cnd1_T4 nhr25_T4
WBGene00015577_C07G3.9_ugt-64 J017 chrV:3505696-3506245 1.724 cnd1_T4 end1_T4
WBGene00015577_C07G3.9_ugt-64 J017 chrV:3505696-3506245 1.139 end1_T0 nhr25_T0
WBGene00015577_C07G3.9_ugt-64 J017 chrV:3505696-3506245 2.303 end1_T2 tbx37_T2

WBGene00003024_C07H6.7_lin-39 E008 chrIII:7536589-7536632 1.181 end1_T4 tbx37_T4
WBGene00003024_C07H6.7_lin-39 E008 chrIII:7536589-7536632 1.157 cnd1_T4 end1_T4
WBGene00003024_C07H6.7_lin-39 E008 chrIII:7536589-7536632 1.515 hlh1_T2 pha4_T2
WBGene00003024_C07H6.7_lin-39 E008 chrIII:7536589-7536632 1.682 nhr25_T2 pha4_T2

WBGene00003024_C07H6.7_lin-39 J013 chrIII:7534700-7536589 1.188 end1_T4 tbx37_T4
WBGene00003024_C07H6.7_lin-39 J013 chrIII:7534700-7536589 1.394 end1_T4 nhr25_T4
WBGene00003024_C07H6.7_lin-39 J013 chrIII:7534700-7536589 1.158 cnd1_T4 end1_T4
WBGene00003024_C07H6.7_lin-39 J013 chrIII:7534700-7536589 1.516 hlh1_T2 pha4_T2
WBGene00003024_C07H6.7_lin-39 J013 chrIII:7534700-7536589 1.692 nhr25_T2 pha4_T2

WBGene00219217_C08F8.15_C08F8.15 E002 chrIV:11160705-11160807 1.270 ceh32_T0 nhr25_T0
WBGene00219217_C08F8.15_C08F8.15 E002 chrIV:11160705-11160807 1.558 ceh32_T0 hlh1_T0
WBGene00219217_C08F8.15_C08F8.15 E002 chrIV:11160705-11160807 1.038 nhr25_T0 pha4_T0
WBGene00219217_C08F8.15_C08F8.15 E002 chrIV:11160705-11160807 1.330 hlh1_T0 pha4_T0

WBGene00007444_C08F8.2_C08F8.2 E002 chrIV:11150996-11151221 1.113 ceh32_T1 hlh1_T1
WBGene00007444_C08F8.2_C08F8.2 E002 chrIV:11150996-11151221 1.352 ceh32_T1 nhr25_T1
WBGene00007444_C08F8.2_C08F8.2 E002 chrIV:11150996-11151221 1.855 ceh32_T1 pha4_T1
WBGene00007444_C08F8.2_C08F8.2 E002 chrIV:11150996-11151221 1.929 ceh32_T1 end1_T1
WBGene00007444_C08F8.2_C08F8.2 E002 chrIV:11150996-11151221 1.109 ceh32_T2 hlh1_T2
WBGene00007444_C08F8.2_C08F8.2 E002 chrIV:11150996-11151221 1.157 ceh32_T2 nhr25_T2
WBGene00007444_C08F8.2_C08F8.2 E002 chrIV:11150996-11151221 1.426 ceh32_T2 end1_T2
WBGene00007444_C08F8.2_C08F8.2 E002 chrIV:11150996-11151221 1.612 ceh32_T2 pha4_T2
WBGene00007444_C08F8.2_C08F8.2 E002 chrIV:11150996-11151221 1.532 ceh32_T3 pha4_T3
WBGene00007444_C08F8.2_C08F8.2 E002 chrIV:11150996-11151221 1.567 ceh32_T3 end1_T3
WBGene00007444_C08F8.2_C08F8.2 E002 chrIV:11150996-11151221 1.082 ceh32_T4 nhr25_T4
WBGene00007444_C08F8.2_C08F8.2 E002 chrIV:11150996-11151221 1.624 ceh32_T4 end1_T4
WBGene00007444_C08F8.2_C08F8.2 E002 chrIV:11150996-11151221 1.852 ceh32_T4 pha4_T4
WBGene00007444_C08F8.2_C08F8.2 E002 chrIV:11150996-11151221 1.029 cnd1_T2 end1_T2
WBGene00007444_C08F8.2_C08F8.2 E002 chrIV:11150996-11151221 1.219 cnd1_T2 pha4_T2
WBGene00007444_C08F8.2_C08F8.2 E002 chrIV:11150996-11151221 1.246 cnd1_T4 end1_T4
WBGene00007444_C08F8.2_C08F8.2 E002 chrIV:11150996-11151221 1.472 cnd1_T4 pha4_T4

WBGene00004926_C08G5.4_snt-6 E008 chrII:750066-750164 12.206 ceh32_T2 end1_T2

WBGene00004926_C08G5.4_snt-6 J015 chrII:750009-750066 12.082 ceh32_T2 end1_T2

WBGene00003911_C09B8.7_pak-1 J026 chrX:6048358-6048517 1.414 ceh32_T1 pha4_T1
WBGene00003911_C09B8.7_pak-1 J026 chrX:6048358-6048517 1.492 ceh32_T1 end1_T1
WBGene00003911_C09B8.7_pak-1 J026 chrX:6048358-6048517 1.129 ceh32_T2 pha4_T2
WBGene00003911_C09B8.7_pak-1 J026 chrX:6048358-6048517 1.276 ceh32_T2 end1_T2
WBGene00003911_C09B8.7_pak-1 J026 chrX:6048358-6048517 1.064 ceh32_T3 pha4_T3
WBGene00003911_C09B8.7_pak-1 J026 chrX:6048358-6048517 1.091 ceh32_T4 end1_T4
WBGene00003911_C09B8.7_pak-1 J026 chrX:6048358-6048517 1.181 ceh32_T4 pha4_T4
WBGene00003911_C09B8.7_pak-1 J026 chrX:6048358-6048517 1.016 cnd1_T2 end1_T2
WBGene00003911_C09B8.7_pak-1 J026 chrX:6048358-6048517 1.026 end1_T2 hlh1_T2
WBGene00003911_C09B8.7_pak-1 J026 chrX:6048358-6048517 1.007 end1_T2 nhr25_T2

WBGene00015632_C09D4.1_C09D4.1 E002 chrI:5498849-5498996 2.543 hlh1_T4 tbx37_T4

WBGene00004431_C09D4.5_rpl-19 E007 chrI:5486050-5486055 1.147 ceh32_T1 nhr25_T1
WBGene00004431_C09D4.5_rpl-19 E007 chrI:5486050-5486055 1.095 cnd1_T3 nhr25_T3
WBGene00004431_C09D4.5_rpl-19 E007 chrI:5486050-5486055 1.662 end1_T0 tbx37_T0
WBGene00004431_C09D4.5_rpl-19 E007 chrI:5486050-5486055 1.679 end1_T0 nhr25_T0
WBGene00004431_C09D4.5_rpl-19 E007 chrI:5486050-5486055 1.923 end1_T1 tbx37_T1
WBGene00004431_C09D4.5_rpl-19 E007 chrI:5486050-5486055 2.083 end1_T1 nhr25_T1
WBGene00004431_C09D4.5_rpl-19 E007 chrI:5486050-5486055 1.657 end1_T2 tbx37_T2
WBGene00004431_C09D4.5_rpl-19 E007 chrI:5486050-5486055 1.677 end1_T2 nhr25_T2
WBGene00004431_C09D4.5_rpl-19 E007 chrI:5486050-5486055 1.693 end1_T3 tbx37_T3
WBGene00004431_C09D4.5_rpl-19 E007 chrI:5486050-5486055 1.887 end1_T3 nhr25_T3
WBGene00004431_C09D4.5_rpl-19 E007 chrI:5486050-5486055 1.618 end1_T4 tbx37_T4
WBGene00004431_C09D4.5_rpl-19 E007 chrI:5486050-5486055 1.832 end1_T4 nhr25_T4
WBGene00004431_C09D4.5_rpl-19 E007 chrI:5486050-5486055 1.130 ceh32_T4 end1_T4
WBGene00004431_C09D4.5_rpl-19 E007 chrI:5486050-5486055 1.809 nhr25_T0 pha4_T0
WBGene00004431_C09D4.5_rpl-19 E007 chrI:5486050-5486055 2.030 nhr25_T1 pha4_T1
WBGene00004431_C09D4.5_rpl-19 E007 chrI:5486050-5486055 2.052 nhr25_T2 pha4_T2
WBGene00004431_C09D4.5_rpl-19 E007 chrI:5486050-5486055 1.997 nhr25_T3 pha4_T3
WBGene00004431_C09D4.5_rpl-19 E007 chrI:5486050-5486055 1.766 nhr25_T4 pha4_T4

WBGene00004431_C09D4.5_rpl-19 J013 chrI:5485744-5486050 1.147 ceh32_T1 nhr25_T1
WBGene00004431_C09D4.5_rpl-19 J013 chrI:5485744-5486050 1.095 cnd1_T3 nhr25_T3
WBGene00004431_C09D4.5_rpl-19 J013 chrI:5485744-5486050 1.662 end1_T0 tbx37_T0
WBGene00004431_C09D4.5_rpl-19 J013 chrI:5485744-5486050 1.679 end1_T0 nhr25_T0
WBGene00004431_C09D4.5_rpl-19 J013 chrI:5485744-5486050 1.923 end1_T1 tbx37_T1
WBGene00004431_C09D4.5_rpl-19 J013 chrI:5485744-5486050 2.083 end1_T1 nhr25_T1
WBGene00004431_C09D4.5_rpl-19 J013 chrI:5485744-5486050 1.657 end1_T2 tbx37_T2
WBGene00004431_C09D4.5_rpl-19 J013 chrI:5485744-5486050 1.677 end1_T2 nhr25_T2
WBGene00004431_C09D4.5_rpl-19 J013 chrI:5485744-5486050 1.693 end1_T3 tbx37_T3
WBGene00004431_C09D4.5_rpl-19 J013 chrI:5485744-5486050 1.887 end1_T3 nhr25_T3
WBGene00004431_C09D4.5_rpl-19 J013 chrI:5485744-5486050 1.618 end1_T4 tbx37_T4
WBGene00004431_C09D4.5_rpl-19 J013 chrI:5485744-5486050 1.832 end1_T4 nhr25_T4
WBGene00004431_C09D4.5_rpl-19 J013 chrI:5485744-5486050 1.130 ceh32_T4 end1_T4
WBGene00004431_C09D4.5_rpl-19 J013 chrI:5485744-5486050 1.809 nhr25_T0 pha4_T0
WBGene00004431_C09D4.5_rpl-19 J013 chrI:5485744-5486050 2.030 nhr25_T1 pha4_T1
WBGene00004431_C09D4.5_rpl-19 J013 chrI:5485744-5486050 2.052 nhr25_T2 pha4_T2
WBGene00004431_C09D4.5_rpl-19 J013 chrI:5485744-5486050 1.998 nhr25_T3 pha4_T3
WBGene00004431_C09D4.5_rpl-19 J013 chrI:5485744-5486050 1.766 nhr25_T4 pha4_T4

WBGene00004215_C09D8.1_ptp-3 E028 chrII:11002979-11003250 1.735 cnd1_T4 nhr25_T4

WBGene00004215_C09D8.1_ptp-3 E010 chrII:10983069-10983217 13.000 hlh1_T1 pha4_T1
WBGene00004215_C09D8.1_ptp-3 E010 chrII:10983069-10983217 1.570 hlh1_T1 tbx37_T1
WBGene00004215_C09D8.1_ptp-3 E010 chrII:10983069-10983217 1.370 hlh1_T2 tbx37_T2
WBGene00004215_C09D8.1_ptp-3 E010 chrII:10983069-10983217 13.412 hlh1_T2 pha4_T2
WBGene00004215_C09D8.1_ptp-3 E010 chrII:10983069-10983217 1.007 end1_T2 hlh1_T2
WBGene00004215_C09D8.1_ptp-3 E010 chrII:10983069-10983217 1.169 cnd1_T2 hlh1_T2
WBGene00004215_C09D8.1_ptp-3 E010 chrII:10983069-10983217 1.586 hlh1_T3 tbx37_T3
WBGene00004215_C09D8.1_ptp-3 E010 chrII:10983069-10983217 1.757 hlh1_T3 pha4_T3
WBGene00004215_C09D8.1_ptp-3 E010 chrII:10983069-10983217 1.098 ceh32_T3 hlh1_T3
WBGene00004215_C09D8.1_ptp-3 E010 chrII:10983069-10983217 2.264 cnd1_T3 hlh1_T3
WBGene00004215_C09D8.1_ptp-3 E010 chrII:10983069-10983217 2.590 end1_T3 hlh1_T3
WBGene00004215_C09D8.1_ptp-3 E010 chrII:10983069-10983217 1.245 hlh1_T4 pha4_T4
WBGene00004215_C09D8.1_ptp-3 E010 chrII:10983069-10983217 1.694 hlh1_T4 tbx37_T4
WBGene00004215_C09D8.1_ptp-3 E010 chrII:10983069-10983217 1.454 end1_T4 hlh1_T4
WBGene00004215_C09D8.1_ptp-3 E010 chrII:10983069-10983217 1.882 cnd1_T4 hlh1_T4
WBGene00004215_C09D8.1_ptp-3 E010 chrII:10983069-10983217 1.416 nhr25_T0 tbx37_T0
WBGene00004215_C09D8.1_ptp-3 E010 chrII:10983069-10983217 12.970 nhr25_T0 pha4_T0
WBGene00004215_C09D8.1_ptp-3 E010 chrII:10983069-10983217 13.345 nhr25_T1 pha4_T1
WBGene00004215_C09D8.1_ptp-3 E010 chrII:10983069-10983217 2.049 nhr25_T1 tbx37_T1
WBGene00004215_C09D8.1_ptp-3 E010 chrII:10983069-10983217 1.372 end1_T1 nhr25_T1
WBGene00004215_C09D8.1_ptp-3 E010 chrII:10983069-10983217 1.460 nhr25_T2 tbx37_T2
WBGene00004215_C09D8.1_ptp-3 E010 chrII:10983069-10983217 13.498 nhr25_T2 pha4_T2
WBGene00004215_C09D8.1_ptp-3 E010 chrII:10983069-10983217 1.103 end1_T2 nhr25_T2
WBGene00004215_C09D8.1_ptp-3 E010 chrII:10983069-10983217 1.273 cnd1_T2 nhr25_T2
WBGene00004215_C09D8.1_ptp-3 E010 chrII:10983069-10983217 1.670 nhr25_T3 pha4_T3
WBGene00004215_C09D8.1_ptp-3 E010 chrII:10983069-10983217 1.000 ceh32_T3 nhr25_T3
WBGene00004215_C09D8.1_ptp-3 E010 chrII:10983069-10983217 2.159 cnd1_T3 nhr25_T3
WBGene00004215_C09D8.1_ptp-3 E010 chrII:10983069-10983217 2.498 end1_T3 nhr25_T3
WBGene00004215_C09D8.1_ptp-3 E010 chrII:10983069-10983217 1.065 nhr25_T4 tbx37_T4
WBGene00004215_C09D8.1_ptp-3 E010 chrII:10983069-10983217 1.245 cnd1_T4 nhr25_T4

WBGene00007476_C09E9.1_C09E9.1 E002 chrIV:1275933-1276002 1.048 nhr25_T1 pha4_T1

WBGene00007476_C09E9.1_C09E9.1 J011 chrIV:1276002-1276189 1.259 ceh32_T3 end1_T3
WBGene00007476_C09E9.1_C09E9.1 J011 chrIV:1276002-1276189 2.215 hlh1_T2 nhr25_T2

WBGene00015648_C09F5.2_orai-1 E005 chrIII:652896-653183 1.094 end1_T2 tbx37_T2
WBGene00015648_C09F5.2_orai-1 E005 chrIII:652896-653183 1.156 end1_T2 pha4_T2
WBGene00015648_C09F5.2_orai-1 E005 chrIII:652896-653183 1.206 end1_T2 hlh1_T2
WBGene00015648_C09F5.2_orai-1 E005 chrIII:652896-653183 1.431 cnd1_T2 end1_T2
WBGene00015648_C09F5.2_orai-1 E005 chrIII:652896-653183 1.721 ceh32_T2 end1_T2
WBGene00015648_C09F5.2_orai-1 E005 chrIII:652896-653183 1.541 end1_T3 hlh1_T3
WBGene00015648_C09F5.2_orai-1 E005 chrIII:652896-653183 1.810 end1_T3 pha4_T3
WBGene00015648_C09F5.2_orai-1 E005 chrIII:652896-653183 1.208 ceh32_T3 end1_T3
WBGene00015648_C09F5.2_orai-1 E005 chrIII:652896-653183 1.728 cnd1_T3 end1_T3
WBGene00015648_C09F5.2_orai-1 E005 chrIII:652896-653183 1.541 end1_T4 hlh1_T4
WBGene00015648_C09F5.2_orai-1 E005 chrIII:652896-653183 1.659 end1_T4 pha4_T4
WBGene00015648_C09F5.2_orai-1 E005 chrIII:652896-653183 1.526 cnd1_T4 end1_T4
WBGene00015648_C09F5.2_orai-1 E005 chrIII:652896-653183 1.911 ceh32_T4 end1_T4
WBGene00015648_C09F5.2_orai-1 E005 chrIII:652896-653183 2.002 ceh32_T1 nhr25_T1
WBGene00015648_C09F5.2_orai-1 E005 chrIII:652896-653183 1.061 nhr25_T2 pha4_T2
WBGene00015648_C09F5.2_orai-1 E005 chrIII:652896-653183 1.093 hlh1_T2 nhr25_T2
WBGene00015648_C09F5.2_orai-1 E005 chrIII:652896-653183 1.335 cnd1_T2 nhr25_T2
WBGene00015648_C09F5.2_orai-1 E005 chrIII:652896-653183 1.626 ceh32_T2 nhr25_T2
WBGene00015648_C09F5.2_orai-1 E005 chrIII:652896-653183 1.267 nhr25_T3 pha4_T3
WBGene00015648_C09F5.2_orai-1 E005 chrIII:652896-653183 1.000 hlh1_T3 nhr25_T3
WBGene00015648_C09F5.2_orai-1 E005 chrIII:652896-653183 1.193 cnd1_T3 nhr25_T3
WBGene00015648_C09F5.2_orai-1 E005 chrIII:652896-653183 1.348 nhr25_T4 pha4_T4
WBGene00015648_C09F5.2_orai-1 E005 chrIII:652896-653183 1.206 cnd1_T4 nhr25_T4
WBGene00015648_C09F5.2_orai-1 E005 chrIII:652896-653183 1.209 hlh1_T4 nhr25_T4
WBGene00015648_C09F5.2_orai-1 E005 chrIII:652896-653183 1.605 ceh32_T4 nhr25_T4

WBGene00007480_C09F9.3_glna-1 E016 chrII:14727895-14728049 1.058 ceh32_T4 end1_T4
WBGene00007480_C09F9.3_glna-1 E016 chrII:14727895-14728049 1.133 ceh32_T4 hlh1_T4
WBGene00007480_C09F9.3_glna-1 E016 chrII:14727895-14728049 1.161 ceh32_T4 nhr25_T4
WBGene00007480_C09F9.3_glna-1 E016 chrII:14727895-14728049 1.204 ceh32_T4 pha4_T4

WBGene00007487_C09G1.5_C09G1.5 E002 chrX:15960046-15960138 1.888 ceh32_T2 hlh1_T2
WBGene00007487_C09G1.5_C09G1.5 E002 chrX:15960046-15960138 2.160 ceh32_T2 end1_T2

WBGene00007488_C09G5.2_dph-2 E011 chrII:10714202-10714299 1.079 ceh32_T3 hlh1_T3

WBGene00007488_C09G5.2_dph-2 J020 chrII:10714156-10714202 1.044 ceh32_T1 end1_T1
WBGene00007488_C09G5.2_dph-2 J020 chrII:10714156-10714202 1.056 nhr25_T1 pha4_T1

WBGene00007490_C09G5.8_mks-5 E003 chrII:10720500-10720531 1.459 cnd1_T2 end1_T2

WBGene00007499_C09H10.5_C09H10.5 E004 chrII:11102868-11102948 1.115 ceh32_T1 hlh1_T1
WBGene00007499_C09H10.5_C09H10.5 E004 chrII:11102868-11102948 1.148 ceh32_T1 end1_T1
WBGene00007499_C09H10.5_C09H10.5 E004 chrII:11102868-11102948 1.146 ceh32_T1 pha4_T1

WBGene00002999_C09H6.2_lin-10 J032 chrI:8118517-8119162 1.068 ceh32_T1 nhr25_T1
WBGene00002999_C09H6.2_lin-10 J032 chrI:8118517-8119162 1.205 ceh32_T1 pha4_T1
WBGene00002999_C09H6.2_lin-10 J032 chrI:8118517-8119162 1.399 ceh32_T1 end1_T1
WBGene00002999_C09H6.2_lin-10 J032 chrI:8118517-8119162 1.180 ceh32_T2 end1_T2
WBGene00002999_C09H6.2_lin-10 J032 chrI:8118517-8119162 1.396 ceh32_T2 pha4_T2
WBGene00002999_C09H6.2_lin-10 J032 chrI:8118517-8119162 1.312 ceh32_T3 end1_T3
WBGene00002999_C09H6.2_lin-10 J032 chrI:8118517-8119162 1.064 ceh32_T4 pha4_T4
WBGene00002999_C09H6.2_lin-10 J032 chrI:8118517-8119162 1.199 ceh32_T4 end1_T4

WBGene00007505_C10C5.1_C10C5.1 E041 chrIV:9366387-9366506 1.012 ceh32_T1 pha4_T1
WBGene00007505_C10C5.1_C10C5.1 E041 chrIV:9366387-9366506 1.218 ceh32_T1 end1_T1
WBGene00007505_C10C5.1_C10C5.1 E041 chrIV:9366387-9366506 1.119 ceh32_T2 end1_T2

WBGene00002192_C10C6.1_kin-4 E003 chrIV:11430276-11430741 13.213 ceh32_T4 pha4_T4
WBGene00002192_C10C6.1_kin-4 E003 chrIV:11430276-11430741 1.651 ceh32_T4 end1_T4
WBGene00002192_C10C6.1_kin-4 E003 chrIV:11430276-11430741 1.314 cnd1_T4 end1_T4
WBGene00002192_C10C6.1_kin-4 E003 chrIV:11430276-11430741 12.755 cnd1_T4 pha4_T4

WBGene00002192_C10C6.1_kin-4 E004 chrIV:11432082-11432106 12.940 cnd1_T3 nhr25_T3

WBGene00002192_C10C6.1_kin-4 E003 chrIV:11430276-11430741 1.482 end1_T4 tbx37_T4

WBGene00007515_C10C6.7_C10C6.7 E002 chrIV:11466056-11466085 12.950 end1_T0 nhr25_T0

WBGene00001837_C10E2.3_hda-4 E001 chrX:16729558-16729703 1.919 ceh32_T1 end1_T1
WBGene00001837_C10E2.3_hda-4 E001 chrX:16729558-16729703 2.189 ceh32_T1 pha4_T1
WBGene00001837_C10E2.3_hda-4 E001 chrX:16729558-16729703 1.750 ceh32_T2 pha4_T2
WBGene00001837_C10E2.3_hda-4 E001 chrX:16729558-16729703 1.809 ceh32_T2 end1_T2

WBGene00001837_C10E2.3_hda-4 E003 chrX:16739834-16740015 1.277 ceh32_T2 pha4_T2

WBGene00001837_C10E2.3_hda-4 E001 chrX:16729558-16729703 1.143 ceh32_T3 pha4_T3
WBGene00001837_C10E2.3_hda-4 E001 chrX:16729558-16729703 1.681 ceh32_T3 end1_T3
WBGene00001837_C10E2.3_hda-4 E001 chrX:16729558-16729703 1.759 ceh32_T4 pha4_T4
WBGene00001837_C10E2.3_hda-4 E001 chrX:16729558-16729703 1.801 ceh32_T4 end1_T4

WBGene00001837_C10E2.3_hda-4 E003 chrX:16739834-16740015 1.058 ceh32_T4 end1_T4

WBGene00001837_C10E2.3_hda-4 E001 chrX:16729558-16729703 1.300 cnd1_T2 pha4_T2
WBGene00001837_C10E2.3_hda-4 E001 chrX:16729558-16729703 1.359 cnd1_T2 end1_T2
WBGene00001837_C10E2.3_hda-4 E001 chrX:16729558-16729703 1.061 cnd1_T4 pha4_T4
WBGene00001837_C10E2.3_hda-4 E001 chrX:16729558-16729703 1.100 cnd1_T4 end1_T4
WBGene00001837_C10E2.3_hda-4 E001 chrX:16729558-16729703 1.209 hlh1_T1 pha4_T1
WBGene00001837_C10E2.3_hda-4 E001 chrX:16729558-16729703 1.053 end1_T3 hlh1_T3
WBGene00001837_C10E2.3_hda-4 E001 chrX:16729558-16729703 1.366 nhr25_T1 pha4_T1
WBGene00001837_C10E2.3_hda-4 E001 chrX:16729558-16729703 1.112 end1_T1 nhr25_T1
WBGene00001837_C10E2.3_hda-4 E001 chrX:16729558-16729703 1.084 end1_T3 nhr25_T3
WBGene00001837_C10E2.3_hda-4 E001 chrX:16729558-16729703 1.019 end1_T3 tbx37_T3

WBGene00001837_C10E2.3_hda-4 J014 chrX:16729703-16739816 1.816 ceh32_T1 end1_T1
WBGene00001837_C10E2.3_hda-4 J014 chrX:16729703-16739816 1.103 ceh32_T2 nhr25_T2
WBGene00001837_C10E2.3_hda-4 J014 chrX:16729703-16739816 1.984 ceh32_T2 end1_T2
WBGene00001837_C10E2.3_hda-4 J014 chrX:16729703-16739816 2.164 ceh32_T2 pha4_T2
WBGene00001837_C10E2.3_hda-4 J014 chrX:16729703-16739816 1.010 ceh32_T3 pha4_T3
WBGene00001837_C10E2.3_hda-4 J014 chrX:16729703-16739816 1.765 ceh32_T3 end1_T3
WBGene00001837_C10E2.3_hda-4 J014 chrX:16729703-16739816 1.535 ceh32_T4 pha4_T4
WBGene00001837_C10E2.3_hda-4 J014 chrX:16729703-16739816 1.663 ceh32_T4 end1_T4
WBGene00001837_C10E2.3_hda-4 J014 chrX:16729703-16739816 1.547 cnd1_T1 end1_T1
WBGene00001837_C10E2.3_hda-4 J014 chrX:16729703-16739816 1.528 cnd1_T2 end1_T2
WBGene00001837_C10E2.3_hda-4 J014 chrX:16729703-16739816 1.702 cnd1_T2 pha4_T2
WBGene00001837_C10E2.3_hda-4 J014 chrX:16729703-16739816 1.466 cnd1_T3 end1_T3
WBGene00001837_C10E2.3_hda-4 J014 chrX:16729703-16739816 1.061 cnd1_T4 end1_T4
WBGene00001837_C10E2.3_hda-4 J014 chrX:16729703-16739816 1.658 hlh1_T1 pha4_T1
WBGene00001837_C10E2.3_hda-4 J014 chrX:16729703-16739816 1.287 end1_T1 hlh1_T1
WBGene00001837_C10E2.3_hda-4 J014 chrX:16729703-16739816 1.357 hlh1_T2 pha4_T2
WBGene00001837_C10E2.3_hda-4 J014 chrX:16729703-16739816 1.200 end1_T2 hlh1_T2
WBGene00001837_C10E2.3_hda-4 J014 chrX:16729703-16739816 1.462 end1_T3 hlh1_T3
WBGene00001837_C10E2.3_hda-4 J014 chrX:16729703-16739816 1.014 end1_T4 hlh1_T4
WBGene00001837_C10E2.3_hda-4 J014 chrX:16729703-16739816 1.587 nhr25_T1 pha4_T1
WBGene00001837_C10E2.3_hda-4 J014 chrX:16729703-16739816 1.215 end1_T1 nhr25_T1
WBGene00001837_C10E2.3_hda-4 J014 chrX:16729703-16739816 1.304 end1_T3 nhr25_T3
WBGene00001837_C10E2.3_hda-4 J014 chrX:16729703-16739816 1.479 end1_T3 tbx37_T3

WBGene00015678_C10F3.4_mcp-1 E003 chrV:5964940-5965031 1.052 ceh32_T2 nhr25_T2
WBGene00015678_C10F3.4_mcp-1 E003 chrV:5964940-5965031 1.075 ceh32_T2 hlh1_T2
WBGene00015678_C10F3.4_mcp-1 E003 chrV:5964940-5965031 1.110 ceh32_T2 pha4_T2
WBGene00015678_C10F3.4_mcp-1 E003 chrV:5964940-5965031 1.541 ceh32_T2 end1_T2
WBGene00015678_C10F3.4_mcp-1 E003 chrV:5964940-5965031 1.087 ceh32_T4 end1_T4
WBGene00015678_C10F3.4_mcp-1 E003 chrV:5964940-5965031 1.125 ceh32_T4 hlh1_T4
WBGene00015678_C10F3.4_mcp-1 E003 chrV:5964940-5965031 1.471 ceh32_T4 pha4_T4
WBGene00015678_C10F3.4_mcp-1 E003 chrV:5964940-5965031 1.147 cnd1_T4 pha4_T4

WBGene00015678_C10F3.4_mcp-1 J015 chrV:5961923-5964940 1.542 hlh1_T0 pha4_T0

WBGene00004068_C10G11.5_pnk-1 E006 chrI:6295257-6295316 1.182 ceh32_T4 hlh1_T4

WBGene00015686_C10G11.6_C10G11.6 E001 chrI:6289430-6289479 1.276 end1_T0 nhr25_T0

WBGene00015686_C10G11.6_C10G11.6 J012 chrI:6289479-6290315 1.281 end1_T0 nhr25_T0
WBGene00015686_C10G11.6_C10G11.6 J012 chrI:6289479-6290315 1.937 end1_T1 tbx37_T1

WBGene00015684_C10G8.8_C10G8.8 E005 chrV:5327068-5327151 1.011 ceh32_T3 hlh1_T3

WBGene00015697_C10H11.8_C10H11.8 E006 chrI:4738054-4738100 1.048 ceh32_T0 nhr25_T0
WBGene00015697_C10H11.8_C10H11.8 E006 chrI:4738054-4738100 1.118 ceh32_T1 pha4_T1
WBGene00015697_C10H11.8_C10H11.8 E006 chrI:4738054-4738100 1.147 ceh32_T1 end1_T1
WBGene00015697_C10H11.8_C10H11.8 E006 chrI:4738054-4738100 1.610 ceh32_T1 hlh1_T1
WBGene00015697_C10H11.8_C10H11.8 E006 chrI:4738054-4738100 1.670 ceh32_T1 nhr25_T1
WBGene00015697_C10H11.8_C10H11.8 E006 chrI:4738054-4738100 1.225 ceh32_T2 hlh1_T2
WBGene00015697_C10H11.8_C10H11.8 E006 chrI:4738054-4738100 1.387 ceh32_T2 nhr25_T2
WBGene00015697_C10H11.8_C10H11.8 E006 chrI:4738054-4738100 1.015 ceh32_T4 nhr25_T4
WBGene00015697_C10H11.8_C10H11.8 E006 chrI:4738054-4738100 1.130 ceh32_T4 hlh1_T4

WBGene00015697_C10H11.8_C10H11.8 J010 chrI:4737685-4738054 1.048 ceh32_T0 nhr25_T0
WBGene00015697_C10H11.8_C10H11.8 J010 chrI:4737685-4738054 1.127 ceh32_T1 pha4_T1
WBGene00015697_C10H11.8_C10H11.8 J010 chrI:4737685-4738054 1.147 ceh32_T1 end1_T1
WBGene00015697_C10H11.8_C10H11.8 J010 chrI:4737685-4738054 1.671 ceh32_T1 nhr25_T1
WBGene00015697_C10H11.8_C10H11.8 J010 chrI:4737685-4738054 1.686 ceh32_T1 hlh1_T1
WBGene00015697_C10H11.8_C10H11.8 J010 chrI:4737685-4738054 1.245 ceh32_T2 hlh1_T2
WBGene00015697_C10H11.8_C10H11.8 J010 chrI:4737685-4738054 1.401 ceh32_T2 nhr25_T2
WBGene00015697_C10H11.8_C10H11.8 J010 chrI:4737685-4738054 1.045 ceh32_T4 nhr25_T4
WBGene00015697_C10H11.8_C10H11.8 J010 chrI:4737685-4738054 1.144 ceh32_T4 hlh1_T4

WBGene00006809_C11D2.6_unc-77 E029 chrIV:6171250-6171406 1.186 ceh32_T4 hlh1_T4
WBGene00006809_C11D2.6_unc-77 E029 chrIV:6171250-6171406 1.381 ceh32_T4 nhr25_T4
WBGene00006809_C11D2.6_unc-77 E029 chrIV:6171250-6171406 1.388 ceh32_T4 end1_T4
WBGene00006809_C11D2.6_unc-77 E029 chrIV:6171250-6171406 1.573 ceh32_T4 pha4_T4

WBGene00003624_C11G6.4_nhr-28 E001 chrX:16354975-16355065 1.113 ceh32_T1 hlh1_T1
WBGene00003624_C11G6.4_nhr-28 E001 chrX:16354975-16355065 1.188 ceh32_T1 nhr25_T1
WBGene00003624_C11G6.4_nhr-28 E001 chrX:16354975-16355065 1.250 ceh32_T1 pha4_T1
WBGene00003624_C11G6.4_nhr-28 E001 chrX:16354975-16355065 1.379 ceh32_T1 end1_T1
WBGene00003624_C11G6.4_nhr-28 E001 chrX:16354975-16355065 1.093 ceh32_T3 pha4_T3
WBGene00003624_C11G6.4_nhr-28 E001 chrX:16354975-16355065 1.190 ceh32_T4 end1_T4
WBGene00003624_C11G6.4_nhr-28 E001 chrX:16354975-16355065 1.198 ceh32_T4 nhr25_T4
WBGene00003624_C11G6.4_nhr-28 E001 chrX:16354975-16355065 1.407 ceh32_T4 hlh1_T4
WBGene00003624_C11G6.4_nhr-28 E001 chrX:16354975-16355065 1.603 ceh32_T4 pha4_T4

WBGene00003624_C11G6.4_nhr-28 J012 chrX:16355065-16355289 1.186 ceh32_T1 hlh1_T1
WBGene00003624_C11G6.4_nhr-28 J012 chrX:16355065-16355289 1.217 ceh32_T1 nhr25_T1
WBGene00003624_C11G6.4_nhr-28 J012 chrX:16355065-16355289 1.633 ceh32_T1 pha4_T1
WBGene00003624_C11G6.4_nhr-28 J012 chrX:16355065-16355289 1.800 ceh32_T1 end1_T1
WBGene00003624_C11G6.4_nhr-28 J012 chrX:16355065-16355289 1.153 ceh32_T2 end1_T2
WBGene00003624_C11G6.4_nhr-28 J012 chrX:16355065-16355289 1.707 ceh32_T2 pha4_T2
WBGene00003624_C11G6.4_nhr-28 J012 chrX:16355065-16355289 1.260 ceh32_T3 end1_T3
WBGene00003624_C11G6.4_nhr-28 J012 chrX:16355065-16355289 1.712 ceh32_T3 pha4_T3
WBGene00003624_C11G6.4_nhr-28 J012 chrX:16355065-16355289 1.278 ceh32_T4 nhr25_T4
WBGene00003624_C11G6.4_nhr-28 J012 chrX:16355065-16355289 1.478 ceh32_T4 hlh1_T4
WBGene00003624_C11G6.4_nhr-28 J012 chrX:16355065-16355289 1.541 ceh32_T4 end1_T4
WBGene00003624_C11G6.4_nhr-28 J012 chrX:16355065-16355289 2.019 ceh32_T4 pha4_T4
WBGene00003624_C11G6.4_nhr-28 J012 chrX:16355065-16355289 1.505 cnd1_T2 pha4_T2
WBGene00003624_C11G6.4_nhr-28 J012 chrX:16355065-16355289 1.118 cnd1_T3 pha4_T3
WBGene00003624_C11G6.4_nhr-28 J012 chrX:16355065-16355289 1.369 cnd1_T4 pha4_T4

WBGene00004191_C11H1.4_prx-1 J027 chrX:14314055-14314134 1.766 cnd1_T4 end1_T4
WBGene00004191_C11H1.4_prx-1 J027 chrX:14314055-14314134 1.184 end1_T2 nhr25_T2

WBGene00007531_C11H1.7_C11H1.7 E007 chrX:14329909-14330188 1.079 ceh32_T2 end1_T2
WBGene00007531_C11H1.7_C11H1.7 E007 chrX:14329909-14330188 1.033 ceh32_T0 hlh1_T0
WBGene00007531_C11H1.7_C11H1.7 E007 chrX:14329909-14330188 1.332 ceh32_T2 hlh1_T2
WBGene00007531_C11H1.7_C11H1.7 E007 chrX:14329909-14330188 1.007 ceh32_T3 hlh1_T3
WBGene00007531_C11H1.7_C11H1.7 E007 chrX:14329909-14330188 1.098 ceh32_T4 hlh1_T4
WBGene00007531_C11H1.7_C11H1.7 E007 chrX:14329909-14330188 1.407 ceh32_T2 nhr25_T2
WBGene00007531_C11H1.7_C11H1.7 E007 chrX:14329909-14330188 1.427 ceh32_T3 nhr25_T3
WBGene00007531_C11H1.7_C11H1.7 E007 chrX:14329909-14330188 1.123 ceh32_T4 nhr25_T4

WBGene00003684_C12D5.8_nhr-94 J012 chrV:7685912-7686213 11.912 ceh32_T1 nhr25_T1

WBGene00000102_C12D8.10_akt-1 E001 chrV:10248906-10249059 1.043 ceh32_T1 nhr25_T1
WBGene00000102_C12D8.10_akt-1 E001 chrV:10248906-10249059 1.073 ceh32_T1 end1_T1
WBGene00000102_C12D8.10_akt-1 E001 chrV:10248906-10249059 1.098 ceh32_T2 pha4_T2

WBGene00004405_C12D8.11_rop-1 J007 chrV:10254930-10254976 1.033 ceh32_T2 pha4_T2

WBGene00007545_C13B4.1_C13B4.1 E018 chrII:14479389-14479626 1.021 ceh32_T4 end1_T4

WBGene00015735_C13B9.4_pdfr-1 E020 chrIII:6650968-6651025 1.855 ceh32_T4 nhr25_T4

WBGene00007554_C13G3.3_pptr-2 E009 chrV:11030679-11030845 1.933 cnd1_T3 end1_T3
WBGene00007554_C13G3.3_pptr-2 E009 chrV:11030679-11030845 1.097 end1_T4 tbx37_T4
WBGene00007554_C13G3.3_pptr-2 E009 chrV:11030679-11030845 13.512 hlh1_T1 nhr25_T1
WBGene00007554_C13G3.3_pptr-2 E009 chrV:11030679-11030845 3.005 hlh1_T1 tbx37_T1
WBGene00007554_C13G3.3_pptr-2 E009 chrV:11030679-11030845 1.933 end1_T1 hlh1_T1
WBGene00007554_C13G3.3_pptr-2 E009 chrV:11030679-11030845 2.118 ceh32_T1 hlh1_T1
WBGene00007554_C13G3.3_pptr-2 E009 chrV:11030679-11030845 13.085 hlh1_T2 nhr25_T2
WBGene00007554_C13G3.3_pptr-2 E009 chrV:11030679-11030845 1.710 hlh1_T2 pha4_T2
WBGene00007554_C13G3.3_pptr-2 E009 chrV:11030679-11030845 2.720 hlh1_T2 tbx37_T2
WBGene00007554_C13G3.3_pptr-2 E009 chrV:11030679-11030845 1.244 end1_T2 hlh1_T2
WBGene00007554_C13G3.3_pptr-2 E009 chrV:11030679-11030845 13.436 ceh32_T2 hlh1_T2
WBGene00007554_C13G3.3_pptr-2 E009 chrV:11030679-11030845 13.950 cnd1_T2 hlh1_T2
WBGene00007554_C13G3.3_pptr-2 E009 chrV:11030679-11030845 1.280 hlh1_T3 pha4_T3
WBGene00007554_C13G3.3_pptr-2 E009 chrV:11030679-11030845 1.612 hlh1_T3 tbx37_T3
WBGene00007554_C13G3.3_pptr-2 E009 chrV:11030679-11030845 1.713 hlh1_T3 nhr25_T3
WBGene00007554_C13G3.3_pptr-2 E009 chrV:11030679-11030845 2.206 ceh32_T3 hlh1_T3
WBGene00007554_C13G3.3_pptr-2 E009 chrV:11030679-11030845 2.743 cnd1_T3 hlh1_T3
WBGene00007554_C13G3.3_pptr-2 E009 chrV:11030679-11030845 1.251 hlh1_T4 nhr25_T4
WBGene00007554_C13G3.3_pptr-2 E009 chrV:11030679-11030845 1.755 hlh1_T4 tbx37_T4
WBGene00007554_C13G3.3_pptr-2 E009 chrV:11030679-11030845 1.253 cnd1_T4 hlh1_T4
WBGene00007554_C13G3.3_pptr-2 E009 chrV:11030679-11030845 1.520 ceh32_T4 hlh1_T4

WBGene00007554_C13G3.3_pptr-2 J016 chrV:11029387-11030679 12.750 hlh1_T1 nhr25_T1
WBGene00007554_C13G3.3_pptr-2 J016 chrV:11029387-11030679 2.225 hlh1_T1 tbx37_T1
WBGene00007554_C13G3.3_pptr-2 J016 chrV:11029387-11030679 12.379 hlh1_T2 nhr25_T2
WBGene00007554_C13G3.3_pptr-2 J016 chrV:11029387-11030679 2.017 hlh1_T2 tbx37_T2
WBGene00007554_C13G3.3_pptr-2 J016 chrV:11029387-11030679 1.461 hlh1_T3 tbx37_T3
WBGene00007554_C13G3.3_pptr-2 J016 chrV:11029387-11030679 12.627 hlh1_T3 nhr25_T3
WBGene00007554_C13G3.3_pptr-2 J016 chrV:11029387-11030679 2.055 ceh32_T3 hlh1_T3
WBGene00007554_C13G3.3_pptr-2 J016 chrV:11029387-11030679 2.592 cnd1_T3 hlh1_T3
WBGene00007554_C13G3.3_pptr-2 J016 chrV:11029387-11030679 1.542 hlh1_T4 nhr25_T4
WBGene00007554_C13G3.3_pptr-2 J016 chrV:11029387-11030679 1.846 hlh1_T4 tbx37_T4
WBGene00007554_C13G3.3_pptr-2 J016 chrV:11029387-11030679 1.733 ceh32_T4 hlh1_T4

WBGene00000439_C13G5.1_ceh-16 E001 chrIII:8622657-8622716 1.970 nhr25_T1 pha4_T1

WBGene00000439_C13G5.1_ceh-16 J007 chrIII:8622716-8622885 1.971 nhr25_T1 pha4_T1

WBGene00006496_C14A11.3_cgef-1 E001 chrX:2772041-2772169 14.000 ceh32_T3 end1_T3
WBGene00006496_C14A11.3_cgef-1 E001 chrX:2772041-2772169 2.434 ceh32_T3 nhr25_T3
WBGene00006496_C14A11.3_cgef-1 E001 chrX:2772041-2772169 2.478 ceh32_T3 pha4_T3
WBGene00006496_C14A11.3_cgef-1 E001 chrX:2772041-2772169 1.193 ceh32_T4 pha4_T4
WBGene00006496_C14A11.3_cgef-1 E001 chrX:2772041-2772169 1.702 ceh32_T4 nhr25_T4
WBGene00006496_C14A11.3_cgef-1 E001 chrX:2772041-2772169 1.777 cnd1_T1 pha4_T1
WBGene00006496_C14A11.3_cgef-1 E001 chrX:2772041-2772169 3.432 cnd1_T1 nhr25_T1
WBGene00006496_C14A11.3_cgef-1 E001 chrX:2772041-2772169 14.657 cnd1_T2 end1_T2
WBGene00006496_C14A11.3_cgef-1 E001 chrX:2772041-2772169 1.697 cnd1_T2 hlh1_T2
WBGene00006496_C14A11.3_cgef-1 E001 chrX:2772041-2772169 15.036 cnd1_T2 nhr25_T2
WBGene00006496_C14A11.3_cgef-1 E001 chrX:2772041-2772169 3.326 cnd1_T2 pha4_T2
WBGene00006496_C14A11.3_cgef-1 E001 chrX:2772041-2772169 14.258 cnd1_T3 end1_T3
WBGene00006496_C14A11.3_cgef-1 E001 chrX:2772041-2772169 2.998 cnd1_T3 nhr25_T3
WBGene00006496_C14A11.3_cgef-1 E001 chrX:2772041-2772169 3.032 cnd1_T3 pha4_T3
WBGene00006496_C14A11.3_cgef-1 E001 chrX:2772041-2772169 1.454 cnd1_T4 pha4_T4
WBGene00006496_C14A11.3_cgef-1 E001 chrX:2772041-2772169 1.958 cnd1_T4 nhr25_T4

WBGene00006496_C14A11.3_cgef-1 J026 chrX:2772169-2773814 12.881 cnd1_T3 end1_T3
WBGene00006496_C14A11.3_cgef-1 J026 chrX:2772169-2773814 13.227 cnd1_T3 nhr25_T3
WBGene00006496_C14A11.3_cgef-1 J026 chrX:2772169-2773814 1.654 cnd1_T3 pha4_T3
WBGene00006496_C14A11.3_cgef-1 J026 chrX:2772169-2773814 1.508 cnd1_T4 end1_T4
WBGene00006496_C14A11.3_cgef-1 J026 chrX:2772169-2773814 1.550 cnd1_T4 nhr25_T4

WBGene00007593_C14H10.3_C14H10.3 E016 chrX:10228068-10228136 1.049 hlh1_T2 nhr25_T2

WBGene00007593_C14H10.3_C14H10.3 E013 chrX:10224244-10224289 1.172 nhr25_T1 pha4_T1
WBGene00007593_C14H10.3_C14H10.3 E013 chrX:10224244-10224289 1.044 end1_T1 tbx37_T1

WBGene00007593_C14H10.3_C14H10.3 J029 chrX:10224340-10228068 1.167 cnd1_T2 nhr25_T2

WBGene00006605_C15F1.3_tra-2 E024 chrII:6965490-6965687 1.320 ceh32_T0 end1_T0
WBGene00006605_C15F1.3_tra-2 E024 chrII:6965490-6965687 1.326 ceh32_T0 hlh1_T0
WBGene00006605_C15F1.3_tra-2 E024 chrII:6965490-6965687 1.346 ceh32_T0 nhr25_T0
WBGene00006605_C15F1.3_tra-2 E024 chrII:6965490-6965687 1.394 ceh32_T1 nhr25_T1
WBGene00006605_C15F1.3_tra-2 E024 chrII:6965490-6965687 1.437 ceh32_T1 hlh1_T1
WBGene00006605_C15F1.3_tra-2 E024 chrII:6965490-6965687 1.569 ceh32_T1 end1_T1
WBGene00006605_C15F1.3_tra-2 E024 chrII:6965490-6965687 1.665 ceh32_T1 pha4_T1
WBGene00006605_C15F1.3_tra-2 E024 chrII:6965490-6965687 1.160 ceh32_T2 nhr25_T2
WBGene00006605_C15F1.3_tra-2 E024 chrII:6965490-6965687 1.329 ceh32_T2 pha4_T2
WBGene00006605_C15F1.3_tra-2 E024 chrII:6965490-6965687 1.368 ceh32_T2 hlh1_T2
WBGene00006605_C15F1.3_tra-2 E024 chrII:6965490-6965687 1.424 ceh32_T2 end1_T2
WBGene00006605_C15F1.3_tra-2 E024 chrII:6965490-6965687 1.152 ceh32_T3 hlh1_T3
WBGene00006605_C15F1.3_tra-2 E024 chrII:6965490-6965687 1.259 ceh32_T3 pha4_T3
WBGene00006605_C15F1.3_tra-2 E024 chrII:6965490-6965687 1.293 ceh32_T3 nhr25_T3
WBGene00006605_C15F1.3_tra-2 E024 chrII:6965490-6965687 1.310 ceh32_T3 end1_T3
WBGene00006605_C15F1.3_tra-2 E024 chrII:6965490-6965687 1.176 ceh32_T4 hlh1_T4
WBGene00006605_C15F1.3_tra-2 E024 chrII:6965490-6965687 1.348 ceh32_T4 pha4_T4
WBGene00006605_C15F1.3_tra-2 E024 chrII:6965490-6965687 1.366 ceh32_T4 end1_T4

WBGene00002007_C15H9.6_hsp-3 E007 chrX:6091829-6092124 1.011 ceh32_T0 nhr25_T0
WBGene00002007_C15H9.6_hsp-3 E007 chrX:6091829-6092124 1.007 ceh32_T1 nhr25_T1
WBGene00002007_C15H9.6_hsp-3 E007 chrX:6091829-6092124 1.099 ceh32_T1 end1_T1
WBGene00002007_C15H9.6_hsp-3 E007 chrX:6091829-6092124 1.290 ceh32_T2 end1_T2
WBGene00002007_C15H9.6_hsp-3 E007 chrX:6091829-6092124 1.081 ceh32_T3 nhr25_T3
WBGene00002007_C15H9.6_hsp-3 E007 chrX:6091829-6092124 1.136 cnd1_T2 end1_T2
WBGene00002007_C15H9.6_hsp-3 E007 chrX:6091829-6092124 1.174 nhr25_T0 pha4_T0
WBGene00002007_C15H9.6_hsp-3 E007 chrX:6091829-6092124 1.388 end1_T2 pha4_T2

WBGene00002123_C16E9.4_inx-1 E013 chrX:6949414-6949556 1.104 ceh32_T2 pha4_T2
WBGene00002123_C16E9.4_inx-1 E013 chrX:6949414-6949556 1.371 hlh1_T2 pha4_T2

WBGene00002123_C16E9.4_inx-1 J030 chrX:6951518-6956323 1.438 ceh32_T2 pha4_T2
WBGene00002123_C16E9.4_inx-1 J030 chrX:6951518-6956323 1.188 ceh32_T4 pha4_T4
WBGene00002123_C16E9.4_inx-1 J030 chrX:6951518-6956323 1.273 ceh32_T4 end1_T4

WBGene00015868_C16H3.3_C16H3.3 J008 chrX:17609897-17609968 1.282 ceh32_T0 end1_T0
WBGene00015868_C16H3.3_C16H3.3 J008 chrX:17609897-17609968 1.025 ceh32_T2 end1_T2
WBGene00015868_C16H3.3_C16H3.3 J008 chrX:17609897-17609968 1.013 end1_T2 nhr25_T2

WBGene00015887_C17C3.1_C17C3.1 E012 chrII:5572328-5572472 1.200 ceh32_T1 hlh1_T1

WBGene00015887_C17C3.1_C17C3.1 E002 chrII:5570663-5570735 1.451 ceh32_T4 nhr25_T4
WBGene00015887_C17C3.1_C17C3.1 E002 chrII:5570663-5570735 3.343 end1_T1 pha4_T1

WBGene00044236_C17E4.11_C17E4.11 E003 chrI:9420671-9420813 1.142 ceh32_T0 hlh1_T0
WBGene00044236_C17E4.11_C17E4.11 E003 chrI:9420671-9420813 1.059 ceh32_T1 end1_T1
WBGene00044236_C17E4.11_C17E4.11 E003 chrI:9420671-9420813 1.156 ceh32_T1 hlh1_T1
WBGene00044236_C17E4.11_C17E4.11 E003 chrI:9420671-9420813 1.067 ceh32_T2 hlh1_T2
WBGene00044236_C17E4.11_C17E4.11 E003 chrI:9420671-9420813 1.300 ceh32_T3 nhr25_T3

WBGene00007641_C17E4.1_C17E4.1 E007 chrI:9409945-9410094 1.537 ceh32_T2 end1_T2

WBGene00044236_C17E4.11_C17E4.11 E003 chrI:9420671-9420813 1.148 end1_T3 nhr25_T3

WBGene00219310_C17E4.19_C17E4.19 J003 chrI:9411066-9411251 1.620 ceh32_T3 pha4_T3

WBGene00007650_C17G1.3_ugt-23 E010 chrX:9924941-9924990 11.928 cnd1_T2 end1_T2

WBGene00015926_C17H11.6_C17H11.6 E022 chrX:8203730-8203779 1.120 ceh32_T0 hlh1_T0
WBGene00015926_C17H11.6_C17H11.6 E022 chrX:8203730-8203779 1.631 ceh32_T1 end1_T1
WBGene00015926_C17H11.6_C17H11.6 E022 chrX:8203730-8203779 1.668 ceh32_T1 hlh1_T1
WBGene00015926_C17H11.6_C17H11.6 E022 chrX:8203730-8203779 2.200 ceh32_T1 nhr25_T1
WBGene00015926_C17H11.6_C17H11.6 E022 chrX:8203730-8203779 1.589 ceh32_T2 nhr25_T2
WBGene00015926_C17H11.6_C17H11.6 E022 chrX:8203730-8203779 1.001 ceh32_T3 hlh1_T3
WBGene00015926_C17H11.6_C17H11.6 E022 chrX:8203730-8203779 1.487 cnd1_T0 hlh1_T0
WBGene00015926_C17H11.6_C17H11.6 E022 chrX:8203730-8203779 1.802 cnd1_T0 end1_T0
WBGene00015926_C17H11.6_C17H11.6 E022 chrX:8203730-8203779 2.271 cnd1_T0 nhr25_T0
WBGene00015926_C17H11.6_C17H11.6 E022 chrX:8203730-8203779 1.436 cnd1_T1 end1_T1
WBGene00015926_C17H11.6_C17H11.6 E022 chrX:8203730-8203779 1.470 cnd1_T1 hlh1_T1
WBGene00015926_C17H11.6_C17H11.6 E022 chrX:8203730-8203779 2.002 cnd1_T1 nhr25_T1
WBGene00015926_C17H11.6_C17H11.6 E022 chrX:8203730-8203779 1.108 cnd1_T2 hlh1_T2
WBGene00015926_C17H11.6_C17H11.6 E022 chrX:8203730-8203779 1.812 cnd1_T2 nhr25_T2
WBGene00015926_C17H11.6_C17H11.6 E022 chrX:8203730-8203779 1.063 cnd1_T3 nhr25_T3
WBGene00015926_C17H11.6_C17H11.6 E022 chrX:8203730-8203779 1.088 cnd1_T3 hlh1_T3
WBGene00015926_C17H11.6_C17H11.6 E022 chrX:8203730-8203779 1.145 end1_T2 nhr25_T2
WBGene00015926_C17H11.6_C17H11.6 E022 chrX:8203730-8203779 1.058 hlh1_T1 pha4_T1
WBGene00015926_C17H11.6_C17H11.6 E022 chrX:8203730-8203779 1.593 nhr25_T1 pha4_T1
WBGene00015926_C17H11.6_C17H11.6 E022 chrX:8203730-8203779 1.261 nhr25_T2 pha4_T2
WBGene00015926_C17H11.6_C17H11.6 E022 chrX:8203730-8203779 1.752 nhr25_T0 tbx37_T0
WBGene00015926_C17H11.6_C17H11.6 E022 chrX:8203730-8203779 1.188 end1_T1 tbx37_T1
WBGene00015926_C17H11.6_C17H11.6 E022 chrX:8203730-8203779 1.226 hlh1_T1 tbx37_T1
WBGene00015926_C17H11.6_C17H11.6 E022 chrX:8203730-8203779 1.753 nhr25_T1 tbx37_T1
WBGene00015926_C17H11.6_C17H11.6 E022 chrX:8203730-8203779 1.293 nhr25_T2 tbx37_T2

WBGene00015926_C17H11.6_C17H11.6 J042 chrX:8203623-8203730 1.123 ceh32_T0 hlh1_T0
WBGene00015926_C17H11.6_C17H11.6 J042 chrX:8203623-8203730 1.630 ceh32_T1 end1_T1
WBGene00015926_C17H11.6_C17H11.6 J042 chrX:8203623-8203730 1.669 ceh32_T1 hlh1_T1
WBGene00015926_C17H11.6_C17H11.6 J042 chrX:8203623-8203730 2.200 ceh32_T1 nhr25_T1
WBGene00015926_C17H11.6_C17H11.6 J042 chrX:8203623-8203730 1.589 ceh32_T2 nhr25_T2
WBGene00015926_C17H11.6_C17H11.6 J042 chrX:8203623-8203730 1.490 cnd1_T0 hlh1_T0
WBGene00015926_C17H11.6_C17H11.6 J042 chrX:8203623-8203730 1.803 cnd1_T0 end1_T0
WBGene00015926_C17H11.6_C17H11.6 J042 chrX:8203623-8203730 2.271 cnd1_T0 nhr25_T0
WBGene00015926_C17H11.6_C17H11.6 J042 chrX:8203623-8203730 1.434 cnd1_T1 end1_T1
WBGene00015926_C17H11.6_C17H11.6 J042 chrX:8203623-8203730 1.470 cnd1_T1 hlh1_T1
WBGene00015926_C17H11.6_C17H11.6 J042 chrX:8203623-8203730 2.003 cnd1_T1 nhr25_T1
WBGene00015926_C17H11.6_C17H11.6 J042 chrX:8203623-8203730 1.100 cnd1_T2 hlh1_T2
WBGene00015926_C17H11.6_C17H11.6 J042 chrX:8203623-8203730 1.804 cnd1_T2 nhr25_T2
WBGene00015926_C17H11.6_C17H11.6 J042 chrX:8203623-8203730 1.052 cnd1_T3 nhr25_T3
WBGene00015926_C17H11.6_C17H11.6 J042 chrX:8203623-8203730 1.075 cnd1_T3 hlh1_T3
WBGene00015926_C17H11.6_C17H11.6 J042 chrX:8203623-8203730 1.144 end1_T2 nhr25_T2
WBGene00015926_C17H11.6_C17H11.6 J042 chrX:8203623-8203730 1.057 hlh1_T1 pha4_T1
WBGene00015926_C17H11.6_C17H11.6 J042 chrX:8203623-8203730 1.593 nhr25_T1 pha4_T1
WBGene00015926_C17H11.6_C17H11.6 J042 chrX:8203623-8203730 1.263 nhr25_T2 pha4_T2
WBGene00015926_C17H11.6_C17H11.6 J042 chrX:8203623-8203730 1.751 nhr25_T0 tbx37_T0
WBGene00015926_C17H11.6_C17H11.6 J042 chrX:8203623-8203730 1.185 end1_T1 tbx37_T1
WBGene00015926_C17H11.6_C17H11.6 J042 chrX:8203623-8203730 1.225 hlh1_T1 tbx37_T1
WBGene00015926_C17H11.6_C17H11.6 J042 chrX:8203623-8203730 1.753 nhr25_T1 tbx37_T1
WBGene00015926_C17H11.6_C17H11.6 J042 chrX:8203623-8203730 1.293 nhr25_T2 tbx37_T2

WBGene00015938_C17H12.13_anat-1 E001 chrIV:6770809-6770914 1.094 ceh32_T2 nhr25_T2

WBGene00015938_C17H12.13_anat-1 E003 chrIV:6778152-6778288 1.188 cnd1_T2 nhr25_T2
WBGene00015938_C17H12.13_anat-1 E003 chrIV:6778152-6778288 1.196 hlh1_T2 nhr25_T2
WBGene00015938_C17H12.13_anat-1 E003 chrIV:6778152-6778288 1.302 nhr25_T2 pha4_T2
WBGene00015938_C17H12.13_anat-1 E003 chrIV:6778152-6778288 1.496 nhr25_T2 tbx37_T2

WBGene00015938_C17H12.13_anat-1 J008 chrIV:6770914-6771667 1.135 cnd1_T3 end1_T3
WBGene00015938_C17H12.13_anat-1 J008 chrIV:6770914-6771667 11.999 cnd1_T3 nhr25_T3

WBGene00001000_C18A11.7_dim-1 E012 chrX:8058167-8058220 2.691 hlh1_T1 tbx37_T1

WBGene00001000_C18A11.7_dim-1 J023 chrX:8057884-8058167 2.700 hlh1_T1 tbx37_T1

WBGene00015942_C18A3.4_osta-2 E001 chrII:5707690-5707788 1.064 ceh32_T0 end1_T0
WBGene00015942_C18A3.4_osta-2 E001 chrII:5707690-5707788 1.180 ceh32_T0 pha4_T0

WBGene00015942_C18A3.4_osta-2 J015 chrII:5707788-5710054 1.016 ceh32_T0 hlh1_T0
WBGene00015942_C18A3.4_osta-2 J015 chrII:5707788-5710054 1.950 ceh32_T0 pha4_T0
WBGene00015942_C18A3.4_osta-2 J015 chrII:5707788-5710054 1.031 ceh32_T1 pha4_T1
WBGene00015942_C18A3.4_osta-2 J015 chrII:5707788-5710054 1.534 ceh32_T1 end1_T1
WBGene00015942_C18A3.4_osta-2 J015 chrII:5707788-5710054 1.074 ceh32_T2 pha4_T2
WBGene00015942_C18A3.4_osta-2 J015 chrII:5707788-5710054 1.340 ceh32_T2 hlh1_T2
WBGene00015942_C18A3.4_osta-2 J015 chrII:5707788-5710054 1.059 ceh32_T3 end1_T3
WBGene00015942_C18A3.4_osta-2 J015 chrII:5707788-5710054 1.113 ceh32_T3 hlh1_T3
WBGene00015942_C18A3.4_osta-2 J015 chrII:5707788-5710054 1.075 ceh32_T4 hlh1_T4
WBGene00015942_C18A3.4_osta-2 J015 chrII:5707788-5710054 1.147 ceh32_T4 pha4_T4
WBGene00015942_C18A3.4_osta-2 J015 chrII:5707788-5710054 1.189 ceh32_T4 end1_T4

WBGene00002215_C18C4.10_klc-2 E011 chrV:5581303-5581403 1.146 ceh32_T4 nhr25_T4
WBGene00002215_C18C4.10_klc-2 E011 chrV:5581303-5581403 2.115 ceh32_T4 pha4_T4
WBGene00002215_C18C4.10_klc-2 E011 chrV:5581303-5581403 1.142 cnd1_T3 pha4_T3
WBGene00002215_C18C4.10_klc-2 E011 chrV:5581303-5581403 1.438 cnd1_T3 nhr25_T3
WBGene00002215_C18C4.10_klc-2 E011 chrV:5581303-5581403 1.607 cnd1_T3 end1_T3
WBGene00002215_C18C4.10_klc-2 E011 chrV:5581303-5581403 1.055 cnd1_T4 nhr25_T4
WBGene00002215_C18C4.10_klc-2 E011 chrV:5581303-5581403 2.027 cnd1_T4 pha4_T4
WBGene00002215_C18C4.10_klc-2 E011 chrV:5581303-5581403 1.545 end1_T4 pha4_T4
WBGene00002215_C18C4.10_klc-2 E011 chrV:5581303-5581403 1.416 hlh1_T3 tbx37_T3
WBGene00002215_C18C4.10_klc-2 E011 chrV:5581303-5581403 1.673 hlh1_T3 nhr25_T3
WBGene00002215_C18C4.10_klc-2 E011 chrV:5581303-5581403 1.839 end1_T3 hlh1_T3
WBGene00002215_C18C4.10_klc-2 E011 chrV:5581303-5581403 2.001 hlh1_T4 pha4_T4

WBGene00002215_C18C4.10_klc-2 J020 chrV:5579529-5581303 1.843 ceh32_T4 nhr25_T4
WBGene00002215_C18C4.10_klc-2 J020 chrV:5579529-5581303 2.047 ceh32_T4 end1_T4
WBGene00002215_C18C4.10_klc-2 J020 chrV:5579529-5581303 2.909 ceh32_T4 pha4_T4
WBGene00002215_C18C4.10_klc-2 J020 chrV:5579529-5581303 12.282 cnd1_T3 end1_T3
WBGene00002215_C18C4.10_klc-2 J020 chrV:5579529-5581303 1.984 cnd1_T3 pha4_T3
WBGene00002215_C18C4.10_klc-2 J020 chrV:5579529-5581303 2.032 cnd1_T3 nhr25_T3
WBGene00002215_C18C4.10_klc-2 J020 chrV:5579529-5581303 1.486 cnd1_T4 nhr25_T4
WBGene00002215_C18C4.10_klc-2 J020 chrV:5579529-5581303 1.693 cnd1_T4 end1_T4
WBGene00002215_C18C4.10_klc-2 J020 chrV:5579529-5581303 2.563 cnd1_T4 pha4_T4
WBGene00002215_C18C4.10_klc-2 J020 chrV:5579529-5581303 12.928 hlh1_T2 nhr25_T2
WBGene00002215_C18C4.10_klc-2 J020 chrV:5579529-5581303 2.556 hlh1_T4 pha4_T4

WBGene00000995_C18D1.1_die-1 E007 chrII:10074366-10074443 1.086 end1_T3 nhr25_T3
WBGene00000995_C18D1.1_die-1 E007 chrII:10074366-10074443 1.303 cnd1_T3 end1_T3
WBGene00000995_C18D1.1_die-1 E007 chrII:10074366-10074443 1.043 end1_T4 nhr25_T4
WBGene00000995_C18D1.1_die-1 E007 chrII:10074366-10074443 1.195 cnd1_T4 end1_T4
WBGene00000995_C18D1.1_die-1 E007 chrII:10074366-10074443 1.097 cnd1_T3 hlh1_T3
WBGene00000995_C18D1.1_die-1 E007 chrII:10074366-10074443 1.039 cnd1_T4 hlh1_T4
WBGene00000995_C18D1.1_die-1 E007 chrII:10074366-10074443 1.030 cnd1_T3 pha4_T3
WBGene00000995_C18D1.1_die-1 E007 chrII:10074366-10074443 1.001 cnd1_T4 pha4_T4

WBGene00000995_C18D1.1_die-1 J013 chrII:10067980-10074366 1.297 cnd1_T3 end1_T3
WBGene00000995_C18D1.1_die-1 J013 chrII:10067980-10074366 1.185 cnd1_T3 hlh1_T3

WBGene00007675_C18D4.6_C18D4.6 J017 chrV:17538030-17538289 1.470 nhr25_T1 pha4_T1
WBGene00007675_C18D4.6_C18D4.6 J017 chrV:17538030-17538289 1.053 end1_T1 nhr25_T1
WBGene00007675_C18D4.6_C18D4.6 J017 chrV:17538030-17538289 1.371 ceh32_T1 nhr25_T1
WBGene00007675_C18D4.6_C18D4.6 J017 chrV:17538030-17538289 1.953 nhr25_T4 pha4_T4
WBGene00007675_C18D4.6_C18D4.6 J017 chrV:17538030-17538289 1.583 ceh32_T4 nhr25_T4
WBGene00007675_C18D4.6_C18D4.6 J017 chrV:17538030-17538289 1.752 end1_T4 nhr25_T4

WBGene00015975_C18E3.6_cas-2 E003 chrI:4190197-4190241 1.100 cnd1_T3 nhr25_T3
WBGene00015975_C18E3.6_cas-2 E003 chrI:4190197-4190241 1.279 cnd1_T3 pha4_T3

WBGene00004732_C18F3.2_sax-7 E005 chrIV:8066921-8067188 1.090 ceh32_T0 pha4_T0
WBGene00004732_C18F3.2_sax-7 E005 chrIV:8066921-8067188 1.095 ceh32_T0 nhr25_T0
WBGene00004732_C18F3.2_sax-7 E005 chrIV:8066921-8067188 1.397 ceh32_T0 end1_T0
WBGene00004732_C18F3.2_sax-7 E005 chrIV:8066921-8067188 1.617 ceh32_T1 nhr25_T1
WBGene00004732_C18F3.2_sax-7 E005 chrIV:8066921-8067188 1.837 ceh32_T1 end1_T1
WBGene00004732_C18F3.2_sax-7 E005 chrIV:8066921-8067188 1.981 ceh32_T1 pha4_T1
WBGene00004732_C18F3.2_sax-7 E005 chrIV:8066921-8067188 1.081 ceh32_T2 end1_T2
WBGene00004732_C18F3.2_sax-7 E005 chrIV:8066921-8067188 1.327 ceh32_T2 nhr25_T2
WBGene00004732_C18F3.2_sax-7 E005 chrIV:8066921-8067188 2.103 ceh32_T2 pha4_T2
WBGene00004732_C18F3.2_sax-7 E005 chrIV:8066921-8067188 1.842 ceh32_T3 pha4_T3
WBGene00004732_C18F3.2_sax-7 E005 chrIV:8066921-8067188 1.711 ceh32_T4 pha4_T4
WBGene00004732_C18F3.2_sax-7 E005 chrIV:8066921-8067188 1.930 cnd1_T0 pha4_T0
WBGene00004732_C18F3.2_sax-7 E005 chrIV:8066921-8067188 1.935 cnd1_T0 nhr25_T0
WBGene00004732_C18F3.2_sax-7 E005 chrIV:8066921-8067188 2.242 cnd1_T0 end1_T0
WBGene00004732_C18F3.2_sax-7 E005 chrIV:8066921-8067188 1.182 cnd1_T1 nhr25_T1
WBGene00004732_C18F3.2_sax-7 E005 chrIV:8066921-8067188 1.410 cnd1_T1 end1_T1
WBGene00004732_C18F3.2_sax-7 E005 chrIV:8066921-8067188 1.550 cnd1_T1 pha4_T1
WBGene00004732_C18F3.2_sax-7 E005 chrIV:8066921-8067188 1.493 cnd1_T2 pha4_T2
WBGene00004732_C18F3.2_sax-7 E005 chrIV:8066921-8067188 1.312 cnd1_T3 pha4_T3
WBGene00004732_C18F3.2_sax-7 E005 chrIV:8066921-8067188 1.190 cnd1_T4 pha4_T4

WBGene00004732_C18F3.2_sax-7 E016 chrIV:8080529-8080596 1.572 cnd1_T3 end1_T3

WBGene00004732_C18F3.2_sax-7 E005 chrIV:8066921-8067188 1.083 end1_T4 pha4_T4
WBGene00004732_C18F3.2_sax-7 E005 chrIV:8066921-8067188 1.288 end1_T0 hlh1_T0
WBGene00004732_C18F3.2_sax-7 E005 chrIV:8066921-8067188 1.198 hlh1_T1 nhr25_T1
WBGene00004732_C18F3.2_sax-7 E005 chrIV:8066921-8067188 1.571 hlh1_T1 pha4_T1
WBGene00004732_C18F3.2_sax-7 E005 chrIV:8066921-8067188 1.434 end1_T1 hlh1_T1
WBGene00004732_C18F3.2_sax-7 E005 chrIV:8066921-8067188 1.620 hlh1_T2 pha4_T2
WBGene00004732_C18F3.2_sax-7 E005 chrIV:8066921-8067188 1.550 hlh1_T3 pha4_T3
WBGene00004732_C18F3.2_sax-7 E005 chrIV:8066921-8067188 1.297 hlh1_T4 pha4_T4
WBGene00004732_C18F3.2_sax-7 E005 chrIV:8066921-8067188 1.038 nhr25_T3 pha4_T3

WBGene00004732_C18F3.2_sax-7 E016 chrIV:8080529-8080596 13.452 nhr25_T4 pha4_T4
WBGene00004732_C18F3.2_sax-7 E016 chrIV:8080529-8080596 1.267 cnd1_T4 nhr25_T4

WBGene00004732_C18F3.2_sax-7 E005 chrIV:8066921-8067188 1.214 end1_T0 tbx37_T0

WBGene00004732_C18F3.2_sax-7 J023 chrIV:8062780-8063100 1.044 ceh32_T4 pha4_T4

WBGene00016006_C23F12.1_fln-2 E022 chrX:9409793-9409943 1.367 ceh32_T0 pha4_T0
WBGene00016006_C23F12.1_fln-2 E022 chrX:9409793-9409943 1.137 ceh32_T3 pha4_T3
WBGene00016006_C23F12.1_fln-2 E022 chrX:9409793-9409943 1.482 ceh32_T4 pha4_T4
WBGene00016006_C23F12.1_fln-2 E022 chrX:9409793-9409943 1.015 cnd1_T4 pha4_T4

WBGene00016006_C23F12.1_fln-2 E001 chrX:9397700-9397832 1.304 cnd1_T3 hlh1_T3

WBGene00016006_C23F12.1_fln-2 E022 chrX:9409793-9409943 1.006 hlh1_T4 pha4_T4
WBGene00016006_C23F12.1_fln-2 E022 chrX:9409793-9409943 1.126 nhr25_T0 pha4_T0

WBGene00016006_C23F12.1_fln-2 E001 chrX:9397700-9397832 15.020 end1_T1 pha4_T1
WBGene00016006_C23F12.1_fln-2 E001 chrX:9397700-9397832 1.726 hlh1_T2 pha4_T2
WBGene00016006_C23F12.1_fln-2 E001 chrX:9397700-9397832 2.269 ceh32_T2 pha4_T2
WBGene00016006_C23F12.1_fln-2 E001 chrX:9397700-9397832 2.676 cnd1_T2 pha4_T2
WBGene00016006_C23F12.1_fln-2 E001 chrX:9397700-9397832 3.024 end1_T2 pha4_T2
WBGene00016006_C23F12.1_fln-2 E001 chrX:9397700-9397832 3.632 nhr25_T2 pha4_T2
WBGene00016006_C23F12.1_fln-2 E001 chrX:9397700-9397832 1.291 hlh1_T3 pha4_T3
WBGene00016006_C23F12.1_fln-2 E001 chrX:9397700-9397832 1.378 ceh32_T3 pha4_T3
WBGene00016006_C23F12.1_fln-2 E001 chrX:9397700-9397832 2.129 end1_T3 pha4_T3
WBGene00016006_C23F12.1_fln-2 E001 chrX:9397700-9397832 2.284 nhr25_T3 pha4_T3
WBGene00016006_C23F12.1_fln-2 E001 chrX:9397700-9397832 2.600 cnd1_T3 pha4_T3
WBGene00016006_C23F12.1_fln-2 E001 chrX:9397700-9397832 1.192 hlh1_T4 pha4_T4
WBGene00016006_C23F12.1_fln-2 E001 chrX:9397700-9397832 1.366 ceh32_T4 pha4_T4
WBGene00016006_C23F12.1_fln-2 E001 chrX:9397700-9397832 1.369 cnd1_T4 pha4_T4
WBGene00016006_C23F12.1_fln-2 E001 chrX:9397700-9397832 1.504 end1_T4 pha4_T4
WBGene00016006_C23F12.1_fln-2 E001 chrX:9397700-9397832 1.653 nhr25_T4 pha4_T4
WBGene00016006_C23F12.1_fln-2 E001 chrX:9397700-9397832 1.117 end1_T2 tbx37_T2
WBGene00016006_C23F12.1_fln-2 E001 chrX:9397700-9397832 1.717 nhr25_T2 tbx37_T2
WBGene00016006_C23F12.1_fln-2 E001 chrX:9397700-9397832 1.034 nhr25_T4 tbx37_T4

WBGene00016006_C23F12.1_fln-2 J056 chrX:9397832-9398768 2.903 end1_T2 pha4_T2
WBGene00016006_C23F12.1_fln-2 J056 chrX:9397832-9398768 2.154 cnd1_T3 pha4_T3
WBGene00016006_C23F12.1_fln-2 J056 chrX:9397832-9398768 2.411 end1_T3 pha4_T3
WBGene00016006_C23F12.1_fln-2 J056 chrX:9397832-9398768 2.468 nhr25_T3 pha4_T3
WBGene00016006_C23F12.1_fln-2 J056 chrX:9397832-9398768 1.239 cnd1_T4 pha4_T4
WBGene00016006_C23F12.1_fln-2 J056 chrX:9397832-9398768 1.580 nhr25_T4 pha4_T4
WBGene00016006_C23F12.1_fln-2 J056 chrX:9397832-9398768 1.673 ceh32_T4 pha4_T4
WBGene00016006_C23F12.1_fln-2 J056 chrX:9397832-9398768 1.208 nhr25_T4 tbx37_T4

WBGene00016011_C23G10.2_C23G10.2 J010 chrIII:6208190-6208412 1.591 hlh1_T3 pha4_T3

WBGene00016018_C23H3.2_C23H3.2 E002 chrII:61312-61385 1.269 nhr25_T4 pha4_T4
WBGene00016018_C23H3.2_C23H3.2 E002 chrII:61312-61385 1.416 ceh32_T4 nhr25_T4

WBGene00016018_C23H3.2_C23H3.2 J012 chrII:61385-61527 1.692 nhr25_T4 pha4_T4
WBGene00016018_C23H3.2_C23H3.2 J012 chrII:61385-61527 1.334 ceh32_T4 nhr25_T4

WBGene00016022_C23H3.9_C23H3.9 E005 chrII:72737-73427 1.144 ceh32_T4 pha4_T4
WBGene00016022_C23H3.9_C23H3.9 E005 chrII:72737-73427 2.246 cnd1_T1 pha4_T1
WBGene00016022_C23H3.9_C23H3.9 E005 chrII:72737-73427 1.619 cnd1_T4 pha4_T4
WBGene00016022_C23H3.9_C23H3.9 E005 chrII:72737-73427 1.523 end1_T0 pha4_T0
WBGene00016022_C23H3.9_C23H3.9 E005 chrII:72737-73427 1.977 end1_T1 tbx37_T1
WBGene00016022_C23H3.9_C23H3.9 E005 chrII:72737-73427 2.651 end1_T1 pha4_T1
WBGene00016022_C23H3.9_C23H3.9 E005 chrII:72737-73427 1.724 end1_T2 tbx37_T2
WBGene00016022_C23H3.9_C23H3.9 E005 chrII:72737-73427 1.972 end1_T2 pha4_T2
WBGene00016022_C23H3.9_C23H3.9 E005 chrII:72737-73427 1.643 end1_T3 pha4_T3
WBGene00016022_C23H3.9_C23H3.9 E005 chrII:72737-73427 2.221 end1_T3 tbx37_T3
WBGene00016022_C23H3.9_C23H3.9 E005 chrII:72737-73427 1.031 ceh32_T3 end1_T3
WBGene00016022_C23H3.9_C23H3.9 E005 chrII:72737-73427 1.096 end1_T4 pha4_T4
WBGene00016022_C23H3.9_C23H3.9 E005 chrII:72737-73427 1.271 end1_T4 tbx37_T4
WBGene00016022_C23H3.9_C23H3.9 E005 chrII:72737-73427 1.186 hlh1_T4 tbx37_T4
WBGene00016022_C23H3.9_C23H3.9 E005 chrII:72737-73427 1.060 nhr25_T0 pha4_T0
WBGene00016022_C23H3.9_C23H3.9 E005 chrII:72737-73427 1.914 nhr25_T1 tbx37_T1
WBGene00016022_C23H3.9_C23H3.9 E005 chrII:72737-73427 2.658 nhr25_T1 pha4_T1
WBGene00016022_C23H3.9_C23H3.9 E005 chrII:72737-73427 1.989 nhr25_T2 tbx37_T2
WBGene00016022_C23H3.9_C23H3.9 E005 chrII:72737-73427 2.224 nhr25_T2 pha4_T2
WBGene00016022_C23H3.9_C23H3.9 E005 chrII:72737-73427 1.247 cnd1_T2 nhr25_T2
WBGene00016022_C23H3.9_C23H3.9 E005 chrII:72737-73427 1.374 nhr25_T3 pha4_T3
WBGene00016022_C23H3.9_C23H3.9 E005 chrII:72737-73427 1.957 nhr25_T3 tbx37_T3
WBGene00016022_C23H3.9_C23H3.9 E005 chrII:72737-73427 1.190 nhr25_T4 pha4_T4
WBGene00016022_C23H3.9_C23H3.9 E005 chrII:72737-73427 1.371 nhr25_T4 tbx37_T4

WBGene00016022_C23H3.9_C23H3.9 J026 chrII:77049-77158 1.715 ceh32_T1 pha4_T1
WBGene00016022_C23H3.9_C23H3.9 J026 chrII:77049-77158 12.105 cnd1_T3 nhr25_T3
WBGene00016022_C23H3.9_C23H3.9 J026 chrII:77049-77158 11.986 nhr25_T3 pha4_T3
WBGene00016022_C23H3.9_C23H3.9 J026 chrII:77049-77158 12.387 nhr25_T3 tbx37_T3

WBGene00000277_C23H4.1_cab-1 E008 chrX:12205433-12205632 1.023 ceh32_T1 nhr25_T1

WBGene00000277_C23H4.1_cab-1 E009 chrX:12212831-12212901 2.565 cnd1_T0 hlh1_T0
WBGene00000277_C23H4.1_cab-1 E009 chrX:12212831-12212901 2.804 cnd1_T1 hlh1_T1
WBGene00000277_C23H4.1_cab-1 E009 chrX:12212831-12212901 1.488 cnd1_T3 hlh1_T3
WBGene00000277_C23H4.1_cab-1 E009 chrX:12212831-12212901 3.653 end1_T0 hlh1_T0
WBGene00000277_C23H4.1_cab-1 E009 chrX:12212831-12212901 2.399 end1_T1 tbx37_T1
WBGene00000277_C23H4.1_cab-1 E009 chrX:12212831-12212901 4.308 end1_T1 hlh1_T1
WBGene00000277_C23H4.1_cab-1 E009 chrX:12212831-12212901 13.197 ceh32_T1 end1_T1
WBGene00000277_C23H4.1_cab-1 E009 chrX:12212831-12212901 1.569 end1_T2 tbx37_T2
WBGene00000277_C23H4.1_cab-1 E009 chrX:12212831-12212901 3.164 end1_T2 hlh1_T2
WBGene00000277_C23H4.1_cab-1 E009 chrX:12212831-12212901 1.657 end1_T3 tbx37_T3
WBGene00000277_C23H4.1_cab-1 E009 chrX:12212831-12212901 2.811 end1_T3 hlh1_T3
WBGene00000277_C23H4.1_cab-1 E009 chrX:12212831-12212901 12.862 end1_T4 nhr25_T4
WBGene00000277_C23H4.1_cab-1 E009 chrX:12212831-12212901 1.736 end1_T4 tbx37_T4
WBGene00000277_C23H4.1_cab-1 E009 chrX:12212831-12212901 3.054 end1_T4 hlh1_T4
WBGene00000277_C23H4.1_cab-1 E009 chrX:12212831-12212901 2.118 cnd1_T4 end1_T4
WBGene00000277_C23H4.1_cab-1 E009 chrX:12212831-12212901 2.458 hlh1_T4 pha4_T4

WBGene00016029_C24A1.2_elf-1 E004 chrIII:706333-706593 1.192 ceh32_T3 nhr25_T3
WBGene00016029_C24A1.2_elf-1 E004 chrIII:706333-706593 1.047 ceh32_T4 end1_T4
WBGene00016029_C24A1.2_elf-1 E004 chrIII:706333-706593 1.113 ceh32_T4 hlh1_T4
WBGene00016029_C24A1.2_elf-1 E004 chrIII:706333-706593 1.302 ceh32_T4 nhr25_T4

WBGene00016029_C24A1.2_elf-1 E001 chrIII:688738-688819 1.413 end1_T0 nhr25_T0
WBGene00016029_C24A1.2_elf-1 E001 chrIII:688738-688819 1.911 nhr25_T2 tbx37_T2

WBGene00016029_C24A1.2_elf-1 J014 chrIII:688819-688866 1.271 end1_T0 nhr25_T0

WBGene00001491_C24A11.8_frm-4 E018 chrI:5408282-5408344 1.089 ceh32_T4 pha4_T4
WBGene00001491_C24A11.8_frm-4 E018 chrI:5408282-5408344 1.121 ceh32_T4 hlh1_T4

WBGene00007698_C24F3.4_qns-1 E017 chrIV:10219240-10219255 1.210 ceh32_T1 end1_T1
WBGene00007698_C24F3.4_qns-1 E017 chrIV:10219240-10219255 1.249 ceh32_T1 hlh1_T1
WBGene00007698_C24F3.4_qns-1 E017 chrIV:10219240-10219255 1.261 ceh32_T1 pha4_T1
WBGene00007698_C24F3.4_qns-1 E017 chrIV:10219240-10219255 1.403 ceh32_T1 nhr25_T1
WBGene00007698_C24F3.4_qns-1 E017 chrIV:10219240-10219255 1.145 ceh32_T2 nhr25_T2
WBGene00007698_C24F3.4_qns-1 E017 chrIV:10219240-10219255 1.144 ceh32_T2 hlh1_T2
WBGene00007698_C24F3.4_qns-1 E017 chrIV:10219240-10219255 1.341 ceh32_T2 pha4_T2
WBGene00007698_C24F3.4_qns-1 E017 chrIV:10219240-10219255 1.426 ceh32_T2 end1_T2
WBGene00007698_C24F3.4_qns-1 E017 chrIV:10219240-10219255 1.029 ceh32_T3 pha4_T3
WBGene00007698_C24F3.4_qns-1 E017 chrIV:10219240-10219255 1.198 ceh32_T4 end1_T4
WBGene00007698_C24F3.4_qns-1 E017 chrIV:10219240-10219255 1.314 ceh32_T4 hlh1_T4
WBGene00007698_C24F3.4_qns-1 E017 chrIV:10219240-10219255 1.448 ceh32_T4 nhr25_T4
WBGene00007698_C24F3.4_qns-1 E017 chrIV:10219240-10219255 1.502 ceh32_T4 pha4_T4

WBGene00016059_C24G6.2_C24G6.2 J020 chrV:5523876-5524770 1.240 ceh32_T4 end1_T4

WBGene00016061_C24G6.6_hpo-15 E006 chrV:5512441-5512600 1.784 end1_T0 nhr25_T0
WBGene00016061_C24G6.6_hpo-15 E006 chrV:5512441-5512600 1.220 end1_T1 nhr25_T1
WBGene00016061_C24G6.6_hpo-15 E006 chrV:5512441-5512600 11.806 ceh32_T1 end1_T1
WBGene00016061_C24G6.6_hpo-15 E006 chrV:5512441-5512600 1.983 cnd1_T2 end1_T2
WBGene00016061_C24G6.6_hpo-15 E006 chrV:5512441-5512600 1.723 cnd1_T4 end1_T4

WBGene00016062_C24G6.8_C24G6.8 J017 chrV:5535979-5536079 1.021 ceh32_T0 nhr25_T0

WBGene00007703_C24H11.7_gbf-1 J043 chrIII:11773527-11773587 1.294 ceh32_T1 end1_T1
WBGene00007703_C24H11.7_gbf-1 J043 chrIII:11773527-11773587 1.349 ceh32_T1 pha4_T1
WBGene00007703_C24H11.7_gbf-1 J043 chrIII:11773527-11773587 1.183 ceh32_T2 end1_T2
WBGene00007703_C24H11.7_gbf-1 J043 chrIII:11773527-11773587 1.337 ceh32_T2 pha4_T2
WBGene00007703_C24H11.7_gbf-1 J043 chrIII:11773527-11773587 1.005 ceh32_T4 end1_T4
WBGene00007703_C24H11.7_gbf-1 J043 chrIII:11773527-11773587 1.013 cnd1_T2 pha4_T2

WBGene00002233_C25B8.1_kqt-1 E003 chrX:6619910-6620103 1.604 ceh32_T1 nhr25_T1
WBGene00002233_C25B8.1_kqt-1 E003 chrX:6619910-6620103 1.655 ceh32_T2 nhr25_T2
WBGene00002233_C25B8.1_kqt-1 E003 chrX:6619910-6620103 1.083 ceh32_T3 pha4_T3
WBGene00002233_C25B8.1_kqt-1 E003 chrX:6619910-6620103 1.159 ceh32_T4 end1_T4
WBGene00002233_C25B8.1_kqt-1 E003 chrX:6619910-6620103 1.236 ceh32_T4 pha4_T4
WBGene00002233_C25B8.1_kqt-1 E003 chrX:6619910-6620103 1.287 ceh32_T4 nhr25_T4
WBGene00002233_C25B8.1_kqt-1 E003 chrX:6619910-6620103 1.187 cnd1_T3 nhr25_T3
WBGene00002233_C25B8.1_kqt-1 E003 chrX:6619910-6620103 1.321 cnd1_T3 end1_T3
WBGene00002233_C25B8.1_kqt-1 E003 chrX:6619910-6620103 1.586 cnd1_T3 pha4_T3
WBGene00002233_C25B8.1_kqt-1 E003 chrX:6619910-6620103 1.137 cnd1_T4 end1_T4
WBGene00002233_C25B8.1_kqt-1 E003 chrX:6619910-6620103 1.207 cnd1_T4 pha4_T4
WBGene00002233_C25B8.1_kqt-1 E003 chrX:6619910-6620103 1.259 cnd1_T4 nhr25_T4
WBGene00002233_C25B8.1_kqt-1 E003 chrX:6619910-6620103 1.874 hlh1_T2 nhr25_T2
WBGene00002233_C25B8.1_kqt-1 E003 chrX:6619910-6620103 1.140 hlh1_T3 pha4_T3

WBGene00002233_C25B8.1_kqt-1 E001 chrX:6619021-6619127 12.902 cnd1_T3 pha4_T3
WBGene00002233_C25B8.1_kqt-1 E001 chrX:6619021-6619127 1.275 ceh32_T4 pha4_T4
WBGene00002233_C25B8.1_kqt-1 E001 chrX:6619021-6619127 1.720 hlh1_T4 pha4_T4
WBGene00002233_C25B8.1_kqt-1 E001 chrX:6619021-6619127 1.809 nhr25_T4 pha4_T4
WBGene00002233_C25B8.1_kqt-1 E001 chrX:6619021-6619127 1.954 cnd1_T4 pha4_T4

WBGene00044291_C25F9.10_C25F9.10 E001 chrV:19405725-19405812 12.542 end1_T3 hlh1_T3
WBGene00044291_C25F9.10_C25F9.10 E001 chrV:19405725-19405812 12.542 end1_T3 hlh1_T3

WBGene00007731_C25G4.3_C25G4.3 E003 chrIV:12445749-12445886 1.024 ceh32_T1 hlh1_T1
WBGene00007731_C25G4.3_C25G4.3 E003 chrIV:12445749-12445886 1.149 ceh32_T1 end1_T1

WBGene00007731_C25G4.3_C25G4.3 J004 chrIV:12445086-12445749 1.023 ceh32_T3 end1_T3
WBGene00007731_C25G4.3_C25G4.3 J004 chrIV:12445086-12445749 1.131 ceh32_T4 pha4_T4

WBGene00003625_C26B2.3_nhr-31 J021 chrIV:8026037-8029315 1.036 cnd1_T3 end1_T3
WBGene00003625_C26B2.3_nhr-31 J021 chrIV:8026037-8029315 1.149 end1_T3 hlh1_T3

WBGene00016129_C26B2.7_C26B2.7 E001 chrIV:8016212-8016380 1.195 end1_T0 tbx37_T0
WBGene00016129_C26B2.7_C26B2.7 E001 chrIV:8016212-8016380 1.022 end1_T4 hlh1_T4
WBGene00016129_C26B2.7_C26B2.7 E001 chrIV:8016212-8016380 1.224 hlh1_T2 pha4_T2

WBGene00016129_C26B2.7_C26B2.7 J006 chrIV:8016380-8016430 1.216 ceh32_T2 nhr25_T2

WBGene00016131_C26B9.1_C26B9.1 E001 chrX:5344586-5344647 1.143 end1_T0 hlh1_T0
WBGene00016131_C26B9.1_C26B9.1 E001 chrX:5344586-5344647 1.242 cnd1_T0 end1_T0
WBGene00016131_C26B9.1_C26B9.1 E001 chrX:5344586-5344647 1.222 ceh32_T1 end1_T1
WBGene00016131_C26B9.1_C26B9.1 E001 chrX:5344586-5344647 1.028 ceh32_T4 end1_T4
WBGene00016131_C26B9.1_C26B9.1 E001 chrX:5344586-5344647 1.147 hlh1_T0 nhr25_T0
WBGene00016131_C26B9.1_C26B9.1 E001 chrX:5344586-5344647 1.248 cnd1_T0 nhr25_T0
WBGene00016131_C26B9.1_C26B9.1 E001 chrX:5344586-5344647 1.295 ceh32_T1 nhr25_T1
WBGene00016131_C26B9.1_C26B9.1 E001 chrX:5344586-5344647 1.023 cnd1_T2 nhr25_T2
WBGene00016131_C26B9.1_C26B9.1 E001 chrX:5344586-5344647 1.266 hlh1_T2 nhr25_T2
WBGene00016131_C26B9.1_C26B9.1 E001 chrX:5344586-5344647 1.006 hlh1_T3 nhr25_T3
WBGene00016131_C26B9.1_C26B9.1 E001 chrX:5344586-5344647 1.035 cnd1_T3 nhr25_T3
WBGene00016131_C26B9.1_C26B9.1 E001 chrX:5344586-5344647 1.183 ceh32_T4 nhr25_T4
WBGene00016131_C26B9.1_C26B9.1 E001 chrX:5344586-5344647 1.036 ceh32_T1 pha4_T1
WBGene00016131_C26B9.1_C26B9.1 E001 chrX:5344586-5344647 1.005 cnd1_T3 pha4_T3
WBGene00016131_C26B9.1_C26B9.1 E001 chrX:5344586-5344647 1.212 ceh32_T4 pha4_T4

WBGene00016131_C26B9.1_C26B9.1 J011 chrX:5344647-5344865 1.138 end1_T0 hlh1_T0
WBGene00016131_C26B9.1_C26B9.1 J011 chrX:5344647-5344865 1.241 cnd1_T0 end1_T0
WBGene00016131_C26B9.1_C26B9.1 J011 chrX:5344647-5344865 1.223 ceh32_T1 end1_T1
WBGene00016131_C26B9.1_C26B9.1 J011 chrX:5344647-5344865 1.262 ceh32_T1 nhr25_T1
WBGene00016131_C26B9.1_C26B9.1 J011 chrX:5344647-5344865 1.024 cnd1_T2 nhr25_T2
WBGene00016131_C26B9.1_C26B9.1 J011 chrX:5344647-5344865 1.271 hlh1_T2 nhr25_T2
WBGene00016131_C26B9.1_C26B9.1 J011 chrX:5344647-5344865 1.003 cnd1_T3 nhr25_T3
WBGene00016131_C26B9.1_C26B9.1 J011 chrX:5344647-5344865 1.169 ceh32_T4 nhr25_T4
WBGene00016131_C26B9.1_C26B9.1 J011 chrX:5344647-5344865 1.039 ceh32_T1 pha4_T1
WBGene00016131_C26B9.1_C26B9.1 J011 chrX:5344647-5344865 1.211 ceh32_T4 pha4_T4

WBGene00007042_C26C6.1_pbrm-1 J017 chrI:7495567-7495613 1.060 ceh32_T0 end1_T0

WBGene00007741_C26C6.7_glb-8 E002 chrI:7509582-7509688 1.819 ceh32_T2 hlh1_T2
WBGene00007741_C26C6.7_glb-8 E002 chrI:7509582-7509688 2.820 ceh32_T2 end1_T2
WBGene00007741_C26C6.7_glb-8 E002 chrI:7509582-7509688 1.266 ceh32_T4 end1_T4
WBGene00007741_C26C6.7_glb-8 E002 chrI:7509582-7509688 1.343 ceh32_T4 nhr25_T4
WBGene00007741_C26C6.7_glb-8 E002 chrI:7509582-7509688 1.442 ceh32_T4 hlh1_T4
WBGene00007741_C26C6.7_glb-8 E002 chrI:7509582-7509688 1.462 ceh32_T4 pha4_T4

WBGene00004782_C26E6.9_set-2 E011 chrIII:4925806-4926037 1.423 nhr25_T3 tbx37_T3

WBGene00004782_C26E6.9_set-2 J037 chrIII:4930012-4930071 1.191 ceh32_T4 end1_T4

WBGene00006916_C26H9A.1_vha-7 E001 chrIV:12640446-12640610 1.168 ceh32_T1 hlh1_T1
WBGene00006916_C26H9A.1_vha-7 E001 chrIV:12640446-12640610 1.285 ceh32_T1 end1_T1
WBGene00006916_C26H9A.1_vha-7 E001 chrIV:12640446-12640610 2.085 ceh32_T1 nhr25_T1
WBGene00006916_C26H9A.1_vha-7 E001 chrIV:12640446-12640610 1.451 cnd1_T2 nhr25_T2
WBGene00006916_C26H9A.1_vha-7 E001 chrIV:12640446-12640610 1.129 cnd1_T3 nhr25_T3
WBGene00006916_C26H9A.1_vha-7 E001 chrIV:12640446-12640610 1.071 end1_T2 nhr25_T2
WBGene00006916_C26H9A.1_vha-7 E001 chrIV:12640446-12640610 1.336 hlh1_T2 nhr25_T2
WBGene00006916_C26H9A.1_vha-7 E001 chrIV:12640446-12640610 1.254 nhr25_T1 pha4_T1
WBGene00006916_C26H9A.1_vha-7 E001 chrIV:12640446-12640610 1.605 nhr25_T2 pha4_T2
WBGene00006916_C26H9A.1_vha-7 E001 chrIV:12640446-12640610 1.101 nhr25_T1 tbx37_T1
WBGene00006916_C26H9A.1_vha-7 E001 chrIV:12640446-12640610 1.298 nhr25_T2 tbx37_T2

WBGene00006916_C26H9A.1_vha-7 J027 chrIV:12640610-12640660 1.091 nhr25_T0 tbx37_T0

WBGene00007753_C27A7.1_C27A7.1 E006 chrV:12133551-12133678 1.665 end1_T3 tbx37_T3

WBGene00007756_C27A7.5_C27A7.5 E011 chrV:12158254-12158508 1.268 ceh32_T1 nhr25_T1
WBGene00007756_C27A7.5_C27A7.5 E011 chrV:12158254-12158508 1.543 ceh32_T1 end1_T1
WBGene00007756_C27A7.5_C27A7.5 E011 chrV:12158254-12158508 1.709 ceh32_T1 pha4_T1
WBGene00007756_C27A7.5_C27A7.5 E011 chrV:12158254-12158508 2.268 ceh32_T2 end1_T2
WBGene00007756_C27A7.5_C27A7.5 E011 chrV:12158254-12158508 1.693 end1_T0 hlh1_T0
WBGene00007756_C27A7.5_C27A7.5 E011 chrV:12158254-12158508 1.445 end1_T0 nhr25_T0
WBGene00007756_C27A7.5_C27A7.5 E011 chrV:12158254-12158508 1.836 end1_T0 tbx37_T0

WBGene00016162_C27D6.4_crh-2 E012 chrII:5187469-5187569 1.902 ceh32_T0 pha4_T0
WBGene00016162_C27D6.4_crh-2 E012 chrII:5187469-5187569 1.294 ceh32_T1 pha4_T1
WBGene00016162_C27D6.4_crh-2 E012 chrII:5187469-5187569 1.014 ceh32_T3 pha4_T3
WBGene00016162_C27D6.4_crh-2 E012 chrII:5187469-5187569 1.106 ceh32_T3 hlh1_T3
WBGene00016162_C27D6.4_crh-2 E012 chrII:5187469-5187569 1.140 ceh32_T4 hlh1_T4

WBGene00016162_C27D6.4_crh-2 E005 chrII:5180813-5181089 1.035 cnd1_T3 end1_T3
WBGene00016162_C27D6.4_crh-2 E005 chrII:5180813-5181089 1.049 cnd1_T4 end1_T4

WBGene00016162_C27D6.4_crh-2 E007 chrII:5183956-5184085 1.060 end1_T0 tbx37_T0
WBGene00016162_C27D6.4_crh-2 E007 chrII:5183956-5184085 1.252 end1_T0 pha4_T0
WBGene00016162_C27D6.4_crh-2 E007 chrII:5183956-5184085 1.395 cnd1_T0 end1_T0

WBGene00016162_C27D6.4_crh-2 E010 chrII:5185651-5186267 1.741 end1_T0 nhr25_T0
WBGene00016162_C27D6.4_crh-2 E010 chrII:5185651-5186267 2.266 end1_T0 pha4_T0
WBGene00016162_C27D6.4_crh-2 E010 chrII:5185651-5186267 2.787 end1_T0 tbx37_T0
WBGene00016162_C27D6.4_crh-2 E010 chrII:5185651-5186267 3.005 end1_T0 hlh1_T0
WBGene00016162_C27D6.4_crh-2 E010 chrII:5185651-5186267 2.474 cnd1_T0 end1_T0
WBGene00016162_C27D6.4_crh-2 E010 chrII:5185651-5186267 1.285 end1_T1 nhr25_T1
WBGene00016162_C27D6.4_crh-2 E010 chrII:5185651-5186267 2.117 end1_T1 tbx37_T1
WBGene00016162_C27D6.4_crh-2 E010 chrII:5185651-5186267 12.300 ceh32_T1 end1_T1
WBGene00016162_C27D6.4_crh-2 E010 chrII:5185651-5186267 2.333 cnd1_T1 end1_T1

WBGene00016162_C27D6.4_crh-2 E007 chrII:5183956-5184085 1.720 cnd1_T2 end1_T2

WBGene00016162_C27D6.4_crh-2 E010 chrII:5185651-5186267 1.791 end1_T2 hlh1_T2
WBGene00016162_C27D6.4_crh-2 E010 chrII:5185651-5186267 1.808 end1_T2 nhr25_T2
WBGene00016162_C27D6.4_crh-2 E010 chrII:5185651-5186267 2.048 end1_T2 tbx37_T2
WBGene00016162_C27D6.4_crh-2 E010 chrII:5185651-5186267 3.002 end1_T2 pha4_T2
WBGene00016162_C27D6.4_crh-2 E010 chrII:5185651-5186267 1.670 ceh32_T2 end1_T2
WBGene00016162_C27D6.4_crh-2 E010 chrII:5185651-5186267 3.405 cnd1_T2 end1_T2

WBGene00016162_C27D6.4_crh-2 E007 chrII:5183956-5184085 2.123 cnd1_T3 end1_T3

WBGene00016162_C27D6.4_crh-2 E010 chrII:5185651-5186267 1.467 end1_T3 pha4_T3
WBGene00016162_C27D6.4_crh-2 E010 chrII:5185651-5186267 1.676 end1_T3 hlh1_T3
WBGene00016162_C27D6.4_crh-2 E010 chrII:5185651-5186267 1.882 end1_T3 tbx37_T3
WBGene00016162_C27D6.4_crh-2 E010 chrII:5185651-5186267 2.010 end1_T3 nhr25_T3
WBGene00016162_C27D6.4_crh-2 E010 chrII:5185651-5186267 1.667 ceh32_T3 end1_T3
WBGene00016162_C27D6.4_crh-2 E010 chrII:5185651-5186267 3.056 cnd1_T3 end1_T3

WBGene00016162_C27D6.4_crh-2 E012 chrII:5187469-5187569 1.349 cnd1_T3 end1_T3

WBGene00016162_C27D6.4_crh-2 E007 chrII:5183956-5184085 1.038 end1_T4 hlh1_T4
WBGene00016162_C27D6.4_crh-2 E007 chrII:5183956-5184085 1.230 cnd1_T4 end1_T4

WBGene00016162_C27D6.4_crh-2 E010 chrII:5185651-5186267 1.113 end1_T4 pha4_T4
WBGene00016162_C27D6.4_crh-2 E010 chrII:5185651-5186267 1.507 end1_T4 hlh1_T4
WBGene00016162_C27D6.4_crh-2 E010 chrII:5185651-5186267 1.851 end1_T4 tbx37_T4
WBGene00016162_C27D6.4_crh-2 E010 chrII:5185651-5186267 2.185 end1_T4 nhr25_T4
WBGene00016162_C27D6.4_crh-2 E010 chrII:5185651-5186267 2.112 ceh32_T4 end1_T4
WBGene00016162_C27D6.4_crh-2 E010 chrII:5185651-5186267 2.792 cnd1_T4 end1_T4

WBGene00016162_C27D6.4_crh-2 E012 chrII:5187469-5187569 1.182 hlh1_T0 pha4_T0

WBGene00016162_C27D6.4_crh-2 E007 chrII:5183956-5184085 1.226 cnd1_T2 hlh1_T2

WBGene00016162_C27D6.4_crh-2 E005 chrII:5180813-5181089 1.174 end1_T3 hlh1_T3
WBGene00016162_C27D6.4_crh-2 E005 chrII:5180813-5181089 1.322 end1_T4 hlh1_T4

WBGene00016162_C27D6.4_crh-2 E007 chrII:5183956-5184085 1.104 nhr25_T0 tbx37_T0
WBGene00016162_C27D6.4_crh-2 E007 chrII:5183956-5184085 1.298 nhr25_T0 pha4_T0
WBGene00016162_C27D6.4_crh-2 E007 chrII:5183956-5184085 1.446 cnd1_T0 nhr25_T0

WBGene00016162_C27D6.4_crh-2 E012 chrII:5187469-5187569 1.122 nhr25_T0 tbx37_T0
WBGene00016162_C27D6.4_crh-2 E012 chrII:5187469-5187569 1.546 nhr25_T0 pha4_T0

WBGene00016162_C27D6.4_crh-2 E007 chrII:5183956-5184085 1.441 nhr25_T1 pha4_T1
WBGene00016162_C27D6.4_crh-2 E007 chrII:5183956-5184085 1.302 cnd1_T1 nhr25_T1

WBGene00016162_C27D6.4_crh-2 E012 chrII:5187469-5187569 1.401 nhr25_T1 pha4_T1

WBGene00016162_C27D6.4_crh-2 E007 chrII:5183956-5184085 1.639 cnd1_T2 nhr25_T2

WBGene00016162_C27D6.4_crh-2 E012 chrII:5187469-5187569 1.559 nhr25_T2 pha4_T2
WBGene00016162_C27D6.4_crh-2 E012 chrII:5187469-5187569 1.319 cnd1_T2 nhr25_T2

WBGene00016162_C27D6.4_crh-2 E007 chrII:5183956-5184085 1.784 cnd1_T3 nhr25_T3

WBGene00016162_C27D6.4_crh-2 E012 chrII:5187469-5187569 1.390 cnd1_T3 nhr25_T3

WBGene00016162_C27D6.4_crh-2 E007 chrII:5183956-5184085 1.393 cnd1_T3 pha4_T3

WBGene00016162_C27D6.4_crh-2 E010 chrII:5185651-5186267 1.084 nhr25_T4 pha4_T4
WBGene00016162_C27D6.4_crh-2 E010 chrII:5185651-5186267 1.679 cnd1_T4 pha4_T4

WBGene00016162_C27D6.4_crh-2 E005 chrII:5180813-5181089 1.053 end1_T3 tbx37_T3

WBGene00016162_C27D6.4_crh-2 J022 chrII:5187396-5187469 1.486 ceh32_T3 pha4_T3
WBGene00016162_C27D6.4_crh-2 J022 chrII:5187396-5187469 1.018 ceh32_T4 pha4_T4
WBGene00016162_C27D6.4_crh-2 J022 chrII:5187396-5187469 1.497 hlh1_T0 pha4_T0
WBGene00016162_C27D6.4_crh-2 J022 chrII:5187396-5187469 1.245 nhr25_T0 tbx37_T0
WBGene00016162_C27D6.4_crh-2 J022 chrII:5187396-5187469 2.106 nhr25_T0 pha4_T0
WBGene00016162_C27D6.4_crh-2 J022 chrII:5187396-5187469 1.401 cnd1_T0 nhr25_T0
WBGene00016162_C27D6.4_crh-2 J022 chrII:5187396-5187469 2.719 nhr25_T1 pha4_T1
WBGene00016162_C27D6.4_crh-2 J022 chrII:5187396-5187469 1.233 cnd1_T1 nhr25_T1
WBGene00016162_C27D6.4_crh-2 J022 chrII:5187396-5187469 1.503 end1_T1 nhr25_T1
WBGene00016162_C27D6.4_crh-2 J022 chrII:5187396-5187469 2.343 nhr25_T2 pha4_T2
WBGene00016162_C27D6.4_crh-2 J022 chrII:5187396-5187469 1.043 end1_T2 nhr25_T2
WBGene00016162_C27D6.4_crh-2 J022 chrII:5187396-5187469 1.462 cnd1_T2 nhr25_T2
WBGene00016162_C27D6.4_crh-2 J022 chrII:5187396-5187469 1.258 nhr25_T3 pha4_T3
WBGene00016162_C27D6.4_crh-2 J022 chrII:5187396-5187469 1.414 cnd1_T3 nhr25_T3

WBGene00007779_C27D8.3_C27D8.3 J020 chrIV:12711419-12711661 1.139 end1_T0 nhr25_T0
WBGene00007779_C27D8.3_C27D8.3 J020 chrIV:12711419-12711661 1.034 end1_T1 nhr25_T1
WBGene00007779_C27D8.3_C27D8.3 J020 chrIV:12711419-12711661 11.665 ceh32_T1 nhr25_T1

WBGene00007786_C27H6.4_rmd-2 E022 chrV:9986119-9986277 1.152 ceh32_T0 nhr25_T0
WBGene00007786_C27H6.4_rmd-2 E022 chrV:9986119-9986277 2.784 ceh32_T0 end1_T0
WBGene00007786_C27H6.4_rmd-2 E022 chrV:9986119-9986277 1.018 ceh32_T1 hlh1_T1
WBGene00007786_C27H6.4_rmd-2 E022 chrV:9986119-9986277 1.854 ceh32_T1 nhr25_T1
WBGene00007786_C27H6.4_rmd-2 E022 chrV:9986119-9986277 3.232 ceh32_T1 end1_T1
WBGene00007786_C27H6.4_rmd-2 E022 chrV:9986119-9986277 1.054 ceh32_T2 pha4_T2
WBGene00007786_C27H6.4_rmd-2 E022 chrV:9986119-9986277 1.058 ceh32_T2 hlh1_T2
WBGene00007786_C27H6.4_rmd-2 E022 chrV:9986119-9986277 1.683 ceh32_T2 nhr25_T2
WBGene00007786_C27H6.4_rmd-2 E022 chrV:9986119-9986277 2.740 ceh32_T2 end1_T2
WBGene00007786_C27H6.4_rmd-2 E022 chrV:9986119-9986277 1.245 ceh32_T3 nhr25_T3
WBGene00007786_C27H6.4_rmd-2 E022 chrV:9986119-9986277 1.440 ceh32_T3 end1_T3
WBGene00007786_C27H6.4_rmd-2 E022 chrV:9986119-9986277 1.020 ceh32_T4 hlh1_T4
WBGene00007786_C27H6.4_rmd-2 E022 chrV:9986119-9986277 1.153 ceh32_T4 nhr25_T4
WBGene00007786_C27H6.4_rmd-2 E022 chrV:9986119-9986277 1.569 ceh32_T4 end1_T4
WBGene00007786_C27H6.4_rmd-2 E022 chrV:9986119-9986277 1.766 cnd1_T0 nhr25_T0
WBGene00007786_C27H6.4_rmd-2 E022 chrV:9986119-9986277 3.404 cnd1_T0 end1_T0
WBGene00007786_C27H6.4_rmd-2 E022 chrV:9986119-9986277 1.503 cnd1_T1 nhr25_T1
WBGene00007786_C27H6.4_rmd-2 E022 chrV:9986119-9986277 2.868 cnd1_T1 end1_T1
WBGene00007786_C27H6.4_rmd-2 E022 chrV:9986119-9986277 1.181 cnd1_T2 nhr25_T2
WBGene00007786_C27H6.4_rmd-2 E022 chrV:9986119-9986277 2.257 cnd1_T2 end1_T2
WBGene00007786_C27H6.4_rmd-2 E022 chrV:9986119-9986277 1.252 cnd1_T3 nhr25_T3
WBGene00007786_C27H6.4_rmd-2 E022 chrV:9986119-9986277 1.454 cnd1_T3 end1_T3
WBGene00007786_C27H6.4_rmd-2 E022 chrV:9986119-9986277 1.280 cnd1_T4 end1_T4

WBGene00007786_C27H6.4_rmd-2 E013 chrV:9985495-9985531 1.133 end1_T0 tbx37_T0
WBGene00007786_C27H6.4_rmd-2 E013 chrV:9985495-9985531 1.399 cnd1_T0 end1_T0
WBGene00007786_C27H6.4_rmd-2 E013 chrV:9985495-9985531 1.207 end1_T1 tbx37_T1
WBGene00007786_C27H6.4_rmd-2 E013 chrV:9985495-9985531 1.166 cnd1_T1 end1_T1
WBGene00007786_C27H6.4_rmd-2 E013 chrV:9985495-9985531 1.433 end1_T2 tbx37_T2
WBGene00007786_C27H6.4_rmd-2 E013 chrV:9985495-9985531 1.577 cnd1_T2 end1_T2

WBGene00007786_C27H6.4_rmd-2 E022 chrV:9986119-9986277 1.239 hlh1_T0 nhr25_T0
WBGene00007786_C27H6.4_rmd-2 E022 chrV:9986119-9986277 2.878 end1_T0 hlh1_T0
WBGene00007786_C27H6.4_rmd-2 E022 chrV:9986119-9986277 2.219 end1_T1 hlh1_T1
WBGene00007786_C27H6.4_rmd-2 E022 chrV:9986119-9986277 1.672 end1_T2 hlh1_T2

WBGene00007786_C27H6.4_rmd-2 E013 chrV:9985495-9985531 1.111 hlh1_T3 tbx37_T3
WBGene00007786_C27H6.4_rmd-2 E013 chrV:9985495-9985531 1.272 cnd1_T3 hlh1_T3
WBGene00007786_C27H6.4_rmd-2 E013 chrV:9985495-9985531 1.055 hlh1_T4 tbx37_T4
WBGene00007786_C27H6.4_rmd-2 E013 chrV:9985495-9985531 1.199 hlh1_T4 pha4_T4
WBGene00007786_C27H6.4_rmd-2 E013 chrV:9985495-9985531 1.358 cnd1_T4 hlh1_T4
WBGene00007786_C27H6.4_rmd-2 E013 chrV:9985495-9985531 1.011 cnd1_T0 nhr25_T0

WBGene00007786_C27H6.4_rmd-2 E022 chrV:9986119-9986277 1.630 end1_T0 nhr25_T0
WBGene00007786_C27H6.4_rmd-2 E022 chrV:9986119-9986277 1.379 end1_T1 nhr25_T1

WBGene00007786_C27H6.4_rmd-2 E013 chrV:9985495-9985531 1.048 nhr25_T2 tbx37_T2
WBGene00007786_C27H6.4_rmd-2 E013 chrV:9985495-9985531 1.166 cnd1_T2 nhr25_T2

WBGene00007786_C27H6.4_rmd-2 E022 chrV:9986119-9986277 1.073 end1_T2 nhr25_T2

WBGene00007786_C27H6.4_rmd-2 E013 chrV:9985495-9985531 1.090 cnd1_T3 nhr25_T3

WBGene00007786_C27H6.4_rmd-2 E022 chrV:9986119-9986277 2.456 end1_T0 pha4_T0
WBGene00007786_C27H6.4_rmd-2 E022 chrV:9986119-9986277 2.293 end1_T1 pha4_T1
WBGene00007786_C27H6.4_rmd-2 E022 chrV:9986119-9986277 1.678 end1_T2 pha4_T2
WBGene00007786_C27H6.4_rmd-2 E022 chrV:9986119-9986277 1.402 nhr25_T0 tbx37_T0
WBGene00007786_C27H6.4_rmd-2 E022 chrV:9986119-9986277 3.028 end1_T0 tbx37_T0
WBGene00007786_C27H6.4_rmd-2 E022 chrV:9986119-9986277 1.218 nhr25_T1 tbx37_T1
WBGene00007786_C27H6.4_rmd-2 E022 chrV:9986119-9986277 2.573 end1_T1 tbx37_T1
WBGene00007786_C27H6.4_rmd-2 E022 chrV:9986119-9986277 1.360 nhr25_T2 tbx37_T2
WBGene00007786_C27H6.4_rmd-2 E022 chrV:9986119-9986277 2.416 end1_T2 tbx37_T2
WBGene00007786_C27H6.4_rmd-2 E022 chrV:9986119-9986277 1.148 nhr25_T3 tbx37_T3
WBGene00007786_C27H6.4_rmd-2 E022 chrV:9986119-9986277 1.334 end1_T3 tbx37_T3

WBGene00007786_C27H6.4_rmd-2 J033 chrV:9986073-9986119 2.215 ceh32_T1 end1_T1
WBGene00007786_C27H6.4_rmd-2 J033 chrV:9986073-9986119 2.308 cnd1_T1 end1_T1
WBGene00007786_C27H6.4_rmd-2 J033 chrV:9986073-9986119 1.316 cnd1_T3 nhr25_T3
WBGene00007786_C27H6.4_rmd-2 J033 chrV:9986073-9986119 1.578 cnd1_T3 end1_T3
WBGene00007786_C27H6.4_rmd-2 J033 chrV:9986073-9986119 1.061 cnd1_T4 hlh1_T4
WBGene00007786_C27H6.4_rmd-2 J033 chrV:9986073-9986119 1.193 hlh1_T0 nhr25_T0
WBGene00007786_C27H6.4_rmd-2 J033 chrV:9986073-9986119 2.973 end1_T0 hlh1_T0
WBGene00007786_C27H6.4_rmd-2 J033 chrV:9986073-9986119 1.090 hlh1_T1 nhr25_T1
WBGene00007786_C27H6.4_rmd-2 J033 chrV:9986073-9986119 2.228 end1_T1 hlh1_T1
WBGene00007786_C27H6.4_rmd-2 J033 chrV:9986073-9986119 1.787 end1_T2 hlh1_T2
WBGene00007786_C27H6.4_rmd-2 J033 chrV:9986073-9986119 2.570 end1_T0 pha4_T0
WBGene00007786_C27H6.4_rmd-2 J033 chrV:9986073-9986119 2.126 end1_T1 pha4_T1
WBGene00007786_C27H6.4_rmd-2 J033 chrV:9986073-9986119 1.493 nhr25_T0 tbx37_T0
WBGene00007786_C27H6.4_rmd-2 J033 chrV:9986073-9986119 3.282 end1_T0 tbx37_T0
WBGene00007786_C27H6.4_rmd-2 J033 chrV:9986073-9986119 1.404 nhr25_T1 tbx37_T1
WBGene00007786_C27H6.4_rmd-2 J033 chrV:9986073-9986119 2.528 end1_T1 tbx37_T1
WBGene00007786_C27H6.4_rmd-2 J033 chrV:9986073-9986119 1.874 nhr25_T2 tbx37_T2
WBGene00007786_C27H6.4_rmd-2 J033 chrV:9986073-9986119 2.566 end1_T2 tbx37_T2
WBGene00007786_C27H6.4_rmd-2 J033 chrV:9986073-9986119 1.363 nhr25_T3 tbx37_T3
WBGene00007786_C27H6.4_rmd-2 J033 chrV:9986073-9986119 1.619 end1_T3 tbx37_T3

WBGene00006450_C28C12.10_tag-77 E017 chrIV:8510398-8510511 1.851 ceh32_T0 pha4_T0
WBGene00006450_C28C12.10_tag-77 E017 chrIV:8510398-8510511 1.504 ceh32_T1 end1_T1
WBGene00006450_C28C12.10_tag-77 E017 chrIV:8510398-8510511 1.710 ceh32_T1 pha4_T1
WBGene00006450_C28C12.10_tag-77 E017 chrIV:8510398-8510511 1.017 ceh32_T2 pha4_T2
WBGene00006450_C28C12.10_tag-77 E017 chrIV:8510398-8510511 1.580 ceh32_T2 end1_T2
WBGene00006450_C28C12.10_tag-77 E017 chrIV:8510398-8510511 1.266 ceh32_T3 end1_T3
WBGene00006450_C28C12.10_tag-77 E017 chrIV:8510398-8510511 1.418 ceh32_T3 pha4_T3
WBGene00006450_C28C12.10_tag-77 E017 chrIV:8510398-8510511 1.254 ceh32_T4 pha4_T4
WBGene00006450_C28C12.10_tag-77 E017 chrIV:8510398-8510511 1.555 cnd1_T0 pha4_T0
WBGene00006450_C28C12.10_tag-77 E017 chrIV:8510398-8510511 1.484 hlh1_T0 pha4_T0
WBGene00006450_C28C12.10_tag-77 E017 chrIV:8510398-8510511 1.225 hlh1_T1 pha4_T1
WBGene00006450_C28C12.10_tag-77 E017 chrIV:8510398-8510511 1.031 end1_T1 hlh1_T1
WBGene00006450_C28C12.10_tag-77 E017 chrIV:8510398-8510511 1.182 hlh1_T3 pha4_T3
WBGene00006450_C28C12.10_tag-77 E017 chrIV:8510398-8510511 1.097 hlh1_T4 pha4_T4
WBGene00006450_C28C12.10_tag-77 E017 chrIV:8510398-8510511 1.438 nhr25_T0 pha4_T0
WBGene00006450_C28C12.10_tag-77 E017 chrIV:8510398-8510511 1.208 end1_T1 tbx37_T1

WBGene00006450_C28C12.10_tag-77 J031 chrIV:8509401-8510398 1.424 ceh32_T0 end1_T0
WBGene00006450_C28C12.10_tag-77 J031 chrIV:8509401-8510398 1.669 ceh32_T1 end1_T1
WBGene00006450_C28C12.10_tag-77 J031 chrIV:8509401-8510398 1.889 ceh32_T1 pha4_T1
WBGene00006450_C28C12.10_tag-77 J031 chrIV:8509401-8510398 1.129 ceh32_T2 pha4_T2
WBGene00006450_C28C12.10_tag-77 J031 chrIV:8509401-8510398 1.952 ceh32_T2 end1_T2
WBGene00006450_C28C12.10_tag-77 J031 chrIV:8509401-8510398 1.157 ceh32_T3 end1_T3
WBGene00006450_C28C12.10_tag-77 J031 chrIV:8509401-8510398 1.338 ceh32_T3 pha4_T3
WBGene00006450_C28C12.10_tag-77 J031 chrIV:8509401-8510398 1.268 ceh32_T4 pha4_T4
WBGene00006450_C28C12.10_tag-77 J031 chrIV:8509401-8510398 1.191 cnd1_T0 end1_T0
WBGene00006450_C28C12.10_tag-77 J031 chrIV:8509401-8510398 1.716 cnd1_T0 pha4_T0
WBGene00006450_C28C12.10_tag-77 J031 chrIV:8509401-8510398 1.004 cnd1_T2 end1_T2
WBGene00006450_C28C12.10_tag-77 J031 chrIV:8509401-8510398 1.312 hlh1_T1 pha4_T1
WBGene00006450_C28C12.10_tag-77 J031 chrIV:8509401-8510398 1.616 nhr25_T0 pha4_T0
WBGene00006450_C28C12.10_tag-77 J031 chrIV:8509401-8510398 1.093 end1_T0 nhr25_T0
WBGene00006450_C28C12.10_tag-77 J031 chrIV:8509401-8510398 1.158 end1_T2 nhr25_T2

WBGene00016182_C28C12.12_C28C12.12 J011 chrIV:8495924-8496133 1.121 ceh32_T1 pha4_T1

WBGene00006450_C28C12.10_tag-77 J031 chrIV:8509401-8510398 1.164 end1_T0 tbx37_T0
WBGene00006450_C28C12.10_tag-77 J031 chrIV:8509401-8510398 1.242 end1_T2 tbx37_T2

WBGene00006450_C28C12.10_tag-77 E017 chrIV:8510398-8510511 1.851 ceh32_T0 pha4_T0
WBGene00006450_C28C12.10_tag-77 E017 chrIV:8510398-8510511 1.504 ceh32_T1 end1_T1
WBGene00006450_C28C12.10_tag-77 E017 chrIV:8510398-8510511 1.710 ceh32_T1 pha4_T1
WBGene00006450_C28C12.10_tag-77 E017 chrIV:8510398-8510511 1.017 ceh32_T2 pha4_T2
WBGene00006450_C28C12.10_tag-77 E017 chrIV:8510398-8510511 1.580 ceh32_T2 end1_T2
WBGene00006450_C28C12.10_tag-77 E017 chrIV:8510398-8510511 1.266 ceh32_T3 end1_T3
WBGene00006450_C28C12.10_tag-77 E017 chrIV:8510398-8510511 1.418 ceh32_T3 pha4_T3
WBGene00006450_C28C12.10_tag-77 E017 chrIV:8510398-8510511 1.254 ceh32_T4 pha4_T4
WBGene00006450_C28C12.10_tag-77 E017 chrIV:8510398-8510511 1.555 cnd1_T0 pha4_T0
WBGene00006450_C28C12.10_tag-77 E017 chrIV:8510398-8510511 1.484 hlh1_T0 pha4_T0
WBGene00006450_C28C12.10_tag-77 E017 chrIV:8510398-8510511 1.225 hlh1_T1 pha4_T1
WBGene00006450_C28C12.10_tag-77 E017 chrIV:8510398-8510511 1.031 end1_T1 hlh1_T1
WBGene00006450_C28C12.10_tag-77 E017 chrIV:8510398-8510511 1.182 hlh1_T3 pha4_T3
WBGene00006450_C28C12.10_tag-77 E017 chrIV:8510398-8510511 1.097 hlh1_T4 pha4_T4
WBGene00006450_C28C12.10_tag-77 E017 chrIV:8510398-8510511 1.438 nhr25_T0 pha4_T0
WBGene00006450_C28C12.10_tag-77 E017 chrIV:8510398-8510511 1.208 end1_T1 tbx37_T1

WBGene00006450_C28C12.10_tag-77 J031 chrIV:8509401-8510398 1.424 ceh32_T0 end1_T0
WBGene00006450_C28C12.10_tag-77 J031 chrIV:8509401-8510398 1.669 ceh32_T1 end1_T1
WBGene00006450_C28C12.10_tag-77 J031 chrIV:8509401-8510398 1.889 ceh32_T1 pha4_T1
WBGene00006450_C28C12.10_tag-77 J031 chrIV:8509401-8510398 1.129 ceh32_T2 pha4_T2
WBGene00006450_C28C12.10_tag-77 J031 chrIV:8509401-8510398 1.952 ceh32_T2 end1_T2
WBGene00006450_C28C12.10_tag-77 J031 chrIV:8509401-8510398 1.157 ceh32_T3 end1_T3
WBGene00006450_C28C12.10_tag-77 J031 chrIV:8509401-8510398 1.338 ceh32_T3 pha4_T3
WBGene00006450_C28C12.10_tag-77 J031 chrIV:8509401-8510398 1.268 ceh32_T4 pha4_T4
WBGene00006450_C28C12.10_tag-77 J031 chrIV:8509401-8510398 1.191 cnd1_T0 end1_T0
WBGene00006450_C28C12.10_tag-77 J031 chrIV:8509401-8510398 1.716 cnd1_T0 pha4_T0
WBGene00006450_C28C12.10_tag-77 J031 chrIV:8509401-8510398 1.004 cnd1_T2 end1_T2
WBGene00006450_C28C12.10_tag-77 J031 chrIV:8509401-8510398 1.312 hlh1_T1 pha4_T1
WBGene00006450_C28C12.10_tag-77 J031 chrIV:8509401-8510398 1.616 nhr25_T0 pha4_T0
WBGene00006450_C28C12.10_tag-77 J031 chrIV:8509401-8510398 1.093 end1_T0 nhr25_T0
WBGene00006450_C28C12.10_tag-77 J031 chrIV:8509401-8510398 1.158 end1_T2 nhr25_T2
WBGene00006450_C28C12.10_tag-77 J031 chrIV:8509401-8510398 1.164 end1_T0 tbx37_T0
WBGene00006450_C28C12.10_tag-77 J031 chrIV:8509401-8510398 1.242 end1_T2 tbx37_T2

WBGene00016201_C28H8.11_tdo-2 E010 chrIII:5919819-5919955 1.002 ceh32_T1 end1_T1
WBGene00016201_C28H8.11_tdo-2 E010 chrIII:5919819-5919955 1.020 ceh32_T3 end1_T3

WBGene00016201_C28H8.11_tdo-2 J017 chrIII:5919663-5919819 1.059 ceh32_T1 hlh1_T1
WBGene00016201_C28H8.11_tdo-2 J017 chrIII:5919663-5919819 1.188 ceh32_T1 nhr25_T1
WBGene00016201_C28H8.11_tdo-2 J017 chrIII:5919663-5919819 1.809 ceh32_T1 end1_T1
WBGene00016201_C28H8.11_tdo-2 J017 chrIII:5919663-5919819 1.180 end1_T4 tbx37_T4

WBGene00016197_C28H8.6_pxl-1 E012 chrIII:5895960-5896006 13.676 hlh1_T2 nhr25_T2
WBGene00016197_C28H8.6_pxl-1 E012 chrIII:5895960-5896006 3.197 hlh1_T2 tbx37_T2
WBGene00016197_C28H8.6_pxl-1 E012 chrIII:5895960-5896006 13.389 end1_T2 hlh1_T2
WBGene00016197_C28H8.6_pxl-1 E012 chrIII:5895960-5896006 2.271 hlh1_T3 nhr25_T3
WBGene00016197_C28H8.6_pxl-1 E012 chrIII:5895960-5896006 2.948 hlh1_T3 pha4_T3
WBGene00016197_C28H8.6_pxl-1 E012 chrIII:5895960-5896006 3.915 hlh1_T3 tbx37_T3
WBGene00016197_C28H8.6_pxl-1 E012 chrIII:5895960-5896006 1.548 ceh32_T3 hlh1_T3
WBGene00016197_C28H8.6_pxl-1 E012 chrIII:5895960-5896006 1.860 cnd1_T3 hlh1_T3
WBGene00016197_C28H8.6_pxl-1 E012 chrIII:5895960-5896006 2.640 end1_T3 hlh1_T3
WBGene00016197_C28H8.6_pxl-1 E012 chrIII:5895960-5896006 1.322 hlh1_T4 nhr25_T4
WBGene00016197_C28H8.6_pxl-1 E012 chrIII:5895960-5896006 1.804 hlh1_T4 tbx37_T4
WBGene00016197_C28H8.6_pxl-1 E012 chrIII:5895960-5896006 2.992 hlh1_T4 pha4_T4
WBGene00016197_C28H8.6_pxl-1 E012 chrIII:5895960-5896006 1.206 cnd1_T4 hlh1_T4
WBGene00016197_C28H8.6_pxl-1 E012 chrIII:5895960-5896006 1.568 end1_T4 hlh1_T4
WBGene00016197_C28H8.6_pxl-1 E012 chrIII:5895960-5896006 1.605 ceh32_T4 hlh1_T4

WBGene00016197_C28H8.6_pxl-1 J024 chrIII:5895679-5895960 1.792 hlh1_T1 tbx37_T1
WBGene00016197_C28H8.6_pxl-1 J024 chrIII:5895679-5895960 13.679 hlh1_T2 nhr25_T2
WBGene00016197_C28H8.6_pxl-1 J024 chrIII:5895679-5895960 3.697 hlh1_T2 tbx37_T2
WBGene00016197_C28H8.6_pxl-1 J024 chrIII:5895679-5895960 13.396 end1_T2 hlh1_T2
WBGene00016197_C28H8.6_pxl-1 J024 chrIII:5895679-5895960 2.243 hlh1_T3 nhr25_T3
WBGene00016197_C28H8.6_pxl-1 J024 chrIII:5895679-5895960 2.922 hlh1_T3 pha4_T3
WBGene00016197_C28H8.6_pxl-1 J024 chrIII:5895679-5895960 3.889 hlh1_T3 tbx37_T3
WBGene00016197_C28H8.6_pxl-1 J024 chrIII:5895679-5895960 1.525 ceh32_T3 hlh1_T3
WBGene00016197_C28H8.6_pxl-1 J024 chrIII:5895679-5895960 1.832 cnd1_T3 hlh1_T3
WBGene00016197_C28H8.6_pxl-1 J024 chrIII:5895679-5895960 2.610 end1_T3 hlh1_T3
WBGene00016197_C28H8.6_pxl-1 J024 chrIII:5895679-5895960 1.318 hlh1_T4 nhr25_T4
WBGene00016197_C28H8.6_pxl-1 J024 chrIII:5895679-5895960 1.803 hlh1_T4 tbx37_T4
WBGene00016197_C28H8.6_pxl-1 J024 chrIII:5895679-5895960 2.991 hlh1_T4 pha4_T4
WBGene00016197_C28H8.6_pxl-1 J024 chrIII:5895679-5895960 1.203 cnd1_T4 hlh1_T4
WBGene00016197_C28H8.6_pxl-1 J024 chrIII:5895679-5895960 1.566 end1_T4 hlh1_T4
WBGene00016197_C28H8.6_pxl-1 J024 chrIII:5895679-5895960 1.604 ceh32_T4 hlh1_T4

WBGene00007799_C29A12.4_nrx-1 E023 chrV:10835571-10835652 1.169 ceh32_T1 hlh1_T1
WBGene00007799_C29A12.4_nrx-1 E023 chrV:10835571-10835652 12.543 ceh32_T1 nhr25_T1

WBGene00007799_C29A12.4_nrx-1 E035 chrV:10845754-10845784 1.018 ceh32_T4 pha4_T4
WBGene00007799_C29A12.4_nrx-1 E035 chrV:10845754-10845784 1.489 ceh32_T4 end1_T4

WBGene00007799_C29A12.4_nrx-1 E026 chrV:10842052-10842332 13.446 hlh1_T1 tbx37_T1
WBGene00007799_C29A12.4_nrx-1 E026 chrV:10842052-10842332 2.040 cnd1_T1 hlh1_T1

WBGene00007799_C29A12.4_nrx-1 E035 chrV:10845754-10845784 1.201 end1_T4 nhr25_T4

WBGene00043051_C29E4.13_C29E4.13 E015 chrIII:7928409-7928460 1.058 end1_T1 hlh1_T1
WBGene00043051_C29E4.13_C29E4.13 E015 chrIII:7928409-7928460 1.136 end1_T1 nhr25_T1

WBGene00043051_C29E4.13_C29E4.13 E018 chrIII:7928573-7928679 1.222 cnd1_T2 pha4_T2

WBGene00004303_C29E4.3_ran-2 E001 chrIII:7933387-7933779 1.059 ceh32_T0 end1_T0
WBGene00004303_C29E4.3_ran-2 E001 chrIII:7933387-7933779 1.662 ceh32_T1 end1_T1

WBGene00004303_C29E4.3_ran-2 J013 chrIII:7933779-7933824 1.686 cnd1_T3 end1_T3

WBGene00006830_C30D11.1_unc-103 E002 chrIII:4121463-4121724 1.533 ceh32_T0 hlh1_T0
WBGene00006830_C30D11.1_unc-103 E002 chrIII:4121463-4121724 1.909 ceh32_T1 end1_T1
WBGene00006830_C30D11.1_unc-103 E002 chrIII:4121463-4121724 1.963 ceh32_T1 hlh1_T1
WBGene00006830_C30D11.1_unc-103 E002 chrIII:4121463-4121724 1.902 ceh32_T2 hlh1_T2
WBGene00006830_C30D11.1_unc-103 E002 chrIII:4121463-4121724 1.580 ceh32_T3 hlh1_T3
WBGene00006830_C30D11.1_unc-103 E002 chrIII:4121463-4121724 1.285 ceh32_T4 hlh1_T4
WBGene00006830_C30D11.1_unc-103 E002 chrIII:4121463-4121724 1.899 cnd1_T0 hlh1_T0
WBGene00006830_C30D11.1_unc-103 E002 chrIII:4121463-4121724 1.552 cnd1_T2 hlh1_T2
WBGene00006830_C30D11.1_unc-103 E002 chrIII:4121463-4121724 1.319 cnd1_T3 hlh1_T3
WBGene00006830_C30D11.1_unc-103 E002 chrIII:4121463-4121724 1.586 hlh1_T0 tbx37_T0
WBGene00006830_C30D11.1_unc-103 E002 chrIII:4121463-4121724 1.453 hlh1_T1 tbx37_T1
WBGene00006830_C30D11.1_unc-103 E002 chrIII:4121463-4121724 1.677 hlh1_T2 tbx37_T2
WBGene00006830_C30D11.1_unc-103 E002 chrIII:4121463-4121724 1.605 hlh1_T3 tbx37_T3
WBGene00006830_C30D11.1_unc-103 E002 chrIII:4121463-4121724 1.343 hlh1_T4 tbx37_T4
WBGene00006830_C30D11.1_unc-103 E002 chrIII:4121463-4121724 1.493 end1_T4 tbx37_T4

WBGene00002213_C30F8.4_kin-32 J013 chrI:5086429-5087989 1.458 ceh32_T1 end1_T1
WBGene00002213_C30F8.4_kin-32 J013 chrI:5086429-5087989 1.479 ceh32_T1 pha4_T1
WBGene00002213_C30F8.4_kin-32 J013 chrI:5086429-5087989 1.022 ceh32_T2 pha4_T2
WBGene00002213_C30F8.4_kin-32 J013 chrI:5086429-5087989 1.270 ceh32_T2 end1_T2
WBGene00002213_C30F8.4_kin-32 J013 chrI:5086429-5087989 1.208 ceh32_T3 end1_T3
WBGene00002213_C30F8.4_kin-32 J013 chrI:5086429-5087989 1.213 ceh32_T3 pha4_T3
WBGene00002213_C30F8.4_kin-32 J013 chrI:5086429-5087989 1.110 ceh32_T4 end1_T4
WBGene00002213_C30F8.4_kin-32 J013 chrI:5086429-5087989 1.288 ceh32_T4 pha4_T4

WBGene00016269_C30G4.4_C30G4.4 E018 chrX:17066687-17066848 2.288 end1_T3 hlh1_T3

WBGene00016278_C30H7.2_C30H7.2 E009 chrI:5420005-5420101 1.249 ceh32_T1 nhr25_T1
WBGene00016278_C30H7.2_C30H7.2 E009 chrI:5420005-5420101 1.272 ceh32_T1 hlh1_T1
WBGene00016278_C30H7.2_C30H7.2 E009 chrI:5420005-5420101 1.670 ceh32_T1 end1_T1
WBGene00016278_C30H7.2_C30H7.2 E009 chrI:5420005-5420101 1.682 ceh32_T1 pha4_T1
WBGene00016278_C30H7.2_C30H7.2 E009 chrI:5420005-5420101 1.050 ceh32_T2 nhr25_T2
WBGene00016278_C30H7.2_C30H7.2 E009 chrI:5420005-5420101 1.477 ceh32_T2 pha4_T2
WBGene00016278_C30H7.2_C30H7.2 E009 chrI:5420005-5420101 1.629 ceh32_T2 end1_T2
WBGene00016278_C30H7.2_C30H7.2 E009 chrI:5420005-5420101 1.282 ceh32_T3 end1_T3
WBGene00016278_C30H7.2_C30H7.2 E009 chrI:5420005-5420101 1.297 ceh32_T3 pha4_T3
WBGene00016278_C30H7.2_C30H7.2 E009 chrI:5420005-5420101 1.395 ceh32_T4 end1_T4
WBGene00016278_C30H7.2_C30H7.2 E009 chrI:5420005-5420101 1.510 ceh32_T4 pha4_T4

WBGene00016289_C31H1.6_lntl-1 E015 chrIV:5806965-5807093 1.038 ceh32_T2 hlh1_T2
WBGene00016289_C31H1.6_lntl-1 E015 chrIV:5806965-5807093 1.218 ceh32_T4 hlh1_T4

WBGene00016289_C31H1.6_lntl-1 J024 chrIV:5805481-5806965 1.074 ceh32_T2 hlh1_T2
WBGene00016289_C31H1.6_lntl-1 J024 chrIV:5805481-5806965 1.254 ceh32_T4 hlh1_T4

WBGene00016291_C31H1.8_C31H1.8 E011 chrIV:5813842-5813891 1.407 ceh32_T1 end1_T1

WBGene00000058_C31H5.3_acr-19 E010 chrI:9036608-9036695 1.033 cnd1_T4 pha4_T4

WBGene00000058_C31H5.3_acr-19 J019 chrI:9033852-9036608 1.295 cnd1_T4 pha4_T4

WBGene00004765_C32A3.1_sel-8 E006 chrIII:3627064-3627142 1.857 ceh32_T0 nhr25_T0
WBGene00004765_C32A3.1_sel-8 E006 chrIII:3627064-3627142 1.423 end1_T0 nhr25_T0

WBGene00004765_C32A3.1_sel-8 J011 chrIII:3618531-3627064 1.966 ceh32_T0 nhr25_T0
WBGene00004765_C32A3.1_sel-8 J011 chrIII:3618531-3627064 1.296 end1_T0 nhr25_T0

WBGene00016295_C32B5.1_fbxc-40 E001 chrII:986002-986096 1.321 ceh32_T0 hlh1_T0

WBGene00016307_C32B5.14_fbxc-18 E003 chrII:966888-966959 1.041 ceh32_T0 end1_T0

WBGene00016295_C32B5.1_fbxc-40 E001 chrII:986002-986096 1.204 ceh32_T1 end1_T1
WBGene00016295_C32B5.1_fbxc-40 E001 chrII:986002-986096 1.282 ceh32_T1 pha4_T1
WBGene00016295_C32B5.1_fbxc-40 E001 chrII:986002-986096 1.312 ceh32_T1 nhr25_T1
WBGene00016295_C32B5.1_fbxc-40 E001 chrII:986002-986096 1.707 ceh32_T1 hlh1_T1

WBGene00016307_C32B5.14_fbxc-18 E003 chrII:966888-966959 1.029 ceh32_T1 end1_T1
WBGene00016307_C32B5.14_fbxc-18 E003 chrII:966888-966959 1.040 ceh32_T1 pha4_T1

WBGene00044419_C32B5.17_fbxc-17 E005 chrII:978881-978951 1.231 ceh32_T1 end1_T1
WBGene00044419_C32B5.17_fbxc-17 E005 chrII:978881-978951 12.522 ceh32_T1 nhr25_T1

WBGene00016295_C32B5.1_fbxc-40 E001 chrII:986002-986096 1.233 ceh32_T2 pha4_T2
WBGene00016295_C32B5.1_fbxc-40 E001 chrII:986002-986096 1.256 ceh32_T2 nhr25_T2
WBGene00016295_C32B5.1_fbxc-40 E001 chrII:986002-986096 1.334 ceh32_T2 end1_T2
WBGene00016295_C32B5.1_fbxc-40 E001 chrII:986002-986096 1.879 ceh32_T2 hlh1_T2

WBGene00016307_C32B5.14_fbxc-18 E003 chrII:966888-966959 1.125 ceh32_T2 pha4_T2

WBGene00016295_C32B5.1_fbxc-40 E001 chrII:986002-986096 1.041 ceh32_T3 pha4_T3
WBGene00016295_C32B5.1_fbxc-40 E001 chrII:986002-986096 1.176 ceh32_T3 nhr25_T3
WBGene00016295_C32B5.1_fbxc-40 E001 chrII:986002-986096 1.530 ceh32_T3 hlh1_T3
WBGene00016295_C32B5.1_fbxc-40 E001 chrII:986002-986096 1.337 ceh32_T4 end1_T4
WBGene00016295_C32B5.1_fbxc-40 E001 chrII:986002-986096 1.418 ceh32_T4 pha4_T4
WBGene00016295_C32B5.1_fbxc-40 E001 chrII:986002-986096 2.117 ceh32_T4 hlh1_T4
WBGene00016295_C32B5.1_fbxc-40 E001 chrII:986002-986096 1.168 cnd1_T2 hlh1_T2
WBGene00016295_C32B5.1_fbxc-40 E001 chrII:986002-986096 1.289 cnd1_T4 hlh1_T4
WBGene00016295_C32B5.1_fbxc-40 E001 chrII:986002-986096 1.135 hlh1_T4 nhr25_T4

WBGene00016295_C32B5.1_fbxc-40 J008 chrII:986096-986153 1.007 ceh32_T0 end1_T0

WBGene00016307_C32B5.14_fbxc-18 J005 chrII:966836-966888 1.033 ceh32_T0 end1_T0

WBGene00016295_C32B5.1_fbxc-40 J008 chrII:986096-986153 1.308 ceh32_T1 end1_T1
WBGene00016295_C32B5.1_fbxc-40 J008 chrII:986096-986153 1.315 ceh32_T1 nhr25_T1
WBGene00016295_C32B5.1_fbxc-40 J008 chrII:986096-986153 1.348 ceh32_T1 pha4_T1
WBGene00016295_C32B5.1_fbxc-40 J008 chrII:986096-986153 1.700 ceh32_T1 hlh1_T1

WBGene00016307_C32B5.14_fbxc-18 J005 chrII:966836-966888 1.037 ceh32_T1 end1_T1
WBGene00016307_C32B5.14_fbxc-18 J005 chrII:966836-966888 1.167 ceh32_T1 pha4_T1

WBGene00044419_C32B5.17_fbxc-17 J007 chrII:976862-978881 1.233 ceh32_T1 end1_T1
WBGene00044419_C32B5.17_fbxc-17 J007 chrII:976862-978881 12.521 ceh32_T1 nhr25_T1

WBGene00016295_C32B5.1_fbxc-40 J008 chrII:986096-986153 1.202 ceh32_T2 nhr25_T2
WBGene00016295_C32B5.1_fbxc-40 J008 chrII:986096-986153 1.444 ceh32_T2 pha4_T2
WBGene00016295_C32B5.1_fbxc-40 J008 chrII:986096-986153 1.465 ceh32_T2 end1_T2
WBGene00016295_C32B5.1_fbxc-40 J008 chrII:986096-986153 2.015 ceh32_T2 hlh1_T2

WBGene00016307_C32B5.14_fbxc-18 J005 chrII:966836-966888 1.128 ceh32_T2 pha4_T2

WBGene00016295_C32B5.1_fbxc-40 J008 chrII:986096-986153 1.155 ceh32_T3 nhr25_T3
WBGene00016295_C32B5.1_fbxc-40 J008 chrII:986096-986153 1.200 ceh32_T3 pha4_T3
WBGene00016295_C32B5.1_fbxc-40 J008 chrII:986096-986153 1.202 ceh32_T3 end1_T3
WBGene00016295_C32B5.1_fbxc-40 J008 chrII:986096-986153 1.648 ceh32_T3 hlh1_T3
WBGene00016295_C32B5.1_fbxc-40 J008 chrII:986096-986153 1.398 ceh32_T4 end1_T4
WBGene00016295_C32B5.1_fbxc-40 J008 chrII:986096-986153 1.451 ceh32_T4 pha4_T4
WBGene00016295_C32B5.1_fbxc-40 J008 chrII:986096-986153 2.369 ceh32_T4 hlh1_T4
WBGene00016295_C32B5.1_fbxc-40 J008 chrII:986096-986153 1.294 cnd1_T2 hlh1_T2
WBGene00016295_C32B5.1_fbxc-40 J008 chrII:986096-986153 1.559 cnd1_T4 hlh1_T4
WBGene00016295_C32B5.1_fbxc-40 J008 chrII:986096-986153 1.374 hlh1_T4 nhr25_T4

WBGene00206383_C32C4.16_kvs-2 E001 chrV:10647774-10647810 1.895 ceh32_T2 nhr25_T2
WBGene00206383_C32C4.16_kvs-2 E001 chrV:10647774-10647810 1.092 end1_T1 tbx37_T1

WBGene00206383_C32C4.16_kvs-2 J003 chrV:10647810-10647906 1.893 ceh32_T2 nhr25_T2
WBGene00206383_C32C4.16_kvs-2 J003 chrV:10647810-10647906 2.382 ceh32_T4 end1_T4
WBGene00206383_C32C4.16_kvs-2 J003 chrV:10647810-10647906 1.095 end1_T1 tbx37_T1

WBGene00000174_C32C4.2_aqp-6 E001 chrV:10648445-10648553 1.166 ceh32_T0 pha4_T0
WBGene00000174_C32C4.2_aqp-6 E001 chrV:10648445-10648553 1.365 ceh32_T0 nhr25_T0
WBGene00000174_C32C4.2_aqp-6 E001 chrV:10648445-10648553 12.615 ceh32_T0 end1_T0
WBGene00000174_C32C4.2_aqp-6 E001 chrV:10648445-10648553 1.554 ceh32_T0 hlh1_T0
WBGene00000174_C32C4.2_aqp-6 E001 chrV:10648445-10648553 1.426 ceh32_T1 end1_T1
WBGene00000174_C32C4.2_aqp-6 E001 chrV:10648445-10648553 12.728 ceh32_T1 pha4_T1
WBGene00000174_C32C4.2_aqp-6 E001 chrV:10648445-10648553 1.714 ceh32_T1 hlh1_T1
WBGene00000174_C32C4.2_aqp-6 E001 chrV:10648445-10648553 1.154 ceh32_T2 end1_T2
WBGene00000174_C32C4.2_aqp-6 E001 chrV:10648445-10648553 1.274 ceh32_T2 nhr25_T2
WBGene00000174_C32C4.2_aqp-6 E001 chrV:10648445-10648553 1.283 ceh32_T2 hlh1_T2
WBGene00000174_C32C4.2_aqp-6 E001 chrV:10648445-10648553 12.201 ceh32_T3 end1_T3
WBGene00000174_C32C4.2_aqp-6 E001 chrV:10648445-10648553 1.774 ceh32_T3 hlh1_T3
WBGene00000174_C32C4.2_aqp-6 E001 chrV:10648445-10648553 1.265 ceh32_T4 pha4_T4
WBGene00000174_C32C4.2_aqp-6 E001 chrV:10648445-10648553 1.474 ceh32_T4 hlh1_T4
WBGene00000174_C32C4.2_aqp-6 E001 chrV:10648445-10648553 1.606 ceh32_T4 end1_T4

WBGene00000174_C32C4.2_aqp-6 J011 chrV:10648553-10650706 1.322 ceh32_T1 end1_T1
WBGene00000174_C32C4.2_aqp-6 J011 chrV:10648553-10650706 12.623 ceh32_T4 end1_T4

WBGene00016316_C32D5.8_C32D5.8 E004 chrII:6345838-6345925 1.276 end1_T0 tbx37_T0
WBGene00016316_C32D5.8_C32D5.8 E004 chrII:6345838-6345925 1.255 cnd1_T0 end1_T0
WBGene00016316_C32D5.8_C32D5.8 E004 chrII:6345838-6345925 1.625 ceh32_T0 end1_T0
WBGene00016316_C32D5.8_C32D5.8 E004 chrII:6345838-6345925 1.835 end1_T1 tbx37_T1
WBGene00016316_C32D5.8_C32D5.8 E004 chrII:6345838-6345925 1.101 ceh32_T1 end1_T1
WBGene00016316_C32D5.8_C32D5.8 E004 chrII:6345838-6345925 1.042 end1_T2 tbx37_T2
WBGene00016316_C32D5.8_C32D5.8 E004 chrII:6345838-6345925 1.106 cnd1_T2 end1_T2
WBGene00016316_C32D5.8_C32D5.8 E004 chrII:6345838-6345925 1.027 end1_T3 tbx37_T3
WBGene00016316_C32D5.8_C32D5.8 E004 chrII:6345838-6345925 1.248 cnd1_T3 end1_T3
WBGene00016316_C32D5.8_C32D5.8 E004 chrII:6345838-6345925 1.289 cnd1_T4 end1_T4
WBGene00016316_C32D5.8_C32D5.8 E004 chrII:6345838-6345925 1.250 ceh32_T0 nhr25_T0
WBGene00016316_C32D5.8_C32D5.8 E004 chrII:6345838-6345925 1.438 nhr25_T1 tbx37_T1
WBGene00016316_C32D5.8_C32D5.8 E004 chrII:6345838-6345925 1.061 cnd1_T2 nhr25_T2
WBGene00016316_C32D5.8_C32D5.8 E004 chrII:6345838-6345925 1.176 nhr25_T3 tbx37_T3
WBGene00016316_C32D5.8_C32D5.8 E004 chrII:6345838-6345925 1.003 ceh32_T3 nhr25_T3
WBGene00016316_C32D5.8_C32D5.8 E004 chrII:6345838-6345925 1.402 cnd1_T3 nhr25_T3
WBGene00016316_C32D5.8_C32D5.8 E004 chrII:6345838-6345925 1.381 cnd1_T4 nhr25_T4
WBGene00016316_C32D5.8_C32D5.8 E004 chrII:6345838-6345925 1.440 cnd1_T2 pha4_T2
WBGene00016316_C32D5.8_C32D5.8 E004 chrII:6345838-6345925 1.405 cnd1_T4 pha4_T4

WBGene00016316_C32D5.8_C32D5.8 J006 chrII:6343705-6345838 1.311 end1_T0 tbx37_T0
WBGene00016316_C32D5.8_C32D5.8 J006 chrII:6343705-6345838 1.298 cnd1_T0 end1_T0
WBGene00016316_C32D5.8_C32D5.8 J006 chrII:6343705-6345838 1.610 ceh32_T0 end1_T0
WBGene00016316_C32D5.8_C32D5.8 J006 chrII:6343705-6345838 1.868 end1_T1 tbx37_T1
WBGene00016316_C32D5.8_C32D5.8 J006 chrII:6343705-6345838 1.082 ceh32_T1 end1_T1
WBGene00016316_C32D5.8_C32D5.8 J006 chrII:6343705-6345838 1.015 end1_T2 tbx37_T2
WBGene00016316_C32D5.8_C32D5.8 J006 chrII:6343705-6345838 1.115 cnd1_T2 end1_T2
WBGene00016316_C32D5.8_C32D5.8 J006 chrII:6343705-6345838 1.091 end1_T3 tbx37_T3
WBGene00016316_C32D5.8_C32D5.8 J006 chrII:6343705-6345838 1.249 cnd1_T3 end1_T3
WBGene00016316_C32D5.8_C32D5.8 J006 chrII:6343705-6345838 1.332 cnd1_T4 end1_T4
WBGene00016316_C32D5.8_C32D5.8 J006 chrII:6343705-6345838 1.218 ceh32_T0 nhr25_T0
WBGene00016316_C32D5.8_C32D5.8 J006 chrII:6343705-6345838 1.434 nhr25_T1 tbx37_T1
WBGene00016316_C32D5.8_C32D5.8 J006 chrII:6343705-6345838 1.073 cnd1_T2 nhr25_T2
WBGene00016316_C32D5.8_C32D5.8 J006 chrII:6343705-6345838 1.210 nhr25_T3 tbx37_T3
WBGene00016316_C32D5.8_C32D5.8 J006 chrII:6343705-6345838 1.012 ceh32_T3 nhr25_T3
WBGene00016316_C32D5.8_C32D5.8 J006 chrII:6343705-6345838 1.376 cnd1_T3 nhr25_T3
WBGene00016316_C32D5.8_C32D5.8 J006 chrII:6343705-6345838 1.422 cnd1_T4 nhr25_T4
WBGene00016316_C32D5.8_C32D5.8 J006 chrII:6343705-6345838 1.090 ceh32_T2 pha4_T2
WBGene00016316_C32D5.8_C32D5.8 J006 chrII:6343705-6345838 1.476 cnd1_T2 pha4_T2
WBGene00016316_C32D5.8_C32D5.8 J006 chrII:6343705-6345838 1.447 cnd1_T4 pha4_T4

WBGene00007882_C33A12.3_C33A12.3 J014 chrIV:9512774-9512864 1.402 ceh32_T1 pha4_T1
WBGene00007882_C33A12.3_C33A12.3 J014 chrIV:9512774-9512864 1.020 ceh32_T2 pha4_T2
WBGene00007882_C33A12.3_C33A12.3 J014 chrIV:9512774-9512864 1.121 ceh32_T2 end1_T2
WBGene00007882_C33A12.3_C33A12.3 J014 chrIV:9512774-9512864 1.230 hlh1_T1 pha4_T1
WBGene00007882_C33A12.3_C33A12.3 J014 chrIV:9512774-9512864 1.002 end1_T2 hlh1_T2
WBGene00007882_C33A12.3_C33A12.3 J014 chrIV:9512774-9512864 1.024 end1_T3 hlh1_T3

WBGene00194651_C33D9.13_C33D9.13 E003 chrIV:8785097-8785239 1.548 ceh32_T0 pha4_T0
WBGene00194651_C33D9.13_C33D9.13 E003 chrIV:8785097-8785239 1.782 ceh32_T0 end1_T0
WBGene00194651_C33D9.13_C33D9.13 E003 chrIV:8785097-8785239 1.410 ceh32_T1 pha4_T1
WBGene00194651_C33D9.13_C33D9.13 E003 chrIV:8785097-8785239 1.911 ceh32_T1 hlh1_T1
WBGene00194651_C33D9.13_C33D9.13 E003 chrIV:8785097-8785239 1.979 ceh32_T1 nhr25_T1
WBGene00194651_C33D9.13_C33D9.13 E003 chrIV:8785097-8785239 2.016 ceh32_T1 end1_T1

WBGene00001366_C33D9.1_exc-5 E020 chrIV:8813487-8813539 12.414 hlh1_T3 pha4_T3
WBGene00001366_C33D9.1_exc-5 E020 chrIV:8813487-8813539 12.859 end1_T3 hlh1_T3
WBGene00001366_C33D9.1_exc-5 E020 chrIV:8813487-8813539 1.939 cnd1_T3 hlh1_T3
WBGene00001366_C33D9.1_exc-5 E020 chrIV:8813487-8813539 1.629 hlh1_T4 pha4_T4
WBGene00001366_C33D9.1_exc-5 E020 chrIV:8813487-8813539 12.930 cnd1_T4 hlh1_T4
WBGene00001366_C33D9.1_exc-5 E020 chrIV:8813487-8813539 1.865 end1_T4 hlh1_T4

WBGene00001366_C33D9.1_exc-5 J037 chrIV:8804857-8813487 12.419 hlh1_T3 pha4_T3
WBGene00001366_C33D9.1_exc-5 J037 chrIV:8804857-8813487 12.864 end1_T3 hlh1_T3
WBGene00001366_C33D9.1_exc-5 J037 chrIV:8804857-8813487 1.940 cnd1_T3 hlh1_T3
WBGene00001366_C33D9.1_exc-5 J037 chrIV:8804857-8813487 1.630 hlh1_T4 pha4_T4
WBGene00001366_C33D9.1_exc-5 J037 chrIV:8804857-8813487 12.931 cnd1_T4 hlh1_T4
WBGene00001366_C33D9.1_exc-5 J037 chrIV:8804857-8813487 1.867 end1_T4 hlh1_T4

WBGene00016354_C33F10.5_rig-6 E012 chrII:4805377-4805676 1.748 cnd1_T3 hlh1_T3
WBGene00016354_C33F10.5_rig-6 E012 chrII:4805377-4805676 12.881 hlh1_T4 pha4_T4
WBGene00016354_C33F10.5_rig-6 E012 chrII:4805377-4805676 2.314 hlh1_T4 tbx37_T4
WBGene00016354_C33F10.5_rig-6 E012 chrII:4805377-4805676 2.012 cnd1_T4 hlh1_T4

WBGene00016379_C33H5.13_C33H5.13 J009 chrIV:7792109-7792153 1.866 end1_T2 tbx37_T2
WBGene00016379_C33H5.13_C33H5.13 J009 chrIV:7792109-7792153 1.986 end1_T3 tbx37_T3
WBGene00016379_C33H5.13_C33H5.13 J009 chrIV:7792109-7792153 2.044 ceh32_T3 end1_T3
WBGene00016379_C33H5.13_C33H5.13 J009 chrIV:7792109-7792153 2.766 cnd1_T3 end1_T3
WBGene00016379_C33H5.13_C33H5.13 J009 chrIV:7792109-7792153 1.219 end1_T4 tbx37_T4
WBGene00016379_C33H5.13_C33H5.13 J009 chrIV:7792109-7792153 1.651 cnd1_T4 end1_T4

WBGene00007915_C34C6.2_C34C6.2 E010 chrII:8683207-8683275 1.167 ceh32_T0 nhr25_T0
WBGene00007915_C34C6.2_C34C6.2 E010 chrII:8683207-8683275 1.210 ceh32_T1 hlh1_T1
WBGene00007915_C34C6.2_C34C6.2 E010 chrII:8683207-8683275 1.352 ceh32_T1 nhr25_T1
WBGene00007915_C34C6.2_C34C6.2 E010 chrII:8683207-8683275 1.401 ceh32_T1 pha4_T1
WBGene00007915_C34C6.2_C34C6.2 E010 chrII:8683207-8683275 1.453 ceh32_T1 end1_T1
WBGene00007915_C34C6.2_C34C6.2 E010 chrII:8683207-8683275 1.150 ceh32_T2 pha4_T2
WBGene00007915_C34C6.2_C34C6.2 E010 chrII:8683207-8683275 1.166 ceh32_T2 end1_T2
WBGene00007915_C34C6.2_C34C6.2 E010 chrII:8683207-8683275 1.050 ceh32_T3 end1_T3
WBGene00007915_C34C6.2_C34C6.2 E010 chrII:8683207-8683275 1.106 ceh32_T3 pha4_T3
WBGene00007915_C34C6.2_C34C6.2 E010 chrII:8683207-8683275 1.095 ceh32_T4 nhr25_T4
WBGene00007915_C34C6.2_C34C6.2 E010 chrII:8683207-8683275 1.144 ceh32_T4 hlh1_T4
WBGene00007915_C34C6.2_C34C6.2 E010 chrII:8683207-8683275 1.234 ceh32_T4 end1_T4
WBGene00007915_C34C6.2_C34C6.2 E010 chrII:8683207-8683275 1.316 ceh32_T4 pha4_T4

WBGene00007915_C34C6.2_C34C6.2 E014 chrII:8684846-8684897 12.873 end1_T2 tbx37_T2
WBGene00007915_C34C6.2_C34C6.2 E014 chrII:8684846-8684897 12.998 end1_T2 nhr25_T2
WBGene00007915_C34C6.2_C34C6.2 E014 chrII:8684846-8684897 1.543 end1_T3 tbx37_T3
WBGene00007915_C34C6.2_C34C6.2 E014 chrII:8684846-8684897 2.121 cnd1_T3 end1_T3

WBGene00007915_C34C6.2_C34C6.2 J025 chrII:8684400-8684846 12.876 end1_T2 tbx37_T2
WBGene00007915_C34C6.2_C34C6.2 J025 chrII:8684400-8684846 12.974 end1_T2 pha4_T2
WBGene00007915_C34C6.2_C34C6.2 J025 chrII:8684400-8684846 12.999 end1_T2 nhr25_T2
WBGene00007915_C34C6.2_C34C6.2 J025 chrII:8684400-8684846 2.120 cnd1_T3 end1_T3

WBGene00007918_C34C6.5_sphk-1 E009 chrII:8701424-8701554 1.024 ceh32_T2 nhr25_T2

WBGene00007918_C34C6.5_sphk-1 E008 chrII:8700968-8701196 1.144 end1_T0 hlh1_T0
WBGene00007918_C34C6.5_sphk-1 E008 chrII:8700968-8701196 1.143 hlh1_T3 tbx37_T3
WBGene00007918_C34C6.5_sphk-1 E008 chrII:8700968-8701196 1.323 hlh1_T3 pha4_T3
WBGene00007918_C34C6.5_sphk-1 E008 chrII:8700968-8701196 1.264 end1_T3 hlh1_T3
WBGene00007918_C34C6.5_sphk-1 E008 chrII:8700968-8701196 1.159 nhr25_T0 pha4_T0
WBGene00007918_C34C6.5_sphk-1 E008 chrII:8700968-8701196 1.571 end1_T0 nhr25_T0
WBGene00007918_C34C6.5_sphk-1 E008 chrII:8700968-8701196 1.050 nhr25_T1 tbx37_T1
WBGene00007918_C34C6.5_sphk-1 E008 chrII:8700968-8701196 1.240 nhr25_T1 pha4_T1
WBGene00007918_C34C6.5_sphk-1 E008 chrII:8700968-8701196 1.092 end1_T1 nhr25_T1
WBGene00007918_C34C6.5_sphk-1 E008 chrII:8700968-8701196 1.369 end1_T2 nhr25_T2
WBGene00007918_C34C6.5_sphk-1 E008 chrII:8700968-8701196 1.101 nhr25_T3 tbx37_T3
WBGene00007918_C34C6.5_sphk-1 E008 chrII:8700968-8701196 1.273 nhr25_T3 pha4_T3
WBGene00007918_C34C6.5_sphk-1 E008 chrII:8700968-8701196 1.215 end1_T3 nhr25_T3
WBGene00007918_C34C6.5_sphk-1 E008 chrII:8700968-8701196 1.537 end1_T4 nhr25_T4

WBGene00007919_C34C6.7_C34C6.7 E001 chrII:8707154-8707547 1.472 hlh1_T3 pha4_T3

WBGene00006946_C34E10.4_prx-10 E003 chrIII:5236895-5236991 1.063 ceh32_T1 nhr25_T1
WBGene00006946_C34E10.4_prx-10 E003 chrIII:5236895-5236991 1.170 ceh32_T1 hlh1_T1
WBGene00006946_C34E10.4_prx-10 E003 chrIII:5236895-5236991 1.307 ceh32_T1 end1_T1
WBGene00006946_C34E10.4_prx-10 E003 chrIII:5236895-5236991 1.479 ceh32_T1 pha4_T1
WBGene00006946_C34E10.4_prx-10 E003 chrIII:5236895-5236991 1.113 ceh32_T2 pha4_T2
WBGene00006946_C34E10.4_prx-10 E003 chrIII:5236895-5236991 1.188 ceh32_T4 end1_T4
WBGene00006946_C34E10.4_prx-10 E003 chrIII:5236895-5236991 1.430 ceh32_T4 hlh1_T4
WBGene00006946_C34E10.4_prx-10 E003 chrIII:5236895-5236991 1.434 ceh32_T4 pha4_T4

WBGene00006946_C34E10.4_prx-10 E001 chrIII:5236409-5236523 1.312 end1_T0 tbx37_T0
WBGene00006946_C34E10.4_prx-10 E001 chrIII:5236409-5236523 1.659 end1_T0 hlh1_T0
WBGene00006946_C34E10.4_prx-10 E001 chrIII:5236409-5236523 1.908 end1_T0 pha4_T0
WBGene00006946_C34E10.4_prx-10 E001 chrIII:5236409-5236523 1.305 cnd1_T0 end1_T0
WBGene00006946_C34E10.4_prx-10 E001 chrIII:5236409-5236523 12.700 end1_T1 pha4_T1
WBGene00006946_C34E10.4_prx-10 E001 chrIII:5236409-5236523 1.647 end1_T1 hlh1_T1
WBGene00006946_C34E10.4_prx-10 E001 chrIII:5236409-5236523 1.086 end1_T2 tbx37_T2
WBGene00006946_C34E10.4_prx-10 E001 chrIII:5236409-5236523 13.195 end1_T2 pha4_T2
WBGene00006946_C34E10.4_prx-10 E001 chrIII:5236409-5236523 1.667 end1_T2 hlh1_T2
WBGene00006946_C34E10.4_prx-10 E001 chrIII:5236409-5236523 1.370 end1_T3 pha4_T3
WBGene00006946_C34E10.4_prx-10 E001 chrIII:5236409-5236523 2.051 end1_T3 hlh1_T3
WBGene00006946_C34E10.4_prx-10 E001 chrIII:5236409-5236523 1.925 cnd1_T3 end1_T3
WBGene00006946_C34E10.4_prx-10 E001 chrIII:5236409-5236523 1.134 end1_T4 hlh1_T4
WBGene00006946_C34E10.4_prx-10 E001 chrIII:5236409-5236523 1.627 end1_T4 pha4_T4
WBGene00006946_C34E10.4_prx-10 E001 chrIII:5236409-5236523 1.034 nhr25_T1 tbx37_T1
WBGene00006946_C34E10.4_prx-10 E001 chrIII:5236409-5236523 13.440 nhr25_T1 pha4_T1
WBGene00006946_C34E10.4_prx-10 E001 chrIII:5236409-5236523 1.884 hlh1_T1 nhr25_T1
WBGene00006946_C34E10.4_prx-10 E001 chrIII:5236409-5236523 1.023 nhr25_T2 tbx37_T2
WBGene00006946_C34E10.4_prx-10 E001 chrIII:5236409-5236523 13.566 nhr25_T2 pha4_T2
WBGene00006946_C34E10.4_prx-10 E001 chrIII:5236409-5236523 1.602 hlh1_T2 nhr25_T2
WBGene00006946_C34E10.4_prx-10 E001 chrIII:5236409-5236523 1.145 nhr25_T3 tbx37_T3
WBGene00006946_C34E10.4_prx-10 E001 chrIII:5236409-5236523 1.699 nhr25_T3 pha4_T3
WBGene00006946_C34E10.4_prx-10 E001 chrIII:5236409-5236523 2.241 cnd1_T3 nhr25_T3
WBGene00006946_C34E10.4_prx-10 E001 chrIII:5236409-5236523 2.379 hlh1_T3 nhr25_T3
WBGene00006946_C34E10.4_prx-10 E001 chrIII:5236409-5236523 1.618 nhr25_T4 pha4_T4

WBGene00006946_C34E10.4_prx-10 J015 chrIII:5236523-5236891 12.542 end1_T2 tbx37_T2
WBGene00006946_C34E10.4_prx-10 J015 chrIII:5236523-5236891 1.372 nhr25_T3 tbx37_T3
WBGene00006946_C34E10.4_prx-10 J015 chrIII:5236523-5236891 1.977 cnd1_T3 nhr25_T3

WBGene00044079_C34E11.3_tag-241 E019 chrX:11833437-11833599 1.349 cnd1_T3 end1_T3
WBGene00044079_C34E11.3_tag-241 E019 chrX:11833437-11833599 1.213 cnd1_T3 pha4_T3

WBGene00004108_C34E7.1_pqn-18 E009 chrX:12918985-12919290 1.307 ceh32_T0 nhr25_T0

WBGene00004108_C34E7.1_pqn-18 E002 chrX:12913313-12913837 1.309 ceh32_T1 pha4_T1
WBGene00004108_C34E7.1_pqn-18 E002 chrX:12913313-12913837 1.320 ceh32_T1 end1_T1

WBGene00004108_C34E7.1_pqn-18 E004 chrX:12915436-12915523 1.157 ceh32_T1 end1_T1
WBGene00004108_C34E7.1_pqn-18 E004 chrX:12915436-12915523 1.399 ceh32_T1 pha4_T1

WBGene00004108_C34E7.1_pqn-18 E002 chrX:12913313-12913837 1.142 ceh32_T2 pha4_T2
WBGene00004108_C34E7.1_pqn-18 E002 chrX:12913313-12913837 1.239 ceh32_T2 end1_T2

WBGene00004108_C34E7.1_pqn-18 E004 chrX:12915436-12915523 1.184 ceh32_T2 end1_T2
WBGene00004108_C34E7.1_pqn-18 E004 chrX:12915436-12915523 1.418 ceh32_T2 pha4_T2

WBGene00004108_C34E7.1_pqn-18 E002 chrX:12913313-12913837 1.438 ceh32_T3 end1_T3

WBGene00004108_C34E7.1_pqn-18 E004 chrX:12915436-12915523 1.278 ceh32_T3 end1_T3

WBGene00004108_C34E7.1_pqn-18 E002 chrX:12913313-12913837 1.001 ceh32_T4 pha4_T4
WBGene00004108_C34E7.1_pqn-18 E002 chrX:12913313-12913837 1.506 ceh32_T4 end1_T4

WBGene00004108_C34E7.1_pqn-18 E004 chrX:12915436-12915523 1.176 ceh32_T4 pha4_T4
WBGene00004108_C34E7.1_pqn-18 E004 chrX:12915436-12915523 1.415 ceh32_T4 end1_T4
WBGene00004108_C34E7.1_pqn-18 E004 chrX:12915436-12915523 1.214 cnd1_T0 end1_T0

WBGene00001101_C34F11.9_dsh-1 E011 chrII:5219155-5220710 1.005 end1_T3 hlh1_T3
WBGene00001101_C34F11.9_dsh-1 E011 chrII:5219155-5220710 1.034 hlh1_T4 tbx37_T4
WBGene00001101_C34F11.9_dsh-1 E011 chrII:5219155-5220710 1.089 hlh1_T4 nhr25_T4
WBGene00001101_C34F11.9_dsh-1 E011 chrII:5219155-5220710 1.107 hlh1_T4 pha4_T4
WBGene00001101_C34F11.9_dsh-1 E011 chrII:5219155-5220710 1.035 end1_T4 hlh1_T4
WBGene00001101_C34F11.9_dsh-1 E011 chrII:5219155-5220710 1.115 cnd1_T4 hlh1_T4

WBGene00007939_C34F6.5_C34F6.5 E007 chrX:11208823-11208890 1.298 ceh32_T1 nhr25_T1

WBGene00007939_C34F6.5_C34F6.5 E005 chrX:11208379-11208662 1.371 ceh32_T2 nhr25_T2

WBGene00007939_C34F6.5_C34F6.5 J012 chrX:11208670-11208823 1.259 ceh32_T1 nhr25_T1

WBGene00044024_C35A5.11_C35A5.11 E007 chrV:10502957-10503045 1.019 ceh32_T2 nhr25_T2
WBGene00044024_C35A5.11_C35A5.11 E007 chrV:10502957-10503045 1.165 ceh32_T2 hlh1_T2
WBGene00044024_C35A5.11_C35A5.11 E007 chrV:10502957-10503045 1.022 ceh32_T3 hlh1_T3
WBGene00044024_C35A5.11_C35A5.11 E007 chrV:10502957-10503045 1.084 ceh32_T4 hlh1_T4

WBGene00007950_C35A5.6_C35A5.6 E004 chrV:10509499-10509617 12.567 ceh32_T3 end1_T3
WBGene00007950_C35A5.6_C35A5.6 E004 chrV:10509499-10509617 1.130 end1_T4 nhr25_T4

WBGene00016432_C35B1.2_C35B1.2 J018 chrIV:4086291-4086379 1.016 ceh32_T0 end1_T0
WBGene00016432_C35B1.2_C35B1.2 J018 chrIV:4086291-4086379 1.022 ceh32_T1 end1_T1

WBGene00016438_C35B8.3_C35B8.3 E004 chrX:9214328-9214448 1.305 ceh32_T0 hlh1_T0
WBGene00016438_C35B8.3_C35B8.3 E004 chrX:9214328-9214448 1.398 ceh32_T0 nhr25_T0
WBGene00016438_C35B8.3_C35B8.3 E004 chrX:9214328-9214448 1.062 ceh32_T2 end1_T2
WBGene00016438_C35B8.3_C35B8.3 E004 chrX:9214328-9214448 1.267 ceh32_T2 pha4_T2
WBGene00016438_C35B8.3_C35B8.3 E004 chrX:9214328-9214448 1.284 ceh32_T4 nhr25_T4
WBGene00016438_C35B8.3_C35B8.3 E004 chrX:9214328-9214448 1.310 ceh32_T4 hlh1_T4

WBGene00016444_C35D10.7_C35D10.7 E001 chrIII:4856192-4856229 1.317 ceh32_T1 pha4_T1
WBGene00016444_C35D10.7_C35D10.7 E001 chrIII:4856192-4856229 1.077 ceh32_T3 end1_T3
WBGene00016444_C35D10.7_C35D10.7 E001 chrIII:4856192-4856229 1.227 ceh32_T4 end1_T4
WBGene00016444_C35D10.7_C35D10.7 E001 chrIII:4856192-4856229 1.472 ceh32_T4 pha4_T4

WBGene00016444_C35D10.7_C35D10.7 J008 chrIII:4856229-4856858 1.315 ceh32_T1 pha4_T1
WBGene00016444_C35D10.7_C35D10.7 J008 chrIII:4856229-4856858 1.075 ceh32_T3 end1_T3
WBGene00016444_C35D10.7_C35D10.7 J008 chrIII:4856229-4856858 1.227 ceh32_T4 end1_T4
WBGene00016444_C35D10.7_C35D10.7 J008 chrIII:4856229-4856858 1.470 ceh32_T4 pha4_T4

WBGene00016454_C35E7.2_C35E7.2 J008 chrI:10841976-10842420 1.167 ceh32_T4 hlh1_T4

WBGene00000527_C36B1.1_cle-1 E025 chrI:8724194-8724279 12.658 cnd1_T3 nhr25_T3

WBGene00007978_C36B1.11_C36B1.11 E008 chrI:8757547-8757605 1.688 ceh32_T1 end1_T1
WBGene00007978_C36B1.11_C36B1.11 E008 chrI:8757547-8757605 1.287 ceh32_T2 end1_T2
WBGene00007978_C36B1.11_C36B1.11 E008 chrI:8757547-8757605 1.530 ceh32_T1 hlh1_T1
WBGene00007978_C36B1.11_C36B1.11 E008 chrI:8757547-8757605 1.472 ceh32_T1 nhr25_T1
WBGene00007978_C36B1.11_C36B1.11 E008 chrI:8757547-8757605 1.530 ceh32_T1 pha4_T1
WBGene00007978_C36B1.11_C36B1.11 E008 chrI:8757547-8757605 1.291 ceh32_T2 pha4_T2
WBGene00007978_C36B1.11_C36B1.11 E008 chrI:8757547-8757605 1.276 cnd1_T4 pha4_T4
WBGene00007978_C36B1.11_C36B1.11 E008 chrI:8757547-8757605 12.727 ceh32_T4 pha4_T4

WBGene00000527_C36B1.1_cle-1 J051 chrI:8722764-8724194 12.475 cnd1_T3 nhr25_T3

WBGene00007978_C36B1.11_C36B1.11 J015 chrI:8757502-8757547 1.674 ceh32_T1 end1_T1
WBGene00007978_C36B1.11_C36B1.11 J015 chrI:8757502-8757547 1.287 ceh32_T2 end1_T2
WBGene00007978_C36B1.11_C36B1.11 J015 chrI:8757502-8757547 1.485 ceh32_T1 hlh1_T1
WBGene00007978_C36B1.11_C36B1.11 J015 chrI:8757502-8757547 1.474 ceh32_T1 nhr25_T1
WBGene00007978_C36B1.11_C36B1.11 J015 chrI:8757502-8757547 1.529 ceh32_T1 pha4_T1
WBGene00007978_C36B1.11_C36B1.11 J015 chrI:8757502-8757547 1.273 ceh32_T2 pha4_T2
WBGene00007978_C36B1.11_C36B1.11 J015 chrI:8757502-8757547 1.252 cnd1_T4 pha4_T4
WBGene00007978_C36B1.11_C36B1.11 J015 chrI:8757502-8757547 12.702 ceh32_T4 pha4_T4

WBGene00044614_C36B1.14_C36B1.14 J004 chrI:8730301-8730347 1.179 nhr25_T4 pha4_T4

WBGene00004372_C36F7.4_rig-5 E016 chrI:9574148-9574169 1.100 ceh32_T1 hlh1_T1
WBGene00004372_C36F7.4_rig-5 E016 chrI:9574148-9574169 1.004 ceh32_T2 nhr25_T2
WBGene00004372_C36F7.4_rig-5 E016 chrI:9574148-9574169 1.019 ceh32_T2 end1_T2
WBGene00004372_C36F7.4_rig-5 E016 chrI:9574148-9574169 1.701 ceh32_T2 pha4_T2

WBGene00004372_C36F7.4_rig-5 E009 chrI:9568101-9568230 1.071 ceh32_T2 pha4_T2

WBGene00016496_C37C3.2_C37C3.2 J022 chrV:7855115-7855750 1.116 ceh32_T1 end1_T1
WBGene00016496_C37C3.2_C37C3.2 J022 chrV:7855115-7855750 1.154 ceh32_T1 pha4_T1
WBGene00016496_C37C3.2_C37C3.2 J022 chrV:7855115-7855750 1.247 ceh32_T2 end1_T2
WBGene00016496_C37C3.2_C37C3.2 J022 chrV:7855115-7855750 1.030 ceh32_T3 end1_T3
WBGene00016496_C37C3.2_C37C3.2 J022 chrV:7855115-7855750 1.010 ceh32_T4 end1_T4
WBGene00016496_C37C3.2_C37C3.2 J022 chrV:7855115-7855750 1.058 ceh32_T4 pha4_T4

WBGene00000458_C37E2.5_ceh-37 E006 chrX:14199005-14199027 12.637 cnd1_T3 end1_T3

WBGene00000458_C37E2.5_ceh-37 E008 chrX:14209074-14209153 12.649 cnd1_T3 end1_T3
WBGene00000458_C37E2.5_ceh-37 E008 chrX:14209074-14209153 1.715 cnd1_T4 nhr25_T4
WBGene00000458_C37E2.5_ceh-37 E008 chrX:14209074-14209153 2.638 cnd1_T4 end1_T4

WBGene00000458_C37E2.5_ceh-37 J014 chrX:14199731-14209074 1.464 cnd1_T4 nhr25_T4
WBGene00000458_C37E2.5_ceh-37 J014 chrX:14199731-14209074 13.190 cnd1_T4 end1_T4

WBGene00002990_C37F5.1_lin-1 E004 chrIV:2278891-2279181 1.209 ceh32_T0 pha4_T0
WBGene00002990_C37F5.1_lin-1 E004 chrIV:2278891-2279181 1.934 ceh32_T0 end1_T0
WBGene00002990_C37F5.1_lin-1 E004 chrIV:2278891-2279181 1.241 ceh32_T1 end1_T1
WBGene00002990_C37F5.1_lin-1 E004 chrIV:2278891-2279181 1.479 ceh32_T1 pha4_T1
WBGene00002990_C37F5.1_lin-1 E004 chrIV:2278891-2279181 1.125 ceh32_T4 end1_T4
WBGene00002990_C37F5.1_lin-1 E004 chrIV:2278891-2279181 1.322 ceh32_T4 pha4_T4
WBGene00002990_C37F5.1_lin-1 E004 chrIV:2278891-2279181 1.291 end1_T0 hlh1_T0
WBGene00002990_C37F5.1_lin-1 E004 chrIV:2278891-2279181 1.201 end1_T0 nhr25_T0
WBGene00002990_C37F5.1_lin-1 E004 chrIV:2278891-2279181 1.262 end1_T0 tbx37_T0

WBGene00002990_C37F5.1_lin-1 J015 chrIV:2300217-2300262 1.930 hlh1_T2 tbx37_T2
WBGene00002990_C37F5.1_lin-1 J015 chrIV:2300217-2300262 2.879 hlh1_T2 nhr25_T2
WBGene00002990_C37F5.1_lin-1 J015 chrIV:2300217-2300262 12.764 cnd1_T2 hlh1_T2
WBGene00002990_C37F5.1_lin-1 J015 chrIV:2300217-2300262 13.775 hlh1_T3 tbx37_T3
WBGene00002990_C37F5.1_lin-1 J015 chrIV:2300217-2300262 2.785 hlh1_T3 nhr25_T3
WBGene00002990_C37F5.1_lin-1 J015 chrIV:2300217-2300262 13.098 ceh32_T3 hlh1_T3
WBGene00002990_C37F5.1_lin-1 J015 chrIV:2300217-2300262 13.694 cnd1_T3 hlh1_T3
WBGene00002990_C37F5.1_lin-1 J015 chrIV:2300217-2300262 12.966 hlh1_T4 pha4_T4
WBGene00002990_C37F5.1_lin-1 J015 chrIV:2300217-2300262 14.206 hlh1_T4 tbx37_T4
WBGene00002990_C37F5.1_lin-1 J015 chrIV:2300217-2300262 2.513 hlh1_T4 nhr25_T4
WBGene00002990_C37F5.1_lin-1 J015 chrIV:2300217-2300262 1.565 end1_T4 hlh1_T4
WBGene00002990_C37F5.1_lin-1 J015 chrIV:2300217-2300262 1.840 ceh32_T4 hlh1_T4
WBGene00002990_C37F5.1_lin-1 J015 chrIV:2300217-2300262 3.135 cnd1_T4 hlh1_T4

WBGene00016511_C37H5.13_C37H5.13 E010 chrV:4862689-4862884 1.092 ceh32_T1 nhr25_T1
WBGene00016511_C37H5.13_C37H5.13 E010 chrV:4862689-4862884 1.276 ceh32_T1 pha4_T1
WBGene00016511_C37H5.13_C37H5.13 E010 chrV:4862689-4862884 1.095 ceh32_T4 pha4_T4
WBGene00016511_C37H5.13_C37H5.13 E010 chrV:4862689-4862884 1.057 end1_T1 tbx37_T1
WBGene00016511_C37H5.13_C37H5.13 E010 chrV:4862689-4862884 1.091 end1_T2 tbx37_T2
WBGene00016511_C37H5.13_C37H5.13 E010 chrV:4862689-4862884 1.132 end1_T3 pha4_T3
WBGene00016511_C37H5.13_C37H5.13 E010 chrV:4862689-4862884 1.161 end1_T3 tbx37_T3
WBGene00016511_C37H5.13_C37H5.13 E010 chrV:4862689-4862884 1.188 cnd1_T3 end1_T3

WBGene00016511_C37H5.13_C37H5.13 J019 chrV:4860524-4862689 1.026 ceh32_T1 nhr25_T1
WBGene00016511_C37H5.13_C37H5.13 J019 chrV:4860524-4862689 1.856 ceh32_T1 pha4_T1
WBGene00016511_C37H5.13_C37H5.13 J019 chrV:4860524-4862689 1.369 ceh32_T2 pha4_T2
WBGene00016511_C37H5.13_C37H5.13 J019 chrV:4860524-4862689 1.159 ceh32_T3 pha4_T3
WBGene00016511_C37H5.13_C37H5.13 J019 chrV:4860524-4862689 1.177 ceh32_T4 pha4_T4
WBGene00016511_C37H5.13_C37H5.13 J019 chrV:4860524-4862689 1.057 end1_T1 pha4_T1
WBGene00016511_C37H5.13_C37H5.13 J019 chrV:4860524-4862689 1.007 hlh1_T1 pha4_T1

WBGene00016507_C37H5.3_C37H5.3 E001 chrV:4844684-4844986 1.155 ceh32_T1 hlh1_T1
WBGene00016507_C37H5.3_C37H5.3 E001 chrV:4844684-4844986 1.247 ceh32_T1 pha4_T1
WBGene00016507_C37H5.3_C37H5.3 E001 chrV:4844684-4844986 1.411 ceh32_T1 end1_T1
WBGene00016507_C37H5.3_C37H5.3 E001 chrV:4844684-4844986 1.134 ceh32_T2 hlh1_T2
WBGene00016507_C37H5.3_C37H5.3 E001 chrV:4844684-4844986 1.201 ceh32_T3 pha4_T3
WBGene00016507_C37H5.3_C37H5.3 E001 chrV:4844684-4844986 1.124 ceh32_T4 hlh1_T4
WBGene00016507_C37H5.3_C37H5.3 E001 chrV:4844684-4844986 1.310 ceh32_T4 pha4_T4
WBGene00016507_C37H5.3_C37H5.3 E001 chrV:4844684-4844986 1.057 cnd1_T2 hlh1_T2

WBGene00016507_C37H5.3_C37H5.3 J008 chrV:4844986-4845169 2.498 ceh32_T1 end1_T1
WBGene00016507_C37H5.3_C37H5.3 J008 chrV:4844986-4845169 1.295 ceh32_T2 hlh1_T2
WBGene00016507_C37H5.3_C37H5.3 J008 chrV:4844986-4845169 1.401 ceh32_T2 end1_T2
WBGene00016507_C37H5.3_C37H5.3 J008 chrV:4844986-4845169 1.527 ceh32_T4 end1_T4
WBGene00016507_C37H5.3_C37H5.3 J008 chrV:4844986-4845169 1.243 cnd1_T2 hlh1_T2
WBGene00016507_C37H5.3_C37H5.3 J008 chrV:4844986-4845169 1.077 end1_T4 nhr25_T4

WBGene00000225_C38C6.2_atgp-2 E005 chrII:14641293-14641615 1.356 ceh32_T0 pha4_T0
WBGene00000225_C38C6.2_atgp-2 E005 chrII:14641293-14641615 2.818 ceh32_T0 hlh1_T0
WBGene00000225_C38C6.2_atgp-2 E005 chrII:14641293-14641615 1.036 ceh32_T1 pha4_T1
WBGene00000225_C38C6.2_atgp-2 E005 chrII:14641293-14641615 1.127 ceh32_T1 end1_T1
WBGene00000225_C38C6.2_atgp-2 E005 chrII:14641293-14641615 2.480 ceh32_T1 hlh1_T1
WBGene00000225_C38C6.2_atgp-2 E005 chrII:14641293-14641615 1.782 ceh32_T2 end1_T2
WBGene00000225_C38C6.2_atgp-2 E005 chrII:14641293-14641615 2.074 ceh32_T2 hlh1_T2
WBGene00000225_C38C6.2_atgp-2 E005 chrII:14641293-14641615 1.573 ceh32_T3 hlh1_T3
WBGene00000225_C38C6.2_atgp-2 E005 chrII:14641293-14641615 1.998 ceh32_T3 pha4_T3
WBGene00000225_C38C6.2_atgp-2 E005 chrII:14641293-14641615 2.130 ceh32_T3 end1_T3
WBGene00000225_C38C6.2_atgp-2 E005 chrII:14641293-14641615 1.371 ceh32_T4 hlh1_T4
WBGene00000225_C38C6.2_atgp-2 E005 chrII:14641293-14641615 2.023 ceh32_T4 pha4_T4
WBGene00000225_C38C6.2_atgp-2 E005 chrII:14641293-14641615 1.274 cnd1_T2 hlh1_T2
WBGene00000225_C38C6.2_atgp-2 E005 chrII:14641293-14641615 1.122 cnd1_T3 end1_T3
WBGene00000225_C38C6.2_atgp-2 E005 chrII:14641293-14641615 1.456 cnd1_T4 pha4_T4

WBGene00000225_C38C6.2_atgp-2 E008 chrII:14642052-14642074 1.767 ceh32_T0 hlh1_T0

WBGene00000225_C38C6.2_atgp-2 E013 chrII:14643501-14643659 1.395 ceh32_T0 hlh1_T0

WBGene00000225_C38C6.2_atgp-2 E005 chrII:14641293-14641615 2.382 hlh1_T0 nhr25_T0
WBGene00000225_C38C6.2_atgp-2 E005 chrII:14641293-14641615 1.218 nhr25_T1 pha4_T1
WBGene00000225_C38C6.2_atgp-2 E005 chrII:14641293-14641615 1.312 end1_T1 nhr25_T1
WBGene00000225_C38C6.2_atgp-2 E005 chrII:14641293-14641615 1.553 cnd1_T1 nhr25_T1
WBGene00000225_C38C6.2_atgp-2 E005 chrII:14641293-14641615 2.660 hlh1_T1 nhr25_T1
WBGene00000225_C38C6.2_atgp-2 E005 chrII:14641293-14641615 1.184 cnd1_T2 nhr25_T2
WBGene00000225_C38C6.2_atgp-2 E005 chrII:14641293-14641615 2.174 end1_T2 nhr25_T2
WBGene00000225_C38C6.2_atgp-2 E005 chrII:14641293-14641615 2.449 hlh1_T2 nhr25_T2
WBGene00000225_C38C6.2_atgp-2 E005 chrII:14641293-14641615 1.593 nhr25_T3 pha4_T3
WBGene00000225_C38C6.2_atgp-2 E005 chrII:14641293-14641615 1.586 nhr25_T4 pha4_T4
WBGene00000225_C38C6.2_atgp-2 E005 chrII:14641293-14641615 1.462 hlh1_T0 pha4_T0
WBGene00000225_C38C6.2_atgp-2 E005 chrII:14641293-14641615 1.881 hlh1_T0 tbx37_T0
WBGene00000225_C38C6.2_atgp-2 E005 chrII:14641293-14641615 2.154 hlh1_T1 tbx37_T1
WBGene00000225_C38C6.2_atgp-2 E005 chrII:14641293-14641615 1.538 hlh1_T2 tbx37_T2

WBGene00016520_C39B5.2_C39B5.2 E002 chrIII:2234883-2235204 1.089 ceh32_T1 pha4_T1
WBGene00016520_C39B5.2_C39B5.2 E002 chrIII:2234883-2235204 1.025 ceh32_T4 end1_T4
WBGene00016520_C39B5.2_C39B5.2 E002 chrIII:2234883-2235204 1.104 ceh32_T4 pha4_T4

WBGene00016531_C39D10.3_C39D10.3 E001 chrX:7884287-7884442 1.059 ceh32_T4 hlh1_T4

WBGene00008032_C39E9.8_C39E9.8 E002 chrIV:13079480-13079586 1.959 ceh32_T4 end1_T4
WBGene00008032_C39E9.8_C39E9.8 E002 chrIV:13079480-13079586 2.161 ceh32_T4 nhr25_T4
WBGene00008032_C39E9.8_C39E9.8 E002 chrIV:13079480-13079586 2.426 ceh32_T4 pha4_T4
WBGene00008032_C39E9.8_C39E9.8 E002 chrIV:13079480-13079586 1.042 cnd1_T4 pha4_T4

WBGene00008032_C39E9.8_C39E9.8 E011 chrIV:13082322-13082436 1.556 ceh32_T4 nhr25_T4
WBGene00008032_C39E9.8_C39E9.8 E011 chrIV:13082322-13082436 1.931 ceh32_T4 pha4_T4

WBGene00016562_C41D11.3_C41D11.3 J027 chrI:4444156-4444285 1.029 hlh1_T3 pha4_T3

WBGene00004887_C41G7.1_smn-1 E005 chrI:9512074-9512139 1.044 ceh32_T1 end1_T1
WBGene00004887_C41G7.1_smn-1 E005 chrI:9512074-9512139 1.143 ceh32_T2 end1_T2
WBGene00004887_C41G7.1_smn-1 E005 chrI:9512074-9512139 1.272 ceh32_T3 end1_T3
WBGene00004887_C41G7.1_smn-1 E005 chrI:9512074-9512139 1.115 ceh32_T4 end1_T4
WBGene00004887_C41G7.1_smn-1 E005 chrI:9512074-9512139 1.247 ceh32_T2 nhr25_T2
WBGene00004887_C41G7.1_smn-1 E005 chrI:9512074-9512139 1.257 ceh32_T3 nhr25_T3
WBGene00004887_C41G7.1_smn-1 E005 chrI:9512074-9512139 1.045 ceh32_T0 pha4_T0
WBGene00004887_C41G7.1_smn-1 E005 chrI:9512074-9512139 1.020 ceh32_T1 pha4_T1
WBGene00004887_C41G7.1_smn-1 E005 chrI:9512074-9512139 1.332 ceh32_T2 pha4_T2
WBGene00004887_C41G7.1_smn-1 E005 chrI:9512074-9512139 1.369 ceh32_T3 pha4_T3

WBGene00004887_C41G7.1_smn-1 J009 chrI:9512020-9512074 1.045 ceh32_T1 end1_T1
WBGene00004887_C41G7.1_smn-1 J009 chrI:9512020-9512074 1.188 ceh32_T2 end1_T2
WBGene00004887_C41G7.1_smn-1 J009 chrI:9512020-9512074 1.274 ceh32_T3 end1_T3
WBGene00004887_C41G7.1_smn-1 J009 chrI:9512020-9512074 1.115 ceh32_T4 end1_T4
WBGene00004887_C41G7.1_smn-1 J009 chrI:9512020-9512074 1.294 ceh32_T2 nhr25_T2
WBGene00004887_C41G7.1_smn-1 J009 chrI:9512020-9512074 1.258 ceh32_T3 nhr25_T3
WBGene00004887_C41G7.1_smn-1 J009 chrI:9512020-9512074 1.046 ceh32_T0 pha4_T0
WBGene00004887_C41G7.1_smn-1 J009 chrI:9512020-9512074 1.021 ceh32_T1 pha4_T1
WBGene00004887_C41G7.1_smn-1 J009 chrI:9512020-9512074 1.382 ceh32_T2 pha4_T2
WBGene00004887_C41G7.1_smn-1 J009 chrI:9512020-9512074 1.369 ceh32_T3 pha4_T3

WBGene00000096_C41G7.5_ahr-1 E002 chrI:9524661-9524721 2.519 ceh32_T1 nhr25_T1
WBGene00000096_C41G7.5_ahr-1 E002 chrI:9524661-9524721 1.006 ceh32_T2 nhr25_T2
WBGene00000096_C41G7.5_ahr-1 E002 chrI:9524661-9524721 1.463 ceh32_T2 pha4_T2
WBGene00000096_C41G7.5_ahr-1 E002 chrI:9524661-9524721 12.620 ceh32_T2 end1_T2
WBGene00000096_C41G7.5_ahr-1 E002 chrI:9524661-9524721 1.662 ceh32_T3 pha4_T3
WBGene00000096_C41G7.5_ahr-1 E002 chrI:9524661-9524721 1.374 ceh32_T4 end1_T4

WBGene00077771_C41G7.9_C41G7.9 E006 chrI:9516697-9516776 13.449 end1_T0 nhr25_T0

WBGene00077771_C41G7.9_C41G7.9 J010 chrI:9515839-9516697 13.448 end1_T0 nhr25_T0

WBGene00016588_C42C1.10_hpo-12 E001 chrIV:12282867-12283006 1.294 ceh32_T1 pha4_T1
WBGene00016588_C42C1.10_hpo-12 E001 chrIV:12282867-12283006 1.717 ceh32_T4 pha4_T4
WBGene00016588_C42C1.10_hpo-12 E001 chrIV:12282867-12283006 1.730 cnd1_T2 pha4_T2
WBGene00016588_C42C1.10_hpo-12 E001 chrIV:12282867-12283006 1.932 cnd1_T3 pha4_T3
WBGene00016588_C42C1.10_hpo-12 E001 chrIV:12282867-12283006 1.398 cnd1_T4 pha4_T4

WBGene00016588_C42C1.10_hpo-12 E012 chrIV:12285412-12285475 1.207 cnd1_T4 pha4_T4

WBGene00016588_C42C1.10_hpo-12 E001 chrIV:12282867-12283006 1.725 hlh1_T2 pha4_T2
WBGene00016588_C42C1.10_hpo-12 E001 chrIV:12282867-12283006 2.096 hlh1_T3 pha4_T3
WBGene00016588_C42C1.10_hpo-12 E001 chrIV:12282867-12283006 1.941 hlh1_T4 pha4_T4
WBGene00016588_C42C1.10_hpo-12 E001 chrIV:12282867-12283006 1.236 end1_T4 hlh1_T4

WBGene00016588_C42C1.10_hpo-12 E012 chrIV:12285412-12285475 1.101 hlh1_T4 pha4_T4

WBGene00016588_C42C1.10_hpo-12 E001 chrIV:12282867-12283006 1.073 nhr25_T1 pha4_T1

WBGene00016588_C42C1.10_hpo-12 J015 chrIV:12283006-12285193 2.266 hlh1_T4 pha4_T4

WBGene00016602_C43E11.2_mus-81 E001 chrI:4265108-4265173 1.042 ceh32_T1 pha4_T1
WBGene00016602_C43E11.2_mus-81 E001 chrI:4265108-4265173 1.074 ceh32_T1 nhr25_T1
WBGene00016602_C43E11.2_mus-81 E001 chrI:4265108-4265173 1.022 ceh32_T2 hlh1_T2
WBGene00016602_C43E11.2_mus-81 E001 chrI:4265108-4265173 1.129 ceh32_T3 hlh1_T3

WBGene00016602_C43E11.2_mus-81 E005 chrI:4266411-4266726 1.162 ceh32_T1 end1_T1
WBGene00016602_C43E11.2_mus-81 E005 chrI:4266411-4266726 1.080 ceh32_T2 end1_T2
WBGene00016602_C43E11.2_mus-81 E005 chrI:4266411-4266726 1.109 ceh32_T1 nhr25_T1
WBGene00016602_C43E11.2_mus-81 E005 chrI:4266411-4266726 1.267 ceh32_T1 pha4_T1
WBGene00016602_C43E11.2_mus-81 E005 chrI:4266411-4266726 1.188 ceh32_T4 pha4_T4

WBGene00016602_C43E11.2_mus-81 J007 chrI:4265173-4265219 1.074 ceh32_T1 nhr25_T1
WBGene00016602_C43E11.2_mus-81 J007 chrI:4265173-4265219 1.085 ceh32_T1 pha4_T1
WBGene00016602_C43E11.2_mus-81 J007 chrI:4265173-4265219 1.102 ceh32_T2 hlh1_T2
WBGene00016602_C43E11.2_mus-81 J007 chrI:4265173-4265219 1.170 ceh32_T3 hlh1_T3
WBGene00016602_C43E11.2_mus-81 J007 chrI:4265173-4265219 1.043 ceh32_T4 hlh1_T4

WBGene00003516_C43E11.6_nab-1 E001 chrI:4229576-4229668 1.423 ceh32_T0 hlh1_T0
WBGene00003516_C43E11.6_nab-1 E001 chrI:4229576-4229668 1.968 ceh32_T0 end1_T0
WBGene00003516_C43E11.6_nab-1 E001 chrI:4229576-4229668 2.456 ceh32_T0 nhr25_T0

WBGene00003516_C43E11.6_nab-1 E003 chrI:4229894-4230007 1.114 ceh32_T0 hlh1_T0
WBGene00003516_C43E11.6_nab-1 E003 chrI:4229894-4230007 1.301 ceh32_T0 pha4_T0
WBGene00003516_C43E11.6_nab-1 E003 chrI:4229894-4230007 1.600 ceh32_T0 nhr25_T0
WBGene00003516_C43E11.6_nab-1 E003 chrI:4229894-4230007 1.755 ceh32_T0 end1_T0

WBGene00003516_C43E11.6_nab-1 E001 chrI:4229576-4229668 1.193 ceh32_T1 hlh1_T1
WBGene00003516_C43E11.6_nab-1 E001 chrI:4229576-4229668 1.751 ceh32_T1 end1_T1
WBGene00003516_C43E11.6_nab-1 E001 chrI:4229576-4229668 1.788 ceh32_T1 pha4_T1
WBGene00003516_C43E11.6_nab-1 E001 chrI:4229576-4229668 2.461 ceh32_T1 nhr25_T1

WBGene00003516_C43E11.6_nab-1 E003 chrI:4229894-4230007 1.561 ceh32_T1 pha4_T1
WBGene00003516_C43E11.6_nab-1 E003 chrI:4229894-4230007 1.612 ceh32_T1 nhr25_T1
WBGene00003516_C43E11.6_nab-1 E003 chrI:4229894-4230007 1.678 ceh32_T1 end1_T1

WBGene00003516_C43E11.6_nab-1 E001 chrI:4229576-4229668 1.462 ceh32_T2 pha4_T2
WBGene00003516_C43E11.6_nab-1 E001 chrI:4229576-4229668 1.846 ceh32_T2 end1_T2
WBGene00003516_C43E11.6_nab-1 E001 chrI:4229576-4229668 2.333 ceh32_T2 nhr25_T2

WBGene00003516_C43E11.6_nab-1 E003 chrI:4229894-4230007 1.303 ceh32_T2 pha4_T2
WBGene00003516_C43E11.6_nab-1 E003 chrI:4229894-4230007 1.458 ceh32_T2 nhr25_T2
WBGene00003516_C43E11.6_nab-1 E003 chrI:4229894-4230007 1.576 ceh32_T2 end1_T2

WBGene00003516_C43E11.6_nab-1 E001 chrI:4229576-4229668 1.482 ceh32_T3 end1_T3
WBGene00003516_C43E11.6_nab-1 E001 chrI:4229576-4229668 1.557 ceh32_T3 pha4_T3
WBGene00003516_C43E11.6_nab-1 E001 chrI:4229576-4229668 1.674 ceh32_T3 nhr25_T3

WBGene00003516_C43E11.6_nab-1 E003 chrI:4229894-4230007 1.038 ceh32_T3 nhr25_T3
WBGene00003516_C43E11.6_nab-1 E003 chrI:4229894-4230007 1.195 ceh32_T3 end1_T3
WBGene00003516_C43E11.6_nab-1 E003 chrI:4229894-4230007 1.244 ceh32_T3 pha4_T3

WBGene00003516_C43E11.6_nab-1 E001 chrI:4229576-4229668 1.675 ceh32_T4 pha4_T4
WBGene00003516_C43E11.6_nab-1 E001 chrI:4229576-4229668 1.804 ceh32_T4 end1_T4
WBGene00003516_C43E11.6_nab-1 E001 chrI:4229576-4229668 1.843 ceh32_T4 nhr25_T4

WBGene00003516_C43E11.6_nab-1 E003 chrI:4229894-4230007 1.210 ceh32_T4 nhr25_T4
WBGene00003516_C43E11.6_nab-1 E003 chrI:4229894-4230007 1.355 ceh32_T4 end1_T4
WBGene00003516_C43E11.6_nab-1 E003 chrI:4229894-4230007 1.358 ceh32_T4 pha4_T4

WBGene00003516_C43E11.6_nab-1 E001 chrI:4229576-4229668 1.346 cnd1_T2 end1_T2
WBGene00003516_C43E11.6_nab-1 E001 chrI:4229576-4229668 1.832 cnd1_T2 nhr25_T2

WBGene00003516_C43E11.6_nab-1 E003 chrI:4229894-4230007 1.023 cnd1_T2 nhr25_T2
WBGene00003516_C43E11.6_nab-1 E003 chrI:4229894-4230007 1.137 cnd1_T2 end1_T2

WBGene00003516_C43E11.6_nab-1 E001 chrI:4229576-4229668 1.229 cnd1_T4 pha4_T4
WBGene00003516_C43E11.6_nab-1 E001 chrI:4229576-4229668 1.353 cnd1_T4 end1_T4
WBGene00003516_C43E11.6_nab-1 E001 chrI:4229576-4229668 1.393 cnd1_T4 nhr25_T4
WBGene00003516_C43E11.6_nab-1 E001 chrI:4229576-4229668 1.026 hlh1_T0 nhr25_T0
WBGene00003516_C43E11.6_nab-1 E001 chrI:4229576-4229668 1.252 hlh1_T1 nhr25_T1
WBGene00003516_C43E11.6_nab-1 E001 chrI:4229576-4229668 1.434 hlh1_T2 nhr25_T2
WBGene00003516_C43E11.6_nab-1 E001 chrI:4229576-4229668 1.263 hlh1_T4 nhr25_T4
WBGene00003516_C43E11.6_nab-1 E001 chrI:4229576-4229668 1.192 nhr25_T0 tbx37_T0
WBGene00003516_C43E11.6_nab-1 E001 chrI:4229576-4229668 1.448 nhr25_T1 tbx37_T1
WBGene00003516_C43E11.6_nab-1 E001 chrI:4229576-4229668 1.319 nhr25_T2 tbx37_T2

WBGene00003516_C43E11.6_nab-1 J017 chrI:4229668-4229887 1.682 ceh32_T0 nhr25_T0
WBGene00003516_C43E11.6_nab-1 J017 chrI:4229668-4229887 2.003 ceh32_T0 end1_T0
WBGene00003516_C43E11.6_nab-1 J017 chrI:4229668-4229887 1.489 ceh32_T1 end1_T1
WBGene00003516_C43E11.6_nab-1 J017 chrI:4229668-4229887 1.620 ceh32_T1 nhr25_T1
WBGene00003516_C43E11.6_nab-1 J017 chrI:4229668-4229887 1.824 ceh32_T1 pha4_T1
WBGene00003516_C43E11.6_nab-1 J017 chrI:4229668-4229887 1.421 ceh32_T2 pha4_T2
WBGene00003516_C43E11.6_nab-1 J017 chrI:4229668-4229887 1.785 ceh32_T2 nhr25_T2
WBGene00003516_C43E11.6_nab-1 J017 chrI:4229668-4229887 1.846 ceh32_T2 end1_T2
WBGene00003516_C43E11.6_nab-1 J017 chrI:4229668-4229887 1.373 ceh32_T3 nhr25_T3
WBGene00003516_C43E11.6_nab-1 J017 chrI:4229668-4229887 1.586 ceh32_T3 pha4_T3
WBGene00003516_C43E11.6_nab-1 J017 chrI:4229668-4229887 1.662 ceh32_T3 end1_T3
WBGene00003516_C43E11.6_nab-1 J017 chrI:4229668-4229887 1.406 ceh32_T4 nhr25_T4
WBGene00003516_C43E11.6_nab-1 J017 chrI:4229668-4229887 1.677 ceh32_T4 pha4_T4
WBGene00003516_C43E11.6_nab-1 J017 chrI:4229668-4229887 1.921 ceh32_T4 end1_T4
WBGene00003516_C43E11.6_nab-1 J017 chrI:4229668-4229887 1.347 cnd1_T2 nhr25_T2
WBGene00003516_C43E11.6_nab-1 J017 chrI:4229668-4229887 1.405 cnd1_T2 end1_T2
WBGene00003516_C43E11.6_nab-1 J017 chrI:4229668-4229887 1.050 cnd1_T4 nhr25_T4
WBGene00003516_C43E11.6_nab-1 J017 chrI:4229668-4229887 1.321 cnd1_T4 pha4_T4
WBGene00003516_C43E11.6_nab-1 J017 chrI:4229668-4229887 1.565 cnd1_T4 end1_T4
WBGene00003516_C43E11.6_nab-1 J017 chrI:4229668-4229887 1.233 end1_T0 tbx37_T0
WBGene00003516_C43E11.6_nab-1 J017 chrI:4229668-4229887 1.138 nhr25_T2 tbx37_T2
WBGene00003516_C43E11.6_nab-1 J017 chrI:4229668-4229887 1.210 end1_T2 tbx37_T2
WBGene00003516_C43E11.6_nab-1 J017 chrI:4229668-4229887 1.347 end1_T4 tbx37_T4

WBGene00016610_C43G2.1_paqr-1 E009 chrIV:6555791-6555890 1.599 ceh32_T2 hlh1_T2
WBGene00016610_C43G2.1_paqr-1 E009 chrIV:6555791-6555890 2.091 ceh32_T2 end1_T2
WBGene00016610_C43G2.1_paqr-1 E009 chrIV:6555791-6555890 1.851 ceh32_T3 end1_T3
WBGene00016610_C43G2.1_paqr-1 E009 chrIV:6555791-6555890 1.315 cnd1_T3 hlh1_T3
WBGene00016610_C43G2.1_paqr-1 E009 chrIV:6555791-6555890 1.499 cnd1_T3 end1_T3
WBGene00016610_C43G2.1_paqr-1 E009 chrIV:6555791-6555890 1.574 end1_T3 pha4_T3
WBGene00016610_C43G2.1_paqr-1 E009 chrIV:6555791-6555890 1.404 hlh1_T3 tbx37_T3
WBGene00016610_C43G2.1_paqr-1 E009 chrIV:6555791-6555890 1.584 end1_T3 tbx37_T3

WBGene00016610_C43G2.1_paqr-1 J017 chrIV:6555438-6555791 1.780 ceh32_T3 end1_T3
WBGene00016610_C43G2.1_paqr-1 J017 chrIV:6555438-6555791 1.455 cnd1_T3 hlh1_T3
WBGene00016610_C43G2.1_paqr-1 J017 chrIV:6555438-6555791 1.636 cnd1_T3 end1_T3
WBGene00016610_C43G2.1_paqr-1 J017 chrIV:6555438-6555791 1.476 end1_T3 pha4_T3
WBGene00016610_C43G2.1_paqr-1 J017 chrIV:6555438-6555791 1.399 hlh1_T3 tbx37_T3
WBGene00016610_C43G2.1_paqr-1 J017 chrIV:6555438-6555791 1.580 end1_T3 tbx37_T3

WBGene00016613_C43G2.4_best-9 E001 chrIV:6561099-6561200 2.327 end1_T4 pha4_T4

WBGene00006621_C43G2.5_try-3 E003 chrIV:6557430-6557531 6.393 ceh32_T1 end1_T1

WBGene00006621_C43G2.5_try-3 J009 chrIV:6557366-6557417 1.937 ceh32_T4 end1_T4

WBGene00008089_C44C10.9_C44C10.9 E004 chrX:11714611-11714751 1.865 ceh32_T4 nhr25_T4

WBGene00008089_C44C10.9_C44C10.9 E011 chrX:11716387-11716509 1.191 ceh32_T4 hlh1_T4
WBGene00008089_C44C10.9_C44C10.9 E011 chrX:11716387-11716509 1.255 ceh32_T4 pha4_T4
WBGene00008089_C44C10.9_C44C10.9 E011 chrX:11716387-11716509 1.425 ceh32_T4 nhr25_T4
WBGene00008089_C44C10.9_C44C10.9 E011 chrX:11716387-11716509 1.557 ceh32_T4 end1_T4

WBGene00008089_C44C10.9_C44C10.9 E004 chrX:11714611-11714751 1.226 end1_T4 nhr25_T4
WBGene00008089_C44C10.9_C44C10.9 E004 chrX:11714611-11714751 13.814 nhr25_T2 pha4_T2
WBGene00008089_C44C10.9_C44C10.9 E004 chrX:11714611-11714751 1.019 hlh1_T3 pha4_T3
WBGene00008089_C44C10.9_C44C10.9 E004 chrX:11714611-11714751 12.845 cnd1_T3 pha4_T3
WBGene00008089_C44C10.9_C44C10.9 E004 chrX:11714611-11714751 3.262 nhr25_T3 pha4_T3
WBGene00008089_C44C10.9_C44C10.9 E004 chrX:11714611-11714751 1.031 end1_T4 pha4_T4
WBGene00008089_C44C10.9_C44C10.9 E004 chrX:11714611-11714751 1.326 cnd1_T4 pha4_T4
WBGene00008089_C44C10.9_C44C10.9 E004 chrX:11714611-11714751 2.253 nhr25_T4 pha4_T4
WBGene00008089_C44C10.9_C44C10.9 E004 chrX:11714611-11714751 1.137 hlh1_T3 tbx37_T3
WBGene00008089_C44C10.9_C44C10.9 E004 chrX:11714611-11714751 3.384 nhr25_T3 tbx37_T3
WBGene00008089_C44C10.9_C44C10.9 E004 chrX:11714611-11714751 1.251 end1_T4 tbx37_T4
WBGene00008089_C44C10.9_C44C10.9 E004 chrX:11714611-11714751 2.481 nhr25_T4 tbx37_T4

WBGene00008089_C44C10.9_C44C10.9 J018 chrX:11715884-11716387 1.210 ceh32_T4 nhr25_T4
WBGene00008089_C44C10.9_C44C10.9 J018 chrX:11715884-11716387 1.266 ceh32_T4 pha4_T4
WBGene00008089_C44C10.9_C44C10.9 J018 chrX:11715884-11716387 1.402 ceh32_T4 end1_T4

WBGene00006671_C44E12.3_twk-17 E017 chrX:7606101-7606396 13.032 cnd1_T3 hlh1_T3
WBGene00006671_C44E12.3_twk-17 E017 chrX:7606101-7606396 12.488 ceh32_T4 hlh1_T4
WBGene00006671_C44E12.3_twk-17 E017 chrX:7606101-7606396 2.706 cnd1_T4 hlh1_T4

WBGene00016650_C44E4.1_C44E4.1 E025 chrI:4633229-4633347 1.120 ceh32_T0 end1_T0
WBGene00016650_C44E4.1_C44E4.1 E025 chrI:4633229-4633347 1.573 ceh32_T2 end1_T2
WBGene00016650_C44E4.1_C44E4.1 E025 chrI:4633229-4633347 1.005 ceh32_T4 end1_T4
WBGene00016650_C44E4.1_C44E4.1 E025 chrI:4633229-4633347 1.087 cnd1_T0 end1_T0
WBGene00016650_C44E4.1_C44E4.1 E025 chrI:4633229-4633347 1.129 cnd1_T2 end1_T2
WBGene00016650_C44E4.1_C44E4.1 E025 chrI:4633229-4633347 1.000 cnd1_T3 end1_T3
WBGene00016650_C44E4.1_C44E4.1 E025 chrI:4633229-4633347 1.151 end1_T2 tbx37_T2
WBGene00016650_C44E4.1_C44E4.1 E025 chrI:4633229-4633347 1.097 end1_T3 tbx37_T3

WBGene00016650_C44E4.1_C44E4.1 J047 chrI:4633112-4633229 1.208 ceh32_T2 end1_T2
WBGene00016650_C44E4.1_C44E4.1 J047 chrI:4633112-4633229 1.158 cnd1_T2 end1_T2
WBGene00016650_C44E4.1_C44E4.1 J047 chrI:4633112-4633229 1.133 end1_T2 tbx37_T2

WBGene00016655_C44E4.6_acbp-1 E005 chrI:4637284-4637328 1.868 end1_T1 nhr25_T1

WBGene00016655_C44E4.6_acbp-1 J007 chrI:4636379-4637284 1.901 end1_T1 nhr25_T1

WBGene00000603_C46A5.3_col-14 E001 chrIV:7753407-7753460 1.402 end1_T4 nhr25_T4
WBGene00000603_C46A5.3_col-14 E001 chrIV:7753407-7753460 1.300 cnd1_T4 end1_T4
WBGene00000603_C46A5.3_col-14 E001 chrIV:7753407-7753460 1.161 cnd1_T4 pha4_T4
WBGene00000603_C46A5.3_col-14 E001 chrIV:7753407-7753460 1.256 nhr25_T4 pha4_T4

WBGene00000603_C46A5.3_col-14 J005 chrIV:7753460-7753517 1.415 end1_T4 nhr25_T4
WBGene00000603_C46A5.3_col-14 J005 chrIV:7753460-7753517 1.312 cnd1_T4 end1_T4
WBGene00000603_C46A5.3_col-14 J005 chrIV:7753460-7753517 1.178 cnd1_T4 pha4_T4
WBGene00000603_C46A5.3_col-14 J005 chrIV:7753460-7753517 1.273 nhr25_T4 pha4_T4

WBGene00008117_C46F11.2_gsr-1 E001 chrIII:3650905-3651010 1.096 cnd1_T2 end1_T2

WBGene00008117_C46F11.2_gsr-1 J009 chrIII:3651010-3651328 1.096 cnd1_T2 end1_T2

WBGene00016734_C46H11.10_C46H11.10 E011 chrI:5054820-5054858 1.343 ceh32_T3 end1_T3

WBGene00016734_C46H11.10_C46H11.10 J018 chrI:5054338-5054820 1.343 ceh32_T3 end1_T3

WBGene00002979_C46H11.4_lfe-2 E011 chrI:5037390-5037909 1.423 ceh32_T3 nhr25_T3
WBGene00002979_C46H11.4_lfe-2 E011 chrI:5037390-5037909 1.057 ceh32_T4 nhr25_T4
WBGene00002979_C46H11.4_lfe-2 E011 chrI:5037390-5037909 1.301 end1_T2 tbx37_T2
WBGene00002979_C46H11.4_lfe-2 E011 chrI:5037390-5037909 1.741 end1_T2 nhr25_T2
WBGene00002979_C46H11.4_lfe-2 E011 chrI:5037390-5037909 1.451 ceh32_T2 end1_T2
WBGene00002979_C46H11.4_lfe-2 E011 chrI:5037390-5037909 1.986 cnd1_T2 end1_T2
WBGene00002979_C46H11.4_lfe-2 E011 chrI:5037390-5037909 1.600 end1_T3 tbx37_T3
WBGene00002979_C46H11.4_lfe-2 E011 chrI:5037390-5037909 2.182 end1_T3 nhr25_T3
WBGene00002979_C46H11.4_lfe-2 E011 chrI:5037390-5037909 1.441 cnd1_T3 end1_T3
WBGene00002979_C46H11.4_lfe-2 E011 chrI:5037390-5037909 1.399 end1_T4 tbx37_T4
WBGene00002979_C46H11.4_lfe-2 E011 chrI:5037390-5037909 1.838 end1_T4 nhr25_T4
WBGene00002979_C46H11.4_lfe-2 E011 chrI:5037390-5037909 1.381 cnd1_T4 end1_T4

WBGene00002979_C46H11.4_lfe-2 E002 chrI:5027154-5027234 1.218 cnd1_T2 nhr25_T2
WBGene00002979_C46H11.4_lfe-2 E002 chrI:5027154-5027234 1.017 ceh32_T3 nhr25_T3

WBGene00006617_C47D12.6_tars-1 E008 chrII:11695556-11695657 13.035 ceh32_T1 end1_T1
WBGene00006617_C47D12.6_tars-1 E008 chrII:11695556-11695657 1.614 end1_T4 hlh1_T4
WBGene00006617_C47D12.6_tars-1 E008 chrII:11695556-11695657 2.726 end1_T4 nhr25_T4
WBGene00006617_C47D12.6_tars-1 E008 chrII:11695556-11695657 12.436 ceh32_T4 end1_T4
WBGene00006617_C47D12.6_tars-1 E008 chrII:11695556-11695657 13.238 cnd1_T4 end1_T4
WBGene00006617_C47D12.6_tars-1 E008 chrII:11695556-11695657 2.055 nhr25_T2 pha4_T2
WBGene00006617_C47D12.6_tars-1 E008 chrII:11695556-11695657 13.349 cnd1_T4 pha4_T4
WBGene00006617_C47D12.6_tars-1 E008 chrII:11695556-11695657 2.657 nhr25_T4 pha4_T4

WBGene00006617_C47D12.6_tars-1 J014 chrII:11694077-11695556 12.955 ceh32_T1 end1_T1
WBGene00006617_C47D12.6_tars-1 J014 chrII:11694077-11695556 2.603 end1_T4 nhr25_T4
WBGene00006617_C47D12.6_tars-1 J014 chrII:11694077-11695556 12.325 ceh32_T4 end1_T4
WBGene00006617_C47D12.6_tars-1 J014 chrII:11694077-11695556 13.117 cnd1_T4 end1_T4
WBGene00006617_C47D12.6_tars-1 J014 chrII:11694077-11695556 1.978 nhr25_T2 pha4_T2
WBGene00006617_C47D12.6_tars-1 J014 chrII:11694077-11695556 12.574 ceh32_T4 pha4_T4
WBGene00006617_C47D12.6_tars-1 J014 chrII:11694077-11695556 13.350 cnd1_T4 pha4_T4
WBGene00006617_C47D12.6_tars-1 J014 chrII:11694077-11695556 2.659 nhr25_T4 pha4_T4

WBGene00002184_C47D12.7_kel-1 E001 chrII:11688969-11689121 1.140 ceh32_T0 nhr25_T0
WBGene00002184_C47D12.7_kel-1 E001 chrII:11688969-11689121 1.081 ceh32_T1 hlh1_T1
WBGene00002184_C47D12.7_kel-1 E001 chrII:11688969-11689121 1.387 ceh32_T1 nhr25_T1
WBGene00002184_C47D12.7_kel-1 E001 chrII:11688969-11689121 1.447 ceh32_T1 pha4_T1
WBGene00002184_C47D12.7_kel-1 E001 chrII:11688969-11689121 1.702 ceh32_T1 end1_T1
WBGene00002184_C47D12.7_kel-1 E001 chrII:11688969-11689121 1.050 ceh32_T2 pha4_T2
WBGene00002184_C47D12.7_kel-1 E001 chrII:11688969-11689121 1.088 ceh32_T2 nhr25_T2
WBGene00002184_C47D12.7_kel-1 E001 chrII:11688969-11689121 1.430 ceh32_T2 end1_T2
WBGene00002184_C47D12.7_kel-1 E001 chrII:11688969-11689121 1.121 ceh32_T3 pha4_T3
WBGene00002184_C47D12.7_kel-1 E001 chrII:11688969-11689121 1.174 ceh32_T3 end1_T3
WBGene00002184_C47D12.7_kel-1 E001 chrII:11688969-11689121 1.192 ceh32_T4 hlh1_T4
WBGene00002184_C47D12.7_kel-1 E001 chrII:11688969-11689121 1.244 ceh32_T4 end1_T4
WBGene00002184_C47D12.7_kel-1 E001 chrII:11688969-11689121 1.433 ceh32_T4 pha4_T4

WBGene00008149_C47E12.4_pyp-1 E015 chrIV:9998833-9998899 1.486 end1_T0 tbx37_T0
WBGene00008149_C47E12.4_pyp-1 E015 chrIV:9998833-9998899 1.552 end1_T0 hlh1_T0
WBGene00008149_C47E12.4_pyp-1 E015 chrIV:9998833-9998899 2.487 end1_T0 nhr25_T0
WBGene00008149_C47E12.4_pyp-1 E015 chrIV:9998833-9998899 1.572 cnd1_T0 end1_T0
WBGene00008149_C47E12.4_pyp-1 E015 chrIV:9998833-9998899 1.414 end1_T1 hlh1_T1
WBGene00008149_C47E12.4_pyp-1 E015 chrIV:9998833-9998899 1.896 end1_T1 nhr25_T1
WBGene00008149_C47E12.4_pyp-1 E015 chrIV:9998833-9998899 1.970 end1_T1 tbx37_T1
WBGene00008149_C47E12.4_pyp-1 E015 chrIV:9998833-9998899 1.537 end1_T2 nhr25_T2
WBGene00008149_C47E12.4_pyp-1 E015 chrIV:9998833-9998899 1.817 end1_T2 tbx37_T2
WBGene00008149_C47E12.4_pyp-1 E015 chrIV:9998833-9998899 1.385 ceh32_T2 end1_T2
WBGene00008149_C47E12.4_pyp-1 E015 chrIV:9998833-9998899 1.958 cnd1_T2 end1_T2
WBGene00008149_C47E12.4_pyp-1 E015 chrIV:9998833-9998899 1.263 end1_T3 hlh1_T3
WBGene00008149_C47E12.4_pyp-1 E015 chrIV:9998833-9998899 2.294 end1_T3 tbx37_T3
WBGene00008149_C47E12.4_pyp-1 E015 chrIV:9998833-9998899 2.367 end1_T3 nhr25_T3
WBGene00008149_C47E12.4_pyp-1 E015 chrIV:9998833-9998899 1.137 ceh32_T3 end1_T3
WBGene00008149_C47E12.4_pyp-1 E015 chrIV:9998833-9998899 1.830 cnd1_T3 end1_T3
WBGene00008149_C47E12.4_pyp-1 E015 chrIV:9998833-9998899 1.391 end1_T4 pha4_T4
WBGene00008149_C47E12.4_pyp-1 E015 chrIV:9998833-9998899 1.867 end1_T4 nhr25_T4
WBGene00008149_C47E12.4_pyp-1 E015 chrIV:9998833-9998899 2.219 end1_T4 tbx37_T4
WBGene00008149_C47E12.4_pyp-1 E015 chrIV:9998833-9998899 1.547 ceh32_T4 end1_T4
WBGene00008149_C47E12.4_pyp-1 E015 chrIV:9998833-9998899 1.627 cnd1_T4 end1_T4
WBGene00008149_C47E12.4_pyp-1 E015 chrIV:9998833-9998899 1.097 hlh1_T4 nhr25_T4
WBGene00008149_C47E12.4_pyp-1 E015 chrIV:9998833-9998899 1.386 hlh1_T4 tbx37_T4

WBGene00008149_C47E12.4_pyp-1 J027 chrIV:9997963-9998833 1.151 cnd1_T3 end1_T3

WBGene00008143_C47E8.4_C47E8.4 J017 chrV:14685322-14685368 1.038 ceh32_T1 hlh1_T1
WBGene00008143_C47E8.4_C47E8.4 J017 chrV:14685322-14685368 1.050 ceh32_T1 nhr25_T1
WBGene00008143_C47E8.4_C47E8.4 J017 chrV:14685322-14685368 1.183 ceh32_T1 end1_T1
WBGene00008143_C47E8.4_C47E8.4 J017 chrV:14685322-14685368 1.364 ceh32_T1 pha4_T1
WBGene00008143_C47E8.4_C47E8.4 J017 chrV:14685322-14685368 1.394 ceh32_T2 pha4_T2

WBGene00000915_C47E8.5_daf-21 E002 chrV:14685884-14685992 1.277 ceh32_T0 end1_T0
WBGene00000915_C47E8.5_daf-21 E002 chrV:14685884-14685992 1.365 ceh32_T0 nhr25_T0
WBGene00000915_C47E8.5_daf-21 E002 chrV:14685884-14685992 2.130 ceh32_T0 hlh1_T0
WBGene00000915_C47E8.5_daf-21 E002 chrV:14685884-14685992 1.349 ceh32_T1 pha4_T1
WBGene00000915_C47E8.5_daf-21 E002 chrV:14685884-14685992 1.774 ceh32_T1 end1_T1
WBGene00000915_C47E8.5_daf-21 E002 chrV:14685884-14685992 1.999 ceh32_T1 hlh1_T1
WBGene00000915_C47E8.5_daf-21 E002 chrV:14685884-14685992 2.239 ceh32_T1 nhr25_T1
WBGene00000915_C47E8.5_daf-21 E002 chrV:14685884-14685992 1.434 ceh32_T2 pha4_T2
WBGene00000915_C47E8.5_daf-21 E002 chrV:14685884-14685992 1.664 ceh32_T2 nhr25_T2
WBGene00000915_C47E8.5_daf-21 E002 chrV:14685884-14685992 2.047 ceh32_T2 end1_T2
WBGene00000915_C47E8.5_daf-21 E002 chrV:14685884-14685992 2.317 ceh32_T2 hlh1_T2
WBGene00000915_C47E8.5_daf-21 E002 chrV:14685884-14685992 1.555 ceh32_T3 end1_T3
WBGene00000915_C47E8.5_daf-21 E002 chrV:14685884-14685992 1.808 ceh32_T3 pha4_T3
WBGene00000915_C47E8.5_daf-21 E002 chrV:14685884-14685992 2.245 ceh32_T3 hlh1_T3
WBGene00000915_C47E8.5_daf-21 E002 chrV:14685884-14685992 2.465 ceh32_T3 nhr25_T3
WBGene00000915_C47E8.5_daf-21 E002 chrV:14685884-14685992 1.117 ceh32_T4 end1_T4
WBGene00000915_C47E8.5_daf-21 E002 chrV:14685884-14685992 1.435 ceh32_T4 pha4_T4
WBGene00000915_C47E8.5_daf-21 E002 chrV:14685884-14685992 1.723 ceh32_T4 nhr25_T4
WBGene00000915_C47E8.5_daf-21 E002 chrV:14685884-14685992 2.039 ceh32_T4 hlh1_T4
WBGene00000915_C47E8.5_daf-21 E002 chrV:14685884-14685992 1.149 cnd1_T2 nhr25_T2
WBGene00000915_C47E8.5_daf-21 E002 chrV:14685884-14685992 1.531 cnd1_T2 end1_T2
WBGene00000915_C47E8.5_daf-21 E002 chrV:14685884-14685992 1.818 cnd1_T2 hlh1_T2
WBGene00000915_C47E8.5_daf-21 E002 chrV:14685884-14685992 1.115 cnd1_T3 nhr25_T3
WBGene00000915_C47E8.5_daf-21 E002 chrV:14685884-14685992 1.165 cnd1_T4 hlh1_T4
WBGene00000915_C47E8.5_daf-21 E002 chrV:14685884-14685992 1.363 end1_T4 tbx37_T4

WBGene00008145_C47E8.8_set-5 E003 chrV:14700225-14700455 1.611 end1_T4 hlh1_T4

WBGene00001187_C48A7.1_egl-19 E001 chrIV:7405459-7405588 1.238 ceh32_T1 hlh1_T1
WBGene00001187_C48A7.1_egl-19 E001 chrIV:7405459-7405588 1.398 ceh32_T1 end1_T1
WBGene00001187_C48A7.1_egl-19 E001 chrIV:7405459-7405588 2.098 ceh32_T1 nhr25_T1
WBGene00001187_C48A7.1_egl-19 E001 chrIV:7405459-7405588 1.024 ceh32_T2 nhr25_T2
WBGene00001187_C48A7.1_egl-19 E001 chrIV:7405459-7405588 1.044 ceh32_T2 end1_T2
WBGene00001187_C48A7.1_egl-19 E001 chrIV:7405459-7405588 1.078 ceh32_T2 hlh1_T2
WBGene00001187_C48A7.1_egl-19 E001 chrIV:7405459-7405588 1.439 ceh32_T2 pha4_T2
WBGene00001187_C48A7.1_egl-19 E001 chrIV:7405459-7405588 1.072 ceh32_T4 pha4_T4
WBGene00001187_C48A7.1_egl-19 E001 chrIV:7405459-7405588 1.290 ceh32_T4 end1_T4

WBGene00001187_C48A7.1_egl-19 J021 chrIV:7405588-7406130 1.123 ceh32_T2 nhr25_T2
WBGene00001187_C48A7.1_egl-19 J021 chrIV:7405588-7406130 1.153 ceh32_T2 hlh1_T2
WBGene00001187_C48A7.1_egl-19 J021 chrIV:7405588-7406130 1.381 ceh32_T2 pha4_T2
WBGene00001187_C48A7.1_egl-19 J021 chrIV:7405588-7406130 1.158 ceh32_T3 end1_T3
WBGene00001187_C48A7.1_egl-19 J021 chrIV:7405588-7406130 1.242 ceh32_T4 pha4_T4
WBGene00001187_C48A7.1_egl-19 J021 chrIV:7405588-7406130 1.408 ceh32_T4 end1_T4

WBGene00016739_C48A7.2_pitr-1 J017 chrIV:7393381-7394083 1.316 ceh32_T2 end1_T2
WBGene00016739_C48A7.2_pitr-1 J017 chrIV:7393381-7394083 1.227 ceh32_T2 hlh1_T2

WBGene00008177_C48D1.1_C48D1.1 E011 chrIV:13197324-13197382 2.053 ceh32_T0 hlh1_T0
WBGene00008177_C48D1.1_C48D1.1 E011 chrIV:13197324-13197382 1.035 ceh32_T1 end1_T1
WBGene00008177_C48D1.1_C48D1.1 E011 chrIV:13197324-13197382 1.762 ceh32_T1 nhr25_T1
WBGene00008177_C48D1.1_C48D1.1 E011 chrIV:13197324-13197382 1.899 cnd1_T4 end1_T4
WBGene00008177_C48D1.1_C48D1.1 E011 chrIV:13197324-13197382 1.523 hlh1_T0 pha4_T0

WBGene00008177_C48D1.1_C48D1.1 J019 chrIV:13197274-13197324 2.054 ceh32_T0 hlh1_T0
WBGene00008177_C48D1.1_C48D1.1 J019 chrIV:13197274-13197324 1.034 ceh32_T1 end1_T1
WBGene00008177_C48D1.1_C48D1.1 J019 chrIV:13197274-13197324 1.763 ceh32_T1 nhr25_T1
WBGene00008177_C48D1.1_C48D1.1 J019 chrIV:13197274-13197324 1.509 hlh1_T0 pha4_T0
WBGene00008177_C48D1.1_C48D1.1 J019 chrIV:13197274-13197324 1.423 cnd1_T1 pha4_T1

WBGene00000417_C48D1.2_ced-3 E006 chrIV:13201670-13201889 1.156 ceh32_T1 end1_T1
WBGene00000417_C48D1.2_ced-3 E006 chrIV:13201670-13201889 1.016 ceh32_T1 pha4_T1

WBGene00000417_C48D1.2_ced-3 J017 chrIV:13203868-13203931 1.091 ceh32_T1 hlh1_T1
WBGene00000417_C48D1.2_ced-3 J017 chrIV:13203868-13203931 1.031 ceh32_T1 pha4_T1

WBGene00008178_C48D1.5_C48D1.5 E004 chrIV:13222451-13222631 1.210 ceh32_T4 end1_T4
WBGene00008178_C48D1.5_C48D1.5 E004 chrIV:13222451-13222631 2.832 ceh32_T4 nhr25_T4
WBGene00008178_C48D1.5_C48D1.5 E004 chrIV:13222451-13222631 12.050 end1_T0 nhr25_T0
WBGene00008178_C48D1.5_C48D1.5 E004 chrIV:13222451-13222631 12.564 end1_T0 tbx37_T0
WBGene00008178_C48D1.5_C48D1.5 E004 chrIV:13222451-13222631 12.659 end1_T2 tbx37_T2
WBGene00008178_C48D1.5_C48D1.5 E004 chrIV:13222451-13222631 1.773 end1_T2 nhr25_T2
WBGene00008178_C48D1.5_C48D1.5 E004 chrIV:13222451-13222631 1.819 cnd1_T2 end1_T2
WBGene00008178_C48D1.5_C48D1.5 E004 chrIV:13222451-13222631 12.694 end1_T3 nhr25_T3
WBGene00008178_C48D1.5_C48D1.5 E004 chrIV:13222451-13222631 12.680 end1_T4 tbx37_T4
WBGene00008178_C48D1.5_C48D1.5 E004 chrIV:13222451-13222631 1.633 end1_T4 nhr25_T4

WBGene00004213_C48D5.2_ptp-1 E010 chrIII:3599135-3599334 1.451 ceh32_T2 hlh1_T2
WBGene00004213_C48D5.2_ptp-1 E010 chrIII:3599135-3599334 1.099 ceh32_T3 hlh1_T3
WBGene00004213_C48D5.2_ptp-1 E010 chrIII:3599135-3599334 1.071 ceh32_T4 hlh1_T4

WBGene00004213_C48D5.2_ptp-1 E001 chrIII:3590733-3590907 1.148 cnd1_T0 pha4_T0

WBGene00004213_C48D5.2_ptp-1 E010 chrIII:3599135-3599334 1.043 end1_T3 hlh1_T3
WBGene00004213_C48D5.2_ptp-1 E010 chrIII:3599135-3599334 1.019 end1_T4 hlh1_T4

WBGene00004213_C48D5.2_ptp-1 E001 chrIII:3590733-3590907 1.281 nhr25_T0 pha4_T0

WBGene00004213_C48D5.2_ptp-1 E010 chrIII:3599135-3599334 1.099 end1_T0 nhr25_T0
WBGene00004213_C48D5.2_ptp-1 E010 chrIII:3599135-3599334 1.391 cnd1_T0 nhr25_T0
WBGene00004213_C48D5.2_ptp-1 E010 chrIII:3599135-3599334 1.565 hlh1_T0 nhr25_T0
WBGene00004213_C48D5.2_ptp-1 E010 chrIII:3599135-3599334 1.195 hlh1_T1 nhr25_T1
WBGene00004213_C48D5.2_ptp-1 E010 chrIII:3599135-3599334 1.277 cnd1_T1 nhr25_T1
WBGene00004213_C48D5.2_ptp-1 E010 chrIII:3599135-3599334 1.305 hlh1_T2 nhr25_T2
WBGene00004213_C48D5.2_ptp-1 E010 chrIII:3599135-3599334 1.424 hlh1_T3 nhr25_T3
WBGene00004213_C48D5.2_ptp-1 E010 chrIII:3599135-3599334 1.179 hlh1_T4 nhr25_T4
WBGene00004213_C48D5.2_ptp-1 E010 chrIII:3599135-3599334 1.445 cnd1_T0 pha4_T0
WBGene00004213_C48D5.2_ptp-1 E010 chrIII:3599135-3599334 1.615 hlh1_T0 pha4_T0
WBGene00004213_C48D5.2_ptp-1 E010 chrIII:3599135-3599334 1.162 hlh1_T1 pha4_T1
WBGene00004213_C48D5.2_ptp-1 E010 chrIII:3599135-3599334 1.249 cnd1_T1 pha4_T1
WBGene00004213_C48D5.2_ptp-1 E010 chrIII:3599135-3599334 1.505 hlh1_T2 pha4_T2
WBGene00004213_C48D5.2_ptp-1 E010 chrIII:3599135-3599334 1.540 hlh1_T3 pha4_T3
WBGene00004213_C48D5.2_ptp-1 E010 chrIII:3599135-3599334 1.337 hlh1_T4 pha4_T4
WBGene00004213_C48D5.2_ptp-1 E010 chrIII:3599135-3599334 1.179 hlh1_T0 tbx37_T0
WBGene00004213_C48D5.2_ptp-1 E010 chrIII:3599135-3599334 1.347 hlh1_T3 tbx37_T3
WBGene00004213_C48D5.2_ptp-1 E010 chrIII:3599135-3599334 1.392 hlh1_T4 tbx37_T4

WBGene00004213_C48D5.2_ptp-1 J020 chrIII:3590907-3591623 12.311 ceh32_T1 hlh1_T1

WBGene00008183_C48G7.3_rin-1 E036 chrV:14813178-14813245 1.974 ceh32_T0 nhr25_T0
WBGene00008183_C48G7.3_rin-1 E036 chrV:14813178-14813245 2.445 ceh32_T1 nhr25_T1

WBGene00008183_C48G7.3_rin-1 E038 chrV:14814162-14814413 2.484 ceh32_T1 nhr25_T1

WBGene00008183_C48G7.3_rin-1 E036 chrV:14813178-14813245 1.039 ceh32_T2 nhr25_T2
WBGene00008183_C48G7.3_rin-1 E036 chrV:14813178-14813245 1.276 ceh32_T3 nhr25_T3

WBGene00008183_C48G7.3_rin-1 E038 chrV:14814162-14814413 1.130 ceh32_T3 nhr25_T3

WBGene00008183_C48G7.3_rin-1 E013 chrV:14796883-14797012 1.224 ceh32_T4 nhr25_T4

WBGene00008183_C48G7.3_rin-1 E036 chrV:14813178-14813245 1.899 cnd1_T1 nhr25_T1
WBGene00008183_C48G7.3_rin-1 E036 chrV:14813178-14813245 1.777 end1_T0 nhr25_T0

WBGene00008183_C48G7.3_rin-1 E038 chrV:14814162-14814413 2.113 end1_T0 nhr25_T0

WBGene00008183_C48G7.3_rin-1 E036 chrV:14813178-14813245 2.885 end1_T1 nhr25_T1

WBGene00008183_C48G7.3_rin-1 E038 chrV:14814162-14814413 1.405 cnd1_T3 end1_T3

WBGene00008183_C48G7.3_rin-1 E040 chrV:14815136-14815600 1.875 cnd1_T3 end1_T3

WBGene00008183_C48G7.3_rin-1 E036 chrV:14813178-14813245 1.312 cnd1_T4 end1_T4

WBGene00008183_C48G7.3_rin-1 E038 chrV:14814162-14814413 1.153 cnd1_T4 end1_T4

WBGene00008183_C48G7.3_rin-1 E036 chrV:14813178-14813245 2.048 hlh1_T0 nhr25_T0
WBGene00008183_C48G7.3_rin-1 E036 chrV:14813178-14813245 1.282 cnd1_T0 hlh1_T0

WBGene00008183_C48G7.3_rin-1 E038 chrV:14814162-14814413 2.767 hlh1_T0 nhr25_T0
WBGene00008183_C48G7.3_rin-1 E038 chrV:14814162-14814413 1.625 cnd1_T0 hlh1_T0

WBGene00008183_C48G7.3_rin-1 E036 chrV:14813178-14813245 1.163 hlh1_T1 tbx37_T1
WBGene00008183_C48G7.3_rin-1 E036 chrV:14813178-14813245 3.726 hlh1_T1 nhr25_T1
WBGene00008183_C48G7.3_rin-1 E036 chrV:14813178-14813245 1.282 ceh32_T1 hlh1_T1
WBGene00008183_C48G7.3_rin-1 E036 chrV:14813178-14813245 1.826 cnd1_T1 hlh1_T1

WBGene00008183_C48G7.3_rin-1 E038 chrV:14814162-14814413 1.732 hlh1_T1 tbx37_T1
WBGene00008183_C48G7.3_rin-1 E038 chrV:14814162-14814413 3.860 hlh1_T1 nhr25_T1
WBGene00008183_C48G7.3_rin-1 E038 chrV:14814162-14814413 1.457 ceh32_T1 hlh1_T1
WBGene00008183_C48G7.3_rin-1 E038 chrV:14814162-14814413 1.746 end1_T1 hlh1_T1
WBGene00008183_C48G7.3_rin-1 E038 chrV:14814162-14814413 2.379 cnd1_T1 hlh1_T1

WBGene00008183_C48G7.3_rin-1 E040 chrV:14815136-14815600 2.245 hlh1_T1 nhr25_T1
WBGene00008183_C48G7.3_rin-1 E040 chrV:14815136-14815600 12.562 cnd1_T1 hlh1_T1

WBGene00008183_C48G7.3_rin-1 E036 chrV:14813178-14813245 1.196 hlh1_T2 tbx37_T2
WBGene00008183_C48G7.3_rin-1 E036 chrV:14813178-14813245 2.796 hlh1_T2 nhr25_T2
WBGene00008183_C48G7.3_rin-1 E036 chrV:14813178-14813245 1.759 ceh32_T2 hlh1_T2
WBGene00008183_C48G7.3_rin-1 E036 chrV:14813178-14813245 2.025 end1_T2 hlh1_T2
WBGene00008183_C48G7.3_rin-1 E036 chrV:14813178-14813245 2.258 cnd1_T2 hlh1_T2

WBGene00008183_C48G7.3_rin-1 E038 chrV:14814162-14814413 1.402 hlh1_T2 tbx37_T2
WBGene00008183_C48G7.3_rin-1 E038 chrV:14814162-14814413 3.029 hlh1_T2 nhr25_T2
WBGene00008183_C48G7.3_rin-1 E038 chrV:14814162-14814413 1.859 ceh32_T2 hlh1_T2
WBGene00008183_C48G7.3_rin-1 E038 chrV:14814162-14814413 2.262 end1_T2 hlh1_T2
WBGene00008183_C48G7.3_rin-1 E038 chrV:14814162-14814413 2.896 cnd1_T2 hlh1_T2

WBGene00008183_C48G7.3_rin-1 E040 chrV:14815136-14815600 1.948 hlh1_T2 tbx37_T2
WBGene00008183_C48G7.3_rin-1 E040 chrV:14815136-14815600 2.176 hlh1_T2 nhr25_T2
WBGene00008183_C48G7.3_rin-1 E040 chrV:14815136-14815600 11.965 ceh32_T2 hlh1_T2
WBGene00008183_C48G7.3_rin-1 E040 chrV:14815136-14815600 12.964 cnd1_T2 hlh1_T2

WBGene00008183_C48G7.3_rin-1 E036 chrV:14813178-14813245 2.466 hlh1_T3 nhr25_T3
WBGene00008183_C48G7.3_rin-1 E036 chrV:14813178-14813245 1.185 ceh32_T3 hlh1_T3
WBGene00008183_C48G7.3_rin-1 E036 chrV:14813178-14813245 1.663 end1_T3 hlh1_T3
WBGene00008183_C48G7.3_rin-1 E036 chrV:14813178-14813245 2.603 cnd1_T3 hlh1_T3

WBGene00008183_C48G7.3_rin-1 E038 chrV:14814162-14814413 2.450 hlh1_T3 nhr25_T3
WBGene00008183_C48G7.3_rin-1 E038 chrV:14814162-14814413 1.327 ceh32_T3 hlh1_T3
WBGene00008183_C48G7.3_rin-1 E038 chrV:14814162-14814413 1.529 end1_T3 hlh1_T3
WBGene00008183_C48G7.3_rin-1 E038 chrV:14814162-14814413 2.949 cnd1_T3 hlh1_T3

WBGene00008183_C48G7.3_rin-1 E040 chrV:14815136-14815600 2.177 hlh1_T3 nhr25_T3
WBGene00008183_C48G7.3_rin-1 E040 chrV:14815136-14815600 1.938 cnd1_T3 hlh1_T3

WBGene00008183_C48G7.3_rin-1 E036 chrV:14813178-14813245 1.917 hlh1_T4 nhr25_T4
WBGene00008183_C48G7.3_rin-1 E036 chrV:14813178-14813245 1.217 ceh32_T4 hlh1_T4
WBGene00008183_C48G7.3_rin-1 E036 chrV:14813178-14813245 1.447 end1_T4 hlh1_T4
WBGene00008183_C48G7.3_rin-1 E036 chrV:14813178-14813245 2.759 cnd1_T4 hlh1_T4

WBGene00008183_C48G7.3_rin-1 E038 chrV:14814162-14814413 1.881 hlh1_T4 nhr25_T4
WBGene00008183_C48G7.3_rin-1 E038 chrV:14814162-14814413 1.417 ceh32_T4 hlh1_T4
WBGene00008183_C48G7.3_rin-1 E038 chrV:14814162-14814413 1.466 end1_T4 hlh1_T4
WBGene00008183_C48G7.3_rin-1 E038 chrV:14814162-14814413 2.621 cnd1_T4 hlh1_T4

WBGene00008183_C48G7.3_rin-1 E040 chrV:14815136-14815600 1.942 hlh1_T4 nhr25_T4
WBGene00008183_C48G7.3_rin-1 E040 chrV:14815136-14815600 2.053 cnd1_T4 hlh1_T4

WBGene00008183_C48G7.3_rin-1 E036 chrV:14813178-14813245 1.789 nhr25_T0 pha4_T0

WBGene00008183_C48G7.3_rin-1 E038 chrV:14814162-14814413 2.019 nhr25_T0 pha4_T0

WBGene00008183_C48G7.3_rin-1 E036 chrV:14813178-14813245 1.249 cnd1_T1 pha4_T1
WBGene00008183_C48G7.3_rin-1 E036 chrV:14813178-14813245 3.148 nhr25_T1 pha4_T1

WBGene00008183_C48G7.3_rin-1 E038 chrV:14814162-14814413 1.663 cnd1_T1 pha4_T1
WBGene00008183_C48G7.3_rin-1 E038 chrV:14814162-14814413 3.149 nhr25_T1 pha4_T1

WBGene00008183_C48G7.3_rin-1 E036 chrV:14813178-14813245 1.060 ceh32_T2 pha4_T2
WBGene00008183_C48G7.3_rin-1 E036 chrV:14813178-14813245 1.338 end1_T2 pha4_T2
WBGene00008183_C48G7.3_rin-1 E036 chrV:14813178-14813245 1.558 cnd1_T2 pha4_T2
WBGene00008183_C48G7.3_rin-1 E036 chrV:14813178-14813245 2.102 nhr25_T2 pha4_T2

WBGene00008183_C48G7.3_rin-1 E038 chrV:14814162-14814413 2.147 cnd1_T2 pha4_T2
WBGene00008183_C48G7.3_rin-1 E038 chrV:14814162-14814413 2.288 nhr25_T2 pha4_T2

WBGene00008183_C48G7.3_rin-1 E013 chrV:14796883-14797012 1.188 ceh32_T3 pha4_T3
WBGene00008183_C48G7.3_rin-1 E013 chrV:14796883-14797012 14.489 nhr25_T3 pha4_T3
WBGene00008183_C48G7.3_rin-1 E013 chrV:14796883-14797012 2.688 cnd1_T3 pha4_T3
WBGene00008183_C48G7.3_rin-1 E013 chrV:14796883-14797012 2.754 end1_T3 pha4_T3
WBGene00008183_C48G7.3_rin-1 E013 chrV:14796883-14797012 2.780 hlh1_T3 pha4_T3

WBGene00008183_C48G7.3_rin-1 E036 chrV:14813178-14813245 1.123 end1_T3 pha4_T3
WBGene00008183_C48G7.3_rin-1 E036 chrV:14813178-14813245 1.925 nhr25_T3 pha4_T3
WBGene00008183_C48G7.3_rin-1 E036 chrV:14813178-14813245 2.059 cnd1_T3 pha4_T3

WBGene00008183_C48G7.3_rin-1 E038 chrV:14814162-14814413 1.051 end1_T3 pha4_T3
WBGene00008183_C48G7.3_rin-1 E038 chrV:14814162-14814413 1.974 nhr25_T3 pha4_T3
WBGene00008183_C48G7.3_rin-1 E038 chrV:14814162-14814413 2.455 cnd1_T3 pha4_T3

WBGene00008183_C48G7.3_rin-1 E013 chrV:14796883-14797012 1.021 ceh32_T4 pha4_T4
WBGene00008183_C48G7.3_rin-1 E013 chrV:14796883-14797012 1.364 end1_T4 pha4_T4
WBGene00008183_C48G7.3_rin-1 E013 chrV:14796883-14797012 2.228 nhr25_T4 pha4_T4
WBGene00008183_C48G7.3_rin-1 E013 chrV:14796883-14797012 2.914 cnd1_T4 pha4_T4
WBGene00008183_C48G7.3_rin-1 E013 chrV:14796883-14797012 3.188 hlh1_T4 pha4_T4

WBGene00008183_C48G7.3_rin-1 E036 chrV:14813178-14813245 1.293 nhr25_T4 pha4_T4
WBGene00008183_C48G7.3_rin-1 E036 chrV:14813178-14813245 2.138 cnd1_T4 pha4_T4

WBGene00008183_C48G7.3_rin-1 E038 chrV:14814162-14814413 1.299 nhr25_T4 pha4_T4
WBGene00008183_C48G7.3_rin-1 E038 chrV:14814162-14814413 2.030 cnd1_T4 pha4_T4

WBGene00008183_C48G7.3_rin-1 E040 chrV:14815136-14815600 1.519 ceh32_T4 pha4_T4
WBGene00008183_C48G7.3_rin-1 E040 chrV:14815136-14815600 2.215 nhr25_T4 pha4_T4
WBGene00008183_C48G7.3_rin-1 E040 chrV:14815136-14815600 2.323 cnd1_T4 pha4_T4

WBGene00008183_C48G7.3_rin-1 E036 chrV:14813178-14813245 2.563 nhr25_T1 tbx37_T1
WBGene00008183_C48G7.3_rin-1 E036 chrV:14813178-14813245 1.606 nhr25_T2 tbx37_T2

WBGene00008183_C48G7.3_rin-1 E038 chrV:14814162-14814413 1.647 nhr25_T2 tbx37_T2

WBGene00008183_C48G7.3_rin-1 E013 chrV:14796883-14797012 1.990 end1_T3 tbx37_T3
WBGene00008183_C48G7.3_rin-1 E013 chrV:14796883-14797012 2.016 hlh1_T3 tbx37_T3

WBGene00008183_C48G7.3_rin-1 E036 chrV:14813178-14813245 1.044 end1_T3 tbx37_T3
WBGene00008183_C48G7.3_rin-1 E036 chrV:14813178-14813245 1.846 nhr25_T3 tbx37_T3

WBGene00008183_C48G7.3_rin-1 E038 chrV:14814162-14814413 1.794 nhr25_T3 tbx37_T3

WBGene00008183_C48G7.3_rin-1 E013 chrV:14796883-14797012 1.033 end1_T4 tbx37_T4
WBGene00008183_C48G7.3_rin-1 E013 chrV:14796883-14797012 1.895 nhr25_T4 tbx37_T4
WBGene00008183_C48G7.3_rin-1 E013 chrV:14796883-14797012 2.833 hlh1_T4 tbx37_T4

WBGene00008183_C48G7.3_rin-1 E036 chrV:14813178-14813245 1.248 nhr25_T4 tbx37_T4

WBGene00008183_C48G7.3_rin-1 E038 chrV:14814162-14814413 1.245 nhr25_T4 tbx37_T4

WBGene00008198_C49C3.8_C49C3.8 E001 chrIV:17335269-17335388 1.464 ceh32_T0 nhr25_T0
WBGene00008198_C49C3.8_C49C3.8 E001 chrIV:17335269-17335388 1.104 ceh32_T1 pha4_T1
WBGene00008198_C49C3.8_C49C3.8 E001 chrIV:17335269-17335388 1.321 ceh32_T1 hlh1_T1
WBGene00008198_C49C3.8_C49C3.8 E001 chrIV:17335269-17335388 1.715 ceh32_T1 nhr25_T1
WBGene00008198_C49C3.8_C49C3.8 E001 chrIV:17335269-17335388 1.437 ceh32_T2 hlh1_T2
WBGene00008198_C49C3.8_C49C3.8 E001 chrIV:17335269-17335388 2.130 ceh32_T2 nhr25_T2
WBGene00008198_C49C3.8_C49C3.8 E001 chrIV:17335269-17335388 1.856 ceh32_T3 nhr25_T3
WBGene00008198_C49C3.8_C49C3.8 E001 chrIV:17335269-17335388 1.002 ceh32_T4 nhr25_T4
WBGene00008198_C49C3.8_C49C3.8 E001 chrIV:17335269-17335388 1.022 ceh32_T4 hlh1_T4
WBGene00008198_C49C3.8_C49C3.8 E001 chrIV:17335269-17335388 1.168 cnd1_T2 nhr25_T2
WBGene00008198_C49C3.8_C49C3.8 E001 chrIV:17335269-17335388 1.083 end1_T0 nhr25_T0
WBGene00008198_C49C3.8_C49C3.8 E001 chrIV:17335269-17335388 1.149 end1_T2 nhr25_T2
WBGene00008198_C49C3.8_C49C3.8 E001 chrIV:17335269-17335388 1.386 end1_T3 nhr25_T3
WBGene00008198_C49C3.8_C49C3.8 E001 chrIV:17335269-17335388 1.090 nhr25_T0 pha4_T0
WBGene00008198_C49C3.8_C49C3.8 E001 chrIV:17335269-17335388 1.210 nhr25_T2 pha4_T2
WBGene00008198_C49C3.8_C49C3.8 E001 chrIV:17335269-17335388 1.305 nhr25_T3 pha4_T3

WBGene00008198_C49C3.8_C49C3.8 J006 chrIV:17335388-17335699 1.067 ceh32_T1 nhr25_T1
WBGene00008198_C49C3.8_C49C3.8 J006 chrIV:17335388-17335699 1.366 ceh32_T2 nhr25_T2
WBGene00008198_C49C3.8_C49C3.8 J006 chrIV:17335388-17335699 1.493 ceh32_T3 nhr25_T3
WBGene00008198_C49C3.8_C49C3.8 J006 chrIV:17335388-17335699 1.182 nhr25_T2 pha4_T2
WBGene00008198_C49C3.8_C49C3.8 J006 chrIV:17335388-17335699 1.195 nhr25_T3 pha4_T3

WBGene00002080_C49H3.10_xpo-3 E014 chrIV:7923972-7924032 1.007 ceh32_T2 pha4_T2

WBGene00002080_C49H3.10_xpo-3 J027 chrIV:7923923-7923972 1.109 ceh32_T2 pha4_T2

WBGene00001430_C50F2.6_fkb-5 E005 chrI:3899695-3899802 1.442 ceh32_T0 hlh1_T0
WBGene00001430_C50F2.6_fkb-5 E005 chrI:3899695-3899802 1.206 ceh32_T1 nhr25_T1
WBGene00001430_C50F2.6_fkb-5 E005 chrI:3899695-3899802 12.626 ceh32_T1 pha4_T1
WBGene00001430_C50F2.6_fkb-5 E005 chrI:3899695-3899802 1.940 ceh32_T1 hlh1_T1
WBGene00001430_C50F2.6_fkb-5 E005 chrI:3899695-3899802 1.106 ceh32_T2 nhr25_T2
WBGene00001430_C50F2.6_fkb-5 E005 chrI:3899695-3899802 1.747 ceh32_T2 hlh1_T2
WBGene00001430_C50F2.6_fkb-5 E005 chrI:3899695-3899802 1.320 ceh32_T3 pha4_T3
WBGene00001430_C50F2.6_fkb-5 E005 chrI:3899695-3899802 1.558 ceh32_T3 hlh1_T3
WBGene00001430_C50F2.6_fkb-5 E005 chrI:3899695-3899802 1.100 ceh32_T4 nhr25_T4
WBGene00001430_C50F2.6_fkb-5 E005 chrI:3899695-3899802 1.783 ceh32_T4 hlh1_T4
WBGene00001430_C50F2.6_fkb-5 E005 chrI:3899695-3899802 1.179 cnd1_T2 hlh1_T2
WBGene00001430_C50F2.6_fkb-5 E005 chrI:3899695-3899802 1.013 cnd1_T3 hlh1_T3
WBGene00001430_C50F2.6_fkb-5 E005 chrI:3899695-3899802 1.423 cnd1_T4 hlh1_T4
WBGene00001430_C50F2.6_fkb-5 E005 chrI:3899695-3899802 1.126 end1_T1 hlh1_T1
WBGene00001430_C50F2.6_fkb-5 E005 chrI:3899695-3899802 1.456 end1_T4 hlh1_T4

WBGene00001430_C50F2.6_fkb-5 J012 chrI:3899345-3899819 1.291 end1_T4 nhr25_T4
WBGene00001430_C50F2.6_fkb-5 J012 chrI:3899345-3899819 12.175 ceh32_T1 hlh1_T1
WBGene00001430_C50F2.6_fkb-5 J012 chrI:3899345-3899819 1.511 nhr25_T1 pha4_T1
WBGene00001430_C50F2.6_fkb-5 J012 chrI:3899345-3899819 1.199 nhr25_T3 pha4_T3

WBGene00003404_C52A11.4_mpz-1 E044 chrII:10764382-10764442 12.381 cnd1_T2 hlh1_T2
WBGene00003404_C52A11.4_mpz-1 E044 chrII:10764382-10764442 1.703 cnd1_T3 hlh1_T3

WBGene00003404_C52A11.4_mpz-1 E023 chrII:10752355-10752420 1.005 ceh32_T4 hlh1_T4

WBGene00003404_C52A11.4_mpz-1 E044 chrII:10764382-10764442 12.581 hlh1_T4 nhr25_T4
WBGene00003404_C52A11.4_mpz-1 E044 chrII:10764382-10764442 12.708 ceh32_T4 hlh1_T4
WBGene00003404_C52A11.4_mpz-1 E044 chrII:10764382-10764442 2.335 cnd1_T4 hlh1_T4

WBGene00003404_C52A11.4_mpz-1 E049 chrII:10771916-10771962 1.196 cnd1_T4 hlh1_T4
WBGene00003404_C52A11.4_mpz-1 E049 chrII:10771916-10771962 1.870 ceh32_T4 hlh1_T4

WBGene00003404_C52A11.4_mpz-1 E015 chrII:10748527-10748584 1.103 hlh1_T3 pha4_T3

WBGene00003235_C52E4.2_mif-2 E008 chrV:11978350-11978404 1.123 end1_T1 tbx37_T1
WBGene00003235_C52E4.2_mif-2 E008 chrV:11978350-11978404 1.192 end1_T1 nhr25_T1
WBGene00003235_C52E4.2_mif-2 E008 chrV:11978350-11978404 1.980 cnd1_T3 end1_T3

WBGene00003235_C52E4.2_mif-2 J013 chrV:11978255-11978350 1.125 end1_T1 tbx37_T1
WBGene00003235_C52E4.2_mif-2 J013 chrV:11978255-11978350 1.192 end1_T1 nhr25_T1
WBGene00003235_C52E4.2_mif-2 J013 chrV:11978255-11978350 1.978 cnd1_T3 end1_T3

WBGene00008265_C53A5.5_kcnl-4 J011 chrV:14531199-14540208 11.941 cnd1_T4 pha4_T4
WBGene00008265_C53A5.5_kcnl-4 J011 chrV:14531199-14540208 11.965 cnd1_T4 end1_T4

WBGene00000266_C53B4.7_bre-1 E005 chrIV:8987954-8988059 1.488 ceh32_T3 pha4_T3
WBGene00000266_C53B4.7_bre-1 E005 chrIV:8987954-8988059 1.774 ceh32_T3 hlh1_T3
WBGene00000266_C53B4.7_bre-1 E005 chrIV:8987954-8988059 2.852 ceh32_T3 end1_T3

WBGene00000266_C53B4.7_bre-1 E007 chrIV:8988579-8988697 1.244 ceh32_T3 end1_T3

WBGene00000266_C53B4.7_bre-1 E005 chrIV:8987954-8988059 1.656 ceh32_T4 pha4_T4
WBGene00000266_C53B4.7_bre-1 E005 chrIV:8987954-8988059 2.135 ceh32_T4 end1_T4
WBGene00000266_C53B4.7_bre-1 E005 chrIV:8987954-8988059 2.235 ceh32_T4 hlh1_T4

WBGene00000266_C53B4.7_bre-1 E007 chrIV:8988579-8988697 1.176 ceh32_T4 end1_T4
WBGene00000266_C53B4.7_bre-1 E007 chrIV:8988579-8988697 1.624 ceh32_T4 hlh1_T4

WBGene00000266_C53B4.7_bre-1 E005 chrIV:8987954-8988059 1.316 cnd1_T3 end1_T3

WBGene00000266_C53B4.7_bre-1 E002 chrIV:8987267-8987301 1.984 end1_T0 hlh1_T0
WBGene00000266_C53B4.7_bre-1 E002 chrIV:8987267-8987301 2.322 end1_T1 hlh1_T1
WBGene00000266_C53B4.7_bre-1 E002 chrIV:8987267-8987301 2.342 end1_T2 nhr25_T2
WBGene00000266_C53B4.7_bre-1 E002 chrIV:8987267-8987301 2.460 end1_T2 tbx37_T2
WBGene00000266_C53B4.7_bre-1 E002 chrIV:8987267-8987301 2.461 end1_T2 hlh1_T2
WBGene00000266_C53B4.7_bre-1 E002 chrIV:8987267-8987301 12.528 ceh32_T2 end1_T2
WBGene00000266_C53B4.7_bre-1 E002 chrIV:8987267-8987301 2.008 cnd1_T2 end1_T2
WBGene00000266_C53B4.7_bre-1 E002 chrIV:8987267-8987301 2.035 end1_T3 pha4_T3
WBGene00000266_C53B4.7_bre-1 E002 chrIV:8987267-8987301 2.716 end1_T3 tbx37_T3
WBGene00000266_C53B4.7_bre-1 E002 chrIV:8987267-8987301 2.908 end1_T3 nhr25_T3
WBGene00000266_C53B4.7_bre-1 E002 chrIV:8987267-8987301 3.090 end1_T3 hlh1_T3
WBGene00000266_C53B4.7_bre-1 E002 chrIV:8987267-8987301 1.732 ceh32_T3 end1_T3
WBGene00000266_C53B4.7_bre-1 E002 chrIV:8987267-8987301 4.645 cnd1_T3 end1_T3
WBGene00000266_C53B4.7_bre-1 E002 chrIV:8987267-8987301 2.012 end1_T4 pha4_T4
WBGene00000266_C53B4.7_bre-1 E002 chrIV:8987267-8987301 2.507 end1_T4 nhr25_T4
WBGene00000266_C53B4.7_bre-1 E002 chrIV:8987267-8987301 3.240 end1_T4 hlh1_T4
WBGene00000266_C53B4.7_bre-1 E002 chrIV:8987267-8987301 3.399 end1_T4 tbx37_T4
WBGene00000266_C53B4.7_bre-1 E002 chrIV:8987267-8987301 2.416 ceh32_T4 end1_T4
WBGene00000266_C53B4.7_bre-1 E002 chrIV:8987267-8987301 3.430 cnd1_T4 end1_T4

WBGene00000266_C53B4.7_bre-1 E007 chrIV:8988579-8988697 1.190 cnd1_T2 nhr25_T2
WBGene00000266_C53B4.7_bre-1 E007 chrIV:8988579-8988697 2.327 hlh1_T2 nhr25_T2

WBGene00000266_C53B4.7_bre-1 E005 chrIV:8987954-8988059 2.515 end1_T3 nhr25_T3
WBGene00000266_C53B4.7_bre-1 E005 chrIV:8987954-8988059 1.545 nhr25_T4 pha4_T4
WBGene00000266_C53B4.7_bre-1 E005 chrIV:8987954-8988059 1.012 cnd1_T4 nhr25_T4
WBGene00000266_C53B4.7_bre-1 E005 chrIV:8987954-8988059 2.001 end1_T4 nhr25_T4
WBGene00000266_C53B4.7_bre-1 E005 chrIV:8987954-8988059 2.100 hlh1_T4 nhr25_T4

WBGene00000266_C53B4.7_bre-1 E007 chrIV:8988579-8988697 1.234 end1_T4 nhr25_T4
WBGene00000266_C53B4.7_bre-1 E007 chrIV:8988579-8988697 1.255 cnd1_T4 nhr25_T4
WBGene00000266_C53B4.7_bre-1 E007 chrIV:8988579-8988697 1.699 hlh1_T4 nhr25_T4
WBGene00000266_C53B4.7_bre-1 E007 chrIV:8988579-8988697 1.808 cnd1_T3 pha4_T3
WBGene00000266_C53B4.7_bre-1 E007 chrIV:8988579-8988697 1.924 end1_T3 pha4_T3
WBGene00000266_C53B4.7_bre-1 E007 chrIV:8988579-8988697 2.299 hlh1_T3 pha4_T3

WBGene00000266_C53B4.7_bre-1 E002 chrIV:8987267-8987301 1.421 cnd1_T4 pha4_T4

WBGene00000266_C53B4.7_bre-1 E007 chrIV:8988579-8988697 2.041 end1_T4 pha4_T4
WBGene00000266_C53B4.7_bre-1 E007 chrIV:8988579-8988697 2.048 cnd1_T4 pha4_T4
WBGene00000266_C53B4.7_bre-1 E007 chrIV:8988579-8988697 2.454 hlh1_T4 pha4_T4

WBGene00000266_C53B4.7_bre-1 E005 chrIV:8987954-8988059 2.024 end1_T3 tbx37_T3

WBGene00000266_C53B4.7_bre-1 E007 chrIV:8988579-8988697 1.245 end1_T3 tbx37_T3
WBGene00000266_C53B4.7_bre-1 E007 chrIV:8988579-8988697 1.627 hlh1_T3 tbx37_T3

WBGene00000266_C53B4.7_bre-1 E005 chrIV:8987954-8988059 1.141 end1_T4 tbx37_T4
WBGene00000266_C53B4.7_bre-1 E005 chrIV:8987954-8988059 1.246 hlh1_T4 tbx37_T4

WBGene00000266_C53B4.7_bre-1 E007 chrIV:8988579-8988697 1.140 end1_T4 tbx37_T4
WBGene00000266_C53B4.7_bre-1 E007 chrIV:8988579-8988697 1.610 hlh1_T4 tbx37_T4

WBGene00000266_C53B4.7_bre-1 J014 chrIV:8987301-8988769 2.312 end1_T1 hlh1_T1
WBGene00000266_C53B4.7_bre-1 J014 chrIV:8987301-8988769 2.341 end1_T2 nhr25_T2
WBGene00000266_C53B4.7_bre-1 J014 chrIV:8987301-8988769 2.460 end1_T2 tbx37_T2
WBGene00000266_C53B4.7_bre-1 J014 chrIV:8987301-8988769 2.461 end1_T2 hlh1_T2
WBGene00000266_C53B4.7_bre-1 J014 chrIV:8987301-8988769 12.527 ceh32_T2 end1_T2
WBGene00000266_C53B4.7_bre-1 J014 chrIV:8987301-8988769 2.008 cnd1_T2 end1_T2
WBGene00000266_C53B4.7_bre-1 J014 chrIV:8987301-8988769 2.236 end1_T3 pha4_T3
WBGene00000266_C53B4.7_bre-1 J014 chrIV:8987301-8988769 2.709 end1_T3 tbx37_T3
WBGene00000266_C53B4.7_bre-1 J014 chrIV:8987301-8988769 2.901 end1_T3 nhr25_T3
WBGene00000266_C53B4.7_bre-1 J014 chrIV:8987301-8988769 3.080 end1_T3 hlh1_T3
WBGene00000266_C53B4.7_bre-1 J014 chrIV:8987301-8988769 1.648 ceh32_T3 end1_T3
WBGene00000266_C53B4.7_bre-1 J014 chrIV:8987301-8988769 4.637 cnd1_T3 end1_T3
WBGene00000266_C53B4.7_bre-1 J014 chrIV:8987301-8988769 2.053 end1_T4 pha4_T4
WBGene00000266_C53B4.7_bre-1 J014 chrIV:8987301-8988769 2.500 end1_T4 nhr25_T4
WBGene00000266_C53B4.7_bre-1 J014 chrIV:8987301-8988769 3.235 end1_T4 hlh1_T4
WBGene00000266_C53B4.7_bre-1 J014 chrIV:8987301-8988769 3.392 end1_T4 tbx37_T4
WBGene00000266_C53B4.7_bre-1 J014 chrIV:8987301-8988769 2.409 ceh32_T4 end1_T4
WBGene00000266_C53B4.7_bre-1 J014 chrIV:8987301-8988769 3.535 cnd1_T4 end1_T4

WBGene00016902_C53D5.1_C53D5.1 E001 chrI:291214-291307 1.198 ceh32_T0 hlh1_T0
WBGene00016902_C53D5.1_C53D5.1 E001 chrI:291214-291307 1.715 ceh32_T1 hlh1_T1
WBGene00016902_C53D5.1_C53D5.1 E001 chrI:291214-291307 1.479 ceh32_T2 hlh1_T2
WBGene00016902_C53D5.1_C53D5.1 E001 chrI:291214-291307 1.315 ceh32_T3 hlh1_T3
WBGene00016902_C53D5.1_C53D5.1 E001 chrI:291214-291307 1.165 ceh32_T4 hlh1_T4
WBGene00016902_C53D5.1_C53D5.1 E001 chrI:291214-291307 1.410 cnd1_T1 hlh1_T1
WBGene00016902_C53D5.1_C53D5.1 E001 chrI:291214-291307 1.379 cnd1_T2 hlh1_T2
WBGene00016902_C53D5.1_C53D5.1 E001 chrI:291214-291307 1.189 cnd1_T3 hlh1_T3
WBGene00016902_C53D5.1_C53D5.1 E001 chrI:291214-291307 1.701 end1_T1 hlh1_T1
WBGene00016902_C53D5.1_C53D5.1 E001 chrI:291214-291307 1.576 end1_T2 hlh1_T2
WBGene00016902_C53D5.1_C53D5.1 E001 chrI:291214-291307 1.920 end1_T3 hlh1_T3
WBGene00016902_C53D5.1_C53D5.1 E001 chrI:291214-291307 1.436 end1_T4 hlh1_T4

WBGene00016902_C53D5.1_C53D5.1 E002 chrI:295362-295420 12.138 hlh1_T2 tbx37_T2
WBGene00016902_C53D5.1_C53D5.1 E002 chrI:295362-295420 12.192 cnd1_T2 hlh1_T2
WBGene00016902_C53D5.1_C53D5.1 E002 chrI:295362-295420 1.308 hlh1_T4 tbx37_T4
WBGene00016902_C53D5.1_C53D5.1 E002 chrI:295362-295420 12.639 hlh1_T4 pha4_T4
WBGene00016902_C53D5.1_C53D5.1 E002 chrI:295362-295420 12.888 hlh1_T4 nhr25_T4
WBGene00016902_C53D5.1_C53D5.1 E002 chrI:295362-295420 1.337 cnd1_T4 hlh1_T4
WBGene00016902_C53D5.1_C53D5.1 E002 chrI:295362-295420 12.188 ceh32_T4 hlh1_T4

WBGene00016902_C53D5.1_C53D5.1 E001 chrI:291214-291307 1.797 hlh1_T1 nhr25_T1
WBGene00016902_C53D5.1_C53D5.1 E001 chrI:291214-291307 1.771 hlh1_T2 nhr25_T2
WBGene00016902_C53D5.1_C53D5.1 E001 chrI:291214-291307 1.659 hlh1_T3 nhr25_T3
WBGene00016902_C53D5.1_C53D5.1 E001 chrI:291214-291307 1.505 hlh1_T4 nhr25_T4
WBGene00016902_C53D5.1_C53D5.1 E001 chrI:291214-291307 1.783 hlh1_T1 pha4_T1
WBGene00016902_C53D5.1_C53D5.1 E001 chrI:291214-291307 1.561 hlh1_T2 pha4_T2
WBGene00016902_C53D5.1_C53D5.1 E001 chrI:291214-291307 1.640 hlh1_T3 pha4_T3
WBGene00016902_C53D5.1_C53D5.1 E001 chrI:291214-291307 1.638 hlh1_T4 pha4_T4
WBGene00016902_C53D5.1_C53D5.1 E001 chrI:291214-291307 1.849 hlh1_T1 tbx37_T1
WBGene00016902_C53D5.1_C53D5.1 E001 chrI:291214-291307 1.659 hlh1_T2 tbx37_T2
WBGene00016902_C53D5.1_C53D5.1 E001 chrI:291214-291307 1.543 hlh1_T3 tbx37_T3
WBGene00016902_C53D5.1_C53D5.1 E001 chrI:291214-291307 1.338 hlh1_T4 tbx37_T4

WBGene00016902_C53D5.1_C53D5.1 J011 chrI:291307-295791 1.054 ceh32_T0 hlh1_T0
WBGene00016902_C53D5.1_C53D5.1 J011 chrI:291307-295791 1.972 ceh32_T1 hlh1_T1
WBGene00016902_C53D5.1_C53D5.1 J011 chrI:291307-295791 1.530 ceh32_T2 hlh1_T2
WBGene00016902_C53D5.1_C53D5.1 J011 chrI:291307-295791 1.243 ceh32_T3 hlh1_T3
WBGene00016902_C53D5.1_C53D5.1 J011 chrI:291307-295791 1.003 ceh32_T4 hlh1_T4
WBGene00016902_C53D5.1_C53D5.1 J011 chrI:291307-295791 1.403 cnd1_T1 hlh1_T1
WBGene00016902_C53D5.1_C53D5.1 J011 chrI:291307-295791 1.326 cnd1_T2 hlh1_T2
WBGene00016902_C53D5.1_C53D5.1 J011 chrI:291307-295791 1.059 cnd1_T3 hlh1_T3
WBGene00016902_C53D5.1_C53D5.1 J011 chrI:291307-295791 1.499 end1_T1 hlh1_T1
WBGene00016902_C53D5.1_C53D5.1 J011 chrI:291307-295791 1.371 end1_T2 hlh1_T2
WBGene00016902_C53D5.1_C53D5.1 J011 chrI:291307-295791 1.416 end1_T3 hlh1_T3
WBGene00016902_C53D5.1_C53D5.1 J011 chrI:291307-295791 1.083 end1_T4 hlh1_T4
WBGene00016902_C53D5.1_C53D5.1 J011 chrI:291307-295791 1.737 hlh1_T1 nhr25_T1
WBGene00016902_C53D5.1_C53D5.1 J011 chrI:291307-295791 1.580 hlh1_T2 nhr25_T2
WBGene00016902_C53D5.1_C53D5.1 J011 chrI:291307-295791 1.123 hlh1_T3 nhr25_T3
WBGene00016902_C53D5.1_C53D5.1 J011 chrI:291307-295791 1.460 hlh1_T4 nhr25_T4
WBGene00016902_C53D5.1_C53D5.1 J011 chrI:291307-295791 1.236 hlh1_T1 pha4_T1
WBGene00016902_C53D5.1_C53D5.1 J011 chrI:291307-295791 1.014 hlh1_T3 pha4_T3
WBGene00016902_C53D5.1_C53D5.1 J011 chrI:291307-295791 1.417 hlh1_T4 pha4_T4
WBGene00016902_C53D5.1_C53D5.1 J011 chrI:291307-295791 1.745 hlh1_T1 tbx37_T1
WBGene00016902_C53D5.1_C53D5.1 J011 chrI:291307-295791 1.526 hlh1_T2 tbx37_T2
WBGene00016902_C53D5.1_C53D5.1 J011 chrI:291307-295791 1.423 hlh1_T3 tbx37_T3
WBGene00016902_C53D5.1_C53D5.1 J011 chrI:291307-295791 1.289 hlh1_T4 tbx37_T4

WBGene00016905_C53D5.4_ztf-3 J014 chrI:288902-288972 1.020 ceh32_T0 pha4_T0
WBGene00016905_C53D5.4_ztf-3 J014 chrI:288902-288972 1.074 ceh32_T1 nhr25_T1
WBGene00016905_C53D5.4_ztf-3 J014 chrI:288902-288972 1.616 ceh32_T1 pha4_T1
WBGene00016905_C53D5.4_ztf-3 J014 chrI:288902-288972 1.037 ceh32_T2 end1_T2

WBGene00008283_C53D6.6_C53D6.6 E007 chrIV:9032586-9032651 1.194 end1_T3 hlh1_T3
WBGene00008283_C53D6.6_C53D6.6 E007 chrIV:9032586-9032651 1.205 cnd1_T3 end1_T3
WBGene00008283_C53D6.6_C53D6.6 E007 chrIV:9032586-9032651 1.156 end1_T4 hlh1_T4
WBGene00008283_C53D6.6_C53D6.6 E007 chrIV:9032586-9032651 1.366 end1_T4 nhr25_T4
WBGene00008283_C53D6.6_C53D6.6 E007 chrIV:9032586-9032651 1.033 hlh1_T4 pha4_T4

WBGene00008283_C53D6.6_C53D6.6 J012 chrIV:9031655-9032586 1.101 end1_T3 hlh1_T3
WBGene00008283_C53D6.6_C53D6.6 J012 chrIV:9031655-9032586 1.102 cnd1_T3 end1_T3
WBGene00008283_C53D6.6_C53D6.6 J012 chrIV:9031655-9032586 1.199 end1_T4 hlh1_T4
WBGene00008283_C53D6.6_C53D6.6 J012 chrIV:9031655-9032586 1.334 end1_T4 nhr25_T4
WBGene00008283_C53D6.6_C53D6.6 J012 chrIV:9031655-9032586 1.100 hlh1_T4 pha4_T4

WBGene00016918_C54E4.2_C54E4.2 J013 chrIV:2137039-2137919 1.000 nhr25_T4 pha4_T4
WBGene00016918_C54E4.2_C54E4.2 J013 chrIV:2137039-2137919 1.071 end1_T4 nhr25_T4
WBGene00016918_C54E4.2_C54E4.2 J013 chrIV:2137039-2137919 1.197 end1_T2 tbx37_T2

WBGene00004060_C54G10.3_pmp-3 E001 chrV:14646752-14646801 1.514 end1_T1 nhr25_T1
WBGene00004060_C54G10.3_pmp-3 E001 chrV:14646752-14646801 1.656 cnd1_T1 end1_T1
WBGene00004060_C54G10.3_pmp-3 E001 chrV:14646752-14646801 1.394 end1_T3 tbx37_T3
WBGene00004060_C54G10.3_pmp-3 E001 chrV:14646752-14646801 1.427 end1_T3 nhr25_T3
WBGene00004060_C54G10.3_pmp-3 E001 chrV:14646752-14646801 1.341 ceh32_T3 end1_T3
WBGene00004060_C54G10.3_pmp-3 E001 chrV:14646752-14646801 2.196 cnd1_T3 end1_T3
WBGene00004060_C54G10.3_pmp-3 E001 chrV:14646752-14646801 1.010 end1_T4 hlh1_T4
WBGene00004060_C54G10.3_pmp-3 E001 chrV:14646752-14646801 1.333 end1_T4 pha4_T4
WBGene00004060_C54G10.3_pmp-3 E001 chrV:14646752-14646801 1.524 end1_T4 tbx37_T4
WBGene00004060_C54G10.3_pmp-3 E001 chrV:14646752-14646801 1.668 ceh32_T4 end1_T4
WBGene00004060_C54G10.3_pmp-3 E001 chrV:14646752-14646801 1.849 cnd1_T4 end1_T4

WBGene00004060_C54G10.3_pmp-3 J010 chrV:14646801-14647189 1.519 end1_T1 nhr25_T1
WBGene00004060_C54G10.3_pmp-3 J010 chrV:14646801-14647189 1.655 cnd1_T1 end1_T1
WBGene00004060_C54G10.3_pmp-3 J010 chrV:14646801-14647189 1.369 end1_T3 tbx37_T3
WBGene00004060_C54G10.3_pmp-3 J010 chrV:14646801-14647189 1.400 end1_T3 nhr25_T3
WBGene00004060_C54G10.3_pmp-3 J010 chrV:14646801-14647189 1.313 ceh32_T3 end1_T3
WBGene00004060_C54G10.3_pmp-3 J010 chrV:14646801-14647189 2.168 cnd1_T3 end1_T3
WBGene00004060_C54G10.3_pmp-3 J010 chrV:14646801-14647189 1.014 end1_T4 hlh1_T4
WBGene00004060_C54G10.3_pmp-3 J010 chrV:14646801-14647189 1.333 end1_T4 pha4_T4
WBGene00004060_C54G10.3_pmp-3 J010 chrV:14646801-14647189 1.524 end1_T4 tbx37_T4
WBGene00004060_C54G10.3_pmp-3 J010 chrV:14646801-14647189 1.668 ceh32_T4 end1_T4
WBGene00004060_C54G10.3_pmp-3 J010 chrV:14646801-14647189 1.849 cnd1_T4 end1_T4

WBGene00008311_C54G4.1_rskn-2 E011 chrI:8018144-8018415 1.441 ceh32_T1 end1_T1
WBGene00008311_C54G4.1_rskn-2 E011 chrI:8018144-8018415 12.879 nhr25_T0 pha4_T0
WBGene00008311_C54G4.1_rskn-2 E011 chrI:8018144-8018415 1.361 ceh32_T1 nhr25_T1

WBGene00008330_C55A6.1_C55A6.1 E004 chrV:11504814-11504873 1.206 ceh32_T0 hlh1_T0
WBGene00008330_C55A6.1_C55A6.1 E004 chrV:11504814-11504873 1.547 ceh32_T1 nhr25_T1
WBGene00008330_C55A6.1_C55A6.1 E004 chrV:11504814-11504873 1.932 ceh32_T1 hlh1_T1
WBGene00008330_C55A6.1_C55A6.1 E004 chrV:11504814-11504873 1.973 ceh32_T1 pha4_T1
WBGene00008330_C55A6.1_C55A6.1 E004 chrV:11504814-11504873 2.038 ceh32_T1 end1_T1
WBGene00008330_C55A6.1_C55A6.1 E004 chrV:11504814-11504873 1.387 ceh32_T2 end1_T2
WBGene00008330_C55A6.1_C55A6.1 E004 chrV:11504814-11504873 1.803 ceh32_T2 nhr25_T2
WBGene00008330_C55A6.1_C55A6.1 E004 chrV:11504814-11504873 1.886 ceh32_T2 pha4_T2
WBGene00008330_C55A6.1_C55A6.1 E004 chrV:11504814-11504873 2.708 ceh32_T2 hlh1_T2
WBGene00008330_C55A6.1_C55A6.1 E004 chrV:11504814-11504873 1.358 ceh32_T3 pha4_T3
WBGene00008330_C55A6.1_C55A6.1 E004 chrV:11504814-11504873 1.473 ceh32_T3 nhr25_T3
WBGene00008330_C55A6.1_C55A6.1 E004 chrV:11504814-11504873 1.868 ceh32_T3 end1_T3
WBGene00008330_C55A6.1_C55A6.1 E004 chrV:11504814-11504873 2.186 ceh32_T3 hlh1_T3
WBGene00008330_C55A6.1_C55A6.1 E004 chrV:11504814-11504873 1.341 ceh32_T4 nhr25_T4
WBGene00008330_C55A6.1_C55A6.1 E004 chrV:11504814-11504873 1.884 ceh32_T4 pha4_T4
WBGene00008330_C55A6.1_C55A6.1 E004 chrV:11504814-11504873 2.381 ceh32_T4 end1_T4
WBGene00008330_C55A6.1_C55A6.1 E004 chrV:11504814-11504873 2.544 ceh32_T4 hlh1_T4
WBGene00008330_C55A6.1_C55A6.1 E004 chrV:11504814-11504873 1.072 cnd1_T2 nhr25_T2
WBGene00008330_C55A6.1_C55A6.1 E004 chrV:11504814-11504873 1.151 cnd1_T2 pha4_T2
WBGene00008330_C55A6.1_C55A6.1 E004 chrV:11504814-11504873 1.964 cnd1_T2 hlh1_T2
WBGene00008330_C55A6.1_C55A6.1 E004 chrV:11504814-11504873 1.263 cnd1_T3 hlh1_T3
WBGene00008330_C55A6.1_C55A6.1 E004 chrV:11504814-11504873 1.174 cnd1_T4 pha4_T4
WBGene00008330_C55A6.1_C55A6.1 E004 chrV:11504814-11504873 1.672 cnd1_T4 end1_T4
WBGene00008330_C55A6.1_C55A6.1 E004 chrV:11504814-11504873 1.828 cnd1_T4 hlh1_T4
WBGene00008330_C55A6.1_C55A6.1 E004 chrV:11504814-11504873 1.331 end1_T2 hlh1_T2

WBGene00008330_C55A6.1_C55A6.1 J007 chrV:11504741-11504814 1.210 ceh32_T0 hlh1_T0
WBGene00008330_C55A6.1_C55A6.1 J007 chrV:11504741-11504814 1.547 ceh32_T1 nhr25_T1
WBGene00008330_C55A6.1_C55A6.1 J007 chrV:11504741-11504814 1.931 ceh32_T1 hlh1_T1
WBGene00008330_C55A6.1_C55A6.1 J007 chrV:11504741-11504814 1.976 ceh32_T1 pha4_T1
WBGene00008330_C55A6.1_C55A6.1 J007 chrV:11504741-11504814 2.039 ceh32_T1 end1_T1
WBGene00008330_C55A6.1_C55A6.1 J007 chrV:11504741-11504814 1.387 ceh32_T2 end1_T2
WBGene00008330_C55A6.1_C55A6.1 J007 chrV:11504741-11504814 1.841 ceh32_T2 nhr25_T2
WBGene00008330_C55A6.1_C55A6.1 J007 chrV:11504741-11504814 1.976 ceh32_T2 pha4_T2
WBGene00008330_C55A6.1_C55A6.1 J007 chrV:11504741-11504814 2.695 ceh32_T2 hlh1_T2
WBGene00008330_C55A6.1_C55A6.1 J007 chrV:11504741-11504814 1.396 ceh32_T3 pha4_T3
WBGene00008330_C55A6.1_C55A6.1 J007 chrV:11504741-11504814 1.473 ceh32_T3 nhr25_T3
WBGene00008330_C55A6.1_C55A6.1 J007 chrV:11504741-11504814 1.868 ceh32_T3 end1_T3
WBGene00008330_C55A6.1_C55A6.1 J007 chrV:11504741-11504814 2.188 ceh32_T3 hlh1_T3
WBGene00008330_C55A6.1_C55A6.1 J007 chrV:11504741-11504814 1.359 ceh32_T4 nhr25_T4
WBGene00008330_C55A6.1_C55A6.1 J007 chrV:11504741-11504814 1.927 ceh32_T4 pha4_T4
WBGene00008330_C55A6.1_C55A6.1 J007 chrV:11504741-11504814 2.364 ceh32_T4 end1_T4
WBGene00008330_C55A6.1_C55A6.1 J007 chrV:11504741-11504814 2.529 ceh32_T4 hlh1_T4
WBGene00008330_C55A6.1_C55A6.1 J007 chrV:11504741-11504814 1.092 cnd1_T2 nhr25_T2
WBGene00008330_C55A6.1_C55A6.1 J007 chrV:11504741-11504814 1.225 cnd1_T2 pha4_T2
WBGene00008330_C55A6.1_C55A6.1 J007 chrV:11504741-11504814 1.933 cnd1_T2 hlh1_T2
WBGene00008330_C55A6.1_C55A6.1 J007 chrV:11504741-11504814 1.244 cnd1_T3 hlh1_T3
WBGene00008330_C55A6.1_C55A6.1 J007 chrV:11504741-11504814 1.223 cnd1_T4 pha4_T4
WBGene00008330_C55A6.1_C55A6.1 J007 chrV:11504741-11504814 1.659 cnd1_T4 end1_T4
WBGene00008330_C55A6.1_C55A6.1 J007 chrV:11504741-11504814 1.818 cnd1_T4 hlh1_T4
WBGene00008330_C55A6.1_C55A6.1 J007 chrV:11504741-11504814 1.323 end1_T2 hlh1_T2

WBGene00008331_C55A6.2_ttll-5 E001 chrV:11509135-11509158 1.467 end1_T0 nhr25_T0

WBGene00008331_C55A6.2_ttll-5 J009 chrV:11509158-11509224 1.471 end1_T0 nhr25_T0

WBGene00016939_C55B6.1_C55B6.1 E001 chrX:7200369-7200497 1.705 ceh32_T4 end1_T4

WBGene00016957_C55F2.1_atic-1 E008 chrIV:7892664-7892730 12.229 ceh32_T4 pha4_T4
WBGene00016957_C55F2.1_atic-1 E008 chrIV:7892664-7892730 12.279 cnd1_T4 pha4_T4

WBGene00016957_C55F2.1_atic-1 E001 chrIV:7882027-7882088 13.192 end1_T4 tbx37_T4
WBGene00016957_C55F2.1_atic-1 E001 chrIV:7882027-7882088 13.261 cnd1_T4 end1_T4

WBGene00016957_C55F2.1_atic-1 J021 chrIV:7882088-7882358 13.162 end1_T4 tbx37_T4
WBGene00016957_C55F2.1_atic-1 J021 chrIV:7882088-7882358 13.215 cnd1_T4 end1_T4

WBGene00000302_C56A3.7_cav-2 E001 chrV:13557159-13557231 2.196 end1_T3 nhr25_T3

WBGene00000302_C56A3.7_cav-2 J013 chrV:13557231-13557278 2.220 end1_T3 nhr25_T3

WBGene00016964_C56C10.7_C56C10.7 E014 chrII:6587426-6587482 1.014 ceh32_T1 pha4_T1

WBGene00003727_C56E10.4_nhr-137 E015 chrX:6668691-6669005 1.421 ceh32_T1 end1_T1
WBGene00003727_C56E10.4_nhr-137 E015 chrX:6668691-6669005 1.793 cnd1_T0 end1_T0
WBGene00003727_C56E10.4_nhr-137 E015 chrX:6668691-6669005 1.202 cnd1_T1 end1_T1
WBGene00003727_C56E10.4_nhr-137 E015 chrX:6668691-6669005 1.077 end1_T2 hlh1_T2
WBGene00003727_C56E10.4_nhr-137 E015 chrX:6668691-6669005 1.588 end1_T0 nhr25_T0
WBGene00003727_C56E10.4_nhr-137 E015 chrX:6668691-6669005 1.215 end1_T1 nhr25_T1
WBGene00003727_C56E10.4_nhr-137 E015 chrX:6668691-6669005 1.269 end1_T0 tbx37_T0
WBGene00003727_C56E10.4_nhr-137 E015 chrX:6668691-6669005 1.241 end1_T1 tbx37_T1

WBGene00003727_C56E10.4_nhr-137 J027 chrX:6667523-6668691 1.192 end1_T0 nhr25_T0
WBGene00003727_C56E10.4_nhr-137 J027 chrX:6667523-6668691 1.306 end1_T1 tbx37_T1
WBGene00003727_C56E10.4_nhr-137 J027 chrX:6667523-6668691 1.141 end1_T3 tbx37_T3

WBGene00016983_C56G2.15_C56G2.15 E004 chrIII:6367747-6367822 1.029 ceh32_T0 pha4_T0
WBGene00016983_C56G2.15_C56G2.15 E004 chrIII:6367747-6367822 1.764 ceh32_T0 end1_T0
WBGene00016983_C56G2.15_C56G2.15 E004 chrIII:6367747-6367822 1.059 ceh32_T1 hlh1_T1
WBGene00016983_C56G2.15_C56G2.15 E004 chrIII:6367747-6367822 1.429 ceh32_T1 pha4_T1
WBGene00016983_C56G2.15_C56G2.15 E004 chrIII:6367747-6367822 1.497 ceh32_T1 end1_T1
WBGene00016983_C56G2.15_C56G2.15 E004 chrIII:6367747-6367822 1.109 ceh32_T2 pha4_T2
WBGene00016983_C56G2.15_C56G2.15 E004 chrIII:6367747-6367822 1.165 ceh32_T2 end1_T2

WBGene00016977_C56G2.1_akap-1 E001 chrIII:6353383-6353780 1.112 ceh32_T3 end1_T3

WBGene00016983_C56G2.15_C56G2.15 E004 chrIII:6367747-6367822 1.254 ceh32_T3 end1_T3
WBGene00016983_C56G2.15_C56G2.15 E004 chrIII:6367747-6367822 1.437 ceh32_T3 pha4_T3

WBGene00016977_C56G2.1_akap-1 E001 chrIII:6353383-6353780 1.752 ceh32_T4 end1_T4

WBGene00016983_C56G2.15_C56G2.15 E004 chrIII:6367747-6367822 1.399 ceh32_T4 end1_T4
WBGene00016983_C56G2.15_C56G2.15 E004 chrIII:6367747-6367822 1.756 ceh32_T4 pha4_T4
WBGene00016983_C56G2.15_C56G2.15 E004 chrIII:6367747-6367822 1.561 cnd1_T0 end1_T0

WBGene00016977_C56G2.1_akap-1 E001 chrIII:6353383-6353780 1.192 cnd1_T2 nhr25_T2

WBGene00016983_C56G2.15_C56G2.15 E004 chrIII:6367747-6367822 1.099 cnd1_T2 pha4_T2
WBGene00016983_C56G2.15_C56G2.15 E004 chrIII:6367747-6367822 1.173 cnd1_T2 end1_T2

WBGene00016977_C56G2.1_akap-1 E001 chrIII:6353383-6353780 1.106 cnd1_T3 pha4_T3
WBGene00016977_C56G2.1_akap-1 E001 chrIII:6353383-6353780 1.465 cnd1_T3 nhr25_T3
WBGene00016977_C56G2.1_akap-1 E001 chrIII:6353383-6353780 1.541 cnd1_T3 end1_T3

WBGene00016983_C56G2.15_C56G2.15 E004 chrIII:6367747-6367822 1.056 cnd1_T3 pha4_T3

WBGene00016977_C56G2.1_akap-1 E001 chrIII:6353383-6353780 1.027 cnd1_T4 hlh1_T4
WBGene00016977_C56G2.1_akap-1 E001 chrIII:6353383-6353780 1.320 cnd1_T4 pha4_T4
WBGene00016977_C56G2.1_akap-1 E001 chrIII:6353383-6353780 1.355 cnd1_T4 nhr25_T4
WBGene00016977_C56G2.1_akap-1 E001 chrIII:6353383-6353780 2.113 cnd1_T4 end1_T4

WBGene00016983_C56G2.15_C56G2.15 E004 chrIII:6367747-6367822 1.341 cnd1_T4 end1_T4
WBGene00016983_C56G2.15_C56G2.15 E004 chrIII:6367747-6367822 1.679 cnd1_T4 pha4_T4

WBGene00016977_C56G2.1_akap-1 E011 chrIII:6362979-6363565 1.060 end1_T0 pha4_T0
WBGene00016977_C56G2.1_akap-1 E011 chrIII:6362979-6363565 1.364 end1_T0 hlh1_T0
WBGene00016977_C56G2.1_akap-1 E011 chrIII:6362979-6363565 1.888 cnd1_T0 end1_T0
WBGene00016977_C56G2.1_akap-1 E011 chrIII:6362979-6363565 1.253 end1_T1 pha4_T1
WBGene00016977_C56G2.1_akap-1 E011 chrIII:6362979-6363565 1.286 end1_T1 hlh1_T1
WBGene00016977_C56G2.1_akap-1 E011 chrIII:6362979-6363565 1.075 ceh32_T1 end1_T1
WBGene00016977_C56G2.1_akap-1 E011 chrIII:6362979-6363565 1.414 cnd1_T1 end1_T1
WBGene00016977_C56G2.1_akap-1 E011 chrIII:6362979-6363565 1.314 end1_T2 pha4_T2
WBGene00016977_C56G2.1_akap-1 E011 chrIII:6362979-6363565 1.422 end1_T2 hlh1_T2
WBGene00016977_C56G2.1_akap-1 E011 chrIII:6362979-6363565 1.110 cnd1_T2 end1_T2
WBGene00016977_C56G2.1_akap-1 E011 chrIII:6362979-6363565 1.206 end1_T3 pha4_T3
WBGene00016977_C56G2.1_akap-1 E011 chrIII:6362979-6363565 1.244 end1_T3 hlh1_T3
WBGene00016977_C56G2.1_akap-1 E011 chrIII:6362979-6363565 1.148 end1_T4 hlh1_T4

WBGene00016977_C56G2.1_akap-1 E001 chrIII:6353383-6353780 1.003 end1_T0 hlh1_T0
WBGene00016977_C56G2.1_akap-1 E001 chrIII:6353383-6353780 1.095 end1_T4 hlh1_T4

WBGene00016977_C56G2.1_akap-1 E011 chrIII:6362979-6363565 1.177 hlh1_T0 nhr25_T0
WBGene00016977_C56G2.1_akap-1 E011 chrIII:6362979-6363565 1.686 cnd1_T0 nhr25_T0

WBGene00016983_C56G2.15_C56G2.15 E004 chrIII:6367747-6367822 1.124 end1_T0 nhr25_T0

WBGene00016977_C56G2.1_akap-1 E011 chrIII:6362979-6363565 1.047 nhr25_T1 pha4_T1
WBGene00016977_C56G2.1_akap-1 E011 chrIII:6362979-6363565 1.084 hlh1_T1 nhr25_T1
WBGene00016977_C56G2.1_akap-1 E011 chrIII:6362979-6363565 1.205 cnd1_T1 nhr25_T1
WBGene00016977_C56G2.1_akap-1 E011 chrIII:6362979-6363565 1.150 nhr25_T2 pha4_T2
WBGene00016977_C56G2.1_akap-1 E011 chrIII:6362979-6363565 1.274 hlh1_T2 nhr25_T2
WBGene00016977_C56G2.1_akap-1 E011 chrIII:6362979-6363565 1.170 nhr25_T3 pha4_T3
WBGene00016977_C56G2.1_akap-1 E011 chrIII:6362979-6363565 1.221 hlh1_T3 nhr25_T3
WBGene00016977_C56G2.1_akap-1 E011 chrIII:6362979-6363565 1.002 nhr25_T4 pha4_T4
WBGene00016977_C56G2.1_akap-1 E011 chrIII:6362979-6363565 1.065 cnd1_T4 nhr25_T4
WBGene00016977_C56G2.1_akap-1 E011 chrIII:6362979-6363565 1.503 hlh1_T4 nhr25_T4

WBGene00016983_C56G2.15_C56G2.15 E004 chrIII:6367747-6367822 1.048 nhr25_T4 pha4_T4

WBGene00016977_C56G2.1_akap-1 E001 chrIII:6353383-6353780 1.145 end1_T1 tbx37_T1

WBGene00016977_C56G2.1_akap-1 E011 chrIII:6362979-6363565 1.113 hlh1_T3 tbx37_T3

WBGene00016977_C56G2.1_akap-1 E001 chrIII:6353383-6353780 1.191 end1_T4 tbx37_T4

WBGene00016977_C56G2.1_akap-1 E011 chrIII:6362979-6363565 1.199 hlh1_T4 tbx37_T4

WBGene00016983_C56G2.15_C56G2.15 J007 chrIII:6367655-6367747 1.077 ceh32_T0 pha4_T0
WBGene00016983_C56G2.15_C56G2.15 J007 chrIII:6367655-6367747 1.748 ceh32_T0 end1_T0
WBGene00016983_C56G2.15_C56G2.15 J007 chrIII:6367655-6367747 1.058 ceh32_T1 hlh1_T1
WBGene00016983_C56G2.15_C56G2.15 J007 chrIII:6367655-6367747 1.436 ceh32_T1 pha4_T1
WBGene00016983_C56G2.15_C56G2.15 J007 chrIII:6367655-6367747 1.491 ceh32_T1 end1_T1
WBGene00016983_C56G2.15_C56G2.15 J007 chrIII:6367655-6367747 1.172 ceh32_T2 pha4_T2
WBGene00016983_C56G2.15_C56G2.15 J007 chrIII:6367655-6367747 1.335 ceh32_T2 end1_T2
WBGene00016983_C56G2.15_C56G2.15 J007 chrIII:6367655-6367747 1.250 ceh32_T3 end1_T3
WBGene00016983_C56G2.15_C56G2.15 J007 chrIII:6367655-6367747 1.429 ceh32_T3 pha4_T3
WBGene00016983_C56G2.15_C56G2.15 J007 chrIII:6367655-6367747 1.494 ceh32_T4 end1_T4
WBGene00016983_C56G2.15_C56G2.15 J007 chrIII:6367655-6367747 1.792 ceh32_T4 pha4_T4
WBGene00016983_C56G2.15_C56G2.15 J007 chrIII:6367655-6367747 1.536 cnd1_T0 end1_T0
WBGene00016983_C56G2.15_C56G2.15 J007 chrIII:6367655-6367747 1.108 cnd1_T2 pha4_T2
WBGene00016983_C56G2.15_C56G2.15 J007 chrIII:6367655-6367747 1.294 cnd1_T2 end1_T2
WBGene00016983_C56G2.15_C56G2.15 J007 chrIII:6367655-6367747 1.009 cnd1_T3 pha4_T3

WBGene00016977_C56G2.1_akap-1 J018 chrIII:6353780-6354398 1.389 cnd1_T4 pha4_T4
WBGene00016977_C56G2.1_akap-1 J018 chrIII:6353780-6354398 1.567 cnd1_T4 nhr25_T4
WBGene00016977_C56G2.1_akap-1 J018 chrIII:6353780-6354398 2.490 cnd1_T4 end1_T4

WBGene00016983_C56G2.15_C56G2.15 J007 chrIII:6367655-6367747 1.446 cnd1_T4 end1_T4
WBGene00016983_C56G2.15_C56G2.15 J007 chrIII:6367655-6367747 1.722 cnd1_T4 pha4_T4
WBGene00016983_C56G2.15_C56G2.15 J007 chrIII:6367655-6367747 1.109 end1_T0 nhr25_T0
WBGene00016983_C56G2.15_C56G2.15 J007 chrIII:6367655-6367747 1.123 nhr25_T4 pha4_T4

WBGene00016987_CC8.2_CC8.2 E004 chrIV:3648491-3648684 1.066 nhr25_T0 pha4_T0
WBGene00016987_CC8.2_CC8.2 E004 chrIV:3648491-3648684 1.026 end1_T1 nhr25_T1

WBGene00016987_CC8.2_CC8.2 J007 chrIV:3646927-3648491 1.104 end1_T3 hlh1_T3
WBGene00016987_CC8.2_CC8.2 J007 chrIV:3646927-3648491 1.358 end1_T0 nhr25_T0

WBGene00017012_D1009.1_acs-22 E003 chrX:8934569-8934623 1.123 ceh32_T4 pha4_T4

WBGene00017012_D1009.1_acs-22 E001 chrX:8931240-8931323 1.039 end1_T3 nhr25_T3
WBGene00017012_D1009.1_acs-22 E001 chrX:8931240-8931323 1.378 nhr25_T1 pha4_T1
WBGene00017012_D1009.1_acs-22 E001 chrX:8931240-8931323 1.333 end1_T2 pha4_T2
WBGene00017012_D1009.1_acs-22 E001 chrX:8931240-8931323 2.188 cnd1_T2 pha4_T2
WBGene00017012_D1009.1_acs-22 E001 chrX:8931240-8931323 3.078 nhr25_T2 pha4_T2
WBGene00017012_D1009.1_acs-22 E001 chrX:8931240-8931323 1.040 end1_T3 pha4_T3
WBGene00017012_D1009.1_acs-22 E001 chrX:8931240-8931323 1.785 cnd1_T3 pha4_T3
WBGene00017012_D1009.1_acs-22 E001 chrX:8931240-8931323 2.031 hlh1_T3 pha4_T3
WBGene00017012_D1009.1_acs-22 E001 chrX:8931240-8931323 2.086 nhr25_T3 pha4_T3
WBGene00017012_D1009.1_acs-22 E001 chrX:8931240-8931323 1.124 cnd1_T4 pha4_T4
WBGene00017012_D1009.1_acs-22 E001 chrX:8931240-8931323 1.241 hlh1_T4 pha4_T4
WBGene00017012_D1009.1_acs-22 E001 chrX:8931240-8931323 1.813 nhr25_T4 pha4_T4
WBGene00017012_D1009.1_acs-22 E001 chrX:8931240-8931323 1.327 nhr25_T4 tbx37_T4

WBGene00017012_D1009.1_acs-22 J016 chrX:8931323-8934556 2.987 nhr25_T2 pha4_T2
WBGene00017012_D1009.1_acs-22 J016 chrX:8931323-8934556 1.071 end1_T3 pha4_T3
WBGene00017012_D1009.1_acs-22 J016 chrX:8931323-8934556 1.739 cnd1_T3 pha4_T3
WBGene00017012_D1009.1_acs-22 J016 chrX:8931323-8934556 2.006 hlh1_T3 pha4_T3
WBGene00017012_D1009.1_acs-22 J016 chrX:8931323-8934556 2.039 nhr25_T3 pha4_T3
WBGene00017012_D1009.1_acs-22 J016 chrX:8931323-8934556 1.090 cnd1_T4 pha4_T4
WBGene00017012_D1009.1_acs-22 J016 chrX:8931323-8934556 1.215 hlh1_T4 pha4_T4
WBGene00017012_D1009.1_acs-22 J016 chrX:8931323-8934556 1.910 nhr25_T4 pha4_T4
WBGene00017012_D1009.1_acs-22 J016 chrX:8931323-8934556 1.397 nhr25_T4 tbx37_T4

WBGene00000101_D1022.7_aka-1 E024 chrII:7478922-7478959 12.718 end1_T0 nhr25_T0
WBGene00000101_D1022.7_aka-1 E024 chrII:7478922-7478959 1.556 end1_T0 tbx37_T0
WBGene00000101_D1022.7_aka-1 E024 chrII:7478922-7478959 12.649 end1_T1 nhr25_T1
WBGene00000101_D1022.7_aka-1 E024 chrII:7478922-7478959 1.599 cnd1_T1 end1_T1
WBGene00000101_D1022.7_aka-1 E024 chrII:7478922-7478959 12.902 nhr25_T0 pha4_T0
WBGene00000101_D1022.7_aka-1 E024 chrII:7478922-7478959 13.006 nhr25_T1 pha4_T1
WBGene00000101_D1022.7_aka-1 E024 chrII:7478922-7478959 1.020 cnd1_T3 pha4_T3
WBGene00000101_D1022.7_aka-1 E024 chrII:7478922-7478959 1.178 cnd1_T4 pha4_T4
WBGene00000101_D1022.7_aka-1 E024 chrII:7478922-7478959 12.238 ceh32_T4 pha4_T4
WBGene00000101_D1022.7_aka-1 E024 chrII:7478922-7478959 1.538 hlh1_T4 pha4_T4

WBGene00000101_D1022.7_aka-1 J043 chrII:7478538-7478922 12.722 end1_T0 nhr25_T0
WBGene00000101_D1022.7_aka-1 J043 chrII:7478538-7478922 1.558 end1_T0 tbx37_T0
WBGene00000101_D1022.7_aka-1 J043 chrII:7478538-7478922 12.651 end1_T1 nhr25_T1
WBGene00000101_D1022.7_aka-1 J043 chrII:7478538-7478922 1.600 cnd1_T1 end1_T1
WBGene00000101_D1022.7_aka-1 J043 chrII:7478538-7478922 12.906 nhr25_T0 pha4_T0
WBGene00000101_D1022.7_aka-1 J043 chrII:7478538-7478922 13.010 nhr25_T1 pha4_T1
WBGene00000101_D1022.7_aka-1 J043 chrII:7478538-7478922 1.023 cnd1_T3 pha4_T3
WBGene00000101_D1022.7_aka-1 J043 chrII:7478538-7478922 1.182 cnd1_T4 pha4_T4
WBGene00000101_D1022.7_aka-1 J043 chrII:7478538-7478922 12.241 ceh32_T4 pha4_T4
WBGene00000101_D1022.7_aka-1 J043 chrII:7478538-7478922 1.553 hlh1_T4 pha4_T4

WBGene00017028_D1044.2_dex-1 E003 chrIII:5527747-5527956 1.023 ceh32_T0 pha4_T0
WBGene00017028_D1044.2_dex-1 E003 chrIII:5527747-5527956 1.173 ceh32_T0 end1_T0

WBGene00008362_D1046.1_cfim-2 E003 chrIV:8926340-8926425 1.193 ceh32_T1 end1_T1
WBGene00008362_D1046.1_cfim-2 E003 chrIV:8926340-8926425 1.257 ceh32_T1 pha4_T1
WBGene00008362_D1046.1_cfim-2 E003 chrIV:8926340-8926425 1.141 ceh32_T2 end1_T2
WBGene00008362_D1046.1_cfim-2 E003 chrIV:8926340-8926425 1.171 ceh32_T2 pha4_T2
WBGene00008362_D1046.1_cfim-2 E003 chrIV:8926340-8926425 1.074 ceh32_T4 end1_T4
WBGene00008362_D1046.1_cfim-2 E003 chrIV:8926340-8926425 1.075 ceh32_T4 pha4_T4

WBGene00008362_D1046.1_cfim-2 E025 chrIV:8929030-8929100 1.265 ceh32_T1 end1_T1
WBGene00008362_D1046.1_cfim-2 E025 chrIV:8929030-8929100 1.149 ceh32_T2 end1_T2
WBGene00008362_D1046.1_cfim-2 E025 chrIV:8929030-8929100 1.001 ceh32_T1 hlh1_T1
WBGene00008362_D1046.1_cfim-2 E025 chrIV:8929030-8929100 1.236 ceh32_T1 nhr25_T1
WBGene00008362_D1046.1_cfim-2 E025 chrIV:8929030-8929100 1.069 ceh32_T2 nhr25_T2
WBGene00008362_D1046.1_cfim-2 E025 chrIV:8929030-8929100 1.268 ceh32_T1 pha4_T1
WBGene00008362_D1046.1_cfim-2 E025 chrIV:8929030-8929100 1.168 ceh32_T2 pha4_T2

WBGene00008362_D1046.1_cfim-2 J036 chrIV:8926425-8926471 1.435 ceh32_T0 end1_T0
WBGene00008362_D1046.1_cfim-2 J036 chrIV:8926425-8926471 1.551 ceh32_T1 end1_T1
WBGene00008362_D1046.1_cfim-2 J036 chrIV:8926425-8926471 1.702 ceh32_T1 pha4_T1
WBGene00008362_D1046.1_cfim-2 J036 chrIV:8926425-8926471 1.024 ceh32_T2 end1_T2
WBGene00008362_D1046.1_cfim-2 J036 chrIV:8926425-8926471 2.712 ceh32_T2 pha4_T2
WBGene00008362_D1046.1_cfim-2 J036 chrIV:8926425-8926471 1.151 ceh32_T4 end1_T4
WBGene00008362_D1046.1_cfim-2 J036 chrIV:8926425-8926471 1.227 ceh32_T4 pha4_T4
WBGene00008362_D1046.1_cfim-2 J036 chrIV:8926425-8926471 1.851 ceh32_T4 nhr25_T4

WBGene00008366_D1046.5_tpra-1 E007 chrIV:8964856-8965521 1.284 ceh32_T1 nhr25_T1

WBGene00008366_D1046.5_tpra-1 J009 chrIV:8956725-8956975 1.340 ceh32_T4 end1_T4
WBGene00008366_D1046.5_tpra-1 J009 chrIV:8956725-8956975 1.228 cnd1_T4 end1_T4
WBGene00008366_D1046.5_tpra-1 J009 chrIV:8956725-8956975 1.387 end1_T4 hlh1_T4
WBGene00008366_D1046.5_tpra-1 J009 chrIV:8956725-8956975 1.224 end1_T4 tbx37_T4

WBGene00008379_D1054.13_secs-1 E007 chrV:10804096-10804229 1.171 ceh32_T0 nhr25_T0
WBGene00008379_D1054.13_secs-1 E007 chrV:10804096-10804229 1.181 ceh32_T0 hlh1_T0
WBGene00008379_D1054.13_secs-1 E007 chrV:10804096-10804229 1.352 ceh32_T0 end1_T0
WBGene00008379_D1054.13_secs-1 E007 chrV:10804096-10804229 1.476 ceh32_T1 nhr25_T1
WBGene00008379_D1054.13_secs-1 E007 chrV:10804096-10804229 1.575 ceh32_T1 hlh1_T1
WBGene00008379_D1054.13_secs-1 E007 chrV:10804096-10804229 1.750 ceh32_T1 end1_T1
WBGene00008379_D1054.13_secs-1 E007 chrV:10804096-10804229 2.146 ceh32_T1 pha4_T1
WBGene00008379_D1054.13_secs-1 E007 chrV:10804096-10804229 1.432 ceh32_T2 end1_T2
WBGene00008379_D1054.13_secs-1 E007 chrV:10804096-10804229 1.496 ceh32_T2 nhr25_T2
WBGene00008379_D1054.13_secs-1 E007 chrV:10804096-10804229 1.509 ceh32_T2 hlh1_T2
WBGene00008379_D1054.13_secs-1 E007 chrV:10804096-10804229 1.748 ceh32_T2 pha4_T2
WBGene00008379_D1054.13_secs-1 E007 chrV:10804096-10804229 1.067 ceh32_T3 hlh1_T3
WBGene00008379_D1054.13_secs-1 E007 chrV:10804096-10804229 1.079 ceh32_T3 pha4_T3
WBGene00008379_D1054.13_secs-1 E007 chrV:10804096-10804229 1.177 ceh32_T3 end1_T3
WBGene00008379_D1054.13_secs-1 E007 chrV:10804096-10804229 1.234 ceh32_T3 nhr25_T3
WBGene00008379_D1054.13_secs-1 E007 chrV:10804096-10804229 1.238 ceh32_T4 nhr25_T4
WBGene00008379_D1054.13_secs-1 E007 chrV:10804096-10804229 1.281 ceh32_T4 hlh1_T4
WBGene00008379_D1054.13_secs-1 E007 chrV:10804096-10804229 1.656 ceh32_T4 pha4_T4
WBGene00008379_D1054.13_secs-1 E007 chrV:10804096-10804229 1.802 ceh32_T4 end1_T4

WBGene00044082_D1086.12_D1086.12 J008 chrV:14101375-14101690 1.139 ceh32_T2 hlh1_T2

WBGene00004744_D2013.8_scp-1 J014 chrII:9334126-9334483 1.083 ceh32_T1 nhr25_T1
WBGene00004744_D2013.8_scp-1 J014 chrII:9334126-9334483 1.563 ceh32_T1 end1_T1
WBGene00004744_D2013.8_scp-1 J014 chrII:9334126-9334483 1.611 ceh32_T1 pha4_T1
WBGene00004744_D2013.8_scp-1 J014 chrII:9334126-9334483 1.047 ceh32_T2 nhr25_T2
WBGene00004744_D2013.8_scp-1 J014 chrII:9334126-9334483 1.390 ceh32_T2 pha4_T2
WBGene00004744_D2013.8_scp-1 J014 chrII:9334126-9334483 1.004 ceh32_T3 nhr25_T3
WBGene00004744_D2013.8_scp-1 J014 chrII:9334126-9334483 1.287 ceh32_T3 pha4_T3
WBGene00004744_D2013.8_scp-1 J014 chrII:9334126-9334483 1.323 ceh32_T3 end1_T3
WBGene00004744_D2013.8_scp-1 J014 chrII:9334126-9334483 1.155 ceh32_T4 nhr25_T4
WBGene00004744_D2013.8_scp-1 J014 chrII:9334126-9334483 1.309 ceh32_T4 hlh1_T4
WBGene00004744_D2013.8_scp-1 J014 chrII:9334126-9334483 1.424 ceh32_T4 end1_T4
WBGene00004744_D2013.8_scp-1 J014 chrII:9334126-9334483 1.597 ceh32_T4 pha4_T4

WBGene00017054_D2024.7_gstk-2 E003 chrIV:7242104-7242270 6.611 ceh32_T1 nhr25_T1
WBGene00017054_D2024.7_gstk-2 E003 chrIV:7242104-7242270 6.100 ceh32_T1 hlh1_T1
WBGene00017054_D2024.7_gstk-2 E003 chrIV:7242104-7242270 6.385 ceh32_T1 end1_T1
WBGene00017054_D2024.7_gstk-2 E003 chrIV:7242104-7242270 1.468 end1_T4 tbx37_T4

WBGene00008412_D2030.2_D2030.2 J013 chrI:7574358-7575950 1.241 nhr25_T0 pha4_T0
WBGene00008412_D2030.2_D2030.2 J013 chrI:7574358-7575950 1.176 nhr25_T2 pha4_T2
WBGene00008412_D2030.2_D2030.2 J013 chrI:7574358-7575950 1.102 end1_T2 nhr25_T2

WBGene00008419_D2030.9_wdr-23 E003 chrI:7597069-7597212 1.153 end1_T0 nhr25_T0
WBGene00008419_D2030.9_wdr-23 E003 chrI:7597069-7597212 2.009 end1_T0 tbx37_T0
WBGene00008419_D2030.9_wdr-23 E003 chrI:7597069-7597212 2.052 end1_T0 hlh1_T0
WBGene00008419_D2030.9_wdr-23 E003 chrI:7597069-7597212 1.887 cnd1_T0 end1_T0
WBGene00008419_D2030.9_wdr-23 E003 chrI:7597069-7597212 2.215 ceh32_T0 end1_T0
WBGene00008419_D2030.9_wdr-23 E003 chrI:7597069-7597212 1.154 end1_T1 nhr25_T1
WBGene00008419_D2030.9_wdr-23 E003 chrI:7597069-7597212 1.447 end1_T1 hlh1_T1
WBGene00008419_D2030.9_wdr-23 E003 chrI:7597069-7597212 1.574 end1_T1 pha4_T1
WBGene00008419_D2030.9_wdr-23 E003 chrI:7597069-7597212 2.486 end1_T1 tbx37_T1
WBGene00008419_D2030.9_wdr-23 E003 chrI:7597069-7597212 1.058 ceh32_T1 end1_T1
WBGene00008419_D2030.9_wdr-23 E003 chrI:7597069-7597212 13.271 cnd1_T1 end1_T1
WBGene00008419_D2030.9_wdr-23 E003 chrI:7597069-7597212 1.953 end1_T2 tbx37_T2
WBGene00008419_D2030.9_wdr-23 E003 chrI:7597069-7597212 2.271 end1_T2 hlh1_T2
WBGene00008419_D2030.9_wdr-23 E003 chrI:7597069-7597212 13.123 cnd1_T2 end1_T2
WBGene00008419_D2030.9_wdr-23 E003 chrI:7597069-7597212 1.778 end1_T3 pha4_T3
WBGene00008419_D2030.9_wdr-23 E003 chrI:7597069-7597212 2.632 end1_T3 tbx37_T3
WBGene00008419_D2030.9_wdr-23 E003 chrI:7597069-7597212 2.872 end1_T3 hlh1_T3
WBGene00008419_D2030.9_wdr-23 E003 chrI:7597069-7597212 2.867 cnd1_T3 end1_T3
WBGene00008419_D2030.9_wdr-23 E003 chrI:7597069-7597212 1.047 end1_T4 pha4_T4
WBGene00008419_D2030.9_wdr-23 E003 chrI:7597069-7597212 1.548 end1_T4 tbx37_T4
WBGene00008419_D2030.9_wdr-23 E003 chrI:7597069-7597212 2.688 end1_T4 hlh1_T4
WBGene00008419_D2030.9_wdr-23 E003 chrI:7597069-7597212 1.944 cnd1_T4 end1_T4
WBGene00008419_D2030.9_wdr-23 E003 chrI:7597069-7597212 1.297 nhr25_T2 pha4_T2
WBGene00008419_D2030.9_wdr-23 E003 chrI:7597069-7597212 1.715 nhr25_T2 tbx37_T2
WBGene00008419_D2030.9_wdr-23 E003 chrI:7597069-7597212 12.877 cnd1_T2 nhr25_T2
WBGene00008419_D2030.9_wdr-23 E003 chrI:7597069-7597212 2.034 hlh1_T2 nhr25_T2
WBGene00008419_D2030.9_wdr-23 E003 chrI:7597069-7597212 1.147 nhr25_T3 pha4_T3
WBGene00008419_D2030.9_wdr-23 E003 chrI:7597069-7597212 1.992 nhr25_T3 tbx37_T3
WBGene00008419_D2030.9_wdr-23 E003 chrI:7597069-7597212 2.230 hlh1_T3 nhr25_T3
WBGene00008419_D2030.9_wdr-23 E003 chrI:7597069-7597212 2.238 cnd1_T3 nhr25_T3
WBGene00008419_D2030.9_wdr-23 E003 chrI:7597069-7597212 1.242 cnd1_T4 nhr25_T4
WBGene00008419_D2030.9_wdr-23 E003 chrI:7597069-7597212 1.997 hlh1_T4 nhr25_T4
WBGene00008419_D2030.9_wdr-23 E003 chrI:7597069-7597212 1.634 hlh1_T4 pha4_T4

WBGene00000231_D2045.1_atx-2 E001 chrIII:10461388-10461555 12.903 ceh32_T4 pha4_T4

WBGene00008430_D2085.5_hgap-2 E020 chrII:8677691-8677878 1.256 cnd1_T3 pha4_T3
WBGene00008430_D2085.5_hgap-2 E020 chrII:8677691-8677878 1.373 cnd1_T3 end1_T3
WBGene00008430_D2085.5_hgap-2 E020 chrII:8677691-8677878 1.444 cnd1_T4 end1_T4
WBGene00008430_D2085.5_hgap-2 E020 chrII:8677691-8677878 1.454 cnd1_T4 pha4_T4
WBGene00008430_D2085.5_hgap-2 E020 chrII:8677691-8677878 1.521 cnd1_T4 hlh1_T4
WBGene00008430_D2085.5_hgap-2 E020 chrII:8677691-8677878 1.229 nhr25_T4 pha4_T4
WBGene00008430_D2085.5_hgap-2 E020 chrII:8677691-8677878 1.218 end1_T4 nhr25_T4

WBGene00008430_D2085.5_hgap-2 E018 chrII:8676802-8676870 12.818 nhr25_T3 pha4_T3
WBGene00008430_D2085.5_hgap-2 E018 chrII:8676802-8676870 12.933 cnd1_T3 pha4_T3
WBGene00008430_D2085.5_hgap-2 E018 chrII:8676802-8676870 12.817 cnd1_T4 pha4_T4
WBGene00008430_D2085.5_hgap-2 E018 chrII:8676802-8676870 2.097 nhr25_T4 pha4_T4
WBGene00008430_D2085.5_hgap-2 E018 chrII:8676802-8676870 1.300 end1_T4 tbx37_T4

WBGene00004207_D2089.4_ptb-1 E001 chrII:10675601-10675666 1.349 ceh32_T2 hlh1_T2
WBGene00004207_D2089.4_ptb-1 E001 chrII:10675601-10675666 2.258 ceh32_T2 nhr25_T2
WBGene00004207_D2089.4_ptb-1 E001 chrII:10675601-10675666 1.235 ceh32_T3 nhr25_T3
WBGene00004207_D2089.4_ptb-1 E001 chrII:10675601-10675666 1.486 ceh32_T3 hlh1_T3

WBGene00004207_D2089.4_ptb-1 E008 chrII:10686354-10686613 2.424 ceh32_T3 pha4_T3

WBGene00004207_D2089.4_ptb-1 E001 chrII:10675601-10675666 1.283 ceh32_T4 nhr25_T4
WBGene00004207_D2089.4_ptb-1 E001 chrII:10675601-10675666 1.461 ceh32_T4 hlh1_T4

WBGene00004207_D2089.4_ptb-1 E008 chrII:10686354-10686613 1.955 ceh32_T4 pha4_T4
WBGene00004207_D2089.4_ptb-1 E008 chrII:10686354-10686613 2.269 cnd1_T3 pha4_T3
WBGene00004207_D2089.4_ptb-1 E008 chrII:10686354-10686613 1.971 cnd1_T4 pha4_T4
WBGene00004207_D2089.4_ptb-1 E008 chrII:10686354-10686613 1.839 end1_T4 pha4_T4
WBGene00004207_D2089.4_ptb-1 E008 chrII:10686354-10686613 1.669 hlh1_T2 tbx37_T2
WBGene00004207_D2089.4_ptb-1 E008 chrII:10686354-10686613 1.327 hlh1_T3 tbx37_T3
WBGene00004207_D2089.4_ptb-1 E008 chrII:10686354-10686613 2.754 hlh1_T3 pha4_T3
WBGene00004207_D2089.4_ptb-1 E008 chrII:10686354-10686613 1.930 hlh1_T4 pha4_T4
WBGene00004207_D2089.4_ptb-1 E008 chrII:10686354-10686613 2.118 nhr25_T4 pha4_T4

WBGene00004207_D2089.4_ptb-1 E001 chrII:10675601-10675666 12.935 end1_T1 pha4_T1
WBGene00004207_D2089.4_ptb-1 E001 chrII:10675601-10675666 1.068 hlh1_T2 pha4_T2
WBGene00004207_D2089.4_ptb-1 E001 chrII:10675601-10675666 1.977 nhr25_T2 pha4_T2
WBGene00004207_D2089.4_ptb-1 E001 chrII:10675601-10675666 1.175 nhr25_T3 pha4_T3
WBGene00004207_D2089.4_ptb-1 E001 chrII:10675601-10675666 1.427 hlh1_T3 pha4_T3
WBGene00004207_D2089.4_ptb-1 E001 chrII:10675601-10675666 1.880 cnd1_T3 pha4_T3
WBGene00004207_D2089.4_ptb-1 E001 chrII:10675601-10675666 1.437 nhr25_T4 pha4_T4
WBGene00004207_D2089.4_ptb-1 E001 chrII:10675601-10675666 1.610 cnd1_T4 pha4_T4
WBGene00004207_D2089.4_ptb-1 E001 chrII:10675601-10675666 1.620 hlh1_T4 pha4_T4

WBGene00004207_D2089.4_ptb-1 J017 chrII:10675666-10677589 1.357 ceh32_T2 hlh1_T2
WBGene00004207_D2089.4_ptb-1 J017 chrII:10675666-10677589 2.260 ceh32_T2 nhr25_T2
WBGene00004207_D2089.4_ptb-1 J017 chrII:10675666-10677589 1.235 ceh32_T3 nhr25_T3
WBGene00004207_D2089.4_ptb-1 J017 chrII:10675666-10677589 1.486 ceh32_T3 hlh1_T3
WBGene00004207_D2089.4_ptb-1 J017 chrII:10675666-10677589 1.323 ceh32_T4 nhr25_T4
WBGene00004207_D2089.4_ptb-1 J017 chrII:10675666-10677589 1.508 ceh32_T4 hlh1_T4
WBGene00004207_D2089.4_ptb-1 J017 chrII:10675666-10677589 12.932 end1_T1 pha4_T1
WBGene00004207_D2089.4_ptb-1 J017 chrII:10675666-10677589 1.060 hlh1_T2 pha4_T2
WBGene00004207_D2089.4_ptb-1 J017 chrII:10675666-10677589 1.967 nhr25_T2 pha4_T2
WBGene00004207_D2089.4_ptb-1 J017 chrII:10675666-10677589 1.162 nhr25_T3 pha4_T3
WBGene00004207_D2089.4_ptb-1 J017 chrII:10675666-10677589 1.414 hlh1_T3 pha4_T3
WBGene00004207_D2089.4_ptb-1 J017 chrII:10675666-10677589 1.867 cnd1_T3 pha4_T3
WBGene00004207_D2089.4_ptb-1 J017 chrII:10675666-10677589 1.477 nhr25_T4 pha4_T4
WBGene00004207_D2089.4_ptb-1 J017 chrII:10675666-10677589 1.601 cnd1_T4 pha4_T4
WBGene00004207_D2089.4_ptb-1 J017 chrII:10675666-10677589 1.663 hlh1_T4 pha4_T4

WBGene00017079_D2096.12_D2096.12 E001 chrIV:8363462-8363690 1.059 ceh32_T0 nhr25_T0
WBGene00017079_D2096.12_D2096.12 E001 chrIV:8363462-8363690 1.099 ceh32_T1 nhr25_T1
WBGene00017079_D2096.12_D2096.12 E001 chrIV:8363462-8363690 1.019 ceh32_T2 nhr25_T2
WBGene00017079_D2096.12_D2096.12 E001 chrIV:8363462-8363690 1.057 ceh32_T2 end1_T2
WBGene00017079_D2096.12_D2096.12 E001 chrIV:8363462-8363690 1.110 ceh32_T2 pha4_T2
WBGene00017079_D2096.12_D2096.12 E001 chrIV:8363462-8363690 1.125 ceh32_T3 end1_T3

WBGene00017074_D2096.7_D2096.7 E016 chrIV:8377447-8377584 1.035 ceh32_T0 pha4_T0

WBGene00017074_D2096.7_D2096.7 J027 chrIV:8377401-8377447 1.120 ceh32_T1 hlh1_T1
WBGene00017074_D2096.7_D2096.7 J027 chrIV:8377401-8377447 1.054 ceh32_T1 nhr25_T1

WBGene00017083_DC2.7_kin-33 E004 chrV:230927-231396 1.085 end1_T2 nhr25_T2
WBGene00017083_DC2.7_kin-33 E004 chrV:230927-231396 1.313 end1_T4 nhr25_T4

WBGene00008438_DH11.5_DH11.5 E002 chrII:7985235-7985508 1.402 ceh32_T4 pha4_T4
WBGene00008438_DH11.5_DH11.5 E002 chrII:7985235-7985508 1.547 ceh32_T4 nhr25_T4
WBGene00008438_DH11.5_DH11.5 E002 chrII:7985235-7985508 1.998 ceh32_T4 hlh1_T4
WBGene00008438_DH11.5_DH11.5 E002 chrII:7985235-7985508 1.651 cnd1_T3 hlh1_T3
WBGene00008438_DH11.5_DH11.5 E002 chrII:7985235-7985508 1.435 cnd1_T4 hlh1_T4
WBGene00008438_DH11.5_DH11.5 E002 chrII:7985235-7985508 1.398 end1_T4 hlh1_T4

WBGene00008438_DH11.5_DH11.5 E001 chrII:7976613-7977041 12.526 end1_T0 hlh1_T0
WBGene00008438_DH11.5_DH11.5 E001 chrII:7976613-7977041 1.475 ceh32_T1 hlh1_T1

WBGene00008438_DH11.5_DH11.5 E002 chrII:7985235-7985508 1.121 hlh1_T4 tbx37_T4

WBGene00008438_DH11.5_DH11.5 J022 chrII:7977041-7985639 1.321 ceh32_T3 hlh1_T3

WBGene00006618_DY3.4_trt-1 E002 chrI:8768520-8768652 1.426 ceh32_T2 pha4_T2
WBGene00006618_DY3.4_trt-1 E002 chrI:8768520-8768652 1.517 ceh32_T2 end1_T2
WBGene00006618_DY3.4_trt-1 E002 chrI:8768520-8768652 1.649 ceh32_T2 hlh1_T2
WBGene00006618_DY3.4_trt-1 E002 chrI:8768520-8768652 1.304 ceh32_T3 end1_T3

WBGene00008443_E01F3.1_pde-3 E005 chrII:14931237-14931333 1.002 ceh32_T1 nhr25_T1

WBGene00008443_E01F3.1_pde-3 E001 chrII:14919704-14919921 1.145 end1_T3 nhr25_T3
WBGene00008443_E01F3.1_pde-3 E001 chrII:14919704-14919921 2.158 end1_T3 tbx37_T3
WBGene00008443_E01F3.1_pde-3 E001 chrII:14919704-14919921 1.301 cnd1_T3 end1_T3

WBGene00008443_E01F3.1_pde-3 E003 chrII:14924422-14924507 1.011 end1_T3 nhr25_T3

WBGene00008443_E01F3.1_pde-3 E001 chrII:14919704-14919921 1.082 end1_T4 nhr25_T4
WBGene00008443_E01F3.1_pde-3 E001 chrII:14919704-14919921 1.289 end1_T4 hlh1_T4
WBGene00008443_E01F3.1_pde-3 E001 chrII:14919704-14919921 1.817 end1_T4 tbx37_T4
WBGene00008443_E01F3.1_pde-3 E001 chrII:14919704-14919921 1.497 cnd1_T4 end1_T4
WBGene00008443_E01F3.1_pde-3 E001 chrII:14919704-14919921 2.244 ceh32_T4 end1_T4

WBGene00008443_E01F3.1_pde-3 E003 chrII:14924422-14924507 1.420 end1_T4 tbx37_T4
WBGene00008443_E01F3.1_pde-3 E003 chrII:14924422-14924507 1.460 cnd1_T4 end1_T4
WBGene00008443_E01F3.1_pde-3 E003 chrII:14924422-14924507 2.207 ceh32_T4 end1_T4

WBGene00008443_E01F3.1_pde-3 J021 chrII:14919921-14924416 1.295 end1_T4 nhr25_T4
WBGene00008443_E01F3.1_pde-3 J021 chrII:14919921-14924416 1.518 end1_T4 tbx37_T4
WBGene00008443_E01F3.1_pde-3 J021 chrII:14919921-14924416 2.038 cnd1_T4 end1_T4

WBGene00008446_E01G4.3_E01G4.3 E010 chrII:13461947-13462011 1.123 ceh32_T3 pha4_T3

WBGene00004116_E01G4.4_pqn-27 E018 chrII:13460548-13460605 1.212 ceh32_T0 nhr25_T0
WBGene00004116_E01G4.4_pqn-27 E018 chrII:13460548-13460605 1.045 ceh32_T1 pha4_T1
WBGene00004116_E01G4.4_pqn-27 E018 chrII:13460548-13460605 1.334 ceh32_T1 hlh1_T1
WBGene00004116_E01G4.4_pqn-27 E018 chrII:13460548-13460605 1.426 ceh32_T1 nhr25_T1
WBGene00004116_E01G4.4_pqn-27 E018 chrII:13460548-13460605 1.035 ceh32_T2 hlh1_T2
WBGene00004116_E01G4.4_pqn-27 E018 chrII:13460548-13460605 1.248 ceh32_T2 nhr25_T2
WBGene00004116_E01G4.4_pqn-27 E018 chrII:13460548-13460605 1.161 ceh32_T3 pha4_T3
WBGene00004116_E01G4.4_pqn-27 E018 chrII:13460548-13460605 1.007 ceh32_T4 hlh1_T4
WBGene00004116_E01G4.4_pqn-27 E018 chrII:13460548-13460605 1.131 ceh32_T4 nhr25_T4
WBGene00004116_E01G4.4_pqn-27 E018 chrII:13460548-13460605 1.211 ceh32_T4 pha4_T4
WBGene00004116_E01G4.4_pqn-27 E018 chrII:13460548-13460605 1.100 cnd1_T2 nhr25_T2

WBGene00004116_E01G4.4_pqn-27 J030 chrII:13460477-13460548 1.355 ceh32_T1 pha4_T1
WBGene00004116_E01G4.4_pqn-27 J030 chrII:13460477-13460548 1.128 ceh32_T3 pha4_T3
WBGene00004116_E01G4.4_pqn-27 J030 chrII:13460477-13460548 1.217 ceh32_T4 pha4_T4

WBGene00004033_E01H11.1_pkc-2 E004 chrX:9371129-9371195 1.239 cnd1_T3 end1_T3
WBGene00004033_E01H11.1_pkc-2 E004 chrX:9371129-9371195 1.001 end1_T4 hlh1_T4
WBGene00004033_E01H11.1_pkc-2 E004 chrX:9371129-9371195 2.158 end1_T4 tbx37_T4
WBGene00004033_E01H11.1_pkc-2 E004 chrX:9371129-9371195 1.413 cnd1_T4 end1_T4
WBGene00004033_E01H11.1_pkc-2 E004 chrX:9371129-9371195 1.433 ceh32_T4 end1_T4
WBGene00004033_E01H11.1_pkc-2 E004 chrX:9371129-9371195 1.483 ceh32_T4 pha4_T4

WBGene00008453_E02A10.3_E02A10.3 E001 chrV:12583835-12583910 12.158 ceh32_T4 pha4_T4

WBGene00008453_E02A10.3_E02A10.3 E003 chrV:12585098-12585227 1.785 ceh32_T4 pha4_T4

WBGene00017098_E02D9.1_E02D9.1 E006 chrI:6802199-6802412 2.460 cnd1_T3 end1_T3
WBGene00017098_E02D9.1_E02D9.1 E006 chrI:6802199-6802412 13.381 end1_T4 nhr25_T4
WBGene00017098_E02D9.1_E02D9.1 E006 chrI:6802199-6802412 2.734 end1_T4 tbx37_T4
WBGene00017098_E02D9.1_E02D9.1 E006 chrI:6802199-6802412 13.484 cnd1_T4 end1_T4

WBGene00006517_E02H4.3_madd-3 E010 chrX:14289404-14291310 1.069 end1_T0 hlh1_T0
WBGene00006517_E02H4.3_madd-3 E010 chrX:14289404-14291310 1.613 hlh1_T1 pha4_T1
WBGene00006517_E02H4.3_madd-3 E010 chrX:14289404-14291310 1.647 hlh1_T1 tbx37_T1
WBGene00006517_E02H4.3_madd-3 E010 chrX:14289404-14291310 1.977 hlh1_T1 nhr25_T1
WBGene00006517_E02H4.3_madd-3 E010 chrX:14289404-14291310 1.443 cnd1_T1 hlh1_T1
WBGene00006517_E02H4.3_madd-3 E010 chrX:14289404-14291310 1.664 ceh32_T1 hlh1_T1
WBGene00006517_E02H4.3_madd-3 E010 chrX:14289404-14291310 1.683 end1_T1 hlh1_T1
WBGene00006517_E02H4.3_madd-3 E010 chrX:14289404-14291310 1.624 hlh1_T2 tbx37_T2
WBGene00006517_E02H4.3_madd-3 E010 chrX:14289404-14291310 2.040 hlh1_T2 pha4_T2
WBGene00006517_E02H4.3_madd-3 E010 chrX:14289404-14291310 2.350 hlh1_T2 nhr25_T2
WBGene00006517_E02H4.3_madd-3 E010 chrX:14289404-14291310 1.459 ceh32_T2 hlh1_T2
WBGene00006517_E02H4.3_madd-3 E010 chrX:14289404-14291310 1.601 cnd1_T2 hlh1_T2
WBGene00006517_E02H4.3_madd-3 E010 chrX:14289404-14291310 1.726 end1_T2 hlh1_T2
WBGene00006517_E02H4.3_madd-3 E010 chrX:14289404-14291310 1.461 hlh1_T3 tbx37_T3
WBGene00006517_E02H4.3_madd-3 E010 chrX:14289404-14291310 1.701 hlh1_T3 nhr25_T3
WBGene00006517_E02H4.3_madd-3 E010 chrX:14289404-14291310 1.807 hlh1_T3 pha4_T3
WBGene00006517_E02H4.3_madd-3 E010 chrX:14289404-14291310 1.333 ceh32_T3 hlh1_T3
WBGene00006517_E02H4.3_madd-3 E010 chrX:14289404-14291310 1.700 cnd1_T3 hlh1_T3
WBGene00006517_E02H4.3_madd-3 E010 chrX:14289404-14291310 1.714 end1_T3 hlh1_T3
WBGene00006517_E02H4.3_madd-3 E010 chrX:14289404-14291310 1.194 hlh1_T4 nhr25_T4
WBGene00006517_E02H4.3_madd-3 E010 chrX:14289404-14291310 1.335 hlh1_T4 tbx37_T4
WBGene00006517_E02H4.3_madd-3 E010 chrX:14289404-14291310 1.610 hlh1_T4 pha4_T4
WBGene00006517_E02H4.3_madd-3 E010 chrX:14289404-14291310 1.246 ceh32_T4 hlh1_T4
WBGene00006517_E02H4.3_madd-3 E010 chrX:14289404-14291310 1.507 end1_T4 hlh1_T4
WBGene00006517_E02H4.3_madd-3 E010 chrX:14289404-14291310 1.632 cnd1_T4 hlh1_T4

WBGene00006811_E03A3.6_unc-79 E001 chrIII:4066716-4066741 1.132 ceh32_T4 hlh1_T4
WBGene00006811_E03A3.6_unc-79 E001 chrIII:4066716-4066741 1.427 ceh32_T4 pha4_T4
WBGene00006811_E03A3.6_unc-79 E001 chrIII:4066716-4066741 13.215 ceh32_T4 end1_T4
WBGene00006811_E03A3.6_unc-79 E001 chrIII:4066716-4066741 12.649 cnd1_T4 end1_T4

WBGene00006811_E03A3.6_unc-79 J028 chrIII:4066741-4069265 1.160 ceh32_T4 hlh1_T4
WBGene00006811_E03A3.6_unc-79 J028 chrIII:4066741-4069265 1.429 ceh32_T4 pha4_T4
WBGene00006811_E03A3.6_unc-79 J028 chrIII:4066741-4069265 13.218 ceh32_T4 end1_T4
WBGene00006811_E03A3.6_unc-79 J028 chrIII:4066741-4069265 12.650 cnd1_T4 end1_T4

WBGene00017158_F01F1.1_hpo-10 E002 chrIII:5879505-5879615 1.135 ceh32_T3 hlh1_T3
WBGene00017158_F01F1.1_hpo-10 E002 chrIII:5879505-5879615 1.297 ceh32_T4 hlh1_T4

WBGene00017165_F01F1.11_F01F1.11 E008 chrIII:5871825-5872396 1.089 hlh1_T0 pha4_T0

WBGene00017169_F01F1.15_F01F1.15 J008 chrIII:5869399-5869446 1.076 ceh32_T1 end1_T1
WBGene00017169_F01F1.15_F01F1.15 J008 chrIII:5869399-5869446 1.185 ceh32_T1 pha4_T1
WBGene00017169_F01F1.15_F01F1.15 J008 chrIII:5869399-5869446 1.103 ceh32_T2 pha4_T2
WBGene00017169_F01F1.15_F01F1.15 J008 chrIII:5869399-5869446 1.154 ceh32_T2 hlh1_T2
WBGene00017169_F01F1.15_F01F1.15 J008 chrIII:5869399-5869446 1.001 ceh32_T4 pha4_T4

WBGene00017165_F01F1.11_F01F1.11 J015 chrIII:5871773-5871825 1.040 end1_T2 tbx37_T2
WBGene00017165_F01F1.11_F01F1.11 J015 chrIII:5871773-5871825 1.067 end1_T2 hlh1_T2
WBGene00017165_F01F1.11_F01F1.11 J015 chrIII:5871773-5871825 1.036 hlh1_T4 pha4_T4

WBGene00001057_F01F1.5_dpf-4 E001 chrIII:5859307-5859345 1.185 ceh32_T0 end1_T0
WBGene00001057_F01F1.5_dpf-4 E001 chrIII:5859307-5859345 1.300 end1_T0 nhr25_T0
WBGene00001057_F01F1.5_dpf-4 E001 chrIII:5859307-5859345 1.366 ceh32_T1 nhr25_T1
WBGene00001057_F01F1.5_dpf-4 E001 chrIII:5859307-5859345 1.238 ceh32_T4 nhr25_T4
WBGene00001057_F01F1.5_dpf-4 E001 chrIII:5859307-5859345 1.009 ceh32_T1 pha4_T1

WBGene00001057_F01F1.5_dpf-4 J006 chrIII:5859345-5859612 1.190 ceh32_T0 end1_T0
WBGene00001057_F01F1.5_dpf-4 J006 chrIII:5859345-5859612 1.293 end1_T0 nhr25_T0
WBGene00001057_F01F1.5_dpf-4 J006 chrIII:5859345-5859612 1.651 ceh32_T1 nhr25_T1
WBGene00001057_F01F1.5_dpf-4 J006 chrIII:5859345-5859612 1.237 ceh32_T4 nhr25_T4
WBGene00001057_F01F1.5_dpf-4 J006 chrIII:5859345-5859612 1.305 ceh32_T1 pha4_T1

WBGene00000115_F01F1.6_alh-9 E001 chrIII:5856037-5856157 1.388 ceh32_T1 hlh1_T1
WBGene00000115_F01F1.6_alh-9 E001 chrIII:5856037-5856157 1.418 ceh32_T1 pha4_T1
WBGene00000115_F01F1.6_alh-9 E001 chrIII:5856037-5856157 2.114 ceh32_T1 end1_T1
WBGene00000115_F01F1.6_alh-9 E001 chrIII:5856037-5856157 3.652 ceh32_T1 nhr25_T1
WBGene00000115_F01F1.6_alh-9 E001 chrIII:5856037-5856157 2.310 ceh32_T2 nhr25_T2
WBGene00000115_F01F1.6_alh-9 E001 chrIII:5856037-5856157 1.707 ceh32_T4 nhr25_T4
WBGene00000115_F01F1.6_alh-9 E001 chrIII:5856037-5856157 2.100 ceh32_T4 pha4_T4
WBGene00000115_F01F1.6_alh-9 E001 chrIII:5856037-5856157 2.840 cnd1_T0 nhr25_T0
WBGene00000115_F01F1.6_alh-9 E001 chrIII:5856037-5856157 1.236 cnd1_T3 nhr25_T3
WBGene00000115_F01F1.6_alh-9 E001 chrIII:5856037-5856157 2.027 hlh1_T0 nhr25_T0
WBGene00000115_F01F1.6_alh-9 E001 chrIII:5856037-5856157 2.263 hlh1_T1 nhr25_T1
WBGene00000115_F01F1.6_alh-9 E001 chrIII:5856037-5856157 1.480 hlh1_T2 nhr25_T2
WBGene00000115_F01F1.6_alh-9 E001 chrIII:5856037-5856157 1.684 nhr25_T0 tbx37_T0
WBGene00000115_F01F1.6_alh-9 E001 chrIII:5856037-5856157 2.552 nhr25_T1 tbx37_T1
WBGene00000115_F01F1.6_alh-9 E001 chrIII:5856037-5856157 1.699 nhr25_T2 tbx37_T2

WBGene00000115_F01F1.6_alh-9 J006 chrIII:5856157-5857208 1.403 ceh32_T1 hlh1_T1
WBGene00000115_F01F1.6_alh-9 J006 chrIII:5856157-5857208 1.557 ceh32_T1 pha4_T1
WBGene00000115_F01F1.6_alh-9 J006 chrIII:5856157-5857208 1.988 ceh32_T1 end1_T1
WBGene00000115_F01F1.6_alh-9 J006 chrIII:5856157-5857208 3.974 ceh32_T1 nhr25_T1
WBGene00000115_F01F1.6_alh-9 J006 chrIII:5856157-5857208 1.970 ceh32_T4 nhr25_T4
WBGene00000115_F01F1.6_alh-9 J006 chrIII:5856157-5857208 2.845 cnd1_T0 nhr25_T0
WBGene00000115_F01F1.6_alh-9 J006 chrIII:5856157-5857208 3.047 cnd1_T1 nhr25_T1
WBGene00000115_F01F1.6_alh-9 J006 chrIII:5856157-5857208 1.636 hlh1_T0 nhr25_T0
WBGene00000115_F01F1.6_alh-9 J006 chrIII:5856157-5857208 2.722 nhr25_T1 tbx37_T1

WBGene00000910_F01G10.8_daf-14 E002 chrIV:10253616-10253675 1.151 ceh32_T1 hlh1_T1
WBGene00000910_F01G10.8_daf-14 E002 chrIV:10253616-10253675 1.426 ceh32_T1 pha4_T1
WBGene00000910_F01G10.8_daf-14 E002 chrIV:10253616-10253675 1.501 ceh32_T1 end1_T1
WBGene00000910_F01G10.8_daf-14 E002 chrIV:10253616-10253675 1.090 ceh32_T4 pha4_T4
WBGene00000910_F01G10.8_daf-14 E002 chrIV:10253616-10253675 1.178 ceh32_T4 end1_T4
WBGene00000910_F01G10.8_daf-14 E002 chrIV:10253616-10253675 1.100 cnd1_T2 end1_T2

WBGene00006353_F01G12.2_sur-7 E004 chrX:16378005-16378097 1.007 ceh32_T2 pha4_T2
WBGene00006353_F01G12.2_sur-7 E004 chrX:16378005-16378097 1.093 ceh32_T3 end1_T3

WBGene00006353_F01G12.2_sur-7 J009 chrX:16376768-16376813 1.041 ceh32_T1 end1_T1

WBGene00008505_F01G4.6_F01G4.6 E009 chrIV:11149401-11149504 1.053 ceh32_T0 end1_T0
WBGene00008505_F01G4.6_F01G4.6 E009 chrIV:11149401-11149504 1.025 ceh32_T1 pha4_T1
WBGene00008505_F01G4.6_F01G4.6 E009 chrIV:11149401-11149504 1.080 ceh32_T1 end1_T1
WBGene00008505_F01G4.6_F01G4.6 E009 chrIV:11149401-11149504 1.141 ceh32_T2 end1_T2

WBGene00008505_F01G4.6_F01G4.6 E008 chrIV:11148724-11149152 1.005 ceh32_T4 hlh1_T4
WBGene00008505_F01G4.6_F01G4.6 E008 chrIV:11148724-11149152 1.158 cnd1_T0 end1_T0
WBGene00008505_F01G4.6_F01G4.6 E008 chrIV:11148724-11149152 1.257 end1_T0 nhr25_T0
WBGene00008505_F01G4.6_F01G4.6 E008 chrIV:11148724-11149152 1.002 hlh1_T1 nhr25_T1
WBGene00008505_F01G4.6_F01G4.6 E008 chrIV:11148724-11149152 1.039 nhr25_T2 pha4_T2
WBGene00008505_F01G4.6_F01G4.6 E008 chrIV:11148724-11149152 1.029 nhr25_T3 pha4_T3
WBGene00008505_F01G4.6_F01G4.6 E008 chrIV:11148724-11149152 1.122 hlh1_T4 tbx37_T4

WBGene00008505_F01G4.6_F01G4.6 J014 chrIV:11148681-11149401 1.326 ceh32_T0 end1_T0
WBGene00008505_F01G4.6_F01G4.6 J014 chrIV:11148681-11149401 1.507 ceh32_T0 pha4_T0
WBGene00008505_F01G4.6_F01G4.6 J014 chrIV:11148681-11149401 1.898 ceh32_T1 pha4_T1
WBGene00008505_F01G4.6_F01G4.6 J014 chrIV:11148681-11149401 1.924 ceh32_T1 end1_T1
WBGene00008505_F01G4.6_F01G4.6 J014 chrIV:11148681-11149401 1.845 ceh32_T2 end1_T2
WBGene00008505_F01G4.6_F01G4.6 J014 chrIV:11148681-11149401 1.970 ceh32_T2 pha4_T2
WBGene00008505_F01G4.6_F01G4.6 J014 chrIV:11148681-11149401 1.326 ceh32_T3 pha4_T3
WBGene00008505_F01G4.6_F01G4.6 J014 chrIV:11148681-11149401 1.486 ceh32_T3 end1_T3
WBGene00008505_F01G4.6_F01G4.6 J014 chrIV:11148681-11149401 1.596 ceh32_T4 pha4_T4
WBGene00008505_F01G4.6_F01G4.6 J014 chrIV:11148681-11149401 1.635 ceh32_T4 end1_T4
WBGene00008505_F01G4.6_F01G4.6 J014 chrIV:11148681-11149401 1.199 cnd1_T0 pha4_T0
WBGene00008505_F01G4.6_F01G4.6 J014 chrIV:11148681-11149401 1.221 cnd1_T1 end1_T1
WBGene00008505_F01G4.6_F01G4.6 J014 chrIV:11148681-11149401 1.127 cnd1_T2 end1_T2
WBGene00008505_F01G4.6_F01G4.6 J014 chrIV:11148681-11149401 1.248 cnd1_T2 pha4_T2
WBGene00008505_F01G4.6_F01G4.6 J014 chrIV:11148681-11149401 1.012 cnd1_T4 pha4_T4
WBGene00008505_F01G4.6_F01G4.6 J014 chrIV:11148681-11149401 1.045 cnd1_T4 end1_T4
WBGene00008505_F01G4.6_F01G4.6 J014 chrIV:11148681-11149401 1.021 hlh1_T0 pha4_T0
WBGene00008505_F01G4.6_F01G4.6 J014 chrIV:11148681-11149401 1.045 end1_T1 hlh1_T1
WBGene00008505_F01G4.6_F01G4.6 J014 chrIV:11148681-11149401 1.061 nhr25_T0 pha4_T0
WBGene00008505_F01G4.6_F01G4.6 J014 chrIV:11148681-11149401 1.033 nhr25_T2 pha4_T2
WBGene00008505_F01G4.6_F01G4.6 J014 chrIV:11148681-11149401 1.010 end1_T1 tbx37_T1

WBGene00003014_F02E9.2_lin-28 E004 chrI:8410662-8410804 1.055 ceh32_T0 hlh1_T0
WBGene00003014_F02E9.2_lin-28 E004 chrI:8410662-8410804 1.036 ceh32_T1 end1_T1
WBGene00003014_F02E9.2_lin-28 E004 chrI:8410662-8410804 1.362 ceh32_T1 pha4_T1
WBGene00003014_F02E9.2_lin-28 E004 chrI:8410662-8410804 1.527 ceh32_T1 hlh1_T1
WBGene00003014_F02E9.2_lin-28 E004 chrI:8410662-8410804 1.145 ceh32_T2 hlh1_T2
WBGene00003014_F02E9.2_lin-28 E004 chrI:8410662-8410804 1.225 ceh32_T4 hlh1_T4
WBGene00003014_F02E9.2_lin-28 E004 chrI:8410662-8410804 1.002 end1_T4 hlh1_T4

WBGene00008530_F02E9.5_F02E9.5 E005 chrI:8425832-8426084 1.006 ceh32_T1 hlh1_T1
WBGene00008530_F02E9.5_F02E9.5 E005 chrI:8425832-8426084 1.305 ceh32_T1 end1_T1
WBGene00008530_F02E9.5_F02E9.5 E005 chrI:8425832-8426084 1.398 ceh32_T1 pha4_T1
WBGene00008530_F02E9.5_F02E9.5 E005 chrI:8425832-8426084 1.049 ceh32_T2 pha4_T2
WBGene00008530_F02E9.5_F02E9.5 E005 chrI:8425832-8426084 1.034 ceh32_T4 end1_T4

WBGene00017184_F02G3.1_ncam-1 J017 chrX:693083-695261 1.236 ceh32_T0 end1_T0
WBGene00017184_F02G3.1_ncam-1 J017 chrX:693083-695261 1.462 ceh32_T1 pha4_T1
WBGene00017184_F02G3.1_ncam-1 J017 chrX:693083-695261 1.626 ceh32_T1 end1_T1
WBGene00017184_F02G3.1_ncam-1 J017 chrX:693083-695261 1.267 ceh32_T2 pha4_T2
WBGene00017184_F02G3.1_ncam-1 J017 chrX:693083-695261 1.316 ceh32_T2 end1_T2
WBGene00017184_F02G3.1_ncam-1 J017 chrX:693083-695261 1.084 ceh32_T3 pha4_T3
WBGene00017184_F02G3.1_ncam-1 J017 chrX:693083-695261 1.146 ceh32_T3 end1_T3
WBGene00017184_F02G3.1_ncam-1 J017 chrX:693083-695261 1.084 ceh32_T4 hlh1_T4
WBGene00017184_F02G3.1_ncam-1 J017 chrX:693083-695261 1.410 ceh32_T4 pha4_T4
WBGene00017184_F02G3.1_ncam-1 J017 chrX:693083-695261 1.523 ceh32_T4 end1_T4

WBGene00008546_F07A11.2_gfat-1 E014 chrII:11596400-11596590 1.941 end1_T1 pha4_T1

WBGene00008547_F07A11.4_F07A11.4 E001 chrII:11603955-11604051 1.264 ceh32_T4 end1_T4
WBGene00008547_F07A11.4_F07A11.4 E001 chrII:11603955-11604051 1.652 cnd1_T3 hlh1_T3
WBGene00008547_F07A11.4_F07A11.4 E001 chrII:11603955-11604051 2.451 end1_T3 hlh1_T3
WBGene00008547_F07A11.4_F07A11.4 E001 chrII:11603955-11604051 1.702 end1_T4 hlh1_T4
WBGene00008547_F07A11.4_F07A11.4 E001 chrII:11603955-11604051 1.722 cnd1_T4 hlh1_T4
WBGene00008547_F07A11.4_F07A11.4 E001 chrII:11603955-11604051 1.509 cnd1_T4 nhr25_T4
WBGene00008547_F07A11.4_F07A11.4 E001 chrII:11603955-11604051 1.510 end1_T4 nhr25_T4
WBGene00008547_F07A11.4_F07A11.4 E001 chrII:11603955-11604051 1.375 end1_T4 pha4_T4
WBGene00008547_F07A11.4_F07A11.4 E001 chrII:11603955-11604051 1.391 cnd1_T4 pha4_T4
WBGene00008547_F07A11.4_F07A11.4 E001 chrII:11603955-11604051 1.537 end1_T4 tbx37_T4

WBGene00008547_F07A11.4_F07A11.4 J012 chrII:11604051-11605801 13.386 end1_T3 hlh1_T3
WBGene00008547_F07A11.4_F07A11.4 J012 chrII:11604051-11605801 1.755 cnd1_T3 hlh1_T3
WBGene00008547_F07A11.4_F07A11.4 J012 chrII:11604051-11605801 1.518 cnd1_T4 hlh1_T4
WBGene00008547_F07A11.4_F07A11.4 J012 chrII:11604051-11605801 1.668 end1_T4 hlh1_T4
WBGene00008547_F07A11.4_F07A11.4 J012 chrII:11604051-11605801 1.548 end1_T4 nhr25_T4
WBGene00008547_F07A11.4_F07A11.4 J012 chrII:11604051-11605801 1.613 end1_T4 tbx37_T4

WBGene00006754_F07A5.7_unc-15 E021 chrI:7382966-7383197 1.931 ceh32_T1 hlh1_T1
WBGene00006754_F07A5.7_unc-15 E021 chrI:7382966-7383197 2.072 ceh32_T1 nhr25_T1
WBGene00006754_F07A5.7_unc-15 E021 chrI:7382966-7383197 2.296 ceh32_T1 end1_T1
WBGene00006754_F07A5.7_unc-15 E021 chrI:7382966-7383197 1.274 ceh32_T2 end1_T2
WBGene00006754_F07A5.7_unc-15 E021 chrI:7382966-7383197 1.399 ceh32_T3 end1_T3
WBGene00006754_F07A5.7_unc-15 E021 chrI:7382966-7383197 1.127 ceh32_T4 end1_T4
WBGene00006754_F07A5.7_unc-15 E021 chrI:7382966-7383197 1.139 ceh32_T4 pha4_T4
WBGene00006754_F07A5.7_unc-15 E021 chrI:7382966-7383197 1.164 cnd1_T2 end1_T2
WBGene00006754_F07A5.7_unc-15 E021 chrI:7382966-7383197 1.073 cnd1_T3 end1_T3
WBGene00006754_F07A5.7_unc-15 E021 chrI:7382966-7383197 1.021 cnd1_T4 end1_T4
WBGene00006754_F07A5.7_unc-15 E021 chrI:7382966-7383197 1.041 cnd1_T4 pha4_T4

WBGene00006754_F07A5.7_unc-15 E013 chrI:7378600-7379486 1.740 ceh32_T1 hlh1_T1
WBGene00006754_F07A5.7_unc-15 E013 chrI:7378600-7379486 1.514 ceh32_T1 nhr25_T1

WBGene00008555_F07C6.4_F07C6.4 E001 chrIV:12805930-12806052 1.101 ceh32_T3 hlh1_T3
WBGene00008555_F07C6.4_F07C6.4 E001 chrIV:12805930-12806052 1.607 ceh32_T3 pha4_T3

WBGene00008555_F07C6.4_F07C6.4 E012 chrIV:12817060-12817431 1.034 ceh32_T3 hlh1_T3
WBGene00008555_F07C6.4_F07C6.4 E012 chrIV:12817060-12817431 1.253 ceh32_T3 end1_T3

WBGene00008555_F07C6.4_F07C6.4 E001 chrIV:12805930-12806052 1.354 ceh32_T4 pha4_T4

WBGene00008555_F07C6.4_F07C6.4 E012 chrIV:12817060-12817431 1.083 ceh32_T4 end1_T4
WBGene00008555_F07C6.4_F07C6.4 E012 chrIV:12817060-12817431 1.495 ceh32_T4 hlh1_T4

WBGene00008555_F07C6.4_F07C6.4 E001 chrIV:12805930-12806052 1.855 cnd1_T0 hlh1_T0

WBGene00008555_F07C6.4_F07C6.4 E012 chrIV:12817060-12817431 1.075 cnd1_T0 hlh1_T0
WBGene00008555_F07C6.4_F07C6.4 E012 chrIV:12817060-12817431 12.065 cnd1_T0 end1_T0

WBGene00008555_F07C6.4_F07C6.4 E001 chrIV:12805930-12806052 1.302 cnd1_T1 hlh1_T1

WBGene00008555_F07C6.4_F07C6.4 E007 chrIV:12808972-12809091 1.429 cnd1_T1 hlh1_T1

WBGene00008555_F07C6.4_F07C6.4 E012 chrIV:12817060-12817431 1.020 cnd1_T1 pha4_T1
WBGene00008555_F07C6.4_F07C6.4 E012 chrIV:12817060-12817431 1.092 cnd1_T1 hlh1_T1

WBGene00008555_F07C6.4_F07C6.4 E001 chrIV:12805930-12806052 1.247 cnd1_T2 hlh1_T2

WBGene00008555_F07C6.4_F07C6.4 E007 chrIV:12808972-12809091 1.113 cnd1_T2 hlh1_T2

WBGene00008555_F07C6.4_F07C6.4 E001 chrIV:12805930-12806052 1.388 cnd1_T3 hlh1_T3
WBGene00008555_F07C6.4_F07C6.4 E001 chrIV:12805930-12806052 1.935 cnd1_T3 pha4_T3

WBGene00008555_F07C6.4_F07C6.4 E007 chrIV:12808972-12809091 1.482 cnd1_T3 hlh1_T3
WBGene00008555_F07C6.4_F07C6.4 E007 chrIV:12808972-12809091 1.763 cnd1_T3 pha4_T3

WBGene00008555_F07C6.4_F07C6.4 E012 chrIV:12817060-12817431 1.002 cnd1_T3 end1_T3

WBGene00008555_F07C6.4_F07C6.4 E001 chrIV:12805930-12806052 1.164 cnd1_T4 hlh1_T4
WBGene00008555_F07C6.4_F07C6.4 E001 chrIV:12805930-12806052 1.608 cnd1_T4 pha4_T4

WBGene00008555_F07C6.4_F07C6.4 E007 chrIV:12808972-12809091 1.245 cnd1_T4 pha4_T4
WBGene00008555_F07C6.4_F07C6.4 E007 chrIV:12808972-12809091 1.263 cnd1_T4 hlh1_T4
WBGene00008555_F07C6.4_F07C6.4 E007 chrIV:12808972-12809091 1.645 end1_T0 hlh1_T0
WBGene00008555_F07C6.4_F07C6.4 E007 chrIV:12808972-12809091 1.801 ceh32_T0 end1_T0

WBGene00008555_F07C6.4_F07C6.4 E001 chrIV:12805930-12806052 1.467 end1_T1 hlh1_T1
WBGene00008555_F07C6.4_F07C6.4 E001 chrIV:12805930-12806052 1.763 ceh32_T1 end1_T1

WBGene00008555_F07C6.4_F07C6.4 E007 chrIV:12808972-12809091 1.026 end1_T1 pha4_T1
WBGene00008555_F07C6.4_F07C6.4 E007 chrIV:12808972-12809091 1.999 end1_T1 hlh1_T1
WBGene00008555_F07C6.4_F07C6.4 E007 chrIV:12808972-12809091 2.374 ceh32_T1 end1_T1

WBGene00008555_F07C6.4_F07C6.4 E001 chrIV:12805930-12806052 1.071 end1_T2 hlh1_T2

WBGene00008555_F07C6.4_F07C6.4 E007 chrIV:12808972-12809091 1.020 end1_T2 hlh1_T2
WBGene00008555_F07C6.4_F07C6.4 E007 chrIV:12808972-12809091 1.157 ceh32_T2 end1_T2

WBGene00008555_F07C6.4_F07C6.4 E001 chrIV:12805930-12806052 1.212 end1_T3 hlh1_T3
WBGene00008555_F07C6.4_F07C6.4 E001 chrIV:12805930-12806052 1.722 end1_T3 pha4_T3

WBGene00008555_F07C6.4_F07C6.4 E007 chrIV:12808972-12809091 1.192 end1_T3 hlh1_T3
WBGene00008555_F07C6.4_F07C6.4 E007 chrIV:12808972-12809091 1.469 end1_T3 pha4_T3

WBGene00008555_F07C6.4_F07C6.4 E001 chrIV:12805930-12806052 1.329 end1_T4 pha4_T4

WBGene00008555_F07C6.4_F07C6.4 E007 chrIV:12808972-12809091 1.076 end1_T4 pha4_T4

WBGene00008555_F07C6.4_F07C6.4 E001 chrIV:12805930-12806052 1.331 ceh32_T0 nhr25_T0
WBGene00008555_F07C6.4_F07C6.4 E001 chrIV:12805930-12806052 1.989 hlh1_T0 nhr25_T0

WBGene00008555_F07C6.4_F07C6.4 E007 chrIV:12808972-12809091 1.624 hlh1_T0 nhr25_T0
WBGene00008555_F07C6.4_F07C6.4 E007 chrIV:12808972-12809091 1.758 ceh32_T0 nhr25_T0

WBGene00008555_F07C6.4_F07C6.4 E012 chrIV:12817060-12817431 1.022 hlh1_T0 nhr25_T0
WBGene00008555_F07C6.4_F07C6.4 E012 chrIV:12817060-12817431 12.194 end1_T0 nhr25_T0

WBGene00008555_F07C6.4_F07C6.4 E001 chrIV:12805930-12806052 1.490 hlh1_T1 nhr25_T1
WBGene00008555_F07C6.4_F07C6.4 E001 chrIV:12805930-12806052 1.794 ceh32_T1 nhr25_T1

WBGene00008555_F07C6.4_F07C6.4 E007 chrIV:12808972-12809091 1.575 hlh1_T1 nhr25_T1
WBGene00008555_F07C6.4_F07C6.4 E007 chrIV:12808972-12809091 1.949 ceh32_T1 nhr25_T1

WBGene00008555_F07C6.4_F07C6.4 E012 chrIV:12817060-12817431 1.042 hlh1_T1 nhr25_T1

WBGene00008555_F07C6.4_F07C6.4 E013 chrIV:12823032-12823142 1.022 ceh32_T1 nhr25_T1

WBGene00008555_F07C6.4_F07C6.4 E001 chrIV:12805930-12806052 1.416 hlh1_T2 nhr25_T2

WBGene00008555_F07C6.4_F07C6.4 E007 chrIV:12808972-12809091 1.184 hlh1_T2 nhr25_T2
WBGene00008555_F07C6.4_F07C6.4 E007 chrIV:12808972-12809091 1.328 ceh32_T2 nhr25_T2

WBGene00008555_F07C6.4_F07C6.4 E001 chrIV:12805930-12806052 1.542 nhr25_T3 pha4_T3
WBGene00008555_F07C6.4_F07C6.4 E001 chrIV:12805930-12806052 1.039 hlh1_T3 nhr25_T3

WBGene00008555_F07C6.4_F07C6.4 E007 chrIV:12808972-12809091 1.412 nhr25_T3 pha4_T3
WBGene00008555_F07C6.4_F07C6.4 E007 chrIV:12808972-12809091 1.137 hlh1_T3 nhr25_T3

WBGene00008555_F07C6.4_F07C6.4 E012 chrIV:12817060-12817431 1.063 hlh1_T3 nhr25_T3
WBGene00008555_F07C6.4_F07C6.4 E012 chrIV:12817060-12817431 1.287 end1_T3 nhr25_T3

WBGene00008555_F07C6.4_F07C6.4 E001 chrIV:12805930-12806052 1.406 nhr25_T4 pha4_T4

WBGene00008555_F07C6.4_F07C6.4 E012 chrIV:12817060-12817431 1.131 hlh1_T4 nhr25_T4

WBGene00008555_F07C6.4_F07C6.4 E007 chrIV:12808972-12809091 1.341 ceh32_T0 pha4_T0

WBGene00008555_F07C6.4_F07C6.4 E001 chrIV:12805930-12806052 1.137 ceh32_T1 pha4_T1

WBGene00008555_F07C6.4_F07C6.4 E007 chrIV:12808972-12809091 1.335 ceh32_T1 pha4_T1

WBGene00008555_F07C6.4_F07C6.4 E001 chrIV:12805930-12806052 1.547 hlh1_T0 tbx37_T0

WBGene00008555_F07C6.4_F07C6.4 E007 chrIV:12808972-12809091 1.278 hlh1_T0 tbx37_T0

WBGene00008555_F07C6.4_F07C6.4 E012 chrIV:12817060-12817431 12.557 end1_T0 tbx37_T0

WBGene00008555_F07C6.4_F07C6.4 E001 chrIV:12805930-12806052 1.071 hlh1_T1 tbx37_T1

WBGene00008555_F07C6.4_F07C6.4 E007 chrIV:12808972-12809091 1.349 hlh1_T1 tbx37_T1

WBGene00008555_F07C6.4_F07C6.4 E001 chrIV:12805930-12806052 1.202 hlh1_T2 tbx37_T2

WBGene00008555_F07C6.4_F07C6.4 E012 chrIV:12817060-12817431 1.051 hlh1_T4 tbx37_T4

WBGene00008555_F07C6.4_F07C6.4 J024 chrIV:12806052-12806100 13.268 ceh32_T3 pha4_T3
WBGene00008555_F07C6.4_F07C6.4 J024 chrIV:12806052-12806100 1.396 ceh32_T4 pha4_T4
WBGene00008555_F07C6.4_F07C6.4 J024 chrIV:12806052-12806100 1.754 cnd1_T0 hlh1_T0
WBGene00008555_F07C6.4_F07C6.4 J024 chrIV:12806052-12806100 1.171 cnd1_T2 hlh1_T2
WBGene00008555_F07C6.4_F07C6.4 J024 chrIV:12806052-12806100 1.161 cnd1_T3 hlh1_T3
WBGene00008555_F07C6.4_F07C6.4 J024 chrIV:12806052-12806100 13.843 cnd1_T3 pha4_T3
WBGene00008555_F07C6.4_F07C6.4 J024 chrIV:12806052-12806100 1.042 cnd1_T4 hlh1_T4
WBGene00008555_F07C6.4_F07C6.4 J024 chrIV:12806052-12806100 1.758 cnd1_T4 pha4_T4
WBGene00008555_F07C6.4_F07C6.4 J024 chrIV:12806052-12806100 1.401 ceh32_T1 end1_T1
WBGene00008555_F07C6.4_F07C6.4 J024 chrIV:12806052-12806100 1.261 ceh32_T0 nhr25_T0
WBGene00008555_F07C6.4_F07C6.4 J024 chrIV:12806052-12806100 1.870 hlh1_T0 nhr25_T0
WBGene00008555_F07C6.4_F07C6.4 J024 chrIV:12806052-12806100 1.571 ceh32_T1 nhr25_T1
WBGene00008555_F07C6.4_F07C6.4 J024 chrIV:12806052-12806100 1.125 end1_T2 nhr25_T2
WBGene00008555_F07C6.4_F07C6.4 J024 chrIV:12806052-12806100 1.313 hlh1_T2 nhr25_T2
WBGene00008555_F07C6.4_F07C6.4 J024 chrIV:12806052-12806100 12.765 nhr25_T3 pha4_T3
WBGene00008555_F07C6.4_F07C6.4 J024 chrIV:12806052-12806100 1.449 nhr25_T4 pha4_T4
WBGene00008555_F07C6.4_F07C6.4 J024 chrIV:12806052-12806100 1.550 hlh1_T0 tbx37_T0
WBGene00008555_F07C6.4_F07C6.4 J024 chrIV:12806052-12806100 1.127 hlh1_T2 tbx37_T2

WBGene00008564_F08A8.1_acox-1 E002 chrI:12938560-12938678 1.155 ceh32_T1 pha4_T1

WBGene00008564_F08A8.1_acox-1 J012 chrI:12938678-12938732 1.167 ceh32_T1 end1_T1
WBGene00008564_F08A8.1_acox-1 J012 chrI:12938678-12938732 1.720 ceh32_T1 pha4_T1
WBGene00008564_F08A8.1_acox-1 J012 chrI:12938678-12938732 1.298 ceh32_T2 end1_T2
WBGene00008564_F08A8.1_acox-1 J012 chrI:12938678-12938732 1.439 ceh32_T2 pha4_T2
WBGene00008564_F08A8.1_acox-1 J012 chrI:12938678-12938732 1.100 ceh32_T4 nhr25_T4
WBGene00008564_F08A8.1_acox-1 J012 chrI:12938678-12938732 1.146 ceh32_T4 end1_T4
WBGene00008564_F08A8.1_acox-1 J012 chrI:12938678-12938732 1.683 ceh32_T4 pha4_T4

WBGene00006923_F08B1.1_vhp-1 E007 chrII:5336238-5336562 1.135 ceh32_T0 end1_T0
WBGene00006923_F08B1.1_vhp-1 E007 chrII:5336238-5336562 1.002 ceh32_T1 pha4_T1
WBGene00006923_F08B1.1_vhp-1 E007 chrII:5336238-5336562 1.265 ceh32_T1 nhr25_T1
WBGene00006923_F08B1.1_vhp-1 E007 chrII:5336238-5336562 1.376 ceh32_T1 hlh1_T1
WBGene00006923_F08B1.1_vhp-1 E007 chrII:5336238-5336562 1.454 ceh32_T1 end1_T1
WBGene00006923_F08B1.1_vhp-1 E007 chrII:5336238-5336562 1.192 ceh32_T2 end1_T2
WBGene00006923_F08B1.1_vhp-1 E007 chrII:5336238-5336562 1.110 ceh32_T3 nhr25_T3
WBGene00006923_F08B1.1_vhp-1 E007 chrII:5336238-5336562 1.296 ceh32_T3 end1_T3
WBGene00006923_F08B1.1_vhp-1 E007 chrII:5336238-5336562 1.518 ceh32_T3 pha4_T3
WBGene00006923_F08B1.1_vhp-1 E007 chrII:5336238-5336562 1.488 ceh32_T4 hlh1_T4
WBGene00006923_F08B1.1_vhp-1 E007 chrII:5336238-5336562 1.798 ceh32_T4 nhr25_T4
WBGene00006923_F08B1.1_vhp-1 E007 chrII:5336238-5336562 1.861 ceh32_T4 end1_T4
WBGene00006923_F08B1.1_vhp-1 E007 chrII:5336238-5336562 2.121 ceh32_T4 pha4_T4
WBGene00006923_F08B1.1_vhp-1 E007 chrII:5336238-5336562 1.054 cnd1_T1 end1_T1
WBGene00006923_F08B1.1_vhp-1 E007 chrII:5336238-5336562 1.071 cnd1_T2 pha4_T2
WBGene00006923_F08B1.1_vhp-1 E007 chrII:5336238-5336562 1.242 cnd1_T2 nhr25_T2
WBGene00006923_F08B1.1_vhp-1 E007 chrII:5336238-5336562 1.429 cnd1_T2 end1_T2
WBGene00006923_F08B1.1_vhp-1 E007 chrII:5336238-5336562 1.011 cnd1_T3 hlh1_T3
WBGene00006923_F08B1.1_vhp-1 E007 chrII:5336238-5336562 1.193 cnd1_T3 nhr25_T3
WBGene00006923_F08B1.1_vhp-1 E007 chrII:5336238-5336562 1.353 cnd1_T3 end1_T3
WBGene00006923_F08B1.1_vhp-1 E007 chrII:5336238-5336562 1.594 cnd1_T3 pha4_T3
WBGene00006923_F08B1.1_vhp-1 E007 chrII:5336238-5336562 1.418 cnd1_T4 hlh1_T4
WBGene00006923_F08B1.1_vhp-1 E007 chrII:5336238-5336562 1.722 cnd1_T4 nhr25_T4
WBGene00006923_F08B1.1_vhp-1 E007 chrII:5336238-5336562 1.783 cnd1_T4 end1_T4
WBGene00006923_F08B1.1_vhp-1 E007 chrII:5336238-5336562 2.047 cnd1_T4 pha4_T4

WBGene00006923_F08B1.1_vhp-1 E001 chrII:5323006-5323282 1.559 end1_T0 hlh1_T0
WBGene00006923_F08B1.1_vhp-1 E001 chrII:5323006-5323282 1.377 ceh32_T0 end1_T0
WBGene00006923_F08B1.1_vhp-1 E001 chrII:5323006-5323282 1.080 nhr25_T1 pha4_T1
WBGene00006923_F08B1.1_vhp-1 E001 chrII:5323006-5323282 1.200 hlh1_T1 nhr25_T1

WBGene00004831_F08B12.3_slo-2 E021 chrX:11401203-11401307 2.444 ceh32_T4 pha4_T4
WBGene00004831_F08B12.3_slo-2 E021 chrX:11401203-11401307 1.567 cnd1_T4 pha4_T4
WBGene00004831_F08B12.3_slo-2 E021 chrX:11401203-11401307 2.548 cnd1_T4 end1_T4

WBGene00004831_F08B12.3_slo-2 E019 chrX:11400573-11400686 1.383 cnd1_T3 end1_T3
WBGene00004831_F08B12.3_slo-2 E019 chrX:11400573-11400686 1.664 cnd1_T4 end1_T4
WBGene00004831_F08B12.3_slo-2 E019 chrX:11400573-11400686 1.722 cnd1_T4 pha4_T4

WBGene00008572_F08B12.4_F08B12.4 E010 chrX:11407608-11407640 1.553 ceh32_T2 hlh1_T2
WBGene00008572_F08B12.4_F08B12.4 E010 chrX:11407608-11407640 1.201 ceh32_T4 end1_T4
WBGene00008572_F08B12.4_F08B12.4 E010 chrX:11407608-11407640 1.011 ceh32_T1 nhr25_T1

WBGene00006819_F08B6.4_unc-87 E010 chrI:6767759-6767797 1.227 ceh32_T2 hlh1_T2
WBGene00006819_F08B6.4_unc-87 E010 chrI:6767759-6767797 1.272 ceh32_T2 end1_T2
WBGene00006819_F08B6.4_unc-87 E010 chrI:6767759-6767797 1.330 ceh32_T2 nhr25_T2
WBGene00006819_F08B6.4_unc-87 E010 chrI:6767759-6767797 2.873 ceh32_T3 pha4_T3
WBGene00006819_F08B6.4_unc-87 E010 chrI:6767759-6767797 1.776 ceh32_T4 pha4_T4
WBGene00006819_F08B6.4_unc-87 E010 chrI:6767759-6767797 1.687 cnd1_T4 pha4_T4
WBGene00006819_F08B6.4_unc-87 E010 chrI:6767759-6767797 2.198 hlh1_T3 pha4_T3
WBGene00006819_F08B6.4_unc-87 E010 chrI:6767759-6767797 1.471 hlh1_T4 pha4_T4
WBGene00006819_F08B6.4_unc-87 E010 chrI:6767759-6767797 2.299 nhr25_T3 pha4_T3
WBGene00006819_F08B6.4_unc-87 E010 chrI:6767759-6767797 1.270 nhr25_T4 pha4_T4

WBGene00000083_F08C6.1_adt-2 E002 chrX:7586109-7586247 1.080 ceh32_T1 nhr25_T1
WBGene00000083_F08C6.1_adt-2 E002 chrX:7586109-7586247 1.157 ceh32_T1 end1_T1
WBGene00000083_F08C6.1_adt-2 E002 chrX:7586109-7586247 12.044 ceh32_T1 pha4_T1
WBGene00000083_F08C6.1_adt-2 E002 chrX:7586109-7586247 1.522 ceh32_T1 hlh1_T1
WBGene00000083_F08C6.1_adt-2 E002 chrX:7586109-7586247 1.191 ceh32_T2 end1_T2

WBGene00017261_F08F3.2_acl-6 J015 chrV:5433542-5433585 1.146 ceh32_T1 end1_T1

WBGene00008601_F09A5.4_F09A5.4 E016 chrX:13158412-13158493 1.554 ceh32_T0 hlh1_T0

WBGene00008601_F09A5.4_F09A5.4 E017 chrX:13161337-13161476 1.020 ceh32_T0 pha4_T0

WBGene00008601_F09A5.4_F09A5.4 E016 chrX:13158412-13158493 2.662 ceh32_T1 hlh1_T1
WBGene00008601_F09A5.4_F09A5.4 E016 chrX:13158412-13158493 1.553 ceh32_T3 pha4_T3
WBGene00008601_F09A5.4_F09A5.4 E016 chrX:13158412-13158493 1.815 ceh32_T3 end1_T3

WBGene00008601_F09A5.4_F09A5.4 E017 chrX:13161337-13161476 1.244 ceh32_T3 end1_T3

WBGene00008601_F09A5.4_F09A5.4 E020 chrX:13170009-13170075 2.412 ceh32_T3 end1_T3

WBGene00008601_F09A5.4_F09A5.4 E016 chrX:13158412-13158493 1.625 ceh32_T4 pha4_T4

WBGene00008601_F09A5.4_F09A5.4 E017 chrX:13161337-13161476 1.209 ceh32_T4 end1_T4

WBGene00008601_F09A5.4_F09A5.4 E020 chrX:13170009-13170075 1.547 ceh32_T4 end1_T4
WBGene00008601_F09A5.4_F09A5.4 E020 chrX:13170009-13170075 1.115 cnd1_T2 end1_T2
WBGene00008601_F09A5.4_F09A5.4 E020 chrX:13170009-13170075 2.449 cnd1_T3 end1_T3
WBGene00008601_F09A5.4_F09A5.4 E020 chrX:13170009-13170075 1.967 cnd1_T4 end1_T4

WBGene00008601_F09A5.4_F09A5.4 E016 chrX:13158412-13158493 1.172 end1_T0 hlh1_T0
WBGene00008601_F09A5.4_F09A5.4 E016 chrX:13158412-13158493 1.057 cnd1_T0 end1_T0
WBGene00008601_F09A5.4_F09A5.4 E016 chrX:13158412-13158493 2.135 end1_T1 hlh1_T1

WBGene00008601_F09A5.4_F09A5.4 E020 chrX:13170009-13170075 1.363 end1_T0 hlh1_T0
WBGene00008601_F09A5.4_F09A5.4 E020 chrX:13170009-13170075 2.666 end1_T3 hlh1_T3

WBGene00008601_F09A5.4_F09A5.4 E017 chrX:13161337-13161476 1.109 end1_T4 hlh1_T4

WBGene00008601_F09A5.4_F09A5.4 E020 chrX:13170009-13170075 2.297 end1_T4 hlh1_T4
WBGene00008601_F09A5.4_F09A5.4 E020 chrX:13170009-13170075 1.092 end1_T0 nhr25_T0

WBGene00008601_F09A5.4_F09A5.4 E016 chrX:13158412-13158493 1.758 hlh1_T1 nhr25_T1
WBGene00008601_F09A5.4_F09A5.4 E016 chrX:13158412-13158493 1.725 hlh1_T2 nhr25_T2
WBGene00008601_F09A5.4_F09A5.4 E016 chrX:13158412-13158493 1.431 end1_T3 nhr25_T3

WBGene00008601_F09A5.4_F09A5.4 E020 chrX:13170009-13170075 1.736 end1_T3 nhr25_T3

WBGene00008601_F09A5.4_F09A5.4 E016 chrX:13158412-13158493 1.201 hlh1_T0 pha4_T0

WBGene00008601_F09A5.4_F09A5.4 E017 chrX:13161337-13161476 1.228 end1_T3 pha4_T3

WBGene00008601_F09A5.4_F09A5.4 E020 chrX:13170009-13170075 1.914 end1_T3 pha4_T3
WBGene00008601_F09A5.4_F09A5.4 E020 chrX:13170009-13170075 1.262 end1_T0 tbx37_T0
WBGene00008601_F09A5.4_F09A5.4 E020 chrX:13170009-13170075 1.180 end1_T1 tbx37_T1
WBGene00008601_F09A5.4_F09A5.4 E020 chrX:13170009-13170075 1.237 end1_T2 tbx37_T2
WBGene00008601_F09A5.4_F09A5.4 E020 chrX:13170009-13170075 2.591 end1_T3 tbx37_T3

WBGene00008601_F09A5.4_F09A5.4 E017 chrX:13161337-13161476 1.202 end1_T4 tbx37_T4

WBGene00008601_F09A5.4_F09A5.4 E020 chrX:13170009-13170075 1.927 end1_T4 tbx37_T4

WBGene00008601_F09A5.4_F09A5.4 J032 chrX:13169833-13170009 2.412 ceh32_T3 end1_T3
WBGene00008601_F09A5.4_F09A5.4 J032 chrX:13169833-13170009 1.663 ceh32_T4 end1_T4
WBGene00008601_F09A5.4_F09A5.4 J032 chrX:13169833-13170009 1.114 cnd1_T2 end1_T2
WBGene00008601_F09A5.4_F09A5.4 J032 chrX:13169833-13170009 2.441 cnd1_T3 end1_T3
WBGene00008601_F09A5.4_F09A5.4 J032 chrX:13169833-13170009 2.065 cnd1_T4 end1_T4
WBGene00008601_F09A5.4_F09A5.4 J032 chrX:13169833-13170009 1.356 end1_T0 hlh1_T0
WBGene00008601_F09A5.4_F09A5.4 J032 chrX:13169833-13170009 2.660 end1_T3 hlh1_T3
WBGene00008601_F09A5.4_F09A5.4 J032 chrX:13169833-13170009 2.406 end1_T4 hlh1_T4
WBGene00008601_F09A5.4_F09A5.4 J032 chrX:13169833-13170009 1.093 end1_T0 nhr25_T0
WBGene00008601_F09A5.4_F09A5.4 J032 chrX:13169833-13170009 1.737 end1_T3 nhr25_T3
WBGene00008601_F09A5.4_F09A5.4 J032 chrX:13169833-13170009 1.912 end1_T3 pha4_T3
WBGene00008601_F09A5.4_F09A5.4 J032 chrX:13169833-13170009 1.254 end1_T0 tbx37_T0
WBGene00008601_F09A5.4_F09A5.4 J032 chrX:13169833-13170009 1.180 end1_T1 tbx37_T1
WBGene00008601_F09A5.4_F09A5.4 J032 chrX:13169833-13170009 1.237 end1_T2 tbx37_T2
WBGene00008601_F09A5.4_F09A5.4 J032 chrX:13169833-13170009 2.591 end1_T3 tbx37_T3
WBGene00008601_F09A5.4_F09A5.4 J032 chrX:13169833-13170009 2.044 end1_T4 tbx37_T4

WBGene00006434_F09E5.15_prdx-2 E001 chrII:5378062-5378206 1.916 ceh32_T4 hlh1_T4
WBGene00006434_F09E5.15_prdx-2 E001 chrII:5378062-5378206 15.694 ceh32_T4 nhr25_T4
WBGene00006434_F09E5.15_prdx-2 E001 chrII:5378062-5378206 3.319 ceh32_T4 pha4_T4
WBGene00006434_F09E5.15_prdx-2 E001 chrII:5378062-5378206 4.494 ceh32_T4 end1_T4
WBGene00006434_F09E5.15_prdx-2 E001 chrII:5378062-5378206 14.871 cnd1_T4 nhr25_T4
WBGene00006434_F09E5.15_prdx-2 E001 chrII:5378062-5378206 1.628 cnd1_T4 hlh1_T4
WBGene00006434_F09E5.15_prdx-2 E001 chrII:5378062-5378206 3.043 cnd1_T4 pha4_T4
WBGene00006434_F09E5.15_prdx-2 E001 chrII:5378062-5378206 4.223 cnd1_T4 end1_T4

WBGene00006434_F09E5.15_prdx-2 J004 chrII:5378206-5378841 14.748 ceh32_T4 nhr25_T4
WBGene00006434_F09E5.15_prdx-2 J004 chrII:5378206-5378841 2.374 ceh32_T4 pha4_T4
WBGene00006434_F09E5.15_prdx-2 J004 chrII:5378206-5378841 3.548 ceh32_T4 end1_T4
WBGene00006434_F09E5.15_prdx-2 J004 chrII:5378206-5378841 14.150 cnd1_T4 nhr25_T4
WBGene00006434_F09E5.15_prdx-2 J004 chrII:5378206-5378841 2.322 cnd1_T4 pha4_T4
WBGene00006434_F09E5.15_prdx-2 J004 chrII:5378206-5378841 3.503 cnd1_T4 end1_T4

WBGene00017316_F09G2.8_F09G2.8 E007 chrV:7193583-7193662 1.647 cnd1_T4 nhr25_T4

WBGene00017316_F09G2.8_F09G2.8 J013 chrV:7191808-7193583 1.034 hlh1_T4 nhr25_T4
WBGene00017316_F09G2.8_F09G2.8 J013 chrV:7191808-7193583 2.106 cnd1_T4 nhr25_T4

WBGene00002053_F10C1.2_ifb-1 E001 chrII:5765617-5765774 2.362 ceh32_T1 nhr25_T1
WBGene00002053_F10C1.2_ifb-1 E001 chrII:5765617-5765774 1.660 ceh32_T2 end1_T2

WBGene00002053_F10C1.2_ifb-1 E003 chrII:5768944-5769000 1.040 ceh32_T3 pha4_T3

WBGene00002053_F10C1.2_ifb-1 E001 chrII:5765617-5765774 1.040 ceh32_T4 nhr25_T4

WBGene00002053_F10C1.2_ifb-1 E003 chrII:5768944-5769000 1.307 ceh32_T4 pha4_T4
WBGene00002053_F10C1.2_ifb-1 E003 chrII:5768944-5769000 1.501 end1_T4 pha4_T4

WBGene00002053_F10C1.2_ifb-1 E001 chrII:5765617-5765774 1.257 hlh1_T2 nhr25_T2

WBGene00002053_F10C1.2_ifb-1 E003 chrII:5768944-5769000 1.175 nhr25_T3 pha4_T3
WBGene00002053_F10C1.2_ifb-1 E003 chrII:5768944-5769000 1.579 nhr25_T4 pha4_T4

WBGene00002053_F10C1.2_ifb-1 E001 chrII:5765617-5765774 1.134 ceh32_T2 pha4_T2
WBGene00002053_F10C1.2_ifb-1 E001 chrII:5765617-5765774 1.305 cnd1_T2 pha4_T2
WBGene00002053_F10C1.2_ifb-1 E001 chrII:5765617-5765774 2.066 nhr25_T2 pha4_T2
WBGene00002053_F10C1.2_ifb-1 E001 chrII:5765617-5765774 2.792 end1_T2 pha4_T2
WBGene00002053_F10C1.2_ifb-1 E001 chrII:5765617-5765774 1.321 nhr25_T3 pha4_T3
WBGene00002053_F10C1.2_ifb-1 E001 chrII:5765617-5765774 1.004 nhr25_T4 pha4_T4
WBGene00002053_F10C1.2_ifb-1 E001 chrII:5765617-5765774 2.436 nhr25_T1 tbx37_T1
WBGene00002053_F10C1.2_ifb-1 E001 chrII:5765617-5765774 1.435 nhr25_T2 tbx37_T2
WBGene00002053_F10C1.2_ifb-1 E001 chrII:5765617-5765774 2.145 end1_T2 tbx37_T2
WBGene00002053_F10C1.2_ifb-1 E001 chrII:5765617-5765774 1.088 nhr25_T3 tbx37_T3

WBGene00002053_F10C1.2_ifb-1 J010 chrII:5765774-5769098 1.319 ceh32_T4 nhr25_T4
WBGene00002053_F10C1.2_ifb-1 J010 chrII:5765774-5769098 1.326 cnd1_T3 nhr25_T3
WBGene00002053_F10C1.2_ifb-1 J010 chrII:5765774-5769098 1.178 cnd1_T4 nhr25_T4
WBGene00002053_F10C1.2_ifb-1 J010 chrII:5765774-5769098 1.596 hlh1_T3 nhr25_T3
WBGene00002053_F10C1.2_ifb-1 J010 chrII:5765774-5769098 1.106 hlh1_T4 nhr25_T4
WBGene00002053_F10C1.2_ifb-1 J010 chrII:5765774-5769098 1.679 nhr25_T3 pha4_T3
WBGene00002053_F10C1.2_ifb-1 J010 chrII:5765774-5769098 1.291 nhr25_T4 pha4_T4
WBGene00002053_F10C1.2_ifb-1 J010 chrII:5765774-5769098 1.698 end1_T2 tbx37_T2
WBGene00002053_F10C1.2_ifb-1 J010 chrII:5765774-5769098 2.017 nhr25_T2 tbx37_T2
WBGene00002053_F10C1.2_ifb-1 J010 chrII:5765774-5769098 1.515 nhr25_T3 tbx37_T3
WBGene00002053_F10C1.2_ifb-1 J010 chrII:5765774-5769098 1.015 nhr25_T4 tbx37_T4

WBGene00008652_F10D11.6_F10D11.6 E011 chrI:8450857-8450994 1.660 ceh32_T1 nhr25_T1
WBGene00008652_F10D11.6_F10D11.6 E011 chrI:8450857-8450994 1.772 ceh32_T1 hlh1_T1
WBGene00008652_F10D11.6_F10D11.6 E011 chrI:8450857-8450994 1.007 ceh32_T2 hlh1_T2
WBGene00008652_F10D11.6_F10D11.6 E011 chrI:8450857-8450994 1.393 ceh32_T2 nhr25_T2
WBGene00008652_F10D11.6_F10D11.6 E011 chrI:8450857-8450994 1.034 ceh32_T3 nhr25_T3
WBGene00008652_F10D11.6_F10D11.6 E011 chrI:8450857-8450994 12.651 ceh32_T3 end1_T3
WBGene00008652_F10D11.6_F10D11.6 E011 chrI:8450857-8450994 1.405 ceh32_T4 pha4_T4
WBGene00008652_F10D11.6_F10D11.6 E011 chrI:8450857-8450994 1.688 ceh32_T4 end1_T4
WBGene00008652_F10D11.6_F10D11.6 E011 chrI:8450857-8450994 1.093 cnd1_T4 end1_T4

WBGene00008652_F10D11.6_F10D11.6 J020 chrI:8450811-8450857 1.424 ceh32_T1 hlh1_T1
WBGene00008652_F10D11.6_F10D11.6 J020 chrI:8450811-8450857 1.611 ceh32_T1 nhr25_T1
WBGene00008652_F10D11.6_F10D11.6 J020 chrI:8450811-8450857 2.373 ceh32_T2 nhr25_T2
WBGene00008652_F10D11.6_F10D11.6 J020 chrI:8450811-8450857 1.194 ceh32_T4 nhr25_T4
WBGene00008652_F10D11.6_F10D11.6 J020 chrI:8450811-8450857 1.598 ceh32_T4 pha4_T4
WBGene00008652_F10D11.6_F10D11.6 J020 chrI:8450811-8450857 1.737 ceh32_T4 end1_T4

WBGene00017342_F10D7.5_F10D7.5 E017 chrX:17391530-17391561 12.999 cnd1_T3 end1_T3

WBGene00017342_F10D7.5_F10D7.5 J033 chrX:17389181-17391530 12.998 cnd1_T3 end1_T3
WBGene00017342_F10D7.5_F10D7.5 J033 chrX:17389181-17391530 12.354 end1_T3 hlh1_T3

WBGene00003243_F10E9.6_mig-10 E003 chrIII:8294036-8294160 1.272 ceh32_T0 pha4_T0
WBGene00003243_F10E9.6_mig-10 E003 chrIII:8294036-8294160 1.542 ceh32_T0 hlh1_T0

WBGene00003243_F10E9.6_mig-10 E004 chrIII:8300192-8300273 1.149 ceh32_T0 nhr25_T0

WBGene00003243_F10E9.6_mig-10 E003 chrIII:8294036-8294160 1.174 ceh32_T1 pha4_T1

WBGene00003243_F10E9.6_mig-10 E004 chrIII:8300192-8300273 1.314 ceh32_T1 nhr25_T1
WBGene00003243_F10E9.6_mig-10 E004 chrIII:8300192-8300273 1.300 ceh32_T2 nhr25_T2

WBGene00003243_F10E9.6_mig-10 E001 chrIII:8279107-8279181 1.194 cnd1_T2 pha4_T2

WBGene00003243_F10E9.6_mig-10 E004 chrIII:8300192-8300273 1.010 cnd1_T2 nhr25_T2

WBGene00003243_F10E9.6_mig-10 E001 chrIII:8279107-8279181 1.384 cnd1_T4 pha4_T4
WBGene00003243_F10E9.6_mig-10 E001 chrIII:8279107-8279181 1.039 end1_T3 hlh1_T3
WBGene00003243_F10E9.6_mig-10 E001 chrIII:8279107-8279181 1.062 end1_T3 tbx37_T3
WBGene00003243_F10E9.6_mig-10 E001 chrIII:8279107-8279181 1.904 hlh1_T1 pha4_T1
WBGene00003243_F10E9.6_mig-10 E001 chrIII:8279107-8279181 1.249 nhr25_T0 pha4_T0
WBGene00003243_F10E9.6_mig-10 E001 chrIII:8279107-8279181 1.814 hlh1_T0 nhr25_T0
WBGene00003243_F10E9.6_mig-10 E001 chrIII:8279107-8279181 1.867 cnd1_T0 nhr25_T0
WBGene00003243_F10E9.6_mig-10 E001 chrIII:8279107-8279181 2.422 end1_T0 nhr25_T0

WBGene00003243_F10E9.6_mig-10 E003 chrIII:8294036-8294160 1.767 nhr25_T0 pha4_T0
WBGene00003243_F10E9.6_mig-10 E003 chrIII:8294036-8294160 1.163 cnd1_T0 nhr25_T0
WBGene00003243_F10E9.6_mig-10 E003 chrIII:8294036-8294160 1.367 end1_T0 nhr25_T0
WBGene00003243_F10E9.6_mig-10 E003 chrIII:8294036-8294160 2.009 hlh1_T0 nhr25_T0

WBGene00003243_F10E9.6_mig-10 E001 chrIII:8279107-8279181 2.684 nhr25_T1 pha4_T1

WBGene00003243_F10E9.6_mig-10 E003 chrIII:8294036-8294160 1.963 nhr25_T1 pha4_T1
WBGene00003243_F10E9.6_mig-10 E003 chrIII:8294036-8294160 1.060 cnd1_T1 nhr25_T1
WBGene00003243_F10E9.6_mig-10 E003 chrIII:8294036-8294160 1.209 end1_T1 nhr25_T1
WBGene00003243_F10E9.6_mig-10 E003 chrIII:8294036-8294160 1.350 hlh1_T1 nhr25_T1

WBGene00003243_F10E9.6_mig-10 E001 chrIII:8279107-8279181 2.006 nhr25_T2 pha4_T2
WBGene00003243_F10E9.6_mig-10 E001 chrIII:8279107-8279181 1.045 hlh1_T2 nhr25_T2

WBGene00003243_F10E9.6_mig-10 E003 chrIII:8294036-8294160 1.610 nhr25_T2 pha4_T2
WBGene00003243_F10E9.6_mig-10 E003 chrIII:8294036-8294160 1.035 hlh1_T2 nhr25_T2
WBGene00003243_F10E9.6_mig-10 E003 chrIII:8294036-8294160 1.334 nhr25_T3 pha4_T3

WBGene00003243_F10E9.6_mig-10 E004 chrIII:8300192-8300273 1.076 nhr25_T2 pha4_T2

WBGene00003243_F10E9.6_mig-10 E001 chrIII:8279107-8279181 1.488 hlh1_T0 tbx37_T0
WBGene00003243_F10E9.6_mig-10 E001 chrIII:8279107-8279181 2.071 end1_T0 tbx37_T0

WBGene00003243_F10E9.6_mig-10 E003 chrIII:8294036-8294160 1.047 end1_T0 tbx37_T0
WBGene00003243_F10E9.6_mig-10 E003 chrIII:8294036-8294160 1.721 hlh1_T0 tbx37_T0

WBGene00003243_F10E9.6_mig-10 J013 chrIII:8279181-8282108 1.001 ceh32_T4 pha4_T4
WBGene00003243_F10E9.6_mig-10 J013 chrIII:8279181-8282108 1.127 cnd1_T2 pha4_T2
WBGene00003243_F10E9.6_mig-10 J013 chrIII:8279181-8282108 1.530 cnd1_T4 pha4_T4
WBGene00003243_F10E9.6_mig-10 J013 chrIII:8279181-8282108 1.091 end1_T3 tbx37_T3
WBGene00003243_F10E9.6_mig-10 J013 chrIII:8279181-8282108 1.118 end1_T3 hlh1_T3
WBGene00003243_F10E9.6_mig-10 J013 chrIII:8279181-8282108 1.814 hlh1_T1 pha4_T1
WBGene00003243_F10E9.6_mig-10 J013 chrIII:8279181-8282108 1.754 nhr25_T0 pha4_T0
WBGene00003243_F10E9.6_mig-10 J013 chrIII:8279181-8282108 1.407 ceh32_T0 nhr25_T0
WBGene00003243_F10E9.6_mig-10 J013 chrIII:8279181-8282108 1.770 hlh1_T0 nhr25_T0
WBGene00003243_F10E9.6_mig-10 J013 chrIII:8279181-8282108 1.867 cnd1_T0 nhr25_T0
WBGene00003243_F10E9.6_mig-10 J013 chrIII:8279181-8282108 2.423 end1_T0 nhr25_T0
WBGene00003243_F10E9.6_mig-10 J013 chrIII:8279181-8282108 2.653 nhr25_T1 pha4_T1
WBGene00003243_F10E9.6_mig-10 J013 chrIII:8279181-8282108 1.050 end1_T1 nhr25_T1
WBGene00003243_F10E9.6_mig-10 J013 chrIII:8279181-8282108 2.005 nhr25_T2 pha4_T2
WBGene00003243_F10E9.6_mig-10 J013 chrIII:8279181-8282108 1.127 hlh1_T2 nhr25_T2
WBGene00003243_F10E9.6_mig-10 J013 chrIII:8279181-8282108 1.340 ceh32_T2 nhr25_T2
WBGene00003243_F10E9.6_mig-10 J013 chrIII:8279181-8282108 1.334 hlh1_T0 tbx37_T0
WBGene00003243_F10E9.6_mig-10 J013 chrIII:8279181-8282108 1.959 end1_T0 tbx37_T0

WBGene00003803_F10G8.3_rae-1 E001 chrI:10026187-10026219 1.130 ceh32_T2 hlh1_T2
WBGene00003803_F10G8.3_rae-1 E001 chrI:10026187-10026219 2.026 end1_T4 tbx37_T4
WBGene00003803_F10G8.3_rae-1 E001 chrI:10026187-10026219 1.434 nhr25_T1 tbx37_T1
WBGene00003803_F10G8.3_rae-1 E001 chrI:10026187-10026219 1.285 hlh1_T2 nhr25_T2

WBGene00003803_F10G8.3_rae-1 J007 chrI:10026219-10026347 1.129 ceh32_T2 hlh1_T2
WBGene00003803_F10G8.3_rae-1 J007 chrI:10026219-10026347 1.968 end1_T4 tbx37_T4
WBGene00003803_F10G8.3_rae-1 J007 chrI:10026219-10026347 1.435 nhr25_T1 tbx37_T1
WBGene00003803_F10G8.3_rae-1 J007 chrI:10026219-10026347 1.285 hlh1_T2 nhr25_T2

WBGene00008687_F11A10.6_F11A10.6 E010 chrIV:12088910-12089095 1.349 ceh32_T1 hlh1_T1
WBGene00008687_F11A10.6_F11A10.6 E010 chrIV:12088910-12089095 1.435 ceh32_T1 nhr25_T1
WBGene00008687_F11A10.6_F11A10.6 E010 chrIV:12088910-12089095 1.597 ceh32_T1 end1_T1
WBGene00008687_F11A10.6_F11A10.6 E010 chrIV:12088910-12089095 1.896 ceh32_T1 pha4_T1
WBGene00008687_F11A10.6_F11A10.6 E010 chrIV:12088910-12089095 1.049 ceh32_T2 nhr25_T2
WBGene00008687_F11A10.6_F11A10.6 E010 chrIV:12088910-12089095 1.236 ceh32_T2 hlh1_T2
WBGene00008687_F11A10.6_F11A10.6 E010 chrIV:12088910-12089095 1.330 ceh32_T2 end1_T2
WBGene00008687_F11A10.6_F11A10.6 E010 chrIV:12088910-12089095 1.340 ceh32_T2 pha4_T2
WBGene00008687_F11A10.6_F11A10.6 E010 chrIV:12088910-12089095 1.255 ceh32_T3 pha4_T3
WBGene00008687_F11A10.6_F11A10.6 E010 chrIV:12088910-12089095 1.019 ceh32_T4 end1_T4
WBGene00008687_F11A10.6_F11A10.6 E010 chrIV:12088910-12089095 1.119 ceh32_T4 hlh1_T4
WBGene00008687_F11A10.6_F11A10.6 E010 chrIV:12088910-12089095 1.138 ceh32_T4 nhr25_T4
WBGene00008687_F11A10.6_F11A10.6 E010 chrIV:12088910-12089095 1.427 ceh32_T4 pha4_T4

WBGene00008687_F11A10.6_F11A10.6 J016 chrIV:12088409-12088910 1.201 nhr25_T0 pha4_T0

WBGene00003623_F11C1.6_nhr-25 E002 chrX:13008885-13009008 1.178 ceh32_T1 end1_T1
WBGene00003623_F11C1.6_nhr-25 E002 chrX:13008885-13009008 1.185 ceh32_T1 pha4_T1

WBGene00003623_F11C1.6_nhr-25 E004 chrX:13009275-13009297 1.067 ceh32_T1 pha4_T1
WBGene00003623_F11C1.6_nhr-25 E004 chrX:13009275-13009297 1.233 ceh32_T1 end1_T1
WBGene00003623_F11C1.6_nhr-25 E004 chrX:13009275-13009297 1.076 ceh32_T2 pha4_T2

WBGene00003623_F11C1.6_nhr-25 J016 chrX:13008588-13008885 1.235 ceh32_T0 nhr25_T0
WBGene00003623_F11C1.6_nhr-25 J016 chrX:13008588-13008885 1.344 ceh32_T4 nhr25_T4
WBGene00003623_F11C1.6_nhr-25 J016 chrX:13008588-13008885 1.924 hlh1_T3 tbx37_T3
WBGene00003623_F11C1.6_nhr-25 J016 chrX:13008588-13008885 1.808 hlh1_T4 nhr25_T4
WBGene00003623_F11C1.6_nhr-25 J016 chrX:13008588-13008885 1.839 hlh1_T4 tbx37_T4
WBGene00003623_F11C1.6_nhr-25 J016 chrX:13008588-13008885 1.511 end1_T1 tbx37_T1

WBGene00017380_F11D5.1_F11D5.1 E001 chrX:3333129-3333208 1.388 ceh32_T2 end1_T2

WBGene00017380_F11D5.1_F11D5.1 E015 chrX:3344690-3344781 2.057 ceh32_T3 end1_T3
WBGene00017380_F11D5.1_F11D5.1 E015 chrX:3344690-3344781 2.085 ceh32_T4 end1_T4

WBGene00017380_F11D5.1_F11D5.1 E001 chrX:3333129-3333208 1.581 cnd1_T1 end1_T1

WBGene00017380_F11D5.1_F11D5.1 E005 chrX:3334525-3334571 1.044 cnd1_T1 nhr25_T1
WBGene00017380_F11D5.1_F11D5.1 E005 chrX:3334525-3334571 1.049 cnd1_T2 hlh1_T2

WBGene00017380_F11D5.1_F11D5.1 E001 chrX:3333129-3333208 1.051 cnd1_T3 hlh1_T3
WBGene00017380_F11D5.1_F11D5.1 E001 chrX:3333129-3333208 1.396 cnd1_T3 end1_T3

WBGene00017380_F11D5.1_F11D5.1 E015 chrX:3344690-3344781 1.147 cnd1_T3 end1_T3
WBGene00017380_F11D5.1_F11D5.1 E015 chrX:3344690-3344781 1.379 cnd1_T4 end1_T4
WBGene00017380_F11D5.1_F11D5.1 E015 chrX:3344690-3344781 2.499 end1_T1 hlh1_T1
WBGene00017380_F11D5.1_F11D5.1 E015 chrX:3344690-3344781 1.042 ceh32_T2 hlh1_T2
WBGene00017380_F11D5.1_F11D5.1 E015 chrX:3344690-3344781 1.800 end1_T2 hlh1_T2
WBGene00017380_F11D5.1_F11D5.1 E015 chrX:3344690-3344781 1.245 cnd1_T3 hlh1_T3
WBGene00017380_F11D5.1_F11D5.1 E015 chrX:3344690-3344781 2.395 end1_T3 hlh1_T3
WBGene00017380_F11D5.1_F11D5.1 E015 chrX:3344690-3344781 2.626 end1_T4 hlh1_T4

WBGene00017380_F11D5.1_F11D5.1 E001 chrX:3333129-3333208 1.350 end1_T0 nhr25_T0

WBGene00017380_F11D5.1_F11D5.1 E015 chrX:3344690-3344781 12.688 nhr25_T0 pha4_T0
WBGene00017380_F11D5.1_F11D5.1 E015 chrX:3344690-3344781 3.330 end1_T0 nhr25_T0

WBGene00017380_F11D5.1_F11D5.1 E001 chrX:3333129-3333208 1.103 end1_T1 nhr25_T1

WBGene00017380_F11D5.1_F11D5.1 E015 chrX:3344690-3344781 1.037 cnd1_T1 nhr25_T1
WBGene00017380_F11D5.1_F11D5.1 E015 chrX:3344690-3344781 2.652 end1_T1 nhr25_T1

WBGene00017380_F11D5.1_F11D5.1 E001 chrX:3333129-3333208 1.011 end1_T2 nhr25_T2

WBGene00017380_F11D5.1_F11D5.1 E015 chrX:3344690-3344781 1.372 ceh32_T2 nhr25_T2
WBGene00017380_F11D5.1_F11D5.1 E015 chrX:3344690-3344781 2.112 end1_T2 nhr25_T2
WBGene00017380_F11D5.1_F11D5.1 E015 chrX:3344690-3344781 1.236 cnd1_T3 nhr25_T3
WBGene00017380_F11D5.1_F11D5.1 E015 chrX:3344690-3344781 2.379 end1_T3 nhr25_T3

WBGene00017380_F11D5.1_F11D5.1 E001 chrX:3333129-3333208 1.125 hlh1_T4 nhr25_T4

WBGene00017380_F11D5.1_F11D5.1 E015 chrX:3344690-3344781 2.193 end1_T4 nhr25_T4

WBGene00017380_F11D5.1_F11D5.1 E001 chrX:3333129-3333208 1.228 end1_T3 pha4_T3

WBGene00017380_F11D5.1_F11D5.1 E015 chrX:3344690-3344781 1.909 end1_T3 pha4_T3
WBGene00017380_F11D5.1_F11D5.1 E015 chrX:3344690-3344781 1.577 end1_T4 pha4_T4
WBGene00017380_F11D5.1_F11D5.1 E015 chrX:3344690-3344781 2.943 end1_T0 tbx37_T0
WBGene00017380_F11D5.1_F11D5.1 E015 chrX:3344690-3344781 2.453 end1_T1 tbx37_T1
WBGene00017380_F11D5.1_F11D5.1 E015 chrX:3344690-3344781 1.710 end1_T2 tbx37_T2

WBGene00017380_F11D5.1_F11D5.1 E001 chrX:3333129-3333208 1.137 end1_T3 tbx37_T3

WBGene00017380_F11D5.1_F11D5.1 E015 chrX:3344690-3344781 2.190 end1_T3 tbx37_T3
WBGene00017380_F11D5.1_F11D5.1 E015 chrX:3344690-3344781 1.928 end1_T4 tbx37_T4

WBGene00017380_F11D5.1_F11D5.1 J023 chrX:3333208-3333933 1.830 cnd1_T1 end1_T1
WBGene00017380_F11D5.1_F11D5.1 J023 chrX:3333208-3333933 1.212 cnd1_T3 end1_T3
WBGene00017380_F11D5.1_F11D5.1 J023 chrX:3333208-3333933 1.334 cnd1_T4 end1_T4
WBGene00017380_F11D5.1_F11D5.1 J023 chrX:3333208-3333933 1.462 end1_T0 nhr25_T0
WBGene00017380_F11D5.1_F11D5.1 J023 chrX:3333208-3333933 1.439 end1_T1 nhr25_T1
WBGene00017380_F11D5.1_F11D5.1 J023 chrX:3333208-3333933 1.333 end1_T4 nhr25_T4
WBGene00017380_F11D5.1_F11D5.1 J023 chrX:3333208-3333933 1.286 end1_T3 pha4_T3
WBGene00017380_F11D5.1_F11D5.1 J023 chrX:3333208-3333933 1.335 end1_T3 tbx37_T3
WBGene00017380_F11D5.1_F11D5.1 J023 chrX:3333208-3333933 1.210 end1_T4 tbx37_T4

WBGene00008706_F11E6.1_gba-3 E002 chrIV:17476622-17476711 1.210 ceh32_T1 nhr25_T1
WBGene00008706_F11E6.1_gba-3 E002 chrIV:17476622-17476711 1.965 ceh32_T2 nhr25_T2

WBGene00008713_F11E6.10_F11E6.10 E003 chrIV:17462965-17463158 2.103 ceh32_T4 pha4_T4
WBGene00008713_F11E6.10_F11E6.10 E003 chrIV:17462965-17463158 2.161 ceh32_T4 nhr25_T4

WBGene00008706_F11E6.1_gba-3 E002 chrIV:17476622-17476711 1.537 end1_T2 nhr25_T2
WBGene00008706_F11E6.1_gba-3 E002 chrIV:17476622-17476711 1.214 end1_T3 nhr25_T3
WBGene00008706_F11E6.1_gba-3 E002 chrIV:17476622-17476711 1.739 hlh1_T2 nhr25_T2

WBGene00008713_F11E6.10_F11E6.10 E003 chrIV:17462965-17463158 5.979 cnd1_T2 pha4_T2

WBGene00008713_F11E6.10_F11E6.10 J005 chrIV:17462337-17462965 11.963 cnd1_T3 pha4_T3

WBGene00008711_F11E6.8_F11E6.8 J024 chrIV:17449998-17450414 1.121 cnd1_T4 end1_T4
WBGene00008711_F11E6.8_F11E6.8 J024 chrIV:17449998-17450414 1.128 end1_T4 nhr25_T4
WBGene00008711_F11E6.8_F11E6.8 J024 chrIV:17449998-17450414 1.079 end1_T4 tbx37_T4

WBGene00004341_F11H8.1_rfl-1 E002 chrIII:7021884-7022072 1.019 ceh32_T1 end1_T1
WBGene00004341_F11H8.1_rfl-1 E002 chrIII:7021884-7022072 1.051 ceh32_T1 pha4_T1

WBGene00001374_F12F3.1_exp-2 E002 chrV:6140957-6141056 12.456 end1_T3 pha4_T3
WBGene00001374_F12F3.1_exp-2 E002 chrV:6140957-6141056 13.011 end1_T3 tbx37_T3

WBGene00001374_F12F3.1_exp-2 E003 chrV:6141470-6141494 1.084 cnd1_T4 pha4_T4

WBGene00004360_F12F6.3_rib-1 E002 chrIV:11578791-11578881 1.434 ceh32_T0 nhr25_T0
WBGene00004360_F12F6.3_rib-1 E002 chrIV:11578791-11578881 1.116 ceh32_T1 nhr25_T1
WBGene00004360_F12F6.3_rib-1 E002 chrIV:11578791-11578881 1.039 ceh32_T2 nhr25_T2
WBGene00004360_F12F6.3_rib-1 E002 chrIV:11578791-11578881 1.154 ceh32_T3 nhr25_T3
WBGene00004360_F12F6.3_rib-1 E002 chrIV:11578791-11578881 1.013 ceh32_T4 nhr25_T4
WBGene00004360_F12F6.3_rib-1 E002 chrIV:11578791-11578881 1.395 end1_T0 nhr25_T0
WBGene00004360_F12F6.3_rib-1 E002 chrIV:11578791-11578881 1.056 end1_T1 nhr25_T1
WBGene00004360_F12F6.3_rib-1 E002 chrIV:11578791-11578881 1.049 end1_T2 tbx37_T2
WBGene00004360_F12F6.3_rib-1 E002 chrIV:11578791-11578881 1.035 end1_T3 hlh1_T3
WBGene00004360_F12F6.3_rib-1 E002 chrIV:11578791-11578881 1.151 end1_T3 tbx37_T3
WBGene00004360_F12F6.3_rib-1 E002 chrIV:11578791-11578881 1.258 end1_T3 nhr25_T3
WBGene00004360_F12F6.3_rib-1 E002 chrIV:11578791-11578881 1.198 cnd1_T3 end1_T3
WBGene00004360_F12F6.3_rib-1 E002 chrIV:11578791-11578881 1.008 end1_T4 tbx37_T4
WBGene00004360_F12F6.3_rib-1 E002 chrIV:11578791-11578881 1.035 cnd1_T0 pha4_T0
WBGene00004360_F12F6.3_rib-1 E002 chrIV:11578791-11578881 1.281 hlh1_T0 pha4_T0
WBGene00004360_F12F6.3_rib-1 E002 chrIV:11578791-11578881 1.783 nhr25_T0 pha4_T0
WBGene00004360_F12F6.3_rib-1 E002 chrIV:11578791-11578881 1.159 nhr25_T1 pha4_T1
WBGene00004360_F12F6.3_rib-1 E002 chrIV:11578791-11578881 1.020 nhr25_T3 pha4_T3

WBGene00004360_F12F6.3_rib-1 J014 chrIV:11578881-11579255 1.294 ceh32_T1 nhr25_T1

WBGene00006406_F12F6.5_srgp-1 E001 chrIV:11570511-11570711 1.485 ceh32_T4 hlh1_T4
WBGene00006406_F12F6.5_srgp-1 E001 chrIV:11570511-11570711 1.075 cnd1_T4 hlh1_T4

WBGene00006406_F12F6.5_srgp-1 E002 chrIV:11571969-11572030 12.866 hlh1_T1 nhr25_T1
WBGene00006406_F12F6.5_srgp-1 E002 chrIV:11571969-11572030 2.428 hlh1_T1 tbx37_T1
WBGene00006406_F12F6.5_srgp-1 E002 chrIV:11571969-11572030 1.976 cnd1_T1 hlh1_T1
WBGene00006406_F12F6.5_srgp-1 E002 chrIV:11571969-11572030 13.206 hlh1_T2 nhr25_T2
WBGene00006406_F12F6.5_srgp-1 E002 chrIV:11571969-11572030 2.286 hlh1_T2 tbx37_T2
WBGene00006406_F12F6.5_srgp-1 E002 chrIV:11571969-11572030 12.231 ceh32_T2 hlh1_T2
WBGene00006406_F12F6.5_srgp-1 E002 chrIV:11571969-11572030 1.925 end1_T2 hlh1_T2
WBGene00006406_F12F6.5_srgp-1 E002 chrIV:11571969-11572030 2.335 cnd1_T2 hlh1_T2
WBGene00006406_F12F6.5_srgp-1 E002 chrIV:11571969-11572030 13.060 hlh1_T3 pha4_T3
WBGene00006406_F12F6.5_srgp-1 E002 chrIV:11571969-11572030 1.673 hlh1_T3 nhr25_T3
WBGene00006406_F12F6.5_srgp-1 E002 chrIV:11571969-11572030 2.179 hlh1_T3 tbx37_T3
WBGene00006406_F12F6.5_srgp-1 E002 chrIV:11571969-11572030 1.240 cnd1_T3 hlh1_T3
WBGene00006406_F12F6.5_srgp-1 E002 chrIV:11571969-11572030 1.807 end1_T3 hlh1_T3
WBGene00006406_F12F6.5_srgp-1 E002 chrIV:11571969-11572030 13.633 hlh1_T4 pha4_T4
WBGene00006406_F12F6.5_srgp-1 E002 chrIV:11571969-11572030 2.245 hlh1_T4 nhr25_T4
WBGene00006406_F12F6.5_srgp-1 E002 chrIV:11571969-11572030 2.490 hlh1_T4 tbx37_T4
WBGene00006406_F12F6.5_srgp-1 E002 chrIV:11571969-11572030 1.186 cnd1_T4 hlh1_T4
WBGene00006406_F12F6.5_srgp-1 E002 chrIV:11571969-11572030 12.549 ceh32_T4 hlh1_T4

WBGene00006406_F12F6.5_srgp-1 E001 chrIV:11570511-11570711 1.138 hlh1_T4 nhr25_T4
WBGene00006406_F12F6.5_srgp-1 E001 chrIV:11570511-11570711 1.512 hlh1_T4 tbx37_T4

WBGene00006406_F12F6.5_srgp-1 J010 chrIV:11570711-11574614 1.395 ceh32_T4 hlh1_T4
WBGene00006406_F12F6.5_srgp-1 J010 chrIV:11570711-11574614 1.106 cnd1_T4 hlh1_T4
WBGene00006406_F12F6.5_srgp-1 J010 chrIV:11570711-11574614 1.014 end1_T4 hlh1_T4
WBGene00006406_F12F6.5_srgp-1 J010 chrIV:11570711-11574614 1.028 hlh1_T4 nhr25_T4
WBGene00006406_F12F6.5_srgp-1 J010 chrIV:11570711-11574614 1.001 hlh1_T4 pha4_T4
WBGene00006406_F12F6.5_srgp-1 J010 chrIV:11570711-11574614 1.476 hlh1_T4 tbx37_T4

WBGene00006575_F13B10.1_tir-1 E015 chrIII:3887360-3887610 1.387 ceh32_T3 nhr25_T3
WBGene00006575_F13B10.1_tir-1 E015 chrIII:3887360-3887610 1.799 end1_T2 nhr25_T2
WBGene00006575_F13B10.1_tir-1 E015 chrIII:3887360-3887610 1.515 end1_T3 nhr25_T3
WBGene00006575_F13B10.1_tir-1 E015 chrIII:3887360-3887610 1.085 hlh1_T2 tbx37_T2
WBGene00006575_F13B10.1_tir-1 E015 chrIII:3887360-3887610 1.436 hlh1_T3 nhr25_T3
WBGene00006575_F13B10.1_tir-1 E015 chrIII:3887360-3887610 1.605 nhr25_T3 pha4_T3
WBGene00006575_F13B10.1_tir-1 E015 chrIII:3887360-3887610 1.086 nhr25_T4 pha4_T4
WBGene00006575_F13B10.1_tir-1 E015 chrIII:3887360-3887610 1.549 nhr25_T3 tbx37_T3

WBGene00008760_F13E9.11_F13E9.11 E005 chrIV:10868935-10869169 1.543 ceh32_T0 end1_T0
WBGene00008760_F13E9.11_F13E9.11 E005 chrIV:10868935-10869169 1.357 ceh32_T1 pha4_T1
WBGene00008760_F13E9.11_F13E9.11 E005 chrIV:10868935-10869169 1.358 ceh32_T1 end1_T1
WBGene00008760_F13E9.11_F13E9.11 E005 chrIV:10868935-10869169 1.270 ceh32_T2 pha4_T2
WBGene00008760_F13E9.11_F13E9.11 E005 chrIV:10868935-10869169 1.416 ceh32_T2 end1_T2
WBGene00008760_F13E9.11_F13E9.11 E005 chrIV:10868935-10869169 1.098 ceh32_T3 end1_T3
WBGene00008760_F13E9.11_F13E9.11 E005 chrIV:10868935-10869169 1.193 ceh32_T3 pha4_T3
WBGene00008760_F13E9.11_F13E9.11 E005 chrIV:10868935-10869169 1.105 ceh32_T4 end1_T4
WBGene00008760_F13E9.11_F13E9.11 E005 chrIV:10868935-10869169 1.288 ceh32_T4 pha4_T4

WBGene00007058_F13G11.1_dmd-6 E001 chrIV:14616602-14616710 12.931 end1_T0 pha4_T0
WBGene00007058_F13G11.1_dmd-6 E001 chrIV:14616602-14616710 1.715 end1_T0 hlh1_T0
WBGene00007058_F13G11.1_dmd-6 E001 chrIV:14616602-14616710 1.581 ceh32_T0 end1_T0

WBGene00007058_F13G11.1_dmd-6 E004 chrIV:14619520-14619673 1.199 end1_T0 hlh1_T0
WBGene00007058_F13G11.1_dmd-6 E004 chrIV:14619520-14619673 1.966 end1_T0 pha4_T0

WBGene00007058_F13G11.1_dmd-6 E001 chrIV:14616602-14616710 12.166 ceh32_T1 end1_T1

WBGene00007058_F13G11.1_dmd-6 E004 chrIV:14619520-14619673 1.231 ceh32_T1 end1_T1
WBGene00007058_F13G11.1_dmd-6 E004 chrIV:14619520-14619673 1.328 ceh32_T1 pha4_T1

WBGene00007058_F13G11.1_dmd-6 J012 chrIV:14616710-14619450 1.085 end1_T0 nhr25_T0

WBGene00008768_F13G3.10_F13G3.10 E005 chrI:7314208-7314279 2.169 ceh32_T0 hlh1_T0
WBGene00008768_F13G3.10_F13G3.10 E005 chrI:7314208-7314279 2.119 ceh32_T1 hlh1_T1
WBGene00008768_F13G3.10_F13G3.10 E005 chrI:7314208-7314279 2.589 ceh32_T2 hlh1_T2
WBGene00008768_F13G3.10_F13G3.10 E005 chrI:7314208-7314279 2.641 ceh32_T3 hlh1_T3
WBGene00008768_F13G3.10_F13G3.10 E005 chrI:7314208-7314279 2.916 ceh32_T4 hlh1_T4
WBGene00008768_F13G3.10_F13G3.10 E005 chrI:7314208-7314279 1.535 cnd1_T0 hlh1_T0
WBGene00008768_F13G3.10_F13G3.10 E005 chrI:7314208-7314279 2.109 cnd1_T1 hlh1_T1
WBGene00008768_F13G3.10_F13G3.10 E005 chrI:7314208-7314279 2.315 cnd1_T2 hlh1_T2
WBGene00008768_F13G3.10_F13G3.10 E005 chrI:7314208-7314279 2.637 cnd1_T3 hlh1_T3
WBGene00008768_F13G3.10_F13G3.10 E005 chrI:7314208-7314279 2.868 cnd1_T4 hlh1_T4
WBGene00008768_F13G3.10_F13G3.10 E005 chrI:7314208-7314279 1.513 end1_T0 hlh1_T0
WBGene00008768_F13G3.10_F13G3.10 E005 chrI:7314208-7314279 2.035 end1_T1 hlh1_T1
WBGene00008768_F13G3.10_F13G3.10 E005 chrI:7314208-7314279 2.342 end1_T2 hlh1_T2
WBGene00008768_F13G3.10_F13G3.10 E005 chrI:7314208-7314279 2.541 end1_T3 hlh1_T3
WBGene00008768_F13G3.10_F13G3.10 E005 chrI:7314208-7314279 2.723 end1_T4 hlh1_T4

WBGene00008768_F13G3.10_F13G3.10 E004 chrI:7313956-7314052 1.804 hlh1_T0 pha4_T0
WBGene00008768_F13G3.10_F13G3.10 E004 chrI:7313956-7314052 2.028 hlh1_T0 nhr25_T0
WBGene00008768_F13G3.10_F13G3.10 E004 chrI:7313956-7314052 2.299 hlh1_T0 tbx37_T0
WBGene00008768_F13G3.10_F13G3.10 E004 chrI:7313956-7314052 1.673 cnd1_T0 hlh1_T0
WBGene00008768_F13G3.10_F13G3.10 E004 chrI:7313956-7314052 1.745 end1_T0 hlh1_T0
WBGene00008768_F13G3.10_F13G3.10 E004 chrI:7313956-7314052 2.394 ceh32_T0 hlh1_T0
WBGene00008768_F13G3.10_F13G3.10 E004 chrI:7313956-7314052 2.276 hlh1_T1 pha4_T1
WBGene00008768_F13G3.10_F13G3.10 E004 chrI:7313956-7314052 2.545 hlh1_T1 tbx37_T1
WBGene00008768_F13G3.10_F13G3.10 E004 chrI:7313956-7314052 2.704 hlh1_T1 nhr25_T1
WBGene00008768_F13G3.10_F13G3.10 E004 chrI:7313956-7314052 2.245 ceh32_T1 hlh1_T1
WBGene00008768_F13G3.10_F13G3.10 E004 chrI:7313956-7314052 2.337 end1_T1 hlh1_T1
WBGene00008768_F13G3.10_F13G3.10 E004 chrI:7313956-7314052 2.438 cnd1_T1 hlh1_T1
WBGene00008768_F13G3.10_F13G3.10 E004 chrI:7313956-7314052 2.092 hlh1_T2 pha4_T2
WBGene00008768_F13G3.10_F13G3.10 E004 chrI:7313956-7314052 2.637 hlh1_T2 nhr25_T2
WBGene00008768_F13G3.10_F13G3.10 E004 chrI:7313956-7314052 2.957 hlh1_T2 tbx37_T2
WBGene00008768_F13G3.10_F13G3.10 E004 chrI:7313956-7314052 2.162 end1_T2 hlh1_T2
WBGene00008768_F13G3.10_F13G3.10 E004 chrI:7313956-7314052 2.532 ceh32_T2 hlh1_T2
WBGene00008768_F13G3.10_F13G3.10 E004 chrI:7313956-7314052 2.709 cnd1_T2 hlh1_T2
WBGene00008768_F13G3.10_F13G3.10 E004 chrI:7313956-7314052 1.952 hlh1_T3 pha4_T3
WBGene00008768_F13G3.10_F13G3.10 E004 chrI:7313956-7314052 2.917 hlh1_T3 nhr25_T3
WBGene00008768_F13G3.10_F13G3.10 E004 chrI:7313956-7314052 2.977 hlh1_T3 tbx37_T3
WBGene00008768_F13G3.10_F13G3.10 E004 chrI:7313956-7314052 2.321 ceh32_T3 hlh1_T3
WBGene00008768_F13G3.10_F13G3.10 E004 chrI:7313956-7314052 2.453 end1_T3 hlh1_T3
WBGene00008768_F13G3.10_F13G3.10 E004 chrI:7313956-7314052 2.855 cnd1_T3 hlh1_T3
WBGene00008768_F13G3.10_F13G3.10 E004 chrI:7313956-7314052 2.060 hlh1_T4 pha4_T4
WBGene00008768_F13G3.10_F13G3.10 E004 chrI:7313956-7314052 2.544 hlh1_T4 tbx37_T4
WBGene00008768_F13G3.10_F13G3.10 E004 chrI:7313956-7314052 2.573 hlh1_T4 nhr25_T4
WBGene00008768_F13G3.10_F13G3.10 E004 chrI:7313956-7314052 2.687 end1_T4 hlh1_T4
WBGene00008768_F13G3.10_F13G3.10 E004 chrI:7313956-7314052 2.860 cnd1_T4 hlh1_T4
WBGene00008768_F13G3.10_F13G3.10 E004 chrI:7313956-7314052 2.903 ceh32_T4 hlh1_T4

WBGene00008768_F13G3.10_F13G3.10 E005 chrI:7314208-7314279 1.348 hlh1_T0 nhr25_T0
WBGene00008768_F13G3.10_F13G3.10 E005 chrI:7314208-7314279 2.234 hlh1_T1 nhr25_T1
WBGene00008768_F13G3.10_F13G3.10 E005 chrI:7314208-7314279 2.521 hlh1_T2 nhr25_T2
WBGene00008768_F13G3.10_F13G3.10 E005 chrI:7314208-7314279 3.031 hlh1_T3 nhr25_T3
WBGene00008768_F13G3.10_F13G3.10 E005 chrI:7314208-7314279 2.813 hlh1_T4 nhr25_T4
WBGene00008768_F13G3.10_F13G3.10 E005 chrI:7314208-7314279 1.385 hlh1_T0 pha4_T0
WBGene00008768_F13G3.10_F13G3.10 E005 chrI:7314208-7314279 1.908 hlh1_T1 pha4_T1
WBGene00008768_F13G3.10_F13G3.10 E005 chrI:7314208-7314279 2.207 hlh1_T2 pha4_T2
WBGene00008768_F13G3.10_F13G3.10 E005 chrI:7314208-7314279 2.049 hlh1_T3 pha4_T3
WBGene00008768_F13G3.10_F13G3.10 E005 chrI:7314208-7314279 2.319 hlh1_T4 pha4_T4
WBGene00008768_F13G3.10_F13G3.10 E005 chrI:7314208-7314279 1.696 hlh1_T0 tbx37_T0
WBGene00008768_F13G3.10_F13G3.10 E005 chrI:7314208-7314279 1.934 hlh1_T1 tbx37_T1
WBGene00008768_F13G3.10_F13G3.10 E005 chrI:7314208-7314279 2.407 hlh1_T2 tbx37_T2
WBGene00008768_F13G3.10_F13G3.10 E005 chrI:7314208-7314279 2.534 hlh1_T3 tbx37_T3
WBGene00008768_F13G3.10_F13G3.10 E005 chrI:7314208-7314279 2.548 hlh1_T4 tbx37_T4

WBGene00008768_F13G3.10_F13G3.10 J007 chrI:7313899-7314208 1.252 ceh32_T0 end1_T0
WBGene00008768_F13G3.10_F13G3.10 J007 chrI:7313899-7314208 1.652 ceh32_T0 pha4_T0
WBGene00008768_F13G3.10_F13G3.10 J007 chrI:7313899-7314208 1.689 ceh32_T0 hlh1_T0
WBGene00008768_F13G3.10_F13G3.10 J007 chrI:7313899-7314208 1.025 ceh32_T1 pha4_T1
WBGene00008768_F13G3.10_F13G3.10 J007 chrI:7313899-7314208 1.822 ceh32_T1 hlh1_T1
WBGene00008768_F13G3.10_F13G3.10 J007 chrI:7313899-7314208 1.360 ceh32_T2 pha4_T2
WBGene00008768_F13G3.10_F13G3.10 J007 chrI:7313899-7314208 2.362 ceh32_T2 hlh1_T2
WBGene00008768_F13G3.10_F13G3.10 J007 chrI:7313899-7314208 1.114 ceh32_T3 pha4_T3
WBGene00008768_F13G3.10_F13G3.10 J007 chrI:7313899-7314208 2.400 ceh32_T3 hlh1_T3
WBGene00008768_F13G3.10_F13G3.10 J007 chrI:7313899-7314208 1.137 ceh32_T4 end1_T4
WBGene00008768_F13G3.10_F13G3.10 J007 chrI:7313899-7314208 1.314 ceh32_T4 pha4_T4
WBGene00008768_F13G3.10_F13G3.10 J007 chrI:7313899-7314208 2.846 ceh32_T4 hlh1_T4
WBGene00008768_F13G3.10_F13G3.10 J007 chrI:7313899-7314208 1.730 cnd1_T1 hlh1_T1
WBGene00008768_F13G3.10_F13G3.10 J007 chrI:7313899-7314208 1.909 cnd1_T2 hlh1_T2
WBGene00008768_F13G3.10_F13G3.10 J007 chrI:7313899-7314208 1.047 cnd1_T3 pha4_T3
WBGene00008768_F13G3.10_F13G3.10 J007 chrI:7313899-7314208 2.330 cnd1_T3 hlh1_T3
WBGene00008768_F13G3.10_F13G3.10 J007 chrI:7313899-7314208 1.083 cnd1_T4 pha4_T4
WBGene00008768_F13G3.10_F13G3.10 J007 chrI:7313899-7314208 2.597 cnd1_T4 hlh1_T4
WBGene00008768_F13G3.10_F13G3.10 J007 chrI:7313899-7314208 1.678 end1_T2 hlh1_T2
WBGene00008768_F13G3.10_F13G3.10 J007 chrI:7313899-7314208 1.546 end1_T3 hlh1_T3
WBGene00008768_F13G3.10_F13G3.10 J007 chrI:7313899-7314208 1.669 end1_T4 hlh1_T4
WBGene00008768_F13G3.10_F13G3.10 J007 chrI:7313899-7314208 1.120 nhr25_T0 pha4_T0
WBGene00008768_F13G3.10_F13G3.10 J007 chrI:7313899-7314208 1.182 nhr25_T1 pha4_T1
WBGene00008768_F13G3.10_F13G3.10 J007 chrI:7313899-7314208 1.078 end1_T1 nhr25_T1
WBGene00008768_F13G3.10_F13G3.10 J007 chrI:7313899-7314208 1.970 hlh1_T1 nhr25_T1
WBGene00008768_F13G3.10_F13G3.10 J007 chrI:7313899-7314208 1.274 nhr25_T2 pha4_T2
WBGene00008768_F13G3.10_F13G3.10 J007 chrI:7313899-7314208 2.279 hlh1_T2 nhr25_T2
WBGene00008768_F13G3.10_F13G3.10 J007 chrI:7313899-7314208 1.444 nhr25_T3 pha4_T3
WBGene00008768_F13G3.10_F13G3.10 J007 chrI:7313899-7314208 1.153 end1_T3 nhr25_T3
WBGene00008768_F13G3.10_F13G3.10 J007 chrI:7313899-7314208 2.719 hlh1_T3 nhr25_T3
WBGene00008768_F13G3.10_F13G3.10 J007 chrI:7313899-7314208 1.068 nhr25_T4 pha4_T4
WBGene00008768_F13G3.10_F13G3.10 J007 chrI:7313899-7314208 2.578 hlh1_T4 nhr25_T4
WBGene00008768_F13G3.10_F13G3.10 J007 chrI:7313899-7314208 1.013 hlh1_T2 pha4_T2
WBGene00008768_F13G3.10_F13G3.10 J007 chrI:7313899-7314208 1.278 hlh1_T3 pha4_T3
WBGene00008768_F13G3.10_F13G3.10 J007 chrI:7313899-7314208 1.529 hlh1_T4 pha4_T4
WBGene00008768_F13G3.10_F13G3.10 J007 chrI:7313899-7314208 1.430 hlh1_T0 tbx37_T0
WBGene00008768_F13G3.10_F13G3.10 J007 chrI:7313899-7314208 1.682 hlh1_T1 tbx37_T1
WBGene00008768_F13G3.10_F13G3.10 J007 chrI:7313899-7314208 2.268 hlh1_T2 tbx37_T2
WBGene00008768_F13G3.10_F13G3.10 J007 chrI:7313899-7314208 2.359 hlh1_T3 tbx37_T3
WBGene00008768_F13G3.10_F13G3.10 J007 chrI:7313899-7314208 2.394 hlh1_T4 tbx37_T4

WBGene00008763_F13G3.3_F13G3.3 E008 chrI:7299587-7299812 1.253 ceh32_T3 nhr25_T3

WBGene00008763_F13G3.3_F13G3.3 J017 chrI:7299812-7299873 1.038 ceh32_T4 nhr25_T4

WBGene00008775_F13H10.4_mogs-1 E011 chrIV:11021649-11021902 1.037 end1_T0 hlh1_T0
WBGene00008775_F13H10.4_mogs-1 E011 chrIV:11021649-11021902 1.344 end1_T0 nhr25_T0
WBGene00008775_F13H10.4_mogs-1 E011 chrIV:11021649-11021902 1.915 end1_T0 tbx37_T0
WBGene00008775_F13H10.4_mogs-1 E011 chrIV:11021649-11021902 1.319 cnd1_T3 pha4_T3
WBGene00008775_F13H10.4_mogs-1 E011 chrIV:11021649-11021902 1.550 nhr25_T3 pha4_T3

WBGene00008775_F13H10.4_mogs-1 J020 chrIV:11019716-11021649 1.093 end1_T0 hlh1_T0
WBGene00008775_F13H10.4_mogs-1 J020 chrIV:11019716-11021649 1.349 end1_T0 nhr25_T0
WBGene00008775_F13H10.4_mogs-1 J020 chrIV:11019716-11021649 1.919 end1_T0 tbx37_T0
WBGene00008775_F13H10.4_mogs-1 J020 chrIV:11019716-11021649 1.323 cnd1_T3 pha4_T3
WBGene00008775_F13H10.4_mogs-1 J020 chrIV:11019716-11021649 1.555 nhr25_T3 pha4_T3

WBGene00044784_F13H10.8_F13H10.8 E003 chrIV:11020963-11021056 1.101 cnd1_T4 pha4_T4
WBGene00044784_F13H10.8_F13H10.8 E003 chrIV:11020963-11021056 1.166 ceh32_T4 pha4_T4
WBGene00044784_F13H10.8_F13H10.8 E003 chrIV:11020963-11021056 1.317 nhr25_T4 pha4_T4

WBGene00044784_F13H10.8_F13H10.8 J005 chrIV:11020620-11020909 1.121 ceh32_T1 pha4_T1
WBGene00044784_F13H10.8_F13H10.8 J005 chrIV:11020620-11020909 1.063 ceh32_T3 pha4_T3
WBGene00044784_F13H10.8_F13H10.8 J005 chrIV:11020620-11020909 1.098 nhr25_T0 pha4_T0
WBGene00044784_F13H10.8_F13H10.8 J005 chrIV:11020620-11020909 1.099 nhr25_T1 pha4_T1
WBGene00044784_F13H10.8_F13H10.8 J005 chrIV:11020620-11020909 1.056 nhr25_T2 pha4_T2
WBGene00044784_F13H10.8_F13H10.8 J005 chrIV:11020620-11020909 1.067 nhr25_T3 pha4_T3

WBGene00000259_F13H8.10_bpl-1 E013 chrII:6277340-6277421 1.823 ceh32_T0 nhr25_T0
WBGene00000259_F13H8.10_bpl-1 E013 chrII:6277340-6277421 2.088 ceh32_T1 nhr25_T1
WBGene00000259_F13H8.10_bpl-1 E013 chrII:6277340-6277421 1.882 ceh32_T2 nhr25_T2
WBGene00000259_F13H8.10_bpl-1 E013 chrII:6277340-6277421 1.006 ceh32_T3 end1_T3
WBGene00000259_F13H8.10_bpl-1 E013 chrII:6277340-6277421 1.199 ceh32_T3 nhr25_T3
WBGene00000259_F13H8.10_bpl-1 E013 chrII:6277340-6277421 1.258 cnd1_T1 nhr25_T1
WBGene00000259_F13H8.10_bpl-1 E013 chrII:6277340-6277421 1.280 cnd1_T2 nhr25_T2
WBGene00000259_F13H8.10_bpl-1 E013 chrII:6277340-6277421 1.147 end1_T0 nhr25_T0
WBGene00000259_F13H8.10_bpl-1 E013 chrII:6277340-6277421 1.185 end1_T1 nhr25_T1
WBGene00000259_F13H8.10_bpl-1 E013 chrII:6277340-6277421 1.285 hlh1_T0 nhr25_T0
WBGene00000259_F13H8.10_bpl-1 E013 chrII:6277340-6277421 1.500 hlh1_T1 nhr25_T1
WBGene00000259_F13H8.10_bpl-1 E013 chrII:6277340-6277421 1.216 hlh1_T2 nhr25_T2
WBGene00000259_F13H8.10_bpl-1 E013 chrII:6277340-6277421 1.299 nhr25_T0 pha4_T0
WBGene00000259_F13H8.10_bpl-1 E013 chrII:6277340-6277421 1.562 nhr25_T1 pha4_T1
WBGene00000259_F13H8.10_bpl-1 E013 chrII:6277340-6277421 1.297 nhr25_T2 pha4_T2

WBGene00008780_F14B4.2_F14B4.2 E007 chrI:9273666-9273794 1.036 ceh32_T0 hlh1_T0
WBGene00008780_F14B4.2_F14B4.2 E007 chrI:9273666-9273794 1.156 ceh32_T0 nhr25_T0
WBGene00008780_F14B4.2_F14B4.2 E007 chrI:9273666-9273794 1.243 ceh32_T0 end1_T0

WBGene00008780_F14B4.2_F14B4.2 E008 chrI:9278517-9278689 2.168 nhr25_T4 pha4_T4

WBGene00003732_F14B8.1_nhx-4 E004 chrX:6917327-6917482 1.182 ceh32_T1 end1_T1
WBGene00003732_F14B8.1_nhx-4 E004 chrX:6917327-6917482 1.222 ceh32_T1 hlh1_T1
WBGene00003732_F14B8.1_nhx-4 E004 chrX:6917327-6917482 1.234 ceh32_T1 pha4_T1
WBGene00003732_F14B8.1_nhx-4 E004 chrX:6917327-6917482 1.658 ceh32_T1 nhr25_T1

WBGene00003732_F14B8.1_nhx-4 E001 chrX:6914288-6914378 12.280 ceh32_T4 pha4_T4
WBGene00003732_F14B8.1_nhx-4 E001 chrX:6914288-6914378 1.883 cnd1_T4 pha4_T4
WBGene00003732_F14B8.1_nhx-4 E001 chrX:6914288-6914378 2.900 hlh1_T4 pha4_T4
WBGene00003732_F14B8.1_nhx-4 E001 chrX:6914288-6914378 2.044 hlh1_T3 tbx37_T3
WBGene00003732_F14B8.1_nhx-4 E001 chrX:6914288-6914378 2.058 hlh1_T4 tbx37_T4

WBGene00003732_F14B8.1_nhx-4 J014 chrX:6914378-6914942 1.771 hlh1_T3 tbx37_T3

WBGene00003166_F14D12.4_mec-2 E004 chrX:5582608-5582770 12.470 cnd1_T4 hlh1_T4

WBGene00008819_F14F11.1_shw-1 E018 chrII:8314685-8315108 1.815 cnd1_T3 nhr25_T3
WBGene00008819_F14F11.1_shw-1 E018 chrII:8314685-8315108 2.054 cnd1_T4 nhr25_T4
WBGene00008819_F14F11.1_shw-1 E018 chrII:8314685-8315108 13.148 hlh1_T1 nhr25_T1
WBGene00008819_F14F11.1_shw-1 E018 chrII:8314685-8315108 13.201 hlh1_T1 tbx37_T1
WBGene00008819_F14F11.1_shw-1 E018 chrII:8314685-8315108 13.397 hlh1_T2 nhr25_T2
WBGene00008819_F14F11.1_shw-1 E018 chrII:8314685-8315108 2.117 hlh1_T2 tbx37_T2
WBGene00008819_F14F11.1_shw-1 E018 chrII:8314685-8315108 1.709 hlh1_T3 nhr25_T3
WBGene00008819_F14F11.1_shw-1 E018 chrII:8314685-8315108 1.744 hlh1_T3 tbx37_T3
WBGene00008819_F14F11.1_shw-1 E018 chrII:8314685-8315108 2.001 hlh1_T4 nhr25_T4

WBGene00008819_F14F11.1_shw-1 E021 chrII:8318685-8318753 12.584 cnd1_T4 hlh1_T4

WBGene00006870_F14F3.1_vab-3 E008 chrX:10515992-10516110 1.667 nhr25_T0 tbx37_T0
WBGene00006870_F14F3.1_vab-3 E008 chrX:10515992-10516110 2.096 cnd1_T0 nhr25_T0
WBGene00006870_F14F3.1_vab-3 E008 chrX:10515992-10516110 2.149 ceh32_T0 nhr25_T0
WBGene00006870_F14F3.1_vab-3 E008 chrX:10515992-10516110 1.185 nhr25_T1 tbx37_T1
WBGene00006870_F14F3.1_vab-3 E008 chrX:10515992-10516110 1.421 ceh32_T1 nhr25_T1
WBGene00006870_F14F3.1_vab-3 E008 chrX:10515992-10516110 1.683 end1_T1 nhr25_T1
WBGene00006870_F14F3.1_vab-3 E008 chrX:10515992-10516110 2.011 cnd1_T1 nhr25_T1
WBGene00006870_F14F3.1_vab-3 E008 chrX:10515992-10516110 1.329 nhr25_T2 tbx37_T2
WBGene00006870_F14F3.1_vab-3 E008 chrX:10515992-10516110 1.192 hlh1_T2 nhr25_T2
WBGene00006870_F14F3.1_vab-3 E008 chrX:10515992-10516110 1.235 ceh32_T2 nhr25_T2
WBGene00006870_F14F3.1_vab-3 E008 chrX:10515992-10516110 1.956 cnd1_T2 nhr25_T2
WBGene00006870_F14F3.1_vab-3 E008 chrX:10515992-10516110 1.219 hlh1_T3 nhr25_T3
WBGene00006870_F14F3.1_vab-3 E008 chrX:10515992-10516110 1.801 cnd1_T3 nhr25_T3
WBGene00006870_F14F3.1_vab-3 E008 chrX:10515992-10516110 1.167 hlh1_T4 nhr25_T4
WBGene00006870_F14F3.1_vab-3 E008 chrX:10515992-10516110 1.276 ceh32_T2 pha4_T2

WBGene00017480_F15B10.1_nstp-2 J014 chrIV:6605902-6606103 1.525 ceh32_T2 end1_T2
WBGene00017480_F15B10.1_nstp-2 J014 chrIV:6605902-6606103 1.838 ceh32_T4 pha4_T4
WBGene00017480_F15B10.1_nstp-2 J014 chrIV:6605902-6606103 1.397 cnd1_T4 pha4_T4
WBGene00017480_F15B10.1_nstp-2 J014 chrIV:6605902-6606103 1.228 hlh1_T4 pha4_T4
WBGene00017480_F15B10.1_nstp-2 J014 chrIV:6605902-6606103 1.238 end1_T0 nhr25_T0
WBGene00017480_F15B10.1_nstp-2 J014 chrIV:6605902-6606103 1.050 nhr25_T1 pha4_T1
WBGene00017480_F15B10.1_nstp-2 J014 chrIV:6605902-6606103 1.236 end1_T1 nhr25_T1
WBGene00017480_F15B10.1_nstp-2 J014 chrIV:6605902-6606103 1.388 end1_T2 nhr25_T2
WBGene00017480_F15B10.1_nstp-2 J014 chrIV:6605902-6606103 1.657 nhr25_T4 pha4_T4
WBGene00017480_F15B10.1_nstp-2 J014 chrIV:6605902-6606103 1.078 end1_T0 tbx37_T0
WBGene00017480_F15B10.1_nstp-2 J014 chrIV:6605902-6606103 1.002 end1_T2 tbx37_T2

WBGene00001090_F15B10.2_drh-1 E021 chrIV:6613258-6613353 1.942 ceh32_T4 end1_T4

WBGene00001090_F15B10.2_drh-1 E015 chrIV:6611956-6612044 12.119 end1_T0 tbx37_T0

WBGene00001090_F15B10.2_drh-1 E021 chrIV:6613258-6613353 1.350 end1_T4 tbx37_T4

WBGene00001131_F15D3.1_dys-1 E010 chrI:11529560-11529653 2.247 cnd1_T3 hlh1_T3
WBGene00001131_F15D3.1_dys-1 E010 chrI:11529560-11529653 1.186 end1_T2 tbx37_T2
WBGene00001131_F15D3.1_dys-1 E010 chrI:11529560-11529653 1.336 end1_T2 nhr25_T2
WBGene00001131_F15D3.1_dys-1 E010 chrI:11529560-11529653 1.091 ceh32_T2 end1_T2
WBGene00001131_F15D3.1_dys-1 E010 chrI:11529560-11529653 1.042 end1_T3 nhr25_T3
WBGene00001131_F15D3.1_dys-1 E010 chrI:11529560-11529653 1.125 end1_T3 tbx37_T3
WBGene00001131_F15D3.1_dys-1 E010 chrI:11529560-11529653 2.595 end1_T3 hlh1_T3

WBGene00001131_F15D3.1_dys-1 E057 chrI:11557722-11557792 12.832 hlh1_T0 pha4_T0
WBGene00001131_F15D3.1_dys-1 E057 chrI:11557722-11557792 13.409 hlh1_T0 tbx37_T0
WBGene00001131_F15D3.1_dys-1 E057 chrI:11557722-11557792 2.922 hlh1_T0 nhr25_T0
WBGene00001131_F15D3.1_dys-1 E057 chrI:11557722-11557792 12.580 ceh32_T0 hlh1_T0
WBGene00001131_F15D3.1_dys-1 E057 chrI:11557722-11557792 12.750 end1_T0 hlh1_T0
WBGene00001131_F15D3.1_dys-1 E057 chrI:11557722-11557792 1.932 cnd1_T0 hlh1_T0
WBGene00001131_F15D3.1_dys-1 E057 chrI:11557722-11557792 12.782 hlh1_T1 pha4_T1
WBGene00001131_F15D3.1_dys-1 E057 chrI:11557722-11557792 14.409 hlh1_T1 nhr25_T1
WBGene00001131_F15D3.1_dys-1 E057 chrI:11557722-11557792 2.790 hlh1_T1 tbx37_T1
WBGene00001131_F15D3.1_dys-1 E057 chrI:11557722-11557792 13.067 ceh32_T1 hlh1_T1
WBGene00001131_F15D3.1_dys-1 E057 chrI:11557722-11557792 1.973 end1_T1 hlh1_T1
WBGene00001131_F15D3.1_dys-1 E057 chrI:11557722-11557792 2.545 cnd1_T1 hlh1_T1
WBGene00001131_F15D3.1_dys-1 E057 chrI:11557722-11557792 1.456 hlh1_T2 pha4_T2
WBGene00001131_F15D3.1_dys-1 E057 chrI:11557722-11557792 1.970 hlh1_T2 tbx37_T2
WBGene00001131_F15D3.1_dys-1 E057 chrI:11557722-11557792 2.453 hlh1_T2 nhr25_T2
WBGene00001131_F15D3.1_dys-1 E057 chrI:11557722-11557792 12.874 ceh32_T2 hlh1_T2
WBGene00001131_F15D3.1_dys-1 E057 chrI:11557722-11557792 1.867 end1_T2 hlh1_T2
WBGene00001131_F15D3.1_dys-1 E057 chrI:11557722-11557792 2.427 cnd1_T2 hlh1_T2
WBGene00001131_F15D3.1_dys-1 E057 chrI:11557722-11557792 1.462 hlh1_T3 tbx37_T3
WBGene00001131_F15D3.1_dys-1 E057 chrI:11557722-11557792 1.897 hlh1_T3 pha4_T3
WBGene00001131_F15D3.1_dys-1 E057 chrI:11557722-11557792 2.645 hlh1_T3 nhr25_T3
WBGene00001131_F15D3.1_dys-1 E057 chrI:11557722-11557792 1.267 ceh32_T3 hlh1_T3
WBGene00001131_F15D3.1_dys-1 E057 chrI:11557722-11557792 1.684 cnd1_T3 hlh1_T3
WBGene00001131_F15D3.1_dys-1 E057 chrI:11557722-11557792 1.141 hlh1_T4 tbx37_T4
WBGene00001131_F15D3.1_dys-1 E057 chrI:11557722-11557792 1.529 hlh1_T4 nhr25_T4
WBGene00001131_F15D3.1_dys-1 E057 chrI:11557722-11557792 1.711 hlh1_T4 pha4_T4
WBGene00001131_F15D3.1_dys-1 E057 chrI:11557722-11557792 1.231 end1_T4 hlh1_T4

WBGene00001131_F15D3.1_dys-1 E010 chrI:11529560-11529653 1.526 hlh1_T3 nhr25_T3
WBGene00001131_F15D3.1_dys-1 E010 chrI:11529560-11529653 14.041 hlh1_T0 tbx37_T0
WBGene00001131_F15D3.1_dys-1 E010 chrI:11529560-11529653 3.061 hlh1_T1 tbx37_T1
WBGene00001131_F15D3.1_dys-1 E010 chrI:11529560-11529653 2.112 hlh1_T2 tbx37_T2
WBGene00001131_F15D3.1_dys-1 E010 chrI:11529560-11529653 1.479 hlh1_T3 tbx37_T3
WBGene00001131_F15D3.1_dys-1 E010 chrI:11529560-11529653 2.561 hlh1_T4 tbx37_T4

WBGene00001131_F15D3.1_dys-1 J107 chrI:11556787-11557722 12.816 hlh1_T0 pha4_T0
WBGene00001131_F15D3.1_dys-1 J107 chrI:11556787-11557722 13.393 hlh1_T0 tbx37_T0
WBGene00001131_F15D3.1_dys-1 J107 chrI:11556787-11557722 2.905 hlh1_T0 nhr25_T0
WBGene00001131_F15D3.1_dys-1 J107 chrI:11556787-11557722 12.563 ceh32_T0 hlh1_T0
WBGene00001131_F15D3.1_dys-1 J107 chrI:11556787-11557722 12.733 end1_T0 hlh1_T0
WBGene00001131_F15D3.1_dys-1 J107 chrI:11556787-11557722 2.416 cnd1_T0 hlh1_T0
WBGene00001131_F15D3.1_dys-1 J107 chrI:11556787-11557722 12.769 hlh1_T1 pha4_T1
WBGene00001131_F15D3.1_dys-1 J107 chrI:11556787-11557722 14.395 hlh1_T1 nhr25_T1
WBGene00001131_F15D3.1_dys-1 J107 chrI:11556787-11557722 2.774 hlh1_T1 tbx37_T1
WBGene00001131_F15D3.1_dys-1 J107 chrI:11556787-11557722 13.055 ceh32_T1 hlh1_T1
WBGene00001131_F15D3.1_dys-1 J107 chrI:11556787-11557722 1.958 end1_T1 hlh1_T1
WBGene00001131_F15D3.1_dys-1 J107 chrI:11556787-11557722 2.533 cnd1_T1 hlh1_T1
WBGene00001131_F15D3.1_dys-1 J107 chrI:11556787-11557722 1.439 hlh1_T2 pha4_T2
WBGene00001131_F15D3.1_dys-1 J107 chrI:11556787-11557722 1.956 hlh1_T2 tbx37_T2
WBGene00001131_F15D3.1_dys-1 J107 chrI:11556787-11557722 2.437 hlh1_T2 nhr25_T2
WBGene00001131_F15D3.1_dys-1 J107 chrI:11556787-11557722 12.858 ceh32_T2 hlh1_T2
WBGene00001131_F15D3.1_dys-1 J107 chrI:11556787-11557722 1.850 end1_T2 hlh1_T2
WBGene00001131_F15D3.1_dys-1 J107 chrI:11556787-11557722 2.410 cnd1_T2 hlh1_T2
WBGene00001131_F15D3.1_dys-1 J107 chrI:11556787-11557722 1.526 hlh1_T3 tbx37_T3
WBGene00001131_F15D3.1_dys-1 J107 chrI:11556787-11557722 1.880 hlh1_T3 pha4_T3
WBGene00001131_F15D3.1_dys-1 J107 chrI:11556787-11557722 2.626 hlh1_T3 nhr25_T3
WBGene00001131_F15D3.1_dys-1 J107 chrI:11556787-11557722 1.249 ceh32_T3 hlh1_T3
WBGene00001131_F15D3.1_dys-1 J107 chrI:11556787-11557722 1.666 cnd1_T3 hlh1_T3
WBGene00001131_F15D3.1_dys-1 J107 chrI:11556787-11557722 1.125 hlh1_T4 tbx37_T4
WBGene00001131_F15D3.1_dys-1 J107 chrI:11556787-11557722 1.515 hlh1_T4 nhr25_T4
WBGene00001131_F15D3.1_dys-1 J107 chrI:11556787-11557722 1.696 hlh1_T4 pha4_T4
WBGene00001131_F15D3.1_dys-1 J107 chrI:11556787-11557722 1.215 end1_T4 hlh1_T4

WBGene00008865_F15G9.1_F15G9.1 E002 chrX:9707026-9707243 1.214 cnd1_T4 pha4_T4

WBGene00001863_F15G9.4_him-4 E062 chrX:9752640-9752842 1.301 cnd1_T4 pha4_T4
WBGene00001863_F15G9.4_him-4 E062 chrX:9752640-9752842 1.036 hlh1_T4 pha4_T4

WBGene00008876_F16A11.1_F16A11.1 E008 chrI:9398330-9398399 1.299 ceh32_T1 pha4_T1
WBGene00008876_F16A11.1_F16A11.1 E008 chrI:9398330-9398399 1.418 ceh32_T1 end1_T1
WBGene00008876_F16A11.1_F16A11.1 E008 chrI:9398330-9398399 1.013 ceh32_T2 nhr25_T2
WBGene00008876_F16A11.1_F16A11.1 E008 chrI:9398330-9398399 1.041 ceh32_T2 hlh1_T2
WBGene00008876_F16A11.1_F16A11.1 E008 chrI:9398330-9398399 1.465 ceh32_T2 pha4_T2
WBGene00008876_F16A11.1_F16A11.1 E008 chrI:9398330-9398399 1.468 ceh32_T2 end1_T2
WBGene00008876_F16A11.1_F16A11.1 E008 chrI:9398330-9398399 1.279 ceh32_T4 pha4_T4
WBGene00008876_F16A11.1_F16A11.1 E008 chrI:9398330-9398399 1.424 ceh32_T4 end1_T4
WBGene00008876_F16A11.1_F16A11.1 E008 chrI:9398330-9398399 1.007 cnd1_T2 pha4_T2
WBGene00008876_F16A11.1_F16A11.1 E008 chrI:9398330-9398399 1.007 cnd1_T2 end1_T2
WBGene00008876_F16A11.1_F16A11.1 E008 chrI:9398330-9398399 1.022 cnd1_T4 end1_T4

WBGene00008876_F16A11.1_F16A11.1 E009 chrI:9403864-9404024 13.291 end1_T4 pha4_T4
WBGene00008876_F16A11.1_F16A11.1 E009 chrI:9403864-9404024 2.201 hlh1_T0 nhr25_T0
WBGene00008876_F16A11.1_F16A11.1 E009 chrI:9403864-9404024 12.767 cnd1_T1 nhr25_T1

WBGene00002991_F17E5.1_lin-2 E014 chrX:12405657-12405861 13.593 cnd1_T3 end1_T3
WBGene00002991_F17E5.1_lin-2 E014 chrX:12405657-12405861 12.973 cnd1_T4 end1_T4

WBGene00002991_F17E5.1_lin-2 E025 chrX:12413951-12414025 12.957 end1_T2 tbx37_T2
WBGene00002991_F17E5.1_lin-2 E025 chrX:12413951-12414025 1.602 cnd1_T3 end1_T3
WBGene00002991_F17E5.1_lin-2 E025 chrX:12413951-12414025 1.347 cnd1_T4 end1_T4
WBGene00002991_F17E5.1_lin-2 E025 chrX:12413951-12414025 12.601 hlh1_T2 tbx37_T2
WBGene00002991_F17E5.1_lin-2 E025 chrX:12413951-12414025 1.653 cnd1_T3 hlh1_T3

WBGene00002991_F17E5.1_lin-2 E014 chrX:12405657-12405861 12.723 end1_T4 hlh1_T4

WBGene00002991_F17E5.1_lin-2 E025 chrX:12413951-12414025 1.214 cnd1_T4 hlh1_T4
WBGene00002991_F17E5.1_lin-2 E025 chrX:12413951-12414025 1.275 cnd1_T3 nhr25_T3
WBGene00002991_F17E5.1_lin-2 E025 chrX:12413951-12414025 1.316 cnd1_T3 pha4_T3
WBGene00002991_F17E5.1_lin-2 E025 chrX:12413951-12414025 1.260 cnd1_T4 pha4_T4

WBGene00002991_F17E5.1_lin-2 J049 chrX:12413900-12413951 12.914 end1_T2 tbx37_T2
WBGene00002991_F17E5.1_lin-2 J049 chrX:12413900-12413951 1.551 cnd1_T3 end1_T3
WBGene00002991_F17E5.1_lin-2 J049 chrX:12413900-12413951 1.336 cnd1_T4 end1_T4
WBGene00002991_F17E5.1_lin-2 J049 chrX:12413900-12413951 12.434 hlh1_T2 tbx37_T2
WBGene00002991_F17E5.1_lin-2 J049 chrX:12413900-12413951 1.623 cnd1_T3 hlh1_T3
WBGene00002991_F17E5.1_lin-2 J049 chrX:12413900-12413951 1.179 cnd1_T4 hlh1_T4
WBGene00002991_F17E5.1_lin-2 J049 chrX:12413900-12413951 1.351 cnd1_T3 pha4_T3
WBGene00002991_F17E5.1_lin-2 J049 chrX:12413900-12413951 1.281 cnd1_T4 pha4_T4

WBGene00008927_F17H10.3_snx-17 E013 chrX:13122155-13122291 1.087 ceh32_T1 end1_T1
WBGene00008927_F17H10.3_snx-17 E013 chrX:13122155-13122291 1.114 ceh32_T1 hlh1_T1
WBGene00008927_F17H10.3_snx-17 E013 chrX:13122155-13122291 1.246 ceh32_T2 nhr25_T2
WBGene00008927_F17H10.3_snx-17 E013 chrX:13122155-13122291 1.014 ceh32_T4 hlh1_T4
WBGene00008927_F17H10.3_snx-17 E013 chrX:13122155-13122291 1.131 ceh32_T4 nhr25_T4
WBGene00008927_F17H10.3_snx-17 E013 chrX:13122155-13122291 1.508 ceh32_T4 end1_T4
WBGene00008927_F17H10.3_snx-17 E013 chrX:13122155-13122291 1.774 ceh32_T4 pha4_T4
WBGene00008927_F17H10.3_snx-17 E013 chrX:13122155-13122291 1.098 cnd1_T4 end1_T4
WBGene00008927_F17H10.3_snx-17 E013 chrX:13122155-13122291 1.363 cnd1_T4 pha4_T4

WBGene00008927_F17H10.3_snx-17 J025 chrX:13119215-13122155 1.382 cnd1_T2 nhr25_T2
WBGene00008927_F17H10.3_snx-17 J025 chrX:13119215-13122155 1.179 cnd1_T4 pha4_T4
WBGene00008927_F17H10.3_snx-17 J025 chrX:13119215-13122155 1.278 cnd1_T4 nhr25_T4
WBGene00008927_F17H10.3_snx-17 J025 chrX:13119215-13122155 1.444 hlh1_T2 nhr25_T2

WBGene00003044_F18A1.3_lir-1 E001 chrII:7672009-7672108 1.893 ceh32_T0 nhr25_T0
WBGene00003044_F18A1.3_lir-1 E001 chrII:7672009-7672108 1.195 ceh32_T1 hlh1_T1
WBGene00003044_F18A1.3_lir-1 E001 chrII:7672009-7672108 1.336 ceh32_T1 pha4_T1
WBGene00003044_F18A1.3_lir-1 E001 chrII:7672009-7672108 1.608 ceh32_T1 end1_T1
WBGene00003044_F18A1.3_lir-1 E001 chrII:7672009-7672108 2.215 ceh32_T1 nhr25_T1
WBGene00003044_F18A1.3_lir-1 E001 chrII:7672009-7672108 1.377 ceh32_T2 end1_T2
WBGene00003044_F18A1.3_lir-1 E001 chrII:7672009-7672108 1.756 ceh32_T2 nhr25_T2
WBGene00003044_F18A1.3_lir-1 E001 chrII:7672009-7672108 1.271 ceh32_T3 nhr25_T3
WBGene00003044_F18A1.3_lir-1 E001 chrII:7672009-7672108 1.644 ceh32_T4 nhr25_T4

WBGene00003044_F18A1.3_lir-1 E005 chrII:7681532-7681895 1.051 ceh32_T1 end1_T1

WBGene00003044_F18A1.3_lir-1 E001 chrII:7672009-7672108 1.018 hlh1_T1 nhr25_T1
WBGene00003044_F18A1.3_lir-1 E001 chrII:7672009-7672108 1.164 hlh1_T3 nhr25_T3
WBGene00003044_F18A1.3_lir-1 E001 chrII:7672009-7672108 1.150 hlh1_T4 nhr25_T4

WBGene00003044_F18A1.3_lir-1 E005 chrII:7681532-7681895 1.040 ceh32_T0 nhr25_T0
WBGene00003044_F18A1.3_lir-1 E005 chrII:7681532-7681895 1.107 ceh32_T1 nhr25_T1
WBGene00003044_F18A1.3_lir-1 E005 chrII:7681532-7681895 1.046 ceh32_T4 nhr25_T4

WBGene00003044_F18A1.3_lir-1 E001 chrII:7672009-7672108 1.049 nhr25_T0 pha4_T0

WBGene00003044_F18A1.3_lir-1 J014 chrII:7672108-7681050 1.179 ceh32_T0 pha4_T0
WBGene00003044_F18A1.3_lir-1 J014 chrII:7672108-7681050 1.712 ceh32_T0 nhr25_T0
WBGene00003044_F18A1.3_lir-1 J014 chrII:7672108-7681050 1.182 ceh32_T1 hlh1_T1
WBGene00003044_F18A1.3_lir-1 J014 chrII:7672108-7681050 1.379 ceh32_T1 pha4_T1
WBGene00003044_F18A1.3_lir-1 J014 chrII:7672108-7681050 1.620 ceh32_T1 end1_T1
WBGene00003044_F18A1.3_lir-1 J014 chrII:7672108-7681050 2.209 ceh32_T1 nhr25_T1
WBGene00003044_F18A1.3_lir-1 J014 chrII:7672108-7681050 1.118 ceh32_T2 pha4_T2
WBGene00003044_F18A1.3_lir-1 J014 chrII:7672108-7681050 1.507 ceh32_T2 end1_T2
WBGene00003044_F18A1.3_lir-1 J014 chrII:7672108-7681050 1.789 ceh32_T2 nhr25_T2
WBGene00003044_F18A1.3_lir-1 J014 chrII:7672108-7681050 1.363 ceh32_T3 nhr25_T3
WBGene00003044_F18A1.3_lir-1 J014 chrII:7672108-7681050 1.172 ceh32_T4 end1_T4
WBGene00003044_F18A1.3_lir-1 J014 chrII:7672108-7681050 1.760 ceh32_T4 nhr25_T4
WBGene00003044_F18A1.3_lir-1 J014 chrII:7672108-7681050 1.027 cnd1_T4 nhr25_T4
WBGene00003044_F18A1.3_lir-1 J014 chrII:7672108-7681050 1.029 hlh1_T1 nhr25_T1
WBGene00003044_F18A1.3_lir-1 J014 chrII:7672108-7681050 1.163 hlh1_T3 nhr25_T3
WBGene00003044_F18A1.3_lir-1 J014 chrII:7672108-7681050 1.122 hlh1_T4 nhr25_T4

WBGene00017547_F18A1.6_alfa-1 E010 chrII:7662220-7662288 1.647 ceh32_T3 end1_T3
WBGene00017547_F18A1.6_alfa-1 E010 chrII:7662220-7662288 1.142 cnd1_T3 end1_T3
WBGene00017547_F18A1.6_alfa-1 E010 chrII:7662220-7662288 1.183 cnd1_T4 end1_T4

WBGene00017547_F18A1.6_alfa-1 E009 chrII:7662075-7662130 13.362 end1_T2 nhr25_T2
WBGene00017547_F18A1.6_alfa-1 E009 chrII:7662075-7662130 13.364 end1_T2 pha4_T2
WBGene00017547_F18A1.6_alfa-1 E009 chrII:7662075-7662130 13.484 end1_T2 hlh1_T2
WBGene00017547_F18A1.6_alfa-1 E009 chrII:7662075-7662130 1.949 end1_T2 tbx37_T2
WBGene00017547_F18A1.6_alfa-1 E009 chrII:7662075-7662130 12.277 ceh32_T2 end1_T2
WBGene00017547_F18A1.6_alfa-1 E009 chrII:7662075-7662130 13.328 end1_T3 tbx37_T3
WBGene00017547_F18A1.6_alfa-1 E009 chrII:7662075-7662130 13.437 end1_T3 pha4_T3
WBGene00017547_F18A1.6_alfa-1 E009 chrII:7662075-7662130 1.699 end1_T3 nhr25_T3
WBGene00017547_F18A1.6_alfa-1 E009 chrII:7662075-7662130 2.841 end1_T3 hlh1_T3
WBGene00017547_F18A1.6_alfa-1 E009 chrII:7662075-7662130 13.357 cnd1_T3 end1_T3
WBGene00017547_F18A1.6_alfa-1 E009 chrII:7662075-7662130 13.580 end1_T4 nhr25_T4
WBGene00017547_F18A1.6_alfa-1 E009 chrII:7662075-7662130 2.201 end1_T4 pha4_T4
WBGene00017547_F18A1.6_alfa-1 E009 chrII:7662075-7662130 2.476 end1_T4 tbx37_T4
WBGene00017547_F18A1.6_alfa-1 E009 chrII:7662075-7662130 12.422 ceh32_T4 end1_T4

WBGene00017547_F18A1.6_alfa-1 E010 chrII:7662220-7662288 1.112 end1_T3 hlh1_T3
WBGene00017547_F18A1.6_alfa-1 E010 chrII:7662220-7662288 1.467 end1_T3 nhr25_T3
WBGene00017547_F18A1.6_alfa-1 E010 chrII:7662220-7662288 1.231 end1_T4 nhr25_T4
WBGene00017547_F18A1.6_alfa-1 E010 chrII:7662220-7662288 1.347 end1_T3 tbx37_T3
WBGene00017547_F18A1.6_alfa-1 E010 chrII:7662220-7662288 1.382 end1_T4 tbx37_T4

WBGene00017576_F18F11.3_cdh-8 E001 chrIV:339807-339868 1.484 ceh32_T4 nhr25_T4

WBGene00017576_F18F11.3_cdh-8 J030 chrIV:339868-340334 1.683 ceh32_T4 nhr25_T4
WBGene00017576_F18F11.3_cdh-8 J030 chrIV:339868-340334 1.083 nhr25_T4 tbx37_T4

WBGene00000406_F18H3.5_cdk-4 E007 chrX:13518778-13518904 1.034 ceh32_T0 hlh1_T0
WBGene00000406_F18H3.5_cdk-4 E007 chrX:13518778-13518904 1.036 ceh32_T0 nhr25_T0
WBGene00000406_F18H3.5_cdk-4 E007 chrX:13518778-13518904 1.105 ceh32_T0 pha4_T0
WBGene00000406_F18H3.5_cdk-4 E007 chrX:13518778-13518904 1.252 ceh32_T0 end1_T0
WBGene00000406_F18H3.5_cdk-4 E007 chrX:13518778-13518904 1.180 ceh32_T1 nhr25_T1
WBGene00000406_F18H3.5_cdk-4 E007 chrX:13518778-13518904 1.289 ceh32_T1 hlh1_T1
WBGene00000406_F18H3.5_cdk-4 E007 chrX:13518778-13518904 1.554 ceh32_T1 end1_T1
WBGene00000406_F18H3.5_cdk-4 E007 chrX:13518778-13518904 1.584 ceh32_T1 pha4_T1
WBGene00000406_F18H3.5_cdk-4 E007 chrX:13518778-13518904 1.047 ceh32_T2 nhr25_T2
WBGene00000406_F18H3.5_cdk-4 E007 chrX:13518778-13518904 1.082 ceh32_T2 end1_T2
WBGene00000406_F18H3.5_cdk-4 E007 chrX:13518778-13518904 1.113 ceh32_T2 hlh1_T2
WBGene00000406_F18H3.5_cdk-4 E007 chrX:13518778-13518904 1.348 ceh32_T2 pha4_T2
WBGene00000406_F18H3.5_cdk-4 E007 chrX:13518778-13518904 1.051 ceh32_T3 pha4_T3
WBGene00000406_F18H3.5_cdk-4 E007 chrX:13518778-13518904 1.074 ceh32_T3 hlh1_T3
WBGene00000406_F18H3.5_cdk-4 E007 chrX:13518778-13518904 1.018 ceh32_T4 nhr25_T4
WBGene00000406_F18H3.5_cdk-4 E007 chrX:13518778-13518904 1.163 ceh32_T4 hlh1_T4
WBGene00000406_F18H3.5_cdk-4 E007 chrX:13518778-13518904 1.354 ceh32_T4 end1_T4
WBGene00000406_F18H3.5_cdk-4 E007 chrX:13518778-13518904 1.394 ceh32_T4 pha4_T4

WBGene00006733_F19B6.2_ufd-1 J011 chrIV:12330648-12330796 1.297 ceh32_T1 hlh1_T1
WBGene00006733_F19B6.2_ufd-1 J011 chrIV:12330648-12330796 1.321 ceh32_T1 nhr25_T1
WBGene00006733_F19B6.2_ufd-1 J011 chrIV:12330648-12330796 1.498 ceh32_T1 end1_T1
WBGene00006733_F19B6.2_ufd-1 J011 chrIV:12330648-12330796 1.723 ceh32_T1 pha4_T1
WBGene00006733_F19B6.2_ufd-1 J011 chrIV:12330648-12330796 1.071 ceh32_T2 nhr25_T2
WBGene00006733_F19B6.2_ufd-1 J011 chrIV:12330648-12330796 1.080 ceh32_T2 pha4_T2
WBGene00006733_F19B6.2_ufd-1 J011 chrIV:12330648-12330796 1.080 ceh32_T2 hlh1_T2
WBGene00006733_F19B6.2_ufd-1 J011 chrIV:12330648-12330796 1.251 ceh32_T2 end1_T2
WBGene00006733_F19B6.2_ufd-1 J011 chrIV:12330648-12330796 1.153 ceh32_T3 pha4_T3
WBGene00006733_F19B6.2_ufd-1 J011 chrIV:12330648-12330796 1.064 ceh32_T4 hlh1_T4
WBGene00006733_F19B6.2_ufd-1 J011 chrIV:12330648-12330796 1.094 ceh32_T4 nhr25_T4
WBGene00006733_F19B6.2_ufd-1 J011 chrIV:12330648-12330796 1.208 ceh32_T4 end1_T4
WBGene00006733_F19B6.2_ufd-1 J011 chrIV:12330648-12330796 1.514 ceh32_T4 pha4_T4
WBGene00006733_F19B6.2_ufd-1 J011 chrIV:12330648-12330796 1.031 cnd1_T4 pha4_T4

WBGene00017597_F19C7.8_F19C7.8 E005 chrIV:4613149-4613219 1.199 cnd1_T4 hlh1_T4

WBGene00017597_F19C7.8_F19C7.8 E012 chrIV:4626326-4626461 1.210 ceh32_T4 hlh1_T4

WBGene00017597_F19C7.8_F19C7.8 E014 chrIV:4637791-4638095 1.367 ceh32_T4 hlh1_T4

WBGene00017597_F19C7.8_F19C7.8 E012 chrIV:4626326-4626461 1.605 ceh32_T4 nhr25_T4

WBGene00006603_F19H8.1_tps-2 E011 chrII:14609298-14609448 1.115 cnd1_T4 nhr25_T4

WBGene00006603_F19H8.1_tps-2 E001 chrII:14600901-14601249 1.285 ceh32_T2 end1_T2
WBGene00006603_F19H8.1_tps-2 E001 chrII:14600901-14601249 1.155 cnd1_T4 end1_T4
WBGene00006603_F19H8.1_tps-2 E001 chrII:14600901-14601249 1.128 cnd1_T4 hlh1_T4
WBGene00006603_F19H8.1_tps-2 E001 chrII:14600901-14601249 1.172 cnd1_T4 nhr25_T4
WBGene00006603_F19H8.1_tps-2 E001 chrII:14600901-14601249 1.218 cnd1_T4 pha4_T4

WBGene00006603_F19H8.1_tps-2 J016 chrII:14601249-14601292 11.985 ceh32_T2 end1_T2
WBGene00006603_F19H8.1_tps-2 J016 chrII:14601249-14601292 1.188 cnd1_T4 hlh1_T4
WBGene00006603_F19H8.1_tps-2 J016 chrII:14601249-14601292 1.334 cnd1_T4 nhr25_T4

WBGene00001994_F20B6.8_hpk-1 E010 chrX:4214614-4214736 1.014 cnd1_T3 nhr25_T3

WBGene00004051_F20C5.1_pme-3 J020 chrIV:8746336-8746381 1.028 ceh32_T0 end1_T0
WBGene00004051_F20C5.1_pme-3 J020 chrIV:8746336-8746381 1.271 ceh32_T1 end1_T1
WBGene00004051_F20C5.1_pme-3 J020 chrIV:8746336-8746381 1.344 ceh32_T1 pha4_T1
WBGene00004051_F20C5.1_pme-3 J020 chrIV:8746336-8746381 1.289 nhr25_T1 pha4_T1
WBGene00004051_F20C5.1_pme-3 J020 chrIV:8746336-8746381 1.206 end1_T1 nhr25_T1
WBGene00004051_F20C5.1_pme-3 J020 chrIV:8746336-8746381 1.104 end1_T2 nhr25_T2
WBGene00004051_F20C5.1_pme-3 J020 chrIV:8746336-8746381 1.007 end1_T4 nhr25_T4

WBGene00002222_F20C5.2_klp-11 E026 chrIV:8761951-8762057 1.010 ceh32_T3 hlh1_T3
WBGene00002222_F20C5.2_klp-11 E026 chrIV:8761951-8762057 1.223 ceh32_T4 pha4_T4

WBGene00017641_F20D12.1_csr-1 E001 chrIV:7957579-7958054 13.319 end1_T3 nhr25_T3
WBGene00017641_F20D12.1_csr-1 E001 chrIV:7957579-7958054 2.849 end1_T4 nhr25_T4

WBGene00005648_F20D6.4_srp-7 E001 chrV:8179130-8179232 2.182 end1_T2 tbx37_T2
WBGene00005648_F20D6.4_srp-7 E001 chrV:8179130-8179232 1.586 end1_T3 tbx37_T3
WBGene00005648_F20D6.4_srp-7 E001 chrV:8179130-8179232 2.231 end1_T3 hlh1_T3
WBGene00005648_F20D6.4_srp-7 E001 chrV:8179130-8179232 1.134 cnd1_T3 end1_T3
WBGene00005648_F20D6.4_srp-7 E001 chrV:8179130-8179232 1.187 end1_T4 tbx37_T4
WBGene00005648_F20D6.4_srp-7 E001 chrV:8179130-8179232 2.008 end1_T4 hlh1_T4
WBGene00005648_F20D6.4_srp-7 E001 chrV:8179130-8179232 1.249 cnd1_T4 end1_T4
WBGene00005648_F20D6.4_srp-7 E001 chrV:8179130-8179232 1.472 nhr25_T0 pha4_T0
WBGene00005648_F20D6.4_srp-7 E001 chrV:8179130-8179232 1.594 hlh1_T0 pha4_T0

WBGene00005648_F20D6.4_srp-7 J009 chrV:8179232-8181425 1.220 end1_T3 tbx37_T3
WBGene00005648_F20D6.4_srp-7 J009 chrV:8179232-8181425 1.191 cnd1_T3 end1_T3
WBGene00005648_F20D6.4_srp-7 J009 chrV:8179232-8181425 1.564 nhr25_T0 pha4_T0

WBGene00008999_F21A10.2_F21A10.2 E013 chrX:10188298-10188472 1.019 ceh32_T2 end1_T2

WBGene00008999_F21A10.2_F21A10.2 E017 chrX:10194289-10194377 2.024 end1_T0 tbx37_T0
WBGene00008999_F21A10.2_F21A10.2 E017 chrX:10194289-10194377 2.467 end1_T0 hlh1_T0
WBGene00008999_F21A10.2_F21A10.2 E017 chrX:10194289-10194377 1.561 ceh32_T1 end1_T1
WBGene00008999_F21A10.2_F21A10.2 E017 chrX:10194289-10194377 1.310 hlh1_T4 pha4_T4
WBGene00008999_F21A10.2_F21A10.2 E017 chrX:10194289-10194377 1.418 hlh1_T4 tbx37_T4
WBGene00008999_F21A10.2_F21A10.2 E017 chrX:10194289-10194377 1.219 nhr25_T1 tbx37_T1
WBGene00008999_F21A10.2_F21A10.2 E017 chrX:10194289-10194377 1.790 nhr25_T1 pha4_T1
WBGene00008999_F21A10.2_F21A10.2 E017 chrX:10194289-10194377 1.502 hlh1_T1 nhr25_T1
WBGene00008999_F21A10.2_F21A10.2 E017 chrX:10194289-10194377 1.821 ceh32_T1 nhr25_T1
WBGene00008999_F21A10.2_F21A10.2 E017 chrX:10194289-10194377 1.025 cnd1_T3 nhr25_T3

WBGene00008999_F21A10.2_F21A10.2 J031 chrX:10187958-10194289 1.247 hlh1_T4 tbx37_T4
WBGene00008999_F21A10.2_F21A10.2 J031 chrX:10187958-10194289 1.527 hlh1_T4 pha4_T4
WBGene00008999_F21A10.2_F21A10.2 J031 chrX:10187958-10194289 1.482 nhr25_T1 tbx37_T1
WBGene00008999_F21A10.2_F21A10.2 J031 chrX:10187958-10194289 1.545 ceh32_T1 nhr25_T1
WBGene00008999_F21A10.2_F21A10.2 J031 chrX:10187958-10194289 1.731 hlh1_T1 nhr25_T1

WBGene00003620_F21D12.1_nhr-21 E002 chrII:7339235-7339278 1.151 end1_T3 hlh1_T3
WBGene00003620_F21D12.1_nhr-21 E002 chrII:7339235-7339278 1.315 cnd1_T3 end1_T3
WBGene00003620_F21D12.1_nhr-21 E002 chrII:7339235-7339278 1.013 end1_T4 nhr25_T4
WBGene00003620_F21D12.1_nhr-21 E002 chrII:7339235-7339278 1.362 end1_T4 hlh1_T4

WBGene00003620_F21D12.1_nhr-21 J020 chrII:7339278-7346509 1.360 end1_T2 hlh1_T2
WBGene00003620_F21D12.1_nhr-21 J020 chrII:7339278-7346509 1.135 end1_T3 hlh1_T3
WBGene00003620_F21D12.1_nhr-21 J020 chrII:7339278-7346509 1.277 cnd1_T3 end1_T3
WBGene00003620_F21D12.1_nhr-21 J020 chrII:7339278-7346509 1.019 end1_T4 nhr25_T4
WBGene00003620_F21D12.1_nhr-21 J020 chrII:7339278-7346509 1.352 end1_T4 hlh1_T4

WBGene00009007_F21D5.2_otub-3 J008 chrIV:8728283-8728616 1.427 ceh32_T1 end1_T1
WBGene00009007_F21D5.2_otub-3 J008 chrIV:8728283-8728616 1.561 ceh32_T1 pha4_T1
WBGene00009007_F21D5.2_otub-3 J008 chrIV:8728283-8728616 1.012 ceh32_T4 pha4_T4
WBGene00009007_F21D5.2_otub-3 J008 chrIV:8728283-8728616 1.197 ceh32_T4 end1_T4

WBGene00009008_F21D5.3_F21D5.3 E002 chrIV:8730814-8730931 12.561 cnd1_T4 end1_T4

WBGene00004728_F21H11.2_sax-2 J035 chrIII:5109783-5109846 1.473 ceh32_T0 end1_T0
WBGene00004728_F21H11.2_sax-2 J035 chrIII:5109783-5109846 1.383 ceh32_T1 pha4_T1
WBGene00004728_F21H11.2_sax-2 J035 chrIII:5109783-5109846 1.448 ceh32_T1 end1_T1
WBGene00004728_F21H11.2_sax-2 J035 chrIII:5109783-5109846 1.255 ceh32_T2 end1_T2
WBGene00004728_F21H11.2_sax-2 J035 chrIII:5109783-5109846 1.278 ceh32_T2 pha4_T2
WBGene00004728_F21H11.2_sax-2 J035 chrIII:5109783-5109846 1.219 ceh32_T3 pha4_T3
WBGene00004728_F21H11.2_sax-2 J035 chrIII:5109783-5109846 1.563 ceh32_T3 end1_T3
WBGene00004728_F21H11.2_sax-2 J035 chrIII:5109783-5109846 1.019 ceh32_T4 pha4_T4
WBGene00004728_F21H11.2_sax-2 J035 chrIII:5109783-5109846 1.182 ceh32_T4 end1_T4
WBGene00004728_F21H11.2_sax-2 J035 chrIII:5109783-5109846 1.047 cnd1_T3 end1_T3
WBGene00004728_F21H11.2_sax-2 J035 chrIII:5109783-5109846 1.039 end1_T0 nhr25_T0
WBGene00004728_F21H11.2_sax-2 J035 chrIII:5109783-5109846 1.279 end1_T3 nhr25_T3
WBGene00004728_F21H11.2_sax-2 J035 chrIII:5109783-5109846 1.158 end1_T0 tbx37_T0
WBGene00004728_F21H11.2_sax-2 J035 chrIII:5109783-5109846 1.315 end1_T3 tbx37_T3

WBGene00017687_F22A3.1_ets-4 E001 chrX:6519106-6519178 1.577 ceh32_T3 end1_T3

WBGene00017687_F22A3.1_ets-4 E003 chrX:6519794-6519878 1.054 ceh32_T3 end1_T3

WBGene00017687_F22A3.1_ets-4 E001 chrX:6519106-6519178 1.037 ceh32_T4 hlh1_T4
WBGene00017687_F22A3.1_ets-4 E001 chrX:6519106-6519178 1.345 ceh32_T4 end1_T4

WBGene00017687_F22A3.1_ets-4 E003 chrX:6519794-6519878 1.179 end1_T3 hlh1_T3

WBGene00017687_F22A3.1_ets-4 E001 chrX:6519106-6519178 1.503 end1_T3 nhr25_T3

WBGene00017687_F22A3.1_ets-4 E003 chrX:6519794-6519878 1.140 end1_T3 tbx37_T3

WBGene00017687_F22A3.1_ets-4 J013 chrX:6519178-6519231 1.554 ceh32_T3 end1_T3
WBGene00017687_F22A3.1_ets-4 J013 chrX:6519178-6519231 1.040 ceh32_T4 hlh1_T4
WBGene00017687_F22A3.1_ets-4 J013 chrX:6519178-6519231 1.378 ceh32_T4 end1_T4
WBGene00017687_F22A3.1_ets-4 J013 chrX:6519178-6519231 1.457 end1_T3 nhr25_T3

WBGene00017699_F22D3.2_flcn-1 E001 chrII:6928769-6928859 1.062 cnd1_T0 end1_T0
WBGene00017699_F22D3.2_flcn-1 E001 chrII:6928769-6928859 1.081 ceh32_T1 end1_T1
WBGene00017699_F22D3.2_flcn-1 E001 chrII:6928769-6928859 1.331 cnd1_T0 pha4_T0

WBGene00017699_F22D3.2_flcn-1 J024 chrII:6928859-6929305 1.244 end1_T2 nhr25_T2

WBGene00001178_F22E12.4_egl-9 E006 chrV:10473336-10473438 1.621 ceh32_T3 pha4_T3
WBGene00001178_F22E12.4_egl-9 E006 chrV:10473336-10473438 1.321 end1_T3 pha4_T3
WBGene00001178_F22E12.4_egl-9 E006 chrV:10473336-10473438 1.915 end1_T3 hlh1_T3
WBGene00001178_F22E12.4_egl-9 E006 chrV:10473336-10473438 1.327 cnd1_T3 end1_T3
WBGene00001178_F22E12.4_egl-9 E006 chrV:10473336-10473438 1.243 end1_T4 pha4_T4
WBGene00001178_F22E12.4_egl-9 E006 chrV:10473336-10473438 1.323 end1_T4 nhr25_T4
WBGene00001178_F22E12.4_egl-9 E006 chrV:10473336-10473438 2.745 end1_T4 hlh1_T4

WBGene00001178_F22E12.4_egl-9 J014 chrV:10468599-10468943 1.125 ceh32_T2 pha4_T2

WBGene00017717_F22F4.4_F22F4.4 E005 chrX:6001415-6001532 1.589 ceh32_T4 hlh1_T4

WBGene00009064_F22G12.4_F22G12.4 E018 chrI:13161431-13161510 1.325 ceh32_T1 pha4_T1
WBGene00009064_F22G12.4_F22G12.4 E018 chrI:13161431-13161510 1.422 ceh32_T1 hlh1_T1
WBGene00009064_F22G12.4_F22G12.4 E018 chrI:13161431-13161510 1.447 ceh32_T1 nhr25_T1
WBGene00009064_F22G12.4_F22G12.4 E018 chrI:13161431-13161510 1.534 ceh32_T1 end1_T1
WBGene00009064_F22G12.4_F22G12.4 E018 chrI:13161431-13161510 1.044 ceh32_T2 nhr25_T2
WBGene00009064_F22G12.4_F22G12.4 E018 chrI:13161431-13161510 1.135 ceh32_T2 hlh1_T2
WBGene00009064_F22G12.4_F22G12.4 E018 chrI:13161431-13161510 1.309 ceh32_T2 end1_T2
WBGene00009064_F22G12.4_F22G12.4 E018 chrI:13161431-13161510 1.356 ceh32_T2 pha4_T2
WBGene00009064_F22G12.4_F22G12.4 E018 chrI:13161431-13161510 1.018 ceh32_T3 hlh1_T3
WBGene00009064_F22G12.4_F22G12.4 E018 chrI:13161431-13161510 1.143 ceh32_T3 end1_T3
WBGene00009064_F22G12.4_F22G12.4 E018 chrI:13161431-13161510 1.157 ceh32_T3 pha4_T3
WBGene00009064_F22G12.4_F22G12.4 E018 chrI:13161431-13161510 1.140 ceh32_T4 pha4_T4
WBGene00009064_F22G12.4_F22G12.4 E018 chrI:13161431-13161510 1.040 cnd1_T2 pha4_T2

WBGene00009064_F22G12.4_F22G12.4 E015 chrI:13159838-13159874 1.221 ceh32_T1 end1_T1
WBGene00009064_F22G12.4_F22G12.4 E015 chrI:13159838-13159874 1.079 ceh32_T1 pha4_T1

WBGene00009064_F22G12.4_F22G12.4 J033 chrI:13160853-13161431 1.378 ceh32_T0 end1_T0
WBGene00009064_F22G12.4_F22G12.4 J033 chrI:13160853-13161431 1.487 ceh32_T1 nhr25_T1
WBGene00009064_F22G12.4_F22G12.4 J033 chrI:13160853-13161431 1.501 ceh32_T1 hlh1_T1
WBGene00009064_F22G12.4_F22G12.4 J033 chrI:13160853-13161431 2.009 ceh32_T1 pha4_T1
WBGene00009064_F22G12.4_F22G12.4 J033 chrI:13160853-13161431 2.118 ceh32_T1 end1_T1
WBGene00009064_F22G12.4_F22G12.4 J033 chrI:13160853-13161431 1.051 ceh32_T2 nhr25_T2
WBGene00009064_F22G12.4_F22G12.4 J033 chrI:13160853-13161431 1.271 ceh32_T2 hlh1_T2
WBGene00009064_F22G12.4_F22G12.4 J033 chrI:13160853-13161431 1.722 ceh32_T2 pha4_T2
WBGene00009064_F22G12.4_F22G12.4 J033 chrI:13160853-13161431 1.875 ceh32_T2 end1_T2
WBGene00009064_F22G12.4_F22G12.4 J033 chrI:13160853-13161431 1.094 ceh32_T3 hlh1_T3
WBGene00009064_F22G12.4_F22G12.4 J033 chrI:13160853-13161431 1.620 ceh32_T3 end1_T3
WBGene00009064_F22G12.4_F22G12.4 J033 chrI:13160853-13161431 1.766 ceh32_T3 pha4_T3
WBGene00009064_F22G12.4_F22G12.4 J033 chrI:13160853-13161431 1.185 ceh32_T4 hlh1_T4
WBGene00009064_F22G12.4_F22G12.4 J033 chrI:13160853-13161431 1.444 ceh32_T4 end1_T4
WBGene00009064_F22G12.4_F22G12.4 J033 chrI:13160853-13161431 1.732 ceh32_T4 pha4_T4
WBGene00009064_F22G12.4_F22G12.4 J033 chrI:13160853-13161431 1.294 cnd1_T2 pha4_T2
WBGene00009064_F22G12.4_F22G12.4 J033 chrI:13160853-13161431 1.441 cnd1_T2 end1_T2
WBGene00009064_F22G12.4_F22G12.4 J033 chrI:13160853-13161431 1.143 cnd1_T3 pha4_T3
WBGene00009064_F22G12.4_F22G12.4 J033 chrI:13160853-13161431 1.159 cnd1_T4 end1_T4
WBGene00009064_F22G12.4_F22G12.4 J033 chrI:13160853-13161431 1.448 cnd1_T4 pha4_T4
WBGene00009064_F22G12.4_F22G12.4 J033 chrI:13160853-13161431 1.155 nhr25_T3 pha4_T3
WBGene00009064_F22G12.4_F22G12.4 J033 chrI:13160853-13161431 1.105 nhr25_T4 pha4_T4

WBGene00006465_F23B12.6_fntb-1 E001 chrV:14447650-14447691 1.250 ceh32_T2 hlh1_T2
WBGene00006465_F23B12.6_fntb-1 E001 chrV:14447650-14447691 1.136 ceh32_T3 hlh1_T3
WBGene00006465_F23B12.6_fntb-1 E001 chrV:14447650-14447691 1.028 end1_T3 hlh1_T3
WBGene00006465_F23B12.6_fntb-1 E001 chrV:14447650-14447691 1.033 hlh1_T2 tbx37_T2

WBGene00006465_F23B12.6_fntb-1 J009 chrV:14447691-14447739 1.253 ceh32_T2 hlh1_T2
WBGene00006465_F23B12.6_fntb-1 J009 chrV:14447691-14447739 1.144 ceh32_T3 hlh1_T3
WBGene00006465_F23B12.6_fntb-1 J009 chrV:14447691-14447739 1.024 hlh1_T2 tbx37_T2

WBGene00000257_F23B12.8_bmk-1 E011 chrV:14456876-14456890 1.113 end1_T0 tbx37_T0
WBGene00000257_F23B12.8_bmk-1 E011 chrV:14456876-14456890 1.277 cnd1_T1 end1_T1
WBGene00000257_F23B12.8_bmk-1 E011 chrV:14456876-14456890 1.145 cnd1_T2 pha4_T2
WBGene00000257_F23B12.8_bmk-1 E011 chrV:14456876-14456890 12.392 ceh32_T2 pha4_T2
WBGene00000257_F23B12.8_bmk-1 E011 chrV:14456876-14456890 1.640 nhr25_T2 pha4_T2

WBGene00000263_F23H11.5_F23H11.5 E005 chrIII:910660-910727 1.059 end1_T0 tbx37_T0
[truncated: 969,899 more chars]
