# Supplementary material for: The C. elegans embryonic transcriptome with tissue, time, and alternative splicing resolution
Source: Genome Res. 2019 Jun;29(6):1036–45. doi: 10.1101/gr.243394.118 (PMC6581053; doi:10.1101/gr.243394.118)
Supplement: Supplemental Material [file supp_gr.243394.118_Supplemental_Table_S9b.txt]

# Warner et al., 2018 - Differentially used exons and junctions higher in one tissue than in all others
# WormBase WS245 coordinates
# Exons (features beginning with E) and junctions (features beginning with J)  defined as tissue-specific are shown in their groups of pairwise comparisons.
# For an exon or junction to be in this list it had to be log2FC>=1 in all valid pairwise comparisons for that tissue

#							        higher   lower
#gene			    feature	position	 log2FC tissue tissue

WBGene00001980_W02B9.1_hmr-1 E020 chrI:11112643-11112837 1.213 cnd1_T0 hlh1_T0
WBGene00001980_W02B9.1_hmr-1 E020 chrI:11112643-11112837 13.016 cnd1_T0 end1_T0
WBGene00001980_W02B9.1_hmr-1 E020 chrI:11112643-11112837 14.321 cnd1_T0 nhr25_T0
WBGene00001980_W02B9.1_hmr-1 E020 chrI:11112643-11112837 2.514 cnd1_T0 pha4_T0

WBGene00001980_W02B9.1_hmr-1 E021 chrI:11113753-11113899 1.661 cnd1_T0 hlh1_T0
WBGene00001980_W02B9.1_hmr-1 E021 chrI:11113753-11113899 2.289 cnd1_T0 end1_T0
WBGene00001980_W02B9.1_hmr-1 E021 chrI:11113753-11113899 2.568 cnd1_T0 pha4_T0
WBGene00001980_W02B9.1_hmr-1 E021 chrI:11113753-11113899 3.377 cnd1_T0 nhr25_T0

WBGene00001980_W02B9.1_hmr-1 E022 chrI:11113945-11114102 1.367 cnd1_T0 hlh1_T0
WBGene00001980_W02B9.1_hmr-1 E022 chrI:11113945-11114102 1.880 cnd1_T0 pha4_T0
WBGene00001980_W02B9.1_hmr-1 E022 chrI:11113945-11114102 2.614 cnd1_T0 end1_T0
WBGene00001980_W02B9.1_hmr-1 E022 chrI:11113945-11114102 2.910 cnd1_T0 nhr25_T0

WBGene00001980_W02B9.1_hmr-1 E023 chrI:11114151-11114235 1.318 cnd1_T0 hlh1_T0
WBGene00001980_W02B9.1_hmr-1 E023 chrI:11114151-11114235 13.266 cnd1_T0 end1_T0
WBGene00001980_W02B9.1_hmr-1 E023 chrI:11114151-11114235 1.957 cnd1_T0 pha4_T0
WBGene00001980_W02B9.1_hmr-1 E023 chrI:11114151-11114235 2.561 cnd1_T0 nhr25_T0

WBGene00001980_W02B9.1_hmr-1 E024 chrI:11114682-11115187 1.404 cnd1_T0 pha4_T0
WBGene00001980_W02B9.1_hmr-1 E024 chrI:11114682-11115187 1.510 cnd1_T0 hlh1_T0
WBGene00001980_W02B9.1_hmr-1 E024 chrI:11114682-11115187 2.703 cnd1_T0 nhr25_T0
WBGene00001980_W02B9.1_hmr-1 E024 chrI:11114682-11115187 2.897 cnd1_T0 end1_T0

WBGene00001980_W02B9.1_hmr-1 E025 chrI:11115258-11115401 1.294 cnd1_T0 pha4_T0
WBGene00001980_W02B9.1_hmr-1 E025 chrI:11115258-11115401 1.608 cnd1_T0 hlh1_T0
WBGene00001980_W02B9.1_hmr-1 E025 chrI:11115258-11115401 1.793 cnd1_T0 end1_T0
WBGene00001980_W02B9.1_hmr-1 E025 chrI:11115258-11115401 2.589 cnd1_T0 nhr25_T0

WBGene00001980_W02B9.1_hmr-1 E026 chrI:11115449-11115702 1.794 cnd1_T0 end1_T0
WBGene00001980_W02B9.1_hmr-1 E026 chrI:11115449-11115702 1.855 cnd1_T0 hlh1_T0
WBGene00001980_W02B9.1_hmr-1 E026 chrI:11115449-11115702 1.933 cnd1_T0 pha4_T0
WBGene00001980_W02B9.1_hmr-1 E026 chrI:11115449-11115702 2.722 cnd1_T0 nhr25_T0

WBGene00001980_W02B9.1_hmr-1 E027 chrI:11117118-11117257 1.734 cnd1_T0 hlh1_T0
WBGene00001980_W02B9.1_hmr-1 E027 chrI:11117118-11117257 1.917 cnd1_T0 end1_T0
WBGene00001980_W02B9.1_hmr-1 E027 chrI:11117118-11117257 2.009 cnd1_T0 pha4_T0
WBGene00001980_W02B9.1_hmr-1 E027 chrI:11117118-11117257 2.781 cnd1_T0 nhr25_T0

WBGene00001980_W02B9.1_hmr-1 E028 chrI:11117309-11118013 1.767 cnd1_T0 hlh1_T0
WBGene00001980_W02B9.1_hmr-1 E028 chrI:11117309-11118013 1.950 cnd1_T0 end1_T0
WBGene00001980_W02B9.1_hmr-1 E028 chrI:11117309-11118013 1.951 cnd1_T0 pha4_T0
WBGene00001980_W02B9.1_hmr-1 E028 chrI:11117309-11118013 2.928 cnd1_T0 nhr25_T0

WBGene00001980_W02B9.1_hmr-1 E029 chrI:11118873-11119123 1.867 cnd1_T0 hlh1_T0
WBGene00001980_W02B9.1_hmr-1 E029 chrI:11118873-11119123 1.958 cnd1_T0 end1_T0
WBGene00001980_W02B9.1_hmr-1 E029 chrI:11118873-11119123 2.249 cnd1_T0 pha4_T0
WBGene00001980_W02B9.1_hmr-1 E029 chrI:11118873-11119123 2.681 cnd1_T0 nhr25_T0

WBGene00001980_W02B9.1_hmr-1 E030 chrI:11119173-11119458 1.790 cnd1_T0 hlh1_T0
WBGene00001980_W02B9.1_hmr-1 E030 chrI:11119173-11119458 1.936 cnd1_T0 end1_T0
WBGene00001980_W02B9.1_hmr-1 E030 chrI:11119173-11119458 2.022 cnd1_T0 pha4_T0
WBGene00001980_W02B9.1_hmr-1 E030 chrI:11119173-11119458 2.320 cnd1_T0 nhr25_T0

WBGene00001980_W02B9.1_hmr-1 E031 chrI:11120001-11120323 1.445 cnd1_T0 hlh1_T0
WBGene00001980_W02B9.1_hmr-1 E031 chrI:11120001-11120323 2.011 cnd1_T0 pha4_T0
WBGene00001980_W02B9.1_hmr-1 E031 chrI:11120001-11120323 2.080 cnd1_T0 nhr25_T0
WBGene00001980_W02B9.1_hmr-1 E031 chrI:11120001-11120323 2.717 cnd1_T0 end1_T0

WBGene00001980_W02B9.1_hmr-1 E032 chrI:11121225-11121571 1.458 cnd1_T0 hlh1_T0
WBGene00001980_W02B9.1_hmr-1 E032 chrI:11121225-11121571 1.684 cnd1_T0 pha4_T0
WBGene00001980_W02B9.1_hmr-1 E032 chrI:11121225-11121571 2.043 cnd1_T0 nhr25_T0
WBGene00001980_W02B9.1_hmr-1 E032 chrI:11121225-11121571 2.179 cnd1_T0 end1_T0

WBGene00001980_W02B9.1_hmr-1 E033 chrI:11122447-11122687 1.546 cnd1_T0 pha4_T0
WBGene00001980_W02B9.1_hmr-1 E033 chrI:11122447-11122687 1.562 cnd1_T0 hlh1_T0
WBGene00001980_W02B9.1_hmr-1 E033 chrI:11122447-11122687 1.760 cnd1_T0 end1_T0
WBGene00001980_W02B9.1_hmr-1 E033 chrI:11122447-11122687 2.058 cnd1_T0 nhr25_T0

WBGene00001980_W02B9.1_hmr-1 E034 chrI:11122886-11123077 1.621 cnd1_T0 pha4_T0
WBGene00001980_W02B9.1_hmr-1 E034 chrI:11122886-11123077 1.682 cnd1_T0 end1_T0
WBGene00001980_W02B9.1_hmr-1 E034 chrI:11122886-11123077 1.857 cnd1_T0 hlh1_T0
WBGene00001980_W02B9.1_hmr-1 E034 chrI:11122886-11123077 2.524 cnd1_T0 nhr25_T0

WBGene00001980_W02B9.1_hmr-1 E035 chrI:11127806-11127965 1.769 cnd1_T0 pha4_T0
WBGene00001980_W02B9.1_hmr-1 E035 chrI:11127806-11127965 1.930 cnd1_T0 hlh1_T0
WBGene00001980_W02B9.1_hmr-1 E035 chrI:11127806-11127965 2.286 cnd1_T0 end1_T0
WBGene00001980_W02B9.1_hmr-1 E035 chrI:11127806-11127965 2.581 cnd1_T0 nhr25_T0

WBGene00001980_W02B9.1_hmr-1 E036 chrI:11128427-11128721 1.816 cnd1_T0 pha4_T0
WBGene00001980_W02B9.1_hmr-1 E036 chrI:11128427-11128721 1.897 cnd1_T0 hlh1_T0
WBGene00001980_W02B9.1_hmr-1 E036 chrI:11128427-11128721 2.611 cnd1_T0 end1_T0
WBGene00001980_W02B9.1_hmr-1 E036 chrI:11128427-11128721 3.410 cnd1_T0 nhr25_T0

WBGene00001980_W02B9.1_hmr-1 E037 chrI:11128818-11128951 1.772 cnd1_T0 pha4_T0
WBGene00001980_W02B9.1_hmr-1 E037 chrI:11128818-11128951 1.879 cnd1_T0 hlh1_T0
WBGene00001980_W02B9.1_hmr-1 E037 chrI:11128818-11128951 2.771 cnd1_T0 end1_T0
WBGene00001980_W02B9.1_hmr-1 E037 chrI:11128818-11128951 3.364 cnd1_T0 nhr25_T0

WBGene00001980_W02B9.1_hmr-1 E038 chrI:11129322-11129738 1.608 cnd1_T0 pha4_T0
WBGene00001980_W02B9.1_hmr-1 E038 chrI:11129322-11129738 2.063 cnd1_T0 hlh1_T0
WBGene00001980_W02B9.1_hmr-1 E038 chrI:11129322-11129738 2.817 cnd1_T0 end1_T0
WBGene00001980_W02B9.1_hmr-1 E038 chrI:11129322-11129738 3.006 cnd1_T0 nhr25_T0

WBGene00001980_W02B9.1_hmr-1 E039 chrI:11130182-11130331 1.758 cnd1_T0 pha4_T0
WBGene00001980_W02B9.1_hmr-1 E039 chrI:11130182-11130331 2.284 cnd1_T0 hlh1_T0
WBGene00001980_W02B9.1_hmr-1 E039 chrI:11130182-11130331 2.375 cnd1_T0 end1_T0
WBGene00001980_W02B9.1_hmr-1 E039 chrI:11130182-11130331 2.967 cnd1_T0 nhr25_T0

WBGene00001980_W02B9.1_hmr-1 E040 chrI:11134506-11134667 1.843 cnd1_T0 pha4_T0
WBGene00001980_W02B9.1_hmr-1 E040 chrI:11134506-11134667 2.455 cnd1_T0 hlh1_T0
WBGene00001980_W02B9.1_hmr-1 E040 chrI:11134506-11134667 2.559 cnd1_T0 end1_T0
WBGene00001980_W02B9.1_hmr-1 E040 chrI:11134506-11134667 2.860 cnd1_T0 nhr25_T0

WBGene00003400_K12C11.4_dapk-1 E009 chrI:1316674-1317180 1.268 cnd1_T0 hlh1_T0
WBGene00003400_K12C11.4_dapk-1 E009 chrI:1316674-1317180 1.478 cnd1_T0 pha4_T0
WBGene00003400_K12C11.4_dapk-1 E009 chrI:1316674-1317180 1.943 cnd1_T0 end1_T0
WBGene00003400_K12C11.4_dapk-1 E009 chrI:1316674-1317180 1.996 cnd1_T0 nhr25_T0

WBGene00006874_K12F2.2_vab-8 E002 chrV:12213484-12213715 1.152 cnd1_T0 pha4_T0
WBGene00006874_K12F2.2_vab-8 E002 chrV:12213484-12213715 1.652 cnd1_T0 end1_T0
WBGene00006874_K12F2.2_vab-8 E002 chrV:12213484-12213715 2.481 cnd1_T0 nhr25_T0
WBGene00006874_K12F2.2_vab-8 E002 chrV:12213484-12213715 2.704 cnd1_T0 hlh1_T0

WBGene00006874_K12F2.2_vab-8 E003 chrV:12213859-12213952 1.007 cnd1_T0 pha4_T0
WBGene00006874_K12F2.2_vab-8 E003 chrV:12213859-12213952 1.605 cnd1_T0 end1_T0
WBGene00006874_K12F2.2_vab-8 E003 chrV:12213859-12213952 2.698 cnd1_T0 hlh1_T0
WBGene00006874_K12F2.2_vab-8 E003 chrV:12213859-12213952 3.008 cnd1_T0 nhr25_T0

WBGene00006874_K12F2.2_vab-8 E007 chrV:12215715-12215889 1.175 cnd1_T0 end1_T0
WBGene00006874_K12F2.2_vab-8 E007 chrV:12215715-12215889 1.310 cnd1_T0 pha4_T0
WBGene00006874_K12F2.2_vab-8 E007 chrV:12215715-12215889 2.387 cnd1_T0 nhr25_T0
WBGene00006874_K12F2.2_vab-8 E007 chrV:12215715-12215889 2.625 cnd1_T0 hlh1_T0

WBGene00006874_K12F2.2_vab-8 E008 chrV:12216537-12216723 1.308 cnd1_T0 end1_T0
WBGene00006874_K12F2.2_vab-8 E008 chrV:12216537-12216723 1.368 cnd1_T0 pha4_T0
WBGene00006874_K12F2.2_vab-8 E008 chrV:12216537-12216723 2.470 cnd1_T0 hlh1_T0
WBGene00006874_K12F2.2_vab-8 E008 chrV:12216537-12216723 2.524 cnd1_T0 nhr25_T0

WBGene00015926_C17H11.6_C17H11.6 E020 chrX:8203377-8203620 1.003 cnd1_T0 pha4_T0
WBGene00015926_C17H11.6_C17H11.6 E020 chrX:8203377-8203620 1.230 cnd1_T0 hlh1_T0
WBGene00015926_C17H11.6_C17H11.6 E020 chrX:8203377-8203620 2.017 cnd1_T0 nhr25_T0
WBGene00015926_C17H11.6_C17H11.6 E020 chrX:8203377-8203620 2.472 cnd1_T0 end1_T0

WBGene00018976_F56E10.2_daam-1 E010 chrV:81150-81280 1.275 cnd1_T0 hlh1_T0
WBGene00018976_F56E10.2_daam-1 E010 chrV:81150-81280 1.315 cnd1_T0 nhr25_T0
WBGene00018976_F56E10.2_daam-1 E010 chrV:81150-81280 2.648 cnd1_T0 pha4_T0
WBGene00018976_F56E10.2_daam-1 E010 chrV:81150-81280 2.698 cnd1_T0 end1_T0

WBGene00018976_F56E10.2_daam-1 E011 chrV:83251-83337 1.033 cnd1_T0 nhr25_T0
WBGene00018976_F56E10.2_daam-1 E011 chrV:83251-83337 1.177 cnd1_T0 hlh1_T0
WBGene00018976_F56E10.2_daam-1 E011 chrV:83251-83337 13.747 cnd1_T0 pha4_T0
WBGene00018976_F56E10.2_daam-1 E011 chrV:83251-83337 2.377 cnd1_T0 end1_T0

WBGene00018976_F56E10.2_daam-1 E012 chrV:83411-83513 13.844 cnd1_T0 pha4_T0
WBGene00018976_F56E10.2_daam-1 E012 chrV:83411-83513 1.571 cnd1_T0 hlh1_T0
WBGene00018976_F56E10.2_daam-1 E012 chrV:83411-83513 1.824 cnd1_T0 nhr25_T0
WBGene00018976_F56E10.2_daam-1 E012 chrV:83411-83513 2.437 cnd1_T0 end1_T0

WBGene00018976_F56E10.2_daam-1 E013 chrV:83715-83770 13.358 cnd1_T0 end1_T0
WBGene00018976_F56E10.2_daam-1 E013 chrV:83715-83770 13.509 cnd1_T0 pha4_T0
WBGene00018976_F56E10.2_daam-1 E013 chrV:83715-83770 1.691 cnd1_T0 hlh1_T0
WBGene00018976_F56E10.2_daam-1 E013 chrV:83715-83770 2.197 cnd1_T0 nhr25_T0

WBGene00001980_W02B9.1_hmr-1 J055 chrI:11113900-11113944 1.393 cnd1_T0 hlh1_T0
WBGene00001980_W02B9.1_hmr-1 J055 chrI:11113900-11113944 12.314 cnd1_T0 end1_T0
WBGene00001980_W02B9.1_hmr-1 J055 chrI:11113900-11113944 13.620 cnd1_T0 nhr25_T0
WBGene00001980_W02B9.1_hmr-1 J055 chrI:11113900-11113944 1.802 cnd1_T0 pha4_T0

WBGene00001980_W02B9.1_hmr-1 J056 chrI:11114103-11114150 1.010 cnd1_T0 hlh1_T0
WBGene00001980_W02B9.1_hmr-1 J056 chrI:11114103-11114150 12.675 cnd1_T0 end1_T0
WBGene00001980_W02B9.1_hmr-1 J056 chrI:11114103-11114150 1.668 cnd1_T0 pha4_T0
WBGene00001980_W02B9.1_hmr-1 J056 chrI:11114103-11114150 2.968 cnd1_T0 nhr25_T0

WBGene00001980_W02B9.1_hmr-1 J057 chrI:11114236-11114681 12.771 cnd1_T0 end1_T0
WBGene00001980_W02B9.1_hmr-1 J057 chrI:11114236-11114681 13.069 cnd1_T0 pha4_T0
WBGene00001980_W02B9.1_hmr-1 J057 chrI:11114236-11114681 1.627 cnd1_T0 hlh1_T0
WBGene00001980_W02B9.1_hmr-1 J057 chrI:11114236-11114681 2.274 cnd1_T0 nhr25_T0

WBGene00001980_W02B9.1_hmr-1 J059 chrI:11115402-11115448 12.576 cnd1_T0 end1_T0
WBGene00001980_W02B9.1_hmr-1 J059 chrI:11115402-11115448 13.881 cnd1_T0 nhr25_T0
WBGene00001980_W02B9.1_hmr-1 J059 chrI:11115402-11115448 1.567 cnd1_T0 pha4_T0
WBGene00001980_W02B9.1_hmr-1 J059 chrI:11115402-11115448 2.408 cnd1_T0 hlh1_T0

WBGene00001980_W02B9.1_hmr-1 J061 chrI:11117258-11117308 12.916 cnd1_T0 end1_T0
WBGene00001980_W02B9.1_hmr-1 J061 chrI:11117258-11117308 1.718 cnd1_T0 hlh1_T0
WBGene00001980_W02B9.1_hmr-1 J061 chrI:11117258-11117308 2.432 cnd1_T0 pha4_T0
WBGene00001980_W02B9.1_hmr-1 J061 chrI:11117258-11117308 3.218 cnd1_T0 nhr25_T0

WBGene00001980_W02B9.1_hmr-1 J062 chrI:11118014-11118872 12.555 cnd1_T0 end1_T0
WBGene00001980_W02B9.1_hmr-1 J062 chrI:11118014-11118872 12.850 cnd1_T0 pha4_T0
WBGene00001980_W02B9.1_hmr-1 J062 chrI:11118014-11118872 1.603 cnd1_T0 hlh1_T0
WBGene00001980_W02B9.1_hmr-1 J062 chrI:11118014-11118872 2.350 cnd1_T0 nhr25_T0

WBGene00001980_W02B9.1_hmr-1 J063 chrI:11119124-11119172 1.623 cnd1_T0 hlh1_T0
WBGene00001980_W02B9.1_hmr-1 J063 chrI:11119124-11119172 1.691 cnd1_T0 end1_T0
WBGene00001980_W02B9.1_hmr-1 J063 chrI:11119124-11119172 1.981 cnd1_T0 pha4_T0
WBGene00001980_W02B9.1_hmr-1 J063 chrI:11119124-11119172 2.784 cnd1_T0 nhr25_T0

WBGene00001980_W02B9.1_hmr-1 J064 chrI:11119459-11120000 1.760 cnd1_T0 hlh1_T0
WBGene00001980_W02B9.1_hmr-1 J064 chrI:11119459-11120000 2.057 cnd1_T0 end1_T0
WBGene00001980_W02B9.1_hmr-1 J064 chrI:11119459-11120000 2.348 cnd1_T0 pha4_T0
WBGene00001980_W02B9.1_hmr-1 J064 chrI:11119459-11120000 2.357 cnd1_T0 nhr25_T0

WBGene00001980_W02B9.1_hmr-1 J065 chrI:11120324-11121224 1.176 cnd1_T0 pha4_T0
WBGene00001980_W02B9.1_hmr-1 J065 chrI:11120324-11121224 1.328 cnd1_T0 hlh1_T0
WBGene00001980_W02B9.1_hmr-1 J065 chrI:11120324-11121224 12.469 cnd1_T0 end1_T0
WBGene00001980_W02B9.1_hmr-1 J065 chrI:11120324-11121224 2.263 cnd1_T0 nhr25_T0

WBGene00001980_W02B9.1_hmr-1 J066 chrI:11121572-11122446 1.563 cnd1_T0 hlh1_T0
WBGene00001980_W02B9.1_hmr-1 J066 chrI:11121572-11122446 1.670 cnd1_T0 end1_T0
WBGene00001980_W02B9.1_hmr-1 J066 chrI:11121572-11122446 1.961 cnd1_T0 pha4_T0
WBGene00001980_W02B9.1_hmr-1 J066 chrI:11121572-11122446 2.263 cnd1_T0 nhr25_T0

WBGene00001980_W02B9.1_hmr-1 J068 chrI:11123078-11127805 1.677 cnd1_T0 pha4_T0
WBGene00001980_W02B9.1_hmr-1 J068 chrI:11123078-11127805 1.691 cnd1_T0 end1_T0
WBGene00001980_W02B9.1_hmr-1 J068 chrI:11123078-11127805 2.132 cnd1_T0 hlh1_T0
WBGene00001980_W02B9.1_hmr-1 J068 chrI:11123078-11127805 2.481 cnd1_T0 nhr25_T0

WBGene00001980_W02B9.1_hmr-1 J069 chrI:11127966-11128426 1.902 cnd1_T0 pha4_T0
WBGene00001980_W02B9.1_hmr-1 J069 chrI:11127966-11128426 2.052 cnd1_T0 hlh1_T0
WBGene00001980_W02B9.1_hmr-1 J069 chrI:11127966-11128426 2.129 cnd1_T0 end1_T0
WBGene00001980_W02B9.1_hmr-1 J069 chrI:11127966-11128426 3.219 cnd1_T0 nhr25_T0

WBGene00001980_W02B9.1_hmr-1 J070 chrI:11128722-11128817 13.067 cnd1_T0 end1_T0
WBGene00001980_W02B9.1_hmr-1 J070 chrI:11128722-11128817 14.372 cnd1_T0 nhr25_T0
WBGene00001980_W02B9.1_hmr-1 J070 chrI:11128722-11128817 1.769 cnd1_T0 pha4_T0
WBGene00001980_W02B9.1_hmr-1 J070 chrI:11128722-11128817 1.813 cnd1_T0 hlh1_T0

WBGene00001980_W02B9.1_hmr-1 J071 chrI:11128952-11129321 12.814 cnd1_T0 end1_T0
WBGene00001980_W02B9.1_hmr-1 J071 chrI:11128952-11129321 1.555 cnd1_T0 hlh1_T0
WBGene00001980_W02B9.1_hmr-1 J071 chrI:11128952-11129321 2.307 cnd1_T0 pha4_T0
WBGene00001980_W02B9.1_hmr-1 J071 chrI:11128952-11129321 3.108 cnd1_T0 nhr25_T0

WBGene00001980_W02B9.1_hmr-1 J072 chrI:11129739-11130181 1.470 cnd1_T0 pha4_T0
WBGene00001980_W02B9.1_hmr-1 J072 chrI:11129739-11130181 12.980 cnd1_T0 end1_T0
WBGene00001980_W02B9.1_hmr-1 J072 chrI:11129739-11130181 14.285 cnd1_T0 nhr25_T0
WBGene00001980_W02B9.1_hmr-1 J072 chrI:11129739-11130181 2.213 cnd1_T0 hlh1_T0

WBGene00001980_W02B9.1_hmr-1 J073 chrI:11130332-11134505 12.762 cnd1_T0 end1_T0
WBGene00001980_W02B9.1_hmr-1 J073 chrI:11130332-11134505 14.070 cnd1_T0 nhr25_T0
WBGene00001980_W02B9.1_hmr-1 J073 chrI:11130332-11134505 2.258 cnd1_T0 pha4_T0
WBGene00001980_W02B9.1_hmr-1 J073 chrI:11130332-11134505 2.606 cnd1_T0 hlh1_T0

WBGene00006874_K12F2.2_vab-8 J021 chrV:12213716-12213858 1.224 cnd1_T0 pha4_T0
WBGene00006874_K12F2.2_vab-8 J021 chrV:12213716-12213858 1.459 cnd1_T0 end1_T0
WBGene00006874_K12F2.2_vab-8 J021 chrV:12213716-12213858 2.496 cnd1_T0 nhr25_T0
WBGene00006874_K12F2.2_vab-8 J021 chrV:12213716-12213858 3.196 cnd1_T0 hlh1_T0

WBGene00018976_F56E10.2_daam-1 J022 chrV:79507-81149 1.130 cnd1_T0 hlh1_T0
WBGene00018976_F56E10.2_daam-1 J022 chrV:79507-81149 1.167 cnd1_T0 nhr25_T0
WBGene00018976_F56E10.2_daam-1 J022 chrV:79507-81149 13.145 cnd1_T0 end1_T0
WBGene00018976_F56E10.2_daam-1 J022 chrV:79507-81149 13.255 cnd1_T0 pha4_T0

WBGene00018976_F56E10.2_daam-1 J025 chrV:83514-83714 13.358 cnd1_T0 end1_T0
WBGene00018976_F56E10.2_daam-1 J025 chrV:83514-83714 13.508 cnd1_T0 pha4_T0
WBGene00018976_F56E10.2_daam-1 J025 chrV:83514-83714 1.691 cnd1_T0 hlh1_T0
WBGene00018976_F56E10.2_daam-1 J025 chrV:83514-83714 2.198 cnd1_T0 nhr25_T0

WBGene00001980_W02B9.1_hmr-1 E021 chrI:11113753-11113899 1.308 cnd1_T1 hlh1_T1
WBGene00001980_W02B9.1_hmr-1 E021 chrI:11113753-11113899 1.517 cnd1_T1 end1_T1
WBGene00001980_W02B9.1_hmr-1 E021 chrI:11113753-11113899 2.096 cnd1_T1 pha4_T1
WBGene00001980_W02B9.1_hmr-1 E021 chrI:11113753-11113899 2.776 cnd1_T1 nhr25_T1

WBGene00001980_W02B9.1_hmr-1 E022 chrI:11113945-11114102 1.301 cnd1_T1 hlh1_T1
WBGene00001980_W02B9.1_hmr-1 E022 chrI:11113945-11114102 1.820 cnd1_T1 end1_T1
WBGene00001980_W02B9.1_hmr-1 E022 chrI:11113945-11114102 1.888 cnd1_T1 pha4_T1
WBGene00001980_W02B9.1_hmr-1 E022 chrI:11113945-11114102 2.787 cnd1_T1 nhr25_T1

WBGene00001980_W02B9.1_hmr-1 E023 chrI:11114151-11114235 1.349 cnd1_T1 hlh1_T1
WBGene00001980_W02B9.1_hmr-1 E023 chrI:11114151-11114235 1.668 cnd1_T1 end1_T1
WBGene00001980_W02B9.1_hmr-1 E023 chrI:11114151-11114235 2.012 cnd1_T1 pha4_T1
WBGene00001980_W02B9.1_hmr-1 E023 chrI:11114151-11114235 2.703 cnd1_T1 nhr25_T1

WBGene00001980_W02B9.1_hmr-1 E024 chrI:11114682-11115187 1.177 cnd1_T1 hlh1_T1
WBGene00001980_W02B9.1_hmr-1 E024 chrI:11114682-11115187 1.872 cnd1_T1 end1_T1
WBGene00001980_W02B9.1_hmr-1 E024 chrI:11114682-11115187 1.984 cnd1_T1 pha4_T1
WBGene00001980_W02B9.1_hmr-1 E024 chrI:11114682-11115187 2.559 cnd1_T1 nhr25_T1

WBGene00001980_W02B9.1_hmr-1 E025 chrI:11115258-11115401 1.074 cnd1_T1 hlh1_T1
WBGene00001980_W02B9.1_hmr-1 E025 chrI:11115258-11115401 1.646 cnd1_T1 end1_T1
WBGene00001980_W02B9.1_hmr-1 E025 chrI:11115258-11115401 1.822 cnd1_T1 pha4_T1
WBGene00001980_W02B9.1_hmr-1 E025 chrI:11115258-11115401 2.406 cnd1_T1 nhr25_T1

WBGene00001980_W02B9.1_hmr-1 E026 chrI:11115449-11115702 1.340 cnd1_T1 hlh1_T1
WBGene00001980_W02B9.1_hmr-1 E026 chrI:11115449-11115702 1.822 cnd1_T1 end1_T1
WBGene00001980_W02B9.1_hmr-1 E026 chrI:11115449-11115702 2.191 cnd1_T1 pha4_T1
WBGene00001980_W02B9.1_hmr-1 E026 chrI:11115449-11115702 2.620 cnd1_T1 nhr25_T1

WBGene00001980_W02B9.1_hmr-1 E027 chrI:11117118-11117257 1.439 cnd1_T1 hlh1_T1
WBGene00001980_W02B9.1_hmr-1 E027 chrI:11117118-11117257 1.917 cnd1_T1 end1_T1
WBGene00001980_W02B9.1_hmr-1 E027 chrI:11117118-11117257 2.021 cnd1_T1 pha4_T1
WBGene00001980_W02B9.1_hmr-1 E027 chrI:11117118-11117257 2.867 cnd1_T1 nhr25_T1

WBGene00001980_W02B9.1_hmr-1 E028 chrI:11117309-11118013 1.372 cnd1_T1 hlh1_T1
WBGene00001980_W02B9.1_hmr-1 E028 chrI:11117309-11118013 1.819 cnd1_T1 pha4_T1
WBGene00001980_W02B9.1_hmr-1 E028 chrI:11117309-11118013 1.870 cnd1_T1 end1_T1
WBGene00001980_W02B9.1_hmr-1 E028 chrI:11117309-11118013 2.626 cnd1_T1 nhr25_T1

WBGene00001980_W02B9.1_hmr-1 E029 chrI:11118873-11119123 1.469 cnd1_T1 hlh1_T1
WBGene00001980_W02B9.1_hmr-1 E029 chrI:11118873-11119123 2.142 cnd1_T1 end1_T1
WBGene00001980_W02B9.1_hmr-1 E029 chrI:11118873-11119123 2.154 cnd1_T1 pha4_T1
WBGene00001980_W02B9.1_hmr-1 E029 chrI:11118873-11119123 3.065 cnd1_T1 nhr25_T1

WBGene00001980_W02B9.1_hmr-1 E030 chrI:11119173-11119458 1.321 cnd1_T1 hlh1_T1
WBGene00001980_W02B9.1_hmr-1 E030 chrI:11119173-11119458 1.916 cnd1_T1 end1_T1
WBGene00001980_W02B9.1_hmr-1 E030 chrI:11119173-11119458 2.129 cnd1_T1 pha4_T1
WBGene00001980_W02B9.1_hmr-1 E030 chrI:11119173-11119458 2.997 cnd1_T1 nhr25_T1

WBGene00001980_W02B9.1_hmr-1 E031 chrI:11120001-11120323 1.288 cnd1_T1 hlh1_T1
WBGene00001980_W02B9.1_hmr-1 E031 chrI:11120001-11120323 1.647 cnd1_T1 end1_T1
WBGene00001980_W02B9.1_hmr-1 E031 chrI:11120001-11120323 2.131 cnd1_T1 pha4_T1
WBGene00001980_W02B9.1_hmr-1 E031 chrI:11120001-11120323 2.749 cnd1_T1 nhr25_T1

WBGene00001980_W02B9.1_hmr-1 E032 chrI:11121225-11121571 1.358 cnd1_T1 hlh1_T1
WBGene00001980_W02B9.1_hmr-1 E032 chrI:11121225-11121571 1.762 cnd1_T1 end1_T1
WBGene00001980_W02B9.1_hmr-1 E032 chrI:11121225-11121571 1.834 cnd1_T1 pha4_T1
WBGene00001980_W02B9.1_hmr-1 E032 chrI:11121225-11121571 2.560 cnd1_T1 nhr25_T1

WBGene00001980_W02B9.1_hmr-1 E033 chrI:11122447-11122687 1.534 cnd1_T1 hlh1_T1
WBGene00001980_W02B9.1_hmr-1 E033 chrI:11122447-11122687 1.792 cnd1_T1 end1_T1
WBGene00001980_W02B9.1_hmr-1 E033 chrI:11122447-11122687 1.866 cnd1_T1 pha4_T1
WBGene00001980_W02B9.1_hmr-1 E033 chrI:11122447-11122687 2.496 cnd1_T1 nhr25_T1

WBGene00001980_W02B9.1_hmr-1 E034 chrI:11122886-11123077 1.455 cnd1_T1 hlh1_T1
WBGene00001980_W02B9.1_hmr-1 E034 chrI:11122886-11123077 1.763 cnd1_T1 end1_T1
WBGene00001980_W02B9.1_hmr-1 E034 chrI:11122886-11123077 2.066 cnd1_T1 pha4_T1
WBGene00001980_W02B9.1_hmr-1 E034 chrI:11122886-11123077 2.976 cnd1_T1 nhr25_T1

WBGene00001980_W02B9.1_hmr-1 E035 chrI:11127806-11127965 1.323 cnd1_T1 hlh1_T1
WBGene00001980_W02B9.1_hmr-1 E035 chrI:11127806-11127965 1.686 cnd1_T1 end1_T1
WBGene00001980_W02B9.1_hmr-1 E035 chrI:11127806-11127965 1.897 cnd1_T1 pha4_T1
WBGene00001980_W02B9.1_hmr-1 E035 chrI:11127806-11127965 3.062 cnd1_T1 nhr25_T1

WBGene00001980_W02B9.1_hmr-1 E036 chrI:11128427-11128721 1.352 cnd1_T1 hlh1_T1
WBGene00001980_W02B9.1_hmr-1 E036 chrI:11128427-11128721 1.781 cnd1_T1 end1_T1
WBGene00001980_W02B9.1_hmr-1 E036 chrI:11128427-11128721 2.034 cnd1_T1 pha4_T1
WBGene00001980_W02B9.1_hmr-1 E036 chrI:11128427-11128721 3.046 cnd1_T1 nhr25_T1

WBGene00001980_W02B9.1_hmr-1 E037 chrI:11128818-11128951 1.335 cnd1_T1 hlh1_T1
WBGene00001980_W02B9.1_hmr-1 E037 chrI:11128818-11128951 1.710 cnd1_T1 end1_T1
WBGene00001980_W02B9.1_hmr-1 E037 chrI:11128818-11128951 2.142 cnd1_T1 pha4_T1
WBGene00001980_W02B9.1_hmr-1 E037 chrI:11128818-11128951 3.081 cnd1_T1 nhr25_T1

WBGene00001980_W02B9.1_hmr-1 E038 chrI:11129322-11129738 1.547 cnd1_T1 hlh1_T1
WBGene00001980_W02B9.1_hmr-1 E038 chrI:11129322-11129738 1.775 cnd1_T1 end1_T1
WBGene00001980_W02B9.1_hmr-1 E038 chrI:11129322-11129738 1.896 cnd1_T1 pha4_T1
WBGene00001980_W02B9.1_hmr-1 E038 chrI:11129322-11129738 3.222 cnd1_T1 nhr25_T1

WBGene00001980_W02B9.1_hmr-1 E039 chrI:11130182-11130331 1.556 cnd1_T1 hlh1_T1
WBGene00001980_W02B9.1_hmr-1 E039 chrI:11130182-11130331 1.630 cnd1_T1 end1_T1
WBGene00001980_W02B9.1_hmr-1 E039 chrI:11130182-11130331 2.056 cnd1_T1 pha4_T1
WBGene00001980_W02B9.1_hmr-1 E039 chrI:11130182-11130331 3.474 cnd1_T1 nhr25_T1

WBGene00001980_W02B9.1_hmr-1 E040 chrI:11134506-11134667 1.524 cnd1_T1 end1_T1
WBGene00001980_W02B9.1_hmr-1 E040 chrI:11134506-11134667 1.654 cnd1_T1 hlh1_T1
WBGene00001980_W02B9.1_hmr-1 E040 chrI:11134506-11134667 2.693 cnd1_T1 pha4_T1
WBGene00001980_W02B9.1_hmr-1 E040 chrI:11134506-11134667 3.818 cnd1_T1 nhr25_T1

WBGene00003400_K12C11.4_dapk-1 E009 chrI:1316674-1317180 1.393 cnd1_T1 hlh1_T1
WBGene00003400_K12C11.4_dapk-1 E009 chrI:1316674-1317180 1.562 cnd1_T1 pha4_T1
WBGene00003400_K12C11.4_dapk-1 E009 chrI:1316674-1317180 1.616 cnd1_T1 end1_T1
WBGene00003400_K12C11.4_dapk-1 E009 chrI:1316674-1317180 2.012 cnd1_T1 nhr25_T1

WBGene00004336_W06A7.3_ret-1 E007 chrV:14831419-14831621 1.334 cnd1_T1 end1_T1
WBGene00004336_W06A7.3_ret-1 E007 chrV:14831419-14831621 1.447 cnd1_T1 pha4_T1
WBGene00004336_W06A7.3_ret-1 E007 chrV:14831419-14831621 1.740 cnd1_T1 nhr25_T1
WBGene00004336_W06A7.3_ret-1 E007 chrV:14831419-14831621 1.886 cnd1_T1 hlh1_T1

WBGene00006763_JC8.10_unc-26 E006 chrIV:13266128-13266145 13.320 cnd1_T1 pha4_T1
WBGene00006763_JC8.10_unc-26 E006 chrIV:13266128-13266145 1.821 cnd1_T1 nhr25_T1
WBGene00006763_JC8.10_unc-26 E006 chrIV:13266128-13266145 1.952 cnd1_T1 hlh1_T1
WBGene00006763_JC8.10_unc-26 E006 chrIV:13266128-13266145 2.677 cnd1_T1 end1_T1

WBGene00017053_D2024.5_D2024.5 E003 chrIV:7227552-7227617 14.139 cnd1_T1 pha4_T1
WBGene00017053_D2024.5_D2024.5 E003 chrIV:7227552-7227617 1.861 cnd1_T1 end1_T1
WBGene00017053_D2024.5_D2024.5 E003 chrIV:7227552-7227617 2.092 cnd1_T1 hlh1_T1
WBGene00017053_D2024.5_D2024.5 E003 chrIV:7227552-7227617 2.412 cnd1_T1 nhr25_T1

WBGene00001130_C02C6.1_dyn-1 J018 chrX:15572341-15572513 1.148 cnd1_T1 hlh1_T1
WBGene00001130_C02C6.1_dyn-1 J018 chrX:15572341-15572513 14.101 cnd1_T1 pha4_T1
WBGene00001130_C02C6.1_dyn-1 J018 chrX:15572341-15572513 1.797 cnd1_T1 end1_T1
WBGene00001130_C02C6.1_dyn-1 J018 chrX:15572341-15572513 2.203 cnd1_T1 nhr25_T1

WBGene00001561_W07B3.2_gei-4 J027 chrIII:347438-348044 1.407 cnd1_T1 hlh1_T1
WBGene00001561_W07B3.2_gei-4 J027 chrIII:347438-348044 1.682 cnd1_T1 pha4_T1
WBGene00001561_W07B3.2_gei-4 J027 chrIII:347438-348044 1.727 cnd1_T1 nhr25_T1
WBGene00001561_W07B3.2_gei-4 J027 chrIII:347438-348044 1.892 cnd1_T1 end1_T1

WBGene00001980_W02B9.1_hmr-1 J053 chrI:11094333-11112642 1.194 cnd1_T1 hlh1_T1
WBGene00001980_W02B9.1_hmr-1 J053 chrI:11094333-11112642 13.476 cnd1_T1 end1_T1
WBGene00001980_W02B9.1_hmr-1 J053 chrI:11094333-11112642 1.925 cnd1_T1 pha4_T1
WBGene00001980_W02B9.1_hmr-1 J053 chrI:11094333-11112642 3.265 cnd1_T1 nhr25_T1

WBGene00001980_W02B9.1_hmr-1 J054 chrI:11112838-11113752 1.425 cnd1_T1 hlh1_T1
WBGene00001980_W02B9.1_hmr-1 J054 chrI:11112838-11113752 1.612 cnd1_T1 end1_T1
WBGene00001980_W02B9.1_hmr-1 J054 chrI:11112838-11113752 2.059 cnd1_T1 pha4_T1
WBGene00001980_W02B9.1_hmr-1 J054 chrI:11112838-11113752 3.195 cnd1_T1 nhr25_T1

WBGene00001980_W02B9.1_hmr-1 J055 chrI:11113900-11113944 1.177 cnd1_T1 hlh1_T1
WBGene00001980_W02B9.1_hmr-1 J055 chrI:11113900-11113944 1.838 cnd1_T1 end1_T1
WBGene00001980_W02B9.1_hmr-1 J055 chrI:11113900-11113944 1.918 cnd1_T1 pha4_T1
WBGene00001980_W02B9.1_hmr-1 J055 chrI:11113900-11113944 2.760 cnd1_T1 nhr25_T1

WBGene00001980_W02B9.1_hmr-1 J056 chrI:11114103-11114150 1.342 cnd1_T1 hlh1_T1
WBGene00001980_W02B9.1_hmr-1 J056 chrI:11114103-11114150 1.727 cnd1_T1 pha4_T1
WBGene00001980_W02B9.1_hmr-1 J056 chrI:11114103-11114150 1.779 cnd1_T1 end1_T1
WBGene00001980_W02B9.1_hmr-1 J056 chrI:11114103-11114150 3.071 cnd1_T1 nhr25_T1

WBGene00001980_W02B9.1_hmr-1 J057 chrI:11114236-11114681 1.193 cnd1_T1 hlh1_T1
WBGene00001980_W02B9.1_hmr-1 J057 chrI:11114236-11114681 1.993 cnd1_T1 end1_T1
WBGene00001980_W02B9.1_hmr-1 J057 chrI:11114236-11114681 2.564 cnd1_T1 pha4_T1
WBGene00001980_W02B9.1_hmr-1 J057 chrI:11114236-11114681 2.738 cnd1_T1 nhr25_T1

WBGene00001980_W02B9.1_hmr-1 J059 chrI:11115402-11115448 1.141 cnd1_T1 hlh1_T1
WBGene00001980_W02B9.1_hmr-1 J059 chrI:11115402-11115448 13.902 cnd1_T1 pha4_T1
WBGene00001980_W02B9.1_hmr-1 J059 chrI:11115402-11115448 2.482 cnd1_T1 end1_T1
WBGene00001980_W02B9.1_hmr-1 J059 chrI:11115402-11115448 2.903 cnd1_T1 nhr25_T1

WBGene00001980_W02B9.1_hmr-1 J060 chrI:11115703-11117117 1.295 cnd1_T1 hlh1_T1
WBGene00001980_W02B9.1_hmr-1 J060 chrI:11115703-11117117 1.495 cnd1_T1 end1_T1
WBGene00001980_W02B9.1_hmr-1 J060 chrI:11115703-11117117 2.179 cnd1_T1 pha4_T1
WBGene00001980_W02B9.1_hmr-1 J060 chrI:11115703-11117117 3.029 cnd1_T1 nhr25_T1

WBGene00001980_W02B9.1_hmr-1 J061 chrI:11117258-11117308 1.169 cnd1_T1 hlh1_T1
WBGene00001980_W02B9.1_hmr-1 J061 chrI:11117258-11117308 2.053 cnd1_T1 pha4_T1
WBGene00001980_W02B9.1_hmr-1 J061 chrI:11117258-11117308 2.395 cnd1_T1 nhr25_T1
WBGene00001980_W02B9.1_hmr-1 J061 chrI:11117258-11117308 2.765 cnd1_T1 end1_T1

WBGene00001980_W02B9.1_hmr-1 J063 chrI:11119124-11119172 1.451 cnd1_T1 hlh1_T1
WBGene00001980_W02B9.1_hmr-1 J063 chrI:11119124-11119172 1.784 cnd1_T1 pha4_T1
WBGene00001980_W02B9.1_hmr-1 J063 chrI:11119124-11119172 2.199 cnd1_T1 end1_T1
WBGene00001980_W02B9.1_hmr-1 J063 chrI:11119124-11119172 2.837 cnd1_T1 nhr25_T1

WBGene00001980_W02B9.1_hmr-1 J064 chrI:11119459-11120000 1.014 cnd1_T1 hlh1_T1
WBGene00001980_W02B9.1_hmr-1 J064 chrI:11119459-11120000 1.537 cnd1_T1 end1_T1
WBGene00001980_W02B9.1_hmr-1 J064 chrI:11119459-11120000 1.966 cnd1_T1 pha4_T1
WBGene00001980_W02B9.1_hmr-1 J064 chrI:11119459-11120000 2.463 cnd1_T1 nhr25_T1

WBGene00001980_W02B9.1_hmr-1 J065 chrI:11120324-11121224 1.137 cnd1_T1 hlh1_T1
WBGene00001980_W02B9.1_hmr-1 J065 chrI:11120324-11121224 1.245 cnd1_T1 end1_T1
WBGene00001980_W02B9.1_hmr-1 J065 chrI:11120324-11121224 2.109 cnd1_T1 pha4_T1
WBGene00001980_W02B9.1_hmr-1 J065 chrI:11120324-11121224 3.459 cnd1_T1 nhr25_T1

WBGene00001980_W02B9.1_hmr-1 J066 chrI:11121572-11122446 1.371 cnd1_T1 hlh1_T1
WBGene00001980_W02B9.1_hmr-1 J066 chrI:11121572-11122446 1.533 cnd1_T1 end1_T1
WBGene00001980_W02B9.1_hmr-1 J066 chrI:11121572-11122446 2.099 cnd1_T1 pha4_T1
WBGene00001980_W02B9.1_hmr-1 J066 chrI:11121572-11122446 2.741 cnd1_T1 nhr25_T1

WBGene00001980_W02B9.1_hmr-1 J067 chrI:11122688-11122885 1.720 cnd1_T1 end1_T1
WBGene00001980_W02B9.1_hmr-1 J067 chrI:11122688-11122885 1.791 cnd1_T1 hlh1_T1
WBGene00001980_W02B9.1_hmr-1 J067 chrI:11122688-11122885 2.300 cnd1_T1 pha4_T1
WBGene00001980_W02B9.1_hmr-1 J067 chrI:11122688-11122885 2.644 cnd1_T1 nhr25_T1

WBGene00001980_W02B9.1_hmr-1 J068 chrI:11123078-11127805 1.545 cnd1_T1 hlh1_T1
WBGene00001980_W02B9.1_hmr-1 J068 chrI:11123078-11127805 1.999 cnd1_T1 end1_T1
WBGene00001980_W02B9.1_hmr-1 J068 chrI:11123078-11127805 2.239 cnd1_T1 pha4_T1
WBGene00001980_W02B9.1_hmr-1 J068 chrI:11123078-11127805 3.582 cnd1_T1 nhr25_T1

WBGene00001980_W02B9.1_hmr-1 J069 chrI:11127966-11128426 1.156 cnd1_T1 hlh1_T1
WBGene00001980_W02B9.1_hmr-1 J069 chrI:11127966-11128426 1.922 cnd1_T1 end1_T1
WBGene00001980_W02B9.1_hmr-1 J069 chrI:11127966-11128426 2.208 cnd1_T1 pha4_T1
WBGene00001980_W02B9.1_hmr-1 J069 chrI:11127966-11128426 2.847 cnd1_T1 nhr25_T1

WBGene00001980_W02B9.1_hmr-1 J070 chrI:11128722-11128817 1.297 cnd1_T1 hlh1_T1
WBGene00001980_W02B9.1_hmr-1 J070 chrI:11128722-11128817 1.637 cnd1_T1 end1_T1
WBGene00001980_W02B9.1_hmr-1 J070 chrI:11128722-11128817 2.619 cnd1_T1 pha4_T1
WBGene00001980_W02B9.1_hmr-1 J070 chrI:11128722-11128817 3.173 cnd1_T1 nhr25_T1

WBGene00001980_W02B9.1_hmr-1 J071 chrI:11128952-11129321 1.428 cnd1_T1 hlh1_T1
WBGene00001980_W02B9.1_hmr-1 J071 chrI:11128952-11129321 1.823 cnd1_T1 end1_T1
WBGene00001980_W02B9.1_hmr-1 J071 chrI:11128952-11129321 2.267 cnd1_T1 pha4_T1
WBGene00001980_W02B9.1_hmr-1 J071 chrI:11128952-11129321 3.117 cnd1_T1 nhr25_T1

WBGene00001980_W02B9.1_hmr-1 J072 chrI:11129739-11130181 1.414 cnd1_T1 hlh1_T1
WBGene00001980_W02B9.1_hmr-1 J072 chrI:11129739-11130181 1.681 cnd1_T1 end1_T1
WBGene00001980_W02B9.1_hmr-1 J072 chrI:11129739-11130181 2.126 cnd1_T1 pha4_T1
WBGene00001980_W02B9.1_hmr-1 J072 chrI:11129739-11130181 3.265 cnd1_T1 nhr25_T1

WBGene00001980_W02B9.1_hmr-1 J073 chrI:11130332-11134505 1.406 cnd1_T1 end1_T1
WBGene00001980_W02B9.1_hmr-1 J073 chrI:11130332-11134505 2.027 cnd1_T1 hlh1_T1
WBGene00001980_W02B9.1_hmr-1 J073 chrI:11130332-11134505 2.778 cnd1_T1 pha4_T1
WBGene00001980_W02B9.1_hmr-1 J073 chrI:11130332-11134505 3.623 cnd1_T1 nhr25_T1

WBGene00004336_W06A7.3_ret-1 J020 chrV:14830318-14831418 1.078 cnd1_T1 end1_T1
WBGene00004336_W06A7.3_ret-1 J020 chrV:14830318-14831418 1.308 cnd1_T1 pha4_T1
WBGene00004336_W06A7.3_ret-1 J020 chrV:14830318-14831418 1.708 cnd1_T1 hlh1_T1
WBGene00004336_W06A7.3_ret-1 J020 chrV:14830318-14831418 1.877 cnd1_T1 nhr25_T1

WBGene00006763_JC8.10_unc-26 J017 chrIV:13265984-13266127 13.163 cnd1_T1 pha4_T1
WBGene00006763_JC8.10_unc-26 J017 chrIV:13265984-13266127 1.664 cnd1_T1 nhr25_T1
WBGene00006763_JC8.10_unc-26 J017 chrIV:13265984-13266127 2.161 cnd1_T1 hlh1_T1
WBGene00006763_JC8.10_unc-26 J017 chrIV:13265984-13266127 2.518 cnd1_T1 end1_T1

WBGene00006763_JC8.10_unc-26 J019 chrIV:13266146-13267138 13.313 cnd1_T1 pha4_T1
WBGene00006763_JC8.10_unc-26 J019 chrIV:13266146-13267138 1.812 cnd1_T1 nhr25_T1
WBGene00006763_JC8.10_unc-26 J019 chrIV:13266146-13267138 1.941 cnd1_T1 hlh1_T1
WBGene00006763_JC8.10_unc-26 J019 chrIV:13266146-13267138 2.668 cnd1_T1 end1_T1

WBGene00013683_Y105E8A.26_zoo-1 J027 chrI:14541808-14543339 1.409 cnd1_T1 pha4_T1
WBGene00013683_Y105E8A.26_zoo-1 J027 chrI:14541808-14543339 13.511 cnd1_T1 nhr25_T1
WBGene00013683_Y105E8A.26_zoo-1 J027 chrI:14541808-14543339 2.328 cnd1_T1 end1_T1
WBGene00013683_Y105E8A.26_zoo-1 J027 chrI:14541808-14543339 2.364 cnd1_T1 hlh1_T1

WBGene00017053_D2024.5_D2024.5 J010 chrIV:7227618-7227695 13.750 cnd1_T1 pha4_T1
WBGene00017053_D2024.5_D2024.5 J010 chrIV:7227618-7227695 1.993 cnd1_T1 hlh1_T1
WBGene00017053_D2024.5_D2024.5 J010 chrIV:7227618-7227695 2.027 cnd1_T1 nhr25_T1
WBGene00017053_D2024.5_D2024.5 J010 chrIV:7227618-7227695 2.481 cnd1_T1 end1_T1

WBGene00018976_F56E10.2_daam-1 J023 chrV:81281-83250 1.015 cnd1_T1 hlh1_T1
WBGene00018976_F56E10.2_daam-1 J023 chrV:81281-83250 1.119 cnd1_T1 nhr25_T1
WBGene00018976_F56E10.2_daam-1 J023 chrV:81281-83250 1.202 cnd1_T1 end1_T1
WBGene00018976_F56E10.2_daam-1 J023 chrV:81281-83250 1.554 cnd1_T1 pha4_T1

WBGene00022273_Y73E7A.6_Y73E7A.6 J004 chrI:1608063-1609911 1.222 cnd1_T1 nhr25_T1
WBGene00022273_Y73E7A.6_Y73E7A.6 J004 chrI:1608063-1609911 1.310 cnd1_T1 hlh1_T1
WBGene00022273_Y73E7A.6_Y73E7A.6 J004 chrI:1608063-1609911 1.461 cnd1_T1 pha4_T1
WBGene00022273_Y73E7A.6_Y73E7A.6 J004 chrI:1608063-1609911 1.557 cnd1_T1 end1_T1

WBGene00000391_C47D2.2_cdd-1 E001 chrX:8208751-8208969 1.228 cnd1_T2 nhr25_T2
WBGene00000391_C47D2.2_cdd-1 E001 chrX:8208751-8208969 1.591 cnd1_T2 end1_T2
WBGene00000391_C47D2.2_cdd-1 E001 chrX:8208751-8208969 1.595 cnd1_T2 hlh1_T2
WBGene00000391_C47D2.2_cdd-1 E001 chrX:8208751-8208969 1.908 cnd1_T2 pha4_T2

WBGene00001745_R06A10.2_gsa-1 E001 chrI:1068591-1068610 1.004 cnd1_T2 hlh1_T2
WBGene00001745_R06A10.2_gsa-1 E001 chrI:1068591-1068610 1.056 cnd1_T2 end1_T2
WBGene00001745_R06A10.2_gsa-1 E001 chrI:1068591-1068610 1.121 cnd1_T2 pha4_T2
WBGene00001745_R06A10.2_gsa-1 E001 chrI:1068591-1068610 13.536 cnd1_T2 nhr25_T2

WBGene00001980_W02B9.1_hmr-1 E027 chrI:11117118-11117257 1.065 cnd1_T2 hlh1_T2
WBGene00001980_W02B9.1_hmr-1 E027 chrI:11117118-11117257 1.203 cnd1_T2 end1_T2
WBGene00001980_W02B9.1_hmr-1 E027 chrI:11117118-11117257 1.655 cnd1_T2 pha4_T2
WBGene00001980_W02B9.1_hmr-1 E027 chrI:11117118-11117257 2.390 cnd1_T2 nhr25_T2

WBGene00003400_K12C11.4_dapk-1 E009 chrI:1316674-1317180 1.329 cnd1_T2 hlh1_T2
WBGene00003400_K12C11.4_dapk-1 E009 chrI:1316674-1317180 1.486 cnd1_T2 end1_T2
WBGene00003400_K12C11.4_dapk-1 E009 chrI:1316674-1317180 1.755 cnd1_T2 pha4_T2
WBGene00003400_K12C11.4_dapk-1 E009 chrI:1316674-1317180 1.856 cnd1_T2 nhr25_T2

WBGene00003511_F46G10.6_mxl-3 E002 chrX:13350176-13350320 1.665 cnd1_T2 hlh1_T2
WBGene00003511_F46G10.6_mxl-3 E002 chrX:13350176-13350320 2.032 cnd1_T2 nhr25_T2
WBGene00003511_F46G10.6_mxl-3 E002 chrX:13350176-13350320 2.147 cnd1_T2 end1_T2
WBGene00003511_F46G10.6_mxl-3 E002 chrX:13350176-13350320 2.408 cnd1_T2 pha4_T2

WBGene00004336_W06A7.3_ret-1 E007 chrV:14831419-14831621 1.223 cnd1_T2 end1_T2
WBGene00004336_W06A7.3_ret-1 E007 chrV:14831419-14831621 1.338 cnd1_T2 pha4_T2
WBGene00004336_W06A7.3_ret-1 E007 chrV:14831419-14831621 1.612 cnd1_T2 hlh1_T2
WBGene00004336_W06A7.3_ret-1 E007 chrV:14831419-14831621 1.671 cnd1_T2 nhr25_T2

WBGene00006496_C14A11.3_cgef-1 E001 chrX:2772042-2772169 14.658 cnd1_T2 end1_T2
WBGene00006496_C14A11.3_cgef-1 E001 chrX:2772042-2772169 1.697 cnd1_T2 hlh1_T2
WBGene00006496_C14A11.3_cgef-1 E001 chrX:2772042-2772169 15.036 cnd1_T2 nhr25_T2
WBGene00006496_C14A11.3_cgef-1 E001 chrX:2772042-2772169 3.326 cnd1_T2 pha4_T2

WBGene00006496_C14A11.3_cgef-1 E002 chrX:2773815-2773896 1.106 cnd1_T2 hlh1_T2
WBGene00006496_C14A11.3_cgef-1 E002 chrX:2773815-2773896 14.276 cnd1_T2 end1_T2
WBGene00006496_C14A11.3_cgef-1 E002 chrX:2773815-2773896 2.943 cnd1_T2 pha4_T2
WBGene00006496_C14A11.3_cgef-1 E002 chrX:2773815-2773896 3.851 cnd1_T2 nhr25_T2

WBGene00006496_C14A11.3_cgef-1 E003 chrX:2774549-2774693 1.117 cnd1_T2 hlh1_T2
WBGene00006496_C14A11.3_cgef-1 E003 chrX:2774549-2774693 2.679 cnd1_T2 end1_T2
WBGene00006496_C14A11.3_cgef-1 E003 chrX:2774549-2774693 3.409 cnd1_T2 pha4_T2
WBGene00006496_C14A11.3_cgef-1 E003 chrX:2774549-2774693 3.526 cnd1_T2 nhr25_T2

WBGene00006763_JC8.10_unc-26 E006 chrIV:13266128-13266145 1.197 cnd1_T2 hlh1_T2
WBGene00006763_JC8.10_unc-26 E006 chrIV:13266128-13266145 1.335 cnd1_T2 end1_T2
WBGene00006763_JC8.10_unc-26 E006 chrIV:13266128-13266145 1.682 cnd1_T2 nhr25_T2
WBGene00006763_JC8.10_unc-26 E006 chrIV:13266128-13266145 2.011 cnd1_T2 pha4_T2

WBGene00006788_F45E10.1_unc-53 E004 chrII:11060197-11060217 1.060 cnd1_T2 hlh1_T2
WBGene00006788_F45E10.1_unc-53 E004 chrII:11060197-11060217 12.316 cnd1_T2 end1_T2
WBGene00006788_F45E10.1_unc-53 E004 chrII:11060197-11060217 12.360 cnd1_T2 pha4_T2
WBGene00006788_F45E10.1_unc-53 E004 chrII:11060197-11060217 2.306 cnd1_T2 nhr25_T2

WBGene00007985_C36F7.2_swah-1 E010 chrI:9557806-9558096 1.821 cnd1_T2 hlh1_T2
WBGene00007985_C36F7.2_swah-1 E010 chrI:9557806-9558096 1.901 cnd1_T2 nhr25_T2
WBGene00007985_C36F7.2_swah-1 E010 chrI:9557806-9558096 2.143 cnd1_T2 end1_T2
WBGene00007985_C36F7.2_swah-1 E010 chrI:9557806-9558096 2.513 cnd1_T2 pha4_T2

WBGene00009119_F25H2.5_ndk-1 E004 chrI:10553861-10553865 1.435 cnd1_T2 nhr25_T2
WBGene00009119_F25H2.5_ndk-1 E004 chrI:10553861-10553865 1.580 cnd1_T2 pha4_T2
WBGene00009119_F25H2.5_ndk-1 E004 chrI:10553861-10553865 1.635 cnd1_T2 hlh1_T2
WBGene00009119_F25H2.5_ndk-1 E004 chrI:10553861-10553865 1.921 cnd1_T2 end1_T2

WBGene00009119_F25H2.5_ndk-1 E005 chrI:10553866-10553879 1.438 cnd1_T2 nhr25_T2
WBGene00009119_F25H2.5_ndk-1 E005 chrI:10553866-10553879 1.645 cnd1_T2 hlh1_T2
WBGene00009119_F25H2.5_ndk-1 E005 chrI:10553866-10553879 1.671 cnd1_T2 pha4_T2
WBGene00009119_F25H2.5_ndk-1 E005 chrI:10553866-10553879 1.921 cnd1_T2 end1_T2

WBGene00009119_F25H2.5_ndk-1 E006 chrI:10553880-10553881 1.665 cnd1_T2 hlh1_T2
WBGene00009119_F25H2.5_ndk-1 E006 chrI:10553880-10553881 1.733 cnd1_T2 pha4_T2
WBGene00009119_F25H2.5_ndk-1 E006 chrI:10553880-10553881 1.853 cnd1_T2 end1_T2
WBGene00009119_F25H2.5_ndk-1 E006 chrI:10553880-10553881 1.940 cnd1_T2 nhr25_T2

WBGene00009119_F25H2.5_ndk-1 E007 chrI:10553882-10553889 1.703 cnd1_T2 pha4_T2
WBGene00009119_F25H2.5_ndk-1 E007 chrI:10553882-10553889 1.710 cnd1_T2 hlh1_T2
WBGene00009119_F25H2.5_ndk-1 E007 chrI:10553882-10553889 1.841 cnd1_T2 end1_T2
WBGene00009119_F25H2.5_ndk-1 E007 chrI:10553882-10553889 1.902 cnd1_T2 nhr25_T2

WBGene00009119_F25H2.5_ndk-1 E008 chrI:10553890-10553913 1.670 cnd1_T2 end1_T2
WBGene00009119_F25H2.5_ndk-1 E008 chrI:10553890-10553913 1.704 cnd1_T2 pha4_T2
WBGene00009119_F25H2.5_ndk-1 E008 chrI:10553890-10553913 1.803 cnd1_T2 hlh1_T2
WBGene00009119_F25H2.5_ndk-1 E008 chrI:10553890-10553913 1.959 cnd1_T2 nhr25_T2

WBGene00009920_F52B5.1_abts-1 E014 chrI:8306283-8306502 13.370 cnd1_T2 nhr25_T2
WBGene00009920_F52B5.1_abts-1 E014 chrI:8306283-8306502 1.711 cnd1_T2 hlh1_T2
WBGene00009920_F52B5.1_abts-1 E014 chrI:8306283-8306502 1.732 cnd1_T2 end1_T2
WBGene00009920_F52B5.1_abts-1 E014 chrI:8306283-8306502 1.968 cnd1_T2 pha4_T2

WBGene00010177_F57A8.1_F57A8.1 E001 chrV:10037340-10037420 1.084 cnd1_T2 end1_T2
WBGene00010177_F57A8.1_F57A8.1 E001 chrV:10037340-10037420 1.658 cnd1_T2 pha4_T2
WBGene00010177_F57A8.1_F57A8.1 E001 chrV:10037340-10037420 1.673 cnd1_T2 hlh1_T2
WBGene00010177_F57A8.1_F57A8.1 E001 chrV:10037340-10037420 2.873 cnd1_T2 nhr25_T2

WBGene00011647_T09E8.1_noca-1 E010 chrV:13167416-13167570 1.457 cnd1_T2 end1_T2
WBGene00011647_T09E8.1_noca-1 E010 chrV:13167416-13167570 2.132 cnd1_T2 hlh1_T2
WBGene00011647_T09E8.1_noca-1 E010 chrV:13167416-13167570 2.212 cnd1_T2 nhr25_T2
WBGene00011647_T09E8.1_noca-1 E010 chrV:13167416-13167570 2.759 cnd1_T2 pha4_T2

WBGene00012543_Y37A1C.1_nkcc-1 E006 chrIV:14110475-14110546 1.242 cnd1_T2 end1_T2
WBGene00012543_Y37A1C.1_nkcc-1 E006 chrIV:14110475-14110546 1.452 cnd1_T2 hlh1_T2
WBGene00012543_Y37A1C.1_nkcc-1 E006 chrIV:14110475-14110546 1.552 cnd1_T2 pha4_T2
WBGene00012543_Y37A1C.1_nkcc-1 E006 chrIV:14110475-14110546 1.864 cnd1_T2 nhr25_T2

WBGene00018976_F56E10.2_daam-1 E013 chrV:83715-83770 1.099 cnd1_T2 nhr25_T2
WBGene00018976_F56E10.2_daam-1 E013 chrV:83715-83770 1.605 cnd1_T2 hlh1_T2
WBGene00018976_F56E10.2_daam-1 E013 chrV:83715-83770 2.092 cnd1_T2 end1_T2
WBGene00018976_F56E10.2_daam-1 E013 chrV:83715-83770 2.098 cnd1_T2 pha4_T2

WBGene00019953_R08C7.10_wapl-1 E017 chrIV:4445822-4445841 1.190 cnd1_T2 hlh1_T2
WBGene00019953_R08C7.10_wapl-1 E017 chrIV:4445822-4445841 1.456 cnd1_T2 nhr25_T2
WBGene00019953_R08C7.10_wapl-1 E017 chrIV:4445822-4445841 1.615 cnd1_T2 end1_T2
WBGene00019953_R08C7.10_wapl-1 E017 chrIV:4445822-4445841 1.617 cnd1_T2 pha4_T2

WBGene00021909_Y55B1BL.1_Y55B1BL.1 E001 chrIII:402450-402705 1.258 cnd1_T2 nhr25_T2
WBGene00021909_Y55B1BL.1_Y55B1BL.1 E001 chrIII:402450-402705 1.478 cnd1_T2 end1_T2
WBGene00021909_Y55B1BL.1_Y55B1BL.1 E001 chrIII:402450-402705 1.506 cnd1_T2 pha4_T2
WBGene00021909_Y55B1BL.1_Y55B1BL.1 E001 chrIII:402450-402705 1.540 cnd1_T2 hlh1_T2

WBGene00022351_Y82E9BR.19_Y82E9BR.19 E008 chrIII:1495247-1495330 1.203 cnd1_T2 hlh1_T2
WBGene00022351_Y82E9BR.19_Y82E9BR.19 E008 chrIII:1495247-1495330 1.283 cnd1_T2 nhr25_T2
WBGene00022351_Y82E9BR.19_Y82E9BR.19 E008 chrIII:1495247-1495330 1.421 cnd1_T2 pha4_T2
WBGene00022351_Y82E9BR.19_Y82E9BR.19 E008 chrIII:1495247-1495330 1.429 cnd1_T2 end1_T2

WBGene00045483_F56H1.7_oxy-5 E004 chrI:5762336-5762435 1.436 cnd1_T2 nhr25_T2
WBGene00045483_F56H1.7_oxy-5 E004 chrI:5762336-5762435 1.629 cnd1_T2 pha4_T2
WBGene00045483_F56H1.7_oxy-5 E004 chrI:5762336-5762435 2.005 cnd1_T2 hlh1_T2
WBGene00045483_F56H1.7_oxy-5 E004 chrI:5762336-5762435 2.235 cnd1_T2 end1_T2

WBGene00001561_W07B3.2_gei-4 J027 chrIII:347438-348044 1.487 cnd1_T2 hlh1_T2
WBGene00001561_W07B3.2_gei-4 J027 chrIII:347438-348044 1.576 cnd1_T2 end1_T2
WBGene00001561_W07B3.2_gei-4 J027 chrIII:347438-348044 1.944 cnd1_T2 nhr25_T2
WBGene00001561_W07B3.2_gei-4 J027 chrIII:347438-348044 2.854 cnd1_T2 pha4_T2

WBGene00001980_W02B9.1_hmr-1 J060 chrI:11115703-11117117 1.005 cnd1_T2 hlh1_T2
WBGene00001980_W02B9.1_hmr-1 J060 chrI:11115703-11117117 1.320 cnd1_T2 end1_T2
WBGene00001980_W02B9.1_hmr-1 J060 chrI:11115703-11117117 1.535 cnd1_T2 pha4_T2
WBGene00001980_W02B9.1_hmr-1 J060 chrI:11115703-11117117 2.649 cnd1_T2 nhr25_T2

WBGene00003687_H27C11.1_nhr-97 J021 chrIV:9763754-9763971 1.142 cnd1_T2 nhr25_T2
WBGene00003687_H27C11.1_nhr-97 J021 chrIV:9763754-9763971 1.394 cnd1_T2 end1_T2
WBGene00003687_H27C11.1_nhr-97 J021 chrIV:9763754-9763971 1.432 cnd1_T2 pha4_T2
WBGene00003687_H27C11.1_nhr-97 J021 chrIV:9763754-9763971 1.851 cnd1_T2 hlh1_T2

WBGene00006496_C14A11.3_cgef-1 J027 chrX:2773897-2774548 1.193 cnd1_T2 hlh1_T2
WBGene00006496_C14A11.3_cgef-1 J027 chrX:2773897-2774548 14.031 cnd1_T2 end1_T2
WBGene00006496_C14A11.3_cgef-1 J027 chrX:2773897-2774548 2.699 cnd1_T2 pha4_T2
WBGene00006496_C14A11.3_cgef-1 J027 chrX:2773897-2774548 3.606 cnd1_T2 nhr25_T2

WBGene00006763_JC8.10_unc-26 J019 chrIV:13266146-13267138 1.201 cnd1_T2 hlh1_T2
WBGene00006763_JC8.10_unc-26 J019 chrIV:13266146-13267138 1.258 cnd1_T2 end1_T2
WBGene00006763_JC8.10_unc-26 J019 chrIV:13266146-13267138 1.605 cnd1_T2 nhr25_T2
WBGene00006763_JC8.10_unc-26 J019 chrIV:13266146-13267138 1.935 cnd1_T2 pha4_T2

WBGene00006780_B0350.2_unc-44 J039 chrIV:5981423-5982282 1.083 cnd1_T2 end1_T2
WBGene00006780_B0350.2_unc-44 J039 chrIV:5981423-5982282 1.371 cnd1_T2 nhr25_T2
WBGene00006780_B0350.2_unc-44 J039 chrIV:5981423-5982282 1.533 cnd1_T2 hlh1_T2
WBGene00006780_B0350.2_unc-44 J039 chrIV:5981423-5982282 1.556 cnd1_T2 pha4_T2

WBGene00006780_B0350.2_unc-44 J042 chrIV:5982301-5982434 1.062 cnd1_T2 end1_T2
WBGene00006780_B0350.2_unc-44 J042 chrIV:5982301-5982434 1.426 cnd1_T2 pha4_T2
WBGene00006780_B0350.2_unc-44 J042 chrIV:5982301-5982434 1.533 cnd1_T2 nhr25_T2
WBGene00006780_B0350.2_unc-44 J042 chrIV:5982301-5982434 1.545 cnd1_T2 hlh1_T2

WBGene00009385_F35B12.5_sas-5 J015 chrV:11610831-11610878 1.141 cnd1_T2 nhr25_T2
WBGene00009385_F35B12.5_sas-5 J015 chrV:11610831-11610878 1.391 cnd1_T2 hlh1_T2
WBGene00009385_F35B12.5_sas-5 J015 chrV:11610831-11610878 1.502 cnd1_T2 pha4_T2
WBGene00009385_F35B12.5_sas-5 J015 chrV:11610831-11610878 1.655 cnd1_T2 end1_T2

WBGene00010177_F57A8.1_F57A8.1 J007 chrV:10037421-10043676 1.138 cnd1_T2 end1_T2
WBGene00010177_F57A8.1_F57A8.1 J007 chrV:10037421-10043676 1.488 cnd1_T2 hlh1_T2
WBGene00010177_F57A8.1_F57A8.1 J007 chrV:10037421-10043676 1.989 cnd1_T2 pha4_T2
WBGene00010177_F57A8.1_F57A8.1 J007 chrV:10037421-10043676 2.955 cnd1_T2 nhr25_T2

WBGene00011647_T09E8.1_noca-1 J026 chrV:13167571-13167636 1.511 cnd1_T2 end1_T2
WBGene00011647_T09E8.1_noca-1 J026 chrV:13167571-13167636 1.835 cnd1_T2 hlh1_T2
WBGene00011647_T09E8.1_noca-1 J026 chrV:13167571-13167636 1.891 cnd1_T2 nhr25_T2
WBGene00011647_T09E8.1_noca-1 J026 chrV:13167571-13167636 2.234 cnd1_T2 pha4_T2

WBGene00013683_Y105E8A.26_zoo-1 J027 chrI:14541808-14543339 1.783 cnd1_T2 pha4_T2
WBGene00013683_Y105E8A.26_zoo-1 J027 chrI:14541808-14543339 1.897 cnd1_T2 end1_T2
WBGene00013683_Y105E8A.26_zoo-1 J027 chrI:14541808-14543339 2.109 cnd1_T2 hlh1_T2
WBGene00013683_Y105E8A.26_zoo-1 J027 chrI:14541808-14543339 2.301 cnd1_T2 nhr25_T2

WBGene00018976_F56E10.2_daam-1 J025 chrV:83514-83714 1.089 cnd1_T2 nhr25_T2
WBGene00018976_F56E10.2_daam-1 J025 chrV:83514-83714 1.607 cnd1_T2 hlh1_T2
WBGene00018976_F56E10.2_daam-1 J025 chrV:83514-83714 2.082 cnd1_T2 end1_T2
WBGene00018976_F56E10.2_daam-1 J025 chrV:83514-83714 2.088 cnd1_T2 pha4_T2

WBGene00021367_Y37E11AM.3_Y37E11AM.3 J013 chrIV:3719868-3722079 1.007 cnd1_T2 hlh1_T2
WBGene00021367_Y37E11AM.3_Y37E11AM.3 J013 chrIV:3719868-3722079 1.061 cnd1_T2 end1_T2
WBGene00021367_Y37E11AM.3_Y37E11AM.3 J013 chrIV:3719868-3722079 1.403 cnd1_T2 nhr25_T2
WBGene00021367_Y37E11AM.3_Y37E11AM.3 J013 chrIV:3719868-3722079 1.880 cnd1_T2 pha4_T2

WBGene00022351_Y82E9BR.19_Y82E9BR.19 J015 chrIII:1493981-1495246 1.251 cnd1_T2 nhr25_T2
WBGene00022351_Y82E9BR.19_Y82E9BR.19 J015 chrIII:1493981-1495246 1.430 cnd1_T2 hlh1_T2
WBGene00022351_Y82E9BR.19_Y82E9BR.19 J015 chrIII:1493981-1495246 1.528 cnd1_T2 end1_T2
WBGene00022351_Y82E9BR.19_Y82E9BR.19 J015 chrIII:1493981-1495246 2.046 cnd1_T2 pha4_T2

WBGene00000259_F13H8.10_bpl-1 E005 chrII:6275186-6275333 1.030 cnd1_T3 pha4_T3
WBGene00000259_F13H8.10_bpl-1 E005 chrII:6275186-6275333 1.169 cnd1_T3 hlh1_T3
WBGene00000259_F13H8.10_bpl-1 E005 chrII:6275186-6275333 1.268 cnd1_T3 nhr25_T3
WBGene00000259_F13H8.10_bpl-1 E005 chrII:6275186-6275333 1.355 cnd1_T3 end1_T3

WBGene00001335_F35A5.8_erp-1 E007 chrX:3801748-3801786 1.450 cnd1_T3 hlh1_T3
WBGene00001335_F35A5.8_erp-1 E007 chrX:3801748-3801786 1.497 cnd1_T3 end1_T3
WBGene00001335_F35A5.8_erp-1 E007 chrX:3801748-3801786 1.538 cnd1_T3 nhr25_T3
WBGene00001335_F35A5.8_erp-1 E007 chrX:3801748-3801786 2.446 cnd1_T3 pha4_T3

WBGene00001980_W02B9.1_hmr-1 E034 chrI:11122886-11123077 1.021 cnd1_T3 hlh1_T3
WBGene00001980_W02B9.1_hmr-1 E034 chrI:11122886-11123077 1.200 cnd1_T3 pha4_T3
WBGene00001980_W02B9.1_hmr-1 E034 chrI:11122886-11123077 1.576 cnd1_T3 end1_T3
WBGene00001980_W02B9.1_hmr-1 E034 chrI:11122886-11123077 2.457 cnd1_T3 nhr25_T3

WBGene00001980_W02B9.1_hmr-1 E035 chrI:11127806-11127965 1.051 cnd1_T3 hlh1_T3
WBGene00001980_W02B9.1_hmr-1 E035 chrI:11127806-11127965 1.212 cnd1_T3 pha4_T3
WBGene00001980_W02B9.1_hmr-1 E035 chrI:11127806-11127965 1.586 cnd1_T3 end1_T3
WBGene00001980_W02B9.1_hmr-1 E035 chrI:11127806-11127965 2.461 cnd1_T3 nhr25_T3

WBGene00001980_W02B9.1_hmr-1 E039 chrI:11130182-11130331 1.060 cnd1_T3 hlh1_T3
WBGene00001980_W02B9.1_hmr-1 E039 chrI:11130182-11130331 1.403 cnd1_T3 pha4_T3
WBGene00001980_W02B9.1_hmr-1 E039 chrI:11130182-11130331 1.577 cnd1_T3 end1_T3
WBGene00001980_W02B9.1_hmr-1 E039 chrI:11130182-11130331 2.768 cnd1_T3 nhr25_T3

WBGene00001980_W02B9.1_hmr-1 E040 chrI:11134506-11134667 1.216 cnd1_T3 hlh1_T3
WBGene00001980_W02B9.1_hmr-1 E040 chrI:11134506-11134667 1.367 cnd1_T3 pha4_T3
WBGene00001980_W02B9.1_hmr-1 E040 chrI:11134506-11134667 1.527 cnd1_T3 end1_T3
WBGene00001980_W02B9.1_hmr-1 E040 chrI:11134506-11134667 2.770 cnd1_T3 nhr25_T3

WBGene00002203_F46F2.2_kin-20 E006 chrX:15270931-15271123 1.117 cnd1_T3 hlh1_T3
WBGene00002203_F46F2.2_kin-20 E006 chrX:15270931-15271123 1.765 cnd1_T3 end1_T3
WBGene00002203_F46F2.2_kin-20 E006 chrX:15270931-15271123 1.928 cnd1_T3 pha4_T3
WBGene00002203_F46F2.2_kin-20 E006 chrX:15270931-15271123 2.698 cnd1_T3 nhr25_T3

WBGene00003400_K12C11.4_dapk-1 E009 chrI:1316674-1317180 1.241 cnd1_T3 hlh1_T3
WBGene00003400_K12C11.4_dapk-1 E009 chrI:1316674-1317180 1.293 cnd1_T3 nhr25_T3
WBGene00003400_K12C11.4_dapk-1 E009 chrI:1316674-1317180 1.686 cnd1_T3 pha4_T3
WBGene00003400_K12C11.4_dapk-1 E009 chrI:1316674-1317180 2.047 cnd1_T3 end1_T3

WBGene00003423_R10E9.1_msi-1 E001 chrIII:3964663-3965877 1.003 cnd1_T3 end1_T3
WBGene00003423_R10E9.1_msi-1 E001 chrIII:3964663-3965877 1.100 cnd1_T3 pha4_T3
WBGene00003423_R10E9.1_msi-1 E001 chrIII:3964663-3965877 1.095 cnd1_T3 hlh1_T3
WBGene00003423_R10E9.1_msi-1 E001 chrIII:3964663-3965877 1.301 cnd1_T3 nhr25_T3

WBGene00003916_H39E23.1_par-1 E026 chrV:14128813-14128985 1.132 cnd1_T3 hlh1_T3
WBGene00003916_H39E23.1_par-1 E026 chrV:14128813-14128985 1.212 cnd1_T3 end1_T3
WBGene00003916_H39E23.1_par-1 E026 chrV:14128813-14128985 1.612 cnd1_T3 nhr25_T3
WBGene00003916_H39E23.1_par-1 E026 chrV:14128813-14128985 2.123 cnd1_T3 pha4_T3

WBGene00004313_F54E4.1_rbc-1 E030 chrX:14622571-14622615 1.351 cnd1_T3 hlh1_T3
WBGene00004313_F54E4.1_rbc-1 E030 chrX:14622571-14622615 1.359 cnd1_T3 pha4_T3
WBGene00004313_F54E4.1_rbc-1 E030 chrX:14622571-14622615 1.801 cnd1_T3 end1_T3
WBGene00004313_F54E4.1_rbc-1 E030 chrX:14622571-14622615 1.981 cnd1_T3 nhr25_T3

WBGene00006342_C01B7.1_sup-37 E009 chrV:8789570-8789582 1.105 cnd1_T3 nhr25_T3
WBGene00006342_C01B7.1_sup-37 E009 chrV:8789570-8789582 1.764 cnd1_T3 hlh1_T3
WBGene00006342_C01B7.1_sup-37 E009 chrV:8789570-8789582 2.158 cnd1_T3 pha4_T3
WBGene00006342_C01B7.1_sup-37 E009 chrV:8789570-8789582 2.664 cnd1_T3 end1_T3

WBGene00006342_C01B7.1_sup-37 E010 chrV:8789583-8789647 1.288 cnd1_T3 nhr25_T3
WBGene00006342_C01B7.1_sup-37 E010 chrV:8789583-8789647 1.808 cnd1_T3 hlh1_T3
WBGene00006342_C01B7.1_sup-37 E010 chrV:8789583-8789647 2.245 cnd1_T3 pha4_T3
WBGene00006342_C01B7.1_sup-37 E010 chrV:8789583-8789647 2.587 cnd1_T3 end1_T3

WBGene00006428_AC7.1_tkr-3 E001 chrIV:5112929-5113137 5.205 cnd1_T3 pha4_T3
WBGene00006428_AC7.1_tkr-3 E001 chrIV:5112929-5113137 7.139 cnd1_T3 hlh1_T3
WBGene00006428_AC7.1_tkr-3 E001 chrIV:5112929-5113137 18.732 cnd1_T3 nhr25_T3
WBGene00006428_AC7.1_tkr-3 E001 chrIV:5112929-5113137 18.072 cnd1_T3 end1_T3

WBGene00006763_JC8.10_unc-26 E006 chrIV:13266128-13266145 1.250 cnd1_T3 hlh1_T3
WBGene00006763_JC8.10_unc-26 E006 chrIV:13266128-13266145 1.271 cnd1_T3 nhr25_T3
WBGene00006763_JC8.10_unc-26 E006 chrIV:13266128-13266145 2.080 cnd1_T3 end1_T3
WBGene00006763_JC8.10_unc-26 E006 chrIV:13266128-13266145 2.349 cnd1_T3 pha4_T3

WBGene00006923_F08B1.1_vhp-1 E007 chrII:5336239-5336562 1.011 cnd1_T3 hlh1_T3
WBGene00006923_F08B1.1_vhp-1 E007 chrII:5336239-5336562 1.193 cnd1_T3 nhr25_T3
WBGene00006923_F08B1.1_vhp-1 E007 chrII:5336239-5336562 1.353 cnd1_T3 end1_T3
WBGene00006923_F08B1.1_vhp-1 E007 chrII:5336239-5336562 1.594 cnd1_T3 pha4_T3

WBGene00009119_F25H2.5_ndk-1 E004 chrI:10553861-10553865 1.188 cnd1_T3 nhr25_T3
WBGene00009119_F25H2.5_ndk-1 E004 chrI:10553861-10553865 1.232 cnd1_T3 pha4_T3
WBGene00009119_F25H2.5_ndk-1 E004 chrI:10553861-10553865 1.373 cnd1_T3 hlh1_T3
WBGene00009119_F25H2.5_ndk-1 E004 chrI:10553861-10553865 1.829 cnd1_T3 end1_T3

WBGene00009119_F25H2.5_ndk-1 E005 chrI:10553866-10553879 1.200 cnd1_T3 nhr25_T3
WBGene00009119_F25H2.5_ndk-1 E005 chrI:10553866-10553879 1.296 cnd1_T3 pha4_T3
WBGene00009119_F25H2.5_ndk-1 E005 chrI:10553866-10553879 1.331 cnd1_T3 hlh1_T3
WBGene00009119_F25H2.5_ndk-1 E005 chrI:10553866-10553879 1.904 cnd1_T3 end1_T3

WBGene00009119_F25H2.5_ndk-1 E006 chrI:10553880-10553881 1.262 cnd1_T3 pha4_T3
WBGene00009119_F25H2.5_ndk-1 E006 chrI:10553880-10553881 1.346 cnd1_T3 hlh1_T3
WBGene00009119_F25H2.5_ndk-1 E006 chrI:10553880-10553881 1.587 cnd1_T3 nhr25_T3
WBGene00009119_F25H2.5_ndk-1 E006 chrI:10553880-10553881 1.899 cnd1_T3 end1_T3

WBGene00009119_F25H2.5_ndk-1 E007 chrI:10553882-10553889 1.240 cnd1_T3 pha4_T3
WBGene00009119_F25H2.5_ndk-1 E007 chrI:10553882-10553889 1.327 cnd1_T3 hlh1_T3
WBGene00009119_F25H2.5_ndk-1 E007 chrI:10553882-10553889 1.597 cnd1_T3 nhr25_T3
WBGene00009119_F25H2.5_ndk-1 E007 chrI:10553882-10553889 1.859 cnd1_T3 end1_T3

WBGene00009119_F25H2.5_ndk-1 E008 chrI:10553890-10553913 1.279 cnd1_T3 pha4_T3
WBGene00009119_F25H2.5_ndk-1 E008 chrI:10553890-10553913 1.488 cnd1_T3 hlh1_T3
WBGene00009119_F25H2.5_ndk-1 E008 chrI:10553890-10553913 1.683 cnd1_T3 nhr25_T3
WBGene00009119_F25H2.5_ndk-1 E008 chrI:10553890-10553913 1.989 cnd1_T3 end1_T3

WBGene00011088_R07B7.4_R07B7.4 E001 chrV:12065960-12066385 1.494 cnd1_T3 hlh1_T3
WBGene00011088_R07B7.4_R07B7.4 E001 chrV:12065960-12066385 2.404 cnd1_T3 nhr25_T3
WBGene00011088_R07B7.4_R07B7.4 E001 chrV:12065960-12066385 2.651 cnd1_T3 end1_T3
WBGene00011088_R07B7.4_R07B7.4 E001 chrV:12065960-12066385 2.790 cnd1_T3 pha4_T3

WBGene00011647_T09E8.1_noca-1 E010 chrV:13167416-13167570 1.870 cnd1_T3 nhr25_T3
WBGene00011647_T09E8.1_noca-1 E010 chrV:13167416-13167570 2.065 cnd1_T3 hlh1_T3
WBGene00011647_T09E8.1_noca-1 E010 chrV:13167416-13167570 2.242 cnd1_T3 end1_T3
WBGene00011647_T09E8.1_noca-1 E010 chrV:13167416-13167570 2.332 cnd1_T3 pha4_T3

WBGene00012543_Y37A1C.1_nkcc-1 E006 chrIV:14110475-14110546 1.344 cnd1_T3 pha4_T3
WBGene00012543_Y37A1C.1_nkcc-1 E006 chrIV:14110475-14110546 1.591 cnd1_T3 nhr25_T3
WBGene00012543_Y37A1C.1_nkcc-1 E006 chrIV:14110475-14110546 1.615 cnd1_T3 hlh1_T3
WBGene00012543_Y37A1C.1_nkcc-1 E006 chrIV:14110475-14110546 2.011 cnd1_T3 end1_T3

WBGene00015280_C01B10.6_C01B10.6 E032 chrIV:6644803-6644914 1.543 cnd1_T3 hlh1_T3
WBGene00015280_C01B10.6_C01B10.6 E032 chrIV:6644803-6644914 2.288 cnd1_T3 pha4_T3
WBGene00015280_C01B10.6_C01B10.6 E032 chrIV:6644803-6644914 3.097 cnd1_T3 nhr25_T3
WBGene00015280_C01B10.6_C01B10.6 E032 chrIV:6644803-6644914 3.084 cnd1_T3 end1_T3

WBGene00015280_C01B10.6_C01B10.6 E036 chrIV:6645102-6645207 1.830 cnd1_T3 hlh1_T3
WBGene00015280_C01B10.6_C01B10.6 E036 chrIV:6645102-6645207 2.663 cnd1_T3 pha4_T3
WBGene00015280_C01B10.6_C01B10.6 E036 chrIV:6645102-6645207 3.714 cnd1_T3 nhr25_T3
WBGene00015280_C01B10.6_C01B10.6 E036 chrIV:6645102-6645207 3.965 cnd1_T3 end1_T3

WBGene00016415_C34F11.3_ampd-1 E005 chrII:5204670-5204705 14.330 cnd1_T3 end1_T3
WBGene00016415_C34F11.3_ampd-1 E005 chrII:5204670-5204705 1.568 cnd1_T3 nhr25_T3
WBGene00016415_C34F11.3_ampd-1 E005 chrII:5204670-5204705 1.615 cnd1_T3 hlh1_T3
WBGene00016415_C34F11.3_ampd-1 E005 chrII:5204670-5204705 1.722 cnd1_T3 pha4_T3

WBGene00016539_C39F7.2_madd-2 E006 chrV:1226842-1226883 1.419 cnd1_T3 hlh1_T3
WBGene00016539_C39F7.2_madd-2 E006 chrV:1226842-1226883 1.525 cnd1_T3 nhr25_T3
WBGene00016539_C39F7.2_madd-2 E006 chrV:1226842-1226883 1.781 cnd1_T3 pha4_T3
WBGene00016539_C39F7.2_madd-2 E006 chrV:1226842-1226883 2.287 cnd1_T3 end1_T3

WBGene00017053_D2024.5_D2024.5 E003 chrIV:7227552-7227617 1.468 cnd1_T3 hlh1_T3
WBGene00017053_D2024.5_D2024.5 E003 chrIV:7227552-7227617 2.071 cnd1_T3 nhr25_T3
WBGene00017053_D2024.5_D2024.5 E003 chrIV:7227552-7227617 2.154 cnd1_T3 pha4_T3
WBGene00017053_D2024.5_D2024.5 E003 chrIV:7227552-7227617 3.231 cnd1_T3 end1_T3

WBGene00020251_T05C1.4_camt-1 E003 chrII:4492087-4492120 1.302 cnd1_T3 nhr25_T3
WBGene00020251_T05C1.4_camt-1 E003 chrII:4492087-4492120 1.926 cnd1_T3 end1_T3
WBGene00020251_T05C1.4_camt-1 E003 chrII:4492087-4492120 2.016 cnd1_T3 hlh1_T3
WBGene00020251_T05C1.4_camt-1 E003 chrII:4492087-4492120 2.445 cnd1_T3 pha4_T3

WBGene00020684_T22D1.5_T22D1.5 E006 chrIV:6905242-6905546 1.046 cnd1_T3 pha4_T3
WBGene00020684_T22D1.5_T22D1.5 E006 chrIV:6905242-6905546 1.145 cnd1_T3 hlh1_T3
WBGene00020684_T22D1.5_T22D1.5 E006 chrIV:6905242-6905546 1.261 cnd1_T3 nhr25_T3
WBGene00020684_T22D1.5_T22D1.5 E006 chrIV:6905242-6905546 1.889 cnd1_T3 end1_T3

WBGene00045483_F56H1.7_oxy-5 E004 chrI:5762336-5762435 1.108 cnd1_T3 nhr25_T3
WBGene00045483_F56H1.7_oxy-5 E004 chrI:5762336-5762435 1.441 cnd1_T3 hlh1_T3
WBGene00045483_F56H1.7_oxy-5 E004 chrI:5762336-5762435 13.595 cnd1_T3 pha4_T3
WBGene00045483_F56H1.7_oxy-5 E004 chrI:5762336-5762435 2.770 cnd1_T3 end1_T3

WBGene00001335_F35A5.8_erp-1 J018 chrX:3801608-3801747 1.337 cnd1_T3 nhr25_T3
WBGene00001335_F35A5.8_erp-1 J018 chrX:3801608-3801747 1.384 cnd1_T3 end1_T3
WBGene00001335_F35A5.8_erp-1 J018 chrX:3801608-3801747 1.407 cnd1_T3 hlh1_T3
WBGene00001335_F35A5.8_erp-1 J018 chrX:3801608-3801747 2.039 cnd1_T3 pha4_T3

WBGene00001335_F35A5.8_erp-1 J020 chrX:3801787-3801864 1.337 cnd1_T3 hlh1_T3
WBGene00001335_F35A5.8_erp-1 J020 chrX:3801787-3801864 1.952 cnd1_T3 nhr25_T3
WBGene00001335_F35A5.8_erp-1 J020 chrX:3801787-3801864 1.997 cnd1_T3 end1_T3
WBGene00001335_F35A5.8_erp-1 J020 chrX:3801787-3801864 2.646 cnd1_T3 pha4_T3

WBGene00001561_W07B3.2_gei-4 J027 chrIII:347438-348044 1.734 cnd1_T3 hlh1_T3
WBGene00001561_W07B3.2_gei-4 J027 chrIII:347438-348044 1.882 cnd1_T3 nhr25_T3
WBGene00001561_W07B3.2_gei-4 J027 chrIII:347438-348044 2.262 cnd1_T3 end1_T3
WBGene00001561_W07B3.2_gei-4 J027 chrIII:347438-348044 2.716 cnd1_T3 pha4_T3

WBGene00001980_W02B9.1_hmr-1 J072 chrI:11129739-11130181 1.048 cnd1_T3 hlh1_T3
WBGene00001980_W02B9.1_hmr-1 J072 chrI:11129739-11130181 1.525 cnd1_T3 end1_T3
WBGene00001980_W02B9.1_hmr-1 J072 chrI:11129739-11130181 1.669 cnd1_T3 pha4_T3
WBGene00001980_W02B9.1_hmr-1 J072 chrI:11129739-11130181 2.782 cnd1_T3 nhr25_T3

WBGene00003400_K12C11.4_dapk-1 J023 chrI:1317181-1320039 1.053 cnd1_T3 nhr25_T3
WBGene00003400_K12C11.4_dapk-1 J023 chrI:1317181-1320039 1.201 cnd1_T3 pha4_T3
WBGene00003400_K12C11.4_dapk-1 J023 chrI:1317181-1320039 1.245 cnd1_T3 hlh1_T3
WBGene00003400_K12C11.4_dapk-1 J023 chrI:1317181-1320039 3.039 cnd1_T3 end1_T3

WBGene00003916_H39E23.1_par-1 J054 chrV:14126244-14128812 1.233 cnd1_T3 hlh1_T3
WBGene00003916_H39E23.1_par-1 J054 chrV:14126244-14128812 1.424 cnd1_T3 end1_T3
WBGene00003916_H39E23.1_par-1 J054 chrV:14126244-14128812 2.117 cnd1_T3 nhr25_T3
WBGene00003916_H39E23.1_par-1 J054 chrV:14126244-14128812 2.334 cnd1_T3 pha4_T3

WBGene00004313_F54E4.1_rbc-1 J062 chrX:14622474-14622570 1.369 cnd1_T3 hlh1_T3
WBGene00004313_F54E4.1_rbc-1 J062 chrX:14622474-14622570 1.412 cnd1_T3 pha4_T3
WBGene00004313_F54E4.1_rbc-1 J062 chrX:14622474-14622570 1.792 cnd1_T3 nhr25_T3
WBGene00004313_F54E4.1_rbc-1 J062 chrX:14622474-14622570 1.983 cnd1_T3 end1_T3

WBGene00004313_F54E4.1_rbc-1 J064 chrX:14622616-14622757 1.195 cnd1_T3 hlh1_T3
WBGene00004313_F54E4.1_rbc-1 J064 chrX:14622616-14622757 1.267 cnd1_T3 pha4_T3
WBGene00004313_F54E4.1_rbc-1 J064 chrX:14622616-14622757 1.470 cnd1_T3 end1_T3
WBGene00004313_F54E4.1_rbc-1 J064 chrX:14622616-14622757 1.783 cnd1_T3 nhr25_T3

WBGene00006496_C14A11.3_cgef-1 J027 chrX:2773897-2774548 1.038 cnd1_T3 hlh1_T3
WBGene00006496_C14A11.3_cgef-1 J027 chrX:2773897-2774548 13.656 cnd1_T3 pha4_T3
WBGene00006496_C14A11.3_cgef-1 J027 chrX:2773897-2774548 13.810 cnd1_T3 end1_T3
WBGene00006496_C14A11.3_cgef-1 J027 chrX:2773897-2774548 2.843 cnd1_T3 nhr25_T3

WBGene00006496_C14A11.3_cgef-1 J028 chrX:2774694-2775126 1.052 cnd1_T3 hlh1_T3
WBGene00006496_C14A11.3_cgef-1 J028 chrX:2774694-2775126 13.596 cnd1_T3 end1_T3
WBGene00006496_C14A11.3_cgef-1 J028 chrX:2774694-2775126 13.944 cnd1_T3 nhr25_T3
WBGene00006496_C14A11.3_cgef-1 J028 chrX:2774694-2775126 1.869 cnd1_T3 pha4_T3

WBGene00006755_ZK1098.10_unc-16 J049 chrIII:9550384-9550720 1.015 cnd1_T3 pha4_T3
WBGene00006755_ZK1098.10_unc-16 J049 chrIII:9550384-9550720 1.061 cnd1_T3 hlh1_T3
WBGene00006755_ZK1098.10_unc-16 J049 chrIII:9550384-9550720 1.104 cnd1_T3 nhr25_T3
WBGene00006755_ZK1098.10_unc-16 J049 chrIII:9550384-9550720 1.798 cnd1_T3 end1_T3

WBGene00006763_JC8.10_unc-26 J017 chrIV:13265984-13266127 1.220 cnd1_T3 nhr25_T3
WBGene00006763_JC8.10_unc-26 J017 chrIV:13265984-13266127 1.266 cnd1_T3 hlh1_T3
WBGene00006763_JC8.10_unc-26 J017 chrIV:13265984-13266127 2.093 cnd1_T3 end1_T3
WBGene00006763_JC8.10_unc-26 J017 chrIV:13265984-13266127 2.659 cnd1_T3 pha4_T3

WBGene00006763_JC8.10_unc-26 J019 chrIV:13266146-13267138 1.158 cnd1_T3 hlh1_T3
WBGene00006763_JC8.10_unc-26 J019 chrIV:13266146-13267138 1.228 cnd1_T3 nhr25_T3
WBGene00006763_JC8.10_unc-26 J019 chrIV:13266146-13267138 1.967 cnd1_T3 end1_T3
WBGene00006763_JC8.10_unc-26 J019 chrIV:13266146-13267138 2.736 cnd1_T3 pha4_T3

WBGene00006923_F08B1.1_vhp-1 J022 chrII:5336563-5338171 1.094 cnd1_T3 nhr25_T3
WBGene00006923_F08B1.1_vhp-1 J022 chrII:5336563-5338171 1.175 cnd1_T3 hlh1_T3
WBGene00006923_F08B1.1_vhp-1 J022 chrII:5336563-5338171 1.573 cnd1_T3 end1_T3
WBGene00006923_F08B1.1_vhp-1 J022 chrII:5336563-5338171 1.637 cnd1_T3 pha4_T3

WBGene00008546_F07A11.2_gfat-1 J022 chrII:11594465-11594706 1.118 cnd1_T3 hlh1_T3
WBGene00008546_F07A11.2_gfat-1 J022 chrII:11594465-11594706 1.311 cnd1_T3 nhr25_T3
WBGene00008546_F07A11.2_gfat-1 J022 chrII:11594465-11594706 1.476 cnd1_T3 end1_T3
WBGene00008546_F07A11.2_gfat-1 J022 chrII:11594465-11594706 1.636 cnd1_T3 pha4_T3

WBGene00011647_T09E8.1_noca-1 J026 chrV:13167571-13167636 1.683 cnd1_T3 hlh1_T3
WBGene00011647_T09E8.1_noca-1 J026 chrV:13167571-13167636 1.772 cnd1_T3 nhr25_T3
WBGene00011647_T09E8.1_noca-1 J026 chrV:13167571-13167636 1.808 cnd1_T3 end1_T3
WBGene00011647_T09E8.1_noca-1 J026 chrV:13167571-13167636 2.526 cnd1_T3 pha4_T3

WBGene00012543_Y37A1C.1_nkcc-1 J026 chrIV:14109410-14110474 1.335 cnd1_T3 nhr25_T3
WBGene00012543_Y37A1C.1_nkcc-1 J026 chrIV:14109410-14110474 1.590 cnd1_T3 hlh1_T3
WBGene00012543_Y37A1C.1_nkcc-1 J026 chrIV:14109410-14110474 2.050 cnd1_T3 end1_T3
WBGene00012543_Y37A1C.1_nkcc-1 J026 chrIV:14109410-14110474 2.295 cnd1_T3 pha4_T3

WBGene00013683_Y105E8A.26_zoo-1 J027 chrI:14541808-14543339 1.553 cnd1_T3 nhr25_T3
WBGene00013683_Y105E8A.26_zoo-1 J027 chrI:14541808-14543339 2.279 cnd1_T3 pha4_T3
WBGene00013683_Y105E8A.26_zoo-1 J027 chrI:14541808-14543339 2.475 cnd1_T3 hlh1_T3
WBGene00013683_Y105E8A.26_zoo-1 J027 chrI:14541808-14543339 2.484 cnd1_T3 end1_T3

WBGene00015680_C10G6.1_egal-1 J015 chrIV:5828855-5829712 1.371 cnd1_T3 nhr25_T3
WBGene00015680_C10G6.1_egal-1 J015 chrIV:5828855-5829712 1.577 cnd1_T3 pha4_T3
WBGene00015680_C10G6.1_egal-1 J015 chrIV:5828855-5829712 2.173 cnd1_T3 end1_T3
WBGene00015680_C10G6.1_egal-1 J015 chrIV:5828855-5829712 2.444 cnd1_T3 hlh1_T3

WBGene00016539_C39F7.2_madd-2 J018 chrV:1226108-1226841 1.425 cnd1_T3 hlh1_T3
WBGene00016539_C39F7.2_madd-2 J018 chrV:1226108-1226841 1.580 cnd1_T3 nhr25_T3
WBGene00016539_C39F7.2_madd-2 J018 chrV:1226108-1226841 2.218 cnd1_T3 pha4_T3
WBGene00016539_C39F7.2_madd-2 J018 chrV:1226108-1226841 2.858 cnd1_T3 end1_T3

WBGene00016539_C39F7.2_madd-2 J020 chrV:1226884-1226957 1.233 cnd1_T3 pha4_T3
WBGene00016539_C39F7.2_madd-2 J020 chrV:1226884-1226957 1.238 cnd1_T3 hlh1_T3
WBGene00016539_C39F7.2_madd-2 J020 chrV:1226884-1226957 1.505 cnd1_T3 nhr25_T3
WBGene00016539_C39F7.2_madd-2 J020 chrV:1226884-1226957 1.743 cnd1_T3 end1_T3

WBGene00017053_D2024.5_D2024.5 J010 chrIV:7227618-7227695 1.497 cnd1_T3 hlh1_T3
WBGene00017053_D2024.5_D2024.5 J010 chrIV:7227618-7227695 1.806 cnd1_T3 nhr25_T3
WBGene00017053_D2024.5_D2024.5 J010 chrIV:7227618-7227695 2.440 cnd1_T3 pha4_T3
WBGene00017053_D2024.5_D2024.5 J010 chrIV:7227618-7227695 2.802 cnd1_T3 end1_T3

WBGene00020251_T05C1.4_camt-1 J021 chrII:4491780-4492086 1.278 cnd1_T3 nhr25_T3
WBGene00020251_T05C1.4_camt-1 J021 chrII:4491780-4492086 1.738 cnd1_T3 end1_T3
WBGene00020251_T05C1.4_camt-1 J021 chrII:4491780-4492086 1.885 cnd1_T3 hlh1_T3
WBGene00020251_T05C1.4_camt-1 J021 chrII:4491780-4492086 2.258 cnd1_T3 pha4_T3

WBGene00020251_T05C1.4_camt-1 J023 chrII:4492121-4492204 1.376 cnd1_T3 nhr25_T3
WBGene00020251_T05C1.4_camt-1 J023 chrII:4492121-4492204 1.626 cnd1_T3 end1_T3
WBGene00020251_T05C1.4_camt-1 J023 chrII:4492121-4492204 1.908 cnd1_T3 hlh1_T3
WBGene00020251_T05C1.4_camt-1 J023 chrII:4492121-4492204 2.144 cnd1_T3 pha4_T3


WBGene00001117_F54C1.5_dyf-1 E015 chrI:4994639-4994661 1.300 cnd1_T4 end1_T4
WBGene00001117_F54C1.5_dyf-1 E015 chrI:4994639-4994661 1.443 cnd1_T4 hlh1_T4
WBGene00001117_F54C1.5_dyf-1 E015 chrI:4994639-4994661 1.544 cnd1_T4 pha4_T4
WBGene00001117_F54C1.5_dyf-1 E015 chrI:4994639-4994661 1.604 cnd1_T4 nhr25_T4

WBGene00002203_F46F2.2_kin-20 E006 chrX:15270931-15271123 1.136 cnd1_T4 hlh1_T4
WBGene00002203_F46F2.2_kin-20 E006 chrX:15270931-15271123 1.299 cnd1_T4 nhr25_T4
WBGene00002203_F46F2.2_kin-20 E006 chrX:15270931-15271123 1.557 cnd1_T4 end1_T4
WBGene00002203_F46F2.2_kin-20 E006 chrX:15270931-15271123 2.692 cnd1_T4 pha4_T4

WBGene00002225_M01E11.6_klp-15 E004 chrI:5579028-5579299 1.110 cnd1_T4 hlh1_T4
WBGene00002225_M01E11.6_klp-15 E004 chrI:5579028-5579299 1.239 cnd1_T4 nhr25_T4
WBGene00002225_M01E11.6_klp-15 E004 chrI:5579028-5579299 1.482 cnd1_T4 pha4_T4
WBGene00002225_M01E11.6_klp-15 E004 chrI:5579028-5579299 1.635 cnd1_T4 end1_T4

WBGene00003153_Y67D8C.10_mca-3 E011 chrIV:3123745-3123843 1.435 cnd1_T4 nhr25_T4
WBGene00003153_Y67D8C.10_mca-3 E011 chrIV:3123745-3123843 1.678 cnd1_T4 hlh1_T4
WBGene00003153_Y67D8C.10_mca-3 E011 chrIV:3123745-3123843 1.967 cnd1_T4 end1_T4
WBGene00003153_Y67D8C.10_mca-3 E011 chrIV:3123745-3123843 2.017 cnd1_T4 pha4_T4

WBGene00003400_K12C11.4_dapk-1 E009 chrI:1316674-1317180 1.128 cnd1_T4 nhr25_T4
WBGene00003400_K12C11.4_dapk-1 E009 chrI:1316674-1317180 1.413 cnd1_T4 hlh1_T4
WBGene00003400_K12C11.4_dapk-1 E009 chrI:1316674-1317180 1.630 cnd1_T4 pha4_T4
WBGene00003400_K12C11.4_dapk-1 E009 chrI:1316674-1317180 1.872 cnd1_T4 end1_T4

WBGene00003423_R10E9.1_msi-1 E001 chrIII:3964663-3965877 1.066 cnd1_T4 hlh1_T4
WBGene00003423_R10E9.1_msi-1 E001 chrIII:3964663-3965877 1.083 cnd1_T4 end1_T4
WBGene00003423_R10E9.1_msi-1 E001 chrIII:3964663-3965877 1.279 cnd1_T4 nhr25_T4
WBGene00003423_R10E9.1_msi-1 E001 chrIII:3964663-3965877 1.780 cnd1_T4 pha4_T4

WBGene00003916_H39E23.1_par-1 E026 chrV:14128813-14128985 1.666 cnd1_T4 hlh1_T4
WBGene00003916_H39E23.1_par-1 E026 chrV:14128813-14128985 2.036 cnd1_T4 nhr25_T4
WBGene00003916_H39E23.1_par-1 E026 chrV:14128813-14128985 2.038 cnd1_T4 end1_T4
WBGene00003916_H39E23.1_par-1 E026 chrV:14128813-14128985 2.200 cnd1_T4 pha4_T4

WBGene00004033_E01H11.1_pkc-2 E006 chrX:9376536-9376702 1.001 cnd1_T4 hlh1_T4
WBGene00004033_E01H11.1_pkc-2 E006 chrX:9376536-9376702 1.145 cnd1_T4 nhr25_T4
WBGene00004033_E01H11.1_pkc-2 E006 chrX:9376536-9376702 1.803 cnd1_T4 pha4_T4
WBGene00004033_E01H11.1_pkc-2 E006 chrX:9376536-9376702 3.492 cnd1_T4 end1_T4

WBGene00004929_AC7.2_soc-2 E010 chrIV:5144715-5144852 1.074 cnd1_T4 nhr25_T4
WBGene00004929_AC7.2_soc-2 E010 chrIV:5144715-5144852 1.215 cnd1_T4 hlh1_T4
WBGene00004929_AC7.2_soc-2 E010 chrIV:5144715-5144852 1.960 cnd1_T4 pha4_T4
WBGene00004929_AC7.2_soc-2 E010 chrIV:5144715-5144852 1.979 cnd1_T4 end1_T4

WBGene00004929_AC7.2_soc-2 E013 chrIV:5152207-5152485 1.238 cnd1_T4 hlh1_T4
WBGene00004929_AC7.2_soc-2 E013 chrIV:5152207-5152485 1.567 cnd1_T4 pha4_T4
WBGene00004929_AC7.2_soc-2 E013 chrIV:5152207-5152485 1.590 cnd1_T4 nhr25_T4
WBGene00004929_AC7.2_soc-2 E013 chrIV:5152207-5152485 2.678 cnd1_T4 end1_T4

WBGene00006342_C01B7.1_sup-37 E009 chrV:8789570-8789582 1.176 cnd1_T4 nhr25_T4
WBGene00006342_C01B7.1_sup-37 E009 chrV:8789570-8789582 1.954 cnd1_T4 end1_T4
WBGene00006342_C01B7.1_sup-37 E009 chrV:8789570-8789582 2.077 cnd1_T4 pha4_T4
WBGene00006342_C01B7.1_sup-37 E009 chrV:8789570-8789582 2.351 cnd1_T4 hlh1_T4

WBGene00006342_C01B7.1_sup-37 E010 chrV:8789583-8789647 1.025 cnd1_T4 nhr25_T4
WBGene00006342_C01B7.1_sup-37 E010 chrV:8789583-8789647 1.804 cnd1_T4 end1_T4
WBGene00006342_C01B7.1_sup-37 E010 chrV:8789583-8789647 2.243 cnd1_T4 pha4_T4
WBGene00006342_C01B7.1_sup-37 E010 chrV:8789583-8789647 2.246 cnd1_T4 hlh1_T4

WBGene00006434_F09E5.15_prdx-2 E001 chrII:5378063-5378206 14.871 cnd1_T4 nhr25_T4
WBGene00006434_F09E5.15_prdx-2 E001 chrII:5378063-5378206 1.628 cnd1_T4 hlh1_T4
WBGene00006434_F09E5.15_prdx-2 E001 chrII:5378063-5378206 3.043 cnd1_T4 pha4_T4
WBGene00006434_F09E5.15_prdx-2 E001 chrII:5378063-5378206 4.223 cnd1_T4 end1_T4

WBGene00006603_F19H8.1_tps-2 E015 chrII:14610269-14610551 1.137 cnd1_T4 nhr25_T4
WBGene00006603_F19H8.1_tps-2 E015 chrII:14610269-14610551 1.181 cnd1_T4 pha4_T4
WBGene00006603_F19H8.1_tps-2 E015 chrII:14610269-14610551 1.462 cnd1_T4 hlh1_T4
WBGene00006603_F19H8.1_tps-2 E015 chrII:14610269-14610551 1.504 cnd1_T4 end1_T4

WBGene00006802_T07A5.6_unc-69 E004 chrIII:10319523-10319755 1.355 cnd1_T4 nhr25_T4
WBGene00006802_T07A5.6_unc-69 E004 chrIII:10319523-10319755 1.776 cnd1_T4 hlh1_T4
WBGene00006802_T07A5.6_unc-69 E004 chrIII:10319523-10319755 2.430 cnd1_T4 end1_T4
WBGene00006802_T07A5.6_unc-69 E004 chrIII:10319523-10319755 2.601 cnd1_T4 pha4_T4

WBGene00006843_M142.1_unc-119 E001 chrIII:10902648-10902708 12.465 cnd1_T4 end1_T4
WBGene00006843_M142.1_unc-119 E001 chrIII:10902648-10902708 13.426 cnd1_T4 pha4_T4
WBGene00006843_M142.1_unc-119 E001 chrIII:10902648-10902708 2.200 cnd1_T4 hlh1_T4
WBGene00006843_M142.1_unc-119 E001 chrIII:10902648-10902708 2.365 cnd1_T4 nhr25_T4

WBGene00006923_F08B1.1_vhp-1 E007 chrII:5336239-5336562 1.418 cnd1_T4 hlh1_T4
WBGene00006923_F08B1.1_vhp-1 E007 chrII:5336239-5336562 1.722 cnd1_T4 nhr25_T4
WBGene00006923_F08B1.1_vhp-1 E007 chrII:5336239-5336562 1.783 cnd1_T4 end1_T4
WBGene00006923_F08B1.1_vhp-1 E007 chrII:5336239-5336562 2.047 cnd1_T4 pha4_T4

WBGene00008714_F11F1.1_F11F1.1 E008 chrIII:13399411-13399596 1.186 cnd1_T4 hlh1_T4
WBGene00008714_F11F1.1_F11F1.1 E008 chrIII:13399411-13399596 13.070 cnd1_T4 pha4_T4
WBGene00008714_F11F1.1_F11F1.1 E008 chrIII:13399411-13399596 1.543 cnd1_T4 end1_T4
WBGene00008714_F11F1.1_F11F1.1 E008 chrIII:13399411-13399596 2.140 cnd1_T4 nhr25_T4

WBGene00009119_F25H2.5_ndk-1 E004 chrI:10553861-10553865 1.388 cnd1_T4 pha4_T4
WBGene00009119_F25H2.5_ndk-1 E004 chrI:10553861-10553865 1.397 cnd1_T4 nhr25_T4
WBGene00009119_F25H2.5_ndk-1 E004 chrI:10553861-10553865 1.685 cnd1_T4 hlh1_T4
WBGene00009119_F25H2.5_ndk-1 E004 chrI:10553861-10553865 1.956 cnd1_T4 end1_T4

WBGene00009119_F25H2.5_ndk-1 E005 chrI:10553866-10553879 1.282 cnd1_T4 pha4_T4
WBGene00009119_F25H2.5_ndk-1 E005 chrI:10553866-10553879 1.349 cnd1_T4 nhr25_T4
WBGene00009119_F25H2.5_ndk-1 E005 chrI:10553866-10553879 1.653 cnd1_T4 hlh1_T4
WBGene00009119_F25H2.5_ndk-1 E005 chrI:10553866-10553879 1.932 cnd1_T4 end1_T4

WBGene00009119_F25H2.5_ndk-1 E006 chrI:10553880-10553881 1.050 cnd1_T4 pha4_T4
WBGene00009119_F25H2.5_ndk-1 E006 chrI:10553880-10553881 1.629 cnd1_T4 nhr25_T4
WBGene00009119_F25H2.5_ndk-1 E006 chrI:10553880-10553881 1.675 cnd1_T4 hlh1_T4
WBGene00009119_F25H2.5_ndk-1 E006 chrI:10553880-10553881 1.700 cnd1_T4 end1_T4

WBGene00009119_F25H2.5_ndk-1 E007 chrI:10553882-10553889 1.064 cnd1_T4 pha4_T4
WBGene00009119_F25H2.5_ndk-1 E007 chrI:10553882-10553889 1.716 cnd1_T4 hlh1_T4
WBGene00009119_F25H2.5_ndk-1 E007 chrI:10553882-10553889 1.734 cnd1_T4 end1_T4
WBGene00009119_F25H2.5_ndk-1 E007 chrI:10553882-10553889 1.739 cnd1_T4 nhr25_T4

WBGene00009119_F25H2.5_ndk-1 E008 chrI:10553890-10553913 1.041 cnd1_T4 pha4_T4
WBGene00009119_F25H2.5_ndk-1 E008 chrI:10553890-10553913 1.634 cnd1_T4 end1_T4
WBGene00009119_F25H2.5_ndk-1 E008 chrI:10553890-10553913 1.849 cnd1_T4 hlh1_T4
WBGene00009119_F25H2.5_ndk-1 E008 chrI:10553890-10553913 1.956 cnd1_T4 nhr25_T4

WBGene00010138_F56A8.1_anoh-1 E001 chrIII:13246578-13246610 1.055 cnd1_T4 hlh1_T4
WBGene00010138_F56A8.1_anoh-1 E001 chrIII:13246578-13246610 11.931 cnd1_T4 end1_T4
WBGene00010138_F56A8.1_anoh-1 E001 chrIII:13246578-13246610 12.570 cnd1_T4 pha4_T4
WBGene00010138_F56A8.1_anoh-1 E001 chrIII:13246578-13246610 12.964 cnd1_T4 nhr25_T4

WBGene00010444_K01A6.2_magi-1 E011 chrIV:11724609-11724868 1.472 cnd1_T4 hlh1_T4
WBGene00010444_K01A6.2_magi-1 E011 chrIV:11724609-11724868 1.537 cnd1_T4 end1_T4
WBGene00010444_K01A6.2_magi-1 E011 chrIV:11724609-11724868 1.978 cnd1_T4 nhr25_T4
WBGene00010444_K01A6.2_magi-1 E011 chrIV:11724609-11724868 2.004 cnd1_T4 pha4_T4

WBGene00010908_M88.5_zbp-1 E004 chrIII:4555653-4555807 1.239 cnd1_T4 end1_T4
WBGene00010908_M88.5_zbp-1 E004 chrIII:4555653-4555807 1.342 cnd1_T4 nhr25_T4
WBGene00010908_M88.5_zbp-1 E004 chrIII:4555653-4555807 12.763 cnd1_T4 pha4_T4
WBGene00010908_M88.5_zbp-1 E004 chrIII:4555653-4555807 2.246 cnd1_T4 hlh1_T4

WBGene00011480_T05E11.3_enpl-1 E001 chrIV:11119344-11119353 1.185 cnd1_T4 nhr25_T4
WBGene00011480_T05E11.3_enpl-1 E001 chrIV:11119344-11119353 1.238 cnd1_T4 hlh1_T4
WBGene00011480_T05E11.3_enpl-1 E001 chrIV:11119344-11119353 2.123 cnd1_T4 end1_T4
WBGene00011480_T05E11.3_enpl-1 E001 chrIV:11119344-11119353 3.195 cnd1_T4 pha4_T4

WBGene00011647_T09E8.1_noca-1 E010 chrV:13167416-13167570 1.734 cnd1_T4 nhr25_T4
WBGene00011647_T09E8.1_noca-1 E010 chrV:13167416-13167570 2.400 cnd1_T4 end1_T4
WBGene00011647_T09E8.1_noca-1 E010 chrV:13167416-13167570 2.410 cnd1_T4 hlh1_T4
WBGene00011647_T09E8.1_noca-1 E010 chrV:13167416-13167570 3.067 cnd1_T4 pha4_T4

WBGene00012543_Y37A1C.1_nkcc-1 E007 chrIV:14110547-14110549 1.226 cnd1_T4 end1_T4
WBGene00012543_Y37A1C.1_nkcc-1 E007 chrIV:14110547-14110549 1.473 cnd1_T4 nhr25_T4
WBGene00012543_Y37A1C.1_nkcc-1 E007 chrIV:14110547-14110549 1.543 cnd1_T4 hlh1_T4
WBGene00012543_Y37A1C.1_nkcc-1 E007 chrIV:14110547-14110549 2.214 cnd1_T4 pha4_T4

WBGene00015035_B0212.1_otpl-1 E007 chrIV:3572472-3572646 13.399 cnd1_T4 hlh1_T4
WBGene00015035_B0212.1_otpl-1 E007 chrIV:3572472-3572646 1.744 cnd1_T4 end1_T4
WBGene00015035_B0212.1_otpl-1 E007 chrIV:3572472-3572646 15.200 cnd1_T4 pha4_T4
WBGene00015035_B0212.1_otpl-1 E007 chrIV:3572472-3572646 2.018 cnd1_T4 nhr25_T4

WBGene00015235_B0511.9_cdc-26 E007 chrI:10639841-10639873 1.127 cnd1_T4 end1_T4
WBGene00015235_B0511.9_cdc-26 E007 chrI:10639841-10639873 1.498 cnd1_T4 nhr25_T4
WBGene00015235_B0511.9_cdc-26 E007 chrI:10639841-10639873 1.586 cnd1_T4 hlh1_T4
WBGene00015235_B0511.9_cdc-26 E007 chrI:10639841-10639873 1.590 cnd1_T4 pha4_T4

WBGene00015280_C01B10.6_C01B10.6 E032 chrIV:6644803-6644914 1.611 cnd1_T4 hlh1_T4
WBGene00015280_C01B10.6_C01B10.6 E032 chrIV:6644803-6644914 2.619 cnd1_T4 nhr25_T4
WBGene00015280_C01B10.6_C01B10.6 E032 chrIV:6644803-6644914 2.791 cnd1_T4 pha4_T4
WBGene00015280_C01B10.6_C01B10.6 E032 chrIV:6644803-6644914 2.823 cnd1_T4 end1_T4

WBGene00015280_C01B10.6_C01B10.6 E036 chrIV:6645102-6645207 1.589 cnd1_T4 hlh1_T4
WBGene00015280_C01B10.6_C01B10.6 E036 chrIV:6645102-6645207 2.798 cnd1_T4 pha4_T4
WBGene00015280_C01B10.6_C01B10.6 E036 chrIV:6645102-6645207 2.909 cnd1_T4 nhr25_T4
WBGene00015280_C01B10.6_C01B10.6 E036 chrIV:6645102-6645207 3.574 cnd1_T4 end1_T4

WBGene00015280_C01B10.6_C01B10.6 E037 chrIV:6645208-6645212 1.002 cnd1_T4 hlh1_T4
WBGene00015280_C01B10.6_C01B10.6 E037 chrIV:6645208-6645212 1.078 cnd1_T4 nhr25_T4
WBGene00015280_C01B10.6_C01B10.6 E037 chrIV:6645208-6645212 1.870 cnd1_T4 pha4_T4
WBGene00015280_C01B10.6_C01B10.6 E037 chrIV:6645208-6645212 2.564 cnd1_T4 end1_T4

WBGene00016415_C34F11.3_ampd-1 E005 chrII:5204670-5204705 1.155 cnd1_T4 nhr25_T4
WBGene00016415_C34F11.3_ampd-1 E005 chrII:5204670-5204705 1.254 cnd1_T4 pha4_T4
WBGene00016415_C34F11.3_ampd-1 E005 chrII:5204670-5204705 1.389 cnd1_T4 hlh1_T4
WBGene00016415_C34F11.3_ampd-1 E005 chrII:5204670-5204705 3.850 cnd1_T4 end1_T4

WBGene00016977_C56G2.1_akap-1 E001 chrIII:6353384-6353780 1.027 cnd1_T4 hlh1_T4
WBGene00016977_C56G2.1_akap-1 E001 chrIII:6353384-6353780 1.320 cnd1_T4 pha4_T4
WBGene00016977_C56G2.1_akap-1 E001 chrIII:6353384-6353780 1.355 cnd1_T4 nhr25_T4
WBGene00016977_C56G2.1_akap-1 E001 chrIII:6353384-6353780 2.113 cnd1_T4 end1_T4

WBGene00018811_F54D11.1_pmt-2 E001 chrV:4628580-4628874 1.128 cnd1_T4 nhr25_T4
WBGene00018811_F54D11.1_pmt-2 E001 chrV:4628580-4628874 1.351 cnd1_T4 pha4_T4
WBGene00018811_F54D11.1_pmt-2 E001 chrV:4628580-4628874 1.428 cnd1_T4 hlh1_T4
WBGene00018811_F54D11.1_pmt-2 E001 chrV:4628580-4628874 1.553 cnd1_T4 end1_T4

WBGene00022647_ZK54.1_slc-17.1 E011 chrX:17464810-17464966 1.099 cnd1_T4 hlh1_T4
WBGene00022647_ZK54.1_slc-17.1 E011 chrX:17464810-17464966 1.501 cnd1_T4 nhr25_T4
WBGene00022647_ZK54.1_slc-17.1 E011 chrX:17464810-17464966 1.612 cnd1_T4 end1_T4
WBGene00022647_ZK54.1_slc-17.1 E011 chrX:17464810-17464966 2.244 cnd1_T4 pha4_T4

WBGene00045483_F56H1.7_oxy-5 E004 chrI:5762336-5762435 1.634 cnd1_T4 pha4_T4
WBGene00045483_F56H1.7_oxy-5 E004 chrI:5762336-5762435 1.673 cnd1_T4 hlh1_T4
WBGene00045483_F56H1.7_oxy-5 E004 chrI:5762336-5762435 1.771 cnd1_T4 nhr25_T4
WBGene00045483_F56H1.7_oxy-5 E004 chrI:5762336-5762435 2.351 cnd1_T4 end1_T4

WBGene00001561_W07B3.2_gei-4 J027 chrIII:347438-348044 1.488 cnd1_T4 end1_T4
WBGene00001561_W07B3.2_gei-4 J027 chrIII:347438-348044 1.641 cnd1_T4 nhr25_T4
WBGene00001561_W07B3.2_gei-4 J027 chrIII:347438-348044 1.707 cnd1_T4 hlh1_T4
WBGene00001561_W07B3.2_gei-4 J027 chrIII:347438-348044 2.320 cnd1_T4 pha4_T4

WBGene00002203_F46F2.2_kin-20 J018 chrX:15271124-15271226 1.050 cnd1_T4 hlh1_T4
WBGene00002203_F46F2.2_kin-20 J018 chrX:15271124-15271226 1.322 cnd1_T4 nhr25_T4
WBGene00002203_F46F2.2_kin-20 J018 chrX:15271124-15271226 1.596 cnd1_T4 end1_T4
WBGene00002203_F46F2.2_kin-20 J018 chrX:15271124-15271226 2.934 cnd1_T4 pha4_T4

WBGene00003153_Y67D8C.10_mca-3 J034 chrIV:3121682-3123744 1.435 cnd1_T4 end1_T4
WBGene00003153_Y67D8C.10_mca-3 J034 chrIV:3121682-3123744 1.486 cnd1_T4 pha4_T4
WBGene00003153_Y67D8C.10_mca-3 J034 chrIV:3121682-3123744 1.606 cnd1_T4 nhr25_T4
WBGene00003153_Y67D8C.10_mca-3 J034 chrIV:3121682-3123744 1.828 cnd1_T4 hlh1_T4

WBGene00003153_Y67D8C.10_mca-3 J036 chrIV:3123844-3124029 1.320 cnd1_T4 nhr25_T4
WBGene00003153_Y67D8C.10_mca-3 J036 chrIV:3123844-3124029 13.807 cnd1_T4 end1_T4
WBGene00003153_Y67D8C.10_mca-3 J036 chrIV:3123844-3124029 1.738 cnd1_T4 hlh1_T4
WBGene00003153_Y67D8C.10_mca-3 J036 chrIV:3123844-3124029 2.802 cnd1_T4 pha4_T4

WBGene00003242_C37C3.6_mig-6 J029 chrV:7832372-7832980 1.023 cnd1_T4 pha4_T4
WBGene00003242_C37C3.6_mig-6 J029 chrV:7832372-7832980 1.208 cnd1_T4 nhr25_T4
WBGene00003242_C37C3.6_mig-6 J029 chrV:7832372-7832980 2.411 cnd1_T4 end1_T4
WBGene00003242_C37C3.6_mig-6 J029 chrV:7832372-7832980 2.747 cnd1_T4 hlh1_T4

WBGene00003916_H39E23.1_par-1 J054 chrV:14126244-14128812 1.563 cnd1_T4 hlh1_T4
WBGene00003916_H39E23.1_par-1 J054 chrV:14126244-14128812 2.297 cnd1_T4 end1_T4
WBGene00003916_H39E23.1_par-1 J054 chrV:14126244-14128812 2.459 cnd1_T4 pha4_T4
WBGene00003916_H39E23.1_par-1 J054 chrV:14126244-14128812 2.505 cnd1_T4 nhr25_T4

WBGene00004929_AC7.2_soc-2 J021 chrIV:5132237-5144714 1.165 cnd1_T4 hlh1_T4
WBGene00004929_AC7.2_soc-2 J021 chrIV:5132237-5144714 1.175 cnd1_T4 nhr25_T4
WBGene00004929_AC7.2_soc-2 J021 chrIV:5132237-5144714 12.432 cnd1_T4 pha4_T4
WBGene00004929_AC7.2_soc-2 J021 chrIV:5132237-5144714 1.846 cnd1_T4 end1_T4

WBGene00006843_M142.1_unc-119 J009 chrIII:10902709-10906455 12.465 cnd1_T4 end1_T4
WBGene00006843_M142.1_unc-119 J009 chrIII:10902709-10906455 13.427 cnd1_T4 pha4_T4
WBGene00006843_M142.1_unc-119 J009 chrIII:10902709-10906455 2.197 cnd1_T4 hlh1_T4
WBGene00006843_M142.1_unc-119 J009 chrIII:10902709-10906455 2.366 cnd1_T4 nhr25_T4

WBGene00009456_F36A2.9_F36A2.9 J022 chrI:8820378-8820613 1.270 cnd1_T4 nhr25_T4
WBGene00009456_F36A2.9_F36A2.9 J022 chrI:8820378-8820613 1.784 cnd1_T4 hlh1_T4
WBGene00009456_F36A2.9_F36A2.9 J022 chrI:8820378-8820613 2.372 cnd1_T4 pha4_T4
WBGene00009456_F36A2.9_F36A2.9 J022 chrI:8820378-8820613 2.922 cnd1_T4 end1_T4

WBGene00010138_F56A8.1_anoh-1 J018 chrIII:13246611-13247937 1.060 cnd1_T4 hlh1_T4
WBGene00010138_F56A8.1_anoh-1 J018 chrIII:13246611-13247937 11.932 cnd1_T4 end1_T4
WBGene00010138_F56A8.1_anoh-1 J018 chrIII:13246611-13247937 12.571 cnd1_T4 pha4_T4
WBGene00010138_F56A8.1_anoh-1 J018 chrIII:13246611-13247937 12.965 cnd1_T4 nhr25_T4

WBGene00010444_K01A6.2_magi-1 J029 chrIV:11724869-11724955 1.658 cnd1_T4 hlh1_T4
WBGene00010444_K01A6.2_magi-1 J029 chrIV:11724869-11724955 2.017 cnd1_T4 end1_T4
WBGene00010444_K01A6.2_magi-1 J029 chrIV:11724869-11724955 2.984 cnd1_T4 pha4_T4
WBGene00010444_K01A6.2_magi-1 J029 chrIV:11724869-11724955 3.193 cnd1_T4 nhr25_T4

WBGene00011647_T09E8.1_noca-1 J026 chrV:13167571-13167636 1.761 cnd1_T4 nhr25_T4
WBGene00011647_T09E8.1_noca-1 J026 chrV:13167571-13167636 1.944 cnd1_T4 hlh1_T4
WBGene00011647_T09E8.1_noca-1 J026 chrV:13167571-13167636 2.132 cnd1_T4 end1_T4
WBGene00011647_T09E8.1_noca-1 J026 chrV:13167571-13167636 3.023 cnd1_T4 pha4_T4

WBGene00012543_Y37A1C.1_nkcc-1 J026 chrIV:14109410-14110474 1.194 cnd1_T4 end1_T4
WBGene00012543_Y37A1C.1_nkcc-1 J026 chrIV:14109410-14110474 1.441 cnd1_T4 hlh1_T4
WBGene00012543_Y37A1C.1_nkcc-1 J026 chrIV:14109410-14110474 1.527 cnd1_T4 nhr25_T4
WBGene00012543_Y37A1C.1_nkcc-1 J026 chrIV:14109410-14110474 2.761 cnd1_T4 pha4_T4

WBGene00012543_Y37A1C.1_nkcc-1 J029 chrIV:14110550-14110634 1.262 cnd1_T4 end1_T4
WBGene00012543_Y37A1C.1_nkcc-1 J029 chrIV:14110550-14110634 1.430 cnd1_T4 nhr25_T4
WBGene00012543_Y37A1C.1_nkcc-1 J029 chrIV:14110550-14110634 1.567 cnd1_T4 hlh1_T4
WBGene00012543_Y37A1C.1_nkcc-1 J029 chrIV:14110550-14110634 2.170 cnd1_T4 pha4_T4

WBGene00013683_Y105E8A.26_zoo-1 J027 chrI:14541808-14543339 1.047 cnd1_T4 end1_T4
WBGene00013683_Y105E8A.26_zoo-1 J027 chrI:14541808-14543339 1.729 cnd1_T4 nhr25_T4
WBGene00013683_Y105E8A.26_zoo-1 J027 chrI:14541808-14543339 2.516 cnd1_T4 hlh1_T4
WBGene00013683_Y105E8A.26_zoo-1 J027 chrI:14541808-14543339 2.659 cnd1_T4 pha4_T4

WBGene00015035_B0212.1_otpl-1 J024 chrIV:3572647-3573555 13.382 cnd1_T4 hlh1_T4
WBGene00015035_B0212.1_otpl-1 J024 chrIV:3572647-3573555 1.705 cnd1_T4 end1_T4
WBGene00015035_B0212.1_otpl-1 J024 chrIV:3572647-3573555 1.971 cnd1_T4 nhr25_T4
WBGene00015035_B0212.1_otpl-1 J024 chrIV:3572647-3573555 15.156 cnd1_T4 pha4_T4

WBGene00015235_B0511.9_cdc-26 J018 chrI:10639874-10639918 1.203 cnd1_T4 end1_T4
WBGene00015235_B0511.9_cdc-26 J018 chrI:10639874-10639918 1.605 cnd1_T4 pha4_T4
WBGene00015235_B0511.9_cdc-26 J018 chrI:10639874-10639918 1.611 cnd1_T4 nhr25_T4
WBGene00015235_B0511.9_cdc-26 J018 chrI:10639874-10639918 1.634 cnd1_T4 hlh1_T4

WBGene00017053_D2024.5_D2024.5 J010 chrIV:7227618-7227695 1.100 cnd1_T4 end1_T4
WBGene00017053_D2024.5_D2024.5 J010 chrIV:7227618-7227695 1.243 cnd1_T4 nhr25_T4
WBGene00017053_D2024.5_D2024.5 J010 chrIV:7227618-7227695 1.547 cnd1_T4 hlh1_T4
WBGene00017053_D2024.5_D2024.5 J010 chrIV:7227618-7227695 1.959 cnd1_T4 pha4_T4

WBGene00018811_F54D11.1_pmt-2 J009 chrV:4630287-4631363 1.000 cnd1_T4 nhr25_T4
WBGene00018811_F54D11.1_pmt-2 J009 chrV:4630287-4631363 1.105 cnd1_T4 hlh1_T4
WBGene00018811_F54D11.1_pmt-2 J009 chrV:4630287-4631363 1.358 cnd1_T4 end1_T4
WBGene00018811_F54D11.1_pmt-2 J009 chrV:4630287-4631363 1.418 cnd1_T4 pha4_T4

WBGene00022647_ZK54.1_slc-17.1 J021 chrX:17463913-17464809 1.201 cnd1_T4 hlh1_T4
WBGene00022647_ZK54.1_slc-17.1 J021 chrX:17463913-17464809 1.385 cnd1_T4 nhr25_T4
WBGene00022647_ZK54.1_slc-17.1 J021 chrX:17463913-17464809 2.388 cnd1_T4 end1_T4
WBGene00022647_ZK54.1_slc-17.1 J021 chrX:17463913-17464809 2.702 cnd1_T4 pha4_T4

WBGene00044988_W01A8.8_W01A8.8 J005 chrI:7053992-7054189 1.880 cnd1_T4 pha4_T4
WBGene00044988_W01A8.8_W01A8.8 J005 chrI:7053992-7054189 1.865 cnd1_T4 hlh1_T4
WBGene00044988_W01A8.8_W01A8.8 J005 chrI:7053992-7054189 2.143 cnd1_T4 nhr25_T4
WBGene00044988_W01A8.8_W01A8.8 J005 chrI:7053992-7054189 2.637 cnd1_T4 end1_T4

WBGene00045483_F56H1.7_oxy-5 J007 chrI:5762127-5762335 1.761 cnd1_T4 hlh1_T4
WBGene00045483_F56H1.7_oxy-5 J007 chrI:5762127-5762335 1.794 cnd1_T4 nhr25_T4
WBGene00045483_F56H1.7_oxy-5 J007 chrI:5762127-5762335 2.267 cnd1_T4 end1_T4
WBGene00045483_F56H1.7_oxy-5 J007 chrI:5762127-5762335 2.386 cnd1_T4 pha4_T4

WBGene00000223_C07G2.2_atf-7 E010 chrIII:4494187-4494450 1.053 end1_T0 pha4_T0
WBGene00000223_C07G2.2_atf-7 E010 chrIII:4494187-4494450 1.302 end1_T0 hlh1_T0
WBGene00000223_C07G2.2_atf-7 E010 chrIII:4494187-4494450 1.433 end1_T0 tbx37_T0
WBGene00000223_C07G2.2_atf-7 E010 chrIII:4494187-4494450 1.833 end1_T0 nhr25_T0
WBGene00000223_C07G2.2_atf-7 E010 chrIII:4494187-4494450 1.717 end1_T0 cnd1_T0

WBGene00001439_F26D12.1_fkh-7 E001 chrIV:5584661-5585184 1.370 end1_T0 hlh1_T0
WBGene00001439_F26D12.1_fkh-7 E001 chrIV:5584661-5585184 1.691 end1_T0 tbx37_T0
WBGene00001439_F26D12.1_fkh-7 E001 chrIV:5584661-5585184 1.715 end1_T0 pha4_T0
WBGene00001439_F26D12.1_fkh-7 E001 chrIV:5584661-5585184 2.165 end1_T0 nhr25_T0
WBGene00001439_F26D12.1_fkh-7 E001 chrIV:5584661-5585184 2.322 end1_T0 cnd1_T0

WBGene00003589_T07C4.9_nex-2 E005 chrIII:10329793-10329802 13.197 end1_T0 tbx37_T0
WBGene00003589_T07C4.9_nex-2 E005 chrIII:10329793-10329802 13.350 end1_T0 pha4_T0
WBGene00003589_T07C4.9_nex-2 E005 chrIII:10329793-10329802 1.801 end1_T0 hlh1_T0
WBGene00003589_T07C4.9_nex-2 E005 chrIII:10329793-10329802 2.815 end1_T0 nhr25_T0
WBGene00003589_T07C4.9_nex-2 E005 chrIII:10329793-10329802 12.970 end1_T0 cnd1_T0

WBGene00004013_F38A6.1_pha-4 E001 chrV:20752936-20753093 2.284 end1_T0 nhr25_T0
WBGene00004013_F38A6.1_pha-4 E001 chrV:20752936-20753093 2.651 end1_T0 hlh1_T0
WBGene00004013_F38A6.1_pha-4 E001 chrV:20752936-20753093 3.353 end1_T0 pha4_T0
WBGene00004013_F38A6.1_pha-4 E001 chrV:20752936-20753093 3.716 end1_T0 tbx37_T0
WBGene00004013_F38A6.1_pha-4 E001 chrV:20752936-20753093 1.614 end1_T0 cnd1_T0

WBGene00004215_C09D8.1_ptp-3 E002 chrII:10968580-10968674 1.749 end1_T0 hlh1_T0
WBGene00004215_C09D8.1_ptp-3 E002 chrII:10968580-10968674 2.670 end1_T0 nhr25_T0
WBGene00004215_C09D8.1_ptp-3 E002 chrII:10968580-10968674 2.770 end1_T0 pha4_T0
WBGene00004215_C09D8.1_ptp-3 E002 chrII:10968580-10968674 3.287 end1_T0 tbx37_T0
WBGene00004215_C09D8.1_ptp-3 E002 chrII:10968580-10968674 1.743 end1_T0 cnd1_T0

WBGene00004215_C09D8.1_ptp-3 E004 chrII:10975553-10975568 1.231 end1_T0 hlh1_T0
WBGene00004215_C09D8.1_ptp-3 E004 chrII:10975553-10975568 2.320 end1_T0 pha4_T0
WBGene00004215_C09D8.1_ptp-3 E004 chrII:10975553-10975568 2.404 end1_T0 tbx37_T0
WBGene00004215_C09D8.1_ptp-3 E004 chrII:10975553-10975568 2.445 end1_T0 nhr25_T0
WBGene00004215_C09D8.1_ptp-3 E004 chrII:10975553-10975568 1.223 end1_T0 cnd1_T0

WBGene00004215_C09D8.1_ptp-3 E005 chrII:10975569-10975674 1.246 end1_T0 hlh1_T0
WBGene00004215_C09D8.1_ptp-3 E005 chrII:10975569-10975674 2.325 end1_T0 nhr25_T0
WBGene00004215_C09D8.1_ptp-3 E005 chrII:10975569-10975674 2.441 end1_T0 pha4_T0
WBGene00004215_C09D8.1_ptp-3 E005 chrII:10975569-10975674 2.962 end1_T0 tbx37_T0
WBGene00004215_C09D8.1_ptp-3 E005 chrII:10975569-10975674 1.287 end1_T0 cnd1_T0

WBGene00004215_C09D8.1_ptp-3 E006 chrII:10975675-10975836 1.244 end1_T0 hlh1_T0
WBGene00004215_C09D8.1_ptp-3 E006 chrII:10975675-10975836 13.871 end1_T0 pha4_T0
WBGene00004215_C09D8.1_ptp-3 E006 chrII:10975675-10975836 2.374 end1_T0 nhr25_T0
WBGene00004215_C09D8.1_ptp-3 E006 chrII:10975675-10975836 3.175 end1_T0 tbx37_T0
WBGene00004215_C09D8.1_ptp-3 E006 chrII:10975675-10975836 1.692 end1_T0 cnd1_T0

WBGene00004215_C09D8.1_ptp-3 E007 chrII:10976186-10976327 1.353 end1_T0 hlh1_T0
WBGene00004215_C09D8.1_ptp-3 E007 chrII:10976186-10976327 2.597 end1_T0 pha4_T0
WBGene00004215_C09D8.1_ptp-3 E007 chrII:10976186-10976327 2.632 end1_T0 nhr25_T0
WBGene00004215_C09D8.1_ptp-3 E007 chrII:10976186-10976327 3.084 end1_T0 tbx37_T0
WBGene00004215_C09D8.1_ptp-3 E007 chrII:10976186-10976327 1.428 end1_T0 cnd1_T0

WBGene00004215_C09D8.1_ptp-3 E008 chrII:10976373-10976613 1.323 end1_T0 hlh1_T0
WBGene00004215_C09D8.1_ptp-3 E008 chrII:10976373-10976613 2.853 end1_T0 nhr25_T0
WBGene00004215_C09D8.1_ptp-3 E008 chrII:10976373-10976613 2.855 end1_T0 tbx37_T0
WBGene00004215_C09D8.1_ptp-3 E008 chrII:10976373-10976613 3.168 end1_T0 pha4_T0
WBGene00004215_C09D8.1_ptp-3 E008 chrII:10976373-10976613 1.474 end1_T0 cnd1_T0

WBGene00004215_C09D8.1_ptp-3 E009 chrII:10977017-10977230 1.420 end1_T0 hlh1_T0
WBGene00004215_C09D8.1_ptp-3 E009 chrII:10977017-10977230 2.661 end1_T0 nhr25_T0
WBGene00004215_C09D8.1_ptp-3 E009 chrII:10977017-10977230 2.777 end1_T0 tbx37_T0
WBGene00004215_C09D8.1_ptp-3 E009 chrII:10977017-10977230 3.465 end1_T0 pha4_T0
WBGene00004215_C09D8.1_ptp-3 E009 chrII:10977017-10977230 1.555 end1_T0 cnd1_T0

WBGene00004215_C09D8.1_ptp-3 E011 chrII:10983267-10983401 1.230 end1_T0 hlh1_T0
WBGene00004215_C09D8.1_ptp-3 E011 chrII:10983267-10983401 1.571 end1_T0 nhr25_T0
WBGene00004215_C09D8.1_ptp-3 E011 chrII:10983267-10983401 2.431 end1_T0 tbx37_T0
WBGene00004215_C09D8.1_ptp-3 E011 chrII:10983267-10983401 3.701 end1_T0 pha4_T0
WBGene00004215_C09D8.1_ptp-3 E011 chrII:10983267-10983401 1.300 end1_T0 cnd1_T0

WBGene00004215_C09D8.1_ptp-3 E012 chrII:10983794-10983934 1.348 end1_T0 nhr25_T0
WBGene00004215_C09D8.1_ptp-3 E012 chrII:10983794-10983934 1.355 end1_T0 hlh1_T0
WBGene00004215_C09D8.1_ptp-3 E012 chrII:10983794-10983934 2.567 end1_T0 tbx37_T0
WBGene00004215_C09D8.1_ptp-3 E012 chrII:10983794-10983934 3.720 end1_T0 pha4_T0
WBGene00004215_C09D8.1_ptp-3 E012 chrII:10983794-10983934 1.373 end1_T0 cnd1_T0

WBGene00004215_C09D8.1_ptp-3 E013 chrII:10983998-10984121 1.524 end1_T0 hlh1_T0
WBGene00004215_C09D8.1_ptp-3 E013 chrII:10983998-10984121 1.539 end1_T0 nhr25_T0
WBGene00004215_C09D8.1_ptp-3 E013 chrII:10983998-10984121 2.744 end1_T0 tbx37_T0
WBGene00004215_C09D8.1_ptp-3 E013 chrII:10983998-10984121 3.490 end1_T0 pha4_T0
WBGene00004215_C09D8.1_ptp-3 E013 chrII:10983998-10984121 1.496 end1_T0 cnd1_T0

WBGene00004215_C09D8.1_ptp-3 E014 chrII:10984202-10984273 1.493 end1_T0 nhr25_T0
WBGene00004215_C09D8.1_ptp-3 E014 chrII:10984202-10984273 2.642 end1_T0 tbx37_T0
WBGene00004215_C09D8.1_ptp-3 E014 chrII:10984202-10984273 2.890 end1_T0 hlh1_T0
WBGene00004215_C09D8.1_ptp-3 E014 chrII:10984202-10984273 3.198 end1_T0 pha4_T0
WBGene00004215_C09D8.1_ptp-3 E014 chrII:10984202-10984273 1.567 end1_T0 cnd1_T0

WBGene00004215_C09D8.1_ptp-3 E015 chrII:10984385-10984469 1.563 end1_T0 hlh1_T0
WBGene00004215_C09D8.1_ptp-3 E015 chrII:10984385-10984469 1.622 end1_T0 nhr25_T0
WBGene00004215_C09D8.1_ptp-3 E015 chrII:10984385-10984469 3.106 end1_T0 tbx37_T0
WBGene00004215_C09D8.1_ptp-3 E015 chrII:10984385-10984469 3.326 end1_T0 pha4_T0
WBGene00004215_C09D8.1_ptp-3 E015 chrII:10984385-10984469 1.907 end1_T0 cnd1_T0

WBGene00004215_C09D8.1_ptp-3 E016 chrII:10984517-10984762 1.464 end1_T0 hlh1_T0
WBGene00004215_C09D8.1_ptp-3 E016 chrII:10984517-10984762 1.595 end1_T0 nhr25_T0
WBGene00004215_C09D8.1_ptp-3 E016 chrII:10984517-10984762 2.991 end1_T0 tbx37_T0
WBGene00004215_C09D8.1_ptp-3 E016 chrII:10984517-10984762 3.123 end1_T0 pha4_T0
WBGene00004215_C09D8.1_ptp-3 E016 chrII:10984517-10984762 1.819 end1_T0 cnd1_T0

WBGene00004215_C09D8.1_ptp-3 E017 chrII:10985022-10985163 1.433 end1_T0 hlh1_T0
WBGene00004215_C09D8.1_ptp-3 E017 chrII:10985022-10985163 1.489 end1_T0 nhr25_T0
WBGene00004215_C09D8.1_ptp-3 E017 chrII:10985022-10985163 2.867 end1_T0 pha4_T0
WBGene00004215_C09D8.1_ptp-3 E017 chrII:10985022-10985163 2.891 end1_T0 tbx37_T0
WBGene00004215_C09D8.1_ptp-3 E017 chrII:10985022-10985163 1.654 end1_T0 cnd1_T0

WBGene00004215_C09D8.1_ptp-3 E018 chrII:10985213-10985420 1.486 end1_T0 hlh1_T0
WBGene00004215_C09D8.1_ptp-3 E018 chrII:10985213-10985420 1.570 end1_T0 nhr25_T0
WBGene00004215_C09D8.1_ptp-3 E018 chrII:10985213-10985420 2.756 end1_T0 tbx37_T0
WBGene00004215_C09D8.1_ptp-3 E018 chrII:10985213-10985420 2.961 end1_T0 pha4_T0
WBGene00004215_C09D8.1_ptp-3 E018 chrII:10985213-10985420 1.773 end1_T0 cnd1_T0

WBGene00004215_C09D8.1_ptp-3 E019 chrII:10985485-10985555 1.243 end1_T0 nhr25_T0
WBGene00004215_C09D8.1_ptp-3 E019 chrII:10985485-10985555 1.288 end1_T0 hlh1_T0
WBGene00004215_C09D8.1_ptp-3 E019 chrII:10985485-10985555 2.714 end1_T0 tbx37_T0
WBGene00004215_C09D8.1_ptp-3 E019 chrII:10985485-10985555 2.983 end1_T0 pha4_T0
WBGene00004215_C09D8.1_ptp-3 E019 chrII:10985485-10985555 1.482 end1_T0 cnd1_T0

WBGene00004215_C09D8.1_ptp-3 E020 chrII:10985677-10986036 1.428 end1_T0 hlh1_T0
WBGene00004215_C09D8.1_ptp-3 E020 chrII:10985677-10986036 1.551 end1_T0 nhr25_T0
WBGene00004215_C09D8.1_ptp-3 E020 chrII:10985677-10986036 2.959 end1_T0 tbx37_T0
WBGene00004215_C09D8.1_ptp-3 E020 chrII:10985677-10986036 3.082 end1_T0 pha4_T0
WBGene00004215_C09D8.1_ptp-3 E020 chrII:10985677-10986036 1.746 end1_T0 cnd1_T0

WBGene00004736_K11D9.2_sca-1 E003 chrIII:10812044-10812054 1.067 end1_T0 hlh1_T0
WBGene00004736_K11D9.2_sca-1 E003 chrIII:10812044-10812054 2.046 end1_T0 pha4_T0
WBGene00004736_K11D9.2_sca-1 E003 chrIII:10812044-10812054 3.206 end1_T0 nhr25_T0
WBGene00004736_K11D9.2_sca-1 E003 chrIII:10812044-10812054 3.397 end1_T0 tbx37_T0
WBGene00004736_K11D9.2_sca-1 E003 chrIII:10812044-10812054 2.580 end1_T0 cnd1_T0

WBGene00004892_H21P03.3_sms-1 E006 chrIV:11487859-11487994 13.973 end1_T0 pha4_T0
WBGene00004892_H21P03.3_sms-1 E006 chrIV:11487859-11487994 2.373 end1_T0 nhr25_T0
WBGene00004892_H21P03.3_sms-1 E006 chrIV:11487859-11487994 2.766 end1_T0 tbx37_T0
WBGene00004892_H21P03.3_sms-1 E006 chrIV:11487859-11487994 3.511 end1_T0 hlh1_T0
WBGene00004892_H21P03.3_sms-1 E006 chrIV:11487859-11487994 13.417 end1_T0 cnd1_T0

WBGene00006438_C01F6.6_nrfl-1 E002 chrIV:9119101-9119167 1.454 end1_T0 hlh1_T0
WBGene00006438_C01F6.6_nrfl-1 E002 chrIV:9119101-9119167 2.117 end1_T0 pha4_T0
WBGene00006438_C01F6.6_nrfl-1 E002 chrIV:9119101-9119167 2.551 end1_T0 tbx37_T0
WBGene00006438_C01F6.6_nrfl-1 E002 chrIV:9119101-9119167 3.650 end1_T0 nhr25_T0
WBGene00006438_C01F6.6_nrfl-1 E002 chrIV:9119101-9119167 3.003 end1_T0 cnd1_T0

WBGene00006438_C01F6.6_nrfl-1 E003 chrIV:9119168-9119168 1.454 end1_T0 hlh1_T0
WBGene00006438_C01F6.6_nrfl-1 E003 chrIV:9119168-9119168 2.117 end1_T0 pha4_T0
WBGene00006438_C01F6.6_nrfl-1 E003 chrIV:9119168-9119168 2.551 end1_T0 tbx37_T0
WBGene00006438_C01F6.6_nrfl-1 E003 chrIV:9119168-9119168 3.650 end1_T0 nhr25_T0
WBGene00006438_C01F6.6_nrfl-1 E003 chrIV:9119168-9119168 3.003 end1_T0 cnd1_T0

WBGene00006438_C01F6.6_nrfl-1 E004 chrIV:9119427-9119506 1.123 end1_T0 hlh1_T0
WBGene00006438_C01F6.6_nrfl-1 E004 chrIV:9119427-9119506 2.301 end1_T0 pha4_T0
WBGene00006438_C01F6.6_nrfl-1 E004 chrIV:9119427-9119506 2.508 end1_T0 tbx37_T0
WBGene00006438_C01F6.6_nrfl-1 E004 chrIV:9119427-9119506 3.341 end1_T0 nhr25_T0
WBGene00006438_C01F6.6_nrfl-1 E004 chrIV:9119427-9119506 2.853 end1_T0 cnd1_T0

WBGene00006575_F13B10.1_tir-1 E012 chrIII:3881631-3882005 1.498 end1_T0 pha4_T0
WBGene00006575_F13B10.1_tir-1 E012 chrIII:3881631-3882005 1.589 end1_T0 hlh1_T0
WBGene00006575_F13B10.1_tir-1 E012 chrIII:3881631-3882005 1.662 end1_T0 tbx37_T0
WBGene00006575_F13B10.1_tir-1 E012 chrIII:3881631-3882005 2.046 end1_T0 nhr25_T0
WBGene00006575_F13B10.1_tir-1 E012 chrIII:3881631-3882005 14.091 end1_T0 cnd1_T0

WBGene00006575_F13B10.1_tir-1 E013 chrIII:3882307-3882547 1.507 end1_T0 nhr25_T0
WBGene00006575_F13B10.1_tir-1 E013 chrIII:3882307-3882547 1.536 end1_T0 hlh1_T0
WBGene00006575_F13B10.1_tir-1 E013 chrIII:3882307-3882547 1.817 end1_T0 tbx37_T0
WBGene00006575_F13B10.1_tir-1 E013 chrIII:3882307-3882547 1.930 end1_T0 pha4_T0
WBGene00006575_F13B10.1_tir-1 E013 chrIII:3882307-3882547 1.954 end1_T0 cnd1_T0

WBGene00009274_F30F8.5_F30F8.5 E005 chrI:7848062-7848571 2.083 end1_T0 tbx37_T0
WBGene00009274_F30F8.5_F30F8.5 E005 chrI:7848062-7848571 2.213 end1_T0 nhr25_T0
WBGene00009274_F30F8.5_F30F8.5 E005 chrI:7848062-7848571 2.396 end1_T0 hlh1_T0
WBGene00009274_F30F8.5_F30F8.5 E005 chrI:7848062-7848571 2.623 end1_T0 pha4_T0
WBGene00009274_F30F8.5_F30F8.5 E005 chrI:7848062-7848571 3.098 end1_T0 cnd1_T0

WBGene00011092_R07B7.8_R07B7.8 E009 chrV:12083163-12083304 1.429 end1_T0 pha4_T0
WBGene00011092_R07B7.8_R07B7.8 E009 chrV:12083163-12083304 1.843 end1_T0 nhr25_T0
WBGene00011092_R07B7.8_R07B7.8 E009 chrV:12083163-12083304 2.000 end1_T0 tbx37_T0
WBGene00011092_R07B7.8_R07B7.8 E009 chrV:12083163-12083304 2.611 end1_T0 hlh1_T0
WBGene00011092_R07B7.8_R07B7.8 E009 chrV:12083163-12083304 1.621 end1_T0 cnd1_T0

WBGene00016162_C27D6.4_crh-2 E010 chrII:5185652-5186267 1.741 end1_T0 nhr25_T0
WBGene00016162_C27D6.4_crh-2 E010 chrII:5185652-5186267 2.266 end1_T0 pha4_T0
WBGene00016162_C27D6.4_crh-2 E010 chrII:5185652-5186267 2.787 end1_T0 tbx37_T0
WBGene00016162_C27D6.4_crh-2 E010 chrII:5185652-5186267 3.005 end1_T0 hlh1_T0
WBGene00016162_C27D6.4_crh-2 E010 chrII:5185652-5186267 2.474 end1_T0 cnd1_T0

WBGene00019747_M03A1.6_ipla-1 E010 chrII:4598802-4599002 1.100 end1_T0 nhr25_T0
WBGene00019747_M03A1.6_ipla-1 E010 chrII:4598802-4599002 2.199 end1_T0 pha4_T0
WBGene00019747_M03A1.6_ipla-1 E010 chrII:4598802-4599002 3.158 end1_T0 hlh1_T0
WBGene00019747_M03A1.6_ipla-1 E010 chrII:4598802-4599002 3.224 end1_T0 tbx37_T0
WBGene00019747_M03A1.6_ipla-1 E010 chrII:4598802-4599002 2.044 end1_T0 cnd1_T0

WBGene00020867_T27F7.2_shc-2 E004 chrII:4972855-4972959 1.565 end1_T0 pha4_T0
WBGene00020867_T27F7.2_shc-2 E004 chrII:4972855-4972959 1.691 end1_T0 tbx37_T0
WBGene00020867_T27F7.2_shc-2 E004 chrII:4972855-4972959 1.712 end1_T0 nhr25_T0
WBGene00020867_T27F7.2_shc-2 E004 chrII:4972855-4972959 2.283 end1_T0 hlh1_T0
WBGene00020867_T27F7.2_shc-2 E004 chrII:4972855-4972959 1.962 end1_T0 cnd1_T0

WBGene00022717_ZK370.3_hipr-1 E011 chrIII:8724801-8724847 1.442 end1_T0 nhr25_T0
WBGene00022717_ZK370.3_hipr-1 E011 chrIII:8724801-8724847 13.672 end1_T0 pha4_T0
WBGene00022717_ZK370.3_hipr-1 E011 chrIII:8724801-8724847 1.918 end1_T0 hlh1_T0
WBGene00022717_ZK370.3_hipr-1 E011 chrIII:8724801-8724847 2.089 end1_T0 tbx37_T0
WBGene00022717_ZK370.3_hipr-1 E011 chrIII:8724801-8724847 2.243 end1_T0 cnd1_T0

WBGene00000223_C07G2.2_atf-7 J019 chrIII:4494093-4494186 1.465 end1_T0 tbx37_T0
WBGene00000223_C07G2.2_atf-7 J019 chrIII:4494093-4494186 1.520 end1_T0 hlh1_T0
WBGene00000223_C07G2.2_atf-7 J019 chrIII:4494093-4494186 2.167 end1_T0 nhr25_T0
WBGene00000223_C07G2.2_atf-7 J019 chrIII:4494093-4494186 2.434 end1_T0 pha4_T0
WBGene00000223_C07G2.2_atf-7 J019 chrIII:4494093-4494186 2.440 end1_T0 cnd1_T0

WBGene00002632_F26D11.11_let-413 J016 chrV:7975065-7975432 1.097 end1_T0 hlh1_T0
WBGene00002632_F26D11.11_let-413 J016 chrV:7975065-7975432 1.175 end1_T0 pha4_T0
WBGene00002632_F26D11.11_let-413 J016 chrV:7975065-7975432 1.295 end1_T0 tbx37_T0
WBGene00002632_F26D11.11_let-413 J016 chrV:7975065-7975432 1.883 end1_T0 nhr25_T0
WBGene00002632_F26D11.11_let-413 J016 chrV:7975065-7975432 1.237 end1_T0 cnd1_T0

WBGene00004215_C09D8.1_ptp-3 J044 chrII:10968675-10975552 1.265 end1_T0 hlh1_T0
WBGene00004215_C09D8.1_ptp-3 J044 chrII:10968675-10975552 2.207 end1_T0 pha4_T0
WBGene00004215_C09D8.1_ptp-3 J044 chrII:10968675-10975552 2.290 end1_T0 tbx37_T0
WBGene00004215_C09D8.1_ptp-3 J044 chrII:10968675-10975552 2.547 end1_T0 nhr25_T0
WBGene00004215_C09D8.1_ptp-3 J044 chrII:10968675-10975552 1.210 end1_T0 cnd1_T0

WBGene00004215_C09D8.1_ptp-3 J045 chrII:10975675-10976185 1.231 end1_T0 hlh1_T0
WBGene00004215_C09D8.1_ptp-3 J045 chrII:10975675-10976185 2.155 end1_T0 pha4_T0
WBGene00004215_C09D8.1_ptp-3 J045 chrII:10975675-10976185 2.379 end1_T0 nhr25_T0
WBGene00004215_C09D8.1_ptp-3 J045 chrII:10975675-10976185 3.583 end1_T0 tbx37_T0
WBGene00004215_C09D8.1_ptp-3 J045 chrII:10975675-10976185 1.365 end1_T0 cnd1_T0

WBGene00004215_C09D8.1_ptp-3 J047 chrII:10976328-10976372 1.323 end1_T0 hlh1_T0
WBGene00004215_C09D8.1_ptp-3 J047 chrII:10976328-10976372 2.657 end1_T0 pha4_T0
WBGene00004215_C09D8.1_ptp-3 J047 chrII:10976328-10976372 3.070 end1_T0 nhr25_T0
WBGene00004215_C09D8.1_ptp-3 J047 chrII:10976328-10976372 3.561 end1_T0 tbx37_T0
WBGene00004215_C09D8.1_ptp-3 J047 chrII:10976328-10976372 1.363 end1_T0 cnd1_T0

WBGene00004215_C09D8.1_ptp-3 J048 chrII:10976614-10977016 1.174 end1_T0 hlh1_T0
WBGene00004215_C09D8.1_ptp-3 J048 chrII:10976614-10977016 2.555 end1_T0 tbx37_T0
WBGene00004215_C09D8.1_ptp-3 J048 chrII:10976614-10977016 2.571 end1_T0 nhr25_T0
WBGene00004215_C09D8.1_ptp-3 J048 chrII:10976614-10977016 3.042 end1_T0 pha4_T0
WBGene00004215_C09D8.1_ptp-3 J048 chrII:10976614-10977016 1.364 end1_T0 cnd1_T0

WBGene00004215_C09D8.1_ptp-3 J049 chrII:10977231-10983266 1.308 end1_T0 hlh1_T0
WBGene00004215_C09D8.1_ptp-3 J049 chrII:10977231-10983266 2.453 end1_T0 tbx37_T0
WBGene00004215_C09D8.1_ptp-3 J049 chrII:10977231-10983266 2.551 end1_T0 nhr25_T0
WBGene00004215_C09D8.1_ptp-3 J049 chrII:10977231-10983266 3.519 end1_T0 pha4_T0
WBGene00004215_C09D8.1_ptp-3 J049 chrII:10977231-10983266 1.610 end1_T0 cnd1_T0

WBGene00004215_C09D8.1_ptp-3 J052 chrII:10983935-10983997 1.396 end1_T0 hlh1_T0
WBGene00004215_C09D8.1_ptp-3 J052 chrII:10983935-10983997 14.727 end1_T0 pha4_T0
WBGene00004215_C09D8.1_ptp-3 J052 chrII:10983935-10983997 1.516 end1_T0 nhr25_T0
WBGene00004215_C09D8.1_ptp-3 J052 chrII:10983935-10983997 2.367 end1_T0 tbx37_T0
WBGene00004215_C09D8.1_ptp-3 J052 chrII:10983935-10983997 1.393 end1_T0 cnd1_T0

WBGene00004215_C09D8.1_ptp-3 J053 chrII:10984122-10984201 1.391 end1_T0 nhr25_T0
WBGene00004215_C09D8.1_ptp-3 J053 chrII:10984122-10984201 2.725 end1_T0 pha4_T0
WBGene00004215_C09D8.1_ptp-3 J053 chrII:10984122-10984201 2.800 end1_T0 tbx37_T0
WBGene00004215_C09D8.1_ptp-3 J053 chrII:10984122-10984201 2.894 end1_T0 hlh1_T0
WBGene00004215_C09D8.1_ptp-3 J053 chrII:10984122-10984201 1.421 end1_T0 cnd1_T0

WBGene00004215_C09D8.1_ptp-3 J055 chrII:10984274-10984384 14.593 end1_T0 pha4_T0
WBGene00004215_C09D8.1_ptp-3 J055 chrII:10984274-10984384 1.666 end1_T0 nhr25_T0
WBGene00004215_C09D8.1_ptp-3 J055 chrII:10984274-10984384 2.551 end1_T0 tbx37_T0
WBGene00004215_C09D8.1_ptp-3 J055 chrII:10984274-10984384 2.830 end1_T0 hlh1_T0
WBGene00004215_C09D8.1_ptp-3 J055 chrII:10984274-10984384 1.750 end1_T0 cnd1_T0

WBGene00004215_C09D8.1_ptp-3 J056 chrII:10984470-10984516 1.554 end1_T0 hlh1_T0
WBGene00004215_C09D8.1_ptp-3 J056 chrII:10984470-10984516 1.700 end1_T0 nhr25_T0
WBGene00004215_C09D8.1_ptp-3 J056 chrII:10984470-10984516 2.949 end1_T0 pha4_T0
WBGene00004215_C09D8.1_ptp-3 J056 chrII:10984470-10984516 4.181 end1_T0 tbx37_T0
WBGene00004215_C09D8.1_ptp-3 J056 chrII:10984470-10984516 2.313 end1_T0 cnd1_T0

WBGene00004215_C09D8.1_ptp-3 J057 chrII:10984763-10985021 1.429 end1_T0 hlh1_T0
WBGene00004215_C09D8.1_ptp-3 J057 chrII:10984763-10985021 1.590 end1_T0 nhr25_T0
WBGene00004215_C09D8.1_ptp-3 J057 chrII:10984763-10985021 2.680 end1_T0 pha4_T0
WBGene00004215_C09D8.1_ptp-3 J057 chrII:10984763-10985021 3.012 end1_T0 tbx37_T0
WBGene00004215_C09D8.1_ptp-3 J057 chrII:10984763-10985021 1.695 end1_T0 cnd1_T0

WBGene00004215_C09D8.1_ptp-3 J058 chrII:10985164-10985212 1.409 end1_T0 hlh1_T0
WBGene00004215_C09D8.1_ptp-3 J058 chrII:10985164-10985212 1.588 end1_T0 nhr25_T0
WBGene00004215_C09D8.1_ptp-3 J058 chrII:10985164-10985212 2.876 end1_T0 pha4_T0
WBGene00004215_C09D8.1_ptp-3 J058 chrII:10985164-10985212 3.111 end1_T0 tbx37_T0
WBGene00004215_C09D8.1_ptp-3 J058 chrII:10985164-10985212 1.783 end1_T0 cnd1_T0

WBGene00004215_C09D8.1_ptp-3 J059 chrII:10985421-10985484 1.243 end1_T0 hlh1_T0
WBGene00004215_C09D8.1_ptp-3 J059 chrII:10985421-10985484 1.248 end1_T0 nhr25_T0
WBGene00004215_C09D8.1_ptp-3 J059 chrII:10985421-10985484 2.641 end1_T0 tbx37_T0
WBGene00004215_C09D8.1_ptp-3 J059 chrII:10985421-10985484 3.282 end1_T0 pha4_T0
WBGene00004215_C09D8.1_ptp-3 J059 chrII:10985421-10985484 1.688 end1_T0 cnd1_T0

WBGene00004215_C09D8.1_ptp-3 J060 chrII:10985556-10985676 1.223 end1_T0 nhr25_T0
WBGene00004215_C09D8.1_ptp-3 J060 chrII:10985556-10985676 1.236 end1_T0 hlh1_T0
WBGene00004215_C09D8.1_ptp-3 J060 chrII:10985556-10985676 2.763 end1_T0 pha4_T0
WBGene00004215_C09D8.1_ptp-3 J060 chrII:10985556-10985676 2.906 end1_T0 tbx37_T0
WBGene00004215_C09D8.1_ptp-3 J060 chrII:10985556-10985676 1.309 end1_T0 cnd1_T0

WBGene00004215_C09D8.1_ptp-3 J061 chrII:10986037-10993894 1.199 end1_T0 hlh1_T0
WBGene00004215_C09D8.1_ptp-3 J061 chrII:10986037-10993894 1.255 end1_T0 nhr25_T0
WBGene00004215_C09D8.1_ptp-3 J061 chrII:10986037-10993894 2.904 end1_T0 tbx37_T0
WBGene00004215_C09D8.1_ptp-3 J061 chrII:10986037-10993894 3.368 end1_T0 pha4_T0
WBGene00004215_C09D8.1_ptp-3 J061 chrII:10986037-10993894 1.669 end1_T0 cnd1_T0

WBGene00006438_C01F6.6_nrfl-1 J024 chrIV:9119169-9119426 1.459 end1_T0 hlh1_T0
WBGene00006438_C01F6.6_nrfl-1 J024 chrIV:9119169-9119426 2.121 end1_T0 pha4_T0
WBGene00006438_C01F6.6_nrfl-1 J024 chrIV:9119169-9119426 2.553 end1_T0 tbx37_T0
WBGene00006438_C01F6.6_nrfl-1 J024 chrIV:9119169-9119426 3.654 end1_T0 nhr25_T0
WBGene00006438_C01F6.6_nrfl-1 J024 chrIV:9119169-9119426 3.005 end1_T0 cnd1_T0

WBGene00006438_C01F6.6_nrfl-1 J028 chrIV:9119962-9127194 13.336 end1_T0 pha4_T0
WBGene00006438_C01F6.6_nrfl-1 J028 chrIV:9119962-9127194 14.320 end1_T0 nhr25_T0
WBGene00006438_C01F6.6_nrfl-1 J028 chrIV:9119962-9127194 1.697 end1_T0 hlh1_T0
WBGene00006438_C01F6.6_nrfl-1 J028 chrIV:9119962-9127194 3.270 end1_T0 tbx37_T0
WBGene00006438_C01F6.6_nrfl-1 J028 chrIV:9119962-9127194 3.375 end1_T0 cnd1_T0

WBGene00006974_M03D4.1_zen-4 J026 chrIV:6121098-6121343 1.348 end1_T0 pha4_T0
WBGene00006974_M03D4.1_zen-4 J026 chrIV:6121098-6121343 1.605 end1_T0 tbx37_T0
WBGene00006974_M03D4.1_zen-4 J026 chrIV:6121098-6121343 1.686 end1_T0 nhr25_T0
WBGene00006974_M03D4.1_zen-4 J026 chrIV:6121098-6121343 1.863 end1_T0 hlh1_T0
WBGene00006974_M03D4.1_zen-4 J026 chrIV:6121098-6121343 2.235 end1_T0 cnd1_T0

WBGene00016200_C28H8.9_dpff-1 J015 chrIII:5904453-5905396 1.185 end1_T0 hlh1_T0
WBGene00016200_C28H8.9_dpff-1 J015 chrIII:5904453-5905396 1.346 end1_T0 pha4_T0
WBGene00016200_C28H8.9_dpff-1 J015 chrIII:5904453-5905396 1.379 end1_T0 nhr25_T0
WBGene00016200_C28H8.9_dpff-1 J015 chrIII:5904453-5905396 1.623 end1_T0 tbx37_T0
WBGene00016200_C28H8.9_dpff-1 J015 chrIII:5904453-5905396 2.107 end1_T0 cnd1_T0

WBGene00019719_M01H9.3_M01H9.3 J017 chrIV:4469485-4469823 1.147 end1_T0 tbx37_T0
WBGene00019719_M01H9.3_M01H9.3 J017 chrIV:4469485-4469823 1.882 end1_T0 pha4_T0
WBGene00019719_M01H9.3_M01H9.3 J017 chrIV:4469485-4469823 2.255 end1_T0 hlh1_T0
WBGene00019719_M01H9.3_M01H9.3 J017 chrIV:4469485-4469823 2.648 end1_T0 nhr25_T0
WBGene00019719_M01H9.3_M01H9.3 J017 chrIV:4469485-4469823 12.531 end1_T0 cnd1_T0

WBGene00022717_ZK370.3_hipr-1 J024 chrIII:8724848-8724987 1.242 end1_T0 nhr25_T0
WBGene00022717_ZK370.3_hipr-1 J024 chrIII:8724848-8724987 13.471 end1_T0 pha4_T0
WBGene00022717_ZK370.3_hipr-1 J024 chrIII:8724848-8724987 1.886 end1_T0 tbx37_T0
WBGene00022717_ZK370.3_hipr-1 J024 chrIII:8724848-8724987 2.701 end1_T0 hlh1_T0
WBGene00022717_ZK370.3_hipr-1 J024 chrIII:8724848-8724987 13.425 end1_T0 cnd1_T0

WBGene00000223_C07G2.2_atf-7 E010 chrIII:4494187-4494450 1.293 end1_T1 pha4_T1
WBGene00000223_C07G2.2_atf-7 E010 chrIII:4494187-4494450 1.424 end1_T1 tbx37_T1
WBGene00000223_C07G2.2_atf-7 E010 chrIII:4494187-4494450 1.751 end1_T1 hlh1_T1
WBGene00000223_C07G2.2_atf-7 E010 chrIII:4494187-4494450 1.789 end1_T1 nhr25_T1
WBGene00000223_C07G2.2_atf-7 E010 chrIII:4494187-4494450 1.678 end1_T1 cnd1_T1

WBGene00000517_T05A6.2_cki-2 E010 chrII:7819814-7820272 1.033 end1_T1 nhr25_T1
WBGene00000517_T05A6.2_cki-2 E010 chrII:7819814-7820272 1.118 end1_T1 pha4_T1
WBGene00000517_T05A6.2_cki-2 E010 chrII:7819814-7820272 1.448 end1_T1 tbx37_T1
WBGene00000517_T05A6.2_cki-2 E010 chrII:7819814-7820272 1.464 end1_T1 hlh1_T1
WBGene00000517_T05A6.2_cki-2 E010 chrII:7819814-7820272 1.356 end1_T1 cnd1_T1

WBGene00000912_R13H8.1_daf-16 E010 chrI:10762770-10763347 2.314 end1_T1 pha4_T1
WBGene00000912_R13H8.1_daf-16 E010 chrI:10762770-10763347 2.933 end1_T1 hlh1_T1
WBGene00000912_R13H8.1_daf-16 E010 chrI:10762770-10763347 3.147 end1_T1 tbx37_T1
WBGene00000912_R13H8.1_daf-16 E010 chrI:10762770-10763347 4.526 end1_T1 nhr25_T1
WBGene00000912_R13H8.1_daf-16 E010 chrI:10762770-10763347 4.570 end1_T1 cnd1_T1

WBGene00001439_F26D12.1_fkh-7 E001 chrIV:5584661-5585184 1.676 end1_T1 hlh1_T1
WBGene00001439_F26D12.1_fkh-7 E001 chrIV:5584661-5585184 2.203 end1_T1 tbx37_T1
WBGene00001439_F26D12.1_fkh-7 E001 chrIV:5584661-5585184 2.207 end1_T1 pha4_T1
WBGene00001439_F26D12.1_fkh-7 E001 chrIV:5584661-5585184 2.253 end1_T1 nhr25_T1
WBGene00001439_F26D12.1_fkh-7 E001 chrIV:5584661-5585184 13.947 end1_T1 cnd1_T1

WBGene00001489_T04C9.6_frm-2 E014 chrIII:5981269-5981417 13.992 end1_T1 pha4_T1
WBGene00001489_T04C9.6_frm-2 E014 chrIII:5981269-5981417 3.143 end1_T1 nhr25_T1
WBGene00001489_T04C9.6_frm-2 E014 chrIII:5981269-5981417 4.019 end1_T1 hlh1_T1
WBGene00001489_T04C9.6_frm-2 E014 chrIII:5981269-5981417 4.039 end1_T1 tbx37_T1
WBGene00001489_T04C9.6_frm-2 E014 chrIII:5981269-5981417 3.596 end1_T1 cnd1_T1

WBGene00001677_M04C7.1_gpa-15 E005 chrI:8533554-8533714 13.790 end1_T1 tbx37_T1
WBGene00001677_M04C7.1_gpa-15 E005 chrI:8533554-8533714 13.925 end1_T1 pha4_T1
WBGene00001677_M04C7.1_gpa-15 E005 chrI:8533554-8533714 1.654 end1_T1 nhr25_T1
WBGene00001677_M04C7.1_gpa-15 E005 chrI:8533554-8533714 1.663 end1_T1 hlh1_T1
WBGene00001677_M04C7.1_gpa-15 E005 chrI:8533554-8533714 2.149 end1_T1 cnd1_T1

WBGene00001677_M04C7.1_gpa-15 E006 chrI:8534064-8534205 1.437 end1_T1 nhr25_T1
WBGene00001677_M04C7.1_gpa-15 E006 chrI:8534064-8534205 1.449 end1_T1 hlh1_T1
WBGene00001677_M04C7.1_gpa-15 E006 chrI:8534064-8534205 13.573 end1_T1 tbx37_T1
WBGene00001677_M04C7.1_gpa-15 E006 chrI:8534064-8534205 2.725 end1_T1 pha4_T1
WBGene00001677_M04C7.1_gpa-15 E006 chrI:8534064-8534205 1.631 end1_T1 cnd1_T1

WBGene00001677_M04C7.1_gpa-15 E007 chrI:8534330-8534518 12.070 end1_T1 nhr25_T1
WBGene00001677_M04C7.1_gpa-15 E007 chrI:8534330-8534518 13.251 end1_T1 tbx37_T1
WBGene00001677_M04C7.1_gpa-15 E007 chrI:8534330-8534518 1.646 end1_T1 hlh1_T1
WBGene00001677_M04C7.1_gpa-15 E007 chrI:8534330-8534518 2.405 end1_T1 pha4_T1
WBGene00001677_M04C7.1_gpa-15 E007 chrI:8534330-8534518 1.328 end1_T1 cnd1_T1

WBGene00004013_F38A6.1_pha-4 E001 chrV:20752936-20753093 13.782 end1_T1 nhr25_T1
WBGene00004013_F38A6.1_pha-4 E001 chrV:20752936-20753093 1.724 end1_T1 hlh1_T1
WBGene00004013_F38A6.1_pha-4 E001 chrV:20752936-20753093 3.058 end1_T1 pha4_T1
WBGene00004013_F38A6.1_pha-4 E001 chrV:20752936-20753093 3.574 end1_T1 tbx37_T1
WBGene00004013_F38A6.1_pha-4 E001 chrV:20752936-20753093 13.732 end1_T1 cnd1_T1

WBGene00004892_H21P03.3_sms-1 E006 chrIV:11487859-11487994 1.202 end1_T1 nhr25_T1
WBGene00004892_H21P03.3_sms-1 E006 chrIV:11487859-11487994 2.238 end1_T1 pha4_T1
WBGene00004892_H21P03.3_sms-1 E006 chrIV:11487859-11487994 2.661 end1_T1 tbx37_T1
WBGene00004892_H21P03.3_sms-1 E006 chrIV:11487859-11487994 3.161 end1_T1 hlh1_T1
WBGene00004892_H21P03.3_sms-1 E006 chrIV:11487859-11487994 12.759 end1_T1 cnd1_T1

WBGene00006803_K11C4.3_unc-70 E003 chrV:6882039-6882351 1.000 end1_T1 tbx37_T1
WBGene00006803_K11C4.3_unc-70 E003 chrV:6882039-6882351 1.459 end1_T1 hlh1_T1
WBGene00006803_K11C4.3_unc-70 E003 chrV:6882039-6882351 1.536 end1_T1 nhr25_T1
WBGene00006803_K11C4.3_unc-70 E003 chrV:6882039-6882351 2.089 end1_T1 pha4_T1
WBGene00006803_K11C4.3_unc-70 E003 chrV:6882039-6882351 1.830 end1_T1 cnd1_T1

WBGene00008419_D2030.9_wdr-23 E003 chrI:7597070-7597212 1.154 end1_T1 nhr25_T1
WBGene00008419_D2030.9_wdr-23 E003 chrI:7597070-7597212 1.447 end1_T1 hlh1_T1
WBGene00008419_D2030.9_wdr-23 E003 chrI:7597070-7597212 1.574 end1_T1 pha4_T1
WBGene00008419_D2030.9_wdr-23 E003 chrI:7597070-7597212 2.486 end1_T1 tbx37_T1
WBGene00008419_D2030.9_wdr-23 E003 chrI:7597070-7597212 13.271 end1_T1 cnd1_T1

WBGene00009274_F30F8.5_F30F8.5 E005 chrI:7848062-7848571 1.998 end1_T1 tbx37_T1
WBGene00009274_F30F8.5_F30F8.5 E005 chrI:7848062-7848571 2.175 end1_T1 nhr25_T1
WBGene00009274_F30F8.5_F30F8.5 E005 chrI:7848062-7848571 2.159 end1_T1 pha4_T1
WBGene00009274_F30F8.5_F30F8.5 E005 chrI:7848062-7848571 2.298 end1_T1 hlh1_T1
WBGene00009274_F30F8.5_F30F8.5 E005 chrI:7848062-7848571 2.967 end1_T1 cnd1_T1

WBGene00019747_M03A1.6_ipla-1 E010 chrII:4598802-4599002 1.625 end1_T1 nhr25_T1
WBGene00019747_M03A1.6_ipla-1 E010 chrII:4598802-4599002 2.686 end1_T1 pha4_T1
WBGene00019747_M03A1.6_ipla-1 E010 chrII:4598802-4599002 3.393 end1_T1 hlh1_T1
WBGene00019747_M03A1.6_ipla-1 E010 chrII:4598802-4599002 3.498 end1_T1 tbx37_T1
WBGene00019747_M03A1.6_ipla-1 E010 chrII:4598802-4599002 3.064 end1_T1 cnd1_T1

WBGene00021009_W03F11.6_afd-1 E017 chrI:2192428-2192747 1.409 end1_T1 pha4_T1
WBGene00021009_W03F11.6_afd-1 E017 chrI:2192428-2192747 1.415 end1_T1 tbx37_T1
WBGene00021009_W03F11.6_afd-1 E017 chrI:2192428-2192747 1.457 end1_T1 hlh1_T1
WBGene00021009_W03F11.6_afd-1 E017 chrI:2192428-2192747 2.035 end1_T1 nhr25_T1
WBGene00021009_W03F11.6_afd-1 E017 chrI:2192428-2192747 1.974 end1_T1 cnd1_T1

WBGene00021025_W04C9.3_cutl-13 E006 chrI:480751-481129 1.852 end1_T1 hlh1_T1
WBGene00021025_W04C9.3_cutl-13 E006 chrI:480751-481129 1.870 end1_T1 nhr25_T1
WBGene00021025_W04C9.3_cutl-13 E006 chrI:480751-481129 1.892 end1_T1 pha4_T1
WBGene00021025_W04C9.3_cutl-13 E006 chrI:480751-481129 1.947 end1_T1 tbx37_T1
WBGene00021025_W04C9.3_cutl-13 E006 chrI:480751-481129 2.516 end1_T1 cnd1_T1

WBGene00021637_Y47G6A.7_Y47G6A.7 E007 chrI:3507090-3507164 1.658 end1_T1 nhr25_T1
WBGene00021637_Y47G6A.7_Y47G6A.7 E007 chrI:3507090-3507164 1.918 end1_T1 hlh1_T1
WBGene00021637_Y47G6A.7_Y47G6A.7 E007 chrI:3507090-3507164 2.386 end1_T1 tbx37_T1
WBGene00021637_Y47G6A.7_Y47G6A.7 E007 chrI:3507090-3507164 2.988 end1_T1 pha4_T1
WBGene00021637_Y47G6A.7_Y47G6A.7 E007 chrI:3507090-3507164 1.360 end1_T1 cnd1_T1

WBGene00000223_C07G2.2_atf-7 J019 chrIII:4494093-4494186 1.557 end1_T1 tbx37_T1
WBGene00000223_C07G2.2_atf-7 J019 chrIII:4494093-4494186 1.813 end1_T1 pha4_T1
WBGene00000223_C07G2.2_atf-7 J019 chrIII:4494093-4494186 2.069 end1_T1 nhr25_T1
WBGene00000223_C07G2.2_atf-7 J019 chrIII:4494093-4494186 2.326 end1_T1 hlh1_T1
WBGene00000223_C07G2.2_atf-7 J019 chrIII:4494093-4494186 2.285 end1_T1 cnd1_T1

WBGene00004013_F38A6.1_pha-4 J009 chrV:20753094-20755340 1.495 end1_T1 hlh1_T1
WBGene00004013_F38A6.1_pha-4 J009 chrV:20753094-20755340 13.181 end1_T1 nhr25_T1
WBGene00004013_F38A6.1_pha-4 J009 chrV:20753094-20755340 2.881 end1_T1 pha4_T1
WBGene00004013_F38A6.1_pha-4 J009 chrV:20753094-20755340 3.676 end1_T1 tbx37_T1
WBGene00004013_F38A6.1_pha-4 J009 chrV:20753094-20755340 13.124 end1_T1 cnd1_T1

WBGene00006803_K11C4.3_unc-70 J020 chrV:6882352-6882408 13.256 end1_T1 pha4_T1
WBGene00006803_K11C4.3_unc-70 J020 chrV:6882352-6882408 1.815 end1_T1 tbx37_T1
WBGene00006803_K11C4.3_unc-70 J020 chrV:6882352-6882408 1.899 end1_T1 nhr25_T1
WBGene00006803_K11C4.3_unc-70 J020 chrV:6882352-6882408 2.220 end1_T1 hlh1_T1
WBGene00006803_K11C4.3_unc-70 J020 chrV:6882352-6882408 14.110 end1_T1 cnd1_T1

WBGene00006974_M03D4.1_zen-4 J026 chrIV:6121098-6121343 1.621 end1_T1 pha4_T1
WBGene00006974_M03D4.1_zen-4 J026 chrIV:6121098-6121343 1.866 end1_T1 nhr25_T1
WBGene00006974_M03D4.1_zen-4 J026 chrIV:6121098-6121343 1.945 end1_T1 tbx37_T1
WBGene00006974_M03D4.1_zen-4 J026 chrIV:6121098-6121343 2.820 end1_T1 hlh1_T1
WBGene00006974_M03D4.1_zen-4 J026 chrIV:6121098-6121343 1.964 end1_T1 cnd1_T1

WBGene00020190_T03F1.8_guk-1 J010 chrI:3860584-3861959 2.499 end1_T1 nhr25_T1
WBGene00020190_T03F1.8_guk-1 J010 chrI:3860584-3861959 2.506 end1_T1 tbx37_T1
WBGene00020190_T03F1.8_guk-1 J010 chrI:3860584-3861959 2.704 end1_T1 hlh1_T1
WBGene00020190_T03F1.8_guk-1 J010 chrI:3860584-3861959 2.750 end1_T1 pha4_T1
WBGene00020190_T03F1.8_guk-1 J010 chrI:3860584-3861959 1.984 end1_T1 cnd1_T1

WBGene00021025_W04C9.3_cutl-13 J012 chrI:480182-480750 1.161 end1_T1 hlh1_T1
WBGene00021025_W04C9.3_cutl-13 J012 chrI:480182-480750 1.201 end1_T1 nhr25_T1
WBGene00021025_W04C9.3_cutl-13 J012 chrI:480182-480750 1.520 end1_T1 pha4_T1
WBGene00021025_W04C9.3_cutl-13 J012 chrI:480182-480750 1.692 end1_T1 tbx37_T1
WBGene00021025_W04C9.3_cutl-13 J012 chrI:480182-480750 1.601 end1_T1 cnd1_T1

WBGene00021637_Y47G6A.7_Y47G6A.7 J016 chrI:3507165-3508221 13.401 end1_T1 pha4_T1
WBGene00021637_Y47G6A.7_Y47G6A.7 J016 chrI:3507165-3508221 2.259 end1_T1 hlh1_T1
WBGene00021637_Y47G6A.7_Y47G6A.7 J016 chrI:3507165-3508221 2.553 end1_T1 nhr25_T1
WBGene00021637_Y47G6A.7_Y47G6A.7 J016 chrI:3507165-3508221 2.987 end1_T1 tbx37_T1
WBGene00021637_Y47G6A.7_Y47G6A.7 J016 chrI:3507165-3508221 1.459 end1_T1 cnd1_T1


WBGene00000223_C07G2.2_atf-7 E010 chrIII:4494187-4494450 1.407 end1_T2 hlh1_T2
WBGene00000223_C07G2.2_atf-7 E010 chrIII:4494187-4494450 1.549 end1_T2 nhr25_T2
WBGene00000223_C07G2.2_atf-7 E010 chrIII:4494187-4494450 1.738 end1_T2 tbx37_T2
WBGene00000223_C07G2.2_atf-7 E010 chrIII:4494187-4494450 2.055 end1_T2 pha4_T2
WBGene00000223_C07G2.2_atf-7 E010 chrIII:4494187-4494450 1.759 end1_T2 cnd1_T2

WBGene00000223_C07G2.2_atf-7 E011 chrIII:4494451-4494476 1.571 end1_T2 hlh1_T2
WBGene00000223_C07G2.2_atf-7 E011 chrIII:4494451-4494476 2.268 end1_T2 pha4_T2
WBGene00000223_C07G2.2_atf-7 E011 chrIII:4494451-4494476 2.698 end1_T2 nhr25_T2
WBGene00000223_C07G2.2_atf-7 E011 chrIII:4494451-4494476 3.282 end1_T2 tbx37_T2
WBGene00000223_C07G2.2_atf-7 E011 chrIII:4494451-4494476 1.932 end1_T2 cnd1_T2

WBGene00000912_R13H8.1_daf-16 E010 chrI:10762770-10763347 2.098 end1_T2 pha4_T2
WBGene00000912_R13H8.1_daf-16 E010 chrI:10762770-10763347 2.298 end1_T2 hlh1_T2
WBGene00000912_R13H8.1_daf-16 E010 chrI:10762770-10763347 2.784 end1_T2 tbx37_T2
WBGene00000912_R13H8.1_daf-16 E010 chrI:10762770-10763347 2.825 end1_T2 nhr25_T2
WBGene00000912_R13H8.1_daf-16 E010 chrI:10762770-10763347 3.745 end1_T2 cnd1_T2

WBGene00000912_R13H8.1_daf-16 E011 chrI:10763590-10763706 1.273 end1_T2 pha4_T2
WBGene00000912_R13H8.1_daf-16 E011 chrI:10763590-10763706 1.626 end1_T2 hlh1_T2
WBGene00000912_R13H8.1_daf-16 E011 chrI:10763590-10763706 2.153 end1_T2 tbx37_T2
WBGene00000912_R13H8.1_daf-16 E011 chrI:10763590-10763706 2.203 end1_T2 nhr25_T2
WBGene00000912_R13H8.1_daf-16 E011 chrI:10763590-10763706 2.705 end1_T2 cnd1_T2

WBGene00001330_Y57G11C.24_eps-8 E036 chrIV:14898130-14898286 1.020 end1_T2 hlh1_T2
WBGene00001330_Y57G11C.24_eps-8 E036 chrIV:14898130-14898286 1.689 end1_T2 pha4_T2
WBGene00001330_Y57G11C.24_eps-8 E036 chrIV:14898130-14898286 2.198 end1_T2 nhr25_T2
WBGene00001330_Y57G11C.24_eps-8 E036 chrIV:14898130-14898286 2.230 end1_T2 tbx37_T2
WBGene00001330_Y57G11C.24_eps-8 E036 chrIV:14898130-14898286 3.656 end1_T2 cnd1_T2

WBGene00001330_Y57G11C.24_eps-8 E037 chrIV:14898645-14898780 1.220 end1_T2 hlh1_T2
WBGene00001330_Y57G11C.24_eps-8 E037 chrIV:14898645-14898780 2.008 end1_T2 pha4_T2
WBGene00001330_Y57G11C.24_eps-8 E037 chrIV:14898645-14898780 2.318 end1_T2 nhr25_T2
WBGene00001330_Y57G11C.24_eps-8 E037 chrIV:14898645-14898780 2.323 end1_T2 tbx37_T2
WBGene00001330_Y57G11C.24_eps-8 E037 chrIV:14898645-14898780 2.461 end1_T2 cnd1_T2

WBGene00001330_Y57G11C.24_eps-8 E038 chrIV:14900274-14900653 1.388 end1_T2 hlh1_T2
WBGene00001330_Y57G11C.24_eps-8 E038 chrIV:14900274-14900653 1.956 end1_T2 pha4_T2
WBGene00001330_Y57G11C.24_eps-8 E038 chrIV:14900274-14900653 2.424 end1_T2 nhr25_T2
WBGene00001330_Y57G11C.24_eps-8 E038 chrIV:14900274-14900653 2.517 end1_T2 tbx37_T2
WBGene00001330_Y57G11C.24_eps-8 E038 chrIV:14900274-14900653 2.430 end1_T2 cnd1_T2

WBGene00001439_F26D12.1_fkh-7 E001 chrIV:5584661-5585184 2.324 end1_T2 nhr25_T2
WBGene00001439_F26D12.1_fkh-7 E001 chrIV:5584661-5585184 2.576 end1_T2 tbx37_T2
WBGene00001439_F26D12.1_fkh-7 E001 chrIV:5584661-5585184 2.648 end1_T2 hlh1_T2
WBGene00001439_F26D12.1_fkh-7 E001 chrIV:5584661-5585184 2.769 end1_T2 pha4_T2
WBGene00001439_F26D12.1_fkh-7 E001 chrIV:5584661-5585184 13.621 end1_T2 cnd1_T2

WBGene00001489_T04C9.6_frm-2 E014 chrIII:5981269-5981417 2.071 end1_T2 hlh1_T2
WBGene00001489_T04C9.6_frm-2 E014 chrIII:5981269-5981417 2.142 end1_T2 pha4_T2
WBGene00001489_T04C9.6_frm-2 E014 chrIII:5981269-5981417 2.462 end1_T2 nhr25_T2
WBGene00001489_T04C9.6_frm-2 E014 chrIII:5981269-5981417 2.600 end1_T2 tbx37_T2
WBGene00001489_T04C9.6_frm-2 E014 chrIII:5981269-5981417 3.581 end1_T2 cnd1_T2

WBGene00001492_Y38C1AB.8_frm-5.1 E010 chrIV:40844-40885 14.323 end1_T2 nhr25_T2
WBGene00001492_Y38C1AB.8_frm-5.1 E010 chrIV:40844-40885 1.681 end1_T2 hlh1_T2
WBGene00001492_Y38C1AB.8_frm-5.1 E010 chrIV:40844-40885 2.090 end1_T2 pha4_T2
WBGene00001492_Y38C1AB.8_frm-5.1 E010 chrIV:40844-40885 2.873 end1_T2 tbx37_T2
WBGene00001492_Y38C1AB.8_frm-5.1 E010 chrIV:40844-40885 14.101 end1_T2 cnd1_T2

WBGene00001526_T19A5.2_gck-1 E006 chrV:8952725-8952879 1.644 end1_T2 pha4_T2
WBGene00001526_T19A5.2_gck-1 E006 chrV:8952725-8952879 2.151 end1_T2 hlh1_T2
WBGene00001526_T19A5.2_gck-1 E006 chrV:8952725-8952879 2.385 end1_T2 nhr25_T2
WBGene00001526_T19A5.2_gck-1 E006 chrV:8952725-8952879 2.506 end1_T2 tbx37_T2
WBGene00001526_T19A5.2_gck-1 E006 chrV:8952725-8952879 2.604 end1_T2 cnd1_T2

WBGene00001677_M04C7.1_gpa-15 E005 chrI:8533554-8533714 12.436 end1_T2 nhr25_T2
WBGene00001677_M04C7.1_gpa-15 E005 chrI:8533554-8533714 12.777 end1_T2 hlh1_T2
WBGene00001677_M04C7.1_gpa-15 E005 chrI:8533554-8533714 2.165 end1_T2 tbx37_T2
WBGene00001677_M04C7.1_gpa-15 E005 chrI:8533554-8533714 3.149 end1_T2 pha4_T2
WBGene00001677_M04C7.1_gpa-15 E005 chrI:8533554-8533714 13.801 end1_T2 cnd1_T2

WBGene00001851_F38A6.3_hif-1 E008 chrV:20783326-20783528 2.037 end1_T2 pha4_T2
WBGene00001851_F38A6.3_hif-1 E008 chrV:20783326-20783528 2.257 end1_T2 hlh1_T2
WBGene00001851_F38A6.3_hif-1 E008 chrV:20783326-20783528 2.558 end1_T2 tbx37_T2
WBGene00001851_F38A6.3_hif-1 E008 chrV:20783326-20783528 2.628 end1_T2 nhr25_T2
WBGene00001851_F38A6.3_hif-1 E008 chrV:20783326-20783528 2.119 end1_T2 cnd1_T2

WBGene00004013_F38A6.1_pha-4 E001 chrV:20752936-20753093 1.868 end1_T2 nhr25_T2
WBGene00004013_F38A6.1_pha-4 E001 chrV:20752936-20753093 2.399 end1_T2 hlh1_T2
WBGene00004013_F38A6.1_pha-4 E001 chrV:20752936-20753093 3.180 end1_T2 pha4_T2
WBGene00004013_F38A6.1_pha-4 E001 chrV:20752936-20753093 4.123 end1_T2 tbx37_T2
WBGene00004013_F38A6.1_pha-4 E001 chrV:20752936-20753093 13.771 end1_T2 cnd1_T2

WBGene00006803_K11C4.3_unc-70 E003 chrV:6882039-6882351 1.088 end1_T2 tbx37_T2
WBGene00006803_K11C4.3_unc-70 E003 chrV:6882039-6882351 1.236 end1_T2 pha4_T2
WBGene00006803_K11C4.3_unc-70 E003 chrV:6882039-6882351 1.342 end1_T2 hlh1_T2
WBGene00006803_K11C4.3_unc-70 E003 chrV:6882039-6882351 1.719 end1_T2 nhr25_T2
WBGene00006803_K11C4.3_unc-70 E003 chrV:6882039-6882351 1.665 end1_T2 cnd1_T2

WBGene00006974_M03D4.1_zen-4 E011 chrIV:6120900-6121097 1.511 end1_T2 pha4_T2
WBGene00006974_M03D4.1_zen-4 E011 chrIV:6120900-6121097 1.918 end1_T2 hlh1_T2
WBGene00006974_M03D4.1_zen-4 E011 chrIV:6120900-6121097 1.919 end1_T2 tbx37_T2
WBGene00006974_M03D4.1_zen-4 E011 chrIV:6120900-6121097 1.966 end1_T2 nhr25_T2
WBGene00006974_M03D4.1_zen-4 E011 chrIV:6120900-6121097 1.866 end1_T2 cnd1_T2

WBGene00009274_F30F8.5_F30F8.5 E005 chrI:7848062-7848571 1.982 end1_T2 nhr25_T2
WBGene00009274_F30F8.5_F30F8.5 E005 chrI:7848062-7848571 2.010 end1_T2 tbx37_T2
WBGene00009274_F30F8.5_F30F8.5 E005 chrI:7848062-7848571 2.170 end1_T2 pha4_T2
WBGene00009274_F30F8.5_F30F8.5 E005 chrI:7848062-7848571 2.471 end1_T2 hlh1_T2
WBGene00009274_F30F8.5_F30F8.5 E005 chrI:7848062-7848571 2.825 end1_T2 cnd1_T2

WBGene00011564_T07C5.1_ugt-50 E001 chrX:12691610-12691907 1.192 end1_T2 hlh1_T2
WBGene00011564_T07C5.1_ugt-50 E001 chrX:12691610-12691907 1.717 end1_T2 pha4_T2
WBGene00011564_T07C5.1_ugt-50 E001 chrX:12691610-12691907 2.035 end1_T2 tbx37_T2
WBGene00011564_T07C5.1_ugt-50 E001 chrX:12691610-12691907 2.351 end1_T2 nhr25_T2
WBGene00011564_T07C5.1_ugt-50 E001 chrX:12691610-12691907 2.462 end1_T2 cnd1_T2

WBGene00013849_ZC84.6_ZC84.6 E002 chrIII:9193359-9193596 1.729 end1_T2 nhr25_T2
WBGene00013849_ZC84.6_ZC84.6 E002 chrIII:9193359-9193596 1.766 end1_T2 pha4_T2
WBGene00013849_ZC84.6_ZC84.6 E002 chrIII:9193359-9193596 1.973 end1_T2 hlh1_T2
WBGene00013849_ZC84.6_ZC84.6 E002 chrIII:9193359-9193596 2.152 end1_T2 tbx37_T2
WBGene00013849_ZC84.6_ZC84.6 E002 chrIII:9193359-9193596 2.200 end1_T2 cnd1_T2

WBGene00016162_C27D6.4_crh-2 E010 chrII:5185652-5186267 1.791 end1_T2 hlh1_T2
WBGene00016162_C27D6.4_crh-2 E010 chrII:5185652-5186267 1.808 end1_T2 nhr25_T2
WBGene00016162_C27D6.4_crh-2 E010 chrII:5185652-5186267 2.048 end1_T2 tbx37_T2
WBGene00016162_C27D6.4_crh-2 E010 chrII:5185652-5186267 3.002 end1_T2 pha4_T2
WBGene00016162_C27D6.4_crh-2 E010 chrII:5185652-5186267 3.405 end1_T2 cnd1_T2

WBGene00018897_F55F8.9_F55F8.9 E004 chrI:5671841-5671948 2.008 end1_T2 hlh1_T2
WBGene00018897_F55F8.9_F55F8.9 E004 chrI:5671841-5671948 2.013 end1_T2 tbx37_T2
WBGene00018897_F55F8.9_F55F8.9 E004 chrI:5671841-5671948 2.021 end1_T2 nhr25_T2
WBGene00018897_F55F8.9_F55F8.9 E004 chrI:5671841-5671948 2.274 end1_T2 pha4_T2
WBGene00018897_F55F8.9_F55F8.9 E004 chrI:5671841-5671948 2.197 end1_T2 cnd1_T2

WBGene00019747_M03A1.6_ipla-1 E010 chrII:4598802-4599002 1.249 end1_T2 nhr25_T2
WBGene00019747_M03A1.6_ipla-1 E010 chrII:4598802-4599002 2.406 end1_T2 tbx37_T2
WBGene00019747_M03A1.6_ipla-1 E010 chrII:4598802-4599002 2.718 end1_T2 hlh1_T2
WBGene00019747_M03A1.6_ipla-1 E010 chrII:4598802-4599002 2.790 end1_T2 pha4_T2
WBGene00019747_M03A1.6_ipla-1 E010 chrII:4598802-4599002 2.283 end1_T2 cnd1_T2

WBGene00020190_T03F1.8_guk-1 E005 chrI:3861960-3862068 2.349 end1_T2 hlh1_T2
WBGene00020190_T03F1.8_guk-1 E005 chrI:3861960-3862068 2.767 end1_T2 pha4_T2
WBGene00020190_T03F1.8_guk-1 E005 chrI:3861960-3862068 2.817 end1_T2 tbx37_T2
WBGene00020190_T03F1.8_guk-1 E005 chrI:3861960-3862068 3.520 end1_T2 nhr25_T2
WBGene00020190_T03F1.8_guk-1 E005 chrI:3861960-3862068 2.791 end1_T2 cnd1_T2

WBGene00021009_W03F11.6_afd-1 E017 chrI:2192428-2192747 1.218 end1_T2 pha4_T2
WBGene00021009_W03F11.6_afd-1 E017 chrI:2192428-2192747 1.542 end1_T2 hlh1_T2
WBGene00021009_W03F11.6_afd-1 E017 chrI:2192428-2192747 1.789 end1_T2 tbx37_T2
WBGene00021009_W03F11.6_afd-1 E017 chrI:2192428-2192747 2.002 end1_T2 nhr25_T2
WBGene00021009_W03F11.6_afd-1 E017 chrI:2192428-2192747 2.248 end1_T2 cnd1_T2

WBGene00021637_Y47G6A.7_Y47G6A.7 E007 chrI:3507090-3507164 1.640 end1_T2 nhr25_T2
WBGene00021637_Y47G6A.7_Y47G6A.7 E007 chrI:3507090-3507164 1.794 end1_T2 hlh1_T2
WBGene00021637_Y47G6A.7_Y47G6A.7 E007 chrI:3507090-3507164 2.609 end1_T2 tbx37_T2
WBGene00021637_Y47G6A.7_Y47G6A.7 E007 chrI:3507090-3507164 3.001 end1_T2 pha4_T2
WBGene00021637_Y47G6A.7_Y47G6A.7 E007 chrI:3507090-3507164 1.242 end1_T2 cnd1_T2

WBGene00001330_Y57G11C.24_eps-8 J065 chrIV:14897702-14898129 1.014 end1_T2 hlh1_T2
WBGene00001330_Y57G11C.24_eps-8 J065 chrIV:14897702-14898129 2.145 end1_T2 tbx37_T2
WBGene00001330_Y57G11C.24_eps-8 J065 chrIV:14897702-14898129 2.405 end1_T2 pha4_T2
WBGene00001330_Y57G11C.24_eps-8 J065 chrIV:14897702-14898129 2.407 end1_T2 nhr25_T2
WBGene00001330_Y57G11C.24_eps-8 J065 chrIV:14897702-14898129 13.897 end1_T2 cnd1_T2

WBGene00001330_Y57G11C.24_eps-8 J066 chrIV:14898287-14898644 1.153 end1_T2 hlh1_T2
WBGene00001330_Y57G11C.24_eps-8 J066 chrIV:14898287-14898644 2.052 end1_T2 pha4_T2
WBGene00001330_Y57G11C.24_eps-8 J066 chrIV:14898287-14898644 2.269 end1_T2 tbx37_T2
WBGene00001330_Y57G11C.24_eps-8 J066 chrIV:14898287-14898644 2.299 end1_T2 nhr25_T2
WBGene00001330_Y57G11C.24_eps-8 J066 chrIV:14898287-14898644 2.873 end1_T2 cnd1_T2

WBGene00001526_T19A5.2_gck-1 J020 chrV:8952628-8952724 13.779 end1_T2 nhr25_T2
WBGene00001526_T19A5.2_gck-1 J020 chrV:8952628-8952724 1.921 end1_T2 hlh1_T2
WBGene00001526_T19A5.2_gck-1 J020 chrV:8952628-8952724 1.922 end1_T2 pha4_T2
WBGene00001526_T19A5.2_gck-1 J020 chrV:8952628-8952724 3.385 end1_T2 tbx37_T2
WBGene00001526_T19A5.2_gck-1 J020 chrV:8952628-8952724 2.839 end1_T2 cnd1_T2

WBGene00001526_T19A5.2_gck-1 J022 chrV:8952880-8953543 14.115 end1_T2 nhr25_T2
WBGene00001526_T19A5.2_gck-1 J022 chrV:8952880-8953543 2.257 end1_T2 hlh1_T2
WBGene00001526_T19A5.2_gck-1 J022 chrV:8952880-8953543 2.547 end1_T2 pha4_T2
WBGene00001526_T19A5.2_gck-1 J022 chrV:8952880-8953543 3.709 end1_T2 tbx37_T2
WBGene00001526_T19A5.2_gck-1 J022 chrV:8952880-8953543 14.002 end1_T2 cnd1_T2

WBGene00004013_F38A6.1_pha-4 J009 chrV:20753094-20755340 2.183 end1_T2 nhr25_T2
WBGene00004013_F38A6.1_pha-4 J009 chrV:20753094-20755340 2.420 end1_T2 hlh1_T2
WBGene00004013_F38A6.1_pha-4 J009 chrV:20753094-20755340 3.131 end1_T2 pha4_T2
WBGene00004013_F38A6.1_pha-4 J009 chrV:20753094-20755340 3.853 end1_T2 tbx37_T2
WBGene00004013_F38A6.1_pha-4 J009 chrV:20753094-20755340 13.291 end1_T2 cnd1_T2

WBGene00006803_K11C4.3_unc-70 J020 chrV:6882352-6882408 1.512 end1_T2 hlh1_T2
WBGene00006803_K11C4.3_unc-70 J020 chrV:6882352-6882408 1.537 end1_T2 tbx37_T2
WBGene00006803_K11C4.3_unc-70 J020 chrV:6882352-6882408 1.873 end1_T2 nhr25_T2
WBGene00006803_K11C4.3_unc-70 J020 chrV:6882352-6882408 2.465 end1_T2 pha4_T2
WBGene00006803_K11C4.3_unc-70 J020 chrV:6882352-6882408 2.907 end1_T2 cnd1_T2

WBGene00006974_M03D4.1_zen-4 J024 chrIV:6120760-6120899 1.382 end1_T2 pha4_T2
WBGene00006974_M03D4.1_zen-4 J024 chrIV:6120760-6120899 1.693 end1_T2 nhr25_T2
WBGene00006974_M03D4.1_zen-4 J024 chrIV:6120760-6120899 1.737 end1_T2 hlh1_T2
WBGene00006974_M03D4.1_zen-4 J024 chrIV:6120760-6120899 2.095 end1_T2 tbx37_T2
WBGene00006974_M03D4.1_zen-4 J024 chrIV:6120760-6120899 2.008 end1_T2 cnd1_T2

WBGene00006974_M03D4.1_zen-4 J026 chrIV:6121098-6121343 2.127 end1_T2 pha4_T2
WBGene00006974_M03D4.1_zen-4 J026 chrIV:6121098-6121343 2.682 end1_T2 hlh1_T2
WBGene00006974_M03D4.1_zen-4 J026 chrIV:6121098-6121343 2.683 end1_T2 tbx37_T2
WBGene00006974_M03D4.1_zen-4 J026 chrIV:6121098-6121343 3.077 end1_T2 nhr25_T2
WBGene00006974_M03D4.1_zen-4 J026 chrIV:6121098-6121343 3.100 end1_T2 cnd1_T2

WBGene00007979_C36B1.12_imp-1 J031 chrI:8754832-8754963 1.193 end1_T2 pha4_T2
WBGene00007979_C36B1.12_imp-1 J031 chrI:8754832-8754963 1.308 end1_T2 nhr25_T2
WBGene00007979_C36B1.12_imp-1 J031 chrI:8754832-8754963 1.331 end1_T2 tbx37_T2
WBGene00007979_C36B1.12_imp-1 J031 chrI:8754832-8754963 1.345 end1_T2 hlh1_T2
WBGene00007979_C36B1.12_imp-1 J031 chrI:8754832-8754963 1.350 end1_T2 cnd1_T2

WBGene00011580_T07D4.4_ddx-19 J022 chrII:8885389-8887036 1.857 end1_T2 tbx37_T2
WBGene00011580_T07D4.4_ddx-19 J022 chrII:8885389-8887036 2.232 end1_T2 pha4_T2
WBGene00011580_T07D4.4_ddx-19 J022 chrII:8885389-8887036 2.309 end1_T2 hlh1_T2
WBGene00011580_T07D4.4_ddx-19 J022 chrII:8885389-8887036 2.826 end1_T2 nhr25_T2
WBGene00011580_T07D4.4_ddx-19 J022 chrII:8885389-8887036 2.872 end1_T2 cnd1_T2

WBGene00016162_C27D6.4_crh-2 J020 chrII:5184601-5185651 13.195 end1_T2 pha4_T2
WBGene00016162_C27D6.4_crh-2 J020 chrII:5184601-5185651 13.970 end1_T2 tbx37_T2
WBGene00016162_C27D6.4_crh-2 J020 chrII:5184601-5185651 14.116 end1_T2 nhr25_T2
WBGene00016162_C27D6.4_crh-2 J020 chrII:5184601-5185651 1.615 end1_T2 hlh1_T2
WBGene00016162_C27D6.4_crh-2 J020 chrII:5184601-5185651 13.920 end1_T2 cnd1_T2

WBGene00018897_F55F8.9_F55F8.9 J011 chrI:5671251-5671840 13.908 end1_T2 nhr25_T2
WBGene00018897_F55F8.9_F55F8.9 J011 chrI:5671251-5671840 14.065 end1_T2 pha4_T2
WBGene00018897_F55F8.9_F55F8.9 J011 chrI:5671251-5671840 2.176 end1_T2 hlh1_T2
WBGene00018897_F55F8.9_F55F8.9 J011 chrI:5671251-5671840 3.107 end1_T2 tbx37_T2
WBGene00018897_F55F8.9_F55F8.9 J011 chrI:5671251-5671840 2.155 end1_T2 cnd1_T2

WBGene00018897_F55F8.9_F55F8.9 J013 chrI:5671949-5672052 1.539 end1_T2 pha4_T2
WBGene00018897_F55F8.9_F55F8.9 J013 chrI:5671949-5672052 1.585 end1_T2 nhr25_T2
WBGene00018897_F55F8.9_F55F8.9 J013 chrI:5671949-5672052 1.663 end1_T2 tbx37_T2
WBGene00018897_F55F8.9_F55F8.9 J013 chrI:5671949-5672052 1.930 end1_T2 hlh1_T2
WBGene00018897_F55F8.9_F55F8.9 J013 chrI:5671949-5672052 2.127 end1_T2 cnd1_T2

WBGene00020190_T03F1.8_guk-1 J010 chrI:3860584-3861959 1.803 end1_T2 hlh1_T2
WBGene00020190_T03F1.8_guk-1 J010 chrI:3860584-3861959 2.309 end1_T2 tbx37_T2
WBGene00020190_T03F1.8_guk-1 J010 chrI:3860584-3861959 2.690 end1_T2 pha4_T2
WBGene00020190_T03F1.8_guk-1 J010 chrI:3860584-3861959 3.053 end1_T2 nhr25_T2
WBGene00020190_T03F1.8_guk-1 J010 chrI:3860584-3861959 2.283 end1_T2 cnd1_T2

WBGene00021637_Y47G6A.7_Y47G6A.7 J014 chrI:3506241-3507089 1.408 end1_T2 nhr25_T2
WBGene00021637_Y47G6A.7_Y47G6A.7 J014 chrI:3506241-3507089 1.578 end1_T2 hlh1_T2
WBGene00021637_Y47G6A.7_Y47G6A.7 J014 chrI:3506241-3507089 2.437 end1_T2 tbx37_T2
WBGene00021637_Y47G6A.7_Y47G6A.7 J014 chrI:3506241-3507089 2.564 end1_T2 pha4_T2
WBGene00021637_Y47G6A.7_Y47G6A.7 J014 chrI:3506241-3507089 1.173 end1_T2 cnd1_T2

WBGene00021637_Y47G6A.7_Y47G6A.7 J016 chrI:3507165-3508221 13.935 end1_T2 pha4_T2
WBGene00021637_Y47G6A.7_Y47G6A.7 J016 chrI:3507165-3508221 1.791 end1_T2 nhr25_T2
WBGene00021637_Y47G6A.7_Y47G6A.7 J016 chrI:3507165-3508221 2.130 end1_T2 hlh1_T2
WBGene00021637_Y47G6A.7_Y47G6A.7 J016 chrI:3507165-3508221 2.545 end1_T2 tbx37_T2
WBGene00021637_Y47G6A.7_Y47G6A.7 J016 chrI:3507165-3508221 1.037 end1_T2 cnd1_T2


WBGene00000223_C07G2.2_atf-7 E010 chrIII:4494187-4494450 1.675 end1_T3 hlh1_T3
WBGene00000223_C07G2.2_atf-7 E010 chrIII:4494187-4494450 1.709 end1_T3 nhr25_T3
WBGene00000223_C07G2.2_atf-7 E010 chrIII:4494187-4494450 1.816 end1_T3 tbx37_T3
WBGene00000223_C07G2.2_atf-7 E010 chrIII:4494187-4494450 2.163 end1_T3 pha4_T3
WBGene00000223_C07G2.2_atf-7 E010 chrIII:4494187-4494450 2.313 end1_T3 cnd1_T3

WBGene00000223_C07G2.2_atf-7 E011 chrIII:4494451-4494476 12.867 end1_T3 pha4_T3
WBGene00000223_C07G2.2_atf-7 E011 chrIII:4494451-4494476 13.831 end1_T3 tbx37_T3
WBGene00000223_C07G2.2_atf-7 E011 chrIII:4494451-4494476 13.935 end1_T3 nhr25_T3
WBGene00000223_C07G2.2_atf-7 E011 chrIII:4494451-4494476 1.966 end1_T3 hlh1_T3
WBGene00000223_C07G2.2_atf-7 E011 chrIII:4494451-4494476 13.676 end1_T3 cnd1_T3

WBGene00000266_C53B4.7_bre-1 E002 chrIV:8987268-8987301 2.035 end1_T3 pha4_T3
WBGene00000266_C53B4.7_bre-1 E002 chrIV:8987268-8987301 2.716 end1_T3 tbx37_T3
WBGene00000266_C53B4.7_bre-1 E002 chrIV:8987268-8987301 2.908 end1_T3 nhr25_T3
WBGene00000266_C53B4.7_bre-1 E002 chrIV:8987268-8987301 3.090 end1_T3 hlh1_T3
WBGene00000266_C53B4.7_bre-1 E002 chrIV:8987268-8987301 4.645 end1_T3 cnd1_T3

WBGene00000912_R13H8.1_daf-16 E010 chrI:10762770-10763347 2.198 end1_T3 hlh1_T3
WBGene00000912_R13H8.1_daf-16 E010 chrI:10762770-10763347 2.434 end1_T3 pha4_T3
WBGene00000912_R13H8.1_daf-16 E010 chrI:10762770-10763347 2.805 end1_T3 tbx37_T3
WBGene00000912_R13H8.1_daf-16 E010 chrI:10762770-10763347 3.233 end1_T3 nhr25_T3
WBGene00000912_R13H8.1_daf-16 E010 chrI:10762770-10763347 3.081 end1_T3 cnd1_T3

WBGene00000912_R13H8.1_daf-16 E011 chrI:10763590-10763706 1.471 end1_T3 pha4_T3
WBGene00000912_R13H8.1_daf-16 E011 chrI:10763590-10763706 1.475 end1_T3 hlh1_T3
WBGene00000912_R13H8.1_daf-16 E011 chrI:10763590-10763706 1.702 end1_T3 nhr25_T3
WBGene00000912_R13H8.1_daf-16 E011 chrI:10763590-10763706 2.339 end1_T3 tbx37_T3
WBGene00000912_R13H8.1_daf-16 E011 chrI:10763590-10763706 2.348 end1_T3 cnd1_T3

WBGene00000912_R13H8.1_daf-16 E013 chrI:10764357-10764496 1.465 end1_T3 pha4_T3
WBGene00000912_R13H8.1_daf-16 E013 chrI:10764357-10764496 1.539 end1_T3 hlh1_T3
WBGene00000912_R13H8.1_daf-16 E013 chrI:10764357-10764496 1.855 end1_T3 nhr25_T3
WBGene00000912_R13H8.1_daf-16 E013 chrI:10764357-10764496 2.401 end1_T3 tbx37_T3
WBGene00000912_R13H8.1_daf-16 E013 chrI:10764357-10764496 2.537 end1_T3 cnd1_T3

WBGene00000912_R13H8.1_daf-16 E015 chrI:10765210-10765283 1.631 end1_T3 pha4_T3
WBGene00000912_R13H8.1_daf-16 E015 chrI:10765210-10765283 1.644 end1_T3 hlh1_T3
WBGene00000912_R13H8.1_daf-16 E015 chrI:10765210-10765283 1.873 end1_T3 nhr25_T3
WBGene00000912_R13H8.1_daf-16 E015 chrI:10765210-10765283 2.273 end1_T3 tbx37_T3
WBGene00000912_R13H8.1_daf-16 E015 chrI:10765210-10765283 2.557 end1_T3 cnd1_T3

WBGene00001330_Y57G11C.24_eps-8 E036 chrIV:14898130-14898286 1.110 end1_T3 hlh1_T3
WBGene00001330_Y57G11C.24_eps-8 E036 chrIV:14898130-14898286 2.031 end1_T3 pha4_T3
WBGene00001330_Y57G11C.24_eps-8 E036 chrIV:14898130-14898286 2.674 end1_T3 nhr25_T3
WBGene00001330_Y57G11C.24_eps-8 E036 chrIV:14898130-14898286 2.728 end1_T3 tbx37_T3
WBGene00001330_Y57G11C.24_eps-8 E036 chrIV:14898130-14898286 2.338 end1_T3 cnd1_T3

WBGene00001330_Y57G11C.24_eps-8 E037 chrIV:14898645-14898780 1.401 end1_T3 hlh1_T3
WBGene00001330_Y57G11C.24_eps-8 E037 chrIV:14898645-14898780 2.106 end1_T3 pha4_T3
WBGene00001330_Y57G11C.24_eps-8 E037 chrIV:14898645-14898780 2.544 end1_T3 nhr25_T3
WBGene00001330_Y57G11C.24_eps-8 E037 chrIV:14898645-14898780 2.895 end1_T3 tbx37_T3
WBGene00001330_Y57G11C.24_eps-8 E037 chrIV:14898645-14898780 2.566 end1_T3 cnd1_T3

WBGene00001330_Y57G11C.24_eps-8 E038 chrIV:14900274-14900653 1.474 end1_T3 hlh1_T3
WBGene00001330_Y57G11C.24_eps-8 E038 chrIV:14900274-14900653 2.097 end1_T3 pha4_T3
WBGene00001330_Y57G11C.24_eps-8 E038 chrIV:14900274-14900653 2.657 end1_T3 nhr25_T3
WBGene00001330_Y57G11C.24_eps-8 E038 chrIV:14900274-14900653 3.112 end1_T3 tbx37_T3
WBGene00001330_Y57G11C.24_eps-8 E038 chrIV:14900274-14900653 2.810 end1_T3 cnd1_T3

WBGene00001333_C01G8.5_erm-1 E011 chrI:5290618-5290694 1.562 end1_T3 hlh1_T3
WBGene00001333_C01G8.5_erm-1 E011 chrI:5290618-5290694 1.841 end1_T3 pha4_T3
WBGene00001333_C01G8.5_erm-1 E011 chrI:5290618-5290694 2.650 end1_T3 tbx37_T3
WBGene00001333_C01G8.5_erm-1 E011 chrI:5290618-5290694 3.257 end1_T3 nhr25_T3
WBGene00001333_C01G8.5_erm-1 E011 chrI:5290618-5290694 2.442 end1_T3 cnd1_T3

WBGene00001439_F26D12.1_fkh-7 E001 chrIV:5584661-5585184 1.721 end1_T3 nhr25_T3
WBGene00001439_F26D12.1_fkh-7 E001 chrIV:5584661-5585184 1.816 end1_T3 hlh1_T3
WBGene00001439_F26D12.1_fkh-7 E001 chrIV:5584661-5585184 2.920 end1_T3 pha4_T3
WBGene00001439_F26D12.1_fkh-7 E001 chrIV:5584661-5585184 3.095 end1_T3 tbx37_T3
WBGene00001439_F26D12.1_fkh-7 E001 chrIV:5584661-5585184 1.735 end1_T3 cnd1_T3

WBGene00001489_T04C9.6_frm-2 E014 chrIII:5981269-5981417 2.472 end1_T3 hlh1_T3
WBGene00001489_T04C9.6_frm-2 E014 chrIII:5981269-5981417 2.776 end1_T3 nhr25_T3
WBGene00001489_T04C9.6_frm-2 E014 chrIII:5981269-5981417 3.214 end1_T3 pha4_T3
WBGene00001489_T04C9.6_frm-2 E014 chrIII:5981269-5981417 4.224 end1_T3 tbx37_T3
WBGene00001489_T04C9.6_frm-2 E014 chrIII:5981269-5981417 3.814 end1_T3 cnd1_T3

WBGene00001492_Y38C1AB.8_frm-5.1 E010 chrIV:40844-40885 1.040 end1_T3 hlh1_T3
WBGene00001492_Y38C1AB.8_frm-5.1 E010 chrIV:40844-40885 2.160 end1_T3 pha4_T3
WBGene00001492_Y38C1AB.8_frm-5.1 E010 chrIV:40844-40885 2.768 end1_T3 nhr25_T3
WBGene00001492_Y38C1AB.8_frm-5.1 E010 chrIV:40844-40885 2.798 end1_T3 tbx37_T3
WBGene00001492_Y38C1AB.8_frm-5.1 E010 chrIV:40844-40885 2.711 end1_T3 cnd1_T3

WBGene00001495_F31B12.3_frm-9 E004 chrX:10817581-10817783 1.345 end1_T3 tbx37_T3
WBGene00001495_F31B12.3_frm-9 E004 chrX:10817581-10817783 1.558 end1_T3 hlh1_T3
WBGene00001495_F31B12.3_frm-9 E004 chrX:10817581-10817783 1.688 end1_T3 nhr25_T3
WBGene00001495_F31B12.3_frm-9 E004 chrX:10817581-10817783 1.940 end1_T3 pha4_T3
WBGene00001495_F31B12.3_frm-9 E004 chrX:10817581-10817783 1.713 end1_T3 cnd1_T3

WBGene00001526_T19A5.2_gck-1 E006 chrV:8952725-8952879 1.889 end1_T3 hlh1_T3
WBGene00001526_T19A5.2_gck-1 E006 chrV:8952725-8952879 1.945 end1_T3 pha4_T3
WBGene00001526_T19A5.2_gck-1 E006 chrV:8952725-8952879 2.585 end1_T3 tbx37_T3
WBGene00001526_T19A5.2_gck-1 E006 chrV:8952725-8952879 3.693 end1_T3 nhr25_T3
WBGene00001526_T19A5.2_gck-1 E006 chrV:8952725-8952879 2.618 end1_T3 cnd1_T3

WBGene00001851_F38A6.3_hif-1 E008 chrV:20783326-20783528 2.081 end1_T3 pha4_T3
WBGene00001851_F38A6.3_hif-1 E008 chrV:20783326-20783528 2.241 end1_T3 hlh1_T3
WBGene00001851_F38A6.3_hif-1 E008 chrV:20783326-20783528 2.556 end1_T3 tbx37_T3
WBGene00001851_F38A6.3_hif-1 E008 chrV:20783326-20783528 2.589 end1_T3 nhr25_T3
WBGene00001851_F38A6.3_hif-1 E008 chrV:20783326-20783528 2.366 end1_T3 cnd1_T3

WBGene00002037_F46C3.3_hum-4 E018 chrX:11425494-11425604 1.097 end1_T3 hlh1_T3
WBGene00002037_F46C3.3_hum-4 E018 chrX:11425494-11425604 13.473 end1_T3 pha4_T3
WBGene00002037_F46C3.3_hum-4 E018 chrX:11425494-11425604 13.512 end1_T3 tbx37_T3
WBGene00002037_F46C3.3_hum-4 E018 chrX:11425494-11425604 1.879 end1_T3 nhr25_T3
WBGene00002037_F46C3.3_hum-4 E018 chrX:11425494-11425604 2.120 end1_T3 cnd1_T3

WBGene00002915_H19M22.2_let-805 E009 chrIII:2663153-2663225 1.491 end1_T3 pha4_T3
WBGene00002915_H19M22.2_let-805 E009 chrIII:2663153-2663225 2.049 end1_T3 hlh1_T3
WBGene00002915_H19M22.2_let-805 E009 chrIII:2663153-2663225 2.257 end1_T3 nhr25_T3
WBGene00002915_H19M22.2_let-805 E009 chrIII:2663153-2663225 3.313 end1_T3 tbx37_T3
WBGene00002915_H19M22.2_let-805 E009 chrIII:2663153-2663225 2.662 end1_T3 cnd1_T3

WBGene00003048_W06F12.1_lit-1 E001 chrIII:13701993-13702069 1.068 end1_T3 pha4_T3
WBGene00003048_W06F12.1_lit-1 E001 chrIII:13701993-13702069 1.854 end1_T3 hlh1_T3
WBGene00003048_W06F12.1_lit-1 E001 chrIII:13701993-13702069 2.476 end1_T3 tbx37_T3
WBGene00003048_W06F12.1_lit-1 E001 chrIII:13701993-13702069 2.905 end1_T3 nhr25_T3
WBGene00003048_W06F12.1_lit-1 E001 chrIII:13701993-13702069 3.435 end1_T3 cnd1_T3

WBGene00003242_C37C3.6_mig-6 E014 chrV:7833825-7833921 1.439 end1_T3 pha4_T3
WBGene00003242_C37C3.6_mig-6 E014 chrV:7833825-7833921 1.441 end1_T3 nhr25_T3
WBGene00003242_C37C3.6_mig-6 E014 chrV:7833825-7833921 1.821 end1_T3 tbx37_T3
WBGene00003242_C37C3.6_mig-6 E014 chrV:7833825-7833921 3.846 end1_T3 hlh1_T3
WBGene00003242_C37C3.6_mig-6 E014 chrV:7833825-7833921 1.843 end1_T3 cnd1_T3

WBGene00003242_C37C3.6_mig-6 E015 chrV:7834668-7834796 1.239 end1_T3 pha4_T3
WBGene00003242_C37C3.6_mig-6 E015 chrV:7834668-7834796 1.535 end1_T3 nhr25_T3
WBGene00003242_C37C3.6_mig-6 E015 chrV:7834668-7834796 1.758 end1_T3 tbx37_T3
WBGene00003242_C37C3.6_mig-6 E015 chrV:7834668-7834796 3.757 end1_T3 hlh1_T3
WBGene00003242_C37C3.6_mig-6 E015 chrV:7834668-7834796 1.929 end1_T3 cnd1_T3

WBGene00003242_C37C3.6_mig-6 E017 chrV:7840437-7840528 1.245 end1_T3 pha4_T3
WBGene00003242_C37C3.6_mig-6 E017 chrV:7840437-7840528 1.261 end1_T3 nhr25_T3
WBGene00003242_C37C3.6_mig-6 E017 chrV:7840437-7840528 2.229 end1_T3 tbx37_T3
WBGene00003242_C37C3.6_mig-6 E017 chrV:7840437-7840528 3.317 end1_T3 hlh1_T3
WBGene00003242_C37C3.6_mig-6 E017 chrV:7840437-7840528 1.580 end1_T3 cnd1_T3

WBGene00003242_C37C3.6_mig-6 E018 chrV:7840926-7841514 1.131 end1_T3 pha4_T3
WBGene00003242_C37C3.6_mig-6 E018 chrV:7840926-7841514 1.399 end1_T3 nhr25_T3
WBGene00003242_C37C3.6_mig-6 E018 chrV:7840926-7841514 1.961 end1_T3 tbx37_T3
WBGene00003242_C37C3.6_mig-6 E018 chrV:7840926-7841514 3.385 end1_T3 hlh1_T3
WBGene00003242_C37C3.6_mig-6 E018 chrV:7840926-7841514 1.537 end1_T3 cnd1_T3

WBGene00003242_C37C3.6_mig-6 E019 chrV:7841727-7842384 1.441 end1_T3 pha4_T3
WBGene00003242_C37C3.6_mig-6 E019 chrV:7841727-7842384 1.466 end1_T3 nhr25_T3
WBGene00003242_C37C3.6_mig-6 E019 chrV:7841727-7842384 1.817 end1_T3 tbx37_T3
WBGene00003242_C37C3.6_mig-6 E019 chrV:7841727-7842384 3.549 end1_T3 hlh1_T3
WBGene00003242_C37C3.6_mig-6 E019 chrV:7841727-7842384 1.859 end1_T3 cnd1_T3

WBGene00004013_F38A6.1_pha-4 E001 chrV:20752936-20753093 5.024 end1_T3 tbx37_T3
WBGene00004013_F38A6.1_pha-4 E001 chrV:20752936-20753093 14.101 end1_T3 nhr25_T3
WBGene00004013_F38A6.1_pha-4 E001 chrV:20752936-20753093 1.826 end1_T3 hlh1_T3
WBGene00004013_F38A6.1_pha-4 E001 chrV:20752936-20753093 2.669 end1_T3 pha4_T3
WBGene00004013_F38A6.1_pha-4 E001 chrV:20752936-20753093 2.480 end1_T3 cnd1_T3

WBGene00004053_ZK1005.1_pme-5 E007 chrV:1281507-1281620 1.096 end1_T3 pha4_T3
WBGene00004053_ZK1005.1_pme-5 E007 chrV:1281507-1281620 1.423 end1_T3 hlh1_T3
WBGene00004053_ZK1005.1_pme-5 E007 chrV:1281507-1281620 2.861 end1_T3 tbx37_T3
WBGene00004053_ZK1005.1_pme-5 E007 chrV:1281507-1281620 3.364 end1_T3 nhr25_T3
WBGene00004053_ZK1005.1_pme-5 E007 chrV:1281507-1281620 2.561 end1_T3 cnd1_T3

WBGene00004859_W06B3.2_sma-5 E012 chrX:12001346-12001387 1.171 end1_T3 hlh1_T3
WBGene00004859_W06B3.2_sma-5 E012 chrX:12001346-12001387 1.734 end1_T3 tbx37_T3
WBGene00004859_W06B3.2_sma-5 E012 chrX:12001346-12001387 1.954 end1_T3 pha4_T3
WBGene00004859_W06B3.2_sma-5 E012 chrX:12001346-12001387 3.319 end1_T3 nhr25_T3
WBGene00004859_W06B3.2_sma-5 E012 chrX:12001346-12001387 13.450 end1_T3 cnd1_T3

WBGene00006438_C01F6.6_nrfl-1 E001 chrIV:9119098-9119100 1.169 end1_T3 pha4_T3
WBGene00006438_C01F6.6_nrfl-1 E001 chrIV:9119098-9119100 13.555 end1_T3 nhr25_T3
WBGene00006438_C01F6.6_nrfl-1 E001 chrIV:9119098-9119100 14.248 end1_T3 tbx37_T3
WBGene00006438_C01F6.6_nrfl-1 E001 chrIV:9119098-9119100 1.516 end1_T3 hlh1_T3
WBGene00006438_C01F6.6_nrfl-1 E001 chrIV:9119098-9119100 2.461 end1_T3 cnd1_T3

WBGene00006745_B0273.4_unc-5 E013 chrIV:5528257-5528338 1.542 end1_T3 nhr25_T3
WBGene00006745_B0273.4_unc-5 E013 chrIV:5528257-5528338 2.200 end1_T3 hlh1_T3
WBGene00006745_B0273.4_unc-5 E013 chrIV:5528257-5528338 2.366 end1_T3 tbx37_T3
WBGene00006745_B0273.4_unc-5 E013 chrIV:5528257-5528338 3.098 end1_T3 pha4_T3
WBGene00006745_B0273.4_unc-5 E013 chrIV:5528257-5528338 1.510 end1_T3 cnd1_T3

WBGene00006784_T21C12.1_unc-49 E036 chrIII:10531389-10531664 1.290 end1_T3 hlh1_T3
WBGene00006784_T21C12.1_unc-49 E036 chrIII:10531389-10531664 1.473 end1_T3 tbx37_T3
WBGene00006784_T21C12.1_unc-49 E036 chrIII:10531389-10531664 1.503 end1_T3 nhr25_T3
WBGene00006784_T21C12.1_unc-49 E036 chrIII:10531389-10531664 1.640 end1_T3 pha4_T3
WBGene00006784_T21C12.1_unc-49 E036 chrIII:10531389-10531664 1.426 end1_T3 cnd1_T3

WBGene00006803_K11C4.3_unc-70 E003 chrV:6882039-6882351 1.172 end1_T3 pha4_T3
WBGene00006803_K11C4.3_unc-70 E003 chrV:6882039-6882351 1.424 end1_T3 tbx37_T3
WBGene00006803_K11C4.3_unc-70 E003 chrV:6882039-6882351 1.774 end1_T3 hlh1_T3
WBGene00006803_K11C4.3_unc-70 E003 chrV:6882039-6882351 1.982 end1_T3 nhr25_T3
WBGene00006803_K11C4.3_unc-70 E003 chrV:6882039-6882351 1.647 end1_T3 cnd1_T3

WBGene00006974_M03D4.1_zen-4 E009 chrIV:6120760-6120843 1.069 end1_T3 pha4_T3
WBGene00006974_M03D4.1_zen-4 E009 chrIV:6120760-6120843 1.271 end1_T3 tbx37_T3
WBGene00006974_M03D4.1_zen-4 E009 chrIV:6120760-6120843 1.414 end1_T3 nhr25_T3
WBGene00006974_M03D4.1_zen-4 E009 chrIV:6120760-6120843 1.585 end1_T3 hlh1_T3
WBGene00006974_M03D4.1_zen-4 E009 chrIV:6120760-6120843 1.320 end1_T3 cnd1_T3

WBGene00006974_M03D4.1_zen-4 E010 chrIV:6120844-6120899 1.381 end1_T3 tbx37_T3
WBGene00006974_M03D4.1_zen-4 E010 chrIV:6120844-6120899 1.415 end1_T3 pha4_T3
WBGene00006974_M03D4.1_zen-4 E010 chrIV:6120844-6120899 1.713 end1_T3 nhr25_T3
WBGene00006974_M03D4.1_zen-4 E010 chrIV:6120844-6120899 1.902 end1_T3 hlh1_T3
WBGene00006974_M03D4.1_zen-4 E010 chrIV:6120844-6120899 1.364 end1_T3 cnd1_T3

WBGene00006974_M03D4.1_zen-4 E011 chrIV:6120900-6121097 1.931 end1_T3 pha4_T3
WBGene00006974_M03D4.1_zen-4 E011 chrIV:6120900-6121097 2.216 end1_T3 nhr25_T3
WBGene00006974_M03D4.1_zen-4 E011 chrIV:6120900-6121097 2.218 end1_T3 hlh1_T3
WBGene00006974_M03D4.1_zen-4 E011 chrIV:6120900-6121097 2.424 end1_T3 tbx37_T3
WBGene00006974_M03D4.1_zen-4 E011 chrIV:6120900-6121097 2.544 end1_T3 cnd1_T3

WBGene00008149_C47E12.4_pyp-1 E016 chrIV:9998900-9998925 1.215 end1_T3 hlh1_T3
WBGene00008149_C47E12.4_pyp-1 E016 chrIV:9998900-9998925 13.906 end1_T3 tbx37_T3
WBGene00008149_C47E12.4_pyp-1 E016 chrIV:9998900-9998925 1.583 end1_T3 pha4_T3
WBGene00008149_C47E12.4_pyp-1 E016 chrIV:9998900-9998925 2.012 end1_T3 nhr25_T3
WBGene00008149_C47E12.4_pyp-1 E016 chrIV:9998900-9998925 2.049 end1_T3 cnd1_T3

WBGene00009274_F30F8.5_F30F8.5 E005 chrI:7848062-7848571 1.632 end1_T3 tbx37_T3
WBGene00009274_F30F8.5_F30F8.5 E005 chrI:7848062-7848571 1.739 end1_T3 nhr25_T3
WBGene00009274_F30F8.5_F30F8.5 E005 chrI:7848062-7848571 1.879 end1_T3 pha4_T3
WBGene00009274_F30F8.5_F30F8.5 E005 chrI:7848062-7848571 2.301 end1_T3 hlh1_T3
WBGene00009274_F30F8.5_F30F8.5 E005 chrI:7848062-7848571 1.565 end1_T3 cnd1_T3

WBGene00010665_K08E3.5_K08E3.5 E011 chrIII:13766896-13767055 1.616 end1_T3 nhr25_T3
WBGene00010665_K08E3.5_K08E3.5 E011 chrIII:13766896-13767055 1.818 end1_T3 pha4_T3
WBGene00010665_K08E3.5_K08E3.5 E011 chrIII:13766896-13767055 2.230 end1_T3 tbx37_T3
WBGene00010665_K08E3.5_K08E3.5 E011 chrIII:13766896-13767055 2.538 end1_T3 hlh1_T3
WBGene00010665_K08E3.5_K08E3.5 E011 chrIII:13766896-13767055 2.458 end1_T3 cnd1_T3

WBGene00010665_K08E3.5_K08E3.5 E013 chrIII:13767736-13767918 12.443 end1_T3 nhr25_T3
WBGene00010665_K08E3.5_K08E3.5 E013 chrIII:13767736-13767918 12.702 end1_T3 tbx37_T3
WBGene00010665_K08E3.5_K08E3.5 E013 chrIII:13767736-13767918 12.792 end1_T3 pha4_T3
WBGene00010665_K08E3.5_K08E3.5 E013 chrIII:13767736-13767918 2.131 end1_T3 hlh1_T3
WBGene00010665_K08E3.5_K08E3.5 E013 chrIII:13767736-13767918 1.183 end1_T3 cnd1_T3

WBGene00011564_T07C5.1_ugt-50 E001 chrX:12691610-12691907 1.288 end1_T3 hlh1_T3
WBGene00011564_T07C5.1_ugt-50 E001 chrX:12691610-12691907 1.913 end1_T3 pha4_T3
WBGene00011564_T07C5.1_ugt-50 E001 chrX:12691610-12691907 2.428 end1_T3 tbx37_T3
WBGene00011564_T07C5.1_ugt-50 E001 chrX:12691610-12691907 2.951 end1_T3 nhr25_T3
WBGene00011564_T07C5.1_ugt-50 E001 chrX:12691610-12691907 2.683 end1_T3 cnd1_T3

WBGene00011647_T09E8.1_noca-1 E008 chrV:13164063-13164296 1.138 end1_T3 pha4_T3
WBGene00011647_T09E8.1_noca-1 E008 chrV:13164063-13164296 1.982 end1_T3 hlh1_T3
WBGene00011647_T09E8.1_noca-1 E008 chrV:13164063-13164296 2.171 end1_T3 nhr25_T3
WBGene00011647_T09E8.1_noca-1 E008 chrV:13164063-13164296 2.217 end1_T3 tbx37_T3
WBGene00011647_T09E8.1_noca-1 E008 chrV:13164063-13164296 2.389 end1_T3 cnd1_T3

WBGene00012005_T24H10.7_jun-1 E002 chrII:9116617-9116727 13.762 end1_T3 nhr25_T3
WBGene00012005_T24H10.7_jun-1 E002 chrII:9116617-9116727 14.208 end1_T3 tbx37_T3
WBGene00012005_T24H10.7_jun-1 E002 chrII:9116617-9116727 2.269 end1_T3 hlh1_T3
WBGene00012005_T24H10.7_jun-1 E002 chrII:9116617-9116727 3.072 end1_T3 pha4_T3
WBGene00012005_T24H10.7_jun-1 E002 chrII:9116617-9116727 14.242 end1_T3 cnd1_T3

WBGene00013093_Y51H1A.2_Y51H1A.2 E012 chrII:13860668-13860732 1.111 end1_T3 hlh1_T3
WBGene00013093_Y51H1A.2_Y51H1A.2 E012 chrII:13860668-13860732 1.703 end1_T3 nhr25_T3
WBGene00013093_Y51H1A.2_Y51H1A.2 E012 chrII:13860668-13860732 1.745 end1_T3 pha4_T3
WBGene00013093_Y51H1A.2_Y51H1A.2 E012 chrII:13860668-13860732 2.276 end1_T3 tbx37_T3
WBGene00013093_Y51H1A.2_Y51H1A.2 E012 chrII:13860668-13860732 2.166 end1_T3 cnd1_T3

WBGene00013093_Y51H1A.2_Y51H1A.2 E013 chrII:13860733-13861010 1.261 end1_T3 hlh1_T3
WBGene00013093_Y51H1A.2_Y51H1A.2 E013 chrII:13860733-13861010 1.835 end1_T3 pha4_T3
WBGene00013093_Y51H1A.2_Y51H1A.2 E013 chrII:13860733-13861010 1.970 end1_T3 nhr25_T3
WBGene00013093_Y51H1A.2_Y51H1A.2 E013 chrII:13860733-13861010 2.016 end1_T3 tbx37_T3
WBGene00013093_Y51H1A.2_Y51H1A.2 E013 chrII:13860733-13861010 1.826 end1_T3 cnd1_T3

WBGene00013849_ZC84.6_ZC84.6 E001 chrIII:9192984-9193298 1.008 end1_T3 pha4_T3
WBGene00013849_ZC84.6_ZC84.6 E001 chrIII:9192984-9193298 1.129 end1_T3 hlh1_T3
WBGene00013849_ZC84.6_ZC84.6 E001 chrIII:9192984-9193298 1.206 end1_T3 nhr25_T3
WBGene00013849_ZC84.6_ZC84.6 E001 chrIII:9192984-9193298 1.638 end1_T3 tbx37_T3
WBGene00013849_ZC84.6_ZC84.6 E001 chrIII:9192984-9193298 2.378 end1_T3 cnd1_T3

WBGene00016162_C27D6.4_crh-2 E010 chrII:5185652-5186267 1.467 end1_T3 pha4_T3
WBGene00016162_C27D6.4_crh-2 E010 chrII:5185652-5186267 1.676 end1_T3 hlh1_T3
WBGene00016162_C27D6.4_crh-2 E010 chrII:5185652-5186267 1.882 end1_T3 tbx37_T3
WBGene00016162_C27D6.4_crh-2 E010 chrII:5185652-5186267 2.010 end1_T3 nhr25_T3
WBGene00016162_C27D6.4_crh-2 E010 chrII:5185652-5186267 3.056 end1_T3 cnd1_T3

WBGene00016511_C37H5.13_C37H5.13 E006 chrV:4859113-4859182 13.618 end1_T3 hlh1_T3
WBGene00016511_C37H5.13_C37H5.13 E006 chrV:4859113-4859182 13.643 end1_T3 nhr25_T3
WBGene00016511_C37H5.13_C37H5.13 E006 chrV:4859113-4859182 2.464 end1_T3 pha4_T3
WBGene00016511_C37H5.13_C37H5.13 E006 chrV:4859113-4859182 2.719 end1_T3 tbx37_T3
WBGene00016511_C37H5.13_C37H5.13 E006 chrV:4859113-4859182 2.085 end1_T3 cnd1_T3

WBGene00017098_E02D9.1_E02D9.1 E007 chrI:6802639-6802958 1.235 end1_T3 pha4_T3
WBGene00017098_E02D9.1_E02D9.1 E007 chrI:6802639-6802958 2.047 end1_T3 tbx37_T3
WBGene00017098_E02D9.1_E02D9.1 E007 chrI:6802639-6802958 2.199 end1_T3 hlh1_T3
WBGene00017098_E02D9.1_E02D9.1 E007 chrI:6802639-6802958 2.783 end1_T3 nhr25_T3
WBGene00017098_E02D9.1_E02D9.1 E007 chrI:6802639-6802958 1.868 end1_T3 cnd1_T3

WBGene00017419_F13B9.1_F13B9.1 E009 chrX:8290409-8290474 1.312 end1_T3 pha4_T3
WBGene00017419_F13B9.1_F13B9.1 E009 chrX:8290409-8290474 1.871 end1_T3 hlh1_T3
WBGene00017419_F13B9.1_F13B9.1 E009 chrX:8290409-8290474 2.747 end1_T3 tbx37_T3
WBGene00017419_F13B9.1_F13B9.1 E009 chrX:8290409-8290474 2.801 end1_T3 nhr25_T3
WBGene00017419_F13B9.1_F13B9.1 E009 chrX:8290409-8290474 2.150 end1_T3 cnd1_T3

WBGene00017547_F18A1.6_alfa-1 E009 chrII:7662076-7662130 13.328 end1_T3 tbx37_T3
WBGene00017547_F18A1.6_alfa-1 E009 chrII:7662076-7662130 13.437 end1_T3 pha4_T3
WBGene00017547_F18A1.6_alfa-1 E009 chrII:7662076-7662130 1.699 end1_T3 nhr25_T3
WBGene00017547_F18A1.6_alfa-1 E009 chrII:7662076-7662130 2.841 end1_T3 hlh1_T3
WBGene00017547_F18A1.6_alfa-1 E009 chrII:7662076-7662130 13.357 end1_T3 cnd1_T3

WBGene00018519_F46H5.3_F46H5.3 E010 chrX:7232485-7232571 1.564 end1_T3 pha4_T3
WBGene00018519_F46H5.3_F46H5.3 E010 chrX:7232485-7232571 1.782 end1_T3 tbx37_T3
WBGene00018519_F46H5.3_F46H5.3 E010 chrX:7232485-7232571 2.984 end1_T3 nhr25_T3
WBGene00018519_F46H5.3_F46H5.3 E010 chrX:7232485-7232571 3.059 end1_T3 hlh1_T3
WBGene00018519_F46H5.3_F46H5.3 E010 chrX:7232485-7232571 2.468 end1_T3 cnd1_T3

WBGene00018869_F55C12.1_F55C12.1 E003 chrII:5886360-5886496 14.968 end1_T3 tbx37_T3
WBGene00018869_F55C12.1_F55C12.1 E003 chrII:5886360-5886496 2.081 end1_T3 hlh1_T3
WBGene00018869_F55C12.1_F55C12.1 E003 chrII:5886360-5886496 3.099 end1_T3 nhr25_T3
WBGene00018869_F55C12.1_F55C12.1 E003 chrII:5886360-5886496 3.147 end1_T3 pha4_T3
WBGene00018869_F55C12.1_F55C12.1 E003 chrII:5886360-5886496 3.359 end1_T3 cnd1_T3

WBGene00018897_F55F8.9_F55F8.9 E004 chrI:5671841-5671948 1.749 end1_T3 hlh1_T3
WBGene00018897_F55F8.9_F55F8.9 E004 chrI:5671841-5671948 2.349 end1_T3 pha4_T3
WBGene00018897_F55F8.9_F55F8.9 E004 chrI:5671841-5671948 2.370 end1_T3 tbx37_T3
WBGene00018897_F55F8.9_F55F8.9 E004 chrI:5671841-5671948 2.675 end1_T3 nhr25_T3
WBGene00018897_F55F8.9_F55F8.9 E004 chrI:5671841-5671948 2.147 end1_T3 cnd1_T3

WBGene00019747_M03A1.6_ipla-1 E010 chrII:4598802-4599002 2.018 end1_T3 nhr25_T3
WBGene00019747_M03A1.6_ipla-1 E010 chrII:4598802-4599002 2.213 end1_T3 pha4_T3
WBGene00019747_M03A1.6_ipla-1 E010 chrII:4598802-4599002 2.951 end1_T3 tbx37_T3
WBGene00019747_M03A1.6_ipla-1 E010 chrII:4598802-4599002 3.341 end1_T3 hlh1_T3
WBGene00019747_M03A1.6_ipla-1 E010 chrII:4598802-4599002 2.871 end1_T3 cnd1_T3

WBGene00020190_T03F1.8_guk-1 E005 chrI:3861960-3862068 2.893 end1_T3 pha4_T3
WBGene00020190_T03F1.8_guk-1 E005 chrI:3861960-3862068 2.909 end1_T3 hlh1_T3
WBGene00020190_T03F1.8_guk-1 E005 chrI:3861960-3862068 3.017 end1_T3 nhr25_T3
WBGene00020190_T03F1.8_guk-1 E005 chrI:3861960-3862068 3.323 end1_T3 tbx37_T3
WBGene00020190_T03F1.8_guk-1 E005 chrI:3861960-3862068 2.864 end1_T3 cnd1_T3

WBGene00021009_W03F11.6_afd-1 E017 chrI:2192428-2192747 1.528 end1_T3 pha4_T3
WBGene00021009_W03F11.6_afd-1 E017 chrI:2192428-2192747 1.566 end1_T3 hlh1_T3
WBGene00021009_W03F11.6_afd-1 E017 chrI:2192428-2192747 2.135 end1_T3 nhr25_T3
WBGene00021009_W03F11.6_afd-1 E017 chrI:2192428-2192747 2.376 end1_T3 tbx37_T3
WBGene00021009_W03F11.6_afd-1 E017 chrI:2192428-2192747 2.215 end1_T3 cnd1_T3

WBGene00021025_W04C9.3_cutl-13 E006 chrI:480751-481129 1.232 end1_T3 pha4_T3
WBGene00021025_W04C9.3_cutl-13 E006 chrI:480751-481129 1.367 end1_T3 nhr25_T3
WBGene00021025_W04C9.3_cutl-13 E006 chrI:480751-481129 1.410 end1_T3 hlh1_T3
WBGene00021025_W04C9.3_cutl-13 E006 chrI:480751-481129 1.427 end1_T3 tbx37_T3
WBGene00021025_W04C9.3_cutl-13 E006 chrI:480751-481129 1.525 end1_T3 cnd1_T3

WBGene00021480_Y39H10A.4_Y39H10A.4 E003 chrV:3734109-3734257 5.594 end1_T3 tbx37_T3
WBGene00021480_Y39H10A.4_Y39H10A.4 E003 chrV:3734109-3734257 5.950 end1_T3 hlh1_T3
WBGene00021480_Y39H10A.4_Y39H10A.4 E003 chrV:3734109-3734257 6.021 end1_T3 nhr25_T3
WBGene00021480_Y39H10A.4_Y39H10A.4 E003 chrV:3734109-3734257 6.395 end1_T3 pha4_T3
WBGene00021480_Y39H10A.4_Y39H10A.4 E003 chrV:3734109-3734257 5.745 end1_T3 cnd1_T3

WBGene00021637_Y47G6A.7_Y47G6A.7 E007 chrI:3507090-3507164 1.703 end1_T3 hlh1_T3
WBGene00021637_Y47G6A.7_Y47G6A.7 E007 chrI:3507090-3507164 1.763 end1_T3 nhr25_T3
WBGene00021637_Y47G6A.7_Y47G6A.7 E007 chrI:3507090-3507164 2.205 end1_T3 tbx37_T3
WBGene00021637_Y47G6A.7_Y47G6A.7 E007 chrI:3507090-3507164 2.609 end1_T3 pha4_T3
WBGene00021637_Y47G6A.7_Y47G6A.7 E007 chrI:3507090-3507164 1.095 end1_T3 cnd1_T3

WBGene00022593_ZC328.3_ZC328.3 E007 chrI:6414617-6414795 12.268 end1_T3 nhr25_T3
WBGene00022593_ZC328.3_ZC328.3 E007 chrI:6414617-6414795 12.456 end1_T3 hlh1_T3
WBGene00022593_ZC328.3_ZC328.3 E007 chrI:6414617-6414795 1.674 end1_T3 pha4_T3
WBGene00022593_ZC328.3_ZC328.3 E007 chrI:6414617-6414795 2.261 end1_T3 tbx37_T3
WBGene00022593_ZC328.3_ZC328.3 E007 chrI:6414617-6414795 1.749 end1_T3 cnd1_T3

WBGene00000100_C25A11.4_ajm-1 J037 chrX:9109261-9109917 1.081 end1_T3 hlh1_T3
WBGene00000100_C25A11.4_ajm-1 J037 chrX:9109261-9109917 1.339 end1_T3 tbx37_T3
WBGene00000100_C25A11.4_ajm-1 J037 chrX:9109261-9109917 1.455 end1_T3 pha4_T3
WBGene00000100_C25A11.4_ajm-1 J037 chrX:9109261-9109917 1.928 end1_T3 nhr25_T3
WBGene00000100_C25A11.4_ajm-1 J037 chrX:9109261-9109917 1.676 end1_T3 cnd1_T3

WBGene00000223_C07G2.2_atf-7 J019 chrIII:4494093-4494186 13.568 end1_T3 pha4_T3
WBGene00000223_C07G2.2_atf-7 J019 chrIII:4494093-4494186 1.512 end1_T3 nhr25_T3
WBGene00000223_C07G2.2_atf-7 J019 chrIII:4494093-4494186 1.916 end1_T3 hlh1_T3
WBGene00000223_C07G2.2_atf-7 J019 chrIII:4494093-4494186 2.082 end1_T3 tbx37_T3
WBGene00000223_C07G2.2_atf-7 J019 chrIII:4494093-4494186 2.849 end1_T3 cnd1_T3

WBGene00000266_C53B4.7_bre-1 J014 chrIV:8987302-8988769 2.236 end1_T3 pha4_T3
WBGene00000266_C53B4.7_bre-1 J014 chrIV:8987302-8988769 2.709 end1_T3 tbx37_T3
WBGene00000266_C53B4.7_bre-1 J014 chrIV:8987302-8988769 2.901 end1_T3 nhr25_T3
WBGene00000266_C53B4.7_bre-1 J014 chrIV:8987302-8988769 3.080 end1_T3 hlh1_T3
WBGene00000266_C53B4.7_bre-1 J014 chrIV:8987302-8988769 4.637 end1_T3 cnd1_T3

WBGene00000912_R13H8.1_daf-16 J035 chrI:10763707-10764356 1.385 end1_T3 hlh1_T3
WBGene00000912_R13H8.1_daf-16 J035 chrI:10763707-10764356 1.610 end1_T3 pha4_T3
WBGene00000912_R13H8.1_daf-16 J035 chrI:10763707-10764356 1.812 end1_T3 nhr25_T3
WBGene00000912_R13H8.1_daf-16 J035 chrI:10763707-10764356 2.460 end1_T3 tbx37_T3
WBGene00000912_R13H8.1_daf-16 J035 chrI:10763707-10764356 2.552 end1_T3 cnd1_T3

WBGene00000912_R13H8.1_daf-16 J036 chrI:10764497-10765209 1.525 end1_T3 pha4_T3
WBGene00000912_R13H8.1_daf-16 J036 chrI:10764497-10765209 1.657 end1_T3 nhr25_T3
WBGene00000912_R13H8.1_daf-16 J036 chrI:10764497-10765209 1.707 end1_T3 hlh1_T3
WBGene00000912_R13H8.1_daf-16 J036 chrI:10764497-10765209 2.550 end1_T3 tbx37_T3
WBGene00000912_R13H8.1_daf-16 J036 chrI:10764497-10765209 2.627 end1_T3 cnd1_T3

WBGene00000912_R13H8.1_daf-16 J037 chrI:10765284-10772959 1.400 end1_T3 hlh1_T3
WBGene00000912_R13H8.1_daf-16 J037 chrI:10765284-10772959 1.649 end1_T3 pha4_T3
WBGene00000912_R13H8.1_daf-16 J037 chrI:10765284-10772959 1.834 end1_T3 tbx37_T3
WBGene00000912_R13H8.1_daf-16 J037 chrI:10765284-10772959 1.867 end1_T3 nhr25_T3
WBGene00000912_R13H8.1_daf-16 J037 chrI:10765284-10772959 2.423 end1_T3 cnd1_T3

WBGene00001330_Y57G11C.24_eps-8 J066 chrIV:14898287-14898644 1.235 end1_T3 hlh1_T3
WBGene00001330_Y57G11C.24_eps-8 J066 chrIV:14898287-14898644 2.306 end1_T3 pha4_T3
WBGene00001330_Y57G11C.24_eps-8 J066 chrIV:14898287-14898644 2.512 end1_T3 nhr25_T3
WBGene00001330_Y57G11C.24_eps-8 J066 chrIV:14898287-14898644 2.621 end1_T3 tbx37_T3
WBGene00001330_Y57G11C.24_eps-8 J066 chrIV:14898287-14898644 2.340 end1_T3 cnd1_T3

WBGene00001330_Y57G11C.24_eps-8 J067 chrIV:14898781-14900273 1.457 end1_T3 hlh1_T3
WBGene00001330_Y57G11C.24_eps-8 J067 chrIV:14898781-14900273 2.067 end1_T3 pha4_T3
WBGene00001330_Y57G11C.24_eps-8 J067 chrIV:14898781-14900273 2.563 end1_T3 nhr25_T3
WBGene00001330_Y57G11C.24_eps-8 J067 chrIV:14898781-14900273 3.075 end1_T3 tbx37_T3
WBGene00001330_Y57G11C.24_eps-8 J067 chrIV:14898781-14900273 3.306 end1_T3 cnd1_T3

WBGene00001333_C01G8.5_erm-1 J022 chrI:5290519-5290617 1.203 end1_T3 hlh1_T3
WBGene00001333_C01G8.5_erm-1 J022 chrI:5290519-5290617 1.717 end1_T3 pha4_T3
WBGene00001333_C01G8.5_erm-1 J022 chrI:5290519-5290617 2.292 end1_T3 tbx37_T3
WBGene00001333_C01G8.5_erm-1 J022 chrI:5290519-5290617 3.190 end1_T3 nhr25_T3
WBGene00001333_C01G8.5_erm-1 J022 chrI:5290519-5290617 2.391 end1_T3 cnd1_T3

WBGene00001489_T04C9.6_frm-2 J026 chrIII:5979864-5981268 2.168 end1_T3 hlh1_T3
WBGene00001489_T04C9.6_frm-2 J026 chrIII:5979864-5981268 2.270 end1_T3 nhr25_T3
WBGene00001489_T04C9.6_frm-2 J026 chrIII:5979864-5981268 3.288 end1_T3 pha4_T3
WBGene00001489_T04C9.6_frm-2 J026 chrIII:5979864-5981268 3.429 end1_T3 tbx37_T3
WBGene00001489_T04C9.6_frm-2 J026 chrIII:5979864-5981268 3.884 end1_T3 cnd1_T3

WBGene00001526_T19A5.2_gck-1 J020 chrV:8952628-8952724 14.026 end1_T3 nhr25_T3
WBGene00001526_T19A5.2_gck-1 J020 chrV:8952628-8952724 1.628 end1_T3 hlh1_T3
WBGene00001526_T19A5.2_gck-1 J020 chrV:8952628-8952724 1.917 end1_T3 pha4_T3
WBGene00001526_T19A5.2_gck-1 J020 chrV:8952628-8952724 2.812 end1_T3 tbx37_T3
WBGene00001526_T19A5.2_gck-1 J020 chrV:8952628-8952724 2.992 end1_T3 cnd1_T3

WBGene00001526_T19A5.2_gck-1 J022 chrV:8952880-8953543 13.975 end1_T3 nhr25_T3
WBGene00001526_T19A5.2_gck-1 J022 chrV:8952880-8953543 1.685 end1_T3 hlh1_T3
WBGene00001526_T19A5.2_gck-1 J022 chrV:8952880-8953543 2.871 end1_T3 pha4_T3
WBGene00001526_T19A5.2_gck-1 J022 chrV:8952880-8953543 3.760 end1_T3 tbx37_T3
WBGene00001526_T19A5.2_gck-1 J022 chrV:8952880-8953543 14.549 end1_T3 cnd1_T3

WBGene00001851_F38A6.3_hif-1 J021 chrV:20783223-20783325 2.566 end1_T3 hlh1_T3
WBGene00001851_F38A6.3_hif-1 J021 chrV:20783223-20783325 2.799 end1_T3 pha4_T3
WBGene00001851_F38A6.3_hif-1 J021 chrV:20783223-20783325 3.065 end1_T3 tbx37_T3
WBGene00001851_F38A6.3_hif-1 J021 chrV:20783223-20783325 3.294 end1_T3 nhr25_T3
WBGene00001851_F38A6.3_hif-1 J021 chrV:20783223-20783325 2.288 end1_T3 cnd1_T3

WBGene00001851_F38A6.3_hif-1 J023 chrV:20783529-20783737 2.002 end1_T3 hlh1_T3
WBGene00001851_F38A6.3_hif-1 J023 chrV:20783529-20783737 2.247 end1_T3 nhr25_T3
WBGene00001851_F38A6.3_hif-1 J023 chrV:20783529-20783737 2.911 end1_T3 pha4_T3
WBGene00001851_F38A6.3_hif-1 J023 chrV:20783529-20783737 3.678 end1_T3 tbx37_T3
WBGene00001851_F38A6.3_hif-1 J023 chrV:20783529-20783737 2.694 end1_T3 cnd1_T3

WBGene00003242_C37C3.6_mig-6 J031 chrV:7833335-7833824 1.228 end1_T3 pha4_T3
WBGene00003242_C37C3.6_mig-6 J031 chrV:7833335-7833824 1.358 end1_T3 nhr25_T3
WBGene00003242_C37C3.6_mig-6 J031 chrV:7833335-7833824 1.880 end1_T3 tbx37_T3
WBGene00003242_C37C3.6_mig-6 J031 chrV:7833335-7833824 3.559 end1_T3 hlh1_T3
WBGene00003242_C37C3.6_mig-6 J031 chrV:7833335-7833824 1.542 end1_T3 cnd1_T3

WBGene00003242_C37C3.6_mig-6 J032 chrV:7833922-7834667 1.433 end1_T3 nhr25_T3
WBGene00003242_C37C3.6_mig-6 J032 chrV:7833922-7834667 1.749 end1_T3 tbx37_T3
WBGene00003242_C37C3.6_mig-6 J032 chrV:7833922-7834667 1.762 end1_T3 pha4_T3
WBGene00003242_C37C3.6_mig-6 J032 chrV:7833922-7834667 4.037 end1_T3 hlh1_T3
WBGene00003242_C37C3.6_mig-6 J032 chrV:7833922-7834667 1.917 end1_T3 cnd1_T3

WBGene00003242_C37C3.6_mig-6 J035 chrV:7840529-7840925 1.082 end1_T3 pha4_T3
WBGene00003242_C37C3.6_mig-6 J035 chrV:7840529-7840925 1.136 end1_T3 nhr25_T3
WBGene00003242_C37C3.6_mig-6 J035 chrV:7840529-7840925 2.326 end1_T3 tbx37_T3
WBGene00003242_C37C3.6_mig-6 J035 chrV:7840529-7840925 3.209 end1_T3 hlh1_T3
WBGene00003242_C37C3.6_mig-6 J035 chrV:7840529-7840925 1.524 end1_T3 cnd1_T3

WBGene00003242_C37C3.6_mig-6 J036 chrV:7841515-7841726 1.031 end1_T3 pha4_T3
WBGene00003242_C37C3.6_mig-6 J036 chrV:7841515-7841726 1.187 end1_T3 nhr25_T3
WBGene00003242_C37C3.6_mig-6 J036 chrV:7841515-7841726 1.956 end1_T3 tbx37_T3
WBGene00003242_C37C3.6_mig-6 J036 chrV:7841515-7841726 3.394 end1_T3 hlh1_T3
WBGene00003242_C37C3.6_mig-6 J036 chrV:7841515-7841726 2.009 end1_T3 cnd1_T3

WBGene00003738_F54F3.1_nid-1 J028 chrV:12914136-12915815 6.030 end1_T3 hlh1_T3
WBGene00003738_F54F3.1_nid-1 J028 chrV:12914136-12915815 1.521 end1_T3 pha4_T3
WBGene00003738_F54F3.1_nid-1 J028 chrV:12914136-12915815 2.983 end1_T3 nhr25_T3
WBGene00003738_F54F3.1_nid-1 J028 chrV:12914136-12915815 3.006 end1_T3 tbx37_T3
WBGene00003738_F54F3.1_nid-1 J028 chrV:12914136-12915815 14.269 end1_T3 cnd1_T3

WBGene00004013_F38A6.1_pha-4 J009 chrV:20753094-20755340 1.346 end1_T3 hlh1_T3
WBGene00004013_F38A6.1_pha-4 J009 chrV:20753094-20755340 13.376 end1_T3 nhr25_T3
WBGene00004013_F38A6.1_pha-4 J009 chrV:20753094-20755340 2.377 end1_T3 pha4_T3
WBGene00004013_F38A6.1_pha-4 J009 chrV:20753094-20755340 4.299 end1_T3 tbx37_T3
WBGene00004013_F38A6.1_pha-4 J009 chrV:20753094-20755340 1.756 end1_T3 cnd1_T3

WBGene00004336_W06A7.3_ret-1 J025 chrV:14836418-14838081 1.111 end1_T3 hlh1_T3
WBGene00004336_W06A7.3_ret-1 J025 chrV:14836418-14838081 1.466 end1_T3 pha4_T3
WBGene00004336_W06A7.3_ret-1 J025 chrV:14836418-14838081 2.161 end1_T3 tbx37_T3
WBGene00004336_W06A7.3_ret-1 J025 chrV:14836418-14838081 2.339 end1_T3 nhr25_T3
WBGene00004336_W06A7.3_ret-1 J025 chrV:14836418-14838081 3.695 end1_T3 cnd1_T3

WBGene00006803_K11C4.3_unc-70 J020 chrV:6882352-6882408 2.163 end1_T3 nhr25_T3
WBGene00006803_K11C4.3_unc-70 J020 chrV:6882352-6882408 2.210 end1_T3 tbx37_T3
WBGene00006803_K11C4.3_unc-70 J020 chrV:6882352-6882408 2.675 end1_T3 pha4_T3
WBGene00006803_K11C4.3_unc-70 J020 chrV:6882352-6882408 2.835 end1_T3 hlh1_T3
WBGene00006803_K11C4.3_unc-70 J020 chrV:6882352-6882408 3.227 end1_T3 cnd1_T3

WBGene00006974_M03D4.1_zen-4 J024 chrIV:6120760-6120899 1.371 end1_T3 nhr25_T3
WBGene00006974_M03D4.1_zen-4 J024 chrIV:6120760-6120899 2.093 end1_T3 hlh1_T3
WBGene00006974_M03D4.1_zen-4 J024 chrIV:6120760-6120899 2.126 end1_T3 pha4_T3
WBGene00006974_M03D4.1_zen-4 J024 chrIV:6120760-6120899 2.704 end1_T3 tbx37_T3
WBGene00006974_M03D4.1_zen-4 J024 chrIV:6120760-6120899 2.841 end1_T3 cnd1_T3

WBGene00006974_M03D4.1_zen-4 J026 chrIV:6121098-6121343 2.440 end1_T3 pha4_T3
WBGene00006974_M03D4.1_zen-4 J026 chrIV:6121098-6121343 2.503 end1_T3 hlh1_T3
WBGene00006974_M03D4.1_zen-4 J026 chrIV:6121098-6121343 3.211 end1_T3 nhr25_T3
WBGene00006974_M03D4.1_zen-4 J026 chrIV:6121098-6121343 3.792 end1_T3 tbx37_T3
WBGene00006974_M03D4.1_zen-4 J026 chrIV:6121098-6121343 3.486 end1_T3 cnd1_T3

WBGene00011564_T07C5.1_ugt-50 J014 chrX:12691908-12692181 1.212 end1_T3 hlh1_T3
WBGene00011564_T07C5.1_ugt-50 J014 chrX:12691908-12692181 1.408 end1_T3 pha4_T3
WBGene00011564_T07C5.1_ugt-50 J014 chrX:12691908-12692181 2.316 end1_T3 tbx37_T3
WBGene00011564_T07C5.1_ugt-50 J014 chrX:12691908-12692181 2.675 end1_T3 nhr25_T3
WBGene00011564_T07C5.1_ugt-50 J014 chrX:12691908-12692181 3.066 end1_T3 cnd1_T3

WBGene00011580_T07D4.4_ddx-19 J022 chrII:8885389-8887036 1.437 end1_T3 pha4_T3
WBGene00011580_T07D4.4_ddx-19 J022 chrII:8885389-8887036 2.371 end1_T3 tbx37_T3
WBGene00011580_T07D4.4_ddx-19 J022 chrII:8885389-8887036 2.550 end1_T3 hlh1_T3
WBGene00011580_T07D4.4_ddx-19 J022 chrII:8885389-8887036 3.857 end1_T3 nhr25_T3
WBGene00011580_T07D4.4_ddx-19 J022 chrII:8885389-8887036 14.448 end1_T3 cnd1_T3

WBGene00012005_T24H10.7_jun-1 J015 chrII:9116728-9116824 13.139 end1_T3 nhr25_T3
WBGene00012005_T24H10.7_jun-1 J015 chrII:9116728-9116824 13.234 end1_T3 pha4_T3
WBGene00012005_T24H10.7_jun-1 J015 chrII:9116728-9116824 13.584 end1_T3 tbx37_T3
WBGene00012005_T24H10.7_jun-1 J015 chrII:9116728-9116824 1.647 end1_T3 hlh1_T3
WBGene00012005_T24H10.7_jun-1 J015 chrII:9116728-9116824 13.617 end1_T3 cnd1_T3

WBGene00013093_Y51H1A.2_Y51H1A.2 J032 chrII:13858799-13860667 1.341 end1_T3 hlh1_T3
WBGene00013093_Y51H1A.2_Y51H1A.2 J032 chrII:13858799-13860667 12.982 end1_T3 pha4_T3
WBGene00013093_Y51H1A.2_Y51H1A.2 J032 chrII:13858799-13860667 2.428 end1_T3 tbx37_T3
WBGene00013093_Y51H1A.2_Y51H1A.2 J032 chrII:13858799-13860667 2.513 end1_T3 nhr25_T3
WBGene00013093_Y51H1A.2_Y51H1A.2 J032 chrII:13858799-13860667 13.668 end1_T3 cnd1_T3

WBGene00013686_Y105E8A.29_Y105E8A.29 J009 chrI:14586886-14587066 5.376 end1_T3 nhr25_T3
WBGene00013686_Y105E8A.29_Y105E8A.29 J009 chrI:14586886-14587066 5.213 end1_T3 hlh1_T3
WBGene00013686_Y105E8A.29_Y105E8A.29 J009 chrI:14586886-14587066 5.515 end1_T3 tbx37_T3
WBGene00013686_Y105E8A.29_Y105E8A.29 J009 chrI:14586886-14587066 5.742 end1_T3 pha4_T3
WBGene00013686_Y105E8A.29_Y105E8A.29 J009 chrI:14586886-14587066 5.624 end1_T3 cnd1_T3

WBGene00016162_C27D6.4_crh-2 J020 chrII:5184601-5185651 1.574 end1_T3 hlh1_T3
WBGene00016162_C27D6.4_crh-2 J020 chrII:5184601-5185651 2.326 end1_T3 pha4_T3
WBGene00016162_C27D6.4_crh-2 J020 chrII:5184601-5185651 2.326 end1_T3 nhr25_T3
WBGene00016162_C27D6.4_crh-2 J020 chrII:5184601-5185651 3.101 end1_T3 tbx37_T3
WBGene00016162_C27D6.4_crh-2 J020 chrII:5184601-5185651 13.905 end1_T3 cnd1_T3

WBGene00017547_F18A1.6_alfa-1 J019 chrII:7662015-7662075 13.331 end1_T3 tbx37_T3
WBGene00017547_F18A1.6_alfa-1 J019 chrII:7662015-7662075 13.438 end1_T3 pha4_T3
WBGene00017547_F18A1.6_alfa-1 J019 chrII:7662015-7662075 1.700 end1_T3 nhr25_T3
WBGene00017547_F18A1.6_alfa-1 J019 chrII:7662015-7662075 2.848 end1_T3 hlh1_T3
WBGene00017547_F18A1.6_alfa-1 J019 chrII:7662015-7662075 13.358 end1_T3 cnd1_T3

WBGene00018897_F55F8.9_F55F8.9 J011 chrI:5671251-5671840 13.238 end1_T3 nhr25_T3
WBGene00018897_F55F8.9_F55F8.9 J011 chrI:5671251-5671840 13.928 end1_T3 tbx37_T3
WBGene00018897_F55F8.9_F55F8.9 J011 chrI:5671251-5671840 1.989 end1_T3 pha4_T3
WBGene00018897_F55F8.9_F55F8.9 J011 chrI:5671251-5671840 2.565 end1_T3 hlh1_T3
WBGene00018897_F55F8.9_F55F8.9 J011 chrI:5671251-5671840 2.996 end1_T3 cnd1_T3

WBGene00018897_F55F8.9_F55F8.9 J013 chrI:5671949-5672052 1.100 end1_T3 hlh1_T3
WBGene00018897_F55F8.9_F55F8.9 J013 chrI:5671949-5672052 1.560 end1_T3 tbx37_T3
WBGene00018897_F55F8.9_F55F8.9 J013 chrI:5671949-5672052 2.335 end1_T3 pha4_T3
WBGene00018897_F55F8.9_F55F8.9 J013 chrI:5671949-5672052 2.370 end1_T3 nhr25_T3
WBGene00018897_F55F8.9_F55F8.9 J013 chrI:5671949-5672052 1.682 end1_T3 cnd1_T3

WBGene00019719_M01H9.3_M01H9.3 J017 chrIV:4469485-4469823 1.111 end1_T3 tbx37_T3
WBGene00019719_M01H9.3_M01H9.3 J017 chrIV:4469485-4469823 1.150 end1_T3 nhr25_T3
WBGene00019719_M01H9.3_M01H9.3 J017 chrIV:4469485-4469823 1.298 end1_T3 pha4_T3
WBGene00019719_M01H9.3_M01H9.3 J017 chrIV:4469485-4469823 1.898 end1_T3 hlh1_T3
WBGene00019719_M01H9.3_M01H9.3 J017 chrIV:4469485-4469823 1.709 end1_T3 cnd1_T3

WBGene00019747_M03A1.6_ipla-1 J021 chrII:4597990-4598801 12.825 end1_T3 nhr25_T3
WBGene00019747_M03A1.6_ipla-1 J021 chrII:4597990-4598801 13.011 end1_T3 hlh1_T3
WBGene00019747_M03A1.6_ipla-1 J021 chrII:4597990-4598801 13.016 end1_T3 pha4_T3
WBGene00019747_M03A1.6_ipla-1 J021 chrII:4597990-4598801 13.055 end1_T3 tbx37_T3
WBGene00019747_M03A1.6_ipla-1 J021 chrII:4597990-4598801 2.533 end1_T3 cnd1_T3

WBGene00020190_T03F1.8_guk-1 J010 chrI:3860584-3861959 2.503 end1_T3 hlh1_T3
WBGene00020190_T03F1.8_guk-1 J010 chrI:3860584-3861959 2.849 end1_T3 nhr25_T3
WBGene00020190_T03F1.8_guk-1 J010 chrI:3860584-3861959 3.006 end1_T3 pha4_T3
WBGene00020190_T03F1.8_guk-1 J010 chrI:3860584-3861959 3.193 end1_T3 tbx37_T3
WBGene00020190_T03F1.8_guk-1 J010 chrI:3860584-3861959 2.534 end1_T3 cnd1_T3

WBGene00020784_T24H7.5_tat-4 J031 chrII:6238271-6238313 12.986 end1_T3 nhr25_T3
WBGene00020784_T24H7.5_tat-4 J031 chrII:6238271-6238313 13.320 end1_T3 hlh1_T3
WBGene00020784_T24H7.5_tat-4 J031 chrII:6238271-6238313 1.872 end1_T3 pha4_T3
WBGene00020784_T24H7.5_tat-4 J031 chrII:6238271-6238313 1.991 end1_T3 tbx37_T3
WBGene00020784_T24H7.5_tat-4 J031 chrII:6238271-6238313 12.173 end1_T3 cnd1_T3

WBGene00020784_T24H7.5_tat-4 J037 chrII:6241976-6242528 1.368 end1_T3 pha4_T3
WBGene00020784_T24H7.5_tat-4 J037 chrII:6241976-6242528 1.749 end1_T3 hlh1_T3
WBGene00020784_T24H7.5_tat-4 J037 chrII:6241976-6242528 2.007 end1_T3 nhr25_T3
WBGene00020784_T24H7.5_tat-4 J037 chrII:6241976-6242528 2.290 end1_T3 tbx37_T3
WBGene00020784_T24H7.5_tat-4 J037 chrII:6241976-6242528 12.471 end1_T3 cnd1_T3

WBGene00021637_Y47G6A.7_Y47G6A.7 J014 chrI:3506241-3507089 1.418 end1_T3 hlh1_T3
WBGene00021637_Y47G6A.7_Y47G6A.7 J014 chrI:3506241-3507089 1.650 end1_T3 nhr25_T3
WBGene00021637_Y47G6A.7_Y47G6A.7 J014 chrI:3506241-3507089 2.190 end1_T3 tbx37_T3
WBGene00021637_Y47G6A.7_Y47G6A.7 J014 chrI:3506241-3507089 2.797 end1_T3 pha4_T3
WBGene00021637_Y47G6A.7_Y47G6A.7 J014 chrI:3506241-3507089 1.073 end1_T3 cnd1_T3

WBGene00021637_Y47G6A.7_Y47G6A.7 J016 chrI:3507165-3508221 1.965 end1_T3 nhr25_T3
WBGene00021637_Y47G6A.7_Y47G6A.7 J016 chrI:3507165-3508221 2.018 end1_T3 tbx37_T3
WBGene00021637_Y47G6A.7_Y47G6A.7 J016 chrI:3507165-3508221 2.204 end1_T3 pha4_T3
WBGene00021637_Y47G6A.7_Y47G6A.7 J016 chrI:3507165-3508221 2.472 end1_T3 hlh1_T3
WBGene00021637_Y47G6A.7_Y47G6A.7 J016 chrI:3507165-3508221 1.004 end1_T3 cnd1_T3


WBGene00000223_C07G2.2_atf-7 E010 chrIII:4494187-4494450 1.185 end1_T4 nhr25_T4
WBGene00000223_C07G2.2_atf-7 E010 chrIII:4494187-4494450 1.240 end1_T4 hlh1_T4
WBGene00000223_C07G2.2_atf-7 E010 chrIII:4494187-4494450 1.297 end1_T4 pha4_T4
WBGene00000223_C07G2.2_atf-7 E010 chrIII:4494187-4494450 1.544 end1_T4 tbx37_T4
WBGene00000223_C07G2.2_atf-7 E010 chrIII:4494187-4494450 1.428 end1_T4 cnd1_T4

WBGene00000223_C07G2.2_atf-7 E011 chrIII:4494451-4494476 1.320 end1_T4 pha4_T4
WBGene00000223_C07G2.2_atf-7 E011 chrIII:4494451-4494476 1.795 end1_T4 nhr25_T4
WBGene00000223_C07G2.2_atf-7 E011 chrIII:4494451-4494476 1.822 end1_T4 hlh1_T4
WBGene00000223_C07G2.2_atf-7 E011 chrIII:4494451-4494476 2.270 end1_T4 tbx37_T4
WBGene00000223_C07G2.2_atf-7 E011 chrIII:4494451-4494476 1.518 end1_T4 cnd1_T4

WBGene00000266_C53B4.7_bre-1 E002 chrIV:8987268-8987301 2.012 end1_T4 pha4_T4
WBGene00000266_C53B4.7_bre-1 E002 chrIV:8987268-8987301 2.507 end1_T4 nhr25_T4
WBGene00000266_C53B4.7_bre-1 E002 chrIV:8987268-8987301 3.240 end1_T4 hlh1_T4
WBGene00000266_C53B4.7_bre-1 E002 chrIV:8987268-8987301 3.399 end1_T4 tbx37_T4
WBGene00000266_C53B4.7_bre-1 E002 chrIV:8987268-8987301 3.430 end1_T4 cnd1_T4

WBGene00000565_Y17G7B.15_cnt-1 E007 chrII:12079545-12080075 1.353 end1_T4 nhr25_T4
WBGene00000565_Y17G7B.15_cnt-1 E007 chrII:12079545-12080075 1.475 end1_T4 hlh1_T4
WBGene00000565_Y17G7B.15_cnt-1 E007 chrII:12079545-12080075 1.567 end1_T4 tbx37_T4
WBGene00000565_Y17G7B.15_cnt-1 E007 chrII:12079545-12080075 1.605 end1_T4 pha4_T4
WBGene00000565_Y17G7B.15_cnt-1 E007 chrII:12079545-12080075 1.621 end1_T4 cnd1_T4

WBGene00000912_R13H8.1_daf-16 E010 chrI:10762770-10763347 1.606 end1_T4 hlh1_T4
WBGene00000912_R13H8.1_daf-16 E010 chrI:10762770-10763347 1.659 end1_T4 pha4_T4
WBGene00000912_R13H8.1_daf-16 E010 chrI:10762770-10763347 1.941 end1_T4 nhr25_T4
WBGene00000912_R13H8.1_daf-16 E010 chrI:10762770-10763347 2.302 end1_T4 tbx37_T4
WBGene00000912_R13H8.1_daf-16 E010 chrI:10762770-10763347 1.558 end1_T4 cnd1_T4

WBGene00001115_F47G6.1_dyb-1 E013 chrI:1490435-1491280 1.111 end1_T4 nhr25_T4
WBGene00001115_F47G6.1_dyb-1 E013 chrI:1490435-1491280 1.410 end1_T4 pha4_T4
WBGene00001115_F47G6.1_dyb-1 E013 chrI:1490435-1491280 1.630 end1_T4 hlh1_T4
WBGene00001115_F47G6.1_dyb-1 E013 chrI:1490435-1491280 1.721 end1_T4 tbx37_T4
WBGene00001115_F47G6.1_dyb-1 E013 chrI:1490435-1491280 1.363 end1_T4 cnd1_T4

WBGene00001330_Y57G11C.24_eps-8 E036 chrIV:14898130-14898286 1.038 end1_T4 hlh1_T4
WBGene00001330_Y57G11C.24_eps-8 E036 chrIV:14898130-14898286 2.050 end1_T4 pha4_T4
WBGene00001330_Y57G11C.24_eps-8 E036 chrIV:14898130-14898286 2.341 end1_T4 nhr25_T4
WBGene00001330_Y57G11C.24_eps-8 E036 chrIV:14898130-14898286 2.609 end1_T4 tbx37_T4
WBGene00001330_Y57G11C.24_eps-8 E036 chrIV:14898130-14898286 2.151 end1_T4 cnd1_T4

WBGene00001330_Y57G11C.24_eps-8 E037 chrIV:14898645-14898780 1.286 end1_T4 hlh1_T4
WBGene00001330_Y57G11C.24_eps-8 E037 chrIV:14898645-14898780 2.209 end1_T4 pha4_T4
WBGene00001330_Y57G11C.24_eps-8 E037 chrIV:14898645-14898780 2.521 end1_T4 nhr25_T4
WBGene00001330_Y57G11C.24_eps-8 E037 chrIV:14898645-14898780 3.048 end1_T4 tbx37_T4
WBGene00001330_Y57G11C.24_eps-8 E037 chrIV:14898645-14898780 2.538 end1_T4 cnd1_T4

WBGene00001330_Y57G11C.24_eps-8 E038 chrIV:14900274-14900653 1.428 end1_T4 hlh1_T4
WBGene00001330_Y57G11C.24_eps-8 E038 chrIV:14900274-14900653 2.328 end1_T4 pha4_T4
WBGene00001330_Y57G11C.24_eps-8 E038 chrIV:14900274-14900653 2.612 end1_T4 nhr25_T4
WBGene00001330_Y57G11C.24_eps-8 E038 chrIV:14900274-14900653 3.099 end1_T4 tbx37_T4
WBGene00001330_Y57G11C.24_eps-8 E038 chrIV:14900274-14900653 2.532 end1_T4 cnd1_T4

WBGene00001333_C01G8.5_erm-1 E011 chrI:5290618-5290694 1.812 end1_T4 pha4_T4
WBGene00001333_C01G8.5_erm-1 E011 chrI:5290618-5290694 1.903 end1_T4 hlh1_T4
WBGene00001333_C01G8.5_erm-1 E011 chrI:5290618-5290694 2.480 end1_T4 nhr25_T4
WBGene00001333_C01G8.5_erm-1 E011 chrI:5290618-5290694 2.601 end1_T4 tbx37_T4
WBGene00001333_C01G8.5_erm-1 E011 chrI:5290618-5290694 2.054 end1_T4 cnd1_T4

WBGene00001489_T04C9.6_frm-2 E014 chrIII:5981269-5981417 2.322 end1_T4 hlh1_T4
WBGene00001489_T04C9.6_frm-2 E014 chrIII:5981269-5981417 2.527 end1_T4 pha4_T4
WBGene00001489_T04C9.6_frm-2 E014 chrIII:5981269-5981417 3.280 end1_T4 nhr25_T4
WBGene00001489_T04C9.6_frm-2 E014 chrIII:5981269-5981417 3.896 end1_T4 tbx37_T4
WBGene00001489_T04C9.6_frm-2 E014 chrIII:5981269-5981417 2.887 end1_T4 cnd1_T4

WBGene00001492_Y38C1AB.8_frm-5.1 E008 chrIV:40023-40174 1.376 end1_T4 nhr25_T4
WBGene00001492_Y38C1AB.8_frm-5.1 E008 chrIV:40023-40174 1.629 end1_T4 hlh1_T4
WBGene00001492_Y38C1AB.8_frm-5.1 E008 chrIV:40023-40174 1.695 end1_T4 tbx37_T4
WBGene00001492_Y38C1AB.8_frm-5.1 E008 chrIV:40023-40174 1.769 end1_T4 pha4_T4
WBGene00001492_Y38C1AB.8_frm-5.1 E008 chrIV:40023-40174 13.231 end1_T4 cnd1_T4

WBGene00001526_T19A5.2_gck-1 E006 chrV:8952725-8952879 1.700 end1_T4 hlh1_T4
WBGene00001526_T19A5.2_gck-1 E006 chrV:8952725-8952879 2.101 end1_T4 pha4_T4
WBGene00001526_T19A5.2_gck-1 E006 chrV:8952725-8952879 2.111 end1_T4 tbx37_T4
WBGene00001526_T19A5.2_gck-1 E006 chrV:8952725-8952879 2.555 end1_T4 nhr25_T4
WBGene00001526_T19A5.2_gck-1 E006 chrV:8952725-8952879 2.396 end1_T4 cnd1_T4

WBGene00001851_F38A6.3_hif-1 E008 chrV:20783326-20783528 2.334 end1_T4 pha4_T4
WBGene00001851_F38A6.3_hif-1 E008 chrV:20783326-20783528 2.701 end1_T4 nhr25_T4
WBGene00001851_F38A6.3_hif-1 E008 chrV:20783326-20783528 2.742 end1_T4 tbx37_T4
WBGene00001851_F38A6.3_hif-1 E008 chrV:20783326-20783528 2.783 end1_T4 hlh1_T4
WBGene00001851_F38A6.3_hif-1 E008 chrV:20783326-20783528 2.478 end1_T4 cnd1_T4

WBGene00002037_F46C3.3_hum-4 E018 chrX:11425494-11425604 2.243 end1_T4 hlh1_T4
WBGene00002037_F46C3.3_hum-4 E018 chrX:11425494-11425604 2.311 end1_T4 tbx37_T4
WBGene00002037_F46C3.3_hum-4 E018 chrX:11425494-11425604 2.386 end1_T4 nhr25_T4
WBGene00002037_F46C3.3_hum-4 E018 chrX:11425494-11425604 2.421 end1_T4 pha4_T4
WBGene00002037_F46C3.3_hum-4 E018 chrX:11425494-11425604 2.702 end1_T4 cnd1_T4

WBGene00002915_H19M22.2_let-805 E007 chrIII:2662806-2662908 1.324 end1_T4 pha4_T4
WBGene00002915_H19M22.2_let-805 E007 chrIII:2662806-2662908 1.419 end1_T4 hlh1_T4
WBGene00002915_H19M22.2_let-805 E007 chrIII:2662806-2662908 2.042 end1_T4 nhr25_T4
WBGene00002915_H19M22.2_let-805 E007 chrIII:2662806-2662908 2.927 end1_T4 tbx37_T4
WBGene00002915_H19M22.2_let-805 E007 chrIII:2662806-2662908 1.768 end1_T4 cnd1_T4

WBGene00002915_H19M22.2_let-805 E008 chrIII:2662957-2663104 1.008 end1_T4 pha4_T4
WBGene00002915_H19M22.2_let-805 E008 chrIII:2662957-2663104 1.853 end1_T4 hlh1_T4
WBGene00002915_H19M22.2_let-805 E008 chrIII:2662957-2663104 1.887 end1_T4 nhr25_T4
WBGene00002915_H19M22.2_let-805 E008 chrIII:2662957-2663104 3.039 end1_T4 tbx37_T4
WBGene00002915_H19M22.2_let-805 E008 chrIII:2662957-2663104 2.044 end1_T4 cnd1_T4

WBGene00002915_H19M22.2_let-805 E009 chrIII:2663153-2663225 1.073 end1_T4 pha4_T4
WBGene00002915_H19M22.2_let-805 E009 chrIII:2663153-2663225 1.890 end1_T4 hlh1_T4
WBGene00002915_H19M22.2_let-805 E009 chrIII:2663153-2663225 2.366 end1_T4 nhr25_T4
WBGene00002915_H19M22.2_let-805 E009 chrIII:2663153-2663225 2.842 end1_T4 tbx37_T4
WBGene00002915_H19M22.2_let-805 E009 chrIII:2663153-2663225 1.715 end1_T4 cnd1_T4

WBGene00002915_H19M22.2_let-805 E020 chrIII:2676409-2676511 1.166 end1_T4 pha4_T4
WBGene00002915_H19M22.2_let-805 E020 chrIII:2676409-2676511 1.790 end1_T4 hlh1_T4
WBGene00002915_H19M22.2_let-805 E020 chrIII:2676409-2676511 1.844 end1_T4 tbx37_T4
WBGene00002915_H19M22.2_let-805 E020 chrIII:2676409-2676511 2.479 end1_T4 nhr25_T4
WBGene00002915_H19M22.2_let-805 E020 chrIII:2676409-2676511 1.660 end1_T4 cnd1_T4

WBGene00003916_H39E23.1_par-1 E025 chrV:14127631-14127788 14.222 end1_T4 nhr25_T4
WBGene00003916_H39E23.1_par-1 E025 chrV:14127631-14127788 2.177 end1_T4 tbx37_T4
WBGene00003916_H39E23.1_par-1 E025 chrV:14127631-14127788 2.775 end1_T4 hlh1_T4
WBGene00003916_H39E23.1_par-1 E025 chrV:14127631-14127788 3.054 end1_T4 pha4_T4
WBGene00003916_H39E23.1_par-1 E025 chrV:14127631-14127788 3.148 end1_T4 cnd1_T4

WBGene00004013_F38A6.1_pha-4 E001 chrV:20752936-20753093 14.648 end1_T4 nhr25_T4
WBGene00004013_F38A6.1_pha-4 E001 chrV:20752936-20753093 1.979 end1_T4 hlh1_T4
WBGene00004013_F38A6.1_pha-4 E001 chrV:20752936-20753093 2.450 end1_T4 pha4_T4
WBGene00004013_F38A6.1_pha-4 E001 chrV:20752936-20753093 3.560 end1_T4 tbx37_T4
WBGene00004013_F38A6.1_pha-4 E001 chrV:20752936-20753093 2.549 end1_T4 cnd1_T4

WBGene00004053_ZK1005.1_pme-5 E007 chrV:1281507-1281620 1.036 end1_T4 hlh1_T4
WBGene00004053_ZK1005.1_pme-5 E007 chrV:1281507-1281620 1.274 end1_T4 pha4_T4
WBGene00004053_ZK1005.1_pme-5 E007 chrV:1281507-1281620 1.904 end1_T4 tbx37_T4
WBGene00004053_ZK1005.1_pme-5 E007 chrV:1281507-1281620 2.864 end1_T4 nhr25_T4
WBGene00004053_ZK1005.1_pme-5 E007 chrV:1281507-1281620 2.041 end1_T4 cnd1_T4

WBGene00004859_W06B3.2_sma-5 E012 chrX:12001346-12001387 1.156 end1_T4 pha4_T4
WBGene00004859_W06B3.2_sma-5 E012 chrX:12001346-12001387 14.642 end1_T4 nhr25_T4
WBGene00004859_W06B3.2_sma-5 E012 chrX:12001346-12001387 1.611 end1_T4 hlh1_T4
WBGene00004859_W06B3.2_sma-5 E012 chrX:12001346-12001387 2.236 end1_T4 tbx37_T4
WBGene00004859_W06B3.2_sma-5 E012 chrX:12001346-12001387 13.970 end1_T4 cnd1_T4

WBGene00006803_K11C4.3_unc-70 E003 chrV:6882039-6882351 1.616 end1_T4 tbx37_T4
WBGene00006803_K11C4.3_unc-70 E003 chrV:6882039-6882351 1.721 end1_T4 pha4_T4
WBGene00006803_K11C4.3_unc-70 E003 chrV:6882039-6882351 1.833 end1_T4 nhr25_T4
WBGene00006803_K11C4.3_unc-70 E003 chrV:6882039-6882351 2.290 end1_T4 hlh1_T4
WBGene00006803_K11C4.3_unc-70 E003 chrV:6882039-6882351 1.860 end1_T4 cnd1_T4

WBGene00007131_B0284.1_B0284.1 E003 chrIII:4377230-4377484 13.858 end1_T4 pha4_T4
WBGene00007131_B0284.1_B0284.1 E003 chrIII:4377230-4377484 2.118 end1_T4 hlh1_T4
WBGene00007131_B0284.1_B0284.1 E003 chrIII:4377230-4377484 2.314 end1_T4 nhr25_T4
WBGene00007131_B0284.1_B0284.1 E003 chrIII:4377230-4377484 3.965 end1_T4 tbx37_T4
WBGene00007131_B0284.1_B0284.1 E003 chrIII:4377230-4377484 15.570 end1_T4 cnd1_T4

WBGene00008149_C47E12.4_pyp-1 E016 chrIV:9998900-9998925 1.230 end1_T4 hlh1_T4
WBGene00008149_C47E12.4_pyp-1 E016 chrIV:9998900-9998925 13.046 end1_T4 pha4_T4
WBGene00008149_C47E12.4_pyp-1 E016 chrIV:9998900-9998925 13.835 end1_T4 nhr25_T4
WBGene00008149_C47E12.4_pyp-1 E016 chrIV:9998900-9998925 2.746 end1_T4 tbx37_T4
WBGene00008149_C47E12.4_pyp-1 E016 chrIV:9998900-9998925 1.535 end1_T4 cnd1_T4

WBGene00009274_F30F8.5_F30F8.5 E005 chrI:7848062-7848571 1.429 end1_T4 tbx37_T4
WBGene00009274_F30F8.5_F30F8.5 E005 chrI:7848062-7848571 2.071 end1_T4 pha4_T4
WBGene00009274_F30F8.5_F30F8.5 E005 chrI:7848062-7848571 2.138 end1_T4 nhr25_T4
WBGene00009274_F30F8.5_F30F8.5 E005 chrI:7848062-7848571 2.438 end1_T4 hlh1_T4
WBGene00009274_F30F8.5_F30F8.5 E005 chrI:7848062-7848571 2.413 end1_T4 cnd1_T4

WBGene00010665_K08E3.5_K08E3.5 E013 chrIII:13767736-13767918 14.223 end1_T4 tbx37_T4
WBGene00010665_K08E3.5_K08E3.5 E013 chrIII:13767736-13767918 2.016 end1_T4 pha4_T4
WBGene00010665_K08E3.5_K08E3.5 E013 chrIII:13767736-13767918 2.137 end1_T4 nhr25_T4
WBGene00010665_K08E3.5_K08E3.5 E013 chrIII:13767736-13767918 2.607 end1_T4 hlh1_T4
WBGene00010665_K08E3.5_K08E3.5 E013 chrIII:13767736-13767918 2.293 end1_T4 cnd1_T4

WBGene00011511_T05H10.7_gpcp-2 E008 chrII:8073144-8073372 2.867 end1_T4 nhr25_T4
WBGene00011511_T05H10.7_gpcp-2 E008 chrII:8073144-8073372 3.231 end1_T4 pha4_T4
WBGene00011511_T05H10.7_gpcp-2 E008 chrII:8073144-8073372 3.246 end1_T4 tbx37_T4
WBGene00011511_T05H10.7_gpcp-2 E008 chrII:8073144-8073372 4.128 end1_T4 hlh1_T4
WBGene00011511_T05H10.7_gpcp-2 E008 chrII:8073144-8073372 15.219 end1_T4 cnd1_T4

WBGene00011647_T09E8.1_noca-1 E008 chrV:13164063-13164296 1.004 end1_T4 pha4_T4
WBGene00011647_T09E8.1_noca-1 E008 chrV:13164063-13164296 1.992 end1_T4 tbx37_T4
WBGene00011647_T09E8.1_noca-1 E008 chrV:13164063-13164296 2.041 end1_T4 nhr25_T4
WBGene00011647_T09E8.1_noca-1 E008 chrV:13164063-13164296 2.179 end1_T4 hlh1_T4
WBGene00011647_T09E8.1_noca-1 E008 chrV:13164063-13164296 2.275 end1_T4 cnd1_T4

WBGene00012005_T24H10.7_jun-1 E002 chrII:9116617-9116727 14.159 end1_T4 tbx37_T4
WBGene00012005_T24H10.7_jun-1 E002 chrII:9116617-9116727 2.229 end1_T4 hlh1_T4
WBGene00012005_T24H10.7_jun-1 E002 chrII:9116617-9116727 2.591 end1_T4 pha4_T4
WBGene00012005_T24H10.7_jun-1 E002 chrII:9116617-9116727 3.474 end1_T4 nhr25_T4
WBGene00012005_T24H10.7_jun-1 E002 chrII:9116617-9116727 14.270 end1_T4 cnd1_T4

WBGene00012369_W09G3.6_W09G3.6 E002 chrI:13814781-13815227 1.342 end1_T4 pha4_T4
WBGene00012369_W09G3.6_W09G3.6 E002 chrI:13814781-13815227 1.463 end1_T4 nhr25_T4
WBGene00012369_W09G3.6_W09G3.6 E002 chrI:13814781-13815227 1.519 end1_T4 tbx37_T4
WBGene00012369_W09G3.6_W09G3.6 E002 chrI:13814781-13815227 1.656 end1_T4 hlh1_T4
WBGene00012369_W09G3.6_W09G3.6 E002 chrI:13814781-13815227 1.462 end1_T4 cnd1_T4

WBGene00013093_Y51H1A.2_Y51H1A.2 E013 chrII:13860733-13861010 1.259 end1_T4 hlh1_T4
WBGene00013093_Y51H1A.2_Y51H1A.2 E013 chrII:13860733-13861010 1.709 end1_T4 tbx37_T4
WBGene00013093_Y51H1A.2_Y51H1A.2 E013 chrII:13860733-13861010 2.055 end1_T4 nhr25_T4
WBGene00013093_Y51H1A.2_Y51H1A.2 E013 chrII:13860733-13861010 2.597 end1_T4 pha4_T4
WBGene00013093_Y51H1A.2_Y51H1A.2 E013 chrII:13860733-13861010 1.709 end1_T4 cnd1_T4

WBGene00016061_C24G6.6_hpo-15 E003 chrV:5511547-5511784 1.184 end1_T4 nhr25_T4
WBGene00016061_C24G6.6_hpo-15 E003 chrV:5511547-5511784 1.282 end1_T4 hlh1_T4
WBGene00016061_C24G6.6_hpo-15 E003 chrV:5511547-5511784 1.551 end1_T4 tbx37_T4
WBGene00016061_C24G6.6_hpo-15 E003 chrV:5511547-5511784 1.661 end1_T4 pha4_T4
WBGene00016061_C24G6.6_hpo-15 E003 chrV:5511547-5511784 2.090 end1_T4 cnd1_T4

WBGene00016162_C27D6.4_crh-2 E010 chrII:5185652-5186267 1.113 end1_T4 pha4_T4
WBGene00016162_C27D6.4_crh-2 E010 chrII:5185652-5186267 1.507 end1_T4 hlh1_T4
WBGene00016162_C27D6.4_crh-2 E010 chrII:5185652-5186267 1.851 end1_T4 tbx37_T4
WBGene00016162_C27D6.4_crh-2 E010 chrII:5185652-5186267 2.185 end1_T4 nhr25_T4
WBGene00016162_C27D6.4_crh-2 E010 chrII:5185652-5186267 2.792 end1_T4 cnd1_T4

WBGene00017419_F13B9.1_F13B9.1 E009 chrX:8290409-8290474 1.272 end1_T4 pha4_T4
WBGene00017419_F13B9.1_F13B9.1 E009 chrX:8290409-8290474 2.421 end1_T4 hlh1_T4
WBGene00017419_F13B9.1_F13B9.1 E009 chrX:8290409-8290474 2.789 end1_T4 nhr25_T4
WBGene00017419_F13B9.1_F13B9.1 E009 chrX:8290409-8290474 2.996 end1_T4 tbx37_T4
WBGene00017419_F13B9.1_F13B9.1 E009 chrX:8290409-8290474 1.720 end1_T4 cnd1_T4

WBGene00018519_F46H5.3_F46H5.3 E010 chrX:7232485-7232571 1.705 end1_T4 tbx37_T4
WBGene00018519_F46H5.3_F46H5.3 E010 chrX:7232485-7232571 1.775 end1_T4 pha4_T4
WBGene00018519_F46H5.3_F46H5.3 E010 chrX:7232485-7232571 2.640 end1_T4 hlh1_T4
WBGene00018519_F46H5.3_F46H5.3 E010 chrX:7232485-7232571 2.796 end1_T4 nhr25_T4
WBGene00018519_F46H5.3_F46H5.3 E010 chrX:7232485-7232571 1.690 end1_T4 cnd1_T4

WBGene00018869_F55C12.1_F55C12.1 E003 chrII:5886360-5886496 1.921 end1_T4 hlh1_T4
WBGene00018869_F55C12.1_F55C12.1 E003 chrII:5886360-5886496 2.276 end1_T4 pha4_T4
WBGene00018869_F55C12.1_F55C12.1 E003 chrII:5886360-5886496 2.397 end1_T4 nhr25_T4
WBGene00018869_F55C12.1_F55C12.1 E003 chrII:5886360-5886496 2.652 end1_T4 tbx37_T4
WBGene00018869_F55C12.1_F55C12.1 E003 chrII:5886360-5886496 3.081 end1_T4 cnd1_T4

WBGene00018897_F55F8.9_F55F8.9 E004 chrI:5671841-5671948 2.127 end1_T4 nhr25_T4
WBGene00018897_F55F8.9_F55F8.9 E004 chrI:5671841-5671948 2.251 end1_T4 pha4_T4
WBGene00018897_F55F8.9_F55F8.9 E004 chrI:5671841-5671948 2.368 end1_T4 tbx37_T4
WBGene00018897_F55F8.9_F55F8.9 E004 chrI:5671841-5671948 3.761 end1_T4 hlh1_T4
WBGene00018897_F55F8.9_F55F8.9 E004 chrI:5671841-5671948 2.819 end1_T4 cnd1_T4

WBGene00019747_M03A1.6_ipla-1 E010 chrII:4598802-4599002 2.047 end1_T4 pha4_T4
WBGene00019747_M03A1.6_ipla-1 E010 chrII:4598802-4599002 2.590 end1_T4 nhr25_T4
WBGene00019747_M03A1.6_ipla-1 E010 chrII:4598802-4599002 3.247 end1_T4 hlh1_T4
WBGene00019747_M03A1.6_ipla-1 E010 chrII:4598802-4599002 3.387 end1_T4 tbx37_T4
WBGene00019747_M03A1.6_ipla-1 E010 chrII:4598802-4599002 14.232 end1_T4 cnd1_T4

WBGene00020190_T03F1.8_guk-1 E005 chrI:3861960-3862068 2.579 end1_T4 pha4_T4
WBGene00020190_T03F1.8_guk-1 E005 chrI:3861960-3862068 2.605 end1_T4 hlh1_T4
WBGene00020190_T03F1.8_guk-1 E005 chrI:3861960-3862068 3.098 end1_T4 nhr25_T4
WBGene00020190_T03F1.8_guk-1 E005 chrI:3861960-3862068 3.466 end1_T4 tbx37_T4
WBGene00020190_T03F1.8_guk-1 E005 chrI:3861960-3862068 2.705 end1_T4 cnd1_T4

WBGene00020784_T24H7.5_tat-4 E006 chrII:6236829-6236939 13.990 end1_T4 tbx37_T4
WBGene00020784_T24H7.5_tat-4 E006 chrII:6236829-6236939 1.594 end1_T4 nhr25_T4
WBGene00020784_T24H7.5_tat-4 E006 chrII:6236829-6236939 1.687 end1_T4 pha4_T4
WBGene00020784_T24H7.5_tat-4 E006 chrII:6236829-6236939 2.094 end1_T4 hlh1_T4
WBGene00020784_T24H7.5_tat-4 E006 chrII:6236829-6236939 12.054 end1_T4 cnd1_T4

WBGene00020784_T24H7.5_tat-4 E008 chrII:6237328-6237609 1.236 end1_T4 nhr25_T4
WBGene00020784_T24H7.5_tat-4 E008 chrII:6237328-6237609 1.453 end1_T4 pha4_T4
WBGene00020784_T24H7.5_tat-4 E008 chrII:6237328-6237609 2.405 end1_T4 tbx37_T4
WBGene00020784_T24H7.5_tat-4 E008 chrII:6237328-6237609 2.474 end1_T4 hlh1_T4
WBGene00020784_T24H7.5_tat-4 E008 chrII:6237328-6237609 1.198 end1_T4 cnd1_T4

WBGene00020784_T24H7.5_tat-4 E009 chrII:6237659-6237959 1.589 end1_T4 nhr25_T4
WBGene00020784_T24H7.5_tat-4 E009 chrII:6237659-6237959 1.592 end1_T4 pha4_T4
WBGene00020784_T24H7.5_tat-4 E009 chrII:6237659-6237959 2.398 end1_T4 hlh1_T4
WBGene00020784_T24H7.5_tat-4 E009 chrII:6237659-6237959 3.129 end1_T4 tbx37_T4
WBGene00020784_T24H7.5_tat-4 E009 chrII:6237659-6237959 1.296 end1_T4 cnd1_T4

WBGene00020784_T24H7.5_tat-4 E018 chrII:6242668-6242836 1.230 end1_T4 pha4_T4
WBGene00020784_T24H7.5_tat-4 E018 chrII:6242668-6242836 2.361 end1_T4 hlh1_T4
WBGene00020784_T24H7.5_tat-4 E018 chrII:6242668-6242836 2.449 end1_T4 nhr25_T4
WBGene00020784_T24H7.5_tat-4 E018 chrII:6242668-6242836 2.985 end1_T4 tbx37_T4
WBGene00020784_T24H7.5_tat-4 E018 chrII:6242668-6242836 1.417 end1_T4 cnd1_T4

WBGene00020784_T24H7.5_tat-4 E019 chrII:6243033-6243135 1.288 end1_T4 pha4_T4
WBGene00020784_T24H7.5_tat-4 E019 chrII:6243033-6243135 2.323 end1_T4 nhr25_T4
WBGene00020784_T24H7.5_tat-4 E019 chrII:6243033-6243135 2.574 end1_T4 tbx37_T4
WBGene00020784_T24H7.5_tat-4 E019 chrII:6243033-6243135 2.874 end1_T4 hlh1_T4
WBGene00020784_T24H7.5_tat-4 E019 chrII:6243033-6243135 1.503 end1_T4 cnd1_T4

WBGene00020784_T24H7.5_tat-4 E020 chrII:6243183-6243738 1.313 end1_T4 pha4_T4
WBGene00020784_T24H7.5_tat-4 E020 chrII:6243183-6243738 1.991 end1_T4 nhr25_T4
WBGene00020784_T24H7.5_tat-4 E020 chrII:6243183-6243738 2.429 end1_T4 hlh1_T4
WBGene00020784_T24H7.5_tat-4 E020 chrII:6243183-6243738 2.797 end1_T4 tbx37_T4
WBGene00020784_T24H7.5_tat-4 E020 chrII:6243183-6243738 1.385 end1_T4 cnd1_T4

WBGene00021009_W03F11.6_afd-1 E017 chrI:2192428-2192747 1.174 end1_T4 pha4_T4
WBGene00021009_W03F11.6_afd-1 E017 chrI:2192428-2192747 1.414 end1_T4 nhr25_T4
WBGene00021009_W03F11.6_afd-1 E017 chrI:2192428-2192747 1.927 end1_T4 hlh1_T4
WBGene00021009_W03F11.6_afd-1 E017 chrI:2192428-2192747 2.001 end1_T4 tbx37_T4
WBGene00021009_W03F11.6_afd-1 E017 chrI:2192428-2192747 1.391 end1_T4 cnd1_T4

WBGene00022798_ZK688.3_fahd-1 E001 chrIII:7892351-7892409 1.245 end1_T4 nhr25_T4
WBGene00022798_ZK688.3_fahd-1 E001 chrIII:7892351-7892409 1.269 end1_T4 hlh1_T4
WBGene00022798_ZK688.3_fahd-1 E001 chrIII:7892351-7892409 2.089 end1_T4 pha4_T4
WBGene00022798_ZK688.3_fahd-1 E001 chrIII:7892351-7892409 2.363 end1_T4 tbx37_T4
WBGene00022798_ZK688.3_fahd-1 E001 chrIII:7892351-7892409 14.008 end1_T4 cnd1_T4

WBGene00044988_W01A8.8_W01A8.8 E003 chrI:7054538-7054673 1.040 end1_T4 nhr25_T4
WBGene00044988_W01A8.8_W01A8.8 E003 chrI:7054538-7054673 1.647 end1_T4 hlh1_T4
WBGene00044988_W01A8.8_W01A8.8 E003 chrI:7054538-7054673 2.003 end1_T4 tbx37_T4
WBGene00044988_W01A8.8_W01A8.8 E003 chrI:7054538-7054673 2.379 end1_T4 pha4_T4
WBGene00044988_W01A8.8_W01A8.8 E003 chrI:7054538-7054673 1.593 end1_T4 cnd1_T4

WBGene00000100_C25A11.4_ajm-1 J037 chrX:9109261-9109917 1.170 end1_T4 hlh1_T4
WBGene00000100_C25A11.4_ajm-1 J037 chrX:9109261-9109917 1.350 end1_T4 pha4_T4
WBGene00000100_C25A11.4_ajm-1 J037 chrX:9109261-9109917 1.416 end1_T4 tbx37_T4
WBGene00000100_C25A11.4_ajm-1 J037 chrX:9109261-9109917 1.664 end1_T4 nhr25_T4
WBGene00000100_C25A11.4_ajm-1 J037 chrX:9109261-9109917 1.587 end1_T4 cnd1_T4

WBGene00000223_C07G2.2_atf-7 J019 chrIII:4494093-4494186 1.237 end1_T4 nhr25_T4
WBGene00000223_C07G2.2_atf-7 J019 chrIII:4494093-4494186 1.324 end1_T4 pha4_T4
WBGene00000223_C07G2.2_atf-7 J019 chrIII:4494093-4494186 1.509 end1_T4 hlh1_T4
WBGene00000223_C07G2.2_atf-7 J019 chrIII:4494093-4494186 1.940 end1_T4 tbx37_T4
WBGene00000223_C07G2.2_atf-7 J019 chrIII:4494093-4494186 1.621 end1_T4 cnd1_T4

WBGene00000266_C53B4.7_bre-1 J014 chrIV:8987302-8988769 2.053 end1_T4 pha4_T4
WBGene00000266_C53B4.7_bre-1 J014 chrIV:8987302-8988769 2.500 end1_T4 nhr25_T4
WBGene00000266_C53B4.7_bre-1 J014 chrIV:8987302-8988769 3.235 end1_T4 hlh1_T4
WBGene00000266_C53B4.7_bre-1 J014 chrIV:8987302-8988769 3.392 end1_T4 tbx37_T4
WBGene00000266_C53B4.7_bre-1 J014 chrIV:8987302-8988769 3.535 end1_T4 cnd1_T4

WBGene00001330_Y57G11C.24_eps-8 J066 chrIV:14898287-14898644 1.111 end1_T4 hlh1_T4
WBGene00001330_Y57G11C.24_eps-8 J066 chrIV:14898287-14898644 1.929 end1_T4 pha4_T4
WBGene00001330_Y57G11C.24_eps-8 J066 chrIV:14898287-14898644 2.490 end1_T4 nhr25_T4
WBGene00001330_Y57G11C.24_eps-8 J066 chrIV:14898287-14898644 2.791 end1_T4 tbx37_T4
WBGene00001330_Y57G11C.24_eps-8 J066 chrIV:14898287-14898644 2.667 end1_T4 cnd1_T4

WBGene00001330_Y57G11C.24_eps-8 J067 chrIV:14898781-14900273 1.267 end1_T4 hlh1_T4
WBGene00001330_Y57G11C.24_eps-8 J067 chrIV:14898781-14900273 2.459 end1_T4 pha4_T4
WBGene00001330_Y57G11C.24_eps-8 J067 chrIV:14898781-14900273 2.619 end1_T4 nhr25_T4
WBGene00001330_Y57G11C.24_eps-8 J067 chrIV:14898781-14900273 3.398 end1_T4 tbx37_T4
WBGene00001330_Y57G11C.24_eps-8 J067 chrIV:14898781-14900273 2.602 end1_T4 cnd1_T4

WBGene00001333_C01G8.5_erm-1 J022 chrI:5290519-5290617 1.612 end1_T4 pha4_T4
WBGene00001333_C01G8.5_erm-1 J022 chrI:5290519-5290617 1.740 end1_T4 hlh1_T4
WBGene00001333_C01G8.5_erm-1 J022 chrI:5290519-5290617 2.197 end1_T4 nhr25_T4
WBGene00001333_C01G8.5_erm-1 J022 chrI:5290519-5290617 2.292 end1_T4 tbx37_T4
WBGene00001333_C01G8.5_erm-1 J022 chrI:5290519-5290617 1.741 end1_T4 cnd1_T4

WBGene00001489_T04C9.6_frm-2 J026 chrIII:5979864-5981268 1.695 end1_T4 hlh1_T4
WBGene00001489_T04C9.6_frm-2 J026 chrIII:5979864-5981268 2.414 end1_T4 pha4_T4
WBGene00001489_T04C9.6_frm-2 J026 chrIII:5979864-5981268 2.622 end1_T4 nhr25_T4
WBGene00001489_T04C9.6_frm-2 J026 chrIII:5979864-5981268 3.044 end1_T4 tbx37_T4
WBGene00001489_T04C9.6_frm-2 J026 chrIII:5979864-5981268 1.855 end1_T4 cnd1_T4

WBGene00001526_T19A5.2_gck-1 J020 chrV:8952628-8952724 1.991 end1_T4 tbx37_T4
WBGene00001526_T19A5.2_gck-1 J020 chrV:8952628-8952724 2.262 end1_T4 hlh1_T4
WBGene00001526_T19A5.2_gck-1 J020 chrV:8952628-8952724 2.802 end1_T4 pha4_T4
WBGene00001526_T19A5.2_gck-1 J020 chrV:8952628-8952724 2.828 end1_T4 nhr25_T4
WBGene00001526_T19A5.2_gck-1 J020 chrV:8952628-8952724 3.006 end1_T4 cnd1_T4

WBGene00001526_T19A5.2_gck-1 J022 chrV:8952880-8953543 2.090 end1_T4 hlh1_T4
WBGene00001526_T19A5.2_gck-1 J022 chrV:8952880-8953543 2.552 end1_T4 pha4_T4
WBGene00001526_T19A5.2_gck-1 J022 chrV:8952880-8953543 2.739 end1_T4 nhr25_T4
WBGene00001526_T19A5.2_gck-1 J022 chrV:8952880-8953543 4.062 end1_T4 tbx37_T4
WBGene00001526_T19A5.2_gck-1 J022 chrV:8952880-8953543 2.624 end1_T4 cnd1_T4

WBGene00001851_F38A6.3_hif-1 J021 chrV:20783223-20783325 2.084 end1_T4 pha4_T4
WBGene00001851_F38A6.3_hif-1 J021 chrV:20783223-20783325 2.716 end1_T4 nhr25_T4
WBGene00001851_F38A6.3_hif-1 J021 chrV:20783223-20783325 3.652 end1_T4 tbx37_T4
WBGene00001851_F38A6.3_hif-1 J021 chrV:20783223-20783325 3.682 end1_T4 hlh1_T4
WBGene00001851_F38A6.3_hif-1 J021 chrV:20783223-20783325 13.675 end1_T4 cnd1_T4

WBGene00001851_F38A6.3_hif-1 J023 chrV:20783529-20783737 1.905 end1_T4 pha4_T4
WBGene00001851_F38A6.3_hif-1 J023 chrV:20783529-20783737 2.471 end1_T4 hlh1_T4
WBGene00001851_F38A6.3_hif-1 J023 chrV:20783529-20783737 2.742 end1_T4 nhr25_T4
WBGene00001851_F38A6.3_hif-1 J023 chrV:20783529-20783737 2.885 end1_T4 tbx37_T4
WBGene00001851_F38A6.3_hif-1 J023 chrV:20783529-20783737 2.047 end1_T4 cnd1_T4

WBGene00002037_F46C3.3_hum-4 J062 chrX:11425449-11425493 13.775 end1_T4 pha4_T4
WBGene00002037_F46C3.3_hum-4 J062 chrX:11425449-11425493 1.949 end1_T4 hlh1_T4
WBGene00002037_F46C3.3_hum-4 J062 chrX:11425449-11425493 2.125 end1_T4 tbx37_T4
WBGene00002037_F46C3.3_hum-4 J062 chrX:11425449-11425493 2.982 end1_T4 nhr25_T4
WBGene00002037_F46C3.3_hum-4 J062 chrX:11425449-11425493 13.866 end1_T4 cnd1_T4

WBGene00002189_ZK909.2_kin-1 J028 chrI:14950412-14950895 1.153 end1_T4 nhr25_T4
WBGene00002189_ZK909.2_kin-1 J028 chrI:14950412-14950895 1.351 end1_T4 tbx37_T4
WBGene00002189_ZK909.2_kin-1 J028 chrI:14950412-14950895 1.726 end1_T4 pha4_T4
WBGene00002189_ZK909.2_kin-1 J028 chrI:14950412-14950895 1.754 end1_T4 hlh1_T4
WBGene00002189_ZK909.2_kin-1 J028 chrI:14950412-14950895 1.518 end1_T4 cnd1_T4

WBGene00002207_B0302.1_sid-3 J029 chrX:17189275-17190547 13.538 end1_T4 nhr25_T4
WBGene00002207_B0302.1_sid-3 J029 chrX:17189275-17190547 13.659 end1_T4 pha4_T4
WBGene00002207_B0302.1_sid-3 J029 chrX:17189275-17190547 1.725 end1_T4 hlh1_T4
WBGene00002207_B0302.1_sid-3 J029 chrX:17189275-17190547 3.237 end1_T4 tbx37_T4
WBGene00002207_B0302.1_sid-3 J029 chrX:17189275-17190547 13.554 end1_T4 cnd1_T4

WBGene00002915_H19M22.2_let-805 J037 chrIII:2662748-2662805 1.016 end1_T4 hlh1_T4
WBGene00002915_H19M22.2_let-805 J037 chrIII:2662748-2662805 1.248 end1_T4 pha4_T4
WBGene00002915_H19M22.2_let-805 J037 chrIII:2662748-2662805 2.165 end1_T4 nhr25_T4
WBGene00002915_H19M22.2_let-805 J037 chrIII:2662748-2662805 2.557 end1_T4 tbx37_T4
WBGene00002915_H19M22.2_let-805 J037 chrIII:2662748-2662805 2.351 end1_T4 cnd1_T4

WBGene00002915_H19M22.2_let-805 J040 chrIII:2663226-2663284 1.310 end1_T4 pha4_T4
WBGene00002915_H19M22.2_let-805 J040 chrIII:2663226-2663284 1.904 end1_T4 hlh1_T4
WBGene00002915_H19M22.2_let-805 J040 chrIII:2663226-2663284 2.637 end1_T4 nhr25_T4
WBGene00002915_H19M22.2_let-805 J040 chrIII:2663226-2663284 2.731 end1_T4 tbx37_T4
WBGene00002915_H19M22.2_let-805 J040 chrIII:2663226-2663284 1.363 end1_T4 cnd1_T4

WBGene00003738_F54F3.1_nid-1 J028 chrV:12914136-12915815 2.021 end1_T4 pha4_T4
WBGene00003738_F54F3.1_nid-1 J028 chrV:12914136-12915815 2.461 end1_T4 nhr25_T4
WBGene00003738_F54F3.1_nid-1 J028 chrV:12914136-12915815 3.192 end1_T4 tbx37_T4
WBGene00003738_F54F3.1_nid-1 J028 chrV:12914136-12915815 4.406 end1_T4 hlh1_T4
WBGene00003738_F54F3.1_nid-1 J028 chrV:12914136-12915815 2.175 end1_T4 cnd1_T4

WBGene00004013_F38A6.1_pha-4 J009 chrV:20753094-20755340 1.425 end1_T4 hlh1_T4
WBGene00004013_F38A6.1_pha-4 J009 chrV:20753094-20755340 13.874 end1_T4 nhr25_T4
WBGene00004013_F38A6.1_pha-4 J009 chrV:20753094-20755340 2.386 end1_T4 pha4_T4
WBGene00004013_F38A6.1_pha-4 J009 chrV:20753094-20755340 3.185 end1_T4 tbx37_T4
WBGene00004013_F38A6.1_pha-4 J009 chrV:20753094-20755340 1.775 end1_T4 cnd1_T4

WBGene00006803_K11C4.3_unc-70 J020 chrV:6882352-6882408 2.354 end1_T4 nhr25_T4
WBGene00006803_K11C4.3_unc-70 J020 chrV:6882352-6882408 2.792 end1_T4 tbx37_T4
WBGene00006803_K11C4.3_unc-70 J020 chrV:6882352-6882408 2.871 end1_T4 hlh1_T4
WBGene00006803_K11C4.3_unc-70 J020 chrV:6882352-6882408 3.054 end1_T4 pha4_T4
WBGene00006803_K11C4.3_unc-70 J020 chrV:6882352-6882408 3.134 end1_T4 cnd1_T4

WBGene00012005_T24H10.7_jun-1 J015 chrII:9116728-9116824 13.750 end1_T4 tbx37_T4
WBGene00012005_T24H10.7_jun-1 J015 chrII:9116728-9116824 2.612 end1_T4 hlh1_T4
WBGene00012005_T24H10.7_jun-1 J015 chrII:9116728-9116824 2.973 end1_T4 pha4_T4
WBGene00012005_T24H10.7_jun-1 J015 chrII:9116728-9116824 3.061 end1_T4 nhr25_T4
WBGene00012005_T24H10.7_jun-1 J015 chrII:9116728-9116824 13.857 end1_T4 cnd1_T4

WBGene00016061_C24G6.6_hpo-15 J011 chrV:5511044-5511546 1.165 end1_T4 tbx37_T4
WBGene00016061_C24G6.6_hpo-15 J011 chrV:5511044-5511546 12.617 end1_T4 pha4_T4
WBGene00016061_C24G6.6_hpo-15 J011 chrV:5511044-5511546 1.705 end1_T4 nhr25_T4
WBGene00016061_C24G6.6_hpo-15 J011 chrV:5511044-5511546 2.036 end1_T4 hlh1_T4
WBGene00016061_C24G6.6_hpo-15 J011 chrV:5511044-5511546 1.685 end1_T4 cnd1_T4

WBGene00016162_C27D6.4_crh-2 J020 chrII:5184601-5185651 13.972 end1_T4 tbx37_T4
WBGene00016162_C27D6.4_crh-2 J020 chrII:5184601-5185651 14.046 end1_T4 nhr25_T4
WBGene00016162_C27D6.4_crh-2 J020 chrII:5184601-5185651 1.836 end1_T4 pha4_T4
WBGene00016162_C27D6.4_crh-2 J020 chrII:5184601-5185651 1.923 end1_T4 hlh1_T4
WBGene00016162_C27D6.4_crh-2 J020 chrII:5184601-5185651 2.845 end1_T4 cnd1_T4

WBGene00017419_F13B9.1_F13B9.1 J029 chrX:8290475-8290711 1.399 end1_T4 pha4_T4
WBGene00017419_F13B9.1_F13B9.1 J029 chrX:8290475-8290711 13.683 end1_T4 nhr25_T4
WBGene00017419_F13B9.1_F13B9.1 J029 chrX:8290475-8290711 14.336 end1_T4 tbx37_T4
WBGene00017419_F13B9.1_F13B9.1 J029 chrX:8290475-8290711 2.485 end1_T4 hlh1_T4
WBGene00017419_F13B9.1_F13B9.1 J029 chrX:8290475-8290711 1.939 end1_T4 cnd1_T4

WBGene00018897_F55F8.9_F55F8.9 J011 chrI:5671251-5671840 2.068 end1_T4 nhr25_T4
WBGene00018897_F55F8.9_F55F8.9 J011 chrI:5671251-5671840 2.077 end1_T4 pha4_T4
WBGene00018897_F55F8.9_F55F8.9 J011 chrI:5671251-5671840 2.481 end1_T4 tbx37_T4
WBGene00018897_F55F8.9_F55F8.9 J011 chrI:5671251-5671840 3.082 end1_T4 hlh1_T4
WBGene00018897_F55F8.9_F55F8.9 J011 chrI:5671251-5671840 13.399 end1_T4 cnd1_T4

WBGene00018897_F55F8.9_F55F8.9 J013 chrI:5671949-5672052 13.564 end1_T4 pha4_T4
WBGene00018897_F55F8.9_F55F8.9 J013 chrI:5671949-5672052 14.342 end1_T4 hlh1_T4
WBGene00018897_F55F8.9_F55F8.9 J013 chrI:5671949-5672052 2.459 end1_T4 nhr25_T4
WBGene00018897_F55F8.9_F55F8.9 J013 chrI:5671949-5672052 2.581 end1_T4 tbx37_T4
WBGene00018897_F55F8.9_F55F8.9 J013 chrI:5671949-5672052 13.500 end1_T4 cnd1_T4

WBGene00020190_T03F1.8_guk-1 J010 chrI:3860584-3861959 2.306 end1_T4 pha4_T4
WBGene00020190_T03F1.8_guk-1 J010 chrI:3860584-3861959 2.371 end1_T4 hlh1_T4
WBGene00020190_T03F1.8_guk-1 J010 chrI:3860584-3861959 2.564 end1_T4 nhr25_T4
WBGene00020190_T03F1.8_guk-1 J010 chrI:3860584-3861959 3.039 end1_T4 tbx37_T4
WBGene00020190_T03F1.8_guk-1 J010 chrI:3860584-3861959 2.330 end1_T4 cnd1_T4

WBGene00020784_T24H7.5_tat-4 J040 chrII:6243136-6243182 1.362 end1_T4 pha4_T4
WBGene00020784_T24H7.5_tat-4 J040 chrII:6243136-6243182 1.986 end1_T4 nhr25_T4
WBGene00020784_T24H7.5_tat-4 J040 chrII:6243136-6243182 2.693 end1_T4 hlh1_T4
WBGene00020784_T24H7.5_tat-4 J040 chrII:6243136-6243182 3.025 end1_T4 tbx37_T4
WBGene00020784_T24H7.5_tat-4 J040 chrII:6243136-6243182 1.459 end1_T4 cnd1_T4

WBGene00021009_W03F11.6_afd-1 J043 chrI:2192748-2192843 1.136 end1_T4 pha4_T4
WBGene00021009_W03F11.6_afd-1 J043 chrI:2192748-2192843 1.588 end1_T4 nhr25_T4
WBGene00021009_W03F11.6_afd-1 J043 chrI:2192748-2192843 1.869 end1_T4 tbx37_T4
WBGene00021009_W03F11.6_afd-1 J043 chrI:2192748-2192843 1.943 end1_T4 hlh1_T4
WBGene00021009_W03F11.6_afd-1 J043 chrI:2192748-2192843 2.091 end1_T4 cnd1_T4

WBGene00022798_ZK688.3_fahd-1 J005 chrIII:7892410-7893768 1.221 end1_T4 nhr25_T4
WBGene00022798_ZK688.3_fahd-1 J005 chrIII:7892410-7893768 1.245 end1_T4 hlh1_T4
WBGene00022798_ZK688.3_fahd-1 J005 chrIII:7892410-7893768 2.065 end1_T4 pha4_T4
WBGene00022798_ZK688.3_fahd-1 J005 chrIII:7892410-7893768 2.340 end1_T4 tbx37_T4
WBGene00022798_ZK688.3_fahd-1 J005 chrIII:7892410-7893768 13.985 end1_T4 cnd1_T4


WBGene00000548_F56D1.4_clr-1 E009 chrII:5468309-5468413 1.159 hlh1_T0 tbx37_T0
WBGene00000548_F56D1.4_clr-1 E009 chrII:5468309-5468413 2.161 hlh1_T0 pha4_T0
WBGene00000548_F56D1.4_clr-1 E009 chrII:5468309-5468413 2.573 hlh1_T0 nhr25_T0
WBGene00000548_F56D1.4_clr-1 E009 chrII:5468309-5468413 1.045 hlh1_T0 cnd1_T0
WBGene00000548_F56D1.4_clr-1 E009 chrII:5468309-5468413 1.576 hlh1_T0 end1_T0

WBGene00001131_F15D3.1_dys-1 E054 chrI:11555487-11555602 2.525 hlh1_T0 pha4_T0
WBGene00001131_F15D3.1_dys-1 E054 chrI:11555487-11555602 3.009 hlh1_T0 tbx37_T0
WBGene00001131_F15D3.1_dys-1 E054 chrI:11555487-11555602 3.302 hlh1_T0 nhr25_T0
WBGene00001131_F15D3.1_dys-1 E054 chrI:11555487-11555602 2.545 hlh1_T0 end1_T0
WBGene00001131_F15D3.1_dys-1 E054 chrI:11555487-11555602 2.574 hlh1_T0 cnd1_T0

WBGene00001131_F15D3.1_dys-1 E055 chrI:11556178-11556302 2.078 hlh1_T0 pha4_T0
WBGene00001131_F15D3.1_dys-1 E055 chrI:11556178-11556302 2.718 hlh1_T0 nhr25_T0
WBGene00001131_F15D3.1_dys-1 E055 chrI:11556178-11556302 2.891 hlh1_T0 tbx37_T0
WBGene00001131_F15D3.1_dys-1 E055 chrI:11556178-11556302 2.587 hlh1_T0 end1_T0
WBGene00001131_F15D3.1_dys-1 E055 chrI:11556178-11556302 2.858 hlh1_T0 cnd1_T0

WBGene00001131_F15D3.1_dys-1 E056 chrI:11556468-11556787 1.765 hlh1_T0 pha4_T0
WBGene00001131_F15D3.1_dys-1 E056 chrI:11556468-11556787 2.274 hlh1_T0 nhr25_T0
WBGene00001131_F15D3.1_dys-1 E056 chrI:11556468-11556787 2.396 hlh1_T0 tbx37_T0
WBGene00001131_F15D3.1_dys-1 E056 chrI:11556468-11556787 2.352 hlh1_T0 cnd1_T0
WBGene00001131_F15D3.1_dys-1 E056 chrI:11556468-11556787 2.584 hlh1_T0 end1_T0

WBGene00001131_F15D3.1_dys-1 E057 chrI:11557723-11557792 12.832 hlh1_T0 pha4_T0
WBGene00001131_F15D3.1_dys-1 E057 chrI:11557723-11557792 13.409 hlh1_T0 tbx37_T0
WBGene00001131_F15D3.1_dys-1 E057 chrI:11557723-11557792 2.922 hlh1_T0 nhr25_T0
WBGene00001131_F15D3.1_dys-1 E057 chrI:11557723-11557792 12.750 hlh1_T0 end1_T0
WBGene00001131_F15D3.1_dys-1 E057 chrI:11557723-11557792 1.932 hlh1_T0 cnd1_T0

WBGene00001340_T01D1.2_etr-1 E014 chrII:167174-167386 1.193 hlh1_T0 nhr25_T0
WBGene00001340_T01D1.2_etr-1 E014 chrII:167174-167386 1.384 hlh1_T0 tbx37_T0
WBGene00001340_T01D1.2_etr-1 E014 chrII:167174-167386 2.178 hlh1_T0 pha4_T0
WBGene00001340_T01D1.2_etr-1 E014 chrII:167174-167386 1.369 hlh1_T0 cnd1_T0
WBGene00001340_T01D1.2_etr-1 E014 chrII:167174-167386 1.721 hlh1_T0 end1_T0

WBGene00001377_C49A1.4_eya-1 E007 chrI:14226988-14227097 1.540 hlh1_T0 pha4_T0
WBGene00001377_C49A1.4_eya-1 E007 chrI:14226988-14227097 1.604 hlh1_T0 nhr25_T0
WBGene00001377_C49A1.4_eya-1 E007 chrI:14226988-14227097 1.989 hlh1_T0 tbx37_T0
WBGene00001377_C49A1.4_eya-1 E007 chrI:14226988-14227097 14.245 hlh1_T0 end1_T0
WBGene00001377_C49A1.4_eya-1 E007 chrI:14226988-14227097 1.649 hlh1_T0 cnd1_T0

WBGene00001377_C49A1.4_eya-1 E011 chrI:14231234-14231295 12.757 hlh1_T0 nhr25_T0
WBGene00001377_C49A1.4_eya-1 E011 chrI:14231234-14231295 1.695 hlh1_T0 pha4_T0
WBGene00001377_C49A1.4_eya-1 E011 chrI:14231234-14231295 2.267 hlh1_T0 tbx37_T0
WBGene00001377_C49A1.4_eya-1 E011 chrI:14231234-14231295 13.278 hlh1_T0 end1_T0
WBGene00001377_C49A1.4_eya-1 E011 chrI:14231234-14231295 1.601 hlh1_T0 cnd1_T0

WBGene00003025_T27C4.4_lin-40 E009 chrV:3710698-3711008 1.208 hlh1_T0 nhr25_T0
WBGene00003025_T27C4.4_lin-40 E009 chrV:3710698-3711008 1.932 hlh1_T0 pha4_T0
WBGene00003025_T27C4.4_lin-40 E009 chrV:3710698-3711008 1.947 hlh1_T0 tbx37_T0
WBGene00003025_T27C4.4_lin-40 E009 chrV:3710698-3711008 1.456 hlh1_T0 end1_T0
WBGene00003025_T27C4.4_lin-40 E009 chrV:3710698-3711008 2.052 hlh1_T0 cnd1_T0

WBGene00004336_W06A7.3_ret-1 E011 chrV:14838082-14838372 1.186 hlh1_T0 tbx37_T0
WBGene00004336_W06A7.3_ret-1 E011 chrV:14838082-14838372 1.625 hlh1_T0 pha4_T0
WBGene00004336_W06A7.3_ret-1 E011 chrV:14838082-14838372 1.707 hlh1_T0 nhr25_T0
WBGene00004336_W06A7.3_ret-1 E011 chrV:14838082-14838372 1.062 hlh1_T0 end1_T0
WBGene00004336_W06A7.3_ret-1 E011 chrV:14838082-14838372 1.691 hlh1_T0 cnd1_T0

WBGene00006508_M01E11.7_tag-163 E019 chrI:5595571-5595886 1.378 hlh1_T0 tbx37_T0
WBGene00006508_M01E11.7_tag-163 E019 chrI:5595571-5595886 1.767 hlh1_T0 nhr25_T0
WBGene00006508_M01E11.7_tag-163 E019 chrI:5595571-5595886 1.948 hlh1_T0 pha4_T0
WBGene00006508_M01E11.7_tag-163 E019 chrI:5595571-5595886 1.286 hlh1_T0 end1_T0
WBGene00006508_M01E11.7_tag-163 E019 chrI:5595571-5595886 1.897 hlh1_T0 cnd1_T0

WBGene00006508_M01E11.7_tag-163 E020 chrI:5595939-5596088 1.616 hlh1_T0 tbx37_T0
WBGene00006508_M01E11.7_tag-163 E020 chrI:5595939-5596088 1.869 hlh1_T0 pha4_T0
WBGene00006508_M01E11.7_tag-163 E020 chrI:5595939-5596088 2.194 hlh1_T0 nhr25_T0
WBGene00006508_M01E11.7_tag-163 E020 chrI:5595939-5596088 1.530 hlh1_T0 end1_T0
WBGene00006508_M01E11.7_tag-163 E020 chrI:5595939-5596088 1.819 hlh1_T0 cnd1_T0

WBGene00006508_M01E11.7_tag-163 E021 chrI:5596395-5596925 1.664 hlh1_T0 tbx37_T0
WBGene00006508_M01E11.7_tag-163 E021 chrI:5596395-5596925 1.968 hlh1_T0 pha4_T0
WBGene00006508_M01E11.7_tag-163 E021 chrI:5596395-5596925 2.774 hlh1_T0 nhr25_T0
WBGene00006508_M01E11.7_tag-163 E021 chrI:5596395-5596925 1.473 hlh1_T0 cnd1_T0
WBGene00006508_M01E11.7_tag-163 E021 chrI:5596395-5596925 2.114 hlh1_T0 end1_T0

WBGene00006508_M01E11.7_tag-163 E022 chrI:5597135-5597332 1.403 hlh1_T0 tbx37_T0
WBGene00006508_M01E11.7_tag-163 E022 chrI:5597135-5597332 13.437 hlh1_T0 nhr25_T0
WBGene00006508_M01E11.7_tag-163 E022 chrI:5597135-5597332 1.901 hlh1_T0 pha4_T0
WBGene00006508_M01E11.7_tag-163 E022 chrI:5597135-5597332 1.142 hlh1_T0 cnd1_T0
WBGene00006508_M01E11.7_tag-163 E022 chrI:5597135-5597332 12.884 hlh1_T0 end1_T0

WBGene00006599_B0545.1_tpa-1 E004 chrIV:93685-93830 1.466 hlh1_T0 tbx37_T0
WBGene00006599_B0545.1_tpa-1 E004 chrIV:93685-93830 1.638 hlh1_T0 pha4_T0
WBGene00006599_B0545.1_tpa-1 E004 chrIV:93685-93830 2.033 hlh1_T0 nhr25_T0
WBGene00006599_B0545.1_tpa-1 E004 chrIV:93685-93830 1.082 hlh1_T0 end1_T0
WBGene00006599_B0545.1_tpa-1 E004 chrIV:93685-93830 1.332 hlh1_T0 cnd1_T0

WBGene00006771_Y71G12B.11_tln-1 E008 chrI:1732792-1733032 1.654 hlh1_T0 nhr25_T0
WBGene00006771_Y71G12B.11_tln-1 E008 chrI:1732792-1733032 1.698 hlh1_T0 pha4_T0
WBGene00006771_Y71G12B.11_tln-1 E008 chrI:1732792-1733032 1.794 hlh1_T0 tbx37_T0
WBGene00006771_Y71G12B.11_tln-1 E008 chrI:1732792-1733032 1.873 hlh1_T0 cnd1_T0
WBGene00006771_Y71G12B.11_tln-1 E008 chrI:1732792-1733032 2.275 hlh1_T0 end1_T0

WBGene00006794_C38C3.5_unc-60 E008 chrV:1476882-1476968 3.064 hlh1_T0 nhr25_T0
WBGene00006794_C38C3.5_unc-60 E008 chrV:1476882-1476968 3.231 hlh1_T0 tbx37_T0
WBGene00006794_C38C3.5_unc-60 E008 chrV:1476882-1476968 4.300 hlh1_T0 pha4_T0
WBGene00006794_C38C3.5_unc-60 E008 chrV:1476882-1476968 3.202 hlh1_T0 end1_T0
WBGene00006794_C38C3.5_unc-60 E008 chrV:1476882-1476968 3.405 hlh1_T0 cnd1_T0

WBGene00006794_C38C3.5_unc-60 E009 chrV:1477339-1477451 3.327 hlh1_T0 tbx37_T0
WBGene00006794_C38C3.5_unc-60 E009 chrV:1477339-1477451 3.430 hlh1_T0 nhr25_T0
WBGene00006794_C38C3.5_unc-60 E009 chrV:1477339-1477451 4.838 hlh1_T0 pha4_T0
WBGene00006794_C38C3.5_unc-60 E009 chrV:1477339-1477451 3.338 hlh1_T0 end1_T0
WBGene00006794_C38C3.5_unc-60 E009 chrV:1477339-1477451 3.341 hlh1_T0 cnd1_T0

WBGene00006794_C38C3.5_unc-60 E010 chrV:1477951-1478037 3.223 hlh1_T0 nhr25_T0
WBGene00006794_C38C3.5_unc-60 E010 chrV:1477951-1478037 3.235 hlh1_T0 tbx37_T0
WBGene00006794_C38C3.5_unc-60 E010 chrV:1477951-1478037 4.234 hlh1_T0 pha4_T0
WBGene00006794_C38C3.5_unc-60 E010 chrV:1477951-1478037 3.215 hlh1_T0 cnd1_T0
WBGene00006794_C38C3.5_unc-60 E010 chrV:1477951-1478037 3.610 hlh1_T0 end1_T0

WBGene00006794_C38C3.5_unc-60 E011 chrV:1479203-1479581 3.342 hlh1_T0 tbx37_T0
WBGene00006794_C38C3.5_unc-60 E011 chrV:1479203-1479581 3.420 hlh1_T0 nhr25_T0
WBGene00006794_C38C3.5_unc-60 E011 chrV:1479203-1479581 4.022 hlh1_T0 pha4_T0
WBGene00006794_C38C3.5_unc-60 E011 chrV:1479203-1479581 3.266 hlh1_T0 cnd1_T0
WBGene00006794_C38C3.5_unc-60 E011 chrV:1479203-1479581 3.539 hlh1_T0 end1_T0

WBGene00006815_W01A11.3_unc-83 E001 chrV:6465065-6465284 1.537 hlh1_T0 nhr25_T0
WBGene00006815_W01A11.3_unc-83 E001 chrV:6465065-6465284 2.284 hlh1_T0 tbx37_T0
WBGene00006815_W01A11.3_unc-83 E001 chrV:6465065-6465284 2.326 hlh1_T0 pha4_T0
WBGene00006815_W01A11.3_unc-83 E001 chrV:6465065-6465284 1.501 hlh1_T0 end1_T0
WBGene00006815_W01A11.3_unc-83 E001 chrV:6465065-6465284 2.308 hlh1_T0 cnd1_T0

WBGene00006815_W01A11.3_unc-83 E003 chrV:6467005-6467103 1.390 hlh1_T0 nhr25_T0
WBGene00006815_W01A11.3_unc-83 E003 chrV:6467005-6467103 1.934 hlh1_T0 pha4_T0
WBGene00006815_W01A11.3_unc-83 E003 chrV:6467005-6467103 2.296 hlh1_T0 tbx37_T0
WBGene00006815_W01A11.3_unc-83 E003 chrV:6467005-6467103 1.345 hlh1_T0 end1_T0
WBGene00006815_W01A11.3_unc-83 E003 chrV:6467005-6467103 2.394 hlh1_T0 cnd1_T0

WBGene00008768_F13G3.10_F13G3.10 E004 chrI:7313957-7314052 1.804 hlh1_T0 pha4_T0
WBGene00008768_F13G3.10_F13G3.10 E004 chrI:7313957-7314052 2.028 hlh1_T0 nhr25_T0
WBGene00008768_F13G3.10_F13G3.10 E004 chrI:7313957-7314052 2.299 hlh1_T0 tbx37_T0
WBGene00008768_F13G3.10_F13G3.10 E004 chrI:7313957-7314052 1.673 hlh1_T0 cnd1_T0
WBGene00008768_F13G3.10_F13G3.10 E004 chrI:7313957-7314052 1.745 hlh1_T0 end1_T0

WBGene00011647_T09E8.1_noca-1 E001 chrV:13155299-13155595 1.597 hlh1_T0 pha4_T0
WBGene00011647_T09E8.1_noca-1 E001 chrV:13155299-13155595 2.264 hlh1_T0 nhr25_T0
WBGene00011647_T09E8.1_noca-1 E001 chrV:13155299-13155595 2.339 hlh1_T0 tbx37_T0
WBGene00011647_T09E8.1_noca-1 E001 chrV:13155299-13155595 1.685 hlh1_T0 end1_T0
WBGene00011647_T09E8.1_noca-1 E001 chrV:13155299-13155595 1.971 hlh1_T0 cnd1_T0

WBGene00011647_T09E8.1_noca-1 E002 chrV:13155646-13156123 1.588 hlh1_T0 pha4_T0
WBGene00011647_T09E8.1_noca-1 E002 chrV:13155646-13156123 2.340 hlh1_T0 nhr25_T0
WBGene00011647_T09E8.1_noca-1 E002 chrV:13155646-13156123 2.369 hlh1_T0 tbx37_T0
WBGene00011647_T09E8.1_noca-1 E002 chrV:13155646-13156123 1.725 hlh1_T0 end1_T0
WBGene00011647_T09E8.1_noca-1 E002 chrV:13155646-13156123 2.085 hlh1_T0 cnd1_T0

WBGene00011904_T21H8.1_hlb-1 E014 chrX:13871712-13871997 14.045 hlh1_T0 pha4_T0
WBGene00011904_T21H8.1_hlb-1 E014 chrX:13871712-13871997 1.896 hlh1_T0 tbx37_T0
WBGene00011904_T21H8.1_hlb-1 E014 chrX:13871712-13871997 2.308 hlh1_T0 nhr25_T0
WBGene00011904_T21H8.1_hlb-1 E014 chrX:13871712-13871997 1.554 hlh1_T0 cnd1_T0
WBGene00011904_T21H8.1_hlb-1 E014 chrX:13871712-13871997 1.942 hlh1_T0 end1_T0

WBGene00011904_T21H8.1_hlb-1 E015 chrX:13872555-13872750 13.844 hlh1_T0 pha4_T0
WBGene00011904_T21H8.1_hlb-1 E015 chrX:13872555-13872750 2.529 hlh1_T0 tbx37_T0
WBGene00011904_T21H8.1_hlb-1 E015 chrX:13872555-13872750 3.404 hlh1_T0 nhr25_T0
WBGene00011904_T21H8.1_hlb-1 E015 chrX:13872555-13872750 13.627 hlh1_T0 end1_T0
WBGene00011904_T21H8.1_hlb-1 E015 chrX:13872555-13872750 1.901 hlh1_T0 cnd1_T0

WBGene00012980_Y48B6A.6_efhd-1 E002 chrII:14180259-14180378 2.826 hlh1_T0 pha4_T0
WBGene00012980_Y48B6A.6_efhd-1 E002 chrII:14180259-14180378 3.003 hlh1_T0 nhr25_T0
WBGene00012980_Y48B6A.6_efhd-1 E002 chrII:14180259-14180378 3.092 hlh1_T0 tbx37_T0
WBGene00012980_Y48B6A.6_efhd-1 E002 chrII:14180259-14180378 12.468 hlh1_T0 end1_T0
WBGene00012980_Y48B6A.6_efhd-1 E002 chrII:14180259-14180378 1.850 hlh1_T0 cnd1_T0

WBGene00012980_Y48B6A.6_efhd-1 E003 chrII:14181152-14181625 3.090 hlh1_T0 nhr25_T0
WBGene00012980_Y48B6A.6_efhd-1 E003 chrII:14181152-14181625 3.235 hlh1_T0 tbx37_T0
WBGene00012980_Y48B6A.6_efhd-1 E003 chrII:14181152-14181625 3.932 hlh1_T0 pha4_T0
WBGene00012980_Y48B6A.6_efhd-1 E003 chrII:14181152-14181625 13.569 hlh1_T0 end1_T0
WBGene00012980_Y48B6A.6_efhd-1 E003 chrII:14181152-14181625 2.641 hlh1_T0 cnd1_T0

WBGene00013228_Y56A3A.7_Y56A3A.7 E003 chrIII:11936914-11937042 1.871 hlh1_T0 tbx37_T0
WBGene00013228_Y56A3A.7_Y56A3A.7 E003 chrIII:11936914-11937042 1.995 hlh1_T0 nhr25_T0
WBGene00013228_Y56A3A.7_Y56A3A.7 E003 chrIII:11936914-11937042 2.434 hlh1_T0 pha4_T0
WBGene00013228_Y56A3A.7_Y56A3A.7 E003 chrIII:11936914-11937042 1.696 hlh1_T0 cnd1_T0
WBGene00013228_Y56A3A.7_Y56A3A.7 E003 chrIII:11936914-11937042 1.992 hlh1_T0 end1_T0

WBGene00013228_Y56A3A.7_Y56A3A.7 E004 chrIII:11938972-11939181 2.373 hlh1_T0 tbx37_T0
WBGene00013228_Y56A3A.7_Y56A3A.7 E004 chrIII:11938972-11939181 2.739 hlh1_T0 nhr25_T0
WBGene00013228_Y56A3A.7_Y56A3A.7 E004 chrIII:11938972-11939181 3.227 hlh1_T0 pha4_T0
WBGene00013228_Y56A3A.7_Y56A3A.7 E004 chrIII:11938972-11939181 2.059 hlh1_T0 cnd1_T0
WBGene00013228_Y56A3A.7_Y56A3A.7 E004 chrIII:11938972-11939181 3.207 hlh1_T0 end1_T0

WBGene00022059_Y67D8A.2_Y67D8A.2 E019 chrIV:3241557-3241616 13.702 hlh1_T0 pha4_T0
WBGene00022059_Y67D8A.2_Y67D8A.2 E019 chrIV:3241557-3241616 1.543 hlh1_T0 nhr25_T0
WBGene00022059_Y67D8A.2_Y67D8A.2 E019 chrIV:3241557-3241616 2.933 hlh1_T0 tbx37_T0
WBGene00022059_Y67D8A.2_Y67D8A.2 E019 chrIV:3241557-3241616 2.514 hlh1_T0 end1_T0
WBGene00022059_Y67D8A.2_Y67D8A.2 E019 chrIV:3241557-3241616 3.105 hlh1_T0 cnd1_T0

WBGene00000548_F56D1.4_clr-1 J032 chrII:5468414-5468883 1.095 hlh1_T0 tbx37_T0
WBGene00000548_F56D1.4_clr-1 J032 chrII:5468414-5468883 1.797 hlh1_T0 pha4_T0
WBGene00000548_F56D1.4_clr-1 J032 chrII:5468414-5468883 3.006 hlh1_T0 nhr25_T0
WBGene00000548_F56D1.4_clr-1 J032 chrII:5468414-5468883 1.355 hlh1_T0 cnd1_T0
WBGene00000548_F56D1.4_clr-1 J032 chrII:5468414-5468883 1.365 hlh1_T0 end1_T0

WBGene00001131_F15D3.1_dys-1 J104 chrI:11552154-11555486 13.400 hlh1_T0 pha4_T0
WBGene00001131_F15D3.1_dys-1 J104 chrI:11552154-11555486 13.979 hlh1_T0 tbx37_T0
WBGene00001131_F15D3.1_dys-1 J104 chrI:11552154-11555486 14.447 hlh1_T0 nhr25_T0
WBGene00001131_F15D3.1_dys-1 J104 chrI:11552154-11555486 13.318 hlh1_T0 end1_T0
WBGene00001131_F15D3.1_dys-1 J104 chrI:11552154-11555486 2.210 hlh1_T0 cnd1_T0

WBGene00001131_F15D3.1_dys-1 J105 chrI:11555603-11556177 2.025 hlh1_T0 pha4_T0
WBGene00001131_F15D3.1_dys-1 J105 chrI:11555603-11556177 2.960 hlh1_T0 nhr25_T0
WBGene00001131_F15D3.1_dys-1 J105 chrI:11555603-11556177 3.006 hlh1_T0 tbx37_T0
WBGene00001131_F15D3.1_dys-1 J105 chrI:11555603-11556177 2.035 hlh1_T0 end1_T0
WBGene00001131_F15D3.1_dys-1 J105 chrI:11555603-11556177 3.467 hlh1_T0 cnd1_T0

WBGene00001131_F15D3.1_dys-1 J106 chrI:11556303-11556467 13.551 hlh1_T0 pha4_T0
WBGene00001131_F15D3.1_dys-1 J106 chrI:11556303-11556467 2.246 hlh1_T0 nhr25_T0
WBGene00001131_F15D3.1_dys-1 J106 chrI:11556303-11556467 2.389 hlh1_T0 tbx37_T0
WBGene00001131_F15D3.1_dys-1 J106 chrI:11556303-11556467 13.470 hlh1_T0 end1_T0
WBGene00001131_F15D3.1_dys-1 J106 chrI:11556303-11556467 3.160 hlh1_T0 cnd1_T0

WBGene00001131_F15D3.1_dys-1 J107 chrI:11556788-11557722 12.816 hlh1_T0 pha4_T0
WBGene00001131_F15D3.1_dys-1 J107 chrI:11556788-11557722 13.393 hlh1_T0 tbx37_T0
WBGene00001131_F15D3.1_dys-1 J107 chrI:11556788-11557722 2.905 hlh1_T0 nhr25_T0
WBGene00001131_F15D3.1_dys-1 J107 chrI:11556788-11557722 12.733 hlh1_T0 end1_T0
WBGene00001131_F15D3.1_dys-1 J107 chrI:11556788-11557722 2.416 hlh1_T0 cnd1_T0

WBGene00001340_T01D1.2_etr-1 J043 chrII:167079-167173 1.283 hlh1_T0 nhr25_T0
WBGene00001340_T01D1.2_etr-1 J043 chrII:167079-167173 1.397 hlh1_T0 tbx37_T0
WBGene00001340_T01D1.2_etr-1 J043 chrII:167079-167173 1.987 hlh1_T0 pha4_T0
WBGene00001340_T01D1.2_etr-1 J043 chrII:167079-167173 1.435 hlh1_T0 cnd1_T0
WBGene00001340_T01D1.2_etr-1 J043 chrII:167079-167173 1.595 hlh1_T0 end1_T0

WBGene00001340_T01D1.2_etr-1 J045 chrII:167387-167903 1.307 hlh1_T0 tbx37_T0
WBGene00001340_T01D1.2_etr-1 J045 chrII:167387-167903 1.368 hlh1_T0 nhr25_T0
WBGene00001340_T01D1.2_etr-1 J045 chrII:167387-167903 1.834 hlh1_T0 pha4_T0
WBGene00001340_T01D1.2_etr-1 J045 chrII:167387-167903 1.617 hlh1_T0 end1_T0
WBGene00001340_T01D1.2_etr-1 J045 chrII:167387-167903 1.683 hlh1_T0 cnd1_T0

WBGene00003025_T27C4.4_lin-40 J017 chrV:3710119-3710697 1.531 hlh1_T0 nhr25_T0
WBGene00003025_T27C4.4_lin-40 J017 chrV:3710119-3710697 2.087 hlh1_T0 pha4_T0
WBGene00003025_T27C4.4_lin-40 J017 chrV:3710119-3710697 2.106 hlh1_T0 tbx37_T0
WBGene00003025_T27C4.4_lin-40 J017 chrV:3710119-3710697 1.524 hlh1_T0 end1_T0
WBGene00003025_T27C4.4_lin-40 J017 chrV:3710119-3710697 2.743 hlh1_T0 cnd1_T0

WBGene00003025_T27C4.4_lin-40 J019 chrV:3711009-3712352 1.139 hlh1_T0 nhr25_T0
WBGene00003025_T27C4.4_lin-40 J019 chrV:3711009-3712352 2.036 hlh1_T0 pha4_T0
WBGene00003025_T27C4.4_lin-40 J019 chrV:3711009-3712352 2.051 hlh1_T0 tbx37_T0
WBGene00003025_T27C4.4_lin-40 J019 chrV:3711009-3712352 1.203 hlh1_T0 end1_T0
WBGene00003025_T27C4.4_lin-40 J019 chrV:3711009-3712352 1.889 hlh1_T0 cnd1_T0

WBGene00004215_C09D8.1_ptp-3 J054 chrII:10984122-10984384 12.842 hlh1_T0 pha4_T0
WBGene00004215_C09D8.1_ptp-3 J054 chrII:10984122-10984384 13.135 hlh1_T0 nhr25_T0
WBGene00004215_C09D8.1_ptp-3 J054 chrII:10984122-10984384 13.913 hlh1_T0 tbx37_T0
WBGene00004215_C09D8.1_ptp-3 J054 chrII:10984122-10984384 13.130 hlh1_T0 end1_T0
WBGene00004215_C09D8.1_ptp-3 J054 chrII:10984122-10984384 13.259 hlh1_T0 cnd1_T0

WBGene00004336_W06A7.3_ret-1 J024 chrV:14834573-14838081 1.221 hlh1_T0 tbx37_T0
WBGene00004336_W06A7.3_ret-1 J024 chrV:14834573-14838081 1.448 hlh1_T0 pha4_T0
WBGene00004336_W06A7.3_ret-1 J024 chrV:14834573-14838081 1.760 hlh1_T0 nhr25_T0
WBGene00004336_W06A7.3_ret-1 J024 chrV:14834573-14838081 1.315 hlh1_T0 cnd1_T0
WBGene00004336_W06A7.3_ret-1 J024 chrV:14834573-14838081 1.920 hlh1_T0 end1_T0

WBGene00006364_F59F5.6_syd-2 J022 chrX:10549576-10549901 11.932 hlh1_T0 pha4_T0
WBGene00006364_F59F5.6_syd-2 J022 chrX:10549576-10549901 13.191 hlh1_T0 tbx37_T0
WBGene00006364_F59F5.6_syd-2 J022 chrX:10549576-10549901 2.004 hlh1_T0 nhr25_T0
WBGene00006364_F59F5.6_syd-2 J022 chrX:10549576-10549901 1.598 hlh1_T0 cnd1_T0
WBGene00006364_F59F5.6_syd-2 J022 chrX:10549576-10549901 1.760 hlh1_T0 end1_T0

WBGene00006517_E02H4.3_madd-3 J021 chrX:14289301-14289404 1.554 hlh1_T0 tbx37_T0
WBGene00006517_E02H4.3_madd-3 J021 chrX:14289301-14289404 1.680 hlh1_T0 pha4_T0
WBGene00006517_E02H4.3_madd-3 J021 chrX:14289301-14289404 1.751 hlh1_T0 nhr25_T0
WBGene00006517_E02H4.3_madd-3 J021 chrX:14289301-14289404 1.761 hlh1_T0 cnd1_T0
WBGene00006517_E02H4.3_madd-3 J021 chrX:14289301-14289404 2.203 hlh1_T0 end1_T0

WBGene00006599_B0545.1_tpa-1 J016 chrIV:92911-93684 1.334 hlh1_T0 tbx37_T0
WBGene00006599_B0545.1_tpa-1 J016 chrIV:92911-93684 1.539 hlh1_T0 pha4_T0
WBGene00006599_B0545.1_tpa-1 J016 chrIV:92911-93684 1.859 hlh1_T0 nhr25_T0
WBGene00006599_B0545.1_tpa-1 J016 chrIV:92911-93684 1.136 hlh1_T0 end1_T0
WBGene00006599_B0545.1_tpa-1 J016 chrIV:92911-93684 12.396 hlh1_T0 cnd1_T0

WBGene00006771_Y71G12B.11_tln-1 J021 chrI:1731574-1732791 1.507 hlh1_T0 pha4_T0
WBGene00006771_Y71G12B.11_tln-1 J021 chrI:1731574-1732791 1.901 hlh1_T0 nhr25_T0
WBGene00006771_Y71G12B.11_tln-1 J021 chrI:1731574-1732791 2.821 hlh1_T0 tbx37_T0
WBGene00006771_Y71G12B.11_tln-1 J021 chrI:1731574-1732791 2.189 hlh1_T0 cnd1_T0
WBGene00006771_Y71G12B.11_tln-1 J021 chrI:1731574-1732791 2.297 hlh1_T0 end1_T0

WBGene00006794_C38C3.5_unc-60 J014 chrV:1475142-1476881 3.100 hlh1_T0 nhr25_T0
WBGene00006794_C38C3.5_unc-60 J014 chrV:1475142-1476881 3.754 hlh1_T0 pha4_T0
WBGene00006794_C38C3.5_unc-60 J014 chrV:1475142-1476881 4.077 hlh1_T0 tbx37_T0
WBGene00006794_C38C3.5_unc-60 J014 chrV:1475142-1476881 3.229 hlh1_T0 cnd1_T0
WBGene00006794_C38C3.5_unc-60 J014 chrV:1475142-1476881 3.430 hlh1_T0 end1_T0

WBGene00006794_C38C3.5_unc-60 J019 chrV:1476969-1477338 15.002 hlh1_T0 pha4_T0
WBGene00006794_C38C3.5_unc-60 J019 chrV:1476969-1477338 3.049 hlh1_T0 tbx37_T0
WBGene00006794_C38C3.5_unc-60 J019 chrV:1476969-1477338 3.067 hlh1_T0 nhr25_T0
WBGene00006794_C38C3.5_unc-60 J019 chrV:1476969-1477338 2.912 hlh1_T0 end1_T0
WBGene00006794_C38C3.5_unc-60 J019 chrV:1476969-1477338 3.989 hlh1_T0 cnd1_T0

WBGene00006794_C38C3.5_unc-60 J020 chrV:1477452-1477950 15.695 hlh1_T0 pha4_T0
WBGene00006794_C38C3.5_unc-60 J020 chrV:1477452-1477950 3.195 hlh1_T0 tbx37_T0
WBGene00006794_C38C3.5_unc-60 J020 chrV:1477452-1477950 3.470 hlh1_T0 nhr25_T0
WBGene00006794_C38C3.5_unc-60 J020 chrV:1477452-1477950 3.014 hlh1_T0 cnd1_T0
WBGene00006794_C38C3.5_unc-60 J020 chrV:1477452-1477950 3.613 hlh1_T0 end1_T0

WBGene00006794_C38C3.5_unc-60 J021 chrV:1478038-1479202 3.239 hlh1_T0 nhr25_T0
WBGene00006794_C38C3.5_unc-60 J021 chrV:1478038-1479202 3.276 hlh1_T0 tbx37_T0
WBGene00006794_C38C3.5_unc-60 J021 chrV:1478038-1479202 3.592 hlh1_T0 pha4_T0
WBGene00006794_C38C3.5_unc-60 J021 chrV:1478038-1479202 3.372 hlh1_T0 cnd1_T0
WBGene00006794_C38C3.5_unc-60 J021 chrV:1478038-1479202 3.600 hlh1_T0 end1_T0

WBGene00006815_W01A11.3_unc-83 J019 chrV:6465285-6467004 1.314 hlh1_T0 nhr25_T0
WBGene00006815_W01A11.3_unc-83 J019 chrV:6465285-6467004 1.937 hlh1_T0 tbx37_T0
WBGene00006815_W01A11.3_unc-83 J019 chrV:6465285-6467004 2.525 hlh1_T0 pha4_T0
WBGene00006815_W01A11.3_unc-83 J019 chrV:6465285-6467004 1.254 hlh1_T0 end1_T0
WBGene00006815_W01A11.3_unc-83 J019 chrV:6465285-6467004 2.208 hlh1_T0 cnd1_T0

WBGene00006815_W01A11.3_unc-83 J020 chrV:6467104-6471881 1.250 hlh1_T0 nhr25_T0
WBGene00006815_W01A11.3_unc-83 J020 chrV:6467104-6471881 2.088 hlh1_T0 pha4_T0
WBGene00006815_W01A11.3_unc-83 J020 chrV:6467104-6471881 2.392 hlh1_T0 tbx37_T0
WBGene00006815_W01A11.3_unc-83 J020 chrV:6467104-6471881 1.593 hlh1_T0 end1_T0
WBGene00006815_W01A11.3_unc-83 J020 chrV:6467104-6471881 2.275 hlh1_T0 cnd1_T0

WBGene00008768_F13G3.10_F13G3.10 J006 chrI:7313900-7313956 2.328 hlh1_T0 pha4_T0
WBGene00008768_F13G3.10_F13G3.10 J006 chrI:7313900-7313956 2.739 hlh1_T0 nhr25_T0
WBGene00008768_F13G3.10_F13G3.10 J006 chrI:7313900-7313956 2.870 hlh1_T0 tbx37_T0
WBGene00008768_F13G3.10_F13G3.10 J006 chrI:7313900-7313956 1.923 hlh1_T0 end1_T0
WBGene00008768_F13G3.10_F13G3.10 J006 chrI:7313900-7313956 2.335 hlh1_T0 cnd1_T0

WBGene00011647_T09E8.1_noca-1 J018 chrV:13155596-13155645 1.434 hlh1_T0 pha4_T0
WBGene00011647_T09E8.1_noca-1 J018 chrV:13155596-13155645 2.358 hlh1_T0 nhr25_T0
WBGene00011647_T09E8.1_noca-1 J018 chrV:13155596-13155645 2.461 hlh1_T0 tbx37_T0
WBGene00011647_T09E8.1_noca-1 J018 chrV:13155596-13155645 1.788 hlh1_T0 cnd1_T0
WBGene00011647_T09E8.1_noca-1 J018 chrV:13155596-13155645 1.939 hlh1_T0 end1_T0

WBGene00011904_T21H8.1_hlb-1 J030 chrX:13871998-13872554 13.412 hlh1_T0 pha4_T0
WBGene00011904_T21H8.1_hlb-1 J030 chrX:13871998-13872554 2.468 hlh1_T0 nhr25_T0
WBGene00011904_T21H8.1_hlb-1 J030 chrX:13871998-13872554 3.096 hlh1_T0 tbx37_T0
WBGene00011904_T21H8.1_hlb-1 J030 chrX:13871998-13872554 13.194 hlh1_T0 end1_T0
WBGene00011904_T21H8.1_hlb-1 J030 chrX:13871998-13872554 1.626 hlh1_T0 cnd1_T0

WBGene00013228_Y56A3A.7_Y56A3A.7 J014 chrIII:11934181-11936913 1.829 hlh1_T0 tbx37_T0
WBGene00013228_Y56A3A.7_Y56A3A.7 J014 chrIII:11934181-11936913 2.081 hlh1_T0 pha4_T0
WBGene00013228_Y56A3A.7_Y56A3A.7 J014 chrIII:11934181-11936913 2.312 hlh1_T0 nhr25_T0
WBGene00013228_Y56A3A.7_Y56A3A.7 J014 chrIII:11934181-11936913 1.518 hlh1_T0 cnd1_T0
WBGene00013228_Y56A3A.7_Y56A3A.7 J014 chrIII:11934181-11936913 1.635 hlh1_T0 end1_T0

WBGene00013228_Y56A3A.7_Y56A3A.7 J016 chrIII:11937043-11938971 12.773 hlh1_T0 pha4_T0
WBGene00013228_Y56A3A.7_Y56A3A.7 J016 chrIII:11937043-11938971 2.265 hlh1_T0 nhr25_T0
WBGene00013228_Y56A3A.7_Y56A3A.7 J016 chrIII:11937043-11938971 2.558 hlh1_T0 tbx37_T0
WBGene00013228_Y56A3A.7_Y56A3A.7 J016 chrIII:11937043-11938971 13.443 hlh1_T0 end1_T0
WBGene00013228_Y56A3A.7_Y56A3A.7 J016 chrIII:11937043-11938971 1.976 hlh1_T0 cnd1_T0

WBGene00013228_Y56A3A.7_Y56A3A.7 J017 chrIII:11939182-11941164 13.351 hlh1_T0 pha4_T0
WBGene00013228_Y56A3A.7_Y56A3A.7 J017 chrIII:11939182-11941164 2.140 hlh1_T0 tbx37_T0
WBGene00013228_Y56A3A.7_Y56A3A.7 J017 chrIII:11939182-11941164 2.668 hlh1_T0 nhr25_T0
WBGene00013228_Y56A3A.7_Y56A3A.7 J017 chrIII:11939182-11941164 14.021 hlh1_T0 end1_T0
WBGene00013228_Y56A3A.7_Y56A3A.7 J017 chrIII:11939182-11941164 1.634 hlh1_T0 cnd1_T0

WBGene00018998_F57B9.7_flap-1 J019 chrIII:6927717-6928559 1.195 hlh1_T0 nhr25_T0
WBGene00018998_F57B9.7_flap-1 J019 chrIII:6927717-6928559 13.123 hlh1_T0 pha4_T0
WBGene00018998_F57B9.7_flap-1 J019 chrIII:6927717-6928559 14.046 hlh1_T0 tbx37_T0
WBGene00018998_F57B9.7_flap-1 J019 chrIII:6927717-6928559 13.679 hlh1_T0 end1_T0
WBGene00018998_F57B9.7_flap-1 J019 chrIII:6927717-6928559 14.140 hlh1_T0 cnd1_T0

WBGene00021009_W03F11.6_afd-1 J051 chrI:2203865-2205212 14.756 hlh1_T0 nhr25_T0
WBGene00021009_W03F11.6_afd-1 J051 chrI:2203865-2205212 2.442 hlh1_T0 pha4_T0
WBGene00021009_W03F11.6_afd-1 J051 chrI:2203865-2205212 2.700 hlh1_T0 tbx37_T0
WBGene00021009_W03F11.6_afd-1 J051 chrI:2203865-2205212 2.686 hlh1_T0 end1_T0
WBGene00021009_W03F11.6_afd-1 J051 chrI:2203865-2205212 2.689 hlh1_T0 cnd1_T0

WBGene00021534_Y42G9A.4_mvk-1 J022 chrIII:6130051-6130780 1.205 hlh1_T0 tbx37_T0
WBGene00021534_Y42G9A.4_mvk-1 J022 chrIII:6130051-6130780 1.508 hlh1_T0 nhr25_T0
WBGene00021534_Y42G9A.4_mvk-1 J022 chrIII:6130051-6130780 1.992 hlh1_T0 pha4_T0
WBGene00021534_Y42G9A.4_mvk-1 J022 chrIII:6130051-6130780 1.359 hlh1_T0 cnd1_T0
WBGene00021534_Y42G9A.4_mvk-1 J022 chrIII:6130051-6130780 1.604 hlh1_T0 end1_T0

WBGene00022059_Y67D8A.2_Y67D8A.2 J044 chrIV:3240450-3241556 1.499 hlh1_T0 nhr25_T0
WBGene00022059_Y67D8A.2_Y67D8A.2 J044 chrIV:3240450-3241556 13.390 hlh1_T0 pha4_T0
WBGene00022059_Y67D8A.2_Y67D8A.2 J044 chrIV:3240450-3241556 3.122 hlh1_T0 tbx37_T0
WBGene00022059_Y67D8A.2_Y67D8A.2 J044 chrIV:3240450-3241556 13.236 hlh1_T0 end1_T0
WBGene00022059_Y67D8A.2_Y67D8A.2 J044 chrIV:3240450-3241556 2.799 hlh1_T0 cnd1_T0

WBGene00022059_Y67D8A.2_Y67D8A.2 J046 chrIV:3241617-3243454 13.144 hlh1_T0 pha4_T0
WBGene00022059_Y67D8A.2_Y67D8A.2 J046 chrIV:3241617-3243454 1.676 hlh1_T0 nhr25_T0
WBGene00022059_Y67D8A.2_Y67D8A.2 J046 chrIV:3241617-3243454 2.882 hlh1_T0 tbx37_T0
WBGene00022059_Y67D8A.2_Y67D8A.2 J046 chrIV:3241617-3243454 13.523 hlh1_T0 cnd1_T0
WBGene00022059_Y67D8A.2_Y67D8A.2 J046 chrIV:3241617-3243454 1.974 hlh1_T0 end1_T0


WBGene00000228_W04D2.1_atn-1 E005 chrV:12480728-12480888 14.376 hlh1_T1 nhr25_T1
WBGene00000228_W04D2.1_atn-1 E005 chrV:12480728-12480888 2.300 hlh1_T1 pha4_T1
WBGene00000228_W04D2.1_atn-1 E005 chrV:12480728-12480888 2.911 hlh1_T1 tbx37_T1
WBGene00000228_W04D2.1_atn-1 E005 chrV:12480728-12480888 1.789 hlh1_T1 end1_T1
WBGene00000228_W04D2.1_atn-1 E005 chrV:12480728-12480888 2.489 hlh1_T1 cnd1_T1

WBGene00000554_F55C10.1_cnb-1 E007 chrV:11377842-11378013 1.297 hlh1_T1 pha4_T1
WBGene00000554_F55C10.1_cnb-1 E007 chrV:11377842-11378013 13.385 hlh1_T1 tbx37_T1
WBGene00000554_F55C10.1_cnb-1 E007 chrV:11377842-11378013 2.088 hlh1_T1 nhr25_T1
WBGene00000554_F55C10.1_cnb-1 E007 chrV:11377842-11378013 1.721 hlh1_T1 cnd1_T1
WBGene00000554_F55C10.1_cnb-1 E007 chrV:11377842-11378013 2.987 hlh1_T1 end1_T1

WBGene00000832_Y23H5A.5_ctn-1 E012 chrI:2613334-2613384 13.871 hlh1_T1 pha4_T1
WBGene00000832_Y23H5A.5_ctn-1 E012 chrI:2613334-2613384 2.295 hlh1_T1 tbx37_T1
WBGene00000832_Y23H5A.5_ctn-1 E012 chrI:2613334-2613384 3.572 hlh1_T1 nhr25_T1
WBGene00000832_Y23H5A.5_ctn-1 E012 chrI:2613334-2613384 1.198 hlh1_T1 cnd1_T1
WBGene00000832_Y23H5A.5_ctn-1 E012 chrI:2613334-2613384 2.168 hlh1_T1 end1_T1

WBGene00000832_Y23H5A.5_ctn-1 E013 chrI:2614019-2614489 2.520 hlh1_T1 tbx37_T1
WBGene00000832_Y23H5A.5_ctn-1 E013 chrI:2614019-2614489 3.049 hlh1_T1 nhr25_T1
WBGene00000832_Y23H5A.5_ctn-1 E013 chrI:2614019-2614489 3.504 hlh1_T1 pha4_T1
WBGene00000832_Y23H5A.5_ctn-1 E013 chrI:2614019-2614489 1.174 hlh1_T1 cnd1_T1
WBGene00000832_Y23H5A.5_ctn-1 E013 chrI:2614019-2614489 1.814 hlh1_T1 end1_T1

WBGene00000832_Y23H5A.5_ctn-1 E019 chrI:2617091-2617170 2.161 hlh1_T1 tbx37_T1
WBGene00000832_Y23H5A.5_ctn-1 E019 chrI:2617091-2617170 2.595 hlh1_T1 pha4_T1
WBGene00000832_Y23H5A.5_ctn-1 E019 chrI:2617091-2617170 3.050 hlh1_T1 nhr25_T1
WBGene00000832_Y23H5A.5_ctn-1 E019 chrI:2617091-2617170 1.030 hlh1_T1 cnd1_T1
WBGene00000832_Y23H5A.5_ctn-1 E019 chrI:2617091-2617170 1.323 hlh1_T1 end1_T1

WBGene00001131_F15D3.1_dys-1 E054 chrI:11555487-11555602 14.469 hlh1_T1 pha4_T1
WBGene00001131_F15D3.1_dys-1 E054 chrI:11555487-11555602 2.543 hlh1_T1 tbx37_T1
WBGene00001131_F15D3.1_dys-1 E054 chrI:11555487-11555602 3.793 hlh1_T1 nhr25_T1
WBGene00001131_F15D3.1_dys-1 E054 chrI:11555487-11555602 1.765 hlh1_T1 end1_T1
WBGene00001131_F15D3.1_dys-1 E054 chrI:11555487-11555602 1.980 hlh1_T1 cnd1_T1

WBGene00001131_F15D3.1_dys-1 E055 chrI:11556178-11556302 2.776 hlh1_T1 tbx37_T1
WBGene00001131_F15D3.1_dys-1 E055 chrI:11556178-11556302 3.509 hlh1_T1 nhr25_T1
WBGene00001131_F15D3.1_dys-1 E055 chrI:11556178-11556302 3.579 hlh1_T1 pha4_T1
WBGene00001131_F15D3.1_dys-1 E055 chrI:11556178-11556302 1.541 hlh1_T1 end1_T1
WBGene00001131_F15D3.1_dys-1 E055 chrI:11556178-11556302 1.886 hlh1_T1 cnd1_T1

WBGene00001131_F15D3.1_dys-1 E056 chrI:11556468-11556787 2.556 hlh1_T1 tbx37_T1
WBGene00001131_F15D3.1_dys-1 E056 chrI:11556468-11556787 3.171 hlh1_T1 nhr25_T1
WBGene00001131_F15D3.1_dys-1 E056 chrI:11556468-11556787 3.540 hlh1_T1 pha4_T1
WBGene00001131_F15D3.1_dys-1 E056 chrI:11556468-11556787 1.371 hlh1_T1 end1_T1
WBGene00001131_F15D3.1_dys-1 E056 chrI:11556468-11556787 1.845 hlh1_T1 cnd1_T1

WBGene00001131_F15D3.1_dys-1 E057 chrI:11557723-11557792 12.782 hlh1_T1 pha4_T1
WBGene00001131_F15D3.1_dys-1 E057 chrI:11557723-11557792 14.409 hlh1_T1 nhr25_T1
WBGene00001131_F15D3.1_dys-1 E057 chrI:11557723-11557792 2.790 hlh1_T1 tbx37_T1
WBGene00001131_F15D3.1_dys-1 E057 chrI:11557723-11557792 1.973 hlh1_T1 end1_T1
WBGene00001131_F15D3.1_dys-1 E057 chrI:11557723-11557792 2.545 hlh1_T1 cnd1_T1

WBGene00001377_C49A1.4_eya-1 E007 chrI:14226988-14227097 1.248 hlh1_T1 nhr25_T1
WBGene00001377_C49A1.4_eya-1 E007 chrI:14226988-14227097 2.084 hlh1_T1 pha4_T1
WBGene00001377_C49A1.4_eya-1 E007 chrI:14226988-14227097 2.383 hlh1_T1 tbx37_T1
WBGene00001377_C49A1.4_eya-1 E007 chrI:14226988-14227097 1.841 hlh1_T1 cnd1_T1
WBGene00001377_C49A1.4_eya-1 E007 chrI:14226988-14227097 2.998 hlh1_T1 end1_T1

WBGene00003025_T27C4.4_lin-40 E009 chrV:3710698-3711008 1.524 hlh1_T1 nhr25_T1
WBGene00003025_T27C4.4_lin-40 E009 chrV:3710698-3711008 1.732 hlh1_T1 pha4_T1
WBGene00003025_T27C4.4_lin-40 E009 chrV:3710698-3711008 2.287 hlh1_T1 tbx37_T1
WBGene00003025_T27C4.4_lin-40 E009 chrV:3710698-3711008 1.711 hlh1_T1 end1_T1
WBGene00003025_T27C4.4_lin-40 E009 chrV:3710698-3711008 2.083 hlh1_T1 cnd1_T1

WBGene00003247_ZC504.4_mig-15 E007 chrX:10424122-10424148 12.961 hlh1_T1 pha4_T1
WBGene00003247_ZC504.4_mig-15 E007 chrX:10424122-10424148 2.410 hlh1_T1 tbx37_T1
WBGene00003247_ZC504.4_mig-15 E007 chrX:10424122-10424148 2.811 hlh1_T1 nhr25_T1
WBGene00003247_ZC504.4_mig-15 E007 chrX:10424122-10424148 2.444 hlh1_T1 end1_T1
WBGene00003247_ZC504.4_mig-15 E007 chrX:10424122-10424148 2.749 hlh1_T1 cnd1_T1

WBGene00003593_F42A10.2_nfm-1 E012 chrIII:6163399-6163619 1.805 hlh1_T1 pha4_T1
WBGene00003593_F42A10.2_nfm-1 E012 chrIII:6163399-6163619 2.189 hlh1_T1 nhr25_T1
WBGene00003593_F42A10.2_nfm-1 E012 chrIII:6163399-6163619 2.516 hlh1_T1 tbx37_T1
WBGene00003593_F42A10.2_nfm-1 E012 chrIII:6163399-6163619 13.522 hlh1_T1 cnd1_T1
WBGene00003593_F42A10.2_nfm-1 E012 chrIII:6163399-6163619 2.181 hlh1_T1 end1_T1

WBGene00004336_W06A7.3_ret-1 E009 chrV:14833759-14834572 1.314 hlh1_T1 tbx37_T1
WBGene00004336_W06A7.3_ret-1 E009 chrV:14833759-14834572 1.595 hlh1_T1 pha4_T1
WBGene00004336_W06A7.3_ret-1 E009 chrV:14833759-14834572 2.255 hlh1_T1 nhr25_T1
WBGene00004336_W06A7.3_ret-1 E009 chrV:14833759-14834572 1.072 hlh1_T1 end1_T1
WBGene00004336_W06A7.3_ret-1 E009 chrV:14833759-14834572 1.640 hlh1_T1 cnd1_T1

WBGene00004336_W06A7.3_ret-1 E011 chrV:14838082-14838372 1.418 hlh1_T1 tbx37_T1
WBGene00004336_W06A7.3_ret-1 E011 chrV:14838082-14838372 2.132 hlh1_T1 nhr25_T1
WBGene00004336_W06A7.3_ret-1 E011 chrV:14838082-14838372 2.179 hlh1_T1 pha4_T1
WBGene00004336_W06A7.3_ret-1 E011 chrV:14838082-14838372 1.011 hlh1_T1 end1_T1
WBGene00004336_W06A7.3_ret-1 E011 chrV:14838082-14838372 1.594 hlh1_T1 cnd1_T1

WBGene00006517_E02H4.3_madd-3 E010 chrX:14289405-14291310 1.613 hlh1_T1 pha4_T1
WBGene00006517_E02H4.3_madd-3 E010 chrX:14289405-14291310 1.647 hlh1_T1 tbx37_T1
WBGene00006517_E02H4.3_madd-3 E010 chrX:14289405-14291310 1.977 hlh1_T1 nhr25_T1
WBGene00006517_E02H4.3_madd-3 E010 chrX:14289405-14291310 1.443 hlh1_T1 cnd1_T1
WBGene00006517_E02H4.3_madd-3 E010 chrX:14289405-14291310 1.683 hlh1_T1 end1_T1

WBGene00006771_Y71G12B.11_tln-1 E008 chrI:1732792-1733032 1.921 hlh1_T1 pha4_T1
WBGene00006771_Y71G12B.11_tln-1 E008 chrI:1732792-1733032 1.993 hlh1_T1 nhr25_T1
WBGene00006771_Y71G12B.11_tln-1 E008 chrI:1732792-1733032 3.514 hlh1_T1 tbx37_T1
WBGene00006771_Y71G12B.11_tln-1 E008 chrI:1732792-1733032 1.524 hlh1_T1 cnd1_T1
WBGene00006771_Y71G12B.11_tln-1 E008 chrI:1732792-1733032 1.933 hlh1_T1 end1_T1

WBGene00006779_K11E8.1_unc-43 E025 chrIV:10338698-10338776 13.210 hlh1_T1 pha4_T1
WBGene00006779_K11E8.1_unc-43 E025 chrIV:10338698-10338776 13.723 hlh1_T1 nhr25_T1
WBGene00006779_K11E8.1_unc-43 E025 chrIV:10338698-10338776 2.504 hlh1_T1 tbx37_T1
WBGene00006779_K11E8.1_unc-43 E025 chrIV:10338698-10338776 1.381 hlh1_T1 cnd1_T1
WBGene00006779_K11E8.1_unc-43 E025 chrIV:10338698-10338776 3.012 hlh1_T1 end1_T1

WBGene00006794_C38C3.5_unc-60 E008 chrV:1476882-1476968 3.173 hlh1_T1 nhr25_T1
WBGene00006794_C38C3.5_unc-60 E008 chrV:1476882-1476968 3.485 hlh1_T1 tbx37_T1
WBGene00006794_C38C3.5_unc-60 E008 chrV:1476882-1476968 4.530 hlh1_T1 pha4_T1
WBGene00006794_C38C3.5_unc-60 E008 chrV:1476882-1476968 3.457 hlh1_T1 end1_T1
WBGene00006794_C38C3.5_unc-60 E008 chrV:1476882-1476968 3.498 hlh1_T1 cnd1_T1

WBGene00006794_C38C3.5_unc-60 E009 chrV:1477339-1477451 3.429 hlh1_T1 nhr25_T1
WBGene00006794_C38C3.5_unc-60 E009 chrV:1477339-1477451 3.879 hlh1_T1 tbx37_T1
WBGene00006794_C38C3.5_unc-60 E009 chrV:1477339-1477451 4.362 hlh1_T1 pha4_T1
WBGene00006794_C38C3.5_unc-60 E009 chrV:1477339-1477451 3.270 hlh1_T1 cnd1_T1
WBGene00006794_C38C3.5_unc-60 E009 chrV:1477339-1477451 3.411 hlh1_T1 end1_T1

WBGene00006794_C38C3.5_unc-60 E010 chrV:1477951-1478037 3.397 hlh1_T1 nhr25_T1
WBGene00006794_C38C3.5_unc-60 E010 chrV:1477951-1478037 3.761 hlh1_T1 tbx37_T1
WBGene00006794_C38C3.5_unc-60 E010 chrV:1477951-1478037 4.493 hlh1_T1 pha4_T1
WBGene00006794_C38C3.5_unc-60 E010 chrV:1477951-1478037 3.133 hlh1_T1 cnd1_T1
WBGene00006794_C38C3.5_unc-60 E010 chrV:1477951-1478037 3.221 hlh1_T1 end1_T1

WBGene00006794_C38C3.5_unc-60 E011 chrV:1479203-1479581 3.570 hlh1_T1 nhr25_T1
WBGene00006794_C38C3.5_unc-60 E011 chrV:1479203-1479581 3.622 hlh1_T1 tbx37_T1
WBGene00006794_C38C3.5_unc-60 E011 chrV:1479203-1479581 4.451 hlh1_T1 pha4_T1
WBGene00006794_C38C3.5_unc-60 E011 chrV:1479203-1479581 3.306 hlh1_T1 cnd1_T1
WBGene00006794_C38C3.5_unc-60 E011 chrV:1479203-1479581 3.337 hlh1_T1 end1_T1

WBGene00006805_F55C7.7_unc-73 E004 chrI:3999956-4000017 12.274 hlh1_T1 pha4_T1
WBGene00006805_F55C7.7_unc-73 E004 chrI:3999956-4000017 12.942 hlh1_T1 tbx37_T1
WBGene00006805_F55C7.7_unc-73 E004 chrI:3999956-4000017 13.004 hlh1_T1 nhr25_T1
WBGene00006805_F55C7.7_unc-73 E004 chrI:3999956-4000017 13.104 hlh1_T1 end1_T1
WBGene00006805_F55C7.7_unc-73 E004 chrI:3999956-4000017 2.317 hlh1_T1 cnd1_T1

WBGene00006805_F55C7.7_unc-73 E005 chrI:4000337-4000542 12.759 hlh1_T1 pha4_T1
WBGene00006805_F55C7.7_unc-73 E005 chrI:4000337-4000542 1.750 hlh1_T1 tbx37_T1
WBGene00006805_F55C7.7_unc-73 E005 chrI:4000337-4000542 2.255 hlh1_T1 nhr25_T1
WBGene00006805_F55C7.7_unc-73 E005 chrI:4000337-4000542 2.045 hlh1_T1 end1_T1
WBGene00006805_F55C7.7_unc-73 E005 chrI:4000337-4000542 2.803 hlh1_T1 cnd1_T1

WBGene00006805_F55C7.7_unc-73 E006 chrI:4000676-4000803 12.561 hlh1_T1 pha4_T1
WBGene00006805_F55C7.7_unc-73 E006 chrI:4000676-4000803 1.833 hlh1_T1 tbx37_T1
WBGene00006805_F55C7.7_unc-73 E006 chrI:4000676-4000803 2.052 hlh1_T1 nhr25_T1
WBGene00006805_F55C7.7_unc-73 E006 chrI:4000676-4000803 13.715 hlh1_T1 cnd1_T1
WBGene00006805_F55C7.7_unc-73 E006 chrI:4000676-4000803 1.845 hlh1_T1 end1_T1

WBGene00006805_F55C7.7_unc-73 E007 chrI:4001431-4001502 12.158 hlh1_T1 pha4_T1
WBGene00006805_F55C7.7_unc-73 E007 chrI:4001431-4001502 12.823 hlh1_T1 tbx37_T1
WBGene00006805_F55C7.7_unc-73 E007 chrI:4001431-4001502 12.886 hlh1_T1 nhr25_T1
WBGene00006805_F55C7.7_unc-73 E007 chrI:4001431-4001502 12.989 hlh1_T1 end1_T1
WBGene00006805_F55C7.7_unc-73 E007 chrI:4001431-4001502 13.311 hlh1_T1 cnd1_T1

WBGene00006815_W01A11.3_unc-83 E001 chrV:6465065-6465284 1.296 hlh1_T1 nhr25_T1
WBGene00006815_W01A11.3_unc-83 E001 chrV:6465065-6465284 2.564 hlh1_T1 tbx37_T1
WBGene00006815_W01A11.3_unc-83 E001 chrV:6465065-6465284 3.143 hlh1_T1 pha4_T1
WBGene00006815_W01A11.3_unc-83 E001 chrV:6465065-6465284 1.158 hlh1_T1 end1_T1
WBGene00006815_W01A11.3_unc-83 E001 chrV:6465065-6465284 1.933 hlh1_T1 cnd1_T1

WBGene00006815_W01A11.3_unc-83 E003 chrV:6467005-6467103 1.459 hlh1_T1 nhr25_T1
WBGene00006815_W01A11.3_unc-83 E003 chrV:6467005-6467103 2.344 hlh1_T1 tbx37_T1
WBGene00006815_W01A11.3_unc-83 E003 chrV:6467005-6467103 2.421 hlh1_T1 pha4_T1
WBGene00006815_W01A11.3_unc-83 E003 chrV:6467005-6467103 1.279 hlh1_T1 end1_T1
WBGene00006815_W01A11.3_unc-83 E003 chrV:6467005-6467103 1.968 hlh1_T1 cnd1_T1

WBGene00006823_C06A5.7_unc-94 E012 chrI:6000755-6001099 2.240 hlh1_T1 nhr25_T1
WBGene00006823_C06A5.7_unc-94 E012 chrI:6000755-6001099 2.618 hlh1_T1 tbx37_T1
WBGene00006823_C06A5.7_unc-94 E012 chrI:6000755-6001099 2.959 hlh1_T1 pha4_T1
WBGene00006823_C06A5.7_unc-94 E012 chrI:6000755-6001099 1.265 hlh1_T1 end1_T1
WBGene00006823_C06A5.7_unc-94 E012 chrI:6000755-6001099 2.012 hlh1_T1 cnd1_T1

WBGene00008768_F13G3.10_F13G3.10 E004 chrI:7313957-7314052 2.276 hlh1_T1 pha4_T1
WBGene00008768_F13G3.10_F13G3.10 E004 chrI:7313957-7314052 2.545 hlh1_T1 tbx37_T1
WBGene00008768_F13G3.10_F13G3.10 E004 chrI:7313957-7314052 2.704 hlh1_T1 nhr25_T1
WBGene00008768_F13G3.10_F13G3.10 E004 chrI:7313957-7314052 2.337 hlh1_T1 end1_T1
WBGene00008768_F13G3.10_F13G3.10 E004 chrI:7313957-7314052 2.438 hlh1_T1 cnd1_T1

WBGene00010713_K09B11.9_uso-1 E012 chrIV:13453686-13453781 1.277 hlh1_T1 pha4_T1
WBGene00010713_K09B11.9_uso-1 E012 chrIV:13453686-13453781 1.327 hlh1_T1 tbx37_T1
WBGene00010713_K09B11.9_uso-1 E012 chrIV:13453686-13453781 1.652 hlh1_T1 nhr25_T1
WBGene00010713_K09B11.9_uso-1 E012 chrIV:13453686-13453781 1.145 hlh1_T1 end1_T1
WBGene00010713_K09B11.9_uso-1 E012 chrIV:13453686-13453781 1.227 hlh1_T1 cnd1_T1

WBGene00010713_K09B11.9_uso-1 E013 chrIV:13454697-13454798 1.389 hlh1_T1 pha4_T1
WBGene00010713_K09B11.9_uso-1 E013 chrIV:13454697-13454798 1.852 hlh1_T1 nhr25_T1
WBGene00010713_K09B11.9_uso-1 E013 chrIV:13454697-13454798 2.189 hlh1_T1 tbx37_T1
WBGene00010713_K09B11.9_uso-1 E013 chrIV:13454697-13454798 1.401 hlh1_T1 end1_T1
WBGene00010713_K09B11.9_uso-1 E013 chrIV:13454697-13454798 1.665 hlh1_T1 cnd1_T1

WBGene00011647_T09E8.1_noca-1 E001 chrV:13155299-13155595 2.245 hlh1_T1 pha4_T1
WBGene00011647_T09E8.1_noca-1 E001 chrV:13155299-13155595 2.505 hlh1_T1 tbx37_T1
WBGene00011647_T09E8.1_noca-1 E001 chrV:13155299-13155595 3.476 hlh1_T1 nhr25_T1
WBGene00011647_T09E8.1_noca-1 E001 chrV:13155299-13155595 1.836 hlh1_T1 end1_T1
WBGene00011647_T09E8.1_noca-1 E001 chrV:13155299-13155595 3.135 hlh1_T1 cnd1_T1

WBGene00011647_T09E8.1_noca-1 E002 chrV:13155646-13156123 2.410 hlh1_T1 pha4_T1
WBGene00011647_T09E8.1_noca-1 E002 chrV:13155646-13156123 2.703 hlh1_T1 tbx37_T1
WBGene00011647_T09E8.1_noca-1 E002 chrV:13155646-13156123 3.326 hlh1_T1 nhr25_T1
WBGene00011647_T09E8.1_noca-1 E002 chrV:13155646-13156123 1.996 hlh1_T1 end1_T1
WBGene00011647_T09E8.1_noca-1 E002 chrV:13155646-13156123 2.939 hlh1_T1 cnd1_T1

WBGene00011904_T21H8.1_hlb-1 E014 chrX:13871712-13871997 3.019 hlh1_T1 tbx37_T1
WBGene00011904_T21H8.1_hlb-1 E014 chrX:13871712-13871997 3.575 hlh1_T1 nhr25_T1
WBGene00011904_T21H8.1_hlb-1 E014 chrX:13871712-13871997 3.756 hlh1_T1 pha4_T1
WBGene00011904_T21H8.1_hlb-1 E014 chrX:13871712-13871997 2.936 hlh1_T1 end1_T1
WBGene00011904_T21H8.1_hlb-1 E014 chrX:13871712-13871997 3.105 hlh1_T1 cnd1_T1

WBGene00011904_T21H8.1_hlb-1 E015 chrX:13872555-13872750 15.223 hlh1_T1 pha4_T1
WBGene00011904_T21H8.1_hlb-1 E015 chrX:13872555-13872750 3.483 hlh1_T1 tbx37_T1
WBGene00011904_T21H8.1_hlb-1 E015 chrX:13872555-13872750 3.750 hlh1_T1 nhr25_T1
WBGene00011904_T21H8.1_hlb-1 E015 chrX:13872555-13872750 2.979 hlh1_T1 end1_T1
WBGene00011904_T21H8.1_hlb-1 E015 chrX:13872555-13872750 3.272 hlh1_T1 cnd1_T1

WBGene00011904_T21H8.1_hlb-1 E016 chrX:13873287-13873357 14.268 hlh1_T1 pha4_T1
WBGene00011904_T21H8.1_hlb-1 E016 chrX:13873287-13873357 3.033 hlh1_T1 tbx37_T1
WBGene00011904_T21H8.1_hlb-1 E016 chrX:13873287-13873357 3.296 hlh1_T1 nhr25_T1
WBGene00011904_T21H8.1_hlb-1 E016 chrX:13873287-13873357 14.046 hlh1_T1 cnd1_T1
WBGene00011904_T21H8.1_hlb-1 E016 chrX:13873287-13873357 2.817 hlh1_T1 end1_T1

WBGene00012980_Y48B6A.6_efhd-1 E002 chrII:14180259-14180378 14.166 hlh1_T1 pha4_T1
WBGene00012980_Y48B6A.6_efhd-1 E002 chrII:14180259-14180378 1.889 hlh1_T1 nhr25_T1
WBGene00012980_Y48B6A.6_efhd-1 E002 chrII:14180259-14180378 3.124 hlh1_T1 tbx37_T1
WBGene00012980_Y48B6A.6_efhd-1 E002 chrII:14180259-14180378 1.825 hlh1_T1 cnd1_T1
WBGene00012980_Y48B6A.6_efhd-1 E002 chrII:14180259-14180378 2.990 hlh1_T1 end1_T1

WBGene00012980_Y48B6A.6_efhd-1 E003 chrII:14181152-14181625 2.796 hlh1_T1 nhr25_T1
WBGene00012980_Y48B6A.6_efhd-1 E003 chrII:14181152-14181625 3.634 hlh1_T1 tbx37_T1
WBGene00012980_Y48B6A.6_efhd-1 E003 chrII:14181152-14181625 4.471 hlh1_T1 pha4_T1
WBGene00012980_Y48B6A.6_efhd-1 E003 chrII:14181152-14181625 2.396 hlh1_T1 cnd1_T1
WBGene00012980_Y48B6A.6_efhd-1 E003 chrII:14181152-14181625 2.765 hlh1_T1 end1_T1

WBGene00012980_Y48B6A.6_efhd-1 E004 chrII:14182896-14183423 3.699 hlh1_T1 nhr25_T1
WBGene00012980_Y48B6A.6_efhd-1 E004 chrII:14182896-14183423 3.734 hlh1_T1 pha4_T1
WBGene00012980_Y48B6A.6_efhd-1 E004 chrII:14182896-14183423 3.827 hlh1_T1 tbx37_T1
WBGene00012980_Y48B6A.6_efhd-1 E004 chrII:14182896-14183423 2.689 hlh1_T1 end1_T1
WBGene00012980_Y48B6A.6_efhd-1 E004 chrII:14182896-14183423 2.886 hlh1_T1 cnd1_T1

WBGene00012980_Y48B6A.6_efhd-1 E005 chrII:14183424-14183617 3.121 hlh1_T1 pha4_T1
WBGene00012980_Y48B6A.6_efhd-1 E005 chrII:14183424-14183617 3.317 hlh1_T1 nhr25_T1
WBGene00012980_Y48B6A.6_efhd-1 E005 chrII:14183424-14183617 4.594 hlh1_T1 tbx37_T1
WBGene00012980_Y48B6A.6_efhd-1 E005 chrII:14183424-14183617 2.487 hlh1_T1 end1_T1
WBGene00012980_Y48B6A.6_efhd-1 E005 chrII:14183424-14183617 2.801 hlh1_T1 cnd1_T1

WBGene00012980_Y48B6A.6_efhd-1 E007 chrII:14183965-14183965 13.153 hlh1_T1 nhr25_T1
WBGene00012980_Y48B6A.6_efhd-1 E007 chrII:14183965-14183965 13.535 hlh1_T1 pha4_T1
WBGene00012980_Y48B6A.6_efhd-1 E007 chrII:14183965-14183965 14.408 hlh1_T1 tbx37_T1
WBGene00012980_Y48B6A.6_efhd-1 E007 chrII:14183965-14183965 13.712 hlh1_T1 end1_T1
WBGene00012980_Y48B6A.6_efhd-1 E007 chrII:14183965-14183965 14.298 hlh1_T1 cnd1_T1

WBGene00012980_Y48B6A.6_efhd-1 E008 chrII:14183966-14184034 2.330 hlh1_T1 nhr25_T1
WBGene00012980_Y48B6A.6_efhd-1 E008 chrII:14183966-14184034 3.106 hlh1_T1 pha4_T1
WBGene00012980_Y48B6A.6_efhd-1 E008 chrII:14183966-14184034 4.094 hlh1_T1 tbx37_T1
WBGene00012980_Y48B6A.6_efhd-1 E008 chrII:14183966-14184034 2.269 hlh1_T1 end1_T1
WBGene00012980_Y48B6A.6_efhd-1 E008 chrII:14183966-14184034 2.862 hlh1_T1 cnd1_T1

WBGene00012980_Y48B6A.6_efhd-1 E009 chrII:14184107-14184278 2.110 hlh1_T1 nhr25_T1
WBGene00012980_Y48B6A.6_efhd-1 E009 chrII:14184107-14184278 3.538 hlh1_T1 pha4_T1
WBGene00012980_Y48B6A.6_efhd-1 E009 chrII:14184107-14184278 4.525 hlh1_T1 tbx37_T1
WBGene00012980_Y48B6A.6_efhd-1 E009 chrII:14184107-14184278 2.047 hlh1_T1 end1_T1
WBGene00012980_Y48B6A.6_efhd-1 E009 chrII:14184107-14184278 2.736 hlh1_T1 cnd1_T1

WBGene00013228_Y56A3A.7_Y56A3A.7 E003 chrIII:11936914-11937042 1.841 hlh1_T1 tbx37_T1
WBGene00013228_Y56A3A.7_Y56A3A.7 E003 chrIII:11936914-11937042 2.322 hlh1_T1 nhr25_T1
WBGene00013228_Y56A3A.7_Y56A3A.7 E003 chrIII:11936914-11937042 2.504 hlh1_T1 pha4_T1
WBGene00013228_Y56A3A.7_Y56A3A.7 E003 chrIII:11936914-11937042 1.634 hlh1_T1 cnd1_T1
WBGene00013228_Y56A3A.7_Y56A3A.7 E003 chrIII:11936914-11937042 2.273 hlh1_T1 end1_T1

WBGene00013228_Y56A3A.7_Y56A3A.7 E004 chrIII:11938972-11939181 2.697 hlh1_T1 tbx37_T1
WBGene00013228_Y56A3A.7_Y56A3A.7 E004 chrIII:11938972-11939181 3.171 hlh1_T1 nhr25_T1
WBGene00013228_Y56A3A.7_Y56A3A.7 E004 chrIII:11938972-11939181 3.186 hlh1_T1 pha4_T1
WBGene00013228_Y56A3A.7_Y56A3A.7 E004 chrIII:11938972-11939181 2.563 hlh1_T1 cnd1_T1
WBGene00013228_Y56A3A.7_Y56A3A.7 E004 chrIII:11938972-11939181 2.774 hlh1_T1 end1_T1

WBGene00018104_F36H5.5_fbxb-53 E005 chrII:1759889-1760294 1.825 hlh1_T1 tbx37_T1
WBGene00018104_F36H5.5_fbxb-53 E005 chrII:1759889-1760294 2.314 hlh1_T1 pha4_T1
WBGene00018104_F36H5.5_fbxb-53 E005 chrII:1759889-1760294 2.911 hlh1_T1 nhr25_T1
WBGene00018104_F36H5.5_fbxb-53 E005 chrII:1759889-1760294 1.656 hlh1_T1 cnd1_T1
WBGene00018104_F36H5.5_fbxb-53 E005 chrII:1759889-1760294 3.232 hlh1_T1 end1_T1

WBGene00020369_T08H10.1_T08H10.1 E004 chrV:4486339-4486531 2.149 hlh1_T1 pha4_T1
WBGene00020369_T08H10.1_T08H10.1 E004 chrV:4486339-4486531 2.706 hlh1_T1 tbx37_T1
WBGene00020369_T08H10.1_T08H10.1 E004 chrV:4486339-4486531 2.980 hlh1_T1 nhr25_T1
WBGene00020369_T08H10.1_T08H10.1 E004 chrV:4486339-4486531 1.761 hlh1_T1 cnd1_T1
WBGene00020369_T08H10.1_T08H10.1 E004 chrV:4486339-4486531 2.491 hlh1_T1 end1_T1

WBGene00021355_Y37E3.17_Y37E3.17 E002 chrI:2133852-2133872 13.138 hlh1_T1 pha4_T1
WBGene00021355_Y37E3.17_Y37E3.17 E002 chrI:2133852-2133872 1.772 hlh1_T1 tbx37_T1
WBGene00021355_Y37E3.17_Y37E3.17 E002 chrI:2133852-2133872 2.277 hlh1_T1 nhr25_T1
WBGene00021355_Y37E3.17_Y37E3.17 E002 chrI:2133852-2133872 1.174 hlh1_T1 cnd1_T1
WBGene00021355_Y37E3.17_Y37E3.17 E002 chrI:2133852-2133872 2.530 hlh1_T1 end1_T1

WBGene00022048_Y66H1B.2_fln-1 E018 chrIV:370235-370646 1.047 hlh1_T1 tbx37_T1
WBGene00022048_Y66H1B.2_fln-1 E018 chrIV:370235-370646 1.328 hlh1_T1 pha4_T1
WBGene00022048_Y66H1B.2_fln-1 E018 chrIV:370235-370646 1.345 hlh1_T1 nhr25_T1
WBGene00022048_Y66H1B.2_fln-1 E018 chrIV:370235-370646 1.372 hlh1_T1 cnd1_T1
WBGene00022048_Y66H1B.2_fln-1 E018 chrIV:370235-370646 1.459 hlh1_T1 end1_T1

WBGene00022059_Y67D8A.2_Y67D8A.2 E019 chrIV:3241557-3241616 1.602 hlh1_T1 nhr25_T1
WBGene00022059_Y67D8A.2_Y67D8A.2 E019 chrIV:3241557-3241616 2.571 hlh1_T1 tbx37_T1
WBGene00022059_Y67D8A.2_Y67D8A.2 E019 chrIV:3241557-3241616 2.984 hlh1_T1 pha4_T1
WBGene00022059_Y67D8A.2_Y67D8A.2 E019 chrIV:3241557-3241616 1.769 hlh1_T1 cnd1_T1
WBGene00022059_Y67D8A.2_Y67D8A.2 E019 chrIV:3241557-3241616 2.679 hlh1_T1 end1_T1

WBGene00022718_ZK370.4_ZK370.4 E007 chrIII:8728660-8728692 1.302 hlh1_T1 nhr25_T1
WBGene00022718_ZK370.4_ZK370.4 E007 chrIII:8728660-8728692 1.642 hlh1_T1 tbx37_T1
WBGene00022718_ZK370.4_ZK370.4 E007 chrIII:8728660-8728692 2.034 hlh1_T1 pha4_T1
WBGene00022718_ZK370.4_ZK370.4 E007 chrIII:8728660-8728692 2.094 hlh1_T1 cnd1_T1
WBGene00022718_ZK370.4_ZK370.4 E007 chrIII:8728660-8728692 2.563 hlh1_T1 end1_T1

WBGene00000832_Y23H5A.5_ctn-1 J032 chrI:2612887-2613333 13.500 hlh1_T1 pha4_T1
WBGene00000832_Y23H5A.5_ctn-1 J032 chrI:2612887-2613333 2.394 hlh1_T1 tbx37_T1
WBGene00000832_Y23H5A.5_ctn-1 J032 chrI:2612887-2613333 3.984 hlh1_T1 nhr25_T1
WBGene00000832_Y23H5A.5_ctn-1 J032 chrI:2612887-2613333 1.174 hlh1_T1 cnd1_T1
WBGene00000832_Y23H5A.5_ctn-1 J032 chrI:2612887-2613333 2.199 hlh1_T1 end1_T1

WBGene00000832_Y23H5A.5_ctn-1 J035 chrI:2614490-2615076 13.372 hlh1_T1 pha4_T1
WBGene00000832_Y23H5A.5_ctn-1 J035 chrI:2614490-2615076 2.293 hlh1_T1 tbx37_T1
WBGene00000832_Y23H5A.5_ctn-1 J035 chrI:2614490-2615076 3.353 hlh1_T1 nhr25_T1
WBGene00000832_Y23H5A.5_ctn-1 J035 chrI:2614490-2615076 1.175 hlh1_T1 end1_T1
WBGene00000832_Y23H5A.5_ctn-1 J035 chrI:2614490-2615076 1.211 hlh1_T1 cnd1_T1

WBGene00001131_F15D3.1_dys-1 J089 chrI:11545541-11545666 1.629 hlh1_T1 tbx37_T1
WBGene00001131_F15D3.1_dys-1 J089 chrI:11545541-11545666 2.027 hlh1_T1 nhr25_T1
WBGene00001131_F15D3.1_dys-1 J089 chrI:11545541-11545666 2.066 hlh1_T1 pha4_T1
WBGene00001131_F15D3.1_dys-1 J089 chrI:11545541-11545666 1.318 hlh1_T1 cnd1_T1
WBGene00001131_F15D3.1_dys-1 J089 chrI:11545541-11545666 1.382 hlh1_T1 end1_T1

WBGene00001131_F15D3.1_dys-1 J104 chrI:11552154-11555486 13.409 hlh1_T1 pha4_T1
WBGene00001131_F15D3.1_dys-1 J104 chrI:11552154-11555486 2.054 hlh1_T1 tbx37_T1
WBGene00001131_F15D3.1_dys-1 J104 chrI:11552154-11555486 3.732 hlh1_T1 nhr25_T1
WBGene00001131_F15D3.1_dys-1 J104 chrI:11552154-11555486 1.607 hlh1_T1 end1_T1
WBGene00001131_F15D3.1_dys-1 J104 chrI:11552154-11555486 1.661 hlh1_T1 cnd1_T1

WBGene00001131_F15D3.1_dys-1 J105 chrI:11555603-11556177 13.964 hlh1_T1 pha4_T1
WBGene00001131_F15D3.1_dys-1 J105 chrI:11555603-11556177 2.402 hlh1_T1 tbx37_T1
WBGene00001131_F15D3.1_dys-1 J105 chrI:11555603-11556177 3.288 hlh1_T1 nhr25_T1
WBGene00001131_F15D3.1_dys-1 J105 chrI:11555603-11556177 1.664 hlh1_T1 end1_T1
WBGene00001131_F15D3.1_dys-1 J105 chrI:11555603-11556177 2.054 hlh1_T1 cnd1_T1

WBGene00001131_F15D3.1_dys-1 J106 chrI:11556303-11556467 13.530 hlh1_T1 pha4_T1
WBGene00001131_F15D3.1_dys-1 J106 chrI:11556303-11556467 3.557 hlh1_T1 tbx37_T1
WBGene00001131_F15D3.1_dys-1 J106 chrI:11556303-11556467 3.853 hlh1_T1 nhr25_T1
WBGene00001131_F15D3.1_dys-1 J106 chrI:11556303-11556467 1.537 hlh1_T1 end1_T1
WBGene00001131_F15D3.1_dys-1 J106 chrI:11556303-11556467 2.133 hlh1_T1 cnd1_T1

WBGene00001131_F15D3.1_dys-1 J107 chrI:11556788-11557722 12.769 hlh1_T1 pha4_T1
WBGene00001131_F15D3.1_dys-1 J107 chrI:11556788-11557722 14.395 hlh1_T1 nhr25_T1
WBGene00001131_F15D3.1_dys-1 J107 chrI:11556788-11557722 2.774 hlh1_T1 tbx37_T1
WBGene00001131_F15D3.1_dys-1 J107 chrI:11556788-11557722 1.958 hlh1_T1 end1_T1
WBGene00001131_F15D3.1_dys-1 J107 chrI:11556788-11557722 2.533 hlh1_T1 cnd1_T1

WBGene00001340_T01D1.2_etr-1 J045 chrII:167387-167903 1.147 hlh1_T1 tbx37_T1
WBGene00001340_T01D1.2_etr-1 J045 chrII:167387-167903 1.478 hlh1_T1 nhr25_T1
WBGene00001340_T01D1.2_etr-1 J045 chrII:167387-167903 1.498 hlh1_T1 pha4_T1
WBGene00001340_T01D1.2_etr-1 J045 chrII:167387-167903 1.020 hlh1_T1 cnd1_T1
WBGene00001340_T01D1.2_etr-1 J045 chrII:167387-167903 1.314 hlh1_T1 end1_T1

WBGene00001488_ZK270.2_frm-1 J025 chrI:14893743-14894575 1.227 hlh1_T1 nhr25_T1
WBGene00001488_ZK270.2_frm-1 J025 chrI:14893743-14894575 13.822 hlh1_T1 pha4_T1
WBGene00001488_ZK270.2_frm-1 J025 chrI:14893743-14894575 1.589 hlh1_T1 tbx37_T1
WBGene00001488_ZK270.2_frm-1 J025 chrI:14893743-14894575 1.044 hlh1_T1 cnd1_T1
WBGene00001488_ZK270.2_frm-1 J025 chrI:14893743-14894575 1.322 hlh1_T1 end1_T1

WBGene00003025_T27C4.4_lin-40 J017 chrV:3710119-3710697 1.914 hlh1_T1 pha4_T1
WBGene00003025_T27C4.4_lin-40 J017 chrV:3710119-3710697 2.018 hlh1_T1 nhr25_T1
WBGene00003025_T27C4.4_lin-40 J017 chrV:3710119-3710697 2.267 hlh1_T1 tbx37_T1
WBGene00003025_T27C4.4_lin-40 J017 chrV:3710119-3710697 1.850 hlh1_T1 end1_T1
WBGene00003025_T27C4.4_lin-40 J017 chrV:3710119-3710697 2.726 hlh1_T1 cnd1_T1

WBGene00003025_T27C4.4_lin-40 J019 chrV:3711009-3712352 1.304 hlh1_T1 nhr25_T1
WBGene00003025_T27C4.4_lin-40 J019 chrV:3711009-3712352 1.565 hlh1_T1 pha4_T1
WBGene00003025_T27C4.4_lin-40 J019 chrV:3711009-3712352 2.166 hlh1_T1 tbx37_T1
WBGene00003025_T27C4.4_lin-40 J019 chrV:3711009-3712352 1.423 hlh1_T1 end1_T1
WBGene00003025_T27C4.4_lin-40 J019 chrV:3711009-3712352 1.925 hlh1_T1 cnd1_T1

WBGene00003247_ZC504.4_mig-15 J025 chrX:10423812-10424121 12.778 hlh1_T1 pha4_T1
WBGene00003247_ZC504.4_mig-15 J025 chrX:10423812-10424121 13.838 hlh1_T1 nhr25_T1
WBGene00003247_ZC504.4_mig-15 J025 chrX:10423812-10424121 2.227 hlh1_T1 tbx37_T1
WBGene00003247_ZC504.4_mig-15 J025 chrX:10423812-10424121 2.260 hlh1_T1 end1_T1
WBGene00003247_ZC504.4_mig-15 J025 chrX:10423812-10424121 2.564 hlh1_T1 cnd1_T1

WBGene00003247_ZC504.4_mig-15 J027 chrX:10424149-10424231 12.778 hlh1_T1 pha4_T1
WBGene00003247_ZC504.4_mig-15 J027 chrX:10424149-10424231 2.225 hlh1_T1 tbx37_T1
WBGene00003247_ZC504.4_mig-15 J027 chrX:10424149-10424231 2.627 hlh1_T1 nhr25_T1
WBGene00003247_ZC504.4_mig-15 J027 chrX:10424149-10424231 13.490 hlh1_T1 end1_T1
WBGene00003247_ZC504.4_mig-15 J027 chrX:10424149-10424231 2.567 hlh1_T1 cnd1_T1

WBGene00004215_C09D8.1_ptp-3 J054 chrII:10984122-10984384 13.915 hlh1_T1 pha4_T1
WBGene00004215_C09D8.1_ptp-3 J054 chrII:10984122-10984384 3.386 hlh1_T1 nhr25_T1
WBGene00004215_C09D8.1_ptp-3 J054 chrII:10984122-10984384 3.816 hlh1_T1 tbx37_T1
WBGene00004215_C09D8.1_ptp-3 J054 chrII:10984122-10984384 14.170 hlh1_T1 cnd1_T1
WBGene00004215_C09D8.1_ptp-3 J054 chrII:10984122-10984384 3.271 hlh1_T1 end1_T1

WBGene00004254_T14G10.2_pxf-1 J033 chrIV:10165534-10165964 1.600 hlh1_T1 pha4_T1
WBGene00004254_T14G10.2_pxf-1 J033 chrIV:10165534-10165964 1.888 hlh1_T1 tbx37_T1
WBGene00004254_T14G10.2_pxf-1 J033 chrIV:10165534-10165964 2.109 hlh1_T1 nhr25_T1
WBGene00004254_T14G10.2_pxf-1 J033 chrIV:10165534-10165964 1.356 hlh1_T1 end1_T1
WBGene00004254_T14G10.2_pxf-1 J033 chrIV:10165534-10165964 1.967 hlh1_T1 cnd1_T1

WBGene00004336_W06A7.3_ret-1 J024 chrV:14834573-14838081 1.564 hlh1_T1 tbx37_T1
WBGene00004336_W06A7.3_ret-1 J024 chrV:14834573-14838081 2.435 hlh1_T1 nhr25_T1
WBGene00004336_W06A7.3_ret-1 J024 chrV:14834573-14838081 2.554 hlh1_T1 pha4_T1
WBGene00004336_W06A7.3_ret-1 J024 chrV:14834573-14838081 1.852 hlh1_T1 cnd1_T1
WBGene00004336_W06A7.3_ret-1 J024 chrV:14834573-14838081 1.900 hlh1_T1 end1_T1

WBGene00006364_F59F5.6_syd-2 J022 chrX:10549576-10549901 13.572 hlh1_T1 pha4_T1
WBGene00006364_F59F5.6_syd-2 J022 chrX:10549576-10549901 14.273 hlh1_T1 tbx37_T1
WBGene00006364_F59F5.6_syd-2 J022 chrX:10549576-10549901 2.167 hlh1_T1 nhr25_T1
WBGene00006364_F59F5.6_syd-2 J022 chrX:10549576-10549901 2.312 hlh1_T1 cnd1_T1
WBGene00006364_F59F5.6_syd-2 J022 chrX:10549576-10549901 3.097 hlh1_T1 end1_T1

WBGene00006423_T21G5.5_asd-2 J015 chrI:6881513-6881750 1.515 hlh1_T1 pha4_T1
WBGene00006423_T21G5.5_asd-2 J015 chrI:6881513-6881750 2.273 hlh1_T1 tbx37_T1
WBGene00006423_T21G5.5_asd-2 J015 chrI:6881513-6881750 2.993 hlh1_T1 nhr25_T1
WBGene00006423_T21G5.5_asd-2 J015 chrI:6881513-6881750 1.430 hlh1_T1 cnd1_T1
WBGene00006423_T21G5.5_asd-2 J015 chrI:6881513-6881750 2.208 hlh1_T1 end1_T1

WBGene00006517_E02H4.3_madd-3 J021 chrX:14289301-14289404 1.871 hlh1_T1 nhr25_T1
WBGene00006517_E02H4.3_madd-3 J021 chrX:14289301-14289404 2.016 hlh1_T1 tbx37_T1
WBGene00006517_E02H4.3_madd-3 J021 chrX:14289301-14289404 2.555 hlh1_T1 pha4_T1
WBGene00006517_E02H4.3_madd-3 J021 chrX:14289301-14289404 14.024 hlh1_T1 cnd1_T1
WBGene00006517_E02H4.3_madd-3 J021 chrX:14289301-14289404 2.321 hlh1_T1 end1_T1

WBGene00006771_Y71G12B.11_tln-1 J021 chrI:1731574-1732791 1.685 hlh1_T1 pha4_T1
WBGene00006771_Y71G12B.11_tln-1 J021 chrI:1731574-1732791 2.547 hlh1_T1 nhr25_T1
WBGene00006771_Y71G12B.11_tln-1 J021 chrI:1731574-1732791 3.391 hlh1_T1 tbx37_T1
WBGene00006771_Y71G12B.11_tln-1 J021 chrI:1731574-1732791 1.265 hlh1_T1 cnd1_T1
WBGene00006771_Y71G12B.11_tln-1 J021 chrI:1731574-1732791 1.916 hlh1_T1 end1_T1

WBGene00006794_C38C3.5_unc-60 J014 chrV:1475142-1476881 3.395 hlh1_T1 nhr25_T1
WBGene00006794_C38C3.5_unc-60 J014 chrV:1475142-1476881 3.469 hlh1_T1 tbx37_T1
WBGene00006794_C38C3.5_unc-60 J014 chrV:1475142-1476881 4.458 hlh1_T1 pha4_T1
WBGene00006794_C38C3.5_unc-60 J014 chrV:1475142-1476881 3.391 hlh1_T1 end1_T1
WBGene00006794_C38C3.5_unc-60 J014 chrV:1475142-1476881 3.724 hlh1_T1 cnd1_T1

WBGene00006794_C38C3.5_unc-60 J019 chrV:1476969-1477338 2.926 hlh1_T1 nhr25_T1
WBGene00006794_C38C3.5_unc-60 J019 chrV:1476969-1477338 3.759 hlh1_T1 tbx37_T1
WBGene00006794_C38C3.5_unc-60 J019 chrV:1476969-1477338 4.419 hlh1_T1 pha4_T1
WBGene00006794_C38C3.5_unc-60 J019 chrV:1476969-1477338 3.188 hlh1_T1 cnd1_T1
WBGene00006794_C38C3.5_unc-60 J019 chrV:1476969-1477338 3.562 hlh1_T1 end1_T1

WBGene00006794_C38C3.5_unc-60 J020 chrV:1477452-1477950 3.789 hlh1_T1 tbx37_T1
WBGene00006794_C38C3.5_unc-60 J020 chrV:1477452-1477950 3.868 hlh1_T1 nhr25_T1
WBGene00006794_C38C3.5_unc-60 J020 chrV:1477452-1477950 4.268 hlh1_T1 pha4_T1
WBGene00006794_C38C3.5_unc-60 J020 chrV:1477452-1477950 3.043 hlh1_T1 cnd1_T1
WBGene00006794_C38C3.5_unc-60 J020 chrV:1477452-1477950 3.340 hlh1_T1 end1_T1

WBGene00006794_C38C3.5_unc-60 J021 chrV:1478038-1479202 3.218 hlh1_T1 nhr25_T1
WBGene00006794_C38C3.5_unc-60 J021 chrV:1478038-1479202 3.574 hlh1_T1 tbx37_T1
WBGene00006794_C38C3.5_unc-60 J021 chrV:1478038-1479202 4.295 hlh1_T1 pha4_T1
WBGene00006794_C38C3.5_unc-60 J021 chrV:1478038-1479202 2.973 hlh1_T1 end1_T1
WBGene00006794_C38C3.5_unc-60 J021 chrV:1478038-1479202 3.033 hlh1_T1 cnd1_T1

WBGene00006815_W01A11.3_unc-83 J019 chrV:6465285-6467004 1.162 hlh1_T1 nhr25_T1
WBGene00006815_W01A11.3_unc-83 J019 chrV:6465285-6467004 14.309 hlh1_T1 pha4_T1
WBGene00006815_W01A11.3_unc-83 J019 chrV:6465285-6467004 2.223 hlh1_T1 tbx37_T1
WBGene00006815_W01A11.3_unc-83 J019 chrV:6465285-6467004 1.349 hlh1_T1 end1_T1
WBGene00006815_W01A11.3_unc-83 J019 chrV:6465285-6467004 1.481 hlh1_T1 cnd1_T1

WBGene00006815_W01A11.3_unc-83 J020 chrV:6467104-6471881 1.461 hlh1_T1 nhr25_T1
WBGene00006815_W01A11.3_unc-83 J020 chrV:6467104-6471881 2.039 hlh1_T1 pha4_T1
WBGene00006815_W01A11.3_unc-83 J020 chrV:6467104-6471881 2.427 hlh1_T1 tbx37_T1
WBGene00006815_W01A11.3_unc-83 J020 chrV:6467104-6471881 1.290 hlh1_T1 end1_T1
WBGene00006815_W01A11.3_unc-83 J020 chrV:6467104-6471881 1.950 hlh1_T1 cnd1_T1

WBGene00006823_C06A5.7_unc-94 J023 chrI:5998804-6000754 2.082 hlh1_T1 tbx37_T1
WBGene00006823_C06A5.7_unc-94 J023 chrI:5998804-6000754 2.245 hlh1_T1 nhr25_T1
WBGene00006823_C06A5.7_unc-94 J023 chrI:5998804-6000754 2.670 hlh1_T1 pha4_T1
WBGene00006823_C06A5.7_unc-94 J023 chrI:5998804-6000754 1.032 hlh1_T1 end1_T1
WBGene00006823_C06A5.7_unc-94 J023 chrI:5998804-6000754 2.092 hlh1_T1 cnd1_T1

WBGene00008768_F13G3.10_F13G3.10 J006 chrI:7313900-7313956 2.896 hlh1_T1 tbx37_T1
WBGene00008768_F13G3.10_F13G3.10 J006 chrI:7313900-7313956 3.000 hlh1_T1 pha4_T1
WBGene00008768_F13G3.10_F13G3.10 J006 chrI:7313900-7313956 3.171 hlh1_T1 nhr25_T1
WBGene00008768_F13G3.10_F13G3.10 J006 chrI:7313900-7313956 2.786 hlh1_T1 cnd1_T1
WBGene00008768_F13G3.10_F13G3.10 J006 chrI:7313900-7313956 2.921 hlh1_T1 end1_T1

WBGene00011647_T09E8.1_noca-1 J018 chrV:13155596-13155645 2.157 hlh1_T1 pha4_T1
WBGene00011647_T09E8.1_noca-1 J018 chrV:13155596-13155645 2.472 hlh1_T1 tbx37_T1
WBGene00011647_T09E8.1_noca-1 J018 chrV:13155596-13155645 3.568 hlh1_T1 nhr25_T1
WBGene00011647_T09E8.1_noca-1 J018 chrV:13155596-13155645 1.936 hlh1_T1 end1_T1
WBGene00011647_T09E8.1_noca-1 J018 chrV:13155596-13155645 2.921 hlh1_T1 cnd1_T1

WBGene00011647_T09E8.1_noca-1 J019 chrV:13156124-13162314 2.635 hlh1_T1 tbx37_T1
WBGene00011647_T09E8.1_noca-1 J019 chrV:13156124-13162314 2.796 hlh1_T1 nhr25_T1
WBGene00011647_T09E8.1_noca-1 J019 chrV:13156124-13162314 3.443 hlh1_T1 pha4_T1
WBGene00011647_T09E8.1_noca-1 J019 chrV:13156124-13162314 2.326 hlh1_T1 end1_T1
WBGene00011647_T09E8.1_noca-1 J019 chrV:13156124-13162314 2.550 hlh1_T1 cnd1_T1

WBGene00011904_T21H8.1_hlb-1 J029 chrX:13870533-13871711 14.591 hlh1_T1 pha4_T1
WBGene00011904_T21H8.1_hlb-1 J029 chrX:13870533-13871711 2.823 hlh1_T1 nhr25_T1
WBGene00011904_T21H8.1_hlb-1 J029 chrX:13870533-13871711 3.042 hlh1_T1 tbx37_T1
WBGene00011904_T21H8.1_hlb-1 J029 chrX:13870533-13871711 14.195 hlh1_T1 end1_T1
WBGene00011904_T21H8.1_hlb-1 J029 chrX:13870533-13871711 14.368 hlh1_T1 cnd1_T1

WBGene00011904_T21H8.1_hlb-1 J030 chrX:13871998-13872554 14.641 hlh1_T1 pha4_T1
WBGene00011904_T21H8.1_hlb-1 J030 chrX:13871998-13872554 3.399 hlh1_T1 tbx37_T1
WBGene00011904_T21H8.1_hlb-1 J030 chrX:13871998-13872554 3.666 hlh1_T1 nhr25_T1
WBGene00011904_T21H8.1_hlb-1 J030 chrX:13871998-13872554 3.189 hlh1_T1 cnd1_T1
WBGene00011904_T21H8.1_hlb-1 J030 chrX:13871998-13872554 3.194 hlh1_T1 end1_T1

WBGene00011904_T21H8.1_hlb-1 J031 chrX:13872751-13873286 14.250 hlh1_T1 pha4_T1
WBGene00011904_T21H8.1_hlb-1 J031 chrX:13872751-13873286 3.011 hlh1_T1 tbx37_T1
WBGene00011904_T21H8.1_hlb-1 J031 chrX:13872751-13873286 3.276 hlh1_T1 nhr25_T1
WBGene00011904_T21H8.1_hlb-1 J031 chrX:13872751-13873286 14.028 hlh1_T1 cnd1_T1
WBGene00011904_T21H8.1_hlb-1 J031 chrX:13872751-13873286 2.801 hlh1_T1 end1_T1

WBGene00011935_T22H2.5_scrm-1 J011 chrI:11688989-11689344 12.299 hlh1_T1 pha4_T1
WBGene00011935_T22H2.5_scrm-1 J011 chrI:11688989-11689344 13.376 hlh1_T1 nhr25_T1
WBGene00011935_T22H2.5_scrm-1 J011 chrI:11688989-11689344 13.422 hlh1_T1 tbx37_T1
WBGene00011935_T22H2.5_scrm-1 J011 chrI:11688989-11689344 12.954 hlh1_T1 end1_T1
WBGene00011935_T22H2.5_scrm-1 J011 chrI:11688989-11689344 13.577 hlh1_T1 cnd1_T1

WBGene00012980_Y48B6A.6_efhd-1 J017 chrII:14181626-14182895 13.895 hlh1_T1 nhr25_T1
WBGene00012980_Y48B6A.6_efhd-1 J017 chrII:14181626-14182895 3.434 hlh1_T1 pha4_T1
WBGene00012980_Y48B6A.6_efhd-1 J017 chrII:14181626-14182895 4.356 hlh1_T1 tbx37_T1
WBGene00012980_Y48B6A.6_efhd-1 J017 chrII:14181626-14182895 2.127 hlh1_T1 cnd1_T1
WBGene00012980_Y48B6A.6_efhd-1 J017 chrII:14181626-14182895 2.623 hlh1_T1 end1_T1

WBGene00012980_Y48B6A.6_efhd-1 J018 chrII:14183618-14183964 13.128 hlh1_T1 nhr25_T1
WBGene00012980_Y48B6A.6_efhd-1 J018 chrII:14183618-14183964 13.510 hlh1_T1 pha4_T1
WBGene00012980_Y48B6A.6_efhd-1 J018 chrII:14183618-14183964 14.383 hlh1_T1 tbx37_T1
WBGene00012980_Y48B6A.6_efhd-1 J018 chrII:14183618-14183964 13.686 hlh1_T1 end1_T1
WBGene00012980_Y48B6A.6_efhd-1 J018 chrII:14183618-14183964 14.273 hlh1_T1 cnd1_T1

WBGene00012980_Y48B6A.6_efhd-1 J021 chrII:14184279-14187861 13.633 hlh1_T1 pha4_T1
WBGene00012980_Y48B6A.6_efhd-1 J021 chrII:14184279-14187861 14.505 hlh1_T1 tbx37_T1
WBGene00012980_Y48B6A.6_efhd-1 J021 chrII:14184279-14187861 2.018 hlh1_T1 nhr25_T1
WBGene00012980_Y48B6A.6_efhd-1 J021 chrII:14184279-14187861 2.469 hlh1_T1 end1_T1
WBGene00012980_Y48B6A.6_efhd-1 J021 chrII:14184279-14187861 2.541 hlh1_T1 cnd1_T1

WBGene00013228_Y56A3A.7_Y56A3A.7 J014 chrIII:11934181-11936913 1.602 hlh1_T1 tbx37_T1
WBGene00013228_Y56A3A.7_Y56A3A.7 J014 chrIII:11934181-11936913 2.497 hlh1_T1 nhr25_T1
WBGene00013228_Y56A3A.7_Y56A3A.7 J014 chrIII:11934181-11936913 2.809 hlh1_T1 pha4_T1
WBGene00013228_Y56A3A.7_Y56A3A.7 J014 chrIII:11934181-11936913 1.158 hlh1_T1 cnd1_T1
WBGene00013228_Y56A3A.7_Y56A3A.7 J014 chrIII:11934181-11936913 2.160 hlh1_T1 end1_T1

WBGene00013228_Y56A3A.7_Y56A3A.7 J016 chrIII:11937043-11938971 2.162 hlh1_T1 pha4_T1
WBGene00013228_Y56A3A.7_Y56A3A.7 J016 chrIII:11937043-11938971 2.250 hlh1_T1 tbx37_T1
WBGene00013228_Y56A3A.7_Y56A3A.7 J016 chrIII:11937043-11938971 2.453 hlh1_T1 nhr25_T1
WBGene00013228_Y56A3A.7_Y56A3A.7 J016 chrIII:11937043-11938971 1.967 hlh1_T1 cnd1_T1
WBGene00013228_Y56A3A.7_Y56A3A.7 J016 chrIII:11937043-11938971 2.031 hlh1_T1 end1_T1

WBGene00013228_Y56A3A.7_Y56A3A.7 J017 chrIII:11939182-11941164 2.580 hlh1_T1 tbx37_T1
WBGene00013228_Y56A3A.7_Y56A3A.7 J017 chrIII:11939182-11941164 2.793 hlh1_T1 pha4_T1
WBGene00013228_Y56A3A.7_Y56A3A.7 J017 chrIII:11939182-11941164 2.848 hlh1_T1 nhr25_T1
WBGene00013228_Y56A3A.7_Y56A3A.7 J017 chrIII:11939182-11941164 2.155 hlh1_T1 cnd1_T1
WBGene00013228_Y56A3A.7_Y56A3A.7 J017 chrIII:11939182-11941164 2.245 hlh1_T1 end1_T1

WBGene00013289_Y57G11A.1_tag-273 J034 chrIV:14501962-14502917 1.258 hlh1_T1 tbx37_T1
WBGene00013289_Y57G11A.1_tag-273 J034 chrIV:14501962-14502917 12.267 hlh1_T1 pha4_T1
WBGene00013289_Y57G11A.1_tag-273 J034 chrIV:14501962-14502917 2.349 hlh1_T1 nhr25_T1
WBGene00013289_Y57G11A.1_tag-273 J034 chrIV:14501962-14502917 1.125 hlh1_T1 end1_T1
WBGene00013289_Y57G11A.1_tag-273 J034 chrIV:14501962-14502917 2.095 hlh1_T1 cnd1_T1

WBGene00018998_F57B9.7_flap-1 J019 chrIII:6927717-6928559 1.169 hlh1_T1 nhr25_T1
WBGene00018998_F57B9.7_flap-1 J019 chrIII:6927717-6928559 2.146 hlh1_T1 tbx37_T1
WBGene00018998_F57B9.7_flap-1 J019 chrIII:6927717-6928559 2.201 hlh1_T1 pha4_T1
WBGene00018998_F57B9.7_flap-1 J019 chrIII:6927717-6928559 1.721 hlh1_T1 end1_T1
WBGene00018998_F57B9.7_flap-1 J019 chrIII:6927717-6928559 2.596 hlh1_T1 cnd1_T1

WBGene00021009_W03F11.6_afd-1 J051 chrI:2203865-2205212 2.786 hlh1_T1 tbx37_T1
WBGene00021009_W03F11.6_afd-1 J051 chrI:2203865-2205212 2.814 hlh1_T1 pha4_T1
WBGene00021009_W03F11.6_afd-1 J051 chrI:2203865-2205212 4.205 hlh1_T1 nhr25_T1
WBGene00021009_W03F11.6_afd-1 J051 chrI:2203865-2205212 2.971 hlh1_T1 end1_T1
WBGene00021009_W03F11.6_afd-1 J051 chrI:2203865-2205212 3.690 hlh1_T1 cnd1_T1

WBGene00021355_Y37E3.17_Y37E3.17 J012 chrI:2128774-2133851 12.847 hlh1_T1 pha4_T1
WBGene00021355_Y37E3.17_Y37E3.17 J012 chrI:2128774-2133851 1.655 hlh1_T1 tbx37_T1
WBGene00021355_Y37E3.17_Y37E3.17 J012 chrI:2128774-2133851 1.982 hlh1_T1 nhr25_T1
WBGene00021355_Y37E3.17_Y37E3.17 J012 chrI:2128774-2133851 1.047 hlh1_T1 cnd1_T1
WBGene00021355_Y37E3.17_Y37E3.17 J012 chrI:2128774-2133851 2.240 hlh1_T1 end1_T1

WBGene00021355_Y37E3.17_Y37E3.17 J014 chrI:2133873-2134786 13.018 hlh1_T1 pha4_T1
WBGene00021355_Y37E3.17_Y37E3.17 J014 chrI:2133873-2134786 2.015 hlh1_T1 tbx37_T1
WBGene00021355_Y37E3.17_Y37E3.17 J014 chrI:2133873-2134786 2.450 hlh1_T1 nhr25_T1
WBGene00021355_Y37E3.17_Y37E3.17 J014 chrI:2133873-2134786 1.208 hlh1_T1 cnd1_T1
WBGene00021355_Y37E3.17_Y37E3.17 J014 chrI:2133873-2134786 2.912 hlh1_T1 end1_T1

WBGene00021534_Y42G9A.4_mvk-1 J022 chrIII:6130051-6130780 13.944 hlh1_T1 nhr25_T1
WBGene00021534_Y42G9A.4_mvk-1 J022 chrIII:6130051-6130780 1.846 hlh1_T1 tbx37_T1
WBGene00021534_Y42G9A.4_mvk-1 J022 chrIII:6130051-6130780 3.230 hlh1_T1 pha4_T1
WBGene00021534_Y42G9A.4_mvk-1 J022 chrIII:6130051-6130780 1.409 hlh1_T1 cnd1_T1
WBGene00021534_Y42G9A.4_mvk-1 J022 chrIII:6130051-6130780 2.813 hlh1_T1 end1_T1

WBGene00022048_Y66H1B.2_fln-1 J051 chrIV:371091-371405 1.283 hlh1_T1 tbx37_T1
WBGene00022048_Y66H1B.2_fln-1 J051 chrIV:371091-371405 12.773 hlh1_T1 pha4_T1
WBGene00022048_Y66H1B.2_fln-1 J051 chrIV:371091-371405 1.949 hlh1_T1 nhr25_T1
WBGene00022048_Y66H1B.2_fln-1 J051 chrIV:371091-371405 1.641 hlh1_T1 end1_T1
WBGene00022048_Y66H1B.2_fln-1 J051 chrIV:371091-371405 2.236 hlh1_T1 cnd1_T1

WBGene00022059_Y67D8A.2_Y67D8A.2 J044 chrIV:3240450-3241556 1.513 hlh1_T1 nhr25_T1
WBGene00022059_Y67D8A.2_Y67D8A.2 J044 chrIV:3240450-3241556 2.391 hlh1_T1 tbx37_T1
WBGene00022059_Y67D8A.2_Y67D8A.2 J044 chrIV:3240450-3241556 2.557 hlh1_T1 pha4_T1
WBGene00022059_Y67D8A.2_Y67D8A.2 J044 chrIV:3240450-3241556 13.630 hlh1_T1 end1_T1
WBGene00022059_Y67D8A.2_Y67D8A.2 J044 chrIV:3240450-3241556 1.837 hlh1_T1 cnd1_T1

WBGene00022059_Y67D8A.2_Y67D8A.2 J046 chrIV:3241617-3243454 13.629 hlh1_T1 pha4_T1
WBGene00022059_Y67D8A.2_Y67D8A.2 J046 chrIV:3241617-3243454 1.661 hlh1_T1 nhr25_T1
WBGene00022059_Y67D8A.2_Y67D8A.2 J046 chrIV:3241617-3243454 2.899 hlh1_T1 tbx37_T1
WBGene00022059_Y67D8A.2_Y67D8A.2 J046 chrIV:3241617-3243454 1.693 hlh1_T1 cnd1_T1
WBGene00022059_Y67D8A.2_Y67D8A.2 J046 chrIV:3241617-3243454 2.123 hlh1_T1 end1_T1


WBGene00000018_M79.1_abl-1 E014 chrX:10613773-10613990 13.434 hlh1_T2 pha4_T2
WBGene00000018_M79.1_abl-1 E014 chrX:10613773-10613990 13.538 hlh1_T2 nhr25_T2
WBGene00000018_M79.1_abl-1 E014 chrX:10613773-10613990 1.566 hlh1_T2 tbx37_T2
WBGene00000018_M79.1_abl-1 E014 chrX:10613773-10613990 13.041 hlh1_T2 end1_T2
WBGene00000018_M79.1_abl-1 E014 chrX:10613773-10613990 2.546 hlh1_T2 cnd1_T2

WBGene00000228_W04D2.1_atn-1 E005 chrV:12480728-12480888 2.345 hlh1_T2 pha4_T2
WBGene00000228_W04D2.1_atn-1 E005 chrV:12480728-12480888 2.968 hlh1_T2 tbx37_T2
WBGene00000228_W04D2.1_atn-1 E005 chrV:12480728-12480888 3.040 hlh1_T2 nhr25_T2
WBGene00000228_W04D2.1_atn-1 E005 chrV:12480728-12480888 14.532 hlh1_T2 cnd1_T2
WBGene00000228_W04D2.1_atn-1 E005 chrV:12480728-12480888 2.891 hlh1_T2 end1_T2

WBGene00000554_F55C10.1_cnb-1 E007 chrV:11377842-11378013 13.794 hlh1_T2 pha4_T2
WBGene00000554_F55C10.1_cnb-1 E007 chrV:11377842-11378013 2.572 hlh1_T2 nhr25_T2
WBGene00000554_F55C10.1_cnb-1 E007 chrV:11377842-11378013 3.317 hlh1_T2 tbx37_T2
WBGene00000554_F55C10.1_cnb-1 E007 chrV:11377842-11378013 2.293 hlh1_T2 cnd1_T2
WBGene00000554_F55C10.1_cnb-1 E007 chrV:11377842-11378013 3.259 hlh1_T2 end1_T2

WBGene00001131_F15D3.1_dys-1 E054 chrI:11555487-11555602 2.531 hlh1_T2 tbx37_T2
WBGene00001131_F15D3.1_dys-1 E054 chrI:11555487-11555602 2.920 hlh1_T2 nhr25_T2
WBGene00001131_F15D3.1_dys-1 E054 chrI:11555487-11555602 3.164 hlh1_T2 pha4_T2
WBGene00001131_F15D3.1_dys-1 E054 chrI:11555487-11555602 1.303 hlh1_T2 end1_T2
WBGene00001131_F15D3.1_dys-1 E054 chrI:11555487-11555602 2.724 hlh1_T2 cnd1_T2

WBGene00001131_F15D3.1_dys-1 E055 chrI:11556178-11556302 2.407 hlh1_T2 tbx37_T2
WBGene00001131_F15D3.1_dys-1 E055 chrI:11556178-11556302 2.787 hlh1_T2 nhr25_T2
WBGene00001131_F15D3.1_dys-1 E055 chrI:11556178-11556302 2.858 hlh1_T2 pha4_T2
WBGene00001131_F15D3.1_dys-1 E055 chrI:11556178-11556302 1.146 hlh1_T2 end1_T2
WBGene00001131_F15D3.1_dys-1 E055 chrI:11556178-11556302 2.324 hlh1_T2 cnd1_T2

WBGene00001131_F15D3.1_dys-1 E056 chrI:11556468-11556787 2.114 hlh1_T2 pha4_T2
WBGene00001131_F15D3.1_dys-1 E056 chrI:11556468-11556787 2.136 hlh1_T2 tbx37_T2
WBGene00001131_F15D3.1_dys-1 E056 chrI:11556468-11556787 2.431 hlh1_T2 nhr25_T2
WBGene00001131_F15D3.1_dys-1 E056 chrI:11556468-11556787 1.273 hlh1_T2 end1_T2
WBGene00001131_F15D3.1_dys-1 E056 chrI:11556468-11556787 2.251 hlh1_T2 cnd1_T2

WBGene00001131_F15D3.1_dys-1 E057 chrI:11557723-11557792 1.456 hlh1_T2 pha4_T2
WBGene00001131_F15D3.1_dys-1 E057 chrI:11557723-11557792 1.970 hlh1_T2 tbx37_T2
WBGene00001131_F15D3.1_dys-1 E057 chrI:11557723-11557792 2.453 hlh1_T2 nhr25_T2
WBGene00001131_F15D3.1_dys-1 E057 chrI:11557723-11557792 1.867 hlh1_T2 end1_T2
WBGene00001131_F15D3.1_dys-1 E057 chrI:11557723-11557792 2.427 hlh1_T2 cnd1_T2

WBGene00001377_C49A1.4_eya-1 E007 chrI:14226988-14227097 1.349 hlh1_T2 nhr25_T2
WBGene00001377_C49A1.4_eya-1 E007 chrI:14226988-14227097 1.865 hlh1_T2 pha4_T2
WBGene00001377_C49A1.4_eya-1 E007 chrI:14226988-14227097 2.051 hlh1_T2 tbx37_T2
WBGene00001377_C49A1.4_eya-1 E007 chrI:14226988-14227097 1.946 hlh1_T2 cnd1_T2
WBGene00001377_C49A1.4_eya-1 E007 chrI:14226988-14227097 2.130 hlh1_T2 end1_T2

WBGene00001488_ZK270.2_frm-1 E008 chrI:14882055-14893742 1.016 hlh1_T2 nhr25_T2
WBGene00001488_ZK270.2_frm-1 E008 chrI:14882055-14893742 1.494 hlh1_T2 pha4_T2
WBGene00001488_ZK270.2_frm-1 E008 chrI:14882055-14893742 1.703 hlh1_T2 tbx37_T2
WBGene00001488_ZK270.2_frm-1 E008 chrI:14882055-14893742 1.327 hlh1_T2 end1_T2
WBGene00001488_ZK270.2_frm-1 E008 chrI:14882055-14893742 1.388 hlh1_T2 cnd1_T2

WBGene00003025_T27C4.4_lin-40 E009 chrV:3710698-3711008 1.793 hlh1_T2 pha4_T2
WBGene00003025_T27C4.4_lin-40 E009 chrV:3710698-3711008 1.843 hlh1_T2 nhr25_T2
WBGene00003025_T27C4.4_lin-40 E009 chrV:3710698-3711008 2.366 hlh1_T2 tbx37_T2
WBGene00003025_T27C4.4_lin-40 E009 chrV:3710698-3711008 1.752 hlh1_T2 end1_T2
WBGene00003025_T27C4.4_lin-40 E009 chrV:3710698-3711008 2.363 hlh1_T2 cnd1_T2

WBGene00003247_ZC504.4_mig-15 E007 chrX:10424122-10424148 2.005 hlh1_T2 pha4_T2
WBGene00003247_ZC504.4_mig-15 E007 chrX:10424122-10424148 2.203 hlh1_T2 tbx37_T2
WBGene00003247_ZC504.4_mig-15 E007 chrX:10424122-10424148 3.118 hlh1_T2 nhr25_T2
WBGene00003247_ZC504.4_mig-15 E007 chrX:10424122-10424148 1.637 hlh1_T2 cnd1_T2
WBGene00003247_ZC504.4_mig-15 E007 chrX:10424122-10424148 2.060 hlh1_T2 end1_T2

WBGene00003593_F42A10.2_nfm-1 E012 chrIII:6163399-6163619 1.055 hlh1_T2 tbx37_T2
WBGene00003593_F42A10.2_nfm-1 E012 chrIII:6163399-6163619 1.551 hlh1_T2 nhr25_T2
WBGene00003593_F42A10.2_nfm-1 E012 chrIII:6163399-6163619 2.191 hlh1_T2 pha4_T2
WBGene00003593_F42A10.2_nfm-1 E012 chrIII:6163399-6163619 1.843 hlh1_T2 cnd1_T2
WBGene00003593_F42A10.2_nfm-1 E012 chrIII:6163399-6163619 2.161 hlh1_T2 end1_T2

WBGene00006498_R13F6.4_ten-1 E001 chrIII:6820935-6821025 14.631 hlh1_T2 pha4_T2
WBGene00006498_R13F6.4_ten-1 E001 chrIII:6820935-6821025 2.490 hlh1_T2 nhr25_T2
WBGene00006498_R13F6.4_ten-1 E001 chrIII:6820935-6821025 3.322 hlh1_T2 tbx37_T2
WBGene00006498_R13F6.4_ten-1 E001 chrIII:6820935-6821025 14.202 hlh1_T2 cnd1_T2
WBGene00006498_R13F6.4_ten-1 E001 chrIII:6820935-6821025 3.702 hlh1_T2 end1_T2

WBGene00006498_R13F6.4_ten-1 E002 chrIII:6823152-6823281 2.044 hlh1_T2 tbx37_T2
WBGene00006498_R13F6.4_ten-1 E002 chrIII:6823152-6823281 2.987 hlh1_T2 nhr25_T2
WBGene00006498_R13F6.4_ten-1 E002 chrIII:6823152-6823281 3.234 hlh1_T2 pha4_T2
WBGene00006498_R13F6.4_ten-1 E002 chrIII:6823152-6823281 1.025 hlh1_T2 cnd1_T2
WBGene00006498_R13F6.4_ten-1 E002 chrIII:6823152-6823281 3.384 hlh1_T2 end1_T2

WBGene00006498_R13F6.4_ten-1 E003 chrIII:6823329-6823329 14.295 hlh1_T2 nhr25_T2
WBGene00006498_R13F6.4_ten-1 E003 chrIII:6823329-6823329 2.327 hlh1_T2 tbx37_T2
WBGene00006498_R13F6.4_ten-1 E003 chrIII:6823329-6823329 2.905 hlh1_T2 pha4_T2
WBGene00006498_R13F6.4_ten-1 E003 chrIII:6823329-6823329 1.283 hlh1_T2 cnd1_T2
WBGene00006498_R13F6.4_ten-1 E003 chrIII:6823329-6823329 3.069 hlh1_T2 end1_T2

WBGene00006498_R13F6.4_ten-1 E004 chrIII:6823330-6823501 2.115 hlh1_T2 tbx37_T2
WBGene00006498_R13F6.4_ten-1 E004 chrIII:6823330-6823501 3.085 hlh1_T2 nhr25_T2
WBGene00006498_R13F6.4_ten-1 E004 chrIII:6823330-6823501 3.484 hlh1_T2 pha4_T2
WBGene00006498_R13F6.4_ten-1 E004 chrIII:6823330-6823501 1.182 hlh1_T2 cnd1_T2
WBGene00006498_R13F6.4_ten-1 E004 chrIII:6823330-6823501 2.468 hlh1_T2 end1_T2

WBGene00006517_E02H4.3_madd-3 E010 chrX:14289405-14291310 1.624 hlh1_T2 tbx37_T2
WBGene00006517_E02H4.3_madd-3 E010 chrX:14289405-14291310 2.040 hlh1_T2 pha4_T2
WBGene00006517_E02H4.3_madd-3 E010 chrX:14289405-14291310 2.350 hlh1_T2 nhr25_T2
WBGene00006517_E02H4.3_madd-3 E010 chrX:14289405-14291310 1.601 hlh1_T2 cnd1_T2
WBGene00006517_E02H4.3_madd-3 E010 chrX:14289405-14291310 1.726 hlh1_T2 end1_T2

WBGene00006527_C02F4.2_tax-6 E002 chrIV:10494509-10494627 13.293 hlh1_T2 pha4_T2
WBGene00006527_C02F4.2_tax-6 E002 chrIV:10494509-10494627 13.923 hlh1_T2 tbx37_T2
WBGene00006527_C02F4.2_tax-6 E002 chrIV:10494509-10494627 1.520 hlh1_T2 nhr25_T2
WBGene00006527_C02F4.2_tax-6 E002 chrIV:10494509-10494627 2.502 hlh1_T2 cnd1_T2
WBGene00006527_C02F4.2_tax-6 E002 chrIV:10494509-10494627 2.639 hlh1_T2 end1_T2

WBGene00006759_ZK617.1_unc-22 E033 chrIV:12006921-12007290 12.799 hlh1_T2 nhr25_T2
WBGene00006759_ZK617.1_unc-22 E033 chrIV:12006921-12007290 12.849 hlh1_T2 tbx37_T2
WBGene00006759_ZK617.1_unc-22 E033 chrIV:12006921-12007290 13.238 hlh1_T2 pha4_T2
WBGene00006759_ZK617.1_unc-22 E033 chrIV:12006921-12007290 12.372 hlh1_T2 cnd1_T2
WBGene00006759_ZK617.1_unc-22 E033 chrIV:12006921-12007290 13.856 hlh1_T2 end1_T2

WBGene00006771_Y71G12B.11_tln-1 E008 chrI:1732792-1733032 2.009 hlh1_T2 pha4_T2
WBGene00006771_Y71G12B.11_tln-1 E008 chrI:1732792-1733032 2.136 hlh1_T2 nhr25_T2
WBGene00006771_Y71G12B.11_tln-1 E008 chrI:1732792-1733032 2.257 hlh1_T2 tbx37_T2
WBGene00006771_Y71G12B.11_tln-1 E008 chrI:1732792-1733032 2.053 hlh1_T2 end1_T2
WBGene00006771_Y71G12B.11_tln-1 E008 chrI:1732792-1733032 2.334 hlh1_T2 cnd1_T2

WBGene00006779_K11E8.1_unc-43 E025 chrIV:10338698-10338776 14.588 hlh1_T2 pha4_T2
WBGene00006779_K11E8.1_unc-43 E025 chrIV:10338698-10338776 2.404 hlh1_T2 nhr25_T2
WBGene00006779_K11E8.1_unc-43 E025 chrIV:10338698-10338776 3.058 hlh1_T2 tbx37_T2
WBGene00006779_K11E8.1_unc-43 E025 chrIV:10338698-10338776 2.630 hlh1_T2 cnd1_T2
WBGene00006779_K11E8.1_unc-43 E025 chrIV:10338698-10338776 2.761 hlh1_T2 end1_T2

WBGene00006787_ZC101.2_unc-52 E001 chrII:14647327-14647857 12.820 hlh1_T2 pha4_T2
WBGene00006787_ZC101.2_unc-52 E001 chrII:14647327-14647857 2.326 hlh1_T2 tbx37_T2
WBGene00006787_ZC101.2_unc-52 E001 chrII:14647327-14647857 2.527 hlh1_T2 nhr25_T2
WBGene00006787_ZC101.2_unc-52 E001 chrII:14647327-14647857 13.515 hlh1_T2 end1_T2
WBGene00006787_ZC101.2_unc-52 E001 chrII:14647327-14647857 2.167 hlh1_T2 cnd1_T2

WBGene00006787_ZC101.2_unc-52 E002 chrII:14647920-14648142 1.654 hlh1_T2 pha4_T2
WBGene00006787_ZC101.2_unc-52 E002 chrII:14647920-14648142 2.569 hlh1_T2 nhr25_T2
WBGene00006787_ZC101.2_unc-52 E002 chrII:14647920-14648142 2.597 hlh1_T2 tbx37_T2
WBGene00006787_ZC101.2_unc-52 E002 chrII:14647920-14648142 13.416 hlh1_T2 end1_T2
WBGene00006787_ZC101.2_unc-52 E002 chrII:14647920-14648142 2.567 hlh1_T2 cnd1_T2

WBGene00006787_ZC101.2_unc-52 E003 chrII:14648552-14648827 1.893 hlh1_T2 pha4_T2
WBGene00006787_ZC101.2_unc-52 E003 chrII:14648552-14648827 2.616 hlh1_T2 tbx37_T2
WBGene00006787_ZC101.2_unc-52 E003 chrII:14648552-14648827 2.743 hlh1_T2 nhr25_T2
WBGene00006787_ZC101.2_unc-52 E003 chrII:14648552-14648827 2.682 hlh1_T2 end1_T2
WBGene00006787_ZC101.2_unc-52 E003 chrII:14648552-14648827 3.609 hlh1_T2 cnd1_T2

WBGene00006787_ZC101.2_unc-52 E004 chrII:14648886-14649435 2.335 hlh1_T2 pha4_T2
WBGene00006787_ZC101.2_unc-52 E004 chrII:14648886-14649435 2.704 hlh1_T2 nhr25_T2
WBGene00006787_ZC101.2_unc-52 E004 chrII:14648886-14649435 3.270 hlh1_T2 tbx37_T2
WBGene00006787_ZC101.2_unc-52 E004 chrII:14648886-14649435 2.349 hlh1_T2 end1_T2
WBGene00006787_ZC101.2_unc-52 E004 chrII:14648886-14649435 2.655 hlh1_T2 cnd1_T2

WBGene00006787_ZC101.2_unc-52 E005 chrII:14649495-14649607 12.781 hlh1_T2 pha4_T2
WBGene00006787_ZC101.2_unc-52 E005 chrII:14649495-14649607 14.575 hlh1_T2 tbx37_T2
WBGene00006787_ZC101.2_unc-52 E005 chrII:14649495-14649607 2.856 hlh1_T2 nhr25_T2
WBGene00006787_ZC101.2_unc-52 E005 chrII:14649495-14649607 1.998 hlh1_T2 end1_T2
WBGene00006787_ZC101.2_unc-52 E005 chrII:14649495-14649607 2.440 hlh1_T2 cnd1_T2

WBGene00006787_ZC101.2_unc-52 E006 chrII:14649651-14649798 12.681 hlh1_T2 pha4_T2
WBGene00006787_ZC101.2_unc-52 E006 chrII:14649651-14649798 14.454 hlh1_T2 tbx37_T2
WBGene00006787_ZC101.2_unc-52 E006 chrII:14649651-14649798 2.458 hlh1_T2 nhr25_T2
WBGene00006787_ZC101.2_unc-52 E006 chrII:14649651-14649798 13.375 hlh1_T2 end1_T2
WBGene00006787_ZC101.2_unc-52 E006 chrII:14649651-14649798 3.314 hlh1_T2 cnd1_T2

WBGene00006787_ZC101.2_unc-52 E007 chrII:14649844-14650013 12.652 hlh1_T2 pha4_T2
WBGene00006787_ZC101.2_unc-52 E007 chrII:14649844-14650013 2.285 hlh1_T2 nhr25_T2
WBGene00006787_ZC101.2_unc-52 E007 chrII:14649844-14650013 3.308 hlh1_T2 tbx37_T2
WBGene00006787_ZC101.2_unc-52 E007 chrII:14649844-14650013 2.370 hlh1_T2 end1_T2
WBGene00006787_ZC101.2_unc-52 E007 chrII:14649844-14650013 3.304 hlh1_T2 cnd1_T2

WBGene00006787_ZC101.2_unc-52 E008 chrII:14650061-14650279 12.553 hlh1_T2 pha4_T2
WBGene00006787_ZC101.2_unc-52 E008 chrII:14650061-14650279 2.337 hlh1_T2 nhr25_T2
WBGene00006787_ZC101.2_unc-52 E008 chrII:14650061-14650279 2.714 hlh1_T2 tbx37_T2
WBGene00006787_ZC101.2_unc-52 E008 chrII:14650061-14650279 2.270 hlh1_T2 end1_T2
WBGene00006787_ZC101.2_unc-52 E008 chrII:14650061-14650279 2.709 hlh1_T2 cnd1_T2

WBGene00006787_ZC101.2_unc-52 E012 chrII:14651038-14651210 12.498 hlh1_T2 pha4_T2
WBGene00006787_ZC101.2_unc-52 E012 chrII:14651038-14651210 2.465 hlh1_T2 nhr25_T2
WBGene00006787_ZC101.2_unc-52 E012 chrII:14651038-14651210 2.660 hlh1_T2 tbx37_T2
WBGene00006787_ZC101.2_unc-52 E012 chrII:14651038-14651210 14.471 hlh1_T2 cnd1_T2
WBGene00006787_ZC101.2_unc-52 E012 chrII:14651038-14651210 2.213 hlh1_T2 end1_T2

WBGene00006787_ZC101.2_unc-52 E023 chrII:14657213-14657491 1.677 hlh1_T2 pha4_T2
WBGene00006787_ZC101.2_unc-52 E023 chrII:14657213-14657491 2.191 hlh1_T2 tbx37_T2
WBGene00006787_ZC101.2_unc-52 E023 chrII:14657213-14657491 2.313 hlh1_T2 nhr25_T2
WBGene00006787_ZC101.2_unc-52 E023 chrII:14657213-14657491 1.972 hlh1_T2 end1_T2
WBGene00006787_ZC101.2_unc-52 E023 chrII:14657213-14657491 2.608 hlh1_T2 cnd1_T2

WBGene00006794_C38C3.5_unc-60 E008 chrV:1476882-1476968 3.351 hlh1_T2 nhr25_T2
WBGene00006794_C38C3.5_unc-60 E008 chrV:1476882-1476968 3.471 hlh1_T2 tbx37_T2
WBGene00006794_C38C3.5_unc-60 E008 chrV:1476882-1476968 3.968 hlh1_T2 pha4_T2
WBGene00006794_C38C3.5_unc-60 E008 chrV:1476882-1476968 2.585 hlh1_T2 end1_T2
WBGene00006794_C38C3.5_unc-60 E008 chrV:1476882-1476968 3.433 hlh1_T2 cnd1_T2

WBGene00006794_C38C3.5_unc-60 E009 chrV:1477339-1477451 3.309 hlh1_T2 nhr25_T2
WBGene00006794_C38C3.5_unc-60 E009 chrV:1477339-1477451 3.740 hlh1_T2 tbx37_T2
WBGene00006794_C38C3.5_unc-60 E009 chrV:1477339-1477451 4.125 hlh1_T2 pha4_T2
WBGene00006794_C38C3.5_unc-60 E009 chrV:1477339-1477451 2.652 hlh1_T2 end1_T2
WBGene00006794_C38C3.5_unc-60 E009 chrV:1477339-1477451 3.375 hlh1_T2 cnd1_T2

WBGene00006794_C38C3.5_unc-60 E010 chrV:1477951-1478037 3.257 hlh1_T2 nhr25_T2
WBGene00006794_C38C3.5_unc-60 E010 chrV:1477951-1478037 3.709 hlh1_T2 tbx37_T2
WBGene00006794_C38C3.5_unc-60 E010 chrV:1477951-1478037 4.318 hlh1_T2 pha4_T2
WBGene00006794_C38C3.5_unc-60 E010 chrV:1477951-1478037 2.798 hlh1_T2 end1_T2
WBGene00006794_C38C3.5_unc-60 E010 chrV:1477951-1478037 3.244 hlh1_T2 cnd1_T2

WBGene00006794_C38C3.5_unc-60 E011 chrV:1479203-1479581 3.492 hlh1_T2 nhr25_T2
WBGene00006794_C38C3.5_unc-60 E011 chrV:1479203-1479581 3.931 hlh1_T2 tbx37_T2
WBGene00006794_C38C3.5_unc-60 E011 chrV:1479203-1479581 4.448 hlh1_T2 pha4_T2
WBGene00006794_C38C3.5_unc-60 E011 chrV:1479203-1479581 3.072 hlh1_T2 end1_T2
WBGene00006794_C38C3.5_unc-60 E011 chrV:1479203-1479581 3.405 hlh1_T2 cnd1_T2

WBGene00006805_F55C7.7_unc-73 E003 chrI:3999776-3999908 13.188 hlh1_T2 tbx37_T2
WBGene00006805_F55C7.7_unc-73 E003 chrI:3999776-3999908 13.203 hlh1_T2 pha4_T2
WBGene00006805_F55C7.7_unc-73 E003 chrI:3999776-3999908 1.814 hlh1_T2 nhr25_T2
WBGene00006805_F55C7.7_unc-73 E003 chrI:3999776-3999908 1.954 hlh1_T2 end1_T2
WBGene00006805_F55C7.7_unc-73 E003 chrI:3999776-3999908 2.171 hlh1_T2 cnd1_T2

WBGene00006805_F55C7.7_unc-73 E004 chrI:3999956-4000017 13.205 hlh1_T2 nhr25_T2
WBGene00006805_F55C7.7_unc-73 E004 chrI:3999956-4000017 13.263 hlh1_T2 pha4_T2
WBGene00006805_F55C7.7_unc-73 E004 chrI:3999956-4000017 1.871 hlh1_T2 tbx37_T2
WBGene00006805_F55C7.7_unc-73 E004 chrI:3999956-4000017 1.509 hlh1_T2 end1_T2
WBGene00006805_F55C7.7_unc-73 E004 chrI:3999956-4000017 2.721 hlh1_T2 cnd1_T2

WBGene00006805_F55C7.7_unc-73 E005 chrI:4000337-4000542 13.699 hlh1_T2 pha4_T2
WBGene00006805_F55C7.7_unc-73 E005 chrI:4000337-4000542 2.297 hlh1_T2 nhr25_T2
WBGene00006805_F55C7.7_unc-73 E005 chrI:4000337-4000542 2.307 hlh1_T2 tbx37_T2
WBGene00006805_F55C7.7_unc-73 E005 chrI:4000337-4000542 2.365 hlh1_T2 cnd1_T2
WBGene00006805_F55C7.7_unc-73 E005 chrI:4000337-4000542 2.445 hlh1_T2 end1_T2

WBGene00006805_F55C7.7_unc-73 E006 chrI:4000676-4000803 13.593 hlh1_T2 tbx37_T2
WBGene00006805_F55C7.7_unc-73 E006 chrI:4000676-4000803 13.610 hlh1_T2 pha4_T2
WBGene00006805_F55C7.7_unc-73 E006 chrI:4000676-4000803 2.205 hlh1_T2 nhr25_T2
WBGene00006805_F55C7.7_unc-73 E006 chrI:4000676-4000803 13.695 hlh1_T2 end1_T2
WBGene00006805_F55C7.7_unc-73 E006 chrI:4000676-4000803 2.273 hlh1_T2 cnd1_T2

WBGene00006805_F55C7.7_unc-73 E007 chrI:4001431-4001502 13.134 hlh1_T2 nhr25_T2
WBGene00006805_F55C7.7_unc-73 E007 chrI:4001431-4001502 13.171 hlh1_T2 tbx37_T2
WBGene00006805_F55C7.7_unc-73 E007 chrI:4001431-4001502 13.192 hlh1_T2 pha4_T2
WBGene00006805_F55C7.7_unc-73 E007 chrI:4001431-4001502 1.944 hlh1_T2 end1_T2
WBGene00006805_F55C7.7_unc-73 E007 chrI:4001431-4001502 2.659 hlh1_T2 cnd1_T2

WBGene00006823_C06A5.7_unc-94 E012 chrI:6000755-6001099 2.001 hlh1_T2 nhr25_T2
WBGene00006823_C06A5.7_unc-94 E012 chrI:6000755-6001099 2.399 hlh1_T2 pha4_T2
WBGene00006823_C06A5.7_unc-94 E012 chrI:6000755-6001099 3.048 hlh1_T2 tbx37_T2
WBGene00006823_C06A5.7_unc-94 E012 chrI:6000755-6001099 1.044 hlh1_T2 end1_T2
WBGene00006823_C06A5.7_unc-94 E012 chrI:6000755-6001099 1.885 hlh1_T2 cnd1_T2

WBGene00007554_C13G3.3_pptr-2 E009 chrV:11030680-11030845 13.085 hlh1_T2 nhr25_T2
WBGene00007554_C13G3.3_pptr-2 E009 chrV:11030680-11030845 1.710 hlh1_T2 pha4_T2
WBGene00007554_C13G3.3_pptr-2 E009 chrV:11030680-11030845 2.720 hlh1_T2 tbx37_T2
WBGene00007554_C13G3.3_pptr-2 E009 chrV:11030680-11030845 1.244 hlh1_T2 end1_T2
WBGene00007554_C13G3.3_pptr-2 E009 chrV:11030680-11030845 13.950 hlh1_T2 cnd1_T2

WBGene00008768_F13G3.10_F13G3.10 E004 chrI:7313957-7314052 2.092 hlh1_T2 pha4_T2
WBGene00008768_F13G3.10_F13G3.10 E004 chrI:7313957-7314052 2.637 hlh1_T2 nhr25_T2
WBGene00008768_F13G3.10_F13G3.10 E004 chrI:7313957-7314052 2.957 hlh1_T2 tbx37_T2
WBGene00008768_F13G3.10_F13G3.10 E004 chrI:7313957-7314052 2.162 hlh1_T2 end1_T2
WBGene00008768_F13G3.10_F13G3.10 E004 chrI:7313957-7314052 2.709 hlh1_T2 cnd1_T2

WBGene00010713_K09B11.9_uso-1 E012 chrIV:13453686-13453781 1.503 hlh1_T2 pha4_T2
WBGene00010713_K09B11.9_uso-1 E012 chrIV:13453686-13453781 1.605 hlh1_T2 tbx37_T2
WBGene00010713_K09B11.9_uso-1 E012 chrIV:13453686-13453781 2.177 hlh1_T2 nhr25_T2
WBGene00010713_K09B11.9_uso-1 E012 chrIV:13453686-13453781 1.729 hlh1_T2 end1_T2
WBGene00010713_K09B11.9_uso-1 E012 chrIV:13453686-13453781 1.795 hlh1_T2 cnd1_T2

WBGene00010713_K09B11.9_uso-1 E013 chrIV:13454697-13454798 1.554 hlh1_T2 pha4_T2
WBGene00010713_K09B11.9_uso-1 E013 chrIV:13454697-13454798 1.929 hlh1_T2 tbx37_T2
WBGene00010713_K09B11.9_uso-1 E013 chrIV:13454697-13454798 1.933 hlh1_T2 nhr25_T2
WBGene00010713_K09B11.9_uso-1 E013 chrIV:13454697-13454798 1.818 hlh1_T2 end1_T2
WBGene00010713_K09B11.9_uso-1 E013 chrIV:13454697-13454798 2.215 hlh1_T2 cnd1_T2

WBGene00011259_R13.4_miz-1 E003 chrIV:10813060-10813165 1.331 hlh1_T2 nhr25_T2
WBGene00011259_R13.4_miz-1 E003 chrIV:10813060-10813165 1.692 hlh1_T2 tbx37_T2
WBGene00011259_R13.4_miz-1 E003 chrIV:10813060-10813165 2.743 hlh1_T2 pha4_T2
WBGene00011259_R13.4_miz-1 E003 chrIV:10813060-10813165 1.202 hlh1_T2 cnd1_T2
WBGene00011259_R13.4_miz-1 E003 chrIV:10813060-10813165 1.707 hlh1_T2 end1_T2

WBGene00011259_R13.4_miz-1 E004 chrIV:10813937-10814153 1.422 hlh1_T2 nhr25_T2
WBGene00011259_R13.4_miz-1 E004 chrIV:10813937-10814153 1.765 hlh1_T2 tbx37_T2
WBGene00011259_R13.4_miz-1 E004 chrIV:10813937-10814153 2.292 hlh1_T2 pha4_T2
WBGene00011259_R13.4_miz-1 E004 chrIV:10813937-10814153 1.419 hlh1_T2 end1_T2
WBGene00011259_R13.4_miz-1 E004 chrIV:10813937-10814153 1.523 hlh1_T2 cnd1_T2

WBGene00011647_T09E8.1_noca-1 E001 chrV:13155299-13155595 1.877 hlh1_T2 pha4_T2
WBGene00011647_T09E8.1_noca-1 E001 chrV:13155299-13155595 2.194 hlh1_T2 tbx37_T2
WBGene00011647_T09E8.1_noca-1 E001 chrV:13155299-13155595 3.079 hlh1_T2 nhr25_T2
WBGene00011647_T09E8.1_noca-1 E001 chrV:13155299-13155595 1.850 hlh1_T2 end1_T2
WBGene00011647_T09E8.1_noca-1 E001 chrV:13155299-13155595 2.744 hlh1_T2 cnd1_T2

WBGene00011647_T09E8.1_noca-1 E002 chrV:13155646-13156123 1.985 hlh1_T2 pha4_T2
WBGene00011647_T09E8.1_noca-1 E002 chrV:13155646-13156123 2.281 hlh1_T2 tbx37_T2
WBGene00011647_T09E8.1_noca-1 E002 chrV:13155646-13156123 3.149 hlh1_T2 nhr25_T2
WBGene00011647_T09E8.1_noca-1 E002 chrV:13155646-13156123 1.947 hlh1_T2 end1_T2
WBGene00011647_T09E8.1_noca-1 E002 chrV:13155646-13156123 3.060 hlh1_T2 cnd1_T2

WBGene00011904_T21H8.1_hlb-1 E014 chrX:13871712-13871997 3.011 hlh1_T2 nhr25_T2
WBGene00011904_T21H8.1_hlb-1 E014 chrX:13871712-13871997 3.273 hlh1_T2 pha4_T2
WBGene00011904_T21H8.1_hlb-1 E014 chrX:13871712-13871997 3.537 hlh1_T2 tbx37_T2
WBGene00011904_T21H8.1_hlb-1 E014 chrX:13871712-13871997 2.617 hlh1_T2 cnd1_T2
WBGene00011904_T21H8.1_hlb-1 E014 chrX:13871712-13871997 2.931 hlh1_T2 end1_T2

WBGene00011904_T21H8.1_hlb-1 E015 chrX:13872555-13872750 15.157 hlh1_T2 pha4_T2
WBGene00011904_T21H8.1_hlb-1 E015 chrX:13872555-13872750 3.278 hlh1_T2 nhr25_T2
WBGene00011904_T21H8.1_hlb-1 E015 chrX:13872555-13872750 3.569 hlh1_T2 tbx37_T2
WBGene00011904_T21H8.1_hlb-1 E015 chrX:13872555-13872750 3.232 hlh1_T2 cnd1_T2
WBGene00011904_T21H8.1_hlb-1 E015 chrX:13872555-13872750 3.344 hlh1_T2 end1_T2

WBGene00011904_T21H8.1_hlb-1 E016 chrX:13873287-13873357 14.316 hlh1_T2 pha4_T2
WBGene00011904_T21H8.1_hlb-1 E016 chrX:13873287-13873357 3.440 hlh1_T2 nhr25_T2
WBGene00011904_T21H8.1_hlb-1 E016 chrX:13873287-13873357 3.891 hlh1_T2 tbx37_T2
WBGene00011904_T21H8.1_hlb-1 E016 chrX:13873287-13873357 14.020 hlh1_T2 cnd1_T2
WBGene00011904_T21H8.1_hlb-1 E016 chrX:13873287-13873357 3.003 hlh1_T2 end1_T2

WBGene00012980_Y48B6A.6_efhd-1 E002 chrII:14180259-14180378 14.505 hlh1_T2 pha4_T2
WBGene00012980_Y48B6A.6_efhd-1 E002 chrII:14180259-14180378 1.936 hlh1_T2 nhr25_T2
WBGene00012980_Y48B6A.6_efhd-1 E002 chrII:14180259-14180378 3.212 hlh1_T2 tbx37_T2
WBGene00012980_Y48B6A.6_efhd-1 E002 chrII:14180259-14180378 1.131 hlh1_T2 cnd1_T2
WBGene00012980_Y48B6A.6_efhd-1 E002 chrII:14180259-14180378 1.789 hlh1_T2 end1_T2

WBGene00012980_Y48B6A.6_efhd-1 E003 chrII:14181152-14181625 2.148 hlh1_T2 nhr25_T2
WBGene00012980_Y48B6A.6_efhd-1 E003 chrII:14181152-14181625 3.586 hlh1_T2 tbx37_T2
WBGene00012980_Y48B6A.6_efhd-1 E003 chrII:14181152-14181625 4.167 hlh1_T2 pha4_T2
WBGene00012980_Y48B6A.6_efhd-1 E003 chrII:14181152-14181625 1.832 hlh1_T2 cnd1_T2
WBGene00012980_Y48B6A.6_efhd-1 E003 chrII:14181152-14181625 2.224 hlh1_T2 end1_T2

WBGene00012980_Y48B6A.6_efhd-1 E004 chrII:14182896-14183423 2.470 hlh1_T2 nhr25_T2
WBGene00012980_Y48B6A.6_efhd-1 E004 chrII:14182896-14183423 3.661 hlh1_T2 tbx37_T2
WBGene00012980_Y48B6A.6_efhd-1 E004 chrII:14182896-14183423 3.722 hlh1_T2 pha4_T2
WBGene00012980_Y48B6A.6_efhd-1 E004 chrII:14182896-14183423 2.068 hlh1_T2 end1_T2
WBGene00012980_Y48B6A.6_efhd-1 E004 chrII:14182896-14183423 2.549 hlh1_T2 cnd1_T2

WBGene00012980_Y48B6A.6_efhd-1 E005 chrII:14183424-14183617 3.259 hlh1_T2 tbx37_T2
WBGene00012980_Y48B6A.6_efhd-1 E005 chrII:14183424-14183617 3.381 hlh1_T2 pha4_T2
WBGene00012980_Y48B6A.6_efhd-1 E005 chrII:14183424-14183617 3.389 hlh1_T2 nhr25_T2
WBGene00012980_Y48B6A.6_efhd-1 E005 chrII:14183424-14183617 1.548 hlh1_T2 end1_T2
WBGene00012980_Y48B6A.6_efhd-1 E005 chrII:14183424-14183617 3.185 hlh1_T2 cnd1_T2

WBGene00012980_Y48B6A.6_efhd-1 E007 chrII:14183965-14183965 13.393 hlh1_T2 nhr25_T2
WBGene00012980_Y48B6A.6_efhd-1 E007 chrII:14183965-14183965 13.879 hlh1_T2 pha4_T2
WBGene00012980_Y48B6A.6_efhd-1 E007 chrII:14183965-14183965 2.511 hlh1_T2 tbx37_T2
WBGene00012980_Y48B6A.6_efhd-1 E007 chrII:14183965-14183965 1.957 hlh1_T2 end1_T2
WBGene00012980_Y48B6A.6_efhd-1 E007 chrII:14183965-14183965 3.081 hlh1_T2 cnd1_T2

WBGene00012980_Y48B6A.6_efhd-1 E008 chrII:14183966-14184034 13.757 hlh1_T2 nhr25_T2
WBGene00012980_Y48B6A.6_efhd-1 E008 chrII:14183966-14184034 2.744 hlh1_T2 tbx37_T2
WBGene00012980_Y48B6A.6_efhd-1 E008 chrII:14183966-14184034 3.363 hlh1_T2 pha4_T2
WBGene00012980_Y48B6A.6_efhd-1 E008 chrII:14183966-14184034 1.821 hlh1_T2 end1_T2
WBGene00012980_Y48B6A.6_efhd-1 E008 chrII:14183966-14184034 3.446 hlh1_T2 cnd1_T2

WBGene00012980_Y48B6A.6_efhd-1 E009 chrII:14184107-14184278 3.004 hlh1_T2 pha4_T2
WBGene00012980_Y48B6A.6_efhd-1 E009 chrII:14184107-14184278 3.111 hlh1_T2 tbx37_T2
WBGene00012980_Y48B6A.6_efhd-1 E009 chrII:14184107-14184278 3.258 hlh1_T2 nhr25_T2
WBGene00012980_Y48B6A.6_efhd-1 E009 chrII:14184107-14184278 1.573 hlh1_T2 end1_T2
WBGene00012980_Y48B6A.6_efhd-1 E009 chrII:14184107-14184278 3.069 hlh1_T2 cnd1_T2

WBGene00013228_Y56A3A.7_Y56A3A.7 E003 chrIII:11936914-11937042 2.117 hlh1_T2 nhr25_T2
WBGene00013228_Y56A3A.7_Y56A3A.7 E003 chrIII:11936914-11937042 2.145 hlh1_T2 pha4_T2
WBGene00013228_Y56A3A.7_Y56A3A.7 E003 chrIII:11936914-11937042 2.359 hlh1_T2 tbx37_T2
WBGene00013228_Y56A3A.7_Y56A3A.7 E003 chrIII:11936914-11937042 2.122 hlh1_T2 cnd1_T2
WBGene00013228_Y56A3A.7_Y56A3A.7 E003 chrIII:11936914-11937042 2.234 hlh1_T2 end1_T2

WBGene00013228_Y56A3A.7_Y56A3A.7 E004 chrIII:11938972-11939181 2.842 hlh1_T2 tbx37_T2
WBGene00013228_Y56A3A.7_Y56A3A.7 E004 chrIII:11938972-11939181 2.870 hlh1_T2 pha4_T2
WBGene00013228_Y56A3A.7_Y56A3A.7 E004 chrIII:11938972-11939181 2.975 hlh1_T2 nhr25_T2
WBGene00013228_Y56A3A.7_Y56A3A.7 E004 chrIII:11938972-11939181 2.811 hlh1_T2 cnd1_T2
WBGene00013228_Y56A3A.7_Y56A3A.7 E004 chrIII:11938972-11939181 3.143 hlh1_T2 end1_T2

WBGene00013289_Y57G11A.1_tag-273 E003 chrIV:14488144-14488292 1.102 hlh1_T2 pha4_T2
WBGene00013289_Y57G11A.1_tag-273 E003 chrIV:14488144-14488292 1.573 hlh1_T2 tbx37_T2
WBGene00013289_Y57G11A.1_tag-273 E003 chrIV:14488144-14488292 2.409 hlh1_T2 nhr25_T2
WBGene00013289_Y57G11A.1_tag-273 E003 chrIV:14488144-14488292 14.046 hlh1_T2 end1_T2
WBGene00013289_Y57G11A.1_tag-273 E003 chrIV:14488144-14488292 1.552 hlh1_T2 cnd1_T2

WBGene00013289_Y57G11A.1_tag-273 E013 chrIV:14500443-14500520 1.519 hlh1_T2 pha4_T2
WBGene00013289_Y57G11A.1_tag-273 E013 chrIV:14500443-14500520 2.466 hlh1_T2 nhr25_T2
WBGene00013289_Y57G11A.1_tag-273 E013 chrIV:14500443-14500520 3.284 hlh1_T2 tbx37_T2
WBGene00013289_Y57G11A.1_tag-273 E013 chrIV:14500443-14500520 1.011 hlh1_T2 end1_T2
WBGene00013289_Y57G11A.1_tag-273 E013 chrIV:14500443-14500520 3.064 hlh1_T2 cnd1_T2

WBGene00013289_Y57G11A.1_tag-273 E014 chrIV:14501232-14501338 1.458 hlh1_T2 pha4_T2
WBGene00013289_Y57G11A.1_tag-273 E014 chrIV:14501232-14501338 2.082 hlh1_T2 tbx37_T2
WBGene00013289_Y57G11A.1_tag-273 E014 chrIV:14501232-14501338 3.089 hlh1_T2 nhr25_T2
WBGene00013289_Y57G11A.1_tag-273 E014 chrIV:14501232-14501338 1.075 hlh1_T2 end1_T2
WBGene00013289_Y57G11A.1_tag-273 E014 chrIV:14501232-14501338 2.359 hlh1_T2 cnd1_T2

WBGene00013289_Y57G11A.1_tag-273 E015 chrIV:14501734-14501961 1.801 hlh1_T2 pha4_T2
WBGene00013289_Y57G11A.1_tag-273 E015 chrIV:14501734-14501961 2.106 hlh1_T2 tbx37_T2
WBGene00013289_Y57G11A.1_tag-273 E015 chrIV:14501734-14501961 3.566 hlh1_T2 nhr25_T2
WBGene00013289_Y57G11A.1_tag-273 E015 chrIV:14501734-14501961 1.204 hlh1_T2 end1_T2
WBGene00013289_Y57G11A.1_tag-273 E015 chrIV:14501734-14501961 2.495 hlh1_T2 cnd1_T2

WBGene00013289_Y57G11A.1_tag-273 E016 chrIV:14502918-14503156 2.117 hlh1_T2 pha4_T2
WBGene00013289_Y57G11A.1_tag-273 E016 chrIV:14502918-14503156 2.439 hlh1_T2 tbx37_T2
WBGene00013289_Y57G11A.1_tag-273 E016 chrIV:14502918-14503156 3.222 hlh1_T2 nhr25_T2
WBGene00013289_Y57G11A.1_tag-273 E016 chrIV:14502918-14503156 1.258 hlh1_T2 end1_T2
WBGene00013289_Y57G11A.1_tag-273 E016 chrIV:14502918-14503156 2.437 hlh1_T2 cnd1_T2

WBGene00013289_Y57G11A.1_tag-273 E017 chrIV:14503620-14503724 1.600 hlh1_T2 pha4_T2
WBGene00013289_Y57G11A.1_tag-273 E017 chrIV:14503620-14503724 2.521 hlh1_T2 tbx37_T2
WBGene00013289_Y57G11A.1_tag-273 E017 chrIV:14503620-14503724 3.070 hlh1_T2 nhr25_T2
WBGene00013289_Y57G11A.1_tag-273 E017 chrIV:14503620-14503724 1.294 hlh1_T2 end1_T2
WBGene00013289_Y57G11A.1_tag-273 E017 chrIV:14503620-14503724 2.217 hlh1_T2 cnd1_T2

WBGene00013289_Y57G11A.1_tag-273 E019 chrIV:14505032-14505139 13.935 hlh1_T2 pha4_T2
WBGene00013289_Y57G11A.1_tag-273 E019 chrIV:14505032-14505139 2.062 hlh1_T2 tbx37_T2
WBGene00013289_Y57G11A.1_tag-273 E019 chrIV:14505032-14505139 2.512 hlh1_T2 nhr25_T2
WBGene00013289_Y57G11A.1_tag-273 E019 chrIV:14505032-14505139 1.506 hlh1_T2 end1_T2
WBGene00013289_Y57G11A.1_tag-273 E019 chrIV:14505032-14505139 2.324 hlh1_T2 cnd1_T2

WBGene00013289_Y57G11A.1_tag-273 E020 chrIV:14505140-14505166 13.388 hlh1_T2 pha4_T2
WBGene00013289_Y57G11A.1_tag-273 E020 chrIV:14505140-14505166 1.998 hlh1_T2 tbx37_T2
WBGene00013289_Y57G11A.1_tag-273 E020 chrIV:14505140-14505166 2.117 hlh1_T2 nhr25_T2
WBGene00013289_Y57G11A.1_tag-273 E020 chrIV:14505140-14505166 1.531 hlh1_T2 end1_T2
WBGene00013289_Y57G11A.1_tag-273 E020 chrIV:14505140-14505166 3.079 hlh1_T2 cnd1_T2

WBGene00016197_C28H8.6_pxl-1 E001 chrIII:5889719-5889874 2.578 hlh1_T2 pha4_T2
WBGene00016197_C28H8.6_pxl-1 E001 chrIII:5889719-5889874 2.929 hlh1_T2 nhr25_T2
WBGene00016197_C28H8.6_pxl-1 E001 chrIII:5889719-5889874 3.318 hlh1_T2 tbx37_T2
WBGene00016197_C28H8.6_pxl-1 E001 chrIII:5889719-5889874 1.793 hlh1_T2 end1_T2
WBGene00016197_C28H8.6_pxl-1 E001 chrIII:5889719-5889874 3.379 hlh1_T2 cnd1_T2

WBGene00018104_F36H5.5_fbxb-53 E005 chrII:1759889-1760294 1.652 hlh1_T2 pha4_T2
WBGene00018104_F36H5.5_fbxb-53 E005 chrII:1759889-1760294 1.762 hlh1_T2 tbx37_T2
WBGene00018104_F36H5.5_fbxb-53 E005 chrII:1759889-1760294 2.715 hlh1_T2 nhr25_T2
WBGene00018104_F36H5.5_fbxb-53 E005 chrII:1759889-1760294 1.775 hlh1_T2 cnd1_T2
WBGene00018104_F36H5.5_fbxb-53 E005 chrII:1759889-1760294 3.952 hlh1_T2 end1_T2

WBGene00021534_Y42G9A.4_mvk-1 E013 chrIII:6136115-6136276 1.146 hlh1_T2 nhr25_T2
WBGene00021534_Y42G9A.4_mvk-1 E013 chrIII:6136115-6136276 1.311 hlh1_T2 tbx37_T2
WBGene00021534_Y42G9A.4_mvk-1 E013 chrIII:6136115-6136276 1.586 hlh1_T2 pha4_T2
WBGene00021534_Y42G9A.4_mvk-1 E013 chrIII:6136115-6136276 1.168 hlh1_T2 cnd1_T2
WBGene00021534_Y42G9A.4_mvk-1 E013 chrIII:6136115-6136276 1.373 hlh1_T2 end1_T2

WBGene00022059_Y67D8A.2_Y67D8A.2 E019 chrIV:3241557-3241616 1.631 hlh1_T2 nhr25_T2
WBGene00022059_Y67D8A.2_Y67D8A.2 E019 chrIV:3241557-3241616 2.149 hlh1_T2 tbx37_T2
WBGene00022059_Y67D8A.2_Y67D8A.2 E019 chrIV:3241557-3241616 2.220 hlh1_T2 pha4_T2
WBGene00022059_Y67D8A.2_Y67D8A.2 E019 chrIV:3241557-3241616 1.922 hlh1_T2 cnd1_T2
WBGene00022059_Y67D8A.2_Y67D8A.2 E019 chrIV:3241557-3241616 2.455 hlh1_T2 end1_T2

WBGene00000228_W04D2.1_atn-1 J014 chrV:12480611-12480727 13.786 hlh1_T2 pha4_T2
WBGene00000228_W04D2.1_atn-1 J014 chrV:12480611-12480727 14.363 hlh1_T2 tbx37_T2
WBGene00000228_W04D2.1_atn-1 J014 chrV:12480611-12480727 2.789 hlh1_T2 nhr25_T2
WBGene00000228_W04D2.1_atn-1 J014 chrV:12480611-12480727 13.114 hlh1_T2 end1_T2
WBGene00000228_W04D2.1_atn-1 J014 chrV:12480611-12480727 13.483 hlh1_T2 cnd1_T2

WBGene00000228_W04D2.1_atn-1 J016 chrV:12480889-12481283 14.406 hlh1_T2 tbx37_T2
WBGene00000228_W04D2.1_atn-1 J016 chrV:12480889-12481283 2.365 hlh1_T2 pha4_T2
WBGene00000228_W04D2.1_atn-1 J016 chrV:12480889-12481283 2.829 hlh1_T2 nhr25_T2
WBGene00000228_W04D2.1_atn-1 J016 chrV:12480889-12481283 13.155 hlh1_T2 end1_T2
WBGene00000228_W04D2.1_atn-1 J016 chrV:12480889-12481283 13.527 hlh1_T2 cnd1_T2

WBGene00000554_F55C10.1_cnb-1 J014 chrV:11377218-11377841 12.690 hlh1_T2 pha4_T2
WBGene00000554_F55C10.1_cnb-1 J014 chrV:11377218-11377841 13.159 hlh1_T2 nhr25_T2
WBGene00000554_F55C10.1_cnb-1 J014 chrV:11377218-11377841 13.518 hlh1_T2 tbx37_T2
WBGene00000554_F55C10.1_cnb-1 J014 chrV:11377218-11377841 13.212 hlh1_T2 cnd1_T2
WBGene00000554_F55C10.1_cnb-1 J014 chrV:11377218-11377841 2.655 hlh1_T2 end1_T2

WBGene00001131_F15D3.1_dys-1 J104 chrI:11552154-11555486 13.353 hlh1_T2 pha4_T2
WBGene00001131_F15D3.1_dys-1 J104 chrI:11552154-11555486 2.645 hlh1_T2 tbx37_T2
WBGene00001131_F15D3.1_dys-1 J104 chrI:11552154-11555486 3.136 hlh1_T2 nhr25_T2
WBGene00001131_F15D3.1_dys-1 J104 chrI:11552154-11555486 1.762 hlh1_T2 end1_T2
WBGene00001131_F15D3.1_dys-1 J104 chrI:11552154-11555486 2.318 hlh1_T2 cnd1_T2

WBGene00001131_F15D3.1_dys-1 J105 chrI:11555603-11556177 2.451 hlh1_T2 tbx37_T2
WBGene00001131_F15D3.1_dys-1 J105 chrI:11555603-11556177 2.948 hlh1_T2 nhr25_T2
WBGene00001131_F15D3.1_dys-1 J105 chrI:11555603-11556177 3.128 hlh1_T2 pha4_T2
WBGene00001131_F15D3.1_dys-1 J105 chrI:11555603-11556177 1.178 hlh1_T2 end1_T2
WBGene00001131_F15D3.1_dys-1 J105 chrI:11555603-11556177 2.797 hlh1_T2 cnd1_T2

WBGene00001131_F15D3.1_dys-1 J106 chrI:11556303-11556467 2.087 hlh1_T2 tbx37_T2
WBGene00001131_F15D3.1_dys-1 J106 chrI:11556303-11556467 2.382 hlh1_T2 nhr25_T2
WBGene00001131_F15D3.1_dys-1 J106 chrI:11556303-11556467 2.681 hlh1_T2 pha4_T2
WBGene00001131_F15D3.1_dys-1 J106 chrI:11556303-11556467 1.428 hlh1_T2 end1_T2
WBGene00001131_F15D3.1_dys-1 J106 chrI:11556303-11556467 2.360 hlh1_T2 cnd1_T2

WBGene00001131_F15D3.1_dys-1 J107 chrI:11556788-11557722 1.439 hlh1_T2 pha4_T2
WBGene00001131_F15D3.1_dys-1 J107 chrI:11556788-11557722 1.956 hlh1_T2 tbx37_T2
WBGene00001131_F15D3.1_dys-1 J107 chrI:11556788-11557722 2.437 hlh1_T2 nhr25_T2
WBGene00001131_F15D3.1_dys-1 J107 chrI:11556788-11557722 1.850 hlh1_T2 end1_T2
WBGene00001131_F15D3.1_dys-1 J107 chrI:11556788-11557722 2.410 hlh1_T2 cnd1_T2

WBGene00001377_C49A1.4_eya-1 J018 chrI:14225318-14226987 12.834 hlh1_T2 nhr25_T2
WBGene00001377_C49A1.4_eya-1 J018 chrI:14225318-14226987 1.515 hlh1_T2 pha4_T2
WBGene00001377_C49A1.4_eya-1 J018 chrI:14225318-14226987 2.095 hlh1_T2 tbx37_T2
WBGene00001377_C49A1.4_eya-1 J018 chrI:14225318-14226987 1.725 hlh1_T2 end1_T2
WBGene00001377_C49A1.4_eya-1 J018 chrI:14225318-14226987 1.880 hlh1_T2 cnd1_T2

WBGene00001502_F52D10.3_ftt-2 J011 chrX:11604212-11604276 1.582 hlh1_T2 pha4_T2
WBGene00001502_F52D10.3_ftt-2 J011 chrX:11604212-11604276 1.835 hlh1_T2 tbx37_T2
WBGene00001502_F52D10.3_ftt-2 J011 chrX:11604212-11604276 1.864 hlh1_T2 nhr25_T2
WBGene00001502_F52D10.3_ftt-2 J011 chrX:11604212-11604276 1.698 hlh1_T2 cnd1_T2
WBGene00001502_F52D10.3_ftt-2 J011 chrX:11604212-11604276 1.787 hlh1_T2 end1_T2

WBGene00002203_F46F2.2_kin-20 J016 chrX:15269727-15271226 1.050 hlh1_T2 tbx37_T2
WBGene00002203_F46F2.2_kin-20 J016 chrX:15269727-15271226 1.752 hlh1_T2 nhr25_T2
WBGene00002203_F46F2.2_kin-20 J016 chrX:15269727-15271226 2.384 hlh1_T2 pha4_T2
WBGene00002203_F46F2.2_kin-20 J016 chrX:15269727-15271226 1.278 hlh1_T2 cnd1_T2
WBGene00002203_F46F2.2_kin-20 J016 chrX:15269727-15271226 1.426 hlh1_T2 end1_T2

WBGene00003025_T27C4.4_lin-40 J017 chrV:3710119-3710697 1.602 hlh1_T2 pha4_T2
WBGene00003025_T27C4.4_lin-40 J017 chrV:3710119-3710697 2.133 hlh1_T2 nhr25_T2
WBGene00003025_T27C4.4_lin-40 J017 chrV:3710119-3710697 2.294 hlh1_T2 tbx37_T2
WBGene00003025_T27C4.4_lin-40 J017 chrV:3710119-3710697 2.009 hlh1_T2 end1_T2
WBGene00003025_T27C4.4_lin-40 J017 chrV:3710119-3710697 3.145 hlh1_T2 cnd1_T2

WBGene00003025_T27C4.4_lin-40 J019 chrV:3711009-3712352 1.557 hlh1_T2 pha4_T2
WBGene00003025_T27C4.4_lin-40 J019 chrV:3711009-3712352 1.762 hlh1_T2 nhr25_T2
WBGene00003025_T27C4.4_lin-40 J019 chrV:3711009-3712352 2.354 hlh1_T2 tbx37_T2
WBGene00003025_T27C4.4_lin-40 J019 chrV:3711009-3712352 1.623 hlh1_T2 end1_T2
WBGene00003025_T27C4.4_lin-40 J019 chrV:3711009-3712352 2.400 hlh1_T2 cnd1_T2

WBGene00003247_ZC504.4_mig-15 J025 chrX:10423812-10424121 14.098 hlh1_T2 nhr25_T2
WBGene00003247_ZC504.4_mig-15 J025 chrX:10423812-10424121 1.706 hlh1_T2 pha4_T2
WBGene00003247_ZC504.4_mig-15 J025 chrX:10423812-10424121 2.035 hlh1_T2 tbx37_T2
WBGene00003247_ZC504.4_mig-15 J025 chrX:10423812-10424121 1.482 hlh1_T2 cnd1_T2
WBGene00003247_ZC504.4_mig-15 J025 chrX:10423812-10424121 2.263 hlh1_T2 end1_T2

WBGene00003247_ZC504.4_mig-15 J027 chrX:10424149-10424231 2.303 hlh1_T2 tbx37_T2
WBGene00003247_ZC504.4_mig-15 J027 chrX:10424149-10424231 2.308 hlh1_T2 pha4_T2
WBGene00003247_ZC504.4_mig-15 J027 chrX:10424149-10424231 2.923 hlh1_T2 nhr25_T2
WBGene00003247_ZC504.4_mig-15 J027 chrX:10424149-10424231 1.660 hlh1_T2 cnd1_T2
WBGene00003247_ZC504.4_mig-15 J027 chrX:10424149-10424231 2.364 hlh1_T2 end1_T2

WBGene00003516_C43E11.6_nab-1 J022 chrI:4231226-4232495 12.770 hlh1_T2 pha4_T2
WBGene00003516_C43E11.6_nab-1 J022 chrI:4231226-4232495 2.142 hlh1_T2 tbx37_T2
WBGene00003516_C43E11.6_nab-1 J022 chrI:4231226-4232495 3.039 hlh1_T2 nhr25_T2
WBGene00003516_C43E11.6_nab-1 J022 chrI:4231226-4232495 13.339 hlh1_T2 end1_T2
WBGene00003516_C43E11.6_nab-1 J022 chrI:4231226-4232495 3.491 hlh1_T2 cnd1_T2

WBGene00004215_C09D8.1_ptp-3 J054 chrII:10984122-10984384 13.816 hlh1_T2 pha4_T2
WBGene00004215_C09D8.1_ptp-3 J054 chrII:10984122-10984384 2.362 hlh1_T2 nhr25_T2
WBGene00004215_C09D8.1_ptp-3 J054 chrII:10984122-10984384 3.086 hlh1_T2 tbx37_T2
WBGene00004215_C09D8.1_ptp-3 J054 chrII:10984122-10984384 13.926 hlh1_T2 end1_T2
WBGene00004215_C09D8.1_ptp-3 J054 chrII:10984122-10984384 14.831 hlh1_T2 cnd1_T2

WBGene00004254_T14G10.2_pxf-1 J033 chrIV:10165534-10165964 1.698 hlh1_T2 pha4_T2
WBGene00004254_T14G10.2_pxf-1 J033 chrIV:10165534-10165964 1.893 hlh1_T2 nhr25_T2
WBGene00004254_T14G10.2_pxf-1 J033 chrIV:10165534-10165964 2.006 hlh1_T2 tbx37_T2
WBGene00004254_T14G10.2_pxf-1 J033 chrIV:10165534-10165964 1.104 hlh1_T2 cnd1_T2
WBGene00004254_T14G10.2_pxf-1 J033 chrIV:10165534-10165964 2.134 hlh1_T2 end1_T2

WBGene00004336_W06A7.3_ret-1 J024 chrV:14834573-14838081 1.315 hlh1_T2 tbx37_T2
WBGene00004336_W06A7.3_ret-1 J024 chrV:14834573-14838081 1.953 hlh1_T2 pha4_T2
WBGene00004336_W06A7.3_ret-1 J024 chrV:14834573-14838081 2.363 hlh1_T2 nhr25_T2
WBGene00004336_W06A7.3_ret-1 J024 chrV:14834573-14838081 1.282 hlh1_T2 cnd1_T2
WBGene00004336_W06A7.3_ret-1 J024 chrV:14834573-14838081 1.938 hlh1_T2 end1_T2

WBGene00004980_B0464.5_spk-1 J029 chrIII:9459024-9459100 1.576 hlh1_T2 tbx37_T2
WBGene00004980_B0464.5_spk-1 J029 chrIII:9459024-9459100 2.017 hlh1_T2 pha4_T2
WBGene00004980_B0464.5_spk-1 J029 chrIII:9459024-9459100 2.645 hlh1_T2 nhr25_T2
WBGene00004980_B0464.5_spk-1 J029 chrIII:9459024-9459100 14.139 hlh1_T2 cnd1_T2
WBGene00004980_B0464.5_spk-1 J029 chrIII:9459024-9459100 2.238 hlh1_T2 end1_T2

WBGene00006364_F59F5.6_syd-2 J022 chrX:10549576-10549901 1.785 hlh1_T2 nhr25_T2
WBGene00006364_F59F5.6_syd-2 J022 chrX:10549576-10549901 2.480 hlh1_T2 tbx37_T2
WBGene00006364_F59F5.6_syd-2 J022 chrX:10549576-10549901 2.578 hlh1_T2 pha4_T2
WBGene00006364_F59F5.6_syd-2 J022 chrX:10549576-10549901 2.530 hlh1_T2 end1_T2
WBGene00006364_F59F5.6_syd-2 J022 chrX:10549576-10549901 3.321 hlh1_T2 cnd1_T2

WBGene00006423_T21G5.5_asd-2 J015 chrI:6881513-6881750 1.014 hlh1_T2 pha4_T2
WBGene00006423_T21G5.5_asd-2 J015 chrI:6881513-6881750 1.372 hlh1_T2 tbx37_T2
WBGene00006423_T21G5.5_asd-2 J015 chrI:6881513-6881750 2.355 hlh1_T2 nhr25_T2
WBGene00006423_T21G5.5_asd-2 J015 chrI:6881513-6881750 12.866 hlh1_T2 end1_T2
WBGene00006423_T21G5.5_asd-2 J015 chrI:6881513-6881750 1.741 hlh1_T2 cnd1_T2

WBGene00006490_F36H1.2_kdin-1 J054 chrIV:11046244-11046473 1.070 hlh1_T2 tbx37_T2
WBGene00006490_F36H1.2_kdin-1 J054 chrIV:11046244-11046473 1.072 hlh1_T2 pha4_T2
WBGene00006490_F36H1.2_kdin-1 J054 chrIV:11046244-11046473 12.330 hlh1_T2 nhr25_T2
WBGene00006490_F36H1.2_kdin-1 J054 chrIV:11046244-11046473 1.407 hlh1_T2 cnd1_T2
WBGene00006490_F36H1.2_kdin-1 J054 chrIV:11046244-11046473 2.423 hlh1_T2 end1_T2

WBGene00006498_R13F6.4_ten-1 J025 chrIII:6821026-6823151 14.248 hlh1_T2 pha4_T2
WBGene00006498_R13F6.4_ten-1 J025 chrIII:6821026-6823151 2.422 hlh1_T2 nhr25_T2
WBGene00006498_R13F6.4_ten-1 J025 chrIII:6821026-6823151 3.491 hlh1_T2 tbx37_T2
WBGene00006498_R13F6.4_ten-1 J025 chrIII:6821026-6823151 13.816 hlh1_T2 cnd1_T2
WBGene00006498_R13F6.4_ten-1 J025 chrIII:6821026-6823151 3.317 hlh1_T2 end1_T2

WBGene00006498_R13F6.4_ten-1 J026 chrIII:6823282-6823328 14.278 hlh1_T2 nhr25_T2
WBGene00006498_R13F6.4_ten-1 J026 chrIII:6823282-6823328 2.433 hlh1_T2 tbx37_T2
WBGene00006498_R13F6.4_ten-1 J026 chrIII:6823282-6823328 2.887 hlh1_T2 pha4_T2
WBGene00006498_R13F6.4_ten-1 J026 chrIII:6823282-6823328 1.266 hlh1_T2 cnd1_T2
WBGene00006498_R13F6.4_ten-1 J026 chrIII:6823282-6823328 3.052 hlh1_T2 end1_T2

WBGene00006517_E02H4.3_madd-3 J021 chrX:14289301-14289404 13.831 hlh1_T2 nhr25_T2
WBGene00006517_E02H4.3_madd-3 J021 chrX:14289301-14289404 2.200 hlh1_T2 tbx37_T2
WBGene00006517_E02H4.3_madd-3 J021 chrX:14289301-14289404 2.483 hlh1_T2 pha4_T2
WBGene00006517_E02H4.3_madd-3 J021 chrX:14289301-14289404 1.671 hlh1_T2 cnd1_T2
WBGene00006517_E02H4.3_madd-3 J021 chrX:14289301-14289404 2.308 hlh1_T2 end1_T2

WBGene00006527_C02F4.2_tax-6 J016 chrIV:10494053-10494508 12.591 hlh1_T2 pha4_T2
WBGene00006527_C02F4.2_tax-6 J016 chrIV:10494053-10494508 13.222 hlh1_T2 tbx37_T2
WBGene00006527_C02F4.2_tax-6 J016 chrIV:10494053-10494508 1.987 hlh1_T2 nhr25_T2
WBGene00006527_C02F4.2_tax-6 J016 chrIV:10494053-10494508 12.904 hlh1_T2 end1_T2
WBGene00006527_C02F4.2_tax-6 J016 chrIV:10494053-10494508 2.303 hlh1_T2 cnd1_T2

WBGene00006527_C02F4.2_tax-6 J018 chrIV:10494628-10495181 1.393 hlh1_T2 nhr25_T2
WBGene00006527_C02F4.2_tax-6 J018 chrIV:10494628-10495181 12.794 hlh1_T2 pha4_T2
WBGene00006527_C02F4.2_tax-6 J018 chrIV:10494628-10495181 13.427 hlh1_T2 tbx37_T2
WBGene00006527_C02F4.2_tax-6 J018 chrIV:10494628-10495181 13.109 hlh1_T2 end1_T2
WBGene00006527_C02F4.2_tax-6 J018 chrIV:10494628-10495181 13.253 hlh1_T2 cnd1_T2

WBGene00006771_Y71G12B.11_tln-1 J021 chrI:1731574-1732791 1.635 hlh1_T2 pha4_T2
WBGene00006771_Y71G12B.11_tln-1 J021 chrI:1731574-1732791 1.988 hlh1_T2 nhr25_T2
WBGene00006771_Y71G12B.11_tln-1 J021 chrI:1731574-1732791 2.530 hlh1_T2 tbx37_T2
WBGene00006771_Y71G12B.11_tln-1 J021 chrI:1731574-1732791 2.260 hlh1_T2 end1_T2
WBGene00006771_Y71G12B.11_tln-1 J021 chrI:1731574-1732791 2.649 hlh1_T2 cnd1_T2

WBGene00006779_K11E8.1_unc-43 J056 chrIV:10338777-10338856 14.163 hlh1_T2 pha4_T2
WBGene00006779_K11E8.1_unc-43 J056 chrIV:10338777-10338856 2.754 hlh1_T2 nhr25_T2
WBGene00006779_K11E8.1_unc-43 J056 chrIV:10338777-10338856 3.122 hlh1_T2 tbx37_T2
WBGene00006779_K11E8.1_unc-43 J056 chrIV:10338777-10338856 2.482 hlh1_T2 cnd1_T2
WBGene00006779_K11E8.1_unc-43 J056 chrIV:10338777-10338856 2.820 hlh1_T2 end1_T2

WBGene00006780_B0350.2_unc-44 J050 chrIV:5986356-5986518 2.329 hlh1_T2 tbx37_T2
WBGene00006780_B0350.2_unc-44 J050 chrIV:5986356-5986518 2.402 hlh1_T2 nhr25_T2
WBGene00006780_B0350.2_unc-44 J050 chrIV:5986356-5986518 3.062 hlh1_T2 pha4_T2
WBGene00006780_B0350.2_unc-44 J050 chrIV:5986356-5986518 2.509 hlh1_T2 end1_T2
WBGene00006780_B0350.2_unc-44 J050 chrIV:5986356-5986518 2.851 hlh1_T2 cnd1_T2

WBGene00006794_C38C3.5_unc-60 J014 chrV:1475142-1476881 3.178 hlh1_T2 nhr25_T2
WBGene00006794_C38C3.5_unc-60 J014 chrV:1475142-1476881 3.569 hlh1_T2 tbx37_T2
WBGene00006794_C38C3.5_unc-60 J014 chrV:1475142-1476881 3.765 hlh1_T2 pha4_T2
WBGene00006794_C38C3.5_unc-60 J014 chrV:1475142-1476881 2.325 hlh1_T2 end1_T2
WBGene00006794_C38C3.5_unc-60 J014 chrV:1475142-1476881 4.217 hlh1_T2 cnd1_T2

WBGene00006794_C38C3.5_unc-60 J019 chrV:1476969-1477338 3.313 hlh1_T2 nhr25_T2
WBGene00006794_C38C3.5_unc-60 J019 chrV:1476969-1477338 3.354 hlh1_T2 tbx37_T2
WBGene00006794_C38C3.5_unc-60 J019 chrV:1476969-1477338 3.989 hlh1_T2 pha4_T2
WBGene00006794_C38C3.5_unc-60 J019 chrV:1476969-1477338 2.843 hlh1_T2 end1_T2
WBGene00006794_C38C3.5_unc-60 J019 chrV:1476969-1477338 3.079 hlh1_T2 cnd1_T2

WBGene00006794_C38C3.5_unc-60 J020 chrV:1477452-1477950 3.203 hlh1_T2 nhr25_T2
WBGene00006794_C38C3.5_unc-60 J020 chrV:1477452-1477950 3.793 hlh1_T2 tbx37_T2
WBGene00006794_C38C3.5_unc-60 J020 chrV:1477452-1477950 4.000 hlh1_T2 pha4_T2
WBGene00006794_C38C3.5_unc-60 J020 chrV:1477452-1477950 2.412 hlh1_T2 end1_T2
WBGene00006794_C38C3.5_unc-60 J020 chrV:1477452-1477950 3.190 hlh1_T2 cnd1_T2

WBGene00006794_C38C3.5_unc-60 J021 chrV:1478038-1479202 3.087 hlh1_T2 nhr25_T2
WBGene00006794_C38C3.5_unc-60 J021 chrV:1478038-1479202 3.389 hlh1_T2 tbx37_T2
WBGene00006794_C38C3.5_unc-60 J021 chrV:1478038-1479202 4.105 hlh1_T2 pha4_T2
WBGene00006794_C38C3.5_unc-60 J021 chrV:1478038-1479202 2.704 hlh1_T2 end1_T2
WBGene00006794_C38C3.5_unc-60 J021 chrV:1478038-1479202 2.889 hlh1_T2 cnd1_T2

WBGene00006805_F55C7.7_unc-73 J047 chrI:4000018-4000336 12.924 hlh1_T2 nhr25_T2
WBGene00006805_F55C7.7_unc-73 J047 chrI:4000018-4000336 12.983 hlh1_T2 pha4_T2
WBGene00006805_F55C7.7_unc-73 J047 chrI:4000018-4000336 1.589 hlh1_T2 tbx37_T2
WBGene00006805_F55C7.7_unc-73 J047 chrI:4000018-4000336 1.728 hlh1_T2 end1_T2
WBGene00006805_F55C7.7_unc-73 J047 chrI:4000018-4000336 2.439 hlh1_T2 cnd1_T2

WBGene00008768_F13G3.10_F13G3.10 J006 chrI:7313900-7313956 3.058 hlh1_T2 nhr25_T2
WBGene00008768_F13G3.10_F13G3.10 J006 chrI:7313900-7313956 3.100 hlh1_T2 pha4_T2
WBGene00008768_F13G3.10_F13G3.10 J006 chrI:7313900-7313956 3.145 hlh1_T2 tbx37_T2
WBGene00008768_F13G3.10_F13G3.10 J006 chrI:7313900-7313956 2.396 hlh1_T2 end1_T2
WBGene00008768_F13G3.10_F13G3.10 J006 chrI:7313900-7313956 2.978 hlh1_T2 cnd1_T2

WBGene00010713_K09B11.9_uso-1 J023 chrIV:13453500-13453685 1.828 hlh1_T2 pha4_T2
WBGene00010713_K09B11.9_uso-1 J023 chrIV:13453500-13453685 1.855 hlh1_T2 tbx37_T2
WBGene00010713_K09B11.9_uso-1 J023 chrIV:13453500-13453685 2.358 hlh1_T2 nhr25_T2
WBGene00010713_K09B11.9_uso-1 J023 chrIV:13453500-13453685 1.809 hlh1_T2 cnd1_T2
WBGene00010713_K09B11.9_uso-1 J023 chrIV:13453500-13453685 1.952 hlh1_T2 end1_T2

WBGene00010713_K09B11.9_uso-1 J024 chrIV:13453782-13454696 1.219 hlh1_T2 pha4_T2
WBGene00010713_K09B11.9_uso-1 J024 chrIV:13453782-13454696 1.552 hlh1_T2 tbx37_T2
WBGene00010713_K09B11.9_uso-1 J024 chrIV:13453782-13454696 1.840 hlh1_T2 nhr25_T2
WBGene00010713_K09B11.9_uso-1 J024 chrIV:13453782-13454696 1.513 hlh1_T2 end1_T2
WBGene00010713_K09B11.9_uso-1 J024 chrIV:13453782-13454696 1.959 hlh1_T2 cnd1_T2

WBGene00011259_R13.4_miz-1 J021 chrIV:10814154-10822654 1.862 hlh1_T2 tbx37_T2
WBGene00011259_R13.4_miz-1 J021 chrIV:10814154-10822654 1.978 hlh1_T2 pha4_T2
WBGene00011259_R13.4_miz-1 J021 chrIV:10814154-10822654 2.210 hlh1_T2 nhr25_T2
WBGene00011259_R13.4_miz-1 J021 chrIV:10814154-10822654 1.737 hlh1_T2 end1_T2
WBGene00011259_R13.4_miz-1 J021 chrIV:10814154-10822654 2.301 hlh1_T2 cnd1_T2

WBGene00011647_T09E8.1_noca-1 J018 chrV:13155596-13155645 1.764 hlh1_T2 pha4_T2
WBGene00011647_T09E8.1_noca-1 J018 chrV:13155596-13155645 2.209 hlh1_T2 tbx37_T2
WBGene00011647_T09E8.1_noca-1 J018 chrV:13155596-13155645 3.256 hlh1_T2 nhr25_T2
WBGene00011647_T09E8.1_noca-1 J018 chrV:13155596-13155645 2.091 hlh1_T2 end1_T2
WBGene00011647_T09E8.1_noca-1 J018 chrV:13155596-13155645 2.855 hlh1_T2 cnd1_T2

WBGene00011647_T09E8.1_noca-1 J019 chrV:13156124-13162314 1.830 hlh1_T2 pha4_T2
WBGene00011647_T09E8.1_noca-1 J019 chrV:13156124-13162314 2.263 hlh1_T2 tbx37_T2
WBGene00011647_T09E8.1_noca-1 J019 chrV:13156124-13162314 3.060 hlh1_T2 nhr25_T2
WBGene00011647_T09E8.1_noca-1 J019 chrV:13156124-13162314 1.477 hlh1_T2 end1_T2
WBGene00011647_T09E8.1_noca-1 J019 chrV:13156124-13162314 3.432 hlh1_T2 cnd1_T2

WBGene00011904_T21H8.1_hlb-1 J029 chrX:13870533-13871711 2.782 hlh1_T2 pha4_T2
WBGene00011904_T21H8.1_hlb-1 J029 chrX:13870533-13871711 3.179 hlh1_T2 nhr25_T2
WBGene00011904_T21H8.1_hlb-1 J029 chrX:13870533-13871711 3.622 hlh1_T2 tbx37_T2
WBGene00011904_T21H8.1_hlb-1 J029 chrX:13870533-13871711 2.737 hlh1_T2 end1_T2
WBGene00011904_T21H8.1_hlb-1 J029 chrX:13870533-13871711 2.924 hlh1_T2 cnd1_T2

WBGene00011904_T21H8.1_hlb-1 J030 chrX:13871998-13872554 14.662 hlh1_T2 pha4_T2
WBGene00011904_T21H8.1_hlb-1 J030 chrX:13871998-13872554 3.277 hlh1_T2 nhr25_T2
WBGene00011904_T21H8.1_hlb-1 J030 chrX:13871998-13872554 3.733 hlh1_T2 tbx37_T2
WBGene00011904_T21H8.1_hlb-1 J030 chrX:13871998-13872554 2.736 hlh1_T2 cnd1_T2
WBGene00011904_T21H8.1_hlb-1 J030 chrX:13871998-13872554 3.349 hlh1_T2 end1_T2

WBGene00011904_T21H8.1_hlb-1 J031 chrX:13872751-13873286 14.254 hlh1_T2 pha4_T2
WBGene00011904_T21H8.1_hlb-1 J031 chrX:13872751-13873286 14.261 hlh1_T2 nhr25_T2
WBGene00011904_T21H8.1_hlb-1 J031 chrX:13872751-13873286 3.830 hlh1_T2 tbx37_T2
WBGene00011904_T21H8.1_hlb-1 J031 chrX:13872751-13873286 13.959 hlh1_T2 cnd1_T2
WBGene00011904_T21H8.1_hlb-1 J031 chrX:13872751-13873286 2.941 hlh1_T2 end1_T2

WBGene00011935_T22H2.5_scrm-1 J011 chrI:11688989-11689344 13.388 hlh1_T2 pha4_T2
WBGene00011935_T22H2.5_scrm-1 J011 chrI:11688989-11689344 13.688 hlh1_T2 nhr25_T2
WBGene00011935_T22H2.5_scrm-1 J011 chrI:11688989-11689344 14.493 hlh1_T2 tbx37_T2
WBGene00011935_T22H2.5_scrm-1 J011 chrI:11688989-11689344 1.518 hlh1_T2 end1_T2
WBGene00011935_T22H2.5_scrm-1 J011 chrI:11688989-11689344 3.103 hlh1_T2 cnd1_T2

WBGene00012980_Y48B6A.6_efhd-1 J017 chrII:14181626-14182895 2.245 hlh1_T2 nhr25_T2
WBGene00012980_Y48B6A.6_efhd-1 J017 chrII:14181626-14182895 3.472 hlh1_T2 tbx37_T2
WBGene00012980_Y48B6A.6_efhd-1 J017 chrII:14181626-14182895 3.582 hlh1_T2 pha4_T2
WBGene00012980_Y48B6A.6_efhd-1 J017 chrII:14181626-14182895 13.552 hlh1_T2 end1_T2
WBGene00012980_Y48B6A.6_efhd-1 J017 chrII:14181626-14182895 2.651 hlh1_T2 cnd1_T2

WBGene00012980_Y48B6A.6_efhd-1 J018 chrII:14183618-14183964 13.337 hlh1_T2 nhr25_T2
WBGene00012980_Y48B6A.6_efhd-1 J018 chrII:14183618-14183964 13.822 hlh1_T2 pha4_T2
WBGene00012980_Y48B6A.6_efhd-1 J018 chrII:14183618-14183964 2.511 hlh1_T2 tbx37_T2
WBGene00012980_Y48B6A.6_efhd-1 J018 chrII:14183618-14183964 1.906 hlh1_T2 end1_T2
WBGene00012980_Y48B6A.6_efhd-1 J018 chrII:14183618-14183964 3.029 hlh1_T2 cnd1_T2

WBGene00012980_Y48B6A.6_efhd-1 J020 chrII:14184035-14184106 13.071 hlh1_T2 nhr25_T2
WBGene00012980_Y48B6A.6_efhd-1 J020 chrII:14184035-14184106 2.667 hlh1_T2 pha4_T2
WBGene00012980_Y48B6A.6_efhd-1 J020 chrII:14184035-14184106 3.046 hlh1_T2 tbx37_T2
WBGene00012980_Y48B6A.6_efhd-1 J020 chrII:14184035-14184106 14.078 hlh1_T2 cnd1_T2
WBGene00012980_Y48B6A.6_efhd-1 J020 chrII:14184035-14184106 1.635 hlh1_T2 end1_T2

WBGene00012980_Y48B6A.6_efhd-1 J021 chrII:14184279-14187861 13.280 hlh1_T2 nhr25_T2
WBGene00012980_Y48B6A.6_efhd-1 J021 chrII:14184279-14187861 2.391 hlh1_T2 pha4_T2
WBGene00012980_Y48B6A.6_efhd-1 J021 chrII:14184279-14187861 2.776 hlh1_T2 tbx37_T2
WBGene00012980_Y48B6A.6_efhd-1 J021 chrII:14184279-14187861 1.345 hlh1_T2 end1_T2
WBGene00012980_Y48B6A.6_efhd-1 J021 chrII:14184279-14187861 14.288 hlh1_T2 cnd1_T2

WBGene00013228_Y56A3A.7_Y56A3A.7 J014 chrIII:11934181-11936913 1.724 hlh1_T2 pha4_T2
WBGene00013228_Y56A3A.7_Y56A3A.7 J014 chrIII:11934181-11936913 2.136 hlh1_T2 tbx37_T2
WBGene00013228_Y56A3A.7_Y56A3A.7 J014 chrIII:11934181-11936913 2.159 hlh1_T2 nhr25_T2
WBGene00013228_Y56A3A.7_Y56A3A.7 J014 chrIII:11934181-11936913 1.875 hlh1_T2 cnd1_T2
WBGene00013228_Y56A3A.7_Y56A3A.7 J014 chrIII:11934181-11936913 2.406 hlh1_T2 end1_T2

WBGene00013228_Y56A3A.7_Y56A3A.7 J016 chrIII:11937043-11938971 13.614 hlh1_T2 pha4_T2
WBGene00013228_Y56A3A.7_Y56A3A.7 J016 chrIII:11937043-11938971 2.091 hlh1_T2 tbx37_T2
WBGene00013228_Y56A3A.7_Y56A3A.7 J016 chrIII:11937043-11938971 2.379 hlh1_T2 nhr25_T2
WBGene00013228_Y56A3A.7_Y56A3A.7 J016 chrIII:11937043-11938971 2.292 hlh1_T2 cnd1_T2
WBGene00013228_Y56A3A.7_Y56A3A.7 J016 chrIII:11937043-11938971 3.561 hlh1_T2 end1_T2

WBGene00013228_Y56A3A.7_Y56A3A.7 J017 chrIII:11939182-11941164 2.509 hlh1_T2 nhr25_T2
WBGene00013228_Y56A3A.7_Y56A3A.7 J017 chrIII:11939182-11941164 2.732 hlh1_T2 tbx37_T2
WBGene00013228_Y56A3A.7_Y56A3A.7 J017 chrIII:11939182-11941164 2.822 hlh1_T2 pha4_T2
WBGene00013228_Y56A3A.7_Y56A3A.7 J017 chrIII:11939182-11941164 2.424 hlh1_T2 cnd1_T2
WBGene00013228_Y56A3A.7_Y56A3A.7 J017 chrIII:11939182-11941164 2.616 hlh1_T2 end1_T2

WBGene00013289_Y57G11A.1_tag-273 J032 chrIV:14500521-14501231 1.571 hlh1_T2 pha4_T2
WBGene00013289_Y57G11A.1_tag-273 J032 chrIV:14500521-14501231 2.397 hlh1_T2 nhr25_T2
WBGene00013289_Y57G11A.1_tag-273 J032 chrIV:14500521-14501231 2.841 hlh1_T2 tbx37_T2
WBGene00013289_Y57G11A.1_tag-273 J032 chrIV:14500521-14501231 1.005 hlh1_T2 end1_T2
WBGene00013289_Y57G11A.1_tag-273 J032 chrIV:14500521-14501231 3.123 hlh1_T2 cnd1_T2

WBGene00013289_Y57G11A.1_tag-273 J034 chrIV:14501962-14502917 2.040 hlh1_T2 pha4_T2
WBGene00013289_Y57G11A.1_tag-273 J034 chrIV:14501962-14502917 2.142 hlh1_T2 tbx37_T2
WBGene00013289_Y57G11A.1_tag-273 J034 chrIV:14501962-14502917 3.644 hlh1_T2 nhr25_T2
WBGene00013289_Y57G11A.1_tag-273 J034 chrIV:14501962-14502917 1.026 hlh1_T2 end1_T2
WBGene00013289_Y57G11A.1_tag-273 J034 chrIV:14501962-14502917 2.419 hlh1_T2 cnd1_T2

WBGene00013289_Y57G11A.1_tag-273 J035 chrIV:14503157-14503619 1.493 hlh1_T2 pha4_T2
WBGene00013289_Y57G11A.1_tag-273 J035 chrIV:14503157-14503619 13.956 hlh1_T2 tbx37_T2
WBGene00013289_Y57G11A.1_tag-273 J035 chrIV:14503157-14503619 2.598 hlh1_T2 nhr25_T2
WBGene00013289_Y57G11A.1_tag-273 J035 chrIV:14503157-14503619 1.218 hlh1_T2 end1_T2
WBGene00013289_Y57G11A.1_tag-273 J035 chrIV:14503157-14503619 2.039 hlh1_T2 cnd1_T2

WBGene00013289_Y57G11A.1_tag-273 J037 chrIV:14503725-14505031 13.175 hlh1_T2 pha4_T2
WBGene00013289_Y57G11A.1_tag-273 J037 chrIV:14503725-14505031 13.476 hlh1_T2 tbx37_T2
WBGene00013289_Y57G11A.1_tag-273 J037 chrIV:14503725-14505031 14.103 hlh1_T2 nhr25_T2
WBGene00013289_Y57G11A.1_tag-273 J037 chrIV:14503725-14505031 1.469 hlh1_T2 end1_T2
WBGene00013289_Y57G11A.1_tag-273 J037 chrIV:14503725-14505031 2.058 hlh1_T2 cnd1_T2

WBGene00018998_F57B9.7_flap-1 J019 chrIII:6927717-6928559 1.342 hlh1_T2 nhr25_T2
WBGene00018998_F57B9.7_flap-1 J019 chrIII:6927717-6928559 1.700 hlh1_T2 pha4_T2
WBGene00018998_F57B9.7_flap-1 J019 chrIII:6927717-6928559 1.824 hlh1_T2 tbx37_T2
WBGene00018998_F57B9.7_flap-1 J019 chrIII:6927717-6928559 2.560 hlh1_T2 cnd1_T2
WBGene00018998_F57B9.7_flap-1 J019 chrIII:6927717-6928559 2.574 hlh1_T2 end1_T2

WBGene00021009_W03F11.6_afd-1 J051 chrI:2203865-2205212 1.988 hlh1_T2 pha4_T2
WBGene00021009_W03F11.6_afd-1 J051 chrI:2203865-2205212 2.703 hlh1_T2 tbx37_T2
WBGene00021009_W03F11.6_afd-1 J051 chrI:2203865-2205212 4.069 hlh1_T2 nhr25_T2
WBGene00021009_W03F11.6_afd-1 J051 chrI:2203865-2205212 2.530 hlh1_T2 cnd1_T2
WBGene00021009_W03F11.6_afd-1 J051 chrI:2203865-2205212 2.785 hlh1_T2 end1_T2

WBGene00021534_Y42G9A.4_mvk-1 J022 chrIII:6130051-6130780 1.478 hlh1_T2 tbx37_T2
WBGene00021534_Y42G9A.4_mvk-1 J022 chrIII:6130051-6130780 1.701 hlh1_T2 nhr25_T2
WBGene00021534_Y42G9A.4_mvk-1 J022 chrIII:6130051-6130780 2.031 hlh1_T2 pha4_T2
WBGene00021534_Y42G9A.4_mvk-1 J022 chrIII:6130051-6130780 1.309 hlh1_T2 cnd1_T2
WBGene00021534_Y42G9A.4_mvk-1 J022 chrIII:6130051-6130780 1.863 hlh1_T2 end1_T2

WBGene00021534_Y42G9A.4_mvk-1 J026 chrIII:6131748-6136114 1.163 hlh1_T2 nhr25_T2
WBGene00021534_Y42G9A.4_mvk-1 J026 chrIII:6131748-6136114 1.342 hlh1_T2 tbx37_T2
WBGene00021534_Y42G9A.4_mvk-1 J026 chrIII:6131748-6136114 1.762 hlh1_T2 pha4_T2
WBGene00021534_Y42G9A.4_mvk-1 J026 chrIII:6131748-6136114 1.001 hlh1_T2 cnd1_T2
WBGene00021534_Y42G9A.4_mvk-1 J026 chrIII:6131748-6136114 1.453 hlh1_T2 end1_T2

WBGene00022048_Y66H1B.2_fln-1 J051 chrIV:371091-371405 1.709 hlh1_T2 nhr25_T2
WBGene00022048_Y66H1B.2_fln-1 J051 chrIV:371091-371405 1.727 hlh1_T2 pha4_T2
WBGene00022048_Y66H1B.2_fln-1 J051 chrIV:371091-371405 1.784 hlh1_T2 tbx37_T2
WBGene00022048_Y66H1B.2_fln-1 J051 chrIV:371091-371405 1.253 hlh1_T2 cnd1_T2
WBGene00022048_Y66H1B.2_fln-1 J051 chrIV:371091-371405 13.292 hlh1_T2 end1_T2

WBGene00022059_Y67D8A.2_Y67D8A.2 J044 chrIV:3240450-3241556 1.628 hlh1_T2 nhr25_T2
WBGene00022059_Y67D8A.2_Y67D8A.2 J044 chrIV:3240450-3241556 2.083 hlh1_T2 tbx37_T2
WBGene00022059_Y67D8A.2_Y67D8A.2 J044 chrIV:3240450-3241556 2.577 hlh1_T2 pha4_T2
WBGene00022059_Y67D8A.2_Y67D8A.2 J044 chrIV:3240450-3241556 1.917 hlh1_T2 cnd1_T2
WBGene00022059_Y67D8A.2_Y67D8A.2 J044 chrIV:3240450-3241556 2.023 hlh1_T2 end1_T2

WBGene00022059_Y67D8A.2_Y67D8A.2 J046 chrIV:3241617-3243454 1.541 hlh1_T2 nhr25_T2
WBGene00022059_Y67D8A.2_Y67D8A.2 J046 chrIV:3241617-3243454 1.945 hlh1_T2 pha4_T2
WBGene00022059_Y67D8A.2_Y67D8A.2 J046 chrIV:3241617-3243454 2.238 hlh1_T2 tbx37_T2
WBGene00022059_Y67D8A.2_Y67D8A.2 J046 chrIV:3241617-3243454 13.572 hlh1_T2 end1_T2
WBGene00022059_Y67D8A.2_Y67D8A.2 J046 chrIV:3241617-3243454 1.783 hlh1_T2 cnd1_T2


WBGene00000018_M79.1_abl-1 E014 chrX:10613773-10613990 1.643 hlh1_T3 nhr25_T3
WBGene00000018_M79.1_abl-1 E014 chrX:10613773-10613990 1.943 hlh1_T3 tbx37_T3
WBGene00000018_M79.1_abl-1 E014 chrX:10613773-10613990 2.593 hlh1_T3 pha4_T3
WBGene00000018_M79.1_abl-1 E014 chrX:10613773-10613990 1.714 hlh1_T3 cnd1_T3
WBGene00000018_M79.1_abl-1 E014 chrX:10613773-10613990 1.749 hlh1_T3 end1_T3

WBGene00000228_W04D2.1_atn-1 E005 chrV:12480728-12480888 2.483 hlh1_T3 tbx37_T3
WBGene00000228_W04D2.1_atn-1 E005 chrV:12480728-12480888 3.609 hlh1_T3 nhr25_T3
WBGene00000228_W04D2.1_atn-1 E005 chrV:12480728-12480888 3.873 hlh1_T3 pha4_T3
WBGene00000228_W04D2.1_atn-1 E005 chrV:12480728-12480888 2.509 hlh1_T3 end1_T3
WBGene00000228_W04D2.1_atn-1 E005 chrV:12480728-12480888 2.934 hlh1_T3 cnd1_T3

WBGene00000554_F55C10.1_cnb-1 E007 chrV:11377842-11378013 2.348 hlh1_T3 tbx37_T3
WBGene00000554_F55C10.1_cnb-1 E007 chrV:11377842-11378013 2.537 hlh1_T3 nhr25_T3
WBGene00000554_F55C10.1_cnb-1 E007 chrV:11377842-11378013 2.571 hlh1_T3 pha4_T3
WBGene00000554_F55C10.1_cnb-1 E007 chrV:11377842-11378013 2.647 hlh1_T3 cnd1_T3
WBGene00000554_F55C10.1_cnb-1 E007 chrV:11377842-11378013 3.172 hlh1_T3 end1_T3

WBGene00001131_F15D3.1_dys-1 E054 chrI:11555487-11555602 1.881 hlh1_T3 tbx37_T3
WBGene00001131_F15D3.1_dys-1 E054 chrI:11555487-11555602 1.948 hlh1_T3 pha4_T3
WBGene00001131_F15D3.1_dys-1 E054 chrI:11555487-11555602 2.436 hlh1_T3 nhr25_T3
WBGene00001131_F15D3.1_dys-1 E054 chrI:11555487-11555602 1.420 hlh1_T3 cnd1_T3
WBGene00001131_F15D3.1_dys-1 E054 chrI:11555487-11555602 1.471 hlh1_T3 end1_T3

WBGene00001131_F15D3.1_dys-1 E055 chrI:11556178-11556302 1.854 hlh1_T3 tbx37_T3
WBGene00001131_F15D3.1_dys-1 E055 chrI:11556178-11556302 1.876 hlh1_T3 pha4_T3
WBGene00001131_F15D3.1_dys-1 E055 chrI:11556178-11556302 2.633 hlh1_T3 nhr25_T3
WBGene00001131_F15D3.1_dys-1 E055 chrI:11556178-11556302 1.220 hlh1_T3 cnd1_T3
WBGene00001131_F15D3.1_dys-1 E055 chrI:11556178-11556302 1.338 hlh1_T3 end1_T3

WBGene00001131_F15D3.1_dys-1 E056 chrI:11556468-11556787 1.669 hlh1_T3 tbx37_T3
WBGene00001131_F15D3.1_dys-1 E056 chrI:11556468-11556787 1.974 hlh1_T3 pha4_T3
WBGene00001131_F15D3.1_dys-1 E056 chrI:11556468-11556787 2.423 hlh1_T3 nhr25_T3
WBGene00001131_F15D3.1_dys-1 E056 chrI:11556468-11556787 1.310 hlh1_T3 cnd1_T3
WBGene00001131_F15D3.1_dys-1 E056 chrI:11556468-11556787 1.358 hlh1_T3 end1_T3

WBGene00003025_T27C4.4_lin-40 E009 chrV:3710698-3711008 1.501 hlh1_T3 pha4_T3
WBGene00003025_T27C4.4_lin-40 E009 chrV:3710698-3711008 1.855 hlh1_T3 nhr25_T3
WBGene00003025_T27C4.4_lin-40 E009 chrV:3710698-3711008 2.098 hlh1_T3 tbx37_T3
WBGene00003025_T27C4.4_lin-40 E009 chrV:3710698-3711008 2.267 hlh1_T3 end1_T3
WBGene00003025_T27C4.4_lin-40 E009 chrV:3710698-3711008 2.399 hlh1_T3 cnd1_T3

WBGene00003247_ZC504.4_mig-15 E007 chrX:10424122-10424148 1.384 hlh1_T3 pha4_T3
WBGene00003247_ZC504.4_mig-15 E007 chrX:10424122-10424148 1.599 hlh1_T3 tbx37_T3
WBGene00003247_ZC504.4_mig-15 E007 chrX:10424122-10424148 1.619 hlh1_T3 nhr25_T3
WBGene00003247_ZC504.4_mig-15 E007 chrX:10424122-10424148 1.237 hlh1_T3 cnd1_T3
WBGene00003247_ZC504.4_mig-15 E007 chrX:10424122-10424148 2.269 hlh1_T3 end1_T3

WBGene00003404_C52A11.4_mpz-1 E039 chrII:10760077-10760255 1.033 hlh1_T3 tbx37_T3
WBGene00003404_C52A11.4_mpz-1 E039 chrII:10760077-10760255 1.310 hlh1_T3 pha4_T3
WBGene00003404_C52A11.4_mpz-1 E039 chrII:10760077-10760255 1.763 hlh1_T3 nhr25_T3
WBGene00003404_C52A11.4_mpz-1 E039 chrII:10760077-10760255 1.467 hlh1_T3 end1_T3
WBGene00003404_C52A11.4_mpz-1 E039 chrII:10760077-10760255 1.514 hlh1_T3 cnd1_T3

WBGene00003567_C10G8.5_ncx-2 E013 chrV:5308477-5308635 1.183 hlh1_T3 nhr25_T3
WBGene00003567_C10G8.5_ncx-2 E013 chrV:5308477-5308635 3.050 hlh1_T3 tbx37_T3
WBGene00003567_C10G8.5_ncx-2 E013 chrV:5308477-5308635 3.282 hlh1_T3 pha4_T3
WBGene00003567_C10G8.5_ncx-2 E013 chrV:5308477-5308635 1.030 hlh1_T3 cnd1_T3
WBGene00003567_C10G8.5_ncx-2 E013 chrV:5308477-5308635 12.900 hlh1_T3 end1_T3

WBGene00003593_F42A10.2_nfm-1 E012 chrIII:6163399-6163619 1.479 hlh1_T3 pha4_T3
WBGene00003593_F42A10.2_nfm-1 E012 chrIII:6163399-6163619 1.940 hlh1_T3 nhr25_T3
WBGene00003593_F42A10.2_nfm-1 E012 chrIII:6163399-6163619 2.029 hlh1_T3 tbx37_T3
WBGene00003593_F42A10.2_nfm-1 E012 chrIII:6163399-6163619 1.749 hlh1_T3 end1_T3
WBGene00003593_F42A10.2_nfm-1 E012 chrIII:6163399-6163619 2.058 hlh1_T3 cnd1_T3

WBGene00006406_F12F6.5_srgp-1 E002 chrIV:11571970-11572030 13.060 hlh1_T3 pha4_T3
WBGene00006406_F12F6.5_srgp-1 E002 chrIV:11571970-11572030 1.673 hlh1_T3 nhr25_T3
WBGene00006406_F12F6.5_srgp-1 E002 chrIV:11571970-11572030 2.179 hlh1_T3 tbx37_T3
WBGene00006406_F12F6.5_srgp-1 E002 chrIV:11571970-11572030 1.240 hlh1_T3 cnd1_T3
WBGene00006406_F12F6.5_srgp-1 E002 chrIV:11571970-11572030 1.807 hlh1_T3 end1_T3

WBGene00006498_R13F6.4_ten-1 E001 chrIII:6820935-6821025 14.666 hlh1_T3 pha4_T3
WBGene00006498_R13F6.4_ten-1 E001 chrIII:6820935-6821025 2.517 hlh1_T3 nhr25_T3
WBGene00006498_R13F6.4_ten-1 E001 chrIII:6820935-6821025 2.690 hlh1_T3 tbx37_T3
WBGene00006498_R13F6.4_ten-1 E001 chrIII:6820935-6821025 14.724 hlh1_T3 end1_T3
WBGene00006498_R13F6.4_ten-1 E001 chrIII:6820935-6821025 3.206 hlh1_T3 cnd1_T3

WBGene00006498_R13F6.4_ten-1 E002 chrIII:6823152-6823281 1.586 hlh1_T3 tbx37_T3
WBGene00006498_R13F6.4_ten-1 E002 chrIII:6823152-6823281 2.272 hlh1_T3 nhr25_T3
WBGene00006498_R13F6.4_ten-1 E002 chrIII:6823152-6823281 3.210 hlh1_T3 pha4_T3
WBGene00006498_R13F6.4_ten-1 E002 chrIII:6823152-6823281 1.507 hlh1_T3 cnd1_T3
WBGene00006498_R13F6.4_ten-1 E002 chrIII:6823152-6823281 4.150 hlh1_T3 end1_T3

WBGene00006498_R13F6.4_ten-1 E003 chrIII:6823329-6823329 1.580 hlh1_T3 tbx37_T3
WBGene00006498_R13F6.4_ten-1 E003 chrIII:6823329-6823329 2.159 hlh1_T3 nhr25_T3
WBGene00006498_R13F6.4_ten-1 E003 chrIII:6823329-6823329 2.898 hlh1_T3 pha4_T3
WBGene00006498_R13F6.4_ten-1 E003 chrIII:6823329-6823329 14.524 hlh1_T3 end1_T3
WBGene00006498_R13F6.4_ten-1 E003 chrIII:6823329-6823329 1.674 hlh1_T3 cnd1_T3

WBGene00006498_R13F6.4_ten-1 E004 chrIII:6823330-6823501 1.474 hlh1_T3 tbx37_T3
WBGene00006498_R13F6.4_ten-1 E004 chrIII:6823330-6823501 2.457 hlh1_T3 nhr25_T3
WBGene00006498_R13F6.4_ten-1 E004 chrIII:6823330-6823501 3.429 hlh1_T3 pha4_T3
WBGene00006498_R13F6.4_ten-1 E004 chrIII:6823330-6823501 1.577 hlh1_T3 cnd1_T3
WBGene00006498_R13F6.4_ten-1 E004 chrIII:6823330-6823501 3.593 hlh1_T3 end1_T3

WBGene00006499_F44A2.1_tag-153 E003 chrV:9323653-9323889 1.068 hlh1_T3 nhr25_T3
WBGene00006499_F44A2.1_tag-153 E003 chrV:9323653-9323889 1.122 hlh1_T3 pha4_T3
WBGene00006499_F44A2.1_tag-153 E003 chrV:9323653-9323889 1.765 hlh1_T3 tbx37_T3
WBGene00006499_F44A2.1_tag-153 E003 chrV:9323653-9323889 1.552 hlh1_T3 cnd1_T3
WBGene00006499_F44A2.1_tag-153 E003 chrV:9323653-9323889 1.926 hlh1_T3 end1_T3

WBGene00006517_E02H4.3_madd-3 E010 chrX:14289405-14291310 1.461 hlh1_T3 tbx37_T3
WBGene00006517_E02H4.3_madd-3 E010 chrX:14289405-14291310 1.701 hlh1_T3 nhr25_T3
WBGene00006517_E02H4.3_madd-3 E010 chrX:14289405-14291310 1.807 hlh1_T3 pha4_T3
WBGene00006517_E02H4.3_madd-3 E010 chrX:14289405-14291310 1.700 hlh1_T3 cnd1_T3
WBGene00006517_E02H4.3_madd-3 E010 chrX:14289405-14291310 1.714 hlh1_T3 end1_T3

WBGene00006527_C02F4.2_tax-6 E002 chrIV:10494509-10494627 1.126 hlh1_T3 nhr25_T3
WBGene00006527_C02F4.2_tax-6 E002 chrIV:10494509-10494627 1.926 hlh1_T3 tbx37_T3
WBGene00006527_C02F4.2_tax-6 E002 chrIV:10494509-10494627 2.960 hlh1_T3 pha4_T3
WBGene00006527_C02F4.2_tax-6 E002 chrIV:10494509-10494627 3.045 hlh1_T3 cnd1_T3
WBGene00006527_C02F4.2_tax-6 E002 chrIV:10494509-10494627 3.296 hlh1_T3 end1_T3

WBGene00006759_ZK617.1_unc-22 E033 chrIV:12006921-12007290 1.635 hlh1_T3 tbx37_T3
WBGene00006759_ZK617.1_unc-22 E033 chrIV:12006921-12007290 1.708 hlh1_T3 nhr25_T3
WBGene00006759_ZK617.1_unc-22 E033 chrIV:12006921-12007290 1.761 hlh1_T3 pha4_T3
WBGene00006759_ZK617.1_unc-22 E033 chrIV:12006921-12007290 1.321 hlh1_T3 cnd1_T3
WBGene00006759_ZK617.1_unc-22 E033 chrIV:12006921-12007290 2.471 hlh1_T3 end1_T3

WBGene00006771_Y71G12B.11_tln-1 E008 chrI:1732792-1733032 1.551 hlh1_T3 nhr25_T3
WBGene00006771_Y71G12B.11_tln-1 E008 chrI:1732792-1733032 1.836 hlh1_T3 tbx37_T3
WBGene00006771_Y71G12B.11_tln-1 E008 chrI:1732792-1733032 2.079 hlh1_T3 pha4_T3
WBGene00006771_Y71G12B.11_tln-1 E008 chrI:1732792-1733032 1.848 hlh1_T3 end1_T3
WBGene00006771_Y71G12B.11_tln-1 E008 chrI:1732792-1733032 1.978 hlh1_T3 cnd1_T3

WBGene00006779_K11E8.1_unc-43 E025 chrIV:10338698-10338776 2.767 hlh1_T3 nhr25_T3
WBGene00006779_K11E8.1_unc-43 E025 chrIV:10338698-10338776 3.138 hlh1_T3 tbx37_T3
WBGene00006779_K11E8.1_unc-43 E025 chrIV:10338698-10338776 3.170 hlh1_T3 pha4_T3
WBGene00006779_K11E8.1_unc-43 E025 chrIV:10338698-10338776 3.035 hlh1_T3 cnd1_T3
WBGene00006779_K11E8.1_unc-43 E025 chrIV:10338698-10338776 3.311 hlh1_T3 end1_T3

WBGene00006780_B0350.2_unc-44 E020 chrIV:5985577-5986355 1.795 hlh1_T3 tbx37_T3
WBGene00006780_B0350.2_unc-44 E020 chrIV:5985577-5986355 1.873 hlh1_T3 nhr25_T3
WBGene00006780_B0350.2_unc-44 E020 chrIV:5985577-5986355 2.230 hlh1_T3 pha4_T3
WBGene00006780_B0350.2_unc-44 E020 chrIV:5985577-5986355 1.688 hlh1_T3 cnd1_T3
WBGene00006780_B0350.2_unc-44 E020 chrIV:5985577-5986355 2.623 hlh1_T3 end1_T3

WBGene00006787_ZC101.2_unc-52 E001 chrII:14647327-14647857 1.805 hlh1_T3 pha4_T3
WBGene00006787_ZC101.2_unc-52 E001 chrII:14647327-14647857 2.411 hlh1_T3 nhr25_T3
WBGene00006787_ZC101.2_unc-52 E001 chrII:14647327-14647857 2.865 hlh1_T3 tbx37_T3
WBGene00006787_ZC101.2_unc-52 E001 chrII:14647327-14647857 1.947 hlh1_T3 cnd1_T3
WBGene00006787_ZC101.2_unc-52 E001 chrII:14647327-14647857 2.127 hlh1_T3 end1_T3

WBGene00006787_ZC101.2_unc-52 E002 chrII:14647920-14648142 1.748 hlh1_T3 pha4_T3
WBGene00006787_ZC101.2_unc-52 E002 chrII:14647920-14648142 2.216 hlh1_T3 nhr25_T3
WBGene00006787_ZC101.2_unc-52 E002 chrII:14647920-14648142 3.248 hlh1_T3 tbx37_T3
WBGene00006787_ZC101.2_unc-52 E002 chrII:14647920-14648142 1.773 hlh1_T3 end1_T3
WBGene00006787_ZC101.2_unc-52 E002 chrII:14647920-14648142 2.157 hlh1_T3 cnd1_T3

WBGene00006787_ZC101.2_unc-52 E003 chrII:14648552-14648827 1.892 hlh1_T3 pha4_T3
WBGene00006787_ZC101.2_unc-52 E003 chrII:14648552-14648827 2.275 hlh1_T3 nhr25_T3
WBGene00006787_ZC101.2_unc-52 E003 chrII:14648552-14648827 2.886 hlh1_T3 tbx37_T3
WBGene00006787_ZC101.2_unc-52 E003 chrII:14648552-14648827 2.110 hlh1_T3 cnd1_T3
WBGene00006787_ZC101.2_unc-52 E003 chrII:14648552-14648827 2.412 hlh1_T3 end1_T3

WBGene00006787_ZC101.2_unc-52 E004 chrII:14648886-14649435 1.950 hlh1_T3 pha4_T3
WBGene00006787_ZC101.2_unc-52 E004 chrII:14648886-14649435 2.167 hlh1_T3 nhr25_T3
WBGene00006787_ZC101.2_unc-52 E004 chrII:14648886-14649435 2.813 hlh1_T3 tbx37_T3
WBGene00006787_ZC101.2_unc-52 E004 chrII:14648886-14649435 2.131 hlh1_T3 cnd1_T3
WBGene00006787_ZC101.2_unc-52 E004 chrII:14648886-14649435 2.219 hlh1_T3 end1_T3

WBGene00006787_ZC101.2_unc-52 E005 chrII:14649495-14649607 1.687 hlh1_T3 pha4_T3
WBGene00006787_ZC101.2_unc-52 E005 chrII:14649495-14649607 2.243 hlh1_T3 nhr25_T3
WBGene00006787_ZC101.2_unc-52 E005 chrII:14649495-14649607 2.903 hlh1_T3 tbx37_T3
WBGene00006787_ZC101.2_unc-52 E005 chrII:14649495-14649607 2.217 hlh1_T3 end1_T3
WBGene00006787_ZC101.2_unc-52 E005 chrII:14649495-14649607 3.343 hlh1_T3 cnd1_T3

WBGene00006787_ZC101.2_unc-52 E006 chrII:14649651-14649798 1.238 hlh1_T3 pha4_T3
WBGene00006787_ZC101.2_unc-52 E006 chrII:14649651-14649798 2.056 hlh1_T3 nhr25_T3
WBGene00006787_ZC101.2_unc-52 E006 chrII:14649651-14649798 2.532 hlh1_T3 tbx37_T3
WBGene00006787_ZC101.2_unc-52 E006 chrII:14649651-14649798 2.128 hlh1_T3 end1_T3
WBGene00006787_ZC101.2_unc-52 E006 chrII:14649651-14649798 2.575 hlh1_T3 cnd1_T3

WBGene00006787_ZC101.2_unc-52 E007 chrII:14649844-14650013 1.140 hlh1_T3 pha4_T3
WBGene00006787_ZC101.2_unc-52 E007 chrII:14649844-14650013 1.907 hlh1_T3 nhr25_T3
WBGene00006787_ZC101.2_unc-52 E007 chrII:14649844-14650013 2.576 hlh1_T3 tbx37_T3
WBGene00006787_ZC101.2_unc-52 E007 chrII:14649844-14650013 1.309 hlh1_T3 end1_T3
WBGene00006787_ZC101.2_unc-52 E007 chrII:14649844-14650013 2.328 hlh1_T3 cnd1_T3

WBGene00006787_ZC101.2_unc-52 E008 chrII:14650061-14650279 1.137 hlh1_T3 pha4_T3
WBGene00006787_ZC101.2_unc-52 E008 chrII:14650061-14650279 1.871 hlh1_T3 nhr25_T3
WBGene00006787_ZC101.2_unc-52 E008 chrII:14650061-14650279 2.883 hlh1_T3 tbx37_T3
WBGene00006787_ZC101.2_unc-52 E008 chrII:14650061-14650279 1.081 hlh1_T3 end1_T3
WBGene00006787_ZC101.2_unc-52 E008 chrII:14650061-14650279 2.538 hlh1_T3 cnd1_T3

WBGene00006787_ZC101.2_unc-52 E009 chrII:14650326-14650538 1.375 hlh1_T3 pha4_T3
WBGene00006787_ZC101.2_unc-52 E009 chrII:14650326-14650538 1.891 hlh1_T3 nhr25_T3
WBGene00006787_ZC101.2_unc-52 E009 chrII:14650326-14650538 3.968 hlh1_T3 tbx37_T3
WBGene00006787_ZC101.2_unc-52 E009 chrII:14650326-14650538 1.332 hlh1_T3 end1_T3
WBGene00006787_ZC101.2_unc-52 E009 chrII:14650326-14650538 2.598 hlh1_T3 cnd1_T3

WBGene00006787_ZC101.2_unc-52 E010 chrII:14650594-14650898 1.559 hlh1_T3 pha4_T3
WBGene00006787_ZC101.2_unc-52 E010 chrII:14650594-14650898 2.022 hlh1_T3 nhr25_T3
WBGene00006787_ZC101.2_unc-52 E010 chrII:14650594-14650898 2.701 hlh1_T3 tbx37_T3
WBGene00006787_ZC101.2_unc-52 E010 chrII:14650594-14650898 1.204 hlh1_T3 end1_T3
WBGene00006787_ZC101.2_unc-52 E010 chrII:14650594-14650898 3.027 hlh1_T3 cnd1_T3

WBGene00006787_ZC101.2_unc-52 E011 chrII:14651003-14651037 1.749 hlh1_T3 pha4_T3
WBGene00006787_ZC101.2_unc-52 E011 chrII:14651003-14651037 2.171 hlh1_T3 tbx37_T3
WBGene00006787_ZC101.2_unc-52 E011 chrII:14651003-14651037 2.408 hlh1_T3 nhr25_T3
WBGene00006787_ZC101.2_unc-52 E011 chrII:14651003-14651037 1.481 hlh1_T3 end1_T3
WBGene00006787_ZC101.2_unc-52 E011 chrII:14651003-14651037 2.609 hlh1_T3 cnd1_T3

WBGene00006787_ZC101.2_unc-52 E012 chrII:14651038-14651210 1.491 hlh1_T3 pha4_T3
WBGene00006787_ZC101.2_unc-52 E012 chrII:14651038-14651210 2.185 hlh1_T3 nhr25_T3
WBGene00006787_ZC101.2_unc-52 E012 chrII:14651038-14651210 2.513 hlh1_T3 tbx37_T3
WBGene00006787_ZC101.2_unc-52 E012 chrII:14651038-14651210 1.343 hlh1_T3 end1_T3
WBGene00006787_ZC101.2_unc-52 E012 chrII:14651038-14651210 2.055 hlh1_T3 cnd1_T3

WBGene00006787_ZC101.2_unc-52 E023 chrII:14657213-14657491 2.168 hlh1_T3 pha4_T3
WBGene00006787_ZC101.2_unc-52 E023 chrII:14657213-14657491 2.253 hlh1_T3 tbx37_T3
WBGene00006787_ZC101.2_unc-52 E023 chrII:14657213-14657491 2.259 hlh1_T3 nhr25_T3
WBGene00006787_ZC101.2_unc-52 E023 chrII:14657213-14657491 1.698 hlh1_T3 end1_T3
WBGene00006787_ZC101.2_unc-52 E023 chrII:14657213-14657491 2.063 hlh1_T3 cnd1_T3

WBGene00006787_ZC101.2_unc-52 E024 chrII:14657638-14657919 1.495 hlh1_T3 pha4_T3
WBGene00006787_ZC101.2_unc-52 E024 chrII:14657638-14657919 1.872 hlh1_T3 nhr25_T3
WBGene00006787_ZC101.2_unc-52 E024 chrII:14657638-14657919 2.311 hlh1_T3 tbx37_T3
WBGene00006787_ZC101.2_unc-52 E024 chrII:14657638-14657919 1.131 hlh1_T3 end1_T3
WBGene00006787_ZC101.2_unc-52 E024 chrII:14657638-14657919 1.962 hlh1_T3 cnd1_T3

WBGene00006794_C38C3.5_unc-60 E008 chrV:1476882-1476968 2.575 hlh1_T3 nhr25_T3
WBGene00006794_C38C3.5_unc-60 E008 chrV:1476882-1476968 2.794 hlh1_T3 pha4_T3
WBGene00006794_C38C3.5_unc-60 E008 chrV:1476882-1476968 2.877 hlh1_T3 tbx37_T3
WBGene00006794_C38C3.5_unc-60 E008 chrV:1476882-1476968 3.281 hlh1_T3 end1_T3
WBGene00006794_C38C3.5_unc-60 E008 chrV:1476882-1476968 3.329 hlh1_T3 cnd1_T3

WBGene00006794_C38C3.5_unc-60 E009 chrV:1477339-1477451 2.773 hlh1_T3 nhr25_T3
WBGene00006794_C38C3.5_unc-60 E009 chrV:1477339-1477451 2.988 hlh1_T3 tbx37_T3
WBGene00006794_C38C3.5_unc-60 E009 chrV:1477339-1477451 3.261 hlh1_T3 pha4_T3
WBGene00006794_C38C3.5_unc-60 E009 chrV:1477339-1477451 3.360 hlh1_T3 cnd1_T3
WBGene00006794_C38C3.5_unc-60 E009 chrV:1477339-1477451 3.577 hlh1_T3 end1_T3

WBGene00006794_C38C3.5_unc-60 E010 chrV:1477951-1478037 2.926 hlh1_T3 nhr25_T3
WBGene00006794_C38C3.5_unc-60 E010 chrV:1477951-1478037 3.112 hlh1_T3 tbx37_T3
WBGene00006794_C38C3.5_unc-60 E010 chrV:1477951-1478037 3.441 hlh1_T3 pha4_T3
WBGene00006794_C38C3.5_unc-60 E010 chrV:1477951-1478037 3.513 hlh1_T3 cnd1_T3
WBGene00006794_C38C3.5_unc-60 E010 chrV:1477951-1478037 3.608 hlh1_T3 end1_T3

WBGene00006794_C38C3.5_unc-60 E011 chrV:1479203-1479581 3.320 hlh1_T3 nhr25_T3
WBGene00006794_C38C3.5_unc-60 E011 chrV:1479203-1479581 3.366 hlh1_T3 tbx37_T3
WBGene00006794_C38C3.5_unc-60 E011 chrV:1479203-1479581 3.877 hlh1_T3 pha4_T3
WBGene00006794_C38C3.5_unc-60 E011 chrV:1479203-1479581 3.771 hlh1_T3 cnd1_T3
WBGene00006794_C38C3.5_unc-60 E011 chrV:1479203-1479581 4.051 hlh1_T3 end1_T3

WBGene00006805_F55C7.7_unc-73 E001 chrI:3999342-3999523 1.487 hlh1_T3 pha4_T3
WBGene00006805_F55C7.7_unc-73 E001 chrI:3999342-3999523 13.104 hlh1_T3 nhr25_T3
WBGene00006805_F55C7.7_unc-73 E001 chrI:3999342-3999523 13.211 hlh1_T3 tbx37_T3
WBGene00006805_F55C7.7_unc-73 E001 chrI:3999342-3999523 12.975 hlh1_T3 end1_T3
WBGene00006805_F55C7.7_unc-73 E001 chrI:3999342-3999523 2.951 hlh1_T3 cnd1_T3

WBGene00006805_F55C7.7_unc-73 E002 chrI:3999587-3999691 2.105 hlh1_T3 nhr25_T3
WBGene00006805_F55C7.7_unc-73 E002 chrI:3999587-3999691 2.340 hlh1_T3 pha4_T3
WBGene00006805_F55C7.7_unc-73 E002 chrI:3999587-3999691 2.649 hlh1_T3 tbx37_T3
WBGene00006805_F55C7.7_unc-73 E002 chrI:3999587-3999691 13.334 hlh1_T3 end1_T3
WBGene00006805_F55C7.7_unc-73 E002 chrI:3999587-3999691 2.809 hlh1_T3 cnd1_T3

WBGene00006805_F55C7.7_unc-73 E003 chrI:3999776-3999908 1.142 hlh1_T3 nhr25_T3
WBGene00006805_F55C7.7_unc-73 E003 chrI:3999776-3999908 1.882 hlh1_T3 pha4_T3
WBGene00006805_F55C7.7_unc-73 E003 chrI:3999776-3999908 1.982 hlh1_T3 tbx37_T3
WBGene00006805_F55C7.7_unc-73 E003 chrI:3999776-3999908 13.667 hlh1_T3 end1_T3
WBGene00006805_F55C7.7_unc-73 E003 chrI:3999776-3999908 2.639 hlh1_T3 cnd1_T3

WBGene00006805_F55C7.7_unc-73 E004 chrI:3999956-4000017 1.676 hlh1_T3 nhr25_T3
WBGene00006805_F55C7.7_unc-73 E004 chrI:3999956-4000017 1.856 hlh1_T3 tbx37_T3
WBGene00006805_F55C7.7_unc-73 E004 chrI:3999956-4000017 2.211 hlh1_T3 pha4_T3
WBGene00006805_F55C7.7_unc-73 E004 chrI:3999956-4000017 13.702 hlh1_T3 end1_T3
WBGene00006805_F55C7.7_unc-73 E004 chrI:3999956-4000017 2.677 hlh1_T3 cnd1_T3

WBGene00006805_F55C7.7_unc-73 E005 chrI:4000337-4000542 1.397 hlh1_T3 nhr25_T3
WBGene00006805_F55C7.7_unc-73 E005 chrI:4000337-4000542 1.878 hlh1_T3 pha4_T3
WBGene00006805_F55C7.7_unc-73 E005 chrI:4000337-4000542 1.948 hlh1_T3 tbx37_T3
WBGene00006805_F55C7.7_unc-73 E005 chrI:4000337-4000542 2.504 hlh1_T3 cnd1_T3
WBGene00006805_F55C7.7_unc-73 E005 chrI:4000337-4000542 2.664 hlh1_T3 end1_T3

WBGene00006805_F55C7.7_unc-73 E006 chrI:4000676-4000803 1.774 hlh1_T3 nhr25_T3
WBGene00006805_F55C7.7_unc-73 E006 chrI:4000676-4000803 1.797 hlh1_T3 pha4_T3
WBGene00006805_F55C7.7_unc-73 E006 chrI:4000676-4000803 2.605 hlh1_T3 tbx37_T3
WBGene00006805_F55C7.7_unc-73 E006 chrI:4000676-4000803 2.424 hlh1_T3 end1_T3
WBGene00006805_F55C7.7_unc-73 E006 chrI:4000676-4000803 2.958 hlh1_T3 cnd1_T3

WBGene00006805_F55C7.7_unc-73 E007 chrI:4001431-4001502 1.439 hlh1_T3 nhr25_T3
WBGene00006805_F55C7.7_unc-73 E007 chrI:4001431-4001502 13.690 hlh1_T3 tbx37_T3
WBGene00006805_F55C7.7_unc-73 E007 chrI:4001431-4001502 13.794 hlh1_T3 pha4_T3
WBGene00006805_F55C7.7_unc-73 E007 chrI:4001431-4001502 14.769 hlh1_T3 cnd1_T3
WBGene00006805_F55C7.7_unc-73 E007 chrI:4001431-4001502 2.092 hlh1_T3 end1_T3

WBGene00006823_C06A5.7_unc-94 E012 chrI:6000755-6001099 1.949 hlh1_T3 nhr25_T3
WBGene00006823_C06A5.7_unc-94 E012 chrI:6000755-6001099 2.186 hlh1_T3 tbx37_T3
WBGene00006823_C06A5.7_unc-94 E012 chrI:6000755-6001099 2.368 hlh1_T3 pha4_T3
WBGene00006823_C06A5.7_unc-94 E012 chrI:6000755-6001099 1.538 hlh1_T3 end1_T3
WBGene00006823_C06A5.7_unc-94 E012 chrI:6000755-6001099 1.701 hlh1_T3 cnd1_T3

WBGene00008768_F13G3.10_F13G3.10 E004 chrI:7313957-7314052 1.952 hlh1_T3 pha4_T3
WBGene00008768_F13G3.10_F13G3.10 E004 chrI:7313957-7314052 2.917 hlh1_T3 nhr25_T3
WBGene00008768_F13G3.10_F13G3.10 E004 chrI:7313957-7314052 2.977 hlh1_T3 tbx37_T3
WBGene00008768_F13G3.10_F13G3.10 E004 chrI:7313957-7314052 2.453 hlh1_T3 end1_T3
WBGene00008768_F13G3.10_F13G3.10 E004 chrI:7313957-7314052 2.855 hlh1_T3 cnd1_T3

WBGene00009337_F32F2.1_uig-1 E026 chrV:13295781-13295913 2.557 hlh1_T3 pha4_T3
WBGene00009337_F32F2.1_uig-1 E026 chrV:13295781-13295913 2.630 hlh1_T3 nhr25_T3
WBGene00009337_F32F2.1_uig-1 E026 chrV:13295781-13295913 2.761 hlh1_T3 tbx37_T3
WBGene00009337_F32F2.1_uig-1 E026 chrV:13295781-13295913 1.361 hlh1_T3 end1_T3
WBGene00009337_F32F2.1_uig-1 E026 chrV:13295781-13295913 2.388 hlh1_T3 cnd1_T3

WBGene00010628_K07C5.5_ceeh-2 E001 chrV:10356282-10356504 1.412 hlh1_T3 pha4_T3
WBGene00010628_K07C5.5_ceeh-2 E001 chrV:10356282-10356504 1.589 hlh1_T3 nhr25_T3
WBGene00010628_K07C5.5_ceeh-2 E001 chrV:10356282-10356504 1.689 hlh1_T3 tbx37_T3
WBGene00010628_K07C5.5_ceeh-2 E001 chrV:10356282-10356504 1.474 hlh1_T3 end1_T3
WBGene00010628_K07C5.5_ceeh-2 E001 chrV:10356282-10356504 1.781 hlh1_T3 cnd1_T3

WBGene00010713_K09B11.9_uso-1 E012 chrIV:13453686-13453781 1.278 hlh1_T3 tbx37_T3
WBGene00010713_K09B11.9_uso-1 E012 chrIV:13453686-13453781 1.446 hlh1_T3 nhr25_T3
WBGene00010713_K09B11.9_uso-1 E012 chrIV:13453686-13453781 1.661 hlh1_T3 pha4_T3
WBGene00010713_K09B11.9_uso-1 E012 chrIV:13453686-13453781 1.311 hlh1_T3 end1_T3
WBGene00010713_K09B11.9_uso-1 E012 chrIV:13453686-13453781 2.368 hlh1_T3 cnd1_T3

WBGene00010713_K09B11.9_uso-1 E013 chrIV:13454697-13454798 1.489 hlh1_T3 nhr25_T3
WBGene00010713_K09B11.9_uso-1 E013 chrIV:13454697-13454798 1.541 hlh1_T3 pha4_T3
WBGene00010713_K09B11.9_uso-1 E013 chrIV:13454697-13454798 1.734 hlh1_T3 tbx37_T3
WBGene00010713_K09B11.9_uso-1 E013 chrIV:13454697-13454798 1.794 hlh1_T3 end1_T3
WBGene00010713_K09B11.9_uso-1 E013 chrIV:13454697-13454798 2.853 hlh1_T3 cnd1_T3

WBGene00010727_K09G1.1_K09G1.1 E001 chrV:9583596-9583693 13.018 hlh1_T3 pha4_T3
WBGene00010727_K09G1.1_K09G1.1 E001 chrV:9583596-9583693 15.195 hlh1_T3 tbx37_T3
WBGene00010727_K09G1.1_K09G1.1 E001 chrV:9583596-9583693 16.229 hlh1_T3 nhr25_T3
WBGene00010727_K09G1.1_K09G1.1 E001 chrV:9583596-9583693 12.820 hlh1_T3 end1_T3
WBGene00010727_K09G1.1_K09G1.1 E001 chrV:9583596-9583693 14.246 hlh1_T3 cnd1_T3

WBGene00011647_T09E8.1_noca-1 E002 chrV:13155646-13156123 1.148 hlh1_T3 pha4_T3
WBGene00011647_T09E8.1_noca-1 E002 chrV:13155646-13156123 1.467 hlh1_T3 tbx37_T3
WBGene00011647_T09E8.1_noca-1 E002 chrV:13155646-13156123 2.626 hlh1_T3 nhr25_T3
WBGene00011647_T09E8.1_noca-1 E002 chrV:13155646-13156123 2.393 hlh1_T3 end1_T3
WBGene00011647_T09E8.1_noca-1 E002 chrV:13155646-13156123 2.986 hlh1_T3 cnd1_T3

WBGene00011904_T21H8.1_hlb-1 E014 chrX:13871712-13871997 2.674 hlh1_T3 tbx37_T3
WBGene00011904_T21H8.1_hlb-1 E014 chrX:13871712-13871997 3.073 hlh1_T3 nhr25_T3
WBGene00011904_T21H8.1_hlb-1 E014 chrX:13871712-13871997 3.326 hlh1_T3 pha4_T3
WBGene00011904_T21H8.1_hlb-1 E014 chrX:13871712-13871997 2.602 hlh1_T3 cnd1_T3
WBGene00011904_T21H8.1_hlb-1 E014 chrX:13871712-13871997 2.774 hlh1_T3 end1_T3

WBGene00011904_T21H8.1_hlb-1 E015 chrX:13872555-13872750 2.705 hlh1_T3 tbx37_T3
WBGene00011904_T21H8.1_hlb-1 E015 chrX:13872555-13872750 3.278 hlh1_T3 nhr25_T3
WBGene00011904_T21H8.1_hlb-1 E015 chrX:13872555-13872750 4.037 hlh1_T3 pha4_T3
WBGene00011904_T21H8.1_hlb-1 E015 chrX:13872555-13872750 2.530 hlh1_T3 cnd1_T3
WBGene00011904_T21H8.1_hlb-1 E015 chrX:13872555-13872750 3.344 hlh1_T3 end1_T3

WBGene00011904_T21H8.1_hlb-1 E016 chrX:13873287-13873357 14.324 hlh1_T3 pha4_T3
WBGene00011904_T21H8.1_hlb-1 E016 chrX:13873287-13873357 2.664 hlh1_T3 nhr25_T3
WBGene00011904_T21H8.1_hlb-1 E016 chrX:13873287-13873357 3.047 hlh1_T3 tbx37_T3
WBGene00011904_T21H8.1_hlb-1 E016 chrX:13873287-13873357 1.953 hlh1_T3 cnd1_T3
WBGene00011904_T21H8.1_hlb-1 E016 chrX:13873287-13873357 3.156 hlh1_T3 end1_T3

WBGene00012980_Y48B6A.6_efhd-1 E002 chrII:14180259-14180378 1.504 hlh1_T3 nhr25_T3
WBGene00012980_Y48B6A.6_efhd-1 E002 chrII:14180259-14180378 2.953 hlh1_T3 pha4_T3
WBGene00012980_Y48B6A.6_efhd-1 E002 chrII:14180259-14180378 3.149 hlh1_T3 tbx37_T3
WBGene00012980_Y48B6A.6_efhd-1 E002 chrII:14180259-14180378 1.342 hlh1_T3 cnd1_T3
WBGene00012980_Y48B6A.6_efhd-1 E002 chrII:14180259-14180378 2.126 hlh1_T3 end1_T3

WBGene00012980_Y48B6A.6_efhd-1 E003 chrII:14181152-14181625 1.571 hlh1_T3 nhr25_T3
WBGene00012980_Y48B6A.6_efhd-1 E003 chrII:14181152-14181625 2.637 hlh1_T3 tbx37_T3
WBGene00012980_Y48B6A.6_efhd-1 E003 chrII:14181152-14181625 2.817 hlh1_T3 pha4_T3
WBGene00012980_Y48B6A.6_efhd-1 E003 chrII:14181152-14181625 1.812 hlh1_T3 cnd1_T3
WBGene00012980_Y48B6A.6_efhd-1 E003 chrII:14181152-14181625 2.168 hlh1_T3 end1_T3

WBGene00012980_Y48B6A.6_efhd-1 E004 chrII:14182896-14183423 1.746 hlh1_T3 nhr25_T3
WBGene00012980_Y48B6A.6_efhd-1 E004 chrII:14182896-14183423 2.523 hlh1_T3 tbx37_T3
WBGene00012980_Y48B6A.6_efhd-1 E004 chrII:14182896-14183423 3.444 hlh1_T3 pha4_T3
WBGene00012980_Y48B6A.6_efhd-1 E004 chrII:14182896-14183423 1.931 hlh1_T3 end1_T3
WBGene00012980_Y48B6A.6_efhd-1 E004 chrII:14182896-14183423 2.154 hlh1_T3 cnd1_T3

WBGene00013228_Y56A3A.7_Y56A3A.7 E003 chrIII:11936914-11937042 2.110 hlh1_T3 tbx37_T3
WBGene00013228_Y56A3A.7_Y56A3A.7 E003 chrIII:11936914-11937042 2.402 hlh1_T3 nhr25_T3
WBGene00013228_Y56A3A.7_Y56A3A.7 E003 chrIII:11936914-11937042 2.442 hlh1_T3 pha4_T3
WBGene00013228_Y56A3A.7_Y56A3A.7 E003 chrIII:11936914-11937042 2.049 hlh1_T3 cnd1_T3
WBGene00013228_Y56A3A.7_Y56A3A.7 E003 chrIII:11936914-11937042 2.631 hlh1_T3 end1_T3

WBGene00013228_Y56A3A.7_Y56A3A.7 E004 chrIII:11938972-11939181 2.605 hlh1_T3 tbx37_T3
WBGene00013228_Y56A3A.7_Y56A3A.7 E004 chrIII:11938972-11939181 3.043 hlh1_T3 nhr25_T3
WBGene00013228_Y56A3A.7_Y56A3A.7 E004 chrIII:11938972-11939181 3.358 hlh1_T3 pha4_T3
WBGene00013228_Y56A3A.7_Y56A3A.7 E004 chrIII:11938972-11939181 2.547 hlh1_T3 cnd1_T3
WBGene00013228_Y56A3A.7_Y56A3A.7 E004 chrIII:11938972-11939181 3.575 hlh1_T3 end1_T3

WBGene00013289_Y57G11A.1_tag-273 E003 chrIV:14488144-14488292 1.694 hlh1_T3 pha4_T3
WBGene00013289_Y57G11A.1_tag-273 E003 chrIV:14488144-14488292 1.837 hlh1_T3 tbx37_T3
WBGene00013289_Y57G11A.1_tag-273 E003 chrIV:14488144-14488292 2.379 hlh1_T3 nhr25_T3
WBGene00013289_Y57G11A.1_tag-273 E003 chrIV:14488144-14488292 1.955 hlh1_T3 cnd1_T3
WBGene00013289_Y57G11A.1_tag-273 E003 chrIV:14488144-14488292 2.156 hlh1_T3 end1_T3

WBGene00013289_Y57G11A.1_tag-273 E013 chrIV:14500443-14500520 1.013 hlh1_T3 pha4_T3
WBGene00013289_Y57G11A.1_tag-273 E013 chrIV:14500443-14500520 1.996 hlh1_T3 tbx37_T3
WBGene00013289_Y57G11A.1_tag-273 E013 chrIV:14500443-14500520 2.495 hlh1_T3 nhr25_T3
WBGene00013289_Y57G11A.1_tag-273 E013 chrIV:14500443-14500520 1.040 hlh1_T3 end1_T3
WBGene00013289_Y57G11A.1_tag-273 E013 chrIV:14500443-14500520 2.215 hlh1_T3 cnd1_T3

WBGene00013289_Y57G11A.1_tag-273 E014 chrIV:14501232-14501338 1.275 hlh1_T3 pha4_T3
WBGene00013289_Y57G11A.1_tag-273 E014 chrIV:14501232-14501338 2.270 hlh1_T3 tbx37_T3
WBGene00013289_Y57G11A.1_tag-273 E014 chrIV:14501232-14501338 2.612 hlh1_T3 nhr25_T3
WBGene00013289_Y57G11A.1_tag-273 E014 chrIV:14501232-14501338 1.222 hlh1_T3 end1_T3
WBGene00013289_Y57G11A.1_tag-273 E014 chrIV:14501232-14501338 2.258 hlh1_T3 cnd1_T3

WBGene00013289_Y57G11A.1_tag-273 E015 chrIV:14501734-14501961 1.507 hlh1_T3 pha4_T3
WBGene00013289_Y57G11A.1_tag-273 E015 chrIV:14501734-14501961 2.263 hlh1_T3 tbx37_T3
WBGene00013289_Y57G11A.1_tag-273 E015 chrIV:14501734-14501961 2.822 hlh1_T3 nhr25_T3
WBGene00013289_Y57G11A.1_tag-273 E015 chrIV:14501734-14501961 1.432 hlh1_T3 end1_T3
WBGene00013289_Y57G11A.1_tag-273 E015 chrIV:14501734-14501961 2.213 hlh1_T3 cnd1_T3

WBGene00013289_Y57G11A.1_tag-273 E016 chrIV:14502918-14503156 1.731 hlh1_T3 pha4_T3
WBGene00013289_Y57G11A.1_tag-273 E016 chrIV:14502918-14503156 2.323 hlh1_T3 tbx37_T3
WBGene00013289_Y57G11A.1_tag-273 E016 chrIV:14502918-14503156 2.680 hlh1_T3 nhr25_T3
WBGene00013289_Y57G11A.1_tag-273 E016 chrIV:14502918-14503156 1.590 hlh1_T3 end1_T3
WBGene00013289_Y57G11A.1_tag-273 E016 chrIV:14502918-14503156 2.360 hlh1_T3 cnd1_T3

WBGene00013289_Y57G11A.1_tag-273 E017 chrIV:14503620-14503724 1.512 hlh1_T3 pha4_T3
WBGene00013289_Y57G11A.1_tag-273 E017 chrIV:14503620-14503724 2.228 hlh1_T3 tbx37_T3
WBGene00013289_Y57G11A.1_tag-273 E017 chrIV:14503620-14503724 2.703 hlh1_T3 nhr25_T3
WBGene00013289_Y57G11A.1_tag-273 E017 chrIV:14503620-14503724 1.745 hlh1_T3 end1_T3
WBGene00013289_Y57G11A.1_tag-273 E017 chrIV:14503620-14503724 2.926 hlh1_T3 cnd1_T3

WBGene00013289_Y57G11A.1_tag-273 E019 chrIV:14505032-14505139 1.723 hlh1_T3 pha4_T3
WBGene00013289_Y57G11A.1_tag-273 E019 chrIV:14505032-14505139 2.177 hlh1_T3 nhr25_T3
WBGene00013289_Y57G11A.1_tag-273 E019 chrIV:14505032-14505139 2.228 hlh1_T3 tbx37_T3
WBGene00013289_Y57G11A.1_tag-273 E019 chrIV:14505032-14505139 2.058 hlh1_T3 end1_T3
WBGene00013289_Y57G11A.1_tag-273 E019 chrIV:14505032-14505139 2.605 hlh1_T3 cnd1_T3

WBGene00013289_Y57G11A.1_tag-273 E020 chrIV:14505140-14505166 2.024 hlh1_T3 pha4_T3
WBGene00013289_Y57G11A.1_tag-273 E020 chrIV:14505140-14505166 2.063 hlh1_T3 nhr25_T3
WBGene00013289_Y57G11A.1_tag-273 E020 chrIV:14505140-14505166 2.247 hlh1_T3 tbx37_T3
WBGene00013289_Y57G11A.1_tag-273 E020 chrIV:14505140-14505166 2.288 hlh1_T3 end1_T3
WBGene00013289_Y57G11A.1_tag-273 E020 chrIV:14505140-14505166 2.451 hlh1_T3 cnd1_T3

WBGene00016197_C28H8.6_pxl-1 E001 chrIII:5889719-5889874 2.319 hlh1_T3 pha4_T3
WBGene00016197_C28H8.6_pxl-1 E001 chrIII:5889719-5889874 2.673 hlh1_T3 nhr25_T3
WBGene00016197_C28H8.6_pxl-1 E001 chrIII:5889719-5889874 3.790 hlh1_T3 tbx37_T3
WBGene00016197_C28H8.6_pxl-1 E001 chrIII:5889719-5889874 2.549 hlh1_T3 end1_T3
WBGene00016197_C28H8.6_pxl-1 E001 chrIII:5889719-5889874 2.854 hlh1_T3 cnd1_T3

WBGene00016197_C28H8.6_pxl-1 E012 chrIII:5895961-5896006 2.271 hlh1_T3 nhr25_T3
WBGene00016197_C28H8.6_pxl-1 E012 chrIII:5895961-5896006 2.948 hlh1_T3 pha4_T3
WBGene00016197_C28H8.6_pxl-1 E012 chrIII:5895961-5896006 3.915 hlh1_T3 tbx37_T3
WBGene00016197_C28H8.6_pxl-1 E012 chrIII:5895961-5896006 1.860 hlh1_T3 cnd1_T3
WBGene00016197_C28H8.6_pxl-1 E012 chrIII:5895961-5896006 2.640 hlh1_T3 end1_T3

WBGene00016415_C34F11.3_ampd-1 E012 chrII:5207313-5207354 13.001 hlh1_T3 pha4_T3
WBGene00016415_C34F11.3_ampd-1 E012 chrII:5207313-5207354 13.243 hlh1_T3 nhr25_T3
WBGene00016415_C34F11.3_ampd-1 E012 chrII:5207313-5207354 2.394 hlh1_T3 tbx37_T3
WBGene00016415_C34F11.3_ampd-1 E012 chrII:5207313-5207354 2.775 hlh1_T3 cnd1_T3
WBGene00016415_C34F11.3_ampd-1 E012 chrII:5207313-5207354 2.843 hlh1_T3 end1_T3

WBGene00020251_T05C1.4_camt-1 E006 chrII:4493308-4493383 13.127 hlh1_T3 nhr25_T3
WBGene00020251_T05C1.4_camt-1 E006 chrII:4493308-4493383 1.999 hlh1_T3 tbx37_T3
WBGene00020251_T05C1.4_camt-1 E006 chrII:4493308-4493383 2.200 hlh1_T3 pha4_T3
WBGene00020251_T05C1.4_camt-1 E006 chrII:4493308-4493383 13.081 hlh1_T3 end1_T3
WBGene00020251_T05C1.4_camt-1 E006 chrII:4493308-4493383 14.003 hlh1_T3 cnd1_T3

WBGene00021019_W04B5.2_W04B5.2 E003 chrIII:2424870-2425280 13.353 hlh1_T3 nhr25_T3
WBGene00021019_W04B5.2_W04B5.2 E003 chrIII:2424870-2425280 2.967 hlh1_T3 tbx37_T3
WBGene00021019_W04B5.2_W04B5.2 E003 chrIII:2424870-2425280 3.274 hlh1_T3 pha4_T3
WBGene00021019_W04B5.2_W04B5.2 E003 chrIII:2424870-2425280 2.738 hlh1_T3 end1_T3
WBGene00021019_W04B5.2_W04B5.2 E003 chrIII:2424870-2425280 3.362 hlh1_T3 cnd1_T3

WBGene00022059_Y67D8A.2_Y67D8A.2 E019 chrIV:3241557-3241616 1.764 hlh1_T3 nhr25_T3
WBGene00022059_Y67D8A.2_Y67D8A.2 E019 chrIV:3241557-3241616 1.981 hlh1_T3 pha4_T3
WBGene00022059_Y67D8A.2_Y67D8A.2 E019 chrIV:3241557-3241616 2.005 hlh1_T3 tbx37_T3
WBGene00022059_Y67D8A.2_Y67D8A.2 E019 chrIV:3241557-3241616 14.363 hlh1_T3 end1_T3
WBGene00022059_Y67D8A.2_Y67D8A.2 E019 chrIV:3241557-3241616 2.253 hlh1_T3 cnd1_T3

WBGene00000228_W04D2.1_atn-1 J014 chrV:12480611-12480727 14.879 hlh1_T3 pha4_T3
WBGene00000228_W04D2.1_atn-1 J014 chrV:12480611-12480727 2.372 hlh1_T3 tbx37_T3
WBGene00000228_W04D2.1_atn-1 J014 chrV:12480611-12480727 3.776 hlh1_T3 nhr25_T3
WBGene00000228_W04D2.1_atn-1 J014 chrV:12480611-12480727 13.303 hlh1_T3 end1_T3
WBGene00000228_W04D2.1_atn-1 J014 chrV:12480611-12480727 3.190 hlh1_T3 cnd1_T3

WBGene00000228_W04D2.1_atn-1 J016 chrV:12480889-12481283 14.648 hlh1_T3 pha4_T3
WBGene00000228_W04D2.1_atn-1 J016 chrV:12480889-12481283 14.693 hlh1_T3 nhr25_T3
WBGene00000228_W04D2.1_atn-1 J016 chrV:12480889-12481283 2.537 hlh1_T3 tbx37_T3
WBGene00000228_W04D2.1_atn-1 J016 chrV:12480889-12481283 2.227 hlh1_T3 end1_T3
WBGene00000228_W04D2.1_atn-1 J016 chrV:12480889-12481283 2.655 hlh1_T3 cnd1_T3

WBGene00000554_F55C10.1_cnb-1 J014 chrV:11377218-11377841 2.414 hlh1_T3 pha4_T3
WBGene00000554_F55C10.1_cnb-1 J014 chrV:11377218-11377841 2.503 hlh1_T3 tbx37_T3
WBGene00000554_F55C10.1_cnb-1 J014 chrV:11377218-11377841 2.552 hlh1_T3 nhr25_T3
WBGene00000554_F55C10.1_cnb-1 J014 chrV:11377218-11377841 2.796 hlh1_T3 cnd1_T3
WBGene00000554_F55C10.1_cnb-1 J014 chrV:11377218-11377841 3.318 hlh1_T3 end1_T3

WBGene00001131_F15D3.1_dys-1 J104 chrI:11552154-11555486 1.566 hlh1_T3 tbx37_T3
WBGene00001131_F15D3.1_dys-1 J104 chrI:11552154-11555486 1.702 hlh1_T3 pha4_T3
WBGene00001131_F15D3.1_dys-1 J104 chrI:11552154-11555486 2.553 hlh1_T3 nhr25_T3
WBGene00001131_F15D3.1_dys-1 J104 chrI:11552154-11555486 1.275 hlh1_T3 end1_T3
WBGene00001131_F15D3.1_dys-1 J104 chrI:11552154-11555486 1.325 hlh1_T3 cnd1_T3

WBGene00001131_F15D3.1_dys-1 J105 chrI:11555603-11556177 1.943 hlh1_T3 tbx37_T3
WBGene00001131_F15D3.1_dys-1 J105 chrI:11555603-11556177 2.073 hlh1_T3 pha4_T3
WBGene00001131_F15D3.1_dys-1 J105 chrI:11555603-11556177 2.574 hlh1_T3 nhr25_T3
WBGene00001131_F15D3.1_dys-1 J105 chrI:11555603-11556177 1.441 hlh1_T3 cnd1_T3
WBGene00001131_F15D3.1_dys-1 J105 chrI:11555603-11556177 1.529 hlh1_T3 end1_T3

WBGene00001131_F15D3.1_dys-1 J106 chrI:11556303-11556467 1.706 hlh1_T3 tbx37_T3
WBGene00001131_F15D3.1_dys-1 J106 chrI:11556303-11556467 2.100 hlh1_T3 pha4_T3
WBGene00001131_F15D3.1_dys-1 J106 chrI:11556303-11556467 2.567 hlh1_T3 nhr25_T3
WBGene00001131_F15D3.1_dys-1 J106 chrI:11556303-11556467 1.234 hlh1_T3 cnd1_T3
WBGene00001131_F15D3.1_dys-1 J106 chrI:11556303-11556467 1.647 hlh1_T3 end1_T3

WBGene00001502_F52D10.3_ftt-2 J011 chrX:11604212-11604276 1.712 hlh1_T3 tbx37_T3
WBGene00001502_F52D10.3_ftt-2 J011 chrX:11604212-11604276 1.733 hlh1_T3 pha4_T3
WBGene00001502_F52D10.3_ftt-2 J011 chrX:11604212-11604276 1.781 hlh1_T3 nhr25_T3
WBGene00001502_F52D10.3_ftt-2 J011 chrX:11604212-11604276 1.705 hlh1_T3 end1_T3
WBGene00001502_F52D10.3_ftt-2 J011 chrX:11604212-11604276 1.708 hlh1_T3 cnd1_T3

WBGene00002203_F46F2.2_kin-20 J016 chrX:15269727-15271226 1.225 hlh1_T3 nhr25_T3
WBGene00002203_F46F2.2_kin-20 J016 chrX:15269727-15271226 1.372 hlh1_T3 tbx37_T3
WBGene00002203_F46F2.2_kin-20 J016 chrX:15269727-15271226 1.990 hlh1_T3 pha4_T3
WBGene00002203_F46F2.2_kin-20 J016 chrX:15269727-15271226 1.112 hlh1_T3 cnd1_T3
WBGene00002203_F46F2.2_kin-20 J016 chrX:15269727-15271226 1.627 hlh1_T3 end1_T3

WBGene00003012_F18A1.2_lin-26 J009 chrII:7683528-7683965 1.162 hlh1_T3 pha4_T3
WBGene00003012_F18A1.2_lin-26 J009 chrII:7683528-7683965 1.472 hlh1_T3 tbx37_T3
WBGene00003012_F18A1.2_lin-26 J009 chrII:7683528-7683965 2.987 hlh1_T3 nhr25_T3
WBGene00003012_F18A1.2_lin-26 J009 chrII:7683528-7683965 1.263 hlh1_T3 end1_T3
WBGene00003012_F18A1.2_lin-26 J009 chrII:7683528-7683965 1.289 hlh1_T3 cnd1_T3

WBGene00003025_T27C4.4_lin-40 J017 chrV:3710119-3710697 1.455 hlh1_T3 pha4_T3
WBGene00003025_T27C4.4_lin-40 J017 chrV:3710119-3710697 2.072 hlh1_T3 nhr25_T3
WBGene00003025_T27C4.4_lin-40 J017 chrV:3710119-3710697 2.080 hlh1_T3 tbx37_T3
WBGene00003025_T27C4.4_lin-40 J017 chrV:3710119-3710697 2.397 hlh1_T3 end1_T3
WBGene00003025_T27C4.4_lin-40 J017 chrV:3710119-3710697 2.695 hlh1_T3 cnd1_T3

WBGene00003025_T27C4.4_lin-40 J019 chrV:3711009-3712352 1.387 hlh1_T3 pha4_T3
WBGene00003025_T27C4.4_lin-40 J019 chrV:3711009-3712352 1.815 hlh1_T3 nhr25_T3
WBGene00003025_T27C4.4_lin-40 J019 chrV:3711009-3712352 1.985 hlh1_T3 tbx37_T3
WBGene00003025_T27C4.4_lin-40 J019 chrV:3711009-3712352 2.247 hlh1_T3 end1_T3
WBGene00003025_T27C4.4_lin-40 J019 chrV:3711009-3712352 2.302 hlh1_T3 cnd1_T3

WBGene00003247_ZC504.4_mig-15 J025 chrX:10423812-10424121 1.471 hlh1_T3 nhr25_T3
WBGene00003247_ZC504.4_mig-15 J025 chrX:10423812-10424121 1.527 hlh1_T3 pha4_T3
WBGene00003247_ZC504.4_mig-15 J025 chrX:10423812-10424121 1.724 hlh1_T3 tbx37_T3
WBGene00003247_ZC504.4_mig-15 J025 chrX:10423812-10424121 1.162 hlh1_T3 cnd1_T3
WBGene00003247_ZC504.4_mig-15 J025 chrX:10423812-10424121 13.204 hlh1_T3 end1_T3

WBGene00003247_ZC504.4_mig-15 J027 chrX:10424149-10424231 1.234 hlh1_T3 pha4_T3
WBGene00003247_ZC504.4_mig-15 J027 chrX:10424149-10424231 1.559 hlh1_T3 tbx37_T3
WBGene00003247_ZC504.4_mig-15 J027 chrX:10424149-10424231 1.772 hlh1_T3 nhr25_T3
WBGene00003247_ZC504.4_mig-15 J027 chrX:10424149-10424231 1.186 hlh1_T3 cnd1_T3
WBGene00003247_ZC504.4_mig-15 J027 chrX:10424149-10424231 2.036 hlh1_T3 end1_T3

WBGene00003516_C43E11.6_nab-1 J022 chrI:4231226-4232495 1.325 hlh1_T3 pha4_T3
WBGene00003516_C43E11.6_nab-1 J022 chrI:4231226-4232495 1.782 hlh1_T3 tbx37_T3
WBGene00003516_C43E11.6_nab-1 J022 chrI:4231226-4232495 2.357 hlh1_T3 nhr25_T3
WBGene00003516_C43E11.6_nab-1 J022 chrI:4231226-4232495 1.769 hlh1_T3 cnd1_T3
WBGene00003516_C43E11.6_nab-1 J022 chrI:4231226-4232495 2.345 hlh1_T3 end1_T3

WBGene00003593_F42A10.2_nfm-1 J025 chrIII:6163194-6163398 12.425 hlh1_T3 tbx37_T3
WBGene00003593_F42A10.2_nfm-1 J025 chrIII:6163194-6163398 12.656 hlh1_T3 nhr25_T3
WBGene00003593_F42A10.2_nfm-1 J025 chrIII:6163194-6163398 1.556 hlh1_T3 pha4_T3
WBGene00003593_F42A10.2_nfm-1 J025 chrIII:6163194-6163398 12.257 hlh1_T3 cnd1_T3
WBGene00003593_F42A10.2_nfm-1 J025 chrIII:6163194-6163398 1.851 hlh1_T3 end1_T3

WBGene00003593_F42A10.2_nfm-1 J027 chrIII:6163620-6164292 12.879 hlh1_T3 nhr25_T3
WBGene00003593_F42A10.2_nfm-1 J027 chrIII:6163620-6164292 1.774 hlh1_T3 pha4_T3
WBGene00003593_F42A10.2_nfm-1 J027 chrIII:6163620-6164292 1.798 hlh1_T3 tbx37_T3
WBGene00003593_F42A10.2_nfm-1 J027 chrIII:6163620-6164292 12.471 hlh1_T3 cnd1_T3
WBGene00003593_F42A10.2_nfm-1 J027 chrIII:6163620-6164292 2.069 hlh1_T3 end1_T3

WBGene00004215_C09D8.1_ptp-3 J054 chrII:10984122-10984384 2.557 hlh1_T3 tbx37_T3
WBGene00004215_C09D8.1_ptp-3 J054 chrII:10984122-10984384 3.011 hlh1_T3 pha4_T3
WBGene00004215_C09D8.1_ptp-3 J054 chrII:10984122-10984384 3.578 hlh1_T3 nhr25_T3
WBGene00004215_C09D8.1_ptp-3 J054 chrII:10984122-10984384 14.179 hlh1_T3 end1_T3
WBGene00004215_C09D8.1_ptp-3 J054 chrII:10984122-10984384 2.266 hlh1_T3 cnd1_T3

WBGene00004980_B0464.5_spk-1 J029 chrIII:9459024-9459100 1.909 hlh1_T3 nhr25_T3
WBGene00004980_B0464.5_spk-1 J029 chrIII:9459024-9459100 1.983 hlh1_T3 pha4_T3
WBGene00004980_B0464.5_spk-1 J029 chrIII:9459024-9459100 2.909 hlh1_T3 tbx37_T3
WBGene00004980_B0464.5_spk-1 J029 chrIII:9459024-9459100 1.911 hlh1_T3 end1_T3
WBGene00004980_B0464.5_spk-1 J029 chrIII:9459024-9459100 2.560 hlh1_T3 cnd1_T3

WBGene00006364_F59F5.6_syd-2 J022 chrX:10549576-10549901 1.899 hlh1_T3 nhr25_T3
WBGene00006364_F59F5.6_syd-2 J022 chrX:10549576-10549901 2.851 hlh1_T3 pha4_T3
WBGene00006364_F59F5.6_syd-2 J022 chrX:10549576-10549901 3.375 hlh1_T3 tbx37_T3
WBGene00006364_F59F5.6_syd-2 J022 chrX:10549576-10549901 13.865 hlh1_T3 end1_T3
WBGene00006364_F59F5.6_syd-2 J022 chrX:10549576-10549901 2.676 hlh1_T3 cnd1_T3

WBGene00006406_F12F6.5_srgp-1 J011 chrIV:11572031-11574614 13.056 hlh1_T3 pha4_T3
WBGene00006406_F12F6.5_srgp-1 J011 chrIV:11572031-11574614 1.669 hlh1_T3 nhr25_T3
WBGene00006406_F12F6.5_srgp-1 J011 chrIV:11572031-11574614 2.177 hlh1_T3 tbx37_T3
WBGene00006406_F12F6.5_srgp-1 J011 chrIV:11572031-11574614 1.240 hlh1_T3 cnd1_T3
WBGene00006406_F12F6.5_srgp-1 J011 chrIV:11572031-11574614 1.802 hlh1_T3 end1_T3

WBGene00006498_R13F6.4_ten-1 J025 chrIII:6821026-6823151 14.270 hlh1_T3 nhr25_T3
WBGene00006498_R13F6.4_ten-1 J025 chrIII:6821026-6823151 14.345 hlh1_T3 pha4_T3
WBGene00006498_R13F6.4_ten-1 J025 chrIII:6821026-6823151 2.553 hlh1_T3 tbx37_T3
WBGene00006498_R13F6.4_ten-1 J025 chrIII:6821026-6823151 14.405 hlh1_T3 end1_T3
WBGene00006498_R13F6.4_ten-1 J025 chrIII:6821026-6823151 3.073 hlh1_T3 cnd1_T3

WBGene00006498_R13F6.4_ten-1 J026 chrIII:6823282-6823328 1.594 hlh1_T3 tbx37_T3
WBGene00006498_R13F6.4_ten-1 J026 chrIII:6823282-6823328 2.137 hlh1_T3 nhr25_T3
WBGene00006498_R13F6.4_ten-1 J026 chrIII:6823282-6823328 2.875 hlh1_T3 pha4_T3
WBGene00006498_R13F6.4_ten-1 J026 chrIII:6823282-6823328 14.502 hlh1_T3 end1_T3
WBGene00006498_R13F6.4_ten-1 J026 chrIII:6823282-6823328 1.681 hlh1_T3 cnd1_T3

WBGene00006498_R13F6.4_ten-1 J027 chrIII:6823502-6830391 1.248 hlh1_T3 tbx37_T3
WBGene00006498_R13F6.4_ten-1 J027 chrIII:6823502-6830391 2.323 hlh1_T3 nhr25_T3
WBGene00006498_R13F6.4_ten-1 J027 chrIII:6823502-6830391 3.554 hlh1_T3 pha4_T3
WBGene00006498_R13F6.4_ten-1 J027 chrIII:6823502-6830391 1.493 hlh1_T3 cnd1_T3
WBGene00006498_R13F6.4_ten-1 J027 chrIII:6823502-6830391 2.922 hlh1_T3 end1_T3

WBGene00006517_E02H4.3_madd-3 J021 chrX:14289301-14289404 1.888 hlh1_T3 tbx37_T3
WBGene00006517_E02H4.3_madd-3 J021 chrX:14289301-14289404 2.023 hlh1_T3 pha4_T3
WBGene00006517_E02H4.3_madd-3 J021 chrX:14289301-14289404 2.543 hlh1_T3 nhr25_T3
WBGene00006517_E02H4.3_madd-3 J021 chrX:14289301-14289404 13.579 hlh1_T3 end1_T3
WBGene00006517_E02H4.3_madd-3 J021 chrX:14289301-14289404 1.984 hlh1_T3 cnd1_T3

WBGene00006771_Y71G12B.11_tln-1 J021 chrI:1731574-1732791 1.491 hlh1_T3 nhr25_T3
WBGene00006771_Y71G12B.11_tln-1 J021 chrI:1731574-1732791 1.936 hlh1_T3 tbx37_T3
WBGene00006771_Y71G12B.11_tln-1 J021 chrI:1731574-1732791 2.057 hlh1_T3 pha4_T3
WBGene00006771_Y71G12B.11_tln-1 J021 chrI:1731574-1732791 1.759 hlh1_T3 end1_T3
WBGene00006771_Y71G12B.11_tln-1 J021 chrI:1731574-1732791 2.085 hlh1_T3 cnd1_T3

WBGene00006779_K11E8.1_unc-43 J056 chrIV:10338777-10338856 2.611 hlh1_T3 nhr25_T3
WBGene00006779_K11E8.1_unc-43 J056 chrIV:10338777-10338856 2.925 hlh1_T3 pha4_T3
WBGene00006779_K11E8.1_unc-43 J056 chrIV:10338777-10338856 3.489 hlh1_T3 tbx37_T3
WBGene00006779_K11E8.1_unc-43 J056 chrIV:10338777-10338856 2.985 hlh1_T3 cnd1_T3
WBGene00006779_K11E8.1_unc-43 J056 chrIV:10338777-10338856 3.155 hlh1_T3 end1_T3

WBGene00006780_B0350.2_unc-44 J050 chrIV:5986356-5986518 2.426 hlh1_T3 nhr25_T3
WBGene00006780_B0350.2_unc-44 J050 chrIV:5986356-5986518 2.477 hlh1_T3 tbx37_T3
WBGene00006780_B0350.2_unc-44 J050 chrIV:5986356-5986518 2.642 hlh1_T3 pha4_T3
WBGene00006780_B0350.2_unc-44 J050 chrIV:5986356-5986518 2.496 hlh1_T3 cnd1_T3
WBGene00006780_B0350.2_unc-44 J050 chrIV:5986356-5986518 2.780 hlh1_T3 end1_T3

WBGene00006787_ZC101.2_unc-52 J042 chrII:14647858-14647919 14.610 hlh1_T3 tbx37_T3
WBGene00006787_ZC101.2_unc-52 J042 chrII:14647858-14647919 2.167 hlh1_T3 pha4_T3
WBGene00006787_ZC101.2_unc-52 J042 chrII:14647858-14647919 2.619 hlh1_T3 nhr25_T3
WBGene00006787_ZC101.2_unc-52 J042 chrII:14647858-14647919 1.899 hlh1_T3 end1_T3
WBGene00006787_ZC101.2_unc-52 J042 chrII:14647858-14647919 2.521 hlh1_T3 cnd1_T3

WBGene00006787_ZC101.2_unc-52 J043 chrII:14648143-14648551 1.694 hlh1_T3 pha4_T3
WBGene00006787_ZC101.2_unc-52 J043 chrII:14648143-14648551 2.218 hlh1_T3 nhr25_T3
WBGene00006787_ZC101.2_unc-52 J043 chrII:14648143-14648551 2.903 hlh1_T3 tbx37_T3
WBGene00006787_ZC101.2_unc-52 J043 chrII:14648143-14648551 13.047 hlh1_T3 end1_T3
WBGene00006787_ZC101.2_unc-52 J043 chrII:14648143-14648551 2.260 hlh1_T3 cnd1_T3

WBGene00006787_ZC101.2_unc-52 J044 chrII:14648828-14648885 13.591 hlh1_T3 pha4_T3
WBGene00006787_ZC101.2_unc-52 J044 chrII:14648828-14648885 2.630 hlh1_T3 tbx37_T3
WBGene00006787_ZC101.2_unc-52 J044 chrII:14648828-14648885 2.721 hlh1_T3 nhr25_T3
WBGene00006787_ZC101.2_unc-52 J044 chrII:14648828-14648885 13.286 hlh1_T3 end1_T3
WBGene00006787_ZC101.2_unc-52 J044 chrII:14648828-14648885 1.848 hlh1_T3 cnd1_T3

WBGene00006787_ZC101.2_unc-52 J045 chrII:14649436-14649494 2.136 hlh1_T3 nhr25_T3
WBGene00006787_ZC101.2_unc-52 J045 chrII:14649436-14649494 2.177 hlh1_T3 pha4_T3
WBGene00006787_ZC101.2_unc-52 J045 chrII:14649436-14649494 2.890 hlh1_T3 tbx37_T3
WBGene00006787_ZC101.2_unc-52 J045 chrII:14649436-14649494 2.418 hlh1_T3 end1_T3
WBGene00006787_ZC101.2_unc-52 J045 chrII:14649436-14649494 3.050 hlh1_T3 cnd1_T3

WBGene00006787_ZC101.2_unc-52 J046 chrII:14649608-14649650 1.113 hlh1_T3 pha4_T3
WBGene00006787_ZC101.2_unc-52 J046 chrII:14649608-14649650 2.535 hlh1_T3 tbx37_T3
WBGene00006787_ZC101.2_unc-52 J046 chrII:14649608-14649650 2.565 hlh1_T3 nhr25_T3
WBGene00006787_ZC101.2_unc-52 J046 chrII:14649608-14649650 12.969 hlh1_T3 end1_T3
WBGene00006787_ZC101.2_unc-52 J046 chrII:14649608-14649650 14.317 hlh1_T3 cnd1_T3

WBGene00006787_ZC101.2_unc-52 J051 chrII:14650899-14651002 1.538 hlh1_T3 pha4_T3
WBGene00006787_ZC101.2_unc-52 J051 chrII:14650899-14651002 2.090 hlh1_T3 tbx37_T3
WBGene00006787_ZC101.2_unc-52 J051 chrII:14650899-14651002 2.487 hlh1_T3 nhr25_T3
WBGene00006787_ZC101.2_unc-52 J051 chrII:14650899-14651002 14.239 hlh1_T3 cnd1_T3
WBGene00006787_ZC101.2_unc-52 J051 chrII:14650899-14651002 1.769 hlh1_T3 end1_T3

WBGene00006787_ZC101.2_unc-52 J052 chrII:14651211-14652682 2.074 hlh1_T3 pha4_T3
WBGene00006787_ZC101.2_unc-52 J052 chrII:14651211-14652682 2.494 hlh1_T3 tbx37_T3
WBGene00006787_ZC101.2_unc-52 J052 chrII:14651211-14652682 2.522 hlh1_T3 nhr25_T3
WBGene00006787_ZC101.2_unc-52 J052 chrII:14651211-14652682 1.305 hlh1_T3 end1_T3
WBGene00006787_ZC101.2_unc-52 J052 chrII:14651211-14652682 1.535 hlh1_T3 cnd1_T3

WBGene00006787_ZC101.2_unc-52 J061 chrII:14657098-14657212 13.477 hlh1_T3 pha4_T3
WBGene00006787_ZC101.2_unc-52 J061 chrII:14657098-14657212 2.517 hlh1_T3 tbx37_T3
WBGene00006787_ZC101.2_unc-52 J061 chrII:14657098-14657212 2.571 hlh1_T3 nhr25_T3
WBGene00006787_ZC101.2_unc-52 J061 chrII:14657098-14657212 1.546 hlh1_T3 end1_T3
WBGene00006787_ZC101.2_unc-52 J061 chrII:14657098-14657212 2.012 hlh1_T3 cnd1_T3

WBGene00006787_ZC101.2_unc-52 J066 chrII:14657492-14658474 12.876 hlh1_T3 pha4_T3
WBGene00006787_ZC101.2_unc-52 J066 chrII:14657492-14658474 2.430 hlh1_T3 tbx37_T3
WBGene00006787_ZC101.2_unc-52 J066 chrII:14657492-14658474 2.672 hlh1_T3 nhr25_T3
WBGene00006787_ZC101.2_unc-52 J066 chrII:14657492-14658474 12.574 hlh1_T3 end1_T3
WBGene00006787_ZC101.2_unc-52 J066 chrII:14657492-14658474 2.087 hlh1_T3 cnd1_T3

WBGene00006787_ZC101.2_unc-52 J068 chrII:14657920-14658474 13.982 hlh1_T3 nhr25_T3
WBGene00006787_ZC101.2_unc-52 J068 chrII:14657920-14658474 1.812 hlh1_T3 pha4_T3
WBGene00006787_ZC101.2_unc-52 J068 chrII:14657920-14658474 2.232 hlh1_T3 tbx37_T3
WBGene00006787_ZC101.2_unc-52 J068 chrII:14657920-14658474 12.667 hlh1_T3 end1_T3
WBGene00006787_ZC101.2_unc-52 J068 chrII:14657920-14658474 2.671 hlh1_T3 cnd1_T3

WBGene00006787_ZC101.2_unc-52 J072 chrII:14659368-14661743 13.525 hlh1_T3 pha4_T3
WBGene00006787_ZC101.2_unc-52 J072 chrII:14659368-14661743 2.417 hlh1_T3 nhr25_T3
WBGene00006787_ZC101.2_unc-52 J072 chrII:14659368-14661743 3.074 hlh1_T3 tbx37_T3
WBGene00006787_ZC101.2_unc-52 J072 chrII:14659368-14661743 1.299 hlh1_T3 end1_T3
WBGene00006787_ZC101.2_unc-52 J072 chrII:14659368-14661743 3.226 hlh1_T3 cnd1_T3

WBGene00006794_C38C3.5_unc-60 J014 chrV:1475142-1476881 2.508 hlh1_T3 nhr25_T3
WBGene00006794_C38C3.5_unc-60 J014 chrV:1475142-1476881 2.558 hlh1_T3 tbx37_T3
WBGene00006794_C38C3.5_unc-60 J014 chrV:1475142-1476881 2.588 hlh1_T3 pha4_T3
WBGene00006794_C38C3.5_unc-60 J014 chrV:1475142-1476881 3.015 hlh1_T3 end1_T3
WBGene00006794_C38C3.5_unc-60 J014 chrV:1475142-1476881 3.624 hlh1_T3 cnd1_T3

WBGene00006794_C38C3.5_unc-60 J019 chrV:1476969-1477338 2.714 hlh1_T3 nhr25_T3
WBGene00006794_C38C3.5_unc-60 J019 chrV:1476969-1477338 2.959 hlh1_T3 pha4_T3
WBGene00006794_C38C3.5_unc-60 J019 chrV:1476969-1477338 2.969 hlh1_T3 tbx37_T3
WBGene00006794_C38C3.5_unc-60 J019 chrV:1476969-1477338 3.142 hlh1_T3 cnd1_T3
WBGene00006794_C38C3.5_unc-60 J019 chrV:1476969-1477338 3.353 hlh1_T3 end1_T3

WBGene00006794_C38C3.5_unc-60 J020 chrV:1477452-1477950 2.607 hlh1_T3 nhr25_T3
WBGene00006794_C38C3.5_unc-60 J020 chrV:1477452-1477950 2.881 hlh1_T3 tbx37_T3
WBGene00006794_C38C3.5_unc-60 J020 chrV:1477452-1477950 3.178 hlh1_T3 pha4_T3
WBGene00006794_C38C3.5_unc-60 J020 chrV:1477452-1477950 3.001 hlh1_T3 cnd1_T3
WBGene00006794_C38C3.5_unc-60 J020 chrV:1477452-1477950 3.375 hlh1_T3 end1_T3

WBGene00006794_C38C3.5_unc-60 J021 chrV:1478038-1479202 2.841 hlh1_T3 tbx37_T3
WBGene00006794_C38C3.5_unc-60 J021 chrV:1478038-1479202 2.975 hlh1_T3 nhr25_T3
WBGene00006794_C38C3.5_unc-60 J021 chrV:1478038-1479202 3.168 hlh1_T3 pha4_T3
WBGene00006794_C38C3.5_unc-60 J021 chrV:1478038-1479202 3.424 hlh1_T3 cnd1_T3
WBGene00006794_C38C3.5_unc-60 J021 chrV:1478038-1479202 3.462 hlh1_T3 end1_T3

WBGene00006805_F55C7.7_unc-73 J045 chrI:3999692-3999775 13.177 hlh1_T3 tbx37_T3
WBGene00006805_F55C7.7_unc-73 J045 chrI:3999692-3999775 1.711 hlh1_T3 nhr25_T3
WBGene00006805_F55C7.7_unc-73 J045 chrI:3999692-3999775 1.949 hlh1_T3 pha4_T3
WBGene00006805_F55C7.7_unc-73 J045 chrI:3999692-3999775 12.944 hlh1_T3 end1_T3
WBGene00006805_F55C7.7_unc-73 J045 chrI:3999692-3999775 14.249 hlh1_T3 cnd1_T3

WBGene00006805_F55C7.7_unc-73 J047 chrI:4000018-4000336 13.475 hlh1_T3 nhr25_T3
WBGene00006805_F55C7.7_unc-73 J047 chrI:4000018-4000336 1.666 hlh1_T3 tbx37_T3
WBGene00006805_F55C7.7_unc-73 J047 chrI:4000018-4000336 2.358 hlh1_T3 pha4_T3
WBGene00006805_F55C7.7_unc-73 J047 chrI:4000018-4000336 13.348 hlh1_T3 end1_T3
WBGene00006805_F55C7.7_unc-73 J047 chrI:4000018-4000336 2.533 hlh1_T3 cnd1_T3

WBGene00006805_F55C7.7_unc-73 J049 chrI:4000804-4001430 13.186 hlh1_T3 tbx37_T3
WBGene00006805_F55C7.7_unc-73 J049 chrI:4000804-4001430 13.289 hlh1_T3 pha4_T3
WBGene00006805_F55C7.7_unc-73 J049 chrI:4000804-4001430 1.726 hlh1_T3 nhr25_T3
WBGene00006805_F55C7.7_unc-73 J049 chrI:4000804-4001430 14.264 hlh1_T3 cnd1_T3
WBGene00006805_F55C7.7_unc-73 J049 chrI:4000804-4001430 1.590 hlh1_T3 end1_T3

WBGene00006942_F41D9.3_wrk-1 J021 chrX:8389743-8390949 13.623 hlh1_T3 pha4_T3
WBGene00006942_F41D9.3_wrk-1 J021 chrX:8389743-8390949 2.489 hlh1_T3 tbx37_T3
WBGene00006942_F41D9.3_wrk-1 J021 chrX:8389743-8390949 3.062 hlh1_T3 nhr25_T3
WBGene00006942_F41D9.3_wrk-1 J021 chrX:8389743-8390949 2.989 hlh1_T3 end1_T3
WBGene00006942_F41D9.3_wrk-1 J021 chrX:8389743-8390949 3.550 hlh1_T3 cnd1_T3

WBGene00008768_F13G3.10_F13G3.10 J006 chrI:7313900-7313956 2.216 hlh1_T3 pha4_T3
WBGene00008768_F13G3.10_F13G3.10 J006 chrI:7313900-7313956 3.023 hlh1_T3 tbx37_T3
WBGene00008768_F13G3.10_F13G3.10 J006 chrI:7313900-7313956 3.287 hlh1_T3 nhr25_T3
WBGene00008768_F13G3.10_F13G3.10 J006 chrI:7313900-7313956 2.988 hlh1_T3 cnd1_T3
WBGene00008768_F13G3.10_F13G3.10 J006 chrI:7313900-7313956 3.186 hlh1_T3 end1_T3

WBGene00010713_K09B11.9_uso-1 J023 chrIV:13453500-13453685 1.228 hlh1_T3 tbx37_T3
WBGene00010713_K09B11.9_uso-1 J023 chrIV:13453500-13453685 1.547 hlh1_T3 nhr25_T3
WBGene00010713_K09B11.9_uso-1 J023 chrIV:13453500-13453685 1.565 hlh1_T3 pha4_T3
WBGene00010713_K09B11.9_uso-1 J023 chrIV:13453500-13453685 1.085 hlh1_T3 end1_T3
WBGene00010713_K09B11.9_uso-1 J023 chrIV:13453500-13453685 2.407 hlh1_T3 cnd1_T3

WBGene00011647_T09E8.1_noca-1 J018 chrV:13155596-13155645 1.002 hlh1_T3 pha4_T3
WBGene00011647_T09E8.1_noca-1 J018 chrV:13155596-13155645 1.400 hlh1_T3 tbx37_T3
WBGene00011647_T09E8.1_noca-1 J018 chrV:13155596-13155645 2.385 hlh1_T3 nhr25_T3
WBGene00011647_T09E8.1_noca-1 J018 chrV:13155596-13155645 2.265 hlh1_T3 end1_T3
WBGene00011647_T09E8.1_noca-1 J018 chrV:13155596-13155645 3.151 hlh1_T3 cnd1_T3

WBGene00011647_T09E8.1_noca-1 J019 chrV:13156124-13162314 1.113 hlh1_T3 pha4_T3
WBGene00011647_T09E8.1_noca-1 J019 chrV:13156124-13162314 1.385 hlh1_T3 tbx37_T3
WBGene00011647_T09E8.1_noca-1 J019 chrV:13156124-13162314 2.186 hlh1_T3 nhr25_T3
WBGene00011647_T09E8.1_noca-1 J019 chrV:13156124-13162314 2.038 hlh1_T3 end1_T3
WBGene00011647_T09E8.1_noca-1 J019 chrV:13156124-13162314 2.849 hlh1_T3 cnd1_T3

WBGene00011904_T21H8.1_hlb-1 J029 chrX:13870533-13871711 14.511 hlh1_T3 nhr25_T3
WBGene00011904_T21H8.1_hlb-1 J029 chrX:13870533-13871711 2.753 hlh1_T3 tbx37_T3
WBGene00011904_T21H8.1_hlb-1 J029 chrX:13870533-13871711 2.873 hlh1_T3 pha4_T3
WBGene00011904_T21H8.1_hlb-1 J029 chrX:13870533-13871711 2.963 hlh1_T3 end1_T3
WBGene00011904_T21H8.1_hlb-1 J029 chrX:13870533-13871711 3.259 hlh1_T3 cnd1_T3

WBGene00011904_T21H8.1_hlb-1 J030 chrX:13871998-13872554 2.662 hlh1_T3 tbx37_T3
WBGene00011904_T21H8.1_hlb-1 J030 chrX:13871998-13872554 3.935 hlh1_T3 nhr25_T3
WBGene00011904_T21H8.1_hlb-1 J030 chrX:13871998-13872554 4.034 hlh1_T3 pha4_T3
WBGene00011904_T21H8.1_hlb-1 J030 chrX:13871998-13872554 3.136 hlh1_T3 end1_T3
WBGene00011904_T21H8.1_hlb-1 J030 chrX:13871998-13872554 3.928 hlh1_T3 cnd1_T3

WBGene00011904_T21H8.1_hlb-1 J031 chrX:13872751-13873286 14.310 hlh1_T3 pha4_T3
WBGene00011904_T21H8.1_hlb-1 J031 chrX:13872751-13873286 2.648 hlh1_T3 nhr25_T3
WBGene00011904_T21H8.1_hlb-1 J031 chrX:13872751-13873286 3.034 hlh1_T3 tbx37_T3
WBGene00011904_T21H8.1_hlb-1 J031 chrX:13872751-13873286 1.934 hlh1_T3 cnd1_T3
WBGene00011904_T21H8.1_hlb-1 J031 chrX:13872751-13873286 3.143 hlh1_T3 end1_T3

WBGene00011935_T22H2.5_scrm-1 J011 chrI:11688989-11689344 2.409 hlh1_T3 pha4_T3
WBGene00011935_T22H2.5_scrm-1 J011 chrI:11688989-11689344 2.541 hlh1_T3 tbx37_T3
WBGene00011935_T22H2.5_scrm-1 J011 chrI:11688989-11689344 2.737 hlh1_T3 nhr25_T3
WBGene00011935_T22H2.5_scrm-1 J011 chrI:11688989-11689344 13.457 hlh1_T3 end1_T3
WBGene00011935_T22H2.5_scrm-1 J011 chrI:11688989-11689344 2.056 hlh1_T3 cnd1_T3

WBGene00012980_Y48B6A.6_efhd-1 J017 chrII:14181626-14182895 1.235 hlh1_T3 nhr25_T3
WBGene00012980_Y48B6A.6_efhd-1 J017 chrII:14181626-14182895 13.957 hlh1_T3 pha4_T3
WBGene00012980_Y48B6A.6_efhd-1 J017 chrII:14181626-14182895 2.294 hlh1_T3 tbx37_T3
WBGene00012980_Y48B6A.6_efhd-1 J017 chrII:14181626-14182895 13.132 hlh1_T3 end1_T3
WBGene00012980_Y48B6A.6_efhd-1 J017 chrII:14181626-14182895 2.001 hlh1_T3 cnd1_T3

WBGene00013228_Y56A3A.7_Y56A3A.7 J014 chrIII:11934181-11936913 1.924 hlh1_T3 tbx37_T3
WBGene00013228_Y56A3A.7_Y56A3A.7 J014 chrIII:11934181-11936913 2.182 hlh1_T3 pha4_T3
WBGene00013228_Y56A3A.7_Y56A3A.7 J014 chrIII:11934181-11936913 2.243 hlh1_T3 nhr25_T3
WBGene00013228_Y56A3A.7_Y56A3A.7 J014 chrIII:11934181-11936913 2.070 hlh1_T3 cnd1_T3
WBGene00013228_Y56A3A.7_Y56A3A.7 J014 chrIII:11934181-11936913 2.499 hlh1_T3 end1_T3

WBGene00013228_Y56A3A.7_Y56A3A.7 J016 chrIII:11937043-11938971 1.936 hlh1_T3 tbx37_T3
WBGene00013228_Y56A3A.7_Y56A3A.7 J016 chrIII:11937043-11938971 2.426 hlh1_T3 nhr25_T3
WBGene00013228_Y56A3A.7_Y56A3A.7 J016 chrIII:11937043-11938971 2.690 hlh1_T3 pha4_T3
WBGene00013228_Y56A3A.7_Y56A3A.7 J016 chrIII:11937043-11938971 2.045 hlh1_T3 cnd1_T3
WBGene00013228_Y56A3A.7_Y56A3A.7 J016 chrIII:11937043-11938971 2.916 hlh1_T3 end1_T3

WBGene00013228_Y56A3A.7_Y56A3A.7 J017 chrIII:11939182-11941164 2.326 hlh1_T3 tbx37_T3
WBGene00013228_Y56A3A.7_Y56A3A.7 J017 chrIII:11939182-11941164 2.627 hlh1_T3 pha4_T3
WBGene00013228_Y56A3A.7_Y56A3A.7 J017 chrIII:11939182-11941164 2.707 hlh1_T3 nhr25_T3
WBGene00013228_Y56A3A.7_Y56A3A.7 J017 chrIII:11939182-11941164 2.259 hlh1_T3 cnd1_T3
WBGene00013228_Y56A3A.7_Y56A3A.7 J017 chrIII:11939182-11941164 2.954 hlh1_T3 end1_T3

WBGene00013289_Y57G11A.1_tag-273 J023 chrIV:14488293-14489579 1.413 hlh1_T3 pha4_T3
WBGene00013289_Y57G11A.1_tag-273 J023 chrIV:14488293-14489579 1.716 hlh1_T3 tbx37_T3
WBGene00013289_Y57G11A.1_tag-273 J023 chrIV:14488293-14489579 2.505 hlh1_T3 nhr25_T3
WBGene00013289_Y57G11A.1_tag-273 J023 chrIV:14488293-14489579 1.875 hlh1_T3 end1_T3
WBGene00013289_Y57G11A.1_tag-273 J023 chrIV:14488293-14489579 1.979 hlh1_T3 cnd1_T3

WBGene00013289_Y57G11A.1_tag-273 J033 chrIV:14501339-14501733 1.248 hlh1_T3 pha4_T3
WBGene00013289_Y57G11A.1_tag-273 J033 chrIV:14501339-14501733 2.273 hlh1_T3 tbx37_T3
WBGene00013289_Y57G11A.1_tag-273 J033 chrIV:14501339-14501733 2.336 hlh1_T3 nhr25_T3
WBGene00013289_Y57G11A.1_tag-273 J033 chrIV:14501339-14501733 1.141 hlh1_T3 end1_T3
WBGene00013289_Y57G11A.1_tag-273 J033 chrIV:14501339-14501733 2.584 hlh1_T3 cnd1_T3

WBGene00013289_Y57G11A.1_tag-273 J034 chrIV:14501962-14502917 1.620 hlh1_T3 pha4_T3
WBGene00013289_Y57G11A.1_tag-273 J034 chrIV:14501962-14502917 1.960 hlh1_T3 tbx37_T3
WBGene00013289_Y57G11A.1_tag-273 J034 chrIV:14501962-14502917 3.126 hlh1_T3 nhr25_T3
WBGene00013289_Y57G11A.1_tag-273 J034 chrIV:14501962-14502917 1.285 hlh1_T3 end1_T3
WBGene00013289_Y57G11A.1_tag-273 J034 chrIV:14501962-14502917 2.002 hlh1_T3 cnd1_T3

WBGene00013289_Y57G11A.1_tag-273 J035 chrIV:14503157-14503619 1.527 hlh1_T3 pha4_T3
WBGene00013289_Y57G11A.1_tag-273 J035 chrIV:14503157-14503619 2.333 hlh1_T3 tbx37_T3
WBGene00013289_Y57G11A.1_tag-273 J035 chrIV:14503157-14503619 2.628 hlh1_T3 nhr25_T3
WBGene00013289_Y57G11A.1_tag-273 J035 chrIV:14503157-14503619 1.430 hlh1_T3 end1_T3
WBGene00013289_Y57G11A.1_tag-273 J035 chrIV:14503157-14503619 3.183 hlh1_T3 cnd1_T3

WBGene00013289_Y57G11A.1_tag-273 J037 chrIV:14503725-14505031 1.546 hlh1_T3 pha4_T3
WBGene00013289_Y57G11A.1_tag-273 J037 chrIV:14503725-14505031 2.268 hlh1_T3 nhr25_T3
WBGene00013289_Y57G11A.1_tag-273 J037 chrIV:14503725-14505031 2.297 hlh1_T3 tbx37_T3
WBGene00013289_Y57G11A.1_tag-273 J037 chrIV:14503725-14505031 2.101 hlh1_T3 end1_T3
WBGene00013289_Y57G11A.1_tag-273 J037 chrIV:14503725-14505031 2.690 hlh1_T3 cnd1_T3

WBGene00016197_C28H8.6_pxl-1 J014 chrIII:5889875-5891323 13.521 hlh1_T3 pha4_T3
WBGene00016197_C28H8.6_pxl-1 J014 chrIII:5889875-5891323 13.704 hlh1_T3 nhr25_T3
WBGene00016197_C28H8.6_pxl-1 J014 chrIII:5889875-5891323 3.558 hlh1_T3 tbx37_T3
WBGene00016197_C28H8.6_pxl-1 J014 chrIII:5889875-5891323 14.104 hlh1_T3 cnd1_T3
WBGene00016197_C28H8.6_pxl-1 J014 chrIII:5889875-5891323 1.798 hlh1_T3 end1_T3

WBGene00016197_C28H8.6_pxl-1 J024 chrIII:5895680-5895960 2.243 hlh1_T3 nhr25_T3
WBGene00016197_C28H8.6_pxl-1 J024 chrIII:5895680-5895960 2.922 hlh1_T3 pha4_T3
WBGene00016197_C28H8.6_pxl-1 J024 chrIII:5895680-5895960 3.889 hlh1_T3 tbx37_T3
WBGene00016197_C28H8.6_pxl-1 J024 chrIII:5895680-5895960 1.832 hlh1_T3 cnd1_T3
WBGene00016197_C28H8.6_pxl-1 J024 chrIII:5895680-5895960 2.610 hlh1_T3 end1_T3

WBGene00016415_C34F11.3_ampd-1 J030 chrII:5206985-5207312 12.643 hlh1_T3 pha4_T3
WBGene00016415_C34F11.3_ampd-1 J030 chrII:5206985-5207312 12.886 hlh1_T3 nhr25_T3
WBGene00016415_C34F11.3_ampd-1 J030 chrII:5206985-5207312 2.037 hlh1_T3 tbx37_T3
WBGene00016415_C34F11.3_ampd-1 J030 chrII:5206985-5207312 2.419 hlh1_T3 cnd1_T3
WBGene00016415_C34F11.3_ampd-1 J030 chrII:5206985-5207312 2.491 hlh1_T3 end1_T3

WBGene00018998_F57B9.7_flap-1 J019 chrIII:6927717-6928559 1.161 hlh1_T3 pha4_T3
WBGene00018998_F57B9.7_flap-1 J019 chrIII:6927717-6928559 1.214 hlh1_T3 tbx37_T3
WBGene00018998_F57B9.7_flap-1 J019 chrIII:6927717-6928559 2.057 hlh1_T3 nhr25_T3
WBGene00018998_F57B9.7_flap-1 J019 chrIII:6927717-6928559 13.292 hlh1_T3 end1_T3
WBGene00018998_F57B9.7_flap-1 J019 chrIII:6927717-6928559 3.014 hlh1_T3 cnd1_T3

WBGene00019326_K02F3.2_K02F3.2 J013 chrIII:847271-848340 1.338 hlh1_T3 pha4_T3
WBGene00019326_K02F3.2_K02F3.2 J013 chrIII:847271-848340 1.496 hlh1_T3 tbx37_T3
WBGene00019326_K02F3.2_K02F3.2 J013 chrIII:847271-848340 2.021 hlh1_T3 nhr25_T3
WBGene00019326_K02F3.2_K02F3.2 J013 chrIII:847271-848340 1.264 hlh1_T3 cnd1_T3
WBGene00019326_K02F3.2_K02F3.2 J013 chrIII:847271-848340 2.203 hlh1_T3 end1_T3

WBGene00020251_T05C1.4_camt-1 J025 chrII:4492826-4493307 13.058 hlh1_T3 nhr25_T3
WBGene00020251_T05C1.4_camt-1 J025 chrII:4492826-4493307 1.929 hlh1_T3 tbx37_T3
WBGene00020251_T05C1.4_camt-1 J025 chrII:4492826-4493307 2.131 hlh1_T3 pha4_T3
WBGene00020251_T05C1.4_camt-1 J025 chrII:4492826-4493307 13.012 hlh1_T3 end1_T3
WBGene00020251_T05C1.4_camt-1 J025 chrII:4492826-4493307 13.931 hlh1_T3 cnd1_T3

WBGene00021009_W03F11.6_afd-1 J051 chrI:2203865-2205212 1.131 hlh1_T3 pha4_T3
WBGene00021009_W03F11.6_afd-1 J051 chrI:2203865-2205212 1.859 hlh1_T3 tbx37_T3
WBGene00021009_W03F11.6_afd-1 J051 chrI:2203865-2205212 3.404 hlh1_T3 nhr25_T3
WBGene00021009_W03F11.6_afd-1 J051 chrI:2203865-2205212 2.405 hlh1_T3 end1_T3
WBGene00021009_W03F11.6_afd-1 J051 chrI:2203865-2205212 3.106 hlh1_T3 cnd1_T3

WBGene00022048_Y66H1B.2_fln-1 J040 chrIV:363874-364208 13.957 hlh1_T3 tbx37_T3
WBGene00022048_Y66H1B.2_fln-1 J040 chrIV:363874-364208 14.171 hlh1_T3 nhr25_T3
WBGene00022048_Y66H1B.2_fln-1 J040 chrIV:363874-364208 1.846 hlh1_T3 pha4_T3
WBGene00022048_Y66H1B.2_fln-1 J040 chrIV:363874-364208 2.059 hlh1_T3 end1_T3
WBGene00022048_Y66H1B.2_fln-1 J040 chrIV:363874-364208 2.888 hlh1_T3 cnd1_T3

WBGene00022059_Y67D8A.2_Y67D8A.2 J044 chrIV:3240450-3241556 1.585 hlh1_T3 nhr25_T3
WBGene00022059_Y67D8A.2_Y67D8A.2 J044 chrIV:3240450-3241556 1.807 hlh1_T3 tbx37_T3
WBGene00022059_Y67D8A.2_Y67D8A.2 J044 chrIV:3240450-3241556 2.392 hlh1_T3 pha4_T3
WBGene00022059_Y67D8A.2_Y67D8A.2 J044 chrIV:3240450-3241556 13.978 hlh1_T3 end1_T3
WBGene00022059_Y67D8A.2_Y67D8A.2 J044 chrIV:3240450-3241556 2.435 hlh1_T3 cnd1_T3

WBGene00022059_Y67D8A.2_Y67D8A.2 J046 chrIV:3241617-3243454 1.682 hlh1_T3 pha4_T3
WBGene00022059_Y67D8A.2_Y67D8A.2 J046 chrIV:3241617-3243454 2.079 hlh1_T3 nhr25_T3
WBGene00022059_Y67D8A.2_Y67D8A.2 J046 chrIV:3241617-3243454 2.351 hlh1_T3 tbx37_T3
WBGene00022059_Y67D8A.2_Y67D8A.2 J046 chrIV:3241617-3243454 13.773 hlh1_T3 end1_T3
WBGene00022059_Y67D8A.2_Y67D8A.2 J046 chrIV:3241617-3243454 1.987 hlh1_T3 cnd1_T3

WBGene00022718_ZK370.4_ZK370.4 J023 chrIII:8728484-8728659 1.197 hlh1_T3 nhr25_T3
WBGene00022718_ZK370.4_ZK370.4 J023 chrIII:8728484-8728659 12.952 hlh1_T3 pha4_T3
WBGene00022718_ZK370.4_ZK370.4 J023 chrIII:8728484-8728659 1.914 hlh1_T3 tbx37_T3
WBGene00022718_ZK370.4_ZK370.4 J023 chrIII:8728484-8728659 12.957 hlh1_T3 end1_T3
WBGene00022718_ZK370.4_ZK370.4 J023 chrIII:8728484-8728659 1.944 hlh1_T3 cnd1_T3


WBGene00000018_M79.1_abl-1 E014 chrX:10613773-10613990 1.537 hlh1_T4 tbx37_T4
WBGene00000018_M79.1_abl-1 E014 chrX:10613773-10613990 1.729 hlh1_T4 nhr25_T4
WBGene00000018_M79.1_abl-1 E014 chrX:10613773-10613990 1.965 hlh1_T4 pha4_T4
WBGene00000018_M79.1_abl-1 E014 chrX:10613773-10613990 1.780 hlh1_T4 end1_T4
WBGene00000018_M79.1_abl-1 E014 chrX:10613773-10613990 2.215 hlh1_T4 cnd1_T4

WBGene00000228_W04D2.1_atn-1 E005 chrV:12480728-12480888 2.497 hlh1_T4 tbx37_T4
WBGene00000228_W04D2.1_atn-1 E005 chrV:12480728-12480888 2.624 hlh1_T4 nhr25_T4
WBGene00000228_W04D2.1_atn-1 E005 chrV:12480728-12480888 3.285 hlh1_T4 pha4_T4
WBGene00000228_W04D2.1_atn-1 E005 chrV:12480728-12480888 1.607 hlh1_T4 end1_T4
WBGene00000228_W04D2.1_atn-1 E005 chrV:12480728-12480888 2.604 hlh1_T4 cnd1_T4

WBGene00000393_C15B12.7_cdf-1 E007 chrX:6502894-6503019 1.417 hlh1_T4 tbx37_T4
WBGene00000393_C15B12.7_cdf-1 E007 chrX:6502894-6503019 1.566 hlh1_T4 pha4_T4
WBGene00000393_C15B12.7_cdf-1 E007 chrX:6502894-6503019 1.793 hlh1_T4 nhr25_T4
WBGene00000393_C15B12.7_cdf-1 E007 chrX:6502894-6503019 1.140 hlh1_T4 end1_T4
WBGene00000393_C15B12.7_cdf-1 E007 chrX:6502894-6503019 1.741 hlh1_T4 cnd1_T4

WBGene00000554_F55C10.1_cnb-1 E007 chrV:11377842-11378013 1.493 hlh1_T4 nhr25_T4
WBGene00000554_F55C10.1_cnb-1 E007 chrV:11377842-11378013 2.280 hlh1_T4 tbx37_T4
WBGene00000554_F55C10.1_cnb-1 E007 chrV:11377842-11378013 2.498 hlh1_T4 pha4_T4
WBGene00000554_F55C10.1_cnb-1 E007 chrV:11377842-11378013 2.959 hlh1_T4 cnd1_T4
WBGene00000554_F55C10.1_cnb-1 E007 chrV:11377842-11378013 2.986 hlh1_T4 end1_T4

WBGene00001101_C34F11.9_dsh-1 E011 chrII:5219156-5220710 1.034 hlh1_T4 tbx37_T4
WBGene00001101_C34F11.9_dsh-1 E011 chrII:5219156-5220710 1.089 hlh1_T4 nhr25_T4
WBGene00001101_C34F11.9_dsh-1 E011 chrII:5219156-5220710 1.107 hlh1_T4 pha4_T4
WBGene00001101_C34F11.9_dsh-1 E011 chrII:5219156-5220710 1.035 hlh1_T4 end1_T4
WBGene00001101_C34F11.9_dsh-1 E011 chrII:5219156-5220710 1.115 hlh1_T4 cnd1_T4

WBGene00001173_F55A8.2_egl-4 E002 chrIV:1849580-1849691 1.784 hlh1_T4 tbx37_T4
WBGene00001173_F55A8.2_egl-4 E002 chrIV:1849580-1849691 1.893 hlh1_T4 nhr25_T4
WBGene00001173_F55A8.2_egl-4 E002 chrIV:1849580-1849691 1.983 hlh1_T4 pha4_T4
WBGene00001173_F55A8.2_egl-4 E002 chrIV:1849580-1849691 2.479 hlh1_T4 end1_T4
WBGene00001173_F55A8.2_egl-4 E002 chrIV:1849580-1849691 2.540 hlh1_T4 cnd1_T4

WBGene00001488_ZK270.2_frm-1 E008 chrI:14882055-14893742 1.021 hlh1_T4 nhr25_T4
WBGene00001488_ZK270.2_frm-1 E008 chrI:14882055-14893742 1.548 hlh1_T4 pha4_T4
WBGene00001488_ZK270.2_frm-1 E008 chrI:14882055-14893742 1.607 hlh1_T4 tbx37_T4
WBGene00001488_ZK270.2_frm-1 E008 chrI:14882055-14893742 1.036 hlh1_T4 cnd1_T4
WBGene00001488_ZK270.2_frm-1 E008 chrI:14882055-14893742 1.269 hlh1_T4 end1_T4

WBGene00002990_C37F5.1_lin-1 E005 chrIV:2300130-2300213 2.608 hlh1_T4 pha4_T4
WBGene00002990_C37F5.1_lin-1 E005 chrIV:2300130-2300213 2.722 hlh1_T4 tbx37_T4
WBGene00002990_C37F5.1_lin-1 E005 chrIV:2300130-2300213 2.763 hlh1_T4 nhr25_T4
WBGene00002990_C37F5.1_lin-1 E005 chrIV:2300130-2300213 2.006 hlh1_T4 end1_T4
WBGene00002990_C37F5.1_lin-1 E005 chrIV:2300130-2300213 3.070 hlh1_T4 cnd1_T4

WBGene00002990_C37F5.1_lin-1 E006 chrIV:2300214-2300217 12.966 hlh1_T4 pha4_T4
WBGene00002990_C37F5.1_lin-1 E006 chrIV:2300214-2300217 14.206 hlh1_T4 tbx37_T4
WBGene00002990_C37F5.1_lin-1 E006 chrIV:2300214-2300217 2.512 hlh1_T4 nhr25_T4
WBGene00002990_C37F5.1_lin-1 E006 chrIV:2300214-2300217 1.565 hlh1_T4 end1_T4
WBGene00002990_C37F5.1_lin-1 E006 chrIV:2300214-2300217 3.135 hlh1_T4 cnd1_T4

WBGene00002990_C37F5.1_lin-1 E008 chrIV:2300263-2300285 13.019 hlh1_T4 pha4_T4
WBGene00002990_C37F5.1_lin-1 E008 chrIV:2300263-2300285 14.259 hlh1_T4 tbx37_T4
WBGene00002990_C37F5.1_lin-1 E008 chrIV:2300263-2300285 2.563 hlh1_T4 nhr25_T4
WBGene00002990_C37F5.1_lin-1 E008 chrIV:2300263-2300285 1.619 hlh1_T4 end1_T4
WBGene00002990_C37F5.1_lin-1 E008 chrIV:2300263-2300285 3.189 hlh1_T4 cnd1_T4

WBGene00002990_C37F5.1_lin-1 E009 chrIV:2300286-2300351 12.975 hlh1_T4 pha4_T4
WBGene00002990_C37F5.1_lin-1 E009 chrIV:2300286-2300351 14.216 hlh1_T4 tbx37_T4
WBGene00002990_C37F5.1_lin-1 E009 chrIV:2300286-2300351 2.519 hlh1_T4 nhr25_T4
WBGene00002990_C37F5.1_lin-1 E009 chrIV:2300286-2300351 14.366 hlh1_T4 cnd1_T4
WBGene00002990_C37F5.1_lin-1 E009 chrIV:2300286-2300351 2.090 hlh1_T4 end1_T4

WBGene00003025_T27C4.4_lin-40 E009 chrV:3710698-3711008 1.478 hlh1_T4 pha4_T4
WBGene00003025_T27C4.4_lin-40 E009 chrV:3710698-3711008 1.862 hlh1_T4 tbx37_T4
WBGene00003025_T27C4.4_lin-40 E009 chrV:3710698-3711008 1.874 hlh1_T4 nhr25_T4
WBGene00003025_T27C4.4_lin-40 E009 chrV:3710698-3711008 2.083 hlh1_T4 end1_T4
WBGene00003025_T27C4.4_lin-40 E009 chrV:3710698-3711008 2.248 hlh1_T4 cnd1_T4

WBGene00003567_C10G8.5_ncx-2 E013 chrV:5308477-5308635 1.095 hlh1_T4 nhr25_T4
WBGene00003567_C10G8.5_ncx-2 E013 chrV:5308477-5308635 3.516 hlh1_T4 tbx37_T4
WBGene00003567_C10G8.5_ncx-2 E013 chrV:5308477-5308635 3.824 hlh1_T4 pha4_T4
WBGene00003567_C10G8.5_ncx-2 E013 chrV:5308477-5308635 1.380 hlh1_T4 cnd1_T4
WBGene00003567_C10G8.5_ncx-2 E013 chrV:5308477-5308635 1.380 hlh1_T4 end1_T4

WBGene00006490_F36H1.2_kdin-1 E025 chrIV:11046187-11046243 1.052 hlh1_T4 nhr25_T4
WBGene00006490_F36H1.2_kdin-1 E025 chrIV:11046187-11046243 1.229 hlh1_T4 tbx37_T4
WBGene00006490_F36H1.2_kdin-1 E025 chrIV:11046187-11046243 1.875 hlh1_T4 pha4_T4
WBGene00006490_F36H1.2_kdin-1 E025 chrIV:11046187-11046243 1.599 hlh1_T4 cnd1_T4
WBGene00006490_F36H1.2_kdin-1 E025 chrIV:11046187-11046243 2.742 hlh1_T4 end1_T4

WBGene00006498_R13F6.4_ten-1 E001 chrIII:6820935-6821025 2.002 hlh1_T4 nhr25_T4
WBGene00006498_R13F6.4_ten-1 E001 chrIII:6820935-6821025 2.249 hlh1_T4 tbx37_T4
WBGene00006498_R13F6.4_ten-1 E001 chrIII:6820935-6821025 3.571 hlh1_T4 pha4_T4
WBGene00006498_R13F6.4_ten-1 E001 chrIII:6820935-6821025 2.710 hlh1_T4 end1_T4
WBGene00006498_R13F6.4_ten-1 E001 chrIII:6820935-6821025 3.210 hlh1_T4 cnd1_T4

WBGene00006498_R13F6.4_ten-1 E002 chrIII:6823152-6823281 1.488 hlh1_T4 tbx37_T4
WBGene00006498_R13F6.4_ten-1 E002 chrIII:6823152-6823281 2.021 hlh1_T4 nhr25_T4
WBGene00006498_R13F6.4_ten-1 E002 chrIII:6823152-6823281 2.650 hlh1_T4 pha4_T4
WBGene00006498_R13F6.4_ten-1 E002 chrIII:6823152-6823281 1.847 hlh1_T4 cnd1_T4
WBGene00006498_R13F6.4_ten-1 E002 chrIII:6823152-6823281 2.701 hlh1_T4 end1_T4

WBGene00006498_R13F6.4_ten-1 E003 chrIII:6823329-6823329 1.707 hlh1_T4 tbx37_T4
WBGene00006498_R13F6.4_ten-1 E003 chrIII:6823329-6823329 1.955 hlh1_T4 nhr25_T4
WBGene00006498_R13F6.4_ten-1 E003 chrIII:6823329-6823329 3.345 hlh1_T4 pha4_T4
WBGene00006498_R13F6.4_ten-1 E003 chrIII:6823329-6823329 2.321 hlh1_T4 cnd1_T4
WBGene00006498_R13F6.4_ten-1 E003 chrIII:6823329-6823329 2.778 hlh1_T4 end1_T4

WBGene00006498_R13F6.4_ten-1 E004 chrIII:6823330-6823501 1.539 hlh1_T4 tbx37_T4
WBGene00006498_R13F6.4_ten-1 E004 chrIII:6823330-6823501 2.079 hlh1_T4 nhr25_T4
WBGene00006498_R13F6.4_ten-1 E004 chrIII:6823330-6823501 2.843 hlh1_T4 pha4_T4
WBGene00006498_R13F6.4_ten-1 E004 chrIII:6823330-6823501 1.788 hlh1_T4 cnd1_T4
WBGene00006498_R13F6.4_ten-1 E004 chrIII:6823330-6823501 2.483 hlh1_T4 end1_T4

WBGene00006517_E02H4.3_madd-3 E010 chrX:14289405-14291310 1.194 hlh1_T4 nhr25_T4
WBGene00006517_E02H4.3_madd-3 E010 chrX:14289405-14291310 1.335 hlh1_T4 tbx37_T4
WBGene00006517_E02H4.3_madd-3 E010 chrX:14289405-14291310 1.610 hlh1_T4 pha4_T4
WBGene00006517_E02H4.3_madd-3 E010 chrX:14289405-14291310 1.507 hlh1_T4 end1_T4
WBGene00006517_E02H4.3_madd-3 E010 chrX:14289405-14291310 1.632 hlh1_T4 cnd1_T4

WBGene00006527_C02F4.2_tax-6 E002 chrIV:10494509-10494627 1.034 hlh1_T4 nhr25_T4
WBGene00006527_C02F4.2_tax-6 E002 chrIV:10494509-10494627 1.458 hlh1_T4 tbx37_T4
WBGene00006527_C02F4.2_tax-6 E002 chrIV:10494509-10494627 2.074 hlh1_T4 pha4_T4
WBGene00006527_C02F4.2_tax-6 E002 chrIV:10494509-10494627 2.351 hlh1_T4 end1_T4
WBGene00006527_C02F4.2_tax-6 E002 chrIV:10494509-10494627 3.083 hlh1_T4 cnd1_T4

WBGene00006771_Y71G12B.11_tln-1 E008 chrI:1732792-1733032 1.487 hlh1_T4 nhr25_T4
WBGene00006771_Y71G12B.11_tln-1 E008 chrI:1732792-1733032 1.894 hlh1_T4 tbx37_T4
WBGene00006771_Y71G12B.11_tln-1 E008 chrI:1732792-1733032 1.962 hlh1_T4 pha4_T4
WBGene00006771_Y71G12B.11_tln-1 E008 chrI:1732792-1733032 1.155 hlh1_T4 end1_T4
WBGene00006771_Y71G12B.11_tln-1 E008 chrI:1732792-1733032 1.848 hlh1_T4 cnd1_T4

WBGene00006779_K11E8.1_unc-43 E025 chrIV:10338698-10338776 1.861 hlh1_T4 nhr25_T4
WBGene00006779_K11E8.1_unc-43 E025 chrIV:10338698-10338776 2.521 hlh1_T4 tbx37_T4
WBGene00006779_K11E8.1_unc-43 E025 chrIV:10338698-10338776 4.680 hlh1_T4 pha4_T4
WBGene00006779_K11E8.1_unc-43 E025 chrIV:10338698-10338776 2.978 hlh1_T4 cnd1_T4
WBGene00006779_K11E8.1_unc-43 E025 chrIV:10338698-10338776 3.069 hlh1_T4 end1_T4

WBGene00006787_ZC101.2_unc-52 E001 chrII:14647327-14647857 2.281 hlh1_T4 pha4_T4
WBGene00006787_ZC101.2_unc-52 E001 chrII:14647327-14647857 2.372 hlh1_T4 nhr25_T4
WBGene00006787_ZC101.2_unc-52 E001 chrII:14647327-14647857 2.966 hlh1_T4 tbx37_T4
WBGene00006787_ZC101.2_unc-52 E001 chrII:14647327-14647857 2.107 hlh1_T4 end1_T4
WBGene00006787_ZC101.2_unc-52 E001 chrII:14647327-14647857 2.148 hlh1_T4 cnd1_T4

WBGene00006787_ZC101.2_unc-52 E002 chrII:14647920-14648142 2.417 hlh1_T4 nhr25_T4
WBGene00006787_ZC101.2_unc-52 E002 chrII:14647920-14648142 2.430 hlh1_T4 pha4_T4
WBGene00006787_ZC101.2_unc-52 E002 chrII:14647920-14648142 2.718 hlh1_T4 tbx37_T4
WBGene00006787_ZC101.2_unc-52 E002 chrII:14647920-14648142 2.118 hlh1_T4 end1_T4
WBGene00006787_ZC101.2_unc-52 E002 chrII:14647920-14648142 2.131 hlh1_T4 cnd1_T4

WBGene00006787_ZC101.2_unc-52 E003 chrII:14648552-14648827 2.307 hlh1_T4 pha4_T4
WBGene00006787_ZC101.2_unc-52 E003 chrII:14648552-14648827 2.411 hlh1_T4 nhr25_T4
WBGene00006787_ZC101.2_unc-52 E003 chrII:14648552-14648827 2.941 hlh1_T4 tbx37_T4
WBGene00006787_ZC101.2_unc-52 E003 chrII:14648552-14648827 2.130 hlh1_T4 end1_T4
WBGene00006787_ZC101.2_unc-52 E003 chrII:14648552-14648827 2.240 hlh1_T4 cnd1_T4

WBGene00006787_ZC101.2_unc-52 E004 chrII:14648886-14649435 2.321 hlh1_T4 pha4_T4
WBGene00006787_ZC101.2_unc-52 E004 chrII:14648886-14649435 2.416 hlh1_T4 nhr25_T4
WBGene00006787_ZC101.2_unc-52 E004 chrII:14648886-14649435 3.188 hlh1_T4 tbx37_T4
WBGene00006787_ZC101.2_unc-52 E004 chrII:14648886-14649435 2.196 hlh1_T4 end1_T4
WBGene00006787_ZC101.2_unc-52 E004 chrII:14648886-14649435 2.440 hlh1_T4 cnd1_T4

WBGene00006787_ZC101.2_unc-52 E005 chrII:14649495-14649607 2.301 hlh1_T4 pha4_T4
WBGene00006787_ZC101.2_unc-52 E005 chrII:14649495-14649607 2.406 hlh1_T4 nhr25_T4
WBGene00006787_ZC101.2_unc-52 E005 chrII:14649495-14649607 2.998 hlh1_T4 tbx37_T4
WBGene00006787_ZC101.2_unc-52 E005 chrII:14649495-14649607 2.238 hlh1_T4 end1_T4
WBGene00006787_ZC101.2_unc-52 E005 chrII:14649495-14649607 2.392 hlh1_T4 cnd1_T4

WBGene00006787_ZC101.2_unc-52 E006 chrII:14649651-14649798 2.248 hlh1_T4 nhr25_T4
WBGene00006787_ZC101.2_unc-52 E006 chrII:14649651-14649798 2.407 hlh1_T4 pha4_T4
WBGene00006787_ZC101.2_unc-52 E006 chrII:14649651-14649798 2.884 hlh1_T4 tbx37_T4
WBGene00006787_ZC101.2_unc-52 E006 chrII:14649651-14649798 2.077 hlh1_T4 end1_T4
WBGene00006787_ZC101.2_unc-52 E006 chrII:14649651-14649798 2.665 hlh1_T4 cnd1_T4

WBGene00006787_ZC101.2_unc-52 E007 chrII:14649844-14650013 2.192 hlh1_T4 nhr25_T4
WBGene00006787_ZC101.2_unc-52 E007 chrII:14649844-14650013 2.420 hlh1_T4 pha4_T4
WBGene00006787_ZC101.2_unc-52 E007 chrII:14649844-14650013 2.793 hlh1_T4 tbx37_T4
WBGene00006787_ZC101.2_unc-52 E007 chrII:14649844-14650013 1.756 hlh1_T4 end1_T4
WBGene00006787_ZC101.2_unc-52 E007 chrII:14649844-14650013 2.663 hlh1_T4 cnd1_T4

WBGene00006787_ZC101.2_unc-52 E008 chrII:14650061-14650279 2.182 hlh1_T4 pha4_T4
WBGene00006787_ZC101.2_unc-52 E008 chrII:14650061-14650279 2.376 hlh1_T4 nhr25_T4
WBGene00006787_ZC101.2_unc-52 E008 chrII:14650061-14650279 2.689 hlh1_T4 tbx37_T4
WBGene00006787_ZC101.2_unc-52 E008 chrII:14650061-14650279 1.732 hlh1_T4 end1_T4
WBGene00006787_ZC101.2_unc-52 E008 chrII:14650061-14650279 2.565 hlh1_T4 cnd1_T4

WBGene00006787_ZC101.2_unc-52 E009 chrII:14650326-14650538 2.089 hlh1_T4 pha4_T4
WBGene00006787_ZC101.2_unc-52 E009 chrII:14650326-14650538 2.355 hlh1_T4 nhr25_T4
WBGene00006787_ZC101.2_unc-52 E009 chrII:14650326-14650538 2.935 hlh1_T4 tbx37_T4
WBGene00006787_ZC101.2_unc-52 E009 chrII:14650326-14650538 1.618 hlh1_T4 end1_T4
WBGene00006787_ZC101.2_unc-52 E009 chrII:14650326-14650538 2.380 hlh1_T4 cnd1_T4

WBGene00006787_ZC101.2_unc-52 E010 chrII:14650594-14650898 2.125 hlh1_T4 pha4_T4
WBGene00006787_ZC101.2_unc-52 E010 chrII:14650594-14650898 2.272 hlh1_T4 nhr25_T4
WBGene00006787_ZC101.2_unc-52 E010 chrII:14650594-14650898 3.025 hlh1_T4 tbx37_T4
WBGene00006787_ZC101.2_unc-52 E010 chrII:14650594-14650898 1.771 hlh1_T4 end1_T4
WBGene00006787_ZC101.2_unc-52 E010 chrII:14650594-14650898 2.522 hlh1_T4 cnd1_T4

WBGene00006787_ZC101.2_unc-52 E011 chrII:14651003-14651037 2.462 hlh1_T4 pha4_T4
WBGene00006787_ZC101.2_unc-52 E011 chrII:14651003-14651037 2.499 hlh1_T4 nhr25_T4
WBGene00006787_ZC101.2_unc-52 E011 chrII:14651003-14651037 3.104 hlh1_T4 tbx37_T4
WBGene00006787_ZC101.2_unc-52 E011 chrII:14651003-14651037 1.439 hlh1_T4 end1_T4
WBGene00006787_ZC101.2_unc-52 E011 chrII:14651003-14651037 2.690 hlh1_T4 cnd1_T4

WBGene00006787_ZC101.2_unc-52 E012 chrII:14651038-14651210 2.295 hlh1_T4 pha4_T4
WBGene00006787_ZC101.2_unc-52 E012 chrII:14651038-14651210 2.427 hlh1_T4 nhr25_T4
WBGene00006787_ZC101.2_unc-52 E012 chrII:14651038-14651210 3.121 hlh1_T4 tbx37_T4
WBGene00006787_ZC101.2_unc-52 E012 chrII:14651038-14651210 1.707 hlh1_T4 end1_T4
WBGene00006787_ZC101.2_unc-52 E012 chrII:14651038-14651210 2.531 hlh1_T4 cnd1_T4

WBGene00006787_ZC101.2_unc-52 E023 chrII:14657213-14657491 2.136 hlh1_T4 tbx37_T4
[truncated: 188,923 more chars]
