# Supplementary material for: The C. elegans embryonic transcriptome with tissue, time, and alternative splicing resolution
Source: Genome Res. 2019 Jun;29(6):1036–45. doi: 10.1101/gr.243394.118 (PMC6581053; doi:10.1101/gr.243394.118)
Supplement: Supplemental Material [file supp_gr.243394.118_Supplemental_Table_S9c.txt]

# Warner et al., 2018 - Differentially used first exons lower in one tissue than in all others
# WormBase WS245 coordinates
# Exons (features beginning with E) and junctions (features beginning with J)  defined as expressed significantly lower in one tissue than in all others.
# For an exon or junction to be in this list it had to be log2FC>=1 higher in all other tissues than in the tissue under consideration in valid pairwise comparisons.

#							             lower   higher
#gene			    feature	position	     log2FC  tissue tissue

WBGene00010142_F56A8.8_F56A8.8 E002 chrIII:13286478-13286560 1.969 cnd1_T0 hlh1_T0
WBGene00010142_F56A8.8_F56A8.8 E002 chrIII:13286478-13286560 2.080 cnd1_T0 nhr25_T0
WBGene00010142_F56A8.8_F56A8.8 E002 chrIII:13286478-13286560 2.527 cnd1_T0 pha4_T0
WBGene00010142_F56A8.8_F56A8.8 E002 chrIII:13286478-13286560 2.577 cnd1_T0 end1_T0

WBGene00011938_T22H6.2_alh-13 E007 chrX:12784705-12784957 1.349 cnd1_T0 nhr25_T0
WBGene00011938_T22H6.2_alh-13 E007 chrX:12784705-12784957 1.364 cnd1_T0 hlh1_T0
WBGene00011938_T22H6.2_alh-13 E007 chrX:12784705-12784957 1.413 cnd1_T0 pha4_T0
WBGene00011938_T22H6.2_alh-13 E007 chrX:12784705-12784957 1.505 cnd1_T0 end1_T0

WBGene00004732_C18F3.2_sax-7 J040 chrIV:8082637-8082680 1.503 cnd1_T0 nhr25_T0
WBGene00004732_C18F3.2_sax-7 J040 chrIV:8082637-8082680 1.687 cnd1_T0 hlh1_T0
WBGene00004732_C18F3.2_sax-7 J040 chrIV:8082637-8082680 2.004 cnd1_T0 pha4_T0
WBGene00004732_C18F3.2_sax-7 J040 chrIV:8082637-8082680 2.518 cnd1_T0 end1_T0

WBGene00007277_C03D6.5_asfl-1 J007 chrI:9658722-9659348 1.085 cnd1_T0 pha4_T0
WBGene00007277_C03D6.5_asfl-1 J007 chrI:9658722-9659348 1.130 cnd1_T0 hlh1_T0
WBGene00007277_C03D6.5_asfl-1 J007 chrI:9658722-9659348 1.277 cnd1_T0 end1_T0
WBGene00007277_C03D6.5_asfl-1 J007 chrI:9658722-9659348 1.483 cnd1_T0 nhr25_T0

WBGene00010142_F56A8.8_F56A8.8 J004 chrIII:13286423-13286477 1.812 cnd1_T0 hlh1_T0
WBGene00010142_F56A8.8_F56A8.8 J004 chrIII:13286423-13286477 1.992 cnd1_T0 nhr25_T0
WBGene00010142_F56A8.8_F56A8.8 J004 chrIII:13286423-13286477 2.241 cnd1_T0 pha4_T0
WBGene00010142_F56A8.8_F56A8.8 J004 chrIII:13286423-13286477 2.349 cnd1_T0 end1_T0

WBGene00000914_F33H1.1_daf-19 E015 chrII:10166141-10166307 1.017 cnd1_T1 nhr25_T1
WBGene00000914_F33H1.1_daf-19 E015 chrII:10166141-10166307 1.206 cnd1_T1 end1_T1
WBGene00000914_F33H1.1_daf-19 E015 chrII:10166141-10166307 1.230 cnd1_T1 pha4_T1
WBGene00000914_F33H1.1_daf-19 E015 chrII:10166141-10166307 1.231 cnd1_T1 hlh1_T1

WBGene00011564_T07C5.1_ugt-50 E008 chrX:12693852-12694028 1.259 cnd1_T1 pha4_T1
WBGene00011564_T07C5.1_ugt-50 E008 chrX:12693852-12694028 1.315 cnd1_T1 nhr25_T1
WBGene00011564_T07C5.1_ugt-50 E008 chrX:12693852-12694028 1.352 cnd1_T1 hlh1_T1
WBGene00011564_T07C5.1_ugt-50 E008 chrX:12693852-12694028 1.932 cnd1_T1 end1_T1

WBGene00011564_T07C5.1_ugt-50 E009 chrX:12694070-12694229 1.157 cnd1_T1 nhr25_T1
WBGene00011564_T07C5.1_ugt-50 E009 chrX:12694070-12694229 1.222 cnd1_T1 hlh1_T1
WBGene00011564_T07C5.1_ugt-50 E009 chrX:12694070-12694229 1.437 cnd1_T1 pha4_T1
WBGene00011564_T07C5.1_ugt-50 E009 chrX:12694070-12694229 1.963 cnd1_T1 end1_T1

WBGene00011564_T07C5.1_ugt-50 E013 chrX:12695313-12695588 1.177 cnd1_T1 nhr25_T1
WBGene00011564_T07C5.1_ugt-50 E013 chrX:12695313-12695588 1.749 cnd1_T1 hlh1_T1
WBGene00011564_T07C5.1_ugt-50 E013 chrX:12695313-12695588 2.018 cnd1_T1 pha4_T1
WBGene00011564_T07C5.1_ugt-50 E013 chrX:12695313-12695588 2.287 cnd1_T1 end1_T1

WBGene00000914_F33H1.1_daf-19 J031 chrII:10166308-10168073 1.067 cnd1_T1 nhr25_T1
WBGene00000914_F33H1.1_daf-19 J031 chrII:10166308-10168073 1.278 cnd1_T1 hlh1_T1
WBGene00000914_F33H1.1_daf-19 J031 chrII:10166308-10168073 1.335 cnd1_T1 end1_T1
WBGene00000914_F33H1.1_daf-19 J031 chrII:10166308-10168073 1.353 cnd1_T1 pha4_T1

WBGene00004681_F52G2.2_rsd-2 J042 chrIV:13538675-13539176 1.129 cnd1_T2 nhr25_T2
WBGene00004681_F52G2.2_rsd-2 J042 chrIV:13538675-13539176 1.260 cnd1_T2 pha4_T2
WBGene00004681_F52G2.2_rsd-2 J042 chrIV:13538675-13539176 1.528 cnd1_T2 end1_T2
WBGene00004681_F52G2.2_rsd-2 J042 chrIV:13538675-13539176 1.531 cnd1_T2 hlh1_T2

WBGene00000464_Y54F10AM.4_ceh-44 E001 chrIII:2530615-2530670 1.020 cnd1_T3 hlh1_T3
WBGene00000464_Y54F10AM.4_ceh-44 E001 chrIII:2530615-2530670 1.459 cnd1_T3 pha4_T3
WBGene00000464_Y54F10AM.4_ceh-44 E001 chrIII:2530615-2530670 1.463 cnd1_T3 nhr25_T3
WBGene00000464_Y54F10AM.4_ceh-44 E001 chrIII:2530615-2530670 1.873 cnd1_T3 end1_T3

WBGene00000464_Y54F10AM.4_ceh-44 E013 chrIII:2544362-2544645 1.171 cnd1_T3 hlh1_T3
WBGene00000464_Y54F10AM.4_ceh-44 E013 chrIII:2544362-2544645 1.914 cnd1_T3 nhr25_T3
WBGene00000464_Y54F10AM.4_ceh-44 E013 chrIII:2544362-2544645 2.253 cnd1_T3 pha4_T3
WBGene00000464_Y54F10AM.4_ceh-44 E013 chrIII:2544362-2544645 2.710 cnd1_T3 end1_T3

WBGene00000464_Y54F10AM.4_ceh-44 E015 chrIII:2544841-2544895 1.136 cnd1_T3 hlh1_T3
WBGene00000464_Y54F10AM.4_ceh-44 E015 chrIII:2544841-2544895 2.026 cnd1_T3 nhr25_T3
WBGene00000464_Y54F10AM.4_ceh-44 E015 chrIII:2544841-2544895 2.124 cnd1_T3 pha4_T3
WBGene00000464_Y54F10AM.4_ceh-44 E015 chrIII:2544841-2544895 2.434 cnd1_T3 end1_T3

WBGene00000464_Y54F10AM.4_ceh-44 E016 chrIII:2545352-2545432 1.152 cnd1_T3 hlh1_T3
WBGene00000464_Y54F10AM.4_ceh-44 E016 chrIII:2545352-2545432 1.797 cnd1_T3 nhr25_T3
WBGene00000464_Y54F10AM.4_ceh-44 E016 chrIII:2545352-2545432 2.063 cnd1_T3 pha4_T3
WBGene00000464_Y54F10AM.4_ceh-44 E016 chrIII:2545352-2545432 2.491 cnd1_T3 end1_T3

WBGene00002991_F17E5.1_lin-2 E015 chrX:12407844-12407957 1.341 cnd1_T3 pha4_T3
WBGene00002991_F17E5.1_lin-2 E015 chrX:12407844-12407957 1.896 cnd1_T3 end1_T3
WBGene00002991_F17E5.1_lin-2 E015 chrX:12407844-12407957 1.931 cnd1_T3 nhr25_T3
WBGene00002991_F17E5.1_lin-2 E015 chrX:12407844-12407957 2.010 cnd1_T3 hlh1_T3

WBGene00002991_F17E5.1_lin-2 E017 chrX:12409280-12409376 1.794 cnd1_T3 pha4_T3
WBGene00002991_F17E5.1_lin-2 E017 chrX:12409280-12409376 2.025 cnd1_T3 end1_T3
WBGene00002991_F17E5.1_lin-2 E017 chrX:12409280-12409376 2.083 cnd1_T3 nhr25_T3
WBGene00002991_F17E5.1_lin-2 E017 chrX:12409280-12409376 2.125 cnd1_T3 hlh1_T3

WBGene00002991_F17E5.1_lin-2 E018 chrX:12409991-12410098 1.924 cnd1_T3 pha4_T3
WBGene00002991_F17E5.1_lin-2 E018 chrX:12409991-12410098 1.936 cnd1_T3 nhr25_T3
WBGene00002991_F17E5.1_lin-2 E018 chrX:12409991-12410098 2.061 cnd1_T3 end1_T3
WBGene00002991_F17E5.1_lin-2 E018 chrX:12409991-12410098 2.072 cnd1_T3 hlh1_T3

WBGene00002991_F17E5.1_lin-2 E019 chrX:12410492-12410587 1.792 cnd1_T3 nhr25_T3
WBGene00002991_F17E5.1_lin-2 E019 chrX:12410492-12410587 2.116 cnd1_T3 pha4_T3
WBGene00002991_F17E5.1_lin-2 E019 chrX:12410492-12410587 2.188 cnd1_T3 hlh1_T3
WBGene00002991_F17E5.1_lin-2 E019 chrX:12410492-12410587 2.260 cnd1_T3 end1_T3

WBGene00002991_F17E5.1_lin-2 E020 chrX:12411063-12411238 1.879 cnd1_T3 nhr25_T3
WBGene00002991_F17E5.1_lin-2 E020 chrX:12411063-12411238 2.151 cnd1_T3 pha4_T3
WBGene00002991_F17E5.1_lin-2 E020 chrX:12411063-12411238 2.198 cnd1_T3 hlh1_T3
WBGene00002991_F17E5.1_lin-2 E020 chrX:12411063-12411238 2.417 cnd1_T3 end1_T3

WBGene00002991_F17E5.1_lin-2 E023 chrX:12412802-12412985 1.579 cnd1_T3 nhr25_T3
WBGene00002991_F17E5.1_lin-2 E023 chrX:12412802-12412985 1.705 cnd1_T3 pha4_T3
WBGene00002991_F17E5.1_lin-2 E023 chrX:12412802-12412985 2.042 cnd1_T3 hlh1_T3
WBGene00002991_F17E5.1_lin-2 E023 chrX:12412802-12412985 2.070 cnd1_T3 end1_T3

WBGene00002991_F17E5.1_lin-2 E024 chrX:12413788-12413900 1.443 cnd1_T3 nhr25_T3
WBGene00002991_F17E5.1_lin-2 E024 chrX:12413788-12413900 1.449 cnd1_T3 pha4_T3
WBGene00002991_F17E5.1_lin-2 E024 chrX:12413788-12413900 1.722 cnd1_T3 end1_T3
WBGene00002991_F17E5.1_lin-2 E024 chrX:12413788-12413900 1.751 cnd1_T3 hlh1_T3

WBGene00002991_F17E5.1_lin-2 E025 chrX:12413952-12414025 1.275 cnd1_T3 nhr25_T3
WBGene00002991_F17E5.1_lin-2 E025 chrX:12413952-12414025 1.316 cnd1_T3 pha4_T3
WBGene00002991_F17E5.1_lin-2 E025 chrX:12413952-12414025 1.602 cnd1_T3 end1_T3
WBGene00002991_F17E5.1_lin-2 E025 chrX:12413952-12414025 1.653 cnd1_T3 hlh1_T3

WBGene00003818_H15N14.2_nsf-1 E013 chrI:7771983-7772045 1.406 cnd1_T3 hlh1_T3
WBGene00003818_H15N14.2_nsf-1 E013 chrI:7771983-7772045 1.479 cnd1_T3 nhr25_T3
WBGene00003818_H15N14.2_nsf-1 E013 chrI:7771983-7772045 1.873 cnd1_T3 pha4_T3
WBGene00003818_H15N14.2_nsf-1 E013 chrI:7771983-7772045 2.235 cnd1_T3 end1_T3

WBGene00004681_F52G2.2_rsd-2 E022 chrIV:13539177-13539314 1.034 cnd1_T3 pha4_T3
WBGene00004681_F52G2.2_rsd-2 E022 chrIV:13539177-13539314 1.164 cnd1_T3 nhr25_T3
WBGene00004681_F52G2.2_rsd-2 E022 chrIV:13539177-13539314 1.725 cnd1_T3 end1_T3
WBGene00004681_F52G2.2_rsd-2 E022 chrIV:13539177-13539314 1.865 cnd1_T3 hlh1_T3

WBGene00011564_T07C5.1_ugt-50 E011 chrX:12694411-12694559 1.102 cnd1_T3 nhr25_T3
WBGene00011564_T07C5.1_ugt-50 E011 chrX:12694411-12694559 1.470 cnd1_T3 hlh1_T3
WBGene00011564_T07C5.1_ugt-50 E011 chrX:12694411-12694559 1.625 cnd1_T3 pha4_T3
WBGene00011564_T07C5.1_ugt-50 E011 chrX:12694411-12694559 2.231 cnd1_T3 end1_T3

WBGene00011564_T07C5.1_ugt-50 E012 chrX:12694617-12694687 1.308 cnd1_T3 nhr25_T3
WBGene00011564_T07C5.1_ugt-50 E012 chrX:12694617-12694687 1.467 cnd1_T3 hlh1_T3
WBGene00011564_T07C5.1_ugt-50 E012 chrX:12694617-12694687 1.822 cnd1_T3 pha4_T3
WBGene00011564_T07C5.1_ugt-50 E012 chrX:12694617-12694687 1.996 cnd1_T3 end1_T3

WBGene00011564_T07C5.1_ugt-50 E013 chrX:12695313-12695588 1.209 cnd1_T3 nhr25_T3
WBGene00011564_T07C5.1_ugt-50 E013 chrX:12695313-12695588 1.319 cnd1_T3 hlh1_T3
WBGene00011564_T07C5.1_ugt-50 E013 chrX:12695313-12695588 1.751 cnd1_T3 pha4_T3
WBGene00011564_T07C5.1_ugt-50 E013 chrX:12695313-12695588 2.021 cnd1_T3 end1_T3

WBGene00013994_ZK524.4_ZK524.4 E008 chrI:7463525-7463938 1.168 cnd1_T3 nhr25_T3
WBGene00013994_ZK524.4_ZK524.4 E008 chrI:7463525-7463938 1.174 cnd1_T3 pha4_T3
WBGene00013994_ZK524.4_ZK524.4 E008 chrI:7463525-7463938 1.192 cnd1_T3 hlh1_T3
WBGene00013994_ZK524.4_ZK524.4 E008 chrI:7463525-7463938 1.271 cnd1_T3 end1_T3

WBGene00015418_C04D8.1_pac-1 E007 chrIII:8497935-8498082 1.118 cnd1_T3 end1_T3
WBGene00015418_C04D8.1_pac-1 E007 chrIII:8497935-8498082 1.294 cnd1_T3 hlh1_T3
WBGene00015418_C04D8.1_pac-1 E007 chrIII:8497935-8498082 1.430 cnd1_T3 nhr25_T3
WBGene00015418_C04D8.1_pac-1 E007 chrIII:8497935-8498082 1.453 cnd1_T3 pha4_T3

WBGene00015418_C04D8.1_pac-1 E012 chrIII:8502620-8502841 1.004 cnd1_T3 end1_T3
WBGene00015418_C04D8.1_pac-1 E012 chrIII:8502620-8502841 1.153 cnd1_T3 pha4_T3
WBGene00015418_C04D8.1_pac-1 E012 chrIII:8502620-8502841 1.242 cnd1_T3 hlh1_T3
WBGene00015418_C04D8.1_pac-1 E012 chrIII:8502620-8502841 1.298 cnd1_T3 nhr25_T3

WBGene00016162_C27D6.4_crh-2 E006 chrII:5183688-5183802 1.178 cnd1_T3 hlh1_T3
WBGene00016162_C27D6.4_crh-2 E006 chrII:5183688-5183802 1.532 cnd1_T3 pha4_T3
WBGene00016162_C27D6.4_crh-2 E006 chrII:5183688-5183802 1.736 cnd1_T3 nhr25_T3
WBGene00016162_C27D6.4_crh-2 E006 chrII:5183688-5183802 2.152 cnd1_T3 end1_T3

WBGene00017900_F28E10.1_F28E10.1 E021 chrIV:4588669-4588746 1.573 cnd1_T3 end1_T3
WBGene00017900_F28E10.1_F28E10.1 E021 chrIV:4588669-4588746 1.657 cnd1_T3 hlh1_T3
WBGene00017900_F28E10.1_F28E10.1 E021 chrIV:4588669-4588746 2.091 cnd1_T3 pha4_T3
WBGene00017900_F28E10.1_F28E10.1 E021 chrIV:4588669-4588746 2.184 cnd1_T3 nhr25_T3

WBGene00018468_F45E4.3_tag-80 E011 chrIV:7598997-7605622 1.251 cnd1_T3 nhr25_T3
WBGene00018468_F45E4.3_tag-80 E011 chrIV:7598997-7605622 1.288 cnd1_T3 pha4_T3
WBGene00018468_F45E4.3_tag-80 E011 chrIV:7598997-7605622 1.306 cnd1_T3 hlh1_T3
WBGene00018468_F45E4.3_tag-80 E011 chrIV:7598997-7605622 1.316 cnd1_T3 end1_T3

WBGene00021915_Y55D5A.1_Y55D5A.1 E001 chrIII:2982414-2982496 1.077 cnd1_T3 hlh1_T3
WBGene00021915_Y55D5A.1_Y55D5A.1 E001 chrIII:2982414-2982496 1.225 cnd1_T3 nhr25_T3
WBGene00021915_Y55D5A.1_Y55D5A.1 E001 chrIII:2982414-2982496 1.244 cnd1_T3 pha4_T3
WBGene00021915_Y55D5A.1_Y55D5A.1 E001 chrIII:2982414-2982496 1.630 cnd1_T3 end1_T3

WBGene00000464_Y54F10AM.4_ceh-44 J018 chrIII:2530671-2530713 1.012 cnd1_T3 hlh1_T3
WBGene00000464_Y54F10AM.4_ceh-44 J018 chrIII:2530671-2530713 1.451 cnd1_T3 nhr25_T3
WBGene00000464_Y54F10AM.4_ceh-44 J018 chrIII:2530671-2530713 1.460 cnd1_T3 pha4_T3
WBGene00000464_Y54F10AM.4_ceh-44 J018 chrIII:2530671-2530713 1.872 cnd1_T3 end1_T3

WBGene00000464_Y54F10AM.4_ceh-44 J031 chrIII:2544646-2544840 1.229 cnd1_T3 hlh1_T3
WBGene00000464_Y54F10AM.4_ceh-44 J031 chrIII:2544646-2544840 2.001 cnd1_T3 pha4_T3
WBGene00000464_Y54F10AM.4_ceh-44 J031 chrIII:2544646-2544840 2.049 cnd1_T3 nhr25_T3
WBGene00000464_Y54F10AM.4_ceh-44 J031 chrIII:2544646-2544840 2.346 cnd1_T3 end1_T3

WBGene00000464_Y54F10AM.4_ceh-44 J033 chrIII:2545433-2546109 1.331 cnd1_T3 hlh1_T3
WBGene00000464_Y54F10AM.4_ceh-44 J033 chrIII:2545433-2546109 1.737 cnd1_T3 nhr25_T3
WBGene00000464_Y54F10AM.4_ceh-44 J033 chrIII:2545433-2546109 2.088 cnd1_T3 pha4_T3
WBGene00000464_Y54F10AM.4_ceh-44 J033 chrIII:2545433-2546109 2.649 cnd1_T3 end1_T3

WBGene00003818_H15N14.2_nsf-1 J026 chrI:7770240-7771981 1.459 cnd1_T3 hlh1_T3
WBGene00003818_H15N14.2_nsf-1 J026 chrI:7770240-7771981 1.623 cnd1_T3 nhr25_T3
WBGene00003818_H15N14.2_nsf-1 J026 chrI:7770240-7771981 2.014 cnd1_T3 pha4_T3
WBGene00003818_H15N14.2_nsf-1 J026 chrI:7770240-7771981 2.359 cnd1_T3 end1_T3

WBGene00004681_F52G2.2_rsd-2 J042 chrIV:13538675-13539176 1.060 cnd1_T3 nhr25_T3
WBGene00004681_F52G2.2_rsd-2 J042 chrIV:13538675-13539176 1.392 cnd1_T3 pha4_T3
WBGene00004681_F52G2.2_rsd-2 J042 chrIV:13538675-13539176 1.722 cnd1_T3 hlh1_T3
WBGene00004681_F52G2.2_rsd-2 J042 chrIV:13538675-13539176 1.773 cnd1_T3 end1_T3

WBGene00004736_K11D9.2_sca-1 J016 chrIII:10812355-10813147 1.065 cnd1_T3 pha4_T3
WBGene00004736_K11D9.2_sca-1 J016 chrIII:10812355-10813147 1.146 cnd1_T3 nhr25_T3
WBGene00004736_K11D9.2_sca-1 J016 chrIII:10812355-10813147 3.180 cnd1_T3 hlh1_T3
WBGene00004736_K11D9.2_sca-1 J016 chrIII:10812355-10813147 3.587 cnd1_T3 end1_T3

WBGene00006788_F45E10.1_unc-53 J031 chrII:11060065-11060262 1.078 cnd1_T3 hlh1_T3
WBGene00006788_F45E10.1_unc-53 J031 chrII:11060065-11060262 1.105 cnd1_T3 pha4_T3
WBGene00006788_F45E10.1_unc-53 J031 chrII:11060065-11060262 1.121 cnd1_T3 nhr25_T3
WBGene00006788_F45E10.1_unc-53 J031 chrII:11060065-11060262 1.429 cnd1_T3 end1_T3

WBGene00007007_C44C8.6_mak-2 J010 chrIV:885422-886495 1.260 cnd1_T3 pha4_T3
WBGene00007007_C44C8.6_mak-2 J010 chrIV:885422-886495 1.304 cnd1_T3 end1_T3
WBGene00007007_C44C8.6_mak-2 J010 chrIV:885422-886495 1.349 cnd1_T3 hlh1_T3
WBGene00007007_C44C8.6_mak-2 J010 chrIV:885422-886495 1.696 cnd1_T3 nhr25_T3

WBGene00008878_F16A11.3_ppfr-1 J043 chrI:9369297-9369866 1.134 cnd1_T3 nhr25_T3
WBGene00008878_F16A11.3_ppfr-1 J043 chrI:9369297-9369866 1.267 cnd1_T3 hlh1_T3
WBGene00008878_F16A11.3_ppfr-1 J043 chrI:9369297-9369866 1.563 cnd1_T3 end1_T3
WBGene00008878_F16A11.3_ppfr-1 J043 chrI:9369297-9369866 1.786 cnd1_T3 pha4_T3

WBGene00011564_T07C5.1_ugt-50 J022 chrX:12694560-12694616 1.002 cnd1_T3 nhr25_T3
WBGene00011564_T07C5.1_ugt-50 J022 chrX:12694560-12694616 1.576 cnd1_T3 hlh1_T3
WBGene00011564_T07C5.1_ugt-50 J022 chrX:12694560-12694616 1.801 cnd1_T3 pha4_T3
WBGene00011564_T07C5.1_ugt-50 J022 chrX:12694560-12694616 1.887 cnd1_T3 end1_T3

WBGene00011564_T07C5.1_ugt-50 J023 chrX:12694688-12695312 1.219 cnd1_T3 hlh1_T3
WBGene00011564_T07C5.1_ugt-50 J023 chrX:12694688-12695312 1.481 cnd1_T3 nhr25_T3
WBGene00011564_T07C5.1_ugt-50 J023 chrX:12694688-12695312 1.587 cnd1_T3 pha4_T3
WBGene00011564_T07C5.1_ugt-50 J023 chrX:12694688-12695312 1.898 cnd1_T3 end1_T3

WBGene00012543_Y37A1C.1_nkcc-1 J027 chrIV:14109410-14110634 1.570 cnd1_T3 hlh1_T3
WBGene00012543_Y37A1C.1_nkcc-1 J027 chrIV:14109410-14110634 1.578 cnd1_T3 nhr25_T3
WBGene00012543_Y37A1C.1_nkcc-1 J027 chrIV:14109410-14110634 1.607 cnd1_T3 end1_T3
WBGene00012543_Y37A1C.1_nkcc-1 J027 chrIV:14109410-14110634 1.734 cnd1_T3 pha4_T3

WBGene00015418_C04D8.1_pac-1 J032 chrIII:8498083-8498214 1.048 cnd1_T3 end1_T3
WBGene00015418_C04D8.1_pac-1 J032 chrIII:8498083-8498214 1.323 cnd1_T3 hlh1_T3
WBGene00015418_C04D8.1_pac-1 J032 chrIII:8498083-8498214 1.392 cnd1_T3 pha4_T3
WBGene00015418_C04D8.1_pac-1 J032 chrIII:8498083-8498214 1.485 cnd1_T3 nhr25_T3

WBGene00015418_C04D8.1_pac-1 J037 chrIII:8502842-8507629 1.189 cnd1_T3 hlh1_T3
WBGene00015418_C04D8.1_pac-1 J037 chrIII:8502842-8507629 1.194 cnd1_T3 pha4_T3
WBGene00015418_C04D8.1_pac-1 J037 chrIII:8502842-8507629 1.231 cnd1_T3 end1_T3
WBGene00015418_C04D8.1_pac-1 J037 chrIII:8502842-8507629 1.406 cnd1_T3 nhr25_T3

WBGene00016162_C27D6.4_crh-2 J017 chrII:5180620-5183687 1.133 cnd1_T3 hlh1_T3
WBGene00016162_C27D6.4_crh-2 J017 chrII:5180620-5183687 1.365 cnd1_T3 pha4_T3
WBGene00016162_C27D6.4_crh-2 J017 chrII:5180620-5183687 1.446 cnd1_T3 nhr25_T3
WBGene00016162_C27D6.4_crh-2 J017 chrII:5180620-5183687 1.932 cnd1_T3 end1_T3

WBGene00016162_C27D6.4_crh-2 J018 chrII:5183803-5183956 1.478 cnd1_T3 hlh1_T3
WBGene00016162_C27D6.4_crh-2 J018 chrII:5183803-5183956 1.831 cnd1_T3 pha4_T3
WBGene00016162_C27D6.4_crh-2 J018 chrII:5183803-5183956 1.983 cnd1_T3 nhr25_T3
WBGene00016162_C27D6.4_crh-2 J018 chrII:5183803-5183956 2.409 cnd1_T3 end1_T3

WBGene00017900_F28E10.1_F28E10.1 J044 chrIV:4588747-4588802 1.704 cnd1_T3 end1_T3
WBGene00017900_F28E10.1_F28E10.1 J044 chrIV:4588747-4588802 1.717 cnd1_T3 hlh1_T3
WBGene00017900_F28E10.1_F28E10.1 J044 chrIV:4588747-4588802 2.117 cnd1_T3 pha4_T3
WBGene00017900_F28E10.1_F28E10.1 J044 chrIV:4588747-4588802 2.153 cnd1_T3 nhr25_T3

WBGene00020251_T05C1.4_camt-1 J022 chrII:4491780-4492204 1.243 cnd1_T3 pha4_T3
WBGene00020251_T05C1.4_camt-1 J022 chrII:4491780-4492204 1.472 cnd1_T3 end1_T3
WBGene00020251_T05C1.4_camt-1 J022 chrII:4491780-4492204 1.635 cnd1_T3 nhr25_T3
WBGene00020251_T05C1.4_camt-1 J022 chrII:4491780-4492204 1.951 cnd1_T3 hlh1_T3

WBGene00021906_Y55B1AR.2_Y55B1AR.2 J020 chrIII:595894-596645 1.217 cnd1_T3 end1_T3
WBGene00021906_Y55B1AR.2_Y55B1AR.2 J020 chrIII:595894-596645 1.474 cnd1_T3 pha4_T3
WBGene00021906_Y55B1AR.2_Y55B1AR.2 J020 chrIII:595894-596645 1.482 cnd1_T3 nhr25_T3
WBGene00021906_Y55B1AR.2_Y55B1AR.2 J020 chrIII:595894-596645 1.573 cnd1_T3 hlh1_T3


WBGene00000464_Y54F10AM.4_ceh-44 E012 chrIII:2543753-2543868 1.249 cnd1_T4 hlh1_T4
WBGene00000464_Y54F10AM.4_ceh-44 E012 chrIII:2543753-2543868 2.020 cnd1_T4 nhr25_T4
WBGene00000464_Y54F10AM.4_ceh-44 E012 chrIII:2543753-2543868 2.572 cnd1_T4 pha4_T4
WBGene00000464_Y54F10AM.4_ceh-44 E012 chrIII:2543753-2543868 2.650 cnd1_T4 end1_T4

WBGene00000464_Y54F10AM.4_ceh-44 E016 chrIII:2545352-2545432 1.008 cnd1_T4 hlh1_T4
WBGene00000464_Y54F10AM.4_ceh-44 E016 chrIII:2545352-2545432 1.847 cnd1_T4 nhr25_T4
WBGene00000464_Y54F10AM.4_ceh-44 E016 chrIII:2545352-2545432 2.233 cnd1_T4 pha4_T4
WBGene00000464_Y54F10AM.4_ceh-44 E016 chrIII:2545352-2545432 2.549 cnd1_T4 end1_T4

WBGene00002991_F17E5.1_lin-2 E015 chrX:12407844-12407957 1.427 cnd1_T4 nhr25_T4
WBGene00002991_F17E5.1_lin-2 E015 chrX:12407844-12407957 1.600 cnd1_T4 end1_T4
WBGene00002991_F17E5.1_lin-2 E015 chrX:12407844-12407957 1.658 cnd1_T4 pha4_T4
WBGene00002991_F17E5.1_lin-2 E015 chrX:12407844-12407957 1.796 cnd1_T4 hlh1_T4

WBGene00002991_F17E5.1_lin-2 E016 chrX:12409093-12409178 1.620 cnd1_T4 nhr25_T4
WBGene00002991_F17E5.1_lin-2 E016 chrX:12409093-12409178 1.784 cnd1_T4 end1_T4
WBGene00002991_F17E5.1_lin-2 E016 chrX:12409093-12409178 1.873 cnd1_T4 hlh1_T4
WBGene00002991_F17E5.1_lin-2 E016 chrX:12409093-12409178 1.894 cnd1_T4 pha4_T4

WBGene00002991_F17E5.1_lin-2 E017 chrX:12409280-12409376 1.564 cnd1_T4 nhr25_T4
WBGene00002991_F17E5.1_lin-2 E017 chrX:12409280-12409376 1.589 cnd1_T4 end1_T4
WBGene00002991_F17E5.1_lin-2 E017 chrX:12409280-12409376 1.683 cnd1_T4 pha4_T4
WBGene00002991_F17E5.1_lin-2 E017 chrX:12409280-12409376 1.739 cnd1_T4 hlh1_T4

WBGene00002991_F17E5.1_lin-2 E018 chrX:12409991-12410098 1.634 cnd1_T4 nhr25_T4
WBGene00002991_F17E5.1_lin-2 E018 chrX:12409991-12410098 1.663 cnd1_T4 end1_T4
WBGene00002991_F17E5.1_lin-2 E018 chrX:12409991-12410098 1.712 cnd1_T4 hlh1_T4
WBGene00002991_F17E5.1_lin-2 E018 chrX:12409991-12410098 1.741 cnd1_T4 pha4_T4

WBGene00002991_F17E5.1_lin-2 E019 chrX:12410492-12410587 1.536 cnd1_T4 nhr25_T4
WBGene00002991_F17E5.1_lin-2 E019 chrX:12410492-12410587 1.800 cnd1_T4 hlh1_T4
WBGene00002991_F17E5.1_lin-2 E019 chrX:12410492-12410587 1.810 cnd1_T4 pha4_T4
WBGene00002991_F17E5.1_lin-2 E019 chrX:12410492-12410587 1.860 cnd1_T4 end1_T4

WBGene00002991_F17E5.1_lin-2 E020 chrX:12411063-12411238 1.818 cnd1_T4 nhr25_T4
WBGene00002991_F17E5.1_lin-2 E020 chrX:12411063-12411238 1.866 cnd1_T4 hlh1_T4
WBGene00002991_F17E5.1_lin-2 E020 chrX:12411063-12411238 2.033 cnd1_T4 end1_T4
WBGene00002991_F17E5.1_lin-2 E020 chrX:12411063-12411238 2.033 cnd1_T4 pha4_T4

WBGene00002991_F17E5.1_lin-2 E021 chrX:12411287-12411369 1.803 cnd1_T4 hlh1_T4
WBGene00002991_F17E5.1_lin-2 E021 chrX:12411287-12411369 1.881 cnd1_T4 nhr25_T4
WBGene00002991_F17E5.1_lin-2 E021 chrX:12411287-12411369 1.976 cnd1_T4 pha4_T4
WBGene00002991_F17E5.1_lin-2 E021 chrX:12411287-12411369 2.023 cnd1_T4 end1_T4

WBGene00002991_F17E5.1_lin-2 E022 chrX:12411417-12411512 1.501 cnd1_T4 hlh1_T4
WBGene00002991_F17E5.1_lin-2 E022 chrX:12411417-12411512 1.536 cnd1_T4 pha4_T4
WBGene00002991_F17E5.1_lin-2 E022 chrX:12411417-12411512 1.631 cnd1_T4 nhr25_T4
WBGene00002991_F17E5.1_lin-2 E022 chrX:12411417-12411512 1.834 cnd1_T4 end1_T4

WBGene00002991_F17E5.1_lin-2 E023 chrX:12412802-12412985 1.437 cnd1_T4 nhr25_T4
WBGene00002991_F17E5.1_lin-2 E023 chrX:12412802-12412985 1.562 cnd1_T4 hlh1_T4
WBGene00002991_F17E5.1_lin-2 E023 chrX:12412802-12412985 1.578 cnd1_T4 pha4_T4
WBGene00002991_F17E5.1_lin-2 E023 chrX:12412802-12412985 1.772 cnd1_T4 end1_T4

WBGene00004215_C09D8.1_ptp-3 E020 chrII:10985677-10986036 1.162 cnd1_T4 pha4_T4
WBGene00004215_C09D8.1_ptp-3 E020 chrII:10985677-10986036 1.187 cnd1_T4 end1_T4
WBGene00004215_C09D8.1_ptp-3 E020 chrII:10985677-10986036 1.394 cnd1_T4 nhr25_T4
WBGene00004215_C09D8.1_ptp-3 E020 chrII:10985677-10986036 2.035 cnd1_T4 hlh1_T4

WBGene00004830_Y51A2D.19_slo-1 E011 chrV:18500551-18500663 1.390 cnd1_T4 pha4_T4
WBGene00004830_Y51A2D.19_slo-1 E011 chrV:18500551-18500663 2.018 cnd1_T4 end1_T4
WBGene00004830_Y51A2D.19_slo-1 E011 chrV:18500551-18500663 2.215 cnd1_T4 nhr25_T4
WBGene00004830_Y51A2D.19_slo-1 E011 chrV:18500551-18500663 2.663 cnd1_T4 hlh1_T4

WBGene00006603_F19H8.1_tps-2 E001 chrII:14600902-14601249 1.128 cnd1_T4 hlh1_T4
WBGene00006603_F19H8.1_tps-2 E001 chrII:14600902-14601249 1.155 cnd1_T4 end1_T4
WBGene00006603_F19H8.1_tps-2 E001 chrII:14600902-14601249 1.172 cnd1_T4 nhr25_T4
WBGene00006603_F19H8.1_tps-2 E001 chrII:14600902-14601249 1.218 cnd1_T4 pha4_T4

WBGene00006603_F19H8.1_tps-2 E005 chrII:14601999-14602699 1.196 cnd1_T4 end1_T4
WBGene00006603_F19H8.1_tps-2 E005 chrII:14601999-14602699 1.220 cnd1_T4 hlh1_T4
WBGene00006603_F19H8.1_tps-2 E005 chrII:14601999-14602699 1.267 cnd1_T4 nhr25_T4
WBGene00006603_F19H8.1_tps-2 E005 chrII:14601999-14602699 1.292 cnd1_T4 pha4_T4

WBGene00006603_F19H8.1_tps-2 E006 chrII:14602919-14603721 1.046 cnd1_T4 hlh1_T4
WBGene00006603_F19H8.1_tps-2 E006 chrII:14602919-14603721 1.086 cnd1_T4 nhr25_T4
WBGene00006603_F19H8.1_tps-2 E006 chrII:14602919-14603721 1.132 cnd1_T4 pha4_T4
WBGene00006603_F19H8.1_tps-2 E006 chrII:14602919-14603721 1.150 cnd1_T4 end1_T4

WBGene00006637_B0563.2_tsp-11 E008 chrX:9165640-9165721 1.814 cnd1_T4 nhr25_T4
WBGene00006637_B0563.2_tsp-11 E008 chrX:9165640-9165721 1.926 cnd1_T4 end1_T4
WBGene00006637_B0563.2_tsp-11 E008 chrX:9165640-9165721 1.958 cnd1_T4 hlh1_T4
WBGene00006637_B0563.2_tsp-11 E008 chrX:9165640-9165721 2.097 cnd1_T4 pha4_T4

WBGene00006802_T07A5.6_unc-69 E005 chrIII:10319780-10319790 1.177 cnd1_T4 nhr25_T4
WBGene00006802_T07A5.6_unc-69 E005 chrIII:10319780-10319790 1.371 cnd1_T4 hlh1_T4
WBGene00006802_T07A5.6_unc-69 E005 chrIII:10319780-10319790 1.547 cnd1_T4 end1_T4
WBGene00006802_T07A5.6_unc-69 E005 chrIII:10319780-10319790 1.720 cnd1_T4 pha4_T4

WBGene00006802_T07A5.6_unc-69 E006 chrIII:10319791-10320021 1.443 cnd1_T4 nhr25_T4
WBGene00006802_T07A5.6_unc-69 E006 chrIII:10319791-10320021 1.719 cnd1_T4 hlh1_T4
WBGene00006802_T07A5.6_unc-69 E006 chrIII:10319791-10320021 2.063 cnd1_T4 end1_T4
WBGene00006802_T07A5.6_unc-69 E006 chrIII:10319791-10320021 2.203 cnd1_T4 pha4_T4

WBGene00007103_B0024.14_crm-1 E024 chrV:10331079-10331187 1.737 cnd1_T4 end1_T4
WBGene00007103_B0024.14_crm-1 E024 chrV:10331079-10331187 1.778 cnd1_T4 nhr25_T4
WBGene00007103_B0024.14_crm-1 E024 chrV:10331079-10331187 1.875 cnd1_T4 hlh1_T4
WBGene00007103_B0024.14_crm-1 E024 chrV:10331079-10331187 2.030 cnd1_T4 pha4_T4

WBGene00007103_B0024.14_crm-1 E025 chrV:10331886-10332112 1.481 cnd1_T4 hlh1_T4
WBGene00007103_B0024.14_crm-1 E025 chrV:10331886-10332112 1.580 cnd1_T4 nhr25_T4
WBGene00007103_B0024.14_crm-1 E025 chrV:10331886-10332112 1.802 cnd1_T4 end1_T4
WBGene00007103_B0024.14_crm-1 E025 chrV:10331886-10332112 1.830 cnd1_T4 pha4_T4

WBGene00008183_C48G7.3_rin-1 E037 chrV:14813246-14813309 1.094 cnd1_T4 nhr25_T4
WBGene00008183_C48G7.3_rin-1 E037 chrV:14813246-14813309 1.517 cnd1_T4 end1_T4
WBGene00008183_C48G7.3_rin-1 E037 chrV:14813246-14813309 2.317 cnd1_T4 pha4_T4
WBGene00008183_C48G7.3_rin-1 E037 chrV:14813246-14813309 2.950 cnd1_T4 hlh1_T4

WBGene00011500_T05G5.5_T05G5.5 E009 chrIII:9751276-9751404 1.527 cnd1_T4 nhr25_T4
WBGene00011500_T05G5.5_T05G5.5 E009 chrIII:9751276-9751404 2.036 cnd1_T4 hlh1_T4
WBGene00011500_T05G5.5_T05G5.5 E009 chrIII:9751276-9751404 2.633 cnd1_T4 end1_T4
WBGene00011500_T05G5.5_T05G5.5 E009 chrIII:9751276-9751404 2.645 cnd1_T4 pha4_T4

WBGene00011500_T05G5.5_T05G5.5 E010 chrIII:9751405-9751434 1.733 cnd1_T4 nhr25_T4
WBGene00011500_T05G5.5_T05G5.5 E010 chrIII:9751405-9751434 2.032 cnd1_T4 hlh1_T4
WBGene00011500_T05G5.5_T05G5.5 E010 chrIII:9751405-9751434 3.016 cnd1_T4 pha4_T4
WBGene00011500_T05G5.5_T05G5.5 E010 chrIII:9751405-9751434 3.020 cnd1_T4 end1_T4

WBGene00011564_T07C5.1_ugt-50 E009 chrX:12694070-12694229 1.028 cnd1_T4 nhr25_T4
WBGene00011564_T07C5.1_ugt-50 E009 chrX:12694070-12694229 1.292 cnd1_T4 pha4_T4
WBGene00011564_T07C5.1_ugt-50 E009 chrX:12694070-12694229 1.364 cnd1_T4 hlh1_T4
WBGene00011564_T07C5.1_ugt-50 E009 chrX:12694070-12694229 1.789 cnd1_T4 end1_T4

WBGene00011564_T07C5.1_ugt-50 E010 chrX:12694285-12694365 1.169 cnd1_T4 nhr25_T4
WBGene00011564_T07C5.1_ugt-50 E010 chrX:12694285-12694365 1.640 cnd1_T4 pha4_T4
WBGene00011564_T07C5.1_ugt-50 E010 chrX:12694285-12694365 1.696 cnd1_T4 hlh1_T4
WBGene00011564_T07C5.1_ugt-50 E010 chrX:12694285-12694365 2.027 cnd1_T4 end1_T4

WBGene00013376_Y62E10A.6_Y62E10A.6 E001 chrIV:13371999-13372107 1.022 cnd1_T4 pha4_T4
WBGene00013376_Y62E10A.6_Y62E10A.6 E001 chrIV:13371999-13372107 1.109 cnd1_T4 end1_T4
WBGene00013376_Y62E10A.6_Y62E10A.6 E001 chrIV:13371999-13372107 1.149 cnd1_T4 nhr25_T4
WBGene00013376_Y62E10A.6_Y62E10A.6 E001 chrIV:13371999-13372107 1.173 cnd1_T4 hlh1_T4

WBGene00015035_B0212.1_otpl-1 E006 chrIV:3571492-3571619 1.145 cnd1_T4 pha4_T4
WBGene00015035_B0212.1_otpl-1 E006 chrIV:3571492-3571619 1.162 cnd1_T4 hlh1_T4
WBGene00015035_B0212.1_otpl-1 E006 chrIV:3571492-3571619 1.400 cnd1_T4 end1_T4
WBGene00015035_B0212.1_otpl-1 E006 chrIV:3571492-3571619 1.431 cnd1_T4 nhr25_T4

WBGene00017641_F20D12.1_csr-1 E007 chrIV:7959452-7959837 1.187 cnd1_T4 end1_T4
WBGene00017641_F20D12.1_csr-1 E007 chrIV:7959452-7959837 1.271 cnd1_T4 nhr25_T4
WBGene00017641_F20D12.1_csr-1 E007 chrIV:7959452-7959837 1.343 cnd1_T4 hlh1_T4
WBGene00017641_F20D12.1_csr-1 E007 chrIV:7959452-7959837 1.427 cnd1_T4 pha4_T4

WBGene00021915_Y55D5A.1_Y55D5A.1 E001 chrIII:2982414-2982496 1.369 cnd1_T4 hlh1_T4
WBGene00021915_Y55D5A.1_Y55D5A.1 E001 chrIII:2982414-2982496 1.441 cnd1_T4 nhr25_T4
WBGene00021915_Y55D5A.1_Y55D5A.1 E001 chrIII:2982414-2982496 1.629 cnd1_T4 pha4_T4
WBGene00021915_Y55D5A.1_Y55D5A.1 E001 chrIII:2982414-2982496 1.742 cnd1_T4 end1_T4

WBGene00195063_Y38C1AA.14_Y38C1AA.14 E002 chrIV:206660-206815 1.115 cnd1_T4 nhr25_T4
WBGene00195063_Y38C1AA.14_Y38C1AA.14 E002 chrIV:206660-206815 1.183 cnd1_T4 pha4_T4
WBGene00195063_Y38C1AA.14_Y38C1AA.14 E002 chrIV:206660-206815 1.323 cnd1_T4 hlh1_T4
WBGene00195063_Y38C1AA.14_Y38C1AA.14 E002 chrIV:206660-206815 1.572 cnd1_T4 end1_T4

WBGene00000464_Y54F10AM.4_ceh-44 J029 chrIII:2543869-2544361 1.495 cnd1_T4 hlh1_T4
WBGene00000464_Y54F10AM.4_ceh-44 J029 chrIII:2543869-2544361 2.163 cnd1_T4 nhr25_T4
WBGene00000464_Y54F10AM.4_ceh-44 J029 chrIII:2543869-2544361 2.658 cnd1_T4 end1_T4
WBGene00000464_Y54F10AM.4_ceh-44 J029 chrIII:2543869-2544361 2.835 cnd1_T4 pha4_T4

WBGene00001335_F35A5.8_erp-1 J019 chrX:3801608-3801864 1.507 cnd1_T4 end1_T4
WBGene00001335_F35A5.8_erp-1 J019 chrX:3801608-3801864 1.546 cnd1_T4 hlh1_T4
WBGene00001335_F35A5.8_erp-1 J019 chrX:3801608-3801864 1.634 cnd1_T4 pha4_T4
WBGene00001335_F35A5.8_erp-1 J019 chrX:3801608-3801864 1.758 cnd1_T4 nhr25_T4

WBGene00001340_T01D1.2_etr-1 J047 chrII:168048-168548 1.057 cnd1_T4 nhr25_T4
WBGene00001340_T01D1.2_etr-1 J047 chrII:168048-168548 1.126 cnd1_T4 pha4_T4
WBGene00001340_T01D1.2_etr-1 J047 chrII:168048-168548 1.229 cnd1_T4 end1_T4
WBGene00001340_T01D1.2_etr-1 J047 chrII:168048-168548 1.421 cnd1_T4 hlh1_T4

WBGene00002266_ZK892.1_lec-3 J027 chrII:9998582-9999201 2.160 cnd1_T4 hlh1_T4
WBGene00002266_ZK892.1_lec-3 J027 chrII:9998582-9999201 2.311 cnd1_T4 nhr25_T4
WBGene00002266_ZK892.1_lec-3 J027 chrII:9998582-9999201 2.339 cnd1_T4 end1_T4
WBGene00002266_ZK892.1_lec-3 J027 chrII:9998582-9999201 2.921 cnd1_T4 pha4_T4

WBGene00002991_F17E5.1_lin-2 J040 chrX:12407958-12409092 1.409 cnd1_T4 nhr25_T4
WBGene00002991_F17E5.1_lin-2 J040 chrX:12407958-12409092 1.647 cnd1_T4 end1_T4
WBGene00002991_F17E5.1_lin-2 J040 chrX:12407958-12409092 1.733 cnd1_T4 pha4_T4
WBGene00002991_F17E5.1_lin-2 J040 chrX:12407958-12409092 1.752 cnd1_T4 hlh1_T4

WBGene00002991_F17E5.1_lin-2 J042 chrX:12409377-12409990 1.399 cnd1_T4 nhr25_T4
WBGene00002991_F17E5.1_lin-2 J042 chrX:12409377-12409990 1.508 cnd1_T4 end1_T4
WBGene00002991_F17E5.1_lin-2 J042 chrX:12409377-12409990 1.534 cnd1_T4 pha4_T4
WBGene00002991_F17E5.1_lin-2 J042 chrX:12409377-12409990 1.619 cnd1_T4 hlh1_T4

WBGene00002991_F17E5.1_lin-2 J043 chrX:12410099-12410491 1.611 cnd1_T4 nhr25_T4
WBGene00002991_F17E5.1_lin-2 J043 chrX:12410099-12410491 1.655 cnd1_T4 end1_T4
WBGene00002991_F17E5.1_lin-2 J043 chrX:12410099-12410491 1.682 cnd1_T4 pha4_T4
WBGene00002991_F17E5.1_lin-2 J043 chrX:12410099-12410491 1.733 cnd1_T4 hlh1_T4

WBGene00003818_H15N14.2_nsf-1 J026 chrI:7770240-7771981 1.392 cnd1_T4 nhr25_T4
WBGene00003818_H15N14.2_nsf-1 J026 chrI:7770240-7771981 1.503 cnd1_T4 hlh1_T4
WBGene00003818_H15N14.2_nsf-1 J026 chrI:7770240-7771981 2.185 cnd1_T4 end1_T4
WBGene00003818_H15N14.2_nsf-1 J026 chrI:7770240-7771981 2.261 cnd1_T4 pha4_T4

WBGene00003986_K05B2.5_mct-4 J020 chrX:4922089-4922929 1.583 cnd1_T4 hlh1_T4
WBGene00003986_K05B2.5_mct-4 J020 chrX:4922089-4922929 2.157 cnd1_T4 pha4_T4
WBGene00003986_K05B2.5_mct-4 J020 chrX:4922089-4922929 2.239 cnd1_T4 end1_T4
WBGene00003986_K05B2.5_mct-4 J020 chrX:4922089-4922929 2.271 cnd1_T4 nhr25_T4

WBGene00004215_C09D8.1_ptp-3 J060 chrII:10985556-10985676 1.317 cnd1_T4 end1_T4
WBGene00004215_C09D8.1_ptp-3 J060 chrII:10985556-10985676 1.333 cnd1_T4 pha4_T4
WBGene00004215_C09D8.1_ptp-3 J060 chrII:10985556-10985676 1.477 cnd1_T4 nhr25_T4
WBGene00004215_C09D8.1_ptp-3 J060 chrII:10985556-10985676 2.111 cnd1_T4 hlh1_T4

WBGene00006490_F36H1.2_kdin-1 J043 chrIV:11042434-11042928 1.691 cnd1_T4 hlh1_T4
WBGene00006490_F36H1.2_kdin-1 J043 chrIV:11042434-11042928 2.329 cnd1_T4 end1_T4
WBGene00006490_F36H1.2_kdin-1 J043 chrIV:11042434-11042928 2.394 cnd1_T4 nhr25_T4
WBGene00006490_F36H1.2_kdin-1 J043 chrIV:11042434-11042928 2.400 cnd1_T4 pha4_T4

WBGene00006763_JC8.10_unc-26 J018 chrIV:13265984-13267138 1.197 cnd1_T4 end1_T4
WBGene00006763_JC8.10_unc-26 J018 chrIV:13265984-13267138 1.315 cnd1_T4 pha4_T4
WBGene00006763_JC8.10_unc-26 J018 chrIV:13265984-13267138 1.340 cnd1_T4 hlh1_T4
WBGene00006763_JC8.10_unc-26 J018 chrIV:13265984-13267138 1.557 cnd1_T4 nhr25_T4

WBGene00006802_T07A5.6_unc-69 J010 chrIII:10319523-10319779 1.393 cnd1_T4 nhr25_T4
WBGene00006802_T07A5.6_unc-69 J010 chrIII:10319523-10319779 1.461 cnd1_T4 hlh1_T4
WBGene00006802_T07A5.6_unc-69 J010 chrIII:10319523-10319779 1.589 cnd1_T4 end1_T4
WBGene00006802_T07A5.6_unc-69 J010 chrIII:10319523-10319779 1.737 cnd1_T4 pha4_T4

WBGene00007010_R10E12.1_alx-1 J016 chrIII:9960787-9961383 1.047 cnd1_T4 end1_T4
WBGene00007010_R10E12.1_alx-1 J016 chrIII:9960787-9961383 1.056 cnd1_T4 pha4_T4
WBGene00007010_R10E12.1_alx-1 J016 chrIII:9960787-9961383 1.130 cnd1_T4 hlh1_T4
WBGene00007010_R10E12.1_alx-1 J016 chrIII:9960787-9961383 1.276 cnd1_T4 nhr25_T4

WBGene00008549_F07A11.6_din-1 J037 chrII:11623797-11623935 1.123 cnd1_T4 hlh1_T4
WBGene00008549_F07A11.6_din-1 J037 chrII:11623797-11623935 1.515 cnd1_T4 nhr25_T4
WBGene00008549_F07A11.6_din-1 J037 chrII:11623797-11623935 1.546 cnd1_T4 end1_T4
WBGene00008549_F07A11.6_din-1 J037 chrII:11623797-11623935 1.659 cnd1_T4 pha4_T4

WBGene00009554_F39B2.3_F39B2.3 J004 chrI:14788770-14788964 1.122 cnd1_T4 end1_T4
WBGene00009554_F39B2.3_F39B2.3 J004 chrI:14788770-14788964 1.225 cnd1_T4 pha4_T4
WBGene00009554_F39B2.3_F39B2.3 J004 chrI:14788770-14788964 1.228 cnd1_T4 nhr25_T4
WBGene00009554_F39B2.3_F39B2.3 J004 chrI:14788770-14788964 1.243 cnd1_T4 hlh1_T4

WBGene00011500_T05G5.5_T05G5.5 J017 chrIII:9750927-9751275 1.108 cnd1_T4 nhr25_T4
WBGene00011500_T05G5.5_T05G5.5 J017 chrIII:9750927-9751275 1.662 cnd1_T4 end1_T4
WBGene00011500_T05G5.5_T05G5.5 J017 chrIII:9750927-9751275 1.744 cnd1_T4 hlh1_T4
WBGene00011500_T05G5.5_T05G5.5 J017 chrIII:9750927-9751275 1.938 cnd1_T4 pha4_T4

WBGene00011564_T07C5.1_ugt-50 J019 chrX:12694029-12694069 1.353 cnd1_T4 nhr25_T4
WBGene00011564_T07C5.1_ugt-50 J019 chrX:12694029-12694069 1.663 cnd1_T4 pha4_T4
WBGene00011564_T07C5.1_ugt-50 J019 chrX:12694029-12694069 1.672 cnd1_T4 hlh1_T4
WBGene00011564_T07C5.1_ugt-50 J019 chrX:12694029-12694069 2.055 cnd1_T4 end1_T4

WBGene00011564_T07C5.1_ugt-50 J023 chrX:12694688-12695312 1.058 cnd1_T4 nhr25_T4
WBGene00011564_T07C5.1_ugt-50 J023 chrX:12694688-12695312 1.254 cnd1_T4 pha4_T4
WBGene00011564_T07C5.1_ugt-50 J023 chrX:12694688-12695312 1.438 cnd1_T4 end1_T4
WBGene00011564_T07C5.1_ugt-50 J023 chrX:12694688-12695312 1.614 cnd1_T4 hlh1_T4

WBGene00012005_T24H10.7_jun-1 J021 chrII:9127628-9130947 1.099 cnd1_T4 nhr25_T4
WBGene00012005_T24H10.7_jun-1 J021 chrII:9127628-9130947 1.392 cnd1_T4 hlh1_T4
WBGene00012005_T24H10.7_jun-1 J021 chrII:9127628-9130947 1.654 cnd1_T4 end1_T4
WBGene00012005_T24H10.7_jun-1 J021 chrII:9127628-9130947 2.113 cnd1_T4 pha4_T4

WBGene00012543_Y37A1C.1_nkcc-1 J027 chrIV:14109410-14110634 1.630 cnd1_T4 hlh1_T4
WBGene00012543_Y37A1C.1_nkcc-1 J027 chrIV:14109410-14110634 1.643 cnd1_T4 nhr25_T4
WBGene00012543_Y37A1C.1_nkcc-1 J027 chrIV:14109410-14110634 1.664 cnd1_T4 pha4_T4
WBGene00012543_Y37A1C.1_nkcc-1 J027 chrIV:14109410-14110634 1.715 cnd1_T4 end1_T4

WBGene00016539_C39F7.2_madd-2 J019 chrV:1226108-1226957 1.182 cnd1_T4 pha4_T4
WBGene00016539_C39F7.2_madd-2 J019 chrV:1226108-1226957 1.243 cnd1_T4 hlh1_T4
WBGene00016539_C39F7.2_madd-2 J019 chrV:1226108-1226957 1.295 cnd1_T4 end1_T4
WBGene00016539_C39F7.2_madd-2 J019 chrV:1226108-1226957 1.420 cnd1_T4 nhr25_T4

WBGene00017448_F14B8.6_F14B8.6 J014 chrX:6930802-6930847 1.011 cnd1_T4 hlh1_T4
WBGene00017448_F14B8.6_F14B8.6 J014 chrX:6930802-6930847 1.039 cnd1_T4 nhr25_T4
WBGene00017448_F14B8.6_F14B8.6 J014 chrX:6930802-6930847 1.291 cnd1_T4 pha4_T4
WBGene00017448_F14B8.6_F14B8.6 J014 chrX:6930802-6930847 1.341 cnd1_T4 end1_T4

WBGene00020251_T05C1.4_camt-1 J022 chrII:4491780-4492204 1.403 cnd1_T4 end1_T4
WBGene00020251_T05C1.4_camt-1 J022 chrII:4491780-4492204 1.420 cnd1_T4 nhr25_T4
WBGene00020251_T05C1.4_camt-1 J022 chrII:4491780-4492204 1.534 cnd1_T4 pha4_T4
WBGene00020251_T05C1.4_camt-1 J022 chrII:4491780-4492204 1.950 cnd1_T4 hlh1_T4

WBGene00021906_Y55B1AR.2_Y55B1AR.2 J019 chrIII:594124-595248 1.029 cnd1_T4 end1_T4
WBGene00021906_Y55B1AR.2_Y55B1AR.2 J019 chrIII:594124-595248 1.145 cnd1_T4 pha4_T4
WBGene00021906_Y55B1AR.2_Y55B1AR.2 J019 chrIII:594124-595248 1.198 cnd1_T4 nhr25_T4
WBGene00021906_Y55B1AR.2_Y55B1AR.2 J019 chrIII:594124-595248 1.268 cnd1_T4 hlh1_T4

WBGene00001677_M04C7.1_gpa-15 E001 chrI:8531721-8532011 1.480 end1_T0 cnd1_T0
WBGene00001677_M04C7.1_gpa-15 E001 chrI:8531721-8532011 1.083 end1_T0 pha4_T0
WBGene00001677_M04C7.1_gpa-15 E001 chrI:8531721-8532011 1.470 end1_T0 tbx37_T0
WBGene00001677_M04C7.1_gpa-15 E001 chrI:8531721-8532011 6.450 end1_T0 nhr25_T0
WBGene00001677_M04C7.1_gpa-15 E001 chrI:8531721-8532011 1.614 end1_T0 hlh1_T0

WBGene00006745_B0273.4_unc-5 E011 chrIV:5508703-5508901 1.096 end1_T0 cnd1_T0
WBGene00006745_B0273.4_unc-5 E011 chrIV:5508703-5508901 1.095 end1_T0 nhr25_T0
WBGene00006745_B0273.4_unc-5 E011 chrIV:5508703-5508901 1.123 end1_T0 pha4_T0
WBGene00006745_B0273.4_unc-5 E011 chrIV:5508703-5508901 1.195 end1_T0 tbx37_T0
WBGene00006745_B0273.4_unc-5 E011 chrIV:5508703-5508901 1.772 end1_T0 hlh1_T0

WBGene00007786_C27H6.4_rmd-2 E018 chrV:9985810-9985818 2.985 end1_T0 cnd1_T0
WBGene00007786_C27H6.4_rmd-2 E018 chrV:9985810-9985818 1.582 end1_T0 nhr25_T0
WBGene00007786_C27H6.4_rmd-2 E018 chrV:9985810-9985818 2.384 end1_T0 pha4_T0
WBGene00007786_C27H6.4_rmd-2 E018 chrV:9985810-9985818 2.556 end1_T0 tbx37_T0
WBGene00007786_C27H6.4_rmd-2 E018 chrV:9985810-9985818 2.699 end1_T0 hlh1_T0

WBGene00007786_C27H6.4_rmd-2 E019 chrV:9985819-9985912 3.069 end1_T0 cnd1_T0
WBGene00007786_C27H6.4_rmd-2 E019 chrV:9985819-9985912 1.535 end1_T0 nhr25_T0
WBGene00007786_C27H6.4_rmd-2 E019 chrV:9985819-9985912 2.424 end1_T0 pha4_T0
WBGene00007786_C27H6.4_rmd-2 E019 chrV:9985819-9985912 2.652 end1_T0 tbx37_T0
WBGene00007786_C27H6.4_rmd-2 E019 chrV:9985819-9985912 2.663 end1_T0 hlh1_T0

WBGene00007786_C27H6.4_rmd-2 E021 chrV:9985955-9986073 2.868 end1_T0 cnd1_T0
WBGene00007786_C27H6.4_rmd-2 E021 chrV:9985955-9986073 1.473 end1_T0 nhr25_T0
WBGene00007786_C27H6.4_rmd-2 E021 chrV:9985955-9986073 2.343 end1_T0 pha4_T0
WBGene00007786_C27H6.4_rmd-2 E021 chrV:9985955-9986073 2.709 end1_T0 hlh1_T0
WBGene00007786_C27H6.4_rmd-2 E021 chrV:9985955-9986073 2.792 end1_T0 tbx37_T0

WBGene00007786_C27H6.4_rmd-2 E022 chrV:9986120-9986277 3.404 end1_T0 cnd1_T0
WBGene00007786_C27H6.4_rmd-2 E022 chrV:9986120-9986277 1.630 end1_T0 nhr25_T0
WBGene00007786_C27H6.4_rmd-2 E022 chrV:9986120-9986277 2.456 end1_T0 pha4_T0
WBGene00007786_C27H6.4_rmd-2 E022 chrV:9986120-9986277 2.878 end1_T0 hlh1_T0
WBGene00007786_C27H6.4_rmd-2 E022 chrV:9986120-9986277 3.028 end1_T0 tbx37_T0

WBGene00009274_F30F8.5_F30F8.5 E001 chrI:7846922-7847247 3.014 end1_T0 cnd1_T0
WBGene00009274_F30F8.5_F30F8.5 E001 chrI:7846922-7847247 1.945 end1_T0 tbx37_T0
WBGene00009274_F30F8.5_F30F8.5 E001 chrI:7846922-7847247 2.071 end1_T0 nhr25_T0
WBGene00009274_F30F8.5_F30F8.5 E001 chrI:7846922-7847247 2.293 end1_T0 hlh1_T0
WBGene00009274_F30F8.5_F30F8.5 E001 chrI:7846922-7847247 2.559 end1_T0 pha4_T0

WBGene00009835_F47H4.2_F47H4.2 E008 chrV:17359111-17359804 2.175 end1_T0 cnd1_T0
WBGene00009835_F47H4.2_F47H4.2 E008 chrV:17359111-17359804 1.430 end1_T0 hlh1_T0
WBGene00009835_F47H4.2_F47H4.2 E008 chrV:17359111-17359804 1.462 end1_T0 nhr25_T0
WBGene00009835_F47H4.2_F47H4.2 E008 chrV:17359111-17359804 1.471 end1_T0 pha4_T0
WBGene00009835_F47H4.2_F47H4.2 E008 chrV:17359111-17359804 2.022 end1_T0 tbx37_T0

WBGene00016006_C23F12.1_fln-2 E014 chrX:9405291-9405479 1.777 end1_T0 cnd1_T0
WBGene00016006_C23F12.1_fln-2 E014 chrX:9405291-9405479 1.635 end1_T0 hlh1_T0
WBGene00016006_C23F12.1_fln-2 E014 chrX:9405291-9405479 1.699 end1_T0 nhr25_T0
WBGene00016006_C23F12.1_fln-2 E014 chrX:9405291-9405479 1.866 end1_T0 tbx37_T0
WBGene00016006_C23F12.1_fln-2 E014 chrX:9405291-9405479 2.223 end1_T0 pha4_T0

WBGene00016006_C23F12.1_fln-2 E015 chrX:9405923-9406055 1.554 end1_T0 cnd1_T0
WBGene00016006_C23F12.1_fln-2 E015 chrX:9405923-9406055 1.724 end1_T0 nhr25_T0
WBGene00016006_C23F12.1_fln-2 E015 chrX:9405923-9406055 1.795 end1_T0 tbx37_T0
WBGene00016006_C23F12.1_fln-2 E015 chrX:9405923-9406055 1.919 end1_T0 hlh1_T0
WBGene00016006_C23F12.1_fln-2 E015 chrX:9405923-9406055 2.388 end1_T0 pha4_T0

WBGene00019830_R02E12.6_hrg-1 E005 chrX:4010492-4010948 1.219 end1_T0 cnd1_T0
WBGene00019830_R02E12.6_hrg-1 E005 chrX:4010492-4010948 1.384 end1_T0 tbx37_T0
WBGene00019830_R02E12.6_hrg-1 E005 chrX:4010492-4010948 1.405 end1_T0 nhr25_T0
WBGene00019830_R02E12.6_hrg-1 E005 chrX:4010492-4010948 1.666 end1_T0 hlh1_T0
WBGene00019830_R02E12.6_hrg-1 E005 chrX:4010492-4010948 1.881 end1_T0 pha4_T0

WBGene00020921_W01C8.5_W01C8.5 E008 chrX:5696458-5696542 2.222 end1_T0 cnd1_T0
WBGene00020921_W01C8.5_W01C8.5 E008 chrX:5696458-5696542 1.680 end1_T0 hlh1_T0
WBGene00020921_W01C8.5_W01C8.5 E008 chrX:5696458-5696542 2.135 end1_T0 nhr25_T0
WBGene00020921_W01C8.5_W01C8.5 E008 chrX:5696458-5696542 2.226 end1_T0 pha4_T0
WBGene00020921_W01C8.5_W01C8.5 E008 chrX:5696458-5696542 2.383 end1_T0 tbx37_T0

WBGene00020921_W01C8.5_W01C8.5 E009 chrX:5696682-5696853 2.019 end1_T0 cnd1_T0
WBGene00020921_W01C8.5_W01C8.5 E009 chrX:5696682-5696853 1.510 end1_T0 hlh1_T0
WBGene00020921_W01C8.5_W01C8.5 E009 chrX:5696682-5696853 2.113 end1_T0 nhr25_T0
WBGene00020921_W01C8.5_W01C8.5 E009 chrX:5696682-5696853 2.199 end1_T0 tbx37_T0
WBGene00020921_W01C8.5_W01C8.5 E009 chrX:5696682-5696853 2.339 end1_T0 pha4_T0

WBGene00020921_W01C8.5_W01C8.5 E010 chrX:5696907-5697308 1.838 end1_T0 cnd1_T0
WBGene00020921_W01C8.5_W01C8.5 E010 chrX:5696907-5697308 1.333 end1_T0 hlh1_T0
WBGene00020921_W01C8.5_W01C8.5 E010 chrX:5696907-5697308 1.940 end1_T0 nhr25_T0
WBGene00020921_W01C8.5_W01C8.5 E010 chrX:5696907-5697308 1.951 end1_T0 tbx37_T0
WBGene00020921_W01C8.5_W01C8.5 E010 chrX:5696907-5697308 2.261 end1_T0 pha4_T0

WBGene00021820_Y53G8B.4_nipa-1 E008 chrIII:3117006-3117006 1.984 end1_T0 cnd1_T0
WBGene00021820_Y53G8B.4_nipa-1 E008 chrIII:3117006-3117006 1.489 end1_T0 pha4_T0
WBGene00021820_Y53G8B.4_nipa-1 E008 chrIII:3117006-3117006 1.620 end1_T0 hlh1_T0
WBGene00021820_Y53G8B.4_nipa-1 E008 chrIII:3117006-3117006 1.630 end1_T0 nhr25_T0
WBGene00021820_Y53G8B.4_nipa-1 E008 chrIII:3117006-3117006 1.730 end1_T0 tbx37_T0

WBGene00021820_Y53G8B.4_nipa-1 E009 chrIII:3127041-3127117 1.823 end1_T0 cnd1_T0
WBGene00021820_Y53G8B.4_nipa-1 E009 chrIII:3127041-3127117 1.432 end1_T0 nhr25_T0
WBGene00021820_Y53G8B.4_nipa-1 E009 chrIII:3127041-3127117 1.464 end1_T0 pha4_T0
WBGene00021820_Y53G8B.4_nipa-1 E009 chrIII:3127041-3127117 1.465 end1_T0 hlh1_T0
WBGene00021820_Y53G8B.4_nipa-1 E009 chrIII:3127041-3127117 1.569 end1_T0 tbx37_T0

WBGene00006745_B0273.4_unc-5 J019 chrIV:5501941-5508702 1.786 end1_T0 cnd1_T0
WBGene00006745_B0273.4_unc-5 J019 chrIV:5501941-5508702 1.529 end1_T0 pha4_T0
WBGene00006745_B0273.4_unc-5 J019 chrIV:5501941-5508702 1.560 end1_T0 nhr25_T0
WBGene00006745_B0273.4_unc-5 J019 chrIV:5501941-5508702 1.848 end1_T0 tbx37_T0
WBGene00006745_B0273.4_unc-5 J019 chrIV:5501941-5508702 2.408 end1_T0 hlh1_T0

WBGene00007786_C27H6.4_rmd-2 J030 chrV:9985396-9985809 3.130 end1_T0 cnd1_T0
WBGene00007786_C27H6.4_rmd-2 J030 chrV:9985396-9985809 1.697 end1_T0 nhr25_T0
WBGene00007786_C27H6.4_rmd-2 J030 chrV:9985396-9985809 2.567 end1_T0 pha4_T0
WBGene00007786_C27H6.4_rmd-2 J030 chrV:9985396-9985809 2.629 end1_T0 tbx37_T0
WBGene00007786_C27H6.4_rmd-2 J030 chrV:9985396-9985809 2.801 end1_T0 hlh1_T0

WBGene00007786_C27H6.4_rmd-2 J032 chrV:9985913-9985954 3.450 end1_T0 cnd1_T0
WBGene00007786_C27H6.4_rmd-2 J032 chrV:9985913-9985954 1.769 end1_T0 nhr25_T0
WBGene00007786_C27H6.4_rmd-2 J032 chrV:9985913-9985954 2.612 end1_T0 pha4_T0
WBGene00007786_C27H6.4_rmd-2 J032 chrV:9985913-9985954 2.970 end1_T0 tbx37_T0
WBGene00007786_C27H6.4_rmd-2 J032 chrV:9985913-9985954 3.007 end1_T0 hlh1_T0

WBGene00019719_M01H9.3_M01H9.3 J019 chrIV:4469843-4470712 1.193 end1_T0 cnd1_T0
WBGene00019719_M01H9.3_M01H9.3 J019 chrIV:4469843-4470712 1.063 end1_T0 nhr25_T0
WBGene00019719_M01H9.3_M01H9.3 J019 chrIV:4469843-4470712 1.162 end1_T0 hlh1_T0
WBGene00019719_M01H9.3_M01H9.3 J019 chrIV:4469843-4470712 1.171 end1_T0 tbx37_T0
WBGene00019719_M01H9.3_M01H9.3 J019 chrIV:4469843-4470712 1.270 end1_T0 pha4_T0

WBGene00019830_R02E12.6_hrg-1 J009 chrX:4008976-4010491 1.267 end1_T0 cnd1_T0
WBGene00019830_R02E12.6_hrg-1 J009 chrX:4008976-4010491 1.431 end1_T0 tbx37_T0
WBGene00019830_R02E12.6_hrg-1 J009 chrX:4008976-4010491 1.438 end1_T0 nhr25_T0
WBGene00019830_R02E12.6_hrg-1 J009 chrX:4008976-4010491 1.723 end1_T0 hlh1_T0
WBGene00019830_R02E12.6_hrg-1 J009 chrX:4008976-4010491 1.876 end1_T0 pha4_T0

WBGene00020921_W01C8.5_W01C8.5 J017 chrX:5696005-5696457 2.278 end1_T0 cnd1_T0
WBGene00020921_W01C8.5_W01C8.5 J017 chrX:5696005-5696457 1.714 end1_T0 hlh1_T0
WBGene00020921_W01C8.5_W01C8.5 J017 chrX:5696005-5696457 1.989 end1_T0 pha4_T0
WBGene00020921_W01C8.5_W01C8.5 J017 chrX:5696005-5696457 2.006 end1_T0 nhr25_T0
WBGene00020921_W01C8.5_W01C8.5 J017 chrX:5696005-5696457 2.296 end1_T0 tbx37_T0

WBGene00020921_W01C8.5_W01C8.5 J018 chrX:5696543-5696681 2.157 end1_T0 cnd1_T0
WBGene00020921_W01C8.5_W01C8.5 J018 chrX:5696543-5696681 1.881 end1_T0 hlh1_T0
WBGene00020921_W01C8.5_W01C8.5 J018 chrX:5696543-5696681 2.208 end1_T0 nhr25_T0
WBGene00020921_W01C8.5_W01C8.5 J018 chrX:5696543-5696681 2.420 end1_T0 pha4_T0
WBGene00020921_W01C8.5_W01C8.5 J018 chrX:5696543-5696681 2.478 end1_T0 tbx37_T0

WBGene00020921_W01C8.5_W01C8.5 J019 chrX:5696854-5696906 2.011 end1_T0 cnd1_T0
WBGene00020921_W01C8.5_W01C8.5 J019 chrX:5696854-5696906 1.510 end1_T0 hlh1_T0
WBGene00020921_W01C8.5_W01C8.5 J019 chrX:5696854-5696906 1.862 end1_T0 nhr25_T0
WBGene00020921_W01C8.5_W01C8.5 J019 chrX:5696854-5696906 1.867 end1_T0 pha4_T0
WBGene00020921_W01C8.5_W01C8.5 J019 chrX:5696854-5696906 2.031 end1_T0 tbx37_T0

WBGene00021820_Y53G8B.4_nipa-1 J015 chrIII:3117007-3127040 2.023 end1_T0 cnd1_T0
WBGene00021820_Y53G8B.4_nipa-1 J015 chrIII:3117007-3127040 1.544 end1_T0 pha4_T0
WBGene00021820_Y53G8B.4_nipa-1 J015 chrIII:3117007-3127040 1.637 end1_T0 hlh1_T0
WBGene00021820_Y53G8B.4_nipa-1 J015 chrIII:3117007-3127040 1.687 end1_T0 nhr25_T0
WBGene00021820_Y53G8B.4_nipa-1 J015 chrIII:3117007-3127040 1.767 end1_T0 tbx37_T0

WBGene00006801_K11C4.5_unc-68 E051 chrV:6920239-6923430 1.440 end1_T1 cnd1_T1
WBGene00006801_K11C4.5_unc-68 E051 chrV:6920239-6923430 1.106 end1_T1 nhr25_T1
WBGene00006801_K11C4.5_unc-68 E051 chrV:6920239-6923430 1.254 end1_T1 tbx37_T1
WBGene00006801_K11C4.5_unc-68 E051 chrV:6920239-6923430 1.271 end1_T1 pha4_T1
WBGene00006801_K11C4.5_unc-68 E051 chrV:6920239-6923430 1.600 end1_T1 hlh1_T1

WBGene00007786_C27H6.4_rmd-2 E019 chrV:9985819-9985912 2.524 end1_T1 cnd1_T1
WBGene00007786_C27H6.4_rmd-2 E019 chrV:9985819-9985912 1.112 end1_T1 nhr25_T1
WBGene00007786_C27H6.4_rmd-2 E019 chrV:9985819-9985912 1.928 end1_T1 hlh1_T1
WBGene00007786_C27H6.4_rmd-2 E019 chrV:9985819-9985912 2.162 end1_T1 pha4_T1
WBGene00007786_C27H6.4_rmd-2 E019 chrV:9985819-9985912 2.408 end1_T1 tbx37_T1

WBGene00007786_C27H6.4_rmd-2 E021 chrV:9985955-9986073 2.440 end1_T1 cnd1_T1
WBGene00007786_C27H6.4_rmd-2 E021 chrV:9985955-9986073 1.162 end1_T1 nhr25_T1
WBGene00007786_C27H6.4_rmd-2 E021 chrV:9985955-9986073 1.958 end1_T1 hlh1_T1
WBGene00007786_C27H6.4_rmd-2 E021 chrV:9985955-9986073 2.021 end1_T1 pha4_T1
WBGene00007786_C27H6.4_rmd-2 E021 chrV:9985955-9986073 2.361 end1_T1 tbx37_T1

WBGene00007786_C27H6.4_rmd-2 E022 chrV:9986120-9986277 2.868 end1_T1 cnd1_T1
WBGene00007786_C27H6.4_rmd-2 E022 chrV:9986120-9986277 1.379 end1_T1 nhr25_T1
WBGene00007786_C27H6.4_rmd-2 E022 chrV:9986120-9986277 2.219 end1_T1 hlh1_T1
WBGene00007786_C27H6.4_rmd-2 E022 chrV:9986120-9986277 2.293 end1_T1 pha4_T1
WBGene00007786_C27H6.4_rmd-2 E022 chrV:9986120-9986277 2.573 end1_T1 tbx37_T1

WBGene00009274_F30F8.5_F30F8.5 E001 chrI:7846922-7847247 2.916 end1_T1 cnd1_T1
WBGene00009274_F30F8.5_F30F8.5 E001 chrI:7846922-7847247 1.922 end1_T1 tbx37_T1
WBGene00009274_F30F8.5_F30F8.5 E001 chrI:7846922-7847247 2.066 end1_T1 nhr25_T1
WBGene00009274_F30F8.5_F30F8.5 E001 chrI:7846922-7847247 2.117 end1_T1 pha4_T1
WBGene00009274_F30F8.5_F30F8.5 E001 chrI:7846922-7847247 2.249 end1_T1 hlh1_T1

WBGene00016006_C23F12.1_fln-2 E011 chrX:9403316-9403540 1.761 end1_T1 cnd1_T1
WBGene00016006_C23F12.1_fln-2 E011 chrX:9403316-9403540 1.470 end1_T1 hlh1_T1
WBGene00016006_C23F12.1_fln-2 E011 chrX:9403316-9403540 1.678 end1_T1 nhr25_T1
WBGene00016006_C23F12.1_fln-2 E011 chrX:9403316-9403540 1.800 end1_T1 tbx37_T1
WBGene00016006_C23F12.1_fln-2 E011 chrX:9403316-9403540 2.280 end1_T1 pha4_T1

WBGene00016006_C23F12.1_fln-2 E012 chrX:9403587-9403673 1.772 end1_T1 cnd1_T1
WBGene00016006_C23F12.1_fln-2 E012 chrX:9403587-9403673 1.310 end1_T1 hlh1_T1
WBGene00016006_C23F12.1_fln-2 E012 chrX:9403587-9403673 1.629 end1_T1 nhr25_T1
WBGene00016006_C23F12.1_fln-2 E012 chrX:9403587-9403673 1.831 end1_T1 tbx37_T1
WBGene00016006_C23F12.1_fln-2 E012 chrX:9403587-9403673 2.076 end1_T1 pha4_T1

WBGene00016006_C23F12.1_fln-2 E014 chrX:9405291-9405479 1.464 end1_T1 cnd1_T1
WBGene00016006_C23F12.1_fln-2 E014 chrX:9405291-9405479 1.069 end1_T1 hlh1_T1
WBGene00016006_C23F12.1_fln-2 E014 chrX:9405291-9405479 1.257 end1_T1 nhr25_T1
WBGene00016006_C23F12.1_fln-2 E014 chrX:9405291-9405479 1.347 end1_T1 tbx37_T1
WBGene00016006_C23F12.1_fln-2 E014 chrX:9405291-9405479 1.789 end1_T1 pha4_T1

WBGene00016006_C23F12.1_fln-2 E015 chrX:9405923-9406055 1.166 end1_T1 cnd1_T1
WBGene00016006_C23F12.1_fln-2 E015 chrX:9405923-9406055 1.222 end1_T1 nhr25_T1
WBGene00016006_C23F12.1_fln-2 E015 chrX:9405923-9406055 1.248 end1_T1 tbx37_T1
WBGene00016006_C23F12.1_fln-2 E015 chrX:9405923-9406055 1.282 end1_T1 hlh1_T1
WBGene00016006_C23F12.1_fln-2 E015 chrX:9405923-9406055 1.723 end1_T1 pha4_T1

WBGene00016006_C23F12.1_fln-2 E016 chrX:9406343-9406449 1.184 end1_T1 cnd1_T1
WBGene00016006_C23F12.1_fln-2 E016 chrX:9406343-9406449 1.220 end1_T1 nhr25_T1
WBGene00016006_C23F12.1_fln-2 E016 chrX:9406343-9406449 1.222 end1_T1 hlh1_T1
WBGene00016006_C23F12.1_fln-2 E016 chrX:9406343-9406449 1.338 end1_T1 tbx37_T1
WBGene00016006_C23F12.1_fln-2 E016 chrX:9406343-9406449 1.588 end1_T1 pha4_T1

WBGene00016006_C23F12.1_fln-2 E018 chrX:9407160-9407301 1.223 end1_T1 cnd1_T1
WBGene00016006_C23F12.1_fln-2 E018 chrX:9407160-9407301 1.102 end1_T1 nhr25_T1
WBGene00016006_C23F12.1_fln-2 E018 chrX:9407160-9407301 1.143 end1_T1 hlh1_T1
WBGene00016006_C23F12.1_fln-2 E018 chrX:9407160-9407301 1.214 end1_T1 tbx37_T1
WBGene00016006_C23F12.1_fln-2 E018 chrX:9407160-9407301 1.688 end1_T1 pha4_T1

WBGene00016006_C23F12.1_fln-2 E019 chrX:9407352-9407498 1.320 end1_T1 cnd1_T1
WBGene00016006_C23F12.1_fln-2 E019 chrX:9407352-9407498 1.135 end1_T1 nhr25_T1
WBGene00016006_C23F12.1_fln-2 E019 chrX:9407352-9407498 1.284 end1_T1 tbx37_T1
WBGene00016006_C23F12.1_fln-2 E019 chrX:9407352-9407498 1.290 end1_T1 hlh1_T1
WBGene00016006_C23F12.1_fln-2 E019 chrX:9407352-9407498 1.902 end1_T1 pha4_T1

WBGene00021025_W04C9.3_cutl-13 E003 chrI:478465-478743 1.785 end1_T1 cnd1_T1
WBGene00021025_W04C9.3_cutl-13 E003 chrI:478465-478743 1.288 end1_T1 tbx37_T1
WBGene00021025_W04C9.3_cutl-13 E003 chrI:478465-478743 1.302 end1_T1 nhr25_T1
WBGene00021025_W04C9.3_cutl-13 E003 chrI:478465-478743 1.410 end1_T1 hlh1_T1
WBGene00021025_W04C9.3_cutl-13 E003 chrI:478465-478743 1.532 end1_T1 pha4_T1

WBGene00021820_Y53G8B.4_nipa-1 E008 chrIII:3117006-3117006 1.673 end1_T1 cnd1_T1
WBGene00021820_Y53G8B.4_nipa-1 E008 chrIII:3117006-3117006 1.131 end1_T1 pha4_T1
WBGene00021820_Y53G8B.4_nipa-1 E008 chrIII:3117006-3117006 1.441 end1_T1 hlh1_T1
WBGene00021820_Y53G8B.4_nipa-1 E008 chrIII:3117006-3117006 1.482 end1_T1 nhr25_T1
WBGene00021820_Y53G8B.4_nipa-1 E008 chrIII:3117006-3117006 1.520 end1_T1 tbx37_T1

WBGene00021820_Y53G8B.4_nipa-1 E009 chrIII:3127041-3127117 1.553 end1_T1 cnd1_T1
WBGene00021820_Y53G8B.4_nipa-1 E009 chrIII:3127041-3127117 1.202 end1_T1 pha4_T1
WBGene00021820_Y53G8B.4_nipa-1 E009 chrIII:3127041-3127117 1.329 end1_T1 hlh1_T1
WBGene00021820_Y53G8B.4_nipa-1 E009 chrIII:3127041-3127117 1.330 end1_T1 nhr25_T1
WBGene00021820_Y53G8B.4_nipa-1 E009 chrIII:3127041-3127117 1.400 end1_T1 tbx37_T1

WBGene00007786_C27H6.4_rmd-2 J030 chrV:9985396-9985809 2.581 end1_T1 cnd1_T1
WBGene00007786_C27H6.4_rmd-2 J030 chrV:9985396-9985809 1.222 end1_T1 nhr25_T1
WBGene00007786_C27H6.4_rmd-2 J030 chrV:9985396-9985809 2.046 end1_T1 hlh1_T1
WBGene00007786_C27H6.4_rmd-2 J030 chrV:9985396-9985809 2.420 end1_T1 pha4_T1
WBGene00007786_C27H6.4_rmd-2 J030 chrV:9985396-9985809 2.471 end1_T1 tbx37_T1

WBGene00007786_C27H6.4_rmd-2 J032 chrV:9985913-9985954 2.894 end1_T1 cnd1_T1
WBGene00007786_C27H6.4_rmd-2 J032 chrV:9985913-9985954 1.533 end1_T1 nhr25_T1
WBGene00007786_C27H6.4_rmd-2 J032 chrV:9985913-9985954 2.220 end1_T1 hlh1_T1
WBGene00007786_C27H6.4_rmd-2 J032 chrV:9985913-9985954 2.265 end1_T1 pha4_T1
WBGene00007786_C27H6.4_rmd-2 J032 chrV:9985913-9985954 2.800 end1_T1 tbx37_T1

WBGene00016006_C23F12.1_fln-2 J073 chrX:9407302-9407351 1.200 end1_T1 cnd1_T1
WBGene00016006_C23F12.1_fln-2 J073 chrX:9407302-9407351 1.027 end1_T1 nhr25_T1
WBGene00016006_C23F12.1_fln-2 J073 chrX:9407302-9407351 1.067 end1_T1 hlh1_T1
WBGene00016006_C23F12.1_fln-2 J073 chrX:9407302-9407351 1.233 end1_T1 tbx37_T1
WBGene00016006_C23F12.1_fln-2 J073 chrX:9407302-9407351 2.102 end1_T1 pha4_T1

WBGene00021820_Y53G8B.4_nipa-1 J015 chrIII:3117007-3127040 1.708 end1_T1 cnd1_T1
WBGene00021820_Y53G8B.4_nipa-1 J015 chrIII:3117007-3127040 1.194 end1_T1 pha4_T1
WBGene00021820_Y53G8B.4_nipa-1 J015 chrIII:3117007-3127040 1.495 end1_T1 hlh1_T1
WBGene00021820_Y53G8B.4_nipa-1 J015 chrIII:3117007-3127040 1.536 end1_T1 nhr25_T1
WBGene00021820_Y53G8B.4_nipa-1 J015 chrIII:3117007-3127040 1.573 end1_T1 tbx37_T1

WBGene00022073_Y67D8C.9_Y67D8C.9 J027 chrIV:3085119-3086561 13.523 end1_T1 cnd1_T1
WBGene00022073_Y67D8C.9_Y67D8C.9 J027 chrIV:3085119-3086561 12.688 end1_T1 hlh1_T1
WBGene00022073_Y67D8C.9_Y67D8C.9 J027 chrIV:3085119-3086561 12.978 end1_T1 tbx37_T1
WBGene00022073_Y67D8C.9_Y67D8C.9 J027 chrIV:3085119-3086561 13.288 end1_T1 pha4_T1
WBGene00022073_Y67D8C.9_Y67D8C.9 J027 chrIV:3085119-3086561 13.565 end1_T1 nhr25_T1

WBGene00001677_M04C7.1_gpa-15 E001 chrI:8531721-8532011 1.188 end1_T2 cnd1_T2
WBGene00001677_M04C7.1_gpa-15 E001 chrI:8531721-8532011 1.286 end1_T2 pha4_T2
WBGene00001677_M04C7.1_gpa-15 E001 chrI:8531721-8532011 6.033 end1_T2 nhr25_T2
WBGene00001677_M04C7.1_gpa-15 E001 chrI:8531721-8532011 1.601 end1_T2 tbx37_T2
WBGene00001677_M04C7.1_gpa-15 E001 chrI:8531721-8532011 1.601 end1_T2 hlh1_T2

WBGene00003153_Y67D8C.10_mca-3 E004 chrIV:3105178-3105304 1.044 end1_T2 cnd1_T2
WBGene00003153_Y67D8C.10_mca-3 E004 chrIV:3105178-3105304 1.008 end1_T2 tbx37_T2
WBGene00003153_Y67D8C.10_mca-3 E004 chrIV:3105178-3105304 1.033 end1_T2 hlh1_T2
WBGene00003153_Y67D8C.10_mca-3 E004 chrIV:3105178-3105304 1.094 end1_T2 pha4_T2
WBGene00003153_Y67D8C.10_mca-3 E004 chrIV:3105178-3105304 1.316 end1_T2 nhr25_T2

WBGene00003242_C37C3.6_mig-6 E013 chrV:7833335-7833675 1.572 end1_T2 cnd1_T2
WBGene00003242_C37C3.6_mig-6 E013 chrV:7833335-7833675 1.246 end1_T2 tbx37_T2
WBGene00003242_C37C3.6_mig-6 E013 chrV:7833335-7833675 1.250 end1_T2 hlh1_T2
WBGene00003242_C37C3.6_mig-6 E013 chrV:7833335-7833675 1.363 end1_T2 pha4_T2
WBGene00003242_C37C3.6_mig-6 E013 chrV:7833335-7833675 1.490 end1_T2 nhr25_T2

WBGene00007786_C27H6.4_rmd-2 E022 chrV:9986120-9986277 2.257 end1_T2 cnd1_T2
WBGene00007786_C27H6.4_rmd-2 E022 chrV:9986120-9986277 1.073 end1_T2 nhr25_T2
WBGene00007786_C27H6.4_rmd-2 E022 chrV:9986120-9986277 1.672 end1_T2 hlh1_T2
WBGene00007786_C27H6.4_rmd-2 E022 chrV:9986120-9986277 1.678 end1_T2 pha4_T2
WBGene00007786_C27H6.4_rmd-2 E022 chrV:9986120-9986277 2.416 end1_T2 tbx37_T2

WBGene00009274_F30F8.5_F30F8.5 E001 chrI:7846922-7847247 2.863 end1_T2 cnd1_T2
WBGene00009274_F30F8.5_F30F8.5 E001 chrI:7846922-7847247 2.075 end1_T2 nhr25_T2
WBGene00009274_F30F8.5_F30F8.5 E001 chrI:7846922-7847247 2.100 end1_T2 tbx37_T2
WBGene00009274_F30F8.5_F30F8.5 E001 chrI:7846922-7847247 2.265 end1_T2 pha4_T2
WBGene00009274_F30F8.5_F30F8.5 E001 chrI:7846922-7847247 2.523 end1_T2 hlh1_T2

WBGene00016006_C23F12.1_fln-2 E011 chrX:9403316-9403540 1.241 end1_T2 cnd1_T2
WBGene00016006_C23F12.1_fln-2 E011 chrX:9403316-9403540 1.199 end1_T2 nhr25_T2
WBGene00016006_C23F12.1_fln-2 E011 chrX:9403316-9403540 1.276 end1_T2 hlh1_T2
WBGene00016006_C23F12.1_fln-2 E011 chrX:9403316-9403540 1.387 end1_T2 tbx37_T2
WBGene00016006_C23F12.1_fln-2 E011 chrX:9403316-9403540 1.998 end1_T2 pha4_T2

WBGene00016006_C23F12.1_fln-2 E012 chrX:9403587-9403673 1.347 end1_T2 cnd1_T2
WBGene00016006_C23F12.1_fln-2 E012 chrX:9403587-9403673 1.335 end1_T2 nhr25_T2
WBGene00016006_C23F12.1_fln-2 E012 chrX:9403587-9403673 1.376 end1_T2 hlh1_T2
WBGene00016006_C23F12.1_fln-2 E012 chrX:9403587-9403673 1.452 end1_T2 tbx37_T2
WBGene00016006_C23F12.1_fln-2 E012 chrX:9403587-9403673 1.934 end1_T2 pha4_T2

WBGene00016006_C23F12.1_fln-2 E013 chrX:9404060-9404149 1.297 end1_T2 cnd1_T2
WBGene00016006_C23F12.1_fln-2 E013 chrX:9404060-9404149 1.285 end1_T2 hlh1_T2
WBGene00016006_C23F12.1_fln-2 E013 chrX:9404060-9404149 1.329 end1_T2 tbx37_T2
WBGene00016006_C23F12.1_fln-2 E013 chrX:9404060-9404149 1.382 end1_T2 nhr25_T2
WBGene00016006_C23F12.1_fln-2 E013 chrX:9404060-9404149 1.930 end1_T2 pha4_T2

WBGene00019747_M03A1.6_ipla-1 E012 chrII:4600333-4600434 2.066 end1_T2 cnd1_T2
WBGene00019747_M03A1.6_ipla-1 E012 chrII:4600333-4600434 1.226 end1_T2 nhr25_T2
WBGene00019747_M03A1.6_ipla-1 E012 chrII:4600333-4600434 1.284 end1_T2 pha4_T2
WBGene00019747_M03A1.6_ipla-1 E012 chrII:4600333-4600434 1.687 end1_T2 tbx37_T2
WBGene00019747_M03A1.6_ipla-1 E012 chrII:4600333-4600434 1.735 end1_T2 hlh1_T2

WBGene00001215_Y53H1C.2_ego-2 J032 chrI:11416130-11416186 1.214 end1_T2 cnd1_T2
WBGene00001215_Y53H1C.2_ego-2 J032 chrI:11416130-11416186 1.090 end1_T2 nhr25_T2
WBGene00001215_Y53H1C.2_ego-2 J032 chrI:11416130-11416186 1.189 end1_T2 tbx37_T2
WBGene00001215_Y53H1C.2_ego-2 J032 chrI:11416130-11416186 1.236 end1_T2 hlh1_T2
WBGene00001215_Y53H1C.2_ego-2 J032 chrI:11416130-11416186 1.260 end1_T2 pha4_T2

WBGene00016006_C23F12.1_fln-2 J067 chrX:9403674-9404059 1.359 end1_T2 cnd1_T2
WBGene00016006_C23F12.1_fln-2 J067 chrX:9403674-9404059 1.375 end1_T2 nhr25_T2
WBGene00016006_C23F12.1_fln-2 J067 chrX:9403674-9404059 1.424 end1_T2 tbx37_T2
WBGene00016006_C23F12.1_fln-2 J067 chrX:9403674-9404059 1.474 end1_T2 hlh1_T2
WBGene00016006_C23F12.1_fln-2 J067 chrX:9403674-9404059 2.035 end1_T2 pha4_T2

WBGene00000289_C01G6.8_cam-1 E008 chrII:9304086-9304254 1.227 end1_T3 cnd1_T3
WBGene00000289_C01G6.8_cam-1 E008 chrII:9304086-9304254 1.139 end1_T3 hlh1_T3
WBGene00000289_C01G6.8_cam-1 E008 chrII:9304086-9304254 1.290 end1_T3 pha4_T3
WBGene00000289_C01G6.8_cam-1 E008 chrII:9304086-9304254 1.292 end1_T3 nhr25_T3
WBGene00000289_C01G6.8_cam-1 E008 chrII:9304086-9304254 1.564 end1_T3 tbx37_T3

WBGene00000289_C01G6.8_cam-1 E009 chrII:9304691-9304821 1.199 end1_T3 cnd1_T3
WBGene00000289_C01G6.8_cam-1 E009 chrII:9304691-9304821 1.113 end1_T3 hlh1_T3
WBGene00000289_C01G6.8_cam-1 E009 chrII:9304691-9304821 1.176 end1_T3 pha4_T3
WBGene00000289_C01G6.8_cam-1 E009 chrII:9304691-9304821 1.323 end1_T3 nhr25_T3
WBGene00000289_C01G6.8_cam-1 E009 chrII:9304691-9304821 1.628 end1_T3 tbx37_T3

WBGene00001330_Y57G11C.24_eps-8 E027 chrIV:14894167-14894241 2.385 end1_T3 cnd1_T3
WBGene00001330_Y57G11C.24_eps-8 E027 chrIV:14894167-14894241 1.074 end1_T3 pha4_T3
WBGene00001330_Y57G11C.24_eps-8 E027 chrIV:14894167-14894241 1.936 end1_T3 tbx37_T3
WBGene00001330_Y57G11C.24_eps-8 E027 chrIV:14894167-14894241 2.135 end1_T3 hlh1_T3
WBGene00001330_Y57G11C.24_eps-8 E027 chrIV:14894167-14894241 2.441 end1_T3 nhr25_T3

WBGene00001526_T19A5.2_gck-1 E007 chrV:8953018-8953175 1.170 end1_T3 cnd1_T3
WBGene00001526_T19A5.2_gck-1 E007 chrV:8953018-8953175 1.135 end1_T3 hlh1_T3
WBGene00001526_T19A5.2_gck-1 E007 chrV:8953018-8953175 1.144 end1_T3 tbx37_T3
WBGene00001526_T19A5.2_gck-1 E007 chrV:8953018-8953175 1.148 end1_T3 pha4_T3
WBGene00001526_T19A5.2_gck-1 E007 chrV:8953018-8953175 1.227 end1_T3 nhr25_T3

WBGene00003153_Y67D8C.10_mca-3 E003 chrIV:3103651-3103906 1.290 end1_T3 cnd1_T3
WBGene00003153_Y67D8C.10_mca-3 E003 chrIV:3103651-3103906 1.108 end1_T3 tbx37_T3
WBGene00003153_Y67D8C.10_mca-3 E003 chrIV:3103651-3103906 1.126 end1_T3 hlh1_T3
WBGene00003153_Y67D8C.10_mca-3 E003 chrIV:3103651-3103906 1.329 end1_T3 nhr25_T3
WBGene00003153_Y67D8C.10_mca-3 E003 chrIV:3103651-3103906 1.532 end1_T3 pha4_T3

WBGene00003153_Y67D8C.10_mca-3 E004 chrIV:3105178-3105304 1.294 end1_T3 cnd1_T3
WBGene00003153_Y67D8C.10_mca-3 E004 chrIV:3105178-3105304 1.255 end1_T3 tbx37_T3
WBGene00003153_Y67D8C.10_mca-3 E004 chrIV:3105178-3105304 1.311 end1_T3 hlh1_T3
WBGene00003153_Y67D8C.10_mca-3 E004 chrIV:3105178-3105304 1.390 end1_T3 nhr25_T3
WBGene00003153_Y67D8C.10_mca-3 E004 chrIV:3105178-3105304 1.428 end1_T3 pha4_T3

WBGene00003242_C37C3.6_mig-6 E013 chrV:7833335-7833675 1.987 end1_T3 cnd1_T3
WBGene00003242_C37C3.6_mig-6 E013 chrV:7833335-7833675 1.725 end1_T3 pha4_T3
WBGene00003242_C37C3.6_mig-6 E013 chrV:7833335-7833675 1.764 end1_T3 tbx37_T3
WBGene00003242_C37C3.6_mig-6 E013 chrV:7833335-7833675 1.832 end1_T3 hlh1_T3
WBGene00003242_C37C3.6_mig-6 E013 chrV:7833335-7833675 2.140 end1_T3 nhr25_T3

WBGene00003407_F57C12.5_mrp-1 E016 chrX:580889-581044 1.267 end1_T3 cnd1_T3
WBGene00003407_F57C12.5_mrp-1 E016 chrX:580889-581044 1.085 end1_T3 nhr25_T3
WBGene00003407_F57C12.5_mrp-1 E016 chrX:580889-581044 1.269 end1_T3 tbx37_T3
WBGene00003407_F57C12.5_mrp-1 E016 chrX:580889-581044 1.352 end1_T3 hlh1_T3
WBGene00003407_F57C12.5_mrp-1 E016 chrX:580889-581044 1.440 end1_T3 pha4_T3

WBGene00006367_ZK1067.6_sym-2 E008 chrII:9186828-9187250 1.158 end1_T3 cnd1_T3
WBGene00006367_ZK1067.6_sym-2 E008 chrII:9186828-9187250 1.103 end1_T3 pha4_T3
WBGene00006367_ZK1067.6_sym-2 E008 chrII:9186828-9187250 1.138 end1_T3 hlh1_T3
WBGene00006367_ZK1067.6_sym-2 E008 chrII:9186828-9187250 1.222 end1_T3 tbx37_T3
WBGene00006367_ZK1067.6_sym-2 E008 chrII:9186828-9187250 1.250 end1_T3 nhr25_T3

WBGene00006496_C14A11.3_cgef-1 E012 chrX:2785576-2785695 1.856 end1_T3 cnd1_T3
WBGene00006496_C14A11.3_cgef-1 E012 chrX:2785576-2785695 1.489 end1_T3 nhr25_T3
WBGene00006496_C14A11.3_cgef-1 E012 chrX:2785576-2785695 1.560 end1_T3 pha4_T3
WBGene00006496_C14A11.3_cgef-1 E012 chrX:2785576-2785695 1.884 end1_T3 tbx37_T3
WBGene00006496_C14A11.3_cgef-1 E012 chrX:2785576-2785695 1.917 end1_T3 hlh1_T3

WBGene00006496_C14A11.3_cgef-1 E013 chrX:2786092-2786160 1.981 end1_T3 cnd1_T3
WBGene00006496_C14A11.3_cgef-1 E013 chrX:2786092-2786160 1.599 end1_T3 pha4_T3
WBGene00006496_C14A11.3_cgef-1 E013 chrX:2786092-2786160 1.615 end1_T3 nhr25_T3
WBGene00006496_C14A11.3_cgef-1 E013 chrX:2786092-2786160 1.949 end1_T3 tbx37_T3
WBGene00006496_C14A11.3_cgef-1 E013 chrX:2786092-2786160 2.000 end1_T3 hlh1_T3

WBGene00006496_C14A11.3_cgef-1 E014 chrX:2786206-2786331 2.571 end1_T3 cnd1_T3
WBGene00006496_C14A11.3_cgef-1 E014 chrX:2786206-2786331 1.852 end1_T3 pha4_T3
WBGene00006496_C14A11.3_cgef-1 E014 chrX:2786206-2786331 2.436 end1_T3 hlh1_T3
WBGene00006496_C14A11.3_cgef-1 E014 chrX:2786206-2786331 2.442 end1_T3 nhr25_T3
WBGene00006496_C14A11.3_cgef-1 E014 chrX:2786206-2786331 2.516 end1_T3 tbx37_T3

WBGene00006496_C14A11.3_cgef-1 E015 chrX:2786374-2786499 2.486 end1_T3 cnd1_T3
WBGene00006496_C14A11.3_cgef-1 E015 chrX:2786374-2786499 2.005 end1_T3 pha4_T3
WBGene00006496_C14A11.3_cgef-1 E015 chrX:2786374-2786499 2.345 end1_T3 nhr25_T3
WBGene00006496_C14A11.3_cgef-1 E015 chrX:2786374-2786499 2.445 end1_T3 tbx37_T3
WBGene00006496_C14A11.3_cgef-1 E015 chrX:2786374-2786499 2.459 end1_T3 hlh1_T3

WBGene00006496_C14A11.3_cgef-1 E016 chrX:2787613-2787696 2.636 end1_T3 cnd1_T3
WBGene00006496_C14A11.3_cgef-1 E016 chrX:2787613-2787696 2.228 end1_T3 pha4_T3
WBGene00006496_C14A11.3_cgef-1 E016 chrX:2787613-2787696 2.506 end1_T3 nhr25_T3
WBGene00006496_C14A11.3_cgef-1 E016 chrX:2787613-2787696 2.522 end1_T3 hlh1_T3
WBGene00006496_C14A11.3_cgef-1 E016 chrX:2787613-2787696 2.659 end1_T3 tbx37_T3

WBGene00006496_C14A11.3_cgef-1 E017 chrX:2789983-2790123 2.377 end1_T3 cnd1_T3
WBGene00006496_C14A11.3_cgef-1 E017 chrX:2789983-2790123 1.839 end1_T3 pha4_T3
WBGene00006496_C14A11.3_cgef-1 E017 chrX:2789983-2790123 2.151 end1_T3 hlh1_T3
WBGene00006496_C14A11.3_cgef-1 E017 chrX:2789983-2790123 2.200 end1_T3 nhr25_T3
WBGene00006496_C14A11.3_cgef-1 E017 chrX:2789983-2790123 2.251 end1_T3 tbx37_T3

WBGene00006765_T08G11.5_unc-29 E006 chrI:8899087-8899330 2.229 end1_T3 cnd1_T3
WBGene00006765_T08G11.5_unc-29 E006 chrI:8899087-8899330 2.074 end1_T3 hlh1_T3
WBGene00006765_T08G11.5_unc-29 E006 chrI:8899087-8899330 2.199 end1_T3 tbx37_T3
WBGene00006765_T08G11.5_unc-29 E006 chrI:8899087-8899330 2.215 end1_T3 nhr25_T3
WBGene00006765_T08G11.5_unc-29 E006 chrI:8899087-8899330 2.706 end1_T3 pha4_T3

WBGene00008601_F09A5.4_F09A5.4 E019 chrX:13169679-13169833 2.311 end1_T3 cnd1_T3
WBGene00008601_F09A5.4_F09A5.4 E019 chrX:13169679-13169833 1.404 end1_T3 nhr25_T3
WBGene00008601_F09A5.4_F09A5.4 E019 chrX:13169679-13169833 1.665 end1_T3 pha4_T3
WBGene00008601_F09A5.4_F09A5.4 E019 chrX:13169679-13169833 2.600 end1_T3 tbx37_T3
WBGene00008601_F09A5.4_F09A5.4 E019 chrX:13169679-13169833 2.630 end1_T3 hlh1_T3

WBGene00008601_F09A5.4_F09A5.4 E020 chrX:13170010-13170075 2.449 end1_T3 cnd1_T3
WBGene00008601_F09A5.4_F09A5.4 E020 chrX:13170010-13170075 1.736 end1_T3 nhr25_T3
WBGene00008601_F09A5.4_F09A5.4 E020 chrX:13170010-13170075 1.914 end1_T3 pha4_T3
WBGene00008601_F09A5.4_F09A5.4 E020 chrX:13170010-13170075 2.591 end1_T3 tbx37_T3
WBGene00008601_F09A5.4_F09A5.4 E020 chrX:13170010-13170075 2.666 end1_T3 hlh1_T3

WBGene00009274_F30F8.5_F30F8.5 E001 chrI:7846922-7847247 1.597 end1_T3 cnd1_T3
WBGene00009274_F30F8.5_F30F8.5 E001 chrI:7846922-7847247 1.699 end1_T3 tbx37_T3
WBGene00009274_F30F8.5_F30F8.5 E001 chrI:7846922-7847247 1.758 end1_T3 nhr25_T3
WBGene00009274_F30F8.5_F30F8.5 E001 chrI:7846922-7847247 1.955 end1_T3 pha4_T3
WBGene00009274_F30F8.5_F30F8.5 E001 chrI:7846922-7847247 2.333 end1_T3 hlh1_T3

WBGene00010444_K01A6.2_magi-1 E002 chrIV:11715156-11715220 1.755 end1_T3 cnd1_T3
WBGene00010444_K01A6.2_magi-1 E002 chrIV:11715156-11715220 1.854 end1_T3 nhr25_T3
WBGene00010444_K01A6.2_magi-1 E002 chrIV:11715156-11715220 2.092 end1_T3 tbx37_T3
WBGene00010444_K01A6.2_magi-1 E002 chrIV:11715156-11715220 2.311 end1_T3 pha4_T3
WBGene00010444_K01A6.2_magi-1 E002 chrIV:11715156-11715220 2.615 end1_T3 hlh1_T3

WBGene00010444_K01A6.2_magi-1 E003 chrIV:11715397-11715463 1.986 end1_T3 cnd1_T3
WBGene00010444_K01A6.2_magi-1 E003 chrIV:11715397-11715463 1.982 end1_T3 nhr25_T3
WBGene00010444_K01A6.2_magi-1 E003 chrIV:11715397-11715463 2.262 end1_T3 tbx37_T3
WBGene00010444_K01A6.2_magi-1 E003 chrIV:11715397-11715463 2.453 end1_T3 pha4_T3
WBGene00010444_K01A6.2_magi-1 E003 chrIV:11715397-11715463 2.634 end1_T3 hlh1_T3

WBGene00010444_K01A6.2_magi-1 E004 chrIV:11715984-11716221 1.471 end1_T3 cnd1_T3
WBGene00010444_K01A6.2_magi-1 E004 chrIV:11715984-11716221 1.582 end1_T3 nhr25_T3
WBGene00010444_K01A6.2_magi-1 E004 chrIV:11715984-11716221 1.740 end1_T3 tbx37_T3
WBGene00010444_K01A6.2_magi-1 E004 chrIV:11715984-11716221 2.126 end1_T3 pha4_T3
WBGene00010444_K01A6.2_magi-1 E004 chrIV:11715984-11716221 2.133 end1_T3 hlh1_T3

WBGene00010444_K01A6.2_magi-1 E005 chrIV:11716267-11716463 1.380 end1_T3 cnd1_T3
WBGene00010444_K01A6.2_magi-1 E005 chrIV:11716267-11716463 1.570 end1_T3 nhr25_T3
WBGene00010444_K01A6.2_magi-1 E005 chrIV:11716267-11716463 1.644 end1_T3 tbx37_T3
WBGene00010444_K01A6.2_magi-1 E005 chrIV:11716267-11716463 2.018 end1_T3 hlh1_T3
WBGene00010444_K01A6.2_magi-1 E005 chrIV:11716267-11716463 2.166 end1_T3 pha4_T3

WBGene00010444_K01A6.2_magi-1 E006 chrIV:11716860-11716979 1.377 end1_T3 cnd1_T3
WBGene00010444_K01A6.2_magi-1 E006 chrIV:11716860-11716979 1.382 end1_T3 nhr25_T3
WBGene00010444_K01A6.2_magi-1 E006 chrIV:11716860-11716979 1.586 end1_T3 tbx37_T3
WBGene00010444_K01A6.2_magi-1 E006 chrIV:11716860-11716979 2.014 end1_T3 pha4_T3
WBGene00010444_K01A6.2_magi-1 E006 chrIV:11716860-11716979 2.238 end1_T3 hlh1_T3

WBGene00016006_C23F12.1_fln-2 E012 chrX:9403587-9403673 1.265 end1_T3 cnd1_T3
WBGene00016006_C23F12.1_fln-2 E012 chrX:9403587-9403673 1.015 end1_T3 nhr25_T3
WBGene00016006_C23F12.1_fln-2 E012 chrX:9403587-9403673 1.074 end1_T3 hlh1_T3
WBGene00016006_C23F12.1_fln-2 E012 chrX:9403587-9403673 1.124 end1_T3 tbx37_T3
WBGene00016006_C23F12.1_fln-2 E012 chrX:9403587-9403673 1.783 end1_T3 pha4_T3

WBGene00017380_F11D5.1_F11D5.1 E015 chrX:3344691-3344781 1.147 end1_T3 cnd1_T3
WBGene00017380_F11D5.1_F11D5.1 E015 chrX:3344691-3344781 1.909 end1_T3 pha4_T3
WBGene00017380_F11D5.1_F11D5.1 E015 chrX:3344691-3344781 2.190 end1_T3 tbx37_T3
WBGene00017380_F11D5.1_F11D5.1 E015 chrX:3344691-3344781 2.379 end1_T3 nhr25_T3
WBGene00017380_F11D5.1_F11D5.1 E015 chrX:3344691-3344781 2.395 end1_T3 hlh1_T3

WBGene00017842_F26G1.6_nep-12 E010 chrII:4779155-4779430 1.392 end1_T3 cnd1_T3
WBGene00017842_F26G1.6_nep-12 E010 chrII:4779155-4779430 1.478 end1_T3 tbx37_T3
WBGene00017842_F26G1.6_nep-12 E010 chrII:4779155-4779430 1.498 end1_T3 pha4_T3
WBGene00017842_F26G1.6_nep-12 E010 chrII:4779155-4779430 1.584 end1_T3 hlh1_T3
WBGene00017842_F26G1.6_nep-12 E010 chrII:4779155-4779430 1.786 end1_T3 nhr25_T3

WBGene00021025_W04C9.3_cutl-13 E002 chrI:478214-478323 1.455 end1_T3 cnd1_T3
WBGene00021025_W04C9.3_cutl-13 E002 chrI:478214-478323 1.009 end1_T3 pha4_T3
WBGene00021025_W04C9.3_cutl-13 E002 chrI:478214-478323 1.123 end1_T3 nhr25_T3
WBGene00021025_W04C9.3_cutl-13 E002 chrI:478214-478323 1.208 end1_T3 tbx37_T3
WBGene00021025_W04C9.3_cutl-13 E002 chrI:478214-478323 1.209 end1_T3 hlh1_T3

WBGene00000289_C01G6.8_cam-1 J017 chrII:9299320-9304085 1.195 end1_T3 cnd1_T3
WBGene00000289_C01G6.8_cam-1 J017 chrII:9299320-9304085 1.098 end1_T3 hlh1_T3
WBGene00000289_C01G6.8_cam-1 J017 chrII:9299320-9304085 1.178 end1_T3 pha4_T3
WBGene00000289_C01G6.8_cam-1 J017 chrII:9299320-9304085 1.268 end1_T3 nhr25_T3
WBGene00000289_C01G6.8_cam-1 J017 chrII:9299320-9304085 1.484 end1_T3 tbx37_T3

WBGene00000289_C01G6.8_cam-1 J018 chrII:9304255-9304690 1.515 end1_T3 cnd1_T3
WBGene00000289_C01G6.8_cam-1 J018 chrII:9304255-9304690 1.384 end1_T3 pha4_T3
WBGene00000289_C01G6.8_cam-1 J018 chrII:9304255-9304690 1.436 end1_T3 nhr25_T3
WBGene00000289_C01G6.8_cam-1 J018 chrII:9304255-9304690 1.470 end1_T3 hlh1_T3
WBGene00000289_C01G6.8_cam-1 J018 chrII:9304255-9304690 1.793 end1_T3 tbx37_T3

WBGene00001330_Y57G11C.24_eps-8 J057 chrIV:14893965-14894166 2.455 end1_T3 cnd1_T3
WBGene00001330_Y57G11C.24_eps-8 J057 chrIV:14893965-14894166 1.190 end1_T3 pha4_T3
WBGene00001330_Y57G11C.24_eps-8 J057 chrIV:14893965-14894166 1.978 end1_T3 tbx37_T3
WBGene00001330_Y57G11C.24_eps-8 J057 chrIV:14893965-14894166 2.198 end1_T3 hlh1_T3
WBGene00001330_Y57G11C.24_eps-8 J057 chrIV:14893965-14894166 2.392 end1_T3 nhr25_T3

WBGene00001526_T19A5.2_gck-1 J023 chrV:8953176-8953543 1.186 end1_T3 cnd1_T3
WBGene00001526_T19A5.2_gck-1 J023 chrV:8953176-8953543 1.226 end1_T3 nhr25_T3
WBGene00001526_T19A5.2_gck-1 J023 chrV:8953176-8953543 1.240 end1_T3 hlh1_T3
WBGene00001526_T19A5.2_gck-1 J023 chrV:8953176-8953543 1.268 end1_T3 tbx37_T3
WBGene00001526_T19A5.2_gck-1 J023 chrV:8953176-8953543 1.312 end1_T3 pha4_T3

WBGene00001596_ZC308.1_gld-2 J032 chrI:6377467-6377542 2.082 end1_T3 cnd1_T3
WBGene00001596_ZC308.1_gld-2 J032 chrI:6377467-6377542 1.392 end1_T3 hlh1_T3
WBGene00001596_ZC308.1_gld-2 J032 chrI:6377467-6377542 1.469 end1_T3 tbx37_T3
WBGene00001596_ZC308.1_gld-2 J032 chrI:6377467-6377542 1.551 end1_T3 pha4_T3
WBGene00001596_ZC308.1_gld-2 J032 chrI:6377467-6377542 1.725 end1_T3 nhr25_T3

WBGene00002189_ZK909.2_kin-1 J029 chrI:14950412-14951441 2.223 end1_T3 cnd1_T3
WBGene00002189_ZK909.2_kin-1 J029 chrI:14950412-14951441 1.622 end1_T3 pha4_T3
WBGene00002189_ZK909.2_kin-1 J029 chrI:14950412-14951441 1.760 end1_T3 tbx37_T3
WBGene00002189_ZK909.2_kin-1 J029 chrI:14950412-14951441 1.969 end1_T3 hlh1_T3
WBGene00002189_ZK909.2_kin-1 J029 chrI:14950412-14951441 2.065 end1_T3 nhr25_T3

WBGene00002223_T01G1.1_klp-12 J034 chrIV:11343037-11345883 1.622 end1_T3 cnd1_T3
WBGene00002223_T01G1.1_klp-12 J034 chrIV:11343037-11345883 1.350 end1_T3 nhr25_T3
WBGene00002223_T01G1.1_klp-12 J034 chrIV:11343037-11345883 1.433 end1_T3 pha4_T3
WBGene00002223_T01G1.1_klp-12 J034 chrIV:11343037-11345883 1.551 end1_T3 tbx37_T3
WBGene00002223_T01G1.1_klp-12 J034 chrIV:11343037-11345883 2.044 end1_T3 hlh1_T3

WBGene00003153_Y67D8C.10_mca-3 J026 chrIV:3103907-3105177 1.503 end1_T3 cnd1_T3
WBGene00003153_Y67D8C.10_mca-3 J026 chrIV:3103907-3105177 1.364 end1_T3 hlh1_T3
WBGene00003153_Y67D8C.10_mca-3 J026 chrIV:3103907-3105177 1.368 end1_T3 tbx37_T3
WBGene00003153_Y67D8C.10_mca-3 J026 chrIV:3103907-3105177 1.595 end1_T3 pha4_T3
WBGene00003153_Y67D8C.10_mca-3 J026 chrIV:3103907-3105177 1.596 end1_T3 nhr25_T3

WBGene00004859_W06B3.2_sma-5 J015 chrX:11998092-11998499 2.384 end1_T3 cnd1_T3
WBGene00004859_W06B3.2_sma-5 J015 chrX:11998092-11998499 2.189 end1_T3 tbx37_T3
WBGene00004859_W06B3.2_sma-5 J015 chrX:11998092-11998499 2.374 end1_T3 hlh1_T3
WBGene00004859_W06B3.2_sma-5 J015 chrX:11998092-11998499 2.401 end1_T3 nhr25_T3
WBGene00004859_W06B3.2_sma-5 J015 chrX:11998092-11998499 2.466 end1_T3 pha4_T3

WBGene00006367_ZK1067.6_sym-2 J014 chrII:9181156-9185133 1.144 end1_T3 cnd1_T3
WBGene00006367_ZK1067.6_sym-2 J014 chrII:9181156-9185133 1.163 end1_T3 pha4_T3
WBGene00006367_ZK1067.6_sym-2 J014 chrII:9181156-9185133 1.251 end1_T3 nhr25_T3
WBGene00006367_ZK1067.6_sym-2 J014 chrII:9181156-9185133 1.322 end1_T3 hlh1_T3
WBGene00006367_ZK1067.6_sym-2 J014 chrII:9181156-9185133 1.350 end1_T3 tbx37_T3

WBGene00006367_ZK1067.6_sym-2 J016 chrII:9185754-9186827 1.229 end1_T3 cnd1_T3
WBGene00006367_ZK1067.6_sym-2 J016 chrII:9185754-9186827 1.091 end1_T3 pha4_T3
WBGene00006367_ZK1067.6_sym-2 J016 chrII:9185754-9186827 1.178 end1_T3 hlh1_T3
WBGene00006367_ZK1067.6_sym-2 J016 chrII:9185754-9186827 1.294 end1_T3 nhr25_T3
WBGene00006367_ZK1067.6_sym-2 J016 chrII:9185754-9186827 1.392 end1_T3 tbx37_T3

WBGene00006444_C33B4.3_shn-1 J015 chrII:11385155-11386068 1.126 end1_T3 cnd1_T3
WBGene00006444_C33B4.3_shn-1 J015 chrII:11385155-11386068 1.142 end1_T3 pha4_T3
WBGene00006444_C33B4.3_shn-1 J015 chrII:11385155-11386068 1.526 end1_T3 hlh1_T3
WBGene00006444_C33B4.3_shn-1 J015 chrII:11385155-11386068 1.674 end1_T3 tbx37_T3
WBGene00006444_C33B4.3_shn-1 J015 chrII:11385155-11386068 2.112 end1_T3 nhr25_T3

WBGene00006496_C14A11.3_cgef-1 J039 chrX:2786332-2786373 2.396 end1_T3 cnd1_T3
WBGene00006496_C14A11.3_cgef-1 J039 chrX:2786332-2786373 2.009 end1_T3 pha4_T3
WBGene00006496_C14A11.3_cgef-1 J039 chrX:2786332-2786373 2.287 end1_T3 tbx37_T3
WBGene00006496_C14A11.3_cgef-1 J039 chrX:2786332-2786373 2.499 end1_T3 nhr25_T3
WBGene00006496_C14A11.3_cgef-1 J039 chrX:2786332-2786373 2.573 end1_T3 hlh1_T3

WBGene00006496_C14A11.3_cgef-1 J040 chrX:2786500-2787612 2.605 end1_T3 cnd1_T3
WBGene00006496_C14A11.3_cgef-1 J040 chrX:2786500-2787612 2.165 end1_T3 pha4_T3
WBGene00006496_C14A11.3_cgef-1 J040 chrX:2786500-2787612 2.244 end1_T3 nhr25_T3
WBGene00006496_C14A11.3_cgef-1 J040 chrX:2786500-2787612 2.528 end1_T3 hlh1_T3
WBGene00006496_C14A11.3_cgef-1 J040 chrX:2786500-2787612 2.637 end1_T3 tbx37_T3

WBGene00006496_C14A11.3_cgef-1 J041 chrX:2787697-2789982 3.002 end1_T3 cnd1_T3
WBGene00006496_C14A11.3_cgef-1 J041 chrX:2787697-2789982 2.505 end1_T3 pha4_T3
WBGene00006496_C14A11.3_cgef-1 J041 chrX:2787697-2789982 2.969 end1_T3 nhr25_T3
WBGene00006496_C14A11.3_cgef-1 J041 chrX:2787697-2789982 3.041 end1_T3 hlh1_T3
WBGene00006496_C14A11.3_cgef-1 J041 chrX:2787697-2789982 3.058 end1_T3 tbx37_T3

WBGene00006974_M03D4.1_zen-4 J025 chrIV:6120760-6121343 1.608 end1_T3 cnd1_T3
WBGene00006974_M03D4.1_zen-4 J025 chrIV:6120760-6121343 1.457 end1_T3 nhr25_T3
WBGene00006974_M03D4.1_zen-4 J025 chrIV:6120760-6121343 1.480 end1_T3 hlh1_T3
WBGene00006974_M03D4.1_zen-4 J025 chrIV:6120760-6121343 1.604 end1_T3 pha4_T3
WBGene00006974_M03D4.1_zen-4 J025 chrIV:6120760-6121343 1.613 end1_T3 tbx37_T3

WBGene00007010_R10E12.1_alx-1 J020 chrIII:9961665-9962761 2.662 end1_T3 cnd1_T3
WBGene00007010_R10E12.1_alx-1 J020 chrIII:9961665-9962761 2.397 end1_T3 pha4_T3
WBGene00007010_R10E12.1_alx-1 J020 chrIII:9961665-9962761 2.845 end1_T3 tbx37_T3
WBGene00007010_R10E12.1_alx-1 J020 chrIII:9961665-9962761 2.934 end1_T3 hlh1_T3
WBGene00007010_R10E12.1_alx-1 J020 chrIII:9961665-9962761 3.594 end1_T3 nhr25_T3

WBGene00008601_F09A5.4_F09A5.4 J028 chrX:13155479-13161337 1.515 end1_T3 cnd1_T3
WBGene00008601_F09A5.4_F09A5.4 J028 chrX:13155479-13161337 1.566 end1_T3 nhr25_T3
WBGene00008601_F09A5.4_F09A5.4 J028 chrX:13155479-13161337 1.588 end1_T3 hlh1_T3
WBGene00008601_F09A5.4_F09A5.4 J028 chrX:13155479-13161337 1.712 end1_T3 tbx37_T3
WBGene00008601_F09A5.4_F09A5.4 J028 chrX:13155479-13161337 1.773 end1_T3 pha4_T3

WBGene00008601_F09A5.4_F09A5.4 J032 chrX:13169834-13170009 2.441 end1_T3 cnd1_T3
WBGene00008601_F09A5.4_F09A5.4 J032 chrX:13169834-13170009 1.737 end1_T3 nhr25_T3
WBGene00008601_F09A5.4_F09A5.4 J032 chrX:13169834-13170009 1.912 end1_T3 pha4_T3
WBGene00008601_F09A5.4_F09A5.4 J032 chrX:13169834-13170009 2.591 end1_T3 tbx37_T3
WBGene00008601_F09A5.4_F09A5.4 J032 chrX:13169834-13170009 2.660 end1_T3 hlh1_T3

WBGene00010444_K01A6.2_magi-1 J021 chrIV:11715221-11715396 2.450 end1_T3 cnd1_T3
WBGene00010444_K01A6.2_magi-1 J021 chrIV:11715221-11715396 2.577 end1_T3 nhr25_T3
WBGene00010444_K01A6.2_magi-1 J021 chrIV:11715221-11715396 2.788 end1_T3 tbx37_T3
WBGene00010444_K01A6.2_magi-1 J021 chrIV:11715221-11715396 2.989 end1_T3 pha4_T3
WBGene00010444_K01A6.2_magi-1 J021 chrIV:11715221-11715396 3.255 end1_T3 hlh1_T3

WBGene00010444_K01A6.2_magi-1 J022 chrIV:11715464-11715983 1.736 end1_T3 cnd1_T3
WBGene00010444_K01A6.2_magi-1 J022 chrIV:11715464-11715983 1.573 end1_T3 nhr25_T3
WBGene00010444_K01A6.2_magi-1 J022 chrIV:11715464-11715983 1.967 end1_T3 tbx37_T3
WBGene00010444_K01A6.2_magi-1 J022 chrIV:11715464-11715983 2.095 end1_T3 pha4_T3
WBGene00010444_K01A6.2_magi-1 J022 chrIV:11715464-11715983 2.410 end1_T3 hlh1_T3

WBGene00010444_K01A6.2_magi-1 J023 chrIV:11716222-11716266 1.869 end1_T3 cnd1_T3
WBGene00010444_K01A6.2_magi-1 J023 chrIV:11716222-11716266 1.738 end1_T3 nhr25_T3
WBGene00010444_K01A6.2_magi-1 J023 chrIV:11716222-11716266 2.183 end1_T3 tbx37_T3
WBGene00010444_K01A6.2_magi-1 J023 chrIV:11716222-11716266 2.485 end1_T3 pha4_T3
WBGene00010444_K01A6.2_magi-1 J023 chrIV:11716222-11716266 2.611 end1_T3 hlh1_T3

WBGene00010444_K01A6.2_magi-1 J024 chrIV:11716464-11716859 1.294 end1_T3 cnd1_T3
WBGene00010444_K01A6.2_magi-1 J024 chrIV:11716464-11716859 1.365 end1_T3 nhr25_T3
WBGene00010444_K01A6.2_magi-1 J024 chrIV:11716464-11716859 1.557 end1_T3 tbx37_T3
WBGene00010444_K01A6.2_magi-1 J024 chrIV:11716464-11716859 2.003 end1_T3 pha4_T3
WBGene00010444_K01A6.2_magi-1 J024 chrIV:11716464-11716859 2.044 end1_T3 hlh1_T3

WBGene00010444_K01A6.2_magi-1 J025 chrIV:11716980-11722519 1.592 end1_T3 cnd1_T3
WBGene00010444_K01A6.2_magi-1 J025 chrIV:11716980-11722519 1.639 end1_T3 nhr25_T3
WBGene00010444_K01A6.2_magi-1 J025 chrIV:11716980-11722519 1.785 end1_T3 tbx37_T3
WBGene00010444_K01A6.2_magi-1 J025 chrIV:11716980-11722519 2.048 end1_T3 pha4_T3
WBGene00010444_K01A6.2_magi-1 J025 chrIV:11716980-11722519 2.554 end1_T3 hlh1_T3

WBGene00016006_C23F12.1_fln-2 J066 chrX:9403541-9403586 1.504 end1_T3 cnd1_T3
WBGene00016006_C23F12.1_fln-2 J066 chrX:9403541-9403586 1.151 end1_T3 nhr25_T3
WBGene00016006_C23F12.1_fln-2 J066 chrX:9403541-9403586 1.428 end1_T3 hlh1_T3
WBGene00016006_C23F12.1_fln-2 J066 chrX:9403541-9403586 1.485 end1_T3 tbx37_T3
WBGene00016006_C23F12.1_fln-2 J066 chrX:9403541-9403586 1.851 end1_T3 pha4_T3

WBGene00016006_C23F12.1_fln-2 J068 chrX:9404150-9405290 1.438 end1_T3 cnd1_T3
WBGene00016006_C23F12.1_fln-2 J068 chrX:9404150-9405290 1.021 end1_T3 nhr25_T3
WBGene00016006_C23F12.1_fln-2 J068 chrX:9404150-9405290 1.159 end1_T3 tbx37_T3
WBGene00016006_C23F12.1_fln-2 J068 chrX:9404150-9405290 1.171 end1_T3 hlh1_T3
WBGene00016006_C23F12.1_fln-2 J068 chrX:9404150-9405290 1.866 end1_T3 pha4_T3

WBGene00016006_C23F12.1_fln-2 J070 chrX:9406056-9406342 1.273 end1_T3 cnd1_T3
WBGene00016006_C23F12.1_fln-2 J070 chrX:9406056-9406342 1.185 end1_T3 nhr25_T3
WBGene00016006_C23F12.1_fln-2 J070 chrX:9406056-9406342 1.204 end1_T3 tbx37_T3
WBGene00016006_C23F12.1_fln-2 J070 chrX:9406056-9406342 1.447 end1_T3 hlh1_T3
WBGene00016006_C23F12.1_fln-2 J070 chrX:9406056-9406342 1.925 end1_T3 pha4_T3

WBGene00019747_M03A1.6_ipla-1 J023 chrII:4597990-4600332 1.763 end1_T3 cnd1_T3
WBGene00019747_M03A1.6_ipla-1 J023 chrII:4597990-4600332 1.345 end1_T3 nhr25_T3
WBGene00019747_M03A1.6_ipla-1 J023 chrII:4597990-4600332 1.498 end1_T3 pha4_T3
WBGene00019747_M03A1.6_ipla-1 J023 chrII:4597990-4600332 1.623 end1_T3 hlh1_T3
WBGene00019747_M03A1.6_ipla-1 J023 chrII:4597990-4600332 1.700 end1_T3 tbx37_T3

WBGene00021025_W04C9.3_cutl-13 J010 chrI:478744-478878 1.049 end1_T3 cnd1_T3
WBGene00021025_W04C9.3_cutl-13 J010 chrI:478744-478878 1.097 end1_T3 nhr25_T3
WBGene00021025_W04C9.3_cutl-13 J010 chrI:478744-478878 1.159 end1_T3 pha4_T3
WBGene00021025_W04C9.3_cutl-13 J010 chrI:478744-478878 1.164 end1_T3 tbx37_T3
WBGene00021025_W04C9.3_cutl-13 J010 chrI:478744-478878 1.257 end1_T3 hlh1_T3


WBGene00001330_Y57G11C.24_eps-8 E027 chrIV:14894167-14894241 2.194 end1_T4 cnd1_T4
WBGene00001330_Y57G11C.24_eps-8 E027 chrIV:14894167-14894241 1.210 end1_T4 pha4_T4
WBGene00001330_Y57G11C.24_eps-8 E027 chrIV:14894167-14894241 1.846 end1_T4 tbx37_T4
WBGene00001330_Y57G11C.24_eps-8 E027 chrIV:14894167-14894241 1.976 end1_T4 hlh1_T4
WBGene00001330_Y57G11C.24_eps-8 E027 chrIV:14894167-14894241 2.407 end1_T4 nhr25_T4

WBGene00001526_T19A5.2_gck-1 E007 chrV:8953018-8953175 1.070 end1_T4 cnd1_T4
WBGene00001526_T19A5.2_gck-1 E007 chrV:8953018-8953175 1.007 end1_T4 hlh1_T4
WBGene00001526_T19A5.2_gck-1 E007 chrV:8953018-8953175 1.056 end1_T4 tbx37_T4
WBGene00001526_T19A5.2_gck-1 E007 chrV:8953018-8953175 1.070 end1_T4 nhr25_T4
WBGene00001526_T19A5.2_gck-1 E007 chrV:8953018-8953175 1.072 end1_T4 pha4_T4

WBGene00003153_Y67D8C.10_mca-3 E004 chrIV:3105178-3105304 1.206 end1_T4 cnd1_T4
WBGene00003153_Y67D8C.10_mca-3 E004 chrIV:3105178-3105304 1.041 end1_T4 hlh1_T4
WBGene00003153_Y67D8C.10_mca-3 E004 chrIV:3105178-3105304 1.203 end1_T4 tbx37_T4
WBGene00003153_Y67D8C.10_mca-3 E004 chrIV:3105178-3105304 1.320 end1_T4 pha4_T4
WBGene00003153_Y67D8C.10_mca-3 E004 chrIV:3105178-3105304 1.341 end1_T4 nhr25_T4

WBGene00003986_K05B2.5_mct-4 E017 chrX:4929676-4929751 1.975 end1_T4 cnd1_T4
WBGene00003986_K05B2.5_mct-4 E017 chrX:4929676-4929751 1.380 end1_T4 pha4_T4
WBGene00003986_K05B2.5_mct-4 E017 chrX:4929676-4929751 1.591 end1_T4 nhr25_T4
WBGene00003986_K05B2.5_mct-4 E017 chrX:4929676-4929751 1.688 end1_T4 hlh1_T4
WBGene00003986_K05B2.5_mct-4 E017 chrX:4929676-4929751 1.818 end1_T4 tbx37_T4

WBGene00007131_B0284.1_B0284.1 E005 chrIII:4378381-4379200 2.906 end1_T4 cnd1_T4
WBGene00007131_B0284.1_B0284.1 E005 chrIII:4378381-4379200 4.392 end1_T4 pha4_T4
WBGene00007131_B0284.1_B0284.1 E005 chrIII:4378381-4379200 1.709 end1_T4 hlh1_T4
WBGene00007131_B0284.1_B0284.1 E005 chrIII:4378381-4379200 1.917 end1_T4 nhr25_T4
WBGene00007131_B0284.1_B0284.1 E005 chrIII:4378381-4379200 2.383 end1_T4 tbx37_T4

WBGene00008572_F08B12.4_F08B12.4 E014 chrX:11407703-11407730 1.841 end1_T4 cnd1_T4
WBGene00008572_F08B12.4_F08B12.4 E014 chrX:11407703-11407730 1.101 end1_T4 pha4_T4
WBGene00008572_F08B12.4_F08B12.4 E014 chrX:11407703-11407730 1.318 end1_T4 tbx37_T4
WBGene00008572_F08B12.4_F08B12.4 E014 chrX:11407703-11407730 1.329 end1_T4 nhr25_T4
WBGene00008572_F08B12.4_F08B12.4 E014 chrX:11407703-11407730 1.979 end1_T4 hlh1_T4

WBGene00008601_F09A5.4_F09A5.4 E019 chrX:13169679-13169833 2.503 end1_T4 cnd1_T4
WBGene00008601_F09A5.4_F09A5.4 E019 chrX:13169679-13169833 1.629 end1_T4 nhr25_T4
WBGene00008601_F09A5.4_F09A5.4 E019 chrX:13169679-13169833 1.659 end1_T4 pha4_T4
WBGene00008601_F09A5.4_F09A5.4 E019 chrX:13169679-13169833 2.592 end1_T4 tbx37_T4
WBGene00008601_F09A5.4_F09A5.4 E019 chrX:13169679-13169833 2.928 end1_T4 hlh1_T4

WBGene00009274_F30F8.5_F30F8.5 E001 chrI:7846922-7847247 2.474 end1_T4 cnd1_T4
WBGene00009274_F30F8.5_F30F8.5 E001 chrI:7846922-7847247 1.491 end1_T4 tbx37_T4
WBGene00009274_F30F8.5_F30F8.5 E001 chrI:7846922-7847247 2.151 end1_T4 pha4_T4
WBGene00009274_F30F8.5_F30F8.5 E001 chrI:7846922-7847247 2.190 end1_T4 nhr25_T4
WBGene00009274_F30F8.5_F30F8.5 E001 chrI:7846922-7847247 2.494 end1_T4 hlh1_T4

WBGene00010444_K01A6.2_magi-1 E002 chrIV:11715156-11715220 1.315 end1_T4 cnd1_T4
WBGene00010444_K01A6.2_magi-1 E002 chrIV:11715156-11715220 1.186 end1_T4 nhr25_T4
WBGene00010444_K01A6.2_magi-1 E002 chrIV:11715156-11715220 1.543 end1_T4 tbx37_T4
WBGene00010444_K01A6.2_magi-1 E002 chrIV:11715156-11715220 1.545 end1_T4 pha4_T4
WBGene00010444_K01A6.2_magi-1 E002 chrIV:11715156-11715220 1.920 end1_T4 hlh1_T4

WBGene00010444_K01A6.2_magi-1 E003 chrIV:11715397-11715463 1.394 end1_T4 cnd1_T4
WBGene00010444_K01A6.2_magi-1 E003 chrIV:11715397-11715463 1.232 end1_T4 nhr25_T4
WBGene00010444_K01A6.2_magi-1 E003 chrIV:11715397-11715463 1.661 end1_T4 tbx37_T4
WBGene00010444_K01A6.2_magi-1 E003 chrIV:11715397-11715463 1.667 end1_T4 pha4_T4
WBGene00010444_K01A6.2_magi-1 E003 chrIV:11715397-11715463 1.939 end1_T4 hlh1_T4

WBGene00010444_K01A6.2_magi-1 E004 chrIV:11715984-11716221 1.227 end1_T4 cnd1_T4
WBGene00010444_K01A6.2_magi-1 E004 chrIV:11715984-11716221 1.037 end1_T4 nhr25_T4
WBGene00010444_K01A6.2_magi-1 E004 chrIV:11715984-11716221 1.333 end1_T4 tbx37_T4
WBGene00010444_K01A6.2_magi-1 E004 chrIV:11715984-11716221 1.549 end1_T4 hlh1_T4
WBGene00010444_K01A6.2_magi-1 E004 chrIV:11715984-11716221 1.652 end1_T4 pha4_T4

WBGene00011291_R102.4_R102.4 E017 chrIV:10695171-10695226 1.431 end1_T4 cnd1_T4
WBGene00011291_R102.4_R102.4 E017 chrIV:10695171-10695226 1.030 end1_T4 nhr25_T4
WBGene00011291_R102.4_R102.4 E017 chrIV:10695171-10695226 1.183 end1_T4 pha4_T4
WBGene00011291_R102.4_R102.4 E017 chrIV:10695171-10695226 1.289 end1_T4 hlh1_T4
WBGene00011291_R102.4_R102.4 E017 chrIV:10695171-10695226 1.319 end1_T4 tbx37_T4

WBGene00012943_Y47D3B.9_bed-2 E006 chrIII:11468692-11468828 1.115 end1_T4 cnd1_T4
WBGene00012943_Y47D3B.9_bed-2 E006 chrIII:11468692-11468828 1.013 end1_T4 pha4_T4
WBGene00012943_Y47D3B.9_bed-2 E006 chrIII:11468692-11468828 1.129 end1_T4 nhr25_T4
WBGene00012943_Y47D3B.9_bed-2 E006 chrIII:11468692-11468828 1.178 end1_T4 hlh1_T4
WBGene00012943_Y47D3B.9_bed-2 E006 chrIII:11468692-11468828 1.282 end1_T4 tbx37_T4

WBGene00017380_F11D5.1_F11D5.1 E015 chrX:3344691-3344781 1.379 end1_T4 cnd1_T4
WBGene00017380_F11D5.1_F11D5.1 E015 chrX:3344691-3344781 1.577 end1_T4 pha4_T4
WBGene00017380_F11D5.1_F11D5.1 E015 chrX:3344691-3344781 1.928 end1_T4 tbx37_T4
WBGene00017380_F11D5.1_F11D5.1 E015 chrX:3344691-3344781 2.193 end1_T4 nhr25_T4
WBGene00017380_F11D5.1_F11D5.1 E015 chrX:3344691-3344781 2.626 end1_T4 hlh1_T4

WBGene00020131_T01A4.1_gcy-28 E001 chrI:4481238-4481348 1.561 end1_T4 cnd1_T4
WBGene00020131_T01A4.1_gcy-28 E001 chrI:4481238-4481348 1.563 end1_T4 pha4_T4
WBGene00020131_T01A4.1_gcy-28 E001 chrI:4481238-4481348 1.694 end1_T4 hlh1_T4
WBGene00020131_T01A4.1_gcy-28 E001 chrI:4481238-4481348 1.741 end1_T4 nhr25_T4
WBGene00020131_T01A4.1_gcy-28 E001 chrI:4481238-4481348 1.949 end1_T4 tbx37_T4

WBGene00020784_T24H7.5_tat-4 E003 chrII:6235003-6235505 1.465 end1_T4 cnd1_T4
WBGene00020784_T24H7.5_tat-4 E003 chrII:6235003-6235505 1.739 end1_T4 pha4_T4
WBGene00020784_T24H7.5_tat-4 E003 chrII:6235003-6235505 1.937 end1_T4 hlh1_T4
WBGene00020784_T24H7.5_tat-4 E003 chrII:6235003-6235505 1.964 end1_T4 nhr25_T4
WBGene00020784_T24H7.5_tat-4 E003 chrII:6235003-6235505 2.083 end1_T4 tbx37_T4

WBGene00001008_F33E2.2_dlk-1 J018 chrI:12567377-12568205 1.801 end1_T4 cnd1_T4
WBGene00001008_F33E2.2_dlk-1 J018 chrI:12567377-12568205 1.010 end1_T4 nhr25_T4
WBGene00001008_F33E2.2_dlk-1 J018 chrI:12567377-12568205 1.521 end1_T4 tbx37_T4
WBGene00001008_F33E2.2_dlk-1 J018 chrI:12567377-12568205 1.766 end1_T4 pha4_T4
WBGene00001008_F33E2.2_dlk-1 J018 chrI:12567377-12568205 1.785 end1_T4 hlh1_T4

WBGene00001330_Y57G11C.24_eps-8 J057 chrIV:14893965-14894166 2.227 end1_T4 cnd1_T4
WBGene00001330_Y57G11C.24_eps-8 J057 chrIV:14893965-14894166 1.315 end1_T4 pha4_T4
WBGene00001330_Y57G11C.24_eps-8 J057 chrIV:14893965-14894166 1.800 end1_T4 tbx37_T4
WBGene00001330_Y57G11C.24_eps-8 J057 chrIV:14893965-14894166 1.958 end1_T4 hlh1_T4
WBGene00001330_Y57G11C.24_eps-8 J057 chrIV:14893965-14894166 2.296 end1_T4 nhr25_T4

WBGene00003986_K05B2.5_mct-4 J031 chrX:4926933-4929675 2.114 end1_T4 cnd1_T4
WBGene00003986_K05B2.5_mct-4 J031 chrX:4926933-4929675 1.406 end1_T4 pha4_T4
WBGene00003986_K05B2.5_mct-4 J031 chrX:4926933-4929675 1.755 end1_T4 nhr25_T4
WBGene00003986_K05B2.5_mct-4 J031 chrX:4926933-4929675 1.840 end1_T4 hlh1_T4
WBGene00003986_K05B2.5_mct-4 J031 chrX:4926933-4929675 1.973 end1_T4 tbx37_T4

WBGene00004169_Y73B6BR.1_pqn-89 J018 chrIV:6510002-6510223 1.771 end1_T4 cnd1_T4
WBGene00004169_Y73B6BR.1_pqn-89 J018 chrIV:6510002-6510223 1.051 end1_T4 tbx37_T4
WBGene00004169_Y73B6BR.1_pqn-89 J018 chrIV:6510002-6510223 1.069 end1_T4 hlh1_T4
WBGene00004169_Y73B6BR.1_pqn-89 J018 chrIV:6510002-6510223 1.224 end1_T4 pha4_T4
WBGene00004169_Y73B6BR.1_pqn-89 J018 chrIV:6510002-6510223 1.528 end1_T4 nhr25_T4

WBGene00006367_ZK1067.6_sym-2 J016 chrII:9185754-9186827 1.268 end1_T4 cnd1_T4
WBGene00006367_ZK1067.6_sym-2 J016 chrII:9185754-9186827 1.158 end1_T4 pha4_T4
WBGene00006367_ZK1067.6_sym-2 J016 chrII:9185754-9186827 1.237 end1_T4 hlh1_T4
WBGene00006367_ZK1067.6_sym-2 J016 chrII:9185754-9186827 1.394 end1_T4 nhr25_T4
WBGene00006367_ZK1067.6_sym-2 J016 chrII:9185754-9186827 1.458 end1_T4 tbx37_T4

WBGene00006496_C14A11.3_cgef-1 J041 chrX:2787697-2789982 1.288 end1_T4 cnd1_T4
WBGene00006496_C14A11.3_cgef-1 J041 chrX:2787697-2789982 1.095 end1_T4 pha4_T4
WBGene00006496_C14A11.3_cgef-1 J041 chrX:2787697-2789982 1.214 end1_T4 nhr25_T4
WBGene00006496_C14A11.3_cgef-1 J041 chrX:2787697-2789982 1.342 end1_T4 hlh1_T4
WBGene00006496_C14A11.3_cgef-1 J041 chrX:2787697-2789982 1.390 end1_T4 tbx37_T4

WBGene00008601_F09A5.4_F09A5.4 J029 chrX:13155479-13169676 2.771 end1_T4 cnd1_T4
WBGene00008601_F09A5.4_F09A5.4 J029 chrX:13155479-13169676 1.671 end1_T4 nhr25_T4
WBGene00008601_F09A5.4_F09A5.4 J029 chrX:13155479-13169676 1.789 end1_T4 pha4_T4
WBGene00008601_F09A5.4_F09A5.4 J029 chrX:13155479-13169676 2.636 end1_T4 tbx37_T4
WBGene00008601_F09A5.4_F09A5.4 J029 chrX:13155479-13169676 2.818 end1_T4 hlh1_T4

WBGene00010444_K01A6.2_magi-1 J021 chrIV:11715221-11715396 1.710 end1_T4 cnd1_T4
WBGene00010444_K01A6.2_magi-1 J021 chrIV:11715221-11715396 1.567 end1_T4 nhr25_T4
WBGene00010444_K01A6.2_magi-1 J021 chrIV:11715221-11715396 1.875 end1_T4 pha4_T4
WBGene00010444_K01A6.2_magi-1 J021 chrIV:11715221-11715396 1.913 end1_T4 tbx37_T4
WBGene00010444_K01A6.2_magi-1 J021 chrIV:11715221-11715396 2.310 end1_T4 hlh1_T4

WBGene00011291_R102.4_R102.4 J030 chrIV:10694133-10695170 1.431 end1_T4 cnd1_T4
WBGene00011291_R102.4_R102.4 J030 chrIV:10694133-10695170 1.031 end1_T4 nhr25_T4
WBGene00011291_R102.4_R102.4 J030 chrIV:10694133-10695170 1.184 end1_T4 pha4_T4
WBGene00011291_R102.4_R102.4 J030 chrIV:10694133-10695170 1.293 end1_T4 hlh1_T4
WBGene00011291_R102.4_R102.4 J030 chrIV:10694133-10695170 1.322 end1_T4 tbx37_T4

WBGene00015966_C18C4.5_C18C4.5 J019 chrV:5550881-5551772 2.473 end1_T4 cnd1_T4
WBGene00015966_C18C4.5_C18C4.5 J019 chrV:5550881-5551772 1.971 end1_T4 hlh1_T4
WBGene00015966_C18C4.5_C18C4.5 J019 chrV:5550881-5551772 1.997 end1_T4 pha4_T4
WBGene00015966_C18C4.5_C18C4.5 J019 chrV:5550881-5551772 2.140 end1_T4 nhr25_T4
WBGene00015966_C18C4.5_C18C4.5 J019 chrV:5550881-5551772 2.245 end1_T4 tbx37_T4

WBGene00016188_C28G1.3_sec-15 J023 chrX:8835407-8835639 1.319 end1_T4 cnd1_T4
WBGene00016188_C28G1.3_sec-15 J023 chrX:8835407-8835639 1.181 end1_T4 pha4_T4
WBGene00016188_C28G1.3_sec-15 J023 chrX:8835407-8835639 1.662 end1_T4 hlh1_T4
WBGene00016188_C28G1.3_sec-15 J023 chrX:8835407-8835639 1.777 end1_T4 nhr25_T4
WBGene00016188_C28G1.3_sec-15 J023 chrX:8835407-8835639 1.824 end1_T4 tbx37_T4

WBGene00019747_M03A1.6_ipla-1 J023 chrII:4597990-4600332 1.856 end1_T4 cnd1_T4
WBGene00019747_M03A1.6_ipla-1 J023 chrII:4597990-4600332 1.600 end1_T4 pha4_T4
WBGene00019747_M03A1.6_ipla-1 J023 chrII:4597990-4600332 1.671 end1_T4 tbx37_T4
WBGene00019747_M03A1.6_ipla-1 J023 chrII:4597990-4600332 1.689 end1_T4 nhr25_T4
WBGene00019747_M03A1.6_ipla-1 J023 chrII:4597990-4600332 1.689 end1_T4 hlh1_T4

WBGene00001000_C18A11.7_dim-1 E007 chrX:8056192-8056366 1.528 hlh1_T0 cnd1_T0
WBGene00001000_C18A11.7_dim-1 E007 chrX:8056192-8056366 1.694 hlh1_T0 end1_T0
WBGene00001000_C18A11.7_dim-1 E007 chrX:8056192-8056366 1.767 hlh1_T0 tbx37_T0
WBGene00001000_C18A11.7_dim-1 E007 chrX:8056192-8056366 1.791 hlh1_T0 pha4_T0
WBGene00001000_C18A11.7_dim-1 E007 chrX:8056192-8056366 1.923 hlh1_T0 nhr25_T0

WBGene00001000_C18A11.7_dim-1 E008 chrX:8056994-8057529 1.908 hlh1_T0 cnd1_T0
WBGene00001000_C18A11.7_dim-1 E008 chrX:8056994-8057529 2.084 hlh1_T0 end1_T0
WBGene00001000_C18A11.7_dim-1 E008 chrX:8056994-8057529 1.681 hlh1_T0 tbx37_T0
WBGene00001000_C18A11.7_dim-1 E008 chrX:8056994-8057529 1.762 hlh1_T0 nhr25_T0
WBGene00001000_C18A11.7_dim-1 E008 chrX:8056994-8057529 2.060 hlh1_T0 pha4_T0

WBGene00002978_Y105E8B.1_lev-11 E008 chrI:14622304-14622511 2.046 hlh1_T0 end1_T0
WBGene00002978_Y105E8B.1_lev-11 E008 chrI:14622304-14622511 2.468 hlh1_T0 cnd1_T0
WBGene00002978_Y105E8B.1_lev-11 E008 chrI:14622304-14622511 2.396 hlh1_T0 nhr25_T0
WBGene00002978_Y105E8B.1_lev-11 E008 chrI:14622304-14622511 2.603 hlh1_T0 tbx37_T0
WBGene00002978_Y105E8B.1_lev-11 E008 chrI:14622304-14622511 3.019 hlh1_T0 pha4_T0

WBGene00003242_C37C3.6_mig-6 E014 chrV:7833825-7833921 2.424 hlh1_T0 cnd1_T0
WBGene00003242_C37C3.6_mig-6 E014 chrV:7833825-7833921 3.669 hlh1_T0 end1_T0
WBGene00003242_C37C3.6_mig-6 E014 chrV:7833825-7833921 2.387 hlh1_T0 nhr25_T0
WBGene00003242_C37C3.6_mig-6 E014 chrV:7833825-7833921 3.063 hlh1_T0 tbx37_T0
WBGene00003242_C37C3.6_mig-6 E014 chrV:7833825-7833921 3.665 hlh1_T0 pha4_T0

WBGene00003242_C37C3.6_mig-6 E018 chrV:7840926-7841514 2.227 hlh1_T0 cnd1_T0
WBGene00003242_C37C3.6_mig-6 E018 chrV:7840926-7841514 3.291 hlh1_T0 end1_T0
WBGene00003242_C37C3.6_mig-6 E018 chrV:7840926-7841514 2.278 hlh1_T0 nhr25_T0
WBGene00003242_C37C3.6_mig-6 E018 chrV:7840926-7841514 2.811 hlh1_T0 pha4_T0
WBGene00003242_C37C3.6_mig-6 E018 chrV:7840926-7841514 2.837 hlh1_T0 tbx37_T0

WBGene00003242_C37C3.6_mig-6 E019 chrV:7841727-7842384 2.219 hlh1_T0 cnd1_T0
WBGene00003242_C37C3.6_mig-6 E019 chrV:7841727-7842384 3.367 hlh1_T0 end1_T0
WBGene00003242_C37C3.6_mig-6 E019 chrV:7841727-7842384 2.481 hlh1_T0 nhr25_T0
WBGene00003242_C37C3.6_mig-6 E019 chrV:7841727-7842384 2.802 hlh1_T0 pha4_T0
WBGene00003242_C37C3.6_mig-6 E019 chrV:7841727-7842384 2.967 hlh1_T0 tbx37_T0

WBGene00008768_F13G3.10_F13G3.10 E005 chrI:7314209-7314279 1.513 hlh1_T0 end1_T0
WBGene00008768_F13G3.10_F13G3.10 E005 chrI:7314209-7314279 1.535 hlh1_T0 cnd1_T0
WBGene00008768_F13G3.10_F13G3.10 E005 chrI:7314209-7314279 1.348 hlh1_T0 nhr25_T0
WBGene00008768_F13G3.10_F13G3.10 E005 chrI:7314209-7314279 1.385 hlh1_T0 pha4_T0
WBGene00008768_F13G3.10_F13G3.10 E005 chrI:7314209-7314279 1.696 hlh1_T0 tbx37_T0

WBGene00016735_C46H11.11_fhod-1 E010 chrI:5062125-5062598 1.348 hlh1_T0 end1_T0
WBGene00016735_C46H11.11_fhod-1 E010 chrI:5062125-5062598 1.890 hlh1_T0 cnd1_T0
WBGene00016735_C46H11.11_fhod-1 E010 chrI:5062125-5062598 1.682 hlh1_T0 pha4_T0
WBGene00016735_C46H11.11_fhod-1 E010 chrI:5062125-5062598 1.782 hlh1_T0 nhr25_T0
WBGene00016735_C46H11.11_fhod-1 E010 chrI:5062125-5062598 1.785 hlh1_T0 tbx37_T0

WBGene00021036_W05F2.4_W05F2.4 E019 chrI:3388729-3389123 2.515 hlh1_T0 cnd1_T0
WBGene00021036_W05F2.4_W05F2.4 E019 chrI:3388729-3389123 2.536 hlh1_T0 end1_T0
WBGene00021036_W05F2.4_W05F2.4 E019 chrI:3388729-3389123 2.477 hlh1_T0 tbx37_T0
WBGene00021036_W05F2.4_W05F2.4 E019 chrI:3388729-3389123 2.506 hlh1_T0 pha4_T0
WBGene00021036_W05F2.4_W05F2.4 E019 chrI:3388729-3389123 2.700 hlh1_T0 nhr25_T0

WBGene00001000_C18A11.7_dim-1 J018 chrX:8052681-8056191 1.262 hlh1_T0 end1_T0
WBGene00001000_C18A11.7_dim-1 J018 chrX:8052681-8056191 1.769 hlh1_T0 cnd1_T0
WBGene00001000_C18A11.7_dim-1 J018 chrX:8052681-8056191 1.585 hlh1_T0 pha4_T0
WBGene00001000_C18A11.7_dim-1 J018 chrX:8052681-8056191 1.843 hlh1_T0 tbx37_T0
WBGene00001000_C18A11.7_dim-1 J018 chrX:8052681-8056191 1.952 hlh1_T0 nhr25_T0

WBGene00001000_C18A11.7_dim-1 E007 chrX:8056192-8056366 2.668 hlh1_T1 end1_T1
WBGene00001000_C18A11.7_dim-1 E007 chrX:8056192-8056366 2.724 hlh1_T1 cnd1_T1
WBGene00001000_C18A11.7_dim-1 E007 chrX:8056192-8056366 2.263 hlh1_T1 tbx37_T1
WBGene00001000_C18A11.7_dim-1 E007 chrX:8056192-8056366 2.462 hlh1_T1 pha4_T1
WBGene00001000_C18A11.7_dim-1 E007 chrX:8056192-8056366 2.483 hlh1_T1 nhr25_T1

WBGene00001000_C18A11.7_dim-1 E008 chrX:8056994-8057529 2.955 hlh1_T1 cnd1_T1
WBGene00001000_C18A11.7_dim-1 E008 chrX:8056994-8057529 3.281 hlh1_T1 end1_T1
WBGene00001000_C18A11.7_dim-1 E008 chrX:8056994-8057529 2.554 hlh1_T1 tbx37_T1
WBGene00001000_C18A11.7_dim-1 E008 chrX:8056994-8057529 2.777 hlh1_T1 nhr25_T1
WBGene00001000_C18A11.7_dim-1 E008 chrX:8056994-8057529 2.933 hlh1_T1 pha4_T1

WBGene00002978_Y105E8B.1_lev-11 E008 chrI:14622304-14622511 2.373 hlh1_T1 end1_T1
WBGene00002978_Y105E8B.1_lev-11 E008 chrI:14622304-14622511 2.536 hlh1_T1 cnd1_T1
WBGene00002978_Y105E8B.1_lev-11 E008 chrI:14622304-14622511 2.447 hlh1_T1 pha4_T1
WBGene00002978_Y105E8B.1_lev-11 E008 chrI:14622304-14622511 2.469 hlh1_T1 tbx37_T1
WBGene00002978_Y105E8B.1_lev-11 E008 chrI:14622304-14622511 2.858 hlh1_T1 nhr25_T1

WBGene00002978_Y105E8B.1_lev-11 E021 chrI:14624956-14625089 1.288 hlh1_T1 end1_T1
WBGene00002978_Y105E8B.1_lev-11 E021 chrI:14624956-14625089 2.991 hlh1_T1 cnd1_T1
WBGene00002978_Y105E8B.1_lev-11 E021 chrI:14624956-14625089 2.218 hlh1_T1 pha4_T1
WBGene00002978_Y105E8B.1_lev-11 E021 chrI:14624956-14625089 2.913 hlh1_T1 nhr25_T1
WBGene00002978_Y105E8B.1_lev-11 E021 chrI:14624956-14625089 3.013 hlh1_T1 tbx37_T1

WBGene00003242_C37C3.6_mig-6 E014 chrV:7833825-7833921 1.954 hlh1_T1 cnd1_T1
WBGene00003242_C37C3.6_mig-6 E014 chrV:7833825-7833921 3.428 hlh1_T1 end1_T1
WBGene00003242_C37C3.6_mig-6 E014 chrV:7833825-7833921 2.472 hlh1_T1 tbx37_T1
WBGene00003242_C37C3.6_mig-6 E014 chrV:7833825-7833921 2.650 hlh1_T1 nhr25_T1
WBGene00003242_C37C3.6_mig-6 E014 chrV:7833825-7833921 2.990 hlh1_T1 pha4_T1

WBGene00003242_C37C3.6_mig-6 E015 chrV:7834668-7834796 1.605 hlh1_T1 cnd1_T1
WBGene00003242_C37C3.6_mig-6 E015 chrV:7834668-7834796 3.286 hlh1_T1 end1_T1
WBGene00003242_C37C3.6_mig-6 E015 chrV:7834668-7834796 2.144 hlh1_T1 tbx37_T1
WBGene00003242_C37C3.6_mig-6 E015 chrV:7834668-7834796 2.464 hlh1_T1 nhr25_T1
WBGene00003242_C37C3.6_mig-6 E015 chrV:7834668-7834796 2.779 hlh1_T1 pha4_T1

WBGene00003242_C37C3.6_mig-6 E016 chrV:7834847-7835197 1.487 hlh1_T1 cnd1_T1
WBGene00003242_C37C3.6_mig-6 E016 chrV:7834847-7835197 3.280 hlh1_T1 end1_T1
WBGene00003242_C37C3.6_mig-6 E016 chrV:7834847-7835197 2.227 hlh1_T1 tbx37_T1
WBGene00003242_C37C3.6_mig-6 E016 chrV:7834847-7835197 2.351 hlh1_T1 nhr25_T1
WBGene00003242_C37C3.6_mig-6 E016 chrV:7834847-7835197 2.812 hlh1_T1 pha4_T1

WBGene00003242_C37C3.6_mig-6 E018 chrV:7840926-7841514 1.701 hlh1_T1 cnd1_T1
WBGene00003242_C37C3.6_mig-6 E018 chrV:7840926-7841514 3.041 hlh1_T1 end1_T1
WBGene00003242_C37C3.6_mig-6 E018 chrV:7840926-7841514 2.070 hlh1_T1 tbx37_T1
WBGene00003242_C37C3.6_mig-6 E018 chrV:7840926-7841514 2.248 hlh1_T1 pha4_T1
WBGene00003242_C37C3.6_mig-6 E018 chrV:7840926-7841514 2.413 hlh1_T1 nhr25_T1

WBGene00003242_C37C3.6_mig-6 E019 chrV:7841727-7842384 1.500 hlh1_T1 cnd1_T1
WBGene00003242_C37C3.6_mig-6 E019 chrV:7841727-7842384 3.159 hlh1_T1 end1_T1
WBGene00003242_C37C3.6_mig-6 E019 chrV:7841727-7842384 2.265 hlh1_T1 tbx37_T1
WBGene00003242_C37C3.6_mig-6 E019 chrV:7841727-7842384 2.430 hlh1_T1 nhr25_T1
WBGene00003242_C37C3.6_mig-6 E019 chrV:7841727-7842384 2.619 hlh1_T1 pha4_T1

WBGene00004369_K09E2.4_rig-1 E002 chrX:8661434-8661620 1.541 hlh1_T1 cnd1_T1
WBGene00004369_K09E2.4_rig-1 E002 chrX:8661434-8661620 1.574 hlh1_T1 end1_T1
WBGene00004369_K09E2.4_rig-1 E002 chrX:8661434-8661620 1.299 hlh1_T1 nhr25_T1
WBGene00004369_K09E2.4_rig-1 E002 chrX:8661434-8661620 1.462 hlh1_T1 tbx37_T1
WBGene00004369_K09E2.4_rig-1 E002 chrX:8661434-8661620 1.556 hlh1_T1 pha4_T1

WBGene00004369_K09E2.4_rig-1 E003 chrX:8661675-8661846 1.507 hlh1_T1 cnd1_T1
WBGene00004369_K09E2.4_rig-1 E003 chrX:8661675-8661846 1.517 hlh1_T1 end1_T1
WBGene00004369_K09E2.4_rig-1 E003 chrX:8661675-8661846 1.341 hlh1_T1 nhr25_T1
WBGene00004369_K09E2.4_rig-1 E003 chrX:8661675-8661846 1.451 hlh1_T1 tbx37_T1
WBGene00004369_K09E2.4_rig-1 E003 chrX:8661675-8661846 1.492 hlh1_T1 pha4_T1

WBGene00004369_K09E2.4_rig-1 E004 chrX:8662926-8663055 1.210 hlh1_T1 end1_T1
WBGene00004369_K09E2.4_rig-1 E004 chrX:8662926-8663055 1.234 hlh1_T1 cnd1_T1
WBGene00004369_K09E2.4_rig-1 E004 chrX:8662926-8663055 1.113 hlh1_T1 nhr25_T1
WBGene00004369_K09E2.4_rig-1 E004 chrX:8662926-8663055 1.190 hlh1_T1 pha4_T1
WBGene00004369_K09E2.4_rig-1 E004 chrX:8662926-8663055 1.207 hlh1_T1 tbx37_T1

WBGene00004369_K09E2.4_rig-1 E005 chrX:8663102-8663241 1.083 hlh1_T1 end1_T1
WBGene00004369_K09E2.4_rig-1 E005 chrX:8663102-8663241 1.140 hlh1_T1 cnd1_T1
WBGene00004369_K09E2.4_rig-1 E005 chrX:8663102-8663241 1.024 hlh1_T1 nhr25_T1
WBGene00004369_K09E2.4_rig-1 E005 chrX:8663102-8663241 1.080 hlh1_T1 pha4_T1
WBGene00004369_K09E2.4_rig-1 E005 chrX:8663102-8663241 1.131 hlh1_T1 tbx37_T1

WBGene00004369_K09E2.4_rig-1 E006 chrX:8663674-8664099 1.106 hlh1_T1 end1_T1
WBGene00004369_K09E2.4_rig-1 E006 chrX:8663674-8664099 1.197 hlh1_T1 cnd1_T1
WBGene00004369_K09E2.4_rig-1 E006 chrX:8663674-8664099 1.078 hlh1_T1 pha4_T1
WBGene00004369_K09E2.4_rig-1 E006 chrX:8663674-8664099 1.098 hlh1_T1 tbx37_T1
WBGene00004369_K09E2.4_rig-1 E006 chrX:8663674-8664099 1.119 hlh1_T1 nhr25_T1

WBGene00004369_K09E2.4_rig-1 E009 chrX:8664762-8665098 1.024 hlh1_T1 cnd1_T1
WBGene00004369_K09E2.4_rig-1 E009 chrX:8664762-8665098 1.091 hlh1_T1 end1_T1
WBGene00004369_K09E2.4_rig-1 E009 chrX:8664762-8665098 1.021 hlh1_T1 tbx37_T1
WBGene00004369_K09E2.4_rig-1 E009 chrX:8664762-8665098 1.039 hlh1_T1 pha4_T1
WBGene00004369_K09E2.4_rig-1 E009 chrX:8664762-8665098 1.088 hlh1_T1 nhr25_T1

WBGene00008555_F07C6.4_F07C6.4 E008 chrIV:12810086-12810316 1.538 hlh1_T1 cnd1_T1
WBGene00008555_F07C6.4_F07C6.4 E008 chrIV:12810086-12810316 2.151 hlh1_T1 end1_T1
WBGene00008555_F07C6.4_F07C6.4 E008 chrIV:12810086-12810316 1.367 hlh1_T1 pha4_T1
WBGene00008555_F07C6.4_F07C6.4 E008 chrIV:12810086-12810316 1.377 hlh1_T1 tbx37_T1
WBGene00008555_F07C6.4_F07C6.4 E008 chrIV:12810086-12810316 1.746 hlh1_T1 nhr25_T1

WBGene00008555_F07C6.4_F07C6.4 E009 chrIV:12811432-12811518 1.418 hlh1_T1 cnd1_T1
WBGene00008555_F07C6.4_F07C6.4 E009 chrIV:12811432-12811518 1.943 hlh1_T1 end1_T1
WBGene00008555_F07C6.4_F07C6.4 E009 chrIV:12811432-12811518 1.267 hlh1_T1 tbx37_T1
WBGene00008555_F07C6.4_F07C6.4 E009 chrIV:12811432-12811518 1.299 hlh1_T1 pha4_T1
WBGene00008555_F07C6.4_F07C6.4 E009 chrIV:12811432-12811518 1.665 hlh1_T1 nhr25_T1

WBGene00008555_F07C6.4_F07C6.4 E010 chrIV:12812667-12812817 1.490 hlh1_T1 cnd1_T1
WBGene00008555_F07C6.4_F07C6.4 E010 chrIV:12812667-12812817 2.091 hlh1_T1 end1_T1
WBGene00008555_F07C6.4_F07C6.4 E010 chrIV:12812667-12812817 1.130 hlh1_T1 pha4_T1
WBGene00008555_F07C6.4_F07C6.4 E010 chrIV:12812667-12812817 1.386 hlh1_T1 tbx37_T1
WBGene00008555_F07C6.4_F07C6.4 E010 chrIV:12812667-12812817 1.772 hlh1_T1 nhr25_T1

WBGene00008768_F13G3.10_F13G3.10 E005 chrI:7314209-7314279 2.035 hlh1_T1 end1_T1
WBGene00008768_F13G3.10_F13G3.10 E005 chrI:7314209-7314279 2.108 hlh1_T1 cnd1_T1
WBGene00008768_F13G3.10_F13G3.10 E005 chrI:7314209-7314279 1.908 hlh1_T1 pha4_T1
WBGene00008768_F13G3.10_F13G3.10 E005 chrI:7314209-7314279 1.934 hlh1_T1 tbx37_T1
WBGene00008768_F13G3.10_F13G3.10 E005 chrI:7314209-7314279 2.234 hlh1_T1 nhr25_T1

WBGene00011647_T09E8.1_noca-1 E004 chrV:13159570-13159779 1.074 hlh1_T1 end1_T1
WBGene00011647_T09E8.1_noca-1 E004 chrV:13159570-13159779 1.282 hlh1_T1 cnd1_T1
WBGene00011647_T09E8.1_noca-1 E004 chrV:13159570-13159779 1.317 hlh1_T1 nhr25_T1
WBGene00011647_T09E8.1_noca-1 E004 chrV:13159570-13159779 1.360 hlh1_T1 pha4_T1
WBGene00011647_T09E8.1_noca-1 E004 chrV:13159570-13159779 1.417 hlh1_T1 tbx37_T1

WBGene00013228_Y56A3A.7_Y56A3A.7 E008 chrIII:11944849-11945104 1.489 hlh1_T1 cnd1_T1
WBGene00013228_Y56A3A.7_Y56A3A.7 E008 chrIII:11944849-11945104 1.658 hlh1_T1 end1_T1
WBGene00013228_Y56A3A.7_Y56A3A.7 E008 chrIII:11944849-11945104 1.561 hlh1_T1 nhr25_T1
WBGene00013228_Y56A3A.7_Y56A3A.7 E008 chrIII:11944849-11945104 1.573 hlh1_T1 tbx37_T1
WBGene00013228_Y56A3A.7_Y56A3A.7 E008 chrIII:11944849-11945104 1.658 hlh1_T1 pha4_T1

WBGene00013228_Y56A3A.7_Y56A3A.7 E009 chrIII:11945967-11946063 1.207 hlh1_T1 cnd1_T1
WBGene00013228_Y56A3A.7_Y56A3A.7 E009 chrIII:11945967-11946063 1.382 hlh1_T1 end1_T1
WBGene00013228_Y56A3A.7_Y56A3A.7 E009 chrIII:11945967-11946063 1.282 hlh1_T1 nhr25_T1
WBGene00013228_Y56A3A.7_Y56A3A.7 E009 chrIII:11945967-11946063 1.400 hlh1_T1 pha4_T1
WBGene00013228_Y56A3A.7_Y56A3A.7 E009 chrIII:11945967-11946063 1.437 hlh1_T1 tbx37_T1

WBGene00013228_Y56A3A.7_Y56A3A.7 E010 chrIII:11946138-11946416 1.260 hlh1_T1 cnd1_T1
WBGene00013228_Y56A3A.7_Y56A3A.7 E010 chrIII:11946138-11946416 1.509 hlh1_T1 end1_T1
WBGene00013228_Y56A3A.7_Y56A3A.7 E010 chrIII:11946138-11946416 1.478 hlh1_T1 pha4_T1
WBGene00013228_Y56A3A.7_Y56A3A.7 E010 chrIII:11946138-11946416 1.537 hlh1_T1 tbx37_T1
WBGene00013228_Y56A3A.7_Y56A3A.7 E010 chrIII:11946138-11946416 1.542 hlh1_T1 nhr25_T1

WBGene00013228_Y56A3A.7_Y56A3A.7 E011 chrIII:11946664-11946756 1.248 hlh1_T1 cnd1_T1
WBGene00013228_Y56A3A.7_Y56A3A.7 E011 chrIII:11946664-11946756 1.389 hlh1_T1 end1_T1
WBGene00013228_Y56A3A.7_Y56A3A.7 E011 chrIII:11946664-11946756 1.312 hlh1_T1 pha4_T1
WBGene00013228_Y56A3A.7_Y56A3A.7 E011 chrIII:11946664-11946756 1.381 hlh1_T1 tbx37_T1
WBGene00013228_Y56A3A.7_Y56A3A.7 E011 chrIII:11946664-11946756 1.485 hlh1_T1 nhr25_T1

WBGene00013228_Y56A3A.7_Y56A3A.7 E012 chrIII:11946801-11946911 1.211 hlh1_T1 cnd1_T1
WBGene00013228_Y56A3A.7_Y56A3A.7 E012 chrIII:11946801-11946911 1.312 hlh1_T1 end1_T1
WBGene00013228_Y56A3A.7_Y56A3A.7 E012 chrIII:11946801-11946911 1.225 hlh1_T1 pha4_T1
WBGene00013228_Y56A3A.7_Y56A3A.7 E012 chrIII:11946801-11946911 1.308 hlh1_T1 tbx37_T1
WBGene00013228_Y56A3A.7_Y56A3A.7 E012 chrIII:11946801-11946911 1.556 hlh1_T1 nhr25_T1

WBGene00013228_Y56A3A.7_Y56A3A.7 E013 chrIII:11946968-11947017 1.161 hlh1_T1 cnd1_T1
WBGene00013228_Y56A3A.7_Y56A3A.7 E013 chrIII:11946968-11947017 1.461 hlh1_T1 end1_T1
WBGene00013228_Y56A3A.7_Y56A3A.7 E013 chrIII:11946968-11947017 1.130 hlh1_T1 tbx37_T1
WBGene00013228_Y56A3A.7_Y56A3A.7 E013 chrIII:11946968-11947017 1.331 hlh1_T1 pha4_T1
WBGene00013228_Y56A3A.7_Y56A3A.7 E013 chrIII:11946968-11947017 1.590 hlh1_T1 nhr25_T1

WBGene00016735_C46H11.11_fhod-1 E010 chrI:5062125-5062598 1.409 hlh1_T1 end1_T1
WBGene00016735_C46H11.11_fhod-1 E010 chrI:5062125-5062598 1.710 hlh1_T1 cnd1_T1
WBGene00016735_C46H11.11_fhod-1 E010 chrI:5062125-5062598 1.646 hlh1_T1 pha4_T1
WBGene00016735_C46H11.11_fhod-1 E010 chrI:5062125-5062598 1.698 hlh1_T1 nhr25_T1
WBGene00016735_C46H11.11_fhod-1 E010 chrI:5062125-5062598 1.834 hlh1_T1 tbx37_T1

WBGene00016902_C53D5.1_C53D5.1 E001 chrI:291215-291307 1.410 hlh1_T1 cnd1_T1
WBGene00016902_C53D5.1_C53D5.1 E001 chrI:291215-291307 1.701 hlh1_T1 end1_T1
WBGene00016902_C53D5.1_C53D5.1 E001 chrI:291215-291307 1.783 hlh1_T1 pha4_T1
WBGene00016902_C53D5.1_C53D5.1 E001 chrI:291215-291307 1.797 hlh1_T1 nhr25_T1
WBGene00016902_C53D5.1_C53D5.1 E001 chrI:291215-291307 1.849 hlh1_T1 tbx37_T1

WBGene00018104_F36H5.5_fbxb-53 E004 chrII:1758501-1759382 2.116 hlh1_T1 cnd1_T1
WBGene00018104_F36H5.5_fbxb-53 E004 chrII:1758501-1759382 3.569 hlh1_T1 end1_T1
WBGene00018104_F36H5.5_fbxb-53 E004 chrII:1758501-1759382 2.283 hlh1_T1 tbx37_T1
WBGene00018104_F36H5.5_fbxb-53 E004 chrII:1758501-1759382 2.443 hlh1_T1 pha4_T1
WBGene00018104_F36H5.5_fbxb-53 E004 chrII:1758501-1759382 3.169 hlh1_T1 nhr25_T1

WBGene00001000_C18A11.7_dim-1 J018 chrX:8052681-8056191 2.456 hlh1_T1 end1_T1
WBGene00001000_C18A11.7_dim-1 J018 chrX:8052681-8056191 2.470 hlh1_T1 cnd1_T1
WBGene00001000_C18A11.7_dim-1 J018 chrX:8052681-8056191 1.894 hlh1_T1 tbx37_T1
WBGene00001000_C18A11.7_dim-1 J018 chrX:8052681-8056191 2.045 hlh1_T1 pha4_T1
WBGene00001000_C18A11.7_dim-1 J018 chrX:8052681-8056191 2.220 hlh1_T1 nhr25_T1

WBGene00001000_C18A11.7_dim-1 J019 chrX:8056367-8056993 2.656 hlh1_T1 cnd1_T1
WBGene00001000_C18A11.7_dim-1 J019 chrX:8056367-8056993 2.715 hlh1_T1 end1_T1
WBGene00001000_C18A11.7_dim-1 J019 chrX:8056367-8056993 2.136 hlh1_T1 pha4_T1
WBGene00001000_C18A11.7_dim-1 J019 chrX:8056367-8056993 2.473 hlh1_T1 tbx37_T1
WBGene00001000_C18A11.7_dim-1 J019 chrX:8056367-8056993 2.519 hlh1_T1 nhr25_T1

WBGene00001131_F15D3.1_dys-1 J090 chrI:11545541-11546117 1.919 hlh1_T1 cnd1_T1
WBGene00001131_F15D3.1_dys-1 J090 chrI:11545541-11546117 2.039 hlh1_T1 end1_T1
WBGene00001131_F15D3.1_dys-1 J090 chrI:11545541-11546117 1.935 hlh1_T1 tbx37_T1
WBGene00001131_F15D3.1_dys-1 J090 chrI:11545541-11546117 1.951 hlh1_T1 pha4_T1
WBGene00001131_F15D3.1_dys-1 J090 chrI:11545541-11546117 1.979 hlh1_T1 nhr25_T1

WBGene00002978_Y105E8B.1_lev-11 J034 chrI:14622512-14622827 2.251 hlh1_T1 cnd1_T1
WBGene00002978_Y105E8B.1_lev-11 J034 chrI:14622512-14622827 2.444 hlh1_T1 end1_T1
WBGene00002978_Y105E8B.1_lev-11 J034 chrI:14622512-14622827 2.403 hlh1_T1 tbx37_T1
WBGene00002978_Y105E8B.1_lev-11 J034 chrI:14622512-14622827 2.457 hlh1_T1 pha4_T1
WBGene00002978_Y105E8B.1_lev-11 J034 chrI:14622512-14622827 2.708 hlh1_T1 nhr25_T1

WBGene00003242_C37C3.6_mig-6 J031 chrV:7833335-7833824 2.109 hlh1_T1 cnd1_T1
WBGene00003242_C37C3.6_mig-6 J031 chrV:7833335-7833824 3.373 hlh1_T1 end1_T1
WBGene00003242_C37C3.6_mig-6 J031 chrV:7833335-7833824 2.392 hlh1_T1 nhr25_T1
WBGene00003242_C37C3.6_mig-6 J031 chrV:7833335-7833824 2.639 hlh1_T1 tbx37_T1
WBGene00003242_C37C3.6_mig-6 J031 chrV:7833335-7833824 3.014 hlh1_T1 pha4_T1

WBGene00003242_C37C3.6_mig-6 J032 chrV:7833922-7834667 2.063 hlh1_T1 cnd1_T1
WBGene00003242_C37C3.6_mig-6 J032 chrV:7833922-7834667 3.505 hlh1_T1 end1_T1
WBGene00003242_C37C3.6_mig-6 J032 chrV:7833922-7834667 2.450 hlh1_T1 tbx37_T1
WBGene00003242_C37C3.6_mig-6 J032 chrV:7833922-7834667 2.739 hlh1_T1 nhr25_T1
WBGene00003242_C37C3.6_mig-6 J032 chrV:7833922-7834667 2.910 hlh1_T1 pha4_T1

WBGene00004369_K09E2.4_rig-1 J019 chrX:8661621-8661674 1.695 hlh1_T1 cnd1_T1
WBGene00004369_K09E2.4_rig-1 J019 chrX:8661621-8661674 1.797 hlh1_T1 end1_T1
WBGene00004369_K09E2.4_rig-1 J019 chrX:8661621-8661674 1.503 hlh1_T1 nhr25_T1
WBGene00004369_K09E2.4_rig-1 J019 chrX:8661621-8661674 1.538 hlh1_T1 tbx37_T1
WBGene00004369_K09E2.4_rig-1 J019 chrX:8661621-8661674 1.776 hlh1_T1 pha4_T1

WBGene00004369_K09E2.4_rig-1 J020 chrX:8661847-8662925 1.264 hlh1_T1 end1_T1
WBGene00004369_K09E2.4_rig-1 J020 chrX:8661847-8662925 1.400 hlh1_T1 cnd1_T1
WBGene00004369_K09E2.4_rig-1 J020 chrX:8661847-8662925 1.319 hlh1_T1 nhr25_T1
WBGene00004369_K09E2.4_rig-1 J020 chrX:8661847-8662925 1.388 hlh1_T1 pha4_T1
WBGene00004369_K09E2.4_rig-1 J020 chrX:8661847-8662925 1.436 hlh1_T1 tbx37_T1

WBGene00004369_K09E2.4_rig-1 J023 chrX:8664100-8664286 1.259 hlh1_T1 end1_T1
WBGene00004369_K09E2.4_rig-1 J023 chrX:8664100-8664286 1.307 hlh1_T1 cnd1_T1
WBGene00004369_K09E2.4_rig-1 J023 chrX:8664100-8664286 1.156 hlh1_T1 nhr25_T1
WBGene00004369_K09E2.4_rig-1 J023 chrX:8664100-8664286 1.160 hlh1_T1 pha4_T1
WBGene00004369_K09E2.4_rig-1 J023 chrX:8664100-8664286 1.288 hlh1_T1 tbx37_T1

WBGene00013228_Y56A3A.7_Y56A3A.7 J020 chrIII:11942726-11944848 1.334 hlh1_T1 cnd1_T1
WBGene00013228_Y56A3A.7_Y56A3A.7 J020 chrIII:11942726-11944848 1.496 hlh1_T1 end1_T1
WBGene00013228_Y56A3A.7_Y56A3A.7 J020 chrIII:11942726-11944848 1.220 hlh1_T1 tbx37_T1
WBGene00013228_Y56A3A.7_Y56A3A.7 J020 chrIII:11942726-11944848 1.269 hlh1_T1 pha4_T1
WBGene00013228_Y56A3A.7_Y56A3A.7 J020 chrIII:11942726-11944848 1.402 hlh1_T1 nhr25_T1

WBGene00013228_Y56A3A.7_Y56A3A.7 J021 chrIII:11945105-11945966 1.169 hlh1_T1 cnd1_T1
WBGene00013228_Y56A3A.7_Y56A3A.7 J021 chrIII:11945105-11945966 1.435 hlh1_T1 end1_T1
WBGene00013228_Y56A3A.7_Y56A3A.7 J021 chrIII:11945105-11945966 1.200 hlh1_T1 nhr25_T1
WBGene00013228_Y56A3A.7_Y56A3A.7 J021 chrIII:11945105-11945966 1.315 hlh1_T1 pha4_T1
WBGene00013228_Y56A3A.7_Y56A3A.7 J021 chrIII:11945105-11945966 1.370 hlh1_T1 tbx37_T1

WBGene00013228_Y56A3A.7_Y56A3A.7 J023 chrIII:11946417-11946663 1.351 hlh1_T1 cnd1_T1
WBGene00013228_Y56A3A.7_Y56A3A.7 J023 chrIII:11946417-11946663 1.407 hlh1_T1 end1_T1
WBGene00013228_Y56A3A.7_Y56A3A.7 J023 chrIII:11946417-11946663 1.295 hlh1_T1 tbx37_T1
WBGene00013228_Y56A3A.7_Y56A3A.7 J023 chrIII:11946417-11946663 1.395 hlh1_T1 pha4_T1
WBGene00013228_Y56A3A.7_Y56A3A.7 J023 chrIII:11946417-11946663 1.497 hlh1_T1 nhr25_T1

WBGene00013228_Y56A3A.7_Y56A3A.7 J025 chrIII:11946912-11946967 1.162 hlh1_T1 cnd1_T1
WBGene00013228_Y56A3A.7_Y56A3A.7 J025 chrIII:11946912-11946967 1.446 hlh1_T1 end1_T1
WBGene00013228_Y56A3A.7_Y56A3A.7 J025 chrIII:11946912-11946967 1.130 hlh1_T1 tbx37_T1
WBGene00013228_Y56A3A.7_Y56A3A.7 J025 chrIII:11946912-11946967 1.330 hlh1_T1 pha4_T1
WBGene00013228_Y56A3A.7_Y56A3A.7 J025 chrIII:11946912-11946967 1.583 hlh1_T1 nhr25_T1

WBGene00016902_C53D5.1_C53D5.1 J011 chrI:291308-295791 1.403 hlh1_T1 cnd1_T1
WBGene00016902_C53D5.1_C53D5.1 J011 chrI:291308-295791 1.499 hlh1_T1 end1_T1
WBGene00016902_C53D5.1_C53D5.1 J011 chrI:291308-295791 1.236 hlh1_T1 pha4_T1
WBGene00016902_C53D5.1_C53D5.1 J011 chrI:291308-295791 1.737 hlh1_T1 nhr25_T1
WBGene00016902_C53D5.1_C53D5.1 J011 chrI:291308-295791 1.745 hlh1_T1 tbx37_T1

WBGene00001000_C18A11.7_dim-1 E007 chrX:8056192-8056366 2.670 hlh1_T2 cnd1_T2
WBGene00001000_C18A11.7_dim-1 E007 chrX:8056192-8056366 3.072 hlh1_T2 end1_T2
WBGene00001000_C18A11.7_dim-1 E007 chrX:8056192-8056366 2.577 hlh1_T2 pha4_T2
WBGene00001000_C18A11.7_dim-1 E007 chrX:8056192-8056366 2.750 hlh1_T2 nhr25_T2
WBGene00001000_C18A11.7_dim-1 E007 chrX:8056192-8056366 2.899 hlh1_T2 tbx37_T2

WBGene00001000_C18A11.7_dim-1 E008 chrX:8056994-8057529 2.603 hlh1_T2 cnd1_T2
WBGene00001000_C18A11.7_dim-1 E008 chrX:8056994-8057529 3.204 hlh1_T2 end1_T2
WBGene00001000_C18A11.7_dim-1 E008 chrX:8056994-8057529 2.461 hlh1_T2 tbx37_T2
WBGene00001000_C18A11.7_dim-1 E008 chrX:8056994-8057529 2.588 hlh1_T2 nhr25_T2
WBGene00001000_C18A11.7_dim-1 E008 chrX:8056994-8057529 2.805 hlh1_T2 pha4_T2

WBGene00001132_T11B7.4_alp-1 E014 chrIV:8860082-8860198 1.143 hlh1_T2 end1_T2
WBGene00001132_T11B7.4_alp-1 E014 chrIV:8860082-8860198 1.381 hlh1_T2 cnd1_T2
WBGene00001132_T11B7.4_alp-1 E014 chrIV:8860082-8860198 1.204 hlh1_T2 nhr25_T2
WBGene00001132_T11B7.4_alp-1 E014 chrIV:8860082-8860198 1.236 hlh1_T2 tbx37_T2
WBGene00001132_T11B7.4_alp-1 E014 chrIV:8860082-8860198 1.330 hlh1_T2 pha4_T2

WBGene00002978_Y105E8B.1_lev-11 E008 chrI:14622304-14622511 2.305 hlh1_T2 end1_T2
WBGene00002978_Y105E8B.1_lev-11 E008 chrI:14622304-14622511 2.684 hlh1_T2 cnd1_T2
WBGene00002978_Y105E8B.1_lev-11 E008 chrI:14622304-14622511 2.376 hlh1_T2 tbx37_T2
WBGene00002978_Y105E8B.1_lev-11 E008 chrI:14622304-14622511 2.555 hlh1_T2 pha4_T2
WBGene00002978_Y105E8B.1_lev-11 E008 chrI:14622304-14622511 3.001 hlh1_T2 nhr25_T2

WBGene00002978_Y105E8B.1_lev-11 E016 chrI:14624303-14624420 2.171 hlh1_T2 end1_T2
WBGene00002978_Y105E8B.1_lev-11 E016 chrI:14624303-14624420 3.100 hlh1_T2 cnd1_T2
WBGene00002978_Y105E8B.1_lev-11 E016 chrI:14624303-14624420 2.285 hlh1_T2 pha4_T2
WBGene00002978_Y105E8B.1_lev-11 E016 chrI:14624303-14624420 2.620 hlh1_T2 tbx37_T2
WBGene00002978_Y105E8B.1_lev-11 E016 chrI:14624303-14624420 2.922 hlh1_T2 nhr25_T2

WBGene00002978_Y105E8B.1_lev-11 E021 chrI:14624956-14625089 1.944 hlh1_T2 end1_T2
WBGene00002978_Y105E8B.1_lev-11 E021 chrI:14624956-14625089 3.068 hlh1_T2 cnd1_T2
WBGene00002978_Y105E8B.1_lev-11 E021 chrI:14624956-14625089 2.542 hlh1_T2 pha4_T2
WBGene00002978_Y105E8B.1_lev-11 E021 chrI:14624956-14625089 2.665 hlh1_T2 nhr25_T2
WBGene00002978_Y105E8B.1_lev-11 E021 chrI:14624956-14625089 2.854 hlh1_T2 tbx37_T2

WBGene00002978_Y105E8B.1_lev-11 E022 chrI:14625279-14625435 2.086 hlh1_T2 end1_T2
WBGene00002978_Y105E8B.1_lev-11 E022 chrI:14625279-14625435 3.341 hlh1_T2 cnd1_T2
WBGene00002978_Y105E8B.1_lev-11 E022 chrI:14625279-14625435 2.636 hlh1_T2 pha4_T2
WBGene00002978_Y105E8B.1_lev-11 E022 chrI:14625279-14625435 2.833 hlh1_T2 tbx37_T2
WBGene00002978_Y105E8B.1_lev-11 E022 chrI:14625279-14625435 2.855 hlh1_T2 nhr25_T2

WBGene00003242_C37C3.6_mig-6 E014 chrV:7833825-7833921 2.365 hlh1_T2 cnd1_T2
WBGene00003242_C37C3.6_mig-6 E014 chrV:7833825-7833921 3.826 hlh1_T2 end1_T2
WBGene00003242_C37C3.6_mig-6 E014 chrV:7833825-7833921 2.596 hlh1_T2 nhr25_T2
WBGene00003242_C37C3.6_mig-6 E014 chrV:7833825-7833921 2.745 hlh1_T2 tbx37_T2
WBGene00003242_C37C3.6_mig-6 E014 chrV:7833825-7833921 2.948 hlh1_T2 pha4_T2

WBGene00003242_C37C3.6_mig-6 E015 chrV:7834668-7834796 2.048 hlh1_T2 cnd1_T2
WBGene00003242_C37C3.6_mig-6 E015 chrV:7834668-7834796 3.549 hlh1_T2 end1_T2
WBGene00003242_C37C3.6_mig-6 E015 chrV:7834668-7834796 2.327 hlh1_T2 tbx37_T2
WBGene00003242_C37C3.6_mig-6 E015 chrV:7834668-7834796 2.497 hlh1_T2 nhr25_T2
WBGene00003242_C37C3.6_mig-6 E015 chrV:7834668-7834796 2.617 hlh1_T2 pha4_T2

WBGene00003242_C37C3.6_mig-6 E016 chrV:7834847-7835197 2.042 hlh1_T2 cnd1_T2
WBGene00003242_C37C3.6_mig-6 E016 chrV:7834847-7835197 3.499 hlh1_T2 end1_T2
WBGene00003242_C37C3.6_mig-6 E016 chrV:7834847-7835197 2.257 hlh1_T2 tbx37_T2
WBGene00003242_C37C3.6_mig-6 E016 chrV:7834847-7835197 2.467 hlh1_T2 pha4_T2
WBGene00003242_C37C3.6_mig-6 E016 chrV:7834847-7835197 2.537 hlh1_T2 nhr25_T2

WBGene00003242_C37C3.6_mig-6 E017 chrV:7840437-7840528 1.777 hlh1_T2 cnd1_T2
WBGene00003242_C37C3.6_mig-6 E017 chrV:7840437-7840528 3.261 hlh1_T2 end1_T2
WBGene00003242_C37C3.6_mig-6 E017 chrV:7840437-7840528 1.983 hlh1_T2 tbx37_T2
WBGene00003242_C37C3.6_mig-6 E017 chrV:7840437-7840528 2.289 hlh1_T2 nhr25_T2
WBGene00003242_C37C3.6_mig-6 E017 chrV:7840437-7840528 2.367 hlh1_T2 pha4_T2

WBGene00003242_C37C3.6_mig-6 E018 chrV:7840926-7841514 2.225 hlh1_T2 cnd1_T2
WBGene00003242_C37C3.6_mig-6 E018 chrV:7840926-7841514 3.315 hlh1_T2 end1_T2
WBGene00003242_C37C3.6_mig-6 E018 chrV:7840926-7841514 2.117 hlh1_T2 tbx37_T2
WBGene00003242_C37C3.6_mig-6 E018 chrV:7840926-7841514 2.188 hlh1_T2 nhr25_T2
WBGene00003242_C37C3.6_mig-6 E018 chrV:7840926-7841514 2.449 hlh1_T2 pha4_T2

WBGene00003242_C37C3.6_mig-6 E019 chrV:7841727-7842384 2.061 hlh1_T2 cnd1_T2
WBGene00003242_C37C3.6_mig-6 E019 chrV:7841727-7842384 3.438 hlh1_T2 end1_T2
WBGene00003242_C37C3.6_mig-6 E019 chrV:7841727-7842384 2.251 hlh1_T2 tbx37_T2
WBGene00003242_C37C3.6_mig-6 E019 chrV:7841727-7842384 2.347 hlh1_T2 nhr25_T2
WBGene00003242_C37C3.6_mig-6 E019 chrV:7841727-7842384 2.469 hlh1_T2 pha4_T2

WBGene00006643_C02F12.1_tsp-17 E006 chrX:3682562-3682663 1.547 hlh1_T2 cnd1_T2
WBGene00006643_C02F12.1_tsp-17 E006 chrX:3682562-3682663 2.314 hlh1_T2 end1_T2
WBGene00006643_C02F12.1_tsp-17 E006 chrX:3682562-3682663 1.996 hlh1_T2 nhr25_T2
WBGene00006643_C02F12.1_tsp-17 E006 chrX:3682562-3682663 2.070 hlh1_T2 tbx37_T2
WBGene00006643_C02F12.1_tsp-17 E006 chrX:3682562-3682663 2.215 hlh1_T2 pha4_T2

WBGene00006794_C38C3.5_unc-60 E007 chrV:1476045-1476768 1.479 hlh1_T2 end1_T2
WBGene00006794_C38C3.5_unc-60 E007 chrV:1476045-1476768 1.719 hlh1_T2 cnd1_T2
WBGene00006794_C38C3.5_unc-60 E007 chrV:1476045-1476768 1.369 hlh1_T2 tbx37_T2
WBGene00006794_C38C3.5_unc-60 E007 chrV:1476045-1476768 1.512 hlh1_T2 nhr25_T2
WBGene00006794_C38C3.5_unc-60 E007 chrV:1476045-1476768 1.581 hlh1_T2 pha4_T2

WBGene00006823_C06A5.7_unc-94 E011 chrI:5999095-5999240 1.350 hlh1_T2 end1_T2
WBGene00006823_C06A5.7_unc-94 E011 chrI:5999095-5999240 2.054 hlh1_T2 cnd1_T2
WBGene00006823_C06A5.7_unc-94 E011 chrI:5999095-5999240 1.209 hlh1_T2 tbx37_T2
WBGene00006823_C06A5.7_unc-94 E011 chrI:5999095-5999240 1.634 hlh1_T2 nhr25_T2
WBGene00006823_C06A5.7_unc-94 E011 chrI:5999095-5999240 1.826 hlh1_T2 pha4_T2

WBGene00008768_F13G3.10_F13G3.10 E005 chrI:7314209-7314279 2.315 hlh1_T2 cnd1_T2
WBGene00008768_F13G3.10_F13G3.10 E005 chrI:7314209-7314279 2.342 hlh1_T2 end1_T2
WBGene00008768_F13G3.10_F13G3.10 E005 chrI:7314209-7314279 2.207 hlh1_T2 pha4_T2
WBGene00008768_F13G3.10_F13G3.10 E005 chrI:7314209-7314279 2.407 hlh1_T2 tbx37_T2
WBGene00008768_F13G3.10_F13G3.10 E005 chrI:7314209-7314279 2.521 hlh1_T2 nhr25_T2

WBGene00010039_F54C8.6_F54C8.6 E009 chrIII:9449745-9449870 1.297 hlh1_T2 cnd1_T2
WBGene00010039_F54C8.6_F54C8.6 E009 chrIII:9449745-9449870 1.573 hlh1_T2 end1_T2
WBGene00010039_F54C8.6_F54C8.6 E009 chrIII:9449745-9449870 1.047 hlh1_T2 pha4_T2
WBGene00010039_F54C8.6_F54C8.6 E009 chrIII:9449745-9449870 1.051 hlh1_T2 tbx37_T2
WBGene00010039_F54C8.6_F54C8.6 E009 chrIII:9449745-9449870 1.678 hlh1_T2 nhr25_T2

WBGene00013228_Y56A3A.7_Y56A3A.7 E008 chrIII:11944849-11945104 1.489 hlh1_T2 cnd1_T2
WBGene00013228_Y56A3A.7_Y56A3A.7 E008 chrIII:11944849-11945104 1.802 hlh1_T2 end1_T2
WBGene00013228_Y56A3A.7_Y56A3A.7 E008 chrIII:11944849-11945104 1.575 hlh1_T2 tbx37_T2
WBGene00013228_Y56A3A.7_Y56A3A.7 E008 chrIII:11944849-11945104 1.625 hlh1_T2 nhr25_T2
WBGene00013228_Y56A3A.7_Y56A3A.7 E008 chrIII:11944849-11945104 1.631 hlh1_T2 pha4_T2

WBGene00013228_Y56A3A.7_Y56A3A.7 E009 chrIII:11945967-11946063 1.248 hlh1_T2 cnd1_T2
WBGene00013228_Y56A3A.7_Y56A3A.7 E009 chrIII:11945967-11946063 1.528 hlh1_T2 end1_T2
WBGene00013228_Y56A3A.7_Y56A3A.7 E009 chrIII:11945967-11946063 1.281 hlh1_T2 pha4_T2
WBGene00013228_Y56A3A.7_Y56A3A.7 E009 chrIII:11945967-11946063 1.357 hlh1_T2 nhr25_T2
WBGene00013228_Y56A3A.7_Y56A3A.7 E009 chrIII:11945967-11946063 1.384 hlh1_T2 tbx37_T2

WBGene00013228_Y56A3A.7_Y56A3A.7 E010 chrIII:11946138-11946416 1.305 hlh1_T2 end1_T2
WBGene00013228_Y56A3A.7_Y56A3A.7 E010 chrIII:11946138-11946416 1.319 hlh1_T2 cnd1_T2
WBGene00013228_Y56A3A.7_Y56A3A.7 E010 chrIII:11946138-11946416 1.251 hlh1_T2 pha4_T2
WBGene00013228_Y56A3A.7_Y56A3A.7 E010 chrIII:11946138-11946416 1.496 hlh1_T2 nhr25_T2
WBGene00013228_Y56A3A.7_Y56A3A.7 E010 chrIII:11946138-11946416 1.523 hlh1_T2 tbx37_T2

WBGene00013228_Y56A3A.7_Y56A3A.7 E011 chrIII:11946664-11946756 1.007 hlh1_T2 end1_T2
WBGene00013228_Y56A3A.7_Y56A3A.7 E011 chrIII:11946664-11946756 1.268 hlh1_T2 cnd1_T2
WBGene00013228_Y56A3A.7_Y56A3A.7 E011 chrIII:11946664-11946756 1.153 hlh1_T2 pha4_T2
WBGene00013228_Y56A3A.7_Y56A3A.7 E011 chrIII:11946664-11946756 1.371 hlh1_T2 nhr25_T2
WBGene00013228_Y56A3A.7_Y56A3A.7 E011 chrIII:11946664-11946756 1.426 hlh1_T2 tbx37_T2

WBGene00013228_Y56A3A.7_Y56A3A.7 E013 chrIII:11946968-11947017 1.106 hlh1_T2 end1_T2
WBGene00013228_Y56A3A.7_Y56A3A.7 E013 chrIII:11946968-11947017 1.445 hlh1_T2 cnd1_T2
WBGene00013228_Y56A3A.7_Y56A3A.7 E013 chrIII:11946968-11947017 1.525 hlh1_T2 pha4_T2
WBGene00013228_Y56A3A.7_Y56A3A.7 E013 chrIII:11946968-11947017 1.535 hlh1_T2 tbx37_T2
WBGene00013228_Y56A3A.7_Y56A3A.7 E013 chrIII:11946968-11947017 1.709 hlh1_T2 nhr25_T2

WBGene00013289_Y57G11A.1_tag-273 E001 chrIV:14487086-14487388 1.454 hlh1_T2 end1_T2
WBGene00013289_Y57G11A.1_tag-273 E001 chrIV:14487086-14487388 1.923 hlh1_T2 cnd1_T2
WBGene00013289_Y57G11A.1_tag-273 E001 chrIV:14487086-14487388 1.515 hlh1_T2 pha4_T2
WBGene00013289_Y57G11A.1_tag-273 E001 chrIV:14487086-14487388 1.771 hlh1_T2 tbx37_T2
WBGene00013289_Y57G11A.1_tag-273 E001 chrIV:14487086-14487388 1.775 hlh1_T2 nhr25_T2

WBGene00013289_Y57G11A.1_tag-273 E002 chrIV:14487838-14487971 1.437 hlh1_T2 end1_T2
WBGene00013289_Y57G11A.1_tag-273 E002 chrIV:14487838-14487971 1.756 hlh1_T2 cnd1_T2
WBGene00013289_Y57G11A.1_tag-273 E002 chrIV:14487838-14487971 1.523 hlh1_T2 pha4_T2
WBGene00013289_Y57G11A.1_tag-273 E002 chrIV:14487838-14487971 1.627 hlh1_T2 nhr25_T2
WBGene00013289_Y57G11A.1_tag-273 E002 chrIV:14487838-14487971 1.664 hlh1_T2 tbx37_T2

WBGene00016735_C46H11.11_fhod-1 E010 chrI:5062125-5062598 1.369 hlh1_T2 end1_T2
WBGene00016735_C46H11.11_fhod-1 E010 chrI:5062125-5062598 1.550 hlh1_T2 cnd1_T2
WBGene00016735_C46H11.11_fhod-1 E010 chrI:5062125-5062598 1.259 hlh1_T2 pha4_T2
WBGene00016735_C46H11.11_fhod-1 E010 chrI:5062125-5062598 1.320 hlh1_T2 nhr25_T2
WBGene00016735_C46H11.11_fhod-1 E010 chrI:5062125-5062598 1.433 hlh1_T2 tbx37_T2

WBGene00016902_C53D5.1_C53D5.1 E001 chrI:291215-291307 1.379 hlh1_T2 cnd1_T2
WBGene00016902_C53D5.1_C53D5.1 E001 chrI:291215-291307 1.576 hlh1_T2 end1_T2
WBGene00016902_C53D5.1_C53D5.1 E001 chrI:291215-291307 1.561 hlh1_T2 pha4_T2
WBGene00016902_C53D5.1_C53D5.1 E001 chrI:291215-291307 1.659 hlh1_T2 tbx37_T2
WBGene00016902_C53D5.1_C53D5.1 E001 chrI:291215-291307 1.771 hlh1_T2 nhr25_T2

WBGene00020369_T08H10.1_T08H10.1 E002 chrV:4484116-4484453 2.163 hlh1_T2 cnd1_T2
WBGene00020369_T08H10.1_T08H10.1 E002 chrV:4484116-4484453 2.515 hlh1_T2 end1_T2
WBGene00020369_T08H10.1_T08H10.1 E002 chrV:4484116-4484453 2.893 hlh1_T2 pha4_T2
WBGene00020369_T08H10.1_T08H10.1 E002 chrV:4484116-4484453 3.161 hlh1_T2 tbx37_T2
WBGene00020369_T08H10.1_T08H10.1 E002 chrV:4484116-4484453 3.408 hlh1_T2 nhr25_T2

WBGene00001131_F15D3.1_dys-1 J090 chrI:11545541-11546117 1.647 hlh1_T2 cnd1_T2
WBGene00001131_F15D3.1_dys-1 J090 chrI:11545541-11546117 1.995 hlh1_T2 end1_T2
WBGene00001131_F15D3.1_dys-1 J090 chrI:11545541-11546117 1.615 hlh1_T2 tbx37_T2
WBGene00001131_F15D3.1_dys-1 J090 chrI:11545541-11546117 1.744 hlh1_T2 nhr25_T2
WBGene00001131_F15D3.1_dys-1 J090 chrI:11545541-11546117 1.928 hlh1_T2 pha4_T2

WBGene00001340_T01D1.2_etr-1 J044 chrII:167079-167903 1.426 hlh1_T2 cnd1_T2
WBGene00001340_T01D1.2_etr-1 J044 chrII:167079-167903 1.430 hlh1_T2 end1_T2
WBGene00001340_T01D1.2_etr-1 J044 chrII:167079-167903 1.192 hlh1_T2 pha4_T2
WBGene00001340_T01D1.2_etr-1 J044 chrII:167079-167903 1.426 hlh1_T2 tbx37_T2
WBGene00001340_T01D1.2_etr-1 J044 chrII:167079-167903 1.556 hlh1_T2 nhr25_T2

WBGene00002978_Y105E8B.1_lev-11 J030 chrI:14621597-14622303 2.494 hlh1_T2 end1_T2
WBGene00002978_Y105E8B.1_lev-11 J030 chrI:14621597-14622303 2.708 hlh1_T2 cnd1_T2
WBGene00002978_Y105E8B.1_lev-11 J030 chrI:14621597-14622303 2.120 hlh1_T2 tbx37_T2
WBGene00002978_Y105E8B.1_lev-11 J030 chrI:14621597-14622303 2.477 hlh1_T2 pha4_T2
WBGene00002978_Y105E8B.1_lev-11 J030 chrI:14621597-14622303 2.994 hlh1_T2 nhr25_T2

WBGene00002978_Y105E8B.1_lev-11 J034 chrI:14622512-14622827 1.914 hlh1_T2 end1_T2
WBGene00002978_Y105E8B.1_lev-11 J034 chrI:14622512-14622827 2.486 hlh1_T2 cnd1_T2
WBGene00002978_Y105E8B.1_lev-11 J034 chrI:14622512-14622827 1.550 hlh1_T2 pha4_T2
WBGene00002978_Y105E8B.1_lev-11 J034 chrI:14622512-14622827 2.304 hlh1_T2 tbx37_T2
WBGene00002978_Y105E8B.1_lev-11 J034 chrI:14622512-14622827 2.748 hlh1_T2 nhr25_T2

WBGene00002978_Y105E8B.1_lev-11 J045 chrI:14624421-14624955 2.431 hlh1_T2 end1_T2
WBGene00002978_Y105E8B.1_lev-11 J045 chrI:14624421-14624955 3.245 hlh1_T2 cnd1_T2
WBGene00002978_Y105E8B.1_lev-11 J045 chrI:14624421-14624955 2.458 hlh1_T2 pha4_T2
WBGene00002978_Y105E8B.1_lev-11 J045 chrI:14624421-14624955 2.826 hlh1_T2 tbx37_T2
WBGene00002978_Y105E8B.1_lev-11 J045 chrI:14624421-14624955 2.982 hlh1_T2 nhr25_T2

WBGene00002978_Y105E8B.1_lev-11 J048 chrI:14625090-14625278 1.779 hlh1_T2 end1_T2
WBGene00002978_Y105E8B.1_lev-11 J048 chrI:14625090-14625278 2.692 hlh1_T2 cnd1_T2
WBGene00002978_Y105E8B.1_lev-11 J048 chrI:14625090-14625278 2.300 hlh1_T2 nhr25_T2
WBGene00002978_Y105E8B.1_lev-11 J048 chrI:14625090-14625278 2.589 hlh1_T2 pha4_T2
WBGene00002978_Y105E8B.1_lev-11 J048 chrI:14625090-14625278 2.811 hlh1_T2 tbx37_T2

WBGene00003242_C37C3.6_mig-6 J031 chrV:7833335-7833824 1.980 hlh1_T2 cnd1_T2
WBGene00003242_C37C3.6_mig-6 J031 chrV:7833335-7833824 3.687 hlh1_T2 end1_T2
WBGene00003242_C37C3.6_mig-6 J031 chrV:7833335-7833824 2.378 hlh1_T2 nhr25_T2
WBGene00003242_C37C3.6_mig-6 J031 chrV:7833335-7833824 2.697 hlh1_T2 tbx37_T2
WBGene00003242_C37C3.6_mig-6 J031 chrV:7833335-7833824 2.894 hlh1_T2 pha4_T2

WBGene00003242_C37C3.6_mig-6 J032 chrV:7833922-7834667 2.398 hlh1_T2 cnd1_T2
WBGene00003242_C37C3.6_mig-6 J032 chrV:7833922-7834667 3.870 hlh1_T2 end1_T2
WBGene00003242_C37C3.6_mig-6 J032 chrV:7833922-7834667 2.628 hlh1_T2 nhr25_T2
WBGene00003242_C37C3.6_mig-6 J032 chrV:7833922-7834667 2.750 hlh1_T2 tbx37_T2
WBGene00003242_C37C3.6_mig-6 J032 chrV:7833922-7834667 2.951 hlh1_T2 pha4_T2

WBGene00003242_C37C3.6_mig-6 J033 chrV:7834797-7834846 2.176 hlh1_T2 cnd1_T2
WBGene00003242_C37C3.6_mig-6 J033 chrV:7834797-7834846 3.690 hlh1_T2 end1_T2
WBGene00003242_C37C3.6_mig-6 J033 chrV:7834797-7834846 2.530 hlh1_T2 tbx37_T2
WBGene00003242_C37C3.6_mig-6 J033 chrV:7834797-7834846 2.632 hlh1_T2 nhr25_T2
WBGene00003242_C37C3.6_mig-6 J033 chrV:7834797-7834846 3.097 hlh1_T2 pha4_T2

WBGene00003242_C37C3.6_mig-6 J035 chrV:7840529-7840925 1.783 hlh1_T2 cnd1_T2
WBGene00003242_C37C3.6_mig-6 J035 chrV:7840529-7840925 3.168 hlh1_T2 end1_T2
WBGene00003242_C37C3.6_mig-6 J035 chrV:7840529-7840925 1.916 hlh1_T2 tbx37_T2
WBGene00003242_C37C3.6_mig-6 J035 chrV:7840529-7840925 2.231 hlh1_T2 pha4_T2
WBGene00003242_C37C3.6_mig-6 J035 chrV:7840529-7840925 2.232 hlh1_T2 nhr25_T2

WBGene00003242_C37C3.6_mig-6 J036 chrV:7841515-7841726 2.332 hlh1_T2 cnd1_T2
WBGene00003242_C37C3.6_mig-6 J036 chrV:7841515-7841726 3.291 hlh1_T2 end1_T2
WBGene00003242_C37C3.6_mig-6 J036 chrV:7841515-7841726 2.033 hlh1_T2 tbx37_T2
WBGene00003242_C37C3.6_mig-6 J036 chrV:7841515-7841726 2.516 hlh1_T2 nhr25_T2
WBGene00003242_C37C3.6_mig-6 J036 chrV:7841515-7841726 2.527 hlh1_T2 pha4_T2

WBGene00008768_F13G3.10_F13G3.10 J007 chrI:7313900-7314208 1.678 hlh1_T2 end1_T2
WBGene00008768_F13G3.10_F13G3.10 J007 chrI:7313900-7314208 1.909 hlh1_T2 cnd1_T2
WBGene00008768_F13G3.10_F13G3.10 J007 chrI:7313900-7314208 1.013 hlh1_T2 pha4_T2
WBGene00008768_F13G3.10_F13G3.10 J007 chrI:7313900-7314208 2.268 hlh1_T2 tbx37_T2
WBGene00008768_F13G3.10_F13G3.10 J007 chrI:7313900-7314208 2.279 hlh1_T2 nhr25_T2

WBGene00011935_T22H2.5_scrm-1 J010 chrI:11688989-11689034 1.157 hlh1_T2 cnd1_T2
WBGene00011935_T22H2.5_scrm-1 J010 chrI:11688989-11689034 1.322 hlh1_T2 end1_T2
WBGene00011935_T22H2.5_scrm-1 J010 chrI:11688989-11689034 1.056 hlh1_T2 tbx37_T2
WBGene00011935_T22H2.5_scrm-1 J010 chrI:11688989-11689034 1.141 hlh1_T2 nhr25_T2
WBGene00011935_T22H2.5_scrm-1 J010 chrI:11688989-11689034 1.315 hlh1_T2 pha4_T2

WBGene00012326_W07E11.1_W07E11.1 J030 chrX:10098094-10099065 1.382 hlh1_T2 end1_T2
WBGene00012326_W07E11.1_W07E11.1 J030 chrX:10098094-10099065 1.596 hlh1_T2 cnd1_T2
WBGene00012326_W07E11.1_W07E11.1 J030 chrX:10098094-10099065 1.497 hlh1_T2 tbx37_T2
WBGene00012326_W07E11.1_W07E11.1 J030 chrX:10098094-10099065 1.579 hlh1_T2 nhr25_T2
WBGene00012326_W07E11.1_W07E11.1 J030 chrX:10098094-10099065 1.583 hlh1_T2 pha4_T2

WBGene00013228_Y56A3A.7_Y56A3A.7 J020 chrIII:11942726-11944848 1.263 hlh1_T2 cnd1_T2
WBGene00013228_Y56A3A.7_Y56A3A.7 J020 chrIII:11942726-11944848 1.572 hlh1_T2 end1_T2
WBGene00013228_Y56A3A.7_Y56A3A.7 J020 chrIII:11942726-11944848 1.215 hlh1_T2 tbx37_T2
WBGene00013228_Y56A3A.7_Y56A3A.7 J020 chrIII:11942726-11944848 1.295 hlh1_T2 nhr25_T2
WBGene00013228_Y56A3A.7_Y56A3A.7 J020 chrIII:11942726-11944848 1.395 hlh1_T2 pha4_T2

WBGene00013228_Y56A3A.7_Y56A3A.7 J021 chrIII:11945105-11945966 1.193 hlh1_T2 cnd1_T2
WBGene00013228_Y56A3A.7_Y56A3A.7 J021 chrIII:11945105-11945966 1.513 hlh1_T2 end1_T2
WBGene00013228_Y56A3A.7_Y56A3A.7 J021 chrIII:11945105-11945966 1.208 hlh1_T2 nhr25_T2
WBGene00013228_Y56A3A.7_Y56A3A.7 J021 chrIII:11945105-11945966 1.212 hlh1_T2 pha4_T2
WBGene00013228_Y56A3A.7_Y56A3A.7 J021 chrIII:11945105-11945966 1.236 hlh1_T2 tbx37_T2

WBGene00013228_Y56A3A.7_Y56A3A.7 J022 chrIII:11946064-11946137 1.112 hlh1_T2 end1_T2
WBGene00013228_Y56A3A.7_Y56A3A.7 J022 chrIII:11946064-11946137 1.165 hlh1_T2 cnd1_T2
WBGene00013228_Y56A3A.7_Y56A3A.7 J022 chrIII:11946064-11946137 1.108 hlh1_T2 pha4_T2
WBGene00013228_Y56A3A.7_Y56A3A.7 J022 chrIII:11946064-11946137 1.124 hlh1_T2 nhr25_T2
WBGene00013228_Y56A3A.7_Y56A3A.7 J022 chrIII:11946064-11946137 1.201 hlh1_T2 tbx37_T2

WBGene00013228_Y56A3A.7_Y56A3A.7 J023 chrIII:11946417-11946663 1.050 hlh1_T2 end1_T2
WBGene00013228_Y56A3A.7_Y56A3A.7 J023 chrIII:11946417-11946663 1.209 hlh1_T2 cnd1_T2
WBGene00013228_Y56A3A.7_Y56A3A.7 J023 chrIII:11946417-11946663 1.300 hlh1_T2 pha4_T2
WBGene00013228_Y56A3A.7_Y56A3A.7 J023 chrIII:11946417-11946663 1.391 hlh1_T2 nhr25_T2
WBGene00013228_Y56A3A.7_Y56A3A.7 J023 chrIII:11946417-11946663 1.394 hlh1_T2 tbx37_T2

WBGene00013228_Y56A3A.7_Y56A3A.7 J025 chrIII:11946912-11946967 1.109 hlh1_T2 end1_T2
WBGene00013228_Y56A3A.7_Y56A3A.7 J025 chrIII:11946912-11946967 1.447 hlh1_T2 cnd1_T2
WBGene00013228_Y56A3A.7_Y56A3A.7 J025 chrIII:11946912-11946967 1.524 hlh1_T2 pha4_T2
WBGene00013228_Y56A3A.7_Y56A3A.7 J025 chrIII:11946912-11946967 1.535 hlh1_T2 tbx37_T2
WBGene00013228_Y56A3A.7_Y56A3A.7 J025 chrIII:11946912-11946967 1.700 hlh1_T2 nhr25_T2

WBGene00001000_C18A11.7_dim-1 E007 chrX:8056192-8056366 2.897 hlh1_T3 cnd1_T3
WBGene00001000_C18A11.7_dim-1 E007 chrX:8056192-8056366 3.177 hlh1_T3 end1_T3
WBGene00001000_C18A11.7_dim-1 E007 chrX:8056192-8056366 2.161 hlh1_T3 tbx37_T3
WBGene00001000_C18A11.7_dim-1 E007 chrX:8056192-8056366 2.184 hlh1_T3 pha4_T3
WBGene00001000_C18A11.7_dim-1 E007 chrX:8056192-8056366 2.710 hlh1_T3 nhr25_T3

WBGene00001000_C18A11.7_dim-1 E008 chrX:8056994-8057529 3.015 hlh1_T3 cnd1_T3
WBGene00001000_C18A11.7_dim-1 E008 chrX:8056994-8057529 3.279 hlh1_T3 end1_T3
WBGene00001000_C18A11.7_dim-1 E008 chrX:8056994-8057529 2.192 hlh1_T3 tbx37_T3
WBGene00001000_C18A11.7_dim-1 E008 chrX:8056994-8057529 2.504 hlh1_T3 nhr25_T3
WBGene00001000_C18A11.7_dim-1 E008 chrX:8056994-8057529 2.625 hlh1_T3 pha4_T3

WBGene00002977_Y105E8A.7_lev-10 E012 chrI:14399418-14399536 1.246 hlh1_T3 cnd1_T3
WBGene00002977_Y105E8A.7_lev-10 E012 chrI:14399418-14399536 1.849 hlh1_T3 end1_T3
WBGene00002977_Y105E8A.7_lev-10 E012 chrI:14399418-14399536 1.562 hlh1_T3 nhr25_T3
WBGene00002977_Y105E8A.7_lev-10 E012 chrI:14399418-14399536 1.699 hlh1_T3 tbx37_T3
WBGene00002977_Y105E8A.7_lev-10 E012 chrI:14399418-14399536 2.016 hlh1_T3 pha4_T3

WBGene00002978_Y105E8B.1_lev-11 E008 chrI:14622304-14622511 2.379 hlh1_T3 end1_T3
WBGene00002978_Y105E8B.1_lev-11 E008 chrI:14622304-14622511 3.149 hlh1_T3 cnd1_T3
WBGene00002978_Y105E8B.1_lev-11 E008 chrI:14622304-14622511 2.441 hlh1_T3 tbx37_T3
WBGene00002978_Y105E8B.1_lev-11 E008 chrI:14622304-14622511 2.495 hlh1_T3 pha4_T3
WBGene00002978_Y105E8B.1_lev-11 E008 chrI:14622304-14622511 3.151 hlh1_T3 nhr25_T3

WBGene00002978_Y105E8B.1_lev-11 E009 chrI:14622658-14622743 1.390 hlh1_T3 cnd1_T3
WBGene00002978_Y105E8B.1_lev-11 E009 chrI:14622658-14622743 1.441 hlh1_T3 end1_T3
WBGene00002978_Y105E8B.1_lev-11 E009 chrI:14622658-14622743 1.232 hlh1_T3 nhr25_T3
WBGene00002978_Y105E8B.1_lev-11 E009 chrI:14622658-14622743 3.074 hlh1_T3 tbx37_T3
WBGene00002978_Y105E8B.1_lev-11 E009 chrI:14622658-14622743 3.156 hlh1_T3 pha4_T3

WBGene00002978_Y105E8B.1_lev-11 E016 chrI:14624303-14624420 2.118 hlh1_T3 end1_T3
WBGene00002978_Y105E8B.1_lev-11 E016 chrI:14624303-14624420 3.217 hlh1_T3 cnd1_T3
WBGene00002978_Y105E8B.1_lev-11 E016 chrI:14624303-14624420 1.862 hlh1_T3 pha4_T3
WBGene00002978_Y105E8B.1_lev-11 E016 chrI:14624303-14624420 2.472 hlh1_T3 tbx37_T3
WBGene00002978_Y105E8B.1_lev-11 E016 chrI:14624303-14624420 3.128 hlh1_T3 nhr25_T3

WBGene00002978_Y105E8B.1_lev-11 E017 chrI:14624544-14624661 1.263 hlh1_T3 end1_T3
WBGene00002978_Y105E8B.1_lev-11 E017 chrI:14624544-14624661 1.300 hlh1_T3 cnd1_T3
WBGene00002978_Y105E8B.1_lev-11 E017 chrI:14624544-14624661 1.479 hlh1_T3 nhr25_T3
WBGene00002978_Y105E8B.1_lev-11 E017 chrI:14624544-14624661 2.768 hlh1_T3 pha4_T3
WBGene00002978_Y105E8B.1_lev-11 E017 chrI:14624544-14624661 2.871 hlh1_T3 tbx37_T3

WBGene00002978_Y105E8B.1_lev-11 E021 chrI:14624956-14625089 1.699 hlh1_T3 end1_T3
WBGene00002978_Y105E8B.1_lev-11 E021 chrI:14624956-14625089 2.710 hlh1_T3 cnd1_T3
WBGene00002978_Y105E8B.1_lev-11 E021 chrI:14624956-14625089 2.398 hlh1_T3 pha4_T3
WBGene00002978_Y105E8B.1_lev-11 E021 chrI:14624956-14625089 2.595 hlh1_T3 nhr25_T3
WBGene00002978_Y105E8B.1_lev-11 E021 chrI:14624956-14625089 2.754 hlh1_T3 tbx37_T3

WBGene00002978_Y105E8B.1_lev-11 E022 chrI:14625279-14625435 1.914 hlh1_T3 end1_T3
WBGene00002978_Y105E8B.1_lev-11 E022 chrI:14625279-14625435 2.791 hlh1_T3 cnd1_T3
WBGene00002978_Y105E8B.1_lev-11 E022 chrI:14625279-14625435 2.493 hlh1_T3 pha4_T3
WBGene00002978_Y105E8B.1_lev-11 E022 chrI:14625279-14625435 2.743 hlh1_T3 nhr25_T3
WBGene00002978_Y105E8B.1_lev-11 E022 chrI:14625279-14625435 2.795 hlh1_T3 tbx37_T3

WBGene00003242_C37C3.6_mig-6 E014 chrV:7833825-7833921 2.018 hlh1_T3 cnd1_T3
WBGene00003242_C37C3.6_mig-6 E014 chrV:7833825-7833921 3.846 hlh1_T3 end1_T3
WBGene00003242_C37C3.6_mig-6 E014 chrV:7833825-7833921 2.034 hlh1_T3 tbx37_T3
WBGene00003242_C37C3.6_mig-6 E014 chrV:7833825-7833921 2.382 hlh1_T3 pha4_T3
WBGene00003242_C37C3.6_mig-6 E014 chrV:7833825-7833921 2.407 hlh1_T3 nhr25_T3

WBGene00003242_C37C3.6_mig-6 E015 chrV:7834668-7834796 1.819 hlh1_T3 cnd1_T3
WBGene00003242_C37C3.6_mig-6 E015 chrV:7834668-7834796 3.757 hlh1_T3 end1_T3
WBGene00003242_C37C3.6_mig-6 E015 chrV:7834668-7834796 2.003 hlh1_T3 tbx37_T3
WBGene00003242_C37C3.6_mig-6 E015 chrV:7834668-7834796 2.221 hlh1_T3 nhr25_T3
WBGene00003242_C37C3.6_mig-6 E015 chrV:7834668-7834796 2.449 hlh1_T3 pha4_T3

WBGene00003242_C37C3.6_mig-6 E016 chrV:7834847-7835197 1.854 hlh1_T3 cnd1_T3
WBGene00003242_C37C3.6_mig-6 E016 chrV:7834847-7835197 3.620 hlh1_T3 end1_T3
WBGene00003242_C37C3.6_mig-6 E016 chrV:7834847-7835197 1.880 hlh1_T3 nhr25_T3
WBGene00003242_C37C3.6_mig-6 E016 chrV:7834847-7835197 1.963 hlh1_T3 tbx37_T3
WBGene00003242_C37C3.6_mig-6 E016 chrV:7834847-7835197 2.465 hlh1_T3 pha4_T3

WBGene00003242_C37C3.6_mig-6 E017 chrV:7840437-7840528 1.781 hlh1_T3 cnd1_T3
WBGene00003242_C37C3.6_mig-6 E017 chrV:7840437-7840528 3.317 hlh1_T3 end1_T3
WBGene00003242_C37C3.6_mig-6 E017 chrV:7840437-7840528 1.118 hlh1_T3 tbx37_T3
WBGene00003242_C37C3.6_mig-6 E017 chrV:7840437-7840528 2.066 hlh1_T3 nhr25_T3
WBGene00003242_C37C3.6_mig-6 E017 chrV:7840437-7840528 2.067 hlh1_T3 pha4_T3

WBGene00003242_C37C3.6_mig-6 E018 chrV:7840926-7841514 1.850 hlh1_T3 cnd1_T3
WBGene00003242_C37C3.6_mig-6 E018 chrV:7840926-7841514 3.385 hlh1_T3 end1_T3
WBGene00003242_C37C3.6_mig-6 E018 chrV:7840926-7841514 1.424 hlh1_T3 tbx37_T3
WBGene00003242_C37C3.6_mig-6 E018 chrV:7840926-7841514 1.988 hlh1_T3 nhr25_T3
WBGene00003242_C37C3.6_mig-6 E018 chrV:7840926-7841514 2.205 hlh1_T3 pha4_T3

WBGene00003242_C37C3.6_mig-6 E019 chrV:7841727-7842384 1.700 hlh1_T3 cnd1_T3
WBGene00003242_C37C3.6_mig-6 E019 chrV:7841727-7842384 3.549 hlh1_T3 end1_T3
WBGene00003242_C37C3.6_mig-6 E019 chrV:7841727-7842384 1.726 hlh1_T3 tbx37_T3
WBGene00003242_C37C3.6_mig-6 E019 chrV:7841727-7842384 2.083 hlh1_T3 nhr25_T3
WBGene00003242_C37C3.6_mig-6 E019 chrV:7841727-7842384 2.107 hlh1_T3 pha4_T3

WBGene00004369_K09E2.4_rig-1 E009 chrX:8664762-8665098 1.107 hlh1_T3 end1_T3
WBGene00004369_K09E2.4_rig-1 E009 chrX:8664762-8665098 1.139 hlh1_T3 cnd1_T3
WBGene00004369_K09E2.4_rig-1 E009 chrX:8664762-8665098 1.043 hlh1_T3 tbx37_T3
WBGene00004369_K09E2.4_rig-1 E009 chrX:8664762-8665098 1.095 hlh1_T3 pha4_T3
WBGene00004369_K09E2.4_rig-1 E009 chrX:8664762-8665098 1.164 hlh1_T3 nhr25_T3

WBGene00006407_F25H5.1_lim-9 E022 chrI:9209853-9209957 1.034 hlh1_T3 cnd1_T3
WBGene00006407_F25H5.1_lim-9 E022 chrI:9209853-9209957 1.387 hlh1_T3 end1_T3
WBGene00006407_F25H5.1_lim-9 E022 chrI:9209853-9209957 1.570 hlh1_T3 pha4_T3
WBGene00006407_F25H5.1_lim-9 E022 chrI:9209853-9209957 1.687 hlh1_T3 tbx37_T3
WBGene00006407_F25H5.1_lim-9 E022 chrI:9209853-9209957 2.284 hlh1_T3 nhr25_T3

WBGene00006643_C02F12.1_tsp-17 E006 chrX:3682562-3682663 1.258 hlh1_T3 cnd1_T3
WBGene00006643_C02F12.1_tsp-17 E006 chrX:3682562-3682663 2.541 hlh1_T3 end1_T3
WBGene00006643_C02F12.1_tsp-17 E006 chrX:3682562-3682663 2.420 hlh1_T3 tbx37_T3
WBGene00006643_C02F12.1_tsp-17 E006 chrX:3682562-3682663 2.450 hlh1_T3 nhr25_T3
WBGene00006643_C02F12.1_tsp-17 E006 chrX:3682562-3682663 2.621 hlh1_T3 pha4_T3

WBGene00006794_C38C3.5_unc-60 E007 chrV:1476045-1476768 1.939 hlh1_T3 end1_T3
WBGene00006794_C38C3.5_unc-60 E007 chrV:1476045-1476768 1.956 hlh1_T3 cnd1_T3
WBGene00006794_C38C3.5_unc-60 E007 chrV:1476045-1476768 1.644 hlh1_T3 tbx37_T3
WBGene00006794_C38C3.5_unc-60 E007 chrV:1476045-1476768 1.809 hlh1_T3 nhr25_T3
WBGene00006794_C38C3.5_unc-60 E007 chrV:1476045-1476768 1.860 hlh1_T3 pha4_T3

WBGene00006823_C06A5.7_unc-94 E011 chrI:5999095-5999240 1.846 hlh1_T3 cnd1_T3
WBGene00006823_C06A5.7_unc-94 E011 chrI:5999095-5999240 2.093 hlh1_T3 end1_T3
WBGene00006823_C06A5.7_unc-94 E011 chrI:5999095-5999240 1.379 hlh1_T3 tbx37_T3
WBGene00006823_C06A5.7_unc-94 E011 chrI:5999095-5999240 1.670 hlh1_T3 nhr25_T3
WBGene00006823_C06A5.7_unc-94 E011 chrI:5999095-5999240 2.226 hlh1_T3 pha4_T3

WBGene00006832_C41C4.5_unc-105 E026 chrII:8122383-8122589 1.197 hlh1_T3 end1_T3
WBGene00006832_C41C4.5_unc-105 E026 chrII:8122383-8122589 1.929 hlh1_T3 cnd1_T3
WBGene00006832_C41C4.5_unc-105 E026 chrII:8122383-8122589 1.524 hlh1_T3 pha4_T3
WBGene00006832_C41C4.5_unc-105 E026 chrII:8122383-8122589 1.607 hlh1_T3 tbx37_T3
WBGene00006832_C41C4.5_unc-105 E026 chrII:8122383-8122589 1.772 hlh1_T3 nhr25_T3

WBGene00008768_F13G3.10_F13G3.10 E005 chrI:7314209-7314279 2.541 hlh1_T3 end1_T3
WBGene00008768_F13G3.10_F13G3.10 E005 chrI:7314209-7314279 2.637 hlh1_T3 cnd1_T3
WBGene00008768_F13G3.10_F13G3.10 E005 chrI:7314209-7314279 2.049 hlh1_T3 pha4_T3
WBGene00008768_F13G3.10_F13G3.10 E005 chrI:7314209-7314279 2.534 hlh1_T3 tbx37_T3
WBGene00008768_F13G3.10_F13G3.10 E005 chrI:7314209-7314279 3.031 hlh1_T3 nhr25_T3

WBGene00009098_F25B3.1_ehbp-1 E009 chrV:9553782-9553841 1.037 hlh1_T3 cnd1_T3
WBGene00009098_F25B3.1_ehbp-1 E009 chrV:9553782-9553841 1.508 hlh1_T3 end1_T3
WBGene00009098_F25B3.1_ehbp-1 E009 chrV:9553782-9553841 1.483 hlh1_T3 tbx37_T3
WBGene00009098_F25B3.1_ehbp-1 E009 chrV:9553782-9553841 1.578 hlh1_T3 pha4_T3
WBGene00009098_F25B3.1_ehbp-1 E009 chrV:9553782-9553841 1.745 hlh1_T3 nhr25_T3

WBGene00011385_T02G6.2_T02G6.2 E006 chrI:11803833-11803894 1.605 hlh1_T3 cnd1_T3
WBGene00011385_T02G6.2_T02G6.2 E006 chrI:11803833-11803894 1.976 hlh1_T3 end1_T3
WBGene00011385_T02G6.2_T02G6.2 E006 chrI:11803833-11803894 1.447 hlh1_T3 tbx37_T3
WBGene00011385_T02G6.2_T02G6.2 E006 chrI:11803833-11803894 1.504 hlh1_T3 pha4_T3
WBGene00011385_T02G6.2_T02G6.2 E006 chrI:11803833-11803894 1.877 hlh1_T3 nhr25_T3

WBGene00011385_T02G6.2_T02G6.2 E008 chrI:11804815-11804991 1.286 hlh1_T3 cnd1_T3
WBGene00011385_T02G6.2_T02G6.2 E008 chrI:11804815-11804991 1.661 hlh1_T3 end1_T3
WBGene00011385_T02G6.2_T02G6.2 E008 chrI:11804815-11804991 1.220 hlh1_T3 pha4_T3
WBGene00011385_T02G6.2_T02G6.2 E008 chrI:11804815-11804991 1.530 hlh1_T3 tbx37_T3
WBGene00011385_T02G6.2_T02G6.2 E008 chrI:11804815-11804991 1.923 hlh1_T3 nhr25_T3

WBGene00011647_T09E8.1_noca-1 E004 chrV:13159570-13159779 1.045 hlh1_T3 end1_T3
WBGene00011647_T09E8.1_noca-1 E004 chrV:13159570-13159779 1.504 hlh1_T3 cnd1_T3
WBGene00011647_T09E8.1_noca-1 E004 chrV:13159570-13159779 1.584 hlh1_T3 pha4_T3
WBGene00011647_T09E8.1_noca-1 E004 chrV:13159570-13159779 1.790 hlh1_T3 tbx37_T3
WBGene00011647_T09E8.1_noca-1 E004 chrV:13159570-13159779 1.841 hlh1_T3 nhr25_T3

WBGene00011755_T13H5.1_T13H5.1 E024 chrII:8506577-8506650 1.516 hlh1_T3 end1_T3
WBGene00011755_T13H5.1_T13H5.1 E024 chrII:8506577-8506650 1.582 hlh1_T3 cnd1_T3
WBGene00011755_T13H5.1_T13H5.1 E024 chrII:8506577-8506650 1.863 hlh1_T3 nhr25_T3
WBGene00011755_T13H5.1_T13H5.1 E024 chrII:8506577-8506650 2.072 hlh1_T3 tbx37_T3
WBGene00011755_T13H5.1_T13H5.1 E024 chrII:8506577-8506650 2.154 hlh1_T3 pha4_T3

WBGene00013228_Y56A3A.7_Y56A3A.7 E008 chrIII:11944849-11945104 1.486 hlh1_T3 cnd1_T3
WBGene00013228_Y56A3A.7_Y56A3A.7 E008 chrIII:11944849-11945104 1.759 hlh1_T3 end1_T3
WBGene00013228_Y56A3A.7_Y56A3A.7 E008 chrIII:11944849-11945104 1.453 hlh1_T3 tbx37_T3
WBGene00013228_Y56A3A.7_Y56A3A.7 E008 chrIII:11944849-11945104 1.571 hlh1_T3 pha4_T3
WBGene00013228_Y56A3A.7_Y56A3A.7 E008 chrIII:11944849-11945104 1.582 hlh1_T3 nhr25_T3

WBGene00013228_Y56A3A.7_Y56A3A.7 E009 chrIII:11945967-11946063 1.145 hlh1_T3 cnd1_T3
WBGene00013228_Y56A3A.7_Y56A3A.7 E009 chrIII:11945967-11946063 1.289 hlh1_T3 end1_T3
WBGene00013228_Y56A3A.7_Y56A3A.7 E009 chrIII:11945967-11946063 1.217 hlh1_T3 pha4_T3
WBGene00013228_Y56A3A.7_Y56A3A.7 E009 chrIII:11945967-11946063 1.246 hlh1_T3 nhr25_T3
WBGene00013228_Y56A3A.7_Y56A3A.7 E009 chrIII:11945967-11946063 1.273 hlh1_T3 tbx37_T3

WBGene00013228_Y56A3A.7_Y56A3A.7 E010 chrIII:11946138-11946416 1.234 hlh1_T3 cnd1_T3
WBGene00013228_Y56A3A.7_Y56A3A.7 E010 chrIII:11946138-11946416 1.380 hlh1_T3 end1_T3
WBGene00013228_Y56A3A.7_Y56A3A.7 E010 chrIII:11946138-11946416 1.248 hlh1_T3 pha4_T3
WBGene00013228_Y56A3A.7_Y56A3A.7 E010 chrIII:11946138-11946416 1.341 hlh1_T3 nhr25_T3
WBGene00013228_Y56A3A.7_Y56A3A.7 E010 chrIII:11946138-11946416 1.468 hlh1_T3 tbx37_T3

WBGene00013228_Y56A3A.7_Y56A3A.7 E012 chrIII:11946801-11946911 1.157 hlh1_T3 cnd1_T3
WBGene00013228_Y56A3A.7_Y56A3A.7 E012 chrIII:11946801-11946911 1.256 hlh1_T3 end1_T3
WBGene00013228_Y56A3A.7_Y56A3A.7 E012 chrIII:11946801-11946911 1.069 hlh1_T3 pha4_T3
WBGene00013228_Y56A3A.7_Y56A3A.7 E012 chrIII:11946801-11946911 1.336 hlh1_T3 nhr25_T3
WBGene00013228_Y56A3A.7_Y56A3A.7 E012 chrIII:11946801-11946911 1.396 hlh1_T3 tbx37_T3

WBGene00013228_Y56A3A.7_Y56A3A.7 E013 chrIII:11946968-11947017 1.199 hlh1_T3 cnd1_T3
WBGene00013228_Y56A3A.7_Y56A3A.7 E013 chrIII:11946968-11947017 1.668 hlh1_T3 end1_T3
WBGene00013228_Y56A3A.7_Y56A3A.7 E013 chrIII:11946968-11947017 1.428 hlh1_T3 pha4_T3
WBGene00013228_Y56A3A.7_Y56A3A.7 E013 chrIII:11946968-11947017 1.543 hlh1_T3 tbx37_T3
WBGene00013228_Y56A3A.7_Y56A3A.7 E013 chrIII:11946968-11947017 1.612 hlh1_T3 nhr25_T3

WBGene00013289_Y57G11A.1_tag-273 E001 chrIV:14487086-14487388 1.170 hlh1_T3 end1_T3
WBGene00013289_Y57G11A.1_tag-273 E001 chrIV:14487086-14487388 1.659 hlh1_T3 cnd1_T3
WBGene00013289_Y57G11A.1_tag-273 E001 chrIV:14487086-14487388 1.282 hlh1_T3 pha4_T3
WBGene00013289_Y57G11A.1_tag-273 E001 chrIV:14487086-14487388 1.601 hlh1_T3 nhr25_T3
WBGene00013289_Y57G11A.1_tag-273 E001 chrIV:14487086-14487388 1.683 hlh1_T3 tbx37_T3

WBGene00013289_Y57G11A.1_tag-273 E002 chrIV:14487838-14487971 1.196 hlh1_T3 end1_T3
WBGene00013289_Y57G11A.1_tag-273 E002 chrIV:14487838-14487971 1.580 hlh1_T3 cnd1_T3
WBGene00013289_Y57G11A.1_tag-273 E002 chrIV:14487838-14487971 1.335 hlh1_T3 pha4_T3
WBGene00013289_Y57G11A.1_tag-273 E002 chrIV:14487838-14487971 1.541 hlh1_T3 nhr25_T3
WBGene00013289_Y57G11A.1_tag-273 E002 chrIV:14487838-14487971 1.649 hlh1_T3 tbx37_T3

WBGene00013289_Y57G11A.1_tag-273 E012 chrIV:14496489-14496659 1.247 hlh1_T3 cnd1_T3
WBGene00013289_Y57G11A.1_tag-273 E012 chrIV:14496489-14496659 1.481 hlh1_T3 end1_T3
WBGene00013289_Y57G11A.1_tag-273 E012 chrIV:14496489-14496659 1.490 hlh1_T3 tbx37_T3
WBGene00013289_Y57G11A.1_tag-273 E012 chrIV:14496489-14496659 1.528 hlh1_T3 pha4_T3
WBGene00013289_Y57G11A.1_tag-273 E012 chrIV:14496489-14496659 1.563 hlh1_T3 nhr25_T3

WBGene00013683_Y105E8A.26_zoo-1 E001 chrI:14529531-14529559 1.338 hlh1_T3 cnd1_T3
WBGene00013683_Y105E8A.26_zoo-1 E001 chrI:14529531-14529559 1.409 hlh1_T3 end1_T3
WBGene00013683_Y105E8A.26_zoo-1 E001 chrI:14529531-14529559 1.531 hlh1_T3 pha4_T3
WBGene00013683_Y105E8A.26_zoo-1 E001 chrI:14529531-14529559 1.537 hlh1_T3 tbx37_T3
WBGene00013683_Y105E8A.26_zoo-1 E001 chrI:14529531-14529559 1.621 hlh1_T3 nhr25_T3

WBGene00013683_Y105E8A.26_zoo-1 E002 chrI:14529560-14529627 1.319 hlh1_T3 cnd1_T3
WBGene00013683_Y105E8A.26_zoo-1 E002 chrI:14529560-14529627 1.340 hlh1_T3 end1_T3
WBGene00013683_Y105E8A.26_zoo-1 E002 chrI:14529560-14529627 1.489 hlh1_T3 tbx37_T3
WBGene00013683_Y105E8A.26_zoo-1 E002 chrI:14529560-14529627 1.504 hlh1_T3 pha4_T3
WBGene00013683_Y105E8A.26_zoo-1 E002 chrI:14529560-14529627 1.576 hlh1_T3 nhr25_T3

WBGene00016735_C46H11.11_fhod-1 E010 chrI:5062125-5062598 1.123 hlh1_T3 end1_T3
WBGene00016735_C46H11.11_fhod-1 E010 chrI:5062125-5062598 1.303 hlh1_T3 cnd1_T3
WBGene00016735_C46H11.11_fhod-1 E010 chrI:5062125-5062598 1.230 hlh1_T3 pha4_T3
WBGene00016735_C46H11.11_fhod-1 E010 chrI:5062125-5062598 1.305 hlh1_T3 nhr25_T3
WBGene00016735_C46H11.11_fhod-1 E010 chrI:5062125-5062598 1.347 hlh1_T3 tbx37_T3

WBGene00016902_C53D5.1_C53D5.1 E001 chrI:291215-291307 1.189 hlh1_T3 cnd1_T3
WBGene00016902_C53D5.1_C53D5.1 E001 chrI:291215-291307 1.920 hlh1_T3 end1_T3
WBGene00016902_C53D5.1_C53D5.1 E001 chrI:291215-291307 1.543 hlh1_T3 tbx37_T3
WBGene00016902_C53D5.1_C53D5.1 E001 chrI:291215-291307 1.640 hlh1_T3 pha4_T3
WBGene00016902_C53D5.1_C53D5.1 E001 chrI:291215-291307 1.659 hlh1_T3 nhr25_T3

WBGene00020530_T15B12.1_T15B12.1 E006 chrIII:5294620-5294830 1.465 hlh1_T3 end1_T3
WBGene00020530_T15B12.1_T15B12.1 E006 chrIII:5294620-5294830 1.837 hlh1_T3 cnd1_T3
WBGene00020530_T15B12.1_T15B12.1 E006 chrIII:5294620-5294830 1.524 hlh1_T3 nhr25_T3
WBGene00020530_T15B12.1_T15B12.1 E006 chrIII:5294620-5294830 1.621 hlh1_T3 pha4_T3
WBGene00020530_T15B12.1_T15B12.1 E006 chrIII:5294620-5294830 1.759 hlh1_T3 tbx37_T3

WBGene00020530_T15B12.1_T15B12.1 E007 chrIII:5294885-5294950 1.266 hlh1_T3 end1_T3
WBGene00020530_T15B12.1_T15B12.1 E007 chrIII:5294885-5294950 1.346 hlh1_T3 cnd1_T3
WBGene00020530_T15B12.1_T15B12.1 E007 chrIII:5294885-5294950 1.155 hlh1_T3 pha4_T3
WBGene00020530_T15B12.1_T15B12.1 E007 chrIII:5294885-5294950 1.475 hlh1_T3 tbx37_T3
WBGene00020530_T15B12.1_T15B12.1 E007 chrIII:5294885-5294950 1.484 hlh1_T3 nhr25_T3

WBGene00020770_T24D11.1_eat-17 E009 chrX:16406387-16407073 1.102 hlh1_T3 cnd1_T3
WBGene00020770_T24D11.1_eat-17 E009 chrX:16406387-16407073 1.111 hlh1_T3 end1_T3
WBGene00020770_T24D11.1_eat-17 E009 chrX:16406387-16407073 1.004 hlh1_T3 tbx37_T3
WBGene00020770_T24D11.1_eat-17 E009 chrX:16406387-16407073 1.064 hlh1_T3 nhr25_T3
WBGene00020770_T24D11.1_eat-17 E009 chrX:16406387-16407073 1.147 hlh1_T3 pha4_T3

WBGene00021019_W04B5.2_W04B5.2 E005 chrIII:2427126-2427738 2.522 hlh1_T3 end1_T3
WBGene00021019_W04B5.2_W04B5.2 E005 chrIII:2427126-2427738 3.010 hlh1_T3 cnd1_T3
WBGene00021019_W04B5.2_W04B5.2 E005 chrIII:2427126-2427738 5.656 hlh1_T3 nhr25_T3
WBGene00021019_W04B5.2_W04B5.2 E005 chrIII:2427126-2427738 2.653 hlh1_T3 tbx37_T3
WBGene00021019_W04B5.2_W04B5.2 E005 chrIII:2427126-2427738 2.906 hlh1_T3 pha4_T3

WBGene00000942_ZC477.9_deb-1 J022 chrIV:7085858-7086182 1.521 hlh1_T3 end1_T3
WBGene00000942_ZC477.9_deb-1 J022 chrIV:7085858-7086182 1.974 hlh1_T3 cnd1_T3
WBGene00000942_ZC477.9_deb-1 J022 chrIV:7085858-7086182 1.322 hlh1_T3 pha4_T3
WBGene00000942_ZC477.9_deb-1 J022 chrIV:7085858-7086182 1.408 hlh1_T3 tbx37_T3
WBGene00000942_ZC477.9_deb-1 J022 chrIV:7085858-7086182 1.982 hlh1_T3 nhr25_T3

WBGene00001131_F15D3.1_dys-1 J090 chrI:11545541-11546117 1.704 hlh1_T3 end1_T3
WBGene00001131_F15D3.1_dys-1 J090 chrI:11545541-11546117 1.868 hlh1_T3 cnd1_T3
WBGene00001131_F15D3.1_dys-1 J090 chrI:11545541-11546117 1.639 hlh1_T3 tbx37_T3
WBGene00001131_F15D3.1_dys-1 J090 chrI:11545541-11546117 1.950 hlh1_T3 pha4_T3
WBGene00001131_F15D3.1_dys-1 J090 chrI:11545541-11546117 1.962 hlh1_T3 nhr25_T3

WBGene00001340_T01D1.2_etr-1 J044 chrII:167079-167903 1.627 hlh1_T3 cnd1_T3
WBGene00001340_T01D1.2_etr-1 J044 chrII:167079-167903 1.685 hlh1_T3 end1_T3
WBGene00001340_T01D1.2_etr-1 J044 chrII:167079-167903 1.407 hlh1_T3 pha4_T3
WBGene00001340_T01D1.2_etr-1 J044 chrII:167079-167903 1.667 hlh1_T3 tbx37_T3
WBGene00001340_T01D1.2_etr-1 J044 chrII:167079-167903 1.908 hlh1_T3 nhr25_T3

WBGene00002978_Y105E8B.1_lev-11 J030 chrI:14621597-14622303 2.619 hlh1_T3 end1_T3
WBGene00002978_Y105E8B.1_lev-11 J030 chrI:14621597-14622303 3.090 hlh1_T3 cnd1_T3
WBGene00002978_Y105E8B.1_lev-11 J030 chrI:14621597-14622303 2.572 hlh1_T3 tbx37_T3
WBGene00002978_Y105E8B.1_lev-11 J030 chrI:14621597-14622303 2.793 hlh1_T3 pha4_T3
WBGene00002978_Y105E8B.1_lev-11 J030 chrI:14621597-14622303 3.238 hlh1_T3 nhr25_T3

WBGene00002978_Y105E8B.1_lev-11 J034 chrI:14622512-14622827 2.154 hlh1_T3 end1_T3
WBGene00002978_Y105E8B.1_lev-11 J034 chrI:14622512-14622827 2.846 hlh1_T3 cnd1_T3
WBGene00002978_Y105E8B.1_lev-11 J034 chrI:14622512-14622827 1.820 hlh1_T3 pha4_T3
WBGene00002978_Y105E8B.1_lev-11 J034 chrI:14622512-14622827 2.194 hlh1_T3 tbx37_T3
WBGene00002978_Y105E8B.1_lev-11 J034 chrI:14622512-14622827 2.786 hlh1_T3 nhr25_T3

WBGene00002978_Y105E8B.1_lev-11 J041 chrI:14623899-14624302 2.302 hlh1_T3 end1_T3
WBGene00002978_Y105E8B.1_lev-11 J041 chrI:14623899-14624302 3.231 hlh1_T3 cnd1_T3
WBGene00002978_Y105E8B.1_lev-11 J041 chrI:14623899-14624302 2.005 hlh1_T3 pha4_T3
WBGene00002978_Y105E8B.1_lev-11 J041 chrI:14623899-14624302 2.460 hlh1_T3 tbx37_T3
WBGene00002978_Y105E8B.1_lev-11 J041 chrI:14623899-14624302 2.934 hlh1_T3 nhr25_T3

WBGene00002978_Y105E8B.1_lev-11 J045 chrI:14624421-14624955 2.092 hlh1_T3 end1_T3
WBGene00002978_Y105E8B.1_lev-11 J045 chrI:14624421-14624955 3.098 hlh1_T3 cnd1_T3
WBGene00002978_Y105E8B.1_lev-11 J045 chrI:14624421-14624955 1.863 hlh1_T3 pha4_T3
WBGene00002978_Y105E8B.1_lev-11 J045 chrI:14624421-14624955 2.518 hlh1_T3 tbx37_T3
WBGene00002978_Y105E8B.1_lev-11 J045 chrI:14624421-14624955 3.171 hlh1_T3 nhr25_T3

WBGene00002978_Y105E8B.1_lev-11 J048 chrI:14625090-14625278 1.762 hlh1_T3 end1_T3
WBGene00002978_Y105E8B.1_lev-11 J048 chrI:14625090-14625278 2.403 hlh1_T3 cnd1_T3
WBGene00002978_Y105E8B.1_lev-11 J048 chrI:14625090-14625278 1.841 hlh1_T3 pha4_T3
WBGene00002978_Y105E8B.1_lev-11 J048 chrI:14625090-14625278 2.351 hlh1_T3 nhr25_T3
WBGene00002978_Y105E8B.1_lev-11 J048 chrI:14625090-14625278 2.532 hlh1_T3 tbx37_T3

WBGene00003025_T27C4.4_lin-40 J018 chrV:3710119-3712352 1.165 hlh1_T3 cnd1_T3
WBGene00003025_T27C4.4_lin-40 J018 chrV:3710119-3712352 1.494 hlh1_T3 end1_T3
WBGene00003025_T27C4.4_lin-40 J018 chrV:3710119-3712352 1.003 hlh1_T3 nhr25_T3
WBGene00003025_T27C4.4_lin-40 J018 chrV:3710119-3712352 1.005 hlh1_T3 tbx37_T3
WBGene00003025_T27C4.4_lin-40 J018 chrV:3710119-3712352 1.509 hlh1_T3 pha4_T3

WBGene00003242_C37C3.6_mig-6 J031 chrV:7833335-7833824 2.028 hlh1_T3 cnd1_T3
WBGene00003242_C37C3.6_mig-6 J031 chrV:7833335-7833824 3.559 hlh1_T3 end1_T3
WBGene00003242_C37C3.6_mig-6 J031 chrV:7833335-7833824 1.710 hlh1_T3 tbx37_T3
WBGene00003242_C37C3.6_mig-6 J031 chrV:7833335-7833824 2.219 hlh1_T3 nhr25_T3
WBGene00003242_C37C3.6_mig-6 J031 chrV:7833335-7833824 2.348 hlh1_T3 pha4_T3

WBGene00003242_C37C3.6_mig-6 J033 chrV:7834797-7834846 1.833 hlh1_T3 cnd1_T3
WBGene00003242_C37C3.6_mig-6 J033 chrV:7834797-7834846 3.672 hlh1_T3 end1_T3
WBGene00003242_C37C3.6_mig-6 J033 chrV:7834797-7834846 2.223 hlh1_T3 tbx37_T3
WBGene00003242_C37C3.6_mig-6 J033 chrV:7834797-7834846 2.245 hlh1_T3 nhr25_T3
WBGene00003242_C37C3.6_mig-6 J033 chrV:7834797-7834846 2.846 hlh1_T3 pha4_T3

WBGene00006490_F36H1.2_kdin-1 J053 chrIV:11046080-11046473 1.342 hlh1_T3 end1_T3
WBGene00006490_F36H1.2_kdin-1 J053 chrIV:11046080-11046473 1.344 hlh1_T3 cnd1_T3
WBGene00006490_F36H1.2_kdin-1 J053 chrIV:11046080-11046473 1.043 hlh1_T3 tbx37_T3
WBGene00006490_F36H1.2_kdin-1 J053 chrIV:11046080-11046473 1.210 hlh1_T3 nhr25_T3
WBGene00006490_F36H1.2_kdin-1 J053 chrIV:11046080-11046473 1.278 hlh1_T3 pha4_T3

WBGene00008768_F13G3.10_F13G3.10 J007 chrI:7313900-7314208 1.546 hlh1_T3 end1_T3
WBGene00008768_F13G3.10_F13G3.10 J007 chrI:7313900-7314208 2.330 hlh1_T3 cnd1_T3
WBGene00008768_F13G3.10_F13G3.10 J007 chrI:7313900-7314208 1.278 hlh1_T3 pha4_T3
WBGene00008768_F13G3.10_F13G3.10 J007 chrI:7313900-7314208 2.359 hlh1_T3 tbx37_T3
WBGene00008768_F13G3.10_F13G3.10 J007 chrI:7313900-7314208 2.719 hlh1_T3 nhr25_T3

WBGene00009098_F25B3.1_ehbp-1 J023 chrV:9553842-9553934 1.283 hlh1_T3 cnd1_T3
WBGene00009098_F25B3.1_ehbp-1 J023 chrV:9553842-9553934 1.682 hlh1_T3 end1_T3
WBGene00009098_F25B3.1_ehbp-1 J023 chrV:9553842-9553934 1.810 hlh1_T3 tbx37_T3
WBGene00009098_F25B3.1_ehbp-1 J023 chrV:9553842-9553934 1.836 hlh1_T3 nhr25_T3
WBGene00009098_F25B3.1_ehbp-1 J023 chrV:9553842-9553934 1.884 hlh1_T3 pha4_T3

WBGene00012326_W07E11.1_W07E11.1 J030 chrX:10098094-10099065 1.539 hlh1_T3 cnd1_T3
WBGene00012326_W07E11.1_W07E11.1 J030 chrX:10098094-10099065 1.859 hlh1_T3 end1_T3
WBGene00012326_W07E11.1_W07E11.1 J030 chrX:10098094-10099065 1.821 hlh1_T3 pha4_T3
WBGene00012326_W07E11.1_W07E11.1 J030 chrX:10098094-10099065 1.829 hlh1_T3 tbx37_T3
WBGene00012326_W07E11.1_W07E11.1 J030 chrX:10098094-10099065 2.029 hlh1_T3 nhr25_T3

WBGene00013228_Y56A3A.7_Y56A3A.7 J020 chrIII:11942726-11944848 1.380 hlh1_T3 cnd1_T3
WBGene00013228_Y56A3A.7_Y56A3A.7 J020 chrIII:11942726-11944848 1.579 hlh1_T3 end1_T3
WBGene00013228_Y56A3A.7_Y56A3A.7 J020 chrIII:11942726-11944848 1.261 hlh1_T3 tbx37_T3
WBGene00013228_Y56A3A.7_Y56A3A.7 J020 chrIII:11942726-11944848 1.458 hlh1_T3 pha4_T3
WBGene00013228_Y56A3A.7_Y56A3A.7 J020 chrIII:11942726-11944848 1.538 hlh1_T3 nhr25_T3

WBGene00013228_Y56A3A.7_Y56A3A.7 J021 chrIII:11945105-11945966 1.063 hlh1_T3 cnd1_T3
WBGene00013228_Y56A3A.7_Y56A3A.7 J021 chrIII:11945105-11945966 1.244 hlh1_T3 end1_T3
WBGene00013228_Y56A3A.7_Y56A3A.7 J021 chrIII:11945105-11945966 1.126 hlh1_T3 pha4_T3
WBGene00013228_Y56A3A.7_Y56A3A.7 J021 chrIII:11945105-11945966 1.129 hlh1_T3 nhr25_T3
WBGene00013228_Y56A3A.7_Y56A3A.7 J021 chrIII:11945105-11945966 1.148 hlh1_T3 tbx37_T3

WBGene00013228_Y56A3A.7_Y56A3A.7 J023 chrIII:11946417-11946663 1.099 hlh1_T3 cnd1_T3
WBGene00013228_Y56A3A.7_Y56A3A.7 J023 chrIII:11946417-11946663 1.244 hlh1_T3 end1_T3
WBGene00013228_Y56A3A.7_Y56A3A.7 J023 chrIII:11946417-11946663 1.026 hlh1_T3 pha4_T3
WBGene00013228_Y56A3A.7_Y56A3A.7 J023 chrIII:11946417-11946663 1.274 hlh1_T3 nhr25_T3
WBGene00013228_Y56A3A.7_Y56A3A.7 J023 chrIII:11946417-11946663 1.304 hlh1_T3 tbx37_T3

WBGene00013228_Y56A3A.7_Y56A3A.7 J025 chrIII:11946912-11946967 1.198 hlh1_T3 cnd1_T3
WBGene00013228_Y56A3A.7_Y56A3A.7 J025 chrIII:11946912-11946967 1.653 hlh1_T3 end1_T3
WBGene00013228_Y56A3A.7_Y56A3A.7 J025 chrIII:11946912-11946967 1.427 hlh1_T3 pha4_T3
WBGene00013228_Y56A3A.7_Y56A3A.7 J025 chrIII:11946912-11946967 1.549 hlh1_T3 tbx37_T3
WBGene00013228_Y56A3A.7_Y56A3A.7 J025 chrIII:11946912-11946967 1.618 hlh1_T3 nhr25_T3

WBGene00016902_C53D5.1_C53D5.1 J011 chrI:291308-295791 1.059 hlh1_T3 cnd1_T3
WBGene00016902_C53D5.1_C53D5.1 J011 chrI:291308-295791 1.416 hlh1_T3 end1_T3
WBGene00016902_C53D5.1_C53D5.1 J011 chrI:291308-295791 1.014 hlh1_T3 pha4_T3
WBGene00016902_C53D5.1_C53D5.1 J011 chrI:291308-295791 1.123 hlh1_T3 nhr25_T3
WBGene00016902_C53D5.1_C53D5.1 J011 chrI:291308-295791 1.423 hlh1_T3 tbx37_T3

WBGene00020530_T15B12.1_T15B12.1 J017 chrIII:5294831-5294884 1.177 hlh1_T3 end1_T3
WBGene00020530_T15B12.1_T15B12.1 J017 chrIII:5294831-5294884 1.247 hlh1_T3 cnd1_T3
WBGene00020530_T15B12.1_T15B12.1 J017 chrIII:5294831-5294884 1.124 hlh1_T3 pha4_T3
WBGene00020530_T15B12.1_T15B12.1 J017 chrIII:5294831-5294884 1.232 hlh1_T3 nhr25_T3
WBGene00020530_T15B12.1_T15B12.1 J017 chrIII:5294831-5294884 1.320 hlh1_T3 tbx37_T3


WBGene00000228_W04D2.1_atn-1 E006 chrV:12481114-12481196 1.089 hlh1_T4 cnd1_T4
WBGene00000228_W04D2.1_atn-1 E006 chrV:12481114-12481196 1.329 hlh1_T4 end1_T4
WBGene00000228_W04D2.1_atn-1 E006 chrV:12481114-12481196 1.082 hlh1_T4 tbx37_T4
WBGene00000228_W04D2.1_atn-1 E006 chrV:12481114-12481196 1.147 hlh1_T4 nhr25_T4
WBGene00000228_W04D2.1_atn-1 E006 chrV:12481114-12481196 1.312 hlh1_T4 pha4_T4

WBGene00000674_F29C4.8_col-99 E007 chrIV:140379-140450 1.088 hlh1_T4 cnd1_T4
WBGene00000674_F29C4.8_col-99 E007 chrIV:140379-140450 1.201 hlh1_T4 end1_T4
WBGene00000674_F29C4.8_col-99 E007 chrIV:140379-140450 1.081 hlh1_T4 tbx37_T4
WBGene00000674_F29C4.8_col-99 E007 chrIV:140379-140450 1.159 hlh1_T4 nhr25_T4
WBGene00000674_F29C4.8_col-99 E007 chrIV:140379-140450 1.305 hlh1_T4 pha4_T4

WBGene00000942_ZC477.9_deb-1 E018 chrIV:7092787-7093026 2.160 hlh1_T4 cnd1_T4
WBGene00000942_ZC477.9_deb-1 E018 chrIV:7092787-7093026 2.238 hlh1_T4 end1_T4
WBGene00000942_ZC477.9_deb-1 E018 chrIV:7092787-7093026 1.535 hlh1_T4 nhr25_T4
WBGene00000942_ZC477.9_deb-1 E018 chrIV:7092787-7093026 3.486 hlh1_T4 tbx37_T4
WBGene00000942_ZC477.9_deb-1 E018 chrIV:7092787-7093026 3.532 hlh1_T4 pha4_T4

WBGene00001000_C18A11.7_dim-1 E007 chrX:8056192-8056366 2.456 hlh1_T4 end1_T4
WBGene00001000_C18A11.7_dim-1 E007 chrX:8056192-8056366 2.544 hlh1_T4 cnd1_T4
WBGene00001000_C18A11.7_dim-1 E007 chrX:8056192-8056366 1.711 hlh1_T4 nhr25_T4
WBGene00001000_C18A11.7_dim-1 E007 chrX:8056192-8056366 1.803 hlh1_T4 tbx37_T4
WBGene00001000_C18A11.7_dim-1 E007 chrX:8056192-8056366 1.898 hlh1_T4 pha4_T4

WBGene00001000_C18A11.7_dim-1 E008 chrX:8056994-8057529 2.627 hlh1_T4 cnd1_T4
WBGene00001000_C18A11.7_dim-1 E008 chrX:8056994-8057529 2.649 hlh1_T4 end1_T4
WBGene00001000_C18A11.7_dim-1 E008 chrX:8056994-8057529 1.652 hlh1_T4 nhr25_T4
WBGene00001000_C18A11.7_dim-1 E008 chrX:8056994-8057529 1.733 hlh1_T4 tbx37_T4
WBGene00001000_C18A11.7_dim-1 E008 chrX:8056994-8057529 1.983 hlh1_T4 pha4_T4

WBGene00001132_T11B7.4_alp-1 E014 chrIV:8860082-8860198 1.438 hlh1_T4 end1_T4
WBGene00001132_T11B7.4_alp-1 E014 chrIV:8860082-8860198 1.531 hlh1_T4 cnd1_T4
WBGene00001132_T11B7.4_alp-1 E014 chrIV:8860082-8860198 1.240 hlh1_T4 pha4_T4
WBGene00001132_T11B7.4_alp-1 E014 chrIV:8860082-8860198 1.329 hlh1_T4 tbx37_T4
WBGene00001132_T11B7.4_alp-1 E014 chrIV:8860082-8860198 1.450 hlh1_T4 nhr25_T4

WBGene00001184_F58A3.2_egl-15 E006 chrX:11017580-11017930 1.818 hlh1_T4 end1_T4
WBGene00001184_F58A3.2_egl-15 E006 chrX:11017580-11017930 1.846 hlh1_T4 cnd1_T4
WBGene00001184_F58A3.2_egl-15 E006 chrX:11017580-11017930 1.824 hlh1_T4 tbx37_T4
WBGene00001184_F58A3.2_egl-15 E006 chrX:11017580-11017930 1.968 hlh1_T4 nhr25_T4
WBGene00001184_F58A3.2_egl-15 E006 chrX:11017580-11017930 2.047 hlh1_T4 pha4_T4

WBGene00002977_Y105E8A.7_lev-10 E012 chrI:14399418-14399536 1.544 hlh1_T4 cnd1_T4
WBGene00002977_Y105E8A.7_lev-10 E012 chrI:14399418-14399536 2.158 hlh1_T4 end1_T4
WBGene00002977_Y105E8A.7_lev-10 E012 chrI:14399418-14399536 2.235 hlh1_T4 nhr25_T4
WBGene00002977_Y105E8A.7_lev-10 E012 chrI:14399418-14399536 2.296 hlh1_T4 tbx37_T4
WBGene00002977_Y105E8A.7_lev-10 E012 chrI:14399418-14399536 2.643 hlh1_T4 pha4_T4

WBGene00002978_Y105E8B.1_lev-11 E008 chrI:14622304-14622511 2.549 hlh1_T4 end1_T4
WBGene00002978_Y105E8B.1_lev-11 E008 chrI:14622304-14622511 3.243 hlh1_T4 cnd1_T4
WBGene00002978_Y105E8B.1_lev-11 E008 chrI:14622304-14622511 2.545 hlh1_T4 pha4_T4
WBGene00002978_Y105E8B.1_lev-11 E008 chrI:14622304-14622511 2.569 hlh1_T4 tbx37_T4
WBGene00002978_Y105E8B.1_lev-11 E008 chrI:14622304-14622511 3.390 hlh1_T4 nhr25_T4

WBGene00002978_Y105E8B.1_lev-11 E009 chrI:14622658-14622743 1.559 hlh1_T4 cnd1_T4
WBGene00002978_Y105E8B.1_lev-11 E009 chrI:14622658-14622743 2.399 hlh1_T4 end1_T4
WBGene00002978_Y105E8B.1_lev-11 E009 chrI:14622658-14622743 1.714 hlh1_T4 nhr25_T4
WBGene00002978_Y105E8B.1_lev-11 E009 chrI:14622658-14622743 3.227 hlh1_T4 tbx37_T4
WBGene00002978_Y105E8B.1_lev-11 E009 chrI:14622658-14622743 3.459 hlh1_T4 pha4_T4

WBGene00002978_Y105E8B.1_lev-11 E016 chrI:14624303-14624420 2.222 hlh1_T4 end1_T4
WBGene00002978_Y105E8B.1_lev-11 E016 chrI:14624303-14624420 3.297 hlh1_T4 cnd1_T4
WBGene00002978_Y105E8B.1_lev-11 E016 chrI:14624303-14624420 1.927 hlh1_T4 pha4_T4
WBGene00002978_Y105E8B.1_lev-11 E016 chrI:14624303-14624420 2.541 hlh1_T4 tbx37_T4
WBGene00002978_Y105E8B.1_lev-11 E016 chrI:14624303-14624420 3.065 hlh1_T4 nhr25_T4

WBGene00002978_Y105E8B.1_lev-11 E017 chrI:14624544-14624661 1.492 hlh1_T4 cnd1_T4
WBGene00002978_Y105E8B.1_lev-11 E017 chrI:14624544-14624661 2.171 hlh1_T4 end1_T4
WBGene00002978_Y105E8B.1_lev-11 E017 chrI:14624544-14624661 1.507 hlh1_T4 nhr25_T4
WBGene00002978_Y105E8B.1_lev-11 E017 chrI:14624544-14624661 2.941 hlh1_T4 tbx37_T4
WBGene00002978_Y105E8B.1_lev-11 E017 chrI:14624544-14624661 2.985 hlh1_T4 pha4_T4

WBGene00002978_Y105E8B.1_lev-11 E021 chrI:14624956-14625089 1.885 hlh1_T4 end1_T4
WBGene00002978_Y105E8B.1_lev-11 E021 chrI:14624956-14625089 2.776 hlh1_T4 cnd1_T4
WBGene00002978_Y105E8B.1_lev-11 E021 chrI:14624956-14625089 2.272 hlh1_T4 nhr25_T4
WBGene00002978_Y105E8B.1_lev-11 E021 chrI:14624956-14625089 2.473 hlh1_T4 pha4_T4
WBGene00002978_Y105E8B.1_lev-11 E021 chrI:14624956-14625089 2.696 hlh1_T4 tbx37_T4

WBGene00002978_Y105E8B.1_lev-11 E022 chrI:14625279-14625435 2.000 hlh1_T4 end1_T4
WBGene00002978_Y105E8B.1_lev-11 E022 chrI:14625279-14625435 3.015 hlh1_T4 cnd1_T4
WBGene00002978_Y105E8B.1_lev-11 E022 chrI:14625279-14625435 2.460 hlh1_T4 nhr25_T4
WBGene00002978_Y105E8B.1_lev-11 E022 chrI:14625279-14625435 2.463 hlh1_T4 pha4_T4
WBGene00002978_Y105E8B.1_lev-11 E022 chrI:14625279-14625435 2.784 hlh1_T4 tbx37_T4

WBGene00003242_C37C3.6_mig-6 E014 chrV:7833825-7833921 2.046 hlh1_T4 cnd1_T4
WBGene00003242_C37C3.6_mig-6 E014 chrV:7833825-7833921 4.124 hlh1_T4 end1_T4
WBGene00003242_C37C3.6_mig-6 E014 chrV:7833825-7833921 1.776 hlh1_T4 tbx37_T4
WBGene00003242_C37C3.6_mig-6 E014 chrV:7833825-7833921 2.537 hlh1_T4 nhr25_T4
WBGene00003242_C37C3.6_mig-6 E014 chrV:7833825-7833921 3.203 hlh1_T4 pha4_T4

WBGene00003242_C37C3.6_mig-6 E018 chrV:7840926-7841514 1.223 hlh1_T4 cnd1_T4
WBGene00003242_C37C3.6_mig-6 E018 chrV:7840926-7841514 3.361 hlh1_T4 end1_T4
WBGene00003242_C37C3.6_mig-6 E018 chrV:7840926-7841514 1.134 hlh1_T4 tbx37_T4
WBGene00003242_C37C3.6_mig-6 E018 chrV:7840926-7841514 1.918 hlh1_T4 nhr25_T4
WBGene00003242_C37C3.6_mig-6 E018 chrV:7840926-7841514 2.481 hlh1_T4 pha4_T4

WBGene00003242_C37C3.6_mig-6 E019 chrV:7841727-7842384 1.289 hlh1_T4 cnd1_T4
WBGene00003242_C37C3.6_mig-6 E019 chrV:7841727-7842384 3.537 hlh1_T4 end1_T4
WBGene00003242_C37C3.6_mig-6 E019 chrV:7841727-7842384 1.103 hlh1_T4 tbx37_T4
WBGene00003242_C37C3.6_mig-6 E019 chrV:7841727-7842384 1.942 hlh1_T4 nhr25_T4
WBGene00003242_C37C3.6_mig-6 E019 chrV:7841727-7842384 2.482 hlh1_T4 pha4_T4

WBGene00003375_T04C9.4_mlp-1 E010 chrIII:5972897-5972976 2.291 hlh1_T4 cnd1_T4
WBGene00003375_T04C9.4_mlp-1 E010 chrIII:5972897-5972976 3.126 hlh1_T4 end1_T4
WBGene00003375_T04C9.4_mlp-1 E010 chrIII:5972897-5972976 2.053 hlh1_T4 nhr25_T4
WBGene00003375_T04C9.4_mlp-1 E010 chrIII:5972897-5972976 3.397 hlh1_T4 tbx37_T4
WBGene00003375_T04C9.4_mlp-1 E010 chrIII:5972897-5972976 4.367 hlh1_T4 pha4_T4

WBGene00003375_T04C9.4_mlp-1 E011 chrIII:5973307-5973401 2.017 hlh1_T4 cnd1_T4
WBGene00003375_T04C9.4_mlp-1 E011 chrIII:5973307-5973401 2.640 hlh1_T4 end1_T4
WBGene00003375_T04C9.4_mlp-1 E011 chrIII:5973307-5973401 1.813 hlh1_T4 nhr25_T4
WBGene00003375_T04C9.4_mlp-1 E011 chrIII:5973307-5973401 3.277 hlh1_T4 tbx37_T4
WBGene00003375_T04C9.4_mlp-1 E011 chrIII:5973307-5973401 3.844 hlh1_T4 pha4_T4

WBGene00004130_F54E2.3_ketn-1 E010 chrV:2784447-2784554 1.596 hlh1_T4 cnd1_T4
WBGene00004130_F54E2.3_ketn-1 E010 chrV:2784447-2784554 1.896 hlh1_T4 end1_T4
WBGene00004130_F54E2.3_ketn-1 E010 chrV:2784447-2784554 1.672 hlh1_T4 nhr25_T4
WBGene00004130_F54E2.3_ketn-1 E010 chrV:2784447-2784554 2.483 hlh1_T4 tbx37_T4
WBGene00004130_F54E2.3_ketn-1 E010 chrV:2784447-2784554 2.491 hlh1_T4 pha4_T4

WBGene00004830_Y51A2D.19_slo-1 E010 chrV:18499582-18499694 1.956 hlh1_T4 end1_T4
WBGene00004830_Y51A2D.19_slo-1 E010 chrV:18499582-18499694 2.180 hlh1_T4 cnd1_T4
WBGene00004830_Y51A2D.19_slo-1 E010 chrV:18499582-18499694 1.703 hlh1_T4 nhr25_T4
WBGene00004830_Y51A2D.19_slo-1 E010 chrV:18499582-18499694 1.905 hlh1_T4 tbx37_T4
WBGene00004830_Y51A2D.19_slo-1 E010 chrV:18499582-18499694 1.951 hlh1_T4 pha4_T4

WBGene00006407_F25H5.1_lim-9 E019 chrI:9205587-9205732 1.267 hlh1_T4 end1_T4
WBGene00006407_F25H5.1_lim-9 E019 chrI:9205587-9205732 1.406 hlh1_T4 cnd1_T4
WBGene00006407_F25H5.1_lim-9 E019 chrI:9205587-9205732 1.886 hlh1_T4 pha4_T4
WBGene00006407_F25H5.1_lim-9 E019 chrI:9205587-9205732 1.896 hlh1_T4 tbx37_T4
WBGene00006407_F25H5.1_lim-9 E019 chrI:9205587-9205732 2.257 hlh1_T4 nhr25_T4

WBGene00006407_F25H5.1_lim-9 E020 chrI:9209390-9209391 1.267 hlh1_T4 end1_T4
WBGene00006407_F25H5.1_lim-9 E020 chrI:9209390-9209391 1.293 hlh1_T4 cnd1_T4
WBGene00006407_F25H5.1_lim-9 E020 chrI:9209390-9209391 1.960 hlh1_T4 tbx37_T4
WBGene00006407_F25H5.1_lim-9 E020 chrI:9209390-9209391 2.006 hlh1_T4 pha4_T4
WBGene00006407_F25H5.1_lim-9 E020 chrI:9209390-9209391 2.060 hlh1_T4 nhr25_T4

WBGene00006407_F25H5.1_lim-9 E021 chrI:9209392-9209449 1.333 hlh1_T4 end1_T4
WBGene00006407_F25H5.1_lim-9 E021 chrI:9209392-9209449 1.526 hlh1_T4 cnd1_T4
WBGene00006407_F25H5.1_lim-9 E021 chrI:9209392-9209449 1.974 hlh1_T4 tbx37_T4
WBGene00006407_F25H5.1_lim-9 E021 chrI:9209392-9209449 2.061 hlh1_T4 pha4_T4
WBGene00006407_F25H5.1_lim-9 E021 chrI:9209392-9209449 2.431 hlh1_T4 nhr25_T4

WBGene00006407_F25H5.1_lim-9 E022 chrI:9209853-9209957 1.251 hlh1_T4 end1_T4
WBGene00006407_F25H5.1_lim-9 E022 chrI:9209853-9209957 1.613 hlh1_T4 cnd1_T4
WBGene00006407_F25H5.1_lim-9 E022 chrI:9209853-9209957 1.919 hlh1_T4 pha4_T4
WBGene00006407_F25H5.1_lim-9 E022 chrI:9209853-9209957 2.001 hlh1_T4 tbx37_T4
WBGene00006407_F25H5.1_lim-9 E022 chrI:9209853-9209957 2.519 hlh1_T4 nhr25_T4

WBGene00006436_W06H8.8_ttn-1 E032 chrV:6154949-6155099 1.461 hlh1_T4 cnd1_T4
WBGene00006436_W06H8.8_ttn-1 E032 chrV:6154949-6155099 1.786 hlh1_T4 end1_T4
WBGene00006436_W06H8.8_ttn-1 E032 chrV:6154949-6155099 1.566 hlh1_T4 nhr25_T4
WBGene00006436_W06H8.8_ttn-1 E032 chrV:6154949-6155099 1.947 hlh1_T4 pha4_T4
WBGene00006436_W06H8.8_ttn-1 E032 chrV:6154949-6155099 2.026 hlh1_T4 tbx37_T4

WBGene00006436_W06H8.8_ttn-1 E033 chrV:6155145-6155993 1.410 hlh1_T4 end1_T4
WBGene00006436_W06H8.8_ttn-1 E033 chrV:6155145-6155993 1.613 hlh1_T4 cnd1_T4
WBGene00006436_W06H8.8_ttn-1 E033 chrV:6155145-6155993 1.486 hlh1_T4 nhr25_T4
WBGene00006436_W06H8.8_ttn-1 E033 chrV:6155145-6155993 1.525 hlh1_T4 tbx37_T4
WBGene00006436_W06H8.8_ttn-1 E033 chrV:6155145-6155993 1.600 hlh1_T4 pha4_T4

WBGene00006436_W06H8.8_ttn-1 E034 chrV:6156155-6160907 1.339 hlh1_T4 cnd1_T4
WBGene00006436_W06H8.8_ttn-1 E034 chrV:6156155-6160907 1.525 hlh1_T4 end1_T4
WBGene00006436_W06H8.8_ttn-1 E034 chrV:6156155-6160907 1.209 hlh1_T4 tbx37_T4
WBGene00006436_W06H8.8_ttn-1 E034 chrV:6156155-6160907 1.232 hlh1_T4 nhr25_T4
WBGene00006436_W06H8.8_ttn-1 E034 chrV:6156155-6160907 1.425 hlh1_T4 pha4_T4

WBGene00006643_C02F12.1_tsp-17 E006 chrX:3682562-3682663 1.624 hlh1_T4 cnd1_T4
WBGene00006643_C02F12.1_tsp-17 E006 chrX:3682562-3682663 2.544 hlh1_T4 end1_T4
WBGene00006643_C02F12.1_tsp-17 E006 chrX:3682562-3682663 1.727 hlh1_T4 nhr25_T4
WBGene00006643_C02F12.1_tsp-17 E006 chrX:3682562-3682663 2.549 hlh1_T4 tbx37_T4
WBGene00006643_C02F12.1_tsp-17 E006 chrX:3682562-3682663 2.720 hlh1_T4 pha4_T4

WBGene00006794_C38C3.5_unc-60 E003 chrV:1475312-1475407 1.006 hlh1_T4 cnd1_T4
WBGene00006794_C38C3.5_unc-60 E003 chrV:1475312-1475407 1.382 hlh1_T4 end1_T4
WBGene00006794_C38C3.5_unc-60 E003 chrV:1475312-1475407 1.285 hlh1_T4 nhr25_T4
WBGene00006794_C38C3.5_unc-60 E003 chrV:1475312-1475407 1.376 hlh1_T4 pha4_T4
WBGene00006794_C38C3.5_unc-60 E003 chrV:1475312-1475407 1.429 hlh1_T4 tbx37_T4

WBGene00006794_C38C3.5_unc-60 E004 chrV:1475561-1475787 1.198 hlh1_T4 cnd1_T4
WBGene00006794_C38C3.5_unc-60 E004 chrV:1475561-1475787 1.335 hlh1_T4 end1_T4
WBGene00006794_C38C3.5_unc-60 E004 chrV:1475561-1475787 1.405 hlh1_T4 nhr25_T4
WBGene00006794_C38C3.5_unc-60 E004 chrV:1475561-1475787 1.426 hlh1_T4 pha4_T4
WBGene00006794_C38C3.5_unc-60 E004 chrV:1475561-1475787 1.684 hlh1_T4 tbx37_T4

WBGene00006794_C38C3.5_unc-60 E005 chrV:1475841-1475940 1.199 hlh1_T4 cnd1_T4
WBGene00006794_C38C3.5_unc-60 E005 chrV:1475841-1475940 1.212 hlh1_T4 end1_T4
WBGene00006794_C38C3.5_unc-60 E005 chrV:1475841-1475940 1.329 hlh1_T4 nhr25_T4
WBGene00006794_C38C3.5_unc-60 E005 chrV:1475841-1475940 1.371 hlh1_T4 pha4_T4
WBGene00006794_C38C3.5_unc-60 E005 chrV:1475841-1475940 1.610 hlh1_T4 tbx37_T4

WBGene00006794_C38C3.5_unc-60 E006 chrV:1476001-1476044 1.228 hlh1_T4 cnd1_T4
WBGene00006794_C38C3.5_unc-60 E006 chrV:1476001-1476044 1.268 hlh1_T4 end1_T4
WBGene00006794_C38C3.5_unc-60 E006 chrV:1476001-1476044 1.369 hlh1_T4 nhr25_T4
WBGene00006794_C38C3.5_unc-60 E006 chrV:1476001-1476044 1.370 hlh1_T4 pha4_T4
WBGene00006794_C38C3.5_unc-60 E006 chrV:1476001-1476044 1.578 hlh1_T4 tbx37_T4

WBGene00006794_C38C3.5_unc-60 E007 chrV:1476045-1476768 2.355 hlh1_T4 end1_T4
WBGene00006794_C38C3.5_unc-60 E007 chrV:1476045-1476768 2.596 hlh1_T4 cnd1_T4
WBGene00006794_C38C3.5_unc-60 E007 chrV:1476045-1476768 2.109 hlh1_T4 tbx37_T4
WBGene00006794_C38C3.5_unc-60 E007 chrV:1476045-1476768 2.335 hlh1_T4 nhr25_T4
WBGene00006794_C38C3.5_unc-60 E007 chrV:1476045-1476768 2.360 hlh1_T4 pha4_T4

WBGene00006823_C06A5.7_unc-94 E011 chrI:5999095-5999240 2.985 hlh1_T4 end1_T4
WBGene00006823_C06A5.7_unc-94 E011 chrI:5999095-5999240 3.268 hlh1_T4 cnd1_T4
WBGene00006823_C06A5.7_unc-94 E011 chrI:5999095-5999240 2.061 hlh1_T4 tbx37_T4
WBGene00006823_C06A5.7_unc-94 E011 chrI:5999095-5999240 2.618 hlh1_T4 nhr25_T4
WBGene00006823_C06A5.7_unc-94 E011 chrI:5999095-5999240 3.081 hlh1_T4 pha4_T4

WBGene00006832_C41C4.5_unc-105 E026 chrII:8122383-8122589 1.667 hlh1_T4 end1_T4
WBGene00006832_C41C4.5_unc-105 E026 chrII:8122383-8122589 2.088 hlh1_T4 cnd1_T4
WBGene00006832_C41C4.5_unc-105 E026 chrII:8122383-8122589 1.144 hlh1_T4 nhr25_T4
WBGene00006832_C41C4.5_unc-105 E026 chrII:8122383-8122589 1.643 hlh1_T4 pha4_T4
WBGene00006832_C41C4.5_unc-105 E026 chrII:8122383-8122589 2.077 hlh1_T4 tbx37_T4

WBGene00007750_C26G2.1_syg-2 E011 chrX:14657966-14658124 1.313 hlh1_T4 cnd1_T4
WBGene00007750_C26G2.1_syg-2 E011 chrX:14657966-14658124 2.098 hlh1_T4 end1_T4
WBGene00007750_C26G2.1_syg-2 E011 chrX:14657966-14658124 1.104 hlh1_T4 tbx37_T4
WBGene00007750_C26G2.1_syg-2 E011 chrX:14657966-14658124 1.290 hlh1_T4 nhr25_T4
WBGene00007750_C26G2.1_syg-2 E011 chrX:14657966-14658124 1.517 hlh1_T4 pha4_T4

WBGene00008768_F13G3.10_F13G3.10 E005 chrI:7314209-7314279 2.723 hlh1_T4 end1_T4
WBGene00008768_F13G3.10_F13G3.10 E005 chrI:7314209-7314279 2.868 hlh1_T4 cnd1_T4
WBGene00008768_F13G3.10_F13G3.10 E005 chrI:7314209-7314279 2.319 hlh1_T4 pha4_T4
WBGene00008768_F13G3.10_F13G3.10 E005 chrI:7314209-7314279 2.548 hlh1_T4 tbx37_T4
WBGene00008768_F13G3.10_F13G3.10 E005 chrI:7314209-7314279 2.813 hlh1_T4 nhr25_T4

WBGene00009098_F25B3.1_ehbp-1 E008 chrV:9553626-9553703 1.018 hlh1_T4 cnd1_T4
WBGene00009098_F25B3.1_ehbp-1 E008 chrV:9553626-9553703 1.172 hlh1_T4 end1_T4
WBGene00009098_F25B3.1_ehbp-1 E008 chrV:9553626-9553703 1.780 hlh1_T4 pha4_T4
WBGene00009098_F25B3.1_ehbp-1 E008 chrV:9553626-9553703 1.881 hlh1_T4 tbx37_T4
WBGene00009098_F25B3.1_ehbp-1 E008 chrV:9553626-9553703 2.044 hlh1_T4 nhr25_T4

WBGene00009126_F25H5.3_pyk-1 E006 chrI:9174219-9174339 1.400 hlh1_T4 end1_T4
WBGene00009126_F25H5.3_pyk-1 E006 chrI:9174219-9174339 1.640 hlh1_T4 cnd1_T4
WBGene00009126_F25H5.3_pyk-1 E006 chrI:9174219-9174339 1.025 hlh1_T4 tbx37_T4
WBGene00009126_F25H5.3_pyk-1 E006 chrI:9174219-9174339 1.035 hlh1_T4 pha4_T4
WBGene00009126_F25H5.3_pyk-1 E006 chrI:9174219-9174339 1.725 hlh1_T4 nhr25_T4

WBGene00010259_F58E10.1_ric-7 E016 chrV:14006017-14006079 1.091 hlh1_T4 end1_T4
WBGene00010259_F58E10.1_ric-7 E016 chrV:14006017-14006079 1.873 hlh1_T4 cnd1_T4
WBGene00010259_F58E10.1_ric-7 E016 chrV:14006017-14006079 1.263 hlh1_T4 pha4_T4
WBGene00010259_F58E10.1_ric-7 E016 chrV:14006017-14006079 1.480 hlh1_T4 nhr25_T4
WBGene00010259_F58E10.1_ric-7 E016 chrV:14006017-14006079 1.731 hlh1_T4 tbx37_T4

WBGene00011647_T09E8.1_noca-1 E004 chrV:13159570-13159779 1.243 hlh1_T4 end1_T4
WBGene00011647_T09E8.1_noca-1 E004 chrV:13159570-13159779 1.570 hlh1_T4 cnd1_T4
WBGene00011647_T09E8.1_noca-1 E004 chrV:13159570-13159779 1.531 hlh1_T4 pha4_T4
WBGene00011647_T09E8.1_noca-1 E004 chrV:13159570-13159779 1.748 hlh1_T4 tbx37_T4
WBGene00011647_T09E8.1_noca-1 E004 chrV:13159570-13159779 1.807 hlh1_T4 nhr25_T4

WBGene00011755_T13H5.1_T13H5.1 E028 chrII:8507375-8507487 1.247 hlh1_T4 cnd1_T4
WBGene00011755_T13H5.1_T13H5.1 E028 chrII:8507375-8507487 1.666 hlh1_T4 end1_T4
WBGene00011755_T13H5.1_T13H5.1 E028 chrII:8507375-8507487 1.608 hlh1_T4 nhr25_T4
WBGene00011755_T13H5.1_T13H5.1 E028 chrII:8507375-8507487 2.029 hlh1_T4 tbx37_T4
WBGene00011755_T13H5.1_T13H5.1 E028 chrII:8507375-8507487 2.546 hlh1_T4 pha4_T4

WBGene00011935_T22H2.5_scrm-1 E003 chrI:11689035-11689113 1.575 hlh1_T4 cnd1_T4
WBGene00011935_T22H2.5_scrm-1 E003 chrI:11689035-11689113 1.653 hlh1_T4 end1_T4
WBGene00011935_T22H2.5_scrm-1 E003 chrI:11689035-11689113 1.357 hlh1_T4 tbx37_T4
WBGene00011935_T22H2.5_scrm-1 E003 chrI:11689035-11689113 1.576 hlh1_T4 pha4_T4
WBGene00011935_T22H2.5_scrm-1 E003 chrI:11689035-11689113 1.638 hlh1_T4 nhr25_T4

WBGene00012980_Y48B6A.6_efhd-1 E010 chrII:14187779-14187806 1.137 hlh1_T4 cnd1_T4
WBGene00012980_Y48B6A.6_efhd-1 E010 chrII:14187779-14187806 1.822 hlh1_T4 end1_T4
WBGene00012980_Y48B6A.6_efhd-1 E010 chrII:14187779-14187806 1.506 hlh1_T4 tbx37_T4
WBGene00012980_Y48B6A.6_efhd-1 E010 chrII:14187779-14187806 1.749 hlh1_T4 nhr25_T4
WBGene00012980_Y48B6A.6_efhd-1 E010 chrII:14187779-14187806 1.764 hlh1_T4 pha4_T4

WBGene00012980_Y48B6A.6_efhd-1 E013 chrII:14189519-14189876 1.004 hlh1_T4 end1_T4
WBGene00012980_Y48B6A.6_efhd-1 E013 chrII:14189519-14189876 1.019 hlh1_T4 cnd1_T4
WBGene00012980_Y48B6A.6_efhd-1 E013 chrII:14189519-14189876 1.074 hlh1_T4 nhr25_T4
WBGene00012980_Y48B6A.6_efhd-1 E013 chrII:14189519-14189876 1.220 hlh1_T4 tbx37_T4
WBGene00012980_Y48B6A.6_efhd-1 E013 chrII:14189519-14189876 1.352 hlh1_T4 pha4_T4

WBGene00013228_Y56A3A.7_Y56A3A.7 E008 chrIII:11944849-11945104 1.469 hlh1_T4 cnd1_T4
WBGene00013228_Y56A3A.7_Y56A3A.7 E008 chrIII:11944849-11945104 1.760 hlh1_T4 end1_T4
WBGene00013228_Y56A3A.7_Y56A3A.7 E008 chrIII:11944849-11945104 1.524 hlh1_T4 tbx37_T4
WBGene00013228_Y56A3A.7_Y56A3A.7 E008 chrIII:11944849-11945104 1.670 hlh1_T4 nhr25_T4
WBGene00013228_Y56A3A.7_Y56A3A.7 E008 chrIII:11944849-11945104 1.711 hlh1_T4 pha4_T4

WBGene00013228_Y56A3A.7_Y56A3A.7 E009 chrIII:11945967-11946063 1.125 hlh1_T4 cnd1_T4
WBGene00013228_Y56A3A.7_Y56A3A.7 E009 chrIII:11945967-11946063 1.400 hlh1_T4 end1_T4
WBGene00013228_Y56A3A.7_Y56A3A.7 E009 chrIII:11945967-11946063 1.248 hlh1_T4 nhr25_T4
WBGene00013228_Y56A3A.7_Y56A3A.7 E009 chrIII:11945967-11946063 1.306 hlh1_T4 tbx37_T4
WBGene00013228_Y56A3A.7_Y56A3A.7 E009 chrIII:11945967-11946063 1.362 hlh1_T4 pha4_T4

WBGene00013228_Y56A3A.7_Y56A3A.7 E010 chrIII:11946138-11946416 1.225 hlh1_T4 cnd1_T4
WBGene00013228_Y56A3A.7_Y56A3A.7 E010 chrIII:11946138-11946416 1.513 hlh1_T4 end1_T4
WBGene00013228_Y56A3A.7_Y56A3A.7 E010 chrIII:11946138-11946416 1.351 hlh1_T4 pha4_T4
WBGene00013228_Y56A3A.7_Y56A3A.7 E010 chrIII:11946138-11946416 1.456 hlh1_T4 nhr25_T4
WBGene00013228_Y56A3A.7_Y56A3A.7 E010 chrIII:11946138-11946416 1.551 hlh1_T4 tbx37_T4

WBGene00013228_Y56A3A.7_Y56A3A.7 E011 chrIII:11946664-11946756 1.202 hlh1_T4 cnd1_T4
WBGene00013228_Y56A3A.7_Y56A3A.7 E011 chrIII:11946664-11946756 1.213 hlh1_T4 end1_T4
WBGene00013228_Y56A3A.7_Y56A3A.7 E011 chrIII:11946664-11946756 1.096 hlh1_T4 pha4_T4
WBGene00013228_Y56A3A.7_Y56A3A.7 E011 chrIII:11946664-11946756 1.339 hlh1_T4 nhr25_T4
WBGene00013228_Y56A3A.7_Y56A3A.7 E011 chrIII:11946664-11946756 1.393 hlh1_T4 tbx37_T4

WBGene00013228_Y56A3A.7_Y56A3A.7 E012 chrIII:11946801-11946911 1.265 hlh1_T4 cnd1_T4
WBGene00013228_Y56A3A.7_Y56A3A.7 E012 chrIII:11946801-11946911 1.289 hlh1_T4 end1_T4
WBGene00013228_Y56A3A.7_Y56A3A.7 E012 chrIII:11946801-11946911 1.095 hlh1_T4 pha4_T4
WBGene00013228_Y56A3A.7_Y56A3A.7 E012 chrIII:11946801-11946911 1.449 hlh1_T4 tbx37_T4
WBGene00013228_Y56A3A.7_Y56A3A.7 E012 chrIII:11946801-11946911 1.451 hlh1_T4 nhr25_T4

WBGene00013228_Y56A3A.7_Y56A3A.7 E013 chrIII:11946968-11947017 1.337 hlh1_T4 cnd1_T4
WBGene00013228_Y56A3A.7_Y56A3A.7 E013 chrIII:11946968-11947017 1.484 hlh1_T4 end1_T4
WBGene00013228_Y56A3A.7_Y56A3A.7 E013 chrIII:11946968-11947017 1.291 hlh1_T4 pha4_T4
WBGene00013228_Y56A3A.7_Y56A3A.7 E013 chrIII:11946968-11947017 1.404 hlh1_T4 tbx37_T4
WBGene00013228_Y56A3A.7_Y56A3A.7 E013 chrIII:11946968-11947017 1.565 hlh1_T4 nhr25_T4

WBGene00013289_Y57G11A.1_tag-273 E001 chrIV:14487086-14487388 1.746 hlh1_T4 end1_T4
WBGene00013289_Y57G11A.1_tag-273 E001 chrIV:14487086-14487388 2.090 hlh1_T4 cnd1_T4
WBGene00013289_Y57G11A.1_tag-273 E001 chrIV:14487086-14487388 1.718 hlh1_T4 pha4_T4
WBGene00013289_Y57G11A.1_tag-273 E001 chrIV:14487086-14487388 1.984 hlh1_T4 tbx37_T4
WBGene00013289_Y57G11A.1_tag-273 E001 chrIV:14487086-14487388 2.090 hlh1_T4 nhr25_T4

WBGene00013289_Y57G11A.1_tag-273 E002 chrIV:14487838-14487971 1.785 hlh1_T4 end1_T4
WBGene00013289_Y57G11A.1_tag-273 E002 chrIV:14487838-14487971 2.038 hlh1_T4 cnd1_T4
WBGene00013289_Y57G11A.1_tag-273 E002 chrIV:14487838-14487971 1.738 hlh1_T4 pha4_T4
WBGene00013289_Y57G11A.1_tag-273 E002 chrIV:14487838-14487971 1.962 hlh1_T4 tbx37_T4
WBGene00013289_Y57G11A.1_tag-273 E002 chrIV:14487838-14487971 2.075 hlh1_T4 nhr25_T4

WBGene00013289_Y57G11A.1_tag-273 E012 chrIV:14496489-14496659 1.854 hlh1_T4 cnd1_T4
WBGene00013289_Y57G11A.1_tag-273 E012 chrIV:14496489-14496659 1.918 hlh1_T4 end1_T4
WBGene00013289_Y57G11A.1_tag-273 E012 chrIV:14496489-14496659 1.995 hlh1_T4 pha4_T4
WBGene00013289_Y57G11A.1_tag-273 E012 chrIV:14496489-14496659 2.011 hlh1_T4 nhr25_T4
WBGene00013289_Y57G11A.1_tag-273 E012 chrIV:14496489-14496659 2.061 hlh1_T4 tbx37_T4

WBGene00013683_Y105E8A.26_zoo-1 E001 chrI:14529531-14529559 1.383 hlh1_T4 end1_T4
WBGene00013683_Y105E8A.26_zoo-1 E001 chrI:14529531-14529559 1.453 hlh1_T4 cnd1_T4
WBGene00013683_Y105E8A.26_zoo-1 E001 chrI:14529531-14529559 1.369 hlh1_T4 nhr25_T4
WBGene00013683_Y105E8A.26_zoo-1 E001 chrI:14529531-14529559 1.458 hlh1_T4 pha4_T4
WBGene00013683_Y105E8A.26_zoo-1 E001 chrI:14529531-14529559 1.508 hlh1_T4 tbx37_T4

WBGene00013683_Y105E8A.26_zoo-1 E002 chrI:14529560-14529627 1.362 hlh1_T4 end1_T4
WBGene00013683_Y105E8A.26_zoo-1 E002 chrI:14529560-14529627 1.494 hlh1_T4 cnd1_T4
WBGene00013683_Y105E8A.26_zoo-1 E002 chrI:14529560-14529627 1.499 hlh1_T4 pha4_T4
WBGene00013683_Y105E8A.26_zoo-1 E002 chrI:14529560-14529627 1.542 hlh1_T4 nhr25_T4
WBGene00013683_Y105E8A.26_zoo-1 E002 chrI:14529560-14529627 1.581 hlh1_T4 tbx37_T4

WBGene00013851_ZC101.1_ZC101.1 E010 chrII:14683381-14683545 1.129 hlh1_T4 cnd1_T4
WBGene00013851_ZC101.1_ZC101.1 E010 chrII:14683381-14683545 1.576 hlh1_T4 end1_T4
WBGene00013851_ZC101.1_ZC101.1 E010 chrII:14683381-14683545 1.073 hlh1_T4 nhr25_T4
WBGene00013851_ZC101.1_ZC101.1 E010 chrII:14683381-14683545 1.515 hlh1_T4 tbx37_T4
WBGene00013851_ZC101.1_ZC101.1 E010 chrII:14683381-14683545 1.575 hlh1_T4 pha4_T4

WBGene00013851_ZC101.1_ZC101.1 E011 chrII:14684094-14684296 1.045 hlh1_T4 cnd1_T4
WBGene00013851_ZC101.1_ZC101.1 E011 chrII:14684094-14684296 1.731 hlh1_T4 end1_T4
WBGene00013851_ZC101.1_ZC101.1 E011 chrII:14684094-14684296 1.198 hlh1_T4 nhr25_T4
WBGene00013851_ZC101.1_ZC101.1 E011 chrII:14684094-14684296 1.552 hlh1_T4 pha4_T4
WBGene00013851_ZC101.1_ZC101.1 E011 chrII:14684094-14684296 1.565 hlh1_T4 tbx37_T4

WBGene00016197_C28H8.6_pxl-1 E002 chrIII:5890399-5890677 1.823 hlh1_T4 cnd1_T4
WBGene00016197_C28H8.6_pxl-1 E002 chrIII:5890399-5890677 2.253 hlh1_T4 end1_T4
WBGene00016197_C28H8.6_pxl-1 E002 chrIII:5890399-5890677 1.754 hlh1_T4 tbx37_T4
WBGene00016197_C28H8.6_pxl-1 E002 chrIII:5890399-5890677 1.941 hlh1_T4 nhr25_T4
WBGene00016197_C28H8.6_pxl-1 E002 chrIII:5890399-5890677 2.390 hlh1_T4 pha4_T4

WBGene00016735_C46H11.11_fhod-1 E010 chrI:5062125-5062598 1.146 hlh1_T4 end1_T4
WBGene00016735_C46H11.11_fhod-1 E010 chrI:5062125-5062598 1.320 hlh1_T4 cnd1_T4
WBGene00016735_C46H11.11_fhod-1 E010 chrI:5062125-5062598 1.221 hlh1_T4 pha4_T4
WBGene00016735_C46H11.11_fhod-1 E010 chrI:5062125-5062598 1.342 hlh1_T4 nhr25_T4
WBGene00016735_C46H11.11_fhod-1 E010 chrI:5062125-5062598 1.355 hlh1_T4 tbx37_T4

WBGene00018998_F57B9.7_flap-1 E008 chrIII:6927766-6927825 1.538 hlh1_T4 cnd1_T4
WBGene00018998_F57B9.7_flap-1 E008 chrIII:6927766-6927825 1.639 hlh1_T4 end1_T4
WBGene00018998_F57B9.7_flap-1 E008 chrIII:6927766-6927825 1.298 hlh1_T4 nhr25_T4
WBGene00018998_F57B9.7_flap-1 E008 chrIII:6927766-6927825 1.385 hlh1_T4 pha4_T4
WBGene00018998_F57B9.7_flap-1 E008 chrIII:6927766-6927825 1.534 hlh1_T4 tbx37_T4

WBGene00020530_T15B12.1_T15B12.1 E006 chrIII:5294620-5294830 1.158 hlh1_T4 end1_T4
WBGene00020530_T15B12.1_T15B12.1 E006 chrIII:5294620-5294830 1.974 hlh1_T4 cnd1_T4
WBGene00020530_T15B12.1_T15B12.1 E006 chrIII:5294620-5294830 1.684 hlh1_T4 pha4_T4
WBGene00020530_T15B12.1_T15B12.1 E006 chrIII:5294620-5294830 1.756 hlh1_T4 nhr25_T4
WBGene00020530_T15B12.1_T15B12.1 E006 chrIII:5294620-5294830 1.881 hlh1_T4 tbx37_T4

WBGene00020530_T15B12.1_T15B12.1 E007 chrIII:5294885-5294950 1.046 hlh1_T4 end1_T4
WBGene00020530_T15B12.1_T15B12.1 E007 chrIII:5294885-5294950 1.602 hlh1_T4 cnd1_T4
WBGene00020530_T15B12.1_T15B12.1 E007 chrIII:5294885-5294950 1.363 hlh1_T4 pha4_T4
WBGene00020530_T15B12.1_T15B12.1 E007 chrIII:5294885-5294950 1.484 hlh1_T4 nhr25_T4
WBGene00020530_T15B12.1_T15B12.1 E007 chrIII:5294885-5294950 1.636 hlh1_T4 tbx37_T4

WBGene00020770_T24D11.1_eat-17 E009 chrX:16406387-16407073 1.470 hlh1_T4 cnd1_T4
WBGene00020770_T24D11.1_eat-17 E009 chrX:16406387-16407073 1.533 hlh1_T4 end1_T4
WBGene00020770_T24D11.1_eat-17 E009 chrX:16406387-16407073 1.352 hlh1_T4 tbx37_T4
WBGene00020770_T24D11.1_eat-17 E009 chrX:16406387-16407073 1.432 hlh1_T4 pha4_T4
WBGene00020770_T24D11.1_eat-17 E009 chrX:16406387-16407073 1.515 hlh1_T4 nhr25_T4

WBGene00020770_T24D11.1_eat-17 E010 chrX:16407736-16407942 1.189 hlh1_T4 end1_T4
WBGene00020770_T24D11.1_eat-17 E010 chrX:16407736-16407942 1.403 hlh1_T4 cnd1_T4
WBGene00020770_T24D11.1_eat-17 E010 chrX:16407736-16407942 1.203 hlh1_T4 pha4_T4
WBGene00020770_T24D11.1_eat-17 E010 chrX:16407736-16407942 1.214 hlh1_T4 tbx37_T4
WBGene00020770_T24D11.1_eat-17 E010 chrX:16407736-16407942 1.245 hlh1_T4 nhr25_T4

WBGene00020770_T24D11.1_eat-17 E012 chrX:16408004-16408100 1.088 hlh1_T4 end1_T4
WBGene00020770_T24D11.1_eat-17 E012 chrX:16408004-16408100 1.318 hlh1_T4 cnd1_T4
WBGene00020770_T24D11.1_eat-17 E012 chrX:16408004-16408100 1.109 hlh1_T4 tbx37_T4
WBGene00020770_T24D11.1_eat-17 E012 chrX:16408004-16408100 1.186 hlh1_T4 pha4_T4
WBGene00020770_T24D11.1_eat-17 E012 chrX:16408004-16408100 1.252 hlh1_T4 nhr25_T4

WBGene00020770_T24D11.1_eat-17 E013 chrX:16408857-16408873 1.023 hlh1_T4 end1_T4
WBGene00020770_T24D11.1_eat-17 E013 chrX:16408857-16408873 1.194 hlh1_T4 cnd1_T4
WBGene00020770_T24D11.1_eat-17 E013 chrX:16408857-16408873 1.041 hlh1_T4 pha4_T4
WBGene00020770_T24D11.1_eat-17 E013 chrX:16408857-16408873 1.051 hlh1_T4 tbx37_T4
WBGene00020770_T24D11.1_eat-17 E013 chrX:16408857-16408873 1.150 hlh1_T4 nhr25_T4

WBGene00020770_T24D11.1_eat-17 E014 chrX:16408874-16408953 1.218 hlh1_T4 cnd1_T4
WBGene00020770_T24D11.1_eat-17 E014 chrX:16408874-16408953 1.230 hlh1_T4 end1_T4
WBGene00020770_T24D11.1_eat-17 E014 chrX:16408874-16408953 1.060 hlh1_T4 nhr25_T4
WBGene00020770_T24D11.1_eat-17 E014 chrX:16408874-16408953 1.102 hlh1_T4 pha4_T4
WBGene00020770_T24D11.1_eat-17 E014 chrX:16408874-16408953 1.138 hlh1_T4 tbx37_T4

WBGene00020770_T24D11.1_eat-17 E015 chrX:16413200-16413306 1.408 hlh1_T4 end1_T4
WBGene00020770_T24D11.1_eat-17 E015 chrX:16413200-16413306 1.517 hlh1_T4 cnd1_T4
WBGene00020770_T24D11.1_eat-17 E015 chrX:16413200-16413306 1.192 hlh1_T4 pha4_T4
WBGene00020770_T24D11.1_eat-17 E015 chrX:16413200-16413306 1.284 hlh1_T4 tbx37_T4
WBGene00020770_T24D11.1_eat-17 E015 chrX:16413200-16413306 1.589 hlh1_T4 nhr25_T4

WBGene00021534_Y42G9A.4_mvk-1 E009 chrIII:6130212-6130490 1.060 hlh1_T4 cnd1_T4
WBGene00021534_Y42G9A.4_mvk-1 E009 chrIII:6130212-6130490 1.388 hlh1_T4 end1_T4
WBGene00021534_Y42G9A.4_mvk-1 E009 chrIII:6130212-6130490 1.316 hlh1_T4 tbx37_T4
WBGene00021534_Y42G9A.4_mvk-1 E009 chrIII:6130212-6130490 1.396 hlh1_T4 pha4_T4
WBGene00021534_Y42G9A.4_mvk-1 E009 chrIII:6130212-6130490 1.414 hlh1_T4 nhr25_T4

WBGene00022048_Y66H1B.2_fln-1 E013 chrIV:367129-367709 1.125 hlh1_T4 cnd1_T4
WBGene00022048_Y66H1B.2_fln-1 E013 chrIV:367129-367709 1.674 hlh1_T4 end1_T4
WBGene00022048_Y66H1B.2_fln-1 E013 chrIV:367129-367709 1.380 hlh1_T4 nhr25_T4
WBGene00022048_Y66H1B.2_fln-1 E013 chrIV:367129-367709 1.479 hlh1_T4 tbx37_T4
WBGene00022048_Y66H1B.2_fln-1 E013 chrIV:367129-367709 1.655 hlh1_T4 pha4_T4

WBGene00022048_Y66H1B.2_fln-1 E014 chrIV:367761-367946 1.307 hlh1_T4 cnd1_T4
WBGene00022048_Y66H1B.2_fln-1 E014 chrIV:367761-367946 1.663 hlh1_T4 end1_T4
WBGene00022048_Y66H1B.2_fln-1 E014 chrIV:367761-367946 1.592 hlh1_T4 nhr25_T4
WBGene00022048_Y66H1B.2_fln-1 E014 chrIV:367761-367946 1.712 hlh1_T4 tbx37_T4
WBGene00022048_Y66H1B.2_fln-1 E014 chrIV:367761-367946 1.819 hlh1_T4 pha4_T4

WBGene00022048_Y66H1B.2_fln-1 E015 chrIV:368242-368400 1.271 hlh1_T4 cnd1_T4
WBGene00022048_Y66H1B.2_fln-1 E015 chrIV:368242-368400 1.582 hlh1_T4 end1_T4
WBGene00022048_Y66H1B.2_fln-1 E015 chrIV:368242-368400 1.518 hlh1_T4 nhr25_T4
WBGene00022048_Y66H1B.2_fln-1 E015 chrIV:368242-368400 1.657 hlh1_T4 pha4_T4
WBGene00022048_Y66H1B.2_fln-1 E015 chrIV:368242-368400 1.680 hlh1_T4 tbx37_T4

WBGene00022048_Y66H1B.2_fln-1 E016 chrIV:368599-368770 1.288 hlh1_T4 cnd1_T4
WBGene00022048_Y66H1B.2_fln-1 E016 chrIV:368599-368770 1.767 hlh1_T4 end1_T4
WBGene00022048_Y66H1B.2_fln-1 E016 chrIV:368599-368770 1.535 hlh1_T4 nhr25_T4
WBGene00022048_Y66H1B.2_fln-1 E016 chrIV:368599-368770 1.693 hlh1_T4 tbx37_T4
WBGene00022048_Y66H1B.2_fln-1 E016 chrIV:368599-368770 1.751 hlh1_T4 pha4_T4

WBGene00022048_Y66H1B.2_fln-1 E017 chrIV:368820-369148 1.336 hlh1_T4 cnd1_T4
WBGene00022048_Y66H1B.2_fln-1 E017 chrIV:368820-369148 2.035 hlh1_T4 end1_T4
WBGene00022048_Y66H1B.2_fln-1 E017 chrIV:368820-369148 1.678 hlh1_T4 nhr25_T4
WBGene00022048_Y66H1B.2_fln-1 E017 chrIV:368820-369148 1.703 hlh1_T4 tbx37_T4
WBGene00022048_Y66H1B.2_fln-1 E017 chrIV:368820-369148 2.032 hlh1_T4 pha4_T4

WBGene00022180_Y71H2AM.15_Y71H2AM.15 E011 chrIII:2755200-2755307 2.647 hlh1_T4 cnd1_T4
WBGene00022180_Y71H2AM.15_Y71H2AM.15 E011 chrIII:2755200-2755307 2.902 hlh1_T4 end1_T4
WBGene00022180_Y71H2AM.15_Y71H2AM.15 E011 chrIII:2755200-2755307 1.910 hlh1_T4 nhr25_T4
WBGene00022180_Y71H2AM.15_Y71H2AM.15 E011 chrIII:2755200-2755307 3.317 hlh1_T4 tbx37_T4
WBGene00022180_Y71H2AM.15_Y71H2AM.15 E011 chrIII:2755200-2755307 3.630 hlh1_T4 pha4_T4

WBGene00000942_ZC477.9_deb-1 J022 chrIV:7085858-7086182 1.838 hlh1_T4 end1_T4
WBGene00000942_ZC477.9_deb-1 J022 chrIV:7085858-7086182 2.116 hlh1_T4 cnd1_T4
WBGene00000942_ZC477.9_deb-1 J022 chrIV:7085858-7086182 1.323 hlh1_T4 pha4_T4
WBGene00000942_ZC477.9_deb-1 J022 chrIV:7085858-7086182 1.566 hlh1_T4 tbx37_T4
WBGene00000942_ZC477.9_deb-1 J022 chrIV:7085858-7086182 2.033 hlh1_T4 nhr25_T4

WBGene00001000_C18A11.7_dim-1 J019 chrX:8056367-8056993 2.247 hlh1_T4 end1_T4
WBGene00001000_C18A11.7_dim-1 J019 chrX:8056367-8056993 2.605 hlh1_T4 cnd1_T4
WBGene00001000_C18A11.7_dim-1 J019 chrX:8056367-8056993 1.769 hlh1_T4 pha4_T4
WBGene00001000_C18A11.7_dim-1 J019 chrX:8056367-8056993 1.882 hlh1_T4 nhr25_T4
WBGene00001000_C18A11.7_dim-1 J019 chrX:8056367-8056993 1.916 hlh1_T4 tbx37_T4

WBGene00001131_F15D3.1_dys-1 J090 chrI:11545541-11546117 2.383 hlh1_T4 cnd1_T4
WBGene00001131_F15D3.1_dys-1 J090 chrI:11545541-11546117 2.579 hlh1_T4 end1_T4
WBGene00001131_F15D3.1_dys-1 J090 chrI:11545541-11546117 2.287 hlh1_T4 tbx37_T4
WBGene00001131_F15D3.1_dys-1 J090 chrI:11545541-11546117 2.570 hlh1_T4 pha4_T4
WBGene00001131_F15D3.1_dys-1 J090 chrI:11545541-11546117 2.718 hlh1_T4 nhr25_T4

WBGene00001340_T01D1.2_etr-1 J044 chrII:167079-167903 1.930 hlh1_T4 cnd1_T4
WBGene00001340_T01D1.2_etr-1 J044 chrII:167079-167903 2.105 hlh1_T4 end1_T4
WBGene00001340_T01D1.2_etr-1 J044 chrII:167079-167903 1.785 hlh1_T4 pha4_T4
WBGene00001340_T01D1.2_etr-1 J044 chrII:167079-167903 1.968 hlh1_T4 tbx37_T4
WBGene00001340_T01D1.2_etr-1 J044 chrII:167079-167903 2.214 hlh1_T4 nhr25_T4

WBGene00001340_T01D1.2_etr-1 J049 chrII:168394-168548 1.029 hlh1_T4 end1_T4
WBGene00001340_T01D1.2_etr-1 J049 chrII:168394-168548 1.805 hlh1_T4 cnd1_T4
WBGene00001340_T01D1.2_etr-1 J049 chrII:168394-168548 1.228 hlh1_T4 pha4_T4
WBGene00001340_T01D1.2_etr-1 J049 chrII:168394-168548 1.440 hlh1_T4 nhr25_T4
WBGene00001340_T01D1.2_etr-1 J049 chrII:168394-168548 1.649 hlh1_T4 tbx37_T4

WBGene00002977_Y105E8A.7_lev-10 J025 chrI:14398858-14399417 1.162 hlh1_T4 cnd1_T4
WBGene00002977_Y105E8A.7_lev-10 J025 chrI:14398858-14399417 2.551 hlh1_T4 end1_T4
WBGene00002977_Y105E8A.7_lev-10 J025 chrI:14398858-14399417 2.183 hlh1_T4 nhr25_T4
WBGene00002977_Y105E8A.7_lev-10 J025 chrI:14398858-14399417 2.232 hlh1_T4 tbx37_T4
WBGene00002977_Y105E8A.7_lev-10 J025 chrI:14398858-14399417 2.532 hlh1_T4 pha4_T4

WBGene00002977_Y105E8A.7_lev-10 J027 chrI:14399537-14399622 1.515 hlh1_T4 cnd1_T4
WBGene00002977_Y105E8A.7_lev-10 J027 chrI:14399537-14399622 1.863 hlh1_T4 end1_T4
WBGene00002977_Y105E8A.7_lev-10 J027 chrI:14399537-14399622 2.133 hlh1_T4 nhr25_T4
WBGene00002977_Y105E8A.7_lev-10 J027 chrI:14399537-14399622 2.220 hlh1_T4 tbx37_T4
WBGene00002977_Y105E8A.7_lev-10 J027 chrI:14399537-14399622 2.622 hlh1_T4 pha4_T4

WBGene00002978_Y105E8B.1_lev-11 J030 chrI:14621597-14622303 2.717 hlh1_T4 end1_T4
WBGene00002978_Y105E8B.1_lev-11 J030 chrI:14621597-14622303 3.411 hlh1_T4 cnd1_T4
WBGene00002978_Y105E8B.1_lev-11 J030 chrI:14621597-14622303 2.743 hlh1_T4 tbx37_T4
WBGene00002978_Y105E8B.1_lev-11 J030 chrI:14621597-14622303 2.817 hlh1_T4 pha4_T4
WBGene00002978_Y105E8B.1_lev-11 J030 chrI:14621597-14622303 3.602 hlh1_T4 nhr25_T4

WBGene00002978_Y105E8B.1_lev-11 J031 chrI:14621597-14622657 1.404 hlh1_T4 cnd1_T4
WBGene00002978_Y105E8B.1_lev-11 J031 chrI:14621597-14622657 2.455 hlh1_T4 end1_T4
WBGene00002978_Y105E8B.1_lev-11 J031 chrI:14621597-14622657 1.807 hlh1_T4 nhr25_T4
WBGene00002978_Y105E8B.1_lev-11 J031 chrI:14621597-14622657 3.301 hlh1_T4 tbx37_T4
WBGene00002978_Y105E8B.1_lev-11 J031 chrI:14621597-14622657 3.539 hlh1_T4 pha4_T4

WBGene00002978_Y105E8B.1_lev-11 J034 chrI:14622512-14622827 2.387 hlh1_T4 end1_T4
WBGene00002978_Y105E8B.1_lev-11 J034 chrI:14622512-14622827 3.073 hlh1_T4 cnd1_T4
WBGene00002978_Y105E8B.1_lev-11 J034 chrI:14622512-14622827 2.058 hlh1_T4 pha4_T4
WBGene00002978_Y105E8B.1_lev-11 J034 chrI:14622512-14622827 2.472 hlh1_T4 tbx37_T4
WBGene00002978_Y105E8B.1_lev-11 J034 chrI:14622512-14622827 3.136 hlh1_T4 nhr25_T4

WBGene00002978_Y105E8B.1_lev-11 J041 chrI:14623899-14624302 2.199 hlh1_T4 end1_T4
WBGene00002978_Y105E8B.1_lev-11 J041 chrI:14623899-14624302 3.169 hlh1_T4 cnd1_T4
WBGene00002978_Y105E8B.1_lev-11 J041 chrI:14623899-14624302 1.928 hlh1_T4 pha4_T4
WBGene00002978_Y105E8B.1_lev-11 J041 chrI:14623899-14624302 2.492 hlh1_T4 tbx37_T4
WBGene00002978_Y105E8B.1_lev-11 J041 chrI:14623899-14624302 2.939 hlh1_T4 nhr25_T4

WBGene00002978_Y105E8B.1_lev-11 J045 chrI:14624421-14624955 2.118 hlh1_T4 end1_T4
WBGene00002978_Y105E8B.1_lev-11 J045 chrI:14624421-14624955 3.105 hlh1_T4 cnd1_T4
WBGene00002978_Y105E8B.1_lev-11 J045 chrI:14624421-14624955 1.747 hlh1_T4 pha4_T4
WBGene00002978_Y105E8B.1_lev-11 J045 chrI:14624421-14624955 2.439 hlh1_T4 tbx37_T4
WBGene00002978_Y105E8B.1_lev-11 J045 chrI:14624421-14624955 2.878 hlh1_T4 nhr25_T4

WBGene00002978_Y105E8B.1_lev-11 J046 chrI:14624662-14624955 1.901 hlh1_T4 cnd1_T4
WBGene00002978_Y105E8B.1_lev-11 J046 chrI:14624662-14624955 2.389 hlh1_T4 end1_T4
WBGene00002978_Y105E8B.1_lev-11 J046 chrI:14624662-14624955 1.623 hlh1_T4 nhr25_T4
WBGene00002978_Y105E8B.1_lev-11 J046 chrI:14624662-14624955 2.901 hlh1_T4 tbx37_T4
WBGene00002978_Y105E8B.1_lev-11 J046 chrI:14624662-14624955 2.985 hlh1_T4 pha4_T4

WBGene00003025_T27C4.4_lin-40 J018 chrV:3710119-3712352 1.330 hlh1_T4 cnd1_T4
WBGene00003025_T27C4.4_lin-40 J018 chrV:3710119-3712352 1.691 hlh1_T4 end1_T4
WBGene00003025_T27C4.4_lin-40 J018 chrV:3710119-3712352 1.293 hlh1_T4 tbx37_T4
WBGene00003025_T27C4.4_lin-40 J018 chrV:3710119-3712352 1.400 hlh1_T4 nhr25_T4
WBGene00003025_T27C4.4_lin-40 J018 chrV:3710119-3712352 1.801 hlh1_T4 pha4_T4

WBGene00003242_C37C3.6_mig-6 J031 chrV:7833335-7833824 2.229 hlh1_T4 cnd1_T4
WBGene00003242_C37C3.6_mig-6 J031 chrV:7833335-7833824 3.903 hlh1_T4 end1_T4
WBGene00003242_C37C3.6_mig-6 J031 chrV:7833335-7833824 1.620 hlh1_T4 tbx37_T4
WBGene00003242_C37C3.6_mig-6 J031 chrV:7833335-7833824 2.540 hlh1_T4 nhr25_T4
WBGene00003242_C37C3.6_mig-6 J031 chrV:7833335-7833824 3.198 hlh1_T4 pha4_T4

WBGene00003375_T04C9.4_mlp-1 J021 chrIII:5972977-5973306 1.974 hlh1_T4 cnd1_T4
WBGene00003375_T04C9.4_mlp-1 J021 chrIII:5972977-5973306 2.841 hlh1_T4 end1_T4
WBGene00003375_T04C9.4_mlp-1 J021 chrIII:5972977-5973306 1.603 hlh1_T4 nhr25_T4
WBGene00003375_T04C9.4_mlp-1 J021 chrIII:5972977-5973306 3.242 hlh1_T4 tbx37_T4
WBGene00003375_T04C9.4_mlp-1 J021 chrIII:5972977-5973306 3.822 hlh1_T4 pha4_T4

WBGene00003375_T04C9.4_mlp-1 J022 chrIII:5973402-5973547 2.266 hlh1_T4 cnd1_T4
WBGene00003375_T04C9.4_mlp-1 J022 chrIII:5973402-5973547 2.536 hlh1_T4 end1_T4
WBGene00003375_T04C9.4_mlp-1 J022 chrIII:5973402-5973547 2.254 hlh1_T4 nhr25_T4
WBGene00003375_T04C9.4_mlp-1 J022 chrIII:5973402-5973547 3.474 hlh1_T4 tbx37_T4
WBGene00003375_T04C9.4_mlp-1 J022 chrIII:5973402-5973547 3.725 hlh1_T4 pha4_T4

WBGene00006406_F12F6.5_srgp-1 J010 chrIV:11570712-11574614 1.014 hlh1_T4 end1_T4
WBGene00006406_F12F6.5_srgp-1 J010 chrIV:11570712-11574614 1.106 hlh1_T4 cnd1_T4
WBGene00006406_F12F6.5_srgp-1 J010 chrIV:11570712-11574614 1.001 hlh1_T4 pha4_T4
WBGene00006406_F12F6.5_srgp-1 J010 chrIV:11570712-11574614 1.028 hlh1_T4 nhr25_T4
WBGene00006406_F12F6.5_srgp-1 J010 chrIV:11570712-11574614 1.476 hlh1_T4 tbx37_T4

WBGene00006407_F25H5.1_lim-9 J037 chrI:9195125-9205586 1.443 hlh1_T4 cnd1_T4
WBGene00006407_F25H5.1_lim-9 J037 chrI:9195125-9205586 1.518 hlh1_T4 end1_T4
WBGene00006407_F25H5.1_lim-9 J037 chrI:9195125-9205586 1.808 hlh1_T4 tbx37_T4
WBGene00006407_F25H5.1_lim-9 J037 chrI:9195125-9205586 1.843 hlh1_T4 pha4_T4
WBGene00006407_F25H5.1_lim-9 J037 chrI:9195125-9205586 2.189 hlh1_T4 nhr25_T4

WBGene00006407_F25H5.1_lim-9 J038 chrI:9205733-9209389 1.311 hlh1_T4 cnd1_T4
WBGene00006407_F25H5.1_lim-9 J038 chrI:9205733-9209389 1.325 hlh1_T4 end1_T4
WBGene00006407_F25H5.1_lim-9 J038 chrI:9205733-9209389 1.970 hlh1_T4 tbx37_T4
WBGene00006407_F25H5.1_lim-9 J038 chrI:9205733-9209389 2.010 hlh1_T4 pha4_T4
WBGene00006407_F25H5.1_lim-9 J038 chrI:9205733-9209389 2.172 hlh1_T4 nhr25_T4

WBGene00006407_F25H5.1_lim-9 J041 chrI:9209958-9210226 1.539 hlh1_T4 cnd1_T4
WBGene00006407_F25H5.1_lim-9 J041 chrI:9209958-9210226 1.578 hlh1_T4 end1_T4
WBGene00006407_F25H5.1_lim-9 J041 chrI:9209958-9210226 1.827 hlh1_T4 pha4_T4
WBGene00006407_F25H5.1_lim-9 J041 chrI:9209958-9210226 1.956 hlh1_T4 tbx37_T4
WBGene00006407_F25H5.1_lim-9 J041 chrI:9209958-9210226 2.230 hlh1_T4 nhr25_T4

WBGene00006643_C02F12.1_tsp-17 J014 chrX:3681967-3682561 1.883 hlh1_T4 cnd1_T4
WBGene00006643_C02F12.1_tsp-17 J014 chrX:3681967-3682561 2.657 hlh1_T4 end1_T4
WBGene00006643_C02F12.1_tsp-17 J014 chrX:3681967-3682561 1.733 hlh1_T4 nhr25_T4
WBGene00006643_C02F12.1_tsp-17 J014 chrX:3681967-3682561 2.460 hlh1_T4 tbx37_T4
WBGene00006643_C02F12.1_tsp-17 J014 chrX:3681967-3682561 2.621 hlh1_T4 pha4_T4

WBGene00006794_C38C3.5_unc-60 J013 chrV:1475142-1475311 1.105 hlh1_T4 cnd1_T4
WBGene00006794_C38C3.5_unc-60 J013 chrV:1475142-1475311 1.649 hlh1_T4 end1_T4
WBGene00006794_C38C3.5_unc-60 J013 chrV:1475142-1475311 1.444 hlh1_T4 tbx37_T4
WBGene00006794_C38C3.5_unc-60 J013 chrV:1475142-1475311 1.465 hlh1_T4 nhr25_T4
WBGene00006794_C38C3.5_unc-60 J013 chrV:1475142-1475311 1.587 hlh1_T4 pha4_T4

WBGene00006794_C38C3.5_unc-60 J017 chrV:1475941-1476000 1.177 hlh1_T4 cnd1_T4
WBGene00006794_C38C3.5_unc-60 J017 chrV:1475941-1476000 1.254 hlh1_T4 end1_T4
WBGene00006794_C38C3.5_unc-60 J017 chrV:1475941-1476000 1.322 hlh1_T4 nhr25_T4
WBGene00006794_C38C3.5_unc-60 J017 chrV:1475941-1476000 1.420 hlh1_T4 pha4_T4
WBGene00006794_C38C3.5_unc-60 J017 chrV:1475941-1476000 1.564 hlh1_T4 tbx37_T4

WBGene00008601_F09A5.4_F09A5.4 J025 chrX:13155479-13155580 1.243 hlh1_T4 cnd1_T4
WBGene00008601_F09A5.4_F09A5.4 J025 chrX:13155479-13155580 1.895 hlh1_T4 end1_T4
WBGene00008601_F09A5.4_F09A5.4 J025 chrX:13155479-13155580 1.167 hlh1_T4 tbx37_T4
WBGene00008601_F09A5.4_F09A5.4 J025 chrX:13155479-13155580 1.242 hlh1_T4 pha4_T4
WBGene00008601_F09A5.4_F09A5.4 J025 chrX:13155479-13155580 1.326 hlh1_T4 nhr25_T4

WBGene00008768_F13G3.10_F13G3.10 J007 chrI:7313900-7314208 1.669 hlh1_T4 end1_T4
WBGene00008768_F13G3.10_F13G3.10 J007 chrI:7313900-7314208 2.597 hlh1_T4 cnd1_T4
WBGene00008768_F13G3.10_F13G3.10 J007 chrI:7313900-7314208 1.529 hlh1_T4 pha4_T4
WBGene00008768_F13G3.10_F13G3.10 J007 chrI:7313900-7314208 2.394 hlh1_T4 tbx37_T4
WBGene00008768_F13G3.10_F13G3.10 J007 chrI:7313900-7314208 2.578 hlh1_T4 nhr25_T4

WBGene00010259_F58E10.1_ric-7 J030 chrV:14005913-14006016 1.115 hlh1_T4 end1_T4
WBGene00010259_F58E10.1_ric-7 J030 chrV:14005913-14006016 1.896 hlh1_T4 cnd1_T4
WBGene00010259_F58E10.1_ric-7 J030 chrV:14005913-14006016 1.288 hlh1_T4 pha4_T4
WBGene00010259_F58E10.1_ric-7 J030 chrV:14005913-14006016 1.487 hlh1_T4 nhr25_T4
WBGene00010259_F58E10.1_ric-7 J030 chrV:14005913-14006016 1.741 hlh1_T4 tbx37_T4

WBGene00011935_T22H2.5_scrm-1 J010 chrI:11688989-11689034 1.489 hlh1_T4 cnd1_T4
WBGene00011935_T22H2.5_scrm-1 J010 chrI:11688989-11689034 1.785 hlh1_T4 end1_T4
WBGene00011935_T22H2.5_scrm-1 J010 chrI:11688989-11689034 1.271 hlh1_T4 tbx37_T4
WBGene00011935_T22H2.5_scrm-1 J010 chrI:11688989-11689034 1.564 hlh1_T4 nhr25_T4
WBGene00011935_T22H2.5_scrm-1 J010 chrI:11688989-11689034 1.661 hlh1_T4 pha4_T4

WBGene00012326_W07E11.1_W07E11.1 J030 chrX:10098094-10099065 1.916 hlh1_T4 cnd1_T4
WBGene00012326_W07E11.1_W07E11.1 J030 chrX:10098094-10099065 2.290 hlh1_T4 end1_T4
WBGene00012326_W07E11.1_W07E11.1 J030 chrX:10098094-10099065 2.254 hlh1_T4 tbx37_T4
WBGene00012326_W07E11.1_W07E11.1 J030 chrX:10098094-10099065 2.528 hlh1_T4 pha4_T4
WBGene00012326_W07E11.1_W07E11.1 J030 chrX:10098094-10099065 2.569 hlh1_T4 nhr25_T4

WBGene00012980_Y48B6A.6_efhd-1 J022 chrII:14187807-14187861 1.137 hlh1_T4 cnd1_T4
WBGene00012980_Y48B6A.6_efhd-1 J022 chrII:14187807-14187861 1.829 hlh1_T4 end1_T4
WBGene00012980_Y48B6A.6_efhd-1 J022 chrII:14187807-14187861 1.507 hlh1_T4 tbx37_T4
WBGene00012980_Y48B6A.6_efhd-1 J022 chrII:14187807-14187861 1.751 hlh1_T4 nhr25_T4
WBGene00012980_Y48B6A.6_efhd-1 J022 chrII:14187807-14187861 1.765 hlh1_T4 pha4_T4

WBGene00013228_Y56A3A.7_Y56A3A.7 J015 chrIII:11934181-11941164 1.315 hlh1_T4 cnd1_T4
WBGene00013228_Y56A3A.7_Y56A3A.7 J015 chrIII:11934181-11941164 1.393 hlh1_T4 end1_T4
WBGene00013228_Y56A3A.7_Y56A3A.7 J015 chrIII:11934181-11941164 1.074 hlh1_T4 nhr25_T4
WBGene00013228_Y56A3A.7_Y56A3A.7 J015 chrIII:11934181-11941164 1.240 hlh1_T4 tbx37_T4
WBGene00013228_Y56A3A.7_Y56A3A.7 J015 chrIII:11934181-11941164 1.384 hlh1_T4 pha4_T4

WBGene00013228_Y56A3A.7_Y56A3A.7 J020 chrIII:11942726-11944848 1.296 hlh1_T4 cnd1_T4
WBGene00013228_Y56A3A.7_Y56A3A.7 J020 chrIII:11942726-11944848 1.452 hlh1_T4 end1_T4
WBGene00013228_Y56A3A.7_Y56A3A.7 J020 chrIII:11942726-11944848 1.383 hlh1_T4 tbx37_T4
WBGene00013228_Y56A3A.7_Y56A3A.7 J020 chrIII:11942726-11944848 1.433 hlh1_T4 nhr25_T4
WBGene00013228_Y56A3A.7_Y56A3A.7 J020 chrIII:11942726-11944848 1.448 hlh1_T4 pha4_T4

WBGene00013228_Y56A3A.7_Y56A3A.7 J021 chrIII:11945105-11945966 1.131 hlh1_T4 cnd1_T4
WBGene00013228_Y56A3A.7_Y56A3A.7 J021 chrIII:11945105-11945966 1.409 hlh1_T4 end1_T4
WBGene00013228_Y56A3A.7_Y56A3A.7 J021 chrIII:11945105-11945966 1.173 hlh1_T4 tbx37_T4
WBGene00013228_Y56A3A.7_Y56A3A.7 J021 chrIII:11945105-11945966 1.183 hlh1_T4 nhr25_T4
WBGene00013228_Y56A3A.7_Y56A3A.7 J021 chrIII:11945105-11945966 1.322 hlh1_T4 pha4_T4

WBGene00013228_Y56A3A.7_Y56A3A.7 J022 chrIII:11946064-11946137 1.005 hlh1_T4 cnd1_T4
WBGene00013228_Y56A3A.7_Y56A3A.7 J022 chrIII:11946064-11946137 1.061 hlh1_T4 end1_T4
WBGene00013228_Y56A3A.7_Y56A3A.7 J022 chrIII:11946064-11946137 1.067 hlh1_T4 nhr25_T4
WBGene00013228_Y56A3A.7_Y56A3A.7 J022 chrIII:11946064-11946137 1.128 hlh1_T4 pha4_T4
WBGene00013228_Y56A3A.7_Y56A3A.7 J022 chrIII:11946064-11946137 1.213 hlh1_T4 tbx37_T4

WBGene00013228_Y56A3A.7_Y56A3A.7 J023 chrIII:11946417-11946663 1.207 hlh1_T4 cnd1_T4
WBGene00013228_Y56A3A.7_Y56A3A.7 J023 chrIII:11946417-11946663 1.311 hlh1_T4 end1_T4
WBGene00013228_Y56A3A.7_Y56A3A.7 J023 chrIII:11946417-11946663 1.189 hlh1_T4 pha4_T4
WBGene00013228_Y56A3A.7_Y56A3A.7 J023 chrIII:11946417-11946663 1.379 hlh1_T4 nhr25_T4
WBGene00013228_Y56A3A.7_Y56A3A.7 J023 chrIII:11946417-11946663 1.389 hlh1_T4 tbx37_T4

WBGene00013228_Y56A3A.7_Y56A3A.7 J025 chrIII:11946912-11946967 1.339 hlh1_T4 cnd1_T4
WBGene00013228_Y56A3A.7_Y56A3A.7 J025 chrIII:11946912-11946967 1.455 hlh1_T4 end1_T4
WBGene00013228_Y56A3A.7_Y56A3A.7 J025 chrIII:11946912-11946967 1.270 hlh1_T4 pha4_T4
WBGene00013228_Y56A3A.7_Y56A3A.7 J025 chrIII:11946912-11946967 1.404 hlh1_T4 tbx37_T4
WBGene00013228_Y56A3A.7_Y56A3A.7 J025 chrIII:11946912-11946967 1.562 hlh1_T4 nhr25_T4

WBGene00013289_Y57G11A.1_tag-273 J021 chrIV:14487389-14487837 1.648 hlh1_T4 end1_T4
WBGene00013289_Y57G11A.1_tag-273 J021 chrIV:14487389-14487837 1.837 hlh1_T4 cnd1_T4
WBGene00013289_Y57G11A.1_tag-273 J021 chrIV:14487389-14487837 1.677 hlh1_T4 pha4_T4
WBGene00013289_Y57G11A.1_tag-273 J021 chrIV:14487389-14487837 1.838 hlh1_T4 tbx37_T4
WBGene00013289_Y57G11A.1_tag-273 J021 chrIV:14487389-14487837 1.902 hlh1_T4 nhr25_T4

WBGene00013289_Y57G11A.1_tag-273 J022 chrIV:14487972-14489579 1.659 hlh1_T4 end1_T4
WBGene00013289_Y57G11A.1_tag-273 J022 chrIV:14487972-14489579 2.060 hlh1_T4 cnd1_T4
WBGene00013289_Y57G11A.1_tag-273 J022 chrIV:14487972-14489579 1.518 hlh1_T4 pha4_T4
WBGene00013289_Y57G11A.1_tag-273 J022 chrIV:14487972-14489579 1.982 hlh1_T4 tbx37_T4
WBGene00013289_Y57G11A.1_tag-273 J022 chrIV:14487972-14489579 2.002 hlh1_T4 nhr25_T4

WBGene00013683_Y105E8A.26_zoo-1 J017 chrI:14529628-14531976 1.277 hlh1_T4 end1_T4
WBGene00013683_Y105E8A.26_zoo-1 J017 chrI:14529628-14531976 1.552 hlh1_T4 cnd1_T4
WBGene00013683_Y105E8A.26_zoo-1 J017 chrI:14529628-14531976 1.483 hlh1_T4 pha4_T4
WBGene00013683_Y105E8A.26_zoo-1 J017 chrI:14529628-14531976 1.761 hlh1_T4 tbx37_T4
WBGene00013683_Y105E8A.26_zoo-1 J017 chrI:14529628-14531976 2.070 hlh1_T4 nhr25_T4

WBGene00018998_F57B9.7_flap-1 J018 chrIII:6927717-6927765 1.542 hlh1_T4 cnd1_T4
WBGene00018998_F57B9.7_flap-1 J018 chrIII:6927717-6927765 1.757 hlh1_T4 end1_T4
WBGene00018998_F57B9.7_flap-1 J018 chrIII:6927717-6927765 1.212 hlh1_T4 pha4_T4
WBGene00018998_F57B9.7_flap-1 J018 chrIII:6927717-6927765 1.430 hlh1_T4 nhr25_T4
WBGene00018998_F57B9.7_flap-1 J018 chrIII:6927717-6927765 1.587 hlh1_T4 tbx37_T4

WBGene00018998_F57B9.7_flap-1 J020 chrIII:6927826-6928559 1.348 hlh1_T4 end1_T4
WBGene00018998_F57B9.7_flap-1 J020 chrIII:6927826-6928559 1.406 hlh1_T4 cnd1_T4
WBGene00018998_F57B9.7_flap-1 J020 chrIII:6927826-6928559 1.093 hlh1_T4 nhr25_T4
WBGene00018998_F57B9.7_flap-1 J020 chrIII:6927826-6928559 1.325 hlh1_T4 tbx37_T4
WBGene00018998_F57B9.7_flap-1 J020 chrIII:6927826-6928559 1.419 hlh1_T4 pha4_T4

WBGene00020530_T15B12.1_T15B12.1 J018 chrIII:5294951-5295962 1.220 hlh1_T4 end1_T4
WBGene00020530_T15B12.1_T15B12.1 J018 chrIII:5294951-5295962 1.429 hlh1_T4 cnd1_T4
WBGene00020530_T15B12.1_T15B12.1 J018 chrIII:5294951-5295962 1.332 hlh1_T4 pha4_T4
WBGene00020530_T15B12.1_T15B12.1 J018 chrIII:5294951-5295962 1.510 hlh1_T4 nhr25_T4
WBGene00020530_T15B12.1_T15B12.1 J018 chrIII:5294951-5295962 1.625 hlh1_T4 tbx37_T4

WBGene00021534_Y42G9A.4_mvk-1 J023 chrIII:6130491-6130780 1.076 hlh1_T4 cnd1_T4
WBGene00021534_Y42G9A.4_mvk-1 J023 chrIII:6130491-6130780 1.119 hlh1_T4 end1_T4
WBGene00021534_Y42G9A.4_mvk-1 J023 chrIII:6130491-6130780 1.203 hlh1_T4 pha4_T4
WBGene00021534_Y42G9A.4_mvk-1 J023 chrIII:6130491-6130780 1.272 hlh1_T4 nhr25_T4
WBGene00021534_Y42G9A.4_mvk-1 J023 chrIII:6130491-6130780 1.427 hlh1_T4 tbx37_T4

WBGene00022048_Y66H1B.2_fln-1 J045 chrIV:367710-367760 1.275 hlh1_T4 cnd1_T4
WBGene00022048_Y66H1B.2_fln-1 J045 chrIV:367710-367760 1.714 hlh1_T4 end1_T4
WBGene00022048_Y66H1B.2_fln-1 J045 chrIV:367710-367760 1.621 hlh1_T4 nhr25_T4
WBGene00022048_Y66H1B.2_fln-1 J045 chrIV:367710-367760 1.715 hlh1_T4 tbx37_T4
WBGene00022048_Y66H1B.2_fln-1 J045 chrIV:367710-367760 1.979 hlh1_T4 pha4_T4

WBGene00022048_Y66H1B.2_fln-1 J046 chrIV:367947-368241 1.106 hlh1_T4 cnd1_T4
WBGene00022048_Y66H1B.2_fln-1 J046 chrIV:367947-368241 1.415 hlh1_T4 end1_T4
WBGene00022048_Y66H1B.2_fln-1 J046 chrIV:367947-368241 1.194 hlh1_T4 nhr25_T4
WBGene00022048_Y66H1B.2_fln-1 J046 chrIV:367947-368241 1.428 hlh1_T4 pha4_T4
WBGene00022048_Y66H1B.2_fln-1 J046 chrIV:367947-368241 1.478 hlh1_T4 tbx37_T4

WBGene00022048_Y66H1B.2_fln-1 J047 chrIV:368401-368598 1.310 hlh1_T4 cnd1_T4
WBGene00022048_Y66H1B.2_fln-1 J047 chrIV:368401-368598 1.496 hlh1_T4 end1_T4
WBGene00022048_Y66H1B.2_fln-1 J047 chrIV:368401-368598 1.391 hlh1_T4 nhr25_T4
WBGene00022048_Y66H1B.2_fln-1 J047 chrIV:368401-368598 1.591 hlh1_T4 pha4_T4
WBGene00022048_Y66H1B.2_fln-1 J047 chrIV:368401-368598 1.615 hlh1_T4 tbx37_T4

WBGene00022048_Y66H1B.2_fln-1 J048 chrIV:368771-368819 1.244 hlh1_T4 cnd1_T4
WBGene00022048_Y66H1B.2_fln-1 J048 chrIV:368771-368819 1.758 hlh1_T4 end1_T4
WBGene00022048_Y66H1B.2_fln-1 J048 chrIV:368771-368819 1.542 hlh1_T4 nhr25_T4
WBGene00022048_Y66H1B.2_fln-1 J048 chrIV:368771-368819 1.669 hlh1_T4 tbx37_T4
WBGene00022048_Y66H1B.2_fln-1 J048 chrIV:368771-368819 1.760 hlh1_T4 pha4_T4

WBGene00022048_Y66H1B.2_fln-1 J049 chrIV:369149-371405 1.278 hlh1_T4 cnd1_T4
WBGene00022048_Y66H1B.2_fln-1 J049 chrIV:369149-371405 1.934 hlh1_T4 end1_T4
WBGene00022048_Y66H1B.2_fln-1 J049 chrIV:369149-371405 1.584 hlh1_T4 nhr25_T4
WBGene00022048_Y66H1B.2_fln-1 J049 chrIV:369149-371405 1.746 hlh1_T4 tbx37_T4
WBGene00022048_Y66H1B.2_fln-1 J049 chrIV:369149-371405 2.164 hlh1_T4 pha4_T4


WBGene00000259_F13H8.10_bpl-1 E006 chrII:6275378-6275603 1.044 nhr25_T0 end1_T0
WBGene00000259_F13H8.10_bpl-1 E006 chrII:6275378-6275603 1.496 nhr25_T0 cnd1_T0
WBGene00000259_F13H8.10_bpl-1 E006 chrII:6275378-6275603 1.503 nhr25_T0 hlh1_T0
WBGene00000259_F13H8.10_bpl-1 E006 chrII:6275378-6275603 1.395 nhr25_T0 tbx37_T0
WBGene00000259_F13H8.10_bpl-1 E006 chrII:6275378-6275603 1.498 nhr25_T0 pha4_T0

WBGene00000301_T13F2.8_cav-1 E002 chrIV:9772510-9772519 1.252 nhr25_T0 hlh1_T0
WBGene00000301_T13F2.8_cav-1 E002 chrIV:9772510-9772519 1.377 nhr25_T0 cnd1_T0
WBGene00000301_T13F2.8_cav-1 E002 chrIV:9772510-9772519 1.788 nhr25_T0 end1_T0
WBGene00000301_T13F2.8_cav-1 E002 chrIV:9772510-9772519 1.337 nhr25_T0 tbx37_T0
WBGene00000301_T13F2.8_cav-1 E002 chrIV:9772510-9772519 1.998 nhr25_T0 pha4_T0

WBGene00001230_F22B5.2_eif-3.G E001 chrII:8442765-8442785 1.036 nhr25_T0 hlh1_T0
WBGene00001230_F22B5.2_eif-3.G E001 chrII:8442765-8442785 1.266 nhr25_T0 cnd1_T0
WBGene00001230_F22B5.2_eif-3.G E001 chrII:8442765-8442785 1.608 nhr25_T0 end1_T0
WBGene00001230_F22B5.2_eif-3.G E001 chrII:8442765-8442785 1.108 nhr25_T0 tbx37_T0
WBGene00001230_F22B5.2_eif-3.G E001 chrII:8442765-8442785 1.821 nhr25_T0 pha4_T0

WBGene00001946_Y49E10.6_his-72 E003 chrIII:12369044-12369050 1.535 nhr25_T0 hlh1_T0
WBGene00001946_Y49E10.6_his-72 E003 chrIII:12369044-12369050 1.637 nhr25_T0 cnd1_T0
WBGene00001946_Y49E10.6_his-72 E003 chrIII:12369044-12369050 2.476 nhr25_T0 end1_T0
WBGene00001946_Y49E10.6_his-72 E003 chrIII:12369044-12369050 1.483 nhr25_T0 tbx37_T0
WBGene00001946_Y49E10.6_his-72 E003 chrIII:12369044-12369050 2.606 nhr25_T0 pha4_T0

WBGene00002855_C05D11.12_let-721 E005 chrIII:6446908-6446943 1.201 nhr25_T0 hlh1_T0
WBGene00002855_C05D11.12_let-721 E005 chrIII:6446908-6446943 1.334 nhr25_T0 cnd1_T0
WBGene00002855_C05D11.12_let-721 E005 chrIII:6446908-6446943 2.028 nhr25_T0 end1_T0
WBGene00002855_C05D11.12_let-721 E005 chrIII:6446908-6446943 1.251 nhr25_T0 tbx37_T0
WBGene00002855_C05D11.12_let-721 E005 chrIII:6446908-6446943 2.423 nhr25_T0 pha4_T0

WBGene00003026_C12C8.3_lin-41 E012 chrI:9340198-9340469 1.312 nhr25_T0 hlh1_T0
WBGene00003026_C12C8.3_lin-41 E012 chrI:9340198-9340469 1.450 nhr25_T0 end1_T0
WBGene00003026_C12C8.3_lin-41 E012 chrI:9340198-9340469 1.757 nhr25_T0 cnd1_T0
WBGene00003026_C12C8.3_lin-41 E012 chrI:9340198-9340469 1.542 nhr25_T0 pha4_T0
WBGene00003026_C12C8.3_lin-41 E012 chrI:9340198-9340469 1.945 nhr25_T0 tbx37_T0

WBGene00004076_W09B6.1_pod-2 E004 chrII:1140460-1140489 1.398 nhr25_T0 cnd1_T0
WBGene00004076_W09B6.1_pod-2 E004 chrII:1140460-1140489 1.444 nhr25_T0 end1_T0
WBGene00004076_W09B6.1_pod-2 E004 chrII:1140460-1140489 1.655 nhr25_T0 hlh1_T0
WBGene00004076_W09B6.1_pod-2 E004 chrII:1140460-1140489 1.240 nhr25_T0 tbx37_T0
WBGene00004076_W09B6.1_pod-2 E004 chrII:1140460-1140489 1.838 nhr25_T0 pha4_T0

WBGene00004452_C06B8.8_rpl-38 E001 chrV:15512166-15512178 1.175 nhr25_T0 hlh1_T0
WBGene00004452_C06B8.8_rpl-38 E001 chrV:15512166-15512178 1.571 nhr25_T0 cnd1_T0
WBGene00004452_C06B8.8_rpl-38 E001 chrV:15512166-15512178 2.208 nhr25_T0 end1_T0
WBGene00004452_C06B8.8_rpl-38 E001 chrV:15512166-15512178 1.171 nhr25_T0 tbx37_T0
WBGene00004452_C06B8.8_rpl-38 E001 chrV:15512166-15512178 2.225 nhr25_T0 pha4_T0

WBGene00006843_M142.1_unc-119 E002 chrIII:10906456-10906469 1.510 nhr25_T0 end1_T0
WBGene00006843_M142.1_unc-119 E002 chrIII:10906456-10906469 1.793 nhr25_T0 hlh1_T0
WBGene00006843_M142.1_unc-119 E002 chrIII:10906456-10906469 2.084 nhr25_T0 cnd1_T0
WBGene00006843_M142.1_unc-119 E002 chrIII:10906456-10906469 1.673 nhr25_T0 tbx37_T0
WBGene00006843_M142.1_unc-119 E002 chrIII:10906456-10906469 1.990 nhr25_T0 pha4_T0

WBGene00010560_K04G2.1_iftb-1 E007 chrI:8028623-8028752 1.919 nhr25_T0 hlh1_T0
WBGene00010560_K04G2.1_iftb-1 E007 chrI:8028623-8028752 2.195 nhr25_T0 cnd1_T0
WBGene00010560_K04G2.1_iftb-1 E007 chrI:8028623-8028752 3.203 nhr25_T0 end1_T0
WBGene00010560_K04G2.1_iftb-1 E007 chrI:8028623-8028752 2.023 nhr25_T0 tbx37_T0
WBGene00010560_K04G2.1_iftb-1 E007 chrI:8028623-8028752 3.492 nhr25_T0 pha4_T0

WBGene00012472_Y17G7B.21_Y17G7B.21 E006 chrII:11977655-11977659 1.349 nhr25_T0 hlh1_T0
WBGene00012472_Y17G7B.21_Y17G7B.21 E006 chrII:11977655-11977659 1.662 nhr25_T0 cnd1_T0
WBGene00012472_Y17G7B.21_Y17G7B.21 E006 chrII:11977655-11977659 2.337 nhr25_T0 end1_T0
WBGene00012472_Y17G7B.21_Y17G7B.21 E006 chrII:11977655-11977659 1.406 nhr25_T0 tbx37_T0
WBGene00012472_Y17G7B.21_Y17G7B.21 E006 chrII:11977655-11977659 2.192 nhr25_T0 pha4_T0

WBGene00012930_Y47D3A.17_obr-1 E018 chrIII:11269917-11270021 1.567 nhr25_T0 end1_T0
WBGene00012930_Y47D3A.17_obr-1 E018 chrIII:11269917-11270021 1.867 nhr25_T0 hlh1_T0
WBGene00012930_Y47D3A.17_obr-1 E018 chrIII:11269917-11270021 2.006 nhr25_T0 cnd1_T0
WBGene00012930_Y47D3A.17_obr-1 E018 chrIII:11269917-11270021 1.497 nhr25_T0 tbx37_T0
WBGene00012930_Y47D3A.17_obr-1 E018 chrIII:11269917-11270021 2.502 nhr25_T0 pha4_T0

WBGene00013347_Y59A8B.10_Y59A8B.10 E001 chrV:18070020-18070024 2.045 nhr25_T0 hlh1_T0
WBGene00013347_Y59A8B.10_Y59A8B.10 E001 chrV:18070020-18070024 2.345 nhr25_T0 cnd1_T0
WBGene00013347_Y59A8B.10_Y59A8B.10 E001 chrV:18070020-18070024 3.696 nhr25_T0 end1_T0
WBGene00013347_Y59A8B.10_Y59A8B.10 E001 chrV:18070020-18070024 2.083 nhr25_T0 tbx37_T0
WBGene00013347_Y59A8B.10_Y59A8B.10 E001 chrV:18070020-18070024 3.482 nhr25_T0 pha4_T0

WBGene00015943_C18A3.5_tiar-1 E013 chrII:5714816-5714823 1.748 nhr25_T0 hlh1_T0
WBGene00015943_C18A3.5_tiar-1 E013 chrII:5714816-5714823 1.982 nhr25_T0 cnd1_T0
WBGene00015943_C18A3.5_tiar-1 E013 chrII:5714816-5714823 2.517 nhr25_T0 end1_T0
WBGene00015943_C18A3.5_tiar-1 E013 chrII:5714816-5714823 1.882 nhr25_T0 tbx37_T0
WBGene00015943_C18A3.5_tiar-1 E013 chrII:5714816-5714823 2.605 nhr25_T0 pha4_T0

WBGene00016115_C25H3.6_mdt-26 E002 chrII:5661168-5661188 1.657 nhr25_T0 hlh1_T0
WBGene00016115_C25H3.6_mdt-26 E002 chrII:5661168-5661188 1.772 nhr25_T0 end1_T0
WBGene00016115_C25H3.6_mdt-26 E002 chrII:5661168-5661188 2.222 nhr25_T0 cnd1_T0
WBGene00016115_C25H3.6_mdt-26 E002 chrII:5661168-5661188 1.886 nhr25_T0 tbx37_T0
WBGene00016115_C25H3.6_mdt-26 E002 chrII:5661168-5661188 2.433 nhr25_T0 pha4_T0

WBGene00016496_C37C3.2_C37C3.2 E001 chrV:7854993-7854998 1.099 nhr25_T0 hlh1_T0
WBGene00016496_C37C3.2_C37C3.2 E001 chrV:7854993-7854998 1.144 nhr25_T0 cnd1_T0
WBGene00016496_C37C3.2_C37C3.2 E001 chrV:7854993-7854998 2.145 nhr25_T0 end1_T0
WBGene00016496_C37C3.2_C37C3.2 E001 chrV:7854993-7854998 1.090 nhr25_T0 tbx37_T0
WBGene00016496_C37C3.2_C37C3.2 E001 chrV:7854993-7854998 2.198 nhr25_T0 pha4_T0

WBGene00017272_F08F8.7_F08F8.7 E005 chrIII:7347143-7347149 1.866 nhr25_T0 hlh1_T0
WBGene00017272_F08F8.7_F08F8.7 E005 chrIII:7347143-7347149 2.494 nhr25_T0 cnd1_T0
WBGene00017272_F08F8.7_F08F8.7 E005 chrIII:7347143-7347149 3.019 nhr25_T0 end1_T0
WBGene00017272_F08F8.7_F08F8.7 E005 chrIII:7347143-7347149 2.171 nhr25_T0 tbx37_T0
WBGene00017272_F08F8.7_F08F8.7 E005 chrIII:7347143-7347149 3.008 nhr25_T0 pha4_T0

WBGene00022042_Y65B4BR.5_icd-2 E001 chrI:535791-535807 1.375 nhr25_T0 cnd1_T0
WBGene00022042_Y65B4BR.5_icd-2 E001 chrI:535791-535807 1.419 nhr25_T0 hlh1_T0
WBGene00022042_Y65B4BR.5_icd-2 E001 chrI:535791-535807 2.131 nhr25_T0 end1_T0
WBGene00022042_Y65B4BR.5_icd-2 E001 chrI:535791-535807 1.401 nhr25_T0 tbx37_T0
WBGene00022042_Y65B4BR.5_icd-2 E001 chrI:535791-535807 2.459 nhr25_T0 pha4_T0

WBGene00001413_C01F6.4_fem-3 J015 chrIV:9105840-9106210 12.453 nhr25_T0 end1_T0
WBGene00001413_C01F6.4_fem-3 J015 chrIV:9105840-9106210 12.717 nhr25_T0 hlh1_T0
WBGene00001413_C01F6.4_fem-3 J015 chrIV:9105840-9106210 13.061 nhr25_T0 cnd1_T0
WBGene00001413_C01F6.4_fem-3 J015 chrIV:9105840-9106210 12.656 nhr25_T0 pha4_T0
WBGene00001413_C01F6.4_fem-3 J015 chrIV:9105840-9106210 12.958 nhr25_T0 tbx37_T0

WBGene00001946_Y49E10.6_his-72 J005 chrIII:12368165-12369043 1.535 nhr25_T0 hlh1_T0
WBGene00001946_Y49E10.6_his-72 J005 chrIII:12368165-12369043 1.637 nhr25_T0 cnd1_T0
WBGene00001946_Y49E10.6_his-72 J005 chrIII:12368165-12369043 2.476 nhr25_T0 end1_T0
WBGene00001946_Y49E10.6_his-72 J005 chrIII:12368165-12369043 1.483 nhr25_T0 tbx37_T0
WBGene00001946_Y49E10.6_his-72 J005 chrIII:12368165-12369043 2.606 nhr25_T0 pha4_T0

WBGene00004076_W09B6.1_pod-2 J020 chrII:1140490-1143907 1.398 nhr25_T0 cnd1_T0
WBGene00004076_W09B6.1_pod-2 J020 chrII:1140490-1143907 1.445 nhr25_T0 end1_T0
WBGene00004076_W09B6.1_pod-2 J020 chrII:1140490-1143907 1.655 nhr25_T0 hlh1_T0
WBGene00004076_W09B6.1_pod-2 J020 chrII:1140490-1143907 1.240 nhr25_T0 tbx37_T0
WBGene00004076_W09B6.1_pod-2 J020 chrII:1140490-1143907 1.837 nhr25_T0 pha4_T0

WBGene00006876_ZK1151.1_vab-10 J067 chrI:11777171-11777359 1.049 nhr25_T0 hlh1_T0
WBGene00006876_ZK1151.1_vab-10 J067 chrI:11777171-11777359 1.441 nhr25_T0 cnd1_T0
WBGene00006876_ZK1151.1_vab-10 J067 chrI:11777171-11777359 1.925 nhr25_T0 end1_T0
WBGene00006876_ZK1151.1_vab-10 J067 chrI:11777171-11777359 1.981 nhr25_T0 pha4_T0
WBGene00006876_ZK1151.1_vab-10 J067 chrI:11777171-11777359 2.076 nhr25_T0 tbx37_T0

WBGene00000112_F56D12.1_alh-6 E001 chrII:1306240-1306263 13.012 nhr25_T1 hlh1_T1
WBGene00000112_F56D12.1_alh-6 E001 chrII:1306240-1306263 13.273 nhr25_T1 end1_T1
WBGene00000112_F56D12.1_alh-6 E001 chrII:1306240-1306263 13.518 nhr25_T1 cnd1_T1
WBGene00000112_F56D12.1_alh-6 E001 chrII:1306240-1306263 12.830 nhr25_T1 tbx37_T1
WBGene00000112_F56D12.1_alh-6 E001 chrII:1306240-1306263 13.332 nhr25_T1 pha4_T1

WBGene00001601_T12F5.3_glh-4 E004 chrI:3727838-3728851 1.220 nhr25_T1 cnd1_T1
WBGene00001601_T12F5.3_glh-4 E004 chrI:3727838-3728851 1.293 nhr25_T1 end1_T1
WBGene00001601_T12F5.3_glh-4 E004 chrI:3727838-3728851 1.502 nhr25_T1 hlh1_T1
WBGene00001601_T12F5.3_glh-4 E004 chrI:3727838-3728851 1.287 nhr25_T1 pha4_T1
WBGene00001601_T12F5.3_glh-4 E004 chrI:3727838-3728851 1.362 nhr25_T1 tbx37_T1

WBGene00001946_Y49E10.6_his-72 E003 chrIII:12369044-12369050 1.391 nhr25_T1 cnd1_T1
WBGene00001946_Y49E10.6_his-72 E003 chrIII:12369044-12369050 1.418 nhr25_T1 hlh1_T1
WBGene00001946_Y49E10.6_his-72 E003 chrIII:12369044-12369050 2.218 nhr25_T1 end1_T1
WBGene00001946_Y49E10.6_his-72 E003 chrIII:12369044-12369050 1.198 nhr25_T1 tbx37_T1
WBGene00001946_Y49E10.6_his-72 E003 chrIII:12369044-12369050 2.426 nhr25_T1 pha4_T1

WBGene00001980_W02B9.1_hmr-1 E035 chrI:11127806-11127965 1.355 nhr25_T1 end1_T1
WBGene00001980_W02B9.1_hmr-1 E035 chrI:11127806-11127965 1.726 nhr25_T1 hlh1_T1
WBGene00001980_W02B9.1_hmr-1 E035 chrI:11127806-11127965 3.062 nhr25_T1 cnd1_T1
WBGene00001980_W02B9.1_hmr-1 E035 chrI:11127806-11127965 1.165 nhr25_T1 pha4_T1
WBGene00001980_W02B9.1_hmr-1 E035 chrI:11127806-11127965 2.126 nhr25_T1 tbx37_T1

WBGene00001980_W02B9.1_hmr-1 E036 chrI:11128427-11128721 1.263 nhr25_T1 end1_T1
WBGene00001980_W02B9.1_hmr-1 E036 chrI:11128427-11128721 1.680 nhr25_T1 hlh1_T1
WBGene00001980_W02B9.1_hmr-1 E036 chrI:11128427-11128721 3.046 nhr25_T1 cnd1_T1
WBGene00001980_W02B9.1_hmr-1 E036 chrI:11128427-11128721 1.019 nhr25_T1 pha4_T1
WBGene00001980_W02B9.1_hmr-1 E036 chrI:11128427-11128721 2.174 nhr25_T1 tbx37_T1

WBGene00001980_W02B9.1_hmr-1 E038 chrI:11129322-11129738 1.447 nhr25_T1 end1_T1
WBGene00001980_W02B9.1_hmr-1 E038 chrI:11129322-11129738 1.668 nhr25_T1 hlh1_T1
WBGene00001980_W02B9.1_hmr-1 E038 chrI:11129322-11129738 3.222 nhr25_T1 cnd1_T1
WBGene00001980_W02B9.1_hmr-1 E038 chrI:11129322-11129738 1.326 nhr25_T1 pha4_T1
WBGene00001980_W02B9.1_hmr-1 E038 chrI:11129322-11129738 2.359 nhr25_T1 tbx37_T1

WBGene00002047_Y39G10AR.13_icp-1 E008 chrI:2306791-2306816 1.367 nhr25_T1 hlh1_T1
WBGene00002047_Y39G10AR.13_icp-1 E008 chrI:2306791-2306816 1.529 nhr25_T1 cnd1_T1
WBGene00002047_Y39G10AR.13_icp-1 E008 chrI:2306791-2306816 2.290 nhr25_T1 end1_T1
WBGene00002047_Y39G10AR.13_icp-1 E008 chrI:2306791-2306816 1.315 nhr25_T1 tbx37_T1
WBGene00002047_Y39G10AR.13_icp-1 E008 chrI:2306791-2306816 2.385 nhr25_T1 pha4_T1

WBGene00003079_F28F8.3_lsm-5 E003 chrV:15570030-15570374 1.359 nhr25_T1 hlh1_T1
WBGene00003079_F28F8.3_lsm-5 E003 chrV:15570030-15570374 1.693 nhr25_T1 cnd1_T1
WBGene00003079_F28F8.3_lsm-5 E003 chrV:15570030-15570374 2.582 nhr25_T1 end1_T1
WBGene00003079_F28F8.3_lsm-5 E003 chrV:15570030-15570374 1.061 nhr25_T1 tbx37_T1
WBGene00003079_F28F8.3_lsm-5 E003 chrV:15570030-15570374 2.420 nhr25_T1 pha4_T1

WBGene00003681_Y15E3A.1_nhr-91 E003 chrX:15309394-15309539 2.067 nhr25_T1 cnd1_T1
WBGene00003681_Y15E3A.1_nhr-91 E003 chrX:15309394-15309539 2.252 nhr25_T1 hlh1_T1
WBGene00003681_Y15E3A.1_nhr-91 E003 chrX:15309394-15309539 2.255 nhr25_T1 end1_T1
WBGene00003681_Y15E3A.1_nhr-91 E003 chrX:15309394-15309539 2.431 nhr25_T1 tbx37_T1
WBGene00003681_Y15E3A.1_nhr-91 E003 chrX:15309394-15309539 2.580 nhr25_T1 pha4_T1

WBGene00003681_Y15E3A.1_nhr-91 E004 chrX:15309597-15309702 2.251 nhr25_T1 cnd1_T1
WBGene00003681_Y15E3A.1_nhr-91 E004 chrX:15309597-15309702 2.297 nhr25_T1 end1_T1
WBGene00003681_Y15E3A.1_nhr-91 E004 chrX:15309597-15309702 2.484 nhr25_T1 hlh1_T1
WBGene00003681_Y15E3A.1_nhr-91 E004 chrX:15309597-15309702 2.446 nhr25_T1 tbx37_T1
WBGene00003681_Y15E3A.1_nhr-91 E004 chrX:15309597-15309702 2.577 nhr25_T1 pha4_T1

WBGene00003681_Y15E3A.1_nhr-91 E005 chrX:15309754-15309842 2.257 nhr25_T1 end1_T1
WBGene00003681_Y15E3A.1_nhr-91 E005 chrX:15309754-15309842 2.350 nhr25_T1 hlh1_T1
WBGene00003681_Y15E3A.1_nhr-91 E005 chrX:15309754-15309842 2.362 nhr25_T1 cnd1_T1
WBGene00003681_Y15E3A.1_nhr-91 E005 chrX:15309754-15309842 2.486 nhr25_T1 tbx37_T1
WBGene00003681_Y15E3A.1_nhr-91 E005 chrX:15309754-15309842 2.614 nhr25_T1 pha4_T1

WBGene00004076_W09B6.1_pod-2 E002 chrII:1136949-1137047 2.099 nhr25_T1 end1_T1
WBGene00004076_W09B6.1_pod-2 E002 chrII:1136949-1137047 2.208 nhr25_T1 cnd1_T1
WBGene00004076_W09B6.1_pod-2 E002 chrII:1136949-1137047 2.241 nhr25_T1 hlh1_T1
WBGene00004076_W09B6.1_pod-2 E002 chrII:1136949-1137047 1.454 nhr25_T1 tbx37_T1
WBGene00004076_W09B6.1_pod-2 E002 chrII:1136949-1137047 2.164 nhr25_T1 pha4_T1

WBGene00004076_W09B6.1_pod-2 E004 chrII:1140460-1140489 2.121 nhr25_T1 cnd1_T1
WBGene00004076_W09B6.1_pod-2 E004 chrII:1140460-1140489 2.299 nhr25_T1 end1_T1
WBGene00004076_W09B6.1_pod-2 E004 chrII:1140460-1140489 2.309 nhr25_T1 hlh1_T1
WBGene00004076_W09B6.1_pod-2 E004 chrII:1140460-1140489 1.627 nhr25_T1 tbx37_T1
WBGene00004076_W09B6.1_pod-2 E004 chrII:1140460-1140489 2.404 nhr25_T1 pha4_T1

WBGene00004452_C06B8.8_rpl-38 E001 chrV:15512166-15512178 1.082 nhr25_T1 hlh1_T1
WBGene00004452_C06B8.8_rpl-38 E001 chrV:15512166-15512178 1.329 nhr25_T1 cnd1_T1
WBGene00004452_C06B8.8_rpl-38 E001 chrV:15512166-15512178 2.228 nhr25_T1 end1_T1
WBGene00004452_C06B8.8_rpl-38 E001 chrV:15512166-15512178 1.076 nhr25_T1 tbx37_T1
WBGene00004452_C06B8.8_rpl-38 E001 chrV:15512166-15512178 2.093 nhr25_T1 pha4_T1

WBGene00004480_F40F11.1_rps-11 E001 chrIV:11602384-11602640 1.580 nhr25_T1 hlh1_T1
WBGene00004480_F40F11.1_rps-11 E001 chrIV:11602384-11602640 1.651 nhr25_T1 cnd1_T1
WBGene00004480_F40F11.1_rps-11 E001 chrIV:11602384-11602640 2.705 nhr25_T1 end1_T1
WBGene00004480_F40F11.1_rps-11 E001 chrIV:11602384-11602640 1.169 nhr25_T1 tbx37_T1
WBGene00004480_F40F11.1_rps-11 E001 chrIV:11602384-11602640 2.679 nhr25_T1 pha4_T1

WBGene00006725_H06I04.4_ubl-1 E002 chrIII:3068310-3068316 1.315 nhr25_T1 cnd1_T1
WBGene00006725_H06I04.4_ubl-1 E002 chrIII:3068310-3068316 1.426 nhr25_T1 hlh1_T1
WBGene00006725_H06I04.4_ubl-1 E002 chrIII:3068310-3068316 2.587 nhr25_T1 end1_T1
WBGene00006725_H06I04.4_ubl-1 E002 chrIII:3068310-3068316 1.265 nhr25_T1 tbx37_T1
WBGene00006725_H06I04.4_ubl-1 E002 chrIII:3068310-3068316 2.298 nhr25_T1 pha4_T1

WBGene00006924_F56D12.5_vig-1 E001 chrII:1321037-1321040 1.411 nhr25_T1 hlh1_T1
WBGene00006924_F56D12.5_vig-1 E001 chrII:1321037-1321040 1.571 nhr25_T1 cnd1_T1
WBGene00006924_F56D12.5_vig-1 E001 chrII:1321037-1321040 2.450 nhr25_T1 end1_T1
WBGene00006924_F56D12.5_vig-1 E001 chrII:1321037-1321040 1.327 nhr25_T1 tbx37_T1
WBGene00006924_F56D12.5_vig-1 E001 chrII:1321037-1321040 2.576 nhr25_T1 pha4_T1

WBGene00007119_B0250.2_calf-1 E003 chrV:20477430-20477526 1.278 nhr25_T1 hlh1_T1
WBGene00007119_B0250.2_calf-1 E003 chrV:20477430-20477526 1.437 nhr25_T1 cnd1_T1
WBGene00007119_B0250.2_calf-1 E003 chrV:20477430-20477526 1.598 nhr25_T1 end1_T1
WBGene00007119_B0250.2_calf-1 E003 chrV:20477430-20477526 1.324 nhr25_T1 tbx37_T1
WBGene00007119_B0250.2_calf-1 E003 chrV:20477430-20477526 2.042 nhr25_T1 pha4_T1

WBGene00008183_C48G7.3_rin-1 E032 chrV:14809053-14809123 1.101 nhr25_T1 cnd1_T1
WBGene00008183_C48G7.3_rin-1 E032 chrV:14809053-14809123 1.768 nhr25_T1 end1_T1
WBGene00008183_C48G7.3_rin-1 E032 chrV:14809053-14809123 2.364 nhr25_T1 hlh1_T1
WBGene00008183_C48G7.3_rin-1 E032 chrV:14809053-14809123 1.582 nhr25_T1 tbx37_T1
WBGene00008183_C48G7.3_rin-1 E032 chrV:14809053-14809123 1.875 nhr25_T1 pha4_T1

WBGene00008183_C48G7.3_rin-1 E034 chrV:14810162-14810349 1.168 nhr25_T1 cnd1_T1
WBGene00008183_C48G7.3_rin-1 E034 chrV:14810162-14810349 1.996 nhr25_T1 end1_T1
WBGene00008183_C48G7.3_rin-1 E034 chrV:14810162-14810349 2.719 nhr25_T1 hlh1_T1
WBGene00008183_C48G7.3_rin-1 E034 chrV:14810162-14810349 1.708 nhr25_T1 tbx37_T1
WBGene00008183_C48G7.3_rin-1 E034 chrV:14810162-14810349 1.870 nhr25_T1 pha4_T1

WBGene00008183_C48G7.3_rin-1 E035 chrV:14811356-14811510 1.675 nhr25_T1 cnd1_T1
WBGene00008183_C48G7.3_rin-1 E035 chrV:14811356-14811510 2.421 nhr25_T1 end1_T1
WBGene00008183_C48G7.3_rin-1 E035 chrV:14811356-14811510 3.401 nhr25_T1 hlh1_T1
WBGene00008183_C48G7.3_rin-1 E035 chrV:14811356-14811510 2.231 nhr25_T1 tbx37_T1
WBGene00008183_C48G7.3_rin-1 E035 chrV:14811356-14811510 2.529 nhr25_T1 pha4_T1

WBGene00008183_C48G7.3_rin-1 E036 chrV:14813179-14813245 1.899 nhr25_T1 cnd1_T1
WBGene00008183_C48G7.3_rin-1 E036 chrV:14813179-14813245 2.885 nhr25_T1 end1_T1
WBGene00008183_C48G7.3_rin-1 E036 chrV:14813179-14813245 3.726 nhr25_T1 hlh1_T1
WBGene00008183_C48G7.3_rin-1 E036 chrV:14813179-14813245 2.563 nhr25_T1 tbx37_T1
WBGene00008183_C48G7.3_rin-1 E036 chrV:14813179-14813245 3.148 nhr25_T1 pha4_T1

WBGene00008183_C48G7.3_rin-1 E037 chrV:14813246-14813309 1.456 nhr25_T1 cnd1_T1
WBGene00008183_C48G7.3_rin-1 E037 chrV:14813246-14813309 2.587 nhr25_T1 end1_T1
WBGene00008183_C48G7.3_rin-1 E037 chrV:14813246-14813309 3.448 nhr25_T1 hlh1_T1
WBGene00008183_C48G7.3_rin-1 E037 chrV:14813246-14813309 1.985 nhr25_T1 tbx37_T1
WBGene00008183_C48G7.3_rin-1 E037 chrV:14813246-14813309 2.713 nhr25_T1 pha4_T1

WBGene00008774_F13H10.3_F13H10.3 E012 chrIV:11015755-11015776 1.937 nhr25_T1 cnd1_T1
WBGene00008774_F13H10.3_F13H10.3 E012 chrIV:11015755-11015776 2.026 nhr25_T1 hlh1_T1
WBGene00008774_F13H10.3_F13H10.3 E012 chrIV:11015755-11015776 2.912 nhr25_T1 end1_T1
WBGene00008774_F13H10.3_F13H10.3 E012 chrIV:11015755-11015776 1.489 nhr25_T1 tbx37_T1
WBGene00008774_F13H10.3_F13H10.3 E012 chrIV:11015755-11015776 2.870 nhr25_T1 pha4_T1

WBGene00010212_F57G4.8_fbxa-192 E002 chrV:17649160-17649805 1.280 nhr25_T1 hlh1_T1
WBGene00010212_F57G4.8_fbxa-192 E002 chrV:17649160-17649805 1.806 nhr25_T1 cnd1_T1
WBGene00010212_F57G4.8_fbxa-192 E002 chrV:17649160-17649805 2.610 nhr25_T1 end1_T1
WBGene00010212_F57G4.8_fbxa-192 E002 chrV:17649160-17649805 1.088 nhr25_T1 tbx37_T1
WBGene00010212_F57G4.8_fbxa-192 E002 chrV:17649160-17649805 2.102 nhr25_T1 pha4_T1

WBGene00010370_H06O01.3_ctg-1 E001 chrI:7005443-7005706 1.281 nhr25_T1 hlh1_T1
WBGene00010370_H06O01.3_ctg-1 E001 chrI:7005443-7005706 1.336 nhr25_T1 cnd1_T1
WBGene00010370_H06O01.3_ctg-1 E001 chrI:7005443-7005706 1.346 nhr25_T1 end1_T1
WBGene00010370_H06O01.3_ctg-1 E001 chrI:7005443-7005706 1.236 nhr25_T1 tbx37_T1
WBGene00010370_H06O01.3_ctg-1 E001 chrI:7005443-7005706 1.614 nhr25_T1 pha4_T1

WBGene00011045_R05H10.5_gpx-2 E002 chrII:14867633-14867636 1.827 nhr25_T1 hlh1_T1
WBGene00011045_R05H10.5_gpx-2 E002 chrII:14867633-14867636 1.985 nhr25_T1 cnd1_T1
WBGene00011045_R05H10.5_gpx-2 E002 chrII:14867633-14867636 2.809 nhr25_T1 end1_T1
WBGene00011045_R05H10.5_gpx-2 E002 chrII:14867633-14867636 1.532 nhr25_T1 tbx37_T1
WBGene00011045_R05H10.5_gpx-2 E002 chrII:14867633-14867636 2.872 nhr25_T1 pha4_T1

WBGene00011510_T05H10.6_pdha-1 E004 chrII:8066445-8066447 1.605 nhr25_T1 cnd1_T1
WBGene00011510_T05H10.6_pdha-1 E004 chrII:8066445-8066447 1.686 nhr25_T1 hlh1_T1
WBGene00011510_T05H10.6_pdha-1 E004 chrII:8066445-8066447 2.213 nhr25_T1 end1_T1
WBGene00011510_T05H10.6_pdha-1 E004 chrII:8066445-8066447 1.524 nhr25_T1 tbx37_T1
WBGene00011510_T05H10.6_pdha-1 E004 chrII:8066445-8066447 2.493 nhr25_T1 pha4_T1

WBGene00012602_Y38E10A.24_Y38E10A.24 E001 chrII:12679025-12679034 1.422 nhr25_T1 hlh1_T1
WBGene00012602_Y38E10A.24_Y38E10A.24 E001 chrII:12679025-12679034 1.616 nhr25_T1 cnd1_T1
WBGene00012602_Y38E10A.24_Y38E10A.24 E001 chrII:12679025-12679034 2.614 nhr25_T1 end1_T1
WBGene00012602_Y38E10A.24_Y38E10A.24 E001 chrII:12679025-12679034 1.375 nhr25_T1 tbx37_T1
WBGene00012602_Y38E10A.24_Y38E10A.24 E001 chrII:12679025-12679034 2.482 nhr25_T1 pha4_T1

WBGene00015943_C18A3.5_tiar-1 E013 chrII:5714816-5714823 1.699 nhr25_T1 hlh1_T1
WBGene00015943_C18A3.5_tiar-1 E013 chrII:5714816-5714823 1.881 nhr25_T1 cnd1_T1
WBGene00015943_C18A3.5_tiar-1 E013 chrII:5714816-5714823 2.386 nhr25_T1 end1_T1
WBGene00015943_C18A3.5_tiar-1 E013 chrII:5714816-5714823 1.667 nhr25_T1 tbx37_T1
WBGene00015943_C18A3.5_tiar-1 E013 chrII:5714816-5714823 2.381 nhr25_T1 pha4_T1

WBGene00016115_C25H3.6_mdt-26 E002 chrII:5661168-5661188 2.256 nhr25_T1 hlh1_T1
WBGene00016115_C25H3.6_mdt-26 E002 chrII:5661168-5661188 2.500 nhr25_T1 end1_T1
WBGene00016115_C25H3.6_mdt-26 E002 chrII:5661168-5661188 2.826 nhr25_T1 cnd1_T1
WBGene00016115_C25H3.6_mdt-26 E002 chrII:5661168-5661188 2.463 nhr25_T1 tbx37_T1
WBGene00016115_C25H3.6_mdt-26 E002 chrII:5661168-5661188 3.011 nhr25_T1 pha4_T1

WBGene00017925_F29B9.11_F29B9.11 E004 chrIV:4660202-4660203 1.250 nhr25_T1 hlh1_T1
WBGene00017925_F29B9.11_F29B9.11 E004 chrIV:4660202-4660203 1.672 nhr25_T1 cnd1_T1
WBGene00017925_F29B9.11_F29B9.11 E004 chrIV:4660202-4660203 2.269 nhr25_T1 end1_T1
WBGene00017925_F29B9.11_F29B9.11 E004 chrIV:4660202-4660203 1.021 nhr25_T1 tbx37_T1
WBGene00017925_F29B9.11_F29B9.11 E004 chrIV:4660202-4660203 2.218 nhr25_T1 pha4_T1

WBGene00018151_F37C12.3_F37C12.3 E001 chrIII:7180730-7180751 2.284 nhr25_T1 cnd1_T1
WBGene00018151_F37C12.3_F37C12.3 E001 chrIII:7180730-7180751 2.626 nhr25_T1 hlh1_T1
WBGene00018151_F37C12.3_F37C12.3 E001 chrIII:7180730-7180751 3.500 nhr25_T1 end1_T1
WBGene00018151_F37C12.3_F37C12.3 E001 chrIII:7180730-7180751 2.031 nhr25_T1 tbx37_T1
WBGene00018151_F37C12.3_F37C12.3 E001 chrIII:7180730-7180751 3.346 nhr25_T1 pha4_T1

WBGene00018561_F47D12.5_gadr-3 E003 chrIII:6284751-6284908 12.415 nhr25_T1 end1_T1
WBGene00018561_F47D12.5_gadr-3 E003 chrIII:6284751-6284908 12.764 nhr25_T1 hlh1_T1
WBGene00018561_F47D12.5_gadr-3 E003 chrIII:6284751-6284908 12.832 nhr25_T1 cnd1_T1
WBGene00018561_F47D12.5_gadr-3 E003 chrIII:6284751-6284908 12.362 nhr25_T1 pha4_T1
WBGene00018561_F47D12.5_gadr-3 E003 chrIII:6284751-6284908 12.478 nhr25_T1 tbx37_T1

WBGene00018561_F47D12.5_gadr-3 E004 chrIII:6284960-6285225 12.649 nhr25_T1 end1_T1
WBGene00018561_F47D12.5_gadr-3 E004 chrIII:6284960-6285225 12.933 nhr25_T1 cnd1_T1
WBGene00018561_F47D12.5_gadr-3 E004 chrIII:6284960-6285225 13.089 nhr25_T1 hlh1_T1
WBGene00018561_F47D12.5_gadr-3 E004 chrIII:6284960-6285225 12.588 nhr25_T1 pha4_T1
WBGene00018561_F47D12.5_gadr-3 E004 chrIII:6284960-6285225 12.805 nhr25_T1 tbx37_T1

WBGene00019609_K10B3.1_K10B3.1 E001 chrX:3135493-3135504 1.271 nhr25_T1 hlh1_T1
WBGene00019609_K10B3.1_K10B3.1 E001 chrX:3135493-3135504 1.552 nhr25_T1 cnd1_T1
WBGene00019609_K10B3.1_K10B3.1 E001 chrX:3135493-3135504 2.594 nhr25_T1 end1_T1
WBGene00019609_K10B3.1_K10B3.1 E001 chrX:3135493-3135504 1.122 nhr25_T1 tbx37_T1
WBGene00019609_K10B3.1_K10B3.1 E001 chrX:3135493-3135504 2.927 nhr25_T1 pha4_T1

WBGene00020866_T27F7.1_vps-24 E004 chrII:4994210-4994216 1.512 nhr25_T1 hlh1_T1
WBGene00020866_T27F7.1_vps-24 E004 chrII:4994210-4994216 1.813 nhr25_T1 cnd1_T1
WBGene00020866_T27F7.1_vps-24 E004 chrII:4994210-4994216 2.568 nhr25_T1 end1_T1
WBGene00020866_T27F7.1_vps-24 E004 chrII:4994210-4994216 1.431 nhr25_T1 tbx37_T1
WBGene00020866_T27F7.1_vps-24 E004 chrII:4994210-4994216 2.865 nhr25_T1 pha4_T1

WBGene00021552_Y44E3B.1_zip-4 E007 chrI:3266592-3266762 1.458 nhr25_T1 cnd1_T1
WBGene00021552_Y44E3B.1_zip-4 E007 chrI:3266592-3266762 1.520 nhr25_T1 hlh1_T1
WBGene00021552_Y44E3B.1_zip-4 E007 chrI:3266592-3266762 1.569 nhr25_T1 end1_T1
WBGene00021552_Y44E3B.1_zip-4 E007 chrI:3266592-3266762 1.723 nhr25_T1 tbx37_T1
WBGene00021552_Y44E3B.1_zip-4 E007 chrI:3266592-3266762 1.778 nhr25_T1 pha4_T1

WBGene00021595_Y46E12BL.2_Y46E12BL.2 E001 chrII:15233153-15233161 1.203 nhr25_T1 hlh1_T1
WBGene00021595_Y46E12BL.2_Y46E12BL.2 E001 chrII:15233153-15233161 1.279 nhr25_T1 cnd1_T1
WBGene00021595_Y46E12BL.2_Y46E12BL.2 E001 chrII:15233153-15233161 1.959 nhr25_T1 end1_T1
WBGene00021595_Y46E12BL.2_Y46E12BL.2 E001 chrII:15233153-15233161 1.210 nhr25_T1 tbx37_T1
WBGene00021595_Y46E12BL.2_Y46E12BL.2 E001 chrII:15233153-15233161 2.006 nhr25_T1 pha4_T1

WBGene00022042_Y65B4BR.5_icd-2 E001 chrI:535791-535807 1.087 nhr25_T1 cnd1_T1
WBGene00022042_Y65B4BR.5_icd-2 E001 chrI:535791-535807 1.172 nhr25_T1 hlh1_T1
WBGene00022042_Y65B4BR.5_icd-2 E001 chrI:535791-535807 1.968 nhr25_T1 end1_T1
WBGene00022042_Y65B4BR.5_icd-2 E001 chrI:535791-535807 1.167 nhr25_T1 tbx37_T1
WBGene00022042_Y65B4BR.5_icd-2 E001 chrI:535791-535807 1.934 nhr25_T1 pha4_T1

WBGene00022074_Y69A2AR.1_Y69A2AR.1 E001 chrIV:2667050-2667055 1.302 nhr25_T1 hlh1_T1
WBGene00022074_Y69A2AR.1_Y69A2AR.1 E001 chrIV:2667050-2667055 1.364 nhr25_T1 cnd1_T1
WBGene00022074_Y69A2AR.1_Y69A2AR.1 E001 chrIV:2667050-2667055 2.299 nhr25_T1 end1_T1
WBGene00022074_Y69A2AR.1_Y69A2AR.1 E001 chrIV:2667050-2667055 1.148 nhr25_T1 tbx37_T1
WBGene00022074_Y69A2AR.1_Y69A2AR.1 E001 chrIV:2667050-2667055 2.261 nhr25_T1 pha4_T1

WBGene00002175_Y105C5B.21_jac-1 J030 chrIV:16014542-16017336 1.159 nhr25_T1 end1_T1
WBGene00002175_Y105C5B.21_jac-1 J030 chrIV:16014542-16017336 1.427 nhr25_T1 cnd1_T1
WBGene00002175_Y105C5B.21_jac-1 J030 chrIV:16014542-16017336 1.469 nhr25_T1 hlh1_T1
WBGene00002175_Y105C5B.21_jac-1 J030 chrIV:16014542-16017336 1.441 nhr25_T1 pha4_T1
WBGene00002175_Y105C5B.21_jac-1 J030 chrIV:16014542-16017336 1.491 nhr25_T1 tbx37_T1

WBGene00003961_C07G1.3_pct-1 J021 chrIV:8185386-8185624 1.356 nhr25_T1 end1_T1
WBGene00003961_C07G1.3_pct-1 J021 chrIV:8185386-8185624 2.021 nhr25_T1 cnd1_T1
WBGene00003961_C07G1.3_pct-1 J021 chrIV:8185386-8185624 2.055 nhr25_T1 hlh1_T1
WBGene00003961_C07G1.3_pct-1 J021 chrIV:8185386-8185624 1.789 nhr25_T1 pha4_T1
WBGene00003961_C07G1.3_pct-1 J021 chrIV:8185386-8185624 2.054 nhr25_T1 tbx37_T1

WBGene00004076_W09B6.1_pod-2 J020 chrII:1140490-1143907 2.118 nhr25_T1 cnd1_T1
WBGene00004076_W09B6.1_pod-2 J020 chrII:1140490-1143907 2.289 nhr25_T1 end1_T1
WBGene00004076_W09B6.1_pod-2 J020 chrII:1140490-1143907 2.309 nhr25_T1 hlh1_T1
WBGene00004076_W09B6.1_pod-2 J020 chrII:1140490-1143907 1.626 nhr25_T1 tbx37_T1
WBGene00004076_W09B6.1_pod-2 J020 chrII:1140490-1143907 2.382 nhr25_T1 pha4_T1

WBGene00008183_C48G7.3_rin-1 J064 chrV:14810350-14811355 1.779 nhr25_T1 cnd1_T1
WBGene00008183_C48G7.3_rin-1 J064 chrV:14810350-14811355 2.650 nhr25_T1 end1_T1
WBGene00008183_C48G7.3_rin-1 J064 chrV:14810350-14811355 3.353 nhr25_T1 hlh1_T1
WBGene00008183_C48G7.3_rin-1 J064 chrV:14810350-14811355 2.276 nhr25_T1 tbx37_T1
WBGene00008183_C48G7.3_rin-1 J064 chrV:14810350-14811355 2.628 nhr25_T1 pha4_T1

WBGene00001946_Y49E10.6_his-72 E003 chrIII:12369044-12369050 1.269 nhr25_T2 hlh1_T2
WBGene00001946_Y49E10.6_his-72 E003 chrIII:12369044-12369050 1.348 nhr25_T2 cnd1_T2
WBGene00001946_Y49E10.6_his-72 E003 chrIII:12369044-12369050 2.109 nhr25_T2 end1_T2
WBGene00001946_Y49E10.6_his-72 E003 chrIII:12369044-12369050 1.009 nhr25_T2 tbx37_T2
WBGene00001946_Y49E10.6_his-72 E003 chrIII:12369044-12369050 2.046 nhr25_T2 pha4_T2

WBGene00001980_W02B9.1_hmr-1 E025 chrI:11115258-11115401 1.614 nhr25_T2 end1_T2
WBGene00001980_W02B9.1_hmr-1 E025 chrI:11115258-11115401 1.975 nhr25_T2 hlh1_T2
WBGene00001980_W02B9.1_hmr-1 E025 chrI:11115258-11115401 2.627 nhr25_T2 cnd1_T2
WBGene00001980_W02B9.1_hmr-1 E025 chrI:11115258-11115401 1.409 nhr25_T2 pha4_T2
WBGene00001980_W02B9.1_hmr-1 E025 chrI:11115258-11115401 1.812 nhr25_T2 tbx37_T2

WBGene00003079_F28F8.3_lsm-5 E003 chrV:15570030-15570374 1.773 nhr25_T2 hlh1_T2
WBGene00003079_F28F8.3_lsm-5 E003 chrV:15570030-15570374 2.267 nhr25_T2 cnd1_T2
WBGene00003079_F28F8.3_lsm-5 E003 chrV:15570030-15570374 2.487 nhr25_T2 end1_T2
WBGene00003079_F28F8.3_lsm-5 E003 chrV:15570030-15570374 1.151 nhr25_T2 tbx37_T2
WBGene00003079_F28F8.3_lsm-5 E003 chrV:15570030-15570374 2.815 nhr25_T2 pha4_T2

WBGene00004076_W09B6.1_pod-2 E004 chrII:1140460-1140489 2.424 nhr25_T2 cnd1_T2
WBGene00004076_W09B6.1_pod-2 E004 chrII:1140460-1140489 2.571 nhr25_T2 end1_T2
WBGene00004076_W09B6.1_pod-2 E004 chrII:1140460-1140489 2.768 nhr25_T2 hlh1_T2
WBGene00004076_W09B6.1_pod-2 E004 chrII:1140460-1140489 1.938 nhr25_T2 tbx37_T2
WBGene00004076_W09B6.1_pod-2 E004 chrII:1140460-1140489 2.660 nhr25_T2 pha4_T2

WBGene00004468_ZK20.5_rpn-12 E001 chrII:11653053-11653123 1.255 nhr25_T2 cnd1_T2
WBGene00004468_ZK20.5_rpn-12 E001 chrII:11653053-11653123 1.289 nhr25_T2 hlh1_T2
WBGene00004468_ZK20.5_rpn-12 E001 chrII:11653053-11653123 2.243 nhr25_T2 end1_T2
WBGene00004468_ZK20.5_rpn-12 E001 chrII:11653053-11653123 1.368 nhr25_T2 tbx37_T2
WBGene00004468_ZK20.5_rpn-12 E001 chrII:11653053-11653123 2.360 nhr25_T2 pha4_T2

WBGene00004480_F40F11.1_rps-11 E001 chrIV:11602384-11602640 1.573 nhr25_T2 hlh1_T2
WBGene00004480_F40F11.1_rps-11 E001 chrIV:11602384-11602640 1.697 nhr25_T2 cnd1_T2
WBGene00004480_F40F11.1_rps-11 E001 chrIV:11602384-11602640 2.480 nhr25_T2 end1_T2
WBGene00004480_F40F11.1_rps-11 E001 chrIV:11602384-11602640 1.192 nhr25_T2 tbx37_T2
WBGene00004480_F40F11.1_rps-11 E001 chrIV:11602384-11602640 2.796 nhr25_T2 pha4_T2

WBGene00006599_B0545.1_tpa-1 E004 chrIV:93685-93830 1.057 nhr25_T2 end1_T2
WBGene00006599_B0545.1_tpa-1 E004 chrIV:93685-93830 1.108 nhr25_T2 cnd1_T2
WBGene00006599_B0545.1_tpa-1 E004 chrIV:93685-93830 1.839 nhr25_T2 hlh1_T2
WBGene00006599_B0545.1_tpa-1 E004 chrIV:93685-93830 1.062 nhr25_T2 tbx37_T2
WBGene00006599_B0545.1_tpa-1 E004 chrIV:93685-93830 1.148 nhr25_T2 pha4_T2

WBGene00006725_H06I04.4_ubl-1 E002 chrIII:3068310-3068316 1.430 nhr25_T2 hlh1_T2
WBGene00006725_H06I04.4_ubl-1 E002 chrIII:3068310-3068316 1.443 nhr25_T2 cnd1_T2
WBGene00006725_H06I04.4_ubl-1 E002 chrIII:3068310-3068316 2.240 nhr25_T2 end1_T2
WBGene00006725_H06I04.4_ubl-1 E002 chrIII:3068310-3068316 1.162 nhr25_T2 tbx37_T2
WBGene00006725_H06I04.4_ubl-1 E002 chrIII:3068310-3068316 2.435 nhr25_T2 pha4_T2

WBGene00006916_C26H9A.1_vha-7 E001 chrIV:12640447-12640610 1.071 nhr25_T2 end1_T2
WBGene00006916_C26H9A.1_vha-7 E001 chrIV:12640447-12640610 1.336 nhr25_T2 hlh1_T2
WBGene00006916_C26H9A.1_vha-7 E001 chrIV:12640447-12640610 1.451 nhr25_T2 cnd1_T2
WBGene00006916_C26H9A.1_vha-7 E001 chrIV:12640447-12640610 1.298 nhr25_T2 tbx37_T2
WBGene00006916_C26H9A.1_vha-7 E001 chrIV:12640447-12640610 1.605 nhr25_T2 pha4_T2

WBGene00006916_C26H9A.1_vha-7 E002 chrIV:12640661-12640831 1.099 nhr25_T2 end1_T2
WBGene00006916_C26H9A.1_vha-7 E002 chrIV:12640661-12640831 1.310 nhr25_T2 hlh1_T2
WBGene00006916_C26H9A.1_vha-7 E002 chrIV:12640661-12640831 1.381 nhr25_T2 cnd1_T2
WBGene00006916_C26H9A.1_vha-7 E002 chrIV:12640661-12640831 1.233 nhr25_T2 tbx37_T2
WBGene00006916_C26H9A.1_vha-7 E002 chrIV:12640661-12640831 1.468 nhr25_T2 pha4_T2

WBGene00007119_B0250.2_calf-1 E003 chrV:20477430-20477526 1.349 nhr25_T2 cnd1_T2
WBGene00007119_B0250.2_calf-1 E003 chrV:20477430-20477526 1.378 nhr25_T2 hlh1_T2
WBGene00007119_B0250.2_calf-1 E003 chrV:20477430-20477526 2.117 nhr25_T2 end1_T2
WBGene00007119_B0250.2_calf-1 E003 chrV:20477430-20477526 1.093 nhr25_T2 pha4_T2
WBGene00007119_B0250.2_calf-1 E003 chrV:20477430-20477526 1.160 nhr25_T2 tbx37_T2

WBGene00008131_C47B2.2_C47B2.2 E005 chrI:12964573-12964579 1.530 nhr25_T2 cnd1_T2
WBGene00008131_C47B2.2_C47B2.2 E005 chrI:12964573-12964579 1.808 nhr25_T2 hlh1_T2
WBGene00008131_C47B2.2_C47B2.2 E005 chrI:12964573-12964579 1.883 nhr25_T2 end1_T2
WBGene00008131_C47B2.2_C47B2.2 E005 chrI:12964573-12964579 1.259 nhr25_T2 tbx37_T2
WBGene00008131_C47B2.2_C47B2.2 E005 chrI:12964573-12964579 2.284 nhr25_T2 pha4_T2

WBGene00009889_F49E11.2_F49E11.2 E003 chrIV:13036973-13037156 1.533 nhr25_T2 cnd1_T2
WBGene00009889_F49E11.2_F49E11.2 E003 chrIV:13036973-13037156 1.838 nhr25_T2 hlh1_T2
WBGene00009889_F49E11.2_F49E11.2 E003 chrIV:13036973-13037156 1.988 nhr25_T2 end1_T2
WBGene00009889_F49E11.2_F49E11.2 E003 chrIV:13036973-13037156 1.411 nhr25_T2 tbx37_T2
WBGene00009889_F49E11.2_F49E11.2 E003 chrIV:13036973-13037156 1.975 nhr25_T2 pha4_T2

WBGene00015938_C17H12.13_anat-1 E004 chrIV:6778347-6778620 1.184 nhr25_T2 cnd1_T2
WBGene00015938_C17H12.13_anat-1 E004 chrIV:6778347-6778620 1.307 nhr25_T2 end1_T2
WBGene00015938_C17H12.13_anat-1 E004 chrIV:6778347-6778620 1.511 nhr25_T2 hlh1_T2
WBGene00015938_C17H12.13_anat-1 E004 chrIV:6778347-6778620 1.359 nhr25_T2 pha4_T2
WBGene00015938_C17H12.13_anat-1 E004 chrIV:6778347-6778620 1.372 nhr25_T2 tbx37_T2

WBGene00015938_C17H12.13_anat-1 E005 chrIV:6778672-6778745 1.178 nhr25_T2 end1_T2
WBGene00015938_C17H12.13_anat-1 E005 chrIV:6778672-6778745 1.433 nhr25_T2 cnd1_T2
WBGene00015938_C17H12.13_anat-1 E005 chrIV:6778672-6778745 1.596 nhr25_T2 hlh1_T2
WBGene00015938_C17H12.13_anat-1 E005 chrIV:6778672-6778745 1.158 nhr25_T2 tbx37_T2
WBGene00015938_C17H12.13_anat-1 E005 chrIV:6778672-6778745 1.239 nhr25_T2 pha4_T2

WBGene00015943_C18A3.5_tiar-1 E013 chrII:5714816-5714823 1.418 nhr25_T2 hlh1_T2
WBGene00015943_C18A3.5_tiar-1 E013 chrII:5714816-5714823 1.603 nhr25_T2 cnd1_T2
WBGene00015943_C18A3.5_tiar-1 E013 chrII:5714816-5714823 1.953 nhr25_T2 end1_T2
WBGene00015943_C18A3.5_tiar-1 E013 chrII:5714816-5714823 1.304 nhr25_T2 tbx37_T2
WBGene00015943_C18A3.5_tiar-1 E013 chrII:5714816-5714823 2.180 nhr25_T2 pha4_T2

WBGene00016115_C25H3.6_mdt-26 E002 chrII:5661168-5661188 1.377 nhr25_T2 end1_T2
WBGene00016115_C25H3.6_mdt-26 E002 chrII:5661168-5661188 1.543 nhr25_T2 hlh1_T2
WBGene00016115_C25H3.6_mdt-26 E002 chrII:5661168-5661188 2.318 nhr25_T2 cnd1_T2
WBGene00016115_C25H3.6_mdt-26 E002 chrII:5661168-5661188 1.690 nhr25_T2 tbx37_T2
WBGene00016115_C25H3.6_mdt-26 E002 chrII:5661168-5661188 2.421 nhr25_T2 pha4_T2

WBGene00018151_F37C12.3_F37C12.3 E001 chrIII:7180730-7180751 1.697 nhr25_T2 hlh1_T2
WBGene00018151_F37C12.3_F37C12.3 E001 chrIII:7180730-7180751 1.754 nhr25_T2 cnd1_T2
WBGene00018151_F37C12.3_F37C12.3 E001 chrIII:7180730-7180751 2.430 nhr25_T2 end1_T2
WBGene00018151_F37C12.3_F37C12.3 E001 chrIII:7180730-7180751 1.072 nhr25_T2 tbx37_T2
WBGene00018151_F37C12.3_F37C12.3 E001 chrIII:7180730-7180751 2.629 nhr25_T2 pha4_T2

WBGene00020930_W02C12.3_hlh-30 E021 chrIV:4019040-4019040 1.959 nhr25_T2 hlh1_T2
WBGene00020930_W02C12.3_hlh-30 E021 chrIV:4019040-4019040 2.319 nhr25_T2 cnd1_T2
WBGene00020930_W02C12.3_hlh-30 E021 chrIV:4019040-4019040 2.366 nhr25_T2 end1_T2
WBGene00020930_W02C12.3_hlh-30 E021 chrIV:4019040-4019040 1.450 nhr25_T2 tbx37_T2
WBGene00020930_W02C12.3_hlh-30 E021 chrIV:4019040-4019040 2.982 nhr25_T2 pha4_T2

WBGene00021327_Y34D9A.1_mrpl-38 E006 chrI:1029911-1029952 1.510 nhr25_T2 hlh1_T2
WBGene00021327_Y34D9A.1_mrpl-38 E006 chrI:1029911-1029952 1.624 nhr25_T2 cnd1_T2
WBGene00021327_Y34D9A.1_mrpl-38 E006 chrI:1029911-1029952 1.649 nhr25_T2 end1_T2
WBGene00021327_Y34D9A.1_mrpl-38 E006 chrI:1029911-1029952 1.022 nhr25_T2 tbx37_T2
WBGene00021327_Y34D9A.1_mrpl-38 E006 chrI:1029911-1029952 2.345 nhr25_T2 pha4_T2

WBGene00022112_Y71F9AL.7_Y71F9AL.7 E001 chrI:2887800-2888183 1.076 nhr25_T2 hlh1_T2
WBGene00022112_Y71F9AL.7_Y71F9AL.7 E001 chrI:2887800-2888183 1.292 nhr25_T2 cnd1_T2
WBGene00022112_Y71F9AL.7_Y71F9AL.7 E001 chrI:2887800-2888183 1.337 nhr25_T2 end1_T2
WBGene00022112_Y71F9AL.7_Y71F9AL.7 E001 chrI:2887800-2888183 1.416 nhr25_T2 tbx37_T2
WBGene00022112_Y71F9AL.7_Y71F9AL.7 E001 chrI:2887800-2888183 1.781 nhr25_T2 pha4_T2

WBGene00001946_Y49E10.6_his-72 J005 chrIII:12368165-12369043 1.269 nhr25_T2 hlh1_T2
WBGene00001946_Y49E10.6_his-72 J005 chrIII:12368165-12369043 1.349 nhr25_T2 cnd1_T2
WBGene00001946_Y49E10.6_his-72 J005 chrIII:12368165-12369043 2.109 nhr25_T2 end1_T2
WBGene00001946_Y49E10.6_his-72 J005 chrIII:12368165-12369043 1.010 nhr25_T2 tbx37_T2
WBGene00001946_Y49E10.6_his-72 J005 chrIII:12368165-12369043 2.047 nhr25_T2 pha4_T2

WBGene00002175_Y105C5B.21_jac-1 J030 chrIV:16014542-16017336 1.508 nhr25_T2 end1_T2
WBGene00002175_Y105C5B.21_jac-1 J030 chrIV:16014542-16017336 1.664 nhr25_T2 hlh1_T2
WBGene00002175_Y105C5B.21_jac-1 J030 chrIV:16014542-16017336 1.710 nhr25_T2 cnd1_T2
WBGene00002175_Y105C5B.21_jac-1 J030 chrIV:16014542-16017336 1.464 nhr25_T2 tbx37_T2
WBGene00002175_Y105C5B.21_jac-1 J030 chrIV:16014542-16017336 1.473 nhr25_T2 pha4_T2

WBGene00002223_T01G1.1_klp-12 J047 chrIV:11358017-11358066 1.007 nhr25_T2 cnd1_T2
WBGene00002223_T01G1.1_klp-12 J047 chrIV:11358017-11358066 1.015 nhr25_T2 hlh1_T2
WBGene00002223_T01G1.1_klp-12 J047 chrIV:11358017-11358066 1.034 nhr25_T2 end1_T2
WBGene00002223_T01G1.1_klp-12 J047 chrIV:11358017-11358066 1.050 nhr25_T2 tbx37_T2
WBGene00002223_T01G1.1_klp-12 J047 chrIV:11358017-11358066 1.380 nhr25_T2 pha4_T2

WBGene00004076_W09B6.1_pod-2 J020 chrII:1140490-1143907 2.423 nhr25_T2 cnd1_T2
WBGene00004076_W09B6.1_pod-2 J020 chrII:1140490-1143907 2.570 nhr25_T2 end1_T2
WBGene00004076_W09B6.1_pod-2 J020 chrII:1140490-1143907 2.766 nhr25_T2 hlh1_T2
WBGene00004076_W09B6.1_pod-2 J020 chrII:1140490-1143907 1.937 nhr25_T2 tbx37_T2
WBGene00004076_W09B6.1_pod-2 J020 chrII:1140490-1143907 2.659 nhr25_T2 pha4_T2

WBGene00001980_W02B9.1_hmr-1 E033 chrI:11122447-11122687 1.238 nhr25_T3 end1_T3
WBGene00001980_W02B9.1_hmr-1 E033 chrI:11122447-11122687 1.646 nhr25_T3 hlh1_T3
WBGene00001980_W02B9.1_hmr-1 E033 chrI:11122447-11122687 2.553 nhr25_T3 cnd1_T3
WBGene00001980_W02B9.1_hmr-1 E033 chrI:11122447-11122687 1.537 nhr25_T3 pha4_T3
WBGene00001980_W02B9.1_hmr-1 E033 chrI:11122447-11122687 1.712 nhr25_T3 tbx37_T3

WBGene00001980_W02B9.1_hmr-1 E039 chrI:11130182-11130331 1.199 nhr25_T3 end1_T3
WBGene00001980_W02B9.1_hmr-1 E039 chrI:11130182-11130331 1.716 nhr25_T3 hlh1_T3
WBGene00001980_W02B9.1_hmr-1 E039 chrI:11130182-11130331 2.768 nhr25_T3 cnd1_T3
WBGene00001980_W02B9.1_hmr-1 E039 chrI:11130182-11130331 1.377 nhr25_T3 pha4_T3
WBGene00001980_W02B9.1_hmr-1 E039 chrI:11130182-11130331 1.957 nhr25_T3 tbx37_T3

WBGene00001980_W02B9.1_hmr-1 E040 chrI:11134506-11134667 1.257 nhr25_T3 end1_T3
WBGene00001980_W02B9.1_hmr-1 E040 chrI:11134506-11134667 1.553 nhr25_T3 hlh1_T3
WBGene00001980_W02B9.1_hmr-1 E040 chrI:11134506-11134667 2.770 nhr25_T3 cnd1_T3
WBGene00001980_W02B9.1_hmr-1 E040 chrI:11134506-11134667 1.419 nhr25_T3 pha4_T3
WBGene00001980_W02B9.1_hmr-1 E040 chrI:11134506-11134667 1.953 nhr25_T3 tbx37_T3

WBGene00004076_W09B6.1_pod-2 E004 chrII:1140460-1140489 2.173 nhr25_T3 cnd1_T3
WBGene00004076_W09B6.1_pod-2 E004 chrII:1140460-1140489 2.387 nhr25_T3 hlh1_T3
WBGene00004076_W09B6.1_pod-2 E004 chrII:1140460-1140489 2.416 nhr25_T3 end1_T3
WBGene00004076_W09B6.1_pod-2 E004 chrII:1140460-1140489 1.417 nhr25_T3 tbx37_T3
WBGene00004076_W09B6.1_pod-2 E004 chrII:1140460-1140489 2.178 nhr25_T3 pha4_T3

WBGene00008666_F10G8.8_F10G8.8 E003 chrI:10051996-10052023 1.354 nhr25_T3 hlh1_T3
WBGene00008666_F10G8.8_F10G8.8 E003 chrI:10051996-10052023 1.498 nhr25_T3 cnd1_T3
WBGene00008666_F10G8.8_F10G8.8 E003 chrI:10051996-10052023 2.203 nhr25_T3 end1_T3
WBGene00008666_F10G8.8_F10G8.8 E003 chrI:10051996-10052023 1.686 nhr25_T3 tbx37_T3
WBGene00008666_F10G8.8_F10G8.8 E003 chrI:10051996-10052023 2.233 nhr25_T3 pha4_T3

WBGene00016067_C24H10.1_C24H10.1 E002 chrX:5072386-5072569 12.754 nhr25_T3 end1_T3
WBGene00016067_C24H10.1_C24H10.1 E002 chrX:5072386-5072569 13.086 nhr25_T3 hlh1_T3
WBGene00016067_C24H10.1_C24H10.1 E002 chrX:5072386-5072569 13.139 nhr25_T3 cnd1_T3
WBGene00016067_C24H10.1_C24H10.1 E002 chrX:5072386-5072569 12.674 nhr25_T3 tbx37_T3
WBGene00016067_C24H10.1_C24H10.1 E002 chrX:5072386-5072569 13.271 nhr25_T3 pha4_T3

WBGene00001980_W02B9.1_hmr-1 J072 chrI:11129739-11130181 1.275 nhr25_T3 end1_T3
WBGene00001980_W02B9.1_hmr-1 J072 chrI:11129739-11130181 1.718 nhr25_T3 hlh1_T3
WBGene00001980_W02B9.1_hmr-1 J072 chrI:11129739-11130181 2.782 nhr25_T3 cnd1_T3
WBGene00001980_W02B9.1_hmr-1 J072 chrI:11129739-11130181 1.118 nhr25_T3 pha4_T3
WBGene00001980_W02B9.1_hmr-1 J072 chrI:11129739-11130181 1.847 nhr25_T3 tbx37_T3

WBGene00004076_W09B6.1_pod-2 J020 chrII:1140490-1143907 2.174 nhr25_T3 cnd1_T3
WBGene00004076_W09B6.1_pod-2 J020 chrII:1140490-1143907 2.387 nhr25_T3 hlh1_T3
WBGene00004076_W09B6.1_pod-2 J020 chrII:1140490-1143907 2.416 nhr25_T3 end1_T3
WBGene00004076_W09B6.1_pod-2 J020 chrII:1140490-1143907 1.417 nhr25_T3 tbx37_T3
WBGene00004076_W09B6.1_pod-2 J020 chrII:1140490-1143907 2.155 nhr25_T3 pha4_T3

WBGene00004076_W09B6.1_pod-2 E004 chrII:1140460-1140489 1.833 nhr25_T4 cnd1_T4
WBGene00004076_W09B6.1_pod-2 E004 chrII:1140460-1140489 1.984 nhr25_T4 hlh1_T4
WBGene00004076_W09B6.1_pod-2 E004 chrII:1140460-1140489 2.126 nhr25_T4 end1_T4
WBGene00004076_W09B6.1_pod-2 E004 chrII:1140460-1140489 1.106 nhr25_T4 tbx37_T4
WBGene00004076_W09B6.1_pod-2 E004 chrII:1140460-1140489 2.003 nhr25_T4 pha4_T4

WBGene00018151_F37C12.3_F37C12.3 E001 chrIII:7180730-7180751 1.794 nhr25_T4 hlh1_T4
WBGene00018151_F37C12.3_F37C12.3 E001 chrIII:7180730-7180751 1.812 nhr25_T4 cnd1_T4
WBGene00018151_F37C12.3_F37C12.3 E001 chrIII:7180730-7180751 2.511 nhr25_T4 end1_T4
WBGene00018151_F37C12.3_F37C12.3 E001 chrIII:7180730-7180751 1.423 nhr25_T4 tbx37_T4
WBGene00018151_F37C12.3_F37C12.3 E001 chrIII:7180730-7180751 2.390 nhr25_T4 pha4_T4

WBGene00003012_F18A1.2_lin-26 J009 chrII:7683528-7683965 1.710 nhr25_T4 cnd1_T4
WBGene00003012_F18A1.2_lin-26 J009 chrII:7683528-7683965 1.776 nhr25_T4 end1_T4
WBGene00003012_F18A1.2_lin-26 J009 chrII:7683528-7683965 2.963 nhr25_T4 hlh1_T4
WBGene00003012_F18A1.2_lin-26 J009 chrII:7683528-7683965 1.462 nhr25_T4 tbx37_T4
WBGene00003012_F18A1.2_lin-26 J009 chrII:7683528-7683965 2.439 nhr25_T4 pha4_T4

WBGene00004076_W09B6.1_pod-2 J020 chrII:1140490-1143907 1.818 nhr25_T4 cnd1_T4
WBGene00004076_W09B6.1_pod-2 J020 chrII:1140490-1143907 1.985 nhr25_T4 hlh1_T4
WBGene00004076_W09B6.1_pod-2 J020 chrII:1140490-1143907 2.124 nhr25_T4 end1_T4
WBGene00004076_W09B6.1_pod-2 J020 chrII:1140490-1143907 1.106 nhr25_T4 tbx37_T4
WBGene00004076_W09B6.1_pod-2 J020 chrII:1140490-1143907 1.989 nhr25_T4 pha4_T4

WBGene00004490_F37C12.11_rps-21 J004 chrIII:7189340-7189388 1.412 nhr25_T4 hlh1_T4
WBGene00004490_F37C12.11_rps-21 J004 chrIII:7189340-7189388 1.472 nhr25_T4 cnd1_T4
WBGene00004490_F37C12.11_rps-21 J004 chrIII:7189340-7189388 1.887 nhr25_T4 end1_T4
WBGene00004490_F37C12.11_rps-21 J004 chrIII:7189340-7189388 1.238 nhr25_T4 tbx37_T4
WBGene00004490_F37C12.11_rps-21 J004 chrIII:7189340-7189388 2.088 nhr25_T4 pha4_T4

WBGene00004494_K02B2.5_rps-25 J003 chrIV:5947317-5947429 1.113 nhr25_T4 hlh1_T4
WBGene00004494_K02B2.5_rps-25 J003 chrIV:5947317-5947429 1.143 nhr25_T4 cnd1_T4
WBGene00004494_K02B2.5_rps-25 J003 chrIV:5947317-5947429 1.149 nhr25_T4 end1_T4
WBGene00004494_K02B2.5_rps-25 J003 chrIV:5947317-5947429 1.098 nhr25_T4 tbx37_T4
WBGene00004494_K02B2.5_rps-25 J003 chrIV:5947317-5947429 1.674 nhr25_T4 pha4_T4

WBGene00004498_B0412.4_rps-29 J005 chrIII:794670-794937 1.320 nhr25_T4 cnd1_T4
WBGene00004498_B0412.4_rps-29 J005 chrIII:794670-794937 1.415 nhr25_T4 end1_T4
WBGene00004498_B0412.4_rps-29 J005 chrIII:794670-794937 1.735 nhr25_T4 hlh1_T4
WBGene00004498_B0412.4_rps-29 J005 chrIII:794670-794937 1.505 nhr25_T4 tbx37_T4
WBGene00004498_B0412.4_rps-29 J005 chrIII:794670-794937 1.673 nhr25_T4 pha4_T4

WBGene00009078_F23B2.13_rpb-12 J007 chrIV:9146497-9146545 1.219 nhr25_T4 cnd1_T4
WBGene00009078_F23B2.13_rpb-12 J007 chrIV:9146497-9146545 1.223 nhr25_T4 hlh1_T4
WBGene00009078_F23B2.13_rpb-12 J007 chrIV:9146497-9146545 2.248 nhr25_T4 end1_T4
WBGene00009078_F23B2.13_rpb-12 J007 chrIV:9146497-9146545 1.093 nhr25_T4 tbx37_T4
WBGene00009078_F23B2.13_rpb-12 J007 chrIV:9146497-9146545 2.667 nhr25_T4 pha4_T4

WBGene00013161_Y53F4B.14_Y53F4B.14 J006 chrII:15038787-15039095 1.047 nhr25_T4 hlh1_T4
WBGene00013161_Y53F4B.14_Y53F4B.14 J006 chrII:15038787-15039095 1.287 nhr25_T4 cnd1_T4
WBGene00013161_Y53F4B.14_Y53F4B.14 J006 chrII:15038787-15039095 1.980 nhr25_T4 end1_T4
WBGene00013161_Y53F4B.14_Y53F4B.14 J006 chrII:15038787-15039095 1.214 nhr25_T4 tbx37_T4
WBGene00013161_Y53F4B.14_Y53F4B.14 J006 chrII:15038787-15039095 2.162 nhr25_T4 pha4_T4

WBGene00004215_C09D8.1_ptp-3 E011 chrII:10983267-10983401 2.122 pha4_T0 nhr25_T0
WBGene00004215_C09D8.1_ptp-3 E011 chrII:10983267-10983401 2.395 pha4_T0 cnd1_T0
WBGene00004215_C09D8.1_ptp-3 E011 chrII:10983267-10983401 2.497 pha4_T0 hlh1_T0
WBGene00004215_C09D8.1_ptp-3 E011 chrII:10983267-10983401 3.701 pha4_T0 end1_T0

WBGene00004215_C09D8.1_ptp-3 E012 chrII:10983794-10983934 2.345 pha4_T0 cnd1_T0
WBGene00004215_C09D8.1_ptp-3 E012 chrII:10983794-10983934 2.365 pha4_T0 nhr25_T0
WBGene00004215_C09D8.1_ptp-3 E012 chrII:10983794-10983934 2.380 pha4_T0 hlh1_T0
WBGene00004215_C09D8.1_ptp-3 E012 chrII:10983794-10983934 3.720 pha4_T0 end1_T0

WBGene00004215_C09D8.1_ptp-3 E013 chrII:10983998-10984121 1.943 pha4_T0 nhr25_T0
WBGene00004215_C09D8.1_ptp-3 E013 chrII:10983998-10984121 1.981 pha4_T0 hlh1_T0
WBGene00004215_C09D8.1_ptp-3 E013 chrII:10983998-10984121 1.991 pha4_T0 cnd1_T0
WBGene00004215_C09D8.1_ptp-3 E013 chrII:10983998-10984121 3.490 pha4_T0 end1_T0

WBGene00004215_C09D8.1_ptp-3 E016 chrII:10984517-10984762 1.310 pha4_T0 cnd1_T0
WBGene00004215_C09D8.1_ptp-3 E016 chrII:10984517-10984762 1.537 pha4_T0 nhr25_T0
WBGene00004215_C09D8.1_ptp-3 E016 chrII:10984517-10984762 1.710 pha4_T0 hlh1_T0
WBGene00004215_C09D8.1_ptp-3 E016 chrII:10984517-10984762 3.123 pha4_T0 end1_T0

WBGene00004215_C09D8.1_ptp-3 E019 chrII:10985485-10985555 1.495 pha4_T0 cnd1_T0
WBGene00004215_C09D8.1_ptp-3 E019 chrII:10985485-10985555 1.697 pha4_T0 hlh1_T0
WBGene00004215_C09D8.1_ptp-3 E019 chrII:10985485-10985555 1.740 pha4_T0 nhr25_T0
WBGene00004215_C09D8.1_ptp-3 E019 chrII:10985485-10985555 2.983 pha4_T0 end1_T0

WBGene00004215_C09D8.1_ptp-3 E020 chrII:10985677-10986036 1.328 pha4_T0 cnd1_T0
WBGene00004215_C09D8.1_ptp-3 E020 chrII:10985677-10986036 1.540 pha4_T0 nhr25_T0
WBGene00004215_C09D8.1_ptp-3 E020 chrII:10985677-10986036 1.596 pha4_T0 hlh1_T0
WBGene00004215_C09D8.1_ptp-3 E020 chrII:10985677-10986036 3.082 pha4_T0 end1_T0

WBGene00004215_C09D8.1_ptp-3 J052 chrII:10983935-10983997 13.267 pha4_T0 nhr25_T0
WBGene00004215_C09D8.1_ptp-3 J052 chrII:10983935-10983997 13.296 pha4_T0 cnd1_T0
WBGene00004215_C09D8.1_ptp-3 J052 chrII:10983935-10983997 13.310 pha4_T0 hlh1_T0
WBGene00004215_C09D8.1_ptp-3 J052 chrII:10983935-10983997 14.727 pha4_T0 end1_T0

WBGene00004215_C09D8.1_ptp-3 J061 chrII:10986037-10993894 1.693 pha4_T0 cnd1_T0
WBGene00004215_C09D8.1_ptp-3 J061 chrII:10986037-10993894 2.103 pha4_T0 hlh1_T0
WBGene00004215_C09D8.1_ptp-3 J061 chrII:10986037-10993894 2.127 pha4_T0 nhr25_T0
WBGene00004215_C09D8.1_ptp-3 J061 chrII:10986037-10993894 3.368 pha4_T0 end1_T0

WBGene00016342_C33C12.10_C33C12.10 J005 chrII:2193761-2193979 1.073 pha4_T0 end1_T0
WBGene00016342_C33C12.10_C33C12.10 J005 chrII:2193761-2193979 1.369 pha4_T0 nhr25_T0
WBGene00016342_C33C12.10_C33C12.10 J005 chrII:2193761-2193979 1.490 pha4_T0 cnd1_T0
WBGene00016342_C33C12.10_C33C12.10 J005 chrII:2193761-2193979 1.742 pha4_T0 hlh1_T0

WBGene00004215_C09D8.1_ptp-3 E011 chrII:10983267-10983401 1.329 pha4_T1 nhr25_T1
WBGene00004215_C09D8.1_ptp-3 E011 chrII:10983267-10983401 1.710 pha4_T1 cnd1_T1
WBGene00004215_C09D8.1_ptp-3 E011 chrII:10983267-10983401 2.126 pha4_T1 hlh1_T1
WBGene00004215_C09D8.1_ptp-3 E011 chrII:10983267-10983401 2.196 pha4_T1 end1_T1

WBGene00004215_C09D8.1_ptp-3 E012 chrII:10983794-10983934 1.648 pha4_T1 nhr25_T1
WBGene00004215_C09D8.1_ptp-3 E012 chrII:10983794-10983934 1.740 pha4_T1 cnd1_T1
WBGene00004215_C09D8.1_ptp-3 E012 chrII:10983794-10983934 2.238 pha4_T1 hlh1_T1
WBGene00004215_C09D8.1_ptp-3 E012 chrII:10983794-10983934 2.332 pha4_T1 end1_T1

WBGene00004215_C09D8.1_ptp-3 E013 chrII:10983998-10984121 1.474 pha4_T1 nhr25_T1
WBGene00004215_C09D8.1_ptp-3 E013 chrII:10983998-10984121 1.505 pha4_T1 cnd1_T1
WBGene00004215_C09D8.1_ptp-3 E013 chrII:10983998-10984121 2.080 pha4_T1 hlh1_T1
WBGene00004215_C09D8.1_ptp-3 E013 chrII:10983998-10984121 2.310 pha4_T1 end1_T1

WBGene00004215_C09D8.1_ptp-3 E016 chrII:10984517-10984762 1.583 pha4_T1 nhr25_T1
WBGene00004215_C09D8.1_ptp-3 E016 chrII:10984517-10984762 1.629 pha4_T1 cnd1_T1
WBGene00004215_C09D8.1_ptp-3 E016 chrII:10984517-10984762 2.166 pha4_T1 hlh1_T1
WBGene00004215_C09D8.1_ptp-3 E016 chrII:10984517-10984762 2.568 pha4_T1 end1_T1

WBGene00004215_C09D8.1_ptp-3 E017 chrII:10985022-10985163 1.390 pha4_T1 nhr25_T1
WBGene00004215_C09D8.1_ptp-3 E017 chrII:10985022-10985163 1.409 pha4_T1 cnd1_T1
WBGene00004215_C09D8.1_ptp-3 E017 chrII:10985022-10985163 1.913 pha4_T1 hlh1_T1
WBGene00004215_C09D8.1_ptp-3 E017 chrII:10985022-10985163 2.219 pha4_T1 end1_T1

WBGene00004215_C09D8.1_ptp-3 E018 chrII:10985213-10985420 1.073 pha4_T1 cnd1_T1
WBGene00004215_C09D8.1_ptp-3 E018 chrII:10985213-10985420 1.076 pha4_T1 nhr25_T1
WBGene00004215_C09D8.1_ptp-3 E018 chrII:10985213-10985420 1.633 pha4_T1 hlh1_T1
WBGene00004215_C09D8.1_ptp-3 E018 chrII:10985213-10985420 1.904 pha4_T1 end1_T1

WBGene00004215_C09D8.1_ptp-3 E019 chrII:10985485-10985555 1.115 pha4_T1 cnd1_T1
WBGene00004215_C09D8.1_ptp-3 E019 chrII:10985485-10985555 1.305 pha4_T1 nhr25_T1
WBGene00004215_C09D8.1_ptp-3 E019 chrII:10985485-10985555 1.899 pha4_T1 hlh1_T1
WBGene00004215_C09D8.1_ptp-3 E019 chrII:10985485-10985555 2.132 pha4_T1 end1_T1

WBGene00006794_C38C3.5_unc-60 E010 chrV:1477951-1478037 1.090 pha4_T1 nhr25_T1
WBGene00006794_C38C3.5_unc-60 E010 chrV:1477951-1478037 1.270 pha4_T1 end1_T1
WBGene00006794_C38C3.5_unc-60 E010 chrV:1477951-1478037 1.361 pha4_T1 cnd1_T1
WBGene00006794_C38C3.5_unc-60 E010 chrV:1477951-1478037 4.493 pha4_T1 hlh1_T1

WBGene00004215_C09D8.1_ptp-3 J051 chrII:10983402-10983793 13.613 pha4_T1 nhr25_T1
WBGene00004215_C09D8.1_ptp-3 J051 chrII:10983402-10983793 13.813 pha4_T1 cnd1_T1
WBGene00004215_C09D8.1_ptp-3 J051 chrII:10983402-10983793 14.275 pha4_T1 hlh1_T1
WBGene00004215_C09D8.1_ptp-3 J051 chrII:10983402-10983793 14.398 pha4_T1 end1_T1

WBGene00004215_C09D8.1_ptp-3 J052 chrII:10983935-10983997 1.085 pha4_T1 nhr25_T1
WBGene00004215_C09D8.1_ptp-3 J052 chrII:10983935-10983997 1.314 pha4_T1 cnd1_T1
WBGene00004215_C09D8.1_ptp-3 J052 chrII:10983935-10983997 1.889 pha4_T1 hlh1_T1
WBGene00004215_C09D8.1_ptp-3 J052 chrII:10983935-10983997 2.010 pha4_T1 end1_T1

WBGene00004215_C09D8.1_ptp-3 J057 chrII:10984763-10985021 1.221 pha4_T1 nhr25_T1
WBGene00004215_C09D8.1_ptp-3 J057 chrII:10984763-10985021 1.356 pha4_T1 cnd1_T1
WBGene00004215_C09D8.1_ptp-3 J057 chrII:10984763-10985021 1.875 pha4_T1 hlh1_T1
WBGene00004215_C09D8.1_ptp-3 J057 chrII:10984763-10985021 2.307 pha4_T1 end1_T1

WBGene00004215_C09D8.1_ptp-3 J060 chrII:10985556-10985676 1.608 pha4_T1 cnd1_T1
WBGene00004215_C09D8.1_ptp-3 J060 chrII:10985556-10985676 1.768 pha4_T1 nhr25_T1
WBGene00004215_C09D8.1_ptp-3 J060 chrII:10985556-10985676 2.470 pha4_T1 hlh1_T1
WBGene00004215_C09D8.1_ptp-3 J060 chrII:10985556-10985676 2.656 pha4_T1 end1_T1

WBGene00007573_C14B1.2_C14B1.2 J006 chrIII:3702587-3702640 1.275 pha4_T1 nhr25_T1
WBGene00007573_C14B1.2_C14B1.2 J006 chrIII:3702587-3702640 1.397 pha4_T1 hlh1_T1
WBGene00007573_C14B1.2_C14B1.2 J006 chrIII:3702587-3702640 1.406 pha4_T1 cnd1_T1
WBGene00007573_C14B1.2_C14B1.2 J006 chrIII:3702587-3702640 1.531 pha4_T1 end1_T1

WBGene00004215_C09D8.1_ptp-3 E011 chrII:10983267-10983401 1.009 pha4_T2 nhr25_T2
WBGene00004215_C09D8.1_ptp-3 E011 chrII:10983267-10983401 1.205 pha4_T2 cnd1_T2
WBGene00004215_C09D8.1_ptp-3 E011 chrII:10983267-10983401 1.656 pha4_T2 hlh1_T2
WBGene00004215_C09D8.1_ptp-3 E011 chrII:10983267-10983401 1.703 pha4_T2 end1_T2

WBGene00004215_C09D8.1_ptp-3 E012 chrII:10983794-10983934 1.226 pha4_T2 nhr25_T2
WBGene00004215_C09D8.1_ptp-3 E012 chrII:10983794-10983934 1.320 pha4_T2 cnd1_T2
WBGene00004215_C09D8.1_ptp-3 E012 chrII:10983794-10983934 1.782 pha4_T2 hlh1_T2
WBGene00004215_C09D8.1_ptp-3 E012 chrII:10983794-10983934 1.806 pha4_T2 end1_T2

WBGene00006588_C14F5.3_tnt-3 E003 chrX:7937654-7937937 1.174 pha4_T2 hlh1_T2
WBGene00006588_C14F5.3_tnt-3 E003 chrX:7937654-7937937 1.214 pha4_T2 end1_T2
WBGene00006588_C14F5.3_tnt-3 E003 chrX:7937654-7937937 1.222 pha4_T2 nhr25_T2
WBGene00006588_C14F5.3_tnt-3 E003 chrX:7937654-7937937 1.527 pha4_T2 cnd1_T2

WBGene00006788_F45E10.1_unc-53 E017 chrII:11069657-11069677 1.459 pha4_T2 cnd1_T2
WBGene00006788_F45E10.1_unc-53 E017 chrII:11069657-11069677 1.707 pha4_T2 nhr25_T2
WBGene00006788_F45E10.1_unc-53 E017 chrII:11069657-11069677 1.959 pha4_T2 hlh1_T2
WBGene00006788_F45E10.1_unc-53 E017 chrII:11069657-11069677 2.150 pha4_T2 end1_T2

WBGene00006788_F45E10.1_unc-53 E018 chrII:11069678-11069824 1.418 pha4_T2 cnd1_T2
WBGene00006788_F45E10.1_unc-53 E018 chrII:11069678-11069824 1.791 pha4_T2 nhr25_T2
WBGene00006788_F45E10.1_unc-53 E018 chrII:11069678-11069824 1.979 pha4_T2 hlh1_T2
WBGene00006788_F45E10.1_unc-53 E018 chrII:11069678-11069824 2.098 pha4_T2 end1_T2

WBGene00006794_C38C3.5_unc-60 E010 chrV:1477951-1478037 1.068 pha4_T2 nhr25_T2
WBGene00006794_C38C3.5_unc-60 E010 chrV:1477951-1478037 1.088 pha4_T2 cnd1_T2
WBGene00006794_C38C3.5_unc-60 E010 chrV:1477951-1478037 1.522 pha4_T2 end1_T2
WBGene00006794_C38C3.5_unc-60 E010 chrV:1477951-1478037 4.318 pha4_T2 hlh1_T2

WBGene00007573_C14B1.2_C14B1.2 E002 chrIII:3702470-3702586 1.247 pha4_T2 end1_T2
WBGene00007573_C14B1.2_C14B1.2 E002 chrIII:3702470-3702586 1.440 pha4_T2 nhr25_T2
WBGene00007573_C14B1.2_C14B1.2 E002 chrIII:3702470-3702586 1.788 pha4_T2 cnd1_T2
WBGene00007573_C14B1.2_C14B1.2 E002 chrIII:3702470-3702586 1.819 pha4_T2 hlh1_T2

WBGene00012005_T24H10.7_jun-1 E003 chrII:9116825-9116896 2.558 pha4_T2 end1_T2
WBGene00012005_T24H10.7_jun-1 E003 chrII:9116825-9116896 2.817 pha4_T2 hlh1_T2
WBGene00012005_T24H10.7_jun-1 E003 chrII:9116825-9116896 2.969 pha4_T2 cnd1_T2
WBGene00012005_T24H10.7_jun-1 E003 chrII:9116825-9116896 3.050 pha4_T2 nhr25_T2

WBGene00012005_T24H10.7_jun-1 E004 chrII:9120176-9120296 2.119 pha4_T2 end1_T2
WBGene00012005_T24H10.7_jun-1 E004 chrII:9120176-9120296 2.203 pha4_T2 hlh1_T2
WBGene00012005_T24H10.7_jun-1 E004 chrII:9120176-9120296 2.237 pha4_T2 cnd1_T2
WBGene00012005_T24H10.7_jun-1 E004 chrII:9120176-9120296 2.719 pha4_T2 nhr25_T2

WBGene00012005_T24H10.7_jun-1 E005 chrII:9120802-9120918 2.071 pha4_T2 cnd1_T2
WBGene00012005_T24H10.7_jun-1 E005 chrII:9120802-9120918 2.088 pha4_T2 end1_T2
WBGene00012005_T24H10.7_jun-1 E005 chrII:9120802-9120918 2.112 pha4_T2 hlh1_T2
WBGene00012005_T24H10.7_jun-1 E005 chrII:9120802-9120918 2.566 pha4_T2 nhr25_T2

WBGene00012005_T24H10.7_jun-1 E006 chrII:9122303-9122492 2.011 pha4_T2 cnd1_T2
WBGene00012005_T24H10.7_jun-1 E006 chrII:9122303-9122492 2.294 pha4_T2 hlh1_T2
WBGene00012005_T24H10.7_jun-1 E006 chrII:9122303-9122492 2.328 pha4_T2 end1_T2
WBGene00012005_T24H10.7_jun-1 E006 chrII:9122303-9122492 2.831 pha4_T2 nhr25_T2

WBGene00004215_C09D8.1_ptp-3 J051 chrII:10983402-10983793 1.368 pha4_T2 nhr25_T2
WBGene00004215_C09D8.1_ptp-3 J051 chrII:10983402-10983793 1.493 pha4_T2 cnd1_T2
WBGene00004215_C09D8.1_ptp-3 J051 chrII:10983402-10983793 1.730 pha4_T2 end1_T2
WBGene00004215_C09D8.1_ptp-3 J051 chrII:10983402-10983793 1.922 pha4_T2 hlh1_T2

WBGene00006794_C38C3.5_unc-60 J021 chrV:1478038-1479202 1.021 pha4_T2 nhr25_T2
WBGene00006794_C38C3.5_unc-60 J021 chrV:1478038-1479202 1.227 pha4_T2 cnd1_T2
WBGene00006794_C38C3.5_unc-60 J021 chrV:1478038-1479202 1.413 pha4_T2 end1_T2
WBGene00006794_C38C3.5_unc-60 J021 chrV:1478038-1479202 4.105 pha4_T2 hlh1_T2

WBGene00012005_T24H10.7_jun-1 J016 chrII:9116897-9120175 2.258 pha4_T2 end1_T2
WBGene00012005_T24H10.7_jun-1 J016 chrII:9116897-9120175 2.687 pha4_T2 hlh1_T2
WBGene00012005_T24H10.7_jun-1 J016 chrII:9116897-9120175 2.882 pha4_T2 nhr25_T2
WBGene00012005_T24H10.7_jun-1 J016 chrII:9116897-9120175 2.895 pha4_T2 cnd1_T2

WBGene00001559_F45H7.2_gei-1 E025 chrIII:3358585-3358769 1.007 pha4_T3 end1_T3
WBGene00001559_F45H7.2_gei-1 E025 chrIII:3358585-3358769 1.053 pha4_T3 cnd1_T3
WBGene00001559_F45H7.2_gei-1 E025 chrIII:3358585-3358769 1.073 pha4_T3 hlh1_T3
WBGene00001559_F45H7.2_gei-1 E025 chrIII:3358585-3358769 1.320 pha4_T3 nhr25_T3

WBGene00006843_M142.1_unc-119 E003 chrIII:10906470-10906529 1.228 pha4_T3 hlh1_T3
WBGene00006843_M142.1_unc-119 E003 chrIII:10906470-10906529 1.413 pha4_T3 end1_T3
WBGene00006843_M142.1_unc-119 E003 chrIII:10906470-10906529 1.439 pha4_T3 cnd1_T3
WBGene00006843_M142.1_unc-119 E003 chrIII:10906470-10906529 1.670 pha4_T3 nhr25_T3

WBGene00007573_C14B1.2_C14B1.2 E002 chrIII:3702470-3702586 1.661 pha4_T3 nhr25_T3
WBGene00007573_C14B1.2_C14B1.2 E002 chrIII:3702470-3702586 1.917 pha4_T3 cnd1_T3
WBGene00007573_C14B1.2_C14B1.2 E002 chrIII:3702470-3702586 2.019 pha4_T3 hlh1_T3
WBGene00007573_C14B1.2_C14B1.2 E002 chrIII:3702470-3702586 2.147 pha4_T3 end1_T3

WBGene00008434_D2089.3_D2089.3 E001 chrII:10662316-10662563 1.155 pha4_T3 nhr25_T3
WBGene00008434_D2089.3_D2089.3 E001 chrII:10662316-10662563 1.842 pha4_T3 end1_T3
WBGene00008434_D2089.3_D2089.3 E001 chrII:10662316-10662563 2.457 pha4_T3 hlh1_T3
WBGene00008434_D2089.3_D2089.3 E001 chrII:10662316-10662563 3.711 pha4_T3 cnd1_T3

WBGene00008434_D2089.3_D2089.3 E002 chrII:10662616-10662779 1.333 pha4_T3 nhr25_T3
WBGene00008434_D2089.3_D2089.3 E002 chrII:10662616-10662779 1.559 pha4_T3 hlh1_T3
WBGene00008434_D2089.3_D2089.3 E002 chrII:10662616-10662779 1.598 pha4_T3 cnd1_T3
WBGene00008434_D2089.3_D2089.3 E002 chrII:10662616-10662779 1.645 pha4_T3 end1_T3

WBGene00012005_T24H10.7_jun-1 E003 chrII:9116825-9116896 1.670 pha4_T3 end1_T3
WBGene00012005_T24H10.7_jun-1 E003 chrII:9116825-9116896 1.801 pha4_T3 cnd1_T3
WBGene00012005_T24H10.7_jun-1 E003 chrII:9116825-9116896 1.886 pha4_T3 hlh1_T3
WBGene00012005_T24H10.7_jun-1 E003 chrII:9116825-9116896 2.042 pha4_T3 nhr25_T3

WBGene00012005_T24H10.7_jun-1 E005 chrII:9120802-9120918 1.722 pha4_T3 cnd1_T3
WBGene00012005_T24H10.7_jun-1 E005 chrII:9120802-9120918 1.848 pha4_T3 hlh1_T3
WBGene00012005_T24H10.7_jun-1 E005 chrII:9120802-9120918 1.865 pha4_T3 end1_T3
WBGene00012005_T24H10.7_jun-1 E005 chrII:9120802-9120918 2.116 pha4_T3 nhr25_T3

WBGene00012005_T24H10.7_jun-1 E006 chrII:9122303-9122492 1.213 pha4_T3 cnd1_T3
WBGene00012005_T24H10.7_jun-1 E006 chrII:9122303-9122492 1.342 pha4_T3 hlh1_T3
WBGene00012005_T24H10.7_jun-1 E006 chrII:9122303-9122492 1.645 pha4_T3 end1_T3
WBGene00012005_T24H10.7_jun-1 E006 chrII:9122303-9122492 1.821 pha4_T3 nhr25_T3

WBGene00012005_T24H10.7_jun-1 E007 chrII:9123242-9123336 1.003 pha4_T3 cnd1_T3
WBGene00012005_T24H10.7_jun-1 E007 chrII:9123242-9123336 1.279 pha4_T3 hlh1_T3
WBGene00012005_T24H10.7_jun-1 E007 chrII:9123242-9123336 1.444 pha4_T3 end1_T3
WBGene00012005_T24H10.7_jun-1 E007 chrII:9123242-9123336 1.547 pha4_T3 nhr25_T3

WBGene00000942_ZC477.9_deb-1 J038 chrIV:7092525-7094209 1.083 pha4_T3 end1_T3
WBGene00000942_ZC477.9_deb-1 J038 chrIV:7092525-7094209 1.324 pha4_T3 nhr25_T3
WBGene00000942_ZC477.9_deb-1 J038 chrIV:7092525-7094209 1.472 pha4_T3 cnd1_T3
WBGene00000942_ZC477.9_deb-1 J038 chrIV:7092525-7094209 1.643 pha4_T3 hlh1_T3

WBGene00001559_F45H7.2_gei-1 J053 chrIII:3357527-3357923 1.149 pha4_T3 end1_T3
WBGene00001559_F45H7.2_gei-1 J053 chrIII:3357527-3357923 1.199 pha4_T3 cnd1_T3
WBGene00001559_F45H7.2_gei-1 J053 chrIII:3357527-3357923 1.310 pha4_T3 hlh1_T3
WBGene00001559_F45H7.2_gei-1 J053 chrIII:3357527-3357923 1.357 pha4_T3 nhr25_T3

WBGene00001559_F45H7.2_gei-1 J055 chrIII:3358267-3358584 1.172 pha4_T3 end1_T3
WBGene00001559_F45H7.2_gei-1 J055 chrIII:3358267-3358584 1.542 pha4_T3 cnd1_T3
WBGene00001559_F45H7.2_gei-1 J055 chrIII:3358267-3358584 1.775 pha4_T3 nhr25_T3
WBGene00001559_F45H7.2_gei-1 J055 chrIII:3358267-3358584 1.816 pha4_T3 hlh1_T3

WBGene00006843_M142.1_unc-119 J010 chrIII:10906530-10907597 1.288 pha4_T3 hlh1_T3
WBGene00006843_M142.1_unc-119 J010 chrIII:10906530-10907597 1.378 pha4_T3 end1_T3
WBGene00006843_M142.1_unc-119 J010 chrIII:10906530-10907597 1.456 pha4_T3 cnd1_T3
WBGene00006843_M142.1_unc-119 J010 chrIII:10906530-10907597 1.760 pha4_T3 nhr25_T3

WBGene00012005_T24H10.7_jun-1 J017 chrII:9120297-9120801 1.596 pha4_T3 cnd1_T3
WBGene00012005_T24H10.7_jun-1 J017 chrII:9120297-9120801 1.597 pha4_T3 end1_T3
WBGene00012005_T24H10.7_jun-1 J017 chrII:9120297-9120801 1.711 pha4_T3 nhr25_T3
WBGene00012005_T24H10.7_jun-1 J017 chrII:9120297-9120801 1.774 pha4_T3 hlh1_T3

WBGene00012005_T24H10.7_jun-1 J018 chrII:9120919-9122302 1.543 pha4_T3 cnd1_T3
WBGene00012005_T24H10.7_jun-1 J018 chrII:9120919-9122302 1.784 pha4_T3 end1_T3
WBGene00012005_T24H10.7_jun-1 J018 chrII:9120919-9122302 1.787 pha4_T3 hlh1_T3
WBGene00012005_T24H10.7_jun-1 J018 chrII:9120919-9122302 2.044 pha4_T3 nhr25_T3

WBGene00012005_T24H10.7_jun-1 J020 chrII:9123337-9130947 1.190 pha4_T3 cnd1_T3
WBGene00012005_T24H10.7_jun-1 J020 chrII:9123337-9130947 1.463 pha4_T3 hlh1_T3
WBGene00012005_T24H10.7_jun-1 J020 chrII:9123337-9130947 1.533 pha4_T3 end1_T3
WBGene00012005_T24H10.7_jun-1 J020 chrII:9123337-9130947 1.834 pha4_T3 nhr25_T3

WBGene00016006_C23F12.1_fln-2 J082 chrX:9414793-9414992 1.072 pha4_T3 end1_T3
WBGene00016006_C23F12.1_fln-2 J082 chrX:9414793-9414992 1.354 pha4_T3 cnd1_T3
WBGene00016006_C23F12.1_fln-2 J082 chrX:9414793-9414992 1.380 pha4_T3 hlh1_T3
WBGene00016006_C23F12.1_fln-2 J082 chrX:9414793-9414992 1.535 pha4_T3 nhr25_T3

WBGene00000254_K04F10.4_bli-4 E019 chrI:6353972-6354044 1.105 pha4_T4 hlh1_T4
WBGene00000254_K04F10.4_bli-4 E019 chrI:6353972-6354044 1.309 pha4_T4 end1_T4
WBGene00000254_K04F10.4_bli-4 E019 chrI:6353972-6354044 1.331 pha4_T4 cnd1_T4
WBGene00000254_K04F10.4_bli-4 E019 chrI:6353972-6354044 1.383 pha4_T4 nhr25_T4

WBGene00000254_K04F10.4_bli-4 E020 chrI:6354900-6355078 1.114 pha4_T4 hlh1_T4
WBGene00000254_K04F10.4_bli-4 E020 chrI:6354900-6355078 1.341 pha4_T4 cnd1_T4
WBGene00000254_K04F10.4_bli-4 E020 chrI:6354900-6355078 1.368 pha4_T4 end1_T4
WBGene00000254_K04F10.4_bli-4 E020 chrI:6354900-6355078 1.480 pha4_T4 nhr25_T4

WBGene00000254_K04F10.4_bli-4 E021 chrI:6355130-6355238 1.043 pha4_T4 hlh1_T4
WBGene00000254_K04F10.4_bli-4 E021 chrI:6355130-6355238 1.210 pha4_T4 cnd1_T4
WBGene00000254_K04F10.4_bli-4 E021 chrI:6355130-6355238 1.335 pha4_T4 end1_T4
WBGene00000254_K04F10.4_bli-4 E021 chrI:6355130-6355238 1.410 pha4_T4 nhr25_T4

WBGene00002189_ZK909.2_kin-1 E003 chrI:14933804-14933973 1.118 pha4_T4 cnd1_T4
WBGene00002189_ZK909.2_kin-1 E003 chrI:14933804-14933973 1.189 pha4_T4 hlh1_T4
WBGene00002189_ZK909.2_kin-1 E003 chrI:14933804-14933973 1.692 pha4_T4 end1_T4
WBGene00002189_ZK909.2_kin-1 E003 chrI:14933804-14933973 1.879 pha4_T4 nhr25_T4

WBGene00003567_C10G8.5_ncx-2 E013 chrV:5308477-5308635 2.448 pha4_T4 end1_T4
WBGene00003567_C10G8.5_ncx-2 E013 chrV:5308477-5308635 2.455 pha4_T4 cnd1_T4
WBGene00003567_C10G8.5_ncx-2 E013 chrV:5308477-5308635 2.732 pha4_T4 nhr25_T4
WBGene00003567_C10G8.5_ncx-2 E013 chrV:5308477-5308635 3.824 pha4_T4 hlh1_T4

WBGene00003936_T17H7.4_pat-12 E044 chrIII:746452-746566 1.189 pha4_T4 hlh1_T4
WBGene00003936_T17H7.4_pat-12 E044 chrIII:746452-746566 1.194 pha4_T4 end1_T4
WBGene00003936_T17H7.4_pat-12 E044 chrIII:746452-746566 1.276 pha4_T4 cnd1_T4
WBGene00003936_T17H7.4_pat-12 E044 chrIII:746452-746566 1.735 pha4_T4 nhr25_T4

WBGene00004129_F53G2.4_pqn-42 E013 chrII:2456849-2457333 1.202 pha4_T4 end1_T4
WBGene00004129_F53G2.4_pqn-42 E013 chrII:2456849-2457333 1.316 pha4_T4 nhr25_T4
WBGene00004129_F53G2.4_pqn-42 E013 chrII:2456849-2457333 1.423 pha4_T4 hlh1_T4
WBGene00004129_F53G2.4_pqn-42 E013 chrII:2456849-2457333 1.510 pha4_T4 cnd1_T4

WBGene00004207_D2089.4_ptb-1 E008 chrII:10686355-10686613 1.839 pha4_T4 end1_T4
WBGene00004207_D2089.4_ptb-1 E008 chrII:10686355-10686613 1.930 pha4_T4 hlh1_T4
WBGene00004207_D2089.4_ptb-1 E008 chrII:10686355-10686613 1.971 pha4_T4 cnd1_T4
WBGene00004207_D2089.4_ptb-1 E008 chrII:10686355-10686613 2.118 pha4_T4 nhr25_T4

WBGene00006412_C40C9.5_nlg-1 E006 chrX:13626630-13626761 13.272 pha4_T4 hlh1_T4
WBGene00006412_C40C9.5_nlg-1 E006 chrX:13626630-13626761 13.835 pha4_T4 nhr25_T4
WBGene00006412_C40C9.5_nlg-1 E006 chrX:13626630-13626761 14.110 pha4_T4 cnd1_T4
WBGene00006412_C40C9.5_nlg-1 E006 chrX:13626630-13626761 14.117 pha4_T4 end1_T4

WBGene00007573_C14B1.2_C14B1.2 E002 chrIII:3702470-3702586 1.230 pha4_T4 nhr25_T4
WBGene00007573_C14B1.2_C14B1.2 E002 chrIII:3702470-3702586 1.547 pha4_T4 hlh1_T4
WBGene00007573_C14B1.2_C14B1.2 E002 chrIII:3702470-3702586 1.631 pha4_T4 end1_T4
WBGene00007573_C14B1.2_C14B1.2 E002 chrIII:3702470-3702586 1.932 pha4_T4 cnd1_T4

WBGene00008434_D2089.3_D2089.3 E001 chrII:10662316-10662563 1.915 pha4_T4 nhr25_T4
WBGene00008434_D2089.3_D2089.3 E001 chrII:10662316-10662563 2.473 pha4_T4 end1_T4
WBGene00008434_D2089.3_D2089.3 E001 chrII:10662316-10662563 2.503 pha4_T4 hlh1_T4
WBGene00008434_D2089.3_D2089.3 E001 chrII:10662316-10662563 3.070 pha4_T4 cnd1_T4

WBGene00009800_F47A4.3_rrc-1 E012 chrX:9828588-9828671 1.031 pha4_T4 nhr25_T4
WBGene00009800_F47A4.3_rrc-1 E012 chrX:9828588-9828671 1.177 pha4_T4 end1_T4
WBGene00009800_F47A4.3_rrc-1 E012 chrX:9828588-9828671 1.190 pha4_T4 cnd1_T4
WBGene00009800_F47A4.3_rrc-1 E012 chrX:9828588-9828671 1.315 pha4_T4 hlh1_T4

WBGene00010374_H08M01.2_rga-5 E003 chrIV:13828997-13829115 1.160 pha4_T4 end1_T4
WBGene00010374_H08M01.2_rga-5 E003 chrIV:13828997-13829115 1.178 pha4_T4 cnd1_T4
WBGene00010374_H08M01.2_rga-5 E003 chrIV:13828997-13829115 1.389 pha4_T4 nhr25_T4
WBGene00010374_H08M01.2_rga-5 E003 chrIV:13828997-13829115 1.455 pha4_T4 hlh1_T4

WBGene00010374_H08M01.2_rga-5 E004 chrIV:13829743-13830173 1.454 pha4_T4 end1_T4
WBGene00010374_H08M01.2_rga-5 E004 chrIV:13829743-13830173 1.525 pha4_T4 cnd1_T4
WBGene00010374_H08M01.2_rga-5 E004 chrIV:13829743-13830173 1.558 pha4_T4 nhr25_T4
WBGene00010374_H08M01.2_rga-5 E004 chrIV:13829743-13830173 1.594 pha4_T4 hlh1_T4

WBGene00010374_H08M01.2_rga-5 E005 chrIV:13830724-13830924 1.178 pha4_T4 nhr25_T4
WBGene00010374_H08M01.2_rga-5 E005 chrIV:13830724-13830924 1.273 pha4_T4 end1_T4
WBGene00010374_H08M01.2_rga-5 E005 chrIV:13830724-13830924 1.352 pha4_T4 cnd1_T4
WBGene00010374_H08M01.2_rga-5 E005 chrIV:13830724-13830924 1.375 pha4_T4 hlh1_T4

WBGene00012005_T24H10.7_jun-1 E003 chrII:9116825-9116896 1.095 pha4_T4 end1_T4
WBGene00012005_T24H10.7_jun-1 E003 chrII:9116825-9116896 1.237 pha4_T4 hlh1_T4
WBGene00012005_T24H10.7_jun-1 E003 chrII:9116825-9116896 1.241 pha4_T4 cnd1_T4
WBGene00012005_T24H10.7_jun-1 E003 chrII:9116825-9116896 1.311 pha4_T4 nhr25_T4

WBGene00012005_T24H10.7_jun-1 E004 chrII:9120176-9120296 1.089 pha4_T4 end1_T4
WBGene00012005_T24H10.7_jun-1 E004 chrII:9120176-9120296 1.185 pha4_T4 cnd1_T4
WBGene00012005_T24H10.7_jun-1 E004 chrII:9120176-9120296 1.205 pha4_T4 hlh1_T4
WBGene00012005_T24H10.7_jun-1 E004 chrII:9120176-9120296 1.387 pha4_T4 nhr25_T4

WBGene00012005_T24H10.7_jun-1 E005 chrII:9120802-9120918 1.204 pha4_T4 end1_T4
WBGene00012005_T24H10.7_jun-1 E005 chrII:9120802-9120918 1.217 pha4_T4 cnd1_T4
WBGene00012005_T24H10.7_jun-1 E005 chrII:9120802-9120918 1.269 pha4_T4 hlh1_T4
WBGene00012005_T24H10.7_jun-1 E005 chrII:9120802-9120918 1.445 pha4_T4 nhr25_T4

WBGene00012869_Y45F10A.7_Y45F10A.7 E001 chrIV:13492571-13492732 1.550 pha4_T4 end1_T4
WBGene00012869_Y45F10A.7_Y45F10A.7 E001 chrIV:13492571-13492732 1.672 pha4_T4 cnd1_T4
WBGene00012869_Y45F10A.7_Y45F10A.7 E001 chrIV:13492571-13492732 1.772 pha4_T4 nhr25_T4
WBGene00012869_Y45F10A.7_Y45F10A.7 E001 chrIV:13492571-13492732 1.821 pha4_T4 hlh1_T4

WBGene00012891_Y45F10D.13_sorb-1 E004 chrIV:13752481-13753334 1.270 pha4_T4 cnd1_T4
WBGene00012891_Y45F10D.13_sorb-1 E004 chrIV:13752481-13753334 1.406 pha4_T4 end1_T4
WBGene00012891_Y45F10D.13_sorb-1 E004 chrIV:13752481-13753334 1.564 pha4_T4 nhr25_T4
WBGene00012891_Y45F10D.13_sorb-1 E004 chrIV:13752481-13753334 2.031 pha4_T4 hlh1_T4

WBGene00013366_Y60A3A.21_Y60A3A.21 E004 chrV:20013283-20013481 2.260 pha4_T4 end1_T4
WBGene00013366_Y60A3A.21_Y60A3A.21 E004 chrV:20013283-20013481 2.817 pha4_T4 cnd1_T4
WBGene00013366_Y60A3A.21_Y60A3A.21 E004 chrV:20013283-20013481 2.901 pha4_T4 nhr25_T4
WBGene00013366_Y60A3A.21_Y60A3A.21 E004 chrV:20013283-20013481 3.615 pha4_T4 hlh1_T4

WBGene00016006_C23F12.1_fln-2 E030 chrX:9415451-9415626 1.019 pha4_T4 end1_T4
WBGene00016006_C23F12.1_fln-2 E030 chrX:9415451-9415626 1.166 pha4_T4 hlh1_T4
WBGene00016006_C23F12.1_fln-2 E030 chrX:9415451-9415626 1.319 pha4_T4 cnd1_T4
WBGene00016006_C23F12.1_fln-2 E030 chrX:9415451-9415626 1.556 pha4_T4 nhr25_T4

WBGene00016006_C23F12.1_fln-2 E031 chrX:9416289-9416488 1.008 pha4_T4 end1_T4
WBGene00016006_C23F12.1_fln-2 E031 chrX:9416289-9416488 1.020 pha4_T4 hlh1_T4
WBGene00016006_C23F12.1_fln-2 E031 chrX:9416289-9416488 1.098 pha4_T4 cnd1_T4
WBGene00016006_C23F12.1_fln-2 E031 chrX:9416289-9416488 1.277 pha4_T4 nhr25_T4

WBGene00017576_F18F11.3_cdh-8 E016 chrIV:354412-354606 1.691 pha4_T4 end1_T4
WBGene00017576_F18F11.3_cdh-8 E016 chrIV:354412-354606 1.806 pha4_T4 nhr25_T4
WBGene00017576_F18F11.3_cdh-8 E016 chrIV:354412-354606 2.106 pha4_T4 hlh1_T4
WBGene00017576_F18F11.3_cdh-8 E016 chrIV:354412-354606 2.231 pha4_T4 cnd1_T4

WBGene00022180_Y71H2AM.15_Y71H2AM.15 E004 chrIII:2749160-2749321 1.276 pha4_T4 cnd1_T4
WBGene00022180_Y71H2AM.15_Y71H2AM.15 E004 chrIII:2749160-2749321 1.442 pha4_T4 end1_T4
WBGene00022180_Y71H2AM.15_Y71H2AM.15 E004 chrIII:2749160-2749321 1.472 pha4_T4 nhr25_T4
WBGene00022180_Y71H2AM.15_Y71H2AM.15 E004 chrIII:2749160-2749321 1.552 pha4_T4 hlh1_T4

WBGene00022180_Y71H2AM.15_Y71H2AM.15 E010 chrIII:2752269-2752560 1.079 pha4_T4 end1_T4
WBGene00022180_Y71H2AM.15_Y71H2AM.15 E010 chrIII:2752269-2752560 1.594 pha4_T4 nhr25_T4
WBGene00022180_Y71H2AM.15_Y71H2AM.15 E010 chrIII:2752269-2752560 1.605 pha4_T4 cnd1_T4
WBGene00022180_Y71H2AM.15_Y71H2AM.15 E010 chrIII:2752269-2752560 1.894 pha4_T4 hlh1_T4

WBGene00000254_K04F10.4_bli-4 J044 chrI:6345557-6353971 1.119 pha4_T4 hlh1_T4
WBGene00000254_K04F10.4_bli-4 J044 chrI:6345557-6353971 1.290 pha4_T4 cnd1_T4
WBGene00000254_K04F10.4_bli-4 J044 chrI:6345557-6353971 1.442 pha4_T4 nhr25_T4
WBGene00000254_K04F10.4_bli-4 J044 chrI:6345557-6353971 1.478 pha4_T4 end1_T4

WBGene00000254_K04F10.4_bli-4 J045 chrI:6354045-6354899 1.060 pha4_T4 hlh1_T4
WBGene00000254_K04F10.4_bli-4 J045 chrI:6354045-6354899 1.102 pha4_T4 end1_T4
WBGene00000254_K04F10.4_bli-4 J045 chrI:6354045-6354899 1.269 pha4_T4 nhr25_T4
WBGene00000254_K04F10.4_bli-4 J045 chrI:6354045-6354899 1.310 pha4_T4 cnd1_T4

WBGene00000254_K04F10.4_bli-4 J046 chrI:6355079-6355129 1.012 pha4_T4 hlh1_T4
WBGene00000254_K04F10.4_bli-4 J046 chrI:6355079-6355129 1.061 pha4_T4 cnd1_T4
WBGene00000254_K04F10.4_bli-4 J046 chrI:6355079-6355129 1.157 pha4_T4 end1_T4
WBGene00000254_K04F10.4_bli-4 J046 chrI:6355079-6355129 1.299 pha4_T4 nhr25_T4

WBGene00000942_ZC477.9_deb-1 J038 chrIV:7092525-7094209 1.075 pha4_T4 end1_T4
WBGene00000942_ZC477.9_deb-1 J038 chrIV:7092525-7094209 1.322 pha4_T4 nhr25_T4
WBGene00000942_ZC477.9_deb-1 J038 chrIV:7092525-7094209 1.515 pha4_T4 cnd1_T4
WBGene00000942_ZC477.9_deb-1 J038 chrIV:7092525-7094209 1.602 pha4_T4 hlh1_T4

WBGene00004207_D2089.4_ptb-1 J023 chrII:10686614-10686755 1.783 pha4_T4 end1_T4
WBGene00004207_D2089.4_ptb-1 J023 chrII:10686614-10686755 2.088 pha4_T4 cnd1_T4
WBGene00004207_D2089.4_ptb-1 J023 chrII:10686614-10686755 2.245 pha4_T4 hlh1_T4
WBGene00004207_D2089.4_ptb-1 J023 chrII:10686614-10686755 2.448 pha4_T4 nhr25_T4

WBGene00004215_C09D8.1_ptp-3 J049 chrII:10977231-10983266 1.067 pha4_T4 nhr25_T4
WBGene00004215_C09D8.1_ptp-3 J049 chrII:10977231-10983266 1.345 pha4_T4 end1_T4
WBGene00004215_C09D8.1_ptp-3 J049 chrII:10977231-10983266 1.549 pha4_T4 cnd1_T4
WBGene00004215_C09D8.1_ptp-3 J049 chrII:10977231-10983266 1.636 pha4_T4 hlh1_T4

WBGene00009800_F47A4.3_rrc-1 J027 chrX:9827789-9828587 1.216 pha4_T4 nhr25_T4
WBGene00009800_F47A4.3_rrc-1 J027 chrX:9827789-9828587 1.412 pha4_T4 end1_T4
WBGene00009800_F47A4.3_rrc-1 J027 chrX:9827789-9828587 1.453 pha4_T4 cnd1_T4
WBGene00009800_F47A4.3_rrc-1 J027 chrX:9827789-9828587 1.568 pha4_T4 hlh1_T4

WBGene00012005_T24H10.7_jun-1 J016 chrII:9116897-9120175 1.034 pha4_T4 end1_T4
WBGene00012005_T24H10.7_jun-1 J016 chrII:9116897-9120175 1.278 pha4_T4 hlh1_T4
WBGene00012005_T24H10.7_jun-1 J016 chrII:9116897-9120175 1.388 pha4_T4 nhr25_T4
WBGene00012005_T24H10.7_jun-1 J016 chrII:9116897-9120175 1.403 pha4_T4 cnd1_T4

WBGene00012005_T24H10.7_jun-1 J017 chrII:9120297-9120801 1.205 pha4_T4 cnd1_T4
WBGene00012005_T24H10.7_jun-1 J017 chrII:9120297-9120801 1.211 pha4_T4 end1_T4
WBGene00012005_T24H10.7_jun-1 J017 chrII:9120297-9120801 1.221 pha4_T4 nhr25_T4
WBGene00012005_T24H10.7_jun-1 J017 chrII:9120297-9120801 1.374 pha4_T4 hlh1_T4

WBGene00016006_C23F12.1_fln-2 J081 chrX:9414504-9414715 1.051 pha4_T4 end1_T4
WBGene00016006_C23F12.1_fln-2 J081 chrX:9414504-9414715 1.438 pha4_T4 nhr25_T4
WBGene00016006_C23F12.1_fln-2 J081 chrX:9414504-9414715 1.497 pha4_T4 hlh1_T4
WBGene00016006_C23F12.1_fln-2 J081 chrX:9414504-9414715 1.508 pha4_T4 cnd1_T4

WBGene00016006_C23F12.1_fln-2 J083 chrX:9415089-9415450 1.085 pha4_T4 end1_T4
WBGene00016006_C23F12.1_fln-2 J083 chrX:9415089-9415450 1.314 pha4_T4 cnd1_T4
WBGene00016006_C23F12.1_fln-2 J083 chrX:9415089-9415450 1.369 pha4_T4 hlh1_T4
WBGene00016006_C23F12.1_fln-2 J083 chrX:9415089-9415450 1.529 pha4_T4 nhr25_T4

WBGene00016006_C23F12.1_fln-2 J087 chrX:9418555-9418608 1.116 pha4_T4 cnd1_T4
WBGene00016006_C23F12.1_fln-2 J087 chrX:9418555-9418608 1.143 pha4_T4 end1_T4
WBGene00016006_C23F12.1_fln-2 J087 chrX:9418555-9418608 1.194 pha4_T4 nhr25_T4
WBGene00016006_C23F12.1_fln-2 J087 chrX:9418555-9418608 1.277 pha4_T4 hlh1_T4

WBGene00022180_Y71H2AM.15_Y71H2AM.15 J017 chrIII:2749322-2750014 1.056 pha4_T4 cnd1_T4
WBGene00022180_Y71H2AM.15_Y71H2AM.15 J017 chrIII:2749322-2750014 1.327 pha4_T4 nhr25_T4
WBGene00022180_Y71H2AM.15_Y71H2AM.15 J017 chrIII:2749322-2750014 1.385 pha4_T4 end1_T4
WBGene00022180_Y71H2AM.15_Y71H2AM.15 J017 chrIII:2749322-2750014 1.493 pha4_T4 hlh1_T4


WBGene00004215_C09D8.1_ptp-3 E013 chrII:10983998-10984121 1.199 tbx37_T0 nhr25_T0
WBGene00004215_C09D8.1_ptp-3 E013 chrII:10983998-10984121 1.231 tbx37_T0 hlh1_T0
WBGene00004215_C09D8.1_ptp-3 E013 chrII:10983998-10984121 2.744 tbx37_T0 end1_T0

WBGene00004215_C09D8.1_ptp-3 E016 chrII:10984517-10984762 1.402 tbx37_T0 nhr25_T0
WBGene00004215_C09D8.1_ptp-3 E016 chrII:10984517-10984762 1.525 tbx37_T0 hlh1_T0
WBGene00004215_C09D8.1_ptp-3 E016 chrII:10984517-10984762 2.991 tbx37_T0 end1_T0

WBGene00004215_C09D8.1_ptp-3 E019 chrII:10985485-10985555 1.411 tbx37_T0 hlh1_T0
WBGene00004215_C09D8.1_ptp-3 E019 chrII:10985485-10985555 1.468 tbx37_T0 nhr25_T0
WBGene00004215_C09D8.1_ptp-3 E019 chrII:10985485-10985555 2.714 tbx37_T0 end1_T0

WBGene00004215_C09D8.1_ptp-3 E020 chrII:10985677-10986036 1.429 tbx37_T0 nhr25_T0
WBGene00004215_C09D8.1_ptp-3 E020 chrII:10985677-10986036 1.510 tbx37_T0 hlh1_T0
WBGene00004215_C09D8.1_ptp-3 E020 chrII:10985677-10986036 2.959 tbx37_T0 end1_T0

WBGene00004024_Y75B8A.1_php-3 J007 chrIII:12075934-12077158 1.160 tbx37_T0 end1_T0
WBGene00004024_Y75B8A.1_php-3 J007 chrIII:12075934-12077158 1.264 tbx37_T0 nhr25_T0
WBGene00004024_Y75B8A.1_php-3 J007 chrIII:12075934-12077158 1.388 tbx37_T0 hlh1_T0

WBGene00004215_C09D8.1_ptp-3 J057 chrII:10984763-10985021 1.427 tbx37_T0 nhr25_T0
WBGene00004215_C09D8.1_ptp-3 J057 chrII:10984763-10985021 1.551 tbx37_T0 hlh1_T0
WBGene00004215_C09D8.1_ptp-3 J057 chrII:10984763-10985021 3.012 tbx37_T0 end1_T0

WBGene00004215_C09D8.1_ptp-3 J058 chrII:10985164-10985212 1.527 tbx37_T0 nhr25_T0
WBGene00004215_C09D8.1_ptp-3 J058 chrII:10985164-10985212 1.665 tbx37_T0 hlh1_T0
WBGene00004215_C09D8.1_ptp-3 J058 chrII:10985164-10985212 3.111 tbx37_T0 end1_T0

WBGene00004215_C09D8.1_ptp-3 J059 chrII:10985421-10985484 1.376 tbx37_T0 hlh1_T0
WBGene00004215_C09D8.1_ptp-3 J059 chrII:10985421-10985484 1.398 tbx37_T0 nhr25_T0
WBGene00004215_C09D8.1_ptp-3 J059 chrII:10985421-10985484 2.641 tbx37_T0 end1_T0

WBGene00004215_C09D8.1_ptp-3 J060 chrII:10985556-10985676 1.610 tbx37_T0 hlh1_T0
WBGene00004215_C09D8.1_ptp-3 J060 chrII:10985556-10985676 1.693 tbx37_T0 nhr25_T0
WBGene00004215_C09D8.1_ptp-3 J060 chrII:10985556-10985676 2.906 tbx37_T0 end1_T0

WBGene00004215_C09D8.1_ptp-3 J061 chrII:10986037-10993894 1.635 tbx37_T0 hlh1_T0
WBGene00004215_C09D8.1_ptp-3 J061 chrII:10986037-10993894 1.663 tbx37_T0 nhr25_T0
WBGene00004215_C09D8.1_ptp-3 J061 chrII:10986037-10993894 2.904 tbx37_T0 end1_T0

WBGene00021882_Y54G2A.17_Y54G2A.17 J017 chrIV:2882342-2885234 1.113 tbx37_T0 hlh1_T0
WBGene00021882_Y54G2A.17_Y54G2A.17 J017 chrIV:2882342-2885234 1.280 tbx37_T0 nhr25_T0
WBGene00021882_Y54G2A.17_Y54G2A.17 J017 chrIV:2882342-2885234 1.437 tbx37_T0 end1_T0

WBGene00003902_Y106G6H.2_pab-1 E020 chrI:10435767-10435819 1.108 tbx37_T1 nhr25_T1
WBGene00003902_Y106G6H.2_pab-1 E020 chrI:10435767-10435819 1.108 tbx37_T1 hlh1_T1
WBGene00003902_Y106G6H.2_pab-1 E020 chrI:10435767-10435819 1.416 tbx37_T1 end1_T1

WBGene00004215_C09D8.1_ptp-3 E011 chrII:10983267-10983401 1.086 tbx37_T1 nhr25_T1
WBGene00004215_C09D8.1_ptp-3 E011 chrII:10983267-10983401 1.865 tbx37_T1 hlh1_T1
WBGene00004215_C09D8.1_ptp-3 E011 chrII:10983267-10983401 1.944 tbx37_T1 end1_T1

WBGene00004215_C09D8.1_ptp-3 E012 chrII:10983794-10983934 1.253 tbx37_T1 nhr25_T1
WBGene00004215_C09D8.1_ptp-3 E012 chrII:10983794-10983934 1.811 tbx37_T1 hlh1_T1
WBGene00004215_C09D8.1_ptp-3 E012 chrII:10983794-10983934 1.930 tbx37_T1 end1_T1

WBGene00004215_C09D8.1_ptp-3 E013 chrII:10983998-10984121 1.189 tbx37_T1 nhr25_T1
WBGene00004215_C09D8.1_ptp-3 E013 chrII:10983998-10984121 1.789 tbx37_T1 hlh1_T1
WBGene00004215_C09D8.1_ptp-3 E013 chrII:10983998-10984121 2.023 tbx37_T1 end1_T1

WBGene00004215_C09D8.1_ptp-3 E015 chrII:10984385-10984469 1.236 tbx37_T1 nhr25_T1
WBGene00004215_C09D8.1_ptp-3 E015 chrII:10984385-10984469 1.808 tbx37_T1 hlh1_T1
WBGene00004215_C09D8.1_ptp-3 E015 chrII:10984385-10984469 2.217 tbx37_T1 end1_T1

WBGene00004215_C09D8.1_ptp-3 E016 chrII:10984517-10984762 1.194 tbx37_T1 nhr25_T1
WBGene00004215_C09D8.1_ptp-3 E016 chrII:10984517-10984762 1.827 tbx37_T1 hlh1_T1
WBGene00004215_C09D8.1_ptp-3 E016 chrII:10984517-10984762 2.167 tbx37_T1 end1_T1

WBGene00004215_C09D8.1_ptp-3 E017 chrII:10985022-10985163 1.246 tbx37_T1 nhr25_T1
WBGene00004215_C09D8.1_ptp-3 E017 chrII:10985022-10985163 1.784 tbx37_T1 hlh1_T1
WBGene00004215_C09D8.1_ptp-3 E017 chrII:10985022-10985163 2.072 tbx37_T1 end1_T1

WBGene00004215_C09D8.1_ptp-3 E018 chrII:10985213-10985420 1.288 tbx37_T1 nhr25_T1
WBGene00004215_C09D8.1_ptp-3 E018 chrII:10985213-10985420 1.861 tbx37_T1 hlh1_T1
WBGene00004215_C09D8.1_ptp-3 E018 chrII:10985213-10985420 2.120 tbx37_T1 end1_T1

WBGene00004215_C09D8.1_ptp-3 E019 chrII:10985485-10985555 1.477 tbx37_T1 nhr25_T1
WBGene00004215_C09D8.1_ptp-3 E019 chrII:10985485-10985555 2.053 tbx37_T1 hlh1_T1
WBGene00004215_C09D8.1_ptp-3 E019 chrII:10985485-10985555 2.301 tbx37_T1 end1_T1

WBGene00004215_C09D8.1_ptp-3 E020 chrII:10985677-10986036 1.495 tbx37_T1 nhr25_T1
WBGene00004215_C09D8.1_ptp-3 E020 chrII:10985677-10986036 2.113 tbx37_T1 hlh1_T1
WBGene00004215_C09D8.1_ptp-3 E020 chrII:10985677-10986036 2.272 tbx37_T1 end1_T1

WBGene00013477_Y69E1A.5_Y69E1A.5 E002 chrIV:10957292-10957517 1.225 tbx37_T1 hlh1_T1
WBGene00013477_Y69E1A.5_Y69E1A.5 E002 chrIV:10957292-10957517 5.877 tbx37_T1 nhr25_T1
WBGene00013477_Y69E1A.5_Y69E1A.5 E002 chrIV:10957292-10957517 1.860 tbx37_T1 end1_T1

WBGene00019170_H06I04.6_H06I04.6 E008 chrIII:3063008-3063091 1.427 tbx37_T1 end1_T1
WBGene00019170_H06I04.6_H06I04.6 E008 chrIII:3063008-3063091 1.554 tbx37_T1 hlh1_T1
WBGene00019170_H06I04.6_H06I04.6 E008 chrIII:3063008-3063091 1.782 tbx37_T1 nhr25_T1

WBGene00019282_K01A2.8_mps-2 E008 chrII:312066-312210 1.109 tbx37_T1 nhr25_T1
WBGene00019282_K01A2.8_mps-2 E008 chrII:312066-312210 1.161 tbx37_T1 hlh1_T1
WBGene00019282_K01A2.8_mps-2 E008 chrII:312066-312210 1.415 tbx37_T1 end1_T1

WBGene00004215_C09D8.1_ptp-3 J056 chrII:10984470-10984516 1.126 tbx37_T1 nhr25_T1
WBGene00004215_C09D8.1_ptp-3 J056 chrII:10984470-10984516 1.866 tbx37_T1 hlh1_T1
WBGene00004215_C09D8.1_ptp-3 J056 chrII:10984470-10984516 2.283 tbx37_T1 end1_T1

WBGene00004215_C09D8.1_ptp-3 J059 chrII:10985421-10985484 1.496 tbx37_T1 nhr25_T1
WBGene00004215_C09D8.1_ptp-3 J059 chrII:10985421-10985484 1.973 tbx37_T1 hlh1_T1
WBGene00004215_C09D8.1_ptp-3 J059 chrII:10985421-10985484 2.249 tbx37_T1 end1_T1

WBGene00004215_C09D8.1_ptp-3 J060 chrII:10985556-10985676 1.418 tbx37_T1 nhr25_T1
WBGene00004215_C09D8.1_ptp-3 J060 chrII:10985556-10985676 2.119 tbx37_T1 hlh1_T1
WBGene00004215_C09D8.1_ptp-3 J060 chrII:10985556-10985676 2.301 tbx37_T1 end1_T1

WBGene00004215_C09D8.1_ptp-3 J061 chrII:10986037-10993894 1.553 tbx37_T1 nhr25_T1
WBGene00004215_C09D8.1_ptp-3 J061 chrII:10986037-10993894 2.092 tbx37_T1 end1_T1
WBGene00004215_C09D8.1_ptp-3 J061 chrII:10986037-10993894 2.214 tbx37_T1 hlh1_T1

WBGene00019282_K01A2.8_mps-2 J013 chrII:310444-312065 1.156 tbx37_T1 nhr25_T1
WBGene00019282_K01A2.8_mps-2 J013 chrII:310444-312065 1.181 tbx37_T1 hlh1_T1
WBGene00019282_K01A2.8_mps-2 J013 chrII:310444-312065 1.243 tbx37_T1 end1_T1

WBGene00004215_C09D8.1_ptp-3 E015 chrII:10984385-10984469 1.016 tbx37_T2 nhr25_T2
WBGene00004215_C09D8.1_ptp-3 E015 chrII:10984385-10984469 1.473 tbx37_T2 hlh1_T2
WBGene00004215_C09D8.1_ptp-3 E015 chrII:10984385-10984469 1.742 tbx37_T2 end1_T2

WBGene00004215_C09D8.1_ptp-3 E018 chrII:10985213-10985420 1.100 tbx37_T2 nhr25_T2
WBGene00004215_C09D8.1_ptp-3 E018 chrII:10985213-10985420 1.652 tbx37_T2 hlh1_T2
WBGene00004215_C09D8.1_ptp-3 E018 chrII:10985213-10985420 1.723 tbx37_T2 end1_T2

WBGene00004215_C09D8.1_ptp-3 E019 chrII:10985485-10985555 1.069 tbx37_T2 nhr25_T2
WBGene00004215_C09D8.1_ptp-3 E019 chrII:10985485-10985555 1.623 tbx37_T2 hlh1_T2
WBGene00004215_C09D8.1_ptp-3 E019 chrII:10985485-10985555 1.677 tbx37_T2 end1_T2

WBGene00004215_C09D8.1_ptp-3 E020 chrII:10985677-10986036 1.220 tbx37_T2 nhr25_T2
WBGene00004215_C09D8.1_ptp-3 E020 chrII:10985677-10986036 1.811 tbx37_T2 hlh1_T2
WBGene00004215_C09D8.1_ptp-3 E020 chrII:10985677-10986036 1.951 tbx37_T2 end1_T2

WBGene00010259_F58E10.1_ric-7 E014 chrV:14002304-14002457 1.476 tbx37_T2 nhr25_T2
WBGene00010259_F58E10.1_ric-7 E014 chrV:14002304-14002457 1.654 tbx37_T2 end1_T2
WBGene00010259_F58E10.1_ric-7 E014 chrV:14002304-14002457 1.738 tbx37_T2 hlh1_T2

WBGene00012980_Y48B6A.6_efhd-1 E003 chrII:14181152-14181625 1.377 tbx37_T2 end1_T2
WBGene00012980_Y48B6A.6_efhd-1 E003 chrII:14181152-14181625 1.417 tbx37_T2 nhr25_T2
WBGene00012980_Y48B6A.6_efhd-1 E003 chrII:14181152-14181625 3.586 tbx37_T2 hlh1_T2

WBGene00019170_H06I04.6_H06I04.6 E008 chrIII:3063008-3063091 1.118 tbx37_T2 hlh1_T2
WBGene00019170_H06I04.6_H06I04.6 E008 chrIII:3063008-3063091 1.285 tbx37_T2 end1_T2
WBGene00019170_H06I04.6_H06I04.6 E008 chrIII:3063008-3063091 1.376 tbx37_T2 nhr25_T2

WBGene00004215_C09D8.1_ptp-3 J059 chrII:10985421-10985484 1.233 tbx37_T2 nhr25_T2
WBGene00004215_C09D8.1_ptp-3 J059 chrII:10985421-10985484 1.681 tbx37_T2 hlh1_T2
WBGene00004215_C09D8.1_ptp-3 J059 chrII:10985421-10985484 1.714 tbx37_T2 end1_T2

WBGene00004215_C09D8.1_ptp-3 J061 chrII:10986037-10993894 1.456 tbx37_T2 nhr25_T2
WBGene00004215_C09D8.1_ptp-3 J061 chrII:10986037-10993894 1.848 tbx37_T2 hlh1_T2
WBGene00004215_C09D8.1_ptp-3 J061 chrII:10986037-10993894 1.940 tbx37_T2 end1_T2

WBGene00019282_K01A2.8_mps-2 J013 chrII:310444-312065 1.264 tbx37_T2 end1_T2
WBGene00019282_K01A2.8_mps-2 J013 chrII:310444-312065 1.341 tbx37_T2 hlh1_T2
WBGene00019282_K01A2.8_mps-2 J013 chrII:310444-312065 1.392 tbx37_T2 nhr25_T2

WBGene00001862_ZK381.1_him-3 E003 chrIV:6977770-6977983 1.514 tbx37_T3 hlh1_T3
WBGene00001862_ZK381.1_him-3 E003 chrIV:6977770-6977983 1.530 tbx37_T3 end1_T3
WBGene00001862_ZK381.1_him-3 E003 chrIV:6977770-6977983 1.599 tbx37_T3 nhr25_T3

WBGene00007103_B0024.14_crm-1 E024 chrV:10331079-10331187 1.038 tbx37_T3 hlh1_T3
WBGene00007103_B0024.14_crm-1 E024 chrV:10331079-10331187 1.174 tbx37_T3 end1_T3
WBGene00007103_B0024.14_crm-1 E024 chrV:10331079-10331187 1.326 tbx37_T3 nhr25_T3

WBGene00011564_T07C5.1_ugt-50 E011 chrX:12694411-12694559 1.208 tbx37_T3 nhr25_T3
WBGene00011564_T07C5.1_ugt-50 E011 chrX:12694411-12694559 1.551 tbx37_T3 hlh1_T3
WBGene00011564_T07C5.1_ugt-50 E011 chrX:12694411-12694559 2.347 tbx37_T3 end1_T3

WBGene00011564_T07C5.1_ugt-50 E012 chrX:12694617-12694687 1.173 tbx37_T3 nhr25_T3
WBGene00011564_T07C5.1_ugt-50 E012 chrX:12694617-12694687 1.318 tbx37_T3 hlh1_T3
WBGene00011564_T07C5.1_ugt-50 E012 chrX:12694617-12694687 1.861 tbx37_T3 end1_T3

WBGene00011564_T07C5.1_ugt-50 E013 chrX:12695313-12695588 1.252 tbx37_T3 nhr25_T3
WBGene00011564_T07C5.1_ugt-50 E013 chrX:12695313-12695588 1.347 tbx37_T3 hlh1_T3
WBGene00011564_T07C5.1_ugt-50 E013 chrX:12695313-12695588 2.042 tbx37_T3 end1_T3

WBGene00012891_Y45F10D.13_sorb-1 E004 chrIV:13752481-13753334 1.194 tbx37_T3 nhr25_T3
WBGene00012891_Y45F10D.13_sorb-1 E004 chrIV:13752481-13753334 1.420 tbx37_T3 end1_T3
WBGene00012891_Y45F10D.13_sorb-1 E004 chrIV:13752481-13753334 1.802 tbx37_T3 hlh1_T3

WBGene00017576_F18F11.3_cdh-8 E016 chrIV:354412-354606 1.066 tbx37_T3 hlh1_T3
WBGene00017576_F18F11.3_cdh-8 E016 chrIV:354412-354606 1.488 tbx37_T3 end1_T3
WBGene00017576_F18F11.3_cdh-8 E016 chrIV:354412-354606 1.669 tbx37_T3 nhr25_T3

WBGene00018468_F45E4.3_tag-80 E011 chrIV:7598997-7605622 1.183 tbx37_T3 nhr25_T3
WBGene00018468_F45E4.3_tag-80 E011 chrIV:7598997-7605622 1.236 tbx37_T3 hlh1_T3
WBGene00018468_F45E4.3_tag-80 E011 chrIV:7598997-7605622 1.249 tbx37_T3 end1_T3

WBGene00007904_C33G3.4_C33G3.4 J020 chrX:14073194-14073238 1.041 tbx37_T3 nhr25_T3
WBGene00007904_C33G3.4_C33G3.4 J020 chrX:14073194-14073238 1.051 tbx37_T3 end1_T3
WBGene00007904_C33G3.4_C33G3.4 J020 chrX:14073194-14073238 1.252 tbx37_T3 hlh1_T3

WBGene00011564_T07C5.1_ugt-50 J022 chrX:12694560-12694616 1.016 tbx37_T3 nhr25_T3
WBGene00011564_T07C5.1_ugt-50 J022 chrX:12694560-12694616 1.578 tbx37_T3 hlh1_T3
WBGene00011564_T07C5.1_ugt-50 J022 chrX:12694560-12694616 1.908 tbx37_T3 end1_T3

WBGene00011564_T07C5.1_ugt-50 J023 chrX:12694688-12695312 1.015 tbx37_T3 hlh1_T3
WBGene00011564_T07C5.1_ugt-50 J023 chrX:12694688-12695312 1.283 tbx37_T3 nhr25_T3
WBGene00011564_T07C5.1_ugt-50 J023 chrX:12694688-12695312 1.683 tbx37_T3 end1_T3

WBGene00003567_C10G8.5_ncx-2 E013 chrV:5308477-5308635 2.152 tbx37_T4 end1_T4
WBGene00003567_C10G8.5_ncx-2 E013 chrV:5308477-5308635 2.427 tbx37_T4 nhr25_T4
WBGene00003567_C10G8.5_ncx-2 E013 chrV:5308477-5308635 3.516 tbx37_T4 hlh1_T4

WBGene00008089_C44C10.9_C44C10.9 E006 chrX:11714786-11715553 1.075 tbx37_T4 hlh1_T4
WBGene00008089_C44C10.9_C44C10.9 E006 chrX:11714786-11715553 1.427 tbx37_T4 end1_T4
WBGene00008089_C44C10.9_C44C10.9 E006 chrX:11714786-11715553 2.151 tbx37_T4 nhr25_T4

WBGene00011564_T07C5.1_ugt-50 E008 chrX:12693852-12694028 1.326 tbx37_T4 nhr25_T4
WBGene00011564_T07C5.1_ugt-50 E008 chrX:12693852-12694028 1.769 tbx37_T4 hlh1_T4
WBGene00011564_T07C5.1_ugt-50 E008 chrX:12693852-12694028 2.033 tbx37_T4 end1_T4

WBGene00011564_T07C5.1_ugt-50 E009 chrX:12694070-12694229 1.372 tbx37_T4 nhr25_T4
WBGene00011564_T07C5.1_ugt-50 E009 chrX:12694070-12694229 1.708 tbx37_T4 hlh1_T4
WBGene00011564_T07C5.1_ugt-50 E009 chrX:12694070-12694229 2.159 tbx37_T4 end1_T4

WBGene00011564_T07C5.1_ugt-50 E012 chrX:12694617-12694687 1.309 tbx37_T4 nhr25_T4
WBGene00011564_T07C5.1_ugt-50 E012 chrX:12694617-12694687 1.831 tbx37_T4 hlh1_T4
WBGene00011564_T07C5.1_ugt-50 E012 chrX:12694617-12694687 1.900 tbx37_T4 end1_T4

WBGene00011564_T07C5.1_ugt-50 E013 chrX:12695313-12695588 1.228 tbx37_T4 nhr25_T4
WBGene00011564_T07C5.1_ugt-50 E013 chrX:12695313-12695588 1.798 tbx37_T4 hlh1_T4
WBGene00011564_T07C5.1_ugt-50 E013 chrX:12695313-12695588 1.955 tbx37_T4 end1_T4

WBGene00012891_Y45F10D.13_sorb-1 E004 chrIV:13752481-13753334 1.066 tbx37_T4 end1_T4
WBGene00012891_Y45F10D.13_sorb-1 E004 chrIV:13752481-13753334 1.225 tbx37_T4 nhr25_T4
WBGene00012891_Y45F10D.13_sorb-1 E004 chrIV:13752481-13753334 1.690 tbx37_T4 hlh1_T4

WBGene00013366_Y60A3A.21_Y60A3A.21 E004 chrV:20013283-20013481 1.355 tbx37_T4 end1_T4
WBGene00013366_Y60A3A.21_Y60A3A.21 E004 chrV:20013283-20013481 1.976 tbx37_T4 nhr25_T4
WBGene00013366_Y60A3A.21_Y60A3A.21 E004 chrV:20013283-20013481 2.653 tbx37_T4 hlh1_T4

WBGene00016022_C23H3.9_C23H3.9 E004 chrII:72613-72670 1.201 tbx37_T4 end1_T4
WBGene00016022_C23H3.9_C23H3.9 E004 chrII:72613-72670 1.321 tbx37_T4 hlh1_T4
WBGene00016022_C23H3.9_C23H3.9 E004 chrII:72613-72670 2.019 tbx37_T4 nhr25_T4

WBGene00016022_C23H3.9_C23H3.9 E005 chrII:72738-73427 1.186 tbx37_T4 hlh1_T4
WBGene00016022_C23H3.9_C23H3.9 E005 chrII:72738-73427 1.271 tbx37_T4 end1_T4
WBGene00016022_C23H3.9_C23H3.9 E005 chrII:72738-73427 1.371 tbx37_T4 nhr25_T4

WBGene00018607_F48E3.8_F48E3.8 E032 chrX:7516031-7516153 1.028 tbx37_T4 hlh1_T4
WBGene00018607_F48E3.8_F48E3.8 E032 chrX:7516031-7516153 1.147 tbx37_T4 end1_T4
WBGene00018607_F48E3.8_F48E3.8 E032 chrX:7516031-7516153 1.199 tbx37_T4 nhr25_T4

WBGene00019170_H06I04.6_H06I04.6 E009 chrIII:3063092-3063109 1.063 tbx37_T4 end1_T4
WBGene00019170_H06I04.6_H06I04.6 E009 chrIII:3063092-3063109 1.107 tbx37_T4 nhr25_T4
WBGene00019170_H06I04.6_H06I04.6 E009 chrIII:3063092-3063109 1.206 tbx37_T4 hlh1_T4

WBGene00019282_K01A2.8_mps-2 E008 chrII:312066-312210 1.036 tbx37_T4 nhr25_T4
WBGene00019282_K01A2.8_mps-2 E008 chrII:312066-312210 1.177 tbx37_T4 hlh1_T4
WBGene00019282_K01A2.8_mps-2 E008 chrII:312066-312210 1.281 tbx37_T4 end1_T4

WBGene00004830_Y51A2D.19_slo-1 J041 chrV:18501980-18502792 1.080 tbx37_T4 end1_T4
WBGene00004830_Y51A2D.19_slo-1 J041 chrV:18501980-18502792 1.289 tbx37_T4 nhr25_T4
WBGene00004830_Y51A2D.19_slo-1 J041 chrV:18501980-18502792 1.451 tbx37_T4 hlh1_T4

WBGene00011564_T07C5.1_ugt-50 J022 chrX:12694560-12694616 1.134 tbx37_T4 nhr25_T4
WBGene00011564_T07C5.1_ugt-50 J022 chrX:12694560-12694616 1.585 tbx37_T4 hlh1_T4
WBGene00011564_T07C5.1_ugt-50 J022 chrX:12694560-12694616 1.772 tbx37_T4 end1_T4

WBGene00011564_T07C5.1_ugt-50 J023 chrX:12694688-12695312 1.376 tbx37_T4 nhr25_T4
WBGene00011564_T07C5.1_ugt-50 J023 chrX:12694688-12695312 1.778 tbx37_T4 end1_T4
WBGene00011564_T07C5.1_ugt-50 J023 chrX:12694688-12695312 1.938 tbx37_T4 hlh1_T4

WBGene00019282_K01A2.8_mps-2 J013 chrII:310444-312065 1.031 tbx37_T4 end1_T4
WBGene00019282_K01A2.8_mps-2 J013 chrII:310444-312065 1.088 tbx37_T4 nhr25_T4
WBGene00019282_K01A2.8_mps-2 J013 chrII:310444-312065 1.188 tbx37_T4 hlh1_T4
WBGene00003916_H39E23.1_par-1 N062 chrV:14114250-14115457 1.053 cnd1_T3 nhr25_T3
WBGene00003916_H39E23.1_par-1 N062 chrV:14114250-14115457 1.683 cnd1_T3 pha4_T3
WBGene00003916_H39E23.1_par-1 N062 chrV:14115583-14117502 3.184 cnd1_T3 hlh1_T3
WBGene00003916_H39E23.1_par-1 N062 chrV:14115583-14117502 3.414 cnd1_T3 end1_T3

WBGene00006470_F40F9.2_tag-120 N014 chrV:9706450-9706742 6.630 end1_T0 cnd1_T0
WBGene00006470_F40F9.2_tag-120 N014 chrV:9706450-9706742 6.757 end1_T0 pha4_T0
WBGene00006470_F40F9.2_tag-120 N014 chrV:9706450-9706742 6.890 end1_T0 tbx37_T0
WBGene00006470_F40F9.2_tag-120 N014 chrV:9706450-9706742 7.204 end1_T0 nhr25_T0
WBGene00006470_F40F9.2_tag-120 N014 chrV:9706450-9706742 6.859 end1_T0 hlh1_T0

WBGene00006470_F40F9.2_tag-120 N015 chrV:9707019-9707087 2.591 end1_T0 cnd1_T0
WBGene00006470_F40F9.2_tag-120 N015 chrV:9707019-9707087 8.670 end1_T0 tbx37_T0
WBGene00006470_F40F9.2_tag-120 N015 chrV:9707019-9707087 9.011 end1_T0 nhr25_T0
WBGene00006470_F40F9.2_tag-120 N015 chrV:9707019-9707087 2.887 end1_T0 pha4_T0
WBGene00006470_F40F9.2_tag-120 N015 chrV:9707019-9707087 4.666 end1_T0 hlh1_T0

WBGene00006470_F40F9.2_tag-120 N016 chrV:9707019-9707532 6.466 end1_T0 cnd1_T0
WBGene00006470_F40F9.2_tag-120 N016 chrV:9707019-9707532 6.596 end1_T0 pha4_T0
WBGene00006470_F40F9.2_tag-120 N016 chrV:9707019-9707532 6.727 end1_T0 tbx37_T0
WBGene00006470_F40F9.2_tag-120 N016 chrV:9707019-9707532 6.672 end1_T0 hlh1_T0
WBGene00006470_F40F9.2_tag-120 N016 chrV:9707019-9707532 7.026 end1_T0 nhr25_T0

WBGene00006470_F40F9.2_tag-120 N014 chrV:9706450-9706742 6.485 end1_T1 cnd1_T1
WBGene00006470_F40F9.2_tag-120 N014 chrV:9706450-9706742 6.511 end1_T1 pha4_T1
WBGene00006470_F40F9.2_tag-120 N014 chrV:9706450-9706742 6.616 end1_T1 tbx37_T1
WBGene00006470_F40F9.2_tag-120 N014 chrV:9706450-9706742 6.570 end1_T1 hlh1_T1
WBGene00006470_F40F9.2_tag-120 N014 chrV:9706450-9706742 7.025 end1_T1 nhr25_T1

WBGene00006470_F40F9.2_tag-120 N016 chrV:9707019-9707532 6.127 end1_T1 cnd1_T1
WBGene00006470_F40F9.2_tag-120 N016 chrV:9707019-9707532 6.160 end1_T1 pha4_T1
WBGene00006470_F40F9.2_tag-120 N016 chrV:9707019-9707532 6.579 end1_T1 nhr25_T1
WBGene00006470_F40F9.2_tag-120 N016 chrV:9707019-9707532 6.257 end1_T1 tbx37_T1
WBGene00006470_F40F9.2_tag-120 N016 chrV:9707019-9707532 6.215 end1_T1 hlh1_T1

WBGene00006470_F40F9.2_tag-120 N017 chrV:9707157-9707532 3.487 end1_T1 cnd1_T1
WBGene00006470_F40F9.2_tag-120 N017 chrV:9707157-9707532 8.831 end1_T1 nhr25_T1
WBGene00006470_F40F9.2_tag-120 N017 chrV:9707157-9707532 2.350 end1_T1 pha4_T1
WBGene00006470_F40F9.2_tag-120 N017 chrV:9707157-9707532 3.193 end1_T1 hlh1_T1
WBGene00006470_F40F9.2_tag-120 N017 chrV:9707157-9707532 4.426 end1_T1 tbx37_T1

WBGene00006470_F40F9.2_tag-120 N014 chrV:9706450-9706742 6.545 end1_T2 cnd1_T2
WBGene00006470_F40F9.2_tag-120 N014 chrV:9706450-9706742 6.343 end1_T2 pha4_T2
WBGene00006470_F40F9.2_tag-120 N014 chrV:9706450-9706742 6.536 end1_T2 nhr25_T2
WBGene00006470_F40F9.2_tag-120 N014 chrV:9706450-9706742 6.399 end1_T2 hlh1_T2
WBGene00006470_F40F9.2_tag-120 N014 chrV:9706450-9706742 6.493 end1_T2 tbx37_T2

WBGene00006470_F40F9.2_tag-120 N015 chrV:9707019-9707087 3.026 end1_T2 cnd1_T2
WBGene00006470_F40F9.2_tag-120 N015 chrV:9707019-9707087 7.876 end1_T2 tbx37_T2
WBGene00006470_F40F9.2_tag-120 N015 chrV:9707019-9707087 8.009 end1_T2 nhr25_T2
WBGene00006470_F40F9.2_tag-120 N015 chrV:9707019-9707087 2.445 end1_T2 pha4_T2
WBGene00006470_F40F9.2_tag-120 N015 chrV:9707019-9707087 3.079 end1_T2 hlh1_T2

WBGene00006470_F40F9.2_tag-120 N016 chrV:9707019-9707532 6.610 end1_T2 cnd1_T2
WBGene00006470_F40F9.2_tag-120 N016 chrV:9707019-9707532 6.604 end1_T2 nhr25_T2
WBGene00006470_F40F9.2_tag-120 N016 chrV:9707019-9707532 6.423 end1_T2 pha4_T2
WBGene00006470_F40F9.2_tag-120 N016 chrV:9707019-9707532 6.459 end1_T2 hlh1_T2
WBGene00006470_F40F9.2_tag-120 N016 chrV:9707019-9707532 6.563 end1_T2 tbx37_T2

WBGene00006470_F40F9.2_tag-120 N017 chrV:9707157-9707532 3.090 end1_T2 cnd1_T2
WBGene00006470_F40F9.2_tag-120 N017 chrV:9707157-9707532 7.756 end1_T2 tbx37_T2
WBGene00006470_F40F9.2_tag-120 N017 chrV:9707157-9707532 7.902 end1_T2 nhr25_T2
WBGene00006470_F40F9.2_tag-120 N017 chrV:9707157-9707532 2.119 end1_T2 pha4_T2
WBGene00006470_F40F9.2_tag-120 N017 chrV:9707157-9707532 3.056 end1_T2 hlh1_T2

WBGene00006470_F40F9.2_tag-120 N014 chrV:9706450-9706742 7.514 end1_T3 cnd1_T3
WBGene00006470_F40F9.2_tag-120 N014 chrV:9706450-9706742 7.031 end1_T3 pha4_T3
WBGene00006470_F40F9.2_tag-120 N014 chrV:9706450-9706742 7.324 end1_T3 nhr25_T3
WBGene00006470_F40F9.2_tag-120 N014 chrV:9706450-9706742 7.032 end1_T3 tbx37_T3
WBGene00006470_F40F9.2_tag-120 N014 chrV:9706450-9706742 7.165 end1_T3 hlh1_T3

WBGene00006470_F40F9.2_tag-120 N015 chrV:9707019-9707087 3.606 end1_T3 cnd1_T3
WBGene00006470_F40F9.2_tag-120 N015 chrV:9707019-9707087 1.770 end1_T3 pha4_T3
WBGene00006470_F40F9.2_tag-120 N015 chrV:9707019-9707087 2.847 end1_T3 hlh1_T3
WBGene00006470_F40F9.2_tag-120 N015 chrV:9707019-9707087 3.639 end1_T3 nhr25_T3
WBGene00006470_F40F9.2_tag-120 N015 chrV:9707019-9707087 3.774 end1_T3 tbx37_T3

WBGene00006470_F40F9.2_tag-120 N016 chrV:9707019-9707532 7.361 end1_T3 cnd1_T3
WBGene00006470_F40F9.2_tag-120 N016 chrV:9707019-9707532 6.862 end1_T3 pha4_T3
WBGene00006470_F40F9.2_tag-120 N016 chrV:9707019-9707532 6.875 end1_T3 tbx37_T3
WBGene00006470_F40F9.2_tag-120 N016 chrV:9707019-9707532 7.188 end1_T3 nhr25_T3
WBGene00006470_F40F9.2_tag-120 N016 chrV:9707019-9707532 3.488 end1_T3 hlh1_T3

WBGene00010150_F56D5.6_F56D5.6 N028 chrIV:9402969-9403019 2.168 end1_T3 cnd1_T3
WBGene00010150_F56D5.6_F56D5.6 N028 chrIV:9402969-9403019 1.632 end1_T3 hlh1_T3
WBGene00010150_F56D5.6_F56D5.6 N028 chrIV:9402969-9403019 1.704 end1_T3 pha4_T3
WBGene00010150_F56D5.6_F56D5.6 N028 chrIV:9402969-9403019 1.840 end1_T3 tbx37_T3
WBGene00010150_F56D5.6_F56D5.6 N028 chrIV:9402969-9403019 1.886 end1_T3 nhr25_T3

WBGene00016244_C30B5.2_C30B5.2 N014 chrII:6197720-6198026 2.688 end1_T3 cnd1_T3
WBGene00016244_C30B5.2_C30B5.2 N014 chrII:6197720-6198026 1.241 end1_T3 pha4_T3
WBGene00016244_C30B5.2_C30B5.2 N014 chrII:6197720-6198026 2.158 end1_T3 hlh1_T3
WBGene00016244_C30B5.2_C30B5.2 N014 chrII:6197720-6198026 2.260 end1_T3 nhr25_T3
WBGene00016244_C30B5.2_C30B5.2 N014 chrII:6197720-6198026 2.278 end1_T3 tbx37_T3

WBGene00018041_F35D2.3_F35D2.3 N010 chrII:7571749-7571834 1.518 end1_T3 cnd1_T3
WBGene00018041_F35D2.3_F35D2.3 N010 chrII:7571749-7571834 1.460 end1_T3 hlh1_T3
WBGene00018041_F35D2.3_F35D2.3 N010 chrII:7571749-7571834 1.531 end1_T3 pha4_T3
WBGene00018041_F35D2.3_F35D2.3 N010 chrII:7571749-7571834 1.853 end1_T3 tbx37_T3
WBGene00018041_F35D2.3_F35D2.3 N010 chrII:7571749-7571834 1.961 end1_T3 nhr25_T3

WBGene00021906_Y55B1AR.2_Y55B1AR.2 N022 chrIII:592144-593926 1.646 end1_T3 tbx37_T3
WBGene00021906_Y55B1AR.2_Y55B1AR.2 N022 chrIII:592144-593926 1.712 end1_T3 pha4_T3
WBGene00021906_Y55B1AR.2_Y55B1AR.2 N022 chrIII:592144-593926 1.816 end1_T3 nhr25_T3
WBGene00021906_Y55B1AR.2_Y55B1AR.2 N022 chrIII:592144-593926 2.217 end1_T3 hlh1_T3
WBGene00021906_Y55B1AR.2_Y55B1AR.2 N022 chrIII:594124-596645 13.232 end1_T3 cnd1_T3

WBGene00010150_F56D5.6_F56D5.6 N027 chrIV:9402716-9402794 2.564 end1_T4 cnd1_T4
WBGene00010150_F56D5.6_F56D5.6 N027 chrIV:9402716-9402794 2.046 end1_T4 nhr25_T4
WBGene00010150_F56D5.6_F56D5.6 N027 chrIV:9402716-9402794 2.164 end1_T4 hlh1_T4
WBGene00010150_F56D5.6_F56D5.6 N027 chrIV:9402716-9402794 2.241 end1_T4 pha4_T4
WBGene00010150_F56D5.6_F56D5.6 N027 chrIV:9402716-9402794 2.692 end1_T4 tbx37_T4

WBGene00010150_F56D5.6_F56D5.6 N028 chrIV:9402969-9403019 2.813 end1_T4 cnd1_T4
WBGene00010150_F56D5.6_F56D5.6 N028 chrIV:9402969-9403019 1.994 end1_T4 nhr25_T4
WBGene00010150_F56D5.6_F56D5.6 N028 chrIV:9402969-9403019 2.180 end1_T4 hlh1_T4
WBGene00010150_F56D5.6_F56D5.6 N028 chrIV:9402969-9403019 2.452 end1_T4 pha4_T4
WBGene00010150_F56D5.6_F56D5.6 N028 chrIV:9402969-9403019 2.681 end1_T4 tbx37_T4

WBGene00012943_Y47D3B.9_bed-2 N018 chrIII:11466094-11468691 1.328 end1_T4 cnd1_T4
WBGene00012943_Y47D3B.9_bed-2 N018 chrIII:11466094-11468691 1.037 end1_T4 pha4_T4
WBGene00012943_Y47D3B.9_bed-2 N018 chrIII:11466094-11468691 1.242 end1_T4 nhr25_T4
WBGene00012943_Y47D3B.9_bed-2 N018 chrIII:11466094-11468691 1.289 end1_T4 hlh1_T4
WBGene00012943_Y47D3B.9_bed-2 N018 chrIII:11466094-11468691 1.504 end1_T4 tbx37_T4

WBGene00018041_F35D2.3_F35D2.3 N010 chrII:7571749-7571834 1.461 end1_T4 cnd1_T4
WBGene00018041_F35D2.3_F35D2.3 N010 chrII:7571749-7571834 1.309 end1_T4 pha4_T4
WBGene00018041_F35D2.3_F35D2.3 N010 chrII:7571749-7571834 1.474 end1_T4 hlh1_T4
WBGene00018041_F35D2.3_F35D2.3 N010 chrII:7571749-7571834 1.760 end1_T4 tbx37_T4
WBGene00018041_F35D2.3_F35D2.3 N010 chrII:7571749-7571834 2.127 end1_T4 nhr25_T4

WBGene00006819_F08B6.4_unc-87 N019 chrI:6760792-6761253 8.378 hlh1_T1 cnd1_T1
WBGene00006819_F08B6.4_unc-87 N019 chrI:6760792-6761253 8.574 hlh1_T1 end1_T1
WBGene00006819_F08B6.4_unc-87 N019 chrI:6760792-6761253 8.416 hlh1_T1 pha4_T1
WBGene00006819_F08B6.4_unc-87 N019 chrI:6760792-6761253 8.707 hlh1_T1 nhr25_T1
WBGene00006819_F08B6.4_unc-87 N019 chrI:6760792-6761253 4.013 hlh1_T1 tbx37_T1

WBGene00006819_F08B6.4_unc-87 N019 chrI:6760792-6761253 9.289 hlh1_T2 end1_T2
WBGene00006819_F08B6.4_unc-87 N019 chrI:6760792-6761253 9.530 hlh1_T2 cnd1_T2
WBGene00006819_F08B6.4_unc-87 N019 chrI:6760792-6761253 5.820 hlh1_T2 nhr25_T2
WBGene00006819_F08B6.4_unc-87 N019 chrI:6760792-6761253 9.384 hlh1_T2 pha4_T2
WBGene00006819_F08B6.4_unc-87 N019 chrI:6760792-6761253 4.054 hlh1_T2 tbx37_T2

WBGene00012544_Y37D8A.2_Y37D8A.2 N020 chrIII:12819195-12820145 3.098 hlh1_T2 end1_T2
WBGene00012544_Y37D8A.2_Y37D8A.2 N020 chrIII:12819195-12820145 4.519 hlh1_T2 cnd1_T2
WBGene00012544_Y37D8A.2_Y37D8A.2 N020 chrIII:12819195-12820145 5.205 hlh1_T2 nhr25_T2
WBGene00012544_Y37D8A.2_Y37D8A.2 N020 chrIII:12819195-12820145 3.768 hlh1_T2 tbx37_T2
WBGene00012544_Y37D8A.2_Y37D8A.2 N020 chrIII:12819195-12820145 4.360 hlh1_T2 pha4_T2

WBGene00003375_T04C9.4_mlp-1 N024 chrIII:5971781-5972896 1.893 hlh1_T3 end1_T3
WBGene00003375_T04C9.4_mlp-1 N024 chrIII:5971781-5972896 1.956 hlh1_T3 cnd1_T3
WBGene00003375_T04C9.4_mlp-1 N024 chrIII:5971781-5972896 1.814 hlh1_T3 nhr25_T3
WBGene00003375_T04C9.4_mlp-1 N024 chrIII:5971781-5972896 3.185 hlh1_T3 tbx37_T3
WBGene00003375_T04C9.4_mlp-1 N024 chrIII:5971781-5972896 3.560 hlh1_T3 pha4_T3

WBGene00006819_F08B6.4_unc-87 N019 chrI:6760792-6761253 4.140 hlh1_T3 cnd1_T3
WBGene00006819_F08B6.4_unc-87 N019 chrI:6760792-6761253 4.321 hlh1_T3 end1_T3
WBGene00006819_F08B6.4_unc-87 N019 chrI:6760792-6761253 3.085 hlh1_T3 nhr25_T3
WBGene00006819_F08B6.4_unc-87 N019 chrI:6760792-6761253 3.241 hlh1_T3 pha4_T3
WBGene00006819_F08B6.4_unc-87 N019 chrI:6760792-6761253 3.366 hlh1_T3 tbx37_T3

WBGene00043050_R07G3.9_oig-4 N010 chrII:7613300-7613556 7.328 hlh1_T3 end1_T3
WBGene00043050_R07G3.9_oig-4 N010 chrII:7613300-7613556 4.249 hlh1_T3 cnd1_T3
WBGene00043050_R07G3.9_oig-4 N010 chrII:7613300-7613556 7.425 hlh1_T3 nhr25_T3
WBGene00043050_R07G3.9_oig-4 N010 chrII:7613300-7613556 7.361 hlh1_T3 tbx37_T3
WBGene00043050_R07G3.9_oig-4 N010 chrII:7613300-7613556 2.529 hlh1_T3 pha4_T3

WBGene00003375_T04C9.4_mlp-1 N024 chrIII:5971781-5972896 2.499 hlh1_T4 cnd1_T4
WBGene00003375_T04C9.4_mlp-1 N024 chrIII:5971781-5972896 3.193 hlh1_T4 end1_T4
WBGene00003375_T04C9.4_mlp-1 N024 chrIII:5971781-5972896 2.293 hlh1_T4 nhr25_T4
WBGene00003375_T04C9.4_mlp-1 N024 chrIII:5971781-5972896 3.324 hlh1_T4 tbx37_T4
WBGene00003375_T04C9.4_mlp-1 N024 chrIII:5971781-5972896 4.174 hlh1_T4 pha4_T4

WBGene00006517_E02H4.3_madd-3 N024 chrX:14286204-14286467 1.135 hlh1_T4 end1_T4
WBGene00006517_E02H4.3_madd-3 N024 chrX:14286204-14286467 1.301 hlh1_T4 cnd1_T4
WBGene00006517_E02H4.3_madd-3 N024 chrX:14286204-14286467 1.098 hlh1_T4 pha4_T4
WBGene00006517_E02H4.3_madd-3 N024 chrX:14286204-14286467 1.112 hlh1_T4 tbx37_T4
WBGene00006517_E02H4.3_madd-3 N024 chrX:14286204-14286467 1.183 hlh1_T4 nhr25_T4

WBGene00006819_F08B6.4_unc-87 N019 chrI:6760792-6761253 4.108 hlh1_T4 end1_T4
WBGene00006819_F08B6.4_unc-87 N019 chrI:6760792-6761253 4.267 hlh1_T4 cnd1_T4
WBGene00006819_F08B6.4_unc-87 N019 chrI:6760792-6761253 3.101 hlh1_T4 pha4_T4
WBGene00006819_F08B6.4_unc-87 N019 chrI:6760792-6761253 3.216 hlh1_T4 nhr25_T4
WBGene00006819_F08B6.4_unc-87 N019 chrI:6760792-6761253 3.256 hlh1_T4 tbx37_T4

WBGene00012544_Y37D8A.2_Y37D8A.2 N020 chrIII:12819195-12820145 4.104 hlh1_T4 cnd1_T4
WBGene00012544_Y37D8A.2_Y37D8A.2 N020 chrIII:12819195-12820145 4.657 hlh1_T4 end1_T4
WBGene00012544_Y37D8A.2_Y37D8A.2 N020 chrIII:12819195-12820145 3.419 hlh1_T4 nhr25_T4
WBGene00012544_Y37D8A.2_Y37D8A.2 N020 chrIII:12819195-12820145 3.847 hlh1_T4 tbx37_T4
WBGene00012544_Y37D8A.2_Y37D8A.2 N020 chrIII:12819195-12820145 4.368 hlh1_T4 pha4_T4

WBGene00020868_T27F7.3_eif-1 N010 chrII:4993083-4993272 1.170 hlh1_T4 cnd1_T4
WBGene00020868_T27F7.3_eif-1 N010 chrII:4993083-4993272 1.211 hlh1_T4 end1_T4
WBGene00020868_T27F7.3_eif-1 N010 chrII:4993083-4993272 1.449 hlh1_T4 nhr25_T4
WBGene00020868_T27F7.3_eif-1 N010 chrII:4993083-4993272 1.451 hlh1_T4 tbx37_T4
WBGene00020868_T27F7.3_eif-1 N010 chrII:4993083-4993272 1.704 hlh1_T4 pha4_T4

WBGene00043050_R07G3.9_oig-4 N010 chrII:7613300-7613556 1.411 hlh1_T4 cnd1_T4
WBGene00043050_R07G3.9_oig-4 N010 chrII:7613300-7613556 2.568 hlh1_T4 end1_T4
WBGene00043050_R07G3.9_oig-4 N010 chrII:7613300-7613556 2.282 hlh1_T4 pha4_T4
WBGene00043050_R07G3.9_oig-4 N010 chrII:7613300-7613556 2.327 hlh1_T4 nhr25_T4
WBGene00043050_R07G3.9_oig-4 N010 chrII:7613300-7613556 2.455 hlh1_T4 tbx37_T4

WBGene00016006_C23F12.1_fln-2 N113 chrX:9416489-9416923 1.054 pha4_T4 end1_T4
WBGene00016006_C23F12.1_fln-2 N113 chrX:9416489-9416923 1.421 pha4_T4 cnd1_T4
WBGene00016006_C23F12.1_fln-2 N113 chrX:9416489-9416923 1.683 pha4_T4 hlh1_T4
WBGene00016006_C23F12.1_fln-2 N113 chrX:9416489-9416923 1.819 pha4_T4 nhr25_T4

 
