# Supplementary material for: The C. elegans embryonic transcriptome with tissue, time, and alternative splicing resolution
Source: Genome Res. 2019 Jun;29(6):1036–45. doi: 10.1101/gr.243394.118 (PMC6581053; doi:10.1101/gr.243394.118)
Supplement: Supplemental Material [file supp_gr.243394.118_Supplemental_Table_S9d.txt]

# Warner et al., 2018 - List of all differentially used exons and junctions
# WormBase WS245 coordinates
# Exons (features beginning with E) and junctions (features beginning with J)  defined as expressed significantly lower in one tissue than in all others.
# For an exon or junction to be in this list it had to be log2FC>=1 higher in all other tissues than in the tissue under consideration in valid pairwise comparisons.
#
gene					  feature	position      log2FC higher lower    padjust
WBGene00000003_F07C3.7_aat-2_protein-coding E004 chrV:9246079-9246360 1.222 ceh32_T0 end1_T0 0.061
WBGene00000018_M79.1_abl-1_protein-coding J036 chrX:10617014-10617781 1.255 ceh32_T0 nhr25_T0 0.000
WBGene00000020_F12B6.1_abt-2_protein-coding J036 chrI:2257571-2257618 1.085 ceh32_T0 end1_T0 0.007
WBGene00000037_Y48B6A.8_ace-3_protein-coding E001 chrII:14205633-14205753 1.261 ceh32_T0 hlh1_T0 0.015
WBGene00000037_Y48B6A.8_ace-3_protein-coding E002 chrII:14205811-14205911 1.603 ceh32_T0 nhr25_T0 0.089
WBGene00000037_Y48B6A.8_ace-3_protein-coding J010 chrII:14205754-14205810 1.895 ceh32_T0 hlh1_T0 0.063
WBGene00000063_T04C12.6_act-1_protein-coding E004 chrV:11081052-11081262 1.045 ceh32_T0 nhr25_T0 0.000
WBGene00000065_T04C12.4_act-3_protein-coding E002 chrV:11072225-11073005 1.221 ceh32_T0 nhr25_T0 0.000
WBGene00000065_T04C12.4_act-3_protein-coding E003 chrV:11073054-11073263 1.396 ceh32_T0 nhr25_T0 0.000
WBGene00000065_T04C12.4_act-3_protein-coding E004 chrV:11073264-11073264 1.468 ceh32_T0 nhr25_T0 0.077
WBGene00000065_T04C12.4_act-3_protein-coding J008 chrV:11073006-11073053 1.062 ceh32_T0 nhr25_T0 0.001
WBGene00000066_M03F4.2_act-4_protein-coding E001 chrX:4960553-4960618 1.159 ceh32_T0 nhr25_T0 0.000
WBGene00000066_M03F4.2_act-4_protein-coding E002 chrX:4960619-4960620 1.017 ceh32_T0 nhr25_T0 0.000
WBGene00000066_M03F4.2_act-4_protein-coding E012 chrX:4962800-4962801 1.071 ceh32_T0 pha4_T0 0.000
WBGene00000066_M03F4.2_act-4_protein-coding E013 chrX:4962802-4962805 1.097 ceh32_T0 pha4_T0 0.000
WBGene00000066_M03F4.2_act-4_protein-coding E014 chrX:4962806-4962810 1.129 ceh32_T0 pha4_T0 0.000
WBGene00000066_M03F4.2_act-4_protein-coding E015 chrX:4962811-4962815 1.197 ceh32_T0 pha4_T0 0.000
WBGene00000066_M03F4.2_act-4_protein-coding J023 chrX:4960719-4962799 1.000 ceh32_T0 pha4_T0 0.000
WBGene00000070_C44F1.5_acy-3_protein-coding E009 chrIII:3780342-3780739 1.203 ceh32_T0 nhr25_T0 0.086
WBGene00000073_F57F5.4_add-2_protein-coding E008 chrV:12013188-12013276 1.081 ceh32_T0 hlh1_T0 0.046
WBGene00000073_F57F5.4_add-2_protein-coding E008 chrV:12013188-12013276 1.447 ceh32_T0 end1_T0 0.000
WBGene00000073_F57F5.4_add-2_protein-coding J018 chrV:12012560-12013007 1.135 ceh32_T0 end1_T0 0.015
WBGene00000073_F57F5.4_add-2_protein-coding J019 chrV:12013142-12013187 1.080 ceh32_T0 end1_T0 0.100
WBGene00000073_F57F5.4_add-2_protein-coding J020 chrV:12013277-12013328 1.251 ceh32_T0 hlh1_T0 0.077
WBGene00000073_F57F5.4_add-2_protein-coding J020 chrV:12013277-12013328 1.634 ceh32_T0 end1_T0 0.000
WBGene00000074_C04A11.4_adm-2_protein-coding J035 chrX:13693919-13694033 1.463 ceh32_T0 end1_T0 0.004
WBGene00000079_H15N14.1_adr-1_protein-coding E002 chrI:7773418-7773433 1.014 ceh32_T0 nhr25_T0 0.000
WBGene00000082_C02B4.1_adt-1_protein-coding E024 chrX:12686450-12686727 1.276 ceh32_T0 nhr25_T0 0.014
WBGene00000082_C02B4.1_adt-1_protein-coding E024 chrX:12686450-12686727 1.723 ceh32_T0 hlh1_T0 0.000
WBGene00000082_C02B4.1_adt-1_protein-coding E024 chrX:12686450-12686727 2.229 ceh32_T0 end1_T0 0.010
WBGene00000082_C02B4.1_adt-1_protein-coding E027 chrX:12687687-12687762 1.062 ceh32_T0 hlh1_T0 0.033
WBGene00000082_C02B4.1_adt-1_protein-coding E028 chrX:12689012-12689279 1.102 ceh32_T0 nhr25_T0 0.040
WBGene00000082_C02B4.1_adt-1_protein-coding E028 chrX:12689012-12689279 1.525 ceh32_T0 hlh1_T0 0.000
WBGene00000082_C02B4.1_adt-1_protein-coding E028 chrX:12689012-12689279 2.134 ceh32_T0 end1_T0 0.015
WBGene00000082_C02B4.1_adt-1_protein-coding J052 chrX:12686728-12687203 1.250 ceh32_T0 hlh1_T0 0.009
WBGene00000090_B0334.8_age-1_protein-coding J017 chrII:11526796-11526881 1.082 ceh32_T0 end1_T0 0.081
WBGene00000092_F32A6.4_ags-3_protein-coding E018 chrX:5298027-5298039 1.351 ceh32_T0 nhr25_T0 0.000
WBGene00000094_F09E5.13_agt-2_protein-coding J011 chrII:5373214-5373268 1.042 ceh32_T0 hlh1_T0 0.004
WBGene00000094_F09E5.13_agt-2_protein-coding J011 chrII:5373214-5373268 1.289 ceh32_T0 end1_T0 0.000
WBGene00000106_T07D3.7_alg-2_protein-coding J009 chrII:874263-874859 1.177 ceh32_T0 pha4_T0 0.003
WBGene00000106_T07D3.7_alg-2_protein-coding J009 chrII:874263-874859 1.242 ceh32_T0 end1_T0 0.008
WBGene00000111_T08B1.3_alh-5_protein-coding J008 chrV:1996659-1996710 1.424 ceh32_T0 end1_T0 0.038
WBGene00000112_F56D12.1_alh-6_protein-coding E001 chrII:1306240-1306263 1.648 ceh32_T0 nhr25_T0 0.001
WBGene00000118_Y69F12A.2_alh-12_protein-coding E002 chrIII:7454081-7454197 1.060 ceh32_T0 hlh1_T0 0.003
WBGene00000118_Y69F12A.2_alh-12_protein-coding J008 chrIII:7454198-7454385 1.145 ceh32_T0 end1_T0 0.003
WBGene00000138_B0019.1_amx-2_protein-coding J025 chrI:12763261-12763458 1.195 ceh32_T0 nhr25_T0 0.061
WBGene00000143_K06H7.6_apc-2_protein-coding E001 chrIII:8080613-8080704 1.174 ceh32_T0 hlh1_T0 0.005
WBGene00000143_K06H7.6_apc-2_protein-coding E001 chrIII:8080613-8080704 1.409 ceh32_T0 nhr25_T0 0.013
WBGene00000143_K06H7.6_apc-2_protein-coding E002 chrIII:8080748-8080877 1.100 ceh32_T0 nhr25_T0 0.087
WBGene00000143_K06H7.6_apc-2_protein-coding J016 chrIII:8080705-8080747 1.210 ceh32_T0 hlh1_T0 0.002
WBGene00000143_K06H7.6_apc-2_protein-coding J016 chrIII:8080705-8080747 1.518 ceh32_T0 nhr25_T0 0.003
WBGene00000146_F46F3.4_ape-1_protein-coding J011 chrV:11676022-11676255 1.187 ceh32_T0 pha4_T0 0.075
WBGene00000160_Y71H2B.10_apb-1_protein-coding E012 chrIII:2597023-2597034 1.061 ceh32_T0 hlh1_T0 0.005
WBGene00000160_Y71H2B.10_apb-1_protein-coding E012 chrIII:2597023-2597034 1.768 ceh32_T0 nhr25_T0 0.001
WBGene00000161_T20B5.1_apa-2_protein-coding E002 chrX:9338675-9338810 1.179 ceh32_T0 end1_T0 0.002
WBGene00000164_F53H8.1_apm-3_protein-coding E001 chrX:954935-955031 1.502 ceh32_T0 hlh1_T0 0.000
WBGene00000164_F53H8.1_apm-3_protein-coding E001 chrX:954935-955031 1.725 ceh32_T0 nhr25_T0 0.000
WBGene00000164_F53H8.1_apm-3_protein-coding E002 chrX:955091-955169 1.056 ceh32_T0 nhr25_T0 0.000
WBGene00000164_F53H8.1_apm-3_protein-coding E002 chrX:955091-955169 1.068 ceh32_T0 hlh1_T0 0.000
WBGene00000164_F53H8.1_apm-3_protein-coding J011 chrX:955032-955090 1.216 ceh32_T0 hlh1_T0 0.000
WBGene00000164_F53H8.1_apm-3_protein-coding J011 chrX:955032-955090 1.350 ceh32_T0 nhr25_T0 0.000
WBGene00000170_C01G6.1_aqp-2_protein-coding J018 chrII:9261347-9261880 1.299 ceh32_T0 end1_T0 0.007
WBGene00000174_C32C4.2_aqp-6_protein-coding E001 chrV:10648446-10648553 1.166 ceh32_T0 pha4_T0 0.069
WBGene00000174_C32C4.2_aqp-6_protein-coding E001 chrV:10648446-10648553 1.365 ceh32_T0 nhr25_T0 0.001
WBGene00000174_C32C4.2_aqp-6_protein-coding E001 chrV:10648446-10648553 12.615 ceh32_T0 end1_T0 0.008
WBGene00000174_C32C4.2_aqp-6_protein-coding E001 chrV:10648446-10648553 1.554 ceh32_T0 hlh1_T0 0.004
WBGene00000189_ZK632.8_arl-5_protein-coding J006 chrIII:9823413-9823499 1.103 ceh32_T0 end1_T0 0.015
WBGene00000200_K07C5.1_arx-2_protein-coding E006 chrV:10338140-10338250 1.030 ceh32_T0 pha4_T0 0.000
WBGene00000200_K07C5.1_arx-2_protein-coding E006 chrV:10338140-10338250 1.135 ceh32_T0 end1_T0 0.000
WBGene00000200_K07C5.1_arx-2_protein-coding E007 chrV:10338303-10338355 1.010 ceh32_T0 end1_T0 0.000
WBGene00000200_K07C5.1_arx-2_protein-coding J013 chrV:10338251-10338302 1.007 ceh32_T0 end1_T0 0.000
WBGene00000204_C35D10.16_arx-6_protein-coding J005 chrIII:4878774-4878913 1.074 ceh32_T0 pha4_T0 0.000
WBGene00000207_F02E8.1_asb-2_protein-coding J010 chrX:4469860-4469920 1.150 ceh32_T0 end1_T0 0.002
WBGene00000208_Y53F4B.15_asc-1_protein-coding E002 chrII:15039415-15039515 1.299 ceh32_T0 end1_T0 0.000
WBGene00000208_Y53F4B.15_asc-1_protein-coding J008 chrII:15039516-15040252 1.565 ceh32_T0 end1_T0 0.000
WBGene00000209_K07A12.3_asg-1_protein-coding E002 chrI:8693220-8693450 1.019 ceh32_T0 end1_T0 0.000
WBGene00000222_F45E6.2_atf-6_protein-coding J011 chrX:12481041-12481096 1.058 ceh32_T0 end1_T0 0.012
WBGene00000223_C07G2.2_atf-7_protein-coding E003 chrIII:4492652-4492759 1.068 ceh32_T0 pha4_T0 0.002
WBGene00000223_C07G2.2_atf-7_protein-coding E003 chrIII:4492652-4492759 1.073 ceh32_T0 end1_T0 0.001
WBGene00000223_C07G2.2_atf-7_protein-coding J015 chrIII:4492760-4492809 1.155 ceh32_T0 pha4_T0 0.000
WBGene00000224_F26D10.9_atgp-1_protein-coding E003 chrIV:17269620-17269752 1.134 ceh32_T0 end1_T0 0.059
WBGene00000225_C38C6.2_atgp-2_protein-coding E005 chrII:14641294-14641615 1.356 ceh32_T0 pha4_T0 0.000
WBGene00000225_C38C6.2_atgp-2_protein-coding E005 chrII:14641294-14641615 2.818 ceh32_T0 hlh1_T0 0.000
WBGene00000226_T06E4.3_atl-1_protein-coding J032 chrV:9641394-9641437 1.097 ceh32_T0 nhr25_T0 0.064
WBGene00000226_T06E4.3_atl-1_protein-coding J040 chrV:9645334-9645380 1.217 ceh32_T0 end1_T0 0.092
WBGene00000227_Y48G1BL.2_atm-1_protein-coding J050 chrI:203359-204261 1.008 ceh32_T0 end1_T0 0.038
WBGene00000227_Y48G1BL.2_atm-1_protein-coding J050 chrI:203359-204261 1.081 ceh32_T0 pha4_T0 0.078
WBGene00000228_W04D2.1_atn-1_protein-coding J012 chrV:12478539-12479739 1.168 ceh32_T0 end1_T0 0.065
WBGene00000231_D2045.1_atx-2_protein-coding E017 chrIII:10468027-10468050 1.280 ceh32_T0 hlh1_T0 0.019
WBGene00000231_D2045.1_atx-2_protein-coding E017 chrIII:10468027-10468050 1.578 ceh32_T0 end1_T0 0.000
WBGene00000231_D2045.1_atx-2_protein-coding E017 chrIII:10468027-10468050 2.344 ceh32_T0 pha4_T0 0.000
WBGene00000232_B0207.12_avr-14_protein-coding E021 chrI:5973164-5973320 1.317 ceh32_T0 hlh1_T0 0.020
WBGene00000237_Y71F9AR.1_bam-2_protein-coding J014 chrI:2950119-2950197 1.075 ceh32_T0 pha4_T0 0.000
WBGene00000237_Y71F9AR.1_bam-2_protein-coding J014 chrI:2950119-2950197 1.104 ceh32_T0 end1_T0 0.000
WBGene00000245_T13C5.5_bca-1_protein-coding E007 chrX:6204651-6204746 1.050 ceh32_T0 end1_T0 0.028
WBGene00000245_T13C5.5_bca-1_protein-coding J013 chrX:6204603-6204650 1.131 ceh32_T0 end1_T0 0.042
WBGene00000247_T19E7.3_bec-1_protein-coding J014 chrIV:5663812-5664318 1.107 ceh32_T0 end1_T0 0.009
WBGene00000254_K04F10.4_bli-4_protein-coding E017 chrI:6348292-6348490 1.365 ceh32_T0 nhr25_T0 0.000
WBGene00000259_F13H8.10_bpl-1_protein-coding E009 chrII:6276567-6276826 1.911 ceh32_T0 nhr25_T0 0.000
WBGene00000259_F13H8.10_bpl-1_protein-coding E010 chrII:6276873-6277051 2.081 ceh32_T0 nhr25_T0 0.000
WBGene00000259_F13H8.10_bpl-1_protein-coding E011 chrII:6277140-6277206 2.033 ceh32_T0 nhr25_T0 0.000
WBGene00000259_F13H8.10_bpl-1_protein-coding E013 chrII:6277341-6277421 1.823 ceh32_T0 nhr25_T0 0.000
WBGene00000259_F13H8.10_bpl-1_protein-coding J031 chrII:6277207-6277340 1.928 ceh32_T0 nhr25_T0 0.000
WBGene00000265_K04C2.4_brd-1_protein-coding J030 chrIII:6889282-6889330 1.154 ceh32_T0 end1_T0 0.008
WBGene00000265_K04C2.4_brd-1_protein-coding J030 chrIII:6889282-6889330 1.229 ceh32_T0 pha4_T0 0.025
WBGene00000270_T12G3.8_bre-5_protein-coding E005 chrIV:12050974-12051069 1.034 ceh32_T0 end1_T0 0.003
WBGene00000270_T12G3.8_bre-5_protein-coding E005 chrIV:12050974-12051069 1.205 ceh32_T0 hlh1_T0 0.000
WBGene00000270_T12G3.8_bre-5_protein-coding E006 chrIV:12051070-12051070 1.029 ceh32_T0 end1_T0 0.014
WBGene00000270_T12G3.8_bre-5_protein-coding E006 chrIV:12051070-12051070 1.399 ceh32_T0 hlh1_T0 0.000
WBGene00000270_T12G3.8_bre-5_protein-coding E007 chrIV:12051168-12051226 1.024 ceh32_T0 end1_T0 0.005
WBGene00000270_T12G3.8_bre-5_protein-coding E007 chrIV:12051168-12051226 1.361 ceh32_T0 hlh1_T0 0.000
WBGene00000270_T12G3.8_bre-5_protein-coding J013 chrIV:12051071-12051167 1.025 ceh32_T0 end1_T0 0.004
WBGene00000270_T12G3.8_bre-5_protein-coding J013 chrIV:12051071-12051167 1.361 ceh32_T0 hlh1_T0 0.000
WBGene00000273_Y79H2A.1_brp-1_protein-coding J021 chrIII:12022591-12023528 1.289 ceh32_T0 end1_T0 0.048
WBGene00000279_F54D8.4_cah-1_protein-coding E002 chrIII:5083397-5083618 4.889 ceh32_T0 nhr25_T0 0.018
WBGene00000279_F54D8.4_cah-1_protein-coding E002 chrIII:5083397-5083618 5.145 ceh32_T0 end1_T0 0.007
WBGene00000289_C01G6.8_cam-1_protein-coding E009 chrII:9304691-9304821 1.286 ceh32_T0 end1_T0 0.000
WBGene00000289_C01G6.8_cam-1_protein-coding E010 chrII:9304822-9304822 1.463 ceh32_T0 pha4_T0 0.000
WBGene00000289_C01G6.8_cam-1_protein-coding E010 chrII:9304822-9304822 2.391 ceh32_T0 end1_T0 0.000
WBGene00000289_C01G6.8_cam-1_protein-coding E010 chrII:9304822-9304822 2.546 ceh32_T0 hlh1_T0 0.000
WBGene00000289_C01G6.8_cam-1_protein-coding E010 chrII:9304822-9304822 2.624 ceh32_T0 nhr25_T0 0.000
WBGene00000289_C01G6.8_cam-1_protein-coding E011 chrII:9310225-9310301 1.490 ceh32_T0 pha4_T0 0.000
WBGene00000289_C01G6.8_cam-1_protein-coding E011 chrII:9310225-9310301 2.516 ceh32_T0 nhr25_T0 0.000
WBGene00000289_C01G6.8_cam-1_protein-coding E011 chrII:9310225-9310301 2.598 ceh32_T0 end1_T0 0.000
WBGene00000289_C01G6.8_cam-1_protein-coding E011 chrII:9310225-9310301 2.640 ceh32_T0 hlh1_T0 0.000
WBGene00000289_C01G6.8_cam-1_protein-coding J019 chrII:9304823-9310224 1.697 ceh32_T0 pha4_T0 0.000
WBGene00000289_C01G6.8_cam-1_protein-coding J019 chrII:9304823-9310224 2.616 ceh32_T0 nhr25_T0 0.000
WBGene00000289_C01G6.8_cam-1_protein-coding J019 chrII:9304823-9310224 2.649 ceh32_T0 hlh1_T0 0.000
WBGene00000289_C01G6.8_cam-1_protein-coding J019 chrII:9304823-9310224 2.699 ceh32_T0 end1_T0 0.000
WBGene00000292_D2024.6_cap-1_protein-coding J009 chrIV:7230030-7230141 1.051 ceh32_T0 end1_T0 0.000
WBGene00000294_F41G4.2_cas-1_protein-coding J017 chrX:16809599-16813535 1.100 ceh32_T0 pha4_T0 0.000
WBGene00000301_T13F2.8_cav-1_protein-coding E002 chrIV:9772510-9772519 1.467 ceh32_T0 nhr25_T0 0.000
WBGene00000371_F26E4.9_cco-1_protein-coding E004 chrI:9789007-9789008 1.263 ceh32_T0 nhr25_T0 0.017
WBGene00000376_ZC518.3_ccr-4_protein-coding E016 chrIV:12371733-12371828 1.003 ceh32_T0 hlh1_T0 0.001
WBGene00000383_C17G10.4_cdc-14_protein-coding E006 chrII:5588737-5588886 1.072 ceh32_T0 nhr25_T0 0.001
WBGene00000383_C17G10.4_cdc-14_protein-coding E007 chrII:5588935-5589010 1.342 ceh32_T0 nhr25_T0 0.010
WBGene00000383_C17G10.4_cdc-14_protein-coding J022 chrII:5588690-5588736 1.640 ceh32_T0 nhr25_T0 0.001
WBGene00000383_C17G10.4_cdc-14_protein-coding J023 chrII:5588887-5588934 1.524 ceh32_T0 nhr25_T0 0.003
WBGene00000392_F49E8.4_cdd-2_protein-coding E003 chrIV:7547749-7547893 1.044 ceh32_T0 end1_T0 0.000
WBGene00000402_C45G7.5_cdh-10_protein-coding E015 chrIV:2461380-2462115 12.430 ceh32_T0 nhr25_T0 0.054
WBGene00000406_F18H3.5_cdk-4_protein-coding E007 chrX:13518779-13518904 1.034 ceh32_T0 hlh1_T0 0.003
WBGene00000406_F18H3.5_cdk-4_protein-coding E007 chrX:13518779-13518904 1.036 ceh32_T0 nhr25_T0 0.013
WBGene00000406_F18H3.5_cdk-4_protein-coding E007 chrX:13518779-13518904 1.105 ceh32_T0 pha4_T0 0.039
WBGene00000406_F18H3.5_cdk-4_protein-coding E007 chrX:13518779-13518904 1.252 ceh32_T0 end1_T0 0.007
WBGene00000414_ZK1236.2_cec-1_protein-coding J006 chrIII:8426664-8426836 1.021 ceh32_T0 end1_T0 0.000
WBGene00000415_Y47H9C.4_ced-1_protein-coding E005 chrI:11853145-11853417 1.673 ceh32_T0 hlh1_T0 0.001
WBGene00000430_C16C2.1_ceh-5_protein-coding E003 chrI:9727770-9727933 1.673 ceh32_T0 hlh1_T0 0.006
WBGene00000435_W03A3.1_ceh-10_protein-coding E001 chrIII:5799073-5799177 12.023 ceh32_T0 nhr25_T0 0.037
WBGene00000459_F22D3.1_ceh-38_protein-coding E001 chrII:6951640-6951704 1.460 ceh32_T0 hlh1_T0 0.024
WBGene00000459_F22D3.1_ceh-38_protein-coding J011 chrII:6951705-6952003 1.464 ceh32_T0 hlh1_T0 0.012
WBGene00000464_Y54F10AM.4_ceh-44_protein-coding E014 chrIII:2544835-2544840 1.201 ceh32_T0 nhr25_T0 0.011
WBGene00000466_C03D6.3_cel-1_protein-coding E001 chrI:9665255-9665391 1.190 ceh32_T0 end1_T0 0.000
WBGene00000466_C03D6.3_cel-1_protein-coding J015 chrI:9665392-9665439 1.260 ceh32_T0 end1_T0 0.003
WBGene00000466_C03D6.3_cel-1_protein-coding J015 chrI:9665392-9665439 1.370 ceh32_T0 pha4_T0 0.004
WBGene00000467_F52B5.5_cep-1_protein-coding J016 chrI:8324341-8324391 1.043 ceh32_T0 nhr25_T0 0.099
WBGene00000468_F43G9.11_ces-1_protein-coding E001 chrI:8633925-8634024 1.258 ceh32_T0 hlh1_T0 0.005
WBGene00000468_F43G9.11_ces-1_protein-coding E002 chrI:8634340-8634643 13.236 ceh32_T0 end1_T0 0.046
WBGene00000468_F43G9.11_ces-1_protein-coding J007 chrI:8634025-8634339 1.198 ceh32_T0 pha4_T0 0.065
WBGene00000468_F43G9.11_ces-1_protein-coding J007 chrI:8634025-8634339 1.229 ceh32_T0 hlh1_T0 0.014
WBGene00000502_Y110A7A.13_chp-1_protein-coding J007 chrI:5104792-5104835 1.007 ceh32_T0 end1_T0 0.003
WBGene00000511_B0285.8_ckb-1_protein-coding E002 chrIII:4365506-4365633 1.424 ceh32_T0 hlh1_T0 0.000
WBGene00000511_B0285.8_ckb-1_protein-coding J010 chrIII:4365634-4365949 1.284 ceh32_T0 hlh1_T0 0.001
WBGene00000515_T27A10.3_ckc-1_protein-coding J010 chrX:3577092-3577606 1.232 ceh32_T0 pha4_T0 0.040
WBGene00000515_T27A10.3_ckc-1_protein-coding J010 chrX:3577092-3577606 1.258 ceh32_T0 hlh1_T0 0.018
WBGene00000515_T27A10.3_ckc-1_protein-coding J012 chrX:3578010-3578084 1.112 ceh32_T0 nhr25_T0 0.005
WBGene00000517_T05A6.2_cki-2_protein-coding E003 chrII:7816692-7816707 1.217 ceh32_T0 nhr25_T0 0.005
WBGene00000517_T05A6.2_cki-2_protein-coding E004 chrII:7816708-7816782 1.057 ceh32_T0 nhr25_T0 0.000
WBGene00000517_T05A6.2_cki-2_protein-coding E004 chrII:7816708-7816782 1.198 ceh32_T0 end1_T0 0.000
WBGene00000517_T05A6.2_cki-2_protein-coding E005 chrII:7816825-7816827 1.205 ceh32_T0 hlh1_T0 0.027
WBGene00000517_T05A6.2_cki-2_protein-coding E005 chrII:7816825-7816827 2.017 ceh32_T0 nhr25_T0 0.000
WBGene00000517_T05A6.2_cki-2_protein-coding E006 chrII:7816828-7817153 1.366 ceh32_T0 nhr25_T0 0.000
WBGene00000517_T05A6.2_cki-2_protein-coding E006 chrII:7816828-7817153 1.725 ceh32_T0 end1_T0 0.000
WBGene00000517_T05A6.2_cki-2_protein-coding J013 chrII:7816783-7816824 1.396 ceh32_T0 hlh1_T0 0.006
WBGene00000517_T05A6.2_cki-2_protein-coding J013 chrII:7816783-7816824 2.151 ceh32_T0 nhr25_T0 0.000
WBGene00000517_T05A6.2_cki-2_protein-coding J014 chrII:7816783-7816827 1.575 ceh32_T0 end1_T0 0.000
WBGene00000523_C01C10.1_clc-2_protein-coding E007 chrX:7433218-7433535 1.190 ceh32_T0 nhr25_T0 0.009
WBGene00000534_R01B10.1_cpi-2_protein-coding E005 chrV:6045297-6045639 1.134 ceh32_T0 end1_T0 0.000
WBGene00000536_ZC395.2_clk-1_protein-coding J007 chrIII:5278030-5278476 1.153 ceh32_T0 pha4_T0 0.008
WBGene00000540_C01G8.2_cln-3.2_protein-coding E008 chrI:5278493-5278592 1.070 ceh32_T0 hlh1_T0 0.000
WBGene00000540_C01G8.2_cln-3.2_protein-coding E008 chrI:5278493-5278592 1.179 ceh32_T0 nhr25_T0 0.000
WBGene00000540_C01G8.2_cln-3.2_protein-coding E008 chrI:5278493-5278592 1.215 ceh32_T0 pha4_T0 0.017
WBGene00000540_C01G8.2_cln-3.2_protein-coding E008 chrI:5278493-5278592 1.453 ceh32_T0 end1_T0 0.000
WBGene00000540_C01G8.2_cln-3.2_protein-coding E009 chrI:5278643-5278708 1.179 ceh32_T0 hlh1_T0 0.000
WBGene00000540_C01G8.2_cln-3.2_protein-coding E009 chrI:5278643-5278708 1.241 ceh32_T0 nhr25_T0 0.000
WBGene00000540_C01G8.2_cln-3.2_protein-coding E009 chrI:5278643-5278708 1.430 ceh32_T0 pha4_T0 0.000
WBGene00000540_C01G8.2_cln-3.2_protein-coding E009 chrI:5278643-5278708 1.536 ceh32_T0 end1_T0 0.000
WBGene00000540_C01G8.2_cln-3.2_protein-coding J017 chrI:5278593-5278642 1.181 ceh32_T0 hlh1_T0 0.000
WBGene00000540_C01G8.2_cln-3.2_protein-coding J017 chrI:5278593-5278642 1.241 ceh32_T0 nhr25_T0 0.000
WBGene00000540_C01G8.2_cln-3.2_protein-coding J017 chrI:5278593-5278642 1.468 ceh32_T0 pha4_T0 0.000
WBGene00000540_C01G8.2_cln-3.2_protein-coding J017 chrI:5278593-5278642 1.536 ceh32_T0 end1_T0 0.000
WBGene00000545_Y39A3CL.5_clp-4_protein-coding J014 chrIII:1808375-1809117 1.079 ceh32_T0 pha4_T0 0.021
WBGene00000548_F56D1.4_clr-1_protein-coding E003 chrII:5466595-5466600 1.063 ceh32_T0 nhr25_T0 0.000
WBGene00000548_F56D1.4_clr-1_protein-coding J024 chrII:5466548-5466594 1.096 ceh32_T0 end1_T0 0.000
WBGene00000548_F56D1.4_clr-1_protein-coding J024 chrII:5466548-5466594 1.288 ceh32_T0 nhr25_T0 0.000
WBGene00000552_T21H3.3_cmd-1_protein-coding E002 chrV:1156623-1156861 1.094 ceh32_T0 end1_T0 0.000
WBGene00000552_T21H3.3_cmd-1_protein-coding E002 chrV:1156623-1156861 1.182 ceh32_T0 pha4_T0 0.000
WBGene00000552_T21H3.3_cmd-1_protein-coding E003 chrV:1156959-1157106 1.091 ceh32_T0 pha4_T0 0.001
WBGene00000552_T21H3.3_cmd-1_protein-coding J007 chrV:1157107-1157163 1.196 ceh32_T0 pha4_T0 0.000
WBGene00000561_C34E10.7_cnd-1_protein-coding E003 chrIII:5241851-5242108 1.061 ceh32_T0 pha4_T0 0.001
WBGene00000561_C34E10.7_cnd-1_protein-coding E003 chrIII:5241851-5242108 1.557 ceh32_T0 end1_T0 0.000
WBGene00000585_C06G3.10_cogc-2_protein-coding E009 chrIV:7039408-7039580 1.158 ceh32_T0 nhr25_T0 0.000
WBGene00000585_C06G3.10_cogc-2_protein-coding E009 chrIV:7039408-7039580 1.160 ceh32_T0 hlh1_T0 0.000
WBGene00000674_F29C4.8_col-99_protein-coding E002 chrIV:139335-139496 1.293 ceh32_T0 end1_T0 0.010
WBGene00000726_F17C11.3_col-153_protein-coding J007 chrV:10951030-10951612 19.219 ceh32_T0 nhr25_T0 0.000
WBGene00000767_C35D10.4_coq-8_protein-coding J008 chrIII:4863627-4863802 1.008 ceh32_T0 end1_T0 0.005
WBGene00000777_F43G9.9_cpn-1_protein-coding E004 chrI:8637127-8637158 12.610 ceh32_T0 nhr25_T0 0.001
WBGene00000778_D1069.2_cpn-2_protein-coding E005 chrII:338907-339248 1.374 ceh32_T0 nhr25_T0 0.006
WBGene00000778_D1069.2_cpn-2_protein-coding E005 chrII:338907-339248 1.429 ceh32_T0 hlh1_T0 0.056
WBGene00000778_D1069.2_cpn-2_protein-coding E005 chrII:338907-339248 2.173 ceh32_T0 pha4_T0 0.008
WBGene00000779_F28H1.2_cpn-3_protein-coding E001 chrI:3987891-3988028 6.347 ceh32_T0 hlh1_T0 0.091
WBGene00000779_F28H1.2_cpn-3_protein-coding J005 chrI:3988029-3988075 6.431 ceh32_T0 hlh1_T0 0.081
WBGene00000793_Y41C4A.4_crh-1_protein-coding E002 chrIII:11674662-11674736 1.409 ceh32_T0 end1_T0 0.001
WBGene00000793_Y41C4A.4_crh-1_protein-coding E007 chrIII:11676421-11676497 1.475 ceh32_T0 end1_T0 0.002
WBGene00000793_Y41C4A.4_crh-1_protein-coding E009 chrIII:11685210-11685303 1.480 ceh32_T0 end1_T0 0.000
WBGene00000793_Y41C4A.4_crh-1_protein-coding E010 chrIII:11688126-11688131 1.030 ceh32_T0 end1_T0 0.000
WBGene00000793_Y41C4A.4_crh-1_protein-coding E011 chrIII:11688132-11688336 1.291 ceh32_T0 end1_T0 0.000
WBGene00000793_Y41C4A.4_crh-1_protein-coding J023 chrIII:11676498-11685209 1.092 ceh32_T0 pha4_T0 0.019
WBGene00000793_Y41C4A.4_crh-1_protein-coding J023 chrIII:11676498-11685209 1.777 ceh32_T0 end1_T0 0.007
WBGene00000793_Y41C4A.4_crh-1_protein-coding J025 chrIII:11685304-11688125 1.422 ceh32_T0 nhr25_T0 0.000
WBGene00000797_AH9.2_crn-4_protein-coding E005 chrX:2257886-2257987 1.086 ceh32_T0 pha4_T0 0.037
WBGene00000797_AH9.2_crn-4_protein-coding E005 chrX:2257886-2257987 1.094 ceh32_T0 end1_T0 0.006
WBGene00000797_AH9.2_crn-4_protein-coding E006 chrX:2258039-2258081 1.304 ceh32_T0 end1_T0 0.039
WBGene00000797_AH9.2_crn-4_protein-coding E006 chrX:2258039-2258081 1.623 ceh32_T0 hlh1_T0 0.014
WBGene00000797_AH9.2_crn-4_protein-coding J011 chrX:2257988-2258038 1.309 ceh32_T0 end1_T0 0.026
WBGene00000797_AH9.2_crn-4_protein-coding J011 chrX:2257988-2258038 1.627 ceh32_T0 hlh1_T0 0.007
WBGene00000798_C14A4.5_crn-5_protein-coding E001 chrII:10592750-10592965 3.167 ceh32_T0 hlh1_T0 0.077
WBGene00000798_C14A4.5_crn-5_protein-coding E001 chrII:10592750-10592965 3.609 ceh32_T0 nhr25_T0 0.043
WBGene00000798_C14A4.5_crn-5_protein-coding E002 chrII:10593012-10593178 3.870 ceh32_T0 nhr25_T0 0.007
WBGene00000798_C14A4.5_crn-5_protein-coding E002 chrII:10593012-10593178 3.734 ceh32_T0 hlh1_T0 0.019
WBGene00000798_C14A4.5_crn-5_protein-coding E002 chrII:10593012-10593178 4.231 ceh32_T0 end1_T0 0.000
WBGene00000799_K04H4.6_crn-6_protein-coding J013 chrIII:9367365-9367958 1.384 ceh32_T0 end1_T0 0.000
WBGene00000800_Y23H5A.7_cars-1_protein-coding E010 chrI:2628232-2628282 1.025 ceh32_T0 hlh1_T0 0.008
WBGene00000800_Y23H5A.7_cars-1_protein-coding J020 chrI:2627197-2628090 1.340 ceh32_T0 nhr25_T0 0.045
WBGene00000800_Y23H5A.7_cars-1_protein-coding J020 chrI:2627197-2628090 1.551 ceh32_T0 hlh1_T0 0.052
WBGene00000818_Y67H2A.6_csn-6_protein-coding E004 chrIV:13302937-13302951 1.051 ceh32_T0 nhr25_T0 0.002
WBGene00000818_Y67H2A.6_csn-6_protein-coding J010 chrIV:13302899-13302936 1.088 ceh32_T0 nhr25_T0 0.005
WBGene00000832_Y23H5A.5_ctn-1_protein-coding E001 chrI:2606754-2606782 1.019 ceh32_T0 pha4_T0 0.000
WBGene00000832_Y23H5A.5_ctn-1_protein-coding E001 chrI:2606754-2606782 1.107 ceh32_T0 hlh1_T0 0.015
WBGene00000832_Y23H5A.5_ctn-1_protein-coding E001 chrI:2606754-2606782 1.247 ceh32_T0 end1_T0 0.000
WBGene00000832_Y23H5A.5_ctn-1_protein-coding E002 chrI:2606783-2606932 1.050 ceh32_T0 end1_T0 0.000
WBGene00000837_ZK520.4_cul-2_protein-coding E002 chrIII:13687269-13687451 1.646 ceh32_T0 hlh1_T0 0.000
WBGene00000837_ZK520.4_cul-2_protein-coding E014 chrIII:13692578-13692588 1.310 ceh32_T0 nhr25_T0 0.000
WBGene00000837_ZK520.4_cul-2_protein-coding J016 chrIII:13687452-13687730 1.465 ceh32_T0 hlh1_T0 0.000
WBGene00000846_R13A5.1_cup-5_protein-coding E006 chrIII:7586097-7586108 1.076 ceh32_T0 nhr25_T0 0.004
WBGene00000846_R13A5.1_cup-5_protein-coding J024 chrIII:7585731-7586096 1.146 ceh32_T0 hlh1_T0 0.018
WBGene00000854_C07H6.8_cux-7_protein-coding E003 chrIII:7518653-7518697 1.073 ceh32_T0 end1_T0 0.018
WBGene00000865_ZC168.4_cyb-1_protein-coding E009 chrIV:10737136-10737181 1.139 ceh32_T0 end1_T0 0.000
WBGene00000871_C37A2.4_cye-1_protein-coding J012 chrI:6780898-6780986 1.032 ceh32_T0 pha4_T0 0.082
WBGene00000871_C37A2.4_cye-1_protein-coding J012 chrI:6780898-6780986 1.081 ceh32_T0 end1_T0 0.030
WBGene00000878_ZK520.5_cyn-2_protein-coding E003 chrIII:13693494-13693811 1.812 ceh32_T0 end1_T0 0.039
WBGene00000878_ZK520.5_cyn-2_protein-coding E003 chrIII:13693494-13693811 1.897 ceh32_T0 pha4_T0 0.031
WBGene00000894_M110.5_dab-1_protein-coding E006 chrII:8227553-8227558 1.073 ceh32_T0 nhr25_T0 0.000
WBGene00000894_M110.5_dab-1_protein-coding J014 chrII:8227477-8227552 1.063 ceh32_T0 nhr25_T0 0.000
WBGene00000896_F57B10.10_dad-1_protein-coding E001 chrI:6553479-6553744 1.437 ceh32_T0 end1_T0 0.000
WBGene00000896_F57B10.10_dad-1_protein-coding E002 chrI:6554079-6554292 1.025 ceh32_T0 end1_T0 0.005
WBGene00000911_C10C5.6_daf-15_protein-coding E005 chrIV:9387257-9387265 1.233 ceh32_T0 hlh1_T0 0.094
WBGene00000911_C10C5.6_daf-15_protein-coding J026 chrIV:9387141-9387256 1.262 ceh32_T0 hlh1_T0 0.064
WBGene00000912_R13H8.1_daf-16_protein-coding E005 chrI:10750894-10750959 1.916 ceh32_T0 nhr25_T0 0.000
WBGene00000912_R13H8.1_daf-16_protein-coding E005 chrI:10750894-10750959 2.102 ceh32_T0 hlh1_T0 0.000
WBGene00000912_R13H8.1_daf-16_protein-coding E006 chrI:10750960-10750984 1.944 ceh32_T0 nhr25_T0 0.000
WBGene00000912_R13H8.1_daf-16_protein-coding E006 chrI:10750960-10750984 2.136 ceh32_T0 hlh1_T0 0.000
WBGene00000912_R13H8.1_daf-16_protein-coding E007 chrI:10751038-10751134 1.464 ceh32_T0 hlh1_T0 0.000
WBGene00000912_R13H8.1_daf-16_protein-coding E007 chrI:10751038-10751134 2.579 ceh32_T0 nhr25_T0 0.000
WBGene00000912_R13H8.1_daf-16_protein-coding E008 chrI:10751135-10751188 1.496 ceh32_T0 hlh1_T0 0.000
WBGene00000912_R13H8.1_daf-16_protein-coding E008 chrI:10751135-10751188 2.543 ceh32_T0 nhr25_T0 0.000
WBGene00000912_R13H8.1_daf-16_protein-coding E011 chrI:10763590-10763706 1.167 ceh32_T0 hlh1_T0 0.100
WBGene00000912_R13H8.1_daf-16_protein-coding E011 chrI:10763590-10763706 2.012 ceh32_T0 nhr25_T0 0.000
WBGene00000912_R13H8.1_daf-16_protein-coding E012 chrI:10764351-10764356 3.192 ceh32_T0 nhr25_T0 0.009
WBGene00000912_R13H8.1_daf-16_protein-coding E013 chrI:10764357-10764496 3.106 ceh32_T0 nhr25_T0 0.000
WBGene00000912_R13H8.1_daf-16_protein-coding E015 chrI:10765210-10765283 1.969 ceh32_T0 nhr25_T0 0.000
WBGene00000912_R13H8.1_daf-16_protein-coding J032 chrI:10751189-10763589 1.526 ceh32_T0 hlh1_T0 0.000
WBGene00000912_R13H8.1_daf-16_protein-coding J032 chrI:10751189-10763589 2.054 ceh32_T0 nhr25_T0 0.000
WBGene00000912_R13H8.1_daf-16_protein-coding J034 chrI:10763707-10764350 3.112 ceh32_T0 nhr25_T0 0.006
WBGene00000912_R13H8.1_daf-16_protein-coding J037 chrI:10765284-10772959 1.990 ceh32_T0 nhr25_T0 0.000
WBGene00000915_C47E8.5_daf-21_protein-coding E002 chrV:14685885-14685992 1.277 ceh32_T0 end1_T0 0.016
WBGene00000915_C47E8.5_daf-21_protein-coding E002 chrV:14685885-14685992 1.365 ceh32_T0 nhr25_T0 0.000
WBGene00000915_C47E8.5_daf-21_protein-coding E002 chrV:14685885-14685992 2.130 ceh32_T0 hlh1_T0 0.000
WBGene00000915_C47E8.5_daf-21_protein-coding E003 chrV:14685993-14686159 1.106 ceh32_T0 nhr25_T0 0.000
WBGene00000928_M03A1.7_dao-2_protein-coding E003 chrII:4563193-4563546 3.705 ceh32_T0 pha4_T0 0.046
WBGene00000938_C26C6.5_dcp-66_protein-coding E007 chrI:7539251-7539259 1.051 ceh32_T0 nhr25_T0 0.094
WBGene00000940_Y113G7A.9_dcs-1_protein-coding E009 chrV:20090626-20090742 1.150 ceh32_T0 pha4_T0 0.000
WBGene00000940_Y113G7A.9_dcs-1_protein-coding E009 chrV:20090626-20090742 1.323 ceh32_T0 end1_T0 0.000
WBGene00000940_Y113G7A.9_dcs-1_protein-coding J015 chrV:20090539-20090625 1.305 ceh32_T0 pha4_T0 0.000
WBGene00000940_Y113G7A.9_dcs-1_protein-coding J015 chrV:20090539-20090625 1.639 ceh32_T0 end1_T0 0.000
WBGene00000942_ZC477.9_deb-1_protein-coding J022 chrIV:7085858-7086182 1.519 ceh32_T0 hlh1_T0 0.033
WBGene00000958_C09E10.2_dgk-1_protein-coding J033 chrX:989641-989685 1.638 ceh32_T0 nhr25_T0 0.024
WBGene00000959_F46H6.2_dgk-2_protein-coding E014 chrX:4503644-4503759 1.188 ceh32_T0 nhr25_T0 0.000
WBGene00000959_F46H6.2_dgk-2_protein-coding E016 chrX:4503966-4504388 1.522 ceh32_T0 nhr25_T0 0.000
WBGene00000959_F46H6.2_dgk-2_protein-coding J028 chrX:4503760-4503965 1.387 ceh32_T0 nhr25_T0 0.000
WBGene00000963_R06C7.3_dhp-1_protein-coding E001 chrI:7238996-7239234 1.200 ceh32_T0 nhr25_T0 0.013
WBGene00000963_R06C7.3_dhp-1_protein-coding E001 chrI:7238996-7239234 1.381 ceh32_T0 hlh1_T0 0.091
WBGene00000963_R06C7.3_dhp-1_protein-coding E001 chrI:7238996-7239234 1.980 ceh32_T0 end1_T0 0.000
WBGene00000964_C47E12.8_dhp-2_protein-coding E003 chrIV:9978546-9978717 1.128 ceh32_T0 pha4_T0 0.062
WBGene00000965_C01G8.3_dhs-1_protein-coding J015 chrI:5281362-5281405 1.115 ceh32_T0 nhr25_T0 0.017
WBGene00000965_C01G8.3_dhs-1_protein-coding J015 chrI:5281362-5281405 1.307 ceh32_T0 pha4_T0 0.003
WBGene00000965_C01G8.3_dhs-1_protein-coding J015 chrI:5281362-5281405 1.389 ceh32_T0 end1_T0 0.001
WBGene00000972_K10H10.3_dhs-8_protein-coding E003 chrII:14498132-14498150 1.615 ceh32_T0 nhr25_T0 0.000
WBGene00000972_K10H10.3_dhs-8_protein-coding N015 chrII:14498689-14499077 1.031 ceh32_T0 end1_T0 0.044
WBGene00000976_F36H9.3_dhs-13_protein-coding E003 chrV:1770452-1770535 1.070 ceh32_T0 end1_T0 0.000
WBGene00000976_F36H9.3_dhs-13_protein-coding E003 chrV:1770452-1770535 1.073 ceh32_T0 pha4_T0 0.000
WBGene00000976_F36H9.3_dhs-13_protein-coding E004 chrV:1771665-1771727 1.205 ceh32_T0 pha4_T0 0.000
WBGene00000976_F36H9.3_dhs-13_protein-coding E004 chrV:1771665-1771727 1.310 ceh32_T0 end1_T0 0.000
WBGene00000976_F36H9.3_dhs-13_protein-coding J007 chrV:1770536-1771664 1.266 ceh32_T0 pha4_T0 0.000
WBGene00000976_F36H9.3_dhs-13_protein-coding J007 chrV:1770536-1771664 1.304 ceh32_T0 end1_T0 0.000
WBGene00000980_F29G9.6_dhs-17_protein-coding J019 chrV:6029697-6030237 1.525 ceh32_T0 hlh1_T0 0.066
WBGene00000981_C45B11.3_dhs-18_protein-coding J006 chrV:11046750-11046793 1.002 ceh32_T0 end1_T0 0.030
WBGene00000984_R11D1.11_dhs-21_protein-coding E004 chrV:12732561-12732670 1.545 ceh32_T0 end1_T0 0.038
WBGene00000988_F09E10.3_dhs-25_protein-coding E001 chrX:1486502-1486614 1.130 ceh32_T0 nhr25_T0 0.000
WBGene00000988_F09E10.3_dhs-25_protein-coding J006 chrX:1486615-1487194 1.165 ceh32_T0 nhr25_T0 0.000
WBGene00000992_F27D9.6_dhs-29_protein-coding E003 chrX:7662406-7662574 1.023 ceh32_T0 nhr25_T0 0.002
WBGene00000993_T25G12.7_dhs-30_protein-coding J009 chrX:17235709-17235754 1.255 ceh32_T0 end1_T0 0.038
WBGene00001000_C18A11.7_dim-1_protein-coding E007 chrX:8056192-8056366 1.904 ceh32_T0 hlh1_T0 0.000
WBGene00001000_C18A11.7_dim-1_protein-coding E008 chrX:8056994-8057529 2.173 ceh32_T0 hlh1_T0 0.000
WBGene00001000_C18A11.7_dim-1_protein-coding J018 chrX:8052681-8056191 2.161 ceh32_T0 hlh1_T0 0.000
WBGene00001000_C18A11.7_dim-1_protein-coding J019 chrX:8056367-8056993 1.936 ceh32_T0 hlh1_T0 0.000
WBGene00001001_C04G2.6_dis-3_protein-coding J014 chrIV:10097295-10097341 1.024 ceh32_T0 end1_T0 0.000
WBGene00001007_C39E9.14_dli-1_protein-coding J013 chrIV:13097830-13097873 1.152 ceh32_T0 hlh1_T0 0.025
WBGene00001008_F33E2.2_dlk-1_protein-coding E004 chrI:12568185-12568205 1.154 ceh32_T0 end1_T0 0.001
WBGene00001008_F33E2.2_dlk-1_protein-coding E004 chrI:12568185-12568205 1.714 ceh32_T0 pha4_T0 0.000
WBGene00001008_F33E2.2_dlk-1_protein-coding E005 chrI:12568206-12568365 1.168 ceh32_T0 pha4_T0 0.000
WBGene00001008_F33E2.2_dlk-1_protein-coding E014 chrI:12571429-12571575 1.044 ceh32_T0 end1_T0 0.002
WBGene00001008_F33E2.2_dlk-1_protein-coding E015 chrI:12572745-12572801 1.067 ceh32_T0 end1_T0 0.016
WBGene00001008_F33E2.2_dlk-1_protein-coding J017 chrI:12567377-12568184 1.343 ceh32_T0 pha4_T0 0.021
WBGene00001008_F33E2.2_dlk-1_protein-coding J019 chrI:12568366-12568456 1.061 ceh32_T0 pha4_T0 0.018
WBGene00001008_F33E2.2_dlk-1_protein-coding J026 chrI:12571576-12572744 1.058 ceh32_T0 end1_T0 0.010
WBGene00001020_B0035.2_dnj-2_protein-coding E006 chrIV:11313859-11313976 1.282 ceh32_T0 pha4_T0 0.002
WBGene00001020_B0035.2_dnj-2_protein-coding E006 chrIV:11313859-11313976 1.283 ceh32_T0 end1_T0 0.000
WBGene00001020_B0035.2_dnj-2_protein-coding J011 chrIV:11313796-11313858 1.065 ceh32_T0 end1_T0 0.005
WBGene00001020_B0035.2_dnj-2_protein-coding J011 chrIV:11313796-11313858 1.164 ceh32_T0 pha4_T0 0.003
WBGene00001023_C04A2.7_dnj-5_protein-coding J024 chrII:6854150-6854193 1.168 ceh32_T0 nhr25_T0 0.013
WBGene00001023_C04A2.7_dnj-5_protein-coding J027 chrII:6854848-6854967 1.037 ceh32_T0 nhr25_T0 0.019
WBGene00001027_F11G11.7_dnj-9_protein-coding J008 chrII:4852165-4852212 1.048 ceh32_T0 pha4_T0 0.006
WBGene00001034_R74.4_dnj-16_protein-coding E001 chrIII:4191141-4191277 1.091 ceh32_T0 hlh1_T0 0.043
WBGene00001034_R74.4_dnj-16_protein-coding E001 chrIII:4191141-4191277 1.271 ceh32_T0 nhr25_T0 0.011
WBGene00001034_R74.4_dnj-16_protein-coding J008 chrIII:4191278-4191547 1.126 ceh32_T0 hlh1_T0 0.024
WBGene00001057_F01F1.5_dpf-4_protein-coding E001 chrIII:5859308-5859345 1.185 ceh32_T0 end1_T0 0.014
WBGene00001057_F01F1.5_dpf-4_protein-coding J006 chrIII:5859346-5859612 1.190 ceh32_T0 end1_T0 0.006
WBGene00001082_R160.1_dpy-23_protein-coding J012 chrX:4389450-4389691 1.046 ceh32_T0 end1_T0 0.001
WBGene00001089_K04A8.6_dre-1_protein-coding J013 chrV:6534611-6534713 1.111 ceh32_T0 pha4_T0 0.005
WBGene00001095_F10C2.6_dars-2_protein-coding E007 chrV:12052035-12052182 1.096 ceh32_T0 pha4_T0 0.002
WBGene00001095_F10C2.6_dars-2_protein-coding E007 chrV:12052035-12052182 1.784 ceh32_T0 end1_T0 0.000
WBGene00001101_C34F11.9_dsh-1_protein-coding J017 chrII:5214650-5214931 1.035 ceh32_T0 end1_T0 0.012
WBGene00001105_Y41D4B.10_dsl-3_protein-coding E005 chrIV:1610866-1610866 1.274 ceh32_T0 end1_T0 0.072
WBGene00001105_Y41D4B.10_dsl-3_protein-coding E007 chrIV:1611131-1611242 1.022 ceh32_T0 pha4_T0 0.013
WBGene00001105_Y41D4B.10_dsl-3_protein-coding J009 chrIV:1610499-1610865 1.272 ceh32_T0 end1_T0 0.078
WBGene00001131_F15D3.1_dys-1_protein-coding J090 chrI:11545541-11546117 1.408 ceh32_T0 hlh1_T0 0.028
WBGene00001163_C43F9.8_efn-2_protein-coding E001 chrIV:10576350-10576483 2.014 ceh32_T0 end1_T0 0.002
WBGene00001172_C51E3.7_egl-3_protein-coding E003 chrV:10170510-10170968 1.276 ceh32_T0 end1_T0 0.021
WBGene00001173_F55A8.2_egl-4_protein-coding E015 chrIV:1875642-1875650 1.063 ceh32_T0 nhr25_T0 0.056
WBGene00001173_F55A8.2_egl-4_protein-coding E018 chrIV:1879844-1880041 1.056 ceh32_T0 end1_T0 0.000
WBGene00001173_F55A8.2_egl-4_protein-coding J033 chrIV:1873693-1875641 1.255 ceh32_T0 hlh1_T0 0.007
WBGene00001173_F55A8.2_egl-4_protein-coding J033 chrIV:1873693-1875641 1.337 ceh32_T0 nhr25_T0 0.007
WBGene00001177_B0348.4_egl-8_protein-coding E009 chrV:28382-28699 1.102 ceh32_T0 nhr25_T0 0.000
WBGene00001177_B0348.4_egl-8_protein-coding J031 chrV:26381-28381 1.205 ceh32_T0 nhr25_T0 0.022
WBGene00001177_B0348.4_egl-8_protein-coding J033 chrV:28700-29335 1.665 ceh32_T0 nhr25_T0 0.000
WBGene00001194_C04A2.3_egl-27_protein-coding J029 chrII:6842606-6845361 1.076 ceh32_T0 pha4_T0 0.003
WBGene00001196_M01D7.7_egl-30_protein-coding E007 chrI:1839251-1839380 1.130 ceh32_T0 pha4_T0 0.000
WBGene00001196_M01D7.7_egl-30_protein-coding E008 chrI:1840095-1840248 1.031 ceh32_T0 pha4_T0 0.000
WBGene00001208_F28B12.2_egl-44_protein-coding E005 chrII:5936572-5936665 1.316 ceh32_T0 end1_T0 0.009
WBGene00001227_R08D7.3_eif-3.D_protein-coding E004 chrIII:8971395-8971578 1.073 ceh32_T0 hlh1_T0 0.010
WBGene00001227_R08D7.3_eif-3.D_protein-coding E004 chrIII:8971395-8971578 1.279 ceh32_T0 pha4_T0 0.045
WBGene00001227_R08D7.3_eif-3.D_protein-coding E004 chrIII:8971395-8971578 1.397 ceh32_T0 end1_T0 0.011
WBGene00001230_F22B5.2_eif-3.G_protein-coding E001 chrII:8442765-8442785 1.293 ceh32_T0 nhr25_T0 0.000
WBGene00001247_Y53F4B.2_elo-9_protein-coding J007 chrII:14960246-14962662 1.378 ceh32_T0 end1_T0 0.006
WBGene00001251_K02B9.4_elt-3_protein-coding E003 chrX:13938743-13938868 1.322 ceh32_T0 nhr25_T0 0.000
WBGene00001251_K02B9.4_elt-3_protein-coding E003 chrX:13938743-13938868 1.555 ceh32_T0 end1_T0 0.000
WBGene00001251_K02B9.4_elt-3_protein-coding E003 chrX:13938743-13938868 1.587 ceh32_T0 hlh1_T0 0.005
WBGene00001251_K02B9.4_elt-3_protein-coding E005 chrX:13939340-13939431 1.024 ceh32_T0 end1_T0 0.031
WBGene00001251_K02B9.4_elt-3_protein-coding J014 chrX:13939432-13939700 1.201 ceh32_T0 end1_T0 0.015
WBGene00001253_F52C12.5_elt-6_protein-coding J013 chrIV:1920022-1921057 1.123 ceh32_T0 pha4_T0 0.001
WBGene00001253_F52C12.5_elt-6_protein-coding J013 chrIV:1920022-1921057 1.221 ceh32_T0 end1_T0 0.004
WBGene00001258_Y80D3A.2_emb-4_protein-coding E025 chrV:18894900-18894974 1.026 ceh32_T0 end1_T0 0.003
WBGene00001258_Y80D3A.2_emb-4_protein-coding J044 chrV:18894831-18894899 1.111 ceh32_T0 end1_T0 0.000
WBGene00001281_F10B5.6_emb-27_protein-coding E007 chrII:8162084-8162170 1.005 ceh32_T0 end1_T0 0.000
WBGene00001325_C44H4.7_eor-2_protein-coding J018 chrX:14603162-14603248 1.331 ceh32_T0 pha4_T0 0.033
WBGene00001325_C44H4.7_eor-2_protein-coding J018 chrX:14603162-14603248 1.402 ceh32_T0 end1_T0 0.001
WBGene00001330_Y57G11C.24_eps-8_protein-coding J059 chrIV:14894242-14894340 1.277 ceh32_T0 end1_T0 0.004
WBGene00001331_F09B9.3_erd-2_protein-coding E006 chrX:10158651-10159003 1.119 ceh32_T0 hlh1_T0 0.000
WBGene00001331_F09B9.3_erd-2_protein-coding E006 chrX:10158651-10159003 1.292 ceh32_T0 pha4_T0 0.000
WBGene00001331_F09B9.3_erd-2_protein-coding E006 chrX:10158651-10159003 1.484 ceh32_T0 end1_T0 0.000
WBGene00001337_ZC434.5_ears-1_protein-coding E007 chrI:10340870-10340893 1.161 ceh32_T0 pha4_T0 0.037
WBGene00001337_ZC434.5_ears-1_protein-coding E007 chrI:10340870-10340893 1.855 ceh32_T0 end1_T0 0.006
WBGene00001340_T01D1.2_etr-1_protein-coding J044 chrII:167079-167903 1.107 ceh32_T0 hlh1_T0 0.000
WBGene00001377_C49A1.4_eya-1_protein-coding E007 chrI:14226988-14227097 12.861 ceh32_T0 end1_T0 0.002
WBGene00001377_C49A1.4_eya-1_protein-coding E008 chrI:14227140-14227222 12.753 ceh32_T0 end1_T0 0.010
WBGene00001404_K07A3.1_fbp-1_protein-coding E004 chrI:2581734-2582565 1.064 ceh32_T0 nhr25_T0 0.015
WBGene00001404_K07A3.1_fbp-1_protein-coding E004 chrI:2581734-2582565 1.303 ceh32_T0 hlh1_T0 0.005
WBGene00001404_K07A3.1_fbp-1_protein-coding E004 chrI:2581734-2582565 1.304 ceh32_T0 end1_T0 0.019
WBGene00001411_F35D6.1_fem-1_protein-coding E013 chrIV:5537782-5537929 1.250 ceh32_T0 nhr25_T0 0.000
WBGene00001411_F35D6.1_fem-1_protein-coding J025 chrIV:5537729-5537781 1.481 ceh32_T0 nhr25_T0 0.000
WBGene00001413_C01F6.4_fem-3_protein-coding J018 chrIV:9106732-9107111 1.049 ceh32_T0 end1_T0 0.026
WBGene00001430_C50F2.6_fkb-5_protein-coding E005 chrI:3899696-3899802 1.442 ceh32_T0 hlh1_T0 0.022
WBGene00001458_ZK525.1_flp-15_protein-coding E003 chrIII:13667740-13667838 1.456 ceh32_T0 hlh1_T0 0.009
WBGene00001492_Y38C1AB.8_frm-5.1_protein-coding E022 chrIV:48797-48844 1.169 ceh32_T0 end1_T0 0.018
WBGene00001492_Y38C1AB.8_frm-5.1_protein-coding E022 chrIV:48797-48844 1.392 ceh32_T0 nhr25_T0 0.000
WBGene00001492_Y38C1AB.8_frm-5.1_protein-coding E022 chrIV:48797-48844 1.529 ceh32_T0 pha4_T0 0.001
WBGene00001492_Y38C1AB.8_frm-5.1_protein-coding J044 chrIV:48694-48796 1.170 ceh32_T0 end1_T0 0.016
WBGene00001492_Y38C1AB.8_frm-5.1_protein-coding J044 chrIV:48694-48796 1.392 ceh32_T0 nhr25_T0 0.000
WBGene00001492_Y38C1AB.8_frm-5.1_protein-coding J044 chrIV:48694-48796 1.530 ceh32_T0 pha4_T0 0.001
WBGene00001497_T08B2.9_fars-1_protein-coding J019 chrI:6214217-6214312 1.016 ceh32_T0 pha4_T0 0.007
WBGene00001498_F22B5.9_fars-3_protein-coding E001 chrII:8464848-8464909 1.119 ceh32_T0 end1_T0 0.003
WBGene00001498_F22B5.9_fars-3_protein-coding E002 chrII:8465046-8465101 1.022 ceh32_T0 end1_T0 0.007
WBGene00001498_F22B5.9_fars-3_protein-coding J007 chrII:8464910-8465045 1.143 ceh32_T0 end1_T0 0.002
WBGene00001499_C26E6.5_fsn-1_protein-coding J007 chrIII:4937448-4937586 1.027 ceh32_T0 end1_T0 0.018
WBGene00001499_C26E6.5_fsn-1_protein-coding J007 chrIII:4937448-4937586 1.101 ceh32_T0 pha4_T0 0.000
WBGene00001559_F45H7.2_gei-1_protein-coding E024 chrIII:3357924-3358266 1.183 ceh32_T0 pha4_T0 0.028
WBGene00001559_F45H7.2_gei-1_protein-coding J050 chrIII:3356408-3356667 1.651 ceh32_T0 nhr25_T0 0.035
WBGene00001560_T22H6.6_gei-3_protein-coding E011 chrX:12799516-12799812 1.130 ceh32_T0 end1_T0 0.049
WBGene00001563_C05C8.4_gei-6_protein-coding J015 chrV:7230724-7230770 1.041 ceh32_T0 end1_T0 0.000
WBGene00001568_F32H2.1_snpc-4_protein-coding J015 chrI:8962428-8962476 1.085 ceh32_T0 pha4_T0 0.075
WBGene00001569_F52D2.4_gei-12_protein-coding J015 chrX:1987935-1987980 1.076 ceh32_T0 end1_T0 0.005
WBGene00001578_R12A1.4_ges-1_protein-coding E008 chrV:1431976-1432137 1.154 ceh32_T0 end1_T0 0.093
WBGene00001581_F57F4.3_gfi-1_protein-coding E001 chrV:6392536-6393086 1.498 ceh32_T0 hlh1_T0 0.049
WBGene00001582_K02A11.1_gfi-2_protein-coding E001 chrI:9737823-9737886 1.126 ceh32_T0 end1_T0 0.000
WBGene00001582_K02A11.1_gfi-2_protein-coding E010 chrI:9742968-9742979 1.073 ceh32_T0 nhr25_T0 0.001
WBGene00001582_K02A11.1_gfi-2_protein-coding J013 chrI:9737887-9740538 1.140 ceh32_T0 end1_T0 0.000
WBGene00001582_K02A11.1_gfi-2_protein-coding J019 chrI:9742925-9742967 1.360 ceh32_T0 nhr25_T0 0.000
WBGene00001595_T23G11.3_gld-1_protein-coding E001 chrI:7695661-7695680 1.091 ceh32_T0 nhr25_T0 0.085
WBGene00001596_ZC308.1_gld-2_protein-coding E002 chrI:6370174-6370362 1.357 ceh32_T0 nhr25_T0 0.000
WBGene00001596_ZC308.1_gld-2_protein-coding E003 chrI:6370410-6370533 1.805 ceh32_T0 nhr25_T0 0.002
WBGene00001596_ZC308.1_gld-2_protein-coding E004 chrI:6370585-6370655 1.155 ceh32_T0 hlh1_T0 0.028
WBGene00001596_ZC308.1_gld-2_protein-coding E004 chrI:6370585-6370655 1.768 ceh32_T0 nhr25_T0 0.052
WBGene00001596_ZC308.1_gld-2_protein-coding E005 chrI:6370757-6370988 1.873 ceh32_T0 nhr25_T0 0.000
WBGene00001596_ZC308.1_gld-2_protein-coding E006 chrI:6371199-6371329 2.321 ceh32_T0 nhr25_T0 0.000
WBGene00001596_ZC308.1_gld-2_protein-coding E007 chrI:6371378-6371506 2.169 ceh32_T0 nhr25_T0 0.000
WBGene00001596_ZC308.1_gld-2_protein-coding E008 chrI:6371560-6371644 1.092 ceh32_T0 hlh1_T0 0.056
WBGene00001596_ZC308.1_gld-2_protein-coding E008 chrI:6371560-6371644 2.412 ceh32_T0 nhr25_T0 0.000
WBGene00001596_ZC308.1_gld-2_protein-coding J026 chrI:6370534-6370584 1.337 ceh32_T0 hlh1_T0 0.014
WBGene00001596_ZC308.1_gld-2_protein-coding J029 chrI:6371330-6371377 1.953 ceh32_T0 nhr25_T0 0.000
WBGene00001596_ZC308.1_gld-2_protein-coding J030 chrI:6371507-6371559 2.158 ceh32_T0 nhr25_T0 0.000
WBGene00001596_ZC308.1_gld-2_protein-coding J031 chrI:6371645-6377542 1.096 ceh32_T0 end1_T0 0.007
WBGene00001596_ZC308.1_gld-2_protein-coding J031 chrI:6371645-6377542 1.589 ceh32_T0 hlh1_T0 0.000
WBGene00001596_ZC308.1_gld-2_protein-coding J031 chrI:6371645-6377542 2.787 ceh32_T0 nhr25_T0 0.000
WBGene00001628_ZK688.8_gly-3_protein-coding E006 chrIII:7917613-7917767 1.116 ceh32_T0 end1_T0 0.036
WBGene00001628_ZK688.8_gly-3_protein-coding E006 chrIII:7917613-7917767 1.170 ceh32_T0 nhr25_T0 0.002
WBGene00001629_Y116F11B.12_gly-4_protein-coding E016 chrV:19895219-19895350 1.022 ceh32_T0 hlh1_T0 0.006
WBGene00001633_Y66A7A.6_gly-8_protein-coding J012 chrIII:11625350-11625635 1.016 ceh32_T0 nhr25_T0 0.001
WBGene00001638_B0416.6_gly-13_protein-coding J022 chrX:9296129-9296303 1.020 ceh32_T0 end1_T0 0.011
WBGene00001638_B0416.6_gly-13_protein-coding J022 chrX:9296129-9296303 1.369 ceh32_T0 pha4_T0 0.008
WBGene00001649_H13N06.3_gob-1_protein-coding J012 chrX:15493687-15494437 1.002 ceh32_T0 end1_T0 0.015
WBGene00001650_F25H8.3_gon-1_protein-coding E010 chrIV:9938946-9939104 1.030 ceh32_T0 nhr25_T0 0.028
WBGene00001651_T01H8.5_gon-2_protein-coding J038 chrI:8551517-8551835 1.166 ceh32_T0 nhr25_T0 0.009
WBGene00001651_T01H8.5_gon-2_protein-coding J047 chrI:8555365-8555416 1.002 ceh32_T0 end1_T0 0.002
WBGene00001677_M04C7.1_gpa-15_protein-coding E001 chrI:8531721-8532011 1.009 ceh32_T0 end1_T0 0.003
WBGene00001677_M04C7.1_gpa-15_protein-coding E003 chrI:8532256-8532385 1.034 ceh32_T0 pha4_T0 0.066
WBGene00001677_M04C7.1_gpa-15_protein-coding E003 chrI:8532256-8532385 1.558 ceh32_T0 end1_T0 0.000
WBGene00001700_K02E2.2_grd-11_protein-coding E014 chrV:20365534-20365593 1.290 ceh32_T0 hlh1_T0 0.079
WBGene00001745_R06A10.2_gsa-1_protein-coding E001 chrI:1068591-1068610 1.091 ceh32_T0 hlh1_T0 0.001
WBGene00001745_R06A10.2_gsa-1_protein-coding E001 chrI:1068591-1068610 1.137 ceh32_T0 nhr25_T0 0.028
WBGene00001745_R06A10.2_gsa-1_protein-coding E002 chrI:1068611-1068891 1.134 ceh32_T0 end1_T0 0.000
WBGene00001752_K08F4.7_gst-4_protein-coding J005 chrIV:10142373-10142426 1.002 ceh32_T0 end1_T0 0.038
WBGene00001768_Y48E1B.10_gst-20_protein-coding J003 chrII:13608812-13609665 1.065 ceh32_T0 end1_T0 0.000
WBGene00001768_Y48E1B.10_gst-20_protein-coding J003 chrII:13608812-13609665 1.397 ceh32_T0 pha4_T0 0.000
WBGene00001788_F56B3.10_gst-40_protein-coding E001 chrIV:760610-760700 2.124 ceh32_T0 end1_T0 0.070
WBGene00001788_F56B3.10_gst-40_protein-coding E002 chrIV:760746-760813 6.954 ceh32_T0 end1_T0 0.010
WBGene00001788_F56B3.10_gst-40_protein-coding J006 chrIV:760701-760745 2.461 ceh32_T0 end1_T0 0.029
WBGene00001790_D1053.1_gst-42_protein-coding E004 chrX:11727397-11727570 1.015 ceh32_T0 end1_T0 0.003
WBGene00001808_T10G3.6_gut-2_protein-coding E005 chrV:13498633-13498785 1.037 ceh32_T0 nhr25_T0 0.006
WBGene00001808_T10G3.6_gut-2_protein-coding E005 chrV:13498633-13498785 1.316 ceh32_T0 pha4_T0 0.001
WBGene00001808_T10G3.6_gut-2_protein-coding E005 chrV:13498633-13498785 1.471 ceh32_T0 end1_T0 0.000
WBGene00001817_Y50E8A.16_haf-7_protein-coding J005 chrV:14773899-14774494 1.033 ceh32_T0 end1_T0 0.019
WBGene00001828_F40E10.1_hch-1_protein-coding E008 chrX:14699909-14699977 1.221 ceh32_T0 hlh1_T0 0.000
WBGene00001828_F40E10.1_hch-1_protein-coding E008 chrX:14699909-14699977 1.393 ceh32_T0 end1_T0 0.021
WBGene00001828_F40E10.1_hch-1_protein-coding J015 chrX:14699862-14699908 1.229 ceh32_T0 hlh1_T0 0.000
WBGene00001828_F40E10.1_hch-1_protein-coding J015 chrX:14699862-14699908 1.393 ceh32_T0 end1_T0 0.021
WBGene00001842_ZK287.8_her-1_protein-coding E005 chrV:9701439-9701552 5.794 ceh32_T0 nhr25_T0 0.043
WBGene00001844_K02E10.2_hid-1_protein-coding E015 chrX:2493306-2493991 1.116 ceh32_T0 hlh1_T0 0.000
WBGene00001844_K02E10.2_hid-1_protein-coding E017 chrX:2494287-2494338 1.004 ceh32_T0 end1_T0 0.005
WBGene00001844_K02E10.2_hid-1_protein-coding J018 chrX:2489159-2489370 1.109 ceh32_T0 hlh1_T0 0.000
WBGene00001844_K02E10.2_hid-1_protein-coding J018 chrX:2489159-2489370 1.165 ceh32_T0 nhr25_T0 0.000
WBGene00001844_K02E10.2_hid-1_protein-coding J018 chrX:2489159-2489370 1.371 ceh32_T0 end1_T0 0.028
WBGene00001844_K02E10.2_hid-1_protein-coding J018 chrX:2489159-2489370 1.544 ceh32_T0 pha4_T0 0.000
WBGene00001853_Y73B6BL.9_hil-2_protein-coding E001 chrIV:6294240-6294275 1.387 ceh32_T0 nhr25_T0 0.000
WBGene00001858_C01B10.5_hil-7_protein-coding E010 chrIV:6646926-6646936 1.818 ceh32_T0 pha4_T0 0.000
WBGene00001860_F28B3.7_him-1_protein-coding E012 chrI:4957439-4957667 1.023 ceh32_T0 hlh1_T0 0.022
WBGene00001860_F28B3.7_him-1_protein-coding E012 chrI:4957439-4957667 1.082 ceh32_T0 end1_T0 0.025
WBGene00001860_F28B3.7_him-1_protein-coding E012 chrI:4957439-4957667 1.184 ceh32_T0 nhr25_T0 0.008
WBGene00001862_ZK381.1_him-3_protein-coding J011 chrIV:6978203-6978249 1.276 ceh32_T0 nhr25_T0 0.057
WBGene00001869_R12B2.4_him-10_protein-coding J007 chrIII:5803370-5803420 1.240 ceh32_T0 pha4_T0 0.030
WBGene00001869_R12B2.4_him-10_protein-coding J007 chrIII:5803370-5803420 1.380 ceh32_T0 end1_T0 0.007
WBGene00001945_F45E1.6_his-71_protein-coding E001 chrX:7981381-7981730 1.213 ceh32_T0 end1_T0 0.003
WBGene00001945_F45E1.6_his-71_protein-coding J005 chrX:7981937-7981982 1.048 ceh32_T0 pha4_T0 0.004
WBGene00001945_F45E1.6_his-71_protein-coding J005 chrX:7981937-7981982 1.065 ceh32_T0 end1_T0 0.047
WBGene00001946_Y49E10.6_his-72_protein-coding E003 chrIII:12369044-12369050 1.986 ceh32_T0 nhr25_T0 0.000
WBGene00001946_Y49E10.6_his-72_protein-coding J005 chrIII:12368165-12369043 1.986 ceh32_T0 nhr25_T0 0.000
WBGene00001951_T05G5.2_hlh-4_protein-coding E002 chrIII:9738777-9738839 1.101 ceh32_T0 hlh1_T0 0.071
WBGene00001951_T05G5.2_hlh-4_protein-coding J003 chrIII:9738044-9738776 1.105 ceh32_T0 hlh1_T0 0.051
WBGene00001960_DY3.3_hlh-16_protein-coding E003 chrI:8767899-8768028 1.300 ceh32_T0 nhr25_T0 0.066
WBGene00001960_DY3.3_hlh-16_protein-coding E003 chrI:8767899-8768028 1.376 ceh32_T0 hlh1_T0 0.000
WBGene00001960_DY3.3_hlh-16_protein-coding E003 chrI:8767899-8768028 2.397 ceh32_T0 pha4_T0 0.008
WBGene00001960_DY3.3_hlh-16_protein-coding J005 chrI:8767407-8767898 1.036 ceh32_T0 nhr25_T0 0.064
WBGene00001978_R13H4.4_hmp-1_protein-coding J024 chrV:11850882-11851622 1.151 ceh32_T0 hlh1_T0 0.039
WBGene00001980_W02B9.1_hmr-1_protein-coding E020 chrI:11112643-11112837 14.168 ceh32_T0 end1_T0 0.000
WBGene00001980_W02B9.1_hmr-1_protein-coding E020 chrI:11112643-11112837 1.990 ceh32_T0 hlh1_T0 0.000
WBGene00001980_W02B9.1_hmr-1_protein-coding E020 chrI:11112643-11112837 15.235 ceh32_T0 nhr25_T0 0.000
WBGene00001980_W02B9.1_hmr-1_protein-coding E020 chrI:11112643-11112837 3.307 ceh32_T0 pha4_T0 0.000
WBGene00001980_W02B9.1_hmr-1_protein-coding E021 chrI:11113753-11113899 2.361 ceh32_T0 hlh1_T0 0.000
WBGene00001980_W02B9.1_hmr-1_protein-coding E021 chrI:11113753-11113899 2.999 ceh32_T0 end1_T0 0.000
WBGene00001980_W02B9.1_hmr-1_protein-coding E021 chrI:11113753-11113899 3.286 ceh32_T0 pha4_T0 0.000
WBGene00001980_W02B9.1_hmr-1_protein-coding E021 chrI:11113753-11113899 4.092 ceh32_T0 nhr25_T0 0.000
WBGene00001980_W02B9.1_hmr-1_protein-coding E022 chrI:11113945-11114102 1.751 ceh32_T0 hlh1_T0 0.000
WBGene00001980_W02B9.1_hmr-1_protein-coding E022 chrI:11113945-11114102 2.317 ceh32_T0 pha4_T0 0.000
WBGene00001980_W02B9.1_hmr-1_protein-coding E022 chrI:11113945-11114102 3.028 ceh32_T0 end1_T0 0.000
WBGene00001980_W02B9.1_hmr-1_protein-coding E022 chrI:11113945-11114102 3.331 ceh32_T0 nhr25_T0 0.000
WBGene00001980_W02B9.1_hmr-1_protein-coding E023 chrI:11114151-11114235 14.176 ceh32_T0 end1_T0 0.000
WBGene00001980_W02B9.1_hmr-1_protein-coding E023 chrI:11114151-11114235 1.863 ceh32_T0 hlh1_T0 0.000
WBGene00001980_W02B9.1_hmr-1_protein-coding E023 chrI:11114151-11114235 2.507 ceh32_T0 pha4_T0 0.000
WBGene00001980_W02B9.1_hmr-1_protein-coding E023 chrI:11114151-11114235 3.111 ceh32_T0 nhr25_T0 0.000
WBGene00001980_W02B9.1_hmr-1_protein-coding E024 chrI:11114682-11115187 1.935 ceh32_T0 pha4_T0 0.000
WBGene00001980_W02B9.1_hmr-1_protein-coding E024 chrI:11114682-11115187 2.033 ceh32_T0 hlh1_T0 0.000
WBGene00001980_W02B9.1_hmr-1_protein-coding E024 chrI:11114682-11115187 3.233 ceh32_T0 nhr25_T0 0.000
WBGene00001980_W02B9.1_hmr-1_protein-coding E024 chrI:11114682-11115187 3.423 ceh32_T0 end1_T0 0.000
WBGene00001980_W02B9.1_hmr-1_protein-coding E025 chrI:11115258-11115401 1.759 ceh32_T0 pha4_T0 0.000
WBGene00001980_W02B9.1_hmr-1_protein-coding E025 chrI:11115258-11115401 2.060 ceh32_T0 hlh1_T0 0.000
WBGene00001980_W02B9.1_hmr-1_protein-coding E025 chrI:11115258-11115401 2.251 ceh32_T0 end1_T0 0.000
WBGene00001980_W02B9.1_hmr-1_protein-coding E025 chrI:11115258-11115401 3.052 ceh32_T0 nhr25_T0 0.000
WBGene00001980_W02B9.1_hmr-1_protein-coding E026 chrI:11115449-11115702 2.257 ceh32_T0 end1_T0 0.000
WBGene00001980_W02B9.1_hmr-1_protein-coding E026 chrI:11115449-11115702 2.312 ceh32_T0 hlh1_T0 0.000
WBGene00001980_W02B9.1_hmr-1_protein-coding E026 chrI:11115449-11115702 2.416 ceh32_T0 pha4_T0 0.000
WBGene00001980_W02B9.1_hmr-1_protein-coding E026 chrI:11115449-11115702 3.206 ceh32_T0 nhr25_T0 0.000
WBGene00001980_W02B9.1_hmr-1_protein-coding E027 chrI:11117118-11117257 2.155 ceh32_T0 hlh1_T0 0.000
WBGene00001980_W02B9.1_hmr-1_protein-coding E027 chrI:11117118-11117257 2.339 ceh32_T0 end1_T0 0.000
WBGene00001980_W02B9.1_hmr-1_protein-coding E027 chrI:11117118-11117257 2.437 ceh32_T0 pha4_T0 0.000
WBGene00001980_W02B9.1_hmr-1_protein-coding E027 chrI:11117118-11117257 3.209 ceh32_T0 nhr25_T0 0.000
WBGene00001980_W02B9.1_hmr-1_protein-coding E028 chrI:11117309-11118013 2.121 ceh32_T0 hlh1_T0 0.000
WBGene00001980_W02B9.1_hmr-1_protein-coding E028 chrI:11117309-11118013 2.305 ceh32_T0 end1_T0 0.000
WBGene00001980_W02B9.1_hmr-1_protein-coding E028 chrI:11117309-11118013 2.311 ceh32_T0 pha4_T0 0.000
WBGene00001980_W02B9.1_hmr-1_protein-coding E028 chrI:11117309-11118013 3.285 ceh32_T0 nhr25_T0 0.000
WBGene00001980_W02B9.1_hmr-1_protein-coding E029 chrI:11118873-11119123 2.257 ceh32_T0 hlh1_T0 0.000
WBGene00001980_W02B9.1_hmr-1_protein-coding E029 chrI:11118873-11119123 2.344 ceh32_T0 end1_T0 0.000
WBGene00001980_W02B9.1_hmr-1_protein-coding E029 chrI:11118873-11119123 2.642 ceh32_T0 pha4_T0 0.000
WBGene00001980_W02B9.1_hmr-1_protein-coding E029 chrI:11118873-11119123 3.066 ceh32_T0 nhr25_T0 0.000
WBGene00001980_W02B9.1_hmr-1_protein-coding E030 chrI:11119173-11119458 2.225 ceh32_T0 hlh1_T0 0.000
WBGene00001980_W02B9.1_hmr-1_protein-coding E030 chrI:11119173-11119458 2.370 ceh32_T0 end1_T0 0.000
WBGene00001980_W02B9.1_hmr-1_protein-coding E030 chrI:11119173-11119458 2.463 ceh32_T0 pha4_T0 0.000
WBGene00001980_W02B9.1_hmr-1_protein-coding E030 chrI:11119173-11119458 2.753 ceh32_T0 nhr25_T0 0.000
WBGene00001980_W02B9.1_hmr-1_protein-coding E031 chrI:11120001-11120323 1.796 ceh32_T0 hlh1_T0 0.000
WBGene00001980_W02B9.1_hmr-1_protein-coding E031 chrI:11120001-11120323 2.341 ceh32_T0 pha4_T0 0.000
WBGene00001980_W02B9.1_hmr-1_protein-coding E031 chrI:11120001-11120323 2.394 ceh32_T0 nhr25_T0 0.000
WBGene00001980_W02B9.1_hmr-1_protein-coding E031 chrI:11120001-11120323 3.030 ceh32_T0 end1_T0 0.000
WBGene00001980_W02B9.1_hmr-1_protein-coding E032 chrI:11121225-11121571 2.009 ceh32_T0 hlh1_T0 0.000
WBGene00001980_W02B9.1_hmr-1_protein-coding E032 chrI:11121225-11121571 2.243 ceh32_T0 pha4_T0 0.000
WBGene00001980_W02B9.1_hmr-1_protein-coding E032 chrI:11121225-11121571 2.581 ceh32_T0 nhr25_T0 0.000
WBGene00001980_W02B9.1_hmr-1_protein-coding E032 chrI:11121225-11121571 2.712 ceh32_T0 end1_T0 0.000
WBGene00001980_W02B9.1_hmr-1_protein-coding E033 chrI:11122447-11122687 1.824 ceh32_T0 pha4_T0 0.000
WBGene00001980_W02B9.1_hmr-1_protein-coding E033 chrI:11122447-11122687 1.837 ceh32_T0 hlh1_T0 0.000
WBGene00001980_W02B9.1_hmr-1_protein-coding E033 chrI:11122447-11122687 2.031 ceh32_T0 end1_T0 0.000
WBGene00001980_W02B9.1_hmr-1_protein-coding E033 chrI:11122447-11122687 2.330 ceh32_T0 nhr25_T0 0.000
WBGene00001980_W02B9.1_hmr-1_protein-coding E034 chrI:11122886-11123077 1.936 ceh32_T0 pha4_T0 0.000
WBGene00001980_W02B9.1_hmr-1_protein-coding E034 chrI:11122886-11123077 2.026 ceh32_T0 end1_T0 0.000
WBGene00001980_W02B9.1_hmr-1_protein-coding E034 chrI:11122886-11123077 2.211 ceh32_T0 hlh1_T0 0.000
WBGene00001980_W02B9.1_hmr-1_protein-coding E034 chrI:11122886-11123077 2.845 ceh32_T0 nhr25_T0 0.000
WBGene00001980_W02B9.1_hmr-1_protein-coding E035 chrI:11127806-11127965 2.012 ceh32_T0 pha4_T0 0.008
WBGene00001980_W02B9.1_hmr-1_protein-coding E035 chrI:11127806-11127965 2.244 ceh32_T0 hlh1_T0 0.000
WBGene00001980_W02B9.1_hmr-1_protein-coding E035 chrI:11127806-11127965 2.587 ceh32_T0 end1_T0 0.001
WBGene00001980_W02B9.1_hmr-1_protein-coding E035 chrI:11127806-11127965 2.859 ceh32_T0 nhr25_T0 0.000
WBGene00001980_W02B9.1_hmr-1_protein-coding E036 chrI:11128427-11128721 2.027 ceh32_T0 pha4_T0 0.000
WBGene00001980_W02B9.1_hmr-1_protein-coding E036 chrI:11128427-11128721 2.152 ceh32_T0 hlh1_T0 0.000
WBGene00001980_W02B9.1_hmr-1_protein-coding E036 chrI:11128427-11128721 2.828 ceh32_T0 end1_T0 0.000
WBGene00001980_W02B9.1_hmr-1_protein-coding E036 chrI:11128427-11128721 3.618 ceh32_T0 nhr25_T0 0.000
WBGene00001980_W02B9.1_hmr-1_protein-coding E037 chrI:11128818-11128951 1.974 ceh32_T0 pha4_T0 0.000
WBGene00001980_W02B9.1_hmr-1_protein-coding E037 chrI:11128818-11128951 2.076 ceh32_T0 hlh1_T0 0.001
WBGene00001980_W02B9.1_hmr-1_protein-coding E037 chrI:11128818-11128951 2.965 ceh32_T0 end1_T0 0.000
WBGene00001980_W02B9.1_hmr-1_protein-coding E037 chrI:11128818-11128951 3.561 ceh32_T0 nhr25_T0 0.000
WBGene00001980_W02B9.1_hmr-1_protein-coding E038 chrI:11129322-11129738 1.967 ceh32_T0 pha4_T0 0.000
WBGene00001980_W02B9.1_hmr-1_protein-coding E038 chrI:11129322-11129738 2.417 ceh32_T0 hlh1_T0 0.000
WBGene00001980_W02B9.1_hmr-1_protein-coding E038 chrI:11129322-11129738 3.170 ceh32_T0 end1_T0 0.000
WBGene00001980_W02B9.1_hmr-1_protein-coding E038 chrI:11129322-11129738 3.361 ceh32_T0 nhr25_T0 0.000
WBGene00001980_W02B9.1_hmr-1_protein-coding E039 chrI:11130182-11130331 2.255 ceh32_T0 pha4_T0 0.000
WBGene00001980_W02B9.1_hmr-1_protein-coding E039 chrI:11130182-11130331 2.790 ceh32_T0 hlh1_T0 0.000
WBGene00001980_W02B9.1_hmr-1_protein-coding E039 chrI:11130182-11130331 2.865 ceh32_T0 end1_T0 0.000
WBGene00001980_W02B9.1_hmr-1_protein-coding E039 chrI:11130182-11130331 3.459 ceh32_T0 nhr25_T0 0.000
WBGene00001980_W02B9.1_hmr-1_protein-coding E040 chrI:11134506-11134667 2.444 ceh32_T0 pha4_T0 0.000
WBGene00001980_W02B9.1_hmr-1_protein-coding E040 chrI:11134506-11134667 3.097 ceh32_T0 hlh1_T0 0.000
WBGene00001980_W02B9.1_hmr-1_protein-coding E040 chrI:11134506-11134667 3.167 ceh32_T0 end1_T0 0.000
WBGene00001980_W02B9.1_hmr-1_protein-coding E040 chrI:11134506-11134667 3.471 ceh32_T0 nhr25_T0 0.000
WBGene00001980_W02B9.1_hmr-1_protein-coding J054 chrI:11112838-11113752 14.295 ceh32_T0 nhr25_T0 0.000
WBGene00001980_W02B9.1_hmr-1_protein-coding J054 chrI:11112838-11113752 2.409 ceh32_T0 hlh1_T0 0.001
WBGene00001980_W02B9.1_hmr-1_protein-coding J055 chrI:11113900-11113944 13.393 ceh32_T0 end1_T0 0.000
WBGene00001980_W02B9.1_hmr-1_protein-coding J055 chrI:11113900-11113944 14.459 ceh32_T0 nhr25_T0 0.000
WBGene00001980_W02B9.1_hmr-1_protein-coding J055 chrI:11113900-11113944 2.086 ceh32_T0 hlh1_T0 0.000
WBGene00001980_W02B9.1_hmr-1_protein-coding J056 chrI:11114103-11114150 1.380 ceh32_T0 hlh1_T0 0.000
WBGene00001980_W02B9.1_hmr-1_protein-coding J056 chrI:11114103-11114150 13.451 ceh32_T0 end1_T0 0.000
WBGene00001980_W02B9.1_hmr-1_protein-coding J056 chrI:11114103-11114150 2.086 ceh32_T0 pha4_T0 0.000
WBGene00001980_W02B9.1_hmr-1_protein-coding J056 chrI:11114103-11114150 3.385 ceh32_T0 nhr25_T0 0.000
WBGene00001980_W02B9.1_hmr-1_protein-coding J057 chrI:11114236-11114681 13.738 ceh32_T0 end1_T0 0.000
WBGene00001980_W02B9.1_hmr-1_protein-coding J057 chrI:11114236-11114681 13.945 ceh32_T0 pha4_T0 0.000
WBGene00001980_W02B9.1_hmr-1_protein-coding J057 chrI:11114236-11114681 2.257 ceh32_T0 hlh1_T0 0.000
WBGene00001980_W02B9.1_hmr-1_protein-coding J057 chrI:11114236-11114681 2.885 ceh32_T0 nhr25_T0 0.000
WBGene00001980_W02B9.1_hmr-1_protein-coding J060 chrI:11115703-11117117 1.522 ceh32_T0 hlh1_T0 0.000
WBGene00001980_W02B9.1_hmr-1_protein-coding J060 chrI:11115703-11117117 1.711 ceh32_T0 end1_T0 0.017
WBGene00001980_W02B9.1_hmr-1_protein-coding J060 chrI:11115703-11117117 2.503 ceh32_T0 nhr25_T0 0.000
WBGene00001980_W02B9.1_hmr-1_protein-coding J061 chrI:11117258-11117308 13.685 ceh32_T0 end1_T0 0.000
WBGene00001980_W02B9.1_hmr-1_protein-coding J061 chrI:11117258-11117308 2.068 ceh32_T0 hlh1_T0 0.000
WBGene00001980_W02B9.1_hmr-1_protein-coding J061 chrI:11117258-11117308 2.825 ceh32_T0 pha4_T0 0.000
WBGene00001980_W02B9.1_hmr-1_protein-coding J061 chrI:11117258-11117308 3.621 ceh32_T0 nhr25_T0 0.000
WBGene00001980_W02B9.1_hmr-1_protein-coding J062 chrI:11118014-11118872 1.788 ceh32_T0 hlh1_T0 0.000
WBGene00001980_W02B9.1_hmr-1_protein-coding J063 chrI:11119124-11119172 2.098 ceh32_T0 hlh1_T0 0.000
WBGene00001980_W02B9.1_hmr-1_protein-coding J063 chrI:11119124-11119172 3.265 ceh32_T0 nhr25_T0 0.000
WBGene00001980_W02B9.1_hmr-1_protein-coding J064 chrI:11119459-11120000 2.191 ceh32_T0 hlh1_T0 0.000
WBGene00001980_W02B9.1_hmr-1_protein-coding J064 chrI:11119459-11120000 2.447 ceh32_T0 end1_T0 0.006
WBGene00001980_W02B9.1_hmr-1_protein-coding J064 chrI:11119459-11120000 2.736 ceh32_T0 nhr25_T0 0.000
WBGene00001980_W02B9.1_hmr-1_protein-coding J064 chrI:11119459-11120000 2.744 ceh32_T0 pha4_T0 0.001
WBGene00001980_W02B9.1_hmr-1_protein-coding J065 chrI:11120324-11121224 1.755 ceh32_T0 hlh1_T0 0.002
WBGene00001980_W02B9.1_hmr-1_protein-coding J065 chrI:11120324-11121224 2.657 ceh32_T0 nhr25_T0 0.000
WBGene00001980_W02B9.1_hmr-1_protein-coding J066 chrI:11121572-11122446 2.160 ceh32_T0 hlh1_T0 0.000
WBGene00001980_W02B9.1_hmr-1_protein-coding J066 chrI:11121572-11122446 2.262 ceh32_T0 end1_T0 0.000
WBGene00001980_W02B9.1_hmr-1_protein-coding J066 chrI:11121572-11122446 2.561 ceh32_T0 pha4_T0 0.000
WBGene00001980_W02B9.1_hmr-1_protein-coding J066 chrI:11121572-11122446 2.858 ceh32_T0 nhr25_T0 0.000
WBGene00001980_W02B9.1_hmr-1_protein-coding J068 chrI:11123078-11127805 2.211 ceh32_T0 pha4_T0 0.001
WBGene00001980_W02B9.1_hmr-1_protein-coding J068 chrI:11123078-11127805 2.248 ceh32_T0 end1_T0 0.002
WBGene00001980_W02B9.1_hmr-1_protein-coding J068 chrI:11123078-11127805 2.713 ceh32_T0 hlh1_T0 0.000
WBGene00001980_W02B9.1_hmr-1_protein-coding J068 chrI:11123078-11127805 3.020 ceh32_T0 nhr25_T0 0.000
WBGene00001980_W02B9.1_hmr-1_protein-coding J069 chrI:11127966-11128426 2.309 ceh32_T0 hlh1_T0 0.002
WBGene00001980_W02B9.1_hmr-1_protein-coding J069 chrI:11127966-11128426 2.387 ceh32_T0 end1_T0 0.083
WBGene00001980_W02B9.1_hmr-1_protein-coding J069 chrI:11127966-11128426 3.464 ceh32_T0 nhr25_T0 0.003
WBGene00001980_W02B9.1_hmr-1_protein-coding J070 chrI:11128722-11128817 13.602 ceh32_T0 end1_T0 0.000
WBGene00001980_W02B9.1_hmr-1_protein-coding J070 chrI:11128722-11128817 14.667 ceh32_T0 nhr25_T0 0.000
WBGene00001980_W02B9.1_hmr-1_protein-coding J070 chrI:11128722-11128817 1.949 ceh32_T0 pha4_T0 0.000
WBGene00001980_W02B9.1_hmr-1_protein-coding J070 chrI:11128722-11128817 2.003 ceh32_T0 hlh1_T0 0.000
WBGene00001980_W02B9.1_hmr-1_protein-coding J071 chrI:11128952-11129321 13.623 ceh32_T0 end1_T0 0.000
WBGene00001980_W02B9.1_hmr-1_protein-coding J071 chrI:11128952-11129321 2.014 ceh32_T0 hlh1_T0 0.000
WBGene00001980_W02B9.1_hmr-1_protein-coding J071 chrI:11128952-11129321 2.762 ceh32_T0 pha4_T0 0.000
WBGene00001980_W02B9.1_hmr-1_protein-coding J071 chrI:11128952-11129321 3.557 ceh32_T0 nhr25_T0 0.000
WBGene00001980_W02B9.1_hmr-1_protein-coding J072 chrI:11129739-11130181 13.833 ceh32_T0 end1_T0 0.000
WBGene00001980_W02B9.1_hmr-1_protein-coding J072 chrI:11129739-11130181 14.897 ceh32_T0 nhr25_T0 0.000
WBGene00001980_W02B9.1_hmr-1_protein-coding J072 chrI:11129739-11130181 1.967 ceh32_T0 pha4_T0 0.000
WBGene00001980_W02B9.1_hmr-1_protein-coding J072 chrI:11129739-11130181 2.702 ceh32_T0 hlh1_T0 0.000
WBGene00001987_Y39B6A.48_hot-2_protein-coding E006 chrV:19187471-19187574 1.061 ceh32_T0 nhr25_T0 0.079
WBGene00001994_F20B6.8_hpk-1_protein-coding J019 chrX:4214562-4214614 1.185 ceh32_T0 end1_T0 0.001
WBGene00002003_B0285.5_hse-5_protein-coding E009 chrIII:4349738-4350079 1.030 ceh32_T0 pha4_T0 0.000
WBGene00002003_B0285.5_hse-5_protein-coding E009 chrIII:4349738-4350079 1.056 ceh32_T0 end1_T0 0.000
WBGene00002003_B0285.5_hse-5_protein-coding J017 chrIII:4348996-4349737 1.149 ceh32_T0 end1_T0 0.000
WBGene00002003_B0285.5_hse-5_protein-coding J017 chrIII:4348996-4349737 1.265 ceh32_T0 pha4_T0 0.000
WBGene00002007_C15H9.6_hsp-3_protein-coding E007 chrX:6091830-6092124 1.011 ceh32_T0 nhr25_T0 0.000
WBGene00002018_Y46H3A.2_hsp-16.41_protein-coding E001 chrV:1805233-1805408 1.286 ceh32_T0 nhr25_T0 0.000
WBGene00002029_C34F6.4_hst-2_protein-coding E008 chrX:11206951-11207091 1.154 ceh32_T0 pha4_T0 0.028
WBGene00002029_C34F6.4_hst-2_protein-coding E008 chrX:11206951-11207091 1.328 ceh32_T0 end1_T0 0.007
WBGene00002029_C34F6.4_hst-2_protein-coding E008 chrX:11206951-11207091 1.460 ceh32_T0 nhr25_T0 0.002
WBGene00002029_C34F6.4_hst-2_protein-coding E008 chrX:11206951-11207091 1.628 ceh32_T0 hlh1_T0 0.000
WBGene00002034_F57C9.5_htp-3_protein-coding J017 chrI:4828631-4828680 1.193 ceh32_T0 nhr25_T0 0.037
WBGene00002040_F56A6.2_hum-7_protein-coding E012 chrI:592441-592516 1.004 ceh32_T0 hlh1_T0 0.003
WBGene00002040_F56A6.2_hum-7_protein-coding E012 chrI:592441-592516 1.139 ceh32_T0 end1_T0 0.009
WBGene00002040_F56A6.2_hum-7_protein-coding E013 chrI:592572-592692 1.067 ceh32_T0 end1_T0 0.003
WBGene00002040_F56A6.2_hum-7_protein-coding E013 chrI:592572-592692 1.486 ceh32_T0 pha4_T0 0.000
WBGene00002040_F56A6.2_hum-7_protein-coding J043 chrI:592517-592571 1.177 ceh32_T0 nhr25_T0 0.001
WBGene00002040_F56A6.2_hum-7_protein-coding J043 chrI:592517-592571 1.260 ceh32_T0 hlh1_T0 0.000
WBGene00002040_F56A6.2_hum-7_protein-coding J043 chrI:592517-592571 1.633 ceh32_T0 pha4_T0 0.000
WBGene00002040_F56A6.2_hum-7_protein-coding J043 chrI:592517-592571 1.786 ceh32_T0 end1_T0 0.000
WBGene00002045_C56C10.8_icd-1_protein-coding J010 chrII:6588522-6588565 1.231 ceh32_T0 end1_T0 0.000
WBGene00002045_C56C10.8_icd-1_protein-coding J010 chrII:6588522-6588565 1.293 ceh32_T0 pha4_T0 0.000
WBGene00002046_C01F6.8_icln-1_protein-coding E007 chrIV:9095654-9095655 1.559 ceh32_T0 nhr25_T0 0.003
WBGene00002048_B0244.2_ida-1_protein-coding E001 chrIII:5755539-5755664 1.279 ceh32_T0 pha4_T0 0.002
WBGene00002048_B0244.2_ida-1_protein-coding E001 chrIII:5755539-5755664 1.592 ceh32_T0 nhr25_T0 0.000
WBGene00002048_B0244.2_ida-1_protein-coding E001 chrIII:5755539-5755664 1.669 ceh32_T0 hlh1_T0 0.000
WBGene00002048_B0244.2_ida-1_protein-coding E001 chrIII:5755539-5755664 2.173 ceh32_T0 end1_T0 0.000
WBGene00002048_B0244.2_ida-1_protein-coding E002 chrIII:5761405-5761564 1.273 ceh32_T0 end1_T0 0.000
WBGene00002048_B0244.2_ida-1_protein-coding E003 chrIII:5761745-5762028 1.071 ceh32_T0 end1_T0 0.007
WBGene00002048_B0244.2_ida-1_protein-coding E003 chrIII:5761745-5762028 1.134 ceh32_T0 hlh1_T0 0.001
WBGene00002048_B0244.2_ida-1_protein-coding E003 chrIII:5761745-5762028 1.183 ceh32_T0 pha4_T0 0.005
WBGene00002048_B0244.2_ida-1_protein-coding J013 chrIII:5755665-5761404 1.359 ceh32_T0 end1_T0 0.027
WBGene00002048_B0244.2_ida-1_protein-coding J014 chrIII:5761565-5761744 2.019 ceh32_T0 end1_T0 0.004
WBGene00002059_F53A2.6_ife-1_protein-coding E002 chrIII:13343574-13343661 1.231 ceh32_T0 nhr25_T0 0.015
WBGene00002064_T05G5.10_iff-1_protein-coding E013 chrIII:9746591-9746605 1.126 ceh32_T0 nhr25_T0 0.000
WBGene00002066_M110.4_ifg-1_protein-coding E002 chrII:8217281-8217300 1.177 ceh32_T0 pha4_T0 0.059
WBGene00002066_M110.4_ifg-1_protein-coding E003 chrII:8217301-8217302 1.197 ceh32_T0 pha4_T0 0.055
WBGene00002066_M110.4_ifg-1_protein-coding J020 chrII:8217303-8217356 1.300 ceh32_T0 end1_T0 0.057
WBGene00002066_M110.4_ifg-1_protein-coding J020 chrII:8217303-8217356 1.309 ceh32_T0 pha4_T0 0.014
WBGene00002066_M110.4_ifg-1_protein-coding N029 chrII:8217303-8217344 1.042 ceh32_T0 nhr25_T0 0.018
WBGene00002069_C04F12.3_ikb-1_protein-coding J012 chrI:9686428-9686570 1.649 ceh32_T0 hlh1_T0 0.008
WBGene00002075_F28B3.8_imb-1_protein-coding E001 chrI:4920772-4920860 1.198 ceh32_T0 hlh1_T0 0.032
WBGene00002075_F28B3.8_imb-1_protein-coding E001 chrI:4920772-4920860 1.459 ceh32_T0 nhr25_T0 0.000
WBGene00002123_C16E9.4_inx-1_protein-coding E001 chrX:6943740-6944760 1.126 ceh32_T0 hlh1_T0 0.087
WBGene00002132_T18H9.5_inx-10_protein-coding E005 chrV:9206956-9207211 1.165 ceh32_T0 end1_T0 0.017
WBGene00002136_F07A5.1_inx-14_protein-coding J015 chrI:7351587-7351633 1.705 ceh32_T0 nhr25_T0 0.016
WBGene00002138_R12E2.5_inx-16_protein-coding E004 chrI:4164150-4164309 1.891 ceh32_T0 end1_T0 0.022
WBGene00002138_R12E2.5_inx-16_protein-coding E006 chrI:4164709-4165015 1.357 ceh32_T0 end1_T0 0.098
WBGene00002138_R12E2.5_inx-16_protein-coding J010 chrI:4164310-4164368 1.795 ceh32_T0 end1_T0 0.021
WBGene00002139_R12E2.4_inx-17_protein-coding J009 chrI:4165553-4165596 2.176 ceh32_T0 end1_T0 0.031
WBGene00002143_Y47G6A.1_inx-21_protein-coding E003 chrI:3612318-3612535 1.256 ceh32_T0 end1_T0 0.002
WBGene00002143_Y47G6A.1_inx-21_protein-coding E003 chrI:3612318-3612535 1.274 ceh32_T0 nhr25_T0 0.001
WBGene00002143_Y47G6A.1_inx-21_protein-coding E004 chrI:3613466-3613601 1.041 ceh32_T0 nhr25_T0 0.011
WBGene00002175_Y105C5B.21_jac-1_protein-coding E014 chrIV:16017337-16017489 1.148 ceh32_T0 nhr25_T0 0.000
WBGene00002175_Y105C5B.21_jac-1_protein-coding E015 chrIV:16017490-16017490 1.153 ceh32_T0 nhr25_T0 0.000
WBGene00002175_Y105C5B.21_jac-1_protein-coding E016 chrIV:16018899-16018961 1.130 ceh32_T0 nhr25_T0 0.000
WBGene00002175_Y105C5B.21_jac-1_protein-coding J031 chrIV:16017491-16018898 1.144 ceh32_T0 nhr25_T0 0.000
WBGene00002179_T22C1.7_jph-1_protein-coding E001 chrI:7946222-7947057 1.117 ceh32_T0 hlh1_T0 0.023
WBGene00002184_C47D12.7_kel-1_protein-coding E001 chrII:11688970-11689121 1.140 ceh32_T0 nhr25_T0 0.062
WBGene00002187_T07A9.3_kgb-1_protein-coding E008 chrIV:408686-408777 1.010 ceh32_T0 pha4_T0 0.000
WBGene00002187_T07A9.3_kgb-1_protein-coding E008 chrIV:408686-408777 1.583 ceh32_T0 end1_T0 0.000
WBGene00002187_T07A9.3_kgb-1_protein-coding E009 chrIV:408821-408896 1.493 ceh32_T0 end1_T0 0.000
WBGene00002187_T07A9.3_kgb-1_protein-coding J018 chrIV:408778-408820 1.008 ceh32_T0 pha4_T0 0.000
WBGene00002187_T07A9.3_kgb-1_protein-coding J018 chrIV:408778-408820 1.590 ceh32_T0 end1_T0 0.000
WBGene00002190_R07E4.6_kin-2_protein-coding E011 chrX:5977734-5977838 1.293 ceh32_T0 pha4_T0 0.085
WBGene00002190_R07E4.6_kin-2_protein-coding E011 chrX:5977734-5977838 1.615 ceh32_T0 nhr25_T0 0.000
WBGene00002192_C10C6.1_kin-4_protein-coding E010 chrIV:11439147-11439155 1.111 ceh32_T0 hlh1_T0 0.048
WBGene00002192_C10C6.1_kin-4_protein-coding E010 chrIV:11439147-11439155 1.450 ceh32_T0 nhr25_T0 0.018
WBGene00002192_C10C6.1_kin-4_protein-coding J034 chrIV:11437906-11439146 2.207 ceh32_T0 nhr25_T0 0.003
WBGene00002207_B0302.1_sid-3_protein-coding J033 chrX:17190775-17190843 1.006 ceh32_T0 end1_T0 0.000
WBGene00002217_F56E3.3_klp-4_protein-coding E026 chrX:3178464-3178536 1.007 ceh32_T0 hlh1_T0 0.094
WBGene00002217_F56E3.3_klp-4_protein-coding J053 chrX:3178537-3178595 1.357 ceh32_T0 end1_T0 0.001
WBGene00002225_M01E11.6_klp-15_protein-coding E004 chrI:5579028-5579299 1.059 ceh32_T0 end1_T0 0.063
WBGene00002233_C25B8.1_kqt-1_protein-coding E008 chrX:6622468-6622594 1.631 ceh32_T0 hlh1_T0 0.025
WBGene00002233_C25B8.1_kqt-1_protein-coding E009 chrX:6622639-6622814 1.694 ceh32_T0 hlh1_T0 0.013
WBGene00002233_C25B8.1_kqt-1_protein-coding J028 chrX:6623950-6623997 1.197 ceh32_T0 nhr25_T0 0.052
WBGene00002240_F58D5.4_ksr-2_protein-coding E007 chrI:12059636-12059695 1.520 ceh32_T0 nhr25_T0 0.003
WBGene00002240_F58D5.4_ksr-2_protein-coding E008 chrI:12059696-12059707 1.127 ceh32_T0 hlh1_T0 0.083
WBGene00002240_F58D5.4_ksr-2_protein-coding E008 chrI:12059696-12059707 1.576 ceh32_T0 nhr25_T0 0.019
WBGene00002240_F58D5.4_ksr-2_protein-coding E010 chrI:12059757-12059798 1.320 ceh32_T0 nhr25_T0 0.024
WBGene00002240_F58D5.4_ksr-2_protein-coding J019 chrI:12059708-12059756 1.577 ceh32_T0 nhr25_T0 0.014
WBGene00002240_F58D5.4_ksr-2_protein-coding J019 chrI:12059708-12059756 1.623 ceh32_T0 hlh1_T0 0.015
WBGene00002244_Y71H2AM.19_laf-1_protein-coding E003 chrIII:2770528-2770624 1.204 ceh32_T0 end1_T0 0.001
WBGene00002245_K08B4.1_lag-1_protein-coding E003 chrIV:6095413-6095501 1.014 ceh32_T0 end1_T0 0.001
WBGene00002245_K08B4.1_lag-1_protein-coding E003 chrIV:6095413-6095501 1.213 ceh32_T0 nhr25_T0 0.000
WBGene00002251_B0457.1_lat-1_protein-coding E004 chrII:8903388-8903494 1.058 ceh32_T0 nhr25_T0 0.092
WBGene00002254_F40F4.2_lbp-2_protein-coding E002 chrX:3260767-3261119 1.056 ceh32_T0 pha4_T0 0.065
WBGene00002254_F40F4.2_lbp-2_protein-coding J006 chrX:3261120-3261175 1.263 ceh32_T0 pha4_T0 0.000
WBGene00002261_F58A3.1_ldb-1_protein-coding E002 chrX:11028954-11028966 1.049 ceh32_T0 end1_T0 0.000
WBGene00002261_F58A3.1_ldb-1_protein-coding E002 chrX:11028954-11028966 1.374 ceh32_T0 nhr25_T0 0.000
WBGene00002261_F58A3.1_ldb-1_protein-coding E003 chrX:11028967-11029040 1.480 ceh32_T0 end1_T0 0.000
WBGene00002261_F58A3.1_ldb-1_protein-coding E005 chrX:11029699-11029803 1.319 ceh32_T0 end1_T0 0.000
WBGene00002261_F58A3.1_ldb-1_protein-coding E006 chrX:11037054-11037333 1.162 ceh32_T0 pha4_T0 0.002
WBGene00002261_F58A3.1_ldb-1_protein-coding J016 chrX:11029041-11029698 2.090 ceh32_T0 end1_T0 0.000
WBGene00002261_F58A3.1_ldb-1_protein-coding J018 chrX:11029804-11037409 1.017 ceh32_T0 end1_T0 0.000
WBGene00002261_F58A3.1_ldb-1_protein-coding J019 chrX:11037334-11037409 1.674 ceh32_T0 pha4_T0 0.000
WBGene00002295_K08F8.6_let-19_protein-coding E008 chrII:8773605-8773806 1.052 ceh32_T0 nhr25_T0 0.004
WBGene00002295_K08F8.6_let-19_protein-coding J027 chrII:8773401-8773604 1.259 ceh32_T0 nhr25_T0 0.000
WBGene00002295_K08F8.6_let-19_protein-coding J028 chrII:8773807-8773852 1.129 ceh32_T0 nhr25_T0 0.094
WBGene00002297_T19E10.1_ect-2_protein-coding J019 chrII:10779815-10779908 1.114 ceh32_T0 end1_T0 0.000
WBGene00002299_ZK1067.1_let-23_protein-coding E010 chrII:9201054-9201403 1.629 ceh32_T0 nhr25_T0 0.066
WBGene00002583_B0261.2_let-363_protein-coding E025 chrI:5259296-5259304 1.285 ceh32_T0 hlh1_T0 0.034
WBGene00002583_B0261.2_let-363_protein-coding J049 chrI:5252950-5253194 1.250 ceh32_T0 hlh1_T0 0.009
WBGene00002583_B0261.2_let-363_protein-coding J049 chrI:5252950-5253194 1.887 ceh32_T0 nhr25_T0 0.000
WBGene00002696_E01A2.4_let-504_protein-coding E004 chrI:4132121-4132224 1.014 ceh32_T0 nhr25_T0 0.000
WBGene00002696_E01A2.4_let-504_protein-coding E004 chrI:4132121-4132224 1.036 ceh32_T0 hlh1_T0 0.000
WBGene00002696_E01A2.4_let-504_protein-coding E004 chrI:4132121-4132224 1.090 ceh32_T0 pha4_T0 0.000
WBGene00002696_E01A2.4_let-504_protein-coding E004 chrI:4132121-4132224 1.376 ceh32_T0 end1_T0 0.000
WBGene00002845_F57B9.2_let-711_protein-coding E001 chrIII:6946749-6946861 1.147 ceh32_T0 hlh1_T0 0.038
WBGene00002845_F57B9.2_let-711_protein-coding E001 chrIII:6946749-6946861 1.330 ceh32_T0 nhr25_T0 0.028
WBGene00002845_F57B9.2_let-711_protein-coding J019 chrIII:6946862-6947004 1.303 ceh32_T0 hlh1_T0 0.032
WBGene00002845_F57B9.2_let-711_protein-coding J019 chrIII:6946862-6947004 1.328 ceh32_T0 nhr25_T0 0.049
WBGene00002850_C16A3.3_let-716_protein-coding J009 chrIII:6383672-6383715 1.621 ceh32_T0 pha4_T0 0.007
WBGene00002855_C05D11.12_let-721_protein-coding E005 chrIII:6446908-6446943 1.386 ceh32_T0 nhr25_T0 0.001
WBGene00002978_Y105E8B.1_lev-11_protein-coding E008 chrI:14622304-14622511 1.793 ceh32_T0 hlh1_T0 0.062
WBGene00002978_Y105E8B.1_lev-11_protein-coding E016 chrI:14624303-14624420 3.513 ceh32_T0 hlh1_T0 0.001
WBGene00002978_Y105E8B.1_lev-11_protein-coding E020 chrI:14624920-14624955 1.672 ceh32_T0 hlh1_T0 0.025
WBGene00002978_Y105E8B.1_lev-11_protein-coding E021 chrI:14624956-14625089 3.420 ceh32_T0 hlh1_T0 0.000
WBGene00002978_Y105E8B.1_lev-11_protein-coding E021 chrI:14624956-14625089 3.623 ceh32_T0 end1_T0 0.000
WBGene00002978_Y105E8B.1_lev-11_protein-coding E022 chrI:14625279-14625435 1.053 ceh32_T0 nhr25_T0 0.005
WBGene00002978_Y105E8B.1_lev-11_protein-coding E022 chrI:14625279-14625435 3.788 ceh32_T0 end1_T0 0.000
WBGene00002978_Y105E8B.1_lev-11_protein-coding E022 chrI:14625279-14625435 4.124 ceh32_T0 hlh1_T0 0.000
WBGene00002979_C46H11.4_lfe-2_protein-coding J027 chrI:5038639-5038694 1.084 ceh32_T0 nhr25_T0 0.011
WBGene00002981_ZK593.6_lgg-2_protein-coding E003 chrIV:10935136-10935137 1.005 ceh32_T0 end1_T0 0.001
WBGene00002981_ZK593.6_lgg-2_protein-coding E003 chrIV:10935136-10935137 1.245 ceh32_T0 pha4_T0 0.000
WBGene00002981_ZK593.6_lgg-2_protein-coding E006 chrIV:10935756-10935759 1.090 ceh32_T0 end1_T0 0.000
WBGene00002981_ZK593.6_lgg-2_protein-coding E006 chrIV:10935756-10935759 1.295 ceh32_T0 pha4_T0 0.000
WBGene00002981_ZK593.6_lgg-2_protein-coding E007 chrIV:10935760-10935825 1.027 ceh32_T0 end1_T0 0.000
WBGene00002981_ZK593.6_lgg-2_protein-coding E007 chrIV:10935760-10935825 1.142 ceh32_T0 pha4_T0 0.000
WBGene00002981_ZK593.6_lgg-2_protein-coding J012 chrIV:10935138-10935755 1.067 ceh32_T0 end1_T0 0.000
WBGene00002981_ZK593.6_lgg-2_protein-coding J012 chrIV:10935138-10935755 1.302 ceh32_T0 pha4_T0 0.000
WBGene00002990_C37F5.1_lin-1_protein-coding E003 chrIV:2278199-2278479 1.304 ceh32_T0 pha4_T0 0.005
WBGene00002990_C37F5.1_lin-1_protein-coding E003 chrIV:2278199-2278479 1.858 ceh32_T0 end1_T0 0.000
WBGene00002990_C37F5.1_lin-1_protein-coding E004 chrIV:2278892-2279181 1.209 ceh32_T0 pha4_T0 0.001
WBGene00002990_C37F5.1_lin-1_protein-coding E004 chrIV:2278892-2279181 1.934 ceh32_T0 end1_T0 0.001
WBGene00002992_F36H1.4_lin-3_protein-coding J022 chrIV:11057869-11059404 1.483 ceh32_T0 hlh1_T0 0.010
WBGene00002998_ZK637.7_lin-9_protein-coding E009 chrIII:8903841-8903959 1.032 ceh32_T0 pha4_T0 0.082
WBGene00002998_ZK637.7_lin-9_protein-coding E010 chrIII:8904069-8904131 1.124 ceh32_T0 nhr25_T0 0.037
WBGene00002998_ZK637.7_lin-9_protein-coding J019 chrIII:8903960-8904068 1.065 ceh32_T0 pha4_T0 0.089
WBGene00002998_ZK637.7_lin-9_protein-coding J019 chrIII:8903960-8904068 1.148 ceh32_T0 nhr25_T0 0.035
WBGene00003000_ZC247.3_lin-11_protein-coding E007 chrI:10252636-10252737 12.918 ceh32_T0 nhr25_T0 0.015
WBGene00003000_ZC247.3_lin-11_protein-coding J016 chrI:10252313-10252635 1.157 ceh32_T0 hlh1_T0 0.008
WBGene00003000_ZC247.3_lin-11_protein-coding J016 chrI:10252313-10252635 12.694 ceh32_T0 nhr25_T0 0.035
WBGene00003014_F02E9.2_lin-28_protein-coding E004 chrI:8410663-8410804 1.055 ceh32_T0 hlh1_T0 0.005
WBGene00003021_F44B9.6_lin-36_protein-coding J017 chrIII:8019857-8019957 1.624 ceh32_T0 nhr25_T0 0.004
WBGene00003026_C12C8.3_lin-41_protein-coding E011 chrI:9340020-9340143 1.288 ceh32_T0 nhr25_T0 0.096
WBGene00003026_C12C8.3_lin-41_protein-coding E012 chrI:9340198-9340469 1.528 ceh32_T0 nhr25_T0 0.000
WBGene00003026_C12C8.3_lin-41_protein-coding E013 chrI:9340857-9341128 1.466 ceh32_T0 nhr25_T0 0.000
WBGene00003026_C12C8.3_lin-41_protein-coding E014 chrI:9341176-9341316 1.514 ceh32_T0 nhr25_T0 0.000
WBGene00003026_C12C8.3_lin-41_protein-coding E015 chrI:9341360-9341409 1.386 ceh32_T0 nhr25_T0 0.001
WBGene00003026_C12C8.3_lin-41_protein-coding E016 chrI:9341453-9341714 1.566 ceh32_T0 nhr25_T0 0.000
WBGene00003026_C12C8.3_lin-41_protein-coding E017 chrI:9341762-9341907 1.645 ceh32_T0 nhr25_T0 0.000
WBGene00003026_C12C8.3_lin-41_protein-coding J031 chrI:9340470-9340856 1.271 ceh32_T0 nhr25_T0 0.004
WBGene00003026_C12C8.3_lin-41_protein-coding J033 chrI:9341317-9341359 1.125 ceh32_T0 nhr25_T0 0.013
WBGene00003044_F18A1.3_lir-1_protein-coding E001 chrII:7672010-7672108 1.893 ceh32_T0 nhr25_T0 0.000
WBGene00003044_F18A1.3_lir-1_protein-coding J014 chrII:7672109-7681050 1.179 ceh32_T0 pha4_T0 0.002
WBGene00003044_F18A1.3_lir-1_protein-coding J014 chrII:7672109-7681050 1.712 ceh32_T0 nhr25_T0 0.000
WBGene00003048_W06F12.1_lit-1_protein-coding E008 chrIII:13717853-13717964 1.191 ceh32_T0 hlh1_T0 0.000
WBGene00003077_Y62E10A.12_lsm-3_protein-coding E001 chrIV:13387417-13387468 1.082 ceh32_T0 nhr25_T0 0.000
WBGene00003079_F28F8.3_lsm-5_protein-coding E003 chrV:15570030-15570374 1.460 ceh32_T0 nhr25_T0 0.000
WBGene00003081_ZK593.7_lsm-7_protein-coding E001 chrIV:10933351-10933501 1.290 ceh32_T0 nhr25_T0 0.000
WBGene00003082_Y73B6BL.32_lsm-8_protein-coding J004 chrIV:6326617-6326843 1.007 ceh32_T0 pha4_T0 0.012
WBGene00003082_Y73B6BL.32_lsm-8_protein-coding J004 chrIV:6326617-6326843 1.037 ceh32_T0 nhr25_T0 0.000
WBGene00003086_Y37A1B.2_lst-4_protein-coding E018 chrIV:14066806-14066807 1.130 ceh32_T0 nhr25_T0 0.018
WBGene00003086_Y37A1B.2_lst-4_protein-coding J041 chrIV:14069149-14069754 1.002 ceh32_T0 end1_T0 0.036
WBGene00003089_K02C4.4_ltd-1_protein-coding J015 chrII:8090448-8090499 1.616 ceh32_T0 end1_T0 0.037
WBGene00003102_C08C3.3_mab-5_protein-coding E001 chrIII:7776907-7777391 1.489 ceh32_T0 hlh1_T0 0.002
WBGene00003102_C08C3.3_mab-5_protein-coding E001 chrIII:7776907-7777391 1.622 ceh32_T0 nhr25_T0 0.000
WBGene00003112_F35G12.6_mab-21_protein-coding E005 chrIII:4602793-4603051 1.497 ceh32_T0 end1_T0 0.006
WBGene00003112_F35G12.6_mab-21_protein-coding E005 chrIII:4602793-4603051 1.627 ceh32_T0 pha4_T0 0.006
WBGene00003129_Y37E11AL.7_map-1_protein-coding E009 chrIV:3686561-3686644 1.171 ceh32_T0 end1_T0 0.000
WBGene00003129_Y37E11AL.7_map-1_protein-coding E010 chrIV:3686750-3686867 1.173 ceh32_T0 end1_T0 0.000
WBGene00003129_Y37E11AL.7_map-1_protein-coding J016 chrIV:3686645-3686749 1.067 ceh32_T0 pha4_T0 0.016
WBGene00003129_Y37E11AL.7_map-1_protein-coding J016 chrIV:3686645-3686749 1.415 ceh32_T0 end1_T0 0.000
WBGene00003130_Y116A8A.9_map-2_protein-coding E008 chrIV:16853744-16853815 1.038 ceh32_T0 pha4_T0 0.014
WBGene00003130_Y116A8A.9_map-2_protein-coding E008 chrIV:16853744-16853815 1.249 ceh32_T0 end1_T0 0.018
WBGene00003130_Y116A8A.9_map-2_protein-coding E009 chrIV:16854831-16854882 1.032 ceh32_T0 nhr25_T0 0.000
WBGene00003130_Y116A8A.9_map-2_protein-coding E009 chrIV:16854831-16854882 1.038 ceh32_T0 end1_T0 0.000
WBGene00003130_Y116A8A.9_map-2_protein-coding J019 chrIV:16853464-16854830 1.165 ceh32_T0 end1_T0 0.003
WBGene00003130_Y116A8A.9_map-2_protein-coding J019 chrIV:16853464-16854830 1.469 ceh32_T0 pha4_T0 0.001
WBGene00003130_Y116A8A.9_map-2_protein-coding J020 chrIV:16853816-16854830 1.105 ceh32_T0 nhr25_T0 0.005
WBGene00003130_Y116A8A.9_map-2_protein-coding J020 chrIV:16853816-16854830 1.109 ceh32_T0 hlh1_T0 0.001
WBGene00003130_Y116A8A.9_map-2_protein-coding J020 chrIV:16853816-16854830 1.423 ceh32_T0 pha4_T0 0.003
WBGene00003144_Y38F1A.10_max-2_protein-coding E001 chrII:13014331-13014417 1.247 ceh32_T0 nhr25_T0 0.000
WBGene00003144_Y38F1A.10_max-2_protein-coding E001 chrII:13014331-13014417 1.324 ceh32_T0 hlh1_T0 0.000
WBGene00003144_Y38F1A.10_max-2_protein-coding E002 chrII:13014418-13015360 1.114 ceh32_T0 hlh1_T0 0.000
WBGene00003150_F49E11.1_mbk-2_protein-coding J050 chrIV:13033931-13034823 1.146 ceh32_T0 end1_T0 0.000
WBGene00003150_F49E11.1_mbk-2_protein-coding J050 chrIV:13033931-13034823 1.259 ceh32_T0 pha4_T0 0.000
WBGene00003156_Y39G10AR.14_mcm-4_protein-coding J014 chrI:2321554-2321623 1.136 ceh32_T0 pha4_T0 0.000
WBGene00003161_Y69A2AR.30_mdf-2_protein-coding E004 chrIV:2640515-2640561 1.083 ceh32_T0 nhr25_T0 0.016
WBGene00003163_R03E9.1_mdl-1_protein-coding E002 chrX:6742689-6742969 1.042 ceh32_T0 end1_T0 0.083
WBGene00003183_T01G9.5_mei-1_protein-coding E004 chrI:8296541-8296549 1.159 ceh32_T0 nhr25_T0 0.000
WBGene00003183_T01G9.5_mei-1_protein-coding J009 chrI:8296222-8296540 1.478 ceh32_T0 nhr25_T0 0.000
WBGene00003196_C06C3.1_mel-11_protein-coding J022 chrII:9361867-9362043 1.084 ceh32_T0 pha4_T0 0.006
WBGene00003196_C06C3.1_mel-11_protein-coding J022 chrII:9361867-9362043 1.330 ceh32_T0 end1_T0 0.000
WBGene00003209_ZK858.4_mel-26_protein-coding J011 chrI:9134439-9134974 1.253 ceh32_T0 nhr25_T0 0.000
WBGene00003219_F54F7.5_mes-1_protein-coding J023 chrX:11861591-11861767 1.246 ceh32_T0 pha4_T0 0.006
WBGene00003234_Y56A3A.3_mif-1_protein-coding J005 chrIII:11848266-11848314 1.006 ceh32_T0 end1_T0 0.001
WBGene00003235_C52E4.2_mif-2_protein-coding E001 chrV:11976774-11976957 1.143 ceh32_T0 nhr25_T0 0.000
WBGene00003235_C52E4.2_mif-2_protein-coding E001 chrV:11976774-11976957 1.252 ceh32_T0 pha4_T0 0.045
WBGene00003235_C52E4.2_mif-2_protein-coding E001 chrV:11976774-11976957 1.417 ceh32_T0 end1_T0 0.000
WBGene00003236_F13G3.9_mif-3_protein-coding J004 chrI:7313235-7313364 1.019 ceh32_T0 end1_T0 0.022
WBGene00003236_F13G3.9_mif-3_protein-coding J004 chrI:7313235-7313364 1.105 ceh32_T0 pha4_T0 0.001
WBGene00003237_Y73B6BL.13_mif-4_protein-coding E001 chrIV:6335231-6335425 6.212 ceh32_T0 hlh1_T0 0.047
WBGene00003237_Y73B6BL.13_mif-4_protein-coding J005 chrIV:6335884-6335927 6.185 ceh32_T0 hlh1_T0 0.044
WBGene00003237_Y73B6BL.13_mif-4_protein-coding J005 chrIV:6335884-6335927 18.165 ceh32_T0 nhr25_T0 0.055
WBGene00003241_T05C12.6_mig-5_protein-coding E003 chrII:8182627-8182639 1.176 ceh32_T0 nhr25_T0 0.049
WBGene00003241_T05C12.6_mig-5_protein-coding J014 chrII:8182640-8182789 1.036 ceh32_T0 hlh1_T0 0.024
WBGene00003241_T05C12.6_mig-5_protein-coding J014 chrII:8182640-8182789 1.243 ceh32_T0 nhr25_T0 0.017
WBGene00003242_C37C3.6_mig-6_protein-coding E014 chrV:7833825-7833921 2.926 ceh32_T0 hlh1_T0 0.000
WBGene00003242_C37C3.6_mig-6_protein-coding E015 chrV:7834668-7834796 2.960 ceh32_T0 hlh1_T0 0.000
WBGene00003242_C37C3.6_mig-6_protein-coding E016 chrV:7834847-7835197 1.151 ceh32_T0 nhr25_T0 0.012
WBGene00003242_C37C3.6_mig-6_protein-coding E016 chrV:7834847-7835197 2.750 ceh32_T0 hlh1_T0 0.000
WBGene00003242_C37C3.6_mig-6_protein-coding E017 chrV:7840437-7840528 2.897 ceh32_T0 hlh1_T0 0.000
WBGene00003242_C37C3.6_mig-6_protein-coding E018 chrV:7840926-7841514 3.179 ceh32_T0 hlh1_T0 0.000
WBGene00003242_C37C3.6_mig-6_protein-coding E019 chrV:7841727-7842384 2.809 ceh32_T0 hlh1_T0 0.000
WBGene00003242_C37C3.6_mig-6_protein-coding J035 chrV:7840529-7840925 3.046 ceh32_T0 hlh1_T0 0.000
WBGene00003242_C37C3.6_mig-6_protein-coding J036 chrV:7841515-7841726 2.707 ceh32_T0 hlh1_T0 0.000
WBGene00003243_F10E9.6_mig-10_protein-coding E002 chrIII:8282109-8282358 1.084 ceh32_T0 end1_T0 0.000
WBGene00003243_F10E9.6_mig-10_protein-coding E002 chrIII:8282109-8282358 1.312 ceh32_T0 pha4_T0 0.000
WBGene00003243_F10E9.6_mig-10_protein-coding E002 chrIII:8282109-8282358 1.640 ceh32_T0 hlh1_T0 0.000
WBGene00003243_F10E9.6_mig-10_protein-coding E003 chrIII:8294037-8294160 1.272 ceh32_T0 pha4_T0 0.000
WBGene00003243_F10E9.6_mig-10_protein-coding E003 chrIII:8294037-8294160 1.542 ceh32_T0 hlh1_T0 0.000
WBGene00003243_F10E9.6_mig-10_protein-coding E004 chrIII:8300193-8300273 1.149 ceh32_T0 nhr25_T0 0.000
WBGene00003243_F10E9.6_mig-10_protein-coding J014 chrIII:8282359-8294036 1.437 ceh32_T0 hlh1_T0 0.000
WBGene00003243_F10E9.6_mig-10_protein-coding J015 chrIII:8294161-8300349 1.322 ceh32_T0 hlh1_T0 0.000
WBGene00003243_F10E9.6_mig-10_protein-coding J015 chrIII:8294161-8300349 1.771 ceh32_T0 pha4_T0 0.010
WBGene00003243_F10E9.6_mig-10_protein-coding J016 chrIII:8300274-8300349 1.028 ceh32_T0 nhr25_T0 0.000
WBGene00003253_PAR2.4_mig-22_protein-coding E016 chrIII:8767326-8767335 1.372 ceh32_T0 nhr25_T0 0.001
WBGene00003375_T04C9.4_mlp-1_protein-coding E008 chrIII:5972562-5972582 5.925 ceh32_T0 nhr25_T0 0.099
WBGene00003375_T04C9.4_mlp-1_protein-coding E008 chrIII:5972562-5972582 5.867 ceh32_T0 hlh1_T0 0.037
WBGene00003389_K03H1.2_mog-1_protein-coding E007 chrIII:9956097-9956215 1.029 ceh32_T0 end1_T0 0.015
WBGene00003389_K03H1.2_mog-1_protein-coding J013 chrIII:9956040-9956096 1.068 ceh32_T0 end1_T0 0.004
WBGene00003389_K03H1.2_mog-1_protein-coding J013 chrIII:9956040-9956096 1.070 ceh32_T0 pha4_T0 0.002
WBGene00003390_H20J04.8_mog-2_protein-coding E001 chrII:4324361-4324596 1.071 ceh32_T0 end1_T0 0.002
WBGene00003390_H20J04.8_mog-2_protein-coding J003 chrII:4324597-4325335 1.011 ceh32_T0 pha4_T0 0.015
WBGene00003390_H20J04.8_mog-2_protein-coding J003 chrII:4324597-4325335 1.096 ceh32_T0 end1_T0 0.006
WBGene00003400_K12C11.4_dapk-1_protein-coding E009 chrI:1316674-1317180 1.422 ceh32_T0 end1_T0 0.009
WBGene00003400_K12C11.4_dapk-1_protein-coding E009 chrI:1316674-1317180 1.491 ceh32_T0 nhr25_T0 0.000
WBGene00003401_F43C1.2_mpk-1_protein-coding E007 chrIII:4227891-4228094 1.025 ceh32_T0 hlh1_T0 0.036
WBGene00003401_F43C1.2_mpk-1_protein-coding E007 chrIII:4227891-4228094 2.051 ceh32_T0 nhr25_T0 0.000
WBGene00003401_F43C1.2_mpk-1_protein-coding J013 chrIII:4219644-4227890 1.832 ceh32_T0 nhr25_T0 0.000
WBGene00003407_F57C12.5_mrp-1_protein-coding E027 chrX:586205-586387 1.041 ceh32_T0 hlh1_T0 0.067
WBGene00003407_F57C12.5_mrp-1_protein-coding E027 chrX:586205-586387 1.264 ceh32_T0 nhr25_T0 0.053
WBGene00003407_F57C12.5_mrp-1_protein-coding E028 chrX:587370-587483 1.270 ceh32_T0 hlh1_T0 0.019
WBGene00003407_F57C12.5_mrp-1_protein-coding E028 chrX:587370-587483 1.310 ceh32_T0 end1_T0 0.034
WBGene00003407_F57C12.5_mrp-1_protein-coding E028 chrX:587370-587483 1.537 ceh32_T0 nhr25_T0 0.012
WBGene00003407_F57C12.5_mrp-1_protein-coding J053 chrX:586049-586204 1.293 ceh32_T0 nhr25_T0 0.097
WBGene00003407_F57C12.5_mrp-1_protein-coding J054 chrX:586388-587369 1.475 ceh32_T0 hlh1_T0 0.008
WBGene00003407_F57C12.5_mrp-1_protein-coding J054 chrX:586388-587369 1.785 ceh32_T0 nhr25_T0 0.002
WBGene00003407_F57C12.5_mrp-1_protein-coding J054 chrX:586388-587369 1.953 ceh32_T0 pha4_T0 0.030
WBGene00003407_F57C12.5_mrp-1_protein-coding J054 chrX:586388-587369 2.035 ceh32_T0 end1_T0 0.001
WBGene00003423_R10E9.1_msi-1_protein-coding E005 chrIII:3971609-3971689 1.129 ceh32_T0 pha4_T0 0.019
WBGene00003423_R10E9.1_msi-1_protein-coding J013 chrIII:3971690-3971794 1.060 ceh32_T0 pha4_T0 0.032
WBGene00003476_T24A11.1_mtm-3_protein-coding E003 chrIII:3791280-3791614 1.165 ceh32_T0 nhr25_T0 0.000
WBGene00003476_T24A11.1_mtm-3_protein-coding E010 chrIII:3799864-3799875 1.272 ceh32_T0 nhr25_T0 0.000
WBGene00003476_T24A11.1_mtm-3_protein-coding J014 chrIII:3790839-3791279 1.206 ceh32_T0 nhr25_T0 0.000
WBGene00003476_T24A11.1_mtm-3_protein-coding J016 chrIII:3791615-3792058 1.130 ceh32_T0 nhr25_T0 0.000
WBGene00003476_T24A11.1_mtm-3_protein-coding J023 chrIII:3799876-3799917 1.216 ceh32_T0 nhr25_T0 0.005
WBGene00003477_H28G03.6_mtm-5_protein-coding J041 chrX:5243051-5243310 1.850 ceh32_T0 end1_T0 0.017
WBGene00003480_F54H5.4_klf-3_protein-coding E003 chrII:6619409-6619475 12.613 ceh32_T0 end1_T0 0.021
WBGene00003480_F54H5.4_klf-3_protein-coding J009 chrII:6619476-6619519 12.215 ceh32_T0 end1_T0 0.070
WBGene00003507_C14C11.6_mut-14_protein-coding E005 chrV:5660569-5660704 1.534 ceh32_T0 nhr25_T0 0.001
WBGene00003516_C43E11.6_nab-1_protein-coding E001 chrI:4229577-4229668 1.423 ceh32_T0 hlh1_T0 0.000
WBGene00003516_C43E11.6_nab-1_protein-coding E001 chrI:4229577-4229668 1.968 ceh32_T0 end1_T0 0.006
WBGene00003516_C43E11.6_nab-1_protein-coding E001 chrI:4229577-4229668 2.456 ceh32_T0 nhr25_T0 0.000
WBGene00003516_C43E11.6_nab-1_protein-coding E002 chrI:4229888-4229894 1.568 ceh32_T0 nhr25_T0 0.000
WBGene00003516_C43E11.6_nab-1_protein-coding E002 chrI:4229888-4229894 1.950 ceh32_T0 end1_T0 0.000
WBGene00003516_C43E11.6_nab-1_protein-coding E003 chrI:4229895-4230007 1.114 ceh32_T0 hlh1_T0 0.001
WBGene00003516_C43E11.6_nab-1_protein-coding E003 chrI:4229895-4230007 1.301 ceh32_T0 pha4_T0 0.073
WBGene00003516_C43E11.6_nab-1_protein-coding E003 chrI:4229895-4230007 1.600 ceh32_T0 nhr25_T0 0.000
WBGene00003516_C43E11.6_nab-1_protein-coding E003 chrI:4229895-4230007 1.755 ceh32_T0 end1_T0 0.006
WBGene00003516_C43E11.6_nab-1_protein-coding E004 chrI:4230764-4230859 1.139 ceh32_T0 hlh1_T0 0.000
WBGene00003516_C43E11.6_nab-1_protein-coding E004 chrI:4230764-4230859 1.171 ceh32_T0 pha4_T0 0.091
WBGene00003516_C43E11.6_nab-1_protein-coding E004 chrI:4230764-4230859 1.582 ceh32_T0 end1_T0 0.004
WBGene00003516_C43E11.6_nab-1_protein-coding E004 chrI:4230764-4230859 1.680 ceh32_T0 nhr25_T0 0.000
WBGene00003516_C43E11.6_nab-1_protein-coding J017 chrI:4229669-4229887 1.682 ceh32_T0 nhr25_T0 0.000
WBGene00003516_C43E11.6_nab-1_protein-coding J017 chrI:4229669-4229887 2.003 ceh32_T0 end1_T0 0.000
WBGene00003516_C43E11.6_nab-1_protein-coding J018 chrI:4230008-4230763 1.214 ceh32_T0 hlh1_T0 0.000
WBGene00003516_C43E11.6_nab-1_protein-coding J018 chrI:4230008-4230763 1.738 ceh32_T0 end1_T0 0.018
WBGene00003516_C43E11.6_nab-1_protein-coding J018 chrI:4230008-4230763 2.111 ceh32_T0 nhr25_T0 0.000
WBGene00003517_F31F6.6_nac-1_protein-coding E011 chrX:14898089-14898441 6.801 ceh32_T0 nhr25_T0 0.053
WBGene00003526_C07D10.4_nas-7_protein-coding J015 chrII:7402009-7402065 1.247 ceh32_T0 end1_T0 0.046
WBGene00003576_W01B6.9_ndc-80_protein-coding E001 chrIV:10086137-10086259 1.036 ceh32_T0 end1_T0 0.021
WBGene00003589_T07C4.9_nex-2_protein-coding E004 chrIII:10329696-10329792 1.155 ceh32_T0 nhr25_T0 0.001
WBGene00003592_ZK1290.4_nfi-1_protein-coding J019 chrII:7538298-7538699 1.105 ceh32_T0 pha4_T0 0.000
WBGene00003592_ZK1290.4_nfi-1_protein-coding J019 chrII:7538298-7538699 1.429 ceh32_T0 end1_T0 0.000
WBGene00003596_T19A6.2_ngp-1_protein-coding E002 chrI:8394751-8394842 1.066 ceh32_T0 hlh1_T0 0.000
WBGene00003596_T19A6.2_ngp-1_protein-coding E003 chrI:8394843-8394862 1.083 ceh32_T0 nhr25_T0 0.004
WBGene00003596_T19A6.2_ngp-1_protein-coding E003 chrI:8394843-8394862 1.140 ceh32_T0 hlh1_T0 0.000
WBGene00003596_T19A6.2_ngp-1_protein-coding E003 chrI:8394843-8394862 1.248 ceh32_T0 end1_T0 0.001
WBGene00003596_T19A6.2_ngp-1_protein-coding E003 chrI:8394843-8394862 1.273 ceh32_T0 pha4_T0 0.001
WBGene00003599_W04H10.3_nhl-3_protein-coding J015 chrII:595480-595532 1.030 ceh32_T0 end1_T0 0.000
WBGene00003601_C32F10.6_nhr-2_protein-coding J009 chrI:5820920-5820998 1.179 ceh32_T0 pha4_T0 0.027
WBGene00003601_C32F10.6_nhr-2_protein-coding J009 chrI:5820920-5820998 1.182 ceh32_T0 end1_T0 0.013
WBGene00003610_ZC410.1_nhr-11_protein-coding E002 chrIV:9070161-9070245 1.247 ceh32_T0 pha4_T0 0.045
WBGene00003620_F21D12.1_nhr-21_protein-coding E004 chrII:7346650-7346770 1.212 ceh32_T0 hlh1_T0 0.075
WBGene00003622_C01H6.5_nhr-23_protein-coding E004 chrI:7218786-7219177 1.247 ceh32_T0 nhr25_T0 0.000
WBGene00003622_C01H6.5_nhr-23_protein-coding J018 chrI:7219178-7219317 1.254 ceh32_T0 nhr25_T0 0.012
WBGene00003623_F11C1.6_nhr-25_protein-coding J016 chrX:13008589-13008885 1.235 ceh32_T0 nhr25_T0 0.071
WBGene00003624_C11G6.4_nhr-28_protein-coding E002 chrX:16355290-16355375 1.109 ceh32_T0 pha4_T0 0.057
WBGene00003625_C26B2.3_nhr-31_protein-coding J014 chrIV:8023381-8023820 1.159 ceh32_T0 end1_T0 0.056
WBGene00003625_C26B2.3_nhr-31_protein-coding J015 chrIV:8023971-8024170 1.163 ceh32_T0 end1_T0 0.088
WBGene00003628_C07A12.3_nhr-35_protein-coding J022 chrX:4535489-4535535 1.013 ceh32_T0 pha4_T0 0.015
WBGene00003630_T03G6.2_nhr-40_protein-coding E003 chrX:2600806-2600924 1.047 ceh32_T0 pha4_T0 0.036
WBGene00003630_T03G6.2_nhr-40_protein-coding E003 chrX:2600806-2600924 1.202 ceh32_T0 end1_T0 0.000
WBGene00003630_T03G6.2_nhr-40_protein-coding E004 chrX:2601750-2601801 1.274 ceh32_T0 end1_T0 0.000
WBGene00003630_T03G6.2_nhr-40_protein-coding J017 chrX:2600925-2601749 1.075 ceh32_T0 nhr25_T0 0.017
WBGene00003630_T03G6.2_nhr-40_protein-coding J017 chrX:2600925-2601749 1.421 ceh32_T0 end1_T0 0.000
WBGene00003640_C06C6.5_nhr-50_protein-coding E009 chrV:15999419-15999636 1.645 ceh32_T0 end1_T0 0.069
WBGene00003643_K06B4.11_nhr-53_protein-coding E005 chrV:15701967-15702052 1.074 ceh32_T0 end1_T0 0.056
WBGene00003647_T05B4.2_nhr-57_protein-coding J009 chrV:4132020-4132688 1.079 ceh32_T0 end1_T0 0.007
WBGene00003647_T05B4.2_nhr-57_protein-coding J009 chrV:4132020-4132688 1.372 ceh32_T0 pha4_T0 0.000
WBGene00003652_Y67A6A.2_nhr-62_protein-coding E002 chrI:9839671-9839855 2.037 ceh32_T0 nhr25_T0 0.071
WBGene00003652_Y67A6A.2_nhr-62_protein-coding E004 chrI:9840997-9841119 1.925 ceh32_T0 nhr25_T0 0.091
WBGene00003657_C08F8.8_nhr-67_protein-coding J010 chrIV:11171262-11171876 1.009 ceh32_T0 pha4_T0 0.001
WBGene00003657_C08F8.8_nhr-67_protein-coding J010 chrIV:11171262-11171876 1.118 ceh32_T0 nhr25_T0 0.010
WBGene00003681_Y15E3A.1_nhr-91_protein-coding E002 chrX:15309375-15309393 4.193 ceh32_T0 nhr25_T0 0.000
WBGene00003681_Y15E3A.1_nhr-91_protein-coding E003 chrX:15309394-15309539 3.354 ceh32_T0 nhr25_T0 0.000
WBGene00003681_Y15E3A.1_nhr-91_protein-coding E004 chrX:15309597-15309702 2.790 ceh32_T0 nhr25_T0 0.000
WBGene00003681_Y15E3A.1_nhr-91_protein-coding E005 chrX:15309754-15309842 2.416 ceh32_T0 nhr25_T0 0.000
WBGene00003694_R11E3.5_nhr-104_protein-coding E001 chrIV:4784233-4784653 1.830 ceh32_T0 end1_T0 0.000
WBGene00003694_R11E3.5_nhr-104_protein-coding E001 chrIV:4784233-4784653 2.117 ceh32_T0 nhr25_T0 0.000
WBGene00003694_R11E3.5_nhr-104_protein-coding E001 chrIV:4784233-4784653 2.241 ceh32_T0 hlh1_T0 0.000
WBGene00003709_K12H6.1_nhr-119_protein-coding J019 chrII:2800348-2800494 1.149 ceh32_T0 end1_T0 0.004
WBGene00003712_Y41D4B.9_nhr-122_protein-coding E002 chrIV:1614050-1614135 1.030 ceh32_T0 pha4_T0 0.061
WBGene00003712_Y41D4B.9_nhr-122_protein-coding E002 chrIV:1614050-1614135 1.252 ceh32_T0 end1_T0 0.000
WBGene00003712_Y41D4B.9_nhr-122_protein-coding J007 chrIV:1613994-1614049 1.591 ceh32_T0 end1_T0 0.000
WBGene00003717_T13F3.3_nhr-127_protein-coding E001 chrV:16261647-16262407 1.445 ceh32_T0 nhr25_T0 0.040
WBGene00003717_T13F3.3_nhr-127_protein-coding J008 chrV:16262408-16262505 1.616 ceh32_T0 nhr25_T0 0.037
WBGene00003721_T01G6.2_nhr-131_protein-coding J007 chrV:494738-494784 2.248 ceh32_T0 end1_T0 0.021
WBGene00003749_ZK1320.10_nlp-11_protein-coding E002 chrII:9690798-9690953 1.362 ceh32_T0 nhr25_T0 0.095
WBGene00003749_ZK1320.10_nlp-11_protein-coding E002 chrII:9690798-9690953 1.491 ceh32_T0 pha4_T0 0.081
WBGene00003749_ZK1320.10_nlp-11_protein-coding E002 chrII:9690798-9690953 1.720 ceh32_T0 end1_T0 0.026
WBGene00003749_ZK1320.10_nlp-11_protein-coding E003 chrII:9691758-9691939 1.209 ceh32_T0 nhr25_T0 0.053
WBGene00003749_ZK1320.10_nlp-11_protein-coding E003 chrII:9691758-9691939 1.553 ceh32_T0 end1_T0 0.093
WBGene00003749_ZK1320.10_nlp-11_protein-coding J005 chrII:9690954-9691757 1.277 ceh32_T0 nhr25_T0 0.014
WBGene00003750_M01D7.5_nlp-12_protein-coding E002 chrI:1843541-1843599 5.559 ceh32_T0 hlh1_T0 0.059
WBGene00003772_F20B10.1_nlr-1_protein-coding E011 chrIV:12175399-12175459 1.126 ceh32_T0 nhr25_T0 0.064
WBGene00003772_F20B10.1_nlr-1_protein-coding J026 chrIV:12174894-12175398 1.126 ceh32_T0 nhr25_T0 0.060
WBGene00003783_R03D7.7_nos-1_protein-coding J014 chrII:10952916-10952966 1.041 ceh32_T0 pha4_T0 0.065
WBGene00003783_R03D7.7_nos-1_protein-coding J014 chrII:10952916-10952966 1.117 ceh32_T0 end1_T0 0.027
WBGene00003785_Y53C12B.3_nos-3_protein-coding E008 chrII:9749849-9749855 1.064 ceh32_T0 hlh1_T0 0.000
WBGene00003785_Y53C12B.3_nos-3_protein-coding E009 chrII:9749856-9749972 1.004 ceh32_T0 pha4_T0 0.012
WBGene00003785_Y53C12B.3_nos-3_protein-coding E009 chrII:9749856-9749972 1.217 ceh32_T0 end1_T0 0.000
WBGene00003785_Y53C12B.3_nos-3_protein-coding J017 chrII:9749804-9749848 1.133 ceh32_T0 pha4_T0 0.000
WBGene00003785_Y53C12B.3_nos-3_protein-coding J017 chrII:9749804-9749848 1.334 ceh32_T0 hlh1_T0 0.000
WBGene00003785_Y53C12B.3_nos-3_protein-coding J018 chrII:9749804-9749855 1.083 ceh32_T0 pha4_T0 0.010
WBGene00003785_Y53C12B.3_nos-3_protein-coding J018 chrII:9749804-9749855 1.302 ceh32_T0 end1_T0 0.000
WBGene00003786_VC5.3_npa-1_protein-coding E008 chrV:7077659-7078030 1.219 ceh32_T0 end1_T0 0.099
WBGene00003787_K07F5.13_npp-1_protein-coding E004 chrIV:9859234-9859597 1.016 ceh32_T0 hlh1_T0 0.012
WBGene00003791_F07A11.3_npp-5_protein-coding J013 chrII:11599644-11599699 1.208 ceh32_T0 end1_T0 0.074
WBGene00003792_F56A3.3_npp-6_protein-coding J022 chrI:5176918-5176971 1.221 ceh32_T0 pha4_T0 0.049
WBGene00003792_F56A3.3_npp-6_protein-coding J022 chrI:5176918-5176971 1.318 ceh32_T0 end1_T0 0.008
WBGene00003796_ZK328.5_npp-10_protein-coding E010 chrIII:6019038-6019043 1.116 ceh32_T0 nhr25_T0 0.000
WBGene00003796_ZK328.5_npp-10_protein-coding J022 chrIII:6019044-6019085 1.253 ceh32_T0 nhr25_T0 0.000
WBGene00003801_C29E4.4_npp-15_protein-coding J010 chrIII:7929135-7929178 1.289 ceh32_T0 end1_T0 0.051
WBGene00003825_B0286.4_ntl-2_protein-coding E008 chrII:4374988-4375023 1.519 ceh32_T0 nhr25_T0 0.091
WBGene00003825_B0286.4_ntl-2_protein-coding J021 chrII:4374699-4374987 1.520 ceh32_T0 nhr25_T0 0.087
WBGene00003851_Y102E9.1_odr-4_protein-coding E009 chrIII:6733179-6733184 1.199 ceh32_T0 nhr25_T0 0.003
WBGene00003851_Y102E9.1_odr-4_protein-coding J019 chrIII:6733131-6733178 1.145 ceh32_T0 nhr25_T0 0.009
WBGene00003858_K04G7.3_ogt-1_protein-coding E013 chrIII:7153374-7153541 1.437 ceh32_T0 pha4_T0 0.042
WBGene00003858_K04G7.3_ogt-1_protein-coding E013 chrIII:7153374-7153541 1.488 ceh32_T0 end1_T0 0.017
WBGene00003858_K04G7.3_ogt-1_protein-coding E014 chrIII:7153735-7153770 1.146 ceh32_T0 hlh1_T0 0.099
WBGene00003858_K04G7.3_ogt-1_protein-coding E014 chrIII:7153735-7153770 2.050 ceh32_T0 end1_T0 0.006
WBGene00003858_K04G7.3_ogt-1_protein-coding E014 chrIII:7153735-7153770 2.111 ceh32_T0 pha4_T0 0.048
WBGene00003858_K04G7.3_ogt-1_protein-coding J026 chrIII:7153542-7153734 2.047 ceh32_T0 end1_T0 0.008
WBGene00003858_K04G7.3_ogt-1_protein-coding J026 chrIII:7153542-7153734 2.108 ceh32_T0 pha4_T0 0.058
WBGene00003870_C18E9.11_ooc-5_protein-coding E003 chrII:8993249-8993266 1.184 ceh32_T0 end1_T0 0.049
WBGene00003870_C18E9.11_ooc-5_protein-coding E003 chrII:8993249-8993266 1.233 ceh32_T0 nhr25_T0 0.038
WBGene00003870_C18E9.11_ooc-5_protein-coding J007 chrII:8993249-8993308 1.134 ceh32_T0 end1_T0 0.071
WBGene00003878_F56F4.5_pept-3_protein-coding E004 chrI:6134071-6134244 7.012 ceh32_T0 nhr25_T0 0.098
WBGene00003883_T27B1.1_osm-1_protein-coding E002 chrX:16541813-16541956 1.130 ceh32_T0 hlh1_T0 0.097
WBGene00003883_T27B1.1_osm-1_protein-coding E019 chrX:16547558-16547792 1.350 ceh32_T0 nhr25_T0 0.062
WBGene00003902_Y106G6H.2_pab-1_protein-coding E017 chrI:10435303-10435410 1.051 ceh32_T0 end1_T0 0.010
WBGene00003902_Y106G6H.2_pab-1_protein-coding N036 chrI:10435239-10435303 1.272 ceh32_T0 hlh1_T0 0.004
WBGene00003902_Y106G6H.2_pab-1_protein-coding N036 chrI:10435239-10435303 1.378 ceh32_T0 end1_T0 0.091
WBGene00003903_F18H3.3_pab-2_protein-coding E014 chrX:13527356-13527366 1.005 ceh32_T0 hlh1_T0 0.001
WBGene00003905_Y18D10A.13_pad-1_protein-coding E001 chrI:12878595-12878804 1.118 ceh32_T0 nhr25_T0 0.038
WBGene00003905_Y18D10A.13_pad-1_protein-coding J025 chrI:12879594-12879746 1.056 ceh32_T0 nhr25_T0 0.083
WBGene00003912_C38D4.6_pal-1_protein-coding E008 chrIII:4808100-4808101 1.121 ceh32_T0 nhr25_T0 0.003
WBGene00003912_C38D4.6_pal-1_protein-coding E011 chrIII:4808578-4808584 1.473 ceh32_T0 nhr25_T0 0.009
WBGene00003912_C38D4.6_pal-1_protein-coding E012 chrIII:4808585-4808585 1.018 ceh32_T0 hlh1_T0 0.003
WBGene00003912_C38D4.6_pal-1_protein-coding E012 chrIII:4808585-4808585 2.187 ceh32_T0 nhr25_T0 0.000
WBGene00003912_C38D4.6_pal-1_protein-coding E013 chrIII:4808586-4808592 1.004 ceh32_T0 hlh1_T0 0.002
WBGene00003912_C38D4.6_pal-1_protein-coding E013 chrIII:4808586-4808592 2.275 ceh32_T0 nhr25_T0 0.000
WBGene00003912_C38D4.6_pal-1_protein-coding E014 chrIII:4808593-4808661 1.198 ceh32_T0 hlh1_T0 0.000
WBGene00003912_C38D4.6_pal-1_protein-coding E014 chrIII:4808593-4808661 2.362 ceh32_T0 nhr25_T0 0.000
WBGene00003912_C38D4.6_pal-1_protein-coding E015 chrIII:4808662-4808700 1.175 ceh32_T0 hlh1_T0 0.000
WBGene00003912_C38D4.6_pal-1_protein-coding E015 chrIII:4808662-4808700 2.287 ceh32_T0 nhr25_T0 0.000
WBGene00003912_C38D4.6_pal-1_protein-coding E016 chrIII:4808701-4808708 1.351 ceh32_T0 hlh1_T0 0.000
WBGene00003912_C38D4.6_pal-1_protein-coding E016 chrIII:4808701-4808708 2.680 ceh32_T0 nhr25_T0 0.000
WBGene00003912_C38D4.6_pal-1_protein-coding J021 chrIII:4807149-4807683 1.038 ceh32_T0 nhr25_T0 0.025
WBGene00003912_C38D4.6_pal-1_protein-coding J024 chrIII:4808102-4808577 1.418 ceh32_T0 nhr25_T0 0.032
WBGene00003917_F58B6.3_par-2_protein-coding J023 chrIII:1091698-1092628 1.297 ceh32_T0 pha4_T0 0.093
WBGene00003918_F54E7.3_par-3_protein-coding E006 chrIII:5668541-5668732 1.105 ceh32_T0 hlh1_T0 0.000
WBGene00003918_F54E7.3_par-3_protein-coding E006 chrIII:5668541-5668732 1.126 ceh32_T0 pha4_T0 0.003
WBGene00003918_F54E7.3_par-3_protein-coding E014 chrIII:5673119-5673127 1.622 ceh32_T0 nhr25_T0 0.000
WBGene00003918_F54E7.3_par-3_protein-coding J038 chrIII:5672695-5673118 1.712 ceh32_T0 nhr25_T0 0.000
WBGene00003918_F54E7.3_par-3_protein-coding J041 chrIII:5673381-5674720 1.397 ceh32_T0 end1_T0 0.006
WBGene00003920_M117.2_par-5_protein-coding E011 chrIV:11821804-11821807 1.100 ceh32_T0 nhr25_T0 0.007
WBGene00003920_M117.2_par-5_protein-coding E011 chrIV:11821804-11821807 1.206 ceh32_T0 pha4_T0 0.026
WBGene00003920_M117.2_par-5_protein-coding E011 chrIV:11821804-11821807 1.404 ceh32_T0 end1_T0 0.015
WBGene00003922_C15H11.7_pas-1_protein-coding E003 chrV:14422547-14422618 1.060 ceh32_T0 end1_T0 0.028
WBGene00003922_C15H11.7_pas-1_protein-coding J005 chrV:14422498-14422546 1.048 ceh32_T0 end1_T0 0.035
WBGene00003931_C29F9.7_pat-4_protein-coding J015 chrIII:94146-94707 1.233 ceh32_T0 end1_T0 0.000
WBGene00003931_C29F9.7_pat-4_protein-coding J015 chrIII:94146-94707 1.241 ceh32_T0 pha4_T0 0.000
WBGene00003936_T17H7.4_pat-12_protein-coding E007 chrIII:729318-729458 1.511 ceh32_T0 nhr25_T0 0.001
WBGene00003939_F27E5.2_pax-3_protein-coding J013 chrII:10152246-10152304 1.119 ceh32_T0 nhr25_T0 0.001
WBGene00003962_C14B1.1_pdi-1_protein-coding E005 chrIII:3701462-3701476 1.187 ceh32_T0 nhr25_T0 0.000
WBGene00003965_H42K12.1_pdk-1_protein-coding E005 chrX:1325069-1325074 1.177 ceh32_T0 nhr25_T0 0.007
WBGene00003965_H42K12.1_pdk-1_protein-coding E009 chrX:1326073-1326078 1.081 ceh32_T0 end1_T0 0.005
WBGene00003965_H42K12.1_pdk-1_protein-coding E009 chrX:1326073-1326078 1.616 ceh32_T0 nhr25_T0 0.001
WBGene00003965_H42K12.1_pdk-1_protein-coding J021 chrX:1325671-1326072 1.183 ceh32_T0 end1_T0 0.001
WBGene00003965_H42K12.1_pdk-1_protein-coding J021 chrX:1325671-1326072 1.642 ceh32_T0 nhr25_T0 0.000
WBGene00003996_C34G6.4_pgp-2_protein-coding J022 chrI:5892633-5893423 1.071 ceh32_T0 nhr25_T0 0.048
WBGene00004016_Y54F10BM.14_phf-5_protein-coding E002 chrIII:2344092-2344180 1.001 ceh32_T0 pha4_T0 0.007
WBGene00004016_Y54F10BM.14_phf-5_protein-coding J004 chrIII:2343656-2344091 1.011 ceh32_T0 pha4_T0 0.034
WBGene00004016_Y54F10BM.14_phf-5_protein-coding J004 chrIII:2343656-2344091 1.121 ceh32_T0 end1_T0 0.000
WBGene00004030_F07C6.1_pin-2_protein-coding E011 chrIV:12795754-12795971 1.075 ceh32_T0 end1_T0 0.093
WBGene00004030_F07C6.1_pin-2_protein-coding E012 chrIV:12796015-12796163 1.609 ceh32_T0 end1_T0 0.002
WBGene00004031_T13F2.3_pis-1_protein-coding E016 chrIV:9796416-9796589 1.216 ceh32_T0 end1_T0 0.001
WBGene00004032_F57F5.5_pkc-1_protein-coding E011 chrV:12023850-12023956 12.473 ceh32_T0 nhr25_T0 0.017
WBGene00004032_F57F5.5_pkc-1_protein-coding J017 chrV:12016666-12016864 1.308 ceh32_T0 nhr25_T0 0.034
WBGene00004047_Y55F3AL.1_plx-1_protein-coding E001 chrIV:959452-959520 1.245 ceh32_T0 nhr25_T0 0.000
WBGene00004047_Y55F3AL.1_plx-1_protein-coding E001 chrIV:959452-959520 1.289 ceh32_T0 hlh1_T0 0.004
WBGene00004047_Y55F3AL.1_plx-1_protein-coding E029 chrIV:984061-984392 1.173 ceh32_T0 hlh1_T0 0.000
WBGene00004048_K04B12.1_plx-2_protein-coding J025 chrII:14422857-14422900 1.585 ceh32_T0 end1_T0 0.052
WBGene00004048_K04B12.1_plx-2_protein-coding J025 chrII:14422857-14422900 1.748 ceh32_T0 pha4_T0 0.000
WBGene00004049_Y71F9AL.18_pme-1_protein-coding E010 chrI:2924602-2924713 1.047 ceh32_T0 pha4_T0 0.070
WBGene00004049_Y71F9AL.18_pme-1_protein-coding J019 chrI:2924537-2924601 1.373 ceh32_T0 end1_T0 0.004
WBGene00004049_Y71F9AL.18_pme-1_protein-coding J019 chrI:2924537-2924601 1.377 ceh32_T0 pha4_T0 0.007
WBGene00004051_F20C5.1_pme-3_protein-coding J020 chrIV:8746337-8746381 1.028 ceh32_T0 end1_T0 0.000
WBGene00004056_F42G8.3_pmk-2_protein-coding E001 chrIV:8143500-8143615 1.088 ceh32_T0 pha4_T0 0.012
WBGene00004056_F42G8.3_pmk-2_protein-coding E001 chrIV:8143500-8143615 1.469 ceh32_T0 end1_T0 0.000
WBGene00004056_F42G8.3_pmk-2_protein-coding E002 chrIV:8144213-8144298 1.112 ceh32_T0 end1_T0 0.000
WBGene00004056_F42G8.3_pmk-2_protein-coding J014 chrIV:8144299-8144347 1.162 ceh32_T0 end1_T0 0.002
WBGene00004059_C44B7.9_pmp-2_protein-coding J011 chrII:6884983-6885029 1.049 ceh32_T0 end1_T0 0.000
WBGene00004059_C44B7.9_pmp-2_protein-coding J011 chrII:6884983-6885029 1.201 ceh32_T0 nhr25_T0 0.000
WBGene00004076_W09B6.1_pod-2_protein-coding E004 chrII:1140460-1140489 1.318 ceh32_T0 nhr25_T0 0.003
WBGene00004076_W09B6.1_pod-2_protein-coding J020 chrII:1140490-1143907 1.318 ceh32_T0 nhr25_T0 0.002
WBGene00004095_F52C9.8_pqe-1_protein-coding E003 chrIII:5311771-5311847 1.019 ceh32_T0 end1_T0 0.000
WBGene00004095_F52C9.8_pqe-1_protein-coding J024 chrIII:5311330-5311770 1.042 ceh32_T0 pha4_T0 0.000
WBGene00004095_F52C9.8_pqe-1_protein-coding J024 chrIII:5311330-5311770 1.314 ceh32_T0 end1_T0 0.000
WBGene00004105_C18E9.3_szy-20_protein-coding E010 chrII:8969326-8969333 1.194 ceh32_T0 nhr25_T0 0.001
WBGene00004105_C18E9.3_szy-20_protein-coding E011 chrII:8969334-8969473 1.139 ceh32_T0 end1_T0 0.069
WBGene00004105_C18E9.3_szy-20_protein-coding E011 chrII:8969334-8969473 1.326 ceh32_T0 hlh1_T0 0.027
WBGene00004105_C18E9.3_szy-20_protein-coding E011 chrII:8969334-8969473 1.508 ceh32_T0 nhr25_T0 0.032
WBGene00004106_C24A8.3_pqn-15_protein-coding E010 chrX:4307464-4307580 1.189 ceh32_T0 pha4_T0 0.036
WBGene00004106_C24A8.3_pqn-15_protein-coding E010 chrX:4307464-4307580 1.290 ceh32_T0 end1_T0 0.008
WBGene00004106_C24A8.3_pqn-15_protein-coding J028 chrX:4306968-4307463 1.682 ceh32_T0 end1_T0 0.080
WBGene00004108_C34E7.1_pqn-18_protein-coding E009 chrX:12918986-12919290 1.307 ceh32_T0 nhr25_T0 0.075
WBGene00004116_E01G4.4_pqn-27_protein-coding E013 chrII:13460266-13460269 1.094 ceh32_T0 nhr25_T0 0.001
WBGene00004116_E01G4.4_pqn-27_protein-coding E018 chrII:13460549-13460605 1.212 ceh32_T0 nhr25_T0 0.000
WBGene00004116_E01G4.4_pqn-27_protein-coding E019 chrII:13460606-13460642 1.046 ceh32_T0 hlh1_T0 0.060
WBGene00004116_E01G4.4_pqn-27_protein-coding E019 chrII:13460606-13460642 1.272 ceh32_T0 nhr25_T0 0.000
WBGene00004116_E01G4.4_pqn-27_protein-coding J020 chrII:13449574-13451306 1.057 ceh32_T0 end1_T0 0.000
WBGene00004116_E01G4.4_pqn-27_protein-coding J020 chrII:13449574-13451306 1.169 ceh32_T0 pha4_T0 0.000
WBGene00004116_E01G4.4_pqn-27_protein-coding J029 chrII:13460270-13460321 1.092 ceh32_T0 nhr25_T0 0.005
WBGene00004121_F35B3.5_ptrn-1_protein-coding E029 chrX:17030201-17030219 1.087 ceh32_T0 nhr25_T0 0.000
WBGene00004121_F35B3.5_ptrn-1_protein-coding J048 chrX:17028143-17028434 1.012 ceh32_T0 nhr25_T0 0.013
WBGene00004125_F44B9.7_mdt-30_protein-coding E008 chrIII:8027354-8027513 1.119 ceh32_T0 end1_T0 0.000
WBGene00004125_F44B9.7_mdt-30_protein-coding E009 chrIII:8027857-8028042 1.240 ceh32_T0 pha4_T0 0.041
WBGene00004125_F44B9.7_mdt-30_protein-coding E009 chrIII:8027857-8028042 1.771 ceh32_T0 end1_T0 0.000
WBGene00004125_F44B9.7_mdt-30_protein-coding J017 chrIII:8027514-8027856 1.779 ceh32_T0 pha4_T0 0.000
WBGene00004125_F44B9.7_mdt-30_protein-coding J017 chrIII:8027514-8027856 2.101 ceh32_T0 end1_T0 0.000
WBGene00004128_F53A3.4_pqn-41_protein-coding E001 chrIII:1905967-1906011 1.444 ceh32_T0 hlh1_T0 0.010
WBGene00004128_F53A3.4_pqn-41_protein-coding J026 chrIII:1906012-1906059 1.439 ceh32_T0 hlh1_T0 0.004
WBGene00004128_F53A3.4_pqn-41_protein-coding J032 chrIII:1910531-1911126 1.135 ceh32_T0 pha4_T0 0.000
WBGene00004129_F53G2.4_pqn-42_protein-coding E003 chrII:2453083-2453210 1.784 ceh32_T0 hlh1_T0 0.062
WBGene00004129_F53G2.4_pqn-42_protein-coding E004 chrII:2453211-2453309 2.821 ceh32_T0 hlh1_T0 0.015
WBGene00004130_F54E2.3_ketn-1_protein-coding E009 chrV:2784160-2784342 1.004 ceh32_T0 end1_T0 0.085
WBGene00004130_F54E2.3_ketn-1_protein-coding E033 chrV:2800794-2800991 1.199 ceh32_T0 end1_T0 0.004
WBGene00004138_R07B7.3_pqn-53_protein-coding J014 chrV:12065186-12065236 1.065 ceh32_T0 pha4_T0 0.000
WBGene00004138_R07B7.3_pqn-53_protein-coding J014 chrV:12065186-12065236 1.201 ceh32_T0 end1_T0 0.000
WBGene00004140_R09E10.7_ebax-1_protein-coding J013 chrIV:10287066-10287113 1.214 ceh32_T0 end1_T0 0.026
WBGene00004140_R09E10.7_ebax-1_protein-coding J013 chrIV:10287066-10287113 1.236 ceh32_T0 pha4_T0 0.000
WBGene00004145_T03G11.1_pqn-62_protein-coding E017 chrX:5203520-5203620 1.585 ceh32_T0 hlh1_T0 0.098
WBGene00004161_Y111B2A.14_pqn-80_protein-coding J044 chrIII:12645311-12645681 1.101 ceh32_T0 pha4_T0 0.057
WBGene00004167_Y57A10A.18_pqn-87_protein-coding E004 chrII:12211174-12211182 1.230 ceh32_T0 nhr25_T0 0.000
WBGene00004167_Y57A10A.18_pqn-87_protein-coding J024 chrII:12211183-12211789 1.821 ceh32_T0 nhr25_T0 0.000
WBGene00004167_Y57A10A.18_pqn-87_protein-coding J025 chrII:12212379-12213391 1.038 ceh32_T0 pha4_T0 0.004
WBGene00004181_W02D9.1_pri-2_protein-coding J019 chrI:12531979-12532043 1.257 ceh32_T0 end1_T0 0.010
WBGene00004181_W02D9.1_pri-2_protein-coding J019 chrI:12531979-12532043 1.275 ceh32_T0 pha4_T0 0.016
WBGene00004185_R166.4_pro-1_protein-coding E003 chrII:10541376-10541508 1.285 ceh32_T0 pha4_T0 0.000
WBGene00004185_R166.4_pro-1_protein-coding E003 chrII:10541376-10541508 1.358 ceh32_T0 end1_T0 0.000
WBGene00004185_R166.4_pro-1_protein-coding E004 chrII:10541932-10541996 1.086 ceh32_T0 nhr25_T0 0.000
WBGene00004185_R166.4_pro-1_protein-coding E004 chrII:10541932-10541996 1.292 ceh32_T0 pha4_T0 0.000
WBGene00004185_R166.4_pro-1_protein-coding E004 chrII:10541932-10541996 1.424 ceh32_T0 end1_T0 0.002
WBGene00004185_R166.4_pro-1_protein-coding J007 chrII:10541509-10541931 1.094 ceh32_T0 nhr25_T0 0.000
WBGene00004185_R166.4_pro-1_protein-coding J007 chrII:10541509-10541931 1.383 ceh32_T0 pha4_T0 0.000
WBGene00004185_R166.4_pro-1_protein-coding J007 chrII:10541509-10541931 1.431 ceh32_T0 end1_T0 0.002
WBGene00004189_T20H4.3_pars-1_protein-coding J008 chrIII:7239125-7239234 1.018 ceh32_T0 end1_T0 0.000
WBGene00004189_T20H4.3_pars-1_protein-coding J008 chrIII:7239125-7239234 1.036 ceh32_T0 pha4_T0 0.000
WBGene00004191_C11H1.4_prx-1_protein-coding E010 chrX:14316370-14316476 1.498 ceh32_T0 hlh1_T0 0.036
WBGene00004197_F08B12.2_prx-12_protein-coding E005 chrX:11394511-11394604 1.107 ceh32_T0 pha4_T0 0.055
WBGene00004197_F08B12.2_prx-12_protein-coding J009 chrX:11394463-11394510 1.051 ceh32_T0 hlh1_T0 0.038
WBGene00004198_F32A5.6_prx-13_protein-coding E002 chrII:7250432-7250726 1.374 ceh32_T0 nhr25_T0 0.018
WBGene00004202_C37A5.9_pry-1_protein-coding E012 chrI:14179252-14179360 1.067 ceh32_T0 end1_T0 0.001
WBGene00004202_C37A5.9_pry-1_protein-coding J023 chrI:14178356-14179251 1.154 ceh32_T0 end1_T0 0.013
WBGene00004213_C48D5.2_ptp-1_protein-coding E006 chrIII:3593165-3593391 1.003 ceh32_T0 pha4_T0 0.005
WBGene00004215_C09D8.1_ptp-3_protein-coding E042 chrII:11012233-11012249 1.551 ceh32_T0 hlh1_T0 0.002
WBGene00004215_C09D8.1_ptp-3_protein-coding E042 chrII:11012233-11012249 1.555 ceh32_T0 pha4_T0 0.051
WBGene00004215_C09D8.1_ptp-3_protein-coding E042 chrII:11012233-11012249 2.977 ceh32_T0 nhr25_T0 0.000
WBGene00004244_C30G12.7_puf-8_protein-coding E006 chrII:7298107-7298247 1.085 ceh32_T0 pha4_T0 0.012
WBGene00004244_C30G12.7_puf-8_protein-coding E006 chrII:7298107-7298247 1.150 ceh32_T0 hlh1_T0 0.002
WBGene00004244_C30G12.7_puf-8_protein-coding E006 chrII:7298107-7298247 1.170 ceh32_T0 end1_T0 0.000
WBGene00004244_C30G12.7_puf-8_protein-coding E006 chrII:7298107-7298247 1.244 ceh32_T0 nhr25_T0 0.001
WBGene00004257_K09C8.5_pxn-2_protein-coding J022 chrX:10972323-10972535 1.033 ceh32_T0 hlh1_T0 0.068
WBGene00004271_W03C9.3_rab-7_protein-coding J010 chrII:11966706-11966785 1.008 ceh32_T0 end1_T0 0.000
WBGene00004278_Y62E10A.9_rab-19_protein-coding E001 chrIV:13382055-13382339 1.204 ceh32_T0 pha4_T0 0.000
WBGene00004278_Y62E10A.9_rab-19_protein-coding E001 chrIV:13382055-13382339 1.296 ceh32_T0 end1_T0 0.000
WBGene00004305_R05D11.3_ran-4_protein-coding J005 chrI:8591314-8591354 1.045 ceh32_T0 nhr25_T0 0.000
WBGene00004305_R05D11.3_ran-4_protein-coding J005 chrI:8591314-8591354 1.112 ceh32_T0 end1_T0 0.000
WBGene00004305_R05D11.3_ran-4_protein-coding J005 chrI:8591314-8591354 1.171 ceh32_T0 pha4_T0 0.000
WBGene00004323_K08H10.7_rde-1_protein-coding J021 chrV:9991503-9991557 1.222 ceh32_T0 end1_T0 0.002
WBGene00004323_K08H10.7_rde-1_protein-coding J021 chrV:9991503-9991557 1.418 ceh32_T0 pha4_T0 0.001
WBGene00004333_W02A2.6_rec-8_protein-coding E001 chrIV:13349120-13349239 1.213 ceh32_T0 end1_T0 0.033
WBGene00004334_T01E8.2_ref-1_protein-coding E002 chrII:10218670-10219125 1.124 ceh32_T0 pha4_T0 0.000
WBGene00004334_T01E8.2_ref-1_protein-coding E002 chrII:10218670-10219125 1.276 ceh32_T0 end1_T0 0.000
WBGene00004334_T01E8.2_ref-1_protein-coding J005 chrII:10218616-10218669 1.165 ceh32_T0 pha4_T0 0.004
WBGene00004336_W06A7.3_ret-1_protein-coding E007 chrV:14831419-14831621 1.012 ceh32_T0 end1_T0 0.000
WBGene00004336_W06A7.3_ret-1_protein-coding E007 chrV:14831419-14831621 1.576 ceh32_T0 nhr25_T0 0.000
WBGene00004336_W06A7.3_ret-1_protein-coding E007 chrV:14831419-14831621 1.803 ceh32_T0 hlh1_T0 0.000
WBGene00004336_W06A7.3_ret-1_protein-coding E008 chrV:14833635-14833715 1.026 ceh32_T0 nhr25_T0 0.006
WBGene00004336_W06A7.3_ret-1_protein-coding E013 chrV:14838770-14846596 1.645 ceh32_T0 nhr25_T0 0.000
WBGene00004336_W06A7.3_ret-1_protein-coding J017 chrV:14830123-14830166 1.385 ceh32_T0 hlh1_T0 0.016
WBGene00004336_W06A7.3_ret-1_protein-coding J017 chrV:14830123-14830166 1.791 ceh32_T0 nhr25_T0 0.000
WBGene00004336_W06A7.3_ret-1_protein-coding J020 chrV:14830318-14831418 1.244 ceh32_T0 hlh1_T0 0.006
WBGene00004336_W06A7.3_ret-1_protein-coding J021 chrV:14830318-14833634 1.323 ceh32_T0 nhr25_T0 0.001
WBGene00004343_C38C10.5_rgr-1_protein-coding J020 chrIII:9396700-9397859 1.476 ceh32_T0 nhr25_T0 0.015
WBGene00004348_B0336.4_rgs-5_protein-coding E001 chrIII:5698436-5698742 1.050 ceh32_T0 pha4_T0 0.090
WBGene00004348_B0336.4_rgs-5_protein-coding E001 chrIII:5698436-5698742 1.182 ceh32_T0 nhr25_T0 0.008
WBGene00004348_B0336.4_rgs-5_protein-coding E001 chrIII:5698436-5698742 1.232 ceh32_T0 end1_T0 0.023
WBGene00004348_B0336.4_rgs-5_protein-coding E001 chrIII:5698436-5698742 1.643 ceh32_T0 hlh1_T0 0.000
WBGene00004350_F56B6.2_rgs-7_protein-coding E016 chrX:3555844-3556105 1.620 ceh32_T0 hlh1_T0 0.000
WBGene00004360_F12F6.3_rib-1_protein-coding E002 chrIV:11578792-11578881 1.434 ceh32_T0 nhr25_T0 0.000
WBGene00004360_F12F6.3_rib-1_protein-coding E003 chrIV:11579256-11579399 1.006 ceh32_T0 nhr25_T0 0.000
WBGene00004367_Y69A2AR.2_ric-8_protein-coding J017 chrIV:2643125-2643173 1.131 ceh32_T0 end1_T0 0.000
WBGene00004370_C53B7.1_rig-3_protein-coding E009 chrX:6860428-6860925 1.361 ceh32_T0 hlh1_T0 0.006
WBGene00004372_C36F7.4_rig-5_protein-coding E010 chrI:9571024-9571185 12.697 ceh32_T0 pha4_T0 0.025
WBGene00004377_F49E7.1_rme-6_protein-coding J022 chrX:1097258-1097312 1.133 ceh32_T0 pha4_T0 0.009
WBGene00004384_ZK863.7_rnp-1_protein-coding E001 chrV:12192275-12192397 1.053 ceh32_T0 end1_T0 0.002
WBGene00004390_K04G7.10_rnp-7_protein-coding E005 chrIII:7159058-7159116 1.120 ceh32_T0 end1_T0 0.000
WBGene00004390_K04G7.10_rnp-7_protein-coding E005 chrIII:7159058-7159116 1.131 ceh32_T0 pha4_T0 0.000
WBGene00004409_Y37E3.7_rla-1_protein-coding E004 chrI:2069576-2069587 2.078 ceh32_T0 nhr25_T0 0.000
WBGene00004414_F13B10.2_rpl-3_protein-coding E001 chrIII:3867852-3867853 1.527 ceh32_T0 nhr25_T0 0.000
WBGene00004414_F13B10.2_rpl-3_protein-coding E002 chrIII:3867854-3867864 1.250 ceh32_T0 nhr25_T0 0.000
WBGene00004419_Y24D9A.4_rpl-7A_protein-coding E007 chrIV:4390562-4390631 1.631 ceh32_T0 nhr25_T0 0.000
WBGene00004419_Y24D9A.4_rpl-7A_protein-coding J012 chrIV:4390461-4390561 1.646 ceh32_T0 nhr25_T0 0.000
WBGene00004426_C04F12.4_rpl-14_protein-coding E001 chrI:9689185-9689196 1.454 ceh32_T0 nhr25_T0 0.000
WBGene00004429_Y48G8AL.8_rpl-17_protein-coding E001 chrI:1156577-1156578 1.594 ceh32_T0 nhr25_T0 0.000
WBGene00004433_C14B9.7_rpl-21_protein-coding E001 chrIII:8129550-8129834 1.021 ceh32_T0 end1_T0 0.000
WBGene00004433_C14B9.7_rpl-21_protein-coding E003 chrIII:8130228-8130463 1.139 ceh32_T0 nhr25_T0 0.000
WBGene00004444_Y106G6H.3_rpl-30_protein-coding E003 chrI:10436408-10436409 1.295 ceh32_T0 pha4_T0 0.004
WBGene00004444_Y106G6H.3_rpl-30_protein-coding E007 chrI:10436845-10436882 1.228 ceh32_T0 pha4_T0 0.000
WBGene00004444_Y106G6H.3_rpl-30_protein-coding J011 chrI:10436410-10436467 1.377 ceh32_T0 pha4_T0 0.001
WBGene00004445_W09C5.6_rpl-31_protein-coding E014 chrI:13653696-13653696 1.471 ceh32_T0 nhr25_T0 0.000
WBGene00004445_W09C5.6_rpl-31_protein-coding E015 chrI:13653697-13653704 1.694 ceh32_T0 nhr25_T0 0.000
WBGene00004446_T24B8.1_rpl-32_protein-coding J009 chrII:9056912-9057003 1.000 ceh32_T0 end1_T0 0.011
WBGene00004447_F10E7.7_rpl-33_protein-coding E004 chrII:7106050-7106187 1.018 ceh32_T0 end1_T0 0.000
WBGene00004447_F10E7.7_rpl-33_protein-coding E005 chrII:7106234-7106316 1.339 ceh32_T0 end1_T0 0.013
WBGene00004447_F10E7.7_rpl-33_protein-coding E005 chrII:7106234-7106316 1.835 ceh32_T0 pha4_T0 0.000
WBGene00004447_F10E7.7_rpl-33_protein-coding E006 chrII:7106317-7106418 1.068 ceh32_T0 end1_T0 0.028
WBGene00004447_F10E7.7_rpl-33_protein-coding J009 chrII:7106188-7106233 1.333 ceh32_T0 end1_T0 0.002
WBGene00004447_F10E7.7_rpl-33_protein-coding J009 chrII:7106188-7106233 1.826 ceh32_T0 pha4_T0 0.000
WBGene00004452_C06B8.8_rpl-38_protein-coding E001 chrV:15512166-15512178 1.381 ceh32_T0 nhr25_T0 0.000
WBGene00004452_C06B8.8_rpl-38_protein-coding E003 chrV:15512611-15512734 1.356 ceh32_T0 end1_T0 0.053
WBGene00004460_C30C11.2_rpn-3_protein-coding J005 chrIII:8447469-8447516 1.342 ceh32_T0 pha4_T0 0.002
WBGene00004471_C49H3.11_rps-2_protein-coding E003 chrIV:7926235-7926385 1.002 ceh32_T0 pha4_T0 0.002
WBGene00004471_C49H3.11_rps-2_protein-coding E003 chrIV:7926235-7926385 1.081 ceh32_T0 end1_T0 0.000
WBGene00004475_Y71A12B.1_rps-6_protein-coding E006 chrI:13952486-13952487 1.016 ceh32_T0 pha4_T0 0.001
WBGene00004479_D1007.6_rps-10_protein-coding E005 chrI:4584506-4584515 1.447 ceh32_T0 nhr25_T0 0.000
WBGene00004480_F40F11.1_rps-11_protein-coding E001 chrIV:11602384-11602640 1.497 ceh32_T0 nhr25_T0 0.000
WBGene00004481_F54E7.2_rps-12_protein-coding E005 chrIII:5680185-5680187 1.422 ceh32_T0 nhr25_T0 0.000
WBGene00004481_F54E7.2_rps-12_protein-coding E005 chrIII:5680185-5680187 2.974 ceh32_T0 pha4_T0 0.000
WBGene00004484_F36A2.6_rps-15_protein-coding E004 chrI:8816194-8816488 1.784 ceh32_T0 nhr25_T0 0.000
WBGene00004485_T01C3.6_rps-16_protein-coding E003 chrV:15000542-15000594 1.169 ceh32_T0 nhr25_T0 0.001
WBGene00004486_T08B2.10_rps-17_protein-coding E003 chrI:6220596-6220764 1.673 ceh32_T0 pha4_T0 0.001
WBGene00004486_T08B2.10_rps-17_protein-coding E003 chrI:6220596-6220764 1.975 ceh32_T0 end1_T0 0.000
WBGene00004486_T08B2.10_rps-17_protein-coding J004 chrI:6220206-6220367 1.097 ceh32_T0 pha4_T0 0.000
WBGene00004486_T08B2.10_rps-17_protein-coding J004 chrI:6220206-6220367 1.245 ceh32_T0 end1_T0 0.000
WBGene00004492_F28D1.7_rps-23_protein-coding E001 chrIV:12390264-12390342 1.011 ceh32_T0 end1_T0 0.008
WBGene00004492_F28D1.7_rps-23_protein-coding E005 chrIV:12391054-12391055 1.079 ceh32_T0 nhr25_T0 0.000
WBGene00004493_T07A9.11_rps-24_protein-coding J007 chrIV:385978-386093 1.053 ceh32_T0 end1_T0 0.002
WBGene00004498_B0412.4_rps-29_protein-coding E001 chrIII:794300-794370 1.092 ceh32_T0 end1_T0 0.010
WBGene00004499_C26F1.4_rps-30_protein-coding E006 chrV:7777211-7777216 1.222 ceh32_T0 end1_T0 0.000
WBGene00004499_C26F1.4_rps-30_protein-coding E006 chrV:7777211-7777216 1.280 ceh32_T0 pha4_T0 0.000
WBGene00004499_C26F1.4_rps-30_protein-coding E007 chrV:7777217-7777236 1.030 ceh32_T0 pha4_T0 0.000
WBGene00004499_C26F1.4_rps-30_protein-coding E007 chrV:7777217-7777236 1.046 ceh32_T0 end1_T0 0.000
WBGene00004509_M01G12.12_rrf-2_protein-coding E020 chrI:12105873-12105977 1.481 ceh32_T0 hlh1_T0 0.067
WBGene00004680_C29H12.1_rars-2_protein-coding J008 chrII:6125647-6125689 1.009 ceh32_T0 end1_T0 0.007
WBGene00004684_F16D3.2_rsd-6_protein-coding E011 chrI:8363744-8363855 1.024 ceh32_T0 pha4_T0 0.000
WBGene00004684_F16D3.2_rsd-6_protein-coding E011 chrI:8363744-8363855 1.133 ceh32_T0 end1_T0 0.000
WBGene00004684_F16D3.2_rsd-6_protein-coding J022 chrI:8363325-8363743 1.282 ceh32_T0 pha4_T0 0.000
WBGene00004698_W02B12.3_rsp-1_protein-coding N018 chrII:11454922-11455024 1.560 ceh32_T0 end1_T0 0.000
WBGene00004705_C18D11.4_rsp-8_protein-coding E001 chrIII:11826215-11826417 1.470 ceh32_T0 nhr25_T0 0.000
WBGene00004726_F10E9.8_sas-4_protein-coding E009 chrIII:8318345-8318440 1.001 ceh32_T0 pha4_T0 0.000
WBGene00004726_F10E9.8_sas-4_protein-coding E009 chrIII:8318345-8318440 1.293 ceh32_T0 end1_T0 0.000
WBGene00004726_F10E9.8_sas-4_protein-coding E010 chrIII:8318489-8318588 1.232 ceh32_T0 end1_T0 0.011
WBGene00004726_F10E9.8_sas-4_protein-coding J018 chrIII:8318265-8318344 1.027 ceh32_T0 end1_T0 0.000
WBGene00004726_F10E9.8_sas-4_protein-coding J019 chrIII:8318441-8318488 1.536 ceh32_T0 pha4_T0 0.002
WBGene00004726_F10E9.8_sas-4_protein-coding J019 chrIII:8318441-8318488 1.791 ceh32_T0 end1_T0 0.001
WBGene00004728_F21H11.2_sax-2_protein-coding J035 chrIII:5109784-5109846 1.473 ceh32_T0 end1_T0 0.000
WBGene00004729_ZK377.2_sax-3_protein-coding J016 chrX:3452940-3452981 1.005 ceh32_T0 hlh1_T0 0.014
WBGene00004732_C18F3.2_sax-7_protein-coding E005 chrIV:8066922-8067188 1.090 ceh32_T0 pha4_T0 0.012
WBGene00004732_C18F3.2_sax-7_protein-coding E005 chrIV:8066922-8067188 1.095 ceh32_T0 nhr25_T0 0.001
WBGene00004732_C18F3.2_sax-7_protein-coding E005 chrIV:8066922-8067188 1.397 ceh32_T0 end1_T0 0.003
WBGene00004739_H20J18.1_scd-1_protein-coding N028 chrX:12505273-12505606 1.032 ceh32_T0 nhr25_T0 0.021
WBGene00004749_F57C7.3_sdn-1_protein-coding E008 chrX:10593311-10593334 1.886 ceh32_T0 nhr25_T0 0.000
WBGene00004751_K10G6.3_sea-2_protein-coding J023 chrII:3965555-3966385 1.088 ceh32_T0 pha4_T0 0.015
WBGene00004753_Y106G6H.7_sec-8_protein-coding E001 chrI:10446677-10446754 1.623 ceh32_T0 pha4_T0 0.034
WBGene00004753_Y106G6H.7_sec-8_protein-coding E001 chrI:10446677-10446754 1.748 ceh32_T0 end1_T0 0.013
WBGene00004753_Y106G6H.7_sec-8_protein-coding E002 chrI:10446801-10446939 1.296 ceh32_T0 pha4_T0 0.044
WBGene00004753_Y106G6H.7_sec-8_protein-coding E002 chrI:10446801-10446939 1.342 ceh32_T0 end1_T0 0.028
WBGene00004753_Y106G6H.7_sec-8_protein-coding E003 chrI:10446984-10447046 1.197 ceh32_T0 pha4_T0 0.065
WBGene00004753_Y106G6H.7_sec-8_protein-coding J018 chrI:10446755-10446800 1.761 ceh32_T0 end1_T0 0.021
WBGene00004753_Y106G6H.7_sec-8_protein-coding J018 chrI:10446755-10446800 1.783 ceh32_T0 pha4_T0 0.019
WBGene00004753_Y106G6H.7_sec-8_protein-coding J020 chrI:10447047-10447092 1.373 ceh32_T0 pha4_T0 0.084
WBGene00004758_R03G5.2_sek-1_protein-coding E003 chrX:7816876-7816966 1.046 ceh32_T0 end1_T0 0.000
WBGene00004758_R03G5.2_sek-1_protein-coding J009 chrX:7816817-7816875 1.140 ceh32_T0 pha4_T0 0.018
WBGene00004758_R03G5.2_sek-1_protein-coding J009 chrX:7816817-7816875 1.217 ceh32_T0 end1_T0 0.000
WBGene00004760_F10F2.1_sel-2_protein-coding E032 chrIII:4612280-4612334 1.162 ceh32_T0 end1_T0 0.001
WBGene00004760_F10F2.1_sel-2_protein-coding J063 chrIII:4612201-4612279 1.184 ceh32_T0 end1_T0 0.001
WBGene00004765_C32A3.1_sel-8_protein-coding E006 chrIII:3627065-3627142 1.857 ceh32_T0 nhr25_T0 0.004
WBGene00004765_C32A3.1_sel-8_protein-coding J011 chrIII:3618532-3627064 1.966 ceh32_T0 nhr25_T0 0.001
WBGene00004767_F55B12.3_sel-10_protein-coding E006 chrV:13819630-13819635 1.346 ceh32_T0 nhr25_T0 0.002
WBGene00004767_F55B12.3_sel-10_protein-coding J019 chrV:13819455-13819519 1.003 ceh32_T0 pha4_T0 0.000
WBGene00004767_F55B12.3_sel-10_protein-coding J020 chrV:13819588-13819629 1.652 ceh32_T0 nhr25_T0 0.000
WBGene00004782_C26E6.9_set-2_protein-coding E010 chrIII:4925738-4925746 1.122 ceh32_T0 nhr25_T0 0.022
WBGene00004800_R11A8.4_sir-2.1_protein-coding E007 chrIV:10366069-10366070 1.291 ceh32_T0 end1_T0 0.000
WBGene00004800_R11A8.4_sir-2.1_protein-coding J020 chrIV:10366071-10366134 1.049 ceh32_T0 pha4_T0 0.001
WBGene00004800_R11A8.4_sir-2.1_protein-coding J020 chrIV:10366071-10366134 1.319 ceh32_T0 end1_T0 0.000
WBGene00004804_T19E7.2_skn-1_protein-coding E015 chrIV:5660288-5660332 1.393 ceh32_T0 end1_T0 0.000
WBGene00004804_T19E7.2_skn-1_protein-coding E016 chrIV:5660333-5660523 1.525 ceh32_T0 end1_T0 0.000
WBGene00004808_F46A9.4_skr-2_protein-coding J004 chrI:9469785-9469965 1.007 ceh32_T0 end1_T0 0.086
WBGene00004830_Y51A2D.19_slo-1_protein-coding E010 chrV:18499582-18499694 2.851 ceh32_T0 hlh1_T0 0.002
WBGene00004859_W06B3.2_sma-5_protein-coding E008 chrX:12000241-12000400 1.714 ceh32_T0 pha4_T0 0.051
WBGene00004859_W06B3.2_sma-5_protein-coding E009 chrX:12000454-12000627 1.525 ceh32_T0 nhr25_T0 0.069
WBGene00004859_W06B3.2_sma-5_protein-coding E009 chrX:12000454-12000627 1.989 ceh32_T0 pha4_T0 0.024
WBGene00004885_Y73B6A.4_smg-7_protein-coding E007 chrIV:6742350-6742443 1.066 ceh32_T0 pha4_T0 0.038
WBGene00004885_Y73B6A.4_smg-7_protein-coding J012 chrIV:6741755-6741956 1.036 ceh32_T0 nhr25_T0 0.002
WBGene00004885_Y73B6A.4_smg-7_protein-coding J013 chrIV:6742305-6742349 1.254 ceh32_T0 pha4_T0 0.075
WBGene00004886_Y39A3CR.1_smi-1_protein-coding J010 chrIII:1879572-1880184 1.071 ceh32_T0 pha4_T0 0.011
WBGene00004888_K12C11.2_smo-1_protein-coding E002 chrI:1340825-1340925 1.026 ceh32_T0 end1_T0 0.001
WBGene00004888_K12C11.2_smo-1_protein-coding E002 chrI:1340825-1340925 1.241 ceh32_T0 pha4_T0 0.000
WBGene00004888_K12C11.2_smo-1_protein-coding J004 chrI:1340769-1340824 1.187 ceh32_T0 pha4_T0 0.005
WBGene00004888_K12C11.2_smo-1_protein-coding J004 chrI:1340769-1340824 1.231 ceh32_T0 end1_T0 0.000
WBGene00004892_H21P03.3_sms-1_protein-coding E007 chrIV:11496279-11496285 1.016 ceh32_T0 hlh1_T0 0.058
WBGene00004892_H21P03.3_sms-1_protein-coding E008 chrIV:11496286-11496362 1.493 ceh32_T0 end1_T0 0.052
WBGene00004892_H21P03.3_sms-1_protein-coding E009 chrIV:11498083-11498167 1.239 ceh32_T0 nhr25_T0 0.002
WBGene00004892_H21P03.3_sms-1_protein-coding J015 chrIV:11486109-11496278 1.622 ceh32_T0 end1_T0 0.056
WBGene00004893_F53H8.4_sms-2_protein-coding J011 chrX:947733-948766 1.074 ceh32_T0 pha4_T0 0.000
WBGene00004893_F53H8.4_sms-2_protein-coding J011 chrX:947733-948766 1.401 ceh32_T0 end1_T0 0.000
WBGene00004894_Y22D7AL.8_sms-3_protein-coding E001 chrIII:1583169-1583501 1.027 ceh32_T0 end1_T0 0.006
WBGene00004894_Y22D7AL.8_sms-3_protein-coding J006 chrIII:1583502-1584626 1.049 ceh32_T0 end1_T0 0.000
WBGene00004900_W03G9.1_snf-1_protein-coding J015 chrI:4983152-4983373 1.084 ceh32_T0 pha4_T0 0.073
WBGene00004915_W08E3.1_snr-2_protein-coding E003 chrI:13339714-13340227 1.003 ceh32_T0 end1_T0 0.003
WBGene00004918_ZK652.1_snr-5_protein-coding E003 chrIII:7862429-7862576 1.026 ceh32_T0 end1_T0 0.000
WBGene00004920_Y71F9B.4_snr-7_protein-coding E002 chrI:2727012-2727013 1.528 ceh32_T0 nhr25_T0 0.000
WBGene00004920_Y71F9B.4_snr-7_protein-coding E003 chrI:2727014-2727146 1.123 ceh32_T0 end1_T0 0.002
WBGene00004946_Y71F9B.10_sop-3_protein-coding E008 chrI:2765678-2765695 1.035 ceh32_T0 hlh1_T0 0.000
WBGene00004946_Y71F9B.10_sop-3_protein-coding E009 chrI:2765738-2765896 1.048 ceh32_T0 end1_T0 0.001
WBGene00004946_Y71F9B.10_sop-3_protein-coding E009 chrI:2765738-2765896 1.080 ceh32_T0 pha4_T0 0.000
WBGene00004946_Y71F9B.10_sop-3_protein-coding J024 chrI:2765678-2765737 1.522 ceh32_T0 pha4_T0 0.000
WBGene00004946_Y71F9B.10_sop-3_protein-coding J024 chrI:2765678-2765737 1.566 ceh32_T0 end1_T0 0.000
WBGene00004946_Y71F9B.10_sop-3_protein-coding J025 chrI:2765696-2765737 1.047 ceh32_T0 hlh1_T0 0.000
WBGene00004946_Y71F9B.10_sop-3_protein-coding J026 chrI:2765897-2767169 1.159 ceh32_T0 end1_T0 0.002
WBGene00004946_Y71F9B.10_sop-3_protein-coding J026 chrI:2765897-2767169 1.263 ceh32_T0 pha4_T0 0.000
WBGene00004947_T28F12.3_sos-1_protein-coding E002 chrV:4518431-4518544 1.033 ceh32_T0 end1_T0 0.006
WBGene00004947_T28F12.3_sos-1_protein-coding E003 chrV:4518599-4518773 1.211 ceh32_T0 end1_T0 0.000
WBGene00004947_T28F12.3_sos-1_protein-coding E004 chrV:4519908-4520171 1.010 ceh32_T0 nhr25_T0 0.000
WBGene00004947_T28F12.3_sos-1_protein-coding E004 chrV:4519908-4520171 1.209 ceh32_T0 end1_T0 0.000
WBGene00004947_T28F12.3_sos-1_protein-coding J021 chrV:4518545-4518598 1.039 ceh32_T0 nhr25_T0 0.019
WBGene00004947_T28F12.3_sos-1_protein-coding J021 chrV:4518545-4518598 1.189 ceh32_T0 end1_T0 0.011
WBGene00004947_T28F12.3_sos-1_protein-coding J022 chrV:4518774-4519907 1.345 ceh32_T0 end1_T0 0.000
WBGene00004947_T28F12.3_sos-1_protein-coding J023 chrV:4520172-4521759 1.070 ceh32_T0 end1_T0 0.002
WBGene00004949_K08A8.2_sox-2_protein-coding J009 chrX:7459555-7459625 1.130 ceh32_T0 end1_T0 0.047
WBGene00004980_B0464.5_spk-1_protein-coding E024 chrIII:9462809-9462960 1.104 ceh32_T0 hlh1_T0 0.022
WBGene00004980_B0464.5_spk-1_protein-coding J039 chrIII:9462195-9462245 1.006 ceh32_T0 pha4_T0 0.022
WBGene00005010_Y40B1B.6_spr-5_protein-coding E001 chrI:13438066-13438146 1.371 ceh32_T0 pha4_T0 0.000
WBGene00005010_Y40B1B.6_spr-5_protein-coding E001 chrI:13438066-13438146 1.402 ceh32_T0 end1_T0 0.000
WBGene00005010_Y40B1B.6_spr-5_protein-coding J009 chrI:13438147-13438906 1.571 ceh32_T0 end1_T0 0.000
WBGene00005010_Y40B1B.6_spr-5_protein-coding J009 chrI:13438147-13438906 1.743 ceh32_T0 pha4_T0 0.000
WBGene00005023_T24D1.1_sqv-5_protein-coding E009 chrI:9951966-9952043 1.163 ceh32_T0 pha4_T0 0.009
WBGene00005023_T24D1.1_sqv-5_protein-coding E009 chrI:9951966-9952043 1.229 ceh32_T0 end1_T0 0.001
WBGene00005023_T24D1.1_sqv-5_protein-coding J017 chrI:9952044-9952557 1.261 ceh32_T0 pha4_T0 0.014
WBGene00005023_T24D1.1_sqv-5_protein-coding J017 chrI:9952044-9952557 1.324 ceh32_T0 end1_T0 0.005
WBGene00005025_C52E12.3_sqv-7_protein-coding J013 chrII:7012250-7012293 1.114 ceh32_T0 end1_T0 0.012
WBGene00006059_F54C9.2_stc-1_protein-coding E005 chrII:8565593-8565719 1.021 ceh32_T0 end1_T0 0.003
WBGene00006059_F54C9.2_stc-1_protein-coding E005 chrII:8565593-8565719 1.047 ceh32_T0 nhr25_T0 0.001
WBGene00006059_F54C9.2_stc-1_protein-coding E006 chrII:8565773-8565857 1.061 ceh32_T0 nhr25_T0 0.005
WBGene00006059_F54C9.2_stc-1_protein-coding E006 chrII:8565773-8565857 1.134 ceh32_T0 end1_T0 0.006
WBGene00006059_F54C9.2_stc-1_protein-coding E007 chrII:8565909-8566022 1.217 ceh32_T0 hlh1_T0 0.000
WBGene00006059_F54C9.2_stc-1_protein-coding E007 chrII:8565909-8566022 1.226 ceh32_T0 nhr25_T0 0.001
WBGene00006059_F54C9.2_stc-1_protein-coding E007 chrII:8565909-8566022 1.269 ceh32_T0 pha4_T0 0.005
WBGene00006059_F54C9.2_stc-1_protein-coding E007 chrII:8565909-8566022 1.435 ceh32_T0 end1_T0 0.001
WBGene00006059_F54C9.2_stc-1_protein-coding E008 chrII:8566080-8566139 1.208 ceh32_T0 pha4_T0 0.004
WBGene00006059_F54C9.2_stc-1_protein-coding E008 chrII:8566080-8566139 1.275 ceh32_T0 hlh1_T0 0.000
WBGene00006059_F54C9.2_stc-1_protein-coding E008 chrII:8566080-8566139 1.363 ceh32_T0 nhr25_T0 0.000
WBGene00006059_F54C9.2_stc-1_protein-coding E008 chrII:8566080-8566139 1.479 ceh32_T0 end1_T0 0.001
WBGene00006059_F54C9.2_stc-1_protein-coding J013 chrII:8565720-8565772 1.043 ceh32_T0 hlh1_T0 0.004
WBGene00006059_F54C9.2_stc-1_protein-coding J013 chrII:8565720-8565772 1.095 ceh32_T0 pha4_T0 0.032
WBGene00006059_F54C9.2_stc-1_protein-coding J013 chrII:8565720-8565772 1.166 ceh32_T0 nhr25_T0 0.003
WBGene00006059_F54C9.2_stc-1_protein-coding J013 chrII:8565720-8565772 1.217 ceh32_T0 end1_T0 0.009
WBGene00006059_F54C9.2_stc-1_protein-coding J015 chrII:8566023-8566079 1.265 ceh32_T0 pha4_T0 0.002
WBGene00006059_F54C9.2_stc-1_protein-coding J015 chrII:8566023-8566079 1.274 ceh32_T0 hlh1_T0 0.000
WBGene00006059_F54C9.2_stc-1_protein-coding J015 chrII:8566023-8566079 1.360 ceh32_T0 nhr25_T0 0.000
WBGene00006059_F54C9.2_stc-1_protein-coding J015 chrII:8566023-8566079 1.487 ceh32_T0 end1_T0 0.001
WBGene00006061_F30A10.5_stl-1_protein-coding E008 chrI:9488030-9488053 1.080 ceh32_T0 hlh1_T0 0.009
WBGene00006061_F30A10.5_stl-1_protein-coding E008 chrI:9488030-9488053 1.402 ceh32_T0 nhr25_T0 0.002
WBGene00006062_F30A10.8_stn-1_protein-coding E002 chrI:9502876-9502997 1.468 ceh32_T0 nhr25_T0 0.017
WBGene00006063_F08C6.4_sto-1_protein-coding J010 chrX:7562985-7563289 1.112 ceh32_T0 end1_T0 0.002
WBGene00006063_F08C6.4_sto-1_protein-coding N017 chrX:7562985-7563437 1.109 ceh32_T0 nhr25_T0 0.003
WBGene00006308_K09C4.8_sul-1_protein-coding J017 chrX:3267814-3267860 12.158 ceh32_T0 nhr25_T0 0.028
WBGene00006342_C01B7.1_sup-37_protein-coding E008 chrV:8789462-8789569 1.095 ceh32_T0 end1_T0 0.041
WBGene00006342_C01B7.1_sup-37_protein-coding E009 chrV:8789570-8789582 1.461 ceh32_T0 hlh1_T0 0.000
WBGene00006342_C01B7.1_sup-37_protein-coding E010 chrV:8789583-8789647 1.410 ceh32_T0 hlh1_T0 0.002
WBGene00006367_ZK1067.6_sym-2_protein-coding E006 chrII:9185134-9185309 1.100 ceh32_T0 end1_T0 0.064
WBGene00006379_T23D8.9_sys-1_protein-coding J022 chrI:9984425-9984711 1.184 ceh32_T0 end1_T0 0.054
WBGene00006380_F31E8.3_tab-1_protein-coding E001 chrII:6803758-6803877 1.142 ceh32_T0 pha4_T0 0.002
WBGene00006380_F31E8.3_tab-1_protein-coding E002 chrII:6804195-6804427 1.038 ceh32_T0 end1_T0 0.063
WBGene00006380_F31E8.3_tab-1_protein-coding J005 chrII:6803878-6804194 1.168 ceh32_T0 pha4_T0 0.006
WBGene00006380_F31E8.3_tab-1_protein-coding J006 chrII:6804428-6804472 12.098 ceh32_T0 end1_T0 0.067
WBGene00006386_F30F8.8_taf-5_protein-coding E001 chrI:7848975-7849130 1.247 ceh32_T0 pha4_T0 0.000
WBGene00006386_F30F8.8_taf-5_protein-coding E001 chrI:7848975-7849130 1.719 ceh32_T0 end1_T0 0.011
WBGene00006386_F30F8.8_taf-5_protein-coding E001 chrI:7848975-7849130 1.816 ceh32_T0 hlh1_T0 0.000
WBGene00006386_F30F8.8_taf-5_protein-coding J010 chrI:7849131-7849812 1.508 ceh32_T0 hlh1_T0 0.003
WBGene00006386_F30F8.8_taf-5_protein-coding J010 chrI:7849131-7849812 1.962 ceh32_T0 end1_T0 0.000
WBGene00006389_Y111B2A.16_taf-7.2_protein-coding E002 chrIII:12673368-12673423 1.009 ceh32_T0 nhr25_T0 0.000
WBGene00006389_Y111B2A.16_taf-7.2_protein-coding J003 chrIII:12672201-12673367 1.039 ceh32_T0 nhr25_T0 0.000
WBGene00006396_Y56A3A.4_taf-12_protein-coding J013 chrIII:11866207-11868722 1.148 ceh32_T0 pha4_T0 0.002
WBGene00006396_Y56A3A.4_taf-12_protein-coding J014 chrIII:11868856-11869178 1.110 ceh32_T0 nhr25_T0 0.100
WBGene00006404_C31C9.1_tag-10_protein-coding E001 chrII:13632655-13632796 1.173 ceh32_T0 end1_T0 0.008
WBGene00006404_C31C9.1_tag-10_protein-coding E001 chrII:13632655-13632796 1.270 ceh32_T0 pha4_T0 0.053
WBGene00006405_Y116A8C.36_itsn-1_protein-coding E012 chrIV:17126212-17126238 1.178 ceh32_T0 hlh1_T0 0.000
WBGene00006405_Y116A8C.36_itsn-1_protein-coding E012 chrIV:17126212-17126238 1.468 ceh32_T0 nhr25_T0 0.000
WBGene00006405_Y116A8C.36_itsn-1_protein-coding J014 chrIV:17119834-17119884 1.073 ceh32_T0 pha4_T0 0.000
WBGene00006410_ZK470.5_nck-1_protein-coding E010 chrX:4152543-4152674 1.149 ceh32_T0 end1_T0 0.000
WBGene00006410_ZK470.5_nck-1_protein-coding E012 chrX:4153303-4153443 1.162 ceh32_T0 end1_T0 0.000
WBGene00006415_F38H4.7_tag-30_protein-coding E007 chrIV:11854665-11854718 1.271 ceh32_T0 end1_T0 0.028
WBGene00006415_F38H4.7_tag-30_protein-coding E008 chrIV:11854767-11854798 1.112 ceh32_T0 nhr25_T0 0.000
WBGene00006415_F38H4.7_tag-30_protein-coding E008 chrIV:11854767-11854798 1.214 ceh32_T0 end1_T0 0.001
WBGene00006415_F38H4.7_tag-30_protein-coding J017 chrIV:11854719-11854766 1.040 ceh32_T0 nhr25_T0 0.079
WBGene00006415_F38H4.7_tag-30_protein-coding J017 chrIV:11854719-11854766 1.559 ceh32_T0 end1_T0 0.036
WBGene00006415_F38H4.7_tag-30_protein-coding J018 chrIV:11854799-11854860 1.044 ceh32_T0 nhr25_T0 0.000
WBGene00006416_T13A10.11_sams-5_protein-coding E001 chrIV:6277435-6277480 1.029 ceh32_T0 nhr25_T0 0.006
WBGene00006416_T13A10.11_sams-5_protein-coding J017 chrIV:6278779-6278824 1.138 ceh32_T0 nhr25_T0 0.001
WBGene00006431_C02F12.4_tag-52_protein-coding E009 chrX:3677773-3677988 1.044 ceh32_T0 end1_T0 0.039
WBGene00006431_C02F12.4_tag-52_protein-coding E010 chrX:3678321-3678559 1.175 ceh32_T0 pha4_T0 0.047
WBGene00006431_C02F12.4_tag-52_protein-coding E010 chrX:3678321-3678559 1.349 ceh32_T0 end1_T0 0.013
WBGene00006436_W06H8.8_ttn-1_protein-coding E018 chrV:6123771-6129184 2.024 ceh32_T0 hlh1_T0 0.015
WBGene00006437_K08B12.5_mrck-1_protein-coding J015 chrV:6258925-6258980 1.044 ceh32_T0 end1_T0 0.000
WBGene00006439_T27E9.1_ant-1.1_protein-coding E033 chrIII:13463289-13463289 1.152 ceh32_T0 end1_T0 0.003
WBGene00006439_T27E9.1_ant-1.1_protein-coding E034 chrIII:13463290-13463290 1.142 ceh32_T0 end1_T0 0.007
WBGene00006443_C45B11.1_pak-2_protein-coding E007 chrV:11039276-11039425 1.087 ceh32_T0 nhr25_T0 0.061
WBGene00006443_C45B11.1_pak-2_protein-coding E007 chrV:11039276-11039425 1.116 ceh32_T0 hlh1_T0 0.020
WBGene00006443_C45B11.1_pak-2_protein-coding E007 chrV:11039276-11039425 1.134 ceh32_T0 end1_T0 0.073
WBGene00006444_C33B4.3_shn-1_protein-coding E007 chrII:11388263-11388352 1.338 ceh32_T0 nhr25_T0 0.025
WBGene00006444_C33B4.3_shn-1_protein-coding J019 chrII:11388103-11388262 1.469 ceh32_T0 nhr25_T0 0.033
WBGene00006448_C16C10.10_glod-4_protein-coding J005 chrIII:4153688-4153733 1.101 ceh32_T0 pha4_T0 0.092
WBGene00006450_C28C12.10_tag-77_protein-coding E016 chrIV:8509399-8509401 1.317 ceh32_T0 end1_T0 0.037
WBGene00006450_C28C12.10_tag-77_protein-coding E017 chrIV:8510399-8510511 1.851 ceh32_T0 pha4_T0 0.000
WBGene00006450_C28C12.10_tag-77_protein-coding J031 chrIV:8509402-8510398 1.424 ceh32_T0 end1_T0 0.021
WBGene00006476_T08H4.1_rhgf-2_protein-coding E014 chrII:4125112-4125219 1.089 ceh32_T0 end1_T0 0.007
WBGene00006476_T08H4.1_rhgf-2_protein-coding J028 chrII:4125220-4125276 1.060 ceh32_T0 pha4_T0 0.006
WBGene00006476_T08H4.1_rhgf-2_protein-coding J028 chrII:4125220-4125276 1.548 ceh32_T0 end1_T0 0.003
WBGene00006481_D1054.15_plrg-1_protein-coding E006 chrV:10807900-10807912 1.304 ceh32_T0 nhr25_T0 0.005
WBGene00006483_F42A9.1_dgk-4_protein-coding J030 chrIV:8634779-8634884 1.005 ceh32_T0 pha4_T0 0.077
WBGene00006492_C27A12.3_tag-146_protein-coding J011 chrI:6038774-6038823 1.033 ceh32_T0 end1_T0 0.000
WBGene00006492_C27A12.3_tag-146_protein-coding J011 chrI:6038774-6038823 1.104 ceh32_T0 pha4_T0 0.000
WBGene00006493_R09A8.3_tag-147_protein-coding E015 chrX:12634255-12634354 1.166 ceh32_T0 end1_T0 0.000
WBGene00006493_R09A8.3_tag-147_protein-coding J027 chrX:12629111-12634254 1.413 ceh32_T0 end1_T0 0.003
WBGene00006496_C14A11.3_cgef-1_protein-coding E014 chrX:2786206-2786331 1.393 ceh32_T0 pha4_T0 0.001
WBGene00006496_C14A11.3_cgef-1_protein-coding E014 chrX:2786206-2786331 2.166 ceh32_T0 end1_T0 0.011
WBGene00006496_C14A11.3_cgef-1_protein-coding E015 chrX:2786374-2786499 1.375 ceh32_T0 pha4_T0 0.002
WBGene00006496_C14A11.3_cgef-1_protein-coding E015 chrX:2786374-2786499 2.121 ceh32_T0 end1_T0 0.000
WBGene00006496_C14A11.3_cgef-1_protein-coding E016 chrX:2787613-2787696 1.666 ceh32_T0 pha4_T0 0.000
WBGene00006496_C14A11.3_cgef-1_protein-coding E016 chrX:2787613-2787696 1.821 ceh32_T0 end1_T0 0.000
WBGene00006496_C14A11.3_cgef-1_protein-coding E017 chrX:2789983-2790123 1.717 ceh32_T0 pha4_T0 0.000
WBGene00006496_C14A11.3_cgef-1_protein-coding E017 chrX:2789983-2790123 1.775 ceh32_T0 end1_T0 0.000
WBGene00006497_F10G7.1_tag-151_protein-coding E001 chrII:4710277-4710293 1.060 ceh32_T0 nhr25_T0 0.015
WBGene00006497_F10G7.1_tag-151_protein-coding J008 chrII:4710400-4710487 1.459 ceh32_T0 end1_T0 0.002
WBGene00006497_F10G7.1_tag-151_protein-coding J008 chrII:4710400-4710487 1.565 ceh32_T0 pha4_T0 0.000
WBGene00006499_F44A2.1_tag-153_protein-coding E001 chrV:9323211-9323285 1.067 ceh32_T0 nhr25_T0 0.015
WBGene00006499_F44A2.1_tag-153_protein-coding E002 chrV:9323335-9323584 1.539 ceh32_T0 nhr25_T0 0.000
WBGene00006499_F44A2.1_tag-153_protein-coding E003 chrV:9323653-9323889 1.724 ceh32_T0 nhr25_T0 0.000
WBGene00006499_F44A2.1_tag-153_protein-coding E004 chrV:9323941-9324225 1.070 ceh32_T0 pha4_T0 0.000
WBGene00006499_F44A2.1_tag-153_protein-coding E004 chrV:9323941-9324225 1.750 ceh32_T0 nhr25_T0 0.000
WBGene00006499_F44A2.1_tag-153_protein-coding J015 chrV:9323585-9323652 1.593 ceh32_T0 nhr25_T0 0.000
WBGene00006499_F44A2.1_tag-153_protein-coding J016 chrV:9323890-9323940 1.117 ceh32_T0 end1_T0 0.002
WBGene00006499_F44A2.1_tag-153_protein-coding J016 chrV:9323890-9323940 1.262 ceh32_T0 pha4_T0 0.000
WBGene00006499_F44A2.1_tag-153_protein-coding J016 chrV:9323890-9323940 2.034 ceh32_T0 nhr25_T0 0.000
WBGene00006499_F44A2.1_tag-153_protein-coding J017 chrV:9324226-9324918 1.133 ceh32_T0 pha4_T0 0.000
WBGene00006499_F44A2.1_tag-153_protein-coding J017 chrV:9324226-9324918 1.507 ceh32_T0 nhr25_T0 0.000
WBGene00006508_M01E11.7_tag-163_protein-coding E017 chrI:5593310-5593502 1.044 ceh32_T0 hlh1_T0 0.015
WBGene00006513_Y39A3CL.2_rimb-1_protein-coding E015 chrIII:1804592-1805324 1.073 ceh32_T0 pha4_T0 0.083
WBGene00006513_Y39A3CL.2_rimb-1_protein-coding E015 chrIII:1804592-1805324 1.272 ceh32_T0 nhr25_T0 0.020
WBGene00006516_C05D11.2_vps-16_protein-coding E001 chrIII:6433239-6433335 1.097 ceh32_T0 nhr25_T0 0.020
WBGene00006516_C05D11.2_vps-16_protein-coding E001 chrIII:6433239-6433335 1.167 ceh32_T0 hlh1_T0 0.001
WBGene00006516_C05D11.2_vps-16_protein-coding E001 chrIII:6433239-6433335 1.562 ceh32_T0 end1_T0 0.015
WBGene00006516_C05D11.2_vps-16_protein-coding E001 chrIII:6433239-6433335 1.659 ceh32_T0 pha4_T0 0.021
WBGene00006524_C44H4.5_tap-1_protein-coding E001 chrX:14589636-14589794 1.284 ceh32_T0 end1_T0 0.010
WBGene00006529_C47B2.3_tba-2_protein-coding E006 chrI:12966778-12966876 1.098 ceh32_T0 end1_T0 0.044
WBGene00006529_C47B2.3_tba-2_protein-coding E006 chrI:12966778-12966876 1.272 ceh32_T0 nhr25_T0 0.000
WBGene00006529_C47B2.3_tba-2_protein-coding E006 chrI:12966778-12966876 2.003 ceh32_T0 hlh1_T0 0.000
WBGene00006540_F58A4.8_tbg-1_protein-coding E006 chrIII:9629051-9629154 1.053 ceh32_T0 end1_T0 0.006
WBGene00006546_T07C4.6_tbx-9_protein-coding E004 chrIII:10341559-10341858 1.224 ceh32_T0 pha4_T0 0.075
WBGene00006546_T07C4.6_tbx-9_protein-coding E004 chrIII:10341559-10341858 1.382 ceh32_T0 hlh1_T0 0.000
WBGene00006546_T07C4.6_tbx-9_protein-coding E004 chrIII:10341559-10341858 1.403 ceh32_T0 nhr25_T0 0.000
WBGene00006546_T07C4.6_tbx-9_protein-coding E004 chrIII:10341559-10341858 1.471 ceh32_T0 end1_T0 0.000
WBGene00006547_F40H6.4_tbx-11_protein-coding E002 chrIII:6046411-6046905 1.005 ceh32_T0 end1_T0 0.000
WBGene00006571_Y75B8A.22_tim-1_protein-coding J014 chrIII:12249978-12250072 1.120 ceh32_T0 pha4_T0 0.094
WBGene00006572_C06G3.11_tin-9.1_protein-coding E002 chrIV:7044057-7044166 1.446 ceh32_T0 pha4_T0 0.000
WBGene00006572_C06G3.11_tin-9.1_protein-coding E002 chrIV:7044057-7044166 1.521 ceh32_T0 end1_T0 0.000
WBGene00006573_Y66D12A.22_tin-10_protein-coding E005 chrIII:11502851-11502852 1.079 ceh32_T0 nhr25_T0 0.005
WBGene00006577_F39H11.2_tlf-1_protein-coding E011 chrI:8701835-8701843 1.720 ceh32_T0 nhr25_T0 0.000
WBGene00006577_F39H11.2_tlf-1_protein-coding J024 chrI:8701844-8701919 1.950 ceh32_T0 nhr25_T0 0.000
WBGene00006584_F42E11.4_tni-1_protein-coding E005 chrX:11377230-11377355 6.083 ceh32_T0 hlh1_T0 0.076
WBGene00006588_C14F5.3_tnt-3_protein-coding E018 chrX:7941931-7944432 1.811 ceh32_T0 hlh1_T0 0.038
WBGene00006590_ZC395.3_toc-1_protein-coding E001 chrIII:5275225-5275287 1.170 ceh32_T0 nhr25_T0 0.010
WBGene00006590_ZC395.3_toc-1_protein-coding E002 chrIII:5275288-5275342 1.104 ceh32_T0 nhr25_T0 0.004
WBGene00006599_B0545.1_tpa-1_protein-coding E005 chrIV:98788-98890 1.130 ceh32_T0 nhr25_T0 0.047
WBGene00006602_ZK54.2_tps-1_protein-coding E015 chrX:17470262-17470372 1.424 ceh32_T0 hlh1_T0 0.011
WBGene00006605_C15F1.3_tra-2_protein-coding E023 chrII:6965204-6965316 1.044 ceh32_T0 nhr25_T0 0.002
WBGene00006605_C15F1.3_tra-2_protein-coding E024 chrII:6965491-6965687 1.320 ceh32_T0 end1_T0 0.063
WBGene00006605_C15F1.3_tra-2_protein-coding E024 chrII:6965491-6965687 1.326 ceh32_T0 hlh1_T0 0.004
WBGene00006605_C15F1.3_tra-2_protein-coding E024 chrII:6965491-6965687 1.346 ceh32_T0 nhr25_T0 0.004
WBGene00006608_T05A12.2_tre-2_protein-coding E014 chrIV:6882799-6882958 1.023 ceh32_T0 pha4_T0 0.030
WBGene00006609_W05E10.4_tre-3_protein-coding E003 chrV:11709778-11710035 1.471 ceh32_T0 nhr25_T0 0.022
WBGene00006609_W05E10.4_tre-3_protein-coding E003 chrV:11709778-11710035 2.306 ceh32_T0 end1_T0 0.001
WBGene00006609_W05E10.4_tre-3_protein-coding E005 chrV:11712502-11712576 1.817 ceh32_T0 hlh1_T0 0.060
WBGene00006609_W05E10.4_tre-3_protein-coding J019 chrV:11710142-11712501 1.659 ceh32_T0 hlh1_T0 0.090
WBGene00006623_K07B1.1_try-5_protein-coding E005 chrV:9347177-9347441 1.137 ceh32_T0 hlh1_T0 0.019
WBGene00006643_C02F12.1_tsp-17_protein-coding E001 chrX:3681168-3681245 1.071 ceh32_T0 pha4_T0 0.052
WBGene00006643_C02F12.1_tsp-17_protein-coding E001 chrX:3681168-3681245 1.186 ceh32_T0 hlh1_T0 0.066
WBGene00006643_C02F12.1_tsp-17_protein-coding E001 chrX:3681168-3681245 1.504 ceh32_T0 end1_T0 0.009
WBGene00006643_C02F12.1_tsp-17_protein-coding E002 chrX:3681290-3681310 1.231 ceh32_T0 pha4_T0 0.017
WBGene00006643_C02F12.1_tsp-17_protein-coding E003 chrX:3681311-3681394 1.096 ceh32_T0 pha4_T0 0.043
WBGene00006643_C02F12.1_tsp-17_protein-coding E003 chrX:3681311-3681394 1.102 ceh32_T0 hlh1_T0 0.055
WBGene00006643_C02F12.1_tsp-17_protein-coding J011 chrX:3681246-3681289 1.323 ceh32_T0 pha4_T0 0.011
WBGene00006648_W03F9.5_ttb-1_protein-coding E001 chrV:156825-156827 1.663 ceh32_T0 nhr25_T0 0.000
WBGene00006683_Y47D3B.5_twk-31_protein-coding E012 chrIII:11419143-11419320 2.084 ceh32_T0 hlh1_T0 0.074
WBGene00006703_D1022.1_ubc-6_protein-coding E001 chrII:7479167-7479215 1.358 ceh32_T0 hlh1_T0 0.000
WBGene00006707_R09B3.4_ubc-12_protein-coding E001 chrI:11911324-11911420 1.018 ceh32_T0 nhr25_T0 0.010
WBGene00006707_R09B3.4_ubc-12_protein-coding E001 chrI:11911324-11911420 1.050 ceh32_T0 hlh1_T0 0.065
WBGene00006707_R09B3.4_ubc-12_protein-coding E001 chrI:11911324-11911420 1.120 ceh32_T0 end1_T0 0.071
WBGene00006713_R01H2.6_ubc-18_protein-coding J006 chrIII:7068314-7068371 1.125 ceh32_T0 pha4_T0 0.003
WBGene00006720_F25H2.8_ubc-25_protein-coding J006 chrI:10563068-10563110 1.030 ceh32_T0 end1_T0 0.009
WBGene00006720_F25H2.8_ubc-25_protein-coding J006 chrI:10563068-10563110 1.096 ceh32_T0 pha4_T0 0.001
WBGene00006725_H06I04.4_ubl-1_protein-coding E002 chrIII:3068310-3068316 1.417 ceh32_T0 nhr25_T0 0.002
WBGene00006725_H06I04.4_ubl-1_protein-coding J010 chrIII:3068468-3068581 1.277 ceh32_T0 nhr25_T0 0.005
WBGene00006726_F46F11.4_ubl-5_protein-coding E002 chrI:5608724-5608840 1.202 ceh32_T0 hlh1_T0 0.052
WBGene00006726_F46F11.4_ubl-5_protein-coding E002 chrI:5608724-5608840 1.844 ceh32_T0 end1_T0 0.001
WBGene00006727_F25B5.4_ubq-1_protein-coding E001 chrIII:5940244-5940421 1.498 ceh32_T0 nhr25_T0 0.001
WBGene00006727_F25B5.4_ubq-1_protein-coding E001 chrIII:5940244-5940421 1.666 ceh32_T0 end1_T0 0.010
WBGene00006727_F25B5.4_ubq-1_protein-coding N017 chrIII:5942109-5942564 1.887 ceh32_T0 nhr25_T0 0.000
WBGene00006727_F25B5.4_ubq-1_protein-coding N018 chrIII:5942109-5942840 1.057 ceh32_T0 nhr25_T0 0.005
WBGene00006727_F25B5.4_ubq-1_protein-coding N020 chrIII:5942109-5942564 1.278 ceh32_T0 hlh1_T0 0.069
WBGene00006734_T05H10.5_ufd-2_protein-coding E003 chrII:8062851-8062862 1.043 ceh32_T0 nhr25_T0 0.076
WBGene00006734_T05H10.5_ufd-2_protein-coding E003 chrII:8062851-8062862 1.163 ceh32_T0 hlh1_T0 0.031
WBGene00006734_T05H10.5_ufd-2_protein-coding J010 chrII:8062809-8062850 1.178 ceh32_T0 hlh1_T0 0.097
WBGene00006734_T05H10.5_ufd-2_protein-coding J010 chrII:8062809-8062850 1.442 ceh32_T0 nhr25_T0 0.075
WBGene00006735_C26E6.8_ula-1_protein-coding E007 chrIII:4920202-4920319 1.005 ceh32_T0 end1_T0 0.049
WBGene00006735_C26E6.8_ula-1_protein-coding J013 chrIII:4920155-4920201 1.251 ceh32_T0 pha4_T0 0.085
WBGene00006735_C26E6.8_ula-1_protein-coding J013 chrIII:4920155-4920201 1.266 ceh32_T0 end1_T0 0.053
WBGene00006742_T02C5.5_unc-2_protein-coding E006 chrX:2713276-2713396 12.217 ceh32_T0 end1_T0 0.025
WBGene00006742_T02C5.5_unc-2_protein-coding E009 chrX:2715092-2715179 12.113 ceh32_T0 end1_T0 0.021
WBGene00006742_T02C5.5_unc-2_protein-coding E012 chrX:2716164-2716369 12.001 ceh32_T0 end1_T0 0.048
WBGene00006742_T02C5.5_unc-2_protein-coding E034 chrX:2725442-2725632 1.172 ceh32_T0 nhr25_T0 0.001
WBGene00006742_T02C5.5_unc-2_protein-coding E035 chrX:2725633-2725761 2.368 ceh32_T0 nhr25_T0 0.000
WBGene00006742_T02C5.5_unc-2_protein-coding E036 chrX:2730538-2730634 1.177 ceh32_T0 end1_T0 0.086
WBGene00006742_T02C5.5_unc-2_protein-coding E036 chrX:2730538-2730634 1.467 ceh32_T0 pha4_T0 0.090
WBGene00006742_T02C5.5_unc-2_protein-coding E036 chrX:2730538-2730634 2.411 ceh32_T0 nhr25_T0 0.000
WBGene00006742_T02C5.5_unc-2_protein-coding J071 chrX:2725762-2730537 11.854 ceh32_T0 pha4_T0 0.095
WBGene00006742_T02C5.5_unc-2_protein-coding J071 chrX:2725762-2730537 1.974 ceh32_T0 nhr25_T0 0.002
WBGene00006745_B0273.4_unc-5_protein-coding E011 chrIV:5508703-5508901 1.577 ceh32_T0 end1_T0 0.000
WBGene00006745_B0273.4_unc-5_protein-coding E012 chrIV:5516141-5516265 1.514 ceh32_T0 end1_T0 0.000
WBGene00006745_B0273.4_unc-5_protein-coding J019 chrIV:5501941-5508702 2.098 ceh32_T0 end1_T0 0.000
WBGene00006746_F41C6.1_unc-6_protein-coding J028 chrX:6896015-6896562 1.232 ceh32_T0 pha4_T0 0.005
WBGene00006751_C32E8.10_unc-11_protein-coding E012 chrI:3801835-3801864 1.277 ceh32_T0 nhr25_T0 0.001
WBGene00006751_C32E8.10_unc-11_protein-coding E013 chrI:3801865-3801954 1.147 ceh32_T0 nhr25_T0 0.000
WBGene00006751_C32E8.10_unc-11_protein-coding J032 chrI:3801955-3803010 1.280 ceh32_T0 nhr25_T0 0.001
WBGene00006754_F07A5.7_unc-15_protein-coding E004 chrI:7376666-7376821 3.127 ceh32_T0 hlh1_T0 0.038
WBGene00006754_F07A5.7_unc-15_protein-coding E005 chrI:7376822-7376886 2.913 ceh32_T0 hlh1_T0 0.053
WBGene00006755_ZK1098.10_unc-16_protein-coding E012 chrIII:9550137-9550195 1.021 ceh32_T0 nhr25_T0 0.064
WBGene00006755_ZK1098.10_unc-16_protein-coding E013 chrIII:9550196-9550235 1.205 ceh32_T0 hlh1_T0 0.020
WBGene00006755_ZK1098.10_unc-16_protein-coding E013 chrIII:9550196-9550235 1.389 ceh32_T0 nhr25_T0 0.047
WBGene00006757_F27D9.1_unc-18_protein-coding E002 chrX:7682896-7682910 1.210 ceh32_T0 nhr25_T0 0.005
WBGene00006763_JC8.10_unc-26_protein-coding E013 chrIV:13272388-13272514 1.178 ceh32_T0 end1_T0 0.028
WBGene00006780_B0350.2_unc-44_protein-coding E001 chrIV:5966656-5966763 1.391 ceh32_T0 pha4_T0 0.014
WBGene00006780_B0350.2_unc-44_protein-coding E001 chrIV:5966656-5966763 3.900 ceh32_T0 end1_T0 0.000
WBGene00006780_B0350.2_unc-44_protein-coding E002 chrIV:5975557-5975866 1.536 ceh32_T0 end1_T0 0.000
WBGene00006780_B0350.2_unc-44_protein-coding E003 chrIV:5976252-5976745 1.118 ceh32_T0 end1_T0 0.000
WBGene00006780_B0350.2_unc-44_protein-coding E026 chrIV:5988288-6003262 1.023 ceh32_T0 pha4_T0 0.006
WBGene00006780_B0350.2_unc-44_protein-coding E026 chrIV:5988288-6003262 1.745 ceh32_T0 end1_T0 0.000
WBGene00006780_B0350.2_unc-44_protein-coding J030 chrIV:5966764-5975556 1.060 ceh32_T0 nhr25_T0 0.000
WBGene00006780_B0350.2_unc-44_protein-coding J030 chrIV:5966764-5975556 14.139 ceh32_T0 end1_T0 0.000
WBGene00006780_B0350.2_unc-44_protein-coding J030 chrIV:5966764-5975556 2.054 ceh32_T0 pha4_T0 0.001
WBGene00006780_B0350.2_unc-44_protein-coding J031 chrIV:5975867-5976251 1.607 ceh32_T0 end1_T0 0.000
WBGene00006780_B0350.2_unc-44_protein-coding J037 chrIV:5979702-5979870 1.153 ceh32_T0 end1_T0 0.012
WBGene00006788_F45E10.1_unc-53_protein-coding E008 chrII:11061249-11061461 1.091 ceh32_T0 nhr25_T0 0.000
WBGene00006788_F45E10.1_unc-53_protein-coding E023 chrII:11073740-11073759 1.233 ceh32_T0 nhr25_T0 0.000
WBGene00006788_F45E10.1_unc-53_protein-coding E025 chrII:11078719-11078791 3.568 ceh32_T0 nhr25_T0 0.000
WBGene00006788_F45E10.1_unc-53_protein-coding E026 chrII:11080482-11080540 14.576 ceh32_T0 nhr25_T0 0.000
WBGene00006788_F45E10.1_unc-53_protein-coding E027 chrII:11083842-11083959 14.846 ceh32_T0 nhr25_T0 0.000
WBGene00006788_F45E10.1_unc-53_protein-coding E027 chrII:11083842-11083959 2.573 ceh32_T0 hlh1_T0 0.000
WBGene00006788_F45E10.1_unc-53_protein-coding J051 chrII:11073529-11073739 1.086 ceh32_T0 nhr25_T0 0.002
WBGene00006796_T28F12.2_unc-62_protein-coding E001 chrV:4497463-4497589 1.090 ceh32_T0 end1_T0 0.000
WBGene00006796_T28F12.2_unc-62_protein-coding J018 chrV:4497590-4501218 1.078 ceh32_T0 pha4_T0 0.001
WBGene00006796_T28F12.2_unc-62_protein-coding J018 chrV:4497590-4501218 1.485 ceh32_T0 end1_T0 0.001
WBGene00006798_F56A8.7_unc-64_protein-coding E008 chrIII:13282224-13282340 1.385 ceh32_T0 nhr25_T0 0.000
WBGene00006798_F56A8.7_unc-64_protein-coding J016 chrIII:13280658-13282223 1.550 ceh32_T0 nhr25_T0 0.000
WBGene00006801_K11C4.5_unc-68_protein-coding E033 chrV:6912901-6913677 1.117 ceh32_T0 end1_T0 0.014
WBGene00006801_K11C4.5_unc-68_protein-coding E038 chrV:6914628-6915744 1.105 ceh32_T0 end1_T0 0.011
WBGene00006801_K11C4.5_unc-68_protein-coding E039 chrV:6915792-6916685 1.386 ceh32_T0 end1_T0 0.000
WBGene00006801_K11C4.5_unc-68_protein-coding N124 chrV:6913880-6914457 1.400 ceh32_T0 hlh1_T0 0.031
WBGene00006803_K11C4.3_unc-70_protein-coding E001 chrV:6881344-6881398 1.322 ceh32_T0 hlh1_T0 0.019
WBGene00006803_K11C4.3_unc-70_protein-coding E001 chrV:6881344-6881398 1.482 ceh32_T0 nhr25_T0 0.001
WBGene00006803_K11C4.3_unc-70_protein-coding E001 chrV:6881344-6881398 1.490 ceh32_T0 pha4_T0 0.075
WBGene00006803_K11C4.3_unc-70_protein-coding E001 chrV:6881344-6881398 1.742 ceh32_T0 end1_T0 0.047
WBGene00006803_K11C4.3_unc-70_protein-coding E002 chrV:6881590-6881686 1.163 ceh32_T0 hlh1_T0 0.023
WBGene00006803_K11C4.3_unc-70_protein-coding E002 chrV:6881590-6881686 1.290 ceh32_T0 nhr25_T0 0.002
WBGene00006803_K11C4.3_unc-70_protein-coding E002 chrV:6881590-6881686 1.371 ceh32_T0 pha4_T0 0.074
WBGene00006803_K11C4.3_unc-70_protein-coding E002 chrV:6881590-6881686 1.624 ceh32_T0 end1_T0 0.028
WBGene00006803_K11C4.3_unc-70_protein-coding E004 chrV:6882409-6882488 1.025 ceh32_T0 end1_T0 0.062
WBGene00006803_K11C4.3_unc-70_protein-coding E005 chrV:6882538-6882609 1.194 ceh32_T0 end1_T0 0.033
WBGene00006803_K11C4.3_unc-70_protein-coding E016 chrV:6890958-6891403 1.001 ceh32_T0 hlh1_T0 0.000
WBGene00006803_K11C4.3_unc-70_protein-coding J018 chrV:6881399-6881589 1.324 ceh32_T0 hlh1_T0 0.027
WBGene00006803_K11C4.3_unc-70_protein-coding J018 chrV:6881399-6881589 1.484 ceh32_T0 nhr25_T0 0.001
WBGene00006803_K11C4.3_unc-70_protein-coding J018 chrV:6881399-6881589 1.510 ceh32_T0 pha4_T0 0.082
WBGene00006803_K11C4.3_unc-70_protein-coding J018 chrV:6881399-6881589 1.743 ceh32_T0 end1_T0 0.059
WBGene00006803_K11C4.3_unc-70_protein-coding J021 chrV:6882489-6882537 1.264 ceh32_T0 end1_T0 0.041
WBGene00006805_F55C7.7_unc-73_protein-coding J068 chrI:4022502-4022548 1.113 ceh32_T0 end1_T0 0.005
WBGene00006805_F55C7.7_unc-73_protein-coding J068 chrI:4022502-4022548 1.268 ceh32_T0 pha4_T0 0.001
WBGene00006810_C04F6.4_unc-78_protein-coding E001 chrX:3408664-3408693 1.185 ceh32_T0 end1_T0 0.001
WBGene00006812_F25C8.3_unc-80_protein-coding J047 chrV:20885578-20885621 1.042 ceh32_T0 end1_T0 0.034
WBGene00006815_W01A11.3_unc-83_protein-coding J033 chrV:6486724-6487062 1.110 ceh32_T0 end1_T0 0.030
WBGene00006815_W01A11.3_unc-83_protein-coding J033 chrV:6486724-6487062 1.148 ceh32_T0 pha4_T0 0.028
WBGene00006820_C09D1.1_unc-89_protein-coding E020 chrI:4055391-4057244 1.463 ceh32_T0 hlh1_T0 0.063
WBGene00006823_C06A5.7_unc-94_protein-coding E011 chrI:5999095-5999240 1.789 ceh32_T0 hlh1_T0 0.000
WBGene00006823_C06A5.7_unc-94_protein-coding E012 chrI:6000755-6001099 1.029 ceh32_T0 nhr25_T0 0.090
WBGene00006824_Y105E8A.6_unc-95_protein-coding J009 chrI:14383045-14384514 2.147 ceh32_T0 hlh1_T0 0.059
WBGene00006829_K11D2.3_unc-101_protein-coding E002 chrI:12508488-12508596 1.201 ceh32_T0 hlh1_T0 0.003
WBGene00006829_K11D2.3_unc-101_protein-coding E002 chrI:12508488-12508596 1.222 ceh32_T0 nhr25_T0 0.022
WBGene00006830_C30D11.1_unc-103_protein-coding E002 chrIII:4121464-4121724 1.533 ceh32_T0 hlh1_T0 0.000
WBGene00006843_M142.1_unc-119_protein-coding E002 chrIII:10906456-10906469 2.178 ceh32_T0 nhr25_T0 0.000
WBGene00006843_M142.1_unc-119_protein-coding E003 chrIII:10906470-10906529 1.030 ceh32_T0 pha4_T0 0.001
WBGene00006843_M142.1_unc-119_protein-coding E003 chrIII:10906470-10906529 1.530 ceh32_T0 end1_T0 0.000
WBGene00006843_M142.1_unc-119_protein-coding J010 chrIII:10906530-10907597 1.188 ceh32_T0 pha4_T0 0.000
WBGene00006843_M142.1_unc-119_protein-coding J010 chrIII:10906530-10907597 1.667 ceh32_T0 end1_T0 0.000
WBGene00006870_F14F3.1_vab-3_protein-coding J025 chrX:10517702-10517839 12.112 ceh32_T0 pha4_T0 0.053
WBGene00006873_M142.4_vab-7_protein-coding E003 chrIII:10923717-10923874 1.007 ceh32_T0 hlh1_T0 0.012
WBGene00006873_M142.4_vab-7_protein-coding E003 chrIII:10923717-10923874 1.018 ceh32_T0 nhr25_T0 0.037
WBGene00006873_M142.4_vab-7_protein-coding J008 chrIII:10923875-10925445 1.174 ceh32_T0 end1_T0 0.079
WBGene00006874_K12F2.2_vab-8_protein-coding E005 chrV:12214274-12214462 1.443 ceh32_T0 hlh1_T0 0.009
WBGene00006874_K12F2.2_vab-8_protein-coding E007 chrV:12215715-12215889 1.455 ceh32_T0 nhr25_T0 0.037
WBGene00006874_K12F2.2_vab-8_protein-coding E007 chrV:12215715-12215889 1.691 ceh32_T0 hlh1_T0 0.002
WBGene00006874_K12F2.2_vab-8_protein-coding E008 chrV:12216537-12216723 1.354 ceh32_T0 hlh1_T0 0.015
WBGene00006874_K12F2.2_vab-8_protein-coding J029 chrV:12220036-12222140 1.278 ceh32_T0 end1_T0 0.014
WBGene00006876_ZK1151.1_vab-10_protein-coding E029 chrI:11777360-11777698 1.207 ceh32_T0 nhr25_T0 0.000
WBGene00006876_ZK1151.1_vab-10_protein-coding J042 chrI:11748101-11748175 1.383 ceh32_T0 pha4_T0 0.000
WBGene00006876_ZK1151.1_vab-10_protein-coding J058 chrI:11770714-11770991 1.054 ceh32_T0 end1_T0 0.001
WBGene00006876_ZK1151.1_vab-10_protein-coding J067 chrI:11777171-11777359 1.865 ceh32_T0 nhr25_T0 0.004
WBGene00006876_ZK1151.1_vab-10_protein-coding J069 chrI:11777699-11777951 1.209 ceh32_T0 nhr25_T0 0.005
WBGene00006888_Y54E10A.9_vbh-1_protein-coding E014 chrI:3162372-3162376 1.532 ceh32_T0 nhr25_T0 0.000
WBGene00006890_K07E3.8_vem-1_protein-coding E004 chrX:8088567-8088574 1.348 ceh32_T0 nhr25_T0 0.009
WBGene00006918_ZK970.4_vha-9_protein-coding J009 chrII:10303566-10303617 1.048 ceh32_T0 pha4_T0 0.027
WBGene00006920_Y38F2AL.3_vha-11_protein-coding J016 chrIV:2314000-2314396 1.019 ceh32_T0 end1_T0 0.000
WBGene00006923_F08B1.1_vhp-1_protein-coding E007 chrII:5336239-5336562 1.135 ceh32_T0 end1_T0 0.001
WBGene00006923_F08B1.1_vhp-1_protein-coding J022 chrII:5336563-5338171 1.220 ceh32_T0 end1_T0 0.000
WBGene00006931_T20D3.7_vps-26_protein-coding E008 chrIV:9341735-9341790 1.006 ceh32_T0 nhr25_T0 0.091
WBGene00006931_T20D3.7_vps-26_protein-coding E008 chrIV:9341735-9341790 1.608 ceh32_T0 hlh1_T0 0.027
WBGene00006932_B0025.1_vps-34_protein-coding E001 chrI:6028486-6028497 1.118 ceh32_T0 hlh1_T0 0.031
WBGene00006932_B0025.1_vps-34_protein-coding E001 chrI:6028486-6028497 1.601 ceh32_T0 nhr25_T0 0.000
WBGene00006932_B0025.1_vps-34_protein-coding E002 chrI:6028498-6028649 1.033 ceh32_T0 nhr25_T0 0.007
WBGene00006932_B0025.1_vps-34_protein-coding E002 chrI:6028498-6028649 1.056 ceh32_T0 hlh1_T0 0.000
WBGene00006932_B0025.1_vps-34_protein-coding E002 chrI:6028498-6028649 1.123 ceh32_T0 end1_T0 0.003
WBGene00006932_B0025.1_vps-34_protein-coding E002 chrI:6028498-6028649 1.142 ceh32_T0 pha4_T0 0.006
WBGene00006932_B0025.1_vps-34_protein-coding J009 chrI:6028650-6029158 1.104 ceh32_T0 nhr25_T0 0.009
WBGene00006932_B0025.1_vps-34_protein-coding J009 chrI:6028650-6029158 1.137 ceh32_T0 end1_T0 0.019
WBGene00006932_B0025.1_vps-34_protein-coding J009 chrI:6028650-6029158 1.227 ceh32_T0 pha4_T0 0.014
WBGene00006934_T21C9.2_vps-54_protein-coding E011 chrV:10576207-10576419 1.147 ceh32_T0 end1_T0 0.000
WBGene00006941_C46C2.1_wnk-1_protein-coding J032 chrIV:9207999-9208075 1.343 ceh32_T0 end1_T0 0.000
WBGene00006941_C46C2.1_wnk-1_protein-coding J032 chrIV:9207999-9208075 2.011 ceh32_T0 nhr25_T0 0.000
WBGene00006942_F41D9.3_wrk-1_protein-coding J027 chrX:8392453-8392497 1.004 ceh32_T0 end1_T0 0.002
WBGene00006974_M03D4.1_zen-4_protein-coding E011 chrIV:6120900-6121097 1.002 ceh32_T0 nhr25_T0 0.000
WBGene00006974_M03D4.1_zen-4_protein-coding E014 chrIV:6121721-6121722 1.003 ceh32_T0 end1_T0 0.001
WBGene00006974_M03D4.1_zen-4_protein-coding E014 chrIV:6121721-6121722 1.063 ceh32_T0 pha4_T0 0.000
WBGene00006974_M03D4.1_zen-4_protein-coding E015 chrIV:6121723-6121737 1.012 ceh32_T0 pha4_T0 0.001
WBGene00006974_M03D4.1_zen-4_protein-coding E016 chrIV:6121738-6121777 1.579 ceh32_T0 end1_T0 0.002
WBGene00006974_M03D4.1_zen-4_protein-coding J024 chrIV:6120760-6120899 13.800 ceh32_T0 nhr25_T0 0.000
WBGene00006974_M03D4.1_zen-4_protein-coding J026 chrIV:6121098-6121343 1.299 ceh32_T0 nhr25_T0 0.000
WBGene00006974_M03D4.1_zen-4_protein-coding J026 chrIV:6121098-6121343 1.480 ceh32_T0 hlh1_T0 0.000
WBGene00006982_Y48A6A.1_zig-5_protein-coding E001 chrIII:10951225-10951454 2.269 ceh32_T0 nhr25_T0 0.012
WBGene00006988_F59E12.2_zyg-1_protein-coding E001 chrII:5649737-5649747 1.635 ceh32_T0 nhr25_T0 0.008
WBGene00006997_ZK546.1_zyg-12_protein-coding E010 chrII:4952647-4952694 1.223 ceh32_T0 hlh1_T0 0.002
WBGene00006997_ZK546.1_zyg-12_protein-coding E010 chrII:4952647-4952694 1.294 ceh32_T0 nhr25_T0 0.001
WBGene00006997_ZK546.1_zyg-12_protein-coding J024 chrII:4952393-4952646 1.780 ceh32_T0 hlh1_T0 0.001
WBGene00006997_ZK546.1_zyg-12_protein-coding J028 chrII:4952695-4952839 1.197 ceh32_T0 hlh1_T0 0.014
WBGene00006997_ZK546.1_zyg-12_protein-coding J028 chrII:4952695-4952839 1.198 ceh32_T0 nhr25_T0 0.013
WBGene00007008_R05D3.4_rfp-1_protein-coding E001 chrIII:8358845-8358974 1.066 ceh32_T0 end1_T0 0.000
WBGene00007008_R05D3.4_rfp-1_protein-coding E001 chrIII:8358845-8358974 1.154 ceh32_T0 pha4_T0 0.001
WBGene00007008_R05D3.4_rfp-1_protein-coding E006 chrIII:8360725-8360733 2.107 ceh32_T0 nhr25_T0 0.000
WBGene00007008_R05D3.4_rfp-1_protein-coding J010 chrIII:8358975-8359023 1.199 ceh32_T0 end1_T0 0.000
WBGene00007008_R05D3.4_rfp-1_protein-coding J010 chrIII:8358975-8359023 1.410 ceh32_T0 pha4_T0 0.000
WBGene00007008_R05D3.4_rfp-1_protein-coding J014 chrIII:8360597-8360724 2.071 ceh32_T0 nhr25_T0 0.000
WBGene00007009_Y65B4BR.4_wwp-1_protein-coding E013 chrI:539795-539800 1.120 ceh32_T0 nhr25_T0 0.000
WBGene00007009_Y65B4BR.4_wwp-1_protein-coding J025 chrI:539728-539794 1.130 ceh32_T0 pha4_T0 0.004
WBGene00007009_Y65B4BR.4_wwp-1_protein-coding J025 chrI:539728-539794 1.197 ceh32_T0 hlh1_T0 0.000
WBGene00007009_Y65B4BR.4_wwp-1_protein-coding J025 chrI:539728-539794 1.302 ceh32_T0 end1_T0 0.001
WBGene00007009_Y65B4BR.4_wwp-1_protein-coding J025 chrI:539728-539794 1.628 ceh32_T0 nhr25_T0 0.000
WBGene00007020_Y104H12D.1_mdt-20_protein-coding E006 chrIV:1192911-1192978 1.127 ceh32_T0 end1_T0 0.002
WBGene00007023_T18H9.6_mdt-27_protein-coding E007 chrV:9213347-9213406 1.023 ceh32_T0 pha4_T0 0.001
WBGene00007023_T18H9.6_mdt-27_protein-coding E007 chrV:9213347-9213406 1.082 ceh32_T0 end1_T0 0.000
WBGene00007023_T18H9.6_mdt-27_protein-coding E007 chrV:9213347-9213406 1.333 ceh32_T0 nhr25_T0 0.000
WBGene00007023_T18H9.6_mdt-27_protein-coding E008 chrV:9213601-9213651 1.356 ceh32_T0 nhr25_T0 0.000
WBGene00007023_T18H9.6_mdt-27_protein-coding J014 chrV:9212344-9213346 1.238 ceh32_T0 nhr25_T0 0.003
WBGene00007023_T18H9.6_mdt-27_protein-coding J015 chrV:9213407-9213600 1.356 ceh32_T0 nhr25_T0 0.000
WBGene00007024_W01A8.1_mdt-28_protein-coding E004 chrI:7057991-7057999 1.363 ceh32_T0 nhr25_T0 0.010
WBGene00007026_F32H2.2_mdt-31_protein-coding J007 chrI:8966399-8966505 1.015 ceh32_T0 end1_T0 0.003
WBGene00007028_C47D12.1_trr-1_protein-coding J042 chrII:11667894-11667936 1.257 ceh32_T0 nhr25_T0 0.023
WBGene00007042_C26C6.1_pbrm-1_protein-coding J017 chrI:7495568-7495613 1.060 ceh32_T0 end1_T0 0.009
WBGene00007053_T04D1.4_chd-7_protein-coding J016 chrI:4695339-4695385 1.089 ceh32_T0 hlh1_T0 0.008
WBGene00007053_T04D1.4_chd-7_protein-coding J016 chrI:4695339-4695385 1.108 ceh32_T0 pha4_T0 0.066
WBGene00007053_T04D1.4_chd-7_protein-coding J016 chrI:4695339-4695385 1.136 ceh32_T0 end1_T0 0.065
WBGene00007088_B0001.3_B0001.3_protein-coding E010 chrIV:12145653-12145655 1.009 ceh32_T0 nhr25_T0 0.000
WBGene00007088_B0001.3_B0001.3_protein-coding E011 chrIV:12145698-12145700 1.049 ceh32_T0 nhr25_T0 0.000
WBGene00007088_B0001.3_B0001.3_protein-coding E012 chrIV:12145701-12145731 1.049 ceh32_T0 nhr25_T0 0.000
WBGene00007088_B0001.3_B0001.3_protein-coding J020 chrIV:12145653-12145697 1.239 ceh32_T0 nhr25_T0 0.000
WBGene00007089_B0001.4_B0001.4_protein-coding J010 chrIV:12136855-12137177 1.122 ceh32_T0 end1_T0 0.000
WBGene00007094_B0019.2_B0019.2_protein-coding J014 chrI:12773755-12774109 1.076 ceh32_T0 end1_T0 0.001
WBGene00007094_B0019.2_B0019.2_protein-coding J014 chrI:12773755-12774109 1.201 ceh32_T0 nhr25_T0 0.000
WBGene00007101_B0024.11_B0024.11_protein-coding J011 chrV:10319376-10319425 1.017 ceh32_T0 pha4_T0 0.060
WBGene00007113_B0035.15_B0035.15_protein-coding J013 chrIV:11298091-11298146 1.319 ceh32_T0 end1_T0 0.028
WBGene00007114_B0035.16_mttu-1_protein-coding E007 chrIV:11296783-11296887 1.128 ceh32_T0 nhr25_T0 0.025
WBGene00007114_B0035.16_mttu-1_protein-coding E007 chrIV:11296783-11296887 1.174 ceh32_T0 hlh1_T0 0.012
WBGene00007114_B0035.16_mttu-1_protein-coding E007 chrIV:11296783-11296887 1.190 ceh32_T0 end1_T0 0.013
WBGene00007114_B0035.16_mttu-1_protein-coding J013 chrIV:11296468-11296782 1.049 ceh32_T0 hlh1_T0 0.044
WBGene00007114_B0035.16_mttu-1_protein-coding J013 chrIV:11296468-11296782 1.126 ceh32_T0 nhr25_T0 0.040
WBGene00007119_B0250.2_calf-1_protein-coding E003 chrV:20477430-20477526 1.262 ceh32_T0 nhr25_T0 0.028
WBGene00007135_B0285.1_cdk-12_protein-coding E002 chrIII:4334126-4334323 1.017 ceh32_T0 end1_T0 0.000
WBGene00007135_B0285.1_cdk-12_protein-coding E004 chrIII:4336788-4336901 1.082 ceh32_T0 end1_T0 0.020
WBGene00007135_B0285.1_cdk-12_protein-coding E004 chrIII:4336788-4336901 1.146 ceh32_T0 pha4_T0 0.000
WBGene00007135_B0285.1_cdk-12_protein-coding J018 chrIII:4336354-4336787 1.106 ceh32_T0 pha4_T0 0.000
WBGene00007143_B0334.3_B0334.3_protein-coding E005 chrII:11492915-11492963 1.282 ceh32_T0 end1_T0 0.007
WBGene00007143_B0334.3_B0334.3_protein-coding J011 chrII:11492175-11492914 1.342 ceh32_T0 end1_T0 0.008
WBGene00007168_B0393.3_B0393.3_protein-coding E001 chrIII:4757248-4757397 1.022 ceh32_T0 pha4_T0 0.005
WBGene00007168_B0393.3_B0393.3_protein-coding E001 chrIII:4757248-4757397 1.041 ceh32_T0 end1_T0 0.004
WBGene00007187_B0464.8_tag-342_protein-coding J008 chrIII:9468236-9468394 1.059 ceh32_T0 end1_T0 0.039
WBGene00007192_B0491.5_B0491.5_protein-coding J016 chrII:11345453-11345532 1.256 ceh32_T0 pha4_T0 0.034
WBGene00007192_B0491.5_B0491.5_protein-coding J016 chrII:11345453-11345532 1.413 ceh32_T0 end1_T0 0.000
WBGene00007213_C01A2.1_C01A2.1_protein-coding E004 chrI:13411246-13411451 1.044 ceh32_T0 nhr25_T0 0.016
WBGene00007213_C01A2.1_C01A2.1_protein-coding E004 chrI:13411246-13411451 1.305 ceh32_T0 hlh1_T0 0.067
WBGene00007219_C01A2.7_nlp-38_protein-coding E003 chrI:13403191-13403297 1.182 ceh32_T0 end1_T0 0.042
WBGene00007219_C01A2.7_nlp-38_protein-coding E003 chrI:13403191-13403297 1.213 ceh32_T0 pha4_T0 0.016
WBGene00007219_C01A2.7_nlp-38_protein-coding J008 chrI:13403298-13403345 1.311 ceh32_T0 pha4_T0 0.020
WBGene00007219_C01A2.7_nlp-38_protein-coding J008 chrI:13403298-13403345 1.492 ceh32_T0 end1_T0 0.017
WBGene00007235_C01G10.8_C01G10.8_protein-coding E002 chrV:15084106-15084121 1.304 ceh32_T0 end1_T0 0.062
WBGene00007235_C01G10.8_C01G10.8_protein-coding E002 chrV:15084106-15084121 1.664 ceh32_T0 pha4_T0 0.002
WBGene00007248_C01G12.8_catp-4_protein-coding E002 chrII:14594498-14595133 1.090 ceh32_T0 nhr25_T0 0.052
WBGene00007258_C01H6.9_C01H6.9_protein-coding E011 chrI:7232933-7233120 1.086 ceh32_T0 hlh1_T0 0.003
WBGene00007260_C02C6.2_olrn-1_protein-coding E003 chrX:15543012-15543104 1.201 ceh32_T0 hlh1_T0 0.001
WBGene00007260_C02C6.2_olrn-1_protein-coding J012 chrX:15543105-15543197 1.064 ceh32_T0 end1_T0 0.013
WBGene00007261_C02C6.3_lron-3_protein-coding E011 chrX:15550887-15551032 1.275 ceh32_T0 end1_T0 0.000
WBGene00007261_C02C6.3_lron-3_protein-coding E012 chrX:15551880-15551990 1.579 ceh32_T0 end1_T0 0.000
WBGene00007261_C02C6.3_lron-3_protein-coding J020 chrX:15550839-15550886 1.166 ceh32_T0 end1_T0 0.000
WBGene00007261_C02C6.3_lron-3_protein-coding J021 chrX:15551033-15551879 1.336 ceh32_T0 end1_T0 0.000
WBGene00007267_C03A3.2_C03A3.2_protein-coding E001 chrX:11262848-11262958 1.236 ceh32_T0 end1_T0 0.011
WBGene00007286_C04A11.2_C04A11.2_protein-coding J011 chrX:13666153-13666200 1.330 ceh32_T0 pha4_T0 0.000
WBGene00007296_C04C11.2_arrd-25_protein-coding E002 chrX:14033801-14034010 1.013 ceh32_T0 pha4_T0 0.051
WBGene00007296_C04C11.2_arrd-25_protein-coding E002 chrX:14033801-14034010 1.251 ceh32_T0 end1_T0 0.004
WBGene00007332_C05C10.5_C05C10.5_protein-coding E011 chrII:9939466-9939807 1.089 ceh32_T0 pha4_T0 0.001
WBGene00007332_C05C10.5_C05C10.5_protein-coding E011 chrII:9939466-9939807 1.196 ceh32_T0 nhr25_T0 0.002
WBGene00007332_C05C10.5_C05C10.5_protein-coding E011 chrII:9939466-9939807 1.438 ceh32_T0 end1_T0 0.000
WBGene00007333_C05C10.6_ufd-3_protein-coding E004 chrII:9941367-9941372 1.332 ceh32_T0 nhr25_T0 0.000
WBGene00007333_C05C10.6_ufd-3_protein-coding J015 chrII:9941320-9941366 1.307 ceh32_T0 nhr25_T0 0.000
WBGene00007372_C06B8.7_C06B8.7_protein-coding E023 chrV:15509626-15509745 1.084 ceh32_T0 pha4_T0 0.000
WBGene00007372_C06B8.7_C06B8.7_protein-coding E023 chrV:15509626-15509745 1.162 ceh32_T0 end1_T0 0.000
WBGene00007372_C06B8.7_C06B8.7_protein-coding J046 chrV:15509286-15509339 1.056 ceh32_T0 pha4_T0 0.000
WBGene00007372_C06B8.7_C06B8.7_protein-coding J046 chrV:15509286-15509339 1.080 ceh32_T0 end1_T0 0.000
WBGene00007372_C06B8.7_C06B8.7_protein-coding J048 chrV:15509746-15510691 1.377 ceh32_T0 pha4_T0 0.000
WBGene00007372_C06B8.7_C06B8.7_protein-coding J048 chrV:15509746-15510691 1.494 ceh32_T0 end1_T0 0.000
WBGene00007390_C06H2.6_C06H2.6_protein-coding J006 chrV:11124410-11124473 1.320 ceh32_T0 end1_T0 0.002
WBGene00007390_C06H2.6_C06H2.6_protein-coding J006 chrV:11124410-11124473 1.422 ceh32_T0 pha4_T0 0.005
WBGene00007400_C07A9.2_C07A9.2_protein-coding E002 chrIII:9695134-9695207 1.064 ceh32_T0 end1_T0 0.001
WBGene00007403_C07A9.7_set-3_protein-coding E010 chrIII:9694357-9694572 1.041 ceh32_T0 end1_T0 0.000
WBGene00007428_C08B6.7_wdr-20_protein-coding J025 chrV:10133964-10134060 1.231 ceh32_T0 pha4_T0 0.001
WBGene00007428_C08B6.7_wdr-20_protein-coding J025 chrV:10133964-10134060 1.647 ceh32_T0 end1_T0 0.000
WBGene00007429_C08B6.8_C08B6.8_protein-coding E001 chrV:10134643-10134660 1.081 ceh32_T0 nhr25_T0 0.006
WBGene00007445_C08F8.3_C08F8.3_protein-coding J011 chrIV:11156365-11156415 1.174 ceh32_T0 nhr25_T0 0.086
WBGene00007464_C08H9.3_C08H9.3_protein-coding E015 chrII:9886346-9886442 1.140 ceh32_T0 pha4_T0 0.033
WBGene00007505_C10C5.1_C10C5.1_protein-coding J067 chrIV:9361972-9362971 1.155 ceh32_T0 end1_T0 0.030
WBGene00007505_C10C5.1_C10C5.1_protein-coding J067 chrIV:9361972-9362971 1.396 ceh32_T0 hlh1_T0 0.004
WBGene00007528_C11H1.2_C11H1.2_protein-coding E010 chrX:14307615-14307767 1.164 ceh32_T0 nhr25_T0 0.001
WBGene00007528_C11H1.2_C11H1.2_protein-coding E010 chrX:14307615-14307767 1.178 ceh32_T0 pha4_T0 0.001
WBGene00007528_C11H1.2_C11H1.2_protein-coding E010 chrX:14307615-14307767 1.218 ceh32_T0 end1_T0 0.000
WBGene00007528_C11H1.2_C11H1.2_protein-coding E010 chrX:14307615-14307767 1.492 ceh32_T0 hlh1_T0 0.000
WBGene00007529_C11H1.3_C11H1.3_protein-coding J019 chrX:14311305-14311563 1.117 ceh32_T0 end1_T0 0.005
WBGene00007531_C11H1.7_C11H1.7_protein-coding E002 chrX:14327614-14327835 1.295 ceh32_T0 nhr25_T0 0.017
WBGene00007531_C11H1.7_C11H1.7_protein-coding E002 chrX:14327614-14327835 1.366 ceh32_T0 hlh1_T0 0.000
WBGene00007534_C12D8.1_C12D8.1_protein-coding E001 chrV:10236158-10236273 1.006 ceh32_T0 end1_T0 0.000
WBGene00007534_C12D8.1_C12D8.1_protein-coding J017 chrV:10238112-10238291 1.039 ceh32_T0 end1_T0 0.003
WBGene00007534_C12D8.1_C12D8.1_protein-coding J017 chrV:10238112-10238291 1.039 ceh32_T0 pha4_T0 0.009
WBGene00007548_C13C4.4_C13C4.4_protein-coding E006 chrV:12110862-12110978 1.070 ceh32_T0 end1_T0 0.043
WBGene00007548_C13C4.4_C13C4.4_protein-coding E006 chrV:12110862-12110978 1.168 ceh32_T0 pha4_T0 0.038
WBGene00007548_C13C4.4_C13C4.4_protein-coding J011 chrV:12110559-12110861 1.165 ceh32_T0 pha4_T0 0.000
WBGene00007549_C13C4.5_spin-1_protein-coding E001 chrV:12114993-12115232 1.042 ceh32_T0 nhr25_T0 0.097
WBGene00007556_C14A4.3_C14A4.3_protein-coding E001 chrII:10584344-10584423 1.235 ceh32_T0 hlh1_T0 0.000
WBGene00007556_C14A4.3_C14A4.3_protein-coding E001 chrII:10584344-10584423 1.411 ceh32_T0 end1_T0 0.000
WBGene00007556_C14A4.3_C14A4.3_protein-coding E001 chrII:10584344-10584423 1.766 ceh32_T0 pha4_T0 0.000
WBGene00007556_C14A4.3_C14A4.3_protein-coding J007 chrII:10584424-10585066 1.168 ceh32_T0 hlh1_T0 0.000
WBGene00007556_C14A4.3_C14A4.3_protein-coding J007 chrII:10584424-10585066 1.486 ceh32_T0 end1_T0 0.000
WBGene00007556_C14A4.3_C14A4.3_protein-coding J007 chrII:10584424-10585066 1.848 ceh32_T0 pha4_T0 0.000
WBGene00007573_C14B1.2_C14B1.2_protein-coding E002 chrIII:3702470-3702586 1.457 ceh32_T0 pha4_T0 0.074
WBGene00007578_C14B1.7_C14B1.7_protein-coding E009 chrIII:3723207-3723417 1.017 ceh32_T0 nhr25_T0 0.043
WBGene00007578_C14B1.7_C14B1.7_protein-coding E009 chrIII:3723207-3723417 1.308 ceh32_T0 end1_T0 0.027
WBGene00007585_C14C10.2_C14C10.2_protein-coding E008 chrV:12592279-12592358 1.535 ceh32_T0 end1_T0 0.000
WBGene00007585_C14C10.2_C14C10.2_protein-coding E009 chrV:12592408-12592477 1.006 ceh32_T0 nhr25_T0 0.015
WBGene00007585_C14C10.2_C14C10.2_protein-coding E009 chrV:12592408-12592477 1.026 ceh32_T0 hlh1_T0 0.000
WBGene00007585_C14C10.2_C14C10.2_protein-coding E009 chrV:12592408-12592477 1.104 ceh32_T0 pha4_T0 0.016
WBGene00007585_C14C10.2_C14C10.2_protein-coding E009 chrV:12592408-12592477 1.654 ceh32_T0 end1_T0 0.000
WBGene00007585_C14C10.2_C14C10.2_protein-coding J018 chrV:12592359-12592407 1.064 ceh32_T0 hlh1_T0 0.000
WBGene00007585_C14C10.2_C14C10.2_protein-coding J018 chrV:12592359-12592407 1.104 ceh32_T0 pha4_T0 0.012
WBGene00007585_C14C10.2_C14C10.2_protein-coding J018 chrV:12592359-12592407 1.116 ceh32_T0 nhr25_T0 0.001
WBGene00007585_C14C10.2_C14C10.2_protein-coding J018 chrV:12592359-12592407 1.686 ceh32_T0 end1_T0 0.000
WBGene00007606_C15C8.4_C15C8.4_protein-coding J007 chrV:12747264-12747313 1.032 ceh32_T0 end1_T0 0.075
WBGene00007625_C16C10.4_C16C10.4_protein-coding E005 chrIII:4172163-4172178 1.140 ceh32_T0 pha4_T0 0.001
WBGene00007625_C16C10.4_C16C10.4_protein-coding E005 chrIII:4172163-4172178 1.536 ceh32_T0 end1_T0 0.000
WBGene00007626_C16C10.5_rnf-121_protein-coding E008 chrIII:4170889-4170939 1.344 ceh32_T0 end1_T0 0.005
WBGene00007626_C16C10.5_rnf-121_protein-coding J015 chrIII:4170817-4170888 1.344 ceh32_T0 end1_T0 0.004
WBGene00007640_C17D12.7_C17D12.7_protein-coding E009 chrI:11611209-11611301 1.365 ceh32_T0 pha4_T0 0.001
WBGene00007640_C17D12.7_C17D12.7_protein-coding J017 chrI:11611157-11611208 1.170 ceh32_T0 pha4_T0 0.090
WBGene00007640_C17D12.7_C17D12.7_protein-coding J017 chrI:11611157-11611208 1.387 ceh32_T0 end1_T0 0.009
WBGene00007646_C17E4.9_nkb-1_protein-coding E001 chrI:9431249-9431270 1.159 ceh32_T0 end1_T0 0.001
WBGene00007646_C17E4.9_nkb-1_protein-coding E002 chrI:9431271-9431304 1.042 ceh32_T0 end1_T0 0.000
WBGene00007646_C17E4.9_nkb-1_protein-coding E003 chrI:9431353-9431353 1.030 ceh32_T0 end1_T0 0.000
WBGene00007646_C17E4.9_nkb-1_protein-coding J008 chrI:9431305-9431352 1.055 ceh32_T0 end1_T0 0.000
WBGene00007651_C17G1.4_nra-3_protein-coding J022 chrX:9931286-9931332 1.052 ceh32_T0 pha4_T0 0.057
WBGene00007652_C17G1.5_C17G1.5_protein-coding E001 chrX:9941630-9941861 1.154 ceh32_T0 end1_T0 0.078
WBGene00007652_C17G1.5_C17G1.5_protein-coding J007 chrX:9941862-9942495 1.492 ceh32_T0 end1_T0 0.097
WBGene00007675_C18D4.6_C18D4.6_protein-coding E010 chrV:17538356-17538373 1.153 ceh32_T0 nhr25_T0 0.003
WBGene00007690_C18E9.10_sftd-3_protein-coding E007 chrII:8964028-8964149 1.001 ceh32_T0 end1_T0 0.076
WBGene00007693_C23H4.4_C23H4.4_protein-coding E010 chrX:12232530-12232687 1.068 ceh32_T0 end1_T0 0.044
WBGene00007693_C23H4.4_C23H4.4_protein-coding E010 chrX:12232530-12232687 1.136 ceh32_T0 nhr25_T0 0.081
WBGene00007693_C23H4.4_C23H4.4_protein-coding E010 chrX:12232530-12232687 1.192 ceh32_T0 pha4_T0 0.090
WBGene00007693_C23H4.4_C23H4.4_protein-coding E011 chrX:12232738-12233091 1.074 ceh32_T0 hlh1_T0 0.069
WBGene00007693_C23H4.4_C23H4.4_protein-coding E011 chrX:12232738-12233091 1.341 ceh32_T0 pha4_T0 0.056
WBGene00007696_C24F3.1_tram-1_protein-coding E003 chrIV:10220602-10220607 1.223 ceh32_T0 nhr25_T0 0.000
WBGene00007696_C24F3.1_tram-1_protein-coding J008 chrIV:10220608-10220649 1.560 ceh32_T0 nhr25_T0 0.000
WBGene00007702_C24H11.5_C24H11.5_protein-coding J006 chrIII:11780319-11780507 1.111 ceh32_T0 pha4_T0 0.010
WBGene00007710_C25A1.9_rsa-1_protein-coding J018 chrI:10187218-10187259 1.005 ceh32_T0 nhr25_T0 0.000
WBGene00007720_C25D7.10_C25D7.10_protein-coding E001 chrV:15067465-15067633 1.023 ceh32_T0 end1_T0 0.085
WBGene00007750_C26G2.1_syg-2_protein-coding E001 chrX:14654972-14655232 12.651 ceh32_T0 end1_T0 0.005
WBGene00007750_C26G2.1_syg-2_protein-coding E002 chrX:14655369-14655495 1.682 ceh32_T0 end1_T0 0.023
WBGene00007750_C26G2.1_syg-2_protein-coding E003 chrX:14655997-14656120 1.445 ceh32_T0 end1_T0 0.084
WBGene00007774_C27C12.4_C27C12.4_protein-coding J009 chrX:14854241-14854357 1.219 ceh32_T0 end1_T0 0.001
WBGene00007774_C27C12.4_C27C12.4_protein-coding J009 chrX:14854241-14854357 1.258 ceh32_T0 pha4_T0 0.000
WBGene00007785_C27H6.3_tofu-1_protein-coding E001 chrV:9981285-9981436 1.407 ceh32_T0 nhr25_T0 0.015
WBGene00007786_C27H6.4_rmd-2_protein-coding E016 chrV:9985623-9985652 1.263 ceh32_T0 hlh1_T0 0.000
WBGene00007786_C27H6.4_rmd-2_protein-coding E017 chrV:9985653-9985739 1.049 ceh32_T0 hlh1_T0 0.011
WBGene00007786_C27H6.4_rmd-2_protein-coding E017 chrV:9985653-9985739 1.264 ceh32_T0 nhr25_T0 0.000
WBGene00007786_C27H6.4_rmd-2_protein-coding E018 chrV:9985810-9985818 2.230 ceh32_T0 end1_T0 0.000
WBGene00007786_C27H6.4_rmd-2_protein-coding E019 chrV:9985819-9985912 2.370 ceh32_T0 end1_T0 0.000
WBGene00007786_C27H6.4_rmd-2_protein-coding E021 chrV:9985955-9986073 2.111 ceh32_T0 end1_T0 0.000
WBGene00007786_C27H6.4_rmd-2_protein-coding E022 chrV:9986120-9986277 1.152 ceh32_T0 nhr25_T0 0.000
WBGene00007786_C27H6.4_rmd-2_protein-coding E022 chrV:9986120-9986277 2.784 ceh32_T0 end1_T0 0.000
WBGene00007797_C29A12.1_C29A12.1_protein-coding E002 chrV:10812550-10812713 1.144 ceh32_T0 nhr25_T0 0.006
WBGene00007799_C29A12.4_nrx-1_protein-coding J061 chrV:10835653-10838066 12.586 ceh32_T0 hlh1_T0 0.068
WBGene00007826_C30H6.9_C30H6.9_protein-coding J007 chrIV:17379999-17380048 1.062 ceh32_T0 pha4_T0 0.018
WBGene00007856_C31H5.5_C31H5.5_protein-coding E002 chrI:9048748-9048875 5.687 ceh32_T0 nhr25_T0 0.097
WBGene00007856_C31H5.5_C31H5.5_protein-coding E002 chrI:9048748-9048875 5.891 ceh32_T0 end1_T0 0.031
WBGene00007862_C32C4.1_C32C4.1_protein-coding E016 chrV:10644436-10644485 1.350 ceh32_T0 end1_T0 0.010
WBGene00007862_C32C4.1_C32C4.1_protein-coding E017 chrV:10644537-10644665 1.506 ceh32_T0 end1_T0 0.006
WBGene00007880_C33A12.1_C33A12.1_protein-coding E003 chrIV:9524639-9524895 1.031 ceh32_T0 nhr25_T0 0.002
WBGene00007904_C33G3.4_C33G3.4_protein-coding J015 chrX:14071332-14071910 1.010 ceh32_T0 end1_T0 0.000
WBGene00007915_C34C6.2_C34C6.2_protein-coding E010 chrII:8683208-8683275 1.167 ceh32_T0 nhr25_T0 0.092
WBGene00007915_C34C6.2_C34C6.2_protein-coding E011 chrII:8683276-8683293 1.078 ceh32_T0 hlh1_T0 0.025
WBGene00007915_C34C6.2_C34C6.2_protein-coding E011 chrII:8683276-8683293 1.408 ceh32_T0 nhr25_T0 0.003
WBGene00007915_C34C6.2_C34C6.2_protein-coding J023 chrII:8683157-8683207 1.172 ceh32_T0 pha4_T0 0.012
WBGene00007955_C35C5.3_C35C5.3_protein-coding E006 chrX:11546429-11546495 1.006 ceh32_T0 end1_T0 0.004
WBGene00007972_C36B1.5_prp-4_protein-coding J017 chrI:8735556-8735620 1.036 ceh32_T0 end1_T0 0.002
WBGene00007972_C36B1.5_prp-4_protein-coding J017 chrI:8735556-8735620 1.126 ceh32_T0 pha4_T0 0.001
WBGene00007975_C36B1.8_gls-1_protein-coding E016 chrI:8741189-8741197 1.126 ceh32_T0 nhr25_T0 0.002
WBGene00007975_C36B1.8_gls-1_protein-coding J034 chrI:8741125-8741188 1.183 ceh32_T0 nhr25_T0 0.002
WBGene00007979_C36B1.12_imp-1_protein-coding J030 chrI:8754796-8755253 1.047 ceh32_T0 hlh1_T0 0.067
WBGene00007979_C36B1.12_imp-1_protein-coding J030 chrI:8754796-8755253 1.408 ceh32_T0 nhr25_T0 0.000
WBGene00007982_C36E8.3_pxd-1_protein-coding J010 chrIII:4006242-4006553 1.000 ceh32_T0 pha4_T0 0.012
WBGene00007985_C36F7.2_swah-1_protein-coding E007 chrI:9554656-9554781 1.618 ceh32_T0 nhr25_T0 0.002
WBGene00007985_C36F7.2_swah-1_protein-coding E008 chrI:9554832-9554904 1.669 ceh32_T0 nhr25_T0 0.003
WBGene00007999_C38C6.6_tag-297_protein-coding E002 chrII:14627937-14628112 1.565 ceh32_T0 nhr25_T0 0.095
WBGene00008034_C39E9.11_C39E9.11_protein-coding J007 chrIV:13093633-13093690 1.099 ceh32_T0 end1_T0 0.033
WBGene00008066_C43D7.2_fbxb-65_protein-coding E002 chrV:19329771-19329896 1.110 ceh32_T0 end1_T0 0.015
WBGene00008070_C43D7.8_C43D7.8_protein-coding E002 chrV:19310818-19310937 1.670 ceh32_T0 end1_T0 0.074
WBGene00008070_C43D7.8_C43D7.8_protein-coding E003 chrV:19310982-19311058 1.162 ceh32_T0 hlh1_T0 0.075
WBGene00008078_C44B9.1_vesa-1_protein-coding J008 chrIII:10869470-10869517 1.261 ceh32_T0 end1_T0 0.035
WBGene00008081_C44B9.4_athp-1_protein-coding J013 chrIII:10882436-10882486 1.078 ceh32_T0 end1_T0 0.000
WBGene00008119_C46F11.4_C46F11.4_protein-coding E013 chrIII:3664220-3664494 1.012 ceh32_T0 nhr25_T0 0.016
WBGene00008121_C46F11.6_C46F11.6_protein-coding E004 chrIII:3670289-3670436 1.096 ceh32_T0 nhr25_T0 0.000
WBGene00008134_C47B2.9_C47B2.9_protein-coding E001 chrI:12983020-12983236 1.191 ceh32_T0 end1_T0 0.012
WBGene00008134_C47B2.9_C47B2.9_protein-coding E001 chrI:12983020-12983236 1.252 ceh32_T0 nhr25_T0 0.016
WBGene00008134_C47B2.9_C47B2.9_protein-coding E001 chrI:12983020-12983236 1.338 ceh32_T0 hlh1_T0 0.017
WBGene00008149_C47E12.4_pyp-1_protein-coding E005 chrIV:9996792-9996793 1.226 ceh32_T0 nhr25_T0 0.004
WBGene00008165_C47G2.4_C47G2.4_protein-coding E008 chrII:11293243-11293347 1.270 ceh32_T0 end1_T0 0.001
WBGene00008165_C47G2.4_C47G2.4_protein-coding E009 chrII:11293408-11293572 1.161 ceh32_T0 nhr25_T0 0.032
WBGene00008165_C47G2.4_C47G2.4_protein-coding E009 chrII:11293408-11293572 1.270 ceh32_T0 hlh1_T0 0.001
WBGene00008165_C47G2.4_C47G2.4_protein-coding E009 chrII:11293408-11293572 1.342 ceh32_T0 pha4_T0 0.010
WBGene00008165_C47G2.4_C47G2.4_protein-coding E009 chrII:11293408-11293572 1.593 ceh32_T0 end1_T0 0.001
WBGene00008165_C47G2.4_C47G2.4_protein-coding J017 chrII:11293348-11293407 1.456 ceh32_T0 pha4_T0 0.000
WBGene00008165_C47G2.4_C47G2.4_protein-coding J017 chrII:11293348-11293407 1.654 ceh32_T0 end1_T0 0.000
WBGene00008166_C47G2.5_saps-1_protein-coding E004 chrII:11298257-11298262 1.078 ceh32_T0 hlh1_T0 0.085
WBGene00008166_C47G2.5_saps-1_protein-coding E004 chrII:11298257-11298262 1.375 ceh32_T0 nhr25_T0 0.000
WBGene00008166_C47G2.5_saps-1_protein-coding J015 chrII:11298216-11298256 1.633 ceh32_T0 nhr25_T0 0.001
WBGene00008177_C48D1.1_C48D1.1_protein-coding E009 chrIV:13197095-13197274 1.210 ceh32_T0 hlh1_T0 0.061
WBGene00008177_C48D1.1_C48D1.1_protein-coding E009 chrIV:13197095-13197274 1.253 ceh32_T0 nhr25_T0 0.044
WBGene00008177_C48D1.1_C48D1.1_protein-coding E011 chrIV:13197325-13197382 2.053 ceh32_T0 hlh1_T0 0.014
WBGene00008177_C48D1.1_C48D1.1_protein-coding J019 chrIV:13197275-13197324 2.054 ceh32_T0 hlh1_T0 0.014
WBGene00008183_C48G7.3_rin-1_protein-coding E031 chrV:14808479-14808570 1.171 ceh32_T0 nhr25_T0 0.005
WBGene00008183_C48G7.3_rin-1_protein-coding E032 chrV:14809053-14809123 1.227 ceh32_T0 nhr25_T0 0.018
WBGene00008183_C48G7.3_rin-1_protein-coding E033 chrV:14809239-14809464 1.536 ceh32_T0 nhr25_T0 0.000
WBGene00008183_C48G7.3_rin-1_protein-coding E034 chrV:14810162-14810349 1.491 ceh32_T0 nhr25_T0 0.000
WBGene00008183_C48G7.3_rin-1_protein-coding E035 chrV:14811356-14811510 1.780 ceh32_T0 nhr25_T0 0.000
WBGene00008183_C48G7.3_rin-1_protein-coding E036 chrV:14813179-14813245 1.974 ceh32_T0 nhr25_T0 0.000
WBGene00008183_C48G7.3_rin-1_protein-coding E037 chrV:14813246-14813309 2.487 ceh32_T0 nhr25_T0 0.000
WBGene00008183_C48G7.3_rin-1_protein-coding J063 chrV:14809465-14810161 1.311 ceh32_T0 nhr25_T0 0.000
WBGene00008183_C48G7.3_rin-1_protein-coding J064 chrV:14810350-14811355 1.609 ceh32_T0 nhr25_T0 0.000
WBGene00008183_C48G7.3_rin-1_protein-coding J065 chrV:14811511-14813178 1.940 ceh32_T0 nhr25_T0 0.000
WBGene00008198_C49C3.8_C49C3.8_protein-coding E001 chrIV:17335270-17335388 1.464 ceh32_T0 nhr25_T0 0.000
WBGene00008219_C50B6.3_C50B6.3_protein-coding E001 chrV:13313598-13313671 1.031 ceh32_T0 end1_T0 0.037
WBGene00008232_C50F4.4_C50F4.4_protein-coding E002 chrV:9536966-9537076 1.002 ceh32_T0 hlh1_T0 0.016
WBGene00008232_C50F4.4_C50F4.4_protein-coding E002 chrV:9536966-9537076 1.022 ceh32_T0 pha4_T0 0.001
WBGene00008236_C50F4.12_C50F4.12_protein-coding E005 chrV:9539652-9539735 1.104 ceh32_T0 end1_T0 0.015
WBGene00008236_C50F4.12_C50F4.12_protein-coding J009 chrV:9539607-9539651 1.009 ceh32_T0 hlh1_T0 0.002
WBGene00008236_C50F4.12_C50F4.12_protein-coding J009 chrV:9539607-9539651 1.230 ceh32_T0 pha4_T0 0.001
WBGene00008236_C50F4.12_C50F4.12_protein-coding J009 chrV:9539607-9539651 1.387 ceh32_T0 end1_T0 0.000
WBGene00008262_C53A5.1_ril-1_protein-coding E004 chrV:14524122-14524129 1.258 ceh32_T0 nhr25_T0 0.000
WBGene00008275_C53B4.6_nstp-1_protein-coding E001 chrIV:8984866-8984911 1.016 ceh32_T0 nhr25_T0 0.012
WBGene00008275_C53B4.6_nstp-1_protein-coding E001 chrIV:8984866-8984911 1.033 ceh32_T0 hlh1_T0 0.016
WBGene00008275_C53B4.6_nstp-1_protein-coding E002 chrIV:8984912-8984945 1.128 ceh32_T0 hlh1_T0 0.009
WBGene00008275_C53B4.6_nstp-1_protein-coding E002 chrIV:8984912-8984945 1.146 ceh32_T0 end1_T0 0.053
WBGene00008275_C53B4.6_nstp-1_protein-coding E002 chrIV:8984912-8984945 1.308 ceh32_T0 nhr25_T0 0.016
WBGene00008275_C53B4.6_nstp-1_protein-coding E003 chrIV:8984995-8985108 1.016 ceh32_T0 end1_T0 0.019
WBGene00008275_C53B4.6_nstp-1_protein-coding E003 chrIV:8984995-8985108 1.033 ceh32_T0 nhr25_T0 0.016
WBGene00008275_C53B4.6_nstp-1_protein-coding E003 chrIV:8984995-8985108 1.040 ceh32_T0 pha4_T0 0.029
WBGene00008275_C53B4.6_nstp-1_protein-coding J011 chrIV:8984946-8984994 1.172 ceh32_T0 hlh1_T0 0.007
WBGene00008275_C53B4.6_nstp-1_protein-coding J011 chrIV:8984946-8984994 1.264 ceh32_T0 nhr25_T0 0.017
WBGene00008275_C53B4.6_nstp-1_protein-coding J011 chrIV:8984946-8984994 1.352 ceh32_T0 end1_T0 0.029
WBGene00008275_C53B4.6_nstp-1_protein-coding J011 chrIV:8984946-8984994 1.418 ceh32_T0 pha4_T0 0.024
WBGene00008311_C54G4.1_rskn-2_protein-coding E013 chrI:8018921-8019500 1.140 ceh32_T0 nhr25_T0 0.001
WBGene00008314_C54G4.4_C54G4.4_protein-coding E009 chrI:8000892-8001003 1.037 ceh32_T0 pha4_T0 0.051
WBGene00008314_C54G4.4_C54G4.4_protein-coding J020 chrI:8001004-8001347 1.317 ceh32_T0 hlh1_T0 0.007
WBGene00008330_C55A6.1_C55A6.1_protein-coding E004 chrV:11504815-11504873 1.206 ceh32_T0 hlh1_T0 0.000
WBGene00008330_C55A6.1_C55A6.1_protein-coding J007 chrV:11504742-11504814 1.210 ceh32_T0 hlh1_T0 0.000
WBGene00008348_C56G7.3_C56G7.3_protein-coding E002 chrIII:3390624-3391220 1.004 ceh32_T0 nhr25_T0 0.086
WBGene00008361_D1043.1_D1043.1_protein-coding E001 chrII:11582849-11583013 1.003 ceh32_T0 end1_T0 0.000
WBGene00008362_D1046.1_cfim-2_protein-coding E004 chrIV:8926472-8926477 1.002 ceh32_T0 pha4_T0 0.002
WBGene00008362_D1046.1_cfim-2_protein-coding E004 chrIV:8926472-8926477 1.209 ceh32_T0 end1_T0 0.000
WBGene00008362_D1046.1_cfim-2_protein-coding E005 chrIV:8926478-8926541 1.087 ceh32_T0 pha4_T0 0.010
WBGene00008362_D1046.1_cfim-2_protein-coding J036 chrIV:8926426-8926471 1.435 ceh32_T0 end1_T0 0.000
WBGene00008362_D1046.1_cfim-2_protein-coding J037 chrIV:8926426-8926477 1.348 ceh32_T0 end1_T0 0.014
WBGene00008362_D1046.1_cfim-2_protein-coding J037 chrIV:8926426-8926477 1.423 ceh32_T0 pha4_T0 0.030
WBGene00008379_D1054.13_secs-1_protein-coding E006 chrV:10803954-10804046 1.204 ceh32_T0 end1_T0 0.060
WBGene00008379_D1054.13_secs-1_protein-coding E007 chrV:10804097-10804229 1.171 ceh32_T0 nhr25_T0 0.086
WBGene00008379_D1054.13_secs-1_protein-coding E007 chrV:10804097-10804229 1.181 ceh32_T0 hlh1_T0 0.015
WBGene00008379_D1054.13_secs-1_protein-coding E007 chrV:10804097-10804229 1.352 ceh32_T0 end1_T0 0.049
WBGene00008379_D1054.13_secs-1_protein-coding J013 chrV:10803902-10803953 1.183 ceh32_T0 end1_T0 0.099
WBGene00008380_D1054.14_prp-38_protein-coding J005 chrV:10805860-10805904 1.011 ceh32_T0 end1_T0 0.000
WBGene00008399_D2005.4_D2005.4_protein-coding J031 chrI:7819141-7819199 1.327 ceh32_T0 hlh1_T0 0.059
WBGene00008400_D2005.5_drh-3_protein-coding E001 chrI:7820843-7820940 1.088 ceh32_T0 pha4_T0 0.001
WBGene00008400_D2005.5_drh-3_protein-coding J016 chrI:7820941-7820999 1.059 ceh32_T0 hlh1_T0 0.007
WBGene00008400_D2005.5_drh-3_protein-coding J016 chrI:7820941-7820999 1.124 ceh32_T0 pha4_T0 0.002
WBGene00008414_D2030.4_D2030.4_protein-coding E001 chrI:7580937-7581217 1.061 ceh32_T0 end1_T0 0.020
WBGene00008415_D2030.5_mce-1_protein-coding E002 chrI:7582258-7582383 1.032 ceh32_T0 end1_T0 0.029
WBGene00008415_D2030.5_mce-1_protein-coding J004 chrI:7582184-7582257 1.050 ceh32_T0 pha4_T0 0.000
WBGene00008415_D2030.5_mce-1_protein-coding J004 chrI:7582184-7582257 1.193 ceh32_T0 end1_T0 0.000
WBGene00008417_D2030.7_D2030.7_protein-coding E001 chrI:7588653-7588814 1.129 ceh32_T0 nhr25_T0 0.021
WBGene00008417_D2030.7_D2030.7_protein-coding J010 chrI:7588815-7588866 1.532 ceh32_T0 pha4_T0 0.003
WBGene00008417_D2030.7_D2030.7_protein-coding J010 chrI:7588815-7588866 1.833 ceh32_T0 nhr25_T0 0.010
WBGene00008418_D2030.8_D2030.8_protein-coding J011 chrI:7591385-7591431 1.172 ceh32_T0 end1_T0 0.002
WBGene00008424_D2045.7_D2045.7_protein-coding E001 chrIII:10479884-10479997 1.212 ceh32_T0 hlh1_T0 0.000
WBGene00008424_D2045.7_D2045.7_protein-coding E001 chrIII:10479884-10479997 1.288 ceh32_T0 end1_T0 0.000
WBGene00008424_D2045.7_D2045.7_protein-coding E001 chrIII:10479884-10479997 1.291 ceh32_T0 nhr25_T0 0.000
WBGene00008424_D2045.7_D2045.7_protein-coding J007 chrIII:10479998-10480041 1.132 ceh32_T0 end1_T0 0.000
WBGene00008424_D2045.7_D2045.7_protein-coding J007 chrIII:10479998-10480041 1.151 ceh32_T0 pha4_T0 0.001
WBGene00008427_D2085.2_atg-10_protein-coding J005 chrII:8659233-8659280 1.056 ceh32_T0 pha4_T0 0.068
WBGene00008434_D2089.3_D2089.3_protein-coding E001 chrII:10662316-10662563 4.733 ceh32_T0 end1_T0 0.000
WBGene00008455_E02H1.1_E02H1.1_protein-coding J012 chrII:9591041-9591086 1.186 ceh32_T0 end1_T0 0.000
WBGene00008457_E02H1.5_E02H1.5_protein-coding E001 chrII:9595224-9595284 1.003 ceh32_T0 end1_T0 0.079
WBGene00008481_E04D5.2_E04D5.2_protein-coding E009 chrII:10421877-10422026 1.521 ceh32_T0 hlh1_T0 0.015
WBGene00008502_F01G4.3_skih-2_protein-coding E016 chrIV:11142247-11142341 1.163 ceh32_T0 nhr25_T0 0.066
WBGene00008505_F01G4.6_F01G4.6_protein-coding E009 chrIV:11149402-11149504 1.053 ceh32_T0 end1_T0 0.000
WBGene00008505_F01G4.6_F01G4.6_protein-coding J014 chrIV:11148682-11149401 1.326 ceh32_T0 end1_T0 0.000
WBGene00008505_F01G4.6_F01G4.6_protein-coding J014 chrIV:11148682-11149401 1.507 ceh32_T0 pha4_T0 0.000
WBGene00008506_F01G10.1_tkt-1_protein-coding E001 chrIV:10243591-10243611 1.381 ceh32_T0 nhr25_T0 0.000
WBGene00008506_F01G10.1_tkt-1_protein-coding J006 chrIV:10243737-10243787 1.099 ceh32_T0 end1_T0 0.000
WBGene00008519_F02C12.5_cyp-13B1_protein-coding E011 chrX:13409321-13409456 2.160 ceh32_T0 hlh1_T0 0.014
WBGene00008519_F02C12.5_cyp-13B1_protein-coding E012 chrX:13409572-13409644 12.550 ceh32_T0 hlh1_T0 0.044
WBGene00008519_F02C12.5_cyp-13B1_protein-coding J021 chrX:13409457-13409571 12.553 ceh32_T0 hlh1_T0 0.039
WBGene00008531_F02E9.7_F02E9.7_protein-coding J009 chrI:8413367-8413970 1.301 ceh32_T0 pha4_T0 0.003
WBGene00008533_F02E9.10_F02E9.10_protein-coding E014 chrI:8429822-8429832 1.156 ceh32_T0 nhr25_T0 0.018
WBGene00008533_F02E9.10_F02E9.10_protein-coding J025 chrI:8429356-8429749 1.154 ceh32_T0 end1_T0 0.020
WBGene00008549_F07A11.6_din-1_protein-coding J035 chrII:11621312-11622547 1.123 ceh32_T0 end1_T0 0.000
WBGene00008549_F07A11.6_din-1_protein-coding J035 chrII:11621312-11622547 1.245 ceh32_T0 pha4_T0 0.000
WBGene00008555_F07C6.4_F07C6.4_protein-coding E018 chrIV:12825687-12825855 1.122 ceh32_T0 nhr25_T0 0.000
WBGene00008555_F07C6.4_F07C6.4_protein-coding E018 chrIV:12825687-12825855 1.309 ceh32_T0 end1_T0 0.000
WBGene00008555_F07C6.4_F07C6.4_protein-coding E019 chrIV:12826550-12826762 1.054 ceh32_T0 pha4_T0 0.032
WBGene00008555_F07C6.4_F07C6.4_protein-coding E019 chrIV:12826550-12826762 1.285 ceh32_T0 nhr25_T0 0.000
WBGene00008555_F07C6.4_F07C6.4_protein-coding E019 chrIV:12826550-12826762 1.507 ceh32_T0 end1_T0 0.000
WBGene00008555_F07C6.4_F07C6.4_protein-coding E020 chrIV:12826763-12826911 1.094 ceh32_T0 nhr25_T0 0.001
WBGene00008555_F07C6.4_F07C6.4_protein-coding J038 chrIV:12825856-12826549 1.400 ceh32_T0 end1_T0 0.000
WBGene00008578_F08G2.7_F08G2.7_protein-coding E005 chrII:13840995-13841139 1.096 ceh32_T0 hlh1_T0 0.000
WBGene00008578_F08G2.7_F08G2.7_protein-coding E005 chrII:13840995-13841139 1.156 ceh32_T0 nhr25_T0 0.000
WBGene00008578_F08G2.7_F08G2.7_protein-coding E005 chrII:13840995-13841139 1.178 ceh32_T0 end1_T0 0.006
WBGene00008578_F08G2.7_F08G2.7_protein-coding J009 chrII:13839881-13840994 1.026 ceh32_T0 end1_T0 0.093
WBGene00008585_F08G12.1_F08G12.1_protein-coding E015 chrX:11305744-11305873 1.091 ceh32_T0 pha4_T0 0.019
WBGene00008585_F08G12.1_F08G12.1_protein-coding E015 chrX:11305744-11305873 1.211 ceh32_T0 end1_T0 0.001
WBGene00008586_F08G12.2_F08G12.2_protein-coding J008 chrX:11299418-11299466 1.001 ceh32_T0 end1_T0 0.007
WBGene00008586_F08G12.2_F08G12.2_protein-coding J008 chrX:11299418-11299466 1.239 ceh32_T0 pha4_T0 0.001
WBGene00008601_F09A5.4_F09A5.4_protein-coding E016 chrX:13158413-13158493 1.554 ceh32_T0 hlh1_T0 0.001
WBGene00008601_F09A5.4_F09A5.4_protein-coding E017 chrX:13161338-13161476 1.020 ceh32_T0 pha4_T0 0.083
WBGene00008601_F09A5.4_F09A5.4_protein-coding E019 chrX:13169679-13169833 1.153 ceh32_T0 end1_T0 0.001
WBGene00008601_F09A5.4_F09A5.4_protein-coding J027 chrX:13155479-13158412 1.543 ceh32_T0 hlh1_T0 0.009
WBGene00008607_F09B12.3_F09B12.3_protein-coding E006 chrX:15096692-15097236 1.171 ceh32_T0 hlh1_T0 0.095
WBGene00008613_F09C3.5_fbxb-69_protein-coding E002 chrI:14285243-14285319 1.005 ceh32_T0 nhr25_T0 0.026
WBGene00008613_F09C3.5_fbxb-69_protein-coding E002 chrI:14285243-14285319 1.236 ceh32_T0 hlh1_T0 0.027
WBGene00008613_F09C3.5_fbxb-69_protein-coding J003 chrI:14284389-14285242 1.180 ceh32_T0 hlh1_T0 0.018
WBGene00008685_F11A10.4_mon-2_protein-coding E001 chrIV:12096779-12097086 1.001 ceh32_T0 end1_T0 0.016
WBGene00008685_F11A10.4_mon-2_protein-coding E001 chrIV:12096779-12097086 1.054 ceh32_T0 pha4_T0 0.087
WBGene00008706_F11E6.1_gba-3_protein-coding E003 chrIV:17477109-17477318 1.256 ceh32_T0 nhr25_T0 0.002
WBGene00008706_F11E6.1_gba-3_protein-coding E004 chrIV:17477385-17477668 1.572 ceh32_T0 nhr25_T0 0.001
WBGene00008706_F11E6.1_gba-3_protein-coding E005 chrIV:17477718-17477884 1.423 ceh32_T0 nhr25_T0 0.045
WBGene00008755_F13E9.6_sdz-13_protein-coding E005 chrIV:10878798-10879057 1.158 ceh32_T0 end1_T0 0.055
WBGene00008760_F13E9.11_F13E9.11_protein-coding E005 chrIV:10868936-10869169 1.543 ceh32_T0 end1_T0 0.003
WBGene00008764_F13G3.4_dylt-1_protein-coding E002 chrI:7300543-7300750 1.132 ceh32_T0 pha4_T0 0.000
WBGene00008764_F13G3.4_dylt-1_protein-coding E002 chrI:7300543-7300750 1.345 ceh32_T0 end1_T0 0.000
WBGene00008765_F13G3.5_ttx-7_protein-coding E009 chrI:7302970-7303227 1.093 ceh32_T0 nhr25_T0 0.000
WBGene00008766_F13G3.6_F13G3.6_protein-coding J011 chrI:7304518-7304567 1.226 ceh32_T0 pha4_T0 0.000
WBGene00008766_F13G3.6_F13G3.6_protein-coding J011 chrI:7304518-7304567 1.570 ceh32_T0 end1_T0 0.000
WBGene00008767_F13G3.7_F13G3.7_protein-coding E003 chrI:7305197-7305205 1.239 ceh32_T0 hlh1_T0 0.029
WBGene00008768_F13G3.10_F13G3.10_protein-coding E003 chrI:7313894-7313899 1.226 ceh32_T0 end1_T0 0.004
WBGene00008768_F13G3.10_F13G3.10_protein-coding E003 chrI:7313894-7313899 1.710 ceh32_T0 pha4_T0 0.012
WBGene00008768_F13G3.10_F13G3.10_protein-coding E005 chrI:7314209-7314279 2.169 ceh32_T0 hlh1_T0 0.000
WBGene00008768_F13G3.10_F13G3.10_protein-coding J007 chrI:7313900-7314208 1.252 ceh32_T0 end1_T0 0.000
WBGene00008768_F13G3.10_F13G3.10_protein-coding J007 chrI:7313900-7314208 1.652 ceh32_T0 pha4_T0 0.001
WBGene00008768_F13G3.10_F13G3.10_protein-coding J007 chrI:7313900-7314208 1.689 ceh32_T0 hlh1_T0 0.002
WBGene00008774_F13H10.3_F13H10.3_protein-coding E012 chrIV:11015755-11015776 1.586 ceh32_T0 nhr25_T0 0.002
WBGene00008775_F13H10.4_mogs-1_protein-coding E005 chrIV:11018623-11018631 1.057 ceh32_T0 hlh1_T0 0.061
WBGene00008775_F13H10.4_mogs-1_protein-coding E005 chrIV:11018623-11018631 1.704 ceh32_T0 nhr25_T0 0.000
WBGene00008775_F13H10.4_mogs-1_protein-coding J016 chrIV:11018632-11018672 1.099 ceh32_T0 hlh1_T0 0.072
WBGene00008775_F13H10.4_mogs-1_protein-coding J016 chrIV:11018632-11018672 1.835 ceh32_T0 nhr25_T0 0.000
WBGene00008780_F14B4.2_F14B4.2_protein-coding E007 chrI:9273667-9273794 1.036 ceh32_T0 hlh1_T0 0.000
WBGene00008780_F14B4.2_F14B4.2_protein-coding E007 chrI:9273667-9273794 1.156 ceh32_T0 nhr25_T0 0.000
WBGene00008780_F14B4.2_F14B4.2_protein-coding E007 chrI:9273667-9273794 1.243 ceh32_T0 end1_T0 0.000
WBGene00008780_F14B4.2_F14B4.2_protein-coding J014 chrI:9273569-9273666 1.267 ceh32_T0 end1_T0 0.000
WBGene00008780_F14B4.2_F14B4.2_protein-coding J014 chrI:9273569-9273666 1.315 ceh32_T0 nhr25_T0 0.000
WBGene00008783_F14B6.2_F14B6.2_protein-coding E005 chrI:12219639-12219980 1.021 ceh32_T0 end1_T0 0.018
WBGene00008783_F14B6.2_F14B6.2_protein-coding E005 chrI:12219639-12219980 1.276 ceh32_T0 pha4_T0 0.059
WBGene00008832_F14H8.1_obr-2_protein-coding E012 chrV:15014195-15014222 1.351 ceh32_T0 nhr25_T0 0.006
WBGene00008844_F15A4.10_F15A4.10_protein-coding E001 chrII:12484540-12484700 1.236 ceh32_T0 hlh1_T0 0.066
WBGene00008844_F15A4.10_F15A4.10_protein-coding E001 chrII:12484540-12484700 1.414 ceh32_T0 end1_T0 0.045
WBGene00008847_F15A4.13_fbxb-102_protein-coding E001 chrII:12482931-12483010 1.103 ceh32_T0 hlh1_T0 0.037
WBGene00008852_F15C11.2_ubql-1_protein-coding J026 chrI:7024568-7024611 1.075 ceh32_T0 end1_T0 0.002
WBGene00008878_F16A11.3_ppfr-1_protein-coding J043 chrI:9369297-9369866 1.197 ceh32_T0 nhr25_T0 0.003
WBGene00008920_F17C11.9_eef-1G_protein-coding E008 chrV:10966098-10966119 1.074 ceh32_T0 end1_T0 0.008
WBGene00008920_F17C11.9_eef-1G_protein-coding J018 chrV:10966120-10966164 1.154 ceh32_T0 end1_T0 0.004
WBGene00008948_F19B6.1_F19B6.1_protein-coding J018 chrIV:12334102-12334496 1.080 ceh32_T0 pha4_T0 0.060
WBGene00008951_F19C6.2_F19C6.2_protein-coding J011 chrX:10001069-10001148 1.021 ceh32_T0 end1_T0 0.015
WBGene00008954_F19C6.5_F19C6.5_protein-coding E005 chrX:9984396-9984453 1.303 ceh32_T0 end1_T0 0.005
WBGene00008954_F19C6.5_F19C6.5_protein-coding J011 chrX:9984251-9984395 1.193 ceh32_T0 end1_T0 0.032
WBGene00008973_F20D1.1_F20D1.1_protein-coding J007 chrX:14970120-14970181 1.011 ceh32_T0 end1_T0 0.000
WBGene00008979_F20D1.9_F20D1.9_protein-coding E005 chrX:15003714-15003848 1.052 ceh32_T0 nhr25_T0 0.000
WBGene00008979_F20D1.9_F20D1.9_protein-coding E006 chrX:15003901-15003943 1.157 ceh32_T0 hlh1_T0 0.010
WBGene00008979_F20D1.9_F20D1.9_protein-coding E006 chrX:15003901-15003943 1.284 ceh32_T0 nhr25_T0 0.000
WBGene00008979_F20D1.9_F20D1.9_protein-coding J011 chrX:15003849-15003900 1.161 ceh32_T0 hlh1_T0 0.015
WBGene00008979_F20D1.9_F20D1.9_protein-coding J011 chrX:15003849-15003900 1.289 ceh32_T0 nhr25_T0 0.000
WBGene00008980_F20D1.10_tag-299_protein-coding E001 chrX:14979374-14979687 1.579 ceh32_T0 nhr25_T0 0.000
WBGene00008990_F20G4.1_smgl-1_protein-coding E010 chrI:7925675-7926049 1.020 ceh32_T0 hlh1_T0 0.012
WBGene00008990_F20G4.1_smgl-1_protein-coding E010 chrI:7925675-7926049 1.321 ceh32_T0 nhr25_T0 0.019
WBGene00008990_F20G4.1_smgl-1_protein-coding E011 chrI:7926094-7926210 1.327 ceh32_T0 pha4_T0 0.092
WBGene00008990_F20G4.1_smgl-1_protein-coding E011 chrI:7926094-7926210 1.428 ceh32_T0 end1_T0 0.021
WBGene00008990_F20G4.1_smgl-1_protein-coding E011 chrI:7926094-7926210 1.509 ceh32_T0 hlh1_T0 0.001
WBGene00008990_F20G4.1_smgl-1_protein-coding E011 chrI:7926094-7926210 1.728 ceh32_T0 nhr25_T0 0.005
WBGene00008990_F20G4.1_smgl-1_protein-coding E012 chrI:7926261-7926337 1.473 ceh32_T0 end1_T0 0.023
WBGene00008990_F20G4.1_smgl-1_protein-coding E012 chrI:7926261-7926337 1.538 ceh32_T0 hlh1_T0 0.001
WBGene00008990_F20G4.1_smgl-1_protein-coding E012 chrI:7926261-7926337 1.540 ceh32_T0 pha4_T0 0.046
WBGene00008990_F20G4.1_smgl-1_protein-coding E012 chrI:7926261-7926337 1.900 ceh32_T0 nhr25_T0 0.002
WBGene00008990_F20G4.1_smgl-1_protein-coding J022 chrI:7926050-7926093 1.402 ceh32_T0 end1_T0 0.034
WBGene00008990_F20G4.1_smgl-1_protein-coding J022 chrI:7926050-7926093 1.428 ceh32_T0 pha4_T0 0.032
WBGene00008990_F20G4.1_smgl-1_protein-coding J022 chrI:7926050-7926093 1.642 ceh32_T0 hlh1_T0 0.001
WBGene00008990_F20G4.1_smgl-1_protein-coding J022 chrI:7926050-7926093 2.163 ceh32_T0 nhr25_T0 0.000
WBGene00008990_F20G4.1_smgl-1_protein-coding J023 chrI:7926211-7926260 1.592 ceh32_T0 end1_T0 0.005
WBGene00008990_F20G4.1_smgl-1_protein-coding J023 chrI:7926211-7926260 1.636 ceh32_T0 nhr25_T0 0.004
WBGene00008990_F20G4.1_smgl-1_protein-coding J023 chrI:7926211-7926260 1.688 ceh32_T0 hlh1_T0 0.000
WBGene00008990_F20G4.1_smgl-1_protein-coding J023 chrI:7926211-7926260 1.780 ceh32_T0 pha4_T0 0.038
WBGene00009007_F21D5.2_otub-3_protein-coding E003 chrIV:8728412-8728616 1.148 ceh32_T0 nhr25_T0 0.000
WBGene00009012_F21D5.7_F21D5.7_protein-coding E008 chrIV:8743529-8743704 1.056 ceh32_T0 pha4_T0 0.024
WBGene00009012_F21D5.7_F21D5.7_protein-coding E008 chrIV:8743529-8743704 1.079 ceh32_T0 end1_T0 0.024
WBGene00009027_F21G4.6_F21G4.6_protein-coding E027 chrX:9917122-9917229 1.110 ceh32_T0 hlh1_T0 0.010
WBGene00009027_F21G4.6_F21G4.6_protein-coding E027 chrX:9917122-9917229 1.133 ceh32_T0 nhr25_T0 0.002
WBGene00009027_F21G4.6_F21G4.6_protein-coding E028 chrX:9917301-9917444 1.426 ceh32_T0 nhr25_T0 0.071
WBGene00009027_F21G4.6_F21G4.6_protein-coding J054 chrX:9917075-9917121 1.302 ceh32_T0 hlh1_T0 0.028
WBGene00009064_F22G12.4_F22G12.4_protein-coding J033 chrI:13160854-13161431 1.378 ceh32_T0 end1_T0 0.019
WBGene00009078_F23B2.13_rpb-12_protein-coding E001 chrIV:9146339-9146496 1.010 ceh32_T0 nhr25_T0 0.003
WBGene00009081_F23B12.4_F23B12.4_protein-coding E005 chrV:14442215-14442389 1.602 ceh32_T0 end1_T0 0.014
WBGene00009084_F23B12.7_F23B12.7_protein-coding E001 chrV:14449697-14449711 1.136 ceh32_T0 nhr25_T0 0.005
WBGene00009089_F23D12.5_jmjd-3.2_protein-coding E001 chrX:14448224-14448341 1.175 ceh32_T0 hlh1_T0 0.000
WBGene00009089_F23D12.5_jmjd-3.2_protein-coding E001 chrX:14448224-14448341 1.219 ceh32_T0 nhr25_T0 0.002
WBGene00009089_F23D12.5_jmjd-3.2_protein-coding E001 chrX:14448224-14448341 1.273 ceh32_T0 end1_T0 0.009
WBGene00009098_F25B3.1_ehbp-1_protein-coding E001 chrV:9550644-9550718 1.023 ceh32_T0 hlh1_T0 0.009
WBGene00009098_F25B3.1_ehbp-1_protein-coding E001 chrV:9550644-9550718 1.184 ceh32_T0 end1_T0 0.065
WBGene00009098_F25B3.1_ehbp-1_protein-coding E002 chrV:9550761-9550825 1.019 ceh32_T0 end1_T0 0.009
WBGene00009098_F25B3.1_ehbp-1_protein-coding J015 chrV:9550719-9550760 1.027 ceh32_T0 hlh1_T0 0.006
WBGene00009098_F25B3.1_ehbp-1_protein-coding J015 chrV:9550719-9550760 1.207 ceh32_T0 end1_T0 0.038
WBGene00009119_F25H2.5_ndk-1_protein-coding E004 chrI:10553861-10553865 1.045 ceh32_T0 nhr25_T0 0.011
WBGene00009119_F25H2.5_ndk-1_protein-coding E004 chrI:10553861-10553865 1.140 ceh32_T0 hlh1_T0 0.001
WBGene00009119_F25H2.5_ndk-1_protein-coding E004 chrI:10553861-10553865 1.286 ceh32_T0 pha4_T0 0.002
WBGene00009119_F25H2.5_ndk-1_protein-coding E004 chrI:10553861-10553865 1.573 ceh32_T0 end1_T0 0.000
WBGene00009119_F25H2.5_ndk-1_protein-coding E005 chrI:10553866-10553879 1.147 ceh32_T0 nhr25_T0 0.003
WBGene00009119_F25H2.5_ndk-1_protein-coding E005 chrI:10553866-10553879 1.162 ceh32_T0 hlh1_T0 0.001
WBGene00009119_F25H2.5_ndk-1_protein-coding E005 chrI:10553866-10553879 1.263 ceh32_T0 pha4_T0 0.001
WBGene00009119_F25H2.5_ndk-1_protein-coding E005 chrI:10553866-10553879 1.712 ceh32_T0 end1_T0 0.000
WBGene00009119_F25H2.5_ndk-1_protein-coding E006 chrI:10553880-10553881 1.273 ceh32_T0 pha4_T0 0.009
WBGene00009119_F25H2.5_ndk-1_protein-coding E006 chrI:10553880-10553881 1.762 ceh32_T0 end1_T0 0.001
WBGene00009119_F25H2.5_ndk-1_protein-coding E006 chrI:10553880-10553881 1.777 ceh32_T0 hlh1_T0 0.000
WBGene00009119_F25H2.5_ndk-1_protein-coding E006 chrI:10553880-10553881 1.783 ceh32_T0 nhr25_T0 0.000
WBGene00009119_F25H2.5_ndk-1_protein-coding E007 chrI:10553882-10553889 1.313 ceh32_T0 pha4_T0 0.010
WBGene00009119_F25H2.5_ndk-1_protein-coding E007 chrI:10553882-10553889 1.805 ceh32_T0 nhr25_T0 0.000
WBGene00009119_F25H2.5_ndk-1_protein-coding E007 chrI:10553882-10553889 1.808 ceh32_T0 end1_T0 0.001
WBGene00009119_F25H2.5_ndk-1_protein-coding E007 chrI:10553882-10553889 1.870 ceh32_T0 hlh1_T0 0.000
WBGene00009119_F25H2.5_ndk-1_protein-coding E008 chrI:10553890-10553913 1.133 ceh32_T0 pha4_T0 0.046
WBGene00009119_F25H2.5_ndk-1_protein-coding E008 chrI:10553890-10553913 1.585 ceh32_T0 end1_T0 0.005
WBGene00009119_F25H2.5_ndk-1_protein-coding E008 chrI:10553890-10553913 1.770 ceh32_T0 nhr25_T0 0.000
WBGene00009119_F25H2.5_ndk-1_protein-coding E008 chrI:10553890-10553913 2.028 ceh32_T0 hlh1_T0 0.000
WBGene00009122_F25H2.11_tct-1_protein-coding E001 chrI:10569112-10569161 1.289 ceh32_T0 end1_T0 0.037
WBGene00009122_F25H2.11_tct-1_protein-coding J003 chrI:10569162-10569416 1.298 ceh32_T0 end1_T0 0.046
WBGene00009128_F25H5.6_mrpl-54_protein-coding E003 chrI:9159523-9159757 1.240 ceh32_T0 nhr25_T0 0.017
WBGene00009141_F26A3.2_ncbp-2_protein-coding E007 chrI:7643080-7643082 1.161 ceh32_T0 nhr25_T0 0.003
WBGene00009141_F26A3.2_ncbp-2_protein-coding E007 chrI:7643080-7643082 1.251 ceh32_T0 pha4_T0 0.013
WBGene00009141_F26A3.2_ncbp-2_protein-coding E007 chrI:7643080-7643082 1.475 ceh32_T0 end1_T0 0.006
WBGene00009162_F26E4.7_F26E4.7_protein-coding J015 chrI:9774373-9774434 1.027 ceh32_T0 pha4_T0 0.007
WBGene00009176_F26H9.4_nmat-2_protein-coding J007 chrI:9306701-9306747 1.212 ceh32_T0 pha4_T0 0.006
WBGene00009179_F26H11.1_kbp-3_protein-coding E001 chrII:14389235-14389325 1.005 ceh32_T0 pha4_T0 0.000
WBGene00009179_F26H11.1_kbp-3_protein-coding J005 chrII:14389326-14389590 1.055 ceh32_T0 pha4_T0 0.000
WBGene00009190_F27D4.6_F27D4.6_protein-coding E035 chrI:7737775-7737860 1.379 ceh32_T0 hlh1_T0 0.004
WBGene00009204_F28C6.4_F28C6.4_protein-coding E010 chrII:8599030-8599144 1.000 ceh32_T0 end1_T0 0.060
WBGene00009204_F28C6.4_F28C6.4_protein-coding E010 chrII:8599030-8599144 1.054 ceh32_T0 pha4_T0 0.002
WBGene00009204_F28C6.4_F28C6.4_protein-coding E011 chrII:8599196-8599308 1.062 ceh32_T0 hlh1_T0 0.014
WBGene00009204_F28C6.4_F28C6.4_protein-coding E011 chrII:8599196-8599308 1.122 ceh32_T0 nhr25_T0 0.005
WBGene00009204_F28C6.4_F28C6.4_protein-coding E011 chrII:8599196-8599308 1.166 ceh32_T0 pha4_T0 0.035
WBGene00009204_F28C6.4_F28C6.4_protein-coding E011 chrII:8599196-8599308 1.231 ceh32_T0 end1_T0 0.030
WBGene00009204_F28C6.4_F28C6.4_protein-coding J023 chrII:8598865-8599029 1.033 ceh32_T0 pha4_T0 0.074
WBGene00009204_F28C6.4_F28C6.4_protein-coding J024 chrII:8599145-8599195 1.134 ceh32_T0 hlh1_T0 0.000
WBGene00009204_F28C6.4_F28C6.4_protein-coding J024 chrII:8599145-8599195 1.344 ceh32_T0 nhr25_T0 0.000
WBGene00009204_F28C6.4_F28C6.4_protein-coding J024 chrII:8599145-8599195 1.427 ceh32_T0 end1_T0 0.001
WBGene00009204_F28C6.4_F28C6.4_protein-coding J024 chrII:8599145-8599195 1.865 ceh32_T0 pha4_T0 0.000
WBGene00009220_F28D9.4_F28D9.4_protein-coding E004 chrI:11175824-11175921 1.262 ceh32_T0 end1_T0 0.041
WBGene00009221_F28F8.2_acs-2_protein-coding E005 chrV:15569357-15569473 1.249 ceh32_T0 hlh1_T0 0.063
WBGene00009221_F28F8.2_acs-2_protein-coding E005 chrV:15569357-15569473 1.622 ceh32_T0 end1_T0 0.001
WBGene00009221_F28F8.2_acs-2_protein-coding E006 chrV:15569521-15569889 2.397 ceh32_T0 end1_T0 0.003
WBGene00009221_F28F8.2_acs-2_protein-coding J011 chrV:15569474-15569520 1.455 ceh32_T0 hlh1_T0 0.045
WBGene00009221_F28F8.2_acs-2_protein-coding J011 chrV:15569474-15569520 1.937 ceh32_T0 end1_T0 0.000
WBGene00009223_F28F8.5_F28F8.5_protein-coding E002 chrV:15574746-15575068 1.385 ceh32_T0 end1_T0 0.000
WBGene00009223_F28F8.5_F28F8.5_protein-coding E002 chrV:15574746-15575068 1.383 ceh32_T0 pha4_T0 0.000
WBGene00009260_F30A10.1_calm-1_protein-coding J007 chrI:9474085-9474692 1.203 ceh32_T0 end1_T0 0.054
WBGene00009274_F30F8.5_F30F8.5_protein-coding E001 chrI:7846922-7847247 3.231 ceh32_T0 end1_T0 0.000
WBGene00009288_F31C3.6_F31C3.6_protein-coding E002 chrI:15053671-15053793 1.971 ceh32_T0 nhr25_T0 0.001
WBGene00009288_F31C3.6_F31C3.6_protein-coding E004 chrI:15053947-15054121 1.285 ceh32_T0 nhr25_T0 0.041
WBGene00009294_F31D4.9_F31D4.9_protein-coding E003 chrV:20851764-20851897 1.316 ceh32_T0 end1_T0 0.000
WBGene00009299_F31E9.6_F31E9.6_protein-coding E005 chrV:17315047-17315125 1.017 ceh32_T0 pha4_T0 0.031
WBGene00009322_F32B6.8_tbc-3_protein-coding E002 chrIV:9899326-9899563 1.110 ceh32_T0 hlh1_T0 0.000
WBGene00009322_F32B6.8_tbc-3_protein-coding E002 chrIV:9899326-9899563 1.373 ceh32_T0 end1_T0 0.000
WBGene00009322_F32B6.8_tbc-3_protein-coding E003 chrIV:9899564-9899611 1.192 ceh32_T0 end1_T0 0.002
WBGene00009342_F32H2.5_fasn-1_protein-coding J020 chrI:8984354-8984700 1.034 ceh32_T0 pha4_T0 0.070
WBGene00009346_F32H2.10_F32H2.10_protein-coding E001 chrI:8970315-8970394 1.123 ceh32_T0 pha4_T0 0.065
WBGene00009361_F33E2.5_F33E2.5_protein-coding E003 chrI:12592352-12592352 1.084 ceh32_T0 nhr25_T0 0.001
WBGene00009372_F34D10.2_evl-18_protein-coding E007 chrIII:3734907-3734930 1.367 ceh32_T0 nhr25_T0 0.000
WBGene00009372_F34D10.2_evl-18_protein-coding E008 chrIII:3734980-3735039 1.280 ceh32_T0 nhr25_T0 0.000
WBGene00009372_F34D10.2_evl-18_protein-coding J015 chrIII:3734931-3734979 1.349 ceh32_T0 nhr25_T0 0.000
WBGene00009373_F34D10.3_F34D10.3_protein-coding E003 chrIII:3734674-3734870 1.237 ceh32_T0 end1_T0 0.020
WBGene00009373_F34D10.3_F34D10.3_protein-coding E003 chrIII:3734674-3734870 1.412 ceh32_T0 pha4_T0 0.000
WBGene00009380_F34H10.3_F34H10.3_protein-coding E003 chrX:9634477-9635025 1.095 ceh32_T0 pha4_T0 0.000
WBGene00009380_F34H10.3_F34H10.3_protein-coding E003 chrX:9634477-9635025 1.135 ceh32_T0 end1_T0 0.000
WBGene00009385_F35B12.5_sas-5_protein-coding E003 chrV:11610779-11610812 1.002 ceh32_T0 end1_T0 0.007
WBGene00009385_F35B12.5_sas-5_protein-coding E004 chrV:11610813-11610830 1.121 ceh32_T0 end1_T0 0.007
WBGene00009385_F35B12.5_sas-5_protein-coding E005 chrV:11610831-11610873 1.442 ceh32_T0 hlh1_T0 0.035
WBGene00009385_F35B12.5_sas-5_protein-coding E005 chrV:11610831-11610873 1.598 ceh32_T0 nhr25_T0 0.057
WBGene00009385_F35B12.5_sas-5_protein-coding E006 chrV:11610874-11610878 1.103 ceh32_T0 pha4_T0 0.019
WBGene00009385_F35B12.5_sas-5_protein-coding E006 chrV:11610874-11610878 1.150 ceh32_T0 end1_T0 0.008
WBGene00009385_F35B12.5_sas-5_protein-coding J014 chrV:11610831-11610873 1.195 ceh32_T0 pha4_T0 0.022
WBGene00009385_F35B12.5_sas-5_protein-coding J014 chrV:11610831-11610873 1.244 ceh32_T0 end1_T0 0.006
WBGene00009385_F35B12.5_sas-5_protein-coding J015 chrV:11610831-11610878 1.780 ceh32_T0 end1_T0 0.033
WBGene00009444_F35G12.11_F35G12.11_protein-coding E001 chrIII:4593176-4593230 1.219 ceh32_T0 nhr25_T0 0.000
WBGene00009445_F35G12.12_F35G12.12_protein-coding E002 chrIII:4581878-4581978 1.009 ceh32_T0 end1_T0 0.003
WBGene00009452_F36A2.2_F36A2.2_protein-coding E011 chrI:8803832-8804004 1.005 ceh32_T0 hlh1_T0 0.006
WBGene00009452_F36A2.2_F36A2.2_protein-coding E011 chrI:8803832-8804004 1.032 ceh32_T0 end1_T0 0.083
WBGene00009452_F36A2.2_F36A2.2_protein-coding E011 chrI:8803832-8804004 1.061 ceh32_T0 nhr25_T0 0.048
WBGene00009452_F36A2.2_F36A2.2_protein-coding E012 chrI:8804619-8804699 1.125 ceh32_T0 hlh1_T0 0.001
WBGene00009452_F36A2.2_F36A2.2_protein-coding E012 chrI:8804619-8804699 1.275 ceh32_T0 nhr25_T0 0.006
WBGene00009452_F36A2.2_F36A2.2_protein-coding J023 chrI:8804005-8804618 1.085 ceh32_T0 hlh1_T0 0.000
WBGene00009452_F36A2.2_F36A2.2_protein-coding J023 chrI:8804005-8804618 1.109 ceh32_T0 nhr25_T0 0.007
WBGene00009468_F36D1.9_F36D1.9_protein-coding E004 chrI:11276220-11276330 1.425 ceh32_T0 end1_T0 0.078
WBGene00009542_F38E11.5_copb-2_protein-coding E010 chrIV:9463212-9463950 1.125 ceh32_T0 hlh1_T0 0.000
WBGene00009546_F38H4.2_fbxb-3_protein-coding E001 chrIV:11838980-11839068 1.053 ceh32_T0 hlh1_T0 0.040
WBGene00009546_F38H4.2_fbxb-3_protein-coding E001 chrIV:11838980-11839068 1.211 ceh32_T0 pha4_T0 0.017
WBGene00009546_F38H4.2_fbxb-3_protein-coding E001 chrIV:11838980-11839068 1.401 ceh32_T0 end1_T0 0.001
WBGene00009546_F38H4.2_fbxb-3_protein-coding J003 chrIV:11839069-11839247 1.068 ceh32_T0 pha4_T0 0.001
WBGene00009546_F38H4.2_fbxb-3_protein-coding J003 chrIV:11839069-11839247 1.231 ceh32_T0 end1_T0 0.000
WBGene00009552_F39B1.1_piki-1_protein-coding E023 chrX:15246322-15246365 1.144 ceh32_T0 end1_T0 0.003
WBGene00009552_F39B1.1_piki-1_protein-coding J045 chrX:15246222-15246321 1.148 ceh32_T0 end1_T0 0.001
WBGene00009558_F39B2.8_F39B2.8_protein-coding E009 chrI:14768517-14768980 1.243 ceh32_T0 nhr25_T0 0.000
WBGene00009574_F40E10.6_F40E10.6_protein-coding J020 chrX:14706608-14706740 1.138 ceh32_T0 pha4_T0 0.000
WBGene00009575_F40F8.1_F40F8.1_protein-coding J011 chrII:11127668-11128380 1.027 ceh32_T0 nhr25_T0 0.003
WBGene00009576_F40F8.3_F40F8.3_protein-coding E004 chrII:11129998-11130187 1.706 ceh32_T0 pha4_T0 0.000
WBGene00009576_F40F8.3_F40F8.3_protein-coding E004 chrII:11129998-11130187 1.740 ceh32_T0 end1_T0 0.000
WBGene00009587_F40F11.2_mig-38_protein-coding J013 chrIV:11594796-11595309 1.098 ceh32_T0 pha4_T0 0.045
WBGene00009628_F42D1.2_tatn-1_protein-coding E002 chrX:14791300-14792385 1.048 ceh32_T0 nhr25_T0 0.086
WBGene00009628_F42D1.2_tatn-1_protein-coding E002 chrX:14791300-14792385 1.223 ceh32_T0 end1_T0 0.037
WBGene00009653_F43D9.1_F43D9.1_protein-coding E019 chrIII:10499769-10500267 1.237 ceh32_T0 nhr25_T0 0.000
WBGene00009653_F43D9.1_F43D9.1_protein-coding J037 chrIII:10498609-10499768 1.426 ceh32_T0 nhr25_T0 0.030
WBGene00009654_F43D9.3_F43D9.3_protein-coding J016 chrIII:10507316-10507365 1.015 ceh32_T0 end1_T0 0.001
WBGene00009659_F43G6.7_F43G6.7_protein-coding E001 chrII:11810788-11810901 1.012 ceh32_T0 end1_T0 0.082
WBGene00009659_F43G6.7_F43G6.7_protein-coding E001 chrII:11810788-11810901 1.404 ceh32_T0 pha4_T0 0.020
WBGene00009673_F43G9.13_F43G9.13_protein-coding E003 chrI:8606167-8606251 1.554 ceh32_T0 nhr25_T0 0.089
WBGene00009673_F43G9.13_F43G9.13_protein-coding E003 chrI:8606167-8606251 1.475 ceh32_T0 hlh1_T0 0.091
WBGene00009673_F43G9.13_F43G9.13_protein-coding E003 chrI:8606167-8606251 1.639 ceh32_T0 pha4_T0 0.017
WBGene00009673_F43G9.13_F43G9.13_protein-coding J005 chrI:8605371-8605539 1.573 ceh32_T0 end1_T0 0.000
WBGene00009673_F43G9.13_F43G9.13_protein-coding J005 chrI:8605371-8605539 1.608 ceh32_T0 pha4_T0 0.004
WBGene00009689_F44E5.2_F44E5.2_protein-coding E001 chrII:11766772-11766832 1.193 ceh32_T0 hlh1_T0 0.055
WBGene00009689_F44E5.2_F44E5.2_protein-coding J008 chrII:11766833-11766966 1.184 ceh32_T0 hlh1_T0 0.038
WBGene00009717_F44G4.8_dep-1_protein-coding E010 chrII:9016798-9017449 1.105 ceh32_T0 hlh1_T0 0.000
WBGene00009717_F44G4.8_dep-1_protein-coding J035 chrII:9019481-9019540 1.043 ceh32_T0 end1_T0 0.007
WBGene00009721_F45D3.1_F45D3.1_protein-coding E001 chrV:12527059-12527159 1.243 ceh32_T0 nhr25_T0 0.005
WBGene00009721_F45D3.1_F45D3.1_protein-coding J004 chrV:12527160-12527208 1.173 ceh32_T0 nhr25_T0 0.005
WBGene00009729_F45E10.2_F45E10.2_protein-coding J017 chrII:11054148-11054407 1.232 ceh32_T0 nhr25_T0 0.022
WBGene00009733_F45G2.7_F45G2.7_protein-coding J005 chrIII:13434307-13434395 1.035 ceh32_T0 pha4_T0 0.038
WBGene00009735_F45G2.9_F45G2.9_protein-coding E003 chrIII:13436604-13436820 1.073 ceh32_T0 pha4_T0 0.025
WBGene00009739_F45H10.2_F45H10.2_protein-coding E002 chrII:13491888-13492076 1.061 ceh32_T0 end1_T0 0.030
WBGene00009743_F45H11.1_sptf-1_protein-coding E008 chrI:10371684-10371694 1.370 ceh32_T0 nhr25_T0 0.001
WBGene00009745_F45H11.5_F45H11.5_protein-coding E001 chrI:10381082-10381185 1.459 ceh32_T0 end1_T0 0.006
WBGene00009770_F46B6.5_F46B6.5_protein-coding E005 chrV:9780417-9780422 1.115 ceh32_T0 nhr25_T0 0.052
WBGene00009772_F46B6.7_ztf-7_protein-coding E008 chrV:9789702-9789707 1.063 ceh32_T0 nhr25_T0 0.036
WBGene00009801_F47A4.5_F47A4.5_protein-coding J018 chrX:9836893-9836964 1.136 ceh32_T0 pha4_T0 0.009
WBGene00009818_F47B10.7_acbp-3_protein-coding E004 chrX:10904912-10905150 1.892 ceh32_T0 hlh1_T0 0.033
WBGene00009820_F47B10.9_F47B10.9_protein-coding E006 chrX:10913918-10914075 1.083 ceh32_T0 end1_T0 0.000
WBGene00009851_F48F7.6_F48F7.6_protein-coding E001 chrX:13977829-13977967 1.065 ceh32_T0 hlh1_T0 0.010
WBGene00009851_F48F7.6_F48F7.6_protein-coding E001 chrX:13977829-13977967 1.246 ceh32_T0 pha4_T0 0.044
WBGene00009851_F48F7.6_F48F7.6_protein-coding E001 chrX:13977829-13977967 1.421 ceh32_T0 end1_T0 0.009
WBGene00009863_F49B2.3_F49B2.3_protein-coding E002 chrI:14311763-14311920 1.876 ceh32_T0 hlh1_T0 0.045
WBGene00009863_F49B2.3_F49B2.3_protein-coding E002 chrI:14311763-14311920 2.257 ceh32_T0 nhr25_T0 0.015
WBGene00009863_F49B2.3_F49B2.3_protein-coding E003 chrI:14311974-14312113 5.089 ceh32_T0 hlh1_T0 0.037
WBGene00009863_F49B2.3_F49B2.3_protein-coding E003 chrI:14311974-14312113 6.334 ceh32_T0 nhr25_T0 0.002
WBGene00009888_F49E2.5_F49E2.5_protein-coding E001 chrX:9543670-9543811 13.176 ceh32_T0 hlh1_T0 0.024
WBGene00009888_F49E2.5_F49E2.5_protein-coding E001 chrX:9543670-9543811 1.649 ceh32_T0 nhr25_T0 0.061
WBGene00009889_F49E11.2_F49E11.2_protein-coding E001 chrIV:13035955-13036178 1.594 ceh32_T0 hlh1_T0 0.006
WBGene00009889_F49E11.2_F49E11.2_protein-coding E001 chrIV:13035955-13036178 1.792 ceh32_T0 pha4_T0 0.002
WBGene00009889_F49E11.2_F49E11.2_protein-coding E002 chrIV:13036234-13036392 1.482 ceh32_T0 hlh1_T0 0.014
WBGene00009889_F49E11.2_F49E11.2_protein-coding E002 chrIV:13036234-13036392 1.759 ceh32_T0 pha4_T0 0.010
WBGene00009897_F49E12.1_skpo-1_protein-coding E014 chrII:8403899-8404132 1.096 ceh32_T0 end1_T0 0.015
WBGene00009897_F49E12.1_skpo-1_protein-coding J031 chrII:8404133-8404183 1.432 ceh32_T0 end1_T0 0.095
WBGene00009920_F52B5.1_abts-1_protein-coding J028 chrI:8304382-8306223 1.449 ceh32_T0 end1_T0 0.000
WBGene00009927_F52B11.5_F52B11.5_protein-coding E004 chrIV:14103109-14103155 1.088 ceh32_T0 hlh1_T0 0.068
WBGene00009927_F52B11.5_F52B11.5_protein-coding J007 chrIV:14103065-14103108 1.078 ceh32_T0 hlh1_T0 0.051
WBGene00009939_F52F12.6_ztf-11_protein-coding E001 chrI:9902943-9904302 1.005 ceh32_T0 hlh1_T0 0.001
WBGene00009940_F52F12.7_strl-1_protein-coding E002 chrI:9929692-9929726 1.788 ceh32_T0 hlh1_T0 0.000
WBGene00009966_F53B7.3_F53B7.3_protein-coding E006 chrV:11000700-11000792 1.514 ceh32_T0 nhr25_T0 0.007
WBGene00009974_F53C11.4_F53C11.4_protein-coding E003 chrV:13785614-13785622 1.003 ceh32_T0 nhr25_T0 0.008
WBGene00009974_F53C11.4_F53C11.4_protein-coding E003 chrV:13785614-13785622 1.024 ceh32_T0 hlh1_T0 0.005
WBGene00009974_F53C11.4_F53C11.4_protein-coding J011 chrV:13785623-13785662 1.117 ceh32_T0 hlh1_T0 0.001
WBGene00009974_F53C11.4_F53C11.4_protein-coding J011 chrV:13785623-13785662 1.167 ceh32_T0 nhr25_T0 0.003
WBGene00009996_F53F4.14_F53F4.14_protein-coding J006 chrV:13627738-13627816 1.050 ceh32_T0 end1_T0 0.006
WBGene00009996_F53F4.14_F53F4.14_protein-coding J006 chrV:13627738-13627816 1.230 ceh32_T0 pha4_T0 0.000
WBGene00010013_F54B3.1_F54B3.1_protein-coding E017 chrII:10266647-10266652 1.039 ceh32_T0 hlh1_T0 0.059
WBGene00010013_F54B3.1_F54B3.1_protein-coding J022 chrII:10251353-10251516 1.488 ceh32_T0 end1_T0 0.007
WBGene00010013_F54B3.1_F54B3.1_protein-coding J022 chrII:10251353-10251516 1.842 ceh32_T0 pha4_T0 0.034
WBGene00010013_F54B3.1_F54B3.1_protein-coding J037 chrII:10266187-10266646 1.099 ceh32_T0 hlh1_T0 0.026
WBGene00010028_F54B11.5_F54B11.5_protein-coding J009 chrX:13595646-13595978 1.063 ceh32_T0 pha4_T0 0.020
WBGene00010036_F54C8.2_cpar-1_protein-coding E003 chrIII:9434413-9434733 1.580 ceh32_T0 end1_T0 0.054
WBGene00010053_F54D5.9_F54D5.9_protein-coding E005 chrII:11544369-11544575 1.045 ceh32_T0 nhr25_T0 0.002
WBGene00010053_F54D5.9_F54D5.9_protein-coding E006 chrII:11544624-11544831 1.103 ceh32_T0 nhr25_T0 0.008
WBGene00010053_F54D5.9_F54D5.9_protein-coding J011 chrII:11544576-11544623 1.621 ceh32_T0 nhr25_T0 0.017
WBGene00010054_F54D5.11_F54D5.11_protein-coding E004 chrII:11542270-11542363 1.021 ceh32_T0 end1_T0 0.000
WBGene00010054_F54D5.11_F54D5.11_protein-coding J010 chrII:11542364-11542412 1.445 ceh32_T0 end1_T0 0.000
WBGene00010054_F54D5.11_F54D5.11_protein-coding J010 chrII:11542364-11542412 1.491 ceh32_T0 pha4_T0 0.000
WBGene00010080_F55A11.7_F55A11.7_protein-coding E004 chrV:11786420-11786510 1.701 ceh32_T0 nhr25_T0 0.036
WBGene00010080_F55A11.7_F55A11.7_protein-coding E005 chrV:11786700-11786800 1.737 ceh32_T0 nhr25_T0 0.029
WBGene00010080_F55A11.7_F55A11.7_protein-coding E006 chrV:11787212-11787307 1.699 ceh32_T0 nhr25_T0 0.033
WBGene00010080_F55A11.7_F55A11.7_protein-coding E007 chrV:11787357-11787443 1.536 ceh32_T0 nhr25_T0 0.077
WBGene00010098_F55C5.10_F55C5.10_protein-coding E001 chrV:12283487-12283571 1.085 ceh32_T0 end1_T0 0.003
WBGene00010100_F55C9.3_F55C9.3_protein-coding E005 chrV:19288064-19288065 1.266 ceh32_T0 hlh1_T0 0.022
WBGene00010100_F55C9.3_F55C9.3_protein-coding E006 chrV:19288066-19288131 1.012 ceh32_T0 nhr25_T0 0.000
WBGene00010100_F55C9.3_F55C9.3_protein-coding E006 chrV:19288066-19288131 1.614 ceh32_T0 hlh1_T0 0.000
WBGene00010100_F55C9.3_F55C9.3_protein-coding E007 chrV:19288132-19288159 1.595 ceh32_T0 nhr25_T0 0.000
WBGene00010100_F55C9.3_F55C9.3_protein-coding E007 chrV:19288132-19288159 1.873 ceh32_T0 hlh1_T0 0.002
WBGene00010105_F55C9.8_fbxb-62_protein-coding E003 chrV:19301921-19302030 1.338 ceh32_T0 hlh1_T0 0.002
WBGene00010105_F55C9.8_fbxb-62_protein-coding J005 chrV:19301873-19301920 1.249 ceh32_T0 hlh1_T0 0.005
WBGene00010106_F55C9.10_fbxb-61_protein-coding E001 chrV:19304126-19304211 1.327 ceh32_T0 nhr25_T0 0.081
WBGene00010132_F55H2.7_F55H2.7_protein-coding E009 chrIII:9515927-9516118 1.045 ceh32_T0 end1_T0 0.028
WBGene00010132_F55H2.7_F55H2.7_protein-coding E009 chrIII:9515927-9516118 1.055 ceh32_T0 pha4_T0 0.011
WBGene00010132_F55H2.7_F55H2.7_protein-coding E010 chrIII:9516164-9516248 1.121 ceh32_T0 nhr25_T0 0.014
WBGene00010132_F55H2.7_F55H2.7_protein-coding E010 chrIII:9516164-9516248 1.164 ceh32_T0 hlh1_T0 0.000
WBGene00010132_F55H2.7_F55H2.7_protein-coding E010 chrIII:9516164-9516248 1.323 ceh32_T0 pha4_T0 0.017
WBGene00010132_F55H2.7_F55H2.7_protein-coding E010 chrIII:9516164-9516248 1.385 ceh32_T0 end1_T0 0.024
WBGene00010132_F55H2.7_F55H2.7_protein-coding J016 chrIII:9515877-9515926 1.229 ceh32_T0 nhr25_T0 0.002
WBGene00010132_F55H2.7_F55H2.7_protein-coding J017 chrIII:9516119-9516163 1.384 ceh32_T0 end1_T0 0.003
WBGene00010160_F56G4.5_png-1_protein-coding E001 chrI:11380231-11380288 1.102 ceh32_T0 end1_T0 0.047
WBGene00010160_F56G4.5_png-1_protein-coding E001 chrI:11380231-11380288 1.113 ceh32_T0 pha4_T0 0.053
WBGene00010160_F56G4.5_png-1_protein-coding E001 chrI:11380231-11380288 1.221 ceh32_T0 nhr25_T0 0.010
WBGene00010160_F56G4.5_png-1_protein-coding E001 chrI:11380231-11380288 1.320 ceh32_T0 hlh1_T0 0.043
WBGene00010160_F56G4.5_png-1_protein-coding E002 chrI:11380511-11380655 1.026 ceh32_T0 pha4_T0 0.028
WBGene00010160_F56G4.5_png-1_protein-coding J011 chrI:11380289-11380510 1.134 ceh32_T0 end1_T0 0.033
WBGene00010160_F56G4.5_png-1_protein-coding J011 chrI:11380289-11380510 1.166 ceh32_T0 pha4_T0 0.035
WBGene00010160_F56G4.5_png-1_protein-coding J011 chrI:11380289-11380510 1.265 ceh32_T0 nhr25_T0 0.004
WBGene00010160_F56G4.5_png-1_protein-coding J011 chrI:11380289-11380510 1.319 ceh32_T0 hlh1_T0 0.063
WBGene00010174_F56H9.2_F56H9.2_protein-coding E001 chrV:12637661-12637776 1.569 ceh32_T0 end1_T0 0.000
WBGene00010177_F57A8.1_F57A8.1_protein-coding E001 chrV:10037340-10037420 1.481 ceh32_T0 hlh1_T0 0.001
WBGene00010177_F57A8.1_F57A8.1_protein-coding E001 chrV:10037340-10037420 2.015 ceh32_T0 nhr25_T0 0.006
WBGene00010177_F57A8.1_F57A8.1_protein-coding J007 chrV:10037421-10043676 1.611 ceh32_T0 hlh1_T0 0.007
WBGene00010178_F57A8.2_yif-1_protein-coding E003 chrV:10050474-10050719 1.421 ceh32_T0 nhr25_T0 0.000
WBGene00010178_F57A8.2_yif-1_protein-coding J011 chrV:10050720-10051439 1.029 ceh32_T0 nhr25_T0 0.000
WBGene00010198_F57C2.6_spat-1_protein-coding E007 chrII:14531142-14531147 1.049 ceh32_T0 nhr25_T0 0.025
WBGene00010198_F57C2.6_spat-1_protein-coding J014 chrII:14528867-14528927 1.224 ceh32_T0 pha4_T0 0.093
WBGene00010198_F57C2.6_spat-1_protein-coding J019 chrII:14530470-14531141 1.019 ceh32_T0 nhr25_T0 0.049
WBGene00010199_F57C7.1_bet-2_protein-coding E014 chrX:10575699-10575721 1.748 ceh32_T0 end1_T0 0.084
WBGene00010227_F58A4.2_F58A4.2_protein-coding E004 chrIII:9600577-9600745 1.140 ceh32_T0 nhr25_T0 0.001
WBGene00010230_F58A4.9_rpac-19_protein-coding E002 chrIII:9629247-9629536 1.116 ceh32_T0 end1_T0 0.091
WBGene00010231_F58B3.4_F58B3.4_protein-coding E006 chrIV:11631731-11631841 1.149 ceh32_T0 pha4_T0 0.003
WBGene00010242_F58D5.2_F58D5.2_protein-coding E001 chrI:12065947-12066161 1.224 ceh32_T0 nhr25_T0 0.085
WBGene00010242_F58D5.2_F58D5.2_protein-coding E002 chrI:12066205-12066330 1.473 ceh32_T0 nhr25_T0 0.018
WBGene00010264_F58G1.2_F58G1.2_protein-coding E005 chrII:12918778-12918783 1.184 ceh32_T0 nhr25_T0 0.052
WBGene00010264_F58G1.2_F58G1.2_protein-coding E006 chrII:12918944-12918980 1.054 ceh32_T0 pha4_T0 0.097
WBGene00010264_F58G1.2_F58G1.2_protein-coding E006 chrII:12918944-12918980 1.073 ceh32_T0 nhr25_T0 0.041
WBGene00010264_F58G1.2_F58G1.2_protein-coding E006 chrII:12918944-12918980 1.157 ceh32_T0 end1_T0 0.032
WBGene00010264_F58G1.2_F58G1.2_protein-coding E007 chrII:12918981-12919018 1.124 ceh32_T0 hlh1_T0 0.063
WBGene00010264_F58G1.2_F58G1.2_protein-coding E007 chrII:12918981-12919018 1.335 ceh32_T0 nhr25_T0 0.009
WBGene00010264_F58G1.2_F58G1.2_protein-coding J012 chrII:12918784-12918943 1.031 ceh32_T0 end1_T0 0.021
WBGene00010264_F58G1.2_F58G1.2_protein-coding J012 chrII:12918784-12918943 1.252 ceh32_T0 nhr25_T0 0.017
WBGene00010269_F58G1.7_F58G1.7_protein-coding E002 chrII:12944473-12944755 1.393 ceh32_T0 nhr25_T0 0.000
WBGene00010280_F58G11.2_rde-12_protein-coding J013 chrV:13666032-13666078 1.015 ceh32_T0 pha4_T0 0.007
WBGene00010293_F59A1.7_fbxa-108_protein-coding E005 chrV:17658123-17658200 1.250 ceh32_T0 end1_T0 0.009
WBGene00010302_F59A2.2_F59A2.2_protein-coding E007 chrIII:3411090-3411213 1.455 ceh32_T0 end1_T0 0.000
WBGene00010302_F59A2.2_F59A2.2_protein-coding J009 chrIII:3405690-3405733 1.083 ceh32_T0 end1_T0 0.088
WBGene00010305_F59A2.5_F59A2.5_protein-coding E003 chrIII:3405250-3405468 1.052 ceh32_T0 hlh1_T0 0.092
WBGene00010308_F59B2.3_F59B2.3_protein-coding E008 chrIII:8999578-8999797 1.785 ceh32_T0 nhr25_T0 0.000
WBGene00010308_F59B2.3_F59B2.3_protein-coding J014 chrIII:8999532-8999577 1.517 ceh32_T0 nhr25_T0 0.003
WBGene00010326_F59C6.5_F59C6.5_protein-coding E001 chrI:10519360-10519517 1.077 ceh32_T0 pha4_T0 0.041
WBGene00010326_F59C6.5_F59C6.5_protein-coding E001 chrI:10519360-10519517 1.177 ceh32_T0 end1_T0 0.017
WBGene00010332_F59D12.5_F59D12.5_protein-coding E003 chrX:15647188-15647270 1.133 ceh32_T0 hlh1_T0 0.043
WBGene00010332_F59D12.5_F59D12.5_protein-coding E003 chrX:15647188-15647270 1.779 ceh32_T0 end1_T0 0.029
WBGene00010332_F59D12.5_F59D12.5_protein-coding E004 chrX:15647321-15647357 1.460 ceh32_T0 hlh1_T0 0.019
WBGene00010332_F59D12.5_F59D12.5_protein-coding J007 chrX:15647271-15647320 1.468 ceh32_T0 hlh1_T0 0.011
WBGene00010339_F59F4.4_acl-1_protein-coding E001 chrX:15849900-15850069 1.111 ceh32_T0 end1_T0 0.008
WBGene00010351_H02I12.1_cbd-1_protein-coding J012 chrIV:11373182-11373226 1.033 ceh32_T0 nhr25_T0 0.091
WBGene00010362_H04D03.1_enu-3.1_protein-coding J004 chrIII:10436832-10436889 1.026 ceh32_T0 end1_T0 0.040
WBGene00010370_H06O01.3_ctg-1_protein-coding E001 chrI:7005443-7005706 1.503 ceh32_T0 nhr25_T0 0.000
WBGene00010386_H12D21.10_H12D21.10_protein-coding E001 chrV:14899796-14900044 1.162 ceh32_T0 hlh1_T0 0.033
WBGene00010406_H19N07.2_math-33_protein-coding E002 chrV:11114301-11114309 1.120 ceh32_T0 hlh1_T0 0.002
WBGene00010406_H19N07.2_math-33_protein-coding E002 chrV:11114301-11114309 1.270 ceh32_T0 nhr25_T0 0.000
WBGene00010406_H19N07.2_math-33_protein-coding J015 chrV:11114256-11114300 1.444 ceh32_T0 hlh1_T0 0.003
WBGene00010406_H19N07.2_math-33_protein-coding J015 chrV:11114256-11114300 1.660 ceh32_T0 nhr25_T0 0.000
WBGene00010407_H19N07.3_H19N07.3_protein-coding E003 chrV:11119475-11119575 1.198 ceh32_T0 pha4_T0 0.000
WBGene00010407_H19N07.3_H19N07.3_protein-coding E003 chrV:11119475-11119575 1.247 ceh32_T0 end1_T0 0.001
WBGene00010407_H19N07.3_H19N07.3_protein-coding E004 chrV:11119576-11119577 1.100 ceh32_T0 pha4_T0 0.017
WBGene00010407_H19N07.3_H19N07.3_protein-coding E004 chrV:11119576-11119577 1.149 ceh32_T0 end1_T0 0.001
WBGene00010407_H19N07.3_H19N07.3_protein-coding J011 chrV:11119578-11119626 1.098 ceh32_T0 pha4_T0 0.011
WBGene00010407_H19N07.3_H19N07.3_protein-coding J011 chrV:11119578-11119626 1.148 ceh32_T0 end1_T0 0.000
WBGene00010418_H27A22.1_H27A22.1_protein-coding E001 chrV:10602458-10602560 1.111 ceh32_T0 pha4_T0 0.000
WBGene00010418_H27A22.1_H27A22.1_protein-coding J008 chrV:10602561-10604092 1.215 ceh32_T0 end1_T0 0.006
WBGene00010418_H27A22.1_H27A22.1_protein-coding J008 chrV:10602561-10604092 1.322 ceh32_T0 pha4_T0 0.001
WBGene00010427_H37N21.1_hpo-11_protein-coding J020 chrI:7143242-7143285 1.320 ceh32_T0 nhr25_T0 0.000
WBGene00010427_H37N21.1_hpo-11_protein-coding J020 chrI:7143242-7143285 1.492 ceh32_T0 hlh1_T0 0.001
WBGene00010428_H38K22.2_dcn-1_protein-coding E001 chrIII:4313927-4313932 1.264 ceh32_T0 nhr25_T0 0.001
WBGene00010433_H40L08.1_H40L08.1_protein-coding E006 chrX:15083439-15083566 1.009 ceh32_T0 end1_T0 0.010
WBGene00010433_H40L08.1_H40L08.1_protein-coding E007 chrX:15083647-15083736 1.212 ceh32_T0 pha4_T0 0.001
WBGene00010433_H40L08.1_H40L08.1_protein-coding E007 chrX:15083647-15083736 1.289 ceh32_T0 end1_T0 0.001
WBGene00010433_H40L08.1_H40L08.1_protein-coding E008 chrX:15083834-15084086 1.084 ceh32_T0 nhr25_T0 0.002
WBGene00010433_H40L08.1_H40L08.1_protein-coding E008 chrX:15083834-15084086 1.083 ceh32_T0 pha4_T0 0.004
WBGene00010433_H40L08.1_H40L08.1_protein-coding E008 chrX:15083834-15084086 1.135 ceh32_T0 hlh1_T0 0.000
WBGene00010433_H40L08.1_H40L08.1_protein-coding E008 chrX:15083834-15084086 1.277 ceh32_T0 end1_T0 0.000
WBGene00010433_H40L08.1_H40L08.1_protein-coding J015 chrX:15083737-15083833 1.054 ceh32_T0 nhr25_T0 0.006
WBGene00010433_H40L08.1_H40L08.1_protein-coding J015 chrX:15083737-15083833 1.161 ceh32_T0 hlh1_T0 0.006
WBGene00010433_H40L08.1_H40L08.1_protein-coding J015 chrX:15083737-15083833 1.496 ceh32_T0 end1_T0 0.002
WBGene00010433_H40L08.1_H40L08.1_protein-coding J015 chrX:15083737-15083833 1.540 ceh32_T0 pha4_T0 0.000
WBGene00010442_JC8.12_bus-12_protein-coding E007 chrIV:13258327-13258501 5.606 ceh32_T0 hlh1_T0 0.010
WBGene00010442_JC8.12_bus-12_protein-coding E007 chrIV:13258327-13258501 5.952 ceh32_T0 nhr25_T0 0.004
WBGene00010444_K01A6.2_magi-1_protein-coding E001 chrIV:11715090-11715108 1.605 ceh32_T0 nhr25_T0 0.000
WBGene00010444_K01A6.2_magi-1_protein-coding E002 chrIV:11715156-11715220 1.575 ceh32_T0 nhr25_T0 0.000
WBGene00010444_K01A6.2_magi-1_protein-coding E003 chrIV:11715397-11715463 1.122 ceh32_T0 nhr25_T0 0.001
WBGene00010444_K01A6.2_magi-1_protein-coding J020 chrIV:11715109-11715155 1.605 ceh32_T0 nhr25_T0 0.000
WBGene00010444_K01A6.2_magi-1_protein-coding J021 chrIV:11715221-11715396 1.559 ceh32_T0 nhr25_T0 0.000
WBGene00010495_K02B12.2_K02B12.2_protein-coding N004 chrI:8511691-8511743 1.190 ceh32_T0 pha4_T0 0.040
WBGene00010502_K02C4.3_K02C4.3_protein-coding J013 chrII:8082441-8082742 1.057 ceh32_T0 nhr25_T0 0.004
WBGene00010550_K04B12.2_K04B12.2_protein-coding E005 chrII:14437854-14437972 1.129 ceh32_T0 pha4_T0 0.006
WBGene00010550_K04B12.2_K04B12.2_protein-coding E005 chrII:14437854-14437972 1.189 ceh32_T0 end1_T0 0.003
WBGene00010550_K04B12.2_K04B12.2_protein-coding J009 chrII:14436727-14437853 1.537 ceh32_T0 end1_T0 0.009
WBGene00010550_K04B12.2_K04B12.2_protein-coding J009 chrII:14436727-14437853 1.687 ceh32_T0 pha4_T0 0.004
WBGene00010572_K04G11.4_wdr-5.2_protein-coding E001 chrX:14350140-14350247 1.131 ceh32_T0 end1_T0 0.065
WBGene00010572_K04G11.4_wdr-5.2_protein-coding E001 chrX:14350140-14350247 1.190 ceh32_T0 pha4_T0 0.095
WBGene00010622_K07A12.4_K07A12.4_protein-coding E012 chrI:8690631-8690729 1.112 ceh32_T0 pha4_T0 0.050
WBGene00010622_K07A12.4_K07A12.4_protein-coding E013 chrI:8690778-8690837 1.255 ceh32_T0 hlh1_T0 0.003
WBGene00010622_K07A12.4_K07A12.4_protein-coding E013 chrI:8690778-8690837 1.383 ceh32_T0 pha4_T0 0.025
WBGene00010622_K07A12.4_K07A12.4_protein-coding E014 chrI:8690887-8690929 1.065 ceh32_T0 nhr25_T0 0.006
WBGene00010622_K07A12.4_K07A12.4_protein-coding E014 chrI:8690887-8690929 1.176 ceh32_T0 pha4_T0 0.042
WBGene00010622_K07A12.4_K07A12.4_protein-coding E014 chrI:8690887-8690929 1.416 ceh32_T0 hlh1_T0 0.001
WBGene00010622_K07A12.4_K07A12.4_protein-coding J025 chrI:8690730-8690777 1.219 ceh32_T0 pha4_T0 0.028
WBGene00010622_K07A12.4_K07A12.4_protein-coding J025 chrI:8690730-8690777 1.342 ceh32_T0 end1_T0 0.012
WBGene00010622_K07A12.4_K07A12.4_protein-coding J026 chrI:8690838-8690886 1.078 ceh32_T0 nhr25_T0 0.005
WBGene00010622_K07A12.4_K07A12.4_protein-coding J026 chrI:8690838-8690886 1.192 ceh32_T0 pha4_T0 0.036
WBGene00010622_K07A12.4_K07A12.4_protein-coding J026 chrI:8690838-8690886 1.417 ceh32_T0 hlh1_T0 0.002
WBGene00010624_K07A12.7_mrps-15_protein-coding E007 chrI:8692296-8692359 1.140 ceh32_T0 end1_T0 0.001
WBGene00010624_K07A12.7_mrps-15_protein-coding J015 chrI:8692360-8692410 1.010 ceh32_T0 pha4_T0 0.012
WBGene00010624_K07A12.7_mrps-15_protein-coding J015 chrI:8692360-8692410 1.260 ceh32_T0 end1_T0 0.015
WBGene00010628_K07C5.5_ceeh-2_protein-coding E005 chrV:10357328-10357903 6.610 ceh32_T0 end1_T0 0.038
WBGene00010628_K07C5.5_ceeh-2_protein-coding J009 chrV:10357243-10357327 2.381 ceh32_T0 end1_T0 0.047
WBGene00010639_K07F5.15_K07F5.15_protein-coding E001 chrIV:9865076-9865077 1.341 ceh32_T0 nhr25_T0 0.000
WBGene00010665_K08E3.5_K08E3.5_protein-coding E014 chrIII:13768025-13768092 1.072 ceh32_T0 nhr25_T0 0.000
WBGene00010665_K08E3.5_K08E3.5_protein-coding J024 chrIII:13766027-13768024 1.077 ceh32_T0 nhr25_T0 0.000
WBGene00010666_K08E4.2_K08E4.2_protein-coding E003 chrIV:12056364-12056468 1.238 ceh32_T0 end1_T0 0.043
WBGene00010666_K08E4.2_K08E4.2_protein-coding E005 chrIV:12056520-12056646 1.442 ceh32_T0 end1_T0 0.058
WBGene00010681_K08F8.1_mak-1_protein-coding E005 chrII:8744478-8744478 1.160 ceh32_T0 end1_T0 0.011
WBGene00010681_K08F8.1_mak-1_protein-coding J021 chrII:8744214-8744477 1.176 ceh32_T0 end1_T0 0.007
WBGene00010681_K08F8.1_mak-1_protein-coding J024 chrII:8744615-8745248 1.009 ceh32_T0 end1_T0 0.015
WBGene00010681_K08F8.1_mak-1_protein-coding J024 chrII:8744615-8745248 1.013 ceh32_T0 nhr25_T0 0.017
WBGene00010702_K09A9.4_usp-33_protein-coding E001 chrX:15591368-15591542 1.214 ceh32_T0 pha4_T0 0.016
WBGene00010704_K09A11.1_K09A11.1_protein-coding E001 chrX:13262500-13262596 1.199 ceh32_T0 hlh1_T0 0.046
WBGene00010704_K09A11.1_K09A11.1_protein-coding E001 chrX:13262500-13262596 1.260 ceh32_T0 end1_T0 0.066
WBGene00010704_K09A11.1_K09A11.1_protein-coding E001 chrX:13262500-13262596 1.300 ceh32_T0 nhr25_T0 0.047
WBGene00010704_K09A11.1_K09A11.1_protein-coding J006 chrX:13262597-13262646 1.429 ceh32_T0 hlh1_T0 0.026
WBGene00010704_K09A11.1_K09A11.1_protein-coding J006 chrX:13262597-13262646 1.514 ceh32_T0 end1_T0 0.042
WBGene00010704_K09A11.1_K09A11.1_protein-coding J006 chrX:13262597-13262646 1.563 ceh32_T0 nhr25_T0 0.022
WBGene00010704_K09A11.1_K09A11.1_protein-coding J006 chrX:13262597-13262646 1.702 ceh32_T0 pha4_T0 0.067
WBGene00010721_K09E4.3_K09E4.3_protein-coding J008 chrII:14126677-14126769 1.077 ceh32_T0 end1_T0 0.004
WBGene00010727_K09G1.1_K09G1.1_protein-coding E008 chrV:9589936-9590049 1.469 ceh32_T0 pha4_T0 0.082
WBGene00010730_K10C3.2_ensa-1_protein-coding E003 chrI:9851185-9851412 1.193 ceh32_T0 end1_T0 0.000
WBGene00010730_K10C3.2_ensa-1_protein-coding E003 chrI:9851185-9851412 1.202 ceh32_T0 pha4_T0 0.000
WBGene00010730_K10C3.2_ensa-1_protein-coding E003 chrI:9851185-9851412 1.218 ceh32_T0 nhr25_T0 0.000
WBGene00010730_K10C3.2_ensa-1_protein-coding E004 chrI:9851554-9851791 1.055 ceh32_T0 pha4_T0 0.000
WBGene00010730_K10C3.2_ensa-1_protein-coding E004 chrI:9851554-9851791 1.104 ceh32_T0 end1_T0 0.000
WBGene00010730_K10C3.2_ensa-1_protein-coding E004 chrI:9851554-9851791 1.228 ceh32_T0 nhr25_T0 0.000
WBGene00010738_K10D3.4_K10D3.4_protein-coding E008 chrI:7139494-7139973 1.463 ceh32_T0 hlh1_T0 0.000
WBGene00010738_K10D3.4_K10D3.4_protein-coding E008 chrI:7139494-7139973 1.695 ceh32_T0 pha4_T0 0.000
WBGene00010744_K10D6.4_K10D6.4_protein-coding E004 chrV:11211780-11211853 1.230 ceh32_T0 end1_T0 0.000
WBGene00010744_K10D6.4_K10D6.4_protein-coding J012 chrV:11211854-11214942 1.443 ceh32_T0 end1_T0 0.000
WBGene00010776_K11E4.4_pix-1_protein-coding E012 chrX:13729792-13730011 1.261 ceh32_T0 hlh1_T0 0.036
WBGene00010778_K11H3.1_gpdh-2_protein-coding E008 chrIII:9857077-9857078 1.424 ceh32_T0 nhr25_T0 0.000
WBGene00010793_LLC1.2_LLC1.2_protein-coding E012 chrIV:14463501-14463615 5.641 ceh32_T0 end1_T0 0.027
WBGene00010793_LLC1.2_LLC1.2_protein-coding E016 chrIV:14463673-14463821 5.970 ceh32_T0 end1_T0 0.004
WBGene00010793_LLC1.2_LLC1.2_protein-coding E018 chrIV:14463878-14464095 6.263 ceh32_T0 end1_T0 0.001
WBGene00010806_M01E5.3_M01E5.3_protein-coding E004 chrI:13282402-13282407 1.615 ceh32_T0 nhr25_T0 0.000
WBGene00010806_M01E5.3_M01E5.3_protein-coding J013 chrI:13282408-13282453 2.136 ceh32_T0 nhr25_T0 0.000
WBGene00010810_M01F1.4_M01F1.4_protein-coding E011 chrIII:3509543-3509675 1.110 ceh32_T0 pha4_T0 0.070
WBGene00010810_M01F1.4_M01F1.4_protein-coding J024 chrIII:3509676-3509744 1.358 ceh32_T0 end1_T0 0.084
WBGene00010810_M01F1.4_M01F1.4_protein-coding J024 chrIII:3509676-3509744 1.673 ceh32_T0 pha4_T0 0.048
WBGene00010812_M01F1.6_mrpl-35_protein-coding E001 chrIII:3510237-3510402 1.257 ceh32_T0 hlh1_T0 0.010
WBGene00010812_M01F1.6_mrpl-35_protein-coding E001 chrIII:3510237-3510402 1.408 ceh32_T0 nhr25_T0 0.000
WBGene00010813_M01F1.7_pitp-1_protein-coding J022 chrIII:3525256-3525303 1.034 ceh32_T0 pha4_T0 0.002
WBGene00010813_M01F1.7_pitp-1_protein-coding J023 chrIII:3525554-3526118 1.157 ceh32_T0 end1_T0 0.032
WBGene00010813_M01F1.7_pitp-1_protein-coding J023 chrIII:3525554-3526118 1.219 ceh32_T0 pha4_T0 0.007
WBGene00010827_M02B1.2_M02B1.2_protein-coding E005 chrIV:12847917-12848067 1.480 ceh32_T0 hlh1_T0 0.045
WBGene00010828_M02B1.3_M02B1.3_protein-coding E006 chrIV:12839920-12839932 1.207 ceh32_T0 nhr25_T0 0.000
WBGene00010828_M02B1.3_M02B1.3_protein-coding E006 chrIV:12839920-12839932 1.273 ceh32_T0 hlh1_T0 0.000
WBGene00010828_M02B1.3_M02B1.3_protein-coding J008 chrIV:12836629-12837263 1.033 ceh32_T0 pha4_T0 0.000
WBGene00010828_M02B1.3_M02B1.3_protein-coding J012 chrIV:12839176-12839919 1.225 ceh32_T0 nhr25_T0 0.002
WBGene00010828_M02B1.3_M02B1.3_protein-coding J012 chrIV:12839176-12839919 1.338 ceh32_T0 hlh1_T0 0.000
WBGene00010842_M03C11.5_ymel-1_protein-coding J011 chrIII:10416224-10417085 1.131 ceh32_T0 hlh1_T0 0.005
WBGene00010842_M03C11.5_ymel-1_protein-coding J011 chrIII:10416224-10417085 1.538 ceh32_T0 pha4_T0 0.000
WBGene00010842_M03C11.5_ymel-1_protein-coding J011 chrIII:10416224-10417085 1.628 ceh32_T0 end1_T0 0.000
WBGene00010844_M03C11.7_prp-3_protein-coding E005 chrIII:10427923-10427982 1.028 ceh32_T0 hlh1_T0 0.044
WBGene00010844_M03C11.7_prp-3_protein-coding E005 chrIII:10427923-10427982 1.150 ceh32_T0 pha4_T0 0.084
WBGene00010844_M03C11.7_prp-3_protein-coding J009 chrIII:10427754-10427922 1.036 ceh32_T0 hlh1_T0 0.059
WBGene00010844_M03C11.7_prp-3_protein-coding J009 chrIII:10427754-10427922 1.175 ceh32_T0 pha4_T0 0.078
WBGene00010890_M18.5_ddb-1_protein-coding J023 chrIV:12121000-12121051 1.414 ceh32_T0 end1_T0 0.000
WBGene00010891_M18.6_M18.6_protein-coding E001 chrIV:12121377-12121491 1.007 ceh32_T0 end1_T0 0.078
WBGene00010892_M18.8_dhhc-6_protein-coding E001 chrIV:12124952-12125074 1.175 ceh32_T0 pha4_T0 0.019
WBGene00010892_M18.8_dhhc-6_protein-coding E001 chrIV:12124952-12125074 1.335 ceh32_T0 end1_T0 0.010
WBGene00010912_M106.4_gmps-1_protein-coding E009 chrII:10868392-10868442 1.117 ceh32_T0 nhr25_T0 0.013
WBGene00010912_M106.4_gmps-1_protein-coding E009 chrII:10868392-10868442 1.247 ceh32_T0 end1_T0 0.011
WBGene00010912_M106.4_gmps-1_protein-coding E009 chrII:10868392-10868442 1.330 ceh32_T0 pha4_T0 0.006
WBGene00010918_M117.1_M117.1_protein-coding J015 chrIV:11819064-11819113 1.176 ceh32_T0 end1_T0 0.018
WBGene00010947_M176.11_M176.11_protein-coding E001 chrII:9422269-9422425 1.015 ceh32_T0 hlh1_T0 0.017
WBGene00011002_R04B5.3_nhr-205_protein-coding E002 chrV:10080281-10080548 6.037 ceh32_T0 end1_T0 0.030
WBGene00011002_R04B5.3_nhr-205_protein-coding J008 chrV:10080549-10080595 1.866 ceh32_T0 end1_T0 0.031
WBGene00011015_R04F11.2_R04F11.2_protein-coding E001 chrV:12318385-12318419 1.173 ceh32_T0 pha4_T0 0.002
WBGene00011015_R04F11.2_R04F11.2_protein-coding E001 chrV:12318385-12318419 1.175 ceh32_T0 end1_T0 0.006
WBGene00011015_R04F11.2_R04F11.2_protein-coding E002 chrV:12318420-12318424 1.190 ceh32_T0 pha4_T0 0.002
WBGene00011015_R04F11.2_R04F11.2_protein-coding E002 chrV:12318420-12318424 1.192 ceh32_T0 end1_T0 0.005
WBGene00011015_R04F11.2_R04F11.2_protein-coding J008 chrV:12318425-12318626 1.023 ceh32_T0 end1_T0 0.021
WBGene00011015_R04F11.2_R04F11.2_protein-coding J008 chrV:12318425-12318626 1.238 ceh32_T0 pha4_T0 0.004
WBGene00011030_R05D7.5_R05D7.5_protein-coding J012 chrI:12186252-12186296 1.364 ceh32_T0 nhr25_T0 0.004
WBGene00011033_R05D11.5_R05D11.5_protein-coding E001 chrI:8592092-8592184 1.044 ceh32_T0 end1_T0 0.068
WBGene00011033_R05D11.5_R05D11.5_protein-coding J005 chrI:8592185-8592234 1.038 ceh32_T0 hlh1_T0 0.011
WBGene00011033_R05D11.5_R05D11.5_protein-coding J005 chrI:8592185-8592234 1.334 ceh32_T0 end1_T0 0.018
WBGene00011033_R05D11.5_R05D11.5_protein-coding J005 chrI:8592185-8592234 1.407 ceh32_T0 pha4_T0 0.013
WBGene00011035_R05D11.7_snrp-27_protein-coding E001 chrI:8601358-8601729 1.011 ceh32_T0 end1_T0 0.099
WBGene00011054_R06B9.3_arrd-13_protein-coding J006 chrII:13758606-13758756 1.288 ceh32_T0 end1_T0 0.007
WBGene00011067_R06F6.2_vps-11_protein-coding E007 chrII:10793326-10793493 1.005 ceh32_T0 hlh1_T0 0.004
WBGene00011067_R06F6.2_vps-11_protein-coding E007 chrII:10793326-10793493 1.137 ceh32_T0 nhr25_T0 0.005
WBGene00011067_R06F6.2_vps-11_protein-coding E007 chrII:10793326-10793493 1.444 ceh32_T0 pha4_T0 0.003
WBGene00011067_R06F6.2_vps-11_protein-coding E007 chrII:10793326-10793493 1.487 ceh32_T0 end1_T0 0.007
WBGene00011067_R06F6.2_vps-11_protein-coding J013 chrII:10792980-10793325 1.288 ceh32_T0 end1_T0 0.001
WBGene00011067_R06F6.2_vps-11_protein-coding J013 chrII:10792980-10793325 1.350 ceh32_T0 pha4_T0 0.000
WBGene00011088_R07B7.4_R07B7.4_protein-coding E001 chrV:12065960-12066385 3.193 ceh32_T0 end1_T0 0.000
WBGene00011088_R07B7.4_R07B7.4_protein-coding E001 chrV:12065960-12066385 3.268 ceh32_T0 nhr25_T0 0.000
WBGene00011088_R07B7.4_R07B7.4_protein-coding E002 chrV:12066553-12066844 1.016 ceh32_T0 hlh1_T0 0.035
WBGene00011088_R07B7.4_R07B7.4_protein-coding E002 chrV:12066553-12066844 1.383 ceh32_T0 nhr25_T0 0.000
WBGene00011088_R07B7.4_R07B7.4_protein-coding E002 chrV:12066553-12066844 1.458 ceh32_T0 pha4_T0 0.001
WBGene00011088_R07B7.4_R07B7.4_protein-coding E002 chrV:12066553-12066844 1.623 ceh32_T0 end1_T0 0.000
WBGene00011102_R07E3.1_R07E3.1_protein-coding E009 chrX:10341074-10341077 1.217 ceh32_T0 end1_T0 0.086
WBGene00011102_R07E3.1_R07E3.1_protein-coding E010 chrX:10341078-10341095 1.217 ceh32_T0 end1_T0 0.086
WBGene00011102_R07E3.1_R07E3.1_protein-coding E011 chrX:10341096-10341140 1.942 ceh32_T0 end1_T0 0.017
WBGene00011102_R07E3.1_R07E3.1_protein-coding J018 chrX:10341022-10341073 1.212 ceh32_T0 end1_T0 0.083
WBGene00011116_R07E5.10_pdcd-2_protein-coding E013 chrIII:4418057-4418058 1.220 ceh32_T0 nhr25_T0 0.000
WBGene00011144_R08D7.4_R08D7.4_protein-coding E002 chrIII:8971915-8971941 1.018 ceh32_T0 nhr25_T0 0.000
WBGene00011146_R08D7.6_pde-2_protein-coding J021 chrIII:8981114-8981264 1.023 ceh32_T0 pha4_T0 0.084
WBGene00011181_R09H10.3_R09H10.3_protein-coding E008 chrIV:10607872-10608018 1.698 ceh32_T0 hlh1_T0 0.073
WBGene00011194_R10D12.13_R10D12.13_protein-coding E005 chrV:13962771-13962776 1.116 ceh32_T0 hlh1_T0 0.049
WBGene00011201_R10E4.5_nth-1_protein-coding E004 chrIII:4292292-4292310 1.002 ceh32_T0 end1_T0 0.067
WBGene00011218_R10E11.6_R10E11.6_protein-coding E001 chrIII:9783325-9783409 1.096 ceh32_T0 nhr25_T0 0.001
WBGene00011218_R10E11.6_R10E11.6_protein-coding E001 chrIII:9783325-9783409 1.100 ceh32_T0 pha4_T0 0.039
WBGene00011218_R10E11.6_R10E11.6_protein-coding E001 chrIII:9783325-9783409 1.300 ceh32_T0 end1_T0 0.003
WBGene00011218_R10E11.6_R10E11.6_protein-coding E002 chrIII:9784221-9784352 1.041 ceh32_T0 end1_T0 0.006
WBGene00011218_R10E11.6_R10E11.6_protein-coding E002 chrIII:9784221-9784352 1.047 ceh32_T0 pha4_T0 0.004
WBGene00011218_R10E11.6_R10E11.6_protein-coding E003 chrIII:9784615-9784888 1.031 ceh32_T0 hlh1_T0 0.005
WBGene00011218_R10E11.6_R10E11.6_protein-coding E003 chrIII:9784615-9784888 1.123 ceh32_T0 nhr25_T0 0.000
WBGene00011218_R10E11.6_R10E11.6_protein-coding E003 chrIII:9784615-9784888 1.447 ceh32_T0 pha4_T0 0.002
WBGene00011218_R10E11.6_R10E11.6_protein-coding E003 chrIII:9784615-9784888 1.500 ceh32_T0 end1_T0 0.001
WBGene00011218_R10E11.6_R10E11.6_protein-coding J007 chrIII:9783410-9784220 1.149 ceh32_T0 end1_T0 0.010
WBGene00011218_R10E11.6_R10E11.6_protein-coding J007 chrIII:9783410-9784220 1.318 ceh32_T0 pha4_T0 0.005
WBGene00011226_R11.1_R11.1_protein-coding E001 chrX:16189864-16189921 1.241 ceh32_T0 end1_T0 0.000
WBGene00011226_R11.1_R11.1_protein-coding E002 chrX:16190854-16190987 1.100 ceh32_T0 end1_T0 0.000
WBGene00011226_R11.1_R11.1_protein-coding J008 chrX:16189922-16190853 1.271 ceh32_T0 end1_T0 0.000
WBGene00011232_R11A5.4_pck-2_protein-coding E001 chrI:7866132-7866248 1.379 ceh32_T0 nhr25_T0 0.000
WBGene00011232_R11A5.4_pck-2_protein-coding E001 chrI:7866132-7866248 1.685 ceh32_T0 hlh1_T0 0.000
WBGene00011232_R11A5.4_pck-2_protein-coding E002 chrI:7866249-7866307 1.198 ceh32_T0 nhr25_T0 0.001
WBGene00011232_R11A5.4_pck-2_protein-coding E002 chrI:7866249-7866307 1.333 ceh32_T0 hlh1_T0 0.000
WBGene00011232_R11A5.4_pck-2_protein-coding E003 chrI:7866308-7866329 1.094 ceh32_T0 nhr25_T0 0.017
WBGene00011232_R11A5.4_pck-2_protein-coding E003 chrI:7866308-7866329 1.186 ceh32_T0 hlh1_T0 0.002
WBGene00011232_R11A5.4_pck-2_protein-coding E004 chrI:7866330-7866346 1.178 ceh32_T0 nhr25_T0 0.016
WBGene00011232_R11A5.4_pck-2_protein-coding E005 chrI:7866347-7866355 1.041 ceh32_T0 nhr25_T0 0.018
WBGene00011240_R11A8.7_R11A8.7_protein-coding E016 chrIV:10381653-10381658 2.293 ceh32_T0 nhr25_T0 0.002
WBGene00011240_R11A8.7_R11A8.7_protein-coding J042 chrIV:10381579-10381652 2.186 ceh32_T0 nhr25_T0 0.003
WBGene00011247_R11D1.9_mrpl-49_protein-coding E001 chrV:12728631-12728757 1.086 ceh32_T0 end1_T0 0.027
WBGene00011248_R11D1.10_R11D1.10_protein-coding E004 chrV:12729625-12729771 1.266 ceh32_T0 pha4_T0 0.086
WBGene00011248_R11D1.10_R11D1.10_protein-coding E004 chrV:12729625-12729771 1.336 ceh32_T0 end1_T0 0.042
WBGene00011248_R11D1.10_R11D1.10_protein-coding E005 chrV:12729829-12730005 1.038 ceh32_T0 end1_T0 0.046
WBGene00011248_R11D1.10_R11D1.10_protein-coding E005 chrV:12729829-12730005 1.088 ceh32_T0 pha4_T0 0.011
WBGene00011263_R13H4.5_R13H4.5_protein-coding E001 chrV:11860675-11860838 1.024 ceh32_T0 end1_T0 0.053
WBGene00011279_R74.5_asd-1_protein-coding E001 chrIII:4197285-4197289 1.172 ceh32_T0 nhr25_T0 0.006
WBGene00011279_R74.5_asd-1_protein-coding E002 chrIII:4197290-4197327 1.356 ceh32_T0 nhr25_T0 0.001
WBGene00011279_R74.5_asd-1_protein-coding E003 chrIII:4198868-4198868 1.293 ceh32_T0 pha4_T0 0.070
WBGene00011279_R74.5_asd-1_protein-coding J012 chrIII:4197328-4198868 1.418 ceh32_T0 nhr25_T0 0.001
WBGene00011279_R74.5_asd-1_protein-coding J015 chrIII:4199116-4199984 1.015 ceh32_T0 end1_T0 0.025
WBGene00011281_R74.7_R74.7_protein-coding E001 chrIII:4204429-4204558 1.032 ceh32_T0 pha4_T0 0.013
WBGene00011281_R74.7_R74.7_protein-coding E001 chrIII:4204429-4204558 1.055 ceh32_T0 end1_T0 0.002
WBGene00011281_R74.7_R74.7_protein-coding J006 chrIII:4204559-4204606 1.096 ceh32_T0 nhr25_T0 0.007
WBGene00011281_R74.7_R74.7_protein-coding J006 chrIII:4204559-4204606 1.274 ceh32_T0 end1_T0 0.005
WBGene00011281_R74.7_R74.7_protein-coding J006 chrIII:4204559-4204606 1.511 ceh32_T0 pha4_T0 0.013
WBGene00011300_R107.5_R107.5_protein-coding E007 chrIII:9053786-9053786 1.226 ceh32_T0 hlh1_T0 0.031
WBGene00011300_R107.5_R107.5_protein-coding E007 chrIII:9053786-9053786 2.827 ceh32_T0 nhr25_T0 0.000
WBGene00011302_R166.2_R166.2_protein-coding E006 chrII:10537361-10537495 1.070 ceh32_T0 pha4_T0 0.010
WBGene00011302_R166.2_R166.2_protein-coding E006 chrII:10537361-10537495 1.180 ceh32_T0 end1_T0 0.001
WBGene00011302_R166.2_R166.2_protein-coding E007 chrII:10537548-10537671 1.030 ceh32_T0 nhr25_T0 0.051
WBGene00011302_R166.2_R166.2_protein-coding E007 chrII:10537548-10537671 1.236 ceh32_T0 hlh1_T0 0.005
WBGene00011302_R166.2_R166.2_protein-coding E007 chrII:10537548-10537671 1.592 ceh32_T0 pha4_T0 0.028
WBGene00011302_R166.2_R166.2_protein-coding E007 chrII:10537548-10537671 1.944 ceh32_T0 end1_T0 0.000
WBGene00011302_R166.2_R166.2_protein-coding J012 chrII:10537308-10537360 1.002 ceh32_T0 pha4_T0 0.075
WBGene00011309_R186.8_R186.8_protein-coding E004 chrV:12967825-12967889 1.319 ceh32_T0 nhr25_T0 0.000
WBGene00011328_T01D3.3_T01D3.3_protein-coding E005 chrV:13705743-13705898 1.186 ceh32_T0 nhr25_T0 0.000
WBGene00011328_T01D3.3_T01D3.3_protein-coding E007 chrV:13707798-13707966 1.009 ceh32_T0 nhr25_T0 0.000
WBGene00011328_T01D3.3_T01D3.3_protein-coding E008 chrV:13708013-13708205 1.040 ceh32_T0 nhr25_T0 0.000
WBGene00011328_T01D3.3_T01D3.3_protein-coding J016 chrV:13705655-13705742 1.297 ceh32_T0 nhr25_T0 0.004
WBGene00011328_T01D3.3_T01D3.3_protein-coding J018 chrV:13705899-13707541 1.174 ceh32_T0 nhr25_T0 0.001
WBGene00011328_T01D3.3_T01D3.3_protein-coding J020 chrV:13707967-13708012 1.142 ceh32_T0 nhr25_T0 0.004
WBGene00011329_T01D3.5_T01D3.5_protein-coding E009 chrV:13715175-13715273 1.024 ceh32_T0 hlh1_T0 0.008
WBGene00011329_T01D3.5_T01D3.5_protein-coding J017 chrV:13715128-13715174 1.186 ceh32_T0 pha4_T0 0.000
WBGene00011333_T01E8.5_nrde-2_protein-coding J024 chrII:10247400-10247448 1.267 ceh32_T0 end1_T0 0.000
WBGene00011337_T01G1.2_T01G1.2_protein-coding E003 chrIV:11354853-11354967 1.135 ceh32_T0 end1_T0 0.096
WBGene00011337_T01G1.2_T01G1.2_protein-coding J008 chrIV:11354968-11355023 1.116 ceh32_T0 hlh1_T0 0.001
WBGene00011337_T01G1.2_T01G1.2_protein-coding J008 chrIV:11354968-11355023 1.541 ceh32_T0 pha4_T0 0.000
WBGene00011337_T01G1.2_T01G1.2_protein-coding J008 chrIV:11354968-11355023 1.689 ceh32_T0 end1_T0 0.023
WBGene00011338_T01G1.3_sec-31_protein-coding J019 chrIV:11366566-11366611 1.011 ceh32_T0 hlh1_T0 0.012
WBGene00011338_T01G1.3_sec-31_protein-coding J019 chrIV:11366566-11366611 1.172 ceh32_T0 end1_T0 0.021
WBGene00011344_T01G9.2_T01G9.2_protein-coding E012 chrI:8287996-8288004 1.556 ceh32_T0 nhr25_T0 0.000
WBGene00011344_T01G9.2_T01G9.2_protein-coding E012 chrI:8287996-8288004 1.963 ceh32_T0 hlh1_T0 0.000
WBGene00011344_T01G9.2_T01G9.2_protein-coding J025 chrI:8288005-8288048 1.523 ceh32_T0 nhr25_T0 0.019
WBGene00011344_T01G9.2_T01G9.2_protein-coding J025 chrI:8288005-8288048 2.100 ceh32_T0 hlh1_T0 0.000
WBGene00011352_T01H8.1_rskn-1_protein-coding J036 chrI:8577008-8577057 1.048 ceh32_T0 end1_T0 0.010
WBGene00011361_T01H10.8_T01H10.8_protein-coding E034 chrX:12140650-12140776 1.572 ceh32_T0 nhr25_T0 0.037
WBGene00011361_T01H10.8_T01H10.8_protein-coding E035 chrX:12140827-12140995 12.745 ceh32_T0 nhr25_T0 0.012
WBGene00011361_T01H10.8_T01H10.8_protein-coding E036 chrX:12141061-12141151 12.794 ceh32_T0 nhr25_T0 0.007
WBGene00011361_T01H10.8_T01H10.8_protein-coding E036 chrX:12141061-12141151 2.148 ceh32_T0 hlh1_T0 0.002
WBGene00011361_T01H10.8_T01H10.8_protein-coding J070 chrX:12140777-12140826 12.583 ceh32_T0 nhr25_T0 0.025
WBGene00011375_T02E1.2_T02E1.2_protein-coding E009 chrI:8222635-8222714 1.004 ceh32_T0 end1_T0 0.008
WBGene00011375_T02E1.2_T02E1.2_protein-coding E009 chrI:8222635-8222714 1.066 ceh32_T0 pha4_T0 0.013
WBGene00011375_T02E1.2_T02E1.2_protein-coding E011 chrI:8222867-8223009 1.129 ceh32_T0 nhr25_T0 0.005
WBGene00011375_T02E1.2_T02E1.2_protein-coding E011 chrI:8222867-8223009 1.264 ceh32_T0 hlh1_T0 0.000
WBGene00011375_T02E1.2_T02E1.2_protein-coding E011 chrI:8222867-8223009 1.293 ceh32_T0 pha4_T0 0.027
WBGene00011375_T02E1.2_T02E1.2_protein-coding E011 chrI:8222867-8223009 1.394 ceh32_T0 end1_T0 0.002
WBGene00011375_T02E1.2_T02E1.2_protein-coding J019 chrI:8222585-8222634 1.045 ceh32_T0 hlh1_T0 0.001
WBGene00011375_T02E1.2_T02E1.2_protein-coding J019 chrI:8222585-8222634 1.076 ceh32_T0 nhr25_T0 0.012
WBGene00011375_T02E1.2_T02E1.2_protein-coding J019 chrI:8222585-8222634 1.274 ceh32_T0 end1_T0 0.002
WBGene00011388_T02G6.5_T02G6.5_protein-coding E003 chrI:11817028-11817306 1.350 ceh32_T0 hlh1_T0 0.025
WBGene00011412_T04A8.11_mrpl-16_protein-coding J009 chrIII:4705035-4705091 1.077 ceh32_T0 pha4_T0 0.000
WBGene00011436_T04F3.1_T04F3.1_protein-coding E008 chrV:11744538-11750360 1.659 ceh32_T0 nhr25_T0 0.021
WBGene00011441_T04F8.2_T04F8.2_protein-coding J023 chrX:11656434-11656481 1.109 ceh32_T0 end1_T0 0.052
WBGene00011446_T04F8.8_T04F8.8_protein-coding E005 chrX:11647681-11647716 1.888 ceh32_T0 nhr25_T0 0.014
WBGene00011475_T05D4.2_T05D4.2_protein-coding J005 chrIII:13562768-13562935 1.031 ceh32_T0 end1_T0 0.000
WBGene00011480_T05E11.3_enpl-1_protein-coding E002 chrIV:11119354-11119423 1.431 ceh32_T0 pha4_T0 0.000
WBGene00011480_T05E11.3_enpl-1_protein-coding E003 chrIV:11119424-11119466 1.110 ceh32_T0 nhr25_T0 0.008
WBGene00011480_T05E11.3_enpl-1_protein-coding E003 chrIV:11119424-11119466 1.201 ceh32_T0 hlh1_T0 0.000
WBGene00011480_T05E11.3_enpl-1_protein-coding E003 chrIV:11119424-11119466 1.389 ceh32_T0 pha4_T0 0.001
WBGene00011480_T05E11.3_enpl-1_protein-coding E003 chrIV:11119424-11119466 1.446 ceh32_T0 end1_T0 0.000
WBGene00011480_T05E11.3_enpl-1_protein-coding E004 chrIV:11119467-11119488 1.140 ceh32_T0 hlh1_T0 0.006
WBGene00011480_T05E11.3_enpl-1_protein-coding E004 chrIV:11119467-11119488 1.354 ceh32_T0 pha4_T0 0.001
WBGene00011480_T05E11.3_enpl-1_protein-coding E004 chrIV:11119467-11119488 1.599 ceh32_T0 end1_T0 0.000
WBGene00011480_T05E11.3_enpl-1_protein-coding E005 chrIV:11119489-11119496 1.150 ceh32_T0 hlh1_T0 0.002
WBGene00011480_T05E11.3_enpl-1_protein-coding E005 chrIV:11119489-11119496 1.183 ceh32_T0 pha4_T0 0.005
WBGene00011480_T05E11.3_enpl-1_protein-coding E005 chrIV:11119489-11119496 1.561 ceh32_T0 end1_T0 0.000
WBGene00011480_T05E11.3_enpl-1_protein-coding E008 chrIV:11119714-11119714 1.038 ceh32_T0 nhr25_T0 0.010
WBGene00011480_T05E11.3_enpl-1_protein-coding E008 chrIV:11119714-11119714 1.158 ceh32_T0 hlh1_T0 0.002
WBGene00011480_T05E11.3_enpl-1_protein-coding E008 chrIV:11119714-11119714 1.192 ceh32_T0 pha4_T0 0.005
WBGene00011480_T05E11.3_enpl-1_protein-coding E008 chrIV:11119714-11119714 1.563 ceh32_T0 end1_T0 0.000
WBGene00011480_T05E11.3_enpl-1_protein-coding E009 chrIV:11119715-11119783 1.125 ceh32_T0 pha4_T0 0.003
WBGene00011480_T05E11.3_enpl-1_protein-coding E009 chrIV:11119715-11119783 1.360 ceh32_T0 end1_T0 0.000
WBGene00011480_T05E11.3_enpl-1_protein-coding J020 chrIV:11119497-11119713 1.039 ceh32_T0 nhr25_T0 0.009
WBGene00011480_T05E11.3_enpl-1_protein-coding J020 chrIV:11119497-11119713 1.156 ceh32_T0 hlh1_T0 0.004
WBGene00011480_T05E11.3_enpl-1_protein-coding J020 chrIV:11119497-11119713 1.192 ceh32_T0 pha4_T0 0.005
WBGene00011480_T05E11.3_enpl-1_protein-coding J020 chrIV:11119497-11119713 1.569 ceh32_T0 end1_T0 0.000
WBGene00011488_T05F1.1_nra-2_protein-coding E007 chrI:9621499-9621507 1.034 ceh32_T0 hlh1_T0 0.015
WBGene00011488_T05F1.1_nra-2_protein-coding E007 chrI:9621499-9621507 1.271 ceh32_T0 nhr25_T0 0.000
WBGene00011488_T05F1.1_nra-2_protein-coding J015 chrI:9621459-9621498 1.077 ceh32_T0 nhr25_T0 0.002
WBGene00011498_T05G5.1_T05G5.1_protein-coding E002 chrIII:9739889-9739977 1.728 ceh32_T0 nhr25_T0 0.055
WBGene00011510_T05H10.6_pdha-1_protein-coding E004 chrII:8066445-8066447 1.218 ceh32_T0 nhr25_T0 0.000
WBGene00011563_T07C4.11_jmjd-4_protein-coding E007 chrIII:10333835-10334018 1.006 ceh32_T0 hlh1_T0 0.034
WBGene00011563_T07C4.11_jmjd-4_protein-coding E007 chrIII:10333835-10334018 1.096 ceh32_T0 nhr25_T0 0.021
WBGene00011564_T07C5.1_ugt-50_protein-coding E003 chrX:12692508-12692607 1.008 ceh32_T0 end1_T0 0.000
WBGene00011564_T07C5.1_ugt-50_protein-coding E004 chrX:12692666-12692736 1.028 ceh32_T0 end1_T0 0.000
WBGene00011564_T07C5.1_ugt-50_protein-coding E005 chrX:12692737-12692789 1.387 ceh32_T0 end1_T0 0.000
WBGene00011564_T07C5.1_ugt-50_protein-coding E006 chrX:12692790-12692831 13.035 ceh32_T0 pha4_T0 0.043
WBGene00011576_T07C12.12_T07C12.12_protein-coding E009 chrV:9930620-9930775 1.043 ceh32_T0 nhr25_T0 0.016
WBGene00011576_T07C12.12_T07C12.12_protein-coding E009 chrV:9930620-9930775 1.096 ceh32_T0 hlh1_T0 0.001
WBGene00011576_T07C12.12_T07C12.12_protein-coding J017 chrV:9930560-9930619 1.169 ceh32_T0 nhr25_T0 0.065
WBGene00011576_T07C12.12_T07C12.12_protein-coding J017 chrV:9930560-9930619 1.330 ceh32_T0 hlh1_T0 0.004
WBGene00011576_T07C12.12_T07C12.12_protein-coding J017 chrV:9930560-9930619 1.393 ceh32_T0 pha4_T0 0.004
WBGene00011580_T07D4.4_ddx-19_protein-coding E002 chrII:8884908-8884973 1.102 ceh32_T0 nhr25_T0 0.000
WBGene00011580_T07D4.4_ddx-19_protein-coding E007 chrII:8885543-8886694 1.147 ceh32_T0 nhr25_T0 0.000
WBGene00011580_T07D4.4_ddx-19_protein-coding J019 chrII:8884974-8885179 1.115 ceh32_T0 nhr25_T0 0.000
WBGene00011580_T07D4.4_ddx-19_protein-coding J024 chrII:8886695-8887036 1.074 ceh32_T0 nhr25_T0 0.001
WBGene00011587_T07F10.1_T07F10.1_protein-coding E010 chrV:12862365-12862663 1.430 ceh32_T0 end1_T0 0.091
WBGene00011591_T07F10.5_T07F10.5_protein-coding E001 chrV:12865915-12865995 1.315 ceh32_T0 hlh1_T0 0.005
WBGene00011591_T07F10.5_T07F10.5_protein-coding E001 chrV:12865915-12865995 1.408 ceh32_T0 pha4_T0 0.007
WBGene00011591_T07F10.5_T07F10.5_protein-coding E001 chrV:12865915-12865995 1.651 ceh32_T0 nhr25_T0 0.055
WBGene00011615_T08D10.2_lsd-1_protein-coding E001 chrX:11948852-11949057 1.093 ceh32_T0 nhr25_T0 0.000
WBGene00011615_T08D10.2_lsd-1_protein-coding E001 chrX:11948852-11949057 1.430 ceh32_T0 pha4_T0 0.000
WBGene00011615_T08D10.2_lsd-1_protein-coding E001 chrX:11948852-11949057 1.547 ceh32_T0 end1_T0 0.000
WBGene00011615_T08D10.2_lsd-1_protein-coding J010 chrX:11949058-11949233 1.002 ceh32_T0 end1_T0 0.001
WBGene00011625_T08G5.5_vps-39_protein-coding E003 chrV:14035989-14035997 1.942 ceh32_T0 nhr25_T0 0.000
WBGene00011629_T08G11.1_T08G11.1_protein-coding J037 chrI:8910905-8910947 1.189 ceh32_T0 hlh1_T0 0.007
WBGene00011633_T09A5.4_T09A5.4_protein-coding E001 chrII:7846489-7846616 1.124 ceh32_T0 hlh1_T0 0.023
WBGene00011634_T09A5.5_T09A5.5_protein-coding E003 chrII:7853544-7853779 1.069 ceh32_T0 hlh1_T0 0.014
WBGene00011647_T09E8.1_noca-1_protein-coding E004 chrV:13159570-13159779 1.122 ceh32_T0 hlh1_T0 0.001
WBGene00011647_T09E8.1_noca-1_protein-coding E004 chrV:13159570-13159779 1.416 ceh32_T0 end1_T0 0.000
WBGene00011647_T09E8.1_noca-1_protein-coding E010 chrV:13167416-13167570 1.658 ceh32_T0 hlh1_T0 0.000
WBGene00011647_T09E8.1_noca-1_protein-coding E010 chrV:13167416-13167570 2.051 ceh32_T0 end1_T0 0.004
WBGene00011647_T09E8.1_noca-1_protein-coding E010 chrV:13167416-13167570 2.069 ceh32_T0 nhr25_T0 0.000
WBGene00011647_T09E8.1_noca-1_protein-coding J021 chrV:13159780-13162314 1.476 ceh32_T0 end1_T0 0.000
WBGene00011648_T09E8.3_cni-1_protein-coding E001 chrV:13180330-13180413 1.130 ceh32_T0 end1_T0 0.000
WBGene00011648_T09E8.3_cni-1_protein-coding J004 chrV:13180414-13180967 1.280 ceh32_T0 pha4_T0 0.009
WBGene00011648_T09E8.3_cni-1_protein-coding J004 chrV:13180414-13180967 1.489 ceh32_T0 end1_T0 0.001
WBGene00011665_T09F5.1_T09F5.1_protein-coding E001 chrV:15149092-15149212 1.978 ceh32_T0 nhr25_T0 0.001
WBGene00011665_T09F5.1_T09F5.1_protein-coding E003 chrV:15149443-15149783 1.485 ceh32_T0 nhr25_T0 0.073
WBGene00011707_T11B7.2_T11B7.2_protein-coding E003 chrIV:8843771-8843834 1.386 ceh32_T0 end1_T0 0.029
WBGene00011707_T11B7.2_T11B7.2_protein-coding E004 chrIV:8844421-8844504 1.477 ceh32_T0 nhr25_T0 0.055
WBGene00011707_T11B7.2_T11B7.2_protein-coding E004 chrIV:8844421-8844504 1.644 ceh32_T0 hlh1_T0 0.082
WBGene00011707_T11B7.2_T11B7.2_protein-coding J005 chrIV:8843835-8844420 1.572 ceh32_T0 end1_T0 0.006
WBGene00011720_T11G6.5_T11G6.5_protein-coding J034 chrIV:10842332-10842642 1.132 ceh32_T0 end1_T0 0.038
WBGene00011720_T11G6.5_T11G6.5_protein-coding J034 chrIV:10842332-10842642 1.345 ceh32_T0 pha4_T0 0.032
WBGene00011739_T12G3.4_T12G3.4_protein-coding E001 chrIV:12048268-12048509 1.115 ceh32_T0 hlh1_T0 0.023
WBGene00011739_T12G3.4_T12G3.4_protein-coding E001 chrIV:12048268-12048509 1.220 ceh32_T0 nhr25_T0 0.003
WBGene00011739_T12G3.4_T12G3.4_protein-coding E001 chrIV:12048268-12048509 1.300 ceh32_T0 pha4_T0 0.035
WBGene00011739_T12G3.4_T12G3.4_protein-coding E001 chrIV:12048268-12048509 1.495 ceh32_T0 end1_T0 0.055
WBGene00011759_T13H5.5_mrps-18B_protein-coding J006 chrII:8525788-8525867 1.391 ceh32_T0 end1_T0 0.010
WBGene00011774_T14G10.4_ttr-54_protein-coding E003 chrIV:10156643-10156771 1.535 ceh32_T0 pha4_T0 0.012
WBGene00011774_T14G10.4_ttr-54_protein-coding E003 chrIV:10156643-10156771 1.548 ceh32_T0 end1_T0 0.005
WBGene00011774_T14G10.4_ttr-54_protein-coding J005 chrIV:10156588-10156642 1.196 ceh32_T0 end1_T0 0.011
WBGene00011774_T14G10.4_ttr-54_protein-coding J005 chrIV:10156588-10156642 1.286 ceh32_T0 pha4_T0 0.029
WBGene00011830_T19B10.1_cyp-29A2_protein-coding J006 chrV:11217846-11217996 1.006 ceh32_T0 end1_T0 0.000
WBGene00011830_T19B10.1_cyp-29A2_protein-coding J006 chrV:11217846-11217996 1.100 ceh32_T0 nhr25_T0 0.000
WBGene00011831_T19B10.2_T19B10.2_protein-coding E006 chrV:11222722-11222741 1.155 ceh32_T0 end1_T0 0.026
WBGene00011860_T20D3.8_T20D3.8_protein-coding J009 chrIV:9342910-9343028 1.200 ceh32_T0 nhr25_T0 0.057
WBGene00011866_T20F10.5_T20F10.5_protein-coding E006 chrI:10302020-10302262 6.457 ceh32_T0 end1_T0 0.097
WBGene00011868_T20G5.4_best-18_protein-coding E002 chrIII:10212803-10213048 2.255 ceh32_T0 end1_T0 0.003
WBGene00011871_T20G5.9_T20G5.9_protein-coding J005 chrIII:10209927-10209983 1.061 ceh32_T0 end1_T0 0.000
WBGene00011886_T21B10.4_T21B10.4_protein-coding J011 chrII:8941576-8941626 1.020 ceh32_T0 nhr25_T0 0.037
WBGene00011899_T21C12.3_T21C12.3_protein-coding E003 chrIII:10538831-10539163 1.603 ceh32_T0 pha4_T0 0.087
WBGene00011899_T21C12.3_T21C12.3_protein-coding E003 chrIII:10538831-10539163 1.780 ceh32_T0 end1_T0 0.097
WBGene00011916_T22C1.5_T22C1.5_protein-coding J005 chrI:7940997-7941046 1.029 ceh32_T0 pha4_T0 0.010
WBGene00011920_T22C1.11_T22C1.11_protein-coding E005 chrI:7968591-7968687 1.140 ceh32_T0 nhr25_T0 0.034
WBGene00011920_T22C1.11_T22C1.11_protein-coding J009 chrI:7968434-7968590 1.195 ceh32_T0 hlh1_T0 0.000
WBGene00011920_T22C1.11_T22C1.11_protein-coding J009 chrI:7968434-7968590 1.247 ceh32_T0 end1_T0 0.000
WBGene00011920_T22C1.11_T22C1.11_protein-coding J009 chrI:7968434-7968590 1.684 ceh32_T0 pha4_T0 0.000
WBGene00011940_T23B5.3_T23B5.3_protein-coding E002 chrIV:12688785-12688882 1.163 ceh32_T0 end1_T0 0.005
WBGene00011940_T23B5.3_T23B5.3_protein-coding J019 chrIV:12688734-12688784 1.008 ceh32_T0 end1_T0 0.003
WBGene00011953_T23F11.1_ppm-2_protein-coding J011 chrIII:4650601-4650922 1.012 ceh32_T0 pha4_T0 0.000
WBGene00011963_T23G5.3_T23G5.3_protein-coding E004 chrIII:9229936-9230063 12.891 ceh32_T0 end1_T0 0.032
WBGene00011965_T23G7.2_T23G7.2_protein-coding E008 chrII:9169529-9169776 1.123 ceh32_T0 pha4_T0 0.016
WBGene00011978_T24B8.4_T24B8.4_protein-coding E004 chrII:9065184-9065396 1.506 ceh32_T0 end1_T0 0.013
WBGene00012004_T24H10.6_dyrb-1_protein-coding E003 chrII:9107146-9107263 1.181 ceh32_T0 nhr25_T0 0.009
WBGene00012005_T24H10.7_jun-1_protein-coding E012 chrII:9131731-9132210 1.392 ceh32_T0 nhr25_T0 0.001
WBGene00012019_T25E12.4_dkf-2_protein-coding E004 chrV:16756744-16757051 1.494 ceh32_T0 nhr25_T0 0.000
WBGene00012019_T25E12.4_dkf-2_protein-coding E006 chrV:16758048-16758170 1.681 ceh32_T0 nhr25_T0 0.015
WBGene00012019_T25E12.4_dkf-2_protein-coding E009 chrV:16765195-16765460 1.059 ceh32_T0 end1_T0 0.089
WBGene00012019_T25E12.4_dkf-2_protein-coding E010 chrV:16766130-16766255 1.262 ceh32_T0 end1_T0 0.007
WBGene00012019_T25E12.4_dkf-2_protein-coding E010 chrV:16766130-16766255 1.431 ceh32_T0 nhr25_T0 0.001
WBGene00012019_T25E12.4_dkf-2_protein-coding E011 chrV:16766359-16766445 1.540 ceh32_T0 end1_T0 0.000
WBGene00012019_T25E12.4_dkf-2_protein-coding E011 chrV:16766359-16766445 1.840 ceh32_T0 nhr25_T0 0.000
WBGene00012019_T25E12.4_dkf-2_protein-coding E013 chrV:16766598-16766700 1.207 ceh32_T0 end1_T0 0.048
WBGene00012019_T25E12.4_dkf-2_protein-coding E013 chrV:16766598-16766700 1.222 ceh32_T0 nhr25_T0 0.007
WBGene00012019_T25E12.4_dkf-2_protein-coding E014 chrV:16767766-16767870 1.013 ceh32_T0 end1_T0 0.086
WBGene00012019_T25E12.4_dkf-2_protein-coding E017 chrV:16768803-16769009 1.288 ceh32_T0 nhr25_T0 0.001
WBGene00012019_T25E12.4_dkf-2_protein-coding E018 chrV:16769631-16769811 1.121 ceh32_T0 nhr25_T0 0.007
WBGene00012073_T27A8.1_cpd-2_protein-coding J015 chrX:16053698-16054254 1.093 ceh32_T0 hlh1_T0 0.014
WBGene00012085_T27D12.1_T27D12.1_protein-coding E005 chrII:11843255-11843377 1.025 ceh32_T0 end1_T0 0.012
WBGene00012095_T27E9.5_pssy-2_protein-coding J016 chrIII:13473816-13474152 1.169 ceh32_T0 pha4_T0 0.000
WBGene00012097_T27E9.7_abcf-2_protein-coding J015 chrIII:13462074-13462132 1.044 ceh32_T0 pha4_T0 0.000
WBGene00012109_T28A8.3_T28A8.3_protein-coding J020 chrIII:13508302-13508351 1.014 ceh32_T0 nhr25_T0 0.042
WBGene00012109_T28A8.3_T28A8.3_protein-coding J020 chrIII:13508302-13508351 1.266 ceh32_T0 hlh1_T0 0.006
WBGene00012113_T28B8.1_T28B8.1_protein-coding E001 chrI:8133891-8134114 1.010 ceh32_T0 nhr25_T0 0.000
WBGene00012125_T28D6.5_T28D6.5_protein-coding E013 chrIII:11340470-11340822 1.174 ceh32_T0 pha4_T0 0.089
WBGene00012125_T28D6.5_T28D6.5_protein-coding E014 chrIII:11340940-11341097 1.008 ceh32_T0 nhr25_T0 0.048
WBGene00012126_T28D6.6_T28D6.6_protein-coding J017 chrIII:11342847-11342932 1.036 ceh32_T0 end1_T0 0.000
WBGene00012141_T28F4.6_T28F4.6_protein-coding E004 chrI:7494628-7494700 1.119 ceh32_T0 nhr25_T0 0.006
WBGene00012141_T28F4.6_T28F4.6_protein-coding E004 chrI:7494628-7494700 1.311 ceh32_T0 pha4_T0 0.008
WBGene00012141_T28F4.6_T28F4.6_protein-coding E004 chrI:7494628-7494700 1.334 ceh32_T0 hlh1_T0 0.003
WBGene00012141_T28F4.6_T28F4.6_protein-coding J007 chrI:7494213-7494627 1.173 ceh32_T0 nhr25_T0 0.002
WBGene00012141_T28F4.6_T28F4.6_protein-coding J007 chrI:7494213-7494627 1.326 ceh32_T0 hlh1_T0 0.001
WBGene00012141_T28F4.6_T28F4.6_protein-coding J007 chrI:7494213-7494627 1.385 ceh32_T0 pha4_T0 0.006
WBGene00012150_VF39H2L.1_syx-17_protein-coding E002 chrI:8644700-8644815 1.001 ceh32_T0 pha4_T0 0.012
WBGene00012151_VH15N14R.1_VH15N14R.1_protein-coding E001 chrI:7781178-7781234 1.002 ceh32_T0 end1_T0 0.036
WBGene00012151_VH15N14R.1_VH15N14R.1_protein-coding E001 chrI:7781178-7781234 1.236 ceh32_T0 nhr25_T0 0.005
WBGene00012151_VH15N14R.1_VH15N14R.1_protein-coding E001 chrI:7781178-7781234 1.759 ceh32_T0 hlh1_T0 0.000
WBGene00012151_VH15N14R.1_VH15N14R.1_protein-coding J005 chrI:7781235-7781281 1.001 ceh32_T0 end1_T0 0.023
WBGene00012151_VH15N14R.1_VH15N14R.1_protein-coding J005 chrI:7781235-7781281 1.236 ceh32_T0 nhr25_T0 0.003
WBGene00012151_VH15N14R.1_VH15N14R.1_protein-coding J005 chrI:7781235-7781281 1.770 ceh32_T0 hlh1_T0 0.000
WBGene00012157_VW02B12L.4_adbp-1_protein-coding J007 chrII:11444249-11444296 1.024 ceh32_T0 end1_T0 0.012
WBGene00012157_VW02B12L.4_adbp-1_protein-coding J007 chrII:11444249-11444296 1.130 ceh32_T0 pha4_T0 0.005
WBGene00012179_W01D2.1_W01D2.1_protein-coding E002 chrII:14816042-14816137 1.237 ceh32_T0 pha4_T0 0.000
WBGene00012179_W01D2.1_W01D2.1_protein-coding E003 chrII:14816138-14816140 1.003 ceh32_T0 end1_T0 0.000
WBGene00012186_W01F3.3_mlt-11_protein-coding J039 chrV:20674890-20674940 1.500 ceh32_T0 pha4_T0 0.096
WBGene00012193_W02A11.2_vps-25_protein-coding E006 chrI:12736588-12736733 1.023 ceh32_T0 end1_T0 0.000
WBGene00012203_W02B12.8_rga-1_protein-coding J020 chrII:11465021-11465076 1.019 ceh32_T0 pha4_T0 0.002
WBGene00012204_W02B12.9_mfn-1_protein-coding J007 chrII:11471764-11471957 1.014 ceh32_T0 pha4_T0 0.002
WBGene00012204_W02B12.9_mfn-1_protein-coding J007 chrII:11471764-11471957 1.138 ceh32_T0 end1_T0 0.000
WBGene00012222_W03C9.6_W03C9.6_protein-coding E009 chrII:11960468-11960741 1.028 ceh32_T0 nhr25_T0 0.024
WBGene00012236_W04A8.1_W04A8.1_protein-coding E012 chrI:13839988-13840047 1.158 ceh32_T0 nhr25_T0 0.025
WBGene00012245_W04D2.6_W04D2.6_protein-coding J024 chrV:12502233-12502563 1.120 ceh32_T0 nhr25_T0 0.001
WBGene00012247_W04E12.2_W04E12.2_protein-coding E003 chrV:19740856-19741098 1.419 ceh32_T0 end1_T0 0.009
WBGene00012258_W04G3.5_W04G3.5_protein-coding J010 chrX:11073800-11073845 1.135 ceh32_T0 end1_T0 0.008
WBGene00012261_W04G3.8_lpr-3_protein-coding E001 chrX:11057436-11057633 1.076 ceh32_T0 end1_T0 0.000
WBGene00012261_W04G3.8_lpr-3_protein-coding J008 chrX:11057634-11057687 1.125 ceh32_T0 end1_T0 0.005
WBGene00012276_W05B10.1_his-74_protein-coding E002 chrV:12660045-12660330 1.327 ceh32_T0 nhr25_T0 0.000
WBGene00012276_W05B10.1_his-74_protein-coding E002 chrV:12660045-12660330 1.283 ceh32_T0 pha4_T0 0.007
WBGene00012276_W05B10.1_his-74_protein-coding E002 chrV:12660045-12660330 1.439 ceh32_T0 end1_T0 0.000
WBGene00012324_W07A12.7_rhy-1_protein-coding E002 chrII:9161804-9162676 1.148 ceh32_T0 end1_T0 0.001
WBGene00012324_W07A12.7_rhy-1_protein-coding E002 chrII:9161804-9162676 1.299 ceh32_T0 pha4_T0 0.001
WBGene00012330_W07G1.3_zip-3_protein-coding J008 chrII:13952374-13952419 1.140 ceh32_T0 end1_T0 0.065
WBGene00012345_W08E3.4_W08E3.4_protein-coding E006 chrI:13338844-13338921 1.564 ceh32_T0 hlh1_T0 0.041
WBGene00012345_W08E3.4_W08E3.4_protein-coding J011 chrI:13338797-13338843 1.300 ceh32_T0 nhr25_T0 0.050
WBGene00012345_W08E3.4_W08E3.4_protein-coding J011 chrI:13338797-13338843 1.681 ceh32_T0 hlh1_T0 0.014
WBGene00012352_W09C5.5_dkf-1_protein-coding J021 chrI:13648120-13648301 1.114 ceh32_T0 pha4_T0 0.033
WBGene00012352_W09C5.5_dkf-1_protein-coding J021 chrI:13648120-13648301 1.183 ceh32_T0 end1_T0 0.006
WBGene00012363_W09D10.5_W09D10.5_protein-coding E007 chrIII:10710509-10710621 1.055 ceh32_T0 hlh1_T0 0.041
WBGene00012363_W09D10.5_W09D10.5_protein-coding E007 chrIII:10710509-10710621 1.335 ceh32_T0 end1_T0 0.035
WBGene00012363_W09D10.5_W09D10.5_protein-coding E008 chrIII:10711354-10711458 1.152 ceh32_T0 end1_T0 0.002
WBGene00012363_W09D10.5_W09D10.5_protein-coding J015 chrIII:10710622-10711353 1.107 ceh32_T0 pha4_T0 0.002
WBGene00012363_W09D10.5_W09D10.5_protein-coding J015 chrIII:10710622-10711353 1.154 ceh32_T0 hlh1_T0 0.006
WBGene00012363_W09D10.5_W09D10.5_protein-coding J015 chrIII:10710622-10711353 1.400 ceh32_T0 end1_T0 0.000
WBGene00012369_W09G3.6_W09G3.6_protein-coding E011 chrI:13827517-13827604 1.007 ceh32_T0 pha4_T0 0.000
WBGene00012369_W09G3.6_W09G3.6_protein-coding E012 chrI:13827929-13827981 1.073 ceh32_T0 end1_T0 0.000
WBGene00012369_W09G3.6_W09G3.6_protein-coding E012 chrI:13827929-13827981 1.107 ceh32_T0 pha4_T0 0.000
WBGene00012369_W09G3.6_W09G3.6_protein-coding J021 chrI:13827605-13827928 1.081 ceh32_T0 end1_T0 0.000
WBGene00012369_W09G3.6_W09G3.6_protein-coding J021 chrI:13827605-13827928 1.140 ceh32_T0 pha4_T0 0.000
WBGene00012385_Y5F2A.4_Y5F2A.4_protein-coding J010 chrIV:11076310-11076361 1.108 ceh32_T0 pha4_T0 0.015
WBGene00012393_Y6B3B.9_Y6B3B.9_protein-coding E011 chrI:13750605-13750697 1.642 ceh32_T0 end1_T0 0.025
WBGene00012428_Y11D7A.3_Y11D7A.3_protein-coding E001 chrIV:9233053-9233117 1.087 ceh32_T0 hlh1_T0 0.025
WBGene00012428_Y11D7A.3_Y11D7A.3_protein-coding E001 chrIV:9233053-9233117 12.365 ceh32_T0 pha4_T0 0.096
WBGene00012428_Y11D7A.3_Y11D7A.3_protein-coding E001 chrIV:9233053-9233117 1.733 ceh32_T0 nhr25_T0 0.019
WBGene00012428_Y11D7A.3_Y11D7A.3_protein-coding E001 chrIV:9233053-9233117 3.956 ceh32_T0 end1_T0 0.000
WBGene00012428_Y11D7A.3_Y11D7A.3_protein-coding E006 chrIV:9237240-9237416 1.193 ceh32_T0 end1_T0 0.005
WBGene00012428_Y11D7A.3_Y11D7A.3_protein-coding E006 chrIV:9237240-9237416 1.612 ceh32_T0 nhr25_T0 0.003
WBGene00012428_Y11D7A.3_Y11D7A.3_protein-coding E006 chrIV:9237240-9237416 2.209 ceh32_T0 pha4_T0 0.017
WBGene00012428_Y11D7A.3_Y11D7A.3_protein-coding J014 chrIV:9233118-9237239 1.063 ceh32_T0 hlh1_T0 0.032
WBGene00012428_Y11D7A.3_Y11D7A.3_protein-coding J014 chrIV:9233118-9237239 1.710 ceh32_T0 nhr25_T0 0.021
WBGene00012428_Y11D7A.3_Y11D7A.3_protein-coding J014 chrIV:9233118-9237239 3.935 ceh32_T0 end1_T0 0.000
WBGene00012428_Y11D7A.3_Y11D7A.3_protein-coding J017 chrIV:9237417-9237465 1.116 ceh32_T0 end1_T0 0.002
WBGene00012428_Y11D7A.3_Y11D7A.3_protein-coding J017 chrIV:9237417-9237465 1.372 ceh32_T0 nhr25_T0 0.046
WBGene00012428_Y11D7A.3_Y11D7A.3_protein-coding J017 chrIV:9237417-9237465 12.533 ceh32_T0 pha4_T0 0.061
WBGene00012431_Y11D7A.7_Y11D7A.7_protein-coding E002 chrIV:9249663-9249959 1.300 ceh32_T0 end1_T0 0.000
WBGene00012434_Y11D7A.10_Y11D7A.10_protein-coding E001 chrIV:9258926-9258931 1.764 ceh32_T0 nhr25_T0 0.000
WBGene00012435_Y11D7A.12_flh-1_protein-coding E005 chrIV:9264215-9264218 1.474 ceh32_T0 nhr25_T0 0.042
WBGene00012435_Y11D7A.12_flh-1_protein-coding E006 chrIV:9264219-9264263 1.474 ceh32_T0 nhr25_T0 0.042
WBGene00012435_Y11D7A.12_flh-1_protein-coding J011 chrIV:9263703-9264214 1.474 ceh32_T0 nhr25_T0 0.038
WBGene00012458_Y17G7B.2_ash-2_protein-coding E004 chrII:11980766-11980771 1.649 ceh32_T0 nhr25_T0 0.001
WBGene00012458_Y17G7B.2_ash-2_protein-coding J015 chrII:11980721-11980765 1.449 ceh32_T0 nhr25_T0 0.006
WBGene00012459_Y17G7B.3_Y17G7B.3_protein-coding E001 chrII:11989024-11989173 1.226 ceh32_T0 end1_T0 0.025
WBGene00012463_Y17G7B.10_Y17G7B.10_protein-coding E001 chrII:12049583-12049602 1.181 ceh32_T0 nhr25_T0 0.000
WBGene00012463_Y17G7B.10_Y17G7B.10_protein-coding E001 chrII:12049583-12049602 1.982 ceh32_T0 end1_T0 0.000
WBGene00012463_Y17G7B.10_Y17G7B.10_protein-coding E002 chrII:12049603-12049639 1.658 ceh32_T0 nhr25_T0 0.001
WBGene00012463_Y17G7B.10_Y17G7B.10_protein-coding E002 chrII:12049603-12049639 2.301 ceh32_T0 end1_T0 0.000
WBGene00012463_Y17G7B.10_Y17G7B.10_protein-coding E003 chrII:12049640-12049640 1.666 ceh32_T0 nhr25_T0 0.001
WBGene00012463_Y17G7B.10_Y17G7B.10_protein-coding E003 chrII:12049640-12049640 2.301 ceh32_T0 end1_T0 0.000
WBGene00012463_Y17G7B.10_Y17G7B.10_protein-coding E010 chrII:12054693-12054704 1.298 ceh32_T0 end1_T0 0.018
WBGene00012463_Y17G7B.10_Y17G7B.10_protein-coding E021 chrII:12059840-12059844 1.299 ceh32_T0 nhr25_T0 0.000
WBGene00012463_Y17G7B.10_Y17G7B.10_protein-coding J026 chrII:12049641-12054692 1.560 ceh32_T0 nhr25_T0 0.001
WBGene00012463_Y17G7B.10_Y17G7B.10_protein-coding J026 chrII:12049641-12054692 2.344 ceh32_T0 end1_T0 0.000
WBGene00012463_Y17G7B.10_Y17G7B.10_protein-coding J027 chrII:12049641-12055512 1.903 ceh32_T0 end1_T0 0.000
WBGene00012463_Y17G7B.10_Y17G7B.10_protein-coding J027 chrII:12049641-12055512 1.908 ceh32_T0 nhr25_T0 0.000
WBGene00012472_Y17G7B.21_Y17G7B.21_protein-coding E006 chrII:11977655-11977659 1.723 ceh32_T0 nhr25_T0 0.000
WBGene00012478_Y18D10A.8_Y18D10A.8_protein-coding E009 chrI:12852813-12853077 1.316 ceh32_T0 hlh1_T0 0.096
WBGene00012478_Y18D10A.8_Y18D10A.8_protein-coding J017 chrI:12851497-12852812 1.469 ceh32_T0 hlh1_T0 0.064
WBGene00012492_Y20C6A.2_fbxb-7_protein-coding J003 chrV:17377526-17378282 1.155 ceh32_T0 end1_T0 0.031
WBGene00012497_Y24F12A.2_ragc-1_protein-coding E001 chrIV:11603612-11603673 1.030 ceh32_T0 pha4_T0 0.078
WBGene00012514_Y26E6A.3_Y26E6A.3_protein-coding E005 chrX:13909594-13909728 1.430 ceh32_T0 pha4_T0 0.097
WBGene00012514_Y26E6A.3_Y26E6A.3_protein-coding E005 chrX:13909594-13909728 1.514 ceh32_T0 hlh1_T0 0.087
WBGene00012546_Y37D8A.4_Y37D8A.4_protein-coding J005 chrIII:12838364-12838876 1.054 ceh32_T0 end1_T0 0.000
WBGene00012559_Y37D8A.22_epg-3_protein-coding J008 chrIII:12934808-12936074 1.377 ceh32_T0 pha4_T0 0.078
WBGene00012562_Y37H2A.1_Y37H2A.1_protein-coding E001 chrV:18108270-18108473 1.132 ceh32_T0 pha4_T0 0.000
WBGene00012565_Y37H2A.5_fbxa-210_protein-coding J010 chrV:18126880-18126938 1.023 ceh32_T0 hlh1_T0 0.003
WBGene00012578_Y37H9A.3_Y37H9A.3_protein-coding E001 chrI:13778899-13779005 1.095 ceh32_T0 end1_T0 0.000
WBGene00012578_Y37H9A.3_Y37H9A.3_protein-coding J012 chrI:13779006-13782063 1.034 ceh32_T0 hlh1_T0 0.000
WBGene00012578_Y37H9A.3_Y37H9A.3_protein-coding J012 chrI:13779006-13782063 1.138 ceh32_T0 nhr25_T0 0.000
WBGene00012578_Y37H9A.3_Y37H9A.3_protein-coding J012 chrI:13779006-13782063 1.417 ceh32_T0 end1_T0 0.000
WBGene00012578_Y37H9A.3_Y37H9A.3_protein-coding J012 chrI:13779006-13782063 1.528 ceh32_T0 pha4_T0 0.000
WBGene00012600_Y38E10A.22_Y38E10A.22_protein-coding E004 chrII:12677203-12677381 1.214 ceh32_T0 end1_T0 0.021
WBGene00012602_Y38E10A.24_Y38E10A.24_protein-coding E001 chrII:12679025-12679034 1.265 ceh32_T0 nhr25_T0 0.001
WBGene00012608_Y38F1A.6_Y38F1A.6_protein-coding E012 chrII:12996248-12996285 1.219 ceh32_T0 hlh1_T0 0.004
WBGene00012608_Y38F1A.6_Y38F1A.6_protein-coding E013 chrII:12996286-12996344 1.125 ceh32_T0 hlh1_T0 0.007
WBGene00012608_Y38F1A.6_Y38F1A.6_protein-coding E014 chrII:12996345-12996347 1.093 ceh32_T0 hlh1_T0 0.078
WBGene00012608_Y38F1A.6_Y38F1A.6_protein-coding E014 chrII:12996345-12996347 13.381 ceh32_T0 nhr25_T0 0.000
WBGene00012608_Y38F1A.6_Y38F1A.6_protein-coding J023 chrII:12996006-12996080 1.196 ceh32_T0 hlh1_T0 0.012
WBGene00012628_Y38H6C.16_Y38H6C.16_protein-coding E004 chrV:20537793-20537937 1.239 ceh32_T0 end1_T0 0.015
WBGene00012641_Y39A1A.1_epg-6_protein-coding E003 chrIII:10597127-10597132 1.346 ceh32_T0 hlh1_T0 0.000
WBGene00012641_Y39A1A.1_epg-6_protein-coding E003 chrIII:10597127-10597132 1.592 ceh32_T0 nhr25_T0 0.000
WBGene00012641_Y39A1A.1_epg-6_protein-coding E007 chrIII:10600085-10600184 1.077 ceh32_T0 hlh1_T0 0.078
WBGene00012641_Y39A1A.1_epg-6_protein-coding E007 chrIII:10600085-10600184 1.448 ceh32_T0 nhr25_T0 0.000
WBGene00012641_Y39A1A.1_epg-6_protein-coding J009 chrIII:10597133-10598046 1.398 ceh32_T0 hlh1_T0 0.000
WBGene00012641_Y39A1A.1_epg-6_protein-coding J009 chrIII:10597133-10598046 1.653 ceh32_T0 nhr25_T0 0.000
WBGene00012641_Y39A1A.1_epg-6_protein-coding J011 chrIII:10599657-10600084 1.196 ceh32_T0 hlh1_T0 0.004
WBGene00012641_Y39A1A.1_epg-6_protein-coding J011 chrIII:10599657-10600084 1.250 ceh32_T0 pha4_T0 0.000
WBGene00012641_Y39A1A.1_epg-6_protein-coding J011 chrIII:10599657-10600084 1.291 ceh32_T0 nhr25_T0 0.000
WBGene00012651_Y39A1A.13_orc-4_protein-coding J008 chrIII:10646269-10646349 1.066 ceh32_T0 nhr25_T0 0.069
WBGene00012651_Y39A1A.13_orc-4_protein-coding J008 chrIII:10646269-10646349 1.262 ceh32_T0 end1_T0 0.039
WBGene00012665_Y39B6A.2_pph-5_protein-coding J011 chrV:19190679-19190736 1.040 ceh32_T0 end1_T0 0.008
WBGene00012665_Y39B6A.2_pph-5_protein-coding J011 chrV:19190679-19190736 1.335 ceh32_T0 pha4_T0 0.000
WBGene00012675_Y39B6A.13_Y39B6A.13_protein-coding E003 chrV:19118879-19119091 1.019 ceh32_T0 end1_T0 0.040
WBGene00012692_Y39B6A.33_Y39B6A.33_protein-coding E001 chrV:19001956-19002055 1.523 ceh32_T0 pha4_T0 0.000
WBGene00012692_Y39B6A.33_Y39B6A.33_protein-coding E001 chrV:19001956-19002055 1.668 ceh32_T0 end1_T0 0.001
WBGene00012692_Y39B6A.33_Y39B6A.33_protein-coding J005 chrV:19002056-19002293 1.301 ceh32_T0 end1_T0 0.000
WBGene00012692_Y39B6A.33_Y39B6A.33_protein-coding J005 chrV:19002056-19002293 1.328 ceh32_T0 pha4_T0 0.000
WBGene00012698_Y39B6A.40_Y39B6A.40_protein-coding E002 chrV:18980721-18980927 5.434 ceh32_T0 nhr25_T0 0.041
WBGene00012718_Y39E4B.7_dhhc-8_protein-coding J018 chrIII:13116645-13118645 2.164 ceh32_T0 nhr25_T0 0.043
WBGene00012734_Y40B1A.3_Y40B1A.3_protein-coding J014 chrI:13353246-13354068 1.076 ceh32_T0 pha4_T0 0.012
WBGene00012739_Y40B1B.7_Y40B1B.7_protein-coding E001 chrI:13426450-13426623 1.022 ceh32_T0 pha4_T0 0.021
WBGene00012739_Y40B1B.7_Y40B1B.7_protein-coding E001 chrI:13426450-13426623 1.047 ceh32_T0 end1_T0 0.000
WBGene00012755_Y41C4A.8_Y41C4A.8_protein-coding E003 chrIII:11708522-11708820 1.214 ceh32_T0 end1_T0 0.017
WBGene00012762_Y41E3.1_Y41E3.1_protein-coding J016 chrIV:14957291-14957360 1.044 ceh32_T0 pha4_T0 0.015
WBGene00012794_Y43E12A.2_Y43E12A.2_protein-coding E001 chrIV:10982068-10982185 1.805 ceh32_T0 nhr25_T0 0.046
WBGene00012794_Y43E12A.2_Y43E12A.2_protein-coding E002 chrIV:10982852-10982942 1.513 ceh32_T0 nhr25_T0 0.092
WBGene00012807_Y43F4B.10_Y43F4B.10_protein-coding E004 chrIII:13314438-13314721 1.168 ceh32_T0 end1_T0 0.006
WBGene00012828_Y43F8C.6_Y43F8C.6_protein-coding J012 chrV:19639899-19640760 1.016 ceh32_T0 pha4_T0 0.002
WBGene00012829_Y43F8C.7_Y43F8C.7_protein-coding E006 chrV:19644031-19644047 1.115 ceh32_T0 nhr25_T0 0.011
WBGene00012861_Y45F3A.4_Y45F3A.4_protein-coding E001 chrIII:10572475-10572920 1.516 ceh32_T0 hlh1_T0 0.027
WBGene00012861_Y45F3A.4_Y45F3A.4_protein-coding E001 chrIII:10572475-10572920 2.068 ceh32_T0 nhr25_T0 0.001
WBGene00012861_Y45F3A.4_Y45F3A.4_protein-coding E001 chrIII:10572475-10572920 2.300 ceh32_T0 end1_T0 0.039
WBGene00012864_Y45F3A.9_Y45F3A.9_protein-coding E006 chrIII:10595062-10595170 1.093 ceh32_T0 end1_T0 0.054
WBGene00012864_Y45F3A.9_Y45F3A.9_protein-coding E006 chrIII:10595062-10595170 1.116 ceh32_T0 nhr25_T0 0.022
WBGene00012894_Y46G5A.1_tbc-17_protein-coding J021 chrII:12694539-12694764 1.331 ceh32_T0 pha4_T0 0.064
WBGene00012894_Y46G5A.1_tbc-17_protein-coding J021 chrII:12694539-12694764 1.442 ceh32_T0 end1_T0 0.002
WBGene00012904_Y46G5A.13_tiar-2_protein-coding E001 chrII:12768742-12768866 1.255 ceh32_T0 end1_T0 0.000
WBGene00012904_Y46G5A.13_tiar-2_protein-coding E001 chrII:12768742-12768866 1.266 ceh32_T0 pha4_T0 0.001
WBGene00012908_Y46G5A.18_Y46G5A.18_protein-coding E008 chrII:12804836-12804861 1.151 ceh32_T0 pha4_T0 0.001
WBGene00012908_Y46G5A.18_Y46G5A.18_protein-coding J015 chrII:12804550-12804835 1.152 ceh32_T0 pha4_T0 0.001
WBGene00012911_Y46G5A.21_acl-7_protein-coding E002 chrII:12812070-12812186 1.456 ceh32_T0 end1_T0 0.070
WBGene00012922_Y47D3A.1_Y47D3A.1_protein-coding E006 chrIII:11141579-11141825 1.188 ceh32_T0 nhr25_T0 0.000
WBGene00012922_Y47D3A.1_Y47D3A.1_protein-coding J011 chrIII:11141535-11141578 1.025 ceh32_T0 nhr25_T0 0.000
WBGene00012931_Y47D3A.20_Y47D3A.20_protein-coding J005 chrIII:11275259-11275798 1.165 ceh32_T0 end1_T0 0.097
WBGene00012939_Y47D3B.1_Y47D3B.1_protein-coding J021 chrIII:11388341-11388491 1.579 ceh32_T0 nhr25_T0 0.040
WBGene00012960_Y47H10A.4_Y47H10A.4_protein-coding E001 chrI:12091571-12091929 1.680 ceh32_T0 hlh1_T0 0.099
WBGene00012960_Y47H10A.4_Y47H10A.4_protein-coding E002 chrI:12091988-12092175 5.518 ceh32_T0 hlh1_T0 0.074
WBGene00012971_Y48A6B.10_Y48A6B.10_protein-coding J023 chrIII:11042991-11043049 1.039 ceh32_T0 nhr25_T0 0.026
WBGene00012972_Y48A6B.11_rsa-2_protein-coding E001 chrIII:11063529-11063555 1.385 ceh32_T0 nhr25_T0 0.036
WBGene00012972_Y48A6B.11_rsa-2_protein-coding E001 chrIII:11063529-11063555 1.388 ceh32_T0 hlh1_T0 0.064
WBGene00012972_Y48A6B.11_rsa-2_protein-coding E002 chrIII:11063556-11063674 1.142 ceh32_T0 end1_T0 0.001
WBGene00012984_Y48B6A.13_Y48B6A.13_protein-coding E004 chrII:14226068-14226220 1.147 ceh32_T0 end1_T0 0.003
WBGene00012984_Y48B6A.13_Y48B6A.13_protein-coding E005 chrII:14226221-14226259 1.015 ceh32_T0 end1_T0 0.007
WBGene00012988_Y48C3A.4_ztf-22_protein-coding J009 chrII:13284184-13285698 1.016 ceh32_T0 pha4_T0 0.022
WBGene00012988_Y48C3A.4_ztf-22_protein-coding J009 chrII:13284184-13285698 1.031 ceh32_T0 end1_T0 0.067
WBGene00012994_Y48C3A.12_Y48C3A.12_protein-coding J009 chrII:13376515-13377448 1.048 ceh32_T0 pha4_T0 0.000
WBGene00013014_Y48E1C.1_Y48E1C.1_protein-coding E006 chrII:13415907-13415909 1.337 ceh32_T0 pha4_T0 0.009
WBGene00013017_Y48E1C.4_Y48E1C.4_protein-coding E007 chrII:13436759-13436825 1.201 ceh32_T0 end1_T0 0.031
WBGene00013017_Y48E1C.4_Y48E1C.4_protein-coding J011 chrII:13436680-13436758 1.245 ceh32_T0 end1_T0 0.039
WBGene00013021_Y48G10A.4_Y48G10A.4_protein-coding J020 chrI:13470201-13470251 1.223 ceh32_T0 end1_T0 0.015
WBGene00013025_Y49A3A.2_vha-13_protein-coding E002 chrV:14351711-14351716 1.132 ceh32_T0 nhr25_T0 0.018
WBGene00013030_Y49E10.4_Y49E10.4_protein-coding J006 chrIII:12379174-12379217 1.245 ceh32_T0 pha4_T0 0.002
WBGene00013038_Y49E10.19_ani-1_protein-coding J009 chrIII:12446936-12446986 1.045 ceh32_T0 pha4_T0 0.000
WBGene00013075_Y51A2D.7_Y51A2D.7_protein-coding J025 chrV:18539471-18540396 1.024 ceh32_T0 pha4_T0 0.059
WBGene00013075_Y51A2D.7_Y51A2D.7_protein-coding J031 chrV:18544034-18547491 1.059 ceh32_T0 end1_T0 0.030
WBGene00013082_Y51A2D.15_grdn-1_protein-coding E001 chrV:18592757-18592848 1.187 ceh32_T0 hlh1_T0 0.057
WBGene00013082_Y51A2D.15_grdn-1_protein-coding E002 chrV:18593398-18593493 1.015 ceh32_T0 hlh1_T0 0.030
WBGene00013124_Y52B11A.4_Y52B11A.4_protein-coding E004 chrI:10980304-10980540 1.735 ceh32_T0 hlh1_T0 0.088
WBGene00013127_Y52B11A.8_Y52B11A.8_protein-coding E002 chrI:11032534-11032626 1.046 ceh32_T0 pha4_T0 0.000
WBGene00013132_Y52D3.1_strd-1_protein-coding E001 chrIII:10947446-10947454 1.486 ceh32_T0 nhr25_T0 0.052
WBGene00013132_Y52D3.1_strd-1_protein-coding E002 chrIII:10947455-10947458 1.229 ceh32_T0 nhr25_T0 0.053
WBGene00013132_Y52D3.1_strd-1_protein-coding E003 chrIII:10947459-10947620 1.036 ceh32_T0 end1_T0 0.000
WBGene00013140_Y53C12A.4_mop-25.2_protein-coding J014 chrII:9703564-9703612 1.092 ceh32_T0 end1_T0 0.000
WBGene00013140_Y53C12A.4_mop-25.2_protein-coding J014 chrII:9703564-9703612 1.170 ceh32_T0 pha4_T0 0.000
WBGene00013161_Y53F4B.14_Y53F4B.14_protein-coding E004 chrII:15039207-15039348 1.316 ceh32_T0 pha4_T0 0.003
WBGene00013161_Y53F4B.14_Y53F4B.14_protein-coding E004 chrII:15039207-15039348 1.344 ceh32_T0 end1_T0 0.000
WBGene00013177_Y53H1A.1_rsy-1_protein-coding E006 chrI:11221930-11221975 1.227 ceh32_T0 pha4_T0 0.048
WBGene00013177_Y53H1A.1_rsy-1_protein-coding E006 chrI:11221930-11221975 1.244 ceh32_T0 end1_T0 0.015
WBGene00013177_Y53H1A.1_rsy-1_protein-coding J011 chrI:11221789-11221929 1.225 ceh32_T0 pha4_T0 0.052
WBGene00013177_Y53H1A.1_rsy-1_protein-coding J011 chrI:11221789-11221929 1.245 ceh32_T0 end1_T0 0.014
WBGene00013188_Y54E2A.2_smg-9_protein-coding E001 chrII:14747273-14747325 1.085 ceh32_T0 end1_T0 0.038
WBGene00013188_Y54E2A.2_smg-9_protein-coding J007 chrII:14747326-14747880 1.085 ceh32_T0 end1_T0 0.024
WBGene00013198_Y54E5A.2_Y54E5A.2_protein-coding E011 chrI:14699250-14699501 1.484 ceh32_T0 nhr25_T0 0.023
WBGene00013198_Y54E5A.2_Y54E5A.2_protein-coding E011 chrI:14699250-14699501 1.632 ceh32_T0 end1_T0 0.006
WBGene00013198_Y54E5A.2_Y54E5A.2_protein-coding E011 chrI:14699250-14699501 1.948 ceh32_T0 pha4_T0 0.043
WBGene00013198_Y54E5A.2_Y54E5A.2_protein-coding E013 chrI:14700206-14700349 1.669 ceh32_T0 end1_T0 0.000
WBGene00013198_Y54E5A.2_Y54E5A.2_protein-coding E013 chrI:14700206-14700349 1.715 ceh32_T0 pha4_T0 0.001
WBGene00013203_Y54E5A.8_Y54E5A.8_protein-coding E010 chrI:14718281-14718511 1.070 ceh32_T0 nhr25_T0 0.004
WBGene00013203_Y54E5A.8_Y54E5A.8_protein-coding E010 chrI:14718281-14718511 1.403 ceh32_T0 end1_T0 0.001
WBGene00013203_Y54E5A.8_Y54E5A.8_protein-coding E011 chrI:14718888-14718991 1.192 ceh32_T0 end1_T0 0.000
WBGene00013228_Y56A3A.7_Y56A3A.7_protein-coding E011 chrIII:11946664-11946756 1.030 ceh32_T0 hlh1_T0 0.059
WBGene00013228_Y56A3A.7_Y56A3A.7_protein-coding E012 chrIII:11946801-11946911 1.097 ceh32_T0 hlh1_T0 0.071
WBGene00013228_Y56A3A.7_Y56A3A.7_protein-coding E013 chrIII:11946968-11947017 1.234 ceh32_T0 hlh1_T0 0.072
WBGene00013228_Y56A3A.7_Y56A3A.7_protein-coding J023 chrIII:11946417-11946663 1.295 ceh32_T0 hlh1_T0 0.012
WBGene00013228_Y56A3A.7_Y56A3A.7_protein-coding J025 chrIII:11946912-11946967 1.231 ceh32_T0 hlh1_T0 0.090
WBGene00013233_Y56A3A.14_sdz-33_protein-coding E001 chrIII:11907529-11907611 1.078 ceh32_T0 hlh1_T0 0.033
WBGene00013233_Y56A3A.14_sdz-33_protein-coding J003 chrIII:11907612-11907654 1.042 ceh32_T0 hlh1_T0 0.088
WBGene00013240_Y56A3A.28_Y56A3A.28_protein-coding E004 chrIII:11970369-11970509 1.080 ceh32_T0 end1_T0 0.019
WBGene00013240_Y56A3A.28_Y56A3A.28_protein-coding E005 chrIII:11971266-11971358 1.045 ceh32_T0 nhr25_T0 0.064
WBGene00013240_Y56A3A.28_Y56A3A.28_protein-coding E005 chrIII:11971266-11971358 1.127 ceh32_T0 hlh1_T0 0.028
WBGene00013240_Y56A3A.28_Y56A3A.28_protein-coding E005 chrIII:11971266-11971358 1.251 ceh32_T0 end1_T0 0.033
WBGene00013240_Y56A3A.28_Y56A3A.28_protein-coding E005 chrIII:11971266-11971358 1.249 ceh32_T0 pha4_T0 0.011
WBGene00013240_Y56A3A.28_Y56A3A.28_protein-coding J008 chrIII:11969369-11970368 1.050 ceh32_T0 pha4_T0 0.075
WBGene00013247_Y57A10A.2_Y57A10A.2_protein-coding J013 chrII:12149993-12150045 1.387 ceh32_T0 hlh1_T0 0.060
WBGene00013255_Y57A10A.10_Y57A10A.10_protein-coding E003 chrII:12266111-12266221 1.045 ceh32_T0 end1_T0 0.077
WBGene00013258_Y57A10A.15_polg-1_protein-coding J016 chrII:12195999-12197594 1.009 ceh32_T0 end1_T0 0.026
WBGene00013265_Y57A10A.25_parn-2_protein-coding E004 chrII:12256362-12256628 1.120 ceh32_T0 end1_T0 0.000
WBGene00013265_Y57A10A.25_parn-2_protein-coding E004 chrII:12256362-12256628 1.127 ceh32_T0 pha4_T0 0.002
WBGene00013295_Y57G11B.2_Y57G11B.2_protein-coding E001 chrIV:14565360-14565431 1.345 ceh32_T0 hlh1_T0 0.098
WBGene00013295_Y57G11B.2_Y57G11B.2_protein-coding E001 chrIV:14565360-14565431 12.298 ceh32_T0 nhr25_T0 0.035
WBGene00013295_Y57G11B.2_Y57G11B.2_protein-coding E002 chrIV:14565745-14565809 1.405 ceh32_T0 hlh1_T0 0.036
WBGene00013295_Y57G11B.2_Y57G11B.2_protein-coding J005 chrIV:14565432-14565744 1.345 ceh32_T0 hlh1_T0 0.082
WBGene00013295_Y57G11B.2_Y57G11B.2_protein-coding J005 chrIV:14565432-14565744 12.300 ceh32_T0 nhr25_T0 0.033
WBGene00013306_Y57G11C.8_Y57G11C.8_protein-coding E001 chrIV:14781837-14782015 1.195 ceh32_T0 hlh1_T0 0.009
WBGene00013306_Y57G11C.8_Y57G11C.8_protein-coding E001 chrIV:14781837-14782015 1.215 ceh32_T0 nhr25_T0 0.005
WBGene00013306_Y57G11C.8_Y57G11C.8_protein-coding E002 chrIV:14782062-14782259 1.124 ceh32_T0 hlh1_T0 0.062
WBGene00013308_Y57G11C.12_nuo-3_protein-coding J022 chrIV:14797074-14797133 1.036 ceh32_T0 pha4_T0 0.007
WBGene00013323_Y57G11C.33_Y57G11C.33_protein-coding J008 chrIV:14657191-14657245 1.160 ceh32_T0 nhr25_T0 0.013
WBGene00013323_Y57G11C.33_Y57G11C.33_protein-coding J009 chrIV:14657191-14657257 1.150 ceh32_T0 pha4_T0 0.032
WBGene00013325_Y57G11C.36_Y57G11C.36_protein-coding E008 chrIV:14773364-14773520 1.089 ceh32_T0 hlh1_T0 0.005
WBGene00013326_Y57G11C.37_anoh-2_protein-coding J024 chrIV:14674060-14674770 1.606 ceh32_T0 pha4_T0 0.033
WBGene00013344_Y59A8B.7_ebp-1_protein-coding E001 chrV:18043571-18043738 1.283 ceh32_T0 nhr25_T0 0.059
WBGene00013344_Y59A8B.7_ebp-1_protein-coding E001 chrV:18043571-18043738 1.511 ceh32_T0 pha4_T0 0.032
WBGene00013344_Y59A8B.7_ebp-1_protein-coding E001 chrV:18043571-18043738 1.598 ceh32_T0 hlh1_T0 0.021
WBGene00013344_Y59A8B.7_ebp-1_protein-coding E001 chrV:18043571-18043738 1.950 ceh32_T0 end1_T0 0.065
WBGene00013347_Y59A8B.10_Y59A8B.10_protein-coding E001 chrV:18070020-18070024 1.942 ceh32_T0 nhr25_T0 0.000
WBGene00013350_Y59A8B.13_slr-2_protein-coding E012 chrV:18095560-18096120 1.019 ceh32_T0 nhr25_T0 0.020
WBGene00013354_Y59A8B.22_snx-6_protein-coding E019 chrV:17979818-17980082 1.298 ceh32_T0 end1_T0 0.000
WBGene00013355_Y59A8B.23_gck-3_protein-coding E001 chrV:17954121-17954174 1.073 ceh32_T0 pha4_T0 0.018
WBGene00013355_Y59A8B.23_gck-3_protein-coding E001 chrV:17954121-17954174 1.295 ceh32_T0 end1_T0 0.009
WBGene00013355_Y59A8B.23_gck-3_protein-coding J012 chrV:17954175-17954885 1.125 ceh32_T0 pha4_T0 0.011
WBGene00013355_Y59A8B.23_gck-3_protein-coding J012 chrV:17954175-17954885 1.295 ceh32_T0 end1_T0 0.008
WBGene00013362_Y60A3A.14_Y60A3A.14_protein-coding E006 chrV:19934191-19934319 1.181 ceh32_T0 pha4_T0 0.003
WBGene00013362_Y60A3A.14_Y60A3A.14_protein-coding E006 chrV:19934191-19934319 1.414 ceh32_T0 end1_T0 0.000
WBGene00013376_Y62E10A.6_Y62E10A.6_protein-coding J012 chrIV:13375346-13375396 1.091 ceh32_T0 pha4_T0 0.088
WBGene00013378_Y62E10A.10_emc-3_protein-coding E001 chrIV:13380478-13380838 1.274 ceh32_T0 pha4_T0 0.000
WBGene00013379_Y62E10A.13_Y62E10A.13_protein-coding E004 chrIV:13392347-13392601 1.075 ceh32_T0 end1_T0 0.002
WBGene00013385_Y62E10A.19_Y62E10A.19_protein-coding E001 chrIV:13403832-13404243 6.088 ceh32_T0 nhr25_T0 0.020
WBGene00013404_Y63D3A.3_fbxb-101_protein-coding E001 chrI:14088094-14088176 1.051 ceh32_T0 pha4_T0 0.024
WBGene00013404_Y63D3A.3_fbxb-101_protein-coding E001 chrI:14088094-14088176 2.367 ceh32_T0 end1_T0 0.000
WBGene00013404_Y63D3A.3_fbxb-101_protein-coding J003 chrI:14088177-14088972 1.097 ceh32_T0 hlh1_T0 0.018
WBGene00013404_Y63D3A.3_fbxb-101_protein-coding J003 chrI:14088177-14088972 1.357 ceh32_T0 pha4_T0 0.011
WBGene00013404_Y63D3A.3_fbxb-101_protein-coding J003 chrI:14088177-14088972 2.769 ceh32_T0 end1_T0 0.000
WBGene00013406_Y63D3A.7_Y63D3A.7_protein-coding E003 chrI:14113965-14114091 1.221 ceh32_T0 end1_T0 0.000
WBGene00013407_Y63D3A.8_Y63D3A.8_protein-coding E001 chrI:14114194-14114269 1.080 ceh32_T0 hlh1_T0 0.000
WBGene00013407_Y63D3A.8_Y63D3A.8_protein-coding E001 chrI:14114194-14114269 1.352 ceh32_T0 pha4_T0 0.000
WBGene00013407_Y63D3A.8_Y63D3A.8_protein-coding E001 chrI:14114194-14114269 1.557 ceh32_T0 end1_T0 0.000
WBGene00013407_Y63D3A.8_Y63D3A.8_protein-coding E002 chrI:14114485-14114712 1.059 ceh32_T0 end1_T0 0.000
WBGene00013407_Y63D3A.8_Y63D3A.8_protein-coding J010 chrI:14114270-14114484 1.087 ceh32_T0 hlh1_T0 0.000
WBGene00013407_Y63D3A.8_Y63D3A.8_protein-coding J010 chrI:14114270-14114484 1.424 ceh32_T0 pha4_T0 0.001
WBGene00013407_Y63D3A.8_Y63D3A.8_protein-coding J010 chrI:14114270-14114484 1.667 ceh32_T0 end1_T0 0.000
WBGene00013418_Y65A5A.1_Y65A5A.1_protein-coding J007 chrIV:16399546-16399718 1.047 ceh32_T0 pha4_T0 0.005
WBGene00013432_Y66D12A.6_Y66D12A.6_protein-coding E003 chrIII:11581277-11581494 1.886 ceh32_T0 hlh1_T0 0.008
WBGene00013435_Y66D12A.9_Y66D12A.9_protein-coding E001 chrIII:11568137-11568350 1.027 ceh32_T0 pha4_T0 0.072
WBGene00013439_Y66D12A.13_Y66D12A.13_protein-coding E002 chrIII:11549737-11550063 1.554 ceh32_T0 hlh1_T0 0.051
WBGene00013447_Y66D12A.23_nars-2_protein-coding E005 chrIII:11492626-11492803 1.002 ceh32_T0 end1_T0 0.003
WBGene00013460_Y67H2A.1_cpsf-3_protein-coding E010 chrIV:13282823-13282878 1.105 ceh32_T0 end1_T0 0.000
WBGene00013460_Y67H2A.1_cpsf-3_protein-coding J019 chrIV:13282281-13282822 1.104 ceh32_T0 end1_T0 0.000
WBGene00013506_Y71A12B.9_usp-3_protein-coding J014 chrI:13949790-13951103 1.177 ceh32_T0 end1_T0 0.000
WBGene00013531_Y73F8A.26_Y73F8A.26_protein-coding E001 chrIV:15473660-15473825 1.240 ceh32_T0 hlh1_T0 0.049
WBGene00013532_Y73F8A.27_Y73F8A.27_protein-coding E002 chrIV:15472999-15473108 1.014 ceh32_T0 end1_T0 0.002
WBGene00013540_Y75B8A.3_Y75B8A.3_protein-coding E005 chrIII:12104752-12105100 2.266 ceh32_T0 end1_T0 0.012
WBGene00013541_Y75B8A.4_Y75B8A.4_protein-coding E001 chrIII:12107774-12107885 1.002 ceh32_T0 end1_T0 0.031
WBGene00013549_Y75B8A.13_Y75B8A.13_protein-coding E007 chrIII:12215561-12215686 1.039 ceh32_T0 hlh1_T0 0.021
WBGene00013597_Y87G2A.8_gpi-1_protein-coding E002 chrI:13576342-13576389 1.317 ceh32_T0 nhr25_T0 0.000
WBGene00013597_Y87G2A.8_gpi-1_protein-coding E003 chrI:13576390-13576390 1.059 ceh32_T0 hlh1_T0 0.094
WBGene00013597_Y87G2A.8_gpi-1_protein-coding E003 chrI:13576390-13576390 1.290 ceh32_T0 nhr25_T0 0.001
WBGene00013597_Y87G2A.8_gpi-1_protein-coding J012 chrI:13576391-13576654 1.291 ceh32_T0 nhr25_T0 0.001
WBGene00013606_Y102A5A.1_cand-1_protein-coding E001 chrV:16802874-16803011 1.218 ceh32_T0 pha4_T0 0.003
WBGene00013606_Y102A5A.1_cand-1_protein-coding E001 chrV:16802874-16803011 1.338 ceh32_T0 end1_T0 0.000
WBGene00013610_Y102A5C.1_fbxa-206_protein-coding E002 chrV:16917531-16918146 1.166 ceh32_T0 end1_T0 0.075
WBGene00013659_Y105C5B.20_Y105C5B.20_protein-coding E002 chrIV:15993912-15994238 1.667 ceh32_T0 end1_T0 0.036
WBGene00013681_Y105E8A.24_Y105E8A.24_protein-coding E001 chrI:14567332-14567497 1.077 ceh32_T0 end1_T0 0.002
WBGene00013681_Y105E8A.24_Y105E8A.24_protein-coding E001 chrI:14567332-14567497 1.226 ceh32_T0 pha4_T0 0.009
WBGene00013681_Y105E8A.24_Y105E8A.24_protein-coding J012 chrI:14567498-14570052 1.145 ceh32_T0 hlh1_T0 0.000
WBGene00013681_Y105E8A.24_Y105E8A.24_protein-coding J012 chrI:14567498-14570052 1.422 ceh32_T0 end1_T0 0.002
WBGene00013681_Y105E8A.24_Y105E8A.24_protein-coding J012 chrI:14567498-14570052 1.424 ceh32_T0 nhr25_T0 0.000
WBGene00013681_Y105E8A.24_Y105E8A.24_protein-coding J012 chrI:14567498-14570052 1.520 ceh32_T0 pha4_T0 0.013
WBGene00013686_Y105E8A.29_Y105E8A.29_protein-coding J013 chrI:14589636-14590705 1.190 ceh32_T0 pha4_T0 0.000
WBGene00013686_Y105E8A.29_Y105E8A.29_protein-coding J013 chrI:14589636-14590705 1.305 ceh32_T0 end1_T0 0.000
WBGene00013717_Y106G6H.4_madf-10_protein-coding E003 chrI:10437610-10437708 1.158 ceh32_T0 end1_T0 0.040
WBGene00013717_Y106G6H.4_madf-10_protein-coding J005 chrI:10437562-10437609 1.231 ceh32_T0 end1_T0 0.074
WBGene00013720_Y106G6H.8_Y106G6H.8_protein-coding E002 chrI:10452347-10452492 1.038 ceh32_T0 pha4_T0 0.055
WBGene00013720_Y106G6H.8_Y106G6H.8_protein-coding E002 chrI:10452347-10452492 1.093 ceh32_T0 nhr25_T0 0.003
WBGene00013742_Y111B2A.24_Y111B2A.24_protein-coding E001 chrIII:12699499-12699571 1.037 ceh32_T0 hlh1_T0 0.041
WBGene00013742_Y111B2A.24_Y111B2A.24_protein-coding J008 chrIII:12699572-12701207 1.043 ceh32_T0 hlh1_T0 0.060
WBGene00013768_Y113G7B.24_sld-5_protein-coding E009 chrV:20237654-20237657 1.065 ceh32_T0 pha4_T0 0.001
WBGene00013779_Y116A8B.1_Y116A8B.1_protein-coding E003 chrIV:17217004-17217372 1.022 ceh32_T0 end1_T0 0.041
WBGene00013790_Y116A8C.10_Y116A8C.10_protein-coding E003 chrIV:16935875-16936481 1.113 ceh32_T0 end1_T0 0.081
WBGene00013847_ZC84.3_cls-3_protein-coding J023 chrIII:9190516-9190990 1.185 ceh32_T0 end1_T0 0.000
WBGene00013870_ZC373.5_ZC373.5_protein-coding E003 chrX:10073063-10073259 1.058 ceh32_T0 end1_T0 0.000
WBGene00013870_ZC373.5_ZC373.5_protein-coding E003 chrX:10073063-10073259 1.074 ceh32_T0 pha4_T0 0.008
WBGene00013870_ZC373.5_ZC373.5_protein-coding E005 chrX:10074005-10074150 1.011 ceh32_T0 pha4_T0 0.027
WBGene00013877_ZC376.6_ZC376.6_protein-coding J020 chrV:14185959-14186001 1.223 ceh32_T0 nhr25_T0 0.003
WBGene00013925_ZK20.4_ZK20.4_protein-coding E004 chrII:11650590-11651003 4.169 ceh32_T0 nhr25_T0 0.036
WBGene00013925_ZK20.4_ZK20.4_protein-coding J008 chrII:11651004-11651049 1.609 ceh32_T0 pha4_T0 0.000
WBGene00013934_ZK131.11_ZK131.11_protein-coding E001 chrII:13792229-13792338 1.776 ceh32_T0 nhr25_T0 0.005
WBGene00013955_ZK265.1_kri-1_protein-coding E002 chrI:8226886-8227020 1.360 ceh32_T0 end1_T0 0.081
WBGene00013960_ZK265.8_cutl-8_protein-coding E011 chrI:8274485-8274789 6.049 ceh32_T0 nhr25_T0 0.008
WBGene00013962_ZK287.1_ZK287.1_protein-coding J009 chrV:9666994-9667168 1.048 ceh32_T0 hlh1_T0 0.019
WBGene00013989_ZK512.11_ZK512.11_protein-coding E001 chrIII:9144214-9144353 1.276 ceh32_T0 end1_T0 0.077
WBGene00013994_ZK524.4_ZK524.4_protein-coding J018 chrI:7462581-7462627 1.322 ceh32_T0 nhr25_T0 0.015
WBGene00014012_ZK632.3_riok-3_protein-coding J010 chrIII:9804872-9804917 1.103 ceh32_T0 pha4_T0 0.014
WBGene00014020_ZK632.14_ZK632.14_protein-coding E001 chrIII:9813441-9813695 1.029 ceh32_T0 hlh1_T0 0.020
WBGene00014020_ZK632.14_ZK632.14_protein-coding E001 chrIII:9813441-9813695 1.343 ceh32_T0 end1_T0 0.033
WBGene00014075_ZK757.4_dhhc-4_protein-coding E001 chrIII:9863303-9863312 1.317 ceh32_T0 pha4_T0 0.029
WBGene00014083_ZK795.3_ZK795.3_protein-coding J006 chrIV:12559485-12559539 1.112 ceh32_T0 end1_T0 0.000
WBGene00014083_ZK795.3_ZK795.3_protein-coding J006 chrIV:12559485-12559539 1.224 ceh32_T0 pha4_T0 0.000
WBGene00014090_ZK822.2_ZK822.2_protein-coding E002 chrIV:11922955-11923174 1.083 ceh32_T0 nhr25_T0 0.009
WBGene00014090_ZK822.2_ZK822.2_protein-coding E003 chrIV:11923175-11923194 1.778 ceh32_T0 nhr25_T0 0.000
WBGene00014098_ZK836.2_ZK836.2_protein-coding E004 chrV:12197141-12197233 1.246 ceh32_T0 end1_T0 0.004
WBGene00014098_ZK836.2_ZK836.2_protein-coding E005 chrV:12197234-12197239 1.124 ceh32_T0 end1_T0 0.013
WBGene00014098_ZK836.2_ZK836.2_protein-coding J019 chrV:12197240-12197286 1.093 ceh32_T0 end1_T0 0.008
WBGene00014120_ZK858.7_ZK858.7_protein-coding E007 chrI:9144301-9144369 1.193 ceh32_T0 end1_T0 0.006
WBGene00014120_ZK858.7_ZK858.7_protein-coding J013 chrI:9144217-9144300 1.222 ceh32_T0 end1_T0 0.007
WBGene00014141_ZK899.2_ZK899.2_protein-coding J011 chrX:9451848-9451890 1.076 ceh32_T0 end1_T0 0.017
WBGene00014148_ZK909.3_ZK909.3_protein-coding E001 chrI:14953490-14953594 1.141 ceh32_T0 pha4_T0 0.034
WBGene00014148_ZK909.3_ZK909.3_protein-coding E001 chrI:14953490-14953594 1.268 ceh32_T0 hlh1_T0 0.023
WBGene00014163_ZK938.7_rnh-1.2_protein-coding E007 chrII:9841555-9841874 3.499 ceh32_T0 nhr25_T0 0.000
WBGene00014163_ZK938.7_rnh-1.2_protein-coding E008 chrII:9841925-9842036 1.087 ceh32_T0 end1_T0 0.027
WBGene00014163_ZK938.7_rnh-1.2_protein-coding E008 chrII:9841925-9842036 3.059 ceh32_T0 nhr25_T0 0.000
WBGene00014205_ZK1058.5_ZK1058.5_protein-coding E004 chrIII:3921423-3921575 1.164 ceh32_T0 end1_T0 0.000
WBGene00014205_ZK1058.5_ZK1058.5_protein-coding E004 chrIII:3921423-3921575 1.163 ceh32_T0 pha4_T0 0.000
WBGene00014205_ZK1058.5_ZK1058.5_protein-coding E005 chrIII:3921626-3921706 1.245 ceh32_T0 end1_T0 0.000
WBGene00014205_ZK1058.5_ZK1058.5_protein-coding E005 chrIII:3921626-3921706 1.368 ceh32_T0 pha4_T0 0.000
WBGene00014205_ZK1058.5_ZK1058.5_protein-coding J008 chrIII:3921376-3921422 1.132 ceh32_T0 end1_T0 0.000
WBGene00014205_ZK1058.5_ZK1058.5_protein-coding J009 chrIII:3921576-3921625 1.389 ceh32_T0 end1_T0 0.000
WBGene00014205_ZK1058.5_ZK1058.5_protein-coding J009 chrIII:3921576-3921625 1.519 ceh32_T0 pha4_T0 0.000
WBGene00014220_ZK1098.3_ZK1098.3_protein-coding E006 chrIII:9538606-9538698 1.127 ceh32_T0 nhr25_T0 0.050
WBGene00014243_ZK1251.9_dcaf-1_protein-coding E001 chrIV:9697006-9697346 1.012 ceh32_T0 end1_T0 0.005
WBGene00014243_ZK1251.9_dcaf-1_protein-coding E001 chrIV:9697006-9697346 1.123 ceh32_T0 pha4_T0 0.011
WBGene00014254_ZK1320.4_cyp-13A10_protein-coding E005 chrII:9662133-9662232 1.363 ceh32_T0 nhr25_T0 0.079
WBGene00014871_Y37H9A.5_Y37H9A.5_protein-coding E004 chrI:13796531-13796533 1.352 ceh32_T0 hlh1_T0 0.000
WBGene00014871_Y37H9A.5_Y37H9A.5_protein-coding E005 chrI:13796581-13796581 1.323 ceh32_T0 hlh1_T0 0.000
WBGene00014871_Y37H9A.5_Y37H9A.5_protein-coding E006 chrI:13796582-13796675 1.294 ceh32_T0 pha4_T0 0.027
WBGene00014871_Y37H9A.5_Y37H9A.5_protein-coding E006 chrI:13796582-13796675 1.474 ceh32_T0 end1_T0 0.013
WBGene00014871_Y37H9A.5_Y37H9A.5_protein-coding E006 chrI:13796582-13796675 1.702 ceh32_T0 nhr25_T0 0.000
WBGene00014871_Y37H9A.5_Y37H9A.5_protein-coding E006 chrI:13796582-13796675 1.693 ceh32_T0 hlh1_T0 0.000
WBGene00014871_Y37H9A.5_Y37H9A.5_protein-coding J009 chrI:13796534-13796580 1.373 ceh32_T0 hlh1_T0 0.000
WBGene00014989_ZK675.3_best-23_protein-coding E001 chrII:7904638-7904764 2.123 ceh32_T0 hlh1_T0 0.085
WBGene00014989_ZK675.3_best-23_protein-coding E002 chrII:7904765-7904868 1.970 ceh32_T0 hlh1_T0 0.091
WBGene00015007_B0041.2_ain-2_protein-coding E001 chrI:4653471-4653526 1.445 ceh32_T0 hlh1_T0 0.053
WBGene00015007_B0041.2_ain-2_protein-coding E001 chrI:4653471-4653526 1.503 ceh32_T0 nhr25_T0 0.001
WBGene00015007_B0041.2_ain-2_protein-coding E002 chrI:4653527-4653542 1.418 ceh32_T0 hlh1_T0 0.034
WBGene00015007_B0041.2_ain-2_protein-coding E002 chrI:4653527-4653542 1.646 ceh32_T0 nhr25_T0 0.000
WBGene00015007_B0041.2_ain-2_protein-coding E003 chrI:4653598-4653663 1.129 ceh32_T0 hlh1_T0 0.082
WBGene00015007_B0041.2_ain-2_protein-coding E003 chrI:4653598-4653663 1.702 ceh32_T0 nhr25_T0 0.000
WBGene00015007_B0041.2_ain-2_protein-coding E004 chrI:4653664-4653686 1.673 ceh32_T0 nhr25_T0 0.000
WBGene00015007_B0041.2_ain-2_protein-coding E006 chrI:4655349-4655496 1.311 ceh32_T0 pha4_T0 0.000
WBGene00015007_B0041.2_ain-2_protein-coding E006 chrI:4655349-4655496 1.377 ceh32_T0 end1_T0 0.000
WBGene00015007_B0041.2_ain-2_protein-coding J018 chrI:4653543-4653597 1.416 ceh32_T0 hlh1_T0 0.042
WBGene00015007_B0041.2_ain-2_protein-coding J018 chrI:4653543-4653597 1.646 ceh32_T0 nhr25_T0 0.000
WBGene00015007_B0041.2_ain-2_protein-coding J021 chrI:4655497-4655720 1.080 ceh32_T0 end1_T0 0.024
WBGene00015007_B0041.2_ain-2_protein-coding J021 chrI:4655497-4655720 1.217 ceh32_T0 pha4_T0 0.000
WBGene00015022_B0205.8_B0205.8_protein-coding E001 chrI:10728895-10729050 1.007 ceh32_T0 end1_T0 0.006
WBGene00015022_B0205.8_B0205.8_protein-coding E001 chrI:10728895-10729050 1.278 ceh32_T0 pha4_T0 0.000
WBGene00015029_B0207.6_B0207.6_protein-coding E004 chrI:5936786-5936944 1.209 ceh32_T0 end1_T0 0.020
WBGene00015061_B0228.4_cpna-2_protein-coding E017 chrII:7746032-7750279 1.120 ceh32_T0 end1_T0 0.085
WBGene00015064_B0228.7_B0228.7_protein-coding J009 chrII:7757309-7757354 1.047 ceh32_T0 nhr25_T0 0.002
WBGene00015081_B0244.6_B0244.6_protein-coding E007 chrIII:5740163-5740326 1.265 ceh32_T0 end1_T0 0.080
WBGene00015081_B0244.6_B0244.6_protein-coding E008 chrIII:5740379-5740611 6.456 ceh32_T0 end1_T0 0.000
WBGene00015081_B0244.6_B0244.6_protein-coding E008 chrIII:5740379-5740611 7.378 ceh32_T0 nhr25_T0 0.000
WBGene00015081_B0244.6_B0244.6_protein-coding E008 chrIII:5740379-5740611 17.823 ceh32_T0 hlh1_T0 0.015
WBGene00015081_B0244.6_B0244.6_protein-coding E008 chrIII:5740379-5740611 17.640 ceh32_T0 pha4_T0 0.026
WBGene00015083_B0244.8_egg-1_protein-coding E002 chrIII:5728282-5728363 1.268 ceh32_T0 nhr25_T0 0.050
WBGene00015128_B0303.7_B0303.7_protein-coding E002 chrIII:8696971-8697060 1.020 ceh32_T0 hlh1_T0 0.000
WBGene00015128_B0303.7_B0303.7_protein-coding E002 chrIII:8696971-8697060 1.323 ceh32_T0 pha4_T0 0.000
WBGene00015128_B0303.7_B0303.7_protein-coding E002 chrIII:8696971-8697060 1.465 ceh32_T0 end1_T0 0.000
WBGene00015128_B0303.7_B0303.7_protein-coding J008 chrIII:8697061-8697358 1.036 ceh32_T0 hlh1_T0 0.000
WBGene00015128_B0303.7_B0303.7_protein-coding J008 chrIII:8697061-8697358 1.512 ceh32_T0 end1_T0 0.000
WBGene00015128_B0303.7_B0303.7_protein-coding J008 chrIII:8697061-8697358 1.539 ceh32_T0 pha4_T0 0.000
WBGene00015138_B0310.2_B0310.2_protein-coding J012 chrX:505976-506110 1.231 ceh32_T0 pha4_T0 0.015
WBGene00015146_B0336.6_abi-1_protein-coding E005 chrIII:5692578-5692730 1.064 ceh32_T0 nhr25_T0 0.035
WBGene00015155_B0353.1_B0353.1_protein-coding E003 chrIII:565560-565654 1.661 ceh32_T0 pha4_T0 0.044
WBGene00015155_B0353.1_B0353.1_protein-coding J009 chrIII:565655-567569 1.133 ceh32_T0 nhr25_T0 0.001
WBGene00015155_B0353.1_B0353.1_protein-coding J009 chrIII:565655-567569 1.505 ceh32_T0 pha4_T0 0.068
WBGene00015155_B0353.1_B0353.1_protein-coding J009 chrIII:565655-567569 1.697 ceh32_T0 end1_T0 0.000
WBGene00015171_B0410.2_vang-1_protein-coding E001 chrX:2885867-2885869 1.321 ceh32_T0 nhr25_T0 0.000
WBGene00015177_B0416.1_tmc-2_protein-coding J029 chrX:9304508-9304557 2.610 ceh32_T0 hlh1_T0 0.067
WBGene00015206_B0495.7_B0495.7_protein-coding J013 chrII:7705088-7705134 1.315 ceh32_T0 pha4_T0 0.000
WBGene00015206_B0495.7_B0495.7_protein-coding J013 chrII:7705088-7705134 1.432 ceh32_T0 end1_T0 0.000
WBGene00015207_B0495.8_B0495.8_protein-coding E008 chrII:7706986-7707136 1.192 ceh32_T0 pha4_T0 0.031
WBGene00015235_B0511.9_cdc-26_protein-coding J018 chrI:10639874-10639918 1.039 ceh32_T0 pha4_T0 0.022
WBGene00015238_B0511.13_B0511.13_protein-coding E001 chrI:10633190-10633625 1.421 ceh32_T0 nhr25_T0 0.000
WBGene00015238_B0511.13_B0511.13_protein-coding E002 chrI:10633760-10634078 1.408 ceh32_T0 nhr25_T0 0.000
WBGene00015248_B0546.1_mai-2_protein-coding E001 chrIV:3385638-3385909 1.160 ceh32_T0 nhr25_T0 0.000
WBGene00015250_B0546.3_B0546.3_protein-coding E008 chrIV:3382726-3382834 1.083 ceh32_T0 nhr25_T0 0.000
WBGene00015266_BE0003N10.1_BE0003N10.1_protein-coding E002 chrIII:1037605-1037684 1.404 ceh32_T0 end1_T0 0.000
WBGene00015266_BE0003N10.1_BE0003N10.1_protein-coding J012 chrIII:1037685-1037837 1.329 ceh32_T0 end1_T0 0.002
WBGene00015298_C01F1.3_C01F1.3_protein-coding E001 chrII:4295101-4295341 1.067 ceh32_T0 pha4_T0 0.048
WBGene00015369_C03A7.11_ugt-51_protein-coding E006 chrV:5177098-5177256 1.149 ceh32_T0 end1_T0 0.004
WBGene00015378_C03B1.7_C03B1.7_protein-coding E001 chrX:6341835-6341888 1.098 ceh32_T0 end1_T0 0.089
WBGene00015378_C03B1.7_C03B1.7_protein-coding E002 chrX:6342123-6342267 1.058 ceh32_T0 end1_T0 0.012
WBGene00015378_C03B1.7_C03B1.7_protein-coding J021 chrX:6341889-6342122 1.098 ceh32_T0 end1_T0 0.086
WBGene00015407_C03H5.5_C03H5.5_protein-coding J015 chrII:384251-384489 1.414 ceh32_T0 hlh1_T0 0.096
WBGene00015407_C03H5.5_C03H5.5_protein-coding J017 chrII:385170-385210 1.876 ceh32_T0 hlh1_T0 0.068
WBGene00015409_C03H5.7_C03H5.7_protein-coding E003 chrII:381399-381783 1.511 ceh32_T0 end1_T0 0.084
WBGene00015418_C04D8.1_pac-1_protein-coding J047 chrIII:8517728-8518205 1.046 ceh32_T0 nhr25_T0 0.018
WBGene00015460_C05C8.1_C05C8.1_protein-coding E005 chrV:7241361-7241366 1.141 ceh32_T0 nhr25_T0 0.058
WBGene00015462_C05C8.5_C05C8.5_protein-coding E007 chrV:7234726-7234826 1.126 ceh32_T0 pha4_T0 0.071
WBGene00015466_C05C8.9_hyls-1_protein-coding E002 chrV:7237443-7237498 1.077 ceh32_T0 nhr25_T0 0.001
WBGene00015466_C05C8.9_hyls-1_protein-coding E003 chrV:7237499-7237513 1.098 ceh32_T0 nhr25_T0 0.001
WBGene00015494_C05E11.3_C05E11.3_protein-coding J008 chrX:4579606-4579654 1.223 ceh32_T0 end1_T0 0.022
WBGene00015494_C05E11.3_C05E11.3_protein-coding J008 chrX:4579606-4579654 1.244 ceh32_T0 pha4_T0 0.034
WBGene00015501_C06A5.3_C06A5.3_protein-coding J011 chrI:5986596-5986721 1.272 ceh32_T0 pha4_T0 0.066
WBGene00015507_C06A6.2_C06A6.2_protein-coding E001 chrIV:7846642-7846698 1.211 ceh32_T0 end1_T0 0.000
WBGene00015507_C06A6.2_C06A6.2_protein-coding E001 chrIV:7846642-7846698 1.303 ceh32_T0 pha4_T0 0.000
WBGene00015507_C06A6.2_C06A6.2_protein-coding J017 chrIV:7846699-7846747 1.200 ceh32_T0 end1_T0 0.000
WBGene00015507_C06A6.2_C06A6.2_protein-coding J017 chrIV:7846699-7846747 1.350 ceh32_T0 pha4_T0 0.000
WBGene00015509_C06A6.4_C06A6.4_protein-coding E007 chrIV:7827421-7827462 1.029 ceh32_T0 nhr25_T0 0.000
WBGene00015512_C06A8.1_mthf-1_protein-coding E008 chrII:7777667-7777823 1.141 ceh32_T0 end1_T0 0.009
WBGene00015519_C06E1.3_doxa-1_protein-coding E001 chrIII:8581102-8581227 1.477 ceh32_T0 hlh1_T0 0.090
WBGene00015525_C06E1.10_rha-2_protein-coding J025 chrIII:8614441-8614483 1.163 ceh32_T0 end1_T0 0.005
WBGene00015541_C06E7.4_C06E7.4_protein-coding J013 chrIV:5852658-5853086 1.085 ceh32_T0 pha4_T0 0.097
WBGene00015591_C08C3.4_cyk-7_protein-coding E008 chrIII:7795184-7795390 1.067 ceh32_T0 pha4_T0 0.000
WBGene00015591_C08C3.4_cyk-7_protein-coding E008 chrIII:7795184-7795390 1.187 ceh32_T0 end1_T0 0.000
WBGene00015609_C08F1.5_math-4_protein-coding E001 chrII:1778772-1779195 2.634 ceh32_T0 hlh1_T0 0.000
WBGene00015624_C09B8.5_C09B8.5_protein-coding E005 chrX:6022387-6022493 1.202 ceh32_T0 nhr25_T0 0.001
WBGene00015624_C09B8.5_C09B8.5_protein-coding J009 chrX:6022117-6022386 1.117 ceh32_T0 hlh1_T0 0.068
WBGene00015624_C09B8.5_C09B8.5_protein-coding J009 chrX:6022117-6022386 1.542 ceh32_T0 nhr25_T0 0.001
WBGene00015635_C09D4.4_C09D4.4_protein-coding E011 chrI:5482650-5482655 1.282 ceh32_T0 hlh1_T0 0.096
WBGene00015635_C09D4.4_C09D4.4_protein-coding E011 chrI:5482650-5482655 1.971 ceh32_T0 nhr25_T0 0.000
WBGene00015635_C09D4.4_C09D4.4_protein-coding E017 chrI:5483692-5483700 1.114 ceh32_T0 nhr25_T0 0.005
WBGene00015635_C09D4.4_C09D4.4_protein-coding J039 chrI:5483701-5483899 2.266 ceh32_T0 nhr25_T0 0.000
WBGene00015641_C09E7.7_C09E7.7_protein-coding J036 chrIII:6550934-6551145 1.083 ceh32_T0 end1_T0 0.006
WBGene00015641_C09E7.7_C09E7.7_protein-coding J036 chrIII:6550934-6551145 1.258 ceh32_T0 pha4_T0 0.005
WBGene00015646_C09E8.3_mlt-10_protein-coding J015 chrII:550578-551294 1.049 ceh32_T0 pha4_T0 0.006
WBGene00015648_C09F5.2_orai-1_protein-coding E002 chrIII:647488-647640 1.013 ceh32_T0 end1_T0 0.001
WBGene00015678_C10F3.4_mcp-1_protein-coding J016 chrV:5965032-5966492 1.288 ceh32_T0 end1_T0 0.000
WBGene00015678_C10F3.4_mcp-1_protein-coding J016 chrV:5965032-5966492 1.545 ceh32_T0 pha4_T0 0.000
WBGene00015686_C10G11.6_C10G11.6_protein-coding E003 chrI:6290316-6290370 1.042 ceh32_T0 nhr25_T0 0.011
WBGene00015686_C10G11.6_C10G11.6_protein-coding E003 chrI:6290316-6290370 1.467 ceh32_T0 hlh1_T0 0.001
WBGene00015686_C10G11.6_C10G11.6_protein-coding E004 chrI:6290418-6290522 1.138 ceh32_T0 hlh1_T0 0.004
WBGene00015687_C10G11.7_C10G11.7_protein-coding E008 chrI:6289321-6289334 1.105 ceh32_T0 nhr25_T0 0.000
WBGene00015687_C10G11.7_C10G11.7_protein-coding E009 chrI:6289335-6289340 1.081 ceh32_T0 nhr25_T0 0.000
WBGene00015697_C10H11.8_C10H11.8_protein-coding E004 chrI:4737536-4737685 1.009 ceh32_T0 pha4_T0 0.000
WBGene00015697_C10H11.8_C10H11.8_protein-coding E004 chrI:4737536-4737685 1.031 ceh32_T0 nhr25_T0 0.000
WBGene00015697_C10H11.8_C10H11.8_protein-coding E004 chrI:4737536-4737685 1.065 ceh32_T0 hlh1_T0 0.000
WBGene00015697_C10H11.8_C10H11.8_protein-coding E006 chrI:4738055-4738100 1.048 ceh32_T0 nhr25_T0 0.000
WBGene00015697_C10H11.8_C10H11.8_protein-coding J010 chrI:4737686-4738054 1.048 ceh32_T0 nhr25_T0 0.000
WBGene00015731_C13B7.6_C13B7.6_protein-coding E001 chrV:2421867-2422013 1.040 ceh32_T0 nhr25_T0 0.041
WBGene00015731_C13B7.6_C13B7.6_protein-coding J006 chrV:2422014-2422065 1.131 ceh32_T0 nhr25_T0 0.026
WBGene00015742_C13F10.2_C13F10.2_protein-coding E004 chrV:7222014-7222048 1.270 ceh32_T0 nhr25_T0 0.000
WBGene00015742_C13F10.2_C13F10.2_protein-coding J007 chrV:7221965-7222013 1.062 ceh32_T0 nhr25_T0 0.000
WBGene00015745_C13F10.6_C13F10.6_protein-coding E005 chrV:7220845-7221041 1.005 ceh32_T0 pha4_T0 0.003
WBGene00015745_C13F10.6_C13F10.6_protein-coding E005 chrV:7220845-7221041 1.101 ceh32_T0 hlh1_T0 0.000
WBGene00015745_C13F10.6_C13F10.6_protein-coding J009 chrV:7220791-7220844 1.079 ceh32_T0 hlh1_T0 0.000
WBGene00015745_C13F10.6_C13F10.6_protein-coding J009 chrV:7220791-7220844 1.196 ceh32_T0 end1_T0 0.000
WBGene00015745_C13F10.6_C13F10.6_protein-coding J009 chrV:7220791-7220844 1.221 ceh32_T0 pha4_T0 0.000
WBGene00015745_C13F10.6_C13F10.6_protein-coding J009 chrV:7220791-7220844 1.357 ceh32_T0 nhr25_T0 0.000
WBGene00015783_C15B12.1_C15B12.1_protein-coding E002 chrX:6477300-6477448 1.216 ceh32_T0 end1_T0 0.084
WBGene00015791_C15C7.5_C15C7.5_protein-coding J005 chrX:3152270-3152319 1.081 ceh32_T0 pha4_T0 0.012
WBGene00015791_C15C7.5_C15C7.5_protein-coding J005 chrX:3152270-3152319 1.177 ceh32_T0 end1_T0 0.003
WBGene00015801_C15H9.5_C15H9.5_protein-coding J016 chrX:6093387-6093441 1.019 ceh32_T0 hlh1_T0 0.000
WBGene00015801_C15H9.5_C15H9.5_protein-coding J016 chrX:6093387-6093441 1.153 ceh32_T0 end1_T0 0.037
WBGene00015801_C15H9.5_C15H9.5_protein-coding J016 chrX:6093387-6093441 1.370 ceh32_T0 pha4_T0 0.007
WBGene00015806_C16A3.1_C16A3.1_protein-coding E002 chrIII:6390949-6391038 1.164 ceh32_T0 end1_T0 0.000
WBGene00015807_C16A3.2_C16A3.2_protein-coding E001 chrIII:6389833-6390045 1.356 ceh32_T0 pha4_T0 0.068
WBGene00015807_C16A3.2_C16A3.2_protein-coding E001 chrIII:6389833-6390045 1.583 ceh32_T0 end1_T0 0.071
WBGene00015824_C16B8.4_C16B8.4_protein-coding E008 chrX:3973482-3973634 1.015 ceh32_T0 pha4_T0 0.021
WBGene00015824_C16B8.4_C16B8.4_protein-coding E008 chrX:3973482-3973634 1.055 ceh32_T0 nhr25_T0 0.009
WBGene00015824_C16B8.4_C16B8.4_protein-coding E008 chrX:3973482-3973634 1.187 ceh32_T0 end1_T0 0.018
WBGene00015824_C16B8.4_C16B8.4_protein-coding E008 chrX:3973482-3973634 1.258 ceh32_T0 hlh1_T0 0.000
WBGene00015830_C16C4.6_fbxb-98_protein-coding E001 chrII:1862634-1862884 1.534 ceh32_T0 hlh1_T0 0.019
WBGene00015868_C16H3.3_C16H3.3_protein-coding J008 chrX:17609898-17609968 1.282 ceh32_T0 end1_T0 0.001
WBGene00015899_C17E7.4_C17E7.4_protein-coding E004 chrV:3894391-3894576 1.333 ceh32_T0 nhr25_T0 0.031
WBGene00015922_C17H11.2_C17H11.2_protein-coding E001 chrX:8169930-8170193 1.033 ceh32_T0 end1_T0 0.047
WBGene00015926_C17H11.6_C17H11.6_protein-coding E020 chrX:8203377-8203620 1.703 ceh32_T0 nhr25_T0 0.000
WBGene00015926_C17H11.6_C17H11.6_protein-coding E020 chrX:8203377-8203620 2.150 ceh32_T0 end1_T0 0.000
WBGene00015926_C17H11.6_C17H11.6_protein-coding E021 chrX:8203621-8203623 1.102 ceh32_T0 hlh1_T0 0.077
WBGene00015926_C17H11.6_C17H11.6_protein-coding E022 chrX:8203731-8203779 1.120 ceh32_T0 hlh1_T0 0.080
WBGene00015926_C17H11.6_C17H11.6_protein-coding J042 chrX:8203624-8203730 1.123 ceh32_T0 hlh1_T0 0.067
WBGene00015929_C17H12.3_C17H12.3_protein-coding E002 chrIV:6794449-6794794 1.507 ceh32_T0 hlh1_T0 0.047
WBGene00015929_C17H12.3_C17H12.3_protein-coding J006 chrIV:6794404-6794448 12.954 ceh32_T0 hlh1_T0 0.017
WBGene00015933_C17H12.8_C17H12.8_protein-coding J011 chrIV:6819727-6819772 1.267 ceh32_T0 end1_T0 0.084
WBGene00015942_C18A3.4_osta-2_protein-coding E001 chrII:5707691-5707788 1.064 ceh32_T0 end1_T0 0.018
WBGene00015942_C18A3.4_osta-2_protein-coding E001 chrII:5707691-5707788 1.180 ceh32_T0 pha4_T0 0.025
WBGene00015942_C18A3.4_osta-2_protein-coding E004 chrII:5710398-5710552 1.010 ceh32_T0 end1_T0 0.005
WBGene00015942_C18A3.4_osta-2_protein-coding J015 chrII:5707789-5710054 1.016 ceh32_T0 hlh1_T0 0.004
WBGene00015942_C18A3.4_osta-2_protein-coding J015 chrII:5707789-5710054 1.950 ceh32_T0 pha4_T0 0.007
WBGene00015943_C18A3.5_tiar-1_protein-coding E008 chrII:5714293-5714356 1.188 ceh32_T0 nhr25_T0 0.000
WBGene00015943_C18A3.5_tiar-1_protein-coding E013 chrII:5714816-5714823 1.830 ceh32_T0 nhr25_T0 0.000
WBGene00015965_C18C4.3_ugt-48_protein-coding J010 chrV:5545973-5546291 1.293 ceh32_T0 end1_T0 0.083
WBGene00015981_C18G1.2_elt-7_protein-coding E005 chrV:4772053-4772138 1.204 ceh32_T0 nhr25_T0 0.069
WBGene00016006_C23F12.1_fln-2_protein-coding E022 chrX:9409794-9409943 1.367 ceh32_T0 pha4_T0 0.031
WBGene00016061_C24G6.6_hpo-15_protein-coding E002 chrV:5510259-5511043 5.446 ceh32_T0 end1_T0 0.004
WBGene00016068_C24H10.2_C24H10.2_protein-coding E004 chrX:5065527-5065682 1.051 ceh32_T0 nhr25_T0 0.004
WBGene00016071_C24H12.1_C24H12.1_protein-coding E001 chrII:441498-441616 1.279 ceh32_T0 hlh1_T0 0.001
WBGene00016071_C24H12.1_C24H12.1_protein-coding E001 chrII:441498-441616 1.595 ceh32_T0 nhr25_T0 0.000
WBGene00016074_C24H12.5_C24H12.5_protein-coding E010 chrII:410576-410581 1.217 ceh32_T0 hlh1_T0 0.047
WBGene00016088_C25B8.4_clec-266_protein-coding J012 chrX:6618505-6618651 1.078 ceh32_T0 pha4_T0 0.075
WBGene00016088_C25B8.4_clec-266_protein-coding J012 chrX:6618505-6618651 1.355 ceh32_T0 end1_T0 0.010
WBGene00016104_C25F6.4_ddr-1_protein-coding E003 chrX:5461616-5461768 1.006 ceh32_T0 end1_T0 0.007
WBGene00016104_C25F6.4_ddr-1_protein-coding J018 chrX:5461769-5462276 1.042 ceh32_T0 end1_T0 0.024
WBGene00016106_C25F6.7_C25F6.7_protein-coding J014 chrX:5445741-5446468 1.630 ceh32_T0 pha4_T0 0.065
WBGene00016115_C25H3.6_mdt-26_protein-coding E002 chrII:5661168-5661188 2.585 ceh32_T0 nhr25_T0 0.000
WBGene00016121_C25H3.12_C25H3.12_protein-coding J008 chrII:5660544-5660593 1.220 ceh32_T0 end1_T0 0.038
WBGene00016121_C25H3.12_C25H3.12_protein-coding J008 chrII:5660544-5660593 1.302 ceh32_T0 pha4_T0 0.006
WBGene00016124_C26B2.1_dnc-4_protein-coding E006 chrIV:8019685-8019808 1.171 ceh32_T0 nhr25_T0 0.018
WBGene00016146_C26F1.1_C26F1.1_protein-coding E007 chrV:7787651-7787711 1.323 ceh32_T0 pha4_T0 0.053
WBGene00016157_C27A12.7_C27A12.7_protein-coding E010 chrI:6058115-6058116 1.066 ceh32_T0 end1_T0 0.001
WBGene00016157_C27A12.7_C27A12.7_protein-coding E010 chrI:6058115-6058116 1.143 ceh32_T0 pha4_T0 0.008
WBGene00016157_C27A12.7_C27A12.7_protein-coding E010 chrI:6058115-6058116 1.159 ceh32_T0 hlh1_T0 0.000
WBGene00016157_C27A12.7_C27A12.7_protein-coding E012 chrI:6058161-6058230 1.039 ceh32_T0 hlh1_T0 0.000
WBGene00016157_C27A12.7_C27A12.7_protein-coding J025 chrI:6058117-6058160 1.027 ceh32_T0 end1_T0 0.001
WBGene00016157_C27A12.7_C27A12.7_protein-coding J025 chrI:6058117-6058160 1.178 ceh32_T0 hlh1_T0 0.000
WBGene00016157_C27A12.7_C27A12.7_protein-coding J025 chrI:6058117-6058160 1.217 ceh32_T0 pha4_T0 0.002
WBGene00016159_C27A12.9_C27A12.9_protein-coding E018 chrI:6067862-6068032 1.008 ceh32_T0 hlh1_T0 0.007
WBGene00016159_C27A12.9_C27A12.9_protein-coding E018 chrI:6067862-6068032 1.339 ceh32_T0 pha4_T0 0.056
WBGene00016162_C27D6.4_crh-2_protein-coding E009 chrII:5184459-5184600 1.291 ceh32_T0 pha4_T0 0.081
WBGene00016162_C27D6.4_crh-2_protein-coding E012 chrII:5187470-5187569 1.902 ceh32_T0 pha4_T0 0.000
WBGene00016194_C28H8.3_C28H8.3_protein-coding J011 chrIII:5908792-5908837 1.057 ceh32_T0 pha4_T0 0.003
WBGene00016194_C28H8.3_C28H8.3_protein-coding J011 chrIII:5908792-5908837 1.107 ceh32_T0 end1_T0 0.000
WBGene00016200_C28H8.9_dpff-1_protein-coding E008 chrIII:5905603-5905614 1.099 ceh32_T0 nhr25_T0 0.000
WBGene00016200_C28H8.9_dpff-1_protein-coding J018 chrIII:5905615-5905652 1.487 ceh32_T0 nhr25_T0 0.000
WBGene00016200_C28H8.9_dpff-1_protein-coding J019 chrIII:5905907-5906032 1.190 ceh32_T0 end1_T0 0.063
WBGene00016203_C29E4.5_tag-250_protein-coding E010 chrIII:7922041-7922123 1.013 ceh32_T0 end1_T0 0.020
WBGene00016203_C29E4.5_tag-250_protein-coding E010 chrIII:7922041-7922123 1.367 ceh32_T0 nhr25_T0 0.000
WBGene00016203_C29E4.5_tag-250_protein-coding E013 chrIII:7923921-7924044 1.084 ceh32_T0 pha4_T0 0.001
WBGene00016203_C29E4.5_tag-250_protein-coding E013 chrIII:7923921-7924044 1.150 ceh32_T0 end1_T0 0.014
WBGene00016203_C29E4.5_tag-250_protein-coding E014 chrIII:7924822-7924915 1.043 ceh32_T0 hlh1_T0 0.000
WBGene00016203_C29E4.5_tag-250_protein-coding E014 chrIII:7924822-7924915 1.207 ceh32_T0 end1_T0 0.077
WBGene00016203_C29E4.5_tag-250_protein-coding J024 chrIII:7922124-7923201 1.349 ceh32_T0 nhr25_T0 0.000
WBGene00016203_C29E4.5_tag-250_protein-coding J025 chrIII:7923290-7923575 1.113 ceh32_T0 nhr25_T0 0.000
WBGene00016203_C29E4.5_tag-250_protein-coding J027 chrIII:7924045-7924821 1.347 ceh32_T0 pha4_T0 0.035
WBGene00016203_C29E4.5_tag-250_protein-coding J027 chrIII:7924045-7924821 1.596 ceh32_T0 end1_T0 0.030
WBGene00016238_C30A5.3_C30A5.3_protein-coding E001 chrIII:8225097-8225164 1.078 ceh32_T0 pha4_T0 0.000
WBGene00016238_C30A5.3_C30A5.3_protein-coding E001 chrIII:8225097-8225164 1.220 ceh32_T0 end1_T0 0.000
WBGene00016238_C30A5.3_C30A5.3_protein-coding J006 chrIII:8225165-8225211 1.101 ceh32_T0 pha4_T0 0.000
WBGene00016238_C30A5.3_C30A5.3_protein-coding J006 chrIII:8225165-8225211 1.226 ceh32_T0 end1_T0 0.000
WBGene00016244_C30B5.2_C30B5.2_protein-coding J009 chrII:6197251-6197416 1.015 ceh32_T0 nhr25_T0 0.000
WBGene00016258_C30F8.2_vha-16_protein-coding E007 chrI:5082137-5082265 1.216 ceh32_T0 end1_T0 0.000
WBGene00016260_C30F12.1_C30F12.1_protein-coding E001 chrI:6954411-6954838 2.924 ceh32_T0 hlh1_T0 0.000
WBGene00016260_C30F12.1_C30F12.1_protein-coding E001 chrI:6954411-6954838 3.241 ceh32_T0 end1_T0 0.000
WBGene00016295_C32B5.1_fbxc-40_protein-coding E001 chrII:986003-986096 1.321 ceh32_T0 hlh1_T0 0.074
WBGene00016295_C32B5.1_fbxc-40_protein-coding E004 chrII:987492-987505 1.137 ceh32_T0 nhr25_T0 0.002
WBGene00016295_C32B5.1_fbxc-40_protein-coding J008 chrII:986097-986153 1.007 ceh32_T0 end1_T0 0.030
WBGene00016307_C32B5.14_fbxc-18_protein-coding E003 chrII:966889-966959 1.041 ceh32_T0 end1_T0 0.000
WBGene00016307_C32B5.14_fbxc-18_protein-coding J005 chrII:966837-966888 1.033 ceh32_T0 end1_T0 0.000
WBGene00016337_C33C12.5_fbxb-38_protein-coding J005 chrII:2168624-2168671 1.032 ceh32_T0 hlh1_T0 0.085
WBGene00016345_C33E10.1_C33E10.1_protein-coding J003 chrX:17305498-17305542 1.345 ceh32_T0 end1_T0 0.039
WBGene00016345_C33E10.1_C33E10.1_protein-coding J003 chrX:17305498-17305542 1.796 ceh32_T0 pha4_T0 0.008
WBGene00016353_C33F10.4_C33F10.4_protein-coding E001 chrII:4795761-4795962 1.376 ceh32_T0 pha4_T0 0.012
WBGene00016353_C33F10.4_C33F10.4_protein-coding E001 chrII:4795761-4795962 1.397 ceh32_T0 end1_T0 0.048
WBGene00016359_C33F10.13_fbxb-88_protein-coding E002 chrII:4827703-4827872 1.015 ceh32_T0 nhr25_T0 0.000
WBGene00016359_C33F10.13_fbxb-88_protein-coding E002 chrII:4827703-4827872 1.040 ceh32_T0 end1_T0 0.000
WBGene00016359_C33F10.13_fbxb-88_protein-coding E002 chrII:4827703-4827872 1.172 ceh32_T0 hlh1_T0 0.000
WBGene00016376_C33H5.9_sec-10_protein-coding E004 chrIV:7782311-7782499 1.220 ceh32_T0 nhr25_T0 0.002
WBGene00016376_C33H5.9_sec-10_protein-coding E004 chrIV:7782311-7782499 1.330 ceh32_T0 hlh1_T0 0.000
WBGene00016376_C33H5.9_sec-10_protein-coding E004 chrIV:7782311-7782499 1.430 ceh32_T0 end1_T0 0.000
WBGene00016376_C33H5.9_sec-10_protein-coding E004 chrIV:7782311-7782499 1.466 ceh32_T0 pha4_T0 0.020
WBGene00016406_C34D10.1_C34D10.1_protein-coding J007 chrX:8029550-8029977 1.333 ceh32_T0 end1_T0 0.000
WBGene00016408_C34E10.5_prmt-5_protein-coding E013 chrIII:5234400-5234503 1.030 ceh32_T0 end1_T0 0.089
WBGene00016423_C34H3.1_tag-275_protein-coding E006 chrX:6147573-6147702 1.087 ceh32_T0 end1_T0 0.027
WBGene00016423_C34H3.1_tag-275_protein-coding E006 chrX:6147573-6147702 1.110 ceh32_T0 pha4_T0 0.019
WBGene00016432_C35B1.2_C35B1.2_protein-coding J018 chrIV:4086292-4086379 1.016 ceh32_T0 end1_T0 0.001
WBGene00016438_C35B8.3_C35B8.3_protein-coding E004 chrX:9214329-9214448 1.305 ceh32_T0 hlh1_T0 0.052
WBGene00016438_C35B8.3_C35B8.3_protein-coding E004 chrX:9214329-9214448 1.398 ceh32_T0 nhr25_T0 0.065
WBGene00016457_C35E7.5_C35E7.5_protein-coding E004 chrI:10826785-10827135 1.058 ceh32_T0 nhr25_T0 0.000
WBGene00016493_C37A2.7_C37A2.7_protein-coding E001 chrI:6789060-6789232 1.141 ceh32_T0 pha4_T0 0.001
WBGene00016493_C37A2.7_C37A2.7_protein-coding E001 chrI:6789060-6789232 1.451 ceh32_T0 end1_T0 0.000
WBGene00016493_C37A2.7_C37A2.7_protein-coding J005 chrI:6789609-6789654 1.392 ceh32_T0 end1_T0 0.001
WBGene00016496_C37C3.2_C37C3.2_protein-coding E001 chrV:7854993-7854998 1.600 ceh32_T0 nhr25_T0 0.000
WBGene00016507_C37H5.3_C37H5.3_protein-coding E005 chrV:4846014-4846337 1.021 ceh32_T0 nhr25_T0 0.034
WBGene00016524_C39B5.6_C39B5.6_protein-coding E001 chrIII:2198006-2198105 1.113 ceh32_T0 end1_T0 0.041
WBGene00016524_C39B5.6_C39B5.6_protein-coding E001 chrIII:2198006-2198105 1.241 ceh32_T0 pha4_T0 0.045
WBGene00016540_C39F7.5_C39F7.5_protein-coding E001 chrV:1264773-1264835 1.014 ceh32_T0 hlh1_T0 0.006
WBGene00016540_C39F7.5_C39F7.5_protein-coding E001 chrV:1264773-1264835 1.051 ceh32_T0 pha4_T0 0.002
WBGene00016540_C39F7.5_C39F7.5_protein-coding J008 chrV:1264836-1264883 1.021 ceh32_T0 hlh1_T0 0.005
WBGene00016540_C39F7.5_C39F7.5_protein-coding J008 chrV:1264836-1264883 1.093 ceh32_T0 pha4_T0 0.001
WBGene00016549_C40A11.6_C40A11.6_protein-coding E004 chrII:2145463-2145582 1.233 ceh32_T0 end1_T0 0.018
WBGene00016549_C40A11.6_C40A11.6_protein-coding E004 chrII:2145463-2145582 1.506 ceh32_T0 pha4_T0 0.000
WBGene00016549_C40A11.6_C40A11.6_protein-coding J007 chrII:2145307-2145462 1.160 ceh32_T0 pha4_T0 0.007
WBGene00016549_C40A11.6_C40A11.6_protein-coding J007 chrII:2145307-2145462 1.224 ceh32_T0 end1_T0 0.038
WBGene00016550_C40A11.7_C40A11.7_protein-coding E003 chrII:2149787-2150035 4.892 ceh32_T0 pha4_T0 0.023
WBGene00016553_C40A11.10_C40A11.10_protein-coding E005 chrII:2137240-2137300 1.368 ceh32_T0 end1_T0 0.000
WBGene00016553_C40A11.10_C40A11.10_protein-coding J008 chrII:2136924-2137239 1.367 ceh32_T0 end1_T0 0.000
WBGene00016561_C41D11.1_eri-6_protein-coding E021 chrI:4466717-4466921 1.282 ceh32_T0 pha4_T0 0.066
WBGene00016561_C41D11.1_eri-6_protein-coding J026 chrI:4457738-4457787 1.121 ceh32_T0 nhr25_T0 0.017
WBGene00016562_C41D11.3_C41D11.3_protein-coding J026 chrI:4444018-4444066 1.006 ceh32_T0 pha4_T0 0.014
WBGene00016571_C41H7.1_C41H7.1_protein-coding E003 chrII:3016633-3016725 1.003 ceh32_T0 end1_T0 0.091
WBGene00016578_C41H7.8_sdz-5_protein-coding E001 chrII:3008700-3008807 1.419 ceh32_T0 pha4_T0 0.005
WBGene00016578_C41H7.8_sdz-5_protein-coding E001 chrII:3008700-3008807 1.566 ceh32_T0 nhr25_T0 0.006
WBGene00016578_C41H7.8_sdz-5_protein-coding E001 chrII:3008700-3008807 1.811 ceh32_T0 hlh1_T0 0.007
WBGene00016578_C41H7.8_sdz-5_protein-coding E001 chrII:3008700-3008807 1.900 ceh32_T0 end1_T0 0.000
WBGene00016578_C41H7.8_sdz-5_protein-coding J003 chrII:3008808-3008853 1.424 ceh32_T0 end1_T0 0.000
WBGene00016606_C43E11.8_exoc-7_protein-coding E007 chrI:4247467-4247580 1.135 ceh32_T0 nhr25_T0 0.000
WBGene00016606_C43E11.8_exoc-7_protein-coding E007 chrI:4247467-4247580 1.159 ceh32_T0 hlh1_T0 0.000
WBGene00016606_C43E11.8_exoc-7_protein-coding J013 chrI:4247421-4247466 1.172 ceh32_T0 hlh1_T0 0.000
WBGene00016606_C43E11.8_exoc-7_protein-coding J013 chrI:4247421-4247466 1.190 ceh32_T0 nhr25_T0 0.000
WBGene00016608_C43E11.11_cogc-5_protein-coding E002 chrI:4249493-4249572 1.022 ceh32_T0 end1_T0 0.002
WBGene00016608_C43E11.11_cogc-5_protein-coding J007 chrI:4249573-4250041 1.316 ceh32_T0 pha4_T0 0.030
WBGene00016608_C43E11.11_cogc-5_protein-coding J007 chrI:4249573-4250041 1.812 ceh32_T0 end1_T0 0.000
WBGene00016614_C43H6.1_trpp-12_protein-coding J011 chrX:2409777-2410096 1.218 ceh32_T0 pha4_T0 0.001
WBGene00016614_C43H6.1_trpp-12_protein-coding J011 chrX:2409777-2410096 1.254 ceh32_T0 end1_T0 0.001
WBGene00016620_C43H6.7_dhhc-9_protein-coding E007 chrX:2401766-2401869 1.098 ceh32_T0 nhr25_T0 0.004
WBGene00016620_C43H6.7_dhhc-9_protein-coding E007 chrX:2401766-2401869 1.118 ceh32_T0 end1_T0 0.010
WBGene00016620_C43H6.7_dhhc-9_protein-coding E007 chrX:2401766-2401869 1.132 ceh32_T0 hlh1_T0 0.000
WBGene00016620_C43H6.7_dhhc-9_protein-coding E008 chrX:2401930-2402051 1.019 ceh32_T0 end1_T0 0.033
WBGene00016620_C43H6.7_dhhc-9_protein-coding E008 chrX:2401930-2402051 1.219 ceh32_T0 nhr25_T0 0.005
WBGene00016620_C43H6.7_dhhc-9_protein-coding E008 chrX:2401930-2402051 1.329 ceh32_T0 hlh1_T0 0.000
WBGene00016620_C43H6.7_dhhc-9_protein-coding J015 chrX:2401870-2401929 1.070 ceh32_T0 pha4_T0 0.048
WBGene00016620_C43H6.7_dhhc-9_protein-coding J015 chrX:2401870-2401929 1.169 ceh32_T0 end1_T0 0.023
WBGene00016620_C43H6.7_dhhc-9_protein-coding J015 chrX:2401870-2401929 1.288 ceh32_T0 nhr25_T0 0.001
WBGene00016620_C43H6.7_dhhc-9_protein-coding J015 chrX:2401870-2401929 1.412 ceh32_T0 hlh1_T0 0.000
WBGene00016624_C44B7.2_C44B7.2_protein-coding E002 chrII:6898736-6898779 1.060 ceh32_T0 nhr25_T0 0.097
WBGene00016624_C44B7.2_C44B7.2_protein-coding E002 chrII:6898736-6898779 1.123 ceh32_T0 pha4_T0 0.091
WBGene00016624_C44B7.2_C44B7.2_protein-coding E002 chrII:6898736-6898779 1.125 ceh32_T0 hlh1_T0 0.014
WBGene00016624_C44B7.2_C44B7.2_protein-coding E002 chrII:6898736-6898779 1.363 ceh32_T0 end1_T0 0.022
WBGene00016624_C44B7.2_C44B7.2_protein-coding E003 chrII:6898830-6898926 1.013 ceh32_T0 hlh1_T0 0.031
WBGene00016624_C44B7.2_C44B7.2_protein-coding E003 chrII:6898830-6898926 1.143 ceh32_T0 pha4_T0 0.072
WBGene00016624_C44B7.2_C44B7.2_protein-coding E003 chrII:6898830-6898926 1.386 ceh32_T0 end1_T0 0.014
WBGene00016624_C44B7.2_C44B7.2_protein-coding J018 chrII:6898780-6898829 1.074 ceh32_T0 nhr25_T0 0.091
WBGene00016624_C44B7.2_C44B7.2_protein-coding J018 chrII:6898780-6898829 1.133 ceh32_T0 hlh1_T0 0.019
WBGene00016624_C44B7.2_C44B7.2_protein-coding J018 chrII:6898780-6898829 1.135 ceh32_T0 pha4_T0 0.094
WBGene00016624_C44B7.2_C44B7.2_protein-coding J018 chrII:6898780-6898829 1.363 ceh32_T0 end1_T0 0.027
WBGene00016631_C44B7.11_C44B7.11_protein-coding E011 chrII:6897416-6897531 1.045 ceh32_T0 end1_T0 0.001
WBGene00016632_C44B7.12_C44B7.12_protein-coding J015 chrII:6893465-6893509 1.362 ceh32_T0 pha4_T0 0.001
WBGene00016650_C44E4.1_C44E4.1_protein-coding E025 chrI:4633230-4633347 1.120 ceh32_T0 end1_T0 0.048
WBGene00016650_C44E4.1_C44E4.1_protein-coding J043 chrI:4627207-4628067 1.102 ceh32_T0 hlh1_T0 0.063
WBGene00016650_C44E4.1_C44E4.1_protein-coding J043 chrI:4627207-4628067 1.196 ceh32_T0 nhr25_T0 0.033
WBGene00016650_C44E4.1_C44E4.1_protein-coding J043 chrI:4627207-4628067 1.281 ceh32_T0 end1_T0 0.000
WBGene00016655_C44E4.6_acbp-1_protein-coding E004 chrI:4636380-4636413 1.917 ceh32_T0 nhr25_T0 0.000
WBGene00016664_C45E5.1_C45E5.1_protein-coding J007 chrIV:5746363-5746702 2.166 ceh32_T0 end1_T0 0.029
WBGene00016676_C45G9.5_C45G9.5_protein-coding J007 chrIII:5048247-5048293 1.133 ceh32_T0 nhr25_T0 0.094
WBGene00016735_C46H11.11_fhod-1_protein-coding E010 chrI:5062125-5062598 1.914 ceh32_T0 hlh1_T0 0.000
WBGene00016735_C46H11.11_fhod-1_protein-coding J026 chrI:5061999-5062124 1.656 ceh32_T0 hlh1_T0 0.000
WBGene00016823_C50E3.12_C50E3.12_protein-coding E001 chrV:7620514-7621459 5.484 ceh32_T0 nhr25_T0 0.053
WBGene00016837_C50F2.3_C50F2.3_protein-coding E001 chrI:3877063-3877131 1.224 ceh32_T0 nhr25_T0 0.072
WBGene00016837_C50F2.3_C50F2.3_protein-coding E001 chrI:3877063-3877131 1.236 ceh32_T0 end1_T0 0.065
WBGene00016837_C50F2.3_C50F2.3_protein-coding E001 chrI:3877063-3877131 1.278 ceh32_T0 hlh1_T0 0.005
WBGene00016837_C50F2.3_C50F2.3_protein-coding E002 chrI:3877179-3877298 1.018 ceh32_T0 nhr25_T0 0.078
WBGene00016837_C50F2.3_C50F2.3_protein-coding E002 chrI:3877179-3877298 1.096 ceh32_T0 end1_T0 0.053
WBGene00016837_C50F2.3_C50F2.3_protein-coding J008 chrI:3877132-3877178 1.219 ceh32_T0 nhr25_T0 0.064
WBGene00016837_C50F2.3_C50F2.3_protein-coding J008 chrI:3877132-3877178 1.227 ceh32_T0 end1_T0 0.067
WBGene00016837_C50F2.3_C50F2.3_protein-coding J008 chrI:3877132-3877178 1.267 ceh32_T0 hlh1_T0 0.007
WBGene00016838_C50F2.4_C50F2.4_protein-coding E005 chrI:3890564-3890680 1.494 ceh32_T0 end1_T0 0.005
WBGene00016838_C50F2.4_C50F2.4_protein-coding E005 chrI:3890564-3890680 2.043 ceh32_T0 nhr25_T0 0.000
WBGene00016838_C50F2.4_C50F2.4_protein-coding E006 chrI:3890728-3890868 1.383 ceh32_T0 nhr25_T0 0.002
WBGene00016838_C50F2.4_C50F2.4_protein-coding E007 chrI:3891438-3891518 1.450 ceh32_T0 nhr25_T0 0.004
WBGene00016838_C50F2.4_C50F2.4_protein-coding J012 chrI:3890869-3891437 1.034 ceh32_T0 hlh1_T0 0.027
WBGene00016867_C52B9.4_C52B9.4_protein-coding J012 chrX:4260756-4260803 1.099 ceh32_T0 pha4_T0 0.006
WBGene00016867_C52B9.4_C52B9.4_protein-coding J012 chrX:4260756-4260803 1.238 ceh32_T0 end1_T0 0.001
WBGene00016886_C52E2.7_fbxb-96_protein-coding E002 chrII:1850316-1850403 1.115 ceh32_T0 end1_T0 0.000
WBGene00016886_C52E2.7_fbxb-96_protein-coding J003 chrII:1850262-1850315 1.084 ceh32_T0 end1_T0 0.016
WBGene00016902_C53D5.1_C53D5.1_protein-coding E001 chrI:291215-291307 1.198 ceh32_T0 hlh1_T0 0.072
WBGene00016902_C53D5.1_C53D5.1_protein-coding J011 chrI:291308-295791 1.054 ceh32_T0 hlh1_T0 0.065
WBGene00016905_C53D5.4_ztf-3_protein-coding J014 chrI:288903-288972 1.020 ceh32_T0 pha4_T0 0.021
WBGene00016906_C53D5.5_C53D5.5_protein-coding E012 chrI:310888-310979 1.073 ceh32_T0 nhr25_T0 0.001
WBGene00016906_C53D5.5_C53D5.5_protein-coding E012 chrI:310888-310979 1.160 ceh32_T0 hlh1_T0 0.027
WBGene00016943_C55B7.4_acdh-1_protein-coding E019 chrI:6499282-6499316 1.229 ceh32_T0 end1_T0 0.069
WBGene00016943_C55B7.4_acdh-1_protein-coding E020 chrI:6499317-6499557 1.524 ceh32_T0 end1_T0 0.024
WBGene00016964_C56C10.7_C56C10.7_protein-coding E015 chrII:6587483-6587569 1.075 ceh32_T0 nhr25_T0 0.000
WBGene00016966_C56C10.10_C56C10.10_protein-coding E006 chrII:6594099-6594255 1.069 ceh32_T0 pha4_T0 0.023
WBGene00016966_C56C10.10_C56C10.10_protein-coding E006 chrII:6594099-6594255 1.102 ceh32_T0 hlh1_T0 0.001
WBGene00016966_C56C10.10_C56C10.10_protein-coding E006 chrII:6594099-6594255 1.115 ceh32_T0 nhr25_T0 0.008
WBGene00016966_C56C10.10_C56C10.10_protein-coding E006 chrII:6594099-6594255 1.258 ceh32_T0 end1_T0 0.001
WBGene00016968_C56C10.12_epg-5_protein-coding E014 chrII:6608982-6609081 1.417 ceh32_T0 pha4_T0 0.029
WBGene00016968_C56C10.12_epg-5_protein-coding E015 chrII:6609131-6609192 1.136 ceh32_T0 end1_T0 0.000
WBGene00016968_C56C10.12_epg-5_protein-coding E016 chrII:6609243-6609356 2.156 ceh32_T0 pha4_T0 0.042
WBGene00016968_C56C10.12_epg-5_protein-coding J029 chrII:6608936-6608981 1.186 ceh32_T0 pha4_T0 0.100
WBGene00016968_C56C10.12_epg-5_protein-coding J031 chrII:6609193-6609242 1.228 ceh32_T0 end1_T0 0.002
WBGene00016968_C56C10.12_epg-5_protein-coding J031 chrII:6609193-6609242 1.549 ceh32_T0 pha4_T0 0.002
WBGene00016977_C56G2.1_akap-1_protein-coding J022 chrIII:6356536-6357088 1.095 ceh32_T0 end1_T0 0.000
WBGene00016977_C56G2.1_akap-1_protein-coding N033 chrIII:6357565-6357654 1.026 ceh32_T0 end1_T0 0.046
WBGene00016983_C56G2.15_C56G2.15_protein-coding E003 chrIII:6367516-6367655 1.259 ceh32_T0 pha4_T0 0.001
WBGene00016983_C56G2.15_C56G2.15_protein-coding E003 chrIII:6367516-6367655 1.448 ceh32_T0 end1_T0 0.000
WBGene00016983_C56G2.15_C56G2.15_protein-coding E004 chrIII:6367748-6367822 1.029 ceh32_T0 pha4_T0 0.070
WBGene00016983_C56G2.15_C56G2.15_protein-coding E004 chrIII:6367748-6367822 1.764 ceh32_T0 end1_T0 0.000
WBGene00016983_C56G2.15_C56G2.15_protein-coding J007 chrIII:6367656-6367747 1.077 ceh32_T0 pha4_T0 0.062
WBGene00016983_C56G2.15_C56G2.15_protein-coding J007 chrIII:6367656-6367747 1.748 ceh32_T0 end1_T0 0.000
WBGene00016989_CD4.3_CD4.3_protein-coding E002 chrV:5593709-5593849 1.087 ceh32_T0 end1_T0 0.016
WBGene00017010_D1007.15_D1007.15_protein-coding E001 chrI:4557664-4557797 1.101 ceh32_T0 hlh1_T0 0.036
WBGene00017016_D1014.3_snap-1_protein-coding E001 chrV:8130388-8130616 1.260 ceh32_T0 nhr25_T0 0.001
WBGene00017028_D1044.2_dex-1_protein-coding E002 chrIII:5527747-5527747 1.026 ceh32_T0 nhr25_T0 0.014
WBGene00017028_D1044.2_dex-1_protein-coding E003 chrIII:5527748-5527956 1.023 ceh32_T0 pha4_T0 0.048
WBGene00017028_D1044.2_dex-1_protein-coding E003 chrIII:5527748-5527956 1.173 ceh32_T0 end1_T0 0.009
WBGene00017028_D1044.2_dex-1_protein-coding J020 chrIII:5527957-5528442 1.235 ceh32_T0 pha4_T0 0.040
WBGene00017038_D1069.4_dmsr-4_protein-coding E002 chrII:348704-348999 1.987 ceh32_T0 hlh1_T0 0.031
WBGene00017065_D2092.4_D2092.4_protein-coding E001 chrI:6612187-6612556 1.376 ceh32_T0 hlh1_T0 0.087
WBGene00017065_D2092.4_D2092.4_protein-coding E002 chrI:6612628-6612697 1.723 ceh32_T0 hlh1_T0 0.021
WBGene00017065_D2092.4_D2092.4_protein-coding J009 chrI:6612557-6612627 2.010 ceh32_T0 hlh1_T0 0.004
WBGene00017074_D2096.7_D2096.7_protein-coding E016 chrIV:8377448-8377584 1.035 ceh32_T0 pha4_T0 0.003
WBGene00017079_D2096.12_D2096.12_protein-coding E001 chrIV:8363463-8363690 1.059 ceh32_T0 nhr25_T0 0.067
WBGene00017080_DC2.3_lec-12_protein-coding E007 chrV:208203-208365 1.624 ceh32_T0 end1_T0 0.025
WBGene00017080_DC2.3_lec-12_protein-coding J015 chrV:208153-208202 1.567 ceh32_T0 pha4_T0 0.000
WBGene00017080_DC2.3_lec-12_protein-coding J015 chrV:208153-208202 2.203 ceh32_T0 end1_T0 0.002
WBGene00017116_E04A4.1_fbxb-78_protein-coding E001 chrIV:4737558-4737655 1.023 ceh32_T0 nhr25_T0 0.003
WBGene00017116_E04A4.1_fbxb-78_protein-coding E001 chrIV:4737558-4737655 1.063 ceh32_T0 hlh1_T0 0.010
WBGene00017116_E04A4.1_fbxb-78_protein-coding E001 chrIV:4737558-4737655 1.212 ceh32_T0 pha4_T0 0.000
WBGene00017116_E04A4.1_fbxb-78_protein-coding E001 chrIV:4737558-4737655 1.311 ceh32_T0 end1_T0 0.000
WBGene00017121_E04A4.7_cyc-2.1_protein-coding E003 chrIV:4748450-4748481 1.642 ceh32_T0 nhr25_T0 0.000
WBGene00017164_F01F1.10_eng-1_protein-coding E007 chrIII:5868402-5868423 1.179 ceh32_T0 end1_T0 0.006
WBGene00017177_F02E8.4_F02E8.4_protein-coding J012 chrX:4455319-4455365 1.151 ceh32_T0 nhr25_T0 0.068
WBGene00017184_F02G3.1_ncam-1_protein-coding J017 chrX:693084-695261 1.236 ceh32_T0 end1_T0 0.000
WBGene00017195_F07C3.4_glo-4_protein-coding J028 chrV:9240279-9240327 1.054 ceh32_T0 hlh1_T0 0.042
WBGene00017207_F07E5.1_fbxb-6_protein-coding E002 chrII:2064682-2064890 1.531 ceh32_T0 hlh1_T0 0.030
WBGene00017207_F07E5.1_fbxb-6_protein-coding J005 chrII:2064891-2064939 1.686 ceh32_T0 hlh1_T0 0.068
WBGene00017217_F07F6.4_F07F6.4_protein-coding E009 chrII:5429352-5429403 1.123 ceh32_T0 end1_T0 0.000
WBGene00017217_F07F6.4_F07F6.4_protein-coding E009 chrII:5429352-5429403 1.188 ceh32_T0 pha4_T0 0.000
WBGene00017217_F07F6.4_F07F6.4_protein-coding J019 chrII:5429404-5429489 1.374 ceh32_T0 end1_T0 0.000
WBGene00017217_F07F6.4_F07F6.4_protein-coding J019 chrII:5429404-5429489 1.402 ceh32_T0 pha4_T0 0.000
WBGene00017220_F07F6.8_F07F6.8_protein-coding J009 chrII:5425256-5425628 1.002 ceh32_T0 hlh1_T0 0.097
WBGene00017237_F08B4.5_pole-2_protein-coding E009 chrIV:8686257-8686332 1.017 ceh32_T0 end1_T0 0.005
WBGene00017237_F08B4.5_pole-2_protein-coding E009 chrIV:8686257-8686332 1.047 ceh32_T0 pha4_T0 0.006
WBGene00017237_F08B4.5_pole-2_protein-coding E009 chrIV:8686257-8686332 1.081 ceh32_T0 nhr25_T0 0.002
WBGene00017237_F08B4.5_pole-2_protein-coding E010 chrIV:8686383-8686483 1.141 ceh32_T0 nhr25_T0 0.010
WBGene00017237_F08B4.5_pole-2_protein-coding E010 chrIV:8686383-8686483 1.273 ceh32_T0 pha4_T0 0.005
WBGene00017237_F08B4.5_pole-2_protein-coding E010 chrIV:8686383-8686483 1.334 ceh32_T0 end1_T0 0.002
WBGene00017237_F08B4.5_pole-2_protein-coding E011 chrIV:8686531-8686610 1.066 ceh32_T0 hlh1_T0 0.017
WBGene00017237_F08B4.5_pole-2_protein-coding E011 chrIV:8686531-8686610 1.273 ceh32_T0 nhr25_T0 0.011
WBGene00017237_F08B4.5_pole-2_protein-coding E011 chrIV:8686531-8686610 1.273 ceh32_T0 pha4_T0 0.016
WBGene00017237_F08B4.5_pole-2_protein-coding E011 chrIV:8686531-8686610 1.300 ceh32_T0 end1_T0 0.008
WBGene00017237_F08B4.5_pole-2_protein-coding J020 chrIV:8686333-8686382 1.196 ceh32_T0 nhr25_T0 0.001
WBGene00017237_F08B4.5_pole-2_protein-coding J020 chrIV:8686333-8686382 1.224 ceh32_T0 pha4_T0 0.001
WBGene00017237_F08B4.5_pole-2_protein-coding J020 chrIV:8686333-8686382 1.273 ceh32_T0 end1_T0 0.001
WBGene00017237_F08B4.5_pole-2_protein-coding J021 chrIV:8686484-8686530 1.032 ceh32_T0 hlh1_T0 0.037
WBGene00017237_F08B4.5_pole-2_protein-coding J021 chrIV:8686484-8686530 1.216 ceh32_T0 nhr25_T0 0.015
WBGene00017237_F08B4.5_pole-2_protein-coding J021 chrIV:8686484-8686530 1.412 ceh32_T0 pha4_T0 0.007
WBGene00017237_F08B4.5_pole-2_protein-coding J021 chrIV:8686484-8686530 1.440 ceh32_T0 end1_T0 0.003
WBGene00017243_F08C6.5_F08C6.5_protein-coding E004 chrX:7561608-7561758 5.098 ceh32_T0 end1_T0 0.044
WBGene00017245_F08D12.1_F08D12.1_protein-coding J009 chrII:2787585-2787633 1.120 ceh32_T0 pha4_T0 0.002
WBGene00017254_F08D12.11_fbxb-111_protein-coding E002 chrII:2774925-2775042 1.051 ceh32_T0 end1_T0 0.064
WBGene00017254_F08D12.11_fbxb-111_protein-coding E002 chrII:2774925-2775042 1.105 ceh32_T0 nhr25_T0 0.050
WBGene00017254_F08D12.11_fbxb-111_protein-coding J003 chrII:2774870-2774924 1.326 ceh32_T0 end1_T0 0.037
WBGene00017269_F08F8.4_F08F8.4_protein-coding E001 chrIII:7357662-7357884 1.025 ceh32_T0 end1_T0 0.010
WBGene00017274_F08F8.9_F08F8.9_protein-coding E002 chrIII:7349310-7349357 1.274 ceh32_T0 end1_T0 0.004
WBGene00017274_F08F8.9_F08F8.9_protein-coding E012 chrIII:7353972-7354090 1.023 ceh32_T0 nhr25_T0 0.002
WBGene00017280_F09D1.1_usp-39_protein-coding J013 chrII:2565364-2565415 1.083 ceh32_T0 end1_T0 0.002
WBGene00017284_F09E5.5_sec-6_protein-coding E002 chrII:5359560-5359671 1.277 ceh32_T0 nhr25_T0 0.014
WBGene00017284_F09E5.5_sec-6_protein-coding E002 chrII:5359560-5359671 1.309 ceh32_T0 hlh1_T0 0.010
WBGene00017284_F09E5.5_sec-6_protein-coding E002 chrII:5359560-5359671 1.593 ceh32_T0 pha4_T0 0.006
WBGene00017284_F09E5.5_sec-6_protein-coding E002 chrII:5359560-5359671 1.724 ceh32_T0 end1_T0 0.001
WBGene00017284_F09E5.5_sec-6_protein-coding E003 chrII:5359729-5359841 1.326 ceh32_T0 pha4_T0 0.004
WBGene00017284_F09E5.5_sec-6_protein-coding E003 chrII:5359729-5359841 1.373 ceh32_T0 end1_T0 0.002
WBGene00017284_F09E5.5_sec-6_protein-coding E004 chrII:5359889-5360183 1.028 ceh32_T0 nhr25_T0 0.013
WBGene00017284_F09E5.5_sec-6_protein-coding E004 chrII:5359889-5360183 1.261 ceh32_T0 end1_T0 0.006
WBGene00017284_F09E5.5_sec-6_protein-coding E004 chrII:5359889-5360183 1.259 ceh32_T0 pha4_T0 0.011
WBGene00017284_F09E5.5_sec-6_protein-coding J017 chrII:5359842-5359888 1.077 ceh32_T0 hlh1_T0 0.011
WBGene00017284_F09E5.5_sec-6_protein-coding J017 chrII:5359842-5359888 1.093 ceh32_T0 nhr25_T0 0.004
WBGene00017284_F09E5.5_sec-6_protein-coding J017 chrII:5359842-5359888 1.511 ceh32_T0 pha4_T0 0.004
WBGene00017284_F09E5.5_sec-6_protein-coding J017 chrII:5359842-5359888 1.645 ceh32_T0 end1_T0 0.001
WBGene00017298_F09E10.8_toca-1_protein-coding J017 chrX:1515854-1521361 1.192 ceh32_T0 end1_T0 0.006
WBGene00017326_F10C1.5_dmd-5_protein-coding J009 chrII:5773668-5774029 1.032 ceh32_T0 pha4_T0 0.000
WBGene00017334_F10D2.8_F10D2.8_protein-coding E002 chrV:7150543-7150692 4.881 ceh32_T0 end1_T0 0.045
WBGene00017334_F10D2.8_F10D2.8_protein-coding J003 chrV:7150496-7150542 1.227 ceh32_T0 end1_T0 0.006
WBGene00017340_F10D7.3_F10D7.3_protein-coding E002 chrX:17373557-17373696 1.624 ceh32_T0 pha4_T0 0.002
WBGene00017380_F11D5.1_F11D5.1_protein-coding E011 chrX:3340011-3340119 1.088 ceh32_T0 nhr25_T0 0.019
WBGene00017380_F11D5.1_F11D5.1_protein-coding J031 chrX:3339960-3340010 1.143 ceh32_T0 nhr25_T0 0.043
WBGene00017385_F11G11.5_F11G11.5_protein-coding E001 chrII:4857923-4857977 1.156 ceh32_T0 pha4_T0 0.000
WBGene00017385_F11G11.5_F11G11.5_protein-coding E001 chrII:4857923-4857977 1.196 ceh32_T0 end1_T0 0.000
WBGene00017385_F11G11.5_F11G11.5_protein-coding J009 chrII:4857978-4858069 1.164 ceh32_T0 pha4_T0 0.000
WBGene00017385_F11G11.5_F11G11.5_protein-coding J009 chrII:4857978-4858069 1.183 ceh32_T0 end1_T0 0.000
WBGene00017437_F13H8.4_nmgp-1_protein-coding E001 chrII:6260990-6261411 6.366 ceh32_T0 end1_T0 0.082
WBGene00017589_F19B10.10_F19B10.10_protein-coding J019 chrII:3680289-3680343 1.291 ceh32_T0 end1_T0 0.041
WBGene00017593_F19C7.3_F19C7.3_protein-coding E005 chrIV:4598490-4598761 1.043 ceh32_T0 pha4_T0 0.093
WBGene00017608_F19F10.12_F19F10.12_protein-coding E002 chrV:7575902-7576026 1.185 ceh32_T0 end1_T0 0.059
WBGene00017608_F19F10.12_F19F10.12_protein-coding J014 chrV:7575848-7575901 1.419 ceh32_T0 end1_T0 0.074
WBGene00017639_F20D6.10_F20D6.10_protein-coding J009 chrV:8192319-8192814 1.679 ceh32_T0 hlh1_T0 0.064
WBGene00017643_F20D12.4_czw-1_protein-coding E006 chrIV:7946583-7946592 1.131 ceh32_T0 nhr25_T0 0.003
WBGene00017675_F21F3.6_F21F3.6_protein-coding E003 chrI:4913257-4913445 1.007 ceh32_T0 pha4_T0 0.000
WBGene00017675_F21F3.6_F21F3.6_protein-coding E003 chrI:4913257-4913445 1.112 ceh32_T0 end1_T0 0.000
WBGene00017675_F21F3.6_F21F3.6_protein-coding E004 chrI:4913910-4914047 1.215 ceh32_T0 pha4_T0 0.000
WBGene00017675_F21F3.6_F21F3.6_protein-coding E004 chrI:4913910-4914047 1.254 ceh32_T0 end1_T0 0.000
WBGene00017702_F22D3.6_F22D3.6_protein-coding J018 chrII:6949054-6949100 1.102 ceh32_T0 nhr25_T0 0.019
WBGene00017706_F22E5.7_F22E5.7_protein-coding E002 chrII:2642506-2642608 5.162 ceh32_T0 hlh1_T0 0.095
WBGene00017720_F22F7.2_F22F7.2_protein-coding E008 chrV:2127172-2127267 1.935 ceh32_T0 end1_T0 0.023
WBGene00017732_F23C8.3_F23C8.3_protein-coding E002 chrI:2438815-2438922 1.002 ceh32_T0 hlh1_T0 0.030
WBGene00017732_F23C8.3_F23C8.3_protein-coding E002 chrI:2438815-2438922 1.142 ceh32_T0 pha4_T0 0.080
WBGene00017742_F23F1.1_nfyc-1_protein-coding J007 chrII:44124-44174 1.039 ceh32_T0 end1_T0 0.026
WBGene00017744_F23F1.3_fbxc-54_protein-coding E005 chrII:33409-33610 1.174 ceh32_T0 end1_T0 0.022
WBGene00017746_F23F1.5_F23F1.5_protein-coding E006 chrII:31505-31584 1.098 ceh32_T0 end1_T0 0.025
WBGene00017746_F23F1.5_F23F1.5_protein-coding E006 chrII:31505-31584 1.112 ceh32_T0 nhr25_T0 0.034
WBGene00017746_F23F1.5_F23F1.5_protein-coding J011 chrII:31458-31504 1.002 ceh32_T0 hlh1_T0 0.047
WBGene00017746_F23F1.5_F23F1.5_protein-coding J011 chrII:31458-31504 1.064 ceh32_T0 nhr25_T0 0.074
WBGene00017746_F23F1.5_F23F1.5_protein-coding J011 chrII:31458-31504 1.340 ceh32_T0 pha4_T0 0.061
WBGene00017746_F23F1.5_F23F1.5_protein-coding J011 chrII:31458-31504 1.422 ceh32_T0 end1_T0 0.005
WBGene00017763_F23H11.9_crls-1_protein-coding E005 chrIII:909845-909902 1.043 ceh32_T0 end1_T0 0.008
WBGene00017766_F25B4.2_F25B4.2_protein-coding E001 chrV:5709418-5709525 1.107 ceh32_T0 nhr25_T0 0.048
WBGene00017768_F25B4.5_F25B4.5_protein-coding E009 chrV:5682208-5682285 1.027 ceh32_T0 nhr25_T0 0.005
WBGene00017768_F25B4.5_F25B4.5_protein-coding E009 chrV:5682208-5682285 1.262 ceh32_T0 pha4_T0 0.003
WBGene00017768_F25B4.5_F25B4.5_protein-coding E009 chrV:5682208-5682285 1.324 ceh32_T0 end1_T0 0.001
WBGene00017768_F25B4.5_F25B4.5_protein-coding E010 chrV:5682569-5682630 1.074 ceh32_T0 nhr25_T0 0.005
WBGene00017768_F25B4.5_F25B4.5_protein-coding E010 chrV:5682569-5682630 1.332 ceh32_T0 pha4_T0 0.003
WBGene00017768_F25B4.5_F25B4.5_protein-coding E010 chrV:5682569-5682630 1.458 ceh32_T0 end1_T0 0.001
WBGene00017768_F25B4.5_F25B4.5_protein-coding J019 chrV:5682286-5682568 1.079 ceh32_T0 nhr25_T0 0.003
WBGene00017768_F25B4.5_F25B4.5_protein-coding J019 chrV:5682286-5682568 1.370 ceh32_T0 pha4_T0 0.001
WBGene00017768_F25B4.5_F25B4.5_protein-coding J019 chrV:5682286-5682568 1.446 ceh32_T0 end1_T0 0.001
WBGene00017782_F25E5.1_F25E5.1_protein-coding E001 chrV:7465889-7465929 1.106 ceh32_T0 hlh1_T0 0.002
WBGene00017782_F25E5.1_F25E5.1_protein-coding J019 chrV:7465930-7465982 1.108 ceh32_T0 hlh1_T0 0.001
WBGene00017797_F25G6.2_symk-1_protein-coding E001 chrV:8570311-8570430 1.106 ceh32_T0 end1_T0 0.002
WBGene00017797_F25G6.2_symk-1_protein-coding J008 chrV:8570431-8570572 1.172 ceh32_T0 end1_T0 0.005
WBGene00017816_F26B1.2_F26B1.2_protein-coding E002 chrI:6317705-6317764 1.383 ceh32_T0 pha4_T0 0.005
WBGene00017816_F26B1.2_F26B1.2_protein-coding E002 chrI:6317705-6317764 1.485 ceh32_T0 end1_T0 0.000
WBGene00017816_F26B1.2_F26B1.2_protein-coding E002 chrI:6317705-6317764 1.600 ceh32_T0 hlh1_T0 0.001
WBGene00017816_F26B1.2_F26B1.2_protein-coding E002 chrI:6317705-6317764 1.740 ceh32_T0 nhr25_T0 0.000
WBGene00017816_F26B1.2_F26B1.2_protein-coding J016 chrI:6317765-6318043 1.416 ceh32_T0 pha4_T0 0.001
WBGene00017816_F26B1.2_F26B1.2_protein-coding J016 chrI:6317765-6318043 1.487 ceh32_T0 end1_T0 0.000
WBGene00017816_F26B1.2_F26B1.2_protein-coding J016 chrI:6317765-6318043 1.599 ceh32_T0 hlh1_T0 0.001
WBGene00017816_F26B1.2_F26B1.2_protein-coding J016 chrI:6317765-6318043 1.739 ceh32_T0 nhr25_T0 0.000
WBGene00017827_F26F4.5_F26F4.5_protein-coding E005 chrIII:4890583-4890766 1.069 ceh32_T0 pha4_T0 0.000
WBGene00017827_F26F4.5_F26F4.5_protein-coding E006 chrIII:4890821-4890951 1.059 ceh32_T0 pha4_T0 0.003
WBGene00017827_F26F4.5_F26F4.5_protein-coding J012 chrIII:4890767-4890820 1.014 ceh32_T0 end1_T0 0.004
WBGene00017827_F26F4.5_F26F4.5_protein-coding J012 chrIII:4890767-4890820 1.437 ceh32_T0 pha4_T0 0.000
WBGene00017848_F27B3.6_F27B3.6_protein-coding J003 chrIII:6578244-6578329 1.165 ceh32_T0 nhr25_T0 0.080
WBGene00017911_F29A7.1_fbxb-106_protein-coding J004 chrII:2762497-2762573 1.091 ceh32_T0 end1_T0 0.018
WBGene00017920_F29B9.2_jmjd-1.2_protein-coding E002 chrIV:4660993-4661008 1.212 ceh32_T0 nhr25_T0 0.000
WBGene00017925_F29B9.11_F29B9.11_protein-coding E001 chrIV:4659551-4659630 1.112 ceh32_T0 pha4_T0 0.003
WBGene00017925_F29B9.11_F29B9.11_protein-coding E001 chrIV:4659551-4659630 1.170 ceh32_T0 end1_T0 0.001
WBGene00017925_F29B9.11_F29B9.11_protein-coding E004 chrIV:4660202-4660203 1.202 ceh32_T0 nhr25_T0 0.002
WBGene00017934_F30B5.4_F30B5.4_protein-coding E003 chrIV:4213577-4213713 1.037 ceh32_T0 hlh1_T0 0.019
WBGene00017939_F31A3.5_F31A3.5_protein-coding E011 chrX:17561284-17561464 1.118 ceh32_T0 end1_T0 0.002
WBGene00017939_F31A3.5_F31A3.5_protein-coding J021 chrX:17560266-17561283 1.071 ceh32_T0 end1_T0 0.009
WBGene00017939_F31A3.5_F31A3.5_protein-coding J021 chrX:17560266-17561283 1.090 ceh32_T0 pha4_T0 0.006
WBGene00017951_F31E3.4_panl-2_protein-coding E016 chrIII:6968045-6968115 1.216 ceh32_T0 end1_T0 0.000
WBGene00017951_F31E3.4_panl-2_protein-coding J031 chrIII:6967995-6968044 1.272 ceh32_T0 end1_T0 0.000
WBGene00017968_F32A5.2_skpo-3_protein-coding E002 chrII:7246035-7246141 2.931 ceh32_T0 end1_T0 0.036
WBGene00017968_F32A5.2_skpo-3_protein-coding E003 chrII:7246293-7246424 2.856 ceh32_T0 end1_T0 0.031
WBGene00017968_F32A5.2_skpo-3_protein-coding E004 chrII:7246469-7246569 2.856 ceh32_T0 end1_T0 0.031
WBGene00017971_F32A5.8_F32A5.8_protein-coding E001 chrII:7257022-7257102 1.094 ceh32_T0 pha4_T0 0.008
WBGene00017971_F32A5.8_F32A5.8_protein-coding E001 chrII:7257022-7257102 1.184 ceh32_T0 end1_T0 0.001
WBGene00017980_F32B5.7_F32B5.7_protein-coding E006 chrI:2674643-2674886 1.012 ceh32_T0 hlh1_T0 0.063
WBGene00017982_F32D1.2_hpo-18_protein-coding E004 chrV:4346424-4346425 1.618 ceh32_T0 nhr25_T0 0.000
WBGene00017992_F32E10.5_F32E10.5_protein-coding E005 chrIV:7577942-7578106 1.052 ceh32_T0 hlh1_T0 0.005
WBGene00017992_F32E10.5_F32E10.5_protein-coding E006 chrIV:7578157-7578381 1.062 ceh32_T0 nhr25_T0 0.054
WBGene00017992_F32E10.5_F32E10.5_protein-coding E006 chrIV:7578157-7578381 1.278 ceh32_T0 hlh1_T0 0.000
WBGene00017997_F33D4.5_mrpl-1_protein-coding J007 chrIV:7708949-7708998 1.114 ceh32_T0 pha4_T0 0.000
WBGene00017999_F33D4.7_emc-6_protein-coding E002 chrIV:7709547-7709626 1.099 ceh32_T0 end1_T0 0.000
WBGene00018009_F33D11.12_dhhc-3_protein-coding E008 chrI:5866386-5866431 1.028 ceh32_T0 end1_T0 0.010
WBGene00018009_F33D11.12_dhhc-3_protein-coding J014 chrI:5865043-5866385 1.058 ceh32_T0 end1_T0 0.003
WBGene00018011_F33E11.3_F33E11.3_protein-coding J009 chrV:303828-304621 1.024 ceh32_T0 end1_T0 0.004
WBGene00018011_F33E11.3_F33E11.3_protein-coding J009 chrV:303828-304621 1.078 ceh32_T0 pha4_T0 0.000
WBGene00018017_F33G12.5_F33G12.5_protein-coding J015 chrII:5039923-5039977 1.277 ceh32_T0 nhr25_T0 0.033
WBGene00018017_F33G12.5_F33G12.5_protein-coding J015 chrII:5039923-5039977 1.351 ceh32_T0 end1_T0 0.001
WBGene00018044_F35D11.3_F35D11.3_protein-coding E001 chrII:4608372-4608471 1.077 ceh32_T0 hlh1_T0 0.086
WBGene00018076_F35H12.4_pifk-1_protein-coding J023 chrX:923929-924356 1.003 ceh32_T0 pha4_T0 0.059
WBGene00018085_F36A4.8_ttr-20_protein-coding E002 chrIV:4246921-4247089 1.001 ceh32_T0 nhr25_T0 0.002
WBGene00018085_F36A4.8_ttr-20_protein-coding E002 chrIV:4246921-4247089 1.017 ceh32_T0 hlh1_T0 0.094
WBGene00018088_F36D4.2_trpp-4_protein-coding E002 chrV:9400460-9400563 1.017 ceh32_T0 pha4_T0 0.009
WBGene00018088_F36D4.2_trpp-4_protein-coding E002 chrV:9400460-9400563 1.118 ceh32_T0 end1_T0 0.004
WBGene00018088_F36D4.2_trpp-4_protein-coding J006 chrV:9400415-9400459 1.326 ceh32_T0 pha4_T0 0.034
WBGene00018088_F36D4.2_trpp-4_protein-coding J006 chrV:9400415-9400459 1.803 ceh32_T0 end1_T0 0.016
WBGene00018102_F36H5.3_math-28_protein-coding E013 chrII:1766329-1766530 1.116 ceh32_T0 nhr25_T0 0.027
WBGene00018104_F36H5.5_fbxb-53_protein-coding E002 chrII:1758352-1758446 1.037 ceh32_T0 hlh1_T0 0.056
WBGene00018104_F36H5.5_fbxb-53_protein-coding E004 chrII:1758501-1759382 1.285 ceh32_T0 hlh1_T0 0.011
WBGene00018106_F36H5.8_F36H5.8_protein-coding E001 chrII:1749984-1750531 1.204 ceh32_T0 end1_T0 0.007
WBGene00018159_F37F2.2_F37F2.2_protein-coding E002 chrI:1442237-1442493 1.072 ceh32_T0 end1_T0 0.004
WBGene00018159_F37F2.2_F37F2.2_protein-coding E006 chrI:1443943-1444133 1.327 ceh32_T0 nhr25_T0 0.000
WBGene00018210_F39G3.5_F39G3.5_protein-coding J007 chrV:4723001-4723047 1.363 ceh32_T0 end1_T0 0.059
WBGene00018238_F40F4.7_F40F4.7_protein-coding E005 chrX:3245857-3245980 1.012 ceh32_T0 hlh1_T0 0.000
WBGene00018238_F40F4.7_F40F4.7_protein-coding E005 chrX:3245857-3245980 1.109 ceh32_T0 nhr25_T0 0.000
WBGene00018239_F40G9.1_sec-20_protein-coding E001 chrIII:192106-192215 1.078 ceh32_T0 end1_T0 0.003
WBGene00018239_F40G9.1_sec-20_protein-coding J007 chrIII:192216-192435 1.181 ceh32_T0 end1_T0 0.035
WBGene00018239_F40G9.1_sec-20_protein-coding J007 chrIII:192216-192435 1.218 ceh32_T0 pha4_T0 0.062
WBGene00018241_F40G9.5_F40G9.5_protein-coding E004 chrIII:184385-184689 1.178 ceh32_T0 pha4_T0 0.007
WBGene00018259_F41B4.3_F41B4.3_protein-coding E003 chrX:6835854-6836006 1.216 ceh32_T0 hlh1_T0 0.048
WBGene00018269_F41C3.3_acs-11_protein-coding J007 chrII:4742250-4742303 1.087 ceh32_T0 end1_T0 0.021
WBGene00018304_F41G3.12_agr-1_protein-coding E027 chrII:6774640-6774732 1.289 ceh32_T0 pha4_T0 0.034
WBGene00018304_F41G3.12_agr-1_protein-coding E027 chrII:6774640-6774732 12.296 ceh32_T0 end1_T0 0.090
WBGene00018304_F41G3.12_agr-1_protein-coding E028 chrII:6774779-6775176 1.390 ceh32_T0 pha4_T0 0.000
WBGene00018304_F41G3.12_agr-1_protein-coding E028 chrII:6774779-6775176 12.531 ceh32_T0 end1_T0 0.019
WBGene00018304_F41G3.12_agr-1_protein-coding J055 chrII:6774733-6774778 1.567 ceh32_T0 pha4_T0 0.004
WBGene00018317_F41H10.4_F41H10.4_protein-coding E001 chrIV:5364559-5364733 1.079 ceh32_T0 end1_T0 0.001
WBGene00018319_F41H10.6_hda-6_protein-coding E012 chrIV:5363805-5363810 1.438 ceh32_T0 nhr25_T0 0.083
WBGene00018319_F41H10.6_hda-6_protein-coding E012 chrIV:5363805-5363810 1.519 ceh32_T0 hlh1_T0 0.006
WBGene00018330_F42A6.9_elks-1_protein-coding E008 chrIV:3348923-3349168 1.038 ceh32_T0 pha4_T0 0.000
WBGene00018330_F42A6.9_elks-1_protein-coding E008 chrIV:3348923-3349168 1.107 ceh32_T0 end1_T0 0.000
WBGene00018330_F42A6.9_elks-1_protein-coding E009 chrIV:3349304-3349424 1.129 ceh32_T0 end1_T0 0.016
WBGene00018330_F42A6.9_elks-1_protein-coding E009 chrIV:3349304-3349424 1.154 ceh32_T0 pha4_T0 0.000
WBGene00018330_F42A6.9_elks-1_protein-coding E010 chrIV:3349909-3350018 1.112 ceh32_T0 nhr25_T0 0.000
WBGene00018330_F42A6.9_elks-1_protein-coding E010 chrIV:3349909-3350018 1.149 ceh32_T0 hlh1_T0 0.001
WBGene00018330_F42A6.9_elks-1_protein-coding E010 chrIV:3349909-3350018 1.430 ceh32_T0 pha4_T0 0.033
WBGene00018330_F42A6.9_elks-1_protein-coding E010 chrIV:3349909-3350018 1.469 ceh32_T0 end1_T0 0.038
WBGene00018330_F42A6.9_elks-1_protein-coding J019 chrIV:3349425-3349908 1.273 ceh32_T0 pha4_T0 0.000
WBGene00018330_F42A6.9_elks-1_protein-coding J019 chrIV:3349425-3349908 1.336 ceh32_T0 end1_T0 0.051
WBGene00018335_F42A9.6_F42A9.6_protein-coding E001 chrIV:8609239-8609309 1.620 ceh32_T0 hlh1_T0 0.068
WBGene00018364_F42G9.6_dagl-2_protein-coding E012 chrIII:783296-783303 1.161 ceh32_T0 hlh1_T0 0.000
WBGene00018364_F42G9.6_dagl-2_protein-coding E012 chrIII:783296-783303 1.598 ceh32_T0 nhr25_T0 0.003
WBGene00018383_F43C11.6_F43C11.6_protein-coding E001 chrII:2342433-2342573 1.048 ceh32_T0 end1_T0 0.031
WBGene00018390_F43E2.1_F43E2.1_protein-coding E014 chrII:7377467-7377574 1.136 ceh32_T0 hlh1_T0 0.000
WBGene00018391_F43E2.2_rpb-4_protein-coding E003 chrII:7374827-7375189 2.810 ceh32_T0 end1_T0 0.013
WBGene00018399_F43H9.3_F43H9.3_protein-coding E006 chrV:8024753-8024923 1.045 ceh32_T0 nhr25_T0 0.027
WBGene00018399_F43H9.3_F43H9.3_protein-coding E006 chrV:8024753-8024923 1.489 ceh32_T0 hlh1_T0 0.002
WBGene00018409_F44B9.8_F44B9.8_protein-coding J008 chrIII:8029377-8029426 1.127 ceh32_T0 pha4_T0 0.081
WBGene00018423_F44E2.10_F44E2.10_protein-coding J008 chrIII:8829968-8830063 1.110 ceh32_T0 hlh1_T0 0.071
WBGene00018427_F44E7.5_F44E7.5_protein-coding J012 chrV:5780449-5780644 1.235 ceh32_T0 end1_T0 0.007
WBGene00018471_F45E4.6_F45E4.6_protein-coding E007 chrIV:7632435-7632672 1.171 ceh32_T0 hlh1_T0 0.034
WBGene00018475_F45E12.5_mrpl-14_protein-coding E005 chrII:7310105-7310148 1.045 ceh32_T0 nhr25_T0 0.011
WBGene00018475_F45E12.5_mrpl-14_protein-coding J007 chrII:7309243-7309989 1.114 ceh32_T0 end1_T0 0.081
WBGene00018487_F46C8.8_F46C8.8_protein-coding E003 chrX:7551727-7551804 1.211 ceh32_T0 nhr25_T0 0.056
WBGene00018487_F46C8.8_F46C8.8_protein-coding J012 chrX:7551805-7552804 1.308 ceh32_T0 nhr25_T0 0.029
WBGene00018508_F46F11.1_F46F11.1_protein-coding E001 chrI:5627819-5627873 1.020 ceh32_T0 nhr25_T0 0.096
WBGene00018508_F46F11.1_F46F11.1_protein-coding J025 chrI:5627874-5627920 1.019 ceh32_T0 nhr25_T0 0.090
WBGene00018510_F46F11.7_F46F11.7_protein-coding E008 chrI:5622514-5622717 5.959 ceh32_T0 nhr25_T0 0.011
WBGene00018510_F46F11.7_F46F11.7_protein-coding E009 chrI:5622761-5623023 1.442 ceh32_T0 nhr25_T0 0.077
WBGene00018520_F46H5.4_F46H5.4_protein-coding J070 chrX:7254459-7254516 1.361 ceh32_T0 end1_T0 0.034
WBGene00018561_F47D12.5_gadr-3_protein-coding E006 chrIII:6285581-6285835 1.377 ceh32_T0 nhr25_T0 0.000
WBGene00018561_F47D12.5_gadr-3_protein-coding E007 chrIII:6285887-6286064 2.587 ceh32_T0 nhr25_T0 0.000
WBGene00018585_F48A11.4_F48A11.4_protein-coding E007 chrII:216300-216384 1.039 ceh32_T0 end1_T0 0.000
WBGene00018585_F48A11.4_F48A11.4_protein-coding E008 chrII:216547-216621 1.016 ceh32_T0 pha4_T0 0.004
WBGene00018585_F48A11.4_F48A11.4_protein-coding E008 chrII:216547-216621 1.122 ceh32_T0 end1_T0 0.002
WBGene00018585_F48A11.4_F48A11.4_protein-coding J015 chrII:216385-216546 1.134 ceh32_T0 pha4_T0 0.001
WBGene00018585_F48A11.4_F48A11.4_protein-coding J015 chrII:216385-216546 1.202 ceh32_T0 end1_T0 0.001
WBGene00018610_F48E8.3_F48E8.3_protein-coding E001 chrIII:5461379-5461413 1.080 ceh32_T0 end1_T0 0.009
WBGene00018613_F48E8.7_skpt-1_protein-coding E007 chrIII:5448113-5448121 12.938 ceh32_T0 nhr25_T0 0.002
WBGene00018634_F49E7.2_F49E7.2_protein-coding E006 chrX:1096837-1097013 1.025 ceh32_T0 hlh1_T0 0.000
WBGene00018634_F49E7.2_F49E7.2_protein-coding E006 chrX:1096837-1097013 1.249 ceh32_T0 end1_T0 0.005
WBGene00018635_F49E8.1_nprl-2_protein-coding E010 chrIV:7558697-7558761 1.291 ceh32_T0 end1_T0 0.000
WBGene00018635_F49E8.1_nprl-2_protein-coding E010 chrIV:7558697-7558761 1.713 ceh32_T0 pha4_T0 0.000
WBGene00018636_F49E8.2_F49E8.2_protein-coding J012 chrIV:7549047-7549090 1.935 ceh32_T0 nhr25_T0 0.013
WBGene00018638_F49E8.7_F49E8.7_protein-coding E007 chrIV:7556319-7556363 1.133 ceh32_T0 pha4_T0 0.052
WBGene00018638_F49E8.7_F49E8.7_protein-coding E007 chrIV:7556319-7556363 1.238 ceh32_T0 end1_T0 0.010
WBGene00018638_F49E8.7_F49E8.7_protein-coding E007 chrIV:7556319-7556363 1.253 ceh32_T0 nhr25_T0 0.012
WBGene00018638_F49E8.7_F49E8.7_protein-coding E007 chrIV:7556319-7556363 1.310 ceh32_T0 hlh1_T0 0.000
WBGene00018638_F49E8.7_F49E8.7_protein-coding E008 chrIV:7556364-7556365 1.235 ceh32_T0 pha4_T0 0.030
WBGene00018638_F49E8.7_F49E8.7_protein-coding E008 chrIV:7556364-7556365 1.415 ceh32_T0 end1_T0 0.005
WBGene00018638_F49E8.7_F49E8.7_protein-coding E008 chrIV:7556364-7556365 1.438 ceh32_T0 hlh1_T0 0.000
WBGene00018638_F49E8.7_F49E8.7_protein-coding E008 chrIV:7556364-7556365 1.510 ceh32_T0 nhr25_T0 0.002
WBGene00018638_F49E8.7_F49E8.7_protein-coding E009 chrIV:7556366-7556447 1.238 ceh32_T0 pha4_T0 0.033
WBGene00018638_F49E8.7_F49E8.7_protein-coding E009 chrIV:7556366-7556447 1.419 ceh32_T0 end1_T0 0.006
WBGene00018638_F49E8.7_F49E8.7_protein-coding E009 chrIV:7556366-7556447 1.447 ceh32_T0 hlh1_T0 0.000
WBGene00018638_F49E8.7_F49E8.7_protein-coding E009 chrIV:7556366-7556447 1.554 ceh32_T0 nhr25_T0 0.002
WBGene00018638_F49E8.7_F49E8.7_protein-coding J014 chrIV:7556273-7556318 1.246 ceh32_T0 pha4_T0 0.000
WBGene00018638_F49E8.7_F49E8.7_protein-coding J014 chrIV:7556273-7556318 1.283 ceh32_T0 end1_T0 0.000
WBGene00018678_F52C12.1_F52C12.1_protein-coding E001 chrIV:1959854-1959976 1.171 ceh32_T0 nhr25_T0 0.000
WBGene00018678_F52C12.1_F52C12.1_protein-coding E001 chrIV:1959854-1959976 1.218 ceh32_T0 hlh1_T0 0.002
WBGene00018678_F52C12.1_F52C12.1_protein-coding E001 chrIV:1959854-1959976 1.546 ceh32_T0 pha4_T0 0.000
WBGene00018678_F52C12.1_F52C12.1_protein-coding E001 chrIV:1959854-1959976 1.630 ceh32_T0 end1_T0 0.000
WBGene00018678_F52C12.1_F52C12.1_protein-coding E003 chrIV:1960086-1960205 1.185 ceh32_T0 pha4_T0 0.000
WBGene00018678_F52C12.1_F52C12.1_protein-coding E003 chrIV:1960086-1960205 1.279 ceh32_T0 end1_T0 0.000
WBGene00018678_F52C12.1_F52C12.1_protein-coding J013 chrIV:1960206-1960545 1.174 ceh32_T0 end1_T0 0.000
WBGene00018678_F52C12.1_F52C12.1_protein-coding J013 chrIV:1960206-1960545 1.321 ceh32_T0 pha4_T0 0.000
WBGene00018680_F52C12.3_F52C12.3_protein-coding E001 chrIV:1948198-1948226 1.059 ceh32_T0 hlh1_T0 0.060
WBGene00018680_F52C12.3_F52C12.3_protein-coding E001 chrIV:1948198-1948226 1.178 ceh32_T0 nhr25_T0 0.071
WBGene00018680_F52C12.3_F52C12.3_protein-coding J009 chrIV:1948227-1948796 1.066 ceh32_T0 hlh1_T0 0.043
WBGene00018680_F52C12.3_F52C12.3_protein-coding J009 chrIV:1948227-1948796 1.179 ceh32_T0 nhr25_T0 0.057
WBGene00018681_F52C12.4_denn-4_protein-coding J038 chrIV:1935605-1937424 1.117 ceh32_T0 nhr25_T0 0.000
WBGene00018702_F52E4.5_F52E4.5_protein-coding J007 chrX:3086663-3086874 1.028 ceh32_T0 pha4_T0 0.087
WBGene00018702_F52E4.5_F52E4.5_protein-coding J007 chrX:3086663-3086874 1.042 ceh32_T0 hlh1_T0 0.084
WBGene00018702_F52E4.5_F52E4.5_protein-coding J007 chrX:3086663-3086874 1.260 ceh32_T0 nhr25_T0 0.003
WBGene00018734_F53A10.2_F53A10.2_protein-coding E002 chrII:1211077-1211173 1.206 ceh32_T0 nhr25_T0 0.002
WBGene00018734_F53A10.2_F53A10.2_protein-coding E003 chrII:1211355-1211432 1.185 ceh32_T0 nhr25_T0 0.000
WBGene00018734_F53A10.2_F53A10.2_protein-coding J015 chrII:1211174-1211354 1.160 ceh32_T0 nhr25_T0 0.022
WBGene00018734_F53A10.2_F53A10.2_protein-coding J016 chrII:1211433-1225767 1.027 ceh32_T0 nhr25_T0 0.050
WBGene00018756_F53C3.13_F53C3.13_protein-coding N018 chrII:3920387-3924460 1.093 ceh32_T0 end1_T0 0.000
WBGene00018765_F53F10.3_F53F10.3_protein-coding E002 chrI:3827219-3827446 1.170 ceh32_T0 end1_T0 0.000
WBGene00018769_F53G2.7_mnat-1_protein-coding J023 chrII:2478808-2479007 1.186 ceh32_T0 end1_T0 0.063
WBGene00018779_F53H8.3_F53H8.3_protein-coding E005 chrX:939124-939256 1.274 ceh32_T0 nhr25_T0 0.079
WBGene00018782_F54A3.3_cct-3_protein-coding E001 chrII:2233540-2233647 1.021 ceh32_T0 end1_T0 0.042
WBGene00018787_F54A5.2_cutl-20_protein-coding E002 chrI:964114-964196 1.810 ceh32_T0 pha4_T0 0.021
WBGene00018804_F54D10.3_F54D10.3_protein-coding E003 chrII:3813116-3813521 1.326 ceh32_T0 hlh1_T0 0.039
WBGene00018804_F54D10.3_F54D10.3_protein-coding E003 chrII:3813116-3813521 1.667 ceh32_T0 nhr25_T0 0.045
WBGene00018804_F54D10.3_F54D10.3_protein-coding J005 chrII:3813062-3813115 1.059 ceh32_T0 hlh1_T0 0.053
WBGene00018808_F54D10.7_F54D10.7_protein-coding E002 chrII:3820701-3821120 1.238 ceh32_T0 nhr25_T0 0.034
WBGene00018808_F54D10.7_F54D10.7_protein-coding E003 chrII:3821171-3821312 1.112 ceh32_T0 hlh1_T0 0.004
WBGene00018819_F54D12.6_rog-1_protein-coding E001 chrII:1369046-1369145 1.013 ceh32_T0 nhr25_T0 0.061
WBGene00018861_F55A4.10_cutl-21_protein-coding E001 chrX:1004337-1004427 1.400 ceh32_T0 nhr25_T0 0.064
WBGene00018861_F55A4.10_cutl-21_protein-coding E002 chrX:1005755-1005859 1.673 ceh32_T0 nhr25_T0 0.014
WBGene00018861_F55A4.10_cutl-21_protein-coding E003 chrX:1005908-1005996 1.197 ceh32_T0 nhr25_T0 0.070
WBGene00018861_F55A4.10_cutl-21_protein-coding E004 chrX:1006042-1006199 1.448 ceh32_T0 nhr25_T0 0.003
WBGene00018861_F55A4.10_cutl-21_protein-coding E004 chrX:1006042-1006199 1.738 ceh32_T0 end1_T0 0.065
WBGene00018869_F55C12.1_F55C12.1_protein-coding E008 chrII:5891863-5892675 1.002 ceh32_T0 end1_T0 0.026
WBGene00018877_F55D10.1_aman-1_protein-coding E006 chrX:4734522-4734620 1.001 ceh32_T0 end1_T0 0.015
WBGene00018877_F55D10.1_aman-1_protein-coding J027 chrX:4734621-4734670 1.078 ceh32_T0 end1_T0 0.080
WBGene00018891_F55F8.3_F55F8.3_protein-coding J024 chrI:5653348-5653391 1.065 ceh32_T0 pha4_T0 0.000
WBGene00018891_F55F8.3_F55F8.3_protein-coding J024 chrI:5653348-5653391 1.198 ceh32_T0 end1_T0 0.000
WBGene00018923_F56A6.4_eme-1_protein-coding J018 chrI:627364-629343 1.483 ceh32_T0 pha4_T0 0.000
WBGene00018928_F56B3.2_F56B3.2_protein-coding E007 chrIV:767822-767883 1.130 ceh32_T0 end1_T0 0.015
WBGene00018928_F56B3.2_F56B3.2_protein-coding E007 chrIV:767822-767883 1.243 ceh32_T0 pha4_T0 0.003
WBGene00018928_F56B3.2_F56B3.2_protein-coding E008 chrIV:767951-768032 1.148 ceh32_T0 end1_T0 0.034
WBGene00018928_F56B3.2_F56B3.2_protein-coding E009 chrIV:768320-768584 1.099 ceh32_T0 pha4_T0 0.021
WBGene00018928_F56B3.2_F56B3.2_protein-coding E009 chrIV:768320-768584 1.546 ceh32_T0 end1_T0 0.006
WBGene00018928_F56B3.2_F56B3.2_protein-coding E009 chrIV:768320-768584 1.656 ceh32_T0 hlh1_T0 0.004
WBGene00018928_F56B3.2_F56B3.2_protein-coding J016 chrIV:767884-767950 1.067 ceh32_T0 pha4_T0 0.031
WBGene00018928_F56B3.2_F56B3.2_protein-coding J016 chrIV:767884-767950 1.117 ceh32_T0 end1_T0 0.059
WBGene00018934_F56B3.11_F56B3.11_protein-coding E001 chrIV:795752-795823 1.345 ceh32_T0 pha4_T0 0.032
WBGene00018934_F56B3.11_F56B3.11_protein-coding E001 chrIV:795752-795823 1.401 ceh32_T0 end1_T0 0.001
WBGene00018953_F56C9.10_F56C9.10_protein-coding E007 chrIII:7333423-7333431 1.170 ceh32_T0 nhr25_T0 0.000
WBGene00018953_F56C9.10_F56C9.10_protein-coding J016 chrIII:7333423-7333607 1.171 ceh32_T0 pha4_T0 0.052
WBGene00018953_F56C9.10_F56C9.10_protein-coding J017 chrIII:7333432-7333607 1.270 ceh32_T0 nhr25_T0 0.000
WBGene00018958_F56C11.6_F56C11.6_protein-coding E003 chrI:173422-173508 1.345 ceh32_T0 end1_T0 0.043
WBGene00018974_F56D12.6_fcho-1_protein-coding J016 chrII:1310643-1311275 1.204 ceh32_T0 pha4_T0 0.081
WBGene00018990_F56F11.3_klf-1_protein-coding E006 chrIII:2879295-2879732 1.465 ceh32_T0 nhr25_T0 0.041
WBGene00018991_F56F11.4_F56F11.4_protein-coding E003 chrIII:2858709-2858820 1.159 ceh32_T0 end1_T0 0.016
WBGene00019007_F57B10.14_F57B10.14_protein-coding E002 chrI:6553316-6553379 1.694 ceh32_T0 end1_T0 0.052
WBGene00019007_F57B10.14_F57B10.14_protein-coding J003 chrI:6553051-6553315 1.036 ceh32_T0 end1_T0 0.049
WBGene00019007_F57B10.14_F57B10.14_protein-coding J003 chrI:6553051-6553315 1.125 ceh32_T0 pha4_T0 0.008
WBGene00019009_F57C9.2_clec-90_protein-coding E002 chrI:4845436-4845490 1.043 ceh32_T0 end1_T0 0.046
WBGene00019011_F57C9.4_F57C9.4_protein-coding J024 chrI:4830257-4830309 1.092 ceh32_T0 pha4_T0 0.000
WBGene00019017_F57F4.4_F57F4.4_protein-coding E003 chrV:6402056-6407591 5.925 ceh32_T0 hlh1_T0 0.028
WBGene00019041_F58E1.10_fbxc-22_protein-coding E003 chrII:1691022-1691077 1.257 ceh32_T0 end1_T0 0.005
WBGene00019041_F58E1.10_fbxc-22_protein-coding E003 chrII:1691022-1691077 1.306 ceh32_T0 pha4_T0 0.000
WBGene00019041_F58E1.10_fbxc-22_protein-coding J005 chrII:1690969-1691021 1.255 ceh32_T0 end1_T0 0.003
WBGene00019041_F58E1.10_fbxc-22_protein-coding J005 chrII:1690969-1691021 1.281 ceh32_T0 pha4_T0 0.000
WBGene00019077_F59A3.4_F59A3.4_protein-coding J011 chrI:5509003-5509048 1.067 ceh32_T0 pha4_T0 0.005
WBGene00019077_F59A3.4_F59A3.4_protein-coding J011 chrI:5509003-5509048 1.171 ceh32_T0 end1_T0 0.026
WBGene00019102_F59C12.3_F59C12.3_protein-coding J016 chrX:16603815-16604091 1.044 ceh32_T0 end1_T0 0.000
WBGene00019102_F59C12.3_F59C12.3_protein-coding J016 chrX:16603815-16604091 1.183 ceh32_T0 pha4_T0 0.000
WBGene00019127_F59G1.1_cgt-3_protein-coding E001 chrII:5911324-5911383 1.028 ceh32_T0 nhr25_T0 0.029
WBGene00019127_F59G1.1_cgt-3_protein-coding E001 chrII:5911324-5911383 1.304 ceh32_T0 pha4_T0 0.062
WBGene00019127_F59G1.1_cgt-3_protein-coding E001 chrII:5911324-5911383 2.092 ceh32_T0 end1_T0 0.000
WBGene00019127_F59G1.1_cgt-3_protein-coding E002 chrII:5912557-5912664 1.296 ceh32_T0 pha4_T0 0.028
WBGene00019127_F59G1.1_cgt-3_protein-coding E002 chrII:5912557-5912664 1.740 ceh32_T0 end1_T0 0.000
WBGene00019127_F59G1.1_cgt-3_protein-coding E007 chrII:5915054-5915321 1.222 ceh32_T0 end1_T0 0.001
WBGene00019127_F59G1.1_cgt-3_protein-coding J016 chrII:5911384-5912556 1.004 ceh32_T0 hlh1_T0 0.028
WBGene00019127_F59G1.1_cgt-3_protein-coding J016 chrII:5911384-5912556 1.045 ceh32_T0 nhr25_T0 0.025
WBGene00019127_F59G1.1_cgt-3_protein-coding J016 chrII:5911384-5912556 1.325 ceh32_T0 pha4_T0 0.062
WBGene00019127_F59G1.1_cgt-3_protein-coding J016 chrII:5911384-5912556 2.092 ceh32_T0 end1_T0 0.000
WBGene00019130_F59H5.1_F59H5.1_protein-coding J014 chrII:2505012-2505639 1.181 ceh32_T0 end1_T0 0.028
WBGene00019157_H05C05.1_H05C05.1_protein-coding E001 chrIII:2947091-2947175 1.345 ceh32_T0 hlh1_T0 0.064
WBGene00019157_H05C05.1_H05C05.1_protein-coding J014 chrIII:2947176-2949620 1.510 ceh32_T0 hlh1_T0 0.018
WBGene00019157_H05C05.1_H05C05.1_protein-coding J019 chrIII:2953839-2955060 1.048 ceh32_T0 end1_T0 0.035
WBGene00019157_H05C05.1_H05C05.1_protein-coding J019 chrIII:2953839-2955060 1.088 ceh32_T0 pha4_T0 0.016
WBGene00019167_H06I04.1_H06I04.1_protein-coding E001 chrIII:3091850-3091904 1.573 ceh32_T0 end1_T0 0.042
WBGene00019167_H06I04.1_H06I04.1_protein-coding E002 chrIII:3094844-3094853 1.489 ceh32_T0 end1_T0 0.021
WBGene00019167_H06I04.1_H06I04.1_protein-coding E003 chrIII:3094854-3095017 1.065 ceh32_T0 end1_T0 0.015
WBGene00019167_H06I04.1_H06I04.1_protein-coding J013 chrIII:3091905-3094843 1.559 ceh32_T0 end1_T0 0.051
WBGene00019167_H06I04.1_H06I04.1_protein-coding J014 chrIII:3095018-3097447 1.000 ceh32_T0 end1_T0 0.008
WBGene00019199_H14E04.2_H14E04.2_protein-coding E005 chrIII:2376506-2376514 1.005 ceh32_T0 pha4_T0 0.009
WBGene00019199_H14E04.2_H14E04.2_protein-coding E005 chrIII:2376506-2376514 1.042 ceh32_T0 nhr25_T0 0.003
WBGene00019199_H14E04.2_H14E04.2_protein-coding J017 chrIII:2376424-2376505 1.086 ceh32_T0 pha4_T0 0.002
WBGene00019199_H14E04.2_H14E04.2_protein-coding J017 chrIII:2376424-2376505 1.154 ceh32_T0 hlh1_T0 0.015
WBGene00019199_H14E04.2_H14E04.2_protein-coding J017 chrIII:2376424-2376505 1.459 ceh32_T0 nhr25_T0 0.000
WBGene00019205_H16O14.1_kcc-2_protein-coding E008 chrIV:6065506-6065655 1.065 ceh32_T0 nhr25_T0 0.069
WBGene00019211_H18N23.2_H18N23.2_protein-coding J015 chrX:17625608-17626529 1.014 ceh32_T0 nhr25_T0 0.002
WBGene00019211_H18N23.2_H18N23.2_protein-coding J015 chrX:17625608-17626529 1.194 ceh32_T0 end1_T0 0.003
WBGene00019245_H27M09.1_sacy-1_protein-coding E001 chrI:6851372-6851548 1.092 ceh32_T0 pha4_T0 0.059
WBGene00019245_H27M09.1_sacy-1_protein-coding E001 chrI:6851372-6851548 1.198 ceh32_T0 end1_T0 0.017
WBGene00019250_H28G03.2_H28G03.2_protein-coding E009 chrX:5214271-5214322 1.036 ceh32_T0 nhr25_T0 0.000
WBGene00019320_K02E10.6_K02E10.6_protein-coding E003 chrX:2482260-2482440 1.071 ceh32_T0 pha4_T0 0.078
WBGene00019320_K02E10.6_K02E10.6_protein-coding E003 chrX:2482260-2482440 1.170 ceh32_T0 nhr25_T0 0.029
WBGene00019323_K02F2.3_teg-4_protein-coding E002 chrI:6814663-6814731 1.173 ceh32_T0 pha4_T0 0.000
WBGene00019323_K02F2.3_teg-4_protein-coding E002 chrI:6814663-6814731 1.186 ceh32_T0 end1_T0 0.000
WBGene00019323_K02F2.3_teg-4_protein-coding J023 chrI:6814617-6814662 1.003 ceh32_T0 end1_T0 0.000
WBGene00019323_K02F2.3_teg-4_protein-coding J024 chrI:6814732-6814783 1.215 ceh32_T0 end1_T0 0.000
WBGene00019323_K02F2.3_teg-4_protein-coding J024 chrI:6814732-6814783 1.221 ceh32_T0 pha4_T0 0.000
WBGene00019396_K04F10.3_K04F10.3_protein-coding J010 chrI:6358749-6358797 1.015 ceh32_T0 end1_T0 0.005
WBGene00019413_K05F6.2_fbxb-50_protein-coding E001 chrII:1556444-1556534 1.062 ceh32_T0 hlh1_T0 0.028
WBGene00019413_K05F6.2_fbxb-50_protein-coding E001 chrII:1556444-1556534 1.448 ceh32_T0 end1_T0 0.003
WBGene00019413_K05F6.2_fbxb-50_protein-coding J003 chrII:1556535-1556592 1.293 ceh32_T0 end1_T0 0.000
WBGene00019432_K06A5.4_knl-2_protein-coding E002 chrI:6460886-6461074 1.079 ceh32_T0 nhr25_T0 0.020
WBGene00019432_K06A5.4_knl-2_protein-coding E002 chrI:6460886-6461074 1.099 ceh32_T0 hlh1_T0 0.001
WBGene00019432_K06A5.4_knl-2_protein-coding J012 chrI:6461075-6461122 1.142 ceh32_T0 hlh1_T0 0.000
WBGene00019432_K06A5.4_knl-2_protein-coding J012 chrI:6461075-6461122 1.507 ceh32_T0 end1_T0 0.000
WBGene00019432_K06A5.4_knl-2_protein-coding J012 chrI:6461075-6461122 1.533 ceh32_T0 pha4_T0 0.004
WBGene00019434_K06A5.8_nmtn-1_protein-coding E003 chrI:6476801-6476869 1.417 ceh32_T0 hlh1_T0 0.020
WBGene00019434_K06A5.8_nmtn-1_protein-coding E008 chrI:6477210-6477330 2.065 ceh32_T0 hlh1_T0 0.001
WBGene00019458_K06H7.7_K06H7.7_protein-coding E007 chrIII:8085212-8085392 1.008 ceh32_T0 pha4_T0 0.030
WBGene00019458_K06H7.7_K06H7.7_protein-coding E008 chrIII:8085444-8085515 1.037 ceh32_T0 nhr25_T0 0.008
WBGene00019458_K06H7.7_K06H7.7_protein-coding E008 chrIII:8085444-8085515 1.186 ceh32_T0 end1_T0 0.001
WBGene00019458_K06H7.7_K06H7.7_protein-coding E008 chrIII:8085444-8085515 1.204 ceh32_T0 hlh1_T0 0.023
WBGene00019458_K06H7.7_K06H7.7_protein-coding E008 chrIII:8085444-8085515 1.222 ceh32_T0 pha4_T0 0.002
WBGene00019458_K06H7.7_K06H7.7_protein-coding J015 chrIII:8085393-8085443 1.037 ceh32_T0 nhr25_T0 0.006
WBGene00019458_K06H7.7_K06H7.7_protein-coding J015 chrIII:8085393-8085443 1.187 ceh32_T0 end1_T0 0.000
WBGene00019458_K06H7.7_K06H7.7_protein-coding J015 chrIII:8085393-8085443 1.221 ceh32_T0 hlh1_T0 0.016
WBGene00019458_K06H7.7_K06H7.7_protein-coding J015 chrIII:8085393-8085443 1.227 ceh32_T0 pha4_T0 0.001
WBGene00019465_K07B1.5_acl-14_protein-coding E008 chrV:9332926-9332931 1.336 ceh32_T0 hlh1_T0 0.036
WBGene00019465_K07B1.5_acl-14_protein-coding J018 chrV:9332932-9332977 1.423 ceh32_T0 hlh1_T0 0.061
WBGene00019490_K07E3.1_K07E3.1_protein-coding J008 chrX:8110594-8110638 1.323 ceh32_T0 pha4_T0 0.000
WBGene00019503_K07H8.1_tbce-1_protein-coding J006 chrIV:8294857-8295119 1.050 ceh32_T0 pha4_T0 0.001
WBGene00019503_K07H8.1_tbce-1_protein-coding J006 chrIV:8294857-8295119 1.230 ceh32_T0 end1_T0 0.000
WBGene00019504_K07H8.2_K07H8.2_protein-coding E007 chrIV:8292765-8292775 1.002 ceh32_T0 nhr25_T0 0.013
WBGene00019504_K07H8.2_K07H8.2_protein-coding J015 chrIV:8291836-8292764 1.278 ceh32_T0 nhr25_T0 0.002
WBGene00019536_K08D12.2_rpi-2_protein-coding E003 chrIV:1712712-1712976 5.781 ceh32_T0 hlh1_T0 0.058
WBGene00019544_K08F11.5_miro-1_protein-coding J015 chrIV:4715628-4715675 1.728 ceh32_T0 end1_T0 0.000
WBGene00019598_K09H9.7_K09H9.7_protein-coding E002 chrI:3150872-3151033 1.439 ceh32_T0 end1_T0 0.040
WBGene00019606_K10B2.3_clec-88_protein-coding E002 chrII:6365982-6366348 1.076 ceh32_T0 end1_T0 0.000
WBGene00019608_K10B2.5_ani-2_protein-coding J023 chrII:6365146-6365192 1.303 ceh32_T0 pha4_T0 0.006
WBGene00019609_K10B3.1_K10B3.1_protein-coding E001 chrX:3135493-3135504 1.396 ceh32_T0 nhr25_T0 0.094
WBGene00019609_K10B3.1_K10B3.1_protein-coding E002 chrX:3135505-3135579 1.054 ceh32_T0 hlh1_T0 0.087
WBGene00019609_K10B3.1_K10B3.1_protein-coding E005 chrX:3136337-3136650 1.491 ceh32_T0 end1_T0 0.016
WBGene00019609_K10B3.1_K10B3.1_protein-coding J006 chrX:3135580-3135632 1.103 ceh32_T0 end1_T0 0.001
WBGene00019623_K10C9.1_K10C9.1_protein-coding E001 chrV:1075200-1075361 5.332 ceh32_T0 end1_T0 0.080
WBGene00019623_K10C9.1_K10C9.1_protein-coding E001 chrV:1075200-1075361 6.090 ceh32_T0 nhr25_T0 0.031
WBGene00019650_K11D12.11_K11D12.11_protein-coding J007 chrV:5037494-5037910 1.293 ceh32_T0 hlh1_T0 0.084
WBGene00019651_K11D12.12_K11D12.12_protein-coding E001 chrV:5052273-5052391 1.122 ceh32_T0 pha4_T0 0.087
WBGene00019651_K11D12.12_K11D12.12_protein-coding E001 chrV:5052273-5052391 1.436 ceh32_T0 end1_T0 0.009
WBGene00019656_K11G12.5_K11G12.5_protein-coding E007 chrX:6725562-6725668 1.261 ceh32_T0 pha4_T0 0.000
WBGene00019656_K11G12.5_K11G12.5_protein-coding E007 chrX:6725562-6725668 1.310 ceh32_T0 end1_T0 0.000
WBGene00019661_K11H12.5_K11H12.5_protein-coding E001 chrIV:677588-677986 1.243 ceh32_T0 end1_T0 0.043
WBGene00019686_K12H6.6_K12H6.6_protein-coding E010 chrII:2830924-2831079 1.020 ceh32_T0 end1_T0 0.048
WBGene00019691_K12H6.12_K12H6.12_protein-coding E001 chrII:2808167-2808234 1.210 ceh32_T0 pha4_T0 0.022
WBGene00019691_K12H6.12_K12H6.12_protein-coding E001 chrII:2808167-2808234 1.290 ceh32_T0 hlh1_T0 0.020
WBGene00019691_K12H6.12_K12H6.12_protein-coding E001 chrII:2808167-2808234 1.413 ceh32_T0 nhr25_T0 0.002
WBGene00019691_K12H6.12_K12H6.12_protein-coding E002 chrII:2809794-2809869 1.123 ceh32_T0 nhr25_T0 0.024
WBGene00019691_K12H6.12_K12H6.12_protein-coding E002 chrII:2809794-2809869 1.256 ceh32_T0 pha4_T0 0.031
WBGene00019691_K12H6.12_K12H6.12_protein-coding J009 chrII:2808235-2809793 1.212 ceh32_T0 pha4_T0 0.019
WBGene00019691_K12H6.12_K12H6.12_protein-coding J009 chrII:2808235-2809793 1.277 ceh32_T0 hlh1_T0 0.028
WBGene00019691_K12H6.12_K12H6.12_protein-coding J009 chrII:2808235-2809793 1.413 ceh32_T0 nhr25_T0 0.001
WBGene00019691_K12H6.12_K12H6.12_protein-coding J011 chrII:2810194-2810386 1.009 ceh32_T0 pha4_T0 0.073
WBGene00019693_M01A10.3_ostd-1_protein-coding J008 chrI:5550110-5550159 1.222 ceh32_T0 pha4_T0 0.019
WBGene00019693_M01A10.3_ostd-1_protein-coding J008 chrI:5550110-5550159 1.223 ceh32_T0 end1_T0 0.015
WBGene00019697_M01B12.4_M01B12.4_protein-coding E001 chrI:3070970-3070994 1.097 ceh32_T0 pha4_T0 0.069
WBGene00019697_M01B12.4_M01B12.4_protein-coding E001 chrI:3070970-3070994 1.309 ceh32_T0 hlh1_T0 0.000
WBGene00019699_M01D1.2_math-34_protein-coding E002 chrII:1026730-1027700 1.700 ceh32_T0 end1_T0 0.025
WBGene00019705_M01D1.10_fbxb-45_protein-coding E002 chrII:1043937-1044025 1.084 ceh32_T0 end1_T0 0.001
WBGene00019705_M01D1.10_fbxb-45_protein-coding E002 chrII:1043937-1044025 1.349 ceh32_T0 hlh1_T0 0.000
WBGene00019705_M01D1.10_fbxb-45_protein-coding J003 chrII:1043888-1043936 1.012 ceh32_T0 end1_T0 0.000
WBGene00019705_M01D1.10_fbxb-45_protein-coding J003 chrII:1043888-1043936 1.123 ceh32_T0 hlh1_T0 0.000
WBGene00019719_M01H9.3_M01H9.3_protein-coding E004 chrIV:4469336-4469484 1.104 ceh32_T0 end1_T0 0.000
WBGene00019719_M01H9.3_M01H9.3_protein-coding E005 chrIV:4469719-4469823 1.374 ceh32_T0 end1_T0 0.000
WBGene00019719_M01H9.3_M01H9.3_protein-coding E010 chrIV:4470713-4470820 1.109 ceh32_T0 end1_T0 0.000
WBGene00019719_M01H9.3_M01H9.3_protein-coding J019 chrIV:4469843-4470712 1.823 ceh32_T0 end1_T0 0.000
WBGene00019726_M02B7.5_bris-1_protein-coding E003 chrIV:3808080-3808208 1.118 ceh32_T0 pha4_T0 0.000
WBGene00019726_M02B7.5_bris-1_protein-coding J015 chrIV:3808209-3808820 1.095 ceh32_T0 pha4_T0 0.000
WBGene00019747_M03A1.6_ipla-1_protein-coding E012 chrII:4600333-4600434 1.736 ceh32_T0 end1_T0 0.014
WBGene00019747_M03A1.6_ipla-1_protein-coding J023 chrII:4597990-4600332 1.507 ceh32_T0 end1_T0 0.000
WBGene00019751_M03D4.4_M03D4.4_protein-coding J009 chrIV:6122225-6122861 1.159 ceh32_T0 hlh1_T0 0.021
WBGene00019760_M03F4.7_calu-1_protein-coding E007 chrX:4970896-4970911 1.379 ceh32_T0 nhr25_T0 0.000
WBGene00019762_M03F8.3_M03F8.3_protein-coding E003 chrV:5941586-5941594 1.480 ceh32_T0 hlh1_T0 0.021
WBGene00019762_M03F8.3_M03F8.3_protein-coding J008 chrV:5941250-5941585 1.583 ceh32_T0 hlh1_T0 0.000
WBGene00019766_M4.1_M4.1_protein-coding E001 chrIV:3213772-3213840 1.053 ceh32_T0 end1_T0 0.001
WBGene00019766_M4.1_M4.1_protein-coding J010 chrIV:3213841-3213895 1.055 ceh32_T0 end1_T0 0.001
WBGene00019798_M151.6_fbxb-32_protein-coding E002 chrII:3645744-3645900 1.720 ceh32_T0 hlh1_T0 0.052
WBGene00019806_R01B10.4_R01B10.4_protein-coding E004 chrV:6047336-6047479 1.104 ceh32_T0 pha4_T0 0.008
WBGene00019806_R01B10.4_R01B10.4_protein-coding E004 chrV:6047336-6047479 1.316 ceh32_T0 end1_T0 0.000
WBGene00019806_R01B10.4_R01B10.4_protein-coding E005 chrV:6047835-6047908 1.226 ceh32_T0 nhr25_T0 0.005
WBGene00019806_R01B10.4_R01B10.4_protein-coding E005 chrV:6047835-6047908 1.241 ceh32_T0 pha4_T0 0.012
WBGene00019806_R01B10.4_R01B10.4_protein-coding E005 chrV:6047835-6047908 1.266 ceh32_T0 hlh1_T0 0.001
WBGene00019806_R01B10.4_R01B10.4_protein-coding E005 chrV:6047835-6047908 1.567 ceh32_T0 end1_T0 0.005
WBGene00019806_R01B10.4_R01B10.4_protein-coding J009 chrV:6047480-6047834 1.240 ceh32_T0 nhr25_T0 0.004
WBGene00019806_R01B10.4_R01B10.4_protein-coding J009 chrV:6047480-6047834 1.289 ceh32_T0 hlh1_T0 0.000
WBGene00019806_R01B10.4_R01B10.4_protein-coding J009 chrV:6047480-6047834 1.295 ceh32_T0 pha4_T0 0.010
WBGene00019806_R01B10.4_R01B10.4_protein-coding J009 chrV:6047480-6047834 1.583 ceh32_T0 end1_T0 0.007
WBGene00019813_R01H2.5_ger-1_protein-coding E005 chrIII:7067248-7067336 1.093 ceh32_T0 end1_T0 0.000
WBGene00019813_R01H2.5_ger-1_protein-coding E005 chrIII:7067248-7067336 1.147 ceh32_T0 pha4_T0 0.021
WBGene00019813_R01H2.5_ger-1_protein-coding E006 chrIII:7067384-7067440 1.195 ceh32_T0 hlh1_T0 0.004
WBGene00019813_R01H2.5_ger-1_protein-coding E006 chrIII:7067384-7067440 1.309 ceh32_T0 end1_T0 0.002
WBGene00019813_R01H2.5_ger-1_protein-coding J011 chrIII:7067337-7067383 1.205 ceh32_T0 hlh1_T0 0.005
WBGene00019813_R01H2.5_ger-1_protein-coding J011 chrIII:7067337-7067383 1.307 ceh32_T0 end1_T0 0.001
WBGene00019823_R02D3.5_fnta-1_protein-coding E004 chrIV:240175-240307 1.157 ceh32_T0 nhr25_T0 0.005
WBGene00019825_R02D3.8_R02D3.8_protein-coding E006 chrIV:257141-257199 1.051 ceh32_T0 hlh1_T0 0.008
WBGene00019825_R02D3.8_R02D3.8_protein-coding J011 chrIV:257087-257140 1.077 ceh32_T0 hlh1_T0 0.005
WBGene00019830_R02E12.6_hrg-1_protein-coding E005 chrX:4010492-4010948 1.422 ceh32_T0 end1_T0 0.000
WBGene00019830_R02E12.6_hrg-1_protein-coding J009 chrX:4008976-4010491 1.473 ceh32_T0 end1_T0 0.000
WBGene00019844_R03E9.3_abts-4_protein-coding E018 chrX:6759141-6759254 1.049 ceh32_T0 end1_T0 0.081
WBGene00019844_R03E9.3_abts-4_protein-coding E020 chrX:6759857-6759974 1.007 ceh32_T0 nhr25_T0 0.001
WBGene00019844_R03E9.3_abts-4_protein-coding E020 chrX:6759857-6759974 1.143 ceh32_T0 end1_T0 0.008
WBGene00019844_R03E9.3_abts-4_protein-coding E021 chrX:6760020-6760478 1.132 ceh32_T0 end1_T0 0.088
WBGene00019844_R03E9.3_abts-4_protein-coding E021 chrX:6760020-6760478 1.271 ceh32_T0 nhr25_T0 0.000
WBGene00019844_R03E9.3_abts-4_protein-coding E022 chrX:6761496-6761600 1.892 ceh32_T0 nhr25_T0 0.045
WBGene00019844_R03E9.3_abts-4_protein-coding E023 chrX:6761648-6761738 1.646 ceh32_T0 nhr25_T0 0.003
WBGene00019844_R03E9.3_abts-4_protein-coding J042 chrX:6759975-6760019 1.346 ceh32_T0 nhr25_T0 0.003
WBGene00019847_R03G5.6_R03G5.6_protein-coding E002 chrX:7806674-7806832 1.078 ceh32_T0 end1_T0 0.019
WBGene00019847_R03G5.6_R03G5.6_protein-coding E003 chrX:7807156-7807247 1.104 ceh32_T0 pha4_T0 0.022
WBGene00019847_R03G5.6_R03G5.6_protein-coding E005 chrX:7807314-7807398 1.109 ceh32_T0 pha4_T0 0.045
WBGene00019864_R04A9.5_ceh-93_protein-coding E007 chrX:388607-388687 1.009 ceh32_T0 hlh1_T0 0.001
WBGene00019864_R04A9.5_ceh-93_protein-coding E008 chrX:388735-388797 1.079 ceh32_T0 hlh1_T0 0.012
WBGene00019864_R04A9.5_ceh-93_protein-coding J015 chrX:388688-388734 1.112 ceh32_T0 hlh1_T0 0.004
WBGene00019869_R04E5.2_R04E5.2_protein-coding E011 chrX:8814673-8814753 1.970 ceh32_T0 end1_T0 0.079
WBGene00019872_R04E5.9_R04E5.9_protein-coding J010 chrX:8810789-8810836 1.005 ceh32_T0 pha4_T0 0.011
WBGene00019872_R04E5.9_R04E5.9_protein-coding J010 chrX:8810789-8810836 1.067 ceh32_T0 end1_T0 0.007
WBGene00019878_R05D3.3_R05D3.3_protein-coding E002 chrIII:8364665-8364785 1.844 ceh32_T0 nhr25_T0 0.011
WBGene00019878_R05D3.3_R05D3.3_protein-coding E005 chrIII:8364842-8365029 1.382 ceh32_T0 nhr25_T0 0.083
WBGene00019882_R05D3.9_R05D3.9_protein-coding J016 chrIII:8362589-8362637 1.142 ceh32_T0 nhr25_T0 0.020
WBGene00019883_R05D3.11_met-2_protein-coding J010 chrIII:8375396-8375464 1.006 ceh32_T0 hlh1_T0 0.060
WBGene00019883_R05D3.11_met-2_protein-coding J010 chrIII:8375396-8375464 1.291 ceh32_T0 end1_T0 0.035
WBGene00019883_R05D3.11_met-2_protein-coding J010 chrIII:8375396-8375464 1.569 ceh32_T0 pha4_T0 0.042
WBGene00019892_R05F9.9_R05F9.9_protein-coding J013 chrII:4901974-4902024 1.065 ceh32_T0 hlh1_T0 0.000
WBGene00019907_R05H11.1_R05H11.1_protein-coding E001 chrIII:6795639-6795757 1.247 ceh32_T0 nhr25_T0 0.007
WBGene00019911_R06A10.4_R06A10.4_protein-coding E007 chrI:1095668-1095796 2.111 ceh32_T0 hlh1_T0 0.000
WBGene00019912_R06B10.1_R06B10.1_protein-coding E003 chrIII:967329-967727 1.073 ceh32_T0 hlh1_T0 0.037
WBGene00019946_R08C7.2_chat-1_protein-coding J016 chrIV:4447429-4447718 1.062 ceh32_T0 pha4_T0 0.000
WBGene00019946_R08C7.2_chat-1_protein-coding J016 chrIV:4447429-4447718 1.186 ceh32_T0 end1_T0 0.000
WBGene00019953_R08C7.10_wapl-1_protein-coding E016 chrIV:4445700-4445821 1.094 ceh32_T0 nhr25_T0 0.055
WBGene00019953_R08C7.10_wapl-1_protein-coding E016 chrIV:4445700-4445821 1.110 ceh32_T0 hlh1_T0 0.003
WBGene00019953_R08C7.10_wapl-1_protein-coding E016 chrIV:4445700-4445821 1.184 ceh32_T0 pha4_T0 0.042
WBGene00019953_R08C7.10_wapl-1_protein-coding E016 chrIV:4445700-4445821 1.315 ceh32_T0 end1_T0 0.015
WBGene00019953_R08C7.10_wapl-1_protein-coding E017 chrIV:4445822-4445841 1.657 ceh32_T0 pha4_T0 0.021
WBGene00019953_R08C7.10_wapl-1_protein-coding E017 chrIV:4445822-4445841 1.670 ceh32_T0 hlh1_T0 0.000
WBGene00019953_R08C7.10_wapl-1_protein-coding E017 chrIV:4445822-4445841 1.851 ceh32_T0 end1_T0 0.011
WBGene00019953_R08C7.10_wapl-1_protein-coding E017 chrIV:4445822-4445841 1.869 ceh32_T0 nhr25_T0 0.000
WBGene00020018_R12B2.2_R12B2.2_protein-coding E004 chrIII:5808929-5809207 1.006 ceh32_T0 pha4_T0 0.002
WBGene00020030_R12E2.1_R12E2.1_protein-coding E001 chrI:4182221-4182322 1.125 ceh32_T0 pha4_T0 0.000
WBGene00020094_R144.4_wip-1_protein-coding J010 chrIII:5018759-5018805 1.407 ceh32_T0 nhr25_T0 0.008
WBGene00020094_R144.4_wip-1_protein-coding J012 chrIII:5019290-5019383 1.140 ceh32_T0 end1_T0 0.026
WBGene00020099_R144.11_R144.11_protein-coding E006 chrIII:5008572-5008696 1.231 ceh32_T0 end1_T0 0.000
WBGene00020099_R144.11_R144.11_protein-coding J013 chrIII:5008697-5008748 1.451 ceh32_T0 end1_T0 0.000
WBGene00020103_R148.4_R148.4_protein-coding E004 chrIII:3172417-3172727 2.259 ceh32_T0 nhr25_T0 0.031
WBGene00020104_R148.5_R148.5_protein-coding J013 chrIII:3170558-3170841 1.169 ceh32_T0 pha4_T0 0.033
WBGene00020109_R151.6_R151.6_protein-coding J007 chrIII:7222961-7223042 1.107 ceh32_T0 end1_T0 0.000
WBGene00020114_R153.1_pde-4_protein-coding E014 chrII:7633705-7633798 1.215 ceh32_T0 end1_T0 0.028
WBGene00020114_R153.1_pde-4_protein-coding E017 chrII:7641624-7641800 1.292 ceh32_T0 end1_T0 0.017
WBGene00020114_R153.1_pde-4_protein-coding E017 chrII:7641624-7641800 1.466 ceh32_T0 nhr25_T0 0.098
WBGene00020114_R153.1_pde-4_protein-coding E021 chrII:7649789-7649886 1.970 ceh32_T0 end1_T0 0.093
WBGene00020114_R153.1_pde-4_protein-coding E021 chrII:7649789-7649886 3.204 ceh32_T0 hlh1_T0 0.000
WBGene00020131_T01A4.1_gcy-28_protein-coding E001 chrI:4481238-4481348 1.004 ceh32_T0 hlh1_T0 0.038
WBGene00020131_T01A4.1_gcy-28_protein-coding E001 chrI:4481238-4481348 1.009 ceh32_T0 nhr25_T0 0.042
WBGene00020142_T01C8.1_aak-2_protein-coding E007 chrX:16801383-16801388 1.146 ceh32_T0 nhr25_T0 0.016
WBGene00020172_T02H6.2_thoc-1_protein-coding E002 chrII:702231-702370 1.200 ceh32_T0 pha4_T0 0.033
WBGene00020199_T03G11.6_T03G11.6_protein-coding E006 chrX:5179055-5179197 1.122 ceh32_T0 end1_T0 0.000
WBGene00020199_T03G11.6_T03G11.6_protein-coding E006 chrX:5179055-5179197 1.184 ceh32_T0 nhr25_T0 0.000
WBGene00020199_T03G11.6_T03G11.6_protein-coding J011 chrX:5178999-5179054 1.123 ceh32_T0 pha4_T0 0.000
WBGene00020199_T03G11.6_T03G11.6_protein-coding J011 chrX:5178999-5179054 1.201 ceh32_T0 end1_T0 0.000
WBGene00020199_T03G11.6_T03G11.6_protein-coding J011 chrX:5178999-5179054 1.302 ceh32_T0 nhr25_T0 0.000
WBGene00020204_T04B8.2_T04B8.2_protein-coding E006 chrII:631747-631980 1.001 ceh32_T0 end1_T0 0.032
WBGene00020207_T04B8.5_T04B8.5_protein-coding E018 chrII:621140-621315 1.497 ceh32_T0 hlh1_T0 0.001
WBGene00020207_T04B8.5_T04B8.5_protein-coding E018 chrII:621140-621315 1.809 ceh32_T0 nhr25_T0 0.000
WBGene00020207_T04B8.5_T04B8.5_protein-coding J033 chrII:620975-621139 1.192 ceh32_T0 pha4_T0 0.010
WBGene00020207_T04B8.5_T04B8.5_protein-coding J033 chrII:620975-621139 1.357 ceh32_T0 hlh1_T0 0.005
WBGene00020207_T04B8.5_T04B8.5_protein-coding J033 chrII:620975-621139 1.847 ceh32_T0 nhr25_T0 0.000
WBGene00020214_T04G9.1_attf-5_protein-coding E002 chrX:788482-788598 1.022 ceh32_T0 end1_T0 0.040
WBGene00020215_T04G9.4_T04G9.4_protein-coding E001 chrX:772405-772516 1.211 ceh32_T0 end1_T0 0.007
WBGene00020215_T04G9.4_T04G9.4_protein-coding E002 chrX:773298-773358 1.264 ceh32_T0 end1_T0 0.089
WBGene00020215_T04G9.4_T04G9.4_protein-coding E003 chrX:773409-773651 1.029 ceh32_T0 end1_T0 0.002
WBGene00020215_T04G9.4_T04G9.4_protein-coding J009 chrX:772517-773297 1.149 ceh32_T0 end1_T0 0.062
WBGene00020219_T05A7.1_T05A7.1_protein-coding J008 chrII:4678339-4678397 1.082 ceh32_T0 end1_T0 0.044
WBGene00020234_T05A12.3_T05A12.3_protein-coding J024 chrIV:6887512-6887567 1.027 ceh32_T0 end1_T0 0.048
WBGene00020246_T05B11.3_clic-1_protein-coding E003 chrV:7734659-7734717 1.002 ceh32_T0 end1_T0 0.000
WBGene00020246_T05B11.3_clic-1_protein-coding J007 chrV:7734718-7734791 1.473 ceh32_T0 pha4_T0 0.000
WBGene00020246_T05B11.3_clic-1_protein-coding J007 chrV:7734718-7734791 1.830 ceh32_T0 end1_T0 0.000
WBGene00020251_T05C1.4_camt-1_protein-coding E009 chrII:4500666-4500744 1.015 ceh32_T0 hlh1_T0 0.014
WBGene00020273_T05H4.10_T05H4.10_protein-coding E008 chrV:6423748-6423990 1.103 ceh32_T0 end1_T0 0.000
WBGene00020273_T05H4.10_T05H4.10_protein-coding E009 chrV:6424039-6424155 1.079 ceh32_T0 nhr25_T0 0.000
WBGene00020273_T05H4.10_T05H4.10_protein-coding E009 chrV:6424039-6424155 1.107 ceh32_T0 hlh1_T0 0.000
WBGene00020273_T05H4.10_T05H4.10_protein-coding E009 chrV:6424039-6424155 1.266 ceh32_T0 pha4_T0 0.002
WBGene00020273_T05H4.10_T05H4.10_protein-coding E009 chrV:6424039-6424155 1.465 ceh32_T0 end1_T0 0.000
WBGene00020273_T05H4.10_T05H4.10_protein-coding J017 chrV:6423991-6424038 1.221 ceh32_T0 pha4_T0 0.000
WBGene00020274_T05H4.11_T05H4.11_protein-coding E005 chrV:6425355-6425443 1.109 ceh32_T0 end1_T0 0.000
WBGene00020274_T05H4.11_T05H4.11_protein-coding E006 chrV:6425748-6425843 1.251 ceh32_T0 nhr25_T0 0.000
WBGene00020274_T05H4.11_T05H4.11_protein-coding E006 chrV:6425748-6425843 1.768 ceh32_T0 end1_T0 0.000
WBGene00020274_T05H4.11_T05H4.11_protein-coding E008 chrV:6425897-6425952 1.116 ceh32_T0 nhr25_T0 0.000
WBGene00020274_T05H4.11_T05H4.11_protein-coding E008 chrV:6425897-6425952 1.536 ceh32_T0 end1_T0 0.000
WBGene00020274_T05H4.11_T05H4.11_protein-coding J013 chrV:6425444-6425747 1.075 ceh32_T0 nhr25_T0 0.000
WBGene00020274_T05H4.11_T05H4.11_protein-coding J013 chrV:6425444-6425747 1.692 ceh32_T0 end1_T0 0.000
WBGene00020274_T05H4.11_T05H4.11_protein-coding J014 chrV:6425844-6425896 1.146 ceh32_T0 nhr25_T0 0.000
WBGene00020274_T05H4.11_T05H4.11_protein-coding J014 chrV:6425844-6425896 1.545 ceh32_T0 end1_T0 0.000
WBGene00020297_T07A9.9_T07A9.9_protein-coding E009 chrIV:396421-396427 1.143 ceh32_T0 end1_T0 0.008
WBGene00020297_T07A9.9_T07A9.9_protein-coding J016 chrIV:395962-396161 1.040 ceh32_T0 hlh1_T0 0.008
WBGene00020300_T07A9.13_tag-261_protein-coding E004 chrIV:388404-388710 1.099 ceh32_T0 nhr25_T0 0.031
WBGene00020301_T07D1.2_T07D1.2_protein-coding J013 chrX:2435197-2438912 1.246 ceh32_T0 nhr25_T0 0.057
WBGene00020314_T07E3.3_T07E3.3_protein-coding J008 chrIII:6904503-6904546 1.410 ceh32_T0 end1_T0 0.002
WBGene00020320_T07F8.4_T07F8.4_protein-coding E006 chrII:7131827-7131883 1.204 ceh32_T0 end1_T0 0.000
WBGene00020320_T07F8.4_T07F8.4_protein-coding E006 chrII:7131827-7131883 1.262 ceh32_T0 pha4_T0 0.000
WBGene00020320_T07F8.4_T07F8.4_protein-coding J013 chrII:7131884-7131934 1.033 ceh32_T0 end1_T0 0.000
[truncated: 17,482,217 more chars]
