# Supplementary material for: The C. elegans embryonic transcriptome with tissue, time, and alternative splicing resolution
Source: Genome Res. 2019 Jun;29(6):1036–45. doi: 10.1101/gr.243394.118 (PMC6581053; doi:10.1101/gr.243394.118)
Supplement: Supplemental Material [file supp_gr.243394.118_Supplemental_Table_S10a.txt]

# Warner et al., 2018 - 89 initial exons and 24 initial splice junctions that were significantly more frequently used (i.e. log2FC >=1, padjust <=0.1) in one tissue than in all others
# WormBase WS245 coordinates
# First exons defined as tissue-specific are shown in their groups of pairwise comparisons. For an exon to be in this list
# it had to be log2FC>=1 in all valid pairwise comparisons for that tissue

#Gene			     feature	position     log2FC higher  lower
#			     				    tissue  tissue

WBGene00004929_AC7.2_soc-2 E013 chrIV:5152206-5152485 1.238 cnd1_T4 hlh1_T4
WBGene00004929_AC7.2_soc-2 E013 chrIV:5152206-5152485 1.567 cnd1_T4 pha4_T4
WBGene00004929_AC7.2_soc-2 E013 chrIV:5152206-5152485 1.590 cnd1_T4 nhr25_T4
WBGene00004929_AC7.2_soc-2 E013 chrIV:5152206-5152485 2.678 cnd1_T4 end1_T4

WBGene00015035_B0212.1_otpl-1 E007 chrIV:3572471-3572646 13.399 cnd1_T4 hlh1_T4
WBGene00015035_B0212.1_otpl-1 E007 chrIV:3572471-3572646 1.744 cnd1_T4 end1_T4
WBGene00015035_B0212.1_otpl-1 E007 chrIV:3572471-3572646 15.200 cnd1_T4 pha4_T4
WBGene00015035_B0212.1_otpl-1 E007 chrIV:3572471-3572646 2.018 cnd1_T4 nhr25_T4

WBGene00006745_B0273.4_unc-5 E013 chrIV:5528256-5528338 1.542 end1_T3 nhr25_T3
WBGene00006745_B0273.4_unc-5 E013 chrIV:5528256-5528338 2.200 end1_T3 hlh1_T3
WBGene00006745_B0273.4_unc-5 E013 chrIV:5528256-5528338 2.366 end1_T3 tbx37_T3
WBGene00006745_B0273.4_unc-5 E013 chrIV:5528256-5528338 3.098 end1_T3 pha4_T3
WBGene00006745_B0273.4_unc-5 E013 chrIV:5528256-5528338 1.510 end1_T3 cnd1_T3

WBGene00006745_B0273.4_unc-5 J021 chrIV:5516265-5528256 2.009 nhr25_T0 tbx37_T0
WBGene00006745_B0273.4_unc-5 J021 chrIV:5516265-5528256 2.114 nhr25_T0 pha4_T0
WBGene00006745_B0273.4_unc-5 J021 chrIV:5516265-5528256 1.389 nhr25_T0 end1_T0
WBGene00006745_B0273.4_unc-5 J021 chrIV:5516265-5528256 2.036 nhr25_T0 cnd1_T0
WBGene00006745_B0273.4_unc-5 J021 chrIV:5516265-5528256 2.949 nhr25_T0 hlh1_T0
WBGene00006745_B0273.4_unc-5 J021 chrIV:5516265-5528256 1.832 nhr25_T1 tbx37_T1
WBGene00006745_B0273.4_unc-5 J021 chrIV:5516265-5528256 1.843 nhr25_T1 pha4_T1
WBGene00006745_B0273.4_unc-5 J021 chrIV:5516265-5528256 1.210 nhr25_T1 end1_T1
WBGene00006745_B0273.4_unc-5 J021 chrIV:5516265-5528256 2.131 nhr25_T1 cnd1_T1
WBGene00006745_B0273.4_unc-5 J021 chrIV:5516265-5528256 2.436 nhr25_T1 hlh1_T1

WBGene00000289_C01G6.8_cam-1 E011 chrII:9310224-9310301 1.899 tbx37_T0 nhr25_T0
WBGene00000289_C01G6.8_cam-1 E011 chrII:9310224-9310301 2.049 tbx37_T0 end1_T0
WBGene00000289_C01G6.8_cam-1 E011 chrII:9310224-9310301 2.094 tbx37_T0 hlh1_T0

WBGene00000289_C01G6.8_cam-1 J019 chrII:9304822-9310224 1.979 tbx37_T0 nhr25_T0
WBGene00000289_C01G6.8_cam-1 J019 chrII:9304822-9310224 2.091 tbx37_T0 hlh1_T0
WBGene00000289_C01G6.8_cam-1 J019 chrII:9304822-9310224 2.126 tbx37_T0 end1_T0

WBGene00000289_C01G6.8_cam-1 E011 chrII:9310224-9310301 1.379 tbx37_T1 hlh1_T1
WBGene00000289_C01G6.8_cam-1 E011 chrII:9310224-9310301 1.491 tbx37_T1 nhr25_T1
WBGene00000289_C01G6.8_cam-1 E011 chrII:9310224-9310301 1.645 tbx37_T1 end1_T1

WBGene00000289_C01G6.8_cam-1 J019 chrII:9304822-9310224 1.359 tbx37_T1 hlh1_T1
WBGene00000289_C01G6.8_cam-1 J019 chrII:9304822-9310224 1.489 tbx37_T1 nhr25_T1
WBGene00000289_C01G6.8_cam-1 J019 chrII:9304822-9310224 1.717 tbx37_T1 end1_T1

WBGene00001333_C01G8.5_erm-1 E011 chrI:5290617-5290694 1.562 end1_T3 hlh1_T3
WBGene00001333_C01G8.5_erm-1 E011 chrI:5290617-5290694 1.841 end1_T3 pha4_T3
WBGene00001333_C01G8.5_erm-1 E011 chrI:5290617-5290694 2.650 end1_T3 tbx37_T3
WBGene00001333_C01G8.5_erm-1 E011 chrI:5290617-5290694 3.257 end1_T3 nhr25_T3
WBGene00001333_C01G8.5_erm-1 E011 chrI:5290617-5290694 2.442 end1_T3 cnd1_T3
WBGene00001333_C01G8.5_erm-1 E011 chrI:5290617-5290694 1.812 end1_T4 pha4_T4
WBGene00001333_C01G8.5_erm-1 E011 chrI:5290617-5290694 1.903 end1_T4 hlh1_T4
WBGene00001333_C01G8.5_erm-1 E011 chrI:5290617-5290694 2.480 end1_T4 nhr25_T4
WBGene00001333_C01G8.5_erm-1 E011 chrI:5290617-5290694 2.601 end1_T4 tbx37_T4
WBGene00001333_C01G8.5_erm-1 E011 chrI:5290617-5290694 2.054 end1_T4 cnd1_T4

WBGene00006823_C06A5.7_unc-94 E012 chrI:6000754-6001099 2.240 hlh1_T1 nhr25_T1
WBGene00006823_C06A5.7_unc-94 E012 chrI:6000754-6001099 2.618 hlh1_T1 tbx37_T1
WBGene00006823_C06A5.7_unc-94 E012 chrI:6000754-6001099 2.959 hlh1_T1 pha4_T1
WBGene00006823_C06A5.7_unc-94 E012 chrI:6000754-6001099 1.265 hlh1_T1 end1_T1
WBGene00006823_C06A5.7_unc-94 E012 chrI:6000754-6001099 2.012 hlh1_T1 cnd1_T1

WBGene00006823_C06A5.7_unc-94 J023 chrI:5998803-6000754 2.082 hlh1_T1 tbx37_T1
WBGene00006823_C06A5.7_unc-94 J023 chrI:5998803-6000754 2.245 hlh1_T1 nhr25_T1
WBGene00006823_C06A5.7_unc-94 J023 chrI:5998803-6000754 2.670 hlh1_T1 pha4_T1
WBGene00006823_C06A5.7_unc-94 J023 chrI:5998803-6000754 1.032 hlh1_T1 end1_T1
WBGene00006823_C06A5.7_unc-94 J023 chrI:5998803-6000754 2.092 hlh1_T1 cnd1_T1

WBGene00006823_C06A5.7_unc-94 E012 chrI:6000754-6001099 2.001 hlh1_T2 nhr25_T2
WBGene00006823_C06A5.7_unc-94 E012 chrI:6000754-6001099 2.399 hlh1_T2 pha4_T2
WBGene00006823_C06A5.7_unc-94 E012 chrI:6000754-6001099 3.048 hlh1_T2 tbx37_T2
WBGene00006823_C06A5.7_unc-94 E012 chrI:6000754-6001099 1.044 hlh1_T2 end1_T2
WBGene00006823_C06A5.7_unc-94 E012 chrI:6000754-6001099 1.885 hlh1_T2 cnd1_T2
WBGene00006823_C06A5.7_unc-94 E012 chrI:6000754-6001099 1.949 hlh1_T3 nhr25_T3
WBGene00006823_C06A5.7_unc-94 E012 chrI:6000754-6001099 2.186 hlh1_T3 tbx37_T3
WBGene00006823_C06A5.7_unc-94 E012 chrI:6000754-6001099 2.368 hlh1_T3 pha4_T3
WBGene00006823_C06A5.7_unc-94 E012 chrI:6000754-6001099 1.538 hlh1_T3 end1_T3
WBGene00006823_C06A5.7_unc-94 E012 chrI:6000754-6001099 1.701 hlh1_T3 cnd1_T3
WBGene00006823_C06A5.7_unc-94 E012 chrI:6000754-6001099 1.354 hlh1_T4 nhr25_T4
WBGene00006823_C06A5.7_unc-94 E012 chrI:6000754-6001099 1.878 hlh1_T4 tbx37_T4
WBGene00006823_C06A5.7_unc-94 E012 chrI:6000754-6001099 2.573 hlh1_T4 pha4_T4
WBGene00006823_C06A5.7_unc-94 E012 chrI:6000754-6001099 1.077 hlh1_T4 cnd1_T4
WBGene00006823_C06A5.7_unc-94 E012 chrI:6000754-6001099 1.485 hlh1_T4 end1_T4

WBGene00006823_C06A5.7_unc-94 J023 chrI:5998803-6000754 1.442 hlh1_T4 nhr25_T4
WBGene00006823_C06A5.7_unc-94 J023 chrI:5998803-6000754 1.948 hlh1_T4 tbx37_T4
WBGene00006823_C06A5.7_unc-94 J023 chrI:5998803-6000754 2.546 hlh1_T4 pha4_T4
WBGene00006823_C06A5.7_unc-94 J023 chrI:5998803-6000754 1.146 hlh1_T4 end1_T4
WBGene00006823_C06A5.7_unc-94 J023 chrI:5998803-6000754 1.191 hlh1_T4 cnd1_T4

WBGene00000223_C07G2.2_atf-7 E010 chrIII:4494186-4494450 1.053 end1_T0 pha4_T0
WBGene00000223_C07G2.2_atf-7 E010 chrIII:4494186-4494450 1.302 end1_T0 hlh1_T0
WBGene00000223_C07G2.2_atf-7 E010 chrIII:4494186-4494450 1.433 end1_T0 tbx37_T0
WBGene00000223_C07G2.2_atf-7 E010 chrIII:4494186-4494450 1.833 end1_T0 nhr25_T0
WBGene00000223_C07G2.2_atf-7 E010 chrIII:4494186-4494450 1.717 end1_T0 cnd1_T0
WBGene00000223_C07G2.2_atf-7 E010 chrIII:4494186-4494450 1.293 end1_T1 pha4_T1
WBGene00000223_C07G2.2_atf-7 E010 chrIII:4494186-4494450 1.424 end1_T1 tbx37_T1
WBGene00000223_C07G2.2_atf-7 E010 chrIII:4494186-4494450 1.751 end1_T1 hlh1_T1
WBGene00000223_C07G2.2_atf-7 E010 chrIII:4494186-4494450 1.789 end1_T1 nhr25_T1
WBGene00000223_C07G2.2_atf-7 E010 chrIII:4494186-4494450 1.678 end1_T1 cnd1_T1
WBGene00000223_C07G2.2_atf-7 E010 chrIII:4494186-4494450 1.407 end1_T2 hlh1_T2
WBGene00000223_C07G2.2_atf-7 E010 chrIII:4494186-4494450 1.549 end1_T2 nhr25_T2
WBGene00000223_C07G2.2_atf-7 E010 chrIII:4494186-4494450 1.738 end1_T2 tbx37_T2
WBGene00000223_C07G2.2_atf-7 E010 chrIII:4494186-4494450 2.055 end1_T2 pha4_T2
WBGene00000223_C07G2.2_atf-7 E010 chrIII:4494186-4494450 1.759 end1_T2 cnd1_T2
WBGene00000223_C07G2.2_atf-7 E010 chrIII:4494186-4494450 1.675 end1_T3 hlh1_T3
WBGene00000223_C07G2.2_atf-7 E010 chrIII:4494186-4494450 1.709 end1_T3 nhr25_T3
WBGene00000223_C07G2.2_atf-7 E010 chrIII:4494186-4494450 1.816 end1_T3 tbx37_T3
WBGene00000223_C07G2.2_atf-7 E010 chrIII:4494186-4494450 2.163 end1_T3 pha4_T3
WBGene00000223_C07G2.2_atf-7 E010 chrIII:4494186-4494450 2.313 end1_T3 cnd1_T3
WBGene00000223_C07G2.2_atf-7 E010 chrIII:4494186-4494450 1.185 end1_T4 nhr25_T4
WBGene00000223_C07G2.2_atf-7 E010 chrIII:4494186-4494450 1.240 end1_T4 hlh1_T4
WBGene00000223_C07G2.2_atf-7 E010 chrIII:4494186-4494450 1.297 end1_T4 pha4_T4
WBGene00000223_C07G2.2_atf-7 E010 chrIII:4494186-4494450 1.544 end1_T4 tbx37_T4
WBGene00000223_C07G2.2_atf-7 E010 chrIII:4494186-4494450 1.428 end1_T4 cnd1_T4

WBGene00007554_C13G3.3_pptr-2 E009 chrV:11030679-11030845 13.085 hlh1_T2 nhr25_T2
WBGene00007554_C13G3.3_pptr-2 E009 chrV:11030679-11030845 1.710 hlh1_T2 pha4_T2
WBGene00007554_C13G3.3_pptr-2 E009 chrV:11030679-11030845 2.720 hlh1_T2 tbx37_T2
WBGene00007554_C13G3.3_pptr-2 E009 chrV:11030679-11030845 1.244 hlh1_T2 end1_T2
WBGene00007554_C13G3.3_pptr-2 E009 chrV:11030679-11030845 13.950 hlh1_T2 cnd1_T2

WBGene00006496_C14A11.3_cgef-1 E001 chrX:2772041-2772169 14.658 cnd1_T2 end1_T2
WBGene00006496_C14A11.3_cgef-1 E001 chrX:2772041-2772169 1.697 cnd1_T2 hlh1_T2
WBGene00006496_C14A11.3_cgef-1 E001 chrX:2772041-2772169 15.036 cnd1_T2 nhr25_T2
WBGene00006496_C14A11.3_cgef-1 E001 chrX:2772041-2772169 3.326 cnd1_T2 pha4_T2

WBGene00015926_C17H11.6_C17H11.6 E022 chrX:8203730-8203779 1.188 tbx37_T1 end1_T1
WBGene00015926_C17H11.6_C17H11.6 E022 chrX:8203730-8203779 1.226 tbx37_T1 hlh1_T1
WBGene00015926_C17H11.6_C17H11.6 E022 chrX:8203730-8203779 1.753 tbx37_T1 nhr25_T1

WBGene00015926_C17H11.6_C17H11.6 J042 chrX:8203623-8203730 1.185 tbx37_T1 end1_T1
WBGene00015926_C17H11.6_C17H11.6 J042 chrX:8203623-8203730 1.225 tbx37_T1 hlh1_T1
WBGene00015926_C17H11.6_C17H11.6 J042 chrX:8203623-8203730 1.753 tbx37_T1 nhr25_T1

WBGene00016006_C23F12.1_fln-2 E001 chrX:9397700-9397832 1.726 pha4_T2 hlh1_T2
WBGene00016006_C23F12.1_fln-2 E001 chrX:9397700-9397832 2.676 pha4_T2 cnd1_T2
WBGene00016006_C23F12.1_fln-2 E001 chrX:9397700-9397832 3.024 pha4_T2 end1_T2
WBGene00016006_C23F12.1_fln-2 E001 chrX:9397700-9397832 3.632 pha4_T2 nhr25_T2
WBGene00016006_C23F12.1_fln-2 E001 chrX:9397700-9397832 1.291 pha4_T3 hlh1_T3
WBGene00016006_C23F12.1_fln-2 E001 chrX:9397700-9397832 2.129 pha4_T3 end1_T3
WBGene00016006_C23F12.1_fln-2 E001 chrX:9397700-9397832 2.284 pha4_T3 nhr25_T3
WBGene00016006_C23F12.1_fln-2 E001 chrX:9397700-9397832 2.600 pha4_T3 cnd1_T3
WBGene00016006_C23F12.1_fln-2 E001 chrX:9397700-9397832 1.192 pha4_T4 hlh1_T4
WBGene00016006_C23F12.1_fln-2 E001 chrX:9397700-9397832 1.369 pha4_T4 cnd1_T4
WBGene00016006_C23F12.1_fln-2 E001 chrX:9397700-9397832 1.504 pha4_T4 end1_T4
WBGene00016006_C23F12.1_fln-2 E001 chrX:9397700-9397832 1.653 pha4_T4 nhr25_T4

WBGene00016162_C27D6.4_crh-2 E010 chrII:5185651-5186267 1.741 end1_T0 nhr25_T0
WBGene00016162_C27D6.4_crh-2 E010 chrII:5185651-5186267 2.266 end1_T0 pha4_T0
WBGene00016162_C27D6.4_crh-2 E010 chrII:5185651-5186267 2.787 end1_T0 tbx37_T0
WBGene00016162_C27D6.4_crh-2 E010 chrII:5185651-5186267 3.005 end1_T0 hlh1_T0
WBGene00016162_C27D6.4_crh-2 E010 chrII:5185651-5186267 2.474 end1_T0 cnd1_T0
WBGene00016162_C27D6.4_crh-2 E010 chrII:5185651-5186267 1.791 end1_T2 hlh1_T2
WBGene00016162_C27D6.4_crh-2 E010 chrII:5185651-5186267 1.808 end1_T2 nhr25_T2
WBGene00016162_C27D6.4_crh-2 E010 chrII:5185651-5186267 2.048 end1_T2 tbx37_T2
WBGene00016162_C27D6.4_crh-2 E010 chrII:5185651-5186267 3.002 end1_T2 pha4_T2
WBGene00016162_C27D6.4_crh-2 E010 chrII:5185651-5186267 3.405 end1_T2 cnd1_T2
WBGene00016162_C27D6.4_crh-2 E010 chrII:5185651-5186267 1.467 end1_T3 pha4_T3
WBGene00016162_C27D6.4_crh-2 E010 chrII:5185651-5186267 1.676 end1_T3 hlh1_T3
WBGene00016162_C27D6.4_crh-2 E010 chrII:5185651-5186267 1.882 end1_T3 tbx37_T3
WBGene00016162_C27D6.4_crh-2 E010 chrII:5185651-5186267 2.010 end1_T3 nhr25_T3
WBGene00016162_C27D6.4_crh-2 E010 chrII:5185651-5186267 3.056 end1_T3 cnd1_T3
WBGene00016162_C27D6.4_crh-2 E010 chrII:5185651-5186267 1.113 end1_T4 pha4_T4
WBGene00016162_C27D6.4_crh-2 E010 chrII:5185651-5186267 1.507 end1_T4 hlh1_T4
WBGene00016162_C27D6.4_crh-2 E010 chrII:5185651-5186267 1.851 end1_T4 tbx37_T4
WBGene00016162_C27D6.4_crh-2 E010 chrII:5185651-5186267 2.185 end1_T4 nhr25_T4
WBGene00016162_C27D6.4_crh-2 E010 chrII:5185651-5186267 2.792 end1_T4 cnd1_T4

WBGene00016197_C28H8.6_pxl-1 E012 chrIII:5895960-5896006 2.271 hlh1_T3 nhr25_T3
WBGene00016197_C28H8.6_pxl-1 E012 chrIII:5895960-5896006 2.948 hlh1_T3 pha4_T3
WBGene00016197_C28H8.6_pxl-1 E012 chrIII:5895960-5896006 3.915 hlh1_T3 tbx37_T3
WBGene00016197_C28H8.6_pxl-1 E012 chrIII:5895960-5896006 1.860 hlh1_T3 cnd1_T3
WBGene00016197_C28H8.6_pxl-1 E012 chrIII:5895960-5896006 2.640 hlh1_T3 end1_T3

WBGene00016197_C28H8.6_pxl-1 J024 chrIII:5895679-5895960 2.243 hlh1_T3 nhr25_T3
WBGene00016197_C28H8.6_pxl-1 J024 chrIII:5895679-5895960 2.922 hlh1_T3 pha4_T3
WBGene00016197_C28H8.6_pxl-1 J024 chrIII:5895679-5895960 3.889 hlh1_T3 tbx37_T3
WBGene00016197_C28H8.6_pxl-1 J024 chrIII:5895679-5895960 1.832 hlh1_T3 cnd1_T3
WBGene00016197_C28H8.6_pxl-1 J024 chrIII:5895679-5895960 2.610 hlh1_T3 end1_T3

WBGene00016197_C28H8.6_pxl-1 E012 chrIII:5895960-5896006 1.322 hlh1_T4 nhr25_T4
WBGene00016197_C28H8.6_pxl-1 E012 chrIII:5895960-5896006 1.804 hlh1_T4 tbx37_T4
WBGene00016197_C28H8.6_pxl-1 E012 chrIII:5895960-5896006 2.992 hlh1_T4 pha4_T4
WBGene00016197_C28H8.6_pxl-1 E012 chrIII:5895960-5896006 1.206 hlh1_T4 cnd1_T4
WBGene00016197_C28H8.6_pxl-1 E012 chrIII:5895960-5896006 1.568 hlh1_T4 end1_T4

WBGene00016197_C28H8.6_pxl-1 J024 chrIII:5895679-5895960 1.318 hlh1_T4 nhr25_T4
WBGene00016197_C28H8.6_pxl-1 J024 chrIII:5895679-5895960 1.803 hlh1_T4 tbx37_T4
WBGene00016197_C28H8.6_pxl-1 J024 chrIII:5895679-5895960 2.991 hlh1_T4 pha4_T4
WBGene00016197_C28H8.6_pxl-1 J024 chrIII:5895679-5895960 1.203 hlh1_T4 cnd1_T4
WBGene00016197_C28H8.6_pxl-1 J024 chrIII:5895679-5895960 1.566 hlh1_T4 end1_T4

WBGene00001101_C34F11.9_dsh-1 E011 chrII:5219155-5220710 1.034 hlh1_T4 tbx37_T4
WBGene00001101_C34F11.9_dsh-1 E011 chrII:5219155-5220710 1.089 hlh1_T4 nhr25_T4
WBGene00001101_C34F11.9_dsh-1 E011 chrII:5219155-5220710 1.107 hlh1_T4 pha4_T4
WBGene00001101_C34F11.9_dsh-1 E011 chrII:5219155-5220710 1.035 hlh1_T4 end1_T4
WBGene00001101_C34F11.9_dsh-1 E011 chrII:5219155-5220710 1.115 hlh1_T4 cnd1_T4

WBGene00002990_C37F5.1_lin-1 J015 chrIV:2300217-2300262 12.966 hlh1_T4 pha4_T4
WBGene00002990_C37F5.1_lin-1 J015 chrIV:2300217-2300262 14.206 hlh1_T4 tbx37_T4
WBGene00002990_C37F5.1_lin-1 J015 chrIV:2300217-2300262 2.513 hlh1_T4 nhr25_T4
WBGene00002990_C37F5.1_lin-1 J015 chrIV:2300217-2300262 1.565 hlh1_T4 end1_T4
WBGene00002990_C37F5.1_lin-1 J015 chrIV:2300217-2300262 3.135 hlh1_T4 cnd1_T4

WBGene00008183_C48G7.3_rin-1 E013 chrV:14796883-14797012 14.489 pha4_T3 nhr25_T3
WBGene00008183_C48G7.3_rin-1 E013 chrV:14796883-14797012 2.688 pha4_T3 cnd1_T3
WBGene00008183_C48G7.3_rin-1 E013 chrV:14796883-14797012 2.754 pha4_T3 end1_T3
WBGene00008183_C48G7.3_rin-1 E013 chrV:14796883-14797012 2.780 pha4_T3 hlh1_T3
WBGene00008183_C48G7.3_rin-1 E013 chrV:14796883-14797012 1.364 pha4_T4 end1_T4
WBGene00008183_C48G7.3_rin-1 E013 chrV:14796883-14797012 2.228 pha4_T4 nhr25_T4
WBGene00008183_C48G7.3_rin-1 E013 chrV:14796883-14797012 2.914 pha4_T4 cnd1_T4
WBGene00008183_C48G7.3_rin-1 E013 chrV:14796883-14797012 3.188 pha4_T4 hlh1_T4
WBGene00008183_C48G7.3_rin-1 E013 chrV:14796883-14797012 1.033 tbx37_T4 end1_T4
WBGene00008183_C48G7.3_rin-1 E013 chrV:14796883-14797012 1.895 tbx37_T4 nhr25_T4
WBGene00008183_C48G7.3_rin-1 E013 chrV:14796883-14797012 2.833 tbx37_T4 hlh1_T4

WBGene00000266_C53B4.7_bre-1 E002 chrIV:8987267-8987301 2.035 end1_T3 pha4_T3
WBGene00000266_C53B4.7_bre-1 E002 chrIV:8987267-8987301 2.716 end1_T3 tbx37_T3
WBGene00000266_C53B4.7_bre-1 E002 chrIV:8987267-8987301 2.908 end1_T3 nhr25_T3
WBGene00000266_C53B4.7_bre-1 E002 chrIV:8987267-8987301 3.090 end1_T3 hlh1_T3
WBGene00000266_C53B4.7_bre-1 E002 chrIV:8987267-8987301 4.645 end1_T3 cnd1_T3

WBGene00000266_C53B4.7_bre-1 J014 chrIV:8987301-8988769 2.236 end1_T3 pha4_T3
WBGene00000266_C53B4.7_bre-1 J014 chrIV:8987301-8988769 2.709 end1_T3 tbx37_T3
WBGene00000266_C53B4.7_bre-1 J014 chrIV:8987301-8988769 2.901 end1_T3 nhr25_T3
WBGene00000266_C53B4.7_bre-1 J014 chrIV:8987301-8988769 3.080 end1_T3 hlh1_T3
WBGene00000266_C53B4.7_bre-1 J014 chrIV:8987301-8988769 4.637 end1_T3 cnd1_T3

WBGene00000266_C53B4.7_bre-1 E002 chrIV:8987267-8987301 2.012 end1_T4 pha4_T4
WBGene00000266_C53B4.7_bre-1 E002 chrIV:8987267-8987301 2.507 end1_T4 nhr25_T4
WBGene00000266_C53B4.7_bre-1 E002 chrIV:8987267-8987301 3.240 end1_T4 hlh1_T4
WBGene00000266_C53B4.7_bre-1 E002 chrIV:8987267-8987301 3.399 end1_T4 tbx37_T4
WBGene00000266_C53B4.7_bre-1 E002 chrIV:8987267-8987301 3.430 end1_T4 cnd1_T4

WBGene00000266_C53B4.7_bre-1 J014 chrIV:8987301-8988769 2.053 end1_T4 pha4_T4
WBGene00000266_C53B4.7_bre-1 J014 chrIV:8987301-8988769 2.500 end1_T4 nhr25_T4
WBGene00000266_C53B4.7_bre-1 J014 chrIV:8987301-8988769 3.235 end1_T4 hlh1_T4
WBGene00000266_C53B4.7_bre-1 J014 chrIV:8987301-8988769 3.392 end1_T4 tbx37_T4
WBGene00000266_C53B4.7_bre-1 J014 chrIV:8987301-8988769 3.535 end1_T4 cnd1_T4

WBGene00016977_C56G2.1_akap-1 E001 chrIII:6353383-6353780 1.027 cnd1_T4 hlh1_T4
WBGene00016977_C56G2.1_akap-1 E001 chrIII:6353383-6353780 1.320 cnd1_T4 pha4_T4
WBGene00016977_C56G2.1_akap-1 E001 chrIII:6353383-6353780 1.355 cnd1_T4 nhr25_T4
WBGene00016977_C56G2.1_akap-1 E001 chrIII:6353383-6353780 2.113 cnd1_T4 end1_T4

WBGene00017012_D1009.1_acs-22 E001 chrX:8931240-8931323 1.040 pha4_T3 end1_T3
WBGene00017012_D1009.1_acs-22 E001 chrX:8931240-8931323 1.785 pha4_T3 cnd1_T3
WBGene00017012_D1009.1_acs-22 E001 chrX:8931240-8931323 2.031 pha4_T3 hlh1_T3
WBGene00017012_D1009.1_acs-22 E001 chrX:8931240-8931323 2.086 pha4_T3 nhr25_T3

WBGene00017012_D1009.1_acs-22 J016 chrX:8931323-8934556 1.071 pha4_T3 end1_T3
WBGene00017012_D1009.1_acs-22 J016 chrX:8931323-8934556 1.739 pha4_T3 cnd1_T3
WBGene00017012_D1009.1_acs-22 J016 chrX:8931323-8934556 2.006 pha4_T3 hlh1_T3
WBGene00017012_D1009.1_acs-22 J016 chrX:8931323-8934556 2.039 pha4_T3 nhr25_T3

WBGene00008419_D2030.9_wdr-23 E003 chrI:7597069-7597212 1.154 end1_T1 nhr25_T1
WBGene00008419_D2030.9_wdr-23 E003 chrI:7597069-7597212 1.447 end1_T1 hlh1_T1
WBGene00008419_D2030.9_wdr-23 E003 chrI:7597069-7597212 1.574 end1_T1 pha4_T1
WBGene00008419_D2030.9_wdr-23 E003 chrI:7597069-7597212 2.486 end1_T1 tbx37_T1
WBGene00008419_D2030.9_wdr-23 E003 chrI:7597069-7597212 13.271 end1_T1 cnd1_T1

WBGene00006517_E02H4.3_madd-3 E010 chrX:14289404-14291310 1.613 hlh1_T1 pha4_T1
WBGene00006517_E02H4.3_madd-3 E010 chrX:14289404-14291310 1.647 hlh1_T1 tbx37_T1
WBGene00006517_E02H4.3_madd-3 E010 chrX:14289404-14291310 1.977 hlh1_T1 nhr25_T1
WBGene00006517_E02H4.3_madd-3 E010 chrX:14289404-14291310 1.443 hlh1_T1 cnd1_T1
WBGene00006517_E02H4.3_madd-3 E010 chrX:14289404-14291310 1.683 hlh1_T1 end1_T1
WBGene00006517_E02H4.3_madd-3 E010 chrX:14289404-14291310 1.624 hlh1_T2 tbx37_T2
WBGene00006517_E02H4.3_madd-3 E010 chrX:14289404-14291310 2.040 hlh1_T2 pha4_T2
WBGene00006517_E02H4.3_madd-3 E010 chrX:14289404-14291310 2.350 hlh1_T2 nhr25_T2
WBGene00006517_E02H4.3_madd-3 E010 chrX:14289404-14291310 1.601 hlh1_T2 cnd1_T2
WBGene00006517_E02H4.3_madd-3 E010 chrX:14289404-14291310 1.726 hlh1_T2 end1_T2
WBGene00006517_E02H4.3_madd-3 E010 chrX:14289404-14291310 1.461 hlh1_T3 tbx37_T3
WBGene00006517_E02H4.3_madd-3 E010 chrX:14289404-14291310 1.701 hlh1_T3 nhr25_T3
WBGene00006517_E02H4.3_madd-3 E010 chrX:14289404-14291310 1.807 hlh1_T3 pha4_T3
WBGene00006517_E02H4.3_madd-3 E010 chrX:14289404-14291310 1.700 hlh1_T3 cnd1_T3
WBGene00006517_E02H4.3_madd-3 E010 chrX:14289404-14291310 1.714 hlh1_T3 end1_T3
WBGene00006517_E02H4.3_madd-3 E010 chrX:14289404-14291310 1.194 hlh1_T4 nhr25_T4
WBGene00006517_E02H4.3_madd-3 E010 chrX:14289404-14291310 1.335 hlh1_T4 tbx37_T4
WBGene00006517_E02H4.3_madd-3 E010 chrX:14289404-14291310 1.610 hlh1_T4 pha4_T4
WBGene00006517_E02H4.3_madd-3 E010 chrX:14289404-14291310 1.507 hlh1_T4 end1_T4
WBGene00006517_E02H4.3_madd-3 E010 chrX:14289404-14291310 1.632 hlh1_T4 cnd1_T4

WBGene00006923_F08B1.1_vhp-1 E007 chrII:5336238-5336562 1.011 cnd1_T3 hlh1_T3
WBGene00006923_F08B1.1_vhp-1 E007 chrII:5336238-5336562 1.193 cnd1_T3 nhr25_T3
WBGene00006923_F08B1.1_vhp-1 E007 chrII:5336238-5336562 1.353 cnd1_T3 end1_T3
WBGene00006923_F08B1.1_vhp-1 E007 chrII:5336238-5336562 1.594 cnd1_T3 pha4_T3
WBGene00006923_F08B1.1_vhp-1 E007 chrII:5336238-5336562 1.418 cnd1_T4 hlh1_T4
WBGene00006923_F08B1.1_vhp-1 E007 chrII:5336238-5336562 1.722 cnd1_T4 nhr25_T4
WBGene00006923_F08B1.1_vhp-1 E007 chrII:5336238-5336562 1.783 cnd1_T4 end1_T4
WBGene00006923_F08B1.1_vhp-1 E007 chrII:5336238-5336562 2.047 cnd1_T4 pha4_T4

WBGene00006434_F09E5.15_prdx-2 E001 chrII:5378062-5378206 14.871 cnd1_T4 nhr25_T4
WBGene00006434_F09E5.15_prdx-2 E001 chrII:5378062-5378206 1.628 cnd1_T4 hlh1_T4
WBGene00006434_F09E5.15_prdx-2 E001 chrII:5378062-5378206 3.043 cnd1_T4 pha4_T4
WBGene00006434_F09E5.15_prdx-2 E001 chrII:5378062-5378206 4.223 cnd1_T4 end1_T4

WBGene00006406_F12F6.5_srgp-1 E002 chrIV:11571969-11572030 13.060 hlh1_T3 pha4_T3
WBGene00006406_F12F6.5_srgp-1 E002 chrIV:11571969-11572030 1.673 hlh1_T3 nhr25_T3
WBGene00006406_F12F6.5_srgp-1 E002 chrIV:11571969-11572030 2.179 hlh1_T3 tbx37_T3
WBGene00006406_F12F6.5_srgp-1 E002 chrIV:11571969-11572030 1.240 hlh1_T3 cnd1_T3
WBGene00006406_F12F6.5_srgp-1 E002 chrIV:11571969-11572030 1.807 hlh1_T3 end1_T3

WBGene00008768_F13G3.10_F13G3.10 E004 chrI:7313956-7314052 1.804 hlh1_T0 pha4_T0
WBGene00008768_F13G3.10_F13G3.10 E004 chrI:7313956-7314052 2.028 hlh1_T0 nhr25_T0
WBGene00008768_F13G3.10_F13G3.10 E004 chrI:7313956-7314052 2.299 hlh1_T0 tbx37_T0
WBGene00008768_F13G3.10_F13G3.10 E004 chrI:7313956-7314052 1.673 hlh1_T0 cnd1_T0
WBGene00008768_F13G3.10_F13G3.10 E004 chrI:7313956-7314052 1.745 hlh1_T0 end1_T0
WBGene00008768_F13G3.10_F13G3.10 E004 chrI:7313956-7314052 2.276 hlh1_T1 pha4_T1
WBGene00008768_F13G3.10_F13G3.10 E004 chrI:7313956-7314052 2.545 hlh1_T1 tbx37_T1
WBGene00008768_F13G3.10_F13G3.10 E004 chrI:7313956-7314052 2.704 hlh1_T1 nhr25_T1
WBGene00008768_F13G3.10_F13G3.10 E004 chrI:7313956-7314052 2.337 hlh1_T1 end1_T1
WBGene00008768_F13G3.10_F13G3.10 E004 chrI:7313956-7314052 2.438 hlh1_T1 cnd1_T1
WBGene00008768_F13G3.10_F13G3.10 E004 chrI:7313956-7314052 2.092 hlh1_T2 pha4_T2
WBGene00008768_F13G3.10_F13G3.10 E004 chrI:7313956-7314052 2.637 hlh1_T2 nhr25_T2
WBGene00008768_F13G3.10_F13G3.10 E004 chrI:7313956-7314052 2.957 hlh1_T2 tbx37_T2
WBGene00008768_F13G3.10_F13G3.10 E004 chrI:7313956-7314052 2.162 hlh1_T2 end1_T2
WBGene00008768_F13G3.10_F13G3.10 E004 chrI:7313956-7314052 2.709 hlh1_T2 cnd1_T2
WBGene00008768_F13G3.10_F13G3.10 E004 chrI:7313956-7314052 1.952 hlh1_T3 pha4_T3
WBGene00008768_F13G3.10_F13G3.10 E004 chrI:7313956-7314052 2.917 hlh1_T3 nhr25_T3
WBGene00008768_F13G3.10_F13G3.10 E004 chrI:7313956-7314052 2.977 hlh1_T3 tbx37_T3
WBGene00008768_F13G3.10_F13G3.10 E004 chrI:7313956-7314052 2.453 hlh1_T3 end1_T3
WBGene00008768_F13G3.10_F13G3.10 E004 chrI:7313956-7314052 2.855 hlh1_T3 cnd1_T3
WBGene00008768_F13G3.10_F13G3.10 E004 chrI:7313956-7314052 2.060 hlh1_T4 pha4_T4
WBGene00008768_F13G3.10_F13G3.10 E004 chrI:7313956-7314052 2.544 hlh1_T4 tbx37_T4
WBGene00008768_F13G3.10_F13G3.10 E004 chrI:7313956-7314052 2.573 hlh1_T4 nhr25_T4
WBGene00008768_F13G3.10_F13G3.10 E004 chrI:7313956-7314052 2.687 hlh1_T4 end1_T4
WBGene00008768_F13G3.10_F13G3.10 E004 chrI:7313956-7314052 2.860 hlh1_T4 cnd1_T4

WBGene00001131_F15D3.1_dys-1 E057 chrI:11557722-11557792 12.832 hlh1_T0 pha4_T0
WBGene00001131_F15D3.1_dys-1 E057 chrI:11557722-11557792 13.409 hlh1_T0 tbx37_T0
WBGene00001131_F15D3.1_dys-1 E057 chrI:11557722-11557792 2.922 hlh1_T0 nhr25_T0
WBGene00001131_F15D3.1_dys-1 E057 chrI:11557722-11557792 12.750 hlh1_T0 end1_T0
WBGene00001131_F15D3.1_dys-1 E057 chrI:11557722-11557792 1.932 hlh1_T0 cnd1_T0

WBGene00001131_F15D3.1_dys-1 J107 chrI:11556787-11557722 12.816 hlh1_T0 pha4_T0
WBGene00001131_F15D3.1_dys-1 J107 chrI:11556787-11557722 13.393 hlh1_T0 tbx37_T0
WBGene00001131_F15D3.1_dys-1 J107 chrI:11556787-11557722 2.905 hlh1_T0 nhr25_T0
WBGene00001131_F15D3.1_dys-1 J107 chrI:11556787-11557722 12.733 hlh1_T0 end1_T0
WBGene00001131_F15D3.1_dys-1 J107 chrI:11556787-11557722 2.416 hlh1_T0 cnd1_T0

WBGene00001131_F15D3.1_dys-1 E057 chrI:11557722-11557792 12.782 hlh1_T1 pha4_T1
WBGene00001131_F15D3.1_dys-1 E057 chrI:11557722-11557792 14.409 hlh1_T1 nhr25_T1
WBGene00001131_F15D3.1_dys-1 E057 chrI:11557722-11557792 2.790 hlh1_T1 tbx37_T1
WBGene00001131_F15D3.1_dys-1 E057 chrI:11557722-11557792 1.973 hlh1_T1 end1_T1
WBGene00001131_F15D3.1_dys-1 E057 chrI:11557722-11557792 2.545 hlh1_T1 cnd1_T1

WBGene00001131_F15D3.1_dys-1 J107 chrI:11556787-11557722 12.769 hlh1_T1 pha4_T1
WBGene00001131_F15D3.1_dys-1 J107 chrI:11556787-11557722 14.395 hlh1_T1 nhr25_T1
WBGene00001131_F15D3.1_dys-1 J107 chrI:11556787-11557722 2.774 hlh1_T1 tbx37_T1
WBGene00001131_F15D3.1_dys-1 J107 chrI:11556787-11557722 1.958 hlh1_T1 end1_T1
WBGene00001131_F15D3.1_dys-1 J107 chrI:11556787-11557722 2.533 hlh1_T1 cnd1_T1

WBGene00001131_F15D3.1_dys-1 E057 chrI:11557722-11557792 1.456 hlh1_T2 pha4_T2
WBGene00001131_F15D3.1_dys-1 E057 chrI:11557722-11557792 1.970 hlh1_T2 tbx37_T2
WBGene00001131_F15D3.1_dys-1 E057 chrI:11557722-11557792 2.453 hlh1_T2 nhr25_T2
WBGene00001131_F15D3.1_dys-1 E057 chrI:11557722-11557792 1.867 hlh1_T2 end1_T2
WBGene00001131_F15D3.1_dys-1 E057 chrI:11557722-11557792 2.427 hlh1_T2 cnd1_T2

WBGene00001131_F15D3.1_dys-1 J107 chrI:11556787-11557722 1.439 hlh1_T2 pha4_T2
WBGene00001131_F15D3.1_dys-1 J107 chrI:11556787-11557722 1.956 hlh1_T2 tbx37_T2
WBGene00001131_F15D3.1_dys-1 J107 chrI:11556787-11557722 2.437 hlh1_T2 nhr25_T2
WBGene00001131_F15D3.1_dys-1 J107 chrI:11556787-11557722 1.850 hlh1_T2 end1_T2
WBGene00001131_F15D3.1_dys-1 J107 chrI:11556787-11557722 2.410 hlh1_T2 cnd1_T2

WBGene00017547_F18A1.6_alfa-1 E009 chrII:7662075-7662130 13.328 end1_T3 tbx37_T3
WBGene00017547_F18A1.6_alfa-1 E009 chrII:7662075-7662130 13.437 end1_T3 pha4_T3
WBGene00017547_F18A1.6_alfa-1 E009 chrII:7662075-7662130 1.699 end1_T3 nhr25_T3
WBGene00017547_F18A1.6_alfa-1 E009 chrII:7662075-7662130 2.841 end1_T3 hlh1_T3
WBGene00017547_F18A1.6_alfa-1 E009 chrII:7662075-7662130 13.357 end1_T3 cnd1_T3

WBGene00001439_F26D12.1_fkh-7 E001 chrIV:5584660-5585184 1.370 end1_T0 hlh1_T0
WBGene00001439_F26D12.1_fkh-7 E001 chrIV:5584660-5585184 1.691 end1_T0 tbx37_T0
WBGene00001439_F26D12.1_fkh-7 E001 chrIV:5584660-5585184 1.715 end1_T0 pha4_T0
WBGene00001439_F26D12.1_fkh-7 E001 chrIV:5584660-5585184 2.165 end1_T0 nhr25_T0
WBGene00001439_F26D12.1_fkh-7 E001 chrIV:5584660-5585184 2.322 end1_T0 cnd1_T0
WBGene00001439_F26D12.1_fkh-7 E001 chrIV:5584660-5585184 1.676 end1_T1 hlh1_T1
WBGene00001439_F26D12.1_fkh-7 E001 chrIV:5584660-5585184 2.203 end1_T1 tbx37_T1
WBGene00001439_F26D12.1_fkh-7 E001 chrIV:5584660-5585184 2.207 end1_T1 pha4_T1
WBGene00001439_F26D12.1_fkh-7 E001 chrIV:5584660-5585184 2.253 end1_T1 nhr25_T1
WBGene00001439_F26D12.1_fkh-7 E001 chrIV:5584660-5585184 13.947 end1_T1 cnd1_T1
WBGene00001439_F26D12.1_fkh-7 E001 chrIV:5584660-5585184 2.324 end1_T2 nhr25_T2
WBGene00001439_F26D12.1_fkh-7 E001 chrIV:5584660-5585184 2.576 end1_T2 tbx37_T2
WBGene00001439_F26D12.1_fkh-7 E001 chrIV:5584660-5585184 2.648 end1_T2 hlh1_T2
WBGene00001439_F26D12.1_fkh-7 E001 chrIV:5584660-5585184 2.769 end1_T2 pha4_T2
WBGene00001439_F26D12.1_fkh-7 E001 chrIV:5584660-5585184 13.621 end1_T2 cnd1_T2
WBGene00001439_F26D12.1_fkh-7 E001 chrIV:5584660-5585184 1.721 end1_T3 nhr25_T3
WBGene00001439_F26D12.1_fkh-7 E001 chrIV:5584660-5585184 1.816 end1_T3 hlh1_T3
WBGene00001439_F26D12.1_fkh-7 E001 chrIV:5584660-5585184 2.920 end1_T3 pha4_T3
WBGene00001439_F26D12.1_fkh-7 E001 chrIV:5584660-5585184 3.095 end1_T3 tbx37_T3
WBGene00001439_F26D12.1_fkh-7 E001 chrIV:5584660-5585184 1.735 end1_T3 cnd1_T3

WBGene00009337_F32F2.1_uig-1 E026 chrV:13295780-13295913 2.557 hlh1_T3 pha4_T3
WBGene00009337_F32F2.1_uig-1 E026 chrV:13295780-13295913 2.630 hlh1_T3 nhr25_T3
WBGene00009337_F32F2.1_uig-1 E026 chrV:13295780-13295913 2.761 hlh1_T3 tbx37_T3
WBGene00009337_F32F2.1_uig-1 E026 chrV:13295780-13295913 1.361 hlh1_T3 end1_T3
WBGene00009337_F32F2.1_uig-1 E026 chrV:13295780-13295913 2.388 hlh1_T3 cnd1_T3

WBGene00004013_F38A6.1_pha-4 E001 chrV:20752935-20753093 2.284 end1_T0 nhr25_T0
WBGene00004013_F38A6.1_pha-4 E001 chrV:20752935-20753093 2.651 end1_T0 hlh1_T0
WBGene00004013_F38A6.1_pha-4 E001 chrV:20752935-20753093 3.353 end1_T0 pha4_T0
WBGene00004013_F38A6.1_pha-4 E001 chrV:20752935-20753093 3.716 end1_T0 tbx37_T0
WBGene00004013_F38A6.1_pha-4 E001 chrV:20752935-20753093 1.614 end1_T0 cnd1_T0
WBGene00004013_F38A6.1_pha-4 E001 chrV:20752935-20753093 13.782 end1_T1 nhr25_T1
WBGene00004013_F38A6.1_pha-4 E001 chrV:20752935-20753093 1.724 end1_T1 hlh1_T1
WBGene00004013_F38A6.1_pha-4 E001 chrV:20752935-20753093 3.058 end1_T1 pha4_T1
WBGene00004013_F38A6.1_pha-4 E001 chrV:20752935-20753093 3.574 end1_T1 tbx37_T1
WBGene00004013_F38A6.1_pha-4 E001 chrV:20752935-20753093 13.732 end1_T1 cnd1_T1

WBGene00004013_F38A6.1_pha-4 J009 chrV:20753093-20755340 1.495 end1_T1 hlh1_T1
WBGene00004013_F38A6.1_pha-4 J009 chrV:20753093-20755340 13.181 end1_T1 nhr25_T1
WBGene00004013_F38A6.1_pha-4 J009 chrV:20753093-20755340 2.881 end1_T1 pha4_T1
WBGene00004013_F38A6.1_pha-4 J009 chrV:20753093-20755340 3.676 end1_T1 tbx37_T1
WBGene00004013_F38A6.1_pha-4 J009 chrV:20753093-20755340 13.124 end1_T1 cnd1_T1

WBGene00004013_F38A6.1_pha-4 E001 chrV:20752935-20753093 1.868 end1_T2 nhr25_T2
WBGene00004013_F38A6.1_pha-4 E001 chrV:20752935-20753093 2.399 end1_T2 hlh1_T2
WBGene00004013_F38A6.1_pha-4 E001 chrV:20752935-20753093 3.180 end1_T2 pha4_T2
WBGene00004013_F38A6.1_pha-4 E001 chrV:20752935-20753093 4.123 end1_T2 tbx37_T2
WBGene00004013_F38A6.1_pha-4 E001 chrV:20752935-20753093 13.771 end1_T2 cnd1_T2

WBGene00004013_F38A6.1_pha-4 J009 chrV:20753093-20755340 2.183 end1_T2 nhr25_T2
WBGene00004013_F38A6.1_pha-4 J009 chrV:20753093-20755340 2.420 end1_T2 hlh1_T2
WBGene00004013_F38A6.1_pha-4 J009 chrV:20753093-20755340 3.131 end1_T2 pha4_T2
WBGene00004013_F38A6.1_pha-4 J009 chrV:20753093-20755340 3.853 end1_T2 tbx37_T2
WBGene00004013_F38A6.1_pha-4 J009 chrV:20753093-20755340 13.291 end1_T2 cnd1_T2

WBGene00004013_F38A6.1_pha-4 E001 chrV:20752935-20753093 5.024 end1_T3 tbx37_T3
WBGene00004013_F38A6.1_pha-4 E001 chrV:20752935-20753093 14.101 end1_T3 nhr25_T3
WBGene00004013_F38A6.1_pha-4 E001 chrV:20752935-20753093 1.826 end1_T3 hlh1_T3
WBGene00004013_F38A6.1_pha-4 E001 chrV:20752935-20753093 2.669 end1_T3 pha4_T3
WBGene00004013_F38A6.1_pha-4 E001 chrV:20752935-20753093 2.480 end1_T3 cnd1_T3

WBGene00004013_F38A6.1_pha-4 J009 chrV:20753093-20755340 1.346 end1_T3 hlh1_T3
WBGene00004013_F38A6.1_pha-4 J009 chrV:20753093-20755340 13.376 end1_T3 nhr25_T3
WBGene00004013_F38A6.1_pha-4 J009 chrV:20753093-20755340 2.377 end1_T3 pha4_T3
WBGene00004013_F38A6.1_pha-4 J009 chrV:20753093-20755340 4.299 end1_T3 tbx37_T3
WBGene00004013_F38A6.1_pha-4 J009 chrV:20753093-20755340 1.756 end1_T3 cnd1_T3

WBGene00004013_F38A6.1_pha-4 E001 chrV:20752935-20753093 14.648 end1_T4 nhr25_T4
WBGene00004013_F38A6.1_pha-4 E001 chrV:20752935-20753093 1.979 end1_T4 hlh1_T4
WBGene00004013_F38A6.1_pha-4 E001 chrV:20752935-20753093 2.450 end1_T4 pha4_T4
WBGene00004013_F38A6.1_pha-4 E001 chrV:20752935-20753093 3.560 end1_T4 tbx37_T4
WBGene00004013_F38A6.1_pha-4 E001 chrV:20752935-20753093 2.549 end1_T4 cnd1_T4

WBGene00004013_F38A6.1_pha-4 J009 chrV:20753093-20755340 1.425 end1_T4 hlh1_T4
WBGene00004013_F38A6.1_pha-4 J009 chrV:20753093-20755340 13.874 end1_T4 nhr25_T4
WBGene00004013_F38A6.1_pha-4 J009 chrV:20753093-20755340 2.386 end1_T4 pha4_T4
WBGene00004013_F38A6.1_pha-4 J009 chrV:20753093-20755340 3.185 end1_T4 tbx37_T4
WBGene00004013_F38A6.1_pha-4 J009 chrV:20753093-20755340 1.775 end1_T4 cnd1_T4

WBGene00003150_F49E11.1_mbk-2 E002 chrIV:13009151-13009229 1.002 nhr25_T0 tbx37_T0
WBGene00003150_F49E11.1_mbk-2 E002 chrIV:13009151-13009229 1.908 nhr25_T0 pha4_T0
WBGene00003150_F49E11.1_mbk-2 E002 chrIV:13009151-13009229 1.275 nhr25_T0 cnd1_T0
WBGene00003150_F49E11.1_mbk-2 E002 chrIV:13009151-13009229 1.337 nhr25_T0 end1_T0
WBGene00003150_F49E11.1_mbk-2 E002 chrIV:13009151-13009229 1.696 nhr25_T0 hlh1_T0

WBGene00010040_F54C8.7_F54C8.7 E006 chrIII:9452912-9453052 1.995 pha4_T3 end1_T3
WBGene00010040_F54C8.7_F54C8.7 E006 chrIII:9452912-9453052 2.243 pha4_T3 hlh1_T3
WBGene00010040_F54C8.7_F54C8.7 E006 chrIII:9452912-9453052 2.854 pha4_T3 cnd1_T3
WBGene00010040_F54C8.7_F54C8.7 E006 chrIII:9452912-9453052 2.890 pha4_T3 nhr25_T3

WBGene00001173_F55A8.2_egl-4 E002 chrIV:1849579-1849691 1.784 hlh1_T4 tbx37_T4
WBGene00001173_F55A8.2_egl-4 E002 chrIV:1849579-1849691 1.893 hlh1_T4 nhr25_T4
WBGene00001173_F55A8.2_egl-4 E002 chrIV:1849579-1849691 1.983 hlh1_T4 pha4_T4
WBGene00001173_F55A8.2_egl-4 E002 chrIV:1849579-1849691 2.479 hlh1_T4 end1_T4
WBGene00001173_F55A8.2_egl-4 E002 chrIV:1849579-1849691 2.540 hlh1_T4 cnd1_T4

WBGene00018869_F55C12.1_F55C12.1 E003 chrII:5886359-5886496 14.968 end1_T3 tbx37_T3
WBGene00018869_F55C12.1_F55C12.1 E003 chrII:5886359-5886496 2.081 end1_T3 hlh1_T3
WBGene00018869_F55C12.1_F55C12.1 E003 chrII:5886359-5886496 3.099 end1_T3 nhr25_T3
WBGene00018869_F55C12.1_F55C12.1 E003 chrII:5886359-5886496 3.147 end1_T3 pha4_T3
WBGene00018869_F55C12.1_F55C12.1 E003 chrII:5886359-5886496 3.359 end1_T3 cnd1_T3
WBGene00018869_F55C12.1_F55C12.1 E003 chrII:5886359-5886496 1.921 end1_T4 hlh1_T4
WBGene00018869_F55C12.1_F55C12.1 E003 chrII:5886359-5886496 2.276 end1_T4 pha4_T4
WBGene00018869_F55C12.1_F55C12.1 E003 chrII:5886359-5886496 2.397 end1_T4 nhr25_T4
WBGene00018869_F55C12.1_F55C12.1 E003 chrII:5886359-5886496 2.652 end1_T4 tbx37_T4
WBGene00018869_F55C12.1_F55C12.1 E003 chrII:5886359-5886496 3.081 end1_T4 cnd1_T4

WBGene00006805_F55C7.7_unc-73 E025 chrI:4017359-4017474 1.228 tbx37_T4 nhr25_T4
WBGene00006805_F55C7.7_unc-73 E025 chrI:4017359-4017474 12.692 tbx37_T4 end1_T4
WBGene00006805_F55C7.7_unc-73 E025 chrI:4017359-4017474 2.274 tbx37_T4 hlh1_T4

WBGene00010138_F56A8.1_anoh-1 E001 chrIII:13246577-13246610 1.055 cnd1_T4 hlh1_T4
WBGene00010138_F56A8.1_anoh-1 E001 chrIII:13246577-13246610 11.931 cnd1_T4 end1_T4
WBGene00010138_F56A8.1_anoh-1 E001 chrIII:13246577-13246610 12.570 cnd1_T4 pha4_T4
WBGene00010138_F56A8.1_anoh-1 E001 chrIII:13246577-13246610 12.964 cnd1_T4 nhr25_T4

WBGene00010138_F56A8.1_anoh-1 J018 chrIII:13246610-13247937 1.060 cnd1_T4 hlh1_T4
WBGene00010138_F56A8.1_anoh-1 J018 chrIII:13246610-13247937 11.932 cnd1_T4 end1_T4
WBGene00010138_F56A8.1_anoh-1 J018 chrIII:13246610-13247937 12.571 cnd1_T4 pha4_T4
WBGene00010138_F56A8.1_anoh-1 J018 chrIII:13246610-13247937 12.965 cnd1_T4 nhr25_T4

WBGene00010177_F57A8.1_F57A8.1 E001 chrV:10037339-10037420 1.084 cnd1_T2 end1_T2
WBGene00010177_F57A8.1_F57A8.1 E001 chrV:10037339-10037420 1.658 cnd1_T2 pha4_T2
WBGene00010177_F57A8.1_F57A8.1 E001 chrV:10037339-10037420 1.673 cnd1_T2 hlh1_T2
WBGene00010177_F57A8.1_F57A8.1 E001 chrV:10037339-10037420 2.873 cnd1_T2 nhr25_T2

WBGene00010177_F57A8.1_F57A8.1 J007 chrV:10037420-10043676 1.138 cnd1_T2 end1_T2
WBGene00010177_F57A8.1_F57A8.1 J007 chrV:10037420-10043676 1.488 cnd1_T2 hlh1_T2
WBGene00010177_F57A8.1_F57A8.1 J007 chrV:10037420-10043676 1.989 cnd1_T2 pha4_T2
WBGene00010177_F57A8.1_F57A8.1 J007 chrV:10037420-10043676 2.955 cnd1_T2 nhr25_T2

WBGene00002915_H19M22.2_let-805 E020 chrIII:2676408-2676511 1.166 end1_T4 pha4_T4
WBGene00002915_H19M22.2_let-805 E020 chrIII:2676408-2676511 1.790 end1_T4 hlh1_T4
WBGene00002915_H19M22.2_let-805 E020 chrIII:2676408-2676511 1.844 end1_T4 tbx37_T4
WBGene00002915_H19M22.2_let-805 E020 chrIII:2676408-2676511 2.479 end1_T4 nhr25_T4
WBGene00002915_H19M22.2_let-805 E020 chrIII:2676408-2676511 1.660 end1_T4 cnd1_T4

WBGene00004892_H21P03.3_sms-1 E006 chrIV:11487858-11487994 13.973 end1_T0 pha4_T0
WBGene00004892_H21P03.3_sms-1 E006 chrIV:11487858-11487994 2.373 end1_T0 nhr25_T0
WBGene00004892_H21P03.3_sms-1 E006 chrIV:11487858-11487994 2.766 end1_T0 tbx37_T0
WBGene00004892_H21P03.3_sms-1 E006 chrIV:11487858-11487994 3.511 end1_T0 hlh1_T0
WBGene00004892_H21P03.3_sms-1 E006 chrIV:11487858-11487994 13.417 end1_T0 cnd1_T0
WBGene00004892_H21P03.3_sms-1 E006 chrIV:11487858-11487994 1.202 end1_T1 nhr25_T1
WBGene00004892_H21P03.3_sms-1 E006 chrIV:11487858-11487994 2.238 end1_T1 pha4_T1
WBGene00004892_H21P03.3_sms-1 E006 chrIV:11487858-11487994 2.661 end1_T1 tbx37_T1
WBGene00004892_H21P03.3_sms-1 E006 chrIV:11487858-11487994 3.161 end1_T1 hlh1_T1
WBGene00004892_H21P03.3_sms-1 E006 chrIV:11487858-11487994 12.759 end1_T1 cnd1_T1

WBGene00003916_H39E23.1_par-1 E026 chrV:14128812-14128985 1.132 cnd1_T3 hlh1_T3
WBGene00003916_H39E23.1_par-1 E026 chrV:14128812-14128985 1.212 cnd1_T3 end1_T3
WBGene00003916_H39E23.1_par-1 E026 chrV:14128812-14128985 1.612 cnd1_T3 nhr25_T3
WBGene00003916_H39E23.1_par-1 E026 chrV:14128812-14128985 2.123 cnd1_T3 pha4_T3
WBGene00003916_H39E23.1_par-1 E026 chrV:14128812-14128985 1.666 cnd1_T4 hlh1_T4
WBGene00003916_H39E23.1_par-1 E026 chrV:14128812-14128985 2.036 cnd1_T4 nhr25_T4
WBGene00003916_H39E23.1_par-1 E026 chrV:14128812-14128985 2.038 cnd1_T4 end1_T4
WBGene00003916_H39E23.1_par-1 E026 chrV:14128812-14128985 2.200 cnd1_T4 pha4_T4

WBGene00003916_H39E23.1_par-1 E025 chrV:14127630-14127788 14.222 end1_T4 nhr25_T4
WBGene00003916_H39E23.1_par-1 E025 chrV:14127630-14127788 2.177 end1_T4 tbx37_T4
WBGene00003916_H39E23.1_par-1 E025 chrV:14127630-14127788 2.775 end1_T4 hlh1_T4
WBGene00003916_H39E23.1_par-1 E025 chrV:14127630-14127788 3.054 end1_T4 pha4_T4
WBGene00003916_H39E23.1_par-1 E025 chrV:14127630-14127788 3.148 end1_T4 cnd1_T4

WBGene00010444_K01A6.2_magi-1 E011 chrIV:11724608-11724868 1.472 cnd1_T4 hlh1_T4
WBGene00010444_K01A6.2_magi-1 E011 chrIV:11724608-11724868 1.537 cnd1_T4 end1_T4
WBGene00010444_K01A6.2_magi-1 E011 chrIV:11724608-11724868 1.978 cnd1_T4 nhr25_T4
WBGene00010444_K01A6.2_magi-1 E011 chrIV:11724608-11724868 2.004 cnd1_T4 pha4_T4

WBGene00010665_K08E3.5_K08E3.5 E011 chrIII:13766895-13767055 1.616 end1_T3 nhr25_T3
WBGene00010665_K08E3.5_K08E3.5 E011 chrIII:13766895-13767055 1.818 end1_T3 pha4_T3
WBGene00010665_K08E3.5_K08E3.5 E011 chrIII:13766895-13767055 2.230 end1_T3 tbx37_T3
WBGene00010665_K08E3.5_K08E3.5 E011 chrIII:13766895-13767055 2.538 end1_T3 hlh1_T3
WBGene00010665_K08E3.5_K08E3.5 E011 chrIII:13766895-13767055 2.458 end1_T3 cnd1_T3

WBGene00010665_K08E3.5_K08E3.5 E013 chrIII:13767735-13767918 12.443 end1_T3 nhr25_T3
WBGene00010665_K08E3.5_K08E3.5 E013 chrIII:13767735-13767918 12.702 end1_T3 tbx37_T3
WBGene00010665_K08E3.5_K08E3.5 E013 chrIII:13767735-13767918 12.792 end1_T3 pha4_T3
WBGene00010665_K08E3.5_K08E3.5 E013 chrIII:13767735-13767918 2.131 end1_T3 hlh1_T3
WBGene00010665_K08E3.5_K08E3.5 E013 chrIII:13767735-13767918 1.183 end1_T3 cnd1_T3
WBGene00010665_K08E3.5_K08E3.5 E013 chrIII:13767735-13767918 14.223 end1_T4 tbx37_T4
WBGene00010665_K08E3.5_K08E3.5 E013 chrIII:13767735-13767918 2.016 end1_T4 pha4_T4
WBGene00010665_K08E3.5_K08E3.5 E013 chrIII:13767735-13767918 2.137 end1_T4 nhr25_T4
WBGene00010665_K08E3.5_K08E3.5 E013 chrIII:13767735-13767918 2.607 end1_T4 hlh1_T4
WBGene00010665_K08E3.5_K08E3.5 E013 chrIII:13767735-13767918 2.293 end1_T4 cnd1_T4

WBGene00010713_K09B11.9_uso-1 E013 chrIV:13454696-13454798 1.389 hlh1_T1 pha4_T1
WBGene00010713_K09B11.9_uso-1 E013 chrIV:13454696-13454798 1.852 hlh1_T1 nhr25_T1
WBGene00010713_K09B11.9_uso-1 E013 chrIV:13454696-13454798 2.189 hlh1_T1 tbx37_T1
WBGene00010713_K09B11.9_uso-1 E013 chrIV:13454696-13454798 1.401 hlh1_T1 end1_T1
WBGene00010713_K09B11.9_uso-1 E013 chrIV:13454696-13454798 1.665 hlh1_T1 cnd1_T1
WBGene00010713_K09B11.9_uso-1 E013 chrIV:13454696-13454798 1.554 hlh1_T2 pha4_T2
WBGene00010713_K09B11.9_uso-1 E013 chrIV:13454696-13454798 1.929 hlh1_T2 tbx37_T2
WBGene00010713_K09B11.9_uso-1 E013 chrIV:13454696-13454798 1.933 hlh1_T2 nhr25_T2
WBGene00010713_K09B11.9_uso-1 E013 chrIV:13454696-13454798 1.818 hlh1_T2 end1_T2
WBGene00010713_K09B11.9_uso-1 E013 chrIV:13454696-13454798 2.215 hlh1_T2 cnd1_T2

WBGene00010713_K09B11.9_uso-1 J024 chrIV:13453781-13454696 1.219 hlh1_T2 pha4_T2
WBGene00010713_K09B11.9_uso-1 J024 chrIV:13453781-13454696 1.552 hlh1_T2 tbx37_T2
WBGene00010713_K09B11.9_uso-1 J024 chrIV:13453781-13454696 1.840 hlh1_T2 nhr25_T2
WBGene00010713_K09B11.9_uso-1 J024 chrIV:13453781-13454696 1.513 hlh1_T2 end1_T2
WBGene00010713_K09B11.9_uso-1 J024 chrIV:13453781-13454696 1.959 hlh1_T2 cnd1_T2

WBGene00010713_K09B11.9_uso-1 E013 chrIV:13454696-13454798 1.489 hlh1_T3 nhr25_T3
WBGene00010713_K09B11.9_uso-1 E013 chrIV:13454696-13454798 1.541 hlh1_T3 pha4_T3
WBGene00010713_K09B11.9_uso-1 E013 chrIV:13454696-13454798 1.734 hlh1_T3 tbx37_T3
WBGene00010713_K09B11.9_uso-1 E013 chrIV:13454696-13454798 1.794 hlh1_T3 end1_T3
WBGene00010713_K09B11.9_uso-1 E013 chrIV:13454696-13454798 2.853 hlh1_T3 cnd1_T3

WBGene00010727_K09G1.1_K09G1.1 E001 chrV:9583595-9583693 13.018 hlh1_T3 pha4_T3
WBGene00010727_K09G1.1_K09G1.1 E001 chrV:9583595-9583693 15.195 hlh1_T3 tbx37_T3
WBGene00010727_K09G1.1_K09G1.1 E001 chrV:9583595-9583693 16.229 hlh1_T3 nhr25_T3
WBGene00010727_K09G1.1_K09G1.1 E001 chrV:9583595-9583693 12.820 hlh1_T3 end1_T3
WBGene00010727_K09G1.1_K09G1.1 E001 chrV:9583595-9583693 14.246 hlh1_T3 cnd1_T3
WBGene00010727_K09G1.1_K09G1.1 E001 chrV:9583595-9583693 16.057 hlh1_T4 nhr25_T4
WBGene00010727_K09G1.1_K09G1.1 E001 chrV:9583595-9583693 2.480 hlh1_T4 pha4_T4
WBGene00010727_K09G1.1_K09G1.1 E001 chrV:9583595-9583693 3.682 hlh1_T4 tbx37_T4
WBGene00010727_K09G1.1_K09G1.1 E001 chrV:9583595-9583693 13.237 hlh1_T4 end1_T4
WBGene00010727_K09G1.1_K09G1.1 E001 chrV:9583595-9583693 14.433 hlh1_T4 cnd1_T4

WBGene00006803_K11C4.3_unc-70 E003 chrV:6882038-6882351 1.000 end1_T1 tbx37_T1
WBGene00006803_K11C4.3_unc-70 E003 chrV:6882038-6882351 1.459 end1_T1 hlh1_T1
WBGene00006803_K11C4.3_unc-70 E003 chrV:6882038-6882351 1.536 end1_T1 nhr25_T1
WBGene00006803_K11C4.3_unc-70 E003 chrV:6882038-6882351 2.089 end1_T1 pha4_T1
WBGene00006803_K11C4.3_unc-70 E003 chrV:6882038-6882351 1.830 end1_T1 cnd1_T1
WBGene00006803_K11C4.3_unc-70 E003 chrV:6882038-6882351 1.088 end1_T2 tbx37_T2
WBGene00006803_K11C4.3_unc-70 E003 chrV:6882038-6882351 1.236 end1_T2 pha4_T2
WBGene00006803_K11C4.3_unc-70 E003 chrV:6882038-6882351 1.342 end1_T2 hlh1_T2
WBGene00006803_K11C4.3_unc-70 E003 chrV:6882038-6882351 1.719 end1_T2 nhr25_T2
WBGene00006803_K11C4.3_unc-70 E003 chrV:6882038-6882351 1.665 end1_T2 cnd1_T2
WBGene00006803_K11C4.3_unc-70 E003 chrV:6882038-6882351 1.172 end1_T3 pha4_T3
WBGene00006803_K11C4.3_unc-70 E003 chrV:6882038-6882351 1.424 end1_T3 tbx37_T3
WBGene00006803_K11C4.3_unc-70 E003 chrV:6882038-6882351 1.774 end1_T3 hlh1_T3
WBGene00006803_K11C4.3_unc-70 E003 chrV:6882038-6882351 1.982 end1_T3 nhr25_T3
WBGene00006803_K11C4.3_unc-70 E003 chrV:6882038-6882351 1.647 end1_T3 cnd1_T3
WBGene00006803_K11C4.3_unc-70 E003 chrV:6882038-6882351 1.616 end1_T4 tbx37_T4
WBGene00006803_K11C4.3_unc-70 E003 chrV:6882038-6882351 1.721 end1_T4 pha4_T4
WBGene00006803_K11C4.3_unc-70 E003 chrV:6882038-6882351 1.833 end1_T4 nhr25_T4
WBGene00006803_K11C4.3_unc-70 E003 chrV:6882038-6882351 2.290 end1_T4 hlh1_T4
WBGene00006803_K11C4.3_unc-70 E003 chrV:6882038-6882351 1.860 end1_T4 cnd1_T4

WBGene00006779_K11E8.1_unc-43 E012 chrIV:10330670-10331142 1.198 pha4_T2 cnd1_T2
WBGene00006779_K11E8.1_unc-43 E012 chrIV:10330670-10331142 1.212 pha4_T2 nhr25_T2
WBGene00006779_K11E8.1_unc-43 E012 chrIV:10330670-10331142 1.334 pha4_T2 end1_T2
WBGene00006779_K11E8.1_unc-43 E012 chrIV:10330670-10331142 2.243 pha4_T2 hlh1_T2

WBGene00003400_K12C11.4_dapk-1 E009 chrI:1316673-1317180 1.268 cnd1_T0 hlh1_T0
WBGene00003400_K12C11.4_dapk-1 E009 chrI:1316673-1317180 1.478 cnd1_T0 pha4_T0
WBGene00003400_K12C11.4_dapk-1 E009 chrI:1316673-1317180 1.943 cnd1_T0 end1_T0
WBGene00003400_K12C11.4_dapk-1 E009 chrI:1316673-1317180 1.996 cnd1_T0 nhr25_T0
WBGene00003400_K12C11.4_dapk-1 E009 chrI:1316673-1317180 1.393 cnd1_T1 hlh1_T1
WBGene00003400_K12C11.4_dapk-1 E009 chrI:1316673-1317180 1.562 cnd1_T1 pha4_T1
WBGene00003400_K12C11.4_dapk-1 E009 chrI:1316673-1317180 1.616 cnd1_T1 end1_T1
WBGene00003400_K12C11.4_dapk-1 E009 chrI:1316673-1317180 2.012 cnd1_T1 nhr25_T1
WBGene00003400_K12C11.4_dapk-1 E009 chrI:1316673-1317180 1.329 cnd1_T2 hlh1_T2
WBGene00003400_K12C11.4_dapk-1 E009 chrI:1316673-1317180 1.486 cnd1_T2 end1_T2
WBGene00003400_K12C11.4_dapk-1 E009 chrI:1316673-1317180 1.755 cnd1_T2 pha4_T2
WBGene00003400_K12C11.4_dapk-1 E009 chrI:1316673-1317180 1.856 cnd1_T2 nhr25_T2
WBGene00003400_K12C11.4_dapk-1 E009 chrI:1316673-1317180 1.241 cnd1_T3 hlh1_T3
WBGene00003400_K12C11.4_dapk-1 E009 chrI:1316673-1317180 1.293 cnd1_T3 nhr25_T3
WBGene00003400_K12C11.4_dapk-1 E009 chrI:1316673-1317180 1.686 cnd1_T3 pha4_T3
WBGene00003400_K12C11.4_dapk-1 E009 chrI:1316673-1317180 2.047 cnd1_T3 end1_T3
WBGene00003400_K12C11.4_dapk-1 E009 chrI:1316673-1317180 1.128 cnd1_T4 nhr25_T4
WBGene00003400_K12C11.4_dapk-1 E009 chrI:1316673-1317180 1.413 cnd1_T4 hlh1_T4
WBGene00003400_K12C11.4_dapk-1 E009 chrI:1316673-1317180 1.630 cnd1_T4 pha4_T4
WBGene00003400_K12C11.4_dapk-1 E009 chrI:1316673-1317180 1.872 cnd1_T4 end1_T4

WBGene00006508_M01E11.7_tag-163 E022 chrI:5597134-5597332 1.403 hlh1_T0 tbx37_T0
WBGene00006508_M01E11.7_tag-163 E022 chrI:5597134-5597332 13.437 hlh1_T0 nhr25_T0
WBGene00006508_M01E11.7_tag-163 E022 chrI:5597134-5597332 1.901 hlh1_T0 pha4_T0
WBGene00006508_M01E11.7_tag-163 E022 chrI:5597134-5597332 1.142 hlh1_T0 cnd1_T0
WBGene00006508_M01E11.7_tag-163 E022 chrI:5597134-5597332 12.884 hlh1_T0 end1_T0

WBGene00019747_M03A1.6_ipla-1 E010 chrII:4598801-4599002 1.100 end1_T0 nhr25_T0
WBGene00019747_M03A1.6_ipla-1 E010 chrII:4598801-4599002 2.199 end1_T0 pha4_T0
WBGene00019747_M03A1.6_ipla-1 E010 chrII:4598801-4599002 3.158 end1_T0 hlh1_T0
WBGene00019747_M03A1.6_ipla-1 E010 chrII:4598801-4599002 3.224 end1_T0 tbx37_T0
WBGene00019747_M03A1.6_ipla-1 E010 chrII:4598801-4599002 2.044 end1_T0 cnd1_T0
WBGene00019747_M03A1.6_ipla-1 E010 chrII:4598801-4599002 1.625 end1_T1 nhr25_T1
WBGene00019747_M03A1.6_ipla-1 E010 chrII:4598801-4599002 2.686 end1_T1 pha4_T1
WBGene00019747_M03A1.6_ipla-1 E010 chrII:4598801-4599002 3.393 end1_T1 hlh1_T1
WBGene00019747_M03A1.6_ipla-1 E010 chrII:4598801-4599002 3.498 end1_T1 tbx37_T1
WBGene00019747_M03A1.6_ipla-1 E010 chrII:4598801-4599002 3.064 end1_T1 cnd1_T1
WBGene00019747_M03A1.6_ipla-1 E010 chrII:4598801-4599002 1.249 end1_T2 nhr25_T2
WBGene00019747_M03A1.6_ipla-1 E010 chrII:4598801-4599002 2.406 end1_T2 tbx37_T2
WBGene00019747_M03A1.6_ipla-1 E010 chrII:4598801-4599002 2.718 end1_T2 hlh1_T2
WBGene00019747_M03A1.6_ipla-1 E010 chrII:4598801-4599002 2.790 end1_T2 pha4_T2
WBGene00019747_M03A1.6_ipla-1 E010 chrII:4598801-4599002 2.283 end1_T2 cnd1_T2
WBGene00019747_M03A1.6_ipla-1 E010 chrII:4598801-4599002 2.018 end1_T3 nhr25_T3
WBGene00019747_M03A1.6_ipla-1 E010 chrII:4598801-4599002 2.213 end1_T3 pha4_T3
WBGene00019747_M03A1.6_ipla-1 E010 chrII:4598801-4599002 2.951 end1_T3 tbx37_T3
WBGene00019747_M03A1.6_ipla-1 E010 chrII:4598801-4599002 3.341 end1_T3 hlh1_T3
WBGene00019747_M03A1.6_ipla-1 E010 chrII:4598801-4599002 2.871 end1_T3 cnd1_T3
WBGene00019747_M03A1.6_ipla-1 E010 chrII:4598801-4599002 2.047 end1_T4 pha4_T4
WBGene00019747_M03A1.6_ipla-1 E010 chrII:4598801-4599002 2.590 end1_T4 nhr25_T4
WBGene00019747_M03A1.6_ipla-1 E010 chrII:4598801-4599002 3.247 end1_T4 hlh1_T4
WBGene00019747_M03A1.6_ipla-1 E010 chrII:4598801-4599002 3.387 end1_T4 tbx37_T4
WBGene00019747_M03A1.6_ipla-1 E010 chrII:4598801-4599002 14.232 end1_T4 cnd1_T4

WBGene00006843_M142.1_unc-119 E001 chrIII:10902647-10902708 12.465 cnd1_T4 end1_T4
WBGene00006843_M142.1_unc-119 E001 chrIII:10902647-10902708 13.426 cnd1_T4 pha4_T4
WBGene00006843_M142.1_unc-119 E001 chrIII:10902647-10902708 2.200 cnd1_T4 hlh1_T4
WBGene00006843_M142.1_unc-119 E001 chrIII:10902647-10902708 2.365 cnd1_T4 nhr25_T4

WBGene00006843_M142.1_unc-119 J009 chrIII:10902708-10906455 12.465 cnd1_T4 end1_T4
WBGene00006843_M142.1_unc-119 J009 chrIII:10902708-10906455 13.427 cnd1_T4 pha4_T4
WBGene00006843_M142.1_unc-119 J009 chrIII:10902708-10906455 2.197 cnd1_T4 hlh1_T4
WBGene00006843_M142.1_unc-119 J009 chrIII:10902708-10906455 2.366 cnd1_T4 nhr25_T4

WBGene00000018_M79.1_abl-1 E014 chrX:10613772-10613990 13.434 hlh1_T2 pha4_T2
WBGene00000018_M79.1_abl-1 E014 chrX:10613772-10613990 13.538 hlh1_T2 nhr25_T2
WBGene00000018_M79.1_abl-1 E014 chrX:10613772-10613990 1.566 hlh1_T2 tbx37_T2
WBGene00000018_M79.1_abl-1 E014 chrX:10613772-10613990 13.041 hlh1_T2 end1_T2
WBGene00000018_M79.1_abl-1 E014 chrX:10613772-10613990 2.546 hlh1_T2 cnd1_T2
WBGene00000018_M79.1_abl-1 E014 chrX:10613772-10613990 1.643 hlh1_T3 nhr25_T3
WBGene00000018_M79.1_abl-1 E014 chrX:10613772-10613990 1.943 hlh1_T3 tbx37_T3
WBGene00000018_M79.1_abl-1 E014 chrX:10613772-10613990 2.593 hlh1_T3 pha4_T3
WBGene00000018_M79.1_abl-1 E014 chrX:10613772-10613990 1.714 hlh1_T3 cnd1_T3
WBGene00000018_M79.1_abl-1 E014 chrX:10613772-10613990 1.749 hlh1_T3 end1_T3
WBGene00000018_M79.1_abl-1 E014 chrX:10613772-10613990 1.537 hlh1_T4 tbx37_T4
WBGene00000018_M79.1_abl-1 E014 chrX:10613772-10613990 1.729 hlh1_T4 nhr25_T4
WBGene00000018_M79.1_abl-1 E014 chrX:10613772-10613990 1.965 hlh1_T4 pha4_T4
WBGene00000018_M79.1_abl-1 E014 chrX:10613772-10613990 1.780 hlh1_T4 end1_T4
WBGene00000018_M79.1_abl-1 E014 chrX:10613772-10613990 2.215 hlh1_T4 cnd1_T4

WBGene00010908_M88.5_zbp-1 E004 chrIII:4555652-4555807 1.239 cnd1_T4 end1_T4
WBGene00010908_M88.5_zbp-1 E004 chrIII:4555652-4555807 1.342 cnd1_T4 nhr25_T4
WBGene00010908_M88.5_zbp-1 E004 chrIII:4555652-4555807 12.763 cnd1_T4 pha4_T4
WBGene00010908_M88.5_zbp-1 E004 chrIII:4555652-4555807 2.246 cnd1_T4 hlh1_T4

WBGene00011232_R11A5.4_pck-2 E002 chrI:7866248-7866307 1.023 tbx37_T2 end1_T2
WBGene00011232_R11A5.4_pck-2 E002 chrI:7866248-7866307 1.538 tbx37_T2 hlh1_T2
WBGene00011232_R11A5.4_pck-2 E002 chrI:7866248-7866307 1.859 tbx37_T2 nhr25_T2

WBGene00020012_R11G1.6_R11G1.6 E017 chrX:3644608-3644896 1.159 pha4_T4 end1_T4
WBGene00020012_R11G1.6_R11G1.6 E017 chrX:3644608-3644896 1.343 pha4_T4 cnd1_T4
WBGene00020012_R11G1.6_R11G1.6 E017 chrX:3644608-3644896 2.120 pha4_T4 nhr25_T4
WBGene00020012_R11G1.6_R11G1.6 E017 chrX:3644608-3644896 3.449 pha4_T4 hlh1_T4

WBGene00020012_R11G1.6_R11G1.6 J032 chrX:3644506-3644608 13.452 pha4_T4 nhr25_T4
WBGene00020012_R11G1.6_R11G1.6 J032 chrX:3644506-3644608 1.729 pha4_T4 end1_T4
WBGene00020012_R11G1.6_R11G1.6 J032 chrX:3644506-3644608 1.798 pha4_T4 cnd1_T4
WBGene00020012_R11G1.6_R11G1.6 J032 chrX:3644506-3644608 3.775 pha4_T4 hlh1_T4

WBGene00006498_R13F6.4_ten-1 E001 chrIII:6820934-6821025 14.631 hlh1_T2 pha4_T2
WBGene00006498_R13F6.4_ten-1 E001 chrIII:6820934-6821025 2.490 hlh1_T2 nhr25_T2
WBGene00006498_R13F6.4_ten-1 E001 chrIII:6820934-6821025 3.322 hlh1_T2 tbx37_T2
WBGene00006498_R13F6.4_ten-1 E001 chrIII:6820934-6821025 14.202 hlh1_T2 cnd1_T2
WBGene00006498_R13F6.4_ten-1 E001 chrIII:6820934-6821025 3.702 hlh1_T2 end1_T2

WBGene00006498_R13F6.4_ten-1 E004 chrIII:6823329-6823501 2.115 hlh1_T2 tbx37_T2
WBGene00006498_R13F6.4_ten-1 E004 chrIII:6823329-6823501 3.085 hlh1_T2 nhr25_T2
WBGene00006498_R13F6.4_ten-1 E004 chrIII:6823329-6823501 3.484 hlh1_T2 pha4_T2
WBGene00006498_R13F6.4_ten-1 E004 chrIII:6823329-6823501 1.182 hlh1_T2 cnd1_T2
WBGene00006498_R13F6.4_ten-1 E004 chrIII:6823329-6823501 2.468 hlh1_T2 end1_T2

WBGene00006498_R13F6.4_ten-1 J025 chrIII:6821025-6823151 14.248 hlh1_T2 pha4_T2
WBGene00006498_R13F6.4_ten-1 J025 chrIII:6821025-6823151 2.422 hlh1_T2 nhr25_T2
WBGene00006498_R13F6.4_ten-1 J025 chrIII:6821025-6823151 3.491 hlh1_T2 tbx37_T2
WBGene00006498_R13F6.4_ten-1 J025 chrIII:6821025-6823151 13.816 hlh1_T2 cnd1_T2
WBGene00006498_R13F6.4_ten-1 J025 chrIII:6821025-6823151 3.317 hlh1_T2 end1_T2

WBGene00006498_R13F6.4_ten-1 E001 chrIII:6820934-6821025 14.666 hlh1_T3 pha4_T3
WBGene00006498_R13F6.4_ten-1 E001 chrIII:6820934-6821025 2.517 hlh1_T3 nhr25_T3
WBGene00006498_R13F6.4_ten-1 E001 chrIII:6820934-6821025 2.690 hlh1_T3 tbx37_T3
WBGene00006498_R13F6.4_ten-1 E001 chrIII:6820934-6821025 14.724 hlh1_T3 end1_T3
WBGene00006498_R13F6.4_ten-1 E001 chrIII:6820934-6821025 3.206 hlh1_T3 cnd1_T3

WBGene00006498_R13F6.4_ten-1 E004 chrIII:6823329-6823501 1.474 hlh1_T3 tbx37_T3
WBGene00006498_R13F6.4_ten-1 E004 chrIII:6823329-6823501 2.457 hlh1_T3 nhr25_T3
WBGene00006498_R13F6.4_ten-1 E004 chrIII:6823329-6823501 3.429 hlh1_T3 pha4_T3
WBGene00006498_R13F6.4_ten-1 E004 chrIII:6823329-6823501 1.577 hlh1_T3 cnd1_T3
WBGene00006498_R13F6.4_ten-1 E004 chrIII:6823329-6823501 3.593 hlh1_T3 end1_T3

WBGene00006498_R13F6.4_ten-1 J025 chrIII:6821025-6823151 14.270 hlh1_T3 nhr25_T3
WBGene00006498_R13F6.4_ten-1 J025 chrIII:6821025-6823151 14.345 hlh1_T3 pha4_T3
WBGene00006498_R13F6.4_ten-1 J025 chrIII:6821025-6823151 2.553 hlh1_T3 tbx37_T3
WBGene00006498_R13F6.4_ten-1 J025 chrIII:6821025-6823151 14.405 hlh1_T3 end1_T3
WBGene00006498_R13F6.4_ten-1 J025 chrIII:6821025-6823151 3.073 hlh1_T3 cnd1_T3

WBGene00006498_R13F6.4_ten-1 E001 chrIII:6820934-6821025 2.002 hlh1_T4 nhr25_T4
WBGene00006498_R13F6.4_ten-1 E001 chrIII:6820934-6821025 2.249 hlh1_T4 tbx37_T4
WBGene00006498_R13F6.4_ten-1 E001 chrIII:6820934-6821025 3.571 hlh1_T4 pha4_T4
WBGene00006498_R13F6.4_ten-1 E001 chrIII:6820934-6821025 2.710 hlh1_T4 end1_T4
WBGene00006498_R13F6.4_ten-1 E001 chrIII:6820934-6821025 3.210 hlh1_T4 cnd1_T4

WBGene00006498_R13F6.4_ten-1 E004 chrIII:6823329-6823501 1.539 hlh1_T4 tbx37_T4
WBGene00006498_R13F6.4_ten-1 E004 chrIII:6823329-6823501 2.079 hlh1_T4 nhr25_T4
WBGene00006498_R13F6.4_ten-1 E004 chrIII:6823329-6823501 2.843 hlh1_T4 pha4_T4
WBGene00006498_R13F6.4_ten-1 E004 chrIII:6823329-6823501 1.788 hlh1_T4 cnd1_T4
WBGene00006498_R13F6.4_ten-1 E004 chrIII:6823329-6823501 2.483 hlh1_T4 end1_T4

WBGene00006498_R13F6.4_ten-1 J025 chrIII:6821025-6823151 14.559 hlh1_T4 pha4_T4
WBGene00006498_R13F6.4_ten-1 J025 chrIII:6821025-6823151 2.420 hlh1_T4 tbx37_T4
WBGene00006498_R13F6.4_ten-1 J025 chrIII:6821025-6823151 2.675 hlh1_T4 nhr25_T4
WBGene00006498_R13F6.4_ten-1 J025 chrIII:6821025-6823151 2.599 hlh1_T4 end1_T4
WBGene00006498_R13F6.4_ten-1 J025 chrIII:6821025-6823151 2.816 hlh1_T4 cnd1_T4

WBGene00000912_R13H8.1_daf-16 E010 chrI:10762769-10763347 2.314 end1_T1 pha4_T1
WBGene00000912_R13H8.1_daf-16 E010 chrI:10762769-10763347 2.933 end1_T1 hlh1_T1
WBGene00000912_R13H8.1_daf-16 E010 chrI:10762769-10763347 3.147 end1_T1 tbx37_T1
WBGene00000912_R13H8.1_daf-16 E010 chrI:10762769-10763347 4.526 end1_T1 nhr25_T1
WBGene00000912_R13H8.1_daf-16 E010 chrI:10762769-10763347 4.570 end1_T1 cnd1_T1
WBGene00000912_R13H8.1_daf-16 E010 chrI:10762769-10763347 2.098 end1_T2 pha4_T2
WBGene00000912_R13H8.1_daf-16 E010 chrI:10762769-10763347 2.298 end1_T2 hlh1_T2
WBGene00000912_R13H8.1_daf-16 E010 chrI:10762769-10763347 2.784 end1_T2 tbx37_T2
WBGene00000912_R13H8.1_daf-16 E010 chrI:10762769-10763347 2.825 end1_T2 nhr25_T2
WBGene00000912_R13H8.1_daf-16 E010 chrI:10762769-10763347 3.745 end1_T2 cnd1_T2
WBGene00000912_R13H8.1_daf-16 E010 chrI:10762769-10763347 2.198 end1_T3 hlh1_T3
WBGene00000912_R13H8.1_daf-16 E010 chrI:10762769-10763347 2.434 end1_T3 pha4_T3
WBGene00000912_R13H8.1_daf-16 E010 chrI:10762769-10763347 2.805 end1_T3 tbx37_T3
WBGene00000912_R13H8.1_daf-16 E010 chrI:10762769-10763347 3.233 end1_T3 nhr25_T3
WBGene00000912_R13H8.1_daf-16 E010 chrI:10762769-10763347 3.081 end1_T3 cnd1_T3
WBGene00000912_R13H8.1_daf-16 E010 chrI:10762769-10763347 1.606 end1_T4 hlh1_T4
WBGene00000912_R13H8.1_daf-16 E010 chrI:10762769-10763347 1.659 end1_T4 pha4_T4
WBGene00000912_R13H8.1_daf-16 E010 chrI:10762769-10763347 1.941 end1_T4 nhr25_T4
WBGene00000912_R13H8.1_daf-16 E010 chrI:10762769-10763347 2.302 end1_T4 tbx37_T4
WBGene00000912_R13H8.1_daf-16 E010 chrI:10762769-10763347 1.558 end1_T4 cnd1_T4

WBGene00020107_R151.2_R151.2 E009 chrIII:7213175-7213251 13.832 nhr25_T4 pha4_T4
WBGene00020107_R151.2_R151.2 E009 chrIII:7213175-7213251 13.854 nhr25_T4 tbx37_T4
WBGene00020107_R151.2_R151.2 E009 chrIII:7213175-7213251 2.123 nhr25_T4 hlh1_T4
WBGene00020107_R151.2_R151.2 E009 chrIII:7213175-7213251 2.405 nhr25_T4 cnd1_T4
WBGene00020107_R151.2_R151.2 E009 chrIII:7213175-7213251 3.069 nhr25_T4 end1_T4

WBGene00020131_T01A4.1_gcy-28 E007 chrI:4495391-4496115 1.034 tbx37_T4 hlh1_T4
WBGene00020131_T01A4.1_gcy-28 E007 chrI:4495391-4496115 1.093 tbx37_T4 end1_T4
WBGene00020131_T01A4.1_gcy-28 E007 chrI:4495391-4496115 1.218 tbx37_T4 nhr25_T4

WBGene00011385_T02G6.2_T02G6.2 E005 chrI:11802954-11803001 1.645 hlh1_T4 tbx37_T4
WBGene00011385_T02G6.2_T02G6.2 E005 chrI:11802954-11803001 1.829 hlh1_T4 pha4_T4
WBGene00011385_T02G6.2_T02G6.2 E005 chrI:11802954-11803001 1.884 hlh1_T4 nhr25_T4
WBGene00011385_T02G6.2_T02G6.2 E005 chrI:11802954-11803001 12.423 hlh1_T4 end1_T4
WBGene00011385_T02G6.2_T02G6.2 E005 chrI:11802954-11803001 13.617 hlh1_T4 cnd1_T4

WBGene00020190_T03F1.8_guk-1 E005 chrI:3861959-3862068 2.349 end1_T2 hlh1_T2
WBGene00020190_T03F1.8_guk-1 E005 chrI:3861959-3862068 2.767 end1_T2 pha4_T2
WBGene00020190_T03F1.8_guk-1 E005 chrI:3861959-3862068 2.817 end1_T2 tbx37_T2
WBGene00020190_T03F1.8_guk-1 E005 chrI:3861959-3862068 3.520 end1_T2 nhr25_T2
WBGene00020190_T03F1.8_guk-1 E005 chrI:3861959-3862068 2.791 end1_T2 cnd1_T2
WBGene00020190_T03F1.8_guk-1 E005 chrI:3861959-3862068 2.893 end1_T3 pha4_T3
WBGene00020190_T03F1.8_guk-1 E005 chrI:3861959-3862068 2.909 end1_T3 hlh1_T3
WBGene00020190_T03F1.8_guk-1 E005 chrI:3861959-3862068 3.017 end1_T3 nhr25_T3
WBGene00020190_T03F1.8_guk-1 E005 chrI:3861959-3862068 3.323 end1_T3 tbx37_T3
WBGene00020190_T03F1.8_guk-1 E005 chrI:3861959-3862068 2.864 end1_T3 cnd1_T3
WBGene00020190_T03F1.8_guk-1 E005 chrI:3861959-3862068 2.579 end1_T4 pha4_T4
WBGene00020190_T03F1.8_guk-1 E005 chrI:3861959-3862068 2.605 end1_T4 hlh1_T4
WBGene00020190_T03F1.8_guk-1 E005 chrI:3861959-3862068 3.098 end1_T4 nhr25_T4
WBGene00020190_T03F1.8_guk-1 E005 chrI:3861959-3862068 3.466 end1_T4 tbx37_T4
WBGene00020190_T03F1.8_guk-1 E005 chrI:3861959-3862068 2.705 end1_T4 cnd1_T4

WBGene00001489_T04C9.6_frm-2 E014 chrIII:5981268-5981417 13.992 end1_T1 pha4_T1
WBGene00001489_T04C9.6_frm-2 E014 chrIII:5981268-5981417 3.143 end1_T1 nhr25_T1
WBGene00001489_T04C9.6_frm-2 E014 chrIII:5981268-5981417 4.019 end1_T1 hlh1_T1
WBGene00001489_T04C9.6_frm-2 E014 chrIII:5981268-5981417 4.039 end1_T1 tbx37_T1
WBGene00001489_T04C9.6_frm-2 E014 chrIII:5981268-5981417 3.596 end1_T1 cnd1_T1
WBGene00001489_T04C9.6_frm-2 E014 chrIII:5981268-5981417 2.071 end1_T2 hlh1_T2
WBGene00001489_T04C9.6_frm-2 E014 chrIII:5981268-5981417 2.142 end1_T2 pha4_T2
WBGene00001489_T04C9.6_frm-2 E014 chrIII:5981268-5981417 2.462 end1_T2 nhr25_T2
WBGene00001489_T04C9.6_frm-2 E014 chrIII:5981268-5981417 2.600 end1_T2 tbx37_T2
WBGene00001489_T04C9.6_frm-2 E014 chrIII:5981268-5981417 3.581 end1_T2 cnd1_T2
WBGene00001489_T04C9.6_frm-2 E014 chrIII:5981268-5981417 2.472 end1_T3 hlh1_T3
WBGene00001489_T04C9.6_frm-2 E014 chrIII:5981268-5981417 2.776 end1_T3 nhr25_T3
WBGene00001489_T04C9.6_frm-2 E014 chrIII:5981268-5981417 3.214 end1_T3 pha4_T3
WBGene00001489_T04C9.6_frm-2 E014 chrIII:5981268-5981417 4.224 end1_T3 tbx37_T3
WBGene00001489_T04C9.6_frm-2 E014 chrIII:5981268-5981417 3.814 end1_T3 cnd1_T3
WBGene00001489_T04C9.6_frm-2 E014 chrIII:5981268-5981417 2.322 end1_T4 hlh1_T4
WBGene00001489_T04C9.6_frm-2 E014 chrIII:5981268-5981417 2.527 end1_T4 pha4_T4
WBGene00001489_T04C9.6_frm-2 E014 chrIII:5981268-5981417 3.280 end1_T4 nhr25_T4
WBGene00001489_T04C9.6_frm-2 E014 chrIII:5981268-5981417 3.896 end1_T4 tbx37_T4
WBGene00001489_T04C9.6_frm-2 E014 chrIII:5981268-5981417 2.887 end1_T4 cnd1_T4

WBGene00020251_T05C1.4_camt-1 E006 chrII:4493307-4493383 13.127 hlh1_T3 nhr25_T3
WBGene00020251_T05C1.4_camt-1 E006 chrII:4493307-4493383 1.999 hlh1_T3 tbx37_T3
WBGene00020251_T05C1.4_camt-1 E006 chrII:4493307-4493383 2.200 hlh1_T3 pha4_T3
WBGene00020251_T05C1.4_camt-1 E006 chrII:4493307-4493383 13.081 hlh1_T3 end1_T3
WBGene00020251_T05C1.4_camt-1 E006 chrII:4493307-4493383 14.003 hlh1_T3 cnd1_T3
WBGene00020251_T05C1.4_camt-1 E006 chrII:4493307-4493383 1.612 hlh1_T4 tbx37_T4
WBGene00020251_T05C1.4_camt-1 E006 chrII:4493307-4493383 2.119 hlh1_T4 pha4_T4
WBGene00020251_T05C1.4_camt-1 E006 chrII:4493307-4493383 2.346 hlh1_T4 nhr25_T4
WBGene00020251_T05C1.4_camt-1 E006 chrII:4493307-4493383 13.431 hlh1_T4 end1_T4
WBGene00020251_T05C1.4_camt-1 E006 chrII:4493307-4493383 13.676 hlh1_T4 cnd1_T4

WBGene00011511_T05H10.7_gpcp-2 E008 chrII:8073143-8073372 2.867 end1_T4 nhr25_T4
WBGene00011511_T05H10.7_gpcp-2 E008 chrII:8073143-8073372 3.231 end1_T4 pha4_T4
WBGene00011511_T05H10.7_gpcp-2 E008 chrII:8073143-8073372 3.246 end1_T4 tbx37_T4
WBGene00011511_T05H10.7_gpcp-2 E008 chrII:8073143-8073372 4.128 end1_T4 hlh1_T4
WBGene00011511_T05H10.7_gpcp-2 E008 chrII:8073143-8073372 15.219 end1_T4 cnd1_T4

WBGene00011647_T09E8.1_noca-1 E010 chrV:13167415-13167570 1.457 cnd1_T2 end1_T2
WBGene00011647_T09E8.1_noca-1 E010 chrV:13167415-13167570 2.132 cnd1_T2 hlh1_T2
WBGene00011647_T09E8.1_noca-1 E010 chrV:13167415-13167570 2.212 cnd1_T2 nhr25_T2
WBGene00011647_T09E8.1_noca-1 E010 chrV:13167415-13167570 2.759 cnd1_T2 pha4_T2
WBGene00011647_T09E8.1_noca-1 E010 chrV:13167415-13167570 1.870 cnd1_T3 nhr25_T3
WBGene00011647_T09E8.1_noca-1 E010 chrV:13167415-13167570 2.065 cnd1_T3 hlh1_T3
WBGene00011647_T09E8.1_noca-1 E010 chrV:13167415-13167570 2.242 cnd1_T3 end1_T3
WBGene00011647_T09E8.1_noca-1 E010 chrV:13167415-13167570 2.332 cnd1_T3 pha4_T3
WBGene00011647_T09E8.1_noca-1 E010 chrV:13167415-13167570 1.734 cnd1_T4 nhr25_T4
WBGene00011647_T09E8.1_noca-1 E010 chrV:13167415-13167570 2.400 cnd1_T4 end1_T4
WBGene00011647_T09E8.1_noca-1 E010 chrV:13167415-13167570 2.410 cnd1_T4 hlh1_T4
WBGene00011647_T09E8.1_noca-1 E010 chrV:13167415-13167570 3.067 cnd1_T4 pha4_T4

WBGene00011647_T09E8.1_noca-1 E001 chrV:13155298-13155595 1.597 hlh1_T0 pha4_T0
WBGene00011647_T09E8.1_noca-1 E001 chrV:13155298-13155595 2.264 hlh1_T0 nhr25_T0
WBGene00011647_T09E8.1_noca-1 E001 chrV:13155298-13155595 2.339 hlh1_T0 tbx37_T0
WBGene00011647_T09E8.1_noca-1 E001 chrV:13155298-13155595 1.685 hlh1_T0 end1_T0
WBGene00011647_T09E8.1_noca-1 E001 chrV:13155298-13155595 1.971 hlh1_T0 cnd1_T0

WBGene00011647_T09E8.1_noca-1 J018 chrV:13155595-13155645 1.434 hlh1_T0 pha4_T0
WBGene00011647_T09E8.1_noca-1 J018 chrV:13155595-13155645 2.358 hlh1_T0 nhr25_T0
WBGene00011647_T09E8.1_noca-1 J018 chrV:13155595-13155645 2.461 hlh1_T0 tbx37_T0
WBGene00011647_T09E8.1_noca-1 J018 chrV:13155595-13155645 1.788 hlh1_T0 cnd1_T0
WBGene00011647_T09E8.1_noca-1 J018 chrV:13155595-13155645 1.939 hlh1_T0 end1_T0

WBGene00011647_T09E8.1_noca-1 E001 chrV:13155298-13155595 2.245 hlh1_T1 pha4_T1
WBGene00011647_T09E8.1_noca-1 E001 chrV:13155298-13155595 2.505 hlh1_T1 tbx37_T1
WBGene00011647_T09E8.1_noca-1 E001 chrV:13155298-13155595 3.476 hlh1_T1 nhr25_T1
WBGene00011647_T09E8.1_noca-1 E001 chrV:13155298-13155595 1.836 hlh1_T1 end1_T1
WBGene00011647_T09E8.1_noca-1 E001 chrV:13155298-13155595 3.135 hlh1_T1 cnd1_T1

WBGene00011647_T09E8.1_noca-1 J018 chrV:13155595-13155645 2.157 hlh1_T1 pha4_T1
WBGene00011647_T09E8.1_noca-1 J018 chrV:13155595-13155645 2.472 hlh1_T1 tbx37_T1
WBGene00011647_T09E8.1_noca-1 J018 chrV:13155595-13155645 3.568 hlh1_T1 nhr25_T1
WBGene00011647_T09E8.1_noca-1 J018 chrV:13155595-13155645 1.936 hlh1_T1 end1_T1
WBGene00011647_T09E8.1_noca-1 J018 chrV:13155595-13155645 2.921 hlh1_T1 cnd1_T1

WBGene00011647_T09E8.1_noca-1 E001 chrV:13155298-13155595 1.877 hlh1_T2 pha4_T2
WBGene00011647_T09E8.1_noca-1 E001 chrV:13155298-13155595 2.194 hlh1_T2 tbx37_T2
WBGene00011647_T09E8.1_noca-1 E001 chrV:13155298-13155595 3.079 hlh1_T2 nhr25_T2
WBGene00011647_T09E8.1_noca-1 E001 chrV:13155298-13155595 1.850 hlh1_T2 end1_T2
WBGene00011647_T09E8.1_noca-1 E001 chrV:13155298-13155595 2.744 hlh1_T2 cnd1_T2

WBGene00011647_T09E8.1_noca-1 J018 chrV:13155595-13155645 1.764 hlh1_T2 pha4_T2
WBGene00011647_T09E8.1_noca-1 J018 chrV:13155595-13155645 2.209 hlh1_T2 tbx37_T2
WBGene00011647_T09E8.1_noca-1 J018 chrV:13155595-13155645 3.256 hlh1_T2 nhr25_T2
WBGene00011647_T09E8.1_noca-1 J018 chrV:13155595-13155645 2.091 hlh1_T2 end1_T2
WBGene00011647_T09E8.1_noca-1 J018 chrV:13155595-13155645 2.855 hlh1_T2 cnd1_T2
WBGene00011647_T09E8.1_noca-1 J018 chrV:13155595-13155645 1.002 hlh1_T3 pha4_T3
WBGene00011647_T09E8.1_noca-1 J018 chrV:13155595-13155645 1.400 hlh1_T3 tbx37_T3
WBGene00011647_T09E8.1_noca-1 J018 chrV:13155595-13155645 2.385 hlh1_T3 nhr25_T3
WBGene00011647_T09E8.1_noca-1 J018 chrV:13155595-13155645 2.265 hlh1_T3 end1_T3
WBGene00011647_T09E8.1_noca-1 J018 chrV:13155595-13155645 3.151 hlh1_T3 cnd1_T3

WBGene00011647_T09E8.1_noca-1 E010 chrV:13167415-13167570 1.350 tbx37_T3 nhr25_T3
WBGene00011647_T09E8.1_noca-1 E010 chrV:13167415-13167570 1.543 tbx37_T3 hlh1_T3
WBGene00011647_T09E8.1_noca-1 E010 chrV:13167415-13167570 1.742 tbx37_T3 end1_T3

WBGene00006784_T21C12.1_unc-49 E036 chrIII:10531388-10531664 1.290 end1_T3 hlh1_T3
WBGene00006784_T21C12.1_unc-49 E036 chrIII:10531388-10531664 1.473 end1_T3 tbx37_T3
WBGene00006784_T21C12.1_unc-49 E036 chrIII:10531388-10531664 1.503 end1_T3 nhr25_T3
WBGene00006784_T21C12.1_unc-49 E036 chrIII:10531388-10531664 1.640 end1_T3 pha4_T3
WBGene00006784_T21C12.1_unc-49 E036 chrIII:10531388-10531664 1.426 end1_T3 cnd1_T3

WBGene00011904_T21H8.1_hlb-1 E015 chrX:13872554-13872750 13.844 hlh1_T0 pha4_T0
WBGene00011904_T21H8.1_hlb-1 E015 chrX:13872554-13872750 2.529 hlh1_T0 tbx37_T0
WBGene00011904_T21H8.1_hlb-1 E015 chrX:13872554-13872750 3.404 hlh1_T0 nhr25_T0
WBGene00011904_T21H8.1_hlb-1 E015 chrX:13872554-13872750 13.627 hlh1_T0 end1_T0
WBGene00011904_T21H8.1_hlb-1 E015 chrX:13872554-13872750 1.901 hlh1_T0 cnd1_T0
WBGene00011904_T21H8.1_hlb-1 E015 chrX:13872554-13872750 15.223 hlh1_T1 pha4_T1
WBGene00011904_T21H8.1_hlb-1 E015 chrX:13872554-13872750 3.483 hlh1_T1 tbx37_T1
WBGene00011904_T21H8.1_hlb-1 E015 chrX:13872554-13872750 3.750 hlh1_T1 nhr25_T1
WBGene00011904_T21H8.1_hlb-1 E015 chrX:13872554-13872750 2.979 hlh1_T1 end1_T1
WBGene00011904_T21H8.1_hlb-1 E015 chrX:13872554-13872750 3.272 hlh1_T1 cnd1_T1

WBGene00011904_T21H8.1_hlb-1 E016 chrX:13873286-13873357 14.268 hlh1_T1 pha4_T1
WBGene00011904_T21H8.1_hlb-1 E016 chrX:13873286-13873357 3.033 hlh1_T1 tbx37_T1
WBGene00011904_T21H8.1_hlb-1 E016 chrX:13873286-13873357 3.296 hlh1_T1 nhr25_T1
WBGene00011904_T21H8.1_hlb-1 E016 chrX:13873286-13873357 14.046 hlh1_T1 cnd1_T1
WBGene00011904_T21H8.1_hlb-1 E016 chrX:13873286-13873357 2.817 hlh1_T1 end1_T1

WBGene00011904_T21H8.1_hlb-1 J031 chrX:13872750-13873286 14.250 hlh1_T1 pha4_T1
WBGene00011904_T21H8.1_hlb-1 J031 chrX:13872750-13873286 3.011 hlh1_T1 tbx37_T1
WBGene00011904_T21H8.1_hlb-1 J031 chrX:13872750-13873286 3.276 hlh1_T1 nhr25_T1
WBGene00011904_T21H8.1_hlb-1 J031 chrX:13872750-13873286 14.028 hlh1_T1 cnd1_T1
WBGene00011904_T21H8.1_hlb-1 J031 chrX:13872750-13873286 2.801 hlh1_T1 end1_T1

WBGene00011904_T21H8.1_hlb-1 E015 chrX:13872554-13872750 15.157 hlh1_T2 pha4_T2
WBGene00011904_T21H8.1_hlb-1 E015 chrX:13872554-13872750 3.278 hlh1_T2 nhr25_T2
WBGene00011904_T21H8.1_hlb-1 E015 chrX:13872554-13872750 3.569 hlh1_T2 tbx37_T2
WBGene00011904_T21H8.1_hlb-1 E015 chrX:13872554-13872750 3.232 hlh1_T2 cnd1_T2
WBGene00011904_T21H8.1_hlb-1 E015 chrX:13872554-13872750 3.344 hlh1_T2 end1_T2

WBGene00011904_T21H8.1_hlb-1 E016 chrX:13873286-13873357 14.316 hlh1_T2 pha4_T2
WBGene00011904_T21H8.1_hlb-1 E016 chrX:13873286-13873357 3.440 hlh1_T2 nhr25_T2
WBGene00011904_T21H8.1_hlb-1 E016 chrX:13873286-13873357 3.891 hlh1_T2 tbx37_T2
WBGene00011904_T21H8.1_hlb-1 E016 chrX:13873286-13873357 14.020 hlh1_T2 cnd1_T2
WBGene00011904_T21H8.1_hlb-1 E016 chrX:13873286-13873357 3.003 hlh1_T2 end1_T2

WBGene00011904_T21H8.1_hlb-1 J031 chrX:13872750-13873286 14.254 hlh1_T2 pha4_T2
WBGene00011904_T21H8.1_hlb-1 J031 chrX:13872750-13873286 14.261 hlh1_T2 nhr25_T2
WBGene00011904_T21H8.1_hlb-1 J031 chrX:13872750-13873286 3.830 hlh1_T2 tbx37_T2
WBGene00011904_T21H8.1_hlb-1 J031 chrX:13872750-13873286 13.959 hlh1_T2 cnd1_T2
WBGene00011904_T21H8.1_hlb-1 J031 chrX:13872750-13873286 2.941 hlh1_T2 end1_T2

WBGene00011904_T21H8.1_hlb-1 E015 chrX:13872554-13872750 2.705 hlh1_T3 tbx37_T3
WBGene00011904_T21H8.1_hlb-1 E015 chrX:13872554-13872750 3.278 hlh1_T3 nhr25_T3
WBGene00011904_T21H8.1_hlb-1 E015 chrX:13872554-13872750 4.037 hlh1_T3 pha4_T3
WBGene00011904_T21H8.1_hlb-1 E015 chrX:13872554-13872750 2.530 hlh1_T3 cnd1_T3
WBGene00011904_T21H8.1_hlb-1 E015 chrX:13872554-13872750 3.344 hlh1_T3 end1_T3

WBGene00011904_T21H8.1_hlb-1 E016 chrX:13873286-13873357 14.324 hlh1_T3 pha4_T3
WBGene00011904_T21H8.1_hlb-1 E016 chrX:13873286-13873357 2.664 hlh1_T3 nhr25_T3
WBGene00011904_T21H8.1_hlb-1 E016 chrX:13873286-13873357 3.047 hlh1_T3 tbx37_T3
WBGene00011904_T21H8.1_hlb-1 E016 chrX:13873286-13873357 1.953 hlh1_T3 cnd1_T3
WBGene00011904_T21H8.1_hlb-1 E016 chrX:13873286-13873357 3.156 hlh1_T3 end1_T3

WBGene00011904_T21H8.1_hlb-1 J031 chrX:13872750-13873286 14.310 hlh1_T3 pha4_T3
WBGene00011904_T21H8.1_hlb-1 J031 chrX:13872750-13873286 2.648 hlh1_T3 nhr25_T3
WBGene00011904_T21H8.1_hlb-1 J031 chrX:13872750-13873286 3.034 hlh1_T3 tbx37_T3
WBGene00011904_T21H8.1_hlb-1 J031 chrX:13872750-13873286 1.934 hlh1_T3 cnd1_T3
WBGene00011904_T21H8.1_hlb-1 J031 chrX:13872750-13873286 3.143 hlh1_T3 end1_T3

WBGene00011904_T21H8.1_hlb-1 E015 chrX:13872554-13872750 1.923 hlh1_T4 nhr25_T4
WBGene00011904_T21H8.1_hlb-1 E015 chrX:13872554-13872750 2.451 hlh1_T4 tbx37_T4
WBGene00011904_T21H8.1_hlb-1 E015 chrX:13872554-13872750 3.472 hlh1_T4 pha4_T4
WBGene00011904_T21H8.1_hlb-1 E015 chrX:13872554-13872750 2.153 hlh1_T4 cnd1_T4
WBGene00011904_T21H8.1_hlb-1 E015 chrX:13872554-13872750 2.399 hlh1_T4 end1_T4

WBGene00011904_T21H8.1_hlb-1 E016 chrX:13873286-13873357 14.974 hlh1_T4 pha4_T4
WBGene00011904_T21H8.1_hlb-1 E016 chrX:13873286-13873357 1.712 hlh1_T4 nhr25_T4
WBGene00011904_T21H8.1_hlb-1 E016 chrX:13873286-13873357 2.370 hlh1_T4 tbx37_T4
WBGene00011904_T21H8.1_hlb-1 E016 chrX:13873286-13873357 1.957 hlh1_T4 end1_T4
WBGene00011904_T21H8.1_hlb-1 E016 chrX:13873286-13873357 2.022 hlh1_T4 cnd1_T4

WBGene00011904_T21H8.1_hlb-1 J031 chrX:13872750-13873286 14.929 hlh1_T4 pha4_T4
WBGene00011904_T21H8.1_hlb-1 J031 chrX:13872750-13873286 1.669 hlh1_T4 nhr25_T4
WBGene00011904_T21H8.1_hlb-1 J031 chrX:13872750-13873286 2.571 hlh1_T4 tbx37_T4
WBGene00011904_T21H8.1_hlb-1 J031 chrX:13872750-13873286 1.910 hlh1_T4 end1_T4
WBGene00011904_T21H8.1_hlb-1 J031 chrX:13872750-13873286 1.977 hlh1_T4 cnd1_T4

WBGene00012005_T24H10.7_jun-1 E002 chrII:9116616-9116727 13.762 end1_T3 nhr25_T3
WBGene00012005_T24H10.7_jun-1 E002 chrII:9116616-9116727 14.208 end1_T3 tbx37_T3
WBGene00012005_T24H10.7_jun-1 E002 chrII:9116616-9116727 2.269 end1_T3 hlh1_T3
WBGene00012005_T24H10.7_jun-1 E002 chrII:9116616-9116727 3.072 end1_T3 pha4_T3
WBGene00012005_T24H10.7_jun-1 E002 chrII:9116616-9116727 14.242 end1_T3 cnd1_T3
WBGene00012005_T24H10.7_jun-1 E002 chrII:9116616-9116727 14.159 end1_T4 tbx37_T4
WBGene00012005_T24H10.7_jun-1 E002 chrII:9116616-9116727 2.229 end1_T4 hlh1_T4
WBGene00012005_T24H10.7_jun-1 E002 chrII:9116616-9116727 2.591 end1_T4 pha4_T4
WBGene00012005_T24H10.7_jun-1 E002 chrII:9116616-9116727 3.474 end1_T4 nhr25_T4
WBGene00012005_T24H10.7_jun-1 E002 chrII:9116616-9116727 14.270 end1_T4 cnd1_T4

WBGene00012019_T25E12.4_dkf-2 E019 chrV:16784747-16785252 1.397 nhr25_T2 tbx37_T2
WBGene00012019_T25E12.4_dkf-2 E019 chrV:16784747-16785252 2.470 nhr25_T2 pha4_T2
WBGene00012019_T25E12.4_dkf-2 E019 chrV:16784747-16785252 1.058 nhr25_T2 hlh1_T2
WBGene00012019_T25E12.4_dkf-2 E019 chrV:16784747-16785252 1.065 nhr25_T2 end1_T2
WBGene00012019_T25E12.4_dkf-2 E019 chrV:16784747-16785252 1.872 nhr25_T2 cnd1_T2

WBGene00006815_W01A11.3_unc-83 E001 chrV:6465064-6465284 1.537 hlh1_T0 nhr25_T0
WBGene00006815_W01A11.3_unc-83 E001 chrV:6465064-6465284 2.284 hlh1_T0 tbx37_T0
WBGene00006815_W01A11.3_unc-83 E001 chrV:6465064-6465284 2.326 hlh1_T0 pha4_T0
WBGene00006815_W01A11.3_unc-83 E001 chrV:6465064-6465284 1.501 hlh1_T0 end1_T0
WBGene00006815_W01A11.3_unc-83 E001 chrV:6465064-6465284 2.308 hlh1_T0 cnd1_T0

WBGene00006815_W01A11.3_unc-83 J019 chrV:6465284-6467004 1.314 hlh1_T0 nhr25_T0
WBGene00006815_W01A11.3_unc-83 J019 chrV:6465284-6467004 1.937 hlh1_T0 tbx37_T0
WBGene00006815_W01A11.3_unc-83 J019 chrV:6465284-6467004 2.525 hlh1_T0 pha4_T0
WBGene00006815_W01A11.3_unc-83 J019 chrV:6465284-6467004 1.254 hlh1_T0 end1_T0
WBGene00006815_W01A11.3_unc-83 J019 chrV:6465284-6467004 2.208 hlh1_T0 cnd1_T0

WBGene00006815_W01A11.3_unc-83 E001 chrV:6465064-6465284 1.296 hlh1_T1 nhr25_T1
WBGene00006815_W01A11.3_unc-83 E001 chrV:6465064-6465284 2.564 hlh1_T1 tbx37_T1
WBGene00006815_W01A11.3_unc-83 E001 chrV:6465064-6465284 3.143 hlh1_T1 pha4_T1
WBGene00006815_W01A11.3_unc-83 E001 chrV:6465064-6465284 1.158 hlh1_T1 end1_T1
WBGene00006815_W01A11.3_unc-83 E001 chrV:6465064-6465284 1.933 hlh1_T1 cnd1_T1

WBGene00006815_W01A11.3_unc-83 J019 chrV:6465284-6467004 1.162 hlh1_T1 nhr25_T1
WBGene00006815_W01A11.3_unc-83 J019 chrV:6465284-6467004 14.309 hlh1_T1 pha4_T1
WBGene00006815_W01A11.3_unc-83 J019 chrV:6465284-6467004 2.223 hlh1_T1 tbx37_T1
WBGene00006815_W01A11.3_unc-83 J019 chrV:6465284-6467004 1.349 hlh1_T1 end1_T1
WBGene00006815_W01A11.3_unc-83 J019 chrV:6465284-6467004 1.481 hlh1_T1 cnd1_T1

WBGene00001980_W02B9.1_hmr-1 E040 chrI:11134505-11134667 1.843 cnd1_T0 pha4_T0
WBGene00001980_W02B9.1_hmr-1 E040 chrI:11134505-11134667 2.455 cnd1_T0 hlh1_T0
WBGene00001980_W02B9.1_hmr-1 E040 chrI:11134505-11134667 2.559 cnd1_T0 end1_T0
WBGene00001980_W02B9.1_hmr-1 E040 chrI:11134505-11134667 2.860 cnd1_T0 nhr25_T0

WBGene00001980_W02B9.1_hmr-1 J073 chrI:11130331-11134505 12.762 cnd1_T0 end1_T0
WBGene00001980_W02B9.1_hmr-1 J073 chrI:11130331-11134505 14.070 cnd1_T0 nhr25_T0
WBGene00001980_W02B9.1_hmr-1 J073 chrI:11130331-11134505 2.258 cnd1_T0 pha4_T0
WBGene00001980_W02B9.1_hmr-1 J073 chrI:11130331-11134505 2.606 cnd1_T0 hlh1_T0

WBGene00001980_W02B9.1_hmr-1 E040 chrI:11134505-11134667 1.524 cnd1_T1 end1_T1
WBGene00001980_W02B9.1_hmr-1 E040 chrI:11134505-11134667 1.654 cnd1_T1 hlh1_T1
WBGene00001980_W02B9.1_hmr-1 E040 chrI:11134505-11134667 2.693 cnd1_T1 pha4_T1
WBGene00001980_W02B9.1_hmr-1 E040 chrI:11134505-11134667 3.818 cnd1_T1 nhr25_T1

WBGene00001980_W02B9.1_hmr-1 J073 chrI:11130331-11134505 1.406 cnd1_T1 end1_T1
WBGene00001980_W02B9.1_hmr-1 J073 chrI:11130331-11134505 2.027 cnd1_T1 hlh1_T1
WBGene00001980_W02B9.1_hmr-1 J073 chrI:11130331-11134505 2.778 cnd1_T1 pha4_T1
WBGene00001980_W02B9.1_hmr-1 J073 chrI:11130331-11134505 3.623 cnd1_T1 nhr25_T1

WBGene00001980_W02B9.1_hmr-1 E040 chrI:11134505-11134667 1.216 cnd1_T3 hlh1_T3
WBGene00001980_W02B9.1_hmr-1 E040 chrI:11134505-11134667 1.367 cnd1_T3 pha4_T3
WBGene00001980_W02B9.1_hmr-1 E040 chrI:11134505-11134667 1.527 cnd1_T3 end1_T3
WBGene00001980_W02B9.1_hmr-1 E040 chrI:11134505-11134667 2.770 cnd1_T3 nhr25_T3
WBGene00001980_W02B9.1_hmr-1 E040 chrI:11134505-11134667 1.727 tbx37_T0 hlh1_T0
WBGene00001980_W02B9.1_hmr-1 E040 chrI:11134505-11134667 1.814 tbx37_T0 end1_T0
WBGene00001980_W02B9.1_hmr-1 E040 chrI:11134505-11134667 2.117 tbx37_T0 nhr25_T0

WBGene00021009_W03F11.6_afd-1 E017 chrI:2192427-2192747 1.409 end1_T1 pha4_T1
WBGene00021009_W03F11.6_afd-1 E017 chrI:2192427-2192747 1.415 end1_T1 tbx37_T1
WBGene00021009_W03F11.6_afd-1 E017 chrI:2192427-2192747 1.457 end1_T1 hlh1_T1
WBGene00021009_W03F11.6_afd-1 E017 chrI:2192427-2192747 2.035 end1_T1 nhr25_T1
WBGene00021009_W03F11.6_afd-1 E017 chrI:2192427-2192747 1.974 end1_T1 cnd1_T1
WBGene00021009_W03F11.6_afd-1 E017 chrI:2192427-2192747 1.218 end1_T2 pha4_T2
WBGene00021009_W03F11.6_afd-1 E017 chrI:2192427-2192747 1.542 end1_T2 hlh1_T2
WBGene00021009_W03F11.6_afd-1 E017 chrI:2192427-2192747 1.789 end1_T2 tbx37_T2
WBGene00021009_W03F11.6_afd-1 E017 chrI:2192427-2192747 2.002 end1_T2 nhr25_T2
WBGene00021009_W03F11.6_afd-1 E017 chrI:2192427-2192747 2.248 end1_T2 cnd1_T2
WBGene00021009_W03F11.6_afd-1 E017 chrI:2192427-2192747 1.528 end1_T3 pha4_T3
WBGene00021009_W03F11.6_afd-1 E017 chrI:2192427-2192747 1.566 end1_T3 hlh1_T3
WBGene00021009_W03F11.6_afd-1 E017 chrI:2192427-2192747 2.135 end1_T3 nhr25_T3
WBGene00021009_W03F11.6_afd-1 E017 chrI:2192427-2192747 2.376 end1_T3 tbx37_T3
WBGene00021009_W03F11.6_afd-1 E017 chrI:2192427-2192747 2.215 end1_T3 cnd1_T3
WBGene00021009_W03F11.6_afd-1 E017 chrI:2192427-2192747 1.174 end1_T4 pha4_T4
WBGene00021009_W03F11.6_afd-1 E017 chrI:2192427-2192747 1.414 end1_T4 nhr25_T4
WBGene00021009_W03F11.6_afd-1 E017 chrI:2192427-2192747 1.927 end1_T4 hlh1_T4
WBGene00021009_W03F11.6_afd-1 E017 chrI:2192427-2192747 2.001 end1_T4 tbx37_T4
WBGene00021009_W03F11.6_afd-1 E017 chrI:2192427-2192747 1.391 end1_T4 cnd1_T4

WBGene00004336_W06A7.3_ret-1 E007 chrV:14831418-14831621 1.334 cnd1_T1 end1_T1
WBGene00004336_W06A7.3_ret-1 E007 chrV:14831418-14831621 1.447 cnd1_T1 pha4_T1
WBGene00004336_W06A7.3_ret-1 E007 chrV:14831418-14831621 1.740 cnd1_T1 nhr25_T1
WBGene00004336_W06A7.3_ret-1 E007 chrV:14831418-14831621 1.886 cnd1_T1 hlh1_T1
WBGene00004336_W06A7.3_ret-1 E007 chrV:14831418-14831621 1.223 cnd1_T2 end1_T2
WBGene00004336_W06A7.3_ret-1 E007 chrV:14831418-14831621 1.338 cnd1_T2 pha4_T2
WBGene00004336_W06A7.3_ret-1 E007 chrV:14831418-14831621 1.612 cnd1_T2 hlh1_T2
WBGene00004336_W06A7.3_ret-1 E007 chrV:14831418-14831621 1.671 cnd1_T2 nhr25_T2

WBGene00004336_W06A7.3_ret-1 E011 chrV:14838081-14838372 1.186 hlh1_T0 tbx37_T0
WBGene00004336_W06A7.3_ret-1 E011 chrV:14838081-14838372 1.625 hlh1_T0 pha4_T0
WBGene00004336_W06A7.3_ret-1 E011 chrV:14838081-14838372 1.707 hlh1_T0 nhr25_T0
WBGene00004336_W06A7.3_ret-1 E011 chrV:14838081-14838372 1.062 hlh1_T0 end1_T0
WBGene00004336_W06A7.3_ret-1 E011 chrV:14838081-14838372 1.691 hlh1_T0 cnd1_T0

WBGene00004336_W06A7.3_ret-1 E009 chrV:14833758-14834572 1.314 hlh1_T1 tbx37_T1
WBGene00004336_W06A7.3_ret-1 E009 chrV:14833758-14834572 1.595 hlh1_T1 pha4_T1
WBGene00004336_W06A7.3_ret-1 E009 chrV:14833758-14834572 2.255 hlh1_T1 nhr25_T1
WBGene00004336_W06A7.3_ret-1 E009 chrV:14833758-14834572 1.072 hlh1_T1 end1_T1
WBGene00004336_W06A7.3_ret-1 E009 chrV:14833758-14834572 1.640 hlh1_T1 cnd1_T1

WBGene00004336_W06A7.3_ret-1 E011 chrV:14838081-14838372 1.418 hlh1_T1 tbx37_T1
WBGene00004336_W06A7.3_ret-1 E011 chrV:14838081-14838372 2.132 hlh1_T1 nhr25_T1
WBGene00004336_W06A7.3_ret-1 E011 chrV:14838081-14838372 2.179 hlh1_T1 pha4_T1
WBGene00004336_W06A7.3_ret-1 E011 chrV:14838081-14838372 1.011 hlh1_T1 end1_T1
WBGene00004336_W06A7.3_ret-1 E011 chrV:14838081-14838372 1.594 hlh1_T1 cnd1_T1

WBGene00003048_W06F12.1_lit-1 E001 chrIII:13701992-13702069 1.068 end1_T3 pha4_T3
WBGene00003048_W06F12.1_lit-1 E001 chrIII:13701992-13702069 1.854 end1_T3 hlh1_T3
WBGene00003048_W06F12.1_lit-1 E001 chrIII:13701992-13702069 2.476 end1_T3 tbx37_T3
WBGene00003048_W06F12.1_lit-1 E001 chrIII:13701992-13702069 2.905 end1_T3 nhr25_T3
WBGene00003048_W06F12.1_lit-1 E001 chrIII:13701992-13702069 3.435 end1_T3 cnd1_T3

WBGene00000565_Y17G7B.15_cnt-1 E007 chrII:12079544-12080075 1.353 end1_T4 nhr25_T4
WBGene00000565_Y17G7B.15_cnt-1 E007 chrII:12079544-12080075 1.475 end1_T4 hlh1_T4
WBGene00000565_Y17G7B.15_cnt-1 E007 chrII:12079544-12080075 1.567 end1_T4 tbx37_T4
WBGene00000565_Y17G7B.15_cnt-1 E007 chrII:12079544-12080075 1.605 end1_T4 pha4_T4
WBGene00000565_Y17G7B.15_cnt-1 E007 chrII:12079544-12080075 1.621 end1_T4 cnd1_T4

WBGene00021534_Y42G9A.4_mvk-1 E013 chrIII:6136114-6136276 1.146 hlh1_T2 nhr25_T2
WBGene00021534_Y42G9A.4_mvk-1 E013 chrIII:6136114-6136276 1.311 hlh1_T2 tbx37_T2
WBGene00021534_Y42G9A.4_mvk-1 E013 chrIII:6136114-6136276 1.586 hlh1_T2 pha4_T2
WBGene00021534_Y42G9A.4_mvk-1 E013 chrIII:6136114-6136276 1.168 hlh1_T2 cnd1_T2
WBGene00021534_Y42G9A.4_mvk-1 E013 chrIII:6136114-6136276 1.373 hlh1_T2 end1_T2

WBGene00021534_Y42G9A.4_mvk-1 J026 chrIII:6131747-6136114 1.163 hlh1_T2 nhr25_T2
WBGene00021534_Y42G9A.4_mvk-1 J026 chrIII:6131747-6136114 1.342 hlh1_T2 tbx37_T2
WBGene00021534_Y42G9A.4_mvk-1 J026 chrIII:6131747-6136114 1.762 hlh1_T2 pha4_T2
WBGene00021534_Y42G9A.4_mvk-1 J026 chrIII:6131747-6136114 1.001 hlh1_T2 cnd1_T2
WBGene00021534_Y42G9A.4_mvk-1 J026 chrIII:6131747-6136114 1.453 hlh1_T2 end1_T2

WBGene00012980_Y48B6A.6_efhd-1 E002 chrII:14180258-14180378 2.826 hlh1_T0 pha4_T0
WBGene00012980_Y48B6A.6_efhd-1 E002 chrII:14180258-14180378 3.003 hlh1_T0 nhr25_T0
WBGene00012980_Y48B6A.6_efhd-1 E002 chrII:14180258-14180378 3.092 hlh1_T0 tbx37_T0
WBGene00012980_Y48B6A.6_efhd-1 E002 chrII:14180258-14180378 12.468 hlh1_T0 end1_T0
WBGene00012980_Y48B6A.6_efhd-1 E002 chrII:14180258-14180378 1.850 hlh1_T0 cnd1_T0
WBGene00012980_Y48B6A.6_efhd-1 E002 chrII:14180258-14180378 14.166 hlh1_T1 pha4_T1
WBGene00012980_Y48B6A.6_efhd-1 E002 chrII:14180258-14180378 1.889 hlh1_T1 nhr25_T1
WBGene00012980_Y48B6A.6_efhd-1 E002 chrII:14180258-14180378 3.124 hlh1_T1 tbx37_T1
WBGene00012980_Y48B6A.6_efhd-1 E002 chrII:14180258-14180378 1.825 hlh1_T1 cnd1_T1
WBGene00012980_Y48B6A.6_efhd-1 E002 chrII:14180258-14180378 2.990 hlh1_T1 end1_T1
WBGene00012980_Y48B6A.6_efhd-1 E002 chrII:14180258-14180378 14.505 hlh1_T2 pha4_T2
WBGene00012980_Y48B6A.6_efhd-1 E002 chrII:14180258-14180378 1.936 hlh1_T2 nhr25_T2
WBGene00012980_Y48B6A.6_efhd-1 E002 chrII:14180258-14180378 3.212 hlh1_T2 tbx37_T2
WBGene00012980_Y48B6A.6_efhd-1 E002 chrII:14180258-14180378 1.131 hlh1_T2 cnd1_T2
WBGene00012980_Y48B6A.6_efhd-1 E002 chrII:14180258-14180378 1.789 hlh1_T2 end1_T2
WBGene00012980_Y48B6A.6_efhd-1 E002 chrII:14180258-14180378 1.504 hlh1_T3 nhr25_T3
WBGene00012980_Y48B6A.6_efhd-1 E002 chrII:14180258-14180378 2.953 hlh1_T3 pha4_T3
WBGene00012980_Y48B6A.6_efhd-1 E002 chrII:14180258-14180378 3.149 hlh1_T3 tbx37_T3
WBGene00012980_Y48B6A.6_efhd-1 E002 chrII:14180258-14180378 1.342 hlh1_T3 cnd1_T3
WBGene00012980_Y48B6A.6_efhd-1 E002 chrII:14180258-14180378 2.126 hlh1_T3 end1_T3

WBGene00013289_Y57G11A.1_tag-273 E019 chrIV:14505031-14505139 13.935 hlh1_T2 pha4_T2
WBGene00013289_Y57G11A.1_tag-273 E019 chrIV:14505031-14505139 2.062 hlh1_T2 tbx37_T2
WBGene00013289_Y57G11A.1_tag-273 E019 chrIV:14505031-14505139 2.512 hlh1_T2 nhr25_T2
WBGene00013289_Y57G11A.1_tag-273 E019 chrIV:14505031-14505139 1.506 hlh1_T2 end1_T2
WBGene00013289_Y57G11A.1_tag-273 E019 chrIV:14505031-14505139 2.324 hlh1_T2 cnd1_T2
WBGene00013289_Y57G11A.1_tag-273 E019 chrIV:14505031-14505139 1.723 hlh1_T3 pha4_T3
WBGene00013289_Y57G11A.1_tag-273 E019 chrIV:14505031-14505139 2.177 hlh1_T3 nhr25_T3
WBGene00013289_Y57G11A.1_tag-273 E019 chrIV:14505031-14505139 2.228 hlh1_T3 tbx37_T3
WBGene00013289_Y57G11A.1_tag-273 E019 chrIV:14505031-14505139 2.058 hlh1_T3 end1_T3
WBGene00013289_Y57G11A.1_tag-273 E019 chrIV:14505031-14505139 2.605 hlh1_T3 cnd1_T3
WBGene00013289_Y57G11A.1_tag-273 E019 chrIV:14505031-14505139 1.542 hlh1_T4 pha4_T4
WBGene00013289_Y57G11A.1_tag-273 E019 chrIV:14505031-14505139 2.046 hlh1_T4 nhr25_T4
WBGene00013289_Y57G11A.1_tag-273 E019 chrIV:14505031-14505139 2.134 hlh1_T4 tbx37_T4
WBGene00013289_Y57G11A.1_tag-273 E019 chrIV:14505031-14505139 1.365 hlh1_T4 end1_T4
WBGene00013289_Y57G11A.1_tag-273 E019 chrIV:14505031-14505139 1.955 hlh1_T4 cnd1_T4

WBGene00006787_ZC101.2_unc-52 E011 chrII:14651002-14651037 1.749 hlh1_T3 pha4_T3
WBGene00006787_ZC101.2_unc-52 E011 chrII:14651002-14651037 2.171 hlh1_T3 tbx37_T3
WBGene00006787_ZC101.2_unc-52 E011 chrII:14651002-14651037 2.408 hlh1_T3 nhr25_T3
WBGene00006787_ZC101.2_unc-52 E011 chrII:14651002-14651037 1.481 hlh1_T3 end1_T3
WBGene00006787_ZC101.2_unc-52 E011 chrII:14651002-14651037 2.609 hlh1_T3 cnd1_T3
WBGene00006787_ZC101.2_unc-52 E011 chrII:14651002-14651037 2.462 hlh1_T4 pha4_T4
WBGene00006787_ZC101.2_unc-52 E011 chrII:14651002-14651037 2.499 hlh1_T4 nhr25_T4
WBGene00006787_ZC101.2_unc-52 E011 chrII:14651002-14651037 3.104 hlh1_T4 tbx37_T4
WBGene00006787_ZC101.2_unc-52 E011 chrII:14651002-14651037 1.439 hlh1_T4 end1_T4
WBGene00006787_ZC101.2_unc-52 E011 chrII:14651002-14651037 2.690 hlh1_T4 cnd1_T4

WBGene00000942_ZC477.9_deb-1 J039 chrIV:7093026-7094209 1.472 pha4_T3 cnd1_T3
WBGene00000942_ZC477.9_deb-1 J039 chrIV:7093026-7094209 1.498 pha4_T3 end1_T3
WBGene00000942_ZC477.9_deb-1 J039 chrIV:7093026-7094209 2.412 pha4_T3 nhr25_T3
WBGene00000942_ZC477.9_deb-1 J039 chrIV:7093026-7094209 3.280 pha4_T3 hlh1_T3
WBGene00000942_ZC477.9_deb-1 J039 chrIV:7093026-7094209 1.726 tbx37_T3 end1_T3
WBGene00000942_ZC477.9_deb-1 J039 chrIV:7093026-7094209 2.632 tbx37_T3 nhr25_T3
WBGene00000942_ZC477.9_deb-1 J039 chrIV:7093026-7094209 3.433 tbx37_T3 hlh1_T3
WBGene00000942_ZC477.9_deb-1 J039 chrIV:7093026-7094209 1.870 tbx37_T4 end1_T4
WBGene00000942_ZC477.9_deb-1 J039 chrIV:7093026-7094209 2.211 tbx37_T4 nhr25_T4
WBGene00000942_ZC477.9_deb-1 J039 chrIV:7093026-7094209 3.360 tbx37_T4 hlh1_T4

WBGene00013934_ZK131.11_ZK131.11 E005 chrII:13807917-13808086 12.728 pha4_T4 end1_T4
WBGene00013934_ZK131.11_ZK131.11 E005 chrII:13807917-13808086 1.944 pha4_T4 hlh1_T4
WBGene00013934_ZK131.11_ZK131.11 E005 chrII:13807917-13808086 2.044 pha4_T4 cnd1_T4
WBGene00013934_ZK131.11_ZK131.11 E005 chrII:13807917-13808086 2.818 pha4_T4 nhr25_T4
WBGene00013934_ZK131.11_ZK131.11 E005 chrII:13807917-13808086 12.559 tbx37_T4 end1_T4
WBGene00013934_ZK131.11_ZK131.11 E005 chrII:13807917-13808086 1.887 tbx37_T4 hlh1_T4
WBGene00013934_ZK131.11_ZK131.11 E005 chrII:13807917-13808086 2.771 tbx37_T4 nhr25_T4

WBGene00022647_ZK54.1_slc-17.1 E011 chrX:17464809-17464966 1.099 cnd1_T4 hlh1_T4
WBGene00022647_ZK54.1_slc-17.1 E011 chrX:17464809-17464966 1.501 cnd1_T4 nhr25_T4
WBGene00022647_ZK54.1_slc-17.1 E011 chrX:17464809-17464966 1.612 cnd1_T4 end1_T4
WBGene00022647_ZK54.1_slc-17.1 E011 chrX:17464809-17464966 2.244 cnd1_T4 pha4_T4

WBGene00022647_ZK54.1_slc-17.1 J021 chrX:17463912-17464809 1.201 cnd1_T4 hlh1_T4
WBGene00022647_ZK54.1_slc-17.1 J021 chrX:17463912-17464809 1.385 cnd1_T4 nhr25_T4
WBGene00022647_ZK54.1_slc-17.1 J021 chrX:17463912-17464809 2.388 cnd1_T4 end1_T4
WBGene00022647_ZK54.1_slc-17.1 J021 chrX:17463912-17464809 2.702 cnd1_T4 pha4_T4

WBGene00022798_ZK688.3_fahd-1 E001 chrIII:7892350-7892409 1.245 end1_T4 nhr25_T4
WBGene00022798_ZK688.3_fahd-1 E001 chrIII:7892350-7892409 1.269 end1_T4 hlh1_T4
WBGene00022798_ZK688.3_fahd-1 E001 chrIII:7892350-7892409 2.089 end1_T4 pha4_T4
WBGene00022798_ZK688.3_fahd-1 E001 chrIII:7892350-7892409 2.363 end1_T4 tbx37_T4
WBGene00022798_ZK688.3_fahd-1 E001 chrIII:7892350-7892409 14.008 end1_T4 cnd1_T4

WBGene00022798_ZK688.3_fahd-1 J005 chrIII:7892409-7893768 1.221 end1_T4 nhr25_T4
WBGene00022798_ZK688.3_fahd-1 J005 chrIII:7892409-7893768 1.245 end1_T4 hlh1_T4
WBGene00022798_ZK688.3_fahd-1 J005 chrIII:7892409-7893768 2.065 end1_T4 pha4_T4
WBGene00022798_ZK688.3_fahd-1 J005 chrIII:7892409-7893768 2.340 end1_T4 tbx37_T4
WBGene00022798_ZK688.3_fahd-1 J005 chrIII:7892409-7893768 13.985 end1_T4 cnd1_T4

WBGene00014075_ZK757.4_dhhc-4 E015 chrIII:9867147-9867321 1.418 nhr25_T2 tbx37_T2
WBGene00014075_ZK757.4_dhhc-4 E015 chrIII:9867147-9867321 1.928 nhr25_T2 pha4_T2
WBGene00014075_ZK757.4_dhhc-4 E015 chrIII:9867147-9867321 1.130 nhr25_T2 end1_T2
WBGene00014075_ZK757.4_dhhc-4 E015 chrIII:9867147-9867321 1.152 nhr25_T2 cnd1_T2
WBGene00014075_ZK757.4_dhhc-4 E015 chrIII:9867147-9867321 1.484 nhr25_T2 hlh1_T2

WBGene00014088_ZK809.8_ZK809.8 E004 chrIV:11648767-11648893 13.632 pha4_T4 nhr25_T4
WBGene00014088_ZK809.8_ZK809.8 E004 chrIV:11648767-11648893 2.070 pha4_T4 end1_T4
WBGene00014088_ZK809.8_ZK809.8 E004 chrIV:11648767-11648893 2.462 pha4_T4 cnd1_T4
WBGene00014088_ZK809.8_ZK809.8 E004 chrIV:11648767-11648893 3.440 pha4_T4 hlh1_T4
