# Supplementary material for: The C. elegans embryonic transcriptome with tissue, time, and alternative splicing resolution
Source: Genome Res. 2019 Jun;29(6):1036–45. doi: 10.1101/gr.243394.118 (PMC6581053; doi:10.1101/gr.243394.118)
Supplement: Supplemental Material [file supp_gr.243394.118_Supplemental_Table_S10b.txt]

# Warner et al., 2018 - 49 initial exons and 13 initial splice junctions that were significantly less frequently used in one tissue than in all other tissues 
# WormBase WS245 coordinates
# First exons more lowly expressed in one tissue than in all others grouped by first exon.
# The exon had to be at least log2FC>=1 higher in all other tissues than in the tissue under consideration.
# in the first example, chrV:10331885-10332112 is expressed significantly lower in cnd-1 at T4 than in all other tissues

#Gene			     feature	position	  log2FC lower  higher
#			     				  	 tissue tissue
WBGene00007103_B0024.14_crm-1 E025 chrV:10331885-10332112 1.481 cnd1_T4 hlh1_T4
WBGene00007103_B0024.14_crm-1 E025 chrV:10331885-10332112 1.580 cnd1_T4 nhr25_T4
WBGene00007103_B0024.14_crm-1 E025 chrV:10331885-10332112 1.802 cnd1_T4 end1_T4
WBGene00007103_B0024.14_crm-1 E025 chrV:10331885-10332112 1.830 cnd1_T4 pha4_T4

WBGene00000289_C01G6.8_cam-1 E009 chrII:9304690-9304821 1.199 end1_T3 cnd1_T3
WBGene00000289_C01G6.8_cam-1 E009 chrII:9304690-9304821 1.113 end1_T3 hlh1_T3
WBGene00000289_C01G6.8_cam-1 E009 chrII:9304690-9304821 1.176 end1_T3 pha4_T3
WBGene00000289_C01G6.8_cam-1 E009 chrII:9304690-9304821 1.323 end1_T3 nhr25_T3
WBGene00000289_C01G6.8_cam-1 E009 chrII:9304690-9304821 1.628 end1_T3 tbx37_T3

WBGene00006823_C06A5.7_unc-94 E011 chrI:5999094-5999240 1.350 hlh1_T2 end1_T2
WBGene00006823_C06A5.7_unc-94 E011 chrI:5999094-5999240 2.054 hlh1_T2 cnd1_T2
WBGene00006823_C06A5.7_unc-94 E011 chrI:5999094-5999240 1.209 hlh1_T2 tbx37_T2
WBGene00006823_C06A5.7_unc-94 E011 chrI:5999094-5999240 1.634 hlh1_T2 nhr25_T2
WBGene00006823_C06A5.7_unc-94 E011 chrI:5999094-5999240 1.826 hlh1_T2 pha4_T2
WBGene00006823_C06A5.7_unc-94 E011 chrI:5999094-5999240 1.846 hlh1_T3 cnd1_T3
WBGene00006823_C06A5.7_unc-94 E011 chrI:5999094-5999240 2.093 hlh1_T3 end1_T3
WBGene00006823_C06A5.7_unc-94 E011 chrI:5999094-5999240 1.379 hlh1_T3 tbx37_T3
WBGene00006823_C06A5.7_unc-94 E011 chrI:5999094-5999240 1.670 hlh1_T3 nhr25_T3
WBGene00006823_C06A5.7_unc-94 E011 chrI:5999094-5999240 2.226 hlh1_T3 pha4_T3
WBGene00006823_C06A5.7_unc-94 E011 chrI:5999094-5999240 2.985 hlh1_T4 end1_T4
WBGene00006823_C06A5.7_unc-94 E011 chrI:5999094-5999240 3.268 hlh1_T4 cnd1_T4
WBGene00006823_C06A5.7_unc-94 E011 chrI:5999094-5999240 2.061 hlh1_T4 tbx37_T4
WBGene00006823_C06A5.7_unc-94 E011 chrI:5999094-5999240 2.618 hlh1_T4 nhr25_T4
WBGene00006823_C06A5.7_unc-94 E011 chrI:5999094-5999240 3.081 hlh1_T4 pha4_T4

WBGene00016022_C23H3.9_C23H3.9 E005 chrII:72737-73427 1.186 tbx37_T4 hlh1_T4
WBGene00016022_C23H3.9_C23H3.9 E005 chrII:72737-73427 1.271 tbx37_T4 end1_T4
WBGene00016022_C23H3.9_C23H3.9 E005 chrII:72737-73427 1.371 tbx37_T4 nhr25_T4

WBGene00006916_C26H9A.1_vha-7 E001 chrIV:12640446-12640610 1.071 nhr25_T2 end1_T2
WBGene00006916_C26H9A.1_vha-7 E001 chrIV:12640446-12640610 1.336 nhr25_T2 hlh1_T2
WBGene00006916_C26H9A.1_vha-7 E001 chrIV:12640446-12640610 1.451 nhr25_T2 cnd1_T2
WBGene00006916_C26H9A.1_vha-7 E001 chrIV:12640446-12640610 1.298 nhr25_T2 tbx37_T2
WBGene00006916_C26H9A.1_vha-7 E001 chrIV:12640446-12640610 1.605 nhr25_T2 pha4_T2

WBGene00007786_C27H6.4_rmd-2 E022 chrV:9986119-9986277 3.404 end1_T0 cnd1_T0
WBGene00007786_C27H6.4_rmd-2 E022 chrV:9986119-9986277 1.630 end1_T0 nhr25_T0
WBGene00007786_C27H6.4_rmd-2 E022 chrV:9986119-9986277 2.456 end1_T0 pha4_T0
WBGene00007786_C27H6.4_rmd-2 E022 chrV:9986119-9986277 2.878 end1_T0 hlh1_T0
WBGene00007786_C27H6.4_rmd-2 E022 chrV:9986119-9986277 3.028 end1_T0 tbx37_T0
WBGene00007786_C27H6.4_rmd-2 E022 chrV:9986119-9986277 2.868 end1_T1 cnd1_T1
WBGene00007786_C27H6.4_rmd-2 E022 chrV:9986119-9986277 1.379 end1_T1 nhr25_T1
WBGene00007786_C27H6.4_rmd-2 E022 chrV:9986119-9986277 2.219 end1_T1 hlh1_T1
WBGene00007786_C27H6.4_rmd-2 E022 chrV:9986119-9986277 2.293 end1_T1 pha4_T1
WBGene00007786_C27H6.4_rmd-2 E022 chrV:9986119-9986277 2.573 end1_T1 tbx37_T1
WBGene00007786_C27H6.4_rmd-2 E022 chrV:9986119-9986277 2.257 end1_T2 cnd1_T2
WBGene00007786_C27H6.4_rmd-2 E022 chrV:9986119-9986277 1.073 end1_T2 nhr25_T2
WBGene00007786_C27H6.4_rmd-2 E022 chrV:9986119-9986277 1.672 end1_T2 hlh1_T2
WBGene00007786_C27H6.4_rmd-2 E022 chrV:9986119-9986277 1.678 end1_T2 pha4_T2
WBGene00007786_C27H6.4_rmd-2 E022 chrV:9986119-9986277 2.416 end1_T2 tbx37_T2

WBGene00008183_C48G7.3_rin-1 E036 chrV:14813178-14813245 1.899 nhr25_T1 cnd1_T1
WBGene00008183_C48G7.3_rin-1 E036 chrV:14813178-14813245 2.885 nhr25_T1 end1_T1
WBGene00008183_C48G7.3_rin-1 E036 chrV:14813178-14813245 3.726 nhr25_T1 hlh1_T1
WBGene00008183_C48G7.3_rin-1 E036 chrV:14813178-14813245 2.563 nhr25_T1 tbx37_T1
WBGene00008183_C48G7.3_rin-1 E036 chrV:14813178-14813245 3.148 nhr25_T1 pha4_T1

WBGene00016902_C53D5.1_C53D5.1 E001 chrI:291214-291307 1.410 hlh1_T1 cnd1_T1
WBGene00016902_C53D5.1_C53D5.1 E001 chrI:291214-291307 1.701 hlh1_T1 end1_T1
WBGene00016902_C53D5.1_C53D5.1 E001 chrI:291214-291307 1.783 hlh1_T1 pha4_T1
WBGene00016902_C53D5.1_C53D5.1 E001 chrI:291214-291307 1.797 hlh1_T1 nhr25_T1
WBGene00016902_C53D5.1_C53D5.1 E001 chrI:291214-291307 1.849 hlh1_T1 tbx37_T1

WBGene00016902_C53D5.1_C53D5.1 J011 chrI:291307-295791 1.403 hlh1_T1 cnd1_T1
WBGene00016902_C53D5.1_C53D5.1 J011 chrI:291307-295791 1.499 hlh1_T1 end1_T1
WBGene00016902_C53D5.1_C53D5.1 J011 chrI:291307-295791 1.236 hlh1_T1 pha4_T1
WBGene00016902_C53D5.1_C53D5.1 J011 chrI:291307-295791 1.737 hlh1_T1 nhr25_T1
WBGene00016902_C53D5.1_C53D5.1 J011 chrI:291307-295791 1.745 hlh1_T1 tbx37_T1

WBGene00016902_C53D5.1_C53D5.1 E001 chrI:291214-291307 1.379 hlh1_T2 cnd1_T2
WBGene00016902_C53D5.1_C53D5.1 E001 chrI:291214-291307 1.576 hlh1_T2 end1_T2
WBGene00016902_C53D5.1_C53D5.1 E001 chrI:291214-291307 1.561 hlh1_T2 pha4_T2
WBGene00016902_C53D5.1_C53D5.1 E001 chrI:291214-291307 1.659 hlh1_T2 tbx37_T2
WBGene00016902_C53D5.1_C53D5.1 E001 chrI:291214-291307 1.771 hlh1_T2 nhr25_T2
WBGene00016902_C53D5.1_C53D5.1 E001 chrI:291214-291307 1.189 hlh1_T3 cnd1_T3
WBGene00016902_C53D5.1_C53D5.1 E001 chrI:291214-291307 1.920 hlh1_T3 end1_T3
WBGene00016902_C53D5.1_C53D5.1 E001 chrI:291214-291307 1.543 hlh1_T3 tbx37_T3
WBGene00016902_C53D5.1_C53D5.1 E001 chrI:291214-291307 1.640 hlh1_T3 pha4_T3
WBGene00016902_C53D5.1_C53D5.1 E001 chrI:291214-291307 1.659 hlh1_T3 nhr25_T3

WBGene00016902_C53D5.1_C53D5.1 J011 chrI:291307-295791 1.059 hlh1_T3 cnd1_T3
WBGene00016902_C53D5.1_C53D5.1 J011 chrI:291307-295791 1.416 hlh1_T3 end1_T3
WBGene00016902_C53D5.1_C53D5.1 J011 chrI:291307-295791 1.014 hlh1_T3 pha4_T3
WBGene00016902_C53D5.1_C53D5.1 J011 chrI:291307-295791 1.123 hlh1_T3 nhr25_T3
WBGene00016902_C53D5.1_C53D5.1 J011 chrI:291307-295791 1.423 hlh1_T3 tbx37_T3

WBGene00004207_D2089.4_ptb-1 E008 chrII:10686354-10686613 1.839 pha4_T4 end1_T4
WBGene00004207_D2089.4_ptb-1 E008 chrII:10686354-10686613 1.930 pha4_T4 hlh1_T4
WBGene00004207_D2089.4_ptb-1 E008 chrII:10686354-10686613 1.971 pha4_T4 cnd1_T4
WBGene00004207_D2089.4_ptb-1 E008 chrII:10686354-10686613 2.118 pha4_T4 nhr25_T4

WBGene00008601_F09A5.4_F09A5.4 E020 chrX:13170009-13170075 2.449 end1_T3 cnd1_T3
WBGene00008601_F09A5.4_F09A5.4 E020 chrX:13170009-13170075 1.736 end1_T3 nhr25_T3
WBGene00008601_F09A5.4_F09A5.4 E020 chrX:13170009-13170075 1.914 end1_T3 pha4_T3
WBGene00008601_F09A5.4_F09A5.4 E020 chrX:13170009-13170075 2.591 end1_T3 tbx37_T3
WBGene00008601_F09A5.4_F09A5.4 E020 chrX:13170009-13170075 2.666 end1_T3 hlh1_T3

WBGene00008601_F09A5.4_F09A5.4 J032 chrX:13169833-13170009 2.441 end1_T3 cnd1_T3
WBGene00008601_F09A5.4_F09A5.4 J032 chrX:13169833-13170009 1.737 end1_T3 nhr25_T3
WBGene00008601_F09A5.4_F09A5.4 J032 chrX:13169833-13170009 1.912 end1_T3 pha4_T3
WBGene00008601_F09A5.4_F09A5.4 J032 chrX:13169833-13170009 2.591 end1_T3 tbx37_T3
WBGene00008601_F09A5.4_F09A5.4 J032 chrX:13169833-13170009 2.660 end1_T3 hlh1_T3

WBGene00017380_F11D5.1_F11D5.1 E015 chrX:3344690-3344781 1.147 end1_T3 cnd1_T3
WBGene00017380_F11D5.1_F11D5.1 E015 chrX:3344690-3344781 1.909 end1_T3 pha4_T3
WBGene00017380_F11D5.1_F11D5.1 E015 chrX:3344690-3344781 2.190 end1_T3 tbx37_T3
WBGene00017380_F11D5.1_F11D5.1 E015 chrX:3344690-3344781 2.379 end1_T3 nhr25_T3
WBGene00017380_F11D5.1_F11D5.1 E015 chrX:3344690-3344781 2.395 end1_T3 hlh1_T3
WBGene00017380_F11D5.1_F11D5.1 E015 chrX:3344690-3344781 1.379 end1_T4 cnd1_T4
WBGene00017380_F11D5.1_F11D5.1 E015 chrX:3344690-3344781 1.577 end1_T4 pha4_T4
WBGene00017380_F11D5.1_F11D5.1 E015 chrX:3344690-3344781 1.928 end1_T4 tbx37_T4
WBGene00017380_F11D5.1_F11D5.1 E015 chrX:3344690-3344781 2.193 end1_T4 nhr25_T4
WBGene00017380_F11D5.1_F11D5.1 E015 chrX:3344690-3344781 2.626 end1_T4 hlh1_T4

WBGene00006406_F12F6.5_srgp-1 J010 chrIV:11570711-11574614 1.014 hlh1_T4 end1_T4
WBGene00006406_F12F6.5_srgp-1 J010 chrIV:11570711-11574614 1.106 hlh1_T4 cnd1_T4
WBGene00006406_F12F6.5_srgp-1 J010 chrIV:11570711-11574614 1.001 hlh1_T4 pha4_T4
WBGene00006406_F12F6.5_srgp-1 J010 chrIV:11570711-11574614 1.028 hlh1_T4 nhr25_T4
WBGene00006406_F12F6.5_srgp-1 J010 chrIV:11570711-11574614 1.476 hlh1_T4 tbx37_T4

WBGene00008768_F13G3.10_F13G3.10 E005 chrI:7314208-7314279 1.513 hlh1_T0 end1_T0
WBGene00008768_F13G3.10_F13G3.10 E005 chrI:7314208-7314279 1.535 hlh1_T0 cnd1_T0
WBGene00008768_F13G3.10_F13G3.10 E005 chrI:7314208-7314279 1.348 hlh1_T0 nhr25_T0
WBGene00008768_F13G3.10_F13G3.10 E005 chrI:7314208-7314279 1.385 hlh1_T0 pha4_T0
WBGene00008768_F13G3.10_F13G3.10 E005 chrI:7314208-7314279 1.696 hlh1_T0 tbx37_T0
WBGene00008768_F13G3.10_F13G3.10 E005 chrI:7314208-7314279 2.035 hlh1_T1 end1_T1
WBGene00008768_F13G3.10_F13G3.10 E005 chrI:7314208-7314279 2.108 hlh1_T1 cnd1_T1
WBGene00008768_F13G3.10_F13G3.10 E005 chrI:7314208-7314279 1.908 hlh1_T1 pha4_T1
WBGene00008768_F13G3.10_F13G3.10 E005 chrI:7314208-7314279 1.934 hlh1_T1 tbx37_T1
WBGene00008768_F13G3.10_F13G3.10 E005 chrI:7314208-7314279 2.234 hlh1_T1 nhr25_T1
WBGene00008768_F13G3.10_F13G3.10 E005 chrI:7314208-7314279 2.315 hlh1_T2 cnd1_T2
WBGene00008768_F13G3.10_F13G3.10 E005 chrI:7314208-7314279 2.342 hlh1_T2 end1_T2
WBGene00008768_F13G3.10_F13G3.10 E005 chrI:7314208-7314279 2.207 hlh1_T2 pha4_T2
WBGene00008768_F13G3.10_F13G3.10 E005 chrI:7314208-7314279 2.407 hlh1_T2 tbx37_T2
WBGene00008768_F13G3.10_F13G3.10 E005 chrI:7314208-7314279 2.521 hlh1_T2 nhr25_T2

WBGene00008768_F13G3.10_F13G3.10 J007 chrI:7313899-7314208 1.678 hlh1_T2 end1_T2
WBGene00008768_F13G3.10_F13G3.10 J007 chrI:7313899-7314208 1.909 hlh1_T2 cnd1_T2
WBGene00008768_F13G3.10_F13G3.10 J007 chrI:7313899-7314208 1.013 hlh1_T2 pha4_T2
WBGene00008768_F13G3.10_F13G3.10 J007 chrI:7313899-7314208 2.268 hlh1_T2 tbx37_T2
WBGene00008768_F13G3.10_F13G3.10 J007 chrI:7313899-7314208 2.279 hlh1_T2 nhr25_T2

WBGene00008768_F13G3.10_F13G3.10 E005 chrI:7314208-7314279 2.541 hlh1_T3 end1_T3
WBGene00008768_F13G3.10_F13G3.10 E005 chrI:7314208-7314279 2.637 hlh1_T3 cnd1_T3
WBGene00008768_F13G3.10_F13G3.10 E005 chrI:7314208-7314279 2.049 hlh1_T3 pha4_T3
WBGene00008768_F13G3.10_F13G3.10 E005 chrI:7314208-7314279 2.534 hlh1_T3 tbx37_T3
WBGene00008768_F13G3.10_F13G3.10 E005 chrI:7314208-7314279 3.031 hlh1_T3 nhr25_T3

WBGene00008768_F13G3.10_F13G3.10 J007 chrI:7313899-7314208 1.546 hlh1_T3 end1_T3
WBGene00008768_F13G3.10_F13G3.10 J007 chrI:7313899-7314208 2.330 hlh1_T3 cnd1_T3
WBGene00008768_F13G3.10_F13G3.10 J007 chrI:7313899-7314208 1.278 hlh1_T3 pha4_T3
WBGene00008768_F13G3.10_F13G3.10 J007 chrI:7313899-7314208 2.359 hlh1_T3 tbx37_T3
WBGene00008768_F13G3.10_F13G3.10 J007 chrI:7313899-7314208 2.719 hlh1_T3 nhr25_T3

WBGene00008768_F13G3.10_F13G3.10 E005 chrI:7314208-7314279 2.723 hlh1_T4 end1_T4
WBGene00008768_F13G3.10_F13G3.10 E005 chrI:7314208-7314279 2.868 hlh1_T4 cnd1_T4
WBGene00008768_F13G3.10_F13G3.10 E005 chrI:7314208-7314279 2.319 hlh1_T4 pha4_T4
WBGene00008768_F13G3.10_F13G3.10 E005 chrI:7314208-7314279 2.548 hlh1_T4 tbx37_T4
WBGene00008768_F13G3.10_F13G3.10 E005 chrI:7314208-7314279 2.813 hlh1_T4 nhr25_T4

WBGene00008768_F13G3.10_F13G3.10 J007 chrI:7313899-7314208 1.669 hlh1_T4 end1_T4
WBGene00008768_F13G3.10_F13G3.10 J007 chrI:7313899-7314208 2.597 hlh1_T4 cnd1_T4
WBGene00008768_F13G3.10_F13G3.10 J007 chrI:7313899-7314208 1.529 hlh1_T4 pha4_T4
WBGene00008768_F13G3.10_F13G3.10 J007 chrI:7313899-7314208 2.394 hlh1_T4 tbx37_T4
WBGene00008768_F13G3.10_F13G3.10 J007 chrI:7313899-7314208 2.578 hlh1_T4 nhr25_T4

WBGene00002991_F17E5.1_lin-2 E025 chrX:12413951-12414025 1.275 cnd1_T3 nhr25_T3
WBGene00002991_F17E5.1_lin-2 E025 chrX:12413951-12414025 1.316 cnd1_T3 pha4_T3
WBGene00002991_F17E5.1_lin-2 E025 chrX:12413951-12414025 1.602 cnd1_T3 end1_T3
WBGene00002991_F17E5.1_lin-2 E025 chrX:12413951-12414025 1.653 cnd1_T3 hlh1_T3

WBGene00006603_F19H8.1_tps-2 E001 chrII:14600901-14601249 1.128 cnd1_T4 hlh1_T4
WBGene00006603_F19H8.1_tps-2 E001 chrII:14600901-14601249 1.155 cnd1_T4 end1_T4
WBGene00006603_F19H8.1_tps-2 E001 chrII:14600901-14601249 1.172 cnd1_T4 nhr25_T4
WBGene00006603_F19H8.1_tps-2 E001 chrII:14600901-14601249 1.218 cnd1_T4 pha4_T4

WBGene00006407_F25H5.1_lim-9 E019 chrI:9205586-9205732 1.267 hlh1_T4 end1_T4
WBGene00006407_F25H5.1_lim-9 E019 chrI:9205586-9205732 1.406 hlh1_T4 cnd1_T4
WBGene00006407_F25H5.1_lim-9 E019 chrI:9205586-9205732 1.886 hlh1_T4 pha4_T4
WBGene00006407_F25H5.1_lim-9 E019 chrI:9205586-9205732 1.896 hlh1_T4 tbx37_T4
WBGene00006407_F25H5.1_lim-9 E019 chrI:9205586-9205732 2.257 hlh1_T4 nhr25_T4

WBGene00006407_F25H5.1_lim-9 J041 chrI:9209957-9210226 1.539 hlh1_T4 cnd1_T4
WBGene00006407_F25H5.1_lim-9 J041 chrI:9209957-9210226 1.578 hlh1_T4 end1_T4
WBGene00006407_F25H5.1_lim-9 J041 chrI:9209957-9210226 1.827 hlh1_T4 pha4_T4
WBGene00006407_F25H5.1_lim-9 J041 chrI:9209957-9210226 1.956 hlh1_T4 tbx37_T4
WBGene00006407_F25H5.1_lim-9 J041 chrI:9209957-9210226 2.230 hlh1_T4 nhr25_T4

WBGene00009126_F25H5.3_pyk-1 E006 chrI:9174218-9174339 1.400 hlh1_T4 end1_T4
WBGene00009126_F25H5.3_pyk-1 E006 chrI:9174218-9174339 1.640 hlh1_T4 cnd1_T4
WBGene00009126_F25H5.3_pyk-1 E006 chrI:9174218-9174339 1.025 hlh1_T4 tbx37_T4
WBGene00009126_F25H5.3_pyk-1 E006 chrI:9174218-9174339 1.035 hlh1_T4 pha4_T4
WBGene00009126_F25H5.3_pyk-1 E006 chrI:9174218-9174339 1.725 hlh1_T4 nhr25_T4

WBGene00017900_F28E10.1_F28E10.1 E021 chrIV:4588668-4588746 1.573 cnd1_T3 end1_T3
WBGene00017900_F28E10.1_F28E10.1 E021 chrIV:4588668-4588746 1.657 cnd1_T3 hlh1_T3
WBGene00017900_F28E10.1_F28E10.1 E021 chrIV:4588668-4588746 2.091 cnd1_T3 pha4_T3
WBGene00017900_F28E10.1_F28E10.1 E021 chrIV:4588668-4588746 2.184 cnd1_T3 nhr25_T3

WBGene00006788_F45E10.1_unc-53 E017 chrII:11069656-11069677 1.459 pha4_T2 cnd1_T2
WBGene00006788_F45E10.1_unc-53 E017 chrII:11069656-11069677 1.707 pha4_T2 nhr25_T2
WBGene00006788_F45E10.1_unc-53 E017 chrII:11069656-11069677 1.959 pha4_T2 hlh1_T2
WBGene00006788_F45E10.1_unc-53 E017 chrII:11069656-11069677 2.150 pha4_T2 end1_T2

WBGene00010259_F58E10.1_ric-7 E016 chrV:14006016-14006079 1.091 hlh1_T4 end1_T4
WBGene00010259_F58E10.1_ric-7 E016 chrV:14006016-14006079 1.873 hlh1_T4 cnd1_T4
WBGene00010259_F58E10.1_ric-7 E016 chrV:14006016-14006079 1.263 hlh1_T4 pha4_T4
WBGene00010259_F58E10.1_ric-7 E016 chrV:14006016-14006079 1.480 hlh1_T4 nhr25_T4
WBGene00010259_F58E10.1_ric-7 E016 chrV:14006016-14006079 1.731 hlh1_T4 tbx37_T4

WBGene00010259_F58E10.1_ric-7 J030 chrV:14005912-14006016 1.115 hlh1_T4 end1_T4
WBGene00010259_F58E10.1_ric-7 J030 chrV:14005912-14006016 1.896 hlh1_T4 cnd1_T4
WBGene00010259_F58E10.1_ric-7 J030 chrV:14005912-14006016 1.288 hlh1_T4 pha4_T4
WBGene00010259_F58E10.1_ric-7 J030 chrV:14005912-14006016 1.487 hlh1_T4 nhr25_T4
WBGene00010259_F58E10.1_ric-7 J030 chrV:14005912-14006016 1.741 hlh1_T4 tbx37_T4

WBGene00010259_F58E10.1_ric-7 E014 chrV:14002303-14002457 1.476 tbx37_T2 nhr25_T2
WBGene00010259_F58E10.1_ric-7 E014 chrV:14002303-14002457 1.654 tbx37_T2 end1_T2
WBGene00010259_F58E10.1_ric-7 E014 chrV:14002303-14002457 1.738 tbx37_T2 hlh1_T2

WBGene00019282_K01A2.8_mps-2 E008 chrII:312065-312210 1.109 tbx37_T1 nhr25_T1
WBGene00019282_K01A2.8_mps-2 E008 chrII:312065-312210 1.161 tbx37_T1 hlh1_T1
WBGene00019282_K01A2.8_mps-2 E008 chrII:312065-312210 1.415 tbx37_T1 end1_T1

WBGene00019282_K01A2.8_mps-2 J013 chrII:310443-312065 1.156 tbx37_T1 nhr25_T1
WBGene00019282_K01A2.8_mps-2 J013 chrII:310443-312065 1.181 tbx37_T1 hlh1_T1
WBGene00019282_K01A2.8_mps-2 J013 chrII:310443-312065 1.243 tbx37_T1 end1_T1
WBGene00019282_K01A2.8_mps-2 J013 chrII:310443-312065 1.264 tbx37_T2 end1_T2
WBGene00019282_K01A2.8_mps-2 J013 chrII:310443-312065 1.341 tbx37_T2 hlh1_T2
WBGene00019282_K01A2.8_mps-2 J013 chrII:310443-312065 1.392 tbx37_T2 nhr25_T2

WBGene00019282_K01A2.8_mps-2 E008 chrII:312065-312210 1.036 tbx37_T4 nhr25_T4
WBGene00019282_K01A2.8_mps-2 E008 chrII:312065-312210 1.177 tbx37_T4 hlh1_T4
WBGene00019282_K01A2.8_mps-2 E008 chrII:312065-312210 1.281 tbx37_T4 end1_T4

WBGene00019282_K01A2.8_mps-2 J013 chrII:310443-312065 1.031 tbx37_T4 end1_T4
WBGene00019282_K01A2.8_mps-2 J013 chrII:310443-312065 1.088 tbx37_T4 nhr25_T4
WBGene00019282_K01A2.8_mps-2 J013 chrII:310443-312065 1.188 tbx37_T4 hlh1_T4

WBGene00010560_K04G2.1_iftb-1 E007 chrI:8028622-8028752 1.919 nhr25_T0 hlh1_T0
WBGene00010560_K04G2.1_iftb-1 E007 chrI:8028622-8028752 2.195 nhr25_T0 cnd1_T0
WBGene00010560_K04G2.1_iftb-1 E007 chrI:8028622-8028752 3.203 nhr25_T0 end1_T0
WBGene00010560_K04G2.1_iftb-1 E007 chrI:8028622-8028752 2.023 nhr25_T0 tbx37_T0
WBGene00010560_K04G2.1_iftb-1 E007 chrI:8028622-8028752 3.492 nhr25_T0 pha4_T0

WBGene00003986_K05B2.5_mct-4 E017 chrX:4929675-4929751 1.975 end1_T4 cnd1_T4
WBGene00003986_K05B2.5_mct-4 E017 chrX:4929675-4929751 1.380 end1_T4 pha4_T4
WBGene00003986_K05B2.5_mct-4 E017 chrX:4929675-4929751 1.591 end1_T4 nhr25_T4
WBGene00003986_K05B2.5_mct-4 E017 chrX:4929675-4929751 1.688 end1_T4 hlh1_T4
WBGene00003986_K05B2.5_mct-4 E017 chrX:4929675-4929751 1.818 end1_T4 tbx37_T4

WBGene00003986_K05B2.5_mct-4 J031 chrX:4926932-4929675 2.114 end1_T4 cnd1_T4
WBGene00003986_K05B2.5_mct-4 J031 chrX:4926932-4929675 1.406 end1_T4 pha4_T4
WBGene00003986_K05B2.5_mct-4 J031 chrX:4926932-4929675 1.755 end1_T4 nhr25_T4
WBGene00003986_K05B2.5_mct-4 J031 chrX:4926932-4929675 1.840 end1_T4 hlh1_T4
WBGene00003986_K05B2.5_mct-4 J031 chrX:4926932-4929675 1.973 end1_T4 tbx37_T4

WBGene00006843_M142.1_unc-119 E003 chrIII:10906469-10906529 1.228 pha4_T3 hlh1_T3
WBGene00006843_M142.1_unc-119 E003 chrIII:10906469-10906529 1.413 pha4_T3 end1_T3
WBGene00006843_M142.1_unc-119 E003 chrIII:10906469-10906529 1.439 pha4_T3 cnd1_T3
WBGene00006843_M142.1_unc-119 E003 chrIII:10906469-10906529 1.670 pha4_T3 nhr25_T3

WBGene00019830_R02E12.6_hrg-1 E005 chrX:4010491-4010948 1.219 end1_T0 cnd1_T0
WBGene00019830_R02E12.6_hrg-1 E005 chrX:4010491-4010948 1.384 end1_T0 tbx37_T0
WBGene00019830_R02E12.6_hrg-1 E005 chrX:4010491-4010948 1.405 end1_T0 nhr25_T0
WBGene00019830_R02E12.6_hrg-1 E005 chrX:4010491-4010948 1.666 end1_T0 hlh1_T0
WBGene00019830_R02E12.6_hrg-1 E005 chrX:4010491-4010948 1.881 end1_T0 pha4_T0

WBGene00011291_R102.4_R102.4 E017 chrIV:10695170-10695226 1.431 end1_T4 cnd1_T4
WBGene00011291_R102.4_R102.4 E017 chrIV:10695170-10695226 1.030 end1_T4 nhr25_T4
WBGene00011291_R102.4_R102.4 E017 chrIV:10695170-10695226 1.183 end1_T4 pha4_T4
WBGene00011291_R102.4_R102.4 E017 chrIV:10695170-10695226 1.289 end1_T4 hlh1_T4
WBGene00011291_R102.4_R102.4 E017 chrIV:10695170-10695226 1.319 end1_T4 tbx37_T4

WBGene00020131_T01A4.1_gcy-28 E001 chrI:4481237-4481348 1.561 end1_T4 cnd1_T4
WBGene00020131_T01A4.1_gcy-28 E001 chrI:4481237-4481348 1.563 end1_T4 pha4_T4
WBGene00020131_T01A4.1_gcy-28 E001 chrI:4481237-4481348 1.694 end1_T4 hlh1_T4
WBGene00020131_T01A4.1_gcy-28 E001 chrI:4481237-4481348 1.741 end1_T4 nhr25_T4
WBGene00020131_T01A4.1_gcy-28 E001 chrI:4481237-4481348 1.949 end1_T4 tbx37_T4

WBGene00011385_T02G6.2_T02G6.2 E006 chrI:11803832-11803894 1.605 hlh1_T3 cnd1_T3
WBGene00011385_T02G6.2_T02G6.2 E006 chrI:11803832-11803894 1.976 hlh1_T3 end1_T3
WBGene00011385_T02G6.2_T02G6.2 E006 chrI:11803832-11803894 1.447 hlh1_T3 tbx37_T3
WBGene00011385_T02G6.2_T02G6.2 E006 chrI:11803832-11803894 1.504 hlh1_T3 pha4_T3
WBGene00011385_T02G6.2_T02G6.2 E006 chrI:11803832-11803894 1.877 hlh1_T3 nhr25_T3

WBGene00011385_T02G6.2_T02G6.2 E008 chrI:11804814-11804991 1.286 hlh1_T3 cnd1_T3
WBGene00011385_T02G6.2_T02G6.2 E008 chrI:11804814-11804991 1.661 hlh1_T3 end1_T3
WBGene00011385_T02G6.2_T02G6.2 E008 chrI:11804814-11804991 1.220 hlh1_T3 pha4_T3
WBGene00011385_T02G6.2_T02G6.2 E008 chrI:11804814-11804991 1.530 hlh1_T3 tbx37_T3
WBGene00011385_T02G6.2_T02G6.2 E008 chrI:11804814-11804991 1.923 hlh1_T3 nhr25_T3

WBGene00011500_T05G5.5_T05G5.5 E009 chrIII:9751275-9751404 1.527 cnd1_T4 nhr25_T4
WBGene00011500_T05G5.5_T05G5.5 E009 chrIII:9751275-9751404 2.036 cnd1_T4 hlh1_T4
WBGene00011500_T05G5.5_T05G5.5 E009 chrIII:9751275-9751404 2.633 cnd1_T4 end1_T4
WBGene00011500_T05G5.5_T05G5.5 E009 chrIII:9751275-9751404 2.645 cnd1_T4 pha4_T4

WBGene00011500_T05G5.5_T05G5.5 J017 chrIII:9750926-9751275 1.108 cnd1_T4 nhr25_T4
WBGene00011500_T05G5.5_T05G5.5 J017 chrIII:9750926-9751275 1.662 cnd1_T4 end1_T4
WBGene00011500_T05G5.5_T05G5.5 J017 chrIII:9750926-9751275 1.744 cnd1_T4 hlh1_T4
WBGene00011500_T05G5.5_T05G5.5 J017 chrIII:9750926-9751275 1.938 cnd1_T4 pha4_T4

WBGene00011647_T09E8.1_noca-1 E004 chrV:13159569-13159779 1.074 hlh1_T1 end1_T1
WBGene00011647_T09E8.1_noca-1 E004 chrV:13159569-13159779 1.282 hlh1_T1 cnd1_T1
WBGene00011647_T09E8.1_noca-1 E004 chrV:13159569-13159779 1.317 hlh1_T1 nhr25_T1
WBGene00011647_T09E8.1_noca-1 E004 chrV:13159569-13159779 1.360 hlh1_T1 pha4_T1
WBGene00011647_T09E8.1_noca-1 E004 chrV:13159569-13159779 1.417 hlh1_T1 tbx37_T1
WBGene00011647_T09E8.1_noca-1 E004 chrV:13159569-13159779 1.045 hlh1_T3 end1_T3
WBGene00011647_T09E8.1_noca-1 E004 chrV:13159569-13159779 1.504 hlh1_T3 cnd1_T3
WBGene00011647_T09E8.1_noca-1 E004 chrV:13159569-13159779 1.584 hlh1_T3 pha4_T3
WBGene00011647_T09E8.1_noca-1 E004 chrV:13159569-13159779 1.790 hlh1_T3 tbx37_T3
WBGene00011647_T09E8.1_noca-1 E004 chrV:13159569-13159779 1.841 hlh1_T3 nhr25_T3
WBGene00011647_T09E8.1_noca-1 E004 chrV:13159569-13159779 1.243 hlh1_T4 end1_T4
WBGene00011647_T09E8.1_noca-1 E004 chrV:13159569-13159779 1.570 hlh1_T4 cnd1_T4
WBGene00011647_T09E8.1_noca-1 E004 chrV:13159569-13159779 1.531 hlh1_T4 pha4_T4
WBGene00011647_T09E8.1_noca-1 E004 chrV:13159569-13159779 1.748 hlh1_T4 tbx37_T4
WBGene00011647_T09E8.1_noca-1 E004 chrV:13159569-13159779 1.807 hlh1_T4 nhr25_T4

WBGene00020530_T15B12.1_T15B12.1 E006 chrIII:5294619-5294830 1.465 hlh1_T3 end1_T3
WBGene00020530_T15B12.1_T15B12.1 E006 chrIII:5294619-5294830 1.837 hlh1_T3 cnd1_T3
WBGene00020530_T15B12.1_T15B12.1 E006 chrIII:5294619-5294830 1.524 hlh1_T3 nhr25_T3
WBGene00020530_T15B12.1_T15B12.1 E006 chrIII:5294619-5294830 1.621 hlh1_T3 pha4_T3
WBGene00020530_T15B12.1_T15B12.1 E006 chrIII:5294619-5294830 1.759 hlh1_T3 tbx37_T3
WBGene00020530_T15B12.1_T15B12.1 E006 chrIII:5294619-5294830 1.158 hlh1_T4 end1_T4
WBGene00020530_T15B12.1_T15B12.1 E006 chrIII:5294619-5294830 1.974 hlh1_T4 cnd1_T4
WBGene00020530_T15B12.1_T15B12.1 E006 chrIII:5294619-5294830 1.684 hlh1_T4 pha4_T4
WBGene00020530_T15B12.1_T15B12.1 E006 chrIII:5294619-5294830 1.756 hlh1_T4 nhr25_T4
WBGene00020530_T15B12.1_T15B12.1 E006 chrIII:5294619-5294830 1.881 hlh1_T4 tbx37_T4

WBGene00020770_T24D11.1_eat-17 E013 chrX:16408856-16408873 1.023 hlh1_T4 end1_T4
WBGene00020770_T24D11.1_eat-17 E013 chrX:16408856-16408873 1.194 hlh1_T4 cnd1_T4
WBGene00020770_T24D11.1_eat-17 E013 chrX:16408856-16408873 1.041 hlh1_T4 pha4_T4
WBGene00020770_T24D11.1_eat-17 E013 chrX:16408856-16408873 1.051 hlh1_T4 tbx37_T4
WBGene00020770_T24D11.1_eat-17 E013 chrX:16408856-16408873 1.150 hlh1_T4 nhr25_T4

WBGene00020770_T24D11.1_eat-17 E015 chrX:16413199-16413306 1.408 hlh1_T4 end1_T4
WBGene00020770_T24D11.1_eat-17 E015 chrX:16413199-16413306 1.517 hlh1_T4 cnd1_T4
WBGene00020770_T24D11.1_eat-17 E015 chrX:16413199-16413306 1.192 hlh1_T4 pha4_T4
WBGene00020770_T24D11.1_eat-17 E015 chrX:16413199-16413306 1.284 hlh1_T4 tbx37_T4
WBGene00020770_T24D11.1_eat-17 E015 chrX:16413199-16413306 1.589 hlh1_T4 nhr25_T4

WBGene00020784_T24H7.5_tat-4 E003 chrII:6235002-6235505 1.465 end1_T4 cnd1_T4
WBGene00020784_T24H7.5_tat-4 E003 chrII:6235002-6235505 1.739 end1_T4 pha4_T4
WBGene00020784_T24H7.5_tat-4 E003 chrII:6235002-6235505 1.937 end1_T4 hlh1_T4
WBGene00020784_T24H7.5_tat-4 E003 chrII:6235002-6235505 1.964 end1_T4 nhr25_T4
WBGene00020784_T24H7.5_tat-4 E003 chrII:6235002-6235505 2.083 end1_T4 tbx37_T4

WBGene00020921_W01C8.5_W01C8.5 E010 chrX:5696906-5697308 1.838 end1_T0 cnd1_T0
WBGene00020921_W01C8.5_W01C8.5 E010 chrX:5696906-5697308 1.333 end1_T0 hlh1_T0
WBGene00020921_W01C8.5_W01C8.5 E010 chrX:5696906-5697308 1.940 end1_T0 nhr25_T0
WBGene00020921_W01C8.5_W01C8.5 E010 chrX:5696906-5697308 1.951 end1_T0 tbx37_T0
WBGene00020921_W01C8.5_W01C8.5 E010 chrX:5696906-5697308 2.261 end1_T0 pha4_T0

WBGene00020921_W01C8.5_W01C8.5 J019 chrX:5696853-5696906 2.011 end1_T0 cnd1_T0
WBGene00020921_W01C8.5_W01C8.5 J019 chrX:5696853-5696906 1.510 end1_T0 hlh1_T0
WBGene00020921_W01C8.5_W01C8.5 J019 chrX:5696853-5696906 1.862 end1_T0 nhr25_T0
WBGene00020921_W01C8.5_W01C8.5 J019 chrX:5696853-5696906 1.867 end1_T0 pha4_T0
WBGene00020921_W01C8.5_W01C8.5 J019 chrX:5696853-5696906 2.031 end1_T0 tbx37_T0

WBGene00001980_W02B9.1_hmr-1 E040 chrI:11134505-11134667 1.257 nhr25_T3 end1_T3
WBGene00001980_W02B9.1_hmr-1 E040 chrI:11134505-11134667 1.553 nhr25_T3 hlh1_T3
WBGene00001980_W02B9.1_hmr-1 E040 chrI:11134505-11134667 2.770 nhr25_T3 cnd1_T3
WBGene00001980_W02B9.1_hmr-1 E040 chrI:11134505-11134667 1.419 nhr25_T3 pha4_T3
WBGene00001980_W02B9.1_hmr-1 E040 chrI:11134505-11134667 1.953 nhr25_T3 tbx37_T3

WBGene00013683_Y105E8A.26_zoo-1 E002 chrI:14529559-14529627 1.319 hlh1_T3 cnd1_T3
WBGene00013683_Y105E8A.26_zoo-1 E002 chrI:14529559-14529627 1.340 hlh1_T3 end1_T3
WBGene00013683_Y105E8A.26_zoo-1 E002 chrI:14529559-14529627 1.489 hlh1_T3 tbx37_T3
WBGene00013683_Y105E8A.26_zoo-1 E002 chrI:14529559-14529627 1.504 hlh1_T3 pha4_T3
WBGene00013683_Y105E8A.26_zoo-1 E002 chrI:14529559-14529627 1.576 hlh1_T3 nhr25_T3
WBGene00013683_Y105E8A.26_zoo-1 E002 chrI:14529559-14529627 1.362 hlh1_T4 end1_T4
WBGene00013683_Y105E8A.26_zoo-1 E002 chrI:14529559-14529627 1.494 hlh1_T4 cnd1_T4
WBGene00013683_Y105E8A.26_zoo-1 E002 chrI:14529559-14529627 1.499 hlh1_T4 pha4_T4
WBGene00013683_Y105E8A.26_zoo-1 E002 chrI:14529559-14529627 1.542 hlh1_T4 nhr25_T4
WBGene00013683_Y105E8A.26_zoo-1 E002 chrI:14529559-14529627 1.581 hlh1_T4 tbx37_T4

WBGene00013683_Y105E8A.26_zoo-1 J017 chrI:14529627-14531976 1.277 hlh1_T4 end1_T4
WBGene00013683_Y105E8A.26_zoo-1 J017 chrI:14529627-14531976 1.552 hlh1_T4 cnd1_T4
WBGene00013683_Y105E8A.26_zoo-1 J017 chrI:14529627-14531976 1.483 hlh1_T4 pha4_T4
WBGene00013683_Y105E8A.26_zoo-1 J017 chrI:14529627-14531976 1.761 hlh1_T4 tbx37_T4
WBGene00013683_Y105E8A.26_zoo-1 J017 chrI:14529627-14531976 2.070 hlh1_T4 nhr25_T4

WBGene00002978_Y105E8B.1_lev-11 E022 chrI:14625278-14625435 2.086 hlh1_T2 end1_T2
WBGene00002978_Y105E8B.1_lev-11 E022 chrI:14625278-14625435 3.341 hlh1_T2 cnd1_T2
WBGene00002978_Y105E8B.1_lev-11 E022 chrI:14625278-14625435 2.636 hlh1_T2 pha4_T2
WBGene00002978_Y105E8B.1_lev-11 E022 chrI:14625278-14625435 2.833 hlh1_T2 tbx37_T2
WBGene00002978_Y105E8B.1_lev-11 E022 chrI:14625278-14625435 2.855 hlh1_T2 nhr25_T2
WBGene00002978_Y105E8B.1_lev-11 E022 chrI:14625278-14625435 1.914 hlh1_T3 end1_T3
WBGene00002978_Y105E8B.1_lev-11 E022 chrI:14625278-14625435 2.791 hlh1_T3 cnd1_T3
WBGene00002978_Y105E8B.1_lev-11 E022 chrI:14625278-14625435 2.493 hlh1_T3 pha4_T3
WBGene00002978_Y105E8B.1_lev-11 E022 chrI:14625278-14625435 2.743 hlh1_T3 nhr25_T3
WBGene00002978_Y105E8B.1_lev-11 E022 chrI:14625278-14625435 2.795 hlh1_T3 tbx37_T3
WBGene00002978_Y105E8B.1_lev-11 E022 chrI:14625278-14625435 2.000 hlh1_T4 end1_T4
WBGene00002978_Y105E8B.1_lev-11 E022 chrI:14625278-14625435 3.015 hlh1_T4 cnd1_T4
WBGene00002978_Y105E8B.1_lev-11 E022 chrI:14625278-14625435 2.460 hlh1_T4 nhr25_T4
WBGene00002978_Y105E8B.1_lev-11 E022 chrI:14625278-14625435 2.463 hlh1_T4 pha4_T4
WBGene00002978_Y105E8B.1_lev-11 E022 chrI:14625278-14625435 2.784 hlh1_T4 tbx37_T4

WBGene00003681_Y15E3A.1_nhr-91 E003 chrX:15309393-15309539 2.067 nhr25_T1 cnd1_T1
WBGene00003681_Y15E3A.1_nhr-91 E003 chrX:15309393-15309539 2.252 nhr25_T1 hlh1_T1
WBGene00003681_Y15E3A.1_nhr-91 E003 chrX:15309393-15309539 2.255 nhr25_T1 end1_T1
WBGene00003681_Y15E3A.1_nhr-91 E003 chrX:15309393-15309539 2.431 nhr25_T1 tbx37_T1
WBGene00003681_Y15E3A.1_nhr-91 E003 chrX:15309393-15309539 2.580 nhr25_T1 pha4_T1

WBGene00021552_Y44E3B.1_zip-4 E007 chrI:3266591-3266762 1.458 nhr25_T1 cnd1_T1
WBGene00021552_Y44E3B.1_zip-4 E007 chrI:3266591-3266762 1.520 nhr25_T1 hlh1_T1
WBGene00021552_Y44E3B.1_zip-4 E007 chrI:3266591-3266762 1.569 nhr25_T1 end1_T1
WBGene00021552_Y44E3B.1_zip-4 E007 chrI:3266591-3266762 1.723 nhr25_T1 tbx37_T1
WBGene00021552_Y44E3B.1_zip-4 E007 chrI:3266591-3266762 1.778 nhr25_T1 pha4_T1

WBGene00012869_Y45F10A.7_Y45F10A.7 E001 chrIV:13492570-13492732 1.550 pha4_T4 end1_T4
WBGene00012869_Y45F10A.7_Y45F10A.7 E001 chrIV:13492570-13492732 1.672 pha4_T4 cnd1_T4
WBGene00012869_Y45F10A.7_Y45F10A.7 E001 chrIV:13492570-13492732 1.772 pha4_T4 nhr25_T4
WBGene00012869_Y45F10A.7_Y45F10A.7 E001 chrIV:13492570-13492732 1.821 pha4_T4 hlh1_T4

WBGene00012930_Y47D3A.17_obr-1 E018 chrIII:11269916-11270021 1.567 nhr25_T0 end1_T0
WBGene00012930_Y47D3A.17_obr-1 E018 chrIII:11269916-11270021 1.867 nhr25_T0 hlh1_T0
WBGene00012930_Y47D3A.17_obr-1 E018 chrIII:11269916-11270021 2.006 nhr25_T0 cnd1_T0
WBGene00012930_Y47D3A.17_obr-1 E018 chrIII:11269916-11270021 1.497 nhr25_T0 tbx37_T0
WBGene00012930_Y47D3A.17_obr-1 E018 chrIII:11269916-11270021 2.502 nhr25_T0 pha4_T0

WBGene00012980_Y48B6A.6_efhd-1 E010 chrII:14187778-14187806 1.137 hlh1_T4 cnd1_T4
WBGene00012980_Y48B6A.6_efhd-1 E010 chrII:14187778-14187806 1.822 hlh1_T4 end1_T4
WBGene00012980_Y48B6A.6_efhd-1 E010 chrII:14187778-14187806 1.506 hlh1_T4 tbx37_T4
WBGene00012980_Y48B6A.6_efhd-1 E010 chrII:14187778-14187806 1.749 hlh1_T4 nhr25_T4
WBGene00012980_Y48B6A.6_efhd-1 E010 chrII:14187778-14187806 1.764 hlh1_T4 pha4_T4

WBGene00001946_Y49E10.6_his-72 E003 chrIII:12369043-12369050 1.535 nhr25_T0 hlh1_T0
WBGene00001946_Y49E10.6_his-72 E003 chrIII:12369043-12369050 1.637 nhr25_T0 cnd1_T0
WBGene00001946_Y49E10.6_his-72 E003 chrIII:12369043-12369050 2.476 nhr25_T0 end1_T0
WBGene00001946_Y49E10.6_his-72 E003 chrIII:12369043-12369050 1.483 nhr25_T0 tbx37_T0
WBGene00001946_Y49E10.6_his-72 E003 chrIII:12369043-12369050 2.606 nhr25_T0 pha4_T0

WBGene00001946_Y49E10.6_his-72 J005 chrIII:12368164-12369043 1.535 nhr25_T0 hlh1_T0
WBGene00001946_Y49E10.6_his-72 J005 chrIII:12368164-12369043 1.637 nhr25_T0 cnd1_T0
WBGene00001946_Y49E10.6_his-72 J005 chrIII:12368164-12369043 2.476 nhr25_T0 end1_T0
WBGene00001946_Y49E10.6_his-72 J005 chrIII:12368164-12369043 1.483 nhr25_T0 tbx37_T0
WBGene00001946_Y49E10.6_his-72 J005 chrIII:12368164-12369043 2.606 nhr25_T0 pha4_T0

WBGene00001946_Y49E10.6_his-72 E003 chrIII:12369043-12369050 1.391 nhr25_T1 cnd1_T1
WBGene00001946_Y49E10.6_his-72 E003 chrIII:12369043-12369050 1.418 nhr25_T1 hlh1_T1
WBGene00001946_Y49E10.6_his-72 E003 chrIII:12369043-12369050 2.218 nhr25_T1 end1_T1
WBGene00001946_Y49E10.6_his-72 E003 chrIII:12369043-12369050 1.198 nhr25_T1 tbx37_T1
WBGene00001946_Y49E10.6_his-72 E003 chrIII:12369043-12369050 2.426 nhr25_T1 pha4_T1
WBGene00001946_Y49E10.6_his-72 E003 chrIII:12369043-12369050 1.269 nhr25_T2 hlh1_T2
WBGene00001946_Y49E10.6_his-72 E003 chrIII:12369043-12369050 1.348 nhr25_T2 cnd1_T2
WBGene00001946_Y49E10.6_his-72 E003 chrIII:12369043-12369050 2.109 nhr25_T2 end1_T2
WBGene00001946_Y49E10.6_his-72 E003 chrIII:12369043-12369050 1.009 nhr25_T2 tbx37_T2
WBGene00001946_Y49E10.6_his-72 E003 chrIII:12369043-12369050 2.046 nhr25_T2 pha4_T2

WBGene00001946_Y49E10.6_his-72 J005 chrIII:12368164-12369043 1.269 nhr25_T2 hlh1_T2
WBGene00001946_Y49E10.6_his-72 J005 chrIII:12368164-12369043 1.349 nhr25_T2 cnd1_T2
WBGene00001946_Y49E10.6_his-72 J005 chrIII:12368164-12369043 2.109 nhr25_T2 end1_T2
WBGene00001946_Y49E10.6_his-72 J005 chrIII:12368164-12369043 1.010 nhr25_T2 tbx37_T2
WBGene00001946_Y49E10.6_his-72 J005 chrIII:12368164-12369043 2.047 nhr25_T2 pha4_T2

WBGene00021820_Y53G8B.4_nipa-1 E009 chrIII:3127040-3127117 1.823 end1_T0 cnd1_T0
WBGene00021820_Y53G8B.4_nipa-1 E009 chrIII:3127040-3127117 1.432 end1_T0 nhr25_T0
WBGene00021820_Y53G8B.4_nipa-1 E009 chrIII:3127040-3127117 1.464 end1_T0 pha4_T0
WBGene00021820_Y53G8B.4_nipa-1 E009 chrIII:3127040-3127117 1.465 end1_T0 hlh1_T0
WBGene00021820_Y53G8B.4_nipa-1 E009 chrIII:3127040-3127117 1.569 end1_T0 tbx37_T0

WBGene00021820_Y53G8B.4_nipa-1 J015 chrIII:3117006-3127040 2.023 end1_T0 cnd1_T0
WBGene00021820_Y53G8B.4_nipa-1 J015 chrIII:3117006-3127040 1.544 end1_T0 pha4_T0
WBGene00021820_Y53G8B.4_nipa-1 J015 chrIII:3117006-3127040 1.637 end1_T0 hlh1_T0
WBGene00021820_Y53G8B.4_nipa-1 J015 chrIII:3117006-3127040 1.687 end1_T0 nhr25_T0
WBGene00021820_Y53G8B.4_nipa-1 J015 chrIII:3117006-3127040 1.767 end1_T0 tbx37_T0

WBGene00021820_Y53G8B.4_nipa-1 E009 chrIII:3127040-3127117 1.553 end1_T1 cnd1_T1
WBGene00021820_Y53G8B.4_nipa-1 E009 chrIII:3127040-3127117 1.202 end1_T1 pha4_T1
WBGene00021820_Y53G8B.4_nipa-1 E009 chrIII:3127040-3127117 1.329 end1_T1 hlh1_T1
WBGene00021820_Y53G8B.4_nipa-1 E009 chrIII:3127040-3127117 1.330 end1_T1 nhr25_T1
WBGene00021820_Y53G8B.4_nipa-1 E009 chrIII:3127040-3127117 1.400 end1_T1 tbx37_T1

WBGene00021820_Y53G8B.4_nipa-1 J015 chrIII:3117006-3127040 1.708 end1_T1 cnd1_T1
WBGene00021820_Y53G8B.4_nipa-1 J015 chrIII:3117006-3127040 1.194 end1_T1 pha4_T1
WBGene00021820_Y53G8B.4_nipa-1 J015 chrIII:3117006-3127040 1.495 end1_T1 hlh1_T1
WBGene00021820_Y53G8B.4_nipa-1 J015 chrIII:3117006-3127040 1.536 end1_T1 nhr25_T1
WBGene00021820_Y53G8B.4_nipa-1 J015 chrIII:3117006-3127040 1.573 end1_T1 tbx37_T1

WBGene00021915_Y55D5A.1_Y55D5A.1 E001 chrIII:2982413-2982496 1.077 cnd1_T3 hlh1_T3
WBGene00021915_Y55D5A.1_Y55D5A.1 E001 chrIII:2982413-2982496 1.225 cnd1_T3 nhr25_T3
WBGene00021915_Y55D5A.1_Y55D5A.1 E001 chrIII:2982413-2982496 1.244 cnd1_T3 pha4_T3
WBGene00021915_Y55D5A.1_Y55D5A.1 E001 chrIII:2982413-2982496 1.630 cnd1_T3 end1_T3
WBGene00021915_Y55D5A.1_Y55D5A.1 E001 chrIII:2982413-2982496 1.369 cnd1_T4 hlh1_T4
WBGene00021915_Y55D5A.1_Y55D5A.1 E001 chrIII:2982413-2982496 1.441 cnd1_T4 nhr25_T4
WBGene00021915_Y55D5A.1_Y55D5A.1 E001 chrIII:2982413-2982496 1.629 cnd1_T4 pha4_T4
WBGene00021915_Y55D5A.1_Y55D5A.1 E001 chrIII:2982413-2982496 1.742 cnd1_T4 end1_T4

WBGene00022180_Y71H2AM.15_Y71H2AM.15 E010 chrIII:2752268-2752560 1.079 pha4_T4 end1_T4
WBGene00022180_Y71H2AM.15_Y71H2AM.15 E010 chrIII:2752268-2752560 1.594 pha4_T4 nhr25_T4
WBGene00022180_Y71H2AM.15_Y71H2AM.15 E010 chrIII:2752268-2752560 1.605 pha4_T4 cnd1_T4
WBGene00022180_Y71H2AM.15_Y71H2AM.15 E010 chrIII:2752268-2752560 1.894 pha4_T4 hlh1_T4

WBGene00002189_ZK909.2_kin-1 E003 chrI:14933803-14933973 1.118 pha4_T4 cnd1_T4
WBGene00002189_ZK909.2_kin-1 E003 chrI:14933803-14933973 1.189 pha4_T4 hlh1_T4
WBGene00002189_ZK909.2_kin-1 E003 chrI:14933803-14933973 1.692 pha4_T4 end1_T4
WBGene00002189_ZK909.2_kin-1 E003 chrI:14933803-14933973 1.879 pha4_T4 nhr25_T4
