# Supplementary material for: The C. elegans embryonic transcriptome with tissue, time, and alternative splicing resolution
Source: Genome Res. 2019 Jun;29(6):1036–45. doi: 10.1101/gr.243394.118 (PMC6581053; doi:10.1101/gr.243394.118)
Supplement: Supplemental Material [file supp_gr.243394.118_Supplemental_Table_S11.txt]

# Warner et al., 2018 - Splice leader raw counts and reads per million
# First column : OPERON0 means it is in a gene that is not currently annotated as being in an operon; OPERON1 means it is the first gene in an operon; OPERON2 means it is the second gene in an operon,e tc.
# OPERON is followed by the gene name, locus name, and wormbase gene identifier
#gene position chr strand ceh32T0_SL1_raw ceh32T0_SL1_rpm ceh32T0_SL2_raw ceh32T0_SL2_rpm ceh32T1_SL1_raw ceh32T1_SL1_rpm ceh32T1_SL2_raw ceh32T1_SL2_rpm ceh32T2_SL1_raw ceh32T2_SL1_rpm ceh32T2_SL2_raw ceh32T2_SL2_rpm ceh32T3_SL1_raw ceh32T3_SL1_rpm ceh32T3_SL2_raw ceh32T3_SL2_rpm ceh32T4_SL1_raw ceh32T4_SL1_rpm ceh32T4_SL2_raw ceh32T4_SL2_rpm cnd1T0_SL1_raw cnd1T0_SL1_rpm cnd1T0_SL2_raw cnd1T0_SL2_rpm cnd1T1_SL1_raw cnd1T1_SL1_rpm cnd1T1_SL2_raw cnd1T1_SL2_rpm cnd1T2_SL1_raw cnd1T2_SL1_rpm cnd1T2_SL2_raw cnd1T2_SL2_rpm cnd1T3_SL1_raw cnd1T3_SL1_rpm cnd1T3_SL2_raw cnd1T3_SL2_rpm cnd1T4_SL1_raw cnd1T4_SL1_rpm cnd1T4_SL2_raw cnd1T4_SL2_rpm end1T0_SL1_raw end1T0_SL1_rpm end1T0_SL2_raw end1T0_SL2_rpm end1T1_SL1_raw end1T1_SL1_rpm end1T1_SL2_raw end1T1_SL2_rpm end1T2_SL1_raw end1T2_SL1_rpm end1T2_SL2_raw end1T2_SL2_rpm end1T3_SL1_raw end1T3_SL1_rpm end1T3_SL2_raw end1T3_SL2_rpm end1T4_SL1_raw end1T4_SL1_rpm end1T4_SL2_raw end1T4_SL2_rpm hlh1T0_SL1_raw hlh1T0_SL1_rpm hlh1T0_SL2_raw hlh1T0_SL2_rpm hlh1T1_SL1_raw hlh1T1_SL1_rpm hlh1T1_SL2_raw hlh1T1_SL2_rpm hlh1T2_SL1_raw hlh1T2_SL1_rpm hlh1T2_SL2_raw hlh1T2_SL2_rpm hlh1T3_SL1_raw hlh1T3_SL1_rpm hlh1T3_SL2_raw hlh1T3_SL2_rpm hlh1T4_SL1_raw hlh1T4_SL1_rpm hlh1T4_SL2_raw hlh1T4_SL2_rpm nhr25end1T0_SL1_raw nhr25end1T0_SL1_rpm nhr25end1T0_SL2_raw nhr25end1T0_SL2_rpm nhr25end1T1_SL1_raw nhr25end1T1_SL1_rpm nhr25end1T1_SL2_raw nhr25end1T1_SL2_rpm nhr25end1T2_SL1_raw nhr25end1T2_SL1_rpm nhr25end1T2_SL2_raw nhr25end1T2_SL2_rpm nhr25end1T3_SL1_raw nhr25end1T3_SL1_rpm nhr25end1T3_SL2_raw nhr25end1T3_SL2_rpm nhr25end1T4_SL1_raw nhr25end1T4_SL1_rpm nhr25end1T4_SL2_raw nhr25end1T4_SL2_rpm pha4T0_SL1_raw pha4T0_SL1_rpm pha4T0_SL2_raw pha4T0_SL2_rpm pha4T1_SL1_raw pha4T1_SL1_rpm pha4T1_SL2_raw pha4T1_SL2_rpm pha4T2_SL1_raw pha4T2_SL1_rpm pha4T2_SL2_raw pha4T2_SL2_rpm pha4T3_SL1_raw pha4T3_SL1_rpm pha4T3_SL2_raw pha4T3_SL2_rpm pha4T4_SL1_raw pha4T4_SL1_rpm pha4T4_SL2_raw pha4T4_SL2_rpm tbx37T0_SL1_raw tbx37T0_SL1_rpm tbx37T0_SL2_raw tbx37T0_SL2_rpm tbx37T1_SL1_raw tbx37T1_SL1_rpm tbx37T1_SL2_raw tbx37T1_SL2_rpm tbx37T2_SL1_raw tbx37T2_SL1_rpm tbx37T2_SL2_raw tbx37T2_SL2_rpm tbx37T3_SL1_raw tbx37T3_SL1_rpm tbx37T3_SL2_raw tbx37T3_SL2_rpm tbx37T4_SL1_raw tbx37T4_SL1_rpm tbx37T4_SL2_raw tbx37T4_SL2_rpm AG_or_NOAG nearest_AG
OPERON2_Y110A7A.10_aap-1_WBGene00000001 5107739 I + 0 0.000000 0 0.000000 0 0.000000 0 0.000000 0 0.000000 0 0.000000 0 0.000000 0 0.000000 0 0.000000 0 0.000000 0 0.000000 0 0.000000 0 0.000000 0 0.000000 0 0.000000 0 0.000000 0 0.000000 1 0.024419 0 0.000000 0 0.000000 0 0.000000 0 0.000000 0 0.000000 4 0.125707 0 0.000000 0 0.000000 0 0.000000 0 0.000000 0 0.000000 0 0.000000 0 0.000000 0 0.000000 0 0.000000 1 0.017458 0 0.000000 1 0.021766 0 0.000000 0 0.000000 0 0.000000 0 0.000000 0 0.000000 0 0.000000 0 0.000000 0 0.000000 0 0.000000 0 0.000000 0 0.000000 0 0.000000 0 0.000000 0 0.000000 0 0.000000 0 0.000000 0 0.000000 0 0.000000 0 0.000000 5 0.235415 0 0.000000 0 0.000000 0 0.000000 0 0.000000 0 0.000000 0 0.000000 0 0.000000 0 0.000000 0 0.000000 0 0.000000 0 0.000000 0 0.000000 0 0.000000 0 0.000000 NOAG NA
OPERON2_Y110A7A.10_aap-1_WBGene00000001 5107843 I + 0 0.000000 0 0.000000 0 0.000000 0 0.000000 0 0.000000 3 0.188109 0 0.000000 0 0.000000 0 0.000000 0 0.000000 0 0.000000 2 0.068153 0 0.000000 5 0.204864 0 0.000000 3 0.085634 0 0.000000 8 0.195349 0 0.000000 3 0.107484 0 0.000000 11 0.427616 0 0.000000 13 0.408548 0 0.000000 1 0.048216 0 0.000000 4 0.157019 0 0.000000 7 0.278983 0 0.000000 0 0.000000 0 0.000000 1 0.017458 0 0.000000 0 0.000000 0 0.000000 0 0.000000 0 0.000000 6 0.109009 0 0.000000 1 0.027306 0 0.000000 0 0.000000 0 0.000000 0 0.000000 0 0.000000 0 0.000000 0 0.000000 2 0.067618 0 0.000000 14 0.590941 0 0.000000 11 0.544701 0 0.000000 9 0.423747 0 0.000000 5 0.262951 0 0.000000 8 0.328102 0 0.000000 2 0.034907 0 0.000000 3 0.054122 0 0.000000 3 0.048532 0 0.000000 3 0.057054 0 0.000000 2 0.038527 AG 5107843
OPERON0_F07C3.7_aat-2_WBGene00000003 9246360 V - 0 0.000000 0 0.000000 0 0.000000 0 0.000000 0 0.000000 0 0.000000 0 0.000000 0 0.000000 2 0.168439 0 0.000000 0 0.000000 0 0.000000 0 0.000000 0 0.000000 6 0.171268 0 0.000000 9 0.219767 0 0.000000 0 0.000000 0 0.000000 0 0.000000 0 0.000000 0 0.000000 0 0.000000 0 0.000000 0 0.000000 0 0.000000 0 0.000000 0 0.000000 0 0.000000 9 0.128018 0 0.000000 30 0.523730 0 0.000000 18 0.391786 0 0.000000 14 0.272507 0 0.000000 24 0.436036 0 0.000000 0 0.000000 0 0.000000 0 0.000000 0 0.000000 0 0.000000 0 0.000000 0 0.000000 0 0.000000 0 0.000000 0 0.000000 0 0.000000 0 0.000000 16 0.792293 0 0.000000 25 1.177076 0 0.000000 26 1.367346 0 0.000000 15 0.615191 0 0.000000 0 0.000000 0 0.000000 0 0.000000 0 0.000000 0 0.000000 0 0.000000 3 0.057054 0 0.000000 5 0.096317 0 0.000000 AG 9246360
OPERON0_F52H2.2_aat-3_WBGene00000004 2554225 X + 0 0.000000 0 0.000000 0 0.000000 0 0.000000 0 0.000000 0 0.000000 0 0.000000 0 0.000000 0 0.000000 0 0.000000 1 0.034077 0 0.000000 3 0.122918 0 0.000000 0 0.000000 0 0.000000 0 0.000000 0 0.000000 1 0.035828 0 0.000000 0 0.000000 0 0.000000 0 0.000000 0 0.000000 0 0.000000 0 0.000000 0 0.000000 0 0.000000 0 0.000000 0 0.000000 3 0.042673 0 0.000000 3 0.052373 0 0.000000 4 0.087063 0 0.000000 9 0.175183 0 0.000000 3 0.054504 0 0.000000 3 0.081919 0 0.000000 4 0.115440 0 0.000000 2 0.068677 0 0.000000 0 0.000000 0 0.000000 4 0.135236 0 0.000000 0 0.000000 0 0.000000 0 0.000000 0 0.000000 0 0.000000 0 0.000000 0 0.000000 0 0.000000 0 0.000000 0 0.000000 1 0.017454 0 0.000000 4 0.072163 0 0.000000 7 0.113242 0 0.000000 7 0.133127 0 0.000000 2 0.038527 0 0.000000 NOAG NA
OPERON0_C55C2.5_aat-5_WBGene00000006 2576020 I - 0 0.000000 0 0.000000 0 0.000000 0 0.000000 0 0.000000 0 0.000000 0 0.000000 0 0.000000 0 0.000000 0 0.000000 0 0.000000 0 0.000000 0 0.000000 0 0.000000 0 0.000000 0 0.000000 0 0.000000 0 0.000000 0 0.000000 0 0.000000 0 0.000000 0 0.000000 0 0.000000 0 0.000000 0 0.000000 0 0.000000 0 0.000000 0 0.000000 0 0.000000 0 0.000000 0 0.000000 0 0.000000 0 0.000000 0 0.000000 0 0.000000 0 0.000000 4 0.077859 0 0.000000 10 0.181682 0 0.000000 0 0.000000 0 0.000000 0 0.000000 0 0.000000 0 0.000000 0 0.000000 0 0.000000 0 0.000000 0 0.000000 0 0.000000 0 0.000000 0 0.000000 0 0.000000 0 0.000000 0 0.000000 0 0.000000 0 0.000000 0 0.000000 0 0.000000 0 0.000000 0 0.000000 0 0.000000 0 0.000000 0 0.000000 0 0.000000 0 0.000000 0 0.000000 0 0.000000 0 0.000000 0 0.000000 AG 2576020
OPERON2_Y53H1C.1_aat-9_WBGene00000010 11396660 I - 0 0.000000 5 0.221344 0 0.000000 0 0.000000 0 0.000000 0 0.000000 0 0.000000 0 0.000000 0 0.000000 0 0.000000 0 0.000000 0 0.000000 0 0.000000 0 0.000000 0 0.000000 0 0.000000 0 0.000000 0 0.000000 0 0.000000 0 0.000000 0 0.000000 2 0.077748 0 0.000000 0 0.000000 0 0.000000 0 0.000000 0 0.000000 0 0.000000 0 0.000000 0 0.000000 0 0.000000 7 0.099570 0 0.000000 6 0.104746 0 0.000000 0 0.000000 0 0.000000 5 0.097324 0 0.000000 1 0.018168 0 0.000000 1 0.027306 0 0.000000 0 0.000000 0 0.000000 0 0.000000 0 0.000000 0 0.000000 0 0.000000 0 0.000000 0 0.000000 11 0.464311 0 0.000000 4 0.198073 0 0.000000 6 0.282498 0 0.000000 0 0.000000 0 0.000000 0 0.000000 0 0.000000 3 0.052361 0 0.000000 2 0.036081 0 0.000000 1 0.016177 0 0.000000 2 0.038036 0 0.000000 3 0.057790 AG 11396660
OPERON0_M79.1_abl-1_WBGene00000018 10617888 X - 0 0.000000 0 0.000000 0 0.000000 0 0.000000 0 0.000000 0 0.000000 0 0.000000 0 0.000000 0 0.000000 0 0.000000 0 0.000000 0 0.000000 0 0.000000 0 0.000000 0 0.000000 0 0.000000 1 0.024419 0 0.000000 0 0.000000 0 0.000000 0 0.000000 0 0.000000 0 0.000000 0 0.000000 0 0.000000 0 0.000000 0 0.000000 0 0.000000 0 0.000000 0 0.000000 0 0.000000 0 0.000000 1 0.017458 0 0.000000 0 0.000000 0 0.000000 0 0.000000 0 0.000000 0 0.000000 0 0.000000 0 0.000000 0 0.000000 0 0.000000 0 0.000000 2 0.068677 0 0.000000 0 0.000000 0 0.000000 0 0.000000 0 0.000000 0 0.000000 0 0.000000 0 0.000000 0 0.000000 0 0.000000 0 0.000000 0 0.000000 0 0.000000 0 0.000000 0 0.000000 0 0.000000 0 0.000000 0 0.000000 0 0.000000 0 0.000000 0 0.000000 0 0.000000 0 0.000000 1 0.019263 0 0.000000 NOAG NA
OPERON0_M79.1_abl-1_WBGene00000018 10624209 X - 0 0.000000 0 0.000000 0 0.000000 0 0.000000 0 0.000000 0 0.000000 0 0.000000 0 0.000000 0 0.000000 0 0.000000 0 0.000000 0 0.000000 0 0.000000 0 0.000000 0 0.000000 0 0.000000 2 0.048837 0 0.000000 0 0.000000 0 0.000000 0 0.000000 0 0.000000 0 0.000000 0 0.000000 0 0.000000 0 0.000000 0 0.000000 0 0.000000 0 0.000000 0 0.000000 0 0.000000 0 0.000000 0 0.000000 0 0.000000 0 0.000000 0 0.000000 0 0.000000 0 0.000000 1 0.018168 0 0.000000 0 0.000000 0 0.000000 0 0.000000 0 0.000000 2 0.068677 0 0.000000 0 0.000000 0 0.000000 0 0.000000 0 0.000000 0 0.000000 0 0.000000 0 0.000000 0 0.000000 0 0.000000 0 0.000000 0 0.000000 0 0.000000 0 0.000000 0 0.000000 0 0.000000 0 0.000000 0 0.000000 0 0.000000 0 0.000000 0 0.000000 1 0.019018 0 0.000000 1 0.019263 0 0.000000 NOAG NA
OPERON0_W09B12.1_ace-1_WBGene00000035 16367287 X + 0 0.000000 0 0.000000 0 0.000000 0 0.000000 0 0.000000 0 0.000000 0 0.000000 0 0.000000 0 0.000000 0 0.000000 0 0.000000 0 0.000000 0 0.000000 0 0.000000 0 0.000000 0 0.000000 0 0.000000 0 0.000000 0 0.000000 0 0.000000 0 0.000000 0 0.000000 0 0.000000 0 0.000000 0 0.000000 0 0.000000 0 0.000000 0 0.000000 0 0.000000 0 0.000000 0 0.000000 0 0.000000 0 0.000000 0 0.000000 0 0.000000 0 0.000000 8 0.155718 0 0.000000 9 0.163513 0 0.000000 0 0.000000 0 0.000000 0 0.000000 0 0.000000 0 0.000000 0 0.000000 0 0.000000 0 0.000000 0 0.000000 0 0.000000 0 0.000000 0 0.000000 0 0.000000 0 0.000000 0 0.000000 0 0.000000 0 0.000000 0 0.000000 0 0.000000 0 0.000000 0 0.000000 0 0.000000 0 0.000000 0 0.000000 0 0.000000 0 0.000000 0 0.000000 0 0.000000 0 0.000000 0 0.000000 NOAG NA
OPERON0_Y44E3A.2_ace-2_WBGene00000036 3307585 I - 0 0.000000 0 0.000000 0 0.000000 0 0.000000 0 0.000000 0 0.000000 0 0.000000 0 0.000000 2 0.168439 0 0.000000 0 0.000000 0 0.000000 0 0.000000 0 0.000000 0 0.000000 0 0.000000 0 0.000000 0 0.000000 3 0.107484 0 0.000000 12 0.466490 0 0.000000 35 1.099937 0 0.000000 21 1.012528 0 0.000000 63 2.473054 0 0.000000 86 3.427510 0 0.000000 0 0.000000 0 0.000000 0 0.000000 0 0.000000 0 0.000000 0 0.000000 0 0.000000 0 0.000000 0 0.000000 0 0.000000 0 0.000000 0 0.000000 0 0.000000 0 0.000000 0 0.000000 0 0.000000 1 0.041946 0 0.000000 0 0.000000 0 0.000000 0 0.000000 0 0.000000 0 0.000000 0 0.000000 0 0.000000 0 0.000000 0 0.000000 0 0.000000 14 0.574178 0 0.000000 0 0.000000 0 0.000000 0 0.000000 0 0.000000 0 0.000000 0 0.000000 0 0.000000 0 0.000000 0 0.000000 0 0.000000 AG 3307585
OPERON0_Y48B6A.8_ace-3_WBGene00000037 14205636 II + 0 0.000000 0 0.000000 0 0.000000 0 0.000000 1 0.062703 0 0.000000 2 0.092298 0 0.000000 1 0.084219 0 0.000000 0 0.000000 0 0.000000 0 0.000000 0 0.000000 0 0.000000 0 0.000000 0 0.000000 0 0.000000 0 0.000000 0 0.000000 0 0.000000 0 0.000000 0 0.000000 0 0.000000 0 0.000000 0 0.000000 0 0.000000 0 0.000000 0 0.000000 0 0.000000 0 0.000000 0 0.000000 0 0.000000 0 0.000000 0 0.000000 0 0.000000 0 0.000000 0 0.000000 1 0.018168 0 0.000000 0 0.000000 0 0.000000 0 0.000000 0 0.000000 0 0.000000 0 0.000000 0 0.000000 0 0.000000 1 0.033809 0 0.000000 0 0.000000 0 0.000000 0 0.000000 0 0.000000 0 0.000000 0 0.000000 0 0.000000 0 0.000000 0 0.000000 0 0.000000 0 0.000000 0 0.000000 0 0.000000 0 0.000000 0 0.000000 0 0.000000 0 0.000000 0 0.000000 2 0.038527 0 0.000000 AG 14205636
OPERON0_C42D8.5_acn-1_WBGene00000039 5097078 X - 0 0.000000 0 0.000000 0 0.000000 0 0.000000 4 0.250812 0 0.000000 14 0.646083 0 0.000000 5 0.421097 0 0.000000 0 0.000000 0 0.000000 2 0.081945 0 0.000000 7 0.199813 0 0.000000 9 0.219767 0 0.000000 5 0.179139 0 0.000000 0 0.000000 0 0.000000 0 0.000000 0 0.000000 0 0.000000 0 0.000000 0 0.000000 0 0.000000 0 0.000000 0 0.000000 0 0.000000 0 0.000000 0 0.000000 0 0.000000 4 0.087063 0 0.000000 1 0.019465 0 0.000000 4 0.072673 0 0.000000 4 0.109225 0 0.000000 7 0.202020 0 0.000000 8 0.274707 0 0.000000 11 0.461407 0 0.000000 42 1.419978 0 0.000000 0 0.000000 0 0.000000 0 0.000000 0 0.000000 0 0.000000 0 0.000000 0 0.000000 0 0.000000 0 0.000000 0 0.000000 0 0.000000 0 0.000000 3 0.054122 0 0.000000 9 0.145597 0 0.000000 21 0.399381 0 0.000000 39 0.751271 0 0.000000 AG 5097078
OPERON0_ZK455.1_aco-1_WBGene00000040 11339874 X + 10 0.442687 0 0.000000 4 0.243786 0 0.000000 0 0.000000 0 0.000000 7 0.323042 0 0.000000 3 0.252658 0 0.000000 5 0.170383 0 0.000000 6 0.245836 0 0.000000 15 0.428170 0 0.000000 20 0.488372 0 0.000000 7 0.250795 0 0.000000 171 6.647479 0 0.000000 320 10.056566 0 0.000000 88 4.242973 0 0.000000 132 5.181637 0 0.000000 153 6.097779 0 0.000000 19 0.270260 0 0.000000 23 0.401527 0 0.000000 14 0.304722 0 0.000000 4 0.077859 0 0.000000 7 0.127177 0 0.000000 99 2.703328 0 0.000000 121 3.492062 0 0.000000 81 2.781410 0 0.000000 53 2.223143 0 0.000000 34 1.149506 0 0.000000 44 1.857243 0 0.000000 59 2.921580 0 0.000000 68 3.201646 0 0.000000 61 3.208003 0 0.000000 65 2.665827 0 0.000000 57 0.994862 0 0.000000 75 1.353048 0 0.000000 60 0.970649 0 0.000000 42 0.798762 0 0.000000 28 0.539374 0 0.000000 AG 11339874
OPERON0_ZK455.1_aco-1_WBGene00000040 11339890 X + 0 0.000000 0 0.000000 0 0.000000 0 0.000000 0 0.000000 0 0.000000 0 0.000000 0 0.000000 0 0.000000 0 0.000000 0 0.000000 0 0.000000 0 0.000000 0 0.000000 0 0.000000 0 0.000000 0 0.000000 0 0.000000 0 0.000000 0 0.000000 0 0.000000 0 0.000000 0 0.000000 0 0.000000 0 0.000000 0 0.000000 0 0.000000 0 0.000000 0 0.000000 0 0.000000 0 0.000000 0 0.000000 0 0.000000 0 0.000000 0 0.000000 0 0.000000 0 0.000000 0 0.000000 0 0.000000 0 0.000000 0 0.000000 7 0.191144 0 0.000000 3 0.086580 0 0.000000 3 0.103015 0 0.000000 0 0.000000 0 0.000000 0 0.000000 0 0.000000 0 0.000000 0 0.000000 0 0.000000 0 0.000000 0 0.000000 0 0.000000 0 0.000000 0 0.000000 0 0.000000 0 0.000000 0 0.000000 0 0.000000 0 0.000000 0 0.000000 0 0.000000 0 0.000000 0 0.000000 0 0.000000 0 0.000000 NOAG NA
OPERON0_F54H12.1_aco-2_WBGene00000041 7973708 III + 0 0.000000 0 0.000000 0 0.000000 0 0.000000 0 0.000000 0 0.000000 0 0.000000 0 0.000000 1 0.084219 0 0.000000 0 0.000000 0 0.000000 0 0.000000 0 0.000000 0 0.000000 0 0.000000 1 0.024419 0 0.000000 0 0.000000 0 0.000000 0 0.000000 0 0.000000 0 0.000000 0 0.000000 0 0.000000 0 0.000000 0 0.000000 0 0.000000 0 0.000000 0 0.000000 4 0.056897 0 0.000000 10 0.174577 0 0.000000 5 0.108829 0 0.000000 9 0.175183 0 0.000000 16 0.290691 2 0.036336 1 0.027306 3 0.081919 2 0.057720 0 0.000000 1 0.034338 0 0.000000 2 0.083892 0 0.000000 0 0.000000 0 0.000000 0 0.000000 0 0.000000 0 0.000000 0 0.000000 0 0.000000 0 0.000000 0 0.000000 0 0.000000 0 0.000000 0 0.000000 0 0.000000 0 0.000000 0 0.000000 0 0.000000 1 0.016177 0 0.000000 2 0.038036 0 0.000000 7 0.134843 0 0.000000 NOAG NA
OPERON0_F54H12.1_aco-2_WBGene00000041 7973717 III + 0 0.000000 0 0.000000 0 0.000000 0 0.000000 0 0.000000 0 0.000000 7 0.323042 0 0.000000 0 0.000000 0 0.000000 0 0.000000 0 0.000000 0 0.000000 0 0.000000 0 0.000000 0 0.000000 0 0.000000 0 0.000000 10 0.358278 0 0.000000 53 2.060330 0 0.000000 67 2.105594 0 0.000000 40 1.928624 0 0.000000 141 5.534930 0 0.000000 238 9.485434 0 0.000000 12 0.170691 0 0.000000 24 0.418984 0 0.000000 15 0.326488 0 0.000000 24 0.467155 6 0.116789 53 0.962912 0 0.000000 0 0.000000 0 0.000000 0 0.000000 0 0.000000 0 0.000000 0 0.000000 0 0.000000 0 0.000000 4 0.135236 0 0.000000 21 0.886411 0 0.000000 32 1.584586 0 0.000000 49 2.307068 0 0.000000 88 4.627939 0 0.000000 142 5.823807 0 0.000000 0 0.000000 0 0.000000 0 0.000000 0 0.000000 0 0.000000 0 0.000000 0 0.000000 0 0.000000 0 0.000000 0 0.000000 AG 7973717
OPERON0_ZC504.2_acr-8_WBGene00000047 10412725 X + 0 0.000000 0 0.000000 0 0.000000 0 0.000000 0 0.000000 0 0.000000 0 0.000000 0 0.000000 0 0.000000 0 0.000000 0 0.000000 0 0.000000 0 0.000000 0 0.000000 0 0.000000 0 0.000000 2 0.048837 0 0.000000 0 0.000000 0 0.000000 0 0.000000 0 0.000000 0 0.000000 0 0.000000 0 0.000000 0 0.000000 0 0.000000 0 0.000000 0 0.000000 0 0.000000 0 0.000000 0 0.000000 0 0.000000 0 0.000000 0 0.000000 0 0.000000 11 0.214113 0 0.000000 17 0.308859 0 0.000000 0 0.000000 0 0.000000 0 0.000000 0 0.000000 0 0.000000 0 0.000000 0 0.000000 0 0.000000 0 0.000000 0 0.000000 0 0.000000 0 0.000000 0 0.000000 0 0.000000 0 0.000000 0 0.000000 0 0.000000 0 0.000000 0 0.000000 0 0.000000 0 0.000000 0 0.000000 0 0.000000 0 0.000000 0 0.000000 0 0.000000 0 0.000000 0 0.000000 0 0.000000 0 0.000000 AG 10412725
OPERON0_ZC504.2_acr-8_WBGene00000047 10412763 X + 0 0.000000 0 0.000000 0 0.000000 0 0.000000 0 0.000000 0 0.000000 0 0.000000 0 0.000000 0 0.000000 0 0.000000 0 0.000000 0 0.000000 0 0.000000 0 0.000000 0 0.000000 0 0.000000 0 0.000000 0 0.000000 0 0.000000 0 0.000000 0 0.000000 0 0.000000 0 0.000000 0 0.000000 0 0.000000 0 0.000000 0 0.000000 0 0.000000 0 0.000000 0 0.000000 0 0.000000 0 0.000000 0 0.000000 0 0.000000 1 0.021766 0 0.000000 0 0.000000 0 0.000000 8 0.145345 0 0.000000 0 0.000000 0 0.000000 0 0.000000 0 0.000000 0 0.000000 0 0.000000 0 0.000000 0 0.000000 0 0.000000 0 0.000000 0 0.000000 0 0.000000 0 0.000000 0 0.000000 0 0.000000 0 0.000000 0 0.000000 0 0.000000 0 0.000000 0 0.000000 0 0.000000 0 0.000000 0 0.000000 0 0.000000 0 0.000000 0 0.000000 0 0.000000 0 0.000000 0 0.000000 0 0.000000 AG 10412763
OPERON0_T04C12.6_act-1_WBGene00000063 11079423 V + 0 0.000000 0 0.000000 0 0.000000 0 0.000000 0 0.000000 0 0.000000 0 0.000000 0 0.000000 0 0.000000 0 0.000000 0 0.000000 0 0.000000 0 0.000000 0 0.000000 0 0.000000 0 0.000000 0 0.000000 0 0.000000 0 0.000000 0 0.000000 0 0.000000 0 0.000000 0 0.000000 0 0.000000 0 0.000000 0 0.000000 0 0.000000 0 0.000000 0 0.000000 0 0.000000 0 0.000000 5 0.071121 0 0.000000 5 0.087288 0 0.000000 3 0.065298 0 0.000000 0 0.000000 0 0.000000 0 0.000000 0 0.000000 2 0.054613 0 0.000000 0 0.000000 0 0.000000 0 0.000000 0 0.000000 0 0.000000 0 0.000000 1 0.033809 0 0.000000 2 0.084420 0 0.000000 0 0.000000 0 0.000000 0 0.000000 0 0.000000 0 0.000000 0 0.000000 0 0.000000 0 0.000000 2 0.034907 0 0.000000 4 0.072163 0 0.000000 5 0.080887 0 0.000000 0 0.000000 0 0.000000 1 0.019263 AG 11079423
OPERON0_T04C12.6_act-1_WBGene00000063 11081052 V + 0 0.000000 0 0.000000 0 0.000000 0 0.000000 0 0.000000 0 0.000000 0 0.000000 0 0.000000 0 0.000000 0 0.000000 3 0.102230 0 0.000000 0 0.000000 0 0.000000 0 0.000000 0 0.000000 0 0.000000 0 0.000000 0 0.000000 0 0.000000 0 0.000000 0 0.000000 0 0.000000 0 0.000000 0 0.000000 0 0.000000 0 0.000000 0 0.000000 0 0.000000 0 0.000000 32 0.455175 0 0.000000 11 0.192034 0 0.000000 7 0.152361 0 0.000000 17 0.330902 0 0.000000 22 0.399699 0 0.000000 3 0.081919 0 0.000000 3 0.086580 0 0.000000 3 0.103015 0 0.000000 0 0.000000 0 0.000000 5 0.169045 0 0.000000 0 0.000000 0 0.000000 0 0.000000 0 0.000000 6 0.282498 0 0.000000 0 0.000000 0 0.000000 9 0.369115 0 0.000000 4 0.069815 0 0.000000 6 0.108244 0 0.000000 2 0.032355 0 0.000000 5 0.095091 0 0.000000 11 0.211897 0 0.000000 AG 11081052
OPERON0_T04C12.5_act-2_WBGene00000064 11078154 V - 181 8.012639 0 0.000000 15 0.914197 0 0.000000 29 1.818389 0 0.000000 39 1.799804 0 0.000000 9 0.757974 0 0.000000 92 3.135053 0 0.000000 45 1.843772 0 0.000000 47 1.341600 0 0.000000 37 0.903488 0 0.000000 17 0.609073 0 0.000000 263 10.223900 0 0.000000 251 7.888119 0 0.000000 82 3.953679 0 0.000000 111 4.357286 0 0.000000 137 5.460103 0 0.000000 297 4.224594 0 0.000000 145 2.531363 0 0.000000 116 2.524840 0 0.000000 96 1.868620 0 0.000000 84 1.526125 0 0.000000 79 2.157201 0 0.000000 29 0.836941 0 0.000000 51 1.751258 0 0.000000 63 2.642604 0 0.000000 117 3.955652 0 0.000000 741 31.277658 0 0.000000 301 14.905010 0 0.000000 234 11.017428 0 0.000000 125 6.573777 0 0.000000 102 4.183298 0 0.000000 150 2.618059 0 0.000000 223 4.023063 0 0.000000 205 3.316384 0 0.000000 77 1.464397 0 0.000000 152 2.928029 0 0.000000 AG 11078154
OPERON0_T04C12.5_act-2_WBGene00000064 11078353 V - 0 0.000000 0 0.000000 0 0.000000 0 0.000000 0 0.000000 0 0.000000 0 0.000000 0 0.000000 0 0.000000 0 0.000000 0 0.000000 0 0.000000 0 0.000000 0 0.000000 0 0.000000 0 0.000000 0 0.000000 0 0.000000 0 0.000000 0 0.000000 0 0.000000 0 0.000000 0 0.000000 0 0.000000 0 0.000000 0 0.000000 0 0.000000 0 0.000000 0 0.000000 0 0.000000 2 0.028448 0 0.000000 0 0.000000 0 0.000000 0 0.000000 0 0.000000 0 0.000000 0 0.000000 0 0.000000 0 0.000000 0 0.000000 0 0.000000 0 0.000000 0 0.000000 0 0.000000 0 0.000000 0 0.000000 0 0.000000 0 0.000000 0 0.000000 0 0.000000 0 0.000000 0 0.000000 0 0.000000 0 0.000000 0 0.000000 0 0.000000 0 0.000000 0 0.000000 0 0.000000 0 0.000000 0 0.000000 0 0.000000 0 0.000000 1 0.016177 0 0.000000 0 0.000000 0 0.000000 0 0.000000 0 0.000000 NOAG NA
OPERON0_T04C12.4_act-3_WBGene00000065 11073264 V - 0 0.000000 21 0.929643 0 0.000000 24 1.462715 0 0.000000 18 1.128655 0 0.000000 17 0.784530 0 0.000000 3 0.252658 0 0.000000 23 0.783763 0 0.000000 26 1.065291 0 0.000000 10 0.285447 0 0.000000 10 0.244186 0 0.000000 4 0.143311 0 0.000000 36 1.399469 0 0.000000 42 1.319924 0 0.000000 29 1.398252 0 0.000000 19 0.745842 0 0.000000 17 0.677531 0 0.000000 57 0.810781 0 0.000000 49 0.855426 0 0.000000 27 0.587678 0 0.000000 29 0.564479 0 0.000000 28 0.508708 0 0.000000 5 0.136532 0 0.000000 6 0.173160 0 0.000000 4 0.137354 0 0.000000 0 0.000000 0 0.000000 3 0.101427 0 0.000000 78 3.292385 0 0.000000 40 1.980732 0 0.000000 36 1.694989 0 0.000000 21 1.104394 0 0.000000 21 0.861267 0 0.000000 15 0.261806 0 0.000000 28 0.505138 0 0.000000 27 0.436792 0 0.000000 12 0.228218 0 0.000000 11 0.211897 AG 11073264
OPERON0_T04C12.4_act-3_WBGene00000065 11073270 V - 0 0.000000 0 0.000000 0 0.000000 0 0.000000 0 0.000000 0 0.000000 0 0.000000 0 0.000000 0 0.000000 0 0.000000 0 0.000000 0 0.000000 0 0.000000 0 0.000000 0 0.000000 0 0.000000 0 0.000000 0 0.000000 0 0.000000 0 0.000000 0 0.000000 0 0.000000 0 0.000000 0 0.000000 0 0.000000 3 0.144647 0 0.000000 0 0.000000 0 0.000000 0 0.000000 11 0.156466 0 0.000000 17 0.296781 0 0.000000 14 0.304722 0 0.000000 14 0.272507 0 0.000000 25 0.454204 0 0.000000 4 0.109225 0 0.000000 1 0.028860 0 0.000000 1 0.034338 0 0.000000 0 0.000000 0 0.000000 0 0.000000 0 0.000000 0 0.000000 0 0.000000 0 0.000000 0 0.000000 0 0.000000 0 0.000000 0 0.000000 0 0.000000 0 0.000000 0 0.000000 0 0.000000 0 0.000000 1 0.018041 0 0.000000 0 0.000000 0 0.000000 1 0.019018 0 0.000000 3 0.057790 0 0.000000 NOAG NA
OPERON0_M03F4.2_act-4_WBGene00000066 4963133 X + 0 0.000000 0 0.000000 0 0.000000 0 0.000000 0 0.000000 0 0.000000 0 0.000000 0 0.000000 0 0.000000 0 0.000000 0 0.000000 0 0.000000 0 0.000000 0 0.000000 0 0.000000 0 0.000000 0 0.000000 0 0.000000 0 0.000000 0 0.000000 0 0.000000 0 0.000000 0 0.000000 0 0.000000 0 0.000000 0 0.000000 0 0.000000 0 0.000000 0 0.000000 0 0.000000 0 0.000000 0 0.000000 11 0.192034 0 0.000000 0 0.000000 0 0.000000 3 0.058394 0 0.000000 0 0.000000 0 0.000000 0 0.000000 0 0.000000 0 0.000000 0 0.000000 0 0.000000 0 0.000000 0 0.000000 0 0.000000 0 0.000000 0 0.000000 0 0.000000 0 0.000000 0 0.000000 0 0.000000 0 0.000000 0 0.000000 0 0.000000 0 0.000000 0 0.000000 0 0.000000 0 0.000000 0 0.000000 0 0.000000 0 0.000000 0 0.000000 0 0.000000 0 0.000000 0 0.000000 0 0.000000 0 0.000000 AG 4963137
OPERON0_M03F4.2_act-4_WBGene00000066 4963137 X + 0 0.000000 0 0.000000 0 0.000000 0 0.000000 0 0.000000 0 0.000000 0 0.000000 0 0.000000 0 0.000000 0 0.000000 0 0.000000 0 0.000000 0 0.000000 0 0.000000 0 0.000000 0 0.000000 0 0.000000 0 0.000000 0 0.000000 0 0.000000 0 0.000000 0 0.000000 0 0.000000 0 0.000000 0 0.000000 0 0.000000 0 0.000000 0 0.000000 0 0.000000 0 0.000000 0 0.000000 0 0.000000 55 0.960172 0 0.000000 0 0.000000 0 0.000000 30 0.583944 0 0.000000 0 0.000000 0 0.000000 0 0.000000 0 0.000000 0 0.000000 0 0.000000 0 0.000000 0 0.000000 0 0.000000 0 0.000000 0 0.000000 0 0.000000 0 0.000000 0 0.000000 0 0.000000 0 0.000000 0 0.000000 0 0.000000 0 0.000000 0 0.000000 0 0.000000 0 0.000000 0 0.000000 0 0.000000 0 0.000000 0 0.000000 0 0.000000 0 0.000000 0 0.000000 0 0.000000 0 0.000000 0 0.000000 AG 4963137
OPERON0_T25C8.2_act-5_WBGene00000067 13606066 III - 0 0.000000 0 0.000000 0 0.000000 0 0.000000 0 0.000000 0 0.000000 0 0.000000 0 0.000000 0 0.000000 0 0.000000 0 0.000000 0 0.000000 0 0.000000 0 0.000000 0 0.000000 0 0.000000 0 0.000000 0 0.000000 0 0.000000 0 0.000000 0 0.000000 0 0.000000 0 0.000000 0 0.000000 0 0.000000 0 0.000000 30 1.177645 0 0.000000 28 1.115933 9 0.358693 0 0.000000 0 0.000000 0 0.000000 0 0.000000 0 0.000000 0 0.000000 0 0.000000 0 0.000000 2 0.036336 0 0.000000 0 0.000000 0 0.000000 0 0.000000 0 0.000000 0 0.000000 0 0.000000 0 0.000000 0 0.000000 0 0.000000 0 0.000000 0 0.000000 0 0.000000 0 0.000000 0 0.000000 0 0.000000 0 0.000000 0 0.000000 0 0.000000 0 0.000000 0 0.000000 0 0.000000 0 0.000000 0 0.000000 0 0.000000 0 0.000000 0 0.000000 0 0.000000 0 0.000000 0 0.000000 0 0.000000 AG 13606066
OPERON0_C10F3.3_acy-2_WBGene00000069 5976022 V + 0 0.000000 0 0.000000 0 0.000000 0 0.000000 0 0.000000 0 0.000000 2 0.092298 0 0.000000 8 0.673755 0 0.000000 0 0.000000 0 0.000000 0 0.000000 0 0.000000 0 0.000000 0 0.000000 0 0.000000 0 0.000000 0 0.000000 0 0.000000 0 0.000000 0 0.000000 0 0.000000 0 0.000000 0 0.000000 0 0.000000 0 0.000000 0 0.000000 0 0.000000 0 0.000000 0 0.000000 0 0.000000 0 0.000000 0 0.000000 0 0.000000 0 0.000000 0 0.000000 0 0.000000 0 0.000000 0 0.000000 0 0.000000 0 0.000000 0 0.000000 0 0.000000 0 0.000000 0 0.000000 0 0.000000 0 0.000000 0 0.000000 0 0.000000 0 0.000000 0 0.000000 0 0.000000 0 0.000000 0 0.000000 0 0.000000 0 0.000000 0 0.000000 0 0.000000 0 0.000000 0 0.000000 0 0.000000 0 0.000000 0 0.000000 0 0.000000 0 0.000000 0 0.000000 0 0.000000 0 0.000000 0 0.000000 AG 5976022
OPERON0_C44F1.5_acy-3_WBGene00000070 3786487 III - 0 0.000000 0 0.000000 0 0.000000 0 0.000000 0 0.000000 0 0.000000 0 0.000000 0 0.000000 0 0.000000 0 0.000000 0 0.000000 0 0.000000 0 0.000000 0 0.000000 0 0.000000 0 0.000000 0 0.000000 0 0.000000 0 0.000000 0 0.000000 0 0.000000 0 0.000000 0 0.000000 0 0.000000 0 0.000000 0 0.000000 0 0.000000 0 0.000000 0 0.000000 0 0.000000 0 0.000000 0 0.000000 1 0.017458 0 0.000000 4 0.087063 0 0.000000 2 0.038930 0 0.000000 1 0.018168 0 0.000000 0 0.000000 0 0.000000 0 0.000000 0 0.000000 0 0.000000 0 0.000000 0 0.000000 0 0.000000 0 0.000000 0 0.000000 0 0.000000 0 0.000000 0 0.000000 0 0.000000 0 0.000000 0 0.000000 0 0.000000 0 0.000000 0 0.000000 0 0.000000 0 0.000000 0 0.000000 0 0.000000 0 0.000000 0 0.000000 0 0.000000 0 0.000000 0 0.000000 1 0.019263 0 0.000000 AG 3786487
OPERON0_F57F5.4_add-2_WBGene00000073 12013424 V - 0 0.000000 0 0.000000 0 0.000000 0 0.000000 0 0.000000 0 0.000000 0 0.000000 0 0.000000 0 0.000000 0 0.000000 0 0.000000 0 0.000000 0 0.000000 0 0.000000 0 0.000000 0 0.000000 1 0.024419 0 0.000000 3 0.107484 0 0.000000 21 0.816357 0 0.000000 26 0.817096 0 0.000000 9 0.433940 0 0.000000 20 0.785097 0 0.000000 14 0.557967 0 0.000000 0 0.000000 0 0.000000 0 0.000000 0 0.000000 0 0.000000 0 0.000000 0 0.000000 0 0.000000 0 0.000000 0 0.000000 0 0.000000 0 0.000000 0 0.000000 0 0.000000 0 0.000000 0 0.000000 0 0.000000 0 0.000000 0 0.000000 0 0.000000 0 0.000000 0 0.000000 7 0.346628 0 0.000000 3 0.141249 0 0.000000 9 0.473312 0 0.000000 4 0.164051 0 0.000000 0 0.000000 0 0.000000 0 0.000000 0 0.000000 0 0.000000 0 0.000000 0 0.000000 0 0.000000 0 0.000000 0 0.000000 AG 12013424
OPERON0_C04A11.4_adm-2_WBGene00000074 13687952 X + 0 0.000000 0 0.000000 0 0.000000 0 0.000000 0 0.000000 0 0.000000 0 0.000000 0 0.000000 0 0.000000 0 0.000000 1 0.034077 0 0.000000 1 0.040973 0 0.000000 0 0.000000 0 0.000000 0 0.000000 0 0.000000 0 0.000000 0 0.000000 0 0.000000 0 0.000000 0 0.000000 0 0.000000 0 0.000000 0 0.000000 0 0.000000 0 0.000000 0 0.000000 0 0.000000 3 0.042673 0 0.000000 3 0.052373 0 0.000000 3 0.065298 0 0.000000 2 0.038930 0 0.000000 0 0.000000 0 0.000000 0 0.000000 0 0.000000 0 0.000000 0 0.000000 0 0.000000 0 0.000000 0 0.000000 0 0.000000 0 0.000000 0 0.000000 0 0.000000 0 0.000000 0 0.000000 0 0.000000 0 0.000000 0 0.000000 0 0.000000 0 0.000000 0 0.000000 0 0.000000 0 0.000000 0 0.000000 0 0.000000 0 0.000000 0 0.000000 0 0.000000 1 0.019018 0 0.000000 0 0.000000 0 0.000000 NOAG NA
OPERON0_H15N14.1_adr-1_WBGene00000079 7773418 I + 25 1.106718 0 0.000000 5 0.304732 0 0.000000 8 0.501624 0 0.000000 9 0.415339 0 0.000000 0 0.000000 0 0.000000 24 0.817840 0 0.000000 22 0.901400 0 0.000000 20 0.570893 0 0.000000 23 0.561628 0 0.000000 7 0.250795 0 0.000000 89 3.459799 0 0.000000 167 5.248270 0 0.000000 35 1.687546 0 0.000000 56 2.198270 0 0.000000 61 2.431141 0 0.000000 61 0.867678 0 0.000000 36 0.628476 0 0.000000 24 0.522381 0 0.000000 15 0.291972 0 0.000000 18 0.327027 0 0.000000 13 0.354982 0 0.000000 18 0.519480 0 0.000000 8 0.274707 0 0.000000 8 0.335569 0 0.000000 15 0.507135 0 0.000000 161 6.795820 0 0.000000 129 6.387861 0 0.000000 100 4.708303 0 0.000000 76 3.996856 0 0.000000 49 2.009623 0 0.000000 40 0.698149 0 0.000000 62 1.118520 0 0.000000 37 0.598567 0 0.000000 22 0.418399 0 0.000000 15 0.288950 0 0.000000 AG 7773418
OPERON0_H15N14.1_adr-1_WBGene00000079 7774013 I + 0 0.000000 0 0.000000 0 0.000000 0 0.000000 0 0.000000 0 0.000000 1 0.046149 0 0.000000 0 0.000000 0 0.000000 0 0.000000 0 0.000000 0 0.000000 0 0.000000 1 0.028545 0 0.000000 6 0.146512 0 0.000000 0 0.000000 0 0.000000 9 0.349867 0 0.000000 7 0.219987 0 0.000000 3 0.144647 0 0.000000 0 0.000000 0 0.000000 0 0.000000 0 0.000000 1 0.014224 0 0.000000 1 0.017458 0 0.000000 0 0.000000 0 0.000000 0 0.000000 0 0.000000 0 0.000000 0 0.000000 1 0.027306 0 0.000000 0 0.000000 0 0.000000 0 0.000000 0 0.000000 0 0.000000 0 0.000000 0 0.000000 0 0.000000 6 0.253260 0 0.000000 10 0.495183 0 0.000000 4 0.188332 0 0.000000 7 0.368131 0 0.000000 5 0.205064 0 0.000000 1 0.017454 0 0.000000 0 0.000000 0 0.000000 1 0.016177 0 0.000000 0 0.000000 0 0.000000 2 0.038527 0 0.000000 AG 7774013
OPERON0_H15N14.1_adr-1_WBGene00000079 7776901 I + 0 0.000000 0 0.000000 0 0.000000 0 0.000000 0 0.000000 0 0.000000 0 0.000000 0 0.000000 0 0.000000 0 0.000000 0 0.000000 1 0.034077 0 0.000000 0 0.000000 0 0.000000 0 0.000000 0 0.000000 0 0.000000 0 0.000000 0 0.000000 0 0.000000 2 0.077748 0 0.000000 0 0.000000 0 0.000000 0 0.000000 0 0.000000 0 0.000000 0 0.000000 0 0.000000 0 0.000000 0 0.000000 0 0.000000 0 0.000000 0 0.000000 0 0.000000 0 0.000000 0 0.000000 0 0.000000 0 0.000000 0 0.000000 0 0.000000 0 0.000000 0 0.000000 0 0.000000 0 0.000000 0 0.000000 0 0.000000 0 0.000000 0 0.000000 0 0.000000 0 0.000000 0 0.000000 0 0.000000 0 0.000000 0 0.000000 0 0.000000 3 0.157771 0 0.000000 0 0.000000 0 0.000000 0 0.000000 0 0.000000 0 0.000000 0 0.000000 0 0.000000 0 0.000000 0 0.000000 0 0.000000 0 0.000000 NOAG NA
OPERON0_H15N14.1_adr-1_WBGene00000079 7776917 I + 0 0.000000 2 0.088537 0 0.000000 0 0.000000 0 0.000000 0 0.000000 0 0.000000 0 0.000000 0 0.000000 0 0.000000 0 0.000000 0 0.000000 0 0.000000 0 0.000000 0 0.000000 0 0.000000 0 0.000000 0 0.000000 0 0.000000 0 0.000000 0 0.000000 0 0.000000 0 0.000000 0 0.000000 0 0.000000 0 0.000000 0 0.000000 0 0.000000 0 0.000000 0 0.000000 0 0.000000 0 0.000000 0 0.000000 0 0.000000 0 0.000000 0 0.000000 0 0.000000 0 0.000000 0 0.000000 0 0.000000 0 0.000000 1 0.027306 0 0.000000 0 0.000000 0 0.000000 0 0.000000 0 0.000000 0 0.000000 0 0.000000 0 0.000000 0 0.000000 0 0.000000 0 0.000000 0 0.000000 0 0.000000 0 0.000000 0 0.000000 0 0.000000 0 0.000000 0 0.000000 0 0.000000 0 0.000000 0 0.000000 0 0.000000 0 0.000000 0 0.000000 0 0.000000 0 0.000000 0 0.000000 0 0.000000 NOAG NA
OPERON2_T20H4.4_adr-2_WBGene00000080 7232882 III - 0 0.000000 4 0.177075 0 0.000000 4 0.243786 0 0.000000 3 0.188109 0 0.000000 2 0.092298 0 0.000000 1 0.084219 0 0.000000 4 0.136307 0 0.000000 0 0.000000 0 0.000000 17 0.485259 0 0.000000 26 0.634883 0 0.000000 8 0.286623 0 0.000000 26 1.010728 0 0.000000 72 2.262727 0 0.000000 16 0.771450 0 0.000000 22 0.863606 0 0.000000 39 1.554336 0 0.000000 21 0.298709 0 0.000000 25 0.436442 0 0.000000 14 0.304722 0 0.000000 12 0.233578 0 0.000000 14 0.254354 0 0.000000 4 0.109225 0 0.000000 2 0.057720 0 0.000000 1 0.034338 0 0.000000 0 0.000000 0 0.000000 2 0.067618 0 0.000000 44 1.857243 0 0.000000 51 2.525434 0 0.000000 56 2.636649 0 0.000000 22 1.156985 0 0.000000 40 1.640509 0 0.000000 11 0.191991 0 0.000000 10 0.180406 0 0.000000 4 0.064710 0 0.000000 6 0.114109 0 0.000000 5 0.096317 AG 7232882
OPERON2_T20H4.4_adr-2_WBGene00000080 7232887 III - 0 0.000000 0 0.000000 0 0.000000 0 0.000000 0 0.000000 0 0.000000 0 0.000000 0 0.000000 0 0.000000 0 0.000000 0 0.000000 0 0.000000 1 0.040973 0 0.000000 0 0.000000 0 0.000000 0 0.000000 0 0.000000 0 0.000000 0 0.000000 0 0.000000 0 0.000000 0 0.000000 0 0.000000 0 0.000000 0 0.000000 0 0.000000 0 0.000000 0 0.000000 0 0.000000 1 0.014224 0 0.000000 0 0.000000 0 0.000000 0 0.000000 0 0.000000 0 0.000000 0 0.000000 1 0.018168 0 0.000000 0 0.000000 0 0.000000 0 0.000000 0 0.000000 0 0.000000 0 0.000000 0 0.000000 0 0.000000 0 0.000000 0 0.000000 0 0.000000 0 0.000000 0 0.000000 0 0.000000 0 0.000000 0 0.000000 0 0.000000 0 0.000000 0 0.000000 0 0.000000 0 0.000000 0 0.000000 1 0.018041 0 0.000000 0 0.000000 0 0.000000 1 0.019018 0 0.000000 0 0.000000 0 0.000000 AG 7232882
OPERON0_Y50D7A.7_ads-1_WBGene00000081 298561 III - 0 0.000000 0 0.000000 0 0.000000 0 0.000000 0 0.000000 0 0.000000 0 0.000000 0 0.000000 0 0.000000 0 0.000000 0 0.000000 0 0.000000 0 0.000000 0 0.000000 0 0.000000 0 0.000000 0 0.000000 0 0.000000 0 0.000000 0 0.000000 0 0.000000 0 0.000000 0 0.000000 0 0.000000 0 0.000000 0 0.000000 0 0.000000 0 0.000000 0 0.000000 0 0.000000 0 0.000000 0 0.000000 0 0.000000 0 0.000000 0 0.000000 0 0.000000 0 0.000000 0 0.000000 0 0.000000 0 0.000000 0 0.000000 0 0.000000 0 0.000000 0 0.000000 0 0.000000 0 0.000000 0 0.000000 0 0.000000 0 0.000000 0 0.000000 0 0.000000 0 0.000000 0 0.000000 0 0.000000 0 0.000000 0 0.000000 0 0.000000 0 0.000000 0 0.000000 0 0.000000 0 0.000000 0 0.000000 0 0.000000 0 0.000000 0 0.000000 0 0.000000 0 0.000000 0 0.000000 0 0.000000 0 0.000000 AG 298556
OPERON0_C02H7.3_aex-3_WBGene00000086 759732 X - 0 0.000000 0 0.000000 0 0.000000 0 0.000000 0 0.000000 0 0.000000 0 0.000000 0 0.000000 0 0.000000 0 0.000000 0 0.000000 0 0.000000 0 0.000000 0 0.000000 2 0.057089 0 0.000000 11 0.268605 0 0.000000 12 0.429934 0 0.000000 0 0.000000 0 0.000000 0 0.000000 0 0.000000 0 0.000000 0 0.000000 16 0.628077 0 0.000000 16 0.637676 0 0.000000 0 0.000000 0 0.000000 0 0.000000 0 0.000000 0 0.000000 0 0.000000 0 0.000000 0 0.000000 0 0.000000 0 0.000000 0 0.000000 0 0.000000 0 0.000000 0 0.000000 0 0.000000 0 0.000000 0 0.000000 0 0.000000 0 0.000000 0 0.000000 0 0.000000 0 0.000000 0 0.000000 0 0.000000 0 0.000000 0 0.000000 0 0.000000 0 0.000000 0 0.000000 0 0.000000 0 0.000000 0 0.000000 0 0.000000 0 0.000000 0 0.000000 0 0.000000 0 0.000000 0 0.000000 5 0.096317 0 0.000000 AG 759732
OPERON3_B0334.8_age-1_WBGene00000090 11527057 II - 0 0.000000 0 0.000000 0 0.000000 0 0.000000 0 0.000000 0 0.000000 0 0.000000 0 0.000000 0 0.000000 0 0.000000 0 0.000000 0 0.000000 0 0.000000 0 0.000000 0 0.000000 0 0.000000 0 0.000000 0 0.000000 0 0.000000 0 0.000000 0 0.000000 0 0.000000 0 0.000000 0 0.000000 0 0.000000 0 0.000000 0 0.000000 3 0.117764 0 0.000000 0 0.000000 0 0.000000 0 0.000000 0 0.000000 0 0.000000 0 0.000000 2 0.043532 0 0.000000 0 0.000000 0 0.000000 0 0.000000 0 0.000000 0 0.000000 0 0.000000 0 0.000000 0 0.000000 0 0.000000 0 0.000000 0 0.000000 0 0.000000 0 0.000000 0 0.000000 3 0.126630 0 0.000000 2 0.099037 0 0.000000 0 0.000000 0 0.000000 0 0.000000 0 0.000000 0 0.000000 0 0.000000 0 0.000000 0 0.000000 0 0.000000 0 0.000000 0 0.000000 0 0.000000 0 0.000000 0 0.000000 0 0.000000 AG 11527054
OPERON3_B0334.8_age-1_WBGene00000090 11527065 II - 0 0.000000 0 0.000000 0 0.000000 0 0.000000 0 0.000000 0 0.000000 0 0.000000 0 0.000000 0 0.000000 0 0.000000 0 0.000000 0 0.000000 0 0.000000 0 0.000000 0 0.000000 0 0.000000 0 0.000000 2 0.048837 0 0.000000 3 0.107484 0 0.000000 0 0.000000 0 0.000000 0 0.000000 0 0.000000 0 0.000000 0 0.000000 0 0.000000 0 0.000000 0 0.000000 0 0.000000 0 0.000000 0 0.000000 0 0.000000 0 0.000000 0 0.000000 0 0.000000 0 0.000000 0 0.000000 3 0.054504 0 0.000000 0 0.000000 0 0.000000 0 0.000000 0 0.000000 0 0.000000 0 0.000000 0 0.000000 0 0.000000 0 0.000000 0 0.000000 0 0.000000 0 0.000000 0 0.000000 0 0.000000 2 0.094166 0 0.000000 0 0.000000 0 0.000000 0 0.000000 0 0.000000 0 0.000000 0 0.000000 0 0.000000 0 0.000000 0 0.000000 0 0.000000 0 0.000000 0 0.000000 0 0.000000 AG 11527062
OPERON0_F32A6.4_ags-3_WBGene00000092 5298040 X - 0 0.000000 0 0.000000 0 0.000000 0 0.000000 0 0.000000 0 0.000000 3 0.138446 0 0.000000 0 0.000000 0 0.000000 3 0.102230 0 0.000000 6 0.245836 0 0.000000 11 0.313991 0 0.000000 13 0.317442 0 0.000000 3 0.107484 0 0.000000 11 0.427616 0 0.000000 43 1.351351 0 0.000000 4 0.192862 0 0.000000 18 0.706587 0 0.000000 28 1.115933 0 0.000000 8 0.113794 0 0.000000 5 0.087288 0 0.000000 5 0.108829 0 0.000000 2 0.038930 0 0.000000 9 0.163513 0 0.000000 0 0.000000 0 0.000000 0 0.000000 0 0.000000 0 0.000000 0 0.000000 0 0.000000 0 0.000000 0 0.000000 0 0.000000 42 1.772823 0 0.000000 59 2.921580 0 0.000000 53 2.495400 0 0.000000 29 1.525116 0 0.000000 29 1.189369 0 0.000000 5 0.087269 0 0.000000 7 0.126284 0 0.000000 0 0.000000 0 0.000000 5 0.095091 0 0.000000 8 0.154107 0 0.000000 AG 5298040
OPERON2_Y62E10A.5_agt-1_WBGene00000093 13369415 IV - 0 0.000000 0 0.000000 0 0.000000 0 0.000000 0 0.000000 0 0.000000 0 0.000000 0 0.000000 0 0.000000 0 0.000000 0 0.000000 0 0.000000 0 0.000000 0 0.000000 0 0.000000 0 0.000000 0 0.000000 0 0.000000 0 0.000000 0 0.000000 1 0.038874 0 0.000000 0 0.000000 0 0.000000 0 0.000000 0 0.000000 3 0.117764 0 0.000000 0 0.000000 0 0.000000 0 0.000000 0 0.000000 0 0.000000 0 0.000000 1 0.021766 0 0.000000 0 0.000000 0 0.000000 0 0.000000 0 0.000000 0 0.000000 0 0.000000 0 0.000000 0 0.000000 0 0.000000 0 0.000000 0 0.000000 0 0.000000 0 0.000000 0 0.000000 0 0.000000 0 0.000000 0 0.000000 0 0.000000 3 0.141249 0 0.000000 0 0.000000 0 0.000000 1 0.041013 0 0.000000 0 0.000000 0 0.000000 0 0.000000 0 0.000000 0 0.000000 0 0.000000 0 0.000000 0 0.000000 0 0.000000 0 0.000000 AG 13369414
OPERON2_Y62E10A.5_agt-1_WBGene00000093 13369418 IV - 0 0.000000 0 0.000000 0 0.000000 0 0.000000 0 0.000000 0 0.000000 0 0.000000 0 0.000000 0 0.000000 0 0.000000 0 0.000000 0 0.000000 0 0.000000 0 0.000000 0 0.000000 0 0.000000 0 0.000000 0 0.000000 0 0.000000 0 0.000000 0 0.000000 0 0.000000 0 0.000000 3 0.094280 0 0.000000 2 0.096431 0 0.000000 3 0.117764 0 0.000000 2 0.079710 0 0.000000 2 0.028448 0 0.000000 0 0.000000 0 0.000000 0 0.000000 0 0.000000 0 0.000000 0 0.000000 0 0.000000 0 0.000000 0 0.000000 0 0.000000 2 0.057720 0 0.000000 0 0.000000 0 0.000000 0 0.000000 0 0.000000 0 0.000000 0 0.000000 2 0.084420 0 0.000000 3 0.148555 0 0.000000 3 0.141249 0 0.000000 2 0.105180 0 0.000000 0 0.000000 0 0.000000 0 0.000000 0 0.000000 0 0.000000 0 0.000000 0 0.000000 0 0.000000 0 0.000000 0 0.000000 0 0.000000 AG 13369417
OPERON0_C25A1.11_aha-1_WBGene00000095 10196998 I - 3 0.132806 0 0.000000 1 0.060946 0 0.000000 2 0.125406 0 0.000000 2 0.092298 0 0.000000 0 0.000000 0 0.000000 5 0.170383 0 0.000000 21 0.860427 0 0.000000 20 0.570893 0 0.000000 39 0.952325 0 0.000000 11 0.394106 0 0.000000 28 1.088476 0 0.000000 35 1.099937 0 0.000000 20 0.964312 0 0.000000 36 1.413174 0 0.000000 50 1.992738 0 0.000000 22 0.312933 0 0.000000 16 0.279323 0 0.000000 17 0.370020 0 0.000000 18 0.350366 0 0.000000 21 0.381531 0 0.000000 5 0.136532 0 0.000000 3 0.086580 0 0.000000 2 0.068677 0 0.000000 7 0.293623 0 0.000000 8 0.270472 0 0.000000 60 2.532604 0 0.000000 45 2.228324 0 0.000000 64 3.013314 0 0.000000 61 3.208003 0 0.000000 70 2.870891 0 0.000000 13 0.226898 0 0.000000 10 0.180406 0 0.000000 13 0.210307 0 0.000000 22 0.418399 0 0.000000 27 0.520110 0 0.000000 AG 10196998
OPERON0_F58E10.4_aip-1_WBGene00000097 14012572 V + 0 0.000000 0 0.000000 0 0.000000 0 0.000000 0 0.000000 0 0.000000 1 0.046149 0 0.000000 0 0.000000 0 0.000000 3 0.102230 0 0.000000 0 0.000000 0 0.000000 1 0.028545 0 0.000000 2 0.048837 0 0.000000 0 0.000000 0 0.000000 0 0.000000 0 0.000000 0 0.000000 0 0.000000 0 0.000000 0 0.000000 0 0.000000 0 0.000000 0 0.000000 0 0.000000 6 0.085345 0 0.000000 3 0.052373 0 0.000000 0 0.000000 0 0.000000 0 0.000000 0 0.000000 3 0.054504 0 0.000000 1 0.027306 0 0.000000 2 0.057720 0 0.000000 0 0.000000 0 0.000000 0 0.000000 0 0.000000 1 0.033809 0 0.000000 0 0.000000 0 0.000000 0 0.000000 0 0.000000 0 0.000000 0 0.000000 0 0.000000 0 0.000000 0 0.000000 0 0.000000 1 0.017454 0 0.000000 7 0.126284 0 0.000000 2 0.032355 0 0.000000 0 0.000000 0 0.000000 0 0.000000 0 0.000000 AG 14012577
OPERON0_K07C11.2_air-1_WBGene00000098 8221488 V + 11 0.486956 0 0.000000 0 0.000000 0 0.000000 2 0.125406 0 0.000000 0 0.000000 0 0.000000 1 0.084219 0 0.000000 15 0.511150 0 0.000000 5 0.204864 0 0.000000 8 0.228357 0 0.000000 5 0.122093 0 0.000000 0 0.000000 0 0.000000 30 1.166224 0 0.000000 64 2.011313 0 0.000000 15 0.723234 0 0.000000 16 0.628077 0 0.000000 15 0.597821 0 0.000000 16 0.227588 0 0.000000 9 0.157119 0 0.000000 10 0.217659 0 0.000000 8 0.155718 0 0.000000 3 0.054504 0 0.000000 3 0.081919 0 0.000000 1 0.028860 0 0.000000 1 0.034338 0 0.000000 0 0.000000 0 0.000000 0 0.000000 0 0.000000 105 4.432057 0 0.000000 75 3.713873 0 0.000000 46 2.165819 0 0.000000 27 1.419936 0 0.000000 19 0.779242 0 0.000000 8 0.139630 0 0.000000 10 0.180406 0 0.000000 8 0.129420 0 0.000000 3 0.057054 0 0.000000 2 0.038527 0 0.000000 AG 8221488
OPERON0_B0207.4_air-2_WBGene00000099 5937477 I + 0 0.000000 0 0.000000 0 0.000000 0 0.000000 0 0.000000 0 0.000000 0 0.000000 0 0.000000 0 0.000000 0 0.000000 3 0.102230 0 0.000000 0 0.000000 0 0.000000 5 0.142723 0 0.000000 0 0.000000 0 0.000000 0 0.000000 0 0.000000 0 0.000000 0 0.000000 0 0.000000 0 0.000000 0 0.000000 0 0.000000 0 0.000000 0 0.000000 0 0.000000 0 0.000000 8 0.113794 0 0.000000 0 0.000000 0 0.000000 2 0.043532 0 0.000000 1 0.019465 0 0.000000 0 0.000000 0 0.000000 0 0.000000 0 0.000000 2 0.057720 0 0.000000 0 0.000000 0 0.000000 0 0.000000 0 0.000000 0 0.000000 0 0.000000 5 0.211050 0 0.000000 0 0.000000 0 0.000000 0 0.000000 0 0.000000 0 0.000000 0 0.000000 0 0.000000 0 0.000000 10 0.174537 0 0.000000 11 0.198447 0 0.000000 10 0.161775 0 0.000000 11 0.209200 0 0.000000 2 0.038527 0 0.000000 AG 5937477
OPERON0_C25A11.4_ajm-1_WBGene00000100 9098333 X + 0 0.000000 0 0.000000 0 0.000000 0 0.000000 0 0.000000 0 0.000000 0 0.000000 0 0.000000 0 0.000000 0 0.000000 0 0.000000 0 0.000000 0 0.000000 0 0.000000 0 0.000000 0 0.000000 0 0.000000 0 0.000000 0 0.000000 0 0.000000 0 0.000000 0 0.000000 0 0.000000 0 0.000000 0 0.000000 1 0.048216 0 0.000000 0 0.000000 4 0.159419 0 0.000000 0 0.000000 0 0.000000 0 0.000000 0 0.000000 0 0.000000 0 0.000000 0 0.000000 0 0.000000 1 0.018168 0 0.000000 0 0.000000 0 0.000000 0 0.000000 0 0.000000 0 0.000000 0 0.000000 0 0.000000 0 0.000000 0 0.000000 0 0.000000 0 0.000000 0 0.000000 0 0.000000 0 0.000000 0 0.000000 0 0.000000 0 0.000000 0 0.000000 0 0.000000 0 0.000000 0 0.000000 0 0.000000 0 0.000000 0 0.000000 0 0.000000 0 0.000000 0 0.000000 0 0.000000 0 0.000000 0 0.000000 AG 9098333
OPERON0_C25A11.4_ajm-1_WBGene00000100 9098636 X + 0 0.000000 0 0.000000 0 0.000000 0 0.000000 0 0.000000 0 0.000000 0 0.000000 0 0.000000 0 0.000000 0 0.000000 0 0.000000 0 0.000000 0 0.000000 0 0.000000 1 0.028545 0 0.000000 1 0.024419 0 0.000000 0 0.000000 0 0.000000 0 0.000000 0 0.000000 0 0.000000 0 0.000000 0 0.000000 0 0.000000 0 0.000000 0 0.000000 0 0.000000 0 0.000000 0 0.000000 0 0.000000 0 0.000000 0 0.000000 0 0.000000 0 0.000000 0 0.000000 0 0.000000 0 0.000000 0 0.000000 3 0.081919 0 0.000000 3 0.086580 1 0.028860 3 0.103015 0 0.000000 0 0.000000 0 0.000000 1 0.033809 0 0.000000 0 0.000000 0 0.000000 0 0.000000 0 0.000000 0 0.000000 0 0.000000 0 0.000000 0 0.000000 0 0.000000 0 0.000000 0 0.000000 0 0.000000 1 0.018041 0 0.000000 0 0.000000 0 0.000000 4 0.076073 0 0.000000 4 0.077053 0 0.000000 AG 9098641
OPERON0_C25A11.4_ajm-1_WBGene00000100 9100245 X + 0 0.000000 0 0.000000 0 0.000000 0 0.000000 0 0.000000 0 0.000000 1 0.046149 0 0.000000 0 0.000000 0 0.000000 0 0.000000 0 0.000000 0 0.000000 0 0.000000 1 0.028545 0 0.000000 1 0.024419 0 0.000000 0 0.000000 0 0.000000 0 0.000000 0 0.000000 0 0.000000 0 0.000000 0 0.000000 0 0.000000 0 0.000000 0 0.000000 0 0.000000 0 0.000000 0 0.000000 0 0.000000 0 0.000000 0 0.000000 0 0.000000 0 0.000000 0 0.000000 0 0.000000 0 0.000000 0 0.000000 3 0.081919 0 0.000000 3 0.086580 0 0.000000 3 0.103015 0 0.000000 0 0.000000 0 0.000000 1 0.033809 0 0.000000 0 0.000000 0 0.000000 0 0.000000 0 0.000000 0 0.000000 0 0.000000 0 0.000000 0 0.000000 0 0.000000 0 0.000000 0 0.000000 0 0.000000 1 0.018041 0 0.000000 0 0.000000 0 0.000000 4 0.076073 0 0.000000 4 0.077053 0 0.000000 NOAG NA
OPERON0_C25A11.4_ajm-1_WBGene00000100 9103627 X + 0 0.000000 0 0.000000 0 0.000000 0 0.000000 0 0.000000 0 0.000000 0 0.000000 0 0.000000 0 0.000000 0 0.000000 0 0.000000 0 0.000000 0 0.000000 0 0.000000 0 0.000000 0 0.000000 0 0.000000 0 0.000000 0 0.000000 0 0.000000 0 0.000000 0 0.000000 0 0.000000 0 0.000000 0 0.000000 0 0.000000 0 0.000000 0 0.000000 0 0.000000 0 0.000000 0 0.000000 0 0.000000 0 0.000000 0 0.000000 0 0.000000 0 0.000000 1 0.019465 0 0.000000 1 0.018168 0 0.000000 0 0.000000 0 0.000000 0 0.000000 0 0.000000 2 0.068677 0 0.000000 0 0.000000 0 0.000000 6 0.202854 0 0.000000 0 0.000000 0 0.000000 0 0.000000 0 0.000000 0 0.000000 0 0.000000 0 0.000000 0 0.000000 0 0.000000 0 0.000000 0 0.000000 0 0.000000 0 0.000000 0 0.000000 0 0.000000 0 0.000000 0 0.000000 0 0.000000 4 0.077053 0 0.000000 NOAG NA
OPERON0_D1022.7_aka-1_WBGene00000101 7478537 II - 0 0.000000 0 0.000000 0 0.000000 0 0.000000 0 0.000000 0 0.000000 0 0.000000 0 0.000000 0 0.000000 0 0.000000 0 0.000000 0 0.000000 0 0.000000 0 0.000000 0 0.000000 0 0.000000 0 0.000000 0 0.000000 0 0.000000 0 0.000000 0 0.000000 0 0.000000 5 0.157134 0 0.000000 0 0.000000 0 0.000000 0 0.000000 0 0.000000 3 0.119564 0 0.000000 0 0.000000 0 0.000000 0 0.000000 0 0.000000 0 0.000000 0 0.000000 0 0.000000 0 0.000000 0 0.000000 0 0.000000 0 0.000000 0 0.000000 0 0.000000 0 0.000000 0 0.000000 0 0.000000 0 0.000000 0 0.000000 0 0.000000 0 0.000000 5 0.211050 0 0.000000 0 0.000000 0 0.000000 0 0.000000 0 0.000000 0 0.000000 0 0.000000 3 0.123038 0 0.000000 0 0.000000 0 0.000000 0 0.000000 0 0.000000 0 0.000000 0 0.000000 0 0.000000 0 0.000000 0 0.000000 0 0.000000 AG 7478537
OPERON0_C12D8.10_akt-1_WBGene00000102 10248898 V + 0 0.000000 0 0.000000 0 0.000000 0 0.000000 0 0.000000 0 0.000000 0 0.000000 0 0.000000 0 0.000000 0 0.000000 0 0.000000 0 0.000000 0 0.000000 0 0.000000 0 0.000000 0 0.000000 1 0.024419 0 0.000000 2 0.071656 0 0.000000 0 0.000000 0 0.000000 0 0.000000 0 0.000000 0 0.000000 0 0.000000 0 0.000000 0 0.000000 0 0.000000 0 0.000000 0 0.000000 0 0.000000 1 0.017458 0 0.000000 1 0.021766 0 0.000000 0 0.000000 0 0.000000 3 0.054504 0 0.000000 0 0.000000 0 0.000000 1 0.028860 0 0.000000 0 0.000000 0 0.000000 1 0.041946 0 0.000000 1 0.033809 0 0.000000 0 0.000000 0 0.000000 0 0.000000 0 0.000000 0 0.000000 0 0.000000 0 0.000000 0 0.000000 0 0.000000 0 0.000000 0 0.000000 0 0.000000 0 0.000000 0 0.000000 0 0.000000 0 0.000000 2 0.038036 0 0.000000 0 0.000000 0 0.000000 NOAG NA
OPERON0_F28H6.1_akt-2_WBGene00000103 14147700 X + 0 0.000000 0 0.000000 0 0.000000 0 0.000000 0 0.000000 0 0.000000 0 0.000000 0 0.000000 0 0.000000 0 0.000000 0 0.000000 0 0.000000 0 0.000000 0 0.000000 0 0.000000 0 0.000000 0 0.000000 0 0.000000 0 0.000000 0 0.000000 16 0.621986 0 0.000000 32 1.005657 0 0.000000 11 0.530372 0 0.000000 24 0.942116 0 0.000000 33 1.315207 0 0.000000 0 0.000000 0 0.000000 0 0.000000 0 0.000000 0 0.000000 0 0.000000 0 0.000000 0 0.000000 0 0.000000 0 0.000000 0 0.000000 0 0.000000 0 0.000000 0 0.000000 0 0.000000 0 0.000000 3 0.125838 0 0.000000 9 0.304281 0 0.000000 15 0.633151 0 0.000000 24 1.188439 0 0.000000 34 1.600823 0 0.000000 35 1.840657 0 0.000000 29 1.189369 0 0.000000 0 0.000000 0 0.000000 0 0.000000 0 0.000000 0 0.000000 0 0.000000 5 0.095091 0 0.000000 8 0.154107 0 0.000000 AG 14147700
OPERON0_F48F7.1_alg-1_WBGene00000105 13949107 X + 0 0.000000 0 0.000000 0 0.000000 0 0.000000 0 0.000000 0 0.000000 0 0.000000 0 0.000000 0 0.000000 0 0.000000 2 0.068153 0 0.000000 2 0.081945 0 0.000000 2 0.057089 0 0.000000 3 0.073256 0 0.000000 1 0.035828 0 0.000000 0 0.000000 0 0.000000 0 0.000000 0 0.000000 0 0.000000 0 0.000000 0 0.000000 0 0.000000 0 0.000000 0 0.000000 9 0.128018 2 0.028448 6 0.104746 0 0.000000 0 0.000000 0 0.000000 2 0.038930 0 0.000000 2 0.036336 0 0.000000 3 0.081919 0 0.000000 0 0.000000 0 0.000000 0 0.000000 0 0.000000 0 0.000000 0 0.000000 2 0.067618 0 0.000000 0 0.000000 0 0.000000 0 0.000000 0 0.000000 0 0.000000 0 0.000000 0 0.000000 0 0.000000 0 0.000000 0 0.000000 4 0.069815 0 0.000000 7 0.126284 0 0.000000 6 0.097065 0 0.000000 7 0.133127 0 0.000000 4 0.077053 0 0.000000 NOAG NA
OPERON0_F48F7.1_alg-1_WBGene00000105 13951256 X + 0 0.000000 0 0.000000 0 0.000000 0 0.000000 0 0.000000 0 0.000000 0 0.000000 0 0.000000 0 0.000000 0 0.000000 0 0.000000 0 0.000000 0 0.000000 0 0.000000 0 0.000000 0 0.000000 1 0.024419 0 0.000000 2 0.071656 0 0.000000 0 0.000000 0 0.000000 0 0.000000 0 0.000000 0 0.000000 0 0.000000 0 0.000000 0 0.000000 0 0.000000 0 0.000000 2 0.028448 0 0.000000 1 0.017458 0 0.000000 0 0.000000 0 0.000000 0 0.000000 0 0.000000 0 0.000000 0 0.000000 2 0.054613 0 0.000000 0 0.000000 0 0.000000 2 0.068677 0 0.000000 0 0.000000 0 0.000000 0 0.000000 0 0.000000 0 0.000000 0 0.000000 0 0.000000 0 0.000000 0 0.000000 0 0.000000 0 0.000000 0 0.000000 0 0.000000 0 0.000000 1 0.017454 0 0.000000 1 0.018041 0 0.000000 2 0.032355 0 0.000000 4 0.076073 0 0.000000 4 0.077053 0 0.000000 NOAG NA
OPERON0_T07D3.7_alg-2_WBGene00000106 874160 II + 1 0.044269 0 0.000000 6 0.365679 0 0.000000 0 0.000000 0 0.000000 0 0.000000 0 0.000000 0 0.000000 0 0.000000 4 0.136307 0 0.000000 2 0.081945 0 0.000000 3 0.085634 1 0.028545 3 0.073256 0 0.000000 0 0.000000 0 0.000000 0 0.000000 1 0.038874 2 0.062854 0 0.000000 0 0.000000 0 0.000000 0 0.000000 0 0.000000 0 0.000000 0 0.000000 24 0.341381 1 0.014224 24 0.418984 1 0.017458 8 0.174127 0 0.000000 5 0.097324 1 0.019465 6 0.109009 1 0.018168 17 0.464208 0 0.000000 12 0.346320 1 0.028860 7 0.240369 0 0.000000 2 0.083892 0 0.000000 3 0.101427 0 0.000000 1 0.042210 0 0.000000 0 0.000000 0 0.000000 0 0.000000 0 0.000000 0 0.000000 0 0.000000 0 0.000000 0 0.000000 18 0.314167 0 0.000000 21 0.378853 0 0.000000 30 0.485325 1 0.016177 14 0.266254 0 0.000000 9 0.173370 2 0.038527 AG 874160
OPERON0_F54D8.3_alh-1_WBGene00000107 5077759 III + 0 0.000000 0 0.000000 0 0.000000 0 0.000000 0 0.000000 0 0.000000 0 0.000000 0 0.000000 0 0.000000 0 0.000000 0 0.000000 0 0.000000 0 0.000000 0 0.000000 0 0.000000 0 0.000000 0 0.000000 0 0.000000 0 0.000000 0 0.000000 0 0.000000 0 0.000000 0 0.000000 0 0.000000 0 0.000000 0 0.000000 0 0.000000 0 0.000000 0 0.000000 0 0.000000 0 0.000000 0 0.000000 4 0.069831 0 0.000000 2 0.043532 0 0.000000 0 0.000000 0 0.000000 0 0.000000 0 0.000000 0 0.000000 0 0.000000 0 0.000000 0 0.000000 0 0.000000 0 0.000000 2 0.083892 0 0.000000 0 0.000000 0 0.000000 0 0.000000 0 0.000000 0 0.000000 0 0.000000 0 0.000000 0 0.000000 0 0.000000 0 0.000000 0 0.000000 0 0.000000 0 0.000000 0 0.000000 0 0.000000 0 0.000000 0 0.000000 0 0.000000 0 0.000000 0 0.000000 0 0.000000 0 0.000000 NOAG NA
OPERON0_F36H1.6_alh-3_WBGene00000109 11022597 IV + 0 0.000000 0 0.000000 0 0.000000 0 0.000000 0 0.000000 0 0.000000 0 0.000000 0 0.000000 0 0.000000 0 0.000000 0 0.000000 0 0.000000 0 0.000000 0 0.000000 0 0.000000 0 0.000000 1 0.024419 0 0.000000 0 0.000000 0 0.000000 0 0.000000 0 0.000000 0 0.000000 0 0.000000 0 0.000000 0 0.000000 0 0.000000 0 0.000000 0 0.000000 0 0.000000 0 0.000000 0 0.000000 0 0.000000 0 0.000000 0 0.000000 0 0.000000 0 0.000000 0 0.000000 0 0.000000 0 0.000000 3 0.081919 0 0.000000 3 0.086580 0 0.000000 4 0.137354 0 0.000000 7 0.293623 0 0.000000 7 0.236663 0 0.000000 0 0.000000 0 0.000000 0 0.000000 0 0.000000 0 0.000000 0 0.000000 0 0.000000 0 0.000000 0 0.000000 0 0.000000 1 0.017454 0 0.000000 2 0.036081 0 0.000000 2 0.032355 0 0.000000 1 0.019018 0 0.000000 7 0.134843 0 0.000000 NOAG NA
OPERON0_F36H1.6_alh-3_WBGene00000109 11022603 IV + 0 0.000000 0 0.000000 0 0.000000 0 0.000000 0 0.000000 0 0.000000 0 0.000000 0 0.000000 0 0.000000 0 0.000000 0 0.000000 0 0.000000 0 0.000000 0 0.000000 0 0.000000 0 0.000000 0 0.000000 0 0.000000 0 0.000000 0 0.000000 0 0.000000 1 0.038874 0 0.000000 3 0.094280 0 0.000000 1 0.048216 0 0.000000 6 0.235529 0 0.000000 3 0.119564 0 0.000000 0 0.000000 0 0.000000 0 0.000000 0 0.000000 0 0.000000 0 0.000000 0 0.000000 0 0.000000 0 0.000000 0 0.000000 0 0.000000 0 0.000000 0 0.000000 0 0.000000 0 0.000000 0 0.000000 0 0.000000 0 0.000000 0 0.000000 0 0.000000 0 0.000000 0 0.000000 0 0.000000 0 0.000000 0 0.000000 0 0.000000 0 0.000000 0 0.000000 1 0.041013 0 0.000000 0 0.000000 0 0.000000 0 0.000000 0 0.000000 0 0.000000 0 0.000000 0 0.000000 0 0.000000 0 0.000000 AG 11022603
OPERON2_T05H4.13_alh-4_WBGene00000110 6429914 V - 0 0.000000 1 0.044269 0 0.000000 0 0.000000 0 0.000000 1 0.062703 0 0.000000 0 0.000000 0 0.000000 0 0.000000 0 0.000000 1 0.034077 0 0.000000 0 0.000000 0 0.000000 0 0.000000 0 0.000000 7 0.170930 0 0.000000 2 0.071656 0 0.000000 5 0.194371 0 0.000000 3 0.094280 0 0.000000 0 0.000000 0 0.000000 4 0.157019 0 0.000000 6 0.239129 0 0.000000 8 0.113794 0 0.000000 9 0.157119 0 0.000000 4 0.087063 0 0.000000 8 0.155718 0 0.000000 3 0.054504 0 0.000000 1 0.027306 0 0.000000 0 0.000000 0 0.000000 0 0.000000 0 0.000000 1 0.041946 0 0.000000 2 0.067618 0 0.000000 6 0.253260 0 0.000000 7 0.346628 0 0.000000 9 0.423747 0 0.000000 8 0.420722 0 0.000000 4 0.164051 0 0.000000 2 0.034907 0 0.000000 6 0.108244 0 0.000000 1 0.016177 0 0.000000 6 0.114109 0 0.000000 2 0.038527 AG 6429914
OPERON2_T05H4.13_alh-4_WBGene00000110 6429920 V - 0 0.000000 0 0.000000 0 0.000000 0 0.000000 0 0.000000 0 0.000000 0 0.000000 0 0.000000 0 0.000000 0 0.000000 0 0.000000 0 0.000000 0 0.000000 0 0.000000 0 0.000000 0 0.000000 0 0.000000 0 0.000000 0 0.000000 0 0.000000 0 0.000000 0 0.000000 0 0.000000 0 0.000000 0 0.000000 0 0.000000 0 0.000000 0 0.000000 0 0.000000 0 0.000000 0 0.000000 0 0.000000 0 0.000000 0 0.000000 0 0.000000 0 0.000000 2 0.038930 0 0.000000 0 0.000000 0 0.000000 0 0.000000 0 0.000000 2 0.057720 0 0.000000 0 0.000000 0 0.000000 0 0.000000 0 0.000000 0 0.000000 0 0.000000 0 0.000000 0 0.000000 0 0.000000 0 0.000000 0 0.000000 0 0.000000 0 0.000000 0 0.000000 0 0.000000 0 0.000000 0 0.000000 0 0.000000 1 0.018041 0 0.000000 0 0.000000 0 0.000000 0 0.000000 0 0.000000 0 0.000000 0 0.000000 NOAG NA
OPERON0_T08B1.3_alh-5_WBGene00000111 1999581 V - 0 0.000000 0 0.000000 0 0.000000 0 0.000000 0 0.000000 0 0.000000 0 0.000000 0 0.000000 0 0.000000 0 0.000000 0 0.000000 0 0.000000 0 0.000000 0 0.000000 0 0.000000 0 0.000000 0 0.000000 0 0.000000 0 0.000000 0 0.000000 61 2.371323 0 0.000000 120 3.771212 0 0.000000 30 1.446468 0 0.000000 47 1.844977 0 0.000000 42 1.673900 0 0.000000 0 0.000000 0 0.000000 0 0.000000 0 0.000000 0 0.000000 0 0.000000 0 0.000000 0 0.000000 0 0.000000 0 0.000000 0 0.000000 0 0.000000 0 0.000000 0 0.000000 0 0.000000 0 0.000000 0 0.000000 0 0.000000 0 0.000000 0 0.000000 0 0.000000 0 0.000000 0 0.000000 0 0.000000 0 0.000000 0 0.000000 0 0.000000 0 0.000000 0 0.000000 0 0.000000 0 0.000000 0 0.000000 0 0.000000 0 0.000000 0 0.000000 0 0.000000 0 0.000000 0 0.000000 0 0.000000 0 0.000000 AG 1999581
OPERON1_F56D12.1_alh-6_WBGene00000112 1309364 II - 0 0.000000 0 0.000000 0 0.000000 0 0.000000 0 0.000000 0 0.000000 0 0.000000 0 0.000000 0 0.000000 0 0.000000 0 0.000000 0 0.000000 0 0.000000 0 0.000000 0 0.000000 0 0.000000 0 0.000000 0 0.000000 0 0.000000 0 0.000000 0 0.000000 0 0.000000 0 0.000000 0 0.000000 0 0.000000 0 0.000000 0 0.000000 0 0.000000 0 0.000000 0 0.000000 0 0.000000 0 0.000000 0 0.000000 0 0.000000 0 0.000000 0 0.000000 0 0.000000 0 0.000000 0 0.000000 0 0.000000 2 0.054613 0 0.000000 0 0.000000 0 0.000000 0 0.000000 0 0.000000 2 0.083892 0 0.000000 0 0.000000 0 0.000000 0 0.000000 0 0.000000 0 0.000000 0 0.000000 0 0.000000 0 0.000000 0 0.000000 0 0.000000 0 0.000000 0 0.000000 3 0.052361 0 0.000000 0 0.000000 0 0.000000 0 0.000000 0 0.000000 0 0.000000 0 0.000000 0 0.000000 0 0.000000 NOAG NA
OPERON1_F56D12.1_alh-6_WBGene00000112 1309754 II - 0 0.000000 0 0.000000 1 0.060946 0 0.000000 2 0.125406 0 0.000000 3 0.138446 0 0.000000 4 0.336877 0 0.000000 7 0.238537 0 0.000000 5 0.204864 0 0.000000 12 0.342536 0 0.000000 5 0.122093 0 0.000000 8 0.286623 0 0.000000 0 0.000000 0 0.000000 0 0.000000 0 0.000000 0 0.000000 0 0.000000 0 0.000000 0 0.000000 16 0.637676 0 0.000000 15 0.213363 0 0.000000 32 0.558646 0 0.000000 14 0.304722 0 0.000000 17 0.330902 0 0.000000 31 0.563213 0 0.000000 0 0.000000 0 0.000000 0 0.000000 0 0.000000 0 0.000000 0 0.000000 0 0.000000 0 0.000000 0 0.000000 0 0.000000 26 1.097462 0 0.000000 33 1.634104 0 0.000000 57 2.683732 0 0.000000 61 3.208003 0 0.000000 63 2.583802 0 0.000000 3 0.052361 0 0.000000 7 0.126284 0 0.000000 10 0.161775 0 0.000000 4 0.076073 0 0.000000 7 0.134843 0 0.000000 AG 1309754
OPERON3_F45H10.1_alh-7_WBGene00000113 13491786 II - 0 0.000000 6 0.265612 0 0.000000 6 0.365679 0 0.000000 0 0.000000 0 0.000000 7 0.323042 0 0.000000 2 0.168439 0 0.000000 6 0.204460 0 0.000000 7 0.286809 0 0.000000 15 0.428170 0 0.000000 18 0.439535 0 0.000000 7 0.250795 0 0.000000 10 0.388741 0 0.000000 19 0.597109 0 0.000000 12 0.578587 0 0.000000 21 0.824351 0 0.000000 27 1.076079 0 0.000000 10 0.142242 0 0.000000 27 0.471357 0 0.000000 8 0.174127 0 0.000000 16 0.311437 0 0.000000 25 0.454204 0 0.000000 2 0.054613 0 0.000000 2 0.057720 0 0.000000 2 0.068677 0 0.000000 7 0.293623 0 0.000000 8 0.270472 0 0.000000 5 0.211050 0 0.000000 15 0.742775 0 0.000000 15 0.706245 0 0.000000 9 0.473312 0 0.000000 19 0.779242 0 0.000000 8 0.139630 0 0.000000 10 0.180406 0 0.000000 9 0.145597 0 0.000000 16 0.304290 0 0.000000 14 0.269687 AG 13491786
OPERON0_F13D12.4_alh-8_WBGene00000114 11729046 II + 0 0.000000 0 0.000000 0 0.000000 0 0.000000 0 0.000000 0 0.000000 0 0.000000 0 0.000000 0 0.000000 0 0.000000 0 0.000000 0 0.000000 0 0.000000 0 0.000000 0 0.000000 0 0.000000 0 0.000000 0 0.000000 0 0.000000 0 0.000000 0 0.000000 0 0.000000 0 0.000000 0 0.000000 0 0.000000 0 0.000000 0 0.000000 0 0.000000 0 0.000000 0 0.000000 44 0.625866 0 0.000000 29 0.506273 0 0.000000 34 0.740039 0 0.000000 22 0.428225 0 0.000000 15 0.272522 0 0.000000 5 0.136532 0 0.000000 3 0.086580 0 0.000000 6 0.206030 0 0.000000 1 0.041946 0 0.000000 4 0.135236 0 0.000000 0 0.000000 0 0.000000 0 0.000000 0 0.000000 0 0.000000 0 0.000000 0 0.000000 0 0.000000 0 0.000000 0 0.000000 2 0.034907 0 0.000000 3 0.054122 0 0.000000 2 0.032355 0 0.000000 0 0.000000 0 0.000000 2 0.038527 0 0.000000 NOAG NA
OPERON0_F13D12.4_alh-8_WBGene00000114 11729055 II + 0 0.000000 1 0.044269 0 0.000000 0 0.000000 0 0.000000 0 0.000000 0 0.000000 0 0.000000 0 0.000000 0 0.000000 0 0.000000 1 0.034077 0 0.000000 0 0.000000 0 0.000000 1 0.028545 0 0.000000 0 0.000000 0 0.000000 0 0.000000 0 0.000000 6 0.233245 0 0.000000 7 0.219987 0 0.000000 0 0.000000 0 0.000000 0 0.000000 0 0.000000 4 0.159419 0 0.000000 4 0.056897 0 0.000000 5 0.087288 0 0.000000 0 0.000000 0 0.000000 0 0.000000 0 0.000000 3 0.054504 0 0.000000 0 0.000000 0 0.000000 0 0.000000 0 0.000000 0 0.000000 0 0.000000 0 0.000000 0 0.000000 0 0.000000 0 0.000000 5 0.211050 0 0.000000 0 0.000000 0 0.000000 3 0.141249 0 0.000000 0 0.000000 0 0.000000 0 0.000000 0 0.000000 0 0.000000 0 0.000000 0 0.000000 0 0.000000 0 0.000000 0 0.000000 1 0.019018 0 0.000000 0 0.000000 AG 11729055
OPERON1_F01F1.6_alh-9_WBGene00000115 5857209 III + 14 0.619762 0 0.000000 0 0.000000 0 0.000000 5 0.313515 0 0.000000 15 0.692232 0 0.000000 5 0.421097 0 0.000000 12 0.408920 0 0.000000 16 0.655563 0 0.000000 14 0.399625 0 0.000000 4 0.097674 0 0.000000 8 0.286623 0 0.000000 26 1.010728 0 0.000000 74 2.325581 0 0.000000 15 0.723234 0 0.000000 13 0.510313 0 0.000000 31 1.235498 0 0.000000 16 0.227588 0 0.000000 8 0.139661 0 0.000000 4 0.087063 0 0.000000 4 0.077859 0 0.000000 2 0.036336 0 0.000000 57 1.556461 0 0.000000 40 1.154401 0 0.000000 24 0.824122 0 0.000000 17 0.713084 0 0.000000 19 0.642371 0 0.000000 58 2.448184 0 0.000000 39 1.931214 0 0.000000 38 1.789155 0 0.000000 24 1.262165 0 0.000000 23 0.943293 0 0.000000 13 0.226898 0 0.000000 16 0.288650 0 0.000000 18 0.291195 0 0.000000 18 0.342326 0 0.000000 15 0.288950 0 0.000000 AG 5857209
OPERON2_F42G9.5_alh-11_WBGene00000117 777005 III - 0 0.000000 0 0.000000 0 0.000000 0 0.000000 0 0.000000 0 0.000000 0 0.000000 0 0.000000 0 0.000000 0 0.000000 0 0.000000 1 0.034077 0 0.000000 0 0.000000 0 0.000000 0 0.000000 0 0.000000 0 0.000000 0 0.000000 0 0.000000 0 0.000000 9 0.349867 0 0.000000 0 0.000000 0 0.000000 5 0.241078 0 0.000000 4 0.157019 0 0.000000 0 0.000000 0 0.000000 0 0.000000 0 0.000000 0 0.000000 0 0.000000 0 0.000000 0 0.000000 0 0.000000 0 0.000000 0 0.000000 0 0.000000 1 0.027306 0 0.000000 0 0.000000 0 0.000000 0 0.000000 0 0.000000 4 0.167784 0 0.000000 0 0.000000 0 0.000000 6 0.253260 0 0.000000 6 0.297110 0 0.000000 6 0.282498 0 0.000000 0 0.000000 0 0.000000 0 0.000000 0 0.000000 0 0.000000 0 0.000000 2 0.036081 0 0.000000 0 0.000000 0 0.000000 4 0.076073 0 0.000000 0 0.000000 AG 777005
OPERON2_F42G9.5_alh-11_WBGene00000117 778154 III - 0 0.000000 0 0.000000 0 0.000000 0 0.000000 0 0.000000 0 0.000000 0 0.000000 0 0.000000 0 0.000000 0 0.000000 0 0.000000 0 0.000000 0 0.000000 0 0.000000 0 0.000000 0 0.000000 0 0.000000 0 0.000000 0 0.000000 0 0.000000 0 0.000000 0 0.000000 0 0.000000 0 0.000000 0 0.000000 0 0.000000 0 0.000000 0 0.000000 0 0.000000 0 0.000000 0 0.000000 0 0.000000 0 0.000000 0 0.000000 0 0.000000 0 0.000000 0 0.000000 0 0.000000 0 0.000000 0 0.000000 0 0.000000 0 0.000000 1 0.028860 0 0.000000 0 0.000000 0 0.000000 0 0.000000 0 0.000000 1 0.033809 0 0.000000 0 0.000000 0 0.000000 0 0.000000 0 0.000000 0 0.000000 0 0.000000 0 0.000000 0 0.000000 0 0.000000 0 0.000000 0 0.000000 0 0.000000 0 0.000000 0 0.000000 0 0.000000 0 0.000000 2 0.038036 0 0.000000 0 0.000000 0 0.000000 AG 778154
OPERON0_Y69F12A.2_alh-12_WBGene00000118 7454075 III + 0 0.000000 0 0.000000 0 0.000000 0 0.000000 0 0.000000 0 0.000000 0 0.000000 0 0.000000 0 0.000000 0 0.000000 0 0.000000 0 0.000000 0 0.000000 0 0.000000 0 0.000000 0 0.000000 0 0.000000 0 0.000000 0 0.000000 0 0.000000 0 0.000000 0 0.000000 0 0.000000 0 0.000000 0 0.000000 0 0.000000 0 0.000000 0 0.000000 0 0.000000 0 0.000000 0 0.000000 0 0.000000 0 0.000000 0 0.000000 0 0.000000 0 0.000000 1 0.019465 4 0.077859 0 0.000000 0 0.000000 0 0.000000 0 0.000000 0 0.000000 0 0.000000 0 0.000000 0 0.000000 0 0.000000 0 0.000000 0 0.000000 0 0.000000 0 0.000000 0 0.000000 0 0.000000 0 0.000000 0 0.000000 0 0.000000 0 0.000000 0 0.000000 0 0.000000 0 0.000000 0 0.000000 0 0.000000 0 0.000000 0 0.000000 0 0.000000 0 0.000000 0 0.000000 0 0.000000 0 0.000000 0 0.000000 NOAG NA
OPERON0_C01F6.5_aly-1_WBGene00000120 9108921 IV + 2 0.088537 0 0.000000 0 0.000000 0 0.000000 4 0.250812 0 0.000000 2 0.092298 0 0.000000 0 0.000000 0 0.000000 7 0.238537 0 0.000000 7 0.286809 0 0.000000 0 0.000000 0 0.000000 6 0.146512 0 0.000000 0 0.000000 0 0.000000 0 0.000000 0 0.000000 0 0.000000 0 0.000000 0 0.000000 0 0.000000 0 0.000000 0 0.000000 0 0.000000 0 0.000000 22 0.312933 0 0.000000 21 0.366611 0 0.000000 17 0.370020 0 0.000000 13 0.253042 0 0.000000 14 0.254354 0 0.000000 2 0.054613 4 0.109225 0 0.000000 0 0.000000 3 0.103015 0 0.000000 3 0.125838 0 0.000000 3 0.101427 0 0.000000 0 0.000000 0 0.000000 0 0.000000 0 0.000000 0 0.000000 0 0.000000 0 0.000000 0 0.000000 0 0.000000 0 0.000000 11 0.191991 0 0.000000 9 0.162366 0 0.000000 12 0.194130 0 0.000000 0 0.000000 0 0.000000 4 0.077053 0 0.000000 NOAG NA
OPERON0_C01F6.5_aly-1_WBGene00000120 9108931 IV + 0 0.000000 0 0.000000 0 0.000000 0 0.000000 0 0.000000 0 0.000000 0 0.000000 0 0.000000 0 0.000000 0 0.000000 0 0.000000 0 0.000000 0 0.000000 0 0.000000 0 0.000000 0 0.000000 0 0.000000 0 0.000000 0 0.000000 0 0.000000 0 0.000000 0 0.000000 0 0.000000 0 0.000000 0 0.000000 0 0.000000 0 0.000000 0 0.000000 0 0.000000 1 0.039855 0 0.000000 0 0.000000 1 0.017458 0 0.000000 0 0.000000 1 0.021766 0 0.000000 0 0.000000 0 0.000000 0 0.000000 0 0.000000 0 0.000000 0 0.000000 0 0.000000 0 0.000000 0 0.000000 0 0.000000 0 0.000000 0 0.000000 0 0.000000 0 0.000000 0 0.000000 0 0.000000 0 0.000000 0 0.000000 0 0.000000 0 0.000000 0 0.000000 0 0.000000 1 0.041013 0 0.000000 0 0.000000 0 0.000000 0 0.000000 0 0.000000 0 0.000000 0 0.000000 0 0.000000 0 0.000000 0 0.000000 AG 9108931
OPERON0_F23B2.6_aly-2_WBGene00000121 9147462 IV + 0 0.000000 0 0.000000 0 0.000000 0 0.000000 0 0.000000 0 0.000000 0 0.000000 0 0.000000 0 0.000000 0 0.000000 4 0.136307 0 0.000000 4 0.163891 0 0.000000 5 0.142723 0 0.000000 3 0.073256 0 0.000000 2 0.071656 0 0.000000 0 0.000000 0 0.000000 0 0.000000 0 0.000000 0 0.000000 0 0.000000 0 0.000000 0 0.000000 0 0.000000 0 0.000000 9 0.128018 0 0.000000 4 0.069831 0 0.000000 0 0.000000 0 0.000000 0 0.000000 0 0.000000 0 0.000000 0 0.000000 5 0.136532 0 0.000000 2 0.057720 0 0.000000 0 0.000000 0 0.000000 0 0.000000 0 0.000000 1 0.033809 0 0.000000 0 0.000000 0 0.000000 0 0.000000 0 0.000000 0 0.000000 0 0.000000 0 0.000000 0 0.000000 0 0.000000 0 0.000000 9 0.157084 0 0.000000 13 0.234528 0 0.000000 11 0.177952 0 0.000000 2 0.038036 0 0.000000 3 0.057790 0 0.000000 NOAG NA
OPERON2_M18.7_aly-3_WBGene00000122 12123282 IV + 0 0.000000 0 0.000000 0 0.000000 0 0.000000 0 0.000000 0 0.000000 0 0.000000 0 0.000000 0 0.000000 0 0.000000 0 0.000000 0 0.000000 0 0.000000 0 0.000000 0 0.000000 6 0.171268 0 0.000000 0 0.000000 0 0.000000 4 0.143311 0 0.000000 0 0.000000 0 0.000000 0 0.000000 0 0.000000 0 0.000000 0 0.000000 0 0.000000 0 0.000000 0 0.000000 0 0.000000 0 0.000000 0 0.000000 0 0.000000 0 0.000000 0 0.000000 0 0.000000 0 0.000000 0 0.000000 0 0.000000 0 0.000000 0 0.000000 0 0.000000 0 0.000000 0 0.000000 0 0.000000 0 0.000000 0 0.000000 0 0.000000 0 0.000000 0 0.000000 0 0.000000 0 0.000000 0 0.000000 0 0.000000 0 0.000000 0 0.000000 0 0.000000 0 0.000000 0 0.000000 0 0.000000 0 0.000000 0 0.000000 0 0.000000 0 0.000000 0 0.000000 0 0.000000 0 0.000000 0 0.000000 0 0.000000 NOAG NA
OPERON2_M18.7_aly-3_WBGene00000122 12123289 IV + 0 0.000000 4 0.177075 0 0.000000 0 0.000000 0 0.000000 0 0.000000 0 0.000000 0 0.000000 0 0.000000 0 0.000000 0 0.000000 0 0.000000 0 0.000000 0 0.000000 0 0.000000 0 0.000000 1 0.024419 0 0.000000 0 0.000000 2 0.071656 0 0.000000 6 0.233245 0 0.000000 26 0.817096 0 0.000000 8 0.385725 0 0.000000 11 0.431803 0 0.000000 13 0.518112 0 0.000000 3 0.042673 0 0.000000 3 0.052373 0 0.000000 5 0.108829 0 0.000000 5 0.097324 3 0.054504 0 0.000000 0 0.000000 1 0.027306 0 0.000000 4 0.115440 0 0.000000 1 0.034338 0 0.000000 3 0.125838 0 0.000000 0 0.000000 0 0.000000 16 0.675361 0 0.000000 13 0.643738 0 0.000000 13 0.612079 0 0.000000 10 0.525902 0 0.000000 9 0.369115 0 0.000000 0 0.000000 1 0.018041 0 0.000000 0 0.000000 2 0.032355 0 0.000000 7 0.133127 0 0.000000 2 0.038527 AG 12123289
OPERON0_F36A4.7_ama-1_WBGene00000123 4248070 IV + 0 0.000000 0 0.000000 0 0.000000 0 0.000000 0 0.000000 0 0.000000 0 0.000000 0 0.000000 0 0.000000 0 0.000000 3 0.102230 0 0.000000 6 0.245836 0 0.000000 7 0.199813 0 0.000000 3 0.073256 0 0.000000 3 0.107484 0 0.000000 0 0.000000 0 0.000000 0 0.000000 0 0.000000 0 0.000000 0 0.000000 0 0.000000 0 0.000000 0 0.000000 0 0.000000 20 0.284484 0 0.000000 5 0.087288 0 0.000000 1 0.021766 0 0.000000 0 0.000000 0 0.000000 1 0.018168 0 0.000000 11 0.300370 0 0.000000 5 0.144300 0 0.000000 3 0.103015 0 0.000000 2 0.083892 0 0.000000 1 0.033809 0 0.000000 0 0.000000 0 0.000000 0 0.000000 0 0.000000 0 0.000000 0 0.000000 0 0.000000 0 0.000000 0 0.000000 0 0.000000 12 0.209445 0 0.000000 9 0.162366 0 0.000000 13 0.210307 0 0.000000 8 0.152145 0 0.000000 8 0.154107 0 0.000000 AG 4248070
OPERON0_R13G10.2_amx-1_WBGene00000137 3822393 III + 0 0.000000 0 0.000000 0 0.000000 0 0.000000 0 0.000000 0 0.000000 0 0.000000 0 0.000000 0 0.000000 0 0.000000 0 0.000000 0 0.000000 0 0.000000 0 0.000000 0 0.000000 0 0.000000 0 0.000000 0 0.000000 0 0.000000 0 0.000000 0 0.000000 0 0.000000 0 0.000000 0 0.000000 0 0.000000 0 0.000000 0 0.000000 0 0.000000 0 0.000000 0 0.000000 0 0.000000 0 0.000000 0 0.000000 0 0.000000 1 0.021766 0 0.000000 0 0.000000 0 0.000000 0 0.000000 0 0.000000 0 0.000000 0 0.000000 0 0.000000 0 0.000000 0 0.000000 0 0.000000 0 0.000000 0 0.000000 0 0.000000 0 0.000000 2 0.084420 0 0.000000 2 0.099037 0 0.000000 0 0.000000 0 0.000000 0 0.000000 0 0.000000 0 0.000000 0 0.000000 0 0.000000 0 0.000000 0 0.000000 0 0.000000 0 0.000000 0 0.000000 0 0.000000 0 0.000000 0 0.000000 0 0.000000 AG 3822393
OPERON0_R13G10.2_amx-1_WBGene00000137 3822397 III + 0 0.000000 0 0.000000 0 0.000000 0 0.000000 0 0.000000 0 0.000000 0 0.000000 0 0.000000 0 0.000000 0 0.000000 0 0.000000 0 0.000000 1 0.040973 0 0.000000 0 0.000000 0 0.000000 0 0.000000 0 0.000000 0 0.000000 0 0.000000 0 0.000000 0 0.000000 0 0.000000 0 0.000000 0 0.000000 0 0.000000 0 0.000000 0 0.000000 0 0.000000 0 0.000000 1 0.014224 0 0.000000 2 0.034915 0 0.000000 0 0.000000 0 0.000000 1 0.019465 0 0.000000 0 0.000000 0 0.000000 2 0.054613 0 0.000000 0 0.000000 0 0.000000 0 0.000000 0 0.000000 1 0.041946 0 0.000000 0 0.000000 0 0.000000 0 0.000000 0 0.000000 1 0.049518 0 0.000000 0 0.000000 0 0.000000 0 0.000000 0 0.000000 0 0.000000 0 0.000000 3 0.052361 0 0.000000 2 0.036081 0 0.000000 1 0.016177 0 0.000000 1 0.019018 0 0.000000 0 0.000000 0 0.000000 AG 3822393
OPERON0_B0019.1_amx-2_WBGene00000138 12764960 I - 0 0.000000 0 0.000000 0 0.000000 0 0.000000 0 0.000000 0 0.000000 0 0.000000 0 0.000000 0 0.000000 0 0.000000 0 0.000000 0 0.000000 0 0.000000 0 0.000000 0 0.000000 0 0.000000 0 0.000000 0 0.000000 0 0.000000 0 0.000000 0 0.000000 0 0.000000 0 0.000000 0 0.000000 0 0.000000 0 0.000000 0 0.000000 0 0.000000 0 0.000000 0 0.000000 0 0.000000 0 0.000000 0 0.000000 0 0.000000 0 0.000000 0 0.000000 0 0.000000 0 0.000000 0 0.000000 0 0.000000 3 0.081919 0 0.000000 3 0.086580 0 0.000000 1 0.034338 0 0.000000 0 0.000000 0 0.000000 0 0.000000 0 0.000000 0 0.000000 0 0.000000 0 0.000000 0 0.000000 0 0.000000 0 0.000000 0 0.000000 0 0.000000 0 0.000000 0 0.000000 0 0.000000 0 0.000000 0 0.000000 0 0.000000 2 0.032355 0 0.000000 0 0.000000 0 0.000000 0 0.000000 0 0.000000 AG 12764960
OPERON0_ZK973.6_anc-1_WBGene00000140 4340930 I + 0 0.000000 0 0.000000 0 0.000000 0 0.000000 0 0.000000 0 0.000000 0 0.000000 0 0.000000 0 0.000000 0 0.000000 0 0.000000 0 0.000000 0 0.000000 0 0.000000 0 0.000000 0 0.000000 0 0.000000 0 0.000000 0 0.000000 0 0.000000 0 0.000000 0 0.000000 0 0.000000 0 0.000000 0 0.000000 0 0.000000 0 0.000000 0 0.000000 0 0.000000 0 0.000000 0 0.000000 0 0.000000 0 0.000000 0 0.000000 0 0.000000 0 0.000000 0 0.000000 0 0.000000 0 0.000000 0 0.000000 0 0.000000 0 0.000000 0 0.000000 0 0.000000 0 0.000000 0 0.000000 0 0.000000 0 0.000000 0 0.000000 0 0.000000 0 0.000000 0 0.000000 0 0.000000 0 0.000000 0 0.000000 0 0.000000 0 0.000000 0 0.000000 0 0.000000 0 0.000000 0 0.000000 0 0.000000 0 0.000000 0 0.000000 0 0.000000 0 0.000000 0 0.000000 0 0.000000 0 0.000000 0 0.000000 AG 4340926
OPERON0_ZK973.6_anc-1_WBGene00000140 4340991 I + 0 0.000000 0 0.000000 0 0.000000 0 0.000000 0 0.000000 0 0.000000 0 0.000000 0 0.000000 0 0.000000 0 0.000000 0 0.000000 0 0.000000 0 0.000000 0 0.000000 0 0.000000 0 0.000000 0 0.000000 0 0.000000 0 0.000000 0 0.000000 0 0.000000 0 0.000000 0 0.000000 0 0.000000 0 0.000000 0 0.000000 0 0.000000 0 0.000000 0 0.000000 0 0.000000 0 0.000000 0 0.000000 0 0.000000 0 0.000000 0 0.000000 0 0.000000 0 0.000000 0 0.000000 0 0.000000 0 0.000000 0 0.000000 0 0.000000 0 0.000000 0 0.000000 0 0.000000 0 0.000000 0 0.000000 0 0.000000 0 0.000000 0 0.000000 0 0.000000 0 0.000000 0 0.000000 0 0.000000 0 0.000000 0 0.000000 0 0.000000 0 0.000000 0 0.000000 0 0.000000 0 0.000000 0 0.000000 0 0.000000 0 0.000000 0 0.000000 0 0.000000 0 0.000000 0 0.000000 0 0.000000 0 0.000000 AG 4340989
OPERON0_ZK973.6_anc-1_WBGene00000140 4341144 I + 0 0.000000 0 0.000000 0 0.000000 0 0.000000 0 0.000000 0 0.000000 0 0.000000 0 0.000000 0 0.000000 0 0.000000 0 0.000000 0 0.000000 0 0.000000 0 0.000000 0 0.000000 0 0.000000 0 0.000000 0 0.000000 0 0.000000 0 0.000000 0 0.000000 0 0.000000 0 0.000000 0 0.000000 0 0.000000 0 0.000000 0 0.000000 0 0.000000 0 0.000000 0 0.000000 0 0.000000 0 0.000000 0 0.000000 0 0.000000 0 0.000000 0 0.000000 0 0.000000 0 0.000000 6 0.109009 0 0.000000 0 0.000000 0 0.000000 0 0.000000 0 0.000000 0 0.000000 0 0.000000 0 0.000000 0 0.000000 0 0.000000 0 0.000000 0 0.000000 0 0.000000 0 0.000000 0 0.000000 0 0.000000 0 0.000000 0 0.000000 0 0.000000 0 0.000000 0 0.000000 0 0.000000 0 0.000000 0 0.000000 0 0.000000 0 0.000000 0 0.000000 0 0.000000 0 0.000000 0 0.000000 0 0.000000 AG 4341139
OPERON0_ZK973.6_anc-1_WBGene00000140 4341214 I + 0 0.000000 0 0.000000 0 0.000000 0 0.000000 0 0.000000 0 0.000000 0 0.000000 0 0.000000 0 0.000000 0 0.000000 0 0.000000 0 0.000000 0 0.000000 0 0.000000 0 0.000000 0 0.000000 0 0.000000 0 0.000000 0 0.000000 0 0.000000 0 0.000000 0 0.000000 0 0.000000 0 0.000000 0 0.000000 0 0.000000 0 0.000000 0 0.000000 0 0.000000 0 0.000000 0 0.000000 0 0.000000 0 0.000000 0 0.000000 0 0.000000 0 0.000000 0 0.000000 0 0.000000 0 0.000000 0 0.000000 0 0.000000 0 0.000000 0 0.000000 0 0.000000 0 0.000000 0 0.000000 0 0.000000 0 0.000000 0 0.000000 0 0.000000 0 0.000000 0 0.000000 0 0.000000 0 0.000000 0 0.000000 0 0.000000 0 0.000000 0 0.000000 0 0.000000 0 0.000000 0 0.000000 0 0.000000 0 0.000000 0 0.000000 0 0.000000 0 0.000000 0 0.000000 0 0.000000 0 0.000000 0 0.000000 AG 4341211
OPERON0_ZK973.6_anc-1_WBGene00000140 4341326 I + 0 0.000000 0 0.000000 0 0.000000 0 0.000000 0 0.000000 0 0.000000 0 0.000000 0 0.000000 0 0.000000 0 0.000000 0 0.000000 0 0.000000 0 0.000000 0 0.000000 0 0.000000 0 0.000000 0 0.000000 0 0.000000 0 0.000000 0 0.000000 0 0.000000 0 0.000000 0 0.000000 0 0.000000 0 0.000000 0 0.000000 0 0.000000 0 0.000000 0 0.000000 0 0.000000 0 0.000000 0 0.000000 0 0.000000 0 0.000000 0 0.000000 0 0.000000 0 0.000000 5 0.097324 0 0.000000 0 0.000000 0 0.000000 0 0.000000 0 0.000000 0 0.000000 0 0.000000 0 0.000000 0 0.000000 0 0.000000 0 0.000000 0 0.000000 0 0.000000 0 0.000000 0 0.000000 0 0.000000 0 0.000000 0 0.000000 0 0.000000 0 0.000000 0 0.000000 0 0.000000 0 0.000000 0 0.000000 0 0.000000 0 0.000000 0 0.000000 0 0.000000 0 0.000000 0 0.000000 0 0.000000 0 0.000000 NOAG NA
OPERON0_ZK973.6_anc-1_WBGene00000140 4341342 I + 0 0.000000 0 0.000000 0 0.000000 0 0.000000 0 0.000000 0 0.000000 0 0.000000 0 0.000000 0 0.000000 0 0.000000 0 0.000000 0 0.000000 0 0.000000 0 0.000000 0 0.000000 0 0.000000 0 0.000000 0 0.000000 0 0.000000 0 0.000000 0 0.000000 0 0.000000 0 0.000000 0 0.000000 0 0.000000 0 0.000000 0 0.000000 0 0.000000 0 0.000000 0 0.000000 0 0.000000 0 0.000000 0 0.000000 0 0.000000 0 0.000000 0 0.000000 0 0.000000 0 0.000000 0 0.000000 0 0.000000 0 0.000000 0 0.000000 0 0.000000 0 0.000000 0 0.000000 0 0.000000 0 0.000000 0 0.000000 0 0.000000 0 0.000000 0 0.000000 0 0.000000 0 0.000000 0 0.000000 0 0.000000 0 0.000000 0 0.000000 0 0.000000 0 0.000000 0 0.000000 0 0.000000 0 0.000000 0 0.000000 0 0.000000 0 0.000000 0 0.000000 0 0.000000 0 0.000000 0 0.000000 6 0.115580 AG 4341342
OPERON0_ZK973.6_anc-1_WBGene00000140 4341651 I + 0 0.000000 0 0.000000 0 0.000000 0 0.000000 0 0.000000 0 0.000000 0 0.000000 0 0.000000 0 0.000000 0 0.000000 0 0.000000 0 0.000000 0 0.000000 0 0.000000 0 0.000000 0 0.000000 0 0.000000 0 0.000000 0 0.000000 0 0.000000 0 0.000000 0 0.000000 0 0.000000 0 0.000000 0 0.000000 0 0.000000 0 0.000000 5 0.196274 0 0.000000 0 0.000000 0 0.000000 0 0.000000 0 0.000000 0 0.000000 0 0.000000 0 0.000000 0 0.000000 0 0.000000 0 0.000000 0 0.000000 0 0.000000 0 0.000000 0 0.000000 0 0.000000 0 0.000000 0 0.000000 0 0.000000 0 0.000000 0 0.000000 0 0.000000 0 0.000000 0 0.000000 0 0.000000 0 0.000000 0 0.000000 0 0.000000 0 0.000000 0 0.000000 0 0.000000 0 0.000000 0 0.000000 0 0.000000 0 0.000000 0 0.000000 0 0.000000 0 0.000000 0 0.000000 0 0.000000 0 0.000000 0 0.000000 AG 4341651
OPERON0_ZK973.6_anc-1_WBGene00000140 4341743 I + 0 0.000000 0 0.000000 0 0.000000 0 0.000000 0 0.000000 0 0.000000 0 0.000000 0 0.000000 0 0.000000 0 0.000000 0 0.000000 0 0.000000 0 0.000000 0 0.000000 0 0.000000 0 0.000000 0 0.000000 0 0.000000 0 0.000000 0 0.000000 0 0.000000 0 0.000000 0 0.000000 0 0.000000 0 0.000000 0 0.000000 0 0.000000 0 0.000000 0 0.000000 0 0.000000 0 0.000000 0 0.000000 0 0.000000 0 0.000000 0 0.000000 0 0.000000 0 0.000000 0 0.000000 6 0.109009 0 0.000000 0 0.000000 0 0.000000 0 0.000000 0 0.000000 0 0.000000 0 0.000000 0 0.000000 0 0.000000 0 0.000000 0 0.000000 0 0.000000 0 0.000000 0 0.000000 0 0.000000 0 0.000000 0 0.000000 0 0.000000 0 0.000000 0 0.000000 0 0.000000 0 0.000000 0 0.000000 0 0.000000 0 0.000000 0 0.000000 0 0.000000 0 0.000000 0 0.000000 0 0.000000 0 0.000000 AG 4341739
OPERON0_ZK973.6_anc-1_WBGene00000140 4341997 I + 0 0.000000 0 0.000000 0 0.000000 0 0.000000 0 0.000000 0 0.000000 0 0.000000 0 0.000000 0 0.000000 0 0.000000 0 0.000000 0 0.000000 0 0.000000 0 0.000000 0 0.000000 0 0.000000 0 0.000000 0 0.000000 0 0.000000 0 0.000000 5 0.194371 0 0.000000 0 0.000000 0 0.000000 0 0.000000 0 0.000000 0 0.000000 0 0.000000 0 0.000000 0 0.000000 0 0.000000 0 0.000000 0 0.000000 0 0.000000 0 0.000000 0 0.000000 0 0.000000 0 0.000000 0 0.000000 0 0.000000 0 0.000000 0 0.000000 0 0.000000 0 0.000000 0 0.000000 0 0.000000 0 0.000000 0 0.000000 0 0.000000 0 0.000000 0 0.000000 0 0.000000 0 0.000000 0 0.000000 0 0.000000 0 0.000000 0 0.000000 0 0.000000 0 0.000000 0 0.000000 0 0.000000 0 0.000000 0 0.000000 0 0.000000 0 0.000000 0 0.000000 0 0.000000 0 0.000000 0 0.000000 0 0.000000 AG 4341996
OPERON0_ZK973.6_anc-1_WBGene00000140 4342083 I + 0 0.000000 0 0.000000 0 0.000000 0 0.000000 0 0.000000 0 0.000000 0 0.000000 0 0.000000 0 0.000000 0 0.000000 0 0.000000 0 0.000000 0 0.000000 0 0.000000 0 0.000000 0 0.000000 0 0.000000 0 0.000000 0 0.000000 6 0.214967 0 0.000000 0 0.000000 0 0.000000 0 0.000000 0 0.000000 0 0.000000 0 0.000000 0 0.000000 0 0.000000 0 0.000000 0 0.000000 0 0.000000 0 0.000000 0 0.000000 0 0.000000 0 0.000000 0 0.000000 0 0.000000 0 0.000000 0 0.000000 0 0.000000 0 0.000000 0 0.000000 0 0.000000 0 0.000000 0 0.000000 0 0.000000 0 0.000000 0 0.000000 0 0.000000 0 0.000000 0 0.000000 0 0.000000 0 0.000000 0 0.000000 0 0.000000 0 0.000000 0 0.000000 0 0.000000 0 0.000000 0 0.000000 0 0.000000 0 0.000000 0 0.000000 0 0.000000 0 0.000000 0 0.000000 0 0.000000 0 0.000000 0 0.000000 NOAG NA
OPERON0_ZK973.6_anc-1_WBGene00000140 4342272 I + 0 0.000000 0 0.000000 0 0.000000 0 0.000000 0 0.000000 0 0.000000 0 0.000000 0 0.000000 0 0.000000 0 0.000000 0 0.000000 0 0.000000 0 0.000000 0 0.000000 0 0.000000 0 0.000000 0 0.000000 0 0.000000 0 0.000000 0 0.000000 0 0.000000 0 0.000000 0 0.000000 0 0.000000 0 0.000000 0 0.000000 0 0.000000 0 0.000000 0 0.000000 0 0.000000 0 0.000000 0 0.000000 0 0.000000 0 0.000000 0 0.000000 0 0.000000 0 0.000000 0 0.000000 0 0.000000 0 0.000000 0 0.000000 0 0.000000 0 0.000000 0 0.000000 0 0.000000 0 0.000000 0 0.000000 0 0.000000 0 0.000000 0 0.000000 0 0.000000 0 0.000000 0 0.000000 0 0.000000 0 0.000000 0 0.000000 0 0.000000 0 0.000000 0 0.000000 0 0.000000 0 0.000000 0 0.000000 0 0.000000 0 0.000000 0 0.000000 0 0.000000 0 0.000000 0 0.000000 0 0.000000 0 0.000000 NOAG NA
OPERON0_ZK973.6_anc-1_WBGene00000140 4342288 I + 0 0.000000 0 0.000000 0 0.000000 0 0.000000 0 0.000000 0 0.000000 0 0.000000 0 0.000000 0 0.000000 0 0.000000 0 0.000000 0 0.000000 0 0.000000 0 0.000000 0 0.000000 0 0.000000 0 0.000000 0 0.000000 0 0.000000 0 0.000000 0 0.000000 0 0.000000 0 0.000000 0 0.000000 0 0.000000 0 0.000000 0 0.000000 12 0.471058 0 0.000000 0 0.000000 0 0.000000 0 0.000000 0 0.000000 0 0.000000 0 0.000000 0 0.000000 0 0.000000 0 0.000000 0 0.000000 0 0.000000 0 0.000000 0 0.000000 0 0.000000 0 0.000000 0 0.000000 0 0.000000 0 0.000000 0 0.000000 0 0.000000 0 0.000000 0 0.000000 0 0.000000 0 0.000000 0 0.000000 0 0.000000 0 0.000000 0 0.000000 0 0.000000 0 0.000000 0 0.000000 0 0.000000 0 0.000000 0 0.000000 0 0.000000 0 0.000000 0 0.000000 0 0.000000 0 0.000000 0 0.000000 0 0.000000 NOAG NA
OPERON0_ZK973.6_anc-1_WBGene00000140 4342292 I + 0 0.000000 0 0.000000 0 0.000000 0 0.000000 0 0.000000 0 0.000000 0 0.000000 0 0.000000 0 0.000000 0 0.000000 0 0.000000 0 0.000000 0 0.000000 0 0.000000 0 0.000000 0 0.000000 0 0.000000 0 0.000000 0 0.000000 0 0.000000 0 0.000000 0 0.000000 0 0.000000 0 0.000000 0 0.000000 0 0.000000 0 0.000000 0 0.000000 0 0.000000 0 0.000000 0 0.000000 0 0.000000 0 0.000000 0 0.000000 0 0.000000 0 0.000000 0 0.000000 0 0.000000 0 0.000000 0 0.000000 0 0.000000 0 0.000000 0 0.000000 0 0.000000 0 0.000000 0 0.000000 0 0.000000 0 0.000000 0 0.000000 0 0.000000 0 0.000000 0 0.000000 0 0.000000 0 0.000000 0 0.000000 0 0.000000 0 0.000000 0 0.000000 0 0.000000 6 0.246076 0 0.000000 0 0.000000 0 0.000000 0 0.000000 0 0.000000 0 0.000000 0 0.000000 0 0.000000 0 0.000000 0 0.000000 NOAG NA
OPERON0_ZK973.6_anc-1_WBGene00000140 4342443 I + 0 0.000000 0 0.000000 0 0.000000 0 0.000000 0 0.000000 0 0.000000 0 0.000000 0 0.000000 0 0.000000 0 0.000000 0 0.000000 0 0.000000 0 0.000000 0 0.000000 0 0.000000 0 0.000000 0 0.000000 0 0.000000 0 0.000000 0 0.000000 0 0.000000 0 0.000000 0 0.000000 0 0.000000 0 0.000000 0 0.000000 0 0.000000 0 0.000000 0 0.000000 0 0.000000 0 0.000000 0 0.000000 0 0.000000 0 0.000000 0 0.000000 0 0.000000 0 0.000000 6 0.116789 0 0.000000 0 0.000000 0 0.000000 0 0.000000 0 0.000000 0 0.000000 0 0.000000 0 0.000000 0 0.000000 0 0.000000 0 0.000000 0 0.000000 0 0.000000 0 0.000000 0 0.000000 0 0.000000 0 0.000000 0 0.000000 0 0.000000 0 0.000000 0 0.000000 0 0.000000 0 0.000000 0 0.000000 0 0.000000 0 0.000000 0 0.000000 0 0.000000 0 0.000000 0 0.000000 0 0.000000 0 0.000000 AG 4342443
OPERON0_ZK973.6_anc-1_WBGene00000140 4342480 I + 0 0.000000 0 0.000000 0 0.000000 0 0.000000 0 0.000000 0 0.000000 0 0.000000 0 0.000000 0 0.000000 0 0.000000 0 0.000000 0 0.000000 0 0.000000 0 0.000000 0 0.000000 0 0.000000 0 0.000000 0 0.000000 0 0.000000 0 0.000000 0 0.000000 0 0.000000 0 0.000000 0 0.000000 0 0.000000 0 0.000000 0 0.000000 0 0.000000 0 0.000000 0 0.000000 0 0.000000 0 0.000000 0 0.000000 0 0.000000 0 0.000000 0 0.000000 0 0.000000 5 0.097324 0 0.000000 0 0.000000 0 0.000000 0 0.000000 0 0.000000 0 0.000000 0 0.000000 0 0.000000 0 0.000000 0 0.000000 0 0.000000 0 0.000000 0 0.000000 0 0.000000 0 0.000000 0 0.000000 0 0.000000 0 0.000000 0 0.000000 0 0.000000 0 0.000000 0 0.000000 0 0.000000 0 0.000000 0 0.000000 0 0.000000 0 0.000000 0 0.000000 0 0.000000 0 0.000000 0 0.000000 0 0.000000 AG 4342479
OPERON0_ZK973.6_anc-1_WBGene00000140 4342749 I + 0 0.000000 0 0.000000 0 0.000000 0 0.000000 0 0.000000 0 0.000000 0 0.000000 0 0.000000 0 0.000000 0 0.000000 0 0.000000 0 0.000000 0 0.000000 0 0.000000 0 0.000000 0 0.000000 0 0.000000 0 0.000000 0 0.000000 0 0.000000 0 0.000000 0 0.000000 0 0.000000 5 0.157134 0 0.000000 0 0.000000 0 0.000000 0 0.000000 0 0.000000 0 0.000000 0 0.000000 0 0.000000 0 0.000000 0 0.000000 0 0.000000 0 0.000000 0 0.000000 0 0.000000 0 0.000000 0 0.000000 0 0.000000 0 0.000000 0 0.000000 0 0.000000 0 0.000000 0 0.000000 0 0.000000 0 0.000000 0 0.000000 0 0.000000 0 0.000000 0 0.000000 0 0.000000 0 0.000000 0 0.000000 0 0.000000 0 0.000000 0 0.000000 0 0.000000 0 0.000000 0 0.000000 0 0.000000 0 0.000000 0 0.000000 0 0.000000 0 0.000000 0 0.000000 0 0.000000 0 0.000000 0 0.000000 AG 4342754
OPERON0_ZK973.6_anc-1_WBGene00000140 4342921 I + 0 0.000000 0 0.000000 0 0.000000 0 0.000000 0 0.000000 0 0.000000 0 0.000000 0 0.000000 0 0.000000 0 0.000000 0 0.000000 0 0.000000 0 0.000000 0 0.000000 0 0.000000 0 0.000000 0 0.000000 0 0.000000 0 0.000000 0 0.000000 0 0.000000 0 0.000000 0 0.000000 0 0.000000 0 0.000000 0 0.000000 0 0.000000 0 0.000000 0 0.000000 0 0.000000 0 0.000000 0 0.000000 0 0.000000 0 0.000000 0 0.000000 0 0.000000 0 0.000000 0 0.000000 0 0.000000 0 0.000000 0 0.000000 0 0.000000 0 0.000000 0 0.000000 0 0.000000 0 0.000000 0 0.000000 0 0.000000 0 0.000000 0 0.000000 0 0.000000 0 0.000000 0 0.000000 0 0.000000 0 0.000000 0 0.000000 0 0.000000 0 0.000000 0 0.000000 0 0.000000 0 0.000000 0 0.000000 0 0.000000 0 0.000000 0 0.000000 0 0.000000 0 0.000000 0 0.000000 0 0.000000 0 0.000000 AG 4342919
OPERON0_ZK973.6_anc-1_WBGene00000140 4343066 I + 0 0.000000 0 0.000000 0 0.000000 0 0.000000 0 0.000000 0 0.000000 0 0.000000 0 0.000000 0 0.000000 0 0.000000 0 0.000000 0 0.000000 0 0.000000 0 0.000000 0 0.000000 0 0.000000 0 0.000000 0 0.000000 0 0.000000 0 0.000000 0 0.000000 5 0.194371 0 0.000000 0 0.000000 0 0.000000 0 0.000000 0 0.000000 0 0.000000 0 0.000000 0 0.000000 0 0.000000 0 0.000000 0 0.000000 0 0.000000 0 0.000000 0 0.000000 0 0.000000 0 0.000000 0 0.000000 0 0.000000 0 0.000000 0 0.000000 0 0.000000 0 0.000000 0 0.000000 0 0.000000 0 0.000000 0 0.000000 0 0.000000 0 0.000000 0 0.000000 0 0.000000 0 0.000000 0 0.000000 0 0.000000 0 0.000000 0 0.000000 0 0.000000 0 0.000000 0 0.000000 0 0.000000 0 0.000000 0 0.000000 0 0.000000 0 0.000000 0 0.000000 0 0.000000 0 0.000000 0 0.000000 0 0.000000 NOAG NA
OPERON0_ZK973.6_anc-1_WBGene00000140 4343373 I + 0 0.000000 0 0.000000 0 0.000000 0 0.000000 0 0.000000 0 0.000000 0 0.000000 0 0.000000 0 0.000000 0 0.000000 0 0.000000 0 0.000000 0 0.000000 0 0.000000 0 0.000000 0 0.000000 0 0.000000 0 0.000000 0 0.000000 0 0.000000 0 0.000000 0 0.000000 0 0.000000 0 0.000000 0 0.000000 0 0.000000 0 0.000000 0 0.000000 0 0.000000 0 0.000000 0 0.000000 0 0.000000 0 0.000000 0 0.000000 0 0.000000 0 0.000000 0 0.000000 0 0.000000 0 0.000000 0 0.000000 0 0.000000 0 0.000000 0 0.000000 0 0.000000 0 0.000000 0 0.000000 0 0.000000 0 0.000000 0 0.000000 0 0.000000 0 0.000000 0 0.000000 0 0.000000 0 0.000000 0 0.000000 0 0.000000 0 0.000000 0 0.000000 5 0.205064 0 0.000000 0 0.000000 0 0.000000 0 0.000000 0 0.000000 0 0.000000 0 0.000000 0 0.000000 0 0.000000 0 0.000000 0 0.000000 AG 4343373
OPERON0_ZK973.6_anc-1_WBGene00000140 4343375 I + 0 0.000000 0 0.000000 0 0.000000 0 0.000000 0 0.000000 0 0.000000 0 0.000000 0 0.000000 0 0.000000 0 0.000000 0 0.000000 0 0.000000 0 0.000000 0 0.000000 0 0.000000 0 0.000000 0 0.000000 0 0.000000 0 0.000000 0 0.000000 0 0.000000 0 0.000000 0 0.000000 0 0.000000 0 0.000000 0 0.000000 0 0.000000 0 0.000000 0 0.000000 0 0.000000 0 0.000000 0 0.000000 0 0.000000 5 0.087288 0 0.000000 0 0.000000 0 0.000000 0 0.000000 0 0.000000 0 0.000000 0 0.000000 0 0.000000 0 0.000000 0 0.000000 0 0.000000 0 0.000000 0 0.000000 0 0.000000 0 0.000000 0 0.000000 0 0.000000 0 0.000000 0 0.000000 0 0.000000 0 0.000000 0 0.000000 0 0.000000 0 0.000000 0 0.000000 0 0.000000 0 0.000000 0 0.000000 0 0.000000 0 0.000000 0 0.000000 0 0.000000 0 0.000000 0 0.000000 0 0.000000 0 0.000000 AG 4343373
OPERON0_ZK973.6_anc-1_WBGene00000140 4343409 I + 0 0.000000 0 0.000000 0 0.000000 0 0.000000 0 0.000000 0 0.000000 0 0.000000 0 0.000000 0 0.000000 0 0.000000 0 0.000000 0 0.000000 0 0.000000 0 0.000000 0 0.000000 0 0.000000 0 0.000000 0 0.000000 0 0.000000 0 0.000000 0 0.000000 0 0.000000 0 0.000000 0 0.000000 0 0.000000 0 0.000000 0 0.000000 0 0.000000 0 0.000000 0 0.000000 0 0.000000 0 0.000000 0 0.000000 0 0.000000 0 0.000000 0 0.000000 0 0.000000 0 0.000000 0 0.000000 5 0.090841 0 0.000000 0 0.000000 0 0.000000 0 0.000000 0 0.000000 0 0.000000 0 0.000000 0 0.000000 0 0.000000 0 0.000000 0 0.000000 0 0.000000 0 0.000000 0 0.000000 0 0.000000 0 0.000000 0 0.000000 0 0.000000 0 0.000000 0 0.000000 0 0.000000 0 0.000000 0 0.000000 0 0.000000 0 0.000000 0 0.000000 0 0.000000 0 0.000000 0 0.000000 0 0.000000 AG 4343407
OPERON0_ZK973.6_anc-1_WBGene00000140 4343475 I + 0 0.000000 0 0.000000 0 0.000000 0 0.000000 0 0.000000 0 0.000000 0 0.000000 0 0.000000 0 0.000000 0 0.000000 0 0.000000 0 0.000000 0 0.000000 0 0.000000 0 0.000000 0 0.000000 0 0.000000 0 0.000000 0 0.000000 0 0.000000 0 0.000000 0 0.000000 0 0.000000 0 0.000000 0 0.000000 0 0.000000 0 0.000000 0 0.000000 0 0.000000 0 0.000000 0 0.000000 0 0.000000 5 0.087288 0 0.000000 0 0.000000 0 0.000000 0 0.000000 0 0.000000 0 0.000000 0 0.000000 0 0.000000 0 0.000000 0 0.000000 0 0.000000 0 0.000000 0 0.000000 0 0.000000 0 0.000000 0 0.000000 0 0.000000 0 0.000000 0 0.000000 0 0.000000 0 0.000000 0 0.000000 0 0.000000 0 0.000000 0 0.000000 0 0.000000 0 0.000000 0 0.000000 0 0.000000 0 0.000000 0 0.000000 0 0.000000 0 0.000000 0 0.000000 0 0.000000 0 0.000000 0 0.000000 AG 4343479
OPERON0_ZK973.6_anc-1_WBGene00000140 4343505 I + 0 0.000000 0 0.000000 0 0.000000 0 0.000000 0 0.000000 0 0.000000 0 0.000000 0 0.000000 0 0.000000 0 0.000000 0 0.000000 0 0.000000 0 0.000000 0 0.000000 0 0.000000 0 0.000000 0 0.000000 0 0.000000 0 0.000000 0 0.000000 0 0.000000 0 0.000000 0 0.000000 5 0.157134 0 0.000000 0 0.000000 0 0.000000 0 0.000000 0 0.000000 0 0.000000 0 0.000000 0 0.000000 0 0.000000 0 0.000000 0 0.000000 0 0.000000 0 0.000000 0 0.000000 0 0.000000 0 0.000000 0 0.000000 0 0.000000 0 0.000000 0 0.000000 0 0.000000 0 0.000000 0 0.000000 0 0.000000 0 0.000000 0 0.000000 0 0.000000 0 0.000000 0 0.000000 0 0.000000 0 0.000000 10 0.470830 0 0.000000 0 0.000000 0 0.000000 0 0.000000 0 0.000000 0 0.000000 0 0.000000 0 0.000000 0 0.000000 0 0.000000 0 0.000000 0 0.000000 0 0.000000 0 0.000000 AG 4343505
OPERON0_ZK973.6_anc-1_WBGene00000140 4343535 I + 0 0.000000 0 0.000000 0 0.000000 0 0.000000 0 0.000000 0 0.000000 0 0.000000 0 0.000000 0 0.000000 0 0.000000 0 0.000000 0 0.000000 0 0.000000 0 0.000000 0 0.000000 0 0.000000 0 0.000000 0 0.000000 0 0.000000 0 0.000000 0 0.000000 0 0.000000 0 0.000000 0 0.000000 0 0.000000 0 0.000000 0 0.000000 0 0.000000 0 0.000000 0 0.000000 0 0.000000 0 0.000000 0 0.000000 0 0.000000 0 0.000000 0 0.000000 0 0.000000 0 0.000000 0 0.000000 0 0.000000 0 0.000000 0 0.000000 0 0.000000 0 0.000000 0 0.000000 0 0.000000 0 0.000000 0 0.000000 0 0.000000 5 0.169045 0 0.000000 0 0.000000 0 0.000000 0 0.000000 0 0.000000 0 0.000000 0 0.000000 0 0.000000 0 0.000000 0 0.000000 0 0.000000 0 0.000000 0 0.000000 0 0.000000 0 0.000000 0 0.000000 0 0.000000 0 0.000000 0 0.000000 0 0.000000 NOAG NA
OPERON0_ZK973.6_anc-1_WBGene00000140 4343543 I + 0 0.000000 0 0.000000 0 0.000000 0 0.000000 0 0.000000 0 0.000000 0 0.000000 0 0.000000 0 0.000000 0 0.000000 0 0.000000 0 0.000000 0 0.000000 0 0.000000 0 0.000000 0 0.000000 0 0.000000 0 0.000000 0 0.000000 0 0.000000 0 0.000000 0 0.000000 0 0.000000 0 0.000000 0 0.000000 0 0.000000 0 0.000000 0 0.000000 0 0.000000 0 0.000000 0 0.000000 0 0.000000 0 0.000000 0 0.000000 0 0.000000 0 0.000000 0 0.000000 0 0.000000 0 0.000000 0 0.000000 0 0.000000 0 0.000000 0 0.000000 0 0.000000 0 0.000000 0 0.000000 0 0.000000 0 0.000000 0 0.000000 0 0.000000 0 0.000000 0 0.000000 0 0.000000 0 0.000000 0 0.000000 0 0.000000 0 0.000000 0 0.000000 0 0.000000 0 0.000000 0 0.000000 0 0.000000 0 0.000000 0 0.000000 0 0.000000 0 0.000000 0 0.000000 0 0.000000 0 0.000000 0 0.000000 NOAG NA
OPERON0_ZK973.6_anc-1_WBGene00000140 4343620 I + 0 0.000000 0 0.000000 0 0.000000 0 0.000000 0 0.000000 0 0.000000 0 0.000000 0 0.000000 0 0.000000 0 0.000000 0 0.000000 0 0.000000 0 0.000000 0 0.000000 0 0.000000 0 0.000000 0 0.000000 0 0.000000 0 0.000000 0 0.000000 0 0.000000 0 0.000000 0 0.000000 0 0.000000 0 0.000000 0 0.000000 0 0.000000 0 0.000000 0 0.000000 0 0.000000 0 0.000000 0 0.000000 0 0.000000 0 0.000000 0 0.000000 0 0.000000 0 0.000000 0 0.000000 0 0.000000 0 0.000000 0 0.000000 0 0.000000 0 0.000000 0 0.000000 0 0.000000 0 0.000000 0 0.000000 0 0.000000 0 0.000000 0 0.000000 0 0.000000 0 0.000000 0 0.000000 0 0.000000 0 0.000000 0 0.000000 0 0.000000 0 0.000000 0 0.000000 0 0.000000 0 0.000000 0 0.000000 0 0.000000 0 0.000000 0 0.000000 0 0.000000 0 0.000000 0 0.000000 0 0.000000 0 0.000000 AG 4343617
OPERON0_ZK973.6_anc-1_WBGene00000140 4343817 I + 0 0.000000 0 0.000000 0 0.000000 0 0.000000 0 0.000000 0 0.000000 0 0.000000 0 0.000000 0 0.000000 0 0.000000 0 0.000000 0 0.000000 0 0.000000 0 0.000000 0 0.000000 0 0.000000 0 0.000000 0 0.000000 0 0.000000 0 0.000000 0 0.000000 0 0.000000 0 0.000000 0 0.000000 0 0.000000 0 0.000000 0 0.000000 0 0.000000 0 0.000000 0 0.000000 0 0.000000 0 0.000000 0 0.000000 0 0.000000 0 0.000000 0 0.000000 0 0.000000 0 0.000000 0 0.000000 0 0.000000 0 0.000000 0 0.000000 0 0.000000 0 0.000000 0 0.000000 0 0.000000 0 0.000000 0 0.000000 0 0.000000 0 0.000000 0 0.000000 0 0.000000 0 0.000000 0 0.000000 0 0.000000 0 0.000000 0 0.000000 0 0.000000 0 0.000000 0 0.000000 0 0.000000 0 0.000000 0 0.000000 0 0.000000 0 0.000000 0 0.000000 0 0.000000 0 0.000000 0 0.000000 0 0.000000 AG 4343813
OPERON0_ZK973.6_anc-1_WBGene00000140 4343878 I + 0 0.000000 0 0.000000 0 0.000000 0 0.000000 0 0.000000 0 0.000000 0 0.000000 0 0.000000 0 0.000000 0 0.000000 0 0.000000 0 0.000000 0 0.000000 0 0.000000 0 0.000000 0 0.000000 0 0.000000 0 0.000000 0 0.000000 0 0.000000 0 0.000000 0 0.000000 0 0.000000 0 0.000000 0 0.000000 0 0.000000 0 0.000000 0 0.000000 0 0.000000 0 0.000000 0 0.000000 0 0.000000 0 0.000000 0 0.000000 0 0.000000 0 0.000000 0 0.000000 0 0.000000 0 0.000000 0 0.000000 0 0.000000 0 0.000000 0 0.000000 0 0.000000 0 0.000000 0 0.000000 0 0.000000 0 0.000000 0 0.000000 0 0.000000 0 0.000000 0 0.000000 0 0.000000 0 0.000000 0 0.000000 0 0.000000 0 0.000000 0 0.000000 0 0.000000 0 0.000000 0 0.000000 0 0.000000 0 0.000000 0 0.000000 0 0.000000 0 0.000000 0 0.000000 0 0.000000 0 0.000000 0 0.000000 AG 4343876
OPERON0_ZK973.6_anc-1_WBGene00000140 4344031 I + 0 0.000000 0 0.000000 0 0.000000 0 0.000000 0 0.000000 0 0.000000 0 0.000000 0 0.000000 0 0.000000 0 0.000000 0 0.000000 0 0.000000 0 0.000000 0 0.000000 0 0.000000 0 0.000000 0 0.000000 0 0.000000 0 0.000000 0 0.000000 0 0.000000 0 0.000000 0 0.000000 0 0.000000 0 0.000000 0 0.000000 0 0.000000 0 0.000000 0 0.000000 0 0.000000 0 0.000000 0 0.000000 0 0.000000 0 0.000000 0 0.000000 0 0.000000 0 0.000000 0 0.000000 5 0.090841 0 0.000000 0 0.000000 0 0.000000 0 0.000000 0 0.000000 0 0.000000 0 0.000000 0 0.000000 0 0.000000 0 0.000000 0 0.000000 0 0.000000 0 0.000000 0 0.000000 0 0.000000 0 0.000000 0 0.000000 0 0.000000 0 0.000000 0 0.000000 0 0.000000 0 0.000000 0 0.000000 0 0.000000 0 0.000000 0 0.000000 0 0.000000 0 0.000000 0 0.000000 0 0.000000 0 0.000000 AG 4344026
OPERON0_ZK973.6_anc-1_WBGene00000140 4344101 I + 0 0.000000 0 0.000000 0 0.000000 0 0.000000 0 0.000000 0 0.000000 0 0.000000 0 0.000000 0 0.000000 0 0.000000 0 0.000000 0 0.000000 0 0.000000 0 0.000000 0 0.000000 0 0.000000 0 0.000000 0 0.000000 0 0.000000 0 0.000000 0 0.000000 0 0.000000 0 0.000000 0 0.000000 0 0.000000 0 0.000000 0 0.000000 0 0.000000 0 0.000000 0 0.000000 0 0.000000 0 0.000000 0 0.000000 0 0.000000 0 0.000000 0 0.000000 0 0.000000 0 0.000000 0 0.000000 0 0.000000 0 0.000000 0 0.000000 0 0.000000 0 0.000000 0 0.000000 0 0.000000 0 0.000000 0 0.000000 0 0.000000 0 0.000000 0 0.000000 0 0.000000 0 0.000000 0 0.000000 0 0.000000 0 0.000000 0 0.000000 0 0.000000 0 0.000000 0 0.000000 0 0.000000 0 0.000000 0 0.000000 0 0.000000 0 0.000000 0 0.000000 0 0.000000 0 0.000000 0 0.000000 0 0.000000 AG 4344098
OPERON0_ZK973.6_anc-1_WBGene00000140 4344229 I + 0 0.000000 0 0.000000 0 0.000000 0 0.000000 0 0.000000 0 0.000000 0 0.000000 0 0.000000 0 0.000000 0 0.000000 0 0.000000 0 0.000000 0 0.000000 0 0.000000 0 0.000000 0 0.000000 0 0.000000 0 0.000000 0 0.000000 0 0.000000 0 0.000000 0 0.000000 0 0.000000 0 0.000000 0 0.000000 0 0.000000 0 0.000000 0 0.000000 0 0.000000 0 0.000000 0 0.000000 0 0.000000 0 0.000000 0 0.000000 0 0.000000 0 0.000000 0 0.000000 0 0.000000 0 0.000000 0 0.000000 0 0.000000 0 0.000000 0 0.000000 0 0.000000 0 0.000000 0 0.000000 0 0.000000 0 0.000000 0 0.000000 0 0.000000 0 0.000000 0 0.000000 0 0.000000 0 0.000000 0 0.000000 0 0.000000 0 0.000000 0 0.000000 0 0.000000 0 0.000000 0 0.000000 0 0.000000 0 0.000000 0 0.000000 0 0.000000 0 0.000000 0 0.000000 0 0.000000 0 0.000000 5 0.096317 AG 4344229
OPERON0_ZK973.6_anc-1_WBGene00000140 4344630 I + 0 0.000000 0 0.000000 0 0.000000 0 0.000000 0 0.000000 0 0.000000 0 0.000000 0 0.000000 0 0.000000 0 0.000000 0 0.000000 0 0.000000 0 0.000000 0 0.000000 0 0.000000 0 0.000000 0 0.000000 0 0.000000 0 0.000000 0 0.000000 0 0.000000 0 0.000000 0 0.000000 0 0.000000 0 0.000000 0 0.000000 0 0.000000 0 0.000000 0 0.000000 0 0.000000 0 0.000000 0 0.000000 0 0.000000 0 0.000000 0 0.000000 0 0.000000 0 0.000000 0 0.000000 5 0.090841 0 0.000000 0 0.000000 0 0.000000 0 0.000000 0 0.000000 0 0.000000 0 0.000000 0 0.000000 0 0.000000 0 0.000000 0 0.000000 0 0.000000 0 0.000000 0 0.000000 0 0.000000 0 0.000000 0 0.000000 0 0.000000 0 0.000000 0 0.000000 0 0.000000 0 0.000000 0 0.000000 0 0.000000 0 0.000000 0 0.000000 0 0.000000 0 0.000000 0 0.000000 0 0.000000 0 0.000000 AG 4344626
OPERON0_ZK973.6_anc-1_WBGene00000140 4344970 I + 0 0.000000 0 0.000000 0 0.000000 0 0.000000 0 0.000000 0 0.000000 0 0.000000 0 0.000000 0 0.000000 0 0.000000 0 0.000000 0 0.000000 0 0.000000 0 0.000000 0 0.000000 0 0.000000 0 0.000000 0 0.000000 0 0.000000 5 0.179139 0 0.000000 0 0.000000 0 0.000000 0 0.000000 0 0.000000 0 0.000000 0 0.000000 0 0.000000 0 0.000000 0 0.000000 0 0.000000 0 0.000000 0 0.000000 0 0.000000 0 0.000000 0 0.000000 0 0.000000 0 0.000000 0 0.000000 0 0.000000 0 0.000000 0 0.000000 0 0.000000 0 0.000000 0 0.000000 0 0.000000 0 0.000000 0 0.000000 0 0.000000 0 0.000000 0 0.000000 0 0.000000 0 0.000000 0 0.000000 0 0.000000 0 0.000000 0 0.000000 0 0.000000 0 0.000000 0 0.000000 0 0.000000 0 0.000000 0 0.000000 0 0.000000 0 0.000000 0 0.000000 0 0.000000 0 0.000000 0 0.000000 0 0.000000 NOAG NA
OPERON0_ZK973.6_anc-1_WBGene00000140 4345159 I + 0 0.000000 0 0.000000 0 0.000000 0 0.000000 0 0.000000 0 0.000000 0 0.000000 0 0.000000 0 0.000000 0 0.000000 0 0.000000 0 0.000000 0 0.000000 0 0.000000 0 0.000000 0 0.000000 0 0.000000 0 0.000000 0 0.000000 0 0.000000 0 0.000000 0 0.000000 0 0.000000 0 0.000000 0 0.000000 0 0.000000 0 0.000000 0 0.000000 0 0.000000 0 0.000000 0 0.000000 0 0.000000 0 0.000000 0 0.000000 0 0.000000 0 0.000000 0 0.000000 0 0.000000 0 0.000000 0 0.000000 0 0.000000 0 0.000000 0 0.000000 0 0.000000 0 0.000000 0 0.000000 0 0.000000 0 0.000000 0 0.000000 0 0.000000 0 0.000000 0 0.000000 0 0.000000 0 0.000000 0 0.000000 0 0.000000 0 0.000000 0 0.000000 0 0.000000 0 0.000000 0 0.000000 0 0.000000 0 0.000000 0 0.000000 0 0.000000 0 0.000000 0 0.000000 0 0.000000 0 0.000000 0 0.000000 NOAG NA
OPERON0_ZK973.6_anc-1_WBGene00000140 4345175 I + 0 0.000000 0 0.000000 0 0.000000 0 0.000000 0 0.000000 0 0.000000 0 0.000000 0 0.000000 0 0.000000 0 0.000000 0 0.000000 0 0.000000 0 0.000000 0 0.000000 0 0.000000 0 0.000000 0 0.000000 0 0.000000 0 0.000000 0 0.000000 0 0.000000 0 0.000000 0 0.000000 0 0.000000 0 0.000000 0 0.000000 0 0.000000 10 0.392548 0 0.000000 0 0.000000 0 0.000000 0 0.000000 0 0.000000 0 0.000000 0 0.000000 0 0.000000 0 0.000000 0 0.000000 0 0.000000 0 0.000000 0 0.000000 0 0.000000 0 0.000000 0 0.000000 0 0.000000 0 0.000000 0 0.000000 0 0.000000 0 0.000000 0 0.000000 0 0.000000 0 0.000000 0 0.000000 0 0.000000 0 0.000000 0 0.000000 0 0.000000 0 0.000000 0 0.000000 0 0.000000 0 0.000000 0 0.000000 0 0.000000 0 0.000000 0 0.000000 0 0.000000 0 0.000000 0 0.000000 0 0.000000 0 0.000000 NOAG NA
OPERON0_ZK973.6_anc-1_WBGene00000140 4345179 I + 0 0.000000 0 0.000000 0 0.000000 0 0.000000 0 0.000000 0 0.000000 0 0.000000 0 0.000000 0 0.000000 0 0.000000 0 0.000000 0 0.000000 0 0.000000 0 0.000000 0 0.000000 0 0.000000 0 0.000000 0 0.000000 0 0.000000 0 0.000000 0 0.000000 0 0.000000 0 0.000000 0 0.000000 0 0.000000 0 0.000000 0 0.000000 0 0.000000 0 0.000000 0 0.000000 0 0.000000 0 0.000000 0 0.000000 0 0.000000 0 0.000000 0 0.000000 0 0.000000 0 0.000000 0 0.000000 0 0.000000 0 0.000000 0 0.000000 0 0.000000 0 0.000000 0 0.000000 0 0.000000 0 0.000000 0 0.000000 0 0.000000 0 0.000000 0 0.000000 0 0.000000 0 0.000000 0 0.000000 0 0.000000 0 0.000000 0 0.000000 0 0.000000 0 0.000000 5 0.205064 0 0.000000 0 0.000000 0 0.000000 0 0.000000 0 0.000000 0 0.000000 0 0.000000 0 0.000000 0 0.000000 0 0.000000 NOAG NA
OPERON0_ZK973.6_anc-1_WBGene00000140 4345328 I + 0 0.000000 0 0.000000 0 0.000000 0 0.000000 0 0.000000 0 0.000000 0 0.000000 0 0.000000 0 0.000000 0 0.000000 0 0.000000 0 0.000000 0 0.000000 0 0.000000 0 0.000000 0 0.000000 0 0.000000 0 0.000000 0 0.000000 0 0.000000 0 0.000000 0 0.000000 0 0.000000 0 0.000000 0 0.000000 0 0.000000 0 0.000000 10 0.392548 0 0.000000 0 0.000000 0 0.000000 0 0.000000 0 0.000000 0 0.000000 0 0.000000 0 0.000000 0 0.000000 0 0.000000 0 0.000000 0 0.000000 0 0.000000 0 0.000000 0 0.000000 0 0.000000 0 0.000000 0 0.000000 0 0.000000 0 0.000000 0 0.000000 0 0.000000 0 0.000000 0 0.000000 0 0.000000 0 0.000000 0 0.000000 0 0.000000 0 0.000000 0 0.000000 0 0.000000 0 0.000000 0 0.000000 0 0.000000 0 0.000000 0 0.000000 0 0.000000 0 0.000000 0 0.000000 0 0.000000 0 0.000000 0 0.000000 NOAG NA
OPERON0_ZK973.6_anc-1_WBGene00000140 4345332 I + 0 0.000000 0 0.000000 0 0.000000 0 0.000000 0 0.000000 0 0.000000 0 0.000000 0 0.000000 0 0.000000 0 0.000000 0 0.000000 0 0.000000 0 0.000000 0 0.000000 0 0.000000 0 0.000000 0 0.000000 0 0.000000 0 0.000000 0 0.000000 0 0.000000 0 0.000000 0 0.000000 0 0.000000 0 0.000000 0 0.000000 0 0.000000 0 0.000000 0 0.000000 0 0.000000 0 0.000000 0 0.000000 0 0.000000 0 0.000000 0 0.000000 0 0.000000 0 0.000000 0 0.000000 0 0.000000 0 0.000000 0 0.000000 0 0.000000 0 0.000000 0 0.000000 0 0.000000 0 0.000000 0 0.000000 0 0.000000 0 0.000000 0 0.000000 0 0.000000 0 0.000000 0 0.000000 0 0.000000 0 0.000000 0 0.000000 0 0.000000 0 0.000000 0 0.000000 5 0.205064 0 0.000000 0 0.000000 0 0.000000 0 0.000000 0 0.000000 0 0.000000 0 0.000000 0 0.000000 0 0.000000 0 0.000000 NOAG NA
OPERON0_ZK973.6_anc-1_WBGene00000140 4345483 I + 0 0.000000 0 0.000000 0 0.000000 0 0.000000 0 0.000000 0 0.000000 0 0.000000 0 0.000000 0 0.000000 0 0.000000 0 0.000000 0 0.000000 0 0.000000 0 0.000000 0 0.000000 0 0.000000 0 0.000000 0 0.000000 0 0.000000 0 0.000000 0 0.000000 0 0.000000 0 0.000000 0 0.000000 0 0.000000 0 0.000000 0 0.000000 0 0.000000 0 0.000000 0 0.000000 0 0.000000 0 0.000000 0 0.000000 0 0.000000 0 0.000000 0 0.000000 0 0.000000 5 0.097324 0 0.000000 0 0.000000 0 0.000000 0 0.000000 0 0.000000 0 0.000000 0 0.000000 0 0.000000 0 0.000000 0 0.000000 0 0.000000 0 0.000000 0 0.000000 0 0.000000 0 0.000000 0 0.000000 0 0.000000 0 0.000000 0 0.000000 0 0.000000 0 0.000000 0 0.000000 0 0.000000 0 0.000000 0 0.000000 0 0.000000 0 0.000000 0 0.000000 0 0.000000 0 0.000000 0 0.000000 0 0.000000 AG 4345483
OPERON0_ZK973.6_anc-1_WBGene00000140 4346545 I + 0 0.000000 0 0.000000 0 0.000000 0 0.000000 0 0.000000 0 0.000000 0 0.000000 0 0.000000 0 0.000000 0 0.000000 0 0.000000 0 0.000000 0 0.000000 0 0.000000 0 0.000000 0 0.000000 0 0.000000 0 0.000000 0 0.000000 0 0.000000 0 0.000000 0 0.000000 0 0.000000 4 0.125707 0 0.000000 0 0.000000 0 0.000000 0 0.000000 0 0.000000 0 0.000000 0 0.000000 0 0.000000 0 0.000000 0 0.000000 0 0.000000 0 0.000000 0 0.000000 0 0.000000 0 0.000000 0 0.000000 0 0.000000 0 0.000000 0 0.000000 0 0.000000 0 0.000000 0 0.000000 0 0.000000 0 0.000000 0 0.000000 0 0.000000 0 0.000000 0 0.000000 0 0.000000 0 0.000000 0 0.000000 8 0.376664 0 0.000000 0 0.000000 0 0.000000 0 0.000000 0 0.000000 0 0.000000 0 0.000000 0 0.000000 0 0.000000 0 0.000000 0 0.000000 0 0.000000 0 0.000000 0 0.000000 AG 4346545
OPERON0_ZK973.6_anc-1_WBGene00000140 4348215 I + 0 0.000000 0 0.000000 0 0.000000 0 0.000000 0 0.000000 0 0.000000 0 0.000000 0 0.000000 0 0.000000 0 0.000000 0 0.000000 0 0.000000 0 0.000000 0 0.000000 0 0.000000 0 0.000000 0 0.000000 0 0.000000 0 0.000000 0 0.000000 0 0.000000 0 0.000000 0 0.000000 0 0.000000 0 0.000000 0 0.000000 0 0.000000 8 0.314039 0 0.000000 0 0.000000 0 0.000000 0 0.000000 0 0.000000 0 0.000000 0 0.000000 0 0.000000 0 0.000000 0 0.000000 0 0.000000 0 0.000000 0 0.000000 0 0.000000 0 0.000000 0 0.000000 0 0.000000 0 0.000000 0 0.000000 0 0.000000 0 0.000000 0 0.000000 0 0.000000 0 0.000000 0 0.000000 0 0.000000 0 0.000000 0 0.000000 0 0.000000 0 0.000000 0 0.000000 0 0.000000 0 0.000000 0 0.000000 0 0.000000 0 0.000000 0 0.000000 0 0.000000 0 0.000000 0 0.000000 0 0.000000 0 0.000000 NOAG NA
OPERON0_ZK973.6_anc-1_WBGene00000140 4349432 I + 0 0.000000 0 0.000000 0 0.000000 0 0.000000 0 0.000000 0 0.000000 0 0.000000 0 0.000000 0 0.000000 0 0.000000 0 0.000000 0 0.000000 0 0.000000 0 0.000000 0 0.000000 0 0.000000 0 0.000000 0 0.000000 0 0.000000 0 0.000000 0 0.000000 0 0.000000 0 0.000000 3 0.094280 0 0.000000 0 0.000000 0 0.000000 0 0.000000 0 0.000000 0 0.000000 0 0.000000 0 0.000000 0 0.000000 0 0.000000 0 0.000000 0 0.000000 0 0.000000 0 0.000000 0 0.000000 0 0.000000 0 0.000000 0 0.000000 0 0.000000 0 0.000000 0 0.000000 0 0.000000 0 0.000000 0 0.000000 0 0.000000 0 0.000000 0 0.000000 0 0.000000 0 0.000000 0 0.000000 0 0.000000 6 0.282498 0 0.000000 0 0.000000 0 0.000000 0 0.000000 0 0.000000 0 0.000000 0 0.000000 0 0.000000 0 0.000000 0 0.000000 0 0.000000 0 0.000000 0 0.000000 0 0.000000 AG 4349432
OPERON0_ZK973.6_anc-1_WBGene00000140 4351102 I + 0 0.000000 0 0.000000 0 0.000000 0 0.000000 0 0.000000 0 0.000000 0 0.000000 0 0.000000 0 0.000000 0 0.000000 0 0.000000 0 0.000000 0 0.000000 0 0.000000 0 0.000000 0 0.000000 0 0.000000 0 0.000000 0 0.000000 0 0.000000 0 0.000000 0 0.000000 0 0.000000 0 0.000000 0 0.000000 0 0.000000 0 0.000000 6 0.235529 0 0.000000 0 0.000000 0 0.000000 0 0.000000 0 0.000000 0 0.000000 0 0.000000 0 0.000000 0 0.000000 0 0.000000 0 0.000000 0 0.000000 0 0.000000 0 0.000000 0 0.000000 0 0.000000 0 0.000000 0 0.000000 0 0.000000 0 0.000000 0 0.000000 0 0.000000 0 0.000000 0 0.000000 0 0.000000 0 0.000000 0 0.000000 0 0.000000 0 0.000000 0 0.000000 0 0.000000 0 0.000000 0 0.000000 0 0.000000 0 0.000000 0 0.000000 0 0.000000 0 0.000000 0 0.000000 0 0.000000 0 0.000000 0 0.000000 NOAG NA
OPERON0_ZK973.6_anc-1_WBGene00000140 4352319 I + 0 0.000000 0 0.000000 0 0.000000 0 0.000000 0 0.000000 0 0.000000 0 0.000000 0 0.000000 0 0.000000 0 0.000000 0 0.000000 0 0.000000 0 0.000000 0 0.000000 0 0.000000 0 0.000000 0 0.000000 0 0.000000 0 0.000000 0 0.000000 0 0.000000 0 0.000000 0 0.000000 2 0.062854 0 0.000000 0 0.000000 0 0.000000 0 0.000000 0 0.000000 0 0.000000 0 0.000000 0 0.000000 0 0.000000 0 0.000000 0 0.000000 0 0.000000 0 0.000000 0 0.000000 0 0.000000 0 0.000000 0 0.000000 0 0.000000 0 0.000000 0 0.000000 0 0.000000 0 0.000000 0 0.000000 0 0.000000 0 0.000000 0 0.000000 0 0.000000 0 0.000000 0 0.000000 0 0.000000 0 0.000000 4 0.188332 0 0.000000 0 0.000000 0 0.000000 0 0.000000 0 0.000000 0 0.000000 0 0.000000 0 0.000000 0 0.000000 0 0.000000 0 0.000000 0 0.000000 0 0.000000 0 0.000000 AG 4352319
OPERON2_C08B6.9_aos-1_WBGene00000142 10130295 V - 0 0.000000 0 0.000000 0 0.000000 0 0.000000 0 0.000000 1 0.062703 0 0.000000 1 0.046149 0 0.000000 2 0.168439 0 0.000000 1 0.034077 0 0.000000 3 0.122918 0 0.000000 3 0.085634 0 0.000000 9 0.219767 0 0.000000 14 0.501590 0 0.000000 10 0.388741 0 0.000000 20 0.628535 0 0.000000 13 0.626803 0 0.000000 14 0.549568 0 0.000000 17 0.677531 0 0.000000 11 0.156466 0 0.000000 12 0.209492 0 0.000000 7 0.152361 0 0.000000 6 0.116789 0 0.000000 5 0.090841 0 0.000000 0 0.000000 0 0.000000 0 0.000000 0 0.000000 2 0.068677 0 0.000000 3 0.125838 0 0.000000 2 0.067618 0 0.000000 29 1.224092 0 0.000000 17 0.841811 0 0.000000 20 0.941661 0 0.000000 13 0.683673 0 0.000000 12 0.492153 0 0.000000 2 0.034907 0 0.000000 4 0.072163 0 0.000000 2 0.032355 0 0.000000 3 0.057054 0 0.000000 0 0.000000 AG 10130295
OPERON0_K06H7.6_apc-2_WBGene00000143 8080669 III + 0 0.000000 0 0.000000 1 0.060946 0 0.000000 1 0.062703 0 0.000000 0 0.000000 0 0.000000 0 0.000000 0 0.000000 5 0.170383 0 0.000000 0 0.000000 0 0.000000 0 0.000000 0 0.000000 4 0.097674 0 0.000000 0 0.000000 0 0.000000 18 0.699735 0 0.000000 22 0.691389 0 0.000000 5 0.241078 0 0.000000 10 0.392548 0 0.000000 6 0.239129 0 0.000000 3 0.042673 0 0.000000 0 0.000000 0 0.000000 0 0.000000 0 0.000000 0 0.000000 0 0.000000 0 0.000000 0 0.000000 0 0.000000 0 0.000000 0 0.000000 0 0.000000 0 0.000000 0 0.000000 0 0.000000 0 0.000000 0 0.000000 0 0.000000 10 0.422101 0 0.000000 16 0.792293 0 0.000000 12 0.564996 0 0.000000 10 0.525902 0 0.000000 6 0.246076 0 0.000000 1 0.017454 0 0.000000 3 0.054122 0 0.000000 0 0.000000 0 0.000000 0 0.000000 0 0.000000 0 0.000000 0 0.000000 AG 8080669
OPERON3_F35G12.9_apc-11_WBGene00000145 4594424 III - 6 0.265612 2 0.088537 0 0.000000 5 0.304732 0 0.000000 2 0.125406 0 0.000000 2 0.092298 0 0.000000 7 0.589535 0 0.000000 7 0.238537 0 0.000000 11 0.450700 0 0.000000 9 0.256902 9 0.219767 14 0.341860 0 0.000000 13 0.465762 0 0.000000 42 1.632714 15 0.471402 40 1.257071 0 0.000000 16 0.771450 0 0.000000 19 0.745842 0 0.000000 20 0.797095 0 0.000000 20 0.284484 0 0.000000 17 0.296781 0 0.000000 14 0.304722 2 0.038930 6 0.116789 6 0.109009 3 0.054504 2 0.054613 3 0.081919 0 0.000000 6 0.173160 0 0.000000 2 0.068677 0 0.000000 5 0.209730 2 0.067618 2 0.067618 0 0.000000 59 2.490394 0 0.000000 46 2.277842 0 0.000000 36 1.694989 0 0.000000 18 0.946624 0 0.000000 22 0.902280 0 0.000000 10 0.174537 0 0.000000 13 0.234528 0 0.000000 10 0.161775 2 0.038036 6 0.114109 0 0.000000 2 0.038527 AG 4594424
OPERON0_F46F3.4_ape-1_WBGene00000146 11675938 V + 0 0.000000 0 0.000000 0 0.000000 0 0.000000 0 0.000000 0 0.000000 0 0.000000 0 0.000000 0 0.000000 0 0.000000 6 0.204460 0 0.000000 4 0.163891 0 0.000000 2 0.057089 0 0.000000 3 0.073256 0 0.000000 2 0.071656 0 0.000000 0 0.000000 0 0.000000 0 0.000000 0 0.000000 0 0.000000 0 0.000000 0 0.000000 0 0.000000 0 0.000000 0 0.000000 12 0.170691 0 0.000000 10 0.174577 0 0.000000 5 0.108829 0 0.000000 1 0.019465 0 0.000000 2 0.036336 0 0.000000 2 0.054613 0 0.000000 0 0.000000 0 0.000000 0 0.000000 0 0.000000 1 0.041946 0 0.000000 0 0.000000 2 0.067618 0 0.000000 0 0.000000 0 0.000000 0 0.000000 0 0.000000 0 0.000000 0 0.000000 0 0.000000 0 0.000000 0 0.000000 3 0.052361 0 0.000000 3 0.054122 0 0.000000 9 0.145597 0 0.000000 5 0.095091 0 0.000000 2 0.038527 0 0.000000 NOAG NA
OPERON0_F46F3.4_ape-1_WBGene00000146 11681673 V + 0 0.000000 0 0.000000 0 0.000000 0 0.000000 0 0.000000 0 0.000000 0 0.000000 0 0.000000 0 0.000000 0 0.000000 0 0.000000 0 0.000000 0 0.000000 0 0.000000 0 0.000000 0 0.000000 0 0.000000 0 0.000000 3 0.107484 0 0.000000 0 0.000000 0 0.000000 0 0.000000 0 0.000000 0 0.000000 0 0.000000 0 0.000000 0 0.000000 5 0.199274 0 0.000000 0 0.000000 0 0.000000 0 0.000000 0 0.000000 1 0.021766 0 0.000000 3 0.058394 0 0.000000 12 0.218018 0 0.000000 0 0.000000 0 0.000000 0 0.000000 0 0.000000 0 0.000000 0 0.000000 0 0.000000 0 0.000000 0 0.000000 0 0.000000 0 0.000000 0 0.000000 0 0.000000 0 0.000000 0 0.000000 0 0.000000 0 0.000000 0 0.000000 0 0.000000 0 0.000000 0 0.000000 0 0.000000 0 0.000000 0 0.000000 0 0.000000 0 0.000000 1 0.019018 0 0.000000 1 0.019263 0 0.000000 AG 11681673
OPERON3_VF36H2L.1_aph-1_WBGene00000147 9233560 I - 0 0.000000 0 0.000000 0 0.000000 3 0.182839 0 0.000000 0 0.000000 0 0.000000 0 0.000000 0 0.000000 0 0.000000 0 0.000000 6 0.204460 0 0.000000 2 0.081945 0 0.000000 12 0.342536 0 0.000000 13 0.317442 0 0.000000 3 0.107484 0 0.000000 22 0.855231 0 0.000000 18 0.565682 0 0.000000 0 0.000000 0 0.000000 5 0.196274 0 0.000000 18 0.717386 0 0.000000 12 0.170691 0 0.000000 25 0.436442 0 0.000000 12 0.261190 0 0.000000 18 0.350366 0 0.000000 12 0.218018 0 0.000000 0 0.000000 0 0.000000 2 0.057720 0 0.000000 1 0.034338 0 0.000000 0 0.000000 0 0.000000 0 0.000000 0 0.000000 36 1.519562 0 0.000000 40 1.980732 0 0.000000 28 1.318325 0 0.000000 21 1.104394 0 0.000000 15 0.615191 0 0.000000 11 0.191991 0 0.000000 16 0.288650 0 0.000000 7 0.113242 0 0.000000 6 0.114109 0 0.000000 12 0.231160 AG 9233560
OPERON3_VF36H2L.1_aph-1_WBGene00000147 9233569 I - 0 0.000000 0 0.000000 0 0.000000 0 0.000000 0 0.000000 0 0.000000 0 0.000000 0 0.000000 0 0.000000 0 0.000000 0 0.000000 0 0.000000 0 0.000000 0 0.000000 0 0.000000 0 0.000000 0 0.000000 0 0.000000 0 0.000000 0 0.000000 0 0.000000 0 0.000000 0 0.000000 0 0.000000 0 0.000000 0 0.000000 0 0.000000 0 0.000000 0 0.000000 0 0.000000 0 0.000000 0 0.000000 1 0.017458 0 0.000000 0 0.000000 0 0.000000 0 0.000000 0 0.000000 0 0.000000 0 0.000000 0 0.000000 0 0.000000 0 0.000000 0 0.000000 0 0.000000 0 0.000000 0 0.000000 0 0.000000 0 0.000000 0 0.000000 0 0.000000 0 0.000000 0 0.000000 0 0.000000 0 0.000000 0 0.000000 0 0.000000 0 0.000000 0 0.000000 0 0.000000 2 0.034907 0 0.000000 0 0.000000 0 0.000000 0 0.000000 0 0.000000 1 0.019018 0 0.000000 0 0.000000 0 0.000000 NOAG NA
OPERON0_C42D8.8_apl-1_WBGene00000149 5116172 X - 0 0.000000 0 0.000000 0 0.000000 0 0.000000 0 0.000000 0 0.000000 0 0.000000 0 0.000000 0 0.000000 0 0.000000 0 0.000000 0 0.000000 0 0.000000 0 0.000000 0 0.000000 0 0.000000 0 0.000000 0 0.000000 0 0.000000 0 0.000000 0 0.000000 0 0.000000 0 0.000000 0 0.000000 0 0.000000 0 0.000000 0 0.000000 0 0.000000 0 0.000000 0 0.000000 0 0.000000 0 0.000000 0 0.000000 0 0.000000 0 0.000000 0 0.000000 0 0.000000 0 0.000000 0 0.000000 0 0.000000 0 0.000000 0 0.000000 0 0.000000 0 0.000000 0 0.000000 0 0.000000 0 0.000000 0 0.000000 0 0.000000 2 0.067618 0 0.000000 0 0.000000 0 0.000000 0 0.000000 0 0.000000 0 0.000000 0 0.000000 0 0.000000 0 0.000000 0 0.000000 0 0.000000 0 0.000000 0 0.000000 0 0.000000 0 0.000000 0 0.000000 0 0.000000 0 0.000000 0 0.000000 0 0.000000 AG 5116170
OPERON0_C42D8.8_apl-1_WBGene00000149 5116836 X - 0 0.000000 0 0.000000 0 0.000000 0 0.000000 0 0.000000 0 0.000000 0 0.000000 0 0.000000 0 0.000000 0 0.000000 0 0.000000 0 0.000000 0 0.000000 0 0.000000 0 0.000000 2 0.057089 0 0.000000 4 0.097674 0 0.000000 4 0.143311 0 0.000000 0 0.000000 0 0.000000 0 0.000000 0 0.000000 0 0.000000 0 0.000000 0 0.000000 0 0.000000 0 0.000000 0 0.000000 3 0.042673 0 0.000000 5 0.087288 0 0.000000 2 0.043532 3 0.058394 2 0.038930 0 0.000000 7 0.127177 0 0.000000 3 0.081919 0 0.000000 4 0.115440 0 0.000000 3 0.103015 0 0.000000 4 0.167784 0 0.000000 6 0.202854 0 0.000000 0 0.000000 0 0.000000 0 0.000000 0 0.000000 0 0.000000 0 0.000000 0 0.000000 0 0.000000 0 0.000000 0 0.000000 0 0.000000 0 0.000000 2 0.036081 0 0.000000 2 0.032355 0 0.000000 11 0.209200 0 0.000000 17 0.327477 NOAG NA
OPERON0_C42D8.8_apl-1_WBGene00000149 5116866 X - 0 0.000000 0 0.000000 0 0.000000 0 0.000000 1 0.062703 0 0.000000 14 0.646083 0 0.000000 9 0.757974 0 0.000000 9 0.306690 0 0.000000 11 0.450700 0 0.000000 21 0.599438 0 0.000000 48 1.172092 0 0.000000 35 1.253975 0 0.000000 0 0.000000 0 0.000000 0 0.000000 0 0.000000 0 0.000000 0 0.000000 4 0.157019 0 0.000000 1 0.039855 1 0.039855 25 0.355606 0 0.000000 12 0.209492 0 0.000000 25 0.544147 0 0.000000 38 0.739662 0 0.000000 37 0.672222 0 0.000000 23 0.628046 0 0.000000 23 0.663780 0 0.000000 26 0.892798 0 0.000000 21 0.880868 0 0.000000 26 0.879034 0 0.000000 0 0.000000 3 0.126630 0 0.000000 0 0.000000 1 0.047083 0 0.000000 2 0.105180 0 0.000000 13 0.533165 0 0.000000 17 0.296713 0 0.000000 38 0.685544 0 0.000000 65 1.051537 0 0.000000 89 1.692614 0 0.000000 124 2.388655 0 0.000000 AG 5116866
OPERON0_F55A12.7_apm-1_WBGene00000150 5344724 I - 0 0.000000 0 0.000000 0 0.000000 0 0.000000 0 0.000000 0 0.000000 0 0.000000 0 0.000000 0 0.000000 0 0.000000 0 0.000000 0 0.000000 0 0.000000 0 0.000000 0 0.000000 0 0.000000 0 0.000000 0 0.000000 0 0.000000 0 0.000000 18 0.699735 0 0.000000 27 0.848523 0 0.000000 14 0.675018 0 0.000000 42 1.648703 0 0.000000 62 2.470995 0 0.000000 0 0.000000 0 0.000000 0 0.000000 0 0.000000 0 0.000000 0 0.000000 0 0.000000 0 0.000000 0 0.000000 0 0.000000 0 0.000000 0 0.000000 0 0.000000 0 0.000000 0 0.000000 0 0.000000 0 0.000000 0 0.000000 0 0.000000 0 0.000000 13 0.548731 0 0.000000 5 0.247592 0 0.000000 23 1.082910 0 0.000000 26 1.367346 0 0.000000 58 2.378738 0 0.000000 0 0.000000 0 0.000000 0 0.000000 0 0.000000 0 0.000000 0 0.000000 0 0.000000 0 0.000000 0 0.000000 0 0.000000 AG 5344724
OPERON0_F55A12.7_apm-1_WBGene00000150 5344733 I - 0 0.000000 0 0.000000 0 0.000000 0 0.000000 0 0.000000 0 0.000000 0 0.000000 0 0.000000 0 0.000000 0 0.000000 0 0.000000 0 0.000000 0 0.000000 0 0.000000 0 0.000000 0 0.000000 0 0.000000 0 0.000000 0 0.000000 0 0.000000 0 0.000000 0 0.000000 0 0.000000 0 0.000000 0 0.000000 0 0.000000 0 0.000000 0 0.000000 0 0.000000 0 0.000000 0 0.000000 0 0.000000 0 0.000000 0 0.000000 1 0.021766 0 0.000000 0 0.000000 0 0.000000 0 0.000000 0 0.000000 0 0.000000 0 0.000000 0 0.000000 0 0.000000 0 0.000000 0 0.000000 0 0.000000 0 0.000000 2 0.067618 0 0.000000 0 0.000000 0 0.000000 0 0.000000 0 0.000000 0 0.000000 0 0.000000 0 0.000000 0 0.000000 0 0.000000 0 0.000000 0 0.000000 0 0.000000 0 0.000000 0 0.000000 0 0.000000 0 0.000000 0 0.000000 0 0.000000 0 0.000000 0 0.000000 NOAG NA
OPERON2_T05H10.2_apn-1_WBGene00000151 8047564 II + 0 0.000000 1 0.044269 0 0.000000 0 0.000000 0 0.000000 0 0.000000 0 0.000000 0 0.000000 0 0.000000 0 0.000000 0 0.000000 0 0.000000 0 0.000000 0 0.000000 0 0.000000 0 0.000000 0 0.000000 0 0.000000 0 0.000000 0 0.000000 0 0.000000 9 0.349867 0 0.000000 4 0.125707 0 0.000000 0 0.000000 0 0.000000 2 0.078510 0 0.000000 5 0.199274 0 0.000000 1 0.014224 0 0.000000 0 0.000000 0 0.000000 0 0.000000 0 0.000000 0 0.000000 0 0.000000 0 0.000000 0 0.000000 0 0.000000 0 0.000000 0 0.000000 0 0.000000 0 0.000000 0 0.000000 0 0.000000 0 0.000000 0 0.000000 0 0.000000 6 0.253260 0 0.000000 4 0.198073 0 0.000000 5 0.235415 0 0.000000 4 0.210361 0 0.000000 0 0.000000 0 0.000000 0 0.000000 0 0.000000 0 0.000000 0 0.000000 0 0.000000 0 0.000000 0 0.000000 0 0.000000 0 0.000000 AG 8047564
OPERON0_W03G9.4_app-1_WBGene00000155 4967095 I - 0 0.000000 0 0.000000 0 0.000000 0 0.000000 0 0.000000 0 0.000000 0 0.000000 0 0.000000 0 0.000000 0 0.000000 0 0.000000 0 0.000000 0 0.000000 0 0.000000 0 0.000000 0 0.000000 0 0.000000 0 0.000000 0 0.000000 0 0.000000 0 0.000000 0 0.000000 0 0.000000 0 0.000000 0 0.000000 0 0.000000 0 0.000000 0 0.000000 0 0.000000 0 0.000000 3 0.042673 0 0.000000 0 0.000000 0 0.000000 0 0.000000 0 0.000000 0 0.000000 0 0.000000 0 0.000000 0 0.000000 0 0.000000 0 0.000000 0 0.000000 0 0.000000 0 0.000000 0 0.000000 0 0.000000 0 0.000000 0 0.000000 0 0.000000 0 0.000000 0 0.000000 0 0.000000 0 0.000000 0 0.000000 0 0.000000 0 0.000000 0 0.000000 0 0.000000 0 0.000000 0 0.000000 0 0.000000 0 0.000000 0 0.000000 0 0.000000 0 0.000000 0 0.000000 0 0.000000 0 0.000000 0 0.000000 NOAG NA
OPERON0_K04G2.8_apr-1_WBGene00000156 8050034 I + 0 0.000000 0 0.000000 0 0.000000 0 0.000000 0 0.000000 0 0.000000 0 0.000000 0 0.000000 0 0.000000 0 0.000000 4 0.136307 0 0.000000 0 0.000000 0 0.000000 0 0.000000 0 0.000000 0 0.000000 0 0.000000 0 0.000000 0 0.000000 0 0.000000 0 0.000000 0 0.000000 0 0.000000 0 0.000000 0 0.000000 0 0.000000 0 0.000000 0 0.000000 0 0.000000 1 0.014224 0 0.000000 1 0.017458 0 0.000000 1 0.021766 0 0.000000 0 0.000000 0 0.000000 2 0.036336 0 0.000000 2 0.054613 0 0.000000 0 0.000000 0 0.000000 0 0.000000 0 0.000000 0 0.000000 0 0.000000 0 0.000000 0 0.000000 0 0.000000 0 0.000000 0 0.000000 0 0.000000 0 0.000000 0 0.000000 0 0.000000 0 0.000000 0 0.000000 0 0.000000 1 0.017454 0 0.000000 1 0.018041 0 0.000000 3 0.048532 0 0.000000 1 0.019018 0 0.000000 0 0.000000 0 0.000000 NOAG NA
OPERON0_K04G2.8_apr-1_WBGene00000156 8050043 I + 0 0.000000 0 0.000000 0 0.000000 0 0.000000 0 0.000000 0 0.000000 0 0.000000 0 0.000000 0 0.000000 0 0.000000 0 0.000000 0 0.000000 0 0.000000 0 0.000000 0 0.000000 0 0.000000 0 0.000000 0 0.000000 0 0.000000 0 0.000000 0 0.000000 0 0.000000 0 0.000000 0 0.000000 0 0.000000 0 0.000000 0 0.000000 3 0.117764 0 0.000000 1 0.039855 0 0.000000 0 0.000000 0 0.000000 0 0.000000 0 0.000000 0 0.000000 0 0.000000 0 0.000000 0 0.000000 0 0.000000 0 0.000000 0 0.000000 0 0.000000 0 0.000000 0 0.000000 0 0.000000 0 0.000000 0 0.000000 0 0.000000 0 0.000000 0 0.000000 0 0.000000 0 0.000000 0 0.000000 0 0.000000 2 0.094166 0 0.000000 3 0.157771 0 0.000000 0 0.000000 0 0.000000 0 0.000000 0 0.000000 0 0.000000 0 0.000000 0 0.000000 0 0.000000 0 0.000000 0 0.000000 0 0.000000 AG 8050043
OPERON0_F02E8.3_aps-2_WBGene00000157 4458266 X + 0 0.000000 0 0.000000 0 0.000000 0 0.000000 0 0.000000 0 0.000000 0 0.000000 0 0.000000 4 0.336877 0 0.000000 2 0.068153 0 0.000000 0 0.000000 0 0.000000 5 0.142723 0 0.000000 9 0.219767 0 0.000000 13 0.465762 0 0.000000 0 0.000000 0 0.000000 0 0.000000 0 0.000000 0 0.000000 0 0.000000 0 0.000000 0 0.000000 0 0.000000 0 0.000000 7 0.099570 0 0.000000 1 0.017458 0 0.000000 2 0.043532 0 0.000000 7 0.136254 0 0.000000 2 0.036336 0 0.000000 2 0.054613 0 0.000000 0 0.000000 0 0.000000 0 0.000000 0 0.000000 2 0.083892 0 0.000000 2 0.067618 0 0.000000 0 0.000000 0 0.000000 0 0.000000 0 0.000000 0 0.000000 0 0.000000 0 0.000000 0 0.000000 0 0.000000 0 0.000000 2 0.034907 0 0.000000 3 0.054122 0 0.000000 6 0.097065 0 0.000000 2 0.038036 0 0.000000 3 0.057790 0 0.000000 NOAG NA
OPERON1_Y105E8A.9_apg-1_WBGene00000158 14406028 I + 6 0.265612 0 0.000000 0 0.000000 0 0.000000 4 0.250812 0 0.000000 8 0.369191 0 0.000000 5 0.421097 0 0.000000 13 0.442997 0 0.000000 8 0.327782 0 0.000000 17 0.485259 0 0.000000 37 0.903488 0 0.000000 24 0.859868 0 0.000000 50 1.943707 0 0.000000 55 1.728472 0 0.000000 20 0.964312 0 0.000000 49 1.923486 0 0.000000 70 2.789833 0 0.000000 11 0.156466 0 0.000000 21 0.366611 0 0.000000 9 0.195893 0 0.000000 13 0.253042 0 0.000000 15 0.272522 0 0.000000 4 0.109225 0 0.000000 2 0.057720 0 0.000000 3 0.103015 0 0.000000 8 0.335569 0 0.000000 4 0.135236 0 0.000000 37 1.561772 0 0.000000 42 2.079769 0 0.000000 70 3.295812 0 0.000000 47 2.471740 0 0.000000 62 2.542789 0 0.000000 13 0.226898 0 0.000000 15 0.270610 20 0.360813 26 0.420615 0 0.000000 33 0.627599 0 0.000000 42 0.809061 0 0.000000 AG 14406028
OPERON1_F29G9.3_aps-1_WBGene00000159 6017964 V + 0 0.000000 0 0.000000 0 0.000000 0 0.000000 0 0.000000 0 0.000000 2 0.092298 0 0.000000 0 0.000000 0 0.000000 0 0.000000 0 0.000000 0 0.000000 0 0.000000 2 0.057089 0 0.000000 0 0.000000 0 0.000000 4 0.143311 0 0.000000 0 0.000000 0 0.000000 0 0.000000 0 0.000000 0 0.000000 0 0.000000 0 0.000000 0 0.000000 0 0.000000 0 0.000000 3 0.042673 0 0.000000 2 0.034915 0 0.000000 0 0.000000 0 0.000000 0 0.000000 0 0.000000 0 0.000000 0 0.000000 1 0.027306 0 0.000000 0 0.000000 0 0.000000 1 0.034338 0 0.000000 2 0.083892 0 0.000000 1 0.033809 0 0.000000 0 0.000000 0 0.000000 0 0.000000 0 0.000000 0 0.000000 0 0.000000 0 0.000000 0 0.000000 0 0.000000 0 0.000000 1 0.017454 0 0.000000 4 0.072163 0 0.000000 10 0.161775 0 0.000000 0 0.000000 0 0.000000 8 0.154107 0 0.000000 NOAG NA
OPERON0_Y71H2B.10_apb-1_WBGene00000160 2597038 III - 0 0.000000 0 0.000000 0 0.000000 0 0.000000 0 0.000000 0 0.000000 0 0.000000 0 0.000000 0 0.000000 0 0.000000 1 0.034077 0 0.000000 5 0.204864 0 0.000000 0 0.000000 0 0.000000 4 0.097674 0 0.000000 4 0.143311 0 0.000000 0 0.000000 0 0.000000 0 0.000000 0 0.000000 0 0.000000 0 0.000000 0 0.000000 0 0.000000 0 0.000000 0 0.000000 3 0.042673 0 0.000000 2 0.034915 0 0.000000 2 0.043532 0 0.000000 1 0.019465 0 0.000000 0 0.000000 0 0.000000 4 0.109225 0 0.000000 3 0.086580 0 0.000000 1 0.034338 0 0.000000 0 0.000000 0 0.000000 5 0.169045 0 0.000000 0 0.000000 0 0.000000 0 0.000000 0 0.000000 0 0.000000 0 0.000000 0 0.000000 0 0.000000 0 0.000000 0 0.000000 6 0.104722 0 0.000000 3 0.054122 0 0.000000 3 0.048532 0 0.000000 3 0.057054 0 0.000000 4 0.077053 0 0.000000 AG 2597034
OPERON2_T20B5.1_apa-2_WBGene00000161 9338645 X + 0 0.000000 0 0.000000 0 0.000000 0 0.000000 0 0.000000 0 0.000000 0 0.000000 0 0.000000 0 0.000000 0 0.000000 0 0.000000 0 0.000000 0 0.000000 0 0.000000 0 0.000000 0 0.000000 1 0.024419 0 0.000000 1 0.035828 0 0.000000 0 0.000000 0 0.000000 0 0.000000 0 0.000000 0 0.000000 0 0.000000 0 0.000000 0 0.000000 0 0.000000 0 0.000000 0 0.000000 0 0.000000 0 0.000000 0 0.000000 1 0.021766 0 0.000000 0 0.000000 0 0.000000 4 0.072673 0 0.000000 0 0.000000 0 0.000000 0 0.000000 0 0.000000 0 0.000000 0 0.000000 0 0.000000 0 0.000000 0 0.000000 0 0.000000 0 0.000000 0 0.000000 0 0.000000 0 0.000000 0 0.000000 0 0.000000 0 0.000000 0 0.000000 0 0.000000 0 0.000000 1 0.017454 0 0.000000 3 0.054122 0 0.000000 1 0.016177 0 0.000000 1 0.019018 0 0.000000 2 0.038527 0 0.000000 NOAG NA
OPERON0_W09G10.4_apd-3_WBGene00000162 3546437 II - 0 0.000000 0 0.000000 0 0.000000 0 0.000000 0 0.000000 0 0.000000 0 0.000000 0 0.000000 0 0.000000 0 0.000000 1 0.034077 0 0.000000 0 0.000000 0 0.000000 6 0.171268 0 0.000000 3 0.073256 0 0.000000 2 0.071656 0 0.000000 0 0.000000 0 0.000000 0 0.000000 0 0.000000 0 0.000000 0 0.000000 0 0.000000 0 0.000000 0 0.000000 0 0.000000 0 0.000000 0 0.000000 7 0.122204 0 0.000000 3 0.065298 0 0.000000 0 0.000000 0 0.000000 8 0.145345 0 0.000000 4 0.109225 0 0.000000 4 0.115440 0 0.000000 2 0.068677 0 0.000000 2 0.083892 0 0.000000 0 0.000000 0 0.000000 0 0.000000 0 0.000000 0 0.000000 0 0.000000 0 0.000000 0 0.000000 0 0.000000 0 0.000000 0 0.000000 0 0.000000 4 0.069815 0 0.000000 5 0.090203 0 0.000000 9 0.145597 0 0.000000 4 0.076073 0 0.000000 6 0.115580 0 0.000000 NOAG NA
OPERON2_R11A5.1_apb-3_WBGene00000163 7853750 I + 0 0.000000 1 0.044269 0 0.000000 0 0.000000 0 0.000000 2 0.125406 0 0.000000 5 0.230744 0 0.000000 1 0.084219 0 0.000000 4 0.136307 0 0.000000 10 0.409727 0 0.000000 3 0.085634 0 0.000000 32 0.781395 0 0.000000 15 0.537418 0 0.000000 38 1.477218 0 0.000000 70 2.199874 0 0.000000 22 1.060743 0 0.000000 25 0.981371 0 0.000000 29 1.155788 0 0.000000 12 0.170691 0 0.000000 9 0.157119 0 0.000000 2 0.043532 0 0.000000 7 0.136254 0 0.000000 6 0.109009 0 0.000000 0 0.000000 0 0.000000 1 0.028860 0 0.000000 0 0.000000 0 0.000000 3 0.125838 0 0.000000 2 0.067618 0 0.000000 40 1.688403 0 0.000000 36 1.782659 0 0.000000 27 1.271242 0 0.000000 26 1.367346 0 0.000000 19 0.779242 0 0.000000 8 0.139630 0 0.000000 9 0.162366 0 0.000000 16 0.258840 0 0.000000 13 0.247236 0 0.000000 12 0.231160 AG 7853750
OPERON1_Y48G8AL.14_aps-3_WBGene00000165 1156020 I - 0 0.000000 0 0.000000 0 0.000000 0 0.000000 0 0.000000 0 0.000000 0 0.000000 0 0.000000 0 0.000000 0 0.000000 1 0.034077 0 0.000000 0 0.000000 0 0.000000 0 0.000000 0 0.000000 0 0.000000 0 0.000000 0 0.000000 0 0.000000 0 0.000000 0 0.000000 0 0.000000 0 0.000000 0 0.000000 1 0.048216 0 0.000000 0 0.000000 0 0.000000 0 0.000000 0 0.000000 0 0.000000 0 0.000000 0 0.000000 0 0.000000 0 0.000000 0 0.000000 0 0.000000 0 0.000000 0 0.000000 0 0.000000 0 0.000000 0 0.000000 0 0.000000 0 0.000000 0 0.000000 0 0.000000 0 0.000000 0 0.000000 0 0.000000 0 0.000000 0 0.000000 0 0.000000 2 0.099037 0 0.000000 0 0.000000 0 0.000000 0 0.000000 0 0.000000 1 0.041013 0 0.000000 0 0.000000 0 0.000000 0 0.000000 0 0.000000 0 0.000000 0 0.000000 0 0.000000 0 0.000000 0 0.000000 AG 1156020
OPERON1_Y48G8AL.14_aps-3_WBGene00000165 1156026 I - 0 0.000000 0 0.000000 0 0.000000 0 0.000000 0 0.000000 0 0.000000 0 0.000000 0 0.000000 0 0.000000 0 0.000000 0 0.000000 0 0.000000 5 0.204864 0 0.000000 0 0.000000 0 0.000000 6 0.146512 0 0.000000 0 0.000000 0 0.000000 0 0.000000 0 0.000000 0 0.000000 0 0.000000 0 0.000000 0 0.000000 0 0.000000 0 0.000000 0 0.000000 0 0.000000 3 0.042673 0 0.000000 1 0.017458 0 0.000000 0 0.000000 0 0.000000 0 0.000000 0 0.000000 0 0.000000 0 0.000000 2 0.054613 0 0.000000 2 0.057720 0 0.000000 0 0.000000 0 0.000000 0 0.000000 0 0.000000 0 0.000000 0 0.000000 0 0.000000 0 0.000000 0 0.000000 0 0.000000 0 0.000000 0 0.000000 0 0.000000 0 0.000000 0 0.000000 0 0.000000 0 0.000000 0 0.000000 5 0.090203 0 0.000000 0 0.000000 0 0.000000 0 0.000000 0 0.000000 1 0.019263 0 0.000000 NOAG NA
OPERON0_K08D9.3_apx-1_WBGene00000168 3210191 V + 8 0.354150 0 0.000000 1 0.060946 0 0.000000 0 0.000000 0 0.000000 0 0.000000 0 0.000000 0 0.000000 0 0.000000 0 0.000000 0 0.000000 0 0.000000 0 0.000000 0 0.000000 0 0.000000 0 0.000000 0 0.000000 0 0.000000 0 0.000000 0 0.000000 0 0.000000 0 0.000000 0 0.000000 0 0.000000 0 0.000000 0 0.000000 0 0.000000 0 0.000000 0 0.000000 0 0.000000 0 0.000000 0 0.000000 0 0.000000 0 0.000000 0 0.000000 0 0.000000 0 0.000000 0 0.000000 0 0.000000 0 0.000000 0 0.000000 0 0.000000 0 0.000000 0 0.000000 0 0.000000 0 0.000000 0 0.000000 0 0.000000 0 0.000000 0 0.000000 0 0.000000 0 0.000000 0 0.000000 0 0.000000 0 0.000000 0 0.000000 0 0.000000 0 0.000000 0 0.000000 0 0.000000 0 0.000000 0 0.000000 0 0.000000 0 0.000000 0 0.000000 0 0.000000 0 0.000000 0 0.000000 0 0.000000 AG 3210191
OPERON0_C01G6.1_aqp-2_WBGene00000170 9261310 II - 0 0.000000 0 0.000000 0 0.000000 0 0.000000 0 0.000000 0 0.000000 0 0.000000 0 0.000000 0 0.000000 0 0.000000 0 0.000000 0 0.000000 0 0.000000 0 0.000000 0 0.000000 0 0.000000 0 0.000000 0 0.000000 0 0.000000 0 0.000000 0 0.000000 0 0.000000 0 0.000000 0 0.000000 0 0.000000 0 0.000000 0 0.000000 0 0.000000 0 0.000000 0 0.000000 6 0.085345 0 0.000000 15 0.261865 0 0.000000 11 0.239425 0 0.000000 23 0.447690 0 0.000000 12 0.218018 0 0.000000 0 0.000000 0 0.000000 0 0.000000 0 0.000000 0 0.000000 0 0.000000 0 0.000000 0 0.000000 0 0.000000 0 0.000000 0 0.000000 0 0.000000 0 0.000000 0 0.000000 0 0.000000 0 0.000000 0 0.000000 0 0.000000 0 0.000000 0 0.000000 0 0.000000 0 0.000000 0 0.000000 0 0.000000 0 0.000000 0 0.000000 0 0.000000 0 0.000000 0 0.000000 0 0.000000 AG 9261305
OPERON0_C01G6.1_aqp-2_WBGene00000170 9261979 II - 23 1.018181 0 0.000000 40 2.437859 0 0.000000 84 5.267056 0 0.000000 269 12.414031 0 0.000000 141 11.874923 0 0.000000 44 1.499373 0 0.000000 140 5.736180 0 0.000000 155 4.424425 0 0.000000 396 9.669762 0 0.000000 323 11.572395 0 0.000000 0 0.000000 0 0.000000 84 2.639849 0 0.000000 70 3.375092 0 0.000000 69 2.708583 0 0.000000 18 0.717386 226 9.007176 1777 25.276441 0 0.000000 1776 31.004834 0 0.000000 1230 26.772013 0 0.000000 1301 25.323698 0 0.000000 1653 30.031966 0 0.000000 114 3.112923 0 0.000000 172 4.963923 0 0.000000 238 8.172539 0 0.000000 361 15.142539 0 0.000000 610 20.623485 0 0.000000 2 0.084420 0 0.000000 23 1.138921 0 0.000000 69 3.248729 0 0.000000 138 7.257449 0 0.000000 122 5.003552 0 0.000000 36 0.628334 0 0.000000 105 1.894267 0 0.000000 135 2.183960 0 0.000000 249 4.735516 0 0.000000 384 7.397127 0 0.000000 AG 9261979
OPERON0_C32C4.2_aqp-6_WBGene00000174 10648412 V + 0 0.000000 0 0.000000 0 0.000000 0 0.000000 0 0.000000 0 0.000000 0 0.000000 0 0.000000 0 0.000000 0 0.000000 0 0.000000 2 0.068153 0 0.000000 1 0.040973 0 0.000000 2 0.057089 0 0.000000 0 0.000000 0 0.000000 0 0.000000 0 0.000000 0 0.000000 0 0.000000 0 0.000000 0 0.000000 0 0.000000 0 0.000000 0 0.000000 0 0.000000 0 0.000000 0 0.000000 0 0.000000 0 0.000000 0 0.000000 0 0.000000 0 0.000000 0 0.000000 0 0.000000 0 0.000000 0 0.000000 0 0.000000 0 0.000000 0 0.000000 0 0.000000 0 0.000000 0 0.000000 0 0.000000 0 0.000000 0 0.000000 0 0.000000 0 0.000000 0 0.000000 0 0.000000 0 0.000000 0 0.000000 0 0.000000 0 0.000000 0 0.000000 0 0.000000 0 0.000000 0 0.000000 0 0.000000 0 0.000000 0 0.000000 0 0.000000 2 0.032355 0 0.000000 0 0.000000 0 0.000000 0 0.000000 AG 10648412
OPERON0_M02F4.8_aqp-7_WBGene00000175 3025530 X + 0 0.000000 0 0.000000 0 0.000000 0 0.000000 0 0.000000 0 0.000000 0 0.000000 0 0.000000 0 0.000000 0 0.000000 0 0.000000 0 0.000000 0 0.000000 0 0.000000 0 0.000000 0 0.000000 2 0.048837 0 0.000000 0 0.000000 0 0.000000 0 0.000000 0 0.000000 0 0.000000 0 0.000000 0 0.000000 0 0.000000 0 0.000000 0 0.000000 0 0.000000 0 0.000000 2 0.028448 0 0.000000 3 0.052373 0 0.000000 6 0.130595 0 0.000000 4 0.077859 0 0.000000 3 0.054504 0 0.000000 0 0.000000 0 0.000000 0 0.000000 0 0.000000 0 0.000000 0 0.000000 0 0.000000 0 0.000000 0 0.000000 0 0.000000 0 0.000000 0 0.000000 0 0.000000 0 0.000000 0 0.000000 0 0.000000 0 0.000000 0 0.000000 0 0.000000 0 0.000000 0 0.000000 0 0.000000 0 0.000000 0 0.000000 0 0.000000 0 0.000000 0 0.000000 0 0.000000 1 0.019263 0 0.000000 NOAG NA
OPERON0_ZK1321.3_aqp-10_WBGene00000178 9769847 II - 0 0.000000 0 0.000000 0 0.000000 0 0.000000 0 0.000000 0 0.000000 0 0.000000 0 0.000000 0 0.000000 0 0.000000 0 0.000000 0 0.000000 0 0.000000 0 0.000000 0 0.000000 0 0.000000 0 0.000000 0 0.000000 0 0.000000 0 0.000000 0 0.000000 0 0.000000 0 0.000000 0 0.000000 0 0.000000 0 0.000000 0 0.000000 1 0.039255 0 0.000000 0 0.000000 0 0.000000 1 0.014224 0 0.000000 0 0.000000 0 0.000000 0 0.000000 0 0.000000 0 0.000000 0 0.000000 0 0.000000 1 0.027306 0 0.000000 0 0.000000 0 0.000000 0 0.000000 0 0.000000 0 0.000000 0 0.000000 0 0.000000 0 0.000000 0 0.000000 0 0.000000 3 0.148555 0 0.000000 0 0.000000 0 0.000000 6 0.315541 0 0.000000 0 0.000000 0 0.000000 0 0.000000 0 0.000000 0 0.000000 0 0.000000 0 0.000000 0 0.000000 0 0.000000 0 0.000000 0 0.000000 0 0.000000 AG 9769847
OPERON0_ZK1321.3_aqp-10_WBGene00000178 9769857 II - 0 0.000000 0 0.000000 0 0.000000 0 0.000000 0 0.000000 0 0.000000 0 0.000000 0 0.000000 0 0.000000 0 0.000000 0 0.000000 0 0.000000 0 0.000000 0 0.000000 0 0.000000 0 0.000000 0 0.000000 0 0.000000 0 0.000000 0 0.000000 0 0.000000 0 0.000000 0 0.000000 0 0.000000 0 0.000000 0 0.000000 0 0.000000 0 0.000000 0 0.000000 0 0.000000 3 0.042673 0 0.000000 0 0.000000 0 0.000000 0 0.000000 0 0.000000 0 0.000000 0 0.000000 0 0.000000 0 0.000000 0 0.000000 0 0.000000 0 0.000000 0 0.000000 1 0.034338 0 0.000000 0 0.000000 0 0.000000 0 0.000000 0 0.000000 0 0.000000 0 0.000000 0 0.000000 0 0.000000 0 0.000000 0 0.000000 0 0.000000 0 0.000000 0 0.000000 0 0.000000 0 0.000000 0 0.000000 0 0.000000 0 0.000000 0 0.000000 0 0.000000 5 0.095091 0 0.000000 0 0.000000 0 0.000000 AG 9769861
OPERON0_ZK525.2_aqp-11_WBGene00000179 13673280 III + 0 0.000000 0 0.000000 0 0.000000 0 0.000000 0 0.000000 0 0.000000 0 0.000000 0 0.000000 0 0.000000 0 0.000000 0 0.000000 0 0.000000 1 0.040973 0 0.000000 0 0.000000 0 0.000000 8 0.195349 0 0.000000 2 0.071656 0 0.000000 0 0.000000 4 0.155497 0 0.000000 0 0.000000 0 0.000000 0 0.000000 0 0.000000 0 0.000000 0 0.000000 0 0.000000 25 0.355606 0 0.000000 23 0.401527 0 0.000000 8 0.174127 0 0.000000 0 0.000000 0 0.000000 0 0.000000 4 0.072673 10 0.273063 0 0.000000 9 0.259740 0 0.000000 5 0.171692 3 0.103015 5 0.209730 0 0.000000 3 0.101427 0 0.000000 0 0.000000 0 0.000000 0 0.000000 0 0.000000 0 0.000000 0 0.000000 0 0.000000 0 0.000000 0 0.000000 0 0.000000 1 0.017454 0 0.000000 2 0.036081 0 0.000000 3 0.048532 0 0.000000 2 0.038036 0 0.000000 4 0.077053 0 0.000000 AG 13673280
OPERON0_ZK525.2_aqp-11_WBGene00000179 13673282 III + 0 0.000000 0 0.000000 0 0.000000 0 0.000000 0 0.000000 0 0.000000 0 0.000000 0 0.000000 0 0.000000 0 0.000000 0 0.000000 0 0.000000 0 0.000000 0 0.000000 0 0.000000 0 0.000000 0 0.000000 0 0.000000 0 0.000000 0 0.000000 0 0.000000 0 0.000000 0 0.000000 0 0.000000 0 0.000000 0 0.000000 0 0.000000 0 0.000000 0 0.000000 0 0.000000 1 0.014224 0 0.000000 0 0.000000 0 0.000000 1 0.021766 0 0.000000 2 0.038930 0 0.000000 0 0.000000 0 0.000000 0 0.000000 0 0.000000 0 0.000000 0 0.000000 0 0.000000 0 0.000000 0 0.000000 0 0.000000 0 0.000000 0 0.000000 0 0.000000 0 0.000000 0 0.000000 0 0.000000 0 0.000000 0 0.000000 0 0.000000 0 0.000000 0 0.000000 0 0.000000 0 0.000000 0 0.000000 0 0.000000 0 0.000000 0 0.000000 0 0.000000 1 0.019018 0 0.000000 0 0.000000 0 0.000000 AG 13673280
OPERON0_ZK525.2_aqp-11_WBGene00000179 13673529 III + 0 0.000000 0 0.000000 0 0.000000 0 0.000000 0 0.000000 0 0.000000 0 0.000000 0 0.000000 0 0.000000 0 0.000000 0 0.000000 0 0.000000 0 0.000000 0 0.000000 0 0.000000 0 0.000000 0 0.000000 0 0.000000 0 0.000000 0 0.000000 3 0.116622 0 0.000000 0 0.000000 0 0.000000 3 0.144647 0 0.000000 0 0.000000 0 0.000000 0 0.000000 0 0.000000 0 0.000000 0 0.000000 0 0.000000 0 0.000000 0 0.000000 0 0.000000 0 0.000000 0 0.000000 0 0.000000 0 0.000000 0 0.000000 0 0.000000 0 0.000000 0 0.000000 0 0.000000 0 0.000000 0 0.000000 0 0.000000 0 0.000000 0 0.000000 0 0.000000 0 0.000000 0 0.000000 0 0.000000 0 0.000000 0 0.000000 0 0.000000 0 0.000000 0 0.000000 0 0.000000 0 0.000000 0 0.000000 0 0.000000 0 0.000000 0 0.000000 0 0.000000 0 0.000000 0 0.000000 0 0.000000 0 0.000000 AG 13673529
OPERON3_ZK1320.6_arc-1_WBGene00000180 9674978 II + 0 0.000000 0 0.000000 0 0.000000 0 0.000000 0 0.000000 0 0.000000 0 0.000000 0 0.000000 0 0.000000 1 0.084219 0 0.000000 2 0.068153 0 0.000000 0 0.000000 0 0.000000 0 0.000000 0 0.000000 5 0.122093 0 0.000000 3 0.107484 0 0.000000 4 0.155497 0 0.000000 8 0.251414 0 0.000000 7 0.337509 0 0.000000 4 0.157019 0 0.000000 7 0.278983 0 0.000000 2 0.028448 0 0.000000 6 0.104746 0 0.000000 0 0.000000 0 0.000000 3 0.058394 0 0.000000 3 0.054504 0 0.000000 1 0.027306 0 0.000000 1 0.028860 0 0.000000 2 0.068677 0 0.000000 2 0.083892 0 0.000000 1 0.033809 0 0.000000 5 0.211050 0 0.000000 10 0.495183 0 0.000000 6 0.282498 0 0.000000 8 0.420722 0 0.000000 9 0.369115 0 0.000000 3 0.052361 0 0.000000 1 0.018041 0 0.000000 3 0.048532 0 0.000000 0 0.000000 0 0.000000 0 0.000000 AG 9674978
OPERON2_F01G4.2_ard-1_WBGene00000181 11131274 IV + 0 0.000000 0 0.000000 0 0.000000 0 0.000000 0 0.000000 0 0.000000 0 0.000000 0 0.000000 0 0.000000 0 0.000000 0 0.000000 0 0.000000 0 0.000000 0 0.000000 0 0.000000 0 0.000000 0 0.000000 0 0.000000 0 0.000000 0 0.000000 0 0.000000 0 0.000000 0 0.000000 0 0.000000 0 0.000000 0 0.000000 0 0.000000 0 0.000000 0 0.000000 0 0.000000 2 0.028448 0 0.000000 1 0.017458 0 0.000000 0 0.000000 0 0.000000 1 0.019465 0 0.000000 0 0.000000 0 0.000000 0 0.000000 0 0.000000 2 0.057720 0 0.000000 0 0.000000 0 0.000000 0 0.000000 0 0.000000 0 0.000000 0 0.000000 0 0.000000 0 0.000000 0 0.000000 0 0.000000 0 0.000000 0 0.000000 0 0.000000 0 0.000000 0 0.000000 0 0.000000 1 0.017454 0 0.000000 0 0.000000 0 0.000000 1 0.016177 0 0.000000 0 0.000000 0 0.000000 0 0.000000 0 0.000000 AG 11131279
OPERON2_F01G4.2_ard-1_WBGene00000181 11131279 IV + 0 0.000000 10 0.442687 0 0.000000 2 0.121893 0 0.000000 6 0.376218 0 0.000000 2 0.092298 0 0.000000 2 0.168439 0 0.000000 4 0.136307 0 0.000000 16 0.655563 0 0.000000 10 0.285447 0 0.000000 18 0.439535 0 0.000000 4 0.143311 0 0.000000 48 1.865959 0 0.000000 74 2.325581 0 0.000000 30 1.446468 0 0.000000 36 1.413174 0 0.000000 49 1.952883 0 0.000000 23 0.327157 0 0.000000 30 0.523730 0 0.000000 25 0.544147 0 0.000000 17 0.330902 0 0.000000 21 0.381531 0 0.000000 3 0.081919 0 0.000000 5 0.144300 0 0.000000 2 0.068677 0 0.000000 4 0.167784 0 0.000000 0 0.000000 0 0.000000 87 3.672276 0 0.000000 90 4.456648 0 0.000000 80 3.766642 0 0.000000 61 3.208003 0 0.000000 62 2.542789 0 0.000000 10 0.174537 0 0.000000 10 0.180406 0 0.000000 10 0.161775 0 0.000000 13 0.247236 0 0.000000 5 0.096317 AG 11131279
OPERON2_B0336.2_arf-1.2_WBGene00000182 5716105 III + 0 0.000000 0 0.000000 0 0.000000 0 0.000000 0 0.000000 0 0.000000 0 0.000000 0 0.000000 0 0.000000 0 0.000000 0 0.000000 0 0.000000 0 0.000000 0 0.000000 0 0.000000 0 0.000000 0 0.000000 0 0.000000 0 0.000000 0 0.000000 0 0.000000 0 0.000000 0 0.000000 0 0.000000 0 0.000000 0 0.000000 0 0.000000 0 0.000000 0 0.000000 0 0.000000 7 0.099570 0 0.000000 0 0.000000 4 0.069831 0 0.000000 0 0.000000 0 0.000000 0 0.000000 0 0.000000 0 0.000000 2 0.054613 0 0.000000 0 0.000000 0 0.000000 0 0.000000 0 0.000000 0 0.000000 0 0.000000 0 0.000000 0 0.000000 0 0.000000 0 0.000000 0 0.000000 0 0.000000 0 0.000000 0 0.000000 0 0.000000 0 0.000000 0 0.000000 0 0.000000 0 0.000000 0 0.000000 0 0.000000 0 0.000000 0 0.000000 3 0.048532 0 0.000000 0 0.000000 0 0.000000 0 0.000000 NOAG NA
OPERON2_B0336.2_arf-1.2_WBGene00000182 5716115 III + 8 0.354150 6 0.265612 0 0.000000 6 0.365679 0 0.000000 8 0.501624 0 0.000000 19 0.876827 4 0.336877 5 0.421097 0 0.000000 21 0.715610 5 0.204864 14 0.573618 0 0.000000 40 1.141787 0 0.000000 54 1.318604 0 0.000000 28 1.003180 0 0.000000 111 4.315030 0 0.000000 155 4.871149 0 0.000000 61 2.941152 10 0.392548 63 2.473054 0 0.000000 177 7.054293 5 0.071121 78 1.109489 0 0.000000 86 1.501360 0 0.000000 45 0.979464 0 0.000000 66 1.284676 12 0.218018 56 1.017417 0 0.000000 19 0.518820 0 0.000000 25 0.721500 0 0.000000 13 0.446399 0 0.000000 23 0.964760 0 0.000000 15 0.507135 0 0.000000 178 7.513392 14 0.693256 136 6.734490 0 0.000000 178 8.380779 0 0.000000 119 6.258235 17 0.697216 118 4.839501 22 0.383982 26 0.453797 4 0.072163 64 1.154601 6 0.097065 45 0.727987 0 0.000000 45 0.855816 0 0.000000 53 1.020958 AG 5716115
OPERON0_F57H12.1_arf-3_WBGene00000183 7982503 IV + 0 0.000000 0 0.000000 0 0.000000 0 0.000000 0 0.000000 0 0.000000 0 0.000000 0 0.000000 0 0.000000 0 0.000000 0 0.000000 0 0.000000 0 0.000000 0 0.000000 0 0.000000 0 0.000000 0 0.000000 0 0.000000 0 0.000000 0 0.000000 0 0.000000 0 0.000000 0 0.000000 0 0.000000 0 0.000000 0 0.000000 0 0.000000 0 0.000000 0 0.000000 0 0.000000 0 0.000000 2 0.028448 0 0.000000 0 0.000000 0 0.000000 0 0.000000 0 0.000000 0 0.000000 0 0.000000 0 0.000000 0 0.000000 0 0.000000 0 0.000000 0 0.000000 0 0.000000 0 0.000000 0 0.000000 0 0.000000 0 0.000000 0 0.000000 0 0.000000 0 0.000000 0 0.000000 0 0.000000 0 0.000000 0 0.000000 0 0.000000 0 0.000000 0 0.000000 0 0.000000 0 0.000000 0 0.000000 0 0.000000 0 0.000000 0 0.000000 6 0.097065 0 0.000000 2 0.038036 0 0.000000 3 0.057790 NOAG NA
OPERON0_F57H12.1_arf-3_WBGene00000183 7982520 IV + 0 0.000000 0 0.000000 0 0.000000 0 0.000000 2 0.125406 0 0.000000 7 0.323042 0 0.000000 0 0.000000 0 0.000000 10 0.340767 0 0.000000 0 0.000000 0 0.000000 6 0.171268 0 0.000000 10 0.244186 0 0.000000 6 0.214967 0 0.000000 0 0.000000 0 0.000000 0 0.000000 0 0.000000 0 0.000000 3 0.144647 6 0.235529 0 0.000000 6 0.239129 0 0.000000 62 0.881902 0 0.000000 36 0.628476 0 0.000000 25 0.544147 0 0.000000 18 0.350366 0 0.000000 10 0.181682 0 0.000000 29 0.791884 0 0.000000 21 0.606060 0 0.000000 21 0.721106 0 0.000000 1 0.041946 1 0.041946 10 0.338090 0 0.000000 0 0.000000 0 0.000000 2 0.099037 0 0.000000 0 0.000000 0 0.000000 0 0.000000 0 0.000000 8 0.328102 0 0.000000 21 0.366528 0 0.000000 30 0.541219 0 0.000000 33 0.533857 0 0.000000 20 0.380363 0 0.000000 29 0.558637 0 0.000000 NOAG NA
OPERON0_F57H12.1_arf-3_WBGene00000183 7982526 IV + 0 0.000000 0 0.000000 0 0.000000 0 0.000000 0 0.000000 1 0.062703 0 0.000000 2 0.092298 0 0.000000 0 0.000000 0 0.000000 1 0.034077 0 0.000000 1 0.040973 0 0.000000 1 0.028545 0 0.000000 0 0.000000 0 0.000000 0 0.000000 0 0.000000 2 0.077748 0 0.000000 0 0.000000 0 0.000000 0 0.000000 0 0.000000 0 0.000000 0 0.000000 0 0.000000 0 0.000000 1 0.014224 0 0.000000 0 0.000000 0 0.000000 0 0.000000 0 0.000000 0 0.000000 0 0.000000 0 0.000000 0 0.000000 0 0.000000 0 0.000000 0 0.000000 0 0.000000 0 0.000000 0 0.000000 0 0.000000 0 0.000000 0 0.000000 0 0.000000 0 0.000000 0 0.000000 0 0.000000 0 0.000000 4 0.188332 0 0.000000 1 0.052590 0 0.000000 1 0.041013 0 0.000000 0 0.000000 0 0.000000 1 0.018041 2 0.032355 0 0.000000 0 0.000000 0 0.000000 0 0.000000 0 0.000000 AG 7982526
OPERON1_Y116A8C.12_arf-6_WBGene00000184 16947114 IV + 0 0.000000 0 0.000000 0 0.000000 0 0.000000 0 0.000000 0 0.000000 0 0.000000 0 0.000000 0 0.000000 0 0.000000 0 0.000000 0 0.000000 2 0.081945 0 0.000000 0 0.000000 0 0.000000 0 0.000000 0 0.000000 2 0.071656 0 0.000000 0 0.000000 0 0.000000 0 0.000000 0 0.000000 0 0.000000 0 0.000000 0 0.000000 0 0.000000 0 0.000000 0 0.000000 3 0.042673 0 0.000000 1 0.017458 0 0.000000 2 0.043532 0 0.000000 0 0.000000 0 0.000000 1 0.018168 0 0.000000 0 0.000000 0 0.000000 1 0.028860 0 0.000000 1 0.034338 0 0.000000 0 0.000000 0 0.000000 0 0.000000 0 0.000000 0 0.000000 0 0.000000 0 0.000000 0 0.000000 0 0.000000 0 0.000000 0 0.000000 0 0.000000 0 0.000000 0 0.000000 2 0.034907 0 0.000000 3 0.054122 0 0.000000 1 0.016177 0 0.000000 0 0.000000 0 0.000000 0 0.000000 0 0.000000 NOAG NA
OPERON0_C01C7.1_ark-1_WBGene00000186 12631022 IV - 0 0.000000 0 0.000000 0 0.000000 0 0.000000 0 0.000000 0 0.000000 3 0.138446 0 0.000000 0 0.000000 0 0.000000 0 0.000000 0 0.000000 0 0.000000 0 0.000000 3 0.085634 0 0.000000 4 0.097674 0 0.000000 0 0.000000 0 0.000000 0 0.000000 0 0.000000 0 0.000000 0 0.000000 0 0.000000 0 0.000000 0 0.000000 0 0.000000 8 0.318838 0 0.000000 0 0.000000 0 0.000000 3 0.052373 0 0.000000 3 0.065298 0 0.000000 5 0.097324 0 0.000000 19 0.345195 0 0.000000 0 0.000000 0 0.000000 0 0.000000 0 0.000000 0 0.000000 0 0.000000 0 0.000000 0 0.000000 3 0.101427 0 0.000000 0 0.000000 0 0.000000 0 0.000000 0 0.000000 8 0.376664 0 0.000000 12 0.631083 0 0.000000 13 0.533165 0 0.000000 0 0.000000 0 0.000000 0 0.000000 0 0.000000 0 0.000000 0 0.000000 0 0.000000 0 0.000000 5 0.096317 0 0.000000 AG 12631022
OPERON0_C01C7.1_ark-1_WBGene00000186 12631031 IV - 0 0.000000 0 0.000000 0 0.000000 0 0.000000 0 0.000000 0 0.000000 0 0.000000 0 0.000000 0 0.000000 0 0.000000 0 0.000000 0 0.000000 0 0.000000 0 0.000000 0 0.000000 0 0.000000 0 0.000000 0 0.000000 0 0.000000 0 0.000000 0 0.000000 0 0.000000 0 0.000000 0 0.000000 0 0.000000 0 0.000000 0 0.000000 0 0.000000 0 0.000000 0 0.000000 0 0.000000 0 0.000000 3 0.052373 0 0.000000 0 0.000000 0 0.000000 0 0.000000 0 0.000000 1 0.018168 0 0.000000 0 0.000000 0 0.000000 0 0.000000 0 0.000000 0 0.000000 0 0.000000 0 0.000000 0 0.000000 0 0.000000 0 0.000000 0 0.000000 0 0.000000 0 0.000000 0 0.000000 0 0.000000 0 0.000000 0 0.000000 0 0.000000 0 0.000000 0 0.000000 0 0.000000 0 0.000000 0 0.000000 0 0.000000 0 0.000000 0 0.000000 0 0.000000 0 0.000000 0 0.000000 0 0.000000 NOAG NA
OPERON3_F54C9.10_arl-1_WBGene00000187 8582000 II + 0 0.000000 0 0.000000 0 0.000000 4 0.243786 0 0.000000 2 0.125406 0 0.000000 9 0.415339 0 0.000000 4 0.336877 0 0.000000 1 0.034077 0 0.000000 1 0.040973 0 0.000000 16 0.456715 0 0.000000 14 0.341860 0 0.000000 17 0.609073 0 0.000000 14 0.544238 0 0.000000 31 0.974230 0 0.000000 15 0.723234 0 0.000000 12 0.471058 0 0.000000 40 1.594191 0 0.000000 4 0.056897 0 0.000000 0 0.000000 0 0.000000 6 0.130595 0 0.000000 0 0.000000 0 0.000000 8 0.145345 0 0.000000 1 0.027306 0 0.000000 0 0.000000 0 0.000000 0 0.000000 0 0.000000 3 0.125838 0 0.000000 0 0.000000 0 0.000000 26 1.097462 0 0.000000 29 1.436031 0 0.000000 37 1.742072 0 0.000000 43 2.261379 0 0.000000 35 1.435445 0 0.000000 6 0.104722 0 0.000000 10 0.180406 0 0.000000 5 0.080887 0 0.000000 0 0.000000 0 0.000000 8 0.154107 AG 8582000
OPERON2_ZK632.8_arl-5_WBGene00000189 9823242 III + 0 0.000000 0 0.000000 0 0.000000 0 0.000000 0 0.000000 0 0.000000 0 0.000000 1 0.046149 0 0.000000 0 0.000000 0 0.000000 0 0.000000 0 0.000000 0 0.000000 0 0.000000 2 0.057089 0 0.000000 5 0.122093 0 0.000000 0 0.000000 0 0.000000 8 0.310993 0 0.000000 19 0.597109 0 0.000000 6 0.289294 0 0.000000 2 0.078510 0 0.000000 13 0.518112 0 0.000000 6 0.085345 2 0.034915 0 0.000000 2 0.043532 0 0.000000 0 0.000000 7 0.136254 0 0.000000 4 0.072673 0 0.000000 0 0.000000 0 0.000000 0 0.000000 1 0.034338 1 0.034338 2 0.083892 0 0.000000 1 0.033809 0 0.000000 0 0.000000 8 0.337681 0 0.000000 12 0.594220 7 0.329581 1 0.047083 0 0.000000 7 0.368131 0 0.000000 7 0.287089 0 0.000000 1 0.017454 0 0.000000 5 0.090203 0 0.000000 0 0.000000 0 0.000000 2 0.038036 0 0.000000 5 0.096317 AG 9823242
OPERON1_Y57G11C.13_arl-8_WBGene00000192 14798143 IV + 0 0.000000 0 0.000000 0 0.000000 0 0.000000 0 0.000000 0 0.000000 0 0.000000 0 0.000000 0 0.000000 0 0.000000 2 0.068153 0 0.000000 6 0.245836 0 0.000000 2 0.057089 0 0.000000 4 0.097674 0 0.000000 2 0.071656 0 0.000000 0 0.000000 0 0.000000 0 0.000000 0 0.000000 0 0.000000 0 0.000000 0 0.000000 0 0.000000 0 0.000000 0 0.000000 19 0.270260 0 0.000000 11 0.192034 0 0.000000 7 0.152361 0 0.000000 4 0.077859 0 0.000000 9 0.163513 0 0.000000 7 0.191144 0 0.000000 6 0.173160 0 0.000000 4 0.137354 0 0.000000 1 0.041946 0 0.000000 0 0.000000 0 0.000000 0 0.000000 0 0.000000 0 0.000000 0 0.000000 0 0.000000 0 0.000000 0 0.000000 0 0.000000 0 0.000000 0 0.000000 9 0.157084 0 0.000000 8 0.144325 0 0.000000 13 0.210307 0 0.000000 16 0.304290 0 0.000000 20 0.385267 0 0.000000 NOAG NA
OPERON0_C38D4.8_arl-6_WBGene00000193 4814833 III - 0 0.000000 0 0.000000 0 0.000000 0 0.000000 0 0.000000 0 0.000000 0 0.000000 0 0.000000 0 0.000000 0 0.000000 0 0.000000 0 0.000000 0 0.000000 0 0.000000 0 0.000000 0 0.000000 0 0.000000 4 0.097674 0 0.000000 0 0.000000 0 0.000000 0 0.000000 0 0.000000 0 0.000000 0 0.000000 0 0.000000 0 0.000000 0 0.000000 0 0.000000 0 0.000000 0 0.000000 0 0.000000 0 0.000000 0 0.000000 0 0.000000 0 0.000000 0 0.000000 0 0.000000 0 0.000000 0 0.000000 0 0.000000 0 0.000000 0 0.000000 0 0.000000 0 0.000000 0 0.000000 0 0.000000 0 0.000000 0 0.000000 0 0.000000 0 0.000000 0 0.000000 0 0.000000 0 0.000000 0 0.000000 0 0.000000 0 0.000000 0 0.000000 0 0.000000 0 0.000000 0 0.000000 0 0.000000 0 0.000000 0 0.000000 0 0.000000 0 0.000000 0 0.000000 0 0.000000 2 0.038527 0 0.000000 AG 4814828
OPERON0_F53H8.2_arr-1_WBGene00000195 950772 X + 0 0.000000 0 0.000000 0 0.000000 0 0.000000 0 0.000000 0 0.000000 0 0.000000 0 0.000000 0 0.000000 0 0.000000 0 0.000000 0 0.000000 1 0.040973 0 0.000000 1 0.028545 0 0.000000 1 0.024419 0 0.000000 3 0.107484 0 0.000000 0 0.000000 0 0.000000 0 0.000000 0 0.000000 0 0.000000 0 0.000000 0 0.000000 0 0.000000 0 0.000000 0 0.000000 9 0.128018 0 0.000000 4 0.069831 0 0.000000 2 0.043532 0 0.000000 5 0.097324 0 0.000000 3 0.054504 0 0.000000 1 0.027306 0 0.000000 1 0.028860 0 0.000000 0 0.000000 0 0.000000 0 0.000000 0 0.000000 0 0.000000 0 0.000000 0 0.000000 0 0.000000 0 0.000000 0 0.000000 0 0.000000 0 0.000000 0 0.000000 0 0.000000 0 0.000000 0 0.000000 10 0.174537 0 0.000000 5 0.090203 0 0.000000 8 0.129420 0 0.000000 7 0.133127 0 0.000000 7 0.134843 0 0.000000 NOAG NA
OPERON0_F28H1.3_aars-2_WBGene00000197 3983178 I + 0 0.000000 0 0.000000 0 0.000000 0 0.000000 0 0.000000 0 0.000000 0 0.000000 0 0.000000 0 0.000000 0 0.000000 1 0.034077 0 0.000000 0 0.000000 0 0.000000 1 0.028545 0 0.000000 1 0.024419 0 0.000000 0 0.000000 0 0.000000 0 0.000000 0 0.000000 0 0.000000 0 0.000000 0 0.000000 0 0.000000 0 0.000000 0 0.000000 0 0.000000 0 0.000000 6 0.085345 0 0.000000 2 0.034915 0 0.000000 4 0.087063 0 0.000000 1 0.019465 0 0.000000 4 0.072673 0 0.000000 0 0.000000 0 0.000000 0 0.000000 0 0.000000 2 0.068677 0 0.000000 0 0.000000 0 0.000000 0 0.000000 0 0.000000 0 0.000000 0 0.000000 0 0.000000 0 0.000000 0 0.000000 0 0.000000 0 0.000000 0 0.000000 0 0.000000 0 0.000000 0 0.000000 0 0.000000 0 0.000000 0 0.000000 1 0.016177 0 0.000000 2 0.038036 0 0.000000 1 0.019263 0 0.000000 NOAG NA
OPERON2_C15F1.6_art-1_WBGene00000198 6972235 II - 0 0.000000 4 0.177075 0 0.000000 6 0.365679 0 0.000000 3 0.188109 0 0.000000 5 0.230744 0 0.000000 3 0.252658 0 0.000000 9 0.306690 0 0.000000 4 0.163891 0 0.000000 3 0.085634 0 0.000000 3 0.073256 0 0.000000 0 0.000000 0 0.000000 42 1.632714 0 0.000000 63 1.979886 0 0.000000 22 1.060743 0 0.000000 26 1.020625 0 0.000000 47 1.873174 0 0.000000 17 0.241812 0 0.000000 24 0.418984 0 0.000000 15 0.326488 0 0.000000 24 0.467155 0 0.000000 18 0.327027 0 0.000000 2 0.054613 0 0.000000 3 0.086580 0 0.000000 1 0.034338 0 0.000000 2 0.083892 0 0.000000 4 0.135236 0 0.000000 30 1.266302 0 0.000000 44 2.178805 0 0.000000 34 1.600823 0 0.000000 29 1.525116 0 0.000000 21 0.861267 0 0.000000 4 0.069815 0 0.000000 7 0.126284 0 0.000000 4 0.064710 0 0.000000 5 0.095091 0 0.000000 3 0.057790 AG 6972235
OPERON2_C15F1.6_art-1_WBGene00000198 6972245 II - 0 0.000000 0 0.000000 0 0.000000 0 0.000000 0 0.000000 0 0.000000 0 0.000000 0 0.000000 0 0.000000 0 0.000000 0 0.000000 0 0.000000 0 0.000000 0 0.000000 0 0.000000 0 0.000000 0 0.000000 0 0.000000 0 0.000000 0 0.000000 0 0.000000 0 0.000000 0 0.000000 0 0.000000 0 0.000000 0 0.000000 0 0.000000 0 0.000000 0 0.000000 0 0.000000 1 0.014224 0 0.000000 3 0.052373 0 0.000000 0 0.000000 0 0.000000 0 0.000000 0 0.000000 0 0.000000 0 0.000000 0 0.000000 0 0.000000 0 0.000000 0 0.000000 0 0.000000 0 0.000000 0 0.000000 0 0.000000 0 0.000000 0 0.000000 0 0.000000 0 0.000000 0 0.000000 0 0.000000 0 0.000000 0 0.000000 0 0.000000 0 0.000000 0 0.000000 0 0.000000 0 0.000000 0 0.000000 0 0.000000 0 0.000000 0 0.000000 0 0.000000 0 0.000000 0 0.000000 0 0.000000 0 0.000000 NOAG NA
OPERON2_Y71F9AL.16_arx-1_WBGene00000199 2886407 I - 0 0.000000 0 0.000000 0 0.000000 0 0.000000 0 0.000000 0 0.000000 0 0.000000 0 0.000000 0 0.000000 0 0.000000 0 0.000000 0 0.000000 0 0.000000 0 0.000000 0 0.000000 0 0.000000 0 0.000000 0 0.000000 0 0.000000 0 0.000000 0 0.000000 0 0.000000 0 0.000000 0 0.000000 0 0.000000 0 0.000000 0 0.000000 0 0.000000 0 0.000000 0 0.000000 0 0.000000 0 0.000000 0 0.000000 0 0.000000 0 0.000000 0 0.000000 3 0.058394 0 0.000000 0 0.000000 0 0.000000 0 0.000000 0 0.000000 0 0.000000 0 0.000000 0 0.000000 0 0.000000 0 0.000000 0 0.000000 0 0.000000 0 0.000000 3 0.126630 0 0.000000 5 0.247592 0 0.000000 4 0.188332 0 0.000000 3 0.157771 0 0.000000 0 0.000000 0 0.000000 0 0.000000 0 0.000000 0 0.000000 0 0.000000 0 0.000000 0 0.000000 0 0.000000 0 0.000000 0 0.000000 0 0.000000 AG 2886407
OPERON2_Y71F9AL.16_arx-1_WBGene00000199 2893718 I - 20 0.885375 0 0.000000 8 0.487572 0 0.000000 5 0.313515 5 0.313515 13 0.599935 0 0.000000 9 0.757974 0 0.000000 30 1.022300 0 0.000000 35 1.434045 0 0.000000 33 0.941974 0 0.000000 51 1.245348 0 0.000000 27 0.967352 0 0.000000 32 1.243973 6 0.233245 92 2.891263 0 0.000000 0 0.000000 42 2.025055 72 2.826347 0 0.000000 20 0.797095 61 2.431141 71 1.009920 1 0.014224 64 1.117291 12 0.209492 36 0.783571 13 0.282956 25 0.486620 14 0.272507 12 0.218018 23 0.417868 8 0.218451 0 0.000000 22 0.634920 0 0.000000 13 0.446399 1 0.034338 0 0.000000 8 0.335569 10 0.338090 7 0.236663 17 0.717571 68 2.870284 106 5.248940 0 0.000000 107 5.037884 0 0.000000 72 3.786495 10 0.525902 105 4.306336 0 0.000000 6 0.104722 25 0.436343 42 0.757707 0 0.000000 70 1.132424 0 0.000000 54 1.026979 2 0.038036 72 1.386961 0 0.000000 AG 2893718
OPERON0_K07C5.1_arx-2_WBGene00000200 10338365 V - 0 0.000000 0 0.000000 1 0.060946 0 0.000000 0 0.000000 0 0.000000 0 0.000000 0 0.000000 0 0.000000 0 0.000000 1 0.034077 0 0.000000 2 0.081945 0 0.000000 2 0.057089 0 0.000000 1 0.024419 0 0.000000 0 0.000000 0 0.000000 0 0.000000 0 0.000000 0 0.000000 0 0.000000 0 0.000000 0 0.000000 0 0.000000 0 0.000000 0 0.000000 0 0.000000 8 0.113794 0 0.000000 1 0.017458 0 0.000000 2 0.043532 0 0.000000 4 0.077859 0 0.000000 0 0.000000 0 0.000000 0 0.000000 0 0.000000 1 0.028860 0 0.000000 0 0.000000 0 0.000000 0 0.000000 0 0.000000 1 0.033809 0 0.000000 0 0.000000 0 0.000000 0 0.000000 0 0.000000 0 0.000000 0 0.000000 0 0.000000 0 0.000000 0 0.000000 0 0.000000 4 0.069815 0 0.000000 0 0.000000 0 0.000000 2 0.032355 0 0.000000 2 0.038036 0 0.000000 1 0.019263 0 0.000000 NOAG NA
OPERON1_Y79H2A.6_arx-3_WBGene00000201 12058465 III - 0 0.000000 0 0.000000 2 0.121893 0 0.000000 5 0.313515 0 0.000000 4 0.184595 0 0.000000 3 0.252658 0 0.000000 4 0.136307 0 0.000000 3 0.122918 0 0.000000 7 0.199813 0 0.000000 3 0.073256 0 0.000000 2 0.071656 0 0.000000 4 0.155497 0 0.000000 0 0.000000 0 0.000000 0 0.000000 0 0.000000 0 0.000000 0 0.000000 0 0.000000 0 0.000000 11 0.156466 0 0.000000 8 0.139661 0 0.000000 8 0.174127 0 0.000000 6 0.116789 0 0.000000 6 0.109009 0 0.000000 7 0.191144 0 0.000000 3 0.086580 0 0.000000 1 0.034338 0 0.000000 2 0.083892 0 0.000000 0 0.000000 0 0.000000 0 0.000000 0 0.000000 0 0.000000 0 0.000000 0 0.000000 0 0.000000 0 0.000000 0 0.000000 0 0.000000 0 0.000000 4 0.069815 0 0.000000 9 0.162366 0 0.000000 10 0.161775 0 0.000000 6 0.114109 0 0.000000 16 0.308214 0 0.000000 AG 12058465
OPERON3_Y6D11A.1_exos-4.2_WBGene00000202 860198 III + 0 0.000000 4 0.177075 0 0.000000 3 0.182839 0 0.000000 4 0.250812 0 0.000000 3 0.138446 0 0.000000 0 0.000000 0 0.000000 3 0.102230 0 0.000000 5 0.204864 0 0.000000 2 0.057089 0 0.000000 15 0.366279 0 0.000000 4 0.143311 0 0.000000 24 0.932979 0 0.000000 35 1.099937 0 0.000000 11 0.530372 0 0.000000 16 0.628077 0 0.000000 22 0.876805 0 0.000000 9 0.128018 0 0.000000 12 0.209492 0 0.000000 9 0.195893 0 0.000000 11 0.214113 0 0.000000 4 0.072673 0 0.000000 3 0.081919 0 0.000000 4 0.115440 0 0.000000 1 0.034338 0 0.000000 1 0.041946 0 0.000000 0 0.000000 0 0.000000 33 1.392932 0 0.000000 19 0.940848 0 0.000000 12 0.564996 0 0.000000 10 0.525902 0 0.000000 12 0.492153 0 0.000000 6 0.104722 0 0.000000 9 0.162366 0 0.000000 6 0.097065 0 0.000000 0 0.000000 0 0.000000 0 0.000000 AG 860198
OPERON0_Y37D8A.1_arx-5_WBGene00000203 12818100 III - 0 0.000000 0 0.000000 0 0.000000 0 0.000000 0 0.000000 0 0.000000 0 0.000000 0 0.000000 0 0.000000 0 0.000000 3 0.102230 0 0.000000 5 0.204864 0 0.000000 1 0.028545 0 0.000000 0 0.000000 0 0.000000 3 0.107484 0 0.000000 0 0.000000 0 0.000000 0 0.000000 0 0.000000 0 0.000000 0 0.000000 0 0.000000 0 0.000000 0 0.000000 1 0.039855 14 0.199139 0 0.000000 8 0.139661 1 0.017458 0 0.000000 0 0.000000 2 0.038930 0 0.000000 0 0.000000 2 0.036336 5 0.136532 0 0.000000 5 0.144300 0 0.000000 1 0.034338 0 0.000000 3 0.125838 0 0.000000 0 0.000000 0 0.000000 0 0.000000 0 0.000000 6 0.297110 0 0.000000 0 0.000000 0 0.000000 0 0.000000 0 0.000000 0 0.000000 0 0.000000 1 0.017454 0 0.000000 8 0.144325 0 0.000000 5 0.080887 0 0.000000 6 0.114109 0 0.000000 6 0.115580 0 0.000000 AG 12818100
OPERON1_C35D10.16_arx-6_WBGene00000204 4878660 III + 17 0.752568 0 0.000000 15 0.914197 0 0.000000 5 0.313515 0 0.000000 14 0.646083 0 0.000000 2 0.168439 0 0.000000 13 0.442997 0 0.000000 9 0.368754 0 0.000000 7 0.199813 0 0.000000 16 0.390697 0 0.000000 10 0.358278 0 0.000000 60 2.332449 0 0.000000 63 1.979886 0 0.000000 36 1.735762 0 0.000000 49 1.923486 0 0.000000 59 2.351431 0 0.000000 41 0.583193 0 0.000000 42 0.733222 0 0.000000 26 0.565912 0 0.000000 26 0.506085 0 0.000000 35 0.635886 0 0.000000 15 0.409595 0 0.000000 5 0.144300 0 0.000000 13 0.446399 0 0.000000 9 0.377515 0 0.000000 6 0.202854 0 0.000000 74 3.123545 0 0.000000 87 4.308093 0 0.000000 93 4.378721 0 0.000000 57 2.997642 0 0.000000 74 3.034942 0 0.000000 17 0.296713 0 0.000000 44 0.793788 0 0.000000 23 0.372082 0 0.000000 25 0.475453 0 0.000000 17 0.327477 0 0.000000 AG 4878660
OPERON2_F35G12.10_asb-1_WBGene00000206 4594870 III - 0 0.000000 0 0.000000 0 0.000000 0 0.000000 0 0.000000 0 0.000000 0 0.000000 0 0.000000 0 0.000000 0 0.000000 0 0.000000 0 0.000000 0 0.000000 0 0.000000 0 0.000000 0 0.000000 0 0.000000 3 0.073256 0 0.000000 0 0.000000 0 0.000000 0 0.000000 0 0.000000 0 0.000000 0 0.000000 0 0.000000 0 0.000000 0 0.000000 0 0.000000 0 0.000000 0 0.000000 0 0.000000 0 0.000000 0 0.000000 0 0.000000 0 0.000000 0 0.000000 0 0.000000 0 0.000000 0 0.000000 0 0.000000 0 0.000000 0 0.000000 0 0.000000 0 0.000000 0 0.000000 0 0.000000 0 0.000000 0 0.000000 0 0.000000 0 0.000000 0 0.000000 0 0.000000 0 0.000000 0 0.000000 0 0.000000 0 0.000000 0 0.000000 0 0.000000 0 0.000000 0 0.000000 0 0.000000 0 0.000000 0 0.000000 2 0.032355 0 0.000000 0 0.000000 0 0.000000 0 0.000000 0 0.000000 NOAG NA
OPERON2_F35G12.10_asb-1_WBGene00000206 4595821 III - 7 0.309881 8 0.354150 0 0.000000 0 0.000000 0 0.000000 0 0.000000 5 0.230744 3 0.138446 0 0.000000 0 0.000000 7 0.238537 4 0.136307 0 0.000000 7 0.286809 5 0.142723 0 0.000000 5 0.122093 4 0.097674 0 0.000000 0 0.000000 37 1.438343 0 0.000000 46 1.445631 0 0.000000 13 0.626803 0 0.000000 13 0.510313 7 0.274784 0 0.000000 27 1.076079 17 0.241812 3 0.042673 7 0.122204 11 0.192034 0 0.000000 4 0.087063 0 0.000000 11 0.214113 0 0.000000 7 0.127177 8 0.218451 0 0.000000 0 0.000000 5 0.144300 3 0.103015 0 0.000000 7 0.293623 0 0.000000 5 0.169045 1 0.033809 5 0.211050 40 1.688403 0 0.000000 27 1.336994 0 0.000000 30 1.412491 3 0.157771 16 0.841443 0 0.000000 26 1.066331 10 0.174537 0 0.000000 16 0.288650 0 0.000000 5 0.080887 10 0.161775 0 0.000000 8 0.152145 0 0.000000 11 0.211897 AG 4595821
OPERON2_F35G12.10_asb-1_WBGene00000206 4595826 III - 0 0.000000 0 0.000000 0 0.000000 0 0.000000 0 0.000000 0 0.000000 0 0.000000 0 0.000000 0 0.000000 0 0.000000 0 0.000000 0 0.000000 0 0.000000 1 0.040973 0 0.000000 3 0.085634 0 0.000000 4 0.097674 0 0.000000 0 0.000000 0 0.000000 0 0.000000 0 0.000000 0 0.000000 0 0.000000 0 0.000000 0 0.000000 0 0.000000 0 0.000000 0 0.000000 0 0.000000 1 0.014224 0 0.000000 1 0.017458 0 0.000000 0 0.000000 0 0.000000 1 0.019465 0 0.000000 0 0.000000 0 0.000000 4 0.109225 0 0.000000 2 0.057720 0 0.000000 0 0.000000 0 0.000000 0 0.000000 0 0.000000 0 0.000000 0 0.000000 0 0.000000 0 0.000000 0 0.000000 0 0.000000 0 0.000000 0 0.000000 0 0.000000 0 0.000000 0 0.000000 0 0.000000 3 0.052361 0 0.000000 1 0.018041 0 0.000000 3 0.048532 0 0.000000 2 0.038036 0 0.000000 2 0.038527 AG 4595821
OPERON0_F02E8.1_asb-2_WBGene00000207 4469759 X + 0 0.000000 0 0.000000 0 0.000000 0 0.000000 0 0.000000 0 0.000000 0 0.000000 0 0.000000 0 0.000000 0 0.000000 0 0.000000 0 0.000000 0 0.000000 0 0.000000 0 0.000000 0 0.000000 0 0.000000 0 0.000000 0 0.000000 0 0.000000 0 0.000000 0 0.000000 0 0.000000 0 0.000000 0 0.000000 0 0.000000 0 0.000000 0 0.000000 0 0.000000 0 0.000000 0 0.000000 0 0.000000 0 0.000000 0 0.000000 5 0.108829 0 0.000000 0 0.000000 0 0.000000 0 0.000000 0 0.000000 0 0.000000 0 0.000000 0 0.000000 0 0.000000 0 0.000000 0 0.000000 0 0.000000 0 0.000000 0 0.000000 0 0.000000 0 0.000000 0 0.000000 0 0.000000 0 0.000000 0 0.000000 0 0.000000 0 0.000000 0 0.000000 0 0.000000 0 0.000000 0 0.000000 0 0.000000 0 0.000000 0 0.000000 0 0.000000 0 0.000000 3 0.057054 0 0.000000 0 0.000000 0 0.000000 NOAG NA
OPERON0_F02E8.1_asb-2_WBGene00000207 4469766 X + 0 0.000000 0 0.000000 1 0.060946 0 0.000000 0 0.000000 0 0.000000 0 0.000000 0 0.000000 0 0.000000 0 0.000000 3 0.102230 0 0.000000 0 0.000000 0 0.000000 0 0.000000 0 0.000000 1 0.024419 0 0.000000 0 0.000000 0 0.000000 4 0.155497 0 0.000000 4 0.125707 5 0.157134 0 0.000000 0 0.000000 0 0.000000 0 0.000000 0 0.000000 0 0.000000 0 0.000000 1 0.014224 0 0.000000 0 0.000000 1 0.021766 0 0.000000 0 0.000000 0 0.000000 7 0.127177 18 0.327027 2 0.054613 0 0.000000 0 0.000000 0 0.000000 9 0.309046 0 0.000000 0 0.000000 0 0.000000 0 0.000000 0 0.000000 0 0.000000 0 0.000000 0 0.000000 11 0.544701 0 0.000000 0 0.000000 0 0.000000 0 0.000000 0 0.000000 0 0.000000 3 0.052361 0 0.000000 0 0.000000 0 0.000000 0 0.000000 0 0.000000 0 0.000000 0 0.000000 8 0.154107 0 0.000000 AG 4469766
OPERON0_F02E8.1_asb-2_WBGene00000207 4469945 X + 0 0.000000 0 0.000000 0 0.000000 0 0.000000 0 0.000000 0 0.000000 0 0.000000 0 0.000000 0 0.000000 0 0.000000 0 0.000000 0 0.000000 0 0.000000 0 0.000000 0 0.000000 0 0.000000 0 0.000000 0 0.000000 0 0.000000 0 0.000000 0 0.000000 0 0.000000 0 0.000000 0 0.000000 0 0.000000 0 0.000000 0 0.000000 0 0.000000 0 0.000000 0 0.000000 0 0.000000 0 0.000000 0 0.000000 0 0.000000 0 0.000000 1 0.021766 0 0.000000 0 0.000000 0 0.000000 0 0.000000 0 0.000000 0 0.000000 0 0.000000 1 0.028860 0 0.000000 0 0.000000 0 0.000000 0 0.000000 0 0.000000 0 0.000000 0 0.000000 0 0.000000 0 0.000000 0 0.000000 0 0.000000 0 0.000000 0 0.000000 0 0.000000 0 0.000000 0 0.000000 0 0.000000 0 0.000000 0 0.000000 0 0.000000 0 0.000000 0 0.000000 0 0.000000 0 0.000000 0 0.000000 1 0.019263 NOAG NA
OPERON3_Y53F4B.15_asc-1_WBGene00000208 15039417 II + 0 0.000000 0 0.000000 0 0.000000 0 0.000000 0 0.000000 0 0.000000 0 0.000000 0 0.000000 0 0.000000 0 0.000000 0 0.000000 0 0.000000 0 0.000000 0 0.000000 0 0.000000 0 0.000000 0 0.000000 1 0.024419 0 0.000000 0 0.000000 0 0.000000 0 0.000000 0 0.000000 1 0.031427 0 0.000000 0 0.000000 0 0.000000 0 0.000000 0 0.000000 0 0.000000 0 0.000000 0 0.000000 0 0.000000 0 0.000000 0 0.000000 0 0.000000 0 0.000000 0 0.000000 0 0.000000 1 0.018168 0 0.000000 0 0.000000 0 0.000000 0 0.000000 0 0.000000 0 0.000000 0 0.000000 0 0.000000 0 0.000000 0 0.000000 0 0.000000 0 0.000000 0 0.000000 0 0.000000 0 0.000000 0 0.000000 0 0.000000 0 0.000000 0 0.000000 0 0.000000 0 0.000000 0 0.000000 0 0.000000 0 0.000000 0 0.000000 0 0.000000 0 0.000000 0 0.000000 0 0.000000 1 0.019263 NOAG NA
OPERON0_K07A12.3_asg-1_WBGene00000209 8692937 I + 0 0.000000 0 0.000000 0 0.000000 0 0.000000 0 0.000000 0 0.000000 0 0.000000 0 0.000000 0 0.000000 0 0.000000 0 0.000000 0 0.000000 0 0.000000 0 0.000000 0 0.000000 0 0.000000 1 0.024419 0 0.000000 0 0.000000 0 0.000000 1 0.038874 0 0.000000 0 0.000000 0 0.000000 1 0.048216 0 0.000000 0 0.000000 0 0.000000 0 0.000000 0 0.000000 1 0.014224 0 0.000000 0 0.000000 0 0.000000 8 0.174127 0 0.000000 2 0.038930 0 0.000000 4 0.072673 0 0.000000 2 0.054613 0 0.000000 3 0.086580 0 0.000000 0 0.000000 0 0.000000 1 0.041946 0 0.000000 0 0.000000 0 0.000000 0 0.000000 0 0.000000 0 0.000000 0 0.000000 0 0.000000 0 0.000000 0 0.000000 0 0.000000 0 0.000000 0 0.000000 1 0.017454 0 0.000000 2 0.036081 0 0.000000 1 0.016177 0 0.000000 2 0.038036 0 0.000000 1 0.019263 0 0.000000 NOAG NA
OPERON0_K07A12.3_asg-1_WBGene00000209 8692946 I + 0 0.000000 0 0.000000 0 0.000000 0 0.000000 2 0.125406 0 0.000000 0 0.000000 0 0.000000 0 0.000000 0 0.000000 0 0.000000 0 0.000000 0 0.000000 0 0.000000 0 0.000000 0 0.000000 0 0.000000 0 0.000000 0 0.000000 0 0.000000 0 0.000000 1 0.038874 0 0.000000 2 0.062854 0 0.000000 0 0.000000 0 0.000000 0 0.000000 0 0.000000 0 0.000000 0 0.000000 0 0.000000 0 0.000000 0 0.000000 0 0.000000 0 0.000000 0 0.000000 1 0.019465 0 0.000000 0 0.000000 0 0.000000 0 0.000000 0 0.000000 0 0.000000 0 0.000000 0 0.000000 0 0.000000 0 0.000000 0 0.000000 0 0.000000 0 0.000000 0 0.000000 0 0.000000 0 0.000000 0 0.000000 0 0.000000 0 0.000000 0 0.000000 0 0.000000 0 0.000000 0 0.000000 0 0.000000 0 0.000000 0 0.000000 0 0.000000 0 0.000000 0 0.000000 0 0.000000 0 0.000000 0 0.000000 AG 8692946
OPERON0_C53B7.4_asg-2_WBGene00000210 6841252 X + 0 0.000000 0 0.000000 0 0.000000 0 0.000000 0 0.000000 0 0.000000 2 0.092298 0 0.000000 0 0.000000 0 0.000000 8 0.272613 0 0.000000 0 0.000000 0 0.000000 0 0.000000 0 0.000000 1 0.024419 0 0.000000 0 0.000000 0 0.000000 0 0.000000 0 0.000000 0 0.000000 0 0.000000 0 0.000000 0 0.000000 0 0.000000 0 0.000000 0 0.000000 0 0.000000 1 0.014224 0 0.000000 2 0.034915 0 0.000000 1 0.021766 0 0.000000 2 0.038930 0 0.000000 1 0.018168 0 0.000000 0 0.000000 0 0.000000 0 0.000000 0 0.000000 0 0.000000 0 0.000000 0 0.000000 0 0.000000 1 0.033809 0 0.000000 0 0.000000 0 0.000000 0 0.000000 0 0.000000 0 0.000000 0 0.000000 0 0.000000 0 0.000000 0 0.000000 0 0.000000 0 0.000000 0 0.000000 0 0.000000 0 0.000000 0 0.000000 0 0.000000 0 0.000000 0 0.000000 0 0.000000 0 0.000000 NOAG NA
OPERON0_Y39B6A.20_asp-1_WBGene00000214 19050755 V - 0 0.000000 0 0.000000 0 0.000000 0 0.000000 0 0.000000 0 0.000000 0 0.000000 0 0.000000 0 0.000000 0 0.000000 0 0.000000 0 0.000000 0 0.000000 0 0.000000 0 0.000000 0 0.000000 0 0.000000 0 0.000000 0 0.000000 0 0.000000 13 0.505364 0 0.000000 0 0.000000 0 0.000000 0 0.000000 0 0.000000 61 2.394544 0 0.000000 464 18.492610 0 0.000000 0 0.000000 0 0.000000 0 0.000000 0 0.000000 0 0.000000 0 0.000000 2 0.038930 0 0.000000 6 0.109009 0 0.000000 0 0.000000 0 0.000000 0 0.000000 0 0.000000 0 0.000000 0 0.000000 0 0.000000 0 0.000000 3 0.101427 0 0.000000 0 0.000000 0 0.000000 7 0.346628 0 0.000000 0 0.000000 0 0.000000 0 0.000000 0 0.000000 0 0.000000 0 0.000000 0 0.000000 0 0.000000 0 0.000000 0 0.000000 0 0.000000 0 0.000000 0 0.000000 0 0.000000 0 0.000000 0 0.000000 AG 19050755
OPERON0_R12H7.2_asp-4_WBGene00000217 13220760 X - 0 0.000000 0 0.000000 0 0.000000 0 0.000000 0 0.000000 0 0.000000 0 0.000000 0 0.000000 0 0.000000 0 0.000000 0 0.000000 0 0.000000 0 0.000000 0 0.000000 0 0.000000 3 0.085634 0 0.000000 0 0.000000 0 0.000000 4 0.143311 0 0.000000 0 0.000000 0 0.000000 0 0.000000 0 0.000000 0 0.000000 0 0.000000 0 0.000000 0 0.000000 0 0.000000 0 0.000000 0 0.000000 0 0.000000 0 0.000000 0 0.000000 0 0.000000 0 0.000000 0 0.000000 0 0.000000 0 0.000000 0 0.000000 0 0.000000 0 0.000000 0 0.000000 0 0.000000 0 0.000000 0 0.000000 0 0.000000 0 0.000000 0 0.000000 0 0.000000 0 0.000000 0 0.000000 0 0.000000 0 0.000000 0 0.000000 0 0.000000 0 0.000000 0 0.000000 0 0.000000 0 0.000000 0 0.000000 0 0.000000 0 0.000000 0 0.000000 0 0.000000 0 0.000000 0 0.000000 0 0.000000 0 0.000000 AG 13220760
OPERON2_F21F8.3_asp-5_WBGene00000218 8272385 V + 0 0.000000 0 0.000000 0 0.000000 0 0.000000 0 0.000000 0 0.000000 0 0.000000 0 0.000000 0 0.000000 0 0.000000 0 0.000000 0 0.000000 0 0.000000 0 0.000000 0 0.000000 0 0.000000 0 0.000000 0 0.000000 0 0.000000 0 0.000000 0 0.000000 0 0.000000 0 0.000000 0 0.000000 0 0.000000 0 0.000000 21 0.824351 0 0.000000 108 4.304314 0 0.000000 0 0.000000 0 0.000000 0 0.000000 0 0.000000 0 0.000000 0 0.000000 0 0.000000 0 0.000000 0 0.000000 0 0.000000 0 0.000000 0 0.000000 0 0.000000 0 0.000000 0 0.000000 0 0.000000 0 0.000000 0 0.000000 0 0.000000 0 0.000000 0 0.000000 0 0.000000 0 0.000000 0 0.000000 0 0.000000 0 0.000000 0 0.000000 0 0.000000 0 0.000000 0 0.000000 0 0.000000 0 0.000000 0 0.000000 0 0.000000 0 0.000000 0 0.000000 0 0.000000 0 0.000000 0 0.000000 0 0.000000 AG 8272385
OPERON0_K08F8.2_atf-2_WBGene00000220 8751986 II + 0 0.000000 0 0.000000 0 0.000000 0 0.000000 0 0.000000 0 0.000000 0 0.000000 0 0.000000 0 0.000000 0 0.000000 0 0.000000 0 0.000000 0 0.000000 0 0.000000 0 0.000000 0 0.000000 7 0.170930 0 0.000000 5 0.179139 0 0.000000 0 0.000000 0 0.000000 0 0.000000 0 0.000000 0 0.000000 0 0.000000 0 0.000000 0 0.000000 0 0.000000 0 0.000000 6 0.085345 0 0.000000 11 0.192034 0 0.000000 21 0.457083 0 0.000000 7 0.136254 2 0.038930 24 0.436036 0 0.000000 0 0.000000 0 0.000000 0 0.000000 0 0.000000 0 0.000000 0 0.000000 4 0.167784 0 0.000000 2 0.067618 0 0.000000 0 0.000000 0 0.000000 0 0.000000 0 0.000000 0 0.000000 0 0.000000 0 0.000000 0 0.000000 0 0.000000 0 0.000000 0 0.000000 0 0.000000 0 0.000000 0 0.000000 3 0.048532 0 0.000000 11 0.209200 0 0.000000 11 0.211897 0 0.000000 AG 8751986
OPERON1_F45E6.2_atf-6_WBGene00000222 12480939 X + 0 0.000000 0 0.000000 0 0.000000 0 0.000000 0 0.000000 0 0.000000 0 0.000000 0 0.000000 0 0.000000 0 0.000000 0 0.000000 0 0.000000 0 0.000000 0 0.000000 1 0.028545 0 0.000000 0 0.000000 0 0.000000 0 0.000000 0 0.000000 0 0.000000 0 0.000000 0 0.000000 0 0.000000 0 0.000000 0 0.000000 1 0.039255 0 0.000000 0 0.000000 0 0.000000 0 0.000000 0 0.000000 0 0.000000 0 0.000000 1 0.021766 0 0.000000 0 0.000000 0 0.000000 0 0.000000 0 0.000000 0 0.000000 0 0.000000 0 0.000000 0 0.000000 0 0.000000 0 0.000000 0 0.000000 0 0.000000 0 0.000000 0 0.000000 0 0.000000 0 0.000000 0 0.000000 0 0.000000 0 0.000000 0 0.000000 0 0.000000 0 0.000000 0 0.000000 0 0.000000 0 0.000000 0 0.000000 0 0.000000 0 0.000000 0 0.000000 0 0.000000 0 0.000000 0 0.000000 1 0.019263 0 0.000000 NOAG NA
OPERON2_C07G2.2_atf-7_WBGene00000223 4494450 III - 0 0.000000 0 0.000000 0 0.000000 0 0.000000 0 0.000000 0 0.000000 0 0.000000 0 0.000000 0 0.000000 0 0.000000 0 0.000000 0 0.000000 1 0.040973 0 0.000000 0 0.000000 0 0.000000 0 0.000000 0 0.000000 0 0.000000 0 0.000000 32 1.243973 0 0.000000 35 1.099937 0 0.000000 11 0.530372 0 0.000000 19 0.745842 0 0.000000 31 1.235498 0 0.000000 0 0.000000 0 0.000000 0 0.000000 0 0.000000 0 0.000000 0 0.000000 0 0.000000 0 0.000000 0 0.000000 0 0.000000 0 0.000000 0 0.000000 0 0.000000 0 0.000000 0 0.000000 0 0.000000 0 0.000000 0 0.000000 1 0.033809 0 0.000000 0 0.000000 0 0.000000 2 0.099037 0 0.000000 0 0.000000 0 0.000000 0 0.000000 0 0.000000 3 0.123038 0 0.000000 0 0.000000 0 0.000000 0 0.000000 0 0.000000 0 0.000000 0 0.000000 0 0.000000 0 0.000000 0 0.000000 0 0.000000 AG 4494450
OPERON2_C07G2.2_atf-7_WBGene00000223 4499043 III - 8 0.354150 0 0.000000 0 0.000000 7 0.426625 4 0.250812 2 0.125406 2 0.092298 1 0.046149 0 0.000000 5 0.421097 0 0.000000 13 0.442997 6 0.245836 0 0.000000 0 0.000000 18 0.513804 10 0.244186 0 0.000000 0 0.000000 6 0.214967 0 0.000000 101 3.926289 20 0.628535 81 2.545568 0 0.000000 41 1.976840 0 0.000000 36 1.413174 0 0.000000 25 0.996369 0 0.000000 67 0.953023 0 0.000000 44 0.768138 0 0.000000 27 0.587678 0 0.000000 42 0.817521 0 0.000000 25 0.454204 0 0.000000 4 0.109225 6 0.173160 2 0.057720 0 0.000000 7 0.240369 0 0.000000 8 0.335569 0 0.000000 4 0.135236 0 0.000000 58 2.448184 0 0.000000 61 3.020617 0 0.000000 50 2.354151 0 0.000000 34 1.788067 19 0.779242 3 0.123038 3 0.052361 3 0.052361 0 0.000000 21 0.378853 19 0.307372 3 0.048532 0 0.000000 6 0.114109 2 0.038527 7 0.134843 AG 4499043
OPERON0_F26D10.9_atgp-1_WBGene00000224 17269337 IV + 0 0.000000 0 0.000000 0 0.000000 0 0.000000 0 0.000000 0 0.000000 0 0.000000 0 0.000000 0 0.000000 0 0.000000 0 0.000000 0 0.000000 0 0.000000 0 0.000000 3 0.085634 0 0.000000 13 0.317442 0 0.000000 5 0.179139 0 0.000000 0 0.000000 0 0.000000 0 0.000000 0 0.000000 0 0.000000 0 0.000000 0 0.000000 0 0.000000 0 0.000000 0 0.000000 4 0.056897 0 0.000000 20 0.349154 0 0.000000 24 0.522381 0 0.000000 48 0.934310 0 0.000000 53 0.962912 0 0.000000 0 0.000000 0 0.000000 7 0.202020 0 0.000000 4 0.137354 0 0.000000 12 0.503353 0 0.000000 21 0.709989 0 0.000000 0 0.000000 0 0.000000 0 0.000000 0 0.000000 0 0.000000 0 0.000000 0 0.000000 7 0.368131 0 0.000000 0 0.000000 0 0.000000 0 0.000000 1 0.018041 0 0.000000 6 0.097065 0 0.000000 12 0.228218 0 0.000000 25 0.481584 0 0.000000 AG 17269342
OPERON0_C38C6.2_atgp-2_WBGene00000225 14641607 II - 0 0.000000 0 0.000000 0 0.000000 0 0.000000 0 0.000000 0 0.000000 0 0.000000 0 0.000000 322 27.118619 0 0.000000 0 0.000000 0 0.000000 0 0.000000 0 0.000000 0 0.000000 0 0.000000 0 0.000000 0 0.000000 0 0.000000 0 0.000000 0 0.000000 0 0.000000 0 0.000000 0 0.000000 0 0.000000 0 0.000000 0 0.000000 0 0.000000 0 0.000000 0 0.000000 0 0.000000 0 0.000000 0 0.000000 0 0.000000 0 0.000000 0 0.000000 0 0.000000 0 0.000000 0 0.000000 0 0.000000 0 0.000000 0 0.000000 0 0.000000 0 0.000000 0 0.000000 0 0.000000 0 0.000000 0 0.000000 0 0.000000 0 0.000000 0 0.000000 0 0.000000 0 0.000000 0 0.000000 0 0.000000 0 0.000000 0 0.000000 0 0.000000 0 0.000000 0 0.000000 0 0.000000 0 0.000000 0 0.000000 0 0.000000 0 0.000000 0 0.000000 0 0.000000 0 0.000000 0 0.000000 0 0.000000 NOAG NA
OPERON0_C38C6.2_atgp-2_WBGene00000225 14641616 II - 0 0.000000 0 0.000000 0 0.000000 6 0.365679 0 0.000000 0 0.000000 0 0.000000 0 0.000000 0 0.000000 0 0.000000 0 0.000000 0 0.000000 0 0.000000 0 0.000000 0 0.000000 0 0.000000 0 0.000000 0 0.000000 0 0.000000 10 0.358278 0 0.000000 0 0.000000 0 0.000000 0 0.000000 0 0.000000 0 0.000000 0 0.000000 0 0.000000 0 0.000000 0 0.000000 0 0.000000 6 0.085345 0 0.000000 8 0.139661 0 0.000000 4 0.087063 0 0.000000 18 0.350366 0 0.000000 20 0.363363 0 0.000000 0 0.000000 0 0.000000 0 0.000000 0 0.000000 0 0.000000 0 0.000000 0 0.000000 0 0.000000 0 0.000000 0 0.000000 0 0.000000 0 0.000000 0 0.000000 0 0.000000 0 0.000000 0 0.000000 0 0.000000 0 0.000000 0 0.000000 0 0.000000 0 0.000000 0 0.000000 0 0.000000 0 0.000000 0 0.000000 0 0.000000 0 0.000000 0 0.000000 0 0.000000 NOAG NA
OPERON0_C38C6.2_atgp-2_WBGene00000225 14644079 II - 0 0.000000 0 0.000000 0 0.000000 0 0.000000 0 0.000000 0 0.000000 0 0.000000 0 0.000000 2 0.168439 0 0.000000 0 0.000000 0 0.000000 2 0.081945 0 0.000000 0 0.000000 0 0.000000 6 0.146512 0 0.000000 18 0.644901 0 0.000000 0 0.000000 0 0.000000 0 0.000000 0 0.000000 1 0.048216 0 0.000000 5 0.196274 0 0.000000 25 0.996369 0 0.000000 10 0.142242 0 0.000000 12 0.209492 0 0.000000 13 0.282956 0 0.000000 8 0.155718 0 0.000000 20 0.363363 0 0.000000 0 0.000000 0 0.000000 0 0.000000 0 0.000000 0 0.000000 0 0.000000 0 0.000000 0 0.000000 0 0.000000 0 0.000000 0 0.000000 0 0.000000 0 0.000000 0 0.000000 4 0.188332 0 0.000000 10 0.525902 0 0.000000 29 1.189369 0 0.000000 0 0.000000 0 0.000000 0 0.000000 0 0.000000 1 0.016177 0 0.000000 0 0.000000 0 0.000000 1 0.019263 0 0.000000 AG 14644079
OPERON1_T06E4.3_atl-1_WBGene00000226 9638961 V - 0 0.000000 0 0.000000 0 0.000000 0 0.000000 0 0.000000 0 0.000000 0 0.000000 0 0.000000 0 0.000000 0 0.000000 0 0.000000 0 0.000000 0 0.000000 0 0.000000 0 0.000000 0 0.000000 0 0.000000 0 0.000000 0 0.000000 0 0.000000 0 0.000000 0 0.000000 6 0.188561 0 0.000000 0 0.000000 0 0.000000 3 0.117764 0 0.000000 0 0.000000 0 0.000000 0 0.000000 0 0.000000 0 0.000000 0 0.000000 0 0.000000 0 0.000000 2 0.038930 0 0.000000 0 0.000000 0 0.000000 0 0.000000 0 0.000000 0 0.000000 0 0.000000 0 0.000000 0 0.000000 0 0.000000 0 0.000000 0 0.000000 0 0.000000 0 0.000000 0 0.000000 3 0.148555 0 0.000000 0 0.000000 0 0.000000 0 0.000000 0 0.000000 0 0.000000 0 0.000000 0 0.000000 0 0.000000 0 0.000000 0 0.000000 0 0.000000 0 0.000000 0 0.000000 0 0.000000 0 0.000000 0 0.000000 AG 9638961
OPERON1_T06E4.3_atl-1_WBGene00000226 9645472 V - 0 0.000000 0 0.000000 0 0.000000 0 0.000000 0 0.000000 0 0.000000 0 0.000000 0 0.000000 0 0.000000 0 0.000000 0 0.000000 0 0.000000 2 0.081945 0 0.000000 0 0.000000 0 0.000000 0 0.000000 0 0.000000 0 0.000000 0 0.000000 0 0.000000 0 0.000000 8 0.251414 0 0.000000 1 0.048216 0 0.000000 0 0.000000 0 0.000000 6 0.239129 0 0.000000 0 0.000000 0 0.000000 0 0.000000 0 0.000000 0 0.000000 0 0.000000 0 0.000000 0 0.000000 0 0.000000 0 0.000000 0 0.000000 0 0.000000 0 0.000000 0 0.000000 0 0.000000 0 0.000000 0 0.000000 0 0.000000 0 0.000000 0 0.000000 16 0.675361 0 0.000000 10 0.495183 0 0.000000 0 0.000000 0 0.000000 3 0.157771 0 0.000000 0 0.000000 0 0.000000 0 0.000000 0 0.000000 0 0.000000 0 0.000000 0 0.000000 0 0.000000 0 0.000000 0 0.000000 0 0.000000 0 0.000000 AG 9645472
OPERON0_Y48G1BL.2_atm-1_WBGene00000227 183364 I + 7 0.309881 0 0.000000 1 0.060946 0 0.000000 0 0.000000 0 0.000000 0 0.000000 0 0.000000 0 0.000000 0 0.000000 4 0.136307 0 0.000000 0 0.000000 0 0.000000 4 0.114179 0 0.000000 0 0.000000 0 0.000000 0 0.000000 0 0.000000 44 1.710462 0 0.000000 37 1.162790 0 0.000000 12 0.578587 0 0.000000 21 0.824351 0 0.000000 21 0.836950 0 0.000000 8 0.113794 0 0.000000 7 0.122204 0 0.000000 3 0.065298 0 0.000000 9 0.175183 0 0.000000 0 0.000000 0 0.000000 1 0.027306 0 0.000000 0 0.000000 0 0.000000 0 0.000000 0 0.000000 0 0.000000 0 0.000000 0 0.000000 0 0.000000 64 2.701444 0 0.000000 37 1.832177 0 0.000000 26 1.224159 0 0.000000 14 0.736263 0 0.000000 0 0.000000 0 0.000000 3 0.052361 0 0.000000 2 0.036081 0 0.000000 5 0.080887 0 0.000000 0 0.000000 0 0.000000 0 0.000000 0 0.000000 AG 183364
OPERON1_W04D2.1_atn-1_WBGene00000228 12478413 V + 6 0.265612 0 0.000000 0 0.000000 0 0.000000 0 0.000000 0 0.000000 7 0.323042 0 0.000000 0 0.000000 0 0.000000 0 0.000000 0 0.000000 4 0.163891 0 0.000000 4 0.114179 0 0.000000 18 0.439535 0 0.000000 22 0.788213 0 0.000000 0 0.000000 0 0.000000 0 0.000000 0 0.000000 0 0.000000 0 0.000000 4 0.157019 0 0.000000 11 0.438402 0 0.000000 0 0.000000 0 0.000000 2 0.034915 0 0.000000 9 0.195893 0 0.000000 7 0.136254 0 0.000000 22 0.399699 0 0.000000 0 0.000000 0 0.000000 0 0.000000 0 0.000000 8 0.274707 0 0.000000 19 0.796976 0 0.000000 34 1.149506 0 0.000000 34 1.435142 0 0.000000 32 1.584586 0 0.000000 35 1.647906 0 0.000000 52 2.734691 0 0.000000 80 3.281018 0 0.000000 10 0.174537 0 0.000000 17 0.306691 0 0.000000 7 0.113242 0 0.000000 21 0.399381 0 0.000000 33 0.635691 0 0.000000 AG 12478413
OPERON1_C34E10.6_atp-2_WBGene00000229 5228417 III + 3 0.132806 0 0.000000 7 0.426625 0 0.000000 3 0.188109 0 0.000000 4 0.184595 0 0.000000 3 0.252658 0 0.000000 5 0.170383 0 0.000000 5 0.204864 0 0.000000 4 0.114179 0 0.000000 9 0.219767 0 0.000000 2 0.071656 0 0.000000 0 0.000000 0 0.000000 0 0.000000 2 0.062854 0 0.000000 0 0.000000 3 0.117764 0 0.000000 0 0.000000 0 0.000000 53 0.753884 2 0.028448 80 1.396614 0 0.000000 49 1.066527 0 0.000000 67 1.304141 0 0.000000 77 1.398948 0 0.000000 27 0.737271 2 0.054613 16 0.461760 0 0.000000 14 0.480738 0 0.000000 11 0.461407 0 0.000000 12 0.405708 0 0.000000 0 0.000000 0 0.000000 0 0.000000 3 0.148555 0 0.000000 0 0.000000 0 0.000000 1 0.052590 6 0.246076 0 0.000000 27 0.471251 0 0.000000 32 0.577300 1 0.018041 31 0.501502 0 0.000000 37 0.703671 0 0.000000 31 0.597164 0 0.000000 AG 5228417
OPERON1_C34E10.6_atp-2_WBGene00000229 5228601 III + 0 0.000000 0 0.000000 0 0.000000 0 0.000000 0 0.000000 0 0.000000 0 0.000000 0 0.000000 0 0.000000 0 0.000000 0 0.000000 0 0.000000 0 0.000000 0 0.000000 0 0.000000 0 0.000000 0 0.000000 0 0.000000 0 0.000000 0 0.000000 0 0.000000 0 0.000000 0 0.000000 0 0.000000 0 0.000000 0 0.000000 0 0.000000 0 0.000000 0 0.000000 0 0.000000 0 0.000000 0 0.000000 0 0.000000 0 0.000000 1 0.021766 0 0.000000 0 0.000000 0 0.000000 4 0.072673 0 0.000000 0 0.000000 0 0.000000 0 0.000000 0 0.000000 0 0.000000 0 0.000000 0 0.000000 0 0.000000 0 0.000000 0 0.000000 0 0.000000 0 0.000000 0 0.000000 0 0.000000 0 0.000000 0 0.000000 0 0.000000 0 0.000000 0 0.000000 0 0.000000 0 0.000000 0 0.000000 0 0.000000 0 0.000000 0 0.000000 0 0.000000 0 0.000000 0 0.000000 0 0.000000 0 0.000000 AG 5228601
OPERON1_F27C1.7_atp-3_WBGene00000230 5429623 I - 37 1.637943 0 0.000000 19 1.157983 0 0.000000 14 0.877843 0 0.000000 18 0.830679 0 0.000000 16 1.347509 0 0.000000 31 1.056377 0 0.000000 26 1.065291 0 0.000000 23 0.656528 0 0.000000 33 0.805814 0 0.000000 33 1.182319 0 0.000000 176 6.841850 0 0.000000 249 7.825265 0 0.000000 85 4.098326 0 0.000000 210 8.243513 0 0.000000 324 12.912943 0 0.000000 74 1.052592 0 0.000000 85 1.483903 0 0.000000 60 1.305952 0 0.000000 77 1.498789 0 0.000000 104 1.889488 0 0.000000 21 0.573433 0 0.000000 19 0.548340 0 0.000000 10 0.343384 0 0.000000 7 0.293623 0 0.000000 6 0.202854 0 0.000000 302 12.747440 0 0.000000 145 7.180154 0 0.000000 172 8.098280 0 0.000000 157 8.256663 0 0.000000 175 7.177227 0 0.000000 33 0.575973 0 0.000000 50 0.902032 0 0.000000 43 0.695632 0 0.000000 33 0.627599 0 0.000000 45 0.866851 0 0.000000 AG 5429623
OPERON1_F27C1.7_atp-3_WBGene00000230 5429830 I - 0 0.000000 0 0.000000 0 0.000000 0 0.000000 0 0.000000 0 0.000000 0 0.000000 0 0.000000 0 0.000000 0 0.000000 0 0.000000 0 0.000000 0 0.000000 0 0.000000 0 0.000000 0 0.000000 0 0.000000 0 0.000000 0 0.000000 0 0.000000 0 0.000000 0 0.000000 0 0.000000 0 0.000000 0 0.000000 0 0.000000 0 0.000000 0 0.000000 0 0.000000 0 0.000000 0 0.000000 0 0.000000 0 0.000000 0 0.000000 0 0.000000 0 0.000000 0 0.000000 0 0.000000 1 0.018168 0 0.000000 1 0.027306 0 0.000000 0 0.000000 0 0.000000 0 0.000000 0 0.000000 0 0.000000 0 0.000000 1 0.033809 0 0.000000 0 0.000000 0 0.000000 0 0.000000 0 0.000000 0 0.000000 0 0.000000 0 0.000000 0 0.000000 0 0.000000 0 0.000000 0 0.000000 0 0.000000 0 0.000000 0 0.000000 0 0.000000 0 0.000000 0 0.000000 0 0.000000 0 0.000000 0 0.000000 AG 5429826
OPERON0_D2045.1_atx-2_WBGene00000231 10461628 III + 0 0.000000 0 0.000000 0 0.000000 0 0.000000 0 0.000000 0 0.000000 0 0.000000 0 0.000000 0 0.000000 0 0.000000 2 0.068153 0 0.000000 0 0.000000 0 0.000000 0 0.000000 0 0.000000 3 0.073256 0 0.000000 0 0.000000 0 0.000000 1 0.038874 0 0.000000 0 0.000000 0 0.000000 0 0.000000 0 0.000000 0 0.000000 0 0.000000 0 0.000000 0 0.000000 11 0.156466 0 0.000000 3 0.052373 0 0.000000 1 0.021766 0 0.000000 0 0.000000 0 0.000000 0 0.000000 0 0.000000 12 0.327676 0 0.000000 1 0.028860 0 0.000000 1 0.034338 0 0.000000 0 0.000000 0 0.000000 0 0.000000 0 0.000000 0 0.000000 0 0.000000 0 0.000000 0 0.000000 0 0.000000 0 0.000000 0 0.000000 0 0.000000 0 0.000000 0 0.000000 5 0.087269 0 0.000000 6 0.108244 0 0.000000 11 0.177952 0 0.000000 2 0.038036 0 0.000000 1 0.019263 0 0.000000 AG 10461628
OPERON2_B0464.7_baf-1_WBGene00000235 9467464 III + 0 0.000000 0 0.000000 0 0.000000 0 0.000000 0 0.000000 0 0.000000 0 0.000000 1 0.046149 0 0.000000 0 0.000000 0 0.000000 0 0.000000 0 0.000000 1 0.040973 0 0.000000 0 0.000000 0 0.000000 0 0.000000 0 0.000000 1 0.035828 0 0.000000 5 0.194371 8 0.251414 0 0.000000 0 0.000000 4 0.192862 0 0.000000 1 0.039255 0 0.000000 0 0.000000 0 0.000000 2 0.028448 0 0.000000 2 0.034915 0 0.000000 4 0.087063 0 0.000000 2 0.038930 0 0.000000 1 0.018168 0 0.000000 3 0.081919 0 0.000000 0 0.000000 2 0.068677 0 0.000000 0 0.000000 0 0.000000 0 0.000000 0 0.000000 0 0.000000 6 0.253260 0 0.000000 3 0.148555 0 0.000000 6 0.282498 0 0.000000 4 0.210361 0 0.000000 3 0.123038 0 0.000000 0 0.000000 0 0.000000 1 0.018041 0 0.000000 0 0.000000 0 0.000000 1 0.019018 0 0.000000 1 0.019263 AG 9467464
OPERON2_F57B10.11_bag-1_WBGene00000236 6564451 I - 0 0.000000 0 0.000000 0 0.000000 0 0.000000 0 0.000000 0 0.000000 0 0.000000 0 0.000000 0 0.000000 0 0.000000 0 0.000000 0 0.000000 0 0.000000 0 0.000000 0 0.000000 0 0.000000 0 0.000000 0 0.000000 0 0.000000 0 0.000000 0 0.000000 1 0.038874 0 0.000000 3 0.094280 0 0.000000 0 0.000000 0 0.000000 0 0.000000 0 0.000000 0 0.000000 0 0.000000 1 0.014224 0 0.000000 0 0.000000 0 0.000000 0 0.000000 0 0.000000 0 0.000000 0 0.000000 0 0.000000 0 0.000000 0 0.000000 0 0.000000 0 0.000000 0 0.000000 0 0.000000 0 0.000000 0 0.000000 0 0.000000 0 0.000000 0 0.000000 6 0.253260 0 0.000000 3 0.148555 0 0.000000 0 0.000000 0 0.000000 1 0.052590 0 0.000000 0 0.000000 0 0.000000 0 0.000000 0 0.000000 0 0.000000 0 0.000000 0 0.000000 0 0.000000 0 0.000000 0 0.000000 0 0.000000 AG 6564451
OPERON2_F57B10.11_bag-1_WBGene00000236 6564461 I - 0 0.000000 0 0.000000 0 0.000000 0 0.000000 0 0.000000 0 0.000000 0 0.000000 0 0.000000 0 0.000000 0 0.000000 0 0.000000 0 0.000000 0 0.000000 0 0.000000 2 0.057089 0 0.000000 1 0.024419 0 0.000000 0 0.000000 0 0.000000 0 0.000000 0 0.000000 0 0.000000 0 0.000000 0 0.000000 0 0.000000 0 0.000000 0 0.000000 0 0.000000 0 0.000000 3 0.042673 0 0.000000 0 0.000000 0 0.000000 0 0.000000 0 0.000000 2 0.038930 0 0.000000 0 0.000000 0 0.000000 1 0.027306 0 0.000000 0 0.000000 0 0.000000 0 0.000000 0 0.000000 0 0.000000 0 0.000000 3 0.101427 0 0.000000 0 0.000000 0 0.000000 0 0.000000 0 0.000000 0 0.000000 0 0.000000 0 0.000000 0 0.000000 0 0.000000 0 0.000000 0 0.000000 0 0.000000 1 0.018041 0 0.000000 0 0.000000 0 0.000000 0 0.000000 0 0.000000 0 0.000000 0 0.000000 NOAG NA
OPERON0_Y71F9AR.1_bam-2_WBGene00000237 2957910 I - 0 0.000000 0 0.000000 0 0.000000 0 0.000000 0 0.000000 0 0.000000 0 0.000000 0 0.000000 1 0.084219 0 0.000000 0 0.000000 0 0.000000 0 0.000000 0 0.000000 0 0.000000 0 0.000000 1 0.024419 0 0.000000 3 0.107484 0 0.000000 0 0.000000 0 0.000000 0 0.000000 0 0.000000 0 0.000000 0 0.000000 0 0.000000 0 0.000000 0 0.000000 0 0.000000 0 0.000000 0 0.000000 0 0.000000 0 0.000000 0 0.000000 0 0.000000 1 0.019465 0 0.000000 1 0.018168 0 0.000000 0 0.000000 0 0.000000 0 0.000000 0 0.000000 0 0.000000 0 0.000000 2 0.083892 0 0.000000 0 0.000000 0 0.000000 0 0.000000 0 0.000000 0 0.000000 0 0.000000 0 0.000000 0 0.000000 0 0.000000 0 0.000000 0 0.000000 0 0.000000 0 0.000000 0 0.000000 0 0.000000 0 0.000000 0 0.000000 0 0.000000 1 0.019018 0 0.000000 2 0.038527 0 0.000000 AG 2957910
OPERON0_C54D1.6_bar-1_WBGene00000238 7170631 X - 0 0.000000 0 0.000000 0 0.000000 0 0.000000 0 0.000000 0 0.000000 0 0.000000 0 0.000000 0 0.000000 0 0.000000 0 0.000000 0 0.000000 0 0.000000 0 0.000000 0 0.000000 0 0.000000 3 0.073256 0 0.000000 0 0.000000 0 0.000000 0 0.000000 0 0.000000 0 0.000000 0 0.000000 0 0.000000 0 0.000000 0 0.000000 0 0.000000 0 0.000000 0 0.000000 0 0.000000 0 0.000000 0 0.000000 0 0.000000 0 0.000000 0 0.000000 1 0.019465 0 0.000000 3 0.054504 0 0.000000 0 0.000000 0 0.000000 0 0.000000 0 0.000000 0 0.000000 0 0.000000 0 0.000000 0 0.000000 0 0.000000 0 0.000000 0 0.000000 0 0.000000 0 0.000000 0 0.000000 0 0.000000 0 0.000000 0 0.000000 0 0.000000 0 0.000000 0 0.000000 0 0.000000 0 0.000000 0 0.000000 0 0.000000 0 0.000000 0 0.000000 0 0.000000 0 0.000000 0 0.000000 0 0.000000 NOAG NA
OPERON3_T13C5.5_bca-1_WBGene00000245 6204746 X - 0 0.000000 0 0.000000 0 0.000000 0 0.000000 0 0.000000 0 0.000000 0 0.000000 0 0.000000 0 0.000000 0 0.000000 0 0.000000 0 0.000000 0 0.000000 0 0.000000 0 0.000000 0 0.000000 0 0.000000 0 0.000000 0 0.000000 0 0.000000 0 0.000000 4 0.155497 0 0.000000 1 0.031427 0 0.000000 0 0.000000 0 0.000000 0 0.000000 0 0.000000 0 0.000000 0 0.000000 0 0.000000 0 0.000000 0 0.000000 0 0.000000 0 0.000000 0 0.000000 0 0.000000 0 0.000000 0 0.000000 0 0.000000 0 0.000000 0 0.000000 0 0.000000 0 0.000000 0 0.000000 0 0.000000 0 0.000000 0 0.000000 0 0.000000 0 0.000000 0 0.000000 0 0.000000 0 0.000000 0 0.000000 0 0.000000 0 0.000000 0 0.000000 0 0.000000 0 0.000000 0 0.000000 0 0.000000 0 0.000000 0 0.000000 0 0.000000 0 0.000000 0 0.000000 0 0.000000 0 0.000000 0 0.000000 AG 6204746
OPERON1_T19E7.3_bec-1_WBGene00000247 5664425 IV - 7 0.309881 0 0.000000 0 0.000000 0 0.000000 0 0.000000 0 0.000000 3 0.138446 0 0.000000 1 0.084219 0 0.000000 13 0.442997 0 0.000000 3 0.122918 0 0.000000 13 0.371081 0 0.000000 14 0.341860 0 0.000000 11 0.394106 0 0.000000 15 0.583112 0 0.000000 27 0.848523 0 0.000000 9 0.433940 0 0.000000 19 0.745842 0 0.000000 24 0.956514 0 0.000000 0 0.000000 0 0.000000 4 0.069831 0 0.000000 3 0.065298 0 0.000000 0 0.000000 6 0.116789 8 0.145345 0 0.000000 3 0.081919 0 0.000000 0 0.000000 0 0.000000 3 0.103015 0 0.000000 10 0.419461 0 0.000000 6 0.202854 0 0.000000 19 0.801991 0 0.000000 30 1.485549 0 0.000000 26 1.224159 0 0.000000 26 1.367346 0 0.000000 25 1.025318 0 0.000000 9 0.157084 0 0.000000 5 0.090203 0 0.000000 8 0.129420 0 0.000000 2 0.038036 0 0.000000 14 0.269687 0 0.000000 AG 5664425
OPERON1_C54C6.2_ben-1_WBGene00000248 3541632 III - 0 0.000000 0 0.000000 0 0.000000 0 0.000000 4 0.250812 0 0.000000 0 0.000000 0 0.000000 0 0.000000 0 0.000000 10 0.340767 0 0.000000 5 0.204864 0 0.000000 7 0.199813 0 0.000000 35 0.854651 0 0.000000 36 1.289803 0 0.000000 0 0.000000 0 0.000000 0 0.000000 0 0.000000 0 0.000000 0 0.000000 0 0.000000 0 0.000000 0 0.000000 0 0.000000 2 0.028448 0 0.000000 2 0.034915 0 0.000000 3 0.065298 0 0.000000 6 0.116789 0 0.000000 4 0.072673 0 0.000000 1 0.027306 0 0.000000 1 0.028860 0 0.000000 3 0.103015 0 0.000000 7 0.293623 0 0.000000 2 0.067618 0 0.000000 0 0.000000 0 0.000000 0 0.000000 0 0.000000 0 0.000000 0 0.000000 0 0.000000 0 0.000000 0 0.000000 0 0.000000 0 0.000000 0 0.000000 5 0.090203 0 0.000000 10 0.161775 0 0.000000 14 0.266254 0 0.000000 19 0.366004 0 0.000000 NOAG NA
OPERON1_T27F2.3_bir-1_WBGene00000249 11644754 V + 2 0.088537 0 0.000000 0 0.000000 0 0.000000 1 0.062703 0 0.000000 1 0.046149 0 0.000000 2 0.168439 0 0.000000 2 0.068153 0 0.000000 2 0.081945 0 0.000000 0 0.000000 0 0.000000 3 0.073256 0 0.000000 0 0.000000 0 0.000000 0 0.000000 0 0.000000 1 0.031427 0 0.000000 0 0.000000 0 0.000000 0 0.000000 0 0.000000 0 0.000000 0 0.000000 4 0.056897 0 0.000000 4 0.069831 0 0.000000 0 0.000000 0 0.000000 0 0.000000 0 0.000000 0 0.000000 0 0.000000 4 0.109225 0 0.000000 0 0.000000 0 0.000000 1 0.034338 0 0.000000 0 0.000000 0 0.000000 0 0.000000 0 0.000000 2 0.084420 0 0.000000 0 0.000000 0 0.000000 0 0.000000 0 0.000000 0 0.000000 0 0.000000 0 0.000000 0 0.000000 4 0.069815 0 0.000000 2 0.036081 0 0.000000 7 0.113242 0 0.000000 0 0.000000 0 0.000000 0 0.000000 0 0.000000 NOAG NA
OPERON0_F56C11.1_bli-3_WBGene00000253 154854 I - 0 0.000000 0 0.000000 0 0.000000 0 0.000000 0 0.000000 0 0.000000 0 0.000000 0 0.000000 0 0.000000 0 0.000000 0 0.000000 0 0.000000 0 0.000000 0 0.000000 0 0.000000 0 0.000000 0 0.000000 0 0.000000 1 0.035828 0 0.000000 0 0.000000 0 0.000000 0 0.000000 0 0.000000 0 0.000000 0 0.000000 0 0.000000 0 0.000000 0 0.000000 0 0.000000 1 0.014224 0 0.000000 1 0.017458 0 0.000000 0 0.000000 0 0.000000 0 0.000000 0 0.000000 0 0.000000 0 0.000000 0 0.000000 0 0.000000 0 0.000000 0 0.000000 0 0.000000 0 0.000000 0 0.000000 0 0.000000 0 0.000000 0 0.000000 0 0.000000 0 0.000000 0 0.000000 0 0.000000 0 0.000000 0 0.000000 0 0.000000 0 0.000000 0 0.000000 0 0.000000 0 0.000000 0 0.000000 0 0.000000 0 0.000000 0 0.000000 0 0.000000 0 0.000000 0 0.000000 0 0.000000 0 0.000000 NOAG NA
OPERON0_K04F10.4_bli-4_WBGene00000254 6342231 I + 0 0.000000 0 0.000000 1 0.060946 0 0.000000 0 0.000000 0 0.000000 0 0.000000 0 0.000000 2 0.168439 0 0.000000 0 0.000000 0 0.000000 0 0.000000 0 0.000000 0 0.000000 0 0.000000 1 0.024419 0 0.000000 0 0.000000 0 0.000000 0 0.000000 0 0.000000 0 0.000000 0 0.000000 0 0.000000 0 0.000000 0 0.000000 0 0.000000 0 0.000000 0 0.000000 4 0.056897 0 0.000000 0 0.000000 0 0.000000 2 0.043532 0 0.000000 4 0.077859 0 0.000000 4 0.072673 0 0.000000 6 0.163838 0 0.000000 1 0.028860 0 0.000000 5 0.171692 0 0.000000 3 0.125838 0 0.000000 4 0.135236 0 0.000000 0 0.000000 0 0.000000 0 0.000000 0 0.000000 0 0.000000 0 0.000000 0 0.000000 0 0.000000 0 0.000000 0 0.000000 1 0.017454 0 0.000000 0 0.000000 0 0.000000 4 0.064710 0 0.000000 7 0.133127 0 0.000000 13 0.250424 0 0.000000 AG 6342231
OPERON0_F23B12.8_bmk-1_WBGene00000257 14456733 V - 0 0.000000 0 0.000000 0 0.000000 0 0.000000 0 0.000000 0 0.000000 0 0.000000 0 0.000000 0 0.000000 0 0.000000 0 0.000000 0 0.000000 0 0.000000 0 0.000000 3 0.085634 0 0.000000 1 0.024419 0 0.000000 0 0.000000 0 0.000000 0 0.000000 0 0.000000 0 0.000000 0 0.000000 0 0.000000 0 0.000000 0 0.000000 0 0.000000 0 0.000000 0 0.000000 0 0.000000 0 0.000000 0 0.000000 0 0.000000 0 0.000000 0 0.000000 0 0.000000 0 0.000000 0 0.000000 0 0.000000 0 0.000000 0 0.000000 0 0.000000 0 0.000000 0 0.000000 0 0.000000 0 0.000000 0 0.000000 0 0.000000 0 0.000000 0 0.000000 0 0.000000 0 0.000000 0 0.000000 0 0.000000 0 0.000000 0 0.000000 0 0.000000 0 0.000000 0 0.000000 1 0.017454 0 0.000000 3 0.054122 0 0.000000 0 0.000000 0 0.000000 0 0.000000 0 0.000000 0 0.000000 0 0.000000 AG 14456737
OPERON0_F23B12.8_bmk-1_WBGene00000257 14456737 V - 0 0.000000 0 0.000000 0 0.000000 0 0.000000 0 0.000000 0 0.000000 0 0.000000 0 0.000000 0 0.000000 0 0.000000 0 0.000000 0 0.000000 0 0.000000 0 0.000000 0 0.000000 0 0.000000 0 0.000000 0 0.000000 0 0.000000 0 0.000000 0 0.000000 0 0.000000 0 0.000000 0 0.000000 0 0.000000 0 0.000000 0 0.000000 0 0.000000 0 0.000000 0 0.000000 0 0.000000 0 0.000000 0 0.000000 0 0.000000 0 0.000000 0 0.000000 0 0.000000 0 0.000000 0 0.000000 0 0.000000 0 0.000000 0 0.000000 0 0.000000 0 0.000000 0 0.000000 0 0.000000 0 0.000000 0 0.000000 0 0.000000 0 0.000000 0 0.000000 0 0.000000 5 0.247592 0 0.000000 0 0.000000 0 0.000000 0 0.000000 0 0.000000 0 0.000000 0 0.000000 1 0.017454 0 0.000000 1 0.018041 0 0.000000 0 0.000000 0 0.000000 0 0.000000 0 0.000000 0 0.000000 0 0.000000 AG 14456737
OPERON0_F54B11.6_bra-1_WBGene00000262 13598449 X + 0 0.000000 0 0.000000 1 0.060946 0 0.000000 0 0.000000 0 0.000000 0 0.000000 0 0.000000 0 0.000000 0 0.000000 7 0.238537 0 0.000000 9 0.368754 0 0.000000 11 0.313991 0 0.000000 13 0.317442 0 0.000000 3 0.107484 0 0.000000 0 0.000000 0 0.000000 3 0.094280 0 0.000000 0 0.000000 0 0.000000 0 0.000000 0 0.000000 2 0.079710 0 0.000000 1 0.014224 0 0.000000 0 0.000000 0 0.000000 0 0.000000 0 0.000000 0 0.000000 0 0.000000 2 0.036336 0 0.000000 0 0.000000 0 0.000000 0 0.000000 0 0.000000 0 0.000000 0 0.000000 0 0.000000 0 0.000000 0 0.000000 0 0.000000 11 0.464311 0 0.000000 6 0.297110 0 0.000000 3 0.141249 0 0.000000 3 0.157771 0 0.000000 7 0.287089 0 0.000000 0 0.000000 0 0.000000 4 0.072163 0 0.000000 0 0.000000 0 0.000000 0 0.000000 0 0.000000 0 0.000000 0 0.000000 AG 13598449
OPERON0_F54B11.6_bra-1_WBGene00000262 13598469 X + 1 0.044269 0 0.000000 0 0.000000 0 0.000000 0 0.000000 0 0.000000 2 0.092298 0 0.000000 3 0.252658 0 0.000000 7 0.238537 0 0.000000 17 0.696536 0 0.000000 13 0.371081 0 0.000000 41 1.001162 0 0.000000 10 0.358278 0 0.000000 16 0.621986 0 0.000000 24 0.754242 0 0.000000 7 0.337509 0 0.000000 0 0.000000 0 0.000000 20 0.797095 0 0.000000 12 0.170691 0 0.000000 9 0.157119 0 0.000000 3 0.065298 0 0.000000 3 0.058394 0 0.000000 12 0.218018 0 0.000000 3 0.081919 0 0.000000 0 0.000000 0 0.000000 0 0.000000 0 0.000000 0 0.000000 0 0.000000 3 0.101427 0 0.000000 35 1.477352 0 0.000000 38 1.881696 0 0.000000 55 2.589566 0 0.000000 27 1.419936 0 0.000000 33 1.353420 0 0.000000 3 0.052361 0 0.000000 2 0.036081 0 0.000000 2 0.032355 0 0.000000 5 0.095091 0 0.000000 6 0.115580 0 0.000000 AG 13598469
OPERON1_F23H11.5_F23H11.5_WBGene00000263 910582 III - 0 0.000000 0 0.000000 0 0.000000 0 0.000000 0 0.000000 0 0.000000 0 0.000000 0 0.000000 0 0.000000 0 0.000000 0 0.000000 0 0.000000 0 0.000000 0 0.000000 0 0.000000 0 0.000000 1 0.024419 0 0.000000 0 0.000000 0 0.000000 0 0.000000 0 0.000000 0 0.000000 0 0.000000 0 0.000000 0 0.000000 0 0.000000 0 0.000000 0 0.000000 0 0.000000 0 0.000000 0 0.000000 0 0.000000 0 0.000000 0 0.000000 0 0.000000 0 0.000000 0 0.000000 0 0.000000 0 0.000000 2 0.054613 0 0.000000 2 0.057720 0 0.000000 0 0.000000 0 0.000000 0 0.000000 0 0.000000 0 0.000000 0 0.000000 0 0.000000 0 0.000000 0 0.000000 0 0.000000 0 0.000000 0 0.000000 0 0.000000 0 0.000000 0 0.000000 0 0.000000 0 0.000000 0 0.000000 0 0.000000 0 0.000000 0 0.000000 0 0.000000 0 0.000000 0 0.000000 0 0.000000 0 0.000000 AG 910582
OPERON1_F23H11.5_F23H11.5_WBGene00000263 910660 III - 1 0.044269 0 0.000000 0 0.000000 0 0.000000 2 0.125406 0 0.000000 3 0.138446 0 0.000000 0 0.000000 0 0.000000 5 0.170383 0 0.000000 3 0.122918 0 0.000000 3 0.085634 0 0.000000 0 0.000000 0 0.000000 0 0.000000 0 0.000000 0 0.000000 0 0.000000 0 0.000000 0 0.000000 0 0.000000 0 0.000000 0 0.000000 0 0.000000 0 0.000000 0 0.000000 12 0.170691 0 0.000000 14 0.244407 2 0.034915 13 0.282956 6 0.130595 11 0.214113 3 0.058394 4 0.072673 0 0.000000 29 0.791884 0 0.000000 10 0.288600 0 0.000000 10 0.343384 0 0.000000 4 0.167784 0 0.000000 3 0.101427 0 0.000000 0 0.000000 5 0.211050 0 0.000000 0 0.000000 0 0.000000 0 0.000000 0 0.000000 0 0.000000 0 0.000000 0 0.000000 6 0.104722 0 0.000000 12 0.216488 0 0.000000 18 0.291195 0 0.000000 6 0.114109 0 0.000000 10 0.192634 0 0.000000 AG 910660
OPERON1_C36A4.8_brc-1_WBGene00000264 3862964 III - 0 0.000000 0 0.000000 0 0.000000 0 0.000000 0 0.000000 0 0.000000 0 0.000000 0 0.000000 0 0.000000 0 0.000000 0 0.000000 0 0.000000 0 0.000000 0 0.000000 0 0.000000 0 0.000000 0 0.000000 0 0.000000 0 0.000000 0 0.000000 0 0.000000 0 0.000000 0 0.000000 0 0.000000 0 0.000000 0 0.000000 0 0.000000 0 0.000000 0 0.000000 0 0.000000 0 0.000000 0 0.000000 0 0.000000 0 0.000000 0 0.000000 0 0.000000 0 0.000000 0 0.000000 0 0.000000 0 0.000000 0 0.000000 0 0.000000 0 0.000000 0 0.000000 0 0.000000 0 0.000000 0 0.000000 0 0.000000 0 0.000000 0 0.000000 0 0.000000 0 0.000000 0 0.000000 0 0.000000 0 0.000000 0 0.000000 0 0.000000 0 0.000000 0 0.000000 0 0.000000 2 0.034907 0 0.000000 0 0.000000 2 0.036081 1 0.016177 0 0.000000 0 0.000000 0 0.000000 0 0.000000 0 0.000000 NOAG NA
OPERON0_C53B4.7_bre-1_WBGene00000266 8987262 IV + 0 0.000000 0 0.000000 0 0.000000 0 0.000000 0 0.000000 0 0.000000 0 0.000000 0 0.000000 0 0.000000 0 0.000000 0 0.000000 0 0.000000 0 0.000000 0 0.000000 0 0.000000 0 0.000000 0 0.000000 0 0.000000 0 0.000000 0 0.000000 0 0.000000 0 0.000000 0 0.000000 0 0.000000 0 0.000000 0 0.000000 0 0.000000 0 0.000000 0 0.000000 0 0.000000 0 0.000000 0 0.000000 0 0.000000 0 0.000000 0 0.000000 0 0.000000 0 0.000000 0 0.000000 0 0.000000 0 0.000000 0 0.000000 0 0.000000 0 0.000000 0 0.000000 0 0.000000 0 0.000000 0 0.000000 0 0.000000 0 0.000000 0 0.000000 0 0.000000 0 0.000000 0 0.000000 0 0.000000 0 0.000000 0 0.000000 0 0.000000 0 0.000000 0 0.000000 0 0.000000 0 0.000000 0 0.000000 0 0.000000 0 0.000000 0 0.000000 0 0.000000 0 0.000000 0 0.000000 0 0.000000 0 0.000000 NOAG NA
OPERON2_F45E12.2_brf-1_WBGene00000271 7305861 II + 0 0.000000 0 0.000000 0 0.000000 0 0.000000 0 0.000000 0 0.000000 0 0.000000 0 0.000000 0 0.000000 0 0.000000 0 0.000000 0 0.000000 0 0.000000 0 0.000000 0 0.000000 0 0.000000 0 0.000000 5 0.122093 0 0.000000 2 0.071656 0 0.000000 5 0.194371 0 0.000000 8 0.251414 0 0.000000 5 0.241078 0 0.000000 3 0.117764 0 0.000000 7 0.278983 0 0.000000 0 0.000000 0 0.000000 0 0.000000 0 0.000000 0 0.000000 0 0.000000 2 0.038930 0 0.000000 0 0.000000 0 0.000000 1 0.027306 0 0.000000 0 0.000000 0 0.000000 0 0.000000 0 0.000000 0 0.000000 0 0.000000 0 0.000000 0 0.000000 11 0.464311 0 0.000000 7 0.346628 0 0.000000 3 0.141249 0 0.000000 5 0.262951 0 0.000000 3 0.123038 0 0.000000 2 0.034907 0 0.000000 0 0.000000 0 0.000000 0 0.000000 0 0.000000 0 0.000000 0 0.000000 0 0.000000 AG 7305861
OPERON2_F45E12.2_brf-1_WBGene00000271 7305864 II + 0 0.000000 0 0.000000 0 0.000000 0 0.000000 0 0.000000 0 0.000000 0 0.000000 0 0.000000 0 0.000000 0 0.000000 0 0.000000 0 0.000000 0 0.000000 1 0.040973 1 0.028545 1 0.028545 0 0.000000 1 0.024419 0 0.000000 0 0.000000 3 0.116622 0 0.000000 0 0.000000 7 0.219987 0 0.000000 0 0.000000 0 0.000000 0 0.000000 0 0.000000 1 0.039855 0 0.000000 0 0.000000 0 0.000000 0 0.000000 0 0.000000 0 0.000000 0 0.000000 0 0.000000 0 0.000000 1 0.018168 0 0.000000 0 0.000000 0 0.000000 0 0.000000 0 0.000000 0 0.000000 0 0.000000 0 0.000000 0 0.000000 0 0.000000 0 0.000000 5 0.211050 2 0.099037 0 0.000000 0 0.000000 3 0.141249 0 0.000000 2 0.105180 0 0.000000 0 0.000000 0 0.000000 0 0.000000 0 0.000000 0 0.000000 0 0.000000 0 0.000000 0 0.000000 0 0.000000 0 0.000000 0 0.000000 AG 7305864
OPERON0_Y79H2A.1_brp-1_WBGene00000273 12020552 III + 0 0.000000 0 0.000000 0 0.000000 0 0.000000 0 0.000000 0 0.000000 0 0.000000 0 0.000000 0 0.000000 0 0.000000 0 0.000000 0 0.000000 0 0.000000 0 0.000000 0 0.000000 0 0.000000 0 0.000000 0 0.000000 7 0.250795 0 0.000000 0 0.000000 0 0.000000 0 0.000000 0 0.000000 0 0.000000 0 0.000000 0 0.000000 0 0.000000 12 0.478257 0 0.000000 0 0.000000 0 0.000000 0 0.000000 0 0.000000 0 0.000000 0 0.000000 4 0.077859 0 0.000000 3 0.054504 0 0.000000 0 0.000000 0 0.000000 0 0.000000 0 0.000000 0 0.000000 0 0.000000 0 0.000000 0 0.000000 0 0.000000 0 0.000000 0 0.000000 0 0.000000 0 0.000000 0 0.000000 0 0.000000 0 0.000000 0 0.000000 0 0.000000 14 0.574178 0 0.000000 0 0.000000 0 0.000000 0 0.000000 0 0.000000 0 0.000000 0 0.000000 0 0.000000 0 0.000000 5 0.096317 0 0.000000 AG 12020552
OPERON2_F15D4.1_btf-1_WBGene00000274 13200165 II + 0 0.000000 0 0.000000 0 0.000000 0 0.000000 0 0.000000 0 0.000000 0 0.000000 0 0.000000 0 0.000000 0 0.000000 0 0.000000 0 0.000000 0 0.000000 1 0.040973 0 0.000000 0 0.000000 0 0.000000 1 0.024419 0 0.000000 0 0.000000 0 0.000000 2 0.077748 0 0.000000 0 0.000000 0 0.000000 0 0.000000 0 0.000000 0 0.000000 0 0.000000 0 0.000000 0 0.000000 0 0.000000 0 0.000000 2 0.034915 0 0.000000 0 0.000000 0 0.000000 0 0.000000 0 0.000000 0 0.000000 0 0.000000 0 0.000000 0 0.000000 0 0.000000 0 0.000000 0 0.000000 0 0.000000 0 0.000000 0 0.000000 0 0.000000 0 0.000000 0 0.000000 0 0.000000 2 0.099037 0 0.000000 0 0.000000 0 0.000000 2 0.105180 0 0.000000 0 0.000000 0 0.000000 2 0.034907 0 0.000000 0 0.000000 0 0.000000 0 0.000000 0 0.000000 0 0.000000 0 0.000000 0 0.000000 AG 13200165
OPERON2_F15D4.1_btf-1_WBGene00000274 13212858 II + 0 0.000000 0 0.000000 0 0.000000 0 0.000000 0 0.000000 0 0.000000 0 0.000000 0 0.000000 0 0.000000 0 0.000000 0 0.000000 0 0.000000 0 0.000000 0 0.000000 0 0.000000 0 0.000000 0 0.000000 0 0.000000 0 0.000000 0 0.000000 0 0.000000 0 0.000000 4 0.125707 0 0.000000 2 0.096431 0 0.000000 0 0.000000 0 0.000000 0 0.000000 0 0.000000 0 0.000000 0 0.000000 0 0.000000 0 0.000000 0 0.000000 0 0.000000 0 0.000000 0 0.000000 0 0.000000 0 0.000000 0 0.000000 0 0.000000 0 0.000000 0 0.000000 0 0.000000 0 0.000000 0 0.000000 0 0.000000 0 0.000000 0 0.000000 5 0.211050 0 0.000000 0 0.000000 0 0.000000 0 0.000000 0 0.000000 0 0.000000 0 0.000000 0 0.000000 0 0.000000 0 0.000000 0 0.000000 0 0.000000 0 0.000000 0 0.000000 0 0.000000 0 0.000000 0 0.000000 0 0.000000 0 0.000000 AG 13212858
OPERON0_R06C7.8_bub-1_WBGene00000275 7251926 I + 0 0.000000 0 0.000000 0 0.000000 0 0.000000 0 0.000000 0 0.000000 0 0.000000 0 0.000000 0 0.000000 0 0.000000 0 0.000000 0 0.000000 0 0.000000 0 0.000000 0 0.000000 0 0.000000 0 0.000000 0 0.000000 0 0.000000 0 0.000000 0 0.000000 0 0.000000 0 0.000000 0 0.000000 0 0.000000 0 0.000000 0 0.000000 0 0.000000 0 0.000000 0 0.000000 1 0.014224 0 0.000000 0 0.000000 0 0.000000 0 0.000000 0 0.000000 0 0.000000 0 0.000000 0 0.000000 0 0.000000 1 0.027306 0 0.000000 0 0.000000 0 0.000000 0 0.000000 0 0.000000 0 0.000000 0 0.000000 0 0.000000 0 0.000000 0 0.000000 0 0.000000 0 0.000000 0 0.000000 0 0.000000 0 0.000000 0 0.000000 0 0.000000 0 0.000000 0 0.000000 2 0.034907 0 0.000000 0 0.000000 0 0.000000 0 0.000000 0 0.000000 0 0.000000 0 0.000000 0 0.000000 0 0.000000 AG 7251931
OPERON0_R06C7.8_bub-1_WBGene00000275 7251935 I + 0 0.000000 0 0.000000 0 0.000000 0 0.000000 0 0.000000 0 0.000000 0 0.000000 0 0.000000 0 0.000000 0 0.000000 5 0.170383 0 0.000000 4 0.163891 0 0.000000 6 0.171268 0 0.000000 2 0.048837 0 0.000000 1 0.035828 0 0.000000 0 0.000000 0 0.000000 0 0.000000 0 0.000000 0 0.000000 6 0.289294 0 0.000000 0 0.000000 0 0.000000 0 0.000000 12 0.170691 0 0.000000 8 0.139661 0 0.000000 6 0.130595 0 0.000000 1 0.019465 0 0.000000 0 0.000000 0 0.000000 0 0.000000 0 0.000000 1 0.028860 0 0.000000 0 0.000000 0 0.000000 0 0.000000 0 0.000000 0 0.000000 0 0.000000 0 0.000000 0 0.000000 0 0.000000 0 0.000000 1 0.047083 0 0.000000 4 0.210361 0 0.000000 0 0.000000 0 0.000000 12 0.209445 0 0.000000 10 0.180406 0 0.000000 14 0.226485 0 0.000000 4 0.076073 0 0.000000 2 0.038527 0 0.000000 AG 7251931
OPERON2_F57B9.5_byn-1_WBGene00000276 6931996 III + 0 0.000000 0 0.000000 0 0.000000 0 0.000000 0 0.000000 0 0.000000 0 0.000000 0 0.000000 0 0.000000 0 0.000000 0 0.000000 4 0.136307 0 0.000000 0 0.000000 0 0.000000 0 0.000000 0 0.000000 0 0.000000 0 0.000000 2 0.071656 0 0.000000 0 0.000000 0 0.000000 0 0.000000 0 0.000000 0 0.000000 0 0.000000 0 0.000000 0 0.000000 5 0.199274 0 0.000000 1 0.014224 0 0.000000 1 0.017458 0 0.000000 4 0.087063 0 0.000000 3 0.058394 0 0.000000 1 0.018168 0 0.000000 1 0.027306 0 0.000000 0 0.000000 0 0.000000 2 0.068677 0 0.000000 0 0.000000 0 0.000000 0 0.000000 0 0.000000 0 0.000000 0 0.000000 0 0.000000 0 0.000000 3 0.141249 0 0.000000 0 0.000000 0 0.000000 0 0.000000 0 0.000000 0 0.000000 0 0.000000 2 0.036081 0 0.000000 0 0.000000 0 0.000000 1 0.019018 0 0.000000 5 0.096317 AG 6932001
OPERON2_F57B9.5_byn-1_WBGene00000276 6932001 III + 0 0.000000 6 0.265612 0 0.000000 0 0.000000 0 0.000000 2 0.125406 0 0.000000 1 0.046149 0 0.000000 0 0.000000 0 0.000000 13 0.442997 0 0.000000 3 0.122918 0 0.000000 6 0.171268 0 0.000000 3 0.073256 0 0.000000 1 0.035828 0 0.000000 29 1.127350 0 0.000000 70 2.199874 0 0.000000 47 2.266133 0 0.000000 44 1.727212 0 0.000000 48 1.913029 0 0.000000 28 0.398278 0 0.000000 24 0.418984 0 0.000000 22 0.478849 0 0.000000 13 0.253042 0 0.000000 19 0.345195 0 0.000000 3 0.081919 0 0.000000 4 0.115440 0 0.000000 0 0.000000 0 0.000000 1 0.041946 0 0.000000 3 0.101427 0 0.000000 40 1.688403 0 0.000000 36 1.782659 0 0.000000 29 1.365408 0 0.000000 15 0.788853 0 0.000000 12 0.492153 0 0.000000 14 0.244352 0 0.000000 10 0.180406 0 0.000000 7 0.113242 0 0.000000 4 0.076073 0 0.000000 5 0.096317 AG 6932001
OPERON2_F57B9.5_byn-1_WBGene00000276 6932744 III + 0 0.000000 0 0.000000 0 0.000000 0 0.000000 0 0.000000 0 0.000000 0 0.000000 0 0.000000 0 0.000000 0 0.000000 0 0.000000 0 0.000000 0 0.000000 0 0.000000 0 0.000000 0 0.000000 0 0.000000 0 0.000000 0 0.000000 0 0.000000 0 0.000000 0 0.000000 0 0.000000 0 0.000000 0 0.000000 0 0.000000 0 0.000000 0 0.000000 0 0.000000 0 0.000000 0 0.000000 0 0.000000 0 0.000000 0 0.000000 0 0.000000 0 0.000000 0 0.000000 0 0.000000 0 0.000000 0 0.000000 3 0.081919 0 0.000000 0 0.000000 0 0.000000 0 0.000000 0 0.000000 0 0.000000 0 0.000000 0 0.000000 0 0.000000 0 0.000000 0 0.000000 0 0.000000 0 0.000000 0 0.000000 0 0.000000 5 0.262951 0 0.000000 0 0.000000 0 0.000000 0 0.000000 0 0.000000 0 0.000000 0 0.000000 0 0.000000 0 0.000000 0 0.000000 0 0.000000 0 0.000000 0 0.000000 AG 6932744
OPERON0_C23H4.1_cab-1_WBGene00000277 12205632 X - 0 0.000000 0 0.000000 0 0.000000 0 0.000000 0 0.000000 0 0.000000 0 0.000000 0 0.000000 0 0.000000 0 0.000000 0 0.000000 0 0.000000 0 0.000000 0 0.000000 0 0.000000 0 0.000000 0 0.000000 0 0.000000 0 0.000000 0 0.000000 0 0.000000 0 0.000000 2 0.062854 0 0.000000 0 0.000000 0 0.000000 3 0.117764 0 0.000000 4 0.159419 0 0.000000 0 0.000000 0 0.000000 0 0.000000 0 0.000000 0 0.000000 0 0.000000 0 0.000000 0 0.000000 0 0.000000 0 0.000000 0 0.000000 0 0.000000 0 0.000000 0 0.000000 0 0.000000 0 0.000000 0 0.000000 0 0.000000 0 0.000000 0 0.000000 0 0.000000 0 0.000000 0 0.000000 0 0.000000 0 0.000000 0 0.000000 0 0.000000 0 0.000000 0 0.000000 0 0.000000 0 0.000000 0 0.000000 0 0.000000 0 0.000000 0 0.000000 0 0.000000 0 0.000000 0 0.000000 0 0.000000 0 0.000000 AG 12205632
OPERON0_C23H4.1_cab-1_WBGene00000277 12212835 X - 0 0.000000 0 0.000000 0 0.000000 0 0.000000 0 0.000000 0 0.000000 0 0.000000 0 0.000000 0 0.000000 0 0.000000 2 0.068153 0 0.000000 0 0.000000 0 0.000000 0 0.000000 0 0.000000 0 0.000000 0 0.000000 0 0.000000 0 0.000000 0 0.000000 0 0.000000 0 0.000000 0 0.000000 0 0.000000 0 0.000000 0 0.000000 0 0.000000 0 0.000000 0 0.000000 1 0.014224 0 0.000000 0 0.000000 0 0.000000 0 0.000000 0 0.000000 0 0.000000 0 0.000000 0 0.000000 0 0.000000 0 0.000000 0 0.000000 0 0.000000 0 0.000000 0 0.000000 0 0.000000 0 0.000000 0 0.000000 0 0.000000 0 0.000000 0 0.000000 0 0.000000 0 0.000000 0 0.000000 0 0.000000 0 0.000000 0 0.000000 0 0.000000 0 0.000000 0 0.000000 0 0.000000 0 0.000000 0 0.000000 0 0.000000 1 0.016177 0 0.000000 0 0.000000 0 0.000000 2 0.038527 0 0.000000 AG 12212833
OPERON0_R01E6.3_cah-4_WBGene00000282 13542568 X + 0 0.000000 0 0.000000 0 0.000000 0 0.000000 0 0.000000 0 0.000000 0 0.000000 0 0.000000 0 0.000000 0 0.000000 0 0.000000 0 0.000000 0 0.000000 0 0.000000 0 0.000000 0 0.000000 0 0.000000 0 0.000000 0 0.000000 0 0.000000 0 0.000000 0 0.000000 0 0.000000 0 0.000000 0 0.000000 0 0.000000 0 0.000000 0 0.000000 0 0.000000 0 0.000000 0 0.000000 0 0.000000 0 0.000000 0 0.000000 0 0.000000 0 0.000000 0 0.000000 0 0.000000 0 0.000000 0 0.000000 0 0.000000 0 0.000000 0 0.000000 0 0.000000 0 0.000000 0 0.000000 0 0.000000 0 0.000000 0 0.000000 0 0.000000 0 0.000000 0 0.000000 0 0.000000 0 0.000000 0 0.000000 0 0.000000 0 0.000000 0 0.000000 0 0.000000 0 0.000000 0 0.000000 0 0.000000 0 0.000000 0 0.000000 0 0.000000 0 0.000000 0 0.000000 0 0.000000 0 0.000000 0 0.000000 NOAG NA
OPERON0_R173.1_cah-5_WBGene00000283 7020033 X + 0 0.000000 0 0.000000 0 0.000000 0 0.000000 0 0.000000 0 0.000000 0 0.000000 0 0.000000 0 0.000000 0 0.000000 0 0.000000 0 0.000000 0 0.000000 0 0.000000 0 0.000000 0 0.000000 0 0.000000 0 0.000000 0 0.000000 0 0.000000 0 0.000000 0 0.000000 0 0.000000 0 0.000000 0 0.000000 0 0.000000 0 0.000000 0 0.000000 0 0.000000 0 0.000000 0 0.000000 0 0.000000 0 0.000000 0 0.000000 23 0.500615 0 0.000000 28 0.545014 0 0.000000 62 1.126426 0 0.000000 0 0.000000 0 0.000000 0 0.000000 0 0.000000 0 0.000000 0 0.000000 0 0.000000 0 0.000000 0 0.000000 0 0.000000 0 0.000000 0 0.000000 0 0.000000 0 0.000000 0 0.000000 0 0.000000 0 0.000000 0 0.000000 9 0.369115 0 0.000000 0 0.000000 0 0.000000 0 0.000000 0 0.000000 0 0.000000 0 0.000000 0 0.000000 0 0.000000 0 0.000000 0 0.000000 AG 7020033
OPERON0_T28F2.3_cah-6_WBGene00000284 3629437 I + 0 0.000000 0 0.000000 0 0.000000 0 0.000000 0 0.000000 0 0.000000 0 0.000000 0 0.000000 0 0.000000 0 0.000000 0 0.000000 0 0.000000 0 0.000000 0 0.000000 0 0.000000 0 0.000000 7 0.170930 0 0.000000 1 0.035828 0 0.000000 0 0.000000 0 0.000000 0 0.000000 0 0.000000 0 0.000000 0 0.000000 0 0.000000 0 0.000000 0 0.000000 0 0.000000 0 0.000000 0 0.000000 0 0.000000 0 0.000000 0 0.000000 0 0.000000 0 0.000000 0 0.000000 0 0.000000 0 0.000000 0 0.000000 0 0.000000 0 0.000000 0 0.000000 0 0.000000 0 0.000000 0 0.000000 0 0.000000 0 0.000000 0 0.000000 0 0.000000 0 0.000000 0 0.000000 0 0.000000 0 0.000000 0 0.000000 0 0.000000 0 0.000000 0 0.000000 0 0.000000 0 0.000000 0 0.000000 0 0.000000 0 0.000000 0 0.000000 0 0.000000 0 0.000000 0 0.000000 0 0.000000 0 0.000000 AG 3629437
OPERON0_C18E9.1_cal-2_WBGene00000286 8960708 II + 0 0.000000 0 0.000000 0 0.000000 0 0.000000 0 0.000000 0 0.000000 0 0.000000 0 0.000000 0 0.000000 0 0.000000 0 0.000000 0 0.000000 0 0.000000 0 0.000000 0 0.000000 0 0.000000 0 0.000000 0 0.000000 0 0.000000 0 0.000000 0 0.000000 0 0.000000 0 0.000000 0 0.000000 0 0.000000 0 0.000000 0 0.000000 0 0.000000 0 0.000000 0 0.000000 0 0.000000 0 0.000000 0 0.000000 0 0.000000 1 0.021766 0 0.000000 3 0.058394 0 0.000000 1 0.018168 0 0.000000 0 0.000000 0 0.000000 0 0.000000 0 0.000000 0 0.000000 0 0.000000 0 0.000000 0 0.000000 0 0.000000 0 0.000000 0 0.000000 0 0.000000 0 0.000000 0 0.000000 0 0.000000 0 0.000000 0 0.000000 0 0.000000 0 0.000000 0 0.000000 0 0.000000 0 0.000000 0 0.000000 0 0.000000 0 0.000000 0 0.000000 0 0.000000 0 0.000000 0 0.000000 0 0.000000 NOAG NA
OPERON0_M02B7.6_cal-3_WBGene00000287 3833019 IV - 0 0.000000 0 0.000000 0 0.000000 0 0.000000 0 0.000000 0 0.000000 0 0.000000 0 0.000000 0 0.000000 0 0.000000 0 0.000000 0 0.000000 0 0.000000 0 0.000000 0 0.000000 0 0.000000 0 0.000000 0 0.000000 0 0.000000 0 0.000000 0 0.000000 0 0.000000 0 0.000000 0 0.000000 0 0.000000 0 0.000000 0 0.000000 0 0.000000 0 0.000000 0 0.000000 0 0.000000 0 0.000000 0 0.000000 0 0.000000 0 0.000000 0 0.000000 0 0.000000 0 0.000000 0 0.000000 0 0.000000 0 0.000000 0 0.000000 0 0.000000 0 0.000000 0 0.000000 0 0.000000 0 0.000000 0 0.000000 0 0.000000 0 0.000000 0 0.000000 0 0.000000 0 0.000000 0 0.000000 0 0.000000 0 0.000000 4 0.210361 0 0.000000 16 0.656204 0 0.000000 0 0.000000 0 0.000000 0 0.000000 0 0.000000 0 0.000000 0 0.000000 0 0.000000 0 0.000000 0 0.000000 0 0.000000 AG 3833019
OPERON0_C01G6.8_cam-1_WBGene00000289 9299324 II - 0 0.000000 0 0.000000 0 0.000000 0 0.000000 0 0.000000 0 0.000000 0 0.000000 0 0.000000 0 0.000000 0 0.000000 0 0.000000 0 0.000000 0 0.000000 0 0.000000 5 0.142723 0 0.000000 0 0.000000 2 0.048837 0 0.000000 0 0.000000 0 0.000000 0 0.000000 0 0.000000 0 0.000000 0 0.000000 0 0.000000 0 0.000000 0 0.000000 0 0.000000 0 0.000000 6 0.085345 0 0.000000 7 0.122204 0 0.000000 7 0.152361 0 0.000000 3 0.058394 0 0.000000 0 0.000000 0 0.000000 4 0.109225 5 0.136532 3 0.086580 4 0.115440 2 0.068677 0 0.000000 0 0.000000 0 0.000000 0 0.000000 1 0.033809 0 0.000000 0 0.000000 0 0.000000 0 0.000000 0 0.000000 0 0.000000 0 0.000000 0 0.000000 0 0.000000 0 0.000000 0 0.000000 0 0.000000 0 0.000000 0 0.000000 1 0.016177 0 0.000000 3 0.057054 0 0.000000 0 0.000000 0 0.000000 AG 9299319
OPERON0_C01G6.8_cam-1_WBGene00000289 9304822 II - 0 0.000000 0 0.000000 0 0.000000 0 0.000000 0 0.000000 0 0.000000 0 0.000000 0 0.000000 0 0.000000 0 0.000000 0 0.000000 0 0.000000 0 0.000000 0 0.000000 0 0.000000 0 0.000000 0 0.000000 0 0.000000 0 0.000000 0 0.000000 4 0.155497 0 0.000000 0 0.000000 0 0.000000 2 0.096431 0 0.000000 0 0.000000 0 0.000000 0 0.000000 0 0.000000 0 0.000000 0 0.000000 0 0.000000 0 0.000000 0 0.000000 0 0.000000 0 0.000000 0 0.000000 0 0.000000 0 0.000000 0 0.000000 0 0.000000 0 0.000000 0 0.000000 0 0.000000 0 0.000000 0 0.000000 0 0.000000 0 0.000000 0 0.000000 0 0.000000 0 0.000000 0 0.000000 0 0.000000 0 0.000000 0 0.000000 9 0.473312 0 0.000000 0 0.000000 0 0.000000 2 0.034907 0 0.000000 0 0.000000 0 0.000000 0 0.000000 0 0.000000 0 0.000000 0 0.000000 0 0.000000 0 0.000000 AG 9304822
OPERON0_C01G6.8_cam-1_WBGene00000289 9304853 II - 0 0.000000 0 0.000000 2 0.121893 0 0.000000 1 0.062703 0 0.000000 1 0.046149 0 0.000000 0 0.000000 0 0.000000 6 0.204460 0 0.000000 7 0.286809 0 0.000000 3 0.085634 0 0.000000 11 0.268605 0 0.000000 1 0.035828 0 0.000000 13 0.505364 0 0.000000 20 0.628535 0 0.000000 7 0.337509 0 0.000000 0 0.000000 0 0.000000 0 0.000000 12 0.478257 6 0.085345 0 0.000000 0 0.000000 0 0.000000 3 0.065298 0 0.000000 2 0.038930 0 0.000000 5 0.090841 0 0.000000 1 0.027306 0 0.000000 2 0.057720 0 0.000000 2 0.068677 0 0.000000 2 0.083892 0 0.000000 0 0.000000 0 0.000000 65 2.743654 0 0.000000 38 1.881696 0 0.000000 34 1.600823 0 0.000000 30 1.577706 0 0.000000 35 1.435445 0 0.000000 0 0.000000 0 0.000000 2 0.036081 0 0.000000 2 0.032355 0 0.000000 2 0.038036 0 0.000000 1 0.019263 0 0.000000 AG 9304853
OPERON0_C01G6.8_cam-1_WBGene00000289 9310303 II - 8 0.354150 0 0.000000 6 0.365679 0 0.000000 5 0.313515 0 0.000000 6 0.276893 0 0.000000 3 0.252658 0 0.000000 8 0.272613 0 0.000000 14 0.573618 0 0.000000 16 0.456715 0 0.000000 19 0.463953 0 0.000000 12 0.429934 0 0.000000 12 0.466490 0 0.000000 14 0.439975 0 0.000000 4 0.192862 0 0.000000 6 0.235529 0 0.000000 19 0.757240 0 0.000000 5 0.071121 0 0.000000 3 0.052373 0 0.000000 5 0.108829 0 0.000000 6 0.116789 0 0.000000 13 0.236186 0 0.000000 2 0.054613 0 0.000000 0 0.000000 0 0.000000 0 0.000000 0 0.000000 1 0.041946 0 0.000000 3 0.101427 0 0.000000 20 0.844201 0 0.000000 23 1.138921 0 0.000000 25 1.177076 0 0.000000 44 2.313969 0 0.000000 55 2.255700 0 0.000000 8 0.139630 0 0.000000 17 0.306691 0 0.000000 33 0.533857 0 0.000000 15 0.285272 0 0.000000 14 0.269687 0 0.000000 AG 9310303
OPERON1_D2024.6_cap-1_WBGene00000292 7230228 IV - 0 0.000000 0 0.000000 0 0.000000 0 0.000000 0 0.000000 0 0.000000 0 0.000000 0 0.000000 0 0.000000 0 0.000000 4 0.136307 0 0.000000 2 0.081945 0 0.000000 2 0.057089 0 0.000000 5 0.122093 0 0.000000 3 0.107484 0 0.000000 0 0.000000 0 0.000000 0 0.000000 0 0.000000 3 0.144647 0 0.000000 0 0.000000 0 0.000000 0 0.000000 6 0.239129 13 0.184915 0 0.000000 11 0.192034 0 0.000000 11 0.239425 0 0.000000 7 0.136254 0 0.000000 9 0.163513 0 0.000000 7 0.191144 0 0.000000 3 0.086580 0 0.000000 2 0.068677 0 0.000000 0 0.000000 0 0.000000 0 0.000000 0 0.000000 0 0.000000 5 0.211050 0 0.000000 0 0.000000 1 0.047083 8 0.376664 0 0.000000 0 0.000000 3 0.123038 0 0.000000 7 0.122176 0 0.000000 9 0.162366 0 0.000000 17 0.275017 0 0.000000 4 0.076073 0 0.000000 5 0.096317 0 0.000000 AG 7230223
OPERON0_M106.5_cap-2_WBGene00000293 10869189 II + 0 0.000000 0 0.000000 0 0.000000 0 0.000000 0 0.000000 0 0.000000 0 0.000000 0 0.000000 0 0.000000 0 0.000000 0 0.000000 0 0.000000 0 0.000000 0 0.000000 0 0.000000 0 0.000000 0 0.000000 0 0.000000 0 0.000000 0 0.000000 0 0.000000 0 0.000000 0 0.000000 0 0.000000 0 0.000000 0 0.000000 0 0.000000 0 0.000000 0 0.000000 0 0.000000 0 0.000000 0 0.000000 0 0.000000 0 0.000000 0 0.000000 0 0.000000 0 0.000000 0 0.000000 0 0.000000 0 0.000000 0 0.000000 0 0.000000 0 0.000000 0 0.000000 0 0.000000 0 0.000000 0 0.000000 0 0.000000 0 0.000000 0 0.000000 0 0.000000 0 0.000000 7 0.346628 0 0.000000 0 0.000000 0 0.000000 0 0.000000 0 0.000000 0 0.000000 0 0.000000 0 0.000000 0 0.000000 0 0.000000 0 0.000000 0 0.000000 0 0.000000 0 0.000000 0 0.000000 0 0.000000 0 0.000000 NOAG NA
OPERON0_M106.5_cap-2_WBGene00000293 10869196 II + 0 0.000000 0 0.000000 0 0.000000 0 0.000000 0 0.000000 0 0.000000 0 0.000000 0 0.000000 0 0.000000 0 0.000000 0 0.000000 0 0.000000 0 0.000000 0 0.000000 0 0.000000 0 0.000000 0 0.000000 0 0.000000 0 0.000000 0 0.000000 0 0.000000 0 0.000000 0 0.000000 0 0.000000 0 0.000000 0 0.000000 0 0.000000 1 0.039255 0 0.000000 0 0.000000 0 0.000000 0 0.000000 0 0.000000 1 0.017458 0 0.000000 0 0.000000 0 0.000000 0 0.000000 0 0.000000 0 0.000000 0 0.000000 0 0.000000 0 0.000000 0 0.000000 0 0.000000 0 0.000000 0 0.000000 0 0.000000 0 0.000000 0 0.000000 0 0.000000 1 0.042210 0 0.000000 0 0.000000 0 0.000000 0 0.000000 0 0.000000 0 0.000000 0 0.000000 0 0.000000 0 0.000000 0 0.000000 0 0.000000 0 0.000000 0 0.000000 0 0.000000 0 0.000000 0 0.000000 0 0.000000 0 0.000000 AG 10869196
OPERON0_F41G4.2_cas-1_WBGene00000294 16813656 X - 0 0.000000 0 0.000000 0 0.000000 0 0.000000 4 0.250812 0 0.000000 5 0.230744 0 0.000000 0 0.000000 0 0.000000 5 0.170383 0 0.000000 12 0.491673 0 0.000000 8 0.228357 0 0.000000 29 0.708139 0 0.000000 6 0.214967 0 0.000000 9 0.349867 0 0.000000 4 0.125707 28 0.879950 5 0.241078 0 0.000000 10 0.392548 0 0.000000 14 0.557967 0 0.000000 36 0.512072 0 0.000000 51 0.890342 0 0.000000 42 0.914166 0 0.000000 47 0.914845 0 0.000000 35 0.635886 44 0.799399 0 0.000000 0 0.000000 0 0.000000 0 0.000000 0 0.000000 0 0.000000 0 0.000000 0 0.000000 0 0.000000 0 0.000000 39 1.646193 0 0.000000 61 3.020617 0 0.000000 75 3.531227 0 0.000000 73 3.839086 0 0.000000 66 2.706840 0 0.000000 5 0.087269 0 0.000000 10 0.180406 0 0.000000 11 0.177952 0 0.000000 17 0.323308 0 0.000000 23 0.443057 0 0.000000 AG 16813656
OPERON0_F41G4.2_cas-1_WBGene00000294 16813666 X - 0 0.000000 0 0.000000 0 0.000000 0 0.000000 0 0.000000 0 0.000000 0 0.000000 0 0.000000 0 0.000000 0 0.000000 5 0.170383 0 0.000000 2 0.081945 0 0.000000 1 0.028545 0 0.000000 4 0.097674 0 0.000000 0 0.000000 0 0.000000 0 0.000000 0 0.000000 0 0.000000 0 0.000000 0 0.000000 0 0.000000 0 0.000000 0 0.000000 0 0.000000 0 0.000000 25 0.355606 0 0.000000 24 0.418984 0 0.000000 18 0.391786 0 0.000000 12 0.233578 0 0.000000 10 0.181682 0 0.000000 1 0.027306 0 0.000000 0 0.000000 0 0.000000 0 0.000000 0 0.000000 2 0.083892 0 0.000000 0 0.000000 0 0.000000 0 0.000000 0 0.000000 0 0.000000 0 0.000000 0 0.000000 0 0.000000 1 0.052590 0 0.000000 0 0.000000 0 0.000000 3 0.052361 0 0.000000 0 0.000000 0 0.000000 10 0.161775 0 0.000000 3 0.057054 0 0.000000 7 0.134843 0 0.000000 NOAG NA
OPERON0_T13F2.8_cav-1_WBGene00000301 9772510 IV + 6 0.265612 0 0.000000 9 0.548518 0 0.000000 7 0.438921 3 0.188109 3 0.138446 0 0.000000 5 0.421097 0 0.000000 86 2.930593 0 0.000000 118 4.834781 0 0.000000 107 3.054280 0 0.000000 155 3.784882 0 0.000000 35 1.253975 0 0.000000 0 0.000000 5 0.194371 3 0.094280 0 0.000000 1 0.048216 1 0.048216 0 0.000000 0 0.000000 0 0.000000 1 0.039855 276 3.925885 0 0.000000 149 2.601194 3 0.052373 93 2.024225 2 0.043532 40 0.778592 0 0.000000 9 0.163513 0 0.000000 110 3.003697 1 0.027306 61 1.760461 0 0.000000 29 0.995814 0 0.000000 16 0.671137 0 0.000000 12 0.405708 0 0.000000 13 0.548731 0 0.000000 1 0.049518 15 0.742775 4 0.188332 0 0.000000 1 0.052590 0 0.000000 1 0.041013 4 0.164051 303 5.288478 4 0.069815 382 6.891525 5 0.090203 363 5.872427 3 0.048532 190 3.613446 3 0.057054 119 2.292339 3 0.057790 AG 9772510
OPERON0_T13F2.8_cav-1_WBGene00000301 9772933 IV + 0 0.000000 0 0.000000 1 0.060946 0 0.000000 0 0.000000 0 0.000000 2 0.092298 0 0.000000 0 0.000000 0 0.000000 0 0.000000 0 0.000000 0 0.000000 0 0.000000 0 0.000000 0 0.000000 0 0.000000 0 0.000000 3 0.107484 0 0.000000 0 0.000000 0 0.000000 0 0.000000 0 0.000000 0 0.000000 0 0.000000 0 0.000000 0 0.000000 0 0.000000 0 0.000000 0 0.000000 0 0.000000 0 0.000000 0 0.000000 0 0.000000 0 0.000000 0 0.000000 0 0.000000 0 0.000000 0 0.000000 1 0.027306 0 0.000000 0 0.000000 0 0.000000 0 0.000000 0 0.000000 0 0.000000 0 0.000000 0 0.000000 0 0.000000 0 0.000000 0 0.000000 0 0.000000 0 0.000000 0 0.000000 0 0.000000 0 0.000000 0 0.000000 0 0.000000 0 0.000000 1 0.017454 0 0.000000 0 0.000000 0 0.000000 0 0.000000 0 0.000000 0 0.000000 0 0.000000 0 0.000000 0 0.000000 AG 9772933
OPERON0_T13F2.8_cav-1_WBGene00000301 9773023 IV + 0 0.000000 0 0.000000 0 0.000000 0 0.000000 0 0.000000 0 0.000000 0 0.000000 0 0.000000 0 0.000000 0 0.000000 0 0.000000 0 0.000000 0 0.000000 0 0.000000 0 0.000000 0 0.000000 0 0.000000 0 0.000000 0 0.000000 0 0.000000 0 0.000000 0 0.000000 0 0.000000 0 0.000000 0 0.000000 0 0.000000 0 0.000000 0 0.000000 0 0.000000 0 0.000000 0 0.000000 0 0.000000 0 0.000000 0 0.000000 0 0.000000 0 0.000000 0 0.000000 0 0.000000 0 0.000000 0 0.000000 0 0.000000 0 0.000000 0 0.000000 0 0.000000 0 0.000000 0 0.000000 0 0.000000 0 0.000000 0 0.000000 0 0.000000 0 0.000000 0 0.000000 0 0.000000 0 0.000000 0 0.000000 0 0.000000 0 0.000000 0 0.000000 0 0.000000 0 0.000000 0 0.000000 0 0.000000 0 0.000000 0 0.000000 0 0.000000 0 0.000000 0 0.000000 0 0.000000 0 0.000000 0 0.000000 AG 9773027
OPERON0_R10E11.1_cbp-1_WBGene00000366 9766510 III + 0 0.000000 0 0.000000 0 0.000000 0 0.000000 0 0.000000 0 0.000000 0 0.000000 0 0.000000 0 0.000000 0 0.000000 0 0.000000 0 0.000000 0 0.000000 0 0.000000 0 0.000000 0 0.000000 0 0.000000 0 0.000000 2 0.071656 0 0.000000 0 0.000000 0 0.000000 0 0.000000 0 0.000000 0 0.000000 0 0.000000 0 0.000000 0 0.000000 0 0.000000 0 0.000000 3 0.042673 0 0.000000 2 0.034915 0 0.000000 2 0.043532 0 0.000000 1 0.019465 0 0.000000 3 0.054504 0 0.000000 1 0.027306 0 0.000000 0 0.000000 0 0.000000 0 0.000000 0 0.000000 0 0.000000 0 0.000000 0 0.000000 0 0.000000 0 0.000000 0 0.000000 0 0.000000 0 0.000000 0 0.000000 0 0.000000 0 0.000000 0 0.000000 0 0.000000 0 0.000000 5 0.087269 0 0.000000 1 0.018041 0 0.000000 1 0.016177 0 0.000000 2 0.038036 0 0.000000 3 0.057790 0 0.000000 NOAG NA
OPERON0_T28F2.5_ccb-1_WBGene00000368 3647075 I - 0 0.000000 0 0.000000 0 0.000000 0 0.000000 0 0.000000 0 0.000000 0 0.000000 0 0.000000 0 0.000000 0 0.000000 0 0.000000 0 0.000000 0 0.000000 0 0.000000 0 0.000000 0 0.000000 4 0.097674 0 0.000000 10 0.358278 0 0.000000 0 0.000000 0 0.000000 0 0.000000 0 0.000000 0 0.000000 0 0.000000 0 0.000000 0 0.000000 0 0.000000 0 0.000000 6 0.085345 0 0.000000 4 0.069831 0 0.000000 19 0.413551 0 0.000000 27 0.525549 0 0.000000 50 0.908408 0 0.000000 0 0.000000 0 0.000000 0 0.000000 0 0.000000 0 0.000000 0 0.000000 0 0.000000 0 0.000000 0 0.000000 0 0.000000 0 0.000000 0 0.000000 0 0.000000 0 0.000000 17 0.800411 0 0.000000 25 1.314755 0 0.000000 54 2.214687 0 0.000000 0 0.000000 0 0.000000 0 0.000000 0 0.000000 0 0.000000 0 0.000000 3 0.057054 0 0.000000 19 0.366004 0 0.000000 AG 3647075
OPERON0_T28F2.5_ccb-1_WBGene00000368 3647084 I - 0 0.000000 0 0.000000 0 0.000000 0 0.000000 0 0.000000 0 0.000000 0 0.000000 0 0.000000 0 0.000000 0 0.000000 0 0.000000 0 0.000000 0 0.000000 0 0.000000 0 0.000000 0 0.000000 4 0.097674 0 0.000000 0 0.000000 0 0.000000 0 0.000000 0 0.000000 0 0.000000 0 0.000000 0 0.000000 0 0.000000 0 0.000000 0 0.000000 0 0.000000 0 0.000000 2 0.028448 0 0.000000 5 0.087288 0 0.000000 10 0.217659 0 0.000000 7 0.136254 0 0.000000 11 0.199850 0 0.000000 0 0.000000 0 0.000000 0 0.000000 0 0.000000 0 0.000000 0 0.000000 0 0.000000 0 0.000000 1 0.033809 0 0.000000 0 0.000000 0 0.000000 0 0.000000 0 0.000000 0 0.000000 0 0.000000 1 0.052590 0 0.000000 0 0.000000 0 0.000000 0 0.000000 0 0.000000 0 0.000000 0 0.000000 0 0.000000 0 0.000000 1 0.019018 0 0.000000 2 0.038527 0 0.000000 NOAG NA
OPERON1_Y56A3A.20_ccf-1_WBGene00000369 11920237 III - 0 0.000000 0 0.000000 0 0.000000 0 0.000000 0 0.000000 0 0.000000 0 0.000000 0 0.000000 0 0.000000 0 0.000000 0 0.000000 0 0.000000 0 0.000000 0 0.000000 5 0.142723 0 0.000000 0 0.000000 0 0.000000 0 0.000000 0 0.000000 15 0.583112 0 0.000000 19 0.597109 0 0.000000 3 0.144647 0 0.000000 0 0.000000 0 0.000000 5 0.199274 0 0.000000 4 0.056897 0 0.000000 0 0.000000 0 0.000000 0 0.000000 0 0.000000 0 0.000000 0 0.000000 0 0.000000 0 0.000000 3 0.081919 0 0.000000 0 0.000000 0 0.000000 0 0.000000 0 0.000000 0 0.000000 0 0.000000 0 0.000000 0 0.000000 18 0.759781 0 0.000000 14 0.693256 0 0.000000 7 0.329581 0 0.000000 8 0.420722 0 0.000000 8 0.328102 0 0.000000 0 0.000000 0 0.000000 7 0.126284 0 0.000000 6 0.097065 0 0.000000 0 0.000000 0 0.000000 0 0.000000 0 0.000000 AG 11920237
OPERON1_F26E4.9_cco-1_WBGene00000371 9788863 I + 21 0.929643 0 0.000000 17 1.036090 0 0.000000 18 1.128655 0 0.000000 22 1.015274 0 0.000000 12 1.010632 0 0.000000 24 0.817840 0 0.000000 15 0.614591 0 0.000000 23 0.656528 0 0.000000 17 0.415116 0 0.000000 19 0.680729 0 0.000000 47 1.827085 0 0.000000 68 2.137020 0 0.000000 20 0.964312 0 0.000000 60 2.355290 0 0.000000 95 3.786202 0 0.000000 26 0.369830 0 0.000000 27 0.471357 0 0.000000 28 0.609444 0 0.000000 28 0.545014 0 0.000000 28 0.508708 0 0.000000 18 0.491514 0 0.000000 8 0.230880 0 0.000000 6 0.206030 0 0.000000 5 0.209730 0 0.000000 4 0.135236 0 0.000000 59 2.490394 0 0.000000 56 2.773025 0 0.000000 51 2.401234 0 0.000000 18 0.946624 0 0.000000 41 1.681522 0 0.000000 8 0.139630 0 0.000000 12 0.216488 0 0.000000 6 0.097065 0 0.000000 12 0.228218 0 0.000000 9 0.173370 0 0.000000 AG 9788863
OPERON1_F26E4.9_cco-1_WBGene00000371 9789003 I + 5 0.221344 0 0.000000 6 0.365679 0 0.000000 6 0.376218 0 0.000000 6 0.276893 0 0.000000 0 0.000000 0 0.000000 11 0.374843 0 0.000000 0 0.000000 0 0.000000 9 0.256902 0 0.000000 9 0.219767 0 0.000000 0 0.000000 0 0.000000 0 0.000000 0 0.000000 0 0.000000 0 0.000000 0 0.000000 0 0.000000 0 0.000000 0 0.000000 0 0.000000 0 0.000000 12 0.170691 0 0.000000 10 0.174577 0 0.000000 14 0.304722 0 0.000000 9 0.175183 0 0.000000 7 0.127177 0 0.000000 13 0.354982 0 0.000000 7 0.202020 0 0.000000 2 0.068677 0 0.000000 5 0.209730 0 0.000000 4 0.135236 0 0.000000 0 0.000000 0 0.000000 0 0.000000 0 0.000000 0 0.000000 0 0.000000 0 0.000000 0 0.000000 0 0.000000 0 0.000000 6 0.104722 0 0.000000 4 0.072163 0 0.000000 6 0.097065 0 0.000000 9 0.171163 0 0.000000 8 0.154107 0 0.000000 NOAG NA
OPERON1_F26E4.9_cco-1_WBGene00000371 9789009 I + 0 0.000000 0 0.000000 0 0.000000 0 0.000000 0 0.000000 1 0.062703 0 0.000000 0 0.000000 0 0.000000 0 0.000000 0 0.000000 0 0.000000 0 0.000000 0 0.000000 0 0.000000 0 0.000000 0 0.000000 0 0.000000 0 0.000000 0 0.000000 0 0.000000 1 0.038874 3 0.094280 3 0.094280 0 0.000000 3 0.144647 0 0.000000 1 0.039255 0 0.000000 0 0.000000 0 0.000000 0 0.000000 0 0.000000 0 0.000000 0 0.000000 0 0.000000 0 0.000000 1 0.019465 0 0.000000 0 0.000000 0 0.000000 0 0.000000 0 0.000000 0 0.000000 0 0.000000 0 0.000000 0 0.000000 0 0.000000 0 0.000000 2 0.067618 0 0.000000 0 0.000000 0 0.000000 0 0.000000 0 0.000000 0 0.000000 0 0.000000 0 0.000000 0 0.000000 0 0.000000 0 0.000000 0 0.000000 0 0.000000 0 0.000000 0 0.000000 0 0.000000 0 0.000000 0 0.000000 0 0.000000 0 0.000000 AG 9789009
OPERON2_ZK177.5_cyp-44A1_WBGene00000375 5504043 II + 0 0.000000 1 0.044269 0 0.000000 0 0.000000 0 0.000000 0 0.000000 0 0.000000 0 0.000000 0 0.000000 0 0.000000 0 0.000000 0 0.000000 0 0.000000 0 0.000000 0 0.000000 0 0.000000 0 0.000000 3 0.073256 0 0.000000 0 0.000000 0 0.000000 1 0.038874 0 0.000000 1 0.031427 0 0.000000 1 0.048216 0 0.000000 0 0.000000 0 0.000000 0 0.000000 0 0.000000 1 0.014224 0 0.000000 0 0.000000 0 0.000000 0 0.000000 0 0.000000 0 0.000000 0 0.000000 0 0.000000 0 0.000000 0 0.000000 0 0.000000 0 0.000000 0 0.000000 0 0.000000 0 0.000000 0 0.000000 0 0.000000 0 0.000000 0 0.000000 0 0.000000 0 0.000000 3 0.148555 0 0.000000 0 0.000000 0 0.000000 0 0.000000 0 0.000000 0 0.000000 0 0.000000 0 0.000000 0 0.000000 1 0.018041 0 0.000000 0 0.000000 0 0.000000 0 0.000000 0 0.000000 0 0.000000 NOAG NA
OPERON0_ZC518.3_ccr-4_WBGene00000376 12361539 IV + 0 0.000000 0 0.000000 0 0.000000 0 0.000000 0 0.000000 0 0.000000 0 0.000000 0 0.000000 0 0.000000 0 0.000000 0 0.000000 0 0.000000 0 0.000000 0 0.000000 0 0.000000 0 0.000000 0 0.000000 0 0.000000 0 0.000000 0 0.000000 0 0.000000 0 0.000000 0 0.000000 0 0.000000 0 0.000000 0 0.000000 0 0.000000 0 0.000000 0 0.000000 0 0.000000 1 0.014224 0 0.000000 0 0.000000 0 0.000000 0 0.000000 0 0.000000 0 0.000000 0 0.000000 0 0.000000 0 0.000000 0 0.000000 0 0.000000 0 0.000000 0 0.000000 0 0.000000 0 0.000000 1 0.041946 0 0.000000 0 0.000000 0 0.000000 0 0.000000 0 0.000000 0 0.000000 0 0.000000 0 0.000000 0 0.000000 0 0.000000 0 0.000000 0 0.000000 0 0.000000 2 0.034907 0 0.000000 0 0.000000 0 0.000000 0 0.000000 0 0.000000 0 0.000000 0 0.000000 0 0.000000 0 0.000000 AG 12361544
OPERON0_ZC518.3_ccr-4_WBGene00000376 12362019 IV + 0 0.000000 0 0.000000 0 0.000000 0 0.000000 0 0.000000 0 0.000000 0 0.000000 0 0.000000 0 0.000000 0 0.000000 0 0.000000 0 0.000000 0 0.000000 0 0.000000 4 0.114179 0 0.000000 1 0.024419 0 0.000000 1 0.035828 0 0.000000 0 0.000000 0 0.000000 0 0.000000 0 0.000000 0 0.000000 0 0.000000 0 0.000000 0 0.000000 0 0.000000 0 0.000000 10 0.142242 0 0.000000 9 0.157119 0 0.000000 5 0.108829 0 0.000000 0 0.000000 0 0.000000 0 0.000000 0 0.000000 0 0.000000 0 0.000000 1 0.028860 0 0.000000 2 0.068677 0 0.000000 1 0.041946 0 0.000000 1 0.033809 0 0.000000 0 0.000000 0 0.000000 0 0.000000 0 0.000000 0 0.000000 0 0.000000 0 0.000000 0 0.000000 0 0.000000 0 0.000000 5 0.087269 0 0.000000 1 0.018041 0 0.000000 0 0.000000 0 0.000000 1 0.019018 0 0.000000 0 0.000000 0 0.000000 NOAG NA
OPERON0_ZC518.3_ccr-4_WBGene00000376 12363033 IV + 0 0.000000 0 0.000000 0 0.000000 0 0.000000 0 0.000000 0 0.000000 0 0.000000 0 0.000000 0 0.000000 0 0.000000 0 0.000000 0 0.000000 0 0.000000 0 0.000000 0 0.000000 0 0.000000 0 0.000000 0 0.000000 0 0.000000 0 0.000000 0 0.000000 0 0.000000 0 0.000000 0 0.000000 0 0.000000 0 0.000000 0 0.000000 0 0.000000 0 0.000000 0 0.000000 0 0.000000 0 0.000000 0 0.000000 0 0.000000 0 0.000000 0 0.000000 0 0.000000 0 0.000000 0 0.000000 0 0.000000 0 0.000000 0 0.000000 0 0.000000 0 0.000000 0 0.000000 0 0.000000 0 0.000000 0 0.000000 0 0.000000 0 0.000000 0 0.000000 0 0.000000 0 0.000000 0 0.000000 0 0.000000 0 0.000000 0 0.000000 0 0.000000 0 0.000000 0 0.000000 2 0.034907 0 0.000000 0 0.000000 0 0.000000 0 0.000000 0 0.000000 0 0.000000 0 0.000000 0 0.000000 0 0.000000 NOAG NA
OPERON1_T21B10.7_cct-2_WBGene00000378 8927741 II + 0 0.000000 0 0.000000 0 0.000000 0 0.000000 0 0.000000 0 0.000000 0 0.000000 0 0.000000 0 0.000000 0 0.000000 0 0.000000 0 0.000000 0 0.000000 0 0.000000 0 0.000000 0 0.000000 4 0.097674 0 0.000000 3 0.107484 0 0.000000 0 0.000000 0 0.000000 0 0.000000 0 0.000000 0 0.000000 0 0.000000 0 0.000000 0 0.000000 0 0.000000 0 0.000000 12 0.170691 0 0.000000 4 0.069831 0 0.000000 5 0.108829 0 0.000000 9 0.175183 0 0.000000 26 0.472372 0 0.000000 2 0.054613 0 0.000000 0 0.000000 0 0.000000 1 0.034338 0 0.000000 0 0.000000 0 0.000000 3 0.101427 0 0.000000 0 0.000000 0 0.000000 0 0.000000 0 0.000000 0 0.000000 0 0.000000 0 0.000000 0 0.000000 0 0.000000 0 0.000000 1 0.017454 2 0.034907 6 0.108244 0 0.000000 10 0.161775 0 0.000000 2 0.038036 0 0.000000 2 0.038527 0 0.000000 AG 8927741
OPERON0_K01C8.10_cct-4_WBGene00000379 8283659 II + 0 0.000000 0 0.000000 0 0.000000 0 0.000000 0 0.000000 0 0.000000 1 0.046149 0 0.000000 0 0.000000 0 0.000000 2 0.068153 0 0.000000 2 0.081945 2 0.081945 3 0.085634 0 0.000000 4 0.097674 0 0.000000 1 0.035828 0 0.000000 0 0.000000 0 0.000000 0 0.000000 0 0.000000 0 0.000000 0 0.000000 0 0.000000 0 0.000000 0 0.000000 0 0.000000 10 0.142242 0 0.000000 6 0.104746 0 0.000000 8 0.174127 0 0.000000 16 0.311437 0 0.000000 18 0.327027 0 0.000000 5 0.136532 0 0.000000 0 0.000000 0 0.000000 3 0.103015 0 0.000000 3 0.125838 0 0.000000 1 0.033809 2 0.067618 0 0.000000 0 0.000000 0 0.000000 0 0.000000 0 0.000000 0 0.000000 0 0.000000 0 0.000000 0 0.000000 0 0.000000 5 0.087269 0 0.000000 0 0.000000 2 0.036081 8 0.129420 0 0.000000 4 0.076073 0 0.000000 1 0.019263 0 0.000000 NOAG NA
OPERON0_K01C8.10_cct-4_WBGene00000379 8283668 II + 11 0.486956 0 0.000000 4 0.243786 0 0.000000 0 0.000000 0 0.000000 4 0.184595 0 0.000000 0 0.000000 0 0.000000 12 0.408920 0 0.000000 15 0.614591 0 0.000000 17 0.485259 0 0.000000 27 0.659302 0 0.000000 19 0.680729 0 0.000000 61 2.371323 0 0.000000 61 1.917033 0 0.000000 21 1.012528 0 0.000000 53 2.080506 0 0.000000 16 0.637676 57 2.271721 36 0.512072 0 0.000000 46 0.803053 0 0.000000 37 0.805337 0 0.000000 53 1.031634 0 0.000000 73 1.326276 22 0.399699 11 0.300370 0 0.000000 7 0.202020 0 0.000000 9 0.309046 0 0.000000 11 0.461407 0 0.000000 14 0.473326 0 0.000000 62 2.617024 0 0.000000 38 1.881696 1 0.049518 50 2.354151 0 0.000000 44 2.313969 0 0.000000 46 1.886585 0 0.000000 14 0.244352 0 0.000000 34 0.613382 0 0.000000 25 0.404437 0 0.000000 24 0.456435 0 0.000000 27 0.520110 0 0.000000 AG 8283668
OPERON1_C07G2.3_cct-5_WBGene00000380 4501515 III - 0 0.000000 0 0.000000 0 0.000000 0 0.000000 0 0.000000 0 0.000000 0 0.000000 0 0.000000 0 0.000000 0 0.000000 0 0.000000 0 0.000000 0 0.000000 0 0.000000 0 0.000000 0 0.000000 0 0.000000 0 0.000000 0 0.000000 0 0.000000 0 0.000000 0 0.000000 0 0.000000 0 0.000000 0 0.000000 0 0.000000 0 0.000000 0 0.000000 0 0.000000 0 0.000000 4 0.056897 0 0.000000 1 0.017458 0 0.000000 1 0.021766 0 0.000000 0 0.000000 0 0.000000 1 0.018168 0 0.000000 1 0.027306 0 0.000000 0 0.000000 0 0.000000 1 0.034338 0 0.000000 0 0.000000 0 0.000000 0 0.000000 0 0.000000 1 0.042210 0 0.000000 0 0.000000 0 0.000000 0 0.000000 0 0.000000 0 0.000000 0 0.000000 0 0.000000 0 0.000000 4 0.069815 0 0.000000 5 0.090203 0 0.000000 7 0.113242 0 0.000000 1 0.019018 0 0.000000 0 0.000000 0 0.000000 NOAG NA
OPERON1_C07G2.3_cct-5_WBGene00000380 4508099 III - 0 0.000000 0 0.000000 0 0.000000 0 0.000000 0 0.000000 0 0.000000 0 0.000000 0 0.000000 0 0.000000 0 0.000000 0 0.000000 0 0.000000 0 0.000000 0 0.000000 0 0.000000 0 0.000000 0 0.000000 0 0.000000 0 0.000000 0 0.000000 0 0.000000 0 0.000000 0 0.000000 0 0.000000 0 0.000000 0 0.000000 1 0.039255 0 0.000000 0 0.000000 0 0.000000 2 0.028448 0 0.000000 0 0.000000 0 0.000000 0 0.000000 0 0.000000 1 0.019465 5 0.097324 10 0.181682 0 0.000000 2 0.054613 0 0.000000 0 0.000000 0 0.000000 0 0.000000 0 0.000000 0 0.000000 0 0.000000 0 0.000000 3 0.101427 0 0.000000 0 0.000000 1 0.049518 0 0.000000 0 0.000000 0 0.000000 0 0.000000 0 0.000000 0 0.000000 0 0.000000 0 0.000000 0 0.000000 0 0.000000 0 0.000000 0 0.000000 0 0.000000 0 0.000000 0 0.000000 0 0.000000 0 0.000000 AG 4508103
OPERON1_C07G2.3_cct-5_WBGene00000380 4508120 III - 0 0.000000 0 0.000000 5 0.304732 0 0.000000 0 0.000000 0 0.000000 3 0.138446 0 0.000000 0 0.000000 0 0.000000 1 0.034077 0 0.000000 0 0.000000 0 0.000000 3 0.085634 0 0.000000 0 0.000000 0 0.000000 2 0.071656 0 0.000000 0 0.000000 0 0.000000 0 0.000000 0 0.000000 0 0.000000 0 0.000000 0 0.000000 0 0.000000 0 0.000000 0 0.000000 8 0.113794 0 0.000000 8 0.139661 0 0.000000 4 0.087063 0 0.000000 8 0.155718 0 0.000000 15 0.272522 0 0.000000 0 0.000000 0 0.000000 2 0.057720 0 0.000000 1 0.034338 0 0.000000 0 0.000000 0 0.000000 0 0.000000 0 0.000000 0 0.000000 0 0.000000 0 0.000000 0 0.000000 0 0.000000 0 0.000000 0 0.000000 0 0.000000 0 0.000000 0 0.000000 3 0.052361 0 0.000000 0 0.000000 0 0.000000 0 0.000000 0 0.000000 0 0.000000 0 0.000000 3 0.057790 0 0.000000 NOAG NA
OPERON1_F01F1.8_cct-6_WBGene00000381 5855693 III - 0 0.000000 0 0.000000 2 0.121893 0 0.000000 1 0.062703 0 0.000000 0 0.000000 0 0.000000 1 0.084219 0 0.000000 0 0.000000 0 0.000000 1 0.040973 0 0.000000 2 0.057089 0 0.000000 6 0.146512 0 0.000000 0 0.000000 0 0.000000 0 0.000000 0 0.000000 0 0.000000 0 0.000000 0 0.000000 0 0.000000 0 0.000000 0 0.000000 0 0.000000 0 0.000000 13 0.184915 0 0.000000 14 0.244407 0 0.000000 12 0.261190 0 0.000000 18 0.350366 0 0.000000 16 0.290691 0 0.000000 0 0.000000 0 0.000000 2 0.057720 0 0.000000 1 0.034338 0 0.000000 0 0.000000 0 0.000000 2 0.067618 0 0.000000 0 0.000000 0 0.000000 0 0.000000 0 0.000000 0 0.000000 0 0.000000 0 0.000000 0 0.000000 0 0.000000 0 0.000000 8 0.139630 0 0.000000 7 0.126284 3 0.054122 5 0.080887 0 0.000000 8 0.152145 0 0.000000 3 0.057790 0 0.000000 NOAG NA
OPERON1_C43E11.10_cdc-6_WBGene00000382 4270293 I - 0 0.000000 0 0.000000 0 0.000000 0 0.000000 0 0.000000 0 0.000000 1 0.046149 0 0.000000 0 0.000000 0 0.000000 0 0.000000 0 0.000000 1 0.040973 0 0.000000 0 0.000000 0 0.000000 3 0.073256 0 0.000000 0 0.000000 0 0.000000 0 0.000000 0 0.000000 0 0.000000 0 0.000000 0 0.000000 0 0.000000 0 0.000000 0 0.000000 0 0.000000 0 0.000000 2 0.028448 0 0.000000 0 0.000000 0 0.000000 0 0.000000 0 0.000000 0 0.000000 0 0.000000 0 0.000000 0 0.000000 0 0.000000 0 0.000000 0 0.000000 0 0.000000 3 0.103015 0 0.000000 0 0.000000 0 0.000000 0 0.000000 0 0.000000 0 0.000000 0 0.000000 0 0.000000 0 0.000000 0 0.000000 0 0.000000 0 0.000000 0 0.000000 0 0.000000 0 0.000000 4 0.069815 0 0.000000 5 0.090203 0 0.000000 3 0.048532 0 0.000000 1 0.019018 0 0.000000 2 0.038527 0 0.000000 NOAG NA
OPERON0_C17G10.4_cdc-14_WBGene00000383 5593425 II - 8 0.354150 0 0.000000 1 0.060946 0 0.000000 5 0.313515 0 0.000000 3 0.138446 0 0.000000 2 0.168439 0 0.000000 11 0.374843 0 0.000000 14 0.573618 0 0.000000 7 0.199813 0 0.000000 13 0.317442 0 0.000000 3 0.107484 0 0.000000 132 5.131387 0 0.000000 149 4.682589 0 0.000000 43 2.073271 0 0.000000 30 1.177645 0 0.000000 62 2.470995 0 0.000000 16 0.227588 0 0.000000 9 0.157119 0 0.000000 9 0.195893 0 0.000000 12 0.233578 0 0.000000 17 0.308859 0 0.000000 4 0.109225 0 0.000000 0 0.000000 0 0.000000 0 0.000000 0 0.000000 2 0.083892 0 0.000000 3 0.101427 0 0.000000 96 4.052166 0 0.000000 76 3.763391 0 0.000000 61 2.872065 0 0.000000 39 2.051018 0 0.000000 30 1.230382 0 0.000000 14 0.244352 0 0.000000 17 0.306691 0 0.000000 9 0.145597 0 0.000000 8 0.152145 0 0.000000 5 0.096317 0 0.000000 AG 5593425
OPERON0_F16B4.8_cdc-25.2_WBGene00000387 1577691 V + 2 0.088537 0 0.000000 0 0.000000 0 0.000000 0 0.000000 0 0.000000 0 0.000000 0 0.000000 0 0.000000 0 0.000000 1 0.034077 0 0.000000 0 0.000000 0 0.000000 8 0.228357 0 0.000000 2 0.048837 0 0.000000 0 0.000000 0 0.000000 0 0.000000 0 0.000000 0 0.000000 0 0.000000 0 0.000000 0 0.000000 0 0.000000 0 0.000000 0 0.000000 0 0.000000 9 0.128018 1 0.014224 9 0.157119 0 0.000000 4 0.087063 0 0.000000 8 0.155718 0 0.000000 3 0.054504 0 0.000000 14 0.382289 0 0.000000 9 0.259740 0 0.000000 5 0.171692 0 0.000000 0 0.000000 0 0.000000 0 0.000000 0 0.000000 0 0.000000 0 0.000000 0 0.000000 0 0.000000 0 0.000000 0 0.000000 0 0.000000 0 0.000000 0 0.000000 0 0.000000 3 0.052361 0 0.000000 12 0.216488 0 0.000000 10 0.161775 0 0.000000 5 0.095091 0 0.000000 0 0.000000 0 0.000000 AG 1577691
OPERON0_F16B4.8_cdc-25.2_WBGene00000387 1582771 V + 0 0.000000 0 0.000000 0 0.000000 0 0.000000 0 0.000000 0 0.000000 0 0.000000 0 0.000000 0 0.000000 0 0.000000 0 0.000000 0 0.000000 0 0.000000 0 0.000000 0 0.000000 0 0.000000 0 0.000000 0 0.000000 0 0.000000 0 0.000000 0 0.000000 0 0.000000 0 0.000000 0 0.000000 0 0.000000 0 0.000000 0 0.000000 0 0.000000 0 0.000000 0 0.000000 3 0.042673 0 0.000000 3 0.052373 0 0.000000 0 0.000000 0 0.000000 0 0.000000 0 0.000000 0 0.000000 0 0.000000 0 0.000000 0 0.000000 0 0.000000 0 0.000000 0 0.000000 0 0.000000 0 0.000000 0 0.000000 0 0.000000 0 0.000000 0 0.000000 0 0.000000 0 0.000000 0 0.000000 3 0.141249 0 0.000000 0 0.000000 0 0.000000 0 0.000000 0 0.000000 1 0.017454 0 0.000000 0 0.000000 0 0.000000 0 0.000000 0 0.000000 0 0.000000 0 0.000000 0 0.000000 0 0.000000 AG 1582771
OPERON0_R07G3.1_cdc-42_WBGene00000390 7616446 II + 0 0.000000 0 0.000000 0 0.000000 0 0.000000 0 0.000000 0 0.000000 0 0.000000 0 0.000000 0 0.000000 0 0.000000 2 0.068153 0 0.000000 0 0.000000 0 0.000000 7 0.199813 0 0.000000 3 0.073256 0 0.000000 1 0.035828 0 0.000000 0 0.000000 0 0.000000 0 0.000000 0 0.000000 0 0.000000 0 0.000000 0 0.000000 0 0.000000 0 0.000000 0 0.000000 22 0.312933 0 0.000000 7 0.122204 0 0.000000 7 0.152361 0 0.000000 5 0.097324 0 0.000000 2 0.036336 0 0.000000 12 0.327676 0 0.000000 3 0.086580 0 0.000000 0 0.000000 2 0.068677 6 0.251677 0 0.000000 0 0.000000 3 0.101427 0 0.000000 0 0.000000 0 0.000000 0 0.000000 0 0.000000 0 0.000000 0 0.000000 0 0.000000 0 0.000000 0 0.000000 6 0.104722 0 0.000000 11 0.198447 0 0.000000 8 0.129420 2 0.032355 4 0.076073 0 0.000000 5 0.096317 0 0.000000 NOAG NA
OPERON0_C47D2.2_cdd-1_WBGene00000391 8210796 X - 0 0.000000 0 0.000000 0 0.000000 0 0.000000 0 0.000000 0 0.000000 0 0.000000 0 0.000000 0 0.000000 0 0.000000 0 0.000000 0 0.000000 0 0.000000 0 0.000000 0 0.000000 0 0.000000 0 0.000000 0 0.000000 0 0.000000 0 0.000000 27 1.049602 0 0.000000 47 1.477058 0 0.000000 38 1.832193 0 0.000000 63 2.473054 48 1.884232 111 4.423879 0 0.000000 0 0.000000 0 0.000000 0 0.000000 0 0.000000 0 0.000000 0 0.000000 0 0.000000 0 0.000000 0 0.000000 0 0.000000 0 0.000000 0 0.000000 0 0.000000 0 0.000000 0 0.000000 0 0.000000 0 0.000000 0 0.000000 0 0.000000 0 0.000000 0 0.000000 0 0.000000 0 0.000000 0 0.000000 0 0.000000 0 0.000000 0 0.000000 0 0.000000 0 0.000000 0 0.000000 0 0.000000 0 0.000000 0 0.000000 0 0.000000 0 0.000000 0 0.000000 0 0.000000 0 0.000000 0 0.000000 0 0.000000 AG 8210796
OPERON1_C15B12.7_cdf-1_WBGene00000393 6504619 X - 0 0.000000 0 0.000000 0 0.000000 0 0.000000 0 0.000000 0 0.000000 0 0.000000 0 0.000000 0 0.000000 0 0.000000 0 0.000000 0 0.000000 0 0.000000 0 0.000000 0 0.000000 0 0.000000 0 0.000000 0 0.000000 0 0.000000 0 0.000000 0 0.000000 0 0.000000 0 0.000000 0 0.000000 0 0.000000 0 0.000000 0 0.000000 0 0.000000 0 0.000000 0 0.000000 4 0.056897 0 0.000000 2 0.034915 0 0.000000 3 0.065298 0 0.000000 1 0.019465 0 0.000000 4 0.072673 0 0.000000 2 0.054613 0 0.000000 0 0.000000 0 0.000000 0 0.000000 0 0.000000 0 0.000000 0 0.000000 0 0.000000 0 0.000000 0 0.000000 0 0.000000 0 0.000000 0 0.000000 0 0.000000 0 0.000000 0 0.000000 0 0.000000 0 0.000000 0 0.000000 0 0.000000 0 0.000000 3 0.054122 0 0.000000 1 0.016177 0 0.000000 3 0.057054 0 0.000000 1 0.019263 0 0.000000 NOAG NA
OPERON0_ZK112.7_cdh-3_WBGene00000395 7754463 III - 0 0.000000 0 0.000000 0 0.000000 0 0.000000 1 0.062703 0 0.000000 6 0.276893 0 0.000000 0 0.000000 0 0.000000 0 0.000000 0 0.000000 0 0.000000 0 0.000000 5 0.142723 0 0.000000 7 0.170930 0 0.000000 3 0.107484 0 0.000000 0 0.000000 0 0.000000 0 0.000000 0 0.000000 0 0.000000 0 0.000000 0 0.000000 0 0.000000 12 0.478257 0 0.000000 0 0.000000 0 0.000000 0 0.000000 0 0.000000 0 0.000000 0 0.000000 0 0.000000 0 0.000000 0 0.000000 0 0.000000 0 0.000000 0 0.000000 0 0.000000 0 0.000000 0 0.000000 0 0.000000 3 0.125838 0 0.000000 3 0.101427 0 0.000000 0 0.000000 0 0.000000 0 0.000000 0 0.000000 18 0.847494 0 0.000000 27 1.419936 0 0.000000 25 1.025318 0 0.000000 0 0.000000 0 0.000000 0 0.000000 0 0.000000 0 0.000000 0 0.000000 0 0.000000 0 0.000000 1 0.019263 0 0.000000 AG 7754463
OPERON0_F25F2.2_cdh-4_WBGene00000396 4520357 III + 0 0.000000 0 0.000000 0 0.000000 0 0.000000 0 0.000000 0 0.000000 0 0.000000 0 0.000000 0 0.000000 0 0.000000 0 0.000000 0 0.000000 1 0.040973 0 0.000000 2 0.057089 0 0.000000 0 0.000000 0 0.000000 0 0.000000 0 0.000000 0 0.000000 0 0.000000 0 0.000000 0 0.000000 0 0.000000 0 0.000000 0 0.000000 0 0.000000 0 0.000000 0 0.000000 0 0.000000 0 0.000000 0 0.000000 0 0.000000 0 0.000000 0 0.000000 0 0.000000 0 0.000000 0 0.000000 0 0.000000 2 0.054613 0 0.000000 0 0.000000 0 0.000000 0 0.000000 0 0.000000 0 0.000000 0 0.000000 0 0.000000 0 0.000000 0 0.000000 0 0.000000 0 0.000000 0 0.000000 0 0.000000 0 0.000000 0 0.000000 0 0.000000 0 0.000000 0 0.000000 0 0.000000 0 0.000000 0 0.000000 0 0.000000 2 0.032355 0 0.000000 0 0.000000 0 0.000000 0 0.000000 0 0.000000 NOAG NA
OPERON0_F59C12.1_cdh-9_WBGene00000401 16595232 X + 0 0.000000 0 0.000000 0 0.000000 0 0.000000 0 0.000000 0 0.000000 0 0.000000 0 0.000000 0 0.000000 0 0.000000 0 0.000000 0 0.000000 0 0.000000 0 0.000000 0 0.000000 0 0.000000 0 0.000000 0 0.000000 0 0.000000 0 0.000000 0 0.000000 0 0.000000 0 0.000000 0 0.000000 0 0.000000 0 0.000000 0 0.000000 0 0.000000 0 0.000000 0 0.000000 0 0.000000 0 0.000000 0 0.000000 0 0.000000 0 0.000000 0 0.000000 0 0.000000 0 0.000000 0 0.000000 0 0.000000 0 0.000000 0 0.000000 0 0.000000 0 0.000000 0 0.000000 0 0.000000 0 0.000000 0 0.000000 1 0.033809 0 0.000000 0 0.000000 0 0.000000 0 0.000000 0 0.000000 0 0.000000 0 0.000000 0 0.000000 0 0.000000 0 0.000000 0 0.000000 0 0.000000 0 0.000000 0 0.000000 0 0.000000 1 0.016177 0 0.000000 5 0.095091 0 0.000000 6 0.115580 0 0.000000 NOAG NA
OPERON0_B0034.3_casy-1_WBGene00000403 5956657 II - 0 0.000000 0 0.000000 0 0.000000 0 0.000000 0 0.000000 0 0.000000 3 0.138446 0 0.000000 0 0.000000 0 0.000000 0 0.000000 0 0.000000 0 0.000000 0 0.000000 0 0.000000 0 0.000000 0 0.000000 0 0.000000 0 0.000000 0 0.000000 0 0.000000 0 0.000000 0 0.000000 0 0.000000 0 0.000000 0 0.000000 0 0.000000 0 0.000000 0 0.000000 0 0.000000 0 0.000000 0 0.000000 0 0.000000 0 0.000000 0 0.000000 0 0.000000 0 0.000000 0 0.000000 0 0.000000 0 0.000000 0 0.000000 0 0.000000 0 0.000000 0 0.000000 0 0.000000 0 0.000000 0 0.000000 0 0.000000 0 0.000000 0 0.000000 0 0.000000 0 0.000000 0 0.000000 0 0.000000 0 0.000000 0 0.000000 0 0.000000 0 0.000000 0 0.000000 0 0.000000 0 0.000000 0 0.000000 0 0.000000 0 0.000000 0 0.000000 0 0.000000 0 0.000000 0 0.000000 0 0.000000 0 0.000000 NOAG NA
OPERON0_B0034.3_casy-1_WBGene00000403 5956689 II - 0 0.000000 0 0.000000 0 0.000000 0 0.000000 0 0.000000 0 0.000000 0 0.000000 0 0.000000 0 0.000000 0 0.000000 0 0.000000 0 0.000000 0 0.000000 0 0.000000 2 0.057089 0 0.000000 0 0.000000 0 0.000000 10 0.358278 0 0.000000 0 0.000000 0 0.000000 0 0.000000 0 0.000000 0 0.000000 0 0.000000 0 0.000000 0 0.000000 0 0.000000 0 0.000000 0 0.000000 0 0.000000 0 0.000000 0 0.000000 0 0.000000 0 0.000000 3 0.058394 0 0.000000 4 0.072673 0 0.000000 0 0.000000 0 0.000000 0 0.000000 0 0.000000 0 0.000000 0 0.000000 0 0.000000 0 0.000000 0 0.000000 0 0.000000 0 0.000000 0 0.000000 0 0.000000 0 0.000000 0 0.000000 0 0.000000 0 0.000000 0 0.000000 0 0.000000 0 0.000000 0 0.000000 0 0.000000 0 0.000000 0 0.000000 3 0.048532 0 0.000000 0 0.000000 0 0.000000 1 0.019263 0 0.000000 NOAG NA
OPERON0_T05G5.3_cdk-1_WBGene00000405 9747466 III + 1 0.044269 2 0.088537 3 0.182839 0 0.000000 2 0.125406 0 0.000000 1 0.046149 0 0.000000 2 0.168439 0 0.000000 3 0.102230 0 0.000000 11 0.450700 0 0.000000 10 0.285447 0 0.000000 4 0.097674 0 0.000000 0 0.000000 0 0.000000 0 0.000000 0 0.000000 0 0.000000 0 0.000000 0 0.000000 0 0.000000 0 0.000000 0 0.000000 0 0.000000 0 0.000000 16 0.227588 0 0.000000 7 0.122204 0 0.000000 7 0.152361 0 0.000000 1 0.019465 0 0.000000 0 0.000000 0 0.000000 5 0.136532 0 0.000000 3 0.086580 0 0.000000 2 0.068677 0 0.000000 0 0.000000 0 0.000000 2 0.067618 0 0.000000 0 0.000000 0 0.000000 0 0.000000 0 0.000000 0 0.000000 0 0.000000 0 0.000000 0 0.000000 0 0.000000 0 0.000000 11 0.191991 0 0.000000 17 0.306691 0 0.000000 17 0.275017 0 0.000000 5 0.095091 0 0.000000 1 0.019263 0 0.000000 NOAG NA
OPERON0_F18H3.5_cdk-4_WBGene00000406 13518917 X - 0 0.000000 0 0.000000 0 0.000000 0 0.000000 0 0.000000 0 0.000000 0 0.000000 0 0.000000 0 0.000000 0 0.000000 0 0.000000 0 0.000000 0 0.000000 0 0.000000 0 0.000000 0 0.000000 1 0.024419 0 0.000000 0 0.000000 0 0.000000 0 0.000000 0 0.000000 0 0.000000 0 0.000000 0 0.000000 0 0.000000 0 0.000000 0 0.000000 0 0.000000 0 0.000000 1 0.014224 0 0.000000 0 0.000000 0 0.000000 2 0.043532 0 0.000000 0 0.000000 0 0.000000 0 0.000000 0 0.000000 0 0.000000 0 0.000000 3 0.086580 0 0.000000 0 0.000000 0 0.000000 1 0.041946 0 0.000000 0 0.000000 0 0.000000 0 0.000000 0 0.000000 0 0.000000 0 0.000000 0 0.000000 0 0.000000 0 0.000000 0 0.000000 0 0.000000 0 0.000000 0 0.000000 0 0.000000 2 0.036081 0 0.000000 2 0.032355 0 0.000000 0 0.000000 0 0.000000 0 0.000000 0 0.000000 NOAG NA
OPERON0_Y39G10AL.3_cdk-7_WBGene00000408 2289753 I - 0 0.000000 1 0.044269 0 0.000000 0 0.000000 0 0.000000 0 0.000000 0 0.000000 1 0.046149 0 0.000000 0 0.000000 0 0.000000 1 0.034077 0 0.000000 7 0.286809 0 0.000000 3 0.085634 0 0.000000 8 0.195349 0 0.000000 1 0.035828 0 0.000000 7 0.272119 0 0.000000 6 0.188561 0 0.000000 1 0.048216 0 0.000000 1 0.039255 0 0.000000 4 0.159419 0 0.000000 2 0.028448 0 0.000000 0 0.000000 0 0.000000 0 0.000000 0 0.000000 0 0.000000 0 0.000000 0 0.000000 0 0.000000 0 0.000000 0 0.000000 0 0.000000 0 0.000000 0 0.000000 0 0.000000 0 0.000000 0 0.000000 3 0.101427 0 0.000000 12 0.506521 0 0.000000 10 0.495183 0 0.000000 5 0.235415 0 0.000000 4 0.210361 0 0.000000 2 0.082025 0 0.000000 0 0.000000 0 0.000000 3 0.054122 0 0.000000 5 0.080887 0 0.000000 0 0.000000 0 0.000000 0 0.000000 AG 2289753
OPERON0_H25P06.2_cdk-9_WBGene00000410 11323517 I + 0 0.000000 0 0.000000 0 0.000000 0 0.000000 0 0.000000 0 0.000000 0 0.000000 0 0.000000 0 0.000000 0 0.000000 2 0.068153 0 0.000000 0 0.000000 0 0.000000 0 0.000000 0 0.000000 1 0.024419 0 0.000000 0 0.000000 0 0.000000 0 0.000000 0 0.000000 0 0.000000 0 0.000000 0 0.000000 0 0.000000 0 0.000000 0 0.000000 0 0.000000 0 0.000000 0 0.000000 0 0.000000 2 0.034915 0 0.000000 1 0.021766 0 0.000000 0 0.000000 0 0.000000 0 0.000000 0 0.000000 0 0.000000 0 0.000000 0 0.000000 0 0.000000 0 0.000000 0 0.000000 0 0.000000 0 0.000000 0 0.000000 0 0.000000 0 0.000000 0 0.000000 0 0.000000 0 0.000000 0 0.000000 0 0.000000 0 0.000000 0 0.000000 0 0.000000 0 0.000000 1 0.017454 0 0.000000 3 0.054122 0 0.000000 2 0.032355 0 0.000000 1 0.019018 0 0.000000 2 0.038527 0 0.000000 NOAG NA
OPERON0_R06F6.1_cdl-1_WBGene00000411 10785452 II + 57 2.523317 0 0.000000 19 1.157983 0 0.000000 10 0.627031 0 0.000000 16 0.738381 0 0.000000 4 0.336877 0 0.000000 57 1.942370 0 0.000000 38 1.556963 0 0.000000 28 0.799251 0 0.000000 32 0.781395 0 0.000000 8 0.286623 0 0.000000 154 5.986618 0 0.000000 193 6.065366 0 0.000000 20 0.964312 0 0.000000 34 1.334664 0 0.000000 43 1.713755 0 0.000000 265 3.769419 0 0.000000 156 2.723398 0 0.000000 64 1.393015 0 0.000000 31 0.603409 0 0.000000 15 0.272522 0 0.000000 16 0.436901 0 0.000000 10 0.288600 0 0.000000 5 0.171692 0 0.000000 1 0.041946 0 0.000000 3 0.101427 0 0.000000 461 19.458840 0 0.000000 332 16.440078 0 0.000000 191 8.992858 0 0.000000 123 6.468596 0 0.000000 71 2.911903 0 0.000000 192 3.351115 0 0.000000 240 4.329754 0 0.000000 203 3.284029 0 0.000000 50 0.950907 0 0.000000 23 0.443057 0 0.000000 AG 10785452
OPERON0_ZK1236.2_cec-1_WBGene00000414 8426336 III + 21 0.929643 0 0.000000 11 0.670411 0 0.000000 26 1.630279 0 0.000000 35 1.615209 0 0.000000 17 1.431728 0 0.000000 37 1.260837 0 0.000000 51 2.089609 0 0.000000 73 2.083761 0 0.000000 84 2.051162 0 0.000000 70 2.507949 0 0.000000 117 4.548275 0 0.000000 189 5.939659 0 0.000000 79 3.809032 0 0.000000 135 5.299401 0 0.000000 171 6.815164 0 0.000000 71 1.009920 0 0.000000 74 1.291868 0 0.000000 49 1.066527 0 0.000000 29 0.564479 0 0.000000 40 0.726726 0 0.000000 25 0.682659 0 0.000000 18 0.519480 0 0.000000 15 0.515076 0 0.000000 14 0.587245 0 0.000000 22 0.743798 0 0.000000 142 5.993829 0 0.000000 171 8.467630 0 0.000000 176 8.286612 0 0.000000 126 6.626367 0 0.000000 117 4.798489 0 0.000000 43 0.750510 0 0.000000 84 1.515414 0 0.000000 69 1.116246 0 0.000000 58 1.103052 0 0.000000 66 1.271381 0 0.000000 AG 8426336
OPERON0_ZK1236.2_cec-1_WBGene00000414 8426620 III + 0 0.000000 0 0.000000 0 0.000000 0 0.000000 0 0.000000 0 0.000000 0 0.000000 0 0.000000 0 0.000000 0 0.000000 0 0.000000 0 0.000000 0 0.000000 0 0.000000 0 0.000000 0 0.000000 0 0.000000 0 0.000000 0 0.000000 0 0.000000 0 0.000000 0 0.000000 0 0.000000 0 0.000000 0 0.000000 0 0.000000 0 0.000000 0 0.000000 0 0.000000 0 0.000000 0 0.000000 0 0.000000 0 0.000000 0 0.000000 0 0.000000 0 0.000000 0 0.000000 0 0.000000 0 0.000000 0 0.000000 0 0.000000 0 0.000000 0 0.000000 0 0.000000 0 0.000000 0 0.000000 0 0.000000 0 0.000000 0 0.000000 0 0.000000 2 0.084420 0 0.000000 2 0.099037 0 0.000000 0 0.000000 0 0.000000 0 0.000000 0 0.000000 0 0.000000 0 0.000000 0 0.000000 0 0.000000 0 0.000000 0 0.000000 0 0.000000 0 0.000000 0 0.000000 0 0.000000 0 0.000000 0 0.000000 AG 8426620
OPERON0_Y47H9C.4_ced-1_WBGene00000415 11868105 I - 3 0.132806 0 0.000000 6 0.365679 0 0.000000 2 0.125406 0 0.000000 11 0.507637 0 0.000000 4 0.336877 0 0.000000 4 0.136307 0 0.000000 8 0.327782 0 0.000000 9 0.256902 0 0.000000 10 0.244186 0 0.000000 19 0.680729 0 0.000000 54 2.099204 0 0.000000 71 2.231301 0 0.000000 17 0.819665 0 0.000000 32 1.256154 0 0.000000 51 2.032593 0 0.000000 13 0.184915 0 0.000000 3 0.052373 0 0.000000 6 0.130595 0 0.000000 11 0.214113 0 0.000000 8 0.145345 0 0.000000 7 0.191144 0 0.000000 9 0.259740 0 0.000000 8 0.274707 0 0.000000 13 0.545299 0 0.000000 8 0.270472 0 0.000000 25 1.055252 0 0.000000 42 2.079769 0 0.000000 49 2.307068 0 0.000000 59 3.102823 0 0.000000 49 2.009623 0 0.000000 4 0.069815 0 0.000000 12 0.216488 0 0.000000 19 0.307372 0 0.000000 5 0.095091 0 0.000000 7 0.134843 0 0.000000 AG 11868105
OPERON1_Y41D4B.13_ced-2_WBGene00000416 1600178 IV + 0 0.000000 0 0.000000 0 0.000000 0 0.000000 0 0.000000 0 0.000000 0 0.000000 0 0.000000 0 0.000000 0 0.000000 0 0.000000 0 0.000000 1 0.040973 0 0.000000 0 0.000000 0 0.000000 0 0.000000 0 0.000000 0 0.000000 0 0.000000 0 0.000000 0 0.000000 0 0.000000 0 0.000000 0 0.000000 0 0.000000 0 0.000000 0 0.000000 0 0.000000 0 0.000000 1 0.014224 0 0.000000 0 0.000000 0 0.000000 0 0.000000 0 0.000000 0 0.000000 0 0.000000 0 0.000000 0 0.000000 0 0.000000 0 0.000000 0 0.000000 0 0.000000 0 0.000000 0 0.000000 0 0.000000 0 0.000000 0 0.000000 0 0.000000 2 0.084420 0 0.000000 0 0.000000 0 0.000000 0 0.000000 0 0.000000 0 0.000000 0 0.000000 0 0.000000 0 0.000000 0 0.000000 0 0.000000 0 0.000000 0 0.000000 0 0.000000 0 0.000000 0 0.000000 0 0.000000 0 0.000000 0 0.000000 AG 1600178
OPERON0_C48D1.2_ced-3_WBGene00000417 13204137 IV - 0 0.000000 0 0.000000 0 0.000000 0 0.000000 0 0.000000 0 0.000000 0 0.000000 0 0.000000 1 0.084219 0 0.000000 0 0.000000 0 0.000000 3 0.122918 0 0.000000 0 0.000000 0 0.000000 5 0.122093 0 0.000000 0 0.000000 0 0.000000 0 0.000000 0 0.000000 0 0.000000 0 0.000000 0 0.000000 0 0.000000 0 0.000000 0 0.000000 0 0.000000 0 0.000000 10 0.142242 0 0.000000 1 0.017458 0 0.000000 1 0.021766 0 0.000000 0 0.000000 0 0.000000 0 0.000000 0 0.000000 6 0.163838 0 0.000000 0 0.000000 0 0.000000 1 0.034338 0 0.000000 1 0.041946 0 0.000000 5 0.169045 0 0.000000 0 0.000000 0 0.000000 0 0.000000 0 0.000000 0 0.000000 0 0.000000 0 0.000000 0 0.000000 0 0.000000 0 0.000000 8 0.139630 0 0.000000 4 0.072163 0 0.000000 2 0.032355 0 0.000000 2 0.038036 0 0.000000 4 0.077053 0 0.000000 NOAG NA
OPERON2_C35D10.9_ced-4_WBGene00000418 4852325 III + 0 0.000000 0 0.000000 0 0.000000 2 0.121893 0 0.000000 2 0.125406 0 0.000000 6 0.276893 0 0.000000 0 0.000000 0 0.000000 9 0.306690 0 0.000000 2 0.081945 0 0.000000 22 0.627983 0 0.000000 13 0.317442 0 0.000000 4 0.143311 0 0.000000 13 0.505364 0 0.000000 23 0.722816 0 0.000000 9 0.433940 0 0.000000 6 0.235529 0 0.000000 9 0.358693 0 0.000000 26 0.369830 0 0.000000 10 0.174577 0 0.000000 14 0.304722 0 0.000000 11 0.214113 0 0.000000 11 0.199850 0 0.000000 3 0.081919 0 0.000000 4 0.115440 0 0.000000 0 0.000000 0 0.000000 0 0.000000 0 0.000000 0 0.000000 0 0.000000 35 1.477352 0 0.000000 32 1.584586 0 0.000000 17 0.800411 0 0.000000 14 0.736263 0 0.000000 8 0.328102 0 0.000000 9 0.157084 0 0.000000 19 0.342772 0 0.000000 8 0.129420 0 0.000000 0 0.000000 0 0.000000 1 0.019263 AG 4852325
OPERON2_F56D2.7_ced-6_WBGene00000420 5595771 III + 0 0.000000 0 0.000000 0 0.000000 0 0.000000 0 0.000000 0 0.000000 4 0.184595 0 0.000000 5 0.421097 0 0.000000 0 0.000000 0 0.000000 5 0.204864 0 0.000000 4 0.114179 0 0.000000 7 0.170930 0 0.000000 11 0.394106 0 0.000000 0 0.000000 0 0.000000 0 0.000000 0 0.000000 0 0.000000 0 0.000000 0 0.000000 0 0.000000 0 0.000000 0 0.000000 5 0.071121 0 0.000000 3 0.052373 0 0.000000 2 0.043532 0 0.000000 0 0.000000 0 0.000000 3 0.054504 0 0.000000 11 0.300370 0 0.000000 14 0.404040 0 0.000000 9 0.309046 0 0.000000 7 0.293623 0 0.000000 19 0.642371 0 0.000000 0 0.000000 8 0.337681 19 0.940848 0 0.000000 5 0.235415 28 1.318325 44 2.313969 0 0.000000 37 1.517471 0 0.000000 1 0.017454 0 0.000000 3 0.054122 0 0.000000 6 0.097065 0 0.000000 4 0.076073 0 0.000000 9 0.173370 0 0.000000 AG 5595771
OPERON0_C48B4.4_ced-7_WBGene00000421 9580087 III - 0 0.000000 0 0.000000 0 0.000000 0 0.000000 0 0.000000 0 0.000000 0 0.000000 0 0.000000 0 0.000000 0 0.000000 0 0.000000 0 0.000000 4 0.163891 0 0.000000 0 0.000000 0 0.000000 0 0.000000 0 0.000000 0 0.000000 0 0.000000 0 0.000000 0 0.000000 0 0.000000 0 0.000000 0 0.000000 0 0.000000 0 0.000000 0 0.000000 0 0.000000 0 0.000000 0 0.000000 0 0.000000 0 0.000000 0 0.000000 0 0.000000 0 0.000000 0 0.000000 0 0.000000 0 0.000000 0 0.000000 0 0.000000 0 0.000000 0 0.000000 0 0.000000 0 0.000000 0 0.000000 0 0.000000 0 0.000000 0 0.000000 0 0.000000 0 0.000000 0 0.000000 0 0.000000 0 0.000000 0 0.000000 0 0.000000 0 0.000000 0 0.000000 0 0.000000 0 0.000000 2 0.034907 0 0.000000 2 0.036081 0 0.000000 0 0.000000 0 0.000000 0 0.000000 0 0.000000 0 0.000000 0 0.000000 NOAG NA
OPERON2_T07C4.8_ced-9_WBGene00000423 10336901 III + 0 0.000000 0 0.000000 0 0.000000 0 0.000000 0 0.000000 0 0.000000 0 0.000000 0 0.000000 0 0.000000 0 0.000000 0 0.000000 0 0.000000 0 0.000000 0 0.000000 0 0.000000 0 0.000000 0 0.000000 0 0.000000 0 0.000000 0 0.000000 0 0.000000 0 0.000000 0 0.000000 0 0.000000 0 0.000000 0 0.000000 0 0.000000 0 0.000000 0 0.000000 0 0.000000 0 0.000000 0 0.000000 0 0.000000 0 0.000000 0 0.000000 0 0.000000 0 0.000000 0 0.000000 0 0.000000 0 0.000000 0 0.000000 0 0.000000 0 0.000000 0 0.000000 0 0.000000 0 0.000000 0 0.000000 0 0.000000 0 0.000000 0 0.000000 6 0.253260 0 0.000000 0 0.000000 0 0.000000 0 0.000000 0 0.000000 0 0.000000 0 0.000000 0 0.000000 0 0.000000 0 0.000000 0 0.000000 0 0.000000 0 0.000000 0 0.000000 0 0.000000 0 0.000000 0 0.000000 0 0.000000 0 0.000000 AG 10336901
OPERON2_C09G12.8_ced-10_WBGene00000424 3509527 IV - 0 0.000000 11 0.486956 0 0.000000 0 0.000000 0 0.000000 0 0.000000 0 0.000000 0 0.000000 0 0.000000 0 0.000000 0 0.000000 6 0.204460 0 0.000000 3 0.122918 0 0.000000 5 0.142723 0 0.000000 15 0.366279 0 0.000000 0 0.000000 0 0.000000 16 0.621986 0 0.000000 31 0.974230 0 0.000000 14 0.675018 0 0.000000 15 0.588822 0 0.000000 13 0.518112 1 0.014224 11 0.156466 2 0.034915 16 0.279323 1 0.021766 4 0.087063 0 0.000000 14 0.272507 0 0.000000 11 0.199850 0 0.000000 2 0.054613 0 0.000000 1 0.028860 0 0.000000 7 0.240369 0 0.000000 5 0.209730 0 0.000000 5 0.169045 0 0.000000 31 1.308512 0 0.000000 26 1.287476 0 0.000000 36 1.694989 0 0.000000 22 1.156985 0 0.000000 12 0.492153 0 0.000000 9 0.157084 3 0.054122 3 0.054122 0 0.000000 6 0.097065 0 0.000000 13 0.247236 0 0.000000 3 0.057790 AG 3509527
OPERON0_ZK512.3_ced-11_WBGene00000425 9119552 III + 4 0.177075 0 0.000000 2 0.121893 0 0.000000 2 0.125406 0 0.000000 2 0.092298 0 0.000000 0 0.000000 0 0.000000 9 0.306690 0 0.000000 11 0.450700 0 0.000000 6 0.171268 0 0.000000 12 0.293023 0 0.000000 0 0.000000 0 0.000000 5 0.194371 0 0.000000 20 0.628535 0 0.000000 11 0.530372 0 0.000000 0 0.000000 0 0.000000 0 0.000000 0 0.000000 14 0.199139 0 0.000000 10 0.174577 0 0.000000 21 0.457083 0 0.000000 14 0.272507 0 0.000000 13 0.236186 0 0.000000 0 0.000000 0 0.000000 0 0.000000 0 0.000000 0 0.000000 0 0.000000 0 0.000000 0 0.000000 0 0.000000 0 0.000000 71 2.996915 0 0.000000 54 2.673989 0 0.000000 30 1.412491 0 0.000000 29 1.525116 0 0.000000 16 0.656204 0 0.000000 38 0.663241 0 0.000000 35 0.631422 0 0.000000 24 0.388260 0 0.000000 13 0.247236 0 0.000000 13 0.250424 0 0.000000 AG 9119552
OPERON2_Y106G6E.5_ced-12_WBGene00000426 10226972 I - 0 0.000000 2 0.088537 0 0.000000 0 0.000000 0 0.000000 3 0.188109 0 0.000000 0 0.000000 0 0.000000 0 0.000000 0 0.000000 0 0.000000 0 0.000000 9 0.368754 0 0.000000 6 0.171268 0 0.000000 2 0.048837 0 0.000000 5 0.179139 0 0.000000 19 0.738609 0 0.000000 26 0.817096 0 0.000000 5 0.241078 0 0.000000 9 0.353293 0 0.000000 10 0.398548 0 0.000000 3 0.042673 0 0.000000 9 0.157119 5 0.108829 0 0.000000 0 0.000000 7 0.136254 0 0.000000 12 0.218018 0 0.000000 3 0.081919 0 0.000000 0 0.000000 0 0.000000 0 0.000000 0 0.000000 0 0.000000 0 0.000000 1 0.033809 0 0.000000 15 0.633151 0 0.000000 19 0.940848 0 0.000000 16 0.753328 0 0.000000 11 0.578492 0 0.000000 38 1.558484 0 0.000000 5 0.087269 5 0.090203 0 0.000000 4 0.064710 1 0.016177 0 0.000000 1 0.019018 0 0.000000 0 0.000000 AG 10226972
OPERON0_W03A3.1_ceh-10_WBGene00000435 5799049 III + 22 0.973912 0 0.000000 6 0.365679 0 0.000000 8 0.501624 0 0.000000 15 0.692232 0 0.000000 8 0.673755 0 0.000000 0 0.000000 0 0.000000 0 0.000000 0 0.000000 2 0.057089 0 0.000000 15 0.366279 0 0.000000 12 0.429934 0 0.000000 0 0.000000 0 0.000000 0 0.000000 0 0.000000 0 0.000000 0 0.000000 0 0.000000 0 0.000000 0 0.000000 0 0.000000 0 0.000000 0 0.000000 0 0.000000 0 0.000000 0 0.000000 0 0.000000 0 0.000000 0 0.000000 0 0.000000 0 0.000000 0 0.000000 0 0.000000 0 0.000000 0 0.000000 0 0.000000 0 0.000000 3 0.125838 0 0.000000 3 0.101427 0 0.000000 0 0.000000 0 0.000000 0 0.000000 0 0.000000 0 0.000000 0 0.000000 0 0.000000 0 0.000000 0 0.000000 0 0.000000 24 0.418889 0 0.000000 41 0.739666 0 0.000000 44 0.711809 0 0.000000 16 0.304290 0 0.000000 14 0.269687 0 0.000000 AG 5799049
OPERON0_R13A5.5_ceh-13_WBGene00000437 7555660 III + 0 0.000000 0 0.000000 0 0.000000 0 0.000000 0 0.000000 0 0.000000 2 0.092298 0 0.000000 0 0.000000 0 0.000000 19 0.647457 0 0.000000 14 0.573618 0 0.000000 22 0.627983 0 0.000000 42 1.025581 0 0.000000 18 0.644901 0 0.000000 4 0.155497 0 0.000000 29 0.911376 0 0.000000 3 0.144647 0 0.000000 0 0.000000 0 0.000000 0 0.000000 0 0.000000 35 0.497848 0 0.000000 23 0.401527 0 0.000000 32 0.696508 0 0.000000 25 0.486620 0 0.000000 44 0.799399 0 0.000000 16 0.436901 0 0.000000 11 0.317460 0 0.000000 9 0.309046 0 0.000000 10 0.419461 0 0.000000 0 0.000000 0 0.000000 23 0.970831 0 0.000000 46 2.277842 0 0.000000 38 1.789155 0 0.000000 10 0.525902 0 0.000000 0 0.000000 0 0.000000 42 0.733056 0 0.000000 45 0.811829 0 0.000000 24 0.388260 0 0.000000 11 0.209200 0 0.000000 22 0.423794 0 0.000000 AG 7555660
OPERON0_C13G5.1_ceh-16_WBGene00000439 8622713 III + 0 0.000000 0 0.000000 0 0.000000 0 0.000000 0 0.000000 0 0.000000 0 0.000000 0 0.000000 0 0.000000 0 0.000000 0 0.000000 0 0.000000 0 0.000000 0 0.000000 0 0.000000 0 0.000000 0 0.000000 0 0.000000 0 0.000000 0 0.000000 0 0.000000 0 0.000000 0 0.000000 0 0.000000 0 0.000000 0 0.000000 0 0.000000 0 0.000000 0 0.000000 0 0.000000 0 0.000000 0 0.000000 0 0.000000 0 0.000000 0 0.000000 0 0.000000 0 0.000000 0 0.000000 0 0.000000 0 0.000000 0 0.000000 0 0.000000 5 0.144300 0 0.000000 1 0.034338 0 0.000000 0 0.000000 0 0.000000 0 0.000000 0 0.000000 0 0.000000 0 0.000000 0 0.000000 0 0.000000 0 0.000000 0 0.000000 0 0.000000 0 0.000000 0 0.000000 0 0.000000 1 0.017454 0 0.000000 0 0.000000 0 0.000000 0 0.000000 0 0.000000 0 0.000000 0 0.000000 0 0.000000 0 0.000000 AG 8622713
OPERON0_F31E3.1_ceh-20_WBGene00000443 6979878 III + 0 0.000000 0 0.000000 0 0.000000 0 0.000000 0 0.000000 0 0.000000 0 0.000000 0 0.000000 0 0.000000 0 0.000000 0 0.000000 0 0.000000 3 0.122918 0 0.000000 3 0.085634 0 0.000000 7 0.170930 0 0.000000 2 0.071656 0 0.000000 0 0.000000 0 0.000000 0 0.000000 0 0.000000 0 0.000000 0 0.000000 0 0.000000 0 0.000000 0 0.000000 0 0.000000 20 0.284484 0 0.000000 8 0.139661 0 0.000000 9 0.195893 0 0.000000 12 0.233578 0 0.000000 6 0.109009 0 0.000000 5 0.136532 0 0.000000 0 0.000000 0 0.000000 1 0.034338 0 0.000000 0 0.000000 0 0.000000 2 0.067618 0 0.000000 0 0.000000 0 0.000000 0 0.000000 0 0.000000 0 0.000000 0 0.000000 0 0.000000 0 0.000000 0 0.000000 0 0.000000 1 0.017454 0 0.000000 3 0.054122 0 0.000000 9 0.145597 0 0.000000 3 0.057054 0 0.000000 0 0.000000 0 0.000000 NOAG NA
OPERON1_T26C11.6_ceh-21_WBGene00000444 1852736 X - 0 0.000000 2 0.088537 0 0.000000 0 0.000000 0 0.000000 0 0.000000 0 0.000000 0 0.000000 0 0.000000 0 0.000000 0 0.000000 4 0.136307 0 0.000000 3 0.122918 0 0.000000 2 0.057089 0 0.000000 11 0.268605 0 0.000000 0 0.000000 0 0.000000 0 0.000000 0 0.000000 16 0.502828 0 0.000000 0 0.000000 0 0.000000 0 0.000000 0 0.000000 0 0.000000 0 0.000000 8 0.113794 0 0.000000 0 0.000000 0 0.000000 0 0.000000 0 0.000000 0 0.000000 0 0.000000 0 0.000000 0 0.000000 0 0.000000 0 0.000000 0 0.000000 0 0.000000 0 0.000000 0 0.000000 0 0.000000 0 0.000000 0 0.000000 0 0.000000 30 1.266302 0 0.000000 15 0.742775 0 0.000000 0 0.000000 0 0.000000 0 0.000000 0 0.000000 0 0.000000 0 0.000000 9 0.157084 0 0.000000 4 0.072163 0 0.000000 0 0.000000 0 0.000000 1 0.019018 0 0.000000 0 0.000000 AG 1852736
OPERON0_F29F11.5_ceh-22_WBGene00000445 10673894 V + 0 0.000000 0 0.000000 0 0.000000 0 0.000000 0 0.000000 0 0.000000 0 0.000000 0 0.000000 0 0.000000 0 0.000000 0 0.000000 0 0.000000 0 0.000000 0 0.000000 0 0.000000 0 0.000000 0 0.000000 0 0.000000 0 0.000000 0 0.000000 0 0.000000 0 0.000000 0 0.000000 0 0.000000 0 0.000000 0 0.000000 0 0.000000 0 0.000000 0 0.000000 0 0.000000 0 0.000000 0 0.000000 0 0.000000 0 0.000000 0 0.000000 0 0.000000 0 0.000000 0 0.000000 0 0.000000 0 0.000000 0 0.000000 0 0.000000 0 0.000000 0 0.000000 0 0.000000 0 0.000000 0 0.000000 0 0.000000 0 0.000000 0 0.000000 0 0.000000 0 0.000000 0 0.000000 0 0.000000 0 0.000000 0 0.000000 4 0.210361 0 0.000000 4 0.164051 0 0.000000 0 0.000000 0 0.000000 0 0.000000 0 0.000000 0 0.000000 0 0.000000 2 0.038036 0 0.000000 0 0.000000 0 0.000000 AG 10673894
OPERON0_F55B12.1_ceh-24_WBGene00000447 13813231 V + 0 0.000000 0 0.000000 0 0.000000 0 0.000000 0 0.000000 0 0.000000 0 0.000000 0 0.000000 0 0.000000 0 0.000000 0 0.000000 0 0.000000 0 0.000000 0 0.000000 0 0.000000 0 0.000000 2 0.048837 0 0.000000 7 0.250795 0 0.000000 0 0.000000 0 0.000000 0 0.000000 0 0.000000 0 0.000000 0 0.000000 0 0.000000 0 0.000000 0 0.000000 0 0.000000 0 0.000000 0 0.000000 0 0.000000 0 0.000000 0 0.000000 0 0.000000 0 0.000000 0 0.000000 0 0.000000 0 0.000000 0 0.000000 0 0.000000 0 0.000000 0 0.000000 0 0.000000 0 0.000000 0 0.000000 0 0.000000 0 0.000000 0 0.000000 0 0.000000 0 0.000000 0 0.000000 0 0.000000 0 0.000000 0 0.000000 0 0.000000 0 0.000000 0 0.000000 0 0.000000 0 0.000000 0 0.000000 0 0.000000 0 0.000000 0 0.000000 0 0.000000 0 0.000000 0 0.000000 0 0.000000 0 0.000000 NOAG NA
OPERON0_K12H4.1_pros-1_WBGene00000448 8067283 III + 0 0.000000 0 0.000000 1 0.060946 0 0.000000 18 1.128655 0 0.000000 8 0.369191 0 0.000000 4 0.336877 0 0.000000 3 0.102230 0 0.000000 7 0.286809 0 0.000000 13 0.371081 0 0.000000 12 0.293023 0 0.000000 5 0.179139 0 0.000000 0 0.000000 0 0.000000 0 0.000000 0 0.000000 0 0.000000 0 0.000000 0 0.000000 0 0.000000 0 0.000000 0 0.000000 0 0.000000 0 0.000000 0 0.000000 0 0.000000 1 0.021766 0 0.000000 1 0.019465 0 0.000000 4 0.072673 0 0.000000 0 0.000000 0 0.000000 0 0.000000 0 0.000000 3 0.103015 0 0.000000 6 0.251677 0 0.000000 7 0.236663 0 0.000000 0 0.000000 0 0.000000 0 0.000000 0 0.000000 0 0.000000 0 0.000000 0 0.000000 0 0.000000 0 0.000000 0 0.000000 0 0.000000 0 0.000000 0 0.000000 0 0.000000 2 0.032355 0 0.000000 6 0.114109 0 0.000000 8 0.154107 0 0.000000 NOAG NA
OPERON0_F46F3.1_ceh-27_WBGene00000449 11661886 V - 1 0.044269 0 0.000000 0 0.000000 0 0.000000 0 0.000000 0 0.000000 2 0.092298 0 0.000000 0 0.000000 0 0.000000 7 0.238537 0 0.000000 3 0.122918 0 0.000000 3 0.085634 0 0.000000 2 0.048837 0 0.000000 0 0.000000 0 0.000000 0 0.000000 0 0.000000 0 0.000000 0 0.000000 0 0.000000 0 0.000000 0 0.000000 0 0.000000 0 0.000000 0 0.000000 0 0.000000 0 0.000000 0 0.000000 0 0.000000 0 0.000000 0 0.000000 0 0.000000 0 0.000000 0 0.000000 0 0.000000 0 0.000000 0 0.000000 0 0.000000 0 0.000000 0 0.000000 0 0.000000 0 0.000000 0 0.000000 0 0.000000 0 0.000000 2 0.084420 0 0.000000 0 0.000000 0 0.000000 3 0.141249 0 0.000000 0 0.000000 0 0.000000 0 0.000000 0 0.000000 0 0.000000 0 0.000000 0 0.000000 0 0.000000 0 0.000000 0 0.000000 0 0.000000 0 0.000000 0 0.000000 0 0.000000 AG 11661886
OPERON0_F46F3.1_ceh-27_WBGene00000449 11662731 V - 0 0.000000 0 0.000000 0 0.000000 0 0.000000 0 0.000000 0 0.000000 0 0.000000 0 0.000000 0 0.000000 0 0.000000 0 0.000000 0 0.000000 0 0.000000 0 0.000000 0 0.000000 0 0.000000 0 0.000000 0 0.000000 0 0.000000 0 0.000000 0 0.000000 0 0.000000 0 0.000000 0 0.000000 0 0.000000 0 0.000000 0 0.000000 0 0.000000 0 0.000000 0 0.000000 0 0.000000 0 0.000000 0 0.000000 0 0.000000 0 0.000000 0 0.000000 0 0.000000 0 0.000000 0 0.000000 0 0.000000 0 0.000000 0 0.000000 0 0.000000 0 0.000000 0 0.000000 0 0.000000 0 0.000000 0 0.000000 0 0.000000 0 0.000000 1 0.042210 0 0.000000 0 0.000000 0 0.000000 4 0.188332 0 0.000000 3 0.157771 0 0.000000 0 0.000000 0 0.000000 0 0.000000 0 0.000000 0 0.000000 0 0.000000 0 0.000000 0 0.000000 0 0.000000 0 0.000000 0 0.000000 0 0.000000 AG 11662731
OPERON0_F46F3.1_ceh-27_WBGene00000449 11664698 V - 0 0.000000 0 0.000000 0 0.000000 0 0.000000 0 0.000000 0 0.000000 0 0.000000 0 0.000000 0 0.000000 0 0.000000 3 0.102230 0 0.000000 0 0.000000 0 0.000000 0 0.000000 0 0.000000 0 0.000000 0 0.000000 0 0.000000 0 0.000000 0 0.000000 0 0.000000 7 0.219987 0 0.000000 0 0.000000 0 0.000000 0 0.000000 0 0.000000 0 0.000000 0 0.000000 0 0.000000 0 0.000000 0 0.000000 0 0.000000 0 0.000000 0 0.000000 0 0.000000 0 0.000000 0 0.000000 0 0.000000 0 0.000000 0 0.000000 0 0.000000 0 0.000000 0 0.000000 0 0.000000 0 0.000000 0 0.000000 0 0.000000 0 0.000000 36 1.519562 0 0.000000 25 1.237958 0 0.000000 22 1.035827 0 0.000000 22 1.156985 0 0.000000 13 0.533165 0 0.000000 0 0.000000 0 0.000000 0 0.000000 0 0.000000 3 0.048532 0 0.000000 0 0.000000 0 0.000000 0 0.000000 0 0.000000 AG 11664698
OPERON0_F46F3.1_ceh-27_WBGene00000449 11664707 V - 0 0.000000 0 0.000000 0 0.000000 0 0.000000 0 0.000000 0 0.000000 0 0.000000 0 0.000000 0 0.000000 0 0.000000 4 0.136307 0 0.000000 0 0.000000 0 0.000000 0 0.000000 0 0.000000 0 0.000000 0 0.000000 0 0.000000 0 0.000000 0 0.000000 0 0.000000 0 0.000000 0 0.000000 0 0.000000 0 0.000000 0 0.000000 0 0.000000 0 0.000000 0 0.000000 0 0.000000 0 0.000000 0 0.000000 0 0.000000 0 0.000000 0 0.000000 0 0.000000 0 0.000000 0 0.000000 0 0.000000 0 0.000000 0 0.000000 0 0.000000 0 0.000000 0 0.000000 0 0.000000 0 0.000000 0 0.000000 1 0.033809 0 0.000000 0 0.000000 0 0.000000 0 0.000000 0 0.000000 0 0.000000 0 0.000000 0 0.000000 0 0.000000 0 0.000000 0 0.000000 0 0.000000 2 0.034907 6 0.108244 0 0.000000 0 0.000000 0 0.000000 0 0.000000 0 0.000000 1 0.019263 0 0.000000 NOAG NA
OPERON0_W05E10.3_ceh-32_WBGene00000453 11705406 V - 8 0.354150 0 0.000000 0 0.000000 0 0.000000 0 0.000000 0 0.000000 5 0.230744 0 0.000000 0 0.000000 0 0.000000 2 0.068153 0 0.000000 0 0.000000 0 0.000000 6 0.171268 0 0.000000 0 0.000000 0 0.000000 4 0.143311 0 0.000000 0 0.000000 0 0.000000 0 0.000000 0 0.000000 0 0.000000 0 0.000000 0 0.000000 0 0.000000 0 0.000000 0 0.000000 0 0.000000 0 0.000000 0 0.000000 0 0.000000 1 0.021766 0 0.000000 0 0.000000 0 0.000000 0 0.000000 0 0.000000 0 0.000000 0 0.000000 0 0.000000 0 0.000000 0 0.000000 0 0.000000 2 0.083892 0 0.000000 0 0.000000 0 0.000000 0 0.000000 0 0.000000 0 0.000000 0 0.000000 0 0.000000 0 0.000000 0 0.000000 0 0.000000 0 0.000000 0 0.000000 9 0.157084 0 0.000000 18 0.324732 0 0.000000 13 0.210307 0 0.000000 21 0.399381 0 0.000000 9 0.173370 0 0.000000 NOAG NA
OPERON0_C37E2.4_ceh-36_WBGene00000457 14185599 X - 0 0.000000 0 0.000000 0 0.000000 0 0.000000 0 0.000000 0 0.000000 0 0.000000 0 0.000000 0 0.000000 0 0.000000 11 0.374843 0 0.000000 3 0.122918 0 0.000000 1 0.028545 0 0.000000 1 0.024419 0 0.000000 0 0.000000 0 0.000000 0 0.000000 0 0.000000 4 0.125707 0 0.000000 0 0.000000 0 0.000000 0 0.000000 0 0.000000 0 0.000000 0 0.000000 3 0.042673 0 0.000000 0 0.000000 0 0.000000 0 0.000000 0 0.000000 0 0.000000 0 0.000000 0 0.000000 0 0.000000 0 0.000000 0 0.000000 0 0.000000 0 0.000000 0 0.000000 0 0.000000 0 0.000000 0 0.000000 0 0.000000 0 0.000000 53 2.237133 0 0.000000 49 2.426397 0 0.000000 26 1.224159 0 0.000000 9 0.473312 0 0.000000 0 0.000000 0 0.000000 8 0.139630 0 0.000000 25 0.451016 0 0.000000 13 0.210307 0 0.000000 0 0.000000 0 0.000000 2 0.038527 0 0.000000 AG 14185599
OPERON0_C37E2.5_ceh-37_WBGene00000458 14199737 X - 0 0.000000 0 0.000000 0 0.000000 0 0.000000 0 0.000000 0 0.000000 0 0.000000 0 0.000000 0 0.000000 0 0.000000 6 0.204460 0 0.000000 5 0.204864 0 0.000000 0 0.000000 0 0.000000 7 0.170930 0 0.000000 1 0.035828 0 0.000000 0 0.000000 0 0.000000 0 0.000000 0 0.000000 0 0.000000 0 0.000000 0 0.000000 0 0.000000 0 0.000000 0 0.000000 0 0.000000 0 0.000000 0 0.000000 0 0.000000 1 0.021766 0 0.000000 0 0.000000 0 0.000000 0 0.000000 0 0.000000 0 0.000000 0 0.000000 2 0.057720 0 0.000000 0 0.000000 0 0.000000 0 0.000000 0 0.000000 0 0.000000 0 0.000000 0 0.000000 0 0.000000 0 0.000000 0 0.000000 0 0.000000 0 0.000000 0 0.000000 0 0.000000 0 0.000000 0 0.000000 3 0.052361 0 0.000000 10 0.180406 0 0.000000 6 0.097065 0 0.000000 1 0.019018 0 0.000000 2 0.038527 0 0.000000 NOAG NA
OPERON0_F22D3.1_ceh-38_WBGene00000459 6951998 II + 0 0.000000 0 0.000000 5 0.304732 0 0.000000 2 0.125406 0 0.000000 2 0.092298 0 0.000000 0 0.000000 0 0.000000 4 0.136307 0 0.000000 0 0.000000 0 0.000000 1 0.028545 0 0.000000 2 0.048837 0 0.000000 2 0.071656 0 0.000000 0 0.000000 0 0.000000 0 0.000000 0 0.000000 0 0.000000 0 0.000000 0 0.000000 0 0.000000 0 0.000000 0 0.000000 4 0.056897 0 0.000000 1 0.017458 0 0.000000 3 0.065298 0 0.000000 1 0.019465 0 0.000000 4 0.072673 0 0.000000 3 0.081919 0 0.000000 2 0.057720 0 0.000000 0 0.000000 0 0.000000 2 0.083892 0 0.000000 8 0.270472 0 0.000000 0 0.000000 0 0.000000 0 0.000000 0 0.000000 0 0.000000 0 0.000000 0 0.000000 0 0.000000 0 0.000000 0 0.000000 2 0.034907 0 0.000000 9 0.162366 0 0.000000 4 0.064710 0 0.000000 2 0.038036 0 0.000000 2 0.038527 0 0.000000 NOAG NA
OPERON0_T26C11.7_ceh-39_WBGene00000460 1856178 X - 0 0.000000 0 0.000000 0 0.000000 0 0.000000 0 0.000000 0 0.000000 0 0.000000 0 0.000000 0 0.000000 0 0.000000 0 0.000000 0 0.000000 3 0.122918 0 0.000000 0 0.000000 0 0.000000 1 0.024419 0 0.000000 0 0.000000 0 0.000000 0 0.000000 0 0.000000 0 0.000000 0 0.000000 0 0.000000 0 0.000000 0 0.000000 0 0.000000 0 0.000000 0 0.000000 4 0.056897 0 0.000000 3 0.052373 0 0.000000 0 0.000000 0 0.000000 0 0.000000 0 0.000000 0 0.000000 0 0.000000 1 0.027306 0 0.000000 0 0.000000 0 0.000000 0 0.000000 0 0.000000 0 0.000000 0 0.000000 0 0.000000 0 0.000000 0 0.000000 0 0.000000 0 0.000000 0 0.000000 0 0.000000 0 0.000000 0 0.000000 0 0.000000 0 0.000000 0 0.000000 3 0.052361 0 0.000000 2 0.036081 0 0.000000 0 0.000000 0 0.000000 0 0.000000 0 0.000000 0 0.000000 0 0.000000 NOAG NA
OPERON0_F17A2.5_ceh-40_WBGene00000461 12320702 X - 0 0.000000 0 0.000000 0 0.000000 0 0.000000 0 0.000000 0 0.000000 0 0.000000 0 0.000000 0 0.000000 0 0.000000 3 0.102230 0 0.000000 0 0.000000 0 0.000000 1 0.028545 0 0.000000 0 0.000000 0 0.000000 0 0.000000 0 0.000000 25 0.971854 0 0.000000 41 1.288498 0 0.000000 10 0.482156 0 0.000000 5 0.196274 0 0.000000 9 0.358693 0 0.000000 10 0.142242 0 0.000000 5 0.087288 0 0.000000 1 0.021766 0 0.000000 0 0.000000 0 0.000000 0 0.000000 0 0.000000 2 0.054613 0 0.000000 0 0.000000 0 0.000000 0 0.000000 0 0.000000 0 0.000000 0 0.000000 0 0.000000 0 0.000000 36 1.519562 0 0.000000 35 1.733141 0 0.000000 3 0.141249 0 0.000000 0 0.000000 0 0.000000 0 0.000000 0 0.000000 5 0.087269 0 0.000000 4 0.072163 0 0.000000 4 0.064710 0 0.000000 0 0.000000 0 0.000000 0 0.000000 0 0.000000 AG 12320702
OPERON2_T26C11.5_ceh-41_WBGene00000462 1848675 X - 0 0.000000 3 0.132806 0 0.000000 2 0.121893 0 0.000000 2 0.125406 0 0.000000 1 0.046149 0 0.000000 1 0.084219 0 0.000000 7 0.238537 0 0.000000 4 0.163891 0 0.000000 1 0.028545 0 0.000000 5 0.122093 0 0.000000 0 0.000000 0 0.000000 0 0.000000 0 0.000000 7 0.219987 0 0.000000 0 0.000000 0 0.000000 0 0.000000 0 0.000000 0 0.000000 0 0.000000 11 0.156466 0 0.000000 5 0.087288 0 0.000000 9 0.195893 0 0.000000 7 0.136254 0 0.000000 0 0.000000 0 0.000000 0 0.000000 0 0.000000 0 0.000000 0 0.000000 0 0.000000 0 0.000000 0 0.000000 0 0.000000 0 0.000000 0 0.000000 15 0.633151 0 0.000000 4 0.198073 0 0.000000 6 0.282498 0 0.000000 0 0.000000 0 0.000000 0 0.000000 0 0.000000 2 0.034907 0 0.000000 5 0.090203 0 0.000000 1 0.016177 0 0.000000 0 0.000000 0 0.000000 0 0.000000 AG 1848675
OPERON0_C28A5.4_ceh-43_WBGene00000463 4449943 III - 3 0.132806 0 0.000000 8 0.487572 0 0.000000 12 0.752437 0 0.000000 7 0.323042 0 0.000000 0 0.000000 0 0.000000 5 0.170383 0 0.000000 10 0.409727 0 0.000000 9 0.256902 0 0.000000 23 0.561628 0 0.000000 6 0.214967 0 0.000000 0 0.000000 0 0.000000 1 0.031427 0 0.000000 0 0.000000 0 0.000000 0 0.000000 0 0.000000 0 0.000000 0 0.000000 0 0.000000 0 0.000000 0 0.000000 0 0.000000 4 0.087063 0 0.000000 2 0.038930 0 0.000000 0 0.000000 0 0.000000 6 0.163838 0 0.000000 3 0.086580 0 0.000000 5 0.171692 0 0.000000 9 0.377515 0 0.000000 12 0.405708 0 0.000000 0 0.000000 0 0.000000 0 0.000000 0 0.000000 0 0.000000 0 0.000000 0 0.000000 0 0.000000 0 0.000000 0 0.000000 26 0.453797 2 0.034907 47 0.847910 0 0.000000 32 0.517680 0 0.000000 28 0.532508 0 0.000000 14 0.269687 0 0.000000 AG 4449943
OPERON2_Y54F10AM.4_ceh-44_WBGene00000464 2530615 III + 0 0.000000 0 0.000000 0 0.000000 1 0.060946 0 0.000000 0 0.000000 0 0.000000 3 0.138446 0 0.000000 0 0.000000 0 0.000000 2 0.068153 0 0.000000 3 0.122918 0 0.000000 0 0.000000 0 0.000000 7 0.170930 0 0.000000 7 0.250795 0 0.000000 15 0.583112 0 0.000000 24 0.754242 0 0.000000 5 0.241078 0 0.000000 22 0.863606 0 0.000000 25 0.996369 0 0.000000 3 0.042673 0 0.000000 4 0.069831 0 0.000000 1 0.021766 0 0.000000 0 0.000000 0 0.000000 1 0.018168 0 0.000000 0 0.000000 0 0.000000 0 0.000000 0 0.000000 1 0.034338 0 0.000000 0 0.000000 0 0.000000 0 0.000000 0 0.000000 20 0.844201 0 0.000000 19 0.940848 0 0.000000 11 0.517913 0 0.000000 11 0.578492 0 0.000000 14 0.574178 0 0.000000 1 0.017454 0 0.000000 0 0.000000 0 0.000000 2 0.032355 0 0.000000 0 0.000000 0 0.000000 2 0.038527 AG 2530615
OPERON2_Y54F10AM.4_ceh-44_WBGene00000464 2533823 III + 0 0.000000 0 0.000000 0 0.000000 0 0.000000 0 0.000000 0 0.000000 0 0.000000 0 0.000000 0 0.000000 0 0.000000 3 0.102230 0 0.000000 3 0.122918 0 0.000000 2 0.057089 0 0.000000 8 0.195349 0 0.000000 0 0.000000 0 0.000000 4 0.155497 0 0.000000 6 0.188561 0 0.000000 2 0.096431 0 0.000000 0 0.000000 0 0.000000 0 0.000000 0 0.000000 0 0.000000 0 0.000000 0 0.000000 0 0.000000 0 0.000000 0 0.000000 1 0.019465 0 0.000000 0 0.000000 0 0.000000 0 0.000000 0 0.000000 0 0.000000 0 0.000000 1 0.034338 0 0.000000 0 0.000000 0 0.000000 0 0.000000 0 0.000000 4 0.168840 0 0.000000 0 0.000000 0 0.000000 3 0.141249 0 0.000000 0 0.000000 0 0.000000 0 0.000000 0 0.000000 3 0.052361 0 0.000000 0 0.000000 0 0.000000 2 0.032355 0 0.000000 3 0.057054 0 0.000000 1 0.019263 0 0.000000 AG 2533823
OPERON2_Y54F10AM.4_ceh-44_WBGene00000464 2536393 III + 0 0.000000 0 0.000000 0 0.000000 0 0.000000 0 0.000000 0 0.000000 0 0.000000 0 0.000000 2 0.168439 0 0.000000 0 0.000000 0 0.000000 0 0.000000 0 0.000000 1 0.028545 0 0.000000 2 0.048837 0 0.000000 4 0.143311 0 0.000000 0 0.000000 0 0.000000 0 0.000000 0 0.000000 0 0.000000 0 0.000000 0 0.000000 0 0.000000 0 0.000000 0 0.000000 0 0.000000 0 0.000000 0 0.000000 0 0.000000 0 0.000000 0 0.000000 0 0.000000 0 0.000000 0 0.000000 0 0.000000 0 0.000000 0 0.000000 0 0.000000 0 0.000000 0 0.000000 0 0.000000 1 0.041946 0 0.000000 0 0.000000 0 0.000000 0 0.000000 0 0.000000 0 0.000000 0 0.000000 0 0.000000 0 0.000000 0 0.000000 0 0.000000 0 0.000000 0 0.000000 0 0.000000 0 0.000000 0 0.000000 0 0.000000 0 0.000000 0 0.000000 2 0.038036 0 0.000000 0 0.000000 0 0.000000 NOAG NA
OPERON0_C07G2.1_cpg-1_WBGene00000465 4489353 III + 0 0.000000 0 0.000000 0 0.000000 0 0.000000 0 0.000000 0 0.000000 0 0.000000 0 0.000000 0 0.000000 0 0.000000 0 0.000000 0 0.000000 0 0.000000 0 0.000000 0 0.000000 0 0.000000 0 0.000000 0 0.000000 0 0.000000 0 0.000000 0 0.000000 0 0.000000 0 0.000000 0 0.000000 0 0.000000 0 0.000000 0 0.000000 0 0.000000 0 0.000000 0 0.000000 4 0.056897 0 0.000000 0 0.000000 0 0.000000 0 0.000000 0 0.000000 0 0.000000 0 0.000000 0 0.000000 0 0.000000 0 0.000000 0 0.000000 0 0.000000 0 0.000000 0 0.000000 0 0.000000 0 0.000000 0 0.000000 0 0.000000 0 0.000000 0 0.000000 0 0.000000 0 0.000000 0 0.000000 0 0.000000 0 0.000000 0 0.000000 0 0.000000 0 0.000000 0 0.000000 0 0.000000 0 0.000000 0 0.000000 0 0.000000 0 0.000000 0 0.000000 0 0.000000 0 0.000000 0 0.000000 0 0.000000 NOAG NA
OPERON0_F52B5.5_cep-1_WBGene00000467 8324295 I + 0 0.000000 0 0.000000 0 0.000000 0 0.000000 0 0.000000 0 0.000000 0 0.000000 0 0.000000 0 0.000000 0 0.000000 0 0.000000 0 0.000000 0 0.000000 0 0.000000 0 0.000000 0 0.000000 0 0.000000 0 0.000000 0 0.000000 0 0.000000 4 0.155497 0 0.000000 4 0.125707 0 0.000000 2 0.096431 0 0.000000 0 0.000000 0 0.000000 0 0.000000 0 0.000000 0 0.000000 0 0.000000 0 0.000000 0 0.000000 0 0.000000 0 0.000000 0 0.000000 0 0.000000 0 0.000000 0 0.000000 0 0.000000 0 0.000000 0 0.000000 0 0.000000 0 0.000000 0 0.000000 0 0.000000 0 0.000000 0 0.000000 0 0.000000 7 0.295470 0 0.000000 5 0.247592 0 0.000000 3 0.141249 0 0.000000 0 0.000000 0 0.000000 0 0.000000 0 0.000000 0 0.000000 0 0.000000 0 0.000000 0 0.000000 0 0.000000 0 0.000000 0 0.000000 0 0.000000 0 0.000000 0 0.000000 AG 8324295
OPERON0_F52B5.5_cep-1_WBGene00000467 8327457 I + 0 0.000000 0 0.000000 0 0.000000 0 0.000000 0 0.000000 0 0.000000 0 0.000000 0 0.000000 0 0.000000 0 0.000000 0 0.000000 0 0.000000 0 0.000000 0 0.000000 0 0.000000 0 0.000000 0 0.000000 0 0.000000 0 0.000000 0 0.000000 0 0.000000 0 0.000000 0 0.000000 0 0.000000 0 0.000000 0 0.000000 0 0.000000 0 0.000000 0 0.000000 0 0.000000 1 0.014224 0 0.000000 0 0.000000 0 0.000000 0 0.000000 0 0.000000 0 0.000000 0 0.000000 0 0.000000 0 0.000000 0 0.000000 0 0.000000 0 0.000000 0 0.000000 0 0.000000 0 0.000000 0 0.000000 0 0.000000 0 0.000000 0 0.000000 0 0.000000 0 0.000000 0 0.000000 0 0.000000 0 0.000000 0 0.000000 0 0.000000 0 0.000000 0 0.000000 0 0.000000 0 0.000000 0 0.000000 2 0.036081 0 0.000000 0 0.000000 0 0.000000 0 0.000000 0 0.000000 0 0.000000 0 0.000000 NOAG NA
OPERON0_ZK909.4_ces-2_WBGene00000469 14961497 I + 0 0.000000 0 0.000000 3 0.182839 0 0.000000 0 0.000000 0 0.000000 3 0.138446 0 0.000000 1 0.084219 0 0.000000 3 0.102230 0 0.000000 5 0.204864 0 0.000000 6 0.171268 0 0.000000 16 0.390697 0 0.000000 4 0.143311 0 0.000000 0 0.000000 0 0.000000 0 0.000000 0 0.000000 0 0.000000 0 0.000000 0 0.000000 0 0.000000 0 0.000000 0 0.000000 72 1.024144 0 0.000000 75 1.309326 0 0.000000 38 0.827103 0 0.000000 44 0.856451 0 0.000000 11 0.199850 0 0.000000 4 0.109225 0 0.000000 3 0.086580 0 0.000000 7 0.240369 0 0.000000 3 0.125838 0 0.000000 3 0.101427 0 0.000000 0 0.000000 0 0.000000 4 0.198073 0 0.000000 3 0.141249 0 0.000000 7 0.368131 4 0.210361 4 0.164051 0 0.000000 2 0.034907 0 0.000000 11 0.198447 0 0.000000 21 0.339727 0 0.000000 27 0.513490 0 0.000000 11 0.211897 0 0.000000 NOAG NA
OPERON0_ZK909.4_ces-2_WBGene00000469 14961503 I + 0 0.000000 0 0.000000 0 0.000000 0 0.000000 0 0.000000 0 0.000000 0 0.000000 0 0.000000 0 0.000000 0 0.000000 0 0.000000 0 0.000000 0 0.000000 0 0.000000 0 0.000000 0 0.000000 0 0.000000 0 0.000000 0 0.000000 0 0.000000 0 0.000000 0 0.000000 0 0.000000 0 0.000000 0 0.000000 0 0.000000 0 0.000000 0 0.000000 0 0.000000 0 0.000000 0 0.000000 3 0.042673 0 0.000000 0 0.000000 1 0.021766 0 0.000000 0 0.000000 1 0.019465 0 0.000000 0 0.000000 0 0.000000 0 0.000000 0 0.000000 0 0.000000 0 0.000000 0 0.000000 0 0.000000 0 0.000000 0 0.000000 0 0.000000 0 0.000000 0 0.000000 0 0.000000 0 0.000000 0 0.000000 0 0.000000 0 0.000000 0 0.000000 0 0.000000 0 0.000000 0 0.000000 0 0.000000 0 0.000000 0 0.000000 0 0.000000 0 0.000000 2 0.038036 0 0.000000 0 0.000000 0 0.000000 AG 14961503
OPERON0_ZK909.4_ces-2_WBGene00000469 14961519 I + 0 0.000000 0 0.000000 0 0.000000 0 0.000000 0 0.000000 0 0.000000 0 0.000000 0 0.000000 0 0.000000 0 0.000000 0 0.000000 0 0.000000 0 0.000000 0 0.000000 0 0.000000 0 0.000000 0 0.000000 0 0.000000 0 0.000000 0 0.000000 0 0.000000 0 0.000000 0 0.000000 0 0.000000 0 0.000000 0 0.000000 0 0.000000 0 0.000000 0 0.000000 0 0.000000 5 0.071121 0 0.000000 0 0.000000 0 0.000000 0 0.000000 0 0.000000 0 0.000000 0 0.000000 0 0.000000 0 0.000000 0 0.000000 0 0.000000 0 0.000000 0 0.000000 0 0.000000 0 0.000000 0 0.000000 0 0.000000 0 0.000000 0 0.000000 0 0.000000 0 0.000000 3 0.148555 0 0.000000 0 0.000000 0 0.000000 4 0.210361 0 0.000000 0 0.000000 0 0.000000 0 0.000000 0 0.000000 1 0.018041 0 0.000000 0 0.000000 0 0.000000 0 0.000000 0 0.000000 2 0.038527 0 0.000000 AG 14961519
OPERON0_F33A8.3_cey-1_WBGene00000472 11039838 II - 0 0.000000 0 0.000000 0 0.000000 0 0.000000 5 0.313515 0 0.000000 0 0.000000 0 0.000000 1 0.084219 0 0.000000 0 0.000000 0 0.000000 0 0.000000 0 0.000000 0 0.000000 0 0.000000 0 0.000000 0 0.000000 0 0.000000 0 0.000000 0 0.000000 0 0.000000 0 0.000000 0 0.000000 0 0.000000 0 0.000000 0 0.000000 0 0.000000 0 0.000000 0 0.000000 0 0.000000 0 0.000000 0 0.000000 0 0.000000 1 0.021766 0 0.000000 1 0.019465 0 0.000000 0 0.000000 0 0.000000 0 0.000000 0 0.000000 0 0.000000 0 0.000000 0 0.000000 0 0.000000 0 0.000000 0 0.000000 0 0.000000 0 0.000000 0 0.000000 0 0.000000 0 0.000000 0 0.000000 0 0.000000 0 0.000000 0 0.000000 0 0.000000 0 0.000000 0 0.000000 0 0.000000 0 0.000000 0 0.000000 0 0.000000 0 0.000000 0 0.000000 0 0.000000 0 0.000000 0 0.000000 0 0.000000 AG 11039835
OPERON0_F33A8.3_cey-1_WBGene00000472 11039853 II - 0 0.000000 0 0.000000 2 0.121893 0 0.000000 0 0.000000 0 0.000000 0 0.000000 0 0.000000 0 0.000000 0 0.000000 0 0.000000 0 0.000000 0 0.000000 0 0.000000 0 0.000000 0 0.000000 0 0.000000 0 0.000000 0 0.000000 0 0.000000 1 0.038874 0 0.000000 0 0.000000 0 0.000000 0 0.000000 0 0.000000 0 0.000000 0 0.000000 0 0.000000 0 0.000000 2 0.028448 0 0.000000 0 0.000000 0 0.000000 0 0.000000 0 0.000000 0 0.000000 0 0.000000 0 0.000000 0 0.000000 0 0.000000 0 0.000000 0 0.000000 0 0.000000 0 0.000000 0 0.000000 0 0.000000 0 0.000000 0 0.000000 0 0.000000 0 0.000000 0 0.000000 0 0.000000 0 0.000000 0 0.000000 0 0.000000 0 0.000000 0 0.000000 0 0.000000 0 0.000000 0 0.000000 0 0.000000 0 0.000000 0 0.000000 0 0.000000 0 0.000000 0 0.000000 0 0.000000 0 0.000000 0 0.000000 NOAG NA
OPERON0_F33A8.3_cey-1_WBGene00000472 11039952 II - 0 0.000000 0 0.000000 0 0.000000 0 0.000000 0 0.000000 0 0.000000 0 0.000000 0 0.000000 0 0.000000 0 0.000000 0 0.000000 0 0.000000 0 0.000000 0 0.000000 0 0.000000 0 0.000000 0 0.000000 0 0.000000 0 0.000000 1 0.035828 0 0.000000 0 0.000000 0 0.000000 0 0.000000 0 0.000000 0 0.000000 0 0.000000 0 0.000000 0 0.000000 0 0.000000 0 0.000000 0 0.000000 0 0.000000 1 0.017458 0 0.000000 1 0.021766 0 0.000000 0 0.000000 0 0.000000 1 0.018168 0 0.000000 0 0.000000 0 0.000000 0 0.000000 0 0.000000 0 0.000000 0 0.000000 0 0.000000 0 0.000000 0 0.000000 0 0.000000 0 0.000000 0 0.000000 0 0.000000 0 0.000000 0 0.000000 0 0.000000 0 0.000000 0 0.000000 0 0.000000 0 0.000000 0 0.000000 0 0.000000 0 0.000000 0 0.000000 0 0.000000 0 0.000000 0 0.000000 0 0.000000 0 0.000000 NOAG NA
OPERON0_F33A8.3_cey-1_WBGene00000472 11040036 II - 0 0.000000 0 0.000000 0 0.000000 0 0.000000 0 0.000000 0 0.000000 0 0.000000 0 0.000000 0 0.000000 0 0.000000 0 0.000000 0 0.000000 0 0.000000 0 0.000000 0 0.000000 0 0.000000 0 0.000000 0 0.000000 0 0.000000 0 0.000000 1 0.038874 0 0.000000 0 0.000000 0 0.000000 0 0.000000 0 0.000000 0 0.000000 0 0.000000 0 0.000000 0 0.000000 0 0.000000 0 0.000000 1 0.017458 0 0.000000 0 0.000000 0 0.000000 1 0.019465 0 0.000000 0 0.000000 0 0.000000 0 0.000000 0 0.000000 0 0.000000 0 0.000000 0 0.000000 0 0.000000 0 0.000000 0 0.000000 0 0.000000 0 0.000000 0 0.000000 0 0.000000 0 0.000000 0 0.000000 0 0.000000 0 0.000000 0 0.000000 0 0.000000 1 0.041013 0 0.000000 0 0.000000 0 0.000000 0 0.000000 0 0.000000 0 0.000000 0 0.000000 0 0.000000 0 0.000000 0 0.000000 0 0.000000 AG 11040034
OPERON0_F33A8.3_cey-1_WBGene00000472 11040048 II - 0 0.000000 0 0.000000 0 0.000000 0 0.000000 0 0.000000 0 0.000000 2 0.092298 0 0.000000 0 0.000000 0 0.000000 0 0.000000 0 0.000000 0 0.000000 0 0.000000 0 0.000000 0 0.000000 0 0.000000 0 0.000000 1 0.035828 0 0.000000 0 0.000000 0 0.000000 0 0.000000 0 0.000000 0 0.000000 0 0.000000 0 0.000000 0 0.000000 0 0.000000 0 0.000000 0 0.000000 0 0.000000 0 0.000000 0 0.000000 0 0.000000 0 0.000000 0 0.000000 0 0.000000 0 0.000000 0 0.000000 1 0.027306 0 0.000000 0 0.000000 0 0.000000 1 0.034338 0 0.000000 0 0.000000 0 0.000000 0 0.000000 0 0.000000 0 0.000000 0 0.000000 0 0.000000 0 0.000000 0 0.000000 0 0.000000 0 0.000000 0 0.000000 0 0.000000 0 0.000000 0 0.000000 0 0.000000 0 0.000000 0 0.000000 0 0.000000 0 0.000000 0 0.000000 0 0.000000 0 0.000000 0 0.000000 AG 11040048
OPERON0_F33A8.3_cey-1_WBGene00000472 11040111 II - 0 0.000000 0 0.000000 0 0.000000 0 0.000000 0 0.000000 0 0.000000 0 0.000000 0 0.000000 0 0.000000 0 0.000000 0 0.000000 0 0.000000 0 0.000000 0 0.000000 0 0.000000 0 0.000000 0 0.000000 0 0.000000 0 0.000000 0 0.000000 0 0.000000 0 0.000000 0 0.000000 0 0.000000 0 0.000000 0 0.000000 0 0.000000 0 0.000000 0 0.000000 0 0.000000 0 0.000000 0 0.000000 0 0.000000 0 0.000000 0 0.000000 0 0.000000 1 0.019465 0 0.000000 1 0.018168 0 0.000000 0 0.000000 0 0.000000 0 0.000000 0 0.000000 0 0.000000 0 0.000000 1 0.041946 0 0.000000 0 0.000000 0 0.000000 1 0.042210 0 0.000000 0 0.000000 0 0.000000 0 0.000000 0 0.000000 0 0.000000 0 0.000000 2 0.082025 0 0.000000 0 0.000000 0 0.000000 0 0.000000 0 0.000000 0 0.000000 0 0.000000 0 0.000000 0 0.000000 0 0.000000 0 0.000000 AG 11040111
OPERON0_F33A8.3_cey-1_WBGene00000472 11040271 II - 0 0.000000 0 0.000000 0 0.000000 0 0.000000 0 0.000000 0 0.000000 0 0.000000 0 0.000000 0 0.000000 0 0.000000 0 0.000000 0 0.000000 0 0.000000 0 0.000000 0 0.000000 0 0.000000 0 0.000000 0 0.000000 0 0.000000 0 0.000000 0 0.000000 0 0.000000 0 0.000000 0 0.000000 0 0.000000 0 0.000000 0 0.000000 0 0.000000 0 0.000000 0 0.000000 0 0.000000 0 0.000000 0 0.000000 0 0.000000 0 0.000000 0 0.000000 0 0.000000 0 0.000000 1 0.018168 0 0.000000 1 0.027306 0 0.000000 0 0.000000 0 0.000000 0 0.000000 0 0.000000 0 0.000000 0 0.000000 1 0.033809 0 0.000000 0 0.000000 0 0.000000 0 0.000000 0 0.000000 0 0.000000 0 0.000000 0 0.000000 0 0.000000 1 0.041013 0 0.000000 0 0.000000 0 0.000000 1 0.018041 0 0.000000 0 0.000000 0 0.000000 1 0.019018 0 0.000000 0 0.000000 0 0.000000 AG 11040270
OPERON0_F33A8.3_cey-1_WBGene00000472 11040295 II - 0 0.000000 0 0.000000 0 0.000000 0 0.000000 0 0.000000 0 0.000000 0 0.000000 0 0.000000 0 0.000000 0 0.000000 0 0.000000 0 0.000000 0 0.000000 0 0.000000 0 0.000000 0 0.000000 1 0.024419 0 0.000000 0 0.000000 0 0.000000 0 0.000000 0 0.000000 0 0.000000 0 0.000000 0 0.000000 0 0.000000 0 0.000000 0 0.000000 0 0.000000 0 0.000000 0 0.000000 0 0.000000 0 0.000000 0 0.000000 0 0.000000 0 0.000000 0 0.000000 0 0.000000 0 0.000000 0 0.000000 0 0.000000 0 0.000000 0 0.000000 0 0.000000 0 0.000000 0 0.000000 0 0.000000 0 0.000000 0 0.000000 0 0.000000 0 0.000000 0 0.000000 0 0.000000 0 0.000000 0 0.000000 0 0.000000 1 0.052590 0 0.000000 0 0.000000 0 0.000000 0 0.000000 0 0.000000 0 0.000000 0 0.000000 0 0.000000 0 0.000000 0 0.000000 0 0.000000 0 0.000000 0 0.000000 NOAG NA
OPERON0_F33A8.3_cey-1_WBGene00000472 11041192 II - 0 0.000000 0 0.000000 0 0.000000 0 0.000000 0 0.000000 0 0.000000 0 0.000000 0 0.000000 0 0.000000 0 0.000000 0 0.000000 0 0.000000 0 0.000000 0 0.000000 0 0.000000 0 0.000000 0 0.000000 0 0.000000 0 0.000000 0 0.000000 0 0.000000 0 0.000000 1 0.031427 0 0.000000 0 0.000000 0 0.000000 0 0.000000 0 0.000000 1 0.039855 0 0.000000 0 0.000000 0 0.000000 1 0.017458 0 0.000000 0 0.000000 0 0.000000 1 0.019465 5 0.097324 0 0.000000 0 0.000000 0 0.000000 0 0.000000 0 0.000000 0 0.000000 0 0.000000 0 0.000000 0 0.000000 0 0.000000 0 0.000000 0 0.000000 0 0.000000 0 0.000000 0 0.000000 0 0.000000 0 0.000000 0 0.000000 0 0.000000 0 0.000000 1 0.041013 0 0.000000 0 0.000000 0 0.000000 0 0.000000 0 0.000000 0 0.000000 0 0.000000 0 0.000000 0 0.000000 0 0.000000 0 0.000000 NOAG NA
OPERON0_F33A8.3_cey-1_WBGene00000472 11041203 II - 0 0.000000 0 0.000000 0 0.000000 0 0.000000 0 0.000000 0 0.000000 0 0.000000 0 0.000000 0 0.000000 0 0.000000 0 0.000000 0 0.000000 0 0.000000 0 0.000000 0 0.000000 0 0.000000 0 0.000000 0 0.000000 0 0.000000 0 0.000000 0 0.000000 0 0.000000 0 0.000000 0 0.000000 0 0.000000 0 0.000000 0 0.000000 0 0.000000 0 0.000000 0 0.000000 0 0.000000 0 0.000000 0 0.000000 0 0.000000 1 0.021766 0 0.000000 3 0.058394 0 0.000000 0 0.000000 0 0.000000 1 0.027306 0 0.000000 0 0.000000 0 0.000000 0 0.000000 0 0.000000 0 0.000000 0 0.000000 0 0.000000 0 0.000000 0 0.000000 0 0.000000 0 0.000000 0 0.000000 0 0.000000 0 0.000000 0 0.000000 0 0.000000 0 0.000000 0 0.000000 0 0.000000 0 0.000000 0 0.000000 0 0.000000 0 0.000000 0 0.000000 0 0.000000 0 0.000000 0 0.000000 0 0.000000 AG 11041202
OPERON0_F33A8.3_cey-1_WBGene00000472 11041206 II - 7 0.309881 0 0.000000 16 0.975144 0 0.000000 8 0.501624 0 0.000000 24 1.107572 0 0.000000 13 1.094851 0 0.000000 23 0.783763 1 0.034077 17 0.696536 0 0.000000 20 0.570893 0 0.000000 47 1.147674 0 0.000000 24 0.859868 0 0.000000 30 1.166224 0 0.000000 42 1.319924 0 0.000000 8 0.385725 0 0.000000 18 0.706587 0 0.000000 20 0.797095 0 0.000000 266 3.783643 1 0.014224 415 7.244936 1 0.017458 292 6.355632 0 0.000000 314 6.111945 0 0.000000 257 4.669217 3 0.054504 82 2.239120 0 0.000000 51 1.471861 0 0.000000 34 1.167506 0 0.000000 18 0.755030 0 0.000000 22 0.743798 0 0.000000 26 1.097462 0 0.000000 22 1.089403 4 0.198073 19 0.894577 0 0.000000 0 0.000000 5 0.262951 21 0.861267 0 0.000000 64 1.117038 0 0.000000 76 1.371089 0 0.000000 124 2.006008 0 0.000000 74 1.407342 0 0.000000 57 1.098011 1 0.019263 AG 11041206
OPERON1_F46F11.2_cey-2_WBGene00000473 5619569 I + 15 0.664031 0 0.000000 0 0.000000 0 0.000000 0 0.000000 0 0.000000 0 0.000000 0 0.000000 0 0.000000 0 0.000000 3 0.102230 0 0.000000 0 0.000000 0 0.000000 0 0.000000 0 0.000000 0 0.000000 0 0.000000 0 0.000000 0 0.000000 29 1.127350 0 0.000000 0 0.000000 0 0.000000 0 0.000000 0 0.000000 0 0.000000 0 0.000000 0 0.000000 0 0.000000 16 0.227588 0 0.000000 0 0.000000 0 0.000000 0 0.000000 0 0.000000 0 0.000000 0 0.000000 0 0.000000 0 0.000000 0 0.000000 0 0.000000 0 0.000000 0 0.000000 0 0.000000 0 0.000000 0 0.000000 0 0.000000 0 0.000000 0 0.000000 45 1.899453 0 0.000000 11 0.544701 0 0.000000 0 0.000000 0 0.000000 0 0.000000 0 0.000000 0 0.000000 0 0.000000 0 0.000000 0 0.000000 0 0.000000 0 0.000000 0 0.000000 0 0.000000 0 0.000000 0 0.000000 0 0.000000 0 0.000000 AG 5619569
OPERON0_Y39A1C.3_cey-4_WBGene00000475 10868703 III - 39 1.726480 0 0.000000 6 0.365679 4 0.243786 7 0.438921 0 0.000000 15 0.692232 0 0.000000 3 0.252658 0 0.000000 67 2.283137 0 0.000000 60 2.458363 0 0.000000 43 1.227421 0 0.000000 85 2.075580 0 0.000000 37 1.325630 0 0.000000 160 6.219863 0 0.000000 225 7.071023 0 0.000000 70 3.375092 0 0.000000 124 4.867598 0 0.000000 154 6.137633 0 0.000000 112 1.593113 0 0.000000 104 1.815598 0 0.000000 62 1.349484 0 0.000000 49 0.953775 0 0.000000 30 0.545045 20 0.363363 33 0.901109 0 0.000000 22 0.634920 0 0.000000 14 0.480738 0 0.000000 23 0.964760 0 0.000000 14 0.473326 0 0.000000 325 13.718271 0 0.000000 259 12.825241 0 0.000000 211 9.934518 0 0.000000 128 6.731547 0 0.000000 101 4.142285 0 0.000000 90 1.570835 0 0.000000 120 2.164877 0 0.000000 102 1.650103 0 0.000000 57 1.084034 0 0.000000 47 0.905377 0 0.000000 AG 10868703
OPERON0_T23D8.8_cfi-1_WBGene00000476 9999928 I - 0 0.000000 0 0.000000 0 0.000000 0 0.000000 0 0.000000 0 0.000000 6 0.276893 0 0.000000 4 0.336877 0 0.000000 0 0.000000 0 0.000000 0 0.000000 0 0.000000 11 0.313991 0 0.000000 15 0.366279 0 0.000000 26 0.931524 0 0.000000 0 0.000000 0 0.000000 0 0.000000 0 0.000000 0 0.000000 0 0.000000 0 0.000000 0 0.000000 0 0.000000 0 0.000000 0 0.000000 0 0.000000 0 0.000000 0 0.000000 0 0.000000 0 0.000000 0 0.000000 0 0.000000 9 0.163513 0 0.000000 0 0.000000 0 0.000000 0 0.000000 0 0.000000 0 0.000000 0 0.000000 0 0.000000 0 0.000000 0 0.000000 0 0.000000 0 0.000000 0 0.000000 0 0.000000 0 0.000000 6 0.282498 0 0.000000 30 1.577706 0 0.000000 48 1.968611 0 0.000000 0 0.000000 0 0.000000 0 0.000000 0 0.000000 0 0.000000 0 0.000000 7 0.133127 0 0.000000 18 0.346740 0 0.000000 AG 9999928
OPERON0_F27E11.3_cfz-2_WBGene00000478 3444877 V - 52 2.301974 0 0.000000 33 2.011234 0 0.000000 29 1.818389 0 0.000000 40 1.845953 0 0.000000 15 1.263290 0 0.000000 32 1.090453 0 0.000000 31 1.270154 0 0.000000 44 1.255966 0 0.000000 58 1.416278 0 0.000000 34 1.218147 0 0.000000 0 0.000000 0 0.000000 13 0.408548 0 0.000000 8 0.385725 0 0.000000 0 0.000000 0 0.000000 23 0.916660 0 0.000000 18 0.256036 0 0.000000 18 0.314238 0 0.000000 11 0.239425 0 0.000000 4 0.077859 0 0.000000 19 0.345195 0 0.000000 1 0.027306 0 0.000000 2 0.057720 0 0.000000 3 0.103015 0 0.000000 5 0.209730 0 0.000000 18 0.608562 0 0.000000 196 8.273173 0 0.000000 111 5.496532 0 0.000000 107 5.037884 0 0.000000 82 4.312397 0 0.000000 86 3.527094 0 0.000000 92 1.605743 0 0.000000 115 2.074674 0 0.000000 95 1.536861 0 0.000000 57 1.084034 0 0.000000 36 0.693481 0 0.000000 AG 3444877
OPERON0_C07H6.5_cgh-1_WBGene00000479 7497832 III - 14 0.619762 0 0.000000 0 0.000000 0 0.000000 3 0.188109 0 0.000000 2 0.092298 0 0.000000 0 0.000000 0 0.000000 9 0.306690 0 0.000000 22 0.901400 0 0.000000 21 0.599438 0 0.000000 22 0.537209 0 0.000000 6 0.214967 0 0.000000 64 2.487945 0 0.000000 63 1.979886 0 0.000000 20 0.964312 0 0.000000 32 1.256154 0 0.000000 41 1.634045 0 0.000000 57 0.810781 0 0.000000 46 0.803053 0 0.000000 32 0.696508 0 0.000000 38 0.739662 0 0.000000 40 0.726726 0 0.000000 24 0.655352 0 0.000000 14 0.404040 0 0.000000 11 0.377722 0 0.000000 9 0.377515 0 0.000000 10 0.338090 0 0.000000 108 4.558687 0 0.000000 56 2.773025 0 0.000000 51 2.401234 0 0.000000 47 2.471740 0 0.000000 38 1.558484 0 0.000000 27 0.471251 0 0.000000 42 0.757707 0 0.000000 36 0.582389 0 0.000000 21 0.399381 0 0.000000 39 0.751271 0 0.000000 AG 7497832
OPERON2_Y38C9A.2_cgp-1_WBGene00000480 122789 V - 0 0.000000 0 0.000000 0 0.000000 0 0.000000 0 0.000000 0 0.000000 0 0.000000 1 0.046149 0 0.000000 0 0.000000 0 0.000000 5 0.170383 0 0.000000 4 0.163891 0 0.000000 1 0.028545 0 0.000000 2 0.048837 0 0.000000 0 0.000000 0 0.000000 13 0.505364 0 0.000000 17 0.534255 0 0.000000 5 0.241078 0 0.000000 4 0.157019 0 0.000000 9 0.358693 0 0.000000 5 0.071121 0 0.000000 3 0.052373 0 0.000000 1 0.021766 0 0.000000 1 0.019465 0 0.000000 5 0.090841 0 0.000000 3 0.081919 0 0.000000 1 0.028860 0 0.000000 0 0.000000 0 0.000000 0 0.000000 0 0.000000 0 0.000000 0 0.000000 24 1.013042 0 0.000000 18 0.891330 0 0.000000 10 0.470830 0 0.000000 5 0.262951 0 0.000000 5 0.205064 0 0.000000 1 0.017454 0 0.000000 6 0.108244 0 0.000000 6 0.097065 0 0.000000 0 0.000000 0 0.000000 0 0.000000 AG 122789
OPERON2_Y38C9A.2_cgp-1_WBGene00000480 122795 V - 0 0.000000 0 0.000000 0 0.000000 0 0.000000 0 0.000000 0 0.000000 0 0.000000 0 0.000000 0 0.000000 0 0.000000 0 0.000000 0 0.000000 0 0.000000 0 0.000000 0 0.000000 0 0.000000 4 0.097674 0 0.000000 0 0.000000 0 0.000000 0 0.000000 0 0.000000 0 0.000000 0 0.000000 0 0.000000 0 0.000000 0 0.000000 0 0.000000 0 0.000000 0 0.000000 1 0.014224 0 0.000000 0 0.000000 0 0.000000 3 0.065298 0 0.000000 1 0.019465 0 0.000000 2 0.036336 0 0.000000 1 0.027306 0 0.000000 0 0.000000 0 0.000000 0 0.000000 0 0.000000 0 0.000000 0 0.000000 0 0.000000 0 0.000000 0 0.000000 0 0.000000 0 0.000000 0 0.000000 0 0.000000 0 0.000000 0 0.000000 0 0.000000 0 0.000000 0 0.000000 2 0.034907 0 0.000000 3 0.054122 0 0.000000 3 0.048532 0 0.000000 2 0.038036 0 0.000000 0 0.000000 0 0.000000 NOAG NA
OPERON0_T14G8.1_chd-3_WBGene00000482 12852601 X - 0 0.000000 0 0.000000 0 0.000000 0 0.000000 0 0.000000 0 0.000000 0 0.000000 2 0.092298 0 0.000000 0 0.000000 0 0.000000 0 0.000000 0 0.000000 0 0.000000 0 0.000000 0 0.000000 0 0.000000 0 0.000000 0 0.000000 0 0.000000 0 0.000000 0 0.000000 1 0.031427 0 0.000000 0 0.000000 0 0.000000 0 0.000000 0 0.000000 0 0.000000 0 0.000000 0 0.000000 0 0.000000 0 0.000000 1 0.017458 0 0.000000 0 0.000000 0 0.000000 0 0.000000 0 0.000000 0 0.000000 0 0.000000 0 0.000000 0 0.000000 0 0.000000 0 0.000000 0 0.000000 0 0.000000 0 0.000000 0 0.000000 0 0.000000 0 0.000000 0 0.000000 0 0.000000 3 0.148555 0 0.000000 0 0.000000 0 0.000000 0 0.000000 0 0.000000 0 0.000000 0 0.000000 0 0.000000 0 0.000000 0 0.000000 0 0.000000 0 0.000000 0 0.000000 0 0.000000 0 0.000000 0 0.000000 AG 12852601
OPERON0_T14G8.1_chd-3_WBGene00000482 12852607 X - 0 0.000000 0 0.000000 0 0.000000 0 0.000000 0 0.000000 0 0.000000 0 0.000000 0 0.000000 0 0.000000 0 0.000000 3 0.102230 0 0.000000 3 0.122918 0 0.000000 5 0.142723 0 0.000000 5 0.122093 0 0.000000 0 0.000000 0 0.000000 0 0.000000 0 0.000000 0 0.000000 0 0.000000 0 0.000000 0 0.000000 0 0.000000 0 0.000000 0 0.000000 0 0.000000 6 0.085345 0 0.000000 3 0.052373 0 0.000000 5 0.108829 0 0.000000 0 0.000000 0 0.000000 0 0.000000 0 0.000000 1 0.027306 0 0.000000 0 0.000000 0 0.000000 0 0.000000 0 0.000000 0 0.000000 0 0.000000 0 0.000000 0 0.000000 0 0.000000 0 0.000000 0 0.000000 0 0.000000 0 0.000000 0 0.000000 0 0.000000 0 0.000000 0 0.000000 0 0.000000 2 0.034907 0 0.000000 7 0.126284 0 0.000000 6 0.097065 0 0.000000 2 0.038036 0 0.000000 7 0.134843 0 0.000000 NOAG NA
OPERON0_F38G1.1_che-2_WBGene00000484 481450 X + 0 0.000000 0 0.000000 0 0.000000 0 0.000000 0 0.000000 0 0.000000 0 0.000000 0 0.000000 2 0.168439 0 0.000000 0 0.000000 0 0.000000 0 0.000000 0 0.000000 0 0.000000 0 0.000000 5 0.122093 0 0.000000 5 0.179139 0 0.000000 0 0.000000 0 0.000000 0 0.000000 0 0.000000 0 0.000000 0 0.000000 0 0.000000 0 0.000000 0 0.000000 0 0.000000 0 0.000000 0 0.000000 0 0.000000 0 0.000000 0 0.000000 0 0.000000 0 0.000000 0 0.000000 0 0.000000 0 0.000000 0 0.000000 0 0.000000 0 0.000000 0 0.000000 0 0.000000 0 0.000000 0 0.000000 0 0.000000 0 0.000000 0 0.000000 0 0.000000 0 0.000000 0 0.000000 0 0.000000 0 0.000000 0 0.000000 0 0.000000 0 0.000000 0 0.000000 0 0.000000 0 0.000000 0 0.000000 0 0.000000 0 0.000000 0 0.000000 0 0.000000 0 0.000000 0 0.000000 0 0.000000 0 0.000000 AG 481450
OPERON0_F48A11.1_chs-2_WBGene00000497 203423 II + 0 0.000000 0 0.000000 0 0.000000 0 0.000000 0 0.000000 0 0.000000 0 0.000000 0 0.000000 0 0.000000 0 0.000000 0 0.000000 0 0.000000 0 0.000000 0 0.000000 0 0.000000 0 0.000000 0 0.000000 0 0.000000 0 0.000000 0 0.000000 0 0.000000 0 0.000000 0 0.000000 0 0.000000 0 0.000000 0 0.000000 0 0.000000 0 0.000000 0 0.000000 0 0.000000 0 0.000000 0 0.000000 0 0.000000 0 0.000000 0 0.000000 0 0.000000 0 0.000000 0 0.000000 0 0.000000 0 0.000000 0 0.000000 0 0.000000 0 0.000000 0 0.000000 0 0.000000 0 0.000000 0 0.000000 0 0.000000 0 0.000000 0 0.000000 0 0.000000 0 0.000000 0 0.000000 0 0.000000 0 0.000000 0 0.000000 0 0.000000 0 0.000000 7 0.287089 0 0.000000 0 0.000000 0 0.000000 0 0.000000 0 0.000000 0 0.000000 0 0.000000 0 0.000000 0 0.000000 1 0.019263 0 0.000000 AG 203423
OPERON1_Y39H10A.7_chk-1_WBGene00000498 3759466 V - 0 0.000000 0 0.000000 0 0.000000 0 0.000000 0 0.000000 0 0.000000 0 0.000000 0 0.000000 0 0.000000 0 0.000000 0 0.000000 0 0.000000 0 0.000000 0 0.000000 0 0.000000 0 0.000000 0 0.000000 0 0.000000 0 0.000000 0 0.000000 0 0.000000 0 0.000000 0 0.000000 0 0.000000 0 0.000000 0 0.000000 0 0.000000 0 0.000000 0 0.000000 0 0.000000 0 0.000000 0 0.000000 0 0.000000 0 0.000000 0 0.000000 0 0.000000 0 0.000000 0 0.000000 0 0.000000 0 0.000000 0 0.000000 0 0.000000 0 0.000000 0 0.000000 0 0.000000 0 0.000000 0 0.000000 0 0.000000 0 0.000000 0 0.000000 6 0.253260 0 0.000000 0 0.000000 0 0.000000 0 0.000000 0 0.000000 0 0.000000 0 0.000000 0 0.000000 0 0.000000 0 0.000000 0 0.000000 0 0.000000 0 0.000000 0 0.000000 0 0.000000 0 0.000000 0 0.000000 0 0.000000 0 0.000000 AG 3759466
OPERON1_Y39H10A.7_chk-1_WBGene00000498 3759475 V - 0 0.000000 0 0.000000 0 0.000000 0 0.000000 0 0.000000 0 0.000000 0 0.000000 0 0.000000 0 0.000000 0 0.000000 0 0.000000 0 0.000000 0 0.000000 0 0.000000 0 0.000000 0 0.000000 0 0.000000 0 0.000000 0 0.000000 0 0.000000 0 0.000000 0 0.000000 0 0.000000 0 0.000000 0 0.000000 0 0.000000 0 0.000000 0 0.000000 0 0.000000 0 0.000000 0 0.000000 0 0.000000 1 0.017458 0 0.000000 0 0.000000 0 0.000000 0 0.000000 0 0.000000 0 0.000000 0 0.000000 1 0.027306 0 0.000000 0 0.000000 0 0.000000 0 0.000000 0 0.000000 0 0.000000 0 0.000000 0 0.000000 0 0.000000 0 0.000000 0 0.000000 0 0.000000 0 0.000000 0 0.000000 0 0.000000 0 0.000000 0 0.000000 0 0.000000 0 0.000000 0 0.000000 0 0.000000 4 0.072163 0 0.000000 0 0.000000 0 0.000000 2 0.038036 0 0.000000 0 0.000000 0 0.000000 NOAG NA
OPERON1_T09B4.10_chn-1_WBGene00000500 6183847 I - 0 0.000000 0 0.000000 0 0.000000 0 0.000000 0 0.000000 0 0.000000 0 0.000000 0 0.000000 0 0.000000 0 0.000000 0 0.000000 0 0.000000 3 0.122918 0 0.000000 0 0.000000 0 0.000000 0 0.000000 0 0.000000 0 0.000000 0 0.000000 0 0.000000 0 0.000000 0 0.000000 0 0.000000 0 0.000000 0 0.000000 3 0.117764 0 0.000000 3 0.119564 0 0.000000 0 0.000000 0 0.000000 0 0.000000 0 0.000000 0 0.000000 0 0.000000 0 0.000000 0 0.000000 0 0.000000 0 0.000000 0 0.000000 0 0.000000 0 0.000000 0 0.000000 0 0.000000 0 0.000000 0 0.000000 0 0.000000 0 0.000000 0 0.000000 0 0.000000 0 0.000000 4 0.198073 0 0.000000 4 0.188332 0 0.000000 3 0.157771 0 0.000000 3 0.123038 0 0.000000 0 0.000000 0 0.000000 0 0.000000 0 0.000000 0 0.000000 0 0.000000 0 0.000000 0 0.000000 0 0.000000 0 0.000000 AG 6183847
OPERON1_T09B4.10_chn-1_WBGene00000500 6183862 I - 0 0.000000 0 0.000000 0 0.000000 0 0.000000 0 0.000000 0 0.000000 0 0.000000 0 0.000000 0 0.000000 0 0.000000 0 0.000000 0 0.000000 0 0.000000 0 0.000000 1 0.028545 0 0.000000 0 0.000000 0 0.000000 0 0.000000 0 0.000000 0 0.000000 0 0.000000 0 0.000000 0 0.000000 0 0.000000 0 0.000000 0 0.000000 0 0.000000 0 0.000000 0 0.000000 4 0.056897 0 0.000000 2 0.034915 0 0.000000 0 0.000000 0 0.000000 1 0.019465 0 0.000000 0 0.000000 0 0.000000 0 0.000000 0 0.000000 0 0.000000 0 0.000000 0 0.000000 0 0.000000 0 0.000000 0 0.000000 0 0.000000 0 0.000000 0 0.000000 0 0.000000 0 0.000000 0 0.000000 0 0.000000 0 0.000000 0 0.000000 0 0.000000 0 0.000000 0 0.000000 0 0.000000 0 0.000000 1 0.018041 0 0.000000 1 0.016177 0 0.000000 0 0.000000 0 0.000000 3 0.057790 0 0.000000 NOAG NA
OPERON2_Y110A7A.13_chp-1_WBGene00000502 5104911 I - 0 0.000000 7 0.309881 0 0.000000 3 0.182839 0 0.000000 1 0.062703 0 0.000000 6 0.276893 0 0.000000 2 0.168439 0 0.000000 8 0.272613 0 0.000000 2 0.081945 0 0.000000 14 0.399625 0 0.000000 3 0.073256 0 0.000000 2 0.071656 0 0.000000 20 0.777483 0 0.000000 41 1.288498 0 0.000000 13 0.626803 0 0.000000 17 0.667332 0 0.000000 22 0.876805 0 0.000000 9 0.128018 0 0.000000 13 0.226950 0 0.000000 6 0.130595 0 0.000000 10 0.194648 0 0.000000 4 0.072673 0 0.000000 2 0.054613 0 0.000000 2 0.057720 0 0.000000 1 0.034338 0 0.000000 1 0.041946 0 0.000000 1 0.033809 0 0.000000 39 1.646193 0 0.000000 36 1.782659 0 0.000000 29 1.365408 0 0.000000 20 1.051804 0 0.000000 12 0.492153 0 0.000000 5 0.087269 0 0.000000 3 0.054122 0 0.000000 6 0.097065 0 0.000000 0 0.000000 0 0.000000 2 0.038527 AG 5104911
OPERON0_C04F6.3_cht-1_WBGene00000503 3400017 X - 30 1.328062 0 0.000000 17 1.036090 0 0.000000 14 0.877843 0 0.000000 6 0.276893 0 0.000000 1 0.084219 0 0.000000 24 0.817840 0 0.000000 13 0.532645 0 0.000000 13 0.371081 0 0.000000 10 0.244186 0 0.000000 0 0.000000 0 0.000000 30 1.166224 3 0.116622 39 1.225644 1 0.031427 0 0.000000 0 0.000000 0 0.000000 0 0.000000 0 0.000000 1 0.039855 67 0.953023 0 0.000000 28 0.488815 0 0.000000 18 0.391786 0 0.000000 0 0.000000 0 0.000000 1 0.018168 0 0.000000 231 6.307765 0 0.000000 79 2.279942 0 0.000000 60 2.060304 1 0.034338 18 0.755030 1 0.041946 3 0.101427 0 0.000000 1 0.042210 0 0.000000 0 0.000000 0 0.000000 2 0.094166 0 0.000000 0 0.000000 0 0.000000 0 0.000000 3 0.123038 178 3.106763 1 0.017454 231 4.167388 0 0.000000 224 3.623757 0 0.000000 44 0.836798 1 0.019018 26 0.500847 0 0.000000 AG 3400017
OPERON0_H14E04.5_cic-1_WBGene00000506 2401219 III - 0 0.000000 0 0.000000 0 0.000000 0 0.000000 0 0.000000 0 0.000000 0 0.000000 0 0.000000 0 0.000000 0 0.000000 0 0.000000 0 0.000000 0 0.000000 0 0.000000 0 0.000000 0 0.000000 0 0.000000 0 0.000000 0 0.000000 0 0.000000 0 0.000000 0 0.000000 0 0.000000 0 0.000000 0 0.000000 0 0.000000 0 0.000000 0 0.000000 0 0.000000 0 0.000000 0 0.000000 0 0.000000 0 0.000000 0 0.000000 0 0.000000 0 0.000000 0 0.000000 0 0.000000 1 0.018168 0 0.000000 0 0.000000 0 0.000000 0 0.000000 0 0.000000 0 0.000000 0 0.000000 0 0.000000 0 0.000000 0 0.000000 0 0.000000 0 0.000000 0 0.000000 0 0.000000 0 0.000000 0 0.000000 0 0.000000 0 0.000000 0 0.000000 0 0.000000 0 0.000000 0 0.000000 0 0.000000 0 0.000000 0 0.000000 2 0.032355 0 0.000000 0 0.000000 0 0.000000 0 0.000000 0 0.000000 AG 2401215
OPERON0_F44B9.3_cit-1.2_WBGene00000508 8010772 III + 0 0.000000 0 0.000000 0 0.000000 0 0.000000 2 0.125406 0 0.000000 0 0.000000 0 0.000000 0 0.000000 0 0.000000 0 0.000000 0 0.000000 4 0.163891 0 0.000000 1 0.028545 0 0.000000 7 0.170930 0 0.000000 5 0.179139 0 0.000000 0 0.000000 0 0.000000 0 0.000000 0 0.000000 0 0.000000 0 0.000000 0 0.000000 0 0.000000 0 0.000000 0 0.000000 10 0.142242 0 0.000000 8 0.139661 0 0.000000 5 0.108829 0 0.000000 3 0.058394 0 0.000000 0 0.000000 0 0.000000 7 0.191144 0 0.000000 4 0.115440 0 0.000000 7 0.240369 0 0.000000 4 0.167784 0 0.000000 4 0.135236 0 0.000000 0 0.000000 0 0.000000 0 0.000000 0 0.000000 0 0.000000 0 0.000000 0 0.000000 0 0.000000 0 0.000000 0 0.000000 7 0.122176 0 0.000000 6 0.108244 0 0.000000 12 0.194130 0 0.000000 6 0.114109 0 0.000000 5 0.096317 0 0.000000 NOAG NA
OPERON0_F44B9.3_cit-1.2_WBGene00000508 8010788 III + 0 0.000000 0 0.000000 0 0.000000 0 0.000000 0 0.000000 0 0.000000 0 0.000000 0 0.000000 0 0.000000 0 0.000000 0 0.000000 0 0.000000 0 0.000000 0 0.000000 0 0.000000 0 0.000000 0 0.000000 0 0.000000 0 0.000000 0 0.000000 0 0.000000 0 0.000000 0 0.000000 0 0.000000 0 0.000000 0 0.000000 0 0.000000 0 0.000000 0 0.000000 0 0.000000 0 0.000000 0 0.000000 0 0.000000 0 0.000000 0 0.000000 0 0.000000 0 0.000000 0 0.000000 0 0.000000 0 0.000000 0 0.000000 0 0.000000 0 0.000000 0 0.000000 0 0.000000 0 0.000000 0 0.000000 0 0.000000 0 0.000000 0 0.000000 3 0.126630 0 0.000000 0 0.000000 0 0.000000 0 0.000000 0 0.000000 1 0.052590 0 0.000000 0 0.000000 0 0.000000 0 0.000000 0 0.000000 0 0.000000 0 0.000000 0 0.000000 0 0.000000 1 0.019018 0 0.000000 1 0.019263 0 0.000000 AG 8010788
OPERON0_C28D4.2_cka-1_WBGene00000509 9733928 IV - 0 0.000000 0 0.000000 0 0.000000 0 0.000000 0 0.000000 0 0.000000 0 0.000000 0 0.000000 0 0.000000 0 0.000000 0 0.000000 0 0.000000 0 0.000000 0 0.000000 0 0.000000 0 0.000000 0 0.000000 0 0.000000 0 0.000000 0 0.000000 16 0.621986 0 0.000000 32 1.005657 0 0.000000 8 0.385725 0 0.000000 31 1.216900 0 0.000000 29 1.155788 0 0.000000 0 0.000000 0 0.000000 0 0.000000 0 0.000000 0 0.000000 0 0.000000 0 0.000000 0 0.000000 14 0.254354 0 0.000000 0 0.000000 0 0.000000 0 0.000000 0 0.000000 0 0.000000 0 0.000000 0 0.000000 0 0.000000 0 0.000000 0 0.000000 0 0.000000 0 0.000000 0 0.000000 0 0.000000 0 0.000000 0 0.000000 0 0.000000 0 0.000000 10 0.410127 0 0.000000 0 0.000000 0 0.000000 0 0.000000 0 0.000000 0 0.000000 0 0.000000 0 0.000000 0 0.000000 0 0.000000 0 0.000000 AG 9733928
OPERON2_B0285.9_ckb-2_WBGene00000512 4367949 III + 0 0.000000 0 0.000000 0 0.000000 0 0.000000 0 0.000000 0 0.000000 0 0.000000 0 0.000000 0 0.000000 0 0.000000 0 0.000000 0 0.000000 0 0.000000 0 0.000000 0 0.000000 0 0.000000 0 0.000000 0 0.000000 0 0.000000 0 0.000000 0 0.000000 0 0.000000 0 0.000000 0 0.000000 0 0.000000 0 0.000000 0 0.000000 0 0.000000 0 0.000000 0 0.000000 0 0.000000 1 0.014224 0 0.000000 2 0.034915 0 0.000000 3 0.065298 0 0.000000 0 0.000000 0 0.000000 0 0.000000 0 0.000000 0 0.000000 0 0.000000 0 0.000000 0 0.000000 0 0.000000 0 0.000000 0 0.000000 0 0.000000 0 0.000000 0 0.000000 0 0.000000 0 0.000000 1 0.049518 0 0.000000 0 0.000000 0 0.000000 0 0.000000 0 0.000000 0 0.000000 0 0.000000 0 0.000000 0 0.000000 0 0.000000 0 0.000000 0 0.000000 0 0.000000 0 0.000000 0 0.000000 0 0.000000 AG 4367949
OPERON0_T27A10.3_ckc-1_WBGene00000515 3576608 X + 0 0.000000 0 0.000000 0 0.000000 0 0.000000 0 0.000000 0 0.000000 0 0.000000 0 0.000000 0 0.000000 0 0.000000 0 0.000000 0 0.000000 0 0.000000 0 0.000000 0 0.000000 0 0.000000 0 0.000000 0 0.000000 0 0.000000 0 0.000000 22 0.855231 0 0.000000 25 0.785669 0 0.000000 3 0.144647 0 0.000000 0 0.000000 0 0.000000 0 0.000000 0 0.000000 0 0.000000 0 0.000000 0 0.000000 0 0.000000 0 0.000000 0 0.000000 0 0.000000 0 0.000000 0 0.000000 0 0.000000 0 0.000000 0 0.000000 0 0.000000 0 0.000000 0 0.000000 0 0.000000 0 0.000000 0 0.000000 0 0.000000 0 0.000000 0 0.000000 0 0.000000 0 0.000000 0 0.000000 0 0.000000 0 0.000000 0 0.000000 0 0.000000 0 0.000000 0 0.000000 0 0.000000 0 0.000000 0 0.000000 0 0.000000 0 0.000000 0 0.000000 0 0.000000 0 0.000000 0 0.000000 0 0.000000 AG 3576608
OPERON0_T05A6.1_cki-1_WBGene00000516 7811240 II + 7 0.309881 0 0.000000 9 0.548518 0 0.000000 30 1.881092 0 0.000000 38 1.753655 0 0.000000 23 1.937044 0 0.000000 48 1.635680 0 0.000000 97 3.974354 0 0.000000 113 3.225548 0 0.000000 208 5.079067 0 0.000000 105 3.761924 0 0.000000 89 3.459799 0 0.000000 182 5.719672 0 0.000000 91 4.387619 0 0.000000 97 3.807718 0 0.000000 153 6.097779 0 0.000000 85 1.209059 0 0.000000 131 2.286956 0 0.000000 135 2.938392 0 0.000000 144 2.802930 0 0.000000 131 2.380029 0 0.000000 49 1.338011 0 0.000000 39 1.125541 0 0.000000 39 1.339198 0 0.000000 48 2.013412 0 0.000000 55 1.859495 0 0.000000 35 1.477352 0 0.000000 169 8.368594 0 0.000000 274 12.900749 0 0.000000 227 11.937978 0 0.000000 171 7.013176 0 0.000000 50 0.872686 0 0.000000 125 2.255080 0 0.000000 164 2.653108 0 0.000000 171 3.252102 0 0.000000 157 3.024346 0 0.000000 AG 7811240
OPERON0_C05H8.1_ckk-1_WBGene00000518 5649341 III + 0 0.000000 0 0.000000 0 0.000000 0 0.000000 0 0.000000 0 0.000000 0 0.000000 0 0.000000 0 0.000000 0 0.000000 0 0.000000 0 0.000000 0 0.000000 0 0.000000 0 0.000000 0 0.000000 0 0.000000 0 0.000000 0 0.000000 0 0.000000 0 0.000000 0 0.000000 0 0.000000 0 0.000000 0 0.000000 0 0.000000 0 0.000000 0 0.000000 0 0.000000 0 0.000000 0 0.000000 0 0.000000 2 0.034915 0 0.000000 4 0.087063 0 0.000000 2 0.038930 0 0.000000 2 0.036336 0 0.000000 0 0.000000 0 0.000000 0 0.000000 0 0.000000 0 0.000000 0 0.000000 0 0.000000 0 0.000000 0 0.000000 0 0.000000 0 0.000000 0 0.000000 0 0.000000 0 0.000000 0 0.000000 0 0.000000 0 0.000000 0 0.000000 0 0.000000 0 0.000000 0 0.000000 0 0.000000 0 0.000000 0 0.000000 0 0.000000 0 0.000000 0 0.000000 0 0.000000 0 0.000000 0 0.000000 NOAG NA
OPERON2_Y47D3A.4_cku-70_WBGene00000519 11154822 III + 0 0.000000 0 0.000000 0 0.000000 0 0.000000 0 0.000000 0 0.000000 0 0.000000 0 0.000000 0 0.000000 0 0.000000 0 0.000000 1 0.034077 0 0.000000 0 0.000000 0 0.000000 0 0.000000 0 0.000000 0 0.000000 0 0.000000 1 0.035828 0 0.000000 0 0.000000 0 0.000000 0 0.000000 0 0.000000 0 0.000000 0 0.000000 0 0.000000 0 0.000000 0 0.000000 0 0.000000 1 0.014224 0 0.000000 0 0.000000 0 0.000000 0 0.000000 0 0.000000 0 0.000000 0 0.000000 0 0.000000 0 0.000000 0 0.000000 0 0.000000 0 0.000000 0 0.000000 0 0.000000 0 0.000000 0 0.000000 0 0.000000 0 0.000000 0 0.000000 0 0.000000 0 0.000000 0 0.000000 0 0.000000 0 0.000000 0 0.000000 0 0.000000 0 0.000000 0 0.000000 0 0.000000 0 0.000000 0 0.000000 2 0.036081 0 0.000000 3 0.048532 0 0.000000 0 0.000000 0 0.000000 0 0.000000 AG 11154827
OPERON2_Y47D3A.4_cku-70_WBGene00000519 11154827 III + 0 0.000000 5 0.221344 0 0.000000 0 0.000000 0 0.000000 0 0.000000 0 0.000000 0 0.000000 0 0.000000 0 0.000000 0 0.000000 7 0.238537 0 0.000000 3 0.122918 0 0.000000 4 0.114179 0 0.000000 3 0.073256 0 0.000000 0 0.000000 0 0.000000 24 0.932979 26 0.817096 0 0.000000 0 0.000000 7 0.337509 0 0.000000 10 0.392548 0 0.000000 14 0.557967 0 0.000000 7 0.099570 3 0.052373 0 0.000000 0 0.000000 0 0.000000 0 0.000000 0 0.000000 0 0.000000 0 0.000000 0 0.000000 0 0.000000 0 0.000000 0 0.000000 0 0.000000 0 0.000000 0 0.000000 0 0.000000 0 0.000000 0 0.000000 9 0.379891 29 1.224092 0 0.000000 33 1.634104 0 0.000000 5 0.235415 0 0.000000 0 0.000000 0 0.000000 0 0.000000 0 0.000000 6 0.104722 0 0.000000 15 0.270610 4 0.064710 0 0.000000 0 0.000000 2 0.038036 0 0.000000 0 0.000000 AG 11154827
OPERON1_C01C10.1_clc-2_WBGene00000523 7431472 X + 0 0.000000 0 0.000000 0 0.000000 0 0.000000 1 0.062703 0 0.000000 0 0.000000 0 0.000000 0 0.000000 0 0.000000 0 0.000000 0 0.000000 0 0.000000 0 0.000000 3 0.085634 0 0.000000 6 0.146512 0 0.000000 5 0.179139 0 0.000000 0 0.000000 0 0.000000 0 0.000000 0 0.000000 0 0.000000 0 0.000000 0 0.000000 0 0.000000 0 0.000000 0 0.000000 0 0.000000 0 0.000000 0 0.000000 0 0.000000 0 0.000000 0 0.000000 0 0.000000 0 0.000000 0 0.000000 0 0.000000 0 0.000000 0 0.000000 2 0.057720 0 0.000000 3 0.103015 0 0.000000 4 0.167784 0 0.000000 7 0.236663 0 0.000000 0 0.000000 0 0.000000 0 0.000000 0 0.000000 0 0.000000 0 0.000000 0 0.000000 0 0.000000 0 0.000000 0 0.000000 0 0.000000 0 0.000000 0 0.000000 0 0.000000 0 0.000000 0 0.000000 3 0.057054 0 0.000000 6 0.115580 0 0.000000 AG 7431472
OPERON0_ZK563.4_clc-3_WBGene00000524 3374740 X - 0 0.000000 0 0.000000 0 0.000000 0 0.000000 0 0.000000 0 0.000000 0 0.000000 0 0.000000 0 0.000000 0 0.000000 0 0.000000 0 0.000000 0 0.000000 0 0.000000 0 0.000000 0 0.000000 7 0.170930 0 0.000000 10 0.358278 0 0.000000 0 0.000000 0 0.000000 0 0.000000 0 0.000000 0 0.000000 0 0.000000 0 0.000000 0 0.000000 0 0.000000 0 0.000000 0 0.000000 0 0.000000 0 0.000000 0 0.000000 0 0.000000 0 0.000000 0 0.000000 0 0.000000 0 0.000000 0 0.000000 0 0.000000 0 0.000000 0 0.000000 0 0.000000 0 0.000000 0 0.000000 0 0.000000 0 0.000000 0 0.000000 0 0.000000 0 0.000000 0 0.000000 0 0.000000 0 0.000000 0 0.000000 0 0.000000 0 0.000000 0 0.000000 0 0.000000 0 0.000000 0 0.000000 0 0.000000 0 0.000000 0 0.000000 0 0.000000 0 0.000000 0 0.000000 0 0.000000 0 0.000000 0 0.000000 AG 3374740
OPERON2_C01C10.4_clc-5_WBGene00000526 7433625 X + 0 0.000000 0 0.000000 0 0.000000 0 0.000000 0 0.000000 0 0.000000 0 0.000000 0 0.000000 0 0.000000 0 0.000000 0 0.000000 0 0.000000 0 0.000000 0 0.000000 0 0.000000 0 0.000000 0 0.000000 0 0.000000 0 0.000000 0 0.000000 0 0.000000 0 0.000000 0 0.000000 0 0.000000 0 0.000000 0 0.000000 0 0.000000 0 0.000000 0 0.000000 0 0.000000 0 0.000000 0 0.000000 0 0.000000 0 0.000000 0 0.000000 0 0.000000 0 0.000000 0 0.000000 0 0.000000 0 0.000000 0 0.000000 0 0.000000 0 0.000000 0 0.000000 0 0.000000 5 0.171692 0 0.000000 0 0.000000 0 0.000000 0 0.000000 0 0.000000 0 0.000000 0 0.000000 0 0.000000 0 0.000000 0 0.000000 0 0.000000 0 0.000000 0 0.000000 0 0.000000 0 0.000000 0 0.000000 0 0.000000 0 0.000000 0 0.000000 0 0.000000 0 0.000000 0 0.000000 0 0.000000 3 0.057790 NOAG NA
OPERON2_C01C10.4_clc-5_WBGene00000526 7433634 X + 0 0.000000 0 0.000000 0 0.000000 0 0.000000 0 0.000000 0 0.000000 0 0.000000 0 0.000000 0 0.000000 0 0.000000 0 0.000000 0 0.000000 0 0.000000 0 0.000000 0 0.000000 3 0.085634 0 0.000000 10 0.244186 0 0.000000 4 0.143311 0 0.000000 0 0.000000 0 0.000000 0 0.000000 0 0.000000 0 0.000000 0 0.000000 0 0.000000 0 0.000000 6 0.239129 0 0.000000 0 0.000000 0 0.000000 0 0.000000 0 0.000000 0 0.000000 0 0.000000 0 0.000000 0 0.000000 0 0.000000 0 0.000000 0 0.000000 0 0.000000 0 0.000000 0 0.000000 1 0.034338 0 0.000000 2 0.083892 0 0.000000 8 0.270472 0 0.000000 0 0.000000 0 0.000000 0 0.000000 0 0.000000 0 0.000000 0 0.000000 0 0.000000 0 0.000000 0 0.000000 0 0.000000 0 0.000000 0 0.000000 0 0.000000 0 0.000000 0 0.000000 0 0.000000 0 0.000000 0 0.000000 7 0.134843 AG 7433634
OPERON0_C07H4.2_clh-5_WBGene00000532 9098603 II - 6 0.265612 0 0.000000 3 0.182839 0 0.000000 6 0.376218 0 0.000000 6 0.276893 0 0.000000 8 0.673755 0 0.000000 17 0.579303 0 0.000000 16 0.655563 0 0.000000 16 0.456715 0 0.000000 35 0.854651 0 0.000000 20 0.716557 0 0.000000 37 1.438343 0 0.000000 70 2.199874 0 0.000000 19 0.916096 0 0.000000 24 0.942116 0 0.000000 39 1.554336 0 0.000000 32 0.455175 0 0.000000 31 0.541188 0 0.000000 17 0.370020 0 0.000000 19 0.369831 0 0.000000 26 0.472372 0 0.000000 6 0.163838 0 0.000000 6 0.173160 0 0.000000 7 0.240369 0 0.000000 4 0.167784 0 0.000000 8 0.270472 0 0.000000 56 2.363764 0 0.000000 57 2.822543 0 0.000000 56 2.636649 0 0.000000 49 2.576920 0 0.000000 41 1.681522 0 0.000000 17 0.296713 0 0.000000 28 0.505138 0 0.000000 17 0.275017 0 0.000000 13 0.247236 0 0.000000 12 0.231160 0 0.000000 AG 9098603
OPERON2_R07B7.1_clh-6_WBGene00000533 12063368 V - 0 0.000000 0 0.000000 0 0.000000 0 0.000000 0 0.000000 0 0.000000 0 0.000000 0 0.000000 0 0.000000 0 0.000000 0 0.000000 3 0.102230 0 0.000000 6 0.245836 0 0.000000 3 0.085634 0 0.000000 6 0.146512 0 0.000000 0 0.000000 0 0.000000 6 0.233245 0 0.000000 8 0.251414 0 0.000000 9 0.433940 0 0.000000 7 0.274784 0 0.000000 6 0.239129 0 0.000000 4 0.056897 0 0.000000 3 0.052373 0 0.000000 3 0.065298 0 0.000000 0 0.000000 0 0.000000 4 0.072673 0 0.000000 3 0.081919 0 0.000000 3 0.086580 0 0.000000 0 0.000000 0 0.000000 0 0.000000 0 0.000000 0 0.000000 0 0.000000 8 0.337681 0 0.000000 11 0.544701 0 0.000000 16 0.753328 0 0.000000 6 0.315541 0 0.000000 5 0.205064 0 0.000000 0 0.000000 0 0.000000 7 0.126284 0 0.000000 1 0.016177 0 0.000000 2 0.038036 0 0.000000 2 0.038527 AG 12063368
OPERON0_R01B10.1_cpi-2_WBGene00000534 6044062 V + 0 0.000000 0 0.000000 1 0.060946 0 0.000000 0 0.000000 0 0.000000 0 0.000000 0 0.000000 0 0.000000 0 0.000000 0 0.000000 0 0.000000 0 0.000000 0 0.000000 0 0.000000 0 0.000000 3 0.073256 0 0.000000 0 0.000000 0 0.000000 0 0.000000 0 0.000000 0 0.000000 0 0.000000 0 0.000000 0 0.000000 0 0.000000 0 0.000000 0 0.000000 0 0.000000 9 0.128018 0 0.000000 2 0.034915 0 0.000000 5 0.108829 0 0.000000 2 0.038930 0 0.000000 0 0.000000 0 0.000000 2 0.054613 0 0.000000 0 0.000000 0 0.000000 0 0.000000 0 0.000000 0 0.000000 0 0.000000 0 0.000000 0 0.000000 0 0.000000 0 0.000000 0 0.000000 0 0.000000 0 0.000000 0 0.000000 0 0.000000 0 0.000000 0 0.000000 0 0.000000 3 0.052361 0 0.000000 5 0.090203 0 0.000000 11 0.177952 0 0.000000 4 0.076073 0 0.000000 2 0.038527 0 0.000000 AG 6044062
OPERON2_ZC395.2_clk-1_WBGene00000536 5277894 III + 0 0.000000 3 0.132806 0 0.000000 0 0.000000 0 0.000000 0 0.000000 0 0.000000 2 0.092298 0 0.000000 0 0.000000 0 0.000000 1 0.034077 0 0.000000 2 0.081945 0 0.000000 4 0.114179 0 0.000000 11 0.268605 0 0.000000 6 0.214967 0 0.000000 13 0.505364 0 0.000000 24 0.754242 0 0.000000 13 0.626803 20 0.785097 7 0.274784 0 0.000000 26 1.036224 0 0.000000 20 0.284484 0 0.000000 15 0.261865 0 0.000000 15 0.326488 0 0.000000 24 0.467155 3 0.054504 17 0.308859 0 0.000000 2 0.054613 0 0.000000 4 0.115440 0 0.000000 2 0.068677 0 0.000000 3 0.125838 0 0.000000 2 0.067618 0 0.000000 16 0.675361 0 0.000000 18 0.891330 0 0.000000 30 1.412491 0 0.000000 35 1.840657 0 0.000000 36 1.476458 0 0.000000 4 0.069815 0 0.000000 5 0.090203 0 0.000000 7 0.113242 0 0.000000 5 0.095091 0 0.000000 8 0.154107 AG 5277894
OPERON2_C07H6.6_clk-2_WBGene00000537 7518524 III - 0 0.000000 0 0.000000 0 0.000000 0 0.000000 0 0.000000 0 0.000000 0 0.000000 0 0.000000 0 0.000000 0 0.000000 0 0.000000 0 0.000000 0 0.000000 0 0.000000 0 0.000000 0 0.000000 0 0.000000 1 0.024419 0 0.000000 0 0.000000 0 0.000000 0 0.000000 0 0.000000 0 0.000000 0 0.000000 0 0.000000 0 0.000000 0 0.000000 0 0.000000 0 0.000000 0 0.000000 0 0.000000 0 0.000000 0 0.000000 0 0.000000 0 0.000000 0 0.000000 0 0.000000 0 0.000000 0 0.000000 0 0.000000 0 0.000000 0 0.000000 0 0.000000 0 0.000000 0 0.000000 0 0.000000 0 0.000000 0 0.000000 0 0.000000 0 0.000000 2 0.084420 0 0.000000 9 0.445665 0 0.000000 0 0.000000 0 0.000000 0 0.000000 0 0.000000 0 0.000000 0 0.000000 0 0.000000 0 0.000000 0 0.000000 0 0.000000 0 0.000000 0 0.000000 0 0.000000 0 0.000000 0 0.000000 AG 7518524
OPERON5_C01G8.2_cln-3.2_WBGene00000540 5278699 I - 0 0.000000 0 0.000000 0 0.000000 0 0.000000 0 0.000000 0 0.000000 0 0.000000 0 0.000000 0 0.000000 0 0.000000 0 0.000000 0 0.000000 0 0.000000 0 0.000000 0 0.000000 0 0.000000 0 0.000000 0 0.000000 0 0.000000 0 0.000000 0 0.000000 0 0.000000 0 0.000000 0 0.000000 0 0.000000 0 0.000000 0 0.000000 0 0.000000 0 0.000000 1 0.039855 0 0.000000 1 0.014224 0 0.000000 0 0.000000 0 0.000000 1 0.021766 0 0.000000 1 0.019465 0 0.000000 0 0.000000 0 0.000000 0 0.000000 0 0.000000 0 0.000000 0 0.000000 0 0.000000 0 0.000000 1 0.041946 0 0.000000 0 0.000000 0 0.000000 0 0.000000 0 0.000000 0 0.000000 0 0.000000 1 0.047083 0 0.000000 0 0.000000 0 0.000000 0 0.000000 0 0.000000 0 0.000000 0 0.000000 0 0.000000 0 0.000000 0 0.000000 0 0.000000 0 0.000000 0 0.000000 0 0.000000 AG 5278699
OPERON5_C01G8.2_cln-3.2_WBGene00000540 5278708 I - 0 0.000000 1 0.044269 0 0.000000 0 0.000000 0 0.000000 1 0.062703 0 0.000000 0 0.000000 0 0.000000 0 0.000000 0 0.000000 0 0.000000 0 0.000000 0 0.000000 0 0.000000 1 0.028545 0 0.000000 1 0.024419 0 0.000000 2 0.071656 0 0.000000 4 0.155497 0 0.000000 5 0.157134 0 0.000000 2 0.096431 0 0.000000 0 0.000000 0 0.000000 2 0.079710 0 0.000000 3 0.042673 0 0.000000 2 0.034915 0 0.000000 4 0.087063 0 0.000000 1 0.019465 0 0.000000 0 0.000000 0 0.000000 0 0.000000 0 0.000000 0 0.000000 0 0.000000 1 0.034338 0 0.000000 4 0.167784 0 0.000000 2 0.067618 0 0.000000 1 0.042210 0 0.000000 2 0.099037 0 0.000000 7 0.329581 0 0.000000 2 0.105180 0 0.000000 4 0.164051 0 0.000000 1 0.017454 0 0.000000 2 0.036081 0 0.000000 4 0.064710 0 0.000000 3 0.057054 0 0.000000 0 0.000000 AG 5278708
OPERON0_ZC190.1_cln-3.3_WBGene00000541 8683052 V + 0 0.000000 0 0.000000 0 0.000000 0 0.000000 0 0.000000 0 0.000000 0 0.000000 0 0.000000 0 0.000000 0 0.000000 0 0.000000 0 0.000000 0 0.000000 0 0.000000 0 0.000000 0 0.000000 0 0.000000 0 0.000000 0 0.000000 0 0.000000 0 0.000000 0 0.000000 0 0.000000 0 0.000000 0 0.000000 0 0.000000 0 0.000000 0 0.000000 5 0.199274 0 0.000000 0 0.000000 0 0.000000 0 0.000000 0 0.000000 0 0.000000 0 0.000000 0 0.000000 0 0.000000 0 0.000000 0 0.000000 0 0.000000 0 0.000000 0 0.000000 0 0.000000 0 0.000000 0 0.000000 0 0.000000 0 0.000000 0 0.000000 0 0.000000 0 0.000000 0 0.000000 0 0.000000 0 0.000000 0 0.000000 0 0.000000 0 0.000000 0 0.000000 0 0.000000 0 0.000000 0 0.000000 0 0.000000 0 0.000000 0 0.000000 0 0.000000 0 0.000000 0 0.000000 0 0.000000 0 0.000000 0 0.000000 AG 8683052
OPERON1_C06G4.2_clp-1_WBGene00000542 7981074 III + 0 0.000000 0 0.000000 0 0.000000 0 0.000000 0 0.000000 0 0.000000 0 0.000000 0 0.000000 0 0.000000 0 0.000000 0 0.000000 0 0.000000 0 0.000000 0 0.000000 0 0.000000 0 0.000000 0 0.000000 0 0.000000 0 0.000000 0 0.000000 5 0.194371 0 0.000000 10 0.314268 0 0.000000 2 0.096431 0 0.000000 3 0.117764 0 0.000000 0 0.000000 0 0.000000 0 0.000000 0 0.000000 0 0.000000 0 0.000000 0 0.000000 0 0.000000 0 0.000000 0 0.000000 0 0.000000 0 0.000000 0 0.000000 0 0.000000 0 0.000000 0 0.000000 0 0.000000 0 0.000000 0 0.000000 0 0.000000 0 0.000000 0 0.000000 0 0.000000 0 0.000000 0 0.000000 0 0.000000 0 0.000000 0 0.000000 0 0.000000 0 0.000000 0 0.000000 0 0.000000 0 0.000000 0 0.000000 0 0.000000 0 0.000000 0 0.000000 0 0.000000 0 0.000000 0 0.000000 0 0.000000 0 0.000000 AG 7981074
OPERON0_F56D1.4_clr-1_WBGene00000548 5466359 II + 2 0.088537 0 0.000000 0 0.000000 0 0.000000 2 0.125406 0 0.000000 0 0.000000 0 0.000000 0 0.000000 0 0.000000 0 0.000000 0 0.000000 4 0.163891 0 0.000000 4 0.114179 0 0.000000 2 0.048837 0 0.000000 4 0.143311 0 0.000000 0 0.000000 0 0.000000 0 0.000000 0 0.000000 0 0.000000 0 0.000000 0 0.000000 0 0.000000 0 0.000000 0 0.000000 3 0.042673 0 0.000000 3 0.052373 0 0.000000 2 0.043532 0 0.000000 2 0.038930 0 0.000000 1 0.018168 0 0.000000 1 0.027306 0 0.000000 1 0.028860 0 0.000000 1 0.034338 0 0.000000 0 0.000000 0 0.000000 0 0.000000 0 0.000000 0 0.000000 0 0.000000 0 0.000000 0 0.000000 0 0.000000 0 0.000000 0 0.000000 0 0.000000 0 0.000000 0 0.000000 0 0.000000 0 0.000000 3 0.054122 0 0.000000 0 0.000000 0 0.000000 2 0.038036 0 0.000000 6 0.115580 0 0.000000 NOAG NA
OPERON1_R107.6_cls-2_WBGene00000549 9055052 III + 6 0.265612 0 0.000000 0 0.000000 0 0.000000 0 0.000000 0 0.000000 6 0.276893 0 0.000000 0 0.000000 0 0.000000 9 0.306690 0 0.000000 5 0.204864 0 0.000000 3 0.085634 0 0.000000 13 0.317442 0 0.000000 6 0.214967 0 0.000000 20 0.777483 0 0.000000 23 0.722816 0 0.000000 10 0.482156 0 0.000000 17 0.667332 0 0.000000 11 0.438402 0 0.000000 14 0.199139 0 0.000000 21 0.366611 0 0.000000 8 0.174127 0 0.000000 19 0.369831 0 0.000000 5 0.090841 0 0.000000 4 0.109225 0 0.000000 2 0.057720 0 0.000000 4 0.137354 0 0.000000 0 0.000000 0 0.000000 3 0.101427 0 0.000000 57 2.405974 0 0.000000 51 2.525434 0 0.000000 35 1.647906 0 0.000000 24 1.262165 0 0.000000 31 1.271394 0 0.000000 14 0.244352 0 0.000000 21 0.378853 0 0.000000 21 0.339727 0 0.000000 16 0.304290 0 0.000000 9 0.173370 0 0.000000 AG 9055052
OPERON1_F55H2.6_clu-1_WBGene00000550 9520941 III - 0 0.000000 0 0.000000 0 0.000000 0 0.000000 0 0.000000 0 0.000000 0 0.000000 0 0.000000 0 0.000000 0 0.000000 0 0.000000 0 0.000000 0 0.000000 0 0.000000 0 0.000000 0 0.000000 0 0.000000 0 0.000000 0 0.000000 0 0.000000 0 0.000000 0 0.000000 0 0.000000 0 0.000000 0 0.000000 0 0.000000 0 0.000000 0 0.000000 0 0.000000 0 0.000000 1 0.014224 0 0.000000 0 0.000000 0 0.000000 0 0.000000 0 0.000000 0 0.000000 0 0.000000 1 0.018168 0 0.000000 0 0.000000 0 0.000000 0 0.000000 0 0.000000 0 0.000000 0 0.000000 0 0.000000 0 0.000000 0 0.000000 0 0.000000 0 0.000000 0 0.000000 0 0.000000 0 0.000000 0 0.000000 0 0.000000 0 0.000000 0 0.000000 0 0.000000 0 0.000000 0 0.000000 0 0.000000 1 0.018041 0 0.000000 0 0.000000 0 0.000000 0 0.000000 0 0.000000 0 0.000000 0 0.000000 NOAG NA
OPERON1_F55H2.6_clu-1_WBGene00000550 9521460 III - 3 0.132806 0 0.000000 0 0.000000 0 0.000000 1 0.062703 0 0.000000 1 0.046149 0 0.000000 2 0.168439 0 0.000000 0 0.000000 0 0.000000 0 0.000000 0 0.000000 2 0.057089 0 0.000000 8 0.195349 0 0.000000 3 0.107484 0 0.000000 96 3.731918 0 0.000000 191 6.002513 0 0.000000 50 2.410780 0 0.000000 158 6.202262 0 0.000000 218 8.688338 0 0.000000 25 0.355606 0 0.000000 28 0.488815 0 0.000000 23 0.500615 0 0.000000 35 0.681268 0 0.000000 68 1.235435 0 0.000000 5 0.136532 0 0.000000 4 0.115440 0 0.000000 3 0.103015 0 0.000000 8 0.335569 0 0.000000 11 0.371899 0 0.000000 38 1.603982 0 0.000000 44 2.178805 0 0.000000 51 2.401234 0 0.000000 85 4.470168 0 0.000000 72 2.952916 0 0.000000 0 0.000000 0 0.000000 8 0.144325 0 0.000000 7 0.113242 0 0.000000 5 0.095091 0 0.000000 3 0.057790 0 0.000000 AG 9521460
OPERON0_T21H3.3_cmd-1_WBGene00000552 1156265 V + 0 0.000000 0 0.000000 0 0.000000 0 0.000000 0 0.000000 0 0.000000 1 0.046149 0 0.000000 0 0.000000 0 0.000000 0 0.000000 0 0.000000 1 0.040973 0 0.000000 1 0.028545 0 0.000000 9 0.219767 0 0.000000 5 0.179139 0 0.000000 0 0.000000 0 0.000000 0 0.000000 0 0.000000 0 0.000000 0 0.000000 0 0.000000 0 0.000000 0 0.000000 0 0.000000 15 0.213363 0 0.000000 18 0.314238 0 0.000000 8 0.174127 0 0.000000 7 0.136254 0 0.000000 8 0.145345 0 0.000000 6 0.163838 0 0.000000 1 0.028860 0 0.000000 1 0.034338 0 0.000000 4 0.167784 0 0.000000 3 0.101427 0 0.000000 0 0.000000 0 0.000000 0 0.000000 0 0.000000 0 0.000000 0 0.000000 0 0.000000 0 0.000000 0 0.000000 0 0.000000 2 0.034907 0 0.000000 7 0.126284 0 0.000000 10 0.161775 0 0.000000 8 0.152145 0 0.000000 16 0.308214 0 0.000000 NOAG NA
OPERON0_F55C10.1_cnb-1_WBGene00000554 11375744 V + 0 0.000000 0 0.000000 1 0.060946 0 0.000000 0 0.000000 0 0.000000 7 0.323042 0 0.000000 3 0.252658 0 0.000000 0 0.000000 0 0.000000 3 0.122918 0 0.000000 0 0.000000 0 0.000000 20 0.488372 0 0.000000 33 1.182319 0 0.000000 54 2.099204 0 0.000000 79 2.482715 0 0.000000 28 1.350037 0 0.000000 67 2.630073 0 0.000000 124 4.941991 0 0.000000 15 0.213363 0 0.000000 39 0.680849 0 0.000000 37 0.805337 0 0.000000 55 1.070564 0 0.000000 95 1.725975 0 0.000000 0 0.000000 0 0.000000 2 0.057720 0 0.000000 0 0.000000 0 0.000000 8 0.335569 0 0.000000 3 0.101427 0 0.000000 0 0.000000 0 0.000000 10 0.495183 0 0.000000 15 0.706245 0 0.000000 25 1.314755 0 0.000000 44 1.804560 0 0.000000 0 0.000000 0 0.000000 0 0.000000 0 0.000000 6 0.097065 0 0.000000 12 0.228218 0 0.000000 16 0.308214 0 0.000000 AG 11375744
OPERON1_R01H10.8_cnk-1_WBGene00000564 10271257 III + 0 0.000000 0 0.000000 0 0.000000 0 0.000000 0 0.000000 0 0.000000 1 0.046149 0 0.000000 0 0.000000 0 0.000000 2 0.068153 0 0.000000 4 0.163891 0 0.000000 7 0.199813 0 0.000000 11 0.268605 0 0.000000 2 0.071656 0 0.000000 14 0.544238 0 0.000000 19 0.597109 0 0.000000 9 0.433940 0 0.000000 10 0.392548 0 0.000000 20 0.797095 0 0.000000 10 0.142242 0 0.000000 7 0.122204 0 0.000000 3 0.065298 0 0.000000 0 0.000000 0 0.000000 2 0.036336 0 0.000000 3 0.081919 0 0.000000 0 0.000000 0 0.000000 0 0.000000 0 0.000000 0 0.000000 0 0.000000 0 0.000000 0 0.000000 19 0.801991 0 0.000000 22 1.089403 0 0.000000 16 0.753328 0 0.000000 15 0.788853 0 0.000000 11 0.451140 0 0.000000 3 0.052361 0 0.000000 8 0.144325 0 0.000000 3 0.048532 0 0.000000 6 0.114109 0 0.000000 9 0.173370 0 0.000000 AG 10271257
OPERON0_Y17G7B.15_cnt-1_WBGene00000565 12088866 II - 0 0.000000 0 0.000000 0 0.000000 0 0.000000 0 0.000000 0 0.000000 0 0.000000 0 0.000000 0 0.000000 0 0.000000 0 0.000000 0 0.000000 0 0.000000 0 0.000000 0 0.000000 0 0.000000 0 0.000000 0 0.000000 0 0.000000 0 0.000000 0 0.000000 0 0.000000 0 0.000000 0 0.000000 0 0.000000 0 0.000000 0 0.000000 0 0.000000 0 0.000000 0 0.000000 0 0.000000 0 0.000000 0 0.000000 0 0.000000 0 0.000000 0 0.000000 0 0.000000 0 0.000000 3 0.054504 0 0.000000 0 0.000000 0 0.000000 0 0.000000 0 0.000000 0 0.000000 0 0.000000 0 0.000000 0 0.000000 0 0.000000 0 0.000000 0 0.000000 0 0.000000 0 0.000000 0 0.000000 9 0.423747 0 0.000000 9 0.473312 0 0.000000 15 0.615191 0 0.000000 0 0.000000 0 0.000000 0 0.000000 0 0.000000 0 0.000000 0 0.000000 0 0.000000 0 0.000000 0 0.000000 0 0.000000 AG 12088866
OPERON4_Y39A1A.15_cnt-2_WBGene00000566 10663611 III + 0 0.000000 0 0.000000 0 0.000000 0 0.000000 0 0.000000 0 0.000000 0 0.000000 0 0.000000 0 0.000000 0 0.000000 9 0.306690 0 0.000000 3 0.122918 0 0.000000 3 0.085634 0 0.000000 10 0.244186 0 0.000000 0 0.000000 0 0.000000 0 0.000000 0 0.000000 1 0.031427 0 0.000000 0 0.000000 0 0.000000 0 0.000000 0 0.000000 4 0.159419 0 0.000000 2 0.028448 0 0.000000 1 0.017458 0 0.000000 2 0.043532 0 0.000000 2 0.038930 0 0.000000 5 0.090841 0 0.000000 6 0.163838 0 0.000000 1 0.028860 0 0.000000 0 0.000000 0 0.000000 0 0.000000 0 0.000000 0 0.000000 0 0.000000 0 0.000000 0 0.000000 5 0.247592 0 0.000000 11 0.517913 0 0.000000 8 0.420722 0 0.000000 9 0.369115 0 0.000000 4 0.069815 0 0.000000 0 0.000000 0 0.000000 7 0.113242 0 0.000000 0 0.000000 0 0.000000 7 0.134843 0 0.000000 AG 10663611
OPERON4_Y39A1A.15_cnt-2_WBGene00000566 10666999 III + 1 0.044269 0 0.000000 0 0.000000 0 0.000000 0 0.000000 0 0.000000 0 0.000000 0 0.000000 0 0.000000 0 0.000000 0 0.000000 0 0.000000 0 0.000000 0 0.000000 0 0.000000 0 0.000000 0 0.000000 0 0.000000 0 0.000000 0 0.000000 0 0.000000 0 0.000000 0 0.000000 0 0.000000 0 0.000000 0 0.000000 0 0.000000 0 0.000000 0 0.000000 0 0.000000 0 0.000000 0 0.000000 0 0.000000 0 0.000000 0 0.000000 0 0.000000 0 0.000000 0 0.000000 0 0.000000 0 0.000000 0 0.000000 0 0.000000 0 0.000000 0 0.000000 0 0.000000 0 0.000000 0 0.000000 0 0.000000 0 0.000000 0 0.000000 0 0.000000 0 0.000000 0 0.000000 0 0.000000 0 0.000000 0 0.000000 0 0.000000 0 0.000000 0 0.000000 0 0.000000 0 0.000000 0 0.000000 0 0.000000 0 0.000000 3 0.048532 0 0.000000 0 0.000000 0 0.000000 0 0.000000 0 0.000000 AG 10666999
OPERON4_Y39A1A.15_cnt-2_WBGene00000566 10667690 III + 4 0.177075 0 0.000000 0 0.000000 0 0.000000 0 0.000000 0 0.000000 0 0.000000 0 0.000000 1 0.084219 0 0.000000 6 0.204460 0 0.000000 10 0.409727 0 0.000000 10 0.285447 0 0.000000 2 0.048837 0 0.000000 0 0.000000 0 0.000000 7 0.272119 0 0.000000 11 0.345694 0 0.000000 0 0.000000 0 0.000000 0 0.000000 0 0.000000 2 0.079710 0 0.000000 10 0.142242 0 0.000000 6 0.104746 0 0.000000 0 0.000000 0 0.000000 0 0.000000 0 0.000000 3 0.054504 0 0.000000 2 0.054613 0 0.000000 0 0.000000 0 0.000000 0 0.000000 0 0.000000 0 0.000000 0 0.000000 0 0.000000 0 0.000000 10 0.422101 0 0.000000 9 0.445665 0 0.000000 0 0.000000 0 0.000000 1 0.052590 0 0.000000 0 0.000000 0 0.000000 2 0.034907 0 0.000000 1 0.018041 0 0.000000 2 0.032355 0 0.000000 0 0.000000 0 0.000000 2 0.038527 0 0.000000 AG 10667690
OPERON4_Y39A1A.15_cnt-2_WBGene00000566 10672848 III + 1 0.044269 0 0.000000 0 0.000000 0 0.000000 0 0.000000 0 0.000000 0 0.000000 0 0.000000 1 0.084219 0 0.000000 1 0.034077 0 0.000000 1 0.040973 0 0.000000 3 0.085634 0 0.000000 8 0.195349 0 0.000000 8 0.286623 0 0.000000 3 0.116622 0 0.000000 4 0.125707 0 0.000000 0 0.000000 0 0.000000 9 0.353293 0 0.000000 19 0.757240 0 0.000000 0 0.000000 0 0.000000 0 0.000000 0 0.000000 2 0.043532 0 0.000000 2 0.038930 0 0.000000 3 0.054504 0 0.000000 0 0.000000 0 0.000000 0 0.000000 0 0.000000 0 0.000000 0 0.000000 3 0.125838 0 0.000000 8 0.270472 0 0.000000 5 0.211050 0 0.000000 3 0.148555 0 0.000000 3 0.141249 0 0.000000 7 0.368131 0 0.000000 33 1.353420 0 0.000000 3 0.052361 0 0.000000 3 0.054122 0 0.000000 0 0.000000 0 0.000000 6 0.114109 0 0.000000 5 0.096317 0 0.000000 AG 10672848
OPERON0_ZK632.6_cnx-1_WBGene00000567 9817142 III - 0 0.000000 0 0.000000 0 0.000000 0 0.000000 0 0.000000 0 0.000000 0 0.000000 0 0.000000 0 0.000000 0 0.000000 0 0.000000 4 0.136307 1 0.040973 0 0.000000 2 0.057089 0 0.000000 0 0.000000 0 0.000000 7 0.250795 0 0.000000 0 0.000000 0 0.000000 0 0.000000 0 0.000000 0 0.000000 0 0.000000 0 0.000000 0 0.000000 0 0.000000 0 0.000000 5 0.071121 0 0.000000 4 0.069831 0 0.000000 0 0.000000 0 0.000000 1 0.019465 5 0.097324 0 0.000000 0 0.000000 3 0.081919 0 0.000000 5 0.144300 0 0.000000 3 0.103015 0 0.000000 0 0.000000 0 0.000000 5 0.169045 0 0.000000 0 0.000000 0 0.000000 0 0.000000 0 0.000000 0 0.000000 0 0.000000 0 0.000000 0 0.000000 0 0.000000 0 0.000000 7 0.122176 0 0.000000 9 0.162366 0 0.000000 7 0.113242 0 0.000000 0 0.000000 0 0.000000 4 0.077053 0 0.000000 AG 9817137
OPERON0_R03C1.3_cog-1_WBGene00000584 14902493 II + 0 0.000000 0 0.000000 0 0.000000 0 0.000000 0 0.000000 0 0.000000 0 0.000000 0 0.000000 0 0.000000 0 0.000000 2 0.068153 0 0.000000 2 0.081945 0 0.000000 5 0.142723 0 0.000000 2 0.048837 0 0.000000 4 0.143311 0 0.000000 0 0.000000 0 0.000000 0 0.000000 0 0.000000 0 0.000000 0 0.000000 0 0.000000 0 0.000000 0 0.000000 0 0.000000 0 0.000000 0 0.000000 0 0.000000 0 0.000000 0 0.000000 0 0.000000 0 0.000000 0 0.000000 0 0.000000 0 0.000000 0 0.000000 0 0.000000 0 0.000000 0 0.000000 0 0.000000 0 0.000000 0 0.000000 0 0.000000 3 0.101427 0 0.000000 0 0.000000 0 0.000000 0 0.000000 0 0.000000 0 0.000000 0 0.000000 0 0.000000 0 0.000000 0 0.000000 0 0.000000 0 0.000000 0 0.000000 0 0.000000 0 0.000000 0 0.000000 0 0.000000 0 0.000000 0 0.000000 0 0.000000 0 0.000000 AG 14902493
OPERON0_K08A8.3_coh-1_WBGene00000591 7466497 X - 4 0.177075 0 0.000000 4 0.243786 0 0.000000 5 0.313515 0 0.000000 2 0.092298 0 0.000000 1 0.084219 0 0.000000 7 0.238537 0 0.000000 1 0.040973 0 0.000000 5 0.142723 0 0.000000 0 0.000000 0 0.000000 1 0.035828 0 0.000000 0 0.000000 0 0.000000 0 0.000000 0 0.000000 0 0.000000 0 0.000000 0 0.000000 0 0.000000 0 0.000000 0 0.000000 0 0.000000 0 0.000000 0 0.000000 0 0.000000 0 0.000000 0 0.000000 0 0.000000 0 0.000000 0 0.000000 0 0.000000 0 0.000000 0 0.000000 0 0.000000 0 0.000000 0 0.000000 0 0.000000 1 0.041946 0 0.000000 0 0.000000 0 0.000000 0 0.000000 0 0.000000 0 0.000000 0 0.000000 0 0.000000 0 0.000000 0 0.000000 0 0.000000 0 0.000000 0 0.000000 1 0.017454 0 0.000000 5 0.090203 0 0.000000 2 0.032355 0 0.000000 0 0.000000 0 0.000000 0 0.000000 0 0.000000 NOAG NA
OPERON0_K08A8.3_coh-1_WBGene00000591 7475018 X - 0 0.000000 0 0.000000 0 0.000000 0 0.000000 0 0.000000 0 0.000000 0 0.000000 0 0.000000 0 0.000000 0 0.000000 0 0.000000 0 0.000000 0 0.000000 0 0.000000 0 0.000000 0 0.000000 2 0.048837 0 0.000000 0 0.000000 0 0.000000 0 0.000000 0 0.000000 0 0.000000 0 0.000000 0 0.000000 0 0.000000 0 0.000000 0 0.000000 0 0.000000 0 0.000000 9 0.128018 0 0.000000 5 0.087288 0 0.000000 1 0.021766 0 0.000000 0 0.000000 0 0.000000 0 0.000000 0 0.000000 0 0.000000 0 0.000000 0 0.000000 0 0.000000 0 0.000000 0 0.000000 0 0.000000 0 0.000000 0 0.000000 0 0.000000 2 0.084420 0 0.000000 0 0.000000 0 0.000000 0 0.000000 0 0.000000 0 0.000000 0 0.000000 0 0.000000 0 0.000000 0 0.000000 0 0.000000 10 0.180406 0 0.000000 5 0.080887 0 0.000000 3 0.057054 0 0.000000 3 0.057790 0 0.000000 NOAG NA
OPERON0_Y54E10BL.2_col-48_WBGene00000625 3010684 I + 0 0.000000 0 0.000000 0 0.000000 0 0.000000 0 0.000000 0 0.000000 0 0.000000 0 0.000000 0 0.000000 0 0.000000 0 0.000000 0 0.000000 0 0.000000 0 0.000000 0 0.000000 0 0.000000 0 0.000000 0 0.000000 2 0.071656 0 0.000000 0 0.000000 0 0.000000 0 0.000000 0 0.000000 0 0.000000 0 0.000000 0 0.000000 0 0.000000 0 0.000000 0 0.000000 0 0.000000 0 0.000000 0 0.000000 0 0.000000 0 0.000000 0 0.000000 0 0.000000 0 0.000000 0 0.000000 0 0.000000 0 0.000000 0 0.000000 0 0.000000 0 0.000000 0 0.000000 0 0.000000 0 0.000000 0 0.000000 0 0.000000 0 0.000000 0 0.000000 0 0.000000 0 0.000000 0 0.000000 0 0.000000 0 0.000000 0 0.000000 0 0.000000 0 0.000000 0 0.000000 0 0.000000 0 0.000000 0 0.000000 0 0.000000 0 0.000000 0 0.000000 0 0.000000 0 0.000000 0 0.000000 0 0.000000 AG 3010682
OPERON0_C50D2.4_col-68_WBGene00000644 104536 II + 0 0.000000 0 0.000000 0 0.000000 0 0.000000 0 0.000000 0 0.000000 0 0.000000 0 0.000000 0 0.000000 0 0.000000 0 0.000000 0 0.000000 0 0.000000 0 0.000000 0 0.000000 0 0.000000 0 0.000000 0 0.000000 0 0.000000 0 0.000000 0 0.000000 0 0.000000 0 0.000000 0 0.000000 0 0.000000 0 0.000000 0 0.000000 0 0.000000 0 0.000000 0 0.000000 0 0.000000 0 0.000000 0 0.000000 0 0.000000 0 0.000000 0 0.000000 0 0.000000 0 0.000000 5 0.090841 0 0.000000 0 0.000000 0 0.000000 0 0.000000 0 0.000000 0 0.000000 0 0.000000 0 0.000000 0 0.000000 0 0.000000 0 0.000000 0 0.000000 0 0.000000 0 0.000000 0 0.000000 0 0.000000 0 0.000000 0 0.000000 0 0.000000 0 0.000000 0 0.000000 0 0.000000 0 0.000000 0 0.000000 0 0.000000 0 0.000000 0 0.000000 0 0.000000 0 0.000000 0 0.000000 0 0.000000 AG 104536
OPERON0_M110.1_col-76_WBGene00000652 8204332 II + 0 0.000000 0 0.000000 0 0.000000 0 0.000000 0 0.000000 0 0.000000 0 0.000000 0 0.000000 0 0.000000 0 0.000000 0 0.000000 0 0.000000 0 0.000000 0 0.000000 0 0.000000 0 0.000000 0 0.000000 0 0.000000 0 0.000000 0 0.000000 0 0.000000 0 0.000000 0 0.000000 0 0.000000 0 0.000000 0 0.000000 0 0.000000 0 0.000000 0 0.000000 0 0.000000 0 0.000000 0 0.000000 0 0.000000 0 0.000000 0 0.000000 0 0.000000 0 0.000000 0 0.000000 1 0.018168 0 0.000000 0 0.000000 0 0.000000 0 0.000000 0 0.000000 0 0.000000 0 0.000000 0 0.000000 0 0.000000 2 0.067618 0 0.000000 0 0.000000 0 0.000000 0 0.000000 0 0.000000 0 0.000000 0 0.000000 0 0.000000 0 0.000000 0 0.000000 0 0.000000 0 0.000000 0 0.000000 0 0.000000 0 0.000000 0 0.000000 0 0.000000 0 0.000000 0 0.000000 2 0.038527 0 0.000000 NOAG NA
OPERON0_M110.1_col-76_WBGene00000652 8204341 II + 0 0.000000 0 0.000000 0 0.000000 0 0.000000 7 0.438921 0 0.000000 31 1.430613 0 0.000000 10 0.842193 0 0.000000 0 0.000000 0 0.000000 5 0.204864 0 0.000000 0 0.000000 0 0.000000 9 0.219767 0 0.000000 7 0.250795 0 0.000000 0 0.000000 0 0.000000 0 0.000000 0 0.000000 6 0.289294 0 0.000000 9 0.353293 0 0.000000 24 0.956514 0 0.000000 0 0.000000 0 0.000000 0 0.000000 0 0.000000 4 0.087063 0 0.000000 0 0.000000 0 0.000000 0 0.000000 0 0.000000 0 0.000000 0 0.000000 0 0.000000 0 0.000000 13 0.446399 0 0.000000 22 0.922814 0 0.000000 30 1.014270 0 0.000000 0 0.000000 0 0.000000 0 0.000000 0 0.000000 0 0.000000 0 0.000000 12 0.631083 0 0.000000 12 0.492153 0 0.000000 0 0.000000 0 0.000000 3 0.054122 0 0.000000 8 0.129420 0 0.000000 15 0.285272 0 0.000000 24 0.462320 0 0.000000 AG 8204341
OPERON0_ZK1010.7_col-97_WBGene00000672 12993707 III - 0 0.000000 0 0.000000 0 0.000000 0 0.000000 0 0.000000 0 0.000000 0 0.000000 0 0.000000 0 0.000000 0 0.000000 0 0.000000 0 0.000000 0 0.000000 0 0.000000 0 0.000000 0 0.000000 4 0.097674 0 0.000000 6 0.214967 0 0.000000 0 0.000000 0 0.000000 0 0.000000 0 0.000000 0 0.000000 0 0.000000 0 0.000000 0 0.000000 0 0.000000 0 0.000000 0 0.000000 0 0.000000 0 0.000000 0 0.000000 0 0.000000 0 0.000000 0 0.000000 0 0.000000 2 0.036336 0 0.000000 0 0.000000 0 0.000000 0 0.000000 0 0.000000 0 0.000000 0 0.000000 0 0.000000 0 0.000000 0 0.000000 0 0.000000 0 0.000000 0 0.000000 0 0.000000 0 0.000000 0 0.000000 0 0.000000 0 0.000000 0 0.000000 0 0.000000 0 0.000000 0 0.000000 0 0.000000 0 0.000000 0 0.000000 0 0.000000 0 0.000000 0 0.000000 0 0.000000 0 0.000000 0 0.000000 AG 12993707
OPERON0_ZK1010.7_col-97_WBGene00000672 12993718 III - 0 0.000000 0 0.000000 0 0.000000 0 0.000000 0 0.000000 0 0.000000 0 0.000000 0 0.000000 0 0.000000 0 0.000000 0 0.000000 0 0.000000 0 0.000000 0 0.000000 0 0.000000 0 0.000000 0 0.000000 0 0.000000 0 0.000000 0 0.000000 0 0.000000 0 0.000000 0 0.000000 0 0.000000 0 0.000000 0 0.000000 0 0.000000 0 0.000000 0 0.000000 0 0.000000 0 0.000000 0 0.000000 0 0.000000 0 0.000000 0 0.000000 0 0.000000 0 0.000000 0 0.000000 0 0.000000 0 0.000000 0 0.000000 0 0.000000 0 0.000000 0 0.000000 0 0.000000 0 0.000000 0 0.000000 0 0.000000 2 0.067618 0 0.000000 0 0.000000 0 0.000000 0 0.000000 0 0.000000 0 0.000000 0 0.000000 0 0.000000 0 0.000000 0 0.000000 0 0.000000 0 0.000000 0 0.000000 0 0.000000 0 0.000000 0 0.000000 0 0.000000 0 0.000000 0 0.000000 0 0.000000 0 0.000000 NOAG NA
OPERON0_F29C4.8_col-99_WBGene00000674 147965 IV - 0 0.000000 0 0.000000 0 0.000000 0 0.000000 0 0.000000 0 0.000000 0 0.000000 0 0.000000 0 0.000000 0 0.000000 7 0.238537 0 0.000000 3 0.122918 0 0.000000 0 0.000000 0 0.000000 0 0.000000 0 0.000000 0 0.000000 0 0.000000 0 0.000000 0 0.000000 0 0.000000 0 0.000000 0 0.000000 0 0.000000 0 0.000000 0 0.000000 0 0.000000 0 0.000000 0 0.000000 0 0.000000 0 0.000000 0 0.000000 0 0.000000 0 0.000000 0 0.000000 0 0.000000 0 0.000000 0 0.000000 9 0.245757 0 0.000000 4 0.115440 0 0.000000 3 0.103015 0 0.000000 0 0.000000 0 0.000000 0 0.000000 0 0.000000 0 0.000000 0 0.000000 20 0.990366 0 0.000000 22 1.035827 0 0.000000 20 1.051804 0 0.000000 12 0.492153 0 0.000000 0 0.000000 0 0.000000 8 0.144325 0 0.000000 9 0.145597 0 0.000000 0 0.000000 0 0.000000 0 0.000000 0 0.000000 AG 147965
OPERON0_F29C4.8_col-99_WBGene00000674 147974 IV - 0 0.000000 0 0.000000 0 0.000000 0 0.000000 0 0.000000 0 0.000000 0 0.000000 0 0.000000 0 0.000000 0 0.000000 4 0.136307 0 0.000000 0 0.000000 0 0.000000 0 0.000000 0 0.000000 0 0.000000 0 0.000000 0 0.000000 0 0.000000 0 0.000000 0 0.000000 0 0.000000 0 0.000000 0 0.000000 0 0.000000 0 0.000000 0 0.000000 0 0.000000 0 0.000000 1 0.014224 0 0.000000 0 0.000000 0 0.000000 0 0.000000 0 0.000000 0 0.000000 0 0.000000 1 0.018168 0 0.000000 12 0.327676 0 0.000000 6 0.173160 0 0.000000 3 0.103015 0 0.000000 0 0.000000 0 0.000000 0 0.000000 0 0.000000 0 0.000000 0 0.000000 0 0.000000 0 0.000000 0 0.000000 0 0.000000 0 0.000000 0 0.000000 0 0.000000 0 0.000000 0 0.000000 0 0.000000 7 0.126284 0 0.000000 5 0.080887 0 0.000000 3 0.057054 0 0.000000 1 0.019263 0 0.000000 NOAG NA
OPERON0_F58F6.1_col-104_WBGene00000678 1355303 IV - 0 0.000000 0 0.000000 0 0.000000 0 0.000000 0 0.000000 0 0.000000 0 0.000000 0 0.000000 0 0.000000 0 0.000000 0 0.000000 0 0.000000 0 0.000000 0 0.000000 0 0.000000 0 0.000000 0 0.000000 0 0.000000 0 0.000000 0 0.000000 0 0.000000 0 0.000000 0 0.000000 0 0.000000 0 0.000000 0 0.000000 0 0.000000 0 0.000000 0 0.000000 0 0.000000 0 0.000000 0 0.000000 0 0.000000 0 0.000000 0 0.000000 0 0.000000 0 0.000000 0 0.000000 2 0.036336 0 0.000000 0 0.000000 0 0.000000 0 0.000000 0 0.000000 0 0.000000 0 0.000000 0 0.000000 0 0.000000 5 0.169045 0 0.000000 0 0.000000 0 0.000000 0 0.000000 0 0.000000 0 0.000000 0 0.000000 0 0.000000 0 0.000000 0 0.000000 0 0.000000 0 0.000000 0 0.000000 0 0.000000 0 0.000000 0 0.000000 0 0.000000 0 0.000000 0 0.000000 0 0.000000 0 0.000000 AG 1355303
OPERON0_Y38C1BA.3_col-109_WBGene00000683 1820253 IV - 0 0.000000 0 0.000000 0 0.000000 0 0.000000 0 0.000000 0 0.000000 0 0.000000 0 0.000000 0 0.000000 0 0.000000 0 0.000000 0 0.000000 0 0.000000 0 0.000000 0 0.000000 0 0.000000 0 0.000000 0 0.000000 4 0.143311 0 0.000000 0 0.000000 0 0.000000 0 0.000000 0 0.000000 0 0.000000 0 0.000000 0 0.000000 0 0.000000 0 0.000000 0 0.000000 0 0.000000 0 0.000000 0 0.000000 0 0.000000 0 0.000000 0 0.000000 0 0.000000 0 0.000000 0 0.000000 0 0.000000 0 0.000000 0 0.000000 0 0.000000 0 0.000000 0 0.000000 0 0.000000 0 0.000000 0 0.000000 7 0.236663 0 0.000000 0 0.000000 0 0.000000 0 0.000000 0 0.000000 0 0.000000 0 0.000000 0 0.000000 0 0.000000 0 0.000000 0 0.000000 0 0.000000 0 0.000000 0 0.000000 0 0.000000 0 0.000000 0 0.000000 0 0.000000 0 0.000000 0 0.000000 0 0.000000 AG 1820253
OPERON0_C34D4.15_col-113_WBGene00000687 7152509 IV - 0 0.000000 0 0.000000 0 0.000000 0 0.000000 0 0.000000 0 0.000000 0 0.000000 0 0.000000 1 0.084219 0 0.000000 0 0.000000 0 0.000000 0 0.000000 0 0.000000 0 0.000000 0 0.000000 0 0.000000 0 0.000000 0 0.000000 0 0.000000 0 0.000000 0 0.000000 0 0.000000 0 0.000000 0 0.000000 0 0.000000 0 0.000000 0 0.000000 0 0.000000 0 0.000000 0 0.000000 0 0.000000 0 0.000000 0 0.000000 0 0.000000 0 0.000000 0 0.000000 0 0.000000 2 0.036336 0 0.000000 0 0.000000 0 0.000000 0 0.000000 0 0.000000 0 0.000000 0 0.000000 0 0.000000 0 0.000000 1 0.033809 0 0.000000 0 0.000000 0 0.000000 0 0.000000 0 0.000000 0 0.000000 0 0.000000 0 0.000000 0 0.000000 0 0.000000 0 0.000000 0 0.000000 0 0.000000 0 0.000000 0 0.000000 0 0.000000 0 0.000000 0 0.000000 0 0.000000 0 0.000000 0 0.000000 NOAG NA
OPERON0_F56D5.1_col-121_WBGene00000695 9395488 IV - 0 0.000000 0 0.000000 0 0.000000 0 0.000000 0 0.000000 0 0.000000 0 0.000000 0 0.000000 0 0.000000 0 0.000000 0 0.000000 0 0.000000 0 0.000000 0 0.000000 0 0.000000 0 0.000000 0 0.000000 0 0.000000 0 0.000000 0 0.000000 0 0.000000 0 0.000000 0 0.000000 0 0.000000 0 0.000000 0 0.000000 0 0.000000 0 0.000000 0 0.000000 0 0.000000 0 0.000000 0 0.000000 0 0.000000 0 0.000000 0 0.000000 0 0.000000 0 0.000000 0 0.000000 0 0.000000 0 0.000000 0 0.000000 0 0.000000 0 0.000000 0 0.000000 0 0.000000 0 0.000000 5 0.209730 0 0.000000 8 0.270472 0 0.000000 0 0.000000 0 0.000000 0 0.000000 0 0.000000 0 0.000000 0 0.000000 0 0.000000 0 0.000000 0 0.000000 0 0.000000 0 0.000000 0 0.000000 0 0.000000 0 0.000000 0 0.000000 0 0.000000 0 0.000000 0 0.000000 0 0.000000 0 0.000000 AG 9395488
OPERON0_F56D5.1_col-121_WBGene00000695 9396218 IV - 0 0.000000 0 0.000000 0 0.000000 0 0.000000 0 0.000000 0 0.000000 12 0.553786 0 0.000000 3 0.252658 0 0.000000 0 0.000000 0 0.000000 0 0.000000 0 0.000000 3 0.085634 0 0.000000 4 0.097674 0 0.000000 4 0.143311 0 0.000000 0 0.000000 0 0.000000 0 0.000000 0 0.000000 4 0.192862 0 0.000000 9 0.353293 0 0.000000 53 2.112302 0 0.000000 0 0.000000 0 0.000000 0 0.000000 0 0.000000 0 0.000000 0 0.000000 0 0.000000 0 0.000000 0 0.000000 0 0.000000 0 0.000000 0 0.000000 13 0.375180 0 0.000000 0 0.000000 0 0.000000 9 0.377515 0 0.000000 15 0.507135 0 0.000000 0 0.000000 0 0.000000 0 0.000000 0 0.000000 0 0.000000 0 0.000000 6 0.315541 0 0.000000 6 0.246076 0 0.000000 0 0.000000 0 0.000000 0 0.000000 0 0.000000 0 0.000000 0 0.000000 0 0.000000 0 0.000000 16 0.308214 0 0.000000 AG 9396218
OPERON0_F56D5.1_col-121_WBGene00000695 9396227 IV - 0 0.000000 0 0.000000 0 0.000000 0 0.000000 0 0.000000 0 0.000000 0 0.000000 0 0.000000 0 0.000000 0 0.000000 0 0.000000 0 0.000000 0 0.000000 0 0.000000 0 0.000000 0 0.000000 0 0.000000 0 0.000000 0 0.000000 0 0.000000 0 0.000000 0 0.000000 0 0.000000 0 0.000000 0 0.000000 0 0.000000 0 0.000000 0 0.000000 0 0.000000 0 0.000000 0 0.000000 0 0.000000 0 0.000000 0 0.000000 0 0.000000 0 0.000000 0 0.000000 0 0.000000 0 0.000000 0 0.000000 1 0.027306 0 0.000000 0 0.000000 5 0.144300 0 0.000000 4 0.137354 0 0.000000 8 0.335569 0 0.000000 4 0.135236 0 0.000000 0 0.000000 0 0.000000 0 0.000000 0 0.000000 0 0.000000 0 0.000000 0 0.000000 0 0.000000 0 0.000000 0 0.000000 0 0.000000 0 0.000000 0 0.000000 0 0.000000 0 0.000000 0 0.000000 2 0.038036 0 0.000000 2 0.038527 NOAG NA
OPERON4_C24A11.9_coq-1_WBGene00000761 5415629 I - 0 0.000000 0 0.000000 0 0.000000 0 0.000000 0 0.000000 0 0.000000 0 0.000000 0 0.000000 0 0.000000 1 0.084219 0 0.000000 0 0.000000 0 0.000000 0 0.000000 0 0.000000 0 0.000000 0 0.000000 0 0.000000 0 0.000000 0 0.000000 0 0.000000 9 0.349867 0 0.000000 7 0.219987 0 0.000000 1 0.048216 0 0.000000 18 0.706587 0 0.000000 15 0.597821 0 0.000000 5 0.071121 0 0.000000 4 0.069831 0 0.000000 2 0.043532 0 0.000000 6 0.116789 0 0.000000 6 0.109009 0 0.000000 0 0.000000 0 0.000000 0 0.000000 0 0.000000 0 0.000000 0 0.000000 0 0.000000 0 0.000000 0 0.000000 0 0.000000 0 0.000000 0 0.000000 4 0.198073 0 0.000000 8 0.376664 0 0.000000 3 0.157771 0 0.000000 8 0.328102 0 0.000000 0 0.000000 0 0.000000 0 0.000000 0 0.000000 0 0.000000 0 0.000000 4 0.076073 0 0.000000 6 0.115580 AG 5415629
OPERON4_C24A11.9_coq-1_WBGene00000761 5415635 I - 0 0.000000 0 0.000000 0 0.000000 0 0.000000 0 0.000000 0 0.000000 0 0.000000 0 0.000000 0 0.000000 0 0.000000 0 0.000000 0 0.000000 0 0.000000 0 0.000000 0 0.000000 0 0.000000 0 0.000000 0 0.000000 0 0.000000 0 0.000000 0 0.000000 0 0.000000 0 0.000000 0 0.000000 0 0.000000 0 0.000000 0 0.000000 0 0.000000 0 0.000000 0 0.000000 0 0.000000 0 0.000000 0 0.000000 0 0.000000 0 0.000000 0 0.000000 0 0.000000 0 0.000000 0 0.000000 0 0.000000 0 0.000000 0 0.000000 0 0.000000 0 0.000000 0 0.000000 0 0.000000 0 0.000000 0 0.000000 1 0.033809 0 0.000000 0 0.000000 0 0.000000 0 0.000000 0 0.000000 0 0.000000 0 0.000000 0 0.000000 0 0.000000 0 0.000000 0 0.000000 0 0.000000 0 0.000000 0 0.000000 0 0.000000 0 0.000000 0 0.000000 1 0.019018 0 0.000000 4 0.077053 0 0.000000 NOAG NA
OPERON3_F57B9.4_coq-2_WBGene00000762 6935967 III + 0 0.000000 0 0.000000 0 0.000000 2 0.121893 0 0.000000 0 0.000000 0 0.000000 3 0.138446 0 0.000000 2 0.168439 0 0.000000 0 0.000000 0 0.000000 3 0.122918 0 0.000000 0 0.000000 0 0.000000 8 0.195349 0 0.000000 2 0.071656 0 0.000000 15 0.583112 0 0.000000 18 0.565682 0 0.000000 6 0.289294 0 0.000000 13 0.510313 0 0.000000 15 0.597821 0 0.000000 3 0.042673 0 0.000000 7 0.122204 0 0.000000 4 0.087063 0 0.000000 1 0.019465 0 0.000000 3 0.054504 0 0.000000 1 0.027306 0 0.000000 3 0.086580 0 0.000000 0 0.000000 0 0.000000 0 0.000000 0 0.000000 1 0.033809 0 0.000000 6 0.253260 0 0.000000 16 0.792293 0 0.000000 10 0.470830 0 0.000000 4 0.210361 0 0.000000 10 0.410127 0 0.000000 4 0.069815 0 0.000000 2 0.036081 0 0.000000 2 0.032355 0 0.000000 3 0.057054 0 0.000000 6 0.115580 AG 6935967
OPERON3_F57B9.4_coq-2_WBGene00000762 6935974 III + 0 0.000000 0 0.000000 0 0.000000 0 0.000000 0 0.000000 0 0.000000 0 0.000000 1 0.046149 0 0.000000 0 0.000000 0 0.000000 0 0.000000 0 0.000000 1 0.040973 0 0.000000 0 0.000000 0 0.000000 1 0.024419 0 0.000000 0 0.000000 0 0.000000 1 0.038874 2 0.062854 0 0.000000 0 0.000000 2 0.096431 2 0.078510 2 0.078510 5 0.199274 0 0.000000 0 0.000000 0 0.000000 0 0.000000 0 0.000000 0 0.000000 0 0.000000 0 0.000000 2 0.038930 3 0.054504 0 0.000000 0 0.000000 0 0.000000 0 0.000000 0 0.000000 0 0.000000 0 0.000000 0 0.000000 0 0.000000 0 0.000000 0 0.000000 0 0.000000 2 0.084420 4 0.198073 1 0.049518 6 0.282498 0 0.000000 4 0.210361 0 0.000000 4 0.164051 0 0.000000 0 0.000000 0 0.000000 0 0.000000 0 0.000000 0 0.000000 2 0.032355 0 0.000000 0 0.000000 0 0.000000 0 0.000000 NOAG NA
OPERON1_Y57G11C.11_coq-3_WBGene00000763 14793620 IV - 4 0.177075 4 0.177075 5 0.304732 0 0.000000 17 1.065952 0 0.000000 27 1.246018 0 0.000000 16 1.347509 0 0.000000 16 0.545227 0 0.000000 11 0.450700 0 0.000000 32 0.913430 0 0.000000 43 1.049999 0 0.000000 38 1.361458 0 0.000000 0 0.000000 0 0.000000 6 0.188561 0 0.000000 0 0.000000 0 0.000000 0 0.000000 0 0.000000 8 0.318838 0 0.000000 4 0.056897 0 0.000000 5 0.087288 0 0.000000 0 0.000000 0 0.000000 7 0.136254 0 0.000000 6 0.109009 0 0.000000 0 0.000000 0 0.000000 3 0.086580 0 0.000000 5 0.171692 0 0.000000 11 0.461407 0 0.000000 11 0.371899 0 0.000000 4 0.168840 0 0.000000 8 0.396146 0 0.000000 10 0.470830 0 0.000000 13 0.683673 0 0.000000 19 0.779242 0 0.000000 5 0.087269 0 0.000000 8 0.144325 0 0.000000 10 0.161775 0 0.000000 18 0.342326 0 0.000000 25 0.481584 0 0.000000 AG 14793620
OPERON1_Y57G11C.11_coq-3_WBGene00000763 14796324 IV - 0 0.000000 0 0.000000 0 0.000000 5 0.304732 0 0.000000 0 0.000000 0 0.000000 0 0.000000 0 0.000000 0 0.000000 0 0.000000 7 0.238537 0 0.000000 4 0.163891 0 0.000000 6 0.171268 0 0.000000 15 0.366279 0 0.000000 13 0.465762 0 0.000000 4 0.155497 0 0.000000 25 0.785669 0 0.000000 11 0.530372 0 0.000000 11 0.431803 0 0.000000 19 0.757240 0 0.000000 8 0.113794 0 0.000000 11 0.192034 0 0.000000 12 0.261190 0 0.000000 14 0.272507 0 0.000000 16 0.290691 3 0.081919 0 0.000000 0 0.000000 10 0.288600 0 0.000000 3 0.103015 0 0.000000 3 0.125838 0 0.000000 5 0.169045 10 0.422101 3 0.126630 0 0.000000 21 1.039884 0 0.000000 25 1.177076 0 0.000000 25 1.314755 4 0.164051 11 0.451140 0 0.000000 9 0.157084 0 0.000000 4 0.072163 0 0.000000 7 0.113242 0 0.000000 6 0.114109 0 0.000000 6 0.115580 AG 14796324
OPERON1_Y57G11C.11_coq-3_WBGene00000763 14796329 IV - 0 0.000000 0 0.000000 0 0.000000 0 0.000000 0 0.000000 0 0.000000 0 0.000000 0 0.000000 0 0.000000 0 0.000000 0 0.000000 1 0.034077 0 0.000000 0 0.000000 0 0.000000 0 0.000000 0 0.000000 0 0.000000 0 0.000000 0 0.000000 0 0.000000 0 0.000000 0 0.000000 0 0.000000 0 0.000000 0 0.000000 0 0.000000 0 0.000000 0 0.000000 0 0.000000 0 0.000000 0 0.000000 0 0.000000 0 0.000000 0 0.000000 0 0.000000 0 0.000000 1 0.019465 0 0.000000 0 0.000000 0 0.000000 0 0.000000 0 0.000000 0 0.000000 0 0.000000 0 0.000000 0 0.000000 0 0.000000 0 0.000000 0 0.000000 0 0.000000 0 0.000000 0 0.000000 0 0.000000 0 0.000000 3 0.141249 0 0.000000 3 0.157771 0 0.000000 0 0.000000 0 0.000000 0 0.000000 0 0.000000 0 0.000000 0 0.000000 1 0.016177 0 0.000000 0 0.000000 0 0.000000 0 0.000000 AG 14796324
OPERON2_T03F1.2_coq-4_WBGene00000764 3869211 I + 0 0.000000 0 0.000000 0 0.000000 0 0.000000 0 0.000000 0 0.000000 0 0.000000 0 0.000000 0 0.000000 0 0.000000 0 0.000000 0 0.000000 0 0.000000 0 0.000000 0 0.000000 0 0.000000 0 0.000000 0 0.000000 0 0.000000 0 0.000000 0 0.000000 0 0.000000 0 0.000000 0 0.000000 0 0.000000 0 0.000000 0 0.000000 0 0.000000 0 0.000000 0 0.000000 0 0.000000 1 0.014224 0 0.000000 0 0.000000 0 0.000000 1 0.021766 0 0.000000 0 0.000000 0 0.000000 0 0.000000 0 0.000000 1 0.027306 0 0.000000 0 0.000000 0 0.000000 0 0.000000 0 0.000000 0 0.000000 0 0.000000 0 0.000000 0 0.000000 0 0.000000 0 0.000000 0 0.000000 0 0.000000 0 0.000000 0 0.000000 0 0.000000 0 0.000000 0 0.000000 0 0.000000 0 0.000000 0 0.000000 3 0.054122 0 0.000000 0 0.000000 0 0.000000 0 0.000000 0 0.000000 0 0.000000 AG 3869209
OPERON2_T03F1.2_coq-4_WBGene00000764 3869221 I + 0 0.000000 0 0.000000 0 0.000000 1 0.060946 0 0.000000 0 0.000000 0 0.000000 3 0.138446 0 0.000000 1 0.084219 0 0.000000 1 0.034077 0 0.000000 3 0.122918 0 0.000000 1 0.028545 0 0.000000 3 0.073256 0 0.000000 0 0.000000 0 0.000000 6 0.233245 0 0.000000 22 0.691389 0 0.000000 20 0.964312 15 0.588822 13 0.510313 6 0.239129 11 0.438402 0 0.000000 5 0.071121 0 0.000000 13 0.226950 0 0.000000 6 0.130595 0 0.000000 6 0.116789 0 0.000000 5 0.090841 0 0.000000 1 0.027306 0 0.000000 0 0.000000 0 0.000000 0 0.000000 0 0.000000 0 0.000000 0 0.000000 0 0.000000 0 0.000000 21 0.886411 0 0.000000 16 0.792293 0 0.000000 14 0.659162 0 0.000000 15 0.788853 0 0.000000 11 0.451140 0 0.000000 8 0.139630 0 0.000000 6 0.108244 0 0.000000 2 0.032355 0 0.000000 0 0.000000 0 0.000000 0 0.000000 AG 3869221
OPERON1_ZK652.9_coq-5_WBGene00000765 7858463 III - 0 0.000000 0 0.000000 0 0.000000 0 0.000000 0 0.000000 0 0.000000 0 0.000000 0 0.000000 0 0.000000 0 0.000000 0 0.000000 0 0.000000 0 0.000000 0 0.000000 1 0.028545 0 0.000000 0 0.000000 0 0.000000 1 0.035828 0 0.000000 0 0.000000 0 0.000000 0 0.000000 0 0.000000 0 0.000000 0 0.000000 0 0.000000 0 0.000000 0 0.000000 0 0.000000 3 0.042673 0 0.000000 0 0.000000 0 0.000000 0 0.000000 0 0.000000 0 0.000000 0 0.000000 0 0.000000 0 0.000000 1 0.027306 0 0.000000 0 0.000000 0 0.000000 0 0.000000 0 0.000000 0 0.000000 0 0.000000 0 0.000000 0 0.000000 0 0.000000 0 0.000000 0 0.000000 0 0.000000 0 0.000000 0 0.000000 0 0.000000 0 0.000000 0 0.000000 0 0.000000 0 0.000000 0 0.000000 0 0.000000 0 0.000000 0 0.000000 0 0.000000 1 0.019018 0 0.000000 0 0.000000 0 0.000000 NOAG NA
OPERON2_K07B1.2_coq-6_WBGene00000766 9336762 V + 0 0.000000 0 0.000000 0 0.000000 0 0.000000 0 0.000000 2 0.125406 0 0.000000 0 0.000000 0 0.000000 2 0.168439 0 0.000000 6 0.204460 0 0.000000 7 0.286809 0 0.000000 5 0.142723 0 0.000000 15 0.366279 0 0.000000 1 0.035828 0 0.000000 15 0.583112 0 0.000000 20 0.628535 0 0.000000 4 0.192862 0 0.000000 15 0.588822 0 0.000000 21 0.836950 0 0.000000 13 0.184915 0 0.000000 5 0.087288 0 0.000000 10 0.217659 0 0.000000 6 0.116789 0 0.000000 13 0.236186 0 0.000000 3 0.081919 0 0.000000 2 0.057720 0 0.000000 1 0.034338 0 0.000000 1 0.041946 0 0.000000 2 0.067618 0 0.000000 13 0.548731 0 0.000000 20 0.990366 0 0.000000 24 1.129993 0 0.000000 18 0.946624 0 0.000000 19 0.779242 0 0.000000 6 0.104722 0 0.000000 6 0.108244 0 0.000000 7 0.113242 0 0.000000 5 0.095091 0 0.000000 0 0.000000 AG 9336762
OPERON0_R01H10.3_cor-1_WBGene00000768 10249124 III + 0 0.000000 0 0.000000 0 0.000000 0 0.000000 0 0.000000 0 0.000000 0 0.000000 0 0.000000 0 0.000000 0 0.000000 0 0.000000 0 0.000000 0 0.000000 0 0.000000 0 0.000000 0 0.000000 0 0.000000 0 0.000000 0 0.000000 0 0.000000 0 0.000000 0 0.000000 0 0.000000 0 0.000000 0 0.000000 0 0.000000 0 0.000000 0 0.000000 0 0.000000 0 0.000000 0 0.000000 0 0.000000 4 0.069831 0 0.000000 2 0.043532 0 0.000000 12 0.233578 0 0.000000 11 0.199850 0 0.000000 0 0.000000 0 0.000000 0 0.000000 0 0.000000 0 0.000000 0 0.000000 0 0.000000 0 0.000000 0 0.000000 0 0.000000 0 0.000000 0 0.000000 0 0.000000 0 0.000000 0 0.000000 0 0.000000 0 0.000000 0 0.000000 0 0.000000 0 0.000000 0 0.000000 0 0.000000 0 0.000000 0 0.000000 0 0.000000 0 0.000000 0 0.000000 0 0.000000 0 0.000000 0 0.000000 AG 10249120
OPERON0_F56A8.6_cpf-2_WBGene00000774 13268883 III - 14 0.619762 0 0.000000 0 0.000000 0 0.000000 4 0.250812 0 0.000000 0 0.000000 3 0.138446 0 0.000000 0 0.000000 0 0.000000 6 0.204460 6 0.245836 0 0.000000 12 0.342536 0 0.000000 7 0.170930 0 0.000000 0 0.000000 0 0.000000 27 1.049602 0 0.000000 31 0.974230 0 0.000000 9 0.433940 0 0.000000 16 0.628077 0 0.000000 17 0.677531 0 0.000000 17 0.241812 0 0.000000 4 0.069831 0 0.000000 0 0.000000 0 0.000000 0 0.000000 0 0.000000 6 0.109009 0 0.000000 0 0.000000 0 0.000000 0 0.000000 0 0.000000 0 0.000000 0 0.000000 0 0.000000 0 0.000000 0 0.000000 0 0.000000 41 1.730613 0 0.000000 48 2.376879 0 0.000000 29 1.365408 0 0.000000 21 1.104394 0 0.000000 14 0.574178 0 0.000000 12 0.209445 0 0.000000 7 0.126284 0 0.000000 6 0.097065 0 0.000000 9 0.171163 0 0.000000 3 0.057790 0 0.000000 AG 13268883
OPERON0_F56A8.6_cpf-2_WBGene00000774 13268893 III - 0 0.000000 0 0.000000 1 0.060946 0 0.000000 0 0.000000 0 0.000000 0 0.000000 0 0.000000 0 0.000000 0 0.000000 0 0.000000 0 0.000000 1 0.040973 0 0.000000 0 0.000000 0 0.000000 1 0.024419 0 0.000000 0 0.000000 0 0.000000 0 0.000000 0 0.000000 0 0.000000 0 0.000000 0 0.000000 0 0.000000 0 0.000000 0 0.000000 0 0.000000 0 0.000000 5 0.071121 0 0.000000 0 0.000000 0 0.000000 0 0.000000 0 0.000000 2 0.038930 0 0.000000 0 0.000000 0 0.000000 0 0.000000 0 0.000000 4 0.115440 0 0.000000 0 0.000000 0 0.000000 0 0.000000 3 0.125838 0 0.000000 0 0.000000 0 0.000000 0 0.000000 0 0.000000 0 0.000000 0 0.000000 0 0.000000 0 0.000000 0 0.000000 0 0.000000 0 0.000000 0 0.000000 0 0.000000 3 0.054122 0 0.000000 2 0.032355 0 0.000000 4 0.076073 0 0.000000 0 0.000000 0 0.000000 NOAG NA
OPERON0_T03E6.7_cpl-1_WBGene00000776 16595346 V - 0 0.000000 0 0.000000 0 0.000000 0 0.000000 0 0.000000 0 0.000000 0 0.000000 0 0.000000 0 0.000000 0 0.000000 0 0.000000 0 0.000000 0 0.000000 0 0.000000 0 0.000000 0 0.000000 0 0.000000 0 0.000000 0 0.000000 0 0.000000 31 1.205099 379 14.733301 832 26.147072 0 0.000000 361 17.405831 91 4.387619 973 38.194945 0 0.000000 855 34.075822 0 0.000000 0 0.000000 0 0.000000 17 0.296781 0 0.000000 18 0.391786 0 0.000000 46 0.895381 0 0.000000 101 1.834984 0 0.000000 0 0.000000 0 0.000000 0 0.000000 0 0.000000 0 0.000000 0 0.000000 0 0.000000 0 0.000000 0 0.000000 0 0.000000 0 0.000000 0 0.000000 4 0.198073 0 0.000000 4 0.188332 0 0.000000 9 0.473312 0 0.000000 31 1.271394 0 0.000000 0 0.000000 0 0.000000 0 0.000000 0 0.000000 0 0.000000 0 0.000000 0 0.000000 0 0.000000 0 0.000000 0 0.000000 AG 16595346
OPERON0_T03E6.7_cpl-1_WBGene00000776 16595355 V - 0 0.000000 0 0.000000 0 0.000000 0 0.000000 0 0.000000 0 0.000000 0 0.000000 0 0.000000 0 0.000000 0 0.000000 0 0.000000 0 0.000000 0 0.000000 0 0.000000 0 0.000000 0 0.000000 0 0.000000 0 0.000000 0 0.000000 0 0.000000 0 0.000000 0 0.000000 0 0.000000 0 0.000000 0 0.000000 0 0.000000 2 0.078510 0 0.000000 0 0.000000 0 0.000000 0 0.000000 0 0.000000 4 0.069831 0 0.000000 12 0.261190 0 0.000000 37 0.720197 0 0.000000 43 0.781231 0 0.000000 4 0.109225 0 0.000000 1 0.028860 0 0.000000 2 0.068677 0 0.000000 1 0.041946 0 0.000000 4 0.135236 0 0.000000 0 0.000000 0 0.000000 0 0.000000 0 0.000000 0 0.000000 0 0.000000 0 0.000000 0 0.000000 0 0.000000 0 0.000000 0 0.000000 0 0.000000 0 0.000000 0 0.000000 2 0.032355 0 0.000000 0 0.000000 0 0.000000 0 0.000000 0 0.000000 NOAG NA
OPERON0_D1069.2_cpn-2_WBGene00000778 337776 II + 0 0.000000 0 0.000000 0 0.000000 0 0.000000 0 0.000000 0 0.000000 0 0.000000 0 0.000000 0 0.000000 0 0.000000 0 0.000000 0 0.000000 0 0.000000 0 0.000000 0 0.000000 0 0.000000 2 0.048837 0 0.000000 0 0.000000 0 0.000000 0 0.000000 0 0.000000 0 0.000000 0 0.000000 0 0.000000 0 0.000000 0 0.000000 0 0.000000 0 0.000000 0 0.000000 0 0.000000 0 0.000000 0 0.000000 0 0.000000 0 0.000000 0 0.000000 0 0.000000 0 0.000000 0 0.000000 0 0.000000 7 0.191144 0 0.000000 4 0.115440 0 0.000000 2 0.068677 0 0.000000 7 0.293623 0 0.000000 7 0.236663 0 0.000000 0 0.000000 0 0.000000 0 0.000000 0 0.000000 0 0.000000 0 0.000000 0 0.000000 0 0.000000 0 0.000000 0 0.000000 0 0.000000 0 0.000000 0 0.000000 0 0.000000 0 0.000000 0 0.000000 0 0.000000 0 0.000000 4 0.077053 0 0.000000 AG 337775
OPERON0_F49D11.8_cpn-4_WBGene00000780 10925751 I - 0 0.000000 0 0.000000 0 0.000000 0 0.000000 0 0.000000 0 0.000000 0 0.000000 0 0.000000 0 0.000000 0 0.000000 0 0.000000 0 0.000000 0 0.000000 0 0.000000 0 0.000000 0 0.000000 0 0.000000 0 0.000000 0 0.000000 0 0.000000 0 0.000000 0 0.000000 0 0.000000 0 0.000000 0 0.000000 0 0.000000 0 0.000000 0 0.000000 0 0.000000 0 0.000000 0 0.000000 0 0.000000 0 0.000000 0 0.000000 0 0.000000 0 0.000000 0 0.000000 0 0.000000 0 0.000000 0 0.000000 0 0.000000 0 0.000000 0 0.000000 0 0.000000 0 0.000000 0 0.000000 0 0.000000 0 0.000000 0 0.000000 0 0.000000 0 0.000000 0 0.000000 0 0.000000 0 0.000000 0 0.000000 0 0.000000 0 0.000000 0 0.000000 12 0.492153 0 0.000000 0 0.000000 0 0.000000 0 0.000000 0 0.000000 0 0.000000 0 0.000000 0 0.000000 0 0.000000 0 0.000000 0 0.000000 AG 10925751
OPERON4_C41D11.8_cps-6_WBGene00000787 4448461 I - 0 0.000000 0 0.000000 0 0.000000 0 0.000000 0 0.000000 0 0.000000 0 0.000000 0 0.000000 0 0.000000 0 0.000000 0 0.000000 0 0.000000 0 0.000000 2 0.081945 0 0.000000 3 0.085634 0 0.000000 2 0.048837 0 0.000000 0 0.000000 0 0.000000 9 0.349867 0 0.000000 12 0.377121 0 0.000000 1 0.048216 0 0.000000 12 0.471058 0 0.000000 21 0.836950 0 0.000000 3 0.042673 0 0.000000 15 0.261865 0 0.000000 5 0.108829 0 0.000000 15 0.291972 0 0.000000 8 0.145345 0 0.000000 2 0.054613 0 0.000000 2 0.057720 0 0.000000 0 0.000000 0 0.000000 0 0.000000 0 0.000000 2 0.067618 0 0.000000 6 0.253260 0 0.000000 11 0.544701 0 0.000000 15 0.706245 0 0.000000 6 0.315541 0 0.000000 15 0.615191 0 0.000000 4 0.069815 0 0.000000 1 0.018041 0 0.000000 2 0.032355 0 0.000000 3 0.057054 0 0.000000 0 0.000000 AG 4448461
OPERON4_C41D11.8_cps-6_WBGene00000787 4448466 I - 0 0.000000 0 0.000000 0 0.000000 0 0.000000 0 0.000000 0 0.000000 0 0.000000 0 0.000000 0 0.000000 0 0.000000 0 0.000000 0 0.000000 0 0.000000 0 0.000000 0 0.000000 0 0.000000 0 0.000000 0 0.000000 0 0.000000 0 0.000000 0 0.000000 0 0.000000 0 0.000000 0 0.000000 0 0.000000 0 0.000000 0 0.000000 0 0.000000 0 0.000000 0 0.000000 0 0.000000 0 0.000000 0 0.000000 2 0.034915 0 0.000000 1 0.021766 0 0.000000 0 0.000000 0 0.000000 4 0.072673 0 0.000000 0 0.000000 0 0.000000 0 0.000000 0 0.000000 0 0.000000 0 0.000000 0 0.000000 0 0.000000 0 0.000000 0 0.000000 0 0.000000 0 0.000000 0 0.000000 0 0.000000 0 0.000000 0 0.000000 0 0.000000 0 0.000000 0 0.000000 0 0.000000 0 0.000000 0 0.000000 0 0.000000 0 0.000000 1 0.016177 0 0.000000 0 0.000000 0 0.000000 0 0.000000 AG 4448461
OPERON0_F11C7.4_crb-1_WBGene00000792 17414012 X - 0 0.000000 0 0.000000 0 0.000000 0 0.000000 0 0.000000 0 0.000000 0 0.000000 0 0.000000 0 0.000000 0 0.000000 0 0.000000 0 0.000000 0 0.000000 0 0.000000 1 0.028545 0 0.000000 0 0.000000 0 0.000000 0 0.000000 0 0.000000 78 3.032183 0 0.000000 112 3.519798 0 0.000000 31 1.494684 0 0.000000 52 2.041251 0 0.000000 26 1.036224 0 0.000000 1 0.014224 0 0.000000 0 0.000000 0 0.000000 1 0.021766 0 0.000000 0 0.000000 0 0.000000 0 0.000000 0 0.000000 0 0.000000 0 0.000000 0 0.000000 0 0.000000 0 0.000000 0 0.000000 1 0.041946 0 0.000000 1 0.033809 0 0.000000 4 0.168840 0 0.000000 29 1.436031 0 0.000000 42 1.977487 0 0.000000 60 3.155413 0 0.000000 74 3.034942 0 0.000000 0 0.000000 0 0.000000 4 0.072163 0 0.000000 1 0.016177 0 0.000000 6 0.114109 0 0.000000 7 0.134843 0 0.000000 AG 17414012
OPERON0_Y41C4A.4_crh-1_WBGene00000793 11657732 III + 0 0.000000 0 0.000000 0 0.000000 0 0.000000 0 0.000000 0 0.000000 0 0.000000 0 0.000000 0 0.000000 0 0.000000 0 0.000000 0 0.000000 1 0.040973 0 0.000000 0 0.000000 0 0.000000 0 0.000000 0 0.000000 0 0.000000 0 0.000000 0 0.000000 0 0.000000 0 0.000000 0 0.000000 0 0.000000 0 0.000000 0 0.000000 0 0.000000 0 0.000000 0 0.000000 1 0.014224 0 0.000000 0 0.000000 0 0.000000 0 0.000000 0 0.000000 1 0.019465 0 0.000000 0 0.000000 0 0.000000 2 0.054613 0 0.000000 0 0.000000 0 0.000000 0 0.000000 0 0.000000 0 0.000000 0 0.000000 0 0.000000 0 0.000000 0 0.000000 0 0.000000 0 0.000000 0 0.000000 0 0.000000 0 0.000000 0 0.000000 0 0.000000 0 0.000000 0 0.000000 0 0.000000 0 0.000000 0 0.000000 0 0.000000 0 0.000000 0 0.000000 1 0.019018 0 0.000000 0 0.000000 0 0.000000 NOAG NA
OPERON0_Y41C4A.4_crh-1_WBGene00000793 11675553 III + 0 0.000000 0 0.000000 0 0.000000 0 0.000000 0 0.000000 0 0.000000 0 0.000000 0 0.000000 0 0.000000 0 0.000000 0 0.000000 0 0.000000 0 0.000000 0 0.000000 0 0.000000 0 0.000000 0 0.000000 0 0.000000 0 0.000000 0 0.000000 0 0.000000 0 0.000000 0 0.000000 0 0.000000 0 0.000000 0 0.000000 0 0.000000 0 0.000000 0 0.000000 0 0.000000 1 0.014224 0 0.000000 0 0.000000 0 0.000000 0 0.000000 0 0.000000 0 0.000000 0 0.000000 0 0.000000 0 0.000000 0 0.000000 0 0.000000 0 0.000000 0 0.000000 0 0.000000 0 0.000000 0 0.000000 0 0.000000 0 0.000000 0 0.000000 0 0.000000 0 0.000000 0 0.000000 0 0.000000 0 0.000000 0 0.000000 0 0.000000 0 0.000000 0 0.000000 0 0.000000 0 0.000000 0 0.000000 1 0.018041 0 0.000000 0 0.000000 0 0.000000 0 0.000000 0 0.000000 2 0.038527 0 0.000000 NOAG NA
OPERON0_Y41C4A.4_crh-1_WBGene00000793 11675562 III + 0 0.000000 0 0.000000 0 0.000000 0 0.000000 0 0.000000 0 0.000000 0 0.000000 0 0.000000 0 0.000000 0 0.000000 0 0.000000 0 0.000000 0 0.000000 0 0.000000 0 0.000000 0 0.000000 0 0.000000 0 0.000000 0 0.000000 0 0.000000 2 0.077748 0 0.000000 0 0.000000 0 0.000000 0 0.000000 0 0.000000 0 0.000000 0 0.000000 0 0.000000 0 0.000000 0 0.000000 0 0.000000 0 0.000000 0 0.000000 0 0.000000 0 0.000000 0 0.000000 0 0.000000 0 0.000000 0 0.000000 0 0.000000 0 0.000000 0 0.000000 0 0.000000 0 0.000000 0 0.000000 0 0.000000 0 0.000000 0 0.000000 0 0.000000 3 0.126630 0 0.000000 0 0.000000 0 0.000000 3 0.141249 0 0.000000 3 0.157771 0 0.000000 4 0.164051 0 0.000000 0 0.000000 0 0.000000 0 0.000000 0 0.000000 0 0.000000 0 0.000000 0 0.000000 0 0.000000 0 0.000000 0 0.000000 AG 11675562
OPERON0_Y47G6A.8_crn-1_WBGene00000794 3481976 I + 0 0.000000 0 0.000000 0 0.000000 0 0.000000 0 0.000000 0 0.000000 0 0.000000 0 0.000000 0 0.000000 0 0.000000 0 0.000000 0 0.000000 0 0.000000 0 0.000000 0 0.000000 0 0.000000 0 0.000000 0 0.000000 0 0.000000 0 0.000000 0 0.000000 0 0.000000 0 0.000000 0 0.000000 0 0.000000 0 0.000000 0 0.000000 0 0.000000 0 0.000000 0 0.000000 2 0.028448 0 0.000000 0 0.000000 0 0.000000 1 0.021766 0 0.000000 0 0.000000 0 0.000000 0 0.000000 0 0.000000 0 0.000000 0 0.000000 0 0.000000 0 0.000000 0 0.000000 0 0.000000 0 0.000000 0 0.000000 1 0.033809 0 0.000000 0 0.000000 0 0.000000 0 0.000000 0 0.000000 0 0.000000 0 0.000000 0 0.000000 0 0.000000 0 0.000000 0 0.000000 2 0.034907 0 0.000000 0 0.000000 0 0.000000 1 0.016177 0 0.000000 0 0.000000 0 0.000000 0 0.000000 0 0.000000 NOAG NA
OPERON0_Y47G6A.8_crn-1_WBGene00000794 3481991 I + 0 0.000000 0 0.000000 0 0.000000 0 0.000000 0 0.000000 0 0.000000 0 0.000000 0 0.000000 0 0.000000 0 0.000000 2 0.068153 0 0.000000 0 0.000000 0 0.000000 0 0.000000 0 0.000000 0 0.000000 0 0.000000 0 0.000000 0 0.000000 0 0.000000 0 0.000000 0 0.000000 0 0.000000 0 0.000000 0 0.000000 0 0.000000 0 0.000000 0 0.000000 0 0.000000 11 0.156466 0 0.000000 4 0.069831 0 0.000000 2 0.043532 0 0.000000 0 0.000000 0 0.000000 0 0.000000 0 0.000000 3 0.081919 0 0.000000 0 0.000000 0 0.000000 0 0.000000 0 0.000000 0 0.000000 0 0.000000 0 0.000000 0 0.000000 1 0.042210 0 0.000000 0 0.000000 0 0.000000 0 0.000000 0 0.000000 0 0.000000 0 0.000000 0 0.000000 0 0.000000 10 0.174537 0 0.000000 11 0.198447 0 0.000000 10 0.161775 0 0.000000 2 0.038036 0 0.000000 1 0.019263 0 0.000000 AG 3481987
OPERON3_CD4.2_crn-2_WBGene00000795 5594615 V + 0 0.000000 0 0.000000 0 0.000000 0 0.000000 0 0.000000 1 0.062703 0 0.000000 0 0.000000 0 0.000000 2 0.168439 0 0.000000 2 0.068153 0 0.000000 2 0.081945 0 0.000000 2 0.057089 0 0.000000 3 0.073256 0 0.000000 7 0.250795 0 0.000000 11 0.427616 0 0.000000 16 0.502828 0 0.000000 8 0.385725 0 0.000000 7 0.274784 0 0.000000 13 0.518112 0 0.000000 5 0.071121 0 0.000000 4 0.069831 0 0.000000 5 0.108829 0 0.000000 4 0.077859 0 0.000000 3 0.054504 0 0.000000 2 0.054613 0 0.000000 4 0.115440 0 0.000000 3 0.103015 0 0.000000 3 0.125838 0 0.000000 2 0.067618 0 0.000000 10 0.422101 0 0.000000 15 0.742775 0 0.000000 17 0.800411 0 0.000000 12 0.631083 0 0.000000 14 0.574178 0 0.000000 1 0.017454 0 0.000000 6 0.108244 0 0.000000 3 0.048532 0 0.000000 7 0.133127 0 0.000000 3 0.057790 AG 5594615
OPERON6_C14A4.4_crn-3_WBGene00000796 10588042 II + 0 0.000000 1 0.044269 0 0.000000 0 0.000000 0 0.000000 0 0.000000 0 0.000000 0 0.000000 0 0.000000 0 0.000000 0 0.000000 0 0.000000 0 0.000000 0 0.000000 0 0.000000 1 0.028545 0 0.000000 1 0.024419 0 0.000000 0 0.000000 0 0.000000 22 0.855231 0 0.000000 18 0.565682 0 0.000000 7 0.337509 0 0.000000 9 0.353293 0 0.000000 20 0.797095 3 0.042673 0 0.000000 0 0.000000 3 0.052373 0 0.000000 0 0.000000 0 0.000000 3 0.058394 0 0.000000 2 0.036336 0 0.000000 0 0.000000 0 0.000000 0 0.000000 0 0.000000 0 0.000000 0 0.000000 0 0.000000 0 0.000000 0 0.000000 0 0.000000 11 0.464311 0 0.000000 10 0.495183 0 0.000000 6 0.282498 0 0.000000 4 0.210361 0 0.000000 0 0.000000 0 0.000000 0 0.000000 0 0.000000 0 0.000000 0 0.000000 0 0.000000 0 0.000000 0 0.000000 0 0.000000 0 0.000000 AG 10588042
OPERON7_C14A4.5_crn-5_WBGene00000798 10592752 II + 0 0.000000 0 0.000000 0 0.000000 1 0.060946 0 0.000000 3 0.188109 0 0.000000 2 0.092298 0 0.000000 1 0.084219 0 0.000000 5 0.170383 0 0.000000 11 0.450700 0 0.000000 6 0.171268 0 0.000000 4 0.097674 0 0.000000 13 0.465762 0 0.000000 19 0.738609 0 0.000000 33 1.037083 0 0.000000 14 0.675018 0 0.000000 15 0.588822 0 0.000000 27 1.076079 0 0.000000 14 0.199139 0 0.000000 14 0.244407 0 0.000000 11 0.239425 0 0.000000 15 0.291972 0 0.000000 12 0.218018 0 0.000000 3 0.081919 0 0.000000 3 0.086580 0 0.000000 3 0.103015 0 0.000000 4 0.167784 0 0.000000 0 0.000000 0 0.000000 17 0.717571 0 0.000000 27 1.336994 0 0.000000 18 0.847494 0 0.000000 7 0.368131 0 0.000000 8 0.328102 0 0.000000 6 0.104722 0 0.000000 2 0.036081 0 0.000000 8 0.129420 0 0.000000 0 0.000000 0 0.000000 3 0.057790 AG 10592752
OPERON0_K04H4.6_crn-6_WBGene00000799 9367273 III + 0 0.000000 0 0.000000 0 0.000000 0 0.000000 0 0.000000 0 0.000000 0 0.000000 0 0.000000 0 0.000000 0 0.000000 0 0.000000 0 0.000000 0 0.000000 0 0.000000 0 0.000000 0 0.000000 0 0.000000 0 0.000000 0 0.000000 0 0.000000 693 26.939783 0 0.000000 662 20.804521 0 0.000000 150 7.232340 0 0.000000 139 5.456421 0 0.000000 121 4.822426 0 0.000000 9 0.128018 0 0.000000 0 0.000000 0 0.000000 0 0.000000 0 0.000000 0 0.000000 0 0.000000 0 0.000000 0 0.000000 3 0.081919 0 0.000000 0 0.000000 0 0.000000 0 0.000000 0 0.000000 0 0.000000 0 0.000000 0 0.000000 0 0.000000 0 0.000000 0 0.000000 8 0.396146 0 0.000000 0 0.000000 0 0.000000 0 0.000000 0 0.000000 0 0.000000 0 0.000000 6 0.104722 0 0.000000 1 0.018041 0 0.000000 4 0.064710 0 0.000000 0 0.000000 0 0.000000 0 0.000000 0 0.000000 AG 9367273
OPERON0_Y38A10A.5_crt-1_WBGene00000802 6100391 V - 0 0.000000 0 0.000000 0 0.000000 0 0.000000 0 0.000000 0 0.000000 0 0.000000 0 0.000000 0 0.000000 0 0.000000 0 0.000000 0 0.000000 0 0.000000 0 0.000000 0 0.000000 0 0.000000 0 0.000000 0 0.000000 0 0.000000 0 0.000000 0 0.000000 0 0.000000 0 0.000000 0 0.000000 0 0.000000 5 0.241078 0 0.000000 6 0.235529 0 0.000000 4 0.159419 0 0.000000 0 0.000000 0 0.000000 0 0.000000 0 0.000000 0 0.000000 0 0.000000 0 0.000000 0 0.000000 0 0.000000 0 0.000000 0 0.000000 0 0.000000 0 0.000000 0 0.000000 0 0.000000 0 0.000000 0 0.000000 0 0.000000 0 0.000000 0 0.000000 0 0.000000 0 0.000000 0 0.000000 0 0.000000 0 0.000000 0 0.000000 0 0.000000 0 0.000000 3 0.123038 0 0.000000 0 0.000000 0 0.000000 0 0.000000 0 0.000000 0 0.000000 0 0.000000 0 0.000000 0 0.000000 0 0.000000 AG 6100395
OPERON0_Y38A10A.5_crt-1_WBGene00000802 6100510 V - 0 0.000000 0 0.000000 0 0.000000 0 0.000000 0 0.000000 0 0.000000 0 0.000000 0 0.000000 0 0.000000 0 0.000000 0 0.000000 0 0.000000 0 0.000000 4 0.163891 0 0.000000 0 0.000000 0 0.000000 3 0.073256 0 0.000000 0 0.000000 0 0.000000 0 0.000000 0 0.000000 0 0.000000 0 0.000000 0 0.000000 0 0.000000 0 0.000000 0 0.000000 0 0.000000 0 0.000000 12 0.170691 0 0.000000 12 0.209492 0 0.000000 0 0.000000 0 0.000000 6 0.116789 0 0.000000 0 0.000000 0 0.000000 4 0.109225 0 0.000000 0 0.000000 0 0.000000 3 0.103015 0 0.000000 0 0.000000 0 0.000000 0 0.000000 0 0.000000 0 0.000000 0 0.000000 0 0.000000 0 0.000000 0 0.000000 0 0.000000 0 0.000000 0 0.000000 0 0.000000 0 0.000000 9 0.157084 5 0.090203 0 0.000000 0 0.000000 10 0.161775 0 0.000000 3 0.057054 0 0.000000 5 0.096317 NOAG NA
OPERON0_Y38A10A.5_crt-1_WBGene00000802 6100538 V - 0 0.000000 0 0.000000 0 0.000000 0 0.000000 0 0.000000 0 0.000000 0 0.000000 0 0.000000 0 0.000000 0 0.000000 0 0.000000 0 0.000000 0 0.000000 0 0.000000 0 0.000000 0 0.000000 0 0.000000 0 0.000000 0 0.000000 0 0.000000 0 0.000000 16 0.621986 0 0.000000 6 0.188561 0 0.000000 3 0.144647 0 0.000000 7 0.274784 0 0.000000 12 0.478257 0 0.000000 17 0.241812 0 0.000000 16 0.279323 0 0.000000 6 0.130595 0 0.000000 8 0.155718 0 0.000000 4 0.072673 0 0.000000 0 0.000000 0 0.000000 0 0.000000 0 0.000000 7 0.240369 0 0.000000 0 0.000000 0 0.000000 0 0.000000 0 0.000000 3 0.126630 0 0.000000 7 0.346628 0 0.000000 0 0.000000 0 0.000000 10 0.525902 0 0.000000 18 0.738229 0 0.000000 3 0.052361 0 0.000000 0 0.000000 0 0.000000 7 0.113242 0 0.000000 0 0.000000 0 0.000000 4 0.077053 AG 6100542
OPERON0_Y38A10A.5_crt-1_WBGene00000802 6100542 V - 28 1.239524 0 0.000000 29 1.767448 0 0.000000 16 1.003249 0 0.000000 30 1.384464 0 0.000000 17 1.431728 0 0.000000 57 1.942370 2 0.068153 51 2.089609 2 0.081945 66 1.883949 2 0.057089 101 2.466278 1 0.024419 41 1.468942 0 0.000000 31 1.205099 13 0.505364 11 0.345694 0 0.000000 0 0.000000 0 0.000000 106 4.161012 11 0.431803 0 0.000000 17 0.677531 396 5.632792 57 0.810781 317 5.534084 0 0.000000 145 3.156050 28 0.609444 183 3.562057 0 0.000000 62 1.126426 58 1.053753 294 8.028064 5 0.136532 223 6.435784 0 0.000000 143 4.910391 0 0.000000 93 3.900987 0 0.000000 57 1.927113 0 0.000000 0 0.000000 0 0.000000 0 0.000000 6 0.297110 12 0.564996 3 0.141249 6 0.315541 0 0.000000 0 0.000000 58 2.378738 149 2.600605 1 0.017454 175 3.157112 3 0.054122 194 3.138432 1 0.016177 179 3.404247 3 0.057054 162 3.120663 1 0.019263 AG 6100542
OPERON1_F53H4.1_csb-1_WBGene00000803 15865924 X - 0 0.000000 0 0.000000 0 0.000000 0 0.000000 0 0.000000 0 0.000000 0 0.000000 0 0.000000 0 0.000000 0 0.000000 0 0.000000 0 0.000000 0 0.000000 0 0.000000 0 0.000000 0 0.000000 1 0.024419 0 0.000000 0 0.000000 0 0.000000 0 0.000000 0 0.000000 0 0.000000 0 0.000000 0 0.000000 0 0.000000 0 0.000000 0 0.000000 0 0.000000 0 0.000000 0 0.000000 0 0.000000 0 0.000000 0 0.000000 0 0.000000 0 0.000000 0 0.000000 0 0.000000 0 0.000000 0 0.000000 0 0.000000 0 0.000000 0 0.000000 0 0.000000 0 0.000000 0 0.000000 0 0.000000 0 0.000000 0 0.000000 0 0.000000 0 0.000000 0 0.000000 0 0.000000 0 0.000000 0 0.000000 0 0.000000 0 0.000000 0 0.000000 0 0.000000 0 0.000000 1 0.017454 0 0.000000 1 0.018041 0 0.000000 2 0.032355 0 0.000000 1 0.019018 0 0.000000 0 0.000000 0 0.000000 NOAG NA
OPERON0_Y48E1B.12_csc-1_WBGene00000804 13596950 II + 1 0.044269 0 0.000000 0 0.000000 0 0.000000 0 0.000000 0 0.000000 0 0.000000 0 0.000000 0 0.000000 0 0.000000 0 0.000000 0 0.000000 0 0.000000 0 0.000000 8 0.228357 0 0.000000 1 0.024419 0 0.000000 0 0.000000 0 0.000000 0 0.000000 0 0.000000 2 0.062854 0 0.000000 0 0.000000 0 0.000000 0 0.000000 0 0.000000 0 0.000000 0 0.000000 10 0.142242 0 0.000000 4 0.069831 0 0.000000 1 0.021766 0 0.000000 0 0.000000 0 0.000000 0 0.000000 0 0.000000 0 0.000000 0 0.000000 0 0.000000 0 0.000000 1 0.034338 0 0.000000 0 0.000000 0 0.000000 0 0.000000 0 0.000000 0 0.000000 10 0.422101 0 0.000000 0 0.000000 0 0.000000 0 0.000000 0 0.000000 0 0.000000 0 0.000000 0 0.000000 0 0.000000 0 0.000000 6 0.108244 0 0.000000 5 0.080887 1 0.016177 2 0.038036 0 0.000000 0 0.000000 0 0.000000 AG 13596955
OPERON0_Y48E1B.12_csc-1_WBGene00000804 13597076 II + 0 0.000000 0 0.000000 0 0.000000 0 0.000000 0 0.000000 0 0.000000 0 0.000000 0 0.000000 0 0.000000 0 0.000000 0 0.000000 0 0.000000 0 0.000000 0 0.000000 0 0.000000 0 0.000000 0 0.000000 0 0.000000 0 0.000000 0 0.000000 0 0.000000 0 0.000000 0 0.000000 0 0.000000 0 0.000000 0 0.000000 0 0.000000 0 0.000000 0 0.000000 0 0.000000 3 0.042673 0 0.000000 1 0.017458 0 0.000000 0 0.000000 0 0.000000 0 0.000000 0 0.000000 0 0.000000 0 0.000000 0 0.000000 0 0.000000 0 0.000000 0 0.000000 0 0.000000 0 0.000000 0 0.000000 0 0.000000 0 0.000000 0 0.000000 3 0.126630 0 0.000000 4 0.198073 0 0.000000 0 0.000000 0 0.000000 0 0.000000 0 0.000000 0 0.000000 0 0.000000 0 0.000000 0 0.000000 0 0.000000 0 0.000000 1 0.016177 0 0.000000 0 0.000000 0 0.000000 0 0.000000 0 0.000000 AG 13597076
OPERON1_Y48G1C.2_csk-1_WBGene00000812 71838 I + 3 0.132806 0 0.000000 1 0.060946 0 0.000000 0 0.000000 0 0.000000 0 0.000000 2 0.092298 3 0.252658 0 0.000000 0 0.000000 0 0.000000 2 0.081945 2 0.081945 8 0.228357 2 0.057089 0 0.000000 0 0.000000 0 0.000000 4 0.143311 0 0.000000 0 0.000000 1 0.031427 0 0.000000 0 0.000000 0 0.000000 0 0.000000 0 0.000000 0 0.000000 0 0.000000 3 0.042673 0 0.000000 1 0.017458 3 0.052373 1 0.021766 0 0.000000 0 0.000000 0 0.000000 3 0.054504 0 0.000000 8 0.218451 0 0.000000 5 0.144300 0 0.000000 7 0.240369 0 0.000000 3 0.125838 2 0.083892 1 0.033809 2 0.067618 0 0.000000 0 0.000000 0 0.000000 0 0.000000 0 0.000000 0 0.000000 0 0.000000 0 0.000000 0 0.000000 0 0.000000 2 0.034907 0 0.000000 3 0.054122 0 0.000000 7 0.113242 0 0.000000 3 0.057054 0 0.000000 3 0.057790 0 0.000000 AG 71838
OPERON1_Y48G1C.2_csk-1_WBGene00000812 71847 I + 0 0.000000 0 0.000000 0 0.000000 0 0.000000 0 0.000000 0 0.000000 4 0.184595 0 0.000000 3 0.252658 0 0.000000 5 0.170383 0 0.000000 8 0.327782 0 0.000000 7 0.199813 0 0.000000 20 0.488372 0 0.000000 7 0.250795 0 0.000000 17 0.660860 0 0.000000 36 1.131364 0 0.000000 4 0.192862 0 0.000000 26 1.020625 0 0.000000 33 1.315207 0 0.000000 15 0.213363 0 0.000000 23 0.401527 0 0.000000 17 0.370020 0 0.000000 7 0.136254 0 0.000000 28 0.508708 0 0.000000 0 0.000000 0 0.000000 3 0.086580 0 0.000000 4 0.137354 0 0.000000 5 0.209730 0 0.000000 5 0.169045 0 0.000000 23 0.970831 0 0.000000 33 1.634104 0 0.000000 32 1.506657 0 0.000000 42 2.208789 0 0.000000 32 1.312407 0 0.000000 12 0.209445 0 0.000000 14 0.252569 0 0.000000 10 0.161775 0 0.000000 7 0.133127 0 0.000000 9 0.173370 0 0.000000 AG 71847
OPERON0_Y59A8A.1_csn-1_WBGene00000813 17870651 V - 0 0.000000 0 0.000000 1 0.060946 0 0.000000 1 0.062703 0 0.000000 0 0.000000 0 0.000000 0 0.000000 0 0.000000 0 0.000000 0 0.000000 4 0.163891 0 0.000000 1 0.028545 0 0.000000 4 0.097674 0 0.000000 0 0.000000 0 0.000000 1 0.038874 0 0.000000 7 0.219987 0 0.000000 2 0.096431 0 0.000000 0 0.000000 1 0.039255 0 0.000000 0 0.000000 2 0.028448 0 0.000000 0 0.000000 0 0.000000 0 0.000000 2 0.043532 0 0.000000 0 0.000000 0 0.000000 0 0.000000 1 0.027306 0 0.000000 0 0.000000 0 0.000000 0 0.000000 0 0.000000 1 0.041946 0 0.000000 0 0.000000 0 0.000000 1 0.042210 0 0.000000 0 0.000000 0 0.000000 0 0.000000 0 0.000000 0 0.000000 0 0.000000 0 0.000000 0 0.000000 4 0.069815 0 0.000000 0 0.000000 0 0.000000 1 0.016177 0 0.000000 0 0.000000 0 0.000000 0 0.000000 0 0.000000 AG 17870651
OPERON0_Y59A8A.1_csn-1_WBGene00000813 17870660 V - 0 0.000000 0 0.000000 0 0.000000 0 0.000000 0 0.000000 0 0.000000 0 0.000000 0 0.000000 0 0.000000 0 0.000000 0 0.000000 0 0.000000 0 0.000000 0 0.000000 0 0.000000 0 0.000000 0 0.000000 0 0.000000 0 0.000000 0 0.000000 0 0.000000 0 0.000000 0 0.000000 0 0.000000 0 0.000000 0 0.000000 0 0.000000 0 0.000000 0 0.000000 0 0.000000 0 0.000000 0 0.000000 3 0.052373 2 0.034915 2 0.043532 0 0.000000 0 0.000000 2 0.038930 2 0.036336 0 0.000000 0 0.000000 2 0.054613 5 0.144300 0 0.000000 0 0.000000 0 0.000000 0 0.000000 0 0.000000 0 0.000000 0 0.000000 0 0.000000 0 0.000000 0 0.000000 0 0.000000 0 0.000000 0 0.000000 0 0.000000 0 0.000000 0 0.000000 0 0.000000 3 0.052361 0 0.000000 3 0.054122 0 0.000000 0 0.000000 0 0.000000 0 0.000000 0 0.000000 0 0.000000 0 0.000000 NOAG NA
OPERON2_B0025.2_csn-2_WBGene00000814 6022660 I + 0 0.000000 0 0.000000 0 0.000000 0 0.000000 0 0.000000 0 0.000000 0 0.000000 0 0.000000 0 0.000000 0 0.000000 0 0.000000 0 0.000000 0 0.000000 0 0.000000 0 0.000000 0 0.000000 0 0.000000 0 0.000000 0 0.000000 0 0.000000 2 0.077748 0 0.000000 3 0.094280 0 0.000000 0 0.000000 0 0.000000 0 0.000000 0 0.000000 3 0.119564 0 0.000000 0 0.000000 0 0.000000 0 0.000000 0 0.000000 0 0.000000 0 0.000000 0 0.000000 0 0.000000 0 0.000000 0 0.000000 0 0.000000 0 0.000000 0 0.000000 0 0.000000 0 0.000000 0 0.000000 0 0.000000 0 0.000000 0 0.000000 0 0.000000 2 0.084420 0 0.000000 0 0.000000 0 0.000000 0 0.000000 0 0.000000 0 0.000000 0 0.000000 0 0.000000 0 0.000000 0 0.000000 0 0.000000 0 0.000000 0 0.000000 0 0.000000 0 0.000000 0 0.000000 0 0.000000 0 0.000000 0 0.000000 AG 6022660
OPERON2_B0025.2_csn-2_WBGene00000814 6022667 I + 1 0.044269 0 0.000000 0 0.000000 0 0.000000 0 0.000000 0 0.000000 0 0.000000 0 0.000000 0 0.000000 0 0.000000 5 0.170383 0 0.000000 0 0.000000 4 0.163891 0 0.000000 0 0.000000 0 0.000000 11 0.268605 0 0.000000 0 0.000000 0 0.000000 60 2.332449 14 0.439975 56 1.759899 3 0.144647 16 0.771450 39 1.530938 0 0.000000 2 0.079710 43 1.713755 8 0.113794 3 0.042673 0 0.000000 0 0.000000 0 0.000000 3 0.065298 0 0.000000 0 0.000000 0 0.000000 0 0.000000 0 0.000000 2 0.054613 0 0.000000 0 0.000000 0 0.000000 0 0.000000 0 0.000000 0 0.000000 0 0.000000 0 0.000000 3 0.126630 52 2.194923 0 0.000000 39 1.931214 0 0.000000 17 0.800411 28 1.472526 0 0.000000 0 0.000000 15 0.615191 6 0.104722 0 0.000000 7 0.126284 0 0.000000 0 0.000000 3 0.048532 0 0.000000 0 0.000000 0 0.000000 0 0.000000 AG 6022667
OPERON2_Y38C1AA.2_csn-3_WBGene00000815 194739 IV + 0 0.000000 0 0.000000 0 0.000000 0 0.000000 0 0.000000 0 0.000000 0 0.000000 0 0.000000 0 0.000000 0 0.000000 0 0.000000 0 0.000000 1 0.040973 0 0.000000 2 0.057089 0 0.000000 2 0.048837 0 0.000000 0 0.000000 0 0.000000 0 0.000000 0 0.000000 0 0.000000 0 0.000000 0 0.000000 0 0.000000 0 0.000000 0 0.000000 0 0.000000 0 0.000000 0 0.000000 0 0.000000 2 0.034915 0 0.000000 0 0.000000 0 0.000000 0 0.000000 0 0.000000 0 0.000000 0 0.000000 3 0.081919 0 0.000000 0 0.000000 0 0.000000 0 0.000000 0 0.000000 0 0.000000 0 0.000000 0 0.000000 0 0.000000 0 0.000000 0 0.000000 0 0.000000 0 0.000000 0 0.000000 0 0.000000 0 0.000000 0 0.000000 0 0.000000 0 0.000000 1 0.017454 0 0.000000 0 0.000000 0 0.000000 2 0.032355 0 0.000000 1 0.019018 0 0.000000 1 0.019263 0 0.000000 NOAG NA
OPERON2_Y55F3AM.15_csn-4_WBGene00000816 1087013 IV - 0 0.000000 0 0.000000 0 0.000000 0 0.000000 0 0.000000 4 0.250812 0 0.000000 0 0.000000 0 0.000000 1 0.084219 0 0.000000 8 0.272613 0 0.000000 9 0.368754 0 0.000000 16 0.456715 0 0.000000 6 0.146512 0 0.000000 3 0.107484 0 0.000000 28 1.088476 0 0.000000 20 0.628535 0 0.000000 10 0.482156 0 0.000000 9 0.353293 0 0.000000 25 0.996369 0 0.000000 11 0.156466 0 0.000000 6 0.104746 0 0.000000 0 0.000000 0 0.000000 6 0.116789 0 0.000000 0 0.000000 0 0.000000 1 0.027306 0 0.000000 0 0.000000 0 0.000000 1 0.034338 0 0.000000 0 0.000000 0 0.000000 0 0.000000 0 0.000000 23 0.970831 0 0.000000 22 1.089403 0 0.000000 10 0.470830 0 0.000000 8 0.420722 0 0.000000 7 0.287089 0 0.000000 3 0.052361 0 0.000000 4 0.072163 0 0.000000 8 0.129420 0 0.000000 2 0.038036 0 0.000000 3 0.057790 AG 1087013
OPERON0_B0547.1_csn-5_WBGene00000817 5649527 IV + 0 0.000000 0 0.000000 0 0.000000 0 0.000000 0 0.000000 0 0.000000 0 0.000000 0 0.000000 0 0.000000 0 0.000000 1 0.034077 0 0.000000 1 0.040973 0 0.000000 0 0.000000 0 0.000000 0 0.000000 0 0.000000 2 0.071656 0 0.000000 0 0.000000 0 0.000000 0 0.000000 0 0.000000 0 0.000000 0 0.000000 0 0.000000 0 0.000000 0 0.000000 0 0.000000 4 0.056897 0 0.000000 2 0.034915 0 0.000000 2 0.043532 0 0.000000 0 0.000000 0 0.000000 1 0.018168 0 0.000000 1 0.027306 0 0.000000 0 0.000000 0 0.000000 3 0.103015 0 0.000000 1 0.041946 0 0.000000 1 0.033809 0 0.000000 0 0.000000 0 0.000000 0 0.000000 0 0.000000 0 0.000000 0 0.000000 0 0.000000 0 0.000000 0 0.000000 0 0.000000 4 0.069815 0 0.000000 3 0.054122 0 0.000000 3 0.048532 0 0.000000 1 0.019018 0 0.000000 2 0.038527 0 0.000000 NOAG NA
OPERON3_Y67H2A.6_csn-6_WBGene00000818 13300828 IV + 0 0.000000 2 0.088537 0 0.000000 1 0.060946 0 0.000000 4 0.250812 0 0.000000 4 0.184595 0 0.000000 2 0.168439 0 0.000000 0 0.000000 0 0.000000 4 0.163891 0 0.000000 9 0.256902 0 0.000000 12 0.293023 0 0.000000 6 0.214967 0 0.000000 13 0.505364 0 0.000000 22 0.691389 0 0.000000 13 0.626803 0 0.000000 9 0.353293 0 0.000000 14 0.557967 0 0.000000 11 0.156466 0 0.000000 5 0.087288 0 0.000000 7 0.152361 0 0.000000 6 0.116789 0 0.000000 8 0.145345 0 0.000000 1 0.027306 0 0.000000 2 0.057720 0 0.000000 3 0.103015 0 0.000000 0 0.000000 0 0.000000 2 0.067618 0 0.000000 19 0.801991 0 0.000000 23 1.138921 0 0.000000 17 0.800411 0 0.000000 11 0.578492 0 0.000000 8 0.328102 0 0.000000 2 0.034907 0 0.000000 5 0.090203 0 0.000000 6 0.097065 0 0.000000 5 0.095091 0 0.000000 4 0.077053 AG 13300828
OPERON0_F40E10.3_csq-1_WBGene00000822 14684872 X + 0 0.000000 0 0.000000 0 0.000000 0 0.000000 0 0.000000 0 0.000000 0 0.000000 0 0.000000 0 0.000000 0 0.000000 0 0.000000 0 0.000000 0 0.000000 0 0.000000 0 0.000000 0 0.000000 0 0.000000 0 0.000000 0 0.000000 0 0.000000 0 0.000000 0 0.000000 0 0.000000 0 0.000000 0 0.000000 0 0.000000 0 0.000000 0 0.000000 0 0.000000 0 0.000000 0 0.000000 0 0.000000 4 0.069831 0 0.000000 2 0.043532 0 0.000000 20 0.389296 0 0.000000 20 0.363363 0 0.000000 0 0.000000 0 0.000000 0 0.000000 0 0.000000 0 0.000000 0 0.000000 0 0.000000 0 0.000000 0 0.000000 0 0.000000 0 0.000000 0 0.000000 0 0.000000 0 0.000000 0 0.000000 0 0.000000 0 0.000000 0 0.000000 0 0.000000 0 0.000000 0 0.000000 0 0.000000 0 0.000000 0 0.000000 0 0.000000 0 0.000000 0 0.000000 0 0.000000 1 0.019263 0 0.000000 AG 14684877
OPERON0_Y54G11A.6_ctl-1_WBGene00000830 14306260 II - 0 0.000000 0 0.000000 0 0.000000 0 0.000000 0 0.000000 0 0.000000 0 0.000000 0 0.000000 0 0.000000 0 0.000000 0 0.000000 0 0.000000 0 0.000000 0 0.000000 0 0.000000 0 0.000000 0 0.000000 0 0.000000 0 0.000000 0 0.000000 0 0.000000 2 0.077748 0 0.000000 12 0.377121 2 0.096431 0 0.000000 0 0.000000 3 0.117764 3 0.119564 0 0.000000 0 0.000000 0 0.000000 0 0.000000 0 0.000000 0 0.000000 0 0.000000 0 0.000000 0 0.000000 0 0.000000 0 0.000000 0 0.000000 0 0.000000 0 0.000000 0 0.000000 0 0.000000 0 0.000000 0 0.000000 0 0.000000 0 0.000000 0 0.000000 0 0.000000 0 0.000000 0 0.000000 0 0.000000 0 0.000000 0 0.000000 0 0.000000 0 0.000000 0 0.000000 0 0.000000 0 0.000000 0 0.000000 0 0.000000 0 0.000000 0 0.000000 0 0.000000 0 0.000000 0 0.000000 0 0.000000 0 0.000000 AG 14306260
OPERON0_Y54G11A.6_ctl-1_WBGene00000830 14306269 II - 0 0.000000 0 0.000000 0 0.000000 0 0.000000 0 0.000000 0 0.000000 0 0.000000 0 0.000000 0 0.000000 0 0.000000 0 0.000000 0 0.000000 0 0.000000 0 0.000000 0 0.000000 0 0.000000 0 0.000000 0 0.000000 0 0.000000 0 0.000000 0 0.000000 0 0.000000 0 0.000000 0 0.000000 0 0.000000 0 0.000000 0 0.000000 0 0.000000 0 0.000000 0 0.000000 0 0.000000 0 0.000000 0 0.000000 0 0.000000 0 0.000000 0 0.000000 0 0.000000 0 0.000000 0 0.000000 0 0.000000 2 0.054613 0 0.000000 0 0.000000 0 0.000000 2 0.068677 0 0.000000 0 0.000000 0 0.000000 0 0.000000 0 0.000000 0 0.000000 0 0.000000 0 0.000000 0 0.000000 0 0.000000 0 0.000000 0 0.000000 0 0.000000 0 0.000000 0 0.000000 0 0.000000 0 0.000000 0 0.000000 0 0.000000 0 0.000000 0 0.000000 0 0.000000 0 0.000000 0 0.000000 0 0.000000 NOAG NA
OPERON0_Y54G11A.5_ctl-2_WBGene00000831 14302027 II - 0 0.000000 0 0.000000 0 0.000000 0 0.000000 0 0.000000 0 0.000000 0 0.000000 0 0.000000 0 0.000000 0 0.000000 0 0.000000 0 0.000000 0 0.000000 0 0.000000 0 0.000000 0 0.000000 0 0.000000 0 0.000000 0 0.000000 0 0.000000 0 0.000000 2 0.077748 0 0.000000 6 0.188561 0 0.000000 0 0.000000 0 0.000000 1 0.039255 2 0.079710 0 0.000000 0 0.000000 0 0.000000 0 0.000000 0 0.000000 0 0.000000 0 0.000000 0 0.000000 0 0.000000 0 0.000000 0 0.000000 0 0.000000 0 0.000000 0 0.000000 0 0.000000 0 0.000000 0 0.000000 0 0.000000 0 0.000000 0 0.000000 0 0.000000 0 0.000000 0 0.000000 0 0.000000 0 0.000000 0 0.000000 0 0.000000 0 0.000000 0 0.000000 0 0.000000 0 0.000000 0 0.000000 0 0.000000 0 0.000000 0 0.000000 0 0.000000 0 0.000000 0 0.000000 0 0.000000 0 0.000000 0 0.000000 AG 14302027
OPERON0_Y54G11A.5_ctl-2_WBGene00000831 14302036 II - 0 0.000000 0 0.000000 0 0.000000 0 0.000000 0 0.000000 0 0.000000 0 0.000000 0 0.000000 0 0.000000 0 0.000000 0 0.000000 0 0.000000 0 0.000000 0 0.000000 0 0.000000 0 0.000000 0 0.000000 0 0.000000 0 0.000000 0 0.000000 0 0.000000 0 0.000000 0 0.000000 0 0.000000 0 0.000000 0 0.000000 0 0.000000 0 0.000000 0 0.000000 0 0.000000 0 0.000000 0 0.000000 0 0.000000 0 0.000000 0 0.000000 0 0.000000 0 0.000000 0 0.000000 0 0.000000 0 0.000000 0 0.000000 0 0.000000 0 0.000000 0 0.000000 0 0.000000 0 0.000000 0 0.000000 0 0.000000 0 0.000000 0 0.000000 0 0.000000 0 0.000000 0 0.000000 0 0.000000 0 0.000000 0 0.000000 0 0.000000 0 0.000000 0 0.000000 0 0.000000 0 0.000000 0 0.000000 0 0.000000 0 0.000000 0 0.000000 0 0.000000 0 0.000000 0 0.000000 0 0.000000 0 0.000000 NOAG NA
OPERON0_Y23H5A.5_ctn-1_WBGene00000832 2606745 I + 0 0.000000 0 0.000000 0 0.000000 0 0.000000 0 0.000000 0 0.000000 0 0.000000 0 0.000000 0 0.000000 0 0.000000 0 0.000000 0 0.000000 0 0.000000 0 0.000000 0 0.000000 0 0.000000 0 0.000000 0 0.000000 0 0.000000 0 0.000000 0 0.000000 0 0.000000 0 0.000000 0 0.000000 0 0.000000 0 0.000000 0 0.000000 0 0.000000 0 0.000000 0 0.000000 0 0.000000 0 0.000000 0 0.000000 0 0.000000 0 0.000000 0 0.000000 0 0.000000 0 0.000000 0 0.000000 0 0.000000 0 0.000000 0 0.000000 0 0.000000 0 0.000000 0 0.000000 0 0.000000 0 0.000000 0 0.000000 4 0.135236 0 0.000000 0 0.000000 0 0.000000 0 0.000000 0 0.000000 0 0.000000 0 0.000000 0 0.000000 0 0.000000 0 0.000000 0 0.000000 0 0.000000 0 0.000000 0 0.000000 0 0.000000 0 0.000000 0 0.000000 0 0.000000 0 0.000000 0 0.000000 0 0.000000 NOAG NA
[truncated: 7,076,495 more chars]
