# Supplementary material for: The C. elegans embryonic transcriptome with tissue, time, and alternative splicing resolution
Source: Genome Res. 2019 Jun;29(6):1036–45. doi: 10.1101/gr.243394.118 (PMC6581053; doi:10.1101/gr.243394.118)
Supplement: Supplemental Material [file supp_gr.243394.118_Supplemental_Table_S12.txt]

# Warner et al., 2018 -  Significant difference in raw read counts between two different genomic positions for SL1 and SL2 in two different samples, coordinates in WS245, 
# either within a tissue between timepoints or between tissues at the same timepoint
# cutoff was a p-value of at least e-05
#column 1 = WBG gene name
#column 2 = position 1
#column 3 = position 2
#column 4 = chromosome
#column 5 = strand
#column 6 = sample 1
#column 7 = SL1 raw read count for sample 1
#column 8 = SL2 raw read count for sample 1
#column 9 = sample 2
#column 10 = SL1 raw read count for sample 2
#column 11 = SL2 raw read count for sample 2
#column 12 = Barnard test one sided P-value
#column 13 = full gene name, OPERON1 means 1st gene in annotated operon, OPERON2 means 2nd gene in operon, etc, OPERON0 means not in annotated operon
#column 14 = "YES" if JunctionSeq detected differential usage between those two tissues/timepoints at the corresponding exons, "NONE if not
#gene         chr strand pos1 pos2    sample1 SL1 SL2 sample2 SL1 SL2 P-value
WBGene00000041 III + 7973708 7973717 cnd1T4 0 10 tbx37T4 7 0 9.95529e-06 OPERON0_F54H12.1_aco-2_WBGene00000041  NONE
WBGene00000041 III + 7973708 7973717 end1T0 0 53 nhr25T0 4 0 5.12848e-07 OPERON0_F54H12.1_aco-2_WBGene00000041  NONE
WBGene00000041 III + 7973708 7973717 end1T3 0 141 nhr25T3 2 0 2.68473e-05 OPERON0_F54H12.1_aco-2_WBGene00000041  NONE
WBGene00000041 III + 7973708 7973717 end1T3 0 141 tbx37T3 2 0 2.68473e-05 OPERON0_F54H12.1_aco-2_WBGene00000041  NONE
WBGene00000041 III + 7973708 7973717 end1T4 0 238 hlh1T4 18 53 1.94854e-06 OPERON0_F54H12.1_aco-2_WBGene00000041  NONE
WBGene00000041 III + 7973708 7973717 end1T4 0 238 tbx37T4 7 0 1.56662e-14 OPERON0_F54H12.1_aco-2_WBGene00000041  NONE
WBGene00000041 III + 7973708 7973717 hlh1T4 18 53 end1T4 0 238 1.94854e-06 OPERON0_F54H12.1_aco-2_WBGene00000041  NONE
WBGene00000041 III + 7973708 7973717 hlh1T4 18 53 pha4T4 0 142 9.83986e-06 OPERON0_F54H12.1_aco-2_WBGene00000041  NONE
WBGene00000041 III + 7973708 7973717 hlh1T4 18 53 tbx37T4 7 0 6.15813e-05 OPERON0_F54H12.1_aco-2_WBGene00000041  NONE
WBGene00000041 III + 7973708 7973717 nhr25T0 4 0 end1T0 0 53 5.12848e-07 OPERON0_F54H12.1_aco-2_WBGene00000041  NONE
WBGene00000041 III + 7973708 7973717 nhr25T0 4 0 pha4T0 0 21 1.68401e-05 OPERON0_F54H12.1_aco-2_WBGene00000041  NONE
WBGene00000041 III + 7973708 7973717 nhr25T3 2 0 end1T3 0 141 2.68473e-05 OPERON0_F54H12.1_aco-2_WBGene00000041  NONE
WBGene00000041 III + 7973708 7973717 nhr25T3 2 0 pha4T3 0 88 6.83384e-05 OPERON0_F54H12.1_aco-2_WBGene00000041  NONE
WBGene00000041 III + 7973708 7973717 pha4T0 0 21 nhr25T0 4 0 1.68401e-05 OPERON0_F54H12.1_aco-2_WBGene00000041  NONE
WBGene00000041 III + 7973708 7973717 pha4T3 0 88 nhr25T3 2 0 6.83384e-05 OPERON0_F54H12.1_aco-2_WBGene00000041  NONE
WBGene00000041 III + 7973708 7973717 pha4T3 0 88 tbx37T3 2 0 6.83384e-05 OPERON0_F54H12.1_aco-2_WBGene00000041  NONE
WBGene00000041 III + 7973708 7973717 pha4T4 0 142 hlh1T4 18 53 9.83986e-06 OPERON0_F54H12.1_aco-2_WBGene00000041  NONE
WBGene00000041 III + 7973708 7973717 pha4T4 0 142 tbx37T4 7 0 5.44348e-13 OPERON0_F54H12.1_aco-2_WBGene00000041  NONE
WBGene00000041 III + 7973708 7973717 tbx37T3 2 0 end1T3 0 141 2.68473e-05 OPERON0_F54H12.1_aco-2_WBGene00000041  NONE
WBGene00000041 III + 7973708 7973717 tbx37T3 2 0 pha4T3 0 88 6.83384e-05 OPERON0_F54H12.1_aco-2_WBGene00000041  NONE
WBGene00000114 II + 11729046 11729055 end1T0 0 6 hlh1T0 44 4 1.60622e-06 OPERON0_F13D12.4_alh-8_WBGene00000114  NONE
WBGene00000114 II + 11729046 11729055 end1T1 0 7 hlh1T1 29 5 7.42939e-06 OPERON0_F13D12.4_alh-8_WBGene00000114  NONE
WBGene00000114 II + 11729046 11729055 hlh1T0 44 4 end1T0 0 6 1.60622e-06 OPERON0_F13D12.4_alh-8_WBGene00000114  NONE
WBGene00000114 II + 11729046 11729055 hlh1T0 44 4 pha4T0 0 5 1.23274e-05 OPERON0_F13D12.4_alh-8_WBGene00000114  NONE
WBGene00000114 II + 11729046 11729055 hlh1T1 29 5 end1T1 0 7 7.42939e-06 OPERON0_F13D12.4_alh-8_WBGene00000114  NONE
WBGene00000114 II + 11729046 11729055 hlh1T2 34 0 pha4T2 0 3 3.00734e-05 OPERON0_F13D12.4_alh-8_WBGene00000114  NONE
WBGene00000114 II + 11729046 11729055 pha4T0 0 5 hlh1T0 44 4 1.23274e-05 OPERON0_F13D12.4_alh-8_WBGene00000114  NONE
WBGene00000114 II + 11729046 11729055 pha4T2 0 3 hlh1T2 34 0 3.00734e-05 OPERON0_F13D12.4_alh-8_WBGene00000114  NONE
WBGene00000122 IV + 12123282 12123289 cnd1T2 6 0 end1T2 0 8 7.04422e-05 OPERON2_M18.7_aly-3_WBGene00000122  NONE
WBGene00000122 IV + 12123282 12123289 cnd1T2 6 0 pha4T2 0 13 7.14253e-06 OPERON2_M18.7_aly-3_WBGene00000122  NONE
WBGene00000122 IV + 12123282 12123289 end1T2 0 8 cnd1T2 6 0 7.04422e-05 OPERON2_M18.7_aly-3_WBGene00000122  NONE
WBGene00000122 IV + 12123282 12123289 pha4T2 0 13 cnd1T2 6 0 7.14253e-06 OPERON2_M18.7_aly-3_WBGene00000122  NONE
WBGene00000140 I + 4341326 4342288 end1T3 0 12 hlh1T3 5 0 3.36816e-05 OPERON0_ZK973.6_anc-1_WBGene00000140  NONE
WBGene00000140 I + 4341326 4342288 hlh1T3 5 0 end1T3 0 12 3.36816e-05 OPERON0_ZK973.6_anc-1_WBGene00000140  NONE
WBGene00000140 I + 4341326 4345175 end1T3 0 10 hlh1T3 5 0 7.13641e-05 OPERON0_ZK973.6_anc-1_WBGene00000140  NONE
WBGene00000140 I + 4341326 4345175 hlh1T3 5 0 end1T3 0 10 7.13641e-05 OPERON0_ZK973.6_anc-1_WBGene00000140  NONE
WBGene00000140 I + 4341326 4345328 end1T3 0 10 hlh1T3 5 0 7.13641e-05 OPERON0_ZK973.6_anc-1_WBGene00000140  NONE
WBGene00000140 I + 4341326 4345328 hlh1T3 5 0 end1T3 0 10 7.13641e-05 OPERON0_ZK973.6_anc-1_WBGene00000140  NONE
WBGene00000140 I + 4341997 4342288 end1T0 5 0 end1T3 0 12 3.36816e-05 OPERON0_ZK973.6_anc-1_WBGene00000140  NONE
WBGene00000140 I + 4341997 4342288 end1T3 0 12 end1T0 5 0 3.36816e-05 OPERON0_ZK973.6_anc-1_WBGene00000140  NONE
WBGene00000140 I + 4341997 4345175 end1T0 5 0 end1T3 0 10 7.13641e-05 OPERON0_ZK973.6_anc-1_WBGene00000140  NONE
WBGene00000140 I + 4341997 4345175 end1T3 0 10 end1T0 5 0 7.13641e-05 OPERON0_ZK973.6_anc-1_WBGene00000140  NONE
WBGene00000140 I + 4341997 4345328 end1T0 5 0 end1T3 0 10 7.13641e-05 OPERON0_ZK973.6_anc-1_WBGene00000140  NONE
WBGene00000140 I + 4341997 4345328 end1T3 0 10 end1T0 5 0 7.13641e-05 OPERON0_ZK973.6_anc-1_WBGene00000140  NONE
WBGene00000140 I + 4342288 4341326 end1T3 12 0 hlh1T3 0 5 3.36816e-05 OPERON0_ZK973.6_anc-1_WBGene00000140  NONE
WBGene00000140 I + 4342288 4341326 hlh1T3 0 5 end1T3 12 0 3.36816e-05 OPERON0_ZK973.6_anc-1_WBGene00000140  NONE
WBGene00000140 I + 4342288 4341997 end1T0 0 5 end1T3 12 0 3.36816e-05 OPERON0_ZK973.6_anc-1_WBGene00000140  NONE
WBGene00000140 I + 4342288 4341997 end1T3 12 0 end1T0 0 5 3.36816e-05 OPERON0_ZK973.6_anc-1_WBGene00000140  NONE
WBGene00000140 I + 4342288 4342443 end1T3 12 0 hlh1T3 0 6 1.05724e-05 OPERON0_ZK973.6_anc-1_WBGene00000140  NONE
WBGene00000140 I + 4342288 4342443 hlh1T3 0 6 end1T3 12 0 1.05724e-05 OPERON0_ZK973.6_anc-1_WBGene00000140  NONE
WBGene00000140 I + 4342288 4342480 end1T3 12 0 hlh1T3 0 5 3.36816e-05 OPERON0_ZK973.6_anc-1_WBGene00000140  NONE
WBGene00000140 I + 4342288 4342480 hlh1T3 0 5 end1T3 12 0 3.36816e-05 OPERON0_ZK973.6_anc-1_WBGene00000140  NONE
WBGene00000140 I + 4342288 4342749 end1T1 0 5 end1T3 12 0 3.36816e-05 OPERON0_ZK973.6_anc-1_WBGene00000140  NONE
WBGene00000140 I + 4342288 4342749 end1T3 12 0 end1T1 0 5 3.36816e-05 OPERON0_ZK973.6_anc-1_WBGene00000140  NONE
WBGene00000140 I + 4342288 4343066 end1T0 0 5 end1T3 12 0 3.36816e-05 OPERON0_ZK973.6_anc-1_WBGene00000140  NONE
WBGene00000140 I + 4342288 4343066 end1T3 12 0 end1T0 0 5 3.36816e-05 OPERON0_ZK973.6_anc-1_WBGene00000140  NONE
WBGene00000140 I + 4342288 4343505 end1T1 0 5 end1T3 12 0 3.36816e-05 OPERON0_ZK973.6_anc-1_WBGene00000140  NONE
WBGene00000140 I + 4342288 4343505 end1T3 12 0 end1T1 0 5 3.36816e-05 OPERON0_ZK973.6_anc-1_WBGene00000140  NONE
WBGene00000140 I + 4342288 4345483 end1T3 12 0 hlh1T3 0 5 3.36816e-05 OPERON0_ZK973.6_anc-1_WBGene00000140  NONE
WBGene00000140 I + 4342288 4345483 hlh1T3 0 5 end1T3 12 0 3.36816e-05 OPERON0_ZK973.6_anc-1_WBGene00000140  NONE
WBGene00000140 I + 4342292 4343505 pha4T2 0 10 pha4T4 6 0 2.52923e-05 OPERON0_ZK973.6_anc-1_WBGene00000140  NONE
WBGene00000140 I + 4342292 4343505 pha4T4 6 0 pha4T2 0 10 2.52923e-05 OPERON0_ZK973.6_anc-1_WBGene00000140  NONE
WBGene00000140 I + 4342292 4346545 pha4T2 0 8 pha4T4 6 0 7.04422e-05 OPERON0_ZK973.6_anc-1_WBGene00000140  NONE
WBGene00000140 I + 4342292 4346545 pha4T4 6 0 pha4T2 0 8 7.04422e-05 OPERON0_ZK973.6_anc-1_WBGene00000140  NONE
WBGene00000140 I + 4342443 4342288 end1T3 0 12 hlh1T3 6 0 1.05724e-05 OPERON0_ZK973.6_anc-1_WBGene00000140  NONE
WBGene00000140 I + 4342443 4342288 hlh1T3 6 0 end1T3 0 12 1.05724e-05 OPERON0_ZK973.6_anc-1_WBGene00000140  NONE
WBGene00000140 I + 4342443 4345175 end1T3 0 10 hlh1T3 6 0 2.52923e-05 OPERON0_ZK973.6_anc-1_WBGene00000140  NONE
WBGene00000140 I + 4342443 4345175 hlh1T3 6 0 end1T3 0 10 2.52923e-05 OPERON0_ZK973.6_anc-1_WBGene00000140  NONE
WBGene00000140 I + 4342443 4345328 end1T3 0 10 hlh1T3 6 0 2.52923e-05 OPERON0_ZK973.6_anc-1_WBGene00000140  NONE
WBGene00000140 I + 4342443 4345328 hlh1T3 6 0 end1T3 0 10 2.52923e-05 OPERON0_ZK973.6_anc-1_WBGene00000140  NONE
WBGene00000140 I + 4342443 4348215 end1T3 0 8 hlh1T3 6 0 7.04422e-05 OPERON0_ZK973.6_anc-1_WBGene00000140  NONE
WBGene00000140 I + 4342443 4348215 hlh1T3 6 0 end1T3 0 8 7.04422e-05 OPERON0_ZK973.6_anc-1_WBGene00000140  NONE
WBGene00000140 I + 4342480 4342288 end1T3 0 12 hlh1T3 5 0 3.36816e-05 OPERON0_ZK973.6_anc-1_WBGene00000140  NONE
WBGene00000140 I + 4342480 4342288 hlh1T3 5 0 end1T3 0 12 3.36816e-05 OPERON0_ZK973.6_anc-1_WBGene00000140  NONE
WBGene00000140 I + 4342480 4345175 end1T3 0 10 hlh1T3 5 0 7.13641e-05 OPERON0_ZK973.6_anc-1_WBGene00000140  NONE
WBGene00000140 I + 4342480 4345175 hlh1T3 5 0 end1T3 0 10 7.13641e-05 OPERON0_ZK973.6_anc-1_WBGene00000140  NONE
WBGene00000140 I + 4342480 4345328 end1T3 0 10 hlh1T3 5 0 7.13641e-05 OPERON0_ZK973.6_anc-1_WBGene00000140  NONE
WBGene00000140 I + 4342480 4345328 hlh1T3 5 0 end1T3 0 10 7.13641e-05 OPERON0_ZK973.6_anc-1_WBGene00000140  NONE
WBGene00000140 I + 4342749 4342288 end1T1 5 0 end1T3 0 12 3.36816e-05 OPERON0_ZK973.6_anc-1_WBGene00000140  NONE
WBGene00000140 I + 4342749 4342288 end1T3 0 12 end1T1 5 0 3.36816e-05 OPERON0_ZK973.6_anc-1_WBGene00000140  NONE
WBGene00000140 I + 4342749 4345175 end1T1 5 0 end1T3 0 10 7.13641e-05 OPERON0_ZK973.6_anc-1_WBGene00000140  NONE
WBGene00000140 I + 4342749 4345175 end1T3 0 10 end1T1 5 0 7.13641e-05 OPERON0_ZK973.6_anc-1_WBGene00000140  NONE
WBGene00000140 I + 4342749 4345328 end1T1 5 0 end1T3 0 10 7.13641e-05 OPERON0_ZK973.6_anc-1_WBGene00000140  NONE
WBGene00000140 I + 4342749 4345328 end1T3 0 10 end1T1 5 0 7.13641e-05 OPERON0_ZK973.6_anc-1_WBGene00000140  NONE
WBGene00000140 I + 4343066 4342288 end1T0 5 0 end1T3 0 12 3.36816e-05 OPERON0_ZK973.6_anc-1_WBGene00000140  NONE
WBGene00000140 I + 4343066 4342288 end1T3 0 12 end1T0 5 0 3.36816e-05 OPERON0_ZK973.6_anc-1_WBGene00000140  NONE
WBGene00000140 I + 4343066 4345175 end1T0 5 0 end1T3 0 10 7.13641e-05 OPERON0_ZK973.6_anc-1_WBGene00000140  NONE
WBGene00000140 I + 4343066 4345175 end1T3 0 10 end1T0 5 0 7.13641e-05 OPERON0_ZK973.6_anc-1_WBGene00000140  NONE
WBGene00000140 I + 4343066 4345328 end1T0 5 0 end1T3 0 10 7.13641e-05 OPERON0_ZK973.6_anc-1_WBGene00000140  NONE
WBGene00000140 I + 4343066 4345328 end1T3 0 10 end1T0 5 0 7.13641e-05 OPERON0_ZK973.6_anc-1_WBGene00000140  NONE
WBGene00000140 I + 4343373 4343505 pha4T2 0 10 pha4T4 5 0 7.13641e-05 OPERON0_ZK973.6_anc-1_WBGene00000140  NONE
WBGene00000140 I + 4343373 4343505 pha4T4 5 0 pha4T2 0 10 7.13641e-05 OPERON0_ZK973.6_anc-1_WBGene00000140  NONE
WBGene00000140 I + 4343505 4342288 end1T1 5 0 end1T3 0 12 3.36816e-05 OPERON0_ZK973.6_anc-1_WBGene00000140  NONE
WBGene00000140 I + 4343505 4342288 end1T3 0 12 end1T1 5 0 3.36816e-05 OPERON0_ZK973.6_anc-1_WBGene00000140  NONE
WBGene00000140 I + 4343505 4342292 pha4T2 10 0 pha4T4 0 6 2.52923e-05 OPERON0_ZK973.6_anc-1_WBGene00000140  NONE
WBGene00000140 I + 4343505 4342292 pha4T4 0 6 pha4T2 10 0 2.52923e-05 OPERON0_ZK973.6_anc-1_WBGene00000140  NONE
WBGene00000140 I + 4343505 4343373 pha4T2 10 0 pha4T4 0 5 7.13641e-05 OPERON0_ZK973.6_anc-1_WBGene00000140  NONE
WBGene00000140 I + 4343505 4343373 pha4T4 0 5 pha4T2 10 0 7.13641e-05 OPERON0_ZK973.6_anc-1_WBGene00000140  NONE
WBGene00000140 I + 4343505 4345175 end1T1 5 0 end1T3 0 10 7.13641e-05 OPERON0_ZK973.6_anc-1_WBGene00000140  NONE
WBGene00000140 I + 4343505 4345175 end1T3 0 10 end1T1 5 0 7.13641e-05 OPERON0_ZK973.6_anc-1_WBGene00000140  NONE
WBGene00000140 I + 4343505 4345179 pha4T2 10 0 pha4T4 0 5 7.13641e-05 OPERON0_ZK973.6_anc-1_WBGene00000140  NONE
WBGene00000140 I + 4343505 4345179 pha4T4 0 5 pha4T2 10 0 7.13641e-05 OPERON0_ZK973.6_anc-1_WBGene00000140  NONE
WBGene00000140 I + 4343505 4345328 end1T1 5 0 end1T3 0 10 7.13641e-05 OPERON0_ZK973.6_anc-1_WBGene00000140  NONE
WBGene00000140 I + 4343505 4345328 end1T3 0 10 end1T1 5 0 7.13641e-05 OPERON0_ZK973.6_anc-1_WBGene00000140  NONE
WBGene00000140 I + 4343505 4345332 pha4T2 10 0 pha4T4 0 5 7.13641e-05 OPERON0_ZK973.6_anc-1_WBGene00000140  NONE
WBGene00000140 I + 4343505 4345332 pha4T4 0 5 pha4T2 10 0 7.13641e-05 OPERON0_ZK973.6_anc-1_WBGene00000140  NONE
WBGene00000140 I + 4345175 4341326 end1T3 10 0 hlh1T3 0 5 7.13641e-05 OPERON0_ZK973.6_anc-1_WBGene00000140  NONE
WBGene00000140 I + 4345175 4341326 hlh1T3 0 5 end1T3 10 0 7.13641e-05 OPERON0_ZK973.6_anc-1_WBGene00000140  NONE
WBGene00000140 I + 4345175 4341997 end1T0 0 5 end1T3 10 0 7.13641e-05 OPERON0_ZK973.6_anc-1_WBGene00000140  NONE
WBGene00000140 I + 4345175 4341997 end1T3 10 0 end1T0 0 5 7.13641e-05 OPERON0_ZK973.6_anc-1_WBGene00000140  NONE
WBGene00000140 I + 4345175 4342443 end1T3 10 0 hlh1T3 0 6 2.52923e-05 OPERON0_ZK973.6_anc-1_WBGene00000140  NONE
WBGene00000140 I + 4345175 4342443 hlh1T3 0 6 end1T3 10 0 2.52923e-05 OPERON0_ZK973.6_anc-1_WBGene00000140  NONE
WBGene00000140 I + 4345175 4342480 end1T3 10 0 hlh1T3 0 5 7.13641e-05 OPERON0_ZK973.6_anc-1_WBGene00000140  NONE
WBGene00000140 I + 4345175 4342480 hlh1T3 0 5 end1T3 10 0 7.13641e-05 OPERON0_ZK973.6_anc-1_WBGene00000140  NONE
WBGene00000140 I + 4345175 4342749 end1T1 0 5 end1T3 10 0 7.13641e-05 OPERON0_ZK973.6_anc-1_WBGene00000140  NONE
WBGene00000140 I + 4345175 4342749 end1T3 10 0 end1T1 0 5 7.13641e-05 OPERON0_ZK973.6_anc-1_WBGene00000140  NONE
WBGene00000140 I + 4345175 4343066 end1T0 0 5 end1T3 10 0 7.13641e-05 OPERON0_ZK973.6_anc-1_WBGene00000140  NONE
WBGene00000140 I + 4345175 4343066 end1T3 10 0 end1T0 0 5 7.13641e-05 OPERON0_ZK973.6_anc-1_WBGene00000140  NONE
WBGene00000140 I + 4345175 4343505 end1T1 0 5 end1T3 10 0 7.13641e-05 OPERON0_ZK973.6_anc-1_WBGene00000140  NONE
WBGene00000140 I + 4345175 4343505 end1T3 10 0 end1T1 0 5 7.13641e-05 OPERON0_ZK973.6_anc-1_WBGene00000140  NONE
WBGene00000140 I + 4345175 4345483 end1T3 10 0 hlh1T3 0 5 7.13641e-05 OPERON0_ZK973.6_anc-1_WBGene00000140  NONE
WBGene00000140 I + 4345175 4345483 hlh1T3 0 5 end1T3 10 0 7.13641e-05 OPERON0_ZK973.6_anc-1_WBGene00000140  NONE
WBGene00000140 I + 4345179 4343505 pha4T2 0 10 pha4T4 5 0 7.13641e-05 OPERON0_ZK973.6_anc-1_WBGene00000140  NONE
WBGene00000140 I + 4345179 4343505 pha4T4 5 0 pha4T2 0 10 7.13641e-05 OPERON0_ZK973.6_anc-1_WBGene00000140  NONE
WBGene00000140 I + 4345328 4341326 end1T3 10 0 hlh1T3 0 5 7.13641e-05 OPERON0_ZK973.6_anc-1_WBGene00000140  NONE
WBGene00000140 I + 4345328 4341326 hlh1T3 0 5 end1T3 10 0 7.13641e-05 OPERON0_ZK973.6_anc-1_WBGene00000140  NONE
WBGene00000140 I + 4345328 4341997 end1T0 0 5 end1T3 10 0 7.13641e-05 OPERON0_ZK973.6_anc-1_WBGene00000140  NONE
WBGene00000140 I + 4345328 4341997 end1T3 10 0 end1T0 0 5 7.13641e-05 OPERON0_ZK973.6_anc-1_WBGene00000140  NONE
WBGene00000140 I + 4345328 4342443 end1T3 10 0 hlh1T3 0 6 2.52923e-05 OPERON0_ZK973.6_anc-1_WBGene00000140  NONE
WBGene00000140 I + 4345328 4342443 hlh1T3 0 6 end1T3 10 0 2.52923e-05 OPERON0_ZK973.6_anc-1_WBGene00000140  NONE
WBGene00000140 I + 4345328 4342480 end1T3 10 0 hlh1T3 0 5 7.13641e-05 OPERON0_ZK973.6_anc-1_WBGene00000140  NONE
WBGene00000140 I + 4345328 4342480 hlh1T3 0 5 end1T3 10 0 7.13641e-05 OPERON0_ZK973.6_anc-1_WBGene00000140  NONE
WBGene00000140 I + 4345328 4342749 end1T1 0 5 end1T3 10 0 7.13641e-05 OPERON0_ZK973.6_anc-1_WBGene00000140  NONE
WBGene00000140 I + 4345328 4342749 end1T3 10 0 end1T1 0 5 7.13641e-05 OPERON0_ZK973.6_anc-1_WBGene00000140  NONE
WBGene00000140 I + 4345328 4343066 end1T0 0 5 end1T3 10 0 7.13641e-05 OPERON0_ZK973.6_anc-1_WBGene00000140  NONE
WBGene00000140 I + 4345328 4343066 end1T3 10 0 end1T0 0 5 7.13641e-05 OPERON0_ZK973.6_anc-1_WBGene00000140  NONE
WBGene00000140 I + 4345328 4343505 end1T1 0 5 end1T3 10 0 7.13641e-05 OPERON0_ZK973.6_anc-1_WBGene00000140  NONE
WBGene00000140 I + 4345328 4343505 end1T3 10 0 end1T1 0 5 7.13641e-05 OPERON0_ZK973.6_anc-1_WBGene00000140  NONE
WBGene00000140 I + 4345328 4345483 end1T3 10 0 hlh1T3 0 5 7.13641e-05 OPERON0_ZK973.6_anc-1_WBGene00000140  NONE
WBGene00000140 I + 4345328 4345483 hlh1T3 0 5 end1T3 10 0 7.13641e-05 OPERON0_ZK973.6_anc-1_WBGene00000140  NONE
WBGene00000140 I + 4345332 4343505 pha4T2 0 10 pha4T4 5 0 7.13641e-05 OPERON0_ZK973.6_anc-1_WBGene00000140  NONE
WBGene00000140 I + 4345332 4343505 pha4T4 5 0 pha4T2 0 10 7.13641e-05 OPERON0_ZK973.6_anc-1_WBGene00000140  NONE
WBGene00000140 I + 4345483 4342288 end1T3 0 12 hlh1T3 5 0 3.36816e-05 OPERON0_ZK973.6_anc-1_WBGene00000140  NONE
WBGene00000140 I + 4345483 4342288 hlh1T3 5 0 end1T3 0 12 3.36816e-05 OPERON0_ZK973.6_anc-1_WBGene00000140  NONE
WBGene00000140 I + 4345483 4345175 end1T3 0 10 hlh1T3 5 0 7.13641e-05 OPERON0_ZK973.6_anc-1_WBGene00000140  NONE
WBGene00000140 I + 4345483 4345175 hlh1T3 5 0 end1T3 0 10 7.13641e-05 OPERON0_ZK973.6_anc-1_WBGene00000140  NONE
WBGene00000140 I + 4345483 4345328 end1T3 0 10 hlh1T3 5 0 7.13641e-05 OPERON0_ZK973.6_anc-1_WBGene00000140  NONE
WBGene00000140 I + 4345483 4345328 hlh1T3 5 0 end1T3 0 10 7.13641e-05 OPERON0_ZK973.6_anc-1_WBGene00000140  NONE
WBGene00000140 I + 4346545 4342292 pha4T2 8 0 pha4T4 0 6 7.04422e-05 OPERON0_ZK973.6_anc-1_WBGene00000140  NONE
WBGene00000140 I + 4346545 4342292 pha4T4 0 6 pha4T2 8 0 7.04422e-05 OPERON0_ZK973.6_anc-1_WBGene00000140  NONE
WBGene00000140 I + 4348215 4342443 end1T3 8 0 hlh1T3 0 6 7.04422e-05 OPERON0_ZK973.6_anc-1_WBGene00000140  NONE
WBGene00000140 I + 4348215 4342443 hlh1T3 0 6 end1T3 8 0 7.04422e-05 OPERON0_ZK973.6_anc-1_WBGene00000140  NONE
WBGene00000146 V + 11675938 11681673 hlh1T0 12 0 hlh1T4 2 12 1.80743e-06 OPERON0_F46F3.4_ape-1_WBGene00000146  NONE
WBGene00000146 V + 11675938 11681673 hlh1T1 10 0 hlh1T4 2 12 6.67117e-06 OPERON0_F46F3.4_ape-1_WBGene00000146  NONE
WBGene00000146 V + 11675938 11681673 hlh1T4 2 12 hlh1T0 12 0 1.80743e-06 OPERON0_F46F3.4_ape-1_WBGene00000146  NONE
WBGene00000146 V + 11675938 11681673 hlh1T4 2 12 hlh1T1 10 0 9.35793e-06 OPERON0_F46F3.4_ape-1_WBGene00000146  NONE
WBGene00000183 IV + 7982520 7982526 hlh1T2 25 0 pha4T2 0 4 8.85519e-06 OPERON0_F57H12.1_arf-3_WBGene00000183 NONE
WBGene00000183 IV + 7982520 7982526 nhr25T2 21 0 pha4T2 0 4 1.68401e-05 OPERON0_F57H12.1_arf-3_WBGene00000183 NONE
WBGene00000183 IV + 7982520 7982526 pha4T2 0 4 hlh1T2 25 0 8.85519e-06 OPERON0_F57H12.1_arf-3_WBGene00000183 NONE
WBGene00000183 IV + 7982520 7982526 pha4T2 0 4 nhr25T2 21 0 1.68401e-05 OPERON0_F57H12.1_arf-3_WBGene00000183 NONE
WBGene00000183 IV + 7982520 7982526 pha4T2 0 4 tbx37T2 33 2 4.70948e-05 OPERON0_F57H12.1_arf-3_WBGene00000183 NONE
WBGene00000183 IV + 7982520 7982526 tbx37T2 33 2 pha4T2 0 4 4.70948e-05 OPERON0_F57H12.1_arf-3_WBGene00000183 NONE
WBGene00000223 III - 4494450 4499043 end1T0 32 101 end1T4 31 25 4.27358e-05 OPERON2_C07G2.2_atf-7_WBGene00000223  NONE
WBGene00000223 III - 4494450 4499043 end1T1 35 101 end1T4 31 25 7.23232e-05 OPERON2_C07G2.2_atf-7_WBGene00000223  NONE
WBGene00000223 III - 4494450 4499043 end1T3 19 36 hlh1T3 0 42 8.1854e-05 OPERON2_C07G2.2_atf-7_WBGene00000223  YES
WBGene00000223 III - 4494450 4499043 end1T4 31 25 end1T0 32 101 4.27358e-05 OPERON2_C07G2.2_atf-7_WBGene00000223  NONE
WBGene00000223 III - 4494450 4499043 end1T4 31 25 end1T1 35 101 7.23232e-05 OPERON2_C07G2.2_atf-7_WBGene00000223  NONE
WBGene00000223 III - 4494450 4499043 end1T4 31 25 hlh1T4 0 25 9.89495e-07 OPERON2_C07G2.2_atf-7_WBGene00000223  YES
WBGene00000223 III - 4494450 4499043 hlh1T3 0 42 end1T3 19 36 8.1854e-05 OPERON2_C07G2.2_atf-7_WBGene00000223  NONE
WBGene00000223 III - 4494450 4499043 hlh1T4 0 25 end1T4 31 25 9.89495e-07 OPERON2_C07G2.2_atf-7_WBGene00000223  NONE
WBGene00000225 II - 14641607 14641616 ceh32T1 0 6 ceh32T4 322 0 9.80695e-14 OPERON0_C38C6.2_atgp-2_WBGene00000225  YES
WBGene00000225 II - 14641607 14641616 ceh32T4 322 0 ceh32T1 0 6 9.80695e-14 OPERON0_C38C6.2_atgp-2_WBGene00000225  YES
WBGene00000225 II - 14641607 14641616 ceh32T4 322 0 cnd1T4 0 10 3.24871e-20 OPERON0_C38C6.2_atgp-2_WBGene00000225  NONE
WBGene00000225 II - 14641607 14641616 ceh32T4 322 0 hlh1T4 0 20 8.18372e-34 OPERON0_C38C6.2_atgp-2_WBGene00000225  NONE
WBGene00000225 II - 14641607 14641616 cnd1T4 0 10 ceh32T4 322 0 3.24871e-20 OPERON0_C38C6.2_atgp-2_WBGene00000225  NONE
WBGene00000225 II - 14641607 14641616 hlh1T4 0 20 ceh32T4 322 0 8.18372e-34 OPERON0_C38C6.2_atgp-2_WBGene00000225  YES
WBGene00000225 II - 14641607 14644079 ceh32T4 322 2 cnd1T4 0 18 5.01652e-29 OPERON0_C38C6.2_atgp-2_WBGene00000225  NONE
WBGene00000225 II - 14641607 14644079 ceh32T4 322 2 end1T4 0 25 3.38018e-37 OPERON0_C38C6.2_atgp-2_WBGene00000225  NONE
WBGene00000225 II - 14641607 14644079 ceh32T4 322 2 hlh1T4 0 20 1.89192e-31 OPERON0_C38C6.2_atgp-2_WBGene00000225  NONE
WBGene00000225 II - 14641607 14644079 ceh32T4 322 2 pha4T4 0 29 1.59915e-41 OPERON0_C38C6.2_atgp-2_WBGene00000225  NONE
WBGene00000225 II - 14641607 14644079 cnd1T4 0 18 ceh32T4 322 2 5.01652e-29 OPERON0_C38C6.2_atgp-2_WBGene00000225  NONE
WBGene00000225 II - 14641607 14644079 end1T4 0 25 ceh32T4 322 2 3.38018e-37 OPERON0_C38C6.2_atgp-2_WBGene00000225  YES
WBGene00000225 II - 14641607 14644079 hlh1T4 0 20 ceh32T4 322 2 1.89192e-31 OPERON0_C38C6.2_atgp-2_WBGene00000225  YES
WBGene00000225 II - 14641607 14644079 pha4T4 0 29 ceh32T4 322 2 1.59915e-41 OPERON0_C38C6.2_atgp-2_WBGene00000225  YES
WBGene00000225 II - 14641616 14644079 end1T4 0 25 hlh1T4 20 20 2.25463e-05 OPERON0_C38C6.2_atgp-2_WBGene00000225  NONE
WBGene00000225 II - 14641616 14644079 hlh1T3 18 8 pha4T3 0 10 5.87273e-05 OPERON0_C38C6.2_atgp-2_WBGene00000225  NONE
WBGene00000225 II - 14641616 14644079 hlh1T4 20 20 end1T4 0 25 2.25463e-05 OPERON0_C38C6.2_atgp-2_WBGene00000225  NONE
WBGene00000225 II - 14641616 14644079 hlh1T4 20 20 pha4T4 0 29 1.19075e-05 OPERON0_C38C6.2_atgp-2_WBGene00000225  NONE
WBGene00000225 II - 14641616 14644079 pha4T3 0 10 hlh1T3 18 8 5.87273e-05 OPERON0_C38C6.2_atgp-2_WBGene00000225  YES
WBGene00000225 II - 14641616 14644079 pha4T4 0 29 hlh1T4 20 20 1.19075e-05 OPERON0_C38C6.2_atgp-2_WBGene00000225  YES
WBGene00000289 II - 9299324 9304853 cnd1T1 0 7 hlh1T1 7 0 6.10352e-05 OPERON0_C01G6.8_cam-1_WBGene00000289  NONE
WBGene00000289 II - 9299324 9304853 cnd1T2 5 3 pha4T2 0 34 5.72833e-05 OPERON0_C01G6.8_cam-1_WBGene00000289  NONE
WBGene00000289 II - 9299324 9304853 end1T0 0 13 nhr25T0 9 1 2.22073e-06 OPERON0_C01G6.8_cam-1_WBGene00000289  NONE
WBGene00000289 II - 9299324 9304853 end1T1 0 20 hlh1T1 7 0 1.94743e-07 OPERON0_C01G6.8_cam-1_WBGene00000289  NONE
WBGene00000289 II - 9299324 9304853 end1T1 0 20 nhr25T1 7 2 6.14445e-06 OPERON0_C01G6.8_cam-1_WBGene00000289  NONE
WBGene00000289 II - 9299324 9304853 hlh1T0 6 6 pha4T0 0 65 7.07873e-05 OPERON0_C01G6.8_cam-1_WBGene00000289  NONE
WBGene00000289 II - 9299324 9304853 hlh1T1 7 0 cnd1T1 0 7 6.10352e-05 OPERON0_C01G6.8_cam-1_WBGene00000289  NONE
WBGene00000289 II - 9299324 9304853 hlh1T1 7 0 end1T1 0 20 1.94743e-07 OPERON0_C01G6.8_cam-1_WBGene00000289  NONE
WBGene00000289 II - 9299324 9304853 hlh1T1 7 0 pha4T1 0 38 3.57178e-09 OPERON0_C01G6.8_cam-1_WBGene00000289  NONE
WBGene00000289 II - 9299324 9304853 hlh1T2 7 3 pha4T2 0 34 4.70449e-06 OPERON0_C01G6.8_cam-1_WBGene00000289  NONE
WBGene00000289 II - 9299324 9304853 nhr25T0 9 1 end1T0 0 13 2.22073e-06 OPERON0_C01G6.8_cam-1_WBGene00000289  NONE
WBGene00000289 II - 9299324 9304853 nhr25T0 9 1 pha4T0 0 65 1.17574e-11 OPERON0_C01G6.8_cam-1_WBGene00000289  NONE
WBGene00000289 II - 9299324 9304853 nhr25T1 7 2 end1T1 0 20 6.14445e-06 OPERON0_C01G6.8_cam-1_WBGene00000289  NONE
WBGene00000289 II - 9299324 9304853 nhr25T1 7 2 pha4T1 0 38 1.85517e-07 OPERON0_C01G6.8_cam-1_WBGene00000289  NONE
WBGene00000289 II - 9299324 9304853 pha4T0 0 65 hlh1T0 6 6 7.07873e-05 OPERON0_C01G6.8_cam-1_WBGene00000289  NONE
WBGene00000289 II - 9299324 9304853 pha4T0 0 65 nhr25T0 9 1 1.17574e-11 OPERON0_C01G6.8_cam-1_WBGene00000289  NONE
WBGene00000289 II - 9299324 9304853 pha4T1 0 38 hlh1T1 7 0 3.57178e-09 OPERON0_C01G6.8_cam-1_WBGene00000289  NONE
WBGene00000289 II - 9299324 9304853 pha4T1 0 38 nhr25T1 7 2 1.85517e-07 OPERON0_C01G6.8_cam-1_WBGene00000289  NONE
WBGene00000289 II - 9299324 9304853 pha4T2 0 34 cnd1T2 5 3 5.72833e-05 OPERON0_C01G6.8_cam-1_WBGene00000289  NONE
WBGene00000289 II - 9299324 9304853 pha4T2 0 34 hlh1T2 7 3 4.70449e-06 OPERON0_C01G6.8_cam-1_WBGene00000289  NONE
WBGene00000289 II - 9299324 9310303 cnd1T1 0 14 nhr25T1 7 0 1.56629e-06 OPERON0_C01G6.8_cam-1_WBGene00000289  NONE
WBGene00000289 II - 9299324 9310303 end1T0 0 12 nhr25T0 9 2 1.48132e-05 OPERON0_C01G6.8_cam-1_WBGene00000289  NONE
WBGene00000289 II - 9299324 9310303 end1T1 0 14 nhr25T1 7 0 1.56629e-06 OPERON0_C01G6.8_cam-1_WBGene00000289  NONE
WBGene00000289 II - 9299324 9310303 hlh1T1 7 3 pha4T1 0 23 2.46124e-05 OPERON0_C01G6.8_cam-1_WBGene00000289  NONE
WBGene00000289 II - 9299324 9310303 hlh1T1 7 3 tbx37T1 0 17 8.28177e-05 OPERON0_C01G6.8_cam-1_WBGene00000289  NONE
WBGene00000289 II - 9299324 9310303 nhr25T0 9 2 end1T0 0 12 1.48132e-05 OPERON0_C01G6.8_cam-1_WBGene00000289  NONE
WBGene00000289 II - 9299324 9310303 nhr25T0 9 2 pha4T0 0 20 5.96376e-07 OPERON0_C01G6.8_cam-1_WBGene00000289  NONE
WBGene00000289 II - 9299324 9310303 nhr25T1 7 0 cnd1T1 0 14 1.56629e-06 OPERON0_C01G6.8_cam-1_WBGene00000289  NONE
WBGene00000289 II - 9299324 9310303 nhr25T1 7 0 end1T1 0 14 1.56629e-06 OPERON0_C01G6.8_cam-1_WBGene00000289  NONE
WBGene00000289 II - 9299324 9310303 nhr25T1 7 0 pha4T1 0 23 8.35189e-08 OPERON0_C01G6.8_cam-1_WBGene00000289  NONE
WBGene00000289 II - 9299324 9310303 nhr25T1 7 0 tbx37T1 0 17 5.10793e-07 OPERON0_C01G6.8_cam-1_WBGene00000289  NONE
WBGene00000289 II - 9299324 9310303 pha4T0 0 20 nhr25T0 9 2 5.96376e-07 OPERON0_C01G6.8_cam-1_WBGene00000289  NONE
WBGene00000289 II - 9299324 9310303 pha4T1 0 23 hlh1T1 7 3 2.46124e-05 OPERON0_C01G6.8_cam-1_WBGene00000289  NONE
WBGene00000289 II - 9299324 9310303 pha4T1 0 23 nhr25T1 7 0 8.35189e-08 OPERON0_C01G6.8_cam-1_WBGene00000289  NONE
WBGene00000289 II - 9299324 9310303 tbx37T1 0 17 hlh1T1 7 3 8.28177e-05 OPERON0_C01G6.8_cam-1_WBGene00000289  NONE
WBGene00000289 II - 9299324 9310303 tbx37T1 0 17 nhr25T1 7 0 5.10793e-07 OPERON0_C01G6.8_cam-1_WBGene00000289  NONE
WBGene00000289 II - 9304853 9310303 ceh32T0 0 8 pha4T0 65 20 9.89734e-06 OPERON0_C01G6.8_cam-1_WBGene00000289  YES
WBGene00000289 II - 9304853 9310303 pha4T0 65 20 pha4T3 30 44 3.10117e-06 OPERON0_C01G6.8_cam-1_WBGene00000289  NONE
WBGene00000289 II - 9304853 9310303 pha4T0 65 20 pha4T4 35 55 2.59545e-07 OPERON0_C01G6.8_cam-1_WBGene00000289  NONE
WBGene00000289 II - 9304853 9310303 pha4T0 65 20 tbx37T0 0 8 9.89734e-06 OPERON0_C01G6.8_cam-1_WBGene00000289  NONE
WBGene00000289 II - 9304853 9310303 pha4T1 38 23 tbx37T1 2 17 3.57644e-05 OPERON0_C01G6.8_cam-1_WBGene00000289  NONE
WBGene00000289 II - 9304853 9310303 pha4T2 34 25 tbx37T2 2 33 3.63358e-07 OPERON0_C01G6.8_cam-1_WBGene00000289  NONE
WBGene00000289 II - 9304853 9310303 pha4T3 30 44 pha4T0 65 20 3.10117e-06 OPERON0_C01G6.8_cam-1_WBGene00000289  NONE
WBGene00000289 II - 9304853 9310303 pha4T4 35 55 pha4T0 65 20 2.59545e-07 OPERON0_C01G6.8_cam-1_WBGene00000289  NONE
WBGene00000289 II - 9304853 9310303 tbx37T0 0 8 pha4T0 65 20 9.89734e-06 OPERON0_C01G6.8_cam-1_WBGene00000289  NONE
WBGene00000289 II - 9304853 9310303 tbx37T1 2 17 pha4T1 38 23 3.57644e-05 OPERON0_C01G6.8_cam-1_WBGene00000289  NONE
WBGene00000289 II - 9304853 9310303 tbx37T2 2 33 pha4T2 34 25 3.63358e-07 OPERON0_C01G6.8_cam-1_WBGene00000289  NONE
WBGene00000294 X - 16813656 16813666 hlh1T0 36 25 hlh1T4 79 10 7.24099e-05 OPERON0_F41G4.2_cas-1_WBGene00000294  NONE
WBGene00000294 X - 16813656 16813666 hlh1T0 36 25 pha4T0 39 0 1.52395e-05 OPERON0_F41G4.2_cas-1_WBGene00000294  NONE
WBGene00000294 X - 16813656 16813666 hlh1T1 51 24 pha4T1 61 0 3.03154e-05 OPERON0_F41G4.2_cas-1_WBGene00000294  NONE
WBGene00000294 X - 16813656 16813666 hlh1T2 42 18 pha4T2 75 0 7.22704e-05 OPERON0_F41G4.2_cas-1_WBGene00000294  NONE
WBGene00000294 X - 16813656 16813666 hlh1T4 79 10 hlh1T0 36 25 7.24099e-05 OPERON0_F41G4.2_cas-1_WBGene00000294  NONE
WBGene00000294 X - 16813656 16813666 pha4T0 39 0 hlh1T0 36 25 1.52395e-05 OPERON0_F41G4.2_cas-1_WBGene00000294  NONE
WBGene00000294 X - 16813656 16813666 pha4T1 61 0 hlh1T1 51 24 3.03154e-05 OPERON0_F41G4.2_cas-1_WBGene00000294  NONE
WBGene00000294 X - 16813656 16813666 pha4T2 75 0 hlh1T2 42 18 7.22704e-05 OPERON0_F41G4.2_cas-1_WBGene00000294  NONE
WBGene00000294 X - 16813656 16813666 pha4T2 75 0 tbx37T2 11 10 1.01475e-06 OPERON0_F41G4.2_cas-1_WBGene00000294  NONE
WBGene00000294 X - 16813656 16813666 tbx37T2 11 10 pha4T2 75 0 1.01475e-06 OPERON0_F41G4.2_cas-1_WBGene00000294  NONE
WBGene00000371 I + 9788863 9789003 end1T0 47 0 nhr25T0 18 13 1.97641e-05 OPERON1_F26E4.9_cco-1_WBGene00000371  NONE
WBGene00000371 I + 9788863 9789003 end1T1 68 0 nhr25T1 8 7 2.25165e-05 OPERON1_F26E4.9_cco-1_WBGene00000371  NONE
WBGene00000371 I + 9788863 9789003 end1T3 60 0 nhr25T3 5 5 5.12959e-05 OPERON1_F26E4.9_cco-1_WBGene00000371  NONE
WBGene00000371 I + 9788863 9789003 end1T3 60 0 tbx37T3 12 9 2.02197e-05 OPERON1_F26E4.9_cco-1_WBGene00000371  NONE
WBGene00000371 I + 9788863 9789003 end1T4 95 0 tbx37T4 9 8 2.6182e-06 OPERON1_F26E4.9_cco-1_WBGene00000371  NONE
WBGene00000371 I + 9788863 9789003 nhr25T0 18 13 end1T0 47 0 1.97641e-05 OPERON1_F26E4.9_cco-1_WBGene00000371  NONE
WBGene00000371 I + 9788863 9789003 nhr25T0 18 13 pha4T0 59 0 8.64943e-06 OPERON1_F26E4.9_cco-1_WBGene00000371  NONE
WBGene00000371 I + 9788863 9789003 nhr25T1 8 7 end1T1 68 0 2.25165e-05 OPERON1_F26E4.9_cco-1_WBGene00000371  NONE
WBGene00000371 I + 9788863 9789003 nhr25T1 8 7 pha4T1 56 0 4.35002e-05 OPERON1_F26E4.9_cco-1_WBGene00000371  NONE
WBGene00000371 I + 9788863 9789003 nhr25T3 5 5 end1T3 60 0 5.12959e-05 OPERON1_F26E4.9_cco-1_WBGene00000371  NONE
WBGene00000371 I + 9788863 9789003 pha4T0 59 0 nhr25T0 18 13 8.64943e-06 OPERON1_F26E4.9_cco-1_WBGene00000371  NONE
WBGene00000371 I + 9788863 9789003 pha4T0 59 0 tbx37T0 8 6 9.98106e-05 OPERON1_F26E4.9_cco-1_WBGene00000371  NONE
WBGene00000371 I + 9788863 9789003 pha4T1 56 0 nhr25T1 8 7 4.35002e-05 OPERON1_F26E4.9_cco-1_WBGene00000371  NONE
WBGene00000371 I + 9788863 9789003 pha4T4 41 0 tbx37T4 9 8 4.64287e-05 OPERON1_F26E4.9_cco-1_WBGene00000371  NONE
WBGene00000371 I + 9788863 9789003 tbx37T0 8 6 pha4T0 59 0 9.98106e-05 OPERON1_F26E4.9_cco-1_WBGene00000371  NONE
WBGene00000371 I + 9788863 9789003 tbx37T3 12 9 end1T3 60 0 2.02197e-05 OPERON1_F26E4.9_cco-1_WBGene00000371  NONE
WBGene00000371 I + 9789003 9789009 end1T1 0 6 hlh1T1 10 0 2.52923e-05 OPERON1_F26E4.9_cco-1_WBGene00000371  NONE
WBGene00000371 I + 9789003 9789009 hlh1T1 10 0 end1T1 0 6 2.52923e-05 OPERON1_F26E4.9_cco-1_WBGene00000371  NONE
WBGene00000449 V - 11661886 11664698 cnd1T0 7 3 pha4T0 2 36 2.41962e-05 OPERON0_F46F3.1_ceh-27_WBGene00000449  NONE
WBGene00000449 V - 11661886 11664698 cnd1T1 3 0 pha4T1 0 25 7.23499e-05 OPERON0_F46F3.1_ceh-27_WBGene00000449  NONE
WBGene00000449 V - 11661886 11664698 pha4T0 2 36 cnd1T0 7 3 2.41962e-05 OPERON0_F46F3.1_ceh-27_WBGene00000449  NONE
WBGene00000449 V - 11661886 11664698 pha4T1 0 25 cnd1T1 3 0 7.23499e-05 OPERON0_F46F3.1_ceh-27_WBGene00000449  NONE
WBGene00000449 V - 11664698 11664707 pha4T1 25 0 tbx37T1 0 6 2.42765e-07 OPERON0_F46F3.1_ceh-27_WBGene00000449  NONE
WBGene00000449 V - 11664698 11664707 tbx37T1 0 6 pha4T1 25 0 2.42765e-07 OPERON0_F46F3.1_ceh-27_WBGene00000449  NONE
WBGene00000566 III + 10663611 10667690 cnd1T2 3 10 pha4T2 11 0 3.99102e-05 OPERON4_Y39A1A.15_cnt-2_WBGene00000566  NONE
WBGene00000566 III + 10663611 10667690 pha4T0 0 10 pha4T2 11 0 4.8833e-07 OPERON4_Y39A1A.15_cnt-2_WBGene00000566  NONE
WBGene00000566 III + 10663611 10667690 pha4T0 0 10 pha4T3 8 1 2.37378e-05 OPERON4_Y39A1A.15_cnt-2_WBGene00000566  NONE
WBGene00000566 III + 10663611 10667690 pha4T0 0 10 pha4T4 9 0 1.95822e-06 OPERON4_Y39A1A.15_cnt-2_WBGene00000566  NONE
WBGene00000566 III + 10663611 10667690 pha4T2 11 0 cnd1T2 3 10 3.99102e-05 OPERON4_Y39A1A.15_cnt-2_WBGene00000566  NONE
WBGene00000566 III + 10663611 10667690 pha4T2 11 0 pha4T0 0 10 4.8833e-07 OPERON4_Y39A1A.15_cnt-2_WBGene00000566  NONE
WBGene00000566 III + 10663611 10667690 pha4T3 8 1 pha4T0 0 10 2.37378e-05 OPERON4_Y39A1A.15_cnt-2_WBGene00000566  NONE
WBGene00000566 III + 10663611 10667690 pha4T4 9 0 pha4T0 0 10 1.95822e-06 OPERON4_Y39A1A.15_cnt-2_WBGene00000566  NONE
WBGene00000566 III + 10663611 10672848 cnd1T0 9 1 cnd1T4 0 8 7.24792e-05 OPERON4_Y39A1A.15_cnt-2_WBGene00000566  NONE
WBGene00000566 III + 10663611 10672848 cnd1T4 0 8 cnd1T0 9 1 7.24792e-05 OPERON4_Y39A1A.15_cnt-2_WBGene00000566  NONE
WBGene00000566 III + 10663611 10672848 nhr25T0 6 0 nhr25T4 0 8 7.04422e-05 OPERON4_Y39A1A.15_cnt-2_WBGene00000566  NONE
WBGene00000566 III + 10663611 10672848 nhr25T4 0 8 nhr25T0 6 0 7.04422e-05 OPERON4_Y39A1A.15_cnt-2_WBGene00000566  NONE
WBGene00000566 III + 10667690 10672848 cnd1T1 10 1 cnd1T4 0 8 3.91774e-05 OPERON4_Y39A1A.15_cnt-2_WBGene00000566  NONE
WBGene00000566 III + 10667690 10672848 cnd1T4 0 8 cnd1T1 10 1 3.91774e-05 OPERON4_Y39A1A.15_cnt-2_WBGene00000566  NONE
WBGene00000566 III + 10667690 10672848 end1T1 11 4 end1T4 2 19 4.13431e-05 OPERON4_Y39A1A.15_cnt-2_WBGene00000566  NONE
WBGene00000566 III + 10667690 10672848 end1T4 2 19 end1T1 11 4 4.13431e-05 OPERON4_Y39A1A.15_cnt-2_WBGene00000566  NONE
WBGene00000566 III + 10667690 10672848 pha4T0 10 5 pha4T4 0 33 5.07585e-07 OPERON4_Y39A1A.15_cnt-2_WBGene00000566  YES
WBGene00000566 III + 10667690 10672848 pha4T1 9 3 pha4T4 0 33 1.92369e-07 OPERON4_Y39A1A.15_cnt-2_WBGene00000566  YES
WBGene00000566 III + 10667690 10672848 pha4T4 0 33 pha4T0 10 5 5.07585e-07 OPERON4_Y39A1A.15_cnt-2_WBGene00000566  YES
WBGene00000566 III + 10667690 10672848 pha4T4 0 33 pha4T1 9 3 1.92369e-07 OPERON4_Y39A1A.15_cnt-2_WBGene00000566  YES
WBGene00000763 IV - 14793620 14796324 ceh32T2 17 0 end1T2 0 11 7.12075e-09 OPERON1_Y57G11C.11_coq-3_WBGene00000763  NONE
WBGene00000763 IV - 14793620 14796324 ceh32T2 17 0 hlh1T2 0 12 2.87252e-09 OPERON1_Y57G11C.11_coq-3_WBGene00000763  NONE
WBGene00000763 IV - 14793620 14796324 ceh32T2 17 0 pha4T2 10 25 2.35846e-07 OPERON1_Y57G11C.11_coq-3_WBGene00000763  YES
WBGene00000763 IV - 14793620 14796324 ceh32T3 27 0 end1T3 0 11 1.17586e-10 OPERON1_Y57G11C.11_coq-3_WBGene00000763  NONE
WBGene00000763 IV - 14793620 14796324 ceh32T3 27 0 hlh1T3 7 14 5.42744e-07 OPERON1_Y57G11C.11_coq-3_WBGene00000763  NONE
WBGene00000763 IV - 14793620 14796324 ceh32T3 27 0 pha4T3 13 25 3.4819e-08 OPERON1_Y57G11C.11_coq-3_WBGene00000763  YES
WBGene00000763 IV - 14793620 14796324 ceh32T4 16 0 end1T4 8 19 1.2627e-06 OPERON1_Y57G11C.11_coq-3_WBGene00000763  NONE
WBGene00000763 IV - 14793620 14796324 ceh32T4 16 0 hlh1T4 6 16 3.49049e-06 OPERON1_Y57G11C.11_coq-3_WBGene00000763  NONE
WBGene00000763 IV - 14793620 14796324 cnd1T2 32 6 end1T2 0 11 8.76166e-08 OPERON1_Y57G11C.11_coq-3_WBGene00000763  NONE
WBGene00000763 IV - 14793620 14796324 cnd1T2 32 6 hlh1T2 0 12 3.04902e-08 OPERON1_Y57G11C.11_coq-3_WBGene00000763  NONE
WBGene00000763 IV - 14793620 14796324 cnd1T2 32 6 pha4T2 10 25 5.33475e-07 OPERON1_Y57G11C.11_coq-3_WBGene00000763  NONE
WBGene00000763 IV - 14793620 14796324 cnd1T3 43 15 end1T3 0 11 1.67239e-06 OPERON1_Y57G11C.11_coq-3_WBGene00000763  NONE
WBGene00000763 IV - 14793620 14796324 cnd1T3 43 15 pha4T3 13 25 5.45278e-05 OPERON1_Y57G11C.11_coq-3_WBGene00000763  NONE
WBGene00000763 IV - 14793620 14796324 cnd1T4 38 13 end1T4 8 19 7.22824e-05 OPERON1_Y57G11C.11_coq-3_WBGene00000763  NONE
WBGene00000763 IV - 14793620 14796324 end1T2 0 11 ceh32T2 17 0 7.12075e-09 OPERON1_Y57G11C.11_coq-3_WBGene00000763  NONE
WBGene00000763 IV - 14793620 14796324 end1T2 0 11 cnd1T2 32 6 8.76166e-08 OPERON1_Y57G11C.11_coq-3_WBGene00000763  NONE
WBGene00000763 IV - 14793620 14796324 end1T3 0 11 ceh32T3 27 0 1.17586e-10 OPERON1_Y57G11C.11_coq-3_WBGene00000763  NONE
WBGene00000763 IV - 14793620 14796324 end1T3 0 11 cnd1T3 43 15 1.67239e-06 OPERON1_Y57G11C.11_coq-3_WBGene00000763  NONE
WBGene00000763 IV - 14793620 14796324 end1T3 0 11 nhr25T3 11 3 2.06696e-05 OPERON1_Y57G11C.11_coq-3_WBGene00000763  NONE
WBGene00000763 IV - 14793620 14796324 end1T3 0 11 tbx37T3 18 6 1.23096e-05 OPERON1_Y57G11C.11_coq-3_WBGene00000763  NONE
WBGene00000763 IV - 14793620 14796324 end1T4 8 19 ceh32T4 16 0 1.2627e-06 OPERON1_Y57G11C.11_coq-3_WBGene00000763  NONE
WBGene00000763 IV - 14793620 14796324 end1T4 8 19 cnd1T4 38 13 7.22824e-05 OPERON1_Y57G11C.11_coq-3_WBGene00000763  NONE
WBGene00000763 IV - 14793620 14796324 end1T4 8 19 tbx37T4 25 6 4.09916e-05 OPERON1_Y57G11C.11_coq-3_WBGene00000763  NONE
WBGene00000763 IV - 14793620 14796324 hlh1T2 0 12 ceh32T2 17 0 2.87252e-09 OPERON1_Y57G11C.11_coq-3_WBGene00000763  NONE
WBGene00000763 IV - 14793620 14796324 hlh1T2 0 12 cnd1T2 32 6 3.04902e-08 OPERON1_Y57G11C.11_coq-3_WBGene00000763  NONE
WBGene00000763 IV - 14793620 14796324 hlh1T3 7 14 ceh32T3 27 0 5.42744e-07 OPERON1_Y57G11C.11_coq-3_WBGene00000763  NONE
WBGene00000763 IV - 14793620 14796324 hlh1T4 6 16 ceh32T4 16 0 3.49049e-06 OPERON1_Y57G11C.11_coq-3_WBGene00000763  NONE
WBGene00000763 IV - 14793620 14796324 hlh1T4 6 16 tbx37T4 25 6 5.14891e-05 OPERON1_Y57G11C.11_coq-3_WBGene00000763  NONE
WBGene00000763 IV - 14793620 14796324 nhr25T3 11 3 end1T3 0 11 2.06696e-05 OPERON1_Y57G11C.11_coq-3_WBGene00000763  NONE
WBGene00000763 IV - 14793620 14796324 pha4T2 10 25 ceh32T2 17 0 2.35846e-07 OPERON1_Y57G11C.11_coq-3_WBGene00000763  NONE
WBGene00000763 IV - 14793620 14796324 pha4T2 10 25 cnd1T2 32 6 5.33475e-07 OPERON1_Y57G11C.11_coq-3_WBGene00000763  NONE
WBGene00000763 IV - 14793620 14796324 pha4T3 13 25 ceh32T3 27 0 3.4819e-08 OPERON1_Y57G11C.11_coq-3_WBGene00000763  NONE
WBGene00000763 IV - 14793620 14796324 pha4T3 13 25 cnd1T3 43 15 5.45278e-05 OPERON1_Y57G11C.11_coq-3_WBGene00000763  NONE
WBGene00000763 IV - 14793620 14796324 tbx37T3 18 6 end1T3 0 11 1.23096e-05 OPERON1_Y57G11C.11_coq-3_WBGene00000763  NONE
WBGene00000774 III - 13268883 13268893 end1T1 31 0 nhr25T1 0 4 3.96337e-06 OPERON0_F56A8.6_cpf-2_WBGene00000774  YES
WBGene00000774 III - 13268883 13268893 nhr25T1 0 4 end1T1 31 0 3.96337e-06 OPERON0_F56A8.6_cpf-2_WBGene00000774  NONE
WBGene00000774 III - 13268883 13268893 nhr25T1 0 4 pha4T1 48 0 7.51008e-07 OPERON0_F56A8.6_cpf-2_WBGene00000774  NONE
WBGene00000774 III - 13268883 13268893 pha4T1 48 0 nhr25T1 0 4 7.51008e-07 OPERON0_F56A8.6_cpf-2_WBGene00000774  YES
WBGene00000776 V - 16595346 16595355 end1T0 410 0 nhr25T0 0 4 1.62342e-10 OPERON0_T03E6.7_cpl-1_WBGene00000776  YES
WBGene00000776 V - 16595346 16595355 end1T2 452 0 hlh1T2 18 12 7.08375e-10 OPERON0_T03E6.7_cpl-1_WBGene00000776  YES
WBGene00000776 V - 16595346 16595355 end1T2 452 0 nhr25T2 0 2 2.61421e-06 OPERON0_T03E6.7_cpl-1_WBGene00000776  YES
WBGene00000776 V - 16595346 16595355 end1T2 452 0 tbx37T2 0 2 2.61421e-06 OPERON0_T03E6.7_cpl-1_WBGene00000776  NONE
WBGene00000776 V - 16595346 16595355 end1T3 973 2 hlh1T3 46 37 5.10739e-26 OPERON0_T03E6.7_cpl-1_WBGene00000776  YES
WBGene00000776 V - 16595346 16595355 end1T4 855 0 hlh1T4 101 43 1.33738e-18 OPERON0_T03E6.7_cpl-1_WBGene00000776  YES
WBGene00000776 V - 16595346 16595355 end1T4 855 0 nhr25T4 0 4 8.60229e-12 OPERON0_T03E6.7_cpl-1_WBGene00000776  YES
WBGene00000776 V - 16595346 16595355 hlh1T2 18 12 end1T2 452 0 7.08375e-10 OPERON0_T03E6.7_cpl-1_WBGene00000776  NONE
WBGene00000776 V - 16595346 16595355 hlh1T3 46 37 end1T3 973 2 5.10739e-26 OPERON0_T03E6.7_cpl-1_WBGene00000776  NONE
WBGene00000776 V - 16595346 16595355 hlh1T4 101 43 end1T4 855 0 1.33738e-18 OPERON0_T03E6.7_cpl-1_WBGene00000776  NONE
WBGene00000776 V - 16595346 16595355 nhr25T0 0 4 end1T0 410 0 1.62342e-10 OPERON0_T03E6.7_cpl-1_WBGene00000776  NONE
WBGene00000776 V - 16595346 16595355 nhr25T2 0 2 end1T2 452 0 2.61421e-06 OPERON0_T03E6.7_cpl-1_WBGene00000776  NONE
WBGene00000776 V - 16595346 16595355 nhr25T4 0 4 end1T4 855 0 8.60229e-12 OPERON0_T03E6.7_cpl-1_WBGene00000776  NONE
WBGene00000776 V - 16595346 16595355 nhr25T4 0 4 pha4T4 31 0 3.96337e-06 OPERON0_T03E6.7_cpl-1_WBGene00000776  NONE
WBGene00000776 V - 16595346 16595355 pha4T4 31 0 nhr25T4 0 4 3.96337e-06 OPERON0_T03E6.7_cpl-1_WBGene00000776  NONE
WBGene00000776 V - 16595346 16595355 tbx37T2 0 2 end1T2 452 0 2.61421e-06 OPERON0_T03E6.7_cpl-1_WBGene00000776  NONE
WBGene00000802 V - 6100391 6100510 end1T2 5 0 tbx37T2 0 10 7.13641e-05 OPERON0_Y38A10A.5_crt-1_WBGene00000802  NONE
WBGene00000802 V - 6100391 6100510 tbx37T2 0 10 end1T2 5 0 7.13641e-05 OPERON0_Y38A10A.5_crt-1_WBGene00000802  NONE
WBGene00000802 V - 6100391 6100542 ceh32T2 0 16 end1T2 5 0 9.86653e-06 OPERON0_Y38A10A.5_crt-1_WBGene00000802  NONE
WBGene00000802 V - 6100391 6100542 cnd1T2 0 68 end1T2 5 0 1.21011e-08 OPERON0_Y38A10A.5_crt-1_WBGene00000802  YES
WBGene00000802 V - 6100391 6100542 end1T0 0 44 end1T2 5 0 9.70867e-08 OPERON0_Y38A10A.5_crt-1_WBGene00000802  NONE
WBGene00000802 V - 6100391 6100542 end1T1 0 11 end1T2 5 0 4.83332e-05 OPERON0_Y38A10A.5_crt-1_WBGene00000802  NONE
WBGene00000802 V - 6100391 6100542 end1T2 5 0 ceh32T2 0 16 9.86653e-06 OPERON0_Y38A10A.5_crt-1_WBGene00000802  NONE
WBGene00000802 V - 6100391 6100542 end1T2 5 0 cnd1T2 0 68 1.21011e-08 OPERON0_Y38A10A.5_crt-1_WBGene00000802  NONE
WBGene00000802 V - 6100391 6100542 end1T2 5 0 end1T0 0 44 9.70867e-08 OPERON0_Y38A10A.5_crt-1_WBGene00000802  NONE
WBGene00000802 V - 6100391 6100542 end1T2 5 0 end1T1 0 11 4.83332e-05 OPERON0_Y38A10A.5_crt-1_WBGene00000802  NONE
WBGene00000802 V - 6100391 6100542 end1T2 5 0 end1T3 6 117 4.00139e-07 OPERON0_Y38A10A.5_crt-1_WBGene00000802  NONE
WBGene00000802 V - 6100391 6100542 end1T2 5 0 hlh1T2 0 173 1.26489e-10 OPERON0_Y38A10A.5_crt-1_WBGene00000802  NONE
WBGene00000802 V - 6100391 6100542 end1T2 5 0 nhr25T2 0 143 3.22941e-10 OPERON0_Y38A10A.5_crt-1_WBGene00000802  NONE
WBGene00000802 V - 6100391 6100542 end1T2 5 0 pha4T2 0 15 1.30503e-05 OPERON0_Y38A10A.5_crt-1_WBGene00000802  NONE
WBGene00000802 V - 6100391 6100542 end1T2 5 0 tbx37T2 0 195 7.0081e-11 OPERON0_Y38A10A.5_crt-1_WBGene00000802  NONE
WBGene00000802 V - 6100391 6100542 end1T3 6 117 end1T2 5 0 4.00139e-07 OPERON0_Y38A10A.5_crt-1_WBGene00000802  NONE
WBGene00000802 V - 6100391 6100542 hlh1T2 0 173 end1T2 5 0 1.26489e-10 OPERON0_Y38A10A.5_crt-1_WBGene00000802  NONE
WBGene00000802 V - 6100391 6100542 nhr25T2 0 143 end1T2 5 0 3.22941e-10 OPERON0_Y38A10A.5_crt-1_WBGene00000802  NONE
WBGene00000802 V - 6100391 6100542 pha4T2 0 15 end1T2 5 0 1.30503e-05 OPERON0_Y38A10A.5_crt-1_WBGene00000802  NONE
WBGene00000802 V - 6100391 6100542 tbx37T2 0 195 end1T2 5 0 7.0081e-11 OPERON0_Y38A10A.5_crt-1_WBGene00000802  NONE
WBGene00000802 V - 6100510 6100538 end1T0 0 16 nhr25T0 4 0 4.5036e-05 OPERON0_Y38A10A.5_crt-1_WBGene00000802  NONE
WBGene00000802 V - 6100510 6100538 end1T0 0 16 tbx37T0 9 3 1.16303e-05 OPERON0_Y38A10A.5_crt-1_WBGene00000802  NONE
WBGene00000802 V - 6100510 6100538 nhr25T0 4 0 end1T0 0 16 4.5036e-05 OPERON0_Y38A10A.5_crt-1_WBGene00000802  NONE
WBGene00000802 V - 6100510 6100538 tbx37T0 9 3 end1T0 0 16 1.16303e-05 OPERON0_Y38A10A.5_crt-1_WBGene00000802  NONE
WBGene00000802 V - 6100538 6100510 end1T0 16 0 nhr25T0 0 4 4.5036e-05 OPERON0_Y38A10A.5_crt-1_WBGene00000802  NONE
WBGene00000802 V - 6100538 6100510 end1T0 16 0 tbx37T0 3 9 1.16303e-05 OPERON0_Y38A10A.5_crt-1_WBGene00000802  NONE
WBGene00000802 V - 6100538 6100510 nhr25T0 0 4 end1T0 16 0 4.5036e-05 OPERON0_Y38A10A.5_crt-1_WBGene00000802  NONE
WBGene00000802 V - 6100538 6100510 tbx37T0 3 9 end1T0 16 0 1.16303e-05 OPERON0_Y38A10A.5_crt-1_WBGene00000802  NONE
WBGene00000802 V - 6100538 6100542 ceh32T0 0 28 pha4T0 3 0 5.24291e-05 OPERON0_Y38A10A.5_crt-1_WBGene00000802  NONE
WBGene00000802 V - 6100538 6100542 ceh32T1 0 29 pha4T1 7 6 9.07046e-05 OPERON0_Y38A10A.5_crt-1_WBGene00000802  NONE
WBGene00000802 V - 6100538 6100542 ceh32T3 0 30 pha4T3 10 6 7.08335e-06 OPERON0_Y38A10A.5_crt-1_WBGene00000802  NONE
WBGene00000802 V - 6100538 6100542 cnd1T0 0 59 pha4T0 3 0 6.07161e-06 OPERON0_Y38A10A.5_crt-1_WBGene00000802  YES
WBGene00000802 V - 6100538 6100542 cnd1T1 0 53 pha4T1 7 6 1.19957e-05 OPERON0_Y38A10A.5_crt-1_WBGene00000802  YES
WBGene00000802 V - 6100538 6100542 cnd1T2 0 68 end1T2 3 0 4.005e-06 OPERON0_Y38A10A.5_crt-1_WBGene00000802  YES
WBGene00000802 V - 6100538 6100542 cnd1T3 0 102 pha4T3 10 6 7.11289e-10 OPERON0_Y38A10A.5_crt-1_WBGene00000802  YES
WBGene00000802 V - 6100538 6100542 end1T0 16 44 hlh1T0 17 453 4.87545e-06 OPERON0_Y38A10A.5_crt-1_WBGene00000802  NONE
WBGene00000802 V - 6100538 6100542 end1T0 16 44 nhr25T0 0 299 6.06602e-07 OPERON0_Y38A10A.5_crt-1_WBGene00000802  NONE
WBGene00000802 V - 6100538 6100542 end1T0 16 44 tbx37T0 3 150 2.26533e-05 OPERON0_Y38A10A.5_crt-1_WBGene00000802  NONE
WBGene00000802 V - 6100538 6100542 end1T1 6 11 nhr25T1 0 223 9.07432e-06 OPERON0_Y38A10A.5_crt-1_WBGene00000802  NONE
WBGene00000802 V - 6100538 6100542 end1T1 6 11 tbx37T1 0 178 1.71803e-05 OPERON0_Y38A10A.5_crt-1_WBGene00000802  NONE
WBGene00000802 V - 6100538 6100542 end1T2 3 0 cnd1T2 0 68 4.005e-06 OPERON0_Y38A10A.5_crt-1_WBGene00000802  NONE
WBGene00000802 V - 6100538 6100542 end1T2 3 0 end1T3 7 117 9.70531e-05 OPERON0_Y38A10A.5_crt-1_WBGene00000802  NONE
WBGene00000802 V - 6100538 6100542 end1T2 3 0 hlh1T2 6 173 2.12849e-05 OPERON0_Y38A10A.5_crt-1_WBGene00000802  NONE
WBGene00000802 V - 6100538 6100542 end1T2 3 0 nhr25T2 7 143 5.3487e-05 OPERON0_Y38A10A.5_crt-1_WBGene00000802  NONE
WBGene00000802 V - 6100538 6100542 end1T2 3 0 tbx37T2 7 195 2.13016e-05 OPERON0_Y38A10A.5_crt-1_WBGene00000802  NONE
WBGene00000802 V - 6100538 6100542 end1T3 7 117 end1T2 3 0 9.70531e-05 OPERON0_Y38A10A.5_crt-1_WBGene00000802  NONE
WBGene00000802 V - 6100538 6100542 end1T3 7 117 end1T4 12 17 5.35772e-05 OPERON0_Y38A10A.5_crt-1_WBGene00000802  NONE
WBGene00000802 V - 6100538 6100542 end1T3 7 117 pha4T3 10 6 3.64061e-07 OPERON0_Y38A10A.5_crt-1_WBGene00000802  NONE
WBGene00000802 V - 6100538 6100542 end1T4 12 17 end1T3 7 117 5.35772e-05 OPERON0_Y38A10A.5_crt-1_WBGene00000802  NONE
WBGene00000802 V - 6100538 6100542 end1T4 12 17 hlh1T4 4 120 3.54382e-06 OPERON0_Y38A10A.5_crt-1_WBGene00000802  NONE
WBGene00000802 V - 6100538 6100542 end1T4 12 17 nhr25T4 0 57 7.21017e-06 OPERON0_Y38A10A.5_crt-1_WBGene00000802  NONE
WBGene00000802 V - 6100538 6100542 end1T4 12 17 tbx37T4 4 163 4.76777e-07 OPERON0_Y38A10A.5_crt-1_WBGene00000802  NONE
WBGene00000802 V - 6100538 6100542 hlh1T0 17 453 end1T0 16 44 4.87545e-06 OPERON0_Y38A10A.5_crt-1_WBGene00000802  NONE
WBGene00000802 V - 6100538 6100542 hlh1T0 17 453 pha4T0 3 0 1.63026e-05 OPERON0_Y38A10A.5_crt-1_WBGene00000802  NONE
WBGene00000802 V - 6100538 6100542 hlh1T1 16 317 pha4T1 7 6 3.8026e-06 OPERON0_Y38A10A.5_crt-1_WBGene00000802  NONE
WBGene00000802 V - 6100538 6100542 hlh1T2 6 173 end1T2 3 0 2.12849e-05 OPERON0_Y38A10A.5_crt-1_WBGene00000802  NONE
WBGene00000802 V - 6100538 6100542 hlh1T3 8 183 pha4T3 10 6 4.31383e-08 OPERON0_Y38A10A.5_crt-1_WBGene00000802  NONE
WBGene00000802 V - 6100538 6100542 hlh1T4 4 120 end1T4 12 17 3.54382e-06 OPERON0_Y38A10A.5_crt-1_WBGene00000802  NONE
WBGene00000802 V - 6100538 6100542 nhr25T0 0 299 end1T0 16 44 6.06602e-07 OPERON0_Y38A10A.5_crt-1_WBGene00000802  NONE
WBGene00000802 V - 6100538 6100542 nhr25T0 0 299 pha4T0 3 0 4.95363e-08 OPERON0_Y38A10A.5_crt-1_WBGene00000802  NONE
WBGene00000802 V - 6100538 6100542 nhr25T1 0 223 end1T1 6 11 9.07432e-06 OPERON0_Y38A10A.5_crt-1_WBGene00000802  NONE
WBGene00000802 V - 6100538 6100542 nhr25T1 0 223 pha4T1 7 6 5.76298e-08 OPERON0_Y38A10A.5_crt-1_WBGene00000802  NONE
WBGene00000802 V - 6100538 6100542 nhr25T2 7 143 end1T2 3 0 5.3487e-05 OPERON0_Y38A10A.5_crt-1_WBGene00000802  NONE
WBGene00000802 V - 6100538 6100542 nhr25T3 0 93 pha4T3 10 6 1.33051e-09 OPERON0_Y38A10A.5_crt-1_WBGene00000802  NONE
WBGene00000802 V - 6100538 6100542 nhr25T4 0 57 end1T4 12 17 7.21017e-06 OPERON0_Y38A10A.5_crt-1_WBGene00000802  NONE
WBGene00000802 V - 6100538 6100542 pha4T0 3 0 cnd1T0 0 59 6.07161e-06 OPERON0_Y38A10A.5_crt-1_WBGene00000802  NONE
WBGene00000802 V - 6100538 6100542 pha4T0 3 0 hlh1T0 17 453 1.63026e-05 OPERON0_Y38A10A.5_crt-1_WBGene00000802  NONE
WBGene00000802 V - 6100538 6100542 pha4T0 3 0 nhr25T0 0 299 4.95363e-08 OPERON0_Y38A10A.5_crt-1_WBGene00000802  NONE
WBGene00000802 V - 6100538 6100542 pha4T0 3 0 tbx37T0 3 150 7.73727e-06 OPERON0_Y38A10A.5_crt-1_WBGene00000802  NONE
WBGene00000802 V - 6100538 6100542 pha4T1 7 6 ceh32T1 0 29 9.07046e-05 OPERON0_Y38A10A.5_crt-1_WBGene00000802  NONE
WBGene00000802 V - 6100538 6100542 pha4T1 7 6 cnd1T1 0 53 1.19957e-05 OPERON0_Y38A10A.5_crt-1_WBGene00000802  NONE
WBGene00000802 V - 6100538 6100542 pha4T1 7 6 hlh1T1 16 317 3.8026e-06 OPERON0_Y38A10A.5_crt-1_WBGene00000802  NONE
WBGene00000802 V - 6100538 6100542 pha4T1 7 6 nhr25T1 0 223 5.76298e-08 OPERON0_Y38A10A.5_crt-1_WBGene00000802  NONE
WBGene00000802 V - 6100538 6100542 pha4T1 7 6 tbx37T1 0 178 1.37181e-07 OPERON0_Y38A10A.5_crt-1_WBGene00000802  NONE
WBGene00000802 V - 6100538 6100542 pha4T3 10 6 ceh32T3 0 30 7.08335e-06 OPERON0_Y38A10A.5_crt-1_WBGene00000802  NONE
WBGene00000802 V - 6100538 6100542 pha4T3 10 6 cnd1T3 0 102 7.11289e-10 OPERON0_Y38A10A.5_crt-1_WBGene00000802  NONE
WBGene00000802 V - 6100538 6100542 pha4T3 10 6 end1T3 7 117 3.64061e-07 OPERON0_Y38A10A.5_crt-1_WBGene00000802  NONE
WBGene00000802 V - 6100538 6100542 pha4T3 10 6 hlh1T3 8 183 4.31383e-08 OPERON0_Y38A10A.5_crt-1_WBGene00000802  NONE
WBGene00000802 V - 6100538 6100542 pha4T3 10 6 nhr25T3 0 93 1.33051e-09 OPERON0_Y38A10A.5_crt-1_WBGene00000802  NONE
WBGene00000802 V - 6100538 6100542 pha4T3 10 6 tbx37T3 0 182 1.32217e-11 OPERON0_Y38A10A.5_crt-1_WBGene00000802  NONE
WBGene00000802 V - 6100538 6100542 tbx37T0 3 150 end1T0 16 44 2.26533e-05 OPERON0_Y38A10A.5_crt-1_WBGene00000802  NONE
WBGene00000802 V - 6100538 6100542 tbx37T0 3 150 pha4T0 3 0 7.73727e-06 OPERON0_Y38A10A.5_crt-1_WBGene00000802  NONE
WBGene00000802 V - 6100538 6100542 tbx37T1 0 178 end1T1 6 11 1.71803e-05 OPERON0_Y38A10A.5_crt-1_WBGene00000802  NONE
WBGene00000802 V - 6100538 6100542 tbx37T1 0 178 pha4T1 7 6 1.37181e-07 OPERON0_Y38A10A.5_crt-1_WBGene00000802  NONE
WBGene00000802 V - 6100538 6100542 tbx37T2 7 195 end1T2 3 0 2.13016e-05 OPERON0_Y38A10A.5_crt-1_WBGene00000802  NONE
WBGene00000802 V - 6100538 6100542 tbx37T3 0 182 pha4T3 10 6 1.32217e-11 OPERON0_Y38A10A.5_crt-1_WBGene00000802  NONE
WBGene00000812 I + 71838 71847 ceh32T0 3 0 pha4T0 0 23 9.15775e-05 OPERON1_Y48G1C.2_csk-1_WBGene00000812  NONE
WBGene00000812 I + 71838 71847 cnd1T2 10 7 cnd1T3 0 20 5.14821e-05 OPERON1_Y48G1C.2_csk-1_WBGene00000812  NONE
WBGene00000812 I + 71838 71847 cnd1T2 10 7 pha4T2 0 32 5.43297e-06 OPERON1_Y48G1C.2_csk-1_WBGene00000812  NONE
WBGene00000812 I + 71838 71847 cnd1T3 0 20 cnd1T2 10 7 5.14821e-05 OPERON1_Y48G1C.2_csk-1_WBGene00000812  NONE
WBGene00000812 I + 71838 71847 end1T0 0 17 nhr25T0 8 0 1.56261e-07 OPERON1_Y48G1C.2_csk-1_WBGene00000812  NONE
WBGene00000812 I + 71838 71847 hlh1T0 3 15 nhr25T0 8 0 2.34471e-05 OPERON1_Y48G1C.2_csk-1_WBGene00000812  NONE
WBGene00000812 I + 71838 71847 nhr25T0 8 0 end1T0 0 17 1.56261e-07 OPERON1_Y48G1C.2_csk-1_WBGene00000812  NONE
WBGene00000812 I + 71838 71847 nhr25T0 8 0 hlh1T0 3 15 2.34471e-05 OPERON1_Y48G1C.2_csk-1_WBGene00000812  NONE
WBGene00000812 I + 71838 71847 nhr25T0 8 0 pha4T0 0 23 2.05233e-08 OPERON1_Y48G1C.2_csk-1_WBGene00000812  NONE
WBGene00000812 I + 71838 71847 nhr25T0 8 0 tbx37T0 2 12 3.56268e-05 OPERON1_Y48G1C.2_csk-1_WBGene00000812  NONE
WBGene00000812 I + 71838 71847 nhr25T1 5 3 pha4T1 0 33 6.36412e-05 OPERON1_Y48G1C.2_csk-1_WBGene00000812  NONE
WBGene00000812 I + 71838 71847 nhr25T2 7 4 pha4T2 0 32 9.47189e-06 OPERON1_Y48G1C.2_csk-1_WBGene00000812  NONE
WBGene00000812 I + 71838 71847 pha4T0 0 23 nhr25T0 8 0 2.05233e-08 OPERON1_Y48G1C.2_csk-1_WBGene00000812  NONE
WBGene00000812 I + 71838 71847 pha4T1 0 33 nhr25T1 5 3 6.36412e-05 OPERON1_Y48G1C.2_csk-1_WBGene00000812  NONE
WBGene00000812 I + 71838 71847 pha4T2 0 32 cnd1T2 10 7 5.43297e-06 OPERON1_Y48G1C.2_csk-1_WBGene00000812  NONE
WBGene00000812 I + 71838 71847 pha4T2 0 32 nhr25T2 7 4 9.47189e-06 OPERON1_Y48G1C.2_csk-1_WBGene00000812  NONE
WBGene00000812 I + 71838 71847 tbx37T0 2 12 nhr25T0 8 0 3.56268e-05 OPERON1_Y48G1C.2_csk-1_WBGene00000812  NONE
WBGene00000868 V + 15395690 15395699 hlh1T1 39 19 hlh1T3 1 11 8.6964e-05 OPERON0_T06E6.2_cyb-3_WBGene00000868  NONE
WBGene00000868 V + 15395690 15395699 hlh1T3 1 11 hlh1T1 39 19 8.6964e-05 OPERON0_T06E6.2_cyb-3_WBGene00000868  NONE
WBGene00000868 V + 15395690 15395705 cnd1T0 18 0 pha4T0 0 7 3.64831e-07 OPERON0_T06E6.2_cyb-3_WBGene00000868  NONE
WBGene00000868 V + 15395690 15395705 end1T0 0 3 hlh1T0 72 1 1.35447e-05 OPERON0_T06E6.2_cyb-3_WBGene00000868  NONE
WBGene00000868 V + 15395690 15395705 end1T0 0 3 nhr25T0 26 0 6.47314e-05 OPERON0_T06E6.2_cyb-3_WBGene00000868  NONE
WBGene00000868 V + 15395690 15395705 hlh1T0 72 1 end1T0 0 3 1.35447e-05 OPERON0_T06E6.2_cyb-3_WBGene00000868  NONE
WBGene00000868 V + 15395690 15395705 hlh1T0 72 1 pha4T0 0 7 4.30882e-10 OPERON0_T06E6.2_cyb-3_WBGene00000868  NONE
WBGene00000868 V + 15395690 15395705 nhr25T0 26 0 end1T0 0 3 6.47314e-05 OPERON0_T06E6.2_cyb-3_WBGene00000868  NONE
WBGene00000868 V + 15395690 15395705 nhr25T0 26 0 pha4T0 0 7 3.92674e-08 OPERON0_T06E6.2_cyb-3_WBGene00000868  NONE
WBGene00000868 V + 15395690 15395705 pha4T0 0 7 cnd1T0 18 0 3.64831e-07 OPERON0_T06E6.2_cyb-3_WBGene00000868  NONE
WBGene00000868 V + 15395690 15395705 pha4T0 0 7 hlh1T0 72 1 4.30882e-10 OPERON0_T06E6.2_cyb-3_WBGene00000868  NONE
WBGene00000868 V + 15395690 15395705 pha4T0 0 7 nhr25T0 26 0 3.92674e-08 OPERON0_T06E6.2_cyb-3_WBGene00000868  NONE
WBGene00000868 V + 15395690 15395705 pha4T0 0 7 tbx37T0 48 3 9.4672e-08 OPERON0_T06E6.2_cyb-3_WBGene00000868  NONE
WBGene00000868 V + 15395690 15395705 tbx37T0 48 3 pha4T0 0 7 9.4672e-08 OPERON0_T06E6.2_cyb-3_WBGene00000868  NONE
WBGene00000868 V + 15395699 15395705 end1T0 0 3 hlh1T0 44 1 5.71381e-05 OPERON0_T06E6.2_cyb-3_WBGene00000868  NONE
WBGene00000868 V + 15395699 15395705 end1T0 0 3 nhr25T0 24 0 8.12103e-05 OPERON0_T06E6.2_cyb-3_WBGene00000868  NONE
WBGene00000868 V + 15395699 15395705 hlh1T0 44 1 end1T0 0 3 5.71381e-05 OPERON0_T06E6.2_cyb-3_WBGene00000868  NONE
WBGene00000868 V + 15395699 15395705 hlh1T0 44 1 pha4T0 0 7 1.10957e-08 OPERON0_T06E6.2_cyb-3_WBGene00000868  NONE
WBGene00000868 V + 15395699 15395705 nhr25T0 24 0 end1T0 0 3 8.12103e-05 OPERON0_T06E6.2_cyb-3_WBGene00000868  NONE
WBGene00000868 V + 15395699 15395705 nhr25T0 24 0 pha4T0 0 7 6.4349e-08 OPERON0_T06E6.2_cyb-3_WBGene00000868  NONE
WBGene00000868 V + 15395699 15395705 pha4T0 0 7 hlh1T0 44 1 1.10957e-08 OPERON0_T06E6.2_cyb-3_WBGene00000868  NONE
WBGene00000868 V + 15395699 15395705 pha4T0 0 7 nhr25T0 24 0 6.4349e-08 OPERON0_T06E6.2_cyb-3_WBGene00000868  NONE
WBGene00000868 V + 15395699 15395705 pha4T0 0 7 tbx37T0 35 3 4.98657e-07 OPERON0_T06E6.2_cyb-3_WBGene00000868  NONE
WBGene00000868 V + 15395699 15395705 tbx37T0 35 3 pha4T0 0 7 4.98657e-07 OPERON0_T06E6.2_cyb-3_WBGene00000868  NONE
WBGene00000889 IV - 17116657 17116666 cnd1T4 1 9 hlh1T4 20 4 3.69692e-05 OPERON2_Y116A8C.34_cyn-13_WBGene00000889  NONE
WBGene00000889 IV - 17116657 17116666 hlh1T0 13 26 hlh1T4 20 4 6.35439e-05 OPERON2_Y116A8C.34_cyn-13_WBGene00000889  NONE
WBGene00000889 IV - 17116657 17116666 hlh1T4 20 4 cnd1T4 1 9 3.69692e-05 OPERON2_Y116A8C.34_cyn-13_WBGene00000889  NONE
WBGene00000889 IV - 17116657 17116666 hlh1T4 20 4 hlh1T0 13 26 6.35439e-05 OPERON2_Y116A8C.34_cyn-13_WBGene00000889  NONE
WBGene00000899 X - 820731 825473 ceh32T4 4 0 pha4T4 0 20 2.01264e-05 OPERON0_F25E2.5_daf-3_WBGene00000899  NONE
WBGene00000899 X - 820731 825473 cnd1T2 5 0 pha4T2 0 10 7.13641e-05 OPERON0_F25E2.5_daf-3_WBGene00000899  NONE
WBGene00000899 X - 820731 825473 cnd1T3 11 0 end1T3 0 8 2.41947e-06 OPERON0_F25E2.5_daf-3_WBGene00000899  NONE
WBGene00000899 X - 820731 825473 cnd1T3 11 0 hlh1T3 0 5 4.83332e-05 OPERON0_F25E2.5_daf-3_WBGene00000899  NONE
WBGene00000899 X - 820731 825473 cnd1T3 11 0 pha4T3 0 14 3.56954e-08 OPERON0_F25E2.5_daf-3_WBGene00000899  NONE
WBGene00000899 X - 820731 825473 cnd1T4 17 4 end1T4 0 10 5.24168e-06 OPERON0_F25E2.5_daf-3_WBGene00000899  NONE
WBGene00000899 X - 820731 825473 cnd1T4 17 4 hlh1T4 0 8 2.66595e-05 OPERON0_F25E2.5_daf-3_WBGene00000899  NONE
WBGene00000899 X - 820731 825473 cnd1T4 17 4 pha4T4 0 20 1.18841e-08 OPERON0_F25E2.5_daf-3_WBGene00000899  NONE
WBGene00000899 X - 820731 825473 end1T3 0 8 cnd1T3 11 0 2.41947e-06 OPERON0_F25E2.5_daf-3_WBGene00000899  NONE
WBGene00000899 X - 820731 825473 end1T4 0 10 cnd1T4 17 4 5.24168e-06 OPERON0_F25E2.5_daf-3_WBGene00000899  NONE
WBGene00000899 X - 820731 825473 hlh1T3 0 5 cnd1T3 11 0 4.83332e-05 OPERON0_F25E2.5_daf-3_WBGene00000899  NONE
WBGene00000899 X - 820731 825473 hlh1T4 0 8 cnd1T4 17 4 2.66595e-05 OPERON0_F25E2.5_daf-3_WBGene00000899  NONE
WBGene00000899 X - 820731 825473 pha4T2 0 10 cnd1T2 5 0 7.13641e-05 OPERON0_F25E2.5_daf-3_WBGene00000899  NONE
WBGene00000899 X - 820731 825473 pha4T3 0 14 cnd1T3 11 0 3.56954e-08 OPERON0_F25E2.5_daf-3_WBGene00000899  NONE
WBGene00000899 X - 820731 825473 pha4T3 0 14 tbx37T3 4 0 7.2298e-05 OPERON0_F25E2.5_daf-3_WBGene00000899  NONE
WBGene00000899 X - 820731 825473 pha4T4 0 20 ceh32T4 4 0 2.01264e-05 OPERON0_F25E2.5_daf-3_WBGene00000899  NONE
WBGene00000899 X - 820731 825473 pha4T4 0 20 cnd1T4 17 4 1.18841e-08 OPERON0_F25E2.5_daf-3_WBGene00000899  NONE
WBGene00000899 X - 820731 825473 tbx37T3 4 0 pha4T3 0 14 7.2298e-05 OPERON0_F25E2.5_daf-3_WBGene00000899  NONE
WBGene00000912 I + 10762770 10771442 cnd1T0 0 8 end1T0 14 2 1.40346e-05 OPERON0_R13H8.1_daf-16_WBGene00000912  NONE
WBGene00000912 I + 10762770 10771442 cnd1T3 0 20 end1T3 7 2 6.14445e-06 OPERON0_R13H8.1_daf-16_WBGene00000912  NONE
WBGene00000912 I + 10762770 10771442 end1T0 14 2 cnd1T0 0 8 1.40346e-05 OPERON0_R13H8.1_daf-16_WBGene00000912  YES
WBGene00000912 I + 10762770 10771442 end1T0 14 2 hlh1T0 1 12 7.75333e-06 OPERON0_R13H8.1_daf-16_WBGene00000912  YES
WBGene00000912 I + 10762770 10771442 end1T3 7 2 cnd1T3 0 20 6.14445e-06 OPERON0_R13H8.1_daf-16_WBGene00000912  YES
WBGene00000912 I + 10762770 10771442 end1T3 7 2 hlh1T3 0 14 3.75396e-05 OPERON0_R13H8.1_daf-16_WBGene00000912  YES
WBGene00000912 I + 10762770 10771442 end1T3 7 2 pha4T3 0 27 1.23366e-06 OPERON0_R13H8.1_daf-16_WBGene00000912  YES
WBGene00000912 I + 10762770 10771442 end1T3 7 2 tbx37T3 0 14 3.75396e-05 OPERON0_R13H8.1_daf-16_WBGene00000912  YES
WBGene00000912 I + 10762770 10771442 hlh1T0 1 12 end1T0 14 2 7.75333e-06 OPERON0_R13H8.1_daf-16_WBGene00000912  NONE
WBGene00000912 I + 10762770 10771442 hlh1T3 0 14 end1T3 7 2 3.75396e-05 OPERON0_R13H8.1_daf-16_WBGene00000912  NONE
WBGene00000912 I + 10762770 10771442 pha4T3 0 27 end1T3 7 2 1.23366e-06 OPERON0_R13H8.1_daf-16_WBGene00000912  NONE
WBGene00000912 I + 10762770 10771442 tbx37T3 0 14 end1T3 7 2 3.75396e-05 OPERON0_R13H8.1_daf-16_WBGene00000912  NONE
WBGene00000959 X - 4497369 4504394 end1T3 16 0 hlh1T3 0 4 4.5036e-05 OPERON0_F46H6.2_dgk-2_WBGene00000959  NONE
WBGene00000959 X - 4497369 4504394 end1T4 23 0 hlh1T4 0 4 1.20547e-05 OPERON0_F46H6.2_dgk-2_WBGene00000959  NONE
WBGene00000959 X - 4497369 4504394 hlh1T3 0 4 end1T3 16 0 4.5036e-05 OPERON0_F46H6.2_dgk-2_WBGene00000959  NONE
WBGene00000959 X - 4497369 4504394 hlh1T4 0 4 end1T4 23 0 1.20547e-05 OPERON0_F46H6.2_dgk-2_WBGene00000959  NONE
WBGene00000959 X - 4497369 4504394 hlh1T4 0 4 pha4T4 30 0 4.48317e-06 OPERON0_F46H6.2_dgk-2_WBGene00000959  NONE
WBGene00000959 X - 4497369 4504394 pha4T4 30 0 hlh1T4 0 4 4.48317e-06 OPERON0_F46H6.2_dgk-2_WBGene00000959  NONE
WBGene00000987 V - 19946622 19946629 cnd1T2 0 6 hlh1T2 10 0 2.52923e-05 OPERON2_Y60A3A.10_dhs-24_WBGene00000987  NONE
WBGene00000987 V - 19946622 19946629 hlh1T2 10 0 cnd1T2 0 6 2.52923e-05 OPERON2_Y60A3A.10_dhs-24_WBGene00000987  NONE
WBGene00000987 V - 19946622 19946629 hlh1T2 10 0 hlh1T4 0 7 9.95529e-06 OPERON2_Y60A3A.10_dhs-24_WBGene00000987  NONE
WBGene00000987 V - 19946622 19946629 hlh1T4 0 7 hlh1T2 10 0 9.95529e-06 OPERON2_Y60A3A.10_dhs-24_WBGene00000987  NONE
WBGene00000995 II - 10064508 10074441 ceh32T3 0 8 cnd1T3 6 0 7.04422e-05 OPERON0_C18D1.1_die-1_WBGene00000995  NONE
WBGene00000995 II - 10064508 10074441 cnd1T3 6 0 ceh32T3 0 8 7.04422e-05 OPERON0_C18D1.1_die-1_WBGene00000995  NONE
WBGene00000995 II - 10064508 10074441 cnd1T3 6 0 end1T3 0 30 9.02919e-08 OPERON0_C18D1.1_die-1_WBGene00000995  NONE
WBGene00000995 II - 10064508 10074441 cnd1T3 6 0 hlh1T3 0 41 1.60116e-08 OPERON0_C18D1.1_die-1_WBGene00000995  NONE
WBGene00000995 II - 10064508 10074441 cnd1T3 6 0 pha4T3 0 72 6.50829e-10 OPERON0_C18D1.1_die-1_WBGene00000995  NONE
WBGene00000995 II - 10064508 10074441 cnd1T3 6 0 tbx37T3 2 23 1.07118e-05 OPERON0_C18D1.1_die-1_WBGene00000995  NONE
WBGene00000995 II - 10064508 10074441 end1T0 0 112 nhr25T0 13 12 2.53888e-09 OPERON0_C18D1.1_die-1_WBGene00000995  NONE
WBGene00000995 II - 10064508 10074441 end1T0 0 112 tbx37T0 12 18 4.22584e-07 OPERON0_C18D1.1_die-1_WBGene00000995  NONE
WBGene00000995 II - 10064508 10074441 end1T1 0 142 nhr25T1 6 3 1.5073e-07 OPERON0_C18D1.1_die-1_WBGene00000995  NONE
WBGene00000995 II - 10064508 10074441 end1T1 0 142 tbx37T1 14 30 5.12873e-06 OPERON0_C18D1.1_die-1_WBGene00000995  NONE
WBGene00000995 II - 10064508 10074441 end1T3 0 30 cnd1T3 6 0 9.02919e-08 OPERON0_C18D1.1_die-1_WBGene00000995  NONE
WBGene00000995 II - 10064508 10074441 hlh1T1 0 80 nhr25T1 6 3 1.35058e-06 OPERON0_C18D1.1_die-1_WBGene00000995  NONE
WBGene00000995 II - 10064508 10074441 hlh1T1 0 80 tbx37T1 14 30 3.1478e-05 OPERON0_C18D1.1_die-1_WBGene00000995  NONE
WBGene00000995 II - 10064508 10074441 hlh1T3 0 41 cnd1T3 6 0 1.60116e-08 OPERON0_C18D1.1_die-1_WBGene00000995  NONE
WBGene00000995 II - 10064508 10074441 nhr25T0 13 12 end1T0 0 112 2.53888e-09 OPERON0_C18D1.1_die-1_WBGene00000995  NONE
WBGene00000995 II - 10064508 10074441 nhr25T0 13 12 pha4T0 0 57 1.70327e-07 OPERON0_C18D1.1_die-1_WBGene00000995  NONE
WBGene00000995 II - 10064508 10074441 nhr25T1 6 3 end1T1 0 142 1.5073e-07 OPERON0_C18D1.1_die-1_WBGene00000995  NONE
WBGene00000995 II - 10064508 10074441 nhr25T1 6 3 hlh1T1 0 80 1.35058e-06 OPERON0_C18D1.1_die-1_WBGene00000995  NONE
WBGene00000995 II - 10064508 10074441 nhr25T1 6 3 pha4T1 0 80 1.35058e-06 OPERON0_C18D1.1_die-1_WBGene00000995  NONE
WBGene00000995 II - 10064508 10074441 pha4T0 0 57 nhr25T0 13 12 1.70327e-07 OPERON0_C18D1.1_die-1_WBGene00000995  NONE
WBGene00000995 II - 10064508 10074441 pha4T0 0 57 tbx37T0 12 18 1.3e-05 OPERON0_C18D1.1_die-1_WBGene00000995  NONE
WBGene00000995 II - 10064508 10074441 pha4T1 0 80 nhr25T1 6 3 1.35058e-06 OPERON0_C18D1.1_die-1_WBGene00000995  NONE
WBGene00000995 II - 10064508 10074441 pha4T1 0 80 tbx37T1 14 30 3.1478e-05 OPERON0_C18D1.1_die-1_WBGene00000995  NONE
WBGene00000995 II - 10064508 10074441 pha4T3 0 72 cnd1T3 6 0 6.50829e-10 OPERON0_C18D1.1_die-1_WBGene00000995  NONE
WBGene00000995 II - 10064508 10074441 tbx37T0 12 18 end1T0 0 112 4.22584e-07 OPERON0_C18D1.1_die-1_WBGene00000995  NONE
WBGene00000995 II - 10064508 10074441 tbx37T0 12 18 pha4T0 0 57 1.3e-05 OPERON0_C18D1.1_die-1_WBGene00000995  NONE
WBGene00000995 II - 10064508 10074441 tbx37T1 14 30 end1T1 0 142 5.12873e-06 OPERON0_C18D1.1_die-1_WBGene00000995  NONE
WBGene00000995 II - 10064508 10074441 tbx37T1 14 30 hlh1T1 0 80 3.1478e-05 OPERON0_C18D1.1_die-1_WBGene00000995  NONE
WBGene00000995 II - 10064508 10074441 tbx37T1 14 30 pha4T1 0 80 3.1478e-05 OPERON0_C18D1.1_die-1_WBGene00000995  NONE
WBGene00000995 II - 10064508 10074441 tbx37T3 2 23 cnd1T3 6 0 1.07118e-05 OPERON0_C18D1.1_die-1_WBGene00000995  NONE
WBGene00000996 IV - 7552874 7552985 cnd1T2 5 1 nhr25T2 0 17 3.85915e-05 OPERON3_F49E8.5_dif-1_WBGene00000996  NONE
WBGene00000996 IV - 7552874 7552985 end1T0 4 0 nhr25T0 0 19 2.42559e-05 OPERON3_F49E8.5_dif-1_WBGene00000996  NONE
WBGene00000996 IV - 7552874 7552985 end1T1 6 0 nhr25T1 0 24 3.02231e-07 OPERON3_F49E8.5_dif-1_WBGene00000996  NONE
WBGene00000996 IV - 7552874 7552985 nhr25T0 0 19 end1T0 4 0 2.42559e-05 OPERON3_F49E8.5_dif-1_WBGene00000996  NONE
WBGene00000996 IV - 7552874 7552985 nhr25T0 0 19 pha4T0 4 0 2.42559e-05 OPERON3_F49E8.5_dif-1_WBGene00000996  NONE
WBGene00000996 IV - 7552874 7552985 nhr25T1 0 24 end1T1 6 0 3.02231e-07 OPERON3_F49E8.5_dif-1_WBGene00000996  NONE
WBGene00000996 IV - 7552874 7552985 nhr25T1 0 24 pha4T1 5 0 1.62319e-06 OPERON3_F49E8.5_dif-1_WBGene00000996  NONE
WBGene00000996 IV - 7552874 7552985 nhr25T2 0 17 cnd1T2 5 1 3.85915e-05 OPERON3_F49E8.5_dif-1_WBGene00000996  NONE
WBGene00000996 IV - 7552874 7552985 nhr25T2 0 17 pha4T2 7 0 5.10793e-07 OPERON3_F49E8.5_dif-1_WBGene00000996  NONE
WBGene00000996 IV - 7552874 7552985 nhr25T3 0 10 pha4T3 11 0 4.8833e-07 OPERON3_F49E8.5_dif-1_WBGene00000996  NONE
WBGene00000996 IV - 7552874 7552985 pha4T0 4 0 nhr25T0 0 19 2.42559e-05 OPERON3_F49E8.5_dif-1_WBGene00000996  NONE
WBGene00000996 IV - 7552874 7552985 pha4T1 5 0 nhr25T1 0 24 1.62319e-06 OPERON3_F49E8.5_dif-1_WBGene00000996  NONE
WBGene00000996 IV - 7552874 7552985 pha4T2 7 0 nhr25T2 0 17 5.10793e-07 OPERON3_F49E8.5_dif-1_WBGene00000996  NONE
WBGene00000996 IV - 7552874 7552985 pha4T3 11 0 nhr25T3 0 10 4.8833e-07 OPERON3_F49E8.5_dif-1_WBGene00000996  NONE
WBGene00001038 II - 9619243 9624176 end1T4 103 108 tbx37T4 31 7 9.90521e-05 OPERON0_T15H9.7_dnj-20_WBGene00001038  NONE
WBGene00001038 II - 9619243 9624176 hlh1T0 0 15 hlh1T4 15 6 7.47689e-06 OPERON0_T15H9.7_dnj-20_WBGene00001038  NONE
WBGene00001038 II - 9619243 9624176 hlh1T0 0 15 nhr25T0 22 11 9.11208e-06 OPERON0_T15H9.7_dnj-20_WBGene00001038  NONE
WBGene00001038 II - 9619243 9624176 hlh1T1 0 13 hlh1T4 15 6 2.4835e-05 OPERON0_T15H9.7_dnj-20_WBGene00001038  NONE
WBGene00001038 II - 9619243 9624176 hlh1T1 0 13 nhr25T1 23 10 5.00011e-06 OPERON0_T15H9.7_dnj-20_WBGene00001038  NONE
WBGene00001038 II - 9619243 9624176 hlh1T4 15 6 hlh1T0 0 15 7.47689e-06 OPERON0_T15H9.7_dnj-20_WBGene00001038  NONE
WBGene00001038 II - 9619243 9624176 hlh1T4 15 6 hlh1T1 0 13 2.4835e-05 OPERON0_T15H9.7_dnj-20_WBGene00001038  NONE
WBGene00001038 II - 9619243 9624176 nhr25T0 22 11 hlh1T0 0 15 9.11208e-06 OPERON0_T15H9.7_dnj-20_WBGene00001038  NONE
WBGene00001038 II - 9619243 9624176 nhr25T1 23 10 hlh1T1 0 13 4.98559e-06 OPERON0_T15H9.7_dnj-20_WBGene00001038  NONE
WBGene00001038 II - 9619243 9624176 pha4T0 5 20 pha4T4 50 27 4.3542e-05 OPERON0_T15H9.7_dnj-20_WBGene00001038  NONE
WBGene00001038 II - 9619243 9624176 pha4T4 50 27 pha4T0 5 20 4.3542e-05 OPERON0_T15H9.7_dnj-20_WBGene00001038  NONE
WBGene00001169 X + 7823654 7823822 cnd1T0 12 0 end1T0 3 13 3.37201e-06 OPERON0_R03G5.1_eef-1A.2_WBGene00001169  NONE
WBGene00001169 X + 7823654 7823822 cnd1T1 26 0 end1T1 6 15 4.1514e-08 OPERON0_R03G5.1_eef-1A.2_WBGene00001169  NONE
WBGene00001169 X + 7823654 7823822 cnd1T2 14 0 pha4T2 0 6 4.94425e-06 OPERON0_R03G5.1_eef-1A.2_WBGene00001169  NONE
WBGene00001169 X + 7823654 7823822 cnd1T3 28 0 end1T3 5 14 7.60611e-08 OPERON0_R03G5.1_eef-1A.2_WBGene00001169  NONE
WBGene00001169 X + 7823654 7823822 cnd1T4 15 2 end1T4 2 11 3.9147e-05 OPERON0_R03G5.1_eef-1A.2_WBGene00001169  NONE
WBGene00001169 X + 7823654 7823822 end1T0 3 13 cnd1T0 12 0 3.37201e-06 OPERON0_R03G5.1_eef-1A.2_WBGene00001169  YES
WBGene00001169 X + 7823654 7823822 end1T0 3 13 end1T2 40 12 2.06877e-05 OPERON0_R03G5.1_eef-1A.2_WBGene00001169  NONE
WBGene00001169 X + 7823654 7823822 end1T0 3 13 hlh1T0 247 11 5.69252e-14 OPERON0_R03G5.1_eef-1A.2_WBGene00001169  NONE
WBGene00001169 X + 7823654 7823822 end1T0 3 13 nhr25T0 237 9 2.30296e-14 OPERON0_R03G5.1_eef-1A.2_WBGene00001169  YES
WBGene00001169 X + 7823654 7823822 end1T0 3 13 tbx37T0 66 0 1.01818e-12 OPERON0_R03G5.1_eef-1A.2_WBGene00001169  YES
WBGene00001169 X + 7823654 7823822 end1T1 6 15 cnd1T1 26 0 4.1514e-08 OPERON0_R03G5.1_eef-1A.2_WBGene00001169  YES
WBGene00001169 X + 7823654 7823822 end1T1 6 15 end1T2 40 12 7.31078e-05 OPERON0_R03G5.1_eef-1A.2_WBGene00001169  NONE
WBGene00001169 X + 7823654 7823822 end1T1 6 15 hlh1T1 233 8 3.58322e-14 OPERON0_R03G5.1_eef-1A.2_WBGene00001169  NONE
WBGene00001169 X + 7823654 7823822 end1T1 6 15 nhr25T1 165 4 7.14348e-14 OPERON0_R03G5.1_eef-1A.2_WBGene00001169  YES
WBGene00001169 X + 7823654 7823822 end1T1 6 15 tbx37T1 113 0 5.89513e-14 OPERON0_R03G5.1_eef-1A.2_WBGene00001169  YES
WBGene00001169 X + 7823654 7823822 end1T2 40 12 end1T0 3 13 2.06877e-05 OPERON0_R03G5.1_eef-1A.2_WBGene00001169  NONE
WBGene00001169 X + 7823654 7823822 end1T2 40 12 end1T1 6 15 7.31078e-05 OPERON0_R03G5.1_eef-1A.2_WBGene00001169  NONE
WBGene00001169 X + 7823654 7823822 end1T2 40 12 end1T3 5 14 7.57541e-05 OPERON0_R03G5.1_eef-1A.2_WBGene00001169  NONE
WBGene00001169 X + 7823654 7823822 end1T2 40 12 end1T4 2 11 2.50468e-05 OPERON0_R03G5.1_eef-1A.2_WBGene00001169  NONE
WBGene00001169 X + 7823654 7823822 end1T3 5 14 cnd1T3 28 0 7.60611e-08 OPERON0_R03G5.1_eef-1A.2_WBGene00001169  YES
WBGene00001169 X + 7823654 7823822 end1T3 5 14 end1T2 40 12 7.57541e-05 OPERON0_R03G5.1_eef-1A.2_WBGene00001169  NONE
WBGene00001169 X + 7823654 7823822 end1T3 5 14 hlh1T3 117 33 5.43658e-06 OPERON0_R03G5.1_eef-1A.2_WBGene00001169  NONE
WBGene00001169 X + 7823654 7823822 end1T3 5 14 nhr25T3 63 2 8.62518e-10 OPERON0_R03G5.1_eef-1A.2_WBGene00001169  YES
WBGene00001169 X + 7823654 7823822 end1T3 5 14 tbx37T3 148 3 1.17902e-13 OPERON0_R03G5.1_eef-1A.2_WBGene00001169  YES
WBGene00001169 X + 7823654 7823822 end1T4 2 11 cnd1T4 15 2 3.9147e-05 OPERON0_R03G5.1_eef-1A.2_WBGene00001169  YES
WBGene00001169 X + 7823654 7823822 end1T4 2 11 end1T2 40 12 2.50468e-05 OPERON0_R03G5.1_eef-1A.2_WBGene00001169  NONE
WBGene00001169 X + 7823654 7823822 end1T4 2 11 hlh1T4 77 22 6.46709e-06 OPERON0_R03G5.1_eef-1A.2_WBGene00001169  NONE
WBGene00001169 X + 7823654 7823822 end1T4 2 11 nhr25T4 79 3 6.47168e-11 OPERON0_R03G5.1_eef-1A.2_WBGene00001169  YES
WBGene00001169 X + 7823654 7823822 end1T4 2 11 tbx37T4 142 0 1.23796e-15 OPERON0_R03G5.1_eef-1A.2_WBGene00001169  YES
WBGene00001169 X + 7823654 7823822 hlh1T0 247 11 end1T0 3 13 5.69252e-14 OPERON0_R03G5.1_eef-1A.2_WBGene00001169  NONE
WBGene00001169 X + 7823654 7823822 hlh1T0 247 11 hlh1T3 117 33 3.57653e-05 OPERON0_R03G5.1_eef-1A.2_WBGene00001169  NONE
WBGene00001169 X + 7823654 7823822 hlh1T1 233 8 end1T1 6 15 3.58322e-14 OPERON0_R03G5.1_eef-1A.2_WBGene00001169  NONE
WBGene00001169 X + 7823654 7823822 hlh1T1 233 8 hlh1T3 117 33 3.09764e-05 OPERON0_R03G5.1_eef-1A.2_WBGene00001169  NONE
WBGene00001169 X + 7823654 7823822 hlh1T2 146 17 pha4T2 0 6 7.23377e-07 OPERON0_R03G5.1_eef-1A.2_WBGene00001169  NONE
WBGene00001169 X + 7823654 7823822 hlh1T3 117 33 end1T3 5 14 5.43658e-06 OPERON0_R03G5.1_eef-1A.2_WBGene00001169  NONE
WBGene00001169 X + 7823654 7823822 hlh1T3 117 33 hlh1T0 247 11 3.57653e-05 OPERON0_R03G5.1_eef-1A.2_WBGene00001169  NONE
WBGene00001169 X + 7823654 7823822 hlh1T3 117 33 hlh1T1 233 8 3.09764e-05 OPERON0_R03G5.1_eef-1A.2_WBGene00001169  NONE
WBGene00001169 X + 7823654 7823822 hlh1T3 117 33 tbx37T3 148 3 5.48986e-05 OPERON0_R03G5.1_eef-1A.2_WBGene00001169  NONE
WBGene00001169 X + 7823654 7823822 hlh1T4 77 22 end1T4 2 11 6.46709e-06 OPERON0_R03G5.1_eef-1A.2_WBGene00001169  NONE
WBGene00001169 X + 7823654 7823822 hlh1T4 77 22 tbx37T4 142 0 1.50337e-05 OPERON0_R03G5.1_eef-1A.2_WBGene00001169  NONE
WBGene00001169 X + 7823654 7823822 nhr25T0 237 9 end1T0 3 13 2.30296e-14 OPERON0_R03G5.1_eef-1A.2_WBGene00001169  NONE
WBGene00001169 X + 7823654 7823822 nhr25T1 165 4 end1T1 6 15 7.14348e-14 OPERON0_R03G5.1_eef-1A.2_WBGene00001169  NONE
WBGene00001169 X + 7823654 7823822 nhr25T2 123 6 pha4T2 0 6 2.67914e-08 OPERON0_R03G5.1_eef-1A.2_WBGene00001169  NONE
WBGene00001169 X + 7823654 7823822 nhr25T3 63 2 end1T3 5 14 8.62518e-10 OPERON0_R03G5.1_eef-1A.2_WBGene00001169  NONE
WBGene00001169 X + 7823654 7823822 nhr25T4 79 3 end1T4 2 11 6.47168e-11 OPERON0_R03G5.1_eef-1A.2_WBGene00001169  NONE
WBGene00001169 X + 7823654 7823822 nhr25T4 79 3 pha4T4 1 6 2.01992e-07 OPERON0_R03G5.1_eef-1A.2_WBGene00001169  NONE
WBGene00001169 X + 7823654 7823822 pha4T1 0 2 tbx37T1 113 0 4.16337e-05 OPERON0_R03G5.1_eef-1A.2_WBGene00001169  NONE
WBGene00001169 X + 7823654 7823822 pha4T2 0 6 cnd1T2 14 0 4.94425e-06 OPERON0_R03G5.1_eef-1A.2_WBGene00001169  YES
WBGene00001169 X + 7823654 7823822 pha4T2 0 6 hlh1T2 146 17 7.23377e-07 OPERON0_R03G5.1_eef-1A.2_WBGene00001169  NONE
WBGene00001169 X + 7823654 7823822 pha4T2 0 6 nhr25T2 123 6 2.67914e-08 OPERON0_R03G5.1_eef-1A.2_WBGene00001169  YES
WBGene00001169 X + 7823654 7823822 pha4T2 0 6 tbx37T2 140 3 1.13705e-09 OPERON0_R03G5.1_eef-1A.2_WBGene00001169  NONE
WBGene00001169 X + 7823654 7823822 pha4T3 4 5 tbx37T3 148 3 2.08872e-05 OPERON0_R03G5.1_eef-1A.2_WBGene00001169  NONE
WBGene00001169 X + 7823654 7823822 pha4T4 1 6 nhr25T4 79 3 2.01992e-07 OPERON0_R03G5.1_eef-1A.2_WBGene00001169  YES
WBGene00001169 X + 7823654 7823822 pha4T4 1 6 tbx37T4 142 0 8.8987e-11 OPERON0_R03G5.1_eef-1A.2_WBGene00001169  NONE
WBGene00001169 X + 7823654 7823822 tbx37T0 66 0 end1T0 3 13 1.01818e-12 OPERON0_R03G5.1_eef-1A.2_WBGene00001169  NONE
WBGene00001169 X + 7823654 7823822 tbx37T1 113 0 end1T1 6 15 5.89513e-14 OPERON0_R03G5.1_eef-1A.2_WBGene00001169  NONE
WBGene00001169 X + 7823654 7823822 tbx37T1 113 0 pha4T1 0 2 4.16337e-05 OPERON0_R03G5.1_eef-1A.2_WBGene00001169  NONE
WBGene00001169 X + 7823654 7823822 tbx37T2 140 3 pha4T2 0 6 1.13705e-09 OPERON0_R03G5.1_eef-1A.2_WBGene00001169  NONE
WBGene00001169 X + 7823654 7823822 tbx37T3 148 3 end1T3 5 14 1.17902e-13 OPERON0_R03G5.1_eef-1A.2_WBGene00001169  NONE
WBGene00001169 X + 7823654 7823822 tbx37T3 148 3 hlh1T3 117 33 5.48986e-05 OPERON0_R03G5.1_eef-1A.2_WBGene00001169  NONE
WBGene00001169 X + 7823654 7823822 tbx37T3 148 3 pha4T3 4 5 2.08872e-05 OPERON0_R03G5.1_eef-1A.2_WBGene00001169  NONE
WBGene00001169 X + 7823659 7823822 end1T0 0 13 hlh1T0 40 11 8.23512e-08 OPERON0_R03G5.1_eef-1A.2_WBGene00001169  NONE
WBGene00001169 X + 7823659 7823822 end1T1 0 15 hlh1T1 38 8 1.81428e-09 OPERON0_R03G5.1_eef-1A.2_WBGene00001169  NONE
WBGene00001169 X + 7823659 7823822 end1T1 0 15 nhr25T1 11 4 1.33752e-05 OPERON0_R03G5.1_eef-1A.2_WBGene00001169  YES
WBGene00001169 X + 7823659 7823822 end1T1 0 15 tbx37T1 7 0 1.05622e-06 OPERON0_R03G5.1_eef-1A.2_WBGene00001169  YES
WBGene00001169 X + 7823659 7823822 end1T2 0 12 nhr25T2 14 6 5.11656e-05 OPERON0_R03G5.1_eef-1A.2_WBGene00001169  YES
WBGene00001169 X + 7823659 7823822 end1T2 0 12 tbx37T2 20 3 1.03034e-07 OPERON0_R03G5.1_eef-1A.2_WBGene00001169  YES
WBGene00001169 X + 7823659 7823822 end1T3 0 14 nhr25T3 9 2 5.86876e-06 OPERON0_R03G5.1_eef-1A.2_WBGene00001169  YES
WBGene00001169 X + 7823659 7823822 end1T3 0 14 tbx37T3 11 3 4.50357e-06 OPERON0_R03G5.1_eef-1A.2_WBGene00001169  YES
WBGene00001169 X + 7823659 7823822 end1T4 0 11 tbx37T4 6 0 1.60915e-05 OPERON0_R03G5.1_eef-1A.2_WBGene00001169  YES
WBGene00001169 X + 7823659 7823822 hlh1T0 40 11 end1T0 0 13 8.23512e-08 OPERON0_R03G5.1_eef-1A.2_WBGene00001169  NONE
WBGene00001169 X + 7823659 7823822 hlh1T0 40 11 hlh1T3 21 33 2.78864e-05 OPERON0_R03G5.1_eef-1A.2_WBGene00001169  NONE
WBGene00001169 X + 7823659 7823822 hlh1T1 38 8 end1T1 0 15 1.81428e-09 OPERON0_R03G5.1_eef-1A.2_WBGene00001169  NONE
WBGene00001169 X + 7823659 7823822 hlh1T1 38 8 hlh1T3 21 33 4.61213e-06 OPERON0_R03G5.1_eef-1A.2_WBGene00001169  NONE
WBGene00001169 X + 7823659 7823822 hlh1T3 21 33 hlh1T0 40 11 2.78864e-05 OPERON0_R03G5.1_eef-1A.2_WBGene00001169  NONE
WBGene00001169 X + 7823659 7823822 hlh1T3 21 33 hlh1T1 38 8 4.61213e-06 OPERON0_R03G5.1_eef-1A.2_WBGene00001169  NONE
WBGene00001169 X + 7823659 7823822 nhr25T1 11 4 end1T1 0 15 1.33752e-05 OPERON0_R03G5.1_eef-1A.2_WBGene00001169  NONE
WBGene00001169 X + 7823659 7823822 nhr25T2 14 6 end1T2 0 12 5.11656e-05 OPERON0_R03G5.1_eef-1A.2_WBGene00001169  NONE
WBGene00001169 X + 7823659 7823822 nhr25T3 9 2 end1T3 0 14 5.86876e-06 OPERON0_R03G5.1_eef-1A.2_WBGene00001169  NONE
WBGene00001169 X + 7823659 7823822 pha4T2 0 6 tbx37T2 20 3 4.19439e-05 OPERON0_R03G5.1_eef-1A.2_WBGene00001169  NONE
WBGene00001169 X + 7823659 7823822 tbx37T1 7 0 end1T1 0 15 1.05622e-06 OPERON0_R03G5.1_eef-1A.2_WBGene00001169  NONE
WBGene00001169 X + 7823659 7823822 tbx37T2 20 3 end1T2 0 12 1.03034e-07 OPERON0_R03G5.1_eef-1A.2_WBGene00001169  NONE
WBGene00001169 X + 7823659 7823822 tbx37T2 20 3 pha4T2 0 6 4.19439e-05 OPERON0_R03G5.1_eef-1A.2_WBGene00001169  NONE
WBGene00001169 X + 7823659 7823822 tbx37T3 11 3 end1T3 0 14 4.50357e-06 OPERON0_R03G5.1_eef-1A.2_WBGene00001169  NONE
WBGene00001303 V - 10897143 10897152 cnd1T1 0 9 end1T1 8 0 7.85721e-06 OPERON1_F32D8.6_emo-1_WBGene00001303  NONE
WBGene00001303 V - 10897143 10897152 cnd1T2 6 3 hlh1T2 0 32 3.80225e-05 OPERON1_F32D8.6_emo-1_WBGene00001303  NONE
WBGene00001303 V - 10897143 10897152 cnd1T2 6 3 nhr25T2 3 184 4.64239e-07 OPERON1_F32D8.6_emo-1_WBGene00001303  NONE
WBGene00001303 V - 10897143 10897152 cnd1T2 6 3 tbx37T2 0 39 1.89378e-05 OPERON1_F32D8.6_emo-1_WBGene00001303  NONE
WBGene00001303 V - 10897143 10897152 cnd1T4 6 4 nhr25T4 1 89 2.53376e-06 OPERON1_F32D8.6_emo-1_WBGene00001303  NONE
WBGene00001303 V - 10897143 10897152 cnd1T4 6 4 tbx37T4 0 32 3.44488e-05 OPERON1_F32D8.6_emo-1_WBGene00001303  NONE
WBGene00001303 V - 10897143 10897152 end1T1 8 0 cnd1T1 0 9 7.85721e-06 OPERON1_F32D8.6_emo-1_WBGene00001303  NONE
WBGene00001303 V - 10897143 10897152 end1T1 8 0 hlh1T1 2 40 1.82987e-08 OPERON1_F32D8.6_emo-1_WBGene00001303  NONE
WBGene00001303 V - 10897143 10897152 end1T1 8 0 nhr25T1 2 240 2.0149e-14 OPERON1_F32D8.6_emo-1_WBGene00001303  NONE
WBGene00001303 V - 10897143 10897152 end1T1 8 0 tbx37T1 0 44 2.01587e-10 OPERON1_F32D8.6_emo-1_WBGene00001303  NONE
WBGene00001303 V - 10897143 10897152 end1T3 2 0 nhr25T3 0 111 4.3144e-05 OPERON1_F32D8.6_emo-1_WBGene00001303  NONE
WBGene00001303 V - 10897143 10897152 hlh1T1 2 40 end1T1 8 0 1.82987e-08 OPERON1_F32D8.6_emo-1_WBGene00001303  NONE
WBGene00001303 V - 10897143 10897152 hlh1T2 0 32 cnd1T2 6 3 3.80225e-05 OPERON1_F32D8.6_emo-1_WBGene00001303  NONE
WBGene00001303 V - 10897143 10897152 hlh1T2 0 32 pha4T2 6 0 6.33767e-08 OPERON1_F32D8.6_emo-1_WBGene00001303  NONE
WBGene00001303 V - 10897143 10897152 nhr25T1 2 240 end1T1 8 0 2.0149e-14 OPERON1_F32D8.6_emo-1_WBGene00001303  YES
WBGene00001303 V - 10897143 10897152 nhr25T2 3 184 cnd1T2 6 3 4.64239e-07 OPERON1_F32D8.6_emo-1_WBGene00001303  NONE
WBGene00001303 V - 10897143 10897152 nhr25T2 3 184 pha4T2 6 0 2.27298e-10 OPERON1_F32D8.6_emo-1_WBGene00001303  NONE
WBGene00001303 V - 10897143 10897152 nhr25T3 0 111 end1T3 2 0 4.3144e-05 OPERON1_F32D8.6_emo-1_WBGene00001303  YES
WBGene00001303 V - 10897143 10897152 nhr25T4 1 89 cnd1T4 6 4 2.53376e-06 OPERON1_F32D8.6_emo-1_WBGene00001303  NONE
WBGene00001303 V - 10897143 10897152 pha4T2 6 0 hlh1T2 0 32 6.33767e-08 OPERON1_F32D8.6_emo-1_WBGene00001303  NONE
WBGene00001303 V - 10897143 10897152 pha4T2 6 0 nhr25T2 3 184 2.27298e-10 OPERON1_F32D8.6_emo-1_WBGene00001303  NONE
WBGene00001303 V - 10897143 10897152 pha4T2 6 0 tbx37T2 0 39 2.11765e-08 OPERON1_F32D8.6_emo-1_WBGene00001303  NONE
WBGene00001303 V - 10897143 10897152 tbx37T1 0 44 end1T1 8 0 2.01587e-10 OPERON1_F32D8.6_emo-1_WBGene00001303  NONE
WBGene00001303 V - 10897143 10897152 tbx37T2 0 39 cnd1T2 6 3 1.89378e-05 OPERON1_F32D8.6_emo-1_WBGene00001303  NONE
WBGene00001303 V - 10897143 10897152 tbx37T2 0 39 pha4T2 6 0 2.11765e-08 OPERON1_F32D8.6_emo-1_WBGene00001303  NONE
WBGene00001328 IV + 10666536 10666818 end1T0 7 0 hlh1T0 4 34 1.53922e-06 OPERON0_K08C7.3_epi-1_WBGene00001328  NONE
WBGene00001328 IV + 10666536 10666818 end1T1 8 0 hlh1T1 0 17 1.56261e-07 OPERON0_K08C7.3_epi-1_WBGene00001328  NONE
WBGene00001328 IV + 10666536 10666818 end1T4 5 0 hlh1T4 0 13 2.40551e-05 OPERON0_K08C7.3_epi-1_WBGene00001328  NONE
WBGene00001328 IV + 10666536 10666818 hlh1T0 4 34 end1T0 7 0 1.53922e-06 OPERON0_K08C7.3_epi-1_WBGene00001328  NONE
WBGene00001328 IV + 10666536 10666818 hlh1T1 0 17 end1T1 8 0 1.56261e-07 OPERON0_K08C7.3_epi-1_WBGene00001328  NONE
WBGene00001328 IV + 10666536 10666818 hlh1T4 0 13 end1T4 5 0 2.40551e-05 OPERON0_K08C7.3_epi-1_WBGene00001328  NONE
WBGene00001330 IV + 14879484 14879614 end1T3 0 12 tbx37T3 10 0 2.61139e-07 OPERON0_Y57G11C.24_eps-8_WBGene00001330  NONE
WBGene00001330 IV + 14879484 14879614 end1T4 0 16 tbx37T4 9 0 8.04641e-08 OPERON0_Y57G11C.24_eps-8_WBGene00001330  NONE
WBGene00001330 IV + 14879484 14879614 tbx37T3 10 0 end1T3 0 12 2.61139e-07 OPERON0_Y57G11C.24_eps-8_WBGene00001330  NONE
WBGene00001385 III - 9080908 9081180 hlh1T3 5 0 hlh1T4 0 11 4.83332e-05 OPERON0_F02A9.2_far-1_WBGene00001385 NONE
WBGene00001385 III - 9080908 9081180 hlh1T4 0 11 hlh1T3 5 0 4.83332e-05 OPERON0_F02A9.2_far-1_WBGene00001385 NONE
WBGene00001385 III - 9080908 9081188 cnd1T4 0 52 end1T4 3 0 8.78096e-06 OPERON0_F02A9.2_far-1_WBGene00001385 NONE
WBGene00001385 III - 9080908 9081188 end1T4 3 0 cnd1T4 0 52 8.78096e-06 OPERON0_F02A9.2_far-1_WBGene00001385 NONE
WBGene00001385 III - 9080908 9081188 end1T4 3 0 hlh1T4 0 274 6.42631e-08 OPERON0_F02A9.2_far-1_WBGene00001385 NONE
WBGene00001385 III - 9080908 9081188 end1T4 3 0 nhr25T4 0 33 3.27659e-05 OPERON0_F02A9.2_far-1_WBGene00001385 NONE
WBGene00001385 III - 9080908 9081188 end1T4 3 0 tbx37T4 0 38 2.18272e-05 OPERON0_F02A9.2_far-1_WBGene00001385 NONE
WBGene00001385 III - 9080908 9081188 hlh1T4 0 274 end1T4 3 0 6.42631e-08 OPERON0_F02A9.2_far-1_WBGene00001385 NONE
WBGene00001385 III - 9080908 9081188 nhr25T4 0 33 end1T4 3 0 3.27659e-05 OPERON0_F02A9.2_far-1_WBGene00001385 NONE
WBGene00001385 III - 9081172 9081180 hlh1T2 6 0 hlh1T4 0 11 1.60915e-05 OPERON0_F02A9.2_far-1_WBGene00001385 NONE
WBGene00001385 III - 9081172 9081180 hlh1T4 0 11 hlh1T2 6 0 1.60915e-05 OPERON0_F02A9.2_far-1_WBGene00001385 NONE
WBGene00001385 III - 9081180 9081172 hlh1T2 0 6 hlh1T4 11 0 1.60915e-05 OPERON0_F02A9.2_far-1_WBGene00001385 NONE
WBGene00001385 III - 9081180 9081172 hlh1T4 11 0 hlh1T2 0 6 1.60915e-05 OPERON0_F02A9.2_far-1_WBGene00001385 NONE
WBGene00001430 I - 3899351 3899820 end1T1 0 23 hlh1T1 118 155 2.87154e-05 OPERON0_C50F2.6_fkb-5_WBGene00001430  NONE
WBGene00001430 I - 3899351 3899820 end1T1 0 23 nhr25T1 47 55 2.63047e-05 OPERON0_C50F2.6_fkb-5_WBGene00001430  NONE
WBGene00001430 I - 3899351 3899820 end1T1 0 23 tbx37T1 18 19 6.30715e-05 OPERON0_C50F2.6_fkb-5_WBGene00001430  NONE
WBGene00001430 I - 3899351 3899820 hlh1T1 118 155 end1T1 0 23 2.87154e-05 OPERON0_C50F2.6_fkb-5_WBGene00001430  NONE
WBGene00001430 I - 3899351 3899820 nhr25T1 47 55 end1T1 0 23 2.63047e-05 OPERON0_C50F2.6_fkb-5_WBGene00001430  NONE
WBGene00001430 I - 3899351 3899820 tbx37T1 18 19 end1T1 0 23 6.30715e-05 OPERON0_C50F2.6_fkb-5_WBGene00001430  NONE
WBGene00001497 I - 6214423 6214586 ceh32T3 0 13 pha4T3 4 0 9.37282e-05 OPERON1_T08B2.9_fars-1_WBGene00001497  YES
WBGene00001497 I - 6214423 6214586 pha4T3 4 0 ceh32T3 0 13 9.37282e-05 OPERON1_T08B2.9_fars-1_WBGene00001497  NONE
WBGene00001497 I - 6214586 6214423 ceh32T3 13 0 pha4T3 0 4 9.37282e-05 OPERON1_T08B2.9_fars-1_WBGene00001497  YES
WBGene00001497 I - 6214586 6214423 pha4T3 0 4 ceh32T3 13 0 9.37282e-05 OPERON1_T08B2.9_fars-1_WBGene00001497  NONE
WBGene00001501 I - 3680797 3680927 end1T1 0 105 end1T2 13 18 8.73787e-07 OPERON0_D1037.3_ftn-2_WBGene00001501  NONE
WBGene00001501 I - 3680797 3680927 end1T1 0 105 end1T3 10 21 7.83038e-05 OPERON0_D1037.3_ftn-2_WBGene00001501  NONE
WBGene00001501 I - 3680797 3680927 end1T2 13 18 end1T1 0 105 8.73787e-07 OPERON0_D1037.3_ftn-2_WBGene00001501  NONE
WBGene00001501 I - 3680797 3680927 end1T2 13 18 nhr25T2 0 40 4.42238e-05 OPERON0_D1037.3_ftn-2_WBGene00001501  NONE
WBGene00001501 I - 3680797 3680927 end1T3 10 21 end1T1 0 105 7.83038e-05 OPERON0_D1037.3_ftn-2_WBGene00001501  NONE
WBGene00001501 I - 3680797 3680927 nhr25T2 0 40 end1T2 13 18 4.42238e-05 OPERON0_D1037.3_ftn-2_WBGene00001501  NONE
WBGene00001501 I - 3680797 3680935 end1T1 0 5 end1T3 10 0 7.13641e-05 OPERON0_D1037.3_ftn-2_WBGene00001501  NONE
WBGene00001501 I - 3680797 3680935 end1T3 10 0 end1T1 0 5 7.13641e-05 OPERON0_D1037.3_ftn-2_WBGene00001501  NONE
WBGene00001558 IV - 14792885 14792895 end1T2 17 0 hlh1T2 2 10 6.70447e-07 OPERON2_Y57G11C.10_gdi-1_WBGene00001558  NONE
WBGene00001558 IV - 14792885 14792895 end1T2 17 0 nhr25T2 0 4 3.6246e-05 OPERON2_Y57G11C.10_gdi-1_WBGene00001558  NONE
WBGene00001558 IV - 14792885 14792895 end1T4 31 0 nhr25T4 0 5 5.01385e-07 OPERON2_Y57G11C.10_gdi-1_WBGene00001558  NONE
WBGene00001558 IV - 14792885 14792895 end1T4 31 0 tbx37T4 9 10 3.90827e-05 OPERON2_Y57G11C.10_gdi-1_WBGene00001558  NONE
WBGene00001558 IV - 14792885 14792895 hlh1T2 2 10 end1T2 17 0 6.70447e-07 OPERON2_Y57G11C.10_gdi-1_WBGene00001558  YES
WBGene00001558 IV - 14792885 14792895 hlh1T2 2 10 pha4T2 22 0 1.0264e-07 OPERON2_Y57G11C.10_gdi-1_WBGene00001558  NONE
WBGene00001558 IV - 14792885 14792895 nhr25T2 0 4 end1T2 17 0 3.6246e-05 OPERON2_Y57G11C.10_gdi-1_WBGene00001558  NONE
WBGene00001558 IV - 14792885 14792895 nhr25T2 0 4 pha4T2 22 0 1.41981e-05 OPERON2_Y57G11C.10_gdi-1_WBGene00001558  NONE
WBGene00001558 IV - 14792885 14792895 nhr25T4 0 5 end1T4 31 0 5.01385e-07 OPERON2_Y57G11C.10_gdi-1_WBGene00001558  NONE
WBGene00001558 IV - 14792885 14792895 nhr25T4 0 5 pha4T4 20 0 3.68935e-06 OPERON2_Y57G11C.10_gdi-1_WBGene00001558  NONE
WBGene00001558 IV - 14792885 14792895 pha4T2 22 0 hlh1T2 2 10 1.0264e-07 OPERON2_Y57G11C.10_gdi-1_WBGene00001558  NONE
WBGene00001558 IV - 14792885 14792895 pha4T2 22 0 nhr25T2 0 4 1.41981e-05 OPERON2_Y57G11C.10_gdi-1_WBGene00001558  NONE
WBGene00001558 IV - 14792885 14792895 pha4T4 20 0 nhr25T4 0 5 3.68935e-06 OPERON2_Y57G11C.10_gdi-1_WBGene00001558  NONE
WBGene00001685 X - 3113341 3113350 end1T0 31 0 hlh1T0 17 27 1.86281e-08 OPERON3_K10B3.7_gpd-3_WBGene00001685  NONE
WBGene00001685 X - 3113341 3113350 end1T1 54 0 nhr25T1 0 3 7.8655e-06 OPERON3_K10B3.7_gpd-3_WBGene00001685  YES
WBGene00001685 X - 3113341 3113350 end1T4 41 0 nhr25T4 0 3 1.75218e-05 OPERON3_K10B3.7_gpd-3_WBGene00001685  YES
WBGene00001685 X - 3113341 3113350 hlh1T0 17 27 end1T0 31 0 1.86281e-08 OPERON3_K10B3.7_gpd-3_WBGene00001685  NONE
WBGene00001685 X - 3113341 3113350 hlh1T0 17 27 hlh1T1 44 14 8.42199e-05 OPERON3_K10B3.7_gpd-3_WBGene00001685  NONE
WBGene00001685 X - 3113341 3113350 hlh1T0 17 27 hlh1T3 72 27 8.61515e-05 OPERON3_K10B3.7_gpd-3_WBGene00001685  NONE
WBGene00001685 X - 3113341 3113350 hlh1T0 17 27 hlh1T4 127 40 2.76488e-06 OPERON3_K10B3.7_gpd-3_WBGene00001685  NONE
WBGene00001685 X - 3113341 3113350 hlh1T1 44 14 hlh1T0 17 27 8.42199e-05 OPERON3_K10B3.7_gpd-3_WBGene00001685  NONE
WBGene00001685 X - 3113341 3113350 hlh1T3 72 27 hlh1T0 17 27 8.61515e-05 OPERON3_K10B3.7_gpd-3_WBGene00001685  NONE
WBGene00001685 X - 3113341 3113350 hlh1T4 127 40 hlh1T0 17 27 2.76488e-06 OPERON3_K10B3.7_gpd-3_WBGene00001685  NONE
WBGene00001685 X - 3113341 3113350 nhr25T1 0 3 end1T1 54 0 7.8655e-06 OPERON3_K10B3.7_gpd-3_WBGene00001685  NONE
WBGene00001685 X - 3113341 3113350 nhr25T4 0 3 end1T4 41 0 1.75218e-05 OPERON3_K10B3.7_gpd-3_WBGene00001685  NONE
WBGene00001749 III + 9059325 9059331 end1T1 0 14 end1T3 23 12 9.0237e-06 OPERON2_R107.7_gst-1_WBGene00001749  NONE
WBGene00001749 III + 9059325 9059331 end1T3 23 12 end1T1 0 14 9.0237e-06 OPERON2_R107.7_gst-1_WBGene00001749  NONE
WBGene00001749 III + 9059325 9059331 end1T3 23 12 pha4T3 0 16 3.88439e-06 OPERON2_R107.7_gst-1_WBGene00001749  NONE
WBGene00001749 III + 9059325 9059331 pha4T3 0 16 end1T3 23 12 3.88439e-06 OPERON2_R107.7_gst-1_WBGene00001749  NONE
WBGene00001829 V + 6594195 6594204 end1T0 0 33 tbx37T0 4 0 3.13138e-06 OPERON0_ZK1055.1_hcp-1_WBGene00001829  NONE
WBGene00001829 V + 6594195 6594204 nhr25T0 2 0 pha4T0 0 82 7.85792e-05 OPERON0_ZK1055.1_hcp-1_WBGene00001829  NONE
WBGene00001829 V + 6594195 6594204 pha4T0 0 82 nhr25T0 2 0 7.85792e-05 OPERON0_ZK1055.1_hcp-1_WBGene00001829  NONE
WBGene00001829 V + 6594195 6594204 pha4T0 0 82 tbx37T0 4 0 9.4191e-08 OPERON0_ZK1055.1_hcp-1_WBGene00001829  NONE
WBGene00001829 V + 6594195 6594204 tbx37T0 4 0 end1T0 0 33 3.13138e-06 OPERON0_ZK1055.1_hcp-1_WBGene00001829  NONE
WBGene00001829 V + 6594195 6594204 tbx37T0 4 0 pha4T0 0 82 9.4191e-08 OPERON0_ZK1055.1_hcp-1_WBGene00001829  NONE
WBGene00001832 I - 3865938 3865946 end1T1 41 0 tbx37T1 0 3 1.75218e-05 OPERON1_T03F1.9_hcp-4_WBGene00001832 NONE
WBGene00001832 I - 3865938 3865946 pha4T1 46 0 tbx37T1 0 3 1.25489e-05 OPERON1_T03F1.9_hcp-4_WBGene00001832 NONE
WBGene00001832 I - 3865938 3865946 tbx37T1 0 3 end1T1 41 0 1.75218e-05 OPERON1_T03F1.9_hcp-4_WBGene00001832 NONE
WBGene00001832 I - 3865938 3865946 tbx37T1 0 3 pha4T1 46 0 1.25489e-05 OPERON1_T03F1.9_hcp-4_WBGene00001832 NONE
WBGene00001840 II - 8328870 8328877 end1T0 4 0 nhr25T0 0 13 9.37282e-05 OPERON0_C26D10.2_hel-1_WBGene00001840 NONE
WBGene00001840 II - 8328870 8328877 hlh1T0 4 0 nhr25T0 0 13 9.37282e-05 OPERON0_C26D10.2_hel-1_WBGene00001840 NONE
WBGene00001840 II - 8328870 8328877 nhr25T0 0 13 end1T0 4 0 9.37282e-05 OPERON0_C26D10.2_hel-1_WBGene00001840 NONE
WBGene00001840 II - 8328870 8328877 nhr25T0 0 13 hlh1T0 4 0 9.37282e-05 OPERON0_C26D10.2_hel-1_WBGene00001840 NONE
WBGene00001971 II + 14250695 14250703 tbx37T2 122 0 tbx37T3 1 4 1.04103e-07 OPERON0_Y48B6A.14_hmg-1.1_WBGene00001971 NONE
WBGene00001971 II + 14250695 14250703 tbx37T3 1 4 tbx37T2 122 0 1.04103e-07 OPERON0_Y48B6A.14_hmg-1.1_WBGene00001971 NONE
WBGene00001971 II + 14250695 14250708 cnd1T2 0 2 tbx37T2 122 0 3.57801e-05 OPERON0_Y48B6A.14_hmg-1.1_WBGene00001971 NONE
WBGene00001971 II + 14250695 14250708 tbx37T2 122 0 cnd1T2 0 2 3.57801e-05 OPERON0_Y48B6A.14_hmg-1.1_WBGene00001971 NONE
WBGene00001993 III + 10535517 10535526 end1T0 0 75 nhr25T0 7 0 4.09746e-11 OPERON0_T21C12.2_hpd-1_WBGene00001993 NONE
WBGene00001993 III + 10535517 10535526 end1T1 0 114 nhr25T1 7 0 2.43108e-12 OPERON0_T21C12.2_hpd-1_WBGene00001993 NONE
WBGene00001993 III + 10535517 10535526 end1T4 0 100 nhr25T4 3 0 1.28563e-06 OPERON0_T21C12.2_hpd-1_WBGene00001993 NONE
WBGene00001993 III + 10535517 10535526 nhr25T0 7 0 end1T0 0 75 4.09746e-11 OPERON0_T21C12.2_hpd-1_WBGene00001993 NONE
WBGene00001993 III + 10535517 10535526 nhr25T1 7 0 end1T1 0 114 2.43108e-12 OPERON0_T21C12.2_hpd-1_WBGene00001993 NONE
WBGene00001993 III + 10535517 10535526 nhr25T4 3 0 end1T4 0 100 1.28563e-06 OPERON0_T21C12.2_hpd-1_WBGene00001993 NONE
WBGene00002053 II + 5765609 5768945 end1T4 0 26 hlh1T4 5 0 1.12704e-06 OPERON0_F10C1.2_ifb-1_WBGene00002053  NONE
WBGene00002053 II + 5765609 5768945 hlh1T4 5 0 end1T4 0 26 1.12704e-06 OPERON0_F10C1.2_ifb-1_WBGene00002053  NONE
WBGene00002053 II + 5765609 5768945 hlh1T4 5 0 nhr25T4 2 23 4.16269e-05 OPERON0_F10C1.2_ifb-1_WBGene00002053  NONE
WBGene00002053 II + 5765609 5768945 nhr25T4 2 23 hlh1T4 5 0 4.16269e-05 OPERON0_F10C1.2_ifb-1_WBGene00002053  NONE
WBGene00002065 II - 8560964 8560971 end1T1 41 0 nhr25T1 30 19 2.31273e-05 OPERON0_F54C9.1_iff-2_WBGene00002065  NONE
WBGene00002065 II - 8560964 8560971 end1T1 41 0 tbx37T1 10 12 4.3622e-06 OPERON0_F54C9.1_iff-2_WBGene00002065  NONE
WBGene00002065 II - 8560964 8560971 end1T3 73 0 tbx37T3 0 7 4.9091e-11 OPERON0_F54C9.1_iff-2_WBGene00002065  NONE
WBGene00002065 II - 8560964 8560971 end1T4 84 0 nhr25T4 0 14 3.50827e-18 OPERON0_F54C9.1_iff-2_WBGene00002065  NONE
WBGene00002065 II - 8560964 8560971 hlh1T1 25 0 tbx37T1 10 12 3.64951e-05 OPERON0_F54C9.1_iff-2_WBGene00002065  NONE
WBGene00002065 II - 8560964 8560971 hlh1T3 32 9 tbx37T3 0 7 4.03621e-05 OPERON0_F54C9.1_iff-2_WBGene00002065  NONE
WBGene00002065 II - 8560964 8560971 hlh1T4 44 0 nhr25T4 0 14 1.19916e-14 OPERON0_F54C9.1_iff-2_WBGene00002065  NONE
WBGene00002065 II - 8560964 8560971 nhr25T0 22 0 nhr25T4 0 14 3.56616e-11 OPERON0_F54C9.1_iff-2_WBGene00002065  YES
WBGene00002065 II - 8560964 8560971 nhr25T1 30 19 end1T1 41 0 2.31273e-05 OPERON0_F54C9.1_iff-2_WBGene00002065  NONE
WBGene00002065 II - 8560964 8560971 nhr25T1 30 19 nhr25T4 0 14 2.1179e-05 OPERON0_F54C9.1_iff-2_WBGene00002065  YES
WBGene00002065 II - 8560964 8560971 nhr25T2 33 13 nhr25T4 0 14 5.49296e-07 OPERON0_F54C9.1_iff-2_WBGene00002065  YES
WBGene00002065 II - 8560964 8560971 nhr25T4 0 14 end1T4 84 0 3.50827e-18 OPERON0_F54C9.1_iff-2_WBGene00002065  NONE
WBGene00002065 II - 8560964 8560971 nhr25T4 0 14 hlh1T4 44 0 1.19916e-14 OPERON0_F54C9.1_iff-2_WBGene00002065  NONE
WBGene00002065 II - 8560964 8560971 nhr25T4 0 14 nhr25T0 22 0 3.56616e-11 OPERON0_F54C9.1_iff-2_WBGene00002065  YES
WBGene00002065 II - 8560964 8560971 nhr25T4 0 14 nhr25T1 30 19 2.1179e-05 OPERON0_F54C9.1_iff-2_WBGene00002065  YES
WBGene00002065 II - 8560964 8560971 nhr25T4 0 14 nhr25T2 33 13 5.49296e-07 OPERON0_F54C9.1_iff-2_WBGene00002065  YES
WBGene00002065 II - 8560964 8560971 nhr25T4 0 14 pha4T4 24 0 1.37746e-11 OPERON0_F54C9.1_iff-2_WBGene00002065  NONE
WBGene00002065 II - 8560964 8560971 nhr25T4 0 14 tbx37T4 47 0 5.3611e-15 OPERON0_F54C9.1_iff-2_WBGene00002065  NONE
WBGene00002065 II - 8560964 8560971 pha4T3 34 0 tbx37T3 0 7 7.2749e-09 OPERON0_F54C9.1_iff-2_WBGene00002065  NONE
WBGene00002065 II - 8560964 8560971 pha4T4 24 0 nhr25T4 0 14 1.37746e-11 OPERON0_F54C9.1_iff-2_WBGene00002065  NONE
WBGene00002065 II - 8560964 8560971 tbx37T0 14 0 tbx37T3 0 7 1.56629e-06 OPERON0_F54C9.1_iff-2_WBGene00002065  NONE
WBGene00002065 II - 8560964 8560971 tbx37T1 10 12 end1T1 41 0 4.3622e-06 OPERON0_F54C9.1_iff-2_WBGene00002065  NONE
WBGene00002065 II - 8560964 8560971 tbx37T1 10 12 hlh1T1 25 0 3.64951e-05 OPERON0_F54C9.1_iff-2_WBGene00002065  NONE
WBGene00002065 II - 8560964 8560971 tbx37T1 10 12 tbx37T2 22 0 6.01722e-05 OPERON0_F54C9.1_iff-2_WBGene00002065  NONE
WBGene00002065 II - 8560964 8560971 tbx37T1 10 12 tbx37T4 47 0 1.58002e-06 OPERON0_F54C9.1_iff-2_WBGene00002065  NONE
WBGene00002065 II - 8560964 8560971 tbx37T2 22 0 tbx37T1 10 12 6.01722e-05 OPERON0_F54C9.1_iff-2_WBGene00002065  NONE
WBGene00002065 II - 8560964 8560971 tbx37T2 22 0 tbx37T3 0 7 1.09506e-07 OPERON0_F54C9.1_iff-2_WBGene00002065  NONE
WBGene00002065 II - 8560964 8560971 tbx37T3 0 7 end1T3 73 0 4.9091e-11 OPERON0_F54C9.1_iff-2_WBGene00002065  NONE
WBGene00002065 II - 8560964 8560971 tbx37T3 0 7 hlh1T3 32 9 4.03621e-05 OPERON0_F54C9.1_iff-2_WBGene00002065  NONE
WBGene00002065 II - 8560964 8560971 tbx37T3 0 7 pha4T3 34 0 7.2749e-09 OPERON0_F54C9.1_iff-2_WBGene00002065  NONE
WBGene00002065 II - 8560964 8560971 tbx37T3 0 7 tbx37T0 14 0 1.56629e-06 OPERON0_F54C9.1_iff-2_WBGene00002065  NONE
WBGene00002065 II - 8560964 8560971 tbx37T3 0 7 tbx37T2 22 0 1.09506e-07 OPERON0_F54C9.1_iff-2_WBGene00002065  NONE
WBGene00002065 II - 8560964 8560971 tbx37T3 0 7 tbx37T4 47 0 9.01588e-10 OPERON0_F54C9.1_iff-2_WBGene00002065  NONE
WBGene00002125 X + 5996146 5996156 ceh32T0 1 23 hlh1T0 272 179 3.9286e-08 OPERON0_F22F4.2_inx-3_WBGene00002125 NONE
WBGene00002125 X + 5996146 5996156 ceh32T0 1 23 nhr25T0 67 32 6.17618e-09 OPERON0_F22F4.2_inx-3_WBGene00002125 NONE
WBGene00002125 X + 5996146 5996156 ceh32T0 1 23 tbx37T0 128 118 3.52774e-06 OPERON0_F22F4.2_inx-3_WBGene00002125 NONE
WBGene00002125 X + 5996146 5996156 ceh32T1 5 17 nhr25T1 44 18 4.44946e-05 OPERON0_F22F4.2_inx-3_WBGene00002125 NONE
WBGene00002125 X + 5996146 5996156 ceh32T1 5 17 pha4T1 0 606 4.61489e-05 OPERON0_F22F4.2_inx-3_WBGene00002125 NONE
WBGene00002125 X + 5996146 5996156 ceh32T2 5 11 pha4T2 1 581 2.29198e-05 OPERON0_F22F4.2_inx-3_WBGene00002125 NONE
WBGene00002125 X + 5996146 5996156 ceh32T3 7 23 pha4T3 0 350 8.22904e-05 OPERON0_F22F4.2_inx-3_WBGene00002125 NONE
WBGene00002125 X + 5996146 5996156 ceh32T4 0 10 tbx37T4 68 37 5.19786e-05 OPERON0_F22F4.2_inx-3_WBGene00002125 NONE
WBGene00002125 X + 5996146 5996156 cnd1T0 52 73 end1T0 0 435 1.4158e-23 OPERON0_F22F4.2_inx-3_WBGene00002125 NONE
WBGene00002125 X + 5996146 5996156 cnd1T0 52 73 nhr25T0 67 32 5.84981e-05 OPERON0_F22F4.2_inx-3_WBGene00002125 NONE
WBGene00002125 X + 5996146 5996156 cnd1T0 52 73 pha4T0 5 584 8.64385e-25 OPERON0_F22F4.2_inx-3_WBGene00002125 NONE
WBGene00002125 X + 5996146 5996156 cnd1T1 54 74 end1T1 5 630 2.6813e-26 OPERON0_F22F4.2_inx-3_WBGene00002125 NONE
WBGene00002125 X + 5996146 5996156 cnd1T1 54 74 pha4T1 0 606 2.71333e-28 OPERON0_F22F4.2_inx-3_WBGene00002125 NONE
WBGene00002125 X + 5996146 5996156 cnd1T2 47 79 end1T2 1 238 3.29504e-15 OPERON0_F22F4.2_inx-3_WBGene00002125 NONE
WBGene00002125 X + 5996146 5996156 cnd1T2 47 79 pha4T2 1 581 3.05346e-22 OPERON0_F22F4.2_inx-3_WBGene00002125 NONE
WBGene00002125 X + 5996146 5996156 cnd1T3 66 127 end1T3 2 273 3.5398e-16 OPERON0_F22F4.2_inx-3_WBGene00002125 NONE
WBGene00002125 X + 5996146 5996156 cnd1T3 66 127 pha4T3 0 350 1.93068e-19 OPERON0_F22F4.2_inx-3_WBGene00002125 NONE
WBGene00002125 X + 5996146 5996156 cnd1T3 66 127 tbx37T3 91 63 1.82151e-06 OPERON0_F22F4.2_inx-3_WBGene00002125 NONE
WBGene00002125 X + 5996146 5996156 cnd1T4 12 42 end1T4 0 215 1.96406e-05 OPERON0_F22F4.2_inx-3_WBGene00002125 NONE
WBGene00002125 X + 5996146 5996156 cnd1T4 12 42 pha4T4 1 346 7.14779e-06 OPERON0_F22F4.2_inx-3_WBGene00002125 NONE
WBGene00002125 X + 5996146 5996156 cnd1T4 12 42 tbx37T4 68 37 1.38725e-07 OPERON0_F22F4.2_inx-3_WBGene00002125 NONE
WBGene00002125 X + 5996146 5996156 end1T0 0 435 cnd1T0 52 73 1.4158e-23 OPERON0_F22F4.2_inx-3_WBGene00002125 NONE
WBGene00002125 X + 5996146 5996156 end1T0 0 435 hlh1T0 272 179 1.72092e-82 OPERON0_F22F4.2_inx-3_WBGene00002125 NONE
WBGene00002125 X + 5996146 5996156 end1T0 0 435 nhr25T0 67 32 1.91121e-49 OPERON0_F22F4.2_inx-3_WBGene00002125 NONE
WBGene00002125 X + 5996146 5996156 end1T0 0 435 tbx37T0 128 118 9.6004e-49 OPERON0_F22F4.2_inx-3_WBGene00002125 NONE
WBGene00002125 X + 5996146 5996156 end1T1 5 630 cnd1T1 54 74 2.6813e-26 OPERON0_F22F4.2_inx-3_WBGene00002125 NONE
WBGene00002125 X + 5996146 5996156 end1T1 5 630 hlh1T1 108 175 1.27446e-34 OPERON0_F22F4.2_inx-3_WBGene00002125 NONE
WBGene00002125 X + 5996146 5996156 end1T1 5 630 nhr25T1 44 18 2.27229e-42 OPERON0_F22F4.2_inx-3_WBGene00002125 NONE
WBGene00002125 X + 5996146 5996156 end1T1 5 630 tbx37T1 157 137 3.48542e-64 OPERON0_F22F4.2_inx-3_WBGene00002125 NONE
WBGene00002125 X + 5996146 5996156 end1T2 1 238 cnd1T2 47 79 3.29504e-15 OPERON0_F22F4.2_inx-3_WBGene00002125 NONE
WBGene00002125 X + 5996146 5996156 end1T2 1 238 hlh1T2 95 110 4.27678e-26 OPERON0_F22F4.2_inx-3_WBGene00002125 NONE
WBGene00002125 X + 5996146 5996156 end1T2 1 238 nhr25T2 22 16 4.30597e-17 OPERON0_F22F4.2_inx-3_WBGene00002125 NONE
WBGene00002125 X + 5996146 5996156 end1T2 1 238 tbx37T2 167 127 3.85333e-43 OPERON0_F22F4.2_inx-3_WBGene00002125 NONE
WBGene00002125 X + 5996146 5996156 end1T3 2 273 cnd1T3 66 127 3.5398e-16 OPERON0_F22F4.2_inx-3_WBGene00002125 NONE
WBGene00002125 X + 5996146 5996156 end1T3 2 273 hlh1T3 51 108 1.33e-13 OPERON0_F22F4.2_inx-3_WBGene00002125 NONE
WBGene00002125 X + 5996146 5996156 end1T3 2 273 nhr25T3 13 11 2.97872e-11 OPERON0_F22F4.2_inx-3_WBGene00002125 NONE
WBGene00002125 X + 5996146 5996156 end1T3 2 273 tbx37T3 91 63 1.79828e-38 OPERON0_F22F4.2_inx-3_WBGene00002125 NONE
WBGene00002125 X + 5996146 5996156 end1T4 0 215 cnd1T4 12 42 1.96406e-05 OPERON0_F22F4.2_inx-3_WBGene00002125 NONE
WBGene00002125 X + 5996146 5996156 end1T4 0 215 nhr25T4 8 3 2.78279e-11 OPERON0_F22F4.2_inx-3_WBGene00002125 NONE
WBGene00002125 X + 5996146 5996156 end1T4 0 215 tbx37T4 68 37 1.91486e-34 OPERON0_F22F4.2_inx-3_WBGene00002125 NONE
WBGene00002125 X + 5996146 5996156 hlh1T0 272 179 end1T0 0 435 1.72092e-82 OPERON0_F22F4.2_inx-3_WBGene00002125 NONE
WBGene00002125 X + 5996146 5996156 hlh1T0 272 179 hlh1T1 108 175 2.41057e-09 OPERON0_F22F4.2_inx-3_WBGene00002125 NONE
WBGene00002125 X + 5996146 5996156 hlh1T0 272 179 hlh1T3 51 108 4.15513e-10 OPERON0_F22F4.2_inx-3_WBGene00002125 NONE
WBGene00002125 X + 5996146 5996156 hlh1T0 272 179 hlh1T4 9 62 2.51096e-14 OPERON0_F22F4.2_inx-3_WBGene00002125 NONE
WBGene00002125 X + 5996146 5996156 hlh1T0 272 179 pha4T0 5 584 5.88689e-95 OPERON0_F22F4.2_inx-3_WBGene00002125 NONE
WBGene00002125 X + 5996146 5996156 hlh1T1 108 175 end1T1 5 630 1.27446e-34 OPERON0_F22F4.2_inx-3_WBGene00002125 NONE
WBGene00002125 X + 5996146 5996156 hlh1T1 108 175 hlh1T0 272 179 2.41057e-09 OPERON0_F22F4.2_inx-3_WBGene00002125 NONE
WBGene00002125 X + 5996146 5996156 hlh1T1 108 175 hlh1T4 9 62 5.10836e-05 OPERON0_F22F4.2_inx-3_WBGene00002125 NONE
WBGene00002125 X + 5996146 5996156 hlh1T1 108 175 nhr25T1 44 18 1.27014e-06 OPERON0_F22F4.2_inx-3_WBGene00002125 NONE
WBGene00002125 X + 5996146 5996156 hlh1T1 108 175 pha4T1 0 606 6.69438e-36 OPERON0_F22F4.2_inx-3_WBGene00002125 NONE
WBGene00002125 X + 5996146 5996156 hlh1T2 95 110 end1T2 1 238 4.27678e-26 OPERON0_F22F4.2_inx-3_WBGene00002125 NONE
WBGene00002125 X + 5996146 5996156 hlh1T2 95 110 hlh1T4 9 62 4.65211e-07 OPERON0_F22F4.2_inx-3_WBGene00002125 NONE
WBGene00002125 X + 5996146 5996156 hlh1T2 95 110 pha4T2 1 581 3.14197e-41 OPERON0_F22F4.2_inx-3_WBGene00002125 NONE
WBGene00002125 X + 5996146 5996156 hlh1T3 51 108 end1T3 2 273 1.33e-13 OPERON0_F22F4.2_inx-3_WBGene00002125 NONE
WBGene00002125 X + 5996146 5996156 hlh1T3 51 108 hlh1T0 272 179 4.15513e-10 OPERON0_F22F4.2_inx-3_WBGene00002125 NONE
WBGene00002125 X + 5996146 5996156 hlh1T3 51 108 pha4T3 0 350 5.46978e-16 OPERON0_F22F4.2_inx-3_WBGene00002125 NONE
WBGene00002125 X + 5996146 5996156 hlh1T3 51 108 tbx37T3 91 63 8.12015e-07 OPERON0_F22F4.2_inx-3_WBGene00002125 NONE
WBGene00002125 X + 5996146 5996156 hlh1T4 9 62 hlh1T0 272 179 2.51096e-14 OPERON0_F22F4.2_inx-3_WBGene00002125 NONE
WBGene00002125 X + 5996146 5996156 hlh1T4 9 62 hlh1T1 108 175 5.10836e-05 OPERON0_F22F4.2_inx-3_WBGene00002125 NONE
WBGene00002125 X + 5996146 5996156 hlh1T4 9 62 hlh1T2 95 110 4.65211e-07 OPERON0_F22F4.2_inx-3_WBGene00002125 NONE
WBGene00002125 X + 5996146 5996156 hlh1T4 9 62 nhr25T4 8 3 2.71955e-05 OPERON0_F22F4.2_inx-3_WBGene00002125 NONE
WBGene00002125 X + 5996146 5996156 hlh1T4 9 62 tbx37T4 68 37 1.87996e-12 OPERON0_F22F4.2_inx-3_WBGene00002125 NONE
WBGene00002125 X + 5996146 5996156 nhr25T0 67 32 cnd1T0 52 73 5.84981e-05 OPERON0_F22F4.2_inx-3_WBGene00002125 NONE
WBGene00002125 X + 5996146 5996156 nhr25T0 67 32 end1T0 0 435 1.91121e-49 OPERON0_F22F4.2_inx-3_WBGene00002125 NONE
WBGene00002125 X + 5996146 5996156 nhr25T0 67 32 pha4T0 5 584 2.54575e-52 OPERON0_F22F4.2_inx-3_WBGene00002125 NONE
WBGene00002125 X + 5996146 5996156 nhr25T1 44 18 ceh32T1 5 17 4.44946e-05 OPERON0_F22F4.2_inx-3_WBGene00002125 NONE
WBGene00002125 X + 5996146 5996156 nhr25T1 44 18 end1T1 5 630 2.27229e-42 OPERON0_F22F4.2_inx-3_WBGene00002125 NONE
WBGene00002125 X + 5996146 5996156 nhr25T1 44 18 hlh1T1 108 175 1.27014e-06 OPERON0_F22F4.2_inx-3_WBGene00002125 NONE
WBGene00002125 X + 5996146 5996156 nhr25T1 44 18 pha4T1 0 606 3.19684e-44 OPERON0_F22F4.2_inx-3_WBGene00002125 NONE
WBGene00002125 X + 5996146 5996156 nhr25T2 22 16 end1T2 1 238 4.30597e-17 OPERON0_F22F4.2_inx-3_WBGene00002125 NONE
WBGene00002125 X + 5996146 5996156 nhr25T2 22 16 pha4T2 1 581 5.56805e-22 OPERON0_F22F4.2_inx-3_WBGene00002125 NONE
WBGene00002125 X + 5996146 5996156 nhr25T3 13 11 end1T3 2 273 2.97872e-11 OPERON0_F22F4.2_inx-3_WBGene00002125 NONE
WBGene00002125 X + 5996146 5996156 nhr25T3 13 11 pha4T3 0 350 1.50685e-12 OPERON0_F22F4.2_inx-3_WBGene00002125 NONE
WBGene00002125 X + 5996146 5996156 nhr25T4 8 3 end1T4 0 215 2.78279e-11 OPERON0_F22F4.2_inx-3_WBGene00002125 NONE
WBGene00002125 X + 5996146 5996156 nhr25T4 8 3 hlh1T4 9 62 2.71955e-05 OPERON0_F22F4.2_inx-3_WBGene00002125 NONE
WBGene00002125 X + 5996146 5996156 nhr25T4 8 3 pha4T4 1 346 5.11332e-12 OPERON0_F22F4.2_inx-3_WBGene00002125 NONE
WBGene00002125 X + 5996146 5996156 pha4T0 5 584 cnd1T0 52 73 8.64385e-25 OPERON0_F22F4.2_inx-3_WBGene00002125 NONE
WBGene00002125 X + 5996146 5996156 pha4T0 5 584 hlh1T0 272 179 5.88689e-95 OPERON0_F22F4.2_inx-3_WBGene00002125 NONE
WBGene00002125 X + 5996146 5996156 pha4T0 5 584 nhr25T0 67 32 2.54575e-52 OPERON0_F22F4.2_inx-3_WBGene00002125 NONE
WBGene00002125 X + 5996146 5996156 pha4T0 5 584 tbx37T0 128 118 2.92025e-54 OPERON0_F22F4.2_inx-3_WBGene00002125 NONE
WBGene00002125 X + 5996146 5996156 pha4T1 0 606 ceh32T1 5 17 4.61489e-05 OPERON0_F22F4.2_inx-3_WBGene00002125 NONE
WBGene00002125 X + 5996146 5996156 pha4T1 0 606 cnd1T1 54 74 2.71333e-28 OPERON0_F22F4.2_inx-3_WBGene00002125 NONE
WBGene00002125 X + 5996146 5996156 pha4T1 0 606 hlh1T1 108 175 6.69438e-36 OPERON0_F22F4.2_inx-3_WBGene00002125 NONE
WBGene00002125 X + 5996146 5996156 pha4T1 0 606 nhr25T1 44 18 3.19684e-44 OPERON0_F22F4.2_inx-3_WBGene00002125 NONE
WBGene00002125 X + 5996146 5996156 pha4T1 0 606 tbx37T1 157 137 1.37353e-65 OPERON0_F22F4.2_inx-3_WBGene00002125 NONE
WBGene00002125 X + 5996146 5996156 pha4T2 1 581 ceh32T2 5 11 2.29198e-05 OPERON0_F22F4.2_inx-3_WBGene00002125 NONE
WBGene00002125 X + 5996146 5996156 pha4T2 1 581 cnd1T2 47 79 3.05346e-22 OPERON0_F22F4.2_inx-3_WBGene00002125 NONE
WBGene00002125 X + 5996146 5996156 pha4T2 1 581 hlh1T2 95 110 3.14197e-41 OPERON0_F22F4.2_inx-3_WBGene00002125 NONE
WBGene00002125 X + 5996146 5996156 pha4T2 1 581 nhr25T2 22 16 5.56805e-22 OPERON0_F22F4.2_inx-3_WBGene00002125 NONE
WBGene00002125 X + 5996146 5996156 pha4T2 1 581 tbx37T2 167 127 1.37618e-71 OPERON0_F22F4.2_inx-3_WBGene00002125 NONE
WBGene00002125 X + 5996146 5996156 pha4T3 0 350 ceh32T3 7 23 8.22904e-05 OPERON0_F22F4.2_inx-3_WBGene00002125 NONE
WBGene00002125 X + 5996146 5996156 pha4T3 0 350 cnd1T3 66 127 1.93068e-19 OPERON0_F22F4.2_inx-3_WBGene00002125 NONE
WBGene00002125 X + 5996146 5996156 pha4T3 0 350 hlh1T3 51 108 5.46978e-16 OPERON0_F22F4.2_inx-3_WBGene00002125 NONE
WBGene00002125 X + 5996146 5996156 pha4T3 0 350 nhr25T3 13 11 1.50685e-12 OPERON0_F22F4.2_inx-3_WBGene00002125 NONE
WBGene00002125 X + 5996146 5996156 pha4T3 0 350 tbx37T3 91 63 1.77438e-44 OPERON0_F22F4.2_inx-3_WBGene00002125 NONE
WBGene00002125 X + 5996146 5996156 pha4T4 1 346 cnd1T4 12 42 7.14779e-06 OPERON0_F22F4.2_inx-3_WBGene00002125 NONE
WBGene00002125 X + 5996146 5996156 pha4T4 1 346 nhr25T4 8 3 5.11332e-12 OPERON0_F22F4.2_inx-3_WBGene00002125 NONE
WBGene00002125 X + 5996146 5996156 pha4T4 1 346 tbx37T4 68 37 2.14355e-42 OPERON0_F22F4.2_inx-3_WBGene00002125 NONE
WBGene00002125 X + 5996146 5996156 tbx37T0 128 118 end1T0 0 435 9.6004e-49 OPERON0_F22F4.2_inx-3_WBGene00002125 NONE
WBGene00002125 X + 5996146 5996156 tbx37T0 128 118 pha4T0 5 584 2.92025e-54 OPERON0_F22F4.2_inx-3_WBGene00002125 NONE
WBGene00002125 X + 5996146 5996156 tbx37T1 157 137 end1T1 5 630 3.48542e-64 OPERON0_F22F4.2_inx-3_WBGene00002125 NONE
WBGene00002125 X + 5996146 5996156 tbx37T1 157 137 pha4T1 0 606 1.37353e-65 OPERON0_F22F4.2_inx-3_WBGene00002125 NONE
WBGene00002125 X + 5996146 5996156 tbx37T2 167 127 end1T2 1 238 3.85333e-43 OPERON0_F22F4.2_inx-3_WBGene00002125 NONE
WBGene00002125 X + 5996146 5996156 tbx37T2 167 127 pha4T2 1 581 1.37618e-71 OPERON0_F22F4.2_inx-3_WBGene00002125 NONE
WBGene00002125 X + 5996146 5996156 tbx37T3 91 63 cnd1T3 66 127 1.82151e-06 OPERON0_F22F4.2_inx-3_WBGene00002125 NONE
WBGene00002125 X + 5996146 5996156 tbx37T3 91 63 end1T3 2 273 1.79828e-38 OPERON0_F22F4.2_inx-3_WBGene00002125 NONE
WBGene00002125 X + 5996146 5996156 tbx37T3 91 63 hlh1T3 51 108 8.12015e-07 OPERON0_F22F4.2_inx-3_WBGene00002125 NONE
WBGene00002125 X + 5996146 5996156 tbx37T3 91 63 pha4T3 0 350 1.77438e-44 OPERON0_F22F4.2_inx-3_WBGene00002125 NONE
WBGene00002125 X + 5996146 5996213 end1T0 0 2 hlh1T0 272 2 4.34887e-05 OPERON0_F22F4.2_inx-3_WBGene00002125 NONE
WBGene00002125 X + 5996146 5996213 end1T0 0 2 tbx37T0 128 0 3.25102e-05 OPERON0_F22F4.2_inx-3_WBGene00002125 NONE
WBGene00002125 X + 5996146 5996213 hlh1T0 272 2 end1T0 0 2 4.34887e-05 OPERON0_F22F4.2_inx-3_WBGene00002125 NONE
WBGene00002125 X + 5996146 5996213 tbx37T0 128 0 end1T0 0 2 3.25102e-05 OPERON0_F22F4.2_inx-3_WBGene00002125 NONE
WBGene00002125 X + 5996146 5997593 ceh32T2 5 0 end1T2 1 15 7.88183e-05 OPERON0_F22F4.2_inx-3_WBGene00002125 NONE
WBGene00002125 X + 5996146 5997593 cnd1T1 54 0 end1T1 5 5 6.90299e-05 OPERON0_F22F4.2_inx-3_WBGene00002125 NONE
WBGene00002125 X + 5996146 5997593 cnd1T2 47 0 end1T2 1 15 1.59648e-14 OPERON0_F22F4.2_inx-3_WBGene00002125 NONE
WBGene00002125 X + 5996146 5997593 end1T1 5 5 cnd1T1 54 0 6.90299e-05 OPERON0_F22F4.2_inx-3_WBGene00002125 NONE
WBGene00002125 X + 5996146 5997593 end1T1 5 5 hlh1T1 108 0 9.53964e-06 OPERON0_F22F4.2_inx-3_WBGene00002125 NONE
WBGene00002125 X + 5996146 5997593 end1T1 5 5 tbx37T1 157 0 3.21136e-06 OPERON0_F22F4.2_inx-3_WBGene00002125 NONE
WBGene00002125 X + 5996146 5997593 end1T2 1 15 ceh32T2 5 0 7.88183e-05 OPERON0_F22F4.2_inx-3_WBGene00002125 NONE
WBGene00002125 X + 5996146 5997593 end1T2 1 15 cnd1T2 47 0 1.59648e-14 OPERON0_F22F4.2_inx-3_WBGene00002125 NONE
WBGene00002125 X + 5996146 5997593 end1T2 1 15 hlh1T2 95 0 1.3402e-18 OPERON0_F22F4.2_inx-3_WBGene00002125 NONE
WBGene00002125 X + 5996146 5997593 end1T2 1 15 nhr25T2 22 0 1.4271e-10 OPERON0_F22F4.2_inx-3_WBGene00002125 NONE
WBGene00002125 X + 5996146 5997593 end1T2 1 15 tbx37T2 167 0 4.81451e-22 OPERON0_F22F4.2_inx-3_WBGene00002125 NONE
WBGene00002125 X + 5996146 5997593 hlh1T0 272 0 pha4T0 5 4 4.23647e-05 OPERON0_F22F4.2_inx-3_WBGene00002125 NONE
WBGene00002125 X + 5996146 5997593 hlh1T1 108 0 end1T1 5 5 9.53964e-06 OPERON0_F22F4.2_inx-3_WBGene00002125 NONE
WBGene00002125 X + 5996146 5997593 hlh1T2 95 0 end1T2 1 15 1.3402e-18 OPERON0_F22F4.2_inx-3_WBGene00002125 NONE
WBGene00002125 X + 5996146 5997593 nhr25T2 22 0 end1T2 1 15 1.4271e-10 OPERON0_F22F4.2_inx-3_WBGene00002125 NONE
WBGene00002125 X + 5996146 5997593 pha4T0 5 4 hlh1T0 272 0 4.23647e-05 OPERON0_F22F4.2_inx-3_WBGene00002125 NONE
WBGene00002125 X + 5996146 5997593 tbx37T1 157 0 end1T1 5 5 3.21136e-06 OPERON0_F22F4.2_inx-3_WBGene00002125 NONE
WBGene00002125 X + 5996146 5997593 tbx37T2 167 0 end1T2 1 15 4.81451e-22 OPERON0_F22F4.2_inx-3_WBGene00002125 NONE
WBGene00002135 I - 3753958 3753963 end1T3 0 3 end1T4 27 0 5.81497e-05 OPERON2_Y8G1A.2_inx-13_WBGene00002135 NONE
WBGene00002135 I - 3753958 3753963 end1T3 0 3 tbx37T3 80 3 4.979e-05 OPERON2_Y8G1A.2_inx-13_WBGene00002135 NONE
WBGene00002135 I - 3753958 3753963 end1T4 27 0 end1T3 0 3 5.81497e-05 OPERON2_Y8G1A.2_inx-13_WBGene00002135 NONE
WBGene00002135 I - 3753958 3753963 tbx37T3 80 3 end1T3 0 3 4.979e-05 OPERON2_Y8G1A.2_inx-13_WBGene00002135 NONE
WBGene00002175 IV - 16018961 16026847 ceh32T3 7 12 end1T3 22 0 1.6189e-05 OPERON0_Y105C5B.21_jac-1_WBGene00002175  YES
WBGene00002175 IV - 16018961 16026847 ceh32T4 1 11 nhr25T4 8 0 2.21622e-05 OPERON0_Y105C5B.21_jac-1_WBGene00002175  YES
WBGene00002175 IV - 16018961 16026847 cnd1T0 11 0 cnd1T3 1 19 3.31932e-08 OPERON0_Y105C5B.21_jac-1_WBGene00002175  YES
WBGene00002175 IV - 16018961 16026847 cnd1T0 11 0 cnd1T4 0 33 1.79623e-11 OPERON0_Y105C5B.21_jac-1_WBGene00002175  YES
WBGene00002175 IV - 16018961 16026847 cnd1T1 12 0 cnd1T3 1 19 1.3563e-08 OPERON0_Y105C5B.21_jac-1_WBGene00002175  YES
WBGene00002175 IV - 16018961 16026847 cnd1T1 12 0 cnd1T4 0 33 4.64052e-12 OPERON0_Y105C5B.21_jac-1_WBGene00002175  YES
WBGene00002175 IV - 16018961 16026847 cnd1T3 1 19 cnd1T0 11 0 3.31932e-08 OPERON0_Y105C5B.21_jac-1_WBGene00002175  YES
WBGene00002175 IV - 16018961 16026847 cnd1T3 1 19 cnd1T1 12 0 1.3563e-08 OPERON0_Y105C5B.21_jac-1_WBGene00002175  YES
WBGene00002175 IV - 16018961 16026847 cnd1T3 1 19 end1T3 22 0 5.74763e-12 OPERON0_Y105C5B.21_jac-1_WBGene00002175  YES
WBGene00002175 IV - 16018961 16026847 cnd1T3 1 19 nhr25T3 12 0 1.3563e-08 OPERON0_Y105C5B.21_jac-1_WBGene00002175  YES
WBGene00002175 IV - 16018961 16026847 cnd1T3 1 19 pha4T3 35 6 2.11038e-10 OPERON0_Y105C5B.21_jac-1_WBGene00002175  YES
WBGene00002175 IV - 16018961 16026847 cnd1T3 1 19 tbx37T3 24 4 3.05984e-09 OPERON0_Y105C5B.21_jac-1_WBGene00002175  NONE
WBGene00002175 IV - 16018961 16026847 cnd1T4 0 33 cnd1T0 11 0 1.79623e-11 OPERON0_Y105C5B.21_jac-1_WBGene00002175  YES
WBGene00002175 IV - 16018961 16026847 cnd1T4 0 33 cnd1T1 12 0 4.64052e-12 OPERON0_Y105C5B.21_jac-1_WBGene00002175  YES
WBGene00002175 IV - 16018961 16026847 cnd1T4 0 33 end1T4 13 15 8.39026e-05 OPERON0_Y105C5B.21_jac-1_WBGene00002175  YES
WBGene00002175 IV - 16018961 16026847 cnd1T4 0 33 nhr25T4 8 0 1.62757e-09 OPERON0_Y105C5B.21_jac-1_WBGene00002175  YES
WBGene00002175 IV - 16018961 16026847 cnd1T4 0 33 pha4T4 30 17 1.93714e-09 OPERON0_Y105C5B.21_jac-1_WBGene00002175  YES
WBGene00002175 IV - 16018961 16026847 end1T0 18 0 end1T4 13 15 9.97578e-05 OPERON0_Y105C5B.21_jac-1_WBGene00002175  NONE
WBGene00002175 IV - 16018961 16026847 end1T1 43 0 end1T4 13 15 4.1903e-07 OPERON0_Y105C5B.21_jac-1_WBGene00002175  NONE
WBGene00002175 IV - 16018961 16026847 end1T3 22 0 ceh32T3 7 12 1.6189e-05 OPERON0_Y105C5B.21_jac-1_WBGene00002175  NONE
WBGene00002175 IV - 16018961 16026847 end1T3 22 0 cnd1T3 1 19 5.74763e-12 OPERON0_Y105C5B.21_jac-1_WBGene00002175  NONE
WBGene00002175 IV - 16018961 16026847 end1T3 22 0 end1T4 13 15 4.03249e-05 OPERON0_Y105C5B.21_jac-1_WBGene00002175  NONE
WBGene00002175 IV - 16018961 16026847 end1T4 13 15 cnd1T4 0 33 8.39026e-05 OPERON0_Y105C5B.21_jac-1_WBGene00002175  NONE
WBGene00002175 IV - 16018961 16026847 end1T4 13 15 end1T0 18 0 9.97578e-05 OPERON0_Y105C5B.21_jac-1_WBGene00002175  NONE
WBGene00002175 IV - 16018961 16026847 end1T4 13 15 end1T1 43 0 4.1903e-07 OPERON0_Y105C5B.21_jac-1_WBGene00002175  NONE
WBGene00002175 IV - 16018961 16026847 end1T4 13 15 end1T3 22 0 4.03249e-05 OPERON0_Y105C5B.21_jac-1_WBGene00002175  NONE
WBGene00002175 IV - 16018961 16026847 nhr25T3 12 0 cnd1T3 1 19 1.3563e-08 OPERON0_Y105C5B.21_jac-1_WBGene00002175  YES
WBGene00002175 IV - 16018961 16026847 nhr25T4 8 0 ceh32T4 1 11 2.21622e-05 OPERON0_Y105C5B.21_jac-1_WBGene00002175  YES
WBGene00002175 IV - 16018961 16026847 nhr25T4 8 0 cnd1T4 0 33 1.62757e-09 OPERON0_Y105C5B.21_jac-1_WBGene00002175  YES
WBGene00002175 IV - 16018961 16026847 pha4T0 47 0 pha4T4 30 17 4.31383e-05 OPERON0_Y105C5B.21_jac-1_WBGene00002175  YES
WBGene00002175 IV - 16018961 16026847 pha4T2 49 0 pha4T4 30 17 3.79344e-05 OPERON0_Y105C5B.21_jac-1_WBGene00002175  YES
WBGene00002175 IV - 16018961 16026847 pha4T3 35 6 cnd1T3 1 19 2.11038e-10 OPERON0_Y105C5B.21_jac-1_WBGene00002175  NONE
WBGene00002175 IV - 16018961 16026847 pha4T4 30 17 cnd1T4 0 33 1.93714e-09 OPERON0_Y105C5B.21_jac-1_WBGene00002175  NONE
WBGene00002175 IV - 16018961 16026847 pha4T4 30 17 pha4T0 47 0 4.31383e-05 OPERON0_Y105C5B.21_jac-1_WBGene00002175  YES
WBGene00002175 IV - 16018961 16026847 pha4T4 30 17 pha4T2 49 0 3.79344e-05 OPERON0_Y105C5B.21_jac-1_WBGene00002175  YES
WBGene00002175 IV - 16018961 16026847 tbx37T1 26 1 tbx37T4 9 12 6.85644e-05 OPERON0_Y105C5B.21_jac-1_WBGene00002175  YES
WBGene00002175 IV - 16018961 16026847 tbx37T2 34 0 tbx37T4 9 12 1.93406e-06 OPERON0_Y105C5B.21_jac-1_WBGene00002175  YES
WBGene00002175 IV - 16018961 16026847 tbx37T3 24 4 cnd1T3 1 19 3.05984e-09 OPERON0_Y105C5B.21_jac-1_WBGene00002175  NONE
WBGene00002247 IV + 5173282 5183371 end1T0 0 6 hlh1T0 53 0 3.76051e-09 OPERON1_W03F8.5_lam-1_WBGene00002247 NONE
WBGene00002247 IV + 5173282 5183371 end1T1 0 7 hlh1T1 30 0 1.60642e-08 OPERON1_W03F8.5_lam-1_WBGene00002247 NONE
WBGene00002247 IV + 5173282 5183371 end1T2 0 9 hlh1T2 21 0 1.09939e-08 OPERON1_W03F8.5_lam-1_WBGene00002247 NONE
WBGene00002247 IV + 5173282 5183371 hlh1T0 53 0 end1T0 0 6 3.76051e-09 OPERON1_W03F8.5_lam-1_WBGene00002247 NONE
WBGene00002247 IV + 5173282 5183371 hlh1T1 30 0 end1T1 0 7 1.60642e-08 OPERON1_W03F8.5_lam-1_WBGene00002247 NONE
WBGene00002247 IV + 5173282 5183371 hlh1T2 21 0 end1T2 0 9 1.09939e-08 OPERON1_W03F8.5_lam-1_WBGene00002247 NONE
WBGene00002248 I + 10608465 10608475 end1T0 0 54 tbx37T0 7 0 3.62929e-10 OPERON0_T22A3.8_lam-3_WBGene00002248  NONE
WBGene00002248 I + 10608465 10608475 end1T2 0 40 tbx37T2 3 0 1.88197e-05 OPERON0_T22A3.8_lam-3_WBGene00002248  NONE
WBGene00002248 I + 10608465 10608475 end1T3 0 118 tbx37T3 4 0 2.26141e-08 OPERON0_T22A3.8_lam-3_WBGene00002248  NONE
WBGene00002248 I + 10608465 10608475 end1T4 0 92 tbx37T4 6 0 1.57476e-10 OPERON0_T22A3.8_lam-3_WBGene00002248  NONE
WBGene00002248 I + 10608465 10608475 pha4T0 0 53 tbx37T0 7 0 4.1041e-10 OPERON0_T22A3.8_lam-3_WBGene00002248  NONE
WBGene00002248 I + 10608465 10608475 pha4T2 0 124 tbx37T2 3 0 6.79847e-07 OPERON0_T22A3.8_lam-3_WBGene00002248  NONE
WBGene00002248 I + 10608465 10608475 pha4T3 0 137 tbx37T3 4 0 1.25577e-08 OPERON0_T22A3.8_lam-3_WBGene00002248  NONE
WBGene00002248 I + 10608465 10608475 pha4T4 0 91 tbx37T4 6 0 1.67806e-10 OPERON0_T22A3.8_lam-3_WBGene00002248  NONE
WBGene00002248 I + 10608465 10608475 tbx37T0 7 0 end1T0 0 54 3.62929e-10 OPERON0_T22A3.8_lam-3_WBGene00002248  NONE
WBGene00002248 I + 10608465 10608475 tbx37T0 7 0 pha4T0 0 53 4.1041e-10 OPERON0_T22A3.8_lam-3_WBGene00002248  NONE
WBGene00002248 I + 10608465 10608475 tbx37T2 3 0 end1T2 0 40 1.88197e-05 OPERON0_T22A3.8_lam-3_WBGene00002248  NONE
WBGene00002248 I + 10608465 10608475 tbx37T2 3 0 pha4T2 0 124 6.79847e-07 OPERON0_T22A3.8_lam-3_WBGene00002248  NONE
WBGene00002248 I + 10608465 10608475 tbx37T3 4 0 end1T3 0 118 2.26141e-08 OPERON0_T22A3.8_lam-3_WBGene00002248  NONE
WBGene00002248 I + 10608465 10608475 tbx37T3 4 0 pha4T3 0 137 1.25577e-08 OPERON0_T22A3.8_lam-3_WBGene00002248  NONE
WBGene00002261 X + 11028948 11037054 end1T1 0 34 tbx37T1 7 4 7.1492e-06 OPERON0_F58A3.1_ldb-1_WBGene00002261  NONE
WBGene00002261 X + 11028948 11037054 end1T3 0 25 tbx37T3 4 0 8.85519e-06 OPERON0_F58A3.1_ldb-1_WBGene00002261  NONE
WBGene00002261 X + 11028948 11037054 pha4T3 0 31 tbx37T3 4 0 3.96337e-06 OPERON0_F58A3.1_ldb-1_WBGene00002261  NONE
WBGene00002261 X + 11028948 11037054 tbx37T1 7 4 end1T1 0 34 7.1492e-06 OPERON0_F58A3.1_ldb-1_WBGene00002261  NONE
WBGene00002261 X + 11028948 11037054 tbx37T3 4 0 end1T3 0 25 8.85519e-06 OPERON0_F58A3.1_ldb-1_WBGene00002261  NONE
WBGene00002261 X + 11028948 11037054 tbx37T3 4 0 pha4T3 0 31 3.96337e-06 OPERON0_F58A3.1_ldb-1_WBGene00002261  NONE
WBGene00002717 I - 5306998 5317389 end1T1 0 13 end1T3 7 2 5.37925e-05 OPERON3_C01G8.9_let-526_WBGene00002717  NONE
WBGene00002717 I - 5306998 5317389 end1T3 7 2 end1T1 0 13 5.37925e-05 OPERON3_C01G8.9_let-526_WBGene00002717  NONE
WBGene00002717 I - 5313930 5317389 end1T1 0 13 hlh1T1 8 0 8.69718e-07 OPERON3_C01G8.9_let-526_WBGene00002717  YES
WBGene00002717 I - 5313930 5317389 end1T1 0 13 tbx37T1 11 0 6.47904e-08 OPERON3_C01G8.9_let-526_WBGene00002717  YES
WBGene00002717 I - 5313930 5317389 hlh1T1 8 0 end1T1 0 13 8.69718e-07 OPERON3_C01G8.9_let-526_WBGene00002717  NONE
WBGene00002717 I - 5313930 5317389 tbx37T1 11 0 end1T1 0 13 6.47904e-08 OPERON3_C01G8.9_let-526_WBGene00002717  NONE
WBGene00002845 III + 6946776 6949082 hlh1T1 0 45 tbx37T1 3 0 1.33753e-05 OPERON0_F57B9.2_let-711_WBGene00002845  NONE
WBGene00002845 III + 6946776 6949082 pha4T1 0 46 tbx37T1 3 0 1.25489e-05 OPERON0_F57B9.2_let-711_WBGene00002845  NONE
WBGene00002845 III + 6946776 6949082 tbx37T1 3 0 hlh1T1 0 45 1.33753e-05 OPERON0_F57B9.2_let-711_WBGene00002845  NONE
WBGene00002845 III + 6946776 6949082 tbx37T1 3 0 pha4T1 0 46 1.25489e-05 OPERON0_F57B9.2_let-711_WBGene00002845  NONE
WBGene00002891 III - 6339832 6339837 end1T0 149 0 nhr25T0 8 6 7.22798e-06 OPERON2_C56G2.6_let-767_WBGene00002891  YES
WBGene00002891 III - 6339832 6339837 nhr25T0 8 6 end1T0 149 0 7.22798e-06 OPERON2_C56G2.6_let-767_WBGene00002891  NONE
WBGene00002891 III - 6339837 6339832 end1T0 0 149 nhr25T0 6 8 7.22798e-06 OPERON2_C56G2.6_let-767_WBGene00002891  NONE
WBGene00002891 III - 6339837 6339832 nhr25T0 6 8 end1T0 0 149 7.22798e-06 OPERON2_C56G2.6_let-767_WBGene00002891  NONE
WBGene00003022 III - 7072552 7072557 ceh32T4 2 7 end1T4 22 0 3.71637e-06 OPERON2_ZK418.4_lin-37_WBGene00003022 NONE
WBGene00003022 III - 7072552 7072557 ceh32T4 2 7 pha4T4 26 0 1.51483e-06 OPERON2_ZK418.4_lin-37_WBGene00003022 NONE
WBGene00003022 III - 7072552 7072557 end1T4 22 0 ceh32T4 2 7 3.71637e-06 OPERON2_ZK418.4_lin-37_WBGene00003022 NONE
WBGene00003022 III - 7072552 7072557 pha4T4 26 0 ceh32T4 2 7 1.51483e-06 OPERON2_ZK418.4_lin-37_WBGene00003022 NONE
WBGene00003048 III + 13714563 13714572 nhr25T2 5 0 pha4T2 0 17 7.57148e-06 OPERON0_W06F12.1_lit-1_WBGene00003048  NONE
WBGene00003048 III + 13714563 13714572 nhr25T3 4 0 pha4T3 0 14 7.2298e-05 OPERON0_W06F12.1_lit-1_WBGene00003048  NONE
WBGene00003048 III + 13714563 13714572 pha4T2 0 17 nhr25T2 5 0 7.57148e-06 OPERON0_W06F12.1_lit-1_WBGene00003048  YES
WBGene00003048 III + 13714563 13714572 pha4T3 0 14 nhr25T3 4 0 7.2298e-05 OPERON0_W06F12.1_lit-1_WBGene00003048  YES
WBGene00003048 III + 13714572 13717965 end1T3 0 5 end1T4 18 0 5.88858e-06 OPERON0_W06F12.1_lit-1_WBGene00003048  NONE
WBGene00003048 III + 13714572 13717965 end1T4 18 0 end1T3 0 5 5.88858e-06 OPERON0_W06F12.1_lit-1_WBGene00003048  NONE
WBGene00003061 I - 4373018 4373028 end1T0 57 0 nhr25T0 3 5 8.807e-06 OPERON1_ZK973.10_lpd-5_WBGene00003061  YES
WBGene00003061 I - 4373018 4373028 end1T1 117 0 nhr25T1 0 2 3.8874e-05 OPERON1_ZK973.10_lpd-5_WBGene00003061  YES
WBGene00003061 I - 4373018 4373028 nhr25T0 3 5 end1T0 57 0 8.807e-06 OPERON1_ZK973.10_lpd-5_WBGene00003061  NONE
WBGene00003061 I - 4373018 4373028 nhr25T0 3 5 pha4T0 61 0 6.84577e-06 OPERON1_ZK973.10_lpd-5_WBGene00003061  NONE
WBGene00003061 I - 4373018 4373028 nhr25T1 0 2 end1T1 117 0 3.8874e-05 OPERON1_ZK973.10_lpd-5_WBGene00003061  NONE
WBGene00003061 I - 4373018 4373028 nhr25T1 0 2 pha4T1 84 0 7.49202e-05 OPERON1_ZK973.10_lpd-5_WBGene00003061  NONE
WBGene00003061 I - 4373018 4373028 pha4T0 61 0 nhr25T0 3 5 6.84577e-06 OPERON1_ZK973.10_lpd-5_WBGene00003061  YES
WBGene00003061 I - 4373018 4373028 pha4T1 84 0 nhr25T1 0 2 7.49202e-05 OPERON1_ZK973.10_lpd-5_WBGene00003061  YES
WBGene00003063 III + 7573344 7573353 cnd1T3 8 0 end1T3 0 14 5.46023e-07 OPERON0_R13A5.12_lpd-7_WBGene00003063 NONE
WBGene00003063 III + 7573344 7573353 end1T0 0 8 hlh1T0 18 2 2.93966e-06 OPERON0_R13A5.12_lpd-7_WBGene00003063 NONE
WBGene00003063 III + 7573344 7573353 end1T0 0 8 nhr25T0 6 0 7.04422e-05 OPERON0_R13A5.12_lpd-7_WBGene00003063 NONE
WBGene00003063 III + 7573344 7573353 end1T0 0 8 tbx37T0 6 0 7.04422e-05 OPERON0_R13A5.12_lpd-7_WBGene00003063 NONE
WBGene00003063 III + 7573344 7573353 end1T1 0 11 tbx37T1 8 0 2.41947e-06 OPERON0_R13A5.12_lpd-7_WBGene00003063 NONE
WBGene00003063 III + 7573344 7573353 end1T2 0 6 hlh1T2 11 0 1.60915e-05 OPERON0_R13A5.12_lpd-7_WBGene00003063 NONE
WBGene00003063 III + 7573344 7573353 end1T2 0 6 tbx37T2 8 0 7.04422e-05 OPERON0_R13A5.12_lpd-7_WBGene00003063 NONE
WBGene00003063 III + 7573344 7573353 end1T3 0 14 cnd1T3 8 0 5.46023e-07 OPERON0_R13A5.12_lpd-7_WBGene00003063 NONE
WBGene00003063 III + 7573344 7573353 end1T3 0 14 hlh1T3 20 2 6.3827e-09 OPERON0_R13A5.12_lpd-7_WBGene00003063 NONE
WBGene00003063 III + 7573344 7573353 end1T3 0 14 tbx37T3 5 0 1.75519e-05 OPERON0_R13A5.12_lpd-7_WBGene00003063 NONE
WBGene00003063 III + 7573344 7573353 end1T4 0 9 hlh1T4 16 5 4.11326e-05 OPERON0_R13A5.12_lpd-7_WBGene00003063 NONE
WBGene00003063 III + 7573344 7573353 hlh1T0 18 2 end1T0 0 8 2.93966e-06 OPERON0_R13A5.12_lpd-7_WBGene00003063 NONE
WBGene00003063 III + 7573344 7573353 hlh1T0 18 2 pha4T0 0 7 8.36866e-06 OPERON0_R13A5.12_lpd-7_WBGene00003063 NONE
WBGene00003063 III + 7573344 7573353 hlh1T2 11 0 end1T2 0 6 1.60915e-05 OPERON0_R13A5.12_lpd-7_WBGene00003063 NONE
WBGene00003063 III + 7573344 7573353 hlh1T2 11 0 pha4T2 0 10 4.8833e-07 OPERON0_R13A5.12_lpd-7_WBGene00003063 NONE
WBGene00003063 III + 7573344 7573353 hlh1T3 20 2 end1T3 0 14 6.3827e-09 OPERON0_R13A5.12_lpd-7_WBGene00003063 NONE
WBGene00003063 III + 7573344 7573353 hlh1T4 16 5 end1T4 0 9 4.11326e-05 OPERON0_R13A5.12_lpd-7_WBGene00003063 NONE
WBGene00003063 III + 7573344 7573353 nhr25T0 6 0 end1T0 0 8 7.04422e-05 OPERON0_R13A5.12_lpd-7_WBGene00003063 NONE
WBGene00003063 III + 7573344 7573353 pha4T0 0 7 hlh1T0 18 2 8.36866e-06 OPERON0_R13A5.12_lpd-7_WBGene00003063 NONE
WBGene00003063 III + 7573344 7573353 pha4T1 0 9 tbx37T1 8 0 7.85721e-06 OPERON0_R13A5.12_lpd-7_WBGene00003063 NONE
WBGene00003063 III + 7573344 7573353 pha4T2 0 10 hlh1T2 11 0 4.8833e-07 OPERON0_R13A5.12_lpd-7_WBGene00003063 NONE
WBGene00003063 III + 7573344 7573353 pha4T2 0 10 tbx37T2 8 0 4.26395e-06 OPERON0_R13A5.12_lpd-7_WBGene00003063 NONE
WBGene00003063 III + 7573344 7573353 tbx37T0 6 0 end1T0 0 8 7.04422e-05 OPERON0_R13A5.12_lpd-7_WBGene00003063 NONE
WBGene00003063 III + 7573344 7573353 tbx37T1 8 0 end1T1 0 11 2.41947e-06 OPERON0_R13A5.12_lpd-7_WBGene00003063 NONE
WBGene00003063 III + 7573344 7573353 tbx37T1 8 0 pha4T1 0 9 7.85721e-06 OPERON0_R13A5.12_lpd-7_WBGene00003063 NONE
WBGene00003063 III + 7573344 7573353 tbx37T2 8 0 end1T2 0 6 7.04422e-05 OPERON0_R13A5.12_lpd-7_WBGene00003063 NONE
WBGene00003063 III + 7573344 7573353 tbx37T2 8 0 pha4T2 0 10 4.26395e-06 OPERON0_R13A5.12_lpd-7_WBGene00003063 NONE
WBGene00003063 III + 7573344 7573353 tbx37T3 5 0 end1T3 0 14 1.75519e-05 OPERON0_R13A5.12_lpd-7_WBGene00003063 NONE
WBGene00003150 IV + 13009107 13023834 hlh1T3 0 20 tbx37T3 8 0 5.30753e-08 OPERON0_F49E11.1_mbk-2_WBGene00003150  NONE
WBGene00003150 IV + 13009107 13023834 hlh1T4 0 29 tbx37T4 5 1 3.79248e-06 OPERON0_F49E11.1_mbk-2_WBGene00003150  NONE
WBGene00003150 IV + 13009107 13023834 pha4T3 0 8 tbx37T3 8 0 1.52588e-05 OPERON0_F49E11.1_mbk-2_WBGene00003150  NONE
WBGene00003150 IV + 13009107 13023834 tbx37T3 8 0 hlh1T3 0 20 5.30753e-08 OPERON0_F49E11.1_mbk-2_WBGene00003150  NONE
WBGene00003150 IV + 13009107 13023834 tbx37T3 8 0 pha4T3 0 8 1.52588e-05 OPERON0_F49E11.1_mbk-2_WBGene00003150  NONE
WBGene00003150 IV + 13009107 13026449 cnd1T3 0 6 tbx37T3 8 0 7.04422e-05 OPERON0_F49E11.1_mbk-2_WBGene00003150  NONE
WBGene00003150 IV + 13009107 13026449 nhr25T0 9 2 pha4T0 0 9 7.45016e-05 OPERON0_F49E11.1_mbk-2_WBGene00003150  NONE
WBGene00003150 IV + 13009107 13026449 pha4T0 0 9 nhr25T0 9 2 7.45016e-05 OPERON0_F49E11.1_mbk-2_WBGene00003150  NONE
WBGene00003150 IV + 13009107 13026449 tbx37T3 8 0 cnd1T3 0 6 7.04422e-05 OPERON0_F49E11.1_mbk-2_WBGene00003150  NONE
WBGene00003150 IV + 13009107 13031237 end1T0 0 84 nhr25T0 9 6 2.42164e-08 OPERON0_F49E11.1_mbk-2_WBGene00003150  NONE
WBGene00003150 IV + 13009107 13031237 end1T1 0 133 nhr25T1 7 10 1.56173e-05 OPERON0_F49E11.1_mbk-2_WBGene00003150  NONE
WBGene00003150 IV + 13009107 13031237 hlh1T0 1 98 nhr25T0 9 6 2.77274e-08 OPERON0_F49E11.1_mbk-2_WBGene00003150  NONE
WBGene00003150 IV + 13009107 13031237 hlh1T1 0 70 nhr25T1 7 10 8.734e-05 OPERON0_F49E11.1_mbk-2_WBGene00003150  NONE
WBGene00003150 IV + 13009107 13031237 hlh1T2 1 60 nhr25T2 5 4 9.62871e-05 OPERON0_F49E11.1_mbk-2_WBGene00003150  NONE
WBGene00003150 IV + 13009107 13031237 nhr25T0 9 6 end1T0 0 84 2.42164e-08 OPERON0_F49E11.1_mbk-2_WBGene00003150  NONE
WBGene00003150 IV + 13009107 13031237 nhr25T0 9 6 hlh1T0 1 98 2.77274e-08 OPERON0_F49E11.1_mbk-2_WBGene00003150  NONE
WBGene00003150 IV + 13009107 13031237 nhr25T0 9 6 pha4T0 0 163 4.91806e-10 OPERON0_F49E11.1_mbk-2_WBGene00003150  NONE
WBGene00003150 IV + 13009107 13031237 nhr25T0 9 6 tbx37T0 0 39 1.75347e-06 OPERON0_F49E11.1_mbk-2_WBGene00003150  NONE
WBGene00003150 IV + 13009107 13031237 nhr25T1 7 10 end1T1 0 133 1.56173e-05 OPERON0_F49E11.1_mbk-2_WBGene00003150  NONE
WBGene00003150 IV + 13009107 13031237 nhr25T1 7 10 hlh1T1 0 70 8.734e-05 OPERON0_F49E11.1_mbk-2_WBGene00003150  NONE
WBGene00003150 IV + 13009107 13031237 nhr25T1 7 10 pha4T1 0 165 8.56431e-06 OPERON0_F49E11.1_mbk-2_WBGene00003150  NONE
WBGene00003150 IV + 13009107 13031237 nhr25T2 5 4 hlh1T2 1 60 9.62871e-05 OPERON0_F49E11.1_mbk-2_WBGene00003150  NONE
WBGene00003150 IV + 13009107 13031237 nhr25T2 5 4 pha4T2 0 142 4.18902e-06 OPERON0_F49E11.1_mbk-2_WBGene00003150  NONE
WBGene00003150 IV + 13009107 13031237 pha4T0 0 163 nhr25T0 9 6 4.91806e-10 OPERON0_F49E11.1_mbk-2_WBGene00003150  NONE
WBGene00003150 IV + 13009107 13031237 pha4T1 0 165 nhr25T1 7 10 8.56431e-06 OPERON0_F49E11.1_mbk-2_WBGene00003150  NONE
WBGene00003150 IV + 13009107 13031237 pha4T2 0 142 nhr25T2 5 4 4.18902e-06 OPERON0_F49E11.1_mbk-2_WBGene00003150  NONE
WBGene00003150 IV + 13009107 13031237 tbx37T0 0 39 nhr25T0 9 6 1.75347e-06 OPERON0_F49E11.1_mbk-2_WBGene00003150  NONE
WBGene00003150 IV + 13009107 13031381 cnd1T3 0 6 tbx37T3 8 0 7.04422e-05 OPERON0_F49E11.1_mbk-2_WBGene00003150  NONE
WBGene00003150 IV + 13009107 13031381 nhr25T0 9 2 pha4T0 0 9 7.45016e-05 OPERON0_F49E11.1_mbk-2_WBGene00003150  NONE
WBGene00003150 IV + 13009107 13031381 pha4T0 0 9 nhr25T0 9 2 7.45016e-05 OPERON0_F49E11.1_mbk-2_WBGene00003150  NONE
WBGene00003150 IV + 13009107 13031381 tbx37T3 8 0 cnd1T3 0 6 7.04422e-05 OPERON0_F49E11.1_mbk-2_WBGene00003150  NONE
WBGene00003150 IV + 13023834 13026449 pha4T0 0 9 pha4T3 8 0 7.85721e-06 OPERON0_F49E11.1_mbk-2_WBGene00003150  YES
WBGene00003150 IV + 13023834 13026449 pha4T0 0 9 pha4T4 8 0 7.85721e-06 OPERON0_F49E11.1_mbk-2_WBGene00003150  YES
WBGene00003150 IV + 13023834 13026449 pha4T3 8 0 pha4T0 0 9 7.85721e-06 OPERON0_F49E11.1_mbk-2_WBGene00003150  YES
WBGene00003150 IV + 13023834 13026449 pha4T4 8 0 pha4T0 0 9 7.85721e-06 OPERON0_F49E11.1_mbk-2_WBGene00003150  YES
WBGene00003150 IV + 13023834 13031237 hlh1T0 0 98 hlh1T3 20 53 4.17458e-05 OPERON0_F49E11.1_mbk-2_WBGene00003150  YES
WBGene00003150 IV + 13023834 13031237 hlh1T0 0 98 hlh1T4 29 44 3.12141e-09 OPERON0_F49E11.1_mbk-2_WBGene00003150  YES
WBGene00003150 IV + 13023834 13031237 hlh1T1 3 70 hlh1T4 29 44 1.65953e-06 OPERON0_F49E11.1_mbk-2_WBGene00003150  YES
WBGene00003150 IV + 13023834 13031237 hlh1T3 20 53 hlh1T0 0 98 4.17458e-05 OPERON0_F49E11.1_mbk-2_WBGene00003150  YES
WBGene00003150 IV + 13023834 13031237 hlh1T4 29 44 hlh1T0 0 98 3.12141e-09 OPERON0_F49E11.1_mbk-2_WBGene00003150  YES
WBGene00003150 IV + 13023834 13031237 hlh1T4 29 44 hlh1T1 3 70 1.65953e-06 OPERON0_F49E11.1_mbk-2_WBGene00003150  YES
WBGene00003150 IV + 13023834 13031237 hlh1T4 29 44 pha4T4 8 95 5.06412e-06 OPERON0_F49E11.1_mbk-2_WBGene00003150  NONE
WBGene00003150 IV + 13023834 13031237 pha4T4 8 95 hlh1T4 29 44 5.06412e-06 OPERON0_F49E11.1_mbk-2_WBGene00003150  YES
WBGene00003150 IV + 13023834 13031381 pha4T0 0 9 pha4T3 8 0 7.85721e-06 OPERON0_F49E11.1_mbk-2_WBGene00003150  YES
WBGene00003150 IV + 13023834 13031381 pha4T0 0 9 pha4T4 8 0 7.85721e-06 OPERON0_F49E11.1_mbk-2_WBGene00003150  YES
WBGene00003150 IV + 13023834 13031381 pha4T3 8 0 pha4T0 0 9 7.85721e-06 OPERON0_F49E11.1_mbk-2_WBGene00003150  YES
WBGene00003150 IV + 13023834 13031381 pha4T4 8 0 pha4T0 0 9 7.85721e-06 OPERON0_F49E11.1_mbk-2_WBGene00003150  YES
WBGene00003150 IV + 13026449 13023834 pha4T0 9 0 pha4T3 0 8 7.85721e-06 OPERON0_F49E11.1_mbk-2_WBGene00003150  YES
WBGene00003150 IV + 13026449 13023834 pha4T0 9 0 pha4T4 0 8 7.85721e-06 OPERON0_F49E11.1_mbk-2_WBGene00003150  YES
WBGene00003150 IV + 13026449 13023834 pha4T3 0 8 pha4T0 9 0 7.85721e-06 OPERON0_F49E11.1_mbk-2_WBGene00003150  YES
WBGene00003150 IV + 13026449 13023834 pha4T4 0 8 pha4T0 9 0 7.85721e-06 OPERON0_F49E11.1_mbk-2_WBGene00003150  YES
WBGene00003150 IV + 13031237 13023834 hlh1T0 98 0 hlh1T3 53 20 4.17458e-05 OPERON0_F49E11.1_mbk-2_WBGene00003150  YES
WBGene00003150 IV + 13031237 13023834 hlh1T0 98 0 hlh1T4 44 29 3.12141e-09 OPERON0_F49E11.1_mbk-2_WBGene00003150  YES
WBGene00003150 IV + 13031237 13023834 hlh1T1 70 3 hlh1T4 44 29 1.65953e-06 OPERON0_F49E11.1_mbk-2_WBGene00003150  YES
WBGene00003150 IV + 13031237 13023834 hlh1T3 53 20 hlh1T0 98 0 4.17458e-05 OPERON0_F49E11.1_mbk-2_WBGene00003150  YES
WBGene00003150 IV + 13031237 13023834 hlh1T4 44 29 hlh1T0 98 0 3.12141e-09 OPERON0_F49E11.1_mbk-2_WBGene00003150  YES
WBGene00003150 IV + 13031237 13023834 hlh1T4 44 29 hlh1T1 70 3 1.65953e-06 OPERON0_F49E11.1_mbk-2_WBGene00003150  YES
WBGene00003150 IV + 13031237 13023834 hlh1T4 44 29 pha4T4 95 8 5.06412e-06 OPERON0_F49E11.1_mbk-2_WBGene00003150  NONE
WBGene00003150 IV + 13031237 13023834 pha4T4 95 8 hlh1T4 44 29 5.06412e-06 OPERON0_F49E11.1_mbk-2_WBGene00003150  YES
WBGene00003150 IV + 13031381 13023834 pha4T0 9 0 pha4T3 0 8 7.85721e-06 OPERON0_F49E11.1_mbk-2_WBGene00003150  YES
WBGene00003150 IV + 13031381 13023834 pha4T0 9 0 pha4T4 0 8 7.85721e-06 OPERON0_F49E11.1_mbk-2_WBGene00003150  YES
WBGene00003150 IV + 13031381 13023834 pha4T3 0 8 pha4T0 9 0 7.85721e-06 OPERON0_F49E11.1_mbk-2_WBGene00003150  YES
WBGene00003150 IV + 13031381 13023834 pha4T4 0 8 pha4T0 9 0 7.85721e-06 OPERON0_F49E11.1_mbk-2_WBGene00003150  YES
WBGene00003153 IV - 3132993 3133141 hlh1T0 0 21 pha4T0 4 0 1.68401e-05 OPERON0_Y67D8C.10_mca-3_WBGene00003153  YES
WBGene00003153 IV - 3132993 3133141 hlh1T1 0 15 pha4T1 4 0 5.66611e-05 OPERON0_Y67D8C.10_mca-3_WBGene00003153  YES
WBGene00003153 IV - 3132993 3133141 pha4T0 4 0 hlh1T0 0 21 1.68401e-05 OPERON0_Y67D8C.10_mca-3_WBGene00003153  YES
WBGene00003153 IV - 3132993 3133141 pha4T1 4 0 hlh1T1 0 15 5.66611e-05 OPERON0_Y67D8C.10_mca-3_WBGene00003153  YES
WBGene00003159 V + 4347160 4349340 hlh1T0 16 0 pha4T0 0 4 4.5036e-05 OPERON0_F32D1.10_mcm-7_WBGene00003159  NONE
WBGene00003159 V + 4347160 4349340 pha4T0 0 4 hlh1T0 16 0 4.5036e-05 OPERON0_F32D1.10_mcm-7_WBGene00003159  NONE
WBGene00003159 V + 4347160 4349340 pha4T0 0 4 tbx37T0 20 0 2.01264e-05 OPERON0_F32D1.10_mcm-7_WBGene00003159  NONE
WBGene00003159 V + 4347160 4349340 tbx37T0 20 0 pha4T0 0 4 2.01264e-05 OPERON0_F32D1.10_mcm-7_WBGene00003159  NONE
WBGene00003242 V + 7827222 7827227 end1T1 3 0 hlh1T1 2 96 1.45136e-05 OPERON0_C37C3.6_mig-6_WBGene00003242  NONE
WBGene00003242 V + 7827222 7827227 hlh1T1 2 96 end1T1 3 0 1.45136e-05 OPERON0_C37C3.6_mig-6_WBGene00003242  NONE
WBGene00003242 V + 7827227 7827232 end1T1 0 2 hlh1T1 96 0 5.75126e-05 OPERON0_C37C3.6_mig-6_WBGene00003242  NONE
WBGene00003242 V + 7827227 7827232 hlh1T1 96 0 end1T1 0 2 5.75126e-05 OPERON0_C37C3.6_mig-6_WBGene00003242  NONE
WBGene00003242 V + 7827227 7827263 end1T0 0 19 hlh1T0 57 21 2.65823e-09 OPERON0_C37C3.6_mig-6_WBGene00003242  NONE
WBGene00003242 V + 7827227 7827263 end1T1 0 31 end1T2 10 11 7.40224e-05 OPERON0_C37C3.6_mig-6_WBGene00003242  NONE
WBGene00003242 V + 7827227 7827263 end1T1 0 31 hlh1T1 96 57 4.38055e-11 OPERON0_C37C3.6_mig-6_WBGene00003242  NONE
WBGene00003242 V + 7827227 7827263 end1T2 10 11 end1T1 0 31 7.40224e-05 OPERON0_C37C3.6_mig-6_WBGene00003242  NONE
WBGene00003242 V + 7827227 7827263 end1T3 0 21 hlh1T3 70 93 9.54205e-05 OPERON0_C37C3.6_mig-6_WBGene00003242  NONE
WBGene00003242 V + 7827227 7827263 hlh1T0 57 21 end1T0 0 19 2.65823e-09 OPERON0_C37C3.6_mig-6_WBGene00003242  NONE
WBGene00003242 V + 7827227 7827263 hlh1T0 57 21 hlh1T3 70 93 5.78857e-06 OPERON0_C37C3.6_mig-6_WBGene00003242  NONE
WBGene00003242 V + 7827227 7827263 hlh1T0 57 21 hlh1T4 76 118 2.11475e-07 OPERON0_C37C3.6_mig-6_WBGene00003242  NONE
WBGene00003242 V + 7827227 7827263 hlh1T1 96 57 end1T1 0 31 4.38055e-11 OPERON0_C37C3.6_mig-6_WBGene00003242  NONE
WBGene00003242 V + 7827227 7827263 hlh1T1 96 57 hlh1T4 76 118 6.5e-06 OPERON0_C37C3.6_mig-6_WBGene00003242  NONE
WBGene00003242 V + 7827227 7827263 hlh1T3 70 93 end1T3 0 21 9.54205e-05 OPERON0_C37C3.6_mig-6_WBGene00003242  NONE
WBGene00003242 V + 7827227 7827263 hlh1T3 70 93 hlh1T0 57 21 5.78857e-06 OPERON0_C37C3.6_mig-6_WBGene00003242  NONE
WBGene00003242 V + 7827227 7827263 hlh1T4 76 118 hlh1T0 57 21 2.11475e-07 OPERON0_C37C3.6_mig-6_WBGene00003242  NONE
WBGene00003242 V + 7827227 7827263 hlh1T4 76 118 hlh1T1 96 57 6.5e-06 OPERON0_C37C3.6_mig-6_WBGene00003242  NONE
WBGene00003242 V + 7827227 7827290 end1T0 0 18 hlh1T0 57 52 1.65884e-05 OPERON0_C37C3.6_mig-6_WBGene00003242  NONE
WBGene00003242 V + 7827227 7827290 end1T1 0 35 hlh1T1 96 172 3.03895e-05 OPERON0_C37C3.6_mig-6_WBGene00003242  NONE
WBGene00003242 V + 7827227 7827290 end1T3 0 38 tbx37T3 3 0 2.18272e-05 OPERON0_C37C3.6_mig-6_WBGene00003242  NONE
WBGene00003242 V + 7827227 7827290 hlh1T0 57 52 end1T0 0 18 1.65884e-05 OPERON0_C37C3.6_mig-6_WBGene00003242  NONE
WBGene00003242 V + 7827227 7827290 hlh1T0 57 52 hlh1T2 61 204 6.39925e-08 OPERON0_C37C3.6_mig-6_WBGene00003242  NONE
WBGene00003242 V + 7827227 7827290 hlh1T0 57 52 hlh1T3 70 315 2.5097e-11 OPERON0_C37C3.6_mig-6_WBGene00003242  NONE
WBGene00003242 V + 7827227 7827290 hlh1T0 57 52 hlh1T4 76 614 4.09581e-19 OPERON0_C37C3.6_mig-6_WBGene00003242  NONE
WBGene00003242 V + 7827227 7827290 hlh1T1 96 172 end1T1 0 35 3.03895e-05 OPERON0_C37C3.6_mig-6_WBGene00003242  NONE
WBGene00003242 V + 7827227 7827290 hlh1T1 96 172 hlh1T3 70 315 1.92127e-06 OPERON0_C37C3.6_mig-6_WBGene00003242  NONE
WBGene00003242 V + 7827227 7827290 hlh1T1 96 172 hlh1T4 76 614 3.38316e-14 OPERON0_C37C3.6_mig-6_WBGene00003242  NONE
WBGene00003242 V + 7827227 7827290 hlh1T2 61 204 hlh1T0 57 52 6.39925e-08 OPERON0_C37C3.6_mig-6_WBGene00003242  NONE
WBGene00003242 V + 7827227 7827290 hlh1T3 70 315 hlh1T0 57 52 2.5097e-11 OPERON0_C37C3.6_mig-6_WBGene00003242  NONE
WBGene00003242 V + 7827227 7827290 hlh1T3 70 315 hlh1T1 96 172 1.92127e-06 OPERON0_C37C3.6_mig-6_WBGene00003242  NONE
WBGene00003242 V + 7827227 7827290 hlh1T4 76 614 hlh1T0 57 52 4.09581e-19 OPERON0_C37C3.6_mig-6_WBGene00003242  NONE
WBGene00003242 V + 7827227 7827290 hlh1T4 76 614 hlh1T1 96 172 3.38316e-14 OPERON0_C37C3.6_mig-6_WBGene00003242  NONE
WBGene00003242 V + 7827227 7827290 tbx37T3 3 0 end1T3 0 38 2.18272e-05 OPERON0_C37C3.6_mig-6_WBGene00003242  NONE
WBGene00003242 V + 7827232 7827227 end1T1 2 0 hlh1T1 0 96 5.75126e-05 OPERON0_C37C3.6_mig-6_WBGene00003242  NONE
WBGene00003242 V + 7827232 7827227 hlh1T1 0 96 end1T1 2 0 5.75126e-05 OPERON0_C37C3.6_mig-6_WBGene00003242  NONE
WBGene00003242 V + 7827263 7827227 end1T0 19 0 hlh1T0 21 57 2.65823e-09 OPERON0_C37C3.6_mig-6_WBGene00003242  NONE
WBGene00003242 V + 7827263 7827227 end1T1 31 0 end1T2 11 10 7.40224e-05 OPERON0_C37C3.6_mig-6_WBGene00003242  NONE
WBGene00003242 V + 7827263 7827227 end1T1 31 0 hlh1T1 57 96 4.38055e-11 OPERON0_C37C3.6_mig-6_WBGene00003242  NONE
WBGene00003242 V + 7827263 7827227 end1T2 11 10 end1T1 31 0 7.40224e-05 OPERON0_C37C3.6_mig-6_WBGene00003242  NONE
WBGene00003242 V + 7827263 7827227 end1T3 21 0 hlh1T3 93 70 9.54205e-05 OPERON0_C37C3.6_mig-6_WBGene00003242  NONE
WBGene00003242 V + 7827263 7827227 hlh1T0 21 57 end1T0 19 0 2.65823e-09 OPERON0_C37C3.6_mig-6_WBGene00003242  NONE
WBGene00003242 V + 7827263 7827227 hlh1T0 21 57 hlh1T3 93 70 5.78857e-06 OPERON0_C37C3.6_mig-6_WBGene00003242  NONE
WBGene00003242 V + 7827263 7827227 hlh1T0 21 57 hlh1T4 118 76 2.11475e-07 OPERON0_C37C3.6_mig-6_WBGene00003242  NONE
WBGene00003242 V + 7827263 7827227 hlh1T1 57 96 end1T1 31 0 4.38055e-11 OPERON0_C37C3.6_mig-6_WBGene00003242  NONE
WBGene00003242 V + 7827263 7827227 hlh1T1 57 96 hlh1T4 118 76 6.5e-06 OPERON0_C37C3.6_mig-6_WBGene00003242  NONE
WBGene00003242 V + 7827263 7827227 hlh1T3 93 70 end1T3 21 0 9.54205e-05 OPERON0_C37C3.6_mig-6_WBGene00003242  NONE
WBGene00003242 V + 7827263 7827227 hlh1T3 93 70 hlh1T0 21 57 5.78857e-06 OPERON0_C37C3.6_mig-6_WBGene00003242  NONE
WBGene00003242 V + 7827263 7827227 hlh1T4 118 76 hlh1T0 21 57 2.11475e-07 OPERON0_C37C3.6_mig-6_WBGene00003242  NONE
WBGene00003242 V + 7827263 7827227 hlh1T4 118 76 hlh1T1 57 96 6.5e-06 OPERON0_C37C3.6_mig-6_WBGene00003242  NONE
WBGene00003243 III + 8282109 8282350 end1T4 16 0 hlh1T4 1 8 1.51213e-06 OPERON0_F10E9.6_mig-10_WBGene00003243  YES
WBGene00003243 III + 8282109 8282350 end1T4 16 0 nhr25T4 0 7 7.2755e-07 OPERON0_F10E9.6_mig-10_WBGene00003243  NONE
WBGene00003243 III + 8282109 8282350 end1T4 16 0 tbx37T4 2 8 6.76029e-06 OPERON0_F10E9.6_mig-10_WBGene00003243  YES
WBGene00003243 III + 8282109 8282350 hlh1T4 1 8 end1T4 16 0 1.51213e-06 OPERON0_F10E9.6_mig-10_WBGene00003243  NONE
WBGene00003243 III + 8282109 8282350 nhr25T1 9 0 nhr25T4 0 7 1.7296e-05 OPERON0_F10E9.6_mig-10_WBGene00003243  NONE
WBGene00003243 III + 8282109 8282350 nhr25T4 0 7 end1T4 16 0 7.2755e-07 OPERON0_F10E9.6_mig-10_WBGene00003243  YES
WBGene00003243 III + 8282109 8282350 nhr25T4 0 7 nhr25T1 9 0 1.7296e-05 OPERON0_F10E9.6_mig-10_WBGene00003243  NONE
WBGene00003243 III + 8282109 8282350 tbx37T3 10 0 tbx37T4 2 8 8.49128e-05 OPERON0_F10E9.6_mig-10_WBGene00003243  NONE
WBGene00003243 III + 8282109 8300186 end1T0 4 0 hlh1T0 0 13 9.37282e-05 OPERON0_F10E9.6_mig-10_WBGene00003243  YES
WBGene00003243 III + 8282109 8300186 end1T1 15 0 hlh1T1 2 6 8.0159e-05 OPERON0_F10E9.6_mig-10_WBGene00003243  YES
WBGene00003243 III + 8282109 8300186 end1T4 16 0 tbx37T4 2 6 6.07611e-05 OPERON0_F10E9.6_mig-10_WBGene00003243  YES
WBGene00003243 III + 8282109 8300186 hlh1T0 0 13 end1T0 4 0 9.37282e-05 OPERON0_F10E9.6_mig-10_WBGene00003243  NONE
WBGene00003243 III + 8282109 8300186 hlh1T1 2 6 end1T1 15 0 8.0159e-05 OPERON0_F10E9.6_mig-10_WBGene00003243  NONE
WBGene00003243 III + 8282109 8300195 ceh32T2 3 0 hlh1T2 0 32 3.5791e-05 OPERON0_F10E9.6_mig-10_WBGene00003243  YES
WBGene00003243 III + 8282109 8300195 ceh32T2 3 0 pha4T2 0 59 6.07161e-06 OPERON0_F10E9.6_mig-10_WBGene00003243  YES
WBGene00003243 III + 8282109 8300195 cnd1T1 0 22 nhr25T1 9 5 1.69064e-05 OPERON0_F10E9.6_mig-10_WBGene00003243  NONE
WBGene00003243 III + 8282109 8300195 cnd1T4 6 5 pha4T4 0 52 7.49102e-06 OPERON0_F10E9.6_mig-10_WBGene00003243  YES
WBGene00003243 III + 8282109 8300195 end1T4 16 30 pha4T4 0 52 5.50859e-05 OPERON0_F10E9.6_mig-10_WBGene00003243  YES
WBGene00003243 III + 8282109 8300195 hlh1T1 2 56 nhr25T1 9 5 9.03942e-07 OPERON0_F10E9.6_mig-10_WBGene00003243  NONE
WBGene00003243 III + 8282109 8300195 hlh1T2 0 32 ceh32T2 3 0 3.5791e-05 OPERON0_F10E9.6_mig-10_WBGene00003243  NONE
WBGene00003243 III + 8282109 8300195 hlh1T2 0 32 nhr25T2 6 3 3.80225e-05 OPERON0_F10E9.6_mig-10_WBGene00003243  NONE
WBGene00003243 III + 8282109 8300195 nhr25T1 9 5 cnd1T1 0 22 1.69064e-05 OPERON0_F10E9.6_mig-10_WBGene00003243  YES
WBGene00003243 III + 8282109 8300195 nhr25T1 9 5 hlh1T1 2 56 9.03942e-07 OPERON0_F10E9.6_mig-10_WBGene00003243  YES
WBGene00003243 III + 8282109 8300195 nhr25T1 9 5 pha4T1 3 51 3.55063e-06 OPERON0_F10E9.6_mig-10_WBGene00003243  YES
WBGene00003243 III + 8282109 8300195 nhr25T2 6 3 hlh1T2 0 32 3.80225e-05 OPERON0_F10E9.6_mig-10_WBGene00003243  YES
WBGene00003243 III + 8282109 8300195 nhr25T2 6 3 pha4T2 0 59 4.20972e-06 OPERON0_F10E9.6_mig-10_WBGene00003243  YES
WBGene00003243 III + 8282109 8300195 pha4T1 3 51 nhr25T1 9 5 3.55063e-06 OPERON0_F10E9.6_mig-10_WBGene00003243  NONE
WBGene00003243 III + 8282109 8300195 pha4T2 0 59 ceh32T2 3 0 6.07161e-06 OPERON0_F10E9.6_mig-10_WBGene00003243  NONE
WBGene00003243 III + 8282109 8300195 pha4T2 0 59 nhr25T2 6 3 4.20972e-06 OPERON0_F10E9.6_mig-10_WBGene00003243  NONE
WBGene00003243 III + 8282109 8300195 pha4T4 0 52 cnd1T4 6 5 7.49102e-06 OPERON0_F10E9.6_mig-10_WBGene00003243  NONE
WBGene00003243 III + 8282109 8300195 pha4T4 0 52 end1T4 16 30 5.50859e-05 OPERON0_F10E9.6_mig-10_WBGene00003243  NONE
WBGene00003243 III + 8282350 8300186 hlh1T0 2 13 hlh1T4 8 0 2.20108e-05 OPERON0_F10E9.6_mig-10_WBGene00003243  YES
WBGene00003243 III + 8282350 8300186 hlh1T4 8 0 hlh1T0 2 13 2.20108e-05 OPERON0_F10E9.6_mig-10_WBGene00003243  YES
WBGene00003243 III + 8282350 8300195 end1T4 0 30 nhr25T4 7 0 1.60642e-08 OPERON0_F10E9.6_mig-10_WBGene00003243  NONE
WBGene00003243 III + 8282350 8300195 hlh1T4 8 33 nhr25T4 7 0 2.05074e-05 OPERON0_F10E9.6_mig-10_WBGene00003243  NONE
WBGene00003243 III + 8282350 8300195 nhr25T4 7 0 end1T4 0 30 1.60642e-08 OPERON0_F10E9.6_mig-10_WBGene00003243  YES
WBGene00003243 III + 8282350 8300195 nhr25T4 7 0 hlh1T4 8 33 2.05074e-05 OPERON0_F10E9.6_mig-10_WBGene00003243  YES
WBGene00003243 III + 8282350 8300195 nhr25T4 7 0 pha4T4 0 52 4.65132e-10 OPERON0_F10E9.6_mig-10_WBGene00003243  YES
WBGene00003243 III + 8282350 8300195 pha4T4 0 52 nhr25T4 7 0 4.65132e-10 OPERON0_F10E9.6_mig-10_WBGene00003243  NONE
WBGene00003243 III + 8300186 8282350 hlh1T0 13 2 hlh1T4 0 8 2.20108e-05 OPERON0_F10E9.6_mig-10_WBGene00003243  YES
WBGene00003243 III + 8300186 8282350 hlh1T4 0 8 hlh1T0 13 2 2.20108e-05 OPERON0_F10E9.6_mig-10_WBGene00003243  YES
WBGene00003400 I + 1305556 1316660 ceh32T4 0 6 hlh1T4 9 0 4.12782e-05 OPERON0_K12C11.4_dapk-1_WBGene00003400  NONE
WBGene00003400 I + 1305556 1316660 cnd1T3 0 19 hlh1T3 6 0 1.03926e-06 OPERON0_K12C11.4_dapk-1_WBGene00003400  NONE
WBGene00003400 I + 1305556 1316660 cnd1T4 0 15 hlh1T4 9 0 1.27198e-07 OPERON0_K12C11.4_dapk-1_WBGene00003400  NONE
WBGene00003400 I + 1305556 1316660 hlh1T3 6 0 cnd1T3 0 19 1.03926e-06 OPERON0_K12C11.4_dapk-1_WBGene00003400  NONE
WBGene00003400 I + 1305556 1316660 hlh1T3 6 0 pha4T3 0 8 7.04422e-05 OPERON0_K12C11.4_dapk-1_WBGene00003400  NONE
WBGene00003400 I + 1305556 1316660 hlh1T4 9 0 ceh32T4 0 6 4.12782e-05 OPERON0_K12C11.4_dapk-1_WBGene00003400  NONE
WBGene00003400 I + 1305556 1316660 hlh1T4 9 0 cnd1T4 0 15 1.27198e-07 OPERON0_K12C11.4_dapk-1_WBGene00003400  NONE
WBGene00003400 I + 1305556 1316660 hlh1T4 9 0 pha4T4 0 6 4.12782e-05 OPERON0_K12C11.4_dapk-1_WBGene00003400  NONE
WBGene00003400 I + 1305556 1316660 pha4T3 0 8 hlh1T3 6 0 7.04422e-05 OPERON0_K12C11.4_dapk-1_WBGene00003400  NONE
WBGene00003400 I + 1305556 1316660 pha4T4 0 6 hlh1T4 9 0 4.12782e-05 OPERON0_K12C11.4_dapk-1_WBGene00003400  NONE
WBGene00003516 I + 4229572 4229888 ceh32T2 6 0 end1T2 0 8 7.04422e-05 OPERON1_C43E11.6_nab-1_WBGene00003516  NONE
WBGene00003516 I + 4229572 4229888 ceh32T2 6 0 nhr25T2 3 19 5.4286e-05 OPERON1_C43E11.6_nab-1_WBGene00003516  NONE
WBGene00003516 I + 4229572 4229888 cnd1T0 7 0 cnd1T1 0 7 6.10352e-05 OPERON1_C43E11.6_nab-1_WBGene00003516  NONE
WBGene00003516 I + 4229572 4229888 cnd1T1 0 7 cnd1T0 7 0 6.10352e-05 OPERON1_C43E11.6_nab-1_WBGene00003516  NONE
WBGene00003516 I + 4229572 4229888 cnd1T1 0 7 hlh1T1 10 0 9.95529e-06 OPERON1_C43E11.6_nab-1_WBGene00003516  NONE
WBGene00003516 I + 4229572 4229888 cnd1T4 12 18 end1T4 0 52 8.71477e-05 OPERON1_C43E11.6_nab-1_WBGene00003516  NONE
WBGene00003516 I + 4229572 4229888 end1T2 0 8 ceh32T2 6 0 7.04422e-05 OPERON1_C43E11.6_nab-1_WBGene00003516  NONE
WBGene00003516 I + 4229572 4229888 end1T4 0 52 cnd1T4 12 18 8.71477e-05 OPERON1_C43E11.6_nab-1_WBGene00003516  NONE
WBGene00003516 I + 4229572 4229888 end1T4 0 52 hlh1T4 12 14 1.12153e-05 OPERON1_C43E11.6_nab-1_WBGene00003516  NONE
WBGene00003516 I + 4229572 4229888 hlh1T1 10 0 cnd1T1 0 7 9.95529e-06 OPERON1_C43E11.6_nab-1_WBGene00003516  NONE
WBGene00003516 I + 4229572 4229888 hlh1T1 10 0 nhr25T1 1 19 8.54581e-08 OPERON1_C43E11.6_nab-1_WBGene00003516  NONE
WBGene00003516 I + 4229572 4229888 hlh1T2 17 7 nhr25T2 3 19 3.79465e-05 OPERON1_C43E11.6_nab-1_WBGene00003516  NONE
WBGene00003516 I + 4229572 4229888 hlh1T3 14 7 nhr25T3 4 41 1.66362e-06 OPERON1_C43E11.6_nab-1_WBGene00003516  NONE
WBGene00003516 I + 4229572 4229888 hlh1T4 12 14 end1T4 0 52 1.12153e-05 OPERON1_C43E11.6_nab-1_WBGene00003516  NONE
WBGene00003516 I + 4229572 4229888 nhr25T1 1 19 hlh1T1 10 0 8.54581e-08 OPERON1_C43E11.6_nab-1_WBGene00003516  NONE
WBGene00003516 I + 4229572 4229888 nhr25T2 3 19 ceh32T2 6 0 5.4286e-05 OPERON1_C43E11.6_nab-1_WBGene00003516  NONE
WBGene00003516 I + 4229572 4229888 nhr25T2 3 19 hlh1T2 17 7 3.79465e-05 OPERON1_C43E11.6_nab-1_WBGene00003516  NONE
WBGene00003516 I + 4229572 4229888 nhr25T3 4 41 hlh1T3 14 7 1.66362e-06 OPERON1_C43E11.6_nab-1_WBGene00003516  NONE
WBGene00003636 IV - 5749895 5757862 end1T0 0 15 hlh1T0 9 0 1.27198e-07 OPERON0_C45E5.6_nhr-46_WBGene00003636  YES
WBGene00003636 IV - 5749895 5757862 end1T1 0 22 hlh1T1 5 2 6.8344e-05 OPERON0_C45E5.6_nhr-46_WBGene00003636  YES
WBGene00003636 IV - 5749895 5757862 end1T2 0 6 tbx37T2 9 0 4.12782e-05 OPERON0_C45E5.6_nhr-46_WBGene00003636  YES
WBGene00003636 IV - 5749895 5757862 end1T3 0 14 hlh1T3 4 0 7.2298e-05 OPERON0_C45E5.6_nhr-46_WBGene00003636  YES
WBGene00003636 IV - 5749895 5757862 end1T3 0 14 tbx37T3 6 0 4.94425e-06 OPERON0_C45E5.6_nhr-46_WBGene00003636  YES
WBGene00003636 IV - 5749895 5757862 hlh1T0 9 0 end1T0 0 15 1.27198e-07 OPERON0_C45E5.6_nhr-46_WBGene00003636  NONE
WBGene00003636 IV - 5749895 5757862 hlh1T1 5 2 end1T1 0 22 6.8344e-05 OPERON0_C45E5.6_nhr-46_WBGene00003636  NONE
WBGene00003636 IV - 5749895 5757862 hlh1T3 4 0 end1T3 0 14 7.2298e-05 OPERON0_C45E5.6_nhr-46_WBGene00003636  NONE
WBGene00003636 IV - 5749895 5757862 hlh1T3 4 0 pha4T3 0 13 9.37282e-05 OPERON0_C45E5.6_nhr-46_WBGene00003636  NONE
WBGene00003636 IV - 5749895 5757862 pha4T2 0 8 tbx37T2 9 0 7.85721e-06 OPERON0_C45E5.6_nhr-46_WBGene00003636  NONE
WBGene00003636 IV - 5749895 5757862 pha4T3 0 13 hlh1T3 4 0 9.37282e-05 OPERON0_C45E5.6_nhr-46_WBGene00003636  YES
WBGene00003636 IV - 5749895 5757862 pha4T3 0 13 tbx37T3 6 0 7.14253e-06 OPERON0_C45E5.6_nhr-46_WBGene00003636  NONE
WBGene00003636 IV - 5749895 5757862 tbx37T2 9 0 end1T2 0 6 4.12782e-05 OPERON0_C45E5.6_nhr-46_WBGene00003636  NONE
WBGene00003636 IV - 5749895 5757862 tbx37T2 9 0 pha4T2 0 8 7.85721e-06 OPERON0_C45E5.6_nhr-46_WBGene00003636  NONE
WBGene00003636 IV - 5749895 5757862 tbx37T3 6 0 end1T3 0 14 4.94425e-06 OPERON0_C45E5.6_nhr-46_WBGene00003636  NONE
WBGene00003636 IV - 5749895 5757862 tbx37T3 6 0 pha4T3 0 13 7.14253e-06 OPERON0_C45E5.6_nhr-46_WBGene00003636  NONE
WBGene00003790 I - 14706522 14706527 cnd1T2 5 10 end1T2 16 0 3.20747e-05 OPERON3_Y54E5A.4_npp-4_WBGene00003790  NONE
WBGene00003790 I - 14706522 14706527 cnd1T2 5 10 pha4T2 16 0 3.20747e-05 OPERON3_Y54E5A.4_npp-4_WBGene00003790  NONE
WBGene00003790 I - 14706522 14706527 end1T2 16 0 cnd1T2 5 10 3.20747e-05 OPERON3_Y54E5A.4_npp-4_WBGene00003790  NONE
WBGene00003790 I - 14706522 14706527 pha4T2 16 0 cnd1T2 5 10 3.20747e-05 OPERON3_Y54E5A.4_npp-4_WBGene00003790  NONE
WBGene00003803 I + 10026634 10026643 end1T0 0 30 hlh1T0 4 0 4.48317e-06 OPERON1_F10G8.3_rae-1_WBGene00003803  NONE
WBGene00003803 I + 10026634 10026643 hlh1T0 4 0 end1T0 0 30 4.48317e-06 OPERON1_F10G8.3_rae-1_WBGene00003803  NONE
WBGene00003803 I + 10026634 10026643 hlh1T0 4 0 pha4T0 0 59 3.38843e-07 OPERON1_F10G8.3_rae-1_WBGene00003803  NONE
WBGene00003803 I + 10026634 10026643 pha4T0 0 59 hlh1T0 4 0 3.38843e-07 OPERON1_F10G8.3_rae-1_WBGene00003803  NONE
WBGene00003803 I + 10026634 10026643 pha4T2 0 32 tbx37T2 3 0 3.5791e-05 OPERON1_F10G8.3_rae-1_WBGene00003803  NONE
WBGene00003803 I + 10026634 10026643 tbx37T2 3 0 pha4T2 0 32 3.5791e-05 OPERON1_F10G8.3_rae-1_WBGene00003803  NONE
WBGene00003905 I + 12878630 12878639 end1T0 0 13 nhr25T0 7 0 2.37876e-06 OPERON0_Y18D10A.13_pad-1_WBGene00003905  NONE
WBGene00003905 I + 12878630 12878639 end1T1 0 27 hlh1T1 3 0 5.81497e-05 OPERON0_Y18D10A.13_pad-1_WBGene00003905  NONE
WBGene00003905 I + 12878630 12878639 end1T1 0 27 nhr25T1 3 0 5.81497e-05 OPERON0_Y18D10A.13_pad-1_WBGene00003905  NONE
WBGene00003905 I + 12878630 12878639 end1T2 0 7 tbx37T2 7 0 6.10352e-05 OPERON0_Y18D10A.13_pad-1_WBGene00003905  NONE
WBGene00003905 I + 12878630 12878639 end1T4 0 20 nhr25T4 4 0 2.01264e-05 OPERON0_Y18D10A.13_pad-1_WBGene00003905  NONE
WBGene00003905 I + 12878630 12878639 hlh1T1 3 0 end1T1 0 27 5.81497e-05 OPERON0_Y18D10A.13_pad-1_WBGene00003905  NONE
WBGene00003905 I + 12878630 12878639 nhr25T0 7 0 end1T0 0 13 2.37876e-06 OPERON0_Y18D10A.13_pad-1_WBGene00003905  NONE
WBGene00003905 I + 12878630 12878639 nhr25T0 7 0 pha4T0 0 11 5.97173e-06 OPERON0_Y18D10A.13_pad-1_WBGene00003905  NONE
WBGene00003905 I + 12878630 12878639 nhr25T1 3 0 end1T1 0 27 5.81497e-05 OPERON0_Y18D10A.13_pad-1_WBGene00003905  NONE
WBGene00003905 I + 12878630 12878639 nhr25T4 4 0 end1T4 0 20 2.01264e-05 OPERON0_Y18D10A.13_pad-1_WBGene00003905  NONE
WBGene00003905 I + 12878630 12878639 nhr25T4 4 0 pha4T4 0 26 7.65426e-06 OPERON0_Y18D10A.13_pad-1_WBGene00003905  NONE
WBGene00003905 I + 12878630 12878639 pha4T0 0 11 nhr25T0 7 0 5.97173e-06 OPERON0_Y18D10A.13_pad-1_WBGene00003905  NONE
WBGene00003905 I + 12878630 12878639 pha4T2 0 17 tbx37T2 7 0 5.10793e-07 OPERON0_Y18D10A.13_pad-1_WBGene00003905  NONE
WBGene00003905 I + 12878630 12878639 pha4T4 0 26 nhr25T4 4 0 7.65426e-06 OPERON0_Y18D10A.13_pad-1_WBGene00003905  NONE
WBGene00003905 I + 12878630 12878639 tbx37T2 7 0 end1T2 0 7 6.10352e-05 OPERON0_Y18D10A.13_pad-1_WBGene00003905  NONE
WBGene00003905 I + 12878630 12878639 tbx37T2 7 0 pha4T2 0 17 5.10793e-07 OPERON0_Y18D10A.13_pad-1_WBGene00003905  NONE
WBGene00003914 IV - 7547123 7547893 end1T0 0 14 hlh1T0 5 0 1.75519e-05 OPERON5_F49E8.3_pam-1_WBGene00003914  NONE
WBGene00003914 IV - 7547123 7547893 end1T0 0 14 nhr25T0 9 0 2.06174e-07 OPERON5_F49E8.3_pam-1_WBGene00003914  NONE
WBGene00003914 IV - 7547123 7547893 hlh1T0 5 0 end1T0 0 14 1.75519e-05 OPERON5_F49E8.3_pam-1_WBGene00003914  NONE
WBGene00003914 IV - 7547123 7547893 hlh1T0 5 0 pha4T0 0 10 7.13641e-05 OPERON5_F49E8.3_pam-1_WBGene00003914  NONE
WBGene00003914 IV - 7547123 7547893 nhr25T0 9 0 end1T0 0 14 2.06174e-07 OPERON5_F49E8.3_pam-1_WBGene00003914  NONE
WBGene00003914 IV - 7547123 7547893 nhr25T0 9 0 pha4T0 0 10 1.95822e-06 OPERON5_F49E8.3_pam-1_WBGene00003914  NONE
WBGene00003914 IV - 7547123 7547893 pha4T0 0 10 hlh1T0 5 0 7.13641e-05 OPERON5_F49E8.3_pam-1_WBGene00003914  NONE
WBGene00003914 IV - 7547123 7547893 pha4T0 0 10 nhr25T0 9 0 1.95822e-06 OPERON5_F49E8.3_pam-1_WBGene00003914  NONE
WBGene00003914 IV - 7547123 7550812 end1T0 0 12 nhr25T0 9 1 3.71065e-06 OPERON5_F49E8.3_pam-1_WBGene00003914  NONE
WBGene00003914 IV - 7547123 7550812 end1T1 0 20 tbx37T1 5 1 1.9378e-05 OPERON5_F49E8.3_pam-1_WBGene00003914  NONE
WBGene00003914 IV - 7547123 7550812 nhr25T0 9 1 end1T0 0 12 3.71065e-06 OPERON5_F49E8.3_pam-1_WBGene00003914  NONE
WBGene00003914 IV - 7547123 7550812 tbx37T1 5 1 end1T1 0 20 1.9378e-05 OPERON5_F49E8.3_pam-1_WBGene00003914  NONE
WBGene00003936 III - 737680 746691 end1T4 1 5 pha4T4 15 0 6.48334e-05 OPERON0_T17H7.4_pat-12_WBGene00003936  NONE
WBGene00003936 III - 737680 746691 nhr25T4 0 8 pha4T4 15 0 3.51842e-07 OPERON0_T17H7.4_pat-12_WBGene00003936  YES
WBGene00003936 III - 737680 746691 pha4T4 15 0 end1T4 1 5 6.48334e-05 OPERON0_T17H7.4_pat-12_WBGene00003936  YES
WBGene00003936 III - 737680 746691 pha4T4 15 0 nhr25T4 0 8 3.51842e-07 OPERON0_T17H7.4_pat-12_WBGene00003936  YES
WBGene00003936 III - 737680 746691 pha4T4 15 0 tbx37T4 0 4 5.66611e-05 OPERON0_T17H7.4_pat-12_WBGene00003936  NONE
WBGene00003964 I - 7020797 7020803 ceh32T3 15 0 end1T3 3 8 4.44774e-05 OPERON0_H06O01.1_pdi-3_WBGene00003964  NONE
WBGene00003964 I - 7020797 7020803 ceh32T3 15 0 pha4T3 2 6 8.0159e-05 OPERON0_H06O01.1_pdi-3_WBGene00003964  NONE
WBGene00003964 I - 7020797 7020803 cnd1T1 14 2 pha4T1 0 6 8.67405e-05 OPERON0_H06O01.1_pdi-3_WBGene00003964  NONE
WBGene00003964 I - 7020797 7020803 cnd1T3 19 0 end1T3 3 8 1.4787e-05 OPERON0_H06O01.1_pdi-3_WBGene00003964  NONE
WBGene00003964 I - 7020797 7020803 cnd1T3 19 0 pha4T3 2 6 2.86493e-05 OPERON0_H06O01.1_pdi-3_WBGene00003964  NONE
WBGene00003964 I - 7020797 7020803 cnd1T4 21 0 pha4T4 2 7 4.75436e-06 OPERON0_H06O01.1_pdi-3_WBGene00003964  NONE
WBGene00003964 I - 7020797 7020803 end1T0 6 7 hlh1T0 72 2 1.4748e-05 OPERON0_H06O01.1_pdi-3_WBGene00003964  NONE
WBGene00003964 I - 7020797 7020803 end1T0 6 7 nhr25T0 32 0 6.60322e-05 OPERON0_H06O01.1_pdi-3_WBGene00003964  YES
WBGene00003964 I - 7020797 7020803 end1T1 5 14 hlh1T1 42 6 9.26485e-07 OPERON0_H06O01.1_pdi-3_WBGene00003964  NONE
WBGene00003964 I - 7020797 7020803 end1T1 5 14 tbx37T1 23 0 3.17735e-07 OPERON0_H06O01.1_pdi-3_WBGene00003964  NONE
WBGene00003964 I - 7020797 7020803 end1T3 3 8 ceh32T3 15 0 4.44774e-05 OPERON0_H06O01.1_pdi-3_WBGene00003964  NONE
WBGene00003964 I - 7020797 7020803 end1T3 3 8 cnd1T3 19 0 1.4787e-05 OPERON0_H06O01.1_pdi-3_WBGene00003964  NONE
WBGene00003964 I - 7020797 7020803 end1T3 3 8 hlh1T3 18 0 1.90936e-05 OPERON0_H06O01.1_pdi-3_WBGene00003964  NONE
WBGene00003964 I - 7020797 7020803 end1T3 3 8 nhr25T3 13 0 8.4927e-05 OPERON0_H06O01.1_pdi-3_WBGene00003964  YES
WBGene00003964 I - 7020797 7020803 end1T3 3 8 tbx37T3 29 0 1.85557e-06 OPERON0_H06O01.1_pdi-3_WBGene00003964  NONE
WBGene00003964 I - 7020797 7020803 end1T4 5 7 tbx37T4 33 0 6.44741e-05 OPERON0_H06O01.1_pdi-3_WBGene00003964  NONE
WBGene00003964 I - 7020797 7020803 hlh1T0 72 2 end1T0 6 7 1.4748e-05 OPERON0_H06O01.1_pdi-3_WBGene00003964  YES
WBGene00003964 I - 7020797 7020803 hlh1T0 72 2 pha4T0 7 7 2.22858e-05 OPERON0_H06O01.1_pdi-3_WBGene00003964  YES
WBGene00003964 I - 7020797 7020803 hlh1T1 42 6 end1T1 5 14 9.26485e-07 OPERON0_H06O01.1_pdi-3_WBGene00003964  YES
WBGene00003964 I - 7020797 7020803 hlh1T1 42 6 pha4T1 0 6 8.38752e-06 OPERON0_H06O01.1_pdi-3_WBGene00003964  YES
WBGene00003964 I - 7020797 7020803 hlh1T3 18 0 end1T3 3 8 1.90936e-05 OPERON0_H06O01.1_pdi-3_WBGene00003964  YES
WBGene00003964 I - 7020797 7020803 hlh1T3 18 0 pha4T3 2 6 3.63701e-05 OPERON0_H06O01.1_pdi-3_WBGene00003964  YES
WBGene00003964 I - 7020797 7020803 nhr25T0 32 0 end1T0 6 7 6.60322e-05 OPERON0_H06O01.1_pdi-3_WBGene00003964  NONE
WBGene00003964 I - 7020797 7020803 nhr25T3 13 0 end1T3 3 8 8.4927e-05 OPERON0_H06O01.1_pdi-3_WBGene00003964  NONE
WBGene00003964 I - 7020797 7020803 pha4T0 7 7 hlh1T0 72 2 2.22858e-05 OPERON0_H06O01.1_pdi-3_WBGene00003964  NONE
WBGene00003964 I - 7020797 7020803 pha4T1 0 6 cnd1T1 14 2 8.67405e-05 OPERON0_H06O01.1_pdi-3_WBGene00003964  NONE
WBGene00003964 I - 7020797 7020803 pha4T1 0 6 hlh1T1 42 6 8.38752e-06 OPERON0_H06O01.1_pdi-3_WBGene00003964  NONE
WBGene00003964 I - 7020797 7020803 pha4T1 0 6 tbx37T1 23 0 3.79407e-07 OPERON0_H06O01.1_pdi-3_WBGene00003964  NONE
WBGene00003964 I - 7020797 7020803 pha4T3 2 6 ceh32T3 15 0 8.0159e-05 OPERON0_H06O01.1_pdi-3_WBGene00003964  NONE
WBGene00003964 I - 7020797 7020803 pha4T3 2 6 cnd1T3 19 0 2.86493e-05 OPERON0_H06O01.1_pdi-3_WBGene00003964  NONE
WBGene00003964 I - 7020797 7020803 pha4T3 2 6 hlh1T3 18 0 3.63701e-05 OPERON0_H06O01.1_pdi-3_WBGene00003964  NONE
WBGene00003964 I - 7020797 7020803 pha4T3 2 6 tbx37T3 29 0 4.20213e-06 OPERON0_H06O01.1_pdi-3_WBGene00003964  NONE
WBGene00003964 I - 7020797 7020803 pha4T4 2 7 cnd1T4 21 0 4.75436e-06 OPERON0_H06O01.1_pdi-3_WBGene00003964  NONE
WBGene00003964 I - 7020797 7020803 pha4T4 2 7 tbx37T4 33 0 4.08421e-07 OPERON0_H06O01.1_pdi-3_WBGene00003964  NONE
WBGene00003964 I - 7020797 7020803 tbx37T1 23 0 end1T1 5 14 3.17735e-07 OPERON0_H06O01.1_pdi-3_WBGene00003964  NONE
WBGene00003964 I - 7020797 7020803 tbx37T1 23 0 pha4T1 0 6 3.79407e-07 OPERON0_H06O01.1_pdi-3_WBGene00003964  NONE
WBGene00003964 I - 7020797 7020803 tbx37T3 29 0 end1T3 3 8 1.85557e-06 OPERON0_H06O01.1_pdi-3_WBGene00003964  NONE
WBGene00003964 I - 7020797 7020803 tbx37T3 29 0 pha4T3 2 6 4.20213e-06 OPERON0_H06O01.1_pdi-3_WBGene00003964  NONE
WBGene00004013 V + 20755341 20756910 end1T0 67 15 hlh1T0 4 26 1.17409e-11 OPERON0_F38A6.1_pha-4_WBGene00004013  YES
WBGene00004013 V + 20755341 20756910 end1T0 67 15 pha4T0 126 695 7.98913e-36 OPERON0_F38A6.1_pha-4_WBGene00004013  YES
WBGene00004013 V + 20755341 20756910 end1T0 67 15 tbx37T0 10 45 3.51792e-14 OPERON0_F38A6.1_pha-4_WBGene00004013  YES
WBGene00004013 V + 20755341 20756910 end1T1 98 38 pha4T1 234 603 9.21759e-23 OPERON0_F38A6.1_pha-4_WBGene00004013  YES
WBGene00004013 V + 20755341 20756910 end1T1 98 38 tbx37T1 14 82 4.79885e-19 OPERON0_F38A6.1_pha-4_WBGene00004013  YES
WBGene00004013 V + 20755341 20756910 end1T4 77 23 pha4T4 319 245 7.80244e-05 OPERON0_F38A6.1_pha-4_WBGene00004013  YES
WBGene00004013 V + 20755341 20756910 end1T4 77 23 tbx37T4 18 43 1.13469e-09 OPERON0_F38A6.1_pha-4_WBGene00004013  YES
WBGene00004013 V + 20755341 20756910 hlh1T0 4 26 end1T0 67 15 1.17409e-11 OPERON0_F38A6.1_pha-4_WBGene00004013  NONE
WBGene00004013 V + 20755341 20756910 pha4T0 126 695 end1T0 67 15 7.98913e-36 OPERON0_F38A6.1_pha-4_WBGene00004013  NONE
WBGene00004013 V + 20755341 20756910 pha4T0 126 695 pha4T1 234 603 2.08662e-08 OPERON0_F38A6.1_pha-4_WBGene00004013  YES
WBGene00004013 V + 20755341 20756910 pha4T0 126 695 pha4T2 278 481 5.33563e-19 OPERON0_F38A6.1_pha-4_WBGene00004013  YES
WBGene00004013 V + 20755341 20756910 pha4T0 126 695 pha4T3 287 318 4.72372e-36 OPERON0_F38A6.1_pha-4_WBGene00004013  YES
WBGene00004013 V + 20755341 20756910 pha4T0 126 695 pha4T4 319 245 1.284e-55 OPERON0_F38A6.1_pha-4_WBGene00004013  YES
WBGene00004013 V + 20755341 20756910 pha4T1 234 603 end1T1 98 38 9.21759e-23 OPERON0_F38A6.1_pha-4_WBGene00004013  NONE
WBGene00004013 V + 20755341 20756910 pha4T1 234 603 pha4T0 126 695 2.08662e-08 OPERON0_F38A6.1_pha-4_WBGene00004013  YES
WBGene00004013 V + 20755341 20756910 pha4T1 234 603 pha4T3 287 318 6.01503e-14 OPERON0_F38A6.1_pha-4_WBGene00004013  YES
WBGene00004013 V + 20755341 20756910 pha4T1 234 603 pha4T4 319 245 8.84238e-27 OPERON0_F38A6.1_pha-4_WBGene00004013  YES
WBGene00004013 V + 20755341 20756910 pha4T2 278 481 pha4T0 126 695 5.33563e-19 OPERON0_F38A6.1_pha-4_WBGene00004013  YES
WBGene00004013 V + 20755341 20756910 pha4T2 278 481 pha4T3 287 318 3.65785e-05 OPERON0_F38A6.1_pha-4_WBGene00004013  YES
WBGene00004013 V + 20755341 20756910 pha4T2 278 481 pha4T4 319 245 3.60123e-13 OPERON0_F38A6.1_pha-4_WBGene00004013  YES
WBGene00004013 V + 20755341 20756910 pha4T3 287 318 pha4T0 126 695 4.72372e-36 OPERON0_F38A6.1_pha-4_WBGene00004013  YES
WBGene00004013 V + 20755341 20756910 pha4T3 287 318 pha4T1 234 603 6.01503e-14 OPERON0_F38A6.1_pha-4_WBGene00004013  YES
WBGene00004013 V + 20755341 20756910 pha4T3 287 318 pha4T2 278 481 3.65785e-05 OPERON0_F38A6.1_pha-4_WBGene00004013  YES
WBGene00004013 V + 20755341 20756910 pha4T4 319 245 end1T4 77 23 7.80244e-05 OPERON0_F38A6.1_pha-4_WBGene00004013  NONE
WBGene00004013 V + 20755341 20756910 pha4T4 319 245 pha4T0 126 695 1.284e-55 OPERON0_F38A6.1_pha-4_WBGene00004013  YES
WBGene00004013 V + 20755341 20756910 pha4T4 319 245 pha4T1 234 603 8.84238e-27 OPERON0_F38A6.1_pha-4_WBGene00004013  YES
WBGene00004013 V + 20755341 20756910 pha4T4 319 245 pha4T2 278 481 3.60123e-13 OPERON0_F38A6.1_pha-4_WBGene00004013  YES
WBGene00004013 V + 20755341 20756910 pha4T4 319 245 tbx37T4 18 43 2.96147e-05 OPERON0_F38A6.1_pha-4_WBGene00004013  NONE
WBGene00004013 V + 20755341 20756910 tbx37T0 10 45 end1T0 67 15 3.51792e-14 OPERON0_F38A6.1_pha-4_WBGene00004013  NONE
WBGene00004013 V + 20755341 20756910 tbx37T1 14 82 end1T1 98 38 4.79885e-19 OPERON0_F38A6.1_pha-4_WBGene00004013  NONE
WBGene00004013 V + 20756910 20759678 end1T1 38 16 pha4T1 603 0 8.35954e-10 OPERON0_F38A6.1_pha-4_WBGene00004013  YES
WBGene00004013 V + 20756910 20759678 end1T1 38 16 tbx37T1 82 0 4.11127e-05 OPERON0_F38A6.1_pha-4_WBGene00004013  YES
WBGene00004013 V + 20756910 20759678 pha4T1 603 0 end1T1 38 16 8.35954e-10 OPERON0_F38A6.1_pha-4_WBGene00004013  NONE
WBGene00004013 V + 20756910 20759678 tbx37T1 82 0 end1T1 38 16 4.11127e-05 OPERON0_F38A6.1_pha-4_WBGene00004013  NONE
WBGene00004076 II + 1136777 1143908 hlh1T0 6 5 nhr25T0 0 46 4.53949e-05 OPERON0_W09B6.1_pod-2_WBGene00004076  NONE
WBGene00004076 II + 1136777 1143908 hlh1T1 6 5 nhr25T1 0 66 3.02368e-06 OPERON0_W09B6.1_pod-2_WBGene00004076  NONE
WBGene00004076 II + 1136777 1143908 nhr25T0 0 46 hlh1T0 6 5 4.53949e-05 OPERON0_W09B6.1_pod-2_WBGene00004076  NONE
WBGene00004076 II + 1136777 1143908 nhr25T1 0 66 hlh1T1 6 5 3.02368e-06 OPERON0_W09B6.1_pod-2_WBGene00004076  NONE
WBGene00004077 I - 2830311 2830320 ceh32T1 8 0 nhr25T1 0 9 7.85721e-06 OPERON0_W10C8.2_pop-1_WBGene00004077  NONE
WBGene00004077 I - 2830311 2830320 cnd1T0 38 13 end1T0 138 0 6.92178e-05 OPERON0_W10C8.2_pop-1_WBGene00004077  NONE
WBGene00004077 I - 2830311 2830320 cnd1T0 38 13 nhr25T0 5 16 4.62906e-05 OPERON0_W10C8.2_pop-1_WBGene00004077  NONE
WBGene00004077 I - 2830311 2830320 cnd1T1 50 18 end1T1 234 0 1.59282e-07 OPERON0_W10C8.2_pop-1_WBGene00004077  NONE
WBGene00004077 I - 2830311 2830320 cnd1T1 50 18 nhr25T1 0 9 1.36614e-05 OPERON0_W10C8.2_pop-1_WBGene00004077  NONE
WBGene00004077 I - 2830311 2830320 cnd1T1 50 18 pha4T1 124 0 1.55656e-05 OPERON0_W10C8.2_pop-1_WBGene00004077  NONE
WBGene00004077 I - 2830311 2830320 cnd1T2 46 15 pha4T2 138 0 9.5942e-05 OPERON0_W10C8.2_pop-1_WBGene00004077  NONE
WBGene00004077 I - 2830311 2830320 end1T0 138 0 cnd1T0 38 13 6.92178e-05 OPERON0_W10C8.2_pop-1_WBGene00004077  NONE
WBGene00004077 I - 2830311 2830320 end1T0 138 0 hlh1T0 46 29 1.95483e-10 OPERON0_W10C8.2_pop-1_WBGene00004077  NONE
WBGene00004077 I - 2830311 2830320 end1T0 138 0 nhr25T0 5 16 5.54079e-17 OPERON0_W10C8.2_pop-1_WBGene00004077  NONE
WBGene00004077 I - 2830311 2830320 end1T0 138 0 tbx37T0 26 21 1.34246e-10 OPERON0_W10C8.2_pop-1_WBGene00004077  NONE
WBGene00004077 I - 2830311 2830320 end1T1 234 0 cnd1T1 50 18 1.59282e-07 OPERON0_W10C8.2_pop-1_WBGene00004077  NONE
WBGene00004077 I - 2830311 2830320 end1T1 234 0 hlh1T1 28 18 2.73556e-10 OPERON0_W10C8.2_pop-1_WBGene00004077  NONE
WBGene00004077 I - 2830311 2830320 end1T1 234 0 nhr25T1 0 9 1.91587e-17 OPERON0_W10C8.2_pop-1_WBGene00004077  NONE
WBGene00004077 I - 2830311 2830320 end1T1 234 0 tbx37T1 58 32 5.54381e-12 OPERON0_W10C8.2_pop-1_WBGene00004077  NONE
WBGene00004077 I - 2830311 2830320 end1T2 91 0 hlh1T2 18 12 1.77904e-06 OPERON0_W10C8.2_pop-1_WBGene00004077  NONE
WBGene00004077 I - 2830311 2830320 end1T2 91 0 nhr25T2 5 8 1.2734e-07 OPERON0_W10C8.2_pop-1_WBGene00004077  NONE
WBGene00004077 I - 2830311 2830320 end1T2 91 0 tbx37T2 52 25 2.14005e-06 OPERON0_W10C8.2_pop-1_WBGene00004077  NONE
WBGene00004077 I - 2830311 2830320 end1T3 112 0 nhr25T3 12 7 2.68862e-05 OPERON0_W10C8.2_pop-1_WBGene00004077  NONE
WBGene00004077 I - 2830311 2830320 end1T3 112 0 tbx37T3 53 23 6.82903e-07 OPERON0_W10C8.2_pop-1_WBGene00004077  NONE
WBGene00004077 I - 2830311 2830320 end1T4 81 0 nhr25T4 16 13 2.24496e-07 OPERON0_W10C8.2_pop-1_WBGene00004077  NONE
WBGene00004077 I - 2830311 2830320 hlh1T0 46 29 end1T0 138 0 1.95483e-10 OPERON0_W10C8.2_pop-1_WBGene00004077  NONE
WBGene00004077 I - 2830311 2830320 hlh1T0 46 29 pha4T0 121 1 5.39651e-09 OPERON0_W10C8.2_pop-1_WBGene00004077  NONE
WBGene00004077 I - 2830311 2830320 hlh1T1 28 18 end1T1 234 0 2.73556e-10 OPERON0_W10C8.2_pop-1_WBGene00004077  NONE
WBGene00004077 I - 2830311 2830320 hlh1T1 28 18 pha4T1 124 0 1.38663e-08 OPERON0_W10C8.2_pop-1_WBGene00004077  NONE
WBGene00004077 I - 2830311 2830320 hlh1T2 18 12 end1T2 91 0 1.77904e-06 OPERON0_W10C8.2_pop-1_WBGene00004077  NONE
WBGene00004077 I - 2830311 2830320 hlh1T2 18 12 pha4T2 138 0 1.70651e-07 OPERON0_W10C8.2_pop-1_WBGene00004077  NONE
WBGene00004077 I - 2830311 2830320 nhr25T0 5 16 cnd1T0 38 13 4.62906e-05 OPERON0_W10C8.2_pop-1_WBGene00004077  NONE
WBGene00004077 I - 2830311 2830320 nhr25T0 5 16 end1T0 138 0 5.54079e-17 OPERON0_W10C8.2_pop-1_WBGene00004077  NONE
WBGene00004077 I - 2830311 2830320 nhr25T0 5 16 pha4T0 121 1 1.43484e-15 OPERON0_W10C8.2_pop-1_WBGene00004077  NONE
WBGene00004077 I - 2830311 2830320 nhr25T1 0 9 ceh32T1 8 0 7.85721e-06 OPERON0_W10C8.2_pop-1_WBGene00004077  NONE
WBGene00004077 I - 2830311 2830320 nhr25T1 0 9 cnd1T1 50 18 1.36614e-05 OPERON0_W10C8.2_pop-1_WBGene00004077  NONE
WBGene00004077 I - 2830311 2830320 nhr25T1 0 9 end1T1 234 0 1.91587e-17 OPERON0_W10C8.2_pop-1_WBGene00004077  NONE
WBGene00004077 I - 2830311 2830320 nhr25T1 0 9 pha4T1 124 0 5.01364e-15 OPERON0_W10C8.2_pop-1_WBGene00004077  NONE
WBGene00004077 I - 2830311 2830320 nhr25T2 5 8 end1T2 91 0 1.2734e-07 OPERON0_W10C8.2_pop-1_WBGene00004077  NONE
WBGene00004077 I - 2830311 2830320 nhr25T2 5 8 pha4T2 138 0 1.80878e-08 OPERON0_W10C8.2_pop-1_WBGene00004077  NONE
WBGene00004077 I - 2830311 2830320 nhr25T3 12 7 end1T3 112 0 2.68862e-05 OPERON0_W10C8.2_pop-1_WBGene00004077  NONE
WBGene00004077 I - 2830311 2830320 nhr25T3 12 7 pha4T3 112 0 2.68862e-05 OPERON0_W10C8.2_pop-1_WBGene00004077  NONE
WBGene00004077 I - 2830311 2830320 nhr25T4 16 13 end1T4 81 0 2.24496e-07 OPERON0_W10C8.2_pop-1_WBGene00004077  NONE
WBGene00004077 I - 2830311 2830320 nhr25T4 16 13 pha4T4 78 0 2.72147e-07 OPERON0_W10C8.2_pop-1_WBGene00004077  NONE
WBGene00004077 I - 2830311 2830320 pha4T0 121 1 hlh1T0 46 29 5.39651e-09 OPERON0_W10C8.2_pop-1_WBGene00004077  NONE
WBGene00004077 I - 2830311 2830320 pha4T0 121 1 nhr25T0 5 16 1.43484e-15 OPERON0_W10C8.2_pop-1_WBGene00004077  NONE
WBGene00004077 I - 2830311 2830320 pha4T0 121 1 tbx37T0 26 21 9.82958e-10 OPERON0_W10C8.2_pop-1_WBGene00004077  NONE
WBGene00004077 I - 2830311 2830320 pha4T1 124 0 cnd1T1 50 18 1.55656e-05 OPERON0_W10C8.2_pop-1_WBGene00004077  NONE
WBGene00004077 I - 2830311 2830320 pha4T1 124 0 hlh1T1 28 18 1.38663e-08 OPERON0_W10C8.2_pop-1_WBGene00004077  NONE
WBGene00004077 I - 2830311 2830320 pha4T1 124 0 nhr25T1 0 9 5.01364e-15 OPERON0_W10C8.2_pop-1_WBGene00004077  NONE
WBGene00004077 I - 2830311 2830320 pha4T1 124 0 tbx37T1 58 32 4.97439e-09 OPERON0_W10C8.2_pop-1_WBGene00004077  NONE
WBGene00004077 I - 2830311 2830320 pha4T2 138 0 cnd1T2 46 15 9.5942e-05 OPERON0_W10C8.2_pop-1_WBGene00004077  NONE
WBGene00004077 I - 2830311 2830320 pha4T2 138 0 hlh1T2 18 12 1.70651e-07 OPERON0_W10C8.2_pop-1_WBGene00004077  NONE
WBGene00004077 I - 2830311 2830320 pha4T2 138 0 nhr25T2 5 8 1.80878e-08 OPERON0_W10C8.2_pop-1_WBGene00004077  NONE
WBGene00004077 I - 2830311 2830320 pha4T2 138 0 tbx37T2 52 25 3.69629e-08 OPERON0_W10C8.2_pop-1_WBGene00004077  NONE
WBGene00004077 I - 2830311 2830320 pha4T3 112 0 nhr25T3 12 7 2.68862e-05 OPERON0_W10C8.2_pop-1_WBGene00004077  NONE
WBGene00004077 I - 2830311 2830320 pha4T3 112 0 tbx37T3 53 23 6.82903e-07 OPERON0_W10C8.2_pop-1_WBGene00004077  NONE
WBGene00004077 I - 2830311 2830320 pha4T4 78 0 nhr25T4 16 13 2.72147e-07 OPERON0_W10C8.2_pop-1_WBGene00004077  NONE
WBGene00004077 I - 2830311 2830320 tbx37T0 26 21 end1T0 138 0 1.34246e-10 OPERON0_W10C8.2_pop-1_WBGene00004077  YES
WBGene00004077 I - 2830311 2830320 tbx37T0 26 21 pha4T0 121 1 9.82958e-10 OPERON0_W10C8.2_pop-1_WBGene00004077  NONE
WBGene00004077 I - 2830311 2830320 tbx37T1 58 32 end1T1 234 0 5.54381e-12 OPERON0_W10C8.2_pop-1_WBGene00004077  YES
WBGene00004077 I - 2830311 2830320 tbx37T1 58 32 pha4T1 124 0 4.97439e-09 OPERON0_W10C8.2_pop-1_WBGene00004077  NONE
WBGene00004077 I - 2830311 2830320 tbx37T2 52 25 end1T2 91 0 2.14005e-06 OPERON0_W10C8.2_pop-1_WBGene00004077  YES
WBGene00004077 I - 2830311 2830320 tbx37T2 52 25 pha4T2 138 0 3.69629e-08 OPERON0_W10C8.2_pop-1_WBGene00004077  NONE
WBGene00004077 I - 2830311 2830320 tbx37T3 53 23 end1T3 112 0 6.82903e-07 OPERON0_W10C8.2_pop-1_WBGene00004077  YES
WBGene00004077 I - 2830311 2830320 tbx37T3 53 23 pha4T3 112 0 6.82903e-07 OPERON0_W10C8.2_pop-1_WBGene00004077  NONE
WBGene00004116 II - 13455102 13460642 ceh32T3 0 10 pha4T3 38 21 6.89609e-05 OPERON1_E01G4.4_pqn-27_WBGene00004116  YES
WBGene00004116 II - 13455102 13460642 end1T1 5 49 hlh1T1 12 4 2.4075e-07 OPERON1_E01G4.4_pqn-27_WBGene00004116  NONE
WBGene00004116 II - 13455102 13460642 end1T4 12 21 pha4T4 51 13 1.94425e-05 OPERON1_E01G4.4_pqn-27_WBGene00004116  NONE
WBGene00004116 II - 13455102 13460642 hlh1T1 12 4 end1T1 5 49 2.4075e-07 OPERON1_E01G4.4_pqn-27_WBGene00004116  NONE
WBGene00004116 II - 13455102 13460642 hlh1T1 12 4 tbx37T1 2 16 6.65497e-05 OPERON1_E01G4.4_pqn-27_WBGene00004116  NONE
WBGene00004116 II - 13455102 13460642 pha4T0 7 51 pha4T3 38 21 4.15395e-09 OPERON1_E01G4.4_pqn-27_WBGene00004116  NONE
WBGene00004116 II - 13455102 13460642 pha4T0 7 51 pha4T4 51 13 3.27888e-15 OPERON1_E01G4.4_pqn-27_WBGene00004116  NONE
WBGene00004116 II - 13455102 13460642 pha4T1 12 29 pha4T4 51 13 1.15857e-07 OPERON1_E01G4.4_pqn-27_WBGene00004116  NONE
WBGene00004116 II - 13455102 13460642 pha4T2 18 37 pha4T4 51 13 1.36285e-07 OPERON1_E01G4.4_pqn-27_WBGene00004116  NONE
WBGene00004116 II - 13455102 13460642 pha4T3 38 21 ceh32T3 0 10 6.89609e-05 OPERON1_E01G4.4_pqn-27_WBGene00004116  YES
WBGene00004116 II - 13455102 13460642 pha4T3 38 21 pha4T0 7 51 4.15395e-09 OPERON1_E01G4.4_pqn-27_WBGene00004116  NONE
WBGene00004116 II - 13455102 13460642 pha4T4 51 13 end1T4 12 21 1.94425e-05 OPERON1_E01G4.4_pqn-27_WBGene00004116  NONE
WBGene00004116 II - 13455102 13460642 pha4T4 51 13 pha4T0 7 51 3.27888e-15 OPERON1_E01G4.4_pqn-27_WBGene00004116  NONE
WBGene00004116 II - 13455102 13460642 pha4T4 51 13 pha4T1 12 29 1.15857e-07 OPERON1_E01G4.4_pqn-27_WBGene00004116  NONE
WBGene00004116 II - 13455102 13460642 pha4T4 51 13 pha4T2 18 37 1.36285e-07 OPERON1_E01G4.4_pqn-27_WBGene00004116  NONE
WBGene00004116 II - 13455102 13460642 tbx37T0 0 11 tbx37T4 18 8 3.14148e-05 OPERON1_E01G4.4_pqn-27_WBGene00004116  NONE
WBGene00004116 II - 13455102 13460642 tbx37T1 2 16 hlh1T1 12 4 6.65497e-05 OPERON1_E01G4.4_pqn-27_WBGene00004116  NONE
WBGene00004116 II - 13455102 13460642 tbx37T1 2 16 tbx37T4 18 8 6.60486e-05 OPERON1_E01G4.4_pqn-27_WBGene00004116  NONE
WBGene00004116 II - 13460642 13460651 cnd1T2 14 0 tbx37T2 0 6 4.94425e-06 OPERON1_E01G4.4_pqn-27_WBGene00004116  NONE
WBGene00004116 II - 13460642 13460651 pha4T2 37 0 tbx37T2 0 6 2.8393e-08 OPERON1_E01G4.4_pqn-27_WBGene00004116  NONE
WBGene00004116 II - 13460642 13460651 tbx37T0 11 0 tbx37T2 0 6 1.60915e-05 OPERON1_E01G4.4_pqn-27_WBGene00004116  NONE
WBGene00004116 II - 13460642 13460651 tbx37T2 0 6 cnd1T2 14 0 4.94425e-06 OPERON1_E01G4.4_pqn-27_WBGene00004116  NONE
WBGene00004116 II - 13460642 13460651 tbx37T2 0 6 pha4T2 37 0 2.8393e-08 OPERON1_E01G4.4_pqn-27_WBGene00004116  NONE
WBGene00004116 II - 13460642 13460651 tbx37T2 0 6 tbx37T0 11 0 1.60915e-05 OPERON1_E01G4.4_pqn-27_WBGene00004116  NONE
WBGene00004188 II + 484857 484866 cnd1T0 3 0 end1T0 0 23 9.15775e-05 OPERON0_W07E6.4_prp-21_WBGene00004188  NONE
WBGene00004188 II + 484857 484866 cnd1T0 3 0 pha4T0 0 42 1.63401e-05 OPERON0_W07E6.4_prp-21_WBGene00004188  NONE
WBGene00004188 II + 484857 484866 cnd1T4 4 0 pha4T4 0 15 5.66611e-05 OPERON0_W07E6.4_prp-21_WBGene00004188  NONE
WBGene00004188 II + 484857 484866 end1T0 0 23 cnd1T0 3 0 9.15775e-05 OPERON0_W07E6.4_prp-21_WBGene00004188  NONE
WBGene00004188 II + 484857 484866 end1T0 0 23 hlh1T0 10 3 4.61994e-07 OPERON0_W07E6.4_prp-21_WBGene00004188  NONE
WBGene00004188 II + 484857 484866 end1T0 0 23 nhr25T0 3 0 9.15775e-05 OPERON0_W07E6.4_prp-21_WBGene00004188  NONE
WBGene00004188 II + 484857 484866 end1T0 0 23 tbx37T0 3 0 9.15775e-05 OPERON0_W07E6.4_prp-21_WBGene00004188  NONE
WBGene00004188 II + 484857 484866 end1T1 0 36 hlh1T1 10 0 3.46753e-11 OPERON0_W07E6.4_prp-21_WBGene00004188  NONE
WBGene00004188 II + 484857 484866 end1T1 0 36 tbx37T1 7 0 5.05161e-09 OPERON0_W07E6.4_prp-21_WBGene00004188  NONE
WBGene00004188 II + 484857 484866 end1T2 0 8 tbx37T2 7 0 3.15526e-05 OPERON0_W07E6.4_prp-21_WBGene00004188  NONE
WBGene00004188 II + 484857 484866 hlh1T0 10 3 end1T0 0 23 4.61994e-07 OPERON0_W07E6.4_prp-21_WBGene00004188  NONE
WBGene00004188 II + 484857 484866 hlh1T0 10 3 pha4T0 0 42 8.11909e-09 OPERON0_W07E6.4_prp-21_WBGene00004188  NONE
WBGene00004188 II + 484857 484866 hlh1T1 10 0 end1T1 0 36 3.46753e-11 OPERON0_W07E6.4_prp-21_WBGene00004188  NONE
WBGene00004188 II + 484857 484866 hlh1T1 10 0 pha4T1 0 38 2.14877e-11 OPERON0_W07E6.4_prp-21_WBGene00004188  NONE
WBGene00004188 II + 484857 484866 hlh1T2 3 0 pha4T2 0 29 4.74353e-05 OPERON0_W07E6.4_prp-21_WBGene00004188  NONE
WBGene00004188 II + 484857 484866 nhr25T0 3 0 end1T0 0 23 9.15775e-05 OPERON0_W07E6.4_prp-21_WBGene00004188  NONE
WBGene00004188 II + 484857 484866 nhr25T0 3 0 pha4T0 0 42 1.63401e-05 OPERON0_W07E6.4_prp-21_WBGene00004188  NONE
WBGene00004188 II + 484857 484866 nhr25T2 5 0 pha4T2 0 29 6.82509e-07 OPERON0_W07E6.4_prp-21_WBGene00004188  NONE
WBGene00004188 II + 484857 484866 pha4T0 0 42 cnd1T0 3 0 1.63401e-05 OPERON0_W07E6.4_prp-21_WBGene00004188  NONE
WBGene00004188 II + 484857 484866 pha4T0 0 42 hlh1T0 10 3 8.11909e-09 OPERON0_W07E6.4_prp-21_WBGene00004188  NONE
WBGene00004188 II + 484857 484866 pha4T0 0 42 nhr25T0 3 0 1.63401e-05 OPERON0_W07E6.4_prp-21_WBGene00004188  NONE
WBGene00004188 II + 484857 484866 pha4T0 0 42 tbx37T0 3 0 1.63401e-05 OPERON0_W07E6.4_prp-21_WBGene00004188  NONE
WBGene00004188 II + 484857 484866 pha4T1 0 38 hlh1T1 10 0 2.14877e-11 OPERON0_W07E6.4_prp-21_WBGene00004188  NONE
WBGene00004188 II + 484857 484866 pha4T1 0 38 tbx37T1 7 0 3.57178e-09 OPERON0_W07E6.4_prp-21_WBGene00004188  NONE
WBGene00004188 II + 484857 484866 pha4T2 0 29 hlh1T2 3 0 4.74353e-05 OPERON0_W07E6.4_prp-21_WBGene00004188  NONE
WBGene00004188 II + 484857 484866 pha4T2 0 29 nhr25T2 5 0 6.82509e-07 OPERON0_W07E6.4_prp-21_WBGene00004188  NONE
WBGene00004188 II + 484857 484866 pha4T2 0 29 tbx37T2 7 0 1.9876e-08 OPERON0_W07E6.4_prp-21_WBGene00004188  NONE
WBGene00004188 II + 484857 484866 pha4T4 0 15 cnd1T4 4 0 5.66611e-05 OPERON0_W07E6.4_prp-21_WBGene00004188  NONE
WBGene00004188 II + 484857 484866 tbx37T0 3 0 end1T0 0 23 9.15775e-05 OPERON0_W07E6.4_prp-21_WBGene00004188  NONE
WBGene00004188 II + 484857 484866 tbx37T0 3 0 pha4T0 0 42 1.63401e-05 OPERON0_W07E6.4_prp-21_WBGene00004188  NONE
WBGene00004188 II + 484857 484866 tbx37T1 7 0 end1T1 0 36 5.05161e-09 OPERON0_W07E6.4_prp-21_WBGene00004188  NONE
WBGene00004188 II + 484857 484866 tbx37T1 7 0 pha4T1 0 38 3.57178e-09 OPERON0_W07E6.4_prp-21_WBGene00004188  NONE
WBGene00004188 II + 484857 484866 tbx37T2 7 0 end1T2 0 8 3.15526e-05 OPERON0_W07E6.4_prp-21_WBGene00004188  NONE
WBGene00004188 II + 484857 484866 tbx37T2 7 0 pha4T2 0 29 1.9876e-08 OPERON0_W07E6.4_prp-21_WBGene00004188  NONE
WBGene00004207 II + 10675602 10686355 cnd1T4 0 5 pha4T4 41 0 1.35556e-07 OPERON0_D2089.4_ptb-1_WBGene00004207  NONE
WBGene00004207 II + 10675602 10686355 hlh1T4 0 4 pha4T4 41 0 1.37345e-06 OPERON0_D2089.4_ptb-1_WBGene00004207  NONE
WBGene00004207 II + 10675602 10686355 pha4T4 41 0 cnd1T4 0 5 1.35556e-07 OPERON0_D2089.4_ptb-1_WBGene00004207  YES
WBGene00004207 II + 10675602 10686355 pha4T4 41 0 hlh1T4 0 4 1.37345e-06 OPERON0_D2089.4_ptb-1_WBGene00004207  YES
WBGene00004336 V - 14831621 14838378 end1T0 26 0 hlh1T0 1 6 1.20769e-06 OPERON0_W06A7.3_ret-1_WBGene00004336  YES
WBGene00004336 V - 14831621 14838378 hlh1T0 1 6 end1T0 26 0 1.20769e-06 OPERON0_W06A7.3_ret-1_WBGene00004336  YES
WBGene00004336 V - 14831621 14838378 hlh1T0 1 6 pha4T0 25 0 1.48201e-06 OPERON0_W06A7.3_ret-1_WBGene00004336  YES
WBGene00004336 V - 14831621 14838378 pha4T0 25 0 hlh1T0 1 6 1.48201e-06 OPERON0_W06A7.3_ret-1_WBGene00004336  YES
WBGene00004392 III - 4094921 4094927 cnd1T0 0 24 end1T0 3 0 8.12103e-05 OPERON0_C03C10.3_rnr-2_WBGene00004392 NONE
WBGene00004392 III - 4094921 4094927 end1T0 3 0 cnd1T0 0 24 8.12103e-05 OPERON0_C03C10.3_rnr-2_WBGene00004392 NONE
WBGene00004392 III - 4094921 4094927 end1T0 3 0 hlh1T0 1 49 4.17802e-05 OPERON0_C03C10.3_rnr-2_WBGene00004392 NONE
WBGene00004392 III - 4094921 4094927 end1T0 3 0 nhr25T0 0 23 9.15775e-05 OPERON0_C03C10.3_rnr-2_WBGene00004392 NONE
WBGene00004392 III - 4094921 4094927 hlh1T0 1 49 end1T0 3 0 4.17802e-05 OPERON0_C03C10.3_rnr-2_WBGene00004392 NONE
WBGene00004392 III - 4094921 4094927 nhr25T0 0 23 end1T0 3 0 9.15775e-05 OPERON0_C03C10.3_rnr-2_WBGene00004392 NONE
WBGene00004412 I - 2876308 2876314 ceh32T3 0 7 pha4T3 9 0 1.7296e-05 OPERON1_Y71F9AL.13_rpl-1_WBGene00004412  YES
WBGene00004412 I - 2876308 2876314 cnd1T4 0 3 end1T4 36 0 2.55113e-05 OPERON1_Y71F9AL.13_rpl-1_WBGene00004412  YES
WBGene00004412 I - 2876308 2876314 end1T0 13 0 end1T2 31 73 5.39517e-07 OPERON1_Y71F9AL.13_rpl-1_WBGene00004412  NONE
WBGene00004412 I - 2876308 2876314 end1T0 13 0 end1T3 47 94 1.56592e-06 OPERON1_Y71F9AL.13_rpl-1_WBGene00004412  NONE
WBGene00004412 I - 2876308 2876314 end1T0 13 0 hlh1T0 2 30 2.26586e-10 OPERON1_Y71F9AL.13_rpl-1_WBGene00004412  NONE
WBGene00004412 I - 2876308 2876314 end1T0 13 0 nhr25T0 2 28 4.66301e-10 OPERON1_Y71F9AL.13_rpl-1_WBGene00004412  YES
WBGene00004412 I - 2876308 2876314 end1T0 13 0 pha4T0 0 4 9.37282e-05 OPERON1_Y71F9AL.13_rpl-1_WBGene00004412  NONE
WBGene00004412 I - 2876308 2876314 end1T0 13 0 tbx37T0 0 6 7.14253e-06 OPERON1_Y71F9AL.13_rpl-1_WBGene00004412  NONE
WBGene00004412 I - 2876308 2876314 end1T2 31 73 end1T0 13 0 5.39517e-07 OPERON1_Y71F9AL.13_rpl-1_WBGene00004412  NONE
WBGene00004412 I - 2876308 2876314 end1T2 31 73 end1T4 36 0 3.26008e-14 OPERON1_Y71F9AL.13_rpl-1_WBGene00004412  NONE
WBGene00004412 I - 2876308 2876314 end1T3 47 94 end1T0 13 0 1.56592e-06 OPERON1_Y71F9AL.13_rpl-1_WBGene00004412  NONE
WBGene00004412 I - 2876308 2876314 end1T3 47 94 end1T4 36 0 1.18765e-13 OPERON1_Y71F9AL.13_rpl-1_WBGene00004412  NONE
WBGene00004412 I - 2876308 2876314 end1T3 47 94 pha4T3 9 0 4.37319e-05 OPERON1_Y71F9AL.13_rpl-1_WBGene00004412  NONE
WBGene00004412 I - 2876308 2876314 end1T4 36 0 cnd1T4 0 3 2.55113e-05 OPERON1_Y71F9AL.13_rpl-1_WBGene00004412  NONE
WBGene00004412 I - 2876308 2876314 end1T4 36 0 end1T2 31 73 3.26008e-14 OPERON1_Y71F9AL.13_rpl-1_WBGene00004412  NONE
WBGene00004412 I - 2876308 2876314 end1T4 36 0 end1T3 47 94 1.18765e-13 OPERON1_Y71F9AL.13_rpl-1_WBGene00004412  NONE
WBGene00004412 I - 2876308 2876314 end1T4 36 0 hlh1T4 19 20 9.09515e-07 OPERON1_Y71F9AL.13_rpl-1_WBGene00004412  NONE
WBGene00004412 I - 2876308 2876314 end1T4 36 0 nhr25T4 11 16 2.26658e-07 OPERON1_Y71F9AL.13_rpl-1_WBGene00004412  YES
WBGene00004412 I - 2876308 2876314 end1T4 36 0 tbx37T4 3 21 4.5982e-14 OPERON1_Y71F9AL.13_rpl-1_WBGene00004412  NONE
WBGene00004412 I - 2876308 2876314 hlh1T0 2 30 end1T0 13 0 2.26586e-10 OPERON1_Y71F9AL.13_rpl-1_WBGene00004412  YES
WBGene00004412 I - 2876308 2876314 hlh1T4 19 20 end1T4 36 0 9.09515e-07 OPERON1_Y71F9AL.13_rpl-1_WBGene00004412  YES
WBGene00004412 I - 2876308 2876314 nhr25T0 2 28 end1T0 13 0 4.66301e-10 OPERON1_Y71F9AL.13_rpl-1_WBGene00004412  YES
WBGene00004412 I - 2876308 2876314 nhr25T4 11 16 end1T4 36 0 2.26658e-07 OPERON1_Y71F9AL.13_rpl-1_WBGene00004412  YES
WBGene00004412 I - 2876308 2876314 pha4T0 0 4 end1T0 13 0 9.37282e-05 OPERON1_Y71F9AL.13_rpl-1_WBGene00004412  NONE
WBGene00004412 I - 2876308 2876314 pha4T3 9 0 ceh32T3 0 7 1.7296e-05 OPERON1_Y71F9AL.13_rpl-1_WBGene00004412  YES
WBGene00004412 I - 2876308 2876314 pha4T3 9 0 end1T3 47 94 4.37319e-05 OPERON1_Y71F9AL.13_rpl-1_WBGene00004412  NONE
WBGene00004412 I - 2876308 2876314 pha4T4 9 0 tbx37T4 3 21 1.07633e-06 OPERON1_Y71F9AL.13_rpl-1_WBGene00004412  NONE
WBGene00004412 I - 2876308 2876314 tbx37T0 0 6 end1T0 13 0 7.14253e-06 OPERON1_Y71F9AL.13_rpl-1_WBGene00004412  YES
WBGene00004414 III + 3867848 3867854 cnd1T1 7 0 end1T1 0 8 3.15526e-05 OPERON0_F13B10.2_rpl-3_WBGene00004414  NONE
WBGene00004414 III + 3867848 3867854 end1T1 0 8 cnd1T1 7 0 3.15526e-05 OPERON0_F13B10.2_rpl-3_WBGene00004414  NONE
WBGene00004414 III + 3867848 3867854 end1T1 0 8 end1T3 57 7 9.67767e-08 OPERON0_F13B10.2_rpl-3_WBGene00004414  NONE
WBGene00004414 III + 3867848 3867854 end1T1 0 8 end1T4 65 9 1.28693e-07 OPERON0_F13B10.2_rpl-3_WBGene00004414  NONE
WBGene00004414 III + 3867848 3867854 end1T1 0 8 hlh1T1 83 1 1.5483e-11 OPERON0_F13B10.2_rpl-3_WBGene00004414  NONE
WBGene00004414 III + 3867848 3867854 end1T1 0 8 nhr25T1 52 0 5.85877e-11 OPERON0_F13B10.2_rpl-3_WBGene00004414  NONE
WBGene00004414 III + 3867848 3867854 end1T1 0 8 tbx37T1 24 0 1.53105e-08 OPERON0_F13B10.2_rpl-3_WBGene00004414  NONE
WBGene00004414 III + 3867848 3867854 end1T2 0 5 end1T3 57 7 1.56692e-05 OPERON0_F13B10.2_rpl-3_WBGene00004414  NONE
WBGene00004414 III + 3867848 3867854 end1T2 0 5 end1T4 65 9 2.05805e-05 OPERON0_F13B10.2_rpl-3_WBGene00004414  NONE
WBGene00004414 III + 3867848 3867854 end1T2 0 5 hlh1T2 80 2 1.15857e-07 OPERON0_F13B10.2_rpl-3_WBGene00004414  NONE
WBGene00004414 III + 3867848 3867854 end1T2 0 5 nhr25T2 51 0 4.81268e-08 OPERON0_F13B10.2_rpl-3_WBGene00004414  NONE
WBGene00004414 III + 3867848 3867854 end1T2 0 5 tbx37T2 30 0 5.83586e-07 OPERON0_F13B10.2_rpl-3_WBGene00004414  NONE
WBGene00004414 III + 3867848 3867854 end1T3 57 7 end1T1 0 8 9.67767e-08 OPERON0_F13B10.2_rpl-3_WBGene00004414  NONE
WBGene00004414 III + 3867848 3867854 end1T3 57 7 end1T2 0 5 1.56692e-05 OPERON0_F13B10.2_rpl-3_WBGene00004414  NONE
WBGene00004414 III + 3867848 3867854 end1T4 65 9 end1T1 0 8 1.28693e-07 OPERON0_F13B10.2_rpl-3_WBGene00004414  NONE
WBGene00004414 III + 3867848 3867854 end1T4 65 9 end1T2 0 5 2.05805e-05 OPERON0_F13B10.2_rpl-3_WBGene00004414  NONE
WBGene00004414 III + 3867848 3867854 hlh1T1 83 1 end1T1 0 8 1.5483e-11 OPERON0_F13B10.2_rpl-3_WBGene00004414  NONE
WBGene00004414 III + 3867848 3867854 hlh1T2 80 2 end1T2 0 5 1.15857e-07 OPERON0_F13B10.2_rpl-3_WBGene00004414  NONE
WBGene00004414 III + 3867848 3867854 nhr25T1 52 0 end1T1 0 8 5.85877e-11 OPERON0_F13B10.2_rpl-3_WBGene00004414  NONE
WBGene00004414 III + 3867848 3867854 nhr25T2 51 0 end1T2 0 5 4.81268e-08 OPERON0_F13B10.2_rpl-3_WBGene00004414  NONE
WBGene00004414 III + 3867848 3867854 tbx37T1 24 0 end1T1 0 8 1.53105e-08 OPERON0_F13B10.2_rpl-3_WBGene00004414  NONE
WBGene00004414 III + 3867848 3867854 tbx37T2 30 0 end1T2 0 5 5.83586e-07 OPERON0_F13B10.2_rpl-3_WBGene00004414  NONE
WBGene00004414 III + 3867848 3868485 end1T2 0 2 hlh1T2 80 0 8.24913e-05 OPERON0_F13B10.2_rpl-3_WBGene00004414  NONE
WBGene00004414 III + 3867848 3868485 hlh1T2 80 0 end1T2 0 2 8.24913e-05 OPERON0_F13B10.2_rpl-3_WBGene00004414  NONE
WBGene00004421 II + 8143871 8143881 end1T0 0 3 hlh1T0 30 0 4.30567e-05 OPERON1_F10B5.1_rpl-10_WBGene00004421  NONE
WBGene00004421 II + 8143871 8143881 end1T0 0 3 nhr25T0 50 1 3.93919e-05 OPERON1_F10B5.1_rpl-10_WBGene00004421  NONE
WBGene00004421 II + 8143871 8143881 end1T2 0 3 hlh1T2 29 0 4.74353e-05 OPERON1_F10B5.1_rpl-10_WBGene00004421  NONE
WBGene00004421 II + 8143871 8143881 end1T2 0 3 nhr25T2 32 0 3.5791e-05 OPERON1_F10B5.1_rpl-10_WBGene00004421  NONE
WBGene00004421 II + 8143871 8143881 end1T3 0 7 hlh1T3 44 4 3.10581e-07 OPERON1_F10B5.1_rpl-10_WBGene00004421  NONE
WBGene00004421 II + 8143871 8143881 end1T3 0 7 nhr25T3 28 0 2.47588e-08 OPERON1_F10B5.1_rpl-10_WBGene00004421  NONE
WBGene00004421 II + 8143871 8143881 end1T3 0 7 tbx37T3 22 1 8.80083e-07 OPERON1_F10B5.1_rpl-10_WBGene00004421  NONE
WBGene00004421 II + 8143871 8143881 end1T4 0 20 hlh1T4 30 0 2.43073e-15 OPERON1_F10B5.1_rpl-10_WBGene00004421  NONE
WBGene00004421 II + 8143871 8143881 end1T4 0 20 nhr25T4 32 0 8.9788e-16 OPERON1_F10B5.1_rpl-10_WBGene00004421  NONE
WBGene00004421 II + 8143871 8143881 end1T4 0 20 tbx37T4 19 3 6.08305e-10 OPERON1_F10B5.1_rpl-10_WBGene00004421  NONE
WBGene00004421 II + 8143871 8143881 hlh1T0 30 0 end1T0 0 3 4.30567e-05 OPERON1_F10B5.1_rpl-10_WBGene00004421  NONE
WBGene00004421 II + 8143871 8143881 hlh1T2 29 0 end1T2 0 3 4.74353e-05 OPERON1_F10B5.1_rpl-10_WBGene00004421  NONE
WBGene00004421 II + 8143871 8143881 hlh1T2 29 0 pha4T2 0 3 4.74353e-05 OPERON1_F10B5.1_rpl-10_WBGene00004421  NONE
WBGene00004421 II + 8143871 8143881 hlh1T3 44 4 end1T3 0 7 3.10581e-07 OPERON1_F10B5.1_rpl-10_WBGene00004421  NONE
WBGene00004421 II + 8143871 8143881 hlh1T4 30 0 end1T4 0 20 2.43073e-15 OPERON1_F10B5.1_rpl-10_WBGene00004421  NONE
WBGene00004421 II + 8143871 8143881 nhr25T0 50 1 end1T0 0 3 3.93919e-05 OPERON1_F10B5.1_rpl-10_WBGene00004421  NONE
WBGene00004421 II + 8143871 8143881 nhr25T2 32 0 end1T2 0 3 3.5791e-05 OPERON1_F10B5.1_rpl-10_WBGene00004421  NONE
WBGene00004421 II + 8143871 8143881 nhr25T2 32 0 pha4T2 0 3 3.5791e-05 OPERON1_F10B5.1_rpl-10_WBGene00004421  NONE
WBGene00004421 II + 8143871 8143881 nhr25T3 28 0 end1T3 0 7 2.47588e-08 OPERON1_F10B5.1_rpl-10_WBGene00004421  NONE
WBGene00004421 II + 8143871 8143881 nhr25T3 28 0 pha4T3 0 3 5.24291e-05 OPERON1_F10B5.1_rpl-10_WBGene00004421  NONE
WBGene00004421 II + 8143871 8143881 nhr25T4 32 0 end1T4 0 20 8.9788e-16 OPERON1_F10B5.1_rpl-10_WBGene00004421  NONE
WBGene00004421 II + 8143871 8143881 pha4T2 0 3 hlh1T2 29 0 4.74353e-05 OPERON1_F10B5.1_rpl-10_WBGene00004421  NONE
WBGene00004421 II + 8143871 8143881 pha4T2 0 3 nhr25T2 32 0 3.5791e-05 OPERON1_F10B5.1_rpl-10_WBGene00004421  NONE
WBGene00004421 II + 8143871 8143881 pha4T3 0 3 nhr25T3 28 0 5.24291e-05 OPERON1_F10B5.1_rpl-10_WBGene00004421  NONE
WBGene00004421 II + 8143871 8143881 tbx37T3 22 1 end1T3 0 7 8.80083e-07 OPERON1_F10B5.1_rpl-10_WBGene00004421  NONE
WBGene00004425 I + 3788036 3788249 cnd1T4 11 0 pha4T4 0 6 1.60915e-05 OPERON0_C32E8.2_rpl-13_WBGene00004425  NONE
WBGene00004425 I + 3788036 3788249 hlh1T4 72 0 pha4T4 0 6 6.50829e-10 OPERON0_C32E8.2_rpl-13_WBGene00004425  NONE
WBGene00004425 I + 3788036 3788249 pha4T4 0 6 cnd1T4 11 0 1.60915e-05 OPERON0_C32E8.2_rpl-13_WBGene00004425  NONE
WBGene00004425 I + 3788036 3788249 pha4T4 0 6 hlh1T4 72 0 6.50829e-10 OPERON0_C32E8.2_rpl-13_WBGene00004425  NONE
WBGene00004425 I + 3788036 3788249 pha4T4 0 6 tbx37T4 34 0 4.53723e-08 OPERON0_C32E8.2_rpl-13_WBGene00004425  NONE
WBGene00004434 II + 5055610 5055616 ceh32T4 18 0 cnd1T4 0 4 2.95016e-05 OPERON0_C27A2.2_rpl-22_WBGene00004434  NONE
WBGene00004434 II + 5055610 5055616 ceh32T4 18 0 end1T4 0 11 4.372e-09 OPERON0_C27A2.2_rpl-22_WBGene00004434  NONE
WBGene00004434 II + 5055610 5055616 ceh32T4 18 0 pha4T4 0 8 1.0723e-07 OPERON0_C27A2.2_rpl-22_WBGene00004434  NONE
WBGene00004434 II + 5055610 5055616 cnd1T4 0 4 ceh32T4 18 0 2.95016e-05 OPERON0_C27A2.2_rpl-22_WBGene00004434  NONE
WBGene00004434 II + 5055610 5055616 end1T1 0 6 end1T2 43 2 3.44102e-07 OPERON0_C27A2.2_rpl-22_WBGene00004434  NONE
WBGene00004434 II + 5055610 5055616 end1T1 0 6 end1T3 58 3 1.89581e-07 OPERON0_C27A2.2_rpl-22_WBGene00004434  NONE
WBGene00004434 II + 5055610 5055616 end1T1 0 6 hlh1T1 27 2 4.51413e-06 OPERON0_C27A2.2_rpl-22_WBGene00004434  NONE
WBGene00004434 II + 5055610 5055616 end1T1 0 6 nhr25T1 9 0 4.12782e-05 OPERON0_C27A2.2_rpl-22_WBGene00004434  NONE
WBGene00004434 II + 5055610 5055616 end1T2 43 2 end1T1 0 6 3.44102e-07 OPERON0_C27A2.2_rpl-22_WBGene00004434  NONE
WBGene00004434 II + 5055610 5055616 end1T2 43 2 end1T4 0 11 1.09462e-10 OPERON0_C27A2.2_rpl-22_WBGene00004434  NONE
WBGene00004434 II + 5055610 5055616 end1T3 58 3 end1T1 0 6 1.89581e-07 OPERON0_C27A2.2_rpl-22_WBGene00004434  NONE
WBGene00004434 II + 5055610 5055616 end1T3 58 3 end1T4 0 11 1.7777e-11 OPERON0_C27A2.2_rpl-22_WBGene00004434  NONE
WBGene00004434 II + 5055610 5055616 end1T4 0 11 ceh32T4 18 0 4.372e-09 OPERON0_C27A2.2_rpl-22_WBGene00004434  NONE
WBGene00004434 II + 5055610 5055616 end1T4 0 11 end1T2 43 2 1.09462e-10 OPERON0_C27A2.2_rpl-22_WBGene00004434  NONE
WBGene00004434 II + 5055610 5055616 end1T4 0 11 end1T3 58 3 1.7777e-11 OPERON0_C27A2.2_rpl-22_WBGene00004434  NONE
WBGene00004434 II + 5055610 5055616 end1T4 0 11 nhr25T4 8 0 2.41947e-06 OPERON0_C27A2.2_rpl-22_WBGene00004434  NONE
WBGene00004434 II + 5055610 5055616 end1T4 0 11 tbx37T4 12 0 1.2183e-07 OPERON0_C27A2.2_rpl-22_WBGene00004434  NONE
WBGene00004434 II + 5055610 5055616 hlh1T1 27 2 end1T1 0 6 4.51413e-06 OPERON0_C27A2.2_rpl-22_WBGene00004434  NONE
WBGene00004434 II + 5055610 5055616 hlh1T3 42 0 pha4T3 0 3 1.63401e-05 OPERON0_C27A2.2_rpl-22_WBGene00004434  NONE
WBGene00004434 II + 5055610 5055616 nhr25T1 9 0 end1T1 0 6 4.12782e-05 OPERON0_C27A2.2_rpl-22_WBGene00004434  NONE
WBGene00004434 II + 5055610 5055616 nhr25T4 8 0 end1T4 0 11 2.41947e-06 OPERON0_C27A2.2_rpl-22_WBGene00004434  NONE
WBGene00004434 II + 5055610 5055616 nhr25T4 8 0 pha4T4 0 8 1.52588e-05 OPERON0_C27A2.2_rpl-22_WBGene00004434  NONE
WBGene00004434 II + 5055610 5055616 pha4T3 0 3 hlh1T3 42 0 1.63401e-05 OPERON0_C27A2.2_rpl-22_WBGene00004434  NONE
WBGene00004434 II + 5055610 5055616 pha4T4 0 8 ceh32T4 18 0 1.0723e-07 OPERON0_C27A2.2_rpl-22_WBGene00004434  NONE
WBGene00004434 II + 5055610 5055616 pha4T4 0 8 nhr25T4 8 0 1.52588e-05 OPERON0_C27A2.2_rpl-22_WBGene00004434  NONE
WBGene00004434 II + 5055610 5055616 pha4T4 0 8 tbx37T4 12 0 1.42658e-06 OPERON0_C27A2.2_rpl-22_WBGene00004434  NONE
WBGene00004436 I + 4585110 4585115 end1T4 209 9 pha4T4 0 5 9.97263e-08 OPERON1_D1007.12_rpl-24.1_WBGene00004436  NONE
WBGene00004436 I + 4585110 4585115 hlh1T1 44 0 pha4T1 0 3 1.42783e-05 OPERON1_D1007.12_rpl-24.1_WBGene00004436  NONE
WBGene00004436 I + 4585110 4585115 hlh1T4 49 3 pha4T4 0 5 3.27149e-06 OPERON1_D1007.12_rpl-24.1_WBGene00004436  NONE
WBGene00004436 I + 4585110 4585115 nhr25T1 27 0 pha4T1 0 3 5.81497e-05 OPERON1_D1007.12_rpl-24.1_WBGene00004436  NONE
WBGene00004436 I + 4585110 4585115 nhr25T2 25 0 pha4T2 0 3 7.23499e-05 OPERON1_D1007.12_rpl-24.1_WBGene00004436  NONE
WBGene00004436 I + 4585110 4585115 nhr25T4 15 0 pha4T4 0 5 1.30503e-05 OPERON1_D1007.12_rpl-24.1_WBGene00004436  NONE
WBGene00004436 I + 4585110 4585115 pha4T1 0 3 hlh1T1 44 0 1.42783e-05 OPERON1_D1007.12_rpl-24.1_WBGene00004436  NONE
WBGene00004436 I + 4585110 4585115 pha4T1 0 3 nhr25T1 27 0 5.81497e-05 OPERON1_D1007.12_rpl-24.1_WBGene00004436  NONE
WBGene00004436 I + 4585110 4585115 pha4T2 0 3 nhr25T2 25 0 7.23499e-05 OPERON1_D1007.12_rpl-24.1_WBGene00004436  NONE
WBGene00004436 I + 4585110 4585115 pha4T3 18 0 pha4T4 0 5 5.88858e-06 OPERON1_D1007.12_rpl-24.1_WBGene00004436  NONE
WBGene00004436 I + 4585110 4585115 pha4T4 0 5 end1T4 209 9 9.97263e-08 OPERON1_D1007.12_rpl-24.1_WBGene00004436  NONE
WBGene00004436 I + 4585110 4585115 pha4T4 0 5 hlh1T4 49 3 3.27149e-06 OPERON1_D1007.12_rpl-24.1_WBGene00004436  NONE
WBGene00004436 I + 4585110 4585115 pha4T4 0 5 nhr25T4 15 0 1.30503e-05 OPERON1_D1007.12_rpl-24.1_WBGene00004436  NONE
WBGene00004436 I + 4585110 4585115 pha4T4 0 5 pha4T3 18 0 5.88858e-06 OPERON1_D1007.12_rpl-24.1_WBGene00004436  NONE
WBGene00004436 I + 4585110 4585115 pha4T4 0 5 tbx37T4 28 0 8.02235e-07 OPERON1_D1007.12_rpl-24.1_WBGene00004436  NONE
WBGene00004444 I + 10436248 10436254 ceh32T3 14 2 end1T3 0 9 6.2867e-06 OPERON0_Y106G6H.3_rpl-30_WBGene00004444  NONE
WBGene00004444 I + 10436248 10436254 end1T0 0 4 end1T2 39 0 1.66194e-06 OPERON0_Y106G6H.3_rpl-30_WBGene00004444  NONE
WBGene00004444 I + 10436248 10436254 end1T0 0 4 hlh1T0 15 0 5.66611e-05 OPERON0_Y106G6H.3_rpl-30_WBGene00004444  NONE
WBGene00004444 I + 10436248 10436254 end1T1 0 9 end1T2 39 0 8.71176e-11 OPERON0_Y106G6H.3_rpl-30_WBGene00004444  NONE
WBGene00004444 I + 10436248 10436254 end1T2 39 0 end1T0 0 4 1.66194e-06 OPERON0_Y106G6H.3_rpl-30_WBGene00004444  NONE
WBGene00004444 I + 10436248 10436254 end1T2 39 0 end1T1 0 9 8.71176e-11 OPERON0_Y106G6H.3_rpl-30_WBGene00004444  NONE
WBGene00004444 I + 10436248 10436254 end1T2 39 0 end1T3 0 9 8.71176e-11 OPERON0_Y106G6H.3_rpl-30_WBGene00004444  NONE
WBGene00004444 I + 10436248 10436254 end1T2 39 0 end1T4 0 7 3.02234e-09 OPERON0_Y106G6H.3_rpl-30_WBGene00004444  NONE
WBGene00004444 I + 10436248 10436254 end1T3 0 9 ceh32T3 14 2 6.2867e-06 OPERON0_Y106G6H.3_rpl-30_WBGene00004444  NONE
WBGene00004444 I + 10436248 10436254 end1T3 0 9 end1T2 39 0 8.71176e-11 OPERON0_Y106G6H.3_rpl-30_WBGene00004444  NONE
WBGene00004444 I + 10436248 10436254 end1T3 0 9 hlh1T3 48 4 7.38406e-09 OPERON0_Y106G6H.3_rpl-30_WBGene00004444  NONE
WBGene00004444 I + 10436248 10436254 end1T3 0 9 tbx37T3 9 1 2.13603e-05 OPERON0_Y106G6H.3_rpl-30_WBGene00004444  NONE
WBGene00004444 I + 10436248 10436254 end1T4 0 7 end1T2 39 0 3.02234e-09 OPERON0_Y106G6H.3_rpl-30_WBGene00004444  NONE
WBGene00004444 I + 10436248 10436254 hlh1T0 15 0 end1T0 0 4 5.66611e-05 OPERON0_Y106G6H.3_rpl-30_WBGene00004444  NONE
WBGene00004444 I + 10436248 10436254 hlh1T0 15 0 pha4T0 0 5 1.30503e-05 OPERON0_Y106G6H.3_rpl-30_WBGene00004444  NONE
WBGene00004444 I + 10436248 10436254 hlh1T3 48 4 end1T3 0 9 7.38406e-09 OPERON0_Y106G6H.3_rpl-30_WBGene00004444  NONE
WBGene00004444 I + 10436248 10436254 nhr25T0 12 0 pha4T0 0 5 3.36816e-05 OPERON0_Y106G6H.3_rpl-30_WBGene00004444  NONE
WBGene00004444 I + 10436248 10436254 pha4T0 0 5 hlh1T0 15 0 1.30503e-05 OPERON0_Y106G6H.3_rpl-30_WBGene00004444  NONE
WBGene00004444 I + 10436248 10436254 pha4T0 0 5 nhr25T0 12 0 3.36816e-05 OPERON0_Y106G6H.3_rpl-30_WBGene00004444  NONE
WBGene00004444 I + 10436248 10436254 tbx37T3 9 1 end1T3 0 9 2.13603e-05 OPERON0_Y106G6H.3_rpl-30_WBGene00004444  NONE
WBGene00004445 I - 13653695 13653704 end1T4 0 23 nhr25T4 3 0 9.15775e-05 OPERON0_W09C5.6_rpl-31_WBGene00004445  YES
WBGene00004445 I - 13653695 13653704 nhr25T4 3 0 end1T4 0 23 9.15775e-05 OPERON0_W09C5.6_rpl-31_WBGene00004445  YES
WBGene00004445 I - 13653704 13653713 ceh32T3 0 14 end1T3 12 0 1.60937e-08 OPERON0_W09C5.6_rpl-31_WBGene00004445  YES
WBGene00004445 I - 13653704 13653713 end1T0 7 0 hlh1T0 0 23 8.35189e-08 OPERON0_W09C5.6_rpl-31_WBGene00004445  YES
WBGene00004445 I - 13653704 13653713 end1T0 7 0 nhr25T0 0 22 1.09506e-07 OPERON0_W09C5.6_rpl-31_WBGene00004445  YES
WBGene00004445 I - 13653704 13653713 end1T1 11 0 hlh1T1 7 29 4.54692e-07 OPERON0_W09C5.6_rpl-31_WBGene00004445  YES
WBGene00004445 I - 13653704 13653713 end1T1 11 0 nhr25T1 2 25 1.11757e-08 OPERON0_W09C5.6_rpl-31_WBGene00004445  YES
WBGene00004445 I - 13653704 13653713 end1T1 11 0 tbx37T1 0 6 1.60915e-05 OPERON0_W09C5.6_rpl-31_WBGene00004445  YES
WBGene00004445 I - 13653704 13653713 end1T2 7 0 hlh1T2 2 18 8.36866e-06 OPERON0_W09C5.6_rpl-31_WBGene00004445  YES
WBGene00004445 I - 13653704 13653713 end1T2 7 0 nhr25T2 2 22 2.65462e-06 OPERON0_W09C5.6_rpl-31_WBGene00004445  YES
WBGene00004445 I - 13653704 13653713 end1T3 12 0 ceh32T3 0 14 1.60937e-08 OPERON0_W09C5.6_rpl-31_WBGene00004445  YES
WBGene00004445 I - 13653704 13653713 end1T3 12 0 hlh1T3 7 20 7.48922e-06 OPERON0_W09C5.6_rpl-31_WBGene00004445  YES
WBGene00004445 I - 13653704 13653713 end1T3 12 0 nhr25T3 1 16 6.53296e-08 OPERON0_W09C5.6_rpl-31_WBGene00004445  YES
WBGene00004445 I - 13653704 13653713 end1T3 12 0 tbx37T3 0 12 5.96046e-08 OPERON0_W09C5.6_rpl-31_WBGene00004445  YES
WBGene00004445 I - 13653704 13653713 end1T4 23 0 hlh1T4 7 20 1.4707e-08 OPERON0_W09C5.6_rpl-31_WBGene00004445  YES
WBGene00004445 I - 13653704 13653713 end1T4 23 0 nhr25T4 0 19 2.75159e-13 OPERON0_W09C5.6_rpl-31_WBGene00004445  YES
WBGene00004445 I - 13653704 13653713 end1T4 23 0 tbx37T4 0 8 2.05233e-08 OPERON0_W09C5.6_rpl-31_WBGene00004445  YES
WBGene00004445 I - 13653704 13653713 hlh1T0 0 23 end1T0 7 0 8.35189e-08 OPERON0_W09C5.6_rpl-31_WBGene00004445  YES
WBGene00004445 I - 13653704 13653713 hlh1T0 0 23 pha4T0 7 0 8.35189e-08 OPERON0_W09C5.6_rpl-31_WBGene00004445  NONE
WBGene00004445 I - 13653704 13653713 hlh1T1 7 29 end1T1 11 0 4.54692e-07 OPERON0_W09C5.6_rpl-31_WBGene00004445  YES
WBGene00004445 I - 13653704 13653713 hlh1T2 2 18 end1T2 7 0 8.36866e-06 OPERON0_W09C5.6_rpl-31_WBGene00004445  YES
WBGene00004445 I - 13653704 13653713 hlh1T3 7 20 end1T3 12 0 7.48922e-06 OPERON0_W09C5.6_rpl-31_WBGene00004445  YES
WBGene00004445 I - 13653704 13653713 hlh1T4 7 20 end1T4 23 0 1.4707e-08 OPERON0_W09C5.6_rpl-31_WBGene00004445  YES
WBGene00004445 I - 13653704 13653713 hlh1T4 7 20 pha4T4 10 0 2.45122e-05 OPERON0_W09C5.6_rpl-31_WBGene00004445  NONE
WBGene00004445 I - 13653704 13653713 nhr25T0 0 22 end1T0 7 0 1.09506e-07 OPERON0_W09C5.6_rpl-31_WBGene00004445  YES
WBGene00004445 I - 13653704 13653713 nhr25T0 0 22 pha4T0 7 0 1.09506e-07 OPERON0_W09C5.6_rpl-31_WBGene00004445  YES
WBGene00004445 I - 13653704 13653713 nhr25T1 2 25 end1T1 11 0 1.11757e-08 OPERON0_W09C5.6_rpl-31_WBGene00004445  YES
WBGene00004445 I - 13653704 13653713 nhr25T2 2 22 end1T2 7 0 2.65462e-06 OPERON0_W09C5.6_rpl-31_WBGene00004445  YES
WBGene00004445 I - 13653704 13653713 nhr25T3 1 16 end1T3 12 0 6.53296e-08 OPERON0_W09C5.6_rpl-31_WBGene00004445  YES
WBGene00004445 I - 13653704 13653713 nhr25T4 0 19 end1T4 23 0 2.75159e-13 OPERON0_W09C5.6_rpl-31_WBGene00004445  YES
WBGene00004445 I - 13653704 13653713 nhr25T4 0 19 pha4T4 10 0 7.70505e-09 OPERON0_W09C5.6_rpl-31_WBGene00004445  YES
WBGene00004445 I - 13653704 13653713 pha4T0 7 0 hlh1T0 0 23 8.35189e-08 OPERON0_W09C5.6_rpl-31_WBGene00004445  YES
WBGene00004445 I - 13653704 13653713 pha4T0 7 0 nhr25T0 0 22 1.09506e-07 OPERON0_W09C5.6_rpl-31_WBGene00004445  YES
WBGene00004445 I - 13653704 13653713 pha4T4 10 0 hlh1T4 7 20 2.45122e-05 OPERON0_W09C5.6_rpl-31_WBGene00004445  YES
WBGene00004445 I - 13653704 13653713 pha4T4 10 0 nhr25T4 0 19 7.70505e-09 OPERON0_W09C5.6_rpl-31_WBGene00004445  YES
WBGene00004445 I - 13653704 13653713 pha4T4 10 0 tbx37T4 0 8 4.26395e-06 OPERON0_W09C5.6_rpl-31_WBGene00004445  NONE
WBGene00004445 I - 13653704 13653713 tbx37T1 0 6 end1T1 11 0 1.60915e-05 OPERON0_W09C5.6_rpl-31_WBGene00004445  NONE
WBGene00004445 I - 13653704 13653713 tbx37T3 0 12 end1T3 12 0 5.96046e-08 OPERON0_W09C5.6_rpl-31_WBGene00004445  NONE
WBGene00004446 II - 9057082 9057091 end1T2 0 27 pha4T2 3 0 5.81497e-05 OPERON0_T24B8.1_rpl-32_WBGene00004446  NONE
WBGene00004446 II - 9057082 9057091 hlh1T2 0 28 pha4T2 3 0 5.24291e-05 OPERON0_T24B8.1_rpl-32_WBGene00004446  YES
WBGene00004446 II - 9057082 9057091 pha4T2 3 0 end1T2 0 27 5.81497e-05 OPERON0_T24B8.1_rpl-32_WBGene00004446  NONE
WBGene00004446 II - 9057082 9057091 pha4T2 3 0 hlh1T2 0 28 5.24291e-05 OPERON0_T24B8.1_rpl-32_WBGene00004446  NONE
WBGene00004446 II - 9057087 9057091 ceh32T2 6 7 ceh32T3 33 0 5.97287e-05 OPERON0_T24B8.1_rpl-32_WBGene00004446  NONE
WBGene00004446 II - 9057087 9057091 ceh32T3 33 0 ceh32T2 6 7 5.97287e-05 OPERON0_T24B8.1_rpl-32_WBGene00004446  NONE
WBGene00004446 II - 9057087 9057091 ceh32T3 33 0 cnd1T3 19 16 3.46811e-05 OPERON0_T24B8.1_rpl-32_WBGene00004446  NONE
WBGene00004446 II - 9057087 9057091 ceh32T3 33 0 hlh1T3 44 38 1.57971e-06 OPERON0_T24B8.1_rpl-32_WBGene00004446  NONE
WBGene00004446 II - 9057087 9057091 cnd1T1 15 14 end1T1 44 0 6.20389e-06 OPERON0_T24B8.1_rpl-32_WBGene00004446  NONE
WBGene00004446 II - 9057087 9057091 cnd1T1 15 14 pha4T1 23 0 9.47521e-05 OPERON0_T24B8.1_rpl-32_WBGene00004446  NONE
WBGene00004446 II - 9057087 9057091 cnd1T3 19 16 ceh32T3 33 0 3.46811e-05 OPERON0_T24B8.1_rpl-32_WBGene00004446  NONE
WBGene00004446 II - 9057087 9057091 cnd1T3 19 16 pha4T3 43 0 8.01059e-06 OPERON0_T24B8.1_rpl-32_WBGene00004446  NONE
WBGene00004446 II - 9057087 9057091 end1T0 20 0 hlh1T0 3 25 1.95941e-11 OPERON0_T24B8.1_rpl-32_WBGene00004446  NONE
WBGene00004446 II - 9057087 9057091 end1T0 20 0 tbx37T0 0 6 7.94692e-07 OPERON0_T24B8.1_rpl-32_WBGene00004446  YES
WBGene00004446 II - 9057087 9057091 end1T1 44 0 cnd1T1 15 14 6.20389e-06 OPERON0_T24B8.1_rpl-32_WBGene00004446  NONE
WBGene00004446 II - 9057087 9057091 end1T1 44 0 end1T2 49 27 4.49637e-05 OPERON0_T24B8.1_rpl-32_WBGene00004446  NONE
WBGene00004446 II - 9057087 9057091 end1T1 44 0 hlh1T1 21 50 7.04362e-15 OPERON0_T24B8.1_rpl-32_WBGene00004446  NONE
WBGene00004446 II - 9057087 9057091 end1T1 44 0 tbx37T1 0 18 6.00525e-17 OPERON0_T24B8.1_rpl-32_WBGene00004446  YES
WBGene00004446 II - 9057087 9057091 end1T2 49 27 end1T1 44 0 4.49637e-05 OPERON0_T24B8.1_rpl-32_WBGene00004446  NONE
WBGene00004446 II - 9057087 9057091 end1T2 49 27 end1T4 132 0 9.23627e-09 OPERON0_T24B8.1_rpl-32_WBGene00004446  NONE
WBGene00004446 II - 9057087 9057091 end1T3 98 39 end1T4 132 0 4.92808e-08 OPERON0_T24B8.1_rpl-32_WBGene00004446  NONE
WBGene00004446 II - 9057087 9057091 end1T4 132 0 end1T2 49 27 9.23627e-09 OPERON0_T24B8.1_rpl-32_WBGene00004446  NONE
WBGene00004446 II - 9057087 9057091 end1T4 132 0 end1T3 98 39 4.92808e-08 OPERON0_T24B8.1_rpl-32_WBGene00004446  NONE
WBGene00004446 II - 9057087 9057091 end1T4 132 0 hlh1T4 88 44 6.11449e-10 OPERON0_T24B8.1_rpl-32_WBGene00004446  NONE
WBGene00004446 II - 9057087 9057091 end1T4 132 0 tbx37T4 29 16 7.90732e-07 OPERON0_T24B8.1_rpl-32_WBGene00004446  YES
WBGene00004446 II - 9057087 9057091 hlh1T0 3 25 end1T0 20 0 1.95941e-11 OPERON0_T24B8.1_rpl-32_WBGene00004446  NONE
WBGene00004446 II - 9057087 9057091 hlh1T0 3 25 hlh1T3 44 38 3.93463e-05 OPERON0_T24B8.1_rpl-32_WBGene00004446  NONE
WBGene00004446 II - 9057087 9057091 hlh1T0 3 25 hlh1T4 88 44 2.71089e-08 OPERON0_T24B8.1_rpl-32_WBGene00004446  NONE
WBGene00004446 II - 9057087 9057091 hlh1T0 3 25 pha4T0 17 0 1.76839e-10 OPERON0_T24B8.1_rpl-32_WBGene00004446  YES
WBGene00004446 II - 9057087 9057091 hlh1T1 21 50 end1T1 44 0 7.04362e-15 OPERON0_T24B8.1_rpl-32_WBGene00004446  NONE
WBGene00004446 II - 9057087 9057091 hlh1T1 21 50 hlh1T4 88 44 1.94942e-07 OPERON0_T24B8.1_rpl-32_WBGene00004446  NONE
WBGene00004446 II - 9057087 9057091 hlh1T1 21 50 pha4T1 23 0 7.36672e-10 OPERON0_T24B8.1_rpl-32_WBGene00004446  YES
WBGene00004446 II - 9057087 9057091 hlh1T2 11 28 hlh1T4 88 44 1.06261e-05 OPERON0_T24B8.1_rpl-32_WBGene00004446  NONE
WBGene00004446 II - 9057087 9057091 hlh1T2 11 28 pha4T2 15 0 4.42619e-07 OPERON0_T24B8.1_rpl-32_WBGene00004446  YES
WBGene00004446 II - 9057087 9057091 hlh1T3 44 38 ceh32T3 33 0 1.57971e-06 OPERON0_T24B8.1_rpl-32_WBGene00004446  NONE
WBGene00004446 II - 9057087 9057091 hlh1T3 44 38 hlh1T0 3 25 3.93463e-05 OPERON0_T24B8.1_rpl-32_WBGene00004446  NONE
WBGene00004446 II - 9057087 9057091 hlh1T3 44 38 pha4T3 43 0 1.30593e-07 OPERON0_T24B8.1_rpl-32_WBGene00004446  YES
WBGene00004446 II - 9057087 9057091 hlh1T4 88 44 end1T4 132 0 6.11449e-10 OPERON0_T24B8.1_rpl-32_WBGene00004446  NONE
WBGene00004446 II - 9057087 9057091 hlh1T4 88 44 hlh1T0 3 25 2.71089e-08 OPERON0_T24B8.1_rpl-32_WBGene00004446  NONE
WBGene00004446 II - 9057087 9057091 hlh1T4 88 44 hlh1T1 21 50 1.94942e-07 OPERON0_T24B8.1_rpl-32_WBGene00004446  NONE
WBGene00004446 II - 9057087 9057091 hlh1T4 88 44 hlh1T2 11 28 1.06261e-05 OPERON0_T24B8.1_rpl-32_WBGene00004446  NONE
WBGene00004446 II - 9057087 9057091 nhr25T1 21 12 tbx37T1 0 18 3.963e-06 OPERON0_T24B8.1_rpl-32_WBGene00004446  NONE
WBGene00004446 II - 9057087 9057091 pha4T0 17 0 hlh1T0 3 25 1.76839e-10 OPERON0_T24B8.1_rpl-32_WBGene00004446  NONE
WBGene00004446 II - 9057087 9057091 pha4T0 17 0 tbx37T0 0 6 1.84841e-06 OPERON0_T24B8.1_rpl-32_WBGene00004446  NONE
WBGene00004446 II - 9057087 9057091 pha4T1 23 0 cnd1T1 15 14 9.47521e-05 OPERON0_T24B8.1_rpl-32_WBGene00004446  NONE
WBGene00004446 II - 9057087 9057091 pha4T1 23 0 hlh1T1 21 50 7.36672e-10 OPERON0_T24B8.1_rpl-32_WBGene00004446  NONE
WBGene00004446 II - 9057087 9057091 pha4T1 23 0 tbx37T1 0 18 6.17315e-13 OPERON0_T24B8.1_rpl-32_WBGene00004446  NONE
WBGene00004446 II - 9057087 9057091 pha4T2 15 0 hlh1T2 11 28 4.42619e-07 OPERON0_T24B8.1_rpl-32_WBGene00004446  NONE
WBGene00004446 II - 9057087 9057091 pha4T2 15 0 tbx37T2 9 14 7.20914e-05 OPERON0_T24B8.1_rpl-32_WBGene00004446  NONE
WBGene00004446 II - 9057087 9057091 pha4T3 43 0 cnd1T3 19 16 8.01059e-06 OPERON0_T24B8.1_rpl-32_WBGene00004446  NONE
WBGene00004446 II - 9057087 9057091 pha4T3 43 0 hlh1T3 44 38 1.30593e-07 OPERON0_T24B8.1_rpl-32_WBGene00004446  NONE
WBGene00004446 II - 9057087 9057091 tbx37T0 0 6 end1T0 20 0 7.94692e-07 OPERON0_T24B8.1_rpl-32_WBGene00004446  YES
WBGene00004446 II - 9057087 9057091 tbx37T0 0 6 pha4T0 17 0 1.84841e-06 OPERON0_T24B8.1_rpl-32_WBGene00004446  NONE
WBGene00004446 II - 9057087 9057091 tbx37T1 0 18 end1T1 44 0 6.00525e-17 OPERON0_T24B8.1_rpl-32_WBGene00004446  YES
WBGene00004446 II - 9057087 9057091 tbx37T1 0 18 nhr25T1 21 12 3.963e-06 OPERON0_T24B8.1_rpl-32_WBGene00004446  NONE
WBGene00004446 II - 9057087 9057091 tbx37T1 0 18 pha4T1 23 0 6.17315e-13 OPERON0_T24B8.1_rpl-32_WBGene00004446  NONE
WBGene00004446 II - 9057087 9057091 tbx37T1 0 18 tbx37T3 27 13 3.73757e-07 OPERON0_T24B8.1_rpl-32_WBGene00004446  NONE
WBGene00004446 II - 9057087 9057091 tbx37T1 0 18 tbx37T4 29 16 1.54277e-06 OPERON0_T24B8.1_rpl-32_WBGene00004446  NONE
WBGene00004446 II - 9057087 9057091 tbx37T2 9 14 pha4T2 15 0 7.20914e-05 OPERON0_T24B8.1_rpl-32_WBGene00004446  NONE
WBGene00004446 II - 9057087 9057091 tbx37T3 27 13 tbx37T1 0 18 3.73757e-07 OPERON0_T24B8.1_rpl-32_WBGene00004446  NONE
WBGene00004446 II - 9057091 9057087 ceh32T2 7 6 ceh32T3 0 33 5.97287e-05 OPERON0_T24B8.1_rpl-32_WBGene00004446  NONE
WBGene00004446 II - 9057091 9057087 ceh32T3 0 33 ceh32T2 7 6 5.97287e-05 OPERON0_T24B8.1_rpl-32_WBGene00004446  NONE
WBGene00004446 II - 9057091 9057087 ceh32T3 0 33 cnd1T3 16 19 3.46811e-05 OPERON0_T24B8.1_rpl-32_WBGene00004446  NONE
WBGene00004446 II - 9057091 9057087 ceh32T3 0 33 hlh1T3 38 44 1.57971e-06 OPERON0_T24B8.1_rpl-32_WBGene00004446  NONE
WBGene00004446 II - 9057091 9057087 cnd1T1 14 15 end1T1 0 44 6.20389e-06 OPERON0_T24B8.1_rpl-32_WBGene00004446  NONE
WBGene00004446 II - 9057091 9057087 cnd1T1 14 15 pha4T1 0 23 9.47521e-05 OPERON0_T24B8.1_rpl-32_WBGene00004446  NONE
WBGene00004446 II - 9057091 9057087 cnd1T3 16 19 ceh32T3 0 33 3.46811e-05 OPERON0_T24B8.1_rpl-32_WBGene00004446  NONE
WBGene00004446 II - 9057091 9057087 cnd1T3 16 19 pha4T3 0 43 8.01059e-06 OPERON0_T24B8.1_rpl-32_WBGene00004446  NONE
WBGene00004446 II - 9057091 9057087 end1T0 0 20 hlh1T0 25 3 1.95941e-11 OPERON0_T24B8.1_rpl-32_WBGene00004446  NONE
WBGene00004446 II - 9057091 9057087 end1T0 0 20 tbx37T0 6 0 7.94692e-07 OPERON0_T24B8.1_rpl-32_WBGene00004446  YES
WBGene00004446 II - 9057091 9057087 end1T1 0 44 cnd1T1 14 15 6.20389e-06 OPERON0_T24B8.1_rpl-32_WBGene00004446  NONE
WBGene00004446 II - 9057091 9057087 end1T1 0 44 end1T2 27 49 4.49637e-05 OPERON0_T24B8.1_rpl-32_WBGene00004446  NONE
WBGene00004446 II - 9057091 9057087 end1T1 0 44 hlh1T1 50 21 7.04362e-15 OPERON0_T24B8.1_rpl-32_WBGene00004446  NONE
WBGene00004446 II - 9057091 9057087 end1T1 0 44 tbx37T1 18 0 6.00525e-17 OPERON0_T24B8.1_rpl-32_WBGene00004446  YES
WBGene00004446 II - 9057091 9057087 end1T2 27 49 end1T1 0 44 4.49637e-05 OPERON0_T24B8.1_rpl-32_WBGene00004446  NONE
WBGene00004446 II - 9057091 9057087 end1T2 27 49 end1T4 0 132 9.23627e-09 OPERON0_T24B8.1_rpl-32_WBGene00004446  NONE
WBGene00004446 II - 9057091 9057087 end1T3 39 98 end1T4 0 132 4.92808e-08 OPERON0_T24B8.1_rpl-32_WBGene00004446  NONE
WBGene00004446 II - 9057091 9057087 end1T4 0 132 end1T2 27 49 9.23627e-09 OPERON0_T24B8.1_rpl-32_WBGene00004446  NONE
WBGene00004446 II - 9057091 9057087 end1T4 0 132 end1T3 39 98 4.92808e-08 OPERON0_T24B8.1_rpl-32_WBGene00004446  NONE
WBGene00004446 II - 9057091 9057087 end1T4 0 132 hlh1T4 44 88 6.11449e-10 OPERON0_T24B8.1_rpl-32_WBGene00004446  NONE
WBGene00004446 II - 9057091 9057087 end1T4 0 132 tbx37T4 16 29 7.90732e-07 OPERON0_T24B8.1_rpl-32_WBGene00004446  YES
WBGene00004446 II - 9057091 9057087 hlh1T0 25 3 end1T0 0 20 1.95941e-11 OPERON0_T24B8.1_rpl-32_WBGene00004446  NONE
WBGene00004446 II - 9057091 9057087 hlh1T0 25 3 hlh1T3 38 44 3.93463e-05 OPERON0_T24B8.1_rpl-32_WBGene00004446  NONE
WBGene00004446 II - 9057091 9057087 hlh1T0 25 3 hlh1T4 44 88 2.71089e-08 OPERON0_T24B8.1_rpl-32_WBGene00004446  NONE
WBGene00004446 II - 9057091 9057087 hlh1T0 25 3 pha4T0 0 17 1.76839e-10 OPERON0_T24B8.1_rpl-32_WBGene00004446  YES
WBGene00004446 II - 9057091 9057087 hlh1T1 50 21 end1T1 0 44 7.04362e-15 OPERON0_T24B8.1_rpl-32_WBGene00004446  NONE
WBGene00004446 II - 9057091 9057087 hlh1T1 50 21 hlh1T4 44 88 1.94942e-07 OPERON0_T24B8.1_rpl-32_WBGene00004446  NONE
WBGene00004446 II - 9057091 9057087 hlh1T1 50 21 pha4T1 0 23 7.36672e-10 OPERON0_T24B8.1_rpl-32_WBGene00004446  YES
WBGene00004446 II - 9057091 9057087 hlh1T2 28 11 hlh1T4 44 88 1.06261e-05 OPERON0_T24B8.1_rpl-32_WBGene00004446  NONE
WBGene00004446 II - 9057091 9057087 hlh1T2 28 11 pha4T2 0 15 4.42619e-07 OPERON0_T24B8.1_rpl-32_WBGene00004446  YES
WBGene00004446 II - 9057091 9057087 hlh1T3 38 44 ceh32T3 0 33 1.57971e-06 OPERON0_T24B8.1_rpl-32_WBGene00004446  NONE
WBGene00004446 II - 9057091 9057087 hlh1T3 38 44 hlh1T0 25 3 3.93463e-05 OPERON0_T24B8.1_rpl-32_WBGene00004446  NONE
WBGene00004446 II - 9057091 9057087 hlh1T3 38 44 pha4T3 0 43 1.30593e-07 OPERON0_T24B8.1_rpl-32_WBGene00004446  YES
WBGene00004446 II - 9057091 9057087 hlh1T4 44 88 end1T4 0 132 6.11449e-10 OPERON0_T24B8.1_rpl-32_WBGene00004446  NONE
WBGene00004446 II - 9057091 9057087 hlh1T4 44 88 hlh1T0 25 3 2.71089e-08 OPERON0_T24B8.1_rpl-32_WBGene00004446  NONE
WBGene00004446 II - 9057091 9057087 hlh1T4 44 88 hlh1T1 50 21 1.94942e-07 OPERON0_T24B8.1_rpl-32_WBGene00004446  NONE
WBGene00004446 II - 9057091 9057087 hlh1T4 44 88 hlh1T2 28 11 1.06261e-05 OPERON0_T24B8.1_rpl-32_WBGene00004446  NONE
WBGene00004446 II - 9057091 9057087 nhr25T1 12 21 tbx37T1 18 0 3.963e-06 OPERON0_T24B8.1_rpl-32_WBGene00004446  NONE
WBGene00004446 II - 9057091 9057087 pha4T0 0 17 hlh1T0 25 3 1.76839e-10 OPERON0_T24B8.1_rpl-32_WBGene00004446  NONE
WBGene00004446 II - 9057091 9057087 pha4T0 0 17 tbx37T0 6 0 1.84841e-06 OPERON0_T24B8.1_rpl-32_WBGene00004446  NONE
WBGene00004446 II - 9057091 9057087 pha4T1 0 23 cnd1T1 14 15 9.47521e-05 OPERON0_T24B8.1_rpl-32_WBGene00004446  NONE
WBGene00004446 II - 9057091 9057087 pha4T1 0 23 hlh1T1 50 21 7.36672e-10 OPERON0_T24B8.1_rpl-32_WBGene00004446  NONE
WBGene00004446 II - 9057091 9057087 pha4T1 0 23 tbx37T1 18 0 6.17315e-13 OPERON0_T24B8.1_rpl-32_WBGene00004446  NONE
WBGene00004446 II - 9057091 9057087 pha4T2 0 15 hlh1T2 28 11 4.42619e-07 OPERON0_T24B8.1_rpl-32_WBGene00004446  NONE
WBGene00004446 II - 9057091 9057087 pha4T2 0 15 tbx37T2 14 9 7.20914e-05 OPERON0_T24B8.1_rpl-32_WBGene00004446  NONE
WBGene00004446 II - 9057091 9057087 pha4T3 0 43 cnd1T3 16 19 8.01059e-06 OPERON0_T24B8.1_rpl-32_WBGene00004446  NONE
WBGene00004446 II - 9057091 9057087 pha4T3 0 43 hlh1T3 38 44 1.30593e-07 OPERON0_T24B8.1_rpl-32_WBGene00004446  NONE
WBGene00004446 II - 9057091 9057087 tbx37T0 6 0 end1T0 0 20 7.94692e-07 OPERON0_T24B8.1_rpl-32_WBGene00004446  YES
WBGene00004446 II - 9057091 9057087 tbx37T0 6 0 pha4T0 0 17 1.84841e-06 OPERON0_T24B8.1_rpl-32_WBGene00004446  NONE
WBGene00004446 II - 9057091 9057087 tbx37T1 18 0 end1T1 0 44 6.00525e-17 OPERON0_T24B8.1_rpl-32_WBGene00004446  YES
WBGene00004446 II - 9057091 9057087 tbx37T1 18 0 nhr25T1 12 21 3.963e-06 OPERON0_T24B8.1_rpl-32_WBGene00004446  NONE
WBGene00004446 II - 9057091 9057087 tbx37T1 18 0 pha4T1 0 23 6.17315e-13 OPERON0_T24B8.1_rpl-32_WBGene00004446  NONE
WBGene00004446 II - 9057091 9057087 tbx37T1 18 0 tbx37T3 13 27 3.73757e-07 OPERON0_T24B8.1_rpl-32_WBGene00004446  NONE
WBGene00004446 II - 9057091 9057087 tbx37T1 18 0 tbx37T4 16 29 1.54277e-06 OPERON0_T24B8.1_rpl-32_WBGene00004446  NONE
WBGene00004446 II - 9057091 9057087 tbx37T2 14 9 pha4T2 0 15 7.20914e-05 OPERON0_T24B8.1_rpl-32_WBGene00004446  NONE
WBGene00004446 II - 9057091 9057087 tbx37T3 13 27 tbx37T1 18 0 3.73757e-07 OPERON0_T24B8.1_rpl-32_WBGene00004446  NONE
WBGene00004449 III + 7855129 7855134 cnd1T4 25 0 pha4T4 0 4 8.85519e-06 OPERON0_ZK652.4_rpl-35_WBGene00004449  NONE
WBGene00004449 III + 7855129 7855134 end1T4 288 22 pha4T4 0 4 9.93122e-06 OPERON0_ZK652.4_rpl-35_WBGene00004449  NONE
WBGene00004449 III + 7855129 7855134 hlh1T4 108 12 pha4T4 0 4 4.43168e-05 OPERON0_ZK652.4_rpl-35_WBGene00004449  NONE
WBGene00004449 III + 7855129 7855134 nhr25T4 31 0 pha4T4 0 4 3.96337e-06 OPERON0_ZK652.4_rpl-35_WBGene00004449  NONE
WBGene00004449 III + 7855129 7855134 pha4T3 45 0 pha4T4 0 4 9.62002e-07 OPERON0_ZK652.4_rpl-35_WBGene00004449  NONE
WBGene00004449 III + 7855129 7855134 pha4T4 0 4 cnd1T4 25 0 8.85519e-06 OPERON0_ZK652.4_rpl-35_WBGene00004449  NONE
WBGene00004449 III + 7855129 7855134 pha4T4 0 4 end1T4 288 22 9.93122e-06 OPERON0_ZK652.4_rpl-35_WBGene00004449  NONE
WBGene00004449 III + 7855129 7855134 pha4T4 0 4 hlh1T4 108 12 4.43168e-05 OPERON0_ZK652.4_rpl-35_WBGene00004449  NONE
WBGene00004449 III + 7855129 7855134 pha4T4 0 4 nhr25T4 31 0 3.96337e-06 OPERON0_ZK652.4_rpl-35_WBGene00004449  NONE
WBGene00004449 III + 7855129 7855134 pha4T4 0 4 pha4T3 45 0 9.62002e-07 OPERON0_ZK652.4_rpl-35_WBGene00004449  NONE
WBGene00004449 III + 7855129 7855134 pha4T4 0 4 tbx37T4 44 2 1.5751e-05 OPERON0_ZK652.4_rpl-35_WBGene00004449  NONE
WBGene00004449 III + 7855129 7855145 cnd1T0 17 0 pha4T0 0 4 3.6246e-05 OPERON0_ZK652.4_rpl-35_WBGene00004449  NONE
WBGene00004449 III + 7855129 7855145 hlh1T0 57 3 pha4T0 0 4 1.35754e-05 OPERON0_ZK652.4_rpl-35_WBGene00004449  NONE
WBGene00004449 III + 7855129 7855145 nhr25T0 51 0 pha4T0 0 4 5.94782e-07 OPERON0_ZK652.4_rpl-35_WBGene00004449  NONE
WBGene00004449 III + 7855129 7855145 pha4T0 0 4 cnd1T0 17 0 3.6246e-05 OPERON0_ZK652.4_rpl-35_WBGene00004449  NONE
WBGene00004449 III + 7855129 7855145 pha4T0 0 4 hlh1T0 57 3 1.35754e-05 OPERON0_ZK652.4_rpl-35_WBGene00004449  NONE
WBGene00004449 III + 7855129 7855145 pha4T0 0 4 nhr25T0 51 0 5.94782e-07 OPERON0_ZK652.4_rpl-35_WBGene00004449  NONE
WBGene00004449 III + 7855129 7855145 pha4T0 0 4 pha4T1 29 0 5.09118e-06 OPERON0_ZK652.4_rpl-35_WBGene00004449  NONE
WBGene00004449 III + 7855129 7855145 pha4T0 0 4 pha4T3 45 2 1.44504e-05 OPERON0_ZK652.4_rpl-35_WBGene00004449  NONE
WBGene00004449 III + 7855129 7855145 pha4T0 0 4 tbx37T0 22 0 1.41981e-05 OPERON0_ZK652.4_rpl-35_WBGene00004449  NONE
WBGene00004449 III + 7855129 7855145 pha4T1 29 0 pha4T0 0 4 5.09118e-06 OPERON0_ZK652.4_rpl-35_WBGene00004449  NONE
WBGene00004449 III + 7855129 7855145 pha4T3 45 2 pha4T0 0 4 1.44504e-05 OPERON0_ZK652.4_rpl-35_WBGene00004449  NONE
WBGene00004449 III + 7855129 7855145 tbx37T0 22 0 pha4T0 0 4 1.41981e-05 OPERON0_ZK652.4_rpl-35_WBGene00004449  NONE
WBGene00004449 III + 7855134 7855129 cnd1T4 0 25 pha4T4 4 0 8.85519e-06 OPERON0_ZK652.4_rpl-35_WBGene00004449  NONE
WBGene00004449 III + 7855134 7855129 end1T4 22 288 pha4T4 4 0 9.93122e-06 OPERON0_ZK652.4_rpl-35_WBGene00004449  NONE
WBGene00004449 III + 7855134 7855129 hlh1T4 12 108 pha4T4 4 0 4.43168e-05 OPERON0_ZK652.4_rpl-35_WBGene00004449  NONE
WBGene00004449 III + 7855134 7855129 nhr25T4 0 31 pha4T4 4 0 3.96337e-06 OPERON0_ZK652.4_rpl-35_WBGene00004449  NONE
WBGene00004449 III + 7855134 7855129 pha4T3 0 45 pha4T4 4 0 9.62002e-07 OPERON0_ZK652.4_rpl-35_WBGene00004449  NONE
WBGene00004449 III + 7855134 7855129 pha4T4 4 0 cnd1T4 0 25 8.85519e-06 OPERON0_ZK652.4_rpl-35_WBGene00004449  NONE
WBGene00004449 III + 7855134 7855129 pha4T4 4 0 end1T4 22 288 9.93122e-06 OPERON0_ZK652.4_rpl-35_WBGene00004449  NONE
WBGene00004449 III + 7855134 7855129 pha4T4 4 0 hlh1T4 12 108 4.43168e-05 OPERON0_ZK652.4_rpl-35_WBGene00004449  NONE
WBGene00004449 III + 7855134 7855129 pha4T4 4 0 nhr25T4 0 31 3.96337e-06 OPERON0_ZK652.4_rpl-35_WBGene00004449  YES
WBGene00004449 III + 7855134 7855129 pha4T4 4 0 pha4T3 0 45 9.62002e-07 OPERON0_ZK652.4_rpl-35_WBGene00004449  NONE
WBGene00004449 III + 7855134 7855129 pha4T4 4 0 tbx37T4 2 44 1.5751e-05 OPERON0_ZK652.4_rpl-35_WBGene00004449  NONE
WBGene00004449 III + 7855145 7855129 cnd1T0 0 17 pha4T0 4 0 3.6246e-05 OPERON0_ZK652.4_rpl-35_WBGene00004449  NONE
WBGene00004449 III + 7855145 7855129 hlh1T0 3 57 pha4T0 4 0 1.35754e-05 OPERON0_ZK652.4_rpl-35_WBGene00004449  NONE
WBGene00004449 III + 7855145 7855129 nhr25T0 0 51 pha4T0 4 0 5.94782e-07 OPERON0_ZK652.4_rpl-35_WBGene00004449  NONE
WBGene00004449 III + 7855145 7855129 pha4T0 4 0 cnd1T0 0 17 3.6246e-05 OPERON0_ZK652.4_rpl-35_WBGene00004449  NONE
WBGene00004449 III + 7855145 7855129 pha4T0 4 0 hlh1T0 3 57 1.35754e-05 OPERON0_ZK652.4_rpl-35_WBGene00004449  NONE
WBGene00004449 III + 7855145 7855129 pha4T0 4 0 nhr25T0 0 51 5.94782e-07 OPERON0_ZK652.4_rpl-35_WBGene00004449  YES
WBGene00004449 III + 7855145 7855129 pha4T0 4 0 pha4T1 0 29 5.09118e-06 OPERON0_ZK652.4_rpl-35_WBGene00004449  NONE
WBGene00004449 III + 7855145 7855129 pha4T0 4 0 pha4T3 2 45 1.44504e-05 OPERON0_ZK652.4_rpl-35_WBGene00004449  NONE
WBGene00004449 III + 7855145 7855129 pha4T0 4 0 tbx37T0 0 22 1.41981e-05 OPERON0_ZK652.4_rpl-35_WBGene00004449  NONE
WBGene00004449 III + 7855145 7855129 pha4T1 0 29 pha4T0 4 0 5.09118e-06 OPERON0_ZK652.4_rpl-35_WBGene00004449  NONE
WBGene00004449 III + 7855145 7855129 pha4T3 2 45 pha4T0 4 0 1.44504e-05 OPERON0_ZK652.4_rpl-35_WBGene00004449  NONE
WBGene00004449 III + 7855145 7855129 tbx37T0 0 22 pha4T0 4 0 1.41981e-05 OPERON0_ZK652.4_rpl-35_WBGene00004449  NONE
WBGene00004452 V + 15512173 15512179 ceh32T0 0 3 cnd1T0 32 0 3.5791e-05 OPERON0_C06B8.8_rpl-38_WBGene00004452  NONE
WBGene00004452 V + 15512173 15512179 cnd1T0 32 0 end1T0 0 5 4.32697e-07 OPERON0_C06B8.8_rpl-38_WBGene00004452  NONE
WBGene00004452 V + 15512173 15512179 cnd1T0 32 0 pha4T0 0 4 3.5168e-06 OPERON0_C06B8.8_rpl-38_WBGene00004452  NONE
WBGene00004452 V + 15512173 15512179 end1T0 0 5 cnd1T0 32 0 4.32697e-07 OPERON0_C06B8.8_rpl-38_WBGene00004452  NONE
WBGene00004452 V + 15512173 15512179 end1T0 0 5 end1T1 83 4 5.82119e-07 OPERON0_C06B8.8_rpl-38_WBGene00004452  NONE
WBGene00004452 V + 15512173 15512179 end1T0 0 5 end1T2 52 1 2.63374e-07 OPERON0_C06B8.8_rpl-38_WBGene00004452  NONE
WBGene00004452 V + 15512173 15512179 end1T0 0 5 hlh1T0 29 2 1.43959e-05 OPERON0_C06B8.8_rpl-38_WBGene00004452  NONE
WBGene00004452 V + 15512173 15512179 end1T1 83 4 end1T0 0 5 5.82119e-07 OPERON0_C06B8.8_rpl-38_WBGene00004452  NONE
WBGene00004452 V + 15512173 15512179 end1T1 83 4 end1T4 0 8 8.53118e-10 OPERON0_C06B8.8_rpl-38_WBGene00004452  NONE
WBGene00004452 V + 15512173 15512179 end1T1 83 4 pha4T1 0 5 5.82119e-07 OPERON0_C06B8.8_rpl-38_WBGene00004452  NONE
WBGene00004452 V + 15512173 15512179 end1T2 52 1 end1T0 0 5 2.63374e-07 OPERON0_C06B8.8_rpl-38_WBGene00004452  NONE
WBGene00004452 V + 15512173 15512179 end1T2 52 1 end1T4 0 8 5.2784e-10 OPERON0_C06B8.8_rpl-38_WBGene00004452  NONE
WBGene00004452 V + 15512173 15512179 end1T2 52 1 pha4T2 0 3 3.51366e-05 OPERON0_C06B8.8_rpl-38_WBGene00004452  NONE
WBGene00004452 V + 15512173 15512179 end1T4 0 8 end1T1 83 4 8.53118e-10 OPERON0_C06B8.8_rpl-38_WBGene00004452  NONE
WBGene00004452 V + 15512173 15512179 end1T4 0 8 end1T2 52 1 5.2784e-10 OPERON0_C06B8.8_rpl-38_WBGene00004452  NONE
WBGene00004452 V + 15512173 15512179 end1T4 0 8 hlh1T4 31 9 1.77276e-05 OPERON0_C06B8.8_rpl-38_WBGene00004452  NONE
WBGene00004452 V + 15512173 15512179 end1T4 0 8 tbx37T4 20 7 9.39854e-05 OPERON0_C06B8.8_rpl-38_WBGene00004452  NONE
WBGene00004452 V + 15512173 15512179 hlh1T0 29 2 end1T0 0 5 1.43959e-05 OPERON0_C06B8.8_rpl-38_WBGene00004452  NONE
WBGene00004452 V + 15512173 15512179 hlh1T0 29 2 pha4T0 0 4 7.66293e-05 OPERON0_C06B8.8_rpl-38_WBGene00004452  NONE
WBGene00004452 V + 15512173 15512179 hlh1T1 19 1 pha4T1 0 5 2.79305e-05 OPERON0_C06B8.8_rpl-38_WBGene00004452  NONE
WBGene00004452 V + 15512173 15512179 hlh1T4 31 9 end1T4 0 8 1.77276e-05 OPERON0_C06B8.8_rpl-38_WBGene00004452  NONE
WBGene00004452 V + 15512173 15512179 nhr25T1 11 0 pha4T1 0 5 4.83332e-05 OPERON0_C06B8.8_rpl-38_WBGene00004452  NONE
WBGene00004452 V + 15512173 15512179 pha4T0 0 4 cnd1T0 32 0 3.5168e-06 OPERON0_C06B8.8_rpl-38_WBGene00004452  NONE
WBGene00004452 V + 15512173 15512179 pha4T0 0 4 hlh1T0 29 2 7.66293e-05 OPERON0_C06B8.8_rpl-38_WBGene00004452  NONE
WBGene00004452 V + 15512173 15512179 pha4T1 0 5 end1T1 83 4 5.82119e-07 OPERON0_C06B8.8_rpl-38_WBGene00004452  NONE
WBGene00004452 V + 15512173 15512179 pha4T1 0 5 hlh1T1 19 1 2.79305e-05 OPERON0_C06B8.8_rpl-38_WBGene00004452  NONE
WBGene00004452 V + 15512173 15512179 pha4T1 0 5 nhr25T1 11 0 4.83332e-05 OPERON0_C06B8.8_rpl-38_WBGene00004452  NONE
WBGene00004452 V + 15512173 15512179 pha4T1 0 5 tbx37T1 22 0 2.40617e-06 OPERON0_C06B8.8_rpl-38_WBGene00004452  NONE
WBGene00004452 V + 15512173 15512179 pha4T2 0 3 end1T2 52 1 3.51366e-05 OPERON0_C06B8.8_rpl-38_WBGene00004452  NONE
WBGene00004452 V + 15512173 15512179 tbx37T1 22 0 pha4T1 0 5 2.40617e-06 OPERON0_C06B8.8_rpl-38_WBGene00004452  NONE
WBGene00004470 III + 4475907 4475918 cnd1T1 11 0 end1T1 0 8 2.41947e-06 OPERON0_F56F3.5_rps-1_WBGene00004470  NONE
WBGene00004470 III + 4475907 4475918 cnd1T3 18 0 end1T3 0 9 3.43766e-08 OPERON0_F56F3.5_rps-1_WBGene00004470  NONE
WBGene00004470 III + 4475907 4475918 end1T0 0 7 hlh1T0 57 2 9.16334e-09 OPERON0_F56F3.5_rps-1_WBGene00004470  NONE
WBGene00004470 III + 4475907 4475918 end1T0 0 7 nhr25T0 62 0 1.45663e-10 OPERON0_F56F3.5_rps-1_WBGene00004470  NONE
WBGene00004470 III + 4475907 4475918 end1T0 0 7 tbx37T0 17 0 5.10793e-07 OPERON0_F56F3.5_rps-1_WBGene00004470  NONE
WBGene00004470 III + 4475907 4475918 end1T1 0 8 cnd1T1 11 0 2.41947e-06 OPERON0_F56F3.5_rps-1_WBGene00004470  NONE
WBGene00004470 III + 4475907 4475918 end1T1 0 8 hlh1T1 76 6 6.87191e-09 OPERON0_F56F3.5_rps-1_WBGene00004470  NONE
WBGene00004470 III + 4475907 4475918 end1T1 0 8 nhr25T1 62 0 1.57083e-11 OPERON0_F56F3.5_rps-1_WBGene00004470  NONE
WBGene00004470 III + 4475907 4475918 end1T1 0 8 tbx37T1 40 0 4.05072e-10 OPERON0_F56F3.5_rps-1_WBGene00004470  NONE
WBGene00004470 III + 4475907 4475918 end1T2 2 5 hlh1T2 91 3 5.42561e-06 OPERON0_F56F3.5_rps-1_WBGene00004470  NONE
WBGene00004470 III + 4475907 4475918 end1T2 2 5 nhr25T2 51 3 5.92251e-05 OPERON0_F56F3.5_rps-1_WBGene00004470  NONE
WBGene00004470 III + 4475907 4475918 end1T2 2 5 tbx37T2 42 0 6.09707e-06 OPERON0_F56F3.5_rps-1_WBGene00004470  NONE
WBGene00004470 III + 4475907 4475918 end1T3 0 9 cnd1T3 18 0 3.43766e-08 OPERON0_F56F3.5_rps-1_WBGene00004470  NONE
WBGene00004470 III + 4475907 4475918 end1T3 0 9 hlh1T3 103 5 5.01767e-11 OPERON0_F56F3.5_rps-1_WBGene00004470  NONE
WBGene00004470 III + 4475907 4475918 end1T3 0 9 nhr25T3 49 0 1.34575e-11 OPERON0_F56F3.5_rps-1_WBGene00004470  NONE
WBGene00004470 III + 4475907 4475918 end1T3 0 9 tbx37T3 38 1 1.07718e-09 OPERON0_F56F3.5_rps-1_WBGene00004470  NONE
WBGene00004470 III + 4475907 4475918 end1T4 1 9 hlh1T4 93 2 2.90504e-11 OPERON0_F56F3.5_rps-1_WBGene00004470  NONE
WBGene00004470 III + 4475907 4475918 end1T4 1 9 nhr25T4 49 1 1.10916e-09 OPERON0_F56F3.5_rps-1_WBGene00004470  NONE
WBGene00004470 III + 4475907 4475918 end1T4 1 9 tbx37T4 84 2 6.83074e-11 OPERON0_F56F3.5_rps-1_WBGene00004470  NONE
WBGene00004470 III + 4475907 4475918 hlh1T0 57 2 end1T0 0 7 9.16334e-09 OPERON0_F56F3.5_rps-1_WBGene00004470  NONE
WBGene00004470 III + 4475907 4475918 hlh1T0 57 2 pha4T0 0 5 5.94514e-07 OPERON0_F56F3.5_rps-1_WBGene00004470  NONE
WBGene00004470 III + 4475907 4475918 hlh1T1 76 6 end1T1 0 8 6.87191e-09 OPERON0_F56F3.5_rps-1_WBGene00004470  NONE
WBGene00004470 III + 4475907 4475918 hlh1T2 91 3 end1T2 2 5 5.42561e-06 OPERON0_F56F3.5_rps-1_WBGene00004470  NONE
WBGene00004470 III + 4475907 4475918 hlh1T3 103 5 end1T3 0 9 5.01767e-11 OPERON0_F56F3.5_rps-1_WBGene00004470  NONE
WBGene00004470 III + 4475907 4475918 hlh1T4 93 2 end1T4 1 9 2.90504e-11 OPERON0_F56F3.5_rps-1_WBGene00004470  NONE
WBGene00004470 III + 4475907 4475918 nhr25T0 62 0 end1T0 0 7 1.45663e-10 OPERON0_F56F3.5_rps-1_WBGene00004470  NONE
WBGene00004470 III + 4475907 4475918 nhr25T0 62 0 pha4T0 0 5 1.8884e-08 OPERON0_F56F3.5_rps-1_WBGene00004470  NONE
WBGene00004470 III + 4475907 4475918 nhr25T1 62 0 end1T1 0 8 1.57083e-11 OPERON0_F56F3.5_rps-1_WBGene00004470  NONE
WBGene00004470 III + 4475907 4475918 nhr25T2 51 3 end1T2 2 5 5.92251e-05 OPERON0_F56F3.5_rps-1_WBGene00004470  NONE
WBGene00004470 III + 4475907 4475918 nhr25T3 49 0 end1T3 0 9 1.34575e-11 OPERON0_F56F3.5_rps-1_WBGene00004470  NONE
WBGene00004470 III + 4475907 4475918 nhr25T4 49 1 end1T4 1 9 1.10916e-09 OPERON0_F56F3.5_rps-1_WBGene00004470  NONE
WBGene00004470 III + 4475907 4475918 pha4T0 0 5 hlh1T0 57 2 5.94514e-07 OPERON0_F56F3.5_rps-1_WBGene00004470  NONE
WBGene00004470 III + 4475907 4475918 pha4T0 0 5 nhr25T0 62 0 1.8884e-08 OPERON0_F56F3.5_rps-1_WBGene00004470  NONE
WBGene00004470 III + 4475907 4475918 pha4T0 0 5 tbx37T0 17 0 7.57148e-06 OPERON0_F56F3.5_rps-1_WBGene00004470  NONE
WBGene00004470 III + 4475907 4475918 tbx37T0 17 0 end1T0 0 7 5.10793e-07 OPERON0_F56F3.5_rps-1_WBGene00004470  NONE
WBGene00004470 III + 4475907 4475918 tbx37T0 17 0 pha4T0 0 5 7.57148e-06 OPERON0_F56F3.5_rps-1_WBGene00004470  NONE
WBGene00004470 III + 4475907 4475918 tbx37T1 40 0 end1T1 0 8 4.05072e-10 OPERON0_F56F3.5_rps-1_WBGene00004470  NONE
WBGene00004470 III + 4475907 4475918 tbx37T2 42 0 end1T2 2 5 6.09707e-06 OPERON0_F56F3.5_rps-1_WBGene00004470  NONE
WBGene00004470 III + 4475907 4475918 tbx37T3 38 1 end1T3 0 9 1.07718e-09 OPERON0_F56F3.5_rps-1_WBGene00004470  NONE
WBGene00004470 III + 4475907 4475924 end1T3 0 2 hlh1T3 103 0 5.00513e-05 OPERON0_F56F3.5_rps-1_WBGene00004470  NONE
WBGene00004470 III + 4475907 4475924 hlh1T3 103 0 end1T3 0 2 5.00513e-05 OPERON0_F56F3.5_rps-1_WBGene00004470  NONE
WBGene00004470 III + 4475918 4475930 end1T0 7 0 nhr25T0 0 7 6.10352e-05 OPERON0_F56F3.5_rps-1_WBGene00004470  NONE
WBGene00004470 III + 4475918 4475930 end1T3 9 0 hlh1T3 5 28 8.87638e-07 OPERON0_F56F3.5_rps-1_WBGene00004470  NONE
WBGene00004470 III + 4475918 4475930 hlh1T1 6 0 hlh1T3 5 28 3.10473e-05 OPERON0_F56F3.5_rps-1_WBGene00004470  NONE
WBGene00004470 III + 4475918 4475930 hlh1T3 5 28 end1T3 9 0 8.87638e-07 OPERON0_F56F3.5_rps-1_WBGene00004470  NONE
WBGene00004470 III + 4475918 4475930 hlh1T3 5 28 hlh1T1 6 0 3.10473e-05 OPERON0_F56F3.5_rps-1_WBGene00004470  NONE
WBGene00004470 III + 4475918 4475930 nhr25T0 0 7 end1T0 7 0 6.10352e-05 OPERON0_F56F3.5_rps-1_WBGene00004470  NONE
WBGene00004476 I + 10330869 10330879 cnd1T0 0 80 nhr25T0 56 170 1.51212e-05 OPERON0_ZC434.2_rps-7_WBGene00004476  NONE
WBGene00004476 I + 10330869 10330879 cnd1T2 0 94 nhr25T2 91 351 5.516e-05 OPERON0_ZC434.2_rps-7_WBGene00004476  NONE
WBGene00004476 I + 10330869 10330879 cnd1T3 3 169 nhr25T3 79 411 8.31508e-05 OPERON0_ZC434.2_rps-7_WBGene00004476  NONE
WBGene00004476 I + 10330869 10330879 end1T0 0 558 nhr25T0 56 170 1.38136e-15 OPERON0_ZC434.2_rps-7_WBGene00004476  NONE
WBGene00004476 I + 10330869 10330879 end1T1 0 1110 nhr25T1 80 332 1.74079e-18 OPERON0_ZC434.2_rps-7_WBGene00004476  NONE
WBGene00004476 I + 10330869 10330879 end1T2 0 561 nhr25T2 91 351 3.9972e-15 OPERON0_ZC434.2_rps-7_WBGene00004476  NONE
WBGene00004476 I + 10330869 10330879 end1T3 0 2614 nhr25T3 79 411 5.10704e-21 OPERON0_ZC434.2_rps-7_WBGene00004476  NONE
WBGene00004476 I + 10330869 10330879 end1T4 0 3466 nhr25T4 70 375 7.02042e-21 OPERON0_ZC434.2_rps-7_WBGene00004476  NONE
WBGene00004476 I + 10330869 10330879 hlh1T0 10 308 nhr25T0 56 170 7.30036e-09 OPERON0_ZC434.2_rps-7_WBGene00004476  NONE
WBGene00004476 I + 10330869 10330879 hlh1T1 23 672 nhr25T1 80 332 2.12483e-10 OPERON0_ZC434.2_rps-7_WBGene00004476  NONE
WBGene00004476 I + 10330869 10330879 hlh1T2 22 768 nhr25T2 91 351 7.64607e-13 OPERON0_ZC434.2_rps-7_WBGene00004476  NONE
WBGene00004476 I + 10330869 10330879 hlh1T3 24 1003 nhr25T3 79 411 1.08042e-10 OPERON0_ZC434.2_rps-7_WBGene00004476  NONE
WBGene00004476 I + 10330869 10330879 hlh1T4 15 1487 nhr25T4 70 375 1.86855e-13 OPERON0_ZC434.2_rps-7_WBGene00004476  NONE
WBGene00004476 I + 10330869 10330879 nhr25T0 56 170 cnd1T0 0 80 1.51212e-05 OPERON0_ZC434.2_rps-7_WBGene00004476  NONE
WBGene00004476 I + 10330869 10330879 nhr25T0 56 170 end1T0 0 558 1.38136e-15 OPERON0_ZC434.2_rps-7_WBGene00004476  NONE
WBGene00004476 I + 10330869 10330879 nhr25T0 56 170 hlh1T0 10 308 7.30036e-09 OPERON0_ZC434.2_rps-7_WBGene00004476  NONE
WBGene00004476 I + 10330869 10330879 nhr25T0 56 170 pha4T0 0 382 5.18686e-13 OPERON0_ZC434.2_rps-7_WBGene00004476  NONE
WBGene00004476 I + 10330869 10330879 nhr25T0 56 170 tbx37T0 6 190 4.45478e-07 OPERON0_ZC434.2_rps-7_WBGene00004476  NONE
WBGene00004476 I + 10330869 10330879 nhr25T1 80 332 end1T1 0 1110 1.74079e-18 OPERON0_ZC434.2_rps-7_WBGene00004476  NONE
WBGene00004476 I + 10330869 10330879 nhr25T1 80 332 hlh1T1 23 672 2.12483e-10 OPERON0_ZC434.2_rps-7_WBGene00004476  NONE
WBGene00004476 I + 10330869 10330879 nhr25T1 80 332 pha4T1 0 407 1.73568e-11 OPERON0_ZC434.2_rps-7_WBGene00004476  NONE
WBGene00004476 I + 10330869 10330879 nhr25T1 80 332 tbx37T1 11 292 1.28541e-06 OPERON0_ZC434.2_rps-7_WBGene00004476  NONE
WBGene00004476 I + 10330869 10330879 nhr25T2 91 351 cnd1T2 0 94 5.516e-05 OPERON0_ZC434.2_rps-7_WBGene00004476  NONE
WBGene00004476 I + 10330869 10330879 nhr25T2 91 351 end1T2 0 561 3.9972e-15 OPERON0_ZC434.2_rps-7_WBGene00004476  NONE
WBGene00004476 I + 10330869 10330879 nhr25T2 91 351 hlh1T2 22 768 7.64607e-13 OPERON0_ZC434.2_rps-7_WBGene00004476  NONE
WBGene00004476 I + 10330869 10330879 nhr25T2 91 351 pha4T2 0 633 3.04263e-16 OPERON0_ZC434.2_rps-7_WBGene00004476  NONE
WBGene00004476 I + 10330869 10330879 nhr25T2 91 351 tbx37T2 8 296 3.02356e-08 OPERON0_ZC434.2_rps-7_WBGene00004476  NONE
WBGene00004476 I + 10330869 10330879 nhr25T3 79 411 cnd1T3 3 169 8.31508e-05 OPERON0_ZC434.2_rps-7_WBGene00004476  NONE
WBGene00004476 I + 10330869 10330879 nhr25T3 79 411 end1T3 0 2614 5.10704e-21 OPERON0_ZC434.2_rps-7_WBGene00004476  NONE
WBGene00004476 I + 10330869 10330879 nhr25T3 79 411 hlh1T3 24 1003 1.08042e-10 OPERON0_ZC434.2_rps-7_WBGene00004476  NONE
WBGene00004476 I + 10330869 10330879 nhr25T3 79 411 pha4T3 0 707 3.58747e-12 OPERON0_ZC434.2_rps-7_WBGene00004476  NONE
WBGene00004476 I + 10330869 10330879 nhr25T3 79 411 tbx37T3 13 430 2.40507e-06 OPERON0_ZC434.2_rps-7_WBGene00004476  NONE
WBGene00004476 I + 10330869 10330879 nhr25T4 70 375 end1T4 0 3466 7.02042e-21 OPERON0_ZC434.2_rps-7_WBGene00004476  NONE
WBGene00004476 I + 10330869 10330879 nhr25T4 70 375 hlh1T4 15 1487 1.86855e-13 OPERON0_ZC434.2_rps-7_WBGene00004476  NONE
WBGene00004476 I + 10330869 10330879 nhr25T4 70 375 pha4T4 0 1113 8.47182e-14 OPERON0_ZC434.2_rps-7_WBGene00004476  NONE
WBGene00004476 I + 10330869 10330879 nhr25T4 70 375 tbx37T4 10 536 6.04862e-08 OPERON0_ZC434.2_rps-7_WBGene00004476  NONE
WBGene00004476 I + 10330869 10330879 pha4T0 0 382 nhr25T0 56 170 5.18686e-13 OPERON0_ZC434.2_rps-7_WBGene00004476  NONE
WBGene00004476 I + 10330869 10330879 pha4T1 0 407 nhr25T1 80 332 1.73568e-11 OPERON0_ZC434.2_rps-7_WBGene00004476  NONE
WBGene00004476 I + 10330869 10330879 pha4T2 0 633 nhr25T2 91 351 3.04263e-16 OPERON0_ZC434.2_rps-7_WBGene00004476  NONE
WBGene00004476 I + 10330869 10330879 pha4T3 0 707 nhr25T3 79 411 3.58747e-12 OPERON0_ZC434.2_rps-7_WBGene00004476  NONE
WBGene00004476 I + 10330869 10330879 pha4T4 0 1113 nhr25T4 70 375 8.47182e-14 OPERON0_ZC434.2_rps-7_WBGene00004476  NONE
WBGene00004476 I + 10330869 10330879 tbx37T0 6 190 nhr25T0 56 170 4.45478e-07 OPERON0_ZC434.2_rps-7_WBGene00004476  NONE
WBGene00004476 I + 10330869 10330879 tbx37T1 11 292 nhr25T1 80 332 1.28541e-06 OPERON0_ZC434.2_rps-7_WBGene00004476  NONE
WBGene00004476 I + 10330869 10330879 tbx37T2 8 296 nhr25T2 91 351 3.02356e-08 OPERON0_ZC434.2_rps-7_WBGene00004476  NONE
WBGene00004476 I + 10330869 10330879 tbx37T3 13 430 nhr25T3 79 411 2.40507e-06 OPERON0_ZC434.2_rps-7_WBGene00004476  NONE
WBGene00004476 I + 10330869 10331164 end1T3 0 4 hlh1T3 24 0 1.03011e-05 OPERON0_ZC434.2_rps-7_WBGene00004476  NONE
WBGene00004476 I + 10330869 10331164 end1T3 0 4 nhr25T3 79 0 1.08964e-07 OPERON0_ZC434.2_rps-7_WBGene00004476  NONE
WBGene00004476 I + 10330869 10331164 end1T3 0 4 tbx37T3 13 0 9.37282e-05 OPERON0_ZC434.2_rps-7_WBGene00004476  NONE
WBGene00004476 I + 10330869 10331164 end1T4 0 3 nhr25T4 70 0 3.67836e-06 OPERON0_ZC434.2_rps-7_WBGene00004476  NONE
WBGene00004476 I + 10330869 10331164 hlh1T3 24 0 end1T3 0 4 1.03011e-05 OPERON0_ZC434.2_rps-7_WBGene00004476  NONE
WBGene00004476 I + 10330869 10331164 nhr25T3 79 0 end1T3 0 4 1.08964e-07 OPERON0_ZC434.2_rps-7_WBGene00004476  NONE
WBGene00004476 I + 10330869 10331164 nhr25T4 70 0 end1T4 0 3 3.67836e-06 OPERON0_ZC434.2_rps-7_WBGene00004476  NONE
WBGene00004476 I + 10330869 10331164 tbx37T3 13 0 end1T3 0 4 9.37282e-05 OPERON0_ZC434.2_rps-7_WBGene00004476  NONE
WBGene00004481 III + 5679289 5679298 ceh32T1 0 3 nhr25T1 62 2 5.25921e-05 OPERON1_F54E7.2_rps-12_WBGene00004481  NONE
WBGene00004481 III + 5679289 5679298 cnd1T0 7 0 end1T0 0 9 1.7296e-05 OPERON1_F54E7.2_rps-12_WBGene00004481  NONE
WBGene00004481 III + 5679289 5679298 cnd1T0 7 0 pha4T0 0 10 9.95529e-06 OPERON1_F54E7.2_rps-12_WBGene00004481  NONE
WBGene00004481 III + 5679289 5679298 cnd1T1 5 0 end1T1 0 10 7.13641e-05 OPERON1_F54E7.2_rps-12_WBGene00004481  NONE
WBGene00004481 III + 5679289 5679298 end1T0 0 9 cnd1T0 7 0 1.7296e-05 OPERON1_F54E7.2_rps-12_WBGene00004481  NONE
WBGene00004481 III + 5679289 5679298 end1T0 0 9 hlh1T0 36 3 2.34834e-08 OPERON1_F54E7.2_rps-12_WBGene00004481  NONE
WBGene00004481 III + 5679289 5679298 end1T0 0 9 nhr25T0 72 1 5.35908e-12 OPERON1_F54E7.2_rps-12_WBGene00004481  NONE
WBGene00004481 III + 5679289 5679298 end1T0 0 9 tbx37T0 15 0 1.27198e-07 OPERON1_F54E7.2_rps-12_WBGene00004481  NONE
WBGene00004481 III + 5679289 5679298 end1T1 0 10 cnd1T1 5 0 7.13641e-05 OPERON1_F54E7.2_rps-12_WBGene00004481  NONE
WBGene00004481 III + 5679289 5679298 end1T1 0 10 hlh1T1 31 1 1.41569e-09 OPERON1_F54E7.2_rps-12_WBGene00004481  NONE
WBGene00004481 III + 5679289 5679298 end1T1 0 10 nhr25T1 62 2 1.66256e-11 OPERON1_F54E7.2_rps-12_WBGene00004481  NONE
WBGene00004481 III + 5679289 5679298 end1T1 0 10 tbx37T1 21 0 3.42285e-09 OPERON1_F54E7.2_rps-12_WBGene00004481  NONE
WBGene00004481 III + 5679289 5679298 end1T3 0 18 hlh1T3 48 3 1.23695e-14 OPERON1_F54E7.2_rps-12_WBGene00004481  NONE
WBGene00004481 III + 5679289 5679298 end1T3 0 18 nhr25T3 37 0 7.91438e-16 OPERON1_F54E7.2_rps-12_WBGene00004481  NONE
WBGene00004481 III + 5679289 5679298 end1T3 0 18 tbx37T3 27 0 7.03337e-14 OPERON1_F54E7.2_rps-12_WBGene00004481  NONE
WBGene00004481 III + 5679289 5679298 end1T4 0 21 hlh1T4 33 0 2.12962e-16 OPERON1_F54E7.2_rps-12_WBGene00004481  NONE
WBGene00004481 III + 5679289 5679298 end1T4 0 21 nhr25T4 36 0 5.11233e-17 OPERON1_F54E7.2_rps-12_WBGene00004481  NONE
WBGene00004481 III + 5679289 5679298 end1T4 0 21 tbx37T4 16 0 1.02107e-11 OPERON1_F54E7.2_rps-12_WBGene00004481  NONE
WBGene00004481 III + 5679289 5679298 hlh1T0 36 3 end1T0 0 9 2.34834e-08 OPERON1_F54E7.2_rps-12_WBGene00004481  NONE
WBGene00004481 III + 5679289 5679298 hlh1T0 36 3 pha4T0 0 10 6.18718e-09 OPERON1_F54E7.2_rps-12_WBGene00004481  NONE
WBGene00004481 III + 5679289 5679298 hlh1T1 31 1 end1T1 0 10 1.41569e-09 OPERON1_F54E7.2_rps-12_WBGene00004481  NONE
WBGene00004481 III + 5679289 5679298 hlh1T1 31 1 pha4T1 0 4 1.98421e-05 OPERON1_F54E7.2_rps-12_WBGene00004481  NONE
WBGene00004481 III + 5679289 5679298 hlh1T2 43 3 pha4T2 0 5 6.08711e-06 OPERON1_F54E7.2_rps-12_WBGene00004481  NONE
WBGene00004481 III + 5679289 5679298 hlh1T3 48 3 end1T3 0 18 1.23695e-14 OPERON1_F54E7.2_rps-12_WBGene00004481  NONE
WBGene00004481 III + 5679289 5679298 hlh1T4 33 0 end1T4 0 21 2.12962e-16 OPERON1_F54E7.2_rps-12_WBGene00004481  NONE
WBGene00004481 III + 5679289 5679298 hlh1T4 33 0 pha4T4 0 5 3.74991e-07 OPERON1_F54E7.2_rps-12_WBGene00004481  NONE
WBGene00004481 III + 5679289 5679298 nhr25T0 72 1 end1T0 0 9 5.35908e-12 OPERON1_F54E7.2_rps-12_WBGene00004481  NONE
WBGene00004481 III + 5679289 5679298 nhr25T0 72 1 pha4T0 0 10 6.86895e-13 OPERON1_F54E7.2_rps-12_WBGene00004481  NONE
WBGene00004481 III + 5679289 5679298 nhr25T1 62 2 ceh32T1 0 3 5.25921e-05 OPERON1_F54E7.2_rps-12_WBGene00004481  NONE
WBGene00004481 III + 5679289 5679298 nhr25T1 62 2 end1T1 0 10 1.66256e-11 OPERON1_F54E7.2_rps-12_WBGene00004481  NONE
WBGene00004481 III + 5679289 5679298 nhr25T1 62 2 pha4T1 0 4 4.19799e-06 OPERON1_F54E7.2_rps-12_WBGene00004481  NONE
WBGene00004481 III + 5679289 5679298 nhr25T2 52 0 pha4T2 0 5 4.38677e-08 OPERON1_F54E7.2_rps-12_WBGene00004481  NONE
WBGene00004481 III + 5679289 5679298 nhr25T3 37 0 end1T3 0 18 7.91438e-16 OPERON1_F54E7.2_rps-12_WBGene00004481  NONE
WBGene00004481 III + 5679289 5679298 nhr25T4 36 0 end1T4 0 21 5.11233e-17 OPERON1_F54E7.2_rps-12_WBGene00004481  NONE
WBGene00004481 III + 5679289 5679298 nhr25T4 36 0 pha4T4 0 5 2.49805e-07 OPERON1_F54E7.2_rps-12_WBGene00004481  NONE
WBGene00004481 III + 5679289 5679298 pha4T0 0 10 cnd1T0 7 0 9.95529e-06 OPERON1_F54E7.2_rps-12_WBGene00004481  NONE
WBGene00004481 III + 5679289 5679298 pha4T0 0 10 hlh1T0 36 3 6.18718e-09 OPERON1_F54E7.2_rps-12_WBGene00004481  NONE
WBGene00004481 III + 5679289 5679298 pha4T0 0 10 nhr25T0 72 1 6.86895e-13 OPERON1_F54E7.2_rps-12_WBGene00004481  NONE
WBGene00004481 III + 5679289 5679298 pha4T0 0 10 tbx37T0 15 0 4.93025e-08 OPERON1_F54E7.2_rps-12_WBGene00004481  NONE
WBGene00004481 III + 5679289 5679298 pha4T1 0 4 hlh1T1 31 1 1.98421e-05 OPERON1_F54E7.2_rps-12_WBGene00004481  NONE
WBGene00004481 III + 5679289 5679298 pha4T1 0 4 nhr25T1 62 2 4.19799e-06 OPERON1_F54E7.2_rps-12_WBGene00004481  NONE
WBGene00004481 III + 5679289 5679298 pha4T1 0 4 tbx37T1 21 0 1.68401e-05 OPERON1_F54E7.2_rps-12_WBGene00004481  NONE
WBGene00004481 III + 5679289 5679298 pha4T2 0 5 hlh1T2 43 3 6.08711e-06 OPERON1_F54E7.2_rps-12_WBGene00004481  NONE
WBGene00004481 III + 5679289 5679298 pha4T2 0 5 nhr25T2 52 0 4.38677e-08 OPERON1_F54E7.2_rps-12_WBGene00004481  NONE
WBGene00004481 III + 5679289 5679298 pha4T4 0 5 hlh1T4 33 0 3.74991e-07 OPERON1_F54E7.2_rps-12_WBGene00004481  NONE
WBGene00004481 III + 5679289 5679298 pha4T4 0 5 nhr25T4 36 0 2.49805e-07 OPERON1_F54E7.2_rps-12_WBGene00004481  NONE
WBGene00004481 III + 5679289 5679298 pha4T4 0 5 tbx37T4 16 0 9.86653e-06 OPERON1_F54E7.2_rps-12_WBGene00004481  NONE
WBGene00004481 III + 5679289 5679298 tbx37T0 15 0 end1T0 0 9 1.27198e-07 OPERON1_F54E7.2_rps-12_WBGene00004481  NONE
WBGene00004481 III + 5679289 5679298 tbx37T0 15 0 pha4T0 0 10 4.93025e-08 OPERON1_F54E7.2_rps-12_WBGene00004481  NONE
WBGene00004481 III + 5679289 5679298 tbx37T1 21 0 end1T1 0 10 3.42285e-09 OPERON1_F54E7.2_rps-12_WBGene00004481  NONE
WBGene00004481 III + 5679289 5679298 tbx37T1 21 0 pha4T1 0 4 1.68401e-05 OPERON1_F54E7.2_rps-12_WBGene00004481  NONE
WBGene00004481 III + 5679289 5679298 tbx37T3 27 0 end1T3 0 18 7.03337e-14 OPERON1_F54E7.2_rps-12_WBGene00004481  NONE
WBGene00004483 III - 7179588 7179602 cnd1T3 44 0 pha4T3 0 3 1.42783e-05 OPERON0_F37C12.9_rps-14_WBGene00004483  NONE
WBGene00004483 III - 7179588 7179602 end1T3 11 8 hlh1T3 115 0 1.5337e-06 OPERON0_F37C12.9_rps-14_WBGene00004483  NONE
WBGene00004483 III - 7179588 7179602 end1T3 11 8 nhr25T3 116 1 1.07809e-05 OPERON0_F37C12.9_rps-14_WBGene00004483  YES
WBGene00004483 III - 7179588 7179602 hlh1T2 102 1 pha4T2 4 5 2.16897e-05 OPERON0_F37C12.9_rps-14_WBGene00004483  NONE
WBGene00004483 III - 7179588 7179602 hlh1T3 115 0 end1T3 11 8 1.5337e-06 OPERON0_F37C12.9_rps-14_WBGene00004483  NONE
WBGene00004483 III - 7179588 7179602 hlh1T3 115 0 pha4T3 0 3 8.49867e-07 OPERON0_F37C12.9_rps-14_WBGene00004483  NONE
WBGene00004483 III - 7179588 7179602 hlh1T4 121 3 pha4T4 3 6 2.36314e-06 OPERON0_F37C12.9_rps-14_WBGene00004483  NONE
WBGene00004483 III - 7179588 7179602 nhr25T1 152 0 pha4T1 3 4 1.46898e-06 OPERON0_F37C12.9_rps-14_WBGene00004483  NONE
WBGene00004483 III - 7179588 7179602 nhr25T2 100 1 pha4T2 4 5 2.29484e-05 OPERON0_F37C12.9_rps-14_WBGene00004483  NONE
WBGene00004483 III - 7179588 7179602 nhr25T3 116 1 end1T3 11 8 1.07809e-05 OPERON0_F37C12.9_rps-14_WBGene00004483  NONE
WBGene00004483 III - 7179588 7179602 nhr25T3 116 1 pha4T3 0 3 3.31395e-06 OPERON0_F37C12.9_rps-14_WBGene00004483  NONE
WBGene00004483 III - 7179588 7179602 nhr25T4 93 0 pha4T4 3 6 7.6382e-07 OPERON0_F37C12.9_rps-14_WBGene00004483  NONE
WBGene00004483 III - 7179588 7179602 pha4T1 3 4 nhr25T1 152 0 1.46898e-06 OPERON0_F37C12.9_rps-14_WBGene00004483  YES
WBGene00004483 III - 7179588 7179602 pha4T2 4 5 hlh1T2 102 1 2.16897e-05 OPERON0_F37C12.9_rps-14_WBGene00004483  NONE
WBGene00004483 III - 7179588 7179602 pha4T2 4 5 nhr25T2 100 1 2.29484e-05 OPERON0_F37C12.9_rps-14_WBGene00004483  YES
WBGene00004483 III - 7179588 7179602 pha4T2 4 5 tbx37T2 58 0 5.26303e-05 OPERON0_F37C12.9_rps-14_WBGene00004483  NONE
WBGene00004483 III - 7179588 7179602 pha4T3 0 3 cnd1T3 44 0 1.42783e-05 OPERON0_F37C12.9_rps-14_WBGene00004483  NONE
WBGene00004483 III - 7179588 7179602 pha4T3 0 3 hlh1T3 115 0 8.49867e-07 OPERON0_F37C12.9_rps-14_WBGene00004483  NONE
WBGene00004483 III - 7179588 7179602 pha4T3 0 3 nhr25T3 116 1 3.31395e-06 OPERON0_F37C12.9_rps-14_WBGene00004483  YES
WBGene00004483 III - 7179588 7179602 pha4T3 0 3 tbx37T3 60 1 2.31277e-05 OPERON0_F37C12.9_rps-14_WBGene00004483  NONE
WBGene00004483 III - 7179588 7179602 pha4T4 3 6 hlh1T4 121 3 2.36314e-06 OPERON0_F37C12.9_rps-14_WBGene00004483  NONE
WBGene00004483 III - 7179588 7179602 pha4T4 3 6 nhr25T4 93 0 7.6382e-07 OPERON0_F37C12.9_rps-14_WBGene00004483  YES
WBGene00004483 III - 7179588 7179602 pha4T4 3 6 tbx37T4 101 2 2.61808e-06 OPERON0_F37C12.9_rps-14_WBGene00004483  NONE
WBGene00004483 III - 7179588 7179602 tbx37T2 58 0 pha4T2 4 5 5.26303e-05 OPERON0_F37C12.9_rps-14_WBGene00004483  NONE
WBGene00004483 III - 7179588 7179602 tbx37T3 60 1 pha4T3 0 3 2.31277e-05 OPERON0_F37C12.9_rps-14_WBGene00004483  NONE
WBGene00004484 I - 8816189 8816193 ceh32T3 5 0 hlh1T3 0 27 9.48133e-07 OPERON0_F36A2.6_rps-15_WBGene00004484  NONE
WBGene00004484 I - 8816189 8816193 cnd1T3 0 7 nhr25T3 11 0 5.97173e-06 OPERON0_F36A2.6_rps-15_WBGene00004484  NONE
WBGene00004484 I - 8816189 8816193 cnd1T4 5 19 nhr25T4 21 6 2.89684e-05 OPERON0_F36A2.6_rps-15_WBGene00004484  NONE
WBGene00004484 I - 8816189 8816193 end1T3 24 96 end1T4 17 8 2.44351e-06 OPERON0_F36A2.6_rps-15_WBGene00004484  NONE
WBGene00004484 I - 8816189 8816193 end1T3 24 96 nhr25T3 11 0 4.11599e-08 OPERON0_F36A2.6_rps-15_WBGene00004484  NONE
WBGene00004484 I - 8816189 8816193 end1T4 17 8 end1T3 24 96 2.44351e-06 OPERON0_F36A2.6_rps-15_WBGene00004484  NONE
WBGene00004484 I - 8816189 8816193 hlh1T3 0 27 ceh32T3 5 0 9.48133e-07 OPERON0_F36A2.6_rps-15_WBGene00004484  YES
WBGene00004484 I - 8816189 8816193 hlh1T3 0 27 nhr25T3 11 0 1.17586e-10 OPERON0_F36A2.6_rps-15_WBGene00004484  NONE
WBGene00004484 I - 8816189 8816193 nhr25T0 2 12 nhr25T3 11 0 3.40712e-06 OPERON0_F36A2.6_rps-15_WBGene00004484  NONE
WBGene00004484 I - 8816189 8816193 nhr25T0 2 12 nhr25T4 21 6 4.6774e-05 OPERON0_F36A2.6_rps-15_WBGene00004484  NONE
WBGene00004484 I - 8816189 8816193 nhr25T3 11 0 cnd1T3 0 7 5.97173e-06 OPERON0_F36A2.6_rps-15_WBGene00004484  NONE
WBGene00004484 I - 8816189 8816193 nhr25T3 11 0 end1T3 24 96 4.11599e-08 OPERON0_F36A2.6_rps-15_WBGene00004484  NONE
WBGene00004484 I - 8816189 8816193 nhr25T3 11 0 hlh1T3 0 27 1.17586e-10 OPERON0_F36A2.6_rps-15_WBGene00004484  NONE
WBGene00004484 I - 8816189 8816193 nhr25T3 11 0 nhr25T0 2 12 3.40712e-06 OPERON0_F36A2.6_rps-15_WBGene00004484  NONE
WBGene00004484 I - 8816189 8816193 nhr25T3 11 0 pha4T3 0 7 5.97173e-06 OPERON0_F36A2.6_rps-15_WBGene00004484  NONE
WBGene00004484 I - 8816189 8816193 nhr25T4 21 6 cnd1T4 5 19 2.89684e-05 OPERON0_F36A2.6_rps-15_WBGene00004484  NONE
WBGene00004484 I - 8816189 8816193 nhr25T4 21 6 nhr25T0 2 12 4.6774e-05 OPERON0_F36A2.6_rps-15_WBGene00004484  NONE
WBGene00004484 I - 8816189 8816193 nhr25T4 21 6 tbx37T4 0 7 8.29464e-05 OPERON0_F36A2.6_rps-15_WBGene00004484  NONE
WBGene00004484 I - 8816189 8816193 pha4T3 0 7 nhr25T3 11 0 5.97173e-06 OPERON0_F36A2.6_rps-15_WBGene00004484  YES
WBGene00004485 V - 15000541 15000550 end1T0 363 0 hlh1T0 283 40 4.88916e-05 OPERON2_T01C3.6_rps-16_WBGene00004485  YES
WBGene00004485 V - 15000541 15000550 end1T0 363 0 nhr25T0 128 21 1.72742e-05 OPERON2_T01C3.6_rps-16_WBGene00004485  YES
WBGene00004485 V - 15000541 15000550 hlh1T0 283 40 end1T0 363 0 4.88916e-05 OPERON2_T01C3.6_rps-16_WBGene00004485  NONE
WBGene00004485 V - 15000541 15000550 hlh1T0 283 40 hlh1T4 1305 49 4.78196e-05 OPERON2_T01C3.6_rps-16_WBGene00004485  NONE
WBGene00004485 V - 15000541 15000550 hlh1T0 283 40 pha4T0 364 0 4.86581e-05 OPERON2_T01C3.6_rps-16_WBGene00004485  NONE
WBGene00004485 V - 15000541 15000550 hlh1T4 1305 49 hlh1T0 283 40 4.78196e-05 OPERON2_T01C3.6_rps-16_WBGene00004485  NONE
WBGene00004485 V - 15000541 15000550 nhr25T0 128 21 end1T0 363 0 1.72742e-05 OPERON2_T01C3.6_rps-16_WBGene00004485  NONE
WBGene00004485 V - 15000541 15000550 nhr25T0 128 21 pha4T0 364 0 1.71676e-05 OPERON2_T01C3.6_rps-16_WBGene00004485  NONE
WBGene00004485 V - 15000541 15000550 pha4T0 364 0 hlh1T0 283 40 4.86581e-05 OPERON2_T01C3.6_rps-16_WBGene00004485  NONE
WBGene00004485 V - 15000541 15000550 pha4T0 364 0 nhr25T0 128 21 1.71676e-05 OPERON2_T01C3.6_rps-16_WBGene00004485  YES
WBGene00004491 III + 1950643 1950660 end1T0 0 5 nhr25T0 10 0 7.13641e-05 OPERON1_F53A3.3_rps-22_WBGene00004491  NONE
WBGene00004491 III + 1950643 1950660 end1T1 0 11 hlh1T1 11 3 2.06696e-05 OPERON1_F53A3.3_rps-22_WBGene00004491  NONE
WBGene00004491 III + 1950643 1950660 end1T1 0 11 nhr25T1 6 1 8.11753e-05 OPERON1_F53A3.3_rps-22_WBGene00004491  NONE
WBGene00004491 III + 1950643 1950660 end1T4 0 55 nhr25T4 10 0 7.59586e-13 OPERON1_F53A3.3_rps-22_WBGene00004491  NONE
WBGene00004491 III + 1950643 1950660 end1T4 0 55 tbx37T4 4 0 4.4454e-07 OPERON1_F53A3.3_rps-22_WBGene00004491  NONE
WBGene00004491 III + 1950643 1950660 hlh1T1 11 3 end1T1 0 11 2.06696e-05 OPERON1_F53A3.3_rps-22_WBGene00004491  NONE
WBGene00004491 III + 1950643 1950660 nhr25T0 10 0 end1T0 0 5 7.13641e-05 OPERON1_F53A3.3_rps-22_WBGene00004491  NONE
WBGene00004491 III + 1950643 1950660 nhr25T1 6 1 end1T1 0 11 8.11753e-05 OPERON1_F53A3.3_rps-22_WBGene00004491  NONE
WBGene00004491 III + 1950643 1950660 nhr25T2 12 2 pha4T2 0 7 7.65844e-05 OPERON1_F53A3.3_rps-22_WBGene00004491  NONE
WBGene00004491 III + 1950643 1950660 nhr25T4 10 0 end1T4 0 55 7.59586e-13 OPERON1_F53A3.3_rps-22_WBGene00004491  NONE
WBGene00004491 III + 1950643 1950660 nhr25T4 10 0 pha4T4 0 9 1.95822e-06 OPERON1_F53A3.3_rps-22_WBGene00004491  NONE
WBGene00004491 III + 1950643 1950660 pha4T2 0 7 nhr25T2 12 2 7.65844e-05 OPERON1_F53A3.3_rps-22_WBGene00004491  NONE
WBGene00004491 III + 1950643 1950660 pha4T4 0 9 nhr25T4 10 0 1.95822e-06 OPERON1_F53A3.3_rps-22_WBGene00004491  NONE
WBGene00004496 V - 104060 104070 end1T1 4 0 end1T2 0 53 5.12848e-07 OPERON0_F56E10.4_rps-27_WBGene00004496  NONE
WBGene00004496 V - 104060 104070 end1T2 0 53 end1T1 4 0 5.12848e-07 OPERON0_F56E10.4_rps-27_WBGene00004496  NONE
WBGene00004496 V - 104064 104070 end1T2 0 53 end1T3 6 0 3.76051e-09 OPERON0_F56E10.4_rps-27_WBGene00004496  NONE
WBGene00004496 V - 104064 104070 end1T2 0 53 end1T4 4 0 5.12848e-07 OPERON0_F56E10.4_rps-27_WBGene00004496  NONE
WBGene00004496 V - 104064 104070 end1T2 0 53 hlh1T2 4 0 5.12848e-07 OPERON0_F56E10.4_rps-27_WBGene00004496  NONE
WBGene00004496 V - 104064 104070 end1T3 6 0 end1T2 0 53 3.76051e-09 OPERON0_F56E10.4_rps-27_WBGene00004496  NONE
WBGene00004496 V - 104064 104070 end1T4 4 0 end1T2 0 53 5.12848e-07 OPERON0_F56E10.4_rps-27_WBGene00004496  NONE
WBGene00004496 V - 104064 104070 hlh1T2 4 0 end1T2 0 53 5.12848e-07 OPERON0_F56E10.4_rps-27_WBGene00004496  YES
WBGene00004498 III + 794294 794300 cnd1T0 14 0 end1T0 0 4 7.2298e-05 OPERON1_B0412.4_rps-29_WBGene00004498  NONE
WBGene00004498 III + 794294 794300 cnd1T0 14 0 pha4T0 0 4 7.2298e-05 OPERON1_B0412.4_rps-29_WBGene00004498  NONE
WBGene00004498 III + 794294 794300 cnd1T2 29 2 end1T2 0 5 1.43959e-05 OPERON1_B0412.4_rps-29_WBGene00004498  NONE
WBGene00004498 III + 794294 794300 end1T0 0 4 cnd1T0 14 0 7.2298e-05 OPERON1_B0412.4_rps-29_WBGene00004498  NONE
WBGene00004498 III + 794294 794300 end1T0 0 4 hlh1T0 17 0 3.6246e-05 OPERON1_B0412.4_rps-29_WBGene00004498  NONE
WBGene00004498 III + 794294 794300 end1T0 0 4 nhr25T0 15 0 5.66611e-05 OPERON1_B0412.4_rps-29_WBGene00004498  NONE
WBGene00004498 III + 794294 794300 end1T1 24 2 end1T2 0 5 3.43044e-05 OPERON1_B0412.4_rps-29_WBGene00004498  NONE
WBGene00004498 III + 794294 794300 end1T2 0 5 cnd1T2 29 2 1.43959e-05 OPERON1_B0412.4_rps-29_WBGene00004498  NONE
WBGene00004498 III + 794294 794300 end1T2 0 5 end1T1 24 2 3.43044e-05 OPERON1_B0412.4_rps-29_WBGene00004498  NONE
WBGene00004498 III + 794294 794300 end1T2 0 5 end1T4 63 9 2.37772e-05 OPERON1_B0412.4_rps-29_WBGene00004498  NONE
WBGene00004498 III + 794294 794300 end1T3 0 3 hlh1T3 25 0 7.23499e-05 OPERON1_B0412.4_rps-29_WBGene00004498  NONE
WBGene00004498 III + 794294 794300 end1T4 63 9 end1T2 0 5 2.37772e-05 OPERON1_B0412.4_rps-29_WBGene00004498  NONE
WBGene00004498 III + 794294 794300 hlh1T0 17 0 end1T0 0 4 3.6246e-05 OPERON1_B0412.4_rps-29_WBGene00004498  NONE
WBGene00004498 III + 794294 794300 hlh1T0 17 0 pha4T0 0 4 3.6246e-05 OPERON1_B0412.4_rps-29_WBGene00004498  NONE
WBGene00004498 III + 794294 794300 hlh1T3 25 0 end1T3 0 3 7.23499e-05 OPERON1_B0412.4_rps-29_WBGene00004498  NONE
WBGene00004498 III + 794294 794300 nhr25T0 15 0 end1T0 0 4 5.66611e-05 OPERON1_B0412.4_rps-29_WBGene00004498  NONE
WBGene00004498 III + 794294 794300 nhr25T0 15 0 pha4T0 0 4 5.66611e-05 OPERON1_B0412.4_rps-29_WBGene00004498  NONE
WBGene00004498 III + 794294 794300 pha4T0 0 4 cnd1T0 14 0 7.2298e-05 OPERON1_B0412.4_rps-29_WBGene00004498  NONE
WBGene00004498 III + 794294 794300 pha4T0 0 4 hlh1T0 17 0 3.6246e-05 OPERON1_B0412.4_rps-29_WBGene00004498  NONE
WBGene00004498 III + 794294 794300 pha4T0 0 4 nhr25T0 15 0 5.66611e-05 OPERON1_B0412.4_rps-29_WBGene00004498  NONE
WBGene00004681 IV - 13539179 13540269 cnd1T0 4 0 end1T0 0 47 8.14201e-07 OPERON1_F52G2.2_rsd-2_WBGene00004681  NONE
WBGene00004681 IV - 13539179 13540269 cnd1T0 4 0 hlh1T0 0 17 3.6246e-05 OPERON1_F52G2.2_rsd-2_WBGene00004681  NONE
WBGene00004681 IV - 13539179 13540269 end1T0 0 47 cnd1T0 4 0 8.14201e-07 OPERON1_F52G2.2_rsd-2_WBGene00004681  YES
WBGene00004681 IV - 13539179 13540269 hlh1T0 0 17 cnd1T0 4 0 3.6246e-05 OPERON1_F52G2.2_rsd-2_WBGene00004681  YES
WBGene00004699 II - 11452101 11452955 cnd1T3 2 28 pha4T3 6 0 3.70405e-06 OPERON0_W02B12.2_rsp-2_WBGene00004699 NONE
WBGene00004699 II - 11452101 11452955 hlh1T3 0 11 pha4T3 6 0 1.60915e-05 OPERON0_W02B12.2_rsp-2_WBGene00004699 NONE
WBGene00004699 II - 11452101 11452955 pha4T0 4 0 tbx37T0 0 14 7.2298e-05 OPERON0_W02B12.2_rsp-2_WBGene00004699 NONE
WBGene00004699 II - 11452101 11452955 pha4T3 6 0 cnd1T3 2 28 3.70405e-06 OPERON0_W02B12.2_rsp-2_WBGene00004699 NONE
WBGene00004699 II - 11452101 11452955 pha4T3 6 0 hlh1T3 0 11 1.60915e-05 OPERON0_W02B12.2_rsp-2_WBGene00004699 NONE
WBGene00004699 II - 11452101 11452955 pha4T3 6 0 tbx37T3 0 18 1.37639e-06 OPERON0_W02B12.2_rsp-2_WBGene00004699 NONE
WBGene00004699 II - 11452101 11452955 tbx37T0 0 14 pha4T0 4 0 7.2298e-05 OPERON0_W02B12.2_rsp-2_WBGene00004699 NONE
WBGene00004699 II - 11452101 11452955 tbx37T3 0 18 pha4T3 6 0 1.37639e-06 OPERON0_W02B12.2_rsp-2_WBGene00004699 NONE
WBGene00004701 II - 5388828 5388834 cnd1T0 1 17 end1T0 6 0 1.30208e-05 OPERON2_EEED8.7_rsp-4_WBGene00004701  NONE
WBGene00004701 II - 5388828 5388834 cnd1T0 1 17 pha4T0 13 0 1.72443e-08 OPERON2_EEED8.7_rsp-4_WBGene00004701  NONE
WBGene00004701 II - 5388828 5388834 end1T0 6 0 cnd1T0 1 17 1.30208e-05 OPERON2_EEED8.7_rsp-4_WBGene00004701  NONE
WBGene00004701 II - 5388828 5388834 end1T0 6 0 hlh1T0 7 41 1.42567e-05 OPERON2_EEED8.7_rsp-4_WBGene00004701  NONE
WBGene00004701 II - 5388828 5388834 end1T0 6 0 nhr25T0 1 29 7.62392e-07 OPERON2_EEED8.7_rsp-4_WBGene00004701  NONE
WBGene00004701 II - 5388828 5388834 end1T0 6 0 tbx37T0 4 25 3.21001e-05 OPERON2_EEED8.7_rsp-4_WBGene00004701  NONE
WBGene00004701 II - 5388828 5388834 end1T1 9 0 hlh1T1 4 24 1.17148e-06 OPERON2_EEED8.7_rsp-4_WBGene00004701  NONE
WBGene00004701 II - 5388828 5388834 end1T1 9 0 nhr25T1 0 6 4.12782e-05 OPERON2_EEED8.7_rsp-4_WBGene00004701  NONE
WBGene00004701 II - 5388828 5388834 end1T1 9 0 tbx37T1 2 21 3.69798e-07 OPERON2_EEED8.7_rsp-4_WBGene00004701  NONE
WBGene00004701 II - 5388828 5388834 hlh1T0 7 41 end1T0 6 0 1.42567e-05 OPERON2_EEED8.7_rsp-4_WBGene00004701  NONE
WBGene00004701 II - 5388828 5388834 hlh1T0 7 41 pha4T0 13 0 2.22326e-09 OPERON2_EEED8.7_rsp-4_WBGene00004701  NONE
WBGene00004701 II - 5388828 5388834 hlh1T1 4 24 end1T1 9 0 1.17148e-06 OPERON2_EEED8.7_rsp-4_WBGene00004701  NONE
WBGene00004701 II - 5388828 5388834 hlh1T1 4 24 pha4T1 6 0 3.3647e-05 OPERON2_EEED8.7_rsp-4_WBGene00004701  NONE
WBGene00004701 II - 5388828 5388834 hlh1T2 2 14 pha4T2 6 0 8.67405e-05 OPERON2_EEED8.7_rsp-4_WBGene00004701  NONE
WBGene00004701 II - 5388828 5388834 nhr25T0 1 29 end1T0 6 0 7.62392e-07 OPERON2_EEED8.7_rsp-4_WBGene00004701  NONE
WBGene00004701 II - 5388828 5388834 nhr25T0 1 29 pha4T0 13 0 7.2878e-11 OPERON2_EEED8.7_rsp-4_WBGene00004701  NONE
WBGene00004701 II - 5388828 5388834 nhr25T1 0 6 end1T1 9 0 4.12782e-05 OPERON2_EEED8.7_rsp-4_WBGene00004701  NONE
WBGene00004701 II - 5388828 5388834 pha4T0 13 0 cnd1T0 1 17 1.72443e-08 OPERON2_EEED8.7_rsp-4_WBGene00004701  NONE
WBGene00004701 II - 5388828 5388834 pha4T0 13 0 hlh1T0 7 41 2.22326e-09 OPERON2_EEED8.7_rsp-4_WBGene00004701  NONE
WBGene00004701 II - 5388828 5388834 pha4T0 13 0 nhr25T0 1 29 7.2878e-11 OPERON2_EEED8.7_rsp-4_WBGene00004701  NONE
WBGene00004701 II - 5388828 5388834 pha4T0 13 0 tbx37T0 4 25 1.68879e-08 OPERON2_EEED8.7_rsp-4_WBGene00004701  NONE
WBGene00004701 II - 5388828 5388834 pha4T1 6 0 hlh1T1 4 24 3.3647e-05 OPERON2_EEED8.7_rsp-4_WBGene00004701  NONE
WBGene00004701 II - 5388828 5388834 pha4T1 6 0 tbx37T1 2 21 1.20276e-05 OPERON2_EEED8.7_rsp-4_WBGene00004701  NONE
WBGene00004701 II - 5388828 5388834 pha4T2 6 0 hlh1T2 2 14 8.67405e-05 OPERON2_EEED8.7_rsp-4_WBGene00004701  NONE
WBGene00004701 II - 5388828 5388834 tbx37T0 4 25 end1T0 6 0 3.21001e-05 OPERON2_EEED8.7_rsp-4_WBGene00004701  NONE
WBGene00004701 II - 5388828 5388834 tbx37T0 4 25 pha4T0 13 0 1.68879e-08 OPERON2_EEED8.7_rsp-4_WBGene00004701  NONE
WBGene00004701 II - 5388828 5388834 tbx37T1 2 21 end1T1 9 0 3.69798e-07 OPERON2_EEED8.7_rsp-4_WBGene00004701  NONE
WBGene00004701 II - 5388828 5388834 tbx37T1 2 21 pha4T1 6 0 1.20276e-05 OPERON2_EEED8.7_rsp-4_WBGene00004701  NONE
WBGene00004783 IV + 6329109 6329588 ceh32T0 8 3 pha4T0 0 35 7.07595e-07 OPERON3_Y73B6BL.5_seu-1_WBGene00004783  NONE
WBGene00004783 IV + 6329109 6329588 ceh32T1 10 0 end1T1 0 26 5.78649e-10 OPERON3_Y73B6BL.5_seu-1_WBGene00004783  NONE
WBGene00004783 IV + 6329109 6329588 ceh32T1 10 0 hlh1T1 0 12 2.61139e-07 OPERON3_Y73B6BL.5_seu-1_WBGene00004783  NONE
WBGene00004783 IV + 6329109 6329588 ceh32T1 10 0 nhr25T1 0 5 7.13641e-05 OPERON3_Y73B6BL.5_seu-1_WBGene00004783  NONE
WBGene00004783 IV + 6329109 6329588 ceh32T1 10 0 pha4T1 0 26 5.78649e-10 OPERON3_Y73B6BL.5_seu-1_WBGene00004783  NONE
WBGene00004783 IV + 6329109 6329588 ceh32T3 7 4 pha4T3 0 19 9.68511e-05 OPERON3_Y73B6BL.5_seu-1_WBGene00004783  NONE
WBGene00004783 IV + 6329109 6329588 ceh32T4 10 4 hlh1T4 0 12 9.51295e-05 OPERON3_Y73B6BL.5_seu-1_WBGene00004783  NONE
WBGene00004783 IV + 6329109 6329588 cnd1T0 23 11 end1T0 0 12 2.08853e-05 OPERON3_Y73B6BL.5_seu-1_WBGene00004783  NONE
WBGene00004783 IV + 6329109 6329588 cnd1T0 23 11 hlh1T0 0 11 3.42986e-05 OPERON3_Y73B6BL.5_seu-1_WBGene00004783  NONE
WBGene00004783 IV + 6329109 6329588 cnd1T0 23 11 pha4T0 0 35 9.26888e-10 OPERON3_Y73B6BL.5_seu-1_WBGene00004783  NONE
WBGene00004783 IV + 6329109 6329588 cnd1T1 17 7 end1T1 0 26 3.12232e-08 OPERON3_Y73B6BL.5_seu-1_WBGene00004783  NONE
WBGene00004783 IV + 6329109 6329588 cnd1T1 17 7 hlh1T1 0 12 2.0803e-05 OPERON3_Y73B6BL.5_seu-1_WBGene00004783  NONE
WBGene00004783 IV + 6329109 6329588 cnd1T1 17 7 pha4T1 0 26 3.12232e-08 OPERON3_Y73B6BL.5_seu-1_WBGene00004783  NONE
WBGene00004783 IV + 6329109 6329588 end1T0 0 12 cnd1T0 23 11 2.08665e-05 OPERON3_Y73B6BL.5_seu-1_WBGene00004783  NONE
WBGene00004783 IV + 6329109 6329588 end1T1 0 26 ceh32T1 10 0 5.78649e-10 OPERON3_Y73B6BL.5_seu-1_WBGene00004783  NONE
WBGene00004783 IV + 6329109 6329588 end1T1 0 26 cnd1T1 17 7 3.12232e-08 OPERON3_Y73B6BL.5_seu-1_WBGene00004783  NONE
WBGene00004783 IV + 6329109 6329588 hlh1T0 0 11 cnd1T0 23 11 3.42986e-05 OPERON3_Y73B6BL.5_seu-1_WBGene00004783  NONE
WBGene00004783 IV + 6329109 6329588 hlh1T1 0 12 ceh32T1 10 0 2.61139e-07 OPERON3_Y73B6BL.5_seu-1_WBGene00004783  NONE
WBGene00004783 IV + 6329109 6329588 hlh1T1 0 12 cnd1T1 17 7 2.0803e-05 OPERON3_Y73B6BL.5_seu-1_WBGene00004783  NONE
WBGene00004783 IV + 6329109 6329588 hlh1T4 0 12 ceh32T4 10 4 9.51295e-05 OPERON3_Y73B6BL.5_seu-1_WBGene00004783  NONE
WBGene00004783 IV + 6329109 6329588 nhr25T1 0 5 ceh32T1 10 0 7.13641e-05 OPERON3_Y73B6BL.5_seu-1_WBGene00004783  NONE
WBGene00004783 IV + 6329109 6329588 pha4T0 0 35 cnd1T0 23 11 9.26888e-10 OPERON3_Y73B6BL.5_seu-1_WBGene00004783  NONE
WBGene00004783 IV + 6329109 6329588 pha4T1 0 26 ceh32T1 10 0 5.78649e-10 OPERON3_Y73B6BL.5_seu-1_WBGene00004783  NONE
WBGene00004783 IV + 6329109 6329588 pha4T1 0 26 cnd1T1 17 7 3.12232e-08 OPERON3_Y73B6BL.5_seu-1_WBGene00004783  NONE
WBGene00004783 IV + 6329109 6329588 pha4T3 0 19 ceh32T3 7 4 9.68511e-05 OPERON3_Y73B6BL.5_seu-1_WBGene00004783  NONE
WBGene00004783 IV + 6329109 6331507 ceh32T3 7 0 end1T3 0 8 3.15526e-05 OPERON3_Y73B6BL.5_seu-1_WBGene00004783  NONE
WBGene00004783 IV + 6329109 6331507 ceh32T4 10 0 end1T4 0 17 1.86555e-08 OPERON3_Y73B6BL.5_seu-1_WBGene00004783  NONE
WBGene00004783 IV + 6329109 6331507 cnd1T1 17 0 end1T1 0 4 3.6246e-05 OPERON3_Y73B6BL.5_seu-1_WBGene00004783  NONE
WBGene00004783 IV + 6329109 6331507 end1T1 0 4 cnd1T1 17 0 3.6246e-05 OPERON3_Y73B6BL.5_seu-1_WBGene00004783  NONE
WBGene00004783 IV + 6329109 6331507 end1T3 0 8 ceh32T3 7 0 3.15526e-05 OPERON3_Y73B6BL.5_seu-1_WBGene00004783  NONE
WBGene00004783 IV + 6329109 6331507 end1T4 0 17 ceh32T4 10 0 1.86555e-08 OPERON3_Y73B6BL.5_seu-1_WBGene00004783  NONE
WBGene00004783 IV + 6329588 6331507 end1T0 12 0 end1T4 9 17 7.50296e-05 OPERON3_Y73B6BL.5_seu-1_WBGene00004783  NONE
WBGene00004783 IV + 6329588 6331507 end1T1 26 4 end1T4 9 17 3.00086e-05 OPERON3_Y73B6BL.5_seu-1_WBGene00004783  NONE
WBGene00004783 IV + 6329588 6331507 end1T4 9 17 end1T0 12 0 7.50296e-05 OPERON3_Y73B6BL.5_seu-1_WBGene00004783  NONE
WBGene00004783 IV + 6329588 6331507 end1T4 9 17 end1T1 26 4 3.00086e-05 OPERON3_Y73B6BL.5_seu-1_WBGene00004783  NONE
WBGene00004783 IV + 6329588 6331507 end1T4 9 17 hlh1T4 12 0 7.50296e-05 OPERON3_Y73B6BL.5_seu-1_WBGene00004783  NONE
WBGene00004783 IV + 6329588 6331507 hlh1T4 12 0 end1T4 9 17 7.50296e-05 OPERON3_Y73B6BL.5_seu-1_WBGene00004783  NONE
WBGene00004807 I + 9471544 9471552 cnd1T0 6 0 end1T0 0 13 7.14253e-06 OPERON0_F46A9.5_skr-1_WBGene00004807  NONE
WBGene00004807 I + 9471544 9471552 cnd1T0 6 0 pha4T0 0 12 1.05724e-05 OPERON0_F46A9.5_skr-1_WBGene00004807  NONE
WBGene00004807 I + 9471544 9471552 end1T0 0 13 cnd1T0 6 0 7.14253e-06 OPERON0_F46A9.5_skr-1_WBGene00004807  NONE
WBGene00004807 I + 9471544 9471552 end1T0 0 13 hlh1T0 32 0 1.78443e-12 OPERON0_F46A9.5_skr-1_WBGene00004807  NONE
WBGene00004807 I + 9471544 9471552 end1T0 0 13 nhr25T0 17 2 6.8221e-08 OPERON0_F46A9.5_skr-1_WBGene00004807  NONE
WBGene00004807 I + 9471544 9471552 end1T0 0 13 tbx37T0 11 1 4.58793e-07 OPERON0_F46A9.5_skr-1_WBGene00004807  NONE
WBGene00004807 I + 9471544 9471552 end1T1 0 14 hlh1T1 11 3 4.50357e-06 OPERON0_F46A9.5_skr-1_WBGene00004807  NONE
WBGene00004807 I + 9471544 9471552 end1T1 0 14 nhr25T1 14 1 3.02015e-08 OPERON0_F46A9.5_skr-1_WBGene00004807  NONE
WBGene00004807 I + 9471544 9471552 end1T1 0 14 tbx37T1 13 6 2.23905e-05 OPERON0_F46A9.5_skr-1_WBGene00004807  NONE
WBGene00004807 I + 9471544 9471552 end1T4 0 10 hlh1T4 13 3 1.37687e-05 OPERON0_F46A9.5_skr-1_WBGene00004807  NONE
WBGene00004807 I + 9471544 9471552 end1T4 0 10 nhr25T4 16 0 2.99646e-08 OPERON0_F46A9.5_skr-1_WBGene00004807  NONE
WBGene00004807 I + 9471544 9471552 end1T4 0 10 tbx37T4 25 1 8.90688e-09 OPERON0_F46A9.5_skr-1_WBGene00004807  NONE
WBGene00004807 I + 9471544 9471552 hlh1T0 32 0 end1T0 0 13 1.78443e-12 OPERON0_F46A9.5_skr-1_WBGene00004807  NONE
WBGene00004807 I + 9471544 9471552 hlh1T0 32 0 pha4T0 0 12 6.35408e-12 OPERON0_F46A9.5_skr-1_WBGene00004807  NONE
WBGene00004807 I + 9471544 9471552 hlh1T1 11 3 end1T1 0 14 4.50357e-06 OPERON0_F46A9.5_skr-1_WBGene00004807  NONE
WBGene00004807 I + 9471544 9471552 hlh1T2 5 0 pha4T2 0 11 4.83332e-05 OPERON0_F46A9.5_skr-1_WBGene00004807  NONE
WBGene00004807 I + 9471544 9471552 hlh1T4 13 3 end1T4 0 10 1.37687e-05 OPERON0_F46A9.5_skr-1_WBGene00004807  NONE
WBGene00004807 I + 9471544 9471552 hlh1T4 13 3 pha4T4 0 14 1.06874e-06 OPERON0_F46A9.5_skr-1_WBGene00004807  NONE
WBGene00004807 I + 9471544 9471552 nhr25T0 17 2 end1T0 0 13 6.8221e-08 OPERON0_F46A9.5_skr-1_WBGene00004807  NONE
WBGene00004807 I + 9471544 9471552 nhr25T0 17 2 pha4T0 0 12 1.41043e-07 OPERON0_F46A9.5_skr-1_WBGene00004807  NONE
WBGene00004807 I + 9471544 9471552 nhr25T1 14 1 end1T1 0 14 3.02015e-08 OPERON0_F46A9.5_skr-1_WBGene00004807  NONE
WBGene00004807 I + 9471544 9471552 nhr25T1 14 1 pha4T1 0 8 4.9718e-06 OPERON0_F46A9.5_skr-1_WBGene00004807  NONE
WBGene00004807 I + 9471544 9471552 nhr25T2 9 1 pha4T2 0 11 6.4015e-06 OPERON0_F46A9.5_skr-1_WBGene00004807  NONE
WBGene00004807 I + 9471544 9471552 nhr25T4 16 0 end1T4 0 10 2.99646e-08 OPERON0_F46A9.5_skr-1_WBGene00004807  NONE
WBGene00004807 I + 9471544 9471552 nhr25T4 16 0 pha4T4 0 14 9.9557e-10 OPERON0_F46A9.5_skr-1_WBGene00004807  NONE
WBGene00004807 I + 9471544 9471552 pha4T0 0 12 cnd1T0 6 0 1.05724e-05 OPERON0_F46A9.5_skr-1_WBGene00004807  NONE
WBGene00004807 I + 9471544 9471552 pha4T0 0 12 hlh1T0 32 0 6.35408e-12 OPERON0_F46A9.5_skr-1_WBGene00004807  NONE
WBGene00004807 I + 9471544 9471552 pha4T0 0 12 nhr25T0 17 2 1.41043e-07 OPERON0_F46A9.5_skr-1_WBGene00004807  NONE
WBGene00004807 I + 9471544 9471552 pha4T0 0 12 tbx37T0 11 1 8.34824e-07 OPERON0_F46A9.5_skr-1_WBGene00004807  NONE
WBGene00004807 I + 9471544 9471552 pha4T1 0 8 nhr25T1 14 1 4.9718e-06 OPERON0_F46A9.5_skr-1_WBGene00004807  NONE
WBGene00004807 I + 9471544 9471552 pha4T2 0 11 hlh1T2 5 0 4.83332e-05 OPERON0_F46A9.5_skr-1_WBGene00004807  NONE
WBGene00004807 I + 9471544 9471552 pha4T2 0 11 nhr25T2 9 1 6.4015e-06 OPERON0_F46A9.5_skr-1_WBGene00004807  NONE
WBGene00004807 I + 9471544 9471552 pha4T2 0 11 tbx37T2 11 4 6.76523e-05 OPERON0_F46A9.5_skr-1_WBGene00004807  NONE
WBGene00004807 I + 9471544 9471552 pha4T4 0 14 hlh1T4 13 3 1.06874e-06 OPERON0_F46A9.5_skr-1_WBGene00004807  NONE
WBGene00004807 I + 9471544 9471552 pha4T4 0 14 nhr25T4 16 0 9.9557e-10 OPERON0_F46A9.5_skr-1_WBGene00004807  NONE
WBGene00004807 I + 9471544 9471552 pha4T4 0 14 tbx37T4 25 1 1.32368e-10 OPERON0_F46A9.5_skr-1_WBGene00004807  NONE
WBGene00004807 I + 9471544 9471552 tbx37T0 11 1 end1T0 0 13 4.58793e-07 OPERON0_F46A9.5_skr-1_WBGene00004807  NONE
WBGene00004807 I + 9471544 9471552 tbx37T0 11 1 pha4T0 0 12 8.34824e-07 OPERON0_F46A9.5_skr-1_WBGene00004807  NONE
WBGene00004807 I + 9471544 9471552 tbx37T1 13 6 end1T1 0 14 2.23905e-05 OPERON0_F46A9.5_skr-1_WBGene00004807  NONE
WBGene00004807 I + 9471544 9471552 tbx37T2 11 4 pha4T2 0 11 6.76523e-05 OPERON0_F46A9.5_skr-1_WBGene00004807  NONE
WBGene00004807 I + 9471544 9471561 end1T4 0 4 nhr25T4 16 0 4.5036e-05 OPERON0_F46A9.5_skr-1_WBGene00004807  NONE
WBGene00004807 I + 9471544 9471561 end1T4 0 4 tbx37T4 25 0 8.85519e-06 OPERON0_F46A9.5_skr-1_WBGene00004807  NONE
WBGene00004807 I + 9471544 9471561 hlh1T0 32 0 pha4T0 0 3 3.5791e-05 OPERON0_F46A9.5_skr-1_WBGene00004807  NONE
WBGene00004807 I + 9471544 9471561 nhr25T4 16 0 end1T4 0 4 4.5036e-05 OPERON0_F46A9.5_skr-1_WBGene00004807  NONE
WBGene00004807 I + 9471544 9471561 pha4T0 0 3 hlh1T0 32 0 3.5791e-05 OPERON0_F46A9.5_skr-1_WBGene00004807  NONE
WBGene00004807 I + 9471544 9471561 pha4T4 0 3 tbx37T4 25 0 7.23499e-05 OPERON0_F46A9.5_skr-1_WBGene00004807  NONE
WBGene00004807 I + 9471552 9471544 cnd1T0 0 6 end1T0 13 0 7.14253e-06 OPERON0_F46A9.5_skr-1_WBGene00004807  NONE
WBGene00004807 I + 9471552 9471544 cnd1T0 0 6 pha4T0 12 0 1.05724e-05 OPERON0_F46A9.5_skr-1_WBGene00004807  NONE
WBGene00004807 I + 9471552 9471544 end1T0 13 0 cnd1T0 0 6 7.14253e-06 OPERON0_F46A9.5_skr-1_WBGene00004807  NONE
WBGene00004807 I + 9471552 9471544 end1T0 13 0 hlh1T0 0 32 1.78443e-12 OPERON0_F46A9.5_skr-1_WBGene00004807  NONE
WBGene00004807 I + 9471552 9471544 end1T0 13 0 nhr25T0 2 17 6.8221e-08 OPERON0_F46A9.5_skr-1_WBGene00004807  NONE
WBGene00004807 I + 9471552 9471544 end1T0 13 0 tbx37T0 1 11 4.58793e-07 OPERON0_F46A9.5_skr-1_WBGene00004807  NONE
WBGene00004807 I + 9471552 9471544 end1T1 14 0 hlh1T1 3 11 4.50357e-06 OPERON0_F46A9.5_skr-1_WBGene00004807  NONE
WBGene00004807 I + 9471552 9471544 end1T1 14 0 nhr25T1 1 14 3.02015e-08 OPERON0_F46A9.5_skr-1_WBGene00004807  NONE
WBGene00004807 I + 9471552 9471544 end1T1 14 0 tbx37T1 6 13 2.23905e-05 OPERON0_F46A9.5_skr-1_WBGene00004807  NONE
WBGene00004807 I + 9471552 9471544 end1T4 10 0 hlh1T4 3 13 1.37687e-05 OPERON0_F46A9.5_skr-1_WBGene00004807  NONE
WBGene00004807 I + 9471552 9471544 end1T4 10 0 nhr25T4 0 16 2.99646e-08 OPERON0_F46A9.5_skr-1_WBGene00004807  NONE
WBGene00004807 I + 9471552 9471544 end1T4 10 0 tbx37T4 1 25 8.90688e-09 OPERON0_F46A9.5_skr-1_WBGene00004807  NONE
WBGene00004807 I + 9471552 9471544 hlh1T0 0 32 end1T0 13 0 1.78443e-12 OPERON0_F46A9.5_skr-1_WBGene00004807  NONE
WBGene00004807 I + 9471552 9471544 hlh1T0 0 32 pha4T0 12 0 6.35408e-12 OPERON0_F46A9.5_skr-1_WBGene00004807  NONE
WBGene00004807 I + 9471552 9471544 hlh1T1 3 11 end1T1 14 0 4.50357e-06 OPERON0_F46A9.5_skr-1_WBGene00004807  NONE
WBGene00004807 I + 9471552 9471544 hlh1T2 0 5 pha4T2 11 0 4.83332e-05 OPERON0_F46A9.5_skr-1_WBGene00004807  NONE
WBGene00004807 I + 9471552 9471544 hlh1T4 3 13 end1T4 10 0 1.37687e-05 OPERON0_F46A9.5_skr-1_WBGene00004807  NONE
WBGene00004807 I + 9471552 9471544 hlh1T4 3 13 pha4T4 14 0 1.06874e-06 OPERON0_F46A9.5_skr-1_WBGene00004807  NONE
WBGene00004807 I + 9471552 9471544 nhr25T0 2 17 end1T0 13 0 6.8221e-08 OPERON0_F46A9.5_skr-1_WBGene00004807  NONE
WBGene00004807 I + 9471552 9471544 nhr25T0 2 17 pha4T0 12 0 1.41043e-07 OPERON0_F46A9.5_skr-1_WBGene00004807  NONE
WBGene00004807 I + 9471552 9471544 nhr25T1 1 14 end1T1 14 0 3.02015e-08 OPERON0_F46A9.5_skr-1_WBGene00004807  NONE
WBGene00004807 I + 9471552 9471544 nhr25T1 1 14 pha4T1 8 0 4.9718e-06 OPERON0_F46A9.5_skr-1_WBGene00004807  NONE
WBGene00004807 I + 9471552 9471544 nhr25T2 1 9 pha4T2 11 0 6.4015e-06 OPERON0_F46A9.5_skr-1_WBGene00004807  NONE
WBGene00004807 I + 9471552 9471544 nhr25T4 0 16 end1T4 10 0 2.99646e-08 OPERON0_F46A9.5_skr-1_WBGene00004807  NONE
WBGene00004807 I + 9471552 9471544 nhr25T4 0 16 pha4T4 14 0 9.9557e-10 OPERON0_F46A9.5_skr-1_WBGene00004807  NONE
WBGene00004807 I + 9471552 9471544 pha4T0 12 0 cnd1T0 0 6 1.05724e-05 OPERON0_F46A9.5_skr-1_WBGene00004807  NONE
WBGene00004807 I + 9471552 9471544 pha4T0 12 0 hlh1T0 0 32 6.35408e-12 OPERON0_F46A9.5_skr-1_WBGene00004807  NONE
WBGene00004807 I + 9471552 9471544 pha4T0 12 0 nhr25T0 2 17 1.41043e-07 OPERON0_F46A9.5_skr-1_WBGene00004807  NONE
WBGene00004807 I + 9471552 9471544 pha4T0 12 0 tbx37T0 1 11 8.34824e-07 OPERON0_F46A9.5_skr-1_WBGene00004807  NONE
WBGene00004807 I + 9471552 9471544 pha4T1 8 0 nhr25T1 1 14 4.9718e-06 OPERON0_F46A9.5_skr-1_WBGene00004807  NONE
WBGene00004807 I + 9471552 9471544 pha4T2 11 0 hlh1T2 0 5 4.83332e-05 OPERON0_F46A9.5_skr-1_WBGene00004807  NONE
WBGene00004807 I + 9471552 9471544 pha4T2 11 0 nhr25T2 1 9 6.4015e-06 OPERON0_F46A9.5_skr-1_WBGene00004807  NONE
WBGene00004807 I + 9471552 9471544 pha4T2 11 0 tbx37T2 4 11 6.76523e-05 OPERON0_F46A9.5_skr-1_WBGene00004807  NONE
WBGene00004807 I + 9471552 9471544 pha4T4 14 0 hlh1T4 3 13 1.06874e-06 OPERON0_F46A9.5_skr-1_WBGene00004807  NONE
WBGene00004807 I + 9471552 9471544 pha4T4 14 0 nhr25T4 0 16 9.9557e-10 OPERON0_F46A9.5_skr-1_WBGene00004807  NONE
WBGene00004807 I + 9471552 9471544 pha4T4 14 0 tbx37T4 1 25 1.32368e-10 OPERON0_F46A9.5_skr-1_WBGene00004807  NONE
WBGene00004807 I + 9471552 9471544 tbx37T0 1 11 end1T0 13 0 4.58793e-07 OPERON0_F46A9.5_skr-1_WBGene00004807  NONE
WBGene00004807 I + 9471552 9471544 tbx37T0 1 11 pha4T0 12 0 8.34824e-07 OPERON0_F46A9.5_skr-1_WBGene00004807  NONE
WBGene00004807 I + 9471552 9471544 tbx37T1 6 13 end1T1 14 0 2.23905e-05 OPERON0_F46A9.5_skr-1_WBGene00004807  NONE
WBGene00004807 I + 9471552 9471544 tbx37T2 4 11 pha4T2 11 0 6.76523e-05 OPERON0_F46A9.5_skr-1_WBGene00004807  NONE
WBGene00004888 I + 1340678 1340685 end1T1 0 7 end1T2 8 0 3.15526e-05 OPERON0_K12C11.2_smo-1_WBGene00004888  NONE
WBGene00004888 I + 1340678 1340685 end1T2 8 0 end1T1 0 7 3.15526e-05 OPERON0_K12C11.2_smo-1_WBGene00004888  NONE
WBGene00004888 I + 1340678 1340685 nhr25T0 10 0 pha4T0 0 9 1.95822e-06 OPERON0_K12C11.2_smo-1_WBGene00004888  NONE
WBGene00004888 I + 1340678 1340685 pha4T0 0 9 nhr25T0 10 0 1.95822e-06 OPERON0_K12C11.2_smo-1_WBGene00004888  NONE
WBGene00004914 IV + 17088049 17088058 hlh1T1 19 0 pha4T1 0 7 2.64665e-07 OPERON0_Y116A8C.42_snr-1_WBGene00004914  NONE
WBGene00004914 IV + 17088049 17088058 nhr25T1 7 0 pha4T1 0 7 6.10352e-05 OPERON0_Y116A8C.42_snr-1_WBGene00004914  NONE
WBGene00004914 IV + 17088049 17088058 pha4T1 0 7 hlh1T1 19 0 2.64665e-07 OPERON0_Y116A8C.42_snr-1_WBGene00004914  NONE
WBGene00004914 IV + 17088049 17088058 pha4T1 0 7 nhr25T1 7 0 6.10352e-05 OPERON0_Y116A8C.42_snr-1_WBGene00004914  NONE
WBGene00004914 IV + 17088049 17088058 pha4T1 0 7 tbx37T1 21 0 1.45167e-07 OPERON0_Y116A8C.42_snr-1_WBGene00004914  NONE
WBGene00004914 IV + 17088049 17088058 tbx37T1 21 0 pha4T1 0 7 1.45167e-07 OPERON0_Y116A8C.42_snr-1_WBGene00004914  NONE
WBGene00004919 III - 12429628 12431184 cnd1T0 10 0 cnd1T1 3 11 3.66063e-05 OPERON0_Y49E10.15_snr-6_WBGene00004919  NONE
WBGene00004919 III - 12429628 12431184 cnd1T1 3 11 cnd1T0 10 0 3.66063e-05 OPERON0_Y49E10.15_snr-6_WBGene00004919  NONE
WBGene00004919 III - 12429628 12431184 cnd1T1 3 11 pha4T1 16 0 1.85624e-06 OPERON0_Y49E10.15_snr-6_WBGene00004919  NONE
WBGene00004919 III - 12429628 12431184 hlh1T2 0 4 pha4T2 19 0 2.42559e-05 OPERON0_Y49E10.15_snr-6_WBGene00004919  NONE
WBGene00004919 III - 12429628 12431184 pha4T1 16 0 cnd1T1 3 11 1.85624e-06 OPERON0_Y49E10.15_snr-6_WBGene00004919  YES
WBGene00004919 III - 12429628 12431184 pha4T2 19 0 hlh1T2 0 4 2.42559e-05 OPERON0_Y49E10.15_snr-6_WBGene00004919  NONE
WBGene00004930 II - 6973501 6973510 end1T2 24 0 nhr25T2 0 5 1.62319e-06 OPERON1_C15F1.7_sod-1_WBGene00004930  YES
WBGene00004930 II - 6973501 6973510 nhr25T2 0 5 end1T2 24 0 1.62319e-06 OPERON1_C15F1.7_sod-1_WBGene00004930  NONE
WBGene00004930 II - 6973501 6973510 nhr25T2 0 5 pha4T2 42 0 1.20978e-07 OPERON1_C15F1.7_sod-1_WBGene00004930  NONE
WBGene00004930 II - 6973501 6973510 nhr25T2 0 5 tbx37T2 20 1 2.22209e-05 OPERON1_C15F1.7_sod-1_WBGene00004930  NONE
WBGene00004930 II - 6973501 6973510 pha4T2 42 0 nhr25T2 0 5 1.20978e-07 OPERON1_C15F1.7_sod-1_WBGene00004930  YES
WBGene00004930 II - 6973501 6973510 tbx37T2 20 1 nhr25T2 0 5 2.22209e-05 OPERON1_C15F1.7_sod-1_WBGene00004930  NONE
WBGene00005018 V + 12353041 12353046 nhr25T3 0 9 nhr25T4 7 0 1.7296e-05 OPERON0_F23H12.4_sqt-3_WBGene00005018  NONE
WBGene00005018 V + 12353041 12353046 nhr25T4 7 0 nhr25T3 0 9 1.7296e-05 OPERON0_F23H12.4_sqt-3_WBGene00005018  NONE
WBGene00005018 V + 12353046 12353041 nhr25T3 9 0 nhr25T4 0 7 1.7296e-05 OPERON0_F23H12.4_sqt-3_WBGene00005018  NONE
WBGene00005018 V + 12353046 12353041 nhr25T4 0 7 nhr25T3 9 0 1.7296e-05 OPERON0_F23H12.4_sqt-3_WBGene00005018  NONE
WBGene00006063 X + 7562904 7563759 end1T0 8 1 nhr25T0 0 13 5.31229e-06 OPERON0_F08C6.4_sto-1_WBGene00006063  NONE
WBGene00006063 X + 7562904 7563759 nhr25T0 0 13 end1T0 8 1 5.31229e-06 OPERON0_F08C6.4_sto-1_WBGene00006063  NONE
WBGene00006063 X + 7562921 7563759 end1T0 16 1 nhr25T0 0 13 3.08727e-08 OPERON0_F08C6.4_sto-1_WBGene00006063  NONE
WBGene00006063 X + 7562921 7563759 hlh1T0 12 0 nhr25T0 0 13 3.04045e-08 OPERON0_F08C6.4_sto-1_WBGene00006063  NONE
WBGene00006063 X + 7562921 7563759 nhr25T0 0 13 end1T0 16 1 3.08727e-08 OPERON0_F08C6.4_sto-1_WBGene00006063  NONE
WBGene00006063 X + 7562921 7563759 nhr25T0 0 13 hlh1T0 12 0 3.04045e-08 OPERON0_F08C6.4_sto-1_WBGene00006063  NONE
WBGene00006063 X + 7562921 7563759 nhr25T2 0 6 pha4T2 21 1 4.3216e-06 OPERON0_F08C6.4_sto-1_WBGene00006063  NONE
WBGene00006063 X + 7562921 7563759 pha4T2 21 1 nhr25T2 0 6 4.3216e-06 OPERON0_F08C6.4_sto-1_WBGene00006063  NONE
WBGene00006063 X + 7563290 7563759 hlh1T0 5 0 nhr25T0 0 13 2.40551e-05 OPERON0_F08C6.4_sto-1_WBGene00006063  NONE
WBGene00006063 X + 7563290 7563759 nhr25T0 0 13 hlh1T0 5 0 2.40551e-05 OPERON0_F08C6.4_sto-1_WBGene00006063  NONE
WBGene00006331 III - 4279259 4280217 ceh32T0 0 4 end1T0 17 0 3.6246e-05 OPERON0_R10E4.2_sup-26_WBGene00006331  NONE
WBGene00006331 III - 4279259 4280217 end1T0 17 0 end1T2 4 10 1.81826e-05 OPERON0_R10E4.2_sup-26_WBGene00006331  NONE
WBGene00006331 III - 4279259 4280217 end1T0 17 0 nhr25T0 0 5 7.57148e-06 OPERON0_R10E4.2_sup-26_WBGene00006331  NONE
WBGene00006331 III - 4279259 4280217 end1T0 17 0 tbx37T0 1 7 3.14803e-06 OPERON0_R10E4.2_sup-26_WBGene00006331  NONE
WBGene00006331 III - 4279259 4280217 end1T2 4 10 end1T0 17 0 1.81826e-05 OPERON0_R10E4.2_sup-26_WBGene00006331  NONE
WBGene00006331 III - 4279259 4280217 nhr25T0 0 5 end1T0 17 0 7.57148e-06 OPERON0_R10E4.2_sup-26_WBGene00006331  NONE
WBGene00006331 III - 4279259 4280217 tbx37T0 1 7 end1T0 17 0 3.14803e-06 OPERON0_R10E4.2_sup-26_WBGene00006331  NONE
WBGene00006367 II - 9181155 9188480 end1T1 50 0 nhr25T1 0 4 6.41913e-07 OPERON0_ZK1067.6_sym-2_WBGene00006367  NONE
WBGene00006367 II - 9181155 9188480 end1T3 63 0 nhr25T3 0 3 5.01014e-06 OPERON0_ZK1067.6_sym-2_WBGene00006367  NONE
WBGene00006367 II - 9181155 9188480 end1T4 81 1 nhr25T4 0 5 3.11535e-08 OPERON0_ZK1067.6_sym-2_WBGene00006367  NONE
WBGene00006367 II - 9181155 9188480 nhr25T1 0 4 end1T1 50 0 6.41913e-07 OPERON0_ZK1067.6_sym-2_WBGene00006367  YES
WBGene00006367 II - 9181155 9188480 nhr25T3 0 3 end1T3 63 0 5.01014e-06 OPERON0_ZK1067.6_sym-2_WBGene00006367  YES
WBGene00006367 II - 9181155 9188480 nhr25T4 0 5 end1T4 81 1 3.11535e-08 OPERON0_ZK1067.6_sym-2_WBGene00006367  YES
WBGene00006433 II - 9352731 9352740 end1T0 19 0 nhr25T0 0 4 2.42559e-05 OPERON0_F42A8.2_sdhb-1_WBGene00006433 NONE
WBGene00006433 II - 9352731 9352740 end1T1 29 0 tbx37T1 3 8 1.85557e-06 OPERON0_F42A8.2_sdhb-1_WBGene00006433 NONE
WBGene00006433 II - 9352731 9352740 nhr25T0 0 4 end1T0 19 0 2.42559e-05 OPERON0_F42A8.2_sdhb-1_WBGene00006433 NONE
WBGene00006433 II - 9352731 9352740 nhr25T0 0 4 pha4T0 32 0 3.5168e-06 OPERON0_F42A8.2_sdhb-1_WBGene00006433 NONE
WBGene00006433 II - 9352731 9352740 pha4T0 32 0 nhr25T0 0 4 3.5168e-06 OPERON0_F42A8.2_sdhb-1_WBGene00006433 NONE
WBGene00006433 II - 9352731 9352740 pha4T1 24 0 tbx37T1 3 8 4.77578e-06 OPERON0_F42A8.2_sdhb-1_WBGene00006433 NONE
WBGene00006433 II - 9352731 9352740 tbx37T1 3 8 end1T1 29 0 1.85557e-06 OPERON0_F42A8.2_sdhb-1_WBGene00006433 NONE
WBGene00006433 II - 9352731 9352740 tbx37T1 3 8 pha4T1 24 0 4.77578e-06 OPERON0_F42A8.2_sdhb-1_WBGene00006433 NONE
WBGene00006436 V - 6181124 6182119 hlh1T2 0 10 hlh1T4 7 0 9.95529e-06 OPERON0_W06H8.8_ttn-1_WBGene00006436  YES
WBGene00006436 V - 6181124 6182119 hlh1T4 7 0 hlh1T2 0 10 9.95529e-06 OPERON0_W06H8.8_ttn-1_WBGene00006436  YES
WBGene00006436 V - 6181124 6182353 hlh1T2 0 13 hlh1T4 7 0 2.37876e-06 OPERON0_W06H8.8_ttn-1_WBGene00006436  YES
WBGene00006436 V - 6181124 6182353 hlh1T4 7 0 hlh1T2 0 13 2.37876e-06 OPERON0_W06H8.8_ttn-1_WBGene00006436  YES
WBGene00006436 V - 6181885 6182404 hlh1T2 6 0 hlh1T4 0 8 7.04422e-05 OPERON0_W06H8.8_ttn-1_WBGene00006436  YES
WBGene00006436 V - 6181885 6182404 hlh1T4 0 8 hlh1T2 6 0 7.04422e-05 OPERON0_W06H8.8_ttn-1_WBGene00006436  YES
WBGene00006436 V - 6181885 6202632 hlh1T2 6 2 hlh1T4 0 15 8.0159e-05 OPERON0_W06H8.8_ttn-1_WBGene00006436  YES
WBGene00006436 V - 6181885 6202632 hlh1T4 0 15 hlh1T2 6 2 8.0159e-05 OPERON0_W06H8.8_ttn-1_WBGene00006436  YES
WBGene00006436 V - 6182119 6182404 hlh1T2 10 0 hlh1T4 0 8 4.26395e-06 OPERON0_W06H8.8_ttn-1_WBGene00006436  YES
WBGene00006436 V - 6182119 6182404 hlh1T4 0 8 hlh1T2 10 0 4.26395e-06 OPERON0_W06H8.8_ttn-1_WBGene00006436  YES
WBGene00006436 V - 6182119 6202632 hlh1T2 10 2 hlh1T4 0 15 1.60054e-06 OPERON0_W06H8.8_ttn-1_WBGene00006436  YES
WBGene00006436 V - 6182119 6202632 hlh1T4 0 15 hlh1T2 10 2 1.60054e-06 OPERON0_W06H8.8_ttn-1_WBGene00006436  YES
WBGene00006436 V - 6182353 6182404 hlh1T2 13 0 hlh1T4 0 8 8.69718e-07 OPERON0_W06H8.8_ttn-1_WBGene00006436  YES
WBGene00006436 V - 6182353 6182404 hlh1T4 0 8 hlh1T2 13 0 8.69718e-07 OPERON0_W06H8.8_ttn-1_WBGene00006436  YES
WBGene00006436 V - 6182353 6202632 hlh1T2 13 2 hlh1T4 0 15 1.56923e-07 OPERON0_W06H8.8_ttn-1_WBGene00006436  YES
WBGene00006436 V - 6182353 6202632 hlh1T4 0 15 hlh1T2 13 2 1.56923e-07 OPERON0_W06H8.8_ttn-1_WBGene00006436  YES
WBGene00006436 V - 6182404 6181885 hlh1T2 0 6 hlh1T4 8 0 7.04422e-05 OPERON0_W06H8.8_ttn-1_WBGene00006436  YES
WBGene00006436 V - 6182404 6181885 hlh1T4 8 0 hlh1T2 0 6 7.04422e-05 OPERON0_W06H8.8_ttn-1_WBGene00006436  YES
WBGene00006436 V - 6182404 6182119 hlh1T2 0 10 hlh1T4 8 0 4.26395e-06 OPERON0_W06H8.8_ttn-1_WBGene00006436  YES
WBGene00006436 V - 6182404 6182119 hlh1T4 8 0 hlh1T2 0 10 4.26395e-06 OPERON0_W06H8.8_ttn-1_WBGene00006436  YES
WBGene00006436 V - 6182404 6182353 hlh1T2 0 13 hlh1T4 8 0 8.69718e-07 OPERON0_W06H8.8_ttn-1_WBGene00006436  YES
WBGene00006436 V - 6182404 6182353 hlh1T4 8 0 hlh1T2 0 13 8.69718e-07 OPERON0_W06H8.8_ttn-1_WBGene00006436  YES
WBGene00006460 V - 10535316 10535965 nhr25T0 4 1 pha4T0 0 20 9.25414e-05 OPERON0_F25D1.1_ppm-1_WBGene00006460  NONE
WBGene00006460 V - 10535316 10535965 pha4T0 0 20 nhr25T0 4 1 9.25414e-05 OPERON0_F25D1.1_ppm-1_WBGene00006460  YES
WBGene00006460 V - 10535316 10535965 pha4T3 0 23 tbx37T3 5 2 5.80724e-05 OPERON0_F25D1.1_ppm-1_WBGene00006460  NONE
WBGene00006460 V - 10535316 10535965 tbx37T3 5 2 pha4T3 0 23 5.80724e-05 OPERON0_F25D1.1_ppm-1_WBGene00006460  NONE
WBGene00006528 I - 9787390 9787399 cnd1T0 0 31 pha4T0 9 0 5.4701e-10 OPERON1_F26E4.8_tba-1_WBGene00006528 NONE
WBGene00006528 I - 9787390 9787399 hlh1T0 2 101 pha4T0 9 0 1.62973e-12 OPERON1_F26E4.8_tba-1_WBGene00006528 NONE
WBGene00006528 I - 9787390 9787399 nhr25T0 0 100 pha4T0 9 0 3.22579e-14 OPERON1_F26E4.8_tba-1_WBGene00006528 NONE
WBGene00006528 I - 9787390 9787399 pha4T0 9 0 cnd1T0 0 31 5.4701e-10 OPERON1_F26E4.8_tba-1_WBGene00006528 NONE
WBGene00006528 I - 9787390 9787399 pha4T0 9 0 hlh1T0 2 101 1.62973e-12 OPERON1_F26E4.8_tba-1_WBGene00006528 NONE
WBGene00006528 I - 9787390 9787399 pha4T0 9 0 nhr25T0 0 100 3.22579e-14 OPERON1_F26E4.8_tba-1_WBGene00006528 NONE
WBGene00006528 I - 9787390 9787399 pha4T0 9 0 tbx37T0 0 51 9.66466e-12 OPERON1_F26E4.8_tba-1_WBGene00006528 NONE
WBGene00006528 I - 9787390 9787399 tbx37T0 0 51 pha4T0 9 0 9.66466e-12 OPERON1_F26E4.8_tba-1_WBGene00006528 NONE
WBGene00006529 I - 12966271 12966716 ceh32T0 12 0 pha4T0 1 7 2.07089e-05 OPERON1_C47B2.3_tba-2_WBGene00006529  YES
WBGene00006529 I - 12966271 12966716 cnd1T0 49 1 pha4T0 1 7 3.84558e-08 OPERON1_C47B2.3_tba-2_WBGene00006529  NONE
WBGene00006529 I - 12966271 12966716 cnd1T1 47 0 end1T1 1 5 4.15508e-07 OPERON1_C47B2.3_tba-2_WBGene00006529  NONE
WBGene00006529 I - 12966271 12966716 end1T0 10 0 pha4T0 1 7 5.22961e-05 OPERON1_C47B2.3_tba-2_WBGene00006529  NONE
WBGene00006529 I - 12966271 12966716 end1T1 1 5 cnd1T1 47 0 4.15508e-07 OPERON1_C47B2.3_tba-2_WBGene00006529  NONE
WBGene00006529 I - 12966271 12966716 end1T1 1 5 hlh1T1 94 2 3.08381e-07 OPERON1_C47B2.3_tba-2_WBGene00006529  NONE
WBGene00006529 I - 12966271 12966716 end1T1 1 5 nhr25T1 49 0 3.4201e-07 OPERON1_C47B2.3_tba-2_WBGene00006529  NONE
WBGene00006529 I - 12966271 12966716 end1T1 1 5 tbx37T1 99 0 1.19953e-08 OPERON1_C47B2.3_tba-2_WBGene00006529  NONE
WBGene00006529 I - 12966271 12966716 hlh1T0 161 3 pha4T0 1 7 2.11588e-10 OPERON1_C47B2.3_tba-2_WBGene00006529  NONE
WBGene00006529 I - 12966271 12966716 hlh1T1 94 2 end1T1 1 5 3.08381e-07 OPERON1_C47B2.3_tba-2_WBGene00006529  NONE
WBGene00006529 I - 12966271 12966716 nhr25T0 96 2 pha4T0 1 7 2.07756e-09 OPERON1_C47B2.3_tba-2_WBGene00006529  NONE
WBGene00006529 I - 12966271 12966716 nhr25T1 49 0 end1T1 1 5 3.4201e-07 OPERON1_C47B2.3_tba-2_WBGene00006529  NONE
WBGene00006529 I - 12966271 12966716 pha4T0 1 7 cnd1T0 49 1 3.84558e-08 OPERON1_C47B2.3_tba-2_WBGene00006529  NONE
WBGene00006529 I - 12966271 12966716 pha4T0 1 7 end1T0 10 0 5.22961e-05 OPERON1_C47B2.3_tba-2_WBGene00006529  NONE
WBGene00006529 I - 12966271 12966716 pha4T0 1 7 hlh1T0 161 3 2.11588e-10 OPERON1_C47B2.3_tba-2_WBGene00006529  NONE
WBGene00006529 I - 12966271 12966716 pha4T0 1 7 nhr25T0 96 2 2.07756e-09 OPERON1_C47B2.3_tba-2_WBGene00006529  NONE
WBGene00006529 I - 12966271 12966716 pha4T0 1 7 pha4T2 25 4 9.33718e-05 OPERON1_C47B2.3_tba-2_WBGene00006529  NONE
WBGene00006529 I - 12966271 12966716 pha4T0 1 7 tbx37T0 80 1 1.59424e-09 OPERON1_C47B2.3_tba-2_WBGene00006529  NONE
WBGene00006529 I - 12966271 12966716 pha4T2 25 4 pha4T0 1 7 9.33718e-05 OPERON1_C47B2.3_tba-2_WBGene00006529  NONE
WBGene00006529 I - 12966271 12966716 tbx37T0 80 1 pha4T0 1 7 1.59424e-09 OPERON1_C47B2.3_tba-2_WBGene00006529  NONE
WBGene00006529 I - 12966271 12966716 tbx37T1 99 0 end1T1 1 5 1.19953e-08 OPERON1_C47B2.3_tba-2_WBGene00006529  NONE
WBGene00006699 IV - 9994945 9994951 end1T0 15 0 tbx37T0 0 4 5.66611e-05 OPERON2_C47E12.5_uba-1_WBGene00006699  YES
WBGene00006699 IV - 9994945 9994951 pha4T0 18 0 tbx37T0 0 4 2.95016e-05 OPERON2_C47E12.5_uba-1_WBGene00006699  NONE
WBGene00006699 IV - 9994945 9994951 tbx37T0 0 4 end1T0 15 0 5.66611e-05 OPERON2_C47E12.5_uba-1_WBGene00006699  NONE
WBGene00006699 IV - 9994945 9994951 tbx37T0 0 4 pha4T0 18 0 2.95016e-05 OPERON2_C47E12.5_uba-1_WBGene00006699  NONE
WBGene00006727 III + 5940986 5941999 cnd1T1 46 18 tbx37T1 122 5 9.74534e-05 OPERON0_F25B5.4_ubq-1_WBGene00006727  NONE
WBGene00006727 III + 5940986 5941999 cnd1T4 66 12 pha4T4 0 6 1.0029e-05 OPERON0_F25B5.4_ubq-1_WBGene00006727  NONE
WBGene00006727 III + 5940986 5941999 end1T1 2 4 tbx37T1 122 5 6.94913e-05 OPERON0_F25B5.4_ubq-1_WBGene00006727  NONE
WBGene00006727 III + 5940986 5941999 end1T4 0 4 hlh1T4 55 3 1.55868e-05 OPERON0_F25B5.4_ubq-1_WBGene00006727  NONE
WBGene00006727 III + 5940986 5941999 end1T4 0 4 nhr25T4 50 0 6.41913e-07 OPERON0_F25B5.4_ubq-1_WBGene00006727  NONE
WBGene00006727 III + 5940986 5941999 hlh1T4 55 3 end1T4 0 4 1.55868e-05 OPERON0_F25B5.4_ubq-1_WBGene00006727  YES
WBGene00006727 III + 5940986 5941999 hlh1T4 55 3 pha4T4 0 6 2.5673e-07 OPERON0_F25B5.4_ubq-1_WBGene00006727  NONE
WBGene00006727 III + 5940986 5941999 nhr25T4 50 0 end1T4 0 4 6.41913e-07 OPERON0_F25B5.4_ubq-1_WBGene00006727  NONE
WBGene00006727 III + 5940986 5941999 nhr25T4 50 0 pha4T4 0 6 5.2345e-09 OPERON0_F25B5.4_ubq-1_WBGene00006727  NONE
WBGene00006727 III + 5940986 5941999 pha4T4 0 6 cnd1T4 66 12 1.0029e-05 OPERON0_F25B5.4_ubq-1_WBGene00006727  NONE
WBGene00006727 III + 5940986 5941999 pha4T4 0 6 hlh1T4 55 3 2.5673e-07 OPERON0_F25B5.4_ubq-1_WBGene00006727  NONE
WBGene00006727 III + 5940986 5941999 pha4T4 0 6 nhr25T4 50 0 5.2345e-09 OPERON0_F25B5.4_ubq-1_WBGene00006727  YES
WBGene00006727 III + 5940986 5941999 pha4T4 0 6 tbx37T4 81 12 3.36491e-06 OPERON0_F25B5.4_ubq-1_WBGene00006727  NONE
WBGene00006727 III + 5940986 5941999 tbx37T1 122 5 cnd1T1 46 18 9.74534e-05 OPERON0_F25B5.4_ubq-1_WBGene00006727  NONE
WBGene00006727 III + 5940986 5941999 tbx37T1 122 5 end1T1 2 4 6.94913e-05 OPERON0_F25B5.4_ubq-1_WBGene00006727  NONE
WBGene00006728 III - 12978517 12978523 ceh32T0 3 0 ceh32T2 0 27 5.81497e-05 OPERON1_ZK1010.1_ubq-2_WBGene00006728  NONE
WBGene00006728 III - 12978517 12978523 ceh32T0 3 0 ceh32T3 0 33 3.27659e-05 OPERON1_ZK1010.1_ubq-2_WBGene00006728  NONE
WBGene00006728 III - 12978517 12978523 ceh32T0 3 0 cnd1T0 0 56 7.07324e-06 OPERON1_ZK1010.1_ubq-2_WBGene00006728  NONE
WBGene00006728 III - 12978517 12978523 ceh32T0 3 0 hlh1T0 0 57 6.71669e-06 OPERON1_ZK1010.1_ubq-2_WBGene00006728  NONE
WBGene00006728 III - 12978517 12978523 ceh32T0 3 0 nhr25T0 0 91 1.69866e-06 OPERON1_ZK1010.1_ubq-2_WBGene00006728  NONE
WBGene00006734 II + 8062734 8062743 cnd1T1 3 0 end1T1 0 86 2.00664e-06 OPERON1_T05H10.5_ufd-2_WBGene00006734  NONE
WBGene00006734 II + 8062734 8062743 cnd1T1 3 0 pha4T1 0 52 8.78096e-06 OPERON1_T05H10.5_ufd-2_WBGene00006734  NONE
WBGene00006734 II + 8062734 8062743 cnd1T2 3 0 pha4T2 0 23 9.15775e-05 OPERON1_T05H10.5_ufd-2_WBGene00006734  NONE
WBGene00006734 II + 8062734 8062743 end1T0 0 40 tbx37T0 5 0 1.52295e-07 OPERON1_T05H10.5_ufd-2_WBGene00006734  NONE
WBGene00006734 II + 8062734 8062743 end1T1 0 86 cnd1T1 3 0 2.00664e-06 OPERON1_T05H10.5_ufd-2_WBGene00006734  NONE
WBGene00006734 II + 8062734 8062743 end1T1 0 86 hlh1T1 5 6 7.29952e-05 OPERON1_T05H10.5_ufd-2_WBGene00006734  NONE
WBGene00006734 II + 8062734 8062743 end1T1 0 86 nhr25T1 3 0 2.00664e-06 OPERON1_T05H10.5_ufd-2_WBGene00006734  NONE
WBGene00006734 II + 8062734 8062743 hlh1T1 5 6 end1T1 0 86 7.29952e-05 OPERON1_T05H10.5_ufd-2_WBGene00006734  NONE
WBGene00006734 II + 8062734 8062743 nhr25T1 3 0 end1T1 0 86 2.00664e-06 OPERON1_T05H10.5_ufd-2_WBGene00006734  NONE
WBGene00006734 II + 8062734 8062743 nhr25T1 3 0 pha4T1 0 52 8.78096e-06 OPERON1_T05H10.5_ufd-2_WBGene00006734  NONE
WBGene00006734 II + 8062734 8062743 pha4T0 0 64 tbx37T0 5 0 1.62081e-08 OPERON1_T05H10.5_ufd-2_WBGene00006734  NONE
WBGene00006734 II + 8062734 8062743 pha4T1 0 52 cnd1T1 3 0 8.78096e-06 OPERON1_T05H10.5_ufd-2_WBGene00006734  NONE
WBGene00006734 II + 8062734 8062743 pha4T1 0 52 nhr25T1 3 0 8.78096e-06 OPERON1_T05H10.5_ufd-2_WBGene00006734  NONE
WBGene00006734 II + 8062734 8062743 pha4T2 0 23 cnd1T2 3 0 9.15775e-05 OPERON1_T05H10.5_ufd-2_WBGene00006734  NONE
WBGene00006734 II + 8062734 8062743 tbx37T0 5 0 end1T0 0 40 1.52295e-07 OPERON1_T05H10.5_ufd-2_WBGene00006734  NONE
WBGene00006734 II + 8062734 8062743 tbx37T0 5 0 pha4T0 0 64 1.62081e-08 OPERON1_T05H10.5_ufd-2_WBGene00006734  NONE
WBGene00006745 IV - 5501945 5516265 nhr25T0 4 1 pha4T0 0 23 5.64876e-05 OPERON0_B0273.4_unc-5_WBGene00006745  NONE
WBGene00006745 IV - 5501945 5516265 pha4T0 0 23 nhr25T0 4 1 5.64876e-05 OPERON0_B0273.4_unc-5_WBGene00006745  NONE
WBGene00006745 IV - 5501945 5516265 pha4T0 0 23 tbx37T0 4 0 1.20547e-05 OPERON0_B0273.4_unc-5_WBGene00006745  NONE
WBGene00006745 IV - 5501945 5516265 tbx37T0 4 0 pha4T0 0 23 1.20547e-05 OPERON0_B0273.4_unc-5_WBGene00006745  NONE
WBGene00006745 IV - 5516265 5501945 nhr25T0 1 4 pha4T0 23 0 5.64876e-05 OPERON0_B0273.4_unc-5_WBGene00006745  YES
WBGene00006745 IV - 5516265 5501945 pha4T0 23 0 nhr25T0 1 4 5.64876e-05 OPERON0_B0273.4_unc-5_WBGene00006745  NONE
WBGene00006745 IV - 5516265 5501945 pha4T0 23 0 tbx37T0 0 4 1.20547e-05 OPERON0_B0273.4_unc-5_WBGene00006745  NONE
WBGene00006745 IV - 5516265 5501945 tbx37T0 0 4 pha4T0 23 0 1.20547e-05 OPERON0_B0273.4_unc-5_WBGene00006745  NONE
WBGene00006745 IV - 5516265 5528338 ceh32T3 6 0 end1T3 1 14 3.49225e-05 OPERON0_B0273.4_unc-5_WBGene00006745  YES
WBGene00006745 IV - 5516265 5528338 cnd1T3 19 0 end1T3 1 14 1.56744e-09 OPERON0_B0273.4_unc-5_WBGene00006745  YES
WBGene00006745 IV - 5516265 5528338 end1T0 0 3 hlh1T0 24 0 8.12103e-05 OPERON0_B0273.4_unc-5_WBGene00006745  NONE
WBGene00006745 IV - 5516265 5528338 end1T0 0 3 pha4T0 23 0 9.15775e-05 OPERON0_B0273.4_unc-5_WBGene00006745  YES
WBGene00006745 IV - 5516265 5528338 end1T3 1 14 ceh32T3 6 0 3.49225e-05 OPERON0_B0273.4_unc-5_WBGene00006745  YES
WBGene00006745 IV - 5516265 5528338 end1T3 1 14 cnd1T3 19 0 1.56744e-09 OPERON0_B0273.4_unc-5_WBGene00006745  YES
WBGene00006745 IV - 5516265 5528338 end1T3 1 14 hlh1T3 39 0 5.93066e-13 OPERON0_B0273.4_unc-5_WBGene00006745  NONE
WBGene00006745 IV - 5516265 5528338 end1T3 1 14 pha4T3 30 0 1.1996e-11 OPERON0_B0273.4_unc-5_WBGene00006745  YES
WBGene00006745 IV - 5516265 5528338 end1T4 26 25 hlh1T4 53 4 2.5281e-06 OPERON0_B0273.4_unc-5_WBGene00006745  NONE
WBGene00006745 IV - 5516265 5528338 end1T4 26 25 pha4T4 26 0 1.77248e-05 OPERON0_B0273.4_unc-5_WBGene00006745  YES
WBGene00006745 IV - 5516265 5528338 hlh1T0 24 0 end1T0 0 3 8.12103e-05 OPERON0_B0273.4_unc-5_WBGene00006745  YES
WBGene00006745 IV - 5516265 5528338 hlh1T3 39 0 end1T3 1 14 5.93066e-13 OPERON0_B0273.4_unc-5_WBGene00006745  YES
WBGene00006745 IV - 5516265 5528338 hlh1T4 53 4 end1T4 26 25 2.5281e-06 OPERON0_B0273.4_unc-5_WBGene00006745  YES
WBGene00006745 IV - 5516265 5528338 pha4T0 23 0 end1T0 0 3 9.15775e-05 OPERON0_B0273.4_unc-5_WBGene00006745  YES
WBGene00006745 IV - 5516265 5528338 pha4T3 30 0 end1T3 1 14 1.1996e-11 OPERON0_B0273.4_unc-5_WBGene00006745  YES
WBGene00006745 IV - 5516265 5528338 pha4T4 26 0 end1T4 26 25 1.77248e-05 OPERON0_B0273.4_unc-5_WBGene00006745  YES
WBGene00006773 I - 6745329 6745338 cnd1T0 0 6 pha4T0 10 0 2.52923e-05 OPERON3_W02D3.9_unc-37_WBGene00006773  NONE
WBGene00006773 I - 6745329 6745338 hlh1T0 3 20 pha4T0 10 0 5.86292e-07 OPERON3_W02D3.9_unc-37_WBGene00006773  NONE
WBGene00006773 I - 6745329 6745338 nhr25T0 0 14 pha4T0 10 0 8.33144e-08 OPERON3_W02D3.9_unc-37_WBGene00006773  NONE
WBGene00006773 I - 6745329 6745338 pha4T0 10 0 cnd1T0 0 6 2.52923e-05 OPERON3_W02D3.9_unc-37_WBGene00006773  YES
WBGene00006773 I - 6745329 6745338 pha4T0 10 0 hlh1T0 3 20 5.86292e-07 OPERON3_W02D3.9_unc-37_WBGene00006773  NONE
WBGene00006773 I - 6745329 6745338 pha4T0 10 0 nhr25T0 0 14 8.33144e-08 OPERON3_W02D3.9_unc-37_WBGene00006773  NONE
WBGene00006773 I - 6745329 6745338 pha4T0 10 0 tbx37T0 4 12 5.94036e-05 OPERON3_W02D3.9_unc-37_WBGene00006773  NONE
WBGene00006773 I - 6745329 6745338 tbx37T0 4 12 pha4T0 10 0 5.94036e-05 OPERON3_W02D3.9_unc-37_WBGene00006773  NONE
WBGene00006780 IV + 5966647 5981070 end1T1 0 135 tbx37T1 2 0 2.92465e-05 OPERON0_B0350.2_unc-44_WBGene00006780  NONE
WBGene00006780 IV + 5966647 5981070 tbx37T1 2 0 end1T1 0 135 2.92465e-05 OPERON0_B0350.2_unc-44_WBGene00006780  NONE
WBGene00006780 IV + 5966656 5981070 ceh32T0 2 0 end1T0 0 169 1.87192e-05 OPERON0_B0350.2_unc-44_WBGene00006780  YES
WBGene00006780 IV + 5966656 5981070 cnd1T1 13 0 end1T1 7 135 3.86541e-15 OPERON0_B0350.2_unc-44_WBGene00006780  YES
WBGene00006780 IV + 5966656 5981070 cnd1T2 7 0 end1T2 0 21 1.45167e-07 OPERON0_B0350.2_unc-44_WBGene00006780  YES
WBGene00006780 IV + 5966656 5981070 cnd1T3 22 0 end1T3 4 8 1.47031e-05 OPERON0_B0350.2_unc-44_WBGene00006780  YES
WBGene00006780 IV + 5966656 5981070 end1T0 0 169 end1T4 14 16 5.91896e-10 OPERON0_B0350.2_unc-44_WBGene00006780  YES
WBGene00006780 IV + 5966656 5981070 end1T0 0 169 hlh1T0 4 0 5.48394e-09 OPERON0_B0350.2_unc-44_WBGene00006780  NONE
WBGene00006780 IV + 5966656 5981070 end1T0 0 169 tbx37T0 4 0 5.48394e-09 OPERON0_B0350.2_unc-44_WBGene00006780  NONE
WBGene00006780 IV + 5966656 5981070 end1T1 7 135 cnd1T1 13 0 3.86541e-15 OPERON0_B0350.2_unc-44_WBGene00006780  NONE
WBGene00006780 IV + 5966656 5981070 end1T1 7 135 end1T4 14 16 4.82696e-07 OPERON0_B0350.2_unc-44_WBGene00006780  YES
WBGene00006780 IV + 5966656 5981070 end1T1 7 135 hlh1T1 8 3 8.08581e-08 OPERON0_B0350.2_unc-44_WBGene00006780  NONE
WBGene00006780 IV + 5966656 5981070 end1T2 0 21 cnd1T2 7 0 1.45167e-07 OPERON0_B0350.2_unc-44_WBGene00006780  NONE
WBGene00006780 IV + 5966656 5981070 end1T2 0 21 hlh1T2 9 0 1.09939e-08 OPERON0_B0350.2_unc-44_WBGene00006780  NONE
WBGene00006780 IV + 5966656 5981070 end1T2 0 21 tbx37T2 4 0 1.68401e-05 OPERON0_B0350.2_unc-44_WBGene00006780  NONE
WBGene00006780 IV + 5966656 5981070 end1T3 4 8 cnd1T3 22 0 1.47031e-05 OPERON0_B0350.2_unc-44_WBGene00006780  NONE
WBGene00006780 IV + 5966656 5981070 end1T4 14 16 end1T0 0 169 5.91896e-10 OPERON0_B0350.2_unc-44_WBGene00006780  YES
WBGene00006780 IV + 5966656 5981070 end1T4 14 16 end1T1 7 135 4.82696e-07 OPERON0_B0350.2_unc-44_WBGene00006780  YES
WBGene00006780 IV + 5966656 5981070 hlh1T0 4 0 end1T0 0 169 5.48394e-09 OPERON0_B0350.2_unc-44_WBGene00006780  YES
WBGene00006780 IV + 5966656 5981070 hlh1T1 8 3 end1T1 7 135 8.08581e-08 OPERON0_B0350.2_unc-44_WBGene00006780  YES
WBGene00006780 IV + 5966656 5981070 hlh1T2 9 0 end1T2 0 21 1.09939e-08 OPERON0_B0350.2_unc-44_WBGene00006780  YES
WBGene00006780 IV + 5966656 5981070 hlh1T4 14 22 pha4T4 13 0 9.30166e-05 OPERON0_B0350.2_unc-44_WBGene00006780  NONE
WBGene00006780 IV + 5966656 5981070 pha4T0 0 4 pha4T4 13 0 9.37282e-05 OPERON0_B0350.2_unc-44_WBGene00006780  NONE
WBGene00006780 IV + 5966656 5981070 pha4T4 13 0 hlh1T4 14 22 9.30166e-05 OPERON0_B0350.2_unc-44_WBGene00006780  NONE
WBGene00006780 IV + 5966656 5981070 pha4T4 13 0 pha4T0 0 4 9.37282e-05 OPERON0_B0350.2_unc-44_WBGene00006780  NONE
WBGene00006780 IV + 5966656 5981070 tbx37T0 4 0 end1T0 0 169 5.48394e-09 OPERON0_B0350.2_unc-44_WBGene00006780  YES
WBGene00006780 IV + 5966656 5981070 tbx37T2 4 0 end1T2 0 21 1.68401e-05 OPERON0_B0350.2_unc-44_WBGene00006780  YES
WBGene00006780 IV + 5975557 5981070 ceh32T0 13 0 end1T0 61 169 5.25995e-08 OPERON0_B0350.2_unc-44_WBGene00006780  YES
WBGene00006780 IV + 5975557 5981070 ceh32T1 10 0 end1T1 89 135 9.65084e-05 OPERON0_B0350.2_unc-44_WBGene00006780  YES
WBGene00006780 IV + 5975557 5981070 cnd1T0 21 0 end1T0 61 169 1.20325e-11 OPERON0_B0350.2_unc-44_WBGene00006780  YES
WBGene00006780 IV + 5975557 5981070 cnd1T1 21 0 end1T1 89 135 5.28711e-08 OPERON0_B0350.2_unc-44_WBGene00006780  YES
WBGene00006780 IV + 5975557 5981070 cnd1T2 25 0 end1T2 24 21 8.31507e-05 OPERON0_B0350.2_unc-44_WBGene00006780  YES
WBGene00006780 IV + 5975557 5981070 end1T0 61 169 cnd1T0 21 0 1.20325e-11 OPERON0_B0350.2_unc-44_WBGene00006780  NONE
WBGene00006780 IV + 5975557 5981070 end1T0 61 169 end1T3 48 8 1.41849e-16 OPERON0_B0350.2_unc-44_WBGene00006780  YES
WBGene00006780 IV + 5975557 5981070 end1T0 61 169 end1T4 112 16 2.47941e-30 OPERON0_B0350.2_unc-44_WBGene00006780  YES
WBGene00006780 IV + 5975557 5981070 end1T0 61 169 hlh1T0 28 0 1.28277e-14 OPERON0_B0350.2_unc-44_WBGene00006780  NONE
WBGene00006780 IV + 5975557 5981070 end1T0 61 169 nhr25T0 11 0 4.15498e-07 OPERON0_B0350.2_unc-44_WBGene00006780  NONE
WBGene00006780 IV + 5975557 5981070 end1T0 61 169 pha4T0 36 4 1.27283e-14 OPERON0_B0350.2_unc-44_WBGene00006780  NONE
WBGene00006780 IV + 5975557 5981070 end1T0 61 169 tbx37T0 14 0 2.05881e-08 OPERON0_B0350.2_unc-44_WBGene00006780  NONE
WBGene00006780 IV + 5975557 5981070 end1T1 89 135 ceh32T1 10 0 9.65084e-05 OPERON0_B0350.2_unc-44_WBGene00006780  NONE
WBGene00006780 IV + 5975557 5981070 end1T1 89 135 cnd1T1 21 0 5.28711e-08 OPERON0_B0350.2_unc-44_WBGene00006780  NONE
WBGene00006780 IV + 5975557 5981070 end1T1 89 135 end1T3 48 8 2.56637e-10 OPERON0_B0350.2_unc-44_WBGene00006780  YES
WBGene00006780 IV + 5975557 5981070 end1T1 89 135 end1T4 112 16 6.96403e-19 OPERON0_B0350.2_unc-44_WBGene00006780  YES
WBGene00006780 IV + 5975557 5981070 end1T1 89 135 hlh1T1 54 3 2.79597e-14 OPERON0_B0350.2_unc-44_WBGene00006780  NONE
WBGene00006780 IV + 5975557 5981070 end1T1 89 135 pha4T1 74 5 2.11713e-17 OPERON0_B0350.2_unc-44_WBGene00006780  NONE
WBGene00006780 IV + 5975557 5981070 end1T1 89 135 tbx37T1 15 0 2.89996e-06 OPERON0_B0350.2_unc-44_WBGene00006780  NONE
WBGene00006780 IV + 5975557 5981070 end1T2 24 21 cnd1T2 25 0 8.31507e-05 OPERON0_B0350.2_unc-44_WBGene00006780  NONE
WBGene00006780 IV + 5975557 5981070 end1T2 24 21 end1T4 112 16 9.32348e-06 OPERON0_B0350.2_unc-44_WBGene00006780  YES
WBGene00006780 IV + 5975557 5981070 end1T2 24 21 hlh1T2 30 0 1.44252e-05 OPERON0_B0350.2_unc-44_WBGene00006780  NONE
WBGene00006780 IV + 5975557 5981070 end1T2 24 21 pha4T2 117 4 6.87701e-09 OPERON0_B0350.2_unc-44_WBGene00006780  NONE
WBGene00006780 IV + 5975557 5981070 end1T2 24 21 tbx37T2 29 0 1.61432e-05 OPERON0_B0350.2_unc-44_WBGene00006780  NONE
WBGene00006780 IV + 5975557 5981070 end1T3 48 8 end1T0 61 169 1.41849e-16 OPERON0_B0350.2_unc-44_WBGene00006780  YES
WBGene00006780 IV + 5975557 5981070 end1T3 48 8 end1T1 89 135 2.56637e-10 OPERON0_B0350.2_unc-44_WBGene00006780  YES
WBGene00006780 IV + 5975557 5981070 end1T4 112 16 end1T0 61 169 2.47941e-30 OPERON0_B0350.2_unc-44_WBGene00006780  YES
WBGene00006780 IV + 5975557 5981070 end1T4 112 16 end1T1 89 135 6.96403e-19 OPERON0_B0350.2_unc-44_WBGene00006780  YES
WBGene00006780 IV + 5975557 5981070 end1T4 112 16 end1T2 24 21 9.32348e-06 OPERON0_B0350.2_unc-44_WBGene00006780  YES
WBGene00006780 IV + 5975557 5981070 hlh1T0 28 0 end1T0 61 169 1.28277e-14 OPERON0_B0350.2_unc-44_WBGene00006780  YES
WBGene00006780 IV + 5975557 5981070 hlh1T1 54 3 end1T1 89 135 2.79597e-14 OPERON0_B0350.2_unc-44_WBGene00006780  YES
WBGene00006780 IV + 5975557 5981070 hlh1T2 30 0 end1T2 24 21 1.44252e-05 OPERON0_B0350.2_unc-44_WBGene00006780  YES
WBGene00006780 IV + 5975557 5981070 hlh1T4 86 22 pha4T4 144 0 5.62938e-05 OPERON0_B0350.2_unc-44_WBGene00006780  NONE
WBGene00006780 IV + 5975557 5981070 nhr25T0 11 0 end1T0 61 169 4.15498e-07 OPERON0_B0350.2_unc-44_WBGene00006780  YES
WBGene00006780 IV + 5975557 5981070 pha4T0 36 4 end1T0 61 169 1.27283e-14 OPERON0_B0350.2_unc-44_WBGene00006780  YES
WBGene00006780 IV + 5975557 5981070 pha4T1 74 5 end1T1 89 135 2.11713e-17 OPERON0_B0350.2_unc-44_WBGene00006780  YES
WBGene00006780 IV + 5975557 5981070 pha4T2 117 4 end1T2 24 21 6.87701e-09 OPERON0_B0350.2_unc-44_WBGene00006780  YES
WBGene00006780 IV + 5975557 5981070 pha4T4 144 0 hlh1T4 86 22 5.62938e-05 OPERON0_B0350.2_unc-44_WBGene00006780  NONE
WBGene00006780 IV + 5975557 5981070 tbx37T0 14 0 end1T0 61 169 2.05881e-08 OPERON0_B0350.2_unc-44_WBGene00006780  YES
WBGene00006780 IV + 5975557 5981070 tbx37T1 15 0 end1T1 89 135 2.89996e-06 OPERON0_B0350.2_unc-44_WBGene00006780  YES
WBGene00006780 IV + 5975557 5981070 tbx37T2 29 0 end1T2 24 21 1.61432e-05 OPERON0_B0350.2_unc-44_WBGene00006780  YES
WBGene00006795 V - 14733877 14733889 cnd1T2 0 3 pha4T2 23 0 9.15775e-05 OPERON0_Y50E8A.4_unc-61_WBGene00006795  NONE
WBGene00006795 V - 14733877 14733889 end1T0 16 0 hlh1T0 5 15 1.6776e-06 OPERON0_Y50E8A.4_unc-61_WBGene00006795  NONE
WBGene00006795 V - 14733877 14733889 hlh1T0 5 15 end1T0 16 0 1.6776e-06 OPERON0_Y50E8A.4_unc-61_WBGene00006795  NONE
WBGene00006795 V - 14733877 14733889 hlh1T0 5 15 pha4T0 60 0 5.79099e-12 OPERON0_Y50E8A.4_unc-61_WBGene00006795  NONE
WBGene00006795 V - 14733877 14733889 pha4T0 60 0 hlh1T0 5 15 5.79099e-12 OPERON0_Y50E8A.4_unc-61_WBGene00006795  NONE
WBGene00006795 V - 14733877 14733889 pha4T0 60 0 tbx37T0 10 10 2.80156e-06 OPERON0_Y50E8A.4_unc-61_WBGene00006795  NONE
WBGene00006795 V - 14733877 14733889 pha4T2 23 0 cnd1T2 0 3 9.15775e-05 OPERON0_Y50E8A.4_unc-61_WBGene00006795  NONE
WBGene00006795 V - 14733877 14733889 pha4T2 23 0 tbx37T2 3 9 1.57182e-06 OPERON0_Y50E8A.4_unc-61_WBGene00006795  NONE
WBGene00006795 V - 14733877 14733889 tbx37T0 10 10 pha4T0 60 0 2.80156e-06 OPERON0_Y50E8A.4_unc-61_WBGene00006795  NONE
WBGene00006795 V - 14733877 14733889 tbx37T2 3 9 pha4T2 23 0 1.57182e-06 OPERON0_Y50E8A.4_unc-61_WBGene00006795  NONE
WBGene00006815 V + 6465065 6471876 hlh1T2 49 0 tbx37T2 0 5 5.82334e-08 OPERON0_W01A11.3_unc-83_WBGene00006815  YES
WBGene00006815 V + 6465065 6471876 tbx37T2 0 5 hlh1T2 49 0 5.82334e-08 OPERON0_W01A11.3_unc-83_WBGene00006815  NONE
WBGene00006815 V + 6465065 6477144 cnd1T3 0 6 end1T3 14 0 4.94425e-06 OPERON0_W01A11.3_unc-83_WBGene00006815  NONE
WBGene00006815 V + 6465065 6477144 cnd1T3 0 6 hlh1T3 69 0 8.31572e-10 OPERON0_W01A11.3_unc-83_WBGene00006815  NONE
WBGene00006815 V + 6465065 6477144 cnd1T4 1 4 hlh1T4 99 1 1.15275e-06 OPERON0_W01A11.3_unc-83_WBGene00006815  NONE
WBGene00006815 V + 6465065 6477144 end1T1 16 0 nhr25T1 0 6 2.52073e-06 OPERON0_W01A11.3_unc-83_WBGene00006815  NONE
WBGene00006815 V + 6465065 6477144 end1T1 16 0 tbx37T1 0 6 2.52073e-06 OPERON0_W01A11.3_unc-83_WBGene00006815  YES
WBGene00006815 V + 6465065 6477144 end1T3 14 0 cnd1T3 0 6 4.94425e-06 OPERON0_W01A11.3_unc-83_WBGene00006815  YES
WBGene00006815 V + 6465065 6477144 end1T3 14 0 nhr25T3 3 9 2.36138e-05 OPERON0_W01A11.3_unc-83_WBGene00006815  NONE
WBGene00006815 V + 6465065 6477144 end1T3 14 0 pha4T3 4 37 1.13377e-10 OPERON0_W01A11.3_unc-83_WBGene00006815  YES
WBGene00006815 V + 6465065 6477144 end1T4 26 6 nhr25T4 5 23 3.922e-07 OPERON0_W01A11.3_unc-83_WBGene00006815  NONE
WBGene00006815 V + 6465065 6477144 end1T4 26 6 pha4T4 9 38 1.95358e-08 OPERON0_W01A11.3_unc-83_WBGene00006815  YES
WBGene00006815 V + 6465065 6477144 hlh1T1 48 0 nhr25T1 0 6 6.59512e-09 OPERON0_W01A11.3_unc-83_WBGene00006815  YES
WBGene00006815 V + 6465065 6477144 hlh1T1 48 0 tbx37T1 0 6 6.59512e-09 OPERON0_W01A11.3_unc-83_WBGene00006815  YES
WBGene00006815 V + 6465065 6477144 hlh1T2 49 0 nhr25T2 3 8 1.19387e-07 OPERON0_W01A11.3_unc-83_WBGene00006815  YES
WBGene00006815 V + 6465065 6477144 hlh1T2 49 0 pha4T2 3 17 5.837e-14 OPERON0_W01A11.3_unc-83_WBGene00006815  YES
WBGene00006815 V + 6465065 6477144 hlh1T3 69 0 cnd1T3 0 6 8.31572e-10 OPERON0_W01A11.3_unc-83_WBGene00006815  YES
WBGene00006815 V + 6465065 6477144 hlh1T3 69 0 nhr25T3 3 9 1.96685e-09 OPERON0_W01A11.3_unc-83_WBGene00006815  YES
WBGene00006815 V + 6465065 6477144 hlh1T3 69 0 pha4T3 4 37 9.06821e-26 OPERON0_W01A11.3_unc-83_WBGene00006815  YES
WBGene00006815 V + 6465065 6477144 hlh1T3 69 0 tbx37T3 0 3 3.83679e-06 OPERON0_W01A11.3_unc-83_WBGene00006815  YES
WBGene00006815 V + 6465065 6477144 hlh1T4 99 1 cnd1T4 1 4 1.15275e-06 OPERON0_W01A11.3_unc-83_WBGene00006815  YES
WBGene00006815 V + 6465065 6477144 hlh1T4 99 1 nhr25T4 5 23 4.39508e-19 OPERON0_W01A11.3_unc-83_WBGene00006815  YES
WBGene00006815 V + 6465065 6477144 hlh1T4 99 1 pha4T4 9 38 9.57649e-25 OPERON0_W01A11.3_unc-83_WBGene00006815  YES
WBGene00006815 V + 6465065 6477144 hlh1T4 99 1 tbx37T4 4 11 1.62954e-10 OPERON0_W01A11.3_unc-83_WBGene00006815  YES
WBGene00006815 V + 6465065 6477144 nhr25T1 0 6 end1T1 16 0 2.52073e-06 OPERON0_W01A11.3_unc-83_WBGene00006815  NONE
WBGene00006815 V + 6465065 6477144 nhr25T1 0 6 hlh1T1 48 0 6.59512e-09 OPERON0_W01A11.3_unc-83_WBGene00006815  NONE
WBGene00006815 V + 6465065 6477144 nhr25T2 3 8 hlh1T2 49 0 1.19387e-07 OPERON0_W01A11.3_unc-83_WBGene00006815  NONE
WBGene00006815 V + 6465065 6477144 nhr25T3 3 9 end1T3 14 0 2.36138e-05 OPERON0_W01A11.3_unc-83_WBGene00006815  NONE
WBGene00006815 V + 6465065 6477144 nhr25T3 3 9 hlh1T3 69 0 1.96685e-09 OPERON0_W01A11.3_unc-83_WBGene00006815  NONE
WBGene00006815 V + 6465065 6477144 nhr25T4 5 23 end1T4 26 6 3.922e-07 OPERON0_W01A11.3_unc-83_WBGene00006815  NONE
WBGene00006815 V + 6465065 6477144 nhr25T4 5 23 hlh1T4 99 1 4.39508e-19 OPERON0_W01A11.3_unc-83_WBGene00006815  NONE
WBGene00006815 V + 6465065 6477144 pha4T2 3 17 hlh1T2 49 0 5.837e-14 OPERON0_W01A11.3_unc-83_WBGene00006815  NONE
WBGene00006815 V + 6465065 6477144 pha4T3 4 37 end1T3 14 0 1.13377e-10 OPERON0_W01A11.3_unc-83_WBGene00006815  NONE
WBGene00006815 V + 6465065 6477144 pha4T3 4 37 hlh1T3 69 0 9.06821e-26 OPERON0_W01A11.3_unc-83_WBGene00006815  NONE
WBGene00006815 V + 6465065 6477144 pha4T4 9 38 end1T4 26 6 1.95358e-08 OPERON0_W01A11.3_unc-83_WBGene00006815  NONE
WBGene00006815 V + 6465065 6477144 pha4T4 9 38 hlh1T4 99 1 9.57649e-25 OPERON0_W01A11.3_unc-83_WBGene00006815  NONE
WBGene00006815 V + 6465065 6477144 tbx37T1 0 6 end1T1 16 0 2.52073e-06 OPERON0_W01A11.3_unc-83_WBGene00006815  NONE
WBGene00006815 V + 6465065 6477144 tbx37T1 0 6 hlh1T1 48 0 6.59512e-09 OPERON0_W01A11.3_unc-83_WBGene00006815  NONE
WBGene00006815 V + 6465065 6477144 tbx37T3 0 3 hlh1T3 69 0 3.83679e-06 OPERON0_W01A11.3_unc-83_WBGene00006815  NONE
WBGene00006815 V + 6465065 6480765 cnd1T3 0 3 hlh1T3 69 3 7.69958e-05 OPERON0_W01A11.3_unc-83_WBGene00006815  NONE
WBGene00006815 V + 6465065 6480765 cnd1T4 1 5 end1T4 26 0 6.17022e-06 OPERON0_W01A11.3_unc-83_WBGene00006815  NONE
WBGene00006815 V + 6465065 6480765 cnd1T4 1 5 hlh1T4 99 3 6.28414e-07 OPERON0_W01A11.3_unc-83_WBGene00006815  NONE
WBGene00006815 V + 6465065 6480765 end1T4 26 0 cnd1T4 1 5 6.17022e-06 OPERON0_W01A11.3_unc-83_WBGene00006815  YES
WBGene00006815 V + 6465065 6480765 hlh1T3 69 3 cnd1T3 0 3 7.69958e-05 OPERON0_W01A11.3_unc-83_WBGene00006815  YES
WBGene00006815 V + 6465065 6480765 hlh1T4 99 3 cnd1T4 1 5 6.28414e-07 OPERON0_W01A11.3_unc-83_WBGene00006815  YES
WBGene00006815 V + 6471876 6477144 pha4T2 0 17 tbx37T2 5 0 7.57148e-06 OPERON0_W01A11.3_unc-83_WBGene00006815  NONE
WBGene00006815 V + 6471876 6477144 tbx37T2 5 0 pha4T2 0 17 7.57148e-06 OPERON0_W01A11.3_unc-83_WBGene00006815  NONE
WBGene00006815 V + 6471876 6477144 tbx37T2 5 0 tbx37T4 0 11 4.83332e-05 OPERON0_W01A11.3_unc-83_WBGene00006815  YES
WBGene00006815 V + 6477144 6471876 pha4T2 17 0 tbx37T2 0 5 7.57148e-06 OPERON0_W01A11.3_unc-83_WBGene00006815  NONE
WBGene00006815 V + 6477144 6471876 tbx37T2 0 5 pha4T2 17 0 7.57148e-06 OPERON0_W01A11.3_unc-83_WBGene00006815  NONE
WBGene00006815 V + 6477144 6471876 tbx37T2 0 5 tbx37T4 11 0 4.83332e-05 OPERON0_W01A11.3_unc-83_WBGene00006815  YES
WBGene00006815 V + 6477144 6480765 hlh1T3 0 3 pha4T3 37 0 2.35737e-05 OPERON0_W01A11.3_unc-83_WBGene00006815  YES
WBGene00006815 V + 6477144 6480765 hlh1T4 1 3 pha4T4 38 0 8.94793e-05 OPERON0_W01A11.3_unc-83_WBGene00006815  YES
WBGene00006815 V + 6477144 6480765 pha4T3 37 0 hlh1T3 0 3 2.35737e-05 OPERON0_W01A11.3_unc-83_WBGene00006815  NONE
WBGene00006815 V + 6477144 6480765 pha4T4 38 0 hlh1T4 1 3 8.94793e-05 OPERON0_W01A11.3_unc-83_WBGene00006815  NONE
WBGene00006815 V + 6480765 6477144 hlh1T3 3 0 pha4T3 0 37 2.35737e-05 OPERON0_W01A11.3_unc-83_WBGene00006815  YES
WBGene00006815 V + 6480765 6477144 hlh1T4 3 1 pha4T4 0 38 8.94793e-05 OPERON0_W01A11.3_unc-83_WBGene00006815  YES
WBGene00006815 V + 6480765 6477144 pha4T3 0 37 hlh1T3 3 0 2.35737e-05 OPERON0_W01A11.3_unc-83_WBGene00006815  NONE
WBGene00006815 V + 6480765 6477144 pha4T4 0 38 hlh1T4 3 1 8.94793e-05 OPERON0_W01A11.3_unc-83_WBGene00006815  NONE
WBGene00006868 II + 4571989 4572000 hlh1T3 11 1 pha4T3 0 10 5.48363e-06 OPERON0_M03A1.1_vab-1_WBGene00006868  NONE
WBGene00006868 II + 4571989 4572000 nhr25T2 8 0 pha4T2 0 6 7.04422e-05 OPERON0_M03A1.1_vab-1_WBGene00006868  NONE
WBGene00006868 II + 4571989 4572000 nhr25T3 11 2 pha4T3 0 10 1.18402e-05 OPERON0_M03A1.1_vab-1_WBGene00006868  NONE
WBGene00006868 II + 4571989 4572000 pha4T2 0 6 nhr25T2 8 0 7.04422e-05 OPERON0_M03A1.1_vab-1_WBGene00006868  NONE
WBGene00006868 II + 4571989 4572000 pha4T3 0 10 hlh1T3 11 1 5.48363e-06 OPERON0_M03A1.1_vab-1_WBGene00006868  NONE
WBGene00006868 II + 4571989 4572000 pha4T3 0 10 nhr25T3 11 2 1.18402e-05 OPERON0_M03A1.1_vab-1_WBGene00006868  NONE
WBGene00006868 II + 4571989 4572000 pha4T3 0 10 tbx37T3 20 3 5.86292e-07 OPERON0_M03A1.1_vab-1_WBGene00006868  NONE
WBGene00006868 II + 4571989 4572000 tbx37T3 20 3 pha4T3 0 10 5.86292e-07 OPERON0_M03A1.1_vab-1_WBGene00006868  NONE
WBGene00006964 II + 14155280 14155768 ceh32T0 2 5 ceh32T3 49 0 3.3855e-06 OPERON2_Y48B6A.3_xrn-2_WBGene00006964 NONE
WBGene00006964 II + 14155280 14155768 ceh32T1 0 6 ceh32T3 49 0 5.86903e-09 OPERON2_Y48B6A.3_xrn-2_WBGene00006964 NONE
WBGene00006964 II + 14155280 14155768 ceh32T1 0 6 nhr25T1 28 1 9.2305e-07 OPERON2_Y48B6A.3_xrn-2_WBGene00006964 NONE
WBGene00006964 II + 14155280 14155768 ceh32T3 49 0 ceh32T1 0 6 5.86903e-09 OPERON2_Y48B6A.3_xrn-2_WBGene00006964 NONE
WBGene00006964 II + 14155280 14155768 ceh32T3 49 0 pha4T3 0 21 2.68751e-19 OPERON2_Y48B6A.3_xrn-2_WBGene00006964 NONE
WBGene00006964 II + 14155280 14155768 cnd1T1 13 7 end1T1 3 36 3.31548e-06 OPERON2_Y48B6A.3_xrn-2_WBGene00006964 NONE
WBGene00006964 II + 14155280 14155768 cnd1T1 13 7 pha4T1 0 35 3.70365e-07 OPERON2_Y48B6A.3_xrn-2_WBGene00006964 NONE
WBGene00006964 II + 14155280 14155768 cnd1T2 36 10 end1T2 3 30 1.24808e-10 OPERON2_Y48B6A.3_xrn-2_WBGene00006964 NONE
WBGene00006964 II + 14155280 14155768 cnd1T2 36 10 pha4T2 0 19 1.52754e-09 OPERON2_Y48B6A.3_xrn-2_WBGene00006964 NONE
WBGene00006964 II + 14155280 14155768 cnd1T3 68 17 pha4T3 0 21 4.29129e-12 OPERON2_Y48B6A.3_xrn-2_WBGene00006964 NONE
WBGene00006964 II + 14155280 14155768 end1T0 5 27 end1T3 130 28 2.71025e-13 OPERON2_Y48B6A.3_xrn-2_WBGene00006964 NONE
WBGene00006964 II + 14155280 14155768 end1T0 5 27 nhr25T0 19 4 3.43102e-07 OPERON2_Y48B6A.3_xrn-2_WBGene00006964 NONE
WBGene00006964 II + 14155280 14155768 end1T0 5 27 tbx37T0 24 10 2.52772e-06 OPERON2_Y48B6A.3_xrn-2_WBGene00006964 NONE
WBGene00006964 II + 14155280 14155768 end1T1 3 36 cnd1T1 13 7 3.31548e-06 OPERON2_Y48B6A.3_xrn-2_WBGene00006964 NONE
WBGene00006964 II + 14155280 14155768 end1T1 3 36 end1T3 130 28 4.47489e-19 OPERON2_Y48B6A.3_xrn-2_WBGene00006964 NONE
WBGene00006964 II + 14155280 14155768 end1T1 3 36 hlh1T1 45 28 1.78764e-08 OPERON2_Y48B6A.3_xrn-2_WBGene00006964 NONE
WBGene00006964 II + 14155280 14155768 end1T1 3 36 nhr25T1 28 1 2.47708e-15 OPERON2_Y48B6A.3_xrn-2_WBGene00006964 NONE
WBGene00006964 II + 14155280 14155768 end1T1 3 36 tbx37T1 11 5 7.74821e-06 OPERON2_Y48B6A.3_xrn-2_WBGene00006964 NONE
WBGene00006964 II + 14155280 14155768 end1T2 3 30 cnd1T2 36 10 1.24808e-10 OPERON2_Y48B6A.3_xrn-2_WBGene00006964 NONE
WBGene00006964 II + 14155280 14155768 end1T2 3 30 end1T3 130 28 2.28991e-16 OPERON2_Y48B6A.3_xrn-2_WBGene00006964 NONE
WBGene00006964 II + 14155280 14155768 end1T2 3 30 hlh1T2 61 20 2.76773e-11 OPERON2_Y48B6A.3_xrn-2_WBGene00006964 NONE
WBGene00006964 II + 14155280 14155768 end1T2 3 30 nhr25T2 19 2 4.98154e-10 OPERON2_Y48B6A.3_xrn-2_WBGene00006964 NONE
WBGene00006964 II + 14155280 14155768 end1T2 3 30 tbx37T2 22 9 2.44717e-07 OPERON2_Y48B6A.3_xrn-2_WBGene00006964 NONE
WBGene00006964 II + 14155280 14155768 end1T3 130 28 end1T0 5 27 2.71025e-13 OPERON2_Y48B6A.3_xrn-2_WBGene00006964 NONE
WBGene00006964 II + 14155280 14155768 end1T3 130 28 end1T1 3 36 4.47489e-19 OPERON2_Y48B6A.3_xrn-2_WBGene00006964 NONE
WBGene00006964 II + 14155280 14155768 end1T3 130 28 end1T2 3 30 2.28991e-16 OPERON2_Y48B6A.3_xrn-2_WBGene00006964 NONE
WBGene00006964 II + 14155280 14155768 end1T3 130 28 end1T4 6 18 1.41654e-08 OPERON2_Y48B6A.3_xrn-2_WBGene00006964 NONE
WBGene00006964 II + 14155280 14155768 end1T3 130 28 pha4T3 0 21 2.64149e-14 OPERON2_Y48B6A.3_xrn-2_WBGene00006964 NONE
WBGene00006964 II + 14155280 14155768 end1T4 6 18 end1T3 130 28 1.41654e-08 OPERON2_Y48B6A.3_xrn-2_WBGene00006964 NONE
WBGene00006964 II + 14155280 14155768 end1T4 6 18 hlh1T4 60 17 2.15644e-06 OPERON2_Y48B6A.3_xrn-2_WBGene00006964 NONE
WBGene00006964 II + 14155280 14155768 end1T4 6 18 nhr25T4 12 1 3.05914e-05 OPERON2_Y48B6A.3_xrn-2_WBGene00006964 NONE
WBGene00006964 II + 14155280 14155768 end1T4 6 18 tbx37T4 38 14 5.13091e-05 OPERON2_Y48B6A.3_xrn-2_WBGene00006964 NONE
WBGene00006964 II + 14155280 14155768 hlh1T0 25 22 pha4T0 1 25 1.84603e-05 OPERON2_Y48B6A.3_xrn-2_WBGene00006964 NONE
WBGene00006964 II + 14155280 14155768 hlh1T1 45 28 end1T1 3 36 1.78764e-08 OPERON2_Y48B6A.3_xrn-2_WBGene00006964 NONE
WBGene00006964 II + 14155280 14155768 hlh1T1 45 28 pha4T1 0 35 2.4616e-10 OPERON2_Y48B6A.3_xrn-2_WBGene00006964 NONE
WBGene00006964 II + 14155280 14155768 hlh1T2 61 20 end1T2 3 30 2.76773e-11 OPERON2_Y48B6A.3_xrn-2_WBGene00006964 NONE
WBGene00006964 II + 14155280 14155768 hlh1T2 61 20 pha4T2 0 19 4.03499e-10 OPERON2_Y48B6A.3_xrn-2_WBGene00006964 NONE
WBGene00006964 II + 14155280 14155768 hlh1T3 58 20 pha4T3 0 21 2.26392e-10 OPERON2_Y48B6A.3_xrn-2_WBGene00006964 NONE
WBGene00006964 II + 14155280 14155768 hlh1T4 60 17 end1T4 6 18 2.15644e-06 OPERON2_Y48B6A.3_xrn-2_WBGene00006964 NONE
WBGene00006964 II + 14155280 14155768 hlh1T4 60 17 pha4T4 4 13 2.19264e-05 OPERON2_Y48B6A.3_xrn-2_WBGene00006964 NONE
WBGene00006964 II + 14155280 14155768 nhr25T0 19 4 end1T0 5 27 3.43102e-07 OPERON2_Y48B6A.3_xrn-2_WBGene00006964 NONE
WBGene00006964 II + 14155280 14155768 nhr25T0 19 4 pha4T0 1 25 2.06926e-09 OPERON2_Y48B6A.3_xrn-2_WBGene00006964 NONE
WBGene00006964 II + 14155280 14155768 nhr25T1 28 1 ceh32T1 0 6 9.2305e-07 OPERON2_Y48B6A.3_xrn-2_WBGene00006964 NONE
WBGene00006964 II + 14155280 14155768 nhr25T1 28 1 end1T1 3 36 2.47708e-15 OPERON2_Y48B6A.3_xrn-2_WBGene00006964 NONE
WBGene00006964 II + 14155280 14155768 nhr25T1 28 1 pha4T1 0 35 2.67322e-18 OPERON2_Y48B6A.3_xrn-2_WBGene00006964 NONE
WBGene00006964 II + 14155280 14155768 nhr25T2 19 2 end1T2 3 30 4.98154e-10 OPERON2_Y48B6A.3_xrn-2_WBGene00006964 NONE
WBGene00006964 II + 14155280 14155768 nhr25T2 19 2 pha4T2 0 19 2.34018e-10 OPERON2_Y48B6A.3_xrn-2_WBGene00006964 NONE
WBGene00006964 II + 14155280 14155768 nhr25T3 31 1 pha4T3 0 21 1.29356e-14 OPERON2_Y48B6A.3_xrn-2_WBGene00006964 NONE
WBGene00006964 II + 14155280 14155768 nhr25T4 12 1 end1T4 6 18 3.05914e-05 OPERON2_Y48B6A.3_xrn-2_WBGene00006964 NONE
WBGene00006964 II + 14155280 14155768 nhr25T4 12 1 pha4T4 4 13 6.24404e-05 OPERON2_Y48B6A.3_xrn-2_WBGene00006964 NONE
WBGene00006964 II + 14155280 14155768 pha4T0 1 25 hlh1T0 25 22 1.84603e-05 OPERON2_Y48B6A.3_xrn-2_WBGene00006964 NONE
WBGene00006964 II + 14155280 14155768 pha4T0 1 25 nhr25T0 19 4 2.06926e-09 OPERON2_Y48B6A.3_xrn-2_WBGene00006964 NONE
WBGene00006964 II + 14155280 14155768 pha4T0 1 25 tbx37T0 24 10 4.49351e-08 OPERON2_Y48B6A.3_xrn-2_WBGene00006964 NONE
WBGene00006964 II + 14155280 14155768 pha4T1 0 35 cnd1T1 13 7 3.70365e-07 OPERON2_Y48B6A.3_xrn-2_WBGene00006964 NONE
WBGene00006964 II + 14155280 14155768 pha4T1 0 35 hlh1T1 45 28 2.4616e-10 OPERON2_Y48B6A.3_xrn-2_WBGene00006964 NONE
WBGene00006964 II + 14155280 14155768 pha4T1 0 35 nhr25T1 28 1 2.67322e-18 OPERON2_Y48B6A.3_xrn-2_WBGene00006964 NONE
WBGene00006964 II + 14155280 14155768 pha4T1 0 35 tbx37T1 11 5 8.41946e-08 OPERON2_Y48B6A.3_xrn-2_WBGene00006964 NONE
WBGene00006964 II + 14155280 14155768 pha4T2 0 19 cnd1T2 36 10 1.52754e-09 OPERON2_Y48B6A.3_xrn-2_WBGene00006964 NONE
WBGene00006964 II + 14155280 14155768 pha4T2 0 19 hlh1T2 61 20 4.03499e-10 OPERON2_Y48B6A.3_xrn-2_WBGene00006964 NONE
WBGene00006964 II + 14155280 14155768 pha4T2 0 19 nhr25T2 19 2 2.34018e-10 OPERON2_Y48B6A.3_xrn-2_WBGene00006964 NONE
WBGene00006964 II + 14155280 14155768 pha4T2 0 19 tbx37T2 22 9 1.62063e-07 OPERON2_Y48B6A.3_xrn-2_WBGene00006964 NONE
WBGene00006964 II + 14155280 14155768 pha4T3 0 21 ceh32T3 49 0 2.68751e-19 OPERON2_Y48B6A.3_xrn-2_WBGene00006964 NONE
WBGene00006964 II + 14155280 14155768 pha4T3 0 21 cnd1T3 68 17 4.29129e-12 OPERON2_Y48B6A.3_xrn-2_WBGene00006964 NONE
WBGene00006964 II + 14155280 14155768 pha4T3 0 21 end1T3 130 28 2.64149e-14 OPERON2_Y48B6A.3_xrn-2_WBGene00006964 NONE
WBGene00006964 II + 14155280 14155768 pha4T3 0 21 hlh1T3 58 20 2.26392e-10 OPERON2_Y48B6A.3_xrn-2_WBGene00006964 NONE
WBGene00006964 II + 14155280 14155768 pha4T3 0 21 nhr25T3 31 1 1.29356e-14 OPERON2_Y48B6A.3_xrn-2_WBGene00006964 NONE
WBGene00006964 II + 14155280 14155768 pha4T3 0 21 tbx37T3 20 10 4.72876e-07 OPERON2_Y48B6A.3_xrn-2_WBGene00006964 NONE
WBGene00006964 II + 14155280 14155768 pha4T4 4 13 hlh1T4 60 17 2.19264e-05 OPERON2_Y48B6A.3_xrn-2_WBGene00006964 NONE
WBGene00006964 II + 14155280 14155768 pha4T4 4 13 nhr25T4 12 1 6.24404e-05 OPERON2_Y48B6A.3_xrn-2_WBGene00006964 NONE
WBGene00006964 II + 14155280 14155768 tbx37T0 24 10 end1T0 5 27 2.52772e-06 OPERON2_Y48B6A.3_xrn-2_WBGene00006964 NONE
WBGene00006964 II + 14155280 14155768 tbx37T0 24 10 pha4T0 1 25 4.49351e-08 OPERON2_Y48B6A.3_xrn-2_WBGene00006964 NONE
WBGene00006964 II + 14155280 14155768 tbx37T1 11 5 end1T1 3 36 7.74821e-06 OPERON2_Y48B6A.3_xrn-2_WBGene00006964 NONE
WBGene00006964 II + 14155280 14155768 tbx37T1 11 5 pha4T1 0 35 8.41946e-08 OPERON2_Y48B6A.3_xrn-2_WBGene00006964 NONE
WBGene00006964 II + 14155280 14155768 tbx37T2 22 9 end1T2 3 30 2.44717e-07 OPERON2_Y48B6A.3_xrn-2_WBGene00006964 NONE
WBGene00006964 II + 14155280 14155768 tbx37T2 22 9 pha4T2 0 19 1.62063e-07 OPERON2_Y48B6A.3_xrn-2_WBGene00006964 NONE
WBGene00006964 II + 14155280 14155768 tbx37T3 20 10 pha4T3 0 21 4.72876e-07 OPERON2_Y48B6A.3_xrn-2_WBGene00006964 NONE
WBGene00006964 II + 14155280 14164243 ceh32T3 49 0 pha4T3 0 3 1.04419e-05 OPERON2_Y48B6A.3_xrn-2_WBGene00006964 NONE
WBGene00006964 II + 14155280 14164243 cnd1T1 13 0 pha4T1 0 4 9.37282e-05 OPERON2_Y48B6A.3_xrn-2_WBGene00006964 NONE
WBGene00006964 II + 14155280 14164243 cnd1T3 68 0 pha4T3 0 3 4.005e-06 OPERON2_Y48B6A.3_xrn-2_WBGene00006964 NONE
WBGene00006964 II + 14155280 14164243 end1T3 130 0 pha4T3 0 3 5.90849e-07 OPERON2_Y48B6A.3_xrn-2_WBGene00006964 NONE
WBGene00006964 II + 14155280 14164243 hlh1T0 25 1 pha4T0 1 8 6.70435e-07 OPERON2_Y48B6A.3_xrn-2_WBGene00006964 NONE
WBGene00006964 II + 14155280 14164243 hlh1T1 45 0 pha4T1 0 4 9.62002e-07 OPERON2_Y48B6A.3_xrn-2_WBGene00006964 NONE
WBGene00006964 II + 14155280 14164243 hlh1T3 58 0 pha4T3 0 3 6.38349e-06 OPERON2_Y48B6A.3_xrn-2_WBGene00006964 NONE
WBGene00006964 II + 14155280 14164243 nhr25T0 19 0 pha4T0 1 8 5.11701e-07 OPERON2_Y48B6A.3_xrn-2_WBGene00006964 NONE
WBGene00006964 II + 14155280 14164243 nhr25T1 28 0 pha4T1 0 4 5.80585e-06 OPERON2_Y48B6A.3_xrn-2_WBGene00006964 NONE
WBGene00006964 II + 14155280 14164243 nhr25T3 31 0 pha4T3 0 3 3.92002e-05 OPERON2_Y48B6A.3_xrn-2_WBGene00006964 NONE
WBGene00006964 II + 14155280 14164243 pha4T0 1 8 hlh1T0 25 1 6.70435e-07 OPERON2_Y48B6A.3_xrn-2_WBGene00006964 NONE
WBGene00006964 II + 14155280 14164243 pha4T0 1 8 nhr25T0 19 0 5.11701e-07 OPERON2_Y48B6A.3_xrn-2_WBGene00006964 NONE
WBGene00006964 II + 14155280 14164243 pha4T0 1 8 tbx37T0 24 0 1.10805e-07 OPERON2_Y48B6A.3_xrn-2_WBGene00006964 NONE
WBGene00006964 II + 14155280 14164243 pha4T1 0 4 cnd1T1 13 0 9.37282e-05 OPERON2_Y48B6A.3_xrn-2_WBGene00006964 NONE
WBGene00006964 II + 14155280 14164243 pha4T1 0 4 hlh1T1 45 0 9.62002e-07 OPERON2_Y48B6A.3_xrn-2_WBGene00006964 NONE
WBGene00006964 II + 14155280 14164243 pha4T1 0 4 nhr25T1 28 0 5.80585e-06 OPERON2_Y48B6A.3_xrn-2_WBGene00006964 NONE
WBGene00006964 II + 14155280 14164243 pha4T3 0 3 ceh32T3 49 0 1.04419e-05 OPERON2_Y48B6A.3_xrn-2_WBGene00006964 NONE
WBGene00006964 II + 14155280 14164243 pha4T3 0 3 cnd1T3 68 0 4.005e-06 OPERON2_Y48B6A.3_xrn-2_WBGene00006964 NONE
WBGene00006964 II + 14155280 14164243 pha4T3 0 3 end1T3 130 0 5.90849e-07 OPERON2_Y48B6A.3_xrn-2_WBGene00006964 NONE
WBGene00006964 II + 14155280 14164243 pha4T3 0 3 hlh1T3 58 0 6.38349e-06 OPERON2_Y48B6A.3_xrn-2_WBGene00006964 NONE
WBGene00006964 II + 14155280 14164243 pha4T3 0 3 nhr25T3 31 0 3.92002e-05 OPERON2_Y48B6A.3_xrn-2_WBGene00006964 NONE
WBGene00006964 II + 14155280 14164243 tbx37T0 24 0 pha4T0 1 8 1.10805e-07 OPERON2_Y48B6A.3_xrn-2_WBGene00006964 NONE
WBGene00007027 III + 12714556 12714566 end1T1 0 91 nhr25T1 2 0 6.39265e-05 OPERON1_Y111B2A.22_ssl-1_WBGene00007027  NONE
WBGene00007027 III + 12714556 12714566 nhr25T1 2 0 end1T1 0 91 6.39265e-05 OPERON1_Y111B2A.22_ssl-1_WBGene00007027  NONE
WBGene00007027 III + 12714556 12714566 nhr25T1 2 0 pha4T1 0 83 7.66933e-05 OPERON1_Y111B2A.22_ssl-1_WBGene00007027  NONE
WBGene00007027 III + 12714556 12714566 nhr25T2 2 0 pha4T2 0 74 9.62298e-05 OPERON1_Y111B2A.22_ssl-1_WBGene00007027  NONE
WBGene00007027 III + 12714556 12714566 pha4T1 0 83 nhr25T1 2 0 7.66933e-05 OPERON1_Y111B2A.22_ssl-1_WBGene00007027  NONE
WBGene00007027 III + 12714556 12714566 pha4T2 0 74 nhr25T2 2 0 9.62298e-05 OPERON1_Y111B2A.22_ssl-1_WBGene00007027  NONE
WBGene00007068 X + 17714959 17714968 ceh32T0 1 8 nhr25T0 26 5 4.19776e-05 OPERON0_cTel55X.1_cTel55X.1_WBGene00007068 NONE
WBGene00007068 X + 17714959 17714968 cnd1T0 5 17 nhr25T0 26 5 3.69806e-06 OPERON0_cTel55X.1_cTel55X.1_WBGene00007068 NONE
WBGene00007068 X + 17714959 17714968 end1T0 0 81 hlh1T0 24 26 1.2764e-09 OPERON0_cTel55X.1_cTel55X.1_WBGene00007068 NONE
WBGene00007068 X + 17714959 17714968 end1T0 0 81 nhr25T0 26 5 2.95101e-20 OPERON0_cTel55X.1_cTel55X.1_WBGene00007068 NONE
WBGene00007068 X + 17714959 17714968 end1T1 0 109 hlh1T1 10 17 5.24341e-06 OPERON0_cTel55X.1_cTel55X.1_WBGene00007068 NONE
WBGene00007068 X + 17714959 17714968 end1T1 0 109 tbx37T1 14 34 1.70194e-05 OPERON0_cTel55X.1_cTel55X.1_WBGene00007068 NONE
WBGene00007068 X + 17714959 17714968 end1T2 0 41 nhr25T2 8 7 5.27836e-05 OPERON0_cTel55X.1_cTel55X.1_WBGene00007068 NONE
WBGene00007068 X + 17714959 17714968 end1T4 0 70 tbx37T4 4 3 1.44705e-05 OPERON0_cTel55X.1_cTel55X.1_WBGene00007068 NONE
WBGene00007068 X + 17714959 17714968 hlh1T0 24 26 end1T0 0 81 1.2764e-09 OPERON0_cTel55X.1_cTel55X.1_WBGene00007068 NONE
WBGene00007068 X + 17714959 17714968 hlh1T0 24 26 pha4T0 0 105 5.01052e-11 OPERON0_cTel55X.1_cTel55X.1_WBGene00007068 NONE
WBGene00007068 X + 17714959 17714968 hlh1T1 10 17 end1T1 0 109 5.24341e-06 OPERON0_cTel55X.1_cTel55X.1_WBGene00007068 NONE
WBGene00007068 X + 17714959 17714968 hlh1T1 10 17 pha4T1 0 59 4.89191e-05 OPERON0_cTel55X.1_cTel55X.1_WBGene00007068 NONE
WBGene00007068 X + 17714959 17714968 nhr25T0 26 5 cnd1T0 5 17 3.69806e-06 OPERON0_cTel55X.1_cTel55X.1_WBGene00007068 NONE
WBGene00007068 X + 17714959 17714968 nhr25T0 26 5 end1T0 0 81 2.95101e-20 OPERON0_cTel55X.1_cTel55X.1_WBGene00007068 NONE
WBGene00007068 X + 17714959 17714968 nhr25T0 26 5 nhr25T1 5 14 2.44886e-05 OPERON0_cTel55X.1_cTel55X.1_WBGene00007068 NONE
WBGene00007068 X + 17714959 17714968 nhr25T0 26 5 pha4T0 0 105 2.22811e-22 OPERON0_cTel55X.1_cTel55X.1_WBGene00007068 NONE
WBGene00007068 X + 17714959 17714968 nhr25T0 26 5 tbx37T0 6 18 4.55179e-06 OPERON0_cTel55X.1_cTel55X.1_WBGene00007068 NONE
WBGene00007068 X + 17714959 17714968 nhr25T1 5 14 nhr25T0 26 5 2.44886e-05 OPERON0_cTel55X.1_cTel55X.1_WBGene00007068 NONE
WBGene00007068 X + 17714959 17714968 nhr25T2 8 7 end1T2 0 41 5.27836e-05 OPERON0_cTel55X.1_cTel55X.1_WBGene00007068 NONE
WBGene00007068 X + 17714959 17714968 nhr25T2 8 7 pha4T2 0 48 3.12127e-05 OPERON0_cTel55X.1_cTel55X.1_WBGene00007068 NONE
WBGene00007068 X + 17714959 17714968 pha4T0 0 105 hlh1T0 24 26 5.01052e-11 OPERON0_cTel55X.1_cTel55X.1_WBGene00007068 NONE
WBGene00007068 X + 17714959 17714968 pha4T0 0 105 nhr25T0 26 5 2.22811e-22 OPERON0_cTel55X.1_cTel55X.1_WBGene00007068 NONE
WBGene00007068 X + 17714959 17714968 pha4T1 0 59 hlh1T1 10 17 4.89191e-05 OPERON0_cTel55X.1_cTel55X.1_WBGene00007068 NONE
WBGene00007068 X + 17714959 17714968 pha4T2 0 48 nhr25T2 8 7 3.12127e-05 OPERON0_cTel55X.1_cTel55X.1_WBGene00007068 NONE
WBGene00007068 X + 17714959 17714968 tbx37T0 6 18 nhr25T0 26 5 4.55179e-06 OPERON0_cTel55X.1_cTel55X.1_WBGene00007068 NONE
WBGene00007068 X + 17714959 17714968 tbx37T1 14 34 end1T1 0 109 1.70194e-05 OPERON0_cTel55X.1_cTel55X.1_WBGene00007068 NONE
WBGene00007175 X - 16039231 16039514 end1T0 31 0 hlh1T0 1 4 1.9214e-05 OPERON0_B0395.3_B0395.3_WBGene00007175  NONE
WBGene00007175 X - 16039231 16039514 end1T4 25 0 hlh1T4 1 4 4.19265e-05 OPERON0_B0395.3_B0395.3_WBGene00007175  NONE
WBGene00007175 X - 16039231 16039514 end1T4 25 0 tbx37T4 0 4 8.85519e-06 OPERON0_B0395.3_B0395.3_WBGene00007175  NONE
WBGene00007175 X - 16039231 16039514 hlh1T0 1 4 end1T0 31 0 1.9214e-05 OPERON0_B0395.3_B0395.3_WBGene00007175  NONE
WBGene00007175 X - 16039231 16039514 hlh1T4 1 4 end1T4 25 0 4.19265e-05 OPERON0_B0395.3_B0395.3_WBGene00007175  NONE
WBGene00007444 IV + 11150108 11150997 cnd1T0 4 0 end1T0 0 13 9.37282e-05 OPERON1_C08F8.2_C08F8.2_WBGene00007444  NONE
WBGene00007444 IV + 11150108 11150997 cnd1T2 14 0 end1T2 0 6 4.94425e-06 OPERON1_C08F8.2_C08F8.2_WBGene00007444  NONE
WBGene00007444 IV + 11150108 11150997 cnd1T2 14 0 pha4T2 0 10 8.33144e-08 OPERON1_C08F8.2_C08F8.2_WBGene00007444  NONE
WBGene00007444 IV + 11150108 11150997 end1T0 0 13 cnd1T0 4 0 9.37282e-05 OPERON1_C08F8.2_C08F8.2_WBGene00007444  NONE
WBGene00007444 IV + 11150108 11150997 end1T2 0 6 cnd1T2 14 0 4.94425e-06 OPERON1_C08F8.2_C08F8.2_WBGene00007444  NONE
WBGene00007444 IV + 11150108 11150997 pha4T2 0 10 cnd1T2 14 0 8.33144e-08 OPERON1_C08F8.2_C08F8.2_WBGene00007444  NONE
WBGene00007505 IV - 9355916 9366510 end1T4 10 0 hlh1T4 1 8 2.37378e-05 OPERON1_C10C5.1_C10C5.1_WBGene00007505  NONE
WBGene00007505 IV - 9355916 9366510 hlh1T4 1 8 end1T4 10 0 2.37378e-05 OPERON1_C10C5.1_C10C5.1_WBGene00007505  NONE
WBGene00007505 IV - 9355916 9366510 hlh1T4 1 8 nhr25T4 8 0 7.77751e-05 OPERON1_C10C5.1_C10C5.1_WBGene00007505  NONE
WBGene00007505 IV - 9355916 9366510 hlh1T4 1 8 pha4T4 12 0 8.48147e-06 OPERON1_C10C5.1_C10C5.1_WBGene00007505  NONE
WBGene00007505 IV - 9355916 9366510 nhr25T4 8 0 hlh1T4 1 8 7.77751e-05 OPERON1_C10C5.1_C10C5.1_WBGene00007505  YES
WBGene00007505 IV - 9355916 9366510 pha4T4 12 0 hlh1T4 1 8 8.48147e-06 OPERON1_C10C5.1_C10C5.1_WBGene00007505  YES
WBGene00007786 V - 9984821 9985395 end1T1 0 11 end1T2 5 0 4.83332e-05 OPERON0_C27H6.4_rmd-2_WBGene00007786  NONE
WBGene00007786 V - 9984821 9985395 end1T1 0 11 hlh1T1 10 0 4.8833e-07 OPERON0_C27H6.4_rmd-2_WBGene00007786  YES
WBGene00007786 V - 9984821 9985395 end1T1 0 11 nhr25T1 5 0 4.83332e-05 OPERON0_C27H6.4_rmd-2_WBGene00007786  YES
WBGene00007786 V - 9984821 9985395 end1T2 5 0 end1T1 0 11 4.83332e-05 OPERON0_C27H6.4_rmd-2_WBGene00007786  NONE
WBGene00007786 V - 9984821 9985395 hlh1T1 10 0 end1T1 0 11 4.8833e-07 OPERON0_C27H6.4_rmd-2_WBGene00007786  NONE
WBGene00007786 V - 9984821 9985395 nhr25T1 5 0 end1T1 0 11 4.83332e-05 OPERON0_C27H6.4_rmd-2_WBGene00007786  NONE
WBGene00007786 V - 9984821 9986277 hlh1T1 10 0 pha4T1 0 5 7.13641e-05 OPERON0_C27H6.4_rmd-2_WBGene00007786  NONE
WBGene00007786 V - 9984821 9986277 pha4T1 0 5 hlh1T1 10 0 7.13641e-05 OPERON0_C27H6.4_rmd-2_WBGene00007786  NONE
WBGene00007836 II - 13638480 13638492 ceh32T0 18 0 nhr25T0 94 87 4.78344e-05 OPERON0_C31C9.2_C31C9.2_WBGene00007836 NONE
WBGene00007836 II - 13638480 13638492 ceh32T3 0 2 end1T3 163 0 2.01254e-05 OPERON0_C31C9.2_C31C9.2_WBGene00007836 NONE
WBGene00007836 II - 13638480 13638492 end1T0 995 0 hlh1T0 20 6 7.93712e-06 OPERON0_C31C9.2_C31C9.2_WBGene00007836 NONE
WBGene00007836 II - 13638480 13638492 end1T0 995 0 nhr25T0 94 87 8.21282e-51 OPERON0_C31C9.2_C31C9.2_WBGene00007836 NONE
WBGene00007836 II - 13638480 13638492 end1T0 995 0 tbx37T0 37 14 4.10213e-09 OPERON0_C31C9.2_C31C9.2_WBGene00007836 NONE
WBGene00007836 II - 13638480 13638492 end1T1 766 2 nhr25T1 68 50 1.90016e-28 OPERON0_C31C9.2_C31C9.2_WBGene00007836 NONE
WBGene00007836 II - 13638480 13638492 end1T1 766 2 tbx37T1 48 12 1.00057e-06 OPERON0_C31C9.2_C31C9.2_WBGene00007836 NONE
WBGene00007836 II - 13638480 13638492 end1T2 198 0 nhr25T2 53 33 2.937e-12 OPERON0_C31C9.2_C31C9.2_WBGene00007836 NONE
WBGene00007836 II - 13638480 13638492 end1T2 198 0 tbx37T2 10 11 6.12255e-10 OPERON0_C31C9.2_C31C9.2_WBGene00007836 NONE
WBGene00007836 II - 13638480 13638492 end1T3 163 0 ceh32T3 0 2 2.01254e-05 OPERON0_C31C9.2_C31C9.2_WBGene00007836 NONE
WBGene00007836 II - 13638480 13638492 end1T3 163 0 nhr25T3 20 9 2.03713e-05 OPERON0_C31C9.2_C31C9.2_WBGene00007836 NONE
WBGene00007836 II - 13638480 13638492 end1T4 154 0 nhr25T4 0 7 3.12405e-13 OPERON0_C31C9.2_C31C9.2_WBGene00007836 NONE
WBGene00007836 II - 13638480 13638492 hlh1T0 20 6 end1T0 995 0 7.93712e-06 OPERON0_C31C9.2_C31C9.2_WBGene00007836 NONE
WBGene00007836 II - 13638480 13638492 nhr25T0 94 87 end1T0 995 0 8.21282e-51 OPERON0_C31C9.2_C31C9.2_WBGene00007836 NONE
WBGene00007836 II - 13638480 13638492 nhr25T0 94 87 pha4T0 159 0 9.60276e-22 OPERON0_C31C9.2_C31C9.2_WBGene00007836 NONE
WBGene00007836 II - 13638480 13638492 nhr25T1 68 50 end1T1 766 2 1.90016e-28 OPERON0_C31C9.2_C31C9.2_WBGene00007836 NONE
WBGene00007836 II - 13638480 13638492 nhr25T1 68 50 pha4T1 74 0 7.77886e-10 OPERON0_C31C9.2_C31C9.2_WBGene00007836 NONE
WBGene00007836 II - 13638480 13638492 nhr25T2 53 33 end1T2 198 0 2.937e-12 OPERON0_C31C9.2_C31C9.2_WBGene00007836 NONE
WBGene00007836 II - 13638480 13638492 nhr25T3 20 9 end1T3 163 0 2.03713e-05 OPERON0_C31C9.2_C31C9.2_WBGene00007836 NONE
WBGene00007836 II - 13638480 13638492 nhr25T4 0 7 end1T4 154 0 3.12405e-13 OPERON0_C31C9.2_C31C9.2_WBGene00007836 NONE
WBGene00007836 II - 13638480 13638492 nhr25T4 0 7 pha4T4 25 0 5.00478e-08 OPERON0_C31C9.2_C31C9.2_WBGene00007836 NONE
WBGene00007836 II - 13638480 13638492 pha4T0 159 0 nhr25T0 94 87 9.60276e-22 OPERON0_C31C9.2_C31C9.2_WBGene00007836 NONE
WBGene00007836 II - 13638480 13638492 pha4T0 159 0 tbx37T0 37 14 4.50571e-06 OPERON0_C31C9.2_C31C9.2_WBGene00007836 NONE
WBGene00007836 II - 13638480 13638492 pha4T1 74 0 nhr25T1 68 50 7.77886e-10 OPERON0_C31C9.2_C31C9.2_WBGene00007836 NONE
WBGene00007836 II - 13638480 13638492 pha4T4 25 0 nhr25T4 0 7 5.00478e-08 OPERON0_C31C9.2_C31C9.2_WBGene00007836 NONE
WBGene00007836 II - 13638480 13638492 tbx37T0 37 14 end1T0 995 0 4.10213e-09 OPERON0_C31C9.2_C31C9.2_WBGene00007836 NONE
WBGene00007836 II - 13638480 13638492 tbx37T0 37 14 pha4T0 159 0 4.50571e-06 OPERON0_C31C9.2_C31C9.2_WBGene00007836 NONE
WBGene00007836 II - 13638480 13638492 tbx37T1 48 12 end1T1 766 2 1.00057e-06 OPERON0_C31C9.2_C31C9.2_WBGene00007836 NONE
WBGene00007836 II - 13638480 13638492 tbx37T2 10 11 end1T2 198 0 6.12255e-10 OPERON0_C31C9.2_C31C9.2_WBGene00007836 NONE
WBGene00007848 X + 14001918 14001924 end1T0 0 4 nhr25T0 13 0 9.37282e-05 OPERON0_C31E10.7_cytb-5.1_WBGene00007848  NONE
WBGene00007848 X + 14001918 14001924 end1T4 0 7 nhr25T4 15 0 1.05622e-06 OPERON0_C31E10.7_cytb-5.1_WBGene00007848  NONE
WBGene00007848 X + 14001918 14001924 nhr25T0 13 0 end1T0 0 4 9.37282e-05 OPERON0_C31E10.7_cytb-5.1_WBGene00007848  NONE
WBGene00007848 X + 14001918 14001924 nhr25T1 13 0 pha4T1 0 5 2.40551e-05 OPERON0_C31E10.7_cytb-5.1_WBGene00007848  NONE
WBGene00007848 X + 14001918 14001924 nhr25T4 15 0 end1T4 0 7 1.05622e-06 OPERON0_C31E10.7_cytb-5.1_WBGene00007848  NONE
WBGene00007848 X + 14001918 14001924 pha4T1 0 5 nhr25T1 13 0 2.40551e-05 OPERON0_C31E10.7_cytb-5.1_WBGene00007848  NONE
WBGene00007915 II - 8683293 8684921 end1T4 0 27 pha4T4 3 0 5.81497e-05 OPERON0_C34C6.2_C34C6.2_WBGene00007915  NONE
WBGene00007915 II - 8683293 8684921 pha4T4 3 0 end1T4 0 27 5.81497e-05 OPERON0_C34C6.2_C34C6.2_WBGene00007915  NONE
WBGene00007915 II - 8684275 8684921 cnd1T3 4 0 end1T3 0 27 6.65042e-06 OPERON0_C34C6.2_C34C6.2_WBGene00007915  NONE
WBGene00007915 II - 8684275 8684921 end1T3 0 27 cnd1T3 4 0 6.65042e-06 OPERON0_C34C6.2_C34C6.2_WBGene00007915  YES
WBGene00007915 II - 8684275 8684921 end1T3 0 27 nhr25T3 3 0 5.81497e-05 OPERON0_C34C6.2_C34C6.2_WBGene00007915  YES
WBGene00007915 II - 8684275 8684921 end1T3 0 27 pha4T3 5 0 9.48133e-07 OPERON0_C34C6.2_C34C6.2_WBGene00007915  NONE
WBGene00007915 II - 8684275 8684921 nhr25T3 3 0 end1T3 0 27 5.81497e-05 OPERON0_C34C6.2_C34C6.2_WBGene00007915  NONE
WBGene00007915 II - 8684275 8684921 pha4T3 5 0 end1T3 0 27 9.48133e-07 OPERON0_C34C6.2_C34C6.2_WBGene00007915  NONE
WBGene00008110 IV + 9216952 9217720 cnd1T2 0 13 pha4T2 9 0 3.43674e-07 OPERON0_C46C2.2_C46C2.2_WBGene00008110  NONE
WBGene00008110 IV + 9216952 9217720 end1T1 4 0 hlh1T1 0 47 8.14201e-07 OPERON0_C46C2.2_C46C2.2_WBGene00008110  NONE
WBGene00008110 IV + 9216952 9217720 end1T1 4 0 nhr25T1 0 19 2.42559e-05 OPERON0_C46C2.2_C46C2.2_WBGene00008110  NONE
WBGene00008110 IV + 9216952 9217720 hlh1T0 4 100 pha4T0 4 0 3.03526e-06 OPERON0_C46C2.2_C46C2.2_WBGene00008110  NONE
WBGene00008110 IV + 9216952 9217720 hlh1T1 0 47 end1T1 4 0 8.14201e-07 OPERON0_C46C2.2_C46C2.2_WBGene00008110  NONE
WBGene00008110 IV + 9216952 9217720 hlh1T2 0 38 pha4T2 9 0 1.07484e-10 OPERON0_C46C2.2_C46C2.2_WBGene00008110  NONE
WBGene00008110 IV + 9216952 9217720 nhr25T1 0 19 end1T1 4 0 2.42559e-05 OPERON0_C46C2.2_C46C2.2_WBGene00008110  NONE
WBGene00008110 IV + 9216952 9217720 nhr25T2 0 15 pha4T2 9 0 1.27198e-07 OPERON0_C46C2.2_C46C2.2_WBGene00008110  NONE
WBGene00008110 IV + 9216952 9217720 pha4T0 4 0 hlh1T0 4 100 3.03526e-06 OPERON0_C46C2.2_C46C2.2_WBGene00008110  NONE
WBGene00008110 IV + 9216952 9217720 pha4T2 9 0 cnd1T2 0 13 3.43674e-07 OPERON0_C46C2.2_C46C2.2_WBGene00008110  NONE
WBGene00008110 IV + 9216952 9217720 pha4T2 9 0 hlh1T2 0 38 1.07484e-10 OPERON0_C46C2.2_C46C2.2_WBGene00008110  NONE
WBGene00008110 IV + 9216952 9217720 pha4T2 9 0 nhr25T2 0 15 1.27198e-07 OPERON0_C46C2.2_C46C2.2_WBGene00008110  NONE
WBGene00008110 IV + 9216952 9217720 pha4T2 9 0 tbx37T2 0 26 2.16325e-09 OPERON0_C46C2.2_C46C2.2_WBGene00008110  NONE
WBGene00008110 IV + 9216952 9217720 tbx37T2 0 26 pha4T2 9 0 2.16325e-09 OPERON0_C46C2.2_C46C2.2_WBGene00008110  NONE
WBGene00008110 IV + 9217720 9217726 hlh1T1 47 0 pha4T1 0 3 1.17886e-05 OPERON0_C46C2.2_C46C2.2_WBGene00008110  NONE
WBGene00008110 IV + 9217720 9217726 pha4T1 0 3 hlh1T1 47 0 1.17886e-05 OPERON0_C46C2.2_C46C2.2_WBGene00008110  NONE
WBGene00008183 V - 14789699 14811510 cnd1T3 21 0 end1T3 0 44 1.73442e-18 OPERON0_C48G7.3_rin-1_WBGene00008183  NONE
WBGene00008183 V - 14789699 14811510 cnd1T4 16 0 end1T4 18 25 2.75203e-05 OPERON0_C48G7.3_rin-1_WBGene00008183  NONE
WBGene00008183 V - 14789699 14811510 end1T1 6 5 end1T3 0 44 5.28391e-05 OPERON0_C48G7.3_rin-1_WBGene00008183  NONE
WBGene00008183 V - 14789699 14811510 end1T3 0 44 cnd1T3 21 0 1.73442e-18 OPERON0_C48G7.3_rin-1_WBGene00008183  NONE
WBGene00008183 V - 14789699 14811510 end1T3 0 44 end1T1 6 5 5.28391e-05 OPERON0_C48G7.3_rin-1_WBGene00008183  NONE
WBGene00008183 V - 14789699 14811510 end1T3 0 44 end1T4 18 25 1.58283e-05 OPERON0_C48G7.3_rin-1_WBGene00008183  NONE
WBGene00008183 V - 14789699 14811510 end1T3 0 44 hlh1T3 10 0 5.78965e-12 OPERON0_C48G7.3_rin-1_WBGene00008183  NONE
WBGene00008183 V - 14789699 14811510 end1T3 0 44 pha4T3 9 3 3.35679e-08 OPERON0_C48G7.3_rin-1_WBGene00008183  NONE
WBGene00008183 V - 14789699 14811510 end1T3 0 44 tbx37T3 3 0 1.42783e-05 OPERON0_C48G7.3_rin-1_WBGene00008183  NONE
WBGene00008183 V - 14789699 14811510 end1T4 18 25 cnd1T4 16 0 2.75203e-05 OPERON0_C48G7.3_rin-1_WBGene00008183  NONE
WBGene00008183 V - 14789699 14811510 end1T4 18 25 end1T3 0 44 1.58283e-05 OPERON0_C48G7.3_rin-1_WBGene00008183  NONE
WBGene00008183 V - 14789699 14811510 hlh1T3 10 0 end1T3 0 44 5.78965e-12 OPERON0_C48G7.3_rin-1_WBGene00008183  NONE
WBGene00008183 V - 14789699 14811510 pha4T3 9 3 end1T3 0 44 3.35679e-08 OPERON0_C48G7.3_rin-1_WBGene00008183  NONE
WBGene00008183 V - 14789699 14811510 tbx37T3 3 0 end1T3 0 44 1.42783e-05 OPERON0_C48G7.3_rin-1_WBGene00008183  NONE
WBGene00008183 V - 14804832 14811510 end1T4 0 25 nhr25T4 3 0 7.23499e-05 OPERON0_C48G7.3_rin-1_WBGene00008183  NONE
WBGene00008183 V - 14804832 14811510 nhr25T4 3 0 end1T4 0 25 7.23499e-05 OPERON0_C48G7.3_rin-1_WBGene00008183  NONE
WBGene00008412 I + 7574267 7574276 cnd1T1 5 0 end1T1 0 51 4.81268e-08 OPERON0_D2030.2_D2030.2_WBGene00008412  NONE
WBGene00008412 I + 7574267 7574276 cnd1T1 5 0 pha4T1 0 22 2.40617e-06 OPERON0_D2030.2_D2030.2_WBGene00008412  NONE
WBGene00008412 I + 7574267 7574276 end1T0 0 23 hlh1T0 8 0 2.05233e-08 OPERON0_D2030.2_D2030.2_WBGene00008412  NONE
WBGene00008412 I + 7574267 7574276 end1T0 0 23 nhr25T0 3 0 9.15775e-05 OPERON0_D2030.2_D2030.2_WBGene00008412  NONE
WBGene00008412 I + 7574267 7574276 end1T1 0 51 cnd1T1 5 0 4.81268e-08 OPERON0_D2030.2_D2030.2_WBGene00008412  NONE
WBGene00008412 I + 7574267 7574276 end1T2 0 10 tbx37T2 5 0 7.13641e-05 OPERON0_D2030.2_D2030.2_WBGene00008412  NONE
WBGene00008412 I + 7574267 7574276 end1T4 0 30 tbx37T4 4 0 4.48317e-06 OPERON0_D2030.2_D2030.2_WBGene00008412  NONE
WBGene00008412 I + 7574267 7574276 hlh1T0 8 0 end1T0 0 23 2.05233e-08 OPERON0_D2030.2_D2030.2_WBGene00008412  NONE
WBGene00008412 I + 7574267 7574276 hlh1T0 8 0 pha4T0 0 15 3.51842e-07 OPERON0_D2030.2_D2030.2_WBGene00008412  NONE
WBGene00008412 I + 7574267 7574276 nhr25T0 3 0 end1T0 0 23 9.15775e-05 OPERON0_D2030.2_D2030.2_WBGene00008412  NONE
WBGene00008412 I + 7574267 7574276 nhr25T3 3 0 pha4T3 0 30 4.30567e-05 OPERON0_D2030.2_D2030.2_WBGene00008412  NONE
WBGene00008412 I + 7574267 7574276 pha4T0 0 15 hlh1T0 8 0 3.51842e-07 OPERON0_D2030.2_D2030.2_WBGene00008412  NONE
WBGene00008412 I + 7574267 7574276 pha4T1 0 22 cnd1T1 5 0 2.40617e-06 OPERON0_D2030.2_D2030.2_WBGene00008412  NONE
WBGene00008412 I + 7574267 7574276 pha4T2 0 24 tbx37T2 5 0 1.62319e-06 OPERON0_D2030.2_D2030.2_WBGene00008412  NONE
WBGene00008412 I + 7574267 7574276 pha4T3 0 30 nhr25T3 3 0 4.30567e-05 OPERON0_D2030.2_D2030.2_WBGene00008412  NONE
WBGene00008412 I + 7574267 7574276 pha4T4 0 28 tbx37T4 4 0 5.80585e-06 OPERON0_D2030.2_D2030.2_WBGene00008412  NONE
WBGene00008412 I + 7574267 7574276 tbx37T2 5 0 end1T2 0 10 7.13641e-05 OPERON0_D2030.2_D2030.2_WBGene00008412  NONE
WBGene00008412 I + 7574267 7574276 tbx37T2 5 0 pha4T2 0 24 1.62319e-06 OPERON0_D2030.2_D2030.2_WBGene00008412  NONE
WBGene00008488 IV - 10483655 10483664 end1T0 18 0 tbx37T0 0 5 5.88858e-06 OPERON0_F01D4.5_F01D4.5_WBGene00008488 NONE
WBGene00008488 IV - 10483655 10483664 pha4T0 43 0 tbx37T0 0 5 1.08246e-07 OPERON0_F01D4.5_F01D4.5_WBGene00008488 NONE
WBGene00008488 IV - 10483655 10483664 tbx37T0 0 5 end1T0 18 0 5.88858e-06 OPERON0_F01D4.5_F01D4.5_WBGene00008488 NONE
WBGene00008488 IV - 10483655 10483664 tbx37T0 0 5 pha4T0 43 0 1.08246e-07 OPERON0_F01D4.5_F01D4.5_WBGene00008488 NONE
WBGene00008505 IV - 11147247 11149513 cnd1T1 0 7 end1T1 14 0 1.56629e-06 OPERON1_F01G4.6_F01G4.6_WBGene00008505  NONE
WBGene00008505 IV - 11147247 11149513 cnd1T1 0 7 pha4T1 11 0 5.97173e-06 OPERON1_F01G4.6_F01G4.6_WBGene00008505  NONE
WBGene00008505 IV - 11147247 11149513 cnd1T2 1 7 end1T2 11 0 3.23979e-05 OPERON1_F01G4.6_F01G4.6_WBGene00008505  NONE
WBGene00008505 IV - 11147247 11149513 cnd1T2 1 7 pha4T2 16 0 4.4135e-06 OPERON1_F01G4.6_F01G4.6_WBGene00008505  NONE
WBGene00008505 IV - 11147247 11149513 cnd1T4 1 6 end1T4 14 0 2.66674e-05 OPERON1_F01G4.6_F01G4.6_WBGene00008505  NONE
WBGene00008505 IV - 11147247 11149513 end1T0 7 0 hlh1T0 4 36 1.08155e-06 OPERON1_F01G4.6_F01G4.6_WBGene00008505  NONE
WBGene00008505 IV - 11147247 11149513 end1T0 7 0 nhr25T0 0 29 1.9876e-08 OPERON1_F01G4.6_F01G4.6_WBGene00008505  NONE
WBGene00008505 IV - 11147247 11149513 end1T0 7 0 tbx37T0 0 25 5.00478e-08 OPERON1_F01G4.6_F01G4.6_WBGene00008505  NONE
WBGene00008505 IV - 11147247 11149513 end1T1 14 0 cnd1T1 0 7 1.56629e-06 OPERON1_F01G4.6_F01G4.6_WBGene00008505  NONE
WBGene00008505 IV - 11147247 11149513 end1T1 14 0 hlh1T1 4 25 7.07716e-09 OPERON1_F01G4.6_F01G4.6_WBGene00008505  NONE
WBGene00008505 IV - 11147247 11149513 end1T1 14 0 nhr25T1 0 16 9.9557e-10 OPERON1_F01G4.6_F01G4.6_WBGene00008505  NONE
WBGene00008505 IV - 11147247 11149513 end1T1 14 0 tbx37T1 0 35 1.85593e-13 OPERON1_F01G4.6_F01G4.6_WBGene00008505  NONE
WBGene00008505 IV - 11147247 11149513 end1T2 11 0 cnd1T2 1 7 3.23979e-05 OPERON1_F01G4.6_F01G4.6_WBGene00008505  NONE
WBGene00008505 IV - 11147247 11149513 end1T2 11 0 hlh1T2 0 19 2.74156e-09 OPERON1_F01G4.6_F01G4.6_WBGene00008505  NONE
WBGene00008505 IV - 11147247 11149513 end1T2 11 0 nhr25T2 0 14 3.56954e-08 OPERON1_F01G4.6_F01G4.6_WBGene00008505  NONE
WBGene00008505 IV - 11147247 11149513 end1T2 11 0 tbx37T2 1 42 2.1149e-11 OPERON1_F01G4.6_F01G4.6_WBGene00008505  NONE
WBGene00008505 IV - 11147247 11149513 end1T3 9 0 hlh1T3 3 19 2.14486e-06 OPERON1_F01G4.6_F01G4.6_WBGene00008505  NONE
WBGene00008505 IV - 11147247 11149513 end1T3 9 0 nhr25T3 1 16 8.12877e-07 OPERON1_F01G4.6_F01G4.6_WBGene00008505  NONE
WBGene00008505 IV - 11147247 11149513 end1T3 9 0 tbx37T3 0 24 4.00212e-09 OPERON1_F01G4.6_F01G4.6_WBGene00008505  NONE
WBGene00008505 IV - 11147247 11149513 end1T4 14 0 cnd1T4 1 6 2.66674e-05 OPERON1_F01G4.6_F01G4.6_WBGene00008505  NONE
WBGene00008505 IV - 11147247 11149513 end1T4 14 0 hlh1T4 1 17 8.18135e-09 OPERON1_F01G4.6_F01G4.6_WBGene00008505  NONE
WBGene00008505 IV - 11147247 11149513 end1T4 14 0 nhr25T4 0 15 1.89504e-09 OPERON1_F01G4.6_F01G4.6_WBGene00008505  NONE
WBGene00008505 IV - 11147247 11149513 end1T4 14 0 tbx37T4 1 19 2.58137e-09 OPERON1_F01G4.6_F01G4.6_WBGene00008505  NONE
WBGene00008505 IV - 11147247 11149513 hlh1T0 4 36 end1T0 7 0 1.08155e-06 OPERON1_F01G4.6_F01G4.6_WBGene00008505  NONE
WBGene00008505 IV - 11147247 11149513 hlh1T0 4 36 pha4T0 8 0 2.70783e-07 OPERON1_F01G4.6_F01G4.6_WBGene00008505  NONE
WBGene00008505 IV - 11147247 11149513 hlh1T1 4 25 end1T1 14 0 7.07716e-09 OPERON1_F01G4.6_F01G4.6_WBGene00008505  NONE
WBGene00008505 IV - 11147247 11149513 hlh1T1 4 25 pha4T1 11 0 1.2117e-07 OPERON1_F01G4.6_F01G4.6_WBGene00008505  NONE
WBGene00008505 IV - 11147247 11149513 hlh1T2 0 19 end1T2 11 0 2.74156e-09 OPERON1_F01G4.6_F01G4.6_WBGene00008505  NONE
WBGene00008505 IV - 11147247 11149513 hlh1T2 0 19 pha4T2 16 0 3.31021e-11 OPERON1_F01G4.6_F01G4.6_WBGene00008505  NONE
WBGene00008505 IV - 11147247 11149513 hlh1T3 3 19 end1T3 9 0 2.14486e-06 OPERON1_F01G4.6_F01G4.6_WBGene00008505  NONE
WBGene00008505 IV - 11147247 11149513 hlh1T3 3 19 pha4T3 7 0 1.91327e-05 OPERON1_F01G4.6_F01G4.6_WBGene00008505  NONE
WBGene00008505 IV - 11147247 11149513 hlh1T4 1 17 end1T4 14 0 8.18135e-09 OPERON1_F01G4.6_F01G4.6_WBGene00008505  NONE
WBGene00008505 IV - 11147247 11149513 nhr25T0 0 29 end1T0 7 0 1.9876e-08 OPERON1_F01G4.6_F01G4.6_WBGene00008505  NONE
WBGene00008505 IV - 11147247 11149513 nhr25T0 0 29 pha4T0 8 0 4.08127e-09 OPERON1_F01G4.6_F01G4.6_WBGene00008505  NONE
WBGene00008505 IV - 11147247 11149513 nhr25T1 0 16 end1T1 14 0 9.9557e-10 OPERON1_F01G4.6_F01G4.6_WBGene00008505  NONE
WBGene00008505 IV - 11147247 11149513 nhr25T1 0 16 pha4T1 11 0 1.1869e-08 OPERON1_F01G4.6_F01G4.6_WBGene00008505  NONE
WBGene00008505 IV - 11147247 11149513 nhr25T2 0 14 end1T2 11 0 3.56954e-08 OPERON1_F01G4.6_F01G4.6_WBGene00008505  NONE
WBGene00008505 IV - 11147247 11149513 nhr25T2 0 14 pha4T2 16 0 9.9557e-10 OPERON1_F01G4.6_F01G4.6_WBGene00008505  NONE
WBGene00008505 IV - 11147247 11149513 nhr25T3 1 16 end1T3 9 0 8.12877e-07 OPERON1_F01G4.6_F01G4.6_WBGene00008505  NONE
WBGene00008505 IV - 11147247 11149513 nhr25T3 1 16 pha4T3 7 0 5.86823e-06 OPERON1_F01G4.6_F01G4.6_WBGene00008505  NONE
WBGene00008505 IV - 11147247 11149513 nhr25T4 0 15 end1T4 14 0 1.89504e-09 OPERON1_F01G4.6_F01G4.6_WBGene00008505  NONE
WBGene00008505 IV - 11147247 11149513 pha4T0 8 0 hlh1T0 4 36 2.70783e-07 OPERON1_F01G4.6_F01G4.6_WBGene00008505  NONE
WBGene00008505 IV - 11147247 11149513 pha4T0 8 0 nhr25T0 0 29 4.08127e-09 OPERON1_F01G4.6_F01G4.6_WBGene00008505  NONE
WBGene00008505 IV - 11147247 11149513 pha4T0 8 0 tbx37T0 0 25 1.15413e-08 OPERON1_F01G4.6_F01G4.6_WBGene00008505  NONE
WBGene00008505 IV - 11147247 11149513 pha4T1 11 0 cnd1T1 0 7 5.97173e-06 OPERON1_F01G4.6_F01G4.6_WBGene00008505  NONE
WBGene00008505 IV - 11147247 11149513 pha4T1 11 0 hlh1T1 4 25 1.2117e-07 OPERON1_F01G4.6_F01G4.6_WBGene00008505  NONE
WBGene00008505 IV - 11147247 11149513 pha4T1 11 0 nhr25T1 0 16 1.1869e-08 OPERON1_F01G4.6_F01G4.6_WBGene00008505  NONE
WBGene00008505 IV - 11147247 11149513 pha4T1 11 0 tbx37T1 0 35 1.02527e-11 OPERON1_F01G4.6_F01G4.6_WBGene00008505  NONE
WBGene00008505 IV - 11147247 11149513 pha4T2 16 0 cnd1T2 1 7 4.4135e-06 OPERON1_F01G4.6_F01G4.6_WBGene00008505  NONE
WBGene00008505 IV - 11147247 11149513 pha4T2 16 0 hlh1T2 0 19 3.31021e-11 OPERON1_F01G4.6_F01G4.6_WBGene00008505  NONE
WBGene00008505 IV - 11147247 11149513 pha4T2 16 0 nhr25T2 0 14 9.9557e-10 OPERON1_F01G4.6_F01G4.6_WBGene00008505  NONE
WBGene00008505 IV - 11147247 11149513 pha4T2 16 0 tbx37T2 1 42 2.48501e-14 OPERON1_F01G4.6_F01G4.6_WBGene00008505  NONE
WBGene00008505 IV - 11147247 11149513 pha4T3 7 0 hlh1T3 3 19 1.91327e-05 OPERON1_F01G4.6_F01G4.6_WBGene00008505  NONE
WBGene00008505 IV - 11147247 11149513 pha4T3 7 0 nhr25T3 1 16 5.86823e-06 OPERON1_F01G4.6_F01G4.6_WBGene00008505  NONE
WBGene00008505 IV - 11147247 11149513 pha4T3 7 0 tbx37T3 0 24 6.4349e-08 OPERON1_F01G4.6_F01G4.6_WBGene00008505  NONE
WBGene00008505 IV - 11147247 11149513 tbx37T0 0 25 end1T0 7 0 5.00478e-08 OPERON1_F01G4.6_F01G4.6_WBGene00008505  NONE
WBGene00008505 IV - 11147247 11149513 tbx37T0 0 25 pha4T0 8 0 1.15413e-08 OPERON1_F01G4.6_F01G4.6_WBGene00008505  NONE
WBGene00008505 IV - 11147247 11149513 tbx37T1 0 35 end1T1 14 0 1.85593e-13 OPERON1_F01G4.6_F01G4.6_WBGene00008505  NONE
WBGene00008505 IV - 11147247 11149513 tbx37T1 0 35 pha4T1 11 0 1.02527e-11 OPERON1_F01G4.6_F01G4.6_WBGene00008505  NONE
WBGene00008505 IV - 11147247 11149513 tbx37T2 1 42 end1T2 11 0 2.1149e-11 OPERON1_F01G4.6_F01G4.6_WBGene00008505  NONE
WBGene00008505 IV - 11147247 11149513 tbx37T2 1 42 pha4T2 16 0 2.48501e-14 OPERON1_F01G4.6_F01G4.6_WBGene00008505  NONE
WBGene00008505 IV - 11147247 11149513 tbx37T3 0 24 end1T3 9 0 4.00212e-09 OPERON1_F01G4.6_F01G4.6_WBGene00008505  NONE
WBGene00008505 IV - 11147247 11149513 tbx37T3 0 24 pha4T3 7 0 6.4349e-08 OPERON1_F01G4.6_F01G4.6_WBGene00008505  NONE
WBGene00008505 IV - 11149504 11149513 ceh32T0 73 1 hlh1T0 91 36 3.87451e-05 OPERON1_F01G4.6_F01G4.6_WBGene00008505  YES
WBGene00008505 IV - 11149504 11149513 ceh32T0 73 1 nhr25T0 40 29 5.64383e-08 OPERON1_F01G4.6_F01G4.6_WBGene00008505  NONE
WBGene00008505 IV - 11149504 11149513 ceh32T0 73 1 tbx37T0 52 25 1.11431e-05 OPERON1_F01G4.6_F01G4.6_WBGene00008505  NONE
WBGene00008505 IV - 11149504 11149513 end1T0 105 0 hlh1T0 91 36 6.06408e-07 OPERON1_F01G4.6_F01G4.6_WBGene00008505  NONE
WBGene00008505 IV - 11149504 11149513 end1T0 105 0 nhr25T0 40 29 6.20115e-10 OPERON1_F01G4.6_F01G4.6_WBGene00008505  NONE
WBGene00008505 IV - 11149504 11149513 end1T0 105 0 tbx37T0 52 25 2.17132e-07 OPERON1_F01G4.6_F01G4.6_WBGene00008505  NONE
WBGene00008505 IV - 11149504 11149513 end1T1 145 0 hlh1T1 66 25 5.45643e-07 OPERON1_F01G4.6_F01G4.6_WBGene00008505  NONE
WBGene00008505 IV - 11149504 11149513 end1T1 145 0 nhr25T1 42 16 6.85733e-06 OPERON1_F01G4.6_F01G4.6_WBGene00008505  NONE
WBGene00008505 IV - 11149504 11149513 end1T1 145 0 tbx37T1 71 35 2.7692e-09 OPERON1_F01G4.6_F01G4.6_WBGene00008505  NONE
WBGene00008505 IV - 11149504 11149513 end1T2 29 0 tbx37T2 58 42 1.98774e-05 OPERON1_F01G4.6_F01G4.6_WBGene00008505  NONE
WBGene00008505 IV - 11149504 11149513 end1T3 125 0 hlh1T3 52 19 1.77729e-05 OPERON1_F01G4.6_F01G4.6_WBGene00008505  NONE
WBGene00008505 IV - 11149504 11149513 end1T3 125 0 nhr25T3 26 16 7.73745e-08 OPERON1_F01G4.6_F01G4.6_WBGene00008505  NONE
WBGene00008505 IV - 11149504 11149513 end1T3 125 0 tbx37T3 55 24 4.25695e-07 OPERON1_F01G4.6_F01G4.6_WBGene00008505  NONE
WBGene00008505 IV - 11149504 11149513 end1T4 198 0 hlh1T4 61 17 5.1751e-05 OPERON1_F01G4.6_F01G4.6_WBGene00008505  NONE
WBGene00008505 IV - 11149504 11149513 end1T4 198 0 nhr25T4 49 15 4.00021e-05 OPERON1_F01G4.6_F01G4.6_WBGene00008505  NONE
WBGene00008505 IV - 11149504 11149513 end1T4 198 0 tbx37T4 68 19 5.44804e-06 OPERON1_F01G4.6_F01G4.6_WBGene00008505  NONE
WBGene00008505 IV - 11149504 11149513 hlh1T0 91 36 end1T0 105 0 6.06408e-07 OPERON1_F01G4.6_F01G4.6_WBGene00008505  YES
WBGene00008505 IV - 11149504 11149513 hlh1T0 91 36 pha4T0 147 0 2.89055e-08 OPERON1_F01G4.6_F01G4.6_WBGene00008505  YES
WBGene00008505 IV - 11149504 11149513 hlh1T1 66 25 end1T1 145 0 5.45643e-07 OPERON1_F01G4.6_F01G4.6_WBGene00008505  YES
WBGene00008505 IV - 11149504 11149513 hlh1T1 66 25 pha4T1 117 0 5.11711e-06 OPERON1_F01G4.6_F01G4.6_WBGene00008505  YES
WBGene00008505 IV - 11149504 11149513 hlh1T2 46 19 pha4T2 118 0 2.13377e-06 OPERON1_F01G4.6_F01G4.6_WBGene00008505  YES
WBGene00008505 IV - 11149504 11149513 hlh1T3 52 19 end1T3 125 0 1.77729e-05 OPERON1_F01G4.6_F01G4.6_WBGene00008505  YES
WBGene00008505 IV - 11149504 11149513 hlh1T3 52 19 pha4T3 75 0 7.34265e-05 OPERON1_F01G4.6_F01G4.6_WBGene00008505  YES
WBGene00008505 IV - 11149504 11149513 hlh1T4 61 17 end1T4 198 0 5.1751e-05 OPERON1_F01G4.6_F01G4.6_WBGene00008505  YES
WBGene00008505 IV - 11149504 11149513 nhr25T0 40 29 end1T0 105 0 6.20115e-10 OPERON1_F01G4.6_F01G4.6_WBGene00008505  YES
WBGene00008505 IV - 11149504 11149513 nhr25T0 40 29 pha4T0 147 0 1.27175e-11 OPERON1_F01G4.6_F01G4.6_WBGene00008505  YES
WBGene00008505 IV - 11149504 11149513 nhr25T1 42 16 end1T1 145 0 6.85733e-06 OPERON1_F01G4.6_F01G4.6_WBGene00008505  YES
WBGene00008505 IV - 11149504 11149513 nhr25T1 42 16 pha4T1 117 0 1.31613e-05 OPERON1_F01G4.6_F01G4.6_WBGene00008505  YES
WBGene00008505 IV - 11149504 11149513 nhr25T2 33 14 pha4T2 118 0 8.79362e-06 OPERON1_F01G4.6_F01G4.6_WBGene00008505  YES
WBGene00008505 IV - 11149504 11149513 nhr25T3 26 16 end1T3 125 0 7.73745e-08 OPERON1_F01G4.6_F01G4.6_WBGene00008505  YES
WBGene00008505 IV - 11149504 11149513 nhr25T3 26 16 pha4T3 75 0 1.95445e-06 OPERON1_F01G4.6_F01G4.6_WBGene00008505  YES
WBGene00008505 IV - 11149504 11149513 nhr25T4 49 15 end1T4 198 0 4.00021e-05 OPERON1_F01G4.6_F01G4.6_WBGene00008505  YES
WBGene00008505 IV - 11149504 11149513 pha4T0 147 0 hlh1T0 91 36 2.89055e-08 OPERON1_F01G4.6_F01G4.6_WBGene00008505  NONE
WBGene00008505 IV - 11149504 11149513 pha4T0 147 0 nhr25T0 40 29 1.27175e-11 OPERON1_F01G4.6_F01G4.6_WBGene00008505  NONE
WBGene00008505 IV - 11149504 11149513 pha4T0 147 0 tbx37T0 52 25 2.67507e-08 OPERON1_F01G4.6_F01G4.6_WBGene00008505  NONE
WBGene00008505 IV - 11149504 11149513 pha4T1 117 0 hlh1T1 66 25 5.11711e-06 OPERON1_F01G4.6_F01G4.6_WBGene00008505  NONE
WBGene00008505 IV - 11149504 11149513 pha4T1 117 0 nhr25T1 42 16 1.31613e-05 OPERON1_F01G4.6_F01G4.6_WBGene00008505  NONE
WBGene00008505 IV - 11149504 11149513 pha4T1 117 0 tbx37T1 71 35 9.93468e-09 OPERON1_F01G4.6_F01G4.6_WBGene00008505  NONE
WBGene00008505 IV - 11149504 11149513 pha4T2 118 0 hlh1T2 46 19 2.13377e-06 OPERON1_F01G4.6_F01G4.6_WBGene00008505  NONE
WBGene00008505 IV - 11149504 11149513 pha4T2 118 0 nhr25T2 33 14 8.79362e-06 OPERON1_F01G4.6_F01G4.6_WBGene00008505  NONE
WBGene00008505 IV - 11149504 11149513 pha4T2 118 0 tbx37T2 58 42 5.8617e-12 OPERON1_F01G4.6_F01G4.6_WBGene00008505  NONE
WBGene00008505 IV - 11149504 11149513 pha4T3 75 0 hlh1T3 52 19 7.34265e-05 OPERON1_F01G4.6_F01G4.6_WBGene00008505  NONE
WBGene00008505 IV - 11149504 11149513 pha4T3 75 0 nhr25T3 26 16 1.95445e-06 OPERON1_F01G4.6_F01G4.6_WBGene00008505  NONE
WBGene00008505 IV - 11149504 11149513 pha4T3 75 0 tbx37T3 55 24 2.21367e-05 OPERON1_F01G4.6_F01G4.6_WBGene00008505  NONE
WBGene00008505 IV - 11149504 11149513 tbx37T0 52 25 end1T0 105 0 2.17132e-07 OPERON1_F01G4.6_F01G4.6_WBGene00008505  YES
WBGene00008505 IV - 11149504 11149513 tbx37T0 52 25 pha4T0 147 0 2.67507e-08 OPERON1_F01G4.6_F01G4.6_WBGene00008505  NONE
WBGene00008505 IV - 11149504 11149513 tbx37T1 71 35 end1T1 145 0 2.7692e-09 OPERON1_F01G4.6_F01G4.6_WBGene00008505  YES
WBGene00008505 IV - 11149504 11149513 tbx37T1 71 35 pha4T1 117 0 9.93468e-09 OPERON1_F01G4.6_F01G4.6_WBGene00008505  NONE
WBGene00008505 IV - 11149504 11149513 tbx37T2 58 42 end1T2 29 0 1.98774e-05 OPERON1_F01G4.6_F01G4.6_WBGene00008505  YES
WBGene00008505 IV - 11149504 11149513 tbx37T2 58 42 pha4T2 118 0 5.8617e-12 OPERON1_F01G4.6_F01G4.6_WBGene00008505  NONE
WBGene00008505 IV - 11149504 11149513 tbx37T3 55 24 end1T3 125 0 4.25695e-07 OPERON1_F01G4.6_F01G4.6_WBGene00008505  YES
WBGene00008505 IV - 11149504 11149513 tbx37T3 55 24 pha4T3 75 0 2.21367e-05 OPERON1_F01G4.6_F01G4.6_WBGene00008505  NONE
WBGene00008547 II + 11603945 11605802 end1T3 0 7 hlh1T3 8 0 3.15526e-05 OPERON0_F07A11.4_F07A11.4_WBGene00008547  NONE
WBGene00008547 II + 11603945 11605802 end1T4 0 40 hlh1T4 8 1 3.22651e-09 OPERON0_F07A11.4_F07A11.4_WBGene00008547  NONE
WBGene00008547 II + 11603945 11605802 hlh1T3 8 0 end1T3 0 7 3.15526e-05 OPERON0_F07A11.4_F07A11.4_WBGene00008547  NONE
WBGene00008547 II + 11603945 11605802 hlh1T4 8 1 end1T4 0 40 3.22651e-09 OPERON0_F07A11.4_F07A11.4_WBGene00008547  NONE
WBGene00008547 II + 11603956 11605802 end1T3 0 7 hlh1T3 24 0 6.4349e-08 OPERON0_F07A11.4_F07A11.4_WBGene00008547  NONE
WBGene00008547 II + 11603956 11605802 end1T4 8 40 hlh1T4 49 1 2.08394e-18 OPERON0_F07A11.4_F07A11.4_WBGene00008547  NONE
WBGene00008547 II + 11603956 11605802 end1T4 8 40 pha4T4 12 0 1.95047e-08 OPERON0_F07A11.4_F07A11.4_WBGene00008547  NONE
WBGene00008547 II + 11603956 11605802 hlh1T3 24 0 end1T3 0 7 6.4349e-08 OPERON0_F07A11.4_F07A11.4_WBGene00008547  YES
WBGene00008547 II + 11603956 11605802 hlh1T4 49 1 end1T4 8 40 2.08394e-18 OPERON0_F07A11.4_F07A11.4_WBGene00008547  YES
WBGene00008547 II + 11603956 11605802 pha4T4 12 0 end1T4 8 40 1.95047e-08 OPERON0_F07A11.4_F07A11.4_WBGene00008547  YES
WBGene00008563 II + 8790554 8790576 end1T1 0 11 hlh1T1 8 0 2.41947e-06 OPERON0_F07H5.13_F07H5.13_WBGene00008563 NONE
WBGene00008563 II + 8790554 8790576 hlh1T1 8 0 end1T1 0 11 2.41947e-06 OPERON0_F07H5.13_F07H5.13_WBGene00008563 NONE
WBGene00008563 II + 8790554 8790576 hlh1T1 8 0 pha4T1 0 10 4.26395e-06 OPERON0_F07H5.13_F07H5.13_WBGene00008563 NONE
WBGene00008563 II + 8790554 8790576 pha4T1 0 10 hlh1T1 8 0 4.26395e-06 OPERON0_F07H5.13_F07H5.13_WBGene00008563 NONE
WBGene00008563 II + 8790570 8790576 end1T3 2 35 hlh1T3 7 0 2.18669e-07 OPERON0_F07H5.13_F07H5.13_WBGene00008563 NONE
WBGene00008563 II + 8790570 8790576 hlh1T3 7 0 end1T3 2 35 2.18669e-07 OPERON0_F07H5.13_F07H5.13_WBGene00008563 NONE
WBGene00008857 I + 11578632 11578641 end1T1 0 112 nhr25T1 9 9 1.30882e-07 OPERON0_F15D3.7_timm-23_WBGene00008857  NONE
WBGene00008857 I + 11578632 11578641 end1T2 0 59 nhr25T2 10 14 3.23587e-05 OPERON0_F15D3.7_timm-23_WBGene00008857  NONE
WBGene00008857 I + 11578632 11578641 end1T3 0 135 nhr25T3 6 6 9.29782e-06 OPERON0_F15D3.7_timm-23_WBGene00008857  NONE
WBGene00008857 I + 11578632 11578641 end1T4 0 195 nhr25T4 8 6 3.38379e-09 OPERON0_F15D3.7_timm-23_WBGene00008857  NONE
WBGene00008857 I + 11578632 11578641 hlh1T4 0 74 nhr25T4 8 6 3.12614e-07 OPERON0_F15D3.7_timm-23_WBGene00008857  NONE
WBGene00008857 I + 11578632 11578641 nhr25T1 9 9 end1T1 0 112 1.30882e-07 OPERON0_F15D3.7_timm-23_WBGene00008857  NONE
WBGene00008857 I + 11578632 11578641 nhr25T1 9 9 pha4T1 0 83 5.50224e-07 OPERON0_F15D3.7_timm-23_WBGene00008857  NONE
WBGene00008857 I + 11578632 11578641 nhr25T2 10 14 end1T2 0 59 3.23587e-05 OPERON0_F15D3.7_timm-23_WBGene00008857  NONE
WBGene00008857 I + 11578632 11578641 nhr25T2 10 14 pha4T2 0 125 2.49372e-06 OPERON0_F15D3.7_timm-23_WBGene00008857  NONE
WBGene00008857 I + 11578632 11578641 nhr25T3 6 6 end1T3 0 135 9.29782e-06 OPERON0_F15D3.7_timm-23_WBGene00008857  NONE
WBGene00008857 I + 11578632 11578641 nhr25T3 6 6 pha4T3 0 124 1.18349e-05 OPERON0_F15D3.7_timm-23_WBGene00008857  NONE
WBGene00008857 I + 11578632 11578641 nhr25T4 8 6 end1T4 0 195 3.38379e-09 OPERON0_F15D3.7_timm-23_WBGene00008857  NONE
WBGene00008857 I + 11578632 11578641 nhr25T4 8 6 hlh1T4 0 74 3.12614e-07 OPERON0_F15D3.7_timm-23_WBGene00008857  NONE
WBGene00008857 I + 11578632 11578641 nhr25T4 8 6 pha4T4 0 191 3.73923e-09 OPERON0_F15D3.7_timm-23_WBGene00008857  NONE
WBGene00008857 I + 11578632 11578641 pha4T1 0 83 nhr25T1 9 9 5.50224e-07 OPERON0_F15D3.7_timm-23_WBGene00008857  NONE
WBGene00008857 I + 11578632 11578641 pha4T2 0 125 nhr25T2 10 14 2.49372e-06 OPERON0_F15D3.7_timm-23_WBGene00008857  NONE
WBGene00008857 I + 11578632 11578641 pha4T3 0 124 nhr25T3 6 6 1.18349e-05 OPERON0_F15D3.7_timm-23_WBGene00008857  NONE
WBGene00008857 I + 11578632 11578641 pha4T4 0 191 nhr25T4 8 6 3.73923e-09 OPERON0_F15D3.7_timm-23_WBGene00008857  NONE
WBGene00009118 I + 10551970 10551979 end1T1 0 75 nhr25T1 4 0 1.33428e-07 OPERON0_F25H2.4_F25H2.4_WBGene00009118  NONE
WBGene00009118 I + 10551970 10551979 nhr25T1 4 0 end1T1 0 75 1.33428e-07 OPERON0_F25H2.4_F25H2.4_WBGene00009118  NONE
WBGene00009118 I + 10551970 10551979 nhr25T1 4 0 pha4T1 0 90 6.54558e-08 OPERON0_F25H2.4_F25H2.4_WBGene00009118  NONE
WBGene00009118 I + 10551970 10551979 pha4T1 0 90 nhr25T1 4 0 6.54558e-08 OPERON0_F25H2.4_F25H2.4_WBGene00009118  NONE
WBGene00009122 I + 10569112 10569125 cnd1T1 57 0 nhr25T1 75 50 6.96232e-08 OPERON2_F25H2.11_tct-1_WBGene00009122  NONE
WBGene00009122 I + 10569112 10569125 cnd1T3 94 0 nhr25T3 67 33 1.51183e-07 OPERON2_F25H2.11_tct-1_WBGene00009122  NONE
WBGene00009122 I + 10569112 10569125 cnd1T4 53 0 nhr25T4 57 25 6.79603e-05 OPERON2_F25H2.11_tct-1_WBGene00009122  NONE
WBGene00009122 I + 10569112 10569125 end1T0 574 0 nhr25T0 60 17 7.86136e-08 OPERON2_F25H2.11_tct-1_WBGene00009122  NONE
WBGene00009122 I + 10569112 10569125 end1T1 922 0 nhr25T1 75 50 1.66415e-29 OPERON2_F25H2.11_tct-1_WBGene00009122  NONE
WBGene00009122 I + 10569112 10569125 end1T2 412 0 nhr25T2 72 30 1.02551e-11 OPERON2_F25H2.11_tct-1_WBGene00009122  NONE
WBGene00009122 I + 10569112 10569125 end1T3 793 0 nhr25T3 67 33 4.96867e-18 OPERON2_F25H2.11_tct-1_WBGene00009122  NONE
WBGene00009122 I + 10569112 10569125 end1T4 1007 0 nhr25T4 57 25 3.62084e-15 OPERON2_F25H2.11_tct-1_WBGene00009122  NONE
WBGene00009122 I + 10569112 10569125 hlh1T1 423 1 nhr25T1 75 50 2.2151e-21 OPERON2_F25H2.11_tct-1_WBGene00009122  NONE
WBGene00009122 I + 10569112 10569125 hlh1T2 331 3 nhr25T2 72 30 1.3016e-10 OPERON2_F25H2.11_tct-1_WBGene00009122  NONE
WBGene00009122 I + 10569112 10569125 hlh1T3 442 7 nhr25T3 67 33 4.38883e-13 OPERON2_F25H2.11_tct-1_WBGene00009122  NONE
WBGene00009122 I + 10569112 10569125 hlh1T4 564 0 nhr25T4 57 25 4.92913e-13 OPERON2_F25H2.11_tct-1_WBGene00009122  NONE
WBGene00009122 I + 10569112 10569125 nhr25T0 60 17 end1T0 574 0 7.86136e-08 OPERON2_F25H2.11_tct-1_WBGene00009122  YES
WBGene00009122 I + 10569112 10569125 nhr25T0 60 17 pha4T0 674 0 4.29501e-08 OPERON2_F25H2.11_tct-1_WBGene00009122  YES
WBGene00009122 I + 10569112 10569125 nhr25T1 75 50 cnd1T1 57 0 6.96232e-08 OPERON2_F25H2.11_tct-1_WBGene00009122  NONE
WBGene00009122 I + 10569112 10569125 nhr25T1 75 50 end1T1 922 0 1.66415e-29 OPERON2_F25H2.11_tct-1_WBGene00009122  YES
WBGene00009122 I + 10569112 10569125 nhr25T1 75 50 hlh1T1 423 1 2.2151e-21 OPERON2_F25H2.11_tct-1_WBGene00009122  NONE
WBGene00009122 I + 10569112 10569125 nhr25T1 75 50 pha4T1 534 0 3.25626e-24 OPERON2_F25H2.11_tct-1_WBGene00009122  YES
WBGene00009122 I + 10569112 10569125 nhr25T1 75 50 tbx37T1 128 6 3.40747e-10 OPERON2_F25H2.11_tct-1_WBGene00009122  NONE
WBGene00009122 I + 10569112 10569125 nhr25T2 72 30 end1T2 412 0 1.02551e-11 OPERON2_F25H2.11_tct-1_WBGene00009122  YES
WBGene00009122 I + 10569112 10569125 nhr25T2 72 30 hlh1T2 331 3 1.3016e-10 OPERON2_F25H2.11_tct-1_WBGene00009122  NONE
WBGene00009122 I + 10569112 10569125 nhr25T2 72 30 pha4T2 562 0 9.04604e-14 OPERON2_F25H2.11_tct-1_WBGene00009122  YES
WBGene00009122 I + 10569112 10569125 nhr25T2 72 30 tbx37T2 112 0 3.37266e-07 OPERON2_F25H2.11_tct-1_WBGene00009122  NONE
WBGene00009122 I + 10569112 10569125 nhr25T3 67 33 cnd1T3 94 0 1.51183e-07 OPERON2_F25H2.11_tct-1_WBGene00009122  NONE
WBGene00009122 I + 10569112 10569125 nhr25T3 67 33 end1T3 793 0 4.96867e-18 OPERON2_F25H2.11_tct-1_WBGene00009122  YES
WBGene00009122 I + 10569112 10569125 nhr25T3 67 33 hlh1T3 442 7 4.38883e-13 OPERON2_F25H2.11_tct-1_WBGene00009122  NONE
WBGene00009122 I + 10569112 10569125 nhr25T3 67 33 pha4T3 454 0 2.59306e-14 OPERON2_F25H2.11_tct-1_WBGene00009122  YES
WBGene00009122 I + 10569112 10569125 nhr25T3 67 33 tbx37T3 149 0 1.81952e-09 OPERON2_F25H2.11_tct-1_WBGene00009122  NONE
WBGene00009122 I + 10569112 10569125 nhr25T4 57 25 cnd1T4 53 0 6.79603e-05 OPERON2_F25H2.11_tct-1_WBGene00009122  NONE
WBGene00009122 I + 10569112 10569125 nhr25T4 57 25 end1T4 1007 0 3.62084e-15 OPERON2_F25H2.11_tct-1_WBGene00009122  YES
WBGene00009122 I + 10569112 10569125 nhr25T4 57 25 hlh1T4 564 0 4.92913e-13 OPERON2_F25H2.11_tct-1_WBGene00009122  NONE
WBGene00009122 I + 10569112 10569125 nhr25T4 57 25 pha4T4 522 0 8.89679e-13 OPERON2_F25H2.11_tct-1_WBGene00009122  YES
WBGene00009122 I + 10569112 10569125 nhr25T4 57 25 tbx37T4 164 4 4.48932e-07 OPERON2_F25H2.11_tct-1_WBGene00009122  NONE
WBGene00009122 I + 10569112 10569125 pha4T0 674 0 nhr25T0 60 17 4.29501e-08 OPERON2_F25H2.11_tct-1_WBGene00009122  NONE
WBGene00009122 I + 10569112 10569125 pha4T1 534 0 nhr25T1 75 50 3.25626e-24 OPERON2_F25H2.11_tct-1_WBGene00009122  NONE
WBGene00009122 I + 10569112 10569125 pha4T2 562 0 nhr25T2 72 30 9.04604e-14 OPERON2_F25H2.11_tct-1_WBGene00009122  NONE
WBGene00009122 I + 10569112 10569125 pha4T3 454 0 nhr25T3 67 33 2.59306e-14 OPERON2_F25H2.11_tct-1_WBGene00009122  NONE
WBGene00009122 I + 10569112 10569125 pha4T4 522 0 nhr25T4 57 25 8.89679e-13 OPERON2_F25H2.11_tct-1_WBGene00009122  NONE
WBGene00009122 I + 10569112 10569125 tbx37T1 128 6 nhr25T1 75 50 3.40747e-10 OPERON2_F25H2.11_tct-1_WBGene00009122  NONE
WBGene00009122 I + 10569112 10569125 tbx37T2 112 0 nhr25T2 72 30 3.37266e-07 OPERON2_F25H2.11_tct-1_WBGene00009122  NONE
WBGene00009122 I + 10569112 10569125 tbx37T3 149 0 nhr25T3 67 33 1.81952e-09 OPERON2_F25H2.11_tct-1_WBGene00009122  NONE
WBGene00009122 I + 10569125 10569112 cnd1T1 0 57 nhr25T1 50 75 6.96232e-08 OPERON2_F25H2.11_tct-1_WBGene00009122  NONE
WBGene00009122 I + 10569125 10569112 cnd1T3 0 94 nhr25T3 33 67 1.51183e-07 OPERON2_F25H2.11_tct-1_WBGene00009122  NONE
WBGene00009122 I + 10569125 10569112 cnd1T4 0 53 nhr25T4 25 57 6.79603e-05 OPERON2_F25H2.11_tct-1_WBGene00009122  NONE
WBGene00009122 I + 10569125 10569112 end1T0 0 574 nhr25T0 17 60 7.86136e-08 OPERON2_F25H2.11_tct-1_WBGene00009122  NONE
WBGene00009122 I + 10569125 10569112 end1T1 0 922 nhr25T1 50 75 1.66415e-29 OPERON2_F25H2.11_tct-1_WBGene00009122  NONE
WBGene00009122 I + 10569125 10569112 end1T2 0 412 nhr25T2 30 72 1.02551e-11 OPERON2_F25H2.11_tct-1_WBGene00009122  NONE
WBGene00009122 I + 10569125 10569112 end1T3 0 793 nhr25T3 33 67 4.96867e-18 OPERON2_F25H2.11_tct-1_WBGene00009122  NONE
WBGene00009122 I + 10569125 10569112 end1T4 0 1007 nhr25T4 25 57 3.62084e-15 OPERON2_F25H2.11_tct-1_WBGene00009122  NONE
WBGene00009122 I + 10569125 10569112 hlh1T1 1 423 nhr25T1 50 75 2.2151e-21 OPERON2_F25H2.11_tct-1_WBGene00009122  NONE
WBGene00009122 I + 10569125 10569112 hlh1T2 3 331 nhr25T2 30 72 1.3016e-10 OPERON2_F25H2.11_tct-1_WBGene00009122  NONE
WBGene00009122 I + 10569125 10569112 hlh1T3 7 442 nhr25T3 33 67 4.38883e-13 OPERON2_F25H2.11_tct-1_WBGene00009122  NONE
WBGene00009122 I + 10569125 10569112 hlh1T4 0 564 nhr25T4 25 57 4.92913e-13 OPERON2_F25H2.11_tct-1_WBGene00009122  NONE
WBGene00009122 I + 10569125 10569112 nhr25T0 17 60 end1T0 0 574 7.86136e-08 OPERON2_F25H2.11_tct-1_WBGene00009122  NONE
WBGene00009122 I + 10569125 10569112 nhr25T0 17 60 pha4T0 0 674 4.29501e-08 OPERON2_F25H2.11_tct-1_WBGene00009122  NONE
WBGene00009122 I + 10569125 10569112 nhr25T1 50 75 cnd1T1 0 57 6.96232e-08 OPERON2_F25H2.11_tct-1_WBGene00009122  NONE
WBGene00009122 I + 10569125 10569112 nhr25T1 50 75 end1T1 0 922 1.66415e-29 OPERON2_F25H2.11_tct-1_WBGene00009122  NONE
WBGene00009122 I + 10569125 10569112 nhr25T1 50 75 hlh1T1 1 423 2.2151e-21 OPERON2_F25H2.11_tct-1_WBGene00009122  NONE
WBGene00009122 I + 10569125 10569112 nhr25T1 50 75 pha4T1 0 534 3.25626e-24 OPERON2_F25H2.11_tct-1_WBGene00009122  NONE
WBGene00009122 I + 10569125 10569112 nhr25T1 50 75 tbx37T1 6 128 3.40747e-10 OPERON2_F25H2.11_tct-1_WBGene00009122  NONE
WBGene00009122 I + 10569125 10569112 nhr25T2 30 72 end1T2 0 412 1.02551e-11 OPERON2_F25H2.11_tct-1_WBGene00009122  NONE
WBGene00009122 I + 10569125 10569112 nhr25T2 30 72 hlh1T2 3 331 1.3016e-10 OPERON2_F25H2.11_tct-1_WBGene00009122  NONE
WBGene00009122 I + 10569125 10569112 nhr25T2 30 72 pha4T2 0 562 9.04604e-14 OPERON2_F25H2.11_tct-1_WBGene00009122  NONE
WBGene00009122 I + 10569125 10569112 nhr25T2 30 72 tbx37T2 0 112 3.37266e-07 OPERON2_F25H2.11_tct-1_WBGene00009122  NONE
WBGene00009122 I + 10569125 10569112 nhr25T3 33 67 cnd1T3 0 94 1.51183e-07 OPERON2_F25H2.11_tct-1_WBGene00009122  NONE
WBGene00009122 I + 10569125 10569112 nhr25T3 33 67 end1T3 0 793 4.96867e-18 OPERON2_F25H2.11_tct-1_WBGene00009122  NONE
WBGene00009122 I + 10569125 10569112 nhr25T3 33 67 hlh1T3 7 442 4.38883e-13 OPERON2_F25H2.11_tct-1_WBGene00009122  NONE
WBGene00009122 I + 10569125 10569112 nhr25T3 33 67 pha4T3 0 454 2.59306e-14 OPERON2_F25H2.11_tct-1_WBGene00009122  NONE
WBGene00009122 I + 10569125 10569112 nhr25T3 33 67 tbx37T3 0 149 1.81952e-09 OPERON2_F25H2.11_tct-1_WBGene00009122  NONE
WBGene00009122 I + 10569125 10569112 nhr25T4 25 57 cnd1T4 0 53 6.79603e-05 OPERON2_F25H2.11_tct-1_WBGene00009122  NONE
WBGene00009122 I + 10569125 10569112 nhr25T4 25 57 end1T4 0 1007 3.62084e-15 OPERON2_F25H2.11_tct-1_WBGene00009122  NONE
WBGene00009122 I + 10569125 10569112 nhr25T4 25 57 hlh1T4 0 564 4.92913e-13 OPERON2_F25H2.11_tct-1_WBGene00009122  NONE
WBGene00009122 I + 10569125 10569112 nhr25T4 25 57 pha4T4 0 522 8.89679e-13 OPERON2_F25H2.11_tct-1_WBGene00009122  NONE
WBGene00009122 I + 10569125 10569112 nhr25T4 25 57 tbx37T4 4 164 4.48932e-07 OPERON2_F25H2.11_tct-1_WBGene00009122  NONE
WBGene00009122 I + 10569125 10569112 pha4T0 0 674 nhr25T0 17 60 4.29501e-08 OPERON2_F25H2.11_tct-1_WBGene00009122  NONE
WBGene00009122 I + 10569125 10569112 pha4T1 0 534 nhr25T1 50 75 3.25626e-24 OPERON2_F25H2.11_tct-1_WBGene00009122  NONE
WBGene00009122 I + 10569125 10569112 pha4T2 0 562 nhr25T2 30 72 9.04604e-14 OPERON2_F25H2.11_tct-1_WBGene00009122  NONE
WBGene00009122 I + 10569125 10569112 pha4T3 0 454 nhr25T3 33 67 2.59306e-14 OPERON2_F25H2.11_tct-1_WBGene00009122  NONE
WBGene00009122 I + 10569125 10569112 pha4T4 0 522 nhr25T4 25 57 8.89679e-13 OPERON2_F25H2.11_tct-1_WBGene00009122  NONE
WBGene00009122 I + 10569125 10569112 tbx37T1 6 128 nhr25T1 50 75 3.40747e-10 OPERON2_F25H2.11_tct-1_WBGene00009122  NONE
WBGene00009122 I + 10569125 10569112 tbx37T2 0 112 nhr25T2 30 72 3.37266e-07 OPERON2_F25H2.11_tct-1_WBGene00009122  NONE
WBGene00009122 I + 10569125 10569112 tbx37T3 0 149 nhr25T3 33 67 1.81952e-09 OPERON2_F25H2.11_tct-1_WBGene00009122  NONE
WBGene00009126 I + 9168432 9173859 hlh1T4 36 0 nhr25T4 0 6 3.30617e-08 OPERON2_F25H5.3_pyk-1_WBGene00009126  NONE
WBGene00009126 I + 9168432 9173859 nhr25T4 0 6 hlh1T4 36 0 3.30617e-08 OPERON2_F25H5.3_pyk-1_WBGene00009126  NONE
WBGene00009126 I + 9168432 9173859 nhr25T4 0 6 pha4T4 47 11 3.88201e-05 OPERON2_F25H5.3_pyk-1_WBGene00009126  NONE
WBGene00009126 I + 9168432 9173859 pha4T4 47 11 nhr25T4 0 6 3.88201e-05 OPERON2_F25H5.3_pyk-1_WBGene00009126  NONE
WBGene00009127 I - 9163261 9163273 end1T2 13 0 tbx37T2 0 4 9.37282e-05 OPERON1_F25H5.5_F25H5.5_WBGene00009127  NONE
WBGene00009127 I - 9163261 9163273 pha4T2 18 0 tbx37T2 0 4 2.95016e-05 OPERON1_F25H5.5_F25H5.5_WBGene00009127  NONE
WBGene00009127 I - 9163261 9163273 tbx37T2 0 4 end1T2 13 0 9.37282e-05 OPERON1_F25H5.5_F25H5.5_WBGene00009127  NONE
WBGene00009127 I - 9163261 9163273 tbx37T2 0 4 pha4T2 18 0 2.95016e-05 OPERON1_F25H5.5_F25H5.5_WBGene00009127  NONE
WBGene00009161 I + 9773166 9773172 cnd1T4 27 0 end1T4 0 4 6.65042e-06 OPERON0_F26E4.6_F26E4.6_WBGene00009161  NONE
WBGene00009161 I + 9773166 9773172 end1T1 0 7 hlh1T1 11 0 5.97173e-06 OPERON0_F26E4.6_F26E4.6_WBGene00009161  NONE
WBGene00009161 I + 9773166 9773172 end1T1 0 7 tbx37T1 9 0 1.7296e-05 OPERON0_F26E4.6_F26E4.6_WBGene00009161  NONE
WBGene00009161 I + 9773166 9773172 end1T4 0 4 cnd1T4 27 0 6.65042e-06 OPERON0_F26E4.6_F26E4.6_WBGene00009161  NONE
WBGene00009161 I + 9773166 9773172 end1T4 0 4 hlh1T4 13 0 9.37282e-05 OPERON0_F26E4.6_F26E4.6_WBGene00009161  NONE
WBGene00009161 I + 9773166 9773172 hlh1T1 11 0 end1T1 0 7 5.97173e-06 OPERON0_F26E4.6_F26E4.6_WBGene00009161  NONE
WBGene00009161 I + 9773166 9773172 hlh1T4 13 0 end1T4 0 4 9.37282e-05 OPERON0_F26E4.6_F26E4.6_WBGene00009161  NONE
WBGene00009161 I + 9773166 9773172 tbx37T1 9 0 end1T1 0 7 1.7296e-05 OPERON0_F26E4.6_F26E4.6_WBGene00009161  NONE
WBGene00009161 I + 9773166 9773175 ceh32T0 0 15 ceh32T2 15 10 8.00223e-05 OPERON0_F26E4.6_F26E4.6_WBGene00009161  NONE
WBGene00009161 I + 9773166 9773175 ceh32T0 0 15 hlh1T0 28 4 8.6973e-10 OPERON0_F26E4.6_F26E4.6_WBGene00009161  NONE
WBGene00009161 I + 9773166 9773175 ceh32T0 0 15 nhr25T0 13 0 4.00134e-09 OPERON0_F26E4.6_F26E4.6_WBGene00009161  NONE
WBGene00009161 I + 9773166 9773175 ceh32T0 0 15 tbx37T0 6 2 8.0159e-05 OPERON0_F26E4.6_F26E4.6_WBGene00009161  NONE
WBGene00009161 I + 9773166 9773175 ceh32T2 15 10 ceh32T3 0 23 1.08499e-05 OPERON0_F26E4.6_F26E4.6_WBGene00009161  NONE
WBGene00009161 I + 9773166 9773175 ceh32T2 15 10 ceh32T4 0 18 3.54924e-05 OPERON0_F26E4.6_F26E4.6_WBGene00009161  NONE
WBGene00009161 I + 9773166 9773175 ceh32T2 15 10 end1T2 0 20 2.16058e-05 OPERON0_F26E4.6_F26E4.6_WBGene00009161  NONE
WBGene00009161 I + 9773166 9773175 ceh32T2 15 10 pha4T2 0 62 2.80805e-09 OPERON0_F26E4.6_F26E4.6_WBGene00009161  NONE
WBGene00009161 I + 9773166 9773175 ceh32T3 0 23 ceh32T2 15 10 1.08499e-05 OPERON0_F26E4.6_F26E4.6_WBGene00009161  NONE
WBGene00009161 I + 9773166 9773175 ceh32T3 0 23 cnd1T3 19 16 1.06631e-05 OPERON0_F26E4.6_F26E4.6_WBGene00009161  NONE
WBGene00009161 I + 9773166 9773175 ceh32T3 0 23 nhr25T3 4 0 1.20547e-05 OPERON0_F26E4.6_F26E4.6_WBGene00009161  NONE
WBGene00009161 I + 9773166 9773175 ceh32T4 0 18 ceh32T2 15 10 3.54924e-05 OPERON0_F26E4.6_F26E4.6_WBGene00009161  NONE
WBGene00009161 I + 9773166 9773175 ceh32T4 0 18 cnd1T4 27 17 4.22424e-06 OPERON0_F26E4.6_F26E4.6_WBGene00009161  NONE
WBGene00009161 I + 9773166 9773175 ceh32T4 0 18 nhr25T4 4 0 2.95016e-05 OPERON0_F26E4.6_F26E4.6_WBGene00009161  NONE
WBGene00009161 I + 9773166 9773175 cnd1T0 0 13 cnd1T4 27 17 4.09153e-05 OPERON0_F26E4.6_F26E4.6_WBGene00009161  NONE
WBGene00009161 I + 9773166 9773175 cnd1T0 0 13 hlh1T0 28 4 6.46374e-09 OPERON0_F26E4.6_F26E4.6_WBGene00009161  NONE
WBGene00009161 I + 9773166 9773175 cnd1T0 0 13 nhr25T0 13 0 1.49012e-08 OPERON0_F26E4.6_F26E4.6_WBGene00009161  NONE
WBGene00009161 I + 9773166 9773175 cnd1T2 12 12 pha4T2 0 62 5.88797e-07 OPERON0_F26E4.6_F26E4.6_WBGene00009161  NONE
WBGene00009161 I + 9773166 9773175 cnd1T3 19 16 ceh32T3 0 23 1.06631e-05 OPERON0_F26E4.6_F26E4.6_WBGene00009161  NONE
WBGene00009161 I + 9773166 9773175 cnd1T3 19 16 end1T3 0 42 2.36009e-07 OPERON0_F26E4.6_F26E4.6_WBGene00009161  NONE
WBGene00009161 I + 9773166 9773175 cnd1T3 19 16 pha4T3 0 43 1.18238e-07 OPERON0_F26E4.6_F26E4.6_WBGene00009161  NONE
WBGene00009161 I + 9773166 9773175 cnd1T4 27 17 ceh32T4 0 18 4.22424e-06 OPERON0_F26E4.6_F26E4.6_WBGene00009161  NONE
WBGene00009161 I + 9773166 9773175 cnd1T4 27 17 cnd1T0 0 13 4.09153e-05 OPERON0_F26E4.6_F26E4.6_WBGene00009161  NONE
WBGene00009161 I + 9773166 9773175 cnd1T4 27 17 end1T4 0 91 2.62918e-14 OPERON0_F26E4.6_F26E4.6_WBGene00009161  NONE
WBGene00009161 I + 9773166 9773175 cnd1T4 27 17 pha4T4 19 58 4.30768e-05 OPERON0_F26E4.6_F26E4.6_WBGene00009161  NONE
WBGene00009161 I + 9773166 9773175 end1T0 0 53 hlh1T0 28 4 4.97232e-19 OPERON0_F26E4.6_F26E4.6_WBGene00009161  NONE
WBGene00009161 I + 9773166 9773175 end1T0 0 53 nhr25T0 13 0 5.9977e-15 OPERON0_F26E4.6_F26E4.6_WBGene00009161  NONE
WBGene00009161 I + 9773166 9773175 end1T0 0 53 tbx37T0 6 2 2.4363e-07 OPERON0_F26E4.6_F26E4.6_WBGene00009161  NONE
WBGene00009161 I + 9773166 9773175 end1T1 0 64 hlh1T1 11 10 2.82151e-07 OPERON0_F26E4.6_F26E4.6_WBGene00009161  NONE
WBGene00009161 I + 9773166 9773175 end1T1 0 64 tbx37T1 9 8 1.19366e-06 OPERON0_F26E4.6_F26E4.6_WBGene00009161  NONE
WBGene00009161 I + 9773166 9773175 end1T2 0 20 ceh32T2 15 10 2.16058e-05 OPERON0_F26E4.6_F26E4.6_WBGene00009161  NONE
WBGene00009161 I + 9773166 9773175 end1T2 0 20 hlh1T2 20 16 2.96428e-05 OPERON0_F26E4.6_F26E4.6_WBGene00009161  NONE
WBGene00009161 I + 9773166 9773175 end1T2 0 20 tbx37T2 10 0 5.09283e-09 OPERON0_F26E4.6_F26E4.6_WBGene00009161  NONE
WBGene00009161 I + 9773166 9773175 end1T3 0 42 cnd1T3 19 16 2.36009e-07 OPERON0_F26E4.6_F26E4.6_WBGene00009161  NONE
WBGene00009161 I + 9773166 9773175 end1T3 0 42 hlh1T3 15 23 4.72203e-05 OPERON0_F26E4.6_F26E4.6_WBGene00009161  NONE
WBGene00009161 I + 9773166 9773175 end1T3 0 42 nhr25T3 4 0 1.25271e-06 OPERON0_F26E4.6_F26E4.6_WBGene00009161  NONE
WBGene00009161 I + 9773166 9773175 end1T3 0 42 tbx37T3 12 12 4.10318e-06 OPERON0_F26E4.6_F26E4.6_WBGene00009161  NONE
WBGene00009161 I + 9773166 9773175 end1T4 0 91 cnd1T4 27 17 2.62918e-14 OPERON0_F26E4.6_F26E4.6_WBGene00009161  NONE
WBGene00009161 I + 9773166 9773175 end1T4 0 91 hlh1T4 13 24 1.79532e-05 OPERON0_F26E4.6_F26E4.6_WBGene00009161  NONE
WBGene00009161 I + 9773166 9773175 end1T4 0 91 nhr25T4 4 0 6.26987e-08 OPERON0_F26E4.6_F26E4.6_WBGene00009161  NONE
WBGene00009161 I + 9773166 9773175 end1T4 0 91 pha4T4 19 58 6.58671e-05 OPERON0_F26E4.6_F26E4.6_WBGene00009161  NONE
WBGene00009161 I + 9773166 9773175 end1T4 0 91 tbx37T4 7 8 8.11232e-06 OPERON0_F26E4.6_F26E4.6_WBGene00009161  NONE
WBGene00009161 I + 9773166 9773175 hlh1T0 28 4 cnd1T0 0 13 6.46374e-09 OPERON0_F26E4.6_F26E4.6_WBGene00009161  NONE
WBGene00009161 I + 9773166 9773175 hlh1T0 28 4 end1T0 0 53 4.97232e-19 OPERON0_F26E4.6_F26E4.6_WBGene00009161  NONE
WBGene00009161 I + 9773166 9773175 hlh1T0 28 4 hlh1T3 15 23 2.06689e-05 OPERON0_F26E4.6_F26E4.6_WBGene00009161  NONE
WBGene00009161 I + 9773166 9773175 hlh1T0 28 4 hlh1T4 13 24 4.81291e-06 OPERON0_F26E4.6_F26E4.6_WBGene00009161  NONE
WBGene00009161 I + 9773166 9773175 hlh1T0 28 4 pha4T0 0 57 1.17803e-19 OPERON0_F26E4.6_F26E4.6_WBGene00009161  NONE
WBGene00009161 I + 9773166 9773175 hlh1T1 11 10 end1T1 0 64 2.82151e-07 OPERON0_F26E4.6_F26E4.6_WBGene00009161  NONE
WBGene00009161 I + 9773166 9773175 hlh1T1 11 10 pha4T1 0 49 1.10789e-06 OPERON0_F26E4.6_F26E4.6_WBGene00009161  NONE
WBGene00009161 I + 9773166 9773175 hlh1T2 20 16 end1T2 0 20 2.96428e-05 OPERON0_F26E4.6_F26E4.6_WBGene00009161  NONE
WBGene00009161 I + 9773166 9773175 hlh1T2 20 16 pha4T2 0 62 2.40398e-09 OPERON0_F26E4.6_F26E4.6_WBGene00009161  NONE
WBGene00009161 I + 9773166 9773175 hlh1T3 15 23 end1T3 0 42 4.72203e-05 OPERON0_F26E4.6_F26E4.6_WBGene00009161  NONE
WBGene00009161 I + 9773166 9773175 hlh1T3 15 23 hlh1T0 28 4 2.06689e-05 OPERON0_F26E4.6_F26E4.6_WBGene00009161  NONE
WBGene00009161 I + 9773166 9773175 hlh1T3 15 23 pha4T3 0 43 4.3775e-05 OPERON0_F26E4.6_F26E4.6_WBGene00009161  NONE
WBGene00009161 I + 9773166 9773175 hlh1T4 13 24 end1T4 0 91 1.79532e-05 OPERON0_F26E4.6_F26E4.6_WBGene00009161  NONE
WBGene00009161 I + 9773166 9773175 hlh1T4 13 24 hlh1T0 28 4 4.81291e-06 OPERON0_F26E4.6_F26E4.6_WBGene00009161  NONE
WBGene00009161 I + 9773166 9773175 nhr25T0 13 0 cnd1T0 0 13 1.49012e-08 OPERON0_F26E4.6_F26E4.6_WBGene00009161  NONE
WBGene00009161 I + 9773166 9773175 nhr25T0 13 0 end1T0 0 53 5.9977e-15 OPERON0_F26E4.6_F26E4.6_WBGene00009161  NONE
WBGene00009161 I + 9773166 9773175 nhr25T0 13 0 pha4T0 0 57 2.56602e-15 OPERON0_F26E4.6_F26E4.6_WBGene00009161  NONE
WBGene00009161 I + 9773166 9773175 nhr25T3 4 0 ceh32T3 0 23 1.20547e-05 OPERON0_F26E4.6_F26E4.6_WBGene00009161  NONE
WBGene00009161 I + 9773166 9773175 nhr25T3 4 0 end1T3 0 42 1.25271e-06 OPERON0_F26E4.6_F26E4.6_WBGene00009161  NONE
WBGene00009161 I + 9773166 9773175 nhr25T3 4 0 pha4T3 0 43 1.14494e-06 OPERON0_F26E4.6_F26E4.6_WBGene00009161  NONE
WBGene00009161 I + 9773166 9773175 nhr25T4 4 0 ceh32T4 0 18 2.95016e-05 OPERON0_F26E4.6_F26E4.6_WBGene00009161  NONE
WBGene00009161 I + 9773166 9773175 nhr25T4 4 0 end1T4 0 91 6.26987e-08 OPERON0_F26E4.6_F26E4.6_WBGene00009161  NONE
WBGene00009161 I + 9773166 9773175 pha4T0 0 57 hlh1T0 28 4 1.17803e-19 OPERON0_F26E4.6_F26E4.6_WBGene00009161  NONE
WBGene00009161 I + 9773166 9773175 pha4T0 0 57 nhr25T0 13 0 2.56602e-15 OPERON0_F26E4.6_F26E4.6_WBGene00009161  NONE
WBGene00009161 I + 9773166 9773175 pha4T0 0 57 tbx37T0 6 2 1.71796e-07 OPERON0_F26E4.6_F26E4.6_WBGene00009161  NONE
WBGene00009161 I + 9773166 9773175 pha4T1 0 49 hlh1T1 11 10 1.10789e-06 OPERON0_F26E4.6_F26E4.6_WBGene00009161  NONE
WBGene00009161 I + 9773166 9773175 pha4T1 0 49 tbx37T1 9 8 3.74915e-06 OPERON0_F26E4.6_F26E4.6_WBGene00009161  NONE
WBGene00009161 I + 9773166 9773175 pha4T2 0 62 ceh32T2 15 10 2.80805e-09 OPERON0_F26E4.6_F26E4.6_WBGene00009161  NONE
WBGene00009161 I + 9773166 9773175 pha4T2 0 62 cnd1T2 12 12 5.88797e-07 OPERON0_F26E4.6_F26E4.6_WBGene00009161  NONE
WBGene00009161 I + 9773166 9773175 pha4T2 0 62 hlh1T2 20 16 2.40398e-09 OPERON0_F26E4.6_F26E4.6_WBGene00009161  NONE
WBGene00009161 I + 9773166 9773175 pha4T2 0 62 tbx37T2 10 0 2.51387e-13 OPERON0_F26E4.6_F26E4.6_WBGene00009161  NONE
WBGene00009161 I + 9773166 9773175 pha4T3 0 43 cnd1T3 19 16 1.18238e-07 OPERON0_F26E4.6_F26E4.6_WBGene00009161  NONE
WBGene00009161 I + 9773166 9773175 pha4T3 0 43 hlh1T3 15 23 4.3775e-05 OPERON0_F26E4.6_F26E4.6_WBGene00009161  NONE
WBGene00009161 I + 9773166 9773175 pha4T3 0 43 nhr25T3 4 0 1.14494e-06 OPERON0_F26E4.6_F26E4.6_WBGene00009161  NONE
WBGene00009161 I + 9773166 9773175 pha4T3 0 43 tbx37T3 12 12 3.65798e-06 OPERON0_F26E4.6_F26E4.6_WBGene00009161  NONE
WBGene00009161 I + 9773166 9773175 pha4T4 19 58 cnd1T4 27 17 4.30768e-05 OPERON0_F26E4.6_F26E4.6_WBGene00009161  NONE
WBGene00009161 I + 9773166 9773175 pha4T4 19 58 end1T4 0 91 6.58671e-05 OPERON0_F26E4.6_F26E4.6_WBGene00009161  NONE
WBGene00009161 I + 9773166 9773175 tbx37T0 6 2 end1T0 0 53 2.4363e-07 OPERON0_F26E4.6_F26E4.6_WBGene00009161  NONE
WBGene00009161 I + 9773166 9773175 tbx37T0 6 2 pha4T0 0 57 1.71796e-07 OPERON0_F26E4.6_F26E4.6_WBGene00009161  NONE
WBGene00009161 I + 9773166 9773175 tbx37T1 9 8 end1T1 0 64 1.19366e-06 OPERON0_F26E4.6_F26E4.6_WBGene00009161  NONE
WBGene00009161 I + 9773166 9773175 tbx37T1 9 8 pha4T1 0 49 3.74915e-06 OPERON0_F26E4.6_F26E4.6_WBGene00009161  NONE
WBGene00009161 I + 9773166 9773175 tbx37T2 10 0 end1T2 0 20 5.09283e-09 OPERON0_F26E4.6_F26E4.6_WBGene00009161  NONE
WBGene00009161 I + 9773166 9773175 tbx37T2 10 0 pha4T2 0 62 2.51387e-13 OPERON0_F26E4.6_F26E4.6_WBGene00009161  NONE
WBGene00009161 I + 9773166 9773175 tbx37T3 12 12 end1T3 0 42 4.10318e-06 OPERON0_F26E4.6_F26E4.6_WBGene00009161  NONE
WBGene00009161 I + 9773166 9773175 tbx37T3 12 12 pha4T3 0 43 3.65798e-06 OPERON0_F26E4.6_F26E4.6_WBGene00009161  NONE
WBGene00009266 I - 9505768 9505777 ceh32T4 0 2 end1T4 112 0 4.23674e-05 OPERON1_F30A10.9_F30A10.9_WBGene00009266  NONE
WBGene00009266 I - 9505768 9505777 ceh32T4 0 2 pha4T4 81 0 8.05115e-05 OPERON1_F30A10.9_F30A10.9_WBGene00009266  NONE
WBGene00009266 I - 9505768 9505777 end1T0 96 0 nhr25T0 0 2 5.75126e-05 OPERON1_F30A10.9_F30A10.9_WBGene00009266  NONE
WBGene00009266 I - 9505768 9505777 end1T1 151 0 hlh1T1 9 6 6.82928e-06 OPERON1_F30A10.9_F30A10.9_WBGene00009266  NONE
WBGene00009266 I - 9505768 9505777 end1T1 151 0 nhr25T1 0 11 3.46259e-18 OPERON1_F30A10.9_F30A10.9_WBGene00009266  NONE
WBGene00009266 I - 9505768 9505777 end1T4 112 0 ceh32T4 0 2 4.23674e-05 OPERON1_F30A10.9_F30A10.9_WBGene00009266  NONE
WBGene00009266 I - 9505768 9505777 hlh1T1 9 6 end1T1 151 0 6.82928e-06 OPERON1_F30A10.9_F30A10.9_WBGene00009266  NONE
WBGene00009266 I - 9505768 9505777 hlh1T1 9 6 pha4T1 111 0 1.64366e-05 OPERON1_F30A10.9_F30A10.9_WBGene00009266  NONE
WBGene00009266 I - 9505768 9505777 nhr25T0 0 2 end1T0 96 0 5.75126e-05 OPERON1_F30A10.9_F30A10.9_WBGene00009266  NONE
WBGene00009266 I - 9505768 9505777 nhr25T0 0 2 pha4T0 105 0 4.81674e-05 OPERON1_F30A10.9_F30A10.9_WBGene00009266  YES
WBGene00009266 I - 9505768 9505777 nhr25T1 0 11 end1T1 151 0 3.46259e-18 OPERON1_F30A10.9_F30A10.9_WBGene00009266  NONE
WBGene00009266 I - 9505768 9505777 nhr25T1 0 11 pha4T1 111 0 8.91789e-17 OPERON1_F30A10.9_F30A10.9_WBGene00009266  YES
WBGene00009266 I - 9505768 9505777 pha4T0 105 0 nhr25T0 0 2 4.81674e-05 OPERON1_F30A10.9_F30A10.9_WBGene00009266  NONE
WBGene00009266 I - 9505768 9505777 pha4T1 111 0 hlh1T1 9 6 1.64366e-05 OPERON1_F30A10.9_F30A10.9_WBGene00009266  NONE
WBGene00009266 I - 9505768 9505777 pha4T1 111 0 nhr25T1 0 11 8.91789e-17 OPERON1_F30A10.9_F30A10.9_WBGene00009266  NONE
WBGene00009266 I - 9505768 9505777 pha4T2 115 0 tbx37T2 0 2 4.02302e-05 OPERON1_F30A10.9_F30A10.9_WBGene00009266  NONE
WBGene00009266 I - 9505768 9505777 pha4T4 81 0 ceh32T4 0 2 8.05115e-05 OPERON1_F30A10.9_F30A10.9_WBGene00009266  NONE
WBGene00009266 I - 9505768 9505777 tbx37T2 0 2 pha4T2 115 0 4.02302e-05 OPERON1_F30A10.9_F30A10.9_WBGene00009266  NONE
WBGene00009498 I - 9242119 9245924 hlh1T4 0 18 pha4T4 22 14 5.74545e-06 OPERON2_F36H2.1_tat-5_WBGene00009498  NONE
WBGene00009498 I - 9242119 9245924 pha4T0 3 23 pha4T4 22 14 4.65948e-05 OPERON2_F36H2.1_tat-5_WBGene00009498  NONE
WBGene00009498 I - 9242119 9245924 pha4T1 0 27 pha4T4 22 14 3.3065e-07 OPERON2_F36H2.1_tat-5_WBGene00009498  NONE
WBGene00009498 I - 9242119 9245924 pha4T4 22 14 hlh1T4 0 18 5.74545e-06 OPERON2_F36H2.1_tat-5_WBGene00009498  YES
WBGene00009498 I - 9242119 9245924 pha4T4 22 14 pha4T0 3 23 4.65948e-05 OPERON2_F36H2.1_tat-5_WBGene00009498  NONE
WBGene00009498 I - 9242119 9245924 pha4T4 22 14 pha4T1 0 27 3.3065e-07 OPERON2_F36H2.1_tat-5_WBGene00009498  NONE
WBGene00009812 X - 10900114 10900120 end1T1 11 0 hlh1T1 1 13 7.90627e-07 OPERON0_F47B10.1_suca-1_WBGene00009812 NONE
WBGene00009812 X - 10900114 10900120 hlh1T0 0 7 pha4T0 7 0 6.10352e-05 OPERON0_F47B10.1_suca-1_WBGene00009812 NONE
WBGene00009812 X - 10900114 10900120 hlh1T1 1 13 end1T1 11 0 7.90627e-07 OPERON0_F47B10.1_suca-1_WBGene00009812 NONE
WBGene00009812 X - 10900114 10900120 hlh1T1 1 13 pha4T1 10 1 1.16707e-05 OPERON0_F47B10.1_suca-1_WBGene00009812 NONE
WBGene00009812 X - 10900114 10900120 pha4T0 7 0 hlh1T0 0 7 6.10352e-05 OPERON0_F47B10.1_suca-1_WBGene00009812 NONE
WBGene00009812 X - 10900114 10900120 pha4T1 10 1 hlh1T1 1 13 1.16707e-05 OPERON0_F47B10.1_suca-1_WBGene00009812 NONE
WBGene00009818 X + 10903272 10903278 ceh32T3 40 0 ceh32T4 0 3 1.88197e-05 OPERON0_F47B10.7_acbp-3_WBGene00009818  NONE
WBGene00009818 X + 10903272 10903278 ceh32T4 0 3 ceh32T3 40 0 1.88197e-05 OPERON0_F47B10.7_acbp-3_WBGene00009818  NONE
WBGene00009818 X + 10903272 10903278 ceh32T4 0 3 nhr25T4 31 0 3.92002e-05 OPERON0_F47B10.7_acbp-3_WBGene00009818  NONE
WBGene00009818 X + 10903272 10903278 nhr25T4 31 0 ceh32T4 0 3 3.92002e-05 OPERON0_F47B10.7_acbp-3_WBGene00009818  NONE
WBGene00010139 III + 13256880 13260585 cnd1T0 2 8 end1T0 14 0 1.43212e-05 OPERON1_F56A8.3_F56A8.3_WBGene00010139  NONE
WBGene00010139 III + 13256880 13260585 end1T0 14 0 cnd1T0 2 8 1.43212e-05 OPERON1_F56A8.3_F56A8.3_WBGene00010139  YES
WBGene00010139 III + 13256880 13260585 end1T0 14 0 nhr25T0 3 9 2.36138e-05 OPERON1_F56A8.3_F56A8.3_WBGene00010139  YES
WBGene00010139 III + 13256880 13260585 end1T1 22 0 nhr25T1 0 5 2.40617e-06 OPERON1_F56A8.3_F56A8.3_WBGene00010139  YES
WBGene00010139 III + 13256880 13260585 end1T1 22 0 tbx37T1 1 12 2.31666e-09 OPERON1_F56A8.3_F56A8.3_WBGene00010139  YES
WBGene00010139 III + 13256880 13260585 end1T4 25 0 tbx37T4 0 4 8.85519e-06 OPERON1_F56A8.3_F56A8.3_WBGene00010139  YES
WBGene00010139 III + 13256880 13260585 nhr25T0 3 9 end1T0 14 0 2.36138e-05 OPERON1_F56A8.3_F56A8.3_WBGene00010139  NONE
WBGene00010139 III + 13256880 13260585 nhr25T1 0 5 end1T1 22 0 2.40617e-06 OPERON1_F56A8.3_F56A8.3_WBGene00010139  NONE
WBGene00010139 III + 13256880 13260585 nhr25T1 0 5 pha4T1 12 0 3.36816e-05 OPERON1_F56A8.3_F56A8.3_WBGene00010139  NONE
WBGene00010139 III + 13256880 13260585 pha4T1 12 0 nhr25T1 0 5 3.36816e-05 OPERON1_F56A8.3_F56A8.3_WBGene00010139  YES
WBGene00010139 III + 13256880 13260585 pha4T1 12 0 tbx37T1 1 12 4.23473e-07 OPERON1_F56A8.3_F56A8.3_WBGene00010139  NONE
WBGene00010139 III + 13256880 13260585 tbx37T1 1 12 end1T1 22 0 2.31666e-09 OPERON1_F56A8.3_F56A8.3_WBGene00010139  NONE
WBGene00010139 III + 13256880 13260585 tbx37T1 1 12 pha4T1 12 0 4.23473e-07 OPERON1_F56A8.3_F56A8.3_WBGene00010139  NONE
WBGene00010139 III + 13260585 13256880 cnd1T0 8 2 end1T0 0 14 1.43212e-05 OPERON1_F56A8.3_F56A8.3_WBGene00010139  NONE
WBGene00010139 III + 13260585 13256880 end1T0 0 14 cnd1T0 8 2 1.43212e-05 OPERON1_F56A8.3_F56A8.3_WBGene00010139  YES
WBGene00010139 III + 13260585 13256880 end1T0 0 14 nhr25T0 9 3 2.36138e-05 OPERON1_F56A8.3_F56A8.3_WBGene00010139  YES
WBGene00010139 III + 13260585 13256880 end1T1 0 22 nhr25T1 5 0 2.40617e-06 OPERON1_F56A8.3_F56A8.3_WBGene00010139  YES
WBGene00010139 III + 13260585 13256880 end1T1 0 22 tbx37T1 12 1 2.31666e-09 OPERON1_F56A8.3_F56A8.3_WBGene00010139  YES
WBGene00010139 III + 13260585 13256880 end1T4 0 25 tbx37T4 4 0 8.85519e-06 OPERON1_F56A8.3_F56A8.3_WBGene00010139  YES
WBGene00010139 III + 13260585 13256880 nhr25T0 9 3 end1T0 0 14 2.36138e-05 OPERON1_F56A8.3_F56A8.3_WBGene00010139  NONE
WBGene00010139 III + 13260585 13256880 nhr25T1 5 0 end1T1 0 22 2.40617e-06 OPERON1_F56A8.3_F56A8.3_WBGene00010139  NONE
WBGene00010139 III + 13260585 13256880 nhr25T1 5 0 pha4T1 0 12 3.36816e-05 OPERON1_F56A8.3_F56A8.3_WBGene00010139  NONE
WBGene00010139 III + 13260585 13256880 pha4T1 0 12 nhr25T1 5 0 3.36816e-05 OPERON1_F56A8.3_F56A8.3_WBGene00010139  YES
WBGene00010139 III + 13260585 13256880 pha4T1 0 12 tbx37T1 12 1 4.23473e-07 OPERON1_F56A8.3_F56A8.3_WBGene00010139  NONE
WBGene00010139 III + 13260585 13256880 tbx37T1 12 1 end1T1 0 22 2.31666e-09 OPERON1_F56A8.3_F56A8.3_WBGene00010139  NONE
WBGene00010139 III + 13260585 13256880 tbx37T1 12 1 pha4T1 0 12 4.23473e-07 OPERON1_F56A8.3_F56A8.3_WBGene00010139  NONE
WBGene00010260 V - 14011867 14012052 ceh32T2 0 12 tbx37T2 19 7 1.25379e-05 OPERON1_F58E10.3_ddx-17_WBGene00010260  NONE
WBGene00010260 V - 14011867 14012052 end1T1 37 80 pha4T1 58 38 1.3435e-05 OPERON1_F58E10.3_ddx-17_WBGene00010260  NONE
WBGene00010260 V - 14011867 14012052 end1T4 20 68 tbx37T4 13 5 4.41916e-05 OPERON1_F58E10.3_ddx-17_WBGene00010260  NONE
WBGene00010260 V - 14011867 14012052 pha4T1 58 38 end1T1 37 80 1.3435e-05 OPERON1_F58E10.3_ddx-17_WBGene00010260  NONE
WBGene00010260 V - 14011867 14012052 tbx37T2 19 7 ceh32T2 0 12 1.25379e-05 OPERON1_F58E10.3_ddx-17_WBGene00010260  NONE
WBGene00010260 V - 14011941 14012052 ceh32T2 11 12 tbx37T2 81 7 2.18866e-05 OPERON1_F58E10.3_ddx-17_WBGene00010260  NONE
WBGene00010260 V - 14011941 14012052 nhr25T1 6 11 pha4T1 190 38 2.66959e-05 OPERON1_F58E10.3_ddx-17_WBGene00010260  NONE
WBGene00010260 V - 14011941 14012052 nhr25T1 6 11 tbx37T1 75 15 7.86232e-05 OPERON1_F58E10.3_ddx-17_WBGene00010260  NONE
WBGene00010260 V - 14011941 14012052 pha4T1 190 38 nhr25T1 6 11 2.66959e-05 OPERON1_F58E10.3_ddx-17_WBGene00010260  NONE
WBGene00010260 V - 14011941 14012052 tbx37T1 75 15 nhr25T1 6 11 7.86232e-05 OPERON1_F58E10.3_ddx-17_WBGene00010260  NONE
WBGene00010260 V - 14011941 14012052 tbx37T2 81 7 ceh32T2 11 12 2.18866e-05 OPERON1_F58E10.3_ddx-17_WBGene00010260  NONE
WBGene00010280 V + 13665391 13665397 hlh1T0 10 1 hlh1T4 0 8 3.91774e-05 OPERON2_F58G11.2_rde-12_WBGene00010280  NONE
WBGene00010280 V + 13665391 13665397 hlh1T0 10 1 pha4T0 0 9 2.00272e-05 OPERON2_F58G11.2_rde-12_WBGene00010280  NONE
WBGene00010280 V + 13665391 13665397 hlh1T4 0 8 hlh1T0 10 1 3.91774e-05 OPERON2_F58G11.2_rde-12_WBGene00010280  NONE
WBGene00010280 V + 13665391 13665397 nhr25T0 6 0 pha4T0 0 9 4.12782e-05 OPERON2_F58G11.2_rde-12_WBGene00010280  NONE
WBGene00010280 V + 13665391 13665397 pha4T0 0 9 hlh1T0 10 1 2.00272e-05 OPERON2_F58G11.2_rde-12_WBGene00010280  NONE
WBGene00010280 V + 13665391 13665397 pha4T0 0 9 nhr25T0 6 0 4.12782e-05 OPERON2_F58G11.2_rde-12_WBGene00010280  NONE
WBGene00010317 IV - 9440787 9440846 cnd1T0 0 10 end1T0 5 0 7.13641e-05 OPERON0_F59B8.2_idh-1_WBGene00010317  NONE
WBGene00010317 IV - 9440787 9440846 cnd1T0 0 10 pha4T0 8 0 4.26395e-06 OPERON0_F59B8.2_idh-1_WBGene00010317  NONE
WBGene00010317 IV - 9440787 9440846 cnd1T2 0 8 end1T2 10 0 4.26395e-06 OPERON0_F59B8.2_idh-1_WBGene00010317  NONE
WBGene00010317 IV - 9440787 9440846 cnd1T2 0 8 pha4T2 8 0 1.52588e-05 OPERON0_F59B8.2_idh-1_WBGene00010317  NONE
WBGene00010317 IV - 9440787 9440846 end1T0 5 0 cnd1T0 0 10 7.13641e-05 OPERON0_F59B8.2_idh-1_WBGene00010317  YES
WBGene00010317 IV - 9440787 9440846 end1T0 5 0 hlh1T0 1 24 9.76577e-06 OPERON0_F59B8.2_idh-1_WBGene00010317  NONE
WBGene00010317 IV - 9440787 9440846 end1T0 5 0 nhr25T0 17 202 1.5547e-06 OPERON0_F59B8.2_idh-1_WBGene00010317  YES
WBGene00010317 IV - 9440787 9440846 end1T0 5 0 tbx37T0 7 37 9.60464e-05 OPERON0_F59B8.2_idh-1_WBGene00010317  YES
WBGene00010317 IV - 9440787 9440846 end1T1 5 0 hlh1T1 0 10 7.13641e-05 OPERON0_F59B8.2_idh-1_WBGene00010317  NONE
WBGene00010317 IV - 9440787 9440846 end1T1 5 0 nhr25T1 13 152 2.05547e-06 OPERON0_F59B8.2_idh-1_WBGene00010317  YES
WBGene00010317 IV - 9440787 9440846 end1T1 5 0 tbx37T1 8 42 8.55573e-05 OPERON0_F59B8.2_idh-1_WBGene00010317  YES
WBGene00010317 IV - 9440787 9440846 end1T2 10 0 cnd1T2 0 8 4.26395e-06 OPERON0_F59B8.2_idh-1_WBGene00010317  YES
WBGene00010317 IV - 9440787 9440846 end1T2 10 0 hlh1T2 2 13 5.18363e-06 OPERON0_F59B8.2_idh-1_WBGene00010317  NONE
WBGene00010317 IV - 9440787 9440846 end1T2 10 0 nhr25T2 12 125 1.07059e-10 OPERON0_F59B8.2_idh-1_WBGene00010317  YES
WBGene00010317 IV - 9440787 9440846 end1T2 10 0 tbx37T2 4 57 3.58403e-10 OPERON0_F59B8.2_idh-1_WBGene00010317  YES
WBGene00010317 IV - 9440787 9440846 end1T3 14 6 nhr25T3 6 75 1.50758e-08 OPERON0_F59B8.2_idh-1_WBGene00010317  YES
WBGene00010317 IV - 9440787 9440846 end1T3 14 6 tbx37T3 6 40 4.17581e-06 OPERON0_F59B8.2_idh-1_WBGene00010317  YES
WBGene00010317 IV - 9440787 9440846 end1T4 18 0 hlh1T4 0 7 3.64831e-07 OPERON0_F59B8.2_idh-1_WBGene00010317  NONE
WBGene00010317 IV - 9440787 9440846 end1T4 18 0 nhr25T4 6 49 4.00091e-13 OPERON0_F59B8.2_idh-1_WBGene00010317  YES
WBGene00010317 IV - 9440787 9440846 end1T4 18 0 tbx37T4 6 33 1.02682e-10 OPERON0_F59B8.2_idh-1_WBGene00010317  YES
WBGene00010317 IV - 9440787 9440846 hlh1T0 1 24 end1T0 5 0 9.76577e-06 OPERON0_F59B8.2_idh-1_WBGene00010317  NONE
WBGene00010317 IV - 9440787 9440846 hlh1T0 1 24 pha4T0 8 0 1.3841e-07 OPERON0_F59B8.2_idh-1_WBGene00010317  NONE
WBGene00010317 IV - 9440787 9440846 hlh1T1 0 10 end1T1 5 0 7.13641e-05 OPERON0_F59B8.2_idh-1_WBGene00010317  NONE
WBGene00010317 IV - 9440787 9440846 hlh1T1 0 10 pha4T1 8 1 2.37378e-05 OPERON0_F59B8.2_idh-1_WBGene00010317  NONE
WBGene00010317 IV - 9440787 9440846 hlh1T2 2 13 end1T2 10 0 5.18363e-06 OPERON0_F59B8.2_idh-1_WBGene00010317  NONE
WBGene00010317 IV - 9440787 9440846 hlh1T2 2 13 pha4T2 8 0 2.20108e-05 OPERON0_F59B8.2_idh-1_WBGene00010317  NONE
WBGene00010317 IV - 9440787 9440846 hlh1T4 0 7 end1T4 18 0 3.64831e-07 OPERON0_F59B8.2_idh-1_WBGene00010317  NONE
WBGene00010317 IV - 9440787 9440846 nhr25T0 17 202 end1T0 5 0 1.5547e-06 OPERON0_F59B8.2_idh-1_WBGene00010317  YES
WBGene00010317 IV - 9440787 9440846 nhr25T0 17 202 pha4T0 8 0 1.2674e-09 OPERON0_F59B8.2_idh-1_WBGene00010317  YES
WBGene00010317 IV - 9440787 9440846 nhr25T1 13 152 end1T1 5 0 2.05547e-06 OPERON0_F59B8.2_idh-1_WBGene00010317  YES
WBGene00010317 IV - 9440787 9440846 nhr25T1 13 152 pha4T1 8 1 3.82181e-08 OPERON0_F59B8.2_idh-1_WBGene00010317  YES
WBGene00010317 IV - 9440787 9440846 nhr25T2 12 125 end1T2 10 0 1.07059e-10 OPERON0_F59B8.2_idh-1_WBGene00010317  YES
WBGene00010317 IV - 9440787 9440846 nhr25T2 12 125 pha4T2 8 0 6.08825e-09 OPERON0_F59B8.2_idh-1_WBGene00010317  YES
WBGene00010317 IV - 9440787 9440846 nhr25T3 6 75 end1T3 14 6 1.50758e-08 OPERON0_F59B8.2_idh-1_WBGene00010317  YES
WBGene00010317 IV - 9440787 9440846 nhr25T3 6 75 pha4T3 8 0 7.57794e-09 OPERON0_F59B8.2_idh-1_WBGene00010317  YES
WBGene00010317 IV - 9440787 9440846 nhr25T4 6 49 end1T4 18 0 4.00091e-13 OPERON0_F59B8.2_idh-1_WBGene00010317  YES
WBGene00010317 IV - 9440787 9440846 nhr25T4 6 49 pha4T4 6 0 3.61321e-06 OPERON0_F59B8.2_idh-1_WBGene00010317  YES
WBGene00010317 IV - 9440787 9440846 pha4T0 8 0 cnd1T0 0 10 4.26395e-06 OPERON0_F59B8.2_idh-1_WBGene00010317  NONE
WBGene00010317 IV - 9440787 9440846 pha4T0 8 0 hlh1T0 1 24 1.3841e-07 OPERON0_F59B8.2_idh-1_WBGene00010317  NONE
WBGene00010317 IV - 9440787 9440846 pha4T0 8 0 nhr25T0 17 202 1.2674e-09 OPERON0_F59B8.2_idh-1_WBGene00010317  YES
WBGene00010317 IV - 9440787 9440846 pha4T0 8 0 tbx37T0 7 37 1.7576e-06 OPERON0_F59B8.2_idh-1_WBGene00010317  NONE
WBGene00010317 IV - 9440787 9440846 pha4T1 8 1 hlh1T1 0 10 2.37378e-05 OPERON0_F59B8.2_idh-1_WBGene00010317  NONE
WBGene00010317 IV - 9440787 9440846 pha4T1 8 1 nhr25T1 13 152 3.82181e-08 OPERON0_F59B8.2_idh-1_WBGene00010317  YES
WBGene00010317 IV - 9440787 9440846 pha4T1 8 1 tbx37T1 8 42 1.45333e-05 OPERON0_F59B8.2_idh-1_WBGene00010317  NONE
WBGene00010317 IV - 9440787 9440846 pha4T2 8 0 cnd1T2 0 8 1.52588e-05 OPERON0_F59B8.2_idh-1_WBGene00010317  NONE
WBGene00010317 IV - 9440787 9440846 pha4T2 8 0 hlh1T2 2 13 2.20108e-05 OPERON0_F59B8.2_idh-1_WBGene00010317  NONE
WBGene00010317 IV - 9440787 9440846 pha4T2 8 0 nhr25T2 12 125 6.08825e-09 OPERON0_F59B8.2_idh-1_WBGene00010317  YES
WBGene00010317 IV - 9440787 9440846 pha4T2 8 0 tbx37T2 4 57 1.01769e-08 OPERON0_F59B8.2_idh-1_WBGene00010317  NONE
WBGene00010317 IV - 9440787 9440846 pha4T3 8 0 nhr25T3 6 75 7.57794e-09 OPERON0_F59B8.2_idh-1_WBGene00010317  YES
WBGene00010317 IV - 9440787 9440846 pha4T3 8 0 tbx37T3 6 40 5.64184e-07 OPERON0_F59B8.2_idh-1_WBGene00010317  NONE
WBGene00010317 IV - 9440787 9440846 pha4T4 6 0 nhr25T4 6 49 3.61321e-06 OPERON0_F59B8.2_idh-1_WBGene00010317  YES
WBGene00010317 IV - 9440787 9440846 pha4T4 6 0 tbx37T4 6 33 2.49767e-05 OPERON0_F59B8.2_idh-1_WBGene00010317  NONE
WBGene00010317 IV - 9440787 9440846 tbx37T0 7 37 end1T0 5 0 9.60464e-05 OPERON0_F59B8.2_idh-1_WBGene00010317  YES
WBGene00010317 IV - 9440787 9440846 tbx37T0 7 37 pha4T0 8 0 1.7576e-06 OPERON0_F59B8.2_idh-1_WBGene00010317  NONE
WBGene00010317 IV - 9440787 9440846 tbx37T1 8 42 end1T1 5 0 8.55573e-05 OPERON0_F59B8.2_idh-1_WBGene00010317  YES
WBGene00010317 IV - 9440787 9440846 tbx37T1 8 42 pha4T1 8 1 1.45333e-05 OPERON0_F59B8.2_idh-1_WBGene00010317  NONE
WBGene00010317 IV - 9440787 9440846 tbx37T2 4 57 end1T2 10 0 3.58403e-10 OPERON0_F59B8.2_idh-1_WBGene00010317  YES
WBGene00010317 IV - 9440787 9440846 tbx37T2 4 57 pha4T2 8 0 1.01769e-08 OPERON0_F59B8.2_idh-1_WBGene00010317  NONE
WBGene00010317 IV - 9440787 9440846 tbx37T3 6 40 end1T3 14 6 4.17581e-06 OPERON0_F59B8.2_idh-1_WBGene00010317  YES
WBGene00010317 IV - 9440787 9440846 tbx37T3 6 40 pha4T3 8 0 5.64184e-07 OPERON0_F59B8.2_idh-1_WBGene00010317  NONE
WBGene00010556 IV + 10176680 10176683 ceh32T0 12 0 end1T0 0 73 9.37843e-16 OPERON1_K04D7.1_rack-1_WBGene00010556  NONE
WBGene00010556 IV + 10176680 10176683 ceh32T0 12 0 pha4T0 1 74 1.04896e-14 OPERON1_K04D7.1_rack-1_WBGene00010556  NONE
WBGene00010556 IV + 10176680 10176683 ceh32T1 7 3 pha4T1 5 48 4.98158e-05 OPERON1_K04D7.1_rack-1_WBGene00010556  NONE
WBGene00010556 IV + 10176680 10176683 ceh32T2 14 4 end1T2 9 70 1.83454e-08 OPERON1_K04D7.1_rack-1_WBGene00010556  NONE
WBGene00010556 IV + 10176680 10176683 ceh32T2 14 4 pha4T2 3 80 2.14366e-11 OPERON1_K04D7.1_rack-1_WBGene00010556  NONE
WBGene00010556 IV + 10176680 10176683 ceh32T3 28 18 end1T3 56 189 5.05338e-07 OPERON1_K04D7.1_rack-1_WBGene00010556  NONE
WBGene00010556 IV + 10176680 10176683 ceh32T3 28 18 pha4T3 5 61 2.07558e-09 OPERON1_K04D7.1_rack-1_WBGene00010556  NONE
WBGene00010556 IV + 10176680 10176683 cnd1T0 21 6 end1T0 0 73 4.18097e-16 OPERON1_K04D7.1_rack-1_WBGene00010556  NONE
WBGene00010556 IV + 10176680 10176683 cnd1T0 21 6 pha4T0 1 74 1.23489e-14 OPERON1_K04D7.1_rack-1_WBGene00010556  NONE
WBGene00010556 IV + 10176680 10176683 cnd1T1 25 7 end1T1 64 154 7.364e-08 OPERON1_K04D7.1_rack-1_WBGene00010556  NONE
WBGene00010556 IV + 10176680 10176683 cnd1T1 25 7 pha4T1 5 48 3.52806e-11 OPERON1_K04D7.1_rack-1_WBGene00010556  NONE
WBGene00010556 IV + 10176680 10176683 cnd1T2 13 10 end1T2 9 70 2.6946e-05 OPERON1_K04D7.1_rack-1_WBGene00010556  NONE
WBGene00010556 IV + 10176680 10176683 cnd1T2 13 10 pha4T2 3 80 1.43052e-07 OPERON1_K04D7.1_rack-1_WBGene00010556  NONE
WBGene00010556 IV + 10176680 10176683 cnd1T3 24 10 end1T3 56 189 2.71419e-08 OPERON1_K04D7.1_rack-1_WBGene00010556  NONE
WBGene00010556 IV + 10176680 10176683 cnd1T3 24 10 pha4T3 5 61 6.98722e-11 OPERON1_K04D7.1_rack-1_WBGene00010556  NONE
WBGene00010556 IV + 10176680 10176683 cnd1T4 10 8 pha4T4 9 70 8.1854e-05 OPERON1_K04D7.1_rack-1_WBGene00010556  NONE
WBGene00010556 IV + 10176680 10176683 end1T0 0 73 cnd1T0 21 6 4.18097e-16 OPERON1_K04D7.1_rack-1_WBGene00010556  NONE
WBGene00010556 IV + 10176680 10176683 end1T0 0 73 end1T1 64 154 1.87589e-06 OPERON1_K04D7.1_rack-1_WBGene00010556  NONE
WBGene00010556 IV + 10176680 10176683 end1T0 0 73 end1T3 56 189 7.17952e-05 OPERON1_K04D7.1_rack-1_WBGene00010556  NONE
WBGene00010556 IV + 10176680 10176683 end1T0 0 73 hlh1T0 84 53 1.01439e-18 OPERON1_K04D7.1_rack-1_WBGene00010556  NONE
WBGene00010556 IV + 10176680 10176683 end1T0 0 73 nhr25T0 108 50 4.11934e-24 OPERON1_K04D7.1_rack-1_WBGene00010556  YES
WBGene00010556 IV + 10176680 10176683 end1T0 0 73 tbx37T0 33 18 1.07069e-14 OPERON1_K04D7.1_rack-1_WBGene00010556  YES
WBGene00010556 IV + 10176680 10176683 end1T1 64 154 cnd1T1 25 7 7.364e-08 OPERON1_K04D7.1_rack-1_WBGene00010556  NONE
WBGene00010556 IV + 10176680 10176683 end1T1 64 154 end1T0 0 73 1.87589e-06 OPERON1_K04D7.1_rack-1_WBGene00010556  NONE
WBGene00010556 IV + 10176680 10176683 end1T1 64 154 hlh1T1 125 68 3.01131e-13 OPERON1_K04D7.1_rack-1_WBGene00010556  NONE
WBGene00010556 IV + 10176680 10176683 end1T1 64 154 nhr25T1 120 57 7.47533e-15 OPERON1_K04D7.1_rack-1_WBGene00010556  YES
WBGene00010556 IV + 10176680 10176683 end1T2 9 70 ceh32T2 14 4 1.83454e-08 OPERON1_K04D7.1_rack-1_WBGene00010556  NONE
WBGene00010556 IV + 10176680 10176683 end1T2 9 70 cnd1T2 13 10 2.6946e-05 OPERON1_K04D7.1_rack-1_WBGene00010556  NONE
WBGene00010556 IV + 10176680 10176683 end1T2 9 70 hlh1T2 76 57 2.04216e-11 OPERON1_K04D7.1_rack-1_WBGene00010556  NONE
WBGene00010556 IV + 10176680 10176683 end1T2 9 70 nhr25T2 138 64 9.70049e-19 OPERON1_K04D7.1_rack-1_WBGene00010556  YES
WBGene00010556 IV + 10176680 10176683 end1T2 9 70 tbx37T2 38 23 1.9674e-10 OPERON1_K04D7.1_rack-1_WBGene00010556  YES
WBGene00010556 IV + 10176680 10176683 end1T3 56 189 ceh32T3 28 18 5.05338e-07 OPERON1_K04D7.1_rack-1_WBGene00010556  NONE
WBGene00010556 IV + 10176680 10176683 end1T3 56 189 cnd1T3 24 10 2.71419e-08 OPERON1_K04D7.1_rack-1_WBGene00010556  NONE
WBGene00010556 IV + 10176680 10176683 end1T3 56 189 end1T0 0 73 7.17952e-05 OPERON1_K04D7.1_rack-1_WBGene00010556  NONE
WBGene00010556 IV + 10176680 10176683 end1T3 56 189 hlh1T3 91 95 2.45512e-08 OPERON1_K04D7.1_rack-1_WBGene00010556  NONE
WBGene00010556 IV + 10176680 10176683 end1T3 56 189 nhr25T3 77 51 1.12104e-12 OPERON1_K04D7.1_rack-1_WBGene00010556  YES
WBGene00010556 IV + 10176680 10176683 end1T3 56 189 tbx37T3 43 26 1.07716e-09 OPERON1_K04D7.1_rack-1_WBGene00010556  YES
WBGene00010556 IV + 10176680 10176683 end1T4 56 285 hlh1T4 108 87 8.46499e-20 OPERON1_K04D7.1_rack-1_WBGene00010556  NONE
WBGene00010556 IV + 10176680 10176683 end1T4 56 285 nhr25T4 92 44 1.68507e-26 OPERON1_K04D7.1_rack-1_WBGene00010556  YES
WBGene00010556 IV + 10176680 10176683 end1T4 56 285 tbx37T4 77 43 1.91695e-21 OPERON1_K04D7.1_rack-1_WBGene00010556  YES
WBGene00010556 IV + 10176680 10176683 hlh1T0 84 53 end1T0 0 73 1.01439e-18 OPERON1_K04D7.1_rack-1_WBGene00010556  NONE
WBGene00010556 IV + 10176680 10176683 hlh1T0 84 53 pha4T0 1 74 2.00966e-18 OPERON1_K04D7.1_rack-1_WBGene00010556  NONE
WBGene00010556 IV + 10176680 10176683 hlh1T1 125 68 end1T1 64 154 3.01131e-13 OPERON1_K04D7.1_rack-1_WBGene00010556  NONE
WBGene00010556 IV + 10176680 10176683 hlh1T1 125 68 pha4T1 5 48 1.88221e-13 OPERON1_K04D7.1_rack-1_WBGene00010556  NONE
WBGene00010556 IV + 10176680 10176683 hlh1T2 76 57 end1T2 9 70 2.04216e-11 OPERON1_K04D7.1_rack-1_WBGene00010556  NONE
WBGene00010556 IV + 10176680 10176683 hlh1T2 76 57 pha4T2 3 80 9.41998e-16 OPERON1_K04D7.1_rack-1_WBGene00010556  NONE
WBGene00010556 IV + 10176680 10176683 hlh1T3 91 95 end1T3 56 189 2.45512e-08 OPERON1_K04D7.1_rack-1_WBGene00010556  NONE
WBGene00010556 IV + 10176680 10176683 hlh1T3 91 95 pha4T3 5 61 2.3426e-09 OPERON1_K04D7.1_rack-1_WBGene00010556  NONE
WBGene00010556 IV + 10176680 10176683 hlh1T4 108 87 end1T4 56 285 8.46499e-20 OPERON1_K04D7.1_rack-1_WBGene00010556  NONE
WBGene00010556 IV + 10176680 10176683 hlh1T4 108 87 pha4T4 9 70 1.06517e-11 OPERON1_K04D7.1_rack-1_WBGene00010556  NONE
WBGene00010556 IV + 10176680 10176683 nhr25T0 108 50 end1T0 0 73 4.11934e-24 OPERON1_K04D7.1_rack-1_WBGene00010556  NONE
WBGene00010556 IV + 10176680 10176683 nhr25T0 108 50 pha4T0 1 74 2.54645e-23 OPERON1_K04D7.1_rack-1_WBGene00010556  NONE
WBGene00010556 IV + 10176680 10176683 nhr25T1 120 57 end1T1 64 154 7.47533e-15 OPERON1_K04D7.1_rack-1_WBGene00010556  NONE
WBGene00010556 IV + 10176680 10176683 nhr25T1 120 57 pha4T1 5 48 1.23994e-14 OPERON1_K04D7.1_rack-1_WBGene00010556  NONE
WBGene00010556 IV + 10176680 10176683 nhr25T2 138 64 end1T2 9 70 9.70049e-19 OPERON1_K04D7.1_rack-1_WBGene00010556  NONE
WBGene00010556 IV + 10176680 10176683 nhr25T2 138 64 pha4T2 3 80 6.31945e-25 OPERON1_K04D7.1_rack-1_WBGene00010556  NONE
[truncated: 490,127 more chars]
