# Supplementary material for: The C. elegans embryonic transcriptome with tissue, time, and alternative splicing resolution
Source: Genome Res. 2019 Jun;29(6):1036–45. doi: 10.1101/gr.243394.118 (PMC6581053; doi:10.1101/gr.243394.118)
Supplement: Supplemental Material [file supp_gr.243394.118_Supplemental_Table_S13.txt]

# Warner et al., 2018 -  Significant difference in raw read counts between SL1 and SL2 in two different samples, coordinates in WS245
#column 1 = name, OPERON1 means 1st gene in annotated operon, OPERON2 means 2nd gene in operon, etc, OPERON0 means not in annotated operon
#column 2 = position
#column 3 = chromosome
#column 4 = strand
#column 5 = sample 1
#column 6 = SL1 raw read count for sample 1
#column 7 = SL2 raw read count for sample 1
#column 8 = sample 2
#column 9 = SL1 raw read count for sample 2
#column 10 = SL2 raw read count for sample 2
#column 11 = Barnard test one sided P-value (cutoff for this file was at least 1e-05)
#gene					pos  chr strand sample1 SL1 SL2 sample2 SL1 SL2 P-value
OPERON0_B0250.1_rpl-2_WBGene00004413 20479689 V + end1T3 0 4 hlh1T3 35 0 2.5066e-06
OPERON0_B0250.1_rpl-2_WBGene00004413 20479689 V + end1T3 0 4 nhr25end1T3 27 0 6.65042e-06
OPERON0_B0250.1_rpl-2_WBGene00004413 20479689 V + hlh1T3 35 0 end1T3 0 4 2.5066e-06
OPERON0_B0250.1_rpl-2_WBGene00004413 20479689 V + nhr25end1T3 27 0 end1T3 0 4 6.65042e-06
OPERON0_B0252.4_cyn-10_WBGene00000886 6913363 II - end1T0 21 0 end1T1 10 23 1.278e-07
OPERON0_B0252.4_cyn-10_WBGene00000886 6913363 II - end1T1 10 23 end1T0 21 0 1.278e-07
OPERON0_B0252.4_cyn-10_WBGene00000886 6913363 II - end1T1 10 23 end1T3 21 0 1.278e-07
OPERON0_B0252.4_cyn-10_WBGene00000886 6913363 II - end1T1 10 23 pha4T1 50 0 3.00641e-12
OPERON0_B0252.4_cyn-10_WBGene00000886 6913363 II - end1T3 21 0 end1T1 10 23 1.278e-07
OPERON0_B0252.4_cyn-10_WBGene00000886 6913363 II - pha4T1 50 0 end1T1 10 23 3.00641e-12
OPERON0_B0511.12_B0511.12_WBGene00015237 10666933 I - cnd1T4 5 0 end1T4 0 34 3.26295e-07
OPERON0_B0511.12_B0511.12_WBGene00015237 10666933 I - end1T0 38 0 end1T4 0 34 2.36656e-22
OPERON0_B0511.12_B0511.12_WBGene00015237 10666933 I - end1T1 52 0 end1T4 0 34 8.62146e-26
OPERON0_B0511.12_B0511.12_WBGene00015237 10666933 I - end1T2 21 0 end1T4 0 34 1.309e-16
OPERON0_B0511.12_B0511.12_WBGene00015237 10666933 I - end1T3 27 0 end1T4 0 34 6.486e-19
OPERON0_B0511.12_B0511.12_WBGene00015237 10666933 I - end1T4 0 34 cnd1T4 5 0 3.26295e-07
OPERON0_B0511.12_B0511.12_WBGene00015237 10666933 I - end1T4 0 34 end1T0 38 0 2.36656e-22
OPERON0_B0511.12_B0511.12_WBGene00015237 10666933 I - end1T4 0 34 end1T1 52 0 8.62146e-26
OPERON0_B0511.12_B0511.12_WBGene00015237 10666933 I - end1T4 0 34 end1T2 21 0 1.309e-16
OPERON0_B0511.12_B0511.12_WBGene00015237 10666933 I - end1T4 0 34 end1T3 27 0 6.486e-19
OPERON0_B0511.12_B0511.12_WBGene00015237 10666933 I - end1T4 0 34 hlh1T4 17 0 7.97683e-15
OPERON0_B0511.12_B0511.12_WBGene00015237 10666933 I - end1T4 0 34 nhr25end1T4 5 0 3.26295e-07
OPERON0_B0511.12_B0511.12_WBGene00015237 10666933 I - end1T4 0 34 pha4T4 39 0 1.2567e-22
OPERON0_B0511.12_B0511.12_WBGene00015237 10666933 I - end1T4 0 34 tbx37T4 8 0 1.31377e-09
OPERON0_B0511.12_B0511.12_WBGene00015237 10666933 I - hlh1T4 17 0 end1T4 0 34 7.97683e-15
OPERON0_B0511.12_B0511.12_WBGene00015237 10666933 I - nhr25end1T4 5 0 end1T4 0 34 3.26295e-07
OPERON0_B0511.12_B0511.12_WBGene00015237 10666933 I - pha4T4 39 0 end1T4 0 34 1.2567e-22
OPERON0_B0511.12_B0511.12_WBGene00015237 10666933 I - tbx37T4 8 0 end1T4 0 34 1.31377e-09
OPERON0_C01G6.1_aqp-2_WBGene00000170 9261979 II - ceh32T4 141 0 end1T4 18 226 8.28419e-85
OPERON0_C01G6.1_aqp-2_WBGene00000170 9261979 II - cnd1T4 323 0 end1T4 18 226 3.85133e-134
OPERON0_C01G6.1_aqp-2_WBGene00000170 9261979 II - end1T1 84 0 end1T4 18 226 6.37045e-61
OPERON0_C01G6.1_aqp-2_WBGene00000170 9261979 II - end1T2 70 0 end1T4 18 226 8.11407e-54
OPERON0_C01G6.1_aqp-2_WBGene00000170 9261979 II - end1T3 69 0 end1T4 18 226 2.74729e-53
OPERON0_C01G6.1_aqp-2_WBGene00000170 9261979 II - end1T4 18 226 ceh32T4 141 0 8.28419e-85
OPERON0_C01G6.1_aqp-2_WBGene00000170 9261979 II - end1T4 18 226 cnd1T4 323 0 3.85133e-134
OPERON0_C01G6.1_aqp-2_WBGene00000170 9261979 II - end1T4 18 226 end1T1 84 0 6.37045e-61
OPERON0_C01G6.1_aqp-2_WBGene00000170 9261979 II - end1T4 18 226 end1T2 70 0 8.11407e-54
OPERON0_C01G6.1_aqp-2_WBGene00000170 9261979 II - end1T4 18 226 end1T3 69 0 2.74729e-53
OPERON0_C01G6.1_aqp-2_WBGene00000170 9261979 II - end1T4 18 226 hlh1T4 1653 0 1.79515e-262
OPERON0_C01G6.1_aqp-2_WBGene00000170 9261979 II - end1T4 18 226 nhr25end1T4 610 0 8.13594e-180
OPERON0_C01G6.1_aqp-2_WBGene00000170 9261979 II - end1T4 18 226 pha4T4 122 0 1.39764e-77
OPERON0_C01G6.1_aqp-2_WBGene00000170 9261979 II - end1T4 18 226 tbx37T4 384 0 5.52675e-146
OPERON0_C01G6.1_aqp-2_WBGene00000170 9261979 II - hlh1T4 1653 0 end1T4 18 226 1.79515e-262
OPERON0_C01G6.1_aqp-2_WBGene00000170 9261979 II - nhr25end1T4 610 0 end1T4 18 226 8.13594e-180
OPERON0_C01G6.1_aqp-2_WBGene00000170 9261979 II - pha4T4 122 0 end1T4 18 226 1.39764e-77
OPERON0_C01G6.1_aqp-2_WBGene00000170 9261979 II - tbx37T4 384 0 end1T4 18 226 5.52675e-146
OPERON0_C01G6.3_C01G6.3_WBGene00007225 9269894 II + cnd1T0 0 8 hlh1T0 54 0 4.42281e-11
OPERON0_C01G6.3_C01G6.3_WBGene00007225 9269894 II + cnd1T0 0 8 nhr25end1T0 50 0 7.84144e-11
OPERON0_C01G6.3_C01G6.3_WBGene00007225 9269894 II + hlh1T0 54 0 cnd1T0 0 8 4.42281e-11
OPERON0_C01G6.3_C01G6.3_WBGene00007225 9269894 II + hlh1T0 54 0 hlh1T3 0 10 8.98955e-13
OPERON0_C01G6.3_C01G6.3_WBGene00007225 9269894 II + hlh1T0 54 0 tbx37T0 11 16 1.47859e-08
OPERON0_C01G6.3_C01G6.3_WBGene00007225 9269894 II + hlh1T1 31 1 hlh1T3 0 10 1.41569e-09
OPERON0_C01G6.3_C01G6.3_WBGene00007225 9269894 II + hlh1T1 31 1 nhr25end1T1 13 17 3.34297e-06
OPERON0_C01G6.3_C01G6.3_WBGene00007225 9269894 II + hlh1T3 0 10 hlh1T0 54 0 8.98955e-13
OPERON0_C01G6.3_C01G6.3_WBGene00007225 9269894 II + hlh1T3 0 10 hlh1T1 31 1 1.41569e-09
OPERON0_C01G6.3_C01G6.3_WBGene00007225 9269894 II + hlh1T3 0 10 tbx37T3 7 0 9.95529e-06
OPERON0_C01G6.3_C01G6.3_WBGene00007225 9269894 II + nhr25end1T0 50 0 cnd1T0 0 8 7.84144e-11
OPERON0_C01G6.3_C01G6.3_WBGene00007225 9269894 II + nhr25end1T0 50 0 nhr25end1T1 13 17 4.13825e-08
OPERON0_C01G6.3_C01G6.3_WBGene00007225 9269894 II + nhr25end1T0 50 0 nhr25end1T2 4 9 2.65116e-08
OPERON0_C01G6.3_C01G6.3_WBGene00007225 9269894 II + nhr25end1T0 50 0 tbx37T0 11 16 2.53104e-08
OPERON0_C01G6.3_C01G6.3_WBGene00007225 9269894 II + nhr25end1T1 13 17 hlh1T1 31 1 3.34297e-06
OPERON0_C01G6.3_C01G6.3_WBGene00007225 9269894 II + nhr25end1T1 13 17 nhr25end1T0 50 0 4.13825e-08
OPERON0_C01G6.3_C01G6.3_WBGene00007225 9269894 II + nhr25end1T1 13 17 tbx37T1 28 0 1.61545e-06
OPERON0_C01G6.3_C01G6.3_WBGene00007225 9269894 II + nhr25end1T2 4 9 nhr25end1T0 50 0 2.65116e-08
OPERON0_C01G6.3_C01G6.3_WBGene00007225 9269894 II + tbx37T0 11 16 hlh1T0 54 0 1.47859e-08
OPERON0_C01G6.3_C01G6.3_WBGene00007225 9269894 II + tbx37T0 11 16 nhr25end1T0 50 0 2.53104e-08
OPERON0_C01G6.3_C01G6.3_WBGene00007225 9269894 II + tbx37T0 11 16 tbx37T1 28 0 1.08145e-06
OPERON0_C01G6.3_C01G6.3_WBGene00007225 9269894 II + tbx37T0 11 16 tbx37T2 23 0 5.51395e-06
OPERON0_C01G6.3_C01G6.3_WBGene00007225 9269894 II + tbx37T1 28 0 nhr25end1T1 13 17 1.61545e-06
OPERON0_C01G6.3_C01G6.3_WBGene00007225 9269894 II + tbx37T1 28 0 tbx37T0 11 16 1.08145e-06
OPERON0_C01G6.3_C01G6.3_WBGene00007225 9269894 II + tbx37T2 23 0 tbx37T0 11 16 5.51395e-06
OPERON0_C01G6.3_C01G6.3_WBGene00007225 9269894 II + tbx37T3 7 0 hlh1T3 0 10 9.95529e-06
OPERON0_C01G6.8_cam-1_WBGene00000289 9304853 II - end1T0 13 0 end1T4 0 12 3.04045e-08
OPERON0_C01G6.8_cam-1_WBGene00000289 9304853 II - end1T1 20 0 end1T4 0 12 6.39699e-10
OPERON0_C01G6.8_cam-1_WBGene00000289 9304853 II - end1T2 7 0 end1T4 0 12 3.71142e-06
OPERON0_C01G6.8_cam-1_WBGene00000289 9304853 II - end1T4 0 12 end1T0 13 0 3.04045e-08
OPERON0_C01G6.8_cam-1_WBGene00000289 9304853 II - end1T4 0 12 end1T1 20 0 6.39699e-10
OPERON0_C01G6.8_cam-1_WBGene00000289 9304853 II - end1T4 0 12 end1T2 7 0 3.71142e-06
OPERON0_C01G6.8_cam-1_WBGene00000289 9304853 II - end1T4 0 12 pha4T4 35 0 2.53485e-12
OPERON0_C01G6.8_cam-1_WBGene00000289 9304853 II - pha4T4 35 0 end1T4 0 12 2.53485e-12
OPERON0_C02B10.4_C02B10.4_WBGene00015329 5091586 IV + ceh32T1 5 0 pha4T1 11 170 6.04405e-07
OPERON0_C02B10.4_C02B10.4_WBGene00015329 5091586 IV + cnd1T1 17 0 pha4T1 11 170 1.75947e-18
OPERON0_C02B10.4_C02B10.4_WBGene00015329 5091586 IV + end1T1 177 0 pha4T1 11 170 2.33062e-89
OPERON0_C02B10.4_C02B10.4_WBGene00015329 5091586 IV + hlh1T1 45 0 pha4T1 11 170 2.41034e-38
OPERON0_C02B10.4_C02B10.4_WBGene00015329 5091586 IV + pha4T0 257 0 pha4T1 11 170 5.92221e-108
OPERON0_C02B10.4_C02B10.4_WBGene00015329 5091586 IV + pha4T1 11 170 ceh32T1 5 0 6.04405e-07
OPERON0_C02B10.4_C02B10.4_WBGene00015329 5091586 IV + pha4T1 11 170 cnd1T1 17 0 1.75947e-18
OPERON0_C02B10.4_C02B10.4_WBGene00015329 5091586 IV + pha4T1 11 170 end1T1 177 0 2.33062e-89
OPERON0_C02B10.4_C02B10.4_WBGene00015329 5091586 IV + pha4T1 11 170 hlh1T1 45 0 2.41034e-38
OPERON0_C02B10.4_C02B10.4_WBGene00015329 5091586 IV + pha4T1 11 170 pha4T0 257 0 5.92221e-108
OPERON0_C02B10.4_C02B10.4_WBGene00015329 5091586 IV + pha4T1 11 170 pha4T2 129 0 4.47768e-75
OPERON0_C02B10.4_C02B10.4_WBGene00015329 5091586 IV + pha4T1 11 170 pha4T3 101 0 4.83439e-65
OPERON0_C02B10.4_C02B10.4_WBGene00015329 5091586 IV + pha4T1 11 170 pha4T4 74 0 1.28635e-53
OPERON0_C02B10.4_C02B10.4_WBGene00015329 5091586 IV + pha4T1 11 170 tbx37T1 26 0 1.19391e-25
OPERON0_C02B10.4_C02B10.4_WBGene00015329 5091586 IV + pha4T2 129 0 pha4T1 11 170 4.47768e-75
OPERON0_C02B10.4_C02B10.4_WBGene00015329 5091586 IV + pha4T3 101 0 pha4T1 11 170 4.83439e-65
OPERON0_C02B10.4_C02B10.4_WBGene00015329 5091586 IV + pha4T4 74 0 pha4T1 11 170 1.28635e-53
OPERON0_C02B10.4_C02B10.4_WBGene00015329 5091586 IV + tbx37T1 26 0 pha4T1 11 170 1.19391e-25
OPERON0_C02E11.1_nra-4_WBGene00015344 1048580 V - ceh32T4 0 4 cnd1T4 31 0 3.96337e-06
OPERON0_C02E11.1_nra-4_WBGene00015344 1048580 V - ceh32T4 0 4 end1T4 159 0 6.97419e-09
OPERON0_C02E11.1_nra-4_WBGene00015344 1048580 V - ceh32T4 0 4 hlh1T4 35 0 2.5066e-06
OPERON0_C02E11.1_nra-4_WBGene00015344 1048580 V - ceh32T4 0 4 pha4T4 77 0 1.20416e-07
OPERON0_C02E11.1_nra-4_WBGene00015344 1048580 V - ceh32T4 0 4 tbx37T4 47 0 8.14201e-07
OPERON0_C02E11.1_nra-4_WBGene00015344 1048580 V - cnd1T4 31 0 ceh32T4 0 4 3.96337e-06
OPERON0_C02E11.1_nra-4_WBGene00015344 1048580 V - end1T4 159 0 ceh32T4 0 4 6.97419e-09
OPERON0_C02E11.1_nra-4_WBGene00015344 1048580 V - hlh1T4 35 0 ceh32T4 0 4 2.5066e-06
OPERON0_C02E11.1_nra-4_WBGene00015344 1048580 V - pha4T4 77 0 ceh32T4 0 4 1.20416e-07
OPERON0_C02E11.1_nra-4_WBGene00015344 1048580 V - tbx37T4 47 0 ceh32T4 0 4 8.14201e-07
OPERON0_C03B1.12_lmp-1_WBGene00003053 6377684 X - end1T2 0 19 hlh1T2 8 0 7.48539e-08
OPERON0_C03B1.12_lmp-1_WBGene00003053 6377684 X - end1T2 0 19 tbx37T2 11 0 2.74156e-09
OPERON0_C03B1.12_lmp-1_WBGene00003053 6377684 X - hlh1T2 8 0 end1T2 0 19 7.48539e-08
OPERON0_C03B1.12_lmp-1_WBGene00003053 6377684 X - nhr25end1T0 24 0 nhr25end1T2 3 9 1.23391e-06
OPERON0_C03B1.12_lmp-1_WBGene00003053 6377684 X - nhr25end1T1 17 0 nhr25end1T2 3 9 8.38998e-06
OPERON0_C03B1.12_lmp-1_WBGene00003053 6377684 X - nhr25end1T2 3 9 nhr25end1T0 24 0 1.23391e-06
OPERON0_C03B1.12_lmp-1_WBGene00003053 6377684 X - nhr25end1T2 3 9 nhr25end1T1 17 0 8.38998e-06
OPERON0_C03B1.12_lmp-1_WBGene00003053 6377684 X - tbx37T2 11 0 end1T2 0 19 2.74156e-09
OPERON0_C06B8.8_rpl-38_WBGene00004452 15512173 V + cnd1T2 22 0 end1T2 0 52 2.76897e-20
OPERON0_C06B8.8_rpl-38_WBGene00004452 15512173 V + end1T1 83 0 end1T2 0 52 8.32899e-40
OPERON0_C06B8.8_rpl-38_WBGene00004452 15512173 V + end1T1 83 0 hlh1T1 9 10 2.21609e-07
OPERON0_C06B8.8_rpl-38_WBGene00004452 15512173 V + end1T2 0 52 cnd1T2 22 0 2.76897e-20
OPERON0_C06B8.8_rpl-38_WBGene00004452 15512173 V + end1T2 0 52 end1T1 83 0 8.32899e-40
OPERON0_C06B8.8_rpl-38_WBGene00004452 15512173 V + end1T2 0 52 hlh1T2 17 0 1.85869e-17
OPERON0_C06B8.8_rpl-38_WBGene00004452 15512173 V + end1T2 0 52 nhr25end1T2 16 0 7.71757e-17
OPERON0_C06B8.8_rpl-38_WBGene00004452 15512173 V + end1T2 0 52 tbx37T2 12 0 3.86196e-14
OPERON0_C06B8.8_rpl-38_WBGene00004452 15512173 V + hlh1T1 9 10 end1T1 83 0 2.21609e-07
OPERON0_C06B8.8_rpl-38_WBGene00004452 15512173 V + hlh1T2 17 0 end1T2 0 52 1.85869e-17
OPERON0_C06B8.8_rpl-38_WBGene00004452 15512173 V + nhr25end1T2 16 0 end1T2 0 52 7.71757e-17
OPERON0_C06B8.8_rpl-38_WBGene00004452 15512173 V + tbx37T2 12 0 end1T2 0 52 3.86196e-14
OPERON0_C07A9.3_tlk-1_WBGene00006579 9704867 III + end1T0 6 38 end1T1 38 0 8.259e-18
OPERON0_C07A9.3_tlk-1_WBGene00006579 9704867 III + end1T0 6 38 hlh1T0 9 0 2.2863e-07
OPERON0_C07A9.3_tlk-1_WBGene00006579 9704867 III + end1T0 6 38 pha4T0 58 0 5.10064e-22
OPERON0_C07A9.3_tlk-1_WBGene00006579 9704867 III + end1T0 6 38 tbx37T0 17 0 3.46686e-11
OPERON0_C07A9.3_tlk-1_WBGene00006579 9704867 III + end1T1 38 0 end1T0 6 38 8.259e-18
OPERON0_C07A9.3_tlk-1_WBGene00006579 9704867 III + end1T1 38 0 end1T3 5 17 1.60802e-10
OPERON0_C07A9.3_tlk-1_WBGene00006579 9704867 III + end1T1 38 0 end1T4 0 18 5.34739e-16
OPERON0_C07A9.3_tlk-1_WBGene00006579 9704867 III + end1T2 5 0 end1T4 0 18 5.88858e-06
OPERON0_C07A9.3_tlk-1_WBGene00006579 9704867 III + end1T3 5 17 end1T1 38 0 1.60802e-10
OPERON0_C07A9.3_tlk-1_WBGene00006579 9704867 III + end1T3 5 17 pha4T3 28 0 3.14028e-09
OPERON0_C07A9.3_tlk-1_WBGene00006579 9704867 III + end1T4 0 18 end1T1 38 0 5.34739e-16
OPERON0_C07A9.3_tlk-1_WBGene00006579 9704867 III + end1T4 0 18 end1T2 5 0 5.88858e-06
OPERON0_C07A9.3_tlk-1_WBGene00006579 9704867 III + end1T4 0 18 hlh1T4 7 0 3.64831e-07
OPERON0_C07A9.3_tlk-1_WBGene00006579 9704867 III + end1T4 0 18 pha4T4 22 0 1.11123e-12
OPERON0_C07A9.3_tlk-1_WBGene00006579 9704867 III + hlh1T0 9 0 end1T0 6 38 2.2863e-07
OPERON0_C07A9.3_tlk-1_WBGene00006579 9704867 III + hlh1T4 7 0 end1T4 0 18 3.64831e-07
OPERON0_C07A9.3_tlk-1_WBGene00006579 9704867 III + pha4T0 58 0 end1T0 6 38 5.10064e-22
OPERON0_C07A9.3_tlk-1_WBGene00006579 9704867 III + pha4T3 28 0 end1T3 5 17 3.14028e-09
OPERON0_C07A9.3_tlk-1_WBGene00006579 9704867 III + pha4T4 22 0 end1T4 0 18 1.11123e-12
OPERON0_C07A9.3_tlk-1_WBGene00006579 9704867 III + tbx37T0 17 0 end1T0 6 38 3.46686e-11
OPERON0_C14B9.7_rpl-21_WBGene00004433 8130227 III - cnd1T4 19 0 pha4T4 0 8 7.48539e-08
OPERON0_C14B9.7_rpl-21_WBGene00004433 8130227 III - end1T2 7 52 end1T3 136 15 2.14672e-28
OPERON0_C14B9.7_rpl-21_WBGene00004433 8130227 III - end1T2 7 52 end1T4 127 10 3.68449e-30
OPERON0_C14B9.7_rpl-21_WBGene00004433 8130227 III - end1T2 7 52 hlh1T2 34 5 1.11615e-14
OPERON0_C14B9.7_rpl-21_WBGene00004433 8130227 III - end1T2 7 52 nhr25end1T2 14 0 5.27779e-11
OPERON0_C14B9.7_rpl-21_WBGene00004433 8130227 III - end1T2 7 52 tbx37T2 14 0 5.27779e-11
OPERON0_C14B9.7_rpl-21_WBGene00004433 8130227 III - end1T3 136 15 end1T2 7 52 2.14672e-28
OPERON0_C14B9.7_rpl-21_WBGene00004433 8130227 III - end1T4 127 10 end1T2 7 52 3.68449e-30
OPERON0_C14B9.7_rpl-21_WBGene00004433 8130227 III - end1T4 127 10 pha4T4 0 8 1.94248e-09
OPERON0_C14B9.7_rpl-21_WBGene00004433 8130227 III - hlh1T0 38 0 pha4T0 0 6 2.44769e-08
OPERON0_C14B9.7_rpl-21_WBGene00004433 8130227 III - hlh1T2 34 5 end1T2 7 52 1.11615e-14
OPERON0_C14B9.7_rpl-21_WBGene00004433 8130227 III - hlh1T4 33 2 pha4T4 0 8 7.36464e-08
OPERON0_C14B9.7_rpl-21_WBGene00004433 8130227 III - nhr25end1T0 23 0 pha4T0 0 6 3.79407e-07
OPERON0_C14B9.7_rpl-21_WBGene00004433 8130227 III - nhr25end1T2 14 0 end1T2 7 52 5.27779e-11
OPERON0_C14B9.7_rpl-21_WBGene00004433 8130227 III - pha4T0 0 6 hlh1T0 38 0 2.44769e-08
OPERON0_C14B9.7_rpl-21_WBGene00004433 8130227 III - pha4T0 0 6 nhr25end1T0 23 0 3.79407e-07
OPERON0_C14B9.7_rpl-21_WBGene00004433 8130227 III - pha4T4 0 8 cnd1T4 19 0 7.48539e-08
OPERON0_C14B9.7_rpl-21_WBGene00004433 8130227 III - pha4T4 0 8 end1T4 127 10 1.94248e-09
OPERON0_C14B9.7_rpl-21_WBGene00004433 8130227 III - pha4T4 0 8 hlh1T4 33 2 7.36464e-08
OPERON0_C14B9.7_rpl-21_WBGene00004433 8130227 III - pha4T4 0 8 tbx37T4 16 0 2.32042e-07
OPERON0_C14B9.7_rpl-21_WBGene00004433 8130227 III - tbx37T2 14 0 end1T2 7 52 5.27779e-11
OPERON0_C14B9.7_rpl-21_WBGene00004433 8130227 III - tbx37T4 16 0 pha4T4 0 8 2.32042e-07
OPERON0_C16A3.9_rps-13_WBGene00004482 6374997 III - cnd1T1 29 1 end1T1 0 12 2.24655e-10
OPERON0_C16A3.9_rps-13_WBGene00004482 6374997 III - cnd1T3 6 0 end1T3 1 132 1.33802e-10
OPERON0_C16A3.9_rps-13_WBGene00004482 6374997 III - end1T0 0 11 hlh1T0 15 0 2.02946e-08
OPERON0_C16A3.9_rps-13_WBGene00004482 6374997 III - end1T0 0 11 nhr25end1T0 10 1 3.1011e-06
OPERON0_C16A3.9_rps-13_WBGene00004482 6374997 III - end1T1 0 12 cnd1T1 29 1 2.24655e-10
OPERON0_C16A3.9_rps-13_WBGene00004482 6374997 III - end1T1 0 12 nhr25end1T1 7 0 3.71142e-06
OPERON0_C16A3.9_rps-13_WBGene00004482 6374997 III - end1T1 0 12 tbx37T1 13 0 3.04045e-08
OPERON0_C16A3.9_rps-13_WBGene00004482 6374997 III - end1T2 5 2 end1T3 1 132 2.27144e-07
OPERON0_C16A3.9_rps-13_WBGene00004482 6374997 III - end1T3 1 132 cnd1T3 6 0 1.33802e-10
OPERON0_C16A3.9_rps-13_WBGene00004482 6374997 III - end1T3 1 132 end1T2 5 2 2.27144e-07
OPERON0_C16A3.9_rps-13_WBGene00004482 6374997 III - end1T3 1 132 hlh1T3 20 24 3.0895e-10
OPERON0_C16A3.9_rps-13_WBGene00004482 6374997 III - end1T3 1 132 pha4T3 8 4 1.91092e-09
OPERON0_C16A3.9_rps-13_WBGene00004482 6374997 III - end1T3 1 132 tbx37T3 7 0 7.16937e-12
OPERON0_C16A3.9_rps-13_WBGene00004482 6374997 III - hlh1T0 15 0 end1T0 0 11 2.02946e-08
OPERON0_C16A3.9_rps-13_WBGene00004482 6374997 III - hlh1T2 25 0 hlh1T3 20 24 2.75534e-06
OPERON0_C16A3.9_rps-13_WBGene00004482 6374997 III - hlh1T3 20 24 end1T3 1 132 3.0895e-10
OPERON0_C16A3.9_rps-13_WBGene00004482 6374997 III - hlh1T3 20 24 hlh1T2 25 0 2.75534e-06
OPERON0_C16A3.9_rps-13_WBGene00004482 6374997 III - nhr25end1T0 10 1 end1T0 0 11 3.1011e-06
OPERON0_C16A3.9_rps-13_WBGene00004482 6374997 III - nhr25end1T1 7 0 end1T1 0 12 3.71142e-06
OPERON0_C16A3.9_rps-13_WBGene00004482 6374997 III - pha4T3 8 4 end1T3 1 132 1.91092e-09
OPERON0_C16A3.9_rps-13_WBGene00004482 6374997 III - tbx37T1 13 0 end1T1 0 12 3.04045e-08
OPERON0_C16A3.9_rps-13_WBGene00004482 6374997 III - tbx37T3 7 0 end1T3 1 132 7.16937e-12
OPERON0_C16C2.2_eat-16_WBGene00001145 9722721 I + pha4T0 10 0 pha4T1 0 12 2.61139e-07
OPERON0_C16C2.2_eat-16_WBGene00001145 9722721 I + pha4T1 0 12 pha4T0 10 0 2.61139e-07
OPERON0_C16C2.2_eat-16_WBGene00001145 9722721 I + pha4T1 0 12 pha4T2 10 0 2.61139e-07
OPERON0_C16C2.2_eat-16_WBGene00001145 9722721 I + pha4T1 0 12 pha4T3 19 0 1.03343e-09
OPERON0_C16C2.2_eat-16_WBGene00001145 9722721 I + pha4T1 0 12 pha4T4 25 0 7.50253e-11
OPERON0_C16C2.2_eat-16_WBGene00001145 9722721 I + pha4T2 10 0 pha4T1 0 12 2.61139e-07
OPERON0_C16C2.2_eat-16_WBGene00001145 9722721 I + pha4T3 19 0 pha4T1 0 12 1.03343e-09
OPERON0_C16C2.2_eat-16_WBGene00001145 9722721 I + pha4T4 25 0 pha4T1 0 12 7.50253e-11
OPERON0_C17D12.2_unc-75_WBGene00006807 11592248 I + cnd1T1 9 19 cnd1T2 50 0 6.34219e-11
OPERON0_C17D12.2_unc-75_WBGene00006807 11592248 I + cnd1T1 9 19 cnd1T3 85 0 1.91532e-13
OPERON0_C17D12.2_unc-75_WBGene00006807 11592248 I + cnd1T1 9 19 cnd1T4 63 0 5.25857e-12
OPERON0_C17D12.2_unc-75_WBGene00006807 11592248 I + cnd1T1 9 19 tbx37T1 14 0 9.63063e-06
OPERON0_C17D12.2_unc-75_WBGene00006807 11592248 I + cnd1T2 50 0 cnd1T1 9 19 6.34219e-11
OPERON0_C17D12.2_unc-75_WBGene00006807 11592248 I + cnd1T3 85 0 cnd1T1 9 19 1.91532e-13
OPERON0_C17D12.2_unc-75_WBGene00006807 11592248 I + cnd1T4 63 0 cnd1T1 9 19 5.25857e-12
OPERON0_C17D12.2_unc-75_WBGene00006807 11592248 I + tbx37T1 14 0 cnd1T1 9 19 9.63063e-06
OPERON0_C17H12.14_vha-8_WBGene00006917 6791074 IV + end1T0 51 0 end1T4 19 113 5.31896e-29
OPERON0_C17H12.14_vha-8_WBGene00006917 6791074 IV + end1T1 77 0 end1T4 19 113 1.92942e-38
OPERON0_C17H12.14_vha-8_WBGene00006917 6791074 IV + end1T1 77 0 pha4T1 0 31 7.62487e-29
OPERON0_C17H12.14_vha-8_WBGene00006917 6791074 IV + end1T2 23 0 end1T4 19 113 9.75812e-17
OPERON0_C17H12.14_vha-8_WBGene00006917 6791074 IV + end1T3 55 0 end1T4 19 113 1.50253e-30
OPERON0_C17H12.14_vha-8_WBGene00006917 6791074 IV + end1T4 19 113 end1T0 51 0 5.31896e-29
OPERON0_C17H12.14_vha-8_WBGene00006917 6791074 IV + end1T4 19 113 end1T1 77 0 1.92942e-38
OPERON0_C17H12.14_vha-8_WBGene00006917 6791074 IV + end1T4 19 113 end1T2 23 0 9.75812e-17
OPERON0_C17H12.14_vha-8_WBGene00006917 6791074 IV + end1T4 19 113 end1T3 55 0 1.50253e-30
OPERON0_C17H12.14_vha-8_WBGene00006917 6791074 IV + end1T4 19 113 nhr25end1T4 10 0 5.60344e-09
OPERON0_C17H12.14_vha-8_WBGene00006917 6791074 IV + end1T4 19 113 pha4T4 32 0 3.81875e-21
OPERON0_C17H12.14_vha-8_WBGene00006917 6791074 IV + end1T4 19 113 tbx37T4 8 0 1.4359e-07
OPERON0_C17H12.14_vha-8_WBGene00006917 6791074 IV + hlh1T1 9 0 pha4T1 0 31 5.4701e-10
OPERON0_C17H12.14_vha-8_WBGene00006917 6791074 IV + nhr25end1T1 8 0 pha4T1 0 31 2.54338e-09
OPERON0_C17H12.14_vha-8_WBGene00006917 6791074 IV + nhr25end1T4 10 0 end1T4 19 113 5.60344e-09
OPERON0_C17H12.14_vha-8_WBGene00006917 6791074 IV + pha4T0 52 0 pha4T1 0 31 1.51665e-24
OPERON0_C17H12.14_vha-8_WBGene00006917 6791074 IV + pha4T1 0 31 end1T1 77 0 7.62487e-29
OPERON0_C17H12.14_vha-8_WBGene00006917 6791074 IV + pha4T1 0 31 hlh1T1 9 0 5.4701e-10
OPERON0_C17H12.14_vha-8_WBGene00006917 6791074 IV + pha4T1 0 31 nhr25end1T1 8 0 2.54338e-09
OPERON0_C17H12.14_vha-8_WBGene00006917 6791074 IV + pha4T1 0 31 pha4T0 52 0 1.51665e-24
OPERON0_C17H12.14_vha-8_WBGene00006917 6791074 IV + pha4T1 0 31 pha4T2 22 0 2.39271e-16
OPERON0_C17H12.14_vha-8_WBGene00006917 6791074 IV + pha4T1 0 31 pha4T3 25 0 1.91502e-17
OPERON0_C17H12.14_vha-8_WBGene00006917 6791074 IV + pha4T1 0 31 pha4T4 32 0 1.09284e-19
OPERON0_C17H12.14_vha-8_WBGene00006917 6791074 IV + pha4T1 0 31 tbx37T1 5 0 5.01385e-07
OPERON0_C17H12.14_vha-8_WBGene00006917 6791074 IV + pha4T2 22 0 pha4T1 0 31 2.39271e-16
OPERON0_C17H12.14_vha-8_WBGene00006917 6791074 IV + pha4T3 25 0 pha4T1 0 31 1.91502e-17
OPERON0_C17H12.14_vha-8_WBGene00006917 6791074 IV + pha4T4 32 0 end1T4 19 113 3.81875e-21
OPERON0_C17H12.14_vha-8_WBGene00006917 6791074 IV + pha4T4 32 0 pha4T1 0 31 1.09284e-19
OPERON0_C17H12.14_vha-8_WBGene00006917 6791074 IV + tbx37T1 5 0 pha4T1 0 31 5.01385e-07
OPERON0_C17H12.14_vha-8_WBGene00006917 6791074 IV + tbx37T4 8 0 end1T4 19 113 1.4359e-07
OPERON0_C27A2.2_rpl-22_WBGene00004434 5055610 II + cnd1T3 0 19 end1T3 58 0 2.06705e-19
OPERON0_C27A2.2_rpl-22_WBGene00004434 5055610 II + cnd1T3 0 19 hlh1T3 29 13 1.20515e-07
OPERON0_C27A2.2_rpl-22_WBGene00004434 5055610 II + cnd1T3 0 19 nhr25end1T3 13 0 4.09997e-10
OPERON0_C27A2.2_rpl-22_WBGene00004434 5055610 II + cnd1T3 0 19 tbx37T3 10 0 7.70505e-09
OPERON0_C27A2.2_rpl-22_WBGene00004434 5055610 II + end1T2 0 43 end1T3 58 0 1.20643e-30
OPERON0_C27A2.2_rpl-22_WBGene00004434 5055610 II + end1T2 0 43 hlh1T2 26 0 1.4056e-20
OPERON0_C27A2.2_rpl-22_WBGene00004434 5055610 II + end1T2 0 43 nhr25end1T2 8 0 2.38662e-10
OPERON0_C27A2.2_rpl-22_WBGene00004434 5055610 II + end1T2 0 43 tbx37T2 6 0 1.22581e-08
OPERON0_C27A2.2_rpl-22_WBGene00004434 5055610 II + end1T3 58 0 cnd1T3 0 19 2.06705e-19
OPERON0_C27A2.2_rpl-22_WBGene00004434 5055610 II + end1T3 58 0 end1T2 0 43 1.20643e-30
OPERON0_C27A2.2_rpl-22_WBGene00004434 5055610 II + hlh1T2 26 0 end1T2 0 43 1.4056e-20
OPERON0_C27A2.2_rpl-22_WBGene00004434 5055610 II + hlh1T3 29 13 cnd1T3 0 19 1.20515e-07
OPERON0_C27A2.2_rpl-22_WBGene00004434 5055610 II + nhr25end1T2 8 0 end1T2 0 43 2.38662e-10
OPERON0_C27A2.2_rpl-22_WBGene00004434 5055610 II + nhr25end1T3 13 0 cnd1T3 0 19 4.09997e-10
OPERON0_C27A2.2_rpl-22_WBGene00004434 5055610 II + tbx37T2 6 0 end1T2 0 43 1.22581e-08
OPERON0_C27A2.2_rpl-22_WBGene00004434 5055610 II + tbx37T3 10 0 cnd1T3 0 19 7.70505e-09
OPERON0_C27A2.2_rpl-22_WBGene00004434 5055616 II + end1T4 0 11 hlh1T4 11 0 2.38419e-07
OPERON0_C27A2.2_rpl-22_WBGene00004434 5055616 II + hlh1T4 11 0 end1T4 0 11 2.38419e-07
OPERON0_C27A2.2_rpl-22_WBGene00004434 5055616 II + hlh1T4 11 0 pha4T4 0 8 2.41947e-06
OPERON0_C27A2.2_rpl-22_WBGene00004434 5055616 II + pha4T4 0 8 hlh1T4 11 0 2.41947e-06
OPERON0_C31C9.2_C31C9.2_WBGene00007836 13638480 II - end1T0 995 0 end1T4 29 125 8.81265e-123
OPERON0_C31C9.2_C31C9.2_WBGene00007836 13638480 II - end1T1 766 0 end1T4 29 125 2.94392e-112
OPERON0_C31C9.2_C31C9.2_WBGene00007836 13638480 II - end1T2 198 0 end1T4 29 125 4.87287e-62
OPERON0_C31C9.2_C31C9.2_WBGene00007836 13638480 II - end1T3 163 0 end1T4 29 125 4.74925e-56
OPERON0_C31C9.2_C31C9.2_WBGene00007836 13638480 II - end1T4 29 125 end1T0 995 0 8.81265e-123
OPERON0_C31C9.2_C31C9.2_WBGene00007836 13638480 II - end1T4 29 125 end1T1 766 0 2.94392e-112
OPERON0_C31C9.2_C31C9.2_WBGene00007836 13638480 II - end1T4 29 125 end1T2 198 0 4.87287e-62
OPERON0_C31C9.2_C31C9.2_WBGene00007836 13638480 II - end1T4 29 125 end1T3 163 0 4.74925e-56
OPERON0_C31C9.2_C31C9.2_WBGene00007836 13638480 II - end1T4 29 125 pha4T4 25 0 5.41708e-16
OPERON0_C31C9.2_C31C9.2_WBGene00007836 13638480 II - pha4T4 25 0 end1T4 29 125 5.41708e-16
OPERON0_C32E8.2_rpl-13_WBGene00004425 3788036 I + cnd1T3 13 1 pha4T3 0 14 5.96212e-08
OPERON0_C32E8.2_rpl-13_WBGene00004425 3788036 I + end1T1 0 3 hlh1T1 52 0 8.78096e-06
OPERON0_C32E8.2_rpl-13_WBGene00004425 3788036 I + end1T3 136 11 pha4T3 0 14 1.24916e-14
OPERON0_C32E8.2_rpl-13_WBGene00004425 3788036 I + hlh1T1 52 0 end1T1 0 3 8.78096e-06
OPERON0_C32E8.2_rpl-13_WBGene00004425 3788036 I + hlh1T3 66 0 pha4T3 0 14 7.73559e-17
OPERON0_C32E8.2_rpl-13_WBGene00004425 3788036 I + pha4T3 0 14 cnd1T3 13 1 5.96212e-08
OPERON0_C32E8.2_rpl-13_WBGene00004425 3788036 I + pha4T3 0 14 end1T3 136 11 1.24916e-14
OPERON0_C32E8.2_rpl-13_WBGene00004425 3788036 I + pha4T3 0 14 hlh1T3 66 0 7.73559e-17
OPERON0_C32E8.2_rpl-13_WBGene00004425 3788036 I + pha4T3 0 14 tbx37T3 25 0 8.76543e-12
OPERON0_C32E8.2_rpl-13_WBGene00004425 3788036 I + tbx37T3 25 0 pha4T3 0 14 8.76543e-12
OPERON0_C36E8.5_tbb-2_WBGene00006537 4017627 III - ceh32T0 0 8 cnd1T0 11 0 2.41947e-06
OPERON0_C36E8.5_tbb-2_WBGene00006537 4017627 III - ceh32T0 0 8 hlh1T0 37 0 7.13867e-10
OPERON0_C36E8.5_tbb-2_WBGene00006537 4017627 III - ceh32T0 0 8 nhr25end1T0 41 0 3.38255e-10
OPERON0_C36E8.5_tbb-2_WBGene00006537 4017627 III - ceh32T0 0 8 tbx37T0 28 0 5.227e-09
OPERON0_C36E8.5_tbb-2_WBGene00006537 4017627 III - cnd1T3 13 0 nhr25end1T3 0 8 8.69718e-07
OPERON0_C36E8.5_tbb-2_WBGene00006537 4017627 III - hlh1T3 12 0 nhr25end1T3 0 8 1.42658e-06
OPERON0_C36E8.5_tbb-2_WBGene00006537 4017627 III - nhr25end1T0 41 0 nhr25end1T3 0 8 3.38255e-10
OPERON0_C36E8.5_tbb-2_WBGene00006537 4017627 III - nhr25end1T1 23 0 nhr25end1T3 0 8 2.05233e-08
OPERON0_C36E8.5_tbb-2_WBGene00006537 4017627 III - nhr25end1T2 22 0 nhr25end1T3 0 8 2.78213e-08
OPERON0_C36E8.5_tbb-2_WBGene00006537 4017627 III - nhr25end1T3 0 8 cnd1T3 13 0 8.69718e-07
OPERON0_C36E8.5_tbb-2_WBGene00006537 4017627 III - nhr25end1T3 0 8 hlh1T3 12 0 1.42658e-06
OPERON0_C36E8.5_tbb-2_WBGene00006537 4017627 III - nhr25end1T3 0 8 nhr25end1T0 41 0 3.38255e-10
OPERON0_C36E8.5_tbb-2_WBGene00006537 4017627 III - nhr25end1T3 0 8 nhr25end1T1 23 0 2.05233e-08
OPERON0_C36E8.5_tbb-2_WBGene00006537 4017627 III - nhr25end1T3 0 8 nhr25end1T2 22 0 2.78213e-08
OPERON0_C36E8.5_tbb-2_WBGene00006537 4017627 III - nhr25end1T3 0 8 nhr25end1T4 11 0 2.41947e-06
OPERON0_C36E8.5_tbb-2_WBGene00006537 4017627 III - nhr25end1T3 0 8 tbx37T3 21 0 3.81753e-08
OPERON0_C36E8.5_tbb-2_WBGene00006537 4017627 III - nhr25end1T4 11 0 nhr25end1T3 0 8 2.41947e-06
OPERON0_C36E8.5_tbb-2_WBGene00006537 4017627 III - tbx37T3 21 0 nhr25end1T3 0 8 3.81753e-08
OPERON0_C37C3.6_mig-6_WBGene00003242 7827227 V + end1T2 0 10 hlh1T2 61 0 2.92263e-13
OPERON0_C37C3.6_mig-6_WBGene00003242 7827227 V + hlh1T0 57 0 hlh1T4 48 28 5.12152e-06
OPERON0_C37C3.6_mig-6_WBGene00003242 7827227 V + hlh1T2 61 0 end1T2 0 10 2.92263e-13
OPERON0_C37C3.6_mig-6_WBGene00003242 7827227 V + hlh1T2 61 0 hlh1T4 48 28 1.61351e-06
OPERON0_C37C3.6_mig-6_WBGene00003242 7827227 V + hlh1T4 48 28 hlh1T0 57 0 5.12152e-06
OPERON0_C37C3.6_mig-6_WBGene00003242 7827227 V + hlh1T4 48 28 hlh1T2 61 0 1.61351e-06
OPERON0_C38C3.5_unc-60_WBGene00006794 1475086 V + ceh32T3 22 0 pha4T3 14 197 1.14104e-22
OPERON0_C38C3.5_unc-60_WBGene00006794 1475086 V + cnd1T3 45 0 pha4T3 14 197 5.8559e-39
OPERON0_C38C3.5_unc-60_WBGene00006794 1475086 V + end1T3 124 0 pha4T3 14 197 2.40786e-76
OPERON0_C38C3.5_unc-60_WBGene00006794 1475086 V + hlh1T3 162 0 pha4T3 14 197 3.43653e-89
OPERON0_C38C3.5_unc-60_WBGene00006794 1475086 V + nhr25end1T3 16 0 pha4T3 14 197 1.39328e-17
OPERON0_C38C3.5_unc-60_WBGene00006794 1475086 V + pha4T0 210 0 pha4T3 14 197 7.88997e-103
OPERON0_C38C3.5_unc-60_WBGene00006794 1475086 V + pha4T1 214 0 pha4T3 14 197 7.28052e-104
OPERON0_C38C3.5_unc-60_WBGene00006794 1475086 V + pha4T2 260 0 pha4T3 14 197 7.1813e-115
OPERON0_C38C3.5_unc-60_WBGene00006794 1475086 V + pha4T3 14 197 ceh32T3 22 0 1.14104e-22
OPERON0_C38C3.5_unc-60_WBGene00006794 1475086 V + pha4T3 14 197 cnd1T3 45 0 5.8559e-39
OPERON0_C38C3.5_unc-60_WBGene00006794 1475086 V + pha4T3 14 197 end1T3 124 0 2.40786e-76
OPERON0_C38C3.5_unc-60_WBGene00006794 1475086 V + pha4T3 14 197 hlh1T3 162 0 3.43653e-89
OPERON0_C38C3.5_unc-60_WBGene00006794 1475086 V + pha4T3 14 197 nhr25end1T3 16 0 1.39328e-17
OPERON0_C38C3.5_unc-60_WBGene00006794 1475086 V + pha4T3 14 197 pha4T0 210 0 7.88997e-103
OPERON0_C38C3.5_unc-60_WBGene00006794 1475086 V + pha4T3 14 197 pha4T1 214 0 7.28052e-104
OPERON0_C38C3.5_unc-60_WBGene00006794 1475086 V + pha4T3 14 197 pha4T2 260 0 7.1813e-115
OPERON0_C38C3.5_unc-60_WBGene00006794 1475086 V + pha4T3 14 197 pha4T4 224 0 2.15622e-106
OPERON0_C38C3.5_unc-60_WBGene00006794 1475086 V + pha4T3 14 197 tbx37T3 72 0 3.98119e-54
OPERON0_C38C3.5_unc-60_WBGene00006794 1475086 V + pha4T4 224 0 pha4T3 14 197 2.15622e-106
OPERON0_C38C3.5_unc-60_WBGene00006794 1475086 V + tbx37T3 72 0 pha4T3 14 197 3.98119e-54
OPERON0_C42C1.14_rpl-34_WBGene00004448 12268995 IV + ceh32T0 18 0 pha4T0 0 5 5.88858e-06
OPERON0_C42C1.14_rpl-34_WBGene00004448 12268995 IV + cnd1T0 61 0 end1T0 5 10 1.2169e-08
OPERON0_C42C1.14_rpl-34_WBGene00004448 12268995 IV + cnd1T0 61 0 pha4T0 0 5 2.04201e-08
OPERON0_C42C1.14_rpl-34_WBGene00004448 12268995 IV + cnd1T1 21 0 end1T1 1 6 3.63423e-06
OPERON0_C42C1.14_rpl-34_WBGene00004448 12268995 IV + end1T0 5 10 cnd1T0 61 0 1.2169e-08
OPERON0_C42C1.14_rpl-34_WBGene00004448 12268995 IV + end1T0 5 10 nhr25end1T0 21 0 7.03256e-06
OPERON0_C42C1.14_rpl-34_WBGene00004448 12268995 IV + end1T1 1 6 cnd1T1 21 0 3.63423e-06
OPERON0_C42C1.14_rpl-34_WBGene00004448 12268995 IV + end1T1 1 6 hlh1T1 51 3 2.30308e-06
OPERON0_C42C1.14_rpl-34_WBGene00004448 12268995 IV + end1T1 1 6 nhr25end1T1 18 0 7.88129e-06
OPERON0_C42C1.14_rpl-34_WBGene00004448 12268995 IV + hlh1T1 51 3 end1T1 1 6 2.30308e-06
OPERON0_C42C1.14_rpl-34_WBGene00004448 12268995 IV + nhr25end1T0 21 0 end1T0 5 10 7.03256e-06
OPERON0_C42C1.14_rpl-34_WBGene00004448 12268995 IV + nhr25end1T0 21 0 pha4T0 0 5 2.96582e-06
OPERON0_C42C1.14_rpl-34_WBGene00004448 12268995 IV + nhr25end1T1 18 0 end1T1 1 6 7.88129e-06
OPERON0_C42C1.14_rpl-34_WBGene00004448 12268995 IV + pha4T0 0 5 cnd1T0 61 0 2.04201e-08
OPERON0_C42C1.14_rpl-34_WBGene00004448 12268995 IV + pha4T0 0 5 nhr25end1T0 21 0 2.96582e-06
OPERON0_C42C1.14_rpl-34_WBGene00004448 12268995 IV + pha4T0 0 5 tbx37T0 18 0 5.88858e-06
OPERON0_C42C1.14_rpl-34_WBGene00004448 12268995 IV + tbx37T0 18 0 pha4T0 0 5 5.88858e-06
OPERON0_C44E4.4_C44E4.4_WBGene00016653 4634098 I + end1T0 0 11 hlh1T0 17 0 7.12075e-09
OPERON0_C44E4.4_C44E4.4_WBGene00016653 4634098 I + end1T0 0 11 nhr25end1T0 23 0 5.06721e-10
OPERON0_C44E4.4_C44E4.4_WBGene00016653 4634098 I + end1T0 0 11 tbx37T0 10 0 4.8833e-07
OPERON0_C44E4.4_C44E4.4_WBGene00016653 4634098 I + hlh1T0 17 0 end1T0 0 11 7.12075e-09
OPERON0_C44E4.4_C44E4.4_WBGene00016653 4634098 I + hlh1T0 17 0 pha4T0 4 17 5.5503e-08
OPERON0_C44E4.4_C44E4.4_WBGene00016653 4634098 I + hlh1T2 9 0 pha4T2 0 8 7.85721e-06
OPERON0_C44E4.4_C44E4.4_WBGene00016653 4634098 I + nhr25end1T0 23 0 end1T0 0 11 5.06721e-10
OPERON0_C44E4.4_C44E4.4_WBGene00016653 4634098 I + nhr25end1T0 23 0 nhr25end1T4 0 5 1.9686e-06
OPERON0_C44E4.4_C44E4.4_WBGene00016653 4634098 I + nhr25end1T0 23 0 pha4T0 4 17 3.00943e-09
OPERON0_C44E4.4_C44E4.4_WBGene00016653 4634098 I + nhr25end1T1 27 0 nhr25end1T4 0 5 9.48133e-07
OPERON0_C44E4.4_C44E4.4_WBGene00016653 4634098 I + nhr25end1T2 15 0 pha4T2 0 8 3.51842e-07
OPERON0_C44E4.4_C44E4.4_WBGene00016653 4634098 I + nhr25end1T4 0 5 nhr25end1T0 23 0 1.9686e-06
OPERON0_C44E4.4_C44E4.4_WBGene00016653 4634098 I + nhr25end1T4 0 5 nhr25end1T1 27 0 9.48133e-07
OPERON0_C44E4.4_C44E4.4_WBGene00016653 4634098 I + pha4T0 4 17 hlh1T0 17 0 5.5503e-08
OPERON0_C44E4.4_C44E4.4_WBGene00016653 4634098 I + pha4T0 4 17 nhr25end1T0 23 0 3.00943e-09
OPERON0_C44E4.4_C44E4.4_WBGene00016653 4634098 I + pha4T0 4 17 tbx37T0 10 0 5.24168e-06
OPERON0_C44E4.4_C44E4.4_WBGene00016653 4634098 I + pha4T2 0 8 hlh1T2 9 0 7.85721e-06
OPERON0_C44E4.4_C44E4.4_WBGene00016653 4634098 I + pha4T2 0 8 nhr25end1T2 15 0 3.51842e-07
OPERON0_C44E4.4_C44E4.4_WBGene00016653 4634098 I + pha4T2 0 8 tbx37T2 15 0 3.51842e-07
OPERON0_C44E4.4_C44E4.4_WBGene00016653 4634098 I + tbx37T0 10 0 end1T0 0 11 4.8833e-07
OPERON0_C44E4.4_C44E4.4_WBGene00016653 4634098 I + tbx37T0 10 0 pha4T0 4 17 5.24168e-06
OPERON0_C44E4.4_C44E4.4_WBGene00016653 4634098 I + tbx37T2 15 0 pha4T2 0 8 3.51842e-07
OPERON0_C47B2.5_eif-6_WBGene00001234 12968946 I + end1T0 51 0 pha4T0 16 46 3.35444e-17
OPERON0_C47B2.5_eif-6_WBGene00001234 12968946 I + hlh1T0 25 0 pha4T0 16 46 4.9878e-11
OPERON0_C47B2.5_eif-6_WBGene00001234 12968946 I + pha4T0 16 46 end1T0 51 0 3.35444e-17
OPERON0_C47B2.5_eif-6_WBGene00001234 12968946 I + pha4T0 16 46 hlh1T0 25 0 4.9878e-11
OPERON0_C47B2.5_eif-6_WBGene00001234 12968946 I + pha4T0 16 46 pha4T1 39 0 9.00559e-15
OPERON0_C47B2.5_eif-6_WBGene00001234 12968946 I + pha4T0 16 46 pha4T2 46 0 2.69625e-16
OPERON0_C47B2.5_eif-6_WBGene00001234 12968946 I + pha4T0 16 46 pha4T3 22 0 3.03005e-10
OPERON0_C47B2.5_eif-6_WBGene00001234 12968946 I + pha4T0 16 46 pha4T4 25 0 4.9878e-11
OPERON0_C47B2.5_eif-6_WBGene00001234 12968946 I + pha4T0 16 46 tbx37T0 27 0 1.59284e-11
OPERON0_C47B2.5_eif-6_WBGene00001234 12968946 I + pha4T1 39 0 pha4T0 16 46 9.00559e-15
OPERON0_C47B2.5_eif-6_WBGene00001234 12968946 I + pha4T2 46 0 pha4T0 16 46 2.69625e-16
OPERON0_C47B2.5_eif-6_WBGene00001234 12968946 I + pha4T3 22 0 pha4T0 16 46 3.03005e-10
OPERON0_C47B2.5_eif-6_WBGene00001234 12968946 I + pha4T4 25 0 pha4T0 16 46 4.9878e-11
OPERON0_C47B2.5_eif-6_WBGene00001234 12968946 I + tbx37T0 27 0 pha4T0 16 46 1.59284e-11
OPERON0_C47D2.2_cdd-1_WBGene00000391 8210796 X - end1T1 47 0 end1T3 63 48 1.63479e-07
OPERON0_C47D2.2_cdd-1_WBGene00000391 8210796 X - end1T2 38 0 end1T3 63 48 1.03009e-06
OPERON0_C47D2.2_cdd-1_WBGene00000391 8210796 X - end1T3 63 48 end1T1 47 0 1.63479e-07
OPERON0_C47D2.2_cdd-1_WBGene00000391 8210796 X - end1T3 63 48 end1T2 38 0 1.03009e-06
OPERON0_C47D2.2_cdd-1_WBGene00000391 8210796 X - end1T3 63 48 end1T4 111 0 1.17407e-12
OPERON0_C47D2.2_cdd-1_WBGene00000391 8210796 X - end1T4 111 0 end1T3 63 48 1.17407e-12
OPERON0_C49H3.11_rps-2_WBGene00004471 7926391 IV - cnd1T1 49 0 tbx37T1 63 47 1.13499e-07
OPERON0_C49H3.11_rps-2_WBGene00004471 7926391 IV - end1T1 686 0 tbx37T1 63 47 1.15193e-27
OPERON0_C49H3.11_rps-2_WBGene00004471 7926391 IV - hlh1T1 315 0 tbx37T1 63 47 1.01553e-20
OPERON0_C49H3.11_rps-2_WBGene00004471 7926391 IV - nhr25end1T1 72 0 tbx37T1 63 47 1.16246e-09
OPERON0_C49H3.11_rps-2_WBGene00004471 7926391 IV - pha4T1 333 0 tbx37T1 63 47 4.06332e-21
OPERON0_C49H3.11_rps-2_WBGene00004471 7926391 IV - tbx37T0 72 0 tbx37T1 63 47 1.16246e-09
OPERON0_C49H3.11_rps-2_WBGene00004471 7926391 IV - tbx37T1 63 47 cnd1T1 49 0 1.13499e-07
OPERON0_C49H3.11_rps-2_WBGene00004471 7926391 IV - tbx37T1 63 47 end1T1 686 0 1.15193e-27
OPERON0_C49H3.11_rps-2_WBGene00004471 7926391 IV - tbx37T1 63 47 hlh1T1 315 0 1.01553e-20
OPERON0_C49H3.11_rps-2_WBGene00004471 7926391 IV - tbx37T1 63 47 nhr25end1T1 72 0 1.16246e-09
OPERON0_C49H3.11_rps-2_WBGene00004471 7926391 IV - tbx37T1 63 47 pha4T1 333 0 4.06332e-21
OPERON0_C49H3.11_rps-2_WBGene00004471 7926391 IV - tbx37T1 63 47 tbx37T0 72 0 1.16246e-09
OPERON0_C49H3.11_rps-2_WBGene00004471 7926391 IV - tbx37T1 63 47 tbx37T2 128 0 2.26672e-13
OPERON0_C49H3.11_rps-2_WBGene00004471 7926391 IV - tbx37T1 63 47 tbx37T3 169 0 3.18257e-15
OPERON0_C49H3.11_rps-2_WBGene00004471 7926391 IV - tbx37T1 63 47 tbx37T4 232 0 5.6897e-18
OPERON0_C49H3.11_rps-2_WBGene00004471 7926391 IV - tbx37T2 128 0 tbx37T1 63 47 2.26672e-13
OPERON0_C49H3.11_rps-2_WBGene00004471 7926391 IV - tbx37T3 169 0 tbx37T1 63 47 3.18257e-15
OPERON0_C49H3.11_rps-2_WBGene00004471 7926391 IV - tbx37T4 232 0 tbx37T1 63 47 5.6897e-18
OPERON0_C52E4.4_rpt-1_WBGene00004501 11982397 V - end1T0 34 0 end1T4 5 28 1.54233e-14
OPERON0_C52E4.4_rpt-1_WBGene00004501 11982397 V - end1T1 52 0 end1T4 5 28 8.99953e-18
OPERON0_C52E4.4_rpt-1_WBGene00004501 11982397 V - end1T2 16 0 end1T4 5 28 1.21002e-09
OPERON0_C52E4.4_rpt-1_WBGene00004501 11982397 V - end1T3 23 0 end1T4 5 28 8.23185e-12
OPERON0_C52E4.4_rpt-1_WBGene00004501 11982397 V - end1T4 5 28 end1T0 34 0 1.54233e-14
OPERON0_C52E4.4_rpt-1_WBGene00004501 11982397 V - end1T4 5 28 end1T1 52 0 8.99953e-18
OPERON0_C52E4.4_rpt-1_WBGene00004501 11982397 V - end1T4 5 28 end1T2 16 0 1.21002e-09
OPERON0_C52E4.4_rpt-1_WBGene00004501 11982397 V - end1T4 5 28 end1T3 23 0 8.23185e-12
OPERON0_C52E4.4_rpt-1_WBGene00004501 11982397 V - end1T4 5 28 hlh1T4 18 0 2.51958e-10
OPERON0_C52E4.4_rpt-1_WBGene00004501 11982397 V - end1T4 5 28 pha4T4 30 3 5.38778e-11
OPERON0_C52E4.4_rpt-1_WBGene00004501 11982397 V - hlh1T4 18 0 end1T4 5 28 2.51958e-10
OPERON0_C52E4.4_rpt-1_WBGene00004501 11982397 V - pha4T4 30 3 end1T4 5 28 5.38778e-11
OPERON0_C54D1.5_lam-2_WBGene00016913 7151239 X - hlh1T0 45 0 hlh1T4 16 27 1.35513e-10
OPERON0_C54D1.5_lam-2_WBGene00016913 7151239 X - hlh1T1 41 0 hlh1T4 16 27 4.21951e-10
OPERON0_C54D1.5_lam-2_WBGene00016913 7151239 X - hlh1T2 26 0 hlh1T4 16 27 1.02456e-07
OPERON0_C54D1.5_lam-2_WBGene00016913 7151239 X - hlh1T3 34 0 hlh1T4 16 27 3.27162e-09
OPERON0_C54D1.5_lam-2_WBGene00016913 7151239 X - hlh1T4 16 27 hlh1T0 45 0 1.35513e-10
OPERON0_C54D1.5_lam-2_WBGene00016913 7151239 X - hlh1T4 16 27 hlh1T1 41 0 4.21951e-10
OPERON0_C54D1.5_lam-2_WBGene00016913 7151239 X - hlh1T4 16 27 hlh1T2 26 0 1.02456e-07
OPERON0_C54D1.5_lam-2_WBGene00016913 7151239 X - hlh1T4 16 27 hlh1T3 34 0 3.27162e-09
OPERON0_C54D1.5_lam-2_WBGene00016913 7151239 X - hlh1T4 16 27 tbx37T4 19 0 1.41291e-06
OPERON0_C54D1.5_lam-2_WBGene00016913 7151239 X - tbx37T4 19 0 hlh1T4 16 27 1.41291e-06
OPERON0_DY3.2_lmn-1_WBGene00003052 8763036 I + hlh1T1 13 0 pha4T1 0 11 6.47904e-08
OPERON0_DY3.2_lmn-1_WBGene00003052 8763036 I + pha4T1 0 11 hlh1T1 13 0 6.47904e-08
OPERON0_DY3.2_lmn-1_WBGene00003052 8763036 I + pha4T1 0 11 tbx37T1 9 0 1.05415e-06
OPERON0_DY3.2_lmn-1_WBGene00003052 8763036 I + tbx37T1 9 0 pha4T1 0 11 1.05415e-06
OPERON0_E04F6.5_acdh-12_WBGene00017125 7194770 II - end1T0 155 0 end1T4 15 162 2.26107e-76
OPERON0_E04F6.5_acdh-12_WBGene00017125 7194770 II - end1T1 268 0 end1T4 15 162 2.18968e-101
OPERON0_E04F6.5_acdh-12_WBGene00017125 7194770 II - end1T2 103 0 end1T4 15 162 2.65543e-60
OPERON0_E04F6.5_acdh-12_WBGene00017125 7194770 II - end1T3 176 0 end1T4 15 162 7.72392e-82
OPERON0_E04F6.5_acdh-12_WBGene00017125 7194770 II - end1T4 15 162 end1T0 155 0 2.26107e-76
OPERON0_E04F6.5_acdh-12_WBGene00017125 7194770 II - end1T4 15 162 end1T1 268 0 2.18968e-101
OPERON0_E04F6.5_acdh-12_WBGene00017125 7194770 II - end1T4 15 162 end1T2 103 0 2.65543e-60
OPERON0_E04F6.5_acdh-12_WBGene00017125 7194770 II - end1T4 15 162 end1T3 176 0 7.72392e-82
OPERON0_E04F6.5_acdh-12_WBGene00017125 7194770 II - end1T4 15 162 hlh1T4 21 0 6.4081e-20
OPERON0_E04F6.5_acdh-12_WBGene00017125 7194770 II - end1T4 15 162 nhr25end1T4 5 0 2.01884e-06
OPERON0_E04F6.5_acdh-12_WBGene00017125 7194770 II - end1T4 15 162 pha4T4 38 0 4.26843e-31
OPERON0_E04F6.5_acdh-12_WBGene00017125 7194770 II - end1T4 15 162 tbx37T4 5 0 2.01884e-06
OPERON0_E04F6.5_acdh-12_WBGene00017125 7194770 II - hlh1T4 21 0 end1T4 15 162 6.4081e-20
OPERON0_E04F6.5_acdh-12_WBGene00017125 7194770 II - nhr25end1T4 5 0 end1T4 15 162 2.01884e-06
OPERON0_E04F6.5_acdh-12_WBGene00017125 7194770 II - pha4T4 38 0 end1T4 15 162 4.26843e-31
OPERON0_E04F6.5_acdh-12_WBGene00017125 7194770 II - tbx37T4 5 0 end1T4 15 162 2.01884e-06
OPERON0_F01D4.5_F01D4.5_WBGene00008488 10483655 IV - end1T0 18 0 end1T1 5 23 3.50646e-09
OPERON0_F01D4.5_F01D4.5_WBGene00008488 10483655 IV - end1T1 5 23 end1T0 18 0 3.50646e-09
OPERON0_F01D4.5_F01D4.5_WBGene00008488 10483655 IV - end1T1 5 23 end1T2 15 0 2.49644e-08
OPERON0_F01D4.5_F01D4.5_WBGene00008488 10483655 IV - end1T1 5 23 end1T4 8 0 9.41841e-06
OPERON0_F01D4.5_F01D4.5_WBGene00008488 10483655 IV - end1T1 5 23 pha4T1 29 0 9.27998e-12
OPERON0_F01D4.5_F01D4.5_WBGene00008488 10483655 IV - end1T2 15 0 end1T1 5 23 2.49644e-08
OPERON0_F01D4.5_F01D4.5_WBGene00008488 10483655 IV - end1T4 8 0 end1T1 5 23 9.41841e-06
OPERON0_F01D4.5_F01D4.5_WBGene00008488 10483655 IV - pha4T0 43 0 pha4T4 5 11 2.04687e-08
OPERON0_F01D4.5_F01D4.5_WBGene00008488 10483655 IV - pha4T1 29 0 end1T1 5 23 9.27998e-12
OPERON0_F01D4.5_F01D4.5_WBGene00008488 10483655 IV - pha4T1 29 0 pha4T4 5 11 3.01116e-07
OPERON0_F01D4.5_F01D4.5_WBGene00008488 10483655 IV - pha4T3 26 0 pha4T4 5 11 6.25771e-07
OPERON0_F01D4.5_F01D4.5_WBGene00008488 10483655 IV - pha4T4 5 11 pha4T0 43 0 2.04687e-08
OPERON0_F01D4.5_F01D4.5_WBGene00008488 10483655 IV - pha4T4 5 11 pha4T1 29 0 3.01116e-07
OPERON0_F01D4.5_F01D4.5_WBGene00008488 10483655 IV - pha4T4 5 11 pha4T3 26 0 6.25771e-07
OPERON0_F02A9.4_F02A9.4_WBGene00008514 9089375 III - cnd1T1 17 0 pha4T1 4 67 1.51983e-15
OPERON0_F02A9.4_F02A9.4_WBGene00008514 9089375 III - end1T1 119 0 pha4T1 4 67 5.4561e-48
OPERON0_F02A9.4_F02A9.4_WBGene00008514 9089375 III - hlh1T1 62 0 pha4T1 4 67 1.73283e-34
OPERON0_F02A9.4_F02A9.4_WBGene00008514 9089375 III - nhr25end1T1 7 0 pha4T1 4 67 2.87987e-08
OPERON0_F02A9.4_F02A9.4_WBGene00008514 9089375 III - pha4T0 64 0 pha4T1 4 67 3.04416e-35
OPERON0_F02A9.4_F02A9.4_WBGene00008514 9089375 III - pha4T1 4 67 cnd1T1 17 0 1.51983e-15
OPERON0_F02A9.4_F02A9.4_WBGene00008514 9089375 III - pha4T1 4 67 end1T1 119 0 5.4561e-48
OPERON0_F02A9.4_F02A9.4_WBGene00008514 9089375 III - pha4T1 4 67 hlh1T1 62 0 1.73283e-34
OPERON0_F02A9.4_F02A9.4_WBGene00008514 9089375 III - pha4T1 4 67 nhr25end1T1 7 0 2.87987e-08
OPERON0_F02A9.4_F02A9.4_WBGene00008514 9089375 III - pha4T1 4 67 pha4T0 64 0 3.04416e-35
OPERON0_F02A9.4_F02A9.4_WBGene00008514 9089375 III - pha4T1 4 67 pha4T2 72 0 1.64881e-37
OPERON0_F02A9.4_F02A9.4_WBGene00008514 9089375 III - pha4T1 4 67 pha4T3 102 0 1.20605e-44
OPERON0_F02A9.4_F02A9.4_WBGene00008514 9089375 III - pha4T1 4 67 pha4T4 104 0 4.63361e-45
OPERON0_F02A9.4_F02A9.4_WBGene00008514 9089375 III - pha4T1 4 67 tbx37T1 11 0 1.49852e-11
OPERON0_F02A9.4_F02A9.4_WBGene00008514 9089375 III - pha4T2 72 0 pha4T1 4 67 1.64881e-37
OPERON0_F02A9.4_F02A9.4_WBGene00008514 9089375 III - pha4T3 102 0 pha4T1 4 67 1.20605e-44
OPERON0_F02A9.4_F02A9.4_WBGene00008514 9089375 III - pha4T4 104 0 pha4T1 4 67 4.63361e-45
OPERON0_F02A9.4_F02A9.4_WBGene00008514 9089375 III - tbx37T1 11 0 pha4T1 4 67 1.49852e-11
OPERON0_F07D10.1_rpl-11.2_WBGene00004423 2242618 X - cnd1T1 34 10 end1T1 825 0 1.09152e-06
OPERON0_F07D10.1_rpl-11.2_WBGene00004423 2242618 X - cnd1T4 51 0 end1T4 634 1307 1.56755e-22
OPERON0_F07D10.1_rpl-11.2_WBGene00004423 2242618 X - end1T0 416 0 end1T4 634 1307 1.14214e-144
OPERON0_F07D10.1_rpl-11.2_WBGene00004423 2242618 X - end1T1 825 0 cnd1T1 34 10 1.09152e-06
OPERON0_F07D10.1_rpl-11.2_WBGene00004423 2242618 X - end1T1 825 0 end1T4 634 1307 3.9968e-248
OPERON0_F07D10.1_rpl-11.2_WBGene00004423 2242618 X - end1T1 825 0 hlh1T1 253 43 1.36939e-08
OPERON0_F07D10.1_rpl-11.2_WBGene00004423 2242618 X - end1T2 484 0 end1T4 634 1307 1.22743e-163
OPERON0_F07D10.1_rpl-11.2_WBGene00004423 2242618 X - end1T4 634 1307 cnd1T4 51 0 1.56755e-22
OPERON0_F07D10.1_rpl-11.2_WBGene00004423 2242618 X - end1T4 634 1307 end1T0 416 0 1.14214e-144
OPERON0_F07D10.1_rpl-11.2_WBGene00004423 2242618 X - end1T4 634 1307 end1T1 825 0 3.9968e-248
OPERON0_F07D10.1_rpl-11.2_WBGene00004423 2242618 X - end1T4 634 1307 end1T2 484 0 1.22743e-163
OPERON0_F07D10.1_rpl-11.2_WBGene00004423 2242618 X - end1T4 634 1307 hlh1T4 668 0 1.64031e-211
OPERON0_F07D10.1_rpl-11.2_WBGene00004423 2242618 X - end1T4 634 1307 nhr25end1T4 75 0 7.5986e-32
OPERON0_F07D10.1_rpl-11.2_WBGene00004423 2242618 X - end1T4 634 1307 pha4T4 602 0 4.65494e-195
OPERON0_F07D10.1_rpl-11.2_WBGene00004423 2242618 X - end1T4 634 1307 tbx37T4 265 0 1.19534e-98
OPERON0_F07D10.1_rpl-11.2_WBGene00004423 2242618 X - hlh1T1 253 43 end1T1 825 0 1.36939e-08
OPERON0_F07D10.1_rpl-11.2_WBGene00004423 2242618 X - hlh1T1 253 43 hlh1T2 290 0 6.78669e-06
OPERON0_F07D10.1_rpl-11.2_WBGene00004423 2242618 X - hlh1T1 253 43 hlh1T3 428 0 2.6144e-07
OPERON0_F07D10.1_rpl-11.2_WBGene00004423 2242618 X - hlh1T1 253 43 hlh1T4 668 0 3.06798e-08
OPERON0_F07D10.1_rpl-11.2_WBGene00004423 2242618 X - hlh1T1 253 43 pha4T1 292 0 6.68732e-06
OPERON0_F07D10.1_rpl-11.2_WBGene00004423 2242618 X - hlh1T2 290 0 hlh1T1 253 43 6.78669e-06
OPERON0_F07D10.1_rpl-11.2_WBGene00004423 2242618 X - hlh1T3 428 0 hlh1T1 253 43 2.6144e-07
OPERON0_F07D10.1_rpl-11.2_WBGene00004423 2242618 X - hlh1T4 668 0 end1T4 634 1307 1.64031e-211
OPERON0_F07D10.1_rpl-11.2_WBGene00004423 2242618 X - hlh1T4 668 0 hlh1T1 253 43 3.06798e-08
OPERON0_F07D10.1_rpl-11.2_WBGene00004423 2242618 X - nhr25end1T4 75 0 end1T4 634 1307 7.5986e-32
OPERON0_F07D10.1_rpl-11.2_WBGene00004423 2242618 X - pha4T1 292 0 hlh1T1 253 43 6.68732e-06
OPERON0_F07D10.1_rpl-11.2_WBGene00004423 2242618 X - pha4T4 602 0 end1T4 634 1307 4.65494e-195
OPERON0_F07D10.1_rpl-11.2_WBGene00004423 2242618 X - tbx37T4 265 0 end1T4 634 1307 1.19534e-98
OPERON0_F09F7.7_F09F7.7_WBGene00017304 5554934 III - cnd1T3 8 0 pha4T3 4 46 4.75792e-08
OPERON0_F09F7.7_F09F7.7_WBGene00017304 5554934 III - end1T3 49 0 pha4T3 4 46 7.30109e-25
OPERON0_F09F7.7_F09F7.7_WBGene00017304 5554934 III - hlh1T3 9 0 pha4T3 4 46 1.03868e-08
OPERON0_F09F7.7_F09F7.7_WBGene00017304 5554934 III - pha4T0 38 0 pha4T3 4 46 1.39214e-21
OPERON0_F09F7.7_F09F7.7_WBGene00017304 5554934 III - pha4T1 47 0 pha4T3 4 46 2.53762e-24
OPERON0_F09F7.7_F09F7.7_WBGene00017304 5554934 III - pha4T2 68 0 pha4T3 4 46 2.47493e-29
OPERON0_F09F7.7_F09F7.7_WBGene00017304 5554934 III - pha4T3 4 46 cnd1T3 8 0 4.75792e-08
OPERON0_F09F7.7_F09F7.7_WBGene00017304 5554934 III - pha4T3 4 46 end1T3 49 0 7.30109e-25
OPERON0_F09F7.7_F09F7.7_WBGene00017304 5554934 III - pha4T3 4 46 hlh1T3 9 0 1.03868e-08
OPERON0_F09F7.7_F09F7.7_WBGene00017304 5554934 III - pha4T3 4 46 pha4T0 38 0 1.39214e-21
OPERON0_F09F7.7_F09F7.7_WBGene00017304 5554934 III - pha4T3 4 46 pha4T1 47 0 2.53762e-24
OPERON0_F09F7.7_F09F7.7_WBGene00017304 5554934 III - pha4T3 4 46 pha4T2 68 0 2.47493e-29
OPERON0_F09F7.7_F09F7.7_WBGene00017304 5554934 III - pha4T3 4 46 pha4T4 52 0 1.20425e-25
OPERON0_F09F7.7_F09F7.7_WBGene00017304 5554934 III - pha4T4 52 0 pha4T3 4 46 1.20425e-25
OPERON0_F10D11.1_sod-2_WBGene00004931 8434550 I + end1T3 78 0 nhr25end1T3 3 7 1.09457e-07
OPERON0_F10D11.1_sod-2_WBGene00004931 8434550 I + hlh1T3 44 0 nhr25end1T3 3 7 1.50925e-06
OPERON0_F10D11.1_sod-2_WBGene00004931 8434550 I + nhr25end1T3 3 7 end1T3 78 0 1.09457e-07
OPERON0_F10D11.1_sod-2_WBGene00004931 8434550 I + nhr25end1T3 3 7 hlh1T3 44 0 1.50925e-06
OPERON0_F10D11.1_sod-2_WBGene00004931 8434550 I + nhr25end1T3 3 7 pha4T3 63 0 2.9533e-07
OPERON0_F10D11.1_sod-2_WBGene00004931 8434550 I + pha4T3 63 0 nhr25end1T3 3 7 2.9533e-07
OPERON0_F11E6.5_elo-2_WBGene00001240 17467408 IV - pha4T0 17 0 pha4T2 6 34 1.52933e-10
OPERON0_F11E6.5_elo-2_WBGene00001240 17467408 IV - pha4T1 20 0 pha4T2 6 34 1.233e-11
OPERON0_F11E6.5_elo-2_WBGene00001240 17467408 IV - pha4T2 6 34 pha4T0 17 0 1.52933e-10
OPERON0_F11E6.5_elo-2_WBGene00001240 17467408 IV - pha4T2 6 34 pha4T1 20 0 1.233e-11
OPERON0_F11E6.5_elo-2_WBGene00001240 17467408 IV - pha4T2 6 34 pha4T3 31 0 7.01405e-15
OPERON0_F11E6.5_elo-2_WBGene00001240 17467408 IV - pha4T2 6 34 pha4T4 38 0 1.50719e-16
OPERON0_F11E6.5_elo-2_WBGene00001240 17467408 IV - pha4T3 31 0 pha4T2 6 34 7.01405e-15
OPERON0_F11E6.5_elo-2_WBGene00001240 17467408 IV - pha4T4 38 0 pha4T2 6 34 1.50719e-16
OPERON0_F13B10.2_rpl-3_WBGene00004414 3867848 III + ceh32T3 0 3 hlh1T3 97 0 1.40677e-06
OPERON0_F13B10.2_rpl-3_WBGene00004414 3867848 III + end1T3 0 57 end1T4 65 0 2.44529e-37
OPERON0_F13B10.2_rpl-3_WBGene00004414 3867848 III + end1T3 0 57 hlh1T3 97 0 8.38555e-45
OPERON0_F13B10.2_rpl-3_WBGene00004414 3867848 III + end1T3 0 57 nhr25end1T3 47 0 7.97992e-32
OPERON0_F13B10.2_rpl-3_WBGene00004414 3867848 III + end1T3 0 57 tbx37T3 38 0 1.70963e-28
OPERON0_F13B10.2_rpl-3_WBGene00004414 3867848 III + end1T4 65 0 end1T3 0 57 2.44529e-37
OPERON0_F13B10.2_rpl-3_WBGene00004414 3867848 III + hlh1T3 97 0 ceh32T3 0 3 1.40677e-06
OPERON0_F13B10.2_rpl-3_WBGene00004414 3867848 III + hlh1T3 97 0 end1T3 0 57 8.38555e-45
OPERON0_F13B10.2_rpl-3_WBGene00004414 3867848 III + nhr25end1T3 47 0 end1T3 0 57 7.97992e-32
OPERON0_F13B10.2_rpl-3_WBGene00004414 3867848 III + tbx37T3 38 0 end1T3 0 57 1.70963e-28
OPERON0_F15D3.7_timm-23_WBGene00008857 11578641 I + cnd1T0 9 0 pha4T0 6 54 1.5015e-08
OPERON0_F15D3.7_timm-23_WBGene00008857 11578641 I + end1T0 47 0 pha4T0 6 54 9.94048e-25
OPERON0_F15D3.7_timm-23_WBGene00008857 11578641 I + hlh1T0 21 0 pha4T0 6 54 3.47551e-15
OPERON0_F15D3.7_timm-23_WBGene00008857 11578641 I + pha4T0 6 54 cnd1T0 9 0 1.5015e-08
OPERON0_F15D3.7_timm-23_WBGene00008857 11578641 I + pha4T0 6 54 end1T0 47 0 9.94048e-25
OPERON0_F15D3.7_timm-23_WBGene00008857 11578641 I + pha4T0 6 54 hlh1T0 21 0 3.47551e-15
OPERON0_F15D3.7_timm-23_WBGene00008857 11578641 I + pha4T0 6 54 pha4T1 83 0 3.44381e-33
OPERON0_F15D3.7_timm-23_WBGene00008857 11578641 I + pha4T0 6 54 pha4T2 125 0 5.50089e-40
OPERON0_F15D3.7_timm-23_WBGene00008857 11578641 I + pha4T0 6 54 pha4T3 124 0 7.5702e-40
OPERON0_F15D3.7_timm-23_WBGene00008857 11578641 I + pha4T0 6 54 pha4T4 191 0 1.45057e-47
OPERON0_F15D3.7_timm-23_WBGene00008857 11578641 I + pha4T1 83 0 pha4T0 6 54 3.44381e-33
OPERON0_F15D3.7_timm-23_WBGene00008857 11578641 I + pha4T2 125 0 pha4T0 6 54 5.50089e-40
OPERON0_F15D3.7_timm-23_WBGene00008857 11578641 I + pha4T3 124 0 pha4T0 6 54 7.5702e-40
OPERON0_F15D3.7_timm-23_WBGene00008857 11578641 I + pha4T4 191 0 pha4T0 6 54 1.45057e-47
OPERON0_F15G9.1_F15G9.1_WBGene00008865 9707357 X + cnd1T4 26 0 end1T4 0 11 1.66402e-10
OPERON0_F15G9.1_F15G9.1_WBGene00008865 9707357 X + end1T4 0 11 cnd1T4 26 0 1.66402e-10
OPERON0_F15G9.1_F15G9.1_WBGene00008865 9707357 X + end1T4 0 11 nhr25end1T4 11 0 2.38419e-07
OPERON0_F15G9.1_F15G9.1_WBGene00008865 9707357 X + end1T4 0 11 tbx37T4 8 0 2.41947e-06
OPERON0_F15G9.1_F15G9.1_WBGene00008865 9707357 X + nhr25end1T4 11 0 end1T4 0 11 2.38419e-07
OPERON0_F15G9.1_F15G9.1_WBGene00008865 9707357 X + tbx37T4 8 0 end1T4 0 11 2.41947e-06
OPERON0_F22D6.3_nars-1_WBGene00003815 7090062 I - cnd1T0 7 0 pha4T0 4 25 8.11909e-06
OPERON0_F22D6.3_nars-1_WBGene00003815 7090062 I - cnd1T1 10 0 pha4T1 0 32 9.73484e-11
OPERON0_F22D6.3_nars-1_WBGene00003815 7090062 I - end1T0 22 0 pha4T0 4 25 1.79581e-11
OPERON0_F22D6.3_nars-1_WBGene00003815 7090062 I - end1T1 42 0 pha4T1 0 32 1.04258e-22
OPERON0_F22D6.3_nars-1_WBGene00003815 7090062 I - hlh1T0 9 0 pha4T0 4 25 8.73774e-07
OPERON0_F22D6.3_nars-1_WBGene00003815 7090062 I - hlh1T1 32 0 pha4T1 0 32 5.42101e-20
OPERON0_F22D6.3_nars-1_WBGene00003815 7090062 I - nhr25end1T0 12 0 pha4T0 4 25 4.18773e-08
OPERON0_F22D6.3_nars-1_WBGene00003815 7090062 I - nhr25end1T1 14 0 pha4T1 0 32 5.29329e-13
OPERON0_F22D6.3_nars-1_WBGene00003815 7090062 I - pha4T0 4 25 cnd1T0 7 0 8.11909e-06
OPERON0_F22D6.3_nars-1_WBGene00003815 7090062 I - pha4T0 4 25 end1T0 22 0 1.79581e-11
OPERON0_F22D6.3_nars-1_WBGene00003815 7090062 I - pha4T0 4 25 hlh1T0 9 0 8.73774e-07
OPERON0_F22D6.3_nars-1_WBGene00003815 7090062 I - pha4T0 4 25 nhr25end1T0 12 0 4.18773e-08
OPERON0_F22D6.3_nars-1_WBGene00003815 7090062 I - pha4T0 4 25 pha4T2 40 0 1.63914e-15
OPERON0_F22D6.3_nars-1_WBGene00003815 7090062 I - pha4T0 4 25 pha4T3 39 0 2.49734e-15
OPERON0_F22D6.3_nars-1_WBGene00003815 7090062 I - pha4T0 4 25 pha4T4 45 0 2.24809e-16
OPERON0_F22D6.3_nars-1_WBGene00003815 7090062 I - pha4T1 0 32 cnd1T1 10 0 9.73484e-11
OPERON0_F22D6.3_nars-1_WBGene00003815 7090062 I - pha4T1 0 32 end1T1 42 0 1.04258e-22
OPERON0_F22D6.3_nars-1_WBGene00003815 7090062 I - pha4T1 0 32 hlh1T1 32 0 5.42101e-20
OPERON0_F22D6.3_nars-1_WBGene00003815 7090062 I - pha4T1 0 32 nhr25end1T1 14 0 5.29329e-13
OPERON0_F22D6.3_nars-1_WBGene00003815 7090062 I - pha4T1 0 32 pha4T2 40 0 3.30557e-22
OPERON0_F22D6.3_nars-1_WBGene00003815 7090062 I - pha4T1 0 32 pha4T3 39 0 5.98371e-22
OPERON0_F22D6.3_nars-1_WBGene00003815 7090062 I - pha4T1 0 32 pha4T4 45 0 1.99326e-23
OPERON0_F22D6.3_nars-1_WBGene00003815 7090062 I - pha4T1 0 32 tbx37T1 25 0 1.06764e-17
OPERON0_F22D6.3_nars-1_WBGene00003815 7090062 I - pha4T2 40 0 pha4T0 4 25 1.63914e-15
OPERON0_F22D6.3_nars-1_WBGene00003815 7090062 I - pha4T2 40 0 pha4T1 0 32 3.30557e-22
OPERON0_F22D6.3_nars-1_WBGene00003815 7090062 I - pha4T3 39 0 pha4T0 4 25 2.49734e-15
OPERON0_F22D6.3_nars-1_WBGene00003815 7090062 I - pha4T3 39 0 pha4T1 0 32 5.98371e-22
OPERON0_F22D6.3_nars-1_WBGene00003815 7090062 I - pha4T4 45 0 pha4T0 4 25 2.24809e-16
OPERON0_F22D6.3_nars-1_WBGene00003815 7090062 I - pha4T4 45 0 pha4T1 0 32 1.99326e-23
OPERON0_F22D6.3_nars-1_WBGene00003815 7090062 I - tbx37T1 25 0 pha4T1 0 32 1.06764e-17
OPERON0_F22F4.2_inx-3_WBGene00002125 5996156 X + ceh32T0 23 0 pha4T0 47 537 8.91174e-25
OPERON0_F22F4.2_inx-3_WBGene00002125 5996156 X + cnd1T0 73 0 nhr25end1T0 15 17 4.03477e-09
OPERON0_F22F4.2_inx-3_WBGene00002125 5996156 X + cnd1T0 73 0 pha4T0 47 537 4.26352e-65
OPERON0_F22F4.2_inx-3_WBGene00002125 5996156 X + end1T0 435 0 nhr25end1T0 15 17 1.40568e-15
OPERON0_F22F4.2_inx-3_WBGene00002125 5996156 X + end1T0 435 0 pha4T0 47 537 5.99401e-228
OPERON0_F22F4.2_inx-3_WBGene00002125 5996156 X + end1T2 238 0 hlh1T2 80 30 4.38659e-09
OPERON0_F22F4.2_inx-3_WBGene00002125 5996156 X + hlh1T0 153 26 nhr25end1T0 15 17 6.49537e-06
OPERON0_F22F4.2_inx-3_WBGene00002125 5996156 X + hlh1T0 153 26 pha4T0 47 537 5.23746e-89
OPERON0_F22F4.2_inx-3_WBGene00002125 5996156 X + hlh1T1 175 0 hlh1T2 80 30 2.75227e-08
OPERON0_F22F4.2_inx-3_WBGene00002125 5996156 X + hlh1T2 80 30 end1T2 238 0 4.38659e-09
OPERON0_F22F4.2_inx-3_WBGene00002125 5996156 X + hlh1T2 80 30 hlh1T1 175 0 2.75227e-08
OPERON0_F22F4.2_inx-3_WBGene00002125 5996156 X + hlh1T2 80 30 hlh1T3 108 0 1.50927e-06
OPERON0_F22F4.2_inx-3_WBGene00002125 5996156 X + hlh1T2 80 30 pha4T2 581 0 9.16863e-13
OPERON0_F22F4.2_inx-3_WBGene00002125 5996156 X + hlh1T2 80 30 tbx37T2 127 0 8.3444e-07
OPERON0_F22F4.2_inx-3_WBGene00002125 5996156 X + hlh1T3 108 0 hlh1T2 80 30 1.50927e-06
OPERON0_F22F4.2_inx-3_WBGene00002125 5996156 X + nhr25end1T0 15 17 cnd1T0 73 0 4.03477e-09
OPERON0_F22F4.2_inx-3_WBGene00002125 5996156 X + nhr25end1T0 15 17 end1T0 435 0 1.40568e-15
OPERON0_F22F4.2_inx-3_WBGene00002125 5996156 X + nhr25end1T0 15 17 hlh1T0 153 26 6.49537e-06
OPERON0_F22F4.2_inx-3_WBGene00002125 5996156 X + nhr25end1T0 15 17 pha4T0 47 537 2.44961e-07
OPERON0_F22F4.2_inx-3_WBGene00002125 5996156 X + nhr25end1T0 15 17 tbx37T0 118 0 6.77125e-11
OPERON0_F22F4.2_inx-3_WBGene00002125 5996156 X + pha4T0 47 537 cnd1T0 73 0 4.26352e-65
OPERON0_F22F4.2_inx-3_WBGene00002125 5996156 X + pha4T0 47 537 end1T0 435 0 5.99401e-228
OPERON0_F22F4.2_inx-3_WBGene00002125 5996156 X + pha4T0 47 537 hlh1T0 153 26 5.23746e-89
OPERON0_F22F4.2_inx-3_WBGene00002125 5996156 X + pha4T0 47 537 nhr25end1T0 15 17 2.44961e-07
OPERON0_F22F4.2_inx-3_WBGene00002125 5996156 X + pha4T0 47 537 pha4T1 606 0 2.06025e-275
OPERON0_F22F4.2_inx-3_WBGene00002125 5996156 X + pha4T0 47 537 pha4T2 581 0 6.3046e-269
OPERON0_F22F4.2_inx-3_WBGene00002125 5996156 X + pha4T0 47 537 pha4T3 350 0 3.60536e-200
OPERON0_F22F4.2_inx-3_WBGene00002125 5996156 X + pha4T0 47 537 pha4T4 346 0 9.17152e-199
OPERON0_F22F4.2_inx-3_WBGene00002125 5996156 X + pha4T0 47 537 tbx37T0 118 0 2.24127e-94
OPERON0_F22F4.2_inx-3_WBGene00002125 5996156 X + pha4T1 606 0 pha4T0 47 537 2.06025e-275
OPERON0_F22F4.2_inx-3_WBGene00002125 5996156 X + pha4T2 581 0 hlh1T2 80 30 9.16863e-13
OPERON0_F22F4.2_inx-3_WBGene00002125 5996156 X + pha4T2 581 0 pha4T0 47 537 6.3046e-269
OPERON0_F22F4.2_inx-3_WBGene00002125 5996156 X + pha4T3 350 0 pha4T0 47 537 3.60536e-200
OPERON0_F22F4.2_inx-3_WBGene00002125 5996156 X + pha4T4 346 0 pha4T0 47 537 9.17152e-199
OPERON0_F22F4.2_inx-3_WBGene00002125 5996156 X + tbx37T0 118 0 nhr25end1T0 15 17 6.77125e-11
OPERON0_F22F4.2_inx-3_WBGene00002125 5996156 X + tbx37T0 118 0 pha4T0 47 537 2.24127e-94
OPERON0_F22F4.2_inx-3_WBGene00002125 5996156 X + tbx37T2 127 0 hlh1T2 80 30 8.3444e-07
OPERON0_F22F7.1_F22F7.1_WBGene00017719 2127535 V + end1T3 22 0 pha4T3 0 8 2.78213e-08
OPERON0_F22F7.1_F22F7.1_WBGene00017719 2127535 V + pha4T0 16 0 pha4T3 0 8 2.32042e-07
OPERON0_F22F7.1_F22F7.1_WBGene00017719 2127535 V + pha4T1 14 0 pha4T3 0 8 5.46023e-07
OPERON0_F22F7.1_F22F7.1_WBGene00017719 2127535 V + pha4T2 17 0 pha4T3 0 8 1.56261e-07
OPERON0_F22F7.1_F22F7.1_WBGene00017719 2127535 V + pha4T3 0 8 end1T3 22 0 2.78213e-08
OPERON0_F22F7.1_F22F7.1_WBGene00017719 2127535 V + pha4T3 0 8 pha4T0 16 0 2.32042e-07
OPERON0_F22F7.1_F22F7.1_WBGene00017719 2127535 V + pha4T3 0 8 pha4T1 14 0 5.46023e-07
OPERON0_F22F7.1_F22F7.1_WBGene00017719 2127535 V + pha4T3 0 8 pha4T2 17 0 1.56261e-07
OPERON0_F22F7.1_F22F7.1_WBGene00017719 2127535 V + pha4T3 0 8 pha4T4 11 0 2.41947e-06
OPERON0_F22F7.1_F22F7.1_WBGene00017719 2127535 V + pha4T4 11 0 pha4T3 0 8 2.41947e-06
OPERON0_F23B2.13_rpb-12_WBGene00009078 9146877 IV - cnd1T0 3 11 hlh1T0 14 0 4.50357e-06
OPERON0_F23B2.13_rpb-12_WBGene00009078 9146877 IV - end1T0 0 11 hlh1T0 14 0 3.56954e-08
OPERON0_F23B2.13_rpb-12_WBGene00009078 9146877 IV - end1T0 0 11 nhr25end1T0 7 0 5.97173e-06
OPERON0_F23B2.13_rpb-12_WBGene00009078 9146877 IV - end1T0 0 11 tbx37T0 9 0 1.05415e-06
OPERON0_F23B2.13_rpb-12_WBGene00009078 9146877 IV - hlh1T0 14 0 cnd1T0 3 11 4.50357e-06
OPERON0_F23B2.13_rpb-12_WBGene00009078 9146877 IV - hlh1T0 14 0 end1T0 0 11 3.56954e-08
OPERON0_F23B2.13_rpb-12_WBGene00009078 9146877 IV - nhr25end1T0 7 0 end1T0 0 11 5.97173e-06
OPERON0_F23B2.13_rpb-12_WBGene00009078 9146877 IV - tbx37T0 9 0 end1T0 0 11 1.05415e-06
OPERON0_F23F12.6_rpt-3_WBGene00004503 6489795 III + end1T2 11 0 pha4T2 3 47 1.37395e-10
OPERON0_F23F12.6_rpt-3_WBGene00004503 6489795 III + hlh1T2 13 0 pha4T2 3 47 8.33201e-12
OPERON0_F23F12.6_rpt-3_WBGene00004503 6489795 III + pha4T0 98 0 pha4T2 3 47 1.94033e-36
OPERON0_F23F12.6_rpt-3_WBGene00004503 6489795 III + pha4T1 73 0 pha4T2 3 47 7.70792e-32
OPERON0_F23F12.6_rpt-3_WBGene00004503 6489795 III + pha4T2 3 47 end1T2 11 0 1.37395e-10
OPERON0_F23F12.6_rpt-3_WBGene00004503 6489795 III + pha4T2 3 47 hlh1T2 13 0 8.33201e-12
OPERON0_F23F12.6_rpt-3_WBGene00004503 6489795 III + pha4T2 3 47 pha4T0 98 0 1.94033e-36
OPERON0_F23F12.6_rpt-3_WBGene00004503 6489795 III + pha4T2 3 47 pha4T1 73 0 7.70792e-32
OPERON0_F23F12.6_rpt-3_WBGene00004503 6489795 III + pha4T2 3 47 pha4T3 33 0 5.94127e-21
OPERON0_F23F12.6_rpt-3_WBGene00004503 6489795 III + pha4T2 3 47 pha4T4 30 0 7.41659e-20
OPERON0_F23F12.6_rpt-3_WBGene00004503 6489795 III + pha4T2 3 47 tbx37T2 15 0 6.16875e-13
OPERON0_F23F12.6_rpt-3_WBGene00004503 6489795 III + pha4T3 33 0 pha4T2 3 47 5.94127e-21
OPERON0_F23F12.6_rpt-3_WBGene00004503 6489795 III + pha4T4 30 0 pha4T2 3 47 7.41659e-20
OPERON0_F23F12.6_rpt-3_WBGene00004503 6489795 III + tbx37T2 15 0 pha4T2 3 47 6.16875e-13
OPERON0_F25B5.4_ubq-1_WBGene00006727 5940986 III + cnd1T1 46 0 pha4T1 0 6 8.38644e-09
OPERON0_F25B5.4_ubq-1_WBGene00006727 5940986 III + hlh1T1 137 2 pha4T1 0 6 4.30205e-10
OPERON0_F25B5.4_ubq-1_WBGene00006727 5940986 III + nhr25end1T1 70 0 pha4T1 0 6 7.65485e-10
OPERON0_F25B5.4_ubq-1_WBGene00006727 5940986 III + pha4T1 0 6 cnd1T1 46 0 8.38644e-09
OPERON0_F25B5.4_ubq-1_WBGene00006727 5940986 III + pha4T1 0 6 hlh1T1 137 2 4.30205e-10
OPERON0_F25B5.4_ubq-1_WBGene00006727 5940986 III + pha4T1 0 6 nhr25end1T1 70 0 7.65485e-10
OPERON0_F25B5.4_ubq-1_WBGene00006727 5940986 III + pha4T1 0 6 tbx37T1 122 0 3.03334e-11
OPERON0_F25B5.4_ubq-1_WBGene00006727 5940986 III + tbx37T1 122 0 pha4T1 0 6 3.03334e-11
OPERON0_F25B5.7_nono-1_WBGene00017778 5958244 III - ceh32T0 6 0 end1T0 0 73 6.01084e-10
OPERON0_F25B5.7_nono-1_WBGene00017778 5958244 III - cnd1T0 12 0 end1T0 0 73 9.37843e-16
OPERON0_F25B5.7_nono-1_WBGene00017778 5958244 III - end1T0 0 73 cnd1T0 12 0 9.37843e-16
OPERON0_F25B5.7_nono-1_WBGene00017778 5958244 III - end1T0 0 73 end1T1 101 0 4.0126e-52
OPERON0_F25B5.7_nono-1_WBGene00017778 5958244 III - end1T0 0 73 end1T2 25 0 6.77505e-25
OPERON0_F25B5.7_nono-1_WBGene00017778 5958244 III - end1T0 0 73 end1T3 47 0 1.28649e-35
OPERON0_F25B5.7_nono-1_WBGene00017778 5958244 III - end1T0 0 73 end1T4 74 0 5.62403e-45
OPERON0_F25B5.7_nono-1_WBGene00017778 5958244 III - end1T0 0 73 hlh1T0 18 0 2.21158e-20
OPERON0_F25B5.7_nono-1_WBGene00017778 5958244 III - end1T0 0 73 nhr25end1T0 7 0 4.9091e-11
OPERON0_F25B5.7_nono-1_WBGene00017778 5958244 III - end1T0 0 73 pha4T0 101 0 4.0126e-52
OPERON0_F25B5.7_nono-1_WBGene00017778 5958244 III - end1T0 0 73 tbx37T0 16 0 6.20542e-19
OPERON0_F25B5.7_nono-1_WBGene00017778 5958244 III - end1T1 101 0 end1T0 0 73 4.0126e-52
OPERON0_F25B5.7_nono-1_WBGene00017778 5958244 III - end1T2 25 0 end1T0 0 73 6.77505e-25
OPERON0_F25B5.7_nono-1_WBGene00017778 5958244 III - end1T3 47 0 end1T0 0 73 1.28649e-35
OPERON0_F25B5.7_nono-1_WBGene00017778 5958244 III - end1T4 74 0 end1T0 0 73 5.62403e-45
OPERON0_F25B5.7_nono-1_WBGene00017778 5958244 III - hlh1T0 18 0 end1T0 0 73 2.21158e-20
OPERON0_F25B5.7_nono-1_WBGene00017778 5958244 III - nhr25end1T0 7 0 end1T0 0 73 4.9091e-11
OPERON0_F25B5.7_nono-1_WBGene00017778 5958244 III - pha4T0 101 0 end1T0 0 73 4.0126e-52
OPERON0_F25B5.7_nono-1_WBGene00017778 5958244 III - tbx37T0 16 0 end1T0 0 73 6.20542e-19
OPERON0_F25H2.4_F25H2.4_WBGene00009118 10551979 I + ceh32T0 20 0 end1T0 13 29 7.47229e-08
OPERON0_F25H2.4_F25H2.4_WBGene00009118 10551979 I + ceh32T0 20 0 pha4T0 14 65 1.74937e-12
OPERON0_F25H2.4_F25H2.4_WBGene00009118 10551979 I + ceh32T1 10 0 pha4T1 12 78 6.78299e-09
OPERON0_F25H2.4_F25H2.4_WBGene00009118 10551979 I + ceh32T2 10 0 cnd1T2 5 21 2.75573e-06
OPERON0_F25H2.4_F25H2.4_WBGene00009118 10551979 I + cnd1T0 13 16 cnd1T3 52 0 9.02734e-08
OPERON0_F25H2.4_F25H2.4_WBGene00009118 10551979 I + cnd1T1 21 0 cnd1T2 5 21 2.02145e-09
OPERON0_F25H2.4_F25H2.4_WBGene00009118 10551979 I + cnd1T1 21 0 cnd1T4 7 19 7.27685e-08
OPERON0_F25H2.4_F25H2.4_WBGene00009118 10551979 I + cnd1T1 21 0 pha4T1 12 78 3.37954e-15
OPERON0_F25H2.4_F25H2.4_WBGene00009118 10551979 I + cnd1T2 5 21 ceh32T2 10 0 2.75573e-06
OPERON0_F25H2.4_F25H2.4_WBGene00009118 10551979 I + cnd1T2 5 21 cnd1T1 21 0 2.02145e-09
OPERON0_F25H2.4_F25H2.4_WBGene00009118 10551979 I + cnd1T2 5 21 cnd1T3 52 0 2.90832e-14
OPERON0_F25H2.4_F25H2.4_WBGene00009118 10551979 I + cnd1T2 5 21 end1T2 28 0 7.73129e-11
OPERON0_F25H2.4_F25H2.4_WBGene00009118 10551979 I + cnd1T2 5 21 hlh1T2 31 0 2.28799e-11
OPERON0_F25H2.4_F25H2.4_WBGene00009118 10551979 I + cnd1T2 5 21 pha4T2 69 0 5.60797e-16
OPERON0_F25H2.4_F25H2.4_WBGene00009118 10551979 I + cnd1T3 52 0 cnd1T0 13 16 9.02734e-08
OPERON0_F25H2.4_F25H2.4_WBGene00009118 10551979 I + cnd1T3 52 0 cnd1T2 5 21 2.90832e-14
OPERON0_F25H2.4_F25H2.4_WBGene00009118 10551979 I + cnd1T3 52 0 cnd1T4 7 19 3.79545e-12
OPERON0_F25H2.4_F25H2.4_WBGene00009118 10551979 I + cnd1T3 52 0 nhr25end1T3 0 8 5.85877e-11
OPERON0_F25H2.4_F25H2.4_WBGene00009118 10551979 I + cnd1T4 7 19 cnd1T1 21 0 7.27685e-08
OPERON0_F25H2.4_F25H2.4_WBGene00009118 10551979 I + cnd1T4 7 19 cnd1T3 52 0 3.79545e-12
OPERON0_F25H2.4_F25H2.4_WBGene00009118 10551979 I + cnd1T4 7 19 nhr25end1T4 13 0 7.33475e-06
OPERON0_F25H2.4_F25H2.4_WBGene00009118 10551979 I + cnd1T4 7 19 pha4T4 52 0 3.79545e-12
OPERON0_F25H2.4_F25H2.4_WBGene00009118 10551979 I + cnd1T4 7 19 tbx37T4 32 0 6.50474e-10
OPERON0_F25H2.4_F25H2.4_WBGene00009118 10551979 I + end1T0 13 29 end1T1 75 0 4.73725e-16
OPERON0_F25H2.4_F25H2.4_WBGene00009118 10551979 I + end1T0 13 29 end1T2 28 0 1.40967e-09
OPERON0_F25H2.4_F25H2.4_WBGene00009118 10551979 I + end1T0 13 29 end1T3 48 0 1.86533e-12
OPERON0_F25H2.4_F25H2.4_WBGene00009118 10551979 I + end1T0 13 29 tbx37T0 24 0 6.78346e-09
OPERON0_F25H2.4_F25H2.4_WBGene00009118 10551979 I + end1T1 75 0 end1T0 13 29 4.73725e-16
OPERON0_F25H2.4_F25H2.4_WBGene00009118 10551979 I + end1T1 75 0 end1T4 16 40 4.88626e-19
OPERON0_F25H2.4_F25H2.4_WBGene00009118 10551979 I + end1T1 75 0 pha4T1 12 78 1.29483e-33
OPERON0_F25H2.4_F25H2.4_WBGene00009118 10551979 I + end1T2 28 0 cnd1T2 5 21 7.73129e-11
OPERON0_F25H2.4_F25H2.4_WBGene00009118 10551979 I + end1T2 28 0 end1T0 13 29 1.40967e-09
OPERON0_F25H2.4_F25H2.4_WBGene00009118 10551979 I + end1T2 28 0 end1T4 16 40 5.82995e-11
OPERON0_F25H2.4_F25H2.4_WBGene00009118 10551979 I + end1T2 28 0 tbx37T2 16 20 1.67746e-06
OPERON0_F25H2.4_F25H2.4_WBGene00009118 10551979 I + end1T3 48 0 end1T0 13 29 1.86533e-12
OPERON0_F25H2.4_F25H2.4_WBGene00009118 10551979 I + end1T3 48 0 end1T4 16 40 1.17426e-14
OPERON0_F25H2.4_F25H2.4_WBGene00009118 10551979 I + end1T3 48 0 nhr25end1T3 0 8 1.06113e-10
OPERON0_F25H2.4_F25H2.4_WBGene00009118 10551979 I + end1T4 16 40 end1T1 75 0 4.88626e-19
OPERON0_F25H2.4_F25H2.4_WBGene00009118 10551979 I + end1T4 16 40 end1T2 28 0 5.82995e-11
OPERON0_F25H2.4_F25H2.4_WBGene00009118 10551979 I + end1T4 16 40 end1T3 48 0 1.17426e-14
OPERON0_F25H2.4_F25H2.4_WBGene00009118 10551979 I + end1T4 16 40 nhr25end1T4 13 0 8.88589e-07
OPERON0_F25H2.4_F25H2.4_WBGene00009118 10551979 I + end1T4 16 40 pha4T4 52 0 2.3326e-15
OPERON0_F25H2.4_F25H2.4_WBGene00009118 10551979 I + end1T4 16 40 tbx37T4 32 0 7.38396e-12
OPERON0_F25H2.4_F25H2.4_WBGene00009118 10551979 I + hlh1T0 18 9 pha4T0 14 65 3.2841e-06
OPERON0_F25H2.4_F25H2.4_WBGene00009118 10551979 I + hlh1T1 37 0 hlh1T4 8 22 4.4136e-11
OPERON0_F25H2.4_F25H2.4_WBGene00009118 10551979 I + hlh1T1 37 0 pha4T1 12 78 4.26949e-22
OPERON0_F25H2.4_F25H2.4_WBGene00009118 10551979 I + hlh1T2 31 0 cnd1T2 5 21 2.28799e-11
OPERON0_F25H2.4_F25H2.4_WBGene00009118 10551979 I + hlh1T2 31 0 hlh1T4 8 22 3.13396e-10
OPERON0_F25H2.4_F25H2.4_WBGene00009118 10551979 I + hlh1T2 31 0 tbx37T2 16 20 6.36095e-07
OPERON0_F25H2.4_F25H2.4_WBGene00009118 10551979 I + hlh1T4 8 22 hlh1T1 37 0 4.4136e-11
OPERON0_F25H2.4_F25H2.4_WBGene00009118 10551979 I + hlh1T4 8 22 hlh1T2 31 0 3.13396e-10
OPERON0_F25H2.4_F25H2.4_WBGene00009118 10551979 I + hlh1T4 8 22 nhr25end1T4 13 0 4.59763e-06
OPERON0_F25H2.4_F25H2.4_WBGene00009118 10551979 I + hlh1T4 8 22 pha4T4 52 0 7.82584e-13
OPERON0_F25H2.4_F25H2.4_WBGene00009118 10551979 I + hlh1T4 8 22 tbx37T4 32 0 2.22023e-10
OPERON0_F25H2.4_F25H2.4_WBGene00009118 10551979 I + nhr25end1T3 0 8 cnd1T3 52 0 5.85877e-11
OPERON0_F25H2.4_F25H2.4_WBGene00009118 10551979 I + nhr25end1T3 0 8 end1T3 48 0 1.06113e-10
OPERON0_F25H2.4_F25H2.4_WBGene00009118 10551979 I + nhr25end1T3 0 8 nhr25end1T4 13 0 8.69718e-07
OPERON0_F25H2.4_F25H2.4_WBGene00009118 10551979 I + nhr25end1T3 0 8 pha4T3 63 0 1.39257e-11
OPERON0_F25H2.4_F25H2.4_WBGene00009118 10551979 I + nhr25end1T3 0 8 tbx37T3 14 0 5.46023e-07
OPERON0_F25H2.4_F25H2.4_WBGene00009118 10551979 I + nhr25end1T4 13 0 cnd1T4 7 19 7.33475e-06
OPERON0_F25H2.4_F25H2.4_WBGene00009118 10551979 I + nhr25end1T4 13 0 end1T4 16 40 8.88589e-07
OPERON0_F25H2.4_F25H2.4_WBGene00009118 10551979 I + nhr25end1T4 13 0 hlh1T4 8 22 4.59763e-06
OPERON0_F25H2.4_F25H2.4_WBGene00009118 10551979 I + nhr25end1T4 13 0 nhr25end1T3 0 8 8.69718e-07
OPERON0_F25H2.4_F25H2.4_WBGene00009118 10551979 I + pha4T0 14 65 hlh1T0 18 9 3.2841e-06
OPERON0_F25H2.4_F25H2.4_WBGene00009118 10551979 I + pha4T0 14 65 pha4T2 69 0 1.5562e-27
OPERON0_F25H2.4_F25H2.4_WBGene00009118 10551979 I + pha4T0 14 65 pha4T3 63 0 3.42718e-26
OPERON0_F25H2.4_F25H2.4_WBGene00009118 10551979 I + pha4T0 14 65 pha4T4 52 0 2.12662e-23
OPERON0_F25H2.4_F25H2.4_WBGene00009118 10551979 I + pha4T0 14 65 tbx37T0 24 0 4.64656e-14
OPERON0_F25H2.4_F25H2.4_WBGene00009118 10551979 I + pha4T1 12 78 ceh32T1 10 0 6.78299e-09
OPERON0_F25H2.4_F25H2.4_WBGene00009118 10551979 I + pha4T1 12 78 cnd1T1 21 0 3.37954e-15
OPERON0_F25H2.4_F25H2.4_WBGene00009118 10551979 I + pha4T1 12 78 end1T1 75 0 1.29483e-33
OPERON0_F25H2.4_F25H2.4_WBGene00009118 10551979 I + pha4T1 12 78 hlh1T1 37 0 4.26949e-22
OPERON0_F25H2.4_F25H2.4_WBGene00009118 10551979 I + pha4T1 12 78 pha4T2 69 0 4.39277e-32
OPERON0_F25H2.4_F25H2.4_WBGene00009118 10551979 I + pha4T1 12 78 pha4T3 63 0 1.82731e-30
OPERON0_F25H2.4_F25H2.4_WBGene00009118 10551979 I + pha4T1 12 78 pha4T4 52 0 3.15367e-27
OPERON0_F25H2.4_F25H2.4_WBGene00009118 10551979 I + pha4T1 12 78 tbx37T1 48 0 5.95059e-26
OPERON0_F25H2.4_F25H2.4_WBGene00009118 10551979 I + pha4T2 69 0 cnd1T2 5 21 5.60797e-16
OPERON0_F25H2.4_F25H2.4_WBGene00009118 10551979 I + pha4T2 69 0 pha4T0 14 65 1.5562e-27
OPERON0_F25H2.4_F25H2.4_WBGene00009118 10551979 I + pha4T2 69 0 pha4T1 12 78 4.39277e-32
OPERON0_F25H2.4_F25H2.4_WBGene00009118 10551979 I + pha4T2 69 0 tbx37T2 16 20 5.76172e-10
OPERON0_F25H2.4_F25H2.4_WBGene00009118 10551979 I + pha4T3 63 0 nhr25end1T3 0 8 1.39257e-11
OPERON0_F25H2.4_F25H2.4_WBGene00009118 10551979 I + pha4T3 63 0 pha4T0 14 65 3.42718e-26
OPERON0_F25H2.4_F25H2.4_WBGene00009118 10551979 I + pha4T3 63 0 pha4T1 12 78 1.82731e-30
OPERON0_F25H2.4_F25H2.4_WBGene00009118 10551979 I + pha4T4 52 0 cnd1T4 7 19 3.79545e-12
OPERON0_F25H2.4_F25H2.4_WBGene00009118 10551979 I + pha4T4 52 0 end1T4 16 40 2.3326e-15
OPERON0_F25H2.4_F25H2.4_WBGene00009118 10551979 I + pha4T4 52 0 hlh1T4 8 22 7.82584e-13
OPERON0_F25H2.4_F25H2.4_WBGene00009118 10551979 I + pha4T4 52 0 pha4T0 14 65 2.12662e-23
OPERON0_F25H2.4_F25H2.4_WBGene00009118 10551979 I + pha4T4 52 0 pha4T1 12 78 3.15367e-27
OPERON0_F25H2.4_F25H2.4_WBGene00009118 10551979 I + tbx37T0 24 0 end1T0 13 29 6.78346e-09
OPERON0_F25H2.4_F25H2.4_WBGene00009118 10551979 I + tbx37T0 24 0 pha4T0 14 65 4.64656e-14
OPERON0_F25H2.4_F25H2.4_WBGene00009118 10551979 I + tbx37T0 24 0 tbx37T2 16 20 6.0618e-06
OPERON0_F25H2.4_F25H2.4_WBGene00009118 10551979 I + tbx37T1 48 0 pha4T1 12 78 5.95059e-26
OPERON0_F25H2.4_F25H2.4_WBGene00009118 10551979 I + tbx37T1 48 0 tbx37T2 16 20 3.55007e-08
OPERON0_F25H2.4_F25H2.4_WBGene00009118 10551979 I + tbx37T2 16 20 end1T2 28 0 1.67746e-06
OPERON0_F25H2.4_F25H2.4_WBGene00009118 10551979 I + tbx37T2 16 20 hlh1T2 31 0 6.36095e-07
OPERON0_F25H2.4_F25H2.4_WBGene00009118 10551979 I + tbx37T2 16 20 pha4T2 69 0 5.76172e-10
OPERON0_F25H2.4_F25H2.4_WBGene00009118 10551979 I + tbx37T2 16 20 tbx37T0 24 0 6.0618e-06
OPERON0_F25H2.4_F25H2.4_WBGene00009118 10551979 I + tbx37T2 16 20 tbx37T1 48 0 3.55007e-08
OPERON0_F25H2.4_F25H2.4_WBGene00009118 10551979 I + tbx37T2 16 20 tbx37T4 32 0 5.22149e-07
OPERON0_F25H2.4_F25H2.4_WBGene00009118 10551979 I + tbx37T3 14 0 nhr25end1T3 0 8 5.46023e-07
OPERON0_F25H2.4_F25H2.4_WBGene00009118 10551979 I + tbx37T4 32 0 cnd1T4 7 19 6.50474e-10
OPERON0_F25H2.4_F25H2.4_WBGene00009118 10551979 I + tbx37T4 32 0 end1T4 16 40 7.40352e-12
OPERON0_F25H2.4_F25H2.4_WBGene00009118 10551979 I + tbx37T4 32 0 hlh1T4 8 22 2.22023e-10
OPERON0_F25H2.4_F25H2.4_WBGene00009118 10551979 I + tbx37T4 32 0 tbx37T2 16 20 5.22149e-07
OPERON0_F26D10.9_atgp-1_WBGene00000224 17269337 IV + cnd1T3 13 0 pha4T3 0 7 2.37876e-06
OPERON0_F26D10.9_atgp-1_WBGene00000224 17269337 IV + hlh1T3 48 0 pha4T3 0 7 7.85796e-10
OPERON0_F26D10.9_atgp-1_WBGene00000224 17269337 IV + nhr25end1T3 12 0 pha4T3 0 7 3.71142e-06
OPERON0_F26D10.9_atgp-1_WBGene00000224 17269337 IV + pha4T3 0 7 cnd1T3 13 0 2.37876e-06
OPERON0_F26D10.9_atgp-1_WBGene00000224 17269337 IV + pha4T3 0 7 hlh1T3 48 0 7.85796e-10
OPERON0_F26D10.9_atgp-1_WBGene00000224 17269337 IV + pha4T3 0 7 nhr25end1T3 12 0 3.71142e-06
OPERON0_F26D10.9_atgp-1_WBGene00000224 17269337 IV + pha4T3 0 7 tbx37T3 12 0 3.71142e-06
OPERON0_F26D10.9_atgp-1_WBGene00000224 17269337 IV + tbx37T3 12 0 pha4T3 0 7 3.71142e-06
OPERON0_F26D11.11_let-413_WBGene00002632 7977774 V - cnd1T2 3 6 pha4T2 85 0 1.07414e-06
OPERON0_F26D11.11_let-413_WBGene00002632 7977774 V - end1T0 73 0 end1T1 14 78 4.34934e-32
OPERON0_F26D11.11_let-413_WBGene00002632 7977774 V - end1T1 14 78 end1T0 73 0 4.34934e-32
OPERON0_F26D11.11_let-413_WBGene00002632 7977774 V - end1T1 14 78 end1T2 26 0 1.33597e-16
OPERON0_F26D11.11_let-413_WBGene00002632 7977774 V - end1T1 14 78 end1T3 64 0 1.17561e-29
OPERON0_F26D11.11_let-413_WBGene00002632 7977774 V - end1T1 14 78 end1T4 61 0 1.4404e-28
OPERON0_F26D11.11_let-413_WBGene00002632 7977774 V - end1T1 14 78 hlh1T1 6 0 8.03649e-06
OPERON0_F26D11.11_let-413_WBGene00002632 7977774 V - end1T1 14 78 pha4T1 52 0 8.65872e-26
OPERON0_F26D11.11_let-413_WBGene00002632 7977774 V - end1T1 14 78 tbx37T1 11 0 4.38645e-09
OPERON0_F26D11.11_let-413_WBGene00002632 7977774 V - end1T2 26 0 end1T1 14 78 1.33597e-16
OPERON0_F26D11.11_let-413_WBGene00002632 7977774 V - end1T3 64 0 end1T1 14 78 1.17561e-29
OPERON0_F26D11.11_let-413_WBGene00002632 7977774 V - end1T4 61 0 end1T1 14 78 1.4404e-28
OPERON0_F26D11.11_let-413_WBGene00002632 7977774 V - hlh1T1 6 0 end1T1 14 78 8.03649e-06
OPERON0_F26D11.11_let-413_WBGene00002632 7977774 V - pha4T1 52 0 end1T1 14 78 8.65872e-26
OPERON0_F26D11.11_let-413_WBGene00002632 7977774 V - pha4T2 85 0 cnd1T2 3 6 1.07414e-06
OPERON0_F26D11.11_let-413_WBGene00002632 7977774 V - tbx37T1 11 0 end1T1 14 78 4.38645e-09
OPERON0_F26E4.6_F26E4.6_WBGene00009161 9773175 I + ceh32T0 15 0 end1T0 8 45 2.36164e-10
OPERON0_F26E4.6_F26E4.6_WBGene00009161 9773175 I + cnd1T0 13 0 end1T0 8 45 1.96169e-09
OPERON0_F26E4.6_F26E4.6_WBGene00009161 9773175 I + end1T0 8 45 cnd1T0 13 0 1.96169e-09
OPERON0_F26E4.6_F26E4.6_WBGene00009161 9773175 I + end1T0 8 45 end1T1 64 0 7.46407e-24
OPERON0_F26E4.6_F26E4.6_WBGene00009161 9773175 I + end1T0 8 45 end1T2 20 0 1.91221e-12
OPERON0_F26E4.6_F26E4.6_WBGene00009161 9773175 I + end1T0 8 45 end1T3 42 0 3.51078e-19
OPERON0_F26E4.6_F26E4.6_WBGene00009161 9773175 I + end1T0 8 45 end1T4 91 0 3.395e-28
OPERON0_F26E4.6_F26E4.6_WBGene00009161 9773175 I + end1T0 8 45 pha4T0 57 0 1.65114e-22
OPERON0_F26E4.6_F26E4.6_WBGene00009161 9773175 I + end1T1 64 0 end1T0 8 45 7.46407e-24
OPERON0_F26E4.6_F26E4.6_WBGene00009161 9773175 I + end1T2 20 0 end1T0 8 45 1.91221e-12
OPERON0_F26E4.6_F26E4.6_WBGene00009161 9773175 I + end1T3 42 0 end1T0 8 45 3.51078e-19
OPERON0_F26E4.6_F26E4.6_WBGene00009161 9773175 I + end1T4 91 0 end1T0 8 45 3.395e-28
OPERON0_F26E4.6_F26E4.6_WBGene00009161 9773175 I + pha4T0 57 0 end1T0 8 45 1.65114e-22
OPERON0_F28D1.7_rps-23_WBGene00004492 12391053 IV - end1T3 2793 7 nhr25end1T3 382 39 3.58407e-08
OPERON0_F28D1.7_rps-23_WBGene00004492 12391053 IV - end1T4 4138 12 hlh1T4 1568 90 1.89606e-08
OPERON0_F28D1.7_rps-23_WBGene00004492 12391053 IV - hlh1T4 1568 90 end1T4 4138 12 1.89606e-08
OPERON0_F28D1.7_rps-23_WBGene00004492 12391053 IV - hlh1T4 1568 90 pha4T4 1754 0 4.27539e-06
OPERON0_F28D1.7_rps-23_WBGene00004492 12391053 IV - nhr25end1T3 382 39 end1T3 2793 7 3.58407e-08
OPERON0_F28D1.7_rps-23_WBGene00004492 12391053 IV - nhr25end1T3 382 39 pha4T3 1114 0 3.66072e-06
OPERON0_F28D1.7_rps-23_WBGene00004492 12391053 IV - pha4T3 1114 0 nhr25end1T3 382 39 3.66072e-06
OPERON0_F28D1.7_rps-23_WBGene00004492 12391053 IV - pha4T4 1754 0 hlh1T4 1568 90 4.27539e-06
OPERON0_F28F8.3_lsm-5_WBGene00003079 15570375 V + ceh32T0 23 0 ceh32T3 6 20 8.92086e-09
OPERON0_F28F8.3_lsm-5_WBGene00003079 15570375 V + ceh32T1 13 0 ceh32T3 6 20 1.35697e-06
OPERON0_F28F8.3_lsm-5_WBGene00003079 15570375 V + ceh32T2 14 0 ceh32T3 6 20 7.6181e-07
OPERON0_F28F8.3_lsm-5_WBGene00003079 15570375 V + ceh32T3 6 20 ceh32T1 13 0 1.35697e-06
OPERON0_F28F8.3_lsm-5_WBGene00003079 15570375 V + ceh32T3 6 20 ceh32T2 14 0 7.6181e-07
OPERON0_F28F8.3_lsm-5_WBGene00003079 15570375 V + ceh32T3 6 20 cnd1T3 21 0 2.12378e-08
OPERON0_F28F8.3_lsm-5_WBGene00003079 15570375 V + ceh32T3 6 20 end1T3 17 0 1.43691e-07
OPERON0_F28F8.3_lsm-5_WBGene00003079 15570375 V + ceh32T3 6 20 pha4T3 36 0 8.56141e-11
OPERON0_F28F8.3_lsm-5_WBGene00003079 15570375 V + cnd1T3 21 0 ceh32T3 6 20 2.12378e-08
OPERON0_F28F8.3_lsm-5_WBGene00003079 15570375 V + end1T3 17 0 ceh32T3 6 20 1.43691e-07
OPERON0_F28F8.3_lsm-5_WBGene00003079 15570375 V + pha4T3 36 0 ceh32T3 6 20 8.56141e-11
OPERON0_F31E3.5_eef-1A.1_WBGene00001168 6971712 III - cnd1T1 62 0 pha4T1 0 35 2.84319e-28
OPERON0_F31E3.5_eef-1A.1_WBGene00001168 6971712 III - cnd1T4 38 0 pha4T4 1 12 1.12076e-11
OPERON0_F31E3.5_eef-1A.1_WBGene00001168 6971712 III - end1T1 477 32 pha4T1 0 35 9.92987e-38
OPERON0_F31E3.5_eef-1A.1_WBGene00001168 6971712 III - end1T4 132 30 pha4T4 1 12 2.47895e-08
OPERON0_F31E3.5_eef-1A.1_WBGene00001168 6971712 III - hlh1T1 390 14 pha4T1 0 35 8.71403e-42
OPERON0_F31E3.5_eef-1A.1_WBGene00001168 6971712 III - hlh1T4 258 14 pha4T4 1 12 8.33151e-14
OPERON0_F31E3.5_eef-1A.1_WBGene00001168 6971712 III - nhr25end1T1 394 8 pha4T1 0 35 2.06547e-45
OPERON0_F31E3.5_eef-1A.1_WBGene00001168 6971712 III - nhr25end1T4 248 5 pha4T4 1 12 5.40334e-17
OPERON0_F31E3.5_eef-1A.1_WBGene00001168 6971712 III - pha4T0 346 42 pha4T1 0 35 2.08326e-30
OPERON0_F31E3.5_eef-1A.1_WBGene00001168 6971712 III - pha4T0 346 42 pha4T4 1 12 3.41746e-11
OPERON0_F31E3.5_eef-1A.1_WBGene00001168 6971712 III - pha4T1 0 35 cnd1T1 62 0 2.84319e-28
OPERON0_F31E3.5_eef-1A.1_WBGene00001168 6971712 III - pha4T1 0 35 end1T1 477 32 9.92987e-38
OPERON0_F31E3.5_eef-1A.1_WBGene00001168 6971712 III - pha4T1 0 35 hlh1T1 390 14 8.71403e-42
OPERON0_F31E3.5_eef-1A.1_WBGene00001168 6971712 III - pha4T1 0 35 nhr25end1T1 394 8 2.06547e-45
OPERON0_F31E3.5_eef-1A.1_WBGene00001168 6971712 III - pha4T1 0 35 pha4T0 346 42 2.08326e-30
OPERON0_F31E3.5_eef-1A.1_WBGene00001168 6971712 III - pha4T1 0 35 pha4T2 153 12 4.40028e-30
OPERON0_F31E3.5_eef-1A.1_WBGene00001168 6971712 III - pha4T1 0 35 pha4T3 28 6 7.28669e-14
OPERON0_F31E3.5_eef-1A.1_WBGene00001168 6971712 III - pha4T1 0 35 tbx37T1 168 3 1.63504e-37
OPERON0_F31E3.5_eef-1A.1_WBGene00001168 6971712 III - pha4T2 153 12 pha4T1 0 35 4.40028e-30
OPERON0_F31E3.5_eef-1A.1_WBGene00001168 6971712 III - pha4T2 153 12 pha4T4 1 12 7.05506e-12
OPERON0_F31E3.5_eef-1A.1_WBGene00001168 6971712 III - pha4T3 28 6 pha4T1 0 35 7.28669e-14
OPERON0_F31E3.5_eef-1A.1_WBGene00001168 6971712 III - pha4T3 28 6 pha4T4 1 12 1.0357e-06
OPERON0_F31E3.5_eef-1A.1_WBGene00001168 6971712 III - pha4T4 1 12 cnd1T4 38 0 1.12076e-11
OPERON0_F31E3.5_eef-1A.1_WBGene00001168 6971712 III - pha4T4 1 12 end1T4 132 30 2.47895e-08
OPERON0_F31E3.5_eef-1A.1_WBGene00001168 6971712 III - pha4T4 1 12 hlh1T4 258 14 8.33151e-14
OPERON0_F31E3.5_eef-1A.1_WBGene00001168 6971712 III - pha4T4 1 12 nhr25end1T4 248 5 5.40334e-17
OPERON0_F31E3.5_eef-1A.1_WBGene00001168 6971712 III - pha4T4 1 12 pha4T0 346 42 3.41746e-11
OPERON0_F31E3.5_eef-1A.1_WBGene00001168 6971712 III - pha4T4 1 12 pha4T2 153 12 7.05506e-12
OPERON0_F31E3.5_eef-1A.1_WBGene00001168 6971712 III - pha4T4 1 12 pha4T3 28 6 1.0357e-06
OPERON0_F31E3.5_eef-1A.1_WBGene00001168 6971712 III - pha4T4 1 12 tbx37T4 184 5 1.67454e-15
OPERON0_F31E3.5_eef-1A.1_WBGene00001168 6971712 III - tbx37T1 168 3 pha4T1 0 35 1.63504e-37
OPERON0_F31E3.5_eef-1A.1_WBGene00001168 6971712 III - tbx37T4 184 5 pha4T4 1 12 1.67454e-15
OPERON0_F32H2.5_fasn-1_WBGene00009342 8986538 I - nhr25end1T0 35 0 nhr25end1T3 21 30 9.82015e-09
OPERON0_F32H2.5_fasn-1_WBGene00009342 8986538 I - nhr25end1T1 65 0 nhr25end1T3 21 30 8.46543e-12
OPERON0_F32H2.5_fasn-1_WBGene00009342 8986538 I - nhr25end1T2 48 0 nhr25end1T3 21 30 2.32539e-10
OPERON0_F32H2.5_fasn-1_WBGene00009342 8986538 I - nhr25end1T3 21 30 nhr25end1T0 35 0 9.82015e-09
OPERON0_F32H2.5_fasn-1_WBGene00009342 8986538 I - nhr25end1T3 21 30 nhr25end1T1 65 0 8.46543e-12
OPERON0_F32H2.5_fasn-1_WBGene00009342 8986538 I - nhr25end1T3 21 30 nhr25end1T2 48 0 2.32539e-10
OPERON0_F32H2.5_fasn-1_WBGene00009342 8986538 I - tbx37T3 16 0 tbx37T4 0 5 9.86653e-06
OPERON0_F32H2.5_fasn-1_WBGene00009342 8986538 I - tbx37T4 0 5 tbx37T3 16 0 9.86653e-06
OPERON0_F33A8.1_let-858_WBGene00002957 11022370 II + ceh32T3 7 0 end1T3 0 28 2.47588e-08
OPERON0_F33A8.1_let-858_WBGene00002957 11022370 II + cnd1T3 31 0 end1T3 0 28 1.87223e-18
OPERON0_F33A8.1_let-858_WBGene00002957 11022370 II + end1T0 54 0 end1T3 0 28 1.37068e-23
OPERON0_F33A8.1_let-858_WBGene00002957 11022370 II + end1T1 70 0 end1T3 0 28 3.44448e-26
OPERON0_F33A8.1_let-858_WBGene00002957 11022370 II + end1T2 18 0 end1T3 0 28 4.25075e-14
OPERON0_F33A8.1_let-858_WBGene00002957 11022370 II + end1T3 0 28 ceh32T3 7 0 2.47588e-08
OPERON0_F33A8.1_let-858_WBGene00002957 11022370 II + end1T3 0 28 cnd1T3 31 0 1.87223e-18
OPERON0_F33A8.1_let-858_WBGene00002957 11022370 II + end1T3 0 28 end1T0 54 0 1.37068e-23
OPERON0_F33A8.1_let-858_WBGene00002957 11022370 II + end1T3 0 28 end1T1 70 0 3.44448e-26
OPERON0_F33A8.1_let-858_WBGene00002957 11022370 II + end1T3 0 28 end1T2 18 0 4.25075e-14
OPERON0_F33A8.1_let-858_WBGene00002957 11022370 II + end1T3 0 28 end1T4 37 0 5.06428e-20
OPERON0_F33A8.1_let-858_WBGene00002957 11022370 II + end1T3 0 28 hlh1T3 12 0 2.44456e-11
OPERON0_F33A8.1_let-858_WBGene00002957 11022370 II + end1T3 0 28 nhr25end1T3 11 0 8.39894e-11
OPERON0_F33A8.1_let-858_WBGene00002957 11022370 II + end1T3 0 28 pha4T3 40 0 9.82234e-21
OPERON0_F33A8.1_let-858_WBGene00002957 11022370 II + end1T3 0 28 tbx37T3 27 0 2.8009e-17
OPERON0_F33A8.1_let-858_WBGene00002957 11022370 II + end1T4 37 0 end1T3 0 28 5.06428e-20
OPERON0_F33A8.1_let-858_WBGene00002957 11022370 II + hlh1T3 12 0 end1T3 0 28 2.44456e-11
OPERON0_F33A8.1_let-858_WBGene00002957 11022370 II + nhr25end1T3 11 0 end1T3 0 28 8.39894e-11
OPERON0_F33A8.1_let-858_WBGene00002957 11022370 II + pha4T3 40 0 end1T3 0 28 9.82234e-21
OPERON0_F33A8.1_let-858_WBGene00002957 11022370 II + tbx37T3 27 0 end1T3 0 28 2.8009e-17
OPERON0_F33A8.3_cey-1_WBGene00000472 11041206 II - ceh32T3 24 0 pha4T3 0 5 1.62319e-06
OPERON0_F33A8.3_cey-1_WBGene00000472 11041206 II - cnd1T3 47 0 pha4T3 0 5 7.10023e-08
OPERON0_F33A8.3_cey-1_WBGene00000472 11041206 II - end1T3 18 0 pha4T3 0 5 5.88858e-06
OPERON0_F33A8.3_cey-1_WBGene00000472 11041206 II - hlh1T3 314 0 pha4T3 0 5 6.62309e-12
OPERON0_F33A8.3_cey-1_WBGene00000472 11041206 II - nhr25end1T3 18 0 pha4T3 0 5 5.88858e-06
OPERON0_F33A8.3_cey-1_WBGene00000472 11041206 II - pha4T0 26 0 pha4T3 0 5 1.12704e-06
OPERON0_F33A8.3_cey-1_WBGene00000472 11041206 II - pha4T2 19 0 pha4T3 0 5 4.63548e-06
OPERON0_F33A8.3_cey-1_WBGene00000472 11041206 II - pha4T3 0 5 ceh32T3 24 0 1.62319e-06
OPERON0_F33A8.3_cey-1_WBGene00000472 11041206 II - pha4T3 0 5 cnd1T3 47 0 7.10023e-08
OPERON0_F33A8.3_cey-1_WBGene00000472 11041206 II - pha4T3 0 5 end1T3 18 0 5.88858e-06
OPERON0_F33A8.3_cey-1_WBGene00000472 11041206 II - pha4T3 0 5 hlh1T3 314 0 6.62309e-12
OPERON0_F33A8.3_cey-1_WBGene00000472 11041206 II - pha4T3 0 5 nhr25end1T3 18 0 5.88858e-06
OPERON0_F33A8.3_cey-1_WBGene00000472 11041206 II - pha4T3 0 5 pha4T0 26 0 1.12704e-06
OPERON0_F33A8.3_cey-1_WBGene00000472 11041206 II - pha4T3 0 5 pha4T2 19 0 4.63548e-06
OPERON0_F33A8.3_cey-1_WBGene00000472 11041206 II - pha4T3 0 5 pha4T4 21 0 2.96582e-06
OPERON0_F33A8.3_cey-1_WBGene00000472 11041206 II - pha4T3 0 5 tbx37T3 74 0 8.04327e-09
OPERON0_F33A8.3_cey-1_WBGene00000472 11041206 II - pha4T4 21 0 pha4T3 0 5 2.96582e-06
OPERON0_F33A8.3_cey-1_WBGene00000472 11041206 II - tbx37T3 74 0 pha4T3 0 5 8.04327e-09
OPERON0_F33E2.5_F33E2.5_WBGene00009361 12592351 I - ceh32T1 5 6 end1T1 187 0 5.31877e-08
OPERON0_F33E2.5_F33E2.5_WBGene00009361 12592351 I - ceh32T1 5 6 hlh1T1 114 0 3.67776e-07
OPERON0_F33E2.5_F33E2.5_WBGene00009361 12592351 I - ceh32T1 5 6 pha4T1 190 0 4.99598e-08
OPERON0_F33E2.5_F33E2.5_WBGene00009361 12592351 I - ceh32T1 5 6 tbx37T1 65 0 3.20532e-06
OPERON0_F33E2.5_F33E2.5_WBGene00009361 12592351 I - end1T1 187 0 ceh32T1 5 6 5.31877e-08
OPERON0_F33E2.5_F33E2.5_WBGene00009361 12592351 I - hlh1T1 114 0 ceh32T1 5 6 3.67776e-07
OPERON0_F33E2.5_F33E2.5_WBGene00009361 12592351 I - pha4T1 190 0 ceh32T1 5 6 4.99598e-08
OPERON0_F33E2.5_F33E2.5_WBGene00009361 12592351 I - tbx37T1 65 0 ceh32T1 5 6 3.20532e-06
OPERON0_F35G2.4_phy-2_WBGene00004025 12215993 IV - hlh1T0 40 0 hlh1T4 10 29 8.38064e-13
OPERON0_F35G2.4_phy-2_WBGene00004025 12215993 IV - hlh1T1 28 0 hlh1T4 10 29 9.83948e-11
OPERON0_F35G2.4_phy-2_WBGene00004025 12215993 IV - hlh1T2 31 0 hlh1T4 10 29 2.76286e-11
OPERON0_F35G2.4_phy-2_WBGene00004025 12215993 IV - hlh1T3 19 0 hlh1T4 10 29 1.38639e-08
OPERON0_F35G2.4_phy-2_WBGene00004025 12215993 IV - hlh1T4 10 29 hlh1T0 40 0 8.38064e-13
OPERON0_F35G2.4_phy-2_WBGene00004025 12215993 IV - hlh1T4 10 29 hlh1T1 28 0 9.83948e-11
OPERON0_F35G2.4_phy-2_WBGene00004025 12215993 IV - hlh1T4 10 29 hlh1T2 31 0 2.76286e-11
OPERON0_F35G2.4_phy-2_WBGene00004025 12215993 IV - hlh1T4 10 29 hlh1T3 19 0 1.38639e-08
OPERON0_F35G2.4_phy-2_WBGene00004025 12215993 IV - hlh1T4 10 29 nhr25end1T4 12 0 2.81632e-06
OPERON0_F35G2.4_phy-2_WBGene00004025 12215993 IV - nhr25end1T4 12 0 hlh1T4 10 29 2.81632e-06
OPERON0_F35H8.6_ugt-58_WBGene00009450 9586784 II - end1T0 47 0 end1T1 8 48 2.71547e-21
OPERON0_F35H8.6_ugt-58_WBGene00009450 9586784 II - end1T1 8 48 end1T0 47 0 2.71547e-21
OPERON0_F35H8.6_ugt-58_WBGene00009450 9586784 II - end1T1 8 48 end1T2 14 0 3.13147e-10
OPERON0_F35H8.6_ugt-58_WBGene00009450 9586784 II - end1T1 8 48 end1T3 44 0 1.50871e-20
OPERON0_F35H8.6_ugt-58_WBGene00009450 9586784 II - end1T1 8 48 end1T4 23 0 4.15094e-14
OPERON0_F35H8.6_ugt-58_WBGene00009450 9586784 II - end1T1 8 48 nhr25end1T1 14 0 3.13147e-10
OPERON0_F35H8.6_ugt-58_WBGene00009450 9586784 II - end1T2 14 0 end1T1 8 48 3.13147e-10
OPERON0_F35H8.6_ugt-58_WBGene00009450 9586784 II - end1T3 44 0 end1T1 8 48 1.50871e-20
OPERON0_F35H8.6_ugt-58_WBGene00009450 9586784 II - end1T4 23 0 end1T1 8 48 4.15094e-14
OPERON0_F35H8.6_ugt-58_WBGene00009450 9586784 II - nhr25end1T1 14 0 end1T1 8 48 3.13147e-10
OPERON0_F36A2.6_rps-15_WBGene00004484 8816193 I - end1T1 0 8 end1T3 96 0 5.64013e-13
OPERON0_F36A2.6_rps-15_WBGene00004484 8816193 I - end1T1 0 8 nhr25end1T1 10 0 4.26395e-06
OPERON0_F36A2.6_rps-15_WBGene00004484 8816193 I - end1T3 96 0 end1T1 0 8 5.64013e-13
OPERON0_F36A2.6_rps-15_WBGene00004484 8816193 I - end1T3 96 0 hlh1T3 8 19 1.13228e-14
OPERON0_F36A2.6_rps-15_WBGene00004484 8816193 I - hlh1T3 8 19 end1T3 96 0 1.13228e-14
OPERON0_F36A2.6_rps-15_WBGene00004484 8816193 I - nhr25end1T1 10 0 end1T1 0 8 4.26395e-06
OPERON0_F36A2.7_F36A2.7_WBGene00009454 8813761 I + ceh32T4 15 0 end1T4 0 24 5.18697e-12
OPERON0_F36A2.7_F36A2.7_WBGene00009454 8813761 I + cnd1T4 14 0 end1T4 0 24 1.37746e-11
OPERON0_F36A2.7_F36A2.7_WBGene00009454 8813761 I + end1T0 5 12 hlh1T0 44 0 3.67503e-09
OPERON0_F36A2.7_F36A2.7_WBGene00009454 8813761 I + end1T0 5 12 nhr25end1T0 56 0 5.47798e-10
OPERON0_F36A2.7_F36A2.7_WBGene00009454 8813761 I + end1T2 12 0 end1T4 0 24 1.11777e-10
OPERON0_F36A2.7_F36A2.7_WBGene00009454 8813761 I + end1T4 0 24 ceh32T4 15 0 5.18697e-12
OPERON0_F36A2.7_F36A2.7_WBGene00009454 8813761 I + end1T4 0 24 cnd1T4 14 0 1.37746e-11
OPERON0_F36A2.7_F36A2.7_WBGene00009454 8813761 I + end1T4 0 24 end1T2 12 0 1.11777e-10
OPERON0_F36A2.7_F36A2.7_WBGene00009454 8813761 I + end1T4 0 24 hlh1T4 32 0 2.46224e-17
OPERON0_F36A2.7_F36A2.7_WBGene00009454 8813761 I + end1T4 0 24 nhr25end1T4 21 0 3.14129e-14
OPERON0_F36A2.7_F36A2.7_WBGene00009454 8813761 I + end1T4 0 24 tbx37T4 36 0 2.90325e-18
OPERON0_F36A2.7_F36A2.7_WBGene00009454 8813761 I + hlh1T0 44 0 end1T0 5 12 3.67503e-09
OPERON0_F36A2.7_F36A2.7_WBGene00009454 8813761 I + hlh1T4 32 0 end1T4 0 24 2.46224e-17
OPERON0_F36A2.7_F36A2.7_WBGene00009454 8813761 I + nhr25end1T0 56 0 end1T0 5 12 5.47798e-10
OPERON0_F36A2.7_F36A2.7_WBGene00009454 8813761 I + nhr25end1T4 21 0 end1T4 0 24 3.14129e-14
OPERON0_F36A2.7_F36A2.7_WBGene00009454 8813761 I + tbx37T4 36 0 end1T4 0 24 2.90325e-18
OPERON0_F36H1.1_fkb-1_WBGene00001426 11036582 IV + end1T1 0 33 end1T3 64 27 4.27839e-13
OPERON0_F36H1.1_fkb-1_WBGene00001426 11036582 IV + end1T1 0 33 end1T4 90 0 8.59895e-32
OPERON0_F36H1.1_fkb-1_WBGene00001426 11036582 IV + end1T3 64 27 end1T1 0 33 4.27839e-13
OPERON0_F36H1.1_fkb-1_WBGene00001426 11036582 IV + end1T3 64 27 end1T4 90 0 2.45005e-06
OPERON0_F36H1.1_fkb-1_WBGene00001426 11036582 IV + end1T3 64 27 hlh1T3 0 14 2.7526e-07
OPERON0_F36H1.1_fkb-1_WBGene00001426 11036582 IV + end1T4 90 0 end1T1 0 33 8.59895e-32
OPERON0_F36H1.1_fkb-1_WBGene00001426 11036582 IV + end1T4 90 0 end1T3 64 27 2.45005e-06
OPERON0_F36H1.1_fkb-1_WBGene00001426 11036582 IV + end1T4 90 0 pha4T4 28 35 4.05356e-14
OPERON0_F36H1.1_fkb-1_WBGene00001426 11036582 IV + hlh1T2 7 0 hlh1T3 0 14 1.56629e-06
OPERON0_F36H1.1_fkb-1_WBGene00001426 11036582 IV + hlh1T3 0 14 end1T3 64 27 2.7526e-07
OPERON0_F36H1.1_fkb-1_WBGene00001426 11036582 IV + hlh1T3 0 14 hlh1T2 7 0 1.56629e-06
OPERON0_F36H1.1_fkb-1_WBGene00001426 11036582 IV + pha4T4 28 35 end1T4 90 0 4.05356e-14
OPERON0_F37A4.8_isw-1_WBGene00002169 6710003 III - end1T1 95 0 tbx37T1 0 8 6.11215e-13
OPERON0_F37A4.8_isw-1_WBGene00002169 6710003 III - pha4T1 99 0 tbx37T1 0 8 4.45166e-13
OPERON0_F37A4.8_isw-1_WBGene00002169 6710003 III - tbx37T0 17 0 tbx37T1 0 8 1.56261e-07
OPERON0_F37A4.8_isw-1_WBGene00002169 6710003 III - tbx37T1 0 8 end1T1 95 0 6.11215e-13
OPERON0_F37A4.8_isw-1_WBGene00002169 6710003 III - tbx37T1 0 8 pha4T1 99 0 4.45166e-13
OPERON0_F37A4.8_isw-1_WBGene00002169 6710003 III - tbx37T1 0 8 tbx37T0 17 0 1.56261e-07
OPERON0_F37A4.8_isw-1_WBGene00002169 6710003 III - tbx37T1 0 8 tbx37T2 11 0 2.41947e-06
OPERON0_F37A4.8_isw-1_WBGene00002169 6710003 III - tbx37T2 11 0 tbx37T1 0 8 2.41947e-06
OPERON0_F37C12.11_rps-21_WBGene00004490 7189631 III - end1T1 84 4 end1T2 0 4 6.00944e-06
OPERON0_F37C12.11_rps-21_WBGene00004490 7189631 III - end1T2 0 4 end1T1 84 4 6.00944e-06
OPERON0_F37C12.11_rps-21_WBGene00004490 7189631 III - pha4T0 14 0 pha4T2 0 7 1.56629e-06
OPERON0_F37C12.11_rps-21_WBGene00004490 7189631 III - pha4T2 0 7 pha4T0 14 0 1.56629e-06
OPERON0_F37C12.9_rps-14_WBGene00004483 7179588 III - end1T1 34 16 nhr25end1T1 151 1 5.94215e-07
OPERON0_F37C12.9_rps-14_WBGene00004483 7179588 III - hlh1T0 66 0 pha4T0 0 3 4.37113e-06
OPERON0_F37C12.9_rps-14_WBGene00004483 7179588 III - hlh1T2 101 1 pha4T2 0 4 2.0833e-07
OPERON0_F37C12.9_rps-14_WBGene00004483 7179588 III - nhr25end1T0 104 0 pha4T0 0 3 1.14489e-06
OPERON0_F37C12.9_rps-14_WBGene00004483 7179588 III - nhr25end1T1 151 1 end1T1 34 16 5.94215e-07
OPERON0_F37C12.9_rps-14_WBGene00004483 7179588 III - nhr25end1T1 151 1 pha4T1 0 3 1.51518e-06
OPERON0_F37C12.9_rps-14_WBGene00004483 7179588 III - nhr25end1T2 100 0 pha4T2 0 4 4.33153e-08
OPERON0_F37C12.9_rps-14_WBGene00004483 7179588 III - nhr25end1T4 93 0 pha4T4 0 3 1.59293e-06
OPERON0_F37C12.9_rps-14_WBGene00004483 7179588 III - pha4T0 0 3 hlh1T0 66 0 4.37113e-06
OPERON0_F37C12.9_rps-14_WBGene00004483 7179588 III - pha4T0 0 3 nhr25end1T0 104 0 1.14489e-06
OPERON0_F37C12.9_rps-14_WBGene00004483 7179588 III - pha4T1 0 3 nhr25end1T1 151 1 1.51518e-06
OPERON0_F37C12.9_rps-14_WBGene00004483 7179588 III - pha4T2 0 4 hlh1T2 101 1 2.0833e-07
OPERON0_F37C12.9_rps-14_WBGene00004483 7179588 III - pha4T2 0 4 nhr25end1T2 100 0 4.33153e-08
OPERON0_F37C12.9_rps-14_WBGene00004483 7179588 III - pha4T4 0 3 nhr25end1T4 93 0 1.59293e-06
OPERON0_F39B2.6_rps-26_WBGene00004495 14759930 I + ceh32T3 38 0 end1T3 4 9 1.58818e-07
OPERON0_F39B2.6_rps-26_WBGene00004495 14759930 I + cnd1T2 27 0 end1T2 54 46 7.44232e-06
OPERON0_F39B2.6_rps-26_WBGene00004495 14759930 I + end1T2 54 46 cnd1T2 27 0 7.44232e-06
OPERON0_F39B2.6_rps-26_WBGene00004495 14759930 I + end1T2 54 46 end1T4 307 21 2.6628e-15
OPERON0_F39B2.6_rps-26_WBGene00004495 14759930 I + end1T2 54 46 hlh1T2 60 2 1.48069e-08
OPERON0_F39B2.6_rps-26_WBGene00004495 14759930 I + end1T3 4 9 ceh32T3 38 0 1.58818e-07
OPERON0_F39B2.6_rps-26_WBGene00004495 14759930 I + end1T3 4 9 end1T4 307 21 7.24178e-08
OPERON0_F39B2.6_rps-26_WBGene00004495 14759930 I + end1T3 4 9 hlh1T3 69 0 3.06596e-09
OPERON0_F39B2.6_rps-26_WBGene00004495 14759930 I + end1T4 307 21 end1T2 54 46 2.6628e-15
OPERON0_F39B2.6_rps-26_WBGene00004495 14759930 I + end1T4 307 21 end1T3 4 9 7.24178e-08
OPERON0_F39B2.6_rps-26_WBGene00004495 14759930 I + hlh1T0 39 3 pha4T0 0 6 1.79165e-06
OPERON0_F39B2.6_rps-26_WBGene00004495 14759930 I + hlh1T2 60 2 end1T2 54 46 1.48069e-08
OPERON0_F39B2.6_rps-26_WBGene00004495 14759930 I + hlh1T3 69 0 end1T3 4 9 3.06596e-09
OPERON0_F39B2.6_rps-26_WBGene00004495 14759930 I + hlh1T3 69 0 pha4T3 0 3 3.83679e-06
OPERON0_F39B2.6_rps-26_WBGene00004495 14759930 I + nhr25end1T0 28 0 pha4T0 0 6 1.31534e-07
OPERON0_F39B2.6_rps-26_WBGene00004495 14759930 I + pha4T0 0 6 hlh1T0 39 3 1.79165e-06
OPERON0_F39B2.6_rps-26_WBGene00004495 14759930 I + pha4T0 0 6 nhr25end1T0 28 0 1.31534e-07
OPERON0_F39B2.6_rps-26_WBGene00004495 14759930 I + pha4T3 0 3 hlh1T3 69 0 3.83679e-06
OPERON0_F40F11.1_rps-11_WBGene00004480 11602641 IV + ceh32T0 32 0 ceh32T3 44 76 3.81622e-11
OPERON0_F40F11.1_rps-11_WBGene00004480 11602641 IV + ceh32T1 37 0 ceh32T3 44 76 3.31975e-12
OPERON0_F40F11.1_rps-11_WBGene00004480 11602641 IV + ceh32T2 61 0 ceh32T3 44 76 3.28143e-17
OPERON0_F40F11.1_rps-11_WBGene00004480 11602641 IV + ceh32T3 44 76 ceh32T1 37 0 3.31975e-12
OPERON0_F40F11.1_rps-11_WBGene00004480 11602641 IV + ceh32T3 44 76 ceh32T2 61 0 3.28143e-17
OPERON0_F40F11.1_rps-11_WBGene00004480 11602641 IV + ceh32T3 44 76 ceh32T4 53 0 1.08405e-15
OPERON0_F40F11.1_rps-11_WBGene00004480 11602641 IV + ceh32T3 44 76 cnd1T3 145 0 4.49544e-29
OPERON0_F40F11.1_rps-11_WBGene00004480 11602641 IV + ceh32T3 44 76 end1T3 2757 2 5.51177e-85
OPERON0_F40F11.1_rps-11_WBGene00004480 11602641 IV + ceh32T3 44 76 hlh1T3 395 0 7.16847e-47
OPERON0_F40F11.1_rps-11_WBGene00004480 11602641 IV + ceh32T3 44 76 nhr25end1T3 23 0 8.63746e-09
OPERON0_F40F11.1_rps-11_WBGene00004480 11602641 IV + ceh32T3 44 76 pha4T3 118 828 1.94255e-08
OPERON0_F40F11.1_rps-11_WBGene00004480 11602641 IV + ceh32T4 53 0 ceh32T3 44 76 1.08405e-15
OPERON0_F40F11.1_rps-11_WBGene00004480 11602641 IV + ceh32T4 53 0 end1T4 1158 3102 3.68479e-28
OPERON0_F40F11.1_rps-11_WBGene00004480 11602641 IV + ceh32T4 53 0 tbx37T4 30 38 9.8254e-11
OPERON0_F40F11.1_rps-11_WBGene00004480 11602641 IV + cnd1T1 39 16 cnd1T3 145 0 7.13923e-06
OPERON0_F40F11.1_rps-11_WBGene00004480 11602641 IV + cnd1T1 39 16 end1T1 1924 0 2.93061e-12
OPERON0_F40F11.1_rps-11_WBGene00004480 11602641 IV + cnd1T1 39 16 pha4T1 733 0 3.26824e-10
OPERON0_F40F11.1_rps-11_WBGene00004480 11602641 IV + cnd1T3 145 0 ceh32T3 44 76 4.49544e-29
OPERON0_F40F11.1_rps-11_WBGene00004480 11602641 IV + cnd1T3 145 0 cnd1T1 39 16 7.13923e-06
OPERON0_F40F11.1_rps-11_WBGene00004480 11602641 IV + cnd1T3 145 0 pha4T3 118 828 4.21681e-104
OPERON0_F40F11.1_rps-11_WBGene00004480 11602641 IV + cnd1T3 145 0 tbx37T3 25 42 9.52558e-22
OPERON0_F40F11.1_rps-11_WBGene00004480 11602641 IV + cnd1T4 92 0 end1T4 1158 3102 5.9694e-47
OPERON0_F40F11.1_rps-11_WBGene00004480 11602641 IV + cnd1T4 92 0 tbx37T4 30 38 2.23389e-14
OPERON0_F40F11.1_rps-11_WBGene00004480 11602641 IV + end1T0 894 0 nhr25end1T0 5 5 1.82175e-08
OPERON0_F40F11.1_rps-11_WBGene00004480 11602641 IV + end1T1 1924 0 cnd1T1 39 16 2.93061e-12
OPERON0_F40F11.1_rps-11_WBGene00004480 11602641 IV + end1T1 1924 0 hlh1T1 292 43 3.61987e-10
OPERON0_F40F11.1_rps-11_WBGene00004480 11602641 IV + end1T2 895 0 hlh1T2 261 39 3.49031e-08
OPERON0_F40F11.1_rps-11_WBGene00004480 11602641 IV + end1T3 2757 2 ceh32T3 44 76 5.51177e-85
OPERON0_F40F11.1_rps-11_WBGene00004480 11602641 IV + end1T3 2757 2 tbx37T3 25 42 5.51474e-55
OPERON0_F40F11.1_rps-11_WBGene00004480 11602641 IV + end1T4 1158 3102 ceh32T4 53 0 3.68479e-28
OPERON0_F40F11.1_rps-11_WBGene00004480 11602641 IV + end1T4 1158 3102 cnd1T4 92 0 5.9694e-47
OPERON0_F40F11.1_rps-11_WBGene00004480 11602641 IV + end1T4 1158 3102 hlh1T4 715 0 1.60236e-305
OPERON0_F40F11.1_rps-11_WBGene00004480 11602641 IV + end1T4 1158 3102 nhr25end1T4 21 0 2.18239e-12
OPERON0_F40F11.1_rps-11_WBGene00004480 11602641 IV + hlh1T1 292 43 end1T1 1924 0 3.61987e-10
OPERON0_F40F11.1_rps-11_WBGene00004480 11602641 IV + hlh1T1 292 43 hlh1T3 395 0 3.79822e-06
OPERON0_F40F11.1_rps-11_WBGene00004480 11602641 IV + hlh1T1 292 43 hlh1T4 715 0 1.14095e-07
OPERON0_F40F11.1_rps-11_WBGene00004480 11602641 IV + hlh1T1 292 43 pha4T1 733 0 1.04221e-07
OPERON0_F40F11.1_rps-11_WBGene00004480 11602641 IV + hlh1T2 261 39 end1T2 895 0 3.49031e-08
OPERON0_F40F11.1_rps-11_WBGene00004480 11602641 IV + hlh1T2 261 39 hlh1T3 395 0 3.10189e-06
OPERON0_F40F11.1_rps-11_WBGene00004480 11602641 IV + hlh1T2 261 39 hlh1T4 715 0 4.22181e-07
OPERON0_F40F11.1_rps-11_WBGene00004480 11602641 IV + hlh1T2 261 39 pha4T2 1032 0 4.46031e-09
OPERON0_F40F11.1_rps-11_WBGene00004480 11602641 IV + hlh1T3 395 0 ceh32T3 44 76 7.16847e-47
OPERON0_F40F11.1_rps-11_WBGene00004480 11602641 IV + hlh1T3 395 0 hlh1T1 292 43 3.79822e-06
OPERON0_F40F11.1_rps-11_WBGene00004480 11602641 IV + hlh1T3 395 0 hlh1T2 261 39 3.10189e-06
OPERON0_F40F11.1_rps-11_WBGene00004480 11602641 IV + hlh1T3 395 0 pha4T3 118 828 5.07894e-222
OPERON0_F40F11.1_rps-11_WBGene00004480 11602641 IV + hlh1T3 395 0 tbx37T3 25 42 1.4885e-32
OPERON0_F40F11.1_rps-11_WBGene00004480 11602641 IV + hlh1T4 715 0 end1T4 1158 3102 1.60236e-305
OPERON0_F40F11.1_rps-11_WBGene00004480 11602641 IV + hlh1T4 715 0 hlh1T1 292 43 1.14095e-07
OPERON0_F40F11.1_rps-11_WBGene00004480 11602641 IV + hlh1T4 715 0 hlh1T2 261 39 4.22181e-07
OPERON0_F40F11.1_rps-11_WBGene00004480 11602641 IV + hlh1T4 715 0 tbx37T4 30 38 4.60446e-32
OPERON0_F40F11.1_rps-11_WBGene00004480 11602641 IV + nhr25end1T0 5 5 end1T0 894 0 1.82175e-08
OPERON0_F40F11.1_rps-11_WBGene00004480 11602641 IV + nhr25end1T0 5 5 pha4T0 624 0 5.40961e-08
OPERON0_F40F11.1_rps-11_WBGene00004480 11602641 IV + nhr25end1T3 23 0 ceh32T3 44 76 8.63746e-09
OPERON0_F40F11.1_rps-11_WBGene00004480 11602641 IV + nhr25end1T3 23 0 pha4T3 118 828 2.99251e-21
OPERON0_F40F11.1_rps-11_WBGene00004480 11602641 IV + nhr25end1T3 23 0 tbx37T3 25 42 7.07058e-08
OPERON0_F40F11.1_rps-11_WBGene00004480 11602641 IV + nhr25end1T4 21 0 end1T4 1158 3102 2.18239e-12
OPERON0_F40F11.1_rps-11_WBGene00004480 11602641 IV + nhr25end1T4 21 0 tbx37T4 30 38 2.59908e-06
OPERON0_F40F11.1_rps-11_WBGene00004480 11602641 IV + pha4T0 624 0 nhr25end1T0 5 5 5.40961e-08
OPERON0_F40F11.1_rps-11_WBGene00004480 11602641 IV + pha4T0 624 0 pha4T3 118 828 1.622e-299
OPERON0_F40F11.1_rps-11_WBGene00004480 11602641 IV + pha4T1 733 0 cnd1T1 39 16 3.26824e-10
OPERON0_F40F11.1_rps-11_WBGene00004480 11602641 IV + pha4T1 733 0 hlh1T1 292 43 1.04221e-07
OPERON0_F40F11.1_rps-11_WBGene00004480 11602641 IV + pha4T2 1032 0 hlh1T2 261 39 4.46031e-09
OPERON0_F40F11.1_rps-11_WBGene00004480 11602641 IV + pha4T3 118 828 ceh32T3 44 76 1.94255e-08
OPERON0_F40F11.1_rps-11_WBGene00004480 11602641 IV + pha4T3 118 828 cnd1T3 145 0 4.21681e-104
OPERON0_F40F11.1_rps-11_WBGene00004480 11602641 IV + pha4T3 118 828 hlh1T3 395 0 5.07894e-222
OPERON0_F40F11.1_rps-11_WBGene00004480 11602641 IV + pha4T3 118 828 nhr25end1T3 23 0 2.99251e-21
OPERON0_F40F11.1_rps-11_WBGene00004480 11602641 IV + pha4T3 118 828 pha4T0 624 0 1.622e-299
OPERON0_F40F11.1_rps-11_WBGene00004480 11602641 IV + pha4T3 118 828 tbx37T3 25 42 3.21989e-06
OPERON0_F40F11.1_rps-11_WBGene00004480 11602641 IV + pha4T4 1338 0 tbx37T4 30 38 6.46683e-39
OPERON0_F40F11.1_rps-11_WBGene00004480 11602641 IV + tbx37T0 16 0 tbx37T3 25 42 2.87415e-06
OPERON0_F40F11.1_rps-11_WBGene00004480 11602641 IV + tbx37T1 50 0 tbx37T3 25 42 7.41552e-13
OPERON0_F40F11.1_rps-11_WBGene00004480 11602641 IV + tbx37T1 50 0 tbx37T4 30 38 1.79011e-10
OPERON0_F40F11.1_rps-11_WBGene00004480 11602641 IV + tbx37T2 24 0 tbx37T3 25 42 4.80282e-08
OPERON0_F40F11.1_rps-11_WBGene00004480 11602641 IV + tbx37T2 24 0 tbx37T4 30 38 1.13591e-06
OPERON0_F40F11.1_rps-11_WBGene00004480 11602641 IV + tbx37T3 25 42 cnd1T3 145 0 9.52558e-22
OPERON0_F40F11.1_rps-11_WBGene00004480 11602641 IV + tbx37T3 25 42 end1T3 2757 2 5.51474e-55
OPERON0_F40F11.1_rps-11_WBGene00004480 11602641 IV + tbx37T3 25 42 hlh1T3 395 0 1.4885e-32
OPERON0_F40F11.1_rps-11_WBGene00004480 11602641 IV + tbx37T3 25 42 nhr25end1T3 23 0 7.07058e-08
OPERON0_F40F11.1_rps-11_WBGene00004480 11602641 IV + tbx37T3 25 42 pha4T3 118 828 3.21989e-06
OPERON0_F40F11.1_rps-11_WBGene00004480 11602641 IV + tbx37T3 25 42 tbx37T0 16 0 2.87415e-06
OPERON0_F40F11.1_rps-11_WBGene00004480 11602641 IV + tbx37T3 25 42 tbx37T1 50 0 7.41552e-13
OPERON0_F40F11.1_rps-11_WBGene00004480 11602641 IV + tbx37T3 25 42 tbx37T2 24 0 4.80282e-08
OPERON0_F40F11.1_rps-11_WBGene00004480 11602641 IV + tbx37T4 30 38 ceh32T4 53 0 9.8254e-11
OPERON0_F40F11.1_rps-11_WBGene00004480 11602641 IV + tbx37T4 30 38 cnd1T4 92 0 2.23389e-14
OPERON0_F40F11.1_rps-11_WBGene00004480 11602641 IV + tbx37T4 30 38 hlh1T4 715 0 4.60446e-32
OPERON0_F40F11.1_rps-11_WBGene00004480 11602641 IV + tbx37T4 30 38 nhr25end1T4 21 0 2.59908e-06
OPERON0_F40F11.1_rps-11_WBGene00004480 11602641 IV + tbx37T4 30 38 pha4T4 1338 0 6.46683e-39
OPERON0_F40F11.1_rps-11_WBGene00004480 11602641 IV + tbx37T4 30 38 tbx37T1 50 0 1.79011e-10
OPERON0_F40F11.1_rps-11_WBGene00004480 11602641 IV + tbx37T4 30 38 tbx37T2 24 0 1.13591e-06
OPERON0_F40F11.2_mig-38_WBGene00009587 11594246 IV + ceh32T1 6 0 pha4T1 2 44 3.02346e-07
OPERON0_F40F11.2_mig-38_WBGene00009587 11594246 IV + cnd1T1 7 0 pha4T1 2 44 5.00081e-08
OPERON0_F40F11.2_mig-38_WBGene00009587 11594246 IV + end1T1 89 0 pha4T1 2 44 1.12228e-34
OPERON0_F40F11.2_mig-38_WBGene00009587 11594246 IV + hlh1T1 21 0 pha4T1 2 44 2.52819e-16
OPERON0_F40F11.2_mig-38_WBGene00009587 11594246 IV + pha4T0 44 0 pha4T1 2 44 9.24153e-25
OPERON0_F40F11.2_mig-38_WBGene00009587 11594246 IV + pha4T1 2 44 ceh32T1 6 0 3.02346e-07
OPERON0_F40F11.2_mig-38_WBGene00009587 11594246 IV + pha4T1 2 44 cnd1T1 7 0 5.00081e-08
OPERON0_F40F11.2_mig-38_WBGene00009587 11594246 IV + pha4T1 2 44 end1T1 89 0 1.12228e-34
OPERON0_F40F11.2_mig-38_WBGene00009587 11594246 IV + pha4T1 2 44 hlh1T1 21 0 2.52819e-16
OPERON0_F40F11.2_mig-38_WBGene00009587 11594246 IV + pha4T1 2 44 pha4T0 44 0 9.24153e-25
OPERON0_F40F11.2_mig-38_WBGene00009587 11594246 IV + pha4T1 2 44 pha4T2 33 0 4.50284e-21
OPERON0_F40F11.2_mig-38_WBGene00009587 11594246 IV + pha4T1 2 44 pha4T3 40 0 2.50597e-23
OPERON0_F40F11.2_mig-38_WBGene00009587 11594246 IV + pha4T1 2 44 pha4T4 25 0 4.62148e-18
OPERON0_F40F11.2_mig-38_WBGene00009587 11594246 IV + pha4T2 33 0 pha4T1 2 44 4.50284e-21
OPERON0_F40F11.2_mig-38_WBGene00009587 11594246 IV + pha4T3 40 0 pha4T1 2 44 2.50597e-23
OPERON0_F40F11.2_mig-38_WBGene00009587 11594246 IV + pha4T4 25 0 pha4T1 2 44 4.62148e-18
OPERON0_F40F8.10_rps-9_WBGene00004478 11126362 II - cnd1T4 16 0 end1T4 0 24 2.03512e-12
OPERON0_F40F8.10_rps-9_WBGene00004478 11126362 II - end1T0 30 0 end1T4 0 24 7.75238e-17
OPERON0_F40F8.10_rps-9_WBGene00004478 11126362 II - end1T1 44 4 end1T4 0 24 3.28648e-16
OPERON0_F40F8.10_rps-9_WBGene00004478 11126362 II - end1T2 51 4 end1T4 0 24 2.64272e-17
OPERON0_F40F8.10_rps-9_WBGene00004478 11126362 II - end1T3 227 14 end1T4 0 24 1.67127e-25
OPERON0_F40F8.10_rps-9_WBGene00004478 11126362 II - end1T4 0 24 cnd1T4 16 0 2.03512e-12
OPERON0_F40F8.10_rps-9_WBGene00004478 11126362 II - end1T4 0 24 end1T0 30 0 7.75238e-17
OPERON0_F40F8.10_rps-9_WBGene00004478 11126362 II - end1T4 0 24 end1T1 44 4 3.28648e-16
OPERON0_F40F8.10_rps-9_WBGene00004478 11126362 II - end1T4 0 24 end1T2 51 4 2.64272e-17
OPERON0_F40F8.10_rps-9_WBGene00004478 11126362 II - end1T4 0 24 end1T3 227 14 1.67127e-25
OPERON0_F40F8.10_rps-9_WBGene00004478 11126362 II - end1T4 0 24 hlh1T4 141 4 2.52147e-26
OPERON0_F40F8.10_rps-9_WBGene00004478 11126362 II - end1T4 0 24 nhr25end1T4 52 0 2.6026e-21
OPERON0_F40F8.10_rps-9_WBGene00004478 11126362 II - end1T4 0 24 tbx37T4 47 0 1.88073e-20
OPERON0_F40F8.10_rps-9_WBGene00004478 11126362 II - hlh1T4 141 4 end1T4 0 24 2.52147e-26
OPERON0_F40F8.10_rps-9_WBGene00004478 11126362 II - nhr25end1T4 52 0 end1T4 0 24 2.6026e-21
OPERON0_F40F8.10_rps-9_WBGene00004478 11126362 II - tbx37T4 47 0 end1T4 0 24 1.88073e-20
OPERON0_F41C6.1_unc-6_WBGene00006746 6889676 X + cnd1T3 17 23 cnd1T4 46 0 6.64496e-09
OPERON0_F41C6.1_unc-6_WBGene00006746 6889676 X + cnd1T3 17 23 pha4T3 21 0 6.84546e-06
OPERON0_F41C6.1_unc-6_WBGene00006746 6889676 X + cnd1T4 46 0 cnd1T3 17 23 6.64496e-09
OPERON0_F41C6.1_unc-6_WBGene00006746 6889676 X + pha4T3 21 0 cnd1T3 17 23 6.84546e-06
OPERON0_F41G4.2_cas-1_WBGene00000294 16813656 X - cnd1T1 12 0 end1T1 4 28 1.6536e-08
OPERON0_F41G4.2_cas-1_WBGene00000294 16813656 X - end1T0 9 0 end1T1 4 28 3.84525e-07
OPERON0_F41G4.2_cas-1_WBGene00000294 16813656 X - end1T1 4 28 cnd1T1 12 0 1.6536e-08
OPERON0_F41G4.2_cas-1_WBGene00000294 16813656 X - end1T1 4 28 end1T0 9 0 3.84525e-07
OPERON0_F41G4.2_cas-1_WBGene00000294 16813656 X - end1T1 4 28 end1T3 10 0 1.27338e-07
OPERON0_F41G4.2_cas-1_WBGene00000294 16813656 X - end1T1 4 28 end1T4 14 0 2.15524e-09
OPERON0_F41G4.2_cas-1_WBGene00000294 16813656 X - end1T1 4 28 hlh1T1 51 0 1.05657e-18
OPERON0_F41G4.2_cas-1_WBGene00000294 16813656 X - end1T1 4 28 pha4T1 61 0 3.0271e-20
OPERON0_F41G4.2_cas-1_WBGene00000294 16813656 X - end1T1 4 28 tbx37T1 10 0 1.27338e-07
OPERON0_F41G4.2_cas-1_WBGene00000294 16813656 X - end1T3 10 0 end1T1 4 28 1.27338e-07
OPERON0_F41G4.2_cas-1_WBGene00000294 16813656 X - end1T4 14 0 end1T1 4 28 2.15524e-09
OPERON0_F41G4.2_cas-1_WBGene00000294 16813656 X - hlh1T0 36 0 hlh1T4 35 44 6.04743e-09
OPERON0_F41G4.2_cas-1_WBGene00000294 16813656 X - hlh1T1 51 0 end1T1 4 28 1.05657e-18
OPERON0_F41G4.2_cas-1_WBGene00000294 16813656 X - hlh1T1 51 0 hlh1T4 35 44 3.7093e-11
OPERON0_F41G4.2_cas-1_WBGene00000294 16813656 X - hlh1T2 42 0 hlh1T4 35 44 7.34477e-10
OPERON0_F41G4.2_cas-1_WBGene00000294 16813656 X - hlh1T3 47 0 hlh1T4 35 44 2.25872e-10
OPERON0_F41G4.2_cas-1_WBGene00000294 16813656 X - hlh1T4 35 44 hlh1T0 36 0 6.04743e-09
OPERON0_F41G4.2_cas-1_WBGene00000294 16813656 X - hlh1T4 35 44 hlh1T1 51 0 3.7093e-11
OPERON0_F41G4.2_cas-1_WBGene00000294 16813656 X - hlh1T4 35 44 hlh1T2 42 0 7.34477e-10
OPERON0_F41G4.2_cas-1_WBGene00000294 16813656 X - hlh1T4 35 44 hlh1T3 47 0 2.25872e-10
OPERON0_F41G4.2_cas-1_WBGene00000294 16813656 X - hlh1T4 35 44 pha4T4 66 0 9.90107e-13
OPERON0_F41G4.2_cas-1_WBGene00000294 16813656 X - hlh1T4 35 44 tbx37T4 23 0 1.02312e-06
OPERON0_F41G4.2_cas-1_WBGene00000294 16813656 X - pha4T1 61 0 end1T1 4 28 3.0271e-20
OPERON0_F41G4.2_cas-1_WBGene00000294 16813656 X - pha4T4 66 0 hlh1T4 35 44 9.90107e-13
OPERON0_F41G4.2_cas-1_WBGene00000294 16813656 X - tbx37T1 10 0 end1T1 4 28 1.27338e-07
OPERON0_F41G4.2_cas-1_WBGene00000294 16813656 X - tbx37T4 23 0 hlh1T4 35 44 1.02312e-06
OPERON0_F42A8.2_sdhb-1_WBGene00006433 9352731 II - end1T1 29 0 pha4T1 0 24 1.40601e-16
OPERON0_F42A8.2_sdhb-1_WBGene00006433 9352731 II - end1T3 22 0 pha4T3 5 16 6.70299e-08
OPERON0_F42A8.2_sdhb-1_WBGene00006433 9352731 II - hlh1T1 12 0 pha4T1 0 24 1.11777e-10
OPERON0_F42A8.2_sdhb-1_WBGene00006433 9352731 II - hlh1T3 14 0 pha4T3 5 16 2.12942e-06
OPERON0_F42A8.2_sdhb-1_WBGene00006433 9352731 II - pha4T0 32 0 pha4T1 0 24 2.46224e-17
OPERON0_F42A8.2_sdhb-1_WBGene00006433 9352731 II - pha4T0 32 0 pha4T3 5 16 2.65239e-09
OPERON0_F42A8.2_sdhb-1_WBGene00006433 9352731 II - pha4T1 0 24 end1T1 29 0 1.40601e-16
OPERON0_F42A8.2_sdhb-1_WBGene00006433 9352731 II - pha4T1 0 24 hlh1T1 12 0 1.11777e-10
OPERON0_F42A8.2_sdhb-1_WBGene00006433 9352731 II - pha4T1 0 24 pha4T0 32 0 2.46224e-17
OPERON0_F42A8.2_sdhb-1_WBGene00006433 9352731 II - pha4T1 0 24 pha4T2 31 0 4.33838e-17
OPERON0_F42A8.2_sdhb-1_WBGene00006433 9352731 II - pha4T1 0 24 pha4T4 42 0 1.62792e-19
OPERON0_F42A8.2_sdhb-1_WBGene00006433 9352731 II - pha4T2 31 0 pha4T1 0 24 4.33838e-17
OPERON0_F42A8.2_sdhb-1_WBGene00006433 9352731 II - pha4T2 31 0 pha4T3 5 16 3.52966e-09
OPERON0_F42A8.2_sdhb-1_WBGene00006433 9352731 II - pha4T3 5 16 end1T3 22 0 6.70299e-08
OPERON0_F42A8.2_sdhb-1_WBGene00006433 9352731 II - pha4T3 5 16 hlh1T3 14 0 2.12942e-06
OPERON0_F42A8.2_sdhb-1_WBGene00006433 9352731 II - pha4T3 5 16 pha4T0 32 0 2.65239e-09
OPERON0_F42A8.2_sdhb-1_WBGene00006433 9352731 II - pha4T3 5 16 pha4T2 31 0 3.52966e-09
OPERON0_F42A8.2_sdhb-1_WBGene00006433 9352731 II - pha4T3 5 16 pha4T4 42 0 2.10885e-10
OPERON0_F42A8.2_sdhb-1_WBGene00006433 9352731 II - pha4T4 42 0 pha4T1 0 24 1.62792e-19
OPERON0_F42A8.2_sdhb-1_WBGene00006433 9352731 II - pha4T4 42 0 pha4T3 5 16 2.10885e-10
OPERON0_F42C5.8_rps-8_WBGene00004477 7313860 IV - cnd1T1 9 0 end1T1 0 9 3.8147e-06
OPERON0_F42C5.8_rps-8_WBGene00004477 7313860 IV - cnd1T3 14 0 pha4T3 0 6 4.94425e-06
OPERON0_F42C5.8_rps-8_WBGene00004477 7313860 IV - cnd1T4 7 0 end1T4 0 14 1.56629e-06
OPERON0_F42C5.8_rps-8_WBGene00004477 7313860 IV - end1T1 0 9 cnd1T1 9 0 3.8147e-06
OPERON0_F42C5.8_rps-8_WBGene00004477 7313860 IV - end1T1 0 9 end1T3 88 13 1.91876e-08
OPERON0_F42C5.8_rps-8_WBGene00004477 7313860 IV - end1T1 0 9 hlh1T1 33 4 1.14566e-07
OPERON0_F42C5.8_rps-8_WBGene00004477 7313860 IV - end1T1 0 9 nhr25end1T1 30 0 7.08432e-10
OPERON0_F42C5.8_rps-8_WBGene00004477 7313860 IV - end1T1 0 9 tbx37T1 23 0 5.53505e-09
OPERON0_F42C5.8_rps-8_WBGene00004477 7313860 IV - end1T2 0 13 end1T3 88 13 4.11624e-11
OPERON0_F42C5.8_rps-8_WBGene00004477 7313860 IV - end1T2 0 13 hlh1T2 45 0 3.95368e-14
OPERON0_F42C5.8_rps-8_WBGene00004477 7313860 IV - end1T2 0 13 nhr25end1T2 29 0 5.17995e-12
OPERON0_F42C5.8_rps-8_WBGene00004477 7313860 IV - end1T2 0 13 tbx37T2 16 0 2.1759e-09
OPERON0_F42C5.8_rps-8_WBGene00004477 7313860 IV - end1T3 88 13 end1T1 0 9 1.91876e-08
OPERON0_F42C5.8_rps-8_WBGene00004477 7313860 IV - end1T3 88 13 end1T2 0 13 4.11624e-11
OPERON0_F42C5.8_rps-8_WBGene00004477 7313860 IV - end1T3 88 13 end1T4 0 14 9.80965e-12
OPERON0_F42C5.8_rps-8_WBGene00004477 7313860 IV - end1T3 88 13 pha4T3 0 6 3.04412e-06
OPERON0_F42C5.8_rps-8_WBGene00004477 7313860 IV - end1T4 0 14 cnd1T4 7 0 1.56629e-06
OPERON0_F42C5.8_rps-8_WBGene00004477 7313860 IV - end1T4 0 14 end1T3 88 13 9.80965e-12
OPERON0_F42C5.8_rps-8_WBGene00004477 7313860 IV - end1T4 0 14 hlh1T4 54 9 1.86452e-10
OPERON0_F42C5.8_rps-8_WBGene00004477 7313860 IV - end1T4 0 14 nhr25end1T4 28 0 2.45325e-12
OPERON0_F42C5.8_rps-8_WBGene00004477 7313860 IV - end1T4 0 14 tbx37T4 23 0 2.19818e-11
OPERON0_F42C5.8_rps-8_WBGene00004477 7313860 IV - hlh1T1 33 4 end1T1 0 9 1.14566e-07
OPERON0_F42C5.8_rps-8_WBGene00004477 7313860 IV - hlh1T2 45 0 end1T2 0 13 3.95368e-14
OPERON0_F42C5.8_rps-8_WBGene00004477 7313860 IV - hlh1T4 54 9 end1T4 0 14 1.86452e-10
OPERON0_F42C5.8_rps-8_WBGene00004477 7313860 IV - nhr25end1T1 30 0 end1T1 0 9 7.08432e-10
OPERON0_F42C5.8_rps-8_WBGene00004477 7313860 IV - nhr25end1T1 30 0 pha4T1 0 4 4.48317e-06
OPERON0_F42C5.8_rps-8_WBGene00004477 7313860 IV - nhr25end1T2 29 0 end1T2 0 13 5.17995e-12
OPERON0_F42C5.8_rps-8_WBGene00004477 7313860 IV - nhr25end1T3 18 0 pha4T3 0 6 1.37639e-06
OPERON0_F42C5.8_rps-8_WBGene00004477 7313860 IV - nhr25end1T4 28 0 end1T4 0 14 2.45325e-12
OPERON0_F42C5.8_rps-8_WBGene00004477 7313860 IV - nhr25end1T4 28 0 pha4T4 0 4 5.80585e-06
OPERON0_F42C5.8_rps-8_WBGene00004477 7313860 IV - pha4T1 0 4 nhr25end1T1 30 0 4.48317e-06
OPERON0_F42C5.8_rps-8_WBGene00004477 7313860 IV - pha4T3 0 6 cnd1T3 14 0 4.94425e-06
OPERON0_F42C5.8_rps-8_WBGene00004477 7313860 IV - pha4T3 0 6 end1T3 88 13 3.04412e-06
OPERON0_F42C5.8_rps-8_WBGene00004477 7313860 IV - pha4T3 0 6 nhr25end1T3 18 0 1.37639e-06
OPERON0_F42C5.8_rps-8_WBGene00004477 7313860 IV - pha4T3 0 6 tbx37T3 27 0 1.60239e-07
OPERON0_F42C5.8_rps-8_WBGene00004477 7313860 IV - pha4T4 0 4 nhr25end1T4 28 0 5.80585e-06
OPERON0_F42C5.8_rps-8_WBGene00004477 7313860 IV - tbx37T1 23 0 end1T1 0 9 5.53505e-09
OPERON0_F42C5.8_rps-8_WBGene00004477 7313860 IV - tbx37T2 16 0 end1T2 0 13 2.1759e-09
OPERON0_F42C5.8_rps-8_WBGene00004477 7313860 IV - tbx37T3 27 0 pha4T3 0 6 1.60239e-07
OPERON0_F42C5.8_rps-8_WBGene00004477 7313860 IV - tbx37T4 23 0 end1T4 0 14 2.19818e-11
OPERON0_F44G3.2_F44G3.2_WBGene00009706 16103894 V + end1T0 0 10 end1T3 12 0 2.61139e-07
OPERON0_F44G3.2_F44G3.2_WBGene00009706 16103894 V + end1T1 0 16 end1T2 6 0 2.52073e-06
OPERON0_F44G3.2_F44G3.2_WBGene00009706 16103894 V + end1T1 0 16 end1T3 12 0 4.9621e-09
OPERON0_F44G3.2_F44G3.2_WBGene00009706 16103894 V + end1T2 6 0 end1T1 0 16 2.52073e-06
OPERON0_F44G3.2_F44G3.2_WBGene00009706 16103894 V + end1T3 12 0 end1T0 0 10 2.61139e-07
OPERON0_F44G3.2_F44G3.2_WBGene00009706 16103894 V + end1T3 12 0 end1T1 0 16 4.9621e-09
OPERON0_F45E4.2_plp-1_WBGene00004046 7633360 IV + ceh32T2 23 0 pha4T2 39 259 2.30205e-19
OPERON0_F45E4.2_plp-1_WBGene00004046 7633360 IV + cnd1T2 147 0 pha4T2 39 259 4.05103e-78
OPERON0_F45E4.2_plp-1_WBGene00004046 7633360 IV + end1T2 121 0 pha4T2 39 259 1.66086e-68
OPERON0_F45E4.2_plp-1_WBGene00004046 7633360 IV + hlh1T2 294 0 pha4T2 39 259 3.9399e-119
OPERON0_F45E4.2_plp-1_WBGene00004046 7633360 IV + nhr25end1T2 47 0 pha4T2 39 259 5.95464e-34
OPERON0_F45E4.2_plp-1_WBGene00004046 7633360 IV + pha4T0 293 0 pha4T2 39 259 6.58261e-119
OPERON0_F45E4.2_plp-1_WBGene00004046 7633360 IV + pha4T1 329 0 pha4T2 39 259 4.28598e-127
OPERON0_F45E4.2_plp-1_WBGene00004046 7633360 IV + pha4T2 39 259 ceh32T2 23 0 2.30205e-19
OPERON0_F45E4.2_plp-1_WBGene00004046 7633360 IV + pha4T2 39 259 cnd1T2 147 0 4.05103e-78
OPERON0_F45E4.2_plp-1_WBGene00004046 7633360 IV + pha4T2 39 259 end1T2 121 0 1.66086e-68
OPERON0_F45E4.2_plp-1_WBGene00004046 7633360 IV + pha4T2 39 259 hlh1T2 294 0 3.9399e-119
OPERON0_F45E4.2_plp-1_WBGene00004046 7633360 IV + pha4T2 39 259 nhr25end1T2 47 0 5.95464e-34
OPERON0_F45E4.2_plp-1_WBGene00004046 7633360 IV + pha4T2 39 259 pha4T0 293 0 6.58261e-119
OPERON0_F45E4.2_plp-1_WBGene00004046 7633360 IV + pha4T2 39 259 pha4T1 329 0 4.28598e-127
OPERON0_F45E4.2_plp-1_WBGene00004046 7633360 IV + pha4T2 39 259 pha4T3 313 0 2.85837e-123
OPERON0_F45E4.2_plp-1_WBGene00004046 7633360 IV + pha4T2 39 259 pha4T4 294 0 3.9399e-119
OPERON0_F45E4.2_plp-1_WBGene00004046 7633360 IV + pha4T2 39 259 tbx37T2 169 0 6.31116e-86
OPERON0_F45E4.2_plp-1_WBGene00004046 7633360 IV + pha4T3 313 0 pha4T2 39 259 2.85837e-123
OPERON0_F45E4.2_plp-1_WBGene00004046 7633360 IV + pha4T4 294 0 pha4T2 39 259 3.9399e-119
OPERON0_F45E4.2_plp-1_WBGene00004046 7633360 IV + tbx37T2 169 0 pha4T2 39 259 6.31116e-86
OPERON0_F46A9.5_skr-1_WBGene00004807 9471552 I + end1T1 13 1 pha4T1 0 8 7.93176e-06
OPERON0_F46A9.5_skr-1_WBGene00004807 9471552 I + pha4T1 0 8 end1T1 13 1 7.93176e-06
OPERON0_F46A9.5_skr-1_WBGene00004807 9471552 I + pha4T1 0 8 pha4T2 11 0 2.41947e-06
OPERON0_F46A9.5_skr-1_WBGene00004807 9471552 I + pha4T1 0 8 pha4T4 14 0 5.46023e-07
OPERON0_F46A9.5_skr-1_WBGene00004807 9471552 I + pha4T2 11 0 pha4T1 0 8 2.41947e-06
OPERON0_F46A9.5_skr-1_WBGene00004807 9471552 I + pha4T4 14 0 pha4T1 0 8 5.46023e-07
OPERON0_F46E10.2_F46E10.2_WBGene00018489 6520429 V + end1T0 115 0 end1T2 0 58 1.19423e-48
OPERON0_F46E10.2_F46E10.2_WBGene00018489 6520429 V + end1T1 107 0 end1T2 0 58 3.45144e-47
OPERON0_F46E10.2_F46E10.2_WBGene00018489 6520429 V + end1T2 0 58 end1T0 115 0 1.19423e-48
OPERON0_F46E10.2_F46E10.2_WBGene00018489 6520429 V + end1T2 0 58 end1T1 107 0 3.45144e-47
OPERON0_F46E10.2_F46E10.2_WBGene00018489 6520429 V + end1T2 0 58 hlh1T2 3 0 6.38349e-06
OPERON0_F46E10.2_F46E10.2_WBGene00018489 6520429 V + end1T2 0 58 nhr25end1T2 6 0 2.2501e-09
OPERON0_F46E10.2_F46E10.2_WBGene00018489 6520429 V + end1T2 0 58 tbx37T2 10 0 4.65819e-13
OPERON0_F46E10.2_F46E10.2_WBGene00018489 6520429 V + hlh1T2 3 0 end1T2 0 58 6.38349e-06
OPERON0_F46E10.2_F46E10.2_WBGene00018489 6520429 V + nhr25end1T2 6 0 end1T2 0 58 2.2501e-09
OPERON0_F46E10.2_F46E10.2_WBGene00018489 6520429 V + tbx37T2 10 0 end1T2 0 58 4.65819e-13
OPERON0_F47G9.1_F47G9.1_WBGene00009829 11326964 V - end1T0 71 0 nhr25end1T0 11 12 2.86023e-07
OPERON0_F47G9.1_F47G9.1_WBGene00009829 11326964 V - hlh1T0 46 0 nhr25end1T0 11 12 2.34717e-06
OPERON0_F47G9.1_F47G9.1_WBGene00009829 11326964 V - nhr25end1T0 11 12 end1T0 71 0 2.86023e-07
OPERON0_F47G9.1_F47G9.1_WBGene00009829 11326964 V - nhr25end1T0 11 12 hlh1T0 46 0 2.34717e-06
OPERON0_F47G9.1_F47G9.1_WBGene00009829 11326964 V - nhr25end1T0 11 12 pha4T0 86 0 1.07512e-07
OPERON0_F47G9.1_F47G9.1_WBGene00009829 11326964 V - pha4T0 86 0 nhr25end1T0 11 12 1.07512e-07
OPERON0_F49H12.6_acl-4_WBGene00018657 2070441 X - cnd1T2 17 0 pha4T2 3 58 2.55206e-15
OPERON0_F49H12.6_acl-4_WBGene00018657 2070441 X - end1T2 29 0 pha4T2 3 58 1.58579e-21
OPERON0_F49H12.6_acl-4_WBGene00018657 2070441 X - hlh1T2 17 0 pha4T2 3 58 2.55206e-15
OPERON0_F49H12.6_acl-4_WBGene00018657 2070441 X - pha4T0 57 0 pha4T2 3 58 1.29157e-31
OPERON0_F49H12.6_acl-4_WBGene00018657 2070441 X - pha4T1 72 0 pha4T2 3 58 1.19236e-35
OPERON0_F49H12.6_acl-4_WBGene00018657 2070441 X - pha4T2 3 58 cnd1T2 17 0 2.55206e-15
OPERON0_F49H12.6_acl-4_WBGene00018657 2070441 X - pha4T2 3 58 end1T2 29 0 1.58579e-21
OPERON0_F49H12.6_acl-4_WBGene00018657 2070441 X - pha4T2 3 58 hlh1T2 17 0 2.55206e-15
OPERON0_F49H12.6_acl-4_WBGene00018657 2070441 X - pha4T2 3 58 pha4T0 57 0 1.29157e-31
OPERON0_F49H12.6_acl-4_WBGene00018657 2070441 X - pha4T2 3 58 pha4T1 72 0 1.19236e-35
OPERON0_F49H12.6_acl-4_WBGene00018657 2070441 X - pha4T2 3 58 pha4T3 71 0 2.11548e-35
OPERON0_F49H12.6_acl-4_WBGene00018657 2070441 X - pha4T2 3 58 pha4T4 63 0 2.60269e-33
OPERON0_F49H12.6_acl-4_WBGene00018657 2070441 X - pha4T2 3 58 tbx37T2 13 0 7.64313e-13
OPERON0_F49H12.6_acl-4_WBGene00018657 2070441 X - pha4T3 71 0 pha4T2 3 58 2.11548e-35
OPERON0_F49H12.6_acl-4_WBGene00018657 2070441 X - pha4T4 63 0 pha4T2 3 58 2.60269e-33
OPERON0_F49H12.6_acl-4_WBGene00018657 2070441 X - tbx37T2 13 0 pha4T2 3 58 7.64313e-13
OPERON0_F52B5.6_rpl-25.2_WBGene00004439 8329647 I - ceh32T0 49 0 pha4T0 66 325 2.34222e-32
OPERON0_F52B5.6_rpl-25.2_WBGene00004439 8329647 I - cnd1T0 43 0 pha4T0 66 325 3.44835e-29
OPERON0_F52B5.6_rpl-25.2_WBGene00004439 8329647 I - end1T0 521 0 pha4T0 66 325 4.10593e-166
OPERON0_F52B5.6_rpl-25.2_WBGene00004439 8329647 I - hlh1T0 104 0 pha4T0 66 325 7.85702e-59
OPERON0_F52B5.6_rpl-25.2_WBGene00004439 8329647 I - nhr25end1T0 63 0 pha4T0 66 325 7.99865e-40
OPERON0_F52B5.6_rpl-25.2_WBGene00004439 8329647 I - pha4T0 66 325 cnd1T0 43 0 3.44835e-29
OPERON0_F52B5.6_rpl-25.2_WBGene00004439 8329647 I - pha4T0 66 325 end1T0 521 0 4.10593e-166
OPERON0_F52B5.6_rpl-25.2_WBGene00004439 8329647 I - pha4T0 66 325 hlh1T0 104 0 7.85702e-59
OPERON0_F52B5.6_rpl-25.2_WBGene00004439 8329647 I - pha4T0 66 325 nhr25end1T0 63 0 7.99865e-40
OPERON0_F52B5.6_rpl-25.2_WBGene00004439 8329647 I - pha4T0 66 325 pha4T1 246 0 3.20318e-107
OPERON0_F52B5.6_rpl-25.2_WBGene00004439 8329647 I - pha4T0 66 325 pha4T2 228 0 4.89132e-102
OPERON0_F52B5.6_rpl-25.2_WBGene00004439 8329647 I - pha4T0 66 325 pha4T3 240 0 1.39601e-105
OPERON0_F52B5.6_rpl-25.2_WBGene00004439 8329647 I - pha4T0 66 325 pha4T4 339 0 1.2485e-130
OPERON0_F52B5.6_rpl-25.2_WBGene00004439 8329647 I - pha4T0 66 325 tbx37T0 56 0 6.47298e-36
OPERON0_F52B5.6_rpl-25.2_WBGene00004439 8329647 I - pha4T1 246 0 pha4T0 66 325 3.20318e-107
OPERON0_F52B5.6_rpl-25.2_WBGene00004439 8329647 I - pha4T2 228 0 pha4T0 66 325 4.89132e-102
OPERON0_F52B5.6_rpl-25.2_WBGene00004439 8329647 I - pha4T3 240 0 pha4T0 66 325 1.39601e-105
OPERON0_F52B5.6_rpl-25.2_WBGene00004439 8329647 I - pha4T4 339 0 pha4T0 66 325 1.2485e-130
OPERON0_F52B5.6_rpl-25.2_WBGene00004439 8329647 I - tbx37T0 56 0 pha4T0 66 325 6.47298e-36
OPERON0_F52H2.6_F52H2.6_WBGene00018718 2564147 X - end1T4 99 0 pha4T4 10 66 1.59198e-36
OPERON0_F52H2.6_F52H2.6_WBGene00018718 2564147 X - pha4T2 12 0 pha4T4 10 66 5.7788e-10
OPERON0_F52H2.6_F52H2.6_WBGene00018718 2564147 X - pha4T3 41 0 pha4T4 10 66 1.49254e-22
OPERON0_F52H2.6_F52H2.6_WBGene00018718 2564147 X - pha4T4 10 66 end1T4 99 0 1.59198e-36
OPERON0_F52H2.6_F52H2.6_WBGene00018718 2564147 X - pha4T4 10 66 pha4T2 12 0 5.7788e-10
OPERON0_F52H2.6_F52H2.6_WBGene00018718 2564147 X - pha4T4 10 66 pha4T3 41 0 1.49254e-22
OPERON0_F53F10.5_npp-11_WBGene00003797 3818074 I + ceh32T0 23 0 cnd1T0 7 13 4.27361e-06
OPERON0_F53F10.5_npp-11_WBGene00003797 3818074 I + cnd1T0 7 13 end1T0 60 0 2.20389e-09
OPERON0_F53F10.5_npp-11_WBGene00003797 3818074 I + cnd1T0 7 13 hlh1T0 44 0 2.48052e-08
OPERON0_F53F10.5_npp-11_WBGene00003797 3818074 I + cnd1T0 7 13 pha4T0 77 0 1.20187e-10
OPERON0_F53F10.5_npp-11_WBGene00003797 3818074 I + cnd1T0 7 13 tbx37T0 29 0 1.14414e-06
OPERON0_F53F10.5_npp-11_WBGene00003797 3818074 I + end1T0 60 0 cnd1T0 7 13 2.20389e-09
OPERON0_F53F10.5_npp-11_WBGene00003797 3818074 I + hlh1T0 44 0 cnd1T0 7 13 2.48052e-08
OPERON0_F53F10.5_npp-11_WBGene00003797 3818074 I + pha4T0 77 0 cnd1T0 7 13 1.20187e-10
OPERON0_F53F10.5_npp-11_WBGene00003797 3818074 I + tbx37T0 29 0 cnd1T0 7 13 1.14414e-06
OPERON0_F53F8.5_F53F8.5_WBGene00010002 20704041 V - end1T1 36 0 tbx37T1 0 4 2.25284e-06
OPERON0_F53F8.5_F53F8.5_WBGene00010002 20704041 V - pha4T1 27 0 tbx37T1 0 4 6.65042e-06
OPERON0_F53F8.5_F53F8.5_WBGene00010002 20704041 V - tbx37T1 0 4 end1T1 36 0 2.25284e-06
OPERON0_F53F8.5_F53F8.5_WBGene00010002 20704041 V - tbx37T1 0 4 pha4T1 27 0 6.65042e-06
OPERON0_F53G12.10_rpl-7_WBGene00004418 111038 I + end1T1 1101 0 hlh1T1 303 54 1.21572e-11
OPERON0_F53G12.10_rpl-7_WBGene00004418 111038 I + hlh1T1 303 54 end1T1 1101 0 1.21572e-11
OPERON0_F53G12.10_rpl-7_WBGene00004418 111038 I + hlh1T1 303 54 hlh1T2 297 0 9.32837e-07
OPERON0_F53G12.10_rpl-7_WBGene00004418 111038 I + hlh1T1 303 54 hlh1T3 404 0 3.6766e-07
OPERON0_F53G12.10_rpl-7_WBGene00004418 111038 I + hlh1T1 303 54 hlh1T4 468 0 1.54569e-08
OPERON0_F53G12.10_rpl-7_WBGene00004418 111038 I + hlh1T1 303 54 pha4T1 319 0 7.62842e-07
OPERON0_F53G12.10_rpl-7_WBGene00004418 111038 I + hlh1T2 297 0 hlh1T1 303 54 9.32837e-07
OPERON0_F53G12.10_rpl-7_WBGene00004418 111038 I + hlh1T3 404 0 hlh1T1 303 54 3.6766e-07
OPERON0_F53G12.10_rpl-7_WBGene00004418 111038 I + hlh1T4 468 0 hlh1T1 303 54 1.54569e-08
OPERON0_F53G12.10_rpl-7_WBGene00004418 111038 I + pha4T1 319 0 hlh1T1 303 54 7.62842e-07
OPERON0_F54C9.1_iff-2_WBGene00002065 8560964 II - ceh32T3 0 6 hlh1T3 32 0 6.33767e-08
OPERON0_F54C9.1_iff-2_WBGene00002065 8560964 II - ceh32T3 0 6 pha4T3 34 0 4.53723e-08
OPERON0_F54C9.1_iff-2_WBGene00002065 8560964 II - end1T0 0 19 end1T1 29 12 8.56652e-08
OPERON0_F54C9.1_iff-2_WBGene00002065 8560964 II - end1T0 0 19 end1T2 39 0 1.17221e-16
OPERON0_F54C9.1_iff-2_WBGene00002065 8560964 II - end1T0 0 19 nhr25end1T0 22 0 5.07543e-13
OPERON0_F54C9.1_iff-2_WBGene00002065 8560964 II - end1T0 0 19 tbx37T0 14 0 1.70274e-10
OPERON0_F54C9.1_iff-2_WBGene00002065 8560964 II - end1T1 29 12 end1T0 0 19 8.56652e-08
OPERON0_F54C9.1_iff-2_WBGene00002065 8560964 II - end1T1 29 12 end1T3 0 73 6.38727e-16
OPERON0_F54C9.1_iff-2_WBGene00002065 8560964 II - end1T1 29 12 end1T4 0 84 7.04876e-17
OPERON0_F54C9.1_iff-2_WBGene00002065 8560964 II - end1T2 39 0 end1T0 0 19 1.17221e-16
OPERON0_F54C9.1_iff-2_WBGene00002065 8560964 II - end1T2 39 0 end1T3 0 73 3.64473e-32
OPERON0_F54C9.1_iff-2_WBGene00002065 8560964 II - end1T2 39 0 end1T4 0 84 4.29191e-34
OPERON0_F54C9.1_iff-2_WBGene00002065 8560964 II - end1T2 39 0 nhr25end1T2 0 33 2.71977e-22
OPERON0_F54C9.1_iff-2_WBGene00002065 8560964 II - end1T2 39 0 pha4T2 0 28 1.67854e-20
OPERON0_F54C9.1_iff-2_WBGene00002065 8560964 II - end1T2 39 0 tbx37T2 0 22 4.78291e-18
OPERON0_F54C9.1_iff-2_WBGene00002065 8560964 II - end1T3 0 73 end1T1 29 12 6.38727e-16
OPERON0_F54C9.1_iff-2_WBGene00002065 8560964 II - end1T3 0 73 end1T2 39 0 3.64473e-32
OPERON0_F54C9.1_iff-2_WBGene00002065 8560964 II - end1T3 0 73 hlh1T3 32 0 9.17246e-29
OPERON0_F54C9.1_iff-2_WBGene00002065 8560964 II - end1T3 0 73 pha4T3 34 0 8.88754e-30
OPERON0_F54C9.1_iff-2_WBGene00002065 8560964 II - end1T4 0 84 end1T1 29 12 7.04876e-17
OPERON0_F54C9.1_iff-2_WBGene00002065 8560964 II - end1T4 0 84 end1T2 39 0 4.29191e-34
OPERON0_F54C9.1_iff-2_WBGene00002065 8560964 II - end1T4 0 84 hlh1T4 16 28 4.72994e-06
OPERON0_F54C9.1_iff-2_WBGene00002065 8560964 II - end1T4 0 84 pha4T4 24 0 1.4281e-25
OPERON0_F54C9.1_iff-2_WBGene00002065 8560964 II - hlh1T1 25 0 hlh1T4 16 28 7.20561e-08
OPERON0_F54C9.1_iff-2_WBGene00002065 8560964 II - hlh1T1 25 0 pha4T1 0 9 2.92682e-09
OPERON0_F54C9.1_iff-2_WBGene00002065 8560964 II - hlh1T3 32 0 ceh32T3 0 6 6.33767e-08
OPERON0_F54C9.1_iff-2_WBGene00002065 8560964 II - hlh1T3 32 0 end1T3 0 73 9.17246e-29
OPERON0_F54C9.1_iff-2_WBGene00002065 8560964 II - hlh1T3 32 0 hlh1T4 16 28 7.56856e-09
OPERON0_F54C9.1_iff-2_WBGene00002065 8560964 II - hlh1T4 16 28 end1T4 0 84 4.72994e-06
OPERON0_F54C9.1_iff-2_WBGene00002065 8560964 II - hlh1T4 16 28 hlh1T1 25 0 7.20561e-08
OPERON0_F54C9.1_iff-2_WBGene00002065 8560964 II - hlh1T4 16 28 hlh1T3 32 0 7.56856e-09
OPERON0_F54C9.1_iff-2_WBGene00002065 8560964 II - hlh1T4 16 28 pha4T4 24 0 9.96552e-08
OPERON0_F54C9.1_iff-2_WBGene00002065 8560964 II - nhr25end1T0 22 0 end1T0 0 19 5.07543e-13
OPERON0_F54C9.1_iff-2_WBGene00002065 8560964 II - nhr25end1T0 22 0 nhr25end1T2 0 33 8.40061e-17
OPERON0_F54C9.1_iff-2_WBGene00002065 8560964 II - nhr25end1T1 30 0 nhr25end1T2 0 33 1.1645e-19
OPERON0_F54C9.1_iff-2_WBGene00002065 8560964 II - nhr25end1T1 30 0 pha4T1 0 9 7.08432e-10
OPERON0_F54C9.1_iff-2_WBGene00002065 8560964 II - nhr25end1T2 0 33 end1T2 39 0 2.71977e-22
OPERON0_F54C9.1_iff-2_WBGene00002065 8560964 II - nhr25end1T2 0 33 nhr25end1T0 22 0 8.40061e-17
OPERON0_F54C9.1_iff-2_WBGene00002065 8560964 II - nhr25end1T2 0 33 nhr25end1T1 30 0 1.1645e-19
OPERON0_F54C9.1_iff-2_WBGene00002065 8560964 II - pha4T1 0 9 hlh1T1 25 0 2.92682e-09
OPERON0_F54C9.1_iff-2_WBGene00002065 8560964 II - pha4T1 0 9 nhr25end1T1 30 0 7.08432e-10
OPERON0_F54C9.1_iff-2_WBGene00002065 8560964 II - pha4T1 0 9 pha4T3 34 0 2.62613e-10
OPERON0_F54C9.1_iff-2_WBGene00002065 8560964 II - pha4T1 0 9 pha4T4 24 0 4.00212e-09
OPERON0_F54C9.1_iff-2_WBGene00002065 8560964 II - pha4T1 0 9 tbx37T1 10 0 1.95822e-06
OPERON0_F54C9.1_iff-2_WBGene00002065 8560964 II - pha4T2 0 28 end1T2 39 0 1.67854e-20
OPERON0_F54C9.1_iff-2_WBGene00002065 8560964 II - pha4T2 0 28 pha4T3 34 0 2.90011e-19
OPERON0_F54C9.1_iff-2_WBGene00002065 8560964 II - pha4T2 0 28 pha4T4 24 0 2.59007e-16
OPERON0_F54C9.1_iff-2_WBGene00002065 8560964 II - pha4T3 34 0 ceh32T3 0 6 4.53723e-08
OPERON0_F54C9.1_iff-2_WBGene00002065 8560964 II - pha4T3 34 0 end1T3 0 73 8.88754e-30
OPERON0_F54C9.1_iff-2_WBGene00002065 8560964 II - pha4T3 34 0 pha4T1 0 9 2.62613e-10
OPERON0_F54C9.1_iff-2_WBGene00002065 8560964 II - pha4T3 34 0 pha4T2 0 28 2.90011e-19
OPERON0_F54C9.1_iff-2_WBGene00002065 8560964 II - pha4T4 24 0 end1T4 0 84 1.4281e-25
OPERON0_F54C9.1_iff-2_WBGene00002065 8560964 II - pha4T4 24 0 hlh1T4 16 28 9.96552e-08
OPERON0_F54C9.1_iff-2_WBGene00002065 8560964 II - pha4T4 24 0 pha4T1 0 9 4.00212e-09
OPERON0_F54C9.1_iff-2_WBGene00002065 8560964 II - pha4T4 24 0 pha4T2 0 28 2.59007e-16
OPERON0_F54C9.1_iff-2_WBGene00002065 8560964 II - pha4T4 24 0 tbx37T4 0 47 1.88073e-20
OPERON0_F54C9.1_iff-2_WBGene00002065 8560964 II - tbx37T0 14 0 end1T0 0 19 1.70274e-10
OPERON0_F54C9.1_iff-2_WBGene00002065 8560964 II - tbx37T0 14 0 tbx37T2 0 22 3.56616e-11
OPERON0_F54C9.1_iff-2_WBGene00002065 8560964 II - tbx37T0 14 0 tbx37T4 0 47 5.3611e-15
OPERON0_F54C9.1_iff-2_WBGene00002065 8560964 II - tbx37T1 10 0 pha4T1 0 9 1.95822e-06
OPERON0_F54C9.1_iff-2_WBGene00002065 8560964 II - tbx37T1 10 0 tbx37T2 0 22 2.3361e-09
OPERON0_F54C9.1_iff-2_WBGene00002065 8560964 II - tbx37T1 10 0 tbx37T4 0 47 3.18945e-12
OPERON0_F54C9.1_iff-2_WBGene00002065 8560964 II - tbx37T2 0 22 end1T2 39 0 4.78291e-18
OPERON0_F54C9.1_iff-2_WBGene00002065 8560964 II - tbx37T2 0 22 tbx37T0 14 0 3.56616e-11
OPERON0_F54C9.1_iff-2_WBGene00002065 8560964 II - tbx37T2 0 22 tbx37T1 10 0 2.3361e-09
OPERON0_F54C9.1_iff-2_WBGene00002065 8560964 II - tbx37T4 0 47 pha4T4 24 0 1.88073e-20
OPERON0_F54C9.1_iff-2_WBGene00002065 8560964 II - tbx37T4 0 47 tbx37T0 14 0 5.3611e-15
OPERON0_F54C9.1_iff-2_WBGene00002065 8560964 II - tbx37T4 0 47 tbx37T1 10 0 3.18945e-12
OPERON0_F54C9.1_iff-2_WBGene00002065 8560971 II - nhr25end1T1 0 19 tbx37T1 12 0 1.03343e-09
OPERON0_F54C9.1_iff-2_WBGene00002065 8560971 II - tbx37T1 12 0 nhr25end1T1 0 19 1.03343e-09
OPERON0_F54C9.1_iff-2_WBGene00002065 8560971 II - tbx37T1 12 0 tbx37T3 0 7 3.71142e-06
OPERON0_F54C9.1_iff-2_WBGene00002065 8560971 II - tbx37T3 0 7 tbx37T1 12 0 3.71142e-06
OPERON0_F56A8.6_cpf-2_WBGene00000774 13268883 III - ceh32T0 14 0 cnd1T0 0 6 4.94425e-06
OPERON0_F56A8.6_cpf-2_WBGene00000774 13268883 III - cnd1T0 0 6 end1T0 27 0 1.60239e-07
OPERON0_F56A8.6_cpf-2_WBGene00000774 13268883 III - cnd1T0 0 6 hlh1T0 17 0 1.84841e-06
OPERON0_F56A8.6_cpf-2_WBGene00000774 13268883 III - cnd1T0 0 6 pha4T0 41 0 1.60116e-08
OPERON0_F56A8.6_cpf-2_WBGene00000774 13268883 III - end1T0 27 0 cnd1T0 0 6 1.60239e-07
OPERON0_F56A8.6_cpf-2_WBGene00000774 13268883 III - hlh1T0 17 0 cnd1T0 0 6 1.84841e-06
OPERON0_F56A8.6_cpf-2_WBGene00000774 13268883 III - pha4T0 41 0 cnd1T0 0 6 1.60116e-08
OPERON0_F56D12.5_vig-1_WBGene00006924 1321037 II + cnd1T1 19 0 end1T1 23 149 1.41198e-15
OPERON0_F56D12.5_vig-1_WBGene00006924 1321037 II + cnd1T3 31 0 end1T3 81 145 5.34377e-12
OPERON0_F56D12.5_vig-1_WBGene00006924 1321037 II + cnd1T4 17 0 end1T4 96 216 6.14364e-09
OPERON0_F56D12.5_vig-1_WBGene00006924 1321037 II + end1T0 107 0 end1T1 23 149 5.03341e-53
OPERON0_F56D12.5_vig-1_WBGene00006924 1321037 II + end1T0 107 0 end1T3 81 145 4.2619e-30
OPERON0_F56D12.5_vig-1_WBGene00006924 1321037 II + end1T0 107 0 end1T4 96 216 9.72694e-38
OPERON0_F56D12.5_vig-1_WBGene00006924 1321037 II + end1T1 23 149 cnd1T1 19 0 1.41198e-15
OPERON0_F56D12.5_vig-1_WBGene00006924 1321037 II + end1T1 23 149 end1T0 107 0 5.03341e-53
OPERON0_F56D12.5_vig-1_WBGene00006924 1321037 II + end1T1 23 149 end1T2 94 0 5.69897e-49
OPERON0_F56D12.5_vig-1_WBGene00006924 1321037 II + end1T1 23 149 end1T3 81 145 2.2012e-06
OPERON0_F56D12.5_vig-1_WBGene00006924 1321037 II + end1T1 23 149 hlh1T1 120 0 8.34706e-57
OPERON0_F56D12.5_vig-1_WBGene00006924 1321037 II + end1T1 23 149 nhr25end1T1 15 0 5.57745e-13
OPERON0_F56D12.5_vig-1_WBGene00006924 1321037 II + end1T1 23 149 pha4T1 138 0 1.35119e-61
OPERON0_F56D12.5_vig-1_WBGene00006924 1321037 II + end1T1 23 149 tbx37T1 61 0 3.12362e-36
OPERON0_F56D12.5_vig-1_WBGene00006924 1321037 II + end1T2 94 0 end1T1 23 149 5.69897e-49
OPERON0_F56D12.5_vig-1_WBGene00006924 1321037 II + end1T2 94 0 end1T3 81 145 2.02014e-27
OPERON0_F56D12.5_vig-1_WBGene00006924 1321037 II + end1T2 94 0 end1T4 96 216 2.49937e-34
OPERON0_F56D12.5_vig-1_WBGene00006924 1321037 II + end1T2 94 0 tbx37T2 37 27 1.90358e-09
OPERON0_F56D12.5_vig-1_WBGene00006924 1321037 II + end1T3 81 145 cnd1T3 31 0 5.34377e-12
OPERON0_F56D12.5_vig-1_WBGene00006924 1321037 II + end1T3 81 145 end1T0 107 0 4.2619e-30
OPERON0_F56D12.5_vig-1_WBGene00006924 1321037 II + end1T3 81 145 end1T1 23 149 2.2012e-06
OPERON0_F56D12.5_vig-1_WBGene00006924 1321037 II + end1T3 81 145 end1T2 94 0 2.02014e-27
OPERON0_F56D12.5_vig-1_WBGene00006924 1321037 II + end1T3 81 145 hlh1T3 139 0 5.95859e-36
OPERON0_F56D12.5_vig-1_WBGene00006924 1321037 II + end1T3 81 145 nhr25end1T3 21 0 6.17083e-09
OPERON0_F56D12.5_vig-1_WBGene00006924 1321037 II + end1T3 81 145 pha4T3 128 0 6.69324e-34
OPERON0_F56D12.5_vig-1_WBGene00006924 1321037 II + end1T3 81 145 tbx37T3 40 0 1.23657e-14
OPERON0_F56D12.5_vig-1_WBGene00006924 1321037 II + end1T4 96 216 cnd1T4 17 0 6.14364e-09
OPERON0_F56D12.5_vig-1_WBGene00006924 1321037 II + end1T4 96 216 end1T0 107 0 9.72694e-38
OPERON0_F56D12.5_vig-1_WBGene00006924 1321037 II + end1T4 96 216 end1T2 94 0 2.49937e-34
OPERON0_F56D12.5_vig-1_WBGene00006924 1321037 II + end1T4 96 216 hlh1T4 172 0 7.60482e-53
OPERON0_F56D12.5_vig-1_WBGene00006924 1321037 II + end1T4 96 216 nhr25end1T4 15 0 4.30617e-08
OPERON0_F56D12.5_vig-1_WBGene00006924 1321037 II + end1T4 96 216 pha4T4 94 17 1.1377e-23
OPERON0_F56D12.5_vig-1_WBGene00006924 1321037 II + end1T4 96 216 tbx37T4 45 0 2.88737e-19
OPERON0_F56D12.5_vig-1_WBGene00006924 1321037 II + hlh1T1 120 0 end1T1 23 149 8.34706e-57
OPERON0_F56D12.5_vig-1_WBGene00006924 1321037 II + hlh1T2 118 0 tbx37T2 37 27 3.52431e-10
OPERON0_F56D12.5_vig-1_WBGene00006924 1321037 II + hlh1T3 139 0 end1T3 81 145 5.95859e-36
OPERON0_F56D12.5_vig-1_WBGene00006924 1321037 II + hlh1T4 172 0 end1T4 96 216 7.60482e-53
OPERON0_F56D12.5_vig-1_WBGene00006924 1321037 II + nhr25end1T1 15 0 end1T1 23 149 5.57745e-13
OPERON0_F56D12.5_vig-1_WBGene00006924 1321037 II + nhr25end1T3 21 0 end1T3 81 145 6.17083e-09
OPERON0_F56D12.5_vig-1_WBGene00006924 1321037 II + nhr25end1T4 15 0 end1T4 96 216 4.30617e-08
OPERON0_F56D12.5_vig-1_WBGene00006924 1321037 II + pha4T1 138 0 end1T1 23 149 1.35119e-61
OPERON0_F56D12.5_vig-1_WBGene00006924 1321037 II + pha4T2 169 0 tbx37T2 37 27 3.3055e-12
OPERON0_F56D12.5_vig-1_WBGene00006924 1321037 II + pha4T3 128 0 end1T3 81 145 6.69324e-34
OPERON0_F56D12.5_vig-1_WBGene00006924 1321037 II + pha4T4 94 17 end1T4 96 216 1.1377e-23
OPERON0_F56D12.5_vig-1_WBGene00006924 1321037 II + tbx37T0 51 0 tbx37T2 37 27 6.16036e-07
OPERON0_F56D12.5_vig-1_WBGene00006924 1321037 II + tbx37T1 61 0 end1T1 23 149 3.12362e-36
OPERON0_F56D12.5_vig-1_WBGene00006924 1321037 II + tbx37T1 61 0 tbx37T2 37 27 1.87507e-07
OPERON0_F56D12.5_vig-1_WBGene00006924 1321037 II + tbx37T2 37 27 end1T2 94 0 1.90358e-09
OPERON0_F56D12.5_vig-1_WBGene00006924 1321037 II + tbx37T2 37 27 hlh1T2 118 0 3.52431e-10
OPERON0_F56D12.5_vig-1_WBGene00006924 1321037 II + tbx37T2 37 27 pha4T2 169 0 3.3055e-12
OPERON0_F56D12.5_vig-1_WBGene00006924 1321037 II + tbx37T2 37 27 tbx37T0 51 0 6.16036e-07
OPERON0_F56D12.5_vig-1_WBGene00006924 1321037 II + tbx37T2 37 27 tbx37T1 61 0 1.87507e-07
OPERON0_F56D12.5_vig-1_WBGene00006924 1321037 II + tbx37T2 37 27 tbx37T3 40 0 6.97546e-06
OPERON0_F56D12.5_vig-1_WBGene00006924 1321037 II + tbx37T2 37 27 tbx37T4 45 0 1.86178e-06
OPERON0_F56D12.5_vig-1_WBGene00006924 1321037 II + tbx37T3 40 0 end1T3 81 145 1.23657e-14
OPERON0_F56D12.5_vig-1_WBGene00006924 1321037 II + tbx37T3 40 0 tbx37T2 37 27 6.97546e-06
OPERON0_F56D12.5_vig-1_WBGene00006924 1321037 II + tbx37T4 45 0 end1T4 96 216 2.88737e-19
OPERON0_F56D12.5_vig-1_WBGene00006924 1321037 II + tbx37T4 45 0 tbx37T2 37 27 1.86178e-06
OPERON0_F58G1.4_dct-18_WBGene00010266 12931873 II + end1T0 46 329 end1T1 784 0 8.02197e-225
OPERON0_F58G1.4_dct-18_WBGene00010266 12931873 II + end1T0 46 329 end1T2 227 118 1.52091e-50
OPERON0_F58G1.4_dct-18_WBGene00010266 12931873 II + end1T0 46 329 end1T3 1722 0 6.7567e-310
OPERON0_F58G1.4_dct-18_WBGene00010266 12931873 II + end1T1 784 0 end1T0 46 329 8.02197e-225
OPERON0_F58G1.4_dct-18_WBGene00010266 12931873 II + end1T1 784 0 end1T2 227 118 7.30408e-37
OPERON0_F58G1.4_dct-18_WBGene00010266 12931873 II + end1T2 227 118 end1T0 46 329 1.52091e-50
OPERON0_F58G1.4_dct-18_WBGene00010266 12931873 II + end1T2 227 118 end1T1 784 0 7.30408e-37
OPERON0_F58G1.4_dct-18_WBGene00010266 12931873 II + end1T2 227 118 end1T3 1722 0 4.55286e-51
OPERON0_F58G1.4_dct-18_WBGene00010266 12931873 II + end1T2 227 118 end1T4 2354 0 7.20109e-56
OPERON0_F58G1.4_dct-18_WBGene00010266 12931873 II + end1T3 1722 0 end1T0 46 329 6.7567e-310
OPERON0_F58G1.4_dct-18_WBGene00010266 12931873 II + end1T3 1722 0 end1T2 227 118 4.55286e-51
OPERON0_F58G1.4_dct-18_WBGene00010266 12931873 II + end1T4 2354 0 end1T2 227 118 7.20109e-56
OPERON0_K01C8.10_cct-4_WBGene00000379 8283668 II + cnd1T4 19 0 end1T4 16 57 1.23741e-10
OPERON0_K01C8.10_cct-4_WBGene00000379 8283668 II + end1T0 61 0 end1T4 16 57 3.80892e-22
OPERON0_K01C8.10_cct-4_WBGene00000379 8283668 II + end1T1 61 0 end1T4 16 57 3.80892e-22
OPERON0_K01C8.10_cct-4_WBGene00000379 8283668 II + end1T2 21 0 end1T4 16 57 1.72964e-11
OPERON0_K01C8.10_cct-4_WBGene00000379 8283668 II + end1T3 53 0 end1T4 16 57 3.29248e-20
OPERON0_K01C8.10_cct-4_WBGene00000379 8283668 II + end1T4 16 57 cnd1T4 19 0 1.23741e-10
OPERON0_K01C8.10_cct-4_WBGene00000379 8283668 II + end1T4 16 57 end1T0 61 0 3.80892e-22
OPERON0_K01C8.10_cct-4_WBGene00000379 8283668 II + end1T4 16 57 end1T1 61 0 3.80892e-22
OPERON0_K01C8.10_cct-4_WBGene00000379 8283668 II + end1T4 16 57 end1T2 21 0 1.72964e-11
OPERON0_K01C8.10_cct-4_WBGene00000379 8283668 II + end1T4 16 57 end1T3 53 0 3.29248e-20
OPERON0_K01C8.10_cct-4_WBGene00000379 8283668 II + end1T4 16 57 hlh1T4 73 22 3.39307e-13
OPERON0_K01C8.10_cct-4_WBGene00000379 8283668 II + end1T4 16 57 nhr25end1T4 14 0 1.65477e-08
OPERON0_K01C8.10_cct-4_WBGene00000379 8283668 II + end1T4 16 57 pha4T4 46 0 1.14817e-18
OPERON0_K01C8.10_cct-4_WBGene00000379 8283668 II + end1T4 16 57 tbx37T4 27 0 1.36608e-13
OPERON0_K01C8.10_cct-4_WBGene00000379 8283668 II + hlh1T4 73 22 end1T4 16 57 3.39307e-13
OPERON0_K01C8.10_cct-4_WBGene00000379 8283668 II + nhr25end1T4 14 0 end1T4 16 57 1.65477e-08
OPERON0_K01C8.10_cct-4_WBGene00000379 8283668 II + pha4T4 46 0 end1T4 16 57 1.14817e-18
OPERON0_K01C8.10_cct-4_WBGene00000379 8283668 II + tbx37T4 27 0 end1T4 16 57 1.36608e-13
OPERON0_K02D7.1_K02D7.1_WBGene00019298 294676 IV - end1T0 361 0 end1T3 138 77 3.13871e-22
OPERON0_K02D7.1_K02D7.1_WBGene00019298 294676 IV - end1T1 530 0 end1T3 138 77 2.91251e-26
OPERON0_K02D7.1_K02D7.1_WBGene00019298 294676 IV - end1T2 156 0 end1T3 138 77 5.93014e-14
OPERON0_K02D7.1_K02D7.1_WBGene00019298 294676 IV - end1T3 138 77 end1T0 361 0 3.13871e-22
OPERON0_K02D7.1_K02D7.1_WBGene00019298 294676 IV - end1T3 138 77 end1T1 530 0 2.91251e-26
OPERON0_K02D7.1_K02D7.1_WBGene00019298 294676 IV - end1T3 138 77 end1T2 156 0 5.93014e-14
OPERON0_K02D7.1_K02D7.1_WBGene00019298 294676 IV - end1T3 138 77 end1T4 175 0 1.2571e-14
OPERON0_K02D7.1_K02D7.1_WBGene00019298 294676 IV - end1T4 175 0 end1T3 138 77 1.2571e-14
OPERON0_K08D12.1_pbs-1_WBGene00003947 1709745 IV - cnd1T1 12 0 end1T1 10 66 5.7788e-10
OPERON0_K08D12.1_pbs-1_WBGene00003947 1709745 IV - end1T0 88 0 end1T1 10 66 1.99825e-34
OPERON0_K08D12.1_pbs-1_WBGene00003947 1709745 IV - end1T1 10 66 cnd1T1 12 0 5.7788e-10
OPERON0_K08D12.1_pbs-1_WBGene00003947 1709745 IV - end1T1 10 66 end1T0 88 0 1.99825e-34
OPERON0_K08D12.1_pbs-1_WBGene00003947 1709745 IV - end1T1 10 66 end1T2 26 0 5.56956e-17
OPERON0_K08D12.1_pbs-1_WBGene00003947 1709745 IV - end1T1 10 66 end1T3 41 0 1.49254e-22
OPERON0_K08D12.1_pbs-1_WBGene00003947 1709745 IV - end1T1 10 66 end1T4 55 0 9.54267e-27
OPERON0_K08D12.1_pbs-1_WBGene00003947 1709745 IV - end1T1 10 66 hlh1T1 23 0 1.09691e-15
OPERON0_K08D12.1_pbs-1_WBGene00003947 1709745 IV - end1T1 10 66 pha4T1 80 0 8.90446e-33
OPERON0_K08D12.1_pbs-1_WBGene00003947 1709745 IV - end1T1 10 66 tbx37T1 15 0 1.07083e-11
OPERON0_K08D12.1_pbs-1_WBGene00003947 1709745 IV - end1T2 26 0 end1T1 10 66 5.56956e-17
OPERON0_K08D12.1_pbs-1_WBGene00003947 1709745 IV - end1T3 41 0 end1T1 10 66 1.49254e-22
OPERON0_K08D12.1_pbs-1_WBGene00003947 1709745 IV - end1T4 55 0 end1T1 10 66 9.54267e-27
OPERON0_K08D12.1_pbs-1_WBGene00003947 1709745 IV - hlh1T1 23 0 end1T1 10 66 1.09691e-15
OPERON0_K08D12.1_pbs-1_WBGene00003947 1709745 IV - pha4T1 80 0 end1T1 10 66 8.90446e-33
OPERON0_K08D12.1_pbs-1_WBGene00003947 1709745 IV - tbx37T1 15 0 end1T1 10 66 1.07083e-11
OPERON0_K10B3.10_spc-1_WBGene00004951 3127073 X - end1T1 0 14 hlh1T1 19 0 1.70274e-10
OPERON0_K10B3.10_spc-1_WBGene00004951 3127073 X - end1T1 0 14 nhr25end1T1 10 0 8.33144e-08
OPERON0_K10B3.10_spc-1_WBGene00004951 3127073 X - end1T1 0 14 tbx37T1 11 0 3.56954e-08
OPERON0_K10B3.10_spc-1_WBGene00004951 3127073 X - hlh1T1 19 0 end1T1 0 14 1.70274e-10
OPERON0_K10B3.10_spc-1_WBGene00004951 3127073 X - nhr25end1T1 10 0 end1T1 0 14 8.33144e-08
OPERON0_K10B3.10_spc-1_WBGene00004951 3127073 X - tbx37T1 11 0 end1T1 0 14 3.56954e-08
OPERON0_K12C11.1_K12C11.1_WBGene00019673 1344692 I - end1T0 0 15 end1T1 43 0 3.9965e-15
OPERON0_K12C11.1_K12C11.1_WBGene00019673 1344692 I - end1T0 0 15 end1T2 18 0 1.33447e-10
OPERON0_K12C11.1_K12C11.1_WBGene00019673 1344692 I - end1T0 0 15 end1T3 48 10 5.96223e-10
OPERON0_K12C11.1_K12C11.1_WBGene00019673 1344692 I - end1T0 0 15 end1T4 97 0 7.01144e-20
OPERON0_K12C11.1_K12C11.1_WBGene00019673 1344692 I - end1T1 43 0 end1T0 0 15 3.9965e-15
OPERON0_K12C11.1_K12C11.1_WBGene00019673 1344692 I - end1T2 18 0 end1T0 0 15 1.33447e-10
OPERON0_K12C11.1_K12C11.1_WBGene00019673 1344692 I - end1T3 48 10 end1T0 0 15 5.96223e-10
OPERON0_K12C11.1_K12C11.1_WBGene00019673 1344692 I - end1T3 48 10 pha4T3 0 9 4.60624e-07
OPERON0_K12C11.1_K12C11.1_WBGene00019673 1344692 I - end1T4 97 0 end1T0 0 15 7.01144e-20
OPERON0_K12C11.1_K12C11.1_WBGene00019673 1344692 I - end1T4 97 0 pha4T4 0 8 5.20823e-13
OPERON0_K12C11.1_K12C11.1_WBGene00019673 1344692 I - pha4T3 0 9 end1T3 48 10 4.60624e-07
OPERON0_K12C11.1_K12C11.1_WBGene00019673 1344692 I - pha4T4 0 8 end1T4 97 0 5.20823e-13
OPERON0_R03G5.1_eef-1A.2_WBGene00001169 7823654 X + ceh32T2 5 0 end1T2 0 40 1.52295e-07
OPERON0_R03G5.1_eef-1A.2_WBGene00001169 7823654 X + cnd1T1 26 0 end1T1 0 6 1.96519e-07
OPERON0_R03G5.1_eef-1A.2_WBGene00001169 7823654 X + cnd1T2 14 0 end1T2 0 40 3.79249e-14
OPERON0_R03G5.1_eef-1A.2_WBGene00001169 7823654 X + cnd1T3 28 0 end1T3 0 5 8.02235e-07
OPERON0_R03G5.1_eef-1A.2_WBGene00001169 7823654 X + cnd1T3 28 0 pha4T3 0 4 5.80585e-06
OPERON0_R03G5.1_eef-1A.2_WBGene00001169 7823654 X + end1T0 0 3 hlh1T0 247 0 8.7601e-08
OPERON0_R03G5.1_eef-1A.2_WBGene00001169 7823654 X + end1T0 0 3 nhr25end1T0 234 3 2.05822e-06
OPERON0_R03G5.1_eef-1A.2_WBGene00001169 7823654 X + end1T0 0 3 tbx37T0 66 0 4.37113e-06
OPERON0_R03G5.1_eef-1A.2_WBGene00001169 7823654 X + end1T1 0 6 cnd1T1 26 0 1.96519e-07
OPERON0_R03G5.1_eef-1A.2_WBGene00001169 7823654 X + end1T1 0 6 hlh1T1 209 24 5.14718e-07
OPERON0_R03G5.1_eef-1A.2_WBGene00001169 7823654 X + end1T1 0 6 nhr25end1T1 164 1 3.73141e-11
OPERON0_R03G5.1_eef-1A.2_WBGene00001169 7823654 X + end1T1 0 6 tbx37T1 113 0 4.74884e-11
OPERON0_R03G5.1_eef-1A.2_WBGene00001169 7823654 X + end1T2 0 40 ceh32T2 5 0 1.52295e-07
OPERON0_R03G5.1_eef-1A.2_WBGene00001169 7823654 X + end1T2 0 40 cnd1T2 14 0 3.79249e-14
OPERON0_R03G5.1_eef-1A.2_WBGene00001169 7823654 X + end1T2 0 40 hlh1T2 146 0 8.88195e-43
OPERON0_R03G5.1_eef-1A.2_WBGene00001169 7823654 X + end1T2 0 40 nhr25end1T2 123 0 3.58194e-40
OPERON0_R03G5.1_eef-1A.2_WBGene00001169 7823654 X + end1T2 0 40 tbx37T2 138 2 5.58014e-39
OPERON0_R03G5.1_eef-1A.2_WBGene00001169 7823654 X + end1T3 0 5 cnd1T3 28 0 8.02235e-07
OPERON0_R03G5.1_eef-1A.2_WBGene00001169 7823654 X + end1T3 0 5 hlh1T3 117 0 8.64363e-10
OPERON0_R03G5.1_eef-1A.2_WBGene00001169 7823654 X + end1T3 0 5 nhr25end1T3 63 0 1.74844e-08
OPERON0_R03G5.1_eef-1A.2_WBGene00001169 7823654 X + end1T3 0 5 tbx37T3 148 0 2.72702e-10
OPERON0_R03G5.1_eef-1A.2_WBGene00001169 7823654 X + hlh1T0 247 0 end1T0 0 3 8.7601e-08
OPERON0_R03G5.1_eef-1A.2_WBGene00001169 7823654 X + hlh1T1 209 24 end1T1 0 6 5.14718e-07
OPERON0_R03G5.1_eef-1A.2_WBGene00001169 7823654 X + hlh1T2 146 0 end1T2 0 40 8.88195e-43
OPERON0_R03G5.1_eef-1A.2_WBGene00001169 7823654 X + hlh1T3 117 0 end1T3 0 5 8.64363e-10
OPERON0_R03G5.1_eef-1A.2_WBGene00001169 7823654 X + hlh1T3 117 0 pha4T3 0 4 2.33859e-08
OPERON0_R03G5.1_eef-1A.2_WBGene00001169 7823654 X + nhr25end1T0 234 3 end1T0 0 3 2.05822e-06
OPERON0_R03G5.1_eef-1A.2_WBGene00001169 7823654 X + nhr25end1T1 164 1 end1T1 0 6 3.73141e-11
OPERON0_R03G5.1_eef-1A.2_WBGene00001169 7823654 X + nhr25end1T2 123 0 end1T2 0 40 3.58194e-40
OPERON0_R03G5.1_eef-1A.2_WBGene00001169 7823654 X + nhr25end1T3 63 0 end1T3 0 5 1.74844e-08
OPERON0_R03G5.1_eef-1A.2_WBGene00001169 7823654 X + nhr25end1T3 63 0 pha4T3 0 4 2.62821e-07
OPERON0_R03G5.1_eef-1A.2_WBGene00001169 7823654 X + pha4T3 0 4 cnd1T3 28 0 5.80585e-06
OPERON0_R03G5.1_eef-1A.2_WBGene00001169 7823654 X + pha4T3 0 4 hlh1T3 117 0 2.33859e-08
OPERON0_R03G5.1_eef-1A.2_WBGene00001169 7823654 X + pha4T3 0 4 nhr25end1T3 63 0 2.62821e-07
OPERON0_R03G5.1_eef-1A.2_WBGene00001169 7823654 X + pha4T3 0 4 tbx37T3 148 0 9.26017e-09
OPERON0_R03G5.1_eef-1A.2_WBGene00001169 7823654 X + tbx37T0 66 0 end1T0 0 3 4.37113e-06
OPERON0_R03G5.1_eef-1A.2_WBGene00001169 7823654 X + tbx37T1 113 0 end1T1 0 6 4.74884e-11
OPERON0_R03G5.1_eef-1A.2_WBGene00001169 7823654 X + tbx37T2 138 2 end1T2 0 40 5.58014e-39
OPERON0_R03G5.1_eef-1A.2_WBGene00001169 7823654 X + tbx37T3 148 0 end1T3 0 5 2.72702e-10
OPERON0_R03G5.1_eef-1A.2_WBGene00001169 7823654 X + tbx37T3 148 0 pha4T3 0 4 9.26017e-09
OPERON0_R03G5.1_eef-1A.2_WBGene00001169 7823659 X + hlh1T0 0 40 hlh1T1 33 5 1.47002e-17
OPERON0_R03G5.1_eef-1A.2_WBGene00001169 7823659 X + hlh1T1 33 5 hlh1T0 0 40 1.47002e-17
OPERON0_R03G5.1_eef-1A.2_WBGene00001169 7823659 X + hlh1T1 33 5 hlh1T2 0 23 5.081e-13
OPERON0_R03G5.1_eef-1A.2_WBGene00001169 7823659 X + hlh1T1 33 5 hlh1T3 0 21 2.33572e-12
OPERON0_R03G5.1_eef-1A.2_WBGene00001169 7823659 X + hlh1T1 33 5 hlh1T4 0 19 1.18563e-11
OPERON0_R03G5.1_eef-1A.2_WBGene00001169 7823659 X + hlh1T1 33 5 tbx37T1 0 7 3.49591e-06
OPERON0_R03G5.1_eef-1A.2_WBGene00001169 7823659 X + hlh1T2 0 23 hlh1T1 33 5 5.081e-13
OPERON0_R03G5.1_eef-1A.2_WBGene00001169 7823659 X + hlh1T3 0 21 hlh1T1 33 5 2.33572e-12
OPERON0_R03G5.1_eef-1A.2_WBGene00001169 7823659 X + hlh1T4 0 19 hlh1T1 33 5 1.18563e-11
OPERON0_R03G5.1_eef-1A.2_WBGene00001169 7823659 X + tbx37T1 0 7 hlh1T1 33 5 3.49591e-06
OPERON0_R09A1.1_ergo-1_WBGene00019971 1008803 V + ceh32T0 6 0 pha4T0 0 43 1.22581e-08
OPERON0_R09A1.1_ergo-1_WBGene00019971 1008803 V + cnd1T0 6 0 pha4T0 0 43 1.22581e-08
OPERON0_R09A1.1_ergo-1_WBGene00019971 1008803 V + end1T0 29 0 pha4T0 0 43 8.33187e-22
OPERON0_R09A1.1_ergo-1_WBGene00019971 1008803 V + hlh1T0 16 0 pha4T0 0 43 1.05875e-15
OPERON0_R09A1.1_ergo-1_WBGene00019971 1008803 V + nhr25end1T0 9 0 pha4T0 0 43 3.93688e-11
OPERON0_R09A1.1_ergo-1_WBGene00019971 1008803 V + pha4T0 0 43 cnd1T0 6 0 1.22581e-08
OPERON0_R09A1.1_ergo-1_WBGene00019971 1008803 V + pha4T0 0 43 end1T0 29 0 8.33187e-22
OPERON0_R09A1.1_ergo-1_WBGene00019971 1008803 V + pha4T0 0 43 hlh1T0 16 0 1.05875e-15
OPERON0_R09A1.1_ergo-1_WBGene00019971 1008803 V + pha4T0 0 43 nhr25end1T0 9 0 3.93688e-11
OPERON0_R09A1.1_ergo-1_WBGene00019971 1008803 V + pha4T0 0 43 pha4T1 32 0 5.94759e-23
OPERON0_R09A1.1_ergo-1_WBGene00019971 1008803 V + pha4T0 0 43 pha4T2 18 0 8.4904e-17
OPERON0_R09A1.1_ergo-1_WBGene00019971 1008803 V + pha4T0 0 43 pha4T3 16 0 1.05875e-15
OPERON0_R09A1.1_ergo-1_WBGene00019971 1008803 V + pha4T0 0 43 pha4T4 28 0 2.09034e-21
OPERON0_R09A1.1_ergo-1_WBGene00019971 1008803 V + pha4T0 0 43 tbx37T0 9 0 3.93688e-11
OPERON0_R09A1.1_ergo-1_WBGene00019971 1008803 V + pha4T1 32 0 pha4T0 0 43 5.94759e-23
OPERON0_R09A1.1_ergo-1_WBGene00019971 1008803 V + pha4T2 18 0 pha4T0 0 43 8.4904e-17
OPERON0_R09A1.1_ergo-1_WBGene00019971 1008803 V + pha4T3 16 0 pha4T0 0 43 1.05875e-15
OPERON0_R09A1.1_ergo-1_WBGene00019971 1008803 V + pha4T4 28 0 pha4T0 0 43 2.09034e-21
OPERON0_R09A1.1_ergo-1_WBGene00019971 1008803 V + tbx37T0 9 0 pha4T0 0 43 3.93688e-11
OPERON0_R11D1.8_rpl-28_WBGene00004442 12728112 V - end1T1 1089 28 end1T2 437 60 2.03034e-06
OPERON0_R11D1.8_rpl-28_WBGene00004442 12728112 V - end1T2 437 60 end1T1 1089 28 2.03034e-06
OPERON0_R11D1.8_rpl-28_WBGene00004442 12728112 V - end1T2 437 60 end1T3 1748 0 5.20575e-11
OPERON0_R11D1.8_rpl-28_WBGene00004442 12728112 V - end1T3 1748 0 end1T2 437 60 5.20575e-11
OPERON0_R11D1.8_rpl-28_WBGene00004442 12728112 V - end1T3 1748 0 end1T4 2387 120 5.69559e-06
OPERON0_R11D1.8_rpl-28_WBGene00004442 12728112 V - end1T4 2387 120 end1T3 1748 0 5.69559e-06
OPERON0_R12E2.13_R12E2.13_WBGene00020038 4178447 I - cnd1T4 12 0 end1T4 23 68 2.18767e-07
OPERON0_R12E2.13_R12E2.13_WBGene00020038 4178447 I - end1T0 82 0 end1T4 23 68 5.18952e-26
OPERON0_R12E2.13_R12E2.13_WBGene00020038 4178447 I - end1T1 101 0 end1T4 23 68 5.76652e-29
OPERON0_R12E2.13_R12E2.13_WBGene00020038 4178447 I - end1T2 38 0 end1T4 23 68 3.2882e-16
OPERON0_R12E2.13_R12E2.13_WBGene00020038 4178447 I - end1T3 92 0 end1T4 23 68 1.28114e-27
OPERON0_R12E2.13_R12E2.13_WBGene00020038 4178447 I - end1T4 23 68 cnd1T4 12 0 2.18767e-07
OPERON0_R12E2.13_R12E2.13_WBGene00020038 4178447 I - end1T4 23 68 end1T0 82 0 5.18952e-26
OPERON0_R12E2.13_R12E2.13_WBGene00020038 4178447 I - end1T4 23 68 end1T1 101 0 5.76652e-29
OPERON0_R12E2.13_R12E2.13_WBGene00020038 4178447 I - end1T4 23 68 end1T2 38 0 3.2882e-16
OPERON0_R12E2.13_R12E2.13_WBGene00020038 4178447 I - end1T4 23 68 end1T3 92 0 1.28114e-27
OPERON0_R12E2.13_R12E2.13_WBGene00020038 4178447 I - end1T4 23 68 hlh1T4 16 0 5.2077e-09
OPERON0_R12E2.13_R12E2.13_WBGene00020038 4178447 I - end1T4 23 68 pha4T4 49 0 7.57127e-19
OPERON0_R12E2.13_R12E2.13_WBGene00020038 4178447 I - end1T4 23 68 tbx37T4 13 0 8.2337e-08
OPERON0_R12E2.13_R12E2.13_WBGene00020038 4178447 I - hlh1T4 16 0 end1T4 23 68 5.2077e-09
OPERON0_R12E2.13_R12E2.13_WBGene00020038 4178447 I - pha4T4 49 0 end1T4 23 68 7.57127e-19
OPERON0_R12E2.13_R12E2.13_WBGene00020038 4178447 I - tbx37T4 13 0 end1T4 23 68 8.2337e-08
OPERON0_R13A5.8_rpl-9_WBGene00004420 7572831 III - cnd1T2 28 0 end1T2 158 118 6.96189e-06
OPERON0_R13A5.8_rpl-9_WBGene00004420 7572831 III - end1T0 294 0 end1T2 158 118 3.0154e-29
OPERON0_R13A5.8_rpl-9_WBGene00004420 7572831 III - end1T1 598 0 end1T2 158 118 8.79644e-43
OPERON0_R13A5.8_rpl-9_WBGene00004420 7572831 III - end1T2 158 118 cnd1T2 28 0 6.96189e-06
OPERON0_R13A5.8_rpl-9_WBGene00004420 7572831 III - end1T2 158 118 end1T0 294 0 3.0154e-29
OPERON0_R13A5.8_rpl-9_WBGene00004420 7572831 III - end1T2 158 118 end1T1 598 0 8.79644e-43
OPERON0_R13A5.8_rpl-9_WBGene00004420 7572831 III - end1T2 158 118 end1T3 1020 3 5.30069e-53
OPERON0_R13A5.8_rpl-9_WBGene00004420 7572831 III - end1T2 158 118 end1T4 1229 0 4.78053e-58
OPERON0_R13A5.8_rpl-9_WBGene00004420 7572831 III - end1T2 158 118 hlh1T2 227 0 4.09646e-25
OPERON0_R13A5.8_rpl-9_WBGene00004420 7572831 III - end1T2 158 118 nhr25end1T2 85 0 6.52029e-13
OPERON0_R13A5.8_rpl-9_WBGene00004420 7572831 III - end1T2 158 118 pha4T2 251 2 9.96258e-26
OPERON0_R13A5.8_rpl-9_WBGene00004420 7572831 III - end1T2 158 118 tbx37T2 86 0 4.22118e-13
OPERON0_R13A5.8_rpl-9_WBGene00004420 7572831 III - end1T3 1020 3 end1T2 158 118 5.30069e-53
OPERON0_R13A5.8_rpl-9_WBGene00004420 7572831 III - end1T4 1229 0 end1T2 158 118 4.78053e-58
OPERON0_R13A5.8_rpl-9_WBGene00004420 7572831 III - hlh1T2 227 0 end1T2 158 118 4.09646e-25
OPERON0_R13A5.8_rpl-9_WBGene00004420 7572831 III - nhr25end1T2 85 0 end1T2 158 118 6.52029e-13
OPERON0_R13A5.8_rpl-9_WBGene00004420 7572831 III - pha4T2 251 2 end1T2 158 118 9.96258e-26
OPERON0_R13A5.8_rpl-9_WBGene00004420 7572831 III - tbx37T2 86 0 end1T2 158 118 4.22118e-13
OPERON0_R53.6_psf-1_WBGene00011275 9968673 II + cnd1T0 6 13 end1T0 25 0 4.39996e-07
OPERON0_R53.6_psf-1_WBGene00011275 9968673 II + cnd1T0 6 13 hlh1T0 20 0 1.91662e-06
OPERON0_R53.6_psf-1_WBGene00011275 9968673 II + cnd1T0 6 13 pha4T0 51 0 2.7973e-09
OPERON0_R53.6_psf-1_WBGene00011275 9968673 II + cnd1T0 6 13 tbx37T0 18 0 3.82618e-06
OPERON0_R53.6_psf-1_WBGene00011275 9968673 II + end1T0 25 0 cnd1T0 6 13 4.39996e-07
OPERON0_R53.6_psf-1_WBGene00011275 9968673 II + hlh1T0 20 0 cnd1T0 6 13 1.91662e-06
OPERON0_R53.6_psf-1_WBGene00011275 9968673 II + pha4T0 51 0 cnd1T0 6 13 2.7973e-09
OPERON0_R53.6_psf-1_WBGene00011275 9968673 II + tbx37T0 18 0 cnd1T0 6 13 3.82618e-06
OPERON0_T01E8.3_plc-3_WBGene00004038 10222877 II + end1T0 0 7 end1T1 18 0 3.64831e-07
OPERON0_T01E8.3_plc-3_WBGene00004038 10222877 II + end1T0 0 7 end1T3 14 0 1.56629e-06
OPERON0_T01E8.3_plc-3_WBGene00004038 10222877 II + end1T0 0 7 end1T4 25 0 5.00478e-08
OPERON0_T01E8.3_plc-3_WBGene00004038 10222877 II + end1T1 18 0 end1T0 0 7 3.64831e-07
OPERON0_T01E8.3_plc-3_WBGene00004038 10222877 II + end1T3 14 0 end1T0 0 7 1.56629e-06
OPERON0_T01E8.3_plc-3_WBGene00004038 10222877 II + end1T4 25 0 end1T0 0 7 5.00478e-08
OPERON0_T01G6.7_nhr-55_WBGene00003645 478162 V + end1T0 0 10 end1T1 22 0 2.3361e-09
OPERON0_T01G6.7_nhr-55_WBGene00003645 478162 V + end1T0 0 10 end1T2 9 0 1.95822e-06
OPERON0_T01G6.7_nhr-55_WBGene00003645 478162 V + end1T0 0 10 end1T3 13 0 1.45052e-07
OPERON0_T01G6.7_nhr-55_WBGene00003645 478162 V + end1T0 0 10 end1T4 12 0 2.61139e-07
OPERON0_T01G6.7_nhr-55_WBGene00003645 478162 V + end1T1 22 0 end1T0 0 10 2.3361e-09
OPERON0_T01G6.7_nhr-55_WBGene00003645 478162 V + end1T2 9 0 end1T0 0 10 1.95822e-06
OPERON0_T01G6.7_nhr-55_WBGene00003645 478162 V + end1T3 13 0 end1T0 0 10 1.45052e-07
OPERON0_T01G6.7_nhr-55_WBGene00003645 478162 V + end1T4 12 0 end1T0 0 10 2.61139e-07
OPERON0_T01G9.2_T01G9.2_WBGene00011344 8288124 I - cnd1T2 15 0 pha4T2 3 54 1.02658e-13
OPERON0_T01G9.2_T01G9.2_WBGene00011344 8288124 I - end1T1 80 0 hlh1T1 8 10 4.44359e-08
OPERON0_T01G9.2_T01G9.2_WBGene00011344 8288124 I - end1T2 17 0 pha4T2 3 54 7.26324e-15
OPERON0_T01G9.2_T01G9.2_WBGene00011344 8288124 I - hlh1T1 8 10 end1T1 80 0 4.44359e-08
OPERON0_T01G9.2_T01G9.2_WBGene00011344 8288124 I - hlh1T1 8 10 pha4T1 69 0 1.81048e-07
OPERON0_T01G9.2_T01G9.2_WBGene00011344 8288124 I - hlh1T2 13 0 pha4T2 3 54 1.73035e-12
OPERON0_T01G9.2_T01G9.2_WBGene00011344 8288124 I - pha4T0 76 0 pha4T2 3 54 3.59715e-35
OPERON0_T01G9.2_T01G9.2_WBGene00011344 8288124 I - pha4T1 69 0 hlh1T1 8 10 1.81048e-07
OPERON0_T01G9.2_T01G9.2_WBGene00011344 8288124 I - pha4T1 69 0 pha4T2 3 54 1.54172e-33
OPERON0_T01G9.2_T01G9.2_WBGene00011344 8288124 I - pha4T2 3 54 cnd1T2 15 0 1.02658e-13
OPERON0_T01G9.2_T01G9.2_WBGene00011344 8288124 I - pha4T2 3 54 end1T2 17 0 7.26324e-15
OPERON0_T01G9.2_T01G9.2_WBGene00011344 8288124 I - pha4T2 3 54 hlh1T2 13 0 1.73035e-12
OPERON0_T01G9.2_T01G9.2_WBGene00011344 8288124 I - pha4T2 3 54 pha4T0 76 0 3.59715e-35
OPERON0_T01G9.2_T01G9.2_WBGene00011344 8288124 I - pha4T2 3 54 pha4T1 69 0 1.54172e-33
OPERON0_T01G9.2_T01G9.2_WBGene00011344 8288124 I - pha4T2 3 54 pha4T3 75 0 6.05327e-35
OPERON0_T01G9.2_T01G9.2_WBGene00011344 8288124 I - pha4T2 3 54 pha4T4 56 0 3.75084e-30
OPERON0_T01G9.2_T01G9.2_WBGene00011344 8288124 I - pha4T2 3 54 tbx37T2 10 0 1.77538e-10
OPERON0_T01G9.2_T01G9.2_WBGene00011344 8288124 I - pha4T3 75 0 pha4T2 3 54 6.05327e-35
OPERON0_T01G9.2_T01G9.2_WBGene00011344 8288124 I - pha4T4 56 0 pha4T2 3 54 3.75084e-30
OPERON0_T01G9.2_T01G9.2_WBGene00011344 8288124 I - tbx37T2 10 0 pha4T2 3 54 1.77538e-10
OPERON0_T03E6.7_cpl-1_WBGene00000776 16595346 V - end1T0 31 379 end1T1 832 0 6.86618e-274
OPERON0_T03E6.7_cpl-1_WBGene00000776 16595346 V - end1T0 31 379 end1T2 361 91 2.52472e-111
OPERON0_T03E6.7_cpl-1_WBGene00000776 16595346 V - end1T0 31 379 end1T3 973 0 2.04719e-293
OPERON0_T03E6.7_cpl-1_WBGene00000776 16595346 V - end1T0 31 379 end1T4 855 0 2.97909e-277
OPERON0_T03E6.7_cpl-1_WBGene00000776 16595346 V - end1T1 832 0 end1T0 31 379 6.86618e-274
OPERON0_T03E6.7_cpl-1_WBGene00000776 16595346 V - end1T1 832 0 end1T2 361 91 7.68447e-18
OPERON0_T03E6.7_cpl-1_WBGene00000776 16595346 V - end1T2 361 91 end1T0 31 379 2.52472e-111
OPERON0_T03E6.7_cpl-1_WBGene00000776 16595346 V - end1T2 361 91 end1T1 832 0 7.68447e-18
OPERON0_T03E6.7_cpl-1_WBGene00000776 16595346 V - end1T2 361 91 end1T3 973 0 2.01775e-19
OPERON0_T03E6.7_cpl-1_WBGene00000776 16595346 V - end1T2 361 91 end1T4 855 0 5.91845e-18
OPERON0_T03E6.7_cpl-1_WBGene00000776 16595346 V - end1T3 973 0 end1T0 31 379 2.04719e-293
OPERON0_T03E6.7_cpl-1_WBGene00000776 16595346 V - end1T3 973 0 end1T2 361 91 2.01775e-19
OPERON0_T03E6.7_cpl-1_WBGene00000776 16595346 V - end1T4 855 0 end1T0 31 379 2.97909e-277
OPERON0_T03E6.7_cpl-1_WBGene00000776 16595346 V - end1T4 855 0 end1T2 361 91 5.91845e-18
OPERON0_T04G9.5_trap-2_WBGene00020216 768069 X - cnd1T1 5 0 end1T1 0 19 4.63548e-06
OPERON0_T04G9.5_trap-2_WBGene00020216 768069 X - cnd1T2 6 0 end1T2 0 20 7.94692e-07
OPERON0_T04G9.5_trap-2_WBGene00020216 768069 X - end1T1 0 19 cnd1T1 5 0 4.63548e-06
OPERON0_T04G9.5_trap-2_WBGene00020216 768069 X - end1T1 0 19 hlh1T1 27 0 2.85943e-14
OPERON0_T04G9.5_trap-2_WBGene00020216 768069 X - end1T1 0 19 nhr25end1T1 67 0 1.89e-20
OPERON0_T04G9.5_trap-2_WBGene00020216 768069 X - end1T1 0 19 tbx37T1 23 0 2.75159e-13
OPERON0_T04G9.5_trap-2_WBGene00020216 768069 X - end1T2 0 20 cnd1T2 6 0 7.94692e-07
OPERON0_T04G9.5_trap-2_WBGene00020216 768069 X - end1T2 0 20 hlh1T2 10 1 4.00113e-08
OPERON0_T04G9.5_trap-2_WBGene00020216 768069 X - end1T2 0 20 nhr25end1T2 63 0 1.24616e-20
OPERON0_T04G9.5_trap-2_WBGene00020216 768069 X - end1T2 0 20 tbx37T2 25 0 3.7543e-14
OPERON0_T04G9.5_trap-2_WBGene00020216 768069 X - hlh1T1 27 0 end1T1 0 19 2.85943e-14
OPERON0_T04G9.5_trap-2_WBGene00020216 768069 X - hlh1T2 10 1 end1T2 0 20 4.00113e-08
OPERON0_T04G9.5_trap-2_WBGene00020216 768069 X - nhr25end1T1 67 0 end1T1 0 19 1.89e-20
OPERON0_T04G9.5_trap-2_WBGene00020216 768069 X - nhr25end1T2 63 0 end1T2 0 20 1.24616e-20
OPERON0_T04G9.5_trap-2_WBGene00020216 768069 X - tbx37T1 23 0 end1T1 0 19 2.75159e-13
OPERON0_T04G9.5_trap-2_WBGene00020216 768069 X - tbx37T2 25 0 end1T2 0 20 3.7543e-14
OPERON0_T05B11.1_T05B11.1_WBGene00020245 7748863 V + end1T4 31 0 pha4T4 0 17 2.82009e-14
OPERON0_T05B11.1_T05B11.1_WBGene00020245 7748863 V + hlh1T4 6 0 pha4T4 0 17 1.84841e-06
OPERON0_T05B11.1_T05B11.1_WBGene00020245 7748863 V + pha4T0 14 0 pha4T4 0 17 5.38527e-10
OPERON0_T05B11.1_T05B11.1_WBGene00020245 7748863 V + pha4T1 26 0 pha4T4 0 17 2.93623e-13
OPERON0_T05B11.1_T05B11.1_WBGene00020245 7748863 V + pha4T2 16 0 pha4T4 0 17 1.18193e-10
OPERON0_T05B11.1_T05B11.1_WBGene00020245 7748863 V + pha4T3 17 0 pha4T4 0 17 5.82077e-11
OPERON0_T05B11.1_T05B11.1_WBGene00020245 7748863 V + pha4T4 0 17 end1T4 31 0 2.82009e-14
OPERON0_T05B11.1_T05B11.1_WBGene00020245 7748863 V + pha4T4 0 17 hlh1T4 6 0 1.84841e-06
OPERON0_T05B11.1_T05B11.1_WBGene00020245 7748863 V + pha4T4 0 17 pha4T0 14 0 5.38527e-10
OPERON0_T05B11.1_T05B11.1_WBGene00020245 7748863 V + pha4T4 0 17 pha4T1 26 0 2.93623e-13
OPERON0_T05B11.1_T05B11.1_WBGene00020245 7748863 V + pha4T4 0 17 pha4T2 16 0 1.18193e-10
OPERON0_T05B11.1_T05B11.1_WBGene00020245 7748863 V + pha4T4 0 17 pha4T3 17 0 5.82077e-11
OPERON0_T05F1.3_rps-19_WBGene00004488 9625796 I - cnd1T0 36 0 pha4T0 0 13 4.88136e-13
OPERON0_T05F1.3_rps-19_WBGene00004488 9625796 I - cnd1T2 40 4 end1T2 0 53 7.3004e-24
OPERON0_T05F1.3_rps-19_WBGene00004488 9625796 I - cnd1T2 40 4 pha4T2 0 37 8.58326e-20
OPERON0_T05F1.3_rps-19_WBGene00004488 9625796 I - end1T1 1 9 end1T3 163 22 7.08674e-08
OPERON0_T05F1.3_rps-19_WBGene00004488 9625796 I - end1T1 1 9 end1T4 195 23 2.33295e-08
OPERON0_T05F1.3_rps-19_WBGene00004488 9625796 I - end1T1 1 9 hlh1T1 71 11 6.49382e-07
OPERON0_T05F1.3_rps-19_WBGene00004488 9625796 I - end1T1 1 9 tbx37T1 18 0 2.47059e-07
OPERON0_T05F1.3_rps-19_WBGene00004488 9625796 I - end1T2 0 53 cnd1T2 40 4 7.3004e-24
OPERON0_T05F1.3_rps-19_WBGene00004488 9625796 I - end1T2 0 53 end1T3 163 22 2.90397e-35
OPERON0_T05F1.3_rps-19_WBGene00004488 9625796 I - end1T2 0 53 end1T4 195 23 2.16353e-38
OPERON0_T05F1.3_rps-19_WBGene00004488 9625796 I - end1T2 0 53 hlh1T2 50 8 2.45339e-23
OPERON0_T05F1.3_rps-19_WBGene00004488 9625796 I - end1T2 0 53 nhr25end1T2 24 12 6.42791e-12
OPERON0_T05F1.3_rps-19_WBGene00004488 9625796 I - end1T2 0 53 tbx37T2 26 0 1.83395e-22
OPERON0_T05F1.3_rps-19_WBGene00004488 9625796 I - end1T3 163 22 end1T1 1 9 7.08674e-08
OPERON0_T05F1.3_rps-19_WBGene00004488 9625796 I - end1T3 163 22 end1T2 0 53 2.90397e-35
OPERON0_T05F1.3_rps-19_WBGene00004488 9625796 I - end1T3 163 22 nhr25end1T3 39 27 4.8912e-06
OPERON0_T05F1.3_rps-19_WBGene00004488 9625796 I - end1T4 195 23 end1T1 1 9 2.33295e-08
OPERON0_T05F1.3_rps-19_WBGene00004488 9625796 I - end1T4 195 23 end1T2 0 53 2.16353e-38
OPERON0_T05F1.3_rps-19_WBGene00004488 9625796 I - end1T4 195 23 hlh1T4 36 27 3.35077e-07
OPERON0_T05F1.3_rps-19_WBGene00004488 9625796 I - end1T4 195 23 nhr25end1T4 26 27 2.52864e-09
OPERON0_T05F1.3_rps-19_WBGene00004488 9625796 I - end1T4 195 23 pha4T4 8 13 3.95515e-07
OPERON0_T05F1.3_rps-19_WBGene00004488 9625796 I - hlh1T0 31 3 pha4T0 0 13 8.2047e-10
OPERON0_T05F1.3_rps-19_WBGene00004488 9625796 I - hlh1T1 71 11 end1T1 1 9 6.49382e-07
OPERON0_T05F1.3_rps-19_WBGene00004488 9625796 I - hlh1T2 50 8 end1T2 0 53 2.45339e-23
OPERON0_T05F1.3_rps-19_WBGene00004488 9625796 I - hlh1T2 50 8 pha4T2 0 37 3.68111e-19
OPERON0_T05F1.3_rps-19_WBGene00004488 9625796 I - hlh1T4 36 27 end1T4 195 23 3.35077e-07
OPERON0_T05F1.3_rps-19_WBGene00004488 9625796 I - nhr25end1T0 28 11 pha4T0 0 13 2.12395e-06
OPERON0_T05F1.3_rps-19_WBGene00004488 9625796 I - nhr25end1T2 24 12 end1T2 0 53 6.42791e-12
OPERON0_T05F1.3_rps-19_WBGene00004488 9625796 I - nhr25end1T2 24 12 pha4T2 0 37 9.90837e-10
OPERON0_T05F1.3_rps-19_WBGene00004488 9625796 I - nhr25end1T3 39 27 end1T3 163 22 4.8912e-06
OPERON0_T05F1.3_rps-19_WBGene00004488 9625796 I - nhr25end1T4 26 27 end1T4 195 23 2.52864e-09
OPERON0_T05F1.3_rps-19_WBGene00004488 9625796 I - pha4T0 0 13 cnd1T0 36 0 4.88136e-13
OPERON0_T05F1.3_rps-19_WBGene00004488 9625796 I - pha4T0 0 13 hlh1T0 31 3 8.2047e-10
OPERON0_T05F1.3_rps-19_WBGene00004488 9625796 I - pha4T0 0 13 nhr25end1T0 28 11 2.12395e-06
OPERON0_T05F1.3_rps-19_WBGene00004488 9625796 I - pha4T0 0 13 tbx37T0 11 1 4.58793e-07
OPERON0_T05F1.3_rps-19_WBGene00004488 9625796 I - pha4T2 0 37 cnd1T2 40 4 8.58326e-20
OPERON0_T05F1.3_rps-19_WBGene00004488 9625796 I - pha4T2 0 37 hlh1T2 50 8 3.68111e-19
OPERON0_T05F1.3_rps-19_WBGene00004488 9625796 I - pha4T2 0 37 nhr25end1T2 24 12 9.90837e-10
OPERON0_T05F1.3_rps-19_WBGene00004488 9625796 I - pha4T2 0 37 tbx37T2 26 0 2.8465e-19
OPERON0_T05F1.3_rps-19_WBGene00004488 9625796 I - pha4T4 8 13 end1T4 195 23 3.95515e-07
OPERON0_T05F1.3_rps-19_WBGene00004488 9625796 I - tbx37T0 11 1 pha4T0 0 13 4.58793e-07
OPERON0_T05F1.3_rps-19_WBGene00004488 9625796 I - tbx37T1 18 0 end1T1 1 9 2.47059e-07
OPERON0_T05F1.3_rps-19_WBGene00004488 9625796 I - tbx37T2 26 0 end1T2 0 53 1.83395e-22
OPERON0_T05F1.3_rps-19_WBGene00004488 9625796 I - tbx37T2 26 0 pha4T2 0 37 2.8465e-19
OPERON0_T06E4.1_hcp-2_WBGene00001830 9645861 V + end1T1 36 0 pha4T1 0 37 1.06606e-22
OPERON0_T06E4.1_hcp-2_WBGene00001830 9645861 V + pha4T0 32 0 pha4T1 0 37 2.03083e-21
OPERON0_T06E4.1_hcp-2_WBGene00001830 9645861 V + pha4T1 0 37 end1T1 36 0 1.06606e-22
OPERON0_T06E4.1_hcp-2_WBGene00001830 9645861 V + pha4T1 0 37 pha4T0 32 0 2.03083e-21
OPERON0_T06E4.1_hcp-2_WBGene00001830 9645861 V + pha4T1 0 37 pha4T2 16 0 7.99396e-15
OPERON0_T06E4.1_hcp-2_WBGene00001830 9645861 V + pha4T1 0 37 pha4T3 4 0 2.03023e-06
OPERON0_T06E4.1_hcp-2_WBGene00001830 9645861 V + pha4T1 0 37 pha4T4 6 0 2.8393e-08
OPERON0_T06E4.1_hcp-2_WBGene00001830 9645861 V + pha4T2 16 0 pha4T1 0 37 7.99396e-15
OPERON0_T06E4.1_hcp-2_WBGene00001830 9645861 V + pha4T3 4 0 pha4T1 0 37 2.03023e-06
OPERON0_T06E4.1_hcp-2_WBGene00001830 9645861 V + pha4T4 6 0 pha4T1 0 37 2.8393e-08
OPERON0_T08B2.10_rps-17_WBGene00004486 6220764 I - ceh32T0 32 0 hlh1T0 14 69 1.39716e-17
OPERON0_T08B2.10_rps-17_WBGene00004486 6220764 I - ceh32T3 102 0 end1T3 0 1877 3.17388e-175
OPERON0_T08B2.10_rps-17_WBGene00004486 6220764 I - ceh32T3 102 0 tbx37T3 15 16 1.61049e-09
OPERON0_T08B2.10_rps-17_WBGene00004486 6220764 I - ceh32T4 44 0 end1T4 0 3372 7.0949e-103
OPERON0_T08B2.10_rps-17_WBGene00004486 6220764 I - ceh32T4 44 0 tbx37T4 5 37 8.09938e-20
OPERON0_T08B2.10_rps-17_WBGene00004486 6220764 I - cnd1T0 49 0 hlh1T0 14 69 2.65842e-23
OPERON0_T08B2.10_rps-17_WBGene00004486 6220764 I - cnd1T3 102 0 end1T3 0 1877 3.17388e-175
OPERON0_T08B2.10_rps-17_WBGene00004486 6220764 I - cnd1T3 102 0 tbx37T3 15 16 1.61049e-09
OPERON0_T08B2.10_rps-17_WBGene00004486 6220764 I - cnd1T4 101 0 end1T4 0 3372 4.03126e-199
OPERON0_T08B2.10_rps-17_WBGene00004486 6220764 I - cnd1T4 101 0 tbx37T4 5 37 5.55232e-29
OPERON0_T08B2.10_rps-17_WBGene00004486 6220764 I - end1T0 784 0 hlh1T0 14 69 1.45357e-80
OPERON0_T08B2.10_rps-17_WBGene00004486 6220764 I - end1T2 784 0 hlh1T2 139 23 2.97798e-06
OPERON0_T08B2.10_rps-17_WBGene00004486 6220764 I - end1T2 784 0 pha4T2 646 61 2.84011e-06
OPERON0_T08B2.10_rps-17_WBGene00004486 6220764 I - end1T3 0 1877 ceh32T3 102 0 3.17388e-175
OPERON0_T08B2.10_rps-17_WBGene00004486 6220764 I - end1T3 0 1877 cnd1T3 102 0 3.17388e-175
OPERON0_T08B2.10_rps-17_WBGene00004486 6220764 I - end1T3 0 1877 hlh1T3 258 33 1.36477e-278
OPERON0_T08B2.10_rps-17_WBGene00004486 6220764 I - end1T3 0 1877 nhr25end1T3 30 0 9.44929e-68
OPERON0_T08B2.10_rps-17_WBGene00004486 6220764 I - end1T3 0 1877 tbx37T3 15 16 2.32373e-19
OPERON0_T08B2.10_rps-17_WBGene00004486 6220764 I - end1T4 0 3372 ceh32T4 44 0 7.0949e-103
OPERON0_T08B2.10_rps-17_WBGene00004486 6220764 I - end1T4 0 3372 cnd1T4 101 0 4.03126e-199
OPERON0_T08B2.10_rps-17_WBGene00004486 6220764 I - end1T4 0 3372 nhr25end1T4 22 0 2.02402e-58
OPERON0_T08B2.10_rps-17_WBGene00004486 6220764 I - hlh1T0 14 69 cnd1T0 49 0 2.65842e-23
OPERON0_T08B2.10_rps-17_WBGene00004486 6220764 I - hlh1T0 14 69 end1T0 784 0 1.45357e-80
OPERON0_T08B2.10_rps-17_WBGene00004486 6220764 I - hlh1T0 14 69 hlh1T1 175 15 1.04781e-35
OPERON0_T08B2.10_rps-17_WBGene00004486 6220764 I - hlh1T0 14 69 hlh1T2 139 23 2.76867e-27
OPERON0_T08B2.10_rps-17_WBGene00004486 6220764 I - hlh1T0 14 69 hlh1T3 258 33 3.16218e-36
OPERON0_T08B2.10_rps-17_WBGene00004486 6220764 I - hlh1T0 14 69 hlh1T4 404 39 4.18164e-44
OPERON0_T08B2.10_rps-17_WBGene00004486 6220764 I - hlh1T0 14 69 nhr25end1T0 18 0 4.56014e-12
OPERON0_T08B2.10_rps-17_WBGene00004486 6220764 I - hlh1T0 14 69 pha4T0 453 0 3.00066e-67
OPERON0_T08B2.10_rps-17_WBGene00004486 6220764 I - hlh1T0 14 69 tbx37T0 24 0 1.3077e-14
OPERON0_T08B2.10_rps-17_WBGene00004486 6220764 I - hlh1T1 175 15 hlh1T0 14 69 1.04781e-35
OPERON0_T08B2.10_rps-17_WBGene00004486 6220764 I - hlh1T2 139 23 end1T2 784 0 2.97798e-06
OPERON0_T08B2.10_rps-17_WBGene00004486 6220764 I - hlh1T2 139 23 hlh1T0 14 69 2.76867e-27
OPERON0_T08B2.10_rps-17_WBGene00004486 6220764 I - hlh1T3 258 33 end1T3 0 1877 1.36477e-278
OPERON0_T08B2.10_rps-17_WBGene00004486 6220764 I - hlh1T3 258 33 hlh1T0 14 69 3.16218e-36
OPERON0_T08B2.10_rps-17_WBGene00004486 6220764 I - hlh1T3 258 33 pha4T3 729 0 7.59471e-06
OPERON0_T08B2.10_rps-17_WBGene00004486 6220764 I - hlh1T3 258 33 tbx37T3 15 16 6.67267e-07
OPERON0_T08B2.10_rps-17_WBGene00004486 6220764 I - hlh1T4 404 39 hlh1T0 14 69 4.18164e-44
OPERON0_T08B2.10_rps-17_WBGene00004486 6220764 I - hlh1T4 404 39 tbx37T4 5 37 2.38866e-29
OPERON0_T08B2.10_rps-17_WBGene00004486 6220764 I - nhr25end1T0 18 0 hlh1T0 14 69 4.56014e-12
OPERON0_T08B2.10_rps-17_WBGene00004486 6220764 I - nhr25end1T3 30 0 end1T3 0 1877 9.44929e-68
OPERON0_T08B2.10_rps-17_WBGene00004486 6220764 I - nhr25end1T4 22 0 end1T4 0 3372 2.02402e-58
OPERON0_T08B2.10_rps-17_WBGene00004486 6220764 I - nhr25end1T4 22 0 tbx37T4 5 37 1.66226e-13
OPERON0_T08B2.10_rps-17_WBGene00004486 6220764 I - pha4T0 453 0 hlh1T0 14 69 3.00066e-67
OPERON0_T08B2.10_rps-17_WBGene00004486 6220764 I - pha4T0 453 0 pha4T4 839 120 9.12134e-08
OPERON0_T08B2.10_rps-17_WBGene00004486 6220764 I - pha4T2 646 61 end1T2 784 0 2.84011e-06
OPERON0_T08B2.10_rps-17_WBGene00004486 6220764 I - pha4T3 729 0 hlh1T3 258 33 7.59471e-06
OPERON0_T08B2.10_rps-17_WBGene00004486 6220764 I - pha4T3 729 0 pha4T4 839 120 1.2895e-10
OPERON0_T08B2.10_rps-17_WBGene00004486 6220764 I - pha4T3 729 0 tbx37T3 15 16 1.0191e-17
OPERON0_T08B2.10_rps-17_WBGene00004486 6220764 I - pha4T4 839 120 pha4T0 453 0 9.12134e-08
OPERON0_T08B2.10_rps-17_WBGene00004486 6220764 I - pha4T4 839 120 pha4T3 729 0 1.2895e-10
OPERON0_T08B2.10_rps-17_WBGene00004486 6220764 I - pha4T4 839 120 tbx37T4 5 37 5.54979e-27
OPERON0_T08B2.10_rps-17_WBGene00004486 6220764 I - tbx37T0 24 0 hlh1T0 14 69 1.3077e-14
OPERON0_T08B2.10_rps-17_WBGene00004486 6220764 I - tbx37T0 24 0 tbx37T4 5 37 3.25357e-14
OPERON0_T08B2.10_rps-17_WBGene00004486 6220764 I - tbx37T1 16 3 tbx37T4 5 37 2.29746e-08
OPERON0_T08B2.10_rps-17_WBGene00004486 6220764 I - tbx37T2 22 3 tbx37T4 5 37 1.83493e-10
OPERON0_T08B2.10_rps-17_WBGene00004486 6220764 I - tbx37T3 15 16 ceh32T3 102 0 1.61049e-09
OPERON0_T08B2.10_rps-17_WBGene00004486 6220764 I - tbx37T3 15 16 cnd1T3 102 0 1.61049e-09
OPERON0_T08B2.10_rps-17_WBGene00004486 6220764 I - tbx37T3 15 16 end1T3 0 1877 2.32373e-19
OPERON0_T08B2.10_rps-17_WBGene00004486 6220764 I - tbx37T3 15 16 hlh1T3 258 33 6.67267e-07
OPERON0_T08B2.10_rps-17_WBGene00004486 6220764 I - tbx37T3 15 16 pha4T3 729 0 1.0191e-17
OPERON0_T08B2.10_rps-17_WBGene00004486 6220764 I - tbx37T4 5 37 ceh32T4 44 0 8.09938e-20
OPERON0_T08B2.10_rps-17_WBGene00004486 6220764 I - tbx37T4 5 37 cnd1T4 101 0 5.55232e-29
OPERON0_T08B2.10_rps-17_WBGene00004486 6220764 I - tbx37T4 5 37 hlh1T4 404 39 2.38866e-29
OPERON0_T08B2.10_rps-17_WBGene00004486 6220764 I - tbx37T4 5 37 nhr25end1T4 22 0 1.66226e-13
OPERON0_T08B2.10_rps-17_WBGene00004486 6220764 I - tbx37T4 5 37 pha4T4 839 120 5.54979e-27
OPERON0_T08B2.10_rps-17_WBGene00004486 6220764 I - tbx37T4 5 37 tbx37T0 24 0 3.25357e-14
OPERON0_T08B2.10_rps-17_WBGene00004486 6220764 I - tbx37T4 5 37 tbx37T1 16 3 2.29746e-08
OPERON0_T08B2.10_rps-17_WBGene00004486 6220764 I - tbx37T4 5 37 tbx37T2 22 3 1.83493e-10
OPERON0_T09E8.1_noca-1_WBGene00011647 13155301 V + hlh1T0 43 0 hlh1T2 26 56 2.20835e-14
OPERON0_T09E8.1_noca-1_WBGene00011647 13155301 V + hlh1T1 79 0 hlh1T2 26 56 1.36683e-20
OPERON0_T09E8.1_noca-1_WBGene00011647 13155301 V + hlh1T2 26 56 hlh1T0 43 0 2.20835e-14
OPERON0_T09E8.1_noca-1_WBGene00011647 13155301 V + hlh1T2 26 56 hlh1T1 79 0 1.36683e-20
OPERON0_T09E8.1_noca-1_WBGene00011647 13155301 V + hlh1T2 26 56 hlh1T3 113 0 2.97129e-25
OPERON0_T09E8.1_noca-1_WBGene00011647 13155301 V + hlh1T2 26 56 hlh1T4 183 0 2.49823e-31
OPERON0_T09E8.1_noca-1_WBGene00011647 13155301 V + hlh1T3 113 0 hlh1T2 26 56 2.97129e-25
OPERON0_T09E8.1_noca-1_WBGene00011647 13155301 V + hlh1T4 183 0 hlh1T2 26 56 2.49823e-31
OPERON0_T12G3.1_sqst-1_WBGene00011737 12034282 IV + cnd1T0 43 0 cnd1T4 25 29 2.25709e-08
OPERON0_T12G3.1_sqst-1_WBGene00011737 12034282 IV + cnd1T1 34 0 cnd1T4 25 29 1.31719e-07
OPERON0_T12G3.1_sqst-1_WBGene00011737 12034282 IV + cnd1T2 47 0 cnd1T4 25 29 5.02147e-09
OPERON0_T12G3.1_sqst-1_WBGene00011737 12034282 IV + cnd1T3 72 0 cnd1T4 25 29 4.32254e-11
OPERON0_T12G3.1_sqst-1_WBGene00011737 12034282 IV + cnd1T4 25 29 cnd1T0 43 0 2.25709e-08
OPERON0_T12G3.1_sqst-1_WBGene00011737 12034282 IV + cnd1T4 25 29 cnd1T1 34 0 1.31719e-07
OPERON0_T12G3.1_sqst-1_WBGene00011737 12034282 IV + cnd1T4 25 29 cnd1T2 47 0 5.02147e-09
OPERON0_T12G3.1_sqst-1_WBGene00011737 12034282 IV + cnd1T4 25 29 cnd1T3 72 0 4.32254e-11
OPERON0_T12G3.1_sqst-1_WBGene00011737 12034282 IV + cnd1T4 25 29 end1T4 215 0 1.30545e-17
OPERON0_T12G3.1_sqst-1_WBGene00011737 12034282 IV + cnd1T4 25 29 hlh1T4 130 0 7.94533e-15
OPERON0_T12G3.1_sqst-1_WBGene00011737 12034282 IV + cnd1T4 25 29 nhr25end1T4 61 0 2.11626e-10
OPERON0_T12G3.1_sqst-1_WBGene00011737 12034282 IV + cnd1T4 25 29 pha4T4 147 0 1.72706e-15
OPERON0_T12G3.1_sqst-1_WBGene00011737 12034282 IV + cnd1T4 25 29 tbx37T4 77 0 2.22536e-11
OPERON0_T12G3.1_sqst-1_WBGene00011737 12034282 IV + end1T4 215 0 cnd1T4 25 29 1.30545e-17
OPERON0_T12G3.1_sqst-1_WBGene00011737 12034282 IV + hlh1T4 130 0 cnd1T4 25 29 7.94533e-15
OPERON0_T12G3.1_sqst-1_WBGene00011737 12034282 IV + nhr25end1T4 61 0 cnd1T4 25 29 2.11626e-10
OPERON0_T12G3.1_sqst-1_WBGene00011737 12034282 IV + pha4T4 147 0 cnd1T4 25 29 1.72706e-15
OPERON0_T12G3.1_sqst-1_WBGene00011737 12034282 IV + tbx37T4 77 0 cnd1T4 25 29 2.22536e-11
OPERON0_T12G3.4_T12G3.4_WBGene00011739 12048251 IV + pha4T1 8 0 pha4T3 0 10 4.26395e-06
OPERON0_T12G3.4_T12G3.4_WBGene00011739 12048251 IV + pha4T3 0 10 pha4T1 8 0 4.26395e-06
OPERON0_T12G3.4_T12G3.4_WBGene00011739 12048251 IV + pha4T3 0 10 tbx37T3 12 0 2.61139e-07
OPERON0_T12G3.4_T12G3.4_WBGene00011739 12048251 IV + tbx37T3 12 0 pha4T3 0 10 2.61139e-07
OPERON0_T13F2.8_cav-1_WBGene00000301 9772510 IV + ceh32T1 9 0 pha4T1 1 15 1.28655e-06
OPERON0_T13F2.8_cav-1_WBGene00000301 9772510 IV + cnd1T0 86 0 end1T0 0 5 3.88105e-09
OPERON0_T13F2.8_cav-1_WBGene00000301 9772510 IV + cnd1T1 118 0 pha4T1 1 15 6.57154e-20
OPERON0_T13F2.8_cav-1_WBGene00000301 9772510 IV + end1T0 0 5 cnd1T0 86 0 3.88105e-09
OPERON0_T13F2.8_cav-1_WBGene00000301 9772510 IV + end1T0 0 5 hlh1T0 276 0 1.25642e-11
OPERON0_T13F2.8_cav-1_WBGene00000301 9772510 IV + end1T0 0 5 nhr25end1T0 110 1 7.01427e-09
OPERON0_T13F2.8_cav-1_WBGene00000301 9772510 IV + end1T0 0 5 tbx37T0 303 4 9.95569e-10
OPERON0_T13F2.8_cav-1_WBGene00000301 9772510 IV + hlh1T0 276 0 end1T0 0 5 1.25642e-11
OPERON0_T13F2.8_cav-1_WBGene00000301 9772510 IV + hlh1T1 149 3 pha4T1 1 15 1.73929e-18
OPERON0_T13F2.8_cav-1_WBGene00000301 9772510 IV + nhr25end1T0 110 1 end1T0 0 5 7.01427e-09
OPERON0_T13F2.8_cav-1_WBGene00000301 9772510 IV + nhr25end1T1 61 0 pha4T1 1 15 5.36562e-16
OPERON0_T13F2.8_cav-1_WBGene00000301 9772510 IV + pha4T0 13 0 pha4T1 1 15 5.68558e-08
OPERON0_T13F2.8_cav-1_WBGene00000301 9772510 IV + pha4T1 1 15 ceh32T1 9 0 1.28655e-06
OPERON0_T13F2.8_cav-1_WBGene00000301 9772510 IV + pha4T1 1 15 cnd1T1 118 0 6.57154e-20
OPERON0_T13F2.8_cav-1_WBGene00000301 9772510 IV + pha4T1 1 15 hlh1T1 149 3 1.73929e-18
OPERON0_T13F2.8_cav-1_WBGene00000301 9772510 IV + pha4T1 1 15 nhr25end1T1 61 0 5.36562e-16
OPERON0_T13F2.8_cav-1_WBGene00000301 9772510 IV + pha4T1 1 15 pha4T0 13 0 5.68558e-08
OPERON0_T13F2.8_cav-1_WBGene00000301 9772510 IV + pha4T1 1 15 tbx37T1 382 5 4.16837e-23
OPERON0_T13F2.8_cav-1_WBGene00000301 9772510 IV + pha4T4 1 4 tbx37T4 119 3 3.84067e-06
OPERON0_T13F2.8_cav-1_WBGene00000301 9772510 IV + tbx37T0 303 4 end1T0 0 5 9.95569e-10
OPERON0_T13F2.8_cav-1_WBGene00000301 9772510 IV + tbx37T1 382 5 pha4T1 1 15 4.16837e-23
OPERON0_T13F2.8_cav-1_WBGene00000301 9772510 IV + tbx37T4 119 3 pha4T4 1 4 3.84067e-06
OPERON0_T20D3.3_T20D3.3_WBGene00011857 9335891 IV - end1T4 79 0 pha4T4 6 37 6.82459e-25
OPERON0_T20D3.3_T20D3.3_WBGene00011857 9335891 IV - hlh1T4 36 0 pha4T4 6 37 5.16035e-17
OPERON0_T20D3.3_T20D3.3_WBGene00011857 9335891 IV - nhr25end1T4 9 0 pha4T4 6 37 2.80684e-07
OPERON0_T20D3.3_T20D3.3_WBGene00011857 9335891 IV - pha4T0 21 0 pha4T4 6 37 1.47112e-12
OPERON0_T20D3.3_T20D3.3_WBGene00011857 9335891 IV - pha4T1 23 0 pha4T4 6 37 2.9846e-13
OPERON0_T20D3.3_T20D3.3_WBGene00011857 9335891 IV - pha4T2 39 0 pha4T4 6 37 9.63439e-18
OPERON0_T20D3.3_T20D3.3_WBGene00011857 9335891 IV - pha4T3 39 0 pha4T4 6 37 9.63439e-18
OPERON0_T20D3.3_T20D3.3_WBGene00011857 9335891 IV - pha4T4 6 37 end1T4 79 0 6.82459e-25
OPERON0_T20D3.3_T20D3.3_WBGene00011857 9335891 IV - pha4T4 6 37 hlh1T4 36 0 5.16035e-17
OPERON0_T20D3.3_T20D3.3_WBGene00011857 9335891 IV - pha4T4 6 37 nhr25end1T4 9 0 2.80684e-07
OPERON0_T20D3.3_T20D3.3_WBGene00011857 9335891 IV - pha4T4 6 37 pha4T0 21 0 1.47112e-12
OPERON0_T20D3.3_T20D3.3_WBGene00011857 9335891 IV - pha4T4 6 37 pha4T1 23 0 2.9846e-13
OPERON0_T20D3.3_T20D3.3_WBGene00011857 9335891 IV - pha4T4 6 37 pha4T2 39 0 9.63439e-18
OPERON0_T20D3.3_T20D3.3_WBGene00011857 9335891 IV - pha4T4 6 37 pha4T3 39 0 9.63439e-18
OPERON0_T20D3.3_T20D3.3_WBGene00011857 9335891 IV - pha4T4 6 37 tbx37T4 9 0 2.80684e-07
OPERON0_T20D3.3_T20D3.3_WBGene00011857 9335891 IV - tbx37T4 9 0 pha4T4 6 37 2.80684e-07
OPERON0_T21D12.3_pqbp-1.1_WBGene00020647 261683 IV - cnd1T1 6 0 end1T1 10 79 2.02994e-06
OPERON0_T21D12.3_pqbp-1.1_WBGene00020647 261683 IV - cnd1T3 6 0 pha4T3 0 34 4.53723e-08
OPERON0_T21D12.3_pqbp-1.1_WBGene00020647 261683 IV - end1T0 46 2 end1T1 10 79 7.70245e-25
OPERON0_T21D12.3_pqbp-1.1_WBGene00020647 261683 IV - end1T1 10 79 cnd1T1 6 0 2.02994e-06
OPERON0_T21D12.3_pqbp-1.1_WBGene00020647 261683 IV - end1T1 10 79 end1T0 46 2 7.70245e-25
OPERON0_T21D12.3_pqbp-1.1_WBGene00020647 261683 IV - end1T1 10 79 end1T2 25 8 6.66639e-12
OPERON0_T21D12.3_pqbp-1.1_WBGene00020647 261683 IV - end1T1 10 79 end1T3 32 0 1.93042e-21
OPERON0_T21D12.3_pqbp-1.1_WBGene00020647 261683 IV - end1T1 10 79 end1T4 51 3 1.42829e-25
OPERON0_T21D12.3_pqbp-1.1_WBGene00020647 261683 IV - end1T1 10 79 pha4T1 76 8 9.44778e-29
OPERON0_T21D12.3_pqbp-1.1_WBGene00020647 261683 IV - end1T2 25 8 end1T1 10 79 6.66639e-12
OPERON0_T21D12.3_pqbp-1.1_WBGene00020647 261683 IV - end1T3 32 0 end1T1 10 79 1.93042e-21
OPERON0_T21D12.3_pqbp-1.1_WBGene00020647 261683 IV - end1T3 32 0 pha4T3 0 34 1.39695e-20
OPERON0_T21D12.3_pqbp-1.1_WBGene00020647 261683 IV - end1T4 51 3 end1T1 10 79 1.42829e-25
OPERON0_T21D12.3_pqbp-1.1_WBGene00020647 261683 IV - hlh1T3 11 0 pha4T3 0 34 1.35216e-11
OPERON0_T21D12.3_pqbp-1.1_WBGene00020647 261683 IV - pha4T0 95 0 pha4T3 0 34 4.87445e-33
OPERON0_T21D12.3_pqbp-1.1_WBGene00020647 261683 IV - pha4T1 76 8 end1T1 10 79 9.44778e-29
OPERON0_T21D12.3_pqbp-1.1_WBGene00020647 261683 IV - pha4T1 76 8 pha4T3 0 34 4.15394e-23
OPERON0_T21D12.3_pqbp-1.1_WBGene00020647 261683 IV - pha4T2 55 0 pha4T3 0 34 1.97025e-26
OPERON0_T21D12.3_pqbp-1.1_WBGene00020647 261683 IV - pha4T3 0 34 cnd1T3 6 0 4.53723e-08
OPERON0_T21D12.3_pqbp-1.1_WBGene00020647 261683 IV - pha4T3 0 34 end1T3 32 0 1.39695e-20
OPERON0_T21D12.3_pqbp-1.1_WBGene00020647 261683 IV - pha4T3 0 34 hlh1T3 11 0 1.35216e-11
OPERON0_T21D12.3_pqbp-1.1_WBGene00020647 261683 IV - pha4T3 0 34 pha4T0 95 0 4.87445e-33
OPERON0_T21D12.3_pqbp-1.1_WBGene00020647 261683 IV - pha4T3 0 34 pha4T1 76 8 4.15394e-23
OPERON0_T21D12.3_pqbp-1.1_WBGene00020647 261683 IV - pha4T3 0 34 pha4T2 55 0 1.97025e-26
OPERON0_T21D12.3_pqbp-1.1_WBGene00020647 261683 IV - pha4T3 0 34 pha4T4 27 0 6.486e-19
OPERON0_T21D12.3_pqbp-1.1_WBGene00020647 261683 IV - pha4T4 27 0 pha4T3 0 34 6.486e-19
OPERON0_T21E8.1_pgp-6_WBGene00004000 10876301 X - end1T1 12 0 end1T3 0 9 5.9122e-07
OPERON0_T21E8.1_pgp-6_WBGene00004000 10876301 X - end1T3 0 9 end1T1 12 0 5.9122e-07
OPERON0_T21E8.1_pgp-6_WBGene00004000 10876301 X - end1T3 0 9 end1T4 23 0 5.53505e-09
OPERON0_T21E8.1_pgp-6_WBGene00004000 10876301 X - end1T4 23 0 end1T3 0 9 5.53505e-09
OPERON0_T22A3.2_hsp-12.1_WBGene00011906 10582615 I - hlh1T1 39 24 hlh1T2 52 0 4.12115e-06
OPERON0_T22A3.2_hsp-12.1_WBGene00011906 10582615 I - hlh1T1 39 24 hlh1T3 67 0 1.39806e-06
OPERON0_T22A3.2_hsp-12.1_WBGene00011906 10582615 I - hlh1T1 39 24 hlh1T4 70 0 1.15571e-06
OPERON0_T22A3.2_hsp-12.1_WBGene00011906 10582615 I - hlh1T2 52 0 hlh1T1 39 24 4.12115e-06
OPERON0_T22A3.2_hsp-12.1_WBGene00011906 10582615 I - hlh1T3 67 0 hlh1T1 39 24 1.39806e-06
OPERON0_T22A3.2_hsp-12.1_WBGene00011906 10582615 I - hlh1T4 70 0 hlh1T1 39 24 1.15571e-06
OPERON0_T23B5.1_prmt-3_WBGene00011939 12684378 IV - cnd1T0 7 0 end1T0 3 40 2.1879e-07
OPERON0_T23B5.1_prmt-3_WBGene00011939 12684378 IV - end1T0 3 40 cnd1T0 7 0 2.1879e-07
OPERON0_T23B5.1_prmt-3_WBGene00011939 12684378 IV - end1T0 3 40 end1T1 45 0 7.25565e-23
OPERON0_T23B5.1_prmt-3_WBGene00011939 12684378 IV - end1T0 3 40 end1T2 12 0 1.75145e-10
OPERON0_T23B5.1_prmt-3_WBGene00011939 12684378 IV - end1T0 3 40 end1T3 20 0 1.69718e-14
OPERON0_T23B5.1_prmt-3_WBGene00011939 12684378 IV - end1T0 3 40 end1T4 24 0 3.90349e-16
OPERON0_T23B5.1_prmt-3_WBGene00011939 12684378 IV - end1T0 3 40 hlh1T0 17 0 5.39933e-13
OPERON0_T23B5.1_prmt-3_WBGene00011939 12684378 IV - end1T0 3 40 pha4T0 33 0 2.95116e-19
OPERON0_T23B5.1_prmt-3_WBGene00011939 12684378 IV - end1T0 3 40 tbx37T0 7 0 2.1879e-07
OPERON0_T23B5.1_prmt-3_WBGene00011939 12684378 IV - end1T1 45 0 end1T0 3 40 7.25565e-23
OPERON0_T23B5.1_prmt-3_WBGene00011939 12684378 IV - end1T2 12 0 end1T0 3 40 1.75145e-10
OPERON0_T23B5.1_prmt-3_WBGene00011939 12684378 IV - end1T3 20 0 end1T0 3 40 1.69718e-14
OPERON0_T23B5.1_prmt-3_WBGene00011939 12684378 IV - end1T4 24 0 end1T0 3 40 3.90349e-16
OPERON0_T23B5.1_prmt-3_WBGene00011939 12684378 IV - hlh1T0 17 0 end1T0 3 40 5.39933e-13
OPERON0_T23B5.1_prmt-3_WBGene00011939 12684378 IV - pha4T0 33 0 end1T0 3 40 2.95116e-19
OPERON0_T23B5.1_prmt-3_WBGene00011939 12684378 IV - tbx37T0 7 0 end1T0 3 40 2.1879e-07
OPERON0_T24B8.1_rpl-32_WBGene00004446 9057087 II - end1T0 0 20 end1T2 34 15 3.27623e-08
OPERON0_T24B8.1_rpl-32_WBGene00004446 9057087 II - end1T0 0 20 pha4T0 17 0 8.2179e-12
OPERON0_T24B8.1_rpl-32_WBGene00004446 9057087 II - end1T1 0 44 end1T2 34 15 6.58029e-13
OPERON0_T24B8.1_rpl-32_WBGene00004446 9057087 II - end1T2 34 15 end1T0 0 20 3.27623e-08
OPERON0_T24B8.1_rpl-32_WBGene00004446 9057087 II - end1T2 34 15 end1T1 0 44 6.58029e-13
OPERON0_T24B8.1_rpl-32_WBGene00004446 9057087 II - end1T2 34 15 end1T3 23 75 3.89622e-08
OPERON0_T24B8.1_rpl-32_WBGene00004446 9057087 II - end1T2 34 15 end1T4 26 106 4.53142e-10
OPERON0_T24B8.1_rpl-32_WBGene00004446 9057087 II - end1T2 34 15 pha4T2 0 15 1.07485e-06
OPERON0_T24B8.1_rpl-32_WBGene00004446 9057087 II - end1T3 23 75 end1T2 34 15 3.89622e-08
OPERON0_T24B8.1_rpl-32_WBGene00004446 9057087 II - end1T3 23 75 hlh1T3 37 7 2.74977e-12
OPERON0_T24B8.1_rpl-32_WBGene00004446 9057087 II - end1T4 26 106 end1T2 34 15 4.53142e-10
OPERON0_T24B8.1_rpl-32_WBGene00004446 9057087 II - hlh1T1 4 17 hlh1T3 37 7 2.33285e-07
OPERON0_T24B8.1_rpl-32_WBGene00004446 9057087 II - hlh1T3 37 7 end1T3 23 75 2.74977e-12
OPERON0_T24B8.1_rpl-32_WBGene00004446 9057087 II - hlh1T3 37 7 hlh1T1 4 17 2.33285e-07
OPERON0_T24B8.1_rpl-32_WBGene00004446 9057087 II - hlh1T3 37 7 hlh1T4 6 82 4.07451e-20
OPERON0_T24B8.1_rpl-32_WBGene00004446 9057087 II - hlh1T3 37 7 nhr25end1T3 0 25 3.00176e-13
OPERON0_T24B8.1_rpl-32_WBGene00004446 9057087 II - hlh1T3 37 7 pha4T3 14 29 4.00947e-07
OPERON0_T24B8.1_rpl-32_WBGene00004446 9057087 II - hlh1T3 37 7 tbx37T3 5 22 1.82422e-08
OPERON0_T24B8.1_rpl-32_WBGene00004446 9057087 II - hlh1T4 6 82 hlh1T3 37 7 4.07451e-20
OPERON0_T24B8.1_rpl-32_WBGene00004446 9057087 II - hlh1T4 6 82 pha4T4 15 8 2.3787e-08
OPERON0_T24B8.1_rpl-32_WBGene00004446 9057087 II - nhr25end1T0 0 11 pha4T0 17 0 7.12075e-09
OPERON0_T24B8.1_rpl-32_WBGene00004446 9057087 II - nhr25end1T3 0 25 hlh1T3 37 7 3.00176e-13
OPERON0_T24B8.1_rpl-32_WBGene00004446 9057087 II - pha4T0 17 0 end1T0 0 20 8.2179e-12
OPERON0_T24B8.1_rpl-32_WBGene00004446 9057087 II - pha4T0 17 0 nhr25end1T0 0 11 7.12075e-09
OPERON0_T24B8.1_rpl-32_WBGene00004446 9057087 II - pha4T0 17 0 pha4T1 0 23 1.4288e-12
OPERON0_T24B8.1_rpl-32_WBGene00004446 9057087 II - pha4T0 17 0 pha4T2 0 15 2.47856e-10
OPERON0_T24B8.1_rpl-32_WBGene00004446 9057087 II - pha4T0 17 0 pha4T3 14 29 6.20984e-07
OPERON0_T24B8.1_rpl-32_WBGene00004446 9057087 II - pha4T1 0 23 pha4T0 17 0 1.4288e-12
OPERON0_T24B8.1_rpl-32_WBGene00004446 9057087 II - pha4T1 0 23 pha4T4 15 8 2.82993e-06
OPERON0_T24B8.1_rpl-32_WBGene00004446 9057087 II - pha4T2 0 15 end1T2 34 15 1.07485e-06
OPERON0_T24B8.1_rpl-32_WBGene00004446 9057087 II - pha4T2 0 15 pha4T0 17 0 2.47856e-10
OPERON0_T24B8.1_rpl-32_WBGene00004446 9057087 II - pha4T3 14 29 hlh1T3 37 7 4.00947e-07
OPERON0_T24B8.1_rpl-32_WBGene00004446 9057087 II - pha4T3 14 29 pha4T0 17 0 6.20984e-07
OPERON0_T24B8.1_rpl-32_WBGene00004446 9057087 II - pha4T4 15 8 hlh1T4 6 82 2.3787e-08
OPERON0_T24B8.1_rpl-32_WBGene00004446 9057087 II - pha4T4 15 8 pha4T1 0 23 2.82993e-06
OPERON0_T24B8.1_rpl-32_WBGene00004446 9057087 II - tbx37T3 5 22 hlh1T3 37 7 1.82422e-08
OPERON0_T24B8.1_rpl-32_WBGene00004446 9057091 II - ceh32T2 7 0 end1T2 0 27 3.10616e-08
OPERON0_T24B8.1_rpl-32_WBGene00004446 9057091 II - cnd1T2 9 0 end1T2 0 27 1.61478e-09
OPERON0_T24B8.1_rpl-32_WBGene00004446 9057091 II - end1T2 0 27 ceh32T2 7 0 3.10616e-08
OPERON0_T24B8.1_rpl-32_WBGene00004446 9057091 II - end1T2 0 27 cnd1T2 9 0 1.61478e-09
OPERON0_T24B8.1_rpl-32_WBGene00004446 9057091 II - end1T2 0 27 end1T3 39 0 4.05921e-20
OPERON0_T24B8.1_rpl-32_WBGene00004446 9057091 II - end1T2 0 27 hlh1T2 28 0 2.8009e-17
OPERON0_T24B8.1_rpl-32_WBGene00004446 9057091 II - end1T2 0 27 nhr25end1T2 11 3 4.59593e-08
OPERON0_T24B8.1_rpl-32_WBGene00004446 9057091 II - end1T2 0 27 tbx37T2 14 0 3.70226e-12
OPERON0_T24B8.1_rpl-32_WBGene00004446 9057091 II - end1T3 39 0 end1T2 0 27 4.05921e-20
OPERON0_T24B8.1_rpl-32_WBGene00004446 9057091 II - hlh1T2 28 0 end1T2 0 27 2.8009e-17
OPERON0_T24B8.1_rpl-32_WBGene00004446 9057091 II - nhr25end1T2 11 3 end1T2 0 27 4.59593e-08
OPERON0_T24B8.1_rpl-32_WBGene00004446 9057091 II - tbx37T2 14 0 end1T2 0 27 3.70226e-12
OPERON0_T24H10.1_T24H10.1_WBGene00012000 9099373 II + cnd1T2 3 7 end1T2 30 0 8.06944e-06
OPERON0_T24H10.1_T24H10.1_WBGene00012000 9099373 II + cnd1T2 3 7 pha4T2 62 0 3.17945e-07
OPERON0_T24H10.1_T24H10.1_WBGene00012000 9099373 II + end1T2 30 0 cnd1T2 3 7 8.06944e-06
OPERON0_T24H10.1_T24H10.1_WBGene00012000 9099373 II + pha4T2 62 0 cnd1T2 3 7 3.17945e-07
OPERON0_T24H7.1_phb-2_WBGene00004015 6251411 II + ceh32T0 9 0 tbx37T0 0 12 5.9122e-07
OPERON0_T24H7.1_phb-2_WBGene00004015 6251411 II + ceh32T1 1 3 end1T1 290 0 2.3568e-07
OPERON0_T24H7.1_phb-2_WBGene00004015 6251411 II + ceh32T1 1 3 hlh1T1 94 0 6.57865e-06
OPERON0_T24H7.1_phb-2_WBGene00004015 6251411 II + ceh32T1 1 3 pha4T1 124 0 2.91743e-06
OPERON0_T24H7.1_phb-2_WBGene00004015 6251411 II + cnd1T0 11 0 tbx37T0 0 12 1.2183e-07
OPERON0_T24H7.1_phb-2_WBGene00004015 6251411 II + cnd1T4 15 0 end1T4 50 292 4.1397e-13
OPERON0_T24H7.1_phb-2_WBGene00004015 6251411 II + end1T0 158 0 end1T4 50 292 1.21633e-81
OPERON0_T24H7.1_phb-2_WBGene00004015 6251411 II + end1T0 158 0 tbx37T0 0 12 1.45072e-19
OPERON0_T24H7.1_phb-2_WBGene00004015 6251411 II + end1T1 290 0 ceh32T1 1 3 2.3568e-07
OPERON0_T24H7.1_phb-2_WBGene00004015 6251411 II + end1T1 290 0 end1T4 50 292 8.72792e-120
OPERON0_T24H7.1_phb-2_WBGene00004015 6251411 II + end1T2 136 0 end1T4 50 292 6.74633e-74
OPERON0_T24H7.1_phb-2_WBGene00004015 6251411 II + end1T3 275 0 end1T4 50 292 3.55115e-116
OPERON0_T24H7.1_phb-2_WBGene00004015 6251411 II + end1T4 50 292 cnd1T4 15 0 4.1397e-13
OPERON0_T24H7.1_phb-2_WBGene00004015 6251411 II + end1T4 50 292 end1T0 158 0 1.21633e-81
OPERON0_T24H7.1_phb-2_WBGene00004015 6251411 II + end1T4 50 292 end1T1 290 0 8.72792e-120
OPERON0_T24H7.1_phb-2_WBGene00004015 6251411 II + end1T4 50 292 end1T2 136 0 6.74633e-74
OPERON0_T24H7.1_phb-2_WBGene00004015 6251411 II + end1T4 50 292 end1T3 275 0 3.55115e-116
OPERON0_T24H7.1_phb-2_WBGene00004015 6251411 II + end1T4 50 292 hlh1T4 126 0 3.71197e-70
OPERON0_T24H7.1_phb-2_WBGene00004015 6251411 II + end1T4 50 292 nhr25end1T4 39 0 2.63372e-28
OPERON0_T24H7.1_phb-2_WBGene00004015 6251411 II + end1T4 50 292 pha4T4 206 0 1.18876e-97
OPERON0_T24H7.1_phb-2_WBGene00004015 6251411 II + end1T4 50 292 tbx37T4 39 0 2.63372e-28
OPERON0_T24H7.1_phb-2_WBGene00004015 6251411 II + hlh1T0 71 0 tbx37T0 0 12 1.27647e-15
OPERON0_T24H7.1_phb-2_WBGene00004015 6251411 II + hlh1T1 94 0 ceh32T1 1 3 6.57865e-06
OPERON0_T24H7.1_phb-2_WBGene00004015 6251411 II + hlh1T4 126 0 end1T4 50 292 3.71197e-70
OPERON0_T24H7.1_phb-2_WBGene00004015 6251411 II + nhr25end1T0 23 0 tbx37T0 0 12 1.68862e-10
OPERON0_T24H7.1_phb-2_WBGene00004015 6251411 II + nhr25end1T4 39 0 end1T4 50 292 2.63372e-28
OPERON0_T24H7.1_phb-2_WBGene00004015 6251411 II + pha4T0 101 0 tbx37T0 0 12 2.44771e-17
OPERON0_T24H7.1_phb-2_WBGene00004015 6251411 II + pha4T1 124 0 ceh32T1 1 3 2.91743e-06
OPERON0_T24H7.1_phb-2_WBGene00004015 6251411 II + pha4T4 206 0 end1T4 50 292 1.18876e-97
OPERON0_T24H7.1_phb-2_WBGene00004015 6251411 II + tbx37T0 0 12 cnd1T0 11 0 1.2183e-07
OPERON0_T24H7.1_phb-2_WBGene00004015 6251411 II + tbx37T0 0 12 end1T0 158 0 1.45072e-19
OPERON0_T24H7.1_phb-2_WBGene00004015 6251411 II + tbx37T0 0 12 hlh1T0 71 0 1.27647e-15
OPERON0_T24H7.1_phb-2_WBGene00004015 6251411 II + tbx37T0 0 12 nhr25end1T0 23 0 1.68862e-10
OPERON0_T24H7.1_phb-2_WBGene00004015 6251411 II + tbx37T0 0 12 pha4T0 101 0 2.44771e-17
OPERON0_T24H7.1_phb-2_WBGene00004015 6251411 II + tbx37T0 0 12 tbx37T1 32 0 6.35408e-12
OPERON0_T24H7.1_phb-2_WBGene00004015 6251411 II + tbx37T0 0 12 tbx37T2 22 0 2.58935e-10
OPERON0_T24H7.1_phb-2_WBGene00004015 6251411 II + tbx37T0 0 12 tbx37T3 36 0 1.89446e-12
OPERON0_T24H7.1_phb-2_WBGene00004015 6251411 II + tbx37T0 0 12 tbx37T4 39 0 8.23399e-13
OPERON0_T24H7.1_phb-2_WBGene00004015 6251411 II + tbx37T1 32 0 tbx37T0 0 12 6.35408e-12
OPERON0_T24H7.1_phb-2_WBGene00004015 6251411 II + tbx37T2 22 0 tbx37T0 0 12 2.58935e-10
OPERON0_T24H7.1_phb-2_WBGene00004015 6251411 II + tbx37T3 36 0 tbx37T0 0 12 1.89446e-12
OPERON0_T24H7.1_phb-2_WBGene00004015 6251411 II + tbx37T4 39 0 end1T4 50 292 2.63372e-28
OPERON0_T24H7.1_phb-2_WBGene00004015 6251411 II + tbx37T4 39 0 tbx37T0 0 12 8.23399e-13
OPERON0_T27C10.6_lrk-1_WBGene00003068 10894237 I - cnd1T2 6 0 pha4T2 0 16 2.52073e-06
OPERON0_T27C10.6_lrk-1_WBGene00003068 10894237 I - end1T0 19 0 pha4T0 0 11 2.74156e-09
OPERON0_T27C10.6_lrk-1_WBGene00003068 10894237 I - end1T2 11 0 pha4T2 0 16 1.1869e-08
OPERON0_T27C10.6_lrk-1_WBGene00003068 10894237 I - pha4T0 0 11 end1T0 19 0 2.74156e-09
OPERON0_T27C10.6_lrk-1_WBGene00003068 10894237 I - pha4T0 0 11 pha4T1 14 0 3.56954e-08
OPERON0_T27C10.6_lrk-1_WBGene00003068 10894237 I - pha4T0 0 11 pha4T3 21 0 1.14057e-09
OPERON0_T27C10.6_lrk-1_WBGene00003068 10894237 I - pha4T0 0 11 pha4T4 26 0 1.66402e-10
OPERON0_T27C10.6_lrk-1_WBGene00003068 10894237 I - pha4T1 14 0 pha4T0 0 11 3.56954e-08
OPERON0_T27C10.6_lrk-1_WBGene00003068 10894237 I - pha4T1 14 0 pha4T2 0 16 9.9557e-10
OPERON0_T27C10.6_lrk-1_WBGene00003068 10894237 I - pha4T2 0 16 cnd1T2 6 0 2.52073e-06
OPERON0_T27C10.6_lrk-1_WBGene00003068 10894237 I - pha4T2 0 16 end1T2 11 0 1.1869e-08
OPERON0_T27C10.6_lrk-1_WBGene00003068 10894237 I - pha4T2 0 16 pha4T1 14 0 9.9557e-10
OPERON0_T27C10.6_lrk-1_WBGene00003068 10894237 I - pha4T2 0 16 pha4T3 21 0 1.02107e-11
OPERON0_T27C10.6_lrk-1_WBGene00003068 10894237 I - pha4T2 0 16 pha4T4 26 0 7.56409e-13
OPERON0_T27C10.6_lrk-1_WBGene00003068 10894237 I - pha4T3 21 0 pha4T0 0 11 1.14057e-09
OPERON0_T27C10.6_lrk-1_WBGene00003068 10894237 I - pha4T3 21 0 pha4T2 0 16 1.02107e-11
OPERON0_T27C10.6_lrk-1_WBGene00003068 10894237 I - pha4T4 26 0 pha4T0 0 11 1.66402e-10
OPERON0_T27C10.6_lrk-1_WBGene00003068 10894237 I - pha4T4 26 0 pha4T2 0 16 7.56409e-13
OPERON0_T28D9.10_snr-3_WBGene00004916 6489767 II - cnd1T2 10 0 end1T2 0 7 9.95529e-06
OPERON0_T28D9.10_snr-3_WBGene00004916 6489767 II - end1T2 0 7 cnd1T2 10 0 9.95529e-06
OPERON0_T28D9.10_snr-3_WBGene00004916 6489767 II - end1T2 0 7 tbx37T2 15 0 1.05622e-06
OPERON0_T28D9.10_snr-3_WBGene00004916 6489767 II - tbx37T2 15 0 end1T2 0 7 1.05622e-06
OPERON0_T28D9.1_T28D9.1_WBGene00020894 6492402 II + ceh32T0 25 0 hlh1T0 26 31 2.10515e-06
OPERON0_T28D9.1_T28D9.1_WBGene00020894 6492402 II + ceh32T3 43 0 end1T3 129 155 7.74004e-12
OPERON0_T28D9.1_T28D9.1_WBGene00020894 6492402 II + cnd1T0 73 0 hlh1T0 26 31 1.62337e-11
OPERON0_T28D9.1_T28D9.1_WBGene00020894 6492402 II + cnd1T3 396 0 end1T3 129 155 4.00305e-54
OPERON0_T28D9.1_T28D9.1_WBGene00020894 6492402 II + end1T0 75 0 end1T3 129 155 6.42846e-18
OPERON0_T28D9.1_T28D9.1_WBGene00020894 6492402 II + end1T0 75 0 hlh1T0 26 31 1.22582e-11
OPERON0_T28D9.1_T28D9.1_WBGene00020894 6492402 II + end1T1 145 0 end1T3 129 155 4.61948e-29
OPERON0_T28D9.1_T28D9.1_WBGene00020894 6492402 II + end1T2 104 0 end1T3 129 155 6.31451e-23
OPERON0_T28D9.1_T28D9.1_WBGene00020894 6492402 II + end1T3 129 155 ceh32T3 43 0 7.74004e-12
OPERON0_T28D9.1_T28D9.1_WBGene00020894 6492402 II + end1T3 129 155 cnd1T3 396 0 4.00305e-54
OPERON0_T28D9.1_T28D9.1_WBGene00020894 6492402 II + end1T3 129 155 end1T0 75 0 6.42846e-18
OPERON0_T28D9.1_T28D9.1_WBGene00020894 6492402 II + end1T3 129 155 end1T1 145 0 4.61948e-29
OPERON0_T28D9.1_T28D9.1_WBGene00020894 6492402 II + end1T3 129 155 end1T2 104 0 6.31451e-23
OPERON0_T28D9.1_T28D9.1_WBGene00020894 6492402 II + end1T3 129 155 end1T4 463 0 6.76904e-59
OPERON0_T28D9.1_T28D9.1_WBGene00020894 6492402 II + end1T3 129 155 hlh1T3 131 0 4.9479e-27
OPERON0_T28D9.1_T28D9.1_WBGene00020894 6492402 II + end1T3 129 155 nhr25end1T3 61 0 1.80983e-15
OPERON0_T28D9.1_T28D9.1_WBGene00020894 6492402 II + end1T3 129 155 pha4T3 595 0 2.26848e-66
OPERON0_T28D9.1_T28D9.1_WBGene00020894 6492402 II + end1T3 129 155 tbx37T3 166 0 9.19981e-32
OPERON0_T28D9.1_T28D9.1_WBGene00020894 6492402 II + end1T4 463 0 end1T3 129 155 6.76904e-59
OPERON0_T28D9.1_T28D9.1_WBGene00020894 6492402 II + hlh1T0 26 31 cnd1T0 73 0 1.62337e-11
OPERON0_T28D9.1_T28D9.1_WBGene00020894 6492402 II + hlh1T0 26 31 end1T0 75 0 1.22582e-11
OPERON0_T28D9.1_T28D9.1_WBGene00020894 6492402 II + hlh1T0 26 31 hlh1T1 68 0 3.35715e-11
OPERON0_T28D9.1_T28D9.1_WBGene00020894 6492402 II + hlh1T0 26 31 hlh1T2 112 0 1.55252e-14
OPERON0_T28D9.1_T28D9.1_WBGene00020894 6492402 II + hlh1T0 26 31 hlh1T3 131 0 2.14325e-15
OPERON0_T28D9.1_T28D9.1_WBGene00020894 6492402 II + hlh1T0 26 31 hlh1T4 180 0 3.25237e-17
OPERON0_T28D9.1_T28D9.1_WBGene00020894 6492402 II + hlh1T0 26 31 pha4T0 494 0 4.79256e-25
OPERON0_T28D9.1_T28D9.1_WBGene00020894 6492402 II + hlh1T0 26 31 tbx37T0 54 0 3.70008e-10
OPERON0_T28D9.1_T28D9.1_WBGene00020894 6492402 II + hlh1T1 68 0 hlh1T0 26 31 3.35715e-11
OPERON0_T28D9.1_T28D9.1_WBGene00020894 6492402 II + hlh1T2 112 0 hlh1T0 26 31 1.55252e-14
OPERON0_T28D9.1_T28D9.1_WBGene00020894 6492402 II + hlh1T3 131 0 end1T3 129 155 4.9479e-27
OPERON0_T28D9.1_T28D9.1_WBGene00020894 6492402 II + hlh1T3 131 0 hlh1T0 26 31 2.14325e-15
OPERON0_T28D9.1_T28D9.1_WBGene00020894 6492402 II + hlh1T4 180 0 hlh1T0 26 31 3.25237e-17
OPERON0_T28D9.1_T28D9.1_WBGene00020894 6492402 II + nhr25end1T3 61 0 end1T3 129 155 1.80983e-15
OPERON0_T28D9.1_T28D9.1_WBGene00020894 6492402 II + pha4T0 494 0 hlh1T0 26 31 4.79256e-25
OPERON0_T28D9.1_T28D9.1_WBGene00020894 6492402 II + pha4T3 595 0 end1T3 129 155 2.26848e-66
OPERON0_T28D9.1_T28D9.1_WBGene00020894 6492402 II + tbx37T0 54 0 hlh1T0 26 31 3.70008e-10
OPERON0_T28D9.1_T28D9.1_WBGene00020894 6492402 II + tbx37T3 166 0 end1T3 129 155 9.19981e-32
OPERON0_VC5.4_mys-1_WBGene00007029 7084662 V - end1T0 25 0 end1T4 0 21 1.69136e-14
OPERON0_VC5.4_mys-1_WBGene00007029 7084662 V - end1T1 28 0 end1T4 0 21 2.93369e-15
OPERON0_VC5.4_mys-1_WBGene00007029 7084662 V - end1T3 8 0 end1T4 0 21 3.81753e-08
OPERON0_VC5.4_mys-1_WBGene00007029 7084662 V - end1T4 0 21 end1T0 25 0 1.69136e-14
OPERON0_VC5.4_mys-1_WBGene00007029 7084662 V - end1T4 0 21 end1T1 28 0 2.93369e-15
OPERON0_VC5.4_mys-1_WBGene00007029 7084662 V - end1T4 0 21 end1T3 8 0 3.81753e-08
OPERON0_VC5.4_mys-1_WBGene00007029 7084662 V - end1T4 0 21 pha4T4 10 0 3.42285e-09
OPERON0_VC5.4_mys-1_WBGene00007029 7084662 V - pha4T4 10 0 end1T4 0 21 3.42285e-09
OPERON0_W01B11.3_nol-5_WBGene00020915 3267094 I + end1T1 481 0 hlh1T1 108 62 5.65195e-23
OPERON0_W01B11.3_nol-5_WBGene00020915 3267094 I + end1T2 157 0 tbx37T2 46 34 4.71189e-13
OPERON0_W01B11.3_nol-5_WBGene00020915 3267094 I + hlh1T0 146 0 hlh1T1 108 62 1.17761e-12
OPERON0_W01B11.3_nol-5_WBGene00020915 3267094 I + hlh1T1 108 62 end1T1 481 0 5.65195e-23
OPERON0_W01B11.3_nol-5_WBGene00020915 3267094 I + hlh1T1 108 62 hlh1T0 146 0 1.17761e-12
OPERON0_W01B11.3_nol-5_WBGene00020915 3267094 I + hlh1T1 108 62 hlh1T2 131 0 3.46717e-12
OPERON0_W01B11.3_nol-5_WBGene00020915 3267094 I + hlh1T1 108 62 hlh1T3 116 0 4.37425e-11
OPERON0_W01B11.3_nol-5_WBGene00020915 3267094 I + hlh1T1 108 62 hlh1T4 86 0 2.16736e-09
OPERON0_W01B11.3_nol-5_WBGene00020915 3267094 I + hlh1T1 108 62 nhr25end1T1 74 0 1.60466e-08
OPERON0_W01B11.3_nol-5_WBGene00020915 3267094 I + hlh1T1 108 62 pha4T1 266 0 8.63384e-18
OPERON0_W01B11.3_nol-5_WBGene00020915 3267094 I + hlh1T1 108 62 tbx37T1 108 0 7.92369e-11
OPERON0_W01B11.3_nol-5_WBGene00020915 3267094 I + hlh1T2 131 0 hlh1T1 108 62 3.46717e-12
OPERON0_W01B11.3_nol-5_WBGene00020915 3267094 I + hlh1T2 131 0 tbx37T2 46 34 4.49291e-12
OPERON0_W01B11.3_nol-5_WBGene00020915 3267094 I + hlh1T3 116 0 hlh1T1 108 62 4.37425e-11
OPERON0_W01B11.3_nol-5_WBGene00020915 3267094 I + hlh1T4 86 0 hlh1T1 108 62 2.16736e-09
OPERON0_W01B11.3_nol-5_WBGene00020915 3267094 I + nhr25end1T1 74 0 hlh1T1 108 62 1.60466e-08
OPERON0_W01B11.3_nol-5_WBGene00020915 3267094 I + nhr25end1T2 48 0 tbx37T2 46 34 6.84944e-07
OPERON0_W01B11.3_nol-5_WBGene00020915 3267094 I + pha4T1 266 0 hlh1T1 108 62 8.63384e-18
OPERON0_W01B11.3_nol-5_WBGene00020915 3267094 I + pha4T2 202 0 tbx37T2 46 34 3.41755e-14
OPERON0_W01B11.3_nol-5_WBGene00020915 3267094 I + tbx37T0 86 0 tbx37T2 46 34 7.09437e-10
OPERON0_W01B11.3_nol-5_WBGene00020915 3267094 I + tbx37T1 108 0 hlh1T1 108 62 7.92369e-11
OPERON0_W01B11.3_nol-5_WBGene00020915 3267094 I + tbx37T1 108 0 tbx37T2 46 34 1.08909e-10
OPERON0_W01B11.3_nol-5_WBGene00020915 3267094 I + tbx37T2 46 34 end1T2 157 0 4.71189e-13
OPERON0_W01B11.3_nol-5_WBGene00020915 3267094 I + tbx37T2 46 34 hlh1T2 131 0 4.49291e-12
OPERON0_W01B11.3_nol-5_WBGene00020915 3267094 I + tbx37T2 46 34 nhr25end1T2 48 0 6.84944e-07
OPERON0_W01B11.3_nol-5_WBGene00020915 3267094 I + tbx37T2 46 34 pha4T2 202 0 3.41755e-14
OPERON0_W01B11.3_nol-5_WBGene00020915 3267094 I + tbx37T2 46 34 tbx37T0 86 0 7.09437e-10
OPERON0_W01B11.3_nol-5_WBGene00020915 3267094 I + tbx37T2 46 34 tbx37T1 108 0 1.08909e-10
OPERON0_W01B11.3_nol-5_WBGene00020915 3267094 I + tbx37T2 46 34 tbx37T3 56 0 8.78083e-08
OPERON0_W01B11.3_nol-5_WBGene00020915 3267094 I + tbx37T2 46 34 tbx37T4 42 0 1.38826e-06
OPERON0_W01B11.3_nol-5_WBGene00020915 3267094 I + tbx37T3 56 0 tbx37T2 46 34 8.78083e-08
OPERON0_W01B11.3_nol-5_WBGene00020915 3267094 I + tbx37T4 42 0 tbx37T2 46 34 1.38826e-06
OPERON0_W01B6.9_ndc-80_WBGene00003576 10086137 IV + cnd1T3 16 0 hlh1T3 0 6 2.52073e-06
OPERON0_W01B6.9_ndc-80_WBGene00003576 10086137 IV + end1T3 15 0 hlh1T3 0 6 3.49679e-06
OPERON0_W01B6.9_ndc-80_WBGene00003576 10086137 IV + hlh1T0 17 0 hlh1T3 0 6 1.84841e-06
OPERON0_W01B6.9_ndc-80_WBGene00003576 10086137 IV + hlh1T3 0 6 cnd1T3 16 0 2.52073e-06
OPERON0_W01B6.9_ndc-80_WBGene00003576 10086137 IV + hlh1T3 0 6 end1T3 15 0 3.49679e-06
OPERON0_W01B6.9_ndc-80_WBGene00003576 10086137 IV + hlh1T3 0 6 hlh1T0 17 0 1.84841e-06
OPERON0_W01B6.9_ndc-80_WBGene00003576 10086137 IV + hlh1T3 0 6 pha4T3 29 0 1.08657e-07
OPERON0_W01B6.9_ndc-80_WBGene00003576 10086137 IV + pha4T3 29 0 hlh1T3 0 6 1.08657e-07
OPERON0_W01D2.1_W01D2.1_WBGene00012179 14815512 II + end1T2 36 63 end1T3 114 0 1.48007e-23
OPERON0_W01D2.1_W01D2.1_WBGene00012179 14815512 II + end1T2 36 63 hlh1T2 15 0 1.5836e-06
OPERON0_W01D2.1_W01D2.1_WBGene00012179 14815512 II + end1T3 114 0 end1T2 36 63 1.48007e-23
OPERON0_W01D2.1_W01D2.1_WBGene00012179 14815512 II + end1T3 114 0 nhr25end1T3 5 8 4.45708e-08
OPERON0_W01D2.1_W01D2.1_WBGene00012179 14815512 II + hlh1T2 15 0 end1T2 36 63 1.5836e-06
OPERON0_W01D2.1_W01D2.1_WBGene00012179 14815512 II + nhr25end1T3 5 8 end1T3 114 0 4.45708e-08
OPERON0_W02A2.1_fat-2_WBGene00001394 13323858 IV + end1T0 7 0 end1T1 0 11 5.97173e-06
OPERON0_W02A2.1_fat-2_WBGene00001394 13323858 IV + end1T1 0 11 end1T0 7 0 5.97173e-06
OPERON0_W02A2.1_fat-2_WBGene00001394 13323858 IV + end1T1 0 11 end1T3 16 0 1.1869e-08
OPERON0_W02A2.1_fat-2_WBGene00001394 13323858 IV + end1T1 0 11 end1T4 27 0 1.17586e-10
OPERON0_W02A2.1_fat-2_WBGene00001394 13323858 IV + end1T3 16 0 end1T1 0 11 1.1869e-08
OPERON0_W02A2.1_fat-2_WBGene00001394 13323858 IV + end1T4 27 0 end1T1 0 11 1.17586e-10
OPERON0_W02B12.2_rsp-2_WBGene00004699 11452955 II - cnd1T2 13 0 end1T2 0 6 7.14253e-06
OPERON0_W02B12.2_rsp-2_WBGene00004699 11452955 II - end1T2 0 6 cnd1T2 13 0 7.14253e-06
OPERON0_W02B12.2_rsp-2_WBGene00004699 11452955 II - end1T2 0 6 tbx37T2 26 0 1.96519e-07
OPERON0_W02B12.2_rsp-2_WBGene00004699 11452955 II - tbx37T2 26 0 end1T2 0 6 1.96519e-07
OPERON0_W03D2.4_pcn-1_WBGene00003955 4049448 IV - cnd1T0 23 0 pha4T0 0 43 2.94421e-19
OPERON0_W03D2.4_pcn-1_WBGene00003955 4049448 IV - cnd1T1 12 0 end1T1 0 16 4.9621e-09
OPERON0_W03D2.4_pcn-1_WBGene00003955 4049448 IV - end1T1 0 16 cnd1T1 12 0 4.9621e-09
OPERON0_W03D2.4_pcn-1_WBGene00003955 4049448 IV - end1T1 0 16 hlh1T1 17 2 5.95109e-09
OPERON0_W03D2.4_pcn-1_WBGene00003955 4049448 IV - end1T1 0 16 tbx37T1 40 1 4.80484e-14
OPERON0_W03D2.4_pcn-1_WBGene00003955 4049448 IV - hlh1T0 28 0 pha4T0 0 43 2.09034e-21
OPERON0_W03D2.4_pcn-1_WBGene00003955 4049448 IV - hlh1T1 17 2 end1T1 0 16 5.95109e-09
OPERON0_W03D2.4_pcn-1_WBGene00003955 4049448 IV - nhr25end1T0 17 0 pha4T0 0 43 2.93557e-16
OPERON0_W03D2.4_pcn-1_WBGene00003955 4049448 IV - pha4T0 0 43 cnd1T0 23 0 2.94421e-19
OPERON0_W03D2.4_pcn-1_WBGene00003955 4049448 IV - pha4T0 0 43 hlh1T0 28 0 2.09034e-21
OPERON0_W03D2.4_pcn-1_WBGene00003955 4049448 IV - pha4T0 0 43 nhr25end1T0 17 0 2.93557e-16
OPERON0_W03D2.4_pcn-1_WBGene00003955 4049448 IV - pha4T0 0 43 tbx37T0 49 4 6.94668e-24
OPERON0_W03D2.4_pcn-1_WBGene00003955 4049448 IV - tbx37T0 49 4 pha4T0 0 43 6.94668e-24
OPERON0_W03D2.4_pcn-1_WBGene00003955 4049448 IV - tbx37T1 40 1 end1T1 0 16 4.80484e-14
OPERON0_W03F9.4_W03F9.4_WBGene00021002 151388 V - ceh32T1 0 4 cnd1T1 32 0 3.5168e-06
OPERON0_W03F9.4_W03F9.4_WBGene00021002 151388 V - ceh32T1 0 4 pha4T1 80 0 1.03734e-07
OPERON0_W03F9.4_W03F9.4_WBGene00021002 151388 V - cnd1T1 32 0 ceh32T1 0 4 3.5168e-06
OPERON0_W03F9.4_W03F9.4_WBGene00021002 151388 V - pha4T1 80 0 ceh32T1 0 4 1.03734e-07
OPERON0_W07E6.4_prp-21_WBGene00004188 484866 II + end1T0 0 23 end1T2 8 0 2.05233e-08
OPERON0_W07E6.4_prp-21_WBGene00004188 484866 II + end1T0 0 23 end1T3 10 0 1.61726e-09
OPERON0_W07E6.4_prp-21_WBGene00004188 484866 II + end1T0 0 23 end1T4 9 0 5.53505e-09
OPERON0_W07E6.4_prp-21_WBGene00004188 484866 II + end1T0 0 23 pha4T0 42 0 4.53775e-19
OPERON0_W07E6.4_prp-21_WBGene00004188 484866 II + end1T1 6 30 end1T2 8 0 3.58625e-06
OPERON0_W07E6.4_prp-21_WBGene00004188 484866 II + end1T1 6 30 end1T3 10 0 4.18588e-07
OPERON0_W07E6.4_prp-21_WBGene00004188 484866 II + end1T1 6 30 end1T4 9 0 1.19056e-06
OPERON0_W07E6.4_prp-21_WBGene00004188 484866 II + end1T1 6 30 pha4T1 38 0 3.59753e-15
OPERON0_W07E6.4_prp-21_WBGene00004188 484866 II + end1T2 8 0 end1T0 0 23 2.05233e-08
OPERON0_W07E6.4_prp-21_WBGene00004188 484866 II + end1T2 8 0 end1T1 6 30 3.58625e-06
OPERON0_W07E6.4_prp-21_WBGene00004188 484866 II + end1T3 10 0 end1T0 0 23 1.61726e-09
OPERON0_W07E6.4_prp-21_WBGene00004188 484866 II + end1T3 10 0 end1T1 6 30 4.18588e-07
OPERON0_W07E6.4_prp-21_WBGene00004188 484866 II + end1T4 9 0 end1T0 0 23 5.53505e-09
OPERON0_W07E6.4_prp-21_WBGene00004188 484866 II + end1T4 9 0 end1T1 6 30 1.19056e-06
OPERON0_W07E6.4_prp-21_WBGene00004188 484866 II + pha4T0 42 0 end1T0 0 23 4.53775e-19
OPERON0_W07E6.4_prp-21_WBGene00004188 484866 II + pha4T1 38 0 end1T1 6 30 3.59753e-15
OPERON0_W09C5.6_rpl-31_WBGene00004445 13653704 I - end1T0 0 7 end1T3 12 0 3.71142e-06
OPERON0_W09C5.6_rpl-31_WBGene00004445 13653704 I - end1T2 0 7 end1T3 12 0 3.71142e-06
OPERON0_W09C5.6_rpl-31_WBGene00004445 13653704 I - end1T3 12 0 end1T0 0 7 3.71142e-06
OPERON0_W09C5.6_rpl-31_WBGene00004445 13653704 I - end1T3 12 0 end1T2 0 7 3.71142e-06
OPERON0_W09D10.3_mrpl-12_WBGene00012361 10707761 III + end1T2 21 0 pha4T2 6 49 1.5559e-14
OPERON0_W09D10.3_mrpl-12_WBGene00012361 10707761 III + hlh1T2 31 0 pha4T2 6 49 1.75918e-18
OPERON0_W09D10.3_mrpl-12_WBGene00012361 10707761 III + nhr25end1T2 7 0 pha4T2 6 49 7.57804e-07
OPERON0_W09D10.3_mrpl-12_WBGene00012361 10707761 III + pha4T0 17 0 pha4T2 6 49 1.18898e-12
OPERON0_W09D10.3_mrpl-12_WBGene00012361 10707761 III + pha4T1 30 0 pha4T2 6 49 3.99043e-18
OPERON0_W09D10.3_mrpl-12_WBGene00012361 10707761 III + pha4T2 6 49 end1T2 21 0 1.5559e-14
OPERON0_W09D10.3_mrpl-12_WBGene00012361 10707761 III + pha4T2 6 49 hlh1T2 31 0 1.75918e-18
OPERON0_W09D10.3_mrpl-12_WBGene00012361 10707761 III + pha4T2 6 49 nhr25end1T2 7 0 7.57804e-07
OPERON0_W09D10.3_mrpl-12_WBGene00012361 10707761 III + pha4T2 6 49 pha4T0 17 0 1.18898e-12
OPERON0_W09D10.3_mrpl-12_WBGene00012361 10707761 III + pha4T2 6 49 pha4T1 30 0 3.99043e-18
OPERON0_W09D10.3_mrpl-12_WBGene00012361 10707761 III + pha4T2 6 49 pha4T3 53 0 6.45545e-25
OPERON0_W09D10.3_mrpl-12_WBGene00012361 10707761 III + pha4T2 6 49 pha4T4 59 0 2.49266e-26
OPERON0_W09D10.3_mrpl-12_WBGene00012361 10707761 III + pha4T2 6 49 tbx37T2 17 0 1.18898e-12
OPERON0_W09D10.3_mrpl-12_WBGene00012361 10707761 III + pha4T3 53 0 pha4T2 6 49 6.45545e-25
OPERON0_W09D10.3_mrpl-12_WBGene00012361 10707761 III + pha4T4 59 0 pha4T2 6 49 2.49266e-26
OPERON0_W09D10.3_mrpl-12_WBGene00012361 10707761 III + tbx37T2 17 0 pha4T2 6 49 1.18898e-12
OPERON0_W10C8.2_pop-1_WBGene00004077 2830311 I - ceh32T2 8 0 pha4T2 23 115 3.89372e-07
OPERON0_W10C8.2_pop-1_WBGene00004077 2830311 I - cnd1T2 46 0 pha4T2 23 115 4.67157e-26
OPERON0_W10C8.2_pop-1_WBGene00004077 2830311 I - cnd1T3 80 0 cnd1T4 10 8 6.35988e-06
OPERON0_W10C8.2_pop-1_WBGene00004077 2830311 I - cnd1T4 10 8 cnd1T3 80 0 6.35988e-06
OPERON0_W10C8.2_pop-1_WBGene00004077 2830311 I - cnd1T4 10 8 end1T4 81 0 6.0665e-06
OPERON0_W10C8.2_pop-1_WBGene00004077 2830311 I - end1T2 91 0 pha4T2 23 115 3.54842e-40
OPERON0_W10C8.2_pop-1_WBGene00004077 2830311 I - end1T4 81 0 cnd1T4 10 8 6.0665e-06
OPERON0_W10C8.2_pop-1_WBGene00004077 2830311 I - end1T4 81 0 pha4T4 12 66 1.11779e-31
OPERON0_W10C8.2_pop-1_WBGene00004077 2830311 I - hlh1T2 18 0 pha4T2 23 115 4.73616e-13
OPERON0_W10C8.2_pop-1_WBGene00004077 2830311 I - hlh1T4 9 0 pha4T4 12 66 1.15543e-07
OPERON0_W10C8.2_pop-1_WBGene00004077 2830311 I - nhr25end1T4 16 0 pha4T4 12 66 1.51215e-11
OPERON0_W10C8.2_pop-1_WBGene00004077 2830311 I - pha4T0 121 0 pha4T2 23 115 4.56823e-48
OPERON0_W10C8.2_pop-1_WBGene00004077 2830311 I - pha4T0 121 0 pha4T4 12 66 3.04383e-39
OPERON0_W10C8.2_pop-1_WBGene00004077 2830311 I - pha4T1 124 0 pha4T2 23 115 1.00449e-48
OPERON0_W10C8.2_pop-1_WBGene00004077 2830311 I - pha4T1 124 0 pha4T4 12 66 1.06231e-39
OPERON0_W10C8.2_pop-1_WBGene00004077 2830311 I - pha4T2 23 115 ceh32T2 8 0 3.89372e-07
OPERON0_W10C8.2_pop-1_WBGene00004077 2830311 I - pha4T2 23 115 cnd1T2 46 0 4.67157e-26
OPERON0_W10C8.2_pop-1_WBGene00004077 2830311 I - pha4T2 23 115 end1T2 91 0 3.54842e-40
OPERON0_W10C8.2_pop-1_WBGene00004077 2830311 I - pha4T2 23 115 hlh1T2 18 0 4.73616e-13
OPERON0_W10C8.2_pop-1_WBGene00004077 2830311 I - pha4T2 23 115 pha4T0 121 0 4.56823e-48
OPERON0_W10C8.2_pop-1_WBGene00004077 2830311 I - pha4T2 23 115 pha4T1 124 0 1.00449e-48
OPERON0_W10C8.2_pop-1_WBGene00004077 2830311 I - pha4T2 23 115 pha4T3 112 0 1.06396e-45
OPERON0_W10C8.2_pop-1_WBGene00004077 2830311 I - pha4T2 23 115 tbx37T2 52 0 2.78691e-28
OPERON0_W10C8.2_pop-1_WBGene00004077 2830311 I - pha4T3 112 0 pha4T2 23 115 1.06396e-45
OPERON0_W10C8.2_pop-1_WBGene00004077 2830311 I - pha4T3 112 0 pha4T4 12 66 9.28006e-38
OPERON0_W10C8.2_pop-1_WBGene00004077 2830311 I - pha4T4 12 66 end1T4 81 0 1.11779e-31
OPERON0_W10C8.2_pop-1_WBGene00004077 2830311 I - pha4T4 12 66 hlh1T4 9 0 1.15543e-07
OPERON0_W10C8.2_pop-1_WBGene00004077 2830311 I - pha4T4 12 66 nhr25end1T4 16 0 1.51215e-11
OPERON0_W10C8.2_pop-1_WBGene00004077 2830311 I - pha4T4 12 66 pha4T0 121 0 3.04383e-39
OPERON0_W10C8.2_pop-1_WBGene00004077 2830311 I - pha4T4 12 66 pha4T1 124 0 1.06231e-39
OPERON0_W10C8.2_pop-1_WBGene00004077 2830311 I - pha4T4 12 66 pha4T3 112 0 9.28006e-38
OPERON0_W10C8.2_pop-1_WBGene00004077 2830311 I - pha4T4 12 66 tbx37T4 40 0 7.45477e-21
OPERON0_W10C8.2_pop-1_WBGene00004077 2830311 I - tbx37T2 52 0 pha4T2 23 115 2.78691e-28
OPERON0_W10C8.2_pop-1_WBGene00004077 2830311 I - tbx37T4 40 0 pha4T4 12 66 7.45477e-21
OPERON0_Y111B2A.9_Y111B2A.9_WBGene00013733 12575376 III - cnd1T1 4 0 end1T1 0 33 3.13138e-06
OPERON0_Y111B2A.9_Y111B2A.9_WBGene00013733 12575376 III - end1T0 26 0 end1T1 0 33 2.63023e-18
OPERON0_Y111B2A.9_Y111B2A.9_WBGene00013733 12575376 III - end1T1 0 33 cnd1T1 4 0 3.13138e-06
OPERON0_Y111B2A.9_Y111B2A.9_WBGene00013733 12575376 III - end1T1 0 33 end1T0 26 0 2.63023e-18
OPERON0_Y111B2A.9_Y111B2A.9_WBGene00013733 12575376 III - end1T1 0 33 end1T2 14 0 3.69958e-13
OPERON0_Y111B2A.9_Y111B2A.9_WBGene00013733 12575376 III - end1T1 0 33 end1T3 23 0 3.40539e-17
OPERON0_Y111B2A.9_Y111B2A.9_WBGene00013733 12575376 III - end1T1 0 33 end1T4 15 0 1.12911e-13
OPERON0_Y111B2A.9_Y111B2A.9_WBGene00013733 12575376 III - end1T1 0 33 hlh1T1 26 0 2.63023e-18
OPERON0_Y111B2A.9_Y111B2A.9_WBGene00013733 12575376 III - end1T1 0 33 pha4T1 44 0 1.45573e-23
OPERON0_Y111B2A.9_Y111B2A.9_WBGene00013733 12575376 III - end1T2 14 0 end1T1 0 33 3.69958e-13
OPERON0_Y111B2A.9_Y111B2A.9_WBGene00013733 12575376 III - end1T3 23 0 end1T1 0 33 3.40539e-17
OPERON0_Y111B2A.9_Y111B2A.9_WBGene00013733 12575376 III - end1T4 15 0 end1T1 0 33 1.12911e-13
OPERON0_Y111B2A.9_Y111B2A.9_WBGene00013733 12575376 III - hlh1T1 26 0 end1T1 0 33 2.63023e-18
OPERON0_Y111B2A.9_Y111B2A.9_WBGene00013733 12575376 III - pha4T1 44 0 end1T1 0 33 1.45573e-23
OPERON0_Y18D10A.17_car-1_WBGene00012484 12904470 I + ceh32T3 18 0 hlh1T3 7 16 1.70041e-06
OPERON0_Y18D10A.17_car-1_WBGene00012484 12904470 I + cnd1T3 18 0 hlh1T3 7 16 1.70041e-06
OPERON0_Y18D10A.17_car-1_WBGene00012484 12904470 I + end1T3 46 0 hlh1T3 7 16 7.82798e-10
OPERON0_Y18D10A.17_car-1_WBGene00012484 12904470 I + hlh1T0 30 0 hlh1T3 7 16 2.7443e-08
OPERON0_Y18D10A.17_car-1_WBGene00012484 12904470 I + hlh1T1 28 0 hlh1T3 7 16 4.71536e-08
OPERON0_Y18D10A.17_car-1_WBGene00012484 12904470 I + hlh1T2 17 0 hlh1T3 7 16 2.33937e-06
OPERON0_Y18D10A.17_car-1_WBGene00012484 12904470 I + hlh1T3 7 16 ceh32T3 18 0 1.70041e-06
OPERON0_Y18D10A.17_car-1_WBGene00012484 12904470 I + hlh1T3 7 16 cnd1T3 18 0 1.70041e-06
OPERON0_Y18D10A.17_car-1_WBGene00012484 12904470 I + hlh1T3 7 16 end1T3 46 0 7.82798e-10
OPERON0_Y18D10A.17_car-1_WBGene00012484 12904470 I + hlh1T3 7 16 hlh1T0 30 0 2.7443e-08
OPERON0_Y18D10A.17_car-1_WBGene00012484 12904470 I + hlh1T3 7 16 hlh1T1 28 0 4.71536e-08
OPERON0_Y18D10A.17_car-1_WBGene00012484 12904470 I + hlh1T3 7 16 hlh1T2 17 0 2.33937e-06
OPERON0_Y18D10A.17_car-1_WBGene00012484 12904470 I + hlh1T3 7 16 hlh1T4 22 0 2.90948e-07
OPERON0_Y18D10A.17_car-1_WBGene00012484 12904470 I + hlh1T3 7 16 pha4T3 46 0 7.82798e-10
OPERON0_Y18D10A.17_car-1_WBGene00012484 12904470 I + hlh1T4 22 0 hlh1T3 7 16 2.90948e-07
OPERON0_Y18D10A.17_car-1_WBGene00012484 12904470 I + pha4T3 46 0 hlh1T3 7 16 7.82798e-10
OPERON0_Y25C1A.5_copb-1_WBGene00021292 3078796 II + cnd1T4 9 0 end1T4 7 39 3.5633e-07
OPERON0_Y25C1A.5_copb-1_WBGene00021292 3078796 II + end1T0 24 0 end1T4 7 39 2.25552e-13
OPERON0_Y25C1A.5_copb-1_WBGene00021292 3078796 II + end1T1 62 0 end1T4 7 39 4.33592e-22
OPERON0_Y25C1A.5_copb-1_WBGene00021292 3078796 II + end1T2 15 0 end1T4 7 39 5.04083e-10
OPERON0_Y25C1A.5_copb-1_WBGene00021292 3078796 II + end1T3 51 0 end1T4 7 39 4.41358e-20
OPERON0_Y25C1A.5_copb-1_WBGene00021292 3078796 II + end1T4 7 39 cnd1T4 9 0 3.5633e-07
OPERON0_Y25C1A.5_copb-1_WBGene00021292 3078796 II + end1T4 7 39 end1T0 24 0 2.25552e-13
OPERON0_Y25C1A.5_copb-1_WBGene00021292 3078796 II + end1T4 7 39 end1T1 62 0 4.33592e-22
OPERON0_Y25C1A.5_copb-1_WBGene00021292 3078796 II + end1T4 7 39 end1T2 15 0 5.04083e-10
OPERON0_Y25C1A.5_copb-1_WBGene00021292 3078796 II + end1T4 7 39 end1T3 51 0 4.41358e-20
OPERON0_Y25C1A.5_copb-1_WBGene00021292 3078796 II + end1T4 7 39 hlh1T4 13 0 3.76661e-09
OPERON0_Y25C1A.5_copb-1_WBGene00021292 3078796 II + end1T4 7 39 nhr25end1T4 11 0 3.48338e-08
OPERON0_Y25C1A.5_copb-1_WBGene00021292 3078796 II + end1T4 7 39 pha4T4 21 0 2.4137e-12
OPERON0_Y25C1A.5_copb-1_WBGene00021292 3078796 II + end1T4 7 39 tbx37T4 17 0 7.32337e-11
OPERON0_Y25C1A.5_copb-1_WBGene00021292 3078796 II + hlh1T4 13 0 end1T4 7 39 3.76661e-09
OPERON0_Y25C1A.5_copb-1_WBGene00021292 3078796 II + nhr25end1T4 11 0 end1T4 7 39 3.48338e-08
OPERON0_Y25C1A.5_copb-1_WBGene00021292 3078796 II + pha4T4 21 0 end1T4 7 39 2.4137e-12
OPERON0_Y25C1A.5_copb-1_WBGene00021292 3078796 II + tbx37T4 17 0 end1T4 7 39 7.32337e-11
OPERON0_Y37D8A.14_cco-2_WBGene00012553 12905491 III + ceh32T2 0 4 hlh1T2 49 0 6.93729e-07
OPERON0_Y37D8A.14_cco-2_WBGene00012553 12905491 III + ceh32T2 0 4 nhr25end1T2 31 0 3.96337e-06
OPERON0_Y37D8A.14_cco-2_WBGene00012553 12905491 III + ceh32T2 0 4 tbx37T2 40 0 1.50911e-06
OPERON0_Y37D8A.14_cco-2_WBGene00012553 12905491 III + cnd1T1 16 0 pha4T1 0 6 2.52073e-06
OPERON0_Y37D8A.14_cco-2_WBGene00012553 12905491 III + hlh1T0 65 0 pha4T0 0 3 4.57216e-06
OPERON0_Y37D8A.14_cco-2_WBGene00012553 12905491 III + hlh1T1 58 0 pha4T1 0 6 2.2501e-09
OPERON0_Y37D8A.14_cco-2_WBGene00012553 12905491 III + hlh1T2 49 0 ceh32T2 0 4 6.93729e-07
OPERON0_Y37D8A.14_cco-2_WBGene00012553 12905491 III + nhr25end1T1 20 0 pha4T1 0 6 7.94692e-07
OPERON0_Y37D8A.14_cco-2_WBGene00012553 12905491 III + nhr25end1T2 31 0 ceh32T2 0 4 3.96337e-06
OPERON0_Y37D8A.14_cco-2_WBGene00012553 12905491 III + pha4T0 0 3 hlh1T0 65 0 4.57216e-06
OPERON0_Y37D8A.14_cco-2_WBGene00012553 12905491 III + pha4T1 0 6 cnd1T1 16 0 2.52073e-06
OPERON0_Y37D8A.14_cco-2_WBGene00012553 12905491 III + pha4T1 0 6 hlh1T1 58 0 2.2501e-09
OPERON0_Y37D8A.14_cco-2_WBGene00012553 12905491 III + pha4T1 0 6 nhr25end1T1 20 0 7.94692e-07
OPERON0_Y37D8A.14_cco-2_WBGene00012553 12905491 III + pha4T1 0 6 tbx37T1 29 0 1.08657e-07
OPERON0_Y37D8A.14_cco-2_WBGene00012553 12905491 III + tbx37T1 29 0 pha4T1 0 6 1.08657e-07
OPERON0_Y37D8A.14_cco-2_WBGene00012553 12905491 III + tbx37T2 40 0 ceh32T2 0 4 1.50911e-06
OPERON0_Y37E11AR.6_vab-2_WBGene00006869 3766826 IV - ceh32T0 16 0 pha4T0 6 16 3.49049e-06
OPERON0_Y37E11AR.6_vab-2_WBGene00006869 3766826 IV - pha4T0 6 16 pha4T1 35 0 1.0319e-09
OPERON0_Y37E11AR.6_vab-2_WBGene00006869 3766826 IV - pha4T0 6 16 pha4T2 41 0 2.30566e-10
OPERON0_Y37E11AR.6_vab-2_WBGene00006869 3766826 IV - pha4T0 6 16 pha4T3 28 0 2.32256e-08
OPERON0_Y37E11AR.6_vab-2_WBGene00006869 3766826 IV - pha4T0 6 16 pha4T4 22 0 1.55177e-07
OPERON0_Y37E11AR.6_vab-2_WBGene00006869 3766826 IV - pha4T0 6 16 tbx37T0 14 0 8.22256e-06
OPERON0_Y37E11AR.6_vab-2_WBGene00006869 3766826 IV - pha4T1 35 0 pha4T0 6 16 1.0319e-09
OPERON0_Y37E11AR.6_vab-2_WBGene00006869 3766826 IV - pha4T2 41 0 pha4T0 6 16 2.30566e-10
OPERON0_Y37E11AR.6_vab-2_WBGene00006869 3766826 IV - pha4T3 28 0 pha4T0 6 16 2.32256e-08
OPERON0_Y37E11AR.6_vab-2_WBGene00006869 3766826 IV - pha4T4 22 0 pha4T0 6 16 1.55177e-07
OPERON0_Y37E11AR.6_vab-2_WBGene00006869 3766826 IV - tbx37T0 14 0 pha4T0 6 16 8.22256e-06
OPERON0_Y38A10A.5_crt-1_WBGene00000802 6100542 V - ceh32T1 29 0 pha4T1 0 6 1.08657e-07
OPERON0_Y38A10A.5_crt-1_WBGene00000802 6100542 V - ceh32T4 17 0 end1T4 0 17 5.82077e-11
OPERON0_Y38A10A.5_crt-1_WBGene00000802 6100542 V - ceh32T4 17 0 pha4T4 0 58 3.6885e-18
OPERON0_Y38A10A.5_crt-1_WBGene00000802 6100542 V - cnd1T1 51 2 pha4T1 0 6 1.31233e-07
OPERON0_Y38A10A.5_crt-1_WBGene00000802 6100542 V - cnd1T4 41 0 end1T4 0 17 5.79356e-16
OPERON0_Y38A10A.5_crt-1_WBGene00000802 6100542 V - cnd1T4 41 0 hlh1T4 62 58 1.89929e-08
OPERON0_Y38A10A.5_crt-1_WBGene00000802 6100542 V - cnd1T4 41 0 pha4T4 0 58 6.84031e-30
OPERON0_Y38A10A.5_crt-1_WBGene00000802 6100542 V - end1T0 31 13 end1T4 0 17 2.3354e-07
OPERON0_Y38A10A.5_crt-1_WBGene00000802 6100542 V - end1T0 31 13 nhr25end1T0 294 5 1.73408e-06
OPERON0_Y38A10A.5_crt-1_WBGene00000802 6100542 V - end1T0 31 13 tbx37T0 149 1 6.5566e-06
OPERON0_Y38A10A.5_crt-1_WBGene00000802 6100542 V - end1T1 11 0 end1T4 0 17 7.12075e-09
OPERON0_Y38A10A.5_crt-1_WBGene00000802 6100542 V - end1T3 106 11 end1T4 0 17 2.22925e-15
OPERON0_Y38A10A.5_crt-1_WBGene00000802 6100542 V - end1T4 0 17 ceh32T4 17 0 5.82077e-11
OPERON0_Y38A10A.5_crt-1_WBGene00000802 6100542 V - end1T4 0 17 cnd1T4 41 0 5.79356e-16
OPERON0_Y38A10A.5_crt-1_WBGene00000802 6100542 V - end1T4 0 17 end1T0 31 13 2.3354e-07
OPERON0_Y38A10A.5_crt-1_WBGene00000802 6100542 V - end1T4 0 17 end1T1 11 0 7.12075e-09
OPERON0_Y38A10A.5_crt-1_WBGene00000802 6100542 V - end1T4 0 17 end1T3 106 11 2.22925e-15
OPERON0_Y38A10A.5_crt-1_WBGene00000802 6100542 V - end1T4 0 17 nhr25end1T4 57 0 4.77908e-18
OPERON0_Y38A10A.5_crt-1_WBGene00000802 6100542 V - end1T4 0 17 tbx37T4 162 1 7.13931e-24
OPERON0_Y38A10A.5_crt-1_WBGene00000802 6100542 V - hlh1T0 396 57 hlh1T1 317 0 7.34116e-06
OPERON0_Y38A10A.5_crt-1_WBGene00000802 6100542 V - hlh1T0 396 57 hlh1T4 62 58 1.90331e-14
OPERON0_Y38A10A.5_crt-1_WBGene00000802 6100542 V - hlh1T1 317 0 hlh1T0 396 57 7.34116e-06
OPERON0_Y38A10A.5_crt-1_WBGene00000802 6100542 V - hlh1T1 317 0 hlh1T2 145 28 3.0903e-06
OPERON0_Y38A10A.5_crt-1_WBGene00000802 6100542 V - hlh1T1 317 0 hlh1T4 62 58 2.67157e-26
OPERON0_Y38A10A.5_crt-1_WBGene00000802 6100542 V - hlh1T1 317 0 pha4T1 0 6 1.07547e-13
OPERON0_Y38A10A.5_crt-1_WBGene00000802 6100542 V - hlh1T2 145 28 hlh1T1 317 0 3.0903e-06
OPERON0_Y38A10A.5_crt-1_WBGene00000802 6100542 V - hlh1T2 145 28 hlh1T4 62 58 1.05232e-08
OPERON0_Y38A10A.5_crt-1_WBGene00000802 6100542 V - hlh1T3 183 0 hlh1T4 62 58 1.89732e-20
OPERON0_Y38A10A.5_crt-1_WBGene00000802 6100542 V - hlh1T4 62 58 cnd1T4 41 0 1.89929e-08
OPERON0_Y38A10A.5_crt-1_WBGene00000802 6100542 V - hlh1T4 62 58 hlh1T0 396 57 1.90331e-14
OPERON0_Y38A10A.5_crt-1_WBGene00000802 6100542 V - hlh1T4 62 58 hlh1T1 317 0 2.67157e-26
OPERON0_Y38A10A.5_crt-1_WBGene00000802 6100542 V - hlh1T4 62 58 hlh1T2 145 28 1.05232e-08
OPERON0_Y38A10A.5_crt-1_WBGene00000802 6100542 V - hlh1T4 62 58 hlh1T3 183 0 1.89732e-20
OPERON0_Y38A10A.5_crt-1_WBGene00000802 6100542 V - hlh1T4 62 58 nhr25end1T4 57 0 2.71376e-10
OPERON0_Y38A10A.5_crt-1_WBGene00000802 6100542 V - hlh1T4 62 58 pha4T4 0 58 1.45985e-11
OPERON0_Y38A10A.5_crt-1_WBGene00000802 6100542 V - hlh1T4 62 58 tbx37T4 162 1 1.27846e-18
OPERON0_Y38A10A.5_crt-1_WBGene00000802 6100542 V - nhr25end1T0 294 5 end1T0 31 13 1.73408e-06
OPERON0_Y38A10A.5_crt-1_WBGene00000802 6100542 V - nhr25end1T1 223 0 pha4T1 0 6 8.67936e-13
OPERON0_Y38A10A.5_crt-1_WBGene00000802 6100542 V - nhr25end1T4 57 0 end1T4 0 17 4.77908e-18
OPERON0_Y38A10A.5_crt-1_WBGene00000802 6100542 V - nhr25end1T4 57 0 hlh1T4 62 58 2.71376e-10
OPERON0_Y38A10A.5_crt-1_WBGene00000802 6100542 V - nhr25end1T4 57 0 pha4T4 0 58 2.41784e-35
OPERON0_Y38A10A.5_crt-1_WBGene00000802 6100542 V - pha4T1 0 6 ceh32T1 29 0 1.08657e-07
OPERON0_Y38A10A.5_crt-1_WBGene00000802 6100542 V - pha4T1 0 6 cnd1T1 51 2 1.31233e-07
OPERON0_Y38A10A.5_crt-1_WBGene00000802 6100542 V - pha4T1 0 6 hlh1T1 317 0 1.07547e-13
OPERON0_Y38A10A.5_crt-1_WBGene00000802 6100542 V - pha4T1 0 6 nhr25end1T1 223 0 8.67936e-13
OPERON0_Y38A10A.5_crt-1_WBGene00000802 6100542 V - pha4T1 0 6 tbx37T1 175 3 3.05489e-10
OPERON0_Y38A10A.5_crt-1_WBGene00000802 6100542 V - pha4T2 12 3 pha4T4 0 58 2.04664e-11
OPERON0_Y38A10A.5_crt-1_WBGene00000802 6100542 V - pha4T3 6 0 pha4T4 0 58 2.2501e-09
OPERON0_Y38A10A.5_crt-1_WBGene00000802 6100542 V - pha4T4 0 58 ceh32T4 17 0 3.6885e-18
OPERON0_Y38A10A.5_crt-1_WBGene00000802 6100542 V - pha4T4 0 58 cnd1T4 41 0 6.84031e-30
OPERON0_Y38A10A.5_crt-1_WBGene00000802 6100542 V - pha4T4 0 58 hlh1T4 62 58 1.45985e-11
OPERON0_Y38A10A.5_crt-1_WBGene00000802 6100542 V - pha4T4 0 58 nhr25end1T4 57 0 2.41784e-35
OPERON0_Y38A10A.5_crt-1_WBGene00000802 6100542 V - pha4T4 0 58 pha4T2 12 3 2.04664e-11
OPERON0_Y38A10A.5_crt-1_WBGene00000802 6100542 V - pha4T4 0 58 pha4T3 6 0 2.2501e-09
OPERON0_Y38A10A.5_crt-1_WBGene00000802 6100542 V - pha4T4 0 58 tbx37T4 162 1 4.55467e-54
OPERON0_Y38A10A.5_crt-1_WBGene00000802 6100542 V - tbx37T0 149 1 end1T0 31 13 6.5566e-06
OPERON0_Y38A10A.5_crt-1_WBGene00000802 6100542 V - tbx37T1 175 3 pha4T1 0 6 3.05489e-10
OPERON0_Y38A10A.5_crt-1_WBGene00000802 6100542 V - tbx37T4 162 1 end1T4 0 17 7.13931e-24
OPERON0_Y38A10A.5_crt-1_WBGene00000802 6100542 V - tbx37T4 162 1 hlh1T4 62 58 1.27846e-18
OPERON0_Y38A10A.5_crt-1_WBGene00000802 6100542 V - tbx37T4 162 1 pha4T4 0 58 4.55467e-54
OPERON0_Y39A1C.3_cey-4_WBGene00000475 10868703 III - end1T4 154 0 hlh1T4 30 20 5.7558e-10
OPERON0_Y39A1C.3_cey-4_WBGene00000475 10868703 III - hlh1T0 112 0 hlh1T4 30 20 4.24532e-08
OPERON0_Y39A1C.3_cey-4_WBGene00000475 10868703 III - hlh1T1 104 0 hlh1T4 30 20 6.31363e-08
OPERON0_Y39A1C.3_cey-4_WBGene00000475 10868703 III - hlh1T2 62 0 hlh1T4 30 20 9.19721e-07
OPERON0_Y39A1C.3_cey-4_WBGene00000475 10868703 III - hlh1T3 49 0 hlh1T4 30 20 9.82931e-06
OPERON0_Y39A1C.3_cey-4_WBGene00000475 10868703 III - hlh1T4 30 20 end1T4 154 0 5.7558e-10
OPERON0_Y39A1C.3_cey-4_WBGene00000475 10868703 III - hlh1T4 30 20 hlh1T0 112 0 4.24532e-08
OPERON0_Y39A1C.3_cey-4_WBGene00000475 10868703 III - hlh1T4 30 20 hlh1T1 104 0 6.31363e-08
OPERON0_Y39A1C.3_cey-4_WBGene00000475 10868703 III - hlh1T4 30 20 hlh1T2 62 0 9.19721e-07
OPERON0_Y39A1C.3_cey-4_WBGene00000475 10868703 III - hlh1T4 30 20 hlh1T3 49 0 9.82931e-06
OPERON0_Y39A1C.3_cey-4_WBGene00000475 10868703 III - hlh1T4 30 20 pha4T4 101 0 7.3714e-08
OPERON0_Y39A1C.3_cey-4_WBGene00000475 10868703 III - pha4T4 101 0 hlh1T4 30 20 7.3714e-08
OPERON0_Y39A1C.4_hex-3_WBGene00012663 10849222 III + hlh1T2 7 0 pha4T2 3 25 3.799e-06
OPERON0_Y39A1C.4_hex-3_WBGene00012663 10849222 III + pha4T0 40 0 pha4T2 3 25 1.92339e-16
OPERON0_Y39A1C.4_hex-3_WBGene00012663 10849222 III + pha4T1 33 0 pha4T2 3 25 5.56447e-15
OPERON0_Y39A1C.4_hex-3_WBGene00012663 10849222 III + pha4T2 3 25 hlh1T2 7 0 3.799e-06
OPERON0_Y39A1C.4_hex-3_WBGene00012663 10849222 III + pha4T2 3 25 pha4T0 40 0 1.92339e-16
OPERON0_Y39A1C.4_hex-3_WBGene00012663 10849222 III + pha4T2 3 25 pha4T1 33 0 5.56447e-15
OPERON0_Y39A1C.4_hex-3_WBGene00012663 10849222 III + pha4T2 3 25 pha4T3 20 0 1.95941e-11
OPERON0_Y39A1C.4_hex-3_WBGene00012663 10849222 III + pha4T2 3 25 pha4T4 20 0 1.95941e-11
OPERON0_Y39A1C.4_hex-3_WBGene00012663 10849222 III + pha4T2 3 25 tbx37T2 7 0 3.799e-06
OPERON0_Y39A1C.4_hex-3_WBGene00012663 10849222 III + pha4T3 20 0 pha4T2 3 25 1.95941e-11
OPERON0_Y39A1C.4_hex-3_WBGene00012663 10849222 III + pha4T4 20 0 pha4T2 3 25 1.95941e-11
OPERON0_Y39A1C.4_hex-3_WBGene00012663 10849222 III + tbx37T2 7 0 pha4T2 3 25 3.799e-06
OPERON0_Y43B11AR.4_rps-4_WBGene00004473 7084682 IV - ceh32T0 8 5 end1T0 24 324 1.17585e-06
OPERON0_Y43B11AR.4_rps-4_WBGene00004473 7084682 IV - ceh32T3 33 0 tbx37T3 39 82 7.32054e-13
OPERON0_Y43B11AR.4_rps-4_WBGene00004473 7084682 IV - cnd1T0 16 0 end1T0 24 324 2.66088e-18
OPERON0_Y43B11AR.4_rps-4_WBGene00004473 7084682 IV - cnd1T0 16 0 pha4T0 32 147 8.67323e-12
OPERON0_Y43B11AR.4_rps-4_WBGene00004473 7084682 IV - cnd1T3 31 0 tbx37T3 39 82 3.75742e-12
OPERON0_Y43B11AR.4_rps-4_WBGene00004473 7084682 IV - end1T0 24 324 cnd1T0 16 0 2.66088e-18
OPERON0_Y43B11AR.4_rps-4_WBGene00004473 7084682 IV - end1T0 24 324 end1T1 625 0 1.0083e-224
OPERON0_Y43B11AR.4_rps-4_WBGene00004473 7084682 IV - end1T0 24 324 end1T2 282 0 1.88485e-148
OPERON0_Y43B11AR.4_rps-4_WBGene00004473 7084682 IV - end1T0 24 324 end1T3 967 0 4.39615e-272
OPERON0_Y43B11AR.4_rps-4_WBGene00004473 7084682 IV - end1T0 24 324 end1T4 888 354 3.66434e-107
OPERON0_Y43B11AR.4_rps-4_WBGene00004473 7084682 IV - end1T0 24 324 hlh1T0 75 41 6.68211e-33
OPERON0_Y43B11AR.4_rps-4_WBGene00004473 7084682 IV - end1T0 24 324 nhr25end1T0 45 0 1.03029e-42
OPERON0_Y43B11AR.4_rps-4_WBGene00004473 7084682 IV - end1T0 24 324 tbx37T0 75 0 7.32449e-63
OPERON0_Y43B11AR.4_rps-4_WBGene00004473 7084682 IV - end1T1 625 0 end1T0 24 324 1.0083e-224
OPERON0_Y43B11AR.4_rps-4_WBGene00004473 7084682 IV - end1T1 625 0 end1T4 888 354 3.35141e-37
OPERON0_Y43B11AR.4_rps-4_WBGene00004473 7084682 IV - end1T1 625 0 hlh1T1 173 76 1.73997e-23
OPERON0_Y43B11AR.4_rps-4_WBGene00004473 7084682 IV - end1T2 282 0 end1T0 24 324 1.88485e-148
OPERON0_Y43B11AR.4_rps-4_WBGene00004473 7084682 IV - end1T2 282 0 end1T4 888 354 1.99804e-20
OPERON0_Y43B11AR.4_rps-4_WBGene00004473 7084682 IV - end1T3 967 0 end1T0 24 324 4.39615e-272
OPERON0_Y43B11AR.4_rps-4_WBGene00004473 7084682 IV - end1T3 967 0 end1T4 888 354 2.68316e-50
OPERON0_Y43B11AR.4_rps-4_WBGene00004473 7084682 IV - end1T3 967 0 tbx37T3 39 82 3.85628e-73
OPERON0_Y43B11AR.4_rps-4_WBGene00004473 7084682 IV - end1T4 888 354 end1T0 24 324 3.66434e-107
OPERON0_Y43B11AR.4_rps-4_WBGene00004473 7084682 IV - end1T4 888 354 end1T1 625 0 3.35141e-37
OPERON0_Y43B11AR.4_rps-4_WBGene00004473 7084682 IV - end1T4 888 354 end1T2 282 0 1.99804e-20
OPERON0_Y43B11AR.4_rps-4_WBGene00004473 7084682 IV - end1T4 888 354 end1T3 967 0 2.68316e-50
OPERON0_Y43B11AR.4_rps-4_WBGene00004473 7084682 IV - end1T4 888 354 nhr25end1T4 92 0 1.72294e-08
OPERON0_Y43B11AR.4_rps-4_WBGene00004473 7084682 IV - end1T4 888 354 pha4T4 358 0 2.01115e-24
OPERON0_Y43B11AR.4_rps-4_WBGene00004473 7084682 IV - end1T4 888 354 tbx37T4 178 0 3.28969e-14
OPERON0_Y43B11AR.4_rps-4_WBGene00004473 7084682 IV - hlh1T0 75 41 end1T0 24 324 6.68211e-33
OPERON0_Y43B11AR.4_rps-4_WBGene00004473 7084682 IV - hlh1T0 75 41 hlh1T2 223 0 4.56114e-13
OPERON0_Y43B11AR.4_rps-4_WBGene00004473 7084682 IV - hlh1T0 75 41 hlh1T3 287 0 5.42717e-15
OPERON0_Y43B11AR.4_rps-4_WBGene00004473 7084682 IV - hlh1T0 75 41 pha4T0 32 147 2.94248e-16
OPERON0_Y43B11AR.4_rps-4_WBGene00004473 7084682 IV - hlh1T0 75 41 tbx37T0 75 0 1.07579e-07
OPERON0_Y43B11AR.4_rps-4_WBGene00004473 7084682 IV - hlh1T1 173 76 end1T1 625 0 1.73997e-23
OPERON0_Y43B11AR.4_rps-4_WBGene00004473 7084682 IV - hlh1T1 173 76 hlh1T2 223 0 5.00007e-14
OPERON0_Y43B11AR.4_rps-4_WBGene00004473 7084682 IV - hlh1T1 173 76 hlh1T3 287 0 5.2928e-16
OPERON0_Y43B11AR.4_rps-4_WBGene00004473 7084682 IV - hlh1T1 173 76 nhr25end1T1 56 0 8.84103e-06
OPERON0_Y43B11AR.4_rps-4_WBGene00004473 7084682 IV - hlh1T1 173 76 pha4T1 180 0 2.24917e-12
OPERON0_Y43B11AR.4_rps-4_WBGene00004473 7084682 IV - hlh1T1 173 76 tbx37T1 92 0 4.98912e-08
OPERON0_Y43B11AR.4_rps-4_WBGene00004473 7084682 IV - hlh1T2 223 0 hlh1T0 75 41 4.56114e-13
OPERON0_Y43B11AR.4_rps-4_WBGene00004473 7084682 IV - hlh1T2 223 0 hlh1T1 173 76 5.00007e-14
OPERON0_Y43B11AR.4_rps-4_WBGene00004473 7084682 IV - hlh1T2 223 0 hlh1T4 278 154 1.08132e-20
OPERON0_Y43B11AR.4_rps-4_WBGene00004473 7084682 IV - hlh1T3 287 0 hlh1T0 75 41 5.42717e-15
OPERON0_Y43B11AR.4_rps-4_WBGene00004473 7084682 IV - hlh1T3 287 0 hlh1T1 173 76 5.2928e-16
OPERON0_Y43B11AR.4_rps-4_WBGene00004473 7084682 IV - hlh1T3 287 0 hlh1T4 278 154 1.72443e-24
OPERON0_Y43B11AR.4_rps-4_WBGene00004473 7084682 IV - hlh1T3 287 0 tbx37T3 39 82 2.41768e-46
OPERON0_Y43B11AR.4_rps-4_WBGene00004473 7084682 IV - hlh1T4 278 154 hlh1T2 223 0 1.08132e-20
OPERON0_Y43B11AR.4_rps-4_WBGene00004473 7084682 IV - hlh1T4 278 154 hlh1T3 287 0 1.72443e-24
OPERON0_Y43B11AR.4_rps-4_WBGene00004473 7084682 IV - hlh1T4 278 154 nhr25end1T4 92 0 5.43926e-11
OPERON0_Y43B11AR.4_rps-4_WBGene00004473 7084682 IV - hlh1T4 278 154 pha4T4 358 0 5.86259e-28
OPERON0_Y43B11AR.4_rps-4_WBGene00004473 7084682 IV - hlh1T4 278 154 tbx37T4 178 0 1.09184e-17
OPERON0_Y43B11AR.4_rps-4_WBGene00004473 7084682 IV - nhr25end1T0 45 0 end1T0 24 324 1.03029e-42
OPERON0_Y43B11AR.4_rps-4_WBGene00004473 7084682 IV - nhr25end1T0 45 0 pha4T0 32 147 5.21915e-26
OPERON0_Y43B11AR.4_rps-4_WBGene00004473 7084682 IV - nhr25end1T1 56 0 hlh1T1 173 76 8.84103e-06
OPERON0_Y43B11AR.4_rps-4_WBGene00004473 7084682 IV - nhr25end1T3 76 0 tbx37T3 39 82 1.44661e-22
OPERON0_Y43B11AR.4_rps-4_WBGene00004473 7084682 IV - nhr25end1T4 92 0 end1T4 888 354 1.72294e-08
OPERON0_Y43B11AR.4_rps-4_WBGene00004473 7084682 IV - nhr25end1T4 92 0 hlh1T4 278 154 5.43926e-11
OPERON0_Y43B11AR.4_rps-4_WBGene00004473 7084682 IV - pha4T0 32 147 cnd1T0 16 0 8.67323e-12
OPERON0_Y43B11AR.4_rps-4_WBGene00004473 7084682 IV - pha4T0 32 147 hlh1T0 75 41 2.94248e-16
OPERON0_Y43B11AR.4_rps-4_WBGene00004473 7084682 IV - pha4T0 32 147 nhr25end1T0 45 0 5.21915e-26
OPERON0_Y43B11AR.4_rps-4_WBGene00004473 7084682 IV - pha4T0 32 147 pha4T1 180 0 1.41528e-64
OPERON0_Y43B11AR.4_rps-4_WBGene00004473 7084682 IV - pha4T0 32 147 pha4T2 278 0 6.97672e-81
OPERON0_Y43B11AR.4_rps-4_WBGene00004473 7084682 IV - pha4T0 32 147 pha4T3 245 0 7.67402e-76
OPERON0_Y43B11AR.4_rps-4_WBGene00004473 7084682 IV - pha4T0 32 147 pha4T4 358 0 4.16799e-92
OPERON0_Y43B11AR.4_rps-4_WBGene00004473 7084682 IV - pha4T0 32 147 tbx37T0 75 0 1.64468e-37
OPERON0_Y43B11AR.4_rps-4_WBGene00004473 7084682 IV - pha4T1 180 0 hlh1T1 173 76 2.24917e-12
OPERON0_Y43B11AR.4_rps-4_WBGene00004473 7084682 IV - pha4T1 180 0 pha4T0 32 147 1.41528e-64
OPERON0_Y43B11AR.4_rps-4_WBGene00004473 7084682 IV - pha4T2 278 0 pha4T0 32 147 6.97672e-81
OPERON0_Y43B11AR.4_rps-4_WBGene00004473 7084682 IV - pha4T3 245 0 pha4T0 32 147 7.67402e-76
OPERON0_Y43B11AR.4_rps-4_WBGene00004473 7084682 IV - pha4T3 245 0 tbx37T3 39 82 2.80185e-43
OPERON0_Y43B11AR.4_rps-4_WBGene00004473 7084682 IV - pha4T4 358 0 end1T4 888 354 2.01115e-24
OPERON0_Y43B11AR.4_rps-4_WBGene00004473 7084682 IV - pha4T4 358 0 hlh1T4 278 154 5.86259e-28
OPERON0_Y43B11AR.4_rps-4_WBGene00004473 7084682 IV - pha4T4 358 0 pha4T0 32 147 4.16799e-92
OPERON0_Y43B11AR.4_rps-4_WBGene00004473 7084682 IV - tbx37T0 75 0 end1T0 24 324 7.32449e-63
OPERON0_Y43B11AR.4_rps-4_WBGene00004473 7084682 IV - tbx37T0 75 0 hlh1T0 75 41 1.07579e-07
OPERON0_Y43B11AR.4_rps-4_WBGene00004473 7084682 IV - tbx37T0 75 0 pha4T0 32 147 1.64468e-37
OPERON0_Y43B11AR.4_rps-4_WBGene00004473 7084682 IV - tbx37T0 75 0 tbx37T3 39 82 2.08666e-22
OPERON0_Y43B11AR.4_rps-4_WBGene00004473 7084682 IV - tbx37T1 92 0 hlh1T1 173 76 4.98912e-08
OPERON0_Y43B11AR.4_rps-4_WBGene00004473 7084682 IV - tbx37T1 92 0 tbx37T3 39 82 2.63171e-25
OPERON0_Y43B11AR.4_rps-4_WBGene00004473 7084682 IV - tbx37T2 99 0 tbx37T3 39 82 1.17576e-26
OPERON0_Y43B11AR.4_rps-4_WBGene00004473 7084682 IV - tbx37T3 39 82 ceh32T3 33 0 7.32054e-13
OPERON0_Y43B11AR.4_rps-4_WBGene00004473 7084682 IV - tbx37T3 39 82 cnd1T3 31 0 3.75742e-12
OPERON0_Y43B11AR.4_rps-4_WBGene00004473 7084682 IV - tbx37T3 39 82 end1T3 967 0 3.85628e-73
OPERON0_Y43B11AR.4_rps-4_WBGene00004473 7084682 IV - tbx37T3 39 82 hlh1T3 287 0 2.41768e-46
OPERON0_Y43B11AR.4_rps-4_WBGene00004473 7084682 IV - tbx37T3 39 82 nhr25end1T3 76 0 1.44661e-22
OPERON0_Y43B11AR.4_rps-4_WBGene00004473 7084682 IV - tbx37T3 39 82 pha4T3 245 0 2.80185e-43
OPERON0_Y43B11AR.4_rps-4_WBGene00004473 7084682 IV - tbx37T3 39 82 tbx37T0 75 0 2.08666e-22
OPERON0_Y43B11AR.4_rps-4_WBGene00004473 7084682 IV - tbx37T3 39 82 tbx37T1 92 0 2.63171e-25
OPERON0_Y43B11AR.4_rps-4_WBGene00004473 7084682 IV - tbx37T3 39 82 tbx37T2 99 0 1.17576e-26
OPERON0_Y43B11AR.4_rps-4_WBGene00004473 7084682 IV - tbx37T3 39 82 tbx37T4 178 0 1.1077e-36
OPERON0_Y43B11AR.4_rps-4_WBGene00004473 7084682 IV - tbx37T4 178 0 end1T4 888 354 3.28969e-14
OPERON0_Y43B11AR.4_rps-4_WBGene00004473 7084682 IV - tbx37T4 178 0 hlh1T4 278 154 1.09184e-17
OPERON0_Y43B11AR.4_rps-4_WBGene00004473 7084682 IV - tbx37T4 178 0 tbx37T3 39 82 1.1077e-36
OPERON0_Y47D3A.15_aakb-2_WBGene00012928 11237145 III + cnd1T3 14 0 pha4T3 3 19 3.6498e-08
OPERON0_Y47D3A.15_aakb-2_WBGene00012928 11237145 III + end1T3 32 0 pha4T3 3 19 1.633e-12
OPERON0_Y47D3A.15_aakb-2_WBGene00012928 11237145 III + pha4T0 33 0 pha4T3 3 19 1.08202e-12
OPERON0_Y47D3A.15_aakb-2_WBGene00012928 11237145 III + pha4T1 29 0 pha4T3 3 19 5.98298e-12
OPERON0_Y47D3A.15_aakb-2_WBGene00012928 11237145 III + pha4T3 3 19 cnd1T3 14 0 3.6498e-08
OPERON0_Y47D3A.15_aakb-2_WBGene00012928 11237145 III + pha4T3 3 19 end1T3 32 0 1.633e-12
OPERON0_Y47D3A.15_aakb-2_WBGene00012928 11237145 III + pha4T3 3 19 pha4T0 33 0 1.08202e-12
OPERON0_Y47D3A.15_aakb-2_WBGene00012928 11237145 III + pha4T3 3 19 pha4T1 29 0 5.98298e-12
OPERON0_Y47D3A.15_aakb-2_WBGene00012928 11237145 III + pha4T3 3 19 pha4T4 17 0 3.93115e-09
OPERON0_Y47D3A.15_aakb-2_WBGene00012928 11237145 III + pha4T4 17 0 pha4T3 3 19 3.93115e-09
OPERON0_Y47D3A.16_rsks-1_WBGene00012929 11245120 III + ceh32T0 11 0 pha4T0 9 65 1.3383e-09
OPERON0_Y47D3A.16_rsks-1_WBGene00012929 11245120 III + ceh32T1 0 3 end1T1 174 0 2.4869e-07
OPERON0_Y47D3A.16_rsks-1_WBGene00012929 11245120 III + ceh32T1 0 3 pha4T1 95 0 1.4957e-06
OPERON0_Y47D3A.16_rsks-1_WBGene00012929 11245120 III + cnd1T0 21 0 pha4T0 9 65 4.18594e-15
OPERON0_Y47D3A.16_rsks-1_WBGene00012929 11245120 III + cnd1T0 21 0 tbx37T0 6 18 9.96157e-08
OPERON0_Y47D3A.16_rsks-1_WBGene00012929 11245120 III + cnd1T2 15 0 pha4T2 15 68 2.85241e-10
OPERON0_Y47D3A.16_rsks-1_WBGene00012929 11245120 III + cnd1T3 12 12 end1T3 103 0 3.97455e-08
OPERON0_Y47D3A.16_rsks-1_WBGene00012929 11245120 III + cnd1T3 12 12 pha4T3 72 0 2.73759e-07
OPERON0_Y47D3A.16_rsks-1_WBGene00012929 11245120 III + end1T0 133 0 pha4T0 9 65 8.81217e-43
OPERON0_Y47D3A.16_rsks-1_WBGene00012929 11245120 III + end1T0 133 0 tbx37T0 6 18 1.72262e-17
OPERON0_Y47D3A.16_rsks-1_WBGene00012929 11245120 III + end1T1 174 0 ceh32T1 0 3 2.4869e-07
OPERON0_Y47D3A.16_rsks-1_WBGene00012929 11245120 III + end1T1 174 0 hlh1T1 35 28 2.03265e-13
OPERON0_Y47D3A.16_rsks-1_WBGene00012929 11245120 III + end1T2 45 0 pha4T2 15 68 1.46715e-21
OPERON0_Y47D3A.16_rsks-1_WBGene00012929 11245120 III + end1T3 103 0 cnd1T3 12 12 3.97455e-08
OPERON0_Y47D3A.16_rsks-1_WBGene00012929 11245120 III + hlh1T0 51 0 hlh1T1 35 28 1.75346e-07
OPERON0_Y47D3A.16_rsks-1_WBGene00012929 11245120 III + hlh1T0 51 0 pha4T0 9 65 3.40191e-26
OPERON0_Y47D3A.16_rsks-1_WBGene00012929 11245120 III + hlh1T0 51 0 tbx37T0 6 18 3.1752e-12
OPERON0_Y47D3A.16_rsks-1_WBGene00012929 11245120 III + hlh1T1 35 28 end1T1 174 0 2.03265e-13
OPERON0_Y47D3A.16_rsks-1_WBGene00012929 11245120 III + hlh1T1 35 28 hlh1T0 51 0 1.75346e-07
OPERON0_Y47D3A.16_rsks-1_WBGene00012929 11245120 III + hlh1T1 35 28 hlh1T2 34 0 6.26987e-06
OPERON0_Y47D3A.16_rsks-1_WBGene00012929 11245120 III + hlh1T1 35 28 hlh1T3 32 0 7.87324e-06
OPERON0_Y47D3A.16_rsks-1_WBGene00012929 11245120 III + hlh1T1 35 28 hlh1T4 33 0 7.01062e-06
OPERON0_Y47D3A.16_rsks-1_WBGene00012929 11245120 III + hlh1T1 35 28 pha4T1 95 0 4.07301e-10
OPERON0_Y47D3A.16_rsks-1_WBGene00012929 11245120 III + hlh1T1 35 28 tbx37T1 36 0 4.34651e-06
OPERON0_Y47D3A.16_rsks-1_WBGene00012929 11245120 III + hlh1T2 34 0 hlh1T1 35 28 6.26987e-06
OPERON0_Y47D3A.16_rsks-1_WBGene00012929 11245120 III + hlh1T2 34 0 pha4T2 15 68 9.43971e-18
OPERON0_Y47D3A.16_rsks-1_WBGene00012929 11245120 III + hlh1T3 32 0 hlh1T1 35 28 7.87324e-06
OPERON0_Y47D3A.16_rsks-1_WBGene00012929 11245120 III + hlh1T4 33 0 hlh1T1 35 28 7.01062e-06
OPERON0_Y47D3A.16_rsks-1_WBGene00012929 11245120 III + nhr25end1T0 8 0 pha4T0 9 65 1.28693e-07
OPERON0_Y47D3A.16_rsks-1_WBGene00012929 11245120 III + pha4T0 9 65 cnd1T0 21 0 4.18594e-15
OPERON0_Y47D3A.16_rsks-1_WBGene00012929 11245120 III + pha4T0 9 65 end1T0 133 0 8.81217e-43
OPERON0_Y47D3A.16_rsks-1_WBGene00012929 11245120 III + pha4T0 9 65 hlh1T0 51 0 3.40191e-26
OPERON0_Y47D3A.16_rsks-1_WBGene00012929 11245120 III + pha4T0 9 65 nhr25end1T0 8 0 1.28693e-07
OPERON0_Y47D3A.16_rsks-1_WBGene00012929 11245120 III + pha4T0 9 65 pha4T1 95 0 1.85235e-36
OPERON0_Y47D3A.16_rsks-1_WBGene00012929 11245120 III + pha4T0 9 65 pha4T3 72 0 1.21511e-31
OPERON0_Y47D3A.16_rsks-1_WBGene00012929 11245120 III + pha4T0 9 65 pha4T4 68 0 1.07166e-30
OPERON0_Y47D3A.16_rsks-1_WBGene00012929 11245120 III + pha4T1 95 0 ceh32T1 0 3 1.4957e-06
OPERON0_Y47D3A.16_rsks-1_WBGene00012929 11245120 III + pha4T1 95 0 hlh1T1 35 28 4.07301e-10
OPERON0_Y47D3A.16_rsks-1_WBGene00012929 11245120 III + pha4T1 95 0 pha4T0 9 65 1.85235e-36
OPERON0_Y47D3A.16_rsks-1_WBGene00012929 11245120 III + pha4T1 95 0 pha4T2 15 68 7.86622e-33
OPERON0_Y47D3A.16_rsks-1_WBGene00012929 11245120 III + pha4T2 15 68 cnd1T2 15 0 2.85241e-10
OPERON0_Y47D3A.16_rsks-1_WBGene00012929 11245120 III + pha4T2 15 68 end1T2 45 0 1.46715e-21
OPERON0_Y47D3A.16_rsks-1_WBGene00012929 11245120 III + pha4T2 15 68 hlh1T2 34 0 9.43971e-18
OPERON0_Y47D3A.16_rsks-1_WBGene00012929 11245120 III + pha4T2 15 68 pha4T1 95 0 7.86622e-33
OPERON0_Y47D3A.16_rsks-1_WBGene00012929 11245120 III + pha4T2 15 68 pha4T3 72 0 2.3023e-28
OPERON0_Y47D3A.16_rsks-1_WBGene00012929 11245120 III + pha4T2 15 68 pha4T4 68 0 1.77615e-27
OPERON0_Y47D3A.16_rsks-1_WBGene00012929 11245120 III + pha4T2 15 68 tbx37T2 31 0 1.50616e-16
OPERON0_Y47D3A.16_rsks-1_WBGene00012929 11245120 III + pha4T3 72 0 cnd1T3 12 12 2.73759e-07
OPERON0_Y47D3A.16_rsks-1_WBGene00012929 11245120 III + pha4T3 72 0 pha4T0 9 65 1.21511e-31
OPERON0_Y47D3A.16_rsks-1_WBGene00012929 11245120 III + pha4T3 72 0 pha4T2 15 68 2.3023e-28
OPERON0_Y47D3A.16_rsks-1_WBGene00012929 11245120 III + pha4T4 68 0 pha4T0 9 65 1.07166e-30
OPERON0_Y47D3A.16_rsks-1_WBGene00012929 11245120 III + pha4T4 68 0 pha4T2 15 68 1.77615e-27
OPERON0_Y47D3A.16_rsks-1_WBGene00012929 11245120 III + tbx37T0 6 18 cnd1T0 21 0 9.96157e-08
OPERON0_Y47D3A.16_rsks-1_WBGene00012929 11245120 III + tbx37T0 6 18 end1T0 133 0 1.72262e-17
OPERON0_Y47D3A.16_rsks-1_WBGene00012929 11245120 III + tbx37T0 6 18 hlh1T0 51 0 3.1752e-12
OPERON0_Y47D3A.16_rsks-1_WBGene00012929 11245120 III + tbx37T0 6 18 tbx37T1 36 0 2.90308e-10
OPERON0_Y47D3A.16_rsks-1_WBGene00012929 11245120 III + tbx37T0 6 18 tbx37T2 31 0 1.18033e-09
OPERON0_Y47D3A.16_rsks-1_WBGene00012929 11245120 III + tbx37T0 6 18 tbx37T3 16 0 8.65192e-07
OPERON0_Y47D3A.16_rsks-1_WBGene00012929 11245120 III + tbx37T0 6 18 tbx37T4 14 0 2.31573e-06
OPERON0_Y47D3A.16_rsks-1_WBGene00012929 11245120 III + tbx37T1 36 0 hlh1T1 35 28 4.34651e-06
OPERON0_Y47D3A.16_rsks-1_WBGene00012929 11245120 III + tbx37T1 36 0 tbx37T0 6 18 2.90308e-10
OPERON0_Y47D3A.16_rsks-1_WBGene00012929 11245120 III + tbx37T2 31 0 pha4T2 15 68 1.50616e-16
OPERON0_Y47D3A.16_rsks-1_WBGene00012929 11245120 III + tbx37T2 31 0 tbx37T0 6 18 1.18033e-09
OPERON0_Y47D3A.16_rsks-1_WBGene00012929 11245120 III + tbx37T3 16 0 tbx37T0 6 18 8.65192e-07
OPERON0_Y47D3A.16_rsks-1_WBGene00012929 11245120 III + tbx37T4 14 0 tbx37T0 6 18 2.31573e-06
OPERON0_Y47D9A.1_Y47D9A.1_WBGene00021628 4303930 I + cnd1T1 0 9 end1T1 39 0 8.71176e-11
OPERON0_Y47D9A.1_Y47D9A.1_WBGene00021628 4303930 I + end1T0 16 0 pha4T0 0 8 2.32042e-07
OPERON0_Y47D9A.1_Y47D9A.1_WBGene00021628 4303930 I + end1T1 39 0 cnd1T1 0 9 8.71176e-11
OPERON0_Y47D9A.1_Y47D9A.1_WBGene00021628 4303930 I + end1T1 39 0 hlh1T1 0 14 5.13677e-14
OPERON0_Y47D9A.1_Y47D9A.1_WBGene00021628 4303930 I + end1T1 39 0 pha4T1 0 11 3.61692e-12
OPERON0_Y47D9A.1_Y47D9A.1_WBGene00021628 4303930 I + end1T2 13 0 pha4T2 0 19 4.09997e-10
OPERON0_Y47D9A.1_Y47D9A.1_WBGene00021628 4303930 I + end1T2 13 0 tbx37T2 0 13 1.49012e-08
OPERON0_Y47D9A.1_Y47D9A.1_WBGene00021628 4303930 I + end1T4 72 0 hlh1T4 3 5 3.68143e-06
OPERON0_Y47D9A.1_Y47D9A.1_WBGene00021628 4303930 I + hlh1T0 16 3 hlh1T1 0 14 1.6343e-07
OPERON0_Y47D9A.1_Y47D9A.1_WBGene00021628 4303930 I + hlh1T1 0 14 end1T1 39 0 5.13677e-14
OPERON0_Y47D9A.1_Y47D9A.1_WBGene00021628 4303930 I + hlh1T1 0 14 hlh1T0 16 3 1.6343e-07
OPERON0_Y47D9A.1_Y47D9A.1_WBGene00021628 4303930 I + hlh1T1 0 14 hlh1T2 15 1 2.8871e-08
OPERON0_Y47D9A.1_Y47D9A.1_WBGene00021628 4303930 I + hlh1T1 0 14 hlh1T3 14 0 3.72529e-09
OPERON0_Y47D9A.1_Y47D9A.1_WBGene00021628 4303930 I + hlh1T1 0 14 nhr25end1T1 6 0 4.94425e-06
OPERON0_Y47D9A.1_Y47D9A.1_WBGene00021628 4303930 I + hlh1T2 15 1 hlh1T1 0 14 2.8871e-08
OPERON0_Y47D9A.1_Y47D9A.1_WBGene00021628 4303930 I + hlh1T2 15 1 pha4T2 0 19 7.01469e-10
OPERON0_Y47D9A.1_Y47D9A.1_WBGene00021628 4303930 I + hlh1T2 15 1 tbx37T2 0 13 5.68558e-08
OPERON0_Y47D9A.1_Y47D9A.1_WBGene00021628 4303930 I + hlh1T3 14 0 hlh1T1 0 14 3.72529e-09
OPERON0_Y47D9A.1_Y47D9A.1_WBGene00021628 4303930 I + hlh1T4 3 5 end1T4 72 0 3.68143e-06
OPERON0_Y47D9A.1_Y47D9A.1_WBGene00021628 4303930 I + nhr25end1T1 6 0 hlh1T1 0 14 4.94425e-06
OPERON0_Y47D9A.1_Y47D9A.1_WBGene00021628 4303930 I + pha4T0 0 8 end1T0 16 0 2.32042e-07
OPERON0_Y47D9A.1_Y47D9A.1_WBGene00021628 4303930 I + pha4T1 0 11 end1T1 39 0 3.61692e-12
OPERON0_Y47D9A.1_Y47D9A.1_WBGene00021628 4303930 I + pha4T2 0 19 end1T2 13 0 4.09997e-10
OPERON0_Y47D9A.1_Y47D9A.1_WBGene00021628 4303930 I + pha4T2 0 19 hlh1T2 15 1 7.01469e-10
OPERON0_Y47D9A.1_Y47D9A.1_WBGene00021628 4303930 I + pha4T2 0 19 pha4T3 12 3 2.24685e-07
OPERON0_Y47D9A.1_Y47D9A.1_WBGene00021628 4303930 I + pha4T3 12 3 pha4T2 0 19 2.24685e-07
OPERON0_Y47D9A.1_Y47D9A.1_WBGene00021628 4303930 I + tbx37T2 0 13 end1T2 13 0 1.49012e-08
OPERON0_Y47D9A.1_Y47D9A.1_WBGene00021628 4303930 I + tbx37T2 0 13 hlh1T2 15 1 5.68558e-08
OPERON0_Y47D9A.1_Y47D9A.1_WBGene00021628 4303930 I + tbx37T2 0 13 tbx37T4 9 0 3.43674e-07
OPERON0_Y47D9A.1_Y47D9A.1_WBGene00021628 4303930 I + tbx37T4 9 0 tbx37T2 0 13 3.43674e-07
OPERON0_Y47G6A.7_Y47G6A.7_WBGene00021637 3502738 I + cnd1T1 10 0 end1T1 12 55 1.323e-07
OPERON0_Y47G6A.7_Y47G6A.7_WBGene00021637 3502738 I + end1T0 51 0 end1T1 12 55 8.436e-22
OPERON0_Y47G6A.7_Y47G6A.7_WBGene00021637 3502738 I + end1T1 12 55 cnd1T1 10 0 1.323e-07
OPERON0_Y47G6A.7_Y47G6A.7_WBGene00021637 3502738 I + end1T1 12 55 end1T0 51 0 8.436e-22
OPERON0_Y47G6A.7_Y47G6A.7_WBGene00021637 3502738 I + end1T1 12 55 end1T2 15 0 5.48241e-10
OPERON0_Y47G6A.7_Y47G6A.7_WBGene00021637 3502738 I + end1T1 12 55 end1T3 23 0 3.87185e-13
OPERON0_Y47G6A.7_Y47G6A.7_WBGene00021637 3502738 I + end1T1 12 55 end1T4 37 0 1.48344e-17
OPERON0_Y47G6A.7_Y47G6A.7_WBGene00021637 3502738 I + end1T1 12 55 nhr25end1T1 9 0 4.57872e-07
OPERON0_Y47G6A.7_Y47G6A.7_WBGene00021637 3502738 I + end1T1 12 55 pha4T1 46 0 1.93193e-20
OPERON0_Y47G6A.7_Y47G6A.7_WBGene00021637 3502738 I + end1T1 12 55 tbx37T1 18 0 3.02197e-11
OPERON0_Y47G6A.7_Y47G6A.7_WBGene00021637 3502738 I + end1T2 15 0 end1T1 12 55 5.48241e-10
OPERON0_Y47G6A.7_Y47G6A.7_WBGene00021637 3502738 I + end1T3 23 0 end1T1 12 55 3.87185e-13
OPERON0_Y47G6A.7_Y47G6A.7_WBGene00021637 3502738 I + end1T4 37 0 end1T1 12 55 1.48344e-17
OPERON0_Y47G6A.7_Y47G6A.7_WBGene00021637 3502738 I + nhr25end1T1 9 0 end1T1 12 55 4.57872e-07
OPERON0_Y47G6A.7_Y47G6A.7_WBGene00021637 3502738 I + pha4T1 46 0 end1T1 12 55 1.93193e-20
OPERON0_Y47G6A.7_Y47G6A.7_WBGene00021637 3502738 I + tbx37T1 18 0 end1T1 12 55 3.02197e-11
OPERON0_Y48B6A.14_hmg-1.1_WBGene00001971 14250695 II + end1T0 59 1 hlh1T0 1 134 1.02385e-48
OPERON0_Y48B6A.14_hmg-1.1_WBGene00001971 14250695 II + hlh1T0 1 134 end1T0 59 1 1.02385e-48
OPERON0_Y48B6A.14_hmg-1.1_WBGene00001971 14250695 II + hlh1T0 1 134 hlh1T1 23 0 9.46077e-28
OPERON0_Y48B6A.14_hmg-1.1_WBGene00001971 14250695 II + hlh1T0 1 134 hlh1T2 21 1 7.93674e-25
OPERON0_Y48B6A.14_hmg-1.1_WBGene00001971 14250695 II + hlh1T0 1 134 pha4T0 12 6 3.93314e-11
OPERON0_Y48B6A.14_hmg-1.1_WBGene00001971 14250695 II + hlh1T0 1 134 tbx37T0 4 0 6.854e-08
OPERON0_Y48B6A.14_hmg-1.1_WBGene00001971 14250695 II + hlh1T1 23 0 hlh1T0 1 134 9.46077e-28
OPERON0_Y48B6A.14_hmg-1.1_WBGene00001971 14250695 II + hlh1T2 21 1 hlh1T0 1 134 7.93674e-25
OPERON0_Y48B6A.14_hmg-1.1_WBGene00001971 14250695 II + hlh1T2 21 1 pha4T2 0 7 1.16715e-06
OPERON0_Y48B6A.14_hmg-1.1_WBGene00001971 14250695 II + pha4T0 12 6 hlh1T0 1 134 3.93314e-11
OPERON0_Y48B6A.14_hmg-1.1_WBGene00001971 14250695 II + pha4T2 0 7 hlh1T2 21 1 1.16715e-06
OPERON0_Y48B6A.14_hmg-1.1_WBGene00001971 14250695 II + pha4T2 0 7 tbx37T2 119 3 2.18073e-10
OPERON0_Y48B6A.14_hmg-1.1_WBGene00001971 14250695 II + tbx37T0 4 0 hlh1T0 1 134 6.854e-08
OPERON0_Y48B6A.14_hmg-1.1_WBGene00001971 14250695 II + tbx37T2 119 3 pha4T2 0 7 2.18073e-10
OPERON0_Y48G8AL.13_Y48G8AL.13_WBGene00021691 1226812 I - cnd1T4 14 0 end1T4 12 81 1.38044e-11
OPERON0_Y48G8AL.13_Y48G8AL.13_WBGene00021691 1226812 I - end1T0 194 0 end1T4 12 81 1.79223e-56
OPERON0_Y48G8AL.13_Y48G8AL.13_WBGene00021691 1226812 I - end1T1 210 0 end1T4 12 81 1.31676e-58
OPERON0_Y48G8AL.13_Y48G8AL.13_WBGene00021691 1226812 I - end1T2 46 0 end1T4 12 81 6.88634e-26
OPERON0_Y48G8AL.13_Y48G8AL.13_WBGene00021691 1226812 I - end1T3 68 0 end1T4 12 81 1.23572e-32
OPERON0_Y48G8AL.13_Y48G8AL.13_WBGene00021691 1226812 I - end1T4 12 81 cnd1T4 14 0 1.38044e-11
OPERON0_Y48G8AL.13_Y48G8AL.13_WBGene00021691 1226812 I - end1T4 12 81 end1T0 194 0 1.79223e-56
OPERON0_Y48G8AL.13_Y48G8AL.13_WBGene00021691 1226812 I - end1T4 12 81 end1T1 210 0 1.31676e-58
OPERON0_Y48G8AL.13_Y48G8AL.13_WBGene00021691 1226812 I - end1T4 12 81 end1T2 46 0 6.88634e-26
OPERON0_Y48G8AL.13_Y48G8AL.13_WBGene00021691 1226812 I - end1T4 12 81 end1T3 68 0 1.23572e-32
OPERON0_Y48G8AL.13_Y48G8AL.13_WBGene00021691 1226812 I - end1T4 12 81 nhr25end1T4 25 0 1.90903e-17
OPERON0_Y48G8AL.13_Y48G8AL.13_WBGene00021691 1226812 I - end1T4 12 81 pha4T4 104 0 3.95543e-41
OPERON0_Y48G8AL.13_Y48G8AL.13_WBGene00021691 1226812 I - end1T4 12 81 tbx37T4 19 0 1.95856e-14
OPERON0_Y48G8AL.13_Y48G8AL.13_WBGene00021691 1226812 I - nhr25end1T4 25 0 end1T4 12 81 1.90903e-17
OPERON0_Y48G8AL.13_Y48G8AL.13_WBGene00021691 1226812 I - pha4T4 104 0 end1T4 12 81 3.95543e-41
OPERON0_Y48G8AL.13_Y48G8AL.13_WBGene00021691 1226812 I - tbx37T4 19 0 end1T4 12 81 1.95856e-14
OPERON0_Y51H4A.15_Y51H4A.15_WBGene00013109 16656613 IV + cnd1T1 19 0 pha4T1 4 60 4.30777e-16
OPERON0_Y51H4A.15_Y51H4A.15_WBGene00013109 16656613 IV + end1T1 78 0 pha4T1 4 60 1.02931e-36
OPERON0_Y51H4A.15_Y51H4A.15_WBGene00013109 16656613 IV + hlh1T1 22 0 pha4T1 4 60 1.09461e-17
OPERON0_Y51H4A.15_Y51H4A.15_WBGene00013109 16656613 IV + pha4T0 68 0 pha4T1 4 60 3.03257e-34
OPERON0_Y51H4A.15_Y51H4A.15_WBGene00013109 16656613 IV + pha4T1 4 60 cnd1T1 19 0 4.30777e-16
OPERON0_Y51H4A.15_Y51H4A.15_WBGene00013109 16656613 IV + pha4T1 4 60 end1T1 78 0 1.02931e-36
OPERON0_Y51H4A.15_Y51H4A.15_WBGene00013109 16656613 IV + pha4T1 4 60 hlh1T1 22 0 1.09461e-17
OPERON0_Y51H4A.15_Y51H4A.15_WBGene00013109 16656613 IV + pha4T1 4 60 pha4T0 68 0 3.03257e-34
OPERON0_Y51H4A.15_Y51H4A.15_WBGene00013109 16656613 IV + pha4T1 4 60 pha4T2 69 0 1.67218e-34
OPERON0_Y51H4A.15_Y51H4A.15_WBGene00013109 16656613 IV + pha4T1 4 60 pha4T3 37 0 2.00581e-24
OPERON0_Y51H4A.15_Y51H4A.15_WBGene00013109 16656613 IV + pha4T1 4 60 pha4T4 32 0 2.95362e-22
OPERON0_Y51H4A.15_Y51H4A.15_WBGene00013109 16656613 IV + pha4T1 4 60 tbx37T1 27 0 4.23171e-20
OPERON0_Y51H4A.15_Y51H4A.15_WBGene00013109 16656613 IV + pha4T2 69 0 pha4T1 4 60 1.67218e-34
OPERON0_Y51H4A.15_Y51H4A.15_WBGene00013109 16656613 IV + pha4T3 37 0 pha4T1 4 60 2.00581e-24
OPERON0_Y51H4A.15_Y51H4A.15_WBGene00013109 16656613 IV + pha4T4 32 0 pha4T1 4 60 2.95362e-22
OPERON0_Y51H4A.15_Y51H4A.15_WBGene00013109 16656613 IV + tbx37T1 27 0 pha4T1 4 60 4.23171e-20
OPERON0_Y54F10AL.2_smg-6_WBGene00004884 2473868 III + cnd1T3 11 0 pha4T3 3 30 9.48941e-09
OPERON0_Y54F10AL.2_smg-6_WBGene00004884 2473868 III + end1T3 28 0 pha4T3 3 30 3.06294e-15
OPERON0_Y54F10AL.2_smg-6_WBGene00004884 2473868 III + nhr25end1T3 6 0 pha4T3 3 30 5.25252e-06
OPERON0_Y54F10AL.2_smg-6_WBGene00004884 2473868 III + pha4T0 41 0 pha4T3 3 30 1.5356e-18
OPERON0_Y54F10AL.2_smg-6_WBGene00004884 2473868 III + pha4T1 38 0 pha4T3 3 30 7.457e-18
OPERON0_Y54F10AL.2_smg-6_WBGene00004884 2473868 III + pha4T2 26 0 pha4T3 3 30 1.66098e-14
OPERON0_Y54F10AL.2_smg-6_WBGene00004884 2473868 III + pha4T3 3 30 cnd1T3 11 0 9.48941e-09
OPERON0_Y54F10AL.2_smg-6_WBGene00004884 2473868 III + pha4T3 3 30 end1T3 28 0 3.06294e-15
OPERON0_Y54F10AL.2_smg-6_WBGene00004884 2473868 III + pha4T3 3 30 nhr25end1T3 6 0 5.25252e-06
OPERON0_Y54F10AL.2_smg-6_WBGene00004884 2473868 III + pha4T3 3 30 pha4T0 41 0 1.5356e-18
OPERON0_Y54F10AL.2_smg-6_WBGene00004884 2473868 III + pha4T3 3 30 pha4T1 38 0 7.457e-18
OPERON0_Y54F10AL.2_smg-6_WBGene00004884 2473868 III + pha4T3 3 30 pha4T2 26 0 1.66098e-14
OPERON0_Y54F10AL.2_smg-6_WBGene00004884 2473868 III + pha4T3 3 30 pha4T4 41 0 1.5356e-18
OPERON0_Y54F10AL.2_smg-6_WBGene00004884 2473868 III + pha4T3 3 30 tbx37T3 20 0 1.35193e-12
OPERON0_Y54F10AL.2_smg-6_WBGene00004884 2473868 III + pha4T4 41 0 pha4T3 3 30 1.5356e-18
OPERON0_Y54F10AL.2_smg-6_WBGene00004884 2473868 III + tbx37T3 20 0 pha4T3 3 30 1.35193e-12
OPERON0_Y57A10A.23_Y57A10A.23_WBGene00013263 12240388 II + end1T1 0 16 tbx37T1 16 0 2.32831e-10
OPERON0_Y57A10A.23_Y57A10A.23_WBGene00013263 12240388 II + nhr25end1T0 56 23 nhr25end1T1 59 113 2.80723e-08
OPERON0_Y57A10A.23_Y57A10A.23_WBGene00013263 12240388 II + nhr25end1T0 56 23 nhr25end1T2 101 0 6.90174e-06
OPERON0_Y57A10A.23_Y57A10A.23_WBGene00013263 12240388 II + nhr25end1T1 59 113 nhr25end1T0 56 23 2.80723e-08
OPERON0_Y57A10A.23_Y57A10A.23_WBGene00013263 12240388 II + nhr25end1T1 59 113 nhr25end1T2 101 0 2.67856e-28
OPERON0_Y57A10A.23_Y57A10A.23_WBGene00013263 12240388 II + nhr25end1T1 59 113 nhr25end1T3 128 35 9.17236e-17
OPERON0_Y57A10A.23_Y57A10A.23_WBGene00013263 12240388 II + nhr25end1T1 59 113 nhr25end1T4 16 0 1.46274e-07
OPERON0_Y57A10A.23_Y57A10A.23_WBGene00013263 12240388 II + nhr25end1T1 59 113 tbx37T1 16 0 1.46274e-07
OPERON0_Y57A10A.23_Y57A10A.23_WBGene00013263 12240388 II + nhr25end1T2 101 0 nhr25end1T0 56 23 6.90174e-06
OPERON0_Y57A10A.23_Y57A10A.23_WBGene00013263 12240388 II + nhr25end1T2 101 0 nhr25end1T1 59 113 2.67856e-28
OPERON0_Y57A10A.23_Y57A10A.23_WBGene00013263 12240388 II + nhr25end1T3 128 35 nhr25end1T1 59 113 9.17236e-17
OPERON0_Y57A10A.23_Y57A10A.23_WBGene00013263 12240388 II + nhr25end1T4 16 0 nhr25end1T1 59 113 1.46274e-07
OPERON0_Y57A10A.23_Y57A10A.23_WBGene00013263 12240388 II + tbx37T1 16 0 end1T1 0 16 2.32831e-10
OPERON0_Y57A10A.23_Y57A10A.23_WBGene00013263 12240388 II + tbx37T1 16 0 nhr25end1T1 59 113 1.46274e-07
OPERON0_Y57A10A.31_Y57A10A.31_WBGene00013270 12289385 II + end1T0 0 16 pha4T0 31 0 8.11941e-14
OPERON0_Y57A10A.31_Y57A10A.31_WBGene00013270 12289385 II + hlh1T0 0 5 pha4T0 31 0 5.01385e-07
OPERON0_Y57A10A.31_Y57A10A.31_WBGene00013270 12289385 II + pha4T0 31 0 end1T0 0 16 8.11941e-14
OPERON0_Y57A10A.31_Y57A10A.31_WBGene00013270 12289385 II + pha4T0 31 0 hlh1T0 0 5 5.01385e-07
OPERON0_Y57A10C.6_daf-22_WBGene00013284 12425694 II - end1T0 13 0 end1T3 0 11 6.47904e-08
OPERON0_Y57A10C.6_daf-22_WBGene00013284 12425694 II - end1T0 13 0 end1T4 0 11 6.47904e-08
OPERON0_Y57A10C.6_daf-22_WBGene00013284 12425694 II - end1T3 0 11 end1T0 13 0 6.47904e-08
OPERON0_Y57A10C.6_daf-22_WBGene00013284 12425694 II - end1T4 0 11 end1T0 13 0 6.47904e-08
OPERON0_Y57G11C.16_rps-18_WBGene00004487 14825679 IV + ceh32T2 23 0 end1T2 0 7 8.35189e-08
OPERON0_Y57G11C.16_rps-18_WBGene00004487 14825679 IV + ceh32T3 20 4 end1T3 0 14 6.91777e-08
OPERON0_Y57G11C.16_rps-18_WBGene00004487 14825679 IV + cnd1T0 44 0 pha4T0 1 9 2.8614e-10
OPERON0_Y57G11C.16_rps-18_WBGene00004487 14825679 IV + cnd1T1 34 0 end1T1 0 13 9.18204e-13
OPERON0_Y57G11C.16_rps-18_WBGene00004487 14825679 IV + cnd1T2 28 17 nhr25end1T2 87 0 6.62235e-07
OPERON0_Y57G11C.16_rps-18_WBGene00004487 14825679 IV + cnd1T3 48 0 end1T3 0 14 4.1408e-15
OPERON0_Y57G11C.16_rps-18_WBGene00004487 14825679 IV + end1T1 0 13 cnd1T1 34 0 9.18204e-13
OPERON0_Y57G11C.16_rps-18_WBGene00004487 14825679 IV + end1T1 0 13 end1T4 183 15 2.95294e-14
OPERON0_Y57G11C.16_rps-18_WBGene00004487 14825679 IV + end1T1 0 13 hlh1T1 101 0 2.69506e-18
OPERON0_Y57G11C.16_rps-18_WBGene00004487 14825679 IV + end1T1 0 13 nhr25end1T1 110 1 1.32549e-17
OPERON0_Y57G11C.16_rps-18_WBGene00004487 14825679 IV + end1T1 0 13 pha4T1 6 0 7.14253e-06
OPERON0_Y57G11C.16_rps-18_WBGene00004487 14825679 IV + end1T1 0 13 tbx37T1 37 0 3.59938e-13
OPERON0_Y57G11C.16_rps-18_WBGene00004487 14825679 IV + end1T2 0 7 ceh32T2 23 0 8.35189e-08
OPERON0_Y57G11C.16_rps-18_WBGene00004487 14825679 IV + end1T2 0 7 end1T4 183 15 1.14513e-08
OPERON0_Y57G11C.16_rps-18_WBGene00004487 14825679 IV + end1T2 0 7 hlh1T2 77 3 4.13163e-09
OPERON0_Y57G11C.16_rps-18_WBGene00004487 14825679 IV + end1T2 0 7 nhr25end1T2 87 0 1.51279e-11
OPERON0_Y57G11C.16_rps-18_WBGene00004487 14825679 IV + end1T2 0 7 tbx37T2 36 0 5.05161e-09
OPERON0_Y57G11C.16_rps-18_WBGene00004487 14825679 IV + end1T3 0 14 ceh32T3 20 4 6.91777e-08
OPERON0_Y57G11C.16_rps-18_WBGene00004487 14825679 IV + end1T3 0 14 cnd1T3 48 0 4.1408e-15
OPERON0_Y57G11C.16_rps-18_WBGene00004487 14825679 IV + end1T3 0 14 end1T4 183 15 4.0495e-15
OPERON0_Y57G11C.16_rps-18_WBGene00004487 14825679 IV + end1T3 0 14 hlh1T3 92 8 1.49686e-13
OPERON0_Y57G11C.16_rps-18_WBGene00004487 14825679 IV + end1T3 0 14 nhr25end1T3 75 2 1.81853e-15
OPERON0_Y57G11C.16_rps-18_WBGene00004487 14825679 IV + end1T3 0 14 pha4T3 31 11 4.12788e-07
OPERON0_Y57G11C.16_rps-18_WBGene00004487 14825679 IV + end1T3 0 14 tbx37T3 53 0 1.21731e-15
OPERON0_Y57G11C.16_rps-18_WBGene00004487 14825679 IV + end1T4 183 15 end1T1 0 13 2.95294e-14
OPERON0_Y57G11C.16_rps-18_WBGene00004487 14825679 IV + end1T4 183 15 end1T2 0 7 1.14513e-08
OPERON0_Y57G11C.16_rps-18_WBGene00004487 14825679 IV + end1T4 183 15 end1T3 0 14 4.0495e-15
OPERON0_Y57G11C.16_rps-18_WBGene00004487 14825679 IV + hlh1T0 81 0 pha4T0 1 9 1.8597e-12
OPERON0_Y57G11C.16_rps-18_WBGene00004487 14825679 IV + hlh1T1 101 0 end1T1 0 13 2.69506e-18
OPERON0_Y57G11C.16_rps-18_WBGene00004487 14825679 IV + hlh1T2 77 3 end1T2 0 7 4.13163e-09
OPERON0_Y57G11C.16_rps-18_WBGene00004487 14825679 IV + hlh1T3 92 8 end1T3 0 14 1.49686e-13
OPERON0_Y57G11C.16_rps-18_WBGene00004487 14825679 IV + nhr25end1T0 96 0 pha4T0 1 9 4.40056e-13
OPERON0_Y57G11C.16_rps-18_WBGene00004487 14825679 IV + nhr25end1T1 110 1 end1T1 0 13 1.32549e-17
OPERON0_Y57G11C.16_rps-18_WBGene00004487 14825679 IV + nhr25end1T2 87 0 cnd1T2 28 17 6.62235e-07
OPERON0_Y57G11C.16_rps-18_WBGene00004487 14825679 IV + nhr25end1T2 87 0 end1T2 0 7 1.51279e-11
OPERON0_Y57G11C.16_rps-18_WBGene00004487 14825679 IV + nhr25end1T3 75 2 end1T3 0 14 1.81853e-15
OPERON0_Y57G11C.16_rps-18_WBGene00004487 14825679 IV + pha4T0 1 9 cnd1T0 44 0 2.8614e-10
OPERON0_Y57G11C.16_rps-18_WBGene00004487 14825679 IV + pha4T0 1 9 hlh1T0 81 0 1.8597e-12
OPERON0_Y57G11C.16_rps-18_WBGene00004487 14825679 IV + pha4T0 1 9 nhr25end1T0 96 0 4.40056e-13
OPERON0_Y57G11C.16_rps-18_WBGene00004487 14825679 IV + pha4T0 1 9 tbx37T0 24 0 3.11005e-08
OPERON0_Y57G11C.16_rps-18_WBGene00004487 14825679 IV + pha4T1 6 0 end1T1 0 13 7.14253e-06
OPERON0_Y57G11C.16_rps-18_WBGene00004487 14825679 IV + pha4T3 31 11 end1T3 0 14 4.12788e-07
OPERON0_Y57G11C.16_rps-18_WBGene00004487 14825679 IV + tbx37T0 24 0 pha4T0 1 9 3.11005e-08
OPERON0_Y57G11C.16_rps-18_WBGene00004487 14825679 IV + tbx37T1 37 0 end1T1 0 13 3.59938e-13
OPERON0_Y57G11C.16_rps-18_WBGene00004487 14825679 IV + tbx37T2 36 0 end1T2 0 7 5.05161e-09
OPERON0_Y57G11C.16_rps-18_WBGene00004487 14825679 IV + tbx37T3 53 0 end1T3 0 14 1.21731e-15
OPERON0_Y65B4BR.8_psf-3_WBGene00022043 534455 I + cnd1T2 8 0 pha4T2 5 34 7.92385e-07
OPERON0_Y65B4BR.8_psf-3_WBGene00022043 534455 I + end1T2 14 0 pha4T2 5 34 8.42827e-10
OPERON0_Y65B4BR.8_psf-3_WBGene00022043 534455 I + hlh1T2 7 0 pha4T2 5 34 2.93285e-06
OPERON0_Y65B4BR.8_psf-3_WBGene00022043 534455 I + pha4T0 69 0 pha4T2 5 34 3.56854e-23
OPERON0_Y65B4BR.8_psf-3_WBGene00022043 534455 I + pha4T1 59 0 pha4T2 5 34 1.35834e-21
OPERON0_Y65B4BR.8_psf-3_WBGene00022043 534455 I + pha4T2 5 34 cnd1T2 8 0 7.92385e-07
OPERON0_Y65B4BR.8_psf-3_WBGene00022043 534455 I + pha4T2 5 34 end1T2 14 0 8.42827e-10
OPERON0_Y65B4BR.8_psf-3_WBGene00022043 534455 I + pha4T2 5 34 hlh1T2 7 0 2.93285e-06
OPERON0_Y65B4BR.8_psf-3_WBGene00022043 534455 I + pha4T2 5 34 pha4T0 69 0 3.56854e-23
OPERON0_Y65B4BR.8_psf-3_WBGene00022043 534455 I + pha4T2 5 34 pha4T1 59 0 1.35834e-21
OPERON0_Y65B4BR.8_psf-3_WBGene00022043 534455 I + pha4T2 5 34 pha4T3 16 0 1.22989e-10
OPERON0_Y65B4BR.8_psf-3_WBGene00022043 534455 I + pha4T2 5 34 pha4T4 12 0 6.77852e-09
OPERON0_Y65B4BR.8_psf-3_WBGene00022043 534455 I + pha4T2 5 34 tbx37T2 14 0 8.42827e-10
OPERON0_Y65B4BR.8_psf-3_WBGene00022043 534455 I + pha4T3 16 0 pha4T2 5 34 1.22989e-10
OPERON0_Y65B4BR.8_psf-3_WBGene00022043 534455 I + pha4T4 12 0 pha4T2 5 34 6.77852e-09
OPERON0_Y65B4BR.8_psf-3_WBGene00022043 534455 I + tbx37T2 14 0 pha4T2 5 34 8.42827e-10
OPERON0_Y66H1B.2_fln-1_WBGene00022048 376062 IV - end1T0 9 0 end1T4 0 24 4.00212e-09
OPERON0_Y66H1B.2_fln-1_WBGene00022048 376062 IV - end1T2 5 0 end1T4 0 24 1.62319e-06
OPERON0_Y66H1B.2_fln-1_WBGene00022048 376062 IV - end1T3 12 0 end1T4 0 24 1.11777e-10
OPERON0_Y66H1B.2_fln-1_WBGene00022048 376062 IV - end1T4 0 24 end1T0 9 0 4.00212e-09
OPERON0_Y66H1B.2_fln-1_WBGene00022048 376062 IV - end1T4 0 24 end1T2 5 0 1.62319e-06
OPERON0_Y66H1B.2_fln-1_WBGene00022048 376062 IV - end1T4 0 24 end1T3 12 0 1.11777e-10
OPERON0_Y66H1B.2_fln-1_WBGene00022048 376062 IV - end1T4 0 24 hlh1T4 10 0 1.13445e-09
OPERON0_Y66H1B.2_fln-1_WBGene00022048 376062 IV - end1T4 0 24 pha4T4 9 0 4.00212e-09
OPERON0_Y66H1B.2_fln-1_WBGene00022048 376062 IV - hlh1T4 10 0 end1T4 0 24 1.13445e-09
OPERON0_Y66H1B.2_fln-1_WBGene00022048 376062 IV - pha4T4 9 0 end1T4 0 24 4.00212e-09
OPERON0_Y69A2AR.21_Y69A2AR.21_WBGene00022092 2495167 IV - ceh32T1 13 0 end1T1 24 110 7.3314e-10
OPERON0_Y69A2AR.21_Y69A2AR.21_WBGene00022092 2495167 IV - ceh32T1 13 0 pha4T1 18 90 4.94659e-10
OPERON0_Y69A2AR.21_Y69A2AR.21_WBGene00022092 2495167 IV - cnd1T1 23 0 end1T1 24 110 7.47344e-15
OPERON0_Y69A2AR.21_Y69A2AR.21_WBGene00022092 2495167 IV - cnd1T1 23 0 pha4T1 18 90 5.36074e-15
OPERON0_Y69A2AR.21_Y69A2AR.21_WBGene00022092 2495167 IV - cnd1T4 18 0 pha4T4 4 38 1.35398e-12
OPERON0_Y69A2AR.21_Y69A2AR.21_WBGene00022092 2495167 IV - end1T0 89 0 end1T1 24 110 2.57002e-38
OPERON0_Y69A2AR.21_Y69A2AR.21_WBGene00022092 2495167 IV - end1T1 24 110 ceh32T1 13 0 7.3314e-10
OPERON0_Y69A2AR.21_Y69A2AR.21_WBGene00022092 2495167 IV - end1T1 24 110 cnd1T1 23 0 7.47344e-15
OPERON0_Y69A2AR.21_Y69A2AR.21_WBGene00022092 2495167 IV - end1T1 24 110 end1T0 89 0 2.57002e-38
OPERON0_Y69A2AR.21_Y69A2AR.21_WBGene00022092 2495167 IV - end1T1 24 110 end1T2 41 0 5.23619e-23
OPERON0_Y69A2AR.21_Y69A2AR.21_WBGene00022092 2495167 IV - end1T1 24 110 end1T3 57 0 1.31983e-28
OPERON0_Y69A2AR.21_Y69A2AR.21_WBGene00022092 2495167 IV - end1T1 24 110 end1T4 73 0 2.07943e-33
OPERON0_Y69A2AR.21_Y69A2AR.21_WBGene00022092 2495167 IV - end1T1 24 110 hlh1T1 60 0 1.46992e-29
OPERON0_Y69A2AR.21_Y69A2AR.21_WBGene00022092 2495167 IV - end1T1 24 110 nhr25end1T1 9 0 1.60924e-07
OPERON0_Y69A2AR.21_Y69A2AR.21_WBGene00022092 2495167 IV - end1T1 24 110 tbx37T1 85 0 4.23548e-37
OPERON0_Y69A2AR.21_Y69A2AR.21_WBGene00022092 2495167 IV - end1T2 41 0 end1T1 24 110 5.23619e-23
OPERON0_Y69A2AR.21_Y69A2AR.21_WBGene00022092 2495167 IV - end1T3 57 0 end1T1 24 110 1.31983e-28
OPERON0_Y69A2AR.21_Y69A2AR.21_WBGene00022092 2495167 IV - end1T4 73 0 end1T1 24 110 2.07943e-33
OPERON0_Y69A2AR.21_Y69A2AR.21_WBGene00022092 2495167 IV - end1T4 73 0 pha4T4 4 38 6.77715e-27
OPERON0_Y69A2AR.21_Y69A2AR.21_WBGene00022092 2495167 IV - hlh1T1 60 0 end1T1 24 110 1.46992e-29
OPERON0_Y69A2AR.21_Y69A2AR.21_WBGene00022092 2495167 IV - hlh1T1 60 0 pha4T1 18 90 4.8977e-29
OPERON0_Y69A2AR.21_Y69A2AR.21_WBGene00022092 2495167 IV - hlh1T4 28 0 pha4T4 4 38 1.92096e-16
OPERON0_Y69A2AR.21_Y69A2AR.21_WBGene00022092 2495167 IV - nhr25end1T1 9 0 end1T1 24 110 1.60924e-07
OPERON0_Y69A2AR.21_Y69A2AR.21_WBGene00022092 2495167 IV - nhr25end1T1 9 0 pha4T1 18 90 1.18391e-07
OPERON0_Y69A2AR.21_Y69A2AR.21_WBGene00022092 2495167 IV - nhr25end1T4 14 0 pha4T4 4 38 8.36459e-11
OPERON0_Y69A2AR.21_Y69A2AR.21_WBGene00022092 2495167 IV - pha4T0 151 0 pha4T1 18 90 1.84407e-48
OPERON0_Y69A2AR.21_Y69A2AR.21_WBGene00022092 2495167 IV - pha4T0 151 0 pha4T4 4 38 3.38369e-36
OPERON0_Y69A2AR.21_Y69A2AR.21_WBGene00022092 2495167 IV - pha4T1 18 90 ceh32T1 13 0 4.94659e-10
OPERON0_Y69A2AR.21_Y69A2AR.21_WBGene00022092 2495167 IV - pha4T1 18 90 cnd1T1 23 0 5.36074e-15
OPERON0_Y69A2AR.21_Y69A2AR.21_WBGene00022092 2495167 IV - pha4T1 18 90 hlh1T1 60 0 4.8977e-29
OPERON0_Y69A2AR.21_Y69A2AR.21_WBGene00022092 2495167 IV - pha4T1 18 90 nhr25end1T1 9 0 1.18391e-07
OPERON0_Y69A2AR.21_Y69A2AR.21_WBGene00022092 2495167 IV - pha4T1 18 90 pha4T0 151 0 1.84407e-48
OPERON0_Y69A2AR.21_Y69A2AR.21_WBGene00022092 2495167 IV - pha4T1 18 90 pha4T2 101 0 3.5365e-39
OPERON0_Y69A2AR.21_Y69A2AR.21_WBGene00022092 2495167 IV - pha4T1 18 90 pha4T3 58 0 2.12601e-28
OPERON0_Y69A2AR.21_Y69A2AR.21_WBGene00022092 2495167 IV - pha4T1 18 90 tbx37T1 85 0 1.29137e-35
OPERON0_Y69A2AR.21_Y69A2AR.21_WBGene00022092 2495167 IV - pha4T2 101 0 pha4T1 18 90 3.5365e-39
OPERON0_Y69A2AR.21_Y69A2AR.21_WBGene00022092 2495167 IV - pha4T2 101 0 pha4T4 4 38 6.21554e-31
OPERON0_Y69A2AR.21_Y69A2AR.21_WBGene00022092 2495167 IV - pha4T3 58 0 pha4T1 18 90 2.12601e-28
OPERON0_Y69A2AR.21_Y69A2AR.21_WBGene00022092 2495167 IV - pha4T3 58 0 pha4T4 4 38 3.60256e-24
OPERON0_Y69A2AR.21_Y69A2AR.21_WBGene00022092 2495167 IV - pha4T4 4 38 cnd1T4 18 0 1.35398e-12
OPERON0_Y69A2AR.21_Y69A2AR.21_WBGene00022092 2495167 IV - pha4T4 4 38 end1T4 73 0 6.77715e-27
OPERON0_Y69A2AR.21_Y69A2AR.21_WBGene00022092 2495167 IV - pha4T4 4 38 hlh1T4 28 0 1.92096e-16
OPERON0_Y69A2AR.21_Y69A2AR.21_WBGene00022092 2495167 IV - pha4T4 4 38 nhr25end1T4 14 0 8.36459e-11
OPERON0_Y69A2AR.21_Y69A2AR.21_WBGene00022092 2495167 IV - pha4T4 4 38 pha4T0 151 0 3.38369e-36
OPERON0_Y69A2AR.21_Y69A2AR.21_WBGene00022092 2495167 IV - pha4T4 4 38 pha4T2 101 0 6.21554e-31
OPERON0_Y69A2AR.21_Y69A2AR.21_WBGene00022092 2495167 IV - pha4T4 4 38 pha4T3 58 0 3.60256e-24
OPERON0_Y69A2AR.21_Y69A2AR.21_WBGene00022092 2495167 IV - pha4T4 4 38 tbx37T4 50 0 1.76825e-22
OPERON0_Y69A2AR.21_Y69A2AR.21_WBGene00022092 2495167 IV - tbx37T1 85 0 end1T1 24 110 4.23548e-37
OPERON0_Y69A2AR.21_Y69A2AR.21_WBGene00022092 2495167 IV - tbx37T1 85 0 pha4T1 18 90 1.29137e-35
OPERON0_Y69A2AR.21_Y69A2AR.21_WBGene00022092 2495167 IV - tbx37T4 50 0 pha4T4 4 38 1.76825e-22
OPERON0_Y69E1A.5_Y69E1A.5_WBGene00013477 10957655 IV - end1T4 0 23 hlh1T4 483 0 2.32015e-41
OPERON0_Y69E1A.5_Y69E1A.5_WBGene00013477 10957655 IV - end1T4 0 23 pha4T4 5 0 1.9686e-06
OPERON0_Y69E1A.5_Y69E1A.5_WBGene00013477 10957655 IV - hlh1T4 483 0 end1T4 0 23 2.32015e-41
OPERON0_Y69E1A.5_Y69E1A.5_WBGene00013477 10957655 IV - pha4T4 5 0 end1T4 0 23 1.9686e-06
OPERON0_Y75B12B.2_cyn-7_WBGene00000883 15187386 V - end1T1 2 16 end1T3 24 0 1.40674e-10
OPERON0_Y75B12B.2_cyn-7_WBGene00000883 15187386 V - end1T1 2 16 hlh1T1 13 0 1.21778e-07
OPERON0_Y75B12B.2_cyn-7_WBGene00000883 15187386 V - end1T1 2 16 nhr25end1T1 17 0 6.03487e-09
OPERON0_Y75B12B.2_cyn-7_WBGene00000883 15187386 V - end1T1 2 16 tbx37T1 18 0 3.32216e-09
OPERON0_Y75B12B.2_cyn-7_WBGene00000883 15187386 V - end1T3 24 0 end1T1 2 16 1.40674e-10
OPERON0_Y75B12B.2_cyn-7_WBGene00000883 15187386 V - hlh1T1 13 0 end1T1 2 16 1.21778e-07
OPERON0_Y75B12B.2_cyn-7_WBGene00000883 15187386 V - nhr25end1T1 17 0 end1T1 2 16 6.03487e-09
OPERON0_Y75B12B.2_cyn-7_WBGene00000883 15187386 V - tbx37T1 18 0 end1T1 2 16 3.32216e-09
OPERON0_Y75B8A.22_tim-1_WBGene00006571 12250162 III - end1T3 12 0 pha4T3 0 18 1.70389e-09
OPERON0_Y75B8A.22_tim-1_WBGene00006571 12250162 III - pha4T0 37 0 pha4T2 4 19 2.15773e-12
OPERON0_Y75B8A.22_tim-1_WBGene00006571 12250162 III - pha4T0 37 0 pha4T3 0 18 7.91438e-16
OPERON0_Y75B8A.22_tim-1_WBGene00006571 12250162 III - pha4T1 34 0 pha4T2 4 19 6.1077e-12
OPERON0_Y75B8A.22_tim-1_WBGene00006571 12250162 III - pha4T1 34 0 pha4T3 0 18 2.71027e-15
OPERON0_Y75B8A.22_tim-1_WBGene00006571 12250162 III - pha4T2 4 19 pha4T0 37 0 2.15773e-12
OPERON0_Y75B8A.22_tim-1_WBGene00006571 12250162 III - pha4T2 4 19 pha4T1 34 0 6.1077e-12
OPERON0_Y75B8A.22_tim-1_WBGene00006571 12250162 III - pha4T2 4 19 pha4T4 10 0 2.32557e-06
OPERON0_Y75B8A.22_tim-1_WBGene00006571 12250162 III - pha4T2 4 19 tbx37T2 9 0 5.49864e-06
OPERON0_Y75B8A.22_tim-1_WBGene00006571 12250162 III - pha4T3 0 18 end1T3 12 0 1.70389e-09
OPERON0_Y75B8A.22_tim-1_WBGene00006571 12250162 III - pha4T3 0 18 pha4T0 37 0 7.91438e-16
OPERON0_Y75B8A.22_tim-1_WBGene00006571 12250162 III - pha4T3 0 18 pha4T1 34 0 2.71027e-15
OPERON0_Y75B8A.22_tim-1_WBGene00006571 12250162 III - pha4T3 0 18 pha4T4 10 0 1.18708e-08
OPERON0_Y75B8A.22_tim-1_WBGene00006571 12250162 III - pha4T4 10 0 pha4T2 4 19 2.32557e-06
OPERON0_Y75B8A.22_tim-1_WBGene00006571 12250162 III - pha4T4 10 0 pha4T3 0 18 1.18708e-08
OPERON0_Y75B8A.22_tim-1_WBGene00006571 12250162 III - tbx37T2 9 0 pha4T2 4 19 5.49864e-06
OPERON0_Y76B12C.3_Y76B12C.3_WBGene00022297 1973704 IV + ceh32T1 8 0 pha4T1 13 56 2.22017e-06
OPERON0_Y76B12C.3_Y76B12C.3_WBGene00022297 1973704 IV + ceh32T3 14 0 pha4T3 15 57 8.37817e-09
OPERON0_Y76B12C.3_Y76B12C.3_WBGene00022297 1973704 IV + ceh32T4 8 0 pha4T4 15 56 4.88261e-06
OPERON0_Y76B12C.3_Y76B12C.3_WBGene00022297 1973704 IV + cnd1T1 19 0 pha4T1 13 56 2.32097e-11
OPERON0_Y76B12C.3_Y76B12C.3_WBGene00022297 1973704 IV + cnd1T3 30 0 pha4T3 15 57 5.33385e-15
OPERON0_Y76B12C.3_Y76B12C.3_WBGene00022297 1973704 IV + cnd1T4 14 0 pha4T4 15 56 1.05909e-08
OPERON0_Y76B12C.3_Y76B12C.3_WBGene00022297 1973704 IV + end1T1 88 0 pha4T1 13 56 1.04437e-28
OPERON0_Y76B12C.3_Y76B12C.3_WBGene00022297 1973704 IV + end1T3 80 0 pha4T3 15 57 3.06051e-26
OPERON0_Y76B12C.3_Y76B12C.3_WBGene00022297 1973704 IV + end1T4 95 0 pha4T4 15 56 1.25193e-28
OPERON0_Y76B12C.3_Y76B12C.3_WBGene00022297 1973704 IV + hlh1T1 35 14 pha4T1 13 56 3.49953e-09
OPERON0_Y76B12C.3_Y76B12C.3_WBGene00022297 1973704 IV + hlh1T3 19 9 pha4T3 15 57 6.74375e-06
OPERON0_Y76B12C.3_Y76B12C.3_WBGene00022297 1973704 IV + hlh1T4 20 0 pha4T4 15 56 3.91308e-11
OPERON0_Y76B12C.3_Y76B12C.3_WBGene00022297 1973704 IV + nhr25end1T1 16 0 pha4T1 13 56 3.61095e-10
OPERON0_Y76B12C.3_Y76B12C.3_WBGene00022297 1973704 IV + nhr25end1T3 23 0 pha4T3 15 57 2.03892e-12
OPERON0_Y76B12C.3_Y76B12C.3_WBGene00022297 1973704 IV + nhr25end1T4 30 0 pha4T4 15 56 8.33823e-15
OPERON0_Y76B12C.3_Y76B12C.3_WBGene00022297 1973704 IV + pha4T0 92 0 pha4T1 13 56 2.44442e-29
OPERON0_Y76B12C.3_Y76B12C.3_WBGene00022297 1973704 IV + pha4T0 92 0 pha4T3 15 57 2.0512e-28
OPERON0_Y76B12C.3_Y76B12C.3_WBGene00022297 1973704 IV + pha4T0 92 0 pha4T4 15 56 3.5412e-28
OPERON0_Y76B12C.3_Y76B12C.3_WBGene00022297 1973704 IV + pha4T1 13 56 ceh32T1 8 0 2.22017e-06
OPERON0_Y76B12C.3_Y76B12C.3_WBGene00022297 1973704 IV + pha4T1 13 56 cnd1T1 19 0 2.32097e-11
OPERON0_Y76B12C.3_Y76B12C.3_WBGene00022297 1973704 IV + pha4T1 13 56 end1T1 88 0 1.04437e-28
OPERON0_Y76B12C.3_Y76B12C.3_WBGene00022297 1973704 IV + pha4T1 13 56 hlh1T1 35 14 3.49953e-09
OPERON0_Y76B12C.3_Y76B12C.3_WBGene00022297 1973704 IV + pha4T1 13 56 nhr25end1T1 16 0 3.61095e-10
OPERON0_Y76B12C.3_Y76B12C.3_WBGene00022297 1973704 IV + pha4T1 13 56 pha4T0 92 0 2.44442e-29
OPERON0_Y76B12C.3_Y76B12C.3_WBGene00022297 1973704 IV + pha4T1 13 56 pha4T2 97 0 4.2439e-30
OPERON0_Y76B12C.3_Y76B12C.3_WBGene00022297 1973704 IV + pha4T1 13 56 tbx37T1 44 0 1.23385e-19
OPERON0_Y76B12C.3_Y76B12C.3_WBGene00022297 1973704 IV + pha4T2 97 0 pha4T1 13 56 4.2439e-30
OPERON0_Y76B12C.3_Y76B12C.3_WBGene00022297 1973704 IV + pha4T2 97 0 pha4T3 15 57 2.34535e-29
OPERON0_Y76B12C.3_Y76B12C.3_WBGene00022297 1973704 IV + pha4T2 97 0 pha4T4 15 56 6.38309e-29
OPERON0_Y76B12C.3_Y76B12C.3_WBGene00022297 1973704 IV + pha4T3 15 57 ceh32T3 14 0 8.37817e-09
OPERON0_Y76B12C.3_Y76B12C.3_WBGene00022297 1973704 IV + pha4T3 15 57 cnd1T3 30 0 5.33385e-15
OPERON0_Y76B12C.3_Y76B12C.3_WBGene00022297 1973704 IV + pha4T3 15 57 end1T3 80 0 3.06051e-26
OPERON0_Y76B12C.3_Y76B12C.3_WBGene00022297 1973704 IV + pha4T3 15 57 hlh1T3 19 9 6.74375e-06
OPERON0_Y76B12C.3_Y76B12C.3_WBGene00022297 1973704 IV + pha4T3 15 57 nhr25end1T3 23 0 2.03892e-12
OPERON0_Y76B12C.3_Y76B12C.3_WBGene00022297 1973704 IV + pha4T3 15 57 pha4T0 92 0 2.0512e-28
OPERON0_Y76B12C.3_Y76B12C.3_WBGene00022297 1973704 IV + pha4T3 15 57 pha4T2 97 0 2.34535e-29
OPERON0_Y76B12C.3_Y76B12C.3_WBGene00022297 1973704 IV + pha4T3 15 57 tbx37T3 49 0 5.23555e-20
OPERON0_Y76B12C.3_Y76B12C.3_WBGene00022297 1973704 IV + pha4T4 15 56 ceh32T4 8 0 4.88261e-06
OPERON0_Y76B12C.3_Y76B12C.3_WBGene00022297 1973704 IV + pha4T4 15 56 cnd1T4 14 0 1.05909e-08
OPERON0_Y76B12C.3_Y76B12C.3_WBGene00022297 1973704 IV + pha4T4 15 56 end1T4 95 0 1.25193e-28
OPERON0_Y76B12C.3_Y76B12C.3_WBGene00022297 1973704 IV + pha4T4 15 56 hlh1T4 20 0 3.91308e-11
OPERON0_Y76B12C.3_Y76B12C.3_WBGene00022297 1973704 IV + pha4T4 15 56 nhr25end1T4 30 0 8.33823e-15
OPERON0_Y76B12C.3_Y76B12C.3_WBGene00022297 1973704 IV + pha4T4 15 56 pha4T0 92 0 3.5412e-28
OPERON0_Y76B12C.3_Y76B12C.3_WBGene00022297 1973704 IV + pha4T4 15 56 pha4T2 97 0 6.38309e-29
OPERON0_Y76B12C.3_Y76B12C.3_WBGene00022297 1973704 IV + pha4T4 15 56 tbx37T4 48 0 1.6755e-19
OPERON0_Y76B12C.3_Y76B12C.3_WBGene00022297 1973704 IV + tbx37T1 44 0 pha4T1 13 56 1.23385e-19
OPERON0_Y76B12C.3_Y76B12C.3_WBGene00022297 1973704 IV + tbx37T3 49 0 pha4T3 15 57 5.23555e-20
OPERON0_Y76B12C.3_Y76B12C.3_WBGene00022297 1973704 IV + tbx37T4 48 0 pha4T4 15 56 1.6755e-19
OPERON0_Y82E9BR.17_Y82E9BR.17_WBGene00022349 1455774 III - cnd1T1 14 0 pha4T1 0 15 1.89504e-09
OPERON0_Y82E9BR.17_Y82E9BR.17_WBGene00022349 1455774 III - hlh1T1 14 0 pha4T1 0 15 1.89504e-09
OPERON0_Y82E9BR.17_Y82E9BR.17_WBGene00022349 1455774 III - nhr25end1T1 16 0 pha4T1 0 15 4.73234e-10
OPERON0_Y82E9BR.17_Y82E9BR.17_WBGene00022349 1455774 III - pha4T1 0 15 cnd1T1 14 0 1.89504e-09
OPERON0_Y82E9BR.17_Y82E9BR.17_WBGene00022349 1455774 III - pha4T1 0 15 hlh1T1 14 0 1.89504e-09
OPERON0_Y82E9BR.17_Y82E9BR.17_WBGene00022349 1455774 III - pha4T1 0 15 nhr25end1T1 16 0 4.73234e-10
OPERON0_Y82E9BR.17_Y82E9BR.17_WBGene00022349 1455774 III - pha4T1 0 15 tbx37T1 61 0 4.02385e-17
OPERON0_Y82E9BR.17_Y82E9BR.17_WBGene00022349 1455774 III - tbx37T1 61 0 pha4T1 0 15 4.02385e-17
OPERON0_Y82E9BR.3_Y82E9BR.3_WBGene00022336 1419196 III + cnd1T0 32 0 end1T0 4 59 4.54526e-22
OPERON0_Y82E9BR.3_Y82E9BR.3_WBGene00022336 1419196 III + cnd1T0 32 0 pha4T0 0 8 2.02824e-09
OPERON0_Y82E9BR.3_Y82E9BR.3_WBGene00022336 1419196 III + end1T0 4 59 cnd1T0 32 0 4.54526e-22
OPERON0_Y82E9BR.3_Y82E9BR.3_WBGene00022336 1419196 III + end1T0 4 59 end1T3 43 3 1.39029e-22
OPERON0_Y82E9BR.3_Y82E9BR.3_WBGene00022336 1419196 III + end1T0 4 59 end1T4 60 2 5.61666e-29
OPERON0_Y82E9BR.3_Y82E9BR.3_WBGene00022336 1419196 III + end1T0 4 59 hlh1T0 16 5 5.4803e-10
OPERON0_Y82E9BR.3_Y82E9BR.3_WBGene00022336 1419196 III + end1T0 4 59 nhr25end1T0 37 0 3.20635e-24
OPERON0_Y82E9BR.3_Y82E9BR.3_WBGene00022336 1419196 III + end1T1 8 45 end1T3 43 3 5.64844e-17
OPERON0_Y82E9BR.3_Y82E9BR.3_WBGene00022336 1419196 III + end1T1 8 45 end1T4 60 2 1.44515e-21
OPERON0_Y82E9BR.3_Y82E9BR.3_WBGene00022336 1419196 III + end1T1 8 45 hlh1T1 14 3 3.46391e-07
OPERON0_Y82E9BR.3_Y82E9BR.3_WBGene00022336 1419196 III + end1T1 8 45 nhr25end1T1 23 3 8.95111e-11
OPERON0_Y82E9BR.3_Y82E9BR.3_WBGene00022336 1419196 III + end1T2 0 28 end1T3 43 3 2.89478e-18
OPERON0_Y82E9BR.3_Y82E9BR.3_WBGene00022336 1419196 III + end1T2 0 28 end1T4 60 2 3.12022e-22
OPERON0_Y82E9BR.3_Y82E9BR.3_WBGene00022336 1419196 III + end1T2 0 28 hlh1T2 7 0 2.47588e-08
OPERON0_Y82E9BR.3_Y82E9BR.3_WBGene00022336 1419196 III + end1T2 0 28 nhr25end1T2 21 0 2.93369e-15
OPERON0_Y82E9BR.3_Y82E9BR.3_WBGene00022336 1419196 III + end1T3 43 3 end1T0 4 59 1.39029e-22
OPERON0_Y82E9BR.3_Y82E9BR.3_WBGene00022336 1419196 III + end1T3 43 3 end1T1 8 45 5.64844e-17
OPERON0_Y82E9BR.3_Y82E9BR.3_WBGene00022336 1419196 III + end1T3 43 3 end1T2 0 28 2.89478e-18
OPERON0_Y82E9BR.3_Y82E9BR.3_WBGene00022336 1419196 III + end1T4 60 2 end1T0 4 59 5.61666e-29
OPERON0_Y82E9BR.3_Y82E9BR.3_WBGene00022336 1419196 III + end1T4 60 2 end1T1 8 45 1.44515e-21
OPERON0_Y82E9BR.3_Y82E9BR.3_WBGene00022336 1419196 III + end1T4 60 2 end1T2 0 28 3.12022e-22
OPERON0_Y82E9BR.3_Y82E9BR.3_WBGene00022336 1419196 III + hlh1T0 16 5 end1T0 4 59 5.4803e-10
OPERON0_Y82E9BR.3_Y82E9BR.3_WBGene00022336 1419196 III + hlh1T1 14 3 end1T1 8 45 3.46391e-07
OPERON0_Y82E9BR.3_Y82E9BR.3_WBGene00022336 1419196 III + hlh1T2 7 0 end1T2 0 28 2.47588e-08
OPERON0_Y82E9BR.3_Y82E9BR.3_WBGene00022336 1419196 III + nhr25end1T0 37 0 end1T0 4 59 3.20635e-24
OPERON0_Y82E9BR.3_Y82E9BR.3_WBGene00022336 1419196 III + nhr25end1T0 37 0 pha4T0 0 8 7.13867e-10
OPERON0_Y82E9BR.3_Y82E9BR.3_WBGene00022336 1419196 III + nhr25end1T1 23 3 end1T1 8 45 8.95111e-11
OPERON0_Y82E9BR.3_Y82E9BR.3_WBGene00022336 1419196 III + nhr25end1T2 21 0 end1T2 0 28 2.93369e-15
OPERON0_Y82E9BR.3_Y82E9BR.3_WBGene00022336 1419196 III + pha4T0 0 8 cnd1T0 32 0 2.02824e-09
OPERON0_Y82E9BR.3_Y82E9BR.3_WBGene00022336 1419196 III + pha4T0 0 8 nhr25end1T0 37 0 7.13867e-10
OPERON0_Y87G2A.6_cyn-15_WBGene00000891 13572045 I - cnd1T0 4 0 end1T0 0 31 3.96337e-06
OPERON0_Y87G2A.6_cyn-15_WBGene00000891 13572045 I - end1T0 0 31 cnd1T0 4 0 3.96337e-06
OPERON0_Y87G2A.6_cyn-15_WBGene00000891 13572045 I - end1T0 0 31 end1T1 39 0 1.33927e-21
OPERON0_Y87G2A.6_cyn-15_WBGene00000891 13572045 I - end1T0 0 31 end1T2 10 0 1.28255e-10
OPERON0_Y87G2A.6_cyn-15_WBGene00000891 13572045 I - end1T0 0 31 end1T3 15 0 2.43624e-13
OPERON0_Y87G2A.6_cyn-15_WBGene00000891 13572045 I - end1T0 0 31 end1T4 15 0 2.43624e-13
OPERON0_Y87G2A.6_cyn-15_WBGene00000891 13572045 I - end1T0 0 31 tbx37T0 7 0 1.30653e-08
OPERON0_Y87G2A.6_cyn-15_WBGene00000891 13572045 I - end1T1 39 0 end1T0 0 31 1.33927e-21
OPERON0_Y87G2A.6_cyn-15_WBGene00000891 13572045 I - end1T2 10 0 end1T0 0 31 1.28255e-10
OPERON0_Y87G2A.6_cyn-15_WBGene00000891 13572045 I - end1T3 15 0 end1T0 0 31 2.43624e-13
OPERON0_Y87G2A.6_cyn-15_WBGene00000891 13572045 I - end1T4 15 0 end1T0 0 31 2.43624e-13
OPERON0_Y87G2A.6_cyn-15_WBGene00000891 13572045 I - pha4T0 5 31 pha4T1 26 0 2.03275e-13
OPERON0_Y87G2A.6_cyn-15_WBGene00000891 13572045 I - pha4T0 5 31 pha4T2 30 0 1.49157e-14
OPERON0_Y87G2A.6_cyn-15_WBGene00000891 13572045 I - pha4T0 5 31 pha4T3 15 0 9.36821e-10
OPERON0_Y87G2A.6_cyn-15_WBGene00000891 13572045 I - pha4T0 5 31 pha4T4 14 0 2.32704e-09
OPERON0_Y87G2A.6_cyn-15_WBGene00000891 13572045 I - pha4T0 5 31 tbx37T0 7 0 5.04099e-06
OPERON0_Y87G2A.6_cyn-15_WBGene00000891 13572045 I - pha4T1 26 0 pha4T0 5 31 2.03275e-13
OPERON0_Y87G2A.6_cyn-15_WBGene00000891 13572045 I - pha4T2 30 0 pha4T0 5 31 1.49157e-14
OPERON0_Y87G2A.6_cyn-15_WBGene00000891 13572045 I - pha4T3 15 0 pha4T0 5 31 9.36821e-10
OPERON0_Y87G2A.6_cyn-15_WBGene00000891 13572045 I - pha4T4 14 0 pha4T0 5 31 2.32704e-09
OPERON0_Y87G2A.6_cyn-15_WBGene00000891 13572045 I - tbx37T0 7 0 end1T0 0 31 1.30653e-08
OPERON0_Y87G2A.6_cyn-15_WBGene00000891 13572045 I - tbx37T0 7 0 pha4T0 5 31 5.04099e-06
OPERON0_ZC434.2_rps-7_WBGene00004476 10330869 I + cnd1T3 0 3 nhr25end1T3 79 0 2.57681e-06
OPERON0_ZC434.2_rps-7_WBGene00004476 10330869 I + hlh1T0 6 4 nhr25end1T0 0 56 4.79589e-06
OPERON0_ZC434.2_rps-7_WBGene00004476 10330869 I + hlh1T2 1 21 nhr25end1T2 55 36 9.4314e-07
OPERON0_ZC434.2_rps-7_WBGene00004476 10330869 I + hlh1T3 11 13 nhr25end1T3 79 0 2.08818e-08
OPERON0_ZC434.2_rps-7_WBGene00004476 10330869 I + nhr25end1T0 0 56 hlh1T0 6 4 4.79589e-06
OPERON0_ZC434.2_rps-7_WBGene00004476 10330869 I + nhr25end1T0 0 56 nhr25end1T2 55 36 4.67037e-14
OPERON0_ZC434.2_rps-7_WBGene00004476 10330869 I + nhr25end1T0 0 56 nhr25end1T3 79 0 1.6444e-40
OPERON0_ZC434.2_rps-7_WBGene00004476 10330869 I + nhr25end1T0 0 56 nhr25end1T4 32 38 2.51481e-08
OPERON0_ZC434.2_rps-7_WBGene00004476 10330869 I + nhr25end1T1 0 80 nhr25end1T2 55 36 2.4657e-17
OPERON0_ZC434.2_rps-7_WBGene00004476 10330869 I + nhr25end1T1 0 80 nhr25end1T3 79 0 1.37276e-48
OPERON0_ZC434.2_rps-7_WBGene00004476 10330869 I + nhr25end1T1 0 80 nhr25end1T4 32 38 9.58329e-10
OPERON0_ZC434.2_rps-7_WBGene00004476 10330869 I + nhr25end1T2 55 36 hlh1T2 1 21 9.4314e-07
OPERON0_ZC434.2_rps-7_WBGene00004476 10330869 I + nhr25end1T2 55 36 nhr25end1T0 0 56 4.67037e-14
OPERON0_ZC434.2_rps-7_WBGene00004476 10330869 I + nhr25end1T2 55 36 nhr25end1T1 0 80 2.4657e-17
OPERON0_ZC434.2_rps-7_WBGene00004476 10330869 I + nhr25end1T2 55 36 nhr25end1T3 79 0 8.57183e-09
OPERON0_ZC434.2_rps-7_WBGene00004476 10330869 I + nhr25end1T3 79 0 cnd1T3 0 3 2.57681e-06
OPERON0_ZC434.2_rps-7_WBGene00004476 10330869 I + nhr25end1T3 79 0 hlh1T3 11 13 2.08818e-08
OPERON0_ZC434.2_rps-7_WBGene00004476 10330869 I + nhr25end1T3 79 0 nhr25end1T0 0 56 1.6444e-40
OPERON0_ZC434.2_rps-7_WBGene00004476 10330869 I + nhr25end1T3 79 0 nhr25end1T1 0 80 1.37276e-48
OPERON0_ZC434.2_rps-7_WBGene00004476 10330869 I + nhr25end1T3 79 0 nhr25end1T2 55 36 8.57183e-09
OPERON0_ZC434.2_rps-7_WBGene00004476 10330869 I + nhr25end1T3 79 0 nhr25end1T4 32 38 7.88317e-13
OPERON0_ZC434.2_rps-7_WBGene00004476 10330869 I + nhr25end1T3 79 0 tbx37T3 0 13 5.31262e-17
OPERON0_ZC434.2_rps-7_WBGene00004476 10330869 I + nhr25end1T4 32 38 nhr25end1T0 0 56 2.51481e-08
OPERON0_ZC434.2_rps-7_WBGene00004476 10330869 I + nhr25end1T4 32 38 nhr25end1T1 0 80 9.58329e-10
OPERON0_ZC434.2_rps-7_WBGene00004476 10330869 I + nhr25end1T4 32 38 nhr25end1T3 79 0 7.88317e-13
OPERON0_ZC434.2_rps-7_WBGene00004476 10330869 I + tbx37T3 0 13 nhr25end1T3 79 0 5.31262e-17
OPERON0_ZC434.2_rps-7_WBGene00004476 10330879 I + ceh32T0 29 0 end1T0 107 451 4.79319e-20
OPERON0_ZC434.2_rps-7_WBGene00004476 10330879 I + ceh32T1 16 0 nhr25end1T1 137 195 2.08839e-06
OPERON0_ZC434.2_rps-7_WBGene00004476 10330879 I + ceh32T1 16 0 pha4T1 58 349 3.92466e-14
OPERON0_ZC434.2_rps-7_WBGene00004476 10330879 I + ceh32T2 32 0 end1T2 255 306 8.57637e-10
OPERON0_ZC434.2_rps-7_WBGene00004476 10330879 I + ceh32T2 32 0 nhr25end1T2 196 155 8.23745e-07
OPERON0_ZC434.2_rps-7_WBGene00004476 10330879 I + ceh32T2 32 0 pha4T2 82 551 4.1675e-27
OPERON0_ZC434.2_rps-7_WBGene00004476 10330879 I + ceh32T3 121 0 end1T3 1331 1283 1.58791e-26
OPERON0_ZC434.2_rps-7_WBGene00004476 10330879 I + ceh32T3 121 0 hlh1T3 554 449 2.15173e-21
OPERON0_ZC434.2_rps-7_WBGene00004476 10330879 I + ceh32T4 37 0 end1T4 0 3466 7.61861e-90
OPERON0_ZC434.2_rps-7_WBGene00004476 10330879 I + ceh32T4 37 0 hlh1T4 956 531 7.16973e-06
OPERON0_ZC434.2_rps-7_WBGene00004476 10330879 I + ceh32T4 37 0 nhr25end1T4 212 163 2.05008e-07
OPERON0_ZC434.2_rps-7_WBGene00004476 10330879 I + ceh32T4 37 0 pha4T4 0 1113 9.32872e-72
OPERON0_ZC434.2_rps-7_WBGene00004476 10330879 I + ceh32T4 37 0 tbx37T4 322 214 1.02546e-06
OPERON0_ZC434.2_rps-7_WBGene00004476 10330879 I + cnd1T0 80 0 end1T0 107 451 4.63961e-47
OPERON0_ZC434.2_rps-7_WBGene00004476 10330879 I + cnd1T1 72 0 nhr25end1T1 137 195 2.11566e-20
OPERON0_ZC434.2_rps-7_WBGene00004476 10330879 I + cnd1T1 72 0 pha4T1 58 349 1.95247e-48
OPERON0_ZC434.2_rps-7_WBGene00004476 10330879 I + cnd1T2 94 0 end1T2 255 306 1.8341e-23
OPERON0_ZC434.2_rps-7_WBGene00004476 10330879 I + cnd1T2 94 0 nhr25end1T2 196 155 2.53016e-15
OPERON0_ZC434.2_rps-7_WBGene00004476 10330879 I + cnd1T2 94 0 pha4T2 82 551 2.98954e-67
OPERON0_ZC434.2_rps-7_WBGene00004476 10330879 I + cnd1T3 169 0 end1T3 1331 1283 8.47001e-36
OPERON0_ZC434.2_rps-7_WBGene00004476 10330879 I + cnd1T3 169 0 hlh1T3 554 449 3.13996e-28
OPERON0_ZC434.2_rps-7_WBGene00004476 10330879 I + cnd1T4 123 0 end1T4 0 3466 2.00737e-233
OPERON0_ZC434.2_rps-7_WBGene00004476 10330879 I + cnd1T4 123 0 hlh1T4 956 531 3.64183e-15
OPERON0_ZC434.2_rps-7_WBGene00004476 10330879 I + cnd1T4 123 0 nhr25end1T4 212 163 3.65708e-18
OPERON0_ZC434.2_rps-7_WBGene00004476 10330879 I + cnd1T4 123 0 pha4T4 0 1113 1.18008e-174
OPERON0_ZC434.2_rps-7_WBGene00004476 10330879 I + cnd1T4 123 0 tbx37T4 322 214 1.3186e-16
OPERON0_ZC434.2_rps-7_WBGene00004476 10330879 I + end1T0 107 451 cnd1T0 80 0 4.63961e-47
OPERON0_ZC434.2_rps-7_WBGene00004476 10330879 I + end1T0 107 451 end1T1 912 198 4.54724e-142
OPERON0_ZC434.2_rps-7_WBGene00004476 10330879 I + end1T0 107 451 end1T2 255 306 8.89737e-20
OPERON0_ZC434.2_rps-7_WBGene00004476 10330879 I + end1T0 107 451 end1T3 1331 1283 6.27072e-43
OPERON0_ZC434.2_rps-7_WBGene00004476 10330879 I + end1T0 107 451 end1T4 0 3466 3.12237e-32
OPERON0_ZC434.2_rps-7_WBGene00004476 10330879 I + end1T0 107 451 hlh1T0 308 0 1.77428e-130
OPERON0_ZC434.2_rps-7_WBGene00004476 10330879 I + end1T0 107 451 nhr25end1T0 170 0 1.62717e-85
OPERON0_ZC434.2_rps-7_WBGene00004476 10330879 I + end1T0 107 451 pha4T0 382 0 4.69563e-150
OPERON0_ZC434.2_rps-7_WBGene00004476 10330879 I + end1T0 107 451 tbx37T0 190 0 5.01901e-93
OPERON0_ZC434.2_rps-7_WBGene00004476 10330879 I + end1T1 912 198 end1T0 107 451 4.54724e-142
OPERON0_ZC434.2_rps-7_WBGene00004476 10330879 I + end1T1 912 198 end1T2 255 306 1.75911e-49
OPERON0_ZC434.2_rps-7_WBGene00004476 10330879 I + end1T1 912 198 end1T3 1331 1283 2.34759e-70
OPERON0_ZC434.2_rps-7_WBGene00004476 10330879 I + end1T1 912 198 nhr25end1T1 137 195 2.26297e-43
OPERON0_ZC434.2_rps-7_WBGene00004476 10330879 I + end1T1 912 198 pha4T1 58 349 1.69375e-134
OPERON0_ZC434.2_rps-7_WBGene00004476 10330879 I + end1T1 912 198 tbx37T1 292 0 4.91075e-10
OPERON0_ZC434.2_rps-7_WBGene00004476 10330879 I + end1T2 255 306 ceh32T2 32 0 8.57637e-10
OPERON0_ZC434.2_rps-7_WBGene00004476 10330879 I + end1T2 255 306 cnd1T2 94 0 1.8341e-23
OPERON0_ZC434.2_rps-7_WBGene00004476 10330879 I + end1T2 255 306 end1T0 107 451 8.89737e-20
OPERON0_ZC434.2_rps-7_WBGene00004476 10330879 I + end1T2 255 306 end1T1 912 198 1.75911e-49
OPERON0_ZC434.2_rps-7_WBGene00004476 10330879 I + end1T2 255 306 end1T4 0 3466 4.51826e-145
OPERON0_ZC434.2_rps-7_WBGene00004476 10330879 I + end1T2 255 306 hlh1T2 768 0 1.46734e-103
OPERON0_ZC434.2_rps-7_WBGene00004476 10330879 I + end1T2 255 306 pha4T2 82 551 4.40083e-32
OPERON0_ZC434.2_rps-7_WBGene00004476 10330879 I + end1T2 255 306 tbx37T2 296 0 1.1405e-56
OPERON0_ZC434.2_rps-7_WBGene00004476 10330879 I + end1T3 1331 1283 ceh32T3 121 0 1.58791e-26
OPERON0_ZC434.2_rps-7_WBGene00004476 10330879 I + end1T3 1331 1283 cnd1T3 169 0 8.47001e-36
OPERON0_ZC434.2_rps-7_WBGene00004476 10330879 I + end1T3 1331 1283 end1T0 107 451 6.27072e-43
OPERON0_ZC434.2_rps-7_WBGene00004476 10330879 I + end1T3 1331 1283 end1T1 912 198 2.34759e-70
OPERON0_ZC434.2_rps-7_WBGene00004476 10330879 I + end1T3 1331 1283 nhr25end1T3 411 0 9.14872e-79
OPERON0_ZC434.2_rps-7_WBGene00004476 10330879 I + end1T3 1331 1283 pha4T3 602 105 3.29062e-60
OPERON0_ZC434.2_rps-7_WBGene00004476 10330879 I + end1T3 1331 1283 tbx37T3 430 0 6.67106e-82
OPERON0_ZC434.2_rps-7_WBGene00004476 10330879 I + end1T4 0 3466 ceh32T4 37 0 7.61861e-90
OPERON0_ZC434.2_rps-7_WBGene00004476 10330879 I + end1T4 0 3466 cnd1T4 123 0 2.00737e-233
OPERON0_ZC434.2_rps-7_WBGene00004476 10330879 I + end1T4 0 3466 end1T0 107 451 3.12237e-32
OPERON0_ZC434.2_rps-7_WBGene00004476 10330879 I + end1T4 0 3466 end1T2 255 306 4.51826e-145
OPERON0_ZC434.2_rps-7_WBGene00004476 10330879 I + end1T4 0 3466 nhr25end1T4 212 163 2.10443e-166
OPERON0_ZC434.2_rps-7_WBGene00004476 10330879 I + end1T4 0 3466 tbx37T4 322 214 1.78736e-235
OPERON0_ZC434.2_rps-7_WBGene00004476 10330879 I + hlh1T0 308 0 end1T0 107 451 1.77428e-130
OPERON0_ZC434.2_rps-7_WBGene00004476 10330879 I + hlh1T0 308 0 hlh1T1 516 156 2.38668e-14
OPERON0_ZC434.2_rps-7_WBGene00004476 10330879 I + hlh1T0 308 0 hlh1T3 554 449 8.84983e-46
OPERON0_ZC434.2_rps-7_WBGene00004476 10330879 I + hlh1T0 308 0 hlh1T4 956 531 1.1692e-32
OPERON0_ZC434.2_rps-7_WBGene00004476 10330879 I + hlh1T1 516 156 hlh1T0 308 0 2.38668e-14
OPERON0_ZC434.2_rps-7_WBGene00004476 10330879 I + hlh1T1 516 156 hlh1T2 768 0 2.0838e-25
OPERON0_ZC434.2_rps-7_WBGene00004476 10330879 I + hlh1T1 516 156 hlh1T3 554 449 7.75267e-19
OPERON0_ZC434.2_rps-7_WBGene00004476 10330879 I + hlh1T1 516 156 hlh1T4 956 531 1.82637e-08
OPERON0_ZC434.2_rps-7_WBGene00004476 10330879 I + hlh1T1 516 156 nhr25end1T1 137 195 9.6483e-28
OPERON0_ZC434.2_rps-7_WBGene00004476 10330879 I + hlh1T1 516 156 pha4T1 58 349 5.88348e-95
OPERON0_ZC434.2_rps-7_WBGene00004476 10330879 I + hlh1T1 516 156 tbx37T1 292 0 1.44878e-13
OPERON0_ZC434.2_rps-7_WBGene00004476 10330879 I + hlh1T2 768 0 end1T2 255 306 1.46734e-103
OPERON0_ZC434.2_rps-7_WBGene00004476 10330879 I + hlh1T2 768 0 hlh1T1 516 156 2.0838e-25
OPERON0_ZC434.2_rps-7_WBGene00004476 10330879 I + hlh1T2 768 0 hlh1T3 554 449 4.65624e-89
OPERON0_ZC434.2_rps-7_WBGene00004476 10330879 I + hlh1T2 768 0 hlh1T4 956 531 1.98689e-66
OPERON0_ZC434.2_rps-7_WBGene00004476 10330879 I + hlh1T2 768 0 nhr25end1T2 196 155 3.45878e-57
OPERON0_ZC434.2_rps-7_WBGene00004476 10330879 I + hlh1T2 768 0 pha4T2 82 551 9.19357e-283
OPERON0_ZC434.2_rps-7_WBGene00004476 10330879 I + hlh1T3 554 449 ceh32T3 121 0 2.15173e-21
OPERON0_ZC434.2_rps-7_WBGene00004476 10330879 I + hlh1T3 554 449 cnd1T3 169 0 3.13996e-28
OPERON0_ZC434.2_rps-7_WBGene00004476 10330879 I + hlh1T3 554 449 hlh1T0 308 0 8.84983e-46
OPERON0_ZC434.2_rps-7_WBGene00004476 10330879 I + hlh1T3 554 449 hlh1T1 516 156 7.75267e-19
OPERON0_ZC434.2_rps-7_WBGene00004476 10330879 I + hlh1T3 554 449 hlh1T2 768 0 4.65624e-89
OPERON0_ZC434.2_rps-7_WBGene00004476 10330879 I + hlh1T3 554 449 hlh1T4 956 531 4.18248e-06
OPERON0_ZC434.2_rps-7_WBGene00004476 10330879 I + hlh1T3 554 449 nhr25end1T3 411 0 2.56232e-57
OPERON0_ZC434.2_rps-7_WBGene00004476 10330879 I + hlh1T3 554 449 pha4T3 602 105 1.80035e-36
OPERON0_ZC434.2_rps-7_WBGene00004476 10330879 I + hlh1T3 554 449 tbx37T3 430 0 4.73832e-59
OPERON0_ZC434.2_rps-7_WBGene00004476 10330879 I + hlh1T4 956 531 ceh32T4 37 0 7.16973e-06
OPERON0_ZC434.2_rps-7_WBGene00004476 10330879 I + hlh1T4 956 531 cnd1T4 123 0 3.64183e-15
OPERON0_ZC434.2_rps-7_WBGene00004476 10330879 I + hlh1T4 956 531 hlh1T0 308 0 1.1692e-32
OPERON0_ZC434.2_rps-7_WBGene00004476 10330879 I + hlh1T4 956 531 hlh1T1 516 156 1.82637e-08
OPERON0_ZC434.2_rps-7_WBGene00004476 10330879 I + hlh1T4 956 531 hlh1T2 768 0 1.98689e-66
OPERON0_ZC434.2_rps-7_WBGene00004476 10330879 I + hlh1T4 956 531 hlh1T3 554 449 4.18248e-06
OPERON0_ZC434.2_rps-7_WBGene00004476 10330879 I + hlh1T4 956 531 pha4T4 0 1113 3.21224e-257
OPERON0_ZC434.2_rps-7_WBGene00004476 10330879 I + nhr25end1T0 170 0 end1T0 107 451 1.62717e-85
OPERON0_ZC434.2_rps-7_WBGene00004476 10330879 I + nhr25end1T0 170 0 nhr25end1T1 137 195 1.24633e-38
OPERON0_ZC434.2_rps-7_WBGene00004476 10330879 I + nhr25end1T0 170 0 nhr25end1T2 196 155 1.82445e-23
OPERON0_ZC434.2_rps-7_WBGene00004476 10330879 I + nhr25end1T0 170 0 nhr25end1T4 212 163 3.86144e-23
OPERON0_ZC434.2_rps-7_WBGene00004476 10330879 I + nhr25end1T1 137 195 ceh32T1 16 0 2.08839e-06
OPERON0_ZC434.2_rps-7_WBGene00004476 10330879 I + nhr25end1T1 137 195 cnd1T1 72 0 2.11566e-20
OPERON0_ZC434.2_rps-7_WBGene00004476 10330879 I + nhr25end1T1 137 195 end1T1 912 198 2.26297e-43
OPERON0_ZC434.2_rps-7_WBGene00004476 10330879 I + nhr25end1T1 137 195 hlh1T1 516 156 9.6483e-28
OPERON0_ZC434.2_rps-7_WBGene00004476 10330879 I + nhr25end1T1 137 195 nhr25end1T0 170 0 1.24633e-38
OPERON0_ZC434.2_rps-7_WBGene00004476 10330879 I + nhr25end1T1 137 195 nhr25end1T3 411 0 1.79128e-67
OPERON0_ZC434.2_rps-7_WBGene00004476 10330879 I + nhr25end1T1 137 195 pha4T1 58 349 7.84903e-15
OPERON0_ZC434.2_rps-7_WBGene00004476 10330879 I + nhr25end1T1 137 195 tbx37T1 292 0 5.04203e-55
OPERON0_ZC434.2_rps-7_WBGene00004476 10330879 I + nhr25end1T2 196 155 ceh32T2 32 0 8.23745e-07
OPERON0_ZC434.2_rps-7_WBGene00004476 10330879 I + nhr25end1T2 196 155 cnd1T2 94 0 2.53016e-15
OPERON0_ZC434.2_rps-7_WBGene00004476 10330879 I + nhr25end1T2 196 155 hlh1T2 768 0 3.45878e-57
OPERON0_ZC434.2_rps-7_WBGene00004476 10330879 I + nhr25end1T2 196 155 nhr25end1T0 170 0 1.82445e-23
OPERON0_ZC434.2_rps-7_WBGene00004476 10330879 I + nhr25end1T2 196 155 nhr25end1T3 411 0 3.49974e-41
OPERON0_ZC434.2_rps-7_WBGene00004476 10330879 I + nhr25end1T2 196 155 pha4T2 82 551 2.23095e-42
OPERON0_ZC434.2_rps-7_WBGene00004476 10330879 I + nhr25end1T2 196 155 tbx37T2 296 0 1.04712e-33
OPERON0_ZC434.2_rps-7_WBGene00004476 10330879 I + nhr25end1T3 411 0 end1T3 1331 1283 9.14872e-79
OPERON0_ZC434.2_rps-7_WBGene00004476 10330879 I + nhr25end1T3 411 0 hlh1T3 554 449 2.56232e-57
OPERON0_ZC434.2_rps-7_WBGene00004476 10330879 I + nhr25end1T3 411 0 nhr25end1T1 137 195 1.79128e-67
OPERON0_ZC434.2_rps-7_WBGene00004476 10330879 I + nhr25end1T3 411 0 nhr25end1T2 196 155 3.49974e-41
OPERON0_ZC434.2_rps-7_WBGene00004476 10330879 I + nhr25end1T3 411 0 nhr25end1T4 212 163 4.34913e-41
OPERON0_ZC434.2_rps-7_WBGene00004476 10330879 I + nhr25end1T3 411 0 pha4T3 602 105 1.5114e-08
OPERON0_ZC434.2_rps-7_WBGene00004476 10330879 I + nhr25end1T4 212 163 ceh32T4 37 0 2.05008e-07
OPERON0_ZC434.2_rps-7_WBGene00004476 10330879 I + nhr25end1T4 212 163 cnd1T4 123 0 3.65708e-18
OPERON0_ZC434.2_rps-7_WBGene00004476 10330879 I + nhr25end1T4 212 163 end1T4 0 3466 2.10443e-166
OPERON0_ZC434.2_rps-7_WBGene00004476 10330879 I + nhr25end1T4 212 163 nhr25end1T0 170 0 3.86144e-23
OPERON0_ZC434.2_rps-7_WBGene00004476 10330879 I + nhr25end1T4 212 163 nhr25end1T3 411 0 4.34913e-41
OPERON0_ZC434.2_rps-7_WBGene00004476 10330879 I + nhr25end1T4 212 163 pha4T4 0 1113 1.38512e-109
OPERON0_ZC434.2_rps-7_WBGene00004476 10330879 I + pha4T0 382 0 end1T0 107 451 4.69563e-150
OPERON0_ZC434.2_rps-7_WBGene00004476 10330879 I + pha4T0 382 0 pha4T1 58 349 8.82831e-153
OPERON0_ZC434.2_rps-7_WBGene00004476 10330879 I + pha4T0 382 0 pha4T2 82 551 1.4698e-187
OPERON0_ZC434.2_rps-7_WBGene00004476 10330879 I + pha4T0 382 0 pha4T3 602 105 1.87866e-08
OPERON0_ZC434.2_rps-7_WBGene00004476 10330879 I + pha4T1 58 349 ceh32T1 16 0 3.92466e-14
OPERON0_ZC434.2_rps-7_WBGene00004476 10330879 I + pha4T1 58 349 cnd1T1 72 0 1.95247e-48
OPERON0_ZC434.2_rps-7_WBGene00004476 10330879 I + pha4T1 58 349 end1T1 912 198 1.69375e-134
OPERON0_ZC434.2_rps-7_WBGene00004476 10330879 I + pha4T1 58 349 hlh1T1 516 156 5.88348e-95
OPERON0_ZC434.2_rps-7_WBGene00004476 10330879 I + pha4T1 58 349 nhr25end1T1 137 195 7.84903e-15
OPERON0_ZC434.2_rps-7_WBGene00004476 10330879 I + pha4T1 58 349 pha4T0 382 0 8.82831e-153
OPERON0_ZC434.2_rps-7_WBGene00004476 10330879 I + pha4T1 58 349 pha4T3 602 105 7.48453e-128
OPERON0_ZC434.2_rps-7_WBGene00004476 10330879 I + pha4T1 58 349 pha4T4 0 1113 1.62837e-11
OPERON0_ZC434.2_rps-7_WBGene00004476 10330879 I + pha4T1 58 349 tbx37T1 292 0 2.36243e-130
OPERON0_ZC434.2_rps-7_WBGene00004476 10330879 I + pha4T2 82 551 ceh32T2 32 0 4.1675e-27
OPERON0_ZC434.2_rps-7_WBGene00004476 10330879 I + pha4T2 82 551 cnd1T2 94 0 2.98954e-67
OPERON0_ZC434.2_rps-7_WBGene00004476 10330879 I + pha4T2 82 551 end1T2 255 306 4.40083e-32
OPERON0_ZC434.2_rps-7_WBGene00004476 10330879 I + pha4T2 82 551 hlh1T2 768 0 9.19357e-283
OPERON0_ZC434.2_rps-7_WBGene00004476 10330879 I + pha4T2 82 551 nhr25end1T2 196 155 2.23095e-42
OPERON0_ZC434.2_rps-7_WBGene00004476 10330879 I + pha4T2 82 551 pha4T0 382 0 1.4698e-187
OPERON0_ZC434.2_rps-7_WBGene00004476 10330879 I + pha4T2 82 551 pha4T3 602 105 1.05899e-170
OPERON0_ZC434.2_rps-7_WBGene00004476 10330879 I + pha4T2 82 551 pha4T4 0 1113 3.714e-12
OPERON0_ZC434.2_rps-7_WBGene00004476 10330879 I + pha4T2 82 551 tbx37T2 296 0 8.03613e-159
OPERON0_ZC434.2_rps-7_WBGene00004476 10330879 I + pha4T3 602 105 end1T3 1331 1283 3.29062e-60
OPERON0_ZC434.2_rps-7_WBGene00004476 10330879 I + pha4T3 602 105 hlh1T3 554 449 1.80035e-36
OPERON0_ZC434.2_rps-7_WBGene00004476 10330879 I + pha4T3 602 105 nhr25end1T3 411 0 1.5114e-08
OPERON0_ZC434.2_rps-7_WBGene00004476 10330879 I + pha4T3 602 105 pha4T0 382 0 1.87866e-08
OPERON0_ZC434.2_rps-7_WBGene00004476 10330879 I + pha4T3 602 105 pha4T1 58 349 7.48453e-128
OPERON0_ZC434.2_rps-7_WBGene00004476 10330879 I + pha4T3 602 105 pha4T2 82 551 1.05899e-170
OPERON0_ZC434.2_rps-7_WBGene00004476 10330879 I + pha4T3 602 105 tbx37T3 430 0 1.98612e-09
OPERON0_ZC434.2_rps-7_WBGene00004476 10330879 I + pha4T4 0 1113 ceh32T4 37 0 9.32872e-72
OPERON0_ZC434.2_rps-7_WBGene00004476 10330879 I + pha4T4 0 1113 cnd1T4 123 0 1.18008e-174
OPERON0_ZC434.2_rps-7_WBGene00004476 10330879 I + pha4T4 0 1113 hlh1T4 956 531 3.21224e-257
OPERON0_ZC434.2_rps-7_WBGene00004476 10330879 I + pha4T4 0 1113 nhr25end1T4 212 163 1.38512e-109
OPERON0_ZC434.2_rps-7_WBGene00004476 10330879 I + pha4T4 0 1113 pha4T1 58 349 1.62837e-11
OPERON0_ZC434.2_rps-7_WBGene00004476 10330879 I + pha4T4 0 1113 pha4T2 82 551 3.714e-12
OPERON0_ZC434.2_rps-7_WBGene00004476 10330879 I + pha4T4 0 1113 tbx37T4 322 214 1.44739e-147
OPERON0_ZC434.2_rps-7_WBGene00004476 10330879 I + tbx37T0 190 0 end1T0 107 451 5.01901e-93
OPERON0_ZC434.2_rps-7_WBGene00004476 10330879 I + tbx37T0 190 0 tbx37T4 322 214 3.347e-23
OPERON0_ZC434.2_rps-7_WBGene00004476 10330879 I + tbx37T1 292 0 end1T1 912 198 4.91075e-10
OPERON0_ZC434.2_rps-7_WBGene00004476 10330879 I + tbx37T1 292 0 hlh1T1 516 156 1.44878e-13
OPERON0_ZC434.2_rps-7_WBGene00004476 10330879 I + tbx37T1 292 0 nhr25end1T1 137 195 5.04203e-55
OPERON0_ZC434.2_rps-7_WBGene00004476 10330879 I + tbx37T1 292 0 pha4T1 58 349 2.36243e-130
OPERON0_ZC434.2_rps-7_WBGene00004476 10330879 I + tbx37T1 292 0 tbx37T4 322 214 1.68913e-31
OPERON0_ZC434.2_rps-7_WBGene00004476 10330879 I + tbx37T2 296 0 end1T2 255 306 1.1405e-56
OPERON0_ZC434.2_rps-7_WBGene00004476 10330879 I + tbx37T2 296 0 nhr25end1T2 196 155 1.04712e-33
OPERON0_ZC434.2_rps-7_WBGene00004476 10330879 I + tbx37T2 296 0 pha4T2 82 551 8.03613e-159
OPERON0_ZC434.2_rps-7_WBGene00004476 10330879 I + tbx37T2 296 0 tbx37T4 322 214 5.85419e-32
OPERON0_ZC434.2_rps-7_WBGene00004476 10330879 I + tbx37T3 430 0 end1T3 1331 1283 6.67106e-82
OPERON0_ZC434.2_rps-7_WBGene00004476 10330879 I + tbx37T3 430 0 hlh1T3 554 449 4.73832e-59
OPERON0_ZC434.2_rps-7_WBGene00004476 10330879 I + tbx37T3 430 0 pha4T3 602 105 1.98612e-09
OPERON0_ZC434.2_rps-7_WBGene00004476 10330879 I + tbx37T3 430 0 tbx37T4 322 214 4.40322e-41
OPERON0_ZC434.2_rps-7_WBGene00004476 10330879 I + tbx37T4 322 214 ceh32T4 37 0 1.02546e-06
OPERON0_ZC434.2_rps-7_WBGene00004476 10330879 I + tbx37T4 322 214 cnd1T4 123 0 1.3186e-16
OPERON0_ZC434.2_rps-7_WBGene00004476 10330879 I + tbx37T4 322 214 end1T4 0 3466 1.78736e-235
OPERON0_ZC434.2_rps-7_WBGene00004476 10330879 I + tbx37T4 322 214 pha4T4 0 1113 1.44739e-147
OPERON0_ZC434.2_rps-7_WBGene00004476 10330879 I + tbx37T4 322 214 tbx37T0 190 0 3.347e-23
OPERON0_ZC434.2_rps-7_WBGene00004476 10330879 I + tbx37T4 322 214 tbx37T1 292 0 1.68913e-31
OPERON0_ZC434.2_rps-7_WBGene00004476 10330879 I + tbx37T4 322 214 tbx37T2 296 0 5.85419e-32
OPERON0_ZC434.2_rps-7_WBGene00004476 10330879 I + tbx37T4 322 214 tbx37T3 430 0 4.40322e-41
OPERON0_ZK328.2_eftu-2_WBGene00001166 6009557 III + cnd1T0 6 0 pha4T0 0 15 3.49679e-06
OPERON0_ZK328.2_eftu-2_WBGene00001166 6009557 III + end1T0 0 6 hlh1T0 14 0 4.94425e-06
OPERON0_ZK328.2_eftu-2_WBGene00001166 6009557 III + end1T0 0 6 nhr25end1T0 13 0 7.14253e-06
OPERON0_ZK328.2_eftu-2_WBGene00001166 6009557 III + hlh1T0 14 0 end1T0 0 6 4.94425e-06
OPERON0_ZK328.2_eftu-2_WBGene00001166 6009557 III + hlh1T0 14 0 pha4T0 0 15 1.89504e-09
OPERON0_ZK328.2_eftu-2_WBGene00001166 6009557 III + nhr25end1T0 13 0 end1T0 0 6 7.14253e-06
OPERON0_ZK328.2_eftu-2_WBGene00001166 6009557 III + nhr25end1T0 13 0 pha4T0 0 15 4.00134e-09
OPERON0_ZK328.2_eftu-2_WBGene00001166 6009557 III + pha4T0 0 15 cnd1T0 6 0 3.49679e-06
OPERON0_ZK328.2_eftu-2_WBGene00001166 6009557 III + pha4T0 0 15 hlh1T0 14 0 1.89504e-09
OPERON0_ZK328.2_eftu-2_WBGene00001166 6009557 III + pha4T0 0 15 nhr25end1T0 13 0 4.00134e-09
OPERON0_ZK328.2_eftu-2_WBGene00001166 6009557 III + pha4T0 0 15 tbx37T0 17 1 4.01879e-09
OPERON0_ZK328.2_eftu-2_WBGene00001166 6009557 III + tbx37T0 17 1 pha4T0 0 15 4.01879e-09
OPERON0_ZK525.2_aqp-11_WBGene00000179 13673280 III + end1T0 0 4 hlh1T0 25 0 8.85519e-06
OPERON0_ZK525.2_aqp-11_WBGene00000179 13673280 III + hlh1T0 25 0 end1T0 0 4 8.85519e-06
OPERON0_ZK525.2_aqp-11_WBGene00000179 13673280 III + hlh1T0 25 0 hlh1T4 0 4 8.85519e-06
OPERON0_ZK525.2_aqp-11_WBGene00000179 13673280 III + hlh1T4 0 4 hlh1T0 25 0 8.85519e-06
OPERON0_ZK550.6_ZK550.6_WBGene00014000 17262485 IV - end1T0 177 0 end1T2 20 99 2.87318e-55
OPERON0_ZK550.6_ZK550.6_WBGene00014000 17262485 IV - end1T1 411 0 end1T2 20 99 7.00986e-80
OPERON0_ZK550.6_ZK550.6_WBGene00014000 17262485 IV - end1T2 20 99 end1T0 177 0 2.87318e-55
OPERON0_ZK550.6_ZK550.6_WBGene00014000 17262485 IV - end1T2 20 99 end1T1 411 0 7.00986e-80
OPERON0_ZK550.6_ZK550.6_WBGene00014000 17262485 IV - end1T2 20 99 end1T3 227 0 3.38106e-62
OPERON0_ZK550.6_ZK550.6_WBGene00014000 17262485 IV - end1T2 20 99 end1T4 188 0 6.06251e-57
OPERON0_ZK550.6_ZK550.6_WBGene00014000 17262485 IV - end1T2 20 99 nhr25end1T2 19 0 3.00273e-13
OPERON0_ZK550.6_ZK550.6_WBGene00014000 17262485 IV - end1T3 227 0 end1T2 20 99 3.38106e-62
OPERON0_ZK550.6_ZK550.6_WBGene00014000 17262485 IV - end1T4 188 0 end1T2 20 99 6.06251e-57
OPERON0_ZK550.6_ZK550.6_WBGene00014000 17262485 IV - nhr25end1T2 19 0 end1T2 20 99 3.00273e-13
OPERON0_ZK632.10_ZK632.10_WBGene00014017 9827184 III - cnd1T0 15 0 end1T0 0 9 1.27198e-07
OPERON0_ZK632.10_ZK632.10_WBGene00014017 9827184 III - end1T0 0 9 cnd1T0 15 0 1.27198e-07
OPERON0_ZK632.10_ZK632.10_WBGene00014017 9827184 III - end1T0 0 9 hlh1T0 9 0 3.8147e-06
OPERON0_ZK632.10_ZK632.10_WBGene00014017 9827184 III - hlh1T0 9 0 end1T0 0 9 3.8147e-06
OPERON0_ZK652.4_rpl-35_WBGene00004449 7855129 III + ceh32T0 4 0 ceh32T3 0 33 3.13138e-06
OPERON0_ZK652.4_rpl-35_WBGene00004449 7855129 III + ceh32T0 4 0 end1T0 0 30 4.48317e-06
OPERON0_ZK652.4_rpl-35_WBGene00004449 7855129 III + ceh32T3 0 33 cnd1T3 28 0 5.32433e-19
OPERON0_ZK652.4_rpl-35_WBGene00004449 7855129 III + ceh32T3 0 33 end1T3 152 59 9.75824e-16
OPERON0_ZK652.4_rpl-35_WBGene00004449 7855129 III + ceh32T3 0 33 hlh1T3 65 37 3.38589e-11
OPERON0_ZK652.4_rpl-35_WBGene00004449 7855129 III + ceh32T3 0 33 nhr25end1T3 29 0 2.46725e-19
OPERON0_ZK652.4_rpl-35_WBGene00004449 7855129 III + ceh32T3 0 33 pha4T3 45 0 8.3588e-24
OPERON0_ZK652.4_rpl-35_WBGene00004449 7855129 III + ceh32T3 0 33 tbx37T3 30 0 1.1645e-19
OPERON0_ZK652.4_rpl-35_WBGene00004449 7855129 III + ceh32T4 0 11 cnd1T4 25 0 2.38189e-10
OPERON0_ZK652.4_rpl-35_WBGene00004449 7855129 III + ceh32T4 0 11 end1T4 204 84 1.19191e-06
OPERON0_ZK652.4_rpl-35_WBGene00004449 7855129 III + ceh32T4 0 11 nhr25end1T4 31 0 3.24385e-11
OPERON0_ZK652.4_rpl-35_WBGene00004449 7855129 III + ceh32T4 0 11 tbx37T4 44 0 1.11504e-12
OPERON0_ZK652.4_rpl-35_WBGene00004449 7855129 III + cnd1T0 17 0 end1T0 0 30 4.39204e-14
OPERON0_ZK652.4_rpl-35_WBGene00004449 7855129 III + cnd1T1 16 0 end1T1 0 50 1.33201e-16
OPERON0_ZK652.4_rpl-35_WBGene00004449 7855129 III + cnd1T1 16 0 pha4T1 0 29 1.90937e-13
OPERON0_ZK652.4_rpl-35_WBGene00004449 7855129 III + cnd1T2 8 12 cnd1T3 28 0 4.29597e-06
OPERON0_ZK652.4_rpl-35_WBGene00004449 7855129 III + cnd1T2 8 12 cnd1T4 25 0 7.64464e-06
OPERON0_ZK652.4_rpl-35_WBGene00004449 7855129 III + cnd1T2 8 12 hlh1T2 83 0 8.87227e-09
OPERON0_ZK652.4_rpl-35_WBGene00004449 7855129 III + cnd1T2 8 12 nhr25end1T2 29 0 3.58453e-06
OPERON0_ZK652.4_rpl-35_WBGene00004449 7855129 III + cnd1T2 8 12 tbx37T2 34 0 1.55233e-06
OPERON0_ZK652.4_rpl-35_WBGene00004449 7855129 III + cnd1T3 28 0 ceh32T3 0 33 5.32433e-19
OPERON0_ZK652.4_rpl-35_WBGene00004449 7855129 III + cnd1T3 28 0 cnd1T2 8 12 4.29597e-06
OPERON0_ZK652.4_rpl-35_WBGene00004449 7855129 III + cnd1T4 25 0 ceh32T4 0 11 2.38189e-10
OPERON0_ZK652.4_rpl-35_WBGene00004449 7855129 III + cnd1T4 25 0 cnd1T2 8 12 7.64464e-06
OPERON0_ZK652.4_rpl-35_WBGene00004449 7855129 III + cnd1T4 25 0 hlh1T4 50 58 4.9883e-07
OPERON0_ZK652.4_rpl-35_WBGene00004449 7855129 III + end1T0 0 30 cnd1T0 17 0 4.39204e-14
OPERON0_ZK652.4_rpl-35_WBGene00004449 7855129 III + end1T0 0 30 end1T3 152 59 1.84627e-14
OPERON0_ZK652.4_rpl-35_WBGene00004449 7855129 III + end1T0 0 30 end1T4 204 84 1.80338e-14
OPERON0_ZK652.4_rpl-35_WBGene00004449 7855129 III + end1T0 0 30 hlh1T0 57 0 4.57432e-25
OPERON0_ZK652.4_rpl-35_WBGene00004449 7855129 III + end1T0 0 30 nhr25end1T0 51 0 6.49262e-24
OPERON0_ZK652.4_rpl-35_WBGene00004449 7855129 III + end1T0 0 30 tbx37T0 22 0 4.11872e-16
OPERON0_ZK652.4_rpl-35_WBGene00004449 7855129 III + end1T1 0 50 cnd1T1 16 0 1.33201e-16
OPERON0_ZK652.4_rpl-35_WBGene00004449 7855129 III + end1T1 0 50 end1T3 152 59 1.32747e-21
OPERON0_ZK652.4_rpl-35_WBGene00004449 7855129 III + end1T1 0 50 end1T4 204 84 1.21059e-21
OPERON0_ZK652.4_rpl-35_WBGene00004449 7855129 III + end1T1 0 50 hlh1T1 50 24 6.96493e-15
OPERON0_ZK652.4_rpl-35_WBGene00004449 7855129 III + end1T1 0 50 nhr25end1T1 41 0 6.30747e-28
OPERON0_ZK652.4_rpl-35_WBGene00004449 7855129 III + end1T1 0 50 tbx37T1 21 0 1.88694e-19
OPERON0_ZK652.4_rpl-35_WBGene00004449 7855129 III + end1T2 0 64 end1T3 152 59 5.62457e-26
OPERON0_ZK652.4_rpl-35_WBGene00004449 7855129 III + end1T2 0 64 end1T4 204 84 1.77086e-26
OPERON0_ZK652.4_rpl-35_WBGene00004449 7855129 III + end1T2 0 64 hlh1T2 83 0 1.92014e-44
OPERON0_ZK652.4_rpl-35_WBGene00004449 7855129 III + end1T2 0 64 nhr25end1T2 29 0 8.63263e-26
OPERON0_ZK652.4_rpl-35_WBGene00004449 7855129 III + end1T2 0 64 tbx37T2 34 0 3.35464e-28
OPERON0_ZK652.4_rpl-35_WBGene00004449 7855129 III + end1T3 152 59 ceh32T3 0 33 9.75824e-16
OPERON0_ZK652.4_rpl-35_WBGene00004449 7855129 III + end1T3 152 59 end1T0 0 30 1.84627e-14
OPERON0_ZK652.4_rpl-35_WBGene00004449 7855129 III + end1T3 152 59 end1T1 0 50 1.32747e-21
OPERON0_ZK652.4_rpl-35_WBGene00004449 7855129 III + end1T3 152 59 end1T2 0 64 5.62457e-26
OPERON0_ZK652.4_rpl-35_WBGene00004449 7855129 III + end1T4 204 84 ceh32T4 0 11 1.1919e-06
OPERON0_ZK652.4_rpl-35_WBGene00004449 7855129 III + end1T4 204 84 end1T0 0 30 1.80338e-14
OPERON0_ZK652.4_rpl-35_WBGene00004449 7855129 III + end1T4 204 84 end1T1 0 50 1.21059e-21
OPERON0_ZK652.4_rpl-35_WBGene00004449 7855129 III + end1T4 204 84 end1T2 0 64 1.77086e-26
OPERON0_ZK652.4_rpl-35_WBGene00004449 7855129 III + end1T4 204 84 hlh1T4 50 58 5.72351e-06
OPERON0_ZK652.4_rpl-35_WBGene00004449 7855129 III + hlh1T0 57 0 end1T0 0 30 4.57432e-25
OPERON0_ZK652.4_rpl-35_WBGene00004449 7855129 III + hlh1T0 57 0 hlh1T3 65 37 1.1932e-06
OPERON0_ZK652.4_rpl-35_WBGene00004449 7855129 III + hlh1T0 57 0 hlh1T4 50 58 4.54687e-12
OPERON0_ZK652.4_rpl-35_WBGene00004449 7855129 III + hlh1T1 50 24 end1T1 0 50 6.96493e-15
OPERON0_ZK652.4_rpl-35_WBGene00004449 7855129 III + hlh1T1 50 24 hlh1T2 83 0 2.62716e-06
OPERON0_ZK652.4_rpl-35_WBGene00004449 7855129 III + hlh1T1 50 24 pha4T1 0 29 1.41376e-10
OPERON0_ZK652.4_rpl-35_WBGene00004449 7855129 III + hlh1T2 83 0 cnd1T2 8 12 8.87227e-09
OPERON0_ZK652.4_rpl-35_WBGene00004449 7855129 III + hlh1T2 83 0 end1T2 0 64 1.92014e-44
OPERON0_ZK652.4_rpl-35_WBGene00004449 7855129 III + hlh1T2 83 0 hlh1T1 50 24 2.62716e-06
OPERON0_ZK652.4_rpl-35_WBGene00004449 7855129 III + hlh1T2 83 0 hlh1T3 65 37 4.35573e-08
OPERON0_ZK652.4_rpl-35_WBGene00004449 7855129 III + hlh1T2 83 0 hlh1T4 50 58 4.12946e-15
OPERON0_ZK652.4_rpl-35_WBGene00004449 7855129 III + hlh1T2 83 0 pha4T2 0 39 6.29635e-34
OPERON0_ZK652.4_rpl-35_WBGene00004449 7855129 III + hlh1T3 65 37 ceh32T3 0 33 3.38589e-11
OPERON0_ZK652.4_rpl-35_WBGene00004449 7855129 III + hlh1T3 65 37 hlh1T0 57 0 1.1932e-06
OPERON0_ZK652.4_rpl-35_WBGene00004449 7855129 III + hlh1T3 65 37 hlh1T2 83 0 4.35573e-08
OPERON0_ZK652.4_rpl-35_WBGene00004449 7855129 III + hlh1T4 50 58 cnd1T4 25 0 4.9883e-07
OPERON0_ZK652.4_rpl-35_WBGene00004449 7855129 III + hlh1T4 50 58 end1T4 204 84 5.72351e-06
OPERON0_ZK652.4_rpl-35_WBGene00004449 7855129 III + hlh1T4 50 58 hlh1T0 57 0 4.54687e-12
OPERON0_ZK652.4_rpl-35_WBGene00004449 7855129 III + hlh1T4 50 58 hlh1T2 83 0 4.12946e-15
OPERON0_ZK652.4_rpl-35_WBGene00004449 7855129 III + hlh1T4 50 58 nhr25end1T4 31 0 4.13048e-08
OPERON0_ZK652.4_rpl-35_WBGene00004449 7855129 III + hlh1T4 50 58 tbx37T4 44 0 2.89062e-10
OPERON0_ZK652.4_rpl-35_WBGene00004449 7855129 III + nhr25end1T0 51 0 end1T0 0 30 6.49262e-24
OPERON0_ZK652.4_rpl-35_WBGene00004449 7855129 III + nhr25end1T1 41 0 end1T1 0 50 6.30747e-28
OPERON0_ZK652.4_rpl-35_WBGene00004449 7855129 III + nhr25end1T1 41 0 pha4T1 0 29 2.38129e-21
OPERON0_ZK652.4_rpl-35_WBGene00004449 7855129 III + nhr25end1T2 29 0 cnd1T2 8 12 3.58453e-06
OPERON0_ZK652.4_rpl-35_WBGene00004449 7855129 III + nhr25end1T2 29 0 end1T2 0 64 8.63263e-26
OPERON0_ZK652.4_rpl-35_WBGene00004449 7855129 III + nhr25end1T2 29 0 pha4T2 0 39 7.08667e-21
OPERON0_ZK652.4_rpl-35_WBGene00004449 7855129 III + nhr25end1T3 29 0 ceh32T3 0 33 2.46725e-19
OPERON0_ZK652.4_rpl-35_WBGene00004449 7855129 III + nhr25end1T4 31 0 ceh32T4 0 11 3.24385e-11
OPERON0_ZK652.4_rpl-35_WBGene00004449 7855129 III + nhr25end1T4 31 0 hlh1T4 50 58 4.13048e-08
OPERON0_ZK652.4_rpl-35_WBGene00004449 7855129 III + pha4T1 0 29 cnd1T1 16 0 1.90937e-13
OPERON0_ZK652.4_rpl-35_WBGene00004449 7855129 III + pha4T1 0 29 hlh1T1 50 24 1.41376e-10
OPERON0_ZK652.4_rpl-35_WBGene00004449 7855129 III + pha4T1 0 29 nhr25end1T1 41 0 2.38129e-21
OPERON0_ZK652.4_rpl-35_WBGene00004449 7855129 III + pha4T1 0 29 pha4T3 45 0 3.02661e-22
OPERON0_ZK652.4_rpl-35_WBGene00004449 7855129 III + pha4T1 0 29 tbx37T1 21 0 1.68907e-15
OPERON0_ZK652.4_rpl-35_WBGene00004449 7855129 III + pha4T2 0 39 hlh1T2 83 0 6.29635e-34
OPERON0_ZK652.4_rpl-35_WBGene00004449 7855129 III + pha4T2 0 39 nhr25end1T2 29 0 7.08667e-21
OPERON0_ZK652.4_rpl-35_WBGene00004449 7855129 III + pha4T2 0 39 pha4T3 45 0 6.40644e-26
OPERON0_ZK652.4_rpl-35_WBGene00004449 7855129 III + pha4T2 0 39 tbx37T2 34 0 1.2567e-22
OPERON0_ZK652.4_rpl-35_WBGene00004449 7855129 III + pha4T3 45 0 ceh32T3 0 33 8.3588e-24
OPERON0_ZK652.4_rpl-35_WBGene00004449 7855129 III + pha4T3 45 0 pha4T1 0 29 3.02661e-22
OPERON0_ZK652.4_rpl-35_WBGene00004449 7855129 III + pha4T3 45 0 pha4T2 0 39 6.40644e-26
OPERON0_ZK652.4_rpl-35_WBGene00004449 7855129 III + tbx37T0 22 0 end1T0 0 30 4.11872e-16
OPERON0_ZK652.4_rpl-35_WBGene00004449 7855129 III + tbx37T1 21 0 end1T1 0 50 1.88694e-19
OPERON0_ZK652.4_rpl-35_WBGene00004449 7855129 III + tbx37T1 21 0 pha4T1 0 29 1.68907e-15
OPERON0_ZK652.4_rpl-35_WBGene00004449 7855129 III + tbx37T2 34 0 cnd1T2 8 12 1.55233e-06
OPERON0_ZK652.4_rpl-35_WBGene00004449 7855129 III + tbx37T2 34 0 end1T2 0 64 3.35464e-28
OPERON0_ZK652.4_rpl-35_WBGene00004449 7855129 III + tbx37T2 34 0 pha4T2 0 39 1.2567e-22
OPERON0_ZK652.4_rpl-35_WBGene00004449 7855129 III + tbx37T3 30 0 ceh32T3 0 33 1.1645e-19
OPERON0_ZK652.4_rpl-35_WBGene00004449 7855129 III + tbx37T4 44 0 ceh32T4 0 11 1.11504e-12
OPERON0_ZK652.4_rpl-35_WBGene00004449 7855129 III + tbx37T4 44 0 hlh1T4 50 58 2.89062e-10
OPERON0_ZK652.4_rpl-35_WBGene00004449 7855134 III + end1T2 7 0 end1T4 2 20 4.59956e-06
OPERON0_ZK652.4_rpl-35_WBGene00004449 7855134 III + end1T4 2 20 end1T2 7 0 4.59956e-06
OPERON0_ZK858.4_mel-26_WBGene00003209 9132538 I + cnd1T0 7 0 end1T0 4 36 1.08155e-06
OPERON0_ZK858.4_mel-26_WBGene00003209 9132538 I + cnd1T1 4 0 pha4T1 0 37 2.03023e-06
OPERON0_ZK858.4_mel-26_WBGene00003209 9132538 I + end1T0 4 36 cnd1T0 7 0 1.08155e-06
OPERON0_ZK858.4_mel-26_WBGene00003209 9132538 I + end1T0 4 36 end1T1 55 0 8.76749e-23
OPERON0_ZK858.4_mel-26_WBGene00003209 9132538 I + end1T0 4 36 end1T2 9 0 7.29853e-08
OPERON0_ZK858.4_mel-26_WBGene00003209 9132538 I + end1T0 4 36 end1T3 32 0 3.81332e-17
OPERON0_ZK858.4_mel-26_WBGene00003209 9132538 I + end1T0 4 36 end1T4 33 0 1.51573e-17
OPERON0_ZK858.4_mel-26_WBGene00003209 9132538 I + end1T0 4 36 hlh1T0 9 0 7.29853e-08
OPERON0_ZK858.4_mel-26_WBGene00003209 9132538 I + end1T0 4 36 pha4T0 47 0 4.24365e-21
OPERON0_ZK858.4_mel-26_WBGene00003209 9132538 I + end1T1 55 0 end1T0 4 36 8.76749e-23
OPERON0_ZK858.4_mel-26_WBGene00003209 9132538 I + end1T1 55 0 pha4T1 0 37 1.18831e-27
OPERON0_ZK858.4_mel-26_WBGene00003209 9132538 I + end1T2 9 0 end1T0 4 36 7.29853e-08
OPERON0_ZK858.4_mel-26_WBGene00003209 9132538 I + end1T3 32 0 end1T0 4 36 3.81332e-17
OPERON0_ZK858.4_mel-26_WBGene00003209 9132538 I + end1T4 33 0 end1T0 4 36 1.51573e-17
OPERON0_ZK858.4_mel-26_WBGene00003209 9132538 I + hlh1T0 9 0 end1T0 4 36 7.29853e-08
OPERON0_ZK858.4_mel-26_WBGene00003209 9132538 I + hlh1T1 5 0 pha4T1 0 37 2.19707e-07
OPERON0_ZK858.4_mel-26_WBGene00003209 9132538 I + pha4T0 47 0 end1T0 4 36 4.24365e-21
OPERON0_ZK858.4_mel-26_WBGene00003209 9132538 I + pha4T0 47 0 pha4T1 0 37 9.38829e-26
OPERON0_ZK858.4_mel-26_WBGene00003209 9132538 I + pha4T1 0 37 cnd1T1 4 0 2.03023e-06
OPERON0_ZK858.4_mel-26_WBGene00003209 9132538 I + pha4T1 0 37 end1T1 55 0 1.18831e-27
OPERON0_ZK858.4_mel-26_WBGene00003209 9132538 I + pha4T1 0 37 hlh1T1 5 0 2.19707e-07
OPERON0_ZK858.4_mel-26_WBGene00003209 9132538 I + pha4T1 0 37 pha4T0 47 0 9.38829e-26
OPERON0_ZK858.4_mel-26_WBGene00003209 9132538 I + pha4T1 0 37 pha4T2 35 0 2.17723e-22
OPERON0_ZK858.4_mel-26_WBGene00003209 9132538 I + pha4T1 0 37 pha4T3 33 0 9.4962e-22
OPERON0_ZK858.4_mel-26_WBGene00003209 9132538 I + pha4T1 0 37 pha4T4 28 0 5.06428e-20
OPERON0_ZK858.4_mel-26_WBGene00003209 9132538 I + pha4T1 0 37 tbx37T1 4 0 2.03023e-06
OPERON0_ZK858.4_mel-26_WBGene00003209 9132538 I + pha4T2 35 0 pha4T1 0 37 2.17723e-22
OPERON0_ZK858.4_mel-26_WBGene00003209 9132538 I + pha4T3 33 0 pha4T1 0 37 9.4962e-22
OPERON0_ZK858.4_mel-26_WBGene00003209 9132538 I + pha4T4 28 0 pha4T1 0 37 5.06428e-20
OPERON0_ZK858.4_mel-26_WBGene00003209 9132538 I + tbx37T1 4 0 pha4T1 0 37 2.03023e-06
OPERON0_ZK896.9_nstp-5_WBGene00014139 12855551 IV + end1T0 20 0 end1T1 3 20 3.13713e-10
OPERON0_ZK896.9_nstp-5_WBGene00014139 12855551 IV + end1T1 3 20 end1T0 20 0 3.13713e-10
OPERON0_ZK896.9_nstp-5_WBGene00014139 12855551 IV + end1T1 3 20 end1T3 16 0 5.3505e-09
OPERON0_ZK896.9_nstp-5_WBGene00014139 12855551 IV + end1T1 3 20 end1T4 19 0 5.86099e-10
OPERON0_ZK896.9_nstp-5_WBGene00014139 12855551 IV + end1T1 3 20 hlh1T1 20 0 3.13713e-10
OPERON0_ZK896.9_nstp-5_WBGene00014139 12855551 IV + end1T1 3 20 pha4T1 19 0 5.86099e-10
OPERON0_ZK896.9_nstp-5_WBGene00014139 12855551 IV + end1T1 3 20 tbx37T1 10 0 5.86292e-07
OPERON0_ZK896.9_nstp-5_WBGene00014139 12855551 IV + end1T3 16 0 end1T1 3 20 5.3505e-09
OPERON0_ZK896.9_nstp-5_WBGene00014139 12855551 IV + end1T4 19 0 end1T1 3 20 5.86099e-10
OPERON0_ZK896.9_nstp-5_WBGene00014139 12855551 IV + hlh1T1 20 0 end1T1 3 20 3.13713e-10
OPERON0_ZK896.9_nstp-5_WBGene00014139 12855551 IV + pha4T1 19 0 end1T1 3 20 5.86099e-10
OPERON0_ZK896.9_nstp-5_WBGene00014139 12855551 IV + tbx37T1 10 0 end1T1 3 20 5.86292e-07
OPERON1_B0336.10_rpl-23_WBGene00004435 5706127 III - ceh32T2 15 0 ceh32T3 5 31 9.36821e-10
OPERON1_B0336.10_rpl-23_WBGene00004435 5706127 III - ceh32T2 15 0 end1T2 0 47 1.26381e-15
OPERON1_B0336.10_rpl-23_WBGene00004435 5706127 III - ceh32T3 5 31 ceh32T2 15 0 9.36821e-10
OPERON1_B0336.10_rpl-23_WBGene00004435 5706127 III - ceh32T3 5 31 cnd1T3 30 4 6.45304e-11
OPERON1_B0336.10_rpl-23_WBGene00004435 5706127 III - ceh32T3 5 31 hlh1T3 23 0 1.46046e-12
OPERON1_B0336.10_rpl-23_WBGene00004435 5706127 III - ceh32T3 5 31 nhr25end1T3 13 3 1.90819e-06
OPERON1_B0336.10_rpl-23_WBGene00004435 5706127 III - ceh32T3 5 31 tbx37T3 13 0 6.0321e-09
OPERON1_B0336.10_rpl-23_WBGene00004435 5706127 III - cnd1T0 24 3 pha4T0 0 8 1.53252e-06
OPERON1_B0336.10_rpl-23_WBGene00004435 5706127 III - cnd1T1 28 3 pha4T1 0 19 8.15581e-12
OPERON1_B0336.10_rpl-23_WBGene00004435 5706127 III - cnd1T2 32 0 end1T2 0 47 6.93199e-24
OPERON1_B0336.10_rpl-23_WBGene00004435 5706127 III - cnd1T3 30 4 ceh32T3 5 31 6.45304e-11
OPERON1_B0336.10_rpl-23_WBGene00004435 5706127 III - cnd1T3 30 4 end1T3 2 37 1.5346e-14
OPERON1_B0336.10_rpl-23_WBGene00004435 5706127 III - cnd1T4 40 0 end1T4 2 41 1.02003e-22
OPERON1_B0336.10_rpl-23_WBGene00004435 5706127 III - cnd1T4 40 0 pha4T4 5 11 3.37235e-08
OPERON1_B0336.10_rpl-23_WBGene00004435 5706127 III - end1T1 31 13 end1T2 0 47 3.42461e-13
OPERON1_B0336.10_rpl-23_WBGene00004435 5706127 III - end1T1 31 13 end1T3 2 37 3.97073e-10
OPERON1_B0336.10_rpl-23_WBGene00004435 5706127 III - end1T1 31 13 end1T4 2 41 1.06533e-10
OPERON1_B0336.10_rpl-23_WBGene00004435 5706127 III - end1T1 31 13 pha4T1 0 19 8.51701e-08
OPERON1_B0336.10_rpl-23_WBGene00004435 5706127 III - end1T2 0 47 ceh32T2 15 0 1.26381e-15
OPERON1_B0336.10_rpl-23_WBGene00004435 5706127 III - end1T2 0 47 cnd1T2 32 0 6.93199e-24
OPERON1_B0336.10_rpl-23_WBGene00004435 5706127 III - end1T2 0 47 end1T1 31 13 3.42461e-13
OPERON1_B0336.10_rpl-23_WBGene00004435 5706127 III - end1T2 0 47 hlh1T2 34 5 2.16613e-19
OPERON1_B0336.10_rpl-23_WBGene00004435 5706127 III - end1T2 0 47 nhr25end1T2 20 12 1.26577e-09
OPERON1_B0336.10_rpl-23_WBGene00004435 5706127 III - end1T2 0 47 pha4T2 15 6 2.53777e-10
OPERON1_B0336.10_rpl-23_WBGene00004435 5706127 III - end1T2 0 47 tbx37T2 7 2 5.5658e-08
OPERON1_B0336.10_rpl-23_WBGene00004435 5706127 III - end1T3 2 37 cnd1T3 30 4 1.5346e-14
OPERON1_B0336.10_rpl-23_WBGene00004435 5706127 III - end1T3 2 37 end1T1 31 13 3.97073e-10
OPERON1_B0336.10_rpl-23_WBGene00004435 5706127 III - end1T3 2 37 hlh1T3 23 0 7.29843e-16
OPERON1_B0336.10_rpl-23_WBGene00004435 5706127 III - end1T3 2 37 nhr25end1T3 13 3 8.1607e-09
OPERON1_B0336.10_rpl-23_WBGene00004435 5706127 III - end1T3 2 37 tbx37T3 13 0 2.40901e-11
OPERON1_B0336.10_rpl-23_WBGene00004435 5706127 III - end1T4 2 41 cnd1T4 40 0 1.02003e-22
OPERON1_B0336.10_rpl-23_WBGene00004435 5706127 III - end1T4 2 41 end1T1 31 13 1.06533e-10
OPERON1_B0336.10_rpl-23_WBGene00004435 5706127 III - end1T4 2 41 hlh1T4 26 5 1.79604e-13
OPERON1_B0336.10_rpl-23_WBGene00004435 5706127 III - end1T4 2 41 nhr25end1T4 22 13 3.18003e-08
OPERON1_B0336.10_rpl-23_WBGene00004435 5706127 III - end1T4 2 41 tbx37T4 18 0 1.94903e-14
OPERON1_B0336.10_rpl-23_WBGene00004435 5706127 III - hlh1T0 14 0 pha4T0 0 8 5.46023e-07
OPERON1_B0336.10_rpl-23_WBGene00004435 5706127 III - hlh1T1 17 0 pha4T1 0 19 1.53836e-11
OPERON1_B0336.10_rpl-23_WBGene00004435 5706127 III - hlh1T2 34 5 end1T2 0 47 2.16613e-19
OPERON1_B0336.10_rpl-23_WBGene00004435 5706127 III - hlh1T3 23 0 ceh32T3 5 31 1.46046e-12
OPERON1_B0336.10_rpl-23_WBGene00004435 5706127 III - hlh1T3 23 0 end1T3 2 37 7.29843e-16
OPERON1_B0336.10_rpl-23_WBGene00004435 5706127 III - hlh1T4 26 5 end1T4 2 41 1.79604e-13
OPERON1_B0336.10_rpl-23_WBGene00004435 5706127 III - nhr25end1T0 29 0 pha4T0 0 8 4.08127e-09
OPERON1_B0336.10_rpl-23_WBGene00004435 5706127 III - nhr25end1T1 43 11 pha4T1 0 19 2.58563e-10
OPERON1_B0336.10_rpl-23_WBGene00004435 5706127 III - nhr25end1T2 20 12 end1T2 0 47 1.26577e-09
OPERON1_B0336.10_rpl-23_WBGene00004435 5706127 III - nhr25end1T3 13 3 ceh32T3 5 31 1.90819e-06
OPERON1_B0336.10_rpl-23_WBGene00004435 5706127 III - nhr25end1T3 13 3 end1T3 2 37 8.1607e-09
OPERON1_B0336.10_rpl-23_WBGene00004435 5706127 III - nhr25end1T4 22 13 end1T4 2 41 3.18003e-08
OPERON1_B0336.10_rpl-23_WBGene00004435 5706127 III - pha4T0 0 8 cnd1T0 24 3 1.53252e-06
OPERON1_B0336.10_rpl-23_WBGene00004435 5706127 III - pha4T0 0 8 hlh1T0 14 0 5.46023e-07
OPERON1_B0336.10_rpl-23_WBGene00004435 5706127 III - pha4T0 0 8 nhr25end1T0 29 0 4.08127e-09
OPERON1_B0336.10_rpl-23_WBGene00004435 5706127 III - pha4T1 0 19 cnd1T1 28 3 8.15581e-12
OPERON1_B0336.10_rpl-23_WBGene00004435 5706127 III - pha4T1 0 19 end1T1 31 13 8.51701e-08
OPERON1_B0336.10_rpl-23_WBGene00004435 5706127 III - pha4T1 0 19 hlh1T1 17 0 1.53836e-11
OPERON1_B0336.10_rpl-23_WBGene00004435 5706127 III - pha4T1 0 19 nhr25end1T1 43 11 2.58563e-10
OPERON1_B0336.10_rpl-23_WBGene00004435 5706127 III - pha4T1 0 19 pha4T2 15 6 1.08493e-06
OPERON1_B0336.10_rpl-23_WBGene00004435 5706127 III - pha4T1 0 19 tbx37T1 18 0 7.37483e-12
OPERON1_B0336.10_rpl-23_WBGene00004435 5706127 III - pha4T2 15 6 end1T2 0 47 2.53777e-10
OPERON1_B0336.10_rpl-23_WBGene00004435 5706127 III - pha4T2 15 6 pha4T1 0 19 1.08493e-06
OPERON1_B0336.10_rpl-23_WBGene00004435 5706127 III - pha4T4 5 11 cnd1T4 40 0 3.37235e-08
OPERON1_B0336.10_rpl-23_WBGene00004435 5706127 III - tbx37T1 18 0 pha4T1 0 19 7.37483e-12
OPERON1_B0336.10_rpl-23_WBGene00004435 5706127 III - tbx37T2 7 2 end1T2 0 47 5.5658e-08
OPERON1_B0336.10_rpl-23_WBGene00004435 5706127 III - tbx37T3 13 0 ceh32T3 5 31 6.0321e-09
OPERON1_B0336.10_rpl-23_WBGene00004435 5706127 III - tbx37T3 13 0 end1T3 2 37 2.40901e-11
OPERON1_B0336.10_rpl-23_WBGene00004435 5706127 III - tbx37T4 18 0 end1T4 2 41 1.94903e-14
OPERON1_B0464.9_B0464.9_WBGene00007188 9465767 III + cnd1T1 6 0 end1T1 0 23 3.79407e-07
OPERON1_B0464.9_B0464.9_WBGene00007188 9465767 III + end1T0 24 0 end1T1 0 23 7.18134e-15
OPERON1_B0464.9_B0464.9_WBGene00007188 9465767 III + end1T1 0 23 cnd1T1 6 0 3.79407e-07
OPERON1_B0464.9_B0464.9_WBGene00007188 9465767 III + end1T1 0 23 end1T0 24 0 7.18134e-15
OPERON1_B0464.9_B0464.9_WBGene00007188 9465767 III + end1T1 0 23 end1T2 10 0 1.61726e-09
OPERON1_B0464.9_B0464.9_WBGene00007188 9465767 III + end1T1 0 23 end1T3 10 0 1.61726e-09
OPERON1_B0464.9_B0464.9_WBGene00007188 9465767 III + end1T1 0 23 end1T4 14 0 2.19818e-11
OPERON1_B0464.9_B0464.9_WBGene00007188 9465767 III + end1T1 0 23 pha4T1 19 0 2.75159e-13
OPERON1_B0464.9_B0464.9_WBGene00007188 9465767 III + end1T1 0 23 tbx37T1 14 0 2.19818e-11
OPERON1_B0464.9_B0464.9_WBGene00007188 9465767 III + end1T2 10 0 end1T1 0 23 1.61726e-09
OPERON1_B0464.9_B0464.9_WBGene00007188 9465767 III + end1T3 10 0 end1T1 0 23 1.61726e-09
OPERON1_B0464.9_B0464.9_WBGene00007188 9465767 III + end1T4 14 0 end1T1 0 23 2.19818e-11
OPERON1_B0464.9_B0464.9_WBGene00007188 9465767 III + end1T4 14 0 pha4T4 3 11 4.50357e-06
OPERON1_B0464.9_B0464.9_WBGene00007188 9465767 III + pha4T0 28 0 pha4T4 3 11 3.51389e-08
OPERON1_B0464.9_B0464.9_WBGene00007188 9465767 III + pha4T1 19 0 end1T1 0 23 2.75159e-13
OPERON1_B0464.9_B0464.9_WBGene00007188 9465767 III + pha4T1 19 0 pha4T4 3 11 5.71273e-07
OPERON1_B0464.9_B0464.9_WBGene00007188 9465767 III + pha4T2 14 0 pha4T4 3 11 4.50357e-06
OPERON1_B0464.9_B0464.9_WBGene00007188 9465767 III + pha4T3 16 0 pha4T4 3 11 1.85624e-06
OPERON1_B0464.9_B0464.9_WBGene00007188 9465767 III + pha4T4 3 11 end1T4 14 0 4.50357e-06
OPERON1_B0464.9_B0464.9_WBGene00007188 9465767 III + pha4T4 3 11 pha4T0 28 0 3.51389e-08
OPERON1_B0464.9_B0464.9_WBGene00007188 9465767 III + pha4T4 3 11 pha4T1 19 0 5.71273e-07
OPERON1_B0464.9_B0464.9_WBGene00007188 9465767 III + pha4T4 3 11 pha4T2 14 0 4.50357e-06
OPERON1_B0464.9_B0464.9_WBGene00007188 9465767 III + pha4T4 3 11 pha4T3 16 0 1.85624e-06
OPERON1_B0464.9_B0464.9_WBGene00007188 9465767 III + tbx37T1 14 0 end1T1 0 23 2.19818e-11
OPERON1_B0495.6_moa-2_WBGene00015205 7699044 II - ceh32T0 15 0 pha4T0 8 62 4.55463e-12
OPERON1_B0495.6_moa-2_WBGene00015205 7699044 II - cnd1T0 20 0 pha4T0 8 62 1.01378e-14
OPERON1_B0495.6_moa-2_WBGene00015205 7699044 II - end1T0 26 0 pha4T0 8 62 1.63375e-17
OPERON1_B0495.6_moa-2_WBGene00015205 7699044 II - hlh1T0 7 0 pha4T0 8 62 5.03743e-07
OPERON1_B0495.6_moa-2_WBGene00015205 7699044 II - pha4T0 8 62 cnd1T0 20 0 1.01378e-14
OPERON1_B0495.6_moa-2_WBGene00015205 7699044 II - pha4T0 8 62 end1T0 26 0 1.63375e-17
OPERON1_B0495.6_moa-2_WBGene00015205 7699044 II - pha4T0 8 62 hlh1T0 7 0 5.03743e-07
OPERON1_B0495.6_moa-2_WBGene00015205 7699044 II - pha4T0 8 62 pha4T1 43 0 7.57194e-24
OPERON1_B0495.6_moa-2_WBGene00015205 7699044 II - pha4T0 8 62 pha4T2 37 0 8.30831e-22
OPERON1_B0495.6_moa-2_WBGene00015205 7699044 II - pha4T0 8 62 pha4T3 13 0 6.25175e-11
OPERON1_B0495.6_moa-2_WBGene00015205 7699044 II - pha4T0 8 62 pha4T4 12 0 2.47294e-10
OPERON1_B0495.6_moa-2_WBGene00015205 7699044 II - pha4T1 43 0 pha4T0 8 62 7.57194e-24
OPERON1_B0495.6_moa-2_WBGene00015205 7699044 II - pha4T2 37 0 pha4T0 8 62 8.30831e-22
OPERON1_B0495.6_moa-2_WBGene00015205 7699044 II - pha4T3 13 0 pha4T0 8 62 6.25175e-11
OPERON1_B0495.6_moa-2_WBGene00015205 7699044 II - pha4T4 12 0 pha4T0 8 62 2.47294e-10
OPERON1_C05C8.4_gei-6_WBGene00001563 7230848 V - cnd1T3 13 0 end1T3 0 10 1.45052e-07
OPERON1_C05C8.4_gei-6_WBGene00001563 7230848 V - end1T0 18 0 end1T3 0 10 1.18708e-08
OPERON1_C05C8.4_gei-6_WBGene00001563 7230848 V - end1T1 28 0 end1T3 0 10 3.08068e-10
OPERON1_C05C8.4_gei-6_WBGene00001563 7230848 V - end1T3 0 10 cnd1T3 13 0 1.45052e-07
OPERON1_C05C8.4_gei-6_WBGene00001563 7230848 V - end1T3 0 10 end1T0 18 0 1.18708e-08
OPERON1_C05C8.4_gei-6_WBGene00001563 7230848 V - end1T3 0 10 end1T1 28 0 3.08068e-10
OPERON1_C05C8.4_gei-6_WBGene00001563 7230848 V - end1T3 0 10 end1T4 20 0 5.09283e-09
OPERON1_C05C8.4_gei-6_WBGene00001563 7230848 V - end1T3 0 10 pha4T3 11 0 4.8833e-07
OPERON1_C05C8.4_gei-6_WBGene00001563 7230848 V - end1T4 20 0 end1T3 0 10 5.09283e-09
OPERON1_C05C8.4_gei-6_WBGene00001563 7230848 V - pha4T3 11 0 end1T3 0 10 4.8833e-07
OPERON1_C07H6.2_C07H6.2_WBGene00015579 7521006 III + ceh32T0 18 0 ceh32T4 0 6 1.37639e-06
OPERON1_C07H6.2_C07H6.2_WBGene00015579 7521006 III + ceh32T4 0 6 end1T4 45 0 9.49245e-09
OPERON1_C07H6.2_C07H6.2_WBGene00015579 7521006 III + ceh32T4 0 6 hlh1T4 16 0 2.52073e-06
OPERON1_C07H6.2_C07H6.2_WBGene00015579 7521006 III + ceh32T4 0 6 pha4T4 40 0 1.83836e-08
OPERON1_C07H6.2_C07H6.2_WBGene00015579 7521006 III + cnd1T1 9 0 pha4T1 4 45 1.23844e-08
OPERON1_C07H6.2_C07H6.2_WBGene00015579 7521006 III + end1T1 73 0 pha4T1 4 45 6.13103e-30
OPERON1_C07H6.2_C07H6.2_WBGene00015579 7521006 III + end1T4 45 0 ceh32T4 0 6 9.49245e-09
OPERON1_C07H6.2_C07H6.2_WBGene00015579 7521006 III + hlh1T1 18 0 pha4T1 4 45 1.14534e-13
OPERON1_C07H6.2_C07H6.2_WBGene00015579 7521006 III + hlh1T4 16 0 ceh32T4 0 6 2.52073e-06
OPERON1_C07H6.2_C07H6.2_WBGene00015579 7521006 III + pha4T0 54 0 pha4T1 4 45 8.07245e-26
OPERON1_C07H6.2_C07H6.2_WBGene00015579 7521006 III + pha4T1 4 45 cnd1T1 9 0 1.23844e-08
OPERON1_C07H6.2_C07H6.2_WBGene00015579 7521006 III + pha4T1 4 45 end1T1 73 0 6.13103e-30
OPERON1_C07H6.2_C07H6.2_WBGene00015579 7521006 III + pha4T1 4 45 hlh1T1 18 0 1.14534e-13
OPERON1_C07H6.2_C07H6.2_WBGene00015579 7521006 III + pha4T1 4 45 pha4T0 54 0 8.07245e-26
OPERON1_C07H6.2_C07H6.2_WBGene00015579 7521006 III + pha4T1 4 45 pha4T2 56 0 2.66442e-26
OPERON1_C07H6.2_C07H6.2_WBGene00015579 7521006 III + pha4T1 4 45 pha4T3 35 0 2.17622e-20
OPERON1_C07H6.2_C07H6.2_WBGene00015579 7521006 III + pha4T1 4 45 pha4T4 40 0 6.54131e-22
OPERON1_C07H6.2_C07H6.2_WBGene00015579 7521006 III + pha4T1 4 45 tbx37T1 11 0 7.46451e-10
OPERON1_C07H6.2_C07H6.2_WBGene00015579 7521006 III + pha4T2 56 0 pha4T1 4 45 2.66442e-26
OPERON1_C07H6.2_C07H6.2_WBGene00015579 7521006 III + pha4T3 35 0 pha4T1 4 45 2.17622e-20
OPERON1_C07H6.2_C07H6.2_WBGene00015579 7521006 III + pha4T4 40 0 ceh32T4 0 6 1.83836e-08
OPERON1_C07H6.2_C07H6.2_WBGene00015579 7521006 III + pha4T4 40 0 pha4T1 4 45 6.54131e-22
OPERON1_C07H6.2_C07H6.2_WBGene00015579 7521006 III + tbx37T1 11 0 pha4T1 4 45 7.46451e-10
OPERON1_C09H10.2_rpl-41_WBGene00004454 11097204 II - ceh32T0 23 33 ceh32T1 22 0 7.80539e-07
OPERON1_C09H10.2_rpl-41_WBGene00004454 11097204 II - ceh32T0 23 33 ceh32T2 24 0 4.04942e-07
OPERON1_C09H10.2_rpl-41_WBGene00004454 11097204 II - ceh32T0 23 33 ceh32T3 195 0 1.52485e-20
OPERON1_C09H10.2_rpl-41_WBGene00004454 11097204 II - ceh32T0 23 33 ceh32T4 53 0 2.65292e-11
OPERON1_C09H10.2_rpl-41_WBGene00004454 11097204 II - ceh32T0 23 33 cnd1T0 95 0 8.68819e-15
OPERON1_C09H10.2_rpl-41_WBGene00004454 11097204 II - ceh32T0 23 33 hlh1T0 296 0 1.40017e-23
OPERON1_C09H10.2_rpl-41_WBGene00004454 11097204 II - ceh32T0 23 33 nhr25end1T0 171 0 1.27949e-19
OPERON1_C09H10.2_rpl-41_WBGene00004454 11097204 II - ceh32T0 23 33 pha4T0 0 337 2.69647e-13
OPERON1_C09H10.2_rpl-41_WBGene00004454 11097204 II - ceh32T0 23 33 tbx37T0 190 0 2.32936e-20
OPERON1_C09H10.2_rpl-41_WBGene00004454 11097204 II - ceh32T2 24 0 end1T2 185 282 3.1314e-09
OPERON1_C09H10.2_rpl-41_WBGene00004454 11097204 II - ceh32T2 24 0 nhr25end1T2 0 621 2.94283e-45
OPERON1_C09H10.2_rpl-41_WBGene00004454 11097204 II - ceh32T4 53 0 end1T4 1503 874 4.16074e-08
OPERON1_C09H10.2_rpl-41_WBGene00004454 11097204 II - ceh32T4 53 0 pha4T4 174 885 2.59207e-38
OPERON1_C09H10.2_rpl-41_WBGene00004454 11097204 II - cnd1T0 95 0 end1T0 105 455 3.8499e-55
OPERON1_C09H10.2_rpl-41_WBGene00004454 11097204 II - cnd1T0 95 0 pha4T0 0 337 1.46567e-99
OPERON1_C09H10.2_rpl-41_WBGene00004454 11097204 II - cnd1T2 203 0 end1T2 185 282 3.2653e-50
OPERON1_C09H10.2_rpl-41_WBGene00004454 11097204 II - cnd1T2 203 0 hlh1T2 827 145 8.87704e-06
OPERON1_C09H10.2_rpl-41_WBGene00004454 11097204 II - cnd1T2 203 0 nhr25end1T2 0 621 1.61225e-200
OPERON1_C09H10.2_rpl-41_WBGene00004454 11097204 II - cnd1T4 215 0 end1T4 1503 874 2.39943e-26
OPERON1_C09H10.2_rpl-41_WBGene00004454 11097204 II - cnd1T4 215 0 hlh1T4 1101 414 1.02739e-15
OPERON1_C09H10.2_rpl-41_WBGene00004454 11097204 II - cnd1T4 215 0 pha4T4 174 885 1.30509e-127
OPERON1_C09H10.2_rpl-41_WBGene00004454 11097204 II - end1T0 105 455 cnd1T0 95 0 3.8499e-55
OPERON1_C09H10.2_rpl-41_WBGene00004454 11097204 II - end1T0 105 455 end1T1 964 0 5.83038e-257
OPERON1_C09H10.2_rpl-41_WBGene00004454 11097204 II - end1T0 105 455 end1T2 185 282 2.34781e-12
OPERON1_C09H10.2_rpl-41_WBGene00004454 11097204 II - end1T0 105 455 end1T4 1503 874 3.38492e-82
OPERON1_C09H10.2_rpl-41_WBGene00004454 11097204 II - end1T0 105 455 hlh1T0 296 0 1.71941e-128
OPERON1_C09H10.2_rpl-41_WBGene00004454 11097204 II - end1T0 105 455 nhr25end1T0 171 0 2.76965e-87
OPERON1_C09H10.2_rpl-41_WBGene00004454 11097204 II - end1T0 105 455 pha4T0 0 337 1.36289e-10
OPERON1_C09H10.2_rpl-41_WBGene00004454 11097204 II - end1T0 105 455 tbx37T0 190 0 4.80013e-94
OPERON1_C09H10.2_rpl-41_WBGene00004454 11097204 II - end1T1 964 0 end1T0 105 455 5.83038e-257
OPERON1_C09H10.2_rpl-41_WBGene00004454 11097204 II - end1T1 964 0 end1T2 185 282 2.26155e-129
OPERON1_C09H10.2_rpl-41_WBGene00004454 11097204 II - end1T1 964 0 end1T4 1503 874 3.1545e-92
OPERON1_C09H10.2_rpl-41_WBGene00004454 11097204 II - end1T2 185 282 ceh32T2 24 0 3.1314e-09
OPERON1_C09H10.2_rpl-41_WBGene00004454 11097204 II - end1T2 185 282 cnd1T2 203 0 3.2653e-50
OPERON1_C09H10.2_rpl-41_WBGene00004454 11097204 II - end1T2 185 282 end1T0 105 455 2.34781e-12
OPERON1_C09H10.2_rpl-41_WBGene00004454 11097204 II - end1T2 185 282 end1T1 964 0 2.26155e-129
OPERON1_C09H10.2_rpl-41_WBGene00004454 11097204 II - end1T2 185 282 end1T3 1897 0 5.15937e-175
OPERON1_C09H10.2_rpl-41_WBGene00004454 11097204 II - end1T2 185 282 end1T4 1503 874 2.56552e-21
OPERON1_C09H10.2_rpl-41_WBGene00004454 11097204 II - end1T2 185 282 hlh1T2 827 145 1.05116e-64
OPERON1_C09H10.2_rpl-41_WBGene00004454 11097204 II - end1T2 185 282 nhr25end1T2 0 621 6.02081e-48
OPERON1_C09H10.2_rpl-41_WBGene00004454 11097204 II - end1T2 185 282 pha4T2 618 0 9.04479e-103
OPERON1_C09H10.2_rpl-41_WBGene00004454 11097204 II - end1T2 185 282 tbx37T2 270 0 2.91556e-61
OPERON1_C09H10.2_rpl-41_WBGene00004454 11097204 II - end1T3 1897 0 end1T2 185 282 5.15937e-175
OPERON1_C09H10.2_rpl-41_WBGene00004454 11097204 II - end1T3 1897 0 end1T4 1503 874 1.03183e-149
OPERON1_C09H10.2_rpl-41_WBGene00004454 11097204 II - end1T3 1897 0 pha4T3 680 74 6.7449e-11
OPERON1_C09H10.2_rpl-41_WBGene00004454 11097204 II - end1T4 1503 874 ceh32T4 53 0 4.16074e-08
OPERON1_C09H10.2_rpl-41_WBGene00004454 11097204 II - end1T4 1503 874 cnd1T4 215 0 2.39943e-26
OPERON1_C09H10.2_rpl-41_WBGene00004454 11097204 II - end1T4 1503 874 end1T0 105 455 3.38492e-82
OPERON1_C09H10.2_rpl-41_WBGene00004454 11097204 II - end1T4 1503 874 end1T1 964 0 3.1545e-92
OPERON1_C09H10.2_rpl-41_WBGene00004454 11097204 II - end1T4 1503 874 end1T2 185 282 2.56552e-21
OPERON1_C09H10.2_rpl-41_WBGene00004454 11097204 II - end1T4 1503 874 end1T3 1897 0 1.03183e-149
OPERON1_C09H10.2_rpl-41_WBGene00004454 11097204 II - end1T4 1503 874 hlh1T4 1101 414 3.03743e-09
OPERON1_C09H10.2_rpl-41_WBGene00004454 11097204 II - end1T4 1503 874 nhr25end1T4 754 0 4.06899e-76
OPERON1_C09H10.2_rpl-41_WBGene00004454 11097204 II - end1T4 1503 874 pha4T4 174 885 1.44177e-146
OPERON1_C09H10.2_rpl-41_WBGene00004454 11097204 II - end1T4 1503 874 tbx37T4 616 0 1.46951e-64
OPERON1_C09H10.2_rpl-41_WBGene00004454 11097204 II - hlh1T0 296 0 end1T0 105 455 1.71941e-128
OPERON1_C09H10.2_rpl-41_WBGene00004454 11097204 II - hlh1T0 296 0 hlh1T2 827 145 8.40494e-08
OPERON1_C09H10.2_rpl-41_WBGene00004454 11097204 II - hlh1T0 296 0 hlh1T4 1101 414 4.90852e-20
OPERON1_C09H10.2_rpl-41_WBGene00004454 11097204 II - hlh1T0 296 0 pha4T0 0 337 1.05924e-190
OPERON1_C09H10.2_rpl-41_WBGene00004454 11097204 II - hlh1T1 725 0 hlh1T2 827 145 1.83956e-13
OPERON1_C09H10.2_rpl-41_WBGene00004454 11097204 II - hlh1T1 725 0 hlh1T4 1101 414 3.83936e-40
OPERON1_C09H10.2_rpl-41_WBGene00004454 11097204 II - hlh1T2 827 145 cnd1T2 203 0 8.87704e-06
OPERON1_C09H10.2_rpl-41_WBGene00004454 11097204 II - hlh1T2 827 145 end1T2 185 282 1.05116e-64
OPERON1_C09H10.2_rpl-41_WBGene00004454 11097204 II - hlh1T2 827 145 hlh1T0 296 0 8.40494e-08
OPERON1_C09H10.2_rpl-41_WBGene00004454 11097204 II - hlh1T2 827 145 hlh1T1 725 0 1.83956e-13
OPERON1_C09H10.2_rpl-41_WBGene00004454 11097204 II - hlh1T2 827 145 hlh1T3 1251 0 3.44135e-18
OPERON1_C09H10.2_rpl-41_WBGene00004454 11097204 II - hlh1T2 827 145 hlh1T4 1101 414 5.98475e-11
OPERON1_C09H10.2_rpl-41_WBGene00004454 11097204 II - hlh1T2 827 145 nhr25end1T2 0 621 3.22248e-281
OPERON1_C09H10.2_rpl-41_WBGene00004454 11097204 II - hlh1T2 827 145 pha4T2 618 0 1.85027e-12
OPERON1_C09H10.2_rpl-41_WBGene00004454 11097204 II - hlh1T2 827 145 tbx37T2 270 0 5.08971e-07
OPERON1_C09H10.2_rpl-41_WBGene00004454 11097204 II - hlh1T3 1251 0 hlh1T2 827 145 3.44135e-18
OPERON1_C09H10.2_rpl-41_WBGene00004454 11097204 II - hlh1T3 1251 0 hlh1T4 1101 414 8.44823e-59
OPERON1_C09H10.2_rpl-41_WBGene00004454 11097204 II - hlh1T3 1251 0 pha4T3 680 74 1.21388e-08
OPERON1_C09H10.2_rpl-41_WBGene00004454 11097204 II - hlh1T4 1101 414 cnd1T4 215 0 1.02739e-15
OPERON1_C09H10.2_rpl-41_WBGene00004454 11097204 II - hlh1T4 1101 414 end1T4 1503 874 3.03743e-09
OPERON1_C09H10.2_rpl-41_WBGene00004454 11097204 II - hlh1T4 1101 414 hlh1T0 296 0 4.90852e-20
OPERON1_C09H10.2_rpl-41_WBGene00004454 11097204 II - hlh1T4 1101 414 hlh1T1 725 0 3.83936e-40
OPERON1_C09H10.2_rpl-41_WBGene00004454 11097204 II - hlh1T4 1101 414 hlh1T2 827 145 5.98475e-11
OPERON1_C09H10.2_rpl-41_WBGene00004454 11097204 II - hlh1T4 1101 414 hlh1T3 1251 0 8.44823e-59
OPERON1_C09H10.2_rpl-41_WBGene00004454 11097204 II - hlh1T4 1101 414 nhr25end1T4 754 0 2.97137e-41
OPERON1_C09H10.2_rpl-41_WBGene00004454 11097204 II - hlh1T4 1101 414 pha4T4 174 885 7.5122e-184
OPERON1_C09H10.2_rpl-41_WBGene00004454 11097204 II - hlh1T4 1101 414 tbx37T4 616 0 7.80597e-36
OPERON1_C09H10.2_rpl-41_WBGene00004454 11097204 II - nhr25end1T0 171 0 end1T0 105 455 2.76965e-87
OPERON1_C09H10.2_rpl-41_WBGene00004454 11097204 II - nhr25end1T0 171 0 nhr25end1T2 0 621 3.64642e-180
OPERON1_C09H10.2_rpl-41_WBGene00004454 11097204 II - nhr25end1T0 171 0 pha4T0 0 337 1.18788e-141
OPERON1_C09H10.2_rpl-41_WBGene00004454 11097204 II - nhr25end1T2 0 621 ceh32T2 24 0 2.94283e-45
OPERON1_C09H10.2_rpl-41_WBGene00004454 11097204 II - nhr25end1T2 0 621 cnd1T2 203 0 1.61225e-200
OPERON1_C09H10.2_rpl-41_WBGene00004454 11097204 II - nhr25end1T2 0 621 end1T2 185 282 6.02081e-48
OPERON1_C09H10.2_rpl-41_WBGene00004454 11097204 II - nhr25end1T2 0 621 hlh1T2 827 145 3.22248e-281
OPERON1_C09H10.2_rpl-41_WBGene00004454 11097204 II - nhr25end1T2 0 621 nhr25end1T0 171 0 3.64642e-180
OPERON1_C09H10.2_rpl-41_WBGene00004454 11097204 II - nhr25end1T2 0 621 tbx37T2 270 0 4.33576e-238
OPERON1_C09H10.2_rpl-41_WBGene00004454 11097204 II - nhr25end1T3 732 0 pha4T3 680 74 1.35008e-06
OPERON1_C09H10.2_rpl-41_WBGene00004454 11097204 II - nhr25end1T4 754 0 end1T4 1503 874 4.06899e-76
OPERON1_C09H10.2_rpl-41_WBGene00004454 11097204 II - nhr25end1T4 754 0 hlh1T4 1101 414 2.97137e-41
OPERON1_C09H10.2_rpl-41_WBGene00004454 11097204 II - nhr25end1T4 754 0 pha4T4 174 885 1.06599e-313
OPERON1_C09H10.2_rpl-41_WBGene00004454 11097204 II - pha4T0 0 337 cnd1T0 95 0 1.46567e-99
OPERON1_C09H10.2_rpl-41_WBGene00004454 11097204 II - pha4T0 0 337 end1T0 105 455 1.36289e-10
OPERON1_C09H10.2_rpl-41_WBGene00004454 11097204 II - pha4T0 0 337 hlh1T0 296 0 1.05924e-190
OPERON1_C09H10.2_rpl-41_WBGene00004454 11097204 II - pha4T0 0 337 nhr25end1T0 171 0 1.18788e-141
OPERON1_C09H10.2_rpl-41_WBGene00004454 11097204 II - pha4T0 0 337 pha4T1 372 0 8.81064e-214
OPERON1_C09H10.2_rpl-41_WBGene00004454 11097204 II - pha4T0 0 337 pha4T2 618 0 5.48177e-270
OPERON1_C09H10.2_rpl-41_WBGene00004454 11097204 II - pha4T0 0 337 pha4T3 680 74 8.20521e-202
OPERON1_C09H10.2_rpl-41_WBGene00004454 11097204 II - pha4T0 0 337 pha4T4 174 885 1.16133e-09
OPERON1_C09H10.2_rpl-41_WBGene00004454 11097204 II - pha4T0 0 337 tbx37T0 190 0 2.3997e-150
OPERON1_C09H10.2_rpl-41_WBGene00004454 11097204 II - pha4T1 372 0 pha4T0 0 337 8.81064e-214
OPERON1_C09H10.2_rpl-41_WBGene00004454 11097204 II - pha4T1 372 0 pha4T4 174 885 4.9535e-194
OPERON1_C09H10.2_rpl-41_WBGene00004454 11097204 II - pha4T2 618 0 end1T2 185 282 9.04479e-103
OPERON1_C09H10.2_rpl-41_WBGene00004454 11097204 II - pha4T2 618 0 hlh1T2 827 145 1.85027e-12
OPERON1_C09H10.2_rpl-41_WBGene00004454 11097204 II - pha4T2 618 0 pha4T0 0 337 5.48177e-270
OPERON1_C09H10.2_rpl-41_WBGene00004454 11097204 II - pha4T2 618 0 pha4T3 680 74 1.89759e-06
OPERON1_C09H10.2_rpl-41_WBGene00004454 11097204 II - pha4T2 618 0 pha4T4 174 885 3.0444e-276
OPERON1_C09H10.2_rpl-41_WBGene00004454 11097204 II - pha4T3 680 74 end1T3 1897 0 6.7449e-11
OPERON1_C09H10.2_rpl-41_WBGene00004454 11097204 II - pha4T3 680 74 hlh1T3 1251 0 1.21388e-08
OPERON1_C09H10.2_rpl-41_WBGene00004454 11097204 II - pha4T3 680 74 nhr25end1T3 732 0 1.35008e-06
OPERON1_C09H10.2_rpl-41_WBGene00004454 11097204 II - pha4T3 680 74 pha4T0 0 337 8.20521e-202
OPERON1_C09H10.2_rpl-41_WBGene00004454 11097204 II - pha4T3 680 74 pha4T2 618 0 1.89759e-06
OPERON1_C09H10.2_rpl-41_WBGene00004454 11097204 II - pha4T3 680 74 pha4T4 174 885 8.06104e-235
OPERON1_C09H10.2_rpl-41_WBGene00004454 11097204 II - pha4T4 174 885 ceh32T4 53 0 2.59207e-38
OPERON1_C09H10.2_rpl-41_WBGene00004454 11097204 II - pha4T4 174 885 cnd1T4 215 0 1.30509e-127
OPERON1_C09H10.2_rpl-41_WBGene00004454 11097204 II - pha4T4 174 885 end1T4 1503 874 1.44177e-146
OPERON1_C09H10.2_rpl-41_WBGene00004454 11097204 II - pha4T4 174 885 hlh1T4 1101 414 7.5122e-184
OPERON1_C09H10.2_rpl-41_WBGene00004454 11097204 II - pha4T4 174 885 nhr25end1T4 754 0 1.06599e-313
OPERON1_C09H10.2_rpl-41_WBGene00004454 11097204 II - pha4T4 174 885 pha4T0 0 337 1.16133e-09
OPERON1_C09H10.2_rpl-41_WBGene00004454 11097204 II - pha4T4 174 885 pha4T1 372 0 4.9535e-194
OPERON1_C09H10.2_rpl-41_WBGene00004454 11097204 II - pha4T4 174 885 pha4T2 618 0 3.0444e-276
OPERON1_C09H10.2_rpl-41_WBGene00004454 11097204 II - pha4T4 174 885 pha4T3 680 74 8.06104e-235
OPERON1_C09H10.2_rpl-41_WBGene00004454 11097204 II - pha4T4 174 885 tbx37T4 616 0 1.32917e-275
OPERON1_C09H10.2_rpl-41_WBGene00004454 11097204 II - tbx37T0 190 0 end1T0 105 455 4.80013e-94
OPERON1_C09H10.2_rpl-41_WBGene00004454 11097204 II - tbx37T0 190 0 pha4T0 0 337 2.3997e-150
OPERON1_C09H10.2_rpl-41_WBGene00004454 11097204 II - tbx37T2 270 0 end1T2 185 282 2.91556e-61
OPERON1_C09H10.2_rpl-41_WBGene00004454 11097204 II - tbx37T2 270 0 hlh1T2 827 145 5.08971e-07
OPERON1_C09H10.2_rpl-41_WBGene00004454 11097204 II - tbx37T2 270 0 nhr25end1T2 0 621 4.33576e-238
OPERON1_C09H10.2_rpl-41_WBGene00004454 11097204 II - tbx37T4 616 0 end1T4 1503 874 1.46951e-64
OPERON1_C09H10.2_rpl-41_WBGene00004454 11097204 II - tbx37T4 616 0 hlh1T4 1101 414 7.80597e-36
OPERON1_C09H10.2_rpl-41_WBGene00004454 11097204 II - tbx37T4 616 0 pha4T4 174 885 1.32917e-275
OPERON1_C10G11.7_C10G11.7_WBGene00015687 6284963 I + ceh32T2 0 11 cnd1T2 43 0 1.39699e-12
OPERON1_C10G11.7_C10G11.7_WBGene00015687 6284963 I + ceh32T2 0 11 hlh1T2 54 0 1.46288e-13
OPERON1_C10G11.7_C10G11.7_WBGene00015687 6284963 I + ceh32T2 0 11 nhr25end1T2 27 0 1.17586e-10
OPERON1_C10G11.7_C10G11.7_WBGene00015687 6284963 I + ceh32T2 0 11 tbx37T2 93 0 5.65918e-16
OPERON1_C10G11.7_C10G11.7_WBGene00015687 6284963 I + ceh32T3 8 8 cnd1T3 88 0 3.58895e-06
OPERON1_C10G11.7_C10G11.7_WBGene00015687 6284963 I + cnd1T2 43 0 ceh32T2 0 11 1.39699e-12
OPERON1_C10G11.7_C10G11.7_WBGene00015687 6284963 I + cnd1T3 88 0 ceh32T3 8 8 3.58895e-06
OPERON1_C10G11.7_C10G11.7_WBGene00015687 6284963 I + hlh1T2 54 0 ceh32T2 0 11 1.46288e-13
OPERON1_C10G11.7_C10G11.7_WBGene00015687 6284963 I + nhr25end1T2 27 0 ceh32T2 0 11 1.17586e-10
OPERON1_C10G11.7_C10G11.7_WBGene00015687 6284963 I + tbx37T2 93 0 ceh32T2 0 11 5.65918e-16
OPERON1_C26F1.4_rps-30_WBGene00004499 7776578 V + ceh32T3 384 0 tbx37T3 87 118 1.33096e-50
OPERON1_C26F1.4_rps-30_WBGene00004499 7776578 V + ceh32T4 145 0 hlh1T4 433 498 3.69366e-34
OPERON1_C26F1.4_rps-30_WBGene00004499 7776578 V + cnd1T3 263 0 tbx37T3 87 118 2.56445e-41
OPERON1_C26F1.4_rps-30_WBGene00004499 7776578 V + cnd1T4 272 0 hlh1T4 433 498 5.77818e-57
OPERON1_C26F1.4_rps-30_WBGene00004499 7776578 V + end1T3 2220 0 tbx37T3 87 118 2.65718e-99
OPERON1_C26F1.4_rps-30_WBGene00004499 7776578 V + end1T4 3009 0 hlh1T4 433 498 1.41389e-250
OPERON1_C26F1.4_rps-30_WBGene00004499 7776578 V + hlh1T0 274 0 hlh1T4 433 498 1.94618e-57
OPERON1_C26F1.4_rps-30_WBGene00004499 7776578 V + hlh1T1 493 0 hlh1T4 433 498 2.89427e-89
OPERON1_C26F1.4_rps-30_WBGene00004499 7776578 V + hlh1T2 445 0 hlh1T4 433 498 4.18993e-83
OPERON1_C26F1.4_rps-30_WBGene00004499 7776578 V + hlh1T3 722 0 hlh1T4 433 498 3.24734e-116
OPERON1_C26F1.4_rps-30_WBGene00004499 7776578 V + hlh1T3 722 0 tbx37T3 87 118 4.11293e-67
OPERON1_C26F1.4_rps-30_WBGene00004499 7776578 V + hlh1T4 433 498 ceh32T4 145 0 3.69366e-34
OPERON1_C26F1.4_rps-30_WBGene00004499 7776578 V + hlh1T4 433 498 cnd1T4 272 0 5.77818e-57
OPERON1_C26F1.4_rps-30_WBGene00004499 7776578 V + hlh1T4 433 498 end1T4 3009 0 1.41389e-250
OPERON1_C26F1.4_rps-30_WBGene00004499 7776578 V + hlh1T4 433 498 hlh1T0 274 0 1.94618e-57
OPERON1_C26F1.4_rps-30_WBGene00004499 7776578 V + hlh1T4 433 498 hlh1T1 493 0 2.89427e-89
OPERON1_C26F1.4_rps-30_WBGene00004499 7776578 V + hlh1T4 433 498 hlh1T2 445 0 4.18993e-83
OPERON1_C26F1.4_rps-30_WBGene00004499 7776578 V + hlh1T4 433 498 hlh1T3 722 0 3.24734e-116
OPERON1_C26F1.4_rps-30_WBGene00004499 7776578 V + hlh1T4 433 498 nhr25end1T4 108 0 1.19375e-26
OPERON1_C26F1.4_rps-30_WBGene00004499 7776578 V + hlh1T4 433 498 pha4T4 962 0 4.55119e-139
OPERON1_C26F1.4_rps-30_WBGene00004499 7776578 V + hlh1T4 433 498 tbx37T4 216 0 2.58441e-47
OPERON1_C26F1.4_rps-30_WBGene00004499 7776578 V + nhr25end1T3 146 0 tbx37T3 87 118 2.0785e-29
OPERON1_C26F1.4_rps-30_WBGene00004499 7776578 V + nhr25end1T4 108 0 hlh1T4 433 498 1.19375e-26
OPERON1_C26F1.4_rps-30_WBGene00004499 7776578 V + pha4T3 643 0 tbx37T3 87 118 2.55745e-64
OPERON1_C26F1.4_rps-30_WBGene00004499 7776578 V + pha4T4 962 0 hlh1T4 433 498 4.55119e-139
OPERON1_C26F1.4_rps-30_WBGene00004499 7776578 V + tbx37T0 121 0 tbx37T3 87 118 4.39233e-26
OPERON1_C26F1.4_rps-30_WBGene00004499 7776578 V + tbx37T1 185 0 tbx37T3 87 118 1.05763e-33
OPERON1_C26F1.4_rps-30_WBGene00004499 7776578 V + tbx37T2 183 0 tbx37T3 87 118 1.5734e-33
OPERON1_C26F1.4_rps-30_WBGene00004499 7776578 V + tbx37T3 87 118 ceh32T3 384 0 1.33096e-50
OPERON1_C26F1.4_rps-30_WBGene00004499 7776578 V + tbx37T3 87 118 cnd1T3 263 0 2.56445e-41
OPERON1_C26F1.4_rps-30_WBGene00004499 7776578 V + tbx37T3 87 118 end1T3 2220 0 2.65718e-99
OPERON1_C26F1.4_rps-30_WBGene00004499 7776578 V + tbx37T3 87 118 hlh1T3 722 0 4.11293e-67
OPERON1_C26F1.4_rps-30_WBGene00004499 7776578 V + tbx37T3 87 118 nhr25end1T3 146 0 2.0785e-29
OPERON1_C26F1.4_rps-30_WBGene00004499 7776578 V + tbx37T3 87 118 pha4T3 643 0 2.55745e-64
OPERON1_C26F1.4_rps-30_WBGene00004499 7776578 V + tbx37T3 87 118 tbx37T0 121 0 4.39233e-26
OPERON1_C26F1.4_rps-30_WBGene00004499 7776578 V + tbx37T3 87 118 tbx37T1 185 0 1.05763e-33
OPERON1_C26F1.4_rps-30_WBGene00004499 7776578 V + tbx37T3 87 118 tbx37T2 183 0 1.5734e-33
OPERON1_C26F1.4_rps-30_WBGene00004499 7776578 V + tbx37T3 87 118 tbx37T4 216 0 5.1953e-37
OPERON1_C26F1.4_rps-30_WBGene00004499 7776578 V + tbx37T4 216 0 hlh1T4 433 498 2.58441e-47
OPERON1_C26F1.4_rps-30_WBGene00004499 7776578 V + tbx37T4 216 0 tbx37T3 87 118 5.1953e-37
OPERON1_C29H12.2_C29H12.2_WBGene00016235 6123809 II + ceh32T0 9 0 end1T0 6 48 3.76245e-08
OPERON1_C29H12.2_C29H12.2_WBGene00016235 6123809 II + end1T0 6 48 end1T1 63 0 7.49966e-27
OPERON1_C29H12.2_C29H12.2_WBGene00016235 6123809 II + end1T0 6 48 end1T2 15 0 1.51764e-11
OPERON1_C29H12.2_C29H12.2_WBGene00016235 6123809 II + end1T0 6 48 end1T3 11 0 2.456e-09
OPERON1_C29H12.2_C29H12.2_WBGene00016235 6123809 II + end1T0 6 48 end1T4 17 0 1.58698e-12
OPERON1_C29H12.2_C29H12.2_WBGene00016235 6123809 II + end1T0 6 48 hlh1T0 21 0 2.19189e-14
OPERON1_C29H12.2_C29H12.2_WBGene00016235 6123809 II + end1T0 6 48 pha4T0 44 0 2.76586e-22
OPERON1_C29H12.2_C29H12.2_WBGene00016235 6123809 II + end1T0 6 48 tbx37T0 9 0 3.76245e-08
OPERON1_C29H12.2_C29H12.2_WBGene00016235 6123809 II + end1T1 63 0 end1T0 6 48 7.49966e-27
OPERON1_C29H12.2_C29H12.2_WBGene00016235 6123809 II + end1T2 15 0 end1T0 6 48 1.51764e-11
OPERON1_C29H12.2_C29H12.2_WBGene00016235 6123809 II + end1T3 11 0 end1T0 6 48 2.456e-09
OPERON1_C29H12.2_C29H12.2_WBGene00016235 6123809 II + end1T4 17 0 end1T0 6 48 1.58698e-12
OPERON1_C29H12.2_C29H12.2_WBGene00016235 6123809 II + hlh1T0 21 0 end1T0 6 48 2.19189e-14
OPERON1_C29H12.2_C29H12.2_WBGene00016235 6123809 II + pha4T0 44 0 end1T0 6 48 2.76586e-22
OPERON1_C29H12.2_C29H12.2_WBGene00016235 6123809 II + tbx37T0 9 0 end1T0 6 48 3.76245e-08
OPERON1_C32D5.9_lgg-1_WBGene00002980 6347719 II - ceh32T4 79 0 end1T4 188 552 1.07734e-39
OPERON1_C32D5.9_lgg-1_WBGene00002980 6347719 II - ceh32T4 79 0 hlh1T4 386 174 4.98254e-08
OPERON1_C32D5.9_lgg-1_WBGene00002980 6347719 II - cnd1T0 433 0 hlh1T0 707 95 6.26728e-07
OPERON1_C32D5.9_lgg-1_WBGene00002980 6347719 II - cnd1T4 363 0 end1T4 188 552 2.00157e-132
OPERON1_C32D5.9_lgg-1_WBGene00002980 6347719 II - cnd1T4 363 0 hlh1T4 386 174 2.30921e-24
OPERON1_C32D5.9_lgg-1_WBGene00002980 6347719 II - end1T0 944 2 end1T4 188 552 1.01393e-239
OPERON1_C32D5.9_lgg-1_WBGene00002980 6347719 II - end1T0 944 2 hlh1T0 707 95 2.76392e-10
OPERON1_C32D5.9_lgg-1_WBGene00002980 6347719 II - end1T1 1495 4 end1T4 188 552 7.3189e-303
OPERON1_C32D5.9_lgg-1_WBGene00002980 6347719 II - end1T2 467 0 end1T4 188 552 5.01271e-157
OPERON1_C32D5.9_lgg-1_WBGene00002980 6347719 II - end1T3 649 4 end1T4 188 552 1.04359e-190
OPERON1_C32D5.9_lgg-1_WBGene00002980 6347719 II - end1T4 188 552 ceh32T4 79 0 1.07734e-39
OPERON1_C32D5.9_lgg-1_WBGene00002980 6347719 II - end1T4 188 552 cnd1T4 363 0 2.00157e-132
OPERON1_C32D5.9_lgg-1_WBGene00002980 6347719 II - end1T4 188 552 end1T0 944 2 1.01393e-239
OPERON1_C32D5.9_lgg-1_WBGene00002980 6347719 II - end1T4 188 552 end1T1 1495 4 7.3189e-303
OPERON1_C32D5.9_lgg-1_WBGene00002980 6347719 II - end1T4 188 552 end1T2 467 0 5.01271e-157
OPERON1_C32D5.9_lgg-1_WBGene00002980 6347719 II - end1T4 188 552 end1T3 649 4 1.04359e-190
OPERON1_C32D5.9_lgg-1_WBGene00002980 6347719 II - end1T4 188 552 hlh1T4 386 174 8.77035e-57
OPERON1_C32D5.9_lgg-1_WBGene00002980 6347719 II - end1T4 188 552 nhr25end1T4 212 0 5.48328e-89
OPERON1_C32D5.9_lgg-1_WBGene00002980 6347719 II - end1T4 188 552 pha4T4 833 2 6.75786e-223
OPERON1_C32D5.9_lgg-1_WBGene00002980 6347719 II - end1T4 188 552 tbx37T4 543 0 2.7712e-173
OPERON1_C32D5.9_lgg-1_WBGene00002980 6347719 II - hlh1T0 707 95 cnd1T0 433 0 6.26728e-07
OPERON1_C32D5.9_lgg-1_WBGene00002980 6347719 II - hlh1T0 707 95 end1T0 944 2 2.76392e-10
OPERON1_C32D5.9_lgg-1_WBGene00002980 6347719 II - hlh1T0 707 95 hlh1T1 759 3 1.19928e-08
OPERON1_C32D5.9_lgg-1_WBGene00002980 6347719 II - hlh1T0 707 95 hlh1T2 625 0 1.78396e-08
OPERON1_C32D5.9_lgg-1_WBGene00002980 6347719 II - hlh1T0 707 95 hlh1T3 564 2 6.05043e-08
OPERON1_C32D5.9_lgg-1_WBGene00002980 6347719 II - hlh1T0 707 95 hlh1T4 386 174 2.47827e-14
OPERON1_C32D5.9_lgg-1_WBGene00002980 6347719 II - hlh1T0 707 95 nhr25end1T0 345 0 5.09116e-06
OPERON1_C32D5.9_lgg-1_WBGene00002980 6347719 II - hlh1T0 707 95 pha4T0 1572 2 1.06274e-12
OPERON1_C32D5.9_lgg-1_WBGene00002980 6347719 II - hlh1T0 707 95 tbx37T0 779 0 6.00645e-10
OPERON1_C32D5.9_lgg-1_WBGene00002980 6347719 II - hlh1T1 759 3 hlh1T0 707 95 1.19928e-08
OPERON1_C32D5.9_lgg-1_WBGene00002980 6347719 II - hlh1T1 759 3 hlh1T4 386 174 9.90799e-37
OPERON1_C32D5.9_lgg-1_WBGene00002980 6347719 II - hlh1T2 625 0 hlh1T0 707 95 1.78396e-08
OPERON1_C32D5.9_lgg-1_WBGene00002980 6347719 II - hlh1T2 625 0 hlh1T4 386 174 4.94054e-34
OPERON1_C32D5.9_lgg-1_WBGene00002980 6347719 II - hlh1T3 564 2 hlh1T0 707 95 6.05043e-08
OPERON1_C32D5.9_lgg-1_WBGene00002980 6347719 II - hlh1T3 564 2 hlh1T4 386 174 4.47482e-31
OPERON1_C32D5.9_lgg-1_WBGene00002980 6347719 II - hlh1T4 386 174 ceh32T4 79 0 4.98254e-08
OPERON1_C32D5.9_lgg-1_WBGene00002980 6347719 II - hlh1T4 386 174 cnd1T4 363 0 2.30921e-24
OPERON1_C32D5.9_lgg-1_WBGene00002980 6347719 II - hlh1T4 386 174 end1T4 188 552 8.77035e-57
OPERON1_C32D5.9_lgg-1_WBGene00002980 6347719 II - hlh1T4 386 174 hlh1T0 707 95 2.47827e-14
OPERON1_C32D5.9_lgg-1_WBGene00002980 6347719 II - hlh1T4 386 174 hlh1T1 759 3 9.90799e-37
OPERON1_C32D5.9_lgg-1_WBGene00002980 6347719 II - hlh1T4 386 174 hlh1T2 625 0 4.94054e-34
OPERON1_C32D5.9_lgg-1_WBGene00002980 6347719 II - hlh1T4 386 174 hlh1T3 564 2 4.47482e-31
OPERON1_C32D5.9_lgg-1_WBGene00002980 6347719 II - hlh1T4 386 174 nhr25end1T4 212 0 7.76466e-17
OPERON1_C32D5.9_lgg-1_WBGene00002980 6347719 II - hlh1T4 386 174 pha4T4 833 2 5.77619e-39
OPERON1_C32D5.9_lgg-1_WBGene00002980 6347719 II - hlh1T4 386 174 tbx37T4 543 0 3.05572e-31
OPERON1_C32D5.9_lgg-1_WBGene00002980 6347719 II - nhr25end1T0 345 0 hlh1T0 707 95 5.09116e-06
OPERON1_C32D5.9_lgg-1_WBGene00002980 6347719 II - nhr25end1T4 212 0 end1T4 188 552 5.48328e-89
OPERON1_C32D5.9_lgg-1_WBGene00002980 6347719 II - nhr25end1T4 212 0 hlh1T4 386 174 7.76466e-17
OPERON1_C32D5.9_lgg-1_WBGene00002980 6347719 II - pha4T0 1572 2 hlh1T0 707 95 1.06274e-12
OPERON1_C32D5.9_lgg-1_WBGene00002980 6347719 II - pha4T4 833 2 end1T4 188 552 6.75786e-223
OPERON1_C32D5.9_lgg-1_WBGene00002980 6347719 II - pha4T4 833 2 hlh1T4 386 174 5.77619e-39
OPERON1_C32D5.9_lgg-1_WBGene00002980 6347719 II - tbx37T0 779 0 hlh1T0 707 95 6.00645e-10
OPERON1_C32D5.9_lgg-1_WBGene00002980 6347719 II - tbx37T4 543 0 end1T4 188 552 2.7712e-173
OPERON1_C32D5.9_lgg-1_WBGene00002980 6347719 II - tbx37T4 543 0 hlh1T4 386 174 3.05572e-31
OPERON1_C47B2.3_tba-2_WBGene00006529 12966271 I - cnd1T2 49 0 pha4T2 0 25 2.78586e-21
OPERON1_C47B2.3_tba-2_WBGene00006529 12966271 I - cnd1T3 61 0 pha4T3 0 3 5.50758e-06
OPERON1_C47B2.3_tba-2_WBGene00006529 12966271 I - hlh1T2 65 0 pha4T2 0 25 8.05448e-24
OPERON1_C47B2.3_tba-2_WBGene00006529 12966271 I - nhr25end1T2 46 0 pha4T2 0 25 9.9087e-21
OPERON1_C47B2.3_tba-2_WBGene00006529 12966271 I - pha4T2 0 25 cnd1T2 49 0 2.78586e-21
OPERON1_C47B2.3_tba-2_WBGene00006529 12966271 I - pha4T2 0 25 hlh1T2 65 0 8.05448e-24
OPERON1_C47B2.3_tba-2_WBGene00006529 12966271 I - pha4T2 0 25 nhr25end1T2 46 0 9.9087e-21
OPERON1_C47B2.3_tba-2_WBGene00006529 12966271 I - pha4T2 0 25 tbx37T2 104 0 2.84372e-28
OPERON1_C47B2.3_tba-2_WBGene00006529 12966271 I - pha4T3 0 3 cnd1T3 61 0 5.50758e-06
OPERON1_C47B2.3_tba-2_WBGene00006529 12966271 I - pha4T3 0 3 tbx37T3 56 0 7.07324e-06
OPERON1_C47B2.3_tba-2_WBGene00006529 12966271 I - tbx37T2 104 0 pha4T2 0 25 2.84372e-28
OPERON1_C47B2.3_tba-2_WBGene00006529 12966271 I - tbx37T3 56 0 pha4T3 0 3 7.07324e-06
OPERON1_C56C10.8_icd-1_WBGene00002045 6588655 II - ceh32T1 3 0 end1T1 0 55 7.45536e-06
OPERON1_C56C10.8_icd-1_WBGene00002045 6588655 II - cnd1T0 18 0 pha4T0 4 47 6.03746e-14
OPERON1_C56C10.8_icd-1_WBGene00002045 6588655 II - cnd1T1 11 0 end1T1 0 55 1.21718e-13
OPERON1_C56C10.8_icd-1_WBGene00002045 6588655 II - cnd1T1 11 0 pha4T1 4 29 3.27441e-08
OPERON1_C56C10.8_icd-1_WBGene00002045 6588655 II - cnd1T3 39 0 pha4T3 0 16 3.95814e-15
OPERON1_C56C10.8_icd-1_WBGene00002045 6588655 II - cnd1T4 20 0 pha4T4 2 13 1.23469e-08
OPERON1_C56C10.8_icd-1_WBGene00002045 6588655 II - end1T0 20 0 end1T1 0 55 1.29105e-19
OPERON1_C56C10.8_icd-1_WBGene00002045 6588655 II - end1T0 20 0 end1T2 17 25 3.30019e-06
OPERON1_C56C10.8_icd-1_WBGene00002045 6588655 II - end1T0 20 0 pha4T0 4 47 6.8748e-15
OPERON1_C56C10.8_icd-1_WBGene00002045 6588655 II - end1T1 0 55 ceh32T1 3 0 7.45536e-06
OPERON1_C56C10.8_icd-1_WBGene00002045 6588655 II - end1T1 0 55 cnd1T1 11 0 1.21718e-13
OPERON1_C56C10.8_icd-1_WBGene00002045 6588655 II - end1T1 0 55 end1T0 20 0 1.29105e-19
OPERON1_C56C10.8_icd-1_WBGene00002045 6588655 II - end1T1 0 55 end1T2 17 25 4.65514e-06
OPERON1_C56C10.8_icd-1_WBGene00002045 6588655 II - end1T1 0 55 end1T4 53 0 3.13904e-33
OPERON1_C56C10.8_icd-1_WBGene00002045 6588655 II - end1T1 0 55 hlh1T1 89 13 7.49729e-30
OPERON1_C56C10.8_icd-1_WBGene00002045 6588655 II - end1T1 0 55 nhr25end1T1 46 0 5.89294e-31
OPERON1_C56C10.8_icd-1_WBGene00002045 6588655 II - end1T1 0 55 tbx37T1 47 0 2.69976e-31
OPERON1_C56C10.8_icd-1_WBGene00002045 6588655 II - end1T2 17 25 end1T0 20 0 3.30019e-06
OPERON1_C56C10.8_icd-1_WBGene00002045 6588655 II - end1T2 17 25 end1T1 0 55 4.65514e-06
OPERON1_C56C10.8_icd-1_WBGene00002045 6588655 II - end1T2 17 25 end1T4 53 0 1.7979e-10
OPERON1_C56C10.8_icd-1_WBGene00002045 6588655 II - end1T2 17 25 hlh1T2 70 14 2.02197e-06
OPERON1_C56C10.8_icd-1_WBGene00002045 6588655 II - end1T2 17 25 nhr25end1T2 35 0 3.11868e-08
OPERON1_C56C10.8_icd-1_WBGene00002045 6588655 II - end1T2 17 25 tbx37T2 51 0 2.63784e-10
OPERON1_C56C10.8_icd-1_WBGene00002045 6588655 II - end1T4 53 0 end1T1 0 55 3.13904e-33
OPERON1_C56C10.8_icd-1_WBGene00002045 6588655 II - end1T4 53 0 end1T2 17 25 1.7979e-10
OPERON1_C56C10.8_icd-1_WBGene00002045 6588655 II - end1T4 53 0 pha4T4 2 13 6.14845e-13
OPERON1_C56C10.8_icd-1_WBGene00002045 6588655 II - hlh1T0 77 3 pha4T0 4 47 8.0542e-28
OPERON1_C56C10.8_icd-1_WBGene00002045 6588655 II - hlh1T1 89 13 end1T1 0 55 7.49729e-30
OPERON1_C56C10.8_icd-1_WBGene00002045 6588655 II - hlh1T1 89 13 pha4T1 4 29 9.03103e-16
OPERON1_C56C10.8_icd-1_WBGene00002045 6588655 II - hlh1T2 70 14 end1T2 17 25 2.02197e-06
OPERON1_C56C10.8_icd-1_WBGene00002045 6588655 II - hlh1T3 84 0 pha4T3 0 16 8.04229e-20
OPERON1_C56C10.8_icd-1_WBGene00002045 6588655 II - hlh1T4 66 24 pha4T4 2 13 5.4928e-06
OPERON1_C56C10.8_icd-1_WBGene00002045 6588655 II - nhr25end1T0 72 0 pha4T0 4 47 1.51102e-30
OPERON1_C56C10.8_icd-1_WBGene00002045 6588655 II - nhr25end1T1 46 0 end1T1 0 55 5.89294e-31
OPERON1_C56C10.8_icd-1_WBGene00002045 6588655 II - nhr25end1T1 46 0 pha4T1 4 29 3.01511e-18
OPERON1_C56C10.8_icd-1_WBGene00002045 6588655 II - nhr25end1T2 35 0 end1T2 17 25 3.11868e-08
OPERON1_C56C10.8_icd-1_WBGene00002045 6588655 II - nhr25end1T3 45 0 pha4T3 0 16 5.69321e-16
OPERON1_C56C10.8_icd-1_WBGene00002045 6588655 II - nhr25end1T4 35 0 pha4T4 2 13 5.13252e-11
OPERON1_C56C10.8_icd-1_WBGene00002045 6588655 II - pha4T0 4 47 cnd1T0 18 0 6.03746e-14
OPERON1_C56C10.8_icd-1_WBGene00002045 6588655 II - pha4T0 4 47 end1T0 20 0 6.8748e-15
OPERON1_C56C10.8_icd-1_WBGene00002045 6588655 II - pha4T0 4 47 hlh1T0 77 3 8.0542e-28
OPERON1_C56C10.8_icd-1_WBGene00002045 6588655 II - pha4T0 4 47 nhr25end1T0 72 0 1.51102e-30
OPERON1_C56C10.8_icd-1_WBGene00002045 6588655 II - pha4T0 4 47 tbx37T0 34 0 1.55991e-20
OPERON1_C56C10.8_icd-1_WBGene00002045 6588655 II - pha4T1 4 29 cnd1T1 11 0 3.27441e-08
OPERON1_C56C10.8_icd-1_WBGene00002045 6588655 II - pha4T1 4 29 hlh1T1 89 13 9.03103e-16
OPERON1_C56C10.8_icd-1_WBGene00002045 6588655 II - pha4T1 4 29 nhr25end1T1 46 0 3.01511e-18
OPERON1_C56C10.8_icd-1_WBGene00002045 6588655 II - pha4T1 4 29 tbx37T1 47 0 1.96785e-18
OPERON1_C56C10.8_icd-1_WBGene00002045 6588655 II - pha4T2 0 3 tbx37T2 51 0 9.29257e-06
OPERON1_C56C10.8_icd-1_WBGene00002045 6588655 II - pha4T3 0 16 cnd1T3 39 0 3.95814e-15
OPERON1_C56C10.8_icd-1_WBGene00002045 6588655 II - pha4T3 0 16 hlh1T3 84 0 8.04229e-20
OPERON1_C56C10.8_icd-1_WBGene00002045 6588655 II - pha4T3 0 16 nhr25end1T3 45 0 5.69321e-16
OPERON1_C56C10.8_icd-1_WBGene00002045 6588655 II - pha4T3 0 16 tbx37T3 33 0 3.60796e-14
OPERON1_C56C10.8_icd-1_WBGene00002045 6588655 II - pha4T4 2 13 cnd1T4 20 0 1.23469e-08
OPERON1_C56C10.8_icd-1_WBGene00002045 6588655 II - pha4T4 2 13 end1T4 53 0 6.14845e-13
OPERON1_C56C10.8_icd-1_WBGene00002045 6588655 II - pha4T4 2 13 hlh1T4 66 24 5.4928e-06
OPERON1_C56C10.8_icd-1_WBGene00002045 6588655 II - pha4T4 2 13 nhr25end1T4 35 0 5.13252e-11
OPERON1_C56C10.8_icd-1_WBGene00002045 6588655 II - pha4T4 2 13 tbx37T4 55 0 4.09488e-13
OPERON1_C56C10.8_icd-1_WBGene00002045 6588655 II - tbx37T0 34 0 pha4T0 4 47 1.55991e-20
OPERON1_C56C10.8_icd-1_WBGene00002045 6588655 II - tbx37T1 47 0 end1T1 0 55 2.69976e-31
OPERON1_C56C10.8_icd-1_WBGene00002045 6588655 II - tbx37T1 47 0 pha4T1 4 29 1.96785e-18
OPERON1_C56C10.8_icd-1_WBGene00002045 6588655 II - tbx37T2 51 0 end1T2 17 25 2.63784e-10
OPERON1_C56C10.8_icd-1_WBGene00002045 6588655 II - tbx37T2 51 0 pha4T2 0 3 9.29257e-06
OPERON1_C56C10.8_icd-1_WBGene00002045 6588655 II - tbx37T3 33 0 pha4T3 0 16 3.60796e-14
OPERON1_C56C10.8_icd-1_WBGene00002045 6588655 II - tbx37T4 55 0 pha4T4 2 13 4.09488e-13
OPERON1_D1007.12_rpl-24.1_WBGene00004436 4585110 I + cnd1T0 0 4 hlh1T0 25 0 8.85519e-06
OPERON1_D1007.12_rpl-24.1_WBGene00004436 4585110 I + cnd1T0 0 4 nhr25end1T0 38 0 1.8346e-06
OPERON1_D1007.12_rpl-24.1_WBGene00004436 4585110 I + cnd1T1 5 0 end1T1 0 27 9.48133e-07
OPERON1_D1007.12_rpl-24.1_WBGene00004436 4585110 I + cnd1T3 5 0 pha4T3 0 18 5.88858e-06
OPERON1_D1007.12_rpl-24.1_WBGene00004436 4585110 I + end1T0 0 25 end1T3 99 0 8.55205e-28
OPERON1_D1007.12_rpl-24.1_WBGene00004436 4585110 I + end1T0 0 25 end1T4 122 87 1.27339e-08
OPERON1_D1007.12_rpl-24.1_WBGene00004436 4585110 I + end1T0 0 25 hlh1T0 25 0 8.88178e-16
OPERON1_D1007.12_rpl-24.1_WBGene00004436 4585110 I + end1T0 0 25 nhr25end1T0 38 0 4.18621e-19
OPERON1_D1007.12_rpl-24.1_WBGene00004436 4585110 I + end1T0 0 25 pha4T0 10 0 8.05593e-10
OPERON1_D1007.12_rpl-24.1_WBGene00004436 4585110 I + end1T0 0 25 tbx37T0 7 0 5.00478e-08
OPERON1_D1007.12_rpl-24.1_WBGene00004436 4585110 I + end1T1 0 27 cnd1T1 5 0 9.48133e-07
OPERON1_D1007.12_rpl-24.1_WBGene00004436 4585110 I + end1T1 0 27 end1T3 99 0 3.69832e-29
OPERON1_D1007.12_rpl-24.1_WBGene00004436 4585110 I + end1T1 0 27 end1T4 122 87 4.62797e-09
OPERON1_D1007.12_rpl-24.1_WBGene00004436 4585110 I + end1T1 0 27 hlh1T1 33 11 5.24608e-11
OPERON1_D1007.12_rpl-24.1_WBGene00004436 4585110 I + end1T1 0 27 nhr25end1T1 27 0 5.55112e-17
OPERON1_D1007.12_rpl-24.1_WBGene00004436 4585110 I + end1T1 0 27 tbx37T1 22 0 2.29357e-15
OPERON1_D1007.12_rpl-24.1_WBGene00004436 4585110 I + end1T3 99 0 end1T0 0 25 8.55205e-28
OPERON1_D1007.12_rpl-24.1_WBGene00004436 4585110 I + end1T3 99 0 end1T1 0 27 3.69832e-29
OPERON1_D1007.12_rpl-24.1_WBGene00004436 4585110 I + end1T3 99 0 end1T4 122 87 5.52002e-13
OPERON1_D1007.12_rpl-24.1_WBGene00004436 4585110 I + end1T3 99 0 pha4T3 0 18 1.53122e-22
OPERON1_D1007.12_rpl-24.1_WBGene00004436 4585110 I + end1T4 122 87 end1T0 0 25 1.27339e-08
OPERON1_D1007.12_rpl-24.1_WBGene00004436 4585110 I + end1T4 122 87 end1T1 0 27 4.62797e-09
OPERON1_D1007.12_rpl-24.1_WBGene00004436 4585110 I + end1T4 122 87 end1T3 99 0 5.52002e-13
OPERON1_D1007.12_rpl-24.1_WBGene00004436 4585110 I + hlh1T0 25 0 cnd1T0 0 4 8.85519e-06
OPERON1_D1007.12_rpl-24.1_WBGene00004436 4585110 I + hlh1T0 25 0 end1T0 0 25 8.88178e-16
OPERON1_D1007.12_rpl-24.1_WBGene00004436 4585110 I + hlh1T1 33 11 end1T1 0 27 5.24608e-11
OPERON1_D1007.12_rpl-24.1_WBGene00004436 4585110 I + hlh1T3 29 7 pha4T3 0 18 2.04909e-09
OPERON1_D1007.12_rpl-24.1_WBGene00004436 4585110 I + nhr25end1T0 38 0 cnd1T0 0 4 1.8346e-06
OPERON1_D1007.12_rpl-24.1_WBGene00004436 4585110 I + nhr25end1T0 38 0 end1T0 0 25 4.18621e-19
OPERON1_D1007.12_rpl-24.1_WBGene00004436 4585110 I + nhr25end1T1 27 0 end1T1 0 27 5.55112e-17
OPERON1_D1007.12_rpl-24.1_WBGene00004436 4585110 I + nhr25end1T3 22 0 pha4T3 0 18 1.11123e-12
OPERON1_D1007.12_rpl-24.1_WBGene00004436 4585110 I + pha4T0 10 0 end1T0 0 25 8.05593e-10
OPERON1_D1007.12_rpl-24.1_WBGene00004436 4585110 I + pha4T0 10 0 pha4T3 0 18 1.18708e-08
OPERON1_D1007.12_rpl-24.1_WBGene00004436 4585110 I + pha4T3 0 18 cnd1T3 5 0 5.88858e-06
OPERON1_D1007.12_rpl-24.1_WBGene00004436 4585110 I + pha4T3 0 18 end1T3 99 0 1.53122e-22
OPERON1_D1007.12_rpl-24.1_WBGene00004436 4585110 I + pha4T3 0 18 hlh1T3 29 7 2.04909e-09
OPERON1_D1007.12_rpl-24.1_WBGene00004436 4585110 I + pha4T3 0 18 nhr25end1T3 22 0 1.11123e-12
OPERON1_D1007.12_rpl-24.1_WBGene00004436 4585110 I + pha4T3 0 18 pha4T0 10 0 1.18708e-08
OPERON1_D1007.12_rpl-24.1_WBGene00004436 4585110 I + pha4T3 0 18 tbx37T3 16 0 6.17357e-11
OPERON1_D1007.12_rpl-24.1_WBGene00004436 4585110 I + tbx37T0 7 0 end1T0 0 25 5.00478e-08
OPERON1_D1007.12_rpl-24.1_WBGene00004436 4585110 I + tbx37T1 22 0 end1T1 0 27 2.29357e-15
OPERON1_D1007.12_rpl-24.1_WBGene00004436 4585110 I + tbx37T3 16 0 pha4T3 0 18 6.17357e-11
OPERON1_D2096.8_nap-1_WBGene00017075 8379319 IV - end1T3 362 0 hlh1T3 67 18 5.2615e-07
OPERON1_D2096.8_nap-1_WBGene00017075 8379319 IV - hlh1T3 67 18 end1T3 362 0 5.2615e-07
OPERON1_D2096.8_nap-1_WBGene00017075 8379319 IV - hlh1T3 67 18 pha4T3 233 0 8.5968e-06
OPERON1_D2096.8_nap-1_WBGene00017075 8379319 IV - pha4T3 233 0 hlh1T3 67 18 8.5968e-06
OPERON1_E01G4.4_pqn-27_WBGene00004116 13460642 II - end1T0 28 0 end1T1 13 36 6.23607e-11
OPERON1_E01G4.4_pqn-27_WBGene00004116 13460642 II - end1T0 28 0 end1T3 4 11 3.42072e-07
OPERON1_E01G4.4_pqn-27_WBGene00004116 13460642 II - end1T0 28 0 nhr25end1T0 0 6 1.31534e-07
OPERON1_E01G4.4_pqn-27_WBGene00004116 13460642 II - end1T1 13 36 end1T0 28 0 6.23607e-11
OPERON1_E01G4.4_pqn-27_WBGene00004116 13460642 II - end1T1 13 36 end1T4 21 0 2.40095e-09
OPERON1_E01G4.4_pqn-27_WBGene00004116 13460642 II - end1T1 13 36 pha4T1 29 0 3.87943e-11
OPERON1_E01G4.4_pqn-27_WBGene00004116 13460642 II - end1T1 13 36 tbx37T1 16 0 6.34458e-08
OPERON1_E01G4.4_pqn-27_WBGene00004116 13460642 II - end1T3 4 11 end1T0 28 0 3.42072e-07
OPERON1_E01G4.4_pqn-27_WBGene00004116 13460642 II - end1T3 4 11 end1T4 21 0 1.98181e-06
OPERON1_E01G4.4_pqn-27_WBGene00004116 13460642 II - end1T3 4 11 pha4T3 21 0 1.98181e-06
OPERON1_E01G4.4_pqn-27_WBGene00004116 13460642 II - end1T4 21 0 end1T1 13 36 2.40095e-09
OPERON1_E01G4.4_pqn-27_WBGene00004116 13460642 II - end1T4 21 0 end1T3 4 11 1.98181e-06
OPERON1_E01G4.4_pqn-27_WBGene00004116 13460642 II - nhr25end1T0 0 6 end1T0 28 0 1.31534e-07
OPERON1_E01G4.4_pqn-27_WBGene00004116 13460642 II - nhr25end1T0 0 6 pha4T0 51 0 4.67854e-09
OPERON1_E01G4.4_pqn-27_WBGene00004116 13460642 II - pha4T0 51 0 nhr25end1T0 0 6 4.67854e-09
OPERON1_E01G4.4_pqn-27_WBGene00004116 13460642 II - pha4T1 29 0 end1T1 13 36 3.87943e-11
OPERON1_E01G4.4_pqn-27_WBGene00004116 13460642 II - pha4T3 21 0 end1T3 4 11 1.98181e-06
OPERON1_E01G4.4_pqn-27_WBGene00004116 13460642 II - tbx37T1 16 0 end1T1 13 36 6.34458e-08
OPERON1_F01F1.2_F01F1.2_WBGene00017159 5878554 III + end1T0 35 0 end1T2 5 20 1.4145e-11
OPERON1_F01F1.2_F01F1.2_WBGene00017159 5878554 III + end1T1 57 0 end1T2 5 20 3.17078e-14
OPERON1_F01F1.2_F01F1.2_WBGene00017159 5878554 III + end1T2 5 20 end1T0 35 0 1.4145e-11
OPERON1_F01F1.2_F01F1.2_WBGene00017159 5878554 III + end1T2 5 20 end1T1 57 0 3.17078e-14
OPERON1_F01F1.2_F01F1.2_WBGene00017159 5878554 III + end1T2 5 20 end1T3 41 0 2.09196e-12
OPERON1_F01F1.2_F01F1.2_WBGene00017159 5878554 III + end1T2 5 20 end1T4 53 0 8.1819e-14
OPERON1_F01F1.2_F01F1.2_WBGene00017159 5878554 III + end1T2 5 20 pha4T2 36 0 1.01164e-11
OPERON1_F01F1.2_F01F1.2_WBGene00017159 5878554 III + end1T3 41 0 end1T2 5 20 2.09196e-12
OPERON1_F01F1.2_F01F1.2_WBGene00017159 5878554 III + end1T4 53 0 end1T2 5 20 8.1819e-14
OPERON1_F01F1.2_F01F1.2_WBGene00017159 5878554 III + pha4T2 36 0 end1T2 5 20 1.01164e-11
OPERON1_F01G4.6_F01G4.6_WBGene00008505 11149504 IV - ceh32T2 10 0 pha4T2 12 106 4.82389e-10
OPERON1_F01G4.6_F01G4.6_WBGene00008505 11149504 IV - cnd1T1 27 0 end1T1 28 117 1.57109e-16
OPERON1_F01G4.6_F01G4.6_WBGene00008505 11149504 IV - cnd1T2 19 0 pha4T2 12 106 2.36167e-16
OPERON1_F01G4.6_F01G4.6_WBGene00008505 11149504 IV - cnd1T2 19 0 tbx37T2 25 33 5.72613e-06
OPERON1_F01G4.6_F01G4.6_WBGene00008505 11149504 IV - end1T0 105 0 end1T1 28 117 1.72097e-41
OPERON1_F01G4.6_F01G4.6_WBGene00008505 11149504 IV - end1T0 105 0 end1T3 85 40 3.8136e-08
OPERON1_F01G4.6_F01G4.6_WBGene00008505 11149504 IV - end1T1 28 117 cnd1T1 27 0 1.57109e-16
OPERON1_F01G4.6_F01G4.6_WBGene00008505 11149504 IV - end1T1 28 117 end1T0 105 0 1.72097e-41
OPERON1_F01G4.6_F01G4.6_WBGene00008505 11149504 IV - end1T1 28 117 end1T2 29 0 1.89194e-17
OPERON1_F01G4.6_F01G4.6_WBGene00008505 11149504 IV - end1T1 28 117 end1T3 85 40 1.4915e-16
OPERON1_F01G4.6_F01G4.6_WBGene00008505 11149504 IV - end1T1 28 117 end1T4 198 0 1.3881e-59
OPERON1_F01G4.6_F01G4.6_WBGene00008505 11149504 IV - end1T1 28 117 hlh1T1 46 20 1.77012e-12
OPERON1_F01G4.6_F01G4.6_WBGene00008505 11149504 IV - end1T1 28 117 nhr25end1T1 42 0 1.16637e-22
OPERON1_F01G4.6_F01G4.6_WBGene00008505 11149504 IV - end1T1 28 117 pha4T1 117 0 2.21415e-44
OPERON1_F01G4.6_F01G4.6_WBGene00008505 11149504 IV - end1T1 28 117 tbx37T1 71 0 9.91468e-33
OPERON1_F01G4.6_F01G4.6_WBGene00008505 11149504 IV - end1T2 29 0 end1T1 28 117 1.89194e-17
OPERON1_F01G4.6_F01G4.6_WBGene00008505 11149504 IV - end1T2 29 0 pha4T2 12 106 3.26378e-22
OPERON1_F01G4.6_F01G4.6_WBGene00008505 11149504 IV - end1T2 29 0 tbx37T2 25 33 1.11792e-07
OPERON1_F01G4.6_F01G4.6_WBGene00008505 11149504 IV - end1T3 85 40 end1T0 105 0 3.8136e-08
OPERON1_F01G4.6_F01G4.6_WBGene00008505 11149504 IV - end1T3 85 40 end1T1 28 117 1.4915e-16
OPERON1_F01G4.6_F01G4.6_WBGene00008505 11149504 IV - end1T3 85 40 end1T4 198 0 6.38982e-11
OPERON1_F01G4.6_F01G4.6_WBGene00008505 11149504 IV - end1T3 85 40 pha4T3 75 0 8.64749e-07
OPERON1_F01G4.6_F01G4.6_WBGene00008505 11149504 IV - end1T4 198 0 end1T1 28 117 1.3881e-59
OPERON1_F01G4.6_F01G4.6_WBGene00008505 11149504 IV - end1T4 198 0 end1T3 85 40 6.38982e-11
OPERON1_F01G4.6_F01G4.6_WBGene00008505 11149504 IV - hlh1T0 91 0 hlh1T1 46 20 6.28386e-06
OPERON1_F01G4.6_F01G4.6_WBGene00008505 11149504 IV - hlh1T1 46 20 end1T1 28 117 1.77012e-12
OPERON1_F01G4.6_F01G4.6_WBGene00008505 11149504 IV - hlh1T1 46 20 hlh1T0 91 0 6.28386e-06
OPERON1_F01G4.6_F01G4.6_WBGene00008505 11149504 IV - hlh1T1 46 20 pha4T1 117 0 2.65555e-06
OPERON1_F01G4.6_F01G4.6_WBGene00008505 11149504 IV - hlh1T2 46 0 pha4T2 12 106 2.6567e-30
OPERON1_F01G4.6_F01G4.6_WBGene00008505 11149504 IV - hlh1T2 46 0 tbx37T2 25 33 1.13131e-09
OPERON1_F01G4.6_F01G4.6_WBGene00008505 11149504 IV - nhr25end1T1 42 0 end1T1 28 117 1.16637e-22
OPERON1_F01G4.6_F01G4.6_WBGene00008505 11149504 IV - nhr25end1T2 33 0 pha4T2 12 106 2.84567e-24
OPERON1_F01G4.6_F01G4.6_WBGene00008505 11149504 IV - nhr25end1T2 33 0 tbx37T2 25 33 2.40595e-08
OPERON1_F01G4.6_F01G4.6_WBGene00008505 11149504 IV - pha4T0 147 0 pha4T2 12 106 3.37643e-59
OPERON1_F01G4.6_F01G4.6_WBGene00008505 11149504 IV - pha4T1 117 0 end1T1 28 117 2.21415e-44
OPERON1_F01G4.6_F01G4.6_WBGene00008505 11149504 IV - pha4T1 117 0 hlh1T1 46 20 2.65555e-06
OPERON1_F01G4.6_F01G4.6_WBGene00008505 11149504 IV - pha4T1 117 0 pha4T2 12 106 1.40408e-52
OPERON1_F01G4.6_F01G4.6_WBGene00008505 11149504 IV - pha4T2 12 106 ceh32T2 10 0 4.82389e-10
OPERON1_F01G4.6_F01G4.6_WBGene00008505 11149504 IV - pha4T2 12 106 cnd1T2 19 0 2.36167e-16
OPERON1_F01G4.6_F01G4.6_WBGene00008505 11149504 IV - pha4T2 12 106 end1T2 29 0 3.26378e-22
OPERON1_F01G4.6_F01G4.6_WBGene00008505 11149504 IV - pha4T2 12 106 hlh1T2 46 0 2.6567e-30
OPERON1_F01G4.6_F01G4.6_WBGene00008505 11149504 IV - pha4T2 12 106 nhr25end1T2 33 0 2.84567e-24
OPERON1_F01G4.6_F01G4.6_WBGene00008505 11149504 IV - pha4T2 12 106 pha4T0 147 0 3.37643e-59
OPERON1_F01G4.6_F01G4.6_WBGene00008505 11149504 IV - pha4T2 12 106 pha4T1 117 0 1.40408e-52
OPERON1_F01G4.6_F01G4.6_WBGene00008505 11149504 IV - pha4T2 12 106 pha4T3 75 0 5.72026e-41
OPERON1_F01G4.6_F01G4.6_WBGene00008505 11149504 IV - pha4T2 12 106 pha4T4 109 0 1.29715e-50
OPERON1_F01G4.6_F01G4.6_WBGene00008505 11149504 IV - pha4T2 12 106 tbx37T2 25 33 6.62123e-06
OPERON1_F01G4.6_F01G4.6_WBGene00008505 11149504 IV - pha4T3 75 0 end1T3 85 40 8.64749e-07
OPERON1_F01G4.6_F01G4.6_WBGene00008505 11149504 IV - pha4T3 75 0 pha4T2 12 106 5.72026e-41
OPERON1_F01G4.6_F01G4.6_WBGene00008505 11149504 IV - pha4T4 109 0 pha4T2 12 106 1.29715e-50
OPERON1_F01G4.6_F01G4.6_WBGene00008505 11149504 IV - tbx37T0 52 0 tbx37T2 25 33 1.01766e-10
OPERON1_F01G4.6_F01G4.6_WBGene00008505 11149504 IV - tbx37T1 71 0 end1T1 28 117 9.91468e-33
OPERON1_F01G4.6_F01G4.6_WBGene00008505 11149504 IV - tbx37T1 71 0 tbx37T2 25 33 1.99866e-12
OPERON1_F01G4.6_F01G4.6_WBGene00008505 11149504 IV - tbx37T2 25 33 cnd1T2 19 0 5.72613e-06
OPERON1_F01G4.6_F01G4.6_WBGene00008505 11149504 IV - tbx37T2 25 33 end1T2 29 0 1.35243e-07
OPERON1_F01G4.6_F01G4.6_WBGene00008505 11149504 IV - tbx37T2 25 33 hlh1T2 46 0 1.13131e-09
OPERON1_F01G4.6_F01G4.6_WBGene00008505 11149504 IV - tbx37T2 25 33 nhr25end1T2 33 0 2.40595e-08
OPERON1_F01G4.6_F01G4.6_WBGene00008505 11149504 IV - tbx37T2 25 33 pha4T2 12 106 6.62123e-06
OPERON1_F01G4.6_F01G4.6_WBGene00008505 11149504 IV - tbx37T2 25 33 tbx37T0 52 0 1.01766e-10
OPERON1_F01G4.6_F01G4.6_WBGene00008505 11149504 IV - tbx37T2 25 33 tbx37T1 71 0 1.99866e-12
OPERON1_F01G4.6_F01G4.6_WBGene00008505 11149504 IV - tbx37T2 25 33 tbx37T3 55 0 4.43695e-11
OPERON1_F01G4.6_F01G4.6_WBGene00008505 11149504 IV - tbx37T2 25 33 tbx37T4 68 0 3.2991e-12
OPERON1_F01G4.6_F01G4.6_WBGene00008505 11149504 IV - tbx37T3 55 0 tbx37T2 25 33 4.43695e-11
OPERON1_F01G4.6_F01G4.6_WBGene00008505 11149504 IV - tbx37T4 68 0 tbx37T2 25 33 3.2991e-12
OPERON1_F10G8.3_rae-1_WBGene00003803 10026643 I + cnd1T1 4 0 pha4T1 0 37 2.03023e-06
OPERON1_F10G8.3_rae-1_WBGene00003803 10026643 I + end1T1 30 0 pha4T1 0 37 9.77431e-21
OPERON1_F10G8.3_rae-1_WBGene00003803 10026643 I + hlh1T1 7 0 pha4T1 0 37 4.23869e-09
OPERON1_F10G8.3_rae-1_WBGene00003803 10026643 I + pha4T0 59 0 pha4T1 0 37 1.60575e-28
OPERON1_F10G8.3_rae-1_WBGene00003803 10026643 I + pha4T1 0 37 cnd1T1 4 0 2.03023e-06
OPERON1_F10G8.3_rae-1_WBGene00003803 10026643 I + pha4T1 0 37 end1T1 30 0 9.77431e-21
OPERON1_F10G8.3_rae-1_WBGene00003803 10026643 I + pha4T1 0 37 hlh1T1 7 0 4.23869e-09
OPERON1_F10G8.3_rae-1_WBGene00003803 10026643 I + pha4T1 0 37 pha4T0 59 0 1.60575e-28
OPERON1_F10G8.3_rae-1_WBGene00003803 10026643 I + pha4T1 0 37 pha4T2 32 0 2.03083e-21
OPERON1_F10G8.3_rae-1_WBGene00003803 10026643 I + pha4T1 0 37 pha4T3 7 0 4.23869e-09
OPERON1_F10G8.3_rae-1_WBGene00003803 10026643 I + pha4T1 0 37 pha4T4 5 0 2.19707e-07
OPERON1_F10G8.3_rae-1_WBGene00003803 10026643 I + pha4T2 32 0 pha4T1 0 37 2.03083e-21
OPERON1_F10G8.3_rae-1_WBGene00003803 10026643 I + pha4T3 7 0 pha4T1 0 37 4.23869e-09
OPERON1_F10G8.3_rae-1_WBGene00003803 10026643 I + pha4T4 5 0 pha4T1 0 37 2.19707e-07
OPERON1_F11G11.7_dnj-9_WBGene00001027 4852056 II + end1T0 12 0 pha4T0 0 28 2.44456e-11
OPERON1_F11G11.7_dnj-9_WBGene00001027 4852056 II + hlh1T0 5 0 pha4T0 0 28 8.02235e-07
OPERON1_F11G11.7_dnj-9_WBGene00001027 4852056 II + pha4T0 0 28 end1T0 12 0 2.44456e-11
OPERON1_F11G11.7_dnj-9_WBGene00001027 4852056 II + pha4T0 0 28 hlh1T0 5 0 8.02235e-07
OPERON1_F11G11.7_dnj-9_WBGene00001027 4852056 II + pha4T0 0 28 pha4T1 27 0 2.8009e-17
OPERON1_F11G11.7_dnj-9_WBGene00001027 4852056 II + pha4T0 0 28 pha4T2 19 0 1.69099e-14
OPERON1_F11G11.7_dnj-9_WBGene00001027 4852056 II + pha4T0 0 28 pha4T3 29 0 6.99999e-18
OPERON1_F11G11.7_dnj-9_WBGene00001027 4852056 II + pha4T0 0 28 pha4T4 34 0 2.90011e-19
OPERON1_F11G11.7_dnj-9_WBGene00001027 4852056 II + pha4T1 27 0 pha4T0 0 28 2.8009e-17
OPERON1_F11G11.7_dnj-9_WBGene00001027 4852056 II + pha4T2 19 0 pha4T0 0 28 1.69099e-14
OPERON1_F11G11.7_dnj-9_WBGene00001027 4852056 II + pha4T3 29 0 pha4T0 0 28 6.99999e-18
OPERON1_F11G11.7_dnj-9_WBGene00001027 4852056 II + pha4T4 34 0 pha4T0 0 28 2.90011e-19
OPERON1_F13B12.6_F13B12.6_WBGene00008733 10417881 IV - cnd1T3 8 0 pha4T3 3 18 7.86608e-06
OPERON1_F13B12.6_F13B12.6_WBGene00008733 10417881 IV - end1T3 14 0 pha4T3 3 18 6.32889e-08
OPERON1_F13B12.6_F13B12.6_WBGene00008733 10417881 IV - hlh1T3 18 0 pha4T3 3 18 3.8927e-09
OPERON1_F13B12.6_F13B12.6_WBGene00008733 10417881 IV - pha4T0 39 0 pha4T3 3 18 3.32509e-13
OPERON1_F13B12.6_F13B12.6_WBGene00008733 10417881 IV - pha4T1 34 0 pha4T3 3 18 1.97435e-12
OPERON1_F13B12.6_F13B12.6_WBGene00008733 10417881 IV - pha4T2 20 0 pha4T3 3 18 1.20986e-09
OPERON1_F13B12.6_F13B12.6_WBGene00008733 10417881 IV - pha4T3 3 18 cnd1T3 8 0 7.86608e-06
OPERON1_F13B12.6_F13B12.6_WBGene00008733 10417881 IV - pha4T3 3 18 end1T3 14 0 6.32889e-08
OPERON1_F13B12.6_F13B12.6_WBGene00008733 10417881 IV - pha4T3 3 18 hlh1T3 18 0 3.8927e-09
OPERON1_F13B12.6_F13B12.6_WBGene00008733 10417881 IV - pha4T3 3 18 pha4T0 39 0 3.32509e-13
OPERON1_F13B12.6_F13B12.6_WBGene00008733 10417881 IV - pha4T3 3 18 pha4T1 34 0 1.97435e-12
OPERON1_F13B12.6_F13B12.6_WBGene00008733 10417881 IV - pha4T3 3 18 pha4T2 20 0 1.20986e-09
OPERON1_F13B12.6_F13B12.6_WBGene00008733 10417881 IV - pha4T3 3 18 pha4T4 29 0 1.47112e-11
OPERON1_F13B12.6_F13B12.6_WBGene00008733 10417881 IV - pha4T4 29 0 pha4T3 3 18 1.47112e-11
OPERON1_F20D1.3_F20D1.3_WBGene00008975 14976117 X + end1T0 7 0 pha4T0 0 21 1.45167e-07
OPERON1_F20D1.3_F20D1.3_WBGene00008975 14976117 X + end1T2 6 0 pha4T2 0 13 7.14253e-06
OPERON1_F20D1.3_F20D1.3_WBGene00008975 14976117 X + end1T4 10 0 pha4T4 0 22 2.3361e-09
OPERON1_F20D1.3_F20D1.3_WBGene00008975 14976117 X + hlh1T0 8 1 pha4T0 0 21 2.67715e-07
OPERON1_F20D1.3_F20D1.3_WBGene00008975 14976117 X + nhr25end1T4 8 0 pha4T4 0 22 2.78213e-08
OPERON1_F20D1.3_F20D1.3_WBGene00008975 14976117 X + pha4T0 0 21 end1T0 7 0 1.45167e-07
OPERON1_F20D1.3_F20D1.3_WBGene00008975 14976117 X + pha4T0 0 21 hlh1T0 8 1 2.67715e-07
OPERON1_F20D1.3_F20D1.3_WBGene00008975 14976117 X + pha4T0 0 21 pha4T1 9 0 1.09939e-08
OPERON1_F20D1.3_F20D1.3_WBGene00008975 14976117 X + pha4T0 0 21 pha4T3 8 0 3.81753e-08
OPERON1_F20D1.3_F20D1.3_WBGene00008975 14976117 X + pha4T0 0 21 tbx37T0 6 0 6.14737e-07
OPERON1_F20D1.3_F20D1.3_WBGene00008975 14976117 X + pha4T1 9 0 pha4T0 0 21 1.09939e-08
OPERON1_F20D1.3_F20D1.3_WBGene00008975 14976117 X + pha4T1 9 0 pha4T2 0 13 3.43674e-07
OPERON1_F20D1.3_F20D1.3_WBGene00008975 14976117 X + pha4T1 9 0 pha4T4 0 22 7.74936e-09
OPERON1_F20D1.3_F20D1.3_WBGene00008975 14976117 X + pha4T2 0 13 end1T2 6 0 7.14253e-06
OPERON1_F20D1.3_F20D1.3_WBGene00008975 14976117 X + pha4T2 0 13 pha4T1 9 0 3.43674e-07
OPERON1_F20D1.3_F20D1.3_WBGene00008975 14976117 X + pha4T2 0 13 pha4T3 8 0 8.69718e-07
OPERON1_F20D1.3_F20D1.3_WBGene00008975 14976117 X + pha4T3 8 0 pha4T0 0 21 3.81753e-08
OPERON1_F20D1.3_F20D1.3_WBGene00008975 14976117 X + pha4T3 8 0 pha4T2 0 13 8.69718e-07
OPERON1_F20D1.3_F20D1.3_WBGene00008975 14976117 X + pha4T3 8 0 pha4T4 0 22 2.78213e-08
OPERON1_F20D1.3_F20D1.3_WBGene00008975 14976117 X + pha4T4 0 22 end1T4 10 0 2.3361e-09
OPERON1_F20D1.3_F20D1.3_WBGene00008975 14976117 X + pha4T4 0 22 nhr25end1T4 8 0 2.78213e-08
OPERON1_F20D1.3_F20D1.3_WBGene00008975 14976117 X + pha4T4 0 22 pha4T1 9 0 7.74936e-09
OPERON1_F20D1.3_F20D1.3_WBGene00008975 14976117 X + pha4T4 0 22 pha4T3 8 0 2.78213e-08
OPERON1_F20D1.3_F20D1.3_WBGene00008975 14976117 X + pha4T4 0 22 tbx37T4 6 0 4.80594e-07
OPERON1_F20D1.3_F20D1.3_WBGene00008975 14976117 X + tbx37T0 6 0 pha4T0 0 21 6.14737e-07
OPERON1_F20D1.3_F20D1.3_WBGene00008975 14976117 X + tbx37T4 6 0 pha4T4 0 22 4.80594e-07
OPERON1_F25H2.10_rla-0_WBGene00004408 10567894 I + cnd1T2 19 0 pha4T2 0 5 4.63548e-06
OPERON1_F25H2.10_rla-0_WBGene00004408 10567894 I + end1T0 0 4 end1T2 41 0 1.37345e-06
OPERON1_F25H2.10_rla-0_WBGene00004408 10567894 I + end1T0 0 4 end1T3 134 3 4.79655e-07
OPERON1_F25H2.10_rla-0_WBGene00004408 10567894 I + end1T0 0 4 hlh1T0 121 0 2.04889e-08
OPERON1_F25H2.10_rla-0_WBGene00004408 10567894 I + end1T0 0 4 nhr25end1T0 157 0 7.33643e-09
OPERON1_F25H2.10_rla-0_WBGene00004408 10567894 I + end1T0 0 4 tbx37T0 40 0 1.50911e-06
OPERON1_F25H2.10_rla-0_WBGene00004408 10567894 I + end1T2 41 0 end1T0 0 4 1.37345e-06
OPERON1_F25H2.10_rla-0_WBGene00004408 10567894 I + end1T2 41 0 end1T4 156 105 5.43906e-07
OPERON1_F25H2.10_rla-0_WBGene00004408 10567894 I + end1T2 41 0 pha4T2 0 5 1.35556e-07
OPERON1_F25H2.10_rla-0_WBGene00004408 10567894 I + end1T3 134 3 end1T0 0 4 4.79655e-07
OPERON1_F25H2.10_rla-0_WBGene00004408 10567894 I + end1T3 134 3 end1T4 156 105 2.71789e-14
OPERON1_F25H2.10_rla-0_WBGene00004408 10567894 I + end1T4 156 105 end1T2 41 0 5.43906e-07
OPERON1_F25H2.10_rla-0_WBGene00004408 10567894 I + end1T4 156 105 end1T3 134 3 2.71789e-14
OPERON1_F25H2.10_rla-0_WBGene00004408 10567894 I + end1T4 156 105 hlh1T4 216 0 1.45141e-21
OPERON1_F25H2.10_rla-0_WBGene00004408 10567894 I + end1T4 156 105 nhr25end1T4 120 0 1.04412e-14
OPERON1_F25H2.10_rla-0_WBGene00004408 10567894 I + end1T4 156 105 tbx37T4 119 0 1.16811e-14
OPERON1_F25H2.10_rla-0_WBGene00004408 10567894 I + hlh1T0 121 0 end1T0 0 4 2.04889e-08
OPERON1_F25H2.10_rla-0_WBGene00004408 10567894 I + hlh1T2 156 0 pha4T2 0 5 2.10532e-10
OPERON1_F25H2.10_rla-0_WBGene00004408 10567894 I + hlh1T4 216 0 end1T4 156 105 1.45141e-21
OPERON1_F25H2.10_rla-0_WBGene00004408 10567894 I + nhr25end1T0 157 0 end1T0 0 4 7.33643e-09
OPERON1_F25H2.10_rla-0_WBGene00004408 10567894 I + nhr25end1T2 146 1 pha4T2 0 5 1.74962e-09
OPERON1_F25H2.10_rla-0_WBGene00004408 10567894 I + nhr25end1T4 120 0 end1T4 156 105 1.04412e-14
OPERON1_F25H2.10_rla-0_WBGene00004408 10567894 I + pha4T2 0 5 cnd1T2 19 0 4.63548e-06
OPERON1_F25H2.10_rla-0_WBGene00004408 10567894 I + pha4T2 0 5 end1T2 41 0 1.35556e-07
OPERON1_F25H2.10_rla-0_WBGene00004408 10567894 I + pha4T2 0 5 hlh1T2 156 0 2.10532e-10
OPERON1_F25H2.10_rla-0_WBGene00004408 10567894 I + pha4T2 0 5 nhr25end1T2 146 1 1.74962e-09
OPERON1_F25H2.10_rla-0_WBGene00004408 10567894 I + pha4T2 0 5 tbx37T2 60 0 2.21083e-08
OPERON1_F25H2.10_rla-0_WBGene00004408 10567894 I + tbx37T0 40 0 end1T0 0 4 1.50911e-06
OPERON1_F25H2.10_rla-0_WBGene00004408 10567894 I + tbx37T2 60 0 pha4T2 0 5 2.21083e-08
OPERON1_F25H2.10_rla-0_WBGene00004408 10567894 I + tbx37T4 119 0 end1T4 156 105 1.16811e-14
OPERON1_F26F12.3_F26F12.3_WBGene00017834 5845719 V - ceh32T3 41 0 pha4T3 6 71 1.59382e-26
OPERON1_F26F12.3_F26F12.3_WBGene00017834 5845719 V - cnd1T3 76 0 pha4T3 6 71 1.08323e-37
OPERON1_F26F12.3_F26F12.3_WBGene00017834 5845719 V - end1T3 8 0 pha4T3 6 71 1.13503e-08
OPERON1_F26F12.3_F26F12.3_WBGene00017834 5845719 V - hlh1T3 15 0 pha4T3 6 71 1.1854e-13
OPERON1_F26F12.3_F26F12.3_WBGene00017834 5845719 V - pha4T0 29 0 pha4T3 6 71 2.59468e-21
OPERON1_F26F12.3_F26F12.3_WBGene00017834 5845719 V - pha4T1 41 0 pha4T3 6 71 1.59382e-26
OPERON1_F26F12.3_F26F12.3_WBGene00017834 5845719 V - pha4T2 58 0 pha4T3 6 71 1.61645e-32
OPERON1_F26F12.3_F26F12.3_WBGene00017834 5845719 V - pha4T3 6 71 ceh32T3 41 0 1.59382e-26
OPERON1_F26F12.3_F26F12.3_WBGene00017834 5845719 V - pha4T3 6 71 cnd1T3 76 0 1.08323e-37
OPERON1_F26F12.3_F26F12.3_WBGene00017834 5845719 V - pha4T3 6 71 end1T3 8 0 1.13503e-08
OPERON1_F26F12.3_F26F12.3_WBGene00017834 5845719 V - pha4T3 6 71 hlh1T3 15 0 1.1854e-13
OPERON1_F26F12.3_F26F12.3_WBGene00017834 5845719 V - pha4T3 6 71 pha4T0 29 0 2.59468e-21
OPERON1_F26F12.3_F26F12.3_WBGene00017834 5845719 V - pha4T3 6 71 pha4T1 41 0 1.59382e-26
OPERON1_F26F12.3_F26F12.3_WBGene00017834 5845719 V - pha4T3 6 71 pha4T2 58 0 1.61645e-32
OPERON1_F26F12.3_F26F12.3_WBGene00017834 5845719 V - pha4T3 6 71 pha4T4 112 0 9.82112e-46
OPERON1_F26F12.3_F26F12.3_WBGene00017834 5845719 V - pha4T3 6 71 tbx37T3 66 0 5.83178e-35
OPERON1_F26F12.3_F26F12.3_WBGene00017834 5845719 V - pha4T4 112 0 pha4T3 6 71 9.82112e-46
OPERON1_F26F12.3_F26F12.3_WBGene00017834 5845719 V - tbx37T3 66 0 pha4T3 6 71 5.83178e-35
OPERON1_F28C6.7_rpl-26_WBGene00004440 8602787 II + ceh32T3 0 6 cnd1T3 20 0 7.94692e-07
OPERON1_F28C6.7_rpl-26_WBGene00004440 8602787 II + ceh32T3 0 6 end1T3 91 5 7.78198e-08
OPERON1_F28C6.7_rpl-26_WBGene00004440 8602787 II + ceh32T3 0 6 hlh1T3 33 2 1.50421e-06
OPERON1_F28C6.7_rpl-26_WBGene00004440 8602787 II + ceh32T3 0 6 nhr25end1T3 30 0 9.02919e-08
OPERON1_F28C6.7_rpl-26_WBGene00004440 8602787 II + cnd1T1 22 0 end1T1 0 7 1.09506e-07
OPERON1_F28C6.7_rpl-26_WBGene00004440 8602787 II + cnd1T2 12 0 end1T2 2 27 1.90993e-09
OPERON1_F28C6.7_rpl-26_WBGene00004440 8602787 II + cnd1T3 20 0 ceh32T3 0 6 7.94692e-07
OPERON1_F28C6.7_rpl-26_WBGene00004440 8602787 II + end1T0 0 8 end1T3 91 5 1.09734e-09
OPERON1_F28C6.7_rpl-26_WBGene00004440 8602787 II + end1T0 0 8 hlh1T0 29 3 4.24682e-07
OPERON1_F28C6.7_rpl-26_WBGene00004440 8602787 II + end1T0 0 8 nhr25end1T0 32 0 2.02824e-09
OPERON1_F28C6.7_rpl-26_WBGene00004440 8602787 II + end1T1 0 7 cnd1T1 22 0 1.09506e-07
OPERON1_F28C6.7_rpl-26_WBGene00004440 8602787 II + end1T1 0 7 end1T3 91 5 8.87227e-09
OPERON1_F28C6.7_rpl-26_WBGene00004440 8602787 II + end1T1 0 7 hlh1T1 38 2 1.29068e-07
OPERON1_F28C6.7_rpl-26_WBGene00004440 8602787 II + end1T1 0 7 nhr25end1T1 24 0 6.4349e-08
OPERON1_F28C6.7_rpl-26_WBGene00004440 8602787 II + end1T2 2 27 cnd1T2 12 0 1.90993e-09
OPERON1_F28C6.7_rpl-26_WBGene00004440 8602787 II + end1T2 2 27 end1T3 91 5 1.16551e-20
OPERON1_F28C6.7_rpl-26_WBGene00004440 8602787 II + end1T2 2 27 hlh1T2 17 1 2.9501e-10
OPERON1_F28C6.7_rpl-26_WBGene00004440 8602787 II + end1T2 2 27 nhr25end1T2 20 1 2.66545e-11
OPERON1_F28C6.7_rpl-26_WBGene00004440 8602787 II + end1T2 2 27 tbx37T2 12 0 1.90993e-09
OPERON1_F28C6.7_rpl-26_WBGene00004440 8602787 II + end1T3 91 5 ceh32T3 0 6 7.78198e-08
OPERON1_F28C6.7_rpl-26_WBGene00004440 8602787 II + end1T3 91 5 end1T0 0 8 1.09734e-09
OPERON1_F28C6.7_rpl-26_WBGene00004440 8602787 II + end1T3 91 5 end1T1 0 7 8.87227e-09
OPERON1_F28C6.7_rpl-26_WBGene00004440 8602787 II + end1T3 91 5 end1T2 2 27 1.16551e-20
OPERON1_F28C6.7_rpl-26_WBGene00004440 8602787 II + end1T3 91 5 end1T4 0 117 9.93239e-56
OPERON1_F28C6.7_rpl-26_WBGene00004440 8602787 II + end1T4 0 117 end1T3 91 5 9.93239e-56
OPERON1_F28C6.7_rpl-26_WBGene00004440 8602787 II + end1T4 0 117 hlh1T4 52 0 4.97795e-46
OPERON1_F28C6.7_rpl-26_WBGene00004440 8602787 II + end1T4 0 117 nhr25end1T4 28 1 3.00768e-30
OPERON1_F28C6.7_rpl-26_WBGene00004440 8602787 II + end1T4 0 117 tbx37T4 16 0 5.90708e-22
OPERON1_F28C6.7_rpl-26_WBGene00004440 8602787 II + hlh1T0 29 3 end1T0 0 8 4.24682e-07
OPERON1_F28C6.7_rpl-26_WBGene00004440 8602787 II + hlh1T1 38 2 end1T1 0 7 1.29068e-07
OPERON1_F28C6.7_rpl-26_WBGene00004440 8602787 II + hlh1T2 17 1 end1T2 2 27 2.9501e-10
OPERON1_F28C6.7_rpl-26_WBGene00004440 8602787 II + hlh1T3 33 2 ceh32T3 0 6 1.50421e-06
OPERON1_F28C6.7_rpl-26_WBGene00004440 8602787 II + hlh1T4 52 0 end1T4 0 117 4.97795e-46
OPERON1_F28C6.7_rpl-26_WBGene00004440 8602787 II + nhr25end1T0 32 0 end1T0 0 8 2.02824e-09
OPERON1_F28C6.7_rpl-26_WBGene00004440 8602787 II + nhr25end1T1 24 0 end1T1 0 7 6.4349e-08
OPERON1_F28C6.7_rpl-26_WBGene00004440 8602787 II + nhr25end1T2 20 1 end1T2 2 27 2.66545e-11
OPERON1_F28C6.7_rpl-26_WBGene00004440 8602787 II + nhr25end1T2 20 1 pha4T2 0 6 5.58893e-06
OPERON1_F28C6.7_rpl-26_WBGene00004440 8602787 II + nhr25end1T3 30 0 ceh32T3 0 6 9.02919e-08
OPERON1_F28C6.7_rpl-26_WBGene00004440 8602787 II + nhr25end1T4 28 1 end1T4 0 117 3.00768e-30
OPERON1_F28C6.7_rpl-26_WBGene00004440 8602787 II + pha4T2 0 6 nhr25end1T2 20 1 5.58893e-06
OPERON1_F28C6.7_rpl-26_WBGene00004440 8602787 II + tbx37T2 12 0 end1T2 2 27 1.90993e-09
OPERON1_F28C6.7_rpl-26_WBGene00004440 8602787 II + tbx37T4 16 0 end1T4 0 117 5.90708e-22
OPERON1_F29B9.11_F29B9.11_WBGene00017925 4660201 IV - ceh32T3 224 0 tbx37T3 62 21 2.23388e-07
OPERON1_F29B9.11_F29B9.11_WBGene00017925 4660201 IV - cnd1T3 166 0 tbx37T3 62 21 1.26117e-06
OPERON1_F29B9.11_F29B9.11_WBGene00017925 4660201 IV - end1T3 317 0 tbx37T3 62 21 5.42119e-08
OPERON1_F29B9.11_F29B9.11_WBGene00017925 4660201 IV - hlh1T3 158 0 tbx37T3 62 21 1.54762e-06
OPERON1_F29B9.11_F29B9.11_WBGene00017925 4660201 IV - pha4T3 175 0 tbx37T3 62 21 1.02325e-06
OPERON1_F29B9.11_F29B9.11_WBGene00017925 4660201 IV - tbx37T3 62 21 ceh32T3 224 0 2.23388e-07
OPERON1_F29B9.11_F29B9.11_WBGene00017925 4660201 IV - tbx37T3 62 21 cnd1T3 166 0 1.26117e-06
OPERON1_F29B9.11_F29B9.11_WBGene00017925 4660201 IV - tbx37T3 62 21 end1T3 317 0 5.42119e-08
OPERON1_F29B9.11_F29B9.11_WBGene00017925 4660201 IV - tbx37T3 62 21 hlh1T3 158 0 1.54762e-06
OPERON1_F29B9.11_F29B9.11_WBGene00017925 4660201 IV - tbx37T3 62 21 pha4T3 175 0 1.02325e-06
OPERON1_F30A10.9_F30A10.9_WBGene00009266 9505768 I - end1T1 151 0 pha4T1 5 106 4.97408e-69
OPERON1_F30A10.9_F30A10.9_WBGene00009266 9505768 I - hlh1T1 9 0 pha4T1 5 106 3.91508e-11
OPERON1_F30A10.9_F30A10.9_WBGene00009266 9505768 I - pha4T0 105 0 pha4T1 5 106 2.03382e-57
OPERON1_F30A10.9_F30A10.9_WBGene00009266 9505768 I - pha4T1 5 106 end1T1 151 0 4.97408e-69
OPERON1_F30A10.9_F30A10.9_WBGene00009266 9505768 I - pha4T1 5 106 hlh1T1 9 0 3.91508e-11
OPERON1_F30A10.9_F30A10.9_WBGene00009266 9505768 I - pha4T1 5 106 pha4T0 105 0 2.03382e-57
OPERON1_F30A10.9_F30A10.9_WBGene00009266 9505768 I - pha4T1 5 106 pha4T2 115 0 3.18201e-60
OPERON1_F30A10.9_F30A10.9_WBGene00009266 9505768 I - pha4T1 5 106 pha4T3 81 0 9.05424e-50
OPERON1_F30A10.9_F30A10.9_WBGene00009266 9505768 I - pha4T1 5 106 pha4T4 81 0 9.05424e-50
OPERON1_F30A10.9_F30A10.9_WBGene00009266 9505768 I - pha4T2 115 0 pha4T1 5 106 3.18201e-60
OPERON1_F30A10.9_F30A10.9_WBGene00009266 9505768 I - pha4T3 81 0 pha4T1 5 106 9.05424e-50
OPERON1_F30A10.9_F30A10.9_WBGene00009266 9505768 I - pha4T4 81 0 pha4T1 5 106 9.05424e-50
OPERON1_F30F8.8_taf-5_WBGene00006386 7849813 I + end1T1 32 0 pha4T1 0 28 9.91159e-19
OPERON1_F30F8.8_taf-5_WBGene00006386 7849813 I + hlh1T1 5 1 pha4T1 0 28 4.43727e-06
OPERON1_F30F8.8_taf-5_WBGene00006386 7849813 I + pha4T0 25 0 pha4T1 0 28 1.20865e-16
OPERON1_F30F8.8_taf-5_WBGene00006386 7849813 I + pha4T0 25 0 pha4T2 2 14 5.59591e-10
OPERON1_F30F8.8_taf-5_WBGene00006386 7849813 I + pha4T1 0 28 end1T1 32 0 9.91159e-19
OPERON1_F30F8.8_taf-5_WBGene00006386 7849813 I + pha4T1 0 28 hlh1T1 5 1 4.43727e-06
OPERON1_F30F8.8_taf-5_WBGene00006386 7849813 I + pha4T1 0 28 pha4T0 25 0 1.20865e-16
OPERON1_F30F8.8_taf-5_WBGene00006386 7849813 I + pha4T1 0 28 pha4T3 11 0 8.39894e-11
OPERON1_F30F8.8_taf-5_WBGene00006386 7849813 I + pha4T2 2 14 pha4T0 25 0 5.59591e-10
OPERON1_F30F8.8_taf-5_WBGene00006386 7849813 I + pha4T2 2 14 pha4T3 11 0 1.4984e-06
OPERON1_F30F8.8_taf-5_WBGene00006386 7849813 I + pha4T3 11 0 pha4T1 0 28 8.39894e-11
OPERON1_F30F8.8_taf-5_WBGene00006386 7849813 I + pha4T3 11 0 pha4T2 2 14 1.4984e-06
OPERON1_F32D8.6_emo-1_WBGene00001303 10897152 V - cnd1T0 0 8 cnd1T1 9 0 7.85721e-06
OPERON1_F32D8.6_emo-1_WBGene00001303 10897152 V - cnd1T0 0 8 hlh1T0 58 0 2.59202e-11
OPERON1_F32D8.6_emo-1_WBGene00001303 10897152 V - cnd1T0 0 8 nhr25end1T0 147 0 2.08378e-14
OPERON1_F32D8.6_emo-1_WBGene00001303 10897152 V - cnd1T1 9 0 cnd1T0 0 8 7.85721e-06
OPERON1_F32D8.6_emo-1_WBGene00001303 10897152 V - hlh1T0 58 0 cnd1T0 0 8 2.59202e-11
OPERON1_F32D8.6_emo-1_WBGene00001303 10897152 V - hlh1T0 58 0 hlh1T2 13 19 7.20172e-10
OPERON1_F32D8.6_emo-1_WBGene00001303 10897152 V - hlh1T0 58 0 tbx37T0 11 17 1.84054e-09
OPERON1_F32D8.6_emo-1_WBGene00001303 10897152 V - hlh1T1 40 0 hlh1T2 13 19 3.3193e-08
OPERON1_F32D8.6_emo-1_WBGene00001303 10897152 V - hlh1T2 13 19 hlh1T0 58 0 7.20172e-10
OPERON1_F32D8.6_emo-1_WBGene00001303 10897152 V - hlh1T2 13 19 hlh1T1 40 0 3.3193e-08
OPERON1_F32D8.6_emo-1_WBGene00001303 10897152 V - hlh1T2 13 19 hlh1T3 26 0 1.64468e-06
OPERON1_F32D8.6_emo-1_WBGene00001303 10897152 V - hlh1T2 13 19 nhr25end1T2 184 0 1.53911e-14
OPERON1_F32D8.6_emo-1_WBGene00001303 10897152 V - hlh1T2 13 19 tbx37T2 39 0 3.90823e-08
OPERON1_F32D8.6_emo-1_WBGene00001303 10897152 V - hlh1T3 26 0 hlh1T2 13 19 1.64468e-06
OPERON1_F32D8.6_emo-1_WBGene00001303 10897152 V - nhr25end1T0 147 0 cnd1T0 0 8 2.08378e-14
OPERON1_F32D8.6_emo-1_WBGene00001303 10897152 V - nhr25end1T0 147 0 tbx37T0 11 17 8.22848e-14
OPERON1_F32D8.6_emo-1_WBGene00001303 10897152 V - nhr25end1T2 184 0 hlh1T2 13 19 1.53911e-14
OPERON1_F32D8.6_emo-1_WBGene00001303 10897152 V - tbx37T0 11 17 hlh1T0 58 0 1.84054e-09
OPERON1_F32D8.6_emo-1_WBGene00001303 10897152 V - tbx37T0 11 17 nhr25end1T0 147 0 8.22848e-14
OPERON1_F32D8.6_emo-1_WBGene00001303 10897152 V - tbx37T0 11 17 tbx37T1 44 0 1.53314e-08
OPERON1_F32D8.6_emo-1_WBGene00001303 10897152 V - tbx37T0 11 17 tbx37T2 39 0 3.71795e-08
OPERON1_F32D8.6_emo-1_WBGene00001303 10897152 V - tbx37T1 44 0 tbx37T0 11 17 1.53314e-08
OPERON1_F32D8.6_emo-1_WBGene00001303 10897152 V - tbx37T2 39 0 hlh1T2 13 19 3.90823e-08
OPERON1_F32D8.6_emo-1_WBGene00001303 10897152 V - tbx37T2 39 0 tbx37T0 11 17 3.71795e-08
OPERON1_F33H2.3_F33H2.3_WBGene00009367 15034512 I + cnd1T0 16 0 pha4T0 0 28 2.98141e-13
OPERON1_F33H2.3_F33H2.3_WBGene00009367 15034512 I + end1T2 0 7 tbx37T2 22 0 1.09506e-07
OPERON1_F33H2.3_F33H2.3_WBGene00009367 15034512 I + hlh1T0 23 0 hlh1T2 0 6 3.79407e-07
OPERON1_F33H2.3_F33H2.3_WBGene00009367 15034512 I + hlh1T0 23 0 pha4T0 0 28 5.67657e-16
OPERON1_F33H2.3_F33H2.3_WBGene00009367 15034512 I + hlh1T2 0 6 hlh1T0 23 0 3.79407e-07
OPERON1_F33H2.3_F33H2.3_WBGene00009367 15034512 I + hlh1T2 0 6 tbx37T2 22 0 4.80594e-07
OPERON1_F33H2.3_F33H2.3_WBGene00009367 15034512 I + nhr25end1T0 19 0 pha4T0 0 28 1.69099e-14
OPERON1_F33H2.3_F33H2.3_WBGene00009367 15034512 I + pha4T0 0 28 cnd1T0 16 0 2.98141e-13
OPERON1_F33H2.3_F33H2.3_WBGene00009367 15034512 I + pha4T0 0 28 hlh1T0 23 0 5.67657e-16
OPERON1_F33H2.3_F33H2.3_WBGene00009367 15034512 I + pha4T0 0 28 nhr25end1T0 19 0 1.69099e-14
OPERON1_F33H2.3_F33H2.3_WBGene00009367 15034512 I + pha4T0 0 28 tbx37T0 20 0 6.9413e-15
OPERON1_F33H2.3_F33H2.3_WBGene00009367 15034512 I + tbx37T0 20 0 pha4T0 0 28 6.9413e-15
OPERON1_F33H2.3_F33H2.3_WBGene00009367 15034512 I + tbx37T2 22 0 end1T2 0 7 1.09506e-07
OPERON1_F33H2.3_F33H2.3_WBGene00009367 15034512 I + tbx37T2 22 0 hlh1T2 0 6 4.80594e-07
OPERON1_F53F10.4_unc-108_WBGene00006833 3824947 I + ceh32T2 3 0 pha4T2 0 92 1.64431e-06
OPERON1_F53F10.4_unc-108_WBGene00006833 3824947 I + ceh32T3 0 7 cnd1T3 34 0 7.2749e-09
OPERON1_F53F10.4_unc-108_WBGene00006833 3824947 I + cnd1T0 3 0 pha4T0 0 90 1.75482e-06
OPERON1_F53F10.4_unc-108_WBGene00006833 3824947 I + cnd1T1 0 3 end1T1 93 0 1.59293e-06
OPERON1_F53F10.4_unc-108_WBGene00006833 3824947 I + cnd1T2 16 0 end1T2 0 37 7.99396e-15
OPERON1_F53F10.4_unc-108_WBGene00006833 3824947 I + cnd1T2 16 0 pha4T2 0 92 2.11169e-20
OPERON1_F53F10.4_unc-108_WBGene00006833 3824947 I + cnd1T3 34 0 ceh32T3 0 7 7.2749e-09
OPERON1_F53F10.4_unc-108_WBGene00006833 3824947 I + cnd1T3 34 0 end1T3 17 38 1.56397e-11
OPERON1_F53F10.4_unc-108_WBGene00006833 3824947 I + cnd1T3 34 0 hlh1T3 11 15 1.13755e-06
OPERON1_F53F10.4_unc-108_WBGene00006833 3824947 I + cnd1T3 34 0 pha4T3 10 62 2.18846e-19
OPERON1_F53F10.4_unc-108_WBGene00006833 3824947 I + cnd1T3 34 0 tbx37T3 0 16 2.44176e-14
OPERON1_F53F10.4_unc-108_WBGene00006833 3824947 I + cnd1T4 31 0 end1T4 12 67 5.37798e-18
OPERON1_F53F10.4_unc-108_WBGene00006833 3824947 I + cnd1T4 31 0 nhr25end1T4 0 10 1.28255e-10
OPERON1_F53F10.4_unc-108_WBGene00006833 3824947 I + cnd1T4 31 0 pha4T4 10 60 6.11823e-18
OPERON1_F53F10.4_unc-108_WBGene00006833 3824947 I + end1T0 8 47 end1T1 93 0 1.917e-29
OPERON1_F53F10.4_unc-108_WBGene00006833 3824947 I + end1T1 93 0 cnd1T1 0 3 1.59293e-06
OPERON1_F53F10.4_unc-108_WBGene00006833 3824947 I + end1T1 93 0 end1T0 8 47 1.917e-29
OPERON1_F53F10.4_unc-108_WBGene00006833 3824947 I + end1T1 93 0 end1T2 0 37 1.90424e-34
OPERON1_F53F10.4_unc-108_WBGene00006833 3824947 I + end1T1 93 0 end1T3 17 38 1.06968e-19
OPERON1_F53F10.4_unc-108_WBGene00006833 3824947 I + end1T1 93 0 end1T4 12 67 1.47025e-34
OPERON1_F53F10.4_unc-108_WBGene00006833 3824947 I + end1T1 93 0 hlh1T1 0 32 1.31814e-31
OPERON1_F53F10.4_unc-108_WBGene00006833 3824947 I + end1T1 93 0 pha4T1 5 93 3.91736e-50
OPERON1_F53F10.4_unc-108_WBGene00006833 3824947 I + end1T1 93 0 tbx37T1 0 26 7.38069e-28
OPERON1_F53F10.4_unc-108_WBGene00006833 3824947 I + end1T2 0 37 cnd1T2 16 0 7.99396e-15
OPERON1_F53F10.4_unc-108_WBGene00006833 3824947 I + end1T2 0 37 end1T1 93 0 1.90424e-34
OPERON1_F53F10.4_unc-108_WBGene00006833 3824947 I + end1T2 0 37 hlh1T2 12 9 1.1905e-06
OPERON1_F53F10.4_unc-108_WBGene00006833 3824947 I + end1T3 17 38 cnd1T3 34 0 1.56397e-11
OPERON1_F53F10.4_unc-108_WBGene00006833 3824947 I + end1T3 17 38 end1T1 93 0 1.06968e-19
OPERON1_F53F10.4_unc-108_WBGene00006833 3824947 I + end1T4 12 67 cnd1T4 31 0 5.37798e-18
OPERON1_F53F10.4_unc-108_WBGene00006833 3824947 I + end1T4 12 67 end1T1 93 0 1.47025e-34
OPERON1_F53F10.4_unc-108_WBGene00006833 3824947 I + end1T4 12 67 hlh1T4 49 0 9.10084e-24
OPERON1_F53F10.4_unc-108_WBGene00006833 3824947 I + end1T4 12 67 tbx37T4 18 0 1.30478e-12
OPERON1_F53F10.4_unc-108_WBGene00006833 3824947 I + hlh1T0 12 10 pha4T0 0 90 1.03635e-08
OPERON1_F53F10.4_unc-108_WBGene00006833 3824947 I + hlh1T1 0 32 end1T1 93 0 1.31814e-31
OPERON1_F53F10.4_unc-108_WBGene00006833 3824947 I + hlh1T1 0 32 hlh1T2 12 9 2.72568e-06
OPERON1_F53F10.4_unc-108_WBGene00006833 3824947 I + hlh1T1 0 32 hlh1T4 49 0 2.49529e-24
OPERON1_F53F10.4_unc-108_WBGene00006833 3824947 I + hlh1T2 12 9 end1T2 0 37 1.1905e-06
OPERON1_F53F10.4_unc-108_WBGene00006833 3824947 I + hlh1T2 12 9 hlh1T1 0 32 2.72568e-06
OPERON1_F53F10.4_unc-108_WBGene00006833 3824947 I + hlh1T2 12 9 pha4T2 0 92 4.39579e-09
OPERON1_F53F10.4_unc-108_WBGene00006833 3824947 I + hlh1T3 11 15 cnd1T3 34 0 1.13755e-06
OPERON1_F53F10.4_unc-108_WBGene00006833 3824947 I + hlh1T3 11 15 hlh1T4 49 0 8.2288e-08
OPERON1_F53F10.4_unc-108_WBGene00006833 3824947 I + hlh1T4 49 0 end1T4 12 67 9.10084e-24
OPERON1_F53F10.4_unc-108_WBGene00006833 3824947 I + hlh1T4 49 0 hlh1T1 0 32 2.49529e-24
OPERON1_F53F10.4_unc-108_WBGene00006833 3824947 I + hlh1T4 49 0 hlh1T3 11 15 1.30596e-07
OPERON1_F53F10.4_unc-108_WBGene00006833 3824947 I + hlh1T4 49 0 nhr25end1T4 0 10 2.18432e-12
OPERON1_F53F10.4_unc-108_WBGene00006833 3824947 I + hlh1T4 49 0 pha4T4 10 60 1.60991e-23
OPERON1_F53F10.4_unc-108_WBGene00006833 3824947 I + nhr25end1T3 5 0 tbx37T3 0 16 9.86653e-06
OPERON1_F53F10.4_unc-108_WBGene00006833 3824947 I + nhr25end1T4 0 10 cnd1T4 31 0 1.28255e-10
OPERON1_F53F10.4_unc-108_WBGene00006833 3824947 I + nhr25end1T4 0 10 hlh1T4 49 0 2.18432e-12
OPERON1_F53F10.4_unc-108_WBGene00006833 3824947 I + nhr25end1T4 0 10 tbx37T4 18 0 1.18708e-08
OPERON1_F53F10.4_unc-108_WBGene00006833 3824947 I + pha4T0 0 90 cnd1T0 3 0 1.75482e-06
OPERON1_F53F10.4_unc-108_WBGene00006833 3824947 I + pha4T0 0 90 hlh1T0 12 10 1.03635e-08
OPERON1_F53F10.4_unc-108_WBGene00006833 3824947 I + pha4T1 5 93 end1T1 93 0 3.91736e-50
OPERON1_F53F10.4_unc-108_WBGene00006833 3824947 I + pha4T2 0 92 ceh32T2 3 0 1.64431e-06
OPERON1_F53F10.4_unc-108_WBGene00006833 3824947 I + pha4T2 0 92 cnd1T2 16 0 2.11169e-20
OPERON1_F53F10.4_unc-108_WBGene00006833 3824947 I + pha4T2 0 92 hlh1T2 12 9 4.39579e-09
OPERON1_F53F10.4_unc-108_WBGene00006833 3824947 I + pha4T2 0 92 tbx37T2 9 8 2.38358e-07
OPERON1_F53F10.4_unc-108_WBGene00006833 3824947 I + pha4T3 10 62 cnd1T3 34 0 2.18846e-19
OPERON1_F53F10.4_unc-108_WBGene00006833 3824947 I + pha4T4 10 60 cnd1T4 31 0 6.11823e-18
OPERON1_F53F10.4_unc-108_WBGene00006833 3824947 I + pha4T4 10 60 hlh1T4 49 0 1.60991e-23
OPERON1_F53F10.4_unc-108_WBGene00006833 3824947 I + pha4T4 10 60 tbx37T4 18 0 1.18636e-12
OPERON1_F53F10.4_unc-108_WBGene00006833 3824947 I + tbx37T0 0 10 tbx37T4 18 0 1.18708e-08
OPERON1_F53F10.4_unc-108_WBGene00006833 3824947 I + tbx37T1 0 26 end1T1 93 0 7.38069e-28
OPERON1_F53F10.4_unc-108_WBGene00006833 3824947 I + tbx37T1 0 26 tbx37T4 18 0 1.18112e-13
OPERON1_F53F10.4_unc-108_WBGene00006833 3824947 I + tbx37T2 9 8 pha4T2 0 92 2.38358e-07
OPERON1_F53F10.4_unc-108_WBGene00006833 3824947 I + tbx37T3 0 16 cnd1T3 34 0 2.44176e-14
OPERON1_F53F10.4_unc-108_WBGene00006833 3824947 I + tbx37T3 0 16 nhr25end1T3 5 0 9.86653e-06
OPERON1_F53F10.4_unc-108_WBGene00006833 3824947 I + tbx37T3 0 16 tbx37T4 18 0 6.17357e-11
OPERON1_F53F10.4_unc-108_WBGene00006833 3824947 I + tbx37T4 18 0 end1T4 12 67 1.30478e-12
OPERON1_F53F10.4_unc-108_WBGene00006833 3824947 I + tbx37T4 18 0 nhr25end1T4 0 10 1.18708e-08
OPERON1_F53F10.4_unc-108_WBGene00006833 3824947 I + tbx37T4 18 0 pha4T4 10 60 1.18636e-12
OPERON1_F53F10.4_unc-108_WBGene00006833 3824947 I + tbx37T4 18 0 tbx37T0 0 10 1.18708e-08
OPERON1_F53F10.4_unc-108_WBGene00006833 3824947 I + tbx37T4 18 0 tbx37T1 0 26 1.18112e-13
OPERON1_F53F10.4_unc-108_WBGene00006833 3824947 I + tbx37T4 18 0 tbx37T3 0 16 6.17357e-11
OPERON1_F56A8.3_F56A8.3_WBGene00010139 13256880 III + end1T0 0 14 end1T1 22 0 3.56616e-11
OPERON1_F56A8.3_F56A8.3_WBGene00010139 13256880 III + end1T0 0 14 end1T2 8 0 5.46023e-07
OPERON1_F56A8.3_F56A8.3_WBGene00010139 13256880 III + end1T0 0 14 end1T3 13 3 1.06874e-06
OPERON1_F56A8.3_F56A8.3_WBGene00010139 13256880 III + end1T1 22 0 end1T0 0 14 3.56616e-11
OPERON1_F56A8.3_F56A8.3_WBGene00010139 13256880 III + end1T1 22 0 end1T4 3 22 2.47643e-11
OPERON1_F56A8.3_F56A8.3_WBGene00010139 13256880 III + end1T1 22 0 hlh1T1 0 6 4.80594e-07
OPERON1_F56A8.3_F56A8.3_WBGene00010139 13256880 III + end1T1 22 0 pha4T1 0 12 2.58935e-10
OPERON1_F56A8.3_F56A8.3_WBGene00010139 13256880 III + end1T2 8 0 end1T0 0 14 5.46023e-07
OPERON1_F56A8.3_F56A8.3_WBGene00010139 13256880 III + end1T2 8 0 end1T4 3 22 2.75038e-06
OPERON1_F56A8.3_F56A8.3_WBGene00010139 13256880 III + end1T2 8 0 pha4T2 0 14 5.46023e-07
OPERON1_F56A8.3_F56A8.3_WBGene00010139 13256880 III + end1T3 13 3 end1T0 0 14 1.06874e-06
OPERON1_F56A8.3_F56A8.3_WBGene00010139 13256880 III + end1T3 13 3 end1T4 3 22 4.74791e-06
OPERON1_F56A8.3_F56A8.3_WBGene00010139 13256880 III + end1T4 3 22 end1T1 22 0 2.47643e-11
OPERON1_F56A8.3_F56A8.3_WBGene00010139 13256880 III + end1T4 3 22 end1T2 8 0 2.75038e-06
OPERON1_F56A8.3_F56A8.3_WBGene00010139 13256880 III + end1T4 3 22 end1T3 13 3 4.74791e-06
OPERON1_F56A8.3_F56A8.3_WBGene00010139 13256880 III + end1T4 3 22 hlh1T4 8 0 2.75038e-06
OPERON1_F56A8.3_F56A8.3_WBGene00010139 13256880 III + hlh1T1 0 6 end1T1 22 0 4.80594e-07
OPERON1_F56A8.3_F56A8.3_WBGene00010139 13256880 III + hlh1T4 8 0 end1T4 3 22 2.75038e-06
OPERON1_F56A8.3_F56A8.3_WBGene00010139 13256880 III + hlh1T4 8 0 pha4T4 0 9 7.85721e-06
OPERON1_F56A8.3_F56A8.3_WBGene00010139 13256880 III + pha4T1 0 12 end1T1 22 0 2.58935e-10
OPERON1_F56A8.3_F56A8.3_WBGene00010139 13256880 III + pha4T2 0 14 end1T2 8 0 5.46023e-07
OPERON1_F56A8.3_F56A8.3_WBGene00010139 13256880 III + pha4T4 0 9 hlh1T4 8 0 7.85721e-06
OPERON1_F59E10.3_copz-1_WBGene00010333 10872879 II + ceh32T1 34 0 hlh1T1 42 31 7.93514e-06
OPERON1_F59E10.3_copz-1_WBGene00010333 10872879 II + ceh32T3 72 0 end1T3 67 95 7.14973e-18
OPERON1_F59E10.3_copz-1_WBGene00010333 10872879 II + cnd1T1 60 0 hlh1T1 42 31 1.06635e-07
OPERON1_F59E10.3_copz-1_WBGene00010333 10872879 II + cnd1T1 60 0 nhr25end1T1 15 11 8.35663e-06
OPERON1_F59E10.3_copz-1_WBGene00010333 10872879 II + cnd1T3 99 0 end1T3 67 95 5.30477e-22
OPERON1_F59E10.3_copz-1_WBGene00010333 10872879 II + end1T0 165 0 end1T3 67 95 2.3133e-30
OPERON1_F59E10.3_copz-1_WBGene00010333 10872879 II + end1T0 165 0 tbx37T0 44 15 4.83009e-06
OPERON1_F59E10.3_copz-1_WBGene00010333 10872879 II + end1T1 217 0 end1T3 67 95 2.38607e-35
OPERON1_F59E10.3_copz-1_WBGene00010333 10872879 II + end1T1 217 0 hlh1T1 42 31 6.4796e-14
OPERON1_F59E10.3_copz-1_WBGene00010333 10872879 II + end1T1 217 0 nhr25end1T1 15 11 1.38144e-08
OPERON1_F59E10.3_copz-1_WBGene00010333 10872879 II + end1T2 79 0 end1T3 67 95 4.33877e-19
OPERON1_F59E10.3_copz-1_WBGene00010333 10872879 II + end1T3 67 95 ceh32T3 72 0 7.14973e-18
OPERON1_F59E10.3_copz-1_WBGene00010333 10872879 II + end1T3 67 95 cnd1T3 99 0 5.30477e-22
OPERON1_F59E10.3_copz-1_WBGene00010333 10872879 II + end1T3 67 95 end1T0 165 0 2.3133e-30
OPERON1_F59E10.3_copz-1_WBGene00010333 10872879 II + end1T3 67 95 end1T1 217 0 2.38607e-35
OPERON1_F59E10.3_copz-1_WBGene00010333 10872879 II + end1T3 67 95 end1T2 79 0 4.33877e-19
OPERON1_F59E10.3_copz-1_WBGene00010333 10872879 II + end1T3 67 95 end1T4 234 0 1.45075e-36
OPERON1_F59E10.3_copz-1_WBGene00010333 10872879 II + end1T3 67 95 hlh1T3 55 0 6.2547e-15
OPERON1_F59E10.3_copz-1_WBGene00010333 10872879 II + end1T3 67 95 nhr25end1T3 21 0 2.10966e-07
OPERON1_F59E10.3_copz-1_WBGene00010333 10872879 II + end1T3 67 95 pha4T3 141 0 1.40259e-27
OPERON1_F59E10.3_copz-1_WBGene00010333 10872879 II + end1T3 67 95 tbx37T3 59 0 1.72546e-15
OPERON1_F59E10.3_copz-1_WBGene00010333 10872879 II + end1T4 234 0 end1T3 67 95 1.45075e-36
OPERON1_F59E10.3_copz-1_WBGene00010333 10872879 II + hlh1T1 42 31 ceh32T1 34 0 7.93514e-06
OPERON1_F59E10.3_copz-1_WBGene00010333 10872879 II + hlh1T1 42 31 cnd1T1 60 0 1.06635e-07
OPERON1_F59E10.3_copz-1_WBGene00010333 10872879 II + hlh1T1 42 31 end1T1 217 0 6.4796e-14
OPERON1_F59E10.3_copz-1_WBGene00010333 10872879 II + hlh1T1 42 31 hlh1T2 57 0 1.42396e-07
OPERON1_F59E10.3_copz-1_WBGene00010333 10872879 II + hlh1T1 42 31 hlh1T3 55 0 1.73567e-07
OPERON1_F59E10.3_copz-1_WBGene00010333 10872879 II + hlh1T1 42 31 hlh1T4 61 0 9.5884e-08
OPERON1_F59E10.3_copz-1_WBGene00010333 10872879 II + hlh1T1 42 31 pha4T1 216 0 6.78215e-14
OPERON1_F59E10.3_copz-1_WBGene00010333 10872879 II + hlh1T1 42 31 tbx37T1 69 0 1.83073e-08
OPERON1_F59E10.3_copz-1_WBGene00010333 10872879 II + hlh1T2 57 0 hlh1T1 42 31 1.42396e-07
OPERON1_F59E10.3_copz-1_WBGene00010333 10872879 II + hlh1T3 55 0 end1T3 67 95 6.2547e-15
OPERON1_F59E10.3_copz-1_WBGene00010333 10872879 II + hlh1T3 55 0 hlh1T1 42 31 1.73567e-07
OPERON1_F59E10.3_copz-1_WBGene00010333 10872879 II + hlh1T4 61 0 hlh1T1 42 31 9.5884e-08
OPERON1_F59E10.3_copz-1_WBGene00010333 10872879 II + nhr25end1T1 15 11 cnd1T1 60 0 8.35663e-06
OPERON1_F59E10.3_copz-1_WBGene00010333 10872879 II + nhr25end1T1 15 11 end1T1 217 0 1.38144e-08
OPERON1_F59E10.3_copz-1_WBGene00010333 10872879 II + nhr25end1T1 15 11 pha4T1 216 0 1.41169e-08
OPERON1_F59E10.3_copz-1_WBGene00010333 10872879 II + nhr25end1T1 15 11 tbx37T1 69 0 3.90017e-06
OPERON1_F59E10.3_copz-1_WBGene00010333 10872879 II + nhr25end1T3 21 0 end1T3 67 95 2.10966e-07
OPERON1_F59E10.3_copz-1_WBGene00010333 10872879 II + pha4T0 245 0 tbx37T0 44 15 1.18097e-06
OPERON1_F59E10.3_copz-1_WBGene00010333 10872879 II + pha4T1 216 0 hlh1T1 42 31 6.78215e-14
OPERON1_F59E10.3_copz-1_WBGene00010333 10872879 II + pha4T1 216 0 nhr25end1T1 15 11 1.41169e-08
OPERON1_F59E10.3_copz-1_WBGene00010333 10872879 II + pha4T3 141 0 end1T3 67 95 1.40259e-27
OPERON1_F59E10.3_copz-1_WBGene00010333 10872879 II + tbx37T0 44 15 end1T0 165 0 4.83009e-06
OPERON1_F59E10.3_copz-1_WBGene00010333 10872879 II + tbx37T0 44 15 pha4T0 245 0 1.18097e-06
OPERON1_F59E10.3_copz-1_WBGene00010333 10872879 II + tbx37T1 69 0 hlh1T1 42 31 1.83073e-08
OPERON1_F59E10.3_copz-1_WBGene00010333 10872879 II + tbx37T1 69 0 nhr25end1T1 15 11 3.90017e-06
OPERON1_F59E10.3_copz-1_WBGene00010333 10872879 II + tbx37T3 59 0 end1T3 67 95 1.72546e-15
OPERON1_F59E12.11_F59E12.11_WBGene00019126 5649470 II - end1T4 33 0 hlh1T4 1 6 3.40948e-07
OPERON1_F59E12.11_F59E12.11_WBGene00019126 5649470 II - hlh1T0 30 0 hlh1T4 1 6 5.67591e-07
OPERON1_F59E12.11_F59E12.11_WBGene00019126 5649470 II - hlh1T4 1 6 end1T4 33 0 3.40948e-07
OPERON1_F59E12.11_F59E12.11_WBGene00019126 5649470 II - hlh1T4 1 6 hlh1T0 30 0 5.67591e-07
OPERON1_F59E12.11_F59E12.11_WBGene00019126 5649470 II - hlh1T4 1 6 pha4T4 27 0 9.90867e-07
OPERON1_F59E12.11_F59E12.11_WBGene00019126 5649470 II - pha4T4 27 0 hlh1T4 1 6 9.90867e-07
OPERON1_H06I04.4_ubl-1_WBGene00006725 3068317 III + ceh32T4 31 0 end1T4 1028 1396 7.86729e-11
OPERON1_H06I04.4_ubl-1_WBGene00006725 3068317 III + cnd1T4 59 0 end1T4 1028 1396 7.90219e-19
OPERON1_H06I04.4_ubl-1_WBGene00006725 3068317 III + end1T0 381 0 end1T4 1028 1396 9.48925e-100
OPERON1_H06I04.4_ubl-1_WBGene00006725 3068317 III + end1T1 965 0 end1T4 1028 1396 4.82291e-214
OPERON1_H06I04.4_ubl-1_WBGene00006725 3068317 III + end1T2 558 0 end1T4 1028 1396 3.57073e-138
OPERON1_H06I04.4_ubl-1_WBGene00006725 3068317 III + end1T3 1582 0 end1T4 1028 1396 2.11151e-306
OPERON1_H06I04.4_ubl-1_WBGene00006725 3068317 III + end1T4 1028 1396 ceh32T4 31 0 7.86729e-11
OPERON1_H06I04.4_ubl-1_WBGene00006725 3068317 III + end1T4 1028 1396 cnd1T4 59 0 7.90219e-19
OPERON1_H06I04.4_ubl-1_WBGene00006725 3068317 III + end1T4 1028 1396 end1T0 381 0 9.48925e-100
OPERON1_H06I04.4_ubl-1_WBGene00006725 3068317 III + end1T4 1028 1396 end1T1 965 0 4.82291e-214
OPERON1_H06I04.4_ubl-1_WBGene00006725 3068317 III + end1T4 1028 1396 end1T2 558 0 3.57073e-138
OPERON1_H06I04.4_ubl-1_WBGene00006725 3068317 III + end1T4 1028 1396 end1T3 1582 0 2.11151e-306
OPERON1_H06I04.4_ubl-1_WBGene00006725 3068317 III + end1T4 1028 1396 hlh1T4 479 0 1.51539e-121
OPERON1_H06I04.4_ubl-1_WBGene00006725 3068317 III + end1T4 1028 1396 nhr25end1T4 36 0 2.95148e-12
OPERON1_H06I04.4_ubl-1_WBGene00006725 3068317 III + end1T4 1028 1396 pha4T4 608 0 2.49006e-148
OPERON1_H06I04.4_ubl-1_WBGene00006725 3068317 III + end1T4 1028 1396 tbx37T4 111 0 3.89687e-33
OPERON1_H06I04.4_ubl-1_WBGene00006725 3068317 III + hlh1T4 479 0 end1T4 1028 1396 1.51539e-121
OPERON1_H06I04.4_ubl-1_WBGene00006725 3068317 III + nhr25end1T4 36 0 end1T4 1028 1396 2.95148e-12
OPERON1_H06I04.4_ubl-1_WBGene00006725 3068317 III + pha4T4 608 0 end1T4 1028 1396 2.49006e-148
OPERON1_H06I04.4_ubl-1_WBGene00006725 3068317 III + tbx37T4 111 0 end1T4 1028 1396 3.89687e-33
OPERON1_H20J04.6_H20J04.6_WBGene00019221 4323256 II + cnd1T3 51 0 nhr25end1T3 7 8 8.45024e-06
OPERON1_H20J04.6_H20J04.6_WBGene00019221 4323256 II + nhr25end1T3 7 8 cnd1T3 51 0 8.45024e-06
OPERON1_H20J04.6_H20J04.6_WBGene00019221 4323256 II + nhr25end1T3 7 8 pha4T3 51 0 8.45024e-06
OPERON1_H20J04.6_H20J04.6_WBGene00019221 4323256 II + pha4T3 51 0 nhr25end1T3 7 8 8.45024e-06
OPERON1_K01G5.7_tbb-1_WBGene00006536 10742432 III - cnd1T0 12 0 pha4T0 0 8 1.42658e-06
OPERON1_K01G5.7_tbb-1_WBGene00006536 10742432 III - hlh1T0 105 0 pha4T0 0 8 2.82955e-13
OPERON1_K01G5.7_tbb-1_WBGene00006536 10742432 III - nhr25end1T0 27 0 pha4T0 0 8 6.74764e-09
OPERON1_K01G5.7_tbb-1_WBGene00006536 10742432 III - pha4T0 0 8 cnd1T0 12 0 1.42658e-06
OPERON1_K01G5.7_tbb-1_WBGene00006536 10742432 III - pha4T0 0 8 hlh1T0 105 0 2.82955e-13
OPERON1_K01G5.7_tbb-1_WBGene00006536 10742432 III - pha4T0 0 8 nhr25end1T0 27 0 6.74764e-09
OPERON1_K01G5.7_tbb-1_WBGene00006536 10742432 III - pha4T0 0 8 pha4T2 31 2 1.15165e-07
OPERON1_K01G5.7_tbb-1_WBGene00006536 10742432 III - pha4T0 0 8 tbx37T0 54 0 4.42281e-11
OPERON1_K01G5.7_tbb-1_WBGene00006536 10742432 III - pha4T2 31 2 pha4T0 0 8 1.15165e-07
OPERON1_K01G5.7_tbb-1_WBGene00006536 10742432 III - tbx37T0 54 0 pha4T0 0 8 4.42281e-11
OPERON1_K07G5.1_crml-1_WBGene00010641 7156786 I - cnd1T1 8 0 cnd1T4 0 9 7.85721e-06
OPERON1_K07G5.1_crml-1_WBGene00010641 7156786 I - cnd1T2 11 0 cnd1T4 0 9 1.05415e-06
OPERON1_K07G5.1_crml-1_WBGene00010641 7156786 I - cnd1T3 29 0 cnd1T4 0 9 9.24585e-10
OPERON1_K07G5.1_crml-1_WBGene00010641 7156786 I - cnd1T4 0 9 cnd1T1 8 0 7.85721e-06
OPERON1_K07G5.1_crml-1_WBGene00010641 7156786 I - cnd1T4 0 9 cnd1T2 11 0 1.05415e-06
OPERON1_K07G5.1_crml-1_WBGene00010641 7156786 I - cnd1T4 0 9 cnd1T3 29 0 9.24585e-10
OPERON1_K07G5.1_crml-1_WBGene00010641 7156786 I - cnd1T4 0 9 end1T4 75 0 3.78716e-13
OPERON1_K07G5.1_crml-1_WBGene00010641 7156786 I - cnd1T4 0 9 hlh1T4 15 0 1.27198e-07
OPERON1_K07G5.1_crml-1_WBGene00010641 7156786 I - cnd1T4 0 9 pha4T4 96 0 4.5848e-14
OPERON1_K07G5.1_crml-1_WBGene00010641 7156786 I - cnd1T4 0 9 tbx37T4 10 0 1.95822e-06
OPERON1_K07G5.1_crml-1_WBGene00010641 7156786 I - end1T4 75 0 cnd1T4 0 9 3.78716e-13
OPERON1_K07G5.1_crml-1_WBGene00010641 7156786 I - hlh1T4 15 0 cnd1T4 0 9 1.27198e-07
OPERON1_K07G5.1_crml-1_WBGene00010641 7156786 I - pha4T4 96 0 cnd1T4 0 9 4.5848e-14
OPERON1_K07G5.1_crml-1_WBGene00010641 7156786 I - tbx37T4 10 0 cnd1T4 0 9 1.95822e-06
OPERON1_K07H8.3_K07H8.3_WBGene00019505 8290273 IV + cnd1T1 0 4 end1T1 58 0 3.62015e-07
OPERON1_K07H8.3_K07H8.3_WBGene00019505 8290273 IV + cnd1T1 0 4 pha4T1 28 0 5.80585e-06
OPERON1_K07H8.3_K07H8.3_WBGene00019505 8290273 IV + end1T1 58 0 cnd1T1 0 4 3.62015e-07
OPERON1_K07H8.3_K07H8.3_WBGene00019505 8290273 IV + pha4T1 28 0 cnd1T1 0 4 5.80585e-06
OPERON1_K08D10.4_rnp-2_WBGene00004385 4172102 IV + cnd1T4 39 0 pha4T4 8 73 1.11119e-24
OPERON1_K08D10.4_rnp-2_WBGene00004385 4172102 IV + end1T4 82 0 pha4T4 8 73 1.18525e-37
OPERON1_K08D10.4_rnp-2_WBGene00004385 4172102 IV + hlh1T4 35 0 pha4T4 8 73 4.98414e-23
OPERON1_K08D10.4_rnp-2_WBGene00004385 4172102 IV + nhr25end1T4 12 0 pha4T4 8 73 5.05065e-11
OPERON1_K08D10.4_rnp-2_WBGene00004385 4172102 IV + pha4T0 244 0 pha4T4 8 73 4.83506e-62
[truncated: 619,716 more chars]
