# Supplementary material for: The C. elegans embryonic transcriptome with tissue, time, and alternative splicing resolution
Source: Genome Res. 2019 Jun;29(6):1036–45. doi: 10.1101/gr.243394.118 (PMC6581053; doi:10.1101/gr.243394.118)
Supplement: Supplemental Material [file supp_gr.243394.118_Supplemental_Table_S21.txt]

# Warner et al., 2018 - Gene TPM per sample
# Comma Separated
# Gene list from WormBase WS245
SequenceName,CommonName,ceh32rep1T0,ceh32rep1T1,ceh32rep1T2,ceh32rep1T3,ceh32rep1T4,ceh32rep2T0,ceh32rep2T1,ceh32rep2T2,ceh32rep2T3,ceh32rep2T4,cnd1rep1T0,cnd1rep1T1,cnd1rep1T2,cnd1rep1T3,cnd1rep1T4,cnd1rep2T0,cnd1rep2T1,cnd1rep2T2,cnd1rep2T3,cnd1rep2T4,end1rep1T0,end1rep1T1,end1rep1T2,end1rep1T3,end1rep1T4,end1rep2T0,end1rep2T1,end1rep2T2,end1rep2T3,end1rep2T4,hlh1rep1T0,hlh1rep1T1,hlh1rep1T2,hlh1rep1T3,hlh1rep1T4,hlh1rep2T0,hlh1rep2T1,hlh1rep2T2,hlh1rep2T3,hlh1rep2T4,hlh1rep3T0,hlh1rep3T1,hlh1rep3T2,hlh1rep3T3,hlh1rep3T4,hlh1rep4T0,hlh1rep4T1,hlh1rep4T2,hlh1rep4T3,hlh1rep4T4,nhr25rep1T0,nhr25rep1T1,nhr25rep1T2,nhr25rep1T3,nhr25rep1T4,nhr25rep2T0,nhr25rep2T1,nhr25rep2T2,nhr25rep2T3,nhr25rep2T4,pha4rep1T0,pha4rep1T1,pha4rep1T2,pha4rep1T3,pha4rep1T4,pha4rep2T0,pha4rep2T1,pha4rep2T2,pha4rep2T3,pha4rep2T4,tbx37rep1T0,tbx37rep1T1,tbx37rep1T2,tbx37rep1T3,tbx37rep1T4,tbx37rep2T0,tbx37rep2T1,tbx37rep2T2,tbx37rep2T3,tbx37rep2T4,tbx37rep3T0,tbx37rep3T1,tbx37rep3T2,tbx37rep3T3,tbx37rep3T4
Y110A7A.10,aap-1,35.420069,49.647981,52.544605,23.115531,26.875159,50.846848,51.668295,48.285334,48.418183,40.915230,71.347399,78.298397,62.096402,68.167143,53.548698,45.851549,55.581045,60.348363,63.238597,42.415987,32.009769,40.239590,32.119925,13.808618,11.900003,52.447977,44.491794,42.660457,33.553633,30.578322,58.029411,36.792949,34.516794,33.842890,24.830725,31.746696,23.015168,12.996611,10.535901,6.764348,55.244525,48.053721,39.200875,28.981196,24.203041,47.302056,31.161226,34.081699,27.092551,22.578100,29.644159,28.654955,24.234300,22.792577,29.613151,31.009899,27.674987,26.018961,26.337359,31.890138,36.808061,51.393556,47.139709,34.281442,24.098472,68.424668,70.256852,56.820272,52.630104,37.836084,35.311770,32.179178,31.508994,25.512627,18.545050,66.799376,68.127453,64.310464,55.228616,37.439660,51.868355,51.655649,51.519116,51.248751,43.241067
F27C8.1,aat-1,1.065254,3.757466,12.513480,28.289520,24.039040,2.177995,2.621337,7.150328,18.807021,21.414123,5.274449,14.496375,15.821100,19.260448,28.495595,4.282273,9.000732,25.155687,27.148088,33.285700,1.769711,8.747864,37.828733,28.703361,15.862972,9.153284,25.005880,44.773760,54.644619,37.447203,0.430806,1.432938,1.165225,2.340471,2.763237,0.321779,0.333983,0.380864,1.134269,0.903526,2.500522,4.970842,11.380527,18.543265,18.715682,1.857719,6.087929,14.871211,15.318934,13.966354,26.822879,38.196948,38.984235,45.708769,68.958824,25.896391,32.247442,37.497946,44.596932,54.246515,1.874804,69.647293,44.364555,380.583270,452.994146,10.599585,50.267653,215.642333,395.671044,414.237253,4.556558,4.900404,20.347569,41.233514,83.246281,13.903721,21.937929,46.494598,148.961852,187.666341,16.167973,20.396206,44.820181,118.555816,163.273371
F07C3.7,aat-2,6.937266,10.211359,20.199467,19.837826,32.284504,4.056195,15.663975,23.327046,39.817795,43.133041,15.646449,28.621170,26.420332,42.242916,44.745497,10.258348,21.298553,23.797262,36.480230,44.710242,0.961482,4.598856,9.497391,4.540334,3.397582,2.053534,6.209959,7.157465,7.904036,10.937445,65.343882,106.139385,107.312321,105.366533,131.101497,33.783479,37.487239,32.741931,32.547921,31.470603,89.920955,114.122178,104.017771,92.182382,88.305776,85.405269,107.706526,118.573705,104.338860,89.201764,7.098456,5.940945,5.541581,8.444899,20.433921,6.622085,7.440509,6.678741,11.319423,12.489087,8.614784,48.261409,42.900757,49.410904,43.938899,14.313936,35.286016,60.820448,65.059171,47.020611,3.098522,5.396416,11.569899,12.049170,17.127385,6.871963,13.582296,22.163242,36.838305,44.397943,12.377637,17.641717,22.093578,45.846211,50.770129
F52H2.2,aat-3,62.512102,129.658185,192.333755,133.613591,187.484690,60.289537,144.223428,205.329510,261.667959,251.891800,228.508135,303.840700,228.066196,314.939397,222.820827,135.321537,217.804331,222.651382,291.423134,214.163636,10.919046,38.383709,68.172550,15.322561,10.105835,16.414601,45.081112,39.249182,37.035484,37.699902,130.404875,139.310711,135.315222,168.954427,243.055758,106.237327,55.697279,39.339461,41.420220,52.161396,179.581399,126.774589,165.460356,181.723640,212.986501,174.997204,104.958247,208.428689,204.734584,261.687436,268.841136,209.651548,174.371917,133.186854,185.483042,292.229649,233.182546,210.239420,176.386579,139.520458,101.798385,334.837564,284.411418,279.354856,195.621105,122.198264,244.717640,292.946181,292.197734,176.865928,88.468854,102.247965,146.836677,106.568414,126.175885,154.000908,238.088833,304.801731,355.426505,306.343603,213.386766,271.478073,347.395070,448.903277,385.572571
T13A10.10,aat-4,0.134359,0.676095,0.729565,0.358053,0.900720,0.275188,1.642137,0.935290,0.825005,0.754118,0.408089,0.237863,0.558107,0.272061,1.269343,0.163694,0.373861,0.375248,0.314719,0.556867,8.203010,14.293089,33.321886,25.015610,8.084236,26.845088,46.284165,47.843039,40.549159,16.007775,0.163620,1.053903,0.333120,0.106916,0.165107,0.185035,0.054339,0.145020,0.072826,0.044625,0.415916,0.584266,0.893631,0.995250,0.267067,0.163308,0.423244,1.338284,0.853760,0.186928,0.180358,0.412005,0.285512,0.411343,0.277734,0.120139,0.564598,0.389966,0.406763,0.362779,0.120139,0.584302,0.646129,1.077854,0.753392,0.093284,1.312375,1.086422,1.867317,2.008913,0.534597,0.418033,0.854030,0.564154,0.283238,0.319908,0.304462,0.650789,0.527670,0.933487,0.365417,0.413126,0.638934,0.340479,0.985418
C55C2.5,aat-5,0.630181,0.418964,1.354096,1.164275,6.849258,0.772816,0.384808,1.375154,3.301152,6.849546,0.760269,1.918261,4.086289,9.462025,16.451661,0.305374,0.933333,2.238099,7.010718,12.146453,0.495166,0.453647,0.848311,0.653572,0.639680,0.554121,0.985532,0.666328,0.740405,3.103837,6.143583,11.017235,10.526415,14.044028,27.908055,0.942931,1.471942,4.046810,8.014035,19.100516,4.725456,7.311915,21.241971,56.439713,82.009803,3.720292,7.572260,16.848791,45.732875,62.605708,0.251035,0.279365,0.228225,0.765183,4.767907,0.167967,0.104903,0.242696,0.505984,3.280322,0.443797,2.318498,1.201157,2.645093,10.944907,1.040755,1.687903,4.300921,8.436453,13.707020,0.099693,0.311158,0.553783,0.897436,3.333045,0.596653,0.424120,0.985568,2.362424,4.598215,0.426312,0.289761,0.596753,1.901258,3.875757
T11F9.4,aat-6,0.405464,0.668787,0.968990,0.267376,0.710906,0.687472,0.407709,0.400411,0.351963,0.752093,0.303316,0.236721,0.206675,0.404691,0.359071,0.244592,0.373750,0.297931,0.268595,1.318288,0.316473,0.207114,0.270464,0.250183,0.779732,0.328061,0.210682,0.354568,0.287115,1.912255,0.491290,0.348782,0.494144,0.317394,0.329340,0.274277,0.162211,0.215599,0.216626,0.179464,0.103078,0.158104,0.209179,0.496266,0.931065,0.405368,0.335774,0.706546,1.018613,2.035227,0.177654,0.111142,0.161941,0.203639,0.513450,0.297247,0.225060,0.194732,0.201160,0.240711,0.472864,0.437873,0.386425,0.942817,5.244058,0.275979,0.299021,0.358809,2.123371,5.800651,0.421342,0.250417,0.251478,0.240946,0.468746,0.189139,0.201045,0.121043,0.420732,1.103337,0.271542,0.308458,0.238172,0.676861,1.476361
F54D12.3,aat-7,0.163551,0.268208,0.291343,0.106521,0.214313,0.333875,0.327696,0.161001,0.141412,0.226553,0.119758,0.094222,0.082632,0.081220,0.107196,0.096905,0.148043,0.089640,0.053376,0.082505,0.127101,0.083140,0.107879,0.121210,0.059327,0.077587,0.062943,0.105498,0.085879,0.075853,0.195353,0.139500,0.197028,0.126473,0.196705,0.110315,0.064873,0.086711,0.085595,0.053455,0.082087,0.062234,0.062798,0.049102,0.104916,0.096119,0.100648,0.093271,0.101042,0.110541,0.053639,0.044448,0.097010,0.121807,0.094732,0.070790,0.066328,0.077711,0.081155,0.144433,0.143068,0.173943,0.154749,0.160995,0.100737,0.111413,0.240778,0.214873,0.110303,0.095871,0.126464,0.099905,0.101588,0.095675,0.113354,0.075560,0.120247,0.097041,0.062856,0.050777,0.108989,0.122247,0.094570,0.099976,0.082505
F28F9.4,aat-8,0.167235,0.285087,0.298576,0.111500,1.113185,0.173219,0.170282,0.335817,0.292650,0.700716,0.250382,0.196832,0.602251,0.504891,0.337070,0.101721,0.155712,0.278623,0.390974,0.258980,0.397016,0.691348,1.016838,2.442842,11.827268,1.066534,0.459034,0.551000,3.586378,10.251181,0.205485,0.145283,0.207547,0.132961,0.306532,0.114950,0.068897,0.090438,0.088556,0.056410,0.128467,0.065521,0.131141,0.459380,0.548064,0.201346,0.103759,0.294002,0.421435,1.035194,0.111965,0.046588,0.050603,0.319177,0.542155,0.074917,0.069994,0.081328,0.252149,0.529059,0.147302,0.182005,0.161298,0.166957,0.623548,0.229693,0.126138,0.223325,0.230322,0.399597,0.266673,0.104504,0.105767,0.100648,0.353072,0.158294,0.061964,0.100455,0.391748,0.157414,0.226031,0.127373,0.293682,0.209224,0.260113
Y53H1C.1,aat-9,27.656113,17.891035,14.236430,7.761555,11.288276,32.856095,21.642383,18.892301,19.388025,18.863659,26.281060,20.094665,13.455986,14.481436,11.220210,19.074152,21.837937,15.119633,12.585372,12.423608,19.754068,15.261390,16.721361,10.025677,11.005095,25.524709,18.316232,15.680208,12.684204,12.780747,33.649663,24.264375,29.346415,28.445053,23.587206,12.614937,7.887872,6.019918,5.020559,4.273162,48.615812,34.217509,18.077662,19.098675,17.995277,33.727095,20.882801,19.396894,17.551852,17.040277,21.179946,12.020228,10.149791,9.012817,13.649464,28.445494,14.425035,13.303747,12.979501,13.185912,22.488360,14.938557,15.769810,10.515186,9.858318,30.323099,20.430941,20.762305,18.152521,12.989613,11.807013,5.495060,9.691967,4.935481,5.181482,22.249165,22.577426,26.186769,23.273760,20.458431,29.686387,24.577702,26.196163,26.553015,18.215451
C50F2.9,abf-1,11.452005,6.935381,8.325294,3.612683,6.693450,5.689455,5.978664,5.368934,4.138717,6.672423,3.572388,2.882922,2.394424,2.506220,6.421831,3.232675,4.773620,2.405106,1.518563,2.464019,7.388231,2.401421,3.289011,2.124095,1.769616,2.815781,7.372386,3.723981,6.102575,5.700170,6.650794,4.817346,6.628543,3.957782,3.152954,4.035404,2.267570,0.411517,2.928144,0.251331,2.155013,9.984273,16.447052,4.660006,12.235231,6.466914,6.573050,15.717071,16.938248,20.339114,1.936196,1.689910,2.116566,0.288434,0.445781,2.269375,2.429861,2.665550,2.854525,2.547010,5.093339,4.955492,5.468121,4.324095,2.700960,4.066950,4.439568,3.887948,3.769604,3.383326,0.579864,3.643711,0.467668,0.441235,3.586203,2.324659,1.570396,1.394004,3.706959,1.454797,3.828422,4.418950,2.845509,2.813398,2.416240
C50F2.10,abf-2,4.757727,7.148627,5.149734,7.299046,5.853860,8.044495,9.849654,4.653421,3.708964,1.987234,6.681349,8.600672,4.810533,0.672608,1.787353,4.737591,11.010585,2.203330,1.763080,4.309846,3.371369,8.908614,4.948691,2.391622,1.055052,8.082301,4.071073,8.757544,3.682295,4.752811,5.252279,5.199783,5.368146,3.258946,4.272294,3.295339,0.630422,0.800279,1.619207,1.550895,4.192160,4.179587,6.339448,5.078365,5.646187,5.961615,4.680431,2.220404,3.974349,16.380322,1.941838,0.815692,0.938026,1.180948,1.329010,2.367994,1.248074,0.670761,1.425765,2.033047,7.266544,3.128443,6.202146,1.392615,2.479678,6.576264,4.228224,5.538718,12.969396,2.380533,1.258508,3.045698,4.099149,1.026281,2.249889,2.490013,2.792749,1.948657,2.004168,1.585385,0.864534,2.834742,1.422773,2.942168,3.059255
F54B8.5,abf-3,5.035017,6.258691,7.343629,3.246964,5.926360,4.987375,5.264365,4.856449,3.739501,5.994293,3.109067,2.569997,2.115287,2.194669,2.857641,2.917945,4.266266,2.129663,1.349448,2.207263,3.324037,2.152531,2.941442,1.878532,1.576277,2.464337,2.118484,3.198122,2.653946,2.513117,5.823587,4.317397,5.860218,3.531064,2.851870,3.640352,2.029860,0.384931,2.598261,1.729261,0.944017,1.767278,1.434865,1.022439,1.195454,2.798918,2.861997,2.721906,2.922884,2.518470,1.718920,1.479354,3.699883,2.352007,1.752943,1.966975,2.132825,2.286713,2.499072,2.236818,4.532408,4.443913,4.880804,3.886905,2.415848,3.540701,3.845248,3.413463,3.276736,2.964573,4.148674,3.258126,3.316470,3.372308,3.254569,2.041634,1.399117,1.231730,1.635905,1.270106,3.346908,3.732486,2.481251,2.410389,2.090992
Y38H6C.22,abf-4,1.989996,2.860907,3.153102,1.307418,2.414385,2.011672,2.059149,1.913359,1.531729,2.457008,1.181380,0.972175,0.847957,0.830983,1.103571,1.176229,1.686963,0.900318,0.538952,0.886291,1.377113,0.897583,1.224126,1.502158,0.645607,0.845047,0.736964,1.100791,0.929245,0.861631,2.166956,1.624415,2.209363,1.337475,1.067326,1.381148,0.786722,1.007365,1.016008,0.642589,0.365323,0.653029,0.549410,0.407212,0.458336,0.927555,0.973364,0.923427,0.999948,0.949930,0.611783,0.519592,0.607277,0.768903,0.571261,0.735453,0.784166,0.849358,0.896039,0.848142,1.828056,1.911448,1.952449,5.079374,1.011809,1.186325,1.339861,1.162251,2.328208,3.006959,1.572351,1.252030,1.274835,1.305580,1.371589,0.770955,0.570884,0.962177,0.618757,0.488552,1.075561,1.183016,0.881071,0.900384,0.749023
T22H6.5,abf-5,1.068659,1.661562,1.787984,0.702649,1.352848,1.084661,1.100816,1.049230,0.856454,1.364724,0.670613,0.537896,0.476460,0.456900,0.618483,0.645078,0.939936,0.512798,0.305960,0.492376,0.778386,0.512574,0.679259,0.405250,0.366285,0.919689,0.385523,0.603881,0.502258,0.457704,1.177747,0.878283,1.210352,0.744802,0.588096,0.728478,0.425996,0.542427,0.547203,0.346995,0.214368,0.359564,0.322939,0.246753,0.270025,0.523468,0.545562,0.515285,0.550253,1.124821,0.329510,0.273550,0.304124,0.768814,0.290651,0.409663,0.416609,0.457806,0.966170,0.910192,0.970852,1.092755,1.033478,0.980378,0.579175,0.632177,0.705853,0.635586,0.643123,0.549186,0.850299,0.672572,0.678538,0.678507,0.770331,0.432653,0.329097,0.272581,0.351369,0.277142,0.605354,0.662983,0.503306,0.522319,1.301728
T22H6.7,abf-6,0.579250,0.939734,1.003018,0.376253,0.740348,0.575597,0.580483,0.569276,0.953955,0.772465,0.389941,0.309516,0.272279,0.265295,0.356650,0.347179,0.511027,0.590471,0.176052,0.553970,0.867710,0.286624,0.375795,0.642791,0.201210,0.259200,0.214701,0.341282,0.849709,0.253856,0.665504,0.479715,0.667503,0.422117,0.333314,0.391685,0.229295,0.298129,0.296304,0.185988,0.127625,0.207833,0.192802,0.149520,0.162441,0.305486,0.641372,0.297451,0.324253,0.340673,0.182674,0.150514,0.165692,0.414966,0.480427,0.232464,0.227568,0.260125,0.540977,0.248328,0.514132,0.609907,0.557036,0.546142,0.990150,0.364993,0.395208,0.355860,0.360091,0.312463,0.448457,0.718785,0.358783,0.344512,0.410086,0.247155,0.190498,0.313295,0.402087,0.485435,0.348085,0.393087,0.297999,0.317516,0.259433
M79.1,abl-1,36.530677,76.138517,110.716175,56.837716,76.773249,56.504494,60.578686,73.598183,108.003743,106.024159,119.035756,188.515559,171.555773,204.543457,204.160392,80.438407,109.681280,139.784608,175.461527,138.557477,21.490588,28.815471,30.312518,7.203012,11.835096,24.751437,35.617226,36.656330,37.494507,49.090568,104.333380,116.963969,103.328530,91.421095,116.191518,41.559716,29.734818,19.954416,20.716873,19.987970,55.130238,58.969187,72.530601,62.918599,73.721477,31.750991,28.849381,50.800991,44.240608,161.825836,46.366512,60.161845,48.958930,58.636931,70.534447,62.638855,52.284666,55.684284,62.214175,68.194322,30.288123,60.155421,49.218092,73.464815,80.268898,75.797403,100.294329,114.650533,151.325007,123.855254,39.892530,40.185400,41.330110,39.112004,53.275169,93.106084,77.693381,84.031255,95.266667,78.836692,46.498583,41.748164,69.352102,83.220961,112.006852
C24F3.5,abt-1,0.130872,0.145410,0.156930,0.057997,0.174701,0.089532,0.088158,0.130660,0.268790,0.121886,0.135510,0.052058,0.045727,0.089335,0.148853,0.105630,0.122196,0.220263,0.133156,0.226082,0.069082,0.135210,0.148110,0.032476,0.063460,0.390329,0.258593,0.235523,0.141406,0.083703,0.107950,0.076033,0.108017,0.105382,0.162430,0.059084,0.052779,0.070830,0.046948,0.029145,0.069330,0.034850,0.122601,0.083633,0.059416,0.054207,0.084095,0.052036,0.112652,0.500552,0.073545,0.048970,0.026525,0.083551,0.051691,0.079025,0.092580,0.085486,0.044522,0.039718,0.076700,0.142210,0.083058,0.086971,0.055345,0.152925,0.132442,0.118933,0.153378,0.158518,0.068919,0.053489,0.082512,0.051301,0.060874,0.125943,0.050209,0.066967,0.052308,0.027886,0.060034,0.068693,0.106525,0.056829,0.070507
F12B6.1,abt-2,4.680465,4.828041,5.486635,3.938794,5.166705,5.905501,5.235835,5.764786,8.875558,6.957595,4.052390,5.901097,8.841739,11.136407,12.286535,2.677001,4.233383,6.147372,9.540921,8.981851,3.280000,3.780504,6.471254,5.067522,4.806111,4.216974,6.598618,8.697879,12.365919,9.247460,3.156821,2.548427,2.192099,1.537103,1.917547,0.994079,0.837173,0.279185,0.494508,0.426176,2.007833,1.508463,1.557494,1.680740,2.671903,2.074547,1.196952,1.259507,1.340054,2.921110,2.621896,2.125177,1.870948,2.590366,3.806474,4.327210,1.950901,2.330745,3.519899,3.603849,6.363099,4.578569,3.236957,8.110115,9.947591,8.800714,9.171099,8.426392,13.040031,11.820064,2.988121,2.166534,3.083660,3.119079,5.015283,5.952209,4.189041,4.332471,7.649755,9.870718,3.850304,3.969247,5.250680,8.868564,12.137891
Y39D8C.1,abt-4,0.036854,0.121666,0.333247,0.341476,0.442158,0.530133,0.482783,0.219872,0.813214,0.774843,0.312417,0.198552,0.347584,0.340442,0.526835,0.110935,0.309049,0.270122,0.648572,0.420689,0.233976,0.190364,0.373147,2.427864,3.960159,0.988790,1.017886,1.040620,3.461875,6.004494,0.137233,0.287896,0.137669,0.089103,0.114945,0.302002,0.014841,0.099546,0.118999,0.109997,0.537306,0.426345,0.667189,1.302901,1.151896,0.500663,0.566540,0.859103,0.904361,1.318851,0.086888,0.051488,0.112149,0.168875,0.458036,0.099427,0.077743,0.161511,0.299957,0.282875,0.453679,5.130959,2.486054,12.188475,11.319893,1.033419,3.253658,7.987710,11.872845,10.573358,0.202824,0.340988,0.625631,1.328390,2.880462,0.586697,1.017932,1.491893,3.661995,4.412701,0.584995,1.013008,1.660319,4.998639,6.198590
Y53C10A.9,abt-5,0.874866,0.437465,0.157722,0.144172,0.174753,2.290321,0.702873,0.649579,0.579082,0.489405,1.479478,0.935703,0.502304,0.492783,0.177818,0.710748,0.490122,0.492528,0.487606,0.136012,0.483654,0.541379,0.383551,0.081032,0.015890,0.693557,0.534126,0.528211,0.332206,0.230073,0.644803,0.455646,0.325436,0.175768,0.135706,0.387805,0.087975,0.117933,0.070156,0.014657,0.161604,0.260868,0.227704,0.138448,0.029648,0.107500,0.224129,0.078115,0.112432,0.125054,0.265138,0.097416,0.106577,0.166435,0.103219,0.393915,0.073297,0.106371,0.066732,0.039612,0.306492,0.521614,0.456489,0.175218,0.109793,2.290123,1.615599,1.571239,1.073694,0.555202,0.552435,0.459014,0.275447,0.181741,0.090748,1.768737,0.886735,0.789378,0.539858,0.505585,0.511880,0.273075,0.610906,0.397292,0.749873
AC3.3,abu-1,0.356004,0.293482,0.317547,0.117543,0.233363,0.182017,0.179772,0.175384,0.152361,0.245188,0.131285,0.103105,0.089793,0.088927,0.233080,0.106428,0.161633,0.284769,0.058164,0.132416,0.136999,0.089706,0.118913,0.130326,0.063625,0.085262,0.068369,0.115864,0.093996,0.082615,0.212675,0.152720,0.215374,0.136796,0.107949,0.118742,0.142065,0.095637,0.093247,0.057533,0.044558,0.068400,0.067914,0.053520,0.057587,0.106051,0.109281,0.102508,0.108890,0.120166,0.058658,0.048652,0.052900,0.066833,0.051373,0.077705,0.073364,0.084153,0.087732,0.078623,0.156305,0.191192,0.168150,0.176282,0.108504,0.119895,0.131346,0.117872,0.241928,0.129691,0.138505,0.109273,0.110450,0.105454,0.123972,0.120883,0.172432,0.052218,0.135807,0.080598,0.116644,0.131439,0.103843,0.219479,0.090174
F19G12.7,abu-2,0.137754,0.230496,0.247156,0.090926,0.363358,0.140478,0.137739,0.136061,0.355500,0.190536,0.102126,0.079420,0.140427,0.137622,0.183554,0.083242,0.126568,0.151866,0.090541,0.070292,0.108034,0.069480,0.184277,0.050753,0.049566,0.066892,0.053744,0.180703,0.073328,0.064893,0.166867,0.236688,0.167460,0.107668,0.167697,0.092772,0.055731,0.146366,0.074216,0.045636,0.034894,0.053148,0.053510,0.041671,0.044786,0.081934,0.085180,0.158636,0.085379,0.471495,0.045113,0.038005,0.041198,0.051821,0.039912,0.060721,0.057289,0.065988,0.069205,0.121978,0.121640,0.148273,0.129917,0.136668,0.084497,0.094216,0.101612,0.181158,0.189173,0.161557,0.107500,0.083915,0.086982,0.081202,0.190167,0.064356,0.050839,0.082598,0.053294,0.043016,0.092586,0.104009,0.160083,0.258156,0.142395
F31A3.1,abu-3,0.459691,0.763787,0.808814,0.304724,0.595855,0.464879,0.923503,0.456349,0.775898,0.615473,0.958258,0.760109,1.119134,0.652002,2.310923,0.279398,0.416623,1.208233,0.574420,0.675193,1.057910,0.460059,1.215016,0.514750,0.324031,0.846152,0.345538,0.848448,1.627275,0.419967,1.608555,0.390029,1.090617,0.637753,0.270821,0.313292,0.183839,0.725785,0.481958,0.301482,1.703734,1.861528,0.643333,0.875630,1.355928,2.280566,0.263121,1.238903,1.330268,1.423125,0.738285,0.367545,0.539478,0.848480,0.780646,0.573591,0.927401,1.054086,0.440349,0.400900,0.409026,0.494467,0.440602,0.895167,0.536821,1.775628,0.649646,0.287683,0.592777,0.255626,0.358718,0.286179,0.581499,0.282114,0.326517,1.422010,0.793980,0.646162,0.166138,0.398358,0.573678,0.963746,0.744607,0.518892,0.645842
Y5H2A.3,abu-4,0.270524,0.451806,0.952301,0.536799,0.358434,0.276673,0.549790,0.266647,0.929413,1.122334,0.393104,0.154279,0.135140,0.795667,1.771558,0.164252,0.496073,0.588726,1.053742,1.916536,0.211401,0.138800,0.726197,0.608424,0.388401,0.391168,0.208151,0.693740,1.133078,0.629231,0.328856,0.230200,0.326650,0.841674,0.454475,0.186637,0.217383,0.433770,0.430151,0.178960,0.066309,0.413520,0.808313,1.503274,2.641726,0.158097,0.163949,1.072016,0.985601,1.066674,0.088842,0.443206,0.324657,0.712783,0.472338,0.116484,0.111048,0.257106,1.203777,0.844797,0.241218,0.291191,0.259609,0.533108,1.642905,0.181798,0.196883,0.354277,1.094055,2.001890,0.210420,0.168565,0.512917,0.328103,1.524442,0.124492,0.097438,0.474941,1.127893,1.236502,0.178278,0.399806,0.772639,0.429451,2.700351
Y105C5A.4,abu-5,0.275666,0.460120,0.493606,0.184124,0.357097,0.286353,0.281631,0.275312,0.396982,0.376921,0.203660,0.158778,0.208377,0.202647,0.238809,0.167535,0.251426,0.148923,0.089007,0.276938,0.215238,0.139850,0.184026,0.128748,0.099401,0.773694,0.319809,0.528102,0.144174,0.191990,0.331027,0.289300,0.331772,0.215006,0.164122,0.188104,0.110235,0.147107,0.144872,0.090210,0.067846,0.104786,0.154367,0.079871,0.086626,0.318124,0.166458,0.155788,0.167976,0.297473,0.089220,0.074761,0.124025,0.103876,0.080090,0.119637,0.113575,0.129138,0.136817,0.246032,0.246850,0.298207,0.263087,0.272090,0.167950,0.185957,0.201010,0.179652,0.183868,0.158571,0.215749,0.168209,0.171752,0.166375,0.257412,0.127206,0.099161,0.080384,0.208338,0.166989,0.179918,0.200545,0.157696,0.165671,0.137962
C03A7.7,abu-6,0.223383,0.371560,0.404298,0.147340,0.292643,0.228183,0.224659,0.219636,0.362136,0.307879,0.164494,0.128378,0.112183,0.222276,0.147093,0.272658,0.205155,0.120994,0.111036,0.113368,0.349499,0.113474,0.147807,0.083255,0.080358,0.106808,0.086631,0.143943,0.116803,0.104628,0.269355,0.192280,0.810454,0.347546,0.268412,0.150197,0.088639,0.118898,0.117693,0.073408,0.055609,0.085739,0.083950,0.072478,0.085697,0.129993,0.136713,0.127047,0.136412,0.155549,0.072671,0.060451,0.133830,0.083925,0.065021,0.096646,0.092438,0.105893,0.109681,0.098873,0.195857,0.243428,0.213522,0.221518,0.271110,0.299176,0.162562,0.294321,0.151739,0.129563,0.175240,0.276280,0.140840,0.134480,0.155834,0.159188,0.082318,0.065139,0.085295,0.068439,0.148326,0.162531,0.463491,0.136840,0.152774
C03A7.8,abu-7,0.193140,0.318592,0.335877,0.125398,0.252070,0.239122,0.191654,0.192887,0.190237,0.261483,0.142810,0.110139,0.194600,0.225368,0.380973,0.229926,0.178005,0.105783,0.097228,0.097937,0.298844,0.104082,0.127818,0.071174,0.089116,0.096566,0.077760,0.125846,0.101109,0.090262,0.232485,0.162660,0.234721,0.148159,0.115841,0.131521,0.076761,0.102224,0.102370,0.063480,0.048242,0.074365,0.073419,0.057064,0.074427,0.113276,0.117962,0.110516,0.118964,0.134470,0.062746,0.052635,0.057778,0.071171,0.063261,0.083525,0.080229,0.091939,0.190155,0.084852,0.168217,0.207956,0.280669,0.193523,0.117030,0.129934,0.140656,0.127228,0.130173,0.170259,0.153334,0.235630,0.178074,0.114289,0.132996,0.129594,0.070475,0.056928,0.073752,0.149743,0.127650,0.144466,0.132747,0.236924,0.128914
C03A7.14,abu-8,0.320615,1.056085,0.285070,0.209254,0.839961,0.773442,0.161460,0.474124,0.274850,1.104994,0.118581,0.370153,0.243104,0.367761,0.634241,0.095428,0.147074,0.261913,0.521633,0.405729,3.233467,1.701077,0.533536,0.117519,0.212242,3.158691,1.478411,0.519810,1.095087,0.450055,0.384664,0.138453,0.387190,0.248116,0.097851,0.107281,0.128047,0.084630,0.084515,0.052668,0.121920,0.123983,0.243915,0.568404,2.838450,0.094544,0.098535,0.366728,0.694763,3.568067,0.052597,0.087006,0.143989,0.299691,0.411175,0.139744,0.197712,0.227582,0.159148,0.425099,0.279086,0.170333,0.221455,0.157616,0.098103,0.217498,0.235406,0.213269,0.327170,0.794507,0.123764,0.194755,0.100394,0.189322,0.440077,0.149530,0.117452,0.236910,0.307179,0.419390,0.106949,0.120567,0.187019,0.396818,0.735445
R09F10.2,abu-9,0.233632,0.398489,0.419532,0.152945,0.308443,0.238773,0.237404,0.231491,0.306777,0.315084,0.171422,0.133757,0.158125,0.230637,0.152893,0.141224,0.324716,0.127018,0.152384,0.569419,1.028808,0.318405,0.322368,0.171123,0.127682,0.540869,0.186480,0.310599,0.187209,0.165980,0.275808,0.200267,0.434046,0.182205,0.140768,0.157526,0.142711,0.123821,0.122391,0.077224,0.057192,0.136683,0.132706,0.068786,0.148306,0.136056,0.140463,0.132246,0.143063,0.209752,0.076400,0.064201,0.143776,0.086752,0.067654,0.100532,0.097468,0.110283,0.115355,0.103357,0.205007,0.252909,0.222465,0.229219,0.142204,0.158826,0.259865,0.152419,0.158283,0.136204,0.182695,0.220445,0.146873,0.139462,0.249140,0.222931,0.128574,0.183678,0.089387,0.071739,0.153719,0.262912,0.133094,0.294350,0.116992
F35A5.3,abu-10,0.199635,0.334054,0.354872,0.398090,0.796345,0.205842,0.201515,0.398115,0.522927,0.554706,0.294854,0.232335,0.304011,1.295203,1.322650,0.120322,0.184338,0.661680,0.724536,1.730808,0.155071,0.103020,0.133869,0.074557,0.071603,0.193333,0.155440,0.130007,0.107081,0.281655,0.241622,0.171661,0.486348,0.312982,0.242015,0.135370,0.080983,0.107209,0.106754,0.066184,0.602625,0.697550,0.380961,0.959712,3.156076,0.712568,0.491437,0.344104,0.496347,0.675496,0.066927,0.165232,0.241201,0.075327,0.583588,0.176169,0.249826,0.191548,0.100407,0.714151,0.533203,0.214935,0.190383,0.400100,0.246363,0.271231,0.146822,0.133344,0.271416,0.471884,0.159260,0.123615,0.126404,0.120574,0.139974,0.185018,0.368386,0.179379,0.693956,0.990916,0.133736,0.148960,0.232073,0.245784,0.613157
T01D1.6,abu-11,0.199162,0.334057,0.715398,0.264574,1.586494,0.408593,0.202880,0.196395,0.519584,2.218068,0.746003,0.115052,0.100560,0.497611,0.263435,0.363443,0.185178,0.109440,0.458941,0.813296,0.780879,0.203993,0.134154,0.074288,0.216532,1.063510,0.310366,0.518196,0.528692,3.562677,0.484070,0.345037,0.972983,0.155841,0.242878,0.136991,0.080644,0.106994,0.106983,0.066513,0.351089,1.008791,2.210759,1.135257,3.216202,0.237507,1.227565,1.487238,1.486965,2.567647,0.329994,0.550193,0.361259,0.376574,1.628032,0.087326,0.498028,0.284618,0.299213,0.894227,0.529698,0.215895,0.189914,0.199154,0.247819,0.136441,0.297014,0.265154,0.270882,1.992868,0.314396,0.123599,0.380752,0.242604,0.698287,0.093081,0.074074,0.354872,1.692784,3.584798,0.132205,0.149847,0.116024,1.474503,5.302485
W09B12.1,ace-1,0.409465,0.341488,0.516830,0.778112,3.217820,0.312148,0.204368,0.304233,1.975283,2.746526,0.310025,1.080458,0.779651,3.163545,11.790963,0.415079,0.516256,0.795215,2.173611,7.529792,1.749513,0.460641,0.638510,0.181407,0.475595,0.540173,0.390327,0.523348,0.679534,5.008166,2.277482,17.293349,17.053880,32.070693,71.362039,0.279840,0.804518,4.518920,10.971038,24.294573,2.663118,16.160720,44.654179,73.580272,124.598494,1.054074,7.745882,33.121635,54.804476,139.427126,0.163232,0.084372,0.188330,0.816491,5.303839,0.135860,0.127928,0.228910,0.717867,2.877182,0.360544,0.219951,0.192832,0.306593,2.049686,0.281636,0.352668,0.205959,1.960474,1.476495,0.159163,0.126077,0.244761,0.347324,0.995559,0.138134,0.154466,0.429690,1.634206,4.305629,0.136983,0.154862,0.231560,1.502113,4.672888
Y44E3A.2,ace-2,0.920971,0.952136,6.360475,6.272335,39.995305,0.469644,1.382839,3.410436,26.396005,47.559916,1.293738,10.813772,42.372550,176.682453,324.417168,1.312456,7.001222,36.122422,148.228817,224.288064,8.470347,12.982043,45.977983,64.389302,68.067210,31.196534,54.214430,83.992475,118.411471,91.208741,0.978692,2.477581,0.985886,2.262085,2.590347,0.388932,0.276723,0.921220,0.978029,0.914538,1.975407,4.497955,12.366103,17.465414,26.412575,1.521754,3.876429,12.126488,16.714978,23.260706,2.408422,9.331200,16.665397,32.097191,47.177856,4.166490,9.044918,18.400321,38.611342,34.970947,0.100460,2.104289,5.660133,17.156819,25.518314,0.789884,2.304913,11.656021,15.586668,29.808004,0.356932,0.638384,2.526666,3.667246,11.932409,0.326234,1.593757,4.240958,15.605236,34.840043,0.311042,2.197050,2.925478,18.390161,35.952042
Y48B6A.8,ace-3,11.316127,72.946689,176.369119,223.729883,818.925017,7.143411,29.144544,140.859840,513.561436,772.871180,16.452095,23.435000,30.867293,79.378971,165.343497,8.952463,18.281235,26.283958,75.013887,119.289675,0.657139,0.845164,5.184181,7.774726,16.374193,0.338859,0.732428,3.577440,4.182732,22.087354,0.381000,1.439836,1.534495,4.447658,9.328743,0.212652,0.617859,0.443341,4.666204,4.174590,2.252920,8.048518,26.793394,46.487787,81.072521,1.941151,7.111813,32.895733,43.956500,81.333306,0.519652,0.922219,1.912870,5.909857,29.917894,0.554804,1.085756,2.458651,4.965014,12.487270,0.274161,2.697683,6.816344,90.541667,144.863465,0.863176,3.254472,22.929317,66.241693,96.874345,2.368020,4.693019,21.299341,91.473149,260.023204,16.143537,29.776922,78.383766,353.534235,655.207169,16.553119,34.883545,87.902040,355.898201,831.599891
Y48B6A.7,ace-4,0.479338,2.975852,5.130314,4.573094,14.552319,1.221031,0.602536,3.890111,6.970009,11.466887,1.075455,1.048824,1.290893,1.502385,3.110768,1.008260,0.331495,1.058844,1.587155,2.933284,0.186435,0.122411,0.080054,0.176313,0.474757,0.058174,0.093164,0.236198,0.574041,0.847586,0.291644,0.207128,0.294318,0.379203,0.511746,0.081040,0.047573,0.127279,0.064255,0.119306,0.092163,0.560449,0.697444,1.616345,2.237811,0.215750,0.523172,0.833242,1.650838,2.233961,0.039953,0.065732,0.144533,0.316606,1.047819,0.105327,0.198372,0.343371,0.239801,0.427733,0.105266,1.026780,0.453637,17.488416,22.013718,0.327238,1.065328,8.932988,16.192114,15.876685,0.280208,0.221091,1.644870,2.900381,5.629625,0.957625,1.340065,5.447262,21.101925,29.249239,1.204822,2.463711,7.490286,25.105855,37.166988
C42D8.5,acn-1,2.849052,21.151297,58.820516,182.334433,174.663791,1.961229,12.333879,49.550099,191.090997,175.479628,19.607612,43.627819,42.002590,63.050050,114.803906,14.566842,40.900515,96.537628,124.527011,127.355405,1.711946,3.430893,42.138151,7.994583,16.120949,3.793302,4.643383,17.479940,24.315836,63.530851,1.553175,7.876746,3.922329,7.612200,12.733277,0.193432,0.601823,2.677433,6.715949,9.157386,3.610944,15.350171,45.965137,83.650528,79.014224,2.491657,15.012163,52.751567,85.018686,56.368384,51.758956,130.349113,223.062378,367.596128,489.693708,59.299612,124.523369,225.127518,320.651078,500.132212,0.557021,1.611576,7.598830,15.882157,33.604043,1.288939,3.377068,10.257408,35.199734,29.473687,2.410962,7.227261,38.711184,83.080655,168.333169,14.756551,24.951413,78.169270,247.142865,433.286303,15.823403,31.398554,73.954856,227.306455,407.289477
ZK455.1,aco-1,86.093666,81.995103,86.021939,99.451730,65.277460,72.581190,110.768599,107.562736,106.230466,78.386621,160.293860,138.733708,100.186446,100.921240,83.958586,84.986087,97.653568,99.606886,97.836426,70.447216,362.841837,425.894297,315.454237,158.095044,157.838304,457.508472,405.915223,312.313023,239.237744,195.200723,94.624403,85.924137,45.459070,37.603858,30.292843,80.648510,33.191343,25.046840,16.204313,11.376040,125.556230,99.093930,85.401618,42.463462,27.081774,111.809841,113.101571,107.633261,42.736209,18.823750,1327.531387,1221.046569,831.725111,467.385229,310.797519,1469.926737,1242.064700,1107.700004,632.170549,288.285684,75.860179,121.814887,99.573529,126.847492,140.491791,119.252082,148.098540,161.777198,167.858692,146.514910,253.207260,276.482588,320.292773,125.473645,85.888473,465.691956,493.971994,488.931912,286.003370,203.141540,511.564387,582.383332,524.019947,302.325105,232.304640
F54H12.1,aco-2,72.259987,29.280928,35.655564,75.803265,93.404716,45.323582,22.778318,29.580306,84.494194,97.956863,40.602290,42.962466,41.568615,69.076209,90.442481,22.849609,26.784222,44.418675,63.414718,76.620533,52.505476,49.198763,113.690444,171.630088,264.012776,124.057707,127.467864,193.751660,369.190103,424.113447,202.766246,236.227390,240.977084,336.021630,471.071540,64.097660,73.328305,109.974342,127.283888,233.937485,120.786204,211.021114,290.237894,391.543966,538.355210,105.360369,164.236400,250.115225,340.764670,504.943775,62.901611,60.959612,61.522780,85.123931,141.059350,77.278768,60.386191,69.717277,94.581353,129.988342,38.858680,68.068641,58.495838,202.153637,335.925265,90.588044,89.591897,159.367589,292.505011,391.743654,32.604425,29.361577,46.111202,60.398221,117.625735,46.449056,39.930791,61.744717,155.138964,245.911942,45.934375,46.905213,64.971077,159.354095,300.458151
K11G12.2,acr-2,0.246337,0.610857,0.659138,0.404959,4.383391,0.250660,0.369802,0.365304,0.641433,4.937865,0.092676,0.071794,0.630633,5.969390,20.635180,0.074185,0.340787,0.812627,4.235312,12.915820,0.095976,0.062622,0.163750,0.045120,0.575892,0.119188,0.047531,0.161405,0.326839,5.326249,0.148420,0.211564,0.302833,0.095840,0.074295,0.082545,0.049117,0.064021,0.065561,0.041087,0.063028,0.048365,0.381842,0.901487,2.859489,0.073131,0.381382,0.642832,1.001424,2.119562,0.041101,0.067620,0.036829,0.092487,0.933390,0.108544,0.101984,0.058927,0.182964,0.218458,0.108251,0.132255,0.117114,0.121878,0.684663,0.084144,0.091781,0.165010,0.505967,1.599598,0.287293,0.454633,0.614853,0.434753,2.555946,0.694996,1.054072,0.441131,1.001925,1.964022,0.660583,0.840093,0.797851,0.926399,0.958596
K11G12.7,acr-3,0.143224,0.235938,0.255187,0.189288,0.190021,0.146580,0.143170,0.142074,0.124840,0.395614,0.106049,0.165736,0.073938,0.071193,0.858311,0.086346,0.130229,0.157477,0.142248,0.073063,0.673376,0.365277,0.191997,0.052590,0.051271,0.140312,0.055799,0.094121,0.075928,0.741923,0.170753,0.246914,0.175112,0.112624,0.174313,0.097705,0.057989,0.076374,0.075726,0.047395,0.036806,0.111592,0.332332,0.348732,1.028170,0.085206,0.089386,0.083189,0.716742,0.983597,0.047398,0.039179,0.042800,0.053620,0.335253,0.062277,0.059803,0.068757,0.071251,0.064136,0.126390,0.153893,0.135892,0.284167,0.353037,0.097332,0.105831,0.095791,0.097737,0.762429,0.111137,0.089086,0.089684,0.169260,0.298261,0.067356,0.053706,0.042409,0.389754,0.804814,0.095452,0.107893,0.168027,0.267047,1.332895
K03F8.2,acr-5,0.388780,0.651716,0.230563,0.342305,0.519320,0.266191,0.263222,0.256704,0.452378,0.903871,0.195416,0.152286,0.132807,0.455137,1.040370,0.155909,0.238923,0.072329,0.257958,0.531197,1.526013,1.659460,0.522634,0.048111,0.093445,11.952944,6.422157,4.180669,1.589926,1.467624,0.156019,0.112453,0.158843,0.103408,0.078418,0.087040,0.103782,0.070276,0.068982,0.042303,0.098970,0.050353,0.100766,0.159504,0.765275,0.155881,0.242823,0.302833,0.325520,1.342739,0.085912,0.071650,0.039635,0.049287,0.304310,0.172212,0.107691,0.061611,0.130065,0.116259,0.228076,0.140682,0.123889,0.129369,0.240750,0.445613,0.094289,0.086725,0.355253,0.152981,0.204313,0.240256,0.324834,0.152695,0.272224,0.366960,0.242072,0.078121,0.252223,0.284595,0.264195,0.197764,0.230080,0.244315,0.269876
ZK973.5,acr-6,0.142057,0.476739,0.509628,0.281684,0.375620,0.292571,0.144734,0.282408,0.248097,0.196905,0.107804,0.165304,0.146524,0.071154,0.094691,0.085827,0.132516,0.235620,0.235707,0.073147,0.111963,0.145637,0.191405,0.052555,0.257306,0.069359,0.166090,0.186350,0.605108,0.200380,0.173328,0.122631,0.174982,0.111984,0.173733,0.097714,0.113784,0.076165,0.074629,0.047076,0.144948,0.223244,0.165071,0.435117,0.697064,0.171295,0.087861,0.164777,0.357693,1.077670,0.047263,0.236284,0.427131,0.216218,0.166192,0.063086,0.178184,0.136585,0.213095,0.254786,0.126501,0.150844,0.133783,0.141014,0.353138,0.195703,0.211550,0.285286,0.195781,0.758902,0.112208,0.176271,0.179107,0.169097,0.296449,0.267905,0.212540,0.255327,0.276779,0.223148,0.192442,0.107458,0.334999,0.088864,0.368550
T09A5.3,acr-7,0.280290,1.400567,1.997604,1.843232,2.226738,0.428520,1.407384,1.523718,2.310991,2.527372,0.418975,1.224985,1.218013,2.031470,2.329384,0.839267,1.422993,2.082512,1.667600,2.784943,0.218598,0.285788,0.655084,0.413044,0.656825,0.204986,0.652961,0.644044,1.264972,3.954092,0.675381,0.604693,0.860471,0.989668,0.768969,0.189383,0.279369,0.224052,0.297951,0.231449,0.605835,1.198644,1.410732,1.791122,4.071544,0.504812,0.347753,1.050405,1.837959,3.848548,2.690889,3.776144,4.337068,6.124512,4.942735,1.295610,3.548171,3.691731,5.861399,4.059234,0.490313,0.603427,0.267140,6.541648,7.858196,1.052654,0.826978,3.730033,5.462922,13.814287,0.330840,0.172700,0.530085,1.327866,2.041875,0.329550,0.208360,1.005515,3.914751,6.951885,0.186490,0.529243,0.907248,3.588125,9.491624
ZC504.2,acr-8,0.133583,0.446829,0.951041,0.703428,7.955236,0.273414,0.268547,0.660731,3.486800,6.491992,0.199335,1.635861,7.124233,31.154550,68.154934,0.079306,0.739725,5.387667,23.680897,43.531993,0.104026,0.135957,0.359238,0.247529,0.626458,0.259311,0.155693,0.439074,0.355698,6.682171,0.812268,5.748635,7.498282,16.721684,40.557982,0.090428,0.642849,2.419907,6.752363,16.181831,0.990996,11.413369,30.621853,79.889065,126.384792,0.720342,6.824365,27.152570,71.983048,111.092005,0.220813,0.183606,0.241330,0.856953,7.101615,0.059317,0.278101,0.128825,0.666307,2.684750,0.117408,0.288245,0.126766,0.528664,1.398955,0.456001,0.398187,0.355377,1.194014,3.324466,0.104701,0.082014,0.084366,0.394484,0.555622,0.251252,0.099673,0.359921,1.610502,4.222013,0.178490,0.204216,0.157704,1.505613,3.950707
C40C9.2,acr-9,0.363998,0.203614,0.647292,0.476086,11.535839,0.124048,0.122372,0.119400,5.581919,11.099425,0.091185,0.282939,0.870784,7.173476,28.703876,0.072337,0.113242,1.002228,5.950438,22.090349,0.284934,0.123486,0.162777,0.044205,0.393444,0.236220,0.094502,0.080553,0.385623,2.400561,0.146381,0.104202,0.295675,0.191032,0.296420,0.163332,0.146458,0.065171,0.128738,0.160204,0.124072,0.189846,0.565374,1.783283,3.421918,0.145116,0.151479,1.128602,1.826279,3.350273,0.080599,0.033324,0.146002,0.228838,1.627628,0.106865,0.050351,0.058449,0.422393,0.755455,0.106057,0.131002,0.114162,0.119733,0.373380,0.083739,0.090518,0.081802,0.415642,0.575929,0.094911,0.074148,0.076123,0.645663,3.942250,0.057272,0.090244,0.508599,3.159972,6.194968,0.080976,0.183448,0.142401,2.052163,6.679754
R02E12.8,acr-10,0.282417,0.464375,0.503333,0.185269,0.558734,0.144797,0.285290,0.559861,0.121887,0.391051,0.420452,0.245823,0.217399,0.212426,0.377259,0.339818,0.128827,0.078216,0.186636,0.504249,0.109449,0.360061,0.093708,0.260358,0.102151,0.479775,0.384309,0.650638,0.750407,0.932129,0.169910,0.120198,0.172326,0.221728,0.085708,0.191852,0.057337,0.075375,0.074850,0.046910,0.575763,0.164952,0.272566,0.388106,0.783306,0.421543,0.699314,0.245780,0.442016,0.096544,0.093511,0.194452,0.127120,0.159507,0.164986,0.375804,0.176943,0.204206,0.353793,0.440533,0.248141,0.304047,0.133029,0.704902,2.698498,0.290876,0.314258,0.093295,0.676818,1.751110,0.108998,0.260195,0.090446,0.084674,0.196326,0.465329,0.315644,0.126207,0.165383,0.616870,0.661653,0.855027,0.165300,0.264528,0.294027
D2092.3,acr-11,0.339414,0.285659,0.908613,1.007582,1.124504,0.173967,0.861038,0.502832,1.768612,1.409272,0.127122,0.492167,0.520938,0.339444,0.337316,0.102307,0.628475,1.122275,0.560763,0.693222,0.667995,0.434785,0.457007,0.757758,0.918462,1.400591,1.121287,0.778155,1.712311,2.878542,0.207436,0.292277,0.622851,0.401854,0.206785,0.579994,0.135862,0.091920,0.090136,0.056104,0.474175,0.395733,0.391622,0.668857,1.210211,0.605737,0.209191,0.491999,0.528035,1.274851,0.112831,0.280936,0.153183,0.385214,0.644140,0.148639,0.211906,0.162815,0.338929,0.910848,0.450115,1.653303,0.972425,9.138044,10.356339,0.465744,1.382576,3.376570,6.858642,14.103316,0.133441,0.105377,0.319034,0.608119,1.065425,0.478837,0.377721,0.557680,2.234979,5.173134,0.567522,0.513474,0.893317,1.790684,4.979381
R01E6.4,acr-12,0.238516,0.201381,2.567206,2.207714,11.879859,0.487968,0.240161,0.950952,6.873961,13.963926,0.089768,1.257476,4.186207,13.721853,36.409634,0.433020,0.774172,3.775095,13.641680,32.450941,0.187832,0.245593,0.643573,1.105312,2.379426,0.234802,0.279890,0.552610,2.102628,9.613579,0.438540,0.310746,0.145277,0.094583,0.512370,0.080969,0.144140,0.129006,0.190819,0.158798,0.522040,0.703126,1.771526,3.201410,5.275911,0.288071,0.822427,2.722393,3.993833,7.293930,0.238923,0.032796,0.289196,0.316395,2.696289,0.370350,0.099485,0.230485,0.481325,0.747865,0.420112,0.257357,0.684668,0.957926,2.146779,0.657839,0.356300,0.482729,1.237522,1.915627,0.188037,0.294373,0.450649,0.852089,3.484715,0.396958,0.313077,0.754866,3.176189,6.202798,0.564072,0.364251,0.852258,2.256182,5.553523
T05C12.2,acr-14,0.150336,0.252027,1.069064,2.083790,6.176234,0.154078,0.303038,0.445683,3.135434,4.799344,0.338814,0.613777,2.387381,15.629553,33.420290,0.361098,0.833604,2.736302,11.393123,20.788418,0.117611,0.076881,0.201408,0.223673,0.434219,0.292219,0.117106,0.295072,0.399077,1.628875,0.181316,0.648353,0.185298,0.353788,0.274252,0.409347,0.242961,0.080064,0.079784,0.049458,0.649148,0.234319,0.871527,1.006249,1.861224,0.896168,0.279830,1.130934,1.500992,2.160596,0.100457,0.166478,0.134806,0.283104,1.668728,0.065564,0.249451,0.071546,0.450232,1.346141,0.131497,1.455545,0.855438,8.674428,6.120194,0.308036,1.558904,5.288427,6.487631,8.431308,0.118826,0.187225,0.095232,0.357031,3.239942,0.494002,0.503054,0.447832,1.807328,3.608242,0.404368,0.114538,0.619268,2.342615,4.968905
F25G6.4,acr-15,0.319306,0.265048,0.286980,0.642164,2.556064,0.331797,0.162709,0.159510,1.541728,1.562071,0.241686,0.281484,0.165900,1.286973,7.512265,0.096135,0.448959,0.622446,1.011496,4.687712,0.127184,0.082122,0.215635,0.119441,0.115340,0.078727,0.124435,0.637013,0.513724,1.974256,2.936273,11.827159,10.666941,14.357278,22.444426,0.220122,1.231388,3.188787,7.306873,11.232049,1.514806,10.229097,17.209107,25.043089,39.545031,1.827374,8.394304,15.678567,25.559874,28.565819,0.053253,0.044227,0.097385,0.243633,1.695253,0.070273,0.066757,0.153730,0.564687,0.504737,0.281316,0.172592,0.154138,0.639668,0.396297,0.110640,0.357251,0.106595,0.662914,1.428474,0.126604,0.099155,0.102722,0.383462,1.347105,0.075711,0.060030,0.048576,0.748270,2.664482,0.108411,0.122404,0.189140,0.904626,1.410375
F25G6.3,acr-16,1.516577,0.780485,0.414870,0.746615,1.405239,2.049368,1.126430,0.602803,0.941570,3.174553,1.494729,1.247311,1.603297,3.058880,9.962784,0.818588,0.650362,1.528063,2.862713,6.515732,2.340901,2.624124,1.440530,0.557056,0.309439,2.367385,1.194862,1.157131,1.183201,1.973646,1.623332,3.819501,1.630861,1.768390,5.975779,0.733574,0.756995,0.935205,0.732349,1.965781,2.522987,2.096450,4.711072,11.717010,20.689860,1.838607,1.906745,3.840937,12.567466,19.856786,1.362217,1.142906,0.763053,0.613086,2.422022,1.410403,0.495964,1.036643,0.519040,0.738023,1.433599,1.117002,1.588885,0.363340,0.510019,3.046195,2.801792,1.964463,0.915011,0.985626,1.699165,0.819002,0.614997,0.266326,0.952551,2.829792,2.241408,1.263537,1.189774,1.686816,3.680438,1.828931,1.492631,1.179105,2.233825
F53E10.2,acr-17,0.929604,0.829664,1.151547,0.219544,0.438031,1.460743,1.650999,0.661589,0.579699,0.712941,3.686864,0.989958,0.908763,0.482526,0.627267,1.872621,0.442445,0.802432,0.738309,0.492169,0.616953,1.502793,0.868032,0.237151,0.120121,0.730896,0.454176,0.542681,0.265163,0.315915,1.584947,0.737133,0.808832,0.537161,0.292773,1.464949,0.346613,0.420121,0.354448,0.109643,0.632421,0.311747,0.464319,0.443032,0.428552,0.753621,0.903295,0.637084,0.873963,0.916463,0.318794,0.221449,0.247658,0.187820,0.331001,0.748082,0.527083,0.515257,0.334533,0.351210,4.199145,1.684341,1.075982,0.497366,0.690685,2.245628,1.897405,1.111872,0.775392,0.494666,0.740610,0.412528,0.608069,1.012902,0.463128,1.975104,2.040434,1.359195,1.409447,0.786704,1.954275,1.579705,1.544752,1.060227,0.818299
F28F8.1,acr-18,0.145597,0.244166,0.526592,0.293182,0.783269,0.302150,0.296287,0.294639,0.258787,0.411581,0.110171,0.170925,0.151369,0.074138,0.098086,0.089876,0.136456,0.163036,0.097893,0.150012,0.345392,0.528585,0.891650,0.328397,0.372112,1.650567,0.980306,1.453474,0.861380,0.627440,0.358035,0.765215,0.903650,0.582037,0.452101,0.100723,0.118919,0.158756,0.157853,0.097983,0.074951,0.289101,0.227558,0.270315,0.385465,0.088274,0.459612,0.428336,0.184525,0.709068,0.049200,0.040364,0.044204,0.111868,0.043330,0.065898,0.061680,0.071038,0.073958,0.133207,0.390735,0.158448,0.281851,0.145920,0.182221,0.504694,0.109670,0.295880,0.203004,0.174547,0.232137,0.090457,0.092605,0.087317,0.308252,0.069137,0.055095,0.044357,0.114489,0.045949,0.098979,0.113002,0.087032,0.092072,0.306840
C31H5.3,acr-19,0.377095,0.629639,2.241850,0.906789,3.314082,0.641971,0.379656,0.248960,4.258210,4.342736,0.471136,0.441108,0.581996,1.949863,8.218543,0.227239,0.348738,0.557178,2.373262,4.165447,1.079075,1.152368,2.854583,1.480124,1.851157,2.928619,2.538994,4.202847,3.803036,3.602692,0.918422,0.868351,1.077483,0.298707,0.767219,0.425545,0.656003,0.337206,0.333072,0.166508,1.258117,1.029282,1.315994,1.306828,2.431134,1.737858,1.094801,1.966095,0.867900,2.603359,0.083227,0.277531,0.302666,0.568170,1.756447,0.111301,0.261024,0.363396,0.628417,1.068966,0.440475,0.808616,0.475498,5.128707,10.827368,0.429384,1.117193,1.589095,9.892005,20.083784,0.394825,0.232262,0.393900,0.519956,2.777426,0.712496,0.421923,0.339450,2.393500,5.571329,0.844629,0.190831,0.668373,2.992504,6.376054
R06A4.10,acr-20,0.545367,0.897958,1.440809,0.890774,0.895585,2.089573,1.638016,1.205364,1.613610,2.235254,0.986875,1.025812,0.764814,0.745968,2.967713,0.650825,0.726684,0.514587,0.576405,2.389576,0.848851,1.511227,0.724970,0.299614,0.242430,0.913322,0.580373,0.710913,0.720433,0.558469,0.968927,1.058712,1.493289,0.531231,0.495806,0.651585,0.217901,0.214581,0.361486,0.133987,0.614498,1.054534,0.459077,0.820704,2.281868,0.243579,0.763214,0.632715,0.930308,3.996025,0.313411,0.484808,0.365850,0.397833,0.703361,0.539608,0.280396,0.193192,0.405712,0.601944,1.064079,0.437381,0.754578,0.403194,0.334700,0.914901,0.602505,0.449485,0.279061,0.318265,0.529126,0.658977,0.338310,0.238755,0.656367,0.618592,1.045175,0.489019,0.568906,0.929569,0.808525,0.810470,0.877047,1.188242,1.189280
F27B3.2,acr-21,0.349793,0.293720,0.313590,0.116321,0.693731,0.177898,0.175554,0.175321,0.455877,0.243395,0.131710,0.202675,0.089950,0.349156,0.697877,0.106377,0.162714,0.096343,0.115784,0.715186,0.137393,0.090428,0.118378,0.131088,0.188140,0.169780,0.068164,0.113679,0.092756,0.412225,0.211960,0.151954,0.213587,0.138084,0.106897,0.118220,0.071073,0.094358,0.186035,0.058147,0.088573,0.068009,0.066692,0.476481,0.566724,0.209673,0.217017,0.202411,0.328180,0.835093,0.057695,0.096999,0.210356,0.927642,1.891618,0.076027,0.292083,0.672977,1.135151,1.094628,0.311262,0.190301,0.167028,0.525677,0.752421,0.360876,0.258909,0.348594,0.358348,0.205232,0.138683,0.107612,0.109612,0.104955,0.122281,0.164143,0.129932,0.052437,0.135424,0.270882,0.117115,0.261755,0.205352,0.108410,0.090092
F48E3.7,lgc-11,0.343289,0.572127,0.307987,0.339650,1.131754,0.174680,0.172870,0.170771,0.594752,0.951018,0.380447,0.199007,0.174912,0.767856,2.052063,0.103426,0.159210,0.282017,0.565038,0.786496,0.135503,0.086604,0.114865,0.126038,0.249317,0.082610,0.266601,0.559047,0.636727,1.448689,0.410189,0.147210,0.208606,0.134885,0.105573,0.234761,0.068718,0.091225,0.090801,0.113743,0.130144,0.066343,0.197020,0.310289,0.831523,0.101160,0.105049,0.099203,0.214120,1.052190,0.057086,0.188678,0.103127,0.323078,0.549591,0.075735,0.071007,0.164722,0.342313,0.613282,1.208974,7.020788,3.755001,13.634806,9.702854,1.638910,10.025173,14.436303,16.164069,13.632390,0.400577,0.636113,1.402944,3.063928,4.067369,1.601881,1.650641,3.317626,8.871818,8.255735,0.683403,2.461824,4.804096,8.184363,10.390271
F59B1.9,acr-23,0.135019,0.225577,0.243952,0.271661,0.181896,0.140745,0.138515,0.135878,0.238478,0.764630,0.103371,0.080392,0.070031,0.067967,0.366106,0.082479,0.251782,0.075654,0.136394,0.139798,0.107021,0.070402,0.183561,0.152733,0.249321,0.133195,0.160250,0.090920,0.292335,0.453598,0.333893,0.117656,0.337250,0.107708,0.505036,0.093644,0.055087,0.073062,0.292197,0.273400,0.070541,0.214191,0.319673,1.635719,2.604397,0.165503,0.171252,0.798068,1.116584,3.496643,0.045684,0.037892,0.041359,0.051999,0.320679,0.060195,0.057608,0.066662,0.068938,0.061588,0.121872,0.146502,0.127627,0.136473,0.085098,0.093378,0.103016,0.091483,0.188920,0.080622,0.108947,0.084109,0.173862,0.081482,0.095243,0.064656,0.051557,0.082231,0.106609,0.472483,0.093395,0.103848,0.080954,0.171281,0.355802
T04C12.6,act-1,691.721181,370.734044,308.305760,229.290274,247.628718,602.837433,462.916536,393.333237,356.403365,410.532181,465.600031,272.809147,195.671948,132.476161,121.023221,396.392123,311.141073,250.052424,182.484429,153.161434,297.491899,219.925674,237.854552,44.400513,55.103343,155.081360,106.348635,67.485927,58.044786,141.903331,1354.390799,1503.362608,1290.449489,1368.924078,1348.307655,440.806095,637.651565,651.863656,531.335417,560.304856,1543.958520,1681.646431,1457.734071,2119.082246,2533.381705,1308.692776,1399.368356,1114.714177,1704.512254,2326.894130,326.171937,207.558214,173.105289,148.495705,224.915056,477.313150,261.651989,238.075165,189.095580,252.765422,573.741763,686.290005,602.468695,416.399387,475.102391,472.395088,373.924421,305.973568,238.944872,480.598845,321.508292,238.073822,269.580016,145.641361,151.753819,463.705618,501.519474,524.008963,496.328259,720.328951,549.866521,578.772406,531.788421,574.534569,758.584731
T04C12.5,act-2,1200.341537,618.193110,361.753405,336.080731,203.503608,1306.393298,879.112055,730.696686,504.100113,448.053249,687.963242,322.924102,254.551235,138.163118,101.517359,934.207411,563.191136,432.919056,230.643807,177.994641,606.623644,421.194633,382.436674,153.707780,94.355987,321.314535,213.774068,131.579788,108.930326,104.070935,902.294040,324.139111,303.915802,295.874880,159.723161,549.148556,282.647083,213.357437,86.833840,43.146890,831.254776,388.382535,298.487793,216.585832,140.898990,805.964831,465.785551,351.669567,238.354881,161.950249,453.611619,222.450317,265.923993,276.446699,348.705640,678.779152,277.733803,303.383115,350.853997,460.495857,1205.698255,616.643958,688.826100,209.376100,156.101748,970.772903,527.943155,325.078945,223.892207,183.045236,662.780415,417.625903,419.324501,169.542206,126.182647,664.914254,795.348849,731.083452,456.452061,481.889924,952.477012,1010.290123,851.626369,580.875977,515.958951
T04C12.4,act-3,273.279587,194.367197,140.590268,123.801131,111.068587,270.034788,196.813863,193.532871,173.715381,197.882977,224.367462,145.600136,92.267451,73.231128,56.335607,197.300509,176.469583,120.708425,87.211349,77.945192,304.329103,227.516608,208.890825,77.259309,64.621297,165.437912,112.339149,78.203998,67.338729,117.278532,489.284333,1319.102844,702.586220,787.024440,1032.338641,175.226710,201.274201,289.839291,482.279118,445.667594,647.111456,894.529344,753.750420,1048.936008,1339.628363,517.479133,690.171002,689.611439,1024.087471,1346.757960,204.368414,136.021556,139.164746,146.754677,188.870404,287.670610,164.512008,151.293039,172.080895,186.757765,485.594733,292.293704,286.655546,174.789238,225.877771,390.606243,204.479874,162.793544,146.216714,238.150613,173.710318,89.610167,112.253266,67.427868,65.425310,212.653318,229.725184,250.341337,250.936325,335.968161,274.209355,262.710590,266.940410,298.790425,317.112780
M03F4.2,act-4,492.547775,1211.437929,1505.768804,1143.127309,1113.887749,549.478958,2121.273700,2696.923514,2834.878252,3038.391618,1126.014179,1213.817584,1341.207038,1262.319488,1060.752006,1749.356493,2466.999957,2210.515598,1768.394533,1847.189544,21.079972,109.060706,339.282439,75.925749,104.225272,37.157984,112.042609,110.306596,108.300322,227.535183,1249.861648,2379.080357,2071.975468,2563.853711,3062.897133,631.671605,1005.894490,1241.505015,1252.351210,1600.110772,4456.175430,5850.006367,5047.496427,5567.159134,5280.000187,3621.935379,4599.326776,4448.998898,4979.795089,5221.447300,2747.344185,2334.778786,2284.231131,1837.876484,1810.043537,4360.119559,3803.582029,3511.880905,3112.602363,2578.918217,306.188994,1064.582057,1035.947531,1219.592537,1150.622364,284.270487,636.209913,1005.001499,1107.361455,1053.199728,360.715712,455.178010,782.845389,534.339301,485.740334,917.525602,1634.427776,2292.486915,2674.580083,3093.907376,1403.132551,2000.408725,2725.638949,3803.855890,3954.039700
T25C8.2,act-5,3.362974,6.841651,12.643829,15.759213,44.637228,1.912927,13.010199,14.418537,37.876131,38.492934,1.110558,2.479635,7.419264,4.919111,10.487561,1.235760,1.032932,4.299075,7.725383,13.945973,38.932625,112.636139,401.976375,1053.523671,1703.334391,141.781064,281.162359,439.904987,865.037918,1129.651848,2.037185,57.356809,1.825168,5.981470,10.771317,0.634016,0.752721,1.393538,17.091363,3.588832,4.087483,9.397897,29.653261,55.967740,65.128689,3.749775,13.656553,32.039099,54.486881,14.045075,0.864594,2.664737,4.869228,12.442027,23.851291,1.551139,5.803227,5.698875,5.664598,21.729127,0.990449,3.015420,5.342596,11.867719,24.270439,0.892380,4.132291,7.163855,18.925894,36.677856,2.786703,6.244952,14.465541,10.130035,15.768392,1.916425,4.260756,6.368974,6.608065,11.903443,1.488027,5.047782,3.256767,6.449447,10.877028
F17C8.1,acy-1,0.770265,1.116733,8.040483,7.424885,33.409255,0.632552,0.880267,3.618830,24.686801,38.794770,1.497461,7.656901,22.033600,97.134115,175.620508,1.054115,3.493040,17.301097,72.830112,101.739467,0.325524,0.529038,1.874384,1.273742,2.841172,0.711762,1.174012,3.060528,4.364885,23.054679,25.507183,46.195901,40.732358,42.188008,58.379064,2.136590,5.731690,6.083942,8.570887,7.972711,15.139018,19.280295,27.202067,34.039950,55.973552,7.515150,7.899663,20.072177,23.584156,95.708624,0.155105,0.488241,1.059787,4.246905,16.097931,0.161411,0.280774,1.126961,3.828111,8.417751,0.898929,1.897534,1.657755,25.107221,39.183410,1.935929,3.132906,18.439745,51.282246,63.955680,0.202092,0.316772,0.646438,4.333699,18.119122,0.987911,0.980261,3.152216,13.023734,25.620688,0.564399,0.401213,2.180403,11.611587,39.753867
C10F3.3,acy-2,0.128187,0.634637,8.362365,7.901364,29.736532,0.195469,0.638289,4.102371,21.054345,23.685884,0.096859,0.075968,0.198597,0.097284,0.604715,0.038348,0.058163,0.143257,0.235933,0.361453,0.904260,0.720054,0.256712,0.023508,0.092259,0.408264,0.326558,0.594628,0.205676,0.940575,0.156278,0.055415,0.157313,0.050772,0.039287,0.043444,0.025631,0.033742,0.033890,0.021469,0.049760,0.075446,0.505910,0.822677,1.625326,0.038909,0.121816,0.565106,0.652058,3.737934,0.021373,0.035499,0.077173,0.193496,0.675744,0.028591,0.026711,0.062113,0.032363,0.315315,0.055967,0.069329,0.061806,0.190373,0.159056,0.044690,0.094668,0.128234,0.133991,0.268480,0.149813,0.038646,0.481913,1.429144,5.683374,0.305423,0.945509,2.014456,12.760435,23.550381,0.087111,0.493493,2.188438,12.433987,31.943805
C44F1.5,acy-3,0.410198,2.236062,6.573006,9.807179,19.937292,0.369183,1.662141,5.518675,21.412317,25.505467,1.734221,3.787109,4.107579,9.111952,23.044580,1.055576,2.060098,3.461606,9.219666,17.551280,1.790949,2.991557,9.476370,9.397483,9.858066,3.466001,8.439413,14.323942,24.833158,27.235132,15.167146,47.758964,49.879522,65.421113,107.012160,0.594705,2.751954,7.277144,11.855983,19.124038,17.031445,41.254282,61.876723,68.998805,99.150484,10.845177,20.900575,59.007480,56.366485,159.513723,11.383722,18.549040,16.638885,17.827907,21.106895,11.994773,17.690079,17.205498,21.463048,15.256359,1.170397,0.668507,1.612348,9.808768,21.195284,1.434793,1.858933,5.264525,20.505276,33.833968,0.847400,1.142954,2.428241,3.005310,10.198067,2.890248,2.867235,6.562113,16.267089,17.691101,2.300420,3.372566,6.259775,18.463753,27.921583
T01C2.1,acy-4,0.197353,0.109563,0.117866,0.471950,0.953228,0.134829,0.196147,0.389410,1.314160,1.182515,0.099560,0.077125,0.135323,0.430711,2.957458,0.039349,0.121284,0.073084,0.373847,1.212980,1.493818,5.402680,11.400432,7.530759,6.848382,10.634775,20.560085,29.829180,36.108829,24.148570,0.161161,0.057009,0.161420,0.207852,0.121338,0.044916,0.026364,0.035285,0.035129,0.087184,0.171017,0.154665,0.337660,0.451329,0.482013,0.080641,0.289390,0.232023,0.375756,1.385749,0.306717,0.217952,0.177528,0.173071,0.596127,0.439009,0.164276,0.253641,0.164647,0.292785,0.057059,0.213031,0.124317,0.196348,0.244457,0.091187,0.294669,0.397115,1.091205,1.490719,0.153714,0.200950,0.040894,0.231122,0.496324,0.250475,0.049706,0.178582,0.077323,0.208250,0.045032,0.101165,0.078365,0.126147,0.312743
F39C12.2,add-1,0.955314,0.791497,1.720206,2.328697,6.213170,1.496098,0.568441,1.225508,4.968717,8.682658,0.433611,0.818793,2.583754,10.452420,23.862101,0.459927,0.708151,1.798996,9.032667,17.311507,2.173585,2.027232,7.398127,3.506988,3.787126,5.669693,4.820864,7.594646,8.848684,15.320993,1.416083,1.299485,1.620779,2.567795,5.963546,0.452742,0.267939,0.723475,1.953220,2.900492,0.593512,2.626981,3.635019,3.106069,4.764311,0.742655,1.740285,3.348803,3.133910,7.812753,1.194838,3.463904,2.913078,6.566294,8.714542,1.635896,2.422284,4.481852,7.355079,7.257576,0.502484,0.619315,0.540677,2.438917,7.133014,0.857238,0.705819,1.020241,4.963226,9.456166,0.604375,0.606620,0.916854,1.853662,5.034663,1.156541,0.954099,1.814548,7.138040,9.571433,0.650760,0.891430,1.833036,5.798083,12.943997
F57F5.4,add-2,5.930172,3.962515,7.651798,6.778787,13.269366,8.244226,3.582837,6.770659,11.172498,12.492546,1.939977,11.715119,14.821542,29.720178,48.326129,2.027177,4.973288,10.440692,26.378740,29.599713,120.871754,61.450125,37.695272,16.411147,36.100181,89.822922,77.590665,83.365603,59.848755,81.799645,12.413604,9.422123,10.071217,9.603814,12.174903,2.888851,2.098184,1.061562,3.053818,2.826793,3.326703,6.261579,6.170740,6.846918,11.968823,3.956097,2.840056,5.516635,3.890973,14.412973,1.340040,2.718816,2.960166,6.062536,9.308627,2.242553,2.394751,3.570643,6.216016,8.367247,5.537875,18.154317,14.613862,13.255885,14.008944,15.289871,20.393302,20.459806,25.069532,28.691041,2.856709,3.962210,3.403096,5.790580,11.207936,9.940805,7.521856,6.245540,9.562203,10.945804,4.556354,4.076796,4.717625,6.295313,14.077806
C04A11.4,adm-2,10.850548,16.247242,24.399194,13.761018,28.093714,11.731411,16.288186,20.616939,32.159899,40.381611,25.085433,33.426815,34.063377,51.129601,55.050913,16.513030,24.067770,29.487299,44.883631,50.507983,5.543216,9.526493,9.416404,6.271467,7.214234,10.035113,13.228570,12.280473,13.502797,16.820846,28.891263,26.729397,26.995067,24.754122,27.670636,11.704321,12.677135,10.243210,10.092920,11.186432,29.662686,35.384009,32.765939,32.331408,35.823055,23.963858,21.992630,30.579193,27.813207,44.501402,7.940493,7.431026,7.802840,10.971846,26.886220,10.237124,8.393500,8.979269,14.636566,20.261470,6.032130,9.972229,10.241753,12.940860,13.212326,13.349254,13.411309,15.640614,16.480482,14.801432,6.968222,8.017342,10.779572,10.438978,17.636695,12.078586,12.993198,17.659802,19.464545,22.597301,11.236416,13.062988,18.075671,22.442875,28.214393
ZK154.7,adm-4,7.508200,7.295211,11.768436,6.963554,10.098794,7.006467,8.426947,8.386020,13.805734,13.529608,11.462127,16.949574,14.907547,18.845562,17.584266,7.455383,12.437259,12.113516,18.601558,13.635068,5.608213,8.921425,8.185015,8.548878,10.401656,8.915007,10.340916,11.646964,19.435074,15.918251,8.478890,10.630151,7.146637,7.622560,7.257693,6.334052,4.550788,3.463152,3.712007,3.187313,10.101131,8.348241,7.480632,6.560252,6.793765,7.674820,7.540908,7.312240,6.212665,6.250970,6.001514,7.573596,6.064248,6.634614,10.297973,7.411062,6.637490,8.362396,8.093165,8.394266,6.933298,12.035528,12.016082,19.003262,17.157383,15.375784,18.050819,22.595228,27.983294,20.778299,5.451184,5.466367,7.589145,6.475004,9.095202,7.731748,7.856605,9.648299,13.631089,14.625833,6.520960,7.247963,8.116674,12.270951,16.213940
H15N14.1,adr-1,302.880143,219.796065,217.061096,147.415438,103.695539,297.267523,155.663055,135.950051,128.197727,111.632707,440.182268,401.601071,272.494565,277.172472,232.262756,289.236779,181.472869,256.241902,265.946384,163.130067,202.074082,247.216452,182.625477,64.475382,43.662337,431.866586,447.197314,317.366000,248.381340,221.420051,456.676541,308.665358,267.046647,276.268011,170.494506,313.252860,232.584141,155.107335,75.077831,42.070346,295.887116,165.228245,145.090929,94.336869,70.130787,221.344989,94.463593,136.621893,70.953150,100.780708,237.130740,142.982420,122.006944,99.689860,102.871837,219.927412,137.905563,120.135528,83.132659,94.127098,361.824825,303.641290,317.127874,173.311545,144.937748,799.349584,753.617102,511.997451,426.249266,282.683144,376.948648,303.095864,263.140953,179.165098,130.514625,452.344670,408.321045,347.388151,241.298612,156.806450,317.083355,340.940714,319.515443,243.421240,180.757813
T20H4.4,adr-2,80.262718,97.486570,83.670837,47.202399,49.794188,92.785693,73.189816,67.553767,61.329060,44.872305,146.970375,180.860975,153.115425,164.840959,119.546808,92.584073,108.291243,136.786591,148.550565,81.363052,82.112064,90.860895,74.715744,28.582583,22.921693,120.832740,113.068099,112.916791,77.496904,62.012844,117.538813,87.478500,90.308822,80.487609,65.198575,60.135098,51.137110,25.757540,28.413632,19.378967,109.801305,84.647392,68.782325,56.228718,50.813640,74.893056,38.321640,58.847046,39.981768,50.337873,53.906068,51.891305,40.780698,37.396025,45.063558,66.718640,46.556369,48.725457,47.791051,42.193830,74.716682,99.485912,89.815261,79.071072,66.406716,151.932482,159.758660,150.606177,126.726640,100.744280,69.745548,64.941527,61.909487,62.931073,60.316397,148.198814,124.139862,120.336469,106.731232,69.458695,90.740989,82.105229,100.047322,88.135313,86.994504
Y50D7A.7,ads-1,7.822996,6.938857,11.183745,11.475256,25.030562,12.793999,10.992807,10.687630,21.044882,18.906174,13.380702,9.032074,11.170949,12.644120,14.759971,7.830086,6.349925,10.999299,13.215528,11.241901,14.330117,26.616749,119.775858,329.759529,461.819540,57.130437,106.287008,198.369485,448.796442,494.663615,5.978549,10.490365,6.464236,4.550887,7.588373,9.583203,2.861838,1.705339,3.071936,4.070412,8.022494,6.823785,14.861715,24.418527,22.477215,5.974582,6.283886,13.499251,16.599134,9.341015,9.097476,11.693912,12.111945,19.107148,20.540844,10.420916,8.894898,9.856808,14.446368,16.452324,11.641445,7.290452,8.386168,12.579151,23.005547,10.851845,13.510708,19.069999,29.643898,46.869237,7.021081,6.510658,13.257594,13.597157,23.579546,6.139180,5.872363,8.980045,13.106503,15.253079,5.209613,6.363179,8.707213,13.112709,13.811570
C02B4.1,adt-1,1.244260,4.093956,8.670230,3.604057,11.634192,0.929517,4.249935,6.567953,8.684143,18.021403,5.153331,7.843815,9.170287,10.502532,23.843451,7.256918,10.369920,13.093117,12.194011,22.126896,0.545149,0.576869,1.507402,0.445096,1.047202,0.468741,0.794785,0.979170,2.025841,8.988758,1.110583,2.278638,1.966313,1.583065,2.722035,0.203075,0.795342,1.021707,1.083094,0.960185,1.813996,3.578033,3.394524,6.020180,8.358102,0.952214,2.006104,3.583277,5.613510,9.792876,0.447937,0.612876,0.483443,1.589135,7.200515,0.445183,0.742625,0.756155,1.767052,5.326301,0.150738,0.279693,0.366527,1.036150,6.427548,0.120493,0.227110,0.467458,2.982544,9.767111,0.945815,1.089888,1.538770,2.737648,4.748047,1.821593,2.087568,3.166930,4.361882,5.532985,1.330885,2.152983,2.816599,5.065089,5.779249
F08C6.1,adt-2,2.678164,6.712067,12.728252,11.787803,14.672975,3.528024,7.223517,8.644754,13.611578,15.498637,20.317772,28.399706,29.625463,30.685498,22.539515,13.051573,24.065055,28.275035,31.150742,21.538424,0.830510,1.272995,3.784827,0.421983,0.975032,1.103025,2.038512,2.523981,1.290817,3.657501,1.325024,1.353603,1.215233,1.015601,0.755231,1.222679,0.946367,0.650844,0.639440,0.409747,2.978961,4.012935,3.914840,3.378296,2.552117,2.777204,3.002158,3.614893,3.282836,4.997160,13.930477,19.343042,17.213395,24.713205,39.201864,18.409413,18.256907,21.589109,30.311498,35.478964,1.037286,0.788942,1.260462,1.305679,2.345476,0.728129,1.146995,2.160109,2.588763,2.302723,4.866031,4.993515,7.866838,9.096534,13.607172,13.283614,12.511180,15.251397,15.732538,12.091630,11.226029,13.038361,17.613337,16.616458,15.076504
D2030.10,aex-1,0.198533,0.221584,0.237184,0.087832,0.796595,0.339412,0.133161,0.131654,0.349620,0.462833,0.151942,0.117633,0.104118,0.236262,0.673267,0.119596,0.184755,0.223492,0.111314,0.204411,0.209851,0.067767,0.134234,1.524461,5.927527,0.588892,0.208302,0.885580,11.095760,25.174644,0.161968,0.115598,0.162321,0.158450,0.122746,0.090269,0.052886,0.071424,0.070995,0.044023,0.364310,0.236175,0.183975,0.604761,0.734944,0.487387,0.378626,0.196329,0.551431,1.219713,0.155900,0.037016,0.120211,0.150518,0.391404,0.089252,0.056270,0.097119,0.235397,0.478273,0.116534,0.143714,0.126106,0.199255,0.331188,0.231247,0.248109,0.133620,0.324224,0.517999,0.156255,0.083419,0.082846,0.117783,0.184015,0.222754,0.075600,0.040285,0.131308,0.169262,0.182549,0.102299,0.120256,0.127890,0.175905
T14B1.2,aex-2,0.211515,0.356944,0.374201,0.420287,2.506535,0.216831,0.212978,0.206638,0.550272,1.457401,0.155518,0.243360,0.429248,1.155190,2.932942,0.127019,0.195195,0.691808,0.901630,2.904538,0.166010,0.107424,0.142292,0.078303,0.458246,0.101408,0.081750,0.137623,0.111355,0.792982,0.256739,0.364378,0.257781,0.165953,0.128782,0.142729,0.084279,0.112579,0.113033,0.069600,0.265394,0.081841,0.561670,0.692853,1.759810,0.125046,0.386661,0.846813,0.914082,2.134764,0.069850,0.057884,0.190577,0.319990,1.537512,0.093325,0.087896,0.101083,0.105869,0.472970,0.187510,0.228645,0.405054,0.211127,0.515424,0.142416,0.154497,0.140000,0.143971,0.246830,0.165284,0.133007,0.134519,0.126441,0.892670,0.097854,0.155070,0.062397,0.567707,2.153472,0.141277,0.158292,0.245242,0.260731,1.827927
C02H7.3,aex-3,1.698937,9.756521,28.499324,11.863298,30.891403,0.751534,6.758602,14.660934,39.076820,44.523057,4.880717,23.825875,31.555929,53.585807,72.530009,4.570643,13.805632,25.156002,44.591668,56.943263,0.295098,1.264882,12.749139,9.556382,11.529767,2.386320,7.259792,15.583524,30.181053,32.112045,0.341282,1.118072,0.742612,0.551244,1.410557,0.373679,0.241049,0.248622,0.297313,0.168458,0.548332,1.685711,4.490204,6.971933,10.050492,0.514088,0.914783,4.392775,5.280642,21.320628,0.586519,1.454876,2.115881,4.588336,10.486105,0.789664,1.444970,2.147166,5.000783,8.074305,0.599852,5.871178,4.357396,10.625443,14.167797,1.659684,7.172870,12.104449,17.771751,17.189353,0.768682,1.401930,3.033467,6.618429,13.520816,3.193295,4.945925,8.497946,17.244592,19.024456,2.221926,3.944091,7.500606,18.517023,26.679135
F32A7.6,aex-5,0.261077,0.217223,0.469566,0.694517,0.694984,0.268150,0.132440,0.129242,0.455738,0.912863,0.197111,0.153465,0.135182,0.398288,0.877313,0.078949,0.604175,0.218165,0.347950,0.337536,0.102736,1.093954,1.847647,1.958707,5.816639,0.768152,1.900086,4.420757,6.749760,10.717824,0.318790,0.682121,1.132018,0.932608,1.366389,0.090390,0.211858,0.494655,0.564832,0.481044,0.541038,1.904167,1.225595,3.502387,7.088126,0.315818,1.228256,1.603880,4.222934,19.827537,0.043572,0.036416,0.197928,0.297074,0.807988,0.058303,0.109528,0.063265,0.197674,0.647966,0.114347,0.141260,0.249495,0.131181,0.164465,0.181940,0.097341,0.086845,0.361722,0.778676,0.102609,0.080986,0.081663,0.313490,0.275992,0.186212,0.098541,0.039683,0.307448,0.370991,0.088052,0.199760,0.230828,0.492903,0.613554
Y87G2A.4,aex-6,1.216119,2.008031,4.278080,4.393786,27.093150,1.869430,3.060919,2.696440,9.612975,19.916215,1.748437,3.431203,3.173456,17.412391,82.114175,2.554828,1.669092,4.569734,12.597678,54.244475,7.263811,7.369653,6.264759,12.985408,28.928589,6.609326,8.002623,8.275430,13.343607,29.249931,5.410162,5.699914,5.119289,4.662565,5.417096,1.035842,0.973721,1.282670,1.924263,1.797100,1.393845,1.029385,3.011259,6.016697,17.398167,2.264766,1.444041,2.035973,6.754297,14.988813,0.987808,1.151277,0.631955,1.589025,6.368996,1.689289,0.497383,1.133364,2.078981,2.419283,5.122288,5.191962,3.181062,2.388258,4.564721,1.814112,3.946750,3.928274,3.835307,4.531698,1.905578,1.316142,1.725999,2.008337,14.318546,0.828327,1.411247,2.195643,3.636294,9.948691,1.372068,2.205860,2.216972,3.242720,7.912700
B0334.8,age-1,19.373378,13.891672,15.976076,10.329918,13.992922,15.011521,11.421999,9.978281,15.396693,16.352961,28.716027,34.955403,29.719744,38.951927,36.981448,13.509614,21.667520,24.160846,32.759476,26.372784,8.832375,9.830844,13.342042,7.130233,7.232138,20.781443,18.348122,21.001303,24.136296,18.624076,31.916865,30.286663,27.291268,28.644813,25.784439,9.307455,7.218233,7.039116,4.608104,5.316432,21.957026,17.039894,12.840213,15.656023,15.411433,17.764579,10.643663,12.775647,13.263636,26.479534,10.837387,10.533221,8.998847,11.379840,16.521193,12.845141,10.264463,10.257961,13.671966,14.582907,9.839485,14.671711,12.519833,17.312048,14.817896,29.227530,27.691644,30.952743,33.069268,24.947087,10.930977,8.493940,9.659395,9.460023,12.397978,21.911815,18.296442,17.156234,21.023123,16.727930,17.102911,13.360878,17.096564,20.917693,25.363371
F32A6.4,ags-3,58.435578,106.627668,118.812125,80.702153,106.084012,62.718203,87.534123,97.165048,100.746090,98.607360,125.873648,168.932099,159.697324,180.144134,145.980743,88.666167,124.907934,152.136860,157.933993,114.188286,45.994426,64.368361,57.933395,25.575049,21.669182,57.190342,69.054438,61.056430,49.903297,48.002851,95.598901,81.512209,74.527068,64.886469,58.657403,73.004361,52.510445,37.802192,36.168384,26.135789,122.748013,105.819406,90.440743,82.111037,79.782858,96.273866,69.232916,80.019146,65.712110,62.375863,41.446438,39.519846,31.532943,29.989399,51.015267,46.361082,37.568229,34.981963,39.725982,40.897980,68.770409,162.535876,128.540005,146.091220,102.834059,110.585889,149.852027,144.227342,126.479726,93.229064,70.598200,80.413023,80.410157,79.547407,80.407778,148.939115,153.734517,168.734914,153.525034,111.660067,119.295998,136.168591,139.793404,118.185612,111.798090
Y62E10A.5,agt-1,48.954405,49.172955,44.430287,30.164409,26.045986,40.417545,43.151060,39.654973,28.268549,23.368543,37.299948,41.463563,37.780251,29.301975,28.740709,38.031628,37.537522,38.984397,24.963145,22.390328,58.231877,49.552496,63.368461,68.642110,52.455587,63.694813,67.083534,76.661997,53.095141,46.326988,40.204384,59.350004,48.523598,47.166667,42.592523,55.949620,71.514667,66.128494,62.331426,57.011588,46.728542,40.894011,41.724851,35.675676,23.963904,53.090480,61.237696,47.009000,32.848416,23.602302,47.766199,51.260362,46.949681,41.686358,44.166712,37.314552,42.138600,38.090390,45.559120,36.996497,37.173306,58.205158,65.071219,89.612811,59.022202,42.045567,60.255307,70.902479,58.461176,51.955168,52.333172,54.486388,56.160818,73.942449,57.484897,30.933021,37.666152,37.504420,35.412703,35.938706,37.892564,32.710016,34.015828,42.614376,34.891458
F09E5.13,agt-2,16.193229,12.767918,12.784830,7.968947,6.803206,32.200331,11.871740,8.895181,13.541250,8.717544,20.454063,25.867607,16.242011,16.195428,15.892761,13.692916,11.131940,12.543897,15.563910,10.699063,18.569083,22.277286,11.361721,2.695299,2.100193,24.749522,17.941702,15.130779,12.021990,10.601359,25.613049,13.996424,15.603962,10.465933,10.635867,7.711431,3.840871,2.075606,1.519799,0.908563,7.963054,6.803383,6.872327,3.795704,4.894767,4.592291,3.805170,6.147194,2.644580,12.208066,7.358549,6.433966,4.890784,4.456866,4.814525,7.726462,4.731888,4.207859,3.651584,5.021925,15.791257,14.364935,12.112979,11.337432,7.641891,30.063102,20.513623,17.663716,15.461599,10.993676,10.632126,6.098979,8.902626,3.790818,4.641320,15.538649,12.599575,12.714548,11.218883,7.934311,8.209429,7.397455,10.294041,7.712007,8.564331
C25A1.11,aha-1,45.982178,62.090233,108.430428,77.417604,98.242207,52.381414,58.438202,65.641643,90.492389,88.747250,111.739635,124.220376,135.963404,161.381929,172.777572,73.539616,80.364178,123.982654,150.830276,129.493084,51.864934,58.003770,50.023547,32.467701,34.704683,65.095696,69.317484,85.907044,88.706617,84.054457,76.614295,71.919767,71.665644,63.872366,65.154519,40.066735,37.748513,23.045698,28.953224,26.835220,56.160805,59.222548,71.132709,70.126778,76.785757,52.716165,39.324753,75.813073,60.223543,85.168147,39.625430,46.157216,41.945380,50.429395,71.704695,42.538575,36.278433,38.868920,50.954025,61.251131,64.794520,82.259830,57.924574,123.203011,136.721591,109.876055,113.235320,139.564041,184.922516,199.659855,42.886704,45.465819,46.231151,66.891363,130.035507,89.990538,75.867018,80.038701,112.646358,109.695677,60.307682,63.770626,71.966057,104.954220,141.456335
C41G7.5,ahr-1,0.761826,0.850367,6.129881,1.756243,6.553282,0.650269,1.025662,3.131204,6.391215,9.673482,2.402808,4.226297,2.410158,1.657456,1.456409,2.514547,3.518801,2.456204,2.246026,2.529763,0.399128,0.326496,1.789881,0.188423,0.323097,0.311498,0.888835,1.508584,0.611604,3.001676,0.467171,1.326893,0.466826,0.708164,0.702194,0.260340,0.102316,0.205166,0.204680,0.212368,0.492326,1.045000,2.374608,2.567583,4.407159,0.230225,0.637527,2.437025,0.957521,7.883731,2.152136,6.215024,6.583258,10.080929,9.650780,4.369361,6.087382,8.816545,10.449001,10.908315,0.895437,9.700742,6.408480,2.784195,1.258871,1.491032,5.478582,5.583552,5.323488,2.261483,1.897723,1.723954,2.468081,4.873400,7.816563,6.045968,8.231330,11.745773,18.960769,20.935969,2.397282,4.563955,8.105568,17.330876,24.975278
F58E10.4,aip-1,67.470300,118.246208,120.098385,60.369450,70.132507,118.107970,135.454362,132.105931,122.666721,134.598028,99.376641,94.076376,99.279712,101.481409,86.290358,111.483679,105.924813,127.628106,101.190873,83.673781,51.203169,55.754242,40.006111,23.750059,22.340845,48.324858,40.534510,38.466823,29.178538,31.957215,78.657892,45.790188,49.293507,50.219848,31.892809,61.535689,53.754610,41.509084,29.883615,19.977379,88.724874,77.268082,84.204163,80.124800,85.662010,87.347311,94.988927,71.301391,82.296066,139.699798,52.744568,47.554162,51.713656,35.386240,64.010776,61.895165,41.792607,59.877155,57.784048,59.670245,67.353282,66.392119,54.563530,51.111476,46.534006,52.286832,58.986665,49.764644,48.398718,48.442233,73.222996,54.310149,59.267053,53.960998,56.034916,81.271692,85.868093,85.695022,85.116780,69.599299,71.393465,67.703088,84.901638,75.140519,61.620809
K07C11.2,air-1,189.550867,147.091168,82.921722,50.560822,26.030520,266.387072,184.762363,133.357915,73.434182,44.228982,236.647772,189.420753,120.431650,84.656196,31.520442,221.838314,162.857143,134.853863,95.592751,35.022588,93.834702,131.254353,66.588785,19.495705,9.896202,99.504371,94.816575,89.154410,44.549633,26.590447,182.350033,83.851282,85.737000,65.176978,31.759804,138.895175,68.840870,32.340858,16.903859,6.310597,131.569645,88.551612,61.987747,24.011255,9.690446,124.899445,82.033049,81.197414,30.327299,10.270110,64.189794,40.427676,25.726822,20.970127,22.686297,72.713061,33.703457,30.824078,22.753689,21.333538,220.574325,178.206801,184.187184,61.437153,25.920999,272.588778,212.915278,135.152360,88.149205,55.777761,162.970505,122.032643,113.337887,44.708532,18.790501,199.665712,196.670247,150.371190,90.652435,43.635130,211.548220,206.579222,168.695203,101.367306,52.406647
B0207.4,air-2,169.707140,183.767867,124.605774,70.797107,34.151201,191.564422,124.492955,111.750692,75.334397,42.241989,326.792669,266.847187,181.748027,137.019320,47.224956,194.568743,172.536197,159.006386,123.095807,37.602635,116.154766,194.872486,93.382140,17.862142,8.283491,94.574629,93.943412,78.668375,31.891322,23.916459,199.946918,104.930765,107.930199,78.687825,38.145339,235.642407,141.344889,81.576890,32.669697,9.665729,207.875642,129.864398,79.054177,28.795203,8.136505,205.548537,115.194741,89.410601,29.512462,8.067159,60.443036,34.295167,24.743713,21.050501,21.009875,65.622373,32.192334,24.181853,22.560079,18.297582,319.742653,285.857402,289.622345,86.361425,33.584411,278.731137,256.317997,156.758691,92.205101,59.954311,267.574437,258.600052,206.811721,114.455387,49.667881,359.861322,326.617286,267.052664,147.838344,71.859498,340.887015,292.803353,251.708451,125.988072,75.928576
C25A11.4,ajm-1,15.119776,44.268737,106.676766,108.660397,166.676648,14.873550,39.992029,78.005334,202.041205,198.507682,36.297150,90.732116,69.527317,127.346802,166.379462,25.366930,56.384657,79.374833,123.109259,131.044045,3.861876,16.067814,107.540585,83.202664,98.908746,28.070604,84.164813,206.686111,312.389598,321.828331,9.336711,26.163743,13.749175,17.684069,30.785971,2.403950,2.776824,6.674246,8.449987,11.046937,11.943330,36.394588,66.968975,101.807975,86.114557,9.428547,20.200195,61.449583,73.924929,116.499787,132.745254,175.362618,180.323925,218.033725,264.470203,184.187732,197.684300,213.075857,262.664947,280.950825,5.009359,44.284459,37.282383,187.403018,328.930850,22.636183,79.859044,208.801601,466.790760,566.952500,12.896226,23.759242,46.923093,77.729275,141.612850,56.074388,79.318295,128.120296,286.895793,318.716883,47.281682,61.043548,118.064736,304.703696,441.745705
D1022.7,aka-1,35.276964,16.783008,14.190452,10.320377,12.059019,47.574730,14.551476,14.818936,19.199769,16.366997,22.029634,37.584146,24.282729,26.634851,24.482926,18.487134,18.529324,20.557881,22.659496,17.649669,37.280049,37.739769,22.192694,5.159863,5.951035,58.307644,46.528898,43.895499,48.748712,46.098273,99.875112,77.023113,74.460362,57.553063,52.659272,12.269171,6.349653,3.782366,3.543743,2.452697,11.998007,9.316603,11.356716,8.765003,9.142491,8.626270,9.119772,7.698706,7.528306,53.691703,12.007154,9.001182,6.986589,11.045182,11.361008,16.779743,7.790774,7.930898,10.268970,12.288411,17.583022,20.700171,16.067410,12.961098,15.221902,67.668042,66.305215,45.719908,64.995050,43.140111,16.278616,8.637205,8.870857,8.910094,11.238815,24.033418,12.648035,11.688117,13.474543,10.270934,10.055968,7.115615,9.492437,11.098377,16.513871
C12D8.10,akt-1,41.859627,24.388209,17.425162,17.302960,22.525983,44.839700,25.028541,17.572456,29.875081,28.404769,22.277191,28.293872,25.397467,30.067624,44.789147,17.669483,18.691238,21.727695,28.496782,30.317852,60.311781,38.815163,43.874414,32.470267,41.202941,95.400239,65.614300,76.641648,85.605297,78.741614,72.145860,41.592198,41.380376,48.768853,64.457974,17.646831,14.055529,10.561070,15.388509,16.348091,18.744683,26.806660,34.538520,45.171192,65.995390,14.856345,17.544132,36.430250,37.281436,75.862002,19.461044,20.622348,22.580722,38.019328,52.667143,23.181912,17.224179,23.616215,31.555525,54.350952,29.624397,20.904843,19.704888,33.144061,52.681286,72.503865,53.464467,41.265901,58.791153,78.988676,13.262798,12.882848,15.588959,13.937047,18.430503,21.126828,14.469217,14.753263,24.093296,40.141221,14.834039,9.868581,12.761872,21.173915,45.534552
F28H6.1,akt-2,2.802572,2.700847,3.372283,5.692352,9.709738,2.742348,1.659750,4.446835,7.867653,10.959360,2.184567,5.200379,4.449841,7.750641,18.693388,1.820954,2.802214,7.038577,7.345482,12.455429,10.665505,11.202358,28.722674,17.671588,19.733974,25.143455,34.636856,41.108694,41.581199,38.313457,3.961041,2.014436,1.878131,1.398864,1.434322,17.263896,1.443089,0.705693,0.944933,0.702420,3.739838,2.381554,3.335692,5.310412,9.927242,4.174315,2.603789,3.852026,4.637905,5.503074,5.681702,8.419268,12.274728,20.216498,39.653739,5.417691,7.587545,12.280423,19.003680,27.537115,23.143603,38.474140,36.095357,39.663168,53.517300,28.695906,45.280470,48.826885,58.087411,66.150362,4.516911,5.387194,11.943448,13.685318,21.266271,9.870327,9.312906,14.556256,25.901076,38.170820,8.691273,8.862939,13.984895,23.444789,39.102330
F48F7.1,alg-1,43.825618,71.811833,89.256691,85.280143,94.643841,44.532371,70.202759,95.609182,173.042488,166.120280,118.391690,118.543357,120.205101,160.528972,143.373345,74.627418,97.885500,106.182242,170.241831,155.067228,22.313532,42.074526,54.940381,41.587968,50.233423,56.396479,52.788396,45.631037,80.946682,76.874854,108.867677,121.951934,104.692900,118.723496,158.555336,42.423526,37.313262,29.848215,27.662359,34.955101,113.055827,177.734629,122.982304,124.641700,98.391019,83.183698,122.600179,139.052524,119.627736,189.200921,74.939082,71.205731,65.869150,87.670302,120.614515,102.396090,80.340879,77.538531,91.487930,106.816866,39.032532,122.574507,114.987832,124.402961,121.561294,55.345675,89.814203,127.650400,182.774336,164.629064,31.426870,31.868561,49.423158,45.686581,60.305703,87.864837,110.732390,157.253439,217.584373,190.342384,126.574583,164.097068,220.316446,343.928182,269.139264
T07D3.7,alg-2,238.086456,287.036864,216.611633,117.708023,115.639733,309.345989,339.298184,330.919220,247.145934,210.003996,325.888330,213.267381,181.275028,150.284585,100.848045,309.036653,259.652014,224.449656,177.301438,139.507656,140.625755,183.100253,118.774311,43.976165,28.420006,174.694345,142.044710,88.455050,73.999346,51.178171,362.655564,258.562101,221.237611,196.920200,131.737314,168.743213,102.373010,84.790457,46.290742,35.326695,590.232193,404.223647,230.661305,150.619342,81.768486,437.760331,372.362521,261.972834,161.683825,101.090958,263.802615,148.713464,115.532339,81.439141,85.320998,363.803319,200.983100,160.401971,130.565607,83.551270,255.297140,213.202107,206.017602,128.223327,87.537772,286.062920,243.152242,182.508196,147.488245,103.600235,198.733987,149.872169,157.801336,66.738335,61.126187,409.315785,450.343900,430.794302,260.094229,180.593221,548.091278,701.238324,623.915981,430.451452,284.540734
F54D8.3,alh-1,27.938475,11.371766,17.172657,25.285378,38.631932,17.338271,9.707784,15.065461,31.592608,30.373842,10.193333,13.460428,14.280360,12.381160,15.602618,7.345867,10.205584,12.460281,14.905602,11.324571,343.434484,219.097402,333.805633,539.497432,591.742922,359.639196,396.586923,604.956862,817.324471,686.941538,42.736168,31.817101,19.679915,27.195381,38.171059,19.835417,19.228272,17.843073,13.096922,16.954442,20.262548,29.073017,31.501387,26.792294,25.897275,18.561885,23.769616,25.083529,18.210049,14.637588,16.694768,22.651564,16.261226,39.236519,86.453677,20.373788,23.248914,16.400004,37.213183,64.610983,11.605177,13.223110,11.051223,41.136564,71.792456,39.830407,32.424789,24.655399,48.191753,133.862595,17.237090,17.589179,21.143297,26.014019,38.323211,16.912357,10.983716,10.248361,14.806118,22.582198,12.945133,13.574060,5.493451,9.022749,21.730080
K04F1.15,alh-2,0.144733,0.238146,0.260465,0.095981,0.190745,0.147799,0.147070,0.143790,0.125277,0.201890,0.108223,0.084694,0.073880,0.072635,0.096418,0.086604,0.134080,0.080454,0.048490,0.074290,0.112742,0.073787,0.096770,0.054219,0.052375,0.070138,0.056547,0.192056,0.076833,0.067713,0.174184,0.123265,0.355664,0.113757,0.088606,0.098108,0.058332,0.076815,0.077292,0.047686,0.036751,0.056835,0.056185,0.043986,0.094404,0.087302,0.090408,0.083685,0.091015,0.098768,0.048324,0.039982,0.043709,0.054424,0.127096,0.063401,0.060516,0.068584,0.073307,0.065023,0.128214,0.155505,0.137627,0.143242,0.089783,0.100093,0.107332,0.096583,0.099068,0.086285,0.113512,0.090325,0.090795,0.258245,0.100731,0.067884,0.053671,0.043727,0.055786,0.045271,0.098054,0.110564,0.085304,0.180414,0.074818
F36H1.6,alh-3,7.089719,18.765647,32.443259,96.950668,97.979608,5.728184,15.771006,24.796768,92.870451,90.886861,18.718149,28.559156,30.809671,50.772501,91.739336,16.127022,27.457153,50.742470,80.336032,83.179840,48.530349,54.099820,67.304449,59.776276,100.586443,88.077641,88.931194,110.605642,187.267647,234.483699,6.657756,11.002676,7.454764,9.794137,12.935508,3.394117,1.883420,1.945563,2.063728,2.309107,8.633896,10.761609,19.128106,33.045412,35.256041,6.780605,7.176500,17.532809,27.552775,32.976593,84.635710,119.106574,125.504861,151.474668,156.085067,91.765088,104.819801,126.559938,135.762891,152.635211,2.716262,6.136319,5.526927,19.902686,45.072547,7.392711,15.077522,21.242013,53.168866,69.294001,9.612434,13.967408,27.365089,46.958765,86.406218,27.645972,29.286481,54.161357,124.534098,149.996738,22.176957,28.340256,47.980568,103.915048,159.774664
T05H4.13,alh-4,58.088743,37.647754,36.850616,36.625606,38.122152,54.555382,49.335184,48.595641,60.430890,47.672998,58.671914,54.166978,36.548204,41.405984,40.722258,41.446308,43.556293,45.151663,44.986747,36.829743,291.756726,235.123746,186.070828,147.664264,147.249342,413.370559,278.765763,250.081202,249.093001,205.020966,91.600024,55.843819,45.232746,49.454358,37.054579,41.797776,23.850946,14.129374,9.840016,11.304014,67.773730,43.469362,34.579259,40.333987,44.854627,66.055549,38.029647,37.149818,39.518567,47.243273,75.016992,68.108250,62.103352,62.824709,68.031037,86.766686,56.726356,58.085319,71.009571,66.307933,57.379972,41.905025,37.090106,40.607864,56.303551,64.033047,61.060141,51.458083,64.344466,70.379945,46.144038,29.182725,34.960852,25.766343,33.177913,60.376244,56.330153,53.152352,51.343475,56.014289,62.270830,61.280969,61.845413,63.591030,64.732890
T08B1.3,alh-5,0.542937,2.410796,5.466690,2.739477,2.137103,2.035090,5.474759,1.968518,3.912773,3.004813,0.401168,0.523606,1.105494,0.629669,0.599271,0.216866,0.166019,0.789061,0.238035,0.183716,38.081324,64.977425,91.955848,45.218357,20.491768,105.631123,136.811497,129.344302,95.658752,54.744000,2.187779,3.724175,0.884770,0.423769,0.658066,0.123713,0.288422,0.192485,0.480266,0.119724,0.774954,2.448433,1.863028,1.521121,0.874358,0.534236,1.000858,1.868511,1.121661,0.123410,0.357839,0.842160,0.217560,0.747653,0.473157,0.237581,1.196805,0.343651,0.179792,0.322672,0.474996,0.968263,0.343931,0.895472,0.223006,0.245630,2.800383,1.074232,2.217863,3.499194,0.852582,1.900481,2.161792,1.612967,1.257329,0.420977,1.134306,1.071910,0.694678,0.502644,0.720276,1.491574,0.314374,0.779847,0.276983
F56D12.1,alh-6,45.349451,76.833430,79.026289,59.461733,83.377291,43.268628,55.042160,66.043014,75.016493,71.798096,88.365848,90.726867,107.667727,126.150188,120.360148,61.289705,69.793703,85.129508,104.312975,100.197040,11.998164,23.564068,20.634330,10.253077,9.967183,15.648545,18.542433,17.387094,15.352716,21.070057,86.798905,112.540219,118.227465,118.609221,120.904346,53.999897,58.149226,71.795893,72.698205,85.635437,110.419844,140.464421,127.836621,144.952031,151.868449,113.727820,136.222330,127.461215,139.676701,128.633860,21.103271,18.531723,17.564805,22.720513,40.262277,25.973386,16.192258,18.331573,25.968657,29.777871,52.796695,98.738762,78.283569,115.289651,100.256903,49.224836,64.749265,89.261005,104.304130,93.442281,40.752179,46.778206,64.591515,62.511845,80.763453,53.056314,77.054020,97.136531,123.370486,133.964878,84.835245,75.685830,102.365309,112.088071,116.207235
F45H10.1,alh-7,49.882225,88.692260,77.259844,57.777677,71.885012,40.932033,51.425287,66.886632,66.111842,65.455441,94.505113,95.332669,93.539393,91.345833,79.594500,59.327591,76.028809,81.108859,84.708156,75.419698,23.306365,20.362208,35.696495,32.596502,32.035351,30.075290,34.968289,40.074088,43.047338,36.904774,59.288423,71.770690,67.972860,70.895670,67.803491,48.835145,55.191392,68.352035,66.523024,68.992229,125.259799,143.147238,136.688969,141.529522,129.657092,119.447833,144.711023,118.976606,128.848350,91.154697,58.710083,72.038001,58.529561,58.831093,63.544131,64.826532,68.538494,64.526618,71.477684,57.984082,32.533654,46.926610,42.848385,48.754872,43.819724,36.204910,49.962328,54.547379,61.188244,44.448049,36.274335,34.569956,60.575764,49.814787,54.140603,77.042786,80.006860,96.877784,99.955049,91.308729,78.888272,100.746035,107.789585,97.370688,94.347499
F13D12.4,alh-8,65.821940,57.321459,59.476947,45.083134,39.312374,65.790899,81.198294,61.505205,77.661681,60.224018,49.613624,36.140521,27.271980,17.581365,17.528792,45.336529,50.994435,26.828318,19.600380,17.183948,174.336985,206.856723,242.055287,149.377527,95.964290,306.676249,274.285786,246.787164,210.766253,128.653347,1131.981716,1467.897383,1512.201389,1637.131810,1456.840689,340.074153,544.113640,665.561651,535.838891,565.316260,1519.002360,1876.174606,1455.330961,1283.601642,935.736225,1563.382030,1895.199241,1358.540060,1284.317497,874.989075,236.503507,144.091881,98.187798,64.363960,98.589084,284.075476,183.557730,127.015173,98.378684,92.392315,78.115330,111.941774,96.237132,86.308496,86.900782,103.564597,119.577848,124.132082,123.837789,98.622913,72.149100,52.886244,56.980156,28.972751,23.474087,94.684771,93.220844,84.190335,63.975356,74.513033,121.096086,133.546493,93.962365,90.844239,89.776632
F01F1.6,alh-9,65.273121,61.937231,54.508816,83.759968,40.512074,56.608581,61.454957,50.126681,59.739887,40.082407,81.357543,74.797934,56.473666,49.702595,32.373788,46.618301,50.414593,73.606786,63.791008,33.523334,65.157721,279.990972,57.340234,17.342926,18.304370,47.846623,72.855263,48.283136,36.619225,42.745505,73.059124,56.964152,35.638434,31.150239,20.297207,68.598072,35.492756,21.234608,14.622786,8.751202,80.544122,56.890520,44.990748,30.924688,20.937790,88.875135,82.867701,65.282232,38.498462,22.831998,673.472272,525.429484,327.798527,213.623236,185.974014,500.282619,422.152098,322.150785,172.166549,178.596324,75.196976,68.987539,67.702290,42.157161,37.656266,113.732318,103.247002,74.846293,66.321171,45.489498,58.574556,56.955942,72.470027,51.182023,67.188545,87.507739,90.783056,87.065947,96.811037,94.888063,112.332280,137.053531,105.822883,106.831331,108.356676
C54D1.4,alh-10,4.016890,9.556516,16.670908,18.928927,11.207579,2.940360,9.402834,13.917921,15.466860,12.951071,6.126969,10.544509,6.994200,4.455571,6.981339,5.523019,10.746143,12.509596,8.129823,4.687257,53.089803,32.731677,35.726956,17.972919,17.108669,110.649193,79.257961,89.327392,55.106414,43.767460,1.740230,6.439858,2.986846,4.748046,2.102280,2.050361,1.840898,1.760834,1.612483,1.092784,9.326633,7.999927,7.383720,8.270240,5.767452,11.334277,7.219224,9.418308,8.260810,7.010457,31.293878,52.190559,55.671355,69.056356,56.601400,36.721727,51.077135,58.530280,70.099911,63.753152,1.895625,2.176155,2.998836,2.710496,2.123950,1.870492,5.003036,4.868803,6.395897,4.835241,3.827585,6.396783,11.372374,10.827789,8.376606,9.390930,13.048307,20.002452,31.817236,25.652618,9.260366,14.062720,19.669832,29.062347,28.392610
F42G9.5,alh-11,10.244459,16.019725,11.699046,11.279930,11.098007,16.375031,15.525340,16.864432,17.172890,10.702701,25.079871,21.200956,16.926733,20.045865,19.520806,13.879098,15.885674,21.554868,17.992645,13.329801,10.765588,14.136137,14.900149,6.546300,8.075246,23.649559,18.821332,20.182886,20.006508,16.968810,28.764617,19.537250,14.986551,13.979258,12.357382,12.612441,8.243507,4.730419,3.783256,3.000268,24.702334,16.531252,12.485251,9.231478,7.633631,17.524708,10.769993,12.782480,10.087702,13.263306,21.572652,23.928128,28.931599,30.493074,26.024194,24.282968,22.611754,23.391446,29.944445,28.230293,11.948608,19.708184,14.797994,13.560568,13.128126,21.724235,25.388509,20.496216,18.656844,15.334796,12.544073,9.866807,11.303321,11.351211,10.633476,18.261502,20.732665,20.748180,21.194852,17.394005,17.310339,20.253309,19.417656,21.775394,19.897472
Y69F12A.2,alh-12,9.467158,7.236095,5.667669,2.495266,3.814934,8.455375,7.264342,4.011386,3.005216,2.024502,1.746188,2.119312,2.264550,1.464718,2.118329,2.012641,2.554666,1.207026,0.771548,1.627144,669.754930,415.449868,180.297983,14.225427,8.304700,702.140577,357.987227,272.281725,89.022972,73.729928,13.697871,39.794782,33.417706,36.500396,50.440091,1.385071,4.953405,13.680431,25.404085,31.262853,11.889232,21.463358,32.837190,47.700905,86.166838,13.791364,22.794378,32.448837,48.944849,77.862899,1.109823,1.291333,0.789102,0.711705,2.240808,1.730531,1.646606,1.041790,1.158398,2.094282,4.574800,3.471623,1.933955,0.857947,1.520234,8.465841,18.062626,4.896007,4.287587,4.942040,7.876239,5.194607,3.202038,0.766260,0.802806,5.503823,3.614770,1.434382,0.619603,1.465744,2.952517,3.664736,0.684131,1.274375,1.969664
C01F6.5,aly-1,535.607968,525.641707,405.944623,332.605248,280.793006,409.401820,329.965944,354.232897,254.790659,196.779547,743.359560,666.461205,574.412848,469.278262,354.950555,492.719651,462.833526,549.530270,476.510396,257.293718,493.144850,516.904904,332.506662,132.470874,140.652197,269.926224,300.163126,260.112760,210.426922,225.587853,601.965281,617.607042,629.846990,598.727059,573.803481,825.631030,1000.387648,940.525626,868.602370,907.309131,747.875856,735.405210,745.023176,698.970439,624.724157,744.391469,631.096963,688.409679,615.275815,472.539047,266.377066,141.047970,112.461046,111.078017,144.675783,324.826736,141.166067,128.266650,117.060168,115.116450,767.288036,650.254438,672.263538,469.222957,421.240339,869.877676,664.611534,542.999749,443.032601,391.212225,730.107449,864.191545,625.458013,660.220389,533.746905,715.590097,644.687307,520.626737,410.091787,343.175520,595.187202,541.627973,456.188262,324.041903,292.423417
F23B2.6,aly-2,383.033667,386.173285,246.776638,108.175118,82.137445,408.434865,274.950605,199.648835,134.837795,102.831027,298.787791,245.730976,247.216516,171.478729,118.309780,234.743014,236.632801,235.369189,176.551247,84.900323,345.030034,158.738675,199.217482,54.754039,33.870689,214.303707,145.366604,135.923346,68.588440,54.608682,314.389066,135.659477,136.300095,97.385784,62.029102,216.365113,178.027498,130.613089,86.955966,34.511183,259.177679,168.535025,117.978447,60.315965,31.189027,248.080932,135.274246,96.273806,59.766122,37.318147,113.970723,68.925440,48.104160,41.546063,49.534042,136.797838,81.604436,65.305548,51.638074,51.988764,272.289031,260.704508,230.211039,98.923943,55.318164,310.338633,249.380249,138.627783,104.484294,70.843893,199.609391,226.102896,202.208705,144.316082,90.115757,332.006468,306.338668,263.213040,139.539070,79.556453,265.230470,230.431251,223.543354,116.010877,67.003508
M18.7,aly-3,598.965437,440.904169,432.570053,266.363593,266.968865,443.327929,390.049466,343.355197,262.844783,228.938037,639.502868,714.602781,600.934404,664.893968,521.847102,444.592543,505.852464,567.131397,622.563852,409.744918,791.715118,666.773471,351.708324,101.625458,85.068068,380.881789,320.263062,240.938782,173.060765,155.596757,515.335280,282.312392,241.901945,228.338072,194.197904,690.844079,473.875036,362.732280,348.519118,319.236142,446.840517,316.676351,302.414606,281.329363,212.623470,547.258974,421.517655,353.124393,303.241702,203.790400,509.263539,383.153604,267.668059,257.542712,270.815565,510.828630,341.843081,294.403901,280.751650,234.236399,722.617393,525.897245,426.205376,408.827674,337.745180,1007.442727,634.712413,462.922859,391.391856,333.224209,772.306777,762.124573,582.131619,510.063625,470.874118,696.568099,581.192210,490.504634,405.718475,352.363815,669.716146,603.009340,483.509145,413.122525,359.327558
F36A4.7,ama-1,197.704328,280.715231,206.540264,85.827201,76.546614,259.693608,251.384960,232.384574,174.731822,151.347145,407.492182,284.483648,231.549977,165.059088,99.624841,269.583651,254.067631,235.286971,173.752974,94.014155,80.589295,108.323818,93.141173,40.036224,31.338832,166.895533,161.544924,143.306426,116.965828,82.222542,281.065412,177.487232,160.814302,137.573449,89.846169,157.035667,90.493999,69.295697,33.810109,23.406619,522.752607,333.788487,183.031016,104.358551,61.177245,380.775044,236.458667,185.812968,99.529406,76.578669,193.043030,143.421293,108.589066,74.219894,89.156344,282.588523,157.088452,141.011235,111.604048,88.315316,154.500377,174.149490,159.147562,89.311647,64.697375,295.568666,260.846610,194.677439,165.099906,111.631383,167.914074,145.019984,149.492542,61.902464,41.159676,457.723381,434.261720,406.164153,236.676221,149.016658,467.333137,467.211714,519.370132,317.371790,208.982560
C05E11.4,amt-1,0.136661,0.227510,0.244733,0.090774,0.180702,0.139018,0.138175,0.134231,0.237505,0.189777,0.102478,0.078590,0.069289,0.135705,0.453377,0.082758,0.124925,0.074746,0.270642,0.280447,0.107822,0.139205,0.091205,0.150953,0.148465,0.066285,0.052599,0.090661,0.288950,0.577512,0.166923,0.117032,0.167233,0.107902,0.249423,0.091639,0.054531,0.072930,0.072373,0.044876,0.069535,0.053369,0.370892,0.083117,0.133931,0.081826,0.084791,0.079316,0.342081,0.188661,0.045726,0.037585,0.040829,0.103306,0.278291,0.060418,0.056819,0.196286,0.203971,0.366427,0.119593,0.146479,0.129048,0.137191,0.422964,0.186913,0.100675,0.090949,0.093359,0.565253,0.212674,0.083157,0.085700,0.080230,0.095039,0.128338,0.050638,0.081815,0.158830,0.085297,0.184068,0.310837,0.239587,0.086020,0.070351
F49E11.3,amt-2,0.304988,0.262047,0.825903,0.808606,5.474686,0.156739,0.153455,0.304043,1.465350,3.838459,0.114741,0.269823,0.861961,2.069243,7.042692,0.185387,0.850169,0.591576,1.878764,4.073128,0.239866,0.078685,0.309448,0.114215,0.166197,0.148930,0.059483,0.099654,0.081262,0.360996,0.185917,0.265961,0.188299,0.119441,0.186467,0.104175,0.061489,0.082452,0.164165,0.101764,0.117134,0.298643,1.655698,2.519309,6.995363,0.276178,0.474857,1.865117,3.449336,17.324713,0.050678,0.084597,0.230231,0.174042,0.808243,0.067503,0.063505,0.146363,0.919025,0.341614,0.132848,0.331582,0.436526,0.456359,0.944940,0.212191,0.113714,0.508428,0.315908,0.996924,0.120924,0.094341,0.193035,0.183050,2.031350,0.505319,0.228771,0.137302,0.892618,0.622021,0.104514,0.231737,0.538715,0.668587,1.427175
M195.3,amt-3,0.093120,0.156500,0.170616,0.247991,1.375684,0.096155,0.094147,0.281410,0.495350,1.047470,0.071519,0.055631,0.146317,0.714392,5.706174,0.056631,0.262415,0.157604,0.724406,3.534740,0.074358,0.145619,0.127012,0.069669,0.034278,0.137662,0.074011,0.062976,0.100824,0.402966,0.114693,0.081745,0.230581,0.074458,0.057558,0.064329,0.037404,0.050388,0.050154,0.031564,0.073525,0.036737,0.037218,0.410278,0.501990,0.057136,0.059604,0.110287,0.418524,0.860032,0.031399,0.026308,0.028255,0.142240,0.553509,0.083644,0.039401,0.045455,0.047650,0.592196,0.166316,0.102122,0.088471,0.094223,0.234352,0.194656,0.140746,0.189077,0.393816,0.620097,0.073569,0.057858,0.119081,0.055559,0.325610,0.044828,0.035441,0.085546,0.258807,0.686534,0.128120,0.144829,0.056538,0.356909,0.595621
C05E11.5,amt-4,0.122138,1.025587,1.537512,0.809119,2.282571,0.125063,0.743660,1.215670,1.178199,1.884305,0.091925,0.215157,0.253530,0.369039,0.740508,0.221829,0.112986,0.340625,0.490174,0.818667,0.095324,0.503049,1.318547,14.967393,54.784925,1.437686,1.677141,2.989744,36.447078,66.295185,0.149344,0.106209,0.150803,0.097566,0.152042,0.083647,0.049369,0.065329,0.065392,0.245410,0.031579,0.143833,0.764478,1.963014,2.425011,0.148407,0.231092,1.002784,2.088323,0.933426,0.040860,0.271514,0.517221,0.696985,2.193348,0.108573,0.307535,0.235851,0.863618,1.537857,0.107456,0.132168,0.117715,0.491047,1.065449,0.084318,1.096804,0.164259,1.184476,1.534931,0.097015,0.076107,0.231874,0.439048,0.939258,0.174797,0.138099,0.221834,0.527964,0.540292,0.083904,0.187137,0.290442,0.852149,0.767287
R13G10.2,amx-1,37.560327,60.941634,60.155706,37.197430,41.501019,60.683802,41.743210,46.306238,50.328089,40.584102,106.489416,129.671974,119.446732,126.417111,90.236207,54.608715,74.498243,97.997531,114.375067,72.795016,48.369691,67.146758,34.463726,9.959423,8.921378,46.014689,46.975381,43.648072,26.334970,26.303549,63.192508,45.379243,44.749929,33.839034,26.657081,26.802916,18.384103,9.239733,8.143373,4.183055,49.419110,42.518953,34.226001,22.294416,16.947250,33.096545,21.724978,33.483667,17.339736,18.233594,26.608752,26.920445,18.623553,18.689384,26.602523,30.953539,19.398990,18.706261,20.170089,19.885577,45.619295,56.511836,51.280846,46.230042,37.606187,82.915099,88.397756,74.152983,73.362955,49.172696,38.831751,33.072400,33.903294,28.349578,31.150106,96.920374,81.281641,74.679754,67.182203,48.485476,63.769302,58.305810,73.056363,62.536921,64.079090
B0019.1,amx-2,1.134911,1.417996,2.366267,3.667239,2.003060,1.160239,1.804619,2.431421,3.215493,1.447502,4.505690,2.111854,0.682685,0.621408,0.253961,4.319746,2.102119,1.311627,0.631717,0.387234,0.445207,1.889658,5.079873,0.628664,0.649283,0.417320,1.771581,1.748458,0.860449,1.791465,0.691345,1.226325,0.348884,0.525472,0.348972,0.191792,0.114269,0.100943,0.403237,0.063284,1.173835,2.192680,2.340319,1.790689,1.694980,0.859432,1.248673,3.768976,2.095392,1.585236,45.183144,36.943650,31.195347,19.177132,12.086952,50.138138,43.245593,33.271961,27.933727,11.135997,0.415094,0.512271,1.163860,0.848220,0.940577,0.585313,1.271250,1.013389,1.110373,2.200044,3.252347,4.087477,6.586249,5.084152,2.613915,9.293416,13.959493,20.215354,25.254004,13.464860,12.186762,17.014319,25.403574,30.646058,17.783918
F25C8.2,amx-3,0.622644,1.656396,1.875144,1.559772,1.314152,2.514629,0.629337,0.583726,2.875738,3.307261,0.302165,0.456051,0.491744,0.952836,1.793403,0.249863,0.381928,0.806793,0.557589,1.154315,70.812825,44.569635,46.066885,31.219781,29.879176,66.905580,45.072801,51.409746,69.034405,51.521993,1.877151,2.123517,0.963304,0.615359,2.232756,0.280110,0.250754,0.314971,0.560006,0.260878,0.507623,1.441735,0.854379,0.861930,1.237823,0.568888,0.731261,1.093824,0.646636,2.583427,1.088834,0.469589,0.739817,0.296378,0.597607,0.645411,0.524710,0.600880,0.203552,0.535370,0.737119,0.445953,0.592863,0.585140,0.731900,1.230889,2.075647,1.025668,2.169553,2.069538,0.489675,0.486329,0.500056,0.592896,0.732698,0.367192,0.383960,0.233851,0.319014,0.257090,0.691463,0.464185,0.237250,0.363267,0.315018
ZK973.6,anc-1,16.582727,18.200570,41.336301,37.175384,77.797552,13.876889,14.144420,29.085508,67.478615,63.574067,12.344290,19.400859,18.359652,30.598078,42.797717,6.516828,10.665513,12.614908,26.418498,31.656834,30.580975,14.640161,48.031553,17.822122,21.543912,60.217550,64.268396,68.250818,181.779295,145.769373,88.238795,141.311963,108.417924,106.158377,153.542468,4.859661,5.014417,8.545281,8.130385,12.390219,8.496409,21.803821,40.119509,61.666752,50.949228,7.418840,39.647856,35.166273,59.910895,424.911237,26.047690,29.183678,41.764413,42.447538,50.743759,31.769470,25.321107,31.661812,42.307514,44.926776,3.091302,9.989817,9.492657,39.966387,49.107013,10.736334,25.040715,45.297469,102.653885,87.778320,6.393033,5.283404,9.138158,17.257831,30.987126,14.454341,14.592190,19.163407,39.207058,32.665945,12.353587,14.248864,17.036772,42.056814,41.171395
C08B6.9,aos-1,85.031168,93.965219,104.834048,52.596962,63.759471,71.950777,54.496202,59.928863,65.170716,55.901481,115.172417,129.570462,141.190135,146.799375,142.477911,68.980819,88.627376,122.847482,127.357158,99.318641,56.950326,62.733146,53.037005,30.762629,30.157218,77.463295,66.196201,68.764628,56.803051,47.934496,108.022846,81.958493,78.772494,71.013075,61.898633,58.754768,43.082363,31.677775,31.967572,21.687553,75.903005,70.995447,71.840431,53.521394,48.120002,76.592452,62.303471,76.553488,59.063317,52.301901,53.123056,60.754937,47.796857,50.083732,64.126259,51.856315,47.067872,53.654366,53.067222,56.293439,72.225447,98.981638,78.110474,102.351206,86.470563,121.647321,112.075722,109.259202,99.418254,93.835125,61.586980,61.292576,62.328469,62.865673,65.599591,112.449483,99.449350,96.123935,93.671866,79.744932,97.035225,91.230010,91.908563,81.618648,77.496885
K06H7.6,apc-2,29.044294,35.376177,29.593397,14.378550,15.675832,35.270505,23.799825,17.586130,19.965897,16.854120,43.040313,49.099357,45.020850,45.396620,41.040577,28.223396,31.047982,42.335792,35.901959,26.589235,23.560377,31.982651,21.934938,6.395179,7.093532,41.091494,35.646117,34.962331,25.640388,20.766350,40.314633,23.412076,23.372485,23.000095,18.009421,19.636144,13.195871,7.301675,5.280390,3.094670,32.020973,16.855002,15.062600,7.601187,9.404315,17.410009,9.429194,12.118635,5.839974,11.007843,13.162634,10.729533,9.133263,7.933962,13.164701,13.674148,8.386905,9.515289,10.139927,12.997711,25.358819,29.599384,28.349270,17.836176,15.822791,63.948128,59.163967,39.861275,39.351315,28.359355,21.916548,21.289507,18.102751,12.211244,13.239171,49.188485,32.646595,25.373133,18.167104,14.360662,25.684193,19.507514,18.383760,11.463638,17.972102
F15H10.3,apc-10,21.371719,6.591935,6.248368,2.959237,4.066085,15.834493,7.288945,5.284624,3.010915,6.056639,4.312282,2.206197,1.739951,2.112585,3.098917,3.755151,4.022389,2.096018,1.107569,1.530178,9.611576,5.015551,6.100808,2.766257,3.421042,9.930489,4.763591,2.723318,3.936457,2.374105,17.369167,4.099543,4.183287,3.696091,3.676812,4.480964,1.435358,1.871997,1.638870,0.879242,3.283457,1.480569,1.570777,1.209108,1.188353,3.676339,2.062378,2.654029,1.819518,1.936768,2.357819,0.941596,1.446588,2.484927,5.293991,2.969408,1.079015,1.823350,4.826959,8.437491,8.138509,6.102738,3.420270,2.599952,2.342771,18.342517,8.701851,4.412644,4.280555,3.435582,5.216201,2.497276,2.800193,1.630942,1.895980,5.420753,1.377297,1.631928,1.455169,1.166276,3.071879,2.809706,2.167420,1.518751,1.679564
F35G12.9,apc-11,368.482630,475.177488,396.441768,212.682968,207.033370,439.531708,500.602299,383.265915,261.212665,198.865057,213.913352,199.962910,281.263233,181.240677,172.779821,395.015414,387.705172,279.316887,188.404812,149.651981,224.878295,181.216201,143.592947,60.569093,44.197605,118.694111,129.357020,146.333315,78.740699,73.609292,160.576571,111.022262,108.362315,94.619255,63.737291,305.743784,237.882900,169.227575,119.388351,61.916325,118.994768,100.083946,69.230803,58.026491,40.369741,139.535931,88.705100,82.923683,55.927612,34.402819,127.347865,123.168831,110.213133,110.808311,94.776315,109.144615,107.535304,103.995438,84.539495,85.418658,341.343610,254.469952,296.066897,147.611257,131.597370,239.087687,242.527555,207.115295,173.372966,112.497939,334.450596,333.236998,280.774567,268.403648,224.128280,181.132591,163.624042,143.811746,126.804531,90.309808,167.995553,143.030010,125.005670,95.376752,66.443816
F46F3.4,ape-1,65.390714,108.241639,98.492608,64.554231,76.895512,100.554832,110.828353,114.748657,123.033541,127.057755,101.553624,120.929809,85.734320,76.584049,70.874520,93.976827,102.199103,88.398826,79.381841,69.839217,30.388311,44.688766,56.199049,31.046003,28.867712,106.634236,99.307362,107.566744,91.521345,84.188963,118.323594,80.856719,80.926310,79.643357,85.966311,46.552965,24.669697,16.309431,15.522192,16.001183,114.643131,77.758116,81.133711,71.049847,77.089801,87.295639,50.236634,77.565106,55.763969,117.209993,69.071317,64.906242,52.732536,63.840677,97.412149,78.012143,67.555455,57.384662,74.103904,82.692456,52.151155,105.931374,96.024749,104.129225,101.505102,121.665282,142.015505,168.026212,175.199684,154.570011,36.924709,35.059374,47.030309,44.443931,44.276291,109.341451,110.564305,132.085612,113.030749,85.847805,95.361900,91.270230,126.849013,122.921413,113.616446
VF36H2L.1,aph-1,88.591161,66.878744,67.001027,65.991857,48.836829,59.625874,64.822359,87.324752,60.741867,58.956132,179.383935,200.648137,156.761958,188.263881,128.717747,92.160513,117.651465,120.764722,157.529368,98.887582,69.087870,69.611138,52.873288,25.379825,20.312307,59.691723,53.904742,43.721168,35.360437,33.569123,101.671318,83.341903,86.332215,81.081566,45.207980,108.265862,68.802992,44.954921,37.360106,23.433530,116.364894,72.848152,65.020694,54.311654,38.521314,138.914409,108.134721,86.188802,70.722051,40.504179,56.006365,65.447673,54.981987,57.975896,74.317608,60.423574,61.380522,62.352851,69.691570,66.998166,102.823025,132.174462,110.377908,66.266592,51.658212,94.619743,117.183160,107.754577,90.306080,68.675639,94.504447,96.438254,101.458772,74.557473,73.489886,114.982049,135.028559,126.414617,128.859278,100.888281,142.445190,146.160721,146.427217,133.146409,95.741635
ZC434.6,aph-2,53.685656,68.253945,57.473755,34.100032,23.849826,67.975075,41.277590,37.990218,40.476601,23.715355,153.597475,179.663280,121.920662,115.543940,92.313577,82.300843,87.988508,101.069924,98.157137,55.490496,43.740237,69.017700,46.897120,11.390606,10.166725,80.868573,79.893909,70.669493,44.736705,39.651223,87.277624,72.491946,73.721948,55.873744,39.142121,33.636812,19.361940,6.362661,5.898887,2.948435,58.108412,44.434638,34.164309,22.720331,22.074550,39.308290,22.918065,29.135608,16.383101,25.210243,47.130190,45.608904,30.321124,24.687906,29.781994,47.697033,32.372160,30.363003,27.517899,23.238671,53.854730,96.794924,77.163546,46.174139,31.947534,124.614969,144.703926,108.311093,89.699738,56.770582,45.680925,34.577174,41.215891,22.411154,22.029755,150.320708,110.267326,105.120805,75.890282,43.421070,83.543215,58.583891,79.215429,59.303886,59.436858
C42D8.8,apl-1,30.301443,89.753619,222.499134,265.264846,436.560923,19.472012,85.460250,169.308927,464.578703,612.584449,140.007418,258.350241,283.146901,555.137204,820.997003,83.986851,185.170422,324.201430,549.171392,705.373973,15.035327,52.794266,249.284798,256.988522,271.223740,90.607788,206.841045,333.316758,470.748293,469.830188,53.083749,93.870452,89.600677,77.421909,135.473721,28.977805,35.349888,35.346493,55.836337,59.069070,148.080899,173.598989,250.060200,325.171110,368.962232,107.276148,108.977559,275.492985,280.241898,430.338086,358.120659,456.704541,458.113603,445.540867,518.388766,455.598320,505.745105,525.465546,569.811712,501.482888,50.515094,445.027078,328.067279,854.457480,1018.918108,105.736983,310.838620,666.128571,939.034218,972.065145,48.723573,76.916304,167.002664,246.081552,390.148508,197.203361,288.354268,501.800837,951.898974,1071.486991,195.413201,313.090774,550.879680,1105.073404,1325.393187
F55A12.7,apm-1,6.406875,7.200979,24.005340,43.519135,59.424040,6.260935,13.085045,26.425752,55.560122,55.291321,15.303674,27.548568,23.784540,51.770957,69.256116,10.789563,19.994971,39.751465,53.324532,62.021235,28.867438,39.937992,85.975176,110.351460,141.460430,67.040563,79.931757,125.666297,158.197269,184.241334,5.063195,5.529154,4.574432,3.991793,5.740605,9.230337,3.239124,1.035388,1.667754,1.386838,9.116557,9.361783,16.655881,19.123727,22.973918,8.382675,9.082344,22.992837,21.932976,14.738367,64.748938,98.026364,110.672664,127.464261,152.456291,70.194227,88.351144,112.907874,140.286748,138.375951,35.341496,42.525348,43.181673,131.587179,178.468827,34.599762,46.457348,87.543987,139.844469,183.044222,9.251400,9.969986,23.001903,24.837278,43.523498,21.534393,22.711089,42.346451,100.617419,144.059145,24.320163,26.471848,38.382553,92.024297,141.078247
T05H10.2,apn-1,27.067683,18.210368,14.171559,5.524716,10.782895,42.950866,13.483937,8.078931,13.100582,8.257154,19.607369,25.727688,17.485935,11.850814,10.382277,17.414361,17.232178,12.533672,12.736888,7.472938,34.491094,29.760869,14.406395,3.765997,3.447730,53.014268,37.987314,45.338302,29.281822,22.378864,27.152144,17.631740,18.431734,13.055589,12.674105,10.578774,7.440926,5.194736,4.442811,1.778645,11.721686,7.756629,7.349254,4.581800,5.684318,6.815450,5.255651,4.331154,3.072430,15.717183,9.595605,6.443468,5.310805,7.344700,6.137562,10.521866,5.604286,4.265134,4.932809,5.860328,10.214927,6.000294,7.780248,6.125810,4.745011,42.374990,31.215111,21.544793,27.320646,18.889067,17.032469,9.873266,8.775842,6.541688,5.566045,21.423776,11.634908,11.371067,9.174088,5.464722,8.187771,4.776418,7.843146,6.117245,8.008454
W03G9.4,app-1,33.570839,14.987817,8.314460,9.116889,5.316245,21.468205,12.407778,8.898117,9.342636,7.221974,41.269234,37.371086,30.179711,26.832806,18.051883,17.261344,19.628592,24.128490,28.267974,12.761564,16.581819,18.454493,16.852364,12.010707,14.514785,30.141538,22.427194,17.725779,18.700986,19.524899,48.756582,17.566919,17.819181,14.632527,11.482250,20.728667,11.333117,9.948083,9.290655,5.594894,24.654415,14.642589,10.115938,5.079005,4.613910,23.727588,22.524567,12.717737,5.945994,2.966963,19.132726,13.272811,12.239202,10.277621,14.770742,19.975679,14.493745,16.013404,13.966354,16.610215,27.628006,29.106174,26.796942,20.400501,14.559044,52.652831,36.606170,31.715554,29.937589,17.131172,19.597473,18.041191,22.491457,15.021248,11.627188,19.635377,17.225377,19.019371,16.055069,12.481945,28.703370,24.624108,21.915629,18.399726,13.988156
K04G2.8,apr-1,67.362214,72.709191,52.032612,27.786212,18.357456,157.492609,54.441076,43.874793,38.462835,29.176397,117.637145,143.318752,83.411732,74.564502,47.900983,84.282738,81.835025,69.808928,72.152074,35.300741,92.918354,100.729826,55.141576,9.206199,6.028620,152.837152,118.675597,106.579339,83.057412,61.152894,151.024813,129.101727,118.274425,110.014791,153.314924,38.598082,21.415909,12.946132,12.113744,15.473011,33.540911,31.031479,47.252860,31.615885,48.438062,19.854570,24.612110,29.380768,23.612343,191.475264,25.392982,14.531801,10.637362,10.558361,14.612132,36.079228,13.634663,12.325149,11.629128,14.449829,37.053138,71.885324,63.740012,72.632454,72.815346,153.274732,175.261570,181.494983,261.383018,155.084334,58.940413,39.252145,43.748496,34.811423,35.119241,133.908092,78.003429,73.420184,68.005595,47.911494,57.962118,42.598887,50.214098,57.375456,69.964289
F02E8.3,aps-2,137.435923,322.344835,330.735669,309.161450,514.015727,106.656124,147.712539,259.922122,301.749535,411.111282,188.729251,299.818901,392.825451,551.589677,630.761849,202.733480,242.927606,336.113495,459.269014,596.415507,123.969994,130.684154,116.940583,64.141791,72.072617,67.755621,73.092397,49.893224,55.246663,94.608069,147.917418,163.463301,136.777957,151.708275,133.389404,206.488403,245.161970,251.762581,231.013267,157.771015,151.984763,169.747437,176.705322,172.295037,118.768184,175.457618,226.356569,209.898645,171.820376,101.601295,143.407896,129.295220,142.391901,157.410139,158.594196,147.458430,129.032646,141.937847,139.520224,131.222460,195.548030,307.086107,311.094887,356.448410,282.679040,135.144781,179.810306,220.650774,234.877682,201.282805,163.163106,245.764178,286.821426,490.688234,587.737068,123.066698,171.592991,195.591332,251.853649,297.754181,119.009916,199.165015,179.150495,240.712197,234.111815
Y105E8A.9,apg-1,65.568528,107.951986,119.560374,78.231529,103.860569,97.667571,144.214119,141.576605,157.921958,153.933330,129.725193,134.217013,123.861466,135.982291,120.958708,108.488831,114.617055,120.073037,131.396322,115.305844,42.217168,67.930737,74.453793,53.253616,51.394578,100.669645,99.239607,91.064425,92.044234,83.064925,77.302778,74.978254,67.034725,59.797572,59.617312,42.447018,28.587299,22.293937,19.070036,16.767443,100.942319,115.263818,83.021363,69.984822,57.584125,92.062626,93.024712,99.855770,72.726446,73.499565,122.201201,107.945755,96.613843,87.279587,106.457802,137.715844,111.647264,106.526792,111.525269,90.398347,73.724423,119.199600,110.452976,114.087361,105.698567,90.694443,114.922614,145.162988,146.178923,124.558099,54.296889,49.240690,71.363789,54.455591,62.873741,124.522180,148.626517,193.467924,206.245825,170.607284,173.799662,183.462211,240.241619,240.646854,201.290716
F29G9.3,aps-1,212.009779,250.645571,149.909800,208.058079,168.250015,116.548871,94.911492,126.466540,112.851765,113.007234,300.795560,371.722587,304.282852,382.502070,299.184599,168.611674,212.634628,252.716684,339.967360,226.945253,138.639198,189.789649,191.046871,141.718659,133.192672,229.118691,251.420297,149.466766,210.928235,219.142118,91.558286,87.086269,88.784137,69.605824,67.216713,213.993815,99.774141,58.683765,53.988875,32.183990,91.185771,74.825287,84.630347,53.673604,54.955389,100.755076,90.785372,114.413686,70.203923,56.316545,193.246713,188.639874,164.418063,162.320504,168.063859,192.269276,168.597308,170.361851,147.223601,127.607060,285.635658,395.030322,351.571029,305.719252,272.633726,370.715710,418.001341,408.597264,353.593277,313.317785,268.901547,244.236842,257.373475,247.383044,315.557607,246.688950,257.507543,253.766495,240.760371,208.709237,250.765440,256.947868,226.252070,190.052912,173.539403
Y71H2B.10,apb-1,82.029896,137.517391,147.693942,95.165536,128.849286,120.588387,129.488471,130.366543,174.674128,180.350841,222.042606,234.613260,197.475962,261.006494,272.568681,144.026626,161.271501,188.636078,240.188551,229.329079,68.028543,116.536200,103.455748,57.972580,52.591917,116.428352,115.902480,111.052530,104.525975,108.709652,166.905114,154.354032,136.662155,121.112342,101.327617,88.806205,65.590340,39.587581,31.569982,22.113191,210.540311,174.156928,116.059721,101.164700,88.037240,172.406118,97.244965,117.625717,89.113314,107.492610,145.967493,147.701830,126.027240,123.988668,147.688114,164.421141,148.708201,140.252530,138.138456,128.257701,95.045412,153.899758,136.396009,155.013960,149.975417,142.586924,164.007164,175.615481,196.926817,167.478405,92.226329,86.751168,106.926894,66.579585,77.545327,190.410550,213.810977,234.836775,241.050742,217.595057,189.658474,206.202545,244.432898,256.712588,265.042479
T20B5.1,apa-2,63.477795,96.110423,120.604572,78.299320,119.205248,79.926447,96.064747,109.204202,143.964079,155.372501,144.245610,178.571035,164.722091,245.668053,286.061749,81.512546,100.339160,147.174402,217.141597,214.410408,74.082933,101.170519,61.150894,23.553547,21.332732,67.904498,69.324483,67.095811,59.073668,65.268925,111.649477,101.962140,89.386393,78.405709,76.762708,61.451964,40.988562,26.290289,22.401230,18.902764,100.373473,94.350655,91.461487,83.127244,87.000811,72.485536,65.540799,96.466877,67.786166,96.173562,93.160992,95.076546,85.065733,88.381236,125.697079,116.630096,92.825636,98.646014,112.547614,100.478804,69.699467,105.390805,86.460084,128.509457,135.974883,121.622705,136.796289,151.033963,175.099638,148.344658,67.582557,61.436861,69.927132,63.233157,83.392323,144.889371,143.290378,154.097528,174.313560,163.084110,119.216471,128.150089,153.077109,176.787670,205.172322
W09G10.4,apd-3,27.187391,34.788948,51.102025,26.358551,44.806344,30.789919,28.612817,35.591574,57.992450,53.515508,42.601855,56.783916,59.068068,77.106452,88.924541,29.612167,39.460903,47.654866,65.536684,66.281409,54.725991,45.427096,36.685309,13.148759,11.393874,72.842959,55.109492,64.694011,37.742176,35.475636,34.432034,23.356170,22.751620,18.142001,17.901630,12.125594,7.700942,5.713690,5.258108,4.842336,31.964656,27.972665,21.769631,20.642607,21.933516,20.837832,13.709205,18.018880,15.833795,31.926348,29.381701,24.293365,23.258793,23.572083,35.031839,34.089026,26.411564,26.696299,26.698700,30.136546,20.363674,32.440012,27.382175,35.431174,31.529144,33.898177,39.248011,43.660998,51.473621,37.412796,16.530388,15.081488,19.394844,16.853961,26.145375,36.719533,42.146565,54.916141,61.295536,59.026350,34.152195,26.276403,43.690231,52.474426,53.541371
R11A5.1,apb-3,64.413387,67.851923,71.204881,50.131700,50.782464,62.657142,43.181628,41.058721,61.900209,59.013858,104.941090,154.079631,134.674501,173.797734,180.448669,62.227784,81.529840,103.762108,140.195993,113.362014,140.811938,95.836987,63.733426,19.344836,22.437760,126.632692,117.264505,129.020576,88.803648,91.325707,83.554231,59.732859,52.574855,47.407992,34.740470,35.070243,22.289453,11.674613,9.570351,5.303993,58.396588,42.730027,37.637002,29.921991,33.496965,36.635412,23.138569,29.407902,22.646099,50.246652,31.148247,30.797866,25.371218,34.190005,46.658352,37.964955,27.152641,26.877224,32.436909,41.344004,35.591103,53.927146,46.240333,51.977384,53.491952,101.977991,116.235441,109.900136,127.258789,104.357810,44.638180,37.917654,34.219992,40.467988,53.344790,109.419919,87.677383,82.167142,83.831789,64.582157,52.775774,42.397814,57.433646,66.288726,85.604511
F53H8.1,apm-3,78.773424,141.631612,144.520116,92.172527,131.024577,83.518460,132.527849,135.585916,168.017827,155.507675,150.990057,186.002151,165.724292,210.872238,176.836425,113.243766,142.968967,167.262794,180.905038,154.169023,163.151910,150.952275,107.550116,38.172516,32.245488,164.983771,107.957473,91.533285,59.363812,55.264352,87.467913,71.055437,61.882097,58.380965,46.957557,75.967794,46.716043,27.453916,21.279099,17.488967,106.278774,72.251574,67.009149,49.196829,43.588131,116.442949,81.118257,80.065457,56.842405,38.768869,75.245620,61.423964,59.576567,55.628138,71.742772,83.602143,59.503762,63.237548,69.609566,60.705492,92.887075,133.745422,118.916862,108.689592,83.840066,108.140940,120.738368,118.004623,112.036790,87.818446,77.387392,65.911383,88.289274,64.717402,78.808172,141.930215,141.049131,153.858250,155.063423,127.269529,145.679488,148.329787,154.848508,145.822354,133.760021
Y48G8AL.14,aps-3,364.159285,391.728724,373.766190,392.459262,414.087188,218.695552,281.017353,276.136948,254.585804,248.597613,526.203808,562.418606,552.084421,629.242876,631.327087,299.510904,317.659798,484.356084,536.400683,503.007802,202.071621,244.436825,203.997781,165.873075,129.296978,235.418435,249.568701,240.470224,183.002578,177.087430,283.487448,215.385570,219.068918,160.560971,127.995005,319.566582,236.225143,184.306735,178.799349,106.913722,198.097663,177.003674,154.226587,127.367549,99.292652,246.465713,265.725245,215.807240,165.287055,89.382546,349.604730,328.194572,297.907109,255.909240,260.704689,259.260995,250.719813,256.308391,228.922829,183.764140,385.855283,376.128632,368.961103,240.023867,182.352813,397.085283,444.847179,371.901819,287.344042,246.614055,383.296795,382.069662,459.217414,445.648202,670.953432,298.694002,327.321070,359.550804,341.990361,295.847498,408.828596,401.351773,367.530913,278.349402,282.835180
W04G3.4,apt-9,0.104787,0.350063,0.375549,0.415224,2.086736,0.107275,0.103811,0.311296,2.290346,3.947461,0.079211,0.246871,0.324654,3.806361,13.925166,0.063746,0.193438,0.350187,2.902383,8.506699,0.082443,0.053928,0.070120,0.077178,0.113933,0.103105,0.123034,0.069967,0.168342,1.540199,0.128083,0.181132,0.129254,0.082906,0.129590,0.070742,0.042040,0.056823,0.056401,0.034680,0.027112,0.164546,0.246297,0.583276,1.318000,0.063391,0.131346,0.184730,0.463109,3.211473,0.034916,0.086713,0.094814,0.198787,0.584386,0.093192,0.043577,0.050115,0.106166,0.281680,0.091915,0.113369,0.100954,0.313681,0.259511,0.072356,0.078071,0.069225,0.291687,0.374625,0.082321,0.064523,0.066566,0.124357,0.655990,0.049807,0.039812,0.031692,0.781271,1.455944,0.071151,0.081308,0.124722,0.530181,1.538292
K08D9.3,apx-1,50.949542,23.506619,11.133221,4.358635,3.018459,53.574841,21.089713,16.312044,9.142060,6.748106,6.509301,3.249489,2.343225,2.091972,2.650298,7.795284,5.856468,2.745226,1.519048,2.741409,12.277010,9.211047,8.099717,6.211043,3.218156,17.820221,10.657587,9.154057,8.571839,4.684951,21.920526,2.054425,2.303780,1.255050,0.912369,3.356917,1.428327,0.475093,0.579858,0.164695,6.846815,2.174366,1.593289,1.317079,0.327844,7.006385,2.858706,1.796256,1.185661,0.414319,3.589109,0.383348,0.537263,0.784499,1.942293,4.791117,0.703137,0.478287,0.792531,2.877650,7.795129,4.591614,4.313195,2.363277,2.521188,17.443919,3.609823,4.764664,4.786674,3.296967,18.907611,11.410650,8.932847,1.868225,1.301650,18.015538,17.335358,11.001451,3.526908,2.933520,24.330257,20.199775,16.126195,6.070271,3.632877
F32A5.5,aqp-1,0.839646,1.381252,1.480489,0.729423,1.817999,0.851178,0.848590,0.826711,1.426643,2.273505,0.606138,0.628140,0.417377,0.540822,0.542199,0.501059,0.760547,0.449440,0.447458,0.558797,0.646225,0.420075,1.848457,10.617366,19.560540,1.838036,1.061628,1.941070,9.938448,15.554254,0.995896,0.714426,1.679267,0.638380,0.494125,0.568916,0.333988,0.587134,0.440769,0.366849,0.339425,0.422173,0.718654,0.965430,1.126262,0.642316,0.662131,0.778794,1.006231,0.727297,0.271533,0.226094,0.330977,0.520678,0.638250,0.358335,0.341867,0.391761,0.542732,0.738902,0.739847,0.889853,0.789104,0.817662,0.499566,0.559547,0.805431,0.542305,0.554129,0.957911,0.871120,0.515063,0.528424,0.499139,0.976285,0.507351,0.300014,0.241762,0.417136,0.335241,0.540629,0.608496,0.474302,0.830909,0.547895
C01G6.1,aqp-2,171.292965,463.942999,1177.622015,1256.240827,1718.628277,178.951255,721.277451,1275.817819,2567.257053,2714.156392,423.490837,1035.520195,979.905257,1749.640146,1917.645175,380.652937,874.079896,1265.576728,1938.481322,2842.389771,16.494294,185.752786,494.776622,92.030802,128.717033,19.326561,104.860089,113.525698,97.939701,330.370259,4173.427705,4716.238895,5135.424996,4882.009801,5054.623397,1493.552243,2608.563705,2044.985752,1708.596937,1787.306194,5215.913434,5730.662148,4572.348181,4130.558546,3556.371632,5768.088532,5416.167037,4639.752561,4521.035400,4448.047783,523.981328,684.801975,1016.650530,1570.669641,2649.164533,681.248916,848.440533,1104.809402,2132.114553,2574.031365,20.439899,65.896511,215.232656,305.506929,528.447633,18.097785,52.751017,101.638532,317.533637,263.133497,55.376956,113.711394,247.666557,491.298652,835.505850,169.748332,416.093196,611.936939,1155.342811,1481.710185,272.626777,495.719883,731.622112,1768.396510,2078.864113
Y69E1A.7,aqp-3,0.423702,0.715852,0.765948,0.279197,0.561755,0.660676,0.429608,0.640663,0.369225,0.591278,0.314369,0.245433,0.216109,0.210881,0.280009,0.257502,0.394690,0.232777,0.138907,0.328306,0.331933,0.219711,0.284798,0.157914,0.154249,0.416565,0.234556,0.275961,0.339716,0.198868,0.510967,0.365179,0.514790,0.334113,0.257548,0.288440,0.171400,0.228152,0.227070,0.142210,0.160517,0.164945,0.245231,0.126819,0.275412,0.250741,0.260912,0.241151,0.261723,0.730137,0.140995,0.117411,0.193742,0.326649,0.187564,0.186147,0.175023,0.202642,0.210728,0.188984,0.377586,0.463305,0.405877,0.423729,0.258378,0.288431,0.314208,0.281503,0.285866,0.248263,0.336571,0.266838,0.269773,0.256116,0.300999,0.197944,0.155982,0.126266,0.162160,0.130587,0.282653,0.317993,0.372184,0.260102,0.218071
F40F9.9,aqp-4,0.280394,0.460371,1.483718,0.733944,5.520614,0.286560,0.281700,0.550944,3.600772,4.966437,0.408049,0.157619,0.139966,0.545275,2.724095,0.167499,0.515715,0.302975,0.629678,2.384321,0.214804,0.142216,4.460867,102.512554,281.239273,0.400643,0.429279,6.951149,109.741551,200.303247,0.333295,0.236977,0.679667,0.215249,2.156744,0.191244,0.112032,0.295810,0.295184,0.829720,0.273070,0.637551,2.901994,8.096926,12.737891,0.322361,0.336056,3.604874,8.283154,13.369643,0.091481,0.150500,0.831787,3.243589,5.639149,0.121153,0.343479,0.260941,0.955726,4.699854,0.493088,0.894418,0.268878,1.375098,3.538866,0.186285,0.201874,0.363712,1.495077,3.706157,0.217646,0.171256,0.175240,0.500751,2.165998,0.639375,0.302341,0.485123,0.945990,1.517386,0.182480,0.410970,0.473768,1.002459,0.692420
C35A5.1,aqp-5,0.261924,0.433191,0.458249,0.343523,0.343916,0.265653,0.264941,0.258586,0.224750,0.710807,0.192576,0.148605,0.261883,0.766843,0.849879,0.157999,0.240313,0.283943,0.084399,0.394628,0.200485,0.132659,0.173555,0.193119,0.280953,0.125032,0.100225,0.164957,0.408732,0.484030,0.307844,0.220750,0.314741,0.202180,0.154560,0.177939,0.104223,0.136871,0.138080,0.087439,0.063448,0.198574,0.097051,0.228811,0.819659,0.151075,0.158014,0.147183,0.634267,1.375918,0.085294,0.070676,0.078009,0.097047,0.224510,0.113020,0.107811,0.123914,0.127865,0.115180,0.229423,0.281641,0.249111,0.258145,0.473319,0.174462,0.189866,0.169369,0.348655,0.755051,0.205291,0.161025,0.330136,0.156324,0.368571,0.119360,0.094095,0.076147,0.394226,0.553239,0.171546,0.190464,0.146950,0.314379,0.519721
C32C4.2,aqp-6,34.396946,95.292819,52.486157,28.283602,19.548207,47.613697,47.625422,48.722252,28.519970,29.587988,54.815501,60.664376,63.140489,25.962371,18.526073,71.536764,57.429567,47.150908,27.158981,14.831293,5.093976,5.031101,5.959161,2.251444,2.604110,4.376389,4.226412,5.335353,3.878730,5.101522,7.491545,4.790218,6.546347,3.993504,3.362412,3.944629,2.566766,3.156713,2.958499,1.910861,2.471481,3.336506,2.957403,2.245464,2.668241,4.309360,5.107235,4.416547,3.930297,3.885166,4.973703,6.015431,9.719196,14.473394,15.832147,6.890983,6.966916,8.443903,11.869728,15.102211,7.662307,5.645750,5.820407,4.630985,6.049398,6.756052,5.018476,4.216684,4.846383,6.038413,40.943537,26.824888,26.706939,19.957630,13.688584,37.409040,32.637238,36.615000,24.140246,11.917099,47.264450,36.800840,41.794910,24.686067,11.048545
M02F4.8,aqp-7,3.128208,2.583850,11.344910,37.307606,43.958446,1.813287,4.868905,11.494170,52.549484,79.383044,4.301790,7.783225,14.355281,32.013326,61.338198,3.140419,6.647605,18.724090,37.513396,61.704556,1.194266,0.675504,7.140822,2.339635,5.534743,3.345831,3.945783,5.112812,13.558572,20.852796,24.532039,59.620839,68.221733,88.070135,145.115112,3.826783,15.644781,32.755947,45.216333,63.207491,24.694051,56.888156,79.501984,89.300044,88.818220,25.968326,53.626668,73.537431,87.400783,93.039504,2.072265,2.366212,5.556899,11.492483,24.696999,2.662010,2.412814,2.713201,7.345795,25.381240,1.963791,0.712685,1.480983,1.310778,8.493706,3.161550,1.917042,2.643717,9.998213,7.424059,2.445390,0.685239,2.960561,6.395388,20.331350,1.030191,1.303981,3.502570,12.918430,29.630351,0.872372,1.613334,3.617342,14.663739,32.476380
K02G10.7,aqp-8,0.772752,0.835364,0.886706,0.501266,1.285799,0.517969,0.508071,1.001190,0.650798,1.729249,0.366699,0.286467,0.253217,0.972438,1.722637,0.458519,0.461831,0.272245,0.877712,1.701716,1.851701,0.860141,0.825450,0.188649,0.265851,1.055885,0.862037,0.651657,0.645489,1.139710,0.599117,0.833705,0.895111,0.770333,2.763430,0.341936,0.204666,0.656437,2.067891,2.809499,0.358791,0.554941,1.079920,2.305976,4.855176,0.294586,0.447868,1.367109,2.043550,3.499591,0.478767,0.598209,1.299719,7.622523,18.098570,0.521640,0.800228,0.974878,5.166587,14.018602,0.453114,0.546275,0.478726,0.493247,0.307243,0.510806,0.367927,0.482411,0.338821,0.844116,0.398513,0.313408,0.318003,0.303168,0.853146,0.349898,0.183527,0.148327,0.374400,0.886469,0.496436,0.369866,0.286109,0.458547,0.987603
K07A1.16,aqp-9,1.598656,1.968173,1.380387,0.766602,2.083699,3.666571,2.017870,0.781075,1.346290,1.611183,1.969308,1.113692,0.390062,0.952219,1.014477,1.442510,0.715798,1.048862,0.883507,0.588577,0.909588,1.179714,2.547604,0.870719,3.111166,1.798335,1.464460,0.987947,1.970077,3.433340,1.405228,1.312616,1.853278,1.201697,0.701568,1.632282,0.476394,0.622650,0.838447,0.511474,0.641828,0.296074,1.538751,1.828352,4.259873,1.565917,0.922206,1.738718,2.050191,3.172183,0.254664,0.212684,0.587434,0.440324,0.678066,0.335478,0.646753,0.365504,0.383406,1.405775,2.135741,1.279672,0.761849,0.773301,0.708386,2.343545,1.981197,1.259969,0.777948,1.341507,0.618417,0.494532,0.751489,0.725169,0.562597,0.885010,0.415465,0.565639,0.870893,0.581351,1.007254,0.843720,0.430531,0.685253,0.948405
ZK1321.3,aqp-10,143.696306,119.791982,129.508101,160.653688,93.530419,75.892341,103.303633,111.042633,111.350305,79.807484,340.615107,412.379222,313.059362,270.648591,160.538828,150.515649,215.309729,240.874432,260.272831,119.240878,770.553882,626.472976,583.376350,321.719389,309.665248,794.290859,670.187926,486.962295,535.004742,453.241858,278.881452,277.956741,260.443389,243.813493,137.055921,261.917037,239.103347,173.041702,131.561708,51.734782,355.922644,260.934472,210.415308,145.073830,80.010607,465.733960,391.960723,245.079692,160.893139,54.993063,347.078452,350.862650,306.374706,267.399917,250.331270,306.576235,310.506629,323.401974,297.027884,200.336263,211.899875,451.887277,352.904356,355.078902,242.102720,217.671824,330.542940,385.144690,325.359116,282.721184,187.403103,166.535073,237.116216,182.964728,138.888805,227.415470,243.974404,269.922277,262.937808,198.670180,247.446308,259.265346,272.410756,223.319719,206.990698
ZK525.2,aqp-11,71.982185,72.340097,81.937117,111.068733,73.127479,45.403361,50.927830,70.973220,60.999540,36.174863,80.629682,105.401887,106.354763,96.604892,66.591335,50.866675,82.239111,91.349281,97.709629,59.308162,503.052446,294.680607,486.634406,580.078059,374.533340,328.005565,316.733703,286.845269,350.371910,244.274788,241.179504,252.174025,249.771280,263.981267,244.949591,147.428819,209.469650,233.095660,238.990825,203.769615,178.142516,202.036763,199.751261,194.696904,139.463319,211.799362,273.625637,221.750495,221.858195,109.416287,95.393472,73.435488,80.326352,112.082396,90.798749,85.378343,75.698584,82.841630,117.483733,85.657501,110.337395,137.086150,108.193889,125.456716,127.902224,70.893989,93.806223,90.926451,97.793397,96.676121,61.062898,65.989098,96.020308,91.069028,87.591815,54.889607,57.176782,55.030878,73.307922,59.634585,56.741462,75.182126,61.453033,61.744395,64.239785
ZK1320.6,arc-1,16.985342,28.352405,35.599997,27.862779,33.707553,15.154066,22.072324,28.517665,31.571830,35.186612,52.232559,68.489634,66.932621,92.920898,79.967539,22.545277,34.957381,59.049748,76.172814,54.978684,10.318723,14.381229,20.171011,15.690087,16.704297,24.816902,25.991318,29.629386,32.665493,31.081777,30.955279,47.797787,48.715912,40.591412,39.100569,20.810720,23.311147,21.013169,17.867996,18.078757,49.708878,53.606749,53.743288,51.808299,48.535036,46.401915,46.348359,45.761762,48.261968,36.047537,26.340387,34.061425,31.870624,29.460025,40.711246,27.766422,27.959856,34.311265,35.188620,32.622713,13.143095,39.934477,31.734202,48.407041,38.153298,30.652907,41.952365,45.924054,56.024297,45.418007,18.034690,17.889796,28.662832,25.146079,35.164388,37.451823,44.772696,53.328561,62.133828,51.620564,37.221867,45.617428,52.132329,56.787754,51.696744
F01G4.2,ard-1,228.363551,222.008952,189.061406,182.790765,135.697097,182.352028,219.734752,249.501991,183.558948,152.779353,282.830655,288.224769,277.202052,244.263536,152.561079,200.606683,251.467034,214.102536,214.085839,149.433394,294.076561,295.738280,312.650715,162.877958,154.178041,168.218514,164.432924,178.375687,149.280874,129.083237,280.035565,306.292939,321.755168,328.170657,258.777315,229.161497,231.788063,232.826876,216.472715,176.717506,259.356353,260.261424,232.962779,204.948514,155.482312,305.164184,339.650004,234.262507,228.774782,130.193993,191.216828,131.928555,104.512952,86.085635,96.014684,177.171290,129.688783,111.657875,99.899884,80.586712,290.283896,522.775808,403.323511,546.047760,543.246228,245.552623,270.817907,298.422587,284.747625,267.028282,230.777793,212.704844,231.463768,243.114592,216.872297,298.181873,289.867487,303.183222,279.050328,239.810334,337.189532,378.811881,295.009536,289.092615,241.880017
B0336.2,arf-1.2,568.434809,993.216940,821.100472,525.192634,588.331633,686.915949,1061.181183,1052.047169,996.254551,928.653714,1129.042500,930.310839,820.899690,749.106339,647.884966,1096.006112,1097.845321,956.274162,877.616657,850.460062,364.915641,544.643807,543.536873,413.439439,425.217607,314.549419,321.090189,301.013340,271.585343,305.188738,578.256756,554.981192,475.723481,494.610463,384.830722,540.776525,438.182981,325.381700,257.899388,156.112944,1148.177818,936.522291,708.371714,552.794307,349.578168,1097.859854,1023.062253,741.788367,604.386667,305.003891,837.489854,687.480076,587.479062,447.373519,549.227135,1039.342096,836.540361,763.906512,652.714350,575.477743,745.895065,965.873019,947.832513,682.196404,583.273168,483.634760,533.157645,554.830861,475.297219,430.324668,581.734688,581.730762,683.138116,442.157833,413.709437,873.054019,1105.582979,1212.530249,1046.963102,975.340483,1205.543030,1314.782663,1423.496648,1325.038046,1153.806682
F57H12.1,arf-3,370.296190,556.094411,520.995052,467.774970,548.461835,354.360438,656.990921,651.920093,722.388653,818.605352,518.061211,464.097765,387.500189,396.859972,388.601003,543.187566,531.972685,501.995265,486.669250,536.846505,330.411649,413.899468,500.182636,402.539255,373.003970,328.840628,306.455635,244.877660,279.564950,316.013745,455.987451,397.558707,373.718058,350.623486,297.860018,362.652637,290.264009,202.630773,144.260476,107.327473,939.263942,773.234156,638.835130,475.999168,325.559448,707.613782,676.149204,548.133953,416.138814,250.734989,847.229277,680.929915,634.899653,560.437387,548.373551,1014.995288,888.258730,797.783341,713.682141,555.931629,449.336435,568.497485,586.228084,555.657298,556.653902,431.649514,388.276979,433.440448,439.726710,442.716042,381.444506,312.939576,405.900067,280.908775,291.346202,646.344725,751.201368,878.313888,839.011775,899.040328,701.830813,759.570370,738.473603,886.658547,922.425928
Y116A8C.12,arf-6,93.494254,111.535977,90.197688,69.033024,85.267970,83.816282,89.223494,102.763197,99.123749,103.160031,155.707304,148.094246,122.183265,149.397359,111.089445,104.750141,115.832953,116.968813,126.145922,89.564474,43.578289,64.393622,58.045906,34.484092,21.341390,86.030196,77.959312,88.207373,48.301683,48.003921,77.902372,62.962180,47.735481,60.454382,44.216171,97.256932,61.365905,46.568222,36.287031,28.308092,128.299708,97.803864,68.609899,49.482791,44.377868,159.837011,125.348044,103.902430,79.709885,61.596125,106.686108,88.466984,80.673410,67.180031,73.576598,99.944288,85.377033,71.220572,74.084832,67.778506,107.014513,90.139338,85.598307,69.265563,55.495016,101.624306,94.972121,87.497126,79.868996,60.559713,102.056308,86.400487,110.081470,95.179056,89.542280,113.884086,149.140693,177.669443,142.483629,128.773246,205.862720,176.046259,208.786871,183.927932,129.130482
F31A9.3,arg-1,0.508458,1.280522,0.912709,0.342172,0.670163,0.528382,0.517389,0.506514,0.667056,1.049383,0.374418,0.294554,0.258953,0.253289,0.335641,0.463062,0.472386,0.279107,0.166539,0.389664,0.397095,0.261367,0.519565,0.191799,0.184575,0.246463,0.294772,0.328270,0.267032,0.238949,0.617495,0.437153,0.620464,0.395882,0.309070,0.348572,0.206370,0.268669,0.269796,0.168090,0.126225,0.196011,0.191096,0.225316,0.243195,0.296906,0.311553,0.288688,0.468592,0.338273,0.168288,0.139245,0.229201,0.191854,0.148505,0.222110,0.210300,0.242270,0.250557,0.339596,0.675414,0.554058,0.486147,0.510875,0.311262,0.345125,0.561677,0.334779,0.345873,0.443923,0.403599,0.318350,0.320005,0.305366,0.359157,0.235990,0.185365,0.149814,0.195345,0.155537,0.504382,0.375784,0.293832,0.309632,0.255054
C01C7.1,ark-1,5.950889,8.065986,16.677484,11.889218,18.928492,7.852307,8.084046,10.964540,24.483514,22.930821,14.298610,19.611156,20.836915,31.241799,38.620987,8.254972,16.311116,16.926616,27.901672,27.913823,9.835899,12.246864,13.832696,7.405938,7.534849,13.840245,12.821111,16.646712,19.879244,24.551862,49.617353,50.025615,51.271698,63.382943,98.359805,15.507784,16.450381,9.021307,11.286657,19.801267,50.961067,56.784228,72.394384,98.441182,156.838635,30.134276,18.068831,48.274566,67.929645,248.364932,10.783419,12.283041,11.425196,16.833223,23.052026,12.932161,11.847879,12.982434,17.465838,22.299996,7.116398,14.989191,10.035187,20.445462,26.440644,11.363327,15.810102,25.659614,40.241255,33.802875,3.362720,4.378910,6.333074,6.749727,9.998037,12.817161,14.079860,20.671139,35.343792,40.001301,8.731606,10.651849,18.881563,30.708183,42.753911
F54C9.10,arl-1,64.358218,112.891686,143.491420,134.250396,145.595756,73.859222,124.019685,121.159474,149.005141,163.606943,86.298933,105.648293,141.478856,185.495791,218.703321,85.980507,108.491235,121.815350,167.086152,185.786607,75.069401,112.996550,108.654545,70.872102,61.686967,75.916937,97.396082,132.852491,86.363956,94.903589,39.331653,43.550350,40.337142,33.280592,31.449143,56.027918,28.051367,21.272195,21.920226,10.095745,35.808308,42.745272,40.895705,40.211540,42.695402,47.450212,55.030340,54.067812,46.283756,38.923794,58.292745,68.085593,61.832144,73.094783,87.588808,53.607798,57.516880,57.903944,67.786627,66.380946,112.268937,229.306565,159.856410,203.334480,211.606624,95.962405,131.194240,152.342298,147.054032,162.574024,57.747670,70.850146,85.487125,83.340881,129.378478,96.773529,92.163084,109.531530,144.171089,147.006103,112.629940,108.171055,125.612371,120.500269,117.099120
F19H8.3,arl-3,1.557089,2.522299,33.285336,29.817500,114.406132,1.580208,7.150926,27.491422,99.841229,148.744955,2.547785,20.754732,43.906710,155.336527,243.262859,2.818946,7.623145,35.112885,117.169702,200.444067,27.777765,8.025619,14.624878,0.877665,1.879497,11.666757,7.414236,3.628087,2.641021,11.584701,1.767465,2.579704,0.903887,0.562692,1.314947,0.533559,0.313595,0.782078,0.799879,1.516499,0.991453,4.088163,10.537669,17.505438,29.245309,1.197242,4.164793,16.054044,15.207029,31.994972,0.243479,0.807230,1.123491,1.685053,9.041904,0.614840,0.308039,0.685624,2.515269,5.035786,2.133626,0.817676,0.759706,2.205300,3.942423,1.897944,2.102273,0.473980,2.869579,2.891998,0.612473,0.482909,2.466682,18.524961,57.782366,0.652523,1.513944,8.672008,34.226105,66.529510,1.369095,6.071225,9.310409,34.007173,71.908191
ZK632.8,arl-5,54.432411,88.126774,54.704830,44.859376,41.425568,58.060991,69.919611,67.574244,59.819864,50.702459,71.572658,78.547374,73.154988,63.049184,48.439190,95.100412,70.196768,64.999360,52.515977,42.468110,38.055655,40.079318,42.320088,15.980903,18.479779,37.850000,37.717964,42.604599,24.660324,23.849625,56.601986,37.209331,36.611682,32.779273,32.426256,46.411499,40.925432,24.583581,22.671191,21.008129,55.061819,31.732296,34.010946,31.045031,36.033694,56.889979,33.410852,35.904507,31.284390,28.041786,43.606257,44.491708,48.132661,64.465082,64.941975,40.679954,41.197100,49.716654,59.283652,59.530221,54.991252,62.105072,47.986317,25.893886,23.099871,48.123062,47.346765,36.509708,32.797133,29.825680,57.578568,42.934420,46.289277,53.215413,39.359844,54.915425,56.754229,64.228121,76.344170,78.925361,52.423685,52.618318,47.375255,60.863061,70.250609
F45E4.1,arf-1.1,0.520356,0.859372,0.906461,1.377107,0.678648,1.054157,2.122665,2.038986,1.322674,0.708285,0.355436,0.850280,0.749755,2.194411,1.630338,1.577091,0.469145,2.438603,1.775142,1.527245,0.791117,0.522213,0.686080,0.386649,1.651661,1.429472,1.756054,1.583497,1.824633,3.985544,0.600527,0.439432,2.460912,1.936527,1.199538,1.061359,0.208185,0.269214,0.271837,0.339184,3.441597,2.844929,2.153220,2.228396,2.716990,2.273165,1.480804,1.107116,3.585129,3.468786,0.167882,0.966972,1.069729,0.961849,1.613363,0.216577,0.422294,0.474131,1.245759,0.912378,0.935188,1.099774,0.998928,1.015485,2.426801,0.997549,1.832940,0.975382,0.999234,0.575268,0.411481,0.644619,0.655029,0.959241,1.121097,1.364902,1.421855,1.301556,1.302029,1.788237,0.641504,1.075105,0.273952,1.160213,1.682129
Y57G11C.13,arl-8,224.366874,472.389175,505.055276,205.702843,304.638996,287.302088,630.195671,662.120292,596.537817,640.992648,257.900966,258.387566,296.986457,279.739303,255.877335,346.891616,362.029024,348.281935,285.440553,288.873219,116.724456,201.090806,153.361093,92.252492,86.623630,112.001144,95.764182,73.667846,64.052460,68.336132,219.080568,141.741558,141.692514,151.430736,96.048932,155.188744,133.586324,82.792932,58.364194,36.015648,383.337207,313.376692,225.094028,168.596439,127.050200,417.630898,336.555735,254.246977,194.341733,106.992196,138.454397,109.913324,95.135686,86.263978,112.531711,222.090258,166.599783,164.323204,154.583985,137.483369,182.651747,299.152542,239.632323,214.145364,208.788057,115.959792,128.832903,138.135073,138.514621,113.746183,142.279024,141.831328,150.955861,108.863832,121.963615,237.576417,280.424123,322.688422,343.936679,301.708724,295.707917,283.636256,315.885451,327.933491,310.594035
C38D4.8,arl-6,2.939125,9.473254,21.177888,41.284229,88.612397,0.733756,2.958515,17.859689,46.181251,52.827981,6.704376,37.932184,83.982847,273.741402,339.133412,5.720461,24.039754,78.878952,176.667817,206.669683,0.541470,1.426916,15.576091,1.097470,1.515945,0.322155,1.066400,1.282629,2.823488,7.362538,0.825589,0.597292,1.685710,0.515911,1.637698,0.489324,0.285626,0.379627,1.129506,1.183061,0.471372,3.076027,8.053950,13.480694,17.517069,1.876539,1.166688,14.040640,13.918172,22.375392,0.682235,1.507521,2.101148,1.318506,6.264443,0.578977,1.148843,1.608247,2.371307,6.920830,0.659555,1.517197,0.706548,1.381316,5.745143,0.901908,0.998519,1.765085,4.047628,4.258634,0.572280,1.362322,1.842140,31.754145,136.124446,0.613849,3.326945,10.114327,37.765413,72.497598,1.735117,2.860536,10.992571,28.355135,64.867994
F53H8.2,arr-1,76.369875,156.899964,135.926336,79.250964,89.639728,67.523726,106.519280,111.566400,106.975655,104.884161,207.163067,215.226048,183.679319,217.181669,182.412274,106.844500,137.843125,162.265533,198.112650,139.039257,50.066516,82.260926,59.429986,22.592562,18.325875,41.498924,53.516736,48.640193,35.033619,33.734055,69.792879,68.864753,65.222338,60.650845,50.173018,98.626185,67.527544,51.146485,39.443187,28.311608,136.169644,109.034262,97.124684,75.610973,74.001684,124.026385,107.997233,92.113017,70.207635,58.329475,53.325221,46.269949,39.261311,44.857523,59.249095,66.307131,43.890810,52.129363,51.885656,53.945626,109.757465,174.013327,139.624886,129.411229,88.803198,108.592450,129.164933,112.059725,99.206428,78.867867,101.891600,105.361267,122.318471,88.856102,103.612092,173.755631,196.080443,195.490638,167.646847,142.227536,173.614736,197.736472,189.413343,153.373017,152.304928
W02B12.6,aars-1,4.867100,6.858036,6.189519,4.496325,5.020239,5.772080,4.069763,4.581993,4.859192,4.230850,8.947798,11.405845,10.114961,10.958110,14.741387,6.078627,8.278924,9.900777,10.403295,9.221435,6.763847,11.052758,8.771395,3.331960,3.629945,22.964212,24.977808,33.966591,28.347475,22.507950,13.680938,14.280939,15.351268,15.776821,16.638139,3.713942,3.481176,1.489231,2.024910,2.321364,6.360756,6.504689,8.401431,5.486440,8.920542,4.147964,3.612625,4.407676,3.473824,17.077723,3.766068,4.183953,3.432593,3.732567,4.771122,5.554237,3.454365,3.665444,3.095295,3.814106,4.353375,7.922202,6.148527,7.059310,7.918012,14.500693,18.386741,18.446777,24.229525,19.689549,5.546272,3.381189,3.544897,3.133601,5.181477,10.345221,6.614952,5.730419,6.363449,5.418677,3.436435,2.275946,3.977408,5.258632,7.417637
F28H1.3,aars-2,102.043871,42.354414,39.962004,33.650368,43.324198,72.301177,38.880122,36.893994,47.273984,42.661227,73.958818,53.800062,46.524102,57.681472,65.684932,41.947207,37.489663,45.424975,50.127941,49.911714,65.840261,71.573854,84.699589,61.789348,50.902612,116.517815,99.219976,118.130299,123.860813,91.923546,170.324544,126.322488,118.270365,124.275239,126.418706,76.450575,49.864994,55.741657,48.848419,65.458255,130.417727,125.589480,107.624627,97.140472,116.776440,109.791317,113.545622,97.176102,88.041985,96.734932,76.409486,61.591713,52.725826,53.800950,61.429775,93.920163,63.429642,63.604415,62.184266,59.457222,69.122105,66.435506,68.577733,68.456845,88.088840,141.424373,119.325918,111.415304,122.441179,125.860076,69.752396,47.418510,56.017325,34.295224,42.513028,104.579055,79.034962,67.426927,62.522333,70.366568,107.512330,90.777157,77.139424,69.701462,91.509083
C15F1.6,art-1,96.069010,101.798773,83.436764,67.969533,57.511292,112.689012,118.778069,119.664357,97.953135,90.124462,147.407171,116.089114,84.963577,78.615538,63.557084,111.612674,105.463380,90.522708,84.120956,71.191511,102.796329,100.817138,145.886387,121.460148,105.422984,165.029437,127.780259,81.666070,97.072762,83.044850,126.199348,119.118785,115.656941,117.124772,89.449369,91.903669,72.302178,50.591885,42.490635,25.614815,161.036060,137.084631,90.819711,64.703507,44.593559,158.098981,153.759784,93.816885,72.800145,43.727397,131.355806,81.153103,77.708090,58.890544,63.335262,156.602902,110.200461,94.189827,83.983358,68.015323,98.600284,146.365454,131.238283,89.656005,75.574558,99.373953,108.414483,103.168737,100.689016,85.678842,79.831144,68.471996,74.742719,50.945567,43.385614,88.997369,129.379803,134.637267,121.453009,104.738844,138.216101,139.253926,155.138785,159.596828,120.223187
Y71F9AL.16,arx-1,76.812765,118.502468,110.380861,73.629884,80.279406,98.306153,130.286088,127.461722,131.154687,115.532660,190.337813,198.070667,150.948348,165.449685,137.724035,123.401812,144.880962,140.014566,166.715251,126.380860,40.161285,62.826974,85.694691,86.762858,77.118009,81.051796,91.183856,96.895514,94.413007,88.742784,137.241582,117.982579,127.429624,117.618762,82.524682,113.213498,87.298099,60.896580,43.693001,32.540901,207.900622,165.469746,113.250569,96.171691,70.867586,200.004267,181.321410,127.573125,102.431438,70.982293,69.960123,65.902827,62.715095,62.124851,98.592136,75.433268,64.387247,67.313606,83.163657,73.970610,115.237499,186.006623,181.032226,151.264593,149.893630,113.505085,159.983659,171.579755,165.220656,159.939530,85.938702,79.825041,123.614418,86.526400,69.225966,128.550043,158.056265,189.324410,199.728196,184.375629,165.641154,181.666079,214.687148,217.055589,185.567673
K07C5.1,arx-2,85.630844,121.711511,128.824132,69.859146,79.282126,101.394711,142.350843,145.268431,117.752126,117.253172,171.870239,183.710150,140.943411,152.641616,111.181468,128.624394,142.342684,147.915375,153.029637,106.940426,63.570304,94.111504,82.659366,68.384917,70.604496,89.373713,95.465930,103.950851,95.437046,95.519720,140.300092,110.415891,108.246287,98.111760,74.604049,92.477212,74.438218,49.404271,34.809918,21.041438,187.276428,161.235084,122.451937,89.531073,61.627662,188.983348,173.602510,146.867884,103.043990,55.925294,50.324123,52.625851,47.460620,52.352682,81.436156,58.669788,44.810980,49.934029,68.111727,66.024357,104.327000,178.359784,166.926120,173.332324,171.398870,156.351242,184.901662,189.266705,189.246237,176.818889,84.017443,76.880552,93.496916,66.848109,64.582348,156.041051,165.156612,174.786974,177.161506,142.053372,169.269936,198.051484,183.632962,178.680164,170.514897
Y79H2A.6,arx-3,85.065297,110.668785,113.586946,75.258388,113.431066,98.152544,108.554265,142.169271,152.906407,155.853498,133.645993,120.134881,107.021309,135.809020,140.388146,101.835171,101.413411,115.566270,131.136378,150.288299,45.543738,65.087571,81.604287,72.162327,63.942677,70.594526,72.398798,57.871381,71.711541,71.068260,109.642167,93.823617,90.842112,102.453533,88.478820,76.882420,52.732820,48.146085,40.088075,42.245502,120.905566,123.444688,103.398537,97.331563,91.646206,143.604459,162.821803,125.196818,119.069506,104.539892,65.701194,57.964583,56.199850,65.293178,101.860889,75.711141,56.840072,62.463570,74.474988,82.126853,118.052280,126.290992,128.173803,122.285054,106.233487,95.299902,108.868820,118.062857,120.270555,111.100193,83.326217,63.010811,93.369390,68.076478,90.228057,84.517467,119.417020,128.592621,138.148061,149.539837,137.198491,141.398433,164.477699,167.005349,164.374068
Y6D11A.1,exos-4.2,95.037618,49.068767,45.291095,35.777018,31.809042,63.426017,41.901332,45.236239,34.109369,23.665871,128.084896,111.693077,92.446577,83.484965,45.098490,60.826991,65.008030,87.215299,75.965099,40.704331,56.995453,51.099028,46.120572,36.784081,30.691593,81.316366,77.514632,66.848900,58.915168,50.371601,111.025326,91.717835,78.783956,71.556220,47.585788,134.505706,119.768617,98.266977,74.177432,37.237852,110.177714,88.880843,57.621815,44.049883,24.416435,140.589735,132.820647,83.191500,51.062755,27.607840,91.568014,94.870646,67.201176,53.475481,41.187676,88.747918,74.264387,71.589706,62.450756,46.425187,67.066605,77.248436,68.240082,63.426281,36.782582,105.656466,109.246660,103.193380,80.255311,60.592449,98.186825,97.919838,98.461010,76.459563,60.150021,97.807553,98.040349,92.976606,69.469253,46.612546,113.940562,112.180718,108.875142,65.526888,45.040279
Y37D8A.1,arx-5,116.225281,125.068974,153.654214,111.122960,106.030955,122.467039,137.818655,130.710400,115.889465,99.373010,154.276140,185.630710,155.472808,163.907058,118.375259,140.283139,160.392659,121.161608,145.555105,120.917778,55.003575,98.196938,138.232125,110.164710,91.471922,110.614371,122.526616,95.869615,89.417629,90.309598,132.543922,110.162717,130.492789,107.892870,87.134108,145.515032,148.607348,114.080627,97.223178,68.529568,159.405226,136.115772,93.484762,74.308758,45.377872,177.910209,159.671289,103.133177,83.910701,35.373294,107.772315,78.400607,72.216795,73.137331,83.418303,100.230304,72.684578,76.839565,71.686540,66.454020,183.478230,238.479792,239.718982,189.458811,142.307174,119.575603,174.215702,179.487195,158.385517,131.692085,127.528406,139.808815,158.732167,138.531706,129.370988,105.026782,139.490030,169.053846,158.852599,141.480628,142.366168,151.177548,159.930781,145.662989,96.408656
C35D10.16,arx-6,130.200646,98.581671,79.989697,77.075587,59.408906,111.246048,98.850668,109.941002,91.891626,79.223197,134.142525,101.407189,65.696101,72.837685,61.731455,108.947395,103.289757,85.977763,79.911682,86.985125,71.339983,174.984057,169.025670,123.928540,102.875124,95.426445,103.134671,85.385197,88.586605,78.350690,103.218243,116.288291,95.911250,101.773114,83.944730,105.110207,73.681746,49.635974,43.562872,25.333346,104.084989,81.880496,61.082499,45.215438,30.259583,109.724991,102.937690,79.861178,52.937718,38.529257,103.379844,64.773894,57.401767,47.585295,57.719589,101.061439,67.066038,54.911957,52.761970,47.354419,248.076012,327.656359,329.921477,188.046718,168.996754,122.400006,148.443251,144.072696,131.114650,92.907458,124.421195,116.509227,119.739766,72.288684,74.035700,92.522117,125.279640,121.955273,116.464619,104.310936,145.147590,133.364082,152.561657,140.483223,98.805701
M01B12.3,arx-7,108.477985,141.338056,99.455376,71.128848,63.156572,143.047120,111.774225,114.852785,95.787835,81.254663,135.590371,117.090807,94.708814,82.678813,64.846009,103.985142,84.578947,91.921938,89.904370,58.184192,86.380443,164.060443,156.264182,128.669355,110.428325,118.594233,111.585262,100.017854,89.127218,79.878219,72.747112,50.270644,53.662086,49.477527,32.875661,122.401408,84.942439,62.617705,41.491617,26.276097,78.708155,79.303708,54.363970,41.494630,36.108373,78.452058,88.389076,55.288508,38.332863,35.340687,111.825059,96.278443,86.024006,59.127627,63.998566,117.611036,85.761991,87.167945,64.250015,56.973470,285.889862,339.120395,370.659874,242.371812,240.810331,141.814364,166.531548,183.478567,152.070690,136.131452,143.575228,158.284833,153.603557,113.956675,114.647816,104.642805,147.107180,154.983698,135.894944,131.536829,143.688153,117.080578,128.210170,97.047197,74.969691
F35G12.10,asb-1,168.508182,64.900768,56.133782,44.480740,44.582171,155.237235,68.550090,58.653300,51.534701,51.646876,70.545507,66.072243,74.274820,58.277100,47.823526,66.103751,65.995614,60.040201,56.619308,40.529347,95.468274,64.441737,61.819436,32.758641,28.202268,85.507841,57.977542,49.131276,41.566978,31.320767,131.103993,33.813156,26.669723,28.660779,20.238013,53.244847,34.877753,25.873669,23.756563,14.109087,74.715930,44.614876,37.478996,30.988803,19.285890,79.768470,49.636308,45.320594,33.253089,20.518089,51.373760,44.738089,37.087291,35.287300,47.253797,57.804423,43.371262,39.874682,44.487927,47.075891,70.001846,55.696939,49.669940,61.797271,62.115983,116.673837,91.361578,84.426201,62.875996,60.792986,69.828659,61.445389,60.771956,52.949274,53.084156,91.869357,73.178269,75.016970,74.170535,63.689356,93.609132,88.536900,70.701772,65.485054,59.891782
F02E8.1,asb-2,161.186796,210.050725,240.181051,250.541097,303.670241,161.142647,212.604596,221.454675,312.457550,316.034345,251.716416,248.053712,257.749622,293.908761,280.792269,216.310784,255.812140,287.715052,299.313266,274.958399,286.288158,262.907667,411.577575,539.131186,600.149993,249.141365,291.390043,309.991171,454.888436,477.829349,348.527269,495.082844,490.255804,564.057697,678.724216,272.646687,287.476828,385.808775,411.869310,626.364410,279.080486,361.052286,447.021395,552.230777,621.664331,325.624998,411.639230,429.957874,500.905212,486.028718,292.112321,244.583365,233.610054,262.637044,291.693694,283.805257,246.163675,257.582956,278.421898,273.775648,308.814151,358.887433,289.378617,571.101410,703.144367,249.424511,246.479768,349.452870,425.158254,527.838352,236.266043,225.214262,245.692700,314.647638,372.632277,196.031838,211.892127,226.041311,322.495478,439.817129,232.862429,252.043003,257.139880,375.090672,436.703671
Y53F4B.15,asc-1,68.889542,103.504490,120.685221,67.726769,66.554987,67.977272,112.336099,109.924147,96.760118,81.865001,94.042559,101.131305,111.265929,108.379398,75.949481,83.444529,93.106864,102.696410,99.413052,67.830488,40.245565,39.353138,53.004914,28.464816,26.954741,47.452746,60.416657,113.314115,56.196753,43.775280,79.611750,78.342304,71.741147,74.771969,41.821478,64.152775,61.896333,58.875892,47.841657,33.783119,86.343230,76.766873,65.053120,54.289610,40.653631,87.927830,74.823059,64.377629,51.943368,43.492129,40.456915,44.801423,41.738008,39.148802,45.966005,49.685665,41.628814,46.012025,52.245983,45.257143,50.414297,73.243963,63.836952,73.013829,61.460836,66.856044,74.595970,86.490414,87.324247,74.781916,63.768124,65.315138,71.189382,85.501941,78.562309,76.588823,78.256968,86.564844,87.324799,59.416131,85.245811,80.754116,99.319172,98.757786,72.113879
K07A12.3,asg-1,999.905157,538.945523,526.409795,731.207449,462.856593,557.604704,426.426124,558.500406,340.661107,289.878783,234.137466,265.308842,322.579492,245.291153,226.487156,549.266366,435.362630,363.428981,291.041630,362.911548,510.047078,344.634637,400.171911,533.043532,419.124735,293.404969,332.167582,222.828549,305.235167,366.018292,326.205968,261.414126,259.506011,280.539793,246.821894,699.397892,862.531192,899.930250,865.590803,796.239551,230.044911,243.135453,248.805849,212.323281,181.776126,279.874710,349.174226,256.150581,230.672827,106.540815,378.843683,377.663383,423.780665,393.947305,298.595434,276.537099,355.039624,307.144105,245.211086,314.733535,588.290139,437.637321,561.218026,459.075533,388.666422,531.063760,489.806590,443.141299,428.241250,372.241816,724.211354,809.109114,771.701163,882.755730,684.084465,228.774852,245.325536,237.643712,240.324252,257.421436,255.674995,254.276971,232.183394,230.766722,202.003690
C53B7.4,asg-2,325.332560,200.344037,288.413761,717.876722,522.751235,179.106696,127.109050,215.026665,234.166625,227.209081,106.619299,140.858663,202.861104,186.636220,200.560099,213.990982,215.796573,205.756070,201.105536,359.967841,134.677792,100.109488,196.497924,388.359539,453.477075,156.712577,210.751851,166.789107,390.815619,480.179480,129.151792,165.301424,192.251912,202.575010,283.789219,306.245242,482.984808,594.773186,762.447246,953.917636,96.750394,123.589725,173.414451,205.901485,249.959490,95.005436,154.512867,172.575603,189.241787,208.099925,184.074680,166.270614,209.069345,288.881316,252.341497,110.300510,161.679225,150.918047,184.832146,236.197368,139.948201,151.258923,181.074944,305.075489,348.959066,153.850440,172.043662,229.088603,321.865954,410.603568,317.768271,360.451897,368.609906,716.758697,776.574197,82.464601,95.017598,105.835469,145.307868,235.132890,87.030076,90.266257,96.018357,141.684738,190.932257
B0252.2,asm-1,20.718613,5.944650,2.273346,0.669921,0.844753,18.131996,4.865917,3.028430,1.556802,2.114296,2.293512,1.936202,1.177804,1.021093,4.429514,1.687519,1.765524,1.900510,1.267975,2.216271,782.478220,343.602364,88.087937,0.707068,0.323065,389.522277,141.746022,88.029907,14.399404,17.792675,10.835168,8.465730,3.906245,2.910684,1.946292,1.726202,1.281329,0.407918,0.338194,0.464236,6.360410,7.664425,2.228476,3.045221,7.656788,6.345607,7.386554,3.335357,4.321871,8.454080,2.286643,1.442603,0.192070,0.481221,1.900258,2.365874,1.116604,0.184238,0.637833,0.911909,7.708232,2.199316,0.482727,0.382274,0.630257,12.049454,13.448516,2.122325,1.400263,0.904971,2.002760,2.045649,0.640565,0.226198,0.265552,5.535661,3.142614,0.878804,0.447135,0.439087,3.086931,3.590884,0.450701,0.159599,0.265087
ZK455.4,asm-2,0.355739,0.396414,0.428374,1.409996,0.789031,0.731355,0.240481,0.819893,1.865960,1.320539,0.089126,0.278744,0.305509,0.419201,1.832651,0.071562,0.219788,1.186992,0.594058,1.035413,0.092839,0.060461,0.397797,0.175714,0.688122,0.348390,0.138851,0.078152,0.315958,1.067104,0.146490,0.205496,0.146934,0.094015,0.145191,0.081112,0.047687,0.063755,0.063110,0.039567,0.030494,0.092818,0.093083,0.146144,0.391201,0.071719,0.074701,0.139155,0.374434,0.495930,0.039532,0.131068,0.323408,0.585303,2.053937,0.052272,0.148505,0.400448,1.371380,2.179686,0.104108,0.128580,0.114244,0.117795,0.295214,0.082032,0.354375,0.160067,0.081616,0.281185,0.093410,0.147939,0.374900,0.142513,0.739747,0.225495,0.178711,0.177876,0.231628,0.260820,0.240464,0.180408,0.352407,0.375314,0.434866
W03G1.7,asm-3,0.260678,0.434331,0.465057,0.172997,0.349530,0.268128,0.263378,0.257864,0.229447,0.364791,0.196496,0.153127,0.134881,0.130943,0.264053,0.157295,0.242662,0.146026,0.129796,0.267997,0.203305,0.133860,0.351177,0.096718,0.094335,0.373647,0.102166,0.171626,0.208870,0.186055,0.476789,0.450415,0.627488,0.205942,0.236355,0.178431,0.105313,0.140309,0.209753,0.086472,0.303853,0.358899,0.204542,0.120350,0.128776,0.157882,0.163752,0.152896,0.164484,0.271596,0.087082,0.072398,0.078638,0.098790,0.114792,0.115698,0.108055,0.126773,0.197847,0.116730,0.231271,0.283690,0.249387,0.259935,0.161586,0.270372,0.192525,0.174580,0.180099,0.155684,0.204661,0.161162,0.165629,0.155417,0.179880,0.123579,0.098105,0.117615,0.153779,0.081771,0.175756,0.200688,0.231359,0.164635,0.136468
Y39B6A.20,asp-1,1.141348,1.275154,2.046909,0.885863,17.668708,1.761341,0.773882,0.755575,4.986239,9.484064,0.565549,0.440734,0.583238,0.854173,7.198047,0.462234,0.704471,0.420797,1.445966,6.067083,1.645000,1.938198,1.542348,100.105901,711.406739,42.564105,18.543667,2.490205,177.920995,561.028954,0.921834,1.318866,1.399941,0.895396,3.763737,0.518303,0.307087,0.506718,0.818216,2.348651,0.191986,0.739298,6.248356,31.894607,54.259240,0.450892,3.505553,11.599832,26.253738,13.466650,0.379590,0.262720,1.024575,5.622701,26.983701,0.420396,0.390872,0.637364,3.680858,19.557205,0.676533,0.823555,0.728133,2.251783,13.891404,0.647928,28.883724,0.631683,4.089575,11.923281,1.051827,0.475690,0.963956,1.139709,5.778107,0.448325,0.352995,0.283832,1.830049,4.405229,0.635330,0.714843,0.553027,2.126151,3.792682
T18H9.2,asp-2,0.857076,0.603313,0.681261,1.617328,9.252620,0.641757,0.460277,0.647905,3.150439,4.576811,0.863598,0.765368,1.163244,2.824519,6.131932,0.477971,0.762099,0.791972,3.061545,4.127910,0.350311,0.264319,0.451655,36.052193,161.015949,6.788664,2.362259,1.925649,68.131467,149.879229,0.306199,0.331788,0.499870,0.516267,2.296946,0.298571,0.292744,0.565751,0.431175,1.567936,0.571283,1.055242,2.323833,6.153157,11.892932,0.840086,1.424669,3.682017,7.274716,6.284331,0.379203,0.519270,0.683316,4.042102,9.325349,0.691660,0.597640,0.821225,2.834086,7.874345,0.451252,0.900105,0.366244,1.650194,5.911655,0.570130,3.595804,1.246821,3.040251,7.751666,0.401380,0.331781,0.521156,0.739976,3.388095,0.390567,0.305160,0.822253,2.343531,4.473989,0.247096,0.893333,0.436054,2.214056,5.423925
H22K11.1,asp-3,0.165644,0.278512,0.295822,0.991949,11.694634,0.170662,0.166670,0.162536,3.475152,5.555923,0.123696,0.097391,0.340066,0.749928,4.210411,0.201065,0.153741,0.183897,0.880243,4.668720,0.392458,0.085237,1.678334,83.065026,332.909403,19.809891,8.871067,3.053770,134.854888,290.064284,0.808444,0.431385,0.814379,0.393889,4.057187,0.112273,0.067061,0.355704,0.531003,2.874006,0.042026,0.647105,3.586402,17.184579,30.275636,0.099501,1.032289,7.217342,15.259718,12.047845,0.054413,0.091344,0.653668,4.461852,15.022145,0.072971,0.207952,0.398004,1.913378,10.276893,0.146512,0.180270,0.158865,1.496426,10.052524,0.228591,16.885935,0.330645,2.279461,8.146399,0.133093,0.102960,0.210742,0.793615,3.482850,0.078095,0.183869,0.249019,1.157495,2.849501,0.111377,0.250360,0.098402,1.033881,2.657621
R12H7.2,asp-4,269.148459,409.213474,733.775191,819.831703,757.540072,162.759768,379.240878,560.483705,575.673002,407.477357,1837.299000,2776.932179,2995.914358,4012.149494,2513.057948,768.571985,1411.409934,2359.601611,3198.135737,1681.066269,23.340139,68.861342,172.214549,21.454254,17.872742,25.159846,74.461795,57.147213,29.442541,66.136243,44.379677,48.235723,36.891000,31.594509,29.383039,35.388012,49.940114,31.272353,45.452638,17.389193,76.658027,95.602375,198.774892,160.600977,113.047270,84.357423,142.401681,278.067767,181.132332,110.691198,151.264186,206.317153,163.540906,192.645977,274.465173,168.302858,172.585793,190.998238,214.278649,204.346118,27.624081,202.696324,142.914896,388.416231,295.142854,47.702475,145.998559,291.806917,312.004480,221.376530,415.487067,545.802713,610.554779,1173.662767,1820.137773,551.196270,717.209747,833.307507,1159.966189,1017.238676,617.937979,856.605873,838.142268,1110.829264,1127.830992
F21F8.3,asp-5,0.407044,0.685494,1.101769,0.680752,4.625216,0.422472,0.417132,0.812728,1.066609,2.273310,0.304746,0.239319,0.208714,0.508963,1.081738,0.249764,0.378436,0.224528,0.337182,0.833425,0.319563,0.209169,0.687146,23.032457,176.760468,11.208882,5.071124,1.596830,51.767628,143.519839,0.746209,0.530831,0.500969,0.320377,1.743033,0.417877,0.163647,0.219720,0.325755,0.609274,0.102988,0.158858,1.012815,7.345214,12.997386,0.242018,0.628122,1.291245,7.218647,3.729051,0.203154,0.168559,0.184367,1.006157,5.621209,0.179770,0.254777,0.391414,0.610961,4.574643,0.362295,0.442715,0.393481,1.424955,3.894875,0.279077,9.213764,0.542444,1.114211,3.480676,0.320870,0.257952,0.522900,0.493639,0.718669,0.190630,0.227154,0.121764,0.315082,0.697973,0.271339,0.306726,0.237784,0.251914,0.522297
F21F8.7,asp-6,0.206680,0.345556,0.740507,1.641991,5.190159,0.211337,0.419837,0.408291,3.405432,4.015909,0.152359,0.120574,0.211397,0.102908,0.411372,0.125593,0.193097,0.112576,0.273453,1.050946,0.970413,2.959984,4.587839,7.555913,96.797453,48.671312,29.846313,5.377058,66.527821,127.422562,0.494622,0.178583,0.252161,0.162419,0.503140,0.141646,0.083214,0.109227,0.219548,0.342094,0.155376,0.079392,0.472952,6.677429,14.006698,0.121456,0.504668,1.896201,6.516663,5.019642,0.137107,0.113889,0.186022,1.169259,5.964435,0.180516,0.085881,0.296973,0.410279,4.348010,0.366358,0.223372,0.199110,0.207591,1.779378,0.282034,42.850743,0.275367,0.564790,4.243531,0.321936,0.256506,0.130780,0.247546,0.579238,0.287882,0.152017,0.305558,0.397224,1.021437,0.138923,0.155814,0.120618,0.637808,0.948699
K08F8.2,atf-2,3.527250,6.734787,79.096617,106.476763,206.881580,1.260512,14.197699,71.206024,242.376206,276.827602,8.647968,42.126614,98.085316,276.652438,342.459987,7.424779,24.344317,105.862891,252.339377,382.240520,0.415132,1.704790,70.268753,56.666501,44.143589,6.642709,33.647745,58.588090,78.792899,99.235208,62.572022,224.574197,240.872021,279.138813,449.421629,5.031944,27.054985,68.762314,91.475288,128.097616,80.125789,260.334875,319.865503,328.074507,388.473155,85.512432,185.261187,372.982307,343.930217,515.487930,0.874260,5.514266,13.739273,32.034309,92.942446,0.154412,4.019485,9.827932,27.504626,73.006917,0.621346,86.138854,74.760884,238.582819,242.983785,11.605256,51.177676,164.942495,248.187058,166.497525,1.383765,3.704353,14.965565,62.494099,155.907010,8.560278,19.509933,55.526629,181.752404,264.804723,11.365695,18.406876,59.393979,220.066240,357.942161
T04C10.4,atf-5,6.671627,8.210899,6.086629,18.962977,20.114198,6.353934,11.300469,13.787383,31.364108,31.665561,4.399533,6.640340,4.837737,6.705482,11.151146,6.325821,13.295571,8.966091,9.492455,19.663959,125.628656,82.342933,76.883162,80.487059,101.914314,115.085007,96.714490,102.432123,111.007170,117.393970,68.990208,108.293109,100.090011,106.424153,137.404958,32.422710,58.240619,52.135913,45.413062,50.143750,65.521474,80.468135,75.705213,93.151854,102.232799,54.428958,36.194738,68.237559,80.821752,106.009514,34.859157,31.184384,32.961746,33.679996,36.209116,42.413966,35.271490,37.322668,33.686140,38.776521,5.900221,18.950029,16.507778,31.474234,47.201353,6.419657,16.204945,27.117500,45.143991,52.796777,8.026303,8.629746,13.387837,12.069922,16.618200,5.823135,8.445715,10.948148,24.124479,32.913877,5.758196,6.110288,8.314088,24.607100,32.874004
F45E6.2,atf-6,17.731926,32.236855,39.413547,21.953775,27.325839,33.375743,33.453004,40.023563,50.651020,45.342788,42.758082,52.357135,39.601859,53.955002,44.093817,33.303450,43.861817,41.107305,48.591833,39.823125,23.834995,33.377127,37.169484,40.047968,39.850838,37.258822,43.390134,58.545035,85.739685,75.258573,35.187987,32.138238,32.102140,24.095276,24.279459,17.290514,12.400424,7.010868,6.292119,5.057409,35.854967,33.907005,27.618147,15.723001,13.676490,20.729697,16.502287,26.858609,13.886911,17.995819,22.092530,18.778271,17.275941,20.737443,26.683169,29.760857,21.718190,19.705965,22.544556,27.084939,26.090368,36.121842,32.199355,26.535589,23.385167,51.713305,45.921106,43.378369,48.261944,31.881088,23.490092,18.531190,19.085437,15.038588,18.463979,40.770709,45.130909,46.361995,51.979994,41.009172,27.449723,24.829515,46.052513,44.871376,44.128898
C07G2.2,atf-7,159.174148,268.279243,120.691873,56.754222,44.635655,331.130919,311.855836,221.584384,159.043334,135.484625,353.083280,169.767151,115.990398,65.943777,45.466954,399.792068,231.026746,174.353750,78.047560,50.018200,84.456291,128.264780,132.031542,52.799269,49.990876,304.556903,213.357203,168.387621,118.200907,87.856685,325.259693,182.383330,182.664934,152.274151,68.735492,148.789127,107.556882,49.227815,19.066001,10.253849,328.124836,233.743554,127.943413,78.648757,86.174614,270.085108,154.460989,145.345950,84.546838,158.002134,213.303354,151.228662,122.111154,69.146149,61.716376,305.055069,211.262493,167.858677,98.989919,74.217255,111.337621,173.899155,203.889823,48.077769,38.842128,144.513460,171.922578,114.825813,88.460044,65.140545,111.883683,96.001126,115.553066,31.362445,24.406280,239.826142,281.587309,296.222147,123.529891,79.414914,297.482704,308.885066,377.232572,174.682378,112.402368
F26D10.9,atgp-1,5.740677,21.594521,83.507882,176.647991,241.703101,3.439885,14.454789,64.925429,191.326440,252.336937,15.962372,51.347420,93.492968,290.460833,480.895998,11.698752,41.227888,134.067067,276.503665,401.468421,3.592525,4.248057,40.452587,21.632997,46.300111,1.729862,3.670791,19.027835,43.513844,95.076180,43.765145,158.509963,181.873913,273.237282,491.523347,4.997172,21.632731,117.259364,194.684310,407.267752,67.360214,271.835528,550.352520,751.963716,1047.610836,68.167059,284.041914,526.668948,793.700105,965.408265,33.910008,102.808265,181.286872,293.664289,436.157448,35.751364,88.805263,180.973777,312.089868,398.765161,4.326742,108.393313,69.013907,553.971611,758.583177,13.121656,63.862938,273.488599,520.995753,637.597213,2.600839,10.051862,47.016805,166.030441,384.082024,19.259021,32.723893,96.779687,348.434913,617.713769,21.159031,39.430224,95.362310,360.037564,722.478051
C38C6.2,atgp-2,3231.908905,2818.372965,3238.526952,6588.438329,3762.507385,1387.784824,594.736694,1061.647736,1116.128265,1036.212194,1561.272690,1328.069604,3014.016481,2565.442512,2707.889194,600.634718,945.904302,2083.316746,2290.702896,2435.509893,439.039194,503.837416,258.147507,182.235652,353.405353,218.435577,284.515067,261.856545,234.693510,257.153426,2850.595461,3012.223788,3633.561813,4168.306216,2914.157175,300.649602,537.809856,825.542233,709.250037,497.777293,1353.829736,728.909242,1145.310192,1622.382367,1480.778613,899.589943,1271.132133,1118.955600,1349.587192,1146.225100,328.682966,284.172670,124.918097,142.631160,163.740364,477.281866,414.290357,875.940144,610.748482,539.999583,502.677811,491.111855,295.934198,368.801760,451.965536,589.428430,501.312030,577.733566,432.549766,635.774568,672.080032,661.676202,590.837652,670.688792,1329.739888,1189.893616,1378.790971,825.413031,872.658409,1019.013561,358.089948,1023.654077,770.558560,1126.689428,1059.152152
T06E4.3,atl-1,14.340373,10.513798,7.671756,3.550789,7.807728,19.785164,7.907222,6.503668,8.631855,8.494646,18.999716,22.913313,17.358663,14.953371,17.552784,10.804836,11.342439,12.151781,14.429828,9.282861,17.756409,23.030061,13.868121,2.969264,2.715840,36.260495,32.985596,32.668882,36.535897,27.474186,36.004443,30.659182,26.206454,21.761584,23.923678,5.492457,3.513574,1.611018,1.562491,0.907179,5.819885,3.708698,4.390438,3.423739,3.501369,4.161859,3.679020,2.762278,2.404197,19.802140,4.352528,4.033921,3.182155,3.936691,4.062237,5.624715,3.438657,2.614080,4.086492,4.128955,7.727347,8.234884,6.396979,5.749508,4.736245,42.156261,35.563171,25.686971,32.995147,18.486930,7.347073,4.884770,4.516985,2.799732,3.839142,12.476713,6.879449,5.982813,5.621237,5.194298,5.462696,3.785076,4.322479,4.173217,5.986519
Y48G1BL.2,atm-1,26.761454,29.032270,16.310255,8.003893,5.945681,39.418961,19.965814,16.714433,15.926344,10.098452,60.810719,38.798471,24.821567,14.450326,9.530101,34.483900,24.739159,19.989013,14.775071,6.808414,15.315917,17.311908,17.828004,11.674572,20.626205,42.065562,35.279287,33.737720,46.766817,49.055492,52.673424,26.438568,26.090382,21.718215,10.862554,20.940676,11.898156,6.532411,2.913765,1.248000,44.260360,23.965442,12.764298,5.910995,3.343456,27.777288,12.441226,11.228504,4.304787,4.354277,15.341461,10.279467,9.230497,8.527339,10.823258,20.134758,9.032561,9.333512,8.915259,11.296580,21.802360,22.762790,21.454031,7.574597,4.955518,43.245815,40.675498,28.470957,23.759158,13.850060,23.457812,14.134177,16.251506,6.382009,3.307173,43.476371,35.282400,32.613077,17.167800,9.979849,34.827946,23.218505,30.193507,16.073716,11.613111
W04D2.1,atn-1,20.268328,20.198242,35.153662,33.500369,54.345973,21.694725,19.415924,33.424937,53.295503,53.096796,28.186919,30.362817,34.008595,81.617744,97.843827,14.451726,14.995503,38.531241,66.348395,76.292956,2.271360,6.249224,13.821036,10.895909,8.566409,6.868221,15.468366,18.611152,20.232262,25.137456,5.570002,13.452726,9.712889,14.033694,26.962756,11.687748,1.822154,3.742340,6.807385,14.115269,13.068690,29.305672,39.548779,70.309402,115.356150,13.875876,24.786406,45.620567,69.336028,123.358390,6.254678,11.965776,28.046735,75.140368,202.636747,8.298399,9.816591,35.818118,104.743266,145.584067,52.726828,42.392542,46.999356,109.322492,126.299818,78.698259,70.505484,98.364741,135.073628,186.054848,37.777179,33.102891,32.805778,29.277166,74.657020,82.167165,71.476947,63.433454,93.284098,150.219997,80.949542,72.596087,67.891189,94.654131,170.571952
C34E10.6,atp-2,807.346843,405.532046,324.350383,375.669833,339.235010,739.834766,466.946337,438.732700,454.278056,430.388822,726.854953,572.007821,431.958363,424.788677,332.036319,459.051923,434.328805,454.706569,432.999695,313.907670,656.290710,694.051529,808.302923,916.437643,956.823122,691.203627,745.741792,683.609415,1065.182623,1003.132597,1315.108313,1196.480729,1106.101655,1332.481500,1480.230017,544.977826,475.259115,535.698216,477.821408,722.732039,1298.612695,1610.770765,1530.764303,1557.095816,1700.923492,1162.389596,1390.275671,1304.655954,1438.091128,1340.084487,706.798838,597.036580,557.042116,489.623196,616.137685,850.107176,648.446596,638.927624,628.240367,645.665682,731.571812,663.563867,601.903946,795.099960,998.706754,894.892295,701.342549,715.197983,852.622989,922.151098,554.282447,393.041877,460.492951,322.594370,354.808274,921.435970,858.869141,920.242531,970.003899,1061.799391,1019.480845,1012.798568,949.922055,1085.712927,1269.876961
F27C1.7,atp-3,510.068511,251.357545,257.224479,297.061202,269.298618,435.485984,297.852499,342.575110,289.284885,251.930332,433.859406,397.533155,296.422653,275.558416,227.964327,390.592256,332.227199,295.831857,299.738429,274.089299,504.261892,472.449064,468.217333,448.914133,483.061171,299.682354,298.500292,259.741964,361.331099,357.801810,506.780889,421.880975,435.857702,450.135696,432.590014,399.166773,348.462053,359.959367,336.040381,383.096856,456.978536,449.365948,441.091285,449.344060,443.594484,456.275244,477.409883,394.820171,432.197765,354.351355,439.563566,250.024464,245.232365,239.111967,242.203472,433.271264,267.297961,251.288721,231.578861,209.489396,590.569251,506.547096,437.443507,464.315538,537.400718,506.589848,362.364393,355.453320,369.742738,379.821493,530.106186,393.042880,338.055372,338.558956,288.964346,408.127011,415.582345,420.866934,392.921059,389.324664,437.879778,436.898750,360.750316,420.992215,388.690065
D2045.1,atx-2,157.692636,191.341625,128.598475,63.073354,67.413614,174.275862,176.731042,168.033830,142.131536,149.013149,202.428090,98.435757,86.597425,83.371825,66.975690,180.009199,130.927059,116.282831,90.739682,86.912939,78.919618,95.238011,86.165721,45.272206,38.089762,153.219084,112.460604,102.503336,85.592914,64.269228,214.958063,114.535595,91.707206,77.502778,66.004231,91.360462,54.194418,33.610239,15.384154,16.268275,343.886864,222.502274,134.443531,88.196860,64.652649,220.023272,121.768120,126.498718,74.034005,91.984977,178.043884,112.182147,91.304916,66.538307,67.125229,312.108177,174.814017,133.407054,105.416285,79.431695,117.043441,111.672118,113.530714,64.879302,58.819593,163.086699,131.309512,91.029689,85.892633,66.430226,96.704342,82.368647,84.501179,28.488269,28.859353,301.858182,257.055058,265.873548,142.000243,111.104709,306.609681,320.537769,338.309974,202.019309,170.092335
B0207.12,avr-14,4.918828,6.020087,3.116710,4.307200,12.173459,4.837871,5.373839,2.905475,7.631324,16.197446,7.919825,12.166029,7.898730,13.204033,49.497910,3.956712,6.624127,7.536441,10.048001,29.008340,2.949117,2.626356,2.648513,0.750595,1.099168,2.056728,1.589759,2.628333,1.461115,5.974986,6.083119,12.041026,10.000418,13.609462,31.370867,1.554012,2.335697,3.982025,9.903404,12.730461,6.367104,13.984784,23.630664,47.654661,104.609366,4.855470,7.773520,25.807620,36.948713,104.308439,2.158913,2.867863,1.584618,2.647041,6.421845,2.399557,2.007109,2.696439,2.844763,4.393952,3.195260,4.437283,3.644777,4.336347,3.742628,4.440356,5.382541,3.653888,4.211253,4.181540,3.056432,1.636084,2.883322,4.363919,4.969472,4.419307,6.930580,7.486653,9.825695,8.979883,3.632571,5.802356,6.276530,8.670056,13.388034
R11G10.1,avr-15,1.203359,2.571654,2.984981,1.049040,8.167385,2.790735,1.916946,1.196973,6.139836,13.307221,1.980424,2.543369,2.968085,2.387433,7.833298,1.797825,2.289487,3.329803,3.319814,8.096227,1.402520,0.937018,1.045284,0.419242,0.632613,0.577674,0.943658,1.195176,1.080497,3.816022,0.981092,0.962022,1.897024,1.178557,0.961016,1.845884,0.635426,0.786615,0.438930,0.307107,2.499360,0.900675,1.295692,2.136762,4.617384,1.054738,1.073968,0.892646,1.837100,5.380525,0.605012,0.304425,0.438705,0.543405,2.225376,0.622379,0.503743,0.389194,0.452953,1.350693,2.385798,1.286487,1.514539,1.551424,2.794915,1.548693,1.190366,1.298310,1.932119,4.973797,0.994796,1.702661,1.490857,1.519921,3.143055,1.597123,1.644322,1.842809,1.704176,3.349741,1.590679,2.606275,2.435306,2.693508,4.020362
B0464.7,baf-1,1202.131726,983.751165,540.088879,363.525161,177.234526,1335.517981,930.426257,717.690955,363.547274,246.030157,963.030190,674.647552,674.718476,310.275593,140.121954,1254.773150,812.664324,584.351404,346.383805,170.841539,1259.268535,1766.399956,818.782134,368.236428,214.448693,450.409667,453.992326,235.641049,190.210357,184.608420,827.942385,563.106770,568.924626,443.833395,219.140463,1235.431017,850.467632,565.589997,298.096634,129.847261,642.002288,430.879471,259.690882,130.932472,61.020405,823.748581,642.580112,333.526879,161.121212,56.065775,671.992836,357.136675,289.736363,172.254901,152.321268,678.620566,356.560728,316.700087,199.042915,148.378788,3121.343064,1696.096469,2069.010131,456.715608,282.168872,1598.299154,1096.515621,650.087278,307.621919,236.229758,1360.498436,1402.121232,1171.795886,631.807848,312.200698,902.637388,885.984445,718.678502,343.607808,206.350516,1295.706204,1041.771637,734.843774,347.991709,177.764061
F57B10.11,bag-1,108.766396,75.190005,70.088833,57.531598,40.848465,90.198709,53.104294,52.894133,50.944865,22.178416,101.885349,117.934658,101.688587,104.436681,71.035232,75.205503,80.573167,110.045215,99.643170,68.315968,64.855586,64.498117,59.005485,30.786181,24.931164,93.365543,80.530281,82.068967,48.891558,52.807648,92.546438,81.409520,78.389254,66.914010,47.021377,82.570909,75.732141,35.854274,39.225921,17.280565,79.458160,63.207555,56.644937,65.991625,89.125288,78.976147,41.119150,59.985424,62.708987,139.593380,52.821290,37.257933,36.031935,37.567066,48.646881,56.781221,35.857927,42.783009,44.566082,42.106047,98.907556,107.827123,115.822448,84.457681,76.178267,128.032648,150.233249,121.922743,116.538595,78.828414,84.775947,71.611052,77.076926,69.871508,72.477564,90.686049,79.791126,86.059148,80.151960,47.251483,79.068275,62.784636,63.281070,52.833303,34.545182
Y71F9AR.1,bam-2,19.671740,37.046390,43.487045,33.453490,55.906886,25.061165,32.882320,40.445930,71.635035,76.516316,40.541517,61.349442,83.786379,133.303987,119.291989,24.200476,44.225711,74.877301,109.693212,104.863901,4.193788,7.489375,26.768797,19.895032,19.351101,24.891801,23.849820,31.728686,38.251143,41.573938,2.222799,3.687870,2.166653,1.893580,3.404519,12.117309,1.837735,0.503040,1.237918,1.164032,14.659834,11.625882,19.632095,22.012976,25.543553,10.836433,9.222341,26.536167,22.529718,27.460547,18.443666,16.307291,19.384422,33.337019,79.910389,23.265627,18.656542,26.756334,43.501328,61.121293,44.497465,85.400321,88.733006,91.891021,115.274747,56.737556,97.731621,113.206806,124.037459,147.172268,23.869829,22.609792,30.147781,16.678221,32.787935,68.991778,86.202979,106.656404,79.100950,98.054644,75.375577,87.305682,118.954016,87.901572,119.752479
C54D1.6,bar-1,0.169493,0.140486,1.971325,0.782276,2.810057,0.086772,0.682556,1.006053,4.142190,2.947915,18.901159,59.631640,76.138919,122.997660,90.688833,12.743680,37.596079,60.648865,96.762301,72.121772,0.267369,0.259559,2.619397,7.986109,13.341837,0.457646,0.662230,3.422664,12.727536,29.550066,0.517260,4.329327,5.631172,11.221109,26.275183,0.114057,0.169652,1.130345,3.075684,8.061794,1.320655,8.508473,18.396683,32.073174,43.532165,1.135032,4.162632,20.272947,22.487776,45.637673,1.101741,3.314881,3.915017,7.096100,8.037976,1.395670,2.516495,4.590390,6.227540,7.669310,0.074079,0.275427,0.719735,0.593445,1.108467,0.058776,0.316846,0.625493,1.115619,1.568434,0.133455,0.208644,0.585844,0.850096,1.289718,0.565203,1.054369,3.023383,7.894223,11.007646,0.517088,1.435831,2.985252,6.205372,12.686936
C05D2.4,bas-1,0.287279,0.720658,0.514893,0.952847,3.281459,0.295270,0.582536,0.570366,2.641621,5.450678,0.324678,1.008387,3.752195,20.399412,41.765786,0.175006,0.797734,4.275499,14.594211,35.734327,4.673146,6.691104,21.557993,28.026219,19.822720,11.878176,23.252008,32.933046,36.337535,27.672190,0.350825,0.743924,0.706722,0.225517,0.439317,0.195924,0.230685,0.154760,0.307602,0.523741,0.404849,0.843092,1.498335,3.571258,6.585300,0.259210,0.808686,1.584609,4.236320,6.034042,0.192373,0.199685,0.347023,0.931787,3.564288,0.381518,0.543360,0.415348,0.651314,1.297236,0.254418,0.467185,1.101280,0.867411,1.605804,0.196946,0.643559,0.479960,1.090635,3.002149,0.567229,0.538669,1.087769,0.685648,2.309932,0.338191,0.269596,0.258992,1.408072,3.898111,0.488412,0.439844,0.340872,1.173391,3.047349
K08F8.4,pah-1,2.563030,8.605778,11.983726,36.373800,28.138517,1.036711,5.742581,8.952735,20.768139,33.632183,5.536108,13.478214,3.997639,4.072422,9.109094,4.250560,11.058248,11.474375,10.696529,11.473722,1.039674,6.025024,11.191151,1.121060,1.897764,0.971289,4.127525,3.720940,7.688841,26.626466,0.601674,2.386129,1.626209,0.650935,2.971986,0.571458,0.473552,0.530152,0.633366,0.330319,2.002196,3.766431,5.576525,7.067253,8.046546,1.488612,3.705974,6.880664,7.231272,12.302088,55.202410,74.161046,70.631398,71.488689,47.959421,53.340948,72.507896,81.702567,88.766325,48.180518,0.436381,0.897113,1.429362,2.325418,5.295533,0.787304,2.663984,1.247030,4.482917,5.306540,0.925159,1.908302,7.011147,10.616838,14.797783,4.803241,5.659194,11.177153,20.901675,16.768388,4.447314,6.977053,8.543812,19.237727,13.513384
Y105E8A.5,bbs-1,0.362883,3.014014,16.820359,13.115677,39.669445,0.247348,2.677528,11.708529,35.011770,43.455239,1.364677,7.479533,18.312238,51.884231,78.188092,0.944218,4.687115,13.707295,39.285296,65.053779,0.093928,0.061639,6.891456,0.625209,0.741412,0.058136,0.188594,0.476361,0.708939,2.449439,0.146584,0.521292,0.442583,0.572066,0.665421,0.162631,0.048916,0.127810,0.258211,0.239400,0.309896,1.275400,3.858166,4.864257,7.864504,0.290750,0.979531,5.494537,5.999934,11.874973,0.120594,0.100190,0.472088,0.638505,3.741271,0.053302,0.201795,0.174452,1.150634,1.079847,0.105897,0.129347,0.229531,0.599955,1.192991,0.083139,0.089755,0.160818,1.245842,0.934929,0.095236,0.301099,1.061789,5.720996,20.927461,0.285547,1.714954,5.798042,19.586204,32.232151,0.895214,2.490264,4.785462,16.716410,35.548094
F20D12.3,bbs-2,0.098517,1.150742,4.259265,3.456275,10.234449,0.203136,0.698691,1.368674,6.744364,9.376080,0.451635,5.986034,14.466629,43.690134,80.235448,0.538728,2.108102,10.232557,38.373911,43.176981,0.077054,0.050325,5.518331,0.219134,0.357959,0.048505,0.077596,1.047222,1.324276,4.553451,0.242785,0.598504,0.485976,0.156196,0.793121,0.067372,0.119390,0.104693,0.158172,0.131322,0.230527,0.506409,1.515499,1.229301,3.152028,0.179177,0.437923,0.754516,0.815632,12.159970,0.032566,0.054934,0.119305,0.262632,1.018044,0.044227,0.041192,0.143757,0.248658,0.575200,0.086276,0.107295,0.094044,0.297821,0.368173,0.068121,0.148565,0.264018,1.846901,1.062079,0.155044,0.122510,0.124251,1.054011,5.615331,0.235432,0.261068,0.597376,3.957808,5.630525,0.200285,0.152741,0.590263,1.760331,10.556287
T25F10.5,bbs-8,0.552147,1.837187,9.868807,12.193541,41.858336,0.282029,0.558249,7.651393,33.143347,45.226734,0.414507,5.717128,19.415399,85.614369,163.742534,0.334903,3.197163,17.683614,62.411867,107.499417,0.108678,0.071435,3.790130,0.203664,0.848116,0.067030,0.107177,0.995006,0.954837,3.319482,0.333991,0.953879,0.847625,0.541552,1.856650,0.093678,0.165785,0.443832,0.956385,0.823004,0.070725,1.507618,4.812300,9.867617,20.326496,0.578897,1.115986,6.090271,10.657005,24.905340,0.092179,0.114228,0.331608,0.835408,5.647708,0.060979,0.115365,0.395907,0.689357,1.544430,0.120193,0.149454,0.131545,0.138099,0.512249,0.094152,0.102653,0.181976,1.233225,0.898019,0.108724,0.169626,0.606690,7.046805,30.999122,0.193956,0.823297,2.808976,13.038350,25.093407,0.372188,0.839902,2.924299,12.696581,27.052563
T13C5.5,bca-1,7.537512,1.746592,1.838566,2.228927,6.165470,3.708035,3.408566,3.597189,4.480956,4.633859,2.843009,4.745486,4.052910,5.608848,4.758988,1.254641,3.818244,3.379820,3.542769,4.979183,60.558476,31.046752,17.515346,4.441989,6.062506,36.982341,24.301252,19.310108,12.774208,12.199368,4.676660,6.887841,3.792496,4.826605,10.616791,1.942372,2.607411,1.377937,2.481766,3.255622,5.303614,7.340524,6.403642,6.985278,7.763957,5.572484,4.549046,7.478522,8.861876,8.925839,3.826867,2.688989,2.089602,2.436231,3.604039,3.141176,2.679933,1.717105,2.935958,2.997296,2.751640,1.949980,2.489330,2.566844,3.934328,4.363981,3.784996,3.055889,2.965630,2.550115,4.081721,2.735793,1.964087,2.036596,1.646934,2.271740,3.762877,2.204248,2.164925,3.004439,2.549218,3.828963,2.064889,5.483457,3.761345
M7.3,bcc-1,0.110718,0.185630,0.200858,0.073885,0.592981,0.113312,0.113180,0.333223,0.195208,0.154612,0.084472,0.065432,0.057371,0.056169,0.074946,0.066956,0.103766,0.062383,0.074833,0.114015,0.614213,0.114544,0.225462,0.041550,0.040540,0.218236,0.087190,0.073765,0.238177,0.104485,0.135500,0.191760,0.413578,0.088486,0.068757,0.076850,0.044759,0.059635,0.060090,0.036940,0.143810,0.087543,0.131183,0.172436,0.110158,0.200919,0.069228,0.130530,0.211714,0.388778,0.745730,0.587726,0.438817,0.592410,0.491352,0.446748,0.886871,0.432513,0.393452,0.248146,0.099451,0.121766,0.104570,0.110821,0.069065,0.155581,0.083532,0.149613,0.230657,0.067274,0.087147,0.069285,0.070711,0.066155,0.077212,0.158188,0.042000,0.101167,0.086604,0.070191,0.075668,0.085735,0.131533,0.140441,0.058342
T19E7.3,bec-1,76.039201,43.667998,46.807933,79.103660,64.372423,43.348623,38.847102,45.487708,47.701357,46.676273,134.892602,169.358155,137.598829,181.099704,134.476480,57.198326,93.099403,138.714388,149.548735,113.112560,73.066519,79.568207,59.210868,37.540839,38.180535,69.858188,64.410499,63.274340,74.090307,62.321870,56.024828,54.880994,56.371560,61.921123,51.833421,65.895711,38.929674,34.471079,28.270340,25.356114,46.058191,41.602161,44.141012,38.388562,42.379526,50.398983,50.657445,58.286025,52.106838,54.292262,56.417348,71.979180,73.212090,87.140522,112.975005,61.754851,48.538627,70.822993,95.679722,97.585367,73.535612,126.332696,101.780998,118.468364,117.043891,77.873644,96.406896,102.590737,93.172587,100.209322,86.669326,74.180306,86.465524,85.913150,108.119397,78.497071,81.952001,74.442180,76.540051,73.147004,78.381079,66.144780,72.524691,71.729273,66.768469
C54C6.2,ben-1,53.312925,120.908339,381.781706,300.289049,470.640700,27.427709,133.554819,234.380684,374.818235,405.624213,533.592351,944.589817,959.847541,1697.367491,1703.027400,242.216262,446.985267,825.576349,1312.068605,975.239382,10.503453,17.422436,92.389601,12.642069,16.611936,15.467471,25.899633,33.130028,24.935725,126.351440,30.986612,22.793984,11.628561,16.035111,20.301790,14.415653,9.783963,10.164775,12.969153,7.185015,37.610387,57.516505,134.735068,165.890701,198.817494,33.653849,46.078515,147.469076,132.893853,200.439831,64.191095,107.814108,135.717266,246.765432,458.308717,78.460116,89.642339,149.276670,287.620073,338.084354,16.351461,26.087107,39.374877,42.267457,46.857933,27.787243,32.585949,40.665835,61.340873,43.469482,41.207926,46.924146,97.634047,250.286104,522.657917,125.056453,162.669146,272.202724,578.641273,579.504771,97.188823,152.230190,238.020306,509.170187,632.620836
T27F2.3,bir-1,447.370110,516.403906,419.698245,249.183905,227.530925,485.444087,441.933085,416.726557,267.637045,254.989536,343.729073,270.199450,308.210136,244.663455,212.731951,581.564470,365.308262,320.883157,217.466691,247.940989,271.471126,370.155110,193.361034,95.193488,58.605873,131.333361,127.630045,80.668970,51.239152,49.434768,237.318085,168.894390,196.534517,158.257194,102.704120,438.420973,284.514715,157.373743,95.473155,44.459739,239.308013,159.701706,129.230595,84.867201,49.287696,283.291641,231.608713,144.039836,99.841184,47.982430,172.794067,83.359263,83.670053,67.448337,81.259934,161.128337,85.319934,85.008876,80.689539,81.029059,896.050244,513.869800,661.912872,179.788767,117.319356,321.931339,283.590925,172.153722,117.472930,77.322424,461.309664,418.617977,380.729112,271.633519,203.415385,305.338127,346.167391,296.429827,190.757482,157.654591,401.520534,423.428719,286.253596,194.153355,123.296315
C50B8.2,bir-2,15.225485,5.150105,4.581100,2.732484,0.673007,10.821707,3.914308,2.038042,1.780805,2.139691,5.652773,3.100608,2.333871,1.517990,1.177161,2.961633,3.320193,1.541171,1.926585,1.301713,8.216797,7.339074,5.338127,1.351111,0.648413,10.366132,5.558743,2.651986,1.345232,0.840536,15.453466,3.535469,3.441038,2.788906,1.860286,3.532547,2.485522,1.369632,0.685134,0.425443,2.980843,1.379934,0.961212,0.755284,1.298171,4.347152,0.936000,1.597109,0.473111,1.360153,1.351842,0.420368,0.694190,0.868233,1.864798,2.678341,0.743574,0.241712,0.886186,2.519760,8.478375,6.390088,4.931310,0.254167,0.778508,14.022906,11.492117,3.197900,1.386215,1.791897,6.291219,4.969874,2.448107,1.246623,0.363585,3.444405,1.592697,2.491300,1.173904,0.784628,4.058196,3.040222,2.204665,1.245584,0.387659
C09G5.6,bli-1,1.301380,1.811070,1.430167,0.907888,1.826906,0.963278,1.166305,2.077473,1.967583,1.824825,1.436634,1.709631,2.182151,2.132521,1.515413,1.352908,1.480688,1.456627,1.458692,1.270696,0.284778,0.781656,0.631721,0.482308,0.526316,1.176140,1.191967,1.494824,1.209168,1.344623,1.598637,0.942139,0.627535,0.518095,0.761959,0.295837,0.786370,0.699316,0.738411,0.432500,1.322489,1.001689,0.458987,0.726690,0.387512,0.929862,0.687487,0.300261,0.645798,0.766946,0.726560,0.281639,0.307310,0.467784,0.661055,1.004290,0.485451,0.491230,0.438284,0.747596,0.762174,1.485633,0.687495,1.158714,1.085543,1.105060,1.737255,1.268376,2.119950,1.607835,0.794459,0.713951,1.094135,0.856242,0.950852,0.448043,0.795740,0.855728,1.087069,1.404963,0.543014,0.841238,1.262500,1.807840,1.766982
F59E12.12,bli-2,4.101430,5.331643,5.159833,1.359675,1.148756,4.778303,1.777214,1.157120,2.509944,0.798294,4.868402,2.815939,5.542330,3.842845,0.946713,3.881717,2.938494,4.089122,3.672613,1.757837,2.487227,3.263443,1.169164,0.109169,0.209189,2.636745,3.473873,1.860557,1.366276,0.808411,2.097129,1.741278,2.111715,1.124924,1.049958,1.984208,2.228996,1.856789,1.080859,0.384682,3.056122,1.109612,1.834574,0.927202,0.727205,1.852446,1.397492,2.450977,1.230940,1.143510,1.045945,0.395814,0.433110,0.654573,1.598862,1.630199,0.838508,0.685416,1.290752,0.907681,3.111404,5.318198,5.863802,0.864898,0.882342,4.289289,6.355236,2.844264,2.532996,1.684608,3.894250,1.451659,2.763166,1.925786,1.651024,2.134570,4.406627,2.795155,2.418505,2.026120,2.266668,3.196512,2.632008,2.436013,1.158371
F56C11.1,bli-3,4.207899,7.032914,6.615140,9.429004,14.900119,4.671194,5.996188,5.767857,13.773864,17.476490,4.465758,6.379137,5.286636,9.695472,31.927633,2.434601,4.913864,7.218173,13.130827,25.506606,6.467508,8.123699,7.337185,0.997055,1.374165,14.420846,14.626705,14.018436,6.683343,12.987077,99.917236,96.813129,93.086317,77.644661,54.911317,16.291858,27.657166,21.487087,18.201301,9.293001,73.095378,63.228405,50.029583,41.994939,29.227740,45.533851,36.646240,39.396690,31.079423,31.245361,8.354212,8.951265,8.727938,14.842402,31.786165,9.007998,8.798761,9.739235,13.090416,27.101628,5.865263,6.687444,6.105138,5.346862,10.252433,11.195738,12.206165,9.354790,13.374865,29.647009,3.669037,3.398081,4.631628,9.287292,16.524576,9.291949,9.068136,13.986984,32.821974,46.811557,7.085392,6.687544,12.758540,26.498858,55.508726
K04F10.4,bli-4,48.354655,34.995406,74.893088,88.554835,120.190643,38.615887,37.050099,50.906179,123.480340,163.580542,47.103556,60.149538,53.437628,70.100074,97.734647,32.000100,47.589571,66.989412,79.892922,89.884876,32.186063,34.882689,44.791897,21.474777,26.334336,63.070304,56.450403,68.495798,63.776145,75.604298,78.241438,69.177882,50.255225,51.879396,53.006687,28.560826,19.386536,19.853794,21.098458,21.649117,61.641820,96.881563,104.967854,113.686934,110.030125,50.174818,67.720985,91.445740,96.439215,103.107953,103.950679,152.695077,141.210378,166.600038,192.656042,135.797821,146.790842,164.379483,211.527902,196.827863,27.906673,40.729997,34.596933,187.044859,285.918977,67.703640,67.610197,111.869657,212.902856,333.004626,28.039985,26.431520,43.834073,52.899171,97.250986,62.342872,60.948352,90.285873,205.707002,299.228888,52.690876,66.534969,93.255553,201.087417,355.222582
F45G2.5,bli-5,0.642671,1.052035,1.114095,1.274957,0.832919,1.305206,0.660251,0.633926,0.536289,0.850051,2.153412,0.683619,0.906033,1.470480,1.581937,0.386381,0.567922,0.987177,1.364509,1.546770,0.485520,0.317882,0.424483,0.239636,0.674925,0.576130,0.476395,0.763699,0.316220,0.282783,0.737036,0.528865,1.496781,0.472534,0.733528,0.873444,0.770711,0.333243,0.329970,0.416212,1.270438,0.688865,1.069682,1.154306,2.157532,1.017794,1.055868,0.662156,2.146352,1.503380,0.202367,0.335517,0.373601,0.235654,0.357123,0.258563,0.254391,0.571026,0.602375,0.835941,1.158077,0.671729,0.624780,0.617562,0.367883,1.203651,0.444402,0.399510,0.401869,0.344298,0.506653,0.804396,0.815669,0.398434,0.462810,0.544212,0.428639,0.348585,0.669649,0.716279,0.388770,0.426150,0.330492,0.343823,0.285420
Y73B6BL.34,bli-6,0.279402,0.467103,0.988489,0.558446,0.373192,0.286919,0.855484,0.276881,0.241938,0.777075,0.611625,0.638405,0.281997,0.275795,0.181196,0.679796,0.770098,0.457982,0.272780,0.284416,0.657641,0.144324,0.186786,0.104288,0.203381,0.399979,0.433809,0.359590,0.146759,0.392126,0.336641,0.239831,0.341107,0.653549,0.334491,0.576948,0.566377,1.195452,0.296540,0.184682,0.826739,0.320838,0.104938,0.653984,2.464229,0.163209,0.676689,0.315182,0.681492,3.691881,0.183065,0.077097,0.084139,0.105482,0.243470,0.122160,0.347621,0.266304,0.138264,0.374500,0.250332,0.298802,1.346316,0.559437,0.169284,0.378582,0.409076,0.367301,0.377938,0.161954,0.447454,0.175100,0.356483,0.679020,0.196318,0.386924,0.202675,0.163518,0.528478,0.084816,0.364138,0.206926,0.637094,0.337998,0.418390
F23B12.8,bmk-1,126.548596,149.619672,100.365218,37.544374,16.078223,162.798064,79.919825,66.851584,46.722517,30.331954,277.014780,275.117785,165.095996,112.339636,45.516767,148.436452,142.422627,158.506814,112.544919,26.186007,93.842698,118.527739,60.018342,7.434090,4.126640,99.829543,106.913748,90.652347,46.529247,34.812658,181.233460,95.987231,84.378482,64.909226,32.796387,133.611896,72.860465,36.639019,13.364282,3.040207,94.523964,67.730240,48.969478,15.126766,6.286651,58.609833,37.639595,33.169609,9.279793,8.925510,55.617892,34.491619,23.164965,17.849217,15.786876,73.971214,26.906090,26.877350,19.059587,18.619532,102.033668,103.592968,100.400772,29.729902,15.105107,327.499811,284.981902,160.505623,112.092590,66.453171,187.511287,157.388820,103.272330,67.429273,33.571472,341.747516,204.633134,145.983884,75.762456,34.948083,149.402602,94.919770,119.763931,72.555145,60.967875
F13H8.10,bpl-1,7.537856,7.923901,12.623915,7.810264,8.904847,5.877412,5.847066,7.965090,9.897801,7.844002,11.637901,17.909814,14.690462,18.246171,22.062166,7.078769,11.744282,12.554070,16.410467,14.282145,7.977574,15.473676,16.975155,8.438224,9.030428,21.570529,22.936243,24.132576,23.045745,20.031571,11.790589,13.100669,11.623753,8.143006,11.014114,4.325159,3.790610,1.484057,3.015906,1.587303,7.543172,8.317605,5.324772,4.427576,4.960948,5.841796,4.535963,6.558599,3.967114,7.315548,61.090310,64.730876,42.936273,25.550833,21.632639,60.656087,50.524867,48.773075,32.834031,18.056201,6.808335,22.023329,15.408535,21.452255,19.209345,16.463251,26.935001,30.094334,31.536372,27.427557,7.263924,7.813531,10.605281,10.429877,9.166681,15.803017,16.038693,17.805848,17.133665,11.935300,10.948969,11.676342,14.885953,12.586397,14.257615
F54B11.6,bra-1,112.650010,195.934835,221.854053,133.059080,178.892920,110.238208,201.343250,202.885876,161.727295,179.412811,419.401247,623.219005,671.420097,640.118366,495.912751,390.015937,514.975792,647.728587,649.343953,404.011071,49.635381,68.464029,84.839379,18.977949,18.781974,34.185053,48.648785,51.866674,26.292901,35.902187,71.040046,59.066176,57.030015,46.045141,32.123669,151.617933,108.714977,93.535759,76.265034,56.898048,91.605598,60.030984,73.645193,60.694007,49.419923,105.649540,81.487759,87.520506,58.833956,49.004767,35.077213,21.975403,20.601524,26.930427,37.601623,36.639433,21.647101,21.586058,31.977575,30.199531,90.558573,183.285688,148.843322,131.749947,108.531716,117.706957,135.704152,116.979561,99.317733,91.127657,157.734137,188.946728,177.905741,295.527084,245.096903,126.037319,145.660631,155.007864,156.936150,121.970056,128.550131,163.819433,158.321717,154.603148,113.458147
F23H11.5,F23H11.5,173.158266,225.272722,263.824169,188.691442,277.357619,96.017071,77.348776,92.794391,117.722503,120.434470,91.029838,76.584085,87.240590,71.683395,60.337060,82.737174,76.863703,95.859692,107.644066,115.066040,399.773358,209.163387,268.434216,229.964515,337.232857,117.068045,98.970282,110.113118,138.253402,151.769504,192.851766,261.409290,454.784794,289.903031,316.953379,158.271762,157.215614,170.627013,123.382119,151.757733,169.756286,96.476461,174.480306,198.072484,175.624622,98.620067,140.807359,102.332674,102.430457,114.886619,114.218368,100.184593,85.548875,84.730052,71.837192,124.994156,121.950544,94.509357,87.044412,95.517185,272.796125,277.583094,273.528932,451.168631,386.360010,234.637373,174.295804,186.277026,176.575041,160.539662,192.927744,152.228440,133.533514,117.260728,197.886264,129.976361,152.066028,126.145133,127.537319,148.039273,103.629093,101.370892,116.625368,157.412491,122.894699
C36A4.8,brc-1,39.448527,36.817192,37.357974,13.821802,12.650479,60.006874,18.485589,21.097932,13.117701,12.169395,42.415436,36.889023,24.041100,18.973435,11.975021,34.205871,27.212711,24.180011,14.339149,8.355640,19.942094,28.864766,16.336021,4.087083,1.879760,27.538805,27.702473,22.287966,13.067673,11.501911,39.117142,20.598645,27.351905,18.579767,12.335335,22.956137,11.262268,4.722814,2.725107,1.130632,17.339172,10.555573,8.443622,3.368197,2.432743,12.680081,6.605336,8.910714,2.871012,7.058338,9.383425,6.473162,3.379692,2.397097,5.392445,11.497829,3.247268,3.531125,3.499614,5.180558,29.973282,22.865925,33.830356,12.945835,5.082194,54.346156,38.329626,23.508993,17.493761,14.335859,23.772926,16.442288,15.346063,8.352098,7.430433,44.110834,32.111511,23.300111,14.561304,5.300598,22.612452,12.759133,18.412464,10.699234,7.983220
K04C2.4,brd-1,44.433506,59.279904,38.233366,23.714369,10.841819,55.564051,44.060534,32.490882,23.620387,16.230516,115.791926,96.440091,59.895524,42.153532,18.158506,62.434091,61.467336,55.508702,39.801579,12.565339,22.440604,37.893828,23.895972,4.578038,2.109702,38.318216,40.563013,33.353616,14.457987,11.968071,58.544523,35.749990,36.413105,29.409130,13.062240,46.533061,25.518901,11.602686,4.809292,1.798060,64.950854,39.561625,20.030891,8.936815,2.912549,56.511083,25.164460,23.725469,8.532313,3.707597,21.558896,13.799720,9.938199,6.989677,7.788269,27.541905,12.539321,11.681963,7.861799,8.878875,57.708147,70.201772,59.681087,19.936848,10.109027,85.414241,89.660754,57.743624,34.866641,21.443025,54.059741,43.221593,44.547625,21.541041,10.082038,98.440806,94.541729,90.851157,50.578387,23.449236,80.317563,66.987973,81.398692,47.186341,24.840162
C53B4.7,bre-1,8.402622,15.258895,38.272958,65.556807,170.294322,7.793124,14.781782,33.928041,92.509876,139.618138,23.184807,60.490117,105.158407,281.562879,463.766586,15.806107,40.046606,97.328818,238.334415,331.938196,107.655907,75.254998,118.742702,123.451613,196.697805,169.696627,161.057938,207.047252,315.400266,369.539210,88.117650,114.333144,106.329331,125.130391,153.174399,18.681508,60.064310,103.322277,147.271693,143.799340,79.797007,167.792081,198.070728,230.363535,247.731471,87.406062,177.356816,203.982644,238.006146,205.985054,7.098678,16.802714,21.258840,57.138389,169.341065,7.615769,14.467897,21.995033,40.495394,110.365869,3.762070,5.939623,9.207362,32.311922,87.485274,6.280583,10.072288,21.526231,82.081426,177.922283,5.740713,8.254767,15.834273,56.952284,165.564217,9.087958,12.545055,25.542964,85.243318,142.364652,11.262251,13.062825,21.110848,70.751478,143.545334
Y39E4B.9,bre-2,0.889377,1.488438,3.795132,2.133656,3.475245,2.780517,1.751966,2.167396,4.046623,4.042950,1.775972,1.028111,1.580184,2.280167,4.104089,1.558599,2.390984,1.518176,1.930473,2.094999,9.455897,7.474813,21.476877,22.054075,34.786329,22.069136,28.117479,38.044557,70.125650,62.206805,1.550858,2.074415,2.397313,1.038592,1.641823,1.065343,0.540980,0.472793,0.579136,0.500982,0.879911,1.041483,0.974362,1.688365,1.834025,0.653006,0.805055,1.242661,1.451473,1.484910,0.446800,0.478433,0.265895,0.830565,1.406578,0.474462,0.462496,0.749371,0.664333,1.423884,1.371308,1.661297,1.248690,2.400497,3.252497,1.343094,1.893983,1.834392,5.426573,6.961065,0.701164,1.068389,1.136784,1.010352,1.222013,0.822776,1.057887,2.110231,1.774272,1.268611,1.444813,1.166030,1.247846,1.306500,1.609148
B0464.4,bre-3,8.966424,2.791668,3.989024,4.213817,7.272855,6.625763,3.713503,5.532909,9.259324,11.527269,5.224160,6.686872,7.049901,9.715333,11.026008,2.636572,4.640864,6.376731,11.917039,12.626384,2.782891,2.083896,3.506256,4.374922,9.934707,5.494305,2.445431,3.871234,11.205861,18.469911,12.771830,14.523458,10.183668,15.569877,22.999697,4.838126,3.347702,4.748860,5.743127,6.277314,10.938280,21.673810,20.191644,19.431306,22.497837,8.857352,13.171000,22.364548,22.624695,29.979152,4.672050,3.669019,5.878765,8.776345,11.568566,4.105154,4.944534,6.201251,9.475756,10.234906,3.521114,4.359755,3.790341,7.980866,11.529915,10.886162,6.315369,7.039334,8.959377,11.276844,2.423034,1.154014,2.576304,3.042333,5.431080,3.543094,3.601649,5.031035,12.291647,17.452159,3.637650,4.682922,7.566041,20.195408,24.085082
Y73E7A.7,bre-4,12.080827,24.658970,30.036781,16.906275,31.100359,14.635512,25.463097,23.479048,35.491058,36.222054,14.215465,15.839747,23.420144,25.431424,31.464284,13.678498,18.827131,22.736010,22.156435,27.056225,5.646599,7.302050,10.550488,9.821789,9.584816,9.316027,9.932695,13.251717,11.332306,10.427658,29.986507,39.331109,29.403924,28.967123,29.678110,10.752232,17.777843,20.598644,24.614252,15.296564,41.476392,46.874970,33.225017,30.941057,26.434347,35.036406,46.059478,32.823795,28.887939,14.769480,9.371366,9.758378,10.729966,11.316719,15.606885,16.608693,12.366884,14.742745,16.890149,16.301419,7.449579,9.701781,11.058530,10.642827,12.078412,7.470734,7.210857,9.792872,13.809884,14.195197,4.498129,3.705263,9.342172,8.128397,12.051784,8.946476,10.226828,12.731325,21.373310,26.892688,11.714703,9.668328,12.329071,17.252217,22.073735
T12G3.8,bre-5,20.090125,56.770830,48.903238,22.751871,27.157474,26.615094,28.155227,29.242918,27.613027,22.986872,27.301738,33.804703,41.461084,32.939354,27.286573,31.919608,30.736591,36.709310,31.634312,18.529425,15.468754,22.589189,19.260983,7.980036,7.924786,24.698970,25.348015,25.287230,22.255044,17.477817,19.850725,17.223584,18.245514,14.239776,14.137182,14.816000,10.208150,4.669932,4.810920,3.323450,20.107350,18.201000,16.864695,13.858150,12.537690,14.095573,12.100953,13.584700,13.347596,10.537424,10.641682,10.890305,8.308705,7.188596,11.001573,11.997505,9.957265,10.273785,10.110671,9.944821,27.185297,45.294776,33.986066,49.479101,40.268560,34.721152,39.042652,49.132316,46.390605,42.165121,15.791931,12.268563,13.738631,10.922083,15.068703,30.757730,30.512273,28.818236,30.563806,23.157227,22.360379,18.563828,23.110424,19.389191,19.436601
F45E12.2,brf-1,27.894177,25.597131,26.032147,13.471418,12.673336,47.875038,20.400744,18.481978,19.547419,15.073225,54.646115,63.449329,42.802756,45.227673,40.081178,32.429721,34.835694,41.669763,44.705489,26.138830,33.563091,42.759164,28.216374,7.707818,6.030977,73.830987,64.884619,62.703851,44.263469,36.971983,64.812911,50.300336,43.593256,34.591306,29.912207,24.710202,16.013891,6.427806,6.670064,4.958289,27.200090,20.076959,21.723369,13.270289,15.696980,14.277198,12.315993,9.890575,8.264298,35.141073,17.371351,14.787323,10.359031,11.912741,11.685285,25.107880,13.173436,13.569282,13.229288,13.620909,21.981219,31.685247,24.592195,14.248124,13.309320,83.054990,76.144252,54.867276,58.517471,39.155478,28.423412,20.637253,19.251759,13.762822,14.370323,51.155027,30.832763,28.632453,24.722863,17.668567,19.310357,14.541656,18.645209,18.781199,27.134065
F56A3.5,bro-1,2.976643,4.671233,6.664303,25.880863,32.242823,2.011523,3.020951,7.678254,28.646953,28.035304,3.747746,4.533499,2.657664,4.325839,5.160775,3.555821,4.321802,6.227708,9.108773,11.449562,0.718840,1.420522,18.881351,3.312747,4.377563,0.423358,1.068898,3.341060,7.438296,12.709923,19.699610,38.667918,66.044818,97.610886,163.147714,0.668873,9.415192,40.082829,77.646274,131.863270,9.200768,56.919350,91.134938,125.716048,165.720617,10.208237,39.640387,97.991882,111.244675,166.424741,12.049603,46.499800,55.386433,80.857502,68.946901,17.870008,48.282721,47.473728,70.152532,65.300348,0.893472,1.016150,1.906442,1.813297,5.925626,0.590342,0.665667,4.061448,10.633130,3.050318,3.905548,9.835606,33.847746,40.485638,50.161320,4.415072,13.487912,44.096534,98.786853,98.246685,10.069084,17.853464,49.396204,100.317491,77.150550
Y79H2A.1,brp-1,2.725902,1.916879,4.530422,11.095882,41.635481,2.182287,3.246691,6.897575,36.618753,93.624319,1.920509,4.519808,6.778333,20.021694,66.453978,1.366578,2.844550,9.272200,21.490440,77.013518,11.445394,7.357383,3.523391,1.666570,4.565329,9.413920,3.938643,3.009204,9.744521,24.732779,3.259136,3.955609,3.639395,6.888467,8.595001,0.793820,0.809717,1.791241,1.531005,2.921200,2.922625,6.830797,11.271963,26.322238,34.633765,2.753142,5.089276,10.333614,21.737502,29.289511,1.210030,1.494873,3.622802,12.892730,49.500440,2.441041,1.799052,5.323355,13.497235,44.030968,1.007378,1.412785,1.364948,5.727963,25.760295,1.661359,4.225996,2.506241,10.441189,32.297851,1.135994,0.917314,1.407134,3.586239,13.283091,2.389654,2.198366,3.283658,12.767708,35.333934,2.518995,3.179886,3.189359,13.914392,36.556131
F15D4.1,btf-1,23.768095,24.879985,23.888025,10.972961,9.253922,23.482999,19.234469,18.603476,18.619308,12.200579,37.857167,36.788254,29.618682,26.012470,18.590386,23.708750,24.033014,24.455880,24.276596,14.200945,13.806841,14.667313,15.570009,6.931880,4.866765,27.237155,25.639057,26.026478,21.226040,14.715569,33.441806,23.946422,21.391351,17.788796,15.342426,17.171560,10.605508,8.128940,5.112610,4.088124,35.015709,22.120234,15.374349,11.081426,8.931342,25.763534,13.928375,12.601072,9.601335,13.375886,16.434413,12.012687,11.063663,11.076855,13.403728,21.799100,11.839274,11.063866,12.583716,15.014106,17.777957,18.388563,18.044665,12.884171,10.394037,33.653356,35.750639,26.671699,27.074613,19.530543,17.900133,15.070284,17.269978,9.493966,7.336854,35.132044,30.941309,29.682377,22.339004,14.475083,27.989988,25.273024,29.307196,22.356581,16.680101
R06C7.8,bub-1,240.454052,293.124898,190.114065,91.101524,37.790431,251.760938,193.221246,164.397829,96.719927,54.683072,569.095850,430.827109,294.364459,192.356363,66.504674,288.574105,258.544536,269.273330,198.917444,43.872234,137.870848,213.338194,125.192946,23.889414,9.908455,192.099602,197.326416,166.486195,80.975221,51.313286,323.039470,184.511384,181.703078,134.353650,62.358543,270.229076,148.900093,88.502785,36.836004,11.192020,348.593751,192.776198,123.576849,44.428015,12.795940,268.688517,163.043109,132.698243,42.057885,13.430994,128.235745,79.928115,48.745725,34.656976,30.485111,156.498461,69.040197,61.172942,40.904436,28.075555,290.160569,270.633955,258.019430,84.279411,40.864070,556.213616,470.854900,274.397852,170.762805,108.530067,305.595427,261.286818,223.078312,104.694248,44.466544,589.407682,493.484888,395.924575,201.951888,90.881538,478.254721,433.196948,376.325825,200.285063,111.690957
F57B9.5,byn-1,139.823827,101.218517,84.699981,76.637386,65.301685,123.301850,111.947372,99.308178,87.072641,77.803687,302.928312,246.447878,189.343389,189.220231,135.938879,149.500686,152.063712,156.050623,159.820919,106.473158,130.451931,205.092672,274.619541,208.637251,181.814912,224.551607,279.782623,310.963076,284.440890,220.016737,248.575396,258.392449,267.795963,271.805360,217.112152,179.039671,154.598413,118.078513,103.316533,76.886574,376.382238,310.828936,247.459401,224.425672,171.854017,374.555088,257.435070,227.717042,200.842075,130.811894,220.514060,226.064846,175.942892,134.317816,148.269023,226.286964,215.584460,214.174231,162.262282,139.332940,161.658058,220.219327,187.178671,226.353802,191.441567,197.230462,217.098993,242.981068,217.515823,176.104529,172.859168,140.348246,150.104081,98.876125,86.801605,291.525417,271.303783,262.135742,239.527039,195.134248,293.979359,238.226481,235.527845,195.648936,195.477402
C23H4.1,cab-1,18.480323,54.858808,101.139236,53.378951,65.248779,13.660381,88.417353,94.845606,95.169305,100.446876,74.739000,147.570794,115.691730,142.714020,141.313241,43.481174,105.116726,103.733578,128.854002,109.173915,13.315863,30.259564,85.000548,62.613464,50.463325,73.890706,78.943895,90.776142,89.421687,72.366510,295.743944,310.930580,322.888445,347.527068,240.682483,50.143797,109.766628,111.356438,112.162510,76.953139,519.486674,331.019621,266.680506,270.516528,204.941748,441.132826,231.972018,220.423574,218.255716,167.902673,3.840312,7.432306,7.428020,12.674150,26.875673,7.035098,7.461212,9.380487,15.220420,16.271478,1.891865,80.453565,56.359147,99.729312,118.136157,9.497648,41.146160,88.873448,100.568325,98.337531,7.260409,12.675259,44.659031,75.259191,64.857898,46.537349,75.583378,113.613116,186.629583,132.305975,51.727202,82.170665,120.333911,200.737698,152.549608
F54D8.4,cah-1,6.133743,11.400220,5.228572,5.169238,11.615525,12.258964,12.115138,7.021576,10.753734,16.518910,7.705648,6.999965,7.034635,16.255001,31.573009,13.450987,6.070004,10.908523,12.658775,22.218688,2.855551,2.368931,2.948935,1.998637,2.107695,2.227016,1.596470,4.084314,2.683071,5.691325,2.942305,2.519060,1.492602,3.793424,5.006906,3.005156,0.980895,0.779626,0.387336,1.052694,6.046301,3.470619,6.143175,11.289334,17.015249,4.140644,2.813991,5.405789,10.758489,18.826986,3.211177,2.069945,2.488937,3.396715,5.457266,3.287563,2.419499,1.504161,4.104738,2.391342,11.709224,5.007989,6.070813,3.875739,4.908732,7.719328,6.089399,7.051313,4.112773,7.667238,4.611326,2.431220,3.396389,1.168798,3.091413,6.317381,6.140602,6.736395,9.760557,11.796225,6.749785,4.705668,7.130282,7.555194,10.309575
D1022.8,cah-2,0.879541,0.365783,2.702387,2.723477,19.791434,0.444276,0.446490,1.071585,10.355374,18.632161,0.800573,1.502726,3.643547,26.058748,64.469289,0.394215,0.801395,4.277671,21.216513,38.053206,0.340292,0.888643,1.017878,0.323055,0.625386,0.104389,0.421379,0.845951,0.229227,3.768992,0.783062,0.745731,2.118978,0.507457,2.632497,0.594023,0.262442,0.231500,0.348443,0.576583,0.865385,0.501957,2.636423,4.849327,10.906360,0.639411,0.796901,2.230125,5.225311,13.268923,0.715545,0.475991,0.392672,1.309755,6.003592,0.379562,0.269472,0.414360,1.506023,3.102645,0.192122,0.466581,0.621175,0.857376,1.991133,0.589371,0.477073,1.005458,0.590670,2.277900,1.368617,0.271595,0.135608,1.692326,11.752265,5.658015,2.154428,1.219355,4.248639,10.697740,4.752533,1.137148,1.125791,3.190755,12.443705
K05G3.3,cah-3,0.252294,0.413583,0.895394,0.329209,1.324256,0.257765,0.251124,0.248940,1.298860,3.779177,0.184498,0.142770,0.126381,0.489971,2.452023,0.149669,0.227701,0.271950,0.405498,2.273061,0.389857,0.126817,0.168187,0.278515,0.089911,0.719204,0.384167,0.160375,0.526434,1.746611,0.300329,1.284651,0.604448,1.359123,2.106856,0.170965,0.100458,0.263765,1.458354,4.381914,0.123996,1.148506,3.269449,7.555869,18.782210,0.146520,1.059462,2.407064,8.844349,16.413218,0.081995,0.067751,0.074288,0.282967,0.217524,0.107769,0.103140,0.117411,0.246747,0.445031,0.223516,0.535943,0.236888,1.735287,1.369832,0.167187,0.365013,0.327463,0.338608,0.578912,0.192168,0.154082,0.158143,0.150475,0.879230,0.115784,0.090287,0.219566,0.569148,1.903696,0.328458,0.184845,0.143400,0.606863,1.628871
R01E6.3,cah-4,0.789856,2.194099,2.330732,2.382995,4.297130,1.932271,2.149905,4.940798,9.694065,8.368463,0.384885,1.390654,1.096502,1.008937,3.868484,0.476589,0.479361,1.004479,1.848836,3.941394,30.585448,29.766132,36.935168,34.719595,25.844892,81.386389,28.532742,23.118473,26.546033,24.607335,0.628249,0.669732,0.960730,0.406270,0.315140,0.358178,0.316856,0.559886,0.416228,0.435024,0.598568,1.253063,2.779448,5.567044,7.152041,1.101613,1.804328,2.454889,6.062111,6.076999,1.441952,6.058483,5.915241,8.550189,9.510948,1.525244,6.321979,6.919867,7.990877,13.522648,1.674091,0.566407,0.497877,2.951462,1.609749,0.350346,0.573797,1.029216,1.085630,1.381988,1.033298,1.141908,1.171073,1.650384,2.098186,0.605301,0.839781,1.337594,2.258175,4.230153,0.862679,0.969937,0.610369,3.324368,4.345619
R173.1,cah-5,0.235679,0.401527,0.842210,1.416230,10.073976,0.244930,0.238185,0.236648,4.938709,9.205193,0.873044,1.362851,0.842080,2.822490,11.245246,0.289314,1.094538,1.938374,4.500841,11.920901,0.185168,0.120580,0.159375,1.684041,6.415602,0.229951,0.183750,0.303722,2.243498,9.323008,1.718844,16.958118,23.448641,45.847511,108.064602,0.325974,1.145558,9.739451,21.132049,78.542329,4.131618,32.332802,91.058715,158.983853,238.565440,4.322047,28.785996,79.743489,169.833140,210.004590,0.077917,0.065370,0.357082,0.983133,9.944187,0.103435,0.196571,0.223823,1.759568,5.510699,0.208546,0.254331,0.226004,4.004764,13.917402,0.160028,0.350749,0.466556,4.816181,24.065812,0.375190,0.146355,0.298523,1.001102,4.666814,0.110212,0.346442,0.281856,4.440457,14.862881,0.157703,0.176090,0.820151,5.635606,17.029303
T28F2.3,cah-6,3.476748,3.379425,5.682717,4.017924,16.401643,3.262448,4.678944,7.746683,11.705888,36.652148,18.717713,20.428237,18.993043,30.181149,45.845509,11.930542,15.194699,14.403415,28.386023,38.324062,0.898559,3.241777,3.486578,0.322796,1.143338,2.479983,1.335938,1.851708,2.562542,6.049727,3.121131,1.737129,2.460005,0.891179,1.216094,3.766647,1.635529,1.074455,1.076211,0.768071,2.901943,1.652701,3.322476,8.553975,15.906782,3.678823,2.956556,4.720510,8.770753,21.061233,1.989653,0.627211,0.692291,1.299301,5.354692,1.625783,1.071230,1.225528,0.570433,2.571339,3.093309,2.799462,3.060549,2.296727,2.628133,2.326260,3.162287,3.949320,4.267492,4.677035,1.140656,1.793504,2.369359,2.442961,5.723748,1.461483,3.026753,4.802427,8.730921,12.697404,3.395219,4.244614,6.064510,12.297957,14.655053
C13C12.1,cal-1,0.836313,2.084826,5.137439,7.244117,13.739144,0.853439,0.855390,0.825519,8.642428,10.259534,0.587336,0.922464,1.637876,4.216920,8.081743,0.503764,1.506468,1.105053,2.912621,4.153037,1.277889,1.896408,2.212097,2.197062,1.486831,2.730732,3.015724,5.516279,4.302835,6.802121,2.940770,6.442730,8.003282,10.818982,21.755722,0.568440,1.672169,2.422553,9.788193,10.372575,3.191732,11.229670,23.420233,36.340824,54.919492,3.270203,11.334001,26.660647,45.143698,60.091918,0.403271,0.336828,0.371865,0.306240,3.599459,0.350928,0.342970,0.385677,1.609329,2.025361,0.746441,0.884869,0.799675,7.384745,14.798642,0.820739,1.191479,2.661333,8.274457,22.342186,0.653026,0.518409,0.791694,3.837273,14.564309,0.563714,1.021145,1.901589,8.418256,17.431155,0.530832,0.595858,1.141641,5.585831,20.527605
C18E9.1,cal-2,2.142512,2.822810,6.784061,5.096355,41.338968,2.632945,2.618883,3.383024,16.378905,39.002162,6.320406,4.274801,8.580489,24.492619,45.104387,4.142507,3.899755,7.013577,17.423470,35.594394,1.315071,2.376672,3.117006,1.446837,0.455785,2.982530,3.885513,3.711518,4.783133,9.152065,6.526043,13.756561,21.460227,29.734946,50.056625,2.636487,1.036261,5.173575,20.717007,45.438049,3.202702,10.477414,40.397170,70.242870,100.831460,3.343377,7.463809,30.185432,62.359304,76.802900,1.653450,1.261178,2.534856,1.744029,7.556290,2.517004,0.867386,1.575931,1.648094,5.272063,1.920795,4.582255,4.513464,3.778149,4.049051,3.341476,4.272872,4.347507,5.017084,5.289022,2.697064,1.600903,3.803224,2.876359,9.451218,2.854154,1.490149,3.029934,4.221326,7.255783,1.352694,1.507974,2.557609,3.687185,10.169985
M02B7.6,cal-3,0.894882,2.351344,1.573382,1.399881,4.327694,0.903500,0.899060,1.331862,0.753021,2.749251,0.619509,0.490085,1.046479,2.278525,3.395877,0.536918,0.803593,0.888027,2.047773,3.037815,0.684855,0.447492,0.590700,0.333110,0.479022,0.412081,0.335052,0.547644,1.409994,1.504933,1.053633,0.756367,1.058977,0.672438,0.522252,0.605617,0.355817,0.464247,0.956203,0.551629,0.205435,0.496667,1.144787,1.151304,1.104236,0.489681,0.770170,0.723580,1.498627,2.008774,0.284671,0.238508,0.260603,0.496710,1.978001,0.369194,0.363591,0.410303,0.425995,0.389751,0.802932,0.950742,1.301289,18.753421,25.133058,0.576866,0.952993,8.033976,23.475913,50.132263,0.704948,0.551332,0.568232,1.300243,4.418530,0.395443,0.307787,0.473890,2.610038,2.121051,0.559806,0.619303,0.676698,2.124698,2.947908
T07G12.1,cal-4,0.849299,1.911284,2.789110,1.281724,6.574732,0.860374,1.113047,1.700304,2.425602,7.365618,0.609822,0.649064,0.732791,4.734798,16.541916,0.510109,0.772019,0.696930,2.428142,9.109260,0.652056,0.428996,0.770538,0.314495,0.411618,0.478652,0.442635,0.727239,0.761971,2.348904,1.007366,0.714506,1.016898,0.649659,1.025740,0.578223,0.403305,0.444906,0.685702,0.380939,0.205284,0.319260,0.656793,2.115569,6.735031,0.485834,0.503745,0.472340,1.697591,6.433977,0.275227,0.272838,0.384206,0.923308,2.408897,0.362551,0.344947,0.581717,1.186422,1.276150,0.746369,0.906356,0.808406,0.825302,0.698312,0.765206,0.608613,0.551423,0.559836,1.092623,0.668542,0.521669,0.533674,1.293690,3.765185,0.523583,0.412957,0.498295,0.547562,0.925499,0.547297,0.614545,0.647207,1.313868,2.495936
C01G6.8,cam-1,265.006063,473.303583,422.824676,244.481447,284.125511,389.406565,462.557673,451.540013,458.864943,486.938482,466.134712,558.294600,552.714607,739.076411,730.778752,296.894172,433.389156,520.367251,670.423768,612.342328,226.687347,221.375598,143.447534,64.794761,43.339954,268.748978,226.268175,201.225243,149.070998,148.660295,255.430247,266.128157,248.785033,241.477533,229.863013,115.270286,97.732049,96.900548,92.014552,86.234347,355.492215,434.856875,383.075013,331.019497,319.315323,290.710231,358.943467,404.547999,331.424698,347.082647,204.786131,212.825375,177.829448,154.728627,165.571036,249.573881,202.788652,205.715210,209.224298,126.524250,175.803800,264.056561,242.422285,230.355737,216.958942,307.929829,325.809751,311.562827,320.717089,289.746660,192.702124,186.625699,244.662524,174.153184,192.160113,487.436338,531.199811,595.028966,501.960174,412.138596,498.491618,589.295137,652.306707,562.337237,488.837734
D2024.6,cap-1,140.922156,202.478334,194.409860,143.779648,170.237132,165.688238,206.791791,217.450743,200.520424,212.205626,322.292731,359.025728,306.664147,366.826707,360.731195,215.225934,238.145138,272.940611,350.114364,309.410058,79.523540,138.431034,121.352457,67.846376,63.157528,113.242775,114.577688,96.268237,84.897558,98.721403,200.739691,210.253575,213.990621,231.923515,200.359236,182.102331,150.293230,104.855583,111.234380,82.126975,249.611726,256.165227,231.098111,215.895247,195.366763,263.164385,268.811127,264.762506,227.848492,184.455577,174.174798,168.338252,152.629615,140.074858,178.321900,179.707183,165.831798,172.297141,157.438409,153.580068,190.735377,307.383091,277.214879,244.990653,209.654374,191.546523,243.720139,246.708148,232.828967,191.791532,171.425461,151.716629,204.750576,154.833415,187.413177,203.840198,273.398410,275.060299,278.902838,249.519511,269.314035,291.883360,311.366956,300.965400,270.059531
M106.5,cap-2,277.482523,582.039555,702.008329,340.746242,537.522882,304.182931,504.361396,572.205589,603.580858,646.026556,403.385772,482.176515,738.198296,765.213932,817.866609,376.375157,508.478150,615.973908,685.684391,642.296966,123.256029,156.071013,154.105676,88.773819,91.877859,133.913233,142.756011,172.297209,119.664599,139.256054,236.647369,254.290679,256.281501,253.748764,241.002370,223.520851,270.527082,282.831398,302.384738,268.699339,393.775164,433.429015,441.259070,455.395962,421.777910,363.647142,424.948829,362.905030,393.649574,282.836129,163.627196,180.680256,151.699039,150.194011,213.492201,204.126591,162.125054,182.253959,195.455266,188.632875,209.205234,371.552361,293.143113,366.526893,333.005345,212.796019,267.787487,299.120650,287.355754,275.978095,218.835810,231.119037,274.255292,383.721690,554.692815,378.071393,406.926394,471.029603,521.310103,463.990960,345.783431,375.136850,415.906134,397.376153,385.304502
F41G4.2,cas-1,105.437861,184.770637,213.433352,129.952962,148.729323,105.111632,186.695837,203.730380,199.222482,180.814204,267.419165,280.124391,296.595908,289.578656,204.188225,205.375321,262.874916,263.208174,296.549488,197.499222,30.361215,44.643892,52.854675,18.081263,18.527757,26.884158,44.207768,34.588902,32.474249,39.016733,367.214066,485.793407,491.613384,515.200835,547.952384,162.522836,193.404787,247.494056,238.638582,250.690062,545.471895,655.467444,599.205409,543.267067,429.103355,491.499172,659.404153,553.298968,550.108158,361.997016,45.836737,40.371245,40.548484,50.674285,90.888907,59.394718,42.085684,51.282389,69.684704,79.492743,134.678240,238.286525,191.406943,283.913654,226.328248,142.541762,196.186009,257.725869,262.005205,205.711175,95.591282,96.264966,133.271514,114.073943,123.720991,150.647852,204.806055,247.376442,294.411480,299.858041,186.499153,226.836463,277.520397,340.003784,344.500224
W01C8.6,cat-1,0.262609,0.438387,0.713709,0.844391,1.758884,0.402009,0.668401,0.394334,1.398462,3.595613,0.197908,0.386591,0.265059,0.970498,3.060393,0.560647,0.611414,0.645210,0.607145,2.117506,0.417969,0.397552,0.447720,0.146354,0.240777,0.128816,0.413922,0.525502,0.708016,1.842582,0.481890,0.227895,0.320374,0.210249,0.161436,0.180116,0.105683,0.140948,0.211975,0.174560,0.067480,0.467095,0.674835,1.442399,2.968111,0.237079,0.249767,0.747767,1.568171,4.115909,1.681269,1.900474,2.624543,1.649947,2.031391,2.174915,2.631254,1.894580,1.515886,1.611793,0.233111,0.285835,0.376888,2.831161,4.425762,0.181562,0.196387,0.517053,1.572460,3.206049,0.628923,0.659493,1.870250,1.439284,1.942132,0.692091,0.831620,2.563073,4.791029,7.193282,1.449150,1.423946,2.835213,5.341183,8.984708
B0432.5,cat-2,0.747688,0.747432,0.792858,0.391459,0.592062,1.510205,1.176542,0.740793,0.776078,1.031031,0.666225,0.519403,0.766783,1.237048,5.461053,0.448350,0.547350,0.650869,0.531064,3.316818,0.927533,1.353629,0.491390,0.276492,0.372325,0.644245,0.633401,0.869552,0.476257,0.695462,1.082881,0.506251,0.732848,0.462117,0.454908,0.612205,0.294869,0.318418,0.236658,0.146360,0.594778,0.866600,1.125764,1.139097,1.924192,0.794989,0.555315,1.105107,1.297765,2.289879,0.347789,0.406788,0.396765,0.224722,0.729453,0.328842,0.369457,0.214139,0.293236,0.724834,1.188017,1.111937,0.977912,0.594485,0.367199,0.807214,0.988542,0.497524,0.513969,0.264479,0.467233,0.367943,0.279472,0.350033,0.310868,1.034308,0.603621,0.481624,0.454345,0.780508,0.901869,0.566583,0.522793,0.459768,0.828544
F32G8.6,cat-4,0.954492,0.543567,0.563495,3.784027,0.835527,0.651422,1.296308,0.628000,5.729627,2.608336,1.600403,2.160395,1.904239,1.545305,3.916706,0.384563,1.458762,1.366109,1.736429,1.910331,0.247351,2.420150,1.908063,0.356276,0.455513,1.352176,2.677011,3.026650,1.979135,5.133966,0.380745,1.630442,1.150691,0.973304,0.568563,0.218398,0.382634,0.333180,0.503668,0.210364,1.077598,1.565847,1.403534,2.372741,2.065255,1.458748,1.140292,1.594395,1.147494,1.444140,26.953918,33.959967,29.341200,33.613741,15.922169,20.954688,23.995215,25.020948,27.374978,15.917052,0.565149,0.343930,0.302677,0.624127,1.717264,1.478639,3.215356,0.619848,3.384127,1.459059,0.498951,0.592576,1.007038,4.039090,6.518331,3.048436,1.596941,0.733292,2.261183,3.243892,2.255191,1.383658,0.713796,0.754794,2.651794
T13F2.8,cav-1,10404.704692,14184.796431,10855.222117,6349.773246,4071.954568,9239.411276,11631.857668,11187.278156,6488.663575,4337.701967,16576.663703,17069.699223,12625.129417,11074.247825,5276.282374,10100.196808,10610.088852,11681.112323,10658.727916,4232.338075,2912.329228,4705.164700,2087.959186,94.183389,83.674180,2689.001188,2939.333568,1926.595730,580.010432,826.247814,4496.820835,2294.434523,2244.500232,2099.067875,738.908288,10996.648574,7208.176796,3909.182173,1894.370304,519.299491,7516.145981,4814.293538,3437.026649,1672.481240,531.860560,9204.767596,6431.237970,4083.907395,1744.224123,493.379342,5166.346608,2644.438478,1633.611718,1173.888962,1113.119962,5408.287665,2726.804008,2227.042923,1471.693102,1002.646372,9838.299635,10261.613160,9504.680131,4223.992020,2286.359846,10313.470456,10352.539685,8010.383814,5489.348550,3525.425181,17045.225372,17098.475983,13747.228215,11694.150846,8041.498163,17923.120498,18201.615686,15480.536500,11235.024947,6224.272929,19078.136954,17896.866228,15230.640634,11020.649680,5886.102524
C56A3.7,cav-2,1.433944,3.044903,2.941212,1.335738,5.347968,1.437447,1.663632,1.399404,5.607247,7.569376,0.997120,0.785861,0.823302,0.798677,1.790890,0.986221,1.285744,0.748971,0.644643,1.046221,10.522944,4.400442,17.915615,62.914667,120.391270,15.880912,17.983936,30.703862,103.661063,133.860213,1.660405,2.517873,1.969303,1.065535,2.084646,0.973705,0.566834,0.746791,0.739853,0.696978,0.611622,0.976841,1.263224,2.392876,2.237098,0.787268,1.108222,1.890899,3.573032,2.744515,0.458872,0.451716,0.418102,1.075154,1.512578,0.696906,0.576307,0.771471,0.797211,1.317489,1.507068,1.513367,1.605553,2.091080,2.927506,1.359910,1.309580,1.329649,2.826716,4.302518,1.322765,0.880001,0.894575,0.867168,1.583658,0.629582,0.492684,0.399571,0.518335,0.858209,0.888400,1.289599,0.771743,0.942088,1.498062
R10E11.1,cbp-1,135.110108,190.652900,177.869096,80.146158,94.402165,292.473158,193.551078,182.967834,218.803876,196.054960,204.991829,217.954507,181.968145,166.695491,152.457869,188.361968,188.916302,163.274044,169.634711,137.914773,109.175998,139.289843,100.261285,28.215201,22.125777,247.157734,207.773706,198.026735,176.523985,126.665289,391.168346,318.051928,277.880673,231.474729,251.235837,83.840221,66.965409,41.655453,33.987987,28.234173,184.085395,176.736282,149.263795,107.555778,89.907098,117.529564,114.978362,113.869259,87.830263,336.854326,98.116253,75.470588,61.688060,60.554912,72.835561,161.453702,87.662092,77.242738,85.827905,77.769758,67.534768,108.489576,87.721673,74.272050,71.039140,253.113091,234.179053,193.121907,231.374839,150.992167,93.391499,69.095783,65.574722,53.714905,51.422277,232.976160,190.420593,181.406377,166.465309,116.134037,154.427641,141.247631,167.938240,184.432879,183.572924
C54D2.5,cca-1,0.547595,0.656341,3.362929,2.257604,6.406237,0.222158,0.862848,1.903527,4.698280,7.202258,0.618232,2.717701,4.994460,8.112430,16.949915,0.498832,1.532398,2.405224,6.594454,10.199958,0.470181,0.879651,2.128462,0.646833,0.580719,1.812812,3.313560,4.490146,4.287618,11.990332,39.925546,79.239155,67.553181,59.222997,77.928908,2.100460,8.015920,9.049613,12.279715,8.290881,16.741995,26.549512,29.446394,24.895797,17.521452,8.433403,13.745055,17.366240,15.195663,44.783560,0.167444,0.263517,0.232492,0.750260,2.490247,0.129258,0.230563,0.385359,0.631265,1.558757,0.249976,0.277503,0.351977,2.499980,5.492443,0.178335,0.364861,1.563466,5.027642,11.385613,0.193067,0.200107,0.540205,1.098952,3.176379,0.338682,0.543343,1.287741,4.747992,7.895802,0.344018,0.615759,0.977136,3.746679,11.144072
T28F2.5,ccb-1,2.103334,2.325859,16.754585,17.738095,64.965868,0.476979,3.298851,10.641048,41.405883,85.765955,3.975348,11.293157,21.210380,80.497712,163.186365,2.604757,6.498576,23.669056,66.184514,118.261133,0.462474,1.137215,4.866996,1.600842,2.916136,1.025388,1.459404,4.086896,4.192325,18.308007,45.998601,133.219369,116.077822,122.555477,181.623396,4.217568,24.009967,59.227185,79.857646,115.307579,68.655077,175.958747,232.669952,239.869376,270.208104,55.304474,117.957365,190.573193,207.395462,200.579218,1.478947,1.426039,2.011439,4.866958,22.990866,1.400569,1.367828,2.259578,3.992040,11.839298,1.541319,8.969372,9.661644,106.275240,139.271816,3.053411,7.749098,43.014813,79.129860,112.900373,1.378437,1.660776,6.097755,18.078831,55.445691,3.544381,6.317863,17.201879,72.701566,144.897917,3.711916,5.545993,15.735787,60.769083,156.435626
Y56A3A.20,ccf-1,109.217292,115.126848,81.400007,56.274577,66.355052,121.947279,158.145901,138.759094,108.646240,108.308496,164.968249,119.789336,89.005459,105.459037,78.386015,97.746431,111.020904,89.719747,114.673564,96.664375,97.269766,160.112797,106.624143,69.996213,57.210952,102.586457,79.754622,62.531125,47.982329,44.502869,192.964340,114.733771,113.896316,106.104100,86.005298,126.032581,66.061516,46.957406,36.453143,27.769285,205.831248,146.503229,100.329459,82.901753,68.057231,231.953710,191.790935,127.630046,99.967745,70.441435,168.734327,114.160185,97.022252,61.832201,84.421831,214.841682,133.276374,117.016804,96.815292,84.139788,204.592359,186.126914,185.746990,109.901739,93.942791,145.239603,110.654558,93.621200,83.039069,67.056951,98.634702,76.957531,90.595431,43.562800,40.603921,121.588566,159.920905,148.909599,115.679231,102.923387,166.016627,195.928216,180.441466,157.829499,126.586196
Y73F8A.6,ccg-1,0.505948,1.264425,1.804834,1.842911,5.006845,0.256511,1.282023,0.998837,4.157776,2.097786,0.185281,0.578286,1.147239,1.617575,3.978029,0.303337,1.162952,0.823431,1.235124,2.681948,0.196997,0.386154,0.678849,0.284476,0.272069,2.184511,1.266300,1.950393,1.848630,3.534577,18.211108,58.789370,82.315510,61.233508,94.963222,15.354608,57.000307,70.105140,113.254954,99.691022,53.550514,72.329039,61.581432,75.183983,290.562621,43.605670,47.201865,52.082680,62.718866,226.156842,0.249206,0.344811,0.681353,1.799715,10.698503,0.218356,0.208003,0.119990,1.743319,8.663323,0.225797,1.092015,0.732214,5.753064,14.911142,0.511254,0.552162,2.653518,7.663589,15.541933,0.199763,0.157928,0.642450,2.282092,4.982420,0.347350,0.735751,1.853140,5.278907,10.883079,0.329145,0.373971,1.300634,4.440575,7.610853
F26E4.9,cco-1,1191.524735,551.719993,567.677216,997.424926,816.411263,963.682654,588.457821,738.283871,555.114039,427.885329,476.213210,507.442253,563.973115,496.833171,456.080542,854.076320,633.938514,490.365266,520.269573,905.849616,780.458765,731.210146,610.552240,812.936450,812.847103,386.619021,458.257098,323.762895,472.087889,465.092669,617.580193,687.577369,734.360140,731.514384,743.945519,1048.085626,1037.536603,958.573755,958.956109,1145.280009,457.439525,443.381209,479.234265,505.389379,465.230527,549.630542,630.303825,567.329484,553.252153,455.296595,709.857822,501.938500,473.244926,418.236337,408.192371,571.889592,511.304331,442.468428,432.146013,462.602115,1272.976155,732.789963,910.977435,747.652002,793.473038,530.225820,546.007803,543.967100,434.930502,527.898029,1016.944620,952.011365,819.991608,1068.802343,706.581807,365.871953,485.826731,442.113480,510.582422,512.983633,516.766839,515.111392,498.626476,536.776360,464.358802
T10B9.10,cyp-13A7,0.146723,0.248958,0.260668,0.194700,0.196149,0.150516,0.148596,0.146591,0.128407,0.202818,0.110781,0.085798,0.226442,0.073555,0.098808,0.088295,0.136718,0.082314,0.146314,0.075465,0.115790,0.151075,0.198364,0.110183,0.053323,0.287090,0.400585,0.386225,0.861641,0.347048,0.177615,0.127690,0.178658,0.115538,0.180035,0.099479,0.059321,0.079212,0.078974,0.049186,0.037395,0.114577,0.056937,0.134544,0.096512,0.087629,0.091766,0.084681,0.185177,0.304158,0.049358,0.040752,0.044171,0.055800,0.086206,0.064749,0.060956,0.070689,0.073332,0.065932,0.128539,0.158774,0.141156,0.146358,0.181814,0.100729,0.109591,0.195281,0.100455,0.087327,0.116890,0.091257,0.092573,0.087647,0.103102,0.069191,0.054681,0.044025,0.057115,0.045749,0.099285,0.111381,0.087367,0.092890,0.076960
F08F3.7,cyp-14A5,0.150275,0.252917,0.539680,0.199821,0.596545,0.154945,0.152560,0.748051,0.392166,0.837355,0.451030,0.699836,0.306282,0.075469,0.501937,0.454490,0.139556,0.165900,0.548720,0.383833,0.354664,0.154058,0.606465,0.111235,0.162350,0.882337,1.465511,1.086167,0.561806,0.637108,0.181390,0.257730,0.368056,0.236411,0.092006,0.103432,0.059718,0.080073,0.241213,0.100111,0.038588,0.352307,0.232371,1.056663,1.671587,0.179897,0.093616,0.437697,0.848329,1.763912,1.100246,0.666852,1.178439,2.560457,4.540797,1.728866,0.503914,1.083916,2.259557,2.766869,0.132933,0.163978,0.143472,0.299002,0.281029,0.310783,0.220913,0.203060,0.826341,0.356305,0.119890,0.094329,0.094992,0.090585,0.104957,0.141621,0.112209,0.225461,0.820313,0.895903,0.101129,0.112852,0.443050,0.565122,1.405751
ZK177.5,cyp-44A1,24.094849,32.362327,18.176303,11.051332,6.397612,26.393542,20.685611,17.824634,11.512602,8.692135,71.916623,65.493947,41.870679,31.443929,12.224650,36.926940,38.801566,35.926598,31.568830,8.156821,90.713753,76.109067,52.136113,13.198176,7.557148,87.464486,79.127642,56.739074,34.012908,18.263296,27.765420,17.412946,18.686729,13.521742,8.319385,25.386848,15.799916,4.985847,2.557869,1.321374,30.597271,19.742635,11.010443,5.844019,2.463782,31.780174,14.885795,15.682785,6.244563,2.900701,10.725753,8.773834,5.066345,5.917829,6.120400,13.585804,7.302888,7.948608,5.250598,6.863409,30.823565,34.634162,29.689802,11.919744,6.845914,44.760899,35.842480,25.364209,15.139357,11.559378,27.624215,20.938389,21.455890,11.767212,6.158107,46.920849,44.543553,39.710380,24.133515,12.869866,44.790256,34.553225,35.255495,22.244589,13.063304
ZC518.3,ccr-4,286.999377,358.661226,353.969229,214.332988,208.821399,306.964151,320.798211,334.044273,313.291831,305.959891,582.288169,561.669125,446.874304,480.852458,358.151261,346.343974,394.061731,433.956041,453.773757,312.110135,159.045789,158.482911,174.840610,72.485415,58.828636,233.352920,218.190101,198.278692,176.706188,136.195662,446.253358,314.414675,292.696236,292.155389,237.243954,191.310003,155.211094,107.269342,79.001189,60.197333,570.368290,454.036960,310.756458,254.049252,182.455039,452.676298,277.953781,307.075499,231.827597,218.507537,266.480936,265.541774,228.788263,185.256773,227.343371,351.507323,276.871266,285.797564,261.706296,220.732548,194.668397,286.481672,232.616980,241.616440,215.403263,357.254187,344.567143,357.794585,373.804312,306.614068,206.184596,193.347385,212.825409,160.264791,154.703049,467.873063,476.571066,520.152432,482.050076,385.164009,446.181963,455.303315,553.905432,562.560779,515.356725
T05C12.7,cct-1,227.146265,158.819601,143.438349,126.791051,139.433927,205.967218,197.755505,191.640026,168.358745,148.540470,327.461668,289.480068,251.711205,314.771604,260.572770,190.846101,181.348373,251.204022,287.943255,222.649720,147.861406,165.064167,119.981580,68.777097,67.893550,130.848332,135.479267,135.853629,102.242477,129.800859,321.476178,245.482861,238.788181,263.726947,253.599335,158.880146,121.543474,122.646552,123.066045,164.861399,322.231200,282.267640,347.594123,493.184201,638.249669,288.372631,259.262829,298.040515,477.708912,525.647967,155.112168,122.119403,120.485840,109.180377,192.482651,174.115942,105.297819,134.905357,151.255575,158.204659,212.872912,215.216457,181.514158,182.583541,161.711481,304.979311,274.639787,257.255248,235.282142,203.635028,194.101092,129.736149,156.773209,147.282923,162.320821,298.352749,279.174610,310.191727,302.803018,239.870989,296.941751,299.814449,299.494156,297.762103,263.705830
T21B10.7,cct-2,93.115938,64.124418,41.732002,45.421663,46.912866,109.112376,90.671570,93.751006,80.653865,83.110293,148.084973,134.430216,95.700518,113.785251,100.903295,88.387204,80.268275,99.829637,106.879961,93.997795,45.058775,67.666334,55.654825,51.432661,51.832500,84.967636,89.220514,95.908613,96.753178,104.552422,161.266385,134.065047,123.710147,147.134857,148.367776,76.283525,48.743420,44.373361,42.328273,61.334222,163.144787,125.336794,160.361619,245.085519,335.764725,161.257879,130.978797,171.448490,292.021808,440.063017,65.674251,53.245625,59.897186,51.879555,113.377551,80.568722,52.062992,64.305706,82.564914,87.240681,101.572288,81.510703,93.709677,86.802916,80.920598,160.184302,145.039134,129.835847,128.045004,113.089257,82.468866,56.608880,64.865643,43.210020,41.493723,121.211948,130.132114,123.866035,115.119879,96.011531,144.646783,146.644429,143.109128,144.623562,124.767147
K01C8.10,cct-4,124.343016,63.617669,53.018814,48.611407,54.887404,117.596831,83.997704,79.184518,69.143269,73.575327,193.417673,170.817385,111.698177,159.347578,130.626287,92.132425,94.657206,127.295838,137.988389,116.196204,107.420086,118.207661,104.022351,83.848110,85.497629,132.069521,127.340353,136.104973,143.114598,144.547246,245.671096,213.116424,212.839521,215.837574,236.513076,108.796132,68.954392,64.422284,63.874677,85.275987,173.173585,158.736435,198.044224,307.212631,433.902670,183.097624,165.091478,222.518291,354.914344,551.796208,110.953621,83.366834,82.903756,81.605341,149.899395,130.035488,82.337427,93.009602,116.661667,117.857294,144.143791,107.707247,107.841403,87.242560,89.081478,197.502918,166.851169,162.963672,155.793056,120.441521,108.475457,72.102906,77.412471,50.973289,48.465454,150.923700,152.331776,139.998009,136.187450,118.080930,174.109686,168.430244,161.120030,163.658198,147.684371
C07G2.3,cct-5,328.819395,207.227068,186.216161,148.073871,172.402272,303.553172,221.343570,207.980507,203.716182,179.474381,496.936321,452.504538,407.648475,500.169157,454.485546,273.728095,269.703853,345.360059,435.785403,329.983075,376.888181,374.700213,266.057751,145.369241,146.530323,336.872556,305.228048,301.877331,266.450188,246.358978,594.757812,471.591192,467.859380,531.879973,458.141602,337.924219,243.878132,240.840192,232.173302,277.580466,510.021886,391.343095,482.344645,615.740364,841.871976,506.376972,457.499885,486.941003,732.581412,837.485795,260.859707,197.904881,191.095124,182.406127,276.907469,288.328641,158.380927,194.376159,216.249851,207.624495,367.385331,392.510101,343.362003,336.488871,265.235996,522.466064,456.258211,463.238296,422.958120,338.509992,343.743731,263.993705,288.818903,240.309284,244.552620,444.855469,400.697589,408.049272,407.804206,315.697581,482.498951,482.474570,445.227608,388.808423,378.567370
F01F1.8,cct-6,116.276775,105.526200,91.039824,70.108623,81.579502,109.405499,150.665598,146.994551,129.880955,125.708641,168.609236,155.227830,125.983663,152.555735,124.484438,116.272226,122.553019,152.192468,145.561495,122.008131,59.556346,86.268737,79.597656,64.151770,67.349823,86.872438,101.061515,105.524890,92.501909,103.637800,202.754290,178.930307,176.614067,206.638776,195.081471,106.177846,68.216837,78.059619,74.227841,100.446437,220.595966,169.982117,214.669745,309.375532,416.774914,226.871338,222.089854,243.077295,374.272143,434.377994,88.333286,75.524566,84.777808,74.707938,135.238975,106.469386,68.664777,87.420053,111.531042,108.148635,132.089169,122.124927,115.340907,110.071624,104.456783,165.275927,151.630034,168.033275,144.082337,130.296839,101.351654,74.902280,88.066226,71.299539,66.572977,134.443425,144.075335,151.097043,164.272161,153.804654,170.169507,188.269898,179.284136,200.802946,171.740539
C43E11.10,cdc-6,62.168052,29.373732,19.116122,17.007939,7.792918,70.049665,29.267361,27.138253,21.417373,16.158178,85.144771,74.058463,37.348836,34.480122,21.685581,47.305422,36.472545,37.758314,34.480795,14.980417,46.774788,70.474667,35.709614,12.222631,9.075061,72.567245,64.055578,47.775897,33.049159,26.950565,51.191382,31.399132,22.623091,22.235032,11.523644,33.066547,16.057959,6.504200,3.630281,3.192024,32.749480,27.267723,17.595903,11.620083,9.114726,26.394929,13.159370,20.833677,10.995123,12.814243,40.807978,30.233029,23.361961,18.646200,17.083968,43.964120,28.623235,23.904755,22.327249,17.524321,56.624923,35.944961,29.886040,13.313633,9.432534,102.650322,69.922581,41.083663,34.266669,19.492059,55.909277,36.282607,27.664365,14.107701,7.981868,86.415644,79.561664,64.801353,39.341698,25.501084,56.122074,52.350179,53.629300,37.322036,28.692446
C17G10.4,cdc-14,131.878088,149.533380,133.913386,66.692934,51.493972,238.952994,134.056910,112.587301,112.475374,85.179728,254.366628,293.822311,166.055832,168.636598,127.617587,170.173582,168.554480,165.257172,155.352857,93.045639,219.550554,256.985150,123.969075,15.961812,14.843206,362.648472,272.447432,209.337666,109.595796,99.652916,251.883442,220.990491,198.681054,181.127086,171.734269,104.197986,71.046440,30.582910,25.281377,18.732300,169.845294,130.352072,125.623101,91.715049,123.579079,90.428319,60.461580,88.096596,64.116892,234.073042,132.572060,90.895669,58.315978,52.438172,58.555025,170.797905,85.438491,68.239401,59.110068,60.758777,86.527087,118.313684,109.146319,61.724495,55.221706,235.825246,231.096649,164.735907,171.976240,96.693037,138.010196,116.611424,87.267628,57.521663,46.654130,331.802105,251.045097,212.738930,150.532482,91.629646,148.256571,117.567324,160.396191,134.889135,146.298645
K06A5.7,cdc-25.1,69.673492,55.806597,45.894327,25.945180,23.757110,67.593257,56.184081,52.514018,39.808495,34.732240,55.250537,54.389243,49.797276,38.398648,30.720970,49.858218,48.103321,43.744431,39.847698,26.202274,35.702225,33.625993,34.252029,19.785882,17.030455,50.997419,43.009772,40.326141,31.475262,23.184858,72.719312,20.447015,17.319401,14.382586,7.037742,22.281734,9.848304,4.459373,2.146278,0.585374,33.678101,15.068600,10.453181,6.669696,3.800336,32.766488,18.494644,13.806205,6.802023,5.277776,27.241549,24.424730,18.516832,16.151906,19.640348,31.732182,23.708639,23.739953,22.076286,19.924620,33.142926,44.503602,40.476452,34.464202,26.675552,66.546065,54.600596,47.136328,42.836339,29.312319,23.938692,21.946681,27.447045,19.141802,14.957109,42.285041,33.372219,32.652728,28.940104,19.799497,43.230783,35.424498,35.353160,26.055418,20.254539
F16B4.8,cdc-25.2,377.968701,545.636924,400.022035,201.301577,135.331483,654.225340,779.603267,691.490778,388.895209,274.644906,446.434682,299.490827,265.096858,191.401402,92.644284,626.051248,509.076549,384.763815,230.753554,148.717135,83.528917,170.150681,90.184197,24.710684,24.554053,95.757950,124.681980,78.112487,47.047676,39.375756,255.788007,243.768942,211.514716,213.510796,183.317736,228.106452,101.833950,82.712502,45.998817,49.294385,337.331580,291.112683,231.683659,181.728715,95.498734,309.451887,241.466418,253.101815,176.877585,136.727669,259.409473,149.491024,98.429015,52.897684,57.194697,321.197941,187.091200,129.187211,94.078216,47.506135,313.692304,300.029040,335.001172,103.056922,49.860686,375.033149,326.416266,217.589464,129.894495,71.702748,288.155051,211.448160,196.398633,65.927450,41.645801,396.777925,493.734739,446.273696,270.866542,122.773694,543.039335,595.524489,616.859551,454.871554,178.317692
ZK637.11,cdc-25.3,87.200140,8.805651,1.792941,0.665165,0.995664,69.237944,12.600838,3.815090,5.157815,3.662902,4.988397,0.742707,0.778041,0.745720,0.514440,10.180523,1.072759,1.681511,0.664732,1.148401,70.911164,8.943421,25.027449,1.032813,0.837306,48.495011,16.555398,5.752057,1.321883,1.999343,56.820674,3.791465,0.321575,0.207383,0.455240,4.157062,0.304308,0.134576,0.135097,0.083358,16.535559,1.770975,0.378904,0.221528,0.247701,12.351483,1.838257,0.428192,0.638439,2.239356,8.217357,0.357315,0.232051,0.094849,0.365788,11.031030,0.415722,0.119568,0.125253,0.338951,23.847467,0.813247,0.241181,0.245651,0.151729,71.689638,24.987685,7.927803,2.104345,1.617064,7.824781,2.348480,0.507165,0.324963,0.530845,11.862453,2.793662,1.202525,1.074267,0.692862,13.814756,1.307408,1.293815,0.917383,1.393611
R05H5.2,cdc-25.4,0.737352,0.613187,0.646470,0.242349,0.952193,0.375632,0.742845,0.362602,0.622148,1.990993,0.263114,0.206615,0.359487,0.526634,1.406876,0.219807,0.335321,0.585308,0.116643,1.454139,0.282677,0.553625,0.241811,0.138143,0.130806,0.340191,0.419380,0.229121,0.188781,1.508125,0.434290,0.309777,0.435879,0.279045,0.432255,0.246890,0.294425,0.190508,0.194477,0.121179,0.174297,0.137703,0.393916,0.822492,0.889338,0.207379,0.215178,0.803910,1.083067,2.563966,0.117959,0.098176,0.325912,0.135455,0.313405,0.312212,0.297137,0.169029,0.178662,0.320588,0.325104,0.389584,0.350472,1.074915,11.546275,0.724415,0.522686,0.234122,5.531697,15.958701,0.575761,0.226680,0.462773,0.223991,1.814214,0.327559,0.129701,0.313664,0.946641,4.225896,0.234300,0.259206,0.201062,1.069325,4.065189
R07G3.1,cdc-42,182.081980,155.174493,144.385865,102.993972,136.252783,255.045952,213.873303,207.851442,215.574423,183.185447,283.695328,236.076664,182.987475,190.322720,168.404730,260.940990,281.006028,247.864704,215.387472,188.083272,99.033260,186.268860,140.398982,80.307332,84.614304,154.198684,146.792870,103.835986,94.403500,98.944470,338.293743,272.333609,299.097519,266.473185,230.742408,206.608379,171.426851,121.465443,98.346483,81.178035,356.673222,349.416052,260.943458,235.944852,197.969376,366.177207,330.009685,334.193247,282.718226,221.491578,223.072616,176.651757,161.108122,126.972571,146.736232,261.563135,182.938355,173.988358,162.392281,126.688417,230.927569,270.471984,295.937322,170.618177,144.417907,201.831682,210.776420,192.717507,176.619698,148.248149,208.242891,172.753675,199.704361,125.301969,113.576049,263.417040,368.852802,366.975240,340.008929,285.689509,401.333012,417.470617,435.818564,396.299888,295.684119
C47D2.2,cdd-1,0.655214,2.721904,10.392659,14.457610,8.150470,0.668701,1.665663,3.544965,6.987177,7.595394,1.398396,3.684255,3.241141,3.806860,4.421211,1.783029,5.079339,4.554157,3.042931,5.065202,45.627472,31.905773,65.405315,126.818228,113.683950,35.169579,58.406388,88.104066,99.166069,92.209596,0.388485,1.384354,0.792705,1.002282,0.973876,0.223392,0.656953,0.517319,2.071560,1.614837,1.652965,1.234037,4.533487,5.590636,3.121369,0.557658,1.356154,3.079339,5.469736,1.264990,5.847083,12.712427,24.837693,29.827098,16.505847,4.464888,10.432304,19.977817,24.058575,21.517723,0.292905,1.047046,2.192887,4.813851,7.452884,0.427622,2.356616,2.309633,5.398673,15.083068,1.544343,3.241261,9.494638,21.707723,26.039810,0.742034,1.750192,2.638327,8.160770,8.203333,0.210710,1.413303,1.643299,5.972917,5.272813
F49E8.4,cdd-2,49.828491,26.235696,26.691392,17.998695,31.387311,50.566279,29.522017,30.787767,37.517015,47.451314,14.022313,17.190725,13.741086,16.441466,14.580979,30.418175,16.511446,12.794625,15.023708,20.031191,66.000739,33.282017,42.982353,51.470130,41.451257,40.887001,35.174352,30.523936,29.549622,30.566269,34.041624,10.370070,11.108697,8.268541,10.516757,22.992263,13.240147,8.587990,8.000123,4.825176,20.427326,14.659171,10.186760,5.241017,4.873157,20.840184,12.840392,11.723523,11.309607,5.954789,22.201501,20.199655,17.208289,16.841427,13.406041,26.739858,17.685546,14.335745,22.278149,22.124054,54.964728,33.670529,47.879905,42.049965,32.007934,38.516720,27.537488,27.383259,19.816463,21.238236,26.055314,18.769898,20.592033,23.392077,25.439560,26.807837,21.407462,22.998948,21.678494,26.137494,23.391592,33.637382,26.716301,21.932606,24.621697
C15B12.7,cdf-1,16.274649,23.618734,30.408391,22.531252,37.015748,16.666968,21.342822,28.354262,42.779687,39.698359,11.989644,18.858852,19.842783,35.292679,48.781614,9.074031,14.854277,19.009147,33.581943,39.238442,14.856607,22.979822,28.561266,24.682985,28.435166,29.657145,35.100035,38.252043,48.234901,57.989078,29.692147,29.303089,36.418839,36.842679,55.378198,14.774486,10.919675,9.026873,14.080254,16.755941,24.930266,39.705012,55.153442,52.124123,71.266897,20.872196,27.127950,52.364881,47.544708,75.493273,16.726785,15.254069,13.991905,17.855247,29.673191,20.809973,15.553298,15.177371,20.326847,24.697184,14.067049,22.516392,19.413504,48.376002,63.244993,25.317011,28.259742,35.774619,61.684558,78.720461,13.782642,10.312877,13.534844,15.236864,28.658399,21.617634,22.985177,24.617082,33.023216,35.587160,20.736631,18.783690,24.779619,34.543340,38.395061
ZK112.7,cdh-3,3.074736,7.696282,27.806948,24.886564,43.970083,7.443371,4.761246,13.613115,40.225535,35.132201,6.399071,28.584673,37.856535,75.184245,87.573715,3.641870,11.195492,27.857964,60.253932,55.352415,0.466913,1.741326,18.413122,3.299590,3.654050,2.316116,5.687052,14.822521,18.788478,22.429145,2.638428,5.370479,4.366575,4.383175,6.744673,0.146635,0.394641,0.328409,0.632459,0.541045,1.183612,3.563693,7.752360,11.445710,9.238712,0.559866,3.723045,7.604660,9.666128,42.726710,1.389172,6.623933,13.724677,34.054755,68.490364,2.351960,4.459626,14.322091,35.114870,54.332898,0.875923,6.075876,9.229226,26.700434,35.295054,3.663575,14.500136,41.502815,86.611765,58.274106,1.171100,1.345671,3.932820,9.098942,28.367475,5.598024,5.875608,11.605674,32.470272,44.202363,3.191635,4.740677,8.886212,25.002199,49.664490
F25F2.2,cdh-4,85.503107,56.096577,57.882127,38.833493,50.245713,119.221652,44.209900,49.738797,68.267658,53.173415,89.140859,158.029864,107.470563,142.595180,144.341865,49.680325,64.551232,70.736168,113.574183,88.134646,98.904395,76.748159,67.181972,8.260577,6.494987,201.135044,142.252136,117.571257,120.769562,119.248390,177.349587,104.028750,84.375019,51.121664,33.173536,21.655911,11.943910,4.698737,3.069951,1.449179,27.008583,30.320083,25.456743,26.389372,17.874959,22.023872,33.540924,27.599459,23.778361,124.701920,36.828313,40.999157,37.195232,34.517648,39.508592,46.168337,34.771957,36.287895,38.955167,31.588555,28.920400,42.256851,36.449971,41.521891,43.795259,128.180081,163.647045,136.057472,215.019053,155.729681,38.697899,22.724837,31.240354,23.013637,31.943232,80.301608,59.820557,57.140157,65.648010,47.224125,59.175806,50.240477,52.541716,62.241533,65.401268
F08B4.2,cdh-5,0.771030,0.797527,5.059375,11.479918,18.345616,0.754630,0.439791,2.406408,21.560401,24.856510,0.447790,1.082609,2.086436,3.417047,11.669818,0.294786,0.596718,1.500660,4.520368,7.878848,0.232824,0.373909,0.744129,1.375032,3.530056,0.311281,0.434712,3.249796,10.518649,23.713219,0.786440,1.095120,0.833671,1.135975,3.047689,0.199863,0.158042,0.159019,0.893016,0.538210,0.736186,1.808577,5.885942,13.684999,14.120913,0.295934,1.429549,5.579178,10.241007,19.145669,0.215668,0.305045,0.809731,2.389315,8.497858,0.241068,0.349906,0.872717,1.900855,4.446090,0.343914,4.371894,5.279801,88.163740,188.035390,4.256284,9.806374,90.420411,254.820445,374.806878,0.347564,0.452908,2.435996,7.029916,23.664086,1.078000,3.252257,12.105238,66.551045,109.698836,1.301929,1.671742,9.708500,56.633488,141.841577
R05H10.6,cdh-7,0.236894,0.078986,0.085774,0.125795,0.188949,0.243612,0.095630,0.094289,0.082895,0.134086,0.036694,0.056564,0.049715,0.024263,0.193897,0.057846,0.044541,0.053053,0.064526,0.073594,0.112930,0.220319,0.096630,0.017612,0.034780,0.094210,0.037687,0.031952,0.051741,0.136199,0.117266,0.083033,0.118509,0.038224,0.088958,0.032130,0.038126,0.025451,0.025131,0.015838,0.100197,0.037745,0.018914,0.075536,0.032220,0.058951,0.243651,0.056871,0.122832,0.135710,0.095753,0.040157,0.100949,0.072361,0.168832,0.064012,0.120456,0.046542,0.169243,0.192883,0.125245,0.051269,0.045062,0.047909,0.029711,0.133683,0.072331,0.063996,0.132914,0.229058,0.037576,0.059231,0.030033,0.028288,0.131838,0.045512,0.018213,0.029204,0.037716,0.045765,0.032893,0.074485,0.058093,0.030644,0.102119
F59C12.1,cdh-9,6.254872,26.767805,63.985157,53.805358,174.013014,9.790631,19.057854,58.046611,247.625715,398.769098,8.163748,23.699919,63.630049,156.928548,225.806325,9.540265,14.762143,61.869599,137.154623,175.774812,0.178680,0.234100,6.810513,4.132295,7.250682,0.278998,0.797600,4.581204,6.755772,16.823240,0.137468,0.790348,0.562741,1.258765,2.653210,0.695548,0.228898,0.549823,2.068563,1.249029,2.521411,8.000884,23.063965,33.831312,49.230003,1.306152,6.140218,26.551441,32.271672,46.215042,0.986063,2.019540,5.807683,13.067102,51.244660,1.468631,2.236211,6.968540,16.875980,35.249616,0.996107,32.495763,23.369900,251.552257,321.296882,4.850767,25.623780,109.285976,220.644689,282.371920,3.212533,3.523571,12.391739,34.836879,96.269294,10.787555,17.783651,45.711821,160.980448,275.609676,10.092776,18.941029,50.709836,174.323686,322.721229
C45G7.5,cdh-10,0.800171,1.717269,1.168523,0.426299,0.405719,0.938363,1.111017,1.357088,1.705914,1.227739,0.936481,1.608305,2.447733,2.747043,2.328446,0.641514,1.100049,1.240311,1.893779,1.755103,0.119520,0.097730,0.231753,0.028056,0.055526,0.132100,0.149746,0.230405,0.350288,0.200197,0.421351,0.331752,0.329156,0.366200,0.094829,0.077690,0.046095,0.061181,0.020576,0.025285,0.180932,0.106051,0.198163,0.254205,0.271309,0.211311,0.267019,0.181432,0.171800,0.354871,0.089676,0.085181,0.080634,0.101413,0.146246,0.136701,0.064177,0.148784,0.096352,0.222799,0.233712,0.206679,0.144018,0.115023,0.144037,0.292614,0.229230,0.490410,0.292937,0.299879,0.328748,0.259080,0.550191,0.761589,0.157582,0.898025,0.947994,1.012894,1.015989,0.770920,0.498917,0.803564,1.225487,1.281839,1.001489
B0034.3,casy-1,16.004643,15.621213,44.363744,34.448252,140.055888,28.900320,26.104048,44.742401,142.028896,244.010116,31.805422,89.390252,117.512768,422.470931,760.848470,15.939010,38.523094,110.574102,329.619882,483.308259,5.117536,3.178488,19.933605,4.198309,7.571230,4.964456,3.201593,5.914574,7.212394,45.156143,12.784504,7.023594,5.830156,4.721759,6.941596,12.190067,4.792727,1.881038,2.926064,2.684687,8.992637,9.662827,25.162881,49.508198,96.944865,8.102271,9.418883,38.669925,54.804912,170.464035,5.680041,9.972304,13.193831,25.981544,76.619957,8.428486,8.782721,12.828613,29.865229,32.307525,12.050372,16.786262,17.533531,19.284556,25.332180,18.184022,18.483332,18.258790,27.440923,29.179676,10.946621,10.278079,19.481878,26.042622,113.758627,21.076202,26.442766,31.946272,63.040983,105.726987,20.743044,27.892483,37.657188,78.969642,142.783003
T05G5.3,cdk-1,378.244208,355.373319,205.216275,150.118297,60.656440,441.303048,361.778900,290.122861,183.404398,110.918892,777.911556,583.462052,400.078310,276.039288,91.511768,486.290898,409.851849,386.645094,286.093957,87.974915,150.565944,192.217768,135.903324,41.543174,15.796059,152.968643,150.003750,107.035344,70.229666,50.019196,392.623667,212.950667,200.443550,168.145584,64.184751,361.235312,208.765133,135.941511,48.211788,16.286568,417.536524,274.738138,187.369706,63.165080,21.915912,500.849385,382.734449,238.075980,75.626681,23.880935,111.708676,76.668903,67.326811,59.479239,63.705625,152.170715,72.455437,82.139417,76.032238,68.202856,376.570538,371.563407,380.748851,109.732894,57.207028,514.981972,438.281373,269.341907,189.115901,112.397877,370.609939,307.577577,308.201638,171.204460,84.539702,579.058696,561.922735,485.935473,310.305658,164.075740,655.062871,608.054020,542.656855,346.065958,204.331501
F18H3.5,cdk-4,82.987273,174.754212,133.446956,84.906657,52.793680,123.529023,202.379869,157.750521,94.965709,56.690022,241.744191,269.445885,252.628392,191.015981,70.645266,188.507065,231.710482,235.590094,181.841237,66.595659,99.468672,129.134597,55.151392,8.816402,8.916648,52.393927,57.541496,39.086197,19.208629,17.714316,75.642767,57.115387,54.384962,42.576687,22.436607,84.832606,52.202340,25.704485,19.211277,6.026998,86.888084,63.230281,52.985933,22.729821,10.984613,97.676203,64.155129,77.740927,26.291345,11.213141,78.932526,92.885178,68.611491,54.243832,55.290703,89.985342,80.111043,83.683303,66.936479,43.423270,105.525121,185.012746,137.194979,102.164731,55.794514,116.321522,133.492047,120.285225,82.629104,51.045232,102.694966,121.453320,122.641756,97.001698,73.085561,194.819242,210.306137,196.197378,146.895029,81.868768,179.373804,192.117747,187.527668,123.324464,73.833511
T27E9.3,cdk-5,33.137750,49.441401,57.539223,28.902911,42.054841,47.929827,43.551220,51.611421,46.501123,48.577677,76.303812,70.294392,55.197110,69.014408,62.041774,54.124108,49.103336,51.775216,61.816927,68.469618,25.190816,46.353728,40.836727,24.529711,24.461183,38.790531,35.016378,37.142831,26.951201,35.018637,42.043437,40.990482,42.235079,31.296609,23.145430,36.515842,27.099444,18.472661,12.821550,5.989715,62.144149,48.769005,33.264043,28.583743,28.301182,55.286795,48.496425,41.882344,32.227080,19.745267,32.780458,24.672332,22.895262,20.400353,30.158469,37.828839,25.821859,24.016112,25.391462,26.105381,69.542888,88.086659,78.214458,38.693580,34.385351,64.519159,61.140801,53.626588,47.400316,33.938744,37.026113,40.467422,45.235559,22.611457,22.384966,47.655191,62.244731,67.185809,62.099047,54.598129,64.562239,59.786870,67.322190,66.206425,48.929190
Y39G10AL.3,cdk-7,78.864088,99.442306,85.426152,51.754173,42.092603,82.204472,83.335526,86.797184,54.159994,42.354291,133.795762,136.895601,113.388196,98.461098,66.576409,80.140473,106.464568,96.117033,83.634115,46.685507,55.123421,62.582404,63.481115,25.419488,19.380064,61.761725,58.782872,52.941205,44.316862,34.698563,88.184924,58.783761,71.480022,54.212079,39.765928,64.423686,47.960664,25.416129,19.537800,9.401647,92.895644,80.079652,54.303474,33.091884,28.747641,90.971331,80.216183,62.382812,37.854734,26.942981,55.367743,53.617512,48.209803,36.909312,40.786237,55.763247,41.296843,42.894150,42.507360,37.831715,81.296258,139.512758,119.663487,85.995984,59.776304,100.847939,104.840493,96.511201,81.232550,66.519641,56.964576,53.470998,64.735364,53.866968,43.140274,106.034758,117.771083,116.768389,105.826566,65.274509,111.634313,80.479968,111.458080,82.102301,58.102158
F39H11.3,cdk-8,32.926945,35.524545,32.485345,12.362903,16.659292,56.277622,25.132096,19.726630,24.071056,19.608890,48.395311,55.380849,39.298946,46.754047,39.307214,32.000766,30.725868,34.417805,38.542741,23.697006,42.453954,65.695786,32.527336,8.577230,7.243655,60.640835,48.815174,43.400087,33.175691,26.394987,60.708882,45.781745,41.621961,33.127934,27.208578,18.513045,13.191492,5.540623,4.471028,2.782388,25.661964,16.791532,17.410225,10.799819,13.172995,13.977322,7.815287,12.381504,7.784563,23.522836,14.693539,10.115550,7.374896,7.494642,10.195677,18.185466,9.035854,6.900109,8.892013,9.126667,30.279670,34.995818,29.753516,17.204449,16.744367,73.339774,56.811551,37.935468,41.359949,27.216690,25.229575,20.377616,16.706601,13.045424,12.864384,60.041519,40.574769,38.280577,29.491555,19.166534,23.447931,20.416521,25.281924,22.254034,25.185247
H25P06.2,cdk-9,52.898732,76.777500,61.031764,42.922759,40.194927,71.983649,69.177916,71.876062,58.774665,49.763595,111.372196,99.450336,89.695430,70.422117,54.649322,71.713947,75.713788,65.394171,67.000102,52.472514,43.805176,72.765400,62.176945,30.271268,25.236631,64.984285,63.637132,69.170400,39.675159,35.809765,69.374061,59.756378,53.444489,44.618111,35.440048,54.795536,37.340577,28.137120,20.302911,15.825748,87.270265,86.746456,56.233189,44.030580,32.240995,77.168180,76.890303,63.099241,38.533589,29.036865,58.288695,56.847939,48.051244,40.417794,45.565185,64.733062,51.967260,51.602391,45.252199,35.712188,78.688935,92.474935,80.506004,70.534534,49.516040,80.915796,85.041607,72.455720,67.245888,46.579402,57.225501,53.323896,71.417051,42.178133,40.530239,82.647186,96.641358,104.367730,79.257058,63.947801,97.403983,86.980256,103.814527,72.930073,56.943412
R06F6.1,cdl-1,793.498140,918.051958,478.362755,202.494542,109.995340,1059.759279,910.714399,610.837225,332.585437,217.298966,1482.635626,830.282055,465.727727,282.384166,108.479184,994.754737,641.801615,560.579751,319.473903,102.522615,264.647043,433.091995,181.283625,31.070882,20.479039,308.745154,301.226713,166.105679,81.500406,70.236039,1064.058651,506.915817,469.334791,400.361756,135.697539,1811.253872,807.663803,332.055071,61.568280,15.669766,2485.896243,1179.975204,657.338503,195.146955,55.546325,2322.127604,1306.460849,746.895831,194.886059,51.716154,373.418035,187.054423,111.950702,79.342421,90.508403,537.656790,195.405734,157.891884,102.662949,92.065877,1198.142581,839.919780,930.619960,191.521881,123.335133,1231.310591,935.792304,531.798003,314.270460,183.512726,1260.527020,997.801948,884.853097,212.489732,112.535424,2058.810459,2197.236679,1594.549029,599.706550,315.004997,2312.796177,2091.761199,1600.443561,614.912380,325.323670
F35E8.11,cdr-1,0.332164,1.101242,0.578208,0.650628,0.853177,0.332942,1.001620,1.298026,0.563811,1.346052,0.236630,0.371088,0.326194,0.318899,0.423486,0.198382,0.303737,0.354195,0.423202,0.328571,4.062589,4.327447,5.467095,1.466022,3.524100,3.414792,5.524880,2.701112,4.071920,3.638298,0.390195,0.277624,0.788631,0.249882,0.197573,0.222017,0.132749,0.173843,0.171815,0.108307,0.079645,0.246364,0.479680,0.094691,0.404302,0.374406,0.195655,0.548248,0.394840,0.424032,0.106627,0.089584,0.098397,0.367796,0.375957,0.139838,0.538225,0.153664,0.643421,0.583904,0.296765,0.696386,0.630190,0.324302,0.593695,0.219823,0.475490,0.213093,0.217860,0.563232,0.517986,0.206400,0.205358,0.793993,0.231189,0.298497,0.586256,0.095416,0.122469,0.197015,0.213122,0.237912,0.364111,0.390222,0.160771
Y54E10A.15,cdt-1,79.733182,78.179993,47.129162,15.919942,7.844132,159.537005,52.406749,42.304070,24.491745,11.345747,108.614213,75.425425,38.199236,18.386279,6.515900,74.745963,50.753372,36.841301,19.906301,5.722989,55.290858,72.698124,32.503475,4.369118,1.581479,76.259613,60.518568,43.465963,21.808922,13.634050,100.401589,44.859936,41.772090,28.348516,11.693495,45.148471,19.928905,6.232510,1.787054,0.427197,63.550237,33.031422,16.282023,4.245512,1.858132,32.409685,13.675857,12.947372,3.379060,3.003696,26.604698,10.749745,7.551746,4.839359,3.422300,37.578499,9.786061,7.629720,4.053911,4.113762,76.511591,51.989963,55.598969,6.077782,3.362688,139.806544,102.641131,44.726296,27.987142,12.857534,71.073620,48.361390,34.960968,9.359459,2.724737,150.572771,129.751644,96.012827,32.083511,14.960274,83.536709,57.753717,72.215270,28.478082,20.520372
ZK1236.2,cec-1,220.023766,355.149835,354.902038,219.450392,215.772717,214.183695,267.482957,295.819538,267.560455,218.357683,494.181312,671.159609,556.090913,604.036272,467.517454,320.574525,406.368890,462.922340,537.637245,337.459777,194.964684,282.741732,274.707913,182.438709,147.875033,271.364485,322.899303,469.972327,255.182152,239.814971,218.824780,251.766759,274.609743,194.122779,167.641930,365.484417,334.530184,208.364546,183.795636,108.264431,403.853653,376.825585,281.067487,224.184575,129.618401,370.335991,216.207211,256.358315,189.034549,122.012063,263.930335,234.875147,195.531211,171.358243,171.458635,256.761678,230.128570,208.936348,161.821400,148.143977,346.686740,564.457925,511.530770,444.435308,320.239203,347.814706,469.044121,479.737148,447.044489,317.323361,336.477685,402.311091,370.135866,368.140499,322.530092,475.480498,560.065704,563.246665,522.960223,393.938988,406.418126,363.046197,494.737089,411.096669,332.613239
Y47H9C.4,ced-1,63.782696,72.933245,51.913107,48.416009,60.637285,73.440083,55.930504,61.104263,71.809039,80.946744,70.470124,50.568920,36.726688,53.843351,72.850262,46.790246,42.923707,43.167479,49.538527,67.333970,106.344814,83.394059,44.182615,22.535411,20.205559,69.287697,54.967329,59.510221,45.989291,40.722961,49.836898,34.309726,32.595714,28.748652,28.384152,31.209140,15.891530,10.336870,10.846061,9.364072,80.253378,47.855249,41.255429,42.703086,49.917561,54.845100,34.565943,42.232761,37.934729,54.851610,102.684651,113.549264,94.517232,90.965317,78.630801,119.094269,111.634275,102.276615,104.549916,70.790841,23.670945,58.446232,34.872758,73.719379,61.776351,40.386723,59.080928,84.220634,101.934317,67.388491,36.826895,39.094530,58.390725,32.475481,32.776383,78.228440,100.789139,142.715461,124.098492,95.721143,83.210157,103.634714,147.620104,114.951456,103.037050
Y41D4B.13,ced-2,122.337499,210.617395,179.710449,114.742574,104.485542,154.221336,213.852287,201.500259,166.009115,141.497319,159.131982,164.140114,144.937910,128.505305,104.192818,182.641911,165.613384,151.262118,134.541761,129.282734,69.607515,118.997249,64.263190,57.246939,48.458712,68.610916,65.206960,48.965824,59.945905,37.151681,90.493053,44.455050,54.510991,52.548724,30.820594,138.213346,77.930888,34.795142,26.644881,17.656807,86.578661,71.419214,55.824068,37.562397,32.574660,98.298657,87.714282,67.739774,43.018001,31.238537,65.510967,70.200343,70.413112,60.673934,99.961543,60.691448,51.207185,74.400455,70.844174,66.049271,114.507366,76.079600,77.563098,51.660491,49.514978,73.863187,82.625543,54.950530,46.302952,37.996926,110.261346,79.368171,98.499106,60.828529,94.553417,92.016395,108.467063,123.147523,103.423641,85.664273,116.525204,102.701240,132.917630,81.564033,66.618480
C48D1.2,ced-3,59.456324,98.085732,108.048327,41.796416,47.977135,87.355485,104.839503,125.037982,105.828905,84.958270,108.578594,71.888381,59.713455,42.108462,21.924634,78.474908,71.123558,65.076890,45.228608,21.406155,12.230250,21.319396,16.329853,3.160513,1.847270,26.424175,22.114002,13.945416,9.326714,7.526190,65.503765,30.595741,26.224041,28.895846,11.895876,54.539587,23.328281,15.104668,4.674745,1.387446,69.311271,38.501997,25.414699,11.042276,5.465666,63.523878,40.991129,35.369982,14.154433,7.370259,25.740858,17.521582,16.198830,18.574638,43.750807,37.910860,18.866411,20.643823,30.095326,41.564366,67.949824,68.100483,64.904335,17.107004,9.373130,78.718986,57.028870,35.528820,24.751323,12.349379,53.901684,45.960480,45.113306,24.702025,19.390740,79.907072,87.466867,80.202137,50.023916,32.850218,97.579049,104.188368,101.588621,73.846284,46.571655
C35D10.9,ced-4,62.394647,58.983610,39.719754,25.901221,14.371590,83.452584,47.131631,41.350633,30.606159,22.065766,169.576465,151.138366,93.960128,76.156775,39.928159,79.641413,83.949848,85.754612,77.214709,33.309059,49.136422,84.159061,37.964396,6.852099,4.454099,70.697719,66.502959,44.191399,24.960036,20.531485,103.786035,75.319869,76.209262,60.156889,39.235063,60.281412,37.182862,15.394618,10.718298,3.348346,97.640902,67.873252,44.867675,25.827056,15.462775,71.451279,37.574645,51.325087,23.879635,23.724774,39.394526,27.802847,19.285724,15.423272,22.427180,43.637956,25.243127,21.798359,15.849340,17.413933,72.898793,96.335591,90.090948,36.284643,20.025611,127.826102,123.818136,91.913006,63.337541,37.605461,76.147964,56.464561,57.865661,22.806245,17.419297,146.396307,131.763549,111.433676,73.453122,39.785661,103.780411,96.404611,98.096649,70.533846,46.405873
C02F4.1,ced-5,16.870693,12.730431,13.148962,6.995024,6.801938,23.451503,8.112836,9.740393,12.143214,7.707201,24.817523,36.788421,27.536455,29.566237,28.374356,14.822430,18.136443,19.426135,24.915912,17.708844,18.725483,23.767444,17.473116,4.170951,4.303238,43.135647,35.509776,34.573687,32.841859,27.222774,49.383224,37.285618,33.151872,24.201905,26.050838,9.799847,5.150179,1.839052,2.314731,1.017476,11.188768,8.441260,8.678483,5.606886,6.550192,6.748303,5.501752,5.083270,4.448863,25.880293,7.874945,7.206234,5.286326,6.671052,8.733394,10.275264,5.722313,5.867226,6.393034,7.987432,10.295478,14.095595,12.138820,11.517746,12.118574,44.668721,45.675218,37.145561,50.384568,30.637440,10.361641,6.459680,7.703356,4.955443,6.125597,22.430192,13.054298,12.296500,12.305762,9.824820,9.001690,5.912828,7.673577,8.862886,14.054185
F56D2.7,ced-6,19.878900,24.026652,34.755429,41.170715,42.375837,12.911767,23.852606,33.276316,41.416672,44.786891,25.337318,33.656579,29.572036,46.190598,35.073816,19.040324,24.653859,30.105315,37.629793,39.862579,12.441575,13.356077,17.718476,8.247332,7.901509,18.095369,17.043045,16.776543,15.149876,15.130631,22.998751,17.955716,17.593931,17.153323,14.038456,16.779468,12.853070,11.106778,9.243262,7.831350,39.191225,27.158155,26.719256,23.465713,23.362629,31.613939,23.179628,30.737503,19.782452,25.809743,59.976647,56.841892,51.864406,55.270100,69.985755,62.041252,60.089651,60.887442,68.639710,62.147634,23.868881,54.877555,43.689063,107.785871,83.427387,35.114425,49.489308,81.061617,81.178947,59.491799,16.593394,19.423372,27.264040,30.611442,41.848022,33.688405,36.025556,49.257435,65.356173,57.128492,35.199099,35.533359,50.214238,62.115081,56.212020
C48B4.4,ced-7,30.842092,26.967937,22.677561,13.708290,12.148568,46.739744,18.481744,17.175285,21.960512,16.816485,42.646034,65.308979,42.960753,42.490798,41.539333,24.775079,31.449103,29.197104,39.765275,27.446337,26.190985,41.303146,23.932834,4.500238,5.631544,55.687988,47.771181,42.245765,37.393790,37.610303,79.651620,61.167782,57.342334,46.137742,45.582113,12.487580,8.051886,3.330315,2.910243,2.223471,18.240949,15.170881,15.512339,10.229552,11.560839,11.288995,12.006961,10.974529,8.640427,43.775759,11.726576,10.649533,9.158875,10.678913,13.947928,16.421271,8.906021,8.127099,10.623673,13.258283,17.227748,23.425389,21.788241,15.078963,20.309689,70.596954,61.242741,44.567322,57.422600,48.408503,15.240376,10.650874,11.879593,8.769876,10.521811,41.847153,26.010652,21.569308,21.763625,17.081879,15.924652,12.539130,15.220718,17.580158,22.934147
F08F1.5,ced-8,47.859044,53.297396,43.157315,20.282575,16.803963,56.808910,43.072830,33.938615,24.473985,20.805953,90.863078,99.340253,67.368723,49.067899,25.959559,52.229366,57.704115,68.837182,48.743288,18.271869,43.142648,63.844670,20.741047,2.835750,1.381733,41.126628,41.176928,29.161943,14.057105,10.300551,36.555070,21.108162,20.032380,13.102138,4.947131,26.847674,11.614764,3.675911,1.303894,0.558409,35.042308,16.148277,13.578238,5.347454,3.938389,28.048766,8.824532,15.323025,5.548444,3.776377,29.169474,16.905569,9.069883,5.375908,8.046965,36.513935,14.066643,11.293546,4.275285,6.081549,71.804707,75.414086,56.211491,22.079978,12.351101,104.720587,101.549500,56.560237,32.912851,23.849163,58.890328,43.354762,35.814846,14.834914,10.858729,125.616252,104.248942,80.387321,37.787633,21.186450,86.748394,78.402394,72.698328,32.329044,27.259220
T07C4.8,ced-9,178.339185,234.122381,161.364798,98.415008,68.541493,168.368989,161.610170,145.263336,104.375022,80.469957,319.346642,314.728913,261.651288,216.316034,105.609533,227.914340,230.438188,236.186576,199.334485,102.662242,48.916420,75.801565,59.064074,21.661029,21.649194,70.467995,79.491639,66.207654,38.858124,38.614583,127.586545,88.298653,88.447843,83.367296,48.744017,221.719400,125.358837,75.004198,43.031917,26.524848,217.404287,124.541192,88.662250,51.369030,36.916941,210.688593,135.851841,101.491217,54.296777,24.140162,87.197561,63.110200,51.634691,41.381246,51.546921,101.794831,53.333865,55.763522,49.240047,45.044657,282.845182,207.499464,191.245804,94.777757,63.290327,296.216717,256.061650,157.985547,105.351552,90.778936,228.101027,213.698239,209.264854,117.530557,90.244548,266.550791,263.999663,254.798010,162.204670,99.150454,301.868006,281.712527,253.027500,151.045096,89.582409
C09G12.8,ced-10,69.281993,67.949274,61.778926,61.443352,63.569174,75.208900,65.381404,77.392121,89.783447,68.964476,94.560227,76.308895,60.606594,61.007945,49.595539,67.342615,78.601937,66.150493,63.077589,77.926857,41.016321,69.200270,50.115133,30.209256,32.707735,55.285522,56.943570,40.934935,44.491024,40.934602,79.344403,69.125622,65.140348,78.338199,56.575907,60.404848,48.614529,40.182177,32.454920,29.786459,82.651189,80.171436,56.452758,52.001235,41.102085,84.507800,65.989143,64.561980,56.497429,56.709014,66.246386,48.660092,45.100668,43.092622,45.094666,71.827945,50.802630,49.580657,44.240364,39.954783,106.400000,105.123951,106.486218,72.787166,72.564388,81.262633,99.559064,99.150017,87.718254,77.937213,64.032293,66.704073,68.368447,51.730873,48.832363,72.697567,102.346355,105.401635,107.562343,95.701414,115.048264,104.858431,121.728024,116.245973,83.076304
ZK512.3,ced-11,75.488274,78.542760,47.439583,29.078094,17.366138,91.174301,50.262445,39.171533,26.386076,15.582011,185.361669,123.759962,76.000890,50.303427,23.273188,83.583568,63.089424,67.246565,48.918166,16.667783,7.735913,20.452085,21.518925,4.255407,2.256478,22.015693,38.144307,28.850989,19.408468,16.613518,69.160313,59.360780,57.180516,62.481303,95.980543,39.399110,18.639811,9.815802,10.346508,13.966853,60.215107,45.673912,55.728244,62.387568,85.040474,43.039845,27.318937,54.548172,49.518444,104.354362,12.621925,7.612004,5.087364,5.327584,8.672020,15.262108,6.082409,5.401033,5.662457,7.007847,76.153494,78.316235,68.823561,33.121306,16.897288,130.188912,128.639355,88.128074,71.273563,39.387971,79.492666,54.853865,58.419558,20.015803,15.969517,209.426143,177.221639,151.600914,73.788833,46.691554,149.012771,131.232746,138.494576,71.792465,54.355012
Y106G6E.5,ced-12,30.679852,24.728850,29.938920,18.278896,15.975760,34.256358,20.643181,19.531922,21.181901,18.522214,49.783495,60.250894,43.911005,52.008640,40.471043,27.330638,35.376877,35.832457,43.508234,27.842579,29.932932,33.779541,26.962265,11.034209,11.450572,54.992535,45.350528,53.669763,37.797792,31.628645,54.150348,43.607242,40.651401,35.996757,32.106801,19.487268,13.605096,7.485805,7.139759,4.703861,37.389757,27.580802,25.214154,20.812338,25.695758,24.100061,13.370289,21.989089,17.442380,51.187509,20.587427,22.222151,15.703821,18.249994,22.917183,25.142234,16.603622,18.120459,17.080216,20.434760,19.907687,26.278489,23.464910,33.011695,32.311701,56.192456,56.357366,58.969740,77.990627,56.942779,20.999502,15.191886,16.563594,14.150834,18.329109,62.538833,40.509265,38.016525,34.570744,24.260894,31.403471,23.357598,35.383397,31.972904,37.510440
R09F10.9,ced-13,1.622020,2.408539,2.567011,1.051853,1.981936,1.638639,1.687093,1.570478,1.243687,2.017403,0.961287,0.796215,0.696611,1.367503,2.712179,0.965046,2.787775,2.984474,0.884272,2.909107,1.154677,0.740271,1.017248,0.605574,0.531041,1.363792,1.768535,0.889930,2.262799,1.385026,5.275880,2.642680,1.813818,1.100852,0.857360,1.116740,0.641701,0.809424,0.816042,0.523539,0.905637,1.056288,0.918158,0.342169,0.766584,0.750648,0.800900,0.750144,1.602348,5.541732,1.471555,0.823548,2.859201,2.989197,2.250747,2.407083,1.883778,2.061147,2.172987,1.380575,1.494264,1.578378,1.575933,1.421447,0.836980,3.818484,1.069989,1.880818,1.877762,0.818519,1.272561,1.028615,1.036441,1.047412,1.153808,4.417707,0.942674,0.395461,0.508744,0.797486,1.767867,0.940482,0.719575,0.741829,0.622086
F16H11.4,ceh-1,0.721127,2.343877,1.255698,0.950368,0.917865,0.734501,1.464814,1.407107,1.194925,1.897316,0.477308,0.380853,0.668274,0.650299,0.868163,0.433520,1.293346,1.096788,0.217435,1.031323,0.540359,0.352929,0.936211,0.273986,1.251206,1.282927,0.794107,0.848966,1.048219,0.944237,0.814554,0.594116,1.669302,0.526343,0.404790,0.495198,0.287645,0.374341,0.369360,0.700057,0.465810,1.012459,0.232860,1.266243,2.370320,0.370749,0.387967,1.461663,1.581065,4.125361,0.448544,0.745661,0.834764,1.039998,0.796920,0.287605,0.569940,0.317757,0.663846,0.615845,0.648986,0.747740,1.402466,0.677071,0.408308,0.446038,0.490019,0.432710,1.334554,0.382742,0.568617,0.906198,0.461297,0.453145,0.520449,0.305203,0.702678,0.385653,0.744122,0.790119,0.425780,0.937626,0.727961,0.763688,0.942085
C27A12.5,ceh-2,0.375239,2.499789,3.977357,5.206531,4.400685,0.769578,2.282483,2.592956,5.116827,4.100373,1.342598,5.247704,4.427090,4.874832,15.144268,0.910316,1.370440,7.587876,8.233860,10.820652,0.286697,0.377228,0.998920,0.560349,0.670491,1.232390,0.996605,1.885122,2.886923,4.820170,0.445845,1.269810,2.236778,1.418184,0.663521,0.504963,0.601456,0.199233,0.789405,1.240868,1.515888,1.824228,6.207004,6.741556,7.172743,1.266790,4.184448,8.235434,8.658079,11.445454,0.604757,0.504703,0.999727,1.398659,3.218224,0.158944,1.068425,0.698080,1.090564,2.146330,0.663880,23.665156,22.689861,169.196639,167.428032,1.973911,9.704026,65.610486,137.167925,166.294596,0.884540,1.396445,9.245873,64.889881,171.674676,6.081776,7.409364,17.577571,51.963212,63.817407,3.825918,7.499258,14.887548,44.297902,66.049825
C16C2.1,ceh-5,143.341505,327.924348,807.813471,573.202678,493.134300,93.535958,278.576378,464.580781,414.040447,300.527396,77.187562,36.659150,69.419999,101.343969,130.792818,84.755292,31.566534,69.361973,80.946886,146.997507,5.856452,7.742091,22.475812,3.857341,4.651529,4.516474,4.632257,7.791946,4.953799,7.923446,0.892589,3.903950,1.804170,1.131783,2.661256,2.691227,1.898433,4.041127,1.635294,1.025113,3.008893,10.444194,19.483935,18.832610,16.787613,4.449711,10.096327,19.372004,13.623774,19.898807,2.434039,12.629456,17.970826,39.342271,43.767954,2.496172,12.706280,12.801788,41.422781,36.669085,20.041494,2.452949,11.411464,5.209562,5.297110,3.386341,3.214244,3.799475,3.864066,2.507167,152.581052,110.851713,95.644037,338.019461,397.679514,77.355566,75.739595,82.272091,127.830645,55.051573,75.286164,60.267452,73.226217,97.343318,37.314283
K02B12.1,ceh-6,1.796733,3.985133,11.230678,6.804707,6.531920,2.301377,10.405496,12.132251,11.697335,12.879132,53.714980,101.693681,62.381079,64.461055,60.926801,42.025204,81.883159,68.682412,76.614100,52.145542,0.582612,3.212991,6.216115,1.277251,1.296254,0.873999,3.547371,3.236038,2.147909,3.594414,0.908433,1.937822,0.546657,0.470457,0.818877,1.424254,0.360343,0.637822,0.397516,0.396292,4.793500,4.958424,5.489616,4.462069,4.877309,2.508250,2.692699,11.090190,4.584015,5.747207,1.737014,2.890553,4.496398,11.633065,22.768333,2.239764,3.919411,4.584161,13.902295,19.785254,0.653265,15.495842,14.084066,14.745677,6.271811,3.067182,9.536715,15.335001,16.089546,11.396111,1.175658,1.663364,3.948513,7.199209,12.600792,4.778423,8.573921,12.153531,20.253845,12.926072,5.518491,8.960402,13.623324,24.371062,16.551533
C34C6.8,ceh-7,5.848705,7.056544,8.486828,3.732386,6.858733,5.854980,6.137155,5.624357,4.284725,6.865838,3.662535,3.006879,2.468961,2.591247,3.293156,3.352915,4.902025,2.488206,1.565346,2.554156,7.594403,2.470220,6.749745,2.132338,1.825353,8.686546,7.674972,3.844685,9.547674,5.950998,6.830696,5.010851,6.867411,4.102957,3.312995,4.178505,2.349359,0.406356,0.404272,0.251549,1.116482,2.087707,1.700660,1.214858,1.409914,3.386175,3.370947,3.261451,3.492632,3.043579,1.996847,3.521557,2.219741,0.289125,0.451158,2.305240,2.512695,2.695220,2.994787,2.610166,5.215519,5.173317,5.648880,4.377236,2.780900,4.239125,4.619124,4.028342,3.960784,3.539929,0.590379,3.722636,0.473040,0.443881,3.743093,2.414069,1.616332,1.445567,1.912820,1.501079,3.969946,4.634587,2.981792,2.881158,5.007092
ZK265.4,ceh-8,27.459564,82.318589,151.197675,63.678550,111.968971,33.112332,111.283723,178.056973,174.265850,167.354895,1.286890,2.846185,2.650158,1.870629,3.639949,3.382480,4.043964,5.561854,4.844510,10.057139,0.225035,2.388245,14.136459,1.533639,1.052959,0.559750,1.691596,3.375128,2.293525,3.264193,0.704405,1.756720,0.356415,1.357268,1.234144,0.203416,0.118747,0.154928,0.155845,0.097060,1.651020,3.351177,5.320324,5.101645,3.938875,1.353439,1.760780,9.226667,3.911728,6.927121,0.384253,1.520047,2.455775,12.331211,31.569269,1.139468,1.449218,2.218065,15.018145,24.813990,0.262892,0.316414,2.533541,0.579504,1.421133,0.197536,0.859336,0.765577,1.969511,1.012419,5.788871,6.037768,9.491487,28.918950,31.953019,14.421866,28.898470,39.234040,52.476129,32.950816,16.641925,26.469580,43.832055,70.119287,37.099065
Y65B4BR.9,ceh-9,1.288359,3.954786,2.128729,1.691752,3.237184,1.314697,2.655386,1.272647,2.048254,1.654021,1.586997,0.646657,2.838291,11.663999,34.640236,0.768852,1.117448,2.446131,8.024872,34.304130,0.918353,0.614037,0.818270,0.490837,0.868786,0.548031,0.467777,0.717700,0.605992,1.106004,1.431984,1.057929,1.464842,1.777626,0.696836,0.890243,0.521266,0.658980,0.664810,0.421472,0.752712,0.431969,0.759293,2.004570,1.588920,0.617658,0.644053,1.221018,2.633453,1.309536,0.395691,0.330650,0.373632,0.941297,1.422691,0.490772,0.498928,0.550153,1.160991,1.105221,1.169503,1.293022,1.239313,1.150582,1.376072,0.767920,0.861382,0.756221,0.752040,0.653599,1.024574,1.622442,0.829037,0.845840,8.314797,0.512769,0.387360,0.649002,1.653315,1.971584,0.715116,0.789846,0.594767,0.614167,1.020648
W03A3.1,ceh-10,167.430043,303.060791,189.723941,118.075009,202.631128,200.144695,130.261522,187.115256,191.105355,229.031400,1.977086,21.366504,46.052232,87.378149,76.409384,3.260103,19.193704,40.587711,69.936162,85.205007,0.763210,3.001342,10.333977,0.817812,0.792940,1.885093,4.070125,4.894023,2.445122,3.775072,1.182385,1.473334,0.594641,1.142698,1.038806,0.500298,0.690811,1.174070,0.913762,0.649707,4.486820,5.830633,10.303908,6.415748,6.679019,3.430342,5.651920,16.253522,7.503289,10.913881,0.646903,7.312242,18.502164,33.531135,43.000976,2.023548,5.676039,19.391154,43.222532,52.740211,0.653812,2.909850,2.105022,2.181918,1.495955,1.490803,2.156362,1.925523,1.822726,1.995521,69.142360,81.011730,95.867036,60.539782,61.200967,124.477682,149.243901,170.021183,70.232901,90.353238,136.518585,149.123243,177.587667,80.467170,111.497397
F33D11.4,ceh-12,0.827546,1.320783,1.380384,1.067945,3.108513,0.824175,0.827549,0.796386,1.328547,3.204770,0.522553,0.423998,0.752016,0.361741,0.482633,0.488318,0.715418,0.404244,0.240960,0.387814,0.603140,0.398163,0.521489,0.302572,0.282339,0.359013,0.297339,0.471384,0.387655,0.351793,0.922574,0.669215,0.937563,0.580347,0.447541,0.556658,0.320975,0.413128,0.418447,0.263276,0.171971,0.281038,0.259422,0.596955,0.433689,0.413082,0.860450,0.407505,0.435084,0.452905,0.247827,0.208417,0.233239,0.292394,0.446810,0.317109,0.320486,0.353697,0.378559,0.352051,0.730247,0.838790,0.785218,0.763079,0.455233,0.497323,0.538863,0.485050,0.493012,0.425384,0.641868,0.511571,0.518143,0.509535,1.165793,0.339067,0.260112,0.215125,0.277513,0.219450,0.469347,0.522367,0.401137,0.417935,0.348419
R13A5.5,ceh-13,19.108851,16.967743,16.705680,12.904408,10.784709,19.781679,20.829260,15.692072,23.508065,15.014160,118.214535,146.812413,102.369588,123.021510,87.274409,91.891655,108.006518,100.873726,110.599822,87.064773,67.838016,115.249129,40.697087,0.923654,1.688428,19.685303,31.030946,15.121634,6.731975,15.799536,60.043414,63.851856,65.247280,64.953534,76.862580,53.523971,44.599842,39.043075,44.427324,35.768126,101.706026,99.087265,83.366564,76.319551,77.560356,88.625968,63.148490,94.619926,71.704795,90.579079,170.975976,96.288429,72.558746,51.953383,31.558338,186.013236,116.385477,87.163345,49.979862,33.828257,32.274132,144.141820,110.797647,33.287429,12.792009,41.469681,71.160740,53.498459,29.204711,17.533658,178.604852,135.846654,53.749906,22.460275,18.073801,177.542999,156.712145,105.799465,71.498679,64.531584,228.771449,148.675784,115.226815,71.045993,59.397702
F46C8.5,ceh-14,1.035637,4.299583,4.586139,2.388908,10.226077,3.708830,5.482797,4.094630,7.340726,9.596897,0.188126,1.033322,1.949745,6.212467,7.438666,0.621473,1.188006,2.241270,4.865349,10.555930,0.200155,0.262947,0.517795,0.865120,0.925225,0.493866,0.198865,0.164610,0.811602,3.846362,1.240876,0.660488,1.249853,0.800086,0.776281,0.177351,0.207185,0.272995,0.411485,0.170667,0.446850,0.593063,1.737020,2.948835,2.845446,0.597768,0.778207,3.064677,5.357409,12.127336,0.254081,0.351002,0.232014,0.581060,2.467988,0.111869,0.212356,0.367988,0.634659,0.805990,0.230731,0.827415,1.229624,1.789006,4.070266,1.565333,0.566035,1.849807,1.905028,2.691595,1.012782,0.641102,1.144962,2.795273,3.626920,0.949782,0.654855,2.038881,3.525946,5.658888,1.689097,3.419053,3.672189,6.849832,10.327909
C13G5.1,ceh-16,9.790144,6.698148,7.042008,5.521252,5.285169,6.330780,4.888909,6.076819,6.887870,6.339149,4.568811,8.971323,9.299288,20.788577,20.092302,6.096488,7.413211,8.594688,11.296355,21.207394,1.526634,14.332828,8.378776,0.507840,1.188579,3.384139,7.260307,5.728211,2.921168,1.979507,3.099856,2.822170,2.368578,0.994246,0.769447,2.802233,0.811167,1.048837,0.699024,0.437941,4.771454,5.738493,5.312513,2.988174,1.706276,3.963824,3.368165,6.205645,2.645307,2.378526,149.839065,85.297445,61.028172,26.593876,11.275498,184.132964,108.953012,90.223370,37.383018,9.636486,21.588560,63.695411,42.393504,14.860055,5.425652,19.958839,27.075963,26.921365,23.443045,8.999529,82.182128,93.054726,68.791494,25.992548,5.790846,70.456023,93.194117,88.910126,40.866498,21.441863,108.984229,101.873458,120.375930,69.227810,26.448312
D1007.1,ceh-17,0.947563,3.146291,17.274865,25.590262,85.568093,0.963489,2.874882,12.595797,30.784112,62.648854,0.327553,0.522019,1.377916,2.679633,3.570482,0.569273,4.719367,1.485661,2.217810,4.647055,0.356642,0.237453,10.000323,0.878333,2.002937,0.219183,0.176132,2.032042,0.951792,3.206615,0.552391,0.804895,1.128754,0.708163,0.551739,0.323034,0.189692,0.494263,0.739895,0.464368,0.653358,1.216505,5.620035,7.183083,8.484136,0.521641,1.622400,11.406530,6.843975,12.226675,0.151285,0.627226,0.277564,1.048059,5.083493,0.198669,0.382490,0.216533,0.226944,1.037218,0.423572,0.506205,1.369742,2.764008,1.661879,0.605727,1.007016,0.302120,1.220913,1.571108,0.371645,0.291961,0.597605,10.115590,24.287112,0.417059,1.627818,2.250727,10.764044,17.212925,1.176364,0.330007,1.266570,7.215776,21.263963
ZC64.3,ceh-18,0.390363,0.655098,1.459600,0.903294,2.737068,0.401792,0.753558,0.593502,0.721992,2.388426,0.292320,0.740895,0.358185,1.472276,5.576671,0.237379,0.499301,0.738721,1.531418,4.500347,0.305426,0.198989,0.412973,0.322649,0.878529,0.260703,0.334843,0.412592,0.895764,2.653433,0.641017,1.766653,2.351957,4.884781,12.726602,0.478017,0.279820,1.182044,2.349890,8.358685,0.394296,2.869479,10.316690,23.062613,40.235908,0.614626,2.833105,9.070406,18.770445,45.595420,0.191223,0.107702,0.233350,0.552749,2.902705,0.212367,0.163239,0.229768,0.240327,2.033010,0.346505,1.242924,0.743356,1.213956,2.540524,0.337830,0.830989,0.925397,2.449398,4.348050,0.306622,0.243293,0.414816,0.588640,0.954355,0.280140,0.256326,0.367743,0.766265,1.646919,0.262521,0.295544,0.498162,0.982219,2.669466
F20D12.6,ceh-19,1.377589,2.218234,4.117863,6.156161,3.285935,1.402494,1.413697,1.354745,2.414032,3.180338,2.048523,0.728815,1.041811,2.179771,4.145822,1.894289,1.221326,2.005542,3.237217,1.810018,1.032022,0.682030,1.460394,2.530013,4.916074,0.988221,1.785054,2.227446,6.271493,11.848644,1.576883,1.144163,1.602798,0.995958,0.783505,1.551783,0.549525,0.717059,0.713507,0.730850,0.663239,1.153267,1.999722,3.471561,6.992494,0.718724,1.030621,2.664459,0.757256,2.960238,0.427537,0.493669,0.743696,1.506876,2.888610,0.550934,0.546020,0.610018,0.641156,2.385123,2.049830,1.447459,1.327783,30.199776,64.430816,1.393890,1.541201,5.138525,9.363549,49.889570,1.083768,0.855339,1.192466,5.292238,40.245647,1.308448,1.008381,0.647083,7.420899,16.704054,1.246085,0.905174,1.755348,4.433970,19.337974
F31E3.1,ceh-20,109.020425,210.626016,261.289705,154.865021,163.290758,179.522856,224.657708,233.229985,264.442638,223.910817,485.294102,590.649900,475.349095,516.685611,396.210794,360.904356,395.636764,446.331683,490.073971,326.226702,140.037281,211.335719,179.380054,44.976644,41.657484,188.157911,184.399875,170.899783,100.717665,110.334513,615.682153,625.344776,602.014649,562.239995,516.982568,309.699807,361.742976,215.804163,191.455374,134.327969,641.108951,575.722082,532.983509,445.081146,366.089229,530.212526,286.261568,520.810540,396.184101,404.107264,230.046472,220.833322,193.320750,194.044121,239.846424,258.395791,216.728556,218.847767,213.759724,216.205584,181.831272,270.494655,270.733492,143.773595,109.949706,235.874006,257.395951,208.028170,176.514858,104.710162,205.488229,174.323258,188.680395,155.061185,149.000508,334.432143,364.757504,366.706496,342.969706,281.385769,258.245977,302.584489,341.437099,354.607815,340.000125
T26C11.6,ceh-21,39.223855,22.506532,16.522230,11.719199,10.970670,37.391196,31.505684,26.818787,17.792104,16.726806,32.997093,26.781206,24.998430,20.937744,15.262127,21.040546,22.543932,21.402072,20.795790,13.861695,20.955831,29.273677,12.717754,3.436322,2.966018,14.733046,13.069241,8.712875,6.195276,5.814694,30.579248,15.900542,14.882902,12.877730,8.322863,16.011946,10.338769,8.173634,4.167465,4.668041,31.906806,25.618747,18.562662,11.959868,9.837423,32.805038,29.323959,22.608754,15.519236,10.115386,16.460428,8.164389,6.362541,6.362379,7.544757,24.004549,8.576484,8.193611,7.728336,6.234274,24.506879,14.006962,14.079498,7.932393,5.737956,38.913957,26.341297,14.159535,9.221156,5.419074,27.855179,18.443294,16.074219,8.446174,9.180853,51.735739,45.929220,37.558298,21.443419,17.052379,59.699276,53.841452,43.759828,25.597177,16.957823
F29F11.5,ceh-22,0.935433,1.551873,4.600972,10.076075,13.333356,0.780910,2.074819,4.421273,11.725540,22.343095,0.868971,1.123975,1.732184,3.385729,4.113165,1.083923,1.745776,1.368096,2.893104,3.417902,0.592746,0.526719,1.345998,1.200251,1.915208,0.494574,1.422970,4.167868,5.538675,8.075654,1.122486,2.075722,0.923555,1.038574,1.574318,3.526259,0.587586,0.713678,1.699813,0.539086,4.454301,3.719362,6.673160,8.685304,7.486262,5.330387,3.393509,9.548782,11.328769,7.175478,0.389856,0.864000,0.870225,1.965565,6.472860,0.449494,1.099830,1.126334,2.351968,3.227180,2.584883,134.080986,74.906897,254.931007,252.312643,14.450147,67.649047,175.873945,252.493875,237.994278,2.007039,2.371544,9.227916,15.474935,35.081405,4.817753,7.473091,23.505520,81.947294,125.045786,5.493873,10.730556,22.737937,83.431535,121.296773
ZK652.5,ceh-23,0.262818,0.436204,0.930580,0.869101,1.388510,0.536284,0.267171,0.260332,1.362290,0.722108,0.193105,0.150505,0.131473,0.386414,1.029134,0.158845,0.244137,0.285674,0.511554,1.324589,0.410961,0.267192,0.351797,0.098233,0.094183,0.125917,0.101424,0.169589,0.138484,0.245319,0.317333,0.228769,0.318116,0.202027,0.157629,0.178518,0.105877,0.140157,0.140344,0.087033,0.064600,0.101260,0.097492,0.154915,0.412725,0.152779,0.157895,0.148565,0.159292,1.043534,0.172533,0.071891,0.078201,0.098648,0.152335,0.227776,0.107515,0.250263,0.130244,0.233723,0.232804,0.283778,0.504867,0.257876,0.158890,0.177747,0.192874,0.171685,0.533248,0.150942,0.205447,0.163308,0.168774,0.158757,0.552036,0.362423,0.190861,0.307063,0.795358,1.519388,0.172672,0.193609,0.147790,0.316458,1.180480
F55B12.1,ceh-24,0.326270,1.083353,0.582825,0.647623,4.716299,0.334056,0.326002,0.323216,0.278664,1.785801,0.470308,4.043710,7.134159,30.552055,37.704980,0.394529,2.392900,7.701196,27.234188,35.090020,0.250016,0.166443,3.905656,1.339071,3.036159,0.154682,0.123585,0.619802,1.686784,5.415811,0.381999,0.551284,0.391439,0.497474,0.389325,0.222290,0.132689,0.172279,0.516023,0.537745,0.314431,1.107540,3.341965,10.255699,14.188791,0.185556,1.156737,5.804928,10.947797,15.817070,0.212773,0.176837,0.679680,2.437964,9.005417,0.139823,0.265916,0.305727,0.637699,3.904944,0.292404,0.348050,0.314368,0.645221,2.155669,0.215611,0.236174,0.420631,1.723039,1.310410,0.256050,0.201111,1.240813,3.948153,19.382141,0.295475,0.581866,2.072233,11.206884,18.562321,0.420795,0.939277,2.191420,8.874374,17.096859
K12H4.1,pros-1,13.767845,62.208812,226.466519,136.949645,169.240868,8.545549,102.201461,178.217966,245.966253,176.093197,95.950536,249.216564,244.394715,354.004443,258.901033,54.301167,120.367017,224.476121,302.265293,195.772779,0.078242,2.679824,35.707144,1.748762,4.082046,0.590203,4.561757,10.976268,9.486613,16.314359,11.911141,23.409283,26.979635,17.940215,31.348198,1.025242,7.798233,8.567020,12.627091,7.776958,17.578258,38.718791,37.460815,30.807202,36.746080,14.017388,17.209655,45.637098,26.235697,52.799703,2.985540,17.371441,36.952905,93.184735,214.075535,4.473227,15.760034,47.754517,137.173892,201.027787,0.354480,10.331224,14.603700,95.134241,109.492788,3.128731,14.715434,92.554929,170.593705,131.632124,1.025901,2.797490,13.148809,36.777821,77.633697,15.573447,23.711172,58.772209,133.438044,106.919122,11.943321,21.499449,59.381616,138.294185,134.315163
F46F3.1,ceh-27,36.561395,66.973221,89.831739,25.283048,30.992422,90.805360,144.027016,88.006737,76.360113,85.833183,148.072055,113.032233,64.795128,39.390005,44.963680,187.479479,174.974041,117.974185,61.044666,47.261956,7.891196,23.308048,8.645222,4.262604,3.490758,8.718329,24.520390,17.544598,8.164752,9.077654,11.281041,14.951637,4.523641,3.601243,4.198117,16.890613,3.054338,3.270795,1.344157,1.619279,18.505643,25.779953,25.613079,14.327655,9.321313,13.481083,15.318958,29.020221,13.992922,11.688884,8.309769,6.524546,9.603402,14.169016,21.622606,16.002045,9.910419,12.820186,20.259107,18.722026,179.710928,167.484332,208.906083,125.596443,93.091801,175.838916,114.970086,129.290563,143.564947,83.764451,105.370521,83.448849,63.446039,49.866659,42.551046,178.647114,176.499262,146.101715,104.244841,63.753580,165.294072,190.850662,207.023725,155.609358,96.830458
K03A11.3,ceh-28,10.623885,19.828843,7.573054,3.487898,1.864866,11.731766,4.393467,8.498266,3.248249,1.282155,0.333613,0.527517,0.230848,0.227732,0.300143,0.288396,0.436376,0.250888,0.147978,0.471323,0.371007,0.241332,0.318636,0.180375,0.170472,0.221486,0.178933,0.293385,0.725441,0.434121,0.565386,0.406111,0.567838,0.361051,0.280218,0.324288,0.191876,0.249281,0.251831,0.157966,0.220665,0.176385,0.836181,0.519933,1.125249,0.263400,0.272980,0.516821,0.552795,0.294071,0.152111,0.126842,0.140631,0.354444,0.679108,0.197766,0.195062,0.215618,0.687999,0.632873,1.290786,0.508507,0.460070,0.463269,0.845497,0.620636,0.336238,0.303296,0.619582,0.799593,0.753362,0.897528,0.916806,0.882755,1.371662,0.848160,0.826047,0.940004,0.344897,0.554787,1.195950,0.331517,0.516380,0.274546,0.447479
C33D12.7,ceh-30,46.430632,105.474016,83.637448,40.411592,59.970340,54.600483,65.761054,90.386099,111.369213,113.471415,68.288785,89.544926,108.236804,88.996944,66.627914,80.454334,116.048435,102.492389,78.923451,75.852612,0.626947,1.644048,9.524191,1.005242,1.834506,0.644116,4.144656,3.285034,0.981661,11.640180,0.640665,2.076991,0.323883,1.873177,0.809988,0.183366,0.218538,0.286171,0.284871,0.624113,3.900840,5.133350,10.127963,5.734964,5.837209,4.211761,4.379147,12.125819,6.698148,6.393593,3.269186,3.739787,8.043876,18.670042,37.515752,6.053985,7.431405,13.715675,24.655302,31.577795,5.980095,30.435369,25.012443,5.863991,2.445397,3.426217,9.616807,7.742156,10.318937,4.977727,22.664658,25.244410,33.671531,34.706882,28.029761,35.432002,65.014536,83.412595,59.896217,30.253632,38.703830,58.640889,89.820644,62.539355,36.509360
C33D12.1,ceh-31,20.582353,40.304867,42.994920,21.683621,43.244994,23.514292,34.387149,48.651332,74.916540,80.828882,36.027737,51.649150,49.942299,52.751033,57.210017,39.294847,65.685093,47.333171,53.581794,64.241377,0.762436,0.745857,5.226930,0.639600,1.321247,2.226504,1.884323,2.198549,1.280676,7.397952,0.293089,0.839280,0.596296,0.380689,1.032772,0.166488,0.295629,0.128744,0.128164,0.162949,1.509655,1.778183,3.939752,6.327101,6.342360,0.567831,2.220881,5.814056,4.342868,6.492680,0.562566,0.936381,2.856095,9.361872,34.781707,0.424923,1.516860,6.826824,18.245335,24.567675,0.217412,1.318447,0.703751,0.965993,0.445459,0.658736,0.356610,0.320403,0.661584,1.563954,6.553983,8.494482,9.861467,7.483204,9.604661,7.007534,11.836870,16.348990,11.430020,11.577672,12.856150,13.560951,22.643349,17.928932,15.358557
W05E10.3,ceh-32,197.041108,261.877566,201.127757,140.333287,115.764493,443.658956,274.707062,290.903695,265.031078,268.910411,202.591000,242.956601,163.127009,206.191304,163.162530,165.074751,188.431629,180.805588,196.294282,179.653517,9.845058,24.306155,28.367872,1.978821,2.962434,14.980597,36.967523,22.434111,13.452103,20.796573,15.575291,15.878036,5.176275,4.511547,6.158411,15.375924,2.298322,1.397045,0.866479,0.865759,19.376073,23.584822,30.481262,23.204793,25.172339,17.045701,14.121340,42.520537,24.942109,46.006375,25.073924,29.810641,39.540109,48.771572,67.468357,37.690528,33.877401,42.142076,60.722485,61.770525,112.154973,81.049061,118.815114,72.933579,82.766266,177.431247,127.470725,124.843085,141.045030,122.011988,259.438358,168.189176,133.740693,96.078981,87.489971,380.755597,395.777892,331.151624,309.545974,217.924053,404.117895,361.086682,365.240340,377.106990,274.128986
C10G8.7,ceh-33,0.377905,0.620466,1.991379,0.249871,2.468651,0.770248,0.765026,0.370296,1.288628,2.060773,0.537791,0.211299,0.370024,0.544792,1.199512,0.228365,0.342426,0.405665,0.479203,1.683811,0.287637,0.190697,0.251220,0.142185,0.402493,0.176761,0.143980,0.708990,0.581855,1.896020,1.789228,1.926524,3.174128,5.450457,9.597798,0.772760,0.605375,2.183302,3.974464,6.330293,0.449441,1.414934,6.241109,10.900442,18.526929,0.426701,3.100426,7.660190,8.273397,30.414707,0.122320,0.102016,0.111130,0.279990,0.323054,0.161076,0.153354,0.175298,0.369314,0.497972,0.339508,0.404782,0.728653,0.369101,2.247124,0.248645,0.544061,0.958207,0.989959,3.207013,0.296438,0.236245,0.238774,0.227321,0.532962,0.171679,0.132407,0.214749,0.556201,2.561502,0.238060,0.267282,0.421087,1.099692,3.094680
C10G8.6,ceh-34,3.703974,11.060148,12.270729,15.286462,14.609126,2.262072,29.893325,16.821442,26.328286,36.305321,3.785565,3.811872,7.449670,6.663092,10.153985,6.684526,13.580689,7.767584,6.336058,17.899814,0.384077,2.260186,7.397255,1.371019,2.649650,1.410578,7.597099,14.401420,8.753499,13.881837,68.818354,114.562394,152.368669,130.458460,161.186866,89.555611,78.113478,50.476312,71.012543,63.934664,146.605475,122.046697,109.148022,106.265930,124.425628,144.619919,100.219642,130.268863,116.411445,138.725044,3.802386,2.349093,2.499892,4.157060,9.412398,3.840665,2.942612,2.095586,4.014964,6.131640,106.454023,355.890899,358.192724,276.353360,220.213011,110.286990,192.607416,209.352368,228.925740,161.949739,19.535169,28.699552,47.488066,87.851902,99.227852,46.463799,91.036886,153.985471,227.624078,142.408104,50.565552,112.491264,173.608081,255.947770,165.491542
C37E2.4,ceh-36,15.426210,12.196749,7.110932,7.014125,2.387349,15.309087,27.087834,13.390218,9.988748,7.961066,99.342879,45.947644,23.483253,18.163733,23.953813,78.825736,45.409609,38.066095,24.939190,29.889027,10.998601,46.122478,12.649880,2.185084,1.043487,11.336324,24.807899,14.010366,7.887434,5.376850,10.391565,12.115688,0.869984,1.670455,0.863920,53.173657,6.460000,0.966388,0.772875,0.359754,29.371560,15.352852,8.064070,1.751842,3.225840,28.746834,17.429243,15.907225,3.261505,4.420310,14.333108,2.265580,1.192649,1.226087,1.255622,23.445402,2.684881,1.361505,1.246441,0.643807,253.832467,232.261419,323.692856,13.259394,10.052793,241.751606,216.918164,103.981536,38.605991,24.284789,111.970739,101.239740,97.881521,27.726525,6.747368,112.846448,153.116074,154.699120,39.676835,20.287538,164.542342,215.265549,192.953243,48.251619,22.299180
C37E2.5,ceh-37,19.423950,48.288966,70.895258,38.430663,61.821943,33.217409,62.100368,93.049747,100.323741,88.443928,170.112595,197.253440,135.919337,176.724975,138.715535,169.711379,189.146021,211.570131,212.094390,191.809925,60.355308,43.371746,98.972109,103.280628,101.345797,166.536758,115.695721,131.163434,116.112238,95.772241,5.880016,9.284763,2.115446,1.640449,3.952084,12.552784,1.985846,1.371766,1.250335,0.584405,13.754003,13.669066,20.636602,12.962764,11.350621,15.220478,11.041007,31.024032,18.992611,13.397581,17.623466,24.500649,32.440109,58.327526,86.107460,22.911560,23.942673,37.990169,75.053497,84.469905,35.440031,23.627909,37.729989,3.297038,2.803230,32.724142,32.342046,12.228847,11.151226,7.229977,69.624223,57.894929,58.169972,30.169373,21.609015,92.426861,121.706542,118.300479,81.398187,65.731001,100.398169,129.433161,124.492050,94.975147,64.598029
F22D3.1,ceh-38,54.996684,53.556283,43.349066,29.683850,28.396638,100.820543,55.140917,42.885137,50.871071,39.870320,96.453405,91.870484,61.198490,68.004446,60.350615,67.828730,60.053526,61.668605,65.250690,48.993555,49.047610,69.084665,37.152453,12.275347,12.480730,68.506032,58.683649,47.872569,42.810957,39.312666,108.046965,67.292176,65.525658,58.342650,48.098725,38.494540,21.473663,10.530664,10.625219,7.036870,55.755138,45.383890,33.775564,33.076446,36.864097,30.380304,20.230637,36.765328,25.049480,74.209571,37.972127,28.035493,22.302214,22.973099,32.001969,45.731054,27.793986,27.958945,29.680028,35.221125,65.473162,53.673577,51.678796,32.438423,37.318740,118.792338,91.493223,71.305474,75.762600,57.397945,59.262541,42.891962,33.858563,22.074864,22.735120,96.972651,90.265550,82.487490,64.055616,46.859006,61.399345,53.079665,70.424522,65.733921,69.392660
T26C11.7,ceh-39,111.289462,101.116991,72.576107,27.715202,29.874746,119.137011,103.944562,89.466075,78.014195,74.364164,78.838553,60.190404,52.103130,43.412670,29.285432,77.204203,68.781740,62.478843,53.676876,42.939660,57.102868,68.381471,28.482944,3.434216,2.956114,44.821948,27.812214,15.875970,8.288428,7.926415,111.281438,41.567498,35.344493,36.428627,24.194149,33.310887,21.772737,16.157776,8.632201,7.422131,99.203439,77.317018,54.818333,39.127701,25.000471,92.017393,67.145555,59.074005,37.336461,29.621801,37.579405,15.496503,10.595771,10.499192,13.446752,78.626082,19.135467,15.033457,14.890976,14.293911,58.734140,37.504199,31.755120,12.772403,10.089752,99.325631,47.363750,32.640582,22.645849,14.586453,51.142746,30.382852,29.353490,15.984737,16.233048,110.188886,102.108050,78.370310,56.457207,39.782412,138.951118,107.655111,90.472243,68.333293,44.948210
F17A2.5,ceh-40,36.504707,18.517908,13.030738,5.186345,1.668255,53.105871,26.670402,15.298742,8.080151,7.669277,60.158597,38.206975,18.105032,3.984531,2.813905,48.011692,25.597567,23.808979,6.256622,3.199147,102.538178,105.328815,50.419049,3.770622,7.367669,120.278214,81.925134,62.563842,27.285388,22.507351,99.621453,47.094842,45.735869,27.849783,7.320993,69.019041,51.670996,16.124237,1.882625,0.501653,64.808109,24.600996,18.941645,3.787643,2.159258,45.372111,9.656797,16.888253,1.541966,2.007155,37.885967,15.548702,7.791675,3.229748,2.198103,47.226227,13.884509,10.408248,2.990386,2.365078,57.736556,26.673097,46.675359,3.266489,1.690329,104.102280,72.168887,29.811744,11.562022,8.658101,75.807157,49.670083,23.639248,3.794550,2.131502,119.183988,68.781554,37.283002,9.505215,3.855889,61.741542,38.684691,23.985941,6.117796,4.181110
T26C11.5,ceh-41,32.587461,34.764551,37.903701,20.601166,23.813867,33.349510,35.997582,36.793983,31.867347,27.026658,35.915017,37.775446,34.790032,37.868226,31.536368,33.772969,34.649984,35.270504,37.704489,28.511393,23.342052,34.031896,17.971440,6.473608,4.489660,12.858342,17.957861,12.437238,10.425270,9.245810,31.473055,26.837978,29.189690,30.559897,20.825833,26.861141,20.632686,18.263348,14.277962,8.621716,54.588575,45.408691,38.948740,26.135186,22.799705,53.700445,53.108449,36.699586,25.028033,17.614930,17.767669,13.625662,13.161034,11.468575,12.594724,22.721833,13.748781,13.160104,14.571815,12.300150,27.413933,23.340188,19.910878,12.563962,11.623030,30.974787,29.220587,21.376128,15.522792,13.917709,28.142410,21.136472,17.385956,16.349687,15.660690,57.565191,47.206920,40.763362,35.349293,26.287828,61.600166,44.560750,40.713885,32.233569,27.838265
C28A5.4,ceh-43,1192.167077,2459.343061,1857.214960,923.772098,631.987048,1759.176057,2240.525370,1910.300492,1126.398409,1005.253787,932.610200,1071.553234,962.177814,751.959938,454.958242,822.795081,991.566368,890.728628,802.161729,468.235190,42.174225,118.937468,80.218454,6.573390,7.969120,31.143412,83.780626,42.485098,12.293919,26.706879,33.649611,30.008825,11.330119,9.311752,11.893361,5.652438,6.659478,7.240863,4.264284,2.654174,69.735661,67.673446,101.417080,54.763475,44.793058,61.747984,67.596793,134.849771,52.364635,51.990544,91.156089,123.018285,132.085982,224.245727,355.719343,127.666207,113.370039,158.451469,323.603673,293.616422,31.846334,17.825715,12.790147,6.593663,5.350628,52.918938,44.445706,21.148413,19.397916,12.364250,781.120520,775.150528,809.605891,585.457128,358.212956,1044.850384,1226.272064,1158.426092,809.165269,345.775600,1032.343394,1164.577968,1119.761625,752.802140,326.319645
Y54F10AM.4,ceh-44,51.577400,87.252678,170.165428,85.439333,159.451180,65.634496,73.550288,89.133512,176.932419,163.100077,193.405025,276.573978,342.081596,534.582097,545.374158,103.848490,141.703394,258.065887,430.533009,350.862093,30.298542,43.681182,50.553954,12.883729,14.763831,50.224821,55.858239,69.930115,65.311178,91.839459,38.550130,23.351962,17.085431,13.539588,13.457958,17.735633,9.025815,4.873284,5.032409,3.448383,25.142700,28.371942,40.483085,40.979062,51.808756,18.071215,18.043706,37.808832,31.387856,77.457527,22.596470,22.002279,23.480330,38.285727,74.420287,30.766044,20.359179,27.160125,37.096447,59.924101,27.184473,27.008823,26.913019,36.647015,41.418481,63.428291,56.152127,59.962992,80.879919,64.201706,50.374023,42.902223,46.805031,66.030015,136.391290,117.084735,105.466301,120.829909,176.590325,189.198254,87.379514,72.165274,108.249232,164.004138,228.908434
C07G2.1,cpg-1,168.888939,6.628583,6.539837,5.102480,2.229284,49.669841,12.211766,9.107733,7.061731,5.349109,7.623210,3.941523,2.474692,1.677599,4.387920,12.960088,5.720621,1.805022,1.309360,2.009344,18.186929,2.660033,2.114303,0.729359,1.063019,79.919611,14.913576,4.702125,13.921941,2.967201,100.666190,4.491777,3.174556,1.452918,3.428469,10.542453,1.625666,1.828423,0.587136,0.783244,79.294823,2.712742,1.423853,1.919397,3.357743,70.983867,2.916282,1.124773,2.563704,5.154364,8.128356,0.731920,1.159359,1.649277,3.784790,9.370138,0.828545,0.688625,1.905477,5.936625,19.712096,2.644751,2.459150,2.714210,1.990754,112.223850,35.131599,14.294958,15.749412,7.395079,49.117280,1.924419,1.618235,1.537790,1.733274,20.934991,1.920451,1.299326,1.483398,1.018951,24.310400,3.054528,1.259897,1.191774,0.916902
C03D6.3,cel-1,60.199430,79.788443,84.386275,40.526782,40.170212,82.043978,67.619543,56.516575,62.945932,63.103498,100.279183,132.494490,102.249605,106.770025,103.326571,77.436605,80.996437,100.481199,99.175668,65.655468,64.431816,62.050407,45.291029,16.743671,18.332292,87.713740,82.254153,86.910244,71.590195,61.604331,82.107904,69.180346,63.392355,58.605369,53.316410,46.458095,29.784876,14.465124,12.978696,9.179353,67.185377,55.715594,53.259451,36.011325,44.453780,43.587950,25.741493,44.186354,29.667701,51.352672,42.508565,43.301867,35.207608,34.023913,41.785789,49.368984,34.181931,35.730473,33.775697,37.621858,49.048534,66.459893,49.519345,48.407160,39.644066,112.448839,109.290358,91.479211,101.495707,75.781405,50.474258,38.999550,39.774852,29.698412,34.255336,120.975633,98.944266,92.136423,71.852245,50.948266,65.383466,56.711451,67.928372,62.377322,67.436823
F52B5.5,cep-1,53.963641,21.692658,9.876285,6.796285,2.132103,46.095856,26.770841,16.924727,11.093239,6.380235,53.451693,33.305302,17.513612,13.455161,7.067367,29.162427,17.441771,19.651024,12.679070,4.981749,74.504291,106.602697,27.579361,3.601732,3.250867,46.752776,38.860676,25.773840,12.949939,11.301008,41.909430,23.322500,20.831444,12.625549,6.526689,53.407658,21.479130,7.553968,2.962482,1.333754,29.162527,10.827998,8.346389,3.028719,1.544782,29.574298,12.071979,9.176776,1.717699,2.417863,17.036226,4.463478,4.245416,2.654942,5.445382,20.641642,7.151691,4.510607,3.487781,7.110140,84.558964,36.308392,42.555698,7.669754,4.290769,114.709971,75.054210,28.997323,16.035896,14.394164,53.969878,53.865647,31.008014,9.764936,4.175949,66.436405,42.574979,19.096190,6.974263,7.297687,56.474690,40.273654,18.822995,6.074349,4.438166
F43G9.11,ces-1,35.143744,100.767744,99.807325,28.484992,11.946793,23.484658,62.293338,69.005452,33.371293,20.435624,196.251547,443.522192,403.229493,351.639510,194.186685,162.270913,317.959990,307.939655,329.873294,159.457478,0.278963,4.434367,21.599866,0.681490,0.914306,0.685584,6.820027,7.805979,3.382529,3.680541,0.429060,2.797381,1.308680,1.390578,1.518821,2.250982,1.617866,0.384236,0.774982,0.119213,6.862814,4.239049,11.882521,5.968499,4.891574,4.951847,5.156646,21.066606,6.715418,4.427674,0.709409,1.571847,1.624514,2.447283,3.758661,1.397439,2.234442,1.361446,2.125991,1.127060,4.568937,113.717180,75.996587,62.668959,17.444124,8.180460,51.143379,66.560702,42.370513,23.641889,12.050520,17.936321,33.722300,87.774273,26.916030,30.162932,68.167528,92.917853,89.084584,23.078022,38.534339,61.250844,92.440723,94.668627,28.434331
ZK909.4,ces-2,133.666489,436.109010,516.127209,445.851033,205.700098,78.406793,557.733703,661.676219,386.757293,259.557260,264.541739,615.020415,506.271381,453.129286,111.151632,287.801016,638.003541,506.509168,481.290043,140.963099,2.391960,34.824144,218.271775,157.598841,63.709905,17.093926,130.727648,153.671159,162.097813,89.215709,1027.325527,1497.182819,1465.468649,1459.604974,904.687082,271.795968,966.341180,1032.531324,810.561032,294.273438,975.792405,1174.282975,784.532487,618.307672,109.653931,1035.152852,1178.522003,879.403222,709.213131,112.333194,26.721917,74.734964,75.540074,108.248306,112.255508,31.194381,81.849079,83.781000,168.528771,101.084309,24.451166,900.456918,558.024099,670.602249,322.737216,68.120713,397.586773,628.101942,455.788238,265.824121,57.375531,149.781497,300.812844,552.367387,247.586254,118.827323,297.582177,389.697723,643.411780,249.617327,159.205960,322.463540,478.344185,785.595500,225.704026
F33A8.3,cey-1,1797.108069,4556.611044,4969.680489,2284.684731,3114.197884,2588.317444,6508.077998,6159.216127,6714.000978,6188.630997,2303.149070,2238.481357,2564.371171,2018.922648,2182.751866,4781.435482,4907.726525,3796.004841,2628.401470,3080.502435,1182.061453,1334.126485,1031.456839,585.633681,482.398452,902.500477,809.415962,809.042679,571.261147,600.466357,1940.279164,2979.412623,3282.436611,3605.880430,4403.230121,1405.311414,1820.662270,2080.453493,2029.464004,2465.960409,5064.189924,7101.820577,7694.383337,7961.414997,6848.649718,4635.381857,5625.672823,6745.998009,7604.699255,6559.399201,2755.821257,2380.367660,1900.047141,1397.651894,1457.601684,3481.515118,3280.680956,2778.394141,2231.963540,1694.889700,947.971538,1649.476599,1568.087784,2124.119509,2323.407092,866.873008,1077.008734,1349.397639,1609.557656,1655.361803,1319.733113,1251.428510,1432.505355,891.450799,768.569795,2579.843467,2846.895885,3069.689935,2960.826222,2911.221001,2384.070858,3019.742128,3231.250633,3598.779200,3749.886848
F46F11.2,cey-2,370.099833,4.584675,7.307338,2.007342,2.172806,128.045460,15.617104,13.078826,6.873768,3.777997,9.220850,1.566673,2.204958,2.419622,2.150555,27.795388,4.043875,1.485529,0.712548,0.831538,38.250665,2.935097,3.855650,2.562550,2.566333,119.325241,17.236784,3.692916,17.059099,4.471817,266.350854,6.582335,3.666943,4.886420,5.121302,9.391680,1.876369,0.730587,0.727342,0.637108,54.264193,3.043620,2.041704,1.763594,1.896486,56.369449,4.639662,2.472118,1.674582,2.352242,12.964301,2.022004,3.363185,3.813319,10.734907,14.832688,2.375991,2.589094,6.487685,16.848999,30.308769,1.176262,1.838306,1.902271,1.330993,165.893150,39.693514,13.436940,15.110171,9.043435,64.040212,1.029868,1.387726,1.160592,2.129036,13.634192,1.687671,1.362548,0.938678,1.084203,19.563860,3.228666,1.089507,1.484790,1.369751
M01E11.5,cey-3,204.038939,7.732540,5.319742,1.805568,1.445988,90.211673,11.959748,6.246425,7.498570,3.001382,9.776611,2.643573,1.644389,0.939463,1.252596,17.148612,3.502309,1.482704,1.329648,1.512526,34.064988,8.185634,3.657737,3.651814,1.845678,65.536437,13.826126,3.849206,8.061580,3.945003,137.511575,8.900005,3.304152,4.441782,2.789965,8.037665,0.660922,0.436036,0.434153,0.362108,34.050590,3.724477,3.037849,2.296455,1.283591,35.154361,6.588045,5.338176,4.482793,2.339777,10.200268,0.893042,3.498045,5.593353,10.088732,10.664312,0.786558,1.161006,5.668644,15.533918,21.221614,1.463448,2.098887,0.538604,1.163494,113.849574,24.082879,8.837633,9.883089,8.140297,35.177210,1.185397,1.382075,1.628655,2.312338,12.605719,2.360711,1.276637,1.135756,0.748151,13.978010,2.204519,0.771014,0.821395,0.543812
Y39A1C.3,cey-4,843.954098,1021.008233,840.412951,480.425404,570.525871,814.391861,1127.913605,1015.303445,872.883133,775.708495,1175.970051,1050.545975,866.136657,743.800769,503.616269,1127.038395,987.884352,939.311686,826.481595,518.152351,424.987814,482.677617,486.037785,267.625739,209.329346,416.255779,395.196414,426.851759,311.089206,245.194273,799.817302,528.424123,496.642847,497.606055,379.900935,637.945673,480.559704,374.507184,247.740834,213.538688,1113.278242,917.847334,787.489108,597.604129,398.182953,1047.894256,877.191528,701.796497,521.250255,313.779902,683.244623,406.543111,369.029908,309.136116,319.963982,820.484143,491.082965,436.124714,416.341412,357.547420,826.942884,807.715289,762.359699,459.827141,295.225771,880.911632,677.430231,548.120980,418.371921,284.980010,693.839236,550.212092,578.725108,387.327035,251.004280,1159.157855,1255.449363,1188.202537,838.410858,601.746793,1287.549228,1438.454492,1309.960190,1053.688271,736.599272
T23D8.8,cfi-1,2.113040,6.768017,35.893176,26.550174,48.548859,3.611862,4.455300,10.641879,40.261867,39.807513,3.285367,12.476110,31.747152,64.012664,88.365604,3.084812,4.886982,23.159565,53.809150,65.984196,0.273036,0.450359,3.428564,1.572655,2.606358,0.514454,0.888712,3.681363,6.076592,17.076746,0.639240,1.215957,1.726358,3.874142,11.793498,0.240113,0.212900,0.468466,1.221729,3.214785,0.578185,3.621817,12.636413,22.964206,42.724316,0.522330,0.544192,9.433922,14.147767,95.856707,0.115868,0.386987,1.114482,3.058921,10.026492,0.233299,0.218757,1.010242,1.929136,5.584775,0.155039,1.519625,2.862595,42.414529,54.072903,1.803030,2.865436,28.154422,67.895069,68.742130,0.277302,1.308515,3.110557,14.718477,43.418806,2.885580,4.959038,14.889445,52.383000,74.976943,2.114418,2.259440,11.720014,49.553274,97.568820
C18C4.2,cft-1,0.054895,0.180754,0.195320,0.036113,0.072989,0.111711,0.054645,0.054057,0.143526,0.228896,0.042150,0.064588,0.085408,0.027858,0.147646,0.098359,0.100850,0.061214,0.146860,0.084758,0.172908,0.280112,0.110188,0.141105,0.217789,0.808825,0.299873,0.472471,0.412431,0.546221,0.133440,0.141143,0.337754,0.043846,0.168368,0.742130,0.044013,0.087516,0.029248,0.018159,0.157368,0.237887,0.195802,0.275509,0.696909,0.601328,0.104715,0.193934,0.279663,1.587513,0.072887,0.045516,0.066005,1.141589,3.182353,0.098372,0.068421,0.052879,0.386035,2.253681,0.478021,0.116554,0.206689,0.054275,0.068149,0.948938,0.777128,0.368964,0.114057,0.263023,0.085941,0.033490,0.034305,0.064393,0.037708,0.156205,0.062086,0.016593,0.064719,0.086994,0.149148,0.127233,0.032794,0.104603,0.029225
F27E11.3,cfz-2,380.023488,570.171867,396.645515,246.793039,207.777544,544.083397,534.433644,465.873715,366.860567,326.952208,454.900991,367.928631,276.108690,271.817773,243.593505,290.236809,281.616264,283.107232,270.345294,247.971932,16.747453,26.375056,38.031393,4.239368,6.423896,14.042742,30.009774,17.909010,10.803190,21.927456,38.504589,40.514498,30.794850,33.355799,34.991049,65.701227,17.844035,11.545359,16.103439,16.165479,82.679878,82.311577,103.120950,98.462791,115.156497,67.664389,75.455998,120.394919,89.610980,118.308429,31.186448,34.735267,44.024207,66.770132,127.513413,51.999436,41.249117,51.271129,95.076010,102.337854,340.359961,244.760317,246.180966,145.569376,146.893816,296.791422,232.756550,166.467232,148.913691,127.903136,362.756284,280.751642,315.963808,130.149722,122.789462,559.132864,693.854376,661.141046,431.736652,297.321052,672.976322,752.899051,776.572286,516.422669,355.617111
C07H6.5,cgh-1,263.558816,59.246592,52.616890,37.557611,36.515398,201.863315,81.680538,76.419598,71.224280,64.019034,120.115432,67.852585,54.460420,67.450978,59.805890,83.560446,64.540270,64.905741,76.433817,65.851349,78.093603,77.471392,52.783039,44.558642,42.560143,118.358137,56.198604,39.870008,54.621067,43.413626,294.262770,118.118737,103.090613,96.482933,89.234612,70.651341,47.191162,41.286120,31.049885,26.915680,129.183376,117.014942,85.487536,73.837921,62.727762,128.857786,128.951797,117.737646,94.022492,91.497713,97.169310,61.363011,58.396658,49.488448,61.210667,133.859450,73.765023,73.506410,68.612484,59.770885,152.584556,107.148565,101.542910,89.804292,81.592948,181.160062,102.637391,91.060536,94.714328,77.745789,79.115628,47.152823,52.108720,38.260362,40.918181,94.299893,89.851076,85.955861,86.083849,87.277120,142.090255,124.358800,137.812725,146.221303,118.849901
Y38C9A.2,cgp-1,82.145812,69.488295,62.703036,33.826452,52.975611,82.017654,76.222401,69.668749,80.720233,82.233013,58.132738,47.157156,43.996017,39.881372,46.815343,60.853659,54.312383,44.624981,41.120110,48.251560,48.374159,35.665330,52.201120,31.627692,26.847166,60.153678,52.463665,50.384229,44.966728,38.944840,103.533742,59.434870,60.996604,55.365471,49.845570,33.533112,29.799878,21.275963,17.893098,17.797560,108.253476,88.777083,57.510544,57.811931,54.404679,89.136721,53.211214,50.001939,46.735577,57.984999,49.076779,33.459335,30.589687,28.638540,44.139462,62.082300,39.204416,34.971542,39.502136,47.076470,53.813592,55.725600,44.455856,52.511594,61.745817,66.803829,50.547122,54.958014,59.676131,53.045748,29.518684,22.739342,33.010688,21.841505,25.173337,59.826283,56.551092,68.288322,67.033013,66.115247,66.498190,56.851651,68.938350,70.518196,70.369496
ZC416.8,cha-1,0.303712,0.169799,0.363419,0.200531,1.743233,0.206871,0.513374,0.100990,0.796312,2.822405,0.154127,0.118750,0.261256,1.687485,7.762646,0.060771,0.188538,0.451198,1.385741,7.704915,0.080627,0.052244,0.068416,0.075330,0.036755,0.099723,0.079704,0.066615,0.163825,1.919833,0.312061,0.087329,0.123657,0.079799,0.062779,0.894200,0.040756,0.054173,0.162643,0.033659,0.026208,0.118974,0.198866,1.225282,3.526402,0.184842,0.064547,0.296526,1.343190,3.601940,0.067831,0.055981,0.030573,0.191881,0.979983,0.045394,0.042363,0.049181,0.101086,0.226460,0.176541,0.330139,0.383804,0.101046,0.188057,0.420958,0.831007,0.339896,0.349924,0.301809,0.158571,0.188253,0.318457,0.360780,0.771623,0.048328,0.114750,0.214466,0.238119,0.960323,0.137598,0.156456,0.240508,0.128037,1.009901
T14G8.1,chd-3,138.309505,144.898833,127.315257,63.516598,62.527542,280.035366,125.785427,96.822012,112.849559,88.006364,176.938629,252.632251,188.545954,198.268524,181.716049,126.209735,146.055361,151.546298,174.921519,115.035741,169.397601,206.983523,103.432414,11.959257,8.495266,222.639643,204.434564,195.716120,111.362856,89.301318,213.418288,177.038286,129.471389,104.672739,90.432876,73.261631,39.063461,21.829412,16.710141,11.080417,74.028404,69.360963,66.007385,39.525905,31.853882,41.292816,40.707823,40.611089,28.245376,96.008243,70.588238,58.900211,40.024842,39.121842,41.673662,108.876263,56.244779,46.871551,45.586538,42.083357,91.273274,107.841263,81.975004,62.369970,56.633109,347.031382,325.888362,215.562552,240.598919,139.013875,137.545727,85.949871,64.521059,58.686492,63.806078,278.999244,180.692590,136.519128,114.040639,71.271756,118.962950,81.151454,91.594618,91.341236,106.409679
C55B7.12,che-1,0.955366,1.579137,1.660908,1.482611,1.732023,0.964794,1.458713,0.935276,0.798766,1.280550,0.661179,1.723587,1.041880,1.020032,1.072610,0.806830,1.302581,1.125392,0.705343,1.054765,0.727143,0.667196,12.706207,0.496156,0.337955,0.437940,0.358309,1.382761,0.473608,0.946116,1.109974,1.114797,1.133574,0.709352,0.776459,0.650966,0.377359,0.498978,0.498774,0.309406,0.216047,0.656731,2.003460,1.241961,0.526213,0.521767,1.025106,1.988695,1.437284,1.802779,0.302496,0.252901,0.632547,1.046593,0.593532,0.393019,0.382648,0.430165,0.855895,0.982606,0.849573,1.010446,0.909981,0.915371,0.552791,0.611567,0.672389,0.837609,0.611815,0.520209,0.743316,1.399531,2.640439,12.605948,12.454827,1.799187,3.155793,7.079641,19.680097,16.658185,2.997613,3.110389,7.669415,16.599457,11.052409
F38G1.1,che-2,0.184961,1.082702,12.613033,9.404863,28.016002,0.190444,0.833955,3.727647,21.232486,18.589556,0.775906,5.833240,17.276462,56.854062,87.133153,0.668877,2.901839,16.279786,42.276553,53.360108,0.144997,0.095754,7.043926,0.412900,0.670030,0.090984,0.073279,0.739228,0.892254,3.483954,0.226536,0.562781,0.227866,0.368187,1.139376,0.126140,0.074411,0.099739,0.297679,0.246110,0.144615,0.879987,3.437074,4.157193,7.534306,0.169223,0.642806,3.034942,3.743730,12.409069,0.092521,0.154941,0.477347,0.945960,3.189086,0.083531,0.077848,0.224623,0.608635,1.675575,0.163222,0.200532,0.352885,0.557263,0.578145,0.128340,0.138081,0.249255,1.344001,0.941222,0.290616,0.170733,1.213019,4.892905,16.285814,0.352052,0.869787,2.924734,12.327100,20.662102,0.252281,0.859956,2.380899,12.209089,27.819244
F18C12.1,che-3,0.157600,0.105706,0.938268,0.894311,3.346002,0.081072,0.094803,0.389636,2.236362,3.188209,0.146444,0.998905,1.947431,7.425895,14.117760,0.104283,0.367080,1.423871,5.387173,7.714122,0.124899,0.130093,1.396815,0.081410,0.252472,0.448179,0.479486,0.883734,2.292025,3.815163,0.409849,0.426618,0.529386,0.493954,0.932116,0.042855,0.012700,0.025433,0.033916,0.062946,0.054544,0.100907,0.503405,0.915905,1.358061,0.058983,0.162475,0.444584,0.888147,18.834476,0.005316,0.039687,0.139181,0.192736,0.812906,0.035715,0.039878,0.092746,0.104312,0.228098,0.027291,0.051417,0.029932,0.110413,0.437592,0.188385,0.166803,0.118152,1.275807,1.378972,0.037094,0.029161,0.049580,0.250648,1.019411,0.160257,0.097196,0.189145,0.713854,1.303719,0.109088,0.024914,0.086851,0.710266,1.320304
C23H5.7,che-6,0.123712,0.204333,0.436850,0.322439,2.434986,0.125046,0.123682,0.241198,1.922140,2.039072,0.092511,0.214681,0.631681,1.845114,6.803716,0.074150,0.113538,0.408383,1.914366,3.386121,0.095878,0.062594,0.165277,0.045134,0.088443,0.119892,0.095763,0.161558,0.132185,0.521664,0.148855,0.105679,0.148535,0.096911,0.075352,0.082820,0.099183,0.066525,0.065149,0.041045,0.031459,0.096135,0.142541,0.300876,0.604930,0.073565,0.076335,0.143328,0.153390,0.425018,0.040555,0.033503,0.074058,0.092596,0.214723,0.054389,0.051198,0.058805,0.061391,0.054515,0.214795,0.133291,0.118068,0.123313,0.076064,0.083896,0.090843,0.080975,0.084446,0.145810,0.096515,0.077148,0.076461,0.146025,0.595943,0.058064,0.045743,0.147788,0.334557,0.462392,0.082838,0.092715,0.144292,0.230968,0.574335
F26D11.10,che-7,0.246731,0.409962,1.315481,0.647633,6.173045,0.251175,0.246390,0.365463,3.519782,8.528744,0.277537,0.646068,2.649080,23.125984,61.743963,0.147474,0.685338,1.699255,16.181241,38.053165,0.290849,0.062737,0.163133,0.090736,0.354223,0.179120,0.143609,0.322507,0.459709,1.796635,0.148331,0.423839,0.150124,0.387256,0.300659,0.165676,0.049371,0.065884,0.131327,0.284997,0.093910,0.241030,1.532340,2.674748,6.533655,0.294880,0.384066,1.929819,2.236787,9.167552,0.081537,0.169854,0.258175,0.278262,3.589088,0.054580,0.203941,0.236482,0.552283,1.204378,0.107621,0.396783,0.234544,0.615173,2.428384,0.252396,0.364892,0.900471,1.774107,1.017971,0.191161,0.151174,0.077357,0.801791,5.024084,0.462483,0.091397,0.331068,1.914699,5.081366,0.248926,0.189508,0.362830,1.773365,6.649938
C27A7.4,che-11,0.145320,0.160638,1.217625,2.036160,5.852747,0.049440,0.194783,0.575498,3.555861,4.194208,0.185206,1.259981,2.668504,11.845189,22.529226,0.145514,0.540291,2.247608,8.467176,13.575410,0.038083,0.024457,1.464774,0.107228,0.315052,0.047664,0.076052,0.388310,1.044823,3.803981,0.119158,0.041834,0.060390,0.115826,0.149192,0.032496,0.019514,0.078045,0.051512,0.096075,0.025398,0.095953,0.636098,1.130059,1.353488,0.059338,0.154502,0.459639,0.959558,11.722384,0.032773,0.026859,0.131730,0.402825,1.424893,0.021762,0.061036,0.117419,0.072782,0.651949,0.042217,0.052238,0.045834,0.289755,0.937860,0.033797,0.073049,0.098206,1.181171,1.484626,0.037975,0.059472,0.030463,0.625089,2.366856,0.116084,0.111042,0.235370,1.361417,2.781315,0.066208,0.037741,0.409496,0.810965,3.019588
B0024.8,che-12,2.497003,5.389818,4.088167,3.825747,8.529957,3.317271,2.331820,2.399118,5.073805,8.271054,1.689667,4.495749,4.266020,13.408573,36.833801,1.101657,2.805980,4.410760,12.482564,21.905680,0.400879,0.429292,3.378709,0.366429,0.535927,0.450848,0.745504,1.298631,1.376155,4.963935,0.774212,1.283983,0.944805,1.089272,1.093640,0.273668,0.183745,0.331974,0.468084,0.245658,0.279231,0.524963,1.221024,1.718879,3.704456,0.441581,0.320494,0.712771,1.706542,11.024481,1.292279,3.310016,4.667102,8.118848,7.526527,1.545248,2.515653,4.889497,9.158703,8.264271,0.352305,0.551890,0.692455,0.956718,1.037878,0.491647,0.461861,0.545482,1.572271,1.413966,0.400643,1.320879,3.054865,2.128859,3.818229,1.775263,2.750080,2.977931,5.714203,5.923236,1.546329,1.239409,2.342262,4.353695,8.327000
F59C6.7,che-13,0.431274,3.485940,11.069000,13.443522,34.380149,0.442714,1.605457,7.059263,14.046924,20.462537,2.270560,12.995048,29.279364,89.885332,143.419045,1.571696,7.612202,30.011971,67.459738,85.515188,0.646875,0.518263,11.288636,0.848322,1.179833,0.208148,0.486166,1.668324,1.666520,7.372301,0.790209,0.943948,0.794243,1.026059,1.437637,0.294885,0.174436,0.229499,0.582102,0.275161,0.506019,1.228320,3.385615,5.215628,8.983524,0.379538,1.331878,3.689097,3.304289,15.635285,0.926066,0.781628,1.323048,1.585521,4.470496,0.533510,1.065222,1.703496,1.516995,2.510642,0.548943,0.698232,0.625464,1.670725,1.616860,0.291352,0.805615,0.830228,2.186431,2.922784,0.652904,0.644831,0.835313,6.874388,26.861542,0.939767,2.352450,3.893617,11.816727,19.686493,0.571677,0.652399,2.193716,7.804373,24.537756
F56H1.1,che-14,1.408922,2.839471,6.539087,13.602510,27.819082,1.289537,2.021211,4.491767,20.145590,23.833519,7.808019,13.368206,15.075875,39.300622,76.442236,3.579351,7.923603,13.634957,36.786866,52.022237,0.932736,3.888631,3.599818,1.700233,2.531036,0.952165,2.068785,1.879389,2.796190,8.193773,1.725548,1.991956,1.099525,1.654172,1.511471,5.151644,0.627248,0.438989,0.120096,0.197001,2.535155,1.615158,3.087320,5.092778,7.803890,1.815457,1.412373,4.685029,5.820554,7.220453,11.700980,15.435759,18.872566,28.707374,59.015096,12.541036,13.223013,18.253884,28.865922,47.388087,3.972048,4.501606,4.295039,2.744325,7.090796,5.562968,6.681067,4.849232,5.679560,9.920405,1.574397,2.062067,3.687789,3.951787,10.273634,3.190461,4.164774,6.261828,17.638997,27.390926,4.457728,4.023739,6.064925,14.670785,29.178193
T25G3.2,chs-1,5.829233,1.707699,1.737018,0.988157,2.150903,3.274356,1.796273,1.299899,2.087195,2.554145,1.117857,1.016527,0.591032,0.932036,0.956346,1.429723,0.902962,0.574396,0.608313,0.586631,2.062574,1.943089,1.044538,0.523773,0.502421,8.750229,3.257123,1.885051,2.914081,1.502352,4.044131,1.888539,1.141260,0.985072,1.079202,0.629598,0.176924,0.132289,0.158154,0.048462,1.590608,0.974377,0.690249,0.619358,0.548687,1.758257,0.560103,0.702281,0.595075,1.008203,0.646630,0.288350,0.283716,0.613473,1.189780,1.111631,0.289295,0.308680,0.892870,1.995462,1.640603,0.896009,0.878983,0.246690,0.397019,8.859301,6.613677,1.881242,2.275954,1.664391,1.339733,0.516940,0.463613,0.522893,0.644853,1.412794,0.944111,0.862910,0.894032,1.856803,1.377472,0.691006,0.626282,1.226557,2.843596
F48A11.1,chs-2,0.116932,0.390112,2.169317,10.562981,17.140776,0.278495,0.117290,1.002834,17.765601,30.101915,0.389671,0.623847,1.137554,1.908953,8.741870,0.187065,0.724419,2.141366,4.583830,5.654969,1.230330,0.501143,0.420484,0.301785,1.499078,0.828657,0.749561,0.989899,1.642959,19.519759,0.573931,1.283659,1.349763,1.244872,2.027706,0.158068,0.171752,0.146152,0.291543,0.815555,1.005015,2.971721,4.566051,8.844444,15.556172,0.742531,3.729447,3.893880,7.505469,16.884863,0.287851,0.771163,1.250098,2.072893,7.474311,0.559457,0.554939,0.683816,1.500362,3.953650,0.135589,0.168552,0.369244,21.929152,77.450532,0.815231,0.938284,3.980861,29.653381,183.725878,0.183056,0.120330,0.683528,3.595836,18.806501,0.467509,0.891820,4.030263,36.045226,89.185947,0.320888,0.881459,3.352172,38.008923,127.481065
Y39H10A.7,chk-1,109.570966,110.426185,71.984128,36.571086,18.278182,93.242712,116.568562,84.487751,47.164889,32.823386,215.063522,120.696919,82.227505,49.553750,15.711194,128.899869,98.135838,77.104256,52.832258,15.644502,34.758007,62.794889,30.236246,9.941675,4.514296,49.124660,51.790320,32.900999,23.121859,15.073819,99.502846,63.676348,59.059447,52.629660,18.167440,119.234706,57.474297,37.594697,11.745296,5.556317,199.989140,98.607234,60.241018,22.547677,7.145925,188.460065,130.808432,67.377901,21.215501,4.641690,52.701854,29.921499,21.530282,12.259615,13.770791,67.622724,27.735221,26.304070,17.873228,15.591508,147.355194,99.448150,103.847585,20.904599,12.009394,179.101159,143.619942,84.397083,47.614380,30.824319,134.821556,100.439085,105.423158,32.103499,10.374339,200.877275,207.532042,174.531414,76.228531,40.441982,244.044482,237.725058,191.102141,83.265579,41.386370
Y60A3A.12,chk-2,5.361475,1.405275,1.010051,0.742931,0.936789,4.918594,1.561869,1.256979,1.840215,0.782649,1.061497,1.316881,0.941548,1.560179,1.412442,1.020904,0.914273,0.857560,0.843128,1.227023,3.763075,3.401105,2.179634,1.360675,0.712638,4.950722,2.530842,2.223041,1.577557,1.330629,6.520429,0.976857,1.206624,1.331846,2.075323,0.478998,0.340626,0.150504,0.525328,0.282611,1.981643,1.487607,0.709993,0.861718,1.016500,1.607047,0.966782,1.067079,0.971361,1.358731,1.405039,0.545980,1.188695,1.813951,2.144257,1.742816,0.762758,0.406457,1.410894,5.492237,2.120798,0.763329,1.075162,1.124720,0.957923,2.998731,0.734213,1.317268,1.163630,1.002462,0.774306,0.349259,0.886910,0.588381,0.293151,1.528197,0.999148,1.014091,1.864843,1.324243,1.986034,0.968235,1.245087,0.706662,0.877999
T09B4.10,chn-1,63.279581,67.736730,67.839979,52.734812,67.782817,54.026036,55.922632,53.465661,55.995739,55.212528,94.331783,107.603453,111.231247,128.717005,126.563729,59.163559,72.492269,89.143600,123.027986,94.933049,34.333072,44.493217,38.660032,24.063889,24.323410,56.905094,60.099473,72.066396,54.169241,50.711912,62.503261,43.976067,54.521582,40.441805,41.194281,64.587968,47.242046,36.784630,34.314578,25.088292,67.143214,59.820865,50.284021,42.234312,41.932500,56.832162,43.927605,53.001336,38.171457,33.044098,24.727261,24.064304,21.311049,24.888339,37.558258,26.393555,22.393258,22.416111,30.353304,34.374577,50.688760,102.111264,77.959017,80.711708,57.388506,102.354125,115.881870,106.176327,115.328388,87.798632,51.357924,58.475011,57.317330,66.927786,82.879116,96.502993,81.830487,90.216276,85.465077,67.698446,74.179372,69.433188,70.431795,63.040255,58.617498
C48D1.3,cho-1,0.115952,0.194442,0.208411,0.077175,0.921261,0.119960,0.117974,0.343898,0.202029,0.649941,0.088000,0.067862,0.300768,1.996364,10.779762,0.070235,0.108274,0.322895,1.200838,7.757712,1.010470,0.416828,0.156749,0.042608,0.083675,0.226997,0.318669,0.306876,0.124290,0.606964,0.142657,0.200627,0.143013,0.091081,0.142153,0.077518,0.094292,0.125276,0.061747,0.077306,0.149968,0.319236,0.182497,0.967020,3.496967,0.211363,0.292707,0.203889,0.955258,3.564455,0.115860,0.064679,0.034939,0.088337,0.750862,0.051085,0.146111,0.112190,0.116746,0.314249,0.101455,0.253789,0.109943,0.116738,0.216738,0.240954,0.085899,0.077938,0.079726,0.068411,0.455656,0.072151,0.147503,0.137687,1.290789,0.276024,0.305827,0.139903,0.364000,1.173337,0.157490,0.178048,0.550951,0.294523,0.912372
Y110A7A.13,chp-1,62.807803,64.370146,57.958481,31.852700,34.963954,75.536956,53.389572,53.323889,49.982186,43.497884,115.384270,107.939760,91.360006,82.307094,68.988899,73.792109,72.633914,73.624001,71.683047,54.262506,57.730447,70.649826,54.754362,32.201966,33.954439,85.235333,88.224956,80.739520,59.736832,52.776381,81.830406,72.518297,67.922586,67.303927,51.903179,73.341110,51.306694,28.432390,22.612403,21.836614,95.960021,61.523631,53.552416,56.761900,65.904925,78.813359,38.042899,47.923236,45.692459,72.483720,51.434145,40.033135,26.408127,29.133908,38.782984,54.759278,31.799840,35.992629,30.446038,32.287915,80.894170,108.270853,87.037603,77.452578,62.193398,105.584096,122.130813,134.269583,115.256682,87.301039,82.637947,73.489122,75.049296,50.694462,42.855356,129.417896,106.156415,111.529185,86.490320,58.698742,98.673000,68.458421,83.465924,63.844615,51.545680
C04F6.3,cht-1,1699.977013,1810.747263,777.754880,471.302881,93.888082,2169.933854,2057.704411,1456.448236,625.309764,395.963557,1393.881931,904.574726,417.079006,153.604653,53.722082,910.033803,697.506757,418.554833,202.396656,39.895224,1557.585875,2285.046222,1035.201949,66.978374,21.816844,1569.368673,1324.384234,846.944988,314.243465,245.464686,477.611384,311.725448,235.197921,180.276442,44.545292,516.221262,291.372905,67.782943,8.324876,3.100255,923.451694,504.061139,358.030323,57.397678,24.079821,844.614470,563.416741,431.717069,51.035221,20.353001,3882.016112,2566.653736,1475.420398,554.921297,226.207345,4412.304960,2877.347572,1946.074484,669.851478,178.121174,668.691473,467.025959,472.432038,72.288287,47.428869,593.397179,585.302403,336.778571,217.442008,168.316129,1795.233865,1719.967778,1572.297457,367.426635,81.362797,4202.503502,4238.188323,3530.598475,1014.442257,409.085446,4776.177921,4963.265486,3962.046024,1273.442890,553.394790
H14E04.5,cic-1,33.455519,42.370478,46.478648,24.057735,36.468108,37.428660,30.302876,31.327844,30.753209,31.932735,73.878145,74.025728,61.766521,68.716542,55.330006,39.443845,41.732123,51.891959,65.366363,40.548160,29.849319,61.301722,33.172679,12.805798,15.036952,31.740004,30.339821,31.058091,19.187168,23.685608,34.975735,38.647207,33.302932,27.048372,27.027129,27.028882,22.750304,11.643043,14.296199,6.346579,38.510332,42.368630,34.637562,28.248659,24.881916,37.912276,37.148609,38.656419,24.961268,28.775853,26.506944,25.041765,19.738080,22.156149,33.553733,26.027965,21.380995,20.851898,24.354817,28.036141,50.390269,68.657161,56.982698,40.169973,35.446179,52.961656,59.035116,47.302141,47.667760,34.980604,31.949336,35.122733,31.789842,23.631919,27.831224,52.799201,59.720568,59.795544,56.312411,39.164987,52.658570,51.750872,55.640052,49.773632,40.744574
F44B9.4,cit-1.1,20.133136,22.469345,29.259684,16.078963,14.870438,24.701802,22.248122,22.946319,31.340906,31.991559,37.198341,38.934355,27.415788,31.899967,35.290250,23.688452,28.299090,26.914419,30.245174,24.594747,13.000511,17.746337,17.316731,9.039741,7.926839,33.795923,26.438965,32.623358,25.135004,17.796167,45.478396,32.167075,28.931693,25.804292,24.443964,15.748234,11.596219,6.607666,4.486665,4.052128,40.809259,38.154489,25.056525,23.977997,17.337332,28.827099,19.217643,27.174129,18.880838,25.663657,20.994698,16.525535,15.780381,15.446209,18.636880,27.577135,20.885996,14.372355,14.175369,17.068114,15.010856,23.321317,19.789294,16.858582,16.884309,32.855054,33.776441,26.505460,39.096346,26.061402,10.950903,11.036853,15.625449,7.603269,10.449401,26.850078,32.242640,29.949953,32.672484,26.515532,20.527911,21.797332,29.139476,38.263198,40.322810
F44B9.3,cit-1.2,58.274824,89.045740,75.806761,52.788994,60.923461,69.351373,66.913620,81.686045,77.596492,72.421397,167.870455,159.763218,140.020443,168.274620,143.326038,86.888787,103.810612,132.081887,161.325122,108.368193,48.226924,70.392255,50.695029,22.887545,22.669162,56.759466,57.508676,51.560867,43.372186,45.317861,83.300249,84.602288,70.224240,69.684078,68.537656,58.185785,44.858691,33.499493,30.132233,27.323832,121.876355,141.136402,114.766752,92.644941,86.446222,101.947362,100.979126,124.257883,90.975923,79.756617,66.555956,60.016947,47.263205,46.546758,70.540311,86.319419,54.380392,55.014662,66.684969,65.802946,77.148304,97.917089,77.072072,78.980347,62.221489,97.471091,98.346914,93.468062,89.809102,71.869171,59.590461,56.401913,64.008764,53.388982,59.542000,130.653540,142.959342,172.489208,152.399092,113.725567,131.633632,137.392865,168.413671,143.966729,128.522718
C28D4.2,cka-1,12.187017,2.859959,1.778659,5.233362,4.149670,6.205059,4.952857,2.565174,6.271832,5.997498,2.667799,4.116128,1.992889,1.874034,6.770683,1.996247,3.294147,2.621860,2.869209,4.793151,37.041146,39.158246,50.114142,48.405161,40.407899,58.652297,65.250181,67.379711,70.507036,50.434383,15.657935,16.663237,11.092322,20.160331,32.105557,2.053240,1.156336,2.303820,4.024886,7.859262,3.460697,10.909815,17.951045,28.198138,42.038154,3.884990,11.908594,22.150480,31.147101,45.270799,19.024133,23.835600,16.206321,11.660875,10.868812,18.970146,19.987002,16.156381,14.061518,8.548024,3.942342,1.396938,1.508481,11.815142,20.910136,9.198344,4.776961,6.899672,10.733491,22.329483,1.580006,1.505121,2.086414,2.386351,3.714496,1.494319,1.818268,2.588430,5.146984,7.227872,3.278902,2.695691,3.214750,4.859806,7.828014
C52B9.1,cka-2,0.478463,0.536228,1.738691,4.352578,10.269806,0.492693,0.321974,1.717409,7.533708,10.789873,0.477611,1.149640,3.875754,10.203639,22.662303,0.388966,0.973302,2.740903,8.122039,17.840626,1.018964,1.100639,1.212325,1.440083,0.935031,1.877964,1.163737,1.240237,2.911228,5.983014,1.322161,4.736081,4.639557,8.286758,18.457877,0.217086,0.256996,1.131652,3.371787,4.814671,0.629257,2.666071,8.192116,16.090546,30.492865,1.077350,3.253882,8.824243,18.745258,34.625362,0.320189,0.542487,0.666349,1.149301,3.884813,0.353694,0.404207,0.545503,1.074279,1.801873,0.281187,2.569571,2.314943,38.020729,60.968857,0.666493,2.314710,20.908619,33.368286,46.927560,0.634005,0.499535,2.345449,4.366170,11.464204,0.610572,1.898874,5.181622,22.494982,40.201909,1.377652,2.814436,5.645391,29.097760,48.347100
B0285.8,ckb-1,5.893488,14.237519,14.834921,12.210251,15.309001,6.036876,11.496292,12.885643,14.771604,15.463801,15.650174,24.383824,23.114453,26.916332,27.471006,9.574538,20.413161,21.792877,25.921796,18.160037,4.125394,7.887447,13.194131,12.006101,10.320659,8.910861,13.768844,18.835868,21.321002,16.461060,5.623787,5.590940,4.458092,3.336252,1.973243,2.910987,2.941428,1.734610,2.049579,0.871541,48.840589,36.713286,13.280177,12.137556,10.296273,55.483713,26.733689,13.376892,10.794275,12.451587,8.511056,7.249453,7.011756,7.956942,11.701455,9.226021,8.668808,8.896716,9.169235,8.889475,5.029051,14.871600,13.770032,15.316721,17.149878,8.393398,13.753487,19.170285,25.912694,18.186339,7.011386,8.190854,10.385927,11.295285,10.940384,7.571406,9.179136,12.622327,14.736765,13.712094,7.266801,10.632360,9.400592,12.592788,10.641369
B0285.9,ckb-2,10.549919,8.335483,11.625961,6.458542,7.601726,10.408462,4.076636,11.018221,8.817822,7.701339,9.099805,14.625175,12.390047,14.120611,13.070503,7.761087,7.962045,11.048241,12.551315,10.430211,12.600907,13.031540,9.768854,2.710617,2.349149,12.794983,13.677646,11.473586,10.436386,7.013132,23.639788,19.469385,22.930793,18.318219,14.912493,20.640168,13.116595,9.305520,5.922783,6.480778,63.951280,57.305756,28.482778,24.844788,17.792246,80.247973,47.036370,31.940232,22.231258,26.589648,7.866616,6.690518,6.447182,6.433747,8.045013,9.229851,6.364675,7.409402,8.108734,6.768129,12.520629,13.223057,11.329836,15.435619,13.048901,30.105045,22.202691,19.401534,21.283693,11.943450,9.194674,5.943648,7.619233,11.696824,8.861523,12.171946,7.918343,10.237103,14.905031,10.740124,9.828852,5.891743,6.673672,12.653457,11.264685
B0285.10,ckb-3,0.243843,0.812447,0.434834,0.158219,0.321397,0.248215,0.242399,0.238718,0.210045,1.001468,0.353196,0.137914,0.245853,0.239149,0.158345,0.147101,0.221886,0.131769,0.156903,0.490255,0.190830,0.122473,0.163996,0.089850,0.086286,0.116652,0.280482,0.312057,0.253936,0.562307,0.289569,0.208491,0.294596,0.373841,0.290109,0.166545,0.097163,0.128804,0.128132,0.079948,0.598896,0.185631,0.182042,0.426704,0.995923,0.279838,0.147569,0.137520,1.035772,1.289937,0.079959,0.065661,0.577474,4.716721,28.791210,0.105289,0.100244,0.114710,6.333266,13.870270,0.214697,0.258542,0.229913,0.237152,0.440927,0.326270,0.176411,0.157091,0.324218,0.278598,0.187719,0.151120,0.152531,0.146787,0.339712,0.111785,0.087890,0.070881,0.092037,0.441441,0.159183,0.176938,0.138887,0.294260,0.729777
F22F7.5,ckb-4,24.090849,43.257529,35.903828,23.851787,31.339711,25.042507,41.263097,36.715161,43.107764,50.773079,25.973157,25.143069,23.360961,22.464272,26.276093,37.939767,33.885475,26.633802,24.391627,26.303055,24.680718,35.649937,64.671881,60.888212,49.983832,83.692948,95.567707,110.050402,82.152333,57.309513,28.855180,26.233018,30.325519,27.668496,18.395882,24.226101,15.049013,13.230767,10.305175,7.044037,30.296018,17.841109,15.666444,11.693464,11.638315,32.319183,17.487838,16.635312,11.887367,8.289030,17.849398,14.780407,13.946666,17.583641,22.021270,20.690016,13.033338,15.353237,18.511665,16.123482,27.764854,55.551802,42.706374,58.283647,64.277826,50.769349,59.118556,65.302906,69.336672,65.819562,22.631566,17.356997,25.007068,22.466008,20.913331,21.683493,24.288660,32.250611,32.874870,35.688034,24.781261,27.867965,30.293840,29.018299,34.895524
T27A10.3,ckc-1,6.977566,2.868425,3.000048,4.354717,4.577631,6.843111,4.970724,3.316603,5.275350,2.387011,3.311411,3.871471,1.852607,1.023626,1.546467,2.127110,4.761942,2.221299,2.003372,1.504395,160.358151,86.149028,25.071684,4.271394,4.687364,47.426542,26.631339,23.580955,14.901216,13.234807,6.224375,2.470869,0.691082,0.592740,0.578945,0.259182,0.305593,0.304693,0.301231,0.126141,1.928862,1.110094,1.175707,1.350045,0.803403,1.151643,0.835131,0.668593,0.605802,1.292151,17.848119,14.000146,10.160851,9.210850,8.203415,15.105924,14.027508,11.339883,7.092767,6.843252,1.889193,1.231609,0.359681,0.377680,0.816795,4.969666,4.614547,1.160138,1.587981,1.598666,6.276935,6.749706,2.944404,1.682886,2.994571,11.685416,7.281270,3.451650,3.449154,1.852786,6.372881,4.333420,2.224005,2.668440,1.243476
T05A6.1,cki-1,195.825280,293.627342,448.460373,636.579742,473.224253,64.420262,355.101467,501.916831,410.704463,302.316654,573.201379,1143.180908,933.343178,1180.320991,652.373028,300.066914,631.849357,771.663595,1075.169583,685.000900,85.478705,177.758709,470.801427,186.468178,181.235533,269.418341,312.289585,214.097319,188.713829,207.511808,306.717616,510.143777,485.980880,428.738972,457.208144,277.556023,445.108204,444.193722,408.456057,359.313208,363.550623,445.466920,619.775709,432.476874,284.007341,396.496846,616.754694,825.662917,575.592849,257.620925,730.125640,467.235869,366.424857,378.353566,451.118311,692.163626,561.812531,501.562737,493.894742,334.070246,38.410330,1032.246252,710.950745,910.300017,612.014365,78.936885,380.778494,698.467020,629.296993,421.557965,204.021437,415.781382,615.527342,961.565559,809.565909,292.782006,520.868926,798.648118,1065.640410,787.199768,381.064315,676.049049,884.084423,1157.912173,794.403236
T05A6.2,cki-2,25.427293,10.485523,13.596012,9.290542,17.815376,16.029261,10.712656,13.916393,15.586757,22.395243,11.040804,10.521388,9.016384,16.460203,20.207841,10.915186,9.484724,13.826672,13.571355,17.214002,13.512853,25.130350,16.893362,7.448279,9.457341,26.587350,20.651462,13.826384,11.734814,10.726598,26.521585,11.030804,15.463135,11.818633,16.953788,7.355239,5.528386,5.419845,4.412247,5.649985,15.385917,13.928169,13.433185,12.361025,9.204701,15.836510,13.409538,18.724029,15.897711,16.663573,28.462800,19.131392,18.970460,22.293188,23.021716,36.775095,24.633014,21.250767,28.321741,19.570807,10.001590,9.167832,7.197646,8.589474,8.489172,16.579789,11.146179,10.502233,10.721781,10.994988,8.186656,7.024906,6.864628,8.199482,10.695235,11.869491,7.928159,10.111162,16.950333,16.393064,13.516327,13.715770,15.528507,23.956905,17.551654
C05H8.1,ckk-1,1.010613,1.239463,4.845250,4.632063,14.598603,0.782642,1.509773,3.739849,12.026185,19.458905,0.855741,2.825645,3.973720,13.125083,26.694372,0.668607,2.179816,3.835935,11.926551,25.810376,0.693711,0.986553,1.496628,0.474537,0.722779,0.494489,0.437375,1.169324,0.923397,6.394788,10.653083,31.256704,30.466913,40.543165,64.125768,0.690773,4.492656,11.316596,15.433946,22.185616,12.135443,43.774116,56.886594,71.618773,101.695874,8.764760,30.280017,55.640565,70.044944,102.880836,0.250878,0.780712,0.858057,1.265234,5.546050,0.219181,0.411534,1.074416,2.309298,3.450812,0.541323,0.681241,0.717585,2.341671,3.947663,0.850193,0.468665,0.744707,2.190609,3.124179,0.294337,0.391952,0.544135,1.381040,5.725694,0.585004,1.019886,1.686300,5.450390,10.546467,0.425481,1.219330,1.514948,5.488247,10.864228
Y47D3A.4,cku-70,26.819767,27.793520,18.714504,12.220428,8.289424,36.966076,17.791632,16.959115,13.642461,7.951868,57.406131,40.159360,35.033908,30.155287,22.559995,29.223708,26.447150,28.670100,26.710976,14.375258,16.855732,17.452797,18.536426,8.614856,9.553487,31.293582,28.920455,37.665523,23.945812,23.220888,32.960800,16.206217,18.538359,15.011111,6.024810,27.538439,19.956720,10.727644,4.539768,1.464928,34.161426,21.499383,13.383077,7.560640,4.919186,25.989421,12.775597,14.510801,5.585954,5.784237,13.320978,9.641202,7.119193,7.829799,9.887562,14.071537,8.464491,7.275416,7.523164,9.417178,30.489794,27.737346,24.061680,9.348024,6.423139,52.437228,48.780091,30.023090,18.921108,13.930587,29.512899,27.390969,23.995181,12.571108,7.626166,56.314472,50.699495,47.005494,24.512511,17.234237,41.812476,34.892540,42.987475,19.769999,18.517518
R07E5.8,cku-80,24.883298,17.239098,7.793466,4.271549,1.540169,41.731658,12.849956,8.336704,7.175127,2.425539,30.024968,24.540110,12.844213,7.574796,3.574946,22.245418,12.901128,12.158967,6.817457,2.386521,23.563118,22.629196,12.106650,2.395876,2.695049,33.173257,24.143671,23.226458,15.953502,11.818668,40.381281,18.140891,17.021930,13.724291,6.537490,15.023602,7.382749,2.019291,1.497657,0.256731,11.807874,6.664881,4.863927,1.472023,0.738804,8.501865,4.012952,3.115837,1.531189,2.298808,5.323016,2.197633,1.579303,1.466527,2.272117,7.354941,2.103570,1.776052,1.264822,2.124823,19.739229,10.658871,14.590395,3.568968,1.382545,46.180666,38.019914,18.014110,13.049747,6.866830,16.170876,8.491581,7.963540,3.204998,1.140750,30.945783,16.715403,12.463338,5.654320,2.905207,10.565758,5.281857,8.074886,3.555076,2.642488
C15C8.2,cky-1,0.214523,0.354268,2.353249,4.621856,9.938782,0.220124,0.218125,0.425445,14.068080,19.719335,0.244448,0.380330,0.848022,4.814353,9.052174,0.129387,0.199419,1.637788,7.062780,9.083507,0.167872,0.109303,0.144933,2.198314,5.884533,0.157606,0.083681,0.357262,1.367764,8.546895,0.261311,0.185329,0.264443,0.254503,0.633568,0.146268,0.086183,0.115245,0.446142,0.605226,0.107298,0.473183,2.469006,6.162708,6.576070,0.194162,0.661880,2.907159,4.966397,8.100212,0.071262,0.059225,0.227857,0.818792,3.311285,0.095711,0.089402,0.207810,0.717482,1.643323,0.188882,0.232459,0.305326,24.840098,84.293141,0.698763,0.304367,4.308601,41.846610,114.704103,0.167356,0.132477,0.327363,2.812060,14.682722,0.153803,0.682513,2.601059,25.349615,62.574203,0.145303,0.723499,2.464913,26.577556,80.683970
C09F12.1,clc-1,1.000239,1.651151,2.635152,1.715357,1.960318,1.006876,1.006806,1.994137,1.274204,1.856455,0.686545,0.537947,0.473402,0.466132,1.264752,0.605248,1.363176,0.515329,0.465113,0.736568,0.751162,4.253705,13.148340,23.144618,46.881145,3.024731,7.108689,10.541511,25.712387,41.470377,1.152630,1.276370,1.176852,0.739404,0.873867,1.031093,0.396895,0.518457,0.797187,0.324096,0.342675,0.549719,1.517995,0.686050,3.440513,1.111750,0.558430,1.080727,1.934461,4.001466,0.316269,0.262357,0.289806,0.750723,1.881364,0.410514,0.399587,0.448280,0.471532,0.890558,0.900789,1.051482,0.959304,0.960110,5.996662,0.633020,0.703145,0.942931,1.309007,3.064893,0.784178,0.945174,0.956622,0.929860,1.460290,0.433279,0.696203,0.418888,0.539422,0.532897,0.611270,0.683187,0.531173,0.840999,0.697696
C01C10.1,clc-2,4.765431,9.380393,43.679337,86.233728,142.663473,7.898974,10.235687,27.052823,104.694751,117.454956,13.551480,30.691047,52.424643,162.744554,206.228142,5.752387,17.718018,68.446477,153.370987,190.879718,0.924189,0.752999,20.801549,4.098410,8.406016,1.267411,1.596167,7.948847,3.853632,15.415837,1.062313,2.788985,1.086462,0.687428,2.495401,0.403616,0.355920,0.157690,1.724398,0.690187,1.228192,2.363749,7.897601,13.114257,15.159234,1.196018,2.841310,13.307757,13.616953,13.574227,19.019692,44.315563,61.277884,105.995125,209.172498,25.913303,38.197352,76.729488,121.308189,179.554877,0.791861,1.269073,2.836030,8.796074,18.271996,1.777934,1.290975,4.826321,9.129325,7.687149,2.816180,2.216492,14.821225,38.534128,114.876389,5.571529,7.905009,18.023735,65.875355,112.510108,5.785681,8.450210,14.575595,39.486829,86.325595
ZK563.4,clc-3,1.114721,2.473350,4.697137,5.151855,14.378326,2.314267,1.505147,3.386123,9.436677,25.701939,1.316243,1.682858,8.494591,25.379963,62.446534,1.126988,1.690232,8.180774,26.301825,58.999426,1.136761,0.758580,2.480506,0.988460,1.771190,0.514890,0.690036,0.465946,0.951127,15.303432,0.872497,1.595740,1.325383,1.127286,2.474068,0.757122,0.444373,0.391310,0.793701,2.504878,0.951185,2.069335,2.334098,7.399621,14.136291,1.624418,2.647244,3.971687,8.913710,15.070402,0.364323,0.703284,0.638189,1.931684,8.691525,0.312348,0.301502,0.868746,1.081746,3.828245,0.656854,1.182034,0.704408,1.449935,1.796004,0.485307,1.569350,0.946874,2.465002,1.463779,0.580208,0.690363,0.701764,9.982128,36.335811,1.138547,1.042914,1.285703,6.457293,11.010270,0.705424,1.067076,1.224821,5.077881,14.853390
T05A10.2,clc-4,0.708358,1.132183,1.184173,2.300130,2.690917,0.707882,0.707907,0.684054,1.738065,2.764640,2.310813,0.737262,0.652162,1.266102,2.119509,1.682271,0.631248,2.118223,1.471026,2.997727,1.042627,1.367039,1.358150,1.831134,0.728565,1.561633,2.558016,1.640421,3.735255,1.843750,1.585566,1.742742,0.808144,1.010957,2.362821,0.956229,0.833673,0.358235,0.717546,0.682445,2.414832,3.203938,1.375553,3.162479,3.264255,1.815991,1.138289,2.499424,1.529710,8.010856,1.518647,1.270273,2.423465,3.032127,2.129465,1.116444,0.828461,2.166904,2.267869,3.014171,1.250551,1.458346,4.043068,1.324806,0.391155,1.733356,1.917289,1.691866,1.303416,1.857958,0.546790,0.435689,1.769973,0.432606,0.501937,2.061798,0.456457,2.619394,1.921671,2.881323,2.076858,1.846156,1.411957,1.479518,1.528390
C01C10.4,clc-5,3.484620,8.135029,30.178295,99.688232,103.307602,2.376845,4.242784,17.953368,77.516789,97.785698,15.200204,28.295435,28.439672,88.129111,124.109284,6.041377,16.478765,44.591812,105.656227,115.266683,0.182613,1.421489,18.026983,3.894763,8.112860,0.557754,2.150868,4.957439,8.169643,22.024721,0.282167,0.997783,0.279669,0.722001,2.385552,0.158701,0.279599,0.249077,0.740309,0.539584,1.097691,2.589176,9.546974,14.284280,17.651002,0.819575,1.557624,13.204474,15.250672,16.274583,25.607065,48.641044,60.318926,111.788601,198.471128,26.887633,42.658406,64.114320,113.222511,163.803588,0.621637,1.505103,2.222986,5.530633,12.329182,0.468118,2.896611,4.275418,8.472241,10.144251,0.915833,2.453483,11.581387,27.717304,63.100382,5.706590,8.318529,19.065190,57.943424,114.886336,4.284593,5.699312,21.197955,48.365490,100.535631
C36B1.1,cle-1,0.829116,3.958100,21.650590,21.057931,33.886266,0.657221,2.692712,13.516464,33.568673,31.496221,2.945105,12.672187,27.866195,79.695040,126.945018,1.611964,6.819949,25.303895,63.890132,90.524606,0.356084,0.803740,5.581822,1.198954,1.712391,1.102652,1.243752,2.943701,2.874035,7.808808,0.457806,2.250754,1.147346,1.314726,2.529591,0.361799,0.267573,0.244278,0.428094,0.281340,0.910329,3.177247,6.052036,9.112045,17.289184,0.999864,2.762398,7.824364,8.643236,32.015136,6.176717,11.746611,10.670193,9.827016,10.687717,9.301528,12.077220,11.577690,12.910277,7.609131,0.667483,0.598339,1.240848,1.994833,3.772777,1.067150,1.197420,2.133372,4.403927,4.537188,0.504561,0.386378,1.357337,4.963203,18.708078,1.531704,3.405020,8.201955,26.559106,42.568872,1.898976,2.748546,7.214983,25.488603,53.535513
T27D12.2,clh-1,0.560165,0.235190,0.503270,0.831452,1.954838,0.357616,0.566650,0.488058,1.781927,2.347594,0.106996,0.538428,0.327609,1.460200,3.741573,0.168562,0.390900,0.705013,1.293835,4.548216,0.221317,0.288178,0.613128,0.258362,0.203363,1.242645,0.771578,0.651897,1.095869,2.272637,1.799431,5.111086,6.927333,12.680294,27.038674,0.096068,0.367510,2.297920,3.869732,11.938155,1.227098,14.104873,29.036112,40.052752,62.691666,1.158613,6.850806,24.589632,33.227067,67.343271,0.750005,1.930029,1.612850,1.812737,6.051779,1.570054,2.237336,2.039521,2.053347,4.032044,0.121784,0.150391,0.265171,0.842651,1.447463,0.195074,0.421162,0.565905,1.173711,1.261257,0.109198,0.173556,0.308248,0.373318,0.242417,0.233647,0.292126,0.723716,1.440274,2.618835,0.191186,0.327586,0.421195,1.571493,2.339771
B0491.8,clh-2,0.217470,0.364865,0.524540,0.239858,0.385646,0.223949,0.221338,0.216821,0.510808,1.328378,0.165968,0.128586,0.150949,0.147078,0.835414,0.177426,0.270161,0.122131,0.122809,0.262463,0.171392,0.112520,0.246478,0.080774,0.105536,0.143945,0.142944,0.242370,0.235835,0.346254,0.356495,0.379430,0.718997,0.404100,2.384723,0.197507,0.087805,0.115858,0.195186,0.705788,0.076038,0.316634,1.301906,3.231119,5.130323,0.178220,0.555889,1.074237,3.898036,7.776221,0.073000,0.081252,0.065887,0.194451,0.407733,0.129726,0.091384,0.106409,0.184934,0.229360,0.191050,0.237811,0.207900,0.219012,0.273960,0.200038,0.163678,0.147406,0.252856,0.305687,0.172051,0.180343,0.136801,0.213690,0.149791,0.104598,0.110478,0.110666,0.114862,0.255938,0.249804,0.340409,0.131190,0.233343,0.232179
E04F6.11,clh-3,4.436953,0.681507,0.738234,0.148284,0.511264,3.159162,1.185890,0.698769,0.649496,0.416042,0.227839,0.209267,0.302525,0.151424,0.433096,0.504486,0.381408,0.268021,0.209548,0.330544,1.204050,0.428045,0.352454,0.193667,0.194138,3.366752,3.340117,1.757244,1.476560,1.025562,4.489691,0.243661,0.183208,0.179875,0.128911,0.143115,0.084510,0.079762,0.078977,0.090070,0.667330,0.283696,0.134728,0.279956,0.342060,0.961798,0.246732,0.087983,0.296653,0.303181,0.361061,0.141262,0.081593,0.134502,0.230832,0.507829,0.062241,0.130690,0.113801,0.325719,0.894438,0.355323,0.454121,0.268916,0.250192,4.511685,2.046519,1.050818,1.429206,0.906451,0.550727,0.139839,0.223246,0.134187,0.191240,0.485896,0.182184,0.159136,0.125926,0.274375,0.444886,0.262304,0.198309,0.195441,0.267839
T06F4.2,clh-4,0.132981,0.221422,0.238123,0.087437,0.265335,0.135708,0.134222,0.130636,0.115190,0.370728,0.100803,0.078274,0.138042,0.135025,0.224696,0.079100,0.122840,0.111098,0.089375,0.102712,0.105094,0.067917,0.089223,0.049204,0.048203,0.065323,0.077066,0.089111,0.071627,0.126598,0.163141,0.115650,0.162980,0.106267,0.081950,0.090479,0.053710,0.071267,0.071089,0.043883,0.034670,0.052537,0.052923,0.041453,0.178370,0.081183,0.083982,0.078308,0.127391,0.188141,0.044365,0.036752,0.060845,0.050439,0.039152,0.059447,0.056027,0.064135,0.066580,0.089347,0.115533,0.143887,0.126666,0.132626,0.124633,0.091656,0.149171,0.089702,0.092363,0.119659,0.103519,0.082148,0.083223,0.078162,0.091971,0.063803,0.050546,0.060343,0.105037,0.063256,0.137989,0.102821,0.079957,0.084978,0.104998
C07H4.2,clh-5,47.794070,61.601321,63.167156,42.924804,44.530405,52.804252,53.321212,53.405675,57.916469,43.304232,132.223466,141.388322,128.362407,143.247045,120.716002,63.514085,79.337528,107.099609,128.972812,88.229956,34.901845,62.084819,47.508859,25.380389,21.722413,65.243442,70.093714,57.011938,54.362642,47.082011,92.540144,79.316228,81.043375,71.605203,55.698223,64.209881,48.448913,31.296153,29.663458,17.814824,132.864810,114.913084,82.375391,62.990908,53.685724,113.022628,80.906709,84.317368,61.525774,46.703768,74.217897,81.061297,63.490646,56.084127,67.966272,82.013425,65.291554,70.220174,64.245935,57.872416,58.446956,94.674690,76.649408,79.604006,66.853352,95.916914,110.926361,112.832514,106.400018,87.626848,50.780768,49.147218,62.569180,42.083851,43.916938,104.139474,105.224864,120.406786,120.097082,98.252875,99.161570,99.192833,108.026499,95.179947,96.647918
R07B7.1,clh-6,20.116199,24.814314,24.912868,19.140348,21.851251,17.511579,18.151060,18.646074,19.418465,17.667906,42.758106,57.063307,49.564520,52.927350,42.738881,21.147541,32.208763,36.407205,47.508670,29.456022,12.499109,15.575526,17.646429,11.525874,10.917872,32.444979,35.345949,38.521159,37.102932,30.292587,32.087676,35.278545,31.528341,33.840444,27.269906,15.479728,14.274334,9.389707,11.345563,7.758272,46.190015,31.282725,27.324694,24.960434,23.327770,33.098497,17.095161,24.319734,21.190675,22.893211,25.645622,27.496066,20.169020,19.378535,25.502412,25.254791,20.215710,21.993541,22.525018,18.743041,12.397308,23.678083,19.753673,25.980849,23.894538,28.493859,41.241771,42.623232,40.999620,33.471833,13.492473,14.887620,18.455499,16.323652,18.273856,44.358912,39.888211,41.373566,41.357816,30.359679,34.785609,34.120285,36.651178,35.212540,34.445489
R01B10.1,cpi-2,614.038759,795.415205,746.328248,566.832619,668.922204,650.947090,889.967390,1018.585772,825.790228,1009.056852,406.628565,335.042225,422.094922,407.391042,410.665859,747.082666,614.381315,534.596997,461.454852,716.086399,510.770143,561.357806,564.120962,496.300574,380.883511,422.866260,507.197569,415.971053,350.685389,310.788874,279.763132,283.893454,309.344452,301.309743,309.765122,442.829880,396.215001,353.502203,327.721999,297.519284,456.817250,351.644858,319.819565,284.450510,258.454502,492.515902,398.569510,365.279111,299.016009,245.497649,410.481833,254.910825,281.059538,260.010629,302.053100,365.272424,328.067928,283.982535,258.729417,296.255528,644.261994,418.192309,492.820812,365.889751,384.050305,372.799580,338.067063,311.735603,294.918037,352.559971,564.431353,514.103891,498.555462,526.278668,610.828987,409.236184,480.858331,474.256868,409.991076,425.038938,496.189375,539.864019,468.006455,501.892781,399.961743
K08B4.6,cpi-1,2.625487,4.192140,1.475306,2.302738,1.121812,1.761436,3.564876,3.412386,1.416988,1.135976,1.122875,1.350992,1.185418,0.772888,1.034854,1.581726,0.764026,1.721786,1.536085,0.409312,1.284338,0.847788,1.122478,7.194491,9.879644,2.658468,1.267779,1.505764,7.057415,8.693442,1.960946,0.706590,2.001219,0.618061,1.938713,1.767849,0.346981,0.444974,0.448994,1.132494,0.362315,0.303818,1.652310,8.815245,14.500435,1.314248,0.454831,1.724358,7.891351,11.470974,0.809881,0.223581,0.252387,0.625928,3.112767,0.675245,0.343628,0.380593,0.395297,1.862112,1.589892,1.819677,2.525437,0.812623,1.932857,3.168459,1.760697,3.113893,1.587228,5.903781,0.675835,0.544941,0.555415,0.549694,1.253868,0.717532,0.554412,0.227889,1.750209,1.393583,1.508419,1.666203,0.847493,1.337644,1.104569
ZC395.2,clk-1,53.402649,46.418820,62.916188,48.072317,59.568587,42.946181,46.431628,49.010105,59.700331,57.057141,66.089997,82.021022,93.302438,104.276596,96.714274,35.682289,51.937818,68.638684,81.770932,68.417657,45.771121,50.172015,65.650430,47.919661,49.193090,53.780922,55.392453,58.901160,60.424281,58.540139,84.118268,102.225040,122.827684,120.471646,98.447938,54.838388,59.030925,46.738584,63.474559,50.061379,79.523438,62.021280,68.020775,72.433999,88.957161,86.176104,67.705469,74.161379,79.959765,82.052431,55.670435,59.433278,54.730222,48.489689,54.014204,55.231931,49.514370,58.617110,55.771510,44.581953,50.870925,94.521278,65.186356,131.771181,139.332086,36.264698,60.138291,98.272182,111.636248,113.778307,51.922821,44.711638,52.437652,81.753319,101.397472,50.592651,53.068291,58.456252,85.955043,91.382035,55.642610,55.387063,52.253847,65.424074,72.476040
C07H6.6,clk-2,10.190911,12.124364,13.048243,7.759500,6.990947,13.060978,10.198951,8.348506,10.355186,10.041571,18.201759,21.639745,18.303225,21.708580,20.345223,13.231058,13.360440,15.153892,19.645979,12.275255,8.051106,13.145575,10.467819,3.431758,3.898347,18.974520,16.104304,15.126495,14.444936,11.446453,22.359135,20.908169,15.938075,14.096686,15.269334,7.628519,4.722283,2.944997,2.689904,1.796867,13.200273,11.829489,12.825671,13.289412,11.606036,9.535932,8.079832,8.941947,11.041347,29.741821,7.164874,8.215991,6.832301,6.431327,8.329285,8.913991,6.323089,6.598944,8.898126,8.443660,8.205963,10.641031,8.811900,7.743892,8.203649,22.042558,21.441606,17.402245,19.366276,13.717887,7.836886,6.117845,7.149828,3.658279,5.409185,16.614921,11.989305,11.257789,10.891554,7.943029,8.230747,7.428022,8.542481,8.900150,10.849265
F07B10.1,cln-3.1,0.384441,0.644242,0.689012,0.382660,0.507235,0.396693,0.391138,0.572886,0.674264,1.293056,0.286757,0.447302,0.294546,0.192012,0.384694,0.232364,0.355994,0.212403,0.126827,0.577095,1.026817,1.049621,3.214547,11.321982,18.918943,1.671543,1.145533,2.413506,13.726353,18.671059,0.469721,0.329094,0.709987,0.301873,0.352762,0.265188,0.155880,0.204965,0.207098,0.191752,0.097084,0.148967,0.147410,0.664283,0.829622,0.227282,0.355752,0.432034,0.704419,0.391109,0.127685,0.159912,0.115447,0.219398,0.435040,0.168900,0.160740,0.184725,0.191974,0.507611,0.337967,0.416815,0.369226,0.576193,0.463495,0.265087,0.283711,0.515458,0.394560,0.664792,0.457550,0.471198,0.367045,0.463349,0.404518,0.271167,0.287216,0.114675,0.291228,0.409569,0.258245,0.435785,0.225135,0.355798,0.295961
C01G8.2,cln-3.2,25.693606,53.519814,46.113583,24.380506,26.687453,38.176247,40.911290,35.160738,31.706225,37.040448,54.115347,55.167164,58.872873,52.066328,47.739276,44.961969,44.949728,48.195748,49.337169,34.656316,15.762980,22.228706,26.642373,17.935097,16.209939,25.383873,32.387884,45.645001,31.313289,23.545894,38.601200,31.761341,34.420149,30.579179,25.048384,27.312933,19.986823,15.032264,11.472895,8.557985,37.426138,26.207624,22.392136,19.973323,18.494325,39.473378,26.940025,22.372971,19.947813,19.019784,22.361356,28.130880,23.188034,20.635215,26.506268,27.203144,25.389747,25.883625,26.818623,24.098933,24.219958,37.312146,32.612782,31.736023,29.690605,30.820457,39.379116,36.126195,29.904584,28.395835,26.743649,24.420131,28.974307,25.077226,23.781417,42.376862,36.448979,40.945270,39.396264,26.646055,39.447093,31.558366,37.637806,32.645651,24.674564
ZC190.1,cln-3.3,1.575304,0.583345,0.621638,0.577906,2.080020,1.784907,0.529322,0.867801,1.520144,1.447077,0.908025,0.607963,0.267236,0.434234,1.491538,0.316278,0.483984,0.478675,0.752565,0.710631,15.410910,5.469363,1.996191,10.662423,36.759143,4.207742,0.678811,1.914711,25.648700,54.543496,0.628482,0.299831,0.422876,0.271963,0.316302,0.358215,0.139604,0.186384,0.276552,0.114709,0.176128,1.736226,1.176879,1.466947,3.026542,0.415414,5.386121,2.274967,2.293016,2.706617,0.346546,0.095977,0.209300,0.389049,1.242514,0.305307,0.290682,0.167530,1.487048,1.079430,1.700323,0.376375,0.498196,0.347513,0.954094,1.312730,1.031727,0.457866,0.474837,1.752936,2.617191,0.864616,0.550483,0.311594,0.976386,1.228398,0.776322,0.207137,0.539336,0.597118,1.048861,0.908807,0.507872,0.322131,0.985413
C06G4.2,clp-1,27.117238,15.796218,12.756792,6.076460,12.566461,24.498387,16.124195,14.268110,15.644862,18.005081,10.698847,9.857568,7.636581,9.215806,10.926233,8.660744,8.673915,5.535134,8.551245,8.954356,16.689662,13.507836,18.157461,10.623286,10.311566,28.518960,21.107773,27.085486,25.926387,18.175249,45.881863,21.496170,22.547871,19.544614,18.378074,9.660114,7.180056,5.233794,4.838101,5.122219,13.531179,11.554185,9.153569,11.461348,18.766086,10.584242,10.411733,9.718232,14.755052,41.429219,12.382999,8.882155,7.772575,11.217550,19.501163,17.916480,11.953781,10.504547,14.263089,17.159369,13.894108,10.772732,9.668350,11.200838,8.151226,18.724239,13.732602,11.321575,11.881280,10.274606,10.001373,6.453743,7.087696,5.211834,6.642796,8.285895,6.094438,5.762417,6.267538,5.361402,9.372497,9.402346,7.599092,10.187058,8.627707
T04A8.16,clp-2,12.900120,12.770083,13.911220,5.160915,4.867401,22.572487,8.827545,8.266577,9.753217,9.726083,22.378274,24.271818,16.408568,15.442313,15.602553,13.997678,12.479959,15.137004,17.310498,11.429656,17.757589,26.353142,19.125479,5.070438,4.940404,36.458735,29.009845,30.850012,26.981373,26.049199,25.820939,21.586311,19.524908,15.552948,18.772558,8.277427,4.378828,2.232422,1.137827,1.272896,9.887111,8.362978,7.324318,4.670649,6.526797,6.680293,4.030804,4.008142,4.166709,14.708610,6.544608,5.436528,4.143462,5.232135,6.356460,9.722889,5.274890,4.658174,4.461854,6.304763,11.576162,13.630917,10.024205,7.323139,7.214940,35.707536,30.070967,20.892824,27.648128,15.845137,10.691988,5.890956,7.812902,4.484549,4.598908,25.038832,11.939167,11.853195,9.451777,7.836012,9.092319,5.131748,8.059584,7.917588,11.275728
Y47H10A.1,clp-3,3.082481,2.332710,1.513343,1.113179,1.491335,2.393459,2.171763,1.669486,1.636068,1.439511,2.129751,1.209820,2.564930,1.041174,1.133882,2.142811,1.737141,1.144876,0.905668,0.624946,3.974516,2.591099,1.507877,0.138168,0.203373,2.158610,1.648318,1.054619,0.754462,0.754243,4.336335,2.832142,1.610137,3.865301,2.244213,1.782379,0.826916,0.803587,0.698037,0.342347,4.365541,2.652889,1.325402,1.484620,1.399420,3.633247,1.648864,0.824671,1.187366,2.357576,1.496791,0.571437,0.395385,0.248268,0.274246,1.669051,0.430670,0.587306,0.330278,0.377262,2.544419,0.602777,0.797607,0.563579,0.290867,3.948271,1.397545,1.377750,0.843023,1.398875,1.105147,0.926748,1.177348,0.220327,0.648672,4.449724,2.366656,1.667661,1.322065,1.066869,2.096628,2.306408,1.453137,1.071057,1.378714
Y39A3CL.5,clp-4,10.111657,11.747253,13.865910,8.859332,12.951589,11.858867,16.356869,17.040315,20.065223,17.333386,8.645246,9.598276,9.787736,10.936068,13.827946,8.905508,10.116058,9.296705,9.970553,13.838836,7.831179,20.405332,19.804074,18.753894,18.188511,20.230387,21.037475,30.310287,26.274182,21.175001,5.408494,5.016894,6.095289,2.607224,3.567818,1.907336,1.246593,0.931317,0.515740,0.611821,9.351962,5.248624,5.127734,7.017036,6.735396,6.507930,6.752399,5.722435,5.823340,7.494537,42.515964,32.934947,25.326151,18.483649,19.718665,49.281889,38.542233,33.641115,25.219500,19.561475,6.028401,5.551676,3.585210,6.290946,8.362682,6.616875,5.702595,7.347665,8.896474,8.539641,11.368357,10.085947,10.451235,3.994346,4.219242,21.526409,23.480888,23.380448,21.225913,16.853213,21.757123,22.515492,21.890091,18.767220,17.418589
Y77E11A.10,clp-6,0.220100,0.369929,0.394526,0.219785,0.293291,0.905429,0.111675,0.437326,0.289653,0.152031,0.333219,0.194319,0.057153,0.166772,0.370592,0.066917,0.204696,0.244682,0.073040,0.056260,0.172638,0.453369,0.443741,0.040951,0.040309,0.594796,0.604944,0.219311,0.295895,0.314690,0.196052,0.191145,0.543824,0.175497,0.068133,0.150451,0.177272,0.058608,0.059170,0.036158,0.399100,0.216754,0.086339,0.102431,0.218701,0.533844,0.138912,0.387590,0.139966,0.153900,1.327362,1.101942,0.533093,0.293352,0.324057,1.079824,0.738238,0.746031,0.278629,0.596318,0.579549,0.118939,0.105880,0.219947,0.068151,0.305026,0.822946,0.149007,0.076336,0.065655,0.346715,0.206055,0.208526,0.065253,0.077297,0.314806,0.331528,0.266809,0.129683,0.104724,0.447545,0.253824,0.197831,0.209347,0.173639
Y77E11A.11,clp-7,14.169074,12.792871,16.422220,23.250369,39.645008,13.672133,9.873948,10.689269,32.314289,34.481362,13.434497,13.837872,14.251858,22.917374,38.495519,8.883405,8.985509,13.969962,24.275502,35.937329,11.779869,11.326517,14.717703,7.627575,9.412805,16.967232,14.407755,22.163094,17.381565,20.806790,22.941148,14.366663,10.729549,11.358719,12.644782,11.815846,5.942530,5.232292,3.859161,3.477851,14.646147,11.847527,9.770110,15.744203,14.756619,12.685501,7.285357,11.976242,13.668489,17.467756,11.091399,13.190508,16.598622,29.408858,45.918499,13.678028,13.114524,16.013427,26.074912,40.462348,12.570223,12.021963,12.969274,27.352876,30.402982,16.735566,13.147432,13.931643,23.272025,36.767525,10.856312,9.880242,12.013299,13.986725,24.740233,10.937470,11.277663,12.791811,23.798144,30.043803,11.202172,11.199515,17.216842,23.385575,40.202134
F56D1.4,clr-1,51.548912,72.424228,90.548087,51.999951,72.303485,59.863852,54.672219,61.557960,89.751664,80.773828,128.754612,203.607573,162.818157,191.569956,164.900523,67.955913,103.568904,118.311269,166.286401,116.645649,46.864714,57.543878,57.850779,21.321987,18.693851,108.646950,86.272759,79.561011,86.483693,71.695398,136.351795,138.336423,127.422427,121.816476,132.756551,26.835164,21.668177,15.870902,17.357188,13.376036,64.227571,72.240890,69.247167,63.004890,71.407784,41.797891,41.923946,60.912300,57.670541,160.575143,43.923185,42.886817,36.588573,40.816841,55.879384,53.487464,40.715367,40.831779,50.714588,49.907166,30.668060,65.597578,50.150294,59.793411,56.871029,81.269392,95.278125,100.768181,126.190166,84.237143,32.888728,30.204703,39.035630,34.404903,44.059396,85.270842,76.381469,88.433591,113.266539,84.726472,58.299790,61.704618,86.363256,108.492461,125.690063
R107.6,cls-2,61.406221,65.761374,56.581994,32.080702,30.927686,70.710325,95.440866,81.962897,68.175567,69.805383,100.892402,68.397345,53.873002,53.327333,40.302445,77.102729,67.128174,67.626712,56.061443,47.080641,25.702920,44.775800,30.122100,16.719849,11.752662,38.307686,37.215784,29.181448,25.409654,21.563129,69.518137,57.214031,42.498544,50.469362,36.783309,47.021626,20.121244,15.097439,8.543226,7.868798,94.264806,63.010381,50.470870,59.220423,68.578367,87.910235,74.448315,68.808593,80.769640,151.663972,65.230497,47.549816,48.144813,33.899569,59.012948,90.690236,57.058846,57.518827,64.473203,60.801457,73.604746,63.160715,63.715100,43.832462,44.390288,98.584289,78.247885,67.798414,62.732052,56.700720,46.984235,33.879344,39.526049,18.798075,18.781385,92.718618,102.175342,90.545368,65.745141,54.277368,134.705259,153.494766,139.007297,108.787318,84.161720
F55H2.6,clu-1,23.879862,17.782558,20.462878,19.189186,24.876743,26.089230,16.232170,16.638240,31.500461,22.686246,38.720453,44.571299,30.326887,32.884765,33.036869,21.255212,22.222398,23.968969,32.050472,22.842114,51.751584,83.948045,117.670230,66.382843,66.616446,204.349402,226.406842,264.647728,364.476451,266.685428,162.925005,237.367561,222.199333,232.384638,338.109377,27.273131,28.130790,22.635373,26.683530,28.710838,48.756680,58.272626,68.222416,58.942138,86.004763,26.673101,34.755891,39.417284,42.829443,214.649743,40.655064,35.064715,32.349369,40.120056,43.656991,48.085362,33.131072,35.842439,38.832574,45.088417,22.858561,37.157369,33.724178,51.304176,76.375386,71.914763,88.882253,114.211980,201.253287,159.038459,22.961739,18.533556,18.727640,16.257209,21.563777,39.001349,28.573207,28.960487,42.423896,39.084373,20.300029,16.204261,23.484095,39.723467,60.524472
C50F7.2,clx-1,0.132516,0.222700,0.240124,0.087384,0.174685,0.137221,0.133902,0.263535,0.115462,0.370131,0.100325,0.077809,0.136411,0.134587,0.176689,0.079331,0.121522,0.073241,0.088432,0.135909,0.103941,0.068807,0.088849,0.049568,0.047577,0.065132,0.051139,0.087945,0.142379,0.062600,0.162476,0.114925,0.163763,0.104094,0.080595,0.090135,0.053183,0.070911,0.071214,0.044396,0.102447,0.260393,0.103247,0.121969,0.043575,0.079682,0.082168,0.077687,0.082934,0.733387,0.087800,0.037018,0.040454,0.050606,0.038595,0.058589,0.110540,0.063500,0.066830,0.059222,0.117395,0.144446,0.127264,0.133319,0.082006,0.091428,0.098926,0.087715,0.182903,0.078771,0.105042,0.081415,0.082185,0.078933,0.091715,0.062961,0.049436,0.080024,0.051506,0.041844,0.089858,0.101345,0.077833,0.083108,0.138362
T21H3.3,cmd-1,183.609237,298.401393,288.827058,194.564466,498.903563,275.437682,352.295829,381.159459,964.480148,1865.479114,218.928132,140.880329,196.845956,289.298790,533.781460,379.085672,337.559392,341.495410,381.102123,765.969391,81.148560,79.319361,109.013971,108.517648,147.682356,96.617466,85.814980,72.360224,108.897705,160.931698,222.937877,117.308479,93.693538,127.800360,165.481807,116.850592,68.646979,50.240541,38.855943,60.471199,336.723849,258.014159,277.233462,358.412005,382.904823,257.431625,190.951428,231.864789,289.440446,397.965769,171.237142,102.454889,96.403560,111.015082,187.114329,252.642669,151.331841,142.542270,140.013050,206.756480,179.297105,119.843796,118.432136,90.312011,152.966729,162.516111,107.668176,81.210557,105.872827,140.369682,103.150186,67.259229,78.640189,56.553846,113.780099,165.734113,185.446268,200.103323,217.498533,319.931414,183.773407,173.719726,203.786342,290.002437,359.303233
K07A9.2,cmk-1,0.494370,2.755852,7.095283,5.892266,47.540081,0.847783,1.334980,6.877164,39.339470,81.193425,1.855227,4.130547,11.238946,37.576464,66.647880,2.793144,5.053741,12.834136,33.473516,73.939732,0.259550,0.339329,2.104031,0.243406,1.311225,0.160877,0.193101,0.648046,1.050415,4.978941,11.821654,25.504726,23.389211,26.223676,40.492634,1.011875,2.791037,8.468172,10.487179,17.805265,13.159244,28.800927,35.225441,52.842066,53.296433,12.614153,24.544447,42.068953,54.490463,79.565020,0.164625,0.136237,0.496430,1.371264,6.031159,0.218101,0.138410,0.315319,0.825962,2.218651,1.309970,0.178304,0.784321,0.656564,1.630899,0.906867,0.978627,0.547464,1.695038,1.557988,0.780151,0.410763,1.042937,1.479362,8.769675,0.697436,0.982158,2.364527,10.035025,19.911063,0.884216,1.252132,3.193737,11.192860,25.862356
F55C10.1,cnb-1,17.257084,24.607838,57.042045,62.582194,174.630855,14.610474,37.734280,64.210869,157.569636,233.165353,28.489685,54.723082,73.667129,201.613733,322.627748,23.087877,37.020041,81.012962,175.307165,290.041696,86.907738,88.712219,116.282891,123.642339,133.150316,122.383670,118.571065,126.644540,152.123798,179.522956,121.890135,171.807892,146.122215,201.436842,246.702933,52.895211,103.220727,152.283874,211.661660,308.025728,111.112256,190.739892,269.129136,337.407578,414.494797,132.833572,262.262358,300.581771,420.609507,380.460589,38.155062,31.865419,37.657465,47.164543,92.527770,39.070511,38.068660,41.607185,50.012187,62.449864,12.468214,21.752384,30.926411,71.111326,107.171109,13.662335,20.012169,40.796243,70.412801,98.773814,9.989450,16.385476,23.731401,43.932625,110.773174,13.042125,18.849115,31.530014,81.623808,149.841394,18.903000,26.391385,29.395435,83.422630,143.207581
R09B5.2,cnc-1,5.148794,6.322565,7.434369,3.263201,5.979809,5.105383,5.392672,4.960106,3.790339,6.004085,3.164418,2.575402,4.292823,2.226989,2.867456,2.896322,4.287965,2.154274,1.352397,2.215389,3.291693,2.161184,2.962434,1.891161,1.597601,2.468795,2.166240,3.272558,2.676957,2.509672,5.818869,4.332966,5.897933,3.559921,2.852570,3.619425,2.030553,0.385710,2.656552,1.738183,1.917854,1.786450,1.456038,2.075893,2.413658,2.798882,2.874011,2.742387,5.914770,5.103915,1.719932,1.507842,1.880937,2.340628,1.762958,2.017041,2.175429,2.356038,2.558682,2.242441,4.535849,4.537214,4.958619,3.905179,2.446487,3.608878,3.916856,3.440890,3.380802,2.989312,4.107215,3.262900,3.334230,3.403702,3.324976,2.071496,1.390580,1.243938,1.627374,1.299415,3.303981,3.823131,2.492015,2.450516,2.105682
R09B5.3,cnc-2,2.383279,3.341538,3.633549,1.547697,5.659301,2.369600,2.447630,2.282838,1.780999,2.853132,1.393820,1.148524,0.991724,0.982730,2.619606,1.380513,2.033497,2.102468,1.263532,1.042911,1.618878,1.072898,1.434361,0.884177,0.766553,1.030159,0.891469,1.325286,1.109891,3.144165,2.614685,1.938626,2.651235,1.602450,1.266021,1.641319,0.940352,1.199752,1.212294,0.772600,0.428220,0.773476,1.944544,1.423831,2.704963,1.101860,2.317867,1.099201,2.376820,2.231999,0.732818,0.624316,0.738915,1.870127,1.391272,0.878151,0.941343,0.998526,1.082976,1.016173,2.146555,2.234244,2.309118,1.970630,1.177899,1.429230,1.609160,1.387252,1.401742,1.206123,1.897063,1.490085,1.537846,1.547964,1.617931,0.907848,0.658212,0.569185,0.730552,0.576137,1.315032,1.432584,1.041096,1.052917,0.889812
R09B5.8,cnc-3,1.587270,2.348814,4.971458,39.657240,271.990453,1.569997,1.604224,1.509849,38.863759,87.493159,0.930786,1.525818,5.352325,28.262884,172.989501,0.917355,2.688068,12.233633,30.514258,242.857830,1.089372,0.728076,0.968762,0.583795,5.674922,0.656300,0.568492,0.860422,6.469900,25.266036,1.713148,1.269161,1.732668,1.062385,3.347735,1.089885,0.618200,0.774703,0.788034,2.527811,0.587568,0.507285,2.212380,9.622044,10.719615,0.734378,0.766489,2.886358,11.637795,4.575936,0.949683,0.398391,1.827172,16.596404,52.652905,0.575938,1.203459,1.311896,4.184297,29.778359,1.431238,1.531736,1.521051,1.373735,8.875070,0.913416,1.018596,1.783381,5.457362,14.838009,1.230323,1.952428,1.991138,20.101519,97.605612,0.606107,0.908072,0.764239,7.335692,17.748223,0.849161,0.917668,1.407037,3.589272,10.151505
R09B5.9,cnc-4,1.666997,2.451576,5.295941,2.160167,2.028344,1.682691,1.706988,1.607501,1.283542,4.125262,0.994145,0.810373,0.710253,0.697293,0.927087,0.985873,1.423853,0.770039,0.910544,0.746514,1.153785,0.768884,1.018900,0.624775,1.096860,0.700849,0.607961,0.918993,0.758785,2.841798,1.827555,1.357802,1.860668,1.124151,0.886406,2.287574,0.663218,0.830017,0.849230,0.542577,0.310722,1.090790,0.471794,9.779937,8.207509,0.777863,0.810833,0.772727,5.781668,4.025429,0.499964,0.424002,0.976585,3.686860,38.918747,0.617267,0.644849,0.692445,2.976381,18.402029,1.517036,1.630478,1.615858,1.439107,0.856411,0.976979,1.104437,0.968873,0.956310,0.830807,1.322973,1.039317,2.155338,2.143767,1.158698,0.644030,0.474655,0.409291,1.039332,0.816911,0.897327,0.981377,0.741009,0.763606,1.263659
R09B5.10,cnc-5,0.934697,11.434579,1.665731,0.618897,1.253846,0.960405,0.942490,0.928723,0.822806,1.325400,0.719883,0.558875,0.489295,0.486209,0.641343,0.555996,0.879952,0.527760,0.318859,0.487838,0.734330,0.480326,0.635476,0.342728,0.337691,0.467556,0.371211,0.636189,0.506821,0.448937,11.825607,0.816268,11.613649,7.011886,5.693464,0.635965,0.378469,0.512740,0.497995,0.310686,0.249365,0.372979,0.377995,2.181199,0.319707,0.580724,0.603282,0.558356,0.607782,0.672786,0.313457,0.261674,0.283245,0.356510,0.278145,0.423564,0.391339,0.460745,0.477227,0.421138,0.805150,1.008642,0.883998,7.066685,0.590175,0.655019,0.706164,0.634249,0.656772,0.564674,0.732891,0.583084,0.594353,0.555797,0.641666,0.455131,0.364175,0.290503,0.375838,0.304149,0.645322,0.739504,0.574588,0.611322,0.506905
Y46E12A.1,cnc-6,1.232285,1.874936,2.027654,0.799527,1.525818,1.226866,1.258250,1.198539,0.970896,1.548772,0.750039,0.605698,0.534372,0.526873,0.700206,0.732410,1.065709,0.582172,0.344225,0.560936,0.866536,1.162593,0.768572,0.460024,0.412970,0.518315,0.441031,0.676261,0.568016,0.521429,1.340861,1.002409,1.374285,0.844316,0.669968,0.837560,0.487435,0.611079,0.622688,0.396557,0.240764,0.406445,0.358809,0.547049,0.905444,0.585044,0.616673,0.577862,0.620086,1.264199,0.743600,0.309241,0.350612,0.440962,0.333631,0.465538,0.475755,0.522419,0.546257,1.039214,2.220684,1.236155,1.185287,1.098121,0.650252,1.451494,0.807109,0.700149,0.721822,0.624213,0.966690,0.772503,0.772479,0.789211,0.883426,1.458461,0.370102,0.308092,0.392432,0.307071,1.360263,0.742434,0.564502,0.584684,0.483909
C34E10.7,cnd-1,25.684768,67.983458,129.524887,91.308976,62.506123,30.602975,119.293150,142.933347,115.482822,99.171473,274.030366,265.198613,285.004783,244.610866,133.613626,482.357671,326.251348,329.223402,266.252889,188.936208,5.904239,33.929156,38.674412,4.086004,1.583231,13.796746,14.908907,8.068223,4.957860,15.705556,7.633820,4.470382,3.388589,1.539336,3.341422,13.561834,1.787949,0.857402,0.850360,0.800810,8.486790,12.045909,13.301740,12.150187,7.065034,10.218599,5.665446,20.313250,10.215695,7.144791,8.504124,4.233142,2.034454,3.754048,6.005229,15.701192,4.601844,4.123624,4.303155,5.892021,62.028622,34.564789,64.577016,21.350033,19.687965,54.582033,26.353700,14.987903,21.423940,12.326849,127.475759,63.791600,23.332807,43.866156,53.233427,65.441934,69.237796,51.753798,77.586782,68.542432,64.065794,59.802812,45.155078,108.172073,86.914654
F14H8.6,cng-1,1.710837,2.986554,4.745599,7.318595,5.560611,2.884726,1.464395,1.437287,4.927151,5.157355,1.943895,2.817155,3.806929,9.035079,22.709483,1.131586,2.691114,4.745993,9.400660,16.246611,2.349367,3.677759,2.237507,0.189228,0.093464,1.343791,1.503679,1.813207,0.916768,0.810669,0.522726,0.813632,0.525978,0.270231,1.049560,0.521085,0.171210,0.090642,0.229065,0.254375,0.710248,1.043285,0.957963,1.065298,2.902637,0.469020,0.377436,1.006226,0.813872,3.955211,2.522306,5.825417,4.048313,4.661398,3.335490,2.474271,4.750833,3.309073,3.825354,2.503262,1.649552,0.459736,0.969317,0.594381,0.319354,3.721870,2.109170,1.148536,1.065542,0.459950,1.272138,0.688725,1.344213,2.170480,3.247723,4.274429,2.795422,1.989207,2.783413,3.576142,2.433317,1.054747,1.124657,2.832128,4.006432
F38E11.12,cng-3,0.116996,0.194725,0.421821,0.541732,1.398096,0.119923,0.118741,0.231138,0.714405,2.275249,0.087503,0.136805,0.301511,0.706775,4.779811,0.069993,0.107691,0.195009,1.092341,1.983755,0.091656,0.060575,0.157337,0.043567,0.127825,0.115092,0.091226,0.309054,0.438443,0.332304,0.143134,0.201333,0.142439,0.093041,0.072154,0.080489,0.046972,0.062796,0.062309,0.038862,0.030183,0.045575,0.091559,0.143911,0.502812,0.070401,0.146332,0.136343,0.147191,1.220756,0.039026,0.032354,0.035236,0.088220,0.206330,0.052393,0.049085,0.056111,0.058863,0.156709,0.103800,0.126855,0.111501,0.118105,0.073073,0.160853,0.085852,0.077483,0.080669,0.350265,0.092297,0.072327,0.073354,0.138392,0.815493,0.055100,0.043977,0.069850,0.275093,0.885292,0.078350,0.089900,0.070117,0.294757,1.224200
R01H10.8,cnk-1,29.795617,41.447078,43.738596,24.391367,27.985826,31.238249,35.118874,35.678612,39.846534,36.284748,58.433070,57.528076,54.256949,66.470794,65.723561,37.005934,40.595590,48.327198,61.445219,46.899405,22.940172,29.638223,23.303481,11.199715,10.273952,38.781761,32.097665,30.842403,26.775580,23.520930,65.331759,50.891413,43.887617,43.623335,34.778195,26.293817,19.412328,14.510892,10.196278,9.715125,68.958961,63.989653,42.820650,37.366689,32.034623,52.016484,40.743798,44.362088,34.575096,37.140855,22.689334,17.526475,15.466326,15.130318,24.670275,31.045873,16.691591,17.856296,17.833854,19.818838,28.406953,32.106326,26.989408,27.416439,23.285085,42.116538,40.989987,36.893354,36.476444,26.321833,22.614055,20.617565,22.533391,15.583147,18.162007,50.121455,57.286018,61.015509,59.061685,51.480887,54.184573,55.683285,64.179443,62.511201,56.949653
Y17G7B.15,cnt-1,13.712441,11.761482,12.770360,10.049589,16.614503,12.066108,14.990916,14.856984,18.109106,23.855506,13.064368,14.127542,13.366426,19.805223,23.145965,7.543610,10.977362,10.908656,17.397857,22.924576,7.815249,9.610122,12.924302,7.405865,9.239945,18.908909,15.342438,13.932617,18.101860,17.336616,34.909155,34.582148,32.972389,31.577165,22.539102,9.463765,6.802377,6.615394,4.621433,3.964076,29.075120,23.918714,20.393943,17.185989,15.185230,33.170838,28.560796,30.023953,22.599681,25.083394,19.204200,19.427478,17.762503,16.681731,20.268427,20.977236,19.546503,19.507131,21.244376,16.924249,10.321634,18.327102,17.126687,18.776477,15.564343,15.154649,19.297473,23.338257,26.617270,24.359371,4.443182,5.756757,8.957534,7.948684,11.910611,12.263719,14.273009,19.246331,25.303230,24.344220,18.499840,21.283482,29.508770,42.217175,38.280455
Y39A1A.15,cnt-2,266.211041,494.859482,365.471840,189.005411,207.123219,363.750470,387.632510,367.183128,306.632484,266.393376,1135.952035,725.098773,573.886439,430.450088,295.839583,609.759399,527.069712,526.580255,429.810113,248.964461,42.695975,88.381679,83.538709,35.622367,22.197034,120.295321,135.631441,117.773129,74.584345,67.172454,340.751808,267.911283,258.776159,209.311734,127.338371,216.749542,194.009105,140.989786,73.159210,36.638539,714.986263,452.092761,336.424025,220.259605,114.861160,511.900336,274.731196,274.653098,173.234514,106.547078,186.210909,125.707007,87.348172,73.628405,121.311270,231.758231,134.917305,120.918513,89.734314,106.557999,119.686535,190.315386,190.897069,124.533228,130.352830,169.494252,206.456013,158.735898,150.504619,155.154494,253.576192,263.756904,351.504287,151.647575,138.352170,733.668019,755.397470,835.327849,430.776381,358.453240,671.671491,684.343195,830.187253,419.610996,396.071954
ZK632.6,cnx-1,207.117150,175.322850,203.989058,143.060538,205.893992,271.073925,181.529167,187.081441,238.418757,238.934069,318.227568,377.738216,304.811041,460.779160,521.501211,217.142780,209.993986,279.966618,390.687233,382.870199,185.187293,223.588446,178.791387,80.840787,74.347264,259.836448,267.191911,302.188535,253.289103,226.429692,182.618496,110.017539,96.322941,94.227760,70.404390,94.559374,39.601833,20.375551,17.190502,17.195466,96.458481,68.559839,83.091145,77.301760,107.547424,66.349378,48.248610,83.360823,71.067679,161.040723,132.453950,96.931611,100.990685,124.588549,224.517348,146.315044,77.945161,97.557801,140.762459,188.401061,173.884334,170.868453,145.581111,117.335788,129.706908,354.316028,300.023262,229.912976,243.937738,181.605222,165.710137,121.556620,113.910971,105.866564,154.059460,327.623017,269.583353,238.493638,214.754406,174.141017,214.601432,177.521052,202.031729,185.303126,207.831070
C48E7.5,cof-2,0.330357,0.549585,0.296567,0.328387,1.956673,0.168494,0.498140,0.653503,1.140996,1.373072,0.246577,0.381574,0.420518,0.906188,1.315788,0.100242,0.307365,0.634684,0.763517,0.503767,0.129800,0.252795,0.552745,0.122481,0.475186,0.159839,0.383506,1.185164,0.261806,2.319916,16.568771,42.134551,30.400066,27.410490,74.966555,0.673559,3.973069,5.362655,16.228355,19.196146,14.561206,52.911069,52.516664,39.071296,32.129716,12.644052,25.263732,51.707086,39.178977,53.203166,0.163418,0.136514,0.148336,0.123905,1.633916,0.217387,0.068477,0.078822,0.246563,1.250013,0.288460,0.178848,0.313131,0.327148,0.405295,0.112831,0.243475,0.220063,0.675191,0.387816,0.129044,0.204023,0.415713,0.486781,0.573432,0.078436,0.183481,0.344127,0.828000,2.202667,0.110565,0.248990,0.480889,0.615850,1.778415
R03C1.3,cog-1,1.550597,3.547037,3.192562,3.101586,9.561645,2.128459,2.849256,3.510618,12.928327,32.142460,23.341742,29.422820,21.300151,19.692703,16.833744,28.491105,51.397397,25.303526,26.898777,27.150491,1.656728,1.821683,5.532746,2.630782,3.087522,1.336358,1.596208,1.554393,0.596573,2.557776,3.016559,1.991472,2.483264,1.161765,1.373846,2.638487,1.329335,0.714846,0.716645,0.278368,6.396133,3.116571,4.712549,4.084182,4.666211,3.641637,3.375791,5.502654,4.039829,4.723004,8.172460,7.758704,6.556257,10.537460,31.937043,12.219776,13.312350,11.701441,18.667280,27.716352,1.323302,3.533412,10.896008,2.223688,5.924742,0.985992,2.129369,4.502407,2.150221,7.359348,0.836947,1.341429,1.170917,1.324195,4.658044,0.896937,2.646639,3.387079,6.346439,12.567129,2.000869,2.132839,3.286749,9.288917,14.518996
C06G3.10,cogc-2,29.888872,30.835867,33.671726,26.189399,22.358511,32.511675,20.370786,23.651897,23.104093,17.209515,64.907353,89.828354,66.253496,67.287677,51.564435,34.825995,42.027739,60.730035,63.838234,36.864025,29.009378,48.011667,42.714024,17.224738,19.332166,53.682428,59.033556,60.829322,60.135918,45.685668,57.193479,45.417693,40.086519,36.570791,29.822346,21.319798,16.046316,6.017353,7.037969,3.998833,38.155738,33.484833,30.173872,19.528578,17.029611,24.925908,17.069928,25.133360,16.881426,17.455621,26.933325,37.642493,28.951355,30.686537,36.678792,32.002211,29.830645,27.276038,29.877825,34.695336,30.647812,57.321971,42.298409,50.699321,31.606824,61.902691,70.844230,71.291386,80.403607,57.308633,22.753721,21.084132,23.232797,18.248604,19.761257,64.503005,51.282081,54.870745,55.188971,45.412360,28.664349,26.597666,38.492520,37.349273,46.630163
K08A8.3,coh-1,84.904401,149.486384,146.633766,82.868344,69.884017,120.426005,162.965279,165.559112,152.983468,131.216253,175.677325,188.071390,156.416788,161.401440,113.773746,125.308277,150.596621,161.736721,165.751549,116.538124,44.607589,62.459541,52.457602,18.225546,15.372521,65.738416,59.864088,52.945674,41.566832,36.329704,129.917561,119.937662,105.910188,93.393203,80.551548,56.845481,45.922370,31.208831,24.754847,16.236214,157.214844,151.986498,102.878473,76.981694,48.405628,122.555639,98.346329,113.400066,73.521241,66.134612,64.175594,56.660654,53.259884,46.550618,60.665525,83.919534,64.742310,61.463535,68.474069,56.304747,60.298370,112.192707,105.069184,81.282251,63.187104,96.834095,110.220607,108.669514,112.244089,78.481137,65.165239,57.284161,79.767610,48.705566,49.863695,127.179805,164.659283,196.964628,182.150185,121.577218,136.784237,178.698980,234.412041,233.432424,159.803556
F08H9.1,coh-3,8.124290,2.199206,0.787466,0.653962,0.727970,9.451691,3.439510,2.831453,1.631493,1.831604,2.239959,1.290444,0.906544,0.276943,0.146966,2.050846,0.916261,0.425732,0.328994,0.338005,6.394489,3.156197,2.209123,0.937317,0.436508,5.055518,2.748672,3.558281,1.590984,1.196064,10.320984,3.516028,1.079348,2.260523,2.157935,1.644549,0.531626,0.530410,0.175691,0.146021,2.123892,1.337133,0.946509,0.712963,0.762939,1.462280,1.311997,1.218100,1.182431,0.458766,1.464988,0.365769,0.927810,2.124731,4.963362,1.317838,0.183482,0.265807,2.981315,8.660947,4.725680,1.306022,1.567451,0.767522,0.681445,11.067871,4.426887,1.396544,2.353809,1.177911,3.021030,1.019175,0.833003,0.260072,0.382484,3.493577,1.446612,0.860220,0.687399,0.345952,1.486900,1.007499,0.849522,0.347390,0.460643
W01B6.7,col-2,1.509193,0.999201,0.531834,0.396088,0.398245,0.306639,0.607090,0.596146,0.517957,0.406183,0.871536,0.683474,0.601866,0.293080,0.194795,0.727918,0.822515,0.162692,0.195209,0.454252,0.693523,0.608787,0.201185,0.224243,0.108344,0.285630,0.115668,0.574426,0.157775,0.139440,0.714778,0.255567,0.726631,0.460470,0.180671,0.411199,0.120924,0.318699,0.158906,0.198091,0.511831,0.685907,0.220773,0.347405,0.373318,0.345939,0.720330,0.843343,0.362283,0.584956,0.195960,0.080902,0.179407,0.114459,0.086285,0.387582,0.124771,0.140550,0.294985,0.133057,0.793054,0.651641,0.287154,0.593910,0.180936,0.401235,0.435537,0.583271,0.602355,0.172353,0.235028,0.746541,0.566199,0.181941,0.427342,0.686589,0.541443,0.871760,0.789182,0.272081,0.974106,1.754931,0.844136,0.359327,0.446496
T28C6.6,col-3,1.213734,0.493587,3.326803,1.992750,31.989463,1.077444,0.301498,0.499790,3.138573,24.101117,0.216775,0.255836,0.602769,2.350788,19.907084,0.273496,0.417769,1.546887,3.841286,28.105048,0.465768,0.151398,0.199921,0.112522,1.613381,0.429179,0.230028,0.378495,0.762841,27.622860,0.949723,0.382878,0.538607,0.448027,1.346511,0.203040,0.121420,0.158886,0.159597,1.033730,0.146058,0.379279,2.376467,26.639644,78.039638,0.174161,3.333487,3.130134,11.594715,31.455005,1.333595,0.721391,0.482250,18.243566,315.946601,1.618611,1.812707,0.914278,6.664363,258.633670,0.399900,0.480694,0.291592,1.033232,5.405764,0.201623,0.216533,0.389847,1.107398,6.575405,0.237468,0.280425,1.015405,2.054510,9.528430,0.411164,0.429471,0.160136,9.369806,41.299143,0.583342,0.217760,0.381457,8.733303,28.840852
C15A11.5,col-7,0.542393,0.453721,0.485070,0.177243,0.357405,0.279598,0.272814,0.541888,0.234863,0.545769,0.196545,0.155769,0.336632,0.133230,0.176124,0.162952,0.245519,0.215440,0.087046,0.135518,0.210181,0.138260,0.180186,0.202916,0.096399,0.379974,0.208539,0.346052,0.207789,0.666682,0.327147,0.230743,0.425761,0.209798,0.162540,0.368522,0.217977,0.145571,0.142310,0.090069,0.066869,0.103529,0.100786,0.116598,0.084537,0.157370,0.388049,0.152874,0.165593,0.264062,0.210601,0.109173,0.200758,0.163397,0.363577,0.116785,0.111317,0.254839,0.267288,0.230777,0.242274,0.291913,0.258506,0.268704,0.163989,0.182091,0.196213,0.175778,0.182036,0.155623,0.211930,0.167429,0.170719,0.241383,0.190641,0.123979,0.097963,0.079163,0.102596,0.121533,0.175252,0.198027,0.153607,0.240453,0.197885
F11H8.3,col-8,0.310513,0.524209,0.556964,0.623432,0.410902,0.642837,0.316279,0.311205,0.271801,0.427979,0.452531,0.357918,0.157312,0.154106,0.405844,0.189657,0.578732,0.169674,0.101726,0.315554,1.465456,0.800284,0.418629,0.118592,0.450986,16.699795,5.791155,0.601566,10.441305,2.181339,0.371186,0.269822,0.759683,0.723512,0.944441,0.647998,0.508544,0.498195,0.164963,0.104642,0.458083,0.119007,0.231110,0.631378,0.583604,0.718653,0.374987,0.524738,0.566610,0.613715,0.307092,0.085482,0.093887,0.353122,0.090828,0.268479,0.129787,0.147436,0.153984,0.280256,1.962023,0.340084,0.301013,0.624962,0.189583,0.208388,8.914566,0.613173,0.420257,2.170072,1.490301,0.392810,0.401218,0.191304,0.221418,0.142579,0.337841,0.182417,0.234867,0.283268,0.606152,0.228519,0.352512,0.185902,0.309570
F54B11.1,col-9,0.817013,0.906614,0.965640,1.972188,4.277782,0.828044,0.820217,0.804487,2.564616,5.596143,0.592017,0.925641,1.230018,2.658204,1.769915,0.164362,0.498144,1.762617,2.112626,3.963008,0.209990,0.275789,0.362532,0.202833,0.195594,0.390018,0.210261,0.522659,0.565054,0.125532,0.651881,0.230022,0.323246,0.210412,0.162009,0.369139,0.215821,0.142234,0.286709,0.089066,2.728886,1.030878,0.907165,1.106187,0.510649,1.886397,0.489338,0.763952,0.991758,0.535269,0.177873,0.516535,0.487087,0.304566,0.939041,0.351540,0.780124,0.385710,0.132485,1.202464,0.483630,0.581681,0.520026,1.073537,0.657507,1.086757,0.597773,0.353403,0.364705,0.313864,0.429062,0.840428,0.683874,0.983016,1.522484,2.497985,1.470446,0.634011,0.718542,1.156519,1.766594,0.399782,0.614324,0.978045,0.405240
B0222.8,col-10,0.594927,0.497445,1.208280,0.934875,28.067573,0.601372,0.596321,0.432480,1.996131,26.383543,0.212578,0.500684,0.391869,1.527114,12.697903,0.268784,0.266856,0.885922,1.435958,27.329558,0.227729,0.300893,0.294020,0.165236,1.514083,0.419893,0.301628,0.283886,1.109330,32.052383,0.352532,0.254108,0.356045,0.453739,1.801919,0.304712,0.119302,0.156476,0.307262,1.828044,0.072227,0.111282,1.490864,17.917014,52.487886,0.450834,3.155566,1.762201,11.321115,25.959127,2.687220,0.957609,1.184142,14.685348,177.998604,2.433043,2.243145,1.654166,4.830240,120.525238,0.260082,0.476494,0.558175,0.579825,8.983476,0.194964,0.715430,0.192344,0.912964,8.534116,0.350198,0.185577,0.372358,0.705805,5.248242,0.202921,0.492539,0.706757,4.770566,15.629263,0.565274,0.429760,0.931326,4.861056,14.741236
F15H10.1,col-12,0.508087,0.850109,0.903409,0.335824,1.071910,0.521189,0.673761,0.502163,0.437273,0.919035,0.373087,0.290028,0.413880,0.882408,7.752493,0.307251,0.467322,0.414526,0.316223,2.333590,2.154472,0.584271,0.444086,0.603792,1.888688,0.537024,0.239471,0.325225,1.585970,6.218322,0.915662,0.433023,0.616252,0.392200,0.303649,0.344547,0.202804,0.351631,0.356889,0.271366,0.125199,0.194337,0.249313,0.899452,4.789066,0.545899,0.403513,0.288155,0.687166,2.386386,0.309880,0.182338,0.291203,0.352365,19.229139,0.286666,0.210065,0.240666,0.406745,11.032106,0.446940,0.717597,0.488816,0.959751,0.459959,0.421136,0.555407,0.331816,0.510380,0.385402,0.402366,0.413284,0.317438,0.305309,0.353869,0.379808,0.185093,0.148027,0.684990,1.279256,0.536099,0.373476,0.289402,0.305629,0.981463
F15H10.2,col-13,0.605363,0.507179,0.530240,0.198252,0.708101,0.308527,0.415899,0.598169,0.517128,0.557792,0.219539,0.170038,0.265069,0.429610,0.671546,0.179238,0.278490,0.160870,0.210951,0.554690,1.409832,0.836362,0.275312,0.403174,0.880772,0.224704,0.293438,0.574898,0.301188,1.664606,0.358145,0.258506,0.365714,0.233650,0.178738,0.205539,0.119235,0.220478,0.218160,0.175513,0.072894,0.113068,0.151055,0.166451,0.871383,0.226480,0.244465,0.167616,0.284623,1.519253,0.126029,0.112914,0.193462,0.145667,0.868761,0.178494,0.122972,0.142453,0.259381,0.842210,0.269100,0.444860,0.289296,0.639218,0.181816,0.508285,0.218385,0.193782,0.199660,0.236893,0.237442,0.252758,0.187323,0.179063,0.213486,0.241318,0.106902,0.087422,0.325927,0.223561,0.342530,0.219743,0.170357,0.178321,0.329369
C46A5.3,col-14,0.523505,1.753719,2.330497,4.837676,38.909416,0.532752,0.528940,1.819401,12.772750,35.329844,0.945540,1.805408,9.737071,49.936748,284.109597,0.317475,1.669355,8.401279,49.970832,190.654418,0.613041,0.266856,1.228342,0.482408,2.249543,0.375188,0.299027,0.663268,0.816086,13.129559,0.626971,0.450170,0.642833,0.604468,2.352275,0.357619,0.209915,0.281588,0.560336,0.958217,0.194335,0.200554,3.473396,28.759782,83.397121,0.305554,1.269866,4.134902,22.292391,40.883445,0.604727,1.853718,3.780555,9.824537,151.356552,0.798005,2.253028,3.456022,7.538841,103.543134,0.464107,0.569131,0.753254,1.820536,8.578891,0.352534,0.575519,0.343207,1.220756,9.615957,0.413936,0.327905,0.826237,2.644223,22.690002,0.597329,0.667160,1.002193,4.707757,20.298881,0.687581,1.523223,0.751513,5.775269,15.552042
F11G11.10,col-17,0.246220,0.408857,0.439426,0.163843,0.322351,0.251878,0.248949,0.485541,0.423762,0.338061,0.178701,0.141560,0.123117,0.119725,0.161204,0.298143,0.223219,0.267309,0.160452,0.496856,0.192777,0.125606,0.164506,0.091945,0.087928,0.116763,0.095085,0.158718,0.128147,0.228106,0.298093,0.212767,0.299448,0.190953,0.148150,0.168571,0.098013,0.131241,0.129852,0.081425,0.060401,0.094515,0.092691,0.288963,0.233904,0.145315,1.046849,0.139855,0.150316,0.490279,0.080462,0.067781,0.073382,0.092570,0.142992,0.106590,0.101622,0.117385,0.120969,0.548309,0.220144,0.263932,0.234012,0.246196,0.148152,0.332389,0.182203,0.163426,0.165132,0.144059,0.196151,0.152197,0.155245,0.148943,0.173219,0.113212,0.088518,0.072190,0.186521,0.150991,0.163701,0.184726,0.281494,0.148830,0.124480
ZK1193.1,col-19,0.272732,0.456006,0.487343,0.180227,0.354474,0.274798,0.274836,0.270290,0.233473,0.374312,0.199110,0.153977,0.136167,0.132916,0.354578,0.164314,0.250682,0.146645,0.088339,0.273567,0.425367,0.138622,0.182826,0.203090,0.096944,31.549799,8.797792,0.696802,34.513710,7.447606,0.330052,0.233304,0.329652,0.210549,0.163704,0.370355,0.108676,0.144129,0.145953,0.090694,0.267088,0.311474,0.101022,0.158669,0.085181,0.313809,0.163592,0.306835,0.165210,0.893399,0.088757,0.074484,0.081325,0.204047,0.158299,0.117903,0.223215,0.128807,0.267633,0.121185,0.241982,0.294319,0.262978,0.535972,0.164562,0.181515,15.878642,0.178737,0.182806,4.563801,0.214726,0.169767,0.174365,0.164921,0.575900,0.124544,0.098736,0.158221,0.206331,0.081804,0.176821,0.200981,0.307709,0.164411,0.135474
F11G11.11,col-20,0.258944,0.425327,0.455665,0.170944,0.342316,0.262979,0.264842,0.256493,0.667701,0.359534,0.187821,0.146459,0.129984,0.126810,0.168029,0.156329,0.235380,0.140828,0.084310,0.129375,0.199608,0.130541,0.171825,0.192860,0.093225,32.677078,9.637022,0.332952,32.622757,8.033713,0.622957,0.440392,0.312917,0.198950,0.155998,0.174971,0.103849,0.138025,0.134477,0.084979,0.063549,0.098395,0.191720,0.151259,0.080880,0.149922,0.156003,0.145600,0.154965,0.340271,0.083790,0.070812,0.077243,0.096815,0.074494,0.112054,0.105583,0.121082,0.126570,0.228500,0.227030,0.277687,0.247492,0.253474,0.157622,0.346103,13.185234,0.168433,0.347450,3.434725,0.204363,0.160140,0.162072,0.154737,0.361884,0.238067,0.093906,0.075299,0.097231,0.078263,0.168488,0.378632,0.146475,0.156037,0.129668
F36A4.6,col-33,0.607194,0.501396,2.699496,0.602831,8.418593,3.106583,1.231720,1.209634,1.568320,14.606119,0.221799,0.174419,0.914039,6.678852,52.744583,0.366249,0.276901,0.495074,2.546479,34.705937,0.236075,0.618982,0.603094,0.225211,0.658029,0.725614,0.466641,0.971661,0.947152,0.984477,0.727885,0.259197,0.368818,0.236157,0.550881,0.209091,0.245474,0.161138,0.322880,0.101643,0.369419,0.231474,0.896257,3.684039,10.396200,0.351379,1.091642,1.018877,4.769440,12.495579,0.198481,0.082647,0.090297,0.453539,8.951112,0.393409,0.250758,0.143571,0.300320,3.644771,0.269420,0.325310,0.287753,0.301972,0.733074,0.405228,0.219626,0.198200,0.406165,0.698066,1.913242,4.164647,0.955472,0.922942,7.536400,2.498360,2.947163,0.705463,1.482748,3.577966,2.368337,1.779893,1.029275,1.995050,3.153002
F36A4.10,col-34,1.187107,0.993349,3.132251,2.930686,11.294521,1.510139,2.988942,1.465172,4.576667,14.212318,0.854429,0.839960,1.916215,8.382870,50.319166,0.358641,0.812311,2.070923,6.969067,48.289323,2.291366,1.346301,0.990058,8.603924,20.532858,1.124795,0.340208,0.942294,0.461459,16.980670,1.060779,0.756599,0.767527,0.228202,0.885496,0.200589,0.116822,0.465421,0.470211,0.976285,0.072181,0.558849,4.369763,15.962486,29.464224,0.513487,1.062698,4.302966,9.463585,17.953055,0.095830,1.767936,5.113115,14.937392,93.795736,0.761306,2.432285,6.943706,15.811362,87.375535,0.783979,1.909156,1.697280,14.283602,79.424763,0.988001,0.862204,7.687833,8.495127,62.239927,0.232058,0.182863,0.373954,1.603480,10.423493,0.270371,1.063535,0.946577,3.672231,9.815741,0.958850,1.292613,0.998962,4.066464,8.916192
C15A11.1,col-35,0.207682,0.690873,0.371748,0.410287,0.819852,0.212256,0.210765,0.204154,0.361107,0.856944,0.154532,0.239297,0.210352,0.103463,0.276432,0.125743,0.190632,0.112373,0.068047,0.105293,0.162420,0.107589,0.138727,0.077004,0.074406,0.100979,0.080236,0.133794,0.109099,0.098225,0.752565,0.888202,0.505507,0.809502,2.385047,0.141328,0.166630,0.327263,0.220160,0.619317,0.051629,0.160132,0.708341,0.805310,2.525364,0.245751,0.254214,0.589912,0.639455,5.158799,0.068741,0.057364,0.061732,0.078359,0.060552,0.090102,0.085807,0.099514,0.102570,0.092583,0.182702,0.222769,0.196813,0.206604,0.254100,0.140949,0.153169,0.135763,0.141321,0.122673,0.161655,0.129176,0.131091,0.124197,0.293247,0.096930,0.152207,0.060941,0.080757,0.127637,0.136891,0.153975,0.119818,0.127122,0.422614
C27H5.5,col-36,0.949364,1.574278,1.679575,2.145680,5.532463,0.968494,0.958883,0.936325,2.734536,2.574298,0.682118,0.533856,0.901842,1.855800,2.541076,0.573637,1.166922,1.291372,1.445950,2.797884,0.921044,0.480933,0.961176,0.445500,0.340661,0.561999,0.361078,0.598836,0.965221,0.979194,1.126667,0.811848,1.519972,0.730658,0.568833,0.645822,0.380844,0.502519,0.502882,0.313474,0.228234,0.357069,1.207983,1.241363,3.202989,0.542593,0.564293,0.666757,1.838379,3.679772,0.307694,0.323227,0.283293,0.559604,0.498247,0.405850,0.386472,0.442583,0.465216,0.637035,0.838032,1.017594,0.909262,0.931588,0.571089,0.631414,0.686100,0.614434,0.629445,0.861331,0.745093,0.589085,0.600971,0.722487,1.421915,0.429512,0.427687,0.415352,0.930272,1.143073,0.612625,0.687859,0.711853,0.707959,1.260850
ZK863.2,col-37,0.282157,0.466584,0.497284,0.187371,0.370398,0.289431,0.283230,0.557903,0.244252,0.388729,0.205895,0.159923,0.141286,0.274240,0.550924,0.170345,0.256834,0.151419,0.091610,0.141630,0.437086,0.144383,0.188106,0.106241,0.100629,0.133799,0.108010,0.180476,0.145319,0.262444,0.337014,0.241916,0.341380,0.219031,0.168690,0.190939,0.113187,0.147663,0.149625,0.092437,0.068660,0.107440,0.103515,0.245705,0.088275,0.162995,0.338148,0.160061,0.171074,0.553336,0.092217,0.077049,0.085286,0.106463,0.081251,0.121120,0.116413,0.132622,0.138343,0.126443,0.252947,0.301369,0.266456,0.277821,0.169746,0.187388,0.207046,0.183136,0.188797,0.160939,0.448251,0.174460,0.353840,0.340449,0.396205,0.129691,0.101938,0.082186,0.106463,0.085342,0.552964,0.206599,0.158493,0.339316,0.140401
F54C9.4,col-38,1.877140,1.040716,1.640821,0.615787,0.410735,0.961743,1.581366,0.312763,1.335799,0.853810,0.448800,0.704515,0.934427,1.058906,0.605313,2.264141,1.717531,0.842082,0.400587,0.313816,1.444896,1.103469,1.453389,0.467399,0.779421,2.061996,1.664055,4.353442,2.100557,0.717813,1.484462,3.198957,2.260887,3.115222,0.743206,1.699297,2.250759,1.481334,1.155571,0.207314,2.264613,1.414121,0.455524,0.269414,0.290273,2.680387,1.484906,0.693477,0.186804,0.401929,0.305364,0.253080,0.371192,0.233087,0.447805,0.534593,0.128188,0.293747,0.456977,0.414285,2.222055,0.334572,1.194159,0.920758,0.562157,3.103765,2.722271,1.216949,1.449872,1.247458,0.734606,1.162986,0.787011,2.253348,0.437940,0.852424,1.337421,0.722095,0.467573,0.281398,1.211981,1.815157,1.569712,0.924603,0.459226
C09G5.4,col-39,2.089240,0.866144,1.384058,1.030957,1.022948,0.527387,0.263571,1.022700,0.898544,0.361112,0.758742,0.742701,0.262013,0.512694,0.680567,0.627339,0.715747,0.564288,0.505192,0.393941,2.424028,1.192894,1.046884,0.485075,0.465792,1.488514,1.101307,0.665631,1.362177,2.177423,1.555421,0.881594,0.796043,0.400927,0.512471,1.240664,0.415902,0.685455,0.138277,0.345262,1.086800,0.697279,0.097296,0.304148,2.291630,0.903025,0.314437,0.292881,0.475927,2.059985,0.765662,0.353333,0.541481,0.486149,2.329274,0.561514,0.428243,0.246350,0.383640,1.504320,0.231741,1.677450,0.248639,1.020593,0.630346,1.221000,0.946521,0.853857,1.226438,0.751354,0.203608,0.644779,0.328552,0.469757,0.363978,0.598653,0.566019,0.228062,0.590358,1.028262,0.510582,0.384170,0.294361,0.937820,0.781871
[truncated: 16,244,844 more chars]
