# Supplementary material for: The C. elegans embryonic transcriptome with tissue, time, and alternative splicing resolution
Source: Genome Res. 2019 Jun;29(6):1036–45. doi: 10.1101/gr.243394.118 (PMC6581053; doi:10.1101/gr.243394.118)
Supplement: Supplemental Material [file supp_gr.243394.118_Supplemental_Table_S22.txt]

# Warner et al., 2018 -  Gene TPM per sample after averaging across biological replicates
# Comma Separated
# Gene list from WormBase WS245
SequenceName,CommonName,ceh32_T0,ceh32_T1,ceh32_T2,ceh32_T3,ceh32_T4,cnd1_T0,cnd1_T1,cnd1_T2,cnd1_T3,cnd1_T4,end1_T0,end1_T1,end1_T2,end1_T3,end1_T4,hlh1_T0,hlh1_T1,hlh1_T2,hlh1_T3,hlh1_T4,nhr25end1_T0,nhr25end1_T1,nhr25end1_T2,nhr25end1_T3,nhr25end1_T4,pha4_T0,pha4_T1,pha4_T2,pha4_T3,pha4_T4,tbx37_T0,tbx37_T1,tbx37_T2,tbx37_T3,tbx37_T4
Y110A7A.10,aap-1,43.133459,50.658138,50.414970,35.766857,33.895195,58.599474,66.939721,61.222382,65.702870,47.982343,42.228873,42.365692,37.390191,23.681126,21.239163,48.080672,34.755766,30.198995,25.113135,19.594054,30.327029,28.164971,25.126631,24.564968,30.751644,52.616365,60.825204,51.979991,43.455773,30.967278,51.326500,50.654093,49.112858,43.996665,33.075259
F27C8.1,aat-1,1.621625,3.189402,9.831904,23.548271,22.726582,4.778361,11.748554,20.488394,23.204268,30.890648,5.461498,16.876872,41.301247,41.673990,26.655088,1.277706,3.206423,6.949457,9.334235,9.087200,26.359635,35.222195,38.241091,45.152851,61.602670,6.237194,59.957473,130.003444,388.127157,433.615700,11.542751,15.744846,37.220783,102.917061,144.728664
F07C3.7,aat-2,5.496731,12.937667,21.763256,29.827811,37.708772,12.952399,24.959862,25.108797,39.361573,44.727870,1.507508,5.404408,8.327428,6.222185,7.167514,68.613396,91.363832,90.661432,83.608924,85.019910,6.860271,6.690727,6.110161,9.882161,16.461504,11.464360,41.773713,51.860603,57.235038,45.479755,7.449374,12.206810,18.608906,31.577895,37.431819
F52H2.2,aat-3,61.400820,136.940807,198.831633,197.640775,219.688245,181.914836,260.822516,225.358789,303.181266,218.492232,13.666824,41.732411,53.710866,26.179023,23.902869,147.805201,106.685206,137.135932,149.208218,192.472773,280.535393,221.417047,192.305669,154.786717,162.501750,111.998325,289.777602,288.678800,285.776295,186.243517,151.952176,203.938290,266.344493,303.632732,272.697353
T13A10.10,aat-4,0.204774,1.159116,0.832428,0.591529,0.827419,0.285891,0.305862,0.466678,0.293390,0.913105,17.524049,30.288627,40.582463,32.782385,12.046006,0.231970,0.528938,0.677514,0.507188,0.165932,0.150249,0.488302,0.337739,0.409053,0.320257,0.106712,0.948339,0.866276,1.472586,1.381153,0.406641,0.378540,0.714584,0.477434,0.734048
C55C2.5,aat-5,0.701499,0.401886,1.364625,2.232714,6.849402,0.532822,1.425797,3.162194,8.236372,14.299057,0.524644,0.719590,0.757320,0.696989,1.871758,3.883066,6.843338,13.165997,31.057663,47.906021,0.209501,0.192134,0.235461,0.635584,4.024115,0.742276,2.003201,2.751039,5.540773,12.325964,0.374219,0.341680,0.712035,1.720373,3.935672
T11F9.4,aat-6,0.546468,0.538248,0.684701,0.309670,0.731500,0.273954,0.305236,0.252303,0.336643,0.838679,0.322267,0.208898,0.312516,0.268649,1.345994,0.318503,0.251218,0.406367,0.512225,0.868774,0.237451,0.168101,0.178337,0.202400,0.377081,0.374421,0.368447,0.372617,1.533094,5.522355,0.294008,0.253307,0.203564,0.446180,1.016148
F54D12.3,aat-7,0.248713,0.297952,0.226172,0.123967,0.220433,0.108332,0.121133,0.086136,0.067298,0.094851,0.102344,0.073042,0.106688,0.103545,0.067590,0.120968,0.091814,0.109952,0.090553,0.116404,0.062215,0.055388,0.087361,0.101481,0.119583,0.127241,0.207361,0.184811,0.135649,0.098304,0.103671,0.114133,0.097733,0.086169,0.082212
F28F9.4,aat-8,0.170227,0.227684,0.317197,0.202075,0.906951,0.176052,0.176272,0.440437,0.447932,0.298025,0.731775,0.575191,0.783919,3.014610,11.039225,0.162562,0.095865,0.180782,0.275583,0.486550,0.093441,0.058291,0.065966,0.285663,0.535607,0.188497,0.154072,0.192312,0.198640,0.511573,0.216999,0.097947,0.166635,0.233873,0.256866
Y53H1C.1,aat-9,30.256104,19.766709,16.564366,13.574790,15.075967,22.677606,20.966301,14.287810,13.533404,11.821909,22.639389,16.788811,16.200785,11.354941,11.892921,32.151877,21.813139,18.210222,17.529035,15.723981,24.812720,13.222631,11.726769,10.996159,13.417688,26.405730,17.684749,18.266058,14.333854,11.423966,21.247522,17.550063,20.691633,18.254085,14.618455
C50F2.9,abf-1,8.570730,6.457023,6.847114,3.875700,6.682937,3.402532,3.828271,2.399765,2.012392,4.442925,5.102006,4.886904,3.506496,4.113335,3.734893,4.827031,5.910560,9.801046,7.121045,8.994657,2.102786,2.059886,2.391058,1.571480,1.496396,4.580145,4.697530,4.678035,4.046850,3.042143,2.244315,3.211019,1.569060,2.320531,2.485747
C50F2.10,abf-2,6.401111,8.499141,4.901578,5.504005,3.920547,5.709470,9.805629,3.506932,1.217844,3.048600,5.726835,6.489844,6.853118,3.036959,2.903932,4.675348,3.672556,3.682069,3.482717,6.962425,2.154916,1.031883,0.804394,1.303357,1.681029,6.921404,3.678334,5.870432,7.181005,2.430106,1.537685,2.891063,2.490193,1.990872,2.298176
F54B8.5,abf-3,5.011196,5.761528,6.100039,3.493233,5.960327,3.013506,3.418132,2.122475,1.772059,2.532452,2.894187,2.135508,3.069782,2.266239,2.044697,3.301719,2.744133,2.600480,2.518662,2.073764,1.842948,1.806090,2.993298,2.425540,1.994880,4.036555,4.144581,4.147134,3.581821,2.690211,3.179072,2.796576,2.343150,2.472867,2.205222
Y38H6C.22,abf-4,2.000834,2.460028,2.533231,1.419573,2.435696,1.178805,1.329569,0.874138,0.684968,0.994931,1.111080,0.817274,1.162459,1.215702,0.753619,1.210246,1.009383,1.172391,0.940161,0.779545,0.673618,0.651879,0.728318,0.832471,0.709702,1.507191,1.625655,1.557350,3.703791,2.009384,1.139622,1.001977,1.039361,0.941574,0.869721
T22H6.5,abf-5,1.076660,1.381189,1.418607,0.779552,1.358786,0.657846,0.738916,0.494629,0.381430,0.555430,0.849038,0.449048,0.641570,0.453754,0.411995,0.661015,0.552351,0.647751,0.522253,0.582484,0.369587,0.345080,0.380965,0.867492,0.600421,0.801515,0.899304,0.834532,0.811751,0.564181,0.629435,0.554884,0.484808,0.517398,0.783067
T22H6.7,abf-6,0.577424,0.760109,0.786147,0.665104,0.756407,0.368560,0.410272,0.431375,0.220674,0.455310,0.563455,0.250663,0.358539,0.746250,0.227533,0.372575,0.389554,0.363971,0.298049,0.255604,0.207569,0.189041,0.212909,0.477972,0.364378,0.439563,0.502558,0.456448,0.453117,0.651307,0.347899,0.434123,0.323359,0.354705,0.384985
M79.1,abl-1,46.517585,68.358601,92.157179,82.420730,91.398704,99.737082,149.098420,155.670191,190.002492,171.358935,23.121013,32.216349,33.484424,22.348760,30.462832,58.193581,58.629339,61.653635,54.824294,92.931700,54.502684,56.223256,52.321607,60.425553,69.364385,53.042763,80.224875,81.934313,112.394911,102.062076,59.832399,53.208982,64.904489,72.533211,81.372904
C24F3.5,abt-1,0.110202,0.116784,0.143795,0.163394,0.148294,0.120570,0.087127,0.132995,0.111246,0.187468,0.229706,0.196902,0.191817,0.086941,0.073582,0.072643,0.061939,0.088371,0.087154,0.187886,0.076285,0.070775,0.056006,0.064037,0.045705,0.114813,0.137326,0.100996,0.120174,0.106932,0.084965,0.057464,0.085335,0.053479,0.053089
F12B6.1,abt-2,5.292983,5.031938,5.625711,6.407176,6.062150,3.364696,5.067240,7.494556,10.338664,10.634193,3.748487,5.189561,7.584567,8.716721,7.026786,2.058320,1.522754,1.322071,1.263101,1.984184,3.474553,2.038039,2.100847,3.055133,3.705162,7.581907,6.874834,5.831675,10.575073,10.883827,4.263545,3.441607,4.222270,6.545799,9.007964
Y39D8C.1,abt-4,0.283493,0.302225,0.276560,0.577345,0.608501,0.211676,0.253801,0.308853,0.494507,0.473762,0.611383,0.604125,0.706884,2.944870,4.982327,0.369301,0.323906,0.440877,0.603841,0.673922,0.093158,0.064616,0.136830,0.234416,0.370456,0.743549,4.192309,5.236882,12.030660,10.946626,0.458172,0.790643,1.259281,3.329675,4.497251
Y53C10A.9,abt-5,1.582594,0.570169,0.403651,0.361627,0.332079,1.095113,0.712913,0.497416,0.490195,0.156915,0.588606,0.537753,0.455881,0.206619,0.122982,0.325428,0.257155,0.187297,0.124201,0.076266,0.329527,0.085357,0.106474,0.116584,0.071416,1.298308,1.068607,1.013864,0.624456,0.332498,0.944351,0.539608,0.558577,0.372964,0.448735
AC3.3,abu-1,0.269011,0.236627,0.246466,0.134952,0.239275,0.118857,0.132369,0.187281,0.073546,0.182748,0.111131,0.079038,0.117389,0.112161,0.073120,0.120507,0.118117,0.120358,0.098113,0.085809,0.068182,0.061008,0.068527,0.077283,0.064998,0.138100,0.161269,0.143011,0.209105,0.119098,0.125344,0.137715,0.088837,0.153580,0.098248
F19G12.7,abu-2,0.139116,0.184118,0.191609,0.223213,0.276947,0.092684,0.102994,0.146147,0.114082,0.126923,0.087463,0.061612,0.182490,0.062041,0.057230,0.094117,0.107687,0.131493,0.077234,0.182404,0.052917,0.047647,0.053593,0.060513,0.080945,0.107928,0.124942,0.155538,0.162921,0.123027,0.088147,0.079588,0.109888,0.130884,0.125193
F31A3.1,abu-3,0.462285,0.843645,0.632582,0.540311,0.605664,0.618828,0.588366,1.163683,0.613211,1.493058,0.952031,0.402799,1.031732,1.071013,0.371999,1.476537,0.674629,0.924660,0.831402,0.837839,0.655938,0.647473,0.796782,0.644415,0.590773,1.092327,0.572057,0.364143,0.743972,0.396224,0.784802,0.681302,0.657423,0.322381,0.456906
Y5H2A.3,abu-4,0.273598,0.500798,0.609474,0.733106,0.740384,0.278678,0.325176,0.361933,0.924705,1.844047,0.301285,0.173476,0.709969,0.870751,0.508816,0.184975,0.256263,0.660187,0.940175,1.085459,0.102663,0.277127,0.290882,0.958280,0.658568,0.211508,0.244037,0.306943,0.813582,1.822398,0.171063,0.221936,0.586832,0.628482,1.820432
Y105C5A.4,abu-5,0.281010,0.370876,0.384459,0.290553,0.367009,0.185598,0.205102,0.178650,0.145827,0.257874,0.494466,0.229830,0.356064,0.136461,0.145696,0.226275,0.167695,0.197259,0.151931,0.159608,0.104429,0.094168,0.126582,0.120347,0.163061,0.216404,0.249609,0.221370,0.227979,0.163260,0.174291,0.155972,0.136611,0.180128,0.187454
C03A7.7,abu-6,0.225783,0.298110,0.311967,0.254738,0.300261,0.218576,0.166766,0.116589,0.166656,0.130231,0.228154,0.100053,0.145875,0.100029,0.092493,0.151289,0.125843,0.285087,0.168532,0.145767,0.084659,0.076445,0.119862,0.096803,0.081947,0.247517,0.202995,0.253922,0.186629,0.200337,0.160918,0.173710,0.223157,0.118872,0.125682
C03A7.8,abu-7,0.216131,0.255123,0.264382,0.157818,0.256777,0.186368,0.144072,0.150192,0.161298,0.239455,0.197705,0.090921,0.126832,0.086142,0.089689,0.131381,0.107937,0.130220,0.106639,0.097054,0.073135,0.066432,0.074859,0.130663,0.074057,0.149076,0.174306,0.203949,0.161848,0.143645,0.136859,0.150190,0.122583,0.141655,0.137218
C03A7.14,abu-8,0.547028,0.608772,0.379597,0.242052,0.972478,0.107005,0.258614,0.252509,0.444697,0.519985,3.196079,1.589744,0.526673,0.606303,0.331148,0.177102,0.122254,0.270616,0.398950,1.639259,0.096171,0.142359,0.185786,0.229420,0.418137,0.248292,0.202870,0.217362,0.242393,0.446305,0.126748,0.144258,0.174774,0.297773,0.531637
R09F10.2,abu-9,0.236203,0.317947,0.325512,0.229861,0.311763,0.156323,0.229237,0.142572,0.191511,0.361156,0.784839,0.252443,0.316484,0.179166,0.146831,0.156646,0.155031,0.205705,0.129111,0.144013,0.088466,0.080835,0.127030,0.101053,0.085506,0.181916,0.256387,0.187442,0.193751,0.139204,0.186448,0.203977,0.154548,0.174400,0.145957
F35A5.3,abu-10,0.202739,0.267785,0.376494,0.460509,0.675526,0.207588,0.208337,0.482846,1.009870,1.526729,0.174202,0.129230,0.131938,0.090819,0.176629,0.423046,0.360408,0.329656,0.468949,1.034943,0.121548,0.207529,0.216375,0.087867,0.648870,0.402217,0.180879,0.161864,0.335758,0.359124,0.159338,0.213654,0.179285,0.353438,0.581349
T01D1.6,abu-11,0.303878,0.268469,0.455897,0.392079,1.902281,0.554723,0.150115,0.105000,0.478276,0.538366,0.922195,0.257180,0.326175,0.301490,1.889605,0.302414,0.665509,1.194494,0.721262,1.523310,0.208660,0.524111,0.322939,0.337894,1.261130,0.333070,0.256455,0.227534,0.235018,1.120344,0.179894,0.115840,0.283883,1.136630,3.195190
W09B12.1,ace-1,0.360807,0.272928,0.410532,1.376698,2.982173,0.362552,0.798357,0.787433,2.668578,9.660378,1.144843,0.425484,0.580929,0.430471,2.741881,1.568629,10.501117,24.837154,42.856620,89.920558,0.149546,0.106150,0.208620,0.767179,4.090511,0.321090,0.286310,0.199396,1.133534,1.763091,0.144760,0.145135,0.302004,1.161214,3.324692
Y44E3A.2,ace-2,0.695308,1.167488,4.885456,16.334170,43.777611,1.303097,8.907497,39.247486,162.455635,274.352616,19.833441,33.598237,64.985229,91.400387,79.637976,1.216196,2.782172,6.599924,9.355127,13.294542,3.287456,9.188059,17.532859,35.354267,41.074402,0.445172,2.204601,8.658077,16.371744,27.663159,0.331403,1.476397,3.231034,12.554214,27.574831
Y48B6A.8,ace-3,9.229769,51.045617,158.614480,368.645659,795.898099,12.702279,20.858118,28.575626,77.196429,142.316586,0.497999,0.788796,4.380811,5.978729,19.230774,1.196931,4.304507,15.416741,24.889537,43.977290,0.537228,1.003988,2.185761,5.437435,21.202582,0.568669,2.976077,14.872831,78.391680,120.868905,11.688225,23.117829,62.528382,266.968528,582.276755
Y48B6A.7,ace-4,0.850185,1.789194,4.510213,5.771552,13.009603,1.041857,0.690160,1.174869,1.544770,3.022026,0.122305,0.107788,0.158126,0.375177,0.661172,0.170149,0.334581,0.488071,0.927660,1.275706,0.072640,0.132052,0.243952,0.278204,0.737776,0.216252,1.046054,4.693313,16.840265,18.945202,0.814218,1.341622,4.860806,16.369387,24.015284
C42D8.5,acn-1,2.405141,16.742588,54.185308,186.712715,175.071710,17.087227,42.264167,69.270109,93.788531,121.079656,2.752624,4.037138,29.809046,16.155210,39.825900,1.962302,9.710226,26.329116,45.749341,39.318318,55.529284,127.436241,224.094948,344.123603,494.912960,0.922980,2.494322,8.928119,25.540946,31.538865,10.996972,21.192409,63.611770,185.843325,336.302983
ZK455.1,aco-1,79.337428,96.381851,96.792338,102.841098,71.832041,122.639974,118.193638,99.896666,99.378833,77.202901,410.175154,415.904760,313.883630,198.666394,176.519514,103.159746,82.827745,65.885197,34.751961,21.893602,1398.729062,1231.555635,969.712558,549.777889,299.541602,97.556131,134.956714,130.675364,147.353092,143.503351,410.154534,450.945971,444.414877,237.934040,173.778218
F54H12.1,aco-2,58.791785,26.029623,32.617935,80.148730,95.680790,31.725950,34.873344,42.993645,66.245464,83.531507,88.281591,88.333314,153.721052,270.410096,344.063112,123.252620,171.203302,222.826136,298.903539,437.077003,70.090190,60.672901,65.620028,89.852642,135.523846,64.723362,78.830269,108.931714,247.329324,363.834460,41.662619,38.732527,57.608999,124.963760,221.331943
K11G12.2,acr-2,0.248499,0.490330,0.512221,0.523196,4.660628,0.083430,0.206291,0.721630,5.102351,16.775500,0.107582,0.055077,0.162577,0.185980,2.951070,0.091781,0.172607,0.347882,0.516078,1.273608,0.074823,0.084802,0.047878,0.137726,0.575924,0.096197,0.112018,0.141062,0.313923,1.142131,0.547624,0.782933,0.617945,0.787692,1.826188
K11G12.7,acr-3,0.144902,0.189554,0.198631,0.157064,0.292818,0.096198,0.147983,0.115708,0.106721,0.465687,0.406844,0.210538,0.143059,0.064259,0.396597,0.097618,0.126470,0.166752,0.313456,0.558369,0.054838,0.049491,0.055778,0.062436,0.199695,0.111861,0.129862,0.115842,0.190952,0.557733,0.091315,0.083562,0.100040,0.275354,0.811990
K03F8.2,acr-5,0.327486,0.457469,0.243634,0.397342,0.711596,0.175663,0.195605,0.102568,0.356548,0.785784,6.739479,4.040809,2.351652,0.819019,0.780535,0.124478,0.127353,0.158180,0.164353,0.557184,0.129062,0.089671,0.050623,0.089676,0.210285,0.336845,0.117485,0.105307,0.242311,0.196866,0.278489,0.226697,0.211012,0.216411,0.275565
ZK973.5,acr-6,0.217314,0.310737,0.396018,0.264891,0.286263,0.096816,0.148910,0.191072,0.153431,0.083919,0.090661,0.155864,0.188877,0.328832,0.228843,0.146821,0.136880,0.145249,0.244856,0.498886,0.055175,0.207234,0.281858,0.214657,0.210489,0.161102,0.181197,0.209535,0.168398,0.556020,0.190852,0.165423,0.256478,0.178247,0.296049
T09A5.3,acr-7,0.354405,1.403976,1.760661,2.077112,2.377055,0.629121,1.323989,1.650263,1.849535,2.557164,0.211792,0.469375,0.649564,0.839008,2.305459,0.493853,0.607615,0.886415,1.229175,2.230128,1.993250,3.662158,4.014400,5.992956,4.500984,0.771484,0.715203,1.998587,6.002285,10.836242,0.282293,0.303434,0.814283,2.943581,6.161795
ZC504.2,acr-8,0.203499,0.357688,0.805886,2.095114,7.223614,0.139321,1.187793,6.255950,27.417724,55.843464,0.181669,0.145825,0.399156,0.301614,3.654315,0.653509,6.157305,16.923153,43.836540,73.554153,0.140065,0.230854,0.185078,0.761630,4.893183,0.286705,0.343216,0.241072,0.861339,2.361711,0.178148,0.128634,0.200664,1.170200,2.909447
C40C9.2,acr-9,0.244023,0.162993,0.383346,3.029003,11.317632,0.081761,0.198091,0.936506,6.561957,25.397113,0.260577,0.108994,0.121665,0.214914,1.397003,0.144725,0.147996,0.513706,0.982333,1.807204,0.093732,0.041838,0.102226,0.325616,1.191542,0.094898,0.110760,0.097982,0.267688,0.474655,0.077720,0.115947,0.242374,1.952599,5.605657
R02E12.8,acr-10,0.213607,0.374833,0.531597,0.153578,0.474892,0.380135,0.187325,0.147808,0.199531,0.440754,0.294612,0.372185,0.372173,0.505383,0.517140,0.339767,0.260450,0.191512,0.281675,0.253117,0.234658,0.185698,0.165663,0.256650,0.302760,0.269509,0.309153,0.113162,0.690860,2.224804,0.411993,0.476955,0.127318,0.171528,0.369074
D2092.3,acr-11,0.256691,0.573349,0.705723,1.388097,1.266888,0.114715,0.560321,0.821606,0.450104,0.515269,1.034293,0.778036,0.617581,1.235035,1.898502,0.466836,0.258266,0.399598,0.422221,0.686988,0.130735,0.246421,0.157999,0.362072,0.777494,0.457930,1.517940,2.174498,7.998343,12.229827,0.393267,0.332191,0.590010,1.544594,3.739313
R01E6.4,acr-12,0.363242,0.220771,1.759079,4.540838,12.921893,0.261394,1.015824,3.980651,13.681766,34.430288,0.211317,0.262742,0.598092,1.603970,5.996503,0.332405,0.495110,1.192051,1.870161,3.310252,0.304637,0.066141,0.259841,0.398860,1.722077,0.538975,0.306829,0.583699,1.097724,2.031203,0.383022,0.323900,0.685924,2.094820,5.080345
T05C12.2,acr-14,0.152207,0.277532,0.757374,2.609612,5.487789,0.349956,0.723691,2.561842,13.511338,27.104354,0.204915,0.096994,0.248240,0.311375,1.031547,0.533995,0.351366,0.566956,0.735203,1.086383,0.083011,0.207965,0.103176,0.366668,1.507435,0.219766,1.507225,3.071933,7.581030,7.275751,0.339065,0.268272,0.387444,1.502325,3.939030
F25G6.4,acr-15,0.325552,0.213879,0.223245,1.091946,2.059068,0.168911,0.365222,0.394173,1.149235,6.099989,0.102956,0.103279,0.426324,0.316583,1.044798,1.624644,7.920487,11.685850,18.066778,25.446831,0.061763,0.055492,0.125558,0.404160,1.099995,0.195978,0.264922,0.130367,0.651291,0.912386,0.103575,0.093863,0.113479,0.678786,1.807321
F25G6.3,acr-16,1.782973,0.953458,0.508837,0.844093,2.289896,1.156659,0.948837,1.565680,2.960797,8.239258,2.354143,1.909493,1.298831,0.870129,1.141543,1.679625,2.144923,2.779519,6.696304,12.122052,1.386310,0.819435,0.899848,0.566063,1.580023,2.239897,1.959397,1.776674,0.639176,0.747823,2.736465,1.629780,1.123722,0.878402,1.624397
F53E10.2,acr-17,1.195173,1.240332,0.906568,0.399621,0.575486,2.779743,0.716201,0.855598,0.610418,0.559718,0.673925,0.978485,0.705356,0.251157,0.218018,1.108985,0.574697,0.582589,0.552151,0.436858,0.533438,0.374266,0.381458,0.261177,0.341106,3.222387,1.790873,1.093927,0.636379,0.592676,1.556663,1.344222,1.170672,1.160859,0.689377
F28F8.1,acr-18,0.223874,0.270227,0.410615,0.275984,0.597425,0.100024,0.153691,0.157203,0.086016,0.124049,0.997979,0.754446,1.172562,0.594889,0.499776,0.155496,0.408212,0.429575,0.298683,0.411154,0.057549,0.051022,0.057621,0.092913,0.088269,0.447715,0.134059,0.288866,0.174462,0.178384,0.133418,0.086185,0.074665,0.097959,0.220347
C31H5.3,acr-19,0.509533,0.504647,1.245405,2.582500,3.828409,0.349188,0.394923,0.569587,2.161563,6.191995,2.003847,1.845681,3.528715,2.641580,2.726925,1.084986,0.912109,1.174195,0.701627,1.492055,0.097264,0.269278,0.333031,0.598294,1.412707,0.434929,0.962905,1.032297,7.510356,15.455576,0.650650,0.281672,0.467241,1.968653,4.908270
R06A4.10,acr-20,1.317470,1.267987,1.323087,1.252192,1.565420,0.818850,0.876248,0.639701,0.661186,2.678645,0.881087,1.045800,0.717942,0.510024,0.400450,0.619647,0.773590,0.699916,0.660932,1.726922,0.426510,0.382602,0.279521,0.401773,0.652653,0.989490,0.519943,0.602032,0.341128,0.326483,0.652081,0.838207,0.568125,0.665301,0.925072
F27B3.2,acr-21,0.263846,0.234637,0.244456,0.286099,0.468563,0.119044,0.182694,0.093147,0.232470,0.706532,0.153587,0.079296,0.116029,0.111922,0.300183,0.157107,0.127013,0.144262,0.282195,0.391715,0.066861,0.194541,0.441667,1.031397,1.493123,0.336069,0.224605,0.257811,0.442013,0.478827,0.139980,0.166433,0.122467,0.116263,0.161085
F48E3.7,lgc-11,0.258985,0.372499,0.239379,0.467201,1.041386,0.241937,0.179109,0.228465,0.666447,1.419280,0.109057,0.176603,0.336956,0.381383,0.849003,0.219064,0.096830,0.149014,0.187524,0.525757,0.066411,0.129843,0.133925,0.332696,0.581437,1.423942,8.522981,9.095652,14.899438,11.667622,0.895287,1.582859,3.174889,6.706703,7.571125
F59B1.9,acr-23,0.137882,0.182046,0.189915,0.255070,0.473263,0.092925,0.166087,0.072843,0.102181,0.252952,0.120108,0.115326,0.137241,0.222534,0.351460,0.165895,0.139547,0.382013,0.788052,1.719869,0.052940,0.047750,0.054011,0.060468,0.191133,0.107625,0.124759,0.109555,0.162697,0.082860,0.088999,0.079838,0.112349,0.119791,0.307843
T04C12.6,act-1,647.279307,416.825290,350.819499,292.846820,329.080450,430.996077,291.975110,222.862186,157.480295,137.092328,226.286630,163.137155,152.670240,51.222650,98.503337,1161.962048,1305.507240,1128.690348,1430.963499,1692.222087,401.742544,234.605102,205.590227,168.795642,238.840239,523.068426,530.107213,454.221132,327.672130,477.850618,445.026810,439.455234,441.792467,405.501396,543.555834
T04C12.5,act-2,1253.367418,748.652583,546.225046,420.090422,325.778429,811.085327,443.057619,343.735146,184.403463,139.756000,463.969090,317.484351,257.008231,131.319053,99.213461,772.165551,365.238570,291.857650,209.412358,126.429823,566.195385,250.092060,284.653554,313.650348,404.600749,1088.235579,572.293557,506.952523,216.634154,169.573492,760.057227,741.088292,667.344774,402.290081,374.677174
T04C12.4,act-3,271.657187,195.590530,167.061570,148.758256,154.475782,210.833985,161.034859,106.487938,80.221239,67.140400,234.883508,169.927879,143.547412,72.299019,90.949915,457.275408,776.269348,608.946843,835.581759,1041.098140,246.019512,150.266782,145.228893,159.417786,187.814085,438.100488,248.386789,224.724545,160.502976,232.014192,220.190997,194.015314,209.845004,205.718206,239.502084
M03F4.2,act-4,521.013367,1666.355815,2101.346159,1989.002781,2076.139684,1437.685336,1840.408771,1775.861318,1515.357011,1453.970775,29.118978,110.551658,224.794518,92.113036,165.880228,2489.911016,3458.576998,3202.493952,3590.789786,3791.113848,3553.731872,3069.180408,2898.056018,2475.239424,2194.480877,295.229741,850.395985,1020.474515,1163.476996,1101.911046,893.791288,1363.338170,1933.657084,2337.591758,2511.229137
T25C8.2,act-5,2.637951,9.925925,13.531183,26.817672,41.565081,1.173159,1.756283,5.859170,6.322247,12.216767,90.356845,196.899249,420.940681,959.280795,1416.493120,2.627115,20.290995,16.227767,33.381863,23.383478,1.207867,4.233982,5.284052,9.053313,22.790209,0.941415,3.573856,6.253226,15.396807,30.474148,2.063718,5.184497,8.030427,7.729182,12.849621
F17C8.1,acy-1,0.701409,0.998500,5.829657,16.055843,36.102013,1.275788,5.574971,19.667349,84.982114,138.679988,0.518643,0.851525,2.467456,2.819314,12.947926,12.574485,19.776887,23.522636,27.095750,54.508488,0.158258,0.384508,1.093374,4.037508,12.257841,1.417429,2.515220,10.048750,38.194734,51.569545,0.584801,0.566082,1.993019,9.656340,27.831226
C10F3.3,acy-2,0.161828,0.636463,6.232368,14.477855,26.711208,0.067604,0.067066,0.170927,0.166609,0.483084,0.656262,0.523306,0.425670,0.114592,0.516417,0.072098,0.069577,0.315518,0.389849,1.356004,0.024982,0.031105,0.069643,0.112930,0.495530,0.050329,0.081999,0.095020,0.162182,0.213768,0.180782,0.492549,1.561602,8.874522,20.392520
C44F1.5,acy-3,0.389691,1.949102,6.045841,15.609748,22.721379,1.394899,2.923604,3.784593,9.165809,20.297930,2.628475,5.715485,11.900156,17.115321,18.546599,10.909618,28.166444,44.510217,50.660597,96.200101,11.689248,18.119560,16.922191,19.645478,18.181627,1.302595,1.263720,3.438437,15.157022,27.514626,2.012689,2.460918,5.083376,12.578717,18.603584
T01C2.1,acy-4,0.166091,0.152855,0.253638,0.893055,1.067871,0.069455,0.099205,0.104204,0.402279,2.085219,6.064296,12.981383,20.614806,21.819794,15.498476,0.114434,0.131857,0.191597,0.267517,0.519071,0.372863,0.191114,0.215585,0.168859,0.444456,0.074123,0.253850,0.260716,0.643777,0.867588,0.149740,0.117274,0.099280,0.144864,0.339106
F39C12.2,add-1,1.225706,0.679969,1.472857,3.648707,7.447914,0.446769,0.763472,2.191375,9.742544,20.586804,3.921639,3.424048,7.496387,6.177836,9.554060,0.801248,1.483673,2.332019,2.690249,5.360276,1.415367,2.943094,3.697465,6.960686,7.986059,0.679861,0.662567,0.780459,3.701072,8.294590,0.803892,0.817383,1.521479,4.929928,9.183364
F57F5.4,add-2,7.087199,3.772676,7.211229,8.975643,12.880956,1.983577,8.344203,12.631117,28.049459,38.962921,105.347338,69.520395,60.530438,38.129951,58.949913,5.646314,5.155486,5.705039,5.848881,10.345873,1.791297,2.556784,3.265405,6.139276,8.837937,10.413873,19.273810,17.536834,19.162709,21.349993,5.784623,5.186954,4.788754,7.216032,12.077182
C04A11.4,adm-2,11.290979,16.267714,22.508066,22.960459,34.237663,20.799231,28.747293,31.775338,48.006616,52.779448,7.789165,11.377532,10.848439,9.887132,12.017540,23.555532,24.195793,25.145852,23.747914,29.795381,9.088808,7.912263,8.391055,12.804206,23.573845,9.690692,11.691769,12.941184,14.710671,14.006879,10.094408,11.357843,15.505015,17.448799,22.816130
ZK154.7,adm-4,7.257334,7.861079,10.077228,10.384644,11.814201,9.458755,14.693416,13.510531,18.723560,15.609667,7.261610,9.631171,9.915990,13.991976,13.159954,8.147223,7.767522,6.350665,6.026871,5.872435,6.706288,7.105543,7.213322,7.363890,9.346120,11.154541,15.043174,17.305655,23.493278,18.967841,6.567964,6.856978,8.451373,10.792348,13.311658
H15N14.1,adr-1,300.073833,187.729560,176.505574,137.806583,107.664123,364.709524,291.536970,264.368234,271.559428,197.696412,316.970334,347.206883,249.995739,156.428361,132.541194,321.790377,200.235334,175.966701,129.158965,95.869087,228.529076,140.443991,121.071236,91.411260,98.499468,580.587205,528.629196,414.562663,299.780406,213.810446,382.125558,350.785874,310.014849,221.294983,156.026296
T20H4.4,adr-2,86.524206,85.338193,75.612302,54.265730,47.333247,119.777224,144.576109,144.951008,156.695762,100.454930,101.472402,101.964497,93.816268,53.039744,42.467269,90.592068,65.396161,60.923933,51.277932,46.432264,60.312354,49.223837,44.753078,42.593538,43.628694,113.324582,129.622286,120.210719,102.898856,83.575498,102.895117,90.395539,94.097759,85.932539,72.256532
Y50D7A.7,ads-1,10.308498,8.965832,10.935688,16.260069,21.968368,10.605394,7.691000,11.085124,12.929824,13.000936,35.730277,66.451878,159.072672,389.277986,478.241578,7.389707,6.614969,9.132635,12.160121,10.869254,9.759196,10.294405,10.984377,16.776758,18.496584,11.246645,10.400580,13.728084,21.111525,34.937392,6.123291,6.248733,10.314951,13.272123,17.548065
C02B4.1,adt-1,1.086889,4.171946,7.619092,6.144100,14.827797,6.205125,9.106868,11.131702,11.348272,22.985174,0.506945,0.685827,1.243286,1.235468,5.017980,1.019967,2.164529,2.491455,3.574962,5.458300,0.446560,0.677750,0.619799,1.678094,6.263408,0.135616,0.253402,0.416993,2.009347,8.097330,1.366098,1.776813,2.507433,4.054873,5.353427
F08C6.1,adt-2,3.103094,6.967792,10.686503,12.699690,15.085806,16.684673,26.232380,28.950249,30.918120,22.038970,0.966768,1.655753,3.154404,0.856400,2.316267,2.075967,2.328766,2.348952,2.079043,2.178564,16.169945,18.799975,19.401252,27.512352,37.340414,0.882708,0.967969,1.710286,1.947221,2.324100,9.791891,10.181019,13.577191,13.815177,13.591769
D2030.10,aex-1,0.268973,0.177373,0.184419,0.218726,0.629714,0.135769,0.151194,0.163805,0.173788,0.438839,0.399372,0.138035,0.509907,6.310111,15.551086,0.275984,0.195821,0.153512,0.346409,0.530357,0.122576,0.046643,0.108665,0.192958,0.434839,0.173891,0.195912,0.129863,0.261740,0.424593,0.187186,0.087106,0.081129,0.125660,0.176394
T14B1.2,aex-2,0.214173,0.284961,0.290420,0.485280,1.981968,0.141269,0.219278,0.560528,1.028410,2.918740,0.133709,0.094587,0.139958,0.094829,0.625614,0.197477,0.229290,0.444711,0.471480,1.023239,0.081588,0.072890,0.145830,0.212930,1.005241,0.164963,0.191571,0.272527,0.177549,0.381127,0.134805,0.148790,0.147386,0.318293,1.624690
C02H7.3,aex-3,1.225236,8.257562,21.580129,25.470059,37.707230,4.725680,18.815754,28.355966,49.088738,64.736636,1.340709,4.262337,14.166332,19.868718,21.820906,0.444345,0.989904,2.468553,3.275283,8.237534,0.688092,1.449923,2.131524,4.794560,9.280205,1.129768,6.522024,8.230923,14.198597,15.678575,2.061301,3.430649,6.344006,14.126681,19.741469
F32A7.6,aex-5,0.264614,0.174832,0.299404,0.575128,0.803924,0.138030,0.378820,0.176673,0.373119,0.607425,0.435444,1.497020,3.134202,4.354234,8.267232,0.316509,1.006601,1.114037,2.305690,7.190774,0.050938,0.072972,0.130597,0.247374,0.727977,0.148143,0.119301,0.168170,0.246452,0.471571,0.125624,0.126429,0.117391,0.371280,0.420179
Y87G2A.4,aex-6,1.542775,2.534475,3.487260,7.003381,23.504683,2.151633,2.550148,3.871595,15.005035,68.179325,6.936569,7.686138,7.270095,13.164508,29.089260,2.526154,2.286765,2.862298,4.839456,9.900294,1.338549,0.824330,0.882660,1.834003,4.394140,3.468200,4.569356,3.554668,3.111783,4.548210,1.368658,1.644416,2.046205,2.962450,10.726646
B0334.8,age-1,17.192450,12.656836,12.977179,12.863306,15.172942,21.112820,28.311462,26.940295,35.855701,31.677116,14.806909,14.089483,17.171673,15.633265,12.928107,20.236481,16.297113,14.986561,15.543144,18.247960,11.841264,10.398842,9.628404,12.525903,15.552050,19.533508,21.181678,21.736288,25.190658,19.882492,16.648568,13.383753,14.637398,17.133613,18.163093
F32A6.4,ags-3,60.576891,97.080896,107.988587,90.724122,102.345686,107.269908,146.920017,155.917092,169.039064,130.084515,51.592384,66.711400,59.494913,37.739173,34.836017,96.906285,77.268744,70.697287,62.219500,56.737978,43.903760,38.544038,33.257453,34.857691,45.956624,89.678149,156.193952,136.383674,136.285473,98.031562,112.944438,123.438710,129.646158,117.086018,101.288645
Y62E10A.5,agt-1,44.685975,46.162008,42.042630,29.216479,24.707265,37.665788,39.500543,38.382324,27.132560,25.565519,60.963345,58.318015,70.015229,60.868626,49.391288,48.993257,58.249095,50.846486,44.505546,36.792579,42.540375,46.699481,42.520036,43.622739,40.581605,39.609437,59.230233,67.986849,74.036994,55.488685,40.386252,41.620852,42.560355,50.656509,42.771687
F09E5.13,agt-2,24.196780,12.319829,10.840006,10.755098,7.760375,17.073490,18.499774,14.392954,15.879669,13.295912,21.659303,20.109494,13.246250,7.358645,6.350776,11.469956,7.111462,7.674772,4.606504,7.161816,7.542506,5.582927,4.549322,4.054225,4.918225,22.927180,17.439279,14.888348,13.399516,9.317784,11.460068,8.698670,10.637072,7.573903,7.046654
C25A1.11,aha-1,49.181796,60.264218,87.036036,83.954997,93.494729,92.639626,102.292277,129.973029,156.106103,151.135328,58.480315,63.660627,67.965296,60.587159,59.379570,56.389500,52.053895,60.414281,55.793978,63.485911,41.082003,41.217825,40.407150,50.691710,66.477913,87.335287,97.747575,98.744308,154.062764,168.190723,64.394975,61.701154,66.078636,94.830647,127.062506
C41G7.5,ahr-1,0.706047,0.938015,4.630543,4.073729,8.113382,2.458678,3.872549,2.433181,1.951741,1.993086,0.355313,0.607666,1.649233,0.400014,1.662387,0.362516,0.777934,1.370906,1.109487,3.301363,3.260749,6.151203,7.699901,10.264965,10.279548,1.193235,7.589662,5.996016,4.053842,1.760177,3.446991,4.839746,7.439807,13.721682,17.909270
F58E10.4,aip-1,92.789135,126.850285,126.102158,91.518086,102.365268,105.430160,100.000595,113.453909,101.336141,84.982070,49.764014,48.144376,39.236467,26.464298,27.149030,79.066442,67.950452,61.577036,60.631082,69.307999,57.319867,44.673385,55.795406,46.585144,61.840511,59.820057,62.689392,52.164087,49.755097,47.488119,75.296051,69.293777,76.621238,71.406099,62.418341
K07C11.2,air-1,227.968970,165.926766,108.139818,61.997502,35.129751,229.243043,176.138948,127.642756,90.124474,33.271515,96.669536,113.035464,77.871598,32.022669,18.243325,144.428575,80.819203,65.315755,34.104848,14.507739,68.451428,37.065567,28.275450,21.861908,22.009918,246.581552,195.561040,159.669772,74.793179,40.849380,191.394812,175.094037,144.134760,78.909424,38.277426
B0207.4,air-2,180.635781,154.130411,118.178233,73.065752,38.196595,260.680706,219.691692,170.377207,130.057564,42.413796,105.364698,144.407949,86.025258,24.876732,16.099975,212.253376,122.833698,89.492967,42.416297,16.003683,63.032704,33.243751,24.462783,21.805290,19.653729,299.236895,271.087700,223.190518,89.283263,46.769361,322.774258,292.673564,241.857612,129.427268,65.818652
C25A11.4,ajm-1,14.996663,42.130383,92.341050,155.350801,182.592165,30.832040,73.558387,74.451075,125.228030,148.711754,15.966240,50.116314,157.113348,197.796131,210.368539,8.278135,21.383838,37.210495,50.466740,61.111813,158.466493,186.523459,196.699891,240.349336,272.710514,13.822771,62.071752,123.041992,327.096889,447.941675,38.750765,54.707028,97.702708,223.109588,300.691813
D1022.7,aka-1,41.425847,15.667242,14.504694,14.760073,14.213008,20.258384,28.056735,22.420305,24.647174,21.066297,47.793847,42.134334,33.044097,26.954288,26.024654,33.192140,25.452285,24.324538,19.347529,29.486541,14.393449,8.395978,7.458744,10.657076,11.824710,42.625532,43.502693,30.893659,38.978074,29.181007,16.789334,9.466952,10.017137,11.161005,12.674540
C12D8.10,akt-1,43.349664,24.708375,17.498809,23.589021,25.465376,19.973337,23.492555,23.562581,29.282203,37.553500,77.856010,52.214732,60.258031,59.037782,59.972278,30.848430,24.999630,30.727554,36.652497,55.665864,21.321478,18.923263,23.098469,34.787427,53.509048,51.064131,37.184655,30.485394,45.967607,65.834981,16.407888,12.406882,14.368031,19.734753,34.702092
F28H6.1,akt-2,2.772460,2.180299,3.909559,6.780003,10.334549,2.002761,4.001297,5.744209,7.548061,15.574409,17.904480,22.919607,34.915684,29.626394,29.023716,7.284772,2.110717,2.442886,3.073029,4.391765,5.549697,8.003407,12.277576,19.610089,33.595427,25.919755,41.877305,42.461121,48.875290,59.833831,7.692837,7.854346,13.494866,21.010394,32.846474
F48F7.1,alg-1,44.178995,71.007296,92.432937,129.161316,130.382061,96.509554,108.214429,113.193672,165.385402,149.220287,39.355006,47.431461,50.285709,61.267325,63.554139,86.882682,114.900001,99.143986,97.663823,120.275594,88.667586,75.773305,71.703841,89.579116,113.715691,47.189104,106.194355,121.319116,153.588649,143.095179,81.955430,102.232673,142.331014,202.399712,173.262450
T07D3.7,alg-2,273.716222,313.167524,273.765427,182.426979,162.821865,317.462492,236.459698,202.862342,163.793011,120.177851,157.660050,162.572482,103.614680,58.987756,39.799088,389.847825,284.380320,199.665552,138.878527,87.480863,313.802967,174.848282,137.967155,106.002374,84.436134,270.680030,228.177175,194.262899,137.855786,95.569004,385.380350,433.818131,404.170540,252.428005,175.420047
F54D8.3,alh-1,22.638373,10.539775,16.119059,28.438993,34.502887,8.769600,11.833006,13.370321,13.643381,13.463595,351.536840,307.842163,469.381248,678.410952,639.342230,25.349005,25.972002,23.526976,21.323662,23.915091,18.534278,22.950239,16.330615,38.224851,75.532330,25.717792,22.823949,17.853311,44.664159,102.827526,15.698193,14.048985,12.295036,16.614295,27.545163
K04F1.15,alh-2,0.146266,0.192608,0.202128,0.110629,0.196317,0.097414,0.109387,0.077167,0.060563,0.085354,0.091440,0.065167,0.144413,0.065526,0.060044,0.099086,0.082210,0.143087,0.081513,0.082366,0.055862,0.050249,0.056147,0.063865,0.096059,0.114153,0.131419,0.117105,0.121155,0.088034,0.093150,0.084853,0.073275,0.164815,0.073607
F36H1.6,alh-3,6.408952,17.268327,28.620014,94.910560,94.433235,17.422586,28.008155,40.776071,65.554267,87.459588,68.303995,71.515507,88.955046,123.521962,167.535071,6.366594,7.706051,11.515311,18.114013,20.869312,88.200399,111.963188,126.032400,143.618780,154.360139,5.054487,10.606921,13.384470,36.535776,57.183274,19.811788,23.864715,43.169005,91.802637,132.059207
T05H4.13,alh-4,56.322063,43.491469,42.723129,48.528248,42.897575,50.059111,48.861636,40.849934,43.196366,38.776000,352.563643,256.944755,218.076015,198.378632,176.135154,66.806770,40.298444,32.772799,34.786732,35.114123,80.891839,62.417303,60.094336,66.917140,67.169485,60.706509,51.482583,44.274095,52.476165,63.341748,56.263704,48.931282,49.986206,46.900283,51.308364
T08B1.3,alh-5,1.289013,3.942778,3.717604,3.326125,2.570958,0.309017,0.344813,0.947278,0.433852,0.391494,71.856224,100.894461,110.650075,70.438555,37.617884,0.905171,1.865472,1.202199,0.886704,0.443890,0.297710,1.019483,0.280606,0.463723,0.397915,0.360313,1.884323,0.709082,1.556668,1.861100,0.664612,1.508787,1.182692,1.029164,0.678985
F56D12.1,alh-6,44.309040,65.937795,72.534652,67.239113,77.587694,74.827777,80.260285,96.398618,115.231582,110.278594,13.823355,21.053250,19.010712,12.802897,15.518620,91.236617,111.844049,111.330299,118.984040,121.760523,23.538329,17.361990,17.948189,24.344585,35.020074,51.010766,81.744014,83.772287,109.796891,96.849592,59.547913,66.506019,88.031118,99.323467,110.311855
F45H10.1,alh-7,45.407129,70.058774,72.073238,61.944759,68.670227,76.916352,85.680739,87.324126,88.026995,77.507099,26.690827,27.665248,37.885292,37.821920,34.470063,88.207800,103.705086,97.997618,101.949142,89.401877,61.768308,70.288248,61.528090,65.154389,60.764107,34.369282,48.444469,48.697882,54.971558,44.133887,64.068464,71.774284,88.414378,82.380175,79.932277
F13D12.4,alh-8,65.806420,69.259877,60.491076,61.372408,49.768196,47.475077,43.567478,27.050149,18.590873,17.356370,240.506617,240.571254,244.421226,180.071890,112.308819,1138.610065,1445.846218,1247.908515,1185.222460,958.220562,260.289492,163.824806,112.601486,81.371322,95.490700,90.839964,115.759811,110.184607,105.073143,92.761848,95.976652,93.217860,78.377619,61.264115,62.587917
F01F1.6,alh-9,60.940851,61.696094,52.317749,71.749928,40.297241,63.987922,62.606264,65.040226,56.746802,32.948561,56.502172,176.423118,52.811685,26.981076,30.524938,77.769113,58.053782,41.786506,28.799044,18.204549,586.877446,473.790791,324.974656,192.894893,182.285169,94.464647,86.117270,71.274292,54.239166,41.572882,86.138192,94.930843,88.452952,84.941464,90.144428
C54D1.4,alh-10,3.478625,9.479675,15.294415,17.197894,12.079325,5.824994,10.645326,9.751898,6.292697,5.834298,81.869498,55.994819,62.527174,36.539667,30.438065,6.112875,5.874977,5.387427,5.722895,3.993243,34.007803,51.633847,57.100818,69.578134,60.177276,1.883059,3.589595,3.933820,4.553197,3.479596,7.492960,11.169270,17.014886,23.902457,20.807278
F42G9.5,alh-11,13.309745,15.772533,14.281739,14.226410,10.900354,19.479485,18.543315,19.240801,19.019255,16.425304,17.207574,16.478735,17.541518,13.276404,12.522028,20.901025,13.770501,11.246175,9.270424,9.063647,22.927810,23.269941,26.161522,30.218760,27.127244,16.836422,22.548347,17.647105,16.108706,14.231461,16.038638,16.950927,17.156386,18.107152,15.974984
Y69F12A.2,alh-12,8.961267,7.250219,4.839528,2.750241,2.919718,1.879415,2.336989,1.735788,1.118133,1.872737,685.947754,386.718548,226.289854,51.624199,41.017314,10.190885,22.251481,28.096041,39.637559,61.433170,1.420177,1.468970,0.915446,0.935052,2.167545,6.520320,10.767125,3.414981,2.572767,3.231137,5.444193,4.158038,1.773517,0.886746,1.412738
C01F6.5,aly-1,472.504894,427.803826,380.088760,293.697954,238.786276,618.039606,564.647366,561.971559,472.894329,306.122137,381.535537,408.534015,296.309711,171.448898,183.120025,729.965909,746.124216,750.951368,695.393921,644.593954,295.601901,141.107018,120.363848,114.069093,129.896117,818.582856,657.432986,607.631644,456.127779,406.226282,680.294916,683.502275,534.091004,464.784693,389.781947
F23B2.6,aly-2,395.734266,330.561945,223.212737,121.506457,92.484236,266.765403,241.181889,241.292853,174.014988,101.605052,279.666871,152.052640,167.570414,61.671240,44.239686,259.503198,154.374061,120.291359,76.105959,41.261865,125.384281,75.264938,56.704854,46.592068,50.761403,291.313832,255.042378,184.419411,101.704118,63.081029,265.615443,254.290938,229.655033,133.288676,78.891906
M18.7,aly-3,521.146683,415.476818,387.962625,264.604188,247.953451,542.047706,610.227623,584.032901,643.728910,465.796010,586.298454,493.518267,296.323553,137.343112,120.332413,550.069712,373.595359,315.043306,290.357064,232.461979,510.046085,362.498343,281.035980,269.147181,252.525982,865.030060,580.304829,444.564118,400.109765,335.484695,712.863674,648.775374,518.715133,442.968208,394.188497
F36A4.7,ama-1,228.698968,266.050096,219.462419,130.279512,113.946880,338.537917,269.275640,233.418474,169.406031,96.819498,123.742414,134.934371,118.223799,78.501026,56.780687,335.407183,209.557096,149.738496,93.817879,62.752176,237.815777,150.254872,124.800151,92.911971,88.735830,225.034521,217.498050,176.912501,127.205777,88.164379,364.323531,348.831139,358.342276,205.316825,133.052965
C05E11.4,amt-1,0.137840,0.182843,0.189482,0.164140,0.185240,0.092618,0.101758,0.072018,0.203174,0.366912,0.087054,0.095902,0.090933,0.219952,0.362989,0.102481,0.077431,0.172593,0.151368,0.154223,0.053072,0.047202,0.118558,0.153639,0.322359,0.153253,0.123577,0.109999,0.115275,0.494109,0.175027,0.148211,0.135701,0.108360,0.083562
F49E11.3,amt-2,0.230864,0.207751,0.564973,1.136978,4.656573,0.150064,0.559996,0.726768,1.974004,5.557910,0.194398,0.069084,0.204551,0.097739,0.263597,0.170851,0.275238,0.947891,1.563063,6.152077,0.059091,0.074051,0.188297,0.546534,0.574929,0.172520,0.222648,0.472477,0.386134,0.970932,0.243586,0.184950,0.289684,0.581418,1.360182
M195.3,amt-3,0.094638,0.125324,0.226013,0.371671,1.211577,0.064075,0.159023,0.151961,0.719399,4.620457,0.106010,0.109815,0.094994,0.085247,0.218622,0.077421,0.053873,0.107119,0.238354,0.362786,0.057522,0.032855,0.036855,0.094945,0.572853,0.180486,0.121434,0.138774,0.244020,0.427225,0.082172,0.079376,0.087055,0.223758,0.535922
C05E11.5,amt-4,0.123601,0.884624,1.376591,0.993659,2.083438,0.156877,0.164071,0.297078,0.429607,0.779588,0.766505,1.090095,2.154146,25.707236,60.540055,0.103244,0.132626,0.495848,1.053574,0.938972,0.074717,0.289524,0.376536,0.780302,1.865603,0.095887,0.614486,0.140987,0.837762,1.300190,0.118572,0.133781,0.248050,0.606387,0.748946
R13G10.2,amx-1,49.122065,51.342422,53.230972,43.762760,41.042561,80.549066,102.085109,108.722131,120.396089,81.515612,47.192190,57.061070,39.055899,18.147197,17.612464,43.127770,32.001819,30.424833,20.404140,16.505245,28.781146,23.159718,18.664907,19.429737,23.244050,64.267197,72.454796,62.716915,59.796499,43.389442,66.507142,57.553284,60.546470,52.689567,47.904891
B0019.1,amx-2,1.147575,1.611308,2.398844,3.441366,1.725281,4.412718,2.106987,0.997156,0.626562,0.320598,0.431264,1.830620,3.414166,0.744557,1.220374,0.729101,1.195487,1.639781,1.203698,0.923118,47.660641,40.094622,32.233654,23.555430,11.611475,0.500204,0.891761,1.088624,0.979297,1.570311,8.244175,11.687096,17.401726,20.328071,11.287564
F25C8.2,amx-3,1.568636,1.142867,1.229435,2.217755,2.310707,0.276014,0.418990,0.649269,0.755213,1.473859,68.859203,44.821218,48.738316,50.127093,40.700585,0.808443,1.136817,0.806620,0.670983,1.578721,0.867123,0.497150,0.670349,0.249965,0.566489,0.984004,1.260800,0.809266,1.377347,1.400719,0.516110,0.444825,0.323719,0.425059,0.434935
ZK973.6,anc-1,15.229808,16.172495,35.210905,52.327000,70.685810,9.430559,15.033186,15.487280,28.508288,37.227276,45.399263,39.454279,58.141186,99.800709,83.656643,27.253426,51.944514,48.062247,58.966602,160.448288,28.908580,27.252393,36.713113,42.377526,47.835268,6.913818,17.515266,27.395063,71.310136,68.442667,11.066987,11.374819,15.112779,32.840568,34.941489
C08B6.9,aos-1,78.490973,74.230711,82.381456,58.883839,59.830476,92.076618,109.098919,132.018809,137.078266,120.898276,67.206811,64.464674,60.900817,43.782840,39.045857,79.818268,64.584944,64.711047,53.891340,46.002022,52.489686,53.911405,50.725612,51.575477,60.209849,96.936384,105.528680,93.684838,100.884730,90.152844,90.357229,83.990645,83.453656,79.385396,74.280469
K06H7.6,apc-2,32.157400,29.588001,23.589764,17.172224,16.264976,35.631855,40.073670,43.678321,40.649289,33.814906,32.325936,33.814384,28.448634,16.017784,13.929941,27.345440,15.723036,14.463849,10.430412,10.379062,13.418391,9.558219,9.324276,9.036945,13.081206,44.653474,44.381676,34.105273,28.593745,22.091073,32.263075,24.481205,20.619881,13.947329,15.190645
F15H10.3,apc-10,18.603106,6.940440,5.766496,2.985076,5.061362,4.033717,3.114293,1.917985,1.610077,2.314548,9.771033,4.889571,4.412063,3.351357,2.897574,7.202482,2.269462,2.570023,2.090897,1.920294,2.663614,1.010306,1.634969,3.655943,6.865741,13.240513,7.402295,3.916457,3.440254,2.889177,4.569611,2.228093,2.199847,1.534954,1.580607
F35G12.9,apc-11,404.007169,487.889893,389.853842,236.947817,202.949213,304.464383,293.834041,280.290060,184.822745,161.215901,171.786203,155.286611,144.963131,69.654896,58.903448,181.212764,134.423552,107.436094,81.990427,50.106544,118.246240,115.352068,107.104286,97.673903,90.097487,290.215649,248.498754,251.591096,160.492112,122.047655,227.859580,213.297017,183.197328,163.528310,126.960635
F46F3.4,ape-1,82.972773,109.534996,106.620633,93.793886,101.976633,97.765226,111.564456,87.066573,77.982945,70.356869,68.511274,71.998064,81.882897,61.283674,56.528338,91.703832,58.380292,63.983640,55.494841,74.066822,73.541730,66.230849,55.058599,68.972291,90.052303,86.908219,123.973440,132.025481,139.664455,128.037557,80.542687,78.964636,101.988311,93.465364,81.246847
VF36H2L.1,aph-1,74.108518,65.850552,77.162890,63.366862,53.896480,135.772224,159.149801,138.763340,172.896625,113.802664,64.389797,61.757940,48.297228,30.370131,26.940715,116.304121,83.281942,70.624158,60.868844,36.916751,58.214970,63.414098,58.667419,63.833733,70.657887,98.721384,124.678811,109.066243,78.286336,60.166926,117.310562,125.875845,124.766869,112.187720,90.039934
ZC434.6,aph-2,60.830366,54.765767,47.731987,37.288317,23.782590,117.949159,133.825894,111.495293,106.850539,73.902037,62.304405,74.455805,58.783307,28.063656,24.908974,54.582785,39.801647,35.846132,25.219016,22.343837,47.413612,38.990532,30.342064,26.102903,26.510333,89.234850,120.749425,92.737320,67.936939,44.359058,93.181616,67.809464,75.184042,52.535107,41.629228
C42D8.8,apl-1,24.886728,87.606935,195.904031,364.921774,524.572686,111.997135,221.760332,303.674166,552.154298,763.185488,52.821558,129.817656,291.300778,363.868408,370.526964,84.354650,102.949222,162.625089,184.667814,248.460777,406.859490,481.224823,491.789575,507.676290,509.935827,78.126038,377.932849,497.097925,896.745849,995.491626,147.113378,226.120449,406.561060,767.684643,929.009562
F55A12.7,apm-1,6.333905,10.143012,25.215546,49.539629,57.357681,13.046619,23.771769,31.768003,52.547745,65.638676,47.954001,59.934875,105.820737,134.274365,162.850882,7.948191,6.803101,11.314635,11.679063,11.209932,67.471583,93.188754,111.790269,133.875504,145.416121,34.970629,44.491348,65.362830,135.715824,180.756525,18.368652,19.717641,34.576969,72.492998,109.553630
T05H10.2,apn-1,35.009275,15.847153,11.125245,9.312649,9.520025,18.510865,21.479933,15.009804,12.293851,8.927608,43.752681,33.874092,29.872349,16.523910,12.913297,14.067014,9.521237,8.826720,6.288158,8.963563,10.058736,6.023877,4.787970,6.138754,5.998945,26.294959,18.607703,14.662521,16.723228,11.817039,15.548005,8.761531,9.330018,7.277674,6.346407
W03G9.4,app-1,27.519522,13.697798,8.606289,9.229763,6.269110,29.265289,28.499839,27.154101,27.550390,15.406724,23.361679,20.440844,17.289072,15.355847,17.019842,29.466813,16.516798,12.650235,8.737045,6.164504,19.554203,13.883278,14.126303,12.121988,15.690479,40.140418,32.856172,29.256248,25.169045,15.845108,22.645407,19.963559,21.142152,16.492014,12.699096
K04G2.8,apr-1,112.427411,63.575134,47.953703,33.124523,23.766927,100.959942,112.576889,76.610330,73.358288,41.600862,122.877753,109.702711,80.860458,46.131806,33.590757,60.754594,51.540306,51.963546,44.339191,102.175315,30.736105,14.083232,11.481256,11.093745,14.530981,95.163935,123.573447,122.617498,167.007736,113.949840,83.603541,53.284820,55.794259,53.397491,50.998341
F02E8.3,aps-2,122.046024,235.028687,295.328896,305.455493,462.563505,195.731365,271.373254,364.469473,505.429346,613.588678,95.862808,101.888276,83.416904,59.694227,83.340343,170.462051,201.182319,193.786126,181.709239,127.882475,145.433163,129.163933,142.164874,148.465182,144.908328,165.346406,243.448207,265.872831,295.663046,241.980923,135.079907,205.507395,220.521084,327.751360,373.201021
Y105E8A.9,apg-1,81.618050,126.083053,130.568490,118.076743,128.896950,119.107012,124.417034,121.967252,133.689307,118.132276,71.443407,83.585172,82.759109,72.648925,67.229752,78.188685,77.963521,68.051449,55.394719,51.867111,129.958523,109.796510,101.570318,99.402428,98.428075,82.209433,117.061107,127.807982,130.133142,115.128333,117.539577,127.109806,168.357777,167.116090,144.923914
F29G9.3,aps-1,164.279325,172.778531,138.188170,160.454922,140.628625,234.703617,292.178608,278.499768,361.234715,263.064926,183.878945,220.604973,170.256819,176.323447,176.167395,124.373237,88.117767,86.627984,61.868057,52.668159,192.757995,178.618591,167.389957,154.772053,147.835460,328.175684,406.515832,380.084147,329.656265,292.975756,255.451979,252.897418,245.797347,226.065442,232.602082
Y71H2B.10,apb-1,101.309142,133.502931,139.030242,134.919832,154.600064,183.034616,197.942381,193.056020,250.597522,250.948880,92.228448,116.219340,107.254139,81.249278,80.650785,159.664437,122.836566,102.483794,85.740085,79.742665,155.194317,148.205016,133.139885,131.063562,137.972908,118.816168,158.953461,156.005745,175.970389,158.726911,157.431784,168.921563,195.398856,188.114305,186.727621
T20B5.1,apa-2,71.702121,96.087585,114.904387,111.131700,137.288875,112.879078,139.455098,155.948246,231.404825,250.236079,70.993716,85.247501,64.123353,41.313607,43.300828,86.490113,75.710539,75.901262,62.930087,69.709961,104.895544,93.951091,91.855874,100.464425,113.087942,95.661086,121.093547,118.747024,151.804548,142.159771,110.562800,110.959109,125.700590,138.111462,150.549585
W09G10.4,apd-3,28.988655,31.700883,43.346800,42.175501,49.160926,36.107011,48.122410,53.361467,71.321568,77.602975,63.784475,50.268294,50.689660,25.445468,23.434755,24.840029,18.184746,17.063455,14.969128,19.150958,31.735364,25.352465,24.977546,25.135391,32.584193,27.130925,35.844012,35.521587,43.452398,34.470970,29.134039,27.834819,39.333739,43.541308,46.237699
R11A5.1,apb-3,63.535265,55.516776,56.131801,56.015955,54.898161,83.584437,117.804735,119.218304,156.996864,146.905342,133.722315,106.550746,96.377001,54.074242,56.881733,53.414119,36.972727,32.823593,27.386608,30.947020,34.556601,28.975254,26.124221,33.313457,44.001178,68.784547,85.081294,78.070235,89.618087,78.924881,68.944624,55.997617,57.940260,63.529501,67.843819
F53H8.1,apm-3,81.145942,137.079730,140.053016,130.095177,143.266126,132.116912,164.485559,166.493543,195.888638,165.502724,164.067841,129.454874,99.541701,48.768164,43.754920,96.539358,67.785328,59.102655,46.424825,36.700881,79.423882,60.463863,61.407057,62.618852,66.224132,100.514007,127.241895,118.460743,110.363191,85.829256,121.665698,118.430100,132.332011,121.867726,113.279241
Y48G8AL.14,aps-3,291.427419,336.373039,324.951569,323.522533,331.342401,412.857356,440.039202,518.220253,582.821780,567.167445,218.745028,247.002763,222.234003,174.437827,153.192204,261.904352,223.584908,193.352370,158.003731,105.895981,304.432863,289.457193,277.107750,242.416035,222.234414,391.470283,410.487906,370.431461,263.683955,214.483434,363.606464,370.247502,395.433044,355.329322,416.545370
W04G3.4,apt-9,0.106031,0.226937,0.343423,1.352785,3.017099,0.071479,0.220155,0.337421,3.354372,11.215933,0.092774,0.088481,0.070044,0.122760,0.827066,0.072332,0.129766,0.154276,0.296423,1.173436,0.064054,0.065145,0.072465,0.152477,0.433033,0.082136,0.095720,0.085090,0.302684,0.317068,0.067760,0.061881,0.074327,0.478603,1.216742
K08D9.3,apx-1,52.262192,22.298166,13.722633,6.750348,4.883283,7.152293,4.552979,2.544226,1.805510,2.695854,15.048616,9.934317,8.626887,7.391441,3.951554,9.782661,2.128956,1.542104,1.084412,0.454807,4.190113,0.543243,0.507775,0.788515,2.409972,12.619524,4.100719,4.538930,3.574976,2.909078,20.417802,16.315261,12.020164,3.821801,2.622682
F32A5.5,aqp-1,0.845412,1.114921,1.153600,1.078033,2.045752,0.553599,0.694344,0.433409,0.494140,0.550498,1.242131,0.740852,1.894764,10.277907,17.557397,0.636638,0.533180,0.940962,0.762703,0.678633,0.314934,0.283980,0.361369,0.531705,0.688576,0.649697,0.847642,0.665705,0.685896,0.728739,0.639700,0.474524,0.414829,0.582395,0.619807
C01G6.1,aqp-2,175.122110,592.610225,1226.719917,1911.748940,2216.392335,402.071887,954.800046,1122.740993,1844.060734,2380.017473,17.910428,145.306438,304.151160,94.985252,229.543646,4162.745479,4617.907946,4098.127873,3810.550171,3711.587252,602.615122,766.621254,1060.729966,1851.392097,2611.597949,19.268842,59.323764,158.435594,311.520283,395.790565,165.917355,341.841491,530.408536,1138.345991,1465.360049
Y69E1A.7,aqp-3,0.542189,0.572730,0.703305,0.324211,0.576517,0.285936,0.320062,0.224443,0.174894,0.304157,0.374249,0.227134,0.280380,0.248815,0.176559,0.302666,0.240609,0.307331,0.237431,0.351327,0.163571,0.146217,0.198192,0.268689,0.188274,0.333009,0.388757,0.343690,0.354798,0.253321,0.272389,0.246938,0.256074,0.226126,0.216552
F40F9.9,aqp-4,0.283477,0.371035,1.017331,2.167358,5.243526,0.287774,0.336667,0.221471,0.587477,2.554208,0.307724,0.285748,5.706008,106.127052,240.771260,0.279993,0.330654,1.870586,4.222628,7.273500,0.106317,0.246989,0.546364,2.099658,5.169502,0.339687,0.548146,0.316295,1.435087,3.622512,0.346500,0.294856,0.378044,0.816400,1.458601
C35A5.1,aqp-5,0.263789,0.349066,0.358418,0.284137,0.527362,0.175287,0.194459,0.272913,0.425621,0.622254,0.162759,0.116442,0.169256,0.300926,0.382492,0.175077,0.170390,0.173962,0.300835,0.609394,0.099157,0.089244,0.100962,0.112456,0.169845,0.201943,0.235754,0.209240,0.303400,0.614185,0.165399,0.148528,0.184411,0.288310,0.480510
C32C4.2,aqp-6,41.005322,71.459121,50.604204,28.401786,24.568098,63.176133,59.046972,55.145699,26.560676,16.678683,4.735183,4.628757,5.647257,3.065087,3.852816,4.554254,3.950181,4.269253,3.281941,2.956670,5.932343,6.491174,9.081550,13.171561,15.467179,7.209180,5.332113,5.018546,4.738684,6.043906,41.872342,32.087655,35.038950,22.927981,12.218076
M02F4.8,aqp-7,2.470748,3.726378,11.419540,44.928545,61.670745,3.721105,7.215415,16.539686,34.763361,61.521377,2.270049,2.310644,6.126817,7.949104,13.193770,19.755300,46.445111,63.504274,77.496824,97.545082,2.367138,2.389513,4.135050,9.419139,25.039119,2.562671,1.314864,2.062350,5.654495,7.958883,1.449318,1.200851,3.360158,11.325852,27.479360
K02G10.7,aqp-8,0.645361,0.671718,0.943948,0.576032,1.507524,0.412609,0.374149,0.262731,0.925075,1.712177,1.453793,0.861089,0.738554,0.417069,0.702781,0.398608,0.510295,0.999644,1.796937,3.481924,0.500204,0.699219,1.137299,6.394555,16.058586,0.481960,0.457101,0.480568,0.416034,0.575680,0.414949,0.288934,0.250813,0.378705,0.909073
K07A1.16,aqp-9,2.632613,1.993021,1.080731,1.056446,1.847441,1.705909,0.914745,0.719462,0.917863,0.801527,1.353962,1.322087,1.767776,1.420398,3.272253,1.311314,0.751823,1.438349,1.479672,2.161274,0.295071,0.429719,0.476469,0.411865,1.041921,2.239643,1.630435,1.010909,0.775624,1.024947,0.836894,0.584572,0.582553,0.760438,0.697451
ZK1321.3,aqp-10,109.794323,111.547808,120.275367,136.001997,86.668951,245.565378,313.844476,276.966897,265.460711,139.889853,782.422370,648.330451,535.169323,428.362065,381.453553,340.613773,292.488821,222.245023,170.335543,80.948593,326.827344,330.684640,314.888340,282.213901,225.333767,214.785849,391.215109,369.024523,340.219009,262.411952,220.754960,223.258274,259.816416,223.074085,181.516561
ZK525.2,aqp-11,58.692773,61.633964,76.455169,86.034137,54.651171,65.748179,93.820499,98.852022,97.157261,62.949749,415.529006,305.707155,386.739838,465.224985,309.404064,194.637550,234.326519,226.092174,229.881798,174.399703,90.385908,74.567036,81.583991,114.783065,88.228125,90.615692,115.446187,99.560170,111.625057,112.289173,57.564656,66.116002,70.834740,75.373782,70.488728
ZK1320.6,arc-1,16.069704,25.212365,32.058831,29.717304,34.447082,37.388918,51.723508,62.991185,84.546856,67.473112,17.567813,20.186274,24.900199,24.177790,23.893037,36.969198,42.766011,42.308533,39.632419,35.440475,27.053405,31.010641,33.090945,32.324323,36.666980,21.898001,40.943421,38.829128,52.215669,41.785653,30.902793,36.093307,44.707907,48.022554,46.160565
F01G4.2,ard-1,205.357790,220.871852,219.281699,183.174856,144.238225,241.718669,269.845901,245.652294,229.174688,150.997236,231.147538,230.085602,245.513201,156.079416,141.630639,268.429400,284.498108,255.451833,244.591667,180.292782,184.194059,130.808669,108.085414,92.992760,88.300698,267.918260,396.796858,350.873049,415.397693,405.137255,288.716399,293.794737,276.552175,270.419178,232.854216
B0336.2,arf-1.2,627.675379,1027.199062,936.573821,760.723593,758.492674,1112.524306,1014.078080,888.586926,813.361498,749.172514,339.732530,432.866998,422.275107,342.512391,365.203173,841.267738,738.187179,562.816316,477.422706,298.881431,938.415975,762.010219,675.692787,550.043935,562.352439,614.764913,749.515332,751.331687,578.746812,506.798918,886.777246,1000.698801,1106.388338,938.052994,847.618867
F57H12.1,arf-3,362.328314,606.542666,586.457573,595.081812,683.533594,530.624388,498.035225,444.747727,441.764611,462.723754,329.626139,360.177552,372.530148,341.052103,344.508858,616.379453,534.301519,440.829479,346.755486,245.370482,931.112283,784.594323,716.341497,637.059764,552.152590,440.492975,478.387232,509.834266,497.692004,499.684972,576.540015,607.903771,674.229186,668.859699,704.270819
Y116A8C.12,arf-6,88.655268,100.379736,96.480443,84.078387,94.214001,130.228723,131.963600,119.576039,137.771641,100.326960,64.804243,71.176467,73.126640,41.392888,34.672656,115.824006,86.869998,66.704008,56.483522,44.624564,103.315198,86.922009,75.946991,70.632432,70.677552,104.319410,92.555730,86.547717,74.567280,58.027365,140.601038,137.195813,165.512595,140.530206,115.815336
F31A9.3,arg-1,0.518420,0.898956,0.709612,0.504614,0.859773,0.418740,0.383470,0.269030,0.209914,0.362653,0.321779,0.278069,0.423918,0.229416,0.211762,0.347300,0.287772,0.342229,0.339897,0.264657,0.195199,0.174773,0.235736,0.221206,0.244051,0.510269,0.557868,0.410463,0.428374,0.377593,0.381324,0.293166,0.254550,0.270114,0.256583
C01C7.1,ark-1,6.901598,8.075016,13.821012,18.186366,20.929657,11.276791,17.961136,18.881766,29.571736,33.267405,11.838072,12.533988,15.239704,13.642591,16.043356,36.555120,35.332264,45.240489,60.260107,130.841160,11.857790,12.065460,12.203815,17.149531,22.676011,9.239863,15.399647,17.847401,30.343359,30.121760,8.303829,9.703540,15.295259,24.267234,30.917750
F54C9.10,arl-1,69.108720,118.455686,132.325447,141.627769,154.601350,86.139720,107.069764,131.647103,176.290972,202.244964,75.493169,105.196316,120.753518,78.618029,78.295278,44.654523,42.344332,39.143214,35.424029,30.791021,55.950272,62.801237,59.868044,70.440705,76.984877,104.115671,180.250403,156.099354,175.194256,187.090324,89.050380,90.394762,106.877009,116.004080,131.161234
F19H8.3,arl-3,1.568649,4.836613,30.388379,64.829365,131.575544,2.683366,14.188939,39.509798,136.253114,221.853463,19.722261,7.719928,9.126483,1.759343,6.732099,1.122430,2.786564,7.069420,8.518760,16.017932,0.429160,0.557635,0.904558,2.100161,7.038845,2.015785,1.459975,0.616843,2.537439,3.417211,0.878030,2.689359,6.816366,28.919413,65.406689
ZK632.8,arl-5,56.246701,79.023193,61.139537,52.339620,46.064014,83.336535,74.372071,69.077174,57.782580,45.453650,37.952828,38.898641,42.462344,20.320614,21.164702,53.741321,35.819478,32.777679,29.444971,29.377466,42.143106,42.844404,48.924657,61.874367,62.236098,51.557157,54.725919,42.248013,29.345510,26.462776,54.972559,50.768989,52.630884,63.474215,62.845271
F45E4.1,arf-1.1,0.787257,1.491019,1.472723,1.349890,0.693467,0.966263,0.659713,1.594179,1.984777,1.578792,1.110295,1.139134,1.134789,1.105641,2.818603,1.844162,1.243338,1.497615,2.005472,1.931125,0.192230,0.694633,0.771930,1.103804,1.262871,0.966369,1.466357,0.987155,1.007360,1.501035,0.805962,1.047193,0.743512,1.140494,1.530488
Y57G11C.13,arl-8,255.834481,551.292423,583.587784,401.120330,472.815822,302.396291,310.208295,322.634196,282.589928,272.375277,114.362800,148.427494,113.514470,78.152476,77.479881,293.809354,231.315077,175.956613,143.183276,91.526744,180.272328,138.256554,129.729445,120.423982,125.007540,149.305770,213.992722,188.883698,176.329993,161.267120,225.187786,235.297236,263.176578,260.244667,244.755458
C38D4.8,arl-6,1.836441,6.215885,19.518789,43.732740,70.720189,6.212419,30.985969,81.430900,225.204610,272.901548,0.431813,1.246658,8.429360,1.960479,4.439242,0.915706,1.281408,6.039982,7.261071,10.678305,0.630606,1.328182,1.854697,1.844907,6.592636,0.780732,1.257858,1.235816,2.714472,5.001889,0.973749,2.516601,7.649679,32.624898,91.163346
F53H8.2,arr-1,71.946801,131.709622,123.746368,93.113310,97.261945,157.003784,176.534587,172.972426,207.647160,160.725766,45.782720,67.888831,54.035090,28.813091,26.029965,107.153773,88.355948,76.401631,61.478160,52.703946,59.816176,45.080380,45.695337,48.371590,56.597360,109.174958,151.589130,125.842306,114.308829,83.835533,149.753989,166.392727,169.074151,136.625322,132.714852
W02B12.6,aars-1,5.319590,5.463900,5.385756,4.677758,4.625545,7.513213,9.842385,10.007869,10.680702,11.981411,14.864030,18.015283,21.368993,15.839717,13.068948,6.975900,6.969857,7.412402,6.690499,11.239442,4.660153,3.819159,3.549019,3.413931,4.292614,9.427034,13.154472,12.297652,15.644418,13.803781,6.442643,4.090696,4.417575,4.918561,6.005930
F28H1.3,aars-2,87.172524,40.617268,38.427999,40.462176,42.992712,57.953013,45.644863,45.974539,53.904707,57.798323,91.179038,85.396915,101.414944,92.825081,71.413079,121.746041,103.830646,94.703188,89.576529,101.347083,85.164825,62.510678,58.165121,57.992608,60.443499,105.273239,92.880712,89.996519,95.449012,106.974458,93.947927,72.410210,66.861225,55.506340,68.129560
C15F1.6,art-1,104.379011,110.288421,101.550560,82.961334,73.817877,129.509923,110.776247,87.743143,81.368247,67.374298,133.912883,114.298699,113.776229,109.266455,94.233917,134.309515,120.566344,87.721356,74.279765,50.846285,143.979354,95.676782,85.948959,71.436951,65.675293,98.987119,127.389969,117.203510,95.172510,80.626700,102.348205,112.368575,121.506257,110.665135,89.449215
Y71F9AL.16,arx-1,87.559459,124.394278,118.921292,102.392286,97.906033,156.869813,171.475815,145.481457,166.082468,132.052448,60.606540,77.005415,91.295103,90.587933,82.930397,164.589992,138.017959,107.287475,89.978723,64.228866,72.696696,65.145037,65.014350,72.644254,86.281373,114.371292,172.995141,176.305991,158.242624,154.916580,126.709966,139.849128,175.875325,167.770062,146.389756
K07C5.1,arx-2,93.512778,132.031177,137.046282,93.805636,98.267649,150.247317,163.026417,144.429393,152.835627,109.060947,76.472009,94.788717,93.305109,81.910981,83.062108,152.259270,129.922926,106.742595,81.374185,53.299611,54.496956,48.718416,48.697325,60.232205,73.730257,130.339121,181.630723,178.096412,181.289281,174.108880,136.442810,146.696216,150.638951,140.896593,125.716872
Y79H2A.6,arx-3,91.608921,109.611525,127.878109,114.082398,134.642282,117.740582,110.774146,111.293790,133.472699,145.338223,58.069132,68.743185,69.737834,71.936934,67.505469,112.758653,108.205732,91.895888,89.735669,81.727605,70.706167,57.402328,59.331710,69.884083,91.993871,106.676091,117.579906,123.118330,121.277805,108.666840,101.680725,107.942088,128.813237,124.409963,134.713987
Y6D11A.1,exos-4.2,79.231818,45.485050,45.263667,34.943194,27.737457,94.455943,88.350554,89.830938,79.725032,42.901411,69.155910,64.306830,56.484736,47.849625,40.531597,124.074620,108.296986,79.466062,60.211573,34.211979,90.157966,84.567517,69.395441,57.963119,43.806432,86.361536,93.247548,85.716731,71.840796,48.687516,103.311647,102.713635,100.104253,70.485235,50.600949
Y37D8A.1,arx-5,119.346160,131.443815,142.182307,113.506213,102.701983,147.279640,173.011685,138.317208,154.731082,119.646519,82.808973,110.361777,117.050870,99.791170,90.890760,153.843597,138.639281,110.297839,90.833877,59.103711,104.001310,75.542593,74.528180,72.411936,74.936162,151.526917,206.347747,209.603089,173.922164,136.999630,124.973785,143.492131,162.572265,147.682431,122.420091
C35D10.16,arx-6,120.723347,98.716170,94.965350,84.483607,69.316052,121.544960,102.348473,75.836932,76.374684,74.358290,83.383214,139.059364,127.205434,106.257573,90.612907,105.534607,93.697056,71.622725,60.872286,44.516729,102.220642,65.919966,56.156862,50.173633,52.537004,185.238009,238.049805,236.997087,159.580684,130.952106,120.696967,125.050983,131.418899,109.745509,92.384112
M01B12.3,arx-7,125.762553,126.556141,107.154080,83.458342,72.205617,119.787757,100.834877,93.315376,86.291592,61.515101,102.487338,137.822853,128.141018,108.898287,95.153272,88.077183,75.726467,56.483067,42.699159,32.650205,114.718048,91.020217,86.595976,61.688821,60.486018,213.852113,252.825971,277.069221,197.221251,188.470892,130.635395,140.824197,145.599142,115.632939,107.051445
F35G12.10,asb-1,161.872709,66.725429,57.393541,48.007721,48.114524,68.324629,66.033929,67.157511,57.448204,44.176437,90.488058,61.209640,55.475356,37.162809,29.761518,84.708310,40.735523,33.835746,29.164809,18.537770,54.589091,44.054676,38.480987,39.887614,47.164844,93.337842,73.529259,67.048071,62.336634,61.454485,85.102383,74.386853,68.830233,64.201621,58.888431
F02E8.1,asb-2,161.164721,211.327660,230.817863,281.499324,309.852293,234.013600,251.932926,272.732337,296.611014,277.875334,267.714762,277.148855,360.784373,497.009811,538.989671,306.469860,388.812797,438.260962,507.265749,603.195419,287.958789,245.373520,245.596505,270.529471,282.734671,279.119331,302.683601,319.415744,498.129832,615.491360,221.720103,229.716464,242.957964,337.411263,416.384359
Y53F4B.15,asc-1,68.433407,107.920295,115.304684,82.243444,74.209994,88.743544,97.119085,106.981170,103.896225,71.889985,43.849155,49.884898,83.159515,42.330785,35.365011,79.508896,72.957142,65.011947,57.211651,39.937589,45.071290,43.215119,43.875017,45.697393,45.611574,58.635171,73.919966,75.163683,80.169038,68.121376,75.200919,74.775407,85.691133,90.528175,70.030773
K07A12.3,asg-1,778.754931,482.685823,542.455101,535.934278,376.367688,391.701916,350.335736,343.004237,268.166392,294.699352,401.726024,338.401109,311.500230,419.139350,392.571514,383.880870,429.063749,416.098173,397.281676,332.844597,327.690391,366.351504,365.462385,319.579195,306.664485,559.676950,463.721956,502.179663,443.658392,380.454119,402.887067,436.237207,413.842756,451.282235,381.169864
C53B7.4,asg-2,252.219628,163.726544,251.720213,476.021674,374.980158,160.305141,178.327618,204.308587,193.870878,280.263970,145.695185,155.430670,181.643516,389.587579,466.828278,156.788216,231.597206,283.253788,340.041382,423.941567,147.187595,163.974920,179.993696,236.856731,244.269433,146.899321,161.651293,205.081774,313.470721,379.781317,162.420983,181.911917,190.154577,334.583768,400.879781
B0252.2,asm-1,19.425305,5.405283,2.650888,1.113362,1.479525,1.990516,1.850863,1.539157,1.144534,3.322893,586.000249,242.674193,88.058922,7.553236,9.057870,6.316847,6.199510,2.469499,2.653993,4.630349,2.326259,1.279604,0.188154,0.559527,1.406084,9.878843,7.823916,1.302526,0.891269,0.767614,3.541784,2.926382,0.656690,0.277644,0.323242
ZK455.4,asm-2,0.543547,0.318448,0.624134,1.637978,1.054785,0.080344,0.249266,0.746251,0.506630,1.434032,0.220615,0.099656,0.237975,0.245836,0.877613,0.082454,0.105176,0.110732,0.169426,0.267972,0.045902,0.139786,0.361928,0.978342,2.116812,0.093070,0.241478,0.137155,0.099706,0.288200,0.186456,0.169019,0.301728,0.249818,0.478478
W03G1.7,asm-3,0.264403,0.348855,0.361460,0.201222,0.357161,0.176895,0.197895,0.140454,0.130370,0.266025,0.288476,0.118013,0.261402,0.152794,0.140195,0.279239,0.269595,0.281309,0.175132,0.180800,0.101390,0.090227,0.102706,0.148319,0.115761,0.250822,0.238108,0.211984,0.220017,0.158635,0.167999,0.153318,0.171534,0.157944,0.132706
Y39B6A.20,asp-1,1.451345,1.024518,1.401242,2.936051,13.576386,0.513892,0.572603,0.502018,1.150070,6.632565,22.104553,10.240933,2.016277,139.013448,636.217847,0.520754,1.467701,4.938712,14.965489,18.459570,0.399993,0.326796,0.830970,4.651780,23.270453,0.662230,14.853640,0.679908,3.170679,12.907342,0.711827,0.514509,0.600272,1.698636,4.658673
T18H9.2,asp-2,0.749416,0.531795,0.664583,2.383884,6.914716,0.670785,0.763734,0.977608,2.943032,5.129921,3.569487,1.313289,1.188652,52.091830,155.447589,0.504035,0.776111,1.767868,3.593829,5.510536,0.535432,0.558455,0.752271,3.438094,8.599847,0.510691,2.247955,0.806533,2.345223,6.831661,0.346348,0.510091,0.593154,1.765854,4.428670
H22K11.1,asp-3,0.168153,0.222591,0.229179,2.233550,8.625279,0.162380,0.125566,0.261982,0.815086,4.439566,10.101175,4.478152,2.366052,108.959957,311.486843,0.265561,0.544460,2.993457,8.342297,12.313669,0.063692,0.149648,0.525836,3.187615,12.649519,0.187551,8.533103,0.244755,1.887944,9.099462,0.107522,0.179063,0.186054,0.994997,2.996657
R12H7.2,asp-4,215.954114,394.227176,647.129448,697.752352,582.508715,1302.935493,2094.171057,2677.757985,3605.142616,2097.062109,24.249993,71.661568,114.680881,25.448398,42.004493,60.195785,84.044973,136.251503,104.695114,67.627675,159.783522,189.451473,177.269572,203.462313,239.405646,37.663278,174.347442,217.360907,350.210356,258.259692,528.207105,706.539444,760.668185,1148.152740,1321.735814
F21F8.3,asp-5,0.414758,0.551313,0.957249,0.873681,3.449263,0.277255,0.308878,0.216621,0.423073,0.957582,5.764223,2.640147,1.141988,37.400043,160.140154,0.377273,0.370365,0.756187,3.802498,4.769686,0.191462,0.211668,0.287891,0.808559,5.097926,0.320686,4.828240,0.467963,1.269583,3.687776,0.260946,0.263944,0.294149,0.353545,0.646313
F21F8.7,asp-6,0.209008,0.382697,0.574399,2.523712,4.603034,0.138976,0.156836,0.161987,0.188181,0.731159,24.820863,16.403149,4.982449,37.041867,112.110008,0.228275,0.211464,0.682635,3.394015,4.967894,0.158812,0.099885,0.241497,0.789769,5.156223,0.324196,21.537058,0.237239,0.386191,3.011455,0.249580,0.188112,0.185652,0.427526,0.849791
K08F8.2,atf-2,2.393881,10.466243,75.151321,174.426485,241.854591,8.036374,33.235466,101.974104,264.495908,362.350254,3.528921,17.676268,64.428422,67.729700,71.689399,58.310547,174.306311,250.620536,260.654706,370.370082,0.514336,4.766876,11.783603,29.769467,82.974682,6.113301,68.658265,119.851690,243.384939,204.740655,7.103246,13.873721,43.295391,154.770914,259.551298
T04C10.4,atf-5,6.512781,9.755684,9.937006,25.163543,25.889880,5.362677,9.967956,6.901914,8.098969,15.407553,120.356832,89.528712,89.657643,95.747115,109.654142,55.340838,70.799150,74.042174,81.452705,98.947755,38.636562,33.227937,35.142207,33.683068,37.492819,6.159939,17.577487,21.812639,38.309113,49.999065,6.535878,7.728583,10.883358,20.267167,27.468694
F45E6.2,atf-6,25.553835,32.844930,39.718555,36.302398,36.334314,38.030766,48.109476,40.354582,51.273418,41.958471,30.546909,38.383631,47.857260,62.893826,57.554706,27.265791,23.736989,23.397441,14.999327,15.252294,25.926694,20.248231,18.490953,21.641000,26.884054,38.901837,41.021474,37.788862,37.398767,27.633128,30.570175,29.497205,37.166648,37.296653,34.534016
C07G2.2,atf-7,245.152534,290.067540,171.138129,107.898778,90.060140,376.437674,200.396949,145.172074,71.995669,47.742577,194.506597,170.810992,150.209582,85.500088,68.923780,268.064691,169.536189,126.295528,83.633937,80.791522,259.179212,181.245578,144.984916,84.068034,67.966816,127.925541,172.910867,159.357818,68.268907,51.991337,216.397510,228.824500,263.002595,109.858238,72.074521
F26D10.9,atgp-1,4.590281,18.024655,74.216656,183.987216,247.020019,13.830562,46.287654,113.780018,283.482249,441.182210,2.661194,3.959424,29.740211,32.573421,70.688145,46.072397,184.005034,344.038686,503.396353,727.952550,34.830686,95.806764,181.130325,302.877079,417.461305,8.724199,86.128126,171.251253,537.483682,698.090195,14.339630,27.401993,79.719601,291.500973,574.757948
C38C6.2,atgp-2,2309.846865,1706.554830,2150.087344,3852.283297,2399.359790,1080.953704,1136.986953,2548.666614,2428.072704,2571.699544,328.737386,394.176242,260.002026,208.464581,305.279390,1351.166186,1387.518755,1680.842460,1962.381453,1509.734545,402.982416,349.231514,500.429121,376.689821,351.869974,546.053121,496.211942,436.833882,400.675763,543.870052,740.021199,1021.373750,728.936414,890.012210,1135.968534
T06E4.3,atl-1,17.062769,9.210510,7.087712,6.091322,8.151187,14.902276,17.127876,14.755222,14.691600,13.417823,27.008452,28.007829,23.268502,19.752581,15.095013,12.869661,10.390119,8.742547,7.288003,12.033592,4.988622,3.736289,2.898117,4.011592,4.095596,24.941804,21.899028,16.041975,19.372328,11.611588,8.428827,5.183098,4.940759,4.198062,5.006653
Y48G1BL.2,atm-1,33.090208,24.499042,16.512344,11.965118,8.022067,47.647310,31.768815,22.405290,14.612699,8.169258,28.690740,26.295598,25.782862,29.220695,34.840849,36.412937,18.685848,14.153899,8.711941,4.952072,17.738110,9.656014,9.282005,8.721299,11.059919,32.524088,31.719144,24.962494,15.666878,9.402789,33.920710,24.211694,26.352697,13.207842,8.300044
W04D2.1,atn-1,20.981527,19.807083,34.289300,43.397936,53.721385,21.319323,22.679160,36.269918,73.983070,87.068392,4.569791,10.858795,16.216094,15.564086,16.851933,11.050579,17.341740,24.656144,40.121627,69.948141,7.276539,10.891184,31.932427,89.941817,174.110407,65.712544,56.449013,72.682049,122.198060,156.177333,66.964629,59.058642,54.710140,72.405132,131.816323
C34E10.6,atp-2,773.590805,436.239192,381.541542,414.973945,384.811916,592.953438,503.168313,443.332466,428.894186,322.971995,673.747169,719.896661,745.956169,990.810133,979.977860,1080.272108,1168.196570,1119.305032,1201.372463,1310.992509,778.453007,622.741588,597.984870,558.931781,630.901684,813.232054,682.453208,658.550965,823.861475,960.428926,831.733087,754.903195,776.885846,792.770399,895.494875
F27C1.7,atp-3,472.777248,274.605022,299.899795,293.173043,260.614475,412.225831,364.880177,296.127255,287.648423,251.026813,401.972123,385.474678,363.979649,405.122616,420.431491,454.800361,424.279715,407.932131,416.929475,403.408177,436.417415,258.661213,248.260543,235.345414,225.846434,548.579550,434.455745,396.448414,417.029138,458.611106,458.704325,415.174658,373.224207,384.157410,355.659692
D2045.1,atx-2,165.984249,184.036334,148.316153,102.602445,108.213382,191.218644,114.681408,101.440128,87.055754,76.944314,116.069351,103.849308,94.334529,65.432560,51.179495,217.557165,128.250102,96.564924,63.779449,59.727533,245.076031,143.498082,112.355985,85.977296,73.278462,140.065070,121.490815,102.280202,75.385967,62.624910,235.057402,219.987158,229.561567,124.169274,103.352132
B0207.12,avr-14,4.878350,5.696963,3.011093,5.969262,14.185453,5.938269,9.395078,7.717586,11.626017,39.253125,2.502923,2.108058,2.638423,1.105855,3.537077,4.714926,9.033757,15.855182,27.029060,63.254783,2.279235,2.437486,2.140529,2.745902,5.407899,3.817808,4.909912,3.649333,4.273800,3.962084,3.702770,4.789673,5.548835,7.619890,9.112463
R11G10.1,avr-15,1.997047,2.244300,2.090977,3.594438,10.737303,1.889124,2.416428,3.148944,2.853624,7.964763,0.990097,0.940338,1.120230,0.749870,2.224317,1.595269,0.893023,1.217994,1.397837,2.816508,0.613696,0.404084,0.413949,0.498179,1.788034,1.967246,1.238427,1.406425,1.741772,3.884356,1.394199,1.984419,1.922991,1.972535,3.504386
B0464.7,baf-1,1268.824854,957.088711,628.889917,363.536218,211.632342,1108.901670,743.655938,629.534940,328.329699,155.481746,854.839101,1110.196141,527.211592,279.223393,199.528556,882.281068,621.758496,431.933096,258.495928,116.518476,675.306701,356.848702,303.218225,185.648908,150.350028,2359.821109,1396.306045,1359.548705,382.168763,259.199315,1186.280676,1109.959105,875.106054,441.135788,232.105092
F57B10.11,bag-1,99.482553,64.147150,61.491483,54.238232,31.513440,88.545426,99.253913,105.866901,102.039926,69.675600,79.110565,72.514199,70.537226,39.838870,38.869406,83.387914,65.367092,57.718472,58.710136,73.255153,54.801255,36.557930,39.407472,41.066574,45.376464,113.470102,129.030186,118.872595,100.498138,77.503341,84.843424,71.395605,75.472381,67.618924,51.424743
Y71F9AR.1,bam-2,22.366453,34.964355,41.966488,52.544263,66.211601,32.370997,52.787577,79.331840,121.498600,112.077945,14.542795,15.669598,29.248742,29.073088,30.462520,9.959094,6.593457,12.209489,11.918548,14.393163,20.854647,17.481917,23.070378,38.419174,70.515841,50.617510,91.565971,100.969906,107.964240,131.223508,56.079061,65.372818,85.252734,61.226914,83.531686
C54D1.6,bar-1,0.128133,0.411521,1.488689,2.462233,2.878986,15.822419,48.613860,68.393892,109.879980,81.405303,0.362508,0.460895,3.021031,10.356823,21.445952,0.771751,4.292521,11.357787,17.214436,30.876704,1.248706,2.915688,4.252704,6.661820,7.853643,0.066428,0.296137,0.672614,0.854532,1.338451,0.405249,0.899615,2.198160,4.983230,8.328100
C05D2.4,bas-1,0.291275,0.651597,0.542630,1.797234,4.366069,0.249842,0.903061,4.013847,17.496812,38.750057,8.275661,14.971556,27.245520,32.181877,23.747455,0.302702,0.656597,0.986107,2.085174,3.395600,0.286946,0.371523,0.381186,0.791551,2.430762,0.225682,0.555372,0.790620,0.979023,2.303977,0.464611,0.416036,0.562544,1.089037,3.085131
K08F8.4,pah-1,1.799871,7.174180,10.468231,28.570970,30.885350,4.893334,12.268231,7.736007,7.384476,10.291408,1.005482,5.076275,7.456046,4.404951,14.262115,1.165985,2.583022,3.653388,3.895707,5.912735,54.271679,73.334471,76.166983,80.127507,48.069970,0.611843,1.780549,1.338196,3.404168,5.301037,3.391905,4.848183,8.910704,16.918747,15.026518
Y105E8A.5,bbs-1,0.305116,2.845771,14.264444,24.063724,41.562342,1.154447,6.083324,16.009767,45.584764,71.620936,0.076032,0.125117,3.683909,0.667074,1.595426,0.227465,0.706285,2.480774,2.923617,5.161075,0.086948,0.150993,0.323270,0.894570,2.410559,0.094518,0.109551,0.195175,0.922899,1.063960,0.425332,1.502106,3.881764,14.007870,29.569235
F20D12.3,bbs-2,0.150827,0.924716,2.813970,5.100320,9.805265,0.495182,4.047068,12.349593,41.032023,61.706215,0.062780,0.063961,3.282776,0.771705,2.455705,0.179965,0.415557,0.715171,0.589825,4.059110,0.038397,0.048063,0.131531,0.255645,0.796622,0.077199,0.127930,0.179031,1.072361,0.715126,0.196920,0.178773,0.437297,2.257383,7.267381
T25F10.5,bbs-8,0.417088,1.197718,8.760100,22.668444,43.542535,0.374705,4.457146,18.549507,74.013118,135.620976,0.087854,0.089306,2.392568,0.579251,2.083799,0.269323,0.935817,3.048507,5.505640,11.977873,0.076579,0.114797,0.363758,0.762383,3.596069,0.107173,0.126053,0.156761,0.685662,0.705134,0.224956,0.610942,2.113322,10.927245,27.715031
T13C5.5,bca-1,5.622774,2.577579,2.717878,3.354942,5.399665,2.048825,4.281865,3.716365,4.575809,4.869086,48.770409,27.674002,18.412727,8.608099,9.130937,4.373783,5.346206,4.763149,5.788881,7.640552,3.484022,2.684461,1.903354,2.686095,3.300668,3.557811,2.867488,2.772609,2.766237,3.242222,2.967560,3.442544,2.077741,3.228326,2.804239
M7.3,bcc-1,0.112015,0.149405,0.267041,0.134547,0.373797,0.075714,0.084599,0.059877,0.065501,0.094481,0.416225,0.100867,0.149614,0.139864,0.072513,0.139270,0.098323,0.183732,0.133182,0.151158,0.596239,0.737299,0.435665,0.492931,0.369749,0.127516,0.102649,0.127092,0.170739,0.068170,0.107001,0.065673,0.101137,0.097733,0.068582
T19E7.3,bec-1,59.693912,41.257550,46.147820,63.402509,55.524348,96.045464,131.228779,138.156609,165.324220,123.794520,71.462354,71.989353,61.242604,55.815573,50.251203,54.594428,46.517568,48.317419,45.171716,43.465331,59.086100,60.258904,72.017542,91.410122,105.280186,75.704628,111.369796,102.185868,105.820475,108.626607,81.182492,74.092362,77.810798,78.060825,82.678290
C54C6.2,ben-1,40.370317,127.231579,308.081195,337.553642,438.132457,387.904307,695.787542,892.711945,1504.718048,1339.133391,12.985462,21.661035,62.759815,18.788897,71.481688,29.166625,34.043242,75.999370,81.947205,106.686033,71.325606,98.728224,142.496968,267.192753,398.196536,22.069352,29.336528,40.020356,51.804165,45.163708,87.817734,120.607827,202.619026,446.032521,578.261175
T27F2.3,bir-1,466.407099,479.168496,418.212401,258.410475,241.260230,462.646772,317.753856,314.546646,231.065073,230.336470,201.402244,248.892578,137.015002,73.216320,54.020321,299.584678,211.179881,156.794673,109.609683,61.108496,166.961202,84.339599,84.339464,74.068938,81.144497,608.990792,398.730363,417.033297,148.630849,97.320890,389.389442,396.071362,321.137512,218.848119,161.455430
C50B8.2,bir-2,13.023596,4.532207,3.309571,2.256645,1.406349,4.307203,3.210401,1.937521,1.722288,1.239437,9.291465,6.448909,3.995057,1.348171,0.744474,6.578502,2.084231,1.842248,1.175609,1.236013,2.015092,0.581971,0.467951,0.877210,2.192279,11.250641,8.941103,4.064605,0.820191,1.285203,4.597940,3.200931,2.381357,1.222037,0.511957
C09G5.6,bli-1,1.132329,1.488688,1.753820,1.437736,1.825866,1.394771,1.595159,1.819389,1.795607,1.393054,0.730459,0.986812,1.063273,0.845738,0.935470,1.036706,0.854421,0.521525,0.657249,0.587229,0.865425,0.383545,0.399270,0.453034,0.704325,0.933617,1.611444,0.977936,1.639332,1.346689,0.595172,0.783643,1.070788,1.250384,1.374266
F59E12.12,bli-2,4.439867,3.554428,3.158477,1.934810,0.973525,4.375060,2.877217,4.815726,3.757729,1.352275,2.561986,3.368658,1.514861,0.737723,0.508800,2.247476,1.619345,2.063514,1.090981,0.826339,1.338072,0.617161,0.559263,0.972663,1.253271,3.700347,5.836717,4.354033,1.698947,1.283475,2.765163,3.018266,2.730110,2.260101,1.611838
F56C11.1,bli-3,4.439547,6.514551,6.191499,11.601434,16.188305,3.450180,5.646501,6.252405,11.413150,28.717120,10.444177,11.375202,10.677811,3.840199,7.180621,58.709581,56.086235,50.999919,42.230081,31.169355,8.681105,8.875013,9.233587,13.966409,29.443897,8.530501,9.446805,7.729964,9.360864,19.949721,6.682126,6.384587,10.459051,22.869375,39.614953
K04F10.4,bli-4,43.485271,36.022753,62.899634,106.017587,141.885593,39.551828,53.869555,60.213520,74.996498,93.809762,47.628184,45.666546,56.643847,42.625461,50.969317,54.654726,63.291742,66.630653,70.776001,71.948471,119.874250,149.742959,152.794931,189.063970,194.741953,47.805156,54.170097,73.233295,199.973858,309.461802,47.691244,51.304947,75.791833,153.231197,250.567485
F45G2.5,bli-5,0.973939,0.856143,0.874011,0.905623,0.841485,1.269897,0.625771,0.946605,1.417495,1.564354,0.530825,0.397139,0.594091,0.277928,0.478854,0.974678,0.761077,0.890466,1.025790,1.202663,0.230465,0.294954,0.472314,0.419015,0.596532,1.180864,0.558066,0.512145,0.509716,0.356091,0.479878,0.553062,0.498249,0.470635,0.488170
Y73B6BL.34,bli-6,0.283161,0.661294,0.632685,0.400192,0.575134,0.645711,0.704252,0.369989,0.274288,0.232806,0.528810,0.289067,0.273188,0.125524,0.297754,0.475884,0.450934,0.489170,0.571391,1.668821,0.152613,0.212359,0.175222,0.121873,0.308985,0.314457,0.353939,0.856809,0.468688,0.165619,0.399505,0.194900,0.385698,0.515165,0.233175
F23B12.8,bmk-1,144.673330,114.769749,83.608401,42.133446,23.205089,212.725616,208.770206,161.801405,112.442277,35.851387,96.836120,112.720744,75.335345,26.981668,19.469649,116.994788,68.554383,50.789147,25.670017,12.762189,64.794553,30.698855,25.021158,18.454402,17.203204,214.766740,194.287435,130.453198,70.911246,40.779139,226.220468,152.313908,123.006715,71.915625,43.162477
F13H8.10,bpl-1,6.707634,6.885483,10.294503,8.854032,8.374425,9.358335,14.827048,13.622266,17.328319,18.172156,14.774052,19.204960,20.553866,15.741985,14.531000,7.375179,7.436212,6.247795,4.888401,6.219478,60.873199,57.627872,45.854674,29.192432,19.844420,11.635793,24.479165,22.751435,26.494314,23.318451,11.338637,11.842855,14.432361,13.383313,11.786532
F54B11.6,bra-1,111.444109,198.639043,212.369964,147.393188,179.152866,404.708592,569.097399,659.574342,644.731160,449.961911,41.910217,58.556407,68.353027,22.635425,27.342081,104.978279,77.324974,77.932868,60.459535,46.861602,35.858323,21.811252,21.093791,29.454001,33.900577,104.132765,159.494920,132.911442,115.533840,99.829687,137.440529,166.142264,163.745107,202.355461,160.175035
F23H11.5,F23H11.5,134.587669,151.310749,178.309280,153.206973,198.896045,86.883506,76.723894,91.550141,89.663731,87.701550,258.420702,154.066835,189.273667,184.108959,244.501181,154.874970,163.977181,225.556197,178.447023,189.805588,119.606262,111.067569,90.029116,85.887232,83.677189,253.716749,225.939449,229.902979,313.871836,273.449836,142.177733,135.221787,125.434672,134.070179,156.273412
C36A4.8,brc-1,49.727701,27.651390,29.227953,13.469752,12.409937,38.310654,32.050867,24.110556,16.656292,10.165331,23.740450,28.283620,19.311994,8.577378,6.690836,23.023133,12.255456,12.357264,6.886021,5.739262,10.440627,4.860215,3.455409,2.948356,5.286502,42.159719,30.597775,28.669675,15.219798,9.709027,30.165404,20.437644,19.019546,11.204212,6.904750
K04C2.4,brd-1,49.998779,51.670219,35.362124,23.667378,13.536168,89.113009,78.953713,57.702113,40.977555,15.361922,30.379410,39.228421,28.624794,9.518013,7.038887,56.634880,31.498744,22.943038,12.921888,5.370111,24.550401,13.169521,10.810081,7.425738,8.333572,71.561194,79.931263,58.712356,27.401745,15.776026,77.606037,68.250432,72.265825,39.768590,19.457145
C53B4.7,bre-1,8.097873,15.020339,36.100500,79.033342,154.956230,19.495457,50.268362,101.243613,259.948647,397.852391,138.676267,118.156468,162.894977,219.425940,283.118508,68.500557,129.886588,152.926245,185.192941,187.672566,7.357224,15.635306,21.626937,48.816892,139.853467,5.021327,8.005956,15.366797,57.196674,132.703779,8.696974,11.287549,20.829362,70.982360,150.491401
Y39E4B.9,bre-2,1.834947,1.620202,2.981264,3.090140,3.759098,1.667286,1.709548,1.549180,2.105320,3.099544,15.762517,17.796146,29.760717,46.089862,48.496567,1.037280,1.115483,1.271782,1.189392,1.365435,0.460631,0.470465,0.507633,0.747449,1.415231,1.357201,1.777640,1.541541,3.913535,5.106781,0.989584,1.097435,1.498287,1.363708,1.366591
B0464.4,bre-3,7.796094,3.252586,4.760967,6.736570,9.400062,3.930366,5.663868,6.713316,10.816186,11.826196,4.138598,2.264664,3.688745,7.790392,14.202309,9.351397,13.178993,14.372180,15.842251,20.438500,4.388602,4.306777,6.040008,9.126051,10.901736,7.203638,5.337562,5.414838,8.470122,11.403380,3.201259,3.146195,5.057793,11.843129,15.656107
Y73E7A.7,bre-4,13.358169,25.061034,26.757915,26.198667,33.661207,13.946982,17.333439,23.078077,23.793929,29.260255,7.481313,8.617373,11.901103,10.577048,10.006237,29.312884,37.510850,29.012845,28.352593,21.544625,12.990029,11.062631,12.736355,14.103434,15.954152,7.460157,8.456319,10.425701,12.226356,13.136805,8.386436,7.866806,11.467523,15.584641,20.339402
T12G3.8,bre-5,23.352610,42.463029,39.073078,25.182449,25.072173,29.610673,32.270647,39.085197,32.286833,22.907999,20.083862,23.968602,22.274107,15.117540,12.701302,17.217412,14.433422,13.341210,11.564111,10.133937,11.319594,10.423785,9.291245,8.649634,10.473197,30.953224,42.168714,41.559191,47.934853,41.216841,22.970013,20.448221,21.889097,20.291693,19.220844
F45E12.2,brf-1,37.884608,22.998938,22.257063,16.509419,13.873281,43.537918,49.142512,42.236260,44.966581,33.110004,53.697039,53.821892,45.460113,25.985644,21.501480,32.750100,24.676795,20.408752,15.698989,21.427137,21.239616,13.980380,11.964157,12.571015,12.653097,52.518105,53.914750,39.729736,36.382798,26.232399,32.962932,22.003891,22.176474,19.088961,19.724318
F56A3.5,bro-1,2.494083,3.846092,7.171279,27.263908,30.139064,3.651783,4.427651,4.442686,6.717306,8.305169,0.571099,1.244710,11.111205,5.375522,8.543743,9.944372,36.160712,73.813617,103.054471,156.789086,14.959805,47.391261,51.430081,75.505017,67.123625,0.741907,0.840909,2.983945,6.223214,4.487972,6.129901,13.725661,42.446828,79.863327,75.186185
Y79H2A.1,brp-1,2.454095,2.581785,5.713999,23.857318,67.629900,1.643544,3.682179,8.025267,20.756067,71.733748,10.429657,5.648013,3.266298,5.705546,14.649054,2.432181,4.171350,6.759053,14.119803,18.859869,1.825536,1.646962,4.473079,13.194983,46.765704,1.334369,2.819391,1.935595,8.084576,29.029073,2.014881,2.098522,2.626717,10.089446,28.391052
F15D4.1,btf-1,23.625547,22.057227,21.245751,14.796135,10.727251,30.782959,30.410634,27.037281,25.144533,16.395666,20.521998,20.153185,20.798244,14.078960,9.791167,27.848152,17.650135,14.373928,10.896042,10.434445,19.116757,11.925981,11.063765,11.830286,14.208917,25.715657,27.069601,22.358182,19.979392,14.962290,27.007388,23.761539,25.419850,18.063184,12.830679
R06C7.8,bub-1,246.107495,243.173072,177.255947,93.910726,46.236752,428.834978,344.685823,281.818895,195.636904,55.188454,164.985225,205.332305,145.839571,52.432318,30.610870,302.637704,172.307696,131.620239,64.418889,24.944374,142.367103,74.484156,54.959334,37.780706,29.280333,423.187093,370.744428,266.208641,127.521108,74.697069,457.752610,395.989551,331.776237,168.977066,82.346346
F57B9.5,byn-1,131.562839,106.582945,92.004079,81.855014,71.552686,226.214499,199.255795,172.697006,174.520575,121.206019,177.501769,242.437648,292.791309,246.539071,200.915824,294.638098,245.313717,215.262730,200.097410,149.166159,223.400512,220.824653,195.058562,148.290049,143.800982,179.444260,218.659160,215.079870,221.934813,183.773048,252.787981,216.626170,215.922556,178.017367,159.137752
C23H4.1,cab-1,16.070352,71.638081,97.992421,74.274128,82.847828,59.110087,126.343760,109.712654,135.784011,125.243578,43.603285,54.601730,87.888345,76.017576,61.414918,326.626810,245.922212,230.337241,237.115456,172.620011,5.437705,7.446759,8.404254,13.947285,21.573575,5.694756,60.799863,72.616298,100.148819,108.236844,35.174987,56.809767,92.868686,154.208824,116.571160
F54D8.4,cah-1,9.196354,11.757679,6.125074,7.961486,14.067218,10.578318,6.534985,8.971579,14.456888,26.895849,2.541284,1.982701,3.516625,2.340854,3.899510,4.033602,2.446141,3.455298,6.557146,10.475459,3.249370,2.244722,1.996549,3.750727,3.924304,9.714276,5.548694,6.561063,3.994256,6.287985,5.892831,4.425830,5.754355,6.161516,8.399071
D1022.8,cah-2,0.661909,0.406137,1.886986,6.539426,19.211798,0.597394,1.152061,3.960609,23.637631,51.261248,0.222341,0.655011,0.931915,0.276141,2.197189,0.720470,0.576758,1.804257,2.732634,6.846091,0.547554,0.372732,0.403516,1.407889,4.553119,0.390747,0.471827,0.813317,0.724023,2.134517,3.926388,1.187724,0.826918,3.043907,11.631237
K05G3.3,cah-3,0.255030,0.332353,0.572167,0.814035,2.551717,0.167084,0.185236,0.199166,0.447735,2.362542,0.554531,0.255492,0.164281,0.402474,0.918261,0.185453,0.898269,1.636182,4.804424,10.421050,0.094882,0.085446,0.095850,0.264857,0.331278,0.195352,0.450478,0.282176,1.036948,0.974372,0.212137,0.143071,0.173703,0.442162,1.470599
R01E6.3,cah-4,1.361064,2.172002,3.635765,6.038530,6.332797,0.430737,0.935008,1.050491,1.428887,3.904939,55.985919,29.149437,30.026821,30.632814,25.226114,0.671652,1.010995,1.688738,3.112913,3.494801,1.483598,6.190231,6.417554,8.270533,11.516798,1.012219,0.570102,0.763546,2.018546,1.495869,0.833759,0.983875,1.039679,2.410976,3.557986
R173.1,cah-5,0.240305,0.319856,0.539429,3.177470,9.639585,0.581179,1.228695,1.390227,3.661666,11.583074,0.207560,0.152165,0.231549,1.963770,7.869305,2.624621,19.805619,50.997574,98.949138,158.794240,0.090676,0.130971,0.290453,1.371351,7.727443,0.184287,0.302540,0.346280,4.410473,18.991607,0.214368,0.222962,0.466843,3.692388,12.186333
T28F2.3,cah-6,3.369598,4.029185,6.714700,7.861906,26.526896,15.324128,17.811468,16.698229,29.283586,42.084785,1.689271,2.288857,2.669143,1.442669,3.596533,3.367136,1.995479,2.894362,4.823030,9.738045,1.807718,0.849220,0.958910,0.934867,3.963016,2.709785,2.980875,3.504935,3.282110,3.652584,1.999119,3.021624,4.412099,7.823946,11.025402
C13C12.1,cal-1,0.844876,1.470108,2.981479,7.943273,11.999339,0.545550,1.214466,1.371465,3.564771,6.117390,2.004311,2.456066,3.864188,3.249949,4.144476,2.492786,7.669643,15.126679,25.522924,36.784927,0.377100,0.339899,0.378771,0.957785,2.812410,0.783590,1.038174,1.730504,7.829601,18.570414,0.582524,0.711804,1.278308,5.947120,17.507690
C18E9.1,cal-2,2.387728,2.720847,5.083543,10.737630,40.170565,5.231457,4.087278,7.797033,20.958045,40.349391,2.148801,3.131093,3.414262,3.114985,4.803925,3.927152,8.183511,24.304101,45.763532,68.282259,2.085227,1.064282,2.055394,1.696061,6.414177,2.631136,4.427564,4.430486,4.397617,4.669037,2.301304,1.533009,3.130256,3.594957,8.958995
M02B7.6,cal-3,0.899191,1.625202,1.452622,1.076451,3.538473,0.578213,0.646839,0.967253,2.163149,3.216846,0.548468,0.391272,0.569172,0.871552,0.991978,0.588592,0.594755,0.847898,1.069643,1.046723,0.326933,0.301049,0.335453,0.461353,1.183876,0.689899,0.951868,4.667633,21.114667,37.632661,0.553399,0.492807,0.572940,2.011660,3.162496
T07G12.1,cal-4,0.854837,1.512166,2.244707,1.853663,6.970175,0.559966,0.710541,0.714861,3.581470,12.825588,0.565354,0.435816,0.748889,0.538233,1.380261,0.569177,0.485204,0.647734,1.287130,3.643922,0.318889,0.308893,0.482962,1.054865,1.842524,0.755788,0.757485,0.679915,0.692569,0.895468,0.579807,0.516390,0.559725,1.051707,2.395540
C01G6.8,cam-1,327.206314,467.930628,437.182345,351.673195,385.531997,381.514442,495.841878,536.540929,704.750090,671.560540,247.718163,223.821887,172.336389,106.932880,96.000125,254.225745,289.415137,283.327148,248.984070,245.623833,227.180006,207.807014,191.772329,181.976463,146.047643,241.866814,294.933156,276.992556,275.536413,253.352801,392.876693,435.706882,497.332732,412.816865,364.378814
D2024.6,cap-1,153.305197,204.635063,205.930301,172.150036,191.221379,268.759333,298.585433,289.802379,358.470536,335.070627,96.383158,126.504361,108.810347,76.371967,80.939466,223.904533,221.380790,203.676705,196.725409,165.577138,176.940991,167.085025,162.463378,148.756634,165.950984,191.140950,275.551615,261.961514,238.909810,200.722953,214.859898,238.999466,263.725944,244.900551,235.664073
M106.5,cap-2,290.832727,543.200476,637.106959,472.163550,591.774719,389.880465,495.327333,677.086102,725.449162,730.081788,128.584631,149.413512,163.201442,104.219209,115.566957,304.397632,345.798901,335.819250,351.294760,303.578937,183.876894,171.402655,166.976499,172.824639,201.062538,211.000627,319.669924,296.131882,326.941323,304.491720,314.230211,337.727427,387.063676,434.135982,467.996092
F41G4.2,cas-1,105.274746,185.733237,208.581866,164.587722,164.771764,236.397243,271.499654,279.902041,293.064072,200.843724,28.622687,44.425830,43.721789,25.277756,28.772245,391.676992,498.517448,472.902954,461.803661,397.435704,52.615728,41.228465,45.915437,60.179495,85.190825,138.610001,217.236267,224.566406,272.959430,216.019712,144.246096,175.969161,219.389451,249.496402,256.026419
W01C8.6,cat-1,0.332309,0.553394,0.554022,1.121427,2.677249,0.379278,0.499003,0.455135,0.788822,2.588950,0.273393,0.405737,0.486611,0.427185,1.041679,0.241641,0.262610,0.470981,0.858199,1.855004,1.928092,2.265864,2.259562,1.582917,1.821592,0.207337,0.241111,0.446971,2.201810,3.815906,0.923388,0.971686,2.422845,3.857165,6.040041
B0432.5,cat-2,1.128947,0.961987,0.766825,0.583769,0.811547,0.557287,0.533376,0.708826,0.884056,4.388936,0.785889,0.993515,0.680471,0.376375,0.533894,0.771213,0.555759,0.820534,0.783909,1.203835,0.338316,0.388123,0.305452,0.258979,0.727143,0.997616,1.050240,0.737718,0.554227,0.315839,0.801137,0.512716,0.427963,0.421382,0.639973
F32G8.6,cat-4,0.802957,0.919938,0.595748,4.756827,1.721932,0.992483,1.809578,1.635174,1.640867,2.913519,0.799764,2.548581,2.467357,1.167706,2.794740,0.783872,1.179804,1.120450,1.249302,1.072081,23.954303,28.977591,27.181074,30.494359,15.919611,1.021894,1.779643,0.461262,2.004127,1.588162,1.934193,1.191058,0.818042,2.351689,4.138006
T13F2.8,cav-1,9822.057984,12908.327050,11021.250136,6419.218411,4204.828268,13338.430256,13839.894038,12153.120870,10866.487871,4754.310225,2800.665208,3822.249134,2007.277458,337.096911,454.960997,8053.595746,5187.035707,3418.654112,1852.535886,570.861920,5287.317137,2685.621243,1930.327321,1322.791032,1057.883167,10075.885046,10307.076423,8757.531972,4856.670285,2905.892514,18015.494275,17732.319299,14819.468450,11316.608491,6717.291205
C56A3.7,cav-2,1.435696,2.354268,2.170308,3.471493,6.458672,0.991671,1.035803,0.786137,0.721660,1.418556,13.201928,11.192189,24.309739,83.287865,127.125742,1.008250,1.292443,1.467554,1.942824,1.940809,0.577889,0.514012,0.594787,0.936182,1.415033,1.433489,1.411474,1.467601,2.458898,3.615012,0.946916,0.887428,0.688630,0.775864,1.313310
R10E11.1,cbp-1,213.791633,192.101989,180.418465,149.475017,145.228563,196.676899,203.435405,172.621095,168.165101,145.186321,178.166866,173.531774,149.144010,102.369593,74.395533,194.155881,169.182995,145.667295,115.212189,176.557859,129.784978,81.566340,69.465399,73.191409,75.302660,160.323930,171.334315,140.421790,152.823445,111.015654,160.265100,133.588002,138.306446,134.871031,117.043079
C54D2.5,cca-1,0.384877,0.759595,2.633228,3.477942,6.804248,0.558532,2.125050,3.699842,7.353442,13.574937,1.141497,2.096606,3.309304,2.467226,6.285526,16.800351,31.887411,30.853857,27.898543,37.131200,0.148351,0.247040,0.308926,0.690763,2.024502,0.214156,0.321182,0.957722,3.763811,8.439028,0.291922,0.453070,0.935027,3.197874,7.405418
T28F2.5,ccb-1,1.290157,2.812355,13.697816,29.571989,75.365912,3.290053,8.895867,22.439718,73.341113,140.723749,0.743931,1.298310,4.476946,2.896584,10.612071,43.543930,112.786362,149.637038,162.419490,191.929574,1.439758,1.396934,2.135509,4.429499,17.415082,2.297365,8.359235,26.338229,92.702550,126.086095,2.878245,4.508211,13.011807,50.516493,118.926411
Y56A3A.20,ccf-1,115.582286,136.636375,110.079551,82.460409,87.331774,131.357340,115.405120,89.362603,110.066301,87.525195,99.928112,119.933709,84.577634,58.989271,50.856911,189.195470,129.772363,97.203307,81.356685,63.068312,191.788005,123.718280,107.019528,79.323747,84.280810,174.915981,148.390736,139.684095,96.470404,80.499871,128.746632,144.268884,139.982165,105.690510,90.037835
Y73F8A.6,ccg-1,0.381230,1.273224,1.401836,3.000344,3.552316,0.244309,0.870619,0.985335,1.426350,3.329989,1.190754,0.826227,1.314621,1.066553,1.903323,32.680475,58.830145,66.521191,78.097828,177.843427,0.233781,0.276407,0.400672,1.771517,9.680913,0.368526,0.822089,1.692866,6.708327,15.226538,0.292086,0.422550,1.265408,4.000525,7.825451
F26E4.9,cco-1,1077.603695,570.088907,652.980544,776.269483,622.148296,665.144765,570.690384,527.169191,508.551372,680.965079,583.538893,594.733622,467.157568,642.512170,638.969886,668.183972,699.699752,684.874411,687.278006,702.438163,640.873707,506.621416,457.856677,425.191175,435.397243,901.600988,639.398883,727.472268,591.291252,660.685534,633.194471,650.983163,586.910521,705.387042,561.308081
T10B9.10,cyp-13A7,0.148620,0.198777,0.203630,0.161554,0.199483,0.099538,0.111258,0.154378,0.109934,0.087137,0.201440,0.275830,0.292295,0.485912,0.200186,0.100530,0.098339,0.099872,0.128558,0.157473,0.057054,0.050854,0.057430,0.064566,0.076069,0.114634,0.134182,0.168219,0.123407,0.134571,0.095122,0.085773,0.074655,0.079217,0.075270
F08F3.7,cyp-14A5,0.152610,0.202739,0.643866,0.295994,0.716950,0.452760,0.419696,0.236091,0.312095,0.442885,0.618501,0.809785,0.846316,0.336521,0.399729,0.125827,0.190843,0.279549,0.595654,0.906904,1.414556,0.585383,1.131178,2.410007,3.653833,0.221858,0.192446,0.173266,0.562672,0.318667,0.120880,0.106463,0.254501,0.492007,0.802204
ZK177.5,cyp-44A1,25.244196,26.523969,18.000469,11.281967,7.544874,54.421782,52.147757,38.898639,31.506380,10.190736,89.089120,77.618355,54.437594,23.605542,12.910222,28.882428,16.960323,12.591451,7.042048,3.751311,12.155779,8.038361,6.507477,5.584214,6.491905,37.792232,35.238321,27.527006,13.529551,9.202646,39.778440,33.345056,32.140588,19.381772,10.697092
ZC518.3,ccr-4,296.981764,339.729719,344.006751,263.812410,257.390645,464.316072,477.865428,440.415173,467.313108,335.130698,196.199355,188.336506,186.559651,124.595802,97.512149,415.151987,300.404128,254.449384,214.258357,174.600966,308.994130,271.206520,257.292914,223.481535,224.037960,275.961292,315.524408,295.205783,307.710376,261.008666,373.413207,375.073922,428.961091,401.625215,351.741261
T05C12.7,cct-1,216.556742,178.287553,167.539188,147.574898,143.987199,259.153885,235.414221,251.457614,301.357430,241.611245,139.354869,150.271717,127.917605,85.509787,98.847205,272.740039,227.139201,251.767343,339.421526,395.589593,164.614055,113.708611,127.695599,130.217976,175.343655,258.926112,244.928122,219.384703,208.932842,182.673254,263.131864,236.241736,255.486364,249.282681,221.965880
T21B10.7,cct-2,101.114157,77.397994,67.741504,63.037764,65.011580,118.236089,107.349246,97.765078,110.332606,97.450545,65.013206,78.443424,75.781719,74.092920,78.192461,140.488144,109.781015,124.973404,181.642614,246.382435,73.121487,52.654309,62.101446,67.222235,100.309116,130.878295,113.274919,111.772762,107.423960,97.004928,116.109199,111.128474,110.613602,100.984487,87.424134
K01C8.10,cct-4,120.969924,73.807687,66.101666,58.877338,64.231366,142.775049,132.737296,119.497008,148.667984,123.411245,119.744804,122.774007,120.063662,113.481354,115.022438,177.684609,151.474682,174.456080,235.459807,326.871985,120.494554,82.852131,87.956679,99.133504,133.878345,170.823355,137.279208,135.402538,121.517808,104.761500,144.502948,130.954975,126.176837,116.939646,104.743585
C07G2.3,cct-5,316.186284,214.285319,197.098334,175.895027,175.938327,385.332208,361.104196,376.504267,467.977280,392.234311,356.880369,339.964131,283.967541,205.909715,196.444651,487.270222,391.078076,419.496305,528.093763,603.769960,274.594174,178.142904,192.735641,199.327989,242.265982,444.925697,424.384156,403.300150,379.723496,301.872994,423.699384,382.388621,380.698594,345.640638,312.939190
F01F1.8,cct-6,112.841137,128.095899,119.017188,99.994789,103.644072,142.440731,138.890425,139.088066,149.058615,123.246285,73.214392,93.665126,92.561273,78.326840,85.493811,189.099860,159.804779,178.105182,241.128573,286.670204,97.401336,72.094672,86.098931,93.119490,121.693805,148.682548,136.877481,141.687091,127.076980,117.376811,135.321529,135.749171,139.482468,145.458215,130.706057
C43E11.10,cdc-6,66.108859,29.320547,23.127187,19.212656,11.975548,66.225097,55.265504,37.553575,34.480459,18.332999,59.671017,67.265122,41.742756,22.635895,18.012813,35.850585,21.971046,16.889218,12.120130,9.161159,42.386049,29.428132,23.633358,20.486725,17.304145,79.637623,52.933771,35.484852,23.790151,14.462297,66.148998,56.064817,48.698339,30.257145,20.725133
C17G10.4,cdc-14,185.415541,141.795145,123.250344,89.584154,68.336850,212.270105,231.188396,165.656502,161.994728,110.331613,291.099513,264.716291,166.653371,62.778804,57.248061,154.088760,120.712646,110.745915,90.560101,137.029673,151.684983,88.167080,63.277690,55.774120,59.656901,161.176167,174.705167,136.941113,116.850367,75.957372,206.022957,161.741282,153.467583,114.314427,94.860807
K06A5.7,cdc-25.1,68.633375,55.995339,49.204173,32.876838,29.244675,52.554378,51.246282,46.770854,39.123173,28.461622,43.349822,38.317882,37.289085,25.630572,20.107656,40.361409,15.964641,11.509540,7.500146,4.175307,29.486866,24.066685,21.128393,19.114096,19.782484,49.844496,49.552099,43.806390,38.650271,27.993936,36.484839,30.247799,31.817644,24.712441,18.337048
F16B4.8,cdc-25.2,516.097021,662.620095,545.756407,295.098393,204.988195,536.242965,404.283688,324.930337,211.077478,120.680710,89.643434,147.416331,84.148342,35.879180,31.964905,282.669481,219.545498,194.753173,154.528978,116.209631,290.303707,168.291112,113.808113,73.487950,52.350416,344.362727,313.222653,276.295318,116.475709,60.781717,409.324104,433.569129,419.843960,263.888515,114.245729
ZK637.11,cdc-25.3,78.219042,10.703245,2.804016,2.911490,2.329283,7.584460,0.907733,1.229776,0.705226,0.831421,59.703087,12.749410,15.389753,1.177348,1.418325,22.466195,1.926251,0.315812,0.300612,0.756414,9.624194,0.386519,0.175810,0.110051,0.352370,47.768553,12.900466,4.084492,1.174998,0.884397,11.167330,2.149850,1.001168,0.772204,0.872439
R05H5.2,cdc-25.4,0.556492,0.678016,0.504536,0.432249,1.471593,0.241461,0.270968,0.472398,0.321639,1.430508,0.311434,0.486503,0.235466,0.163462,0.819466,0.265714,0.239271,0.456053,0.594770,1.001685,0.215085,0.197656,0.247470,0.157059,0.316997,0.524760,0.456135,0.292297,3.303306,13.752488,0.379207,0.205196,0.325833,0.746652,3.368433
R07G3.1,cdc-42,218.563966,184.523898,176.118654,159.284198,159.719115,272.318159,258.541346,215.426090,202.855096,178.244001,126.615972,166.530865,122.117484,87.355416,91.779387,316.938138,280.796549,253.924917,220.870686,182.845349,242.317876,179.795056,167.548240,144.682426,136.712325,216.379626,240.624202,244.327415,173.618938,146.333028,290.997648,319.692365,334.166055,287.203595,231.649892
C47D2.2,cdd-1,0.661958,2.193784,6.968812,10.722394,7.872932,1.590713,4.381797,3.897649,3.424896,4.743206,40.398526,45.156081,76.754691,112.992149,102.946773,0.705625,1.157875,2.230713,3.533554,1.743768,5.155986,11.572366,22.407755,26.942837,19.011785,0.360264,1.701831,2.251260,5.106262,11.267976,0.832362,2.134919,4.592088,11.947137,13.171985
F49E8.4,cdd-2,50.197385,27.878857,28.739579,27.757855,39.419313,22.220244,16.851086,13.267856,15.732587,17.306085,53.443870,34.228185,36.753145,40.509876,36.008763,24.575349,12.777445,10.401743,8.204822,6.542470,24.470680,18.942600,15.772017,19.559788,17.765048,46.740724,30.604009,37.631582,30.933214,26.623085,25.418248,24.604914,23.435761,22.334392,25.399584
C15B12.7,cdf-1,16.470809,22.480778,29.381327,32.655470,38.357054,10.531838,16.856564,19.425965,34.437311,44.010028,22.256876,29.039929,33.406655,36.458943,43.212122,22.567274,26.763931,38.241009,37.647941,54.723577,18.768379,15.403684,14.584638,19.091047,27.185187,19.692030,25.388067,27.594062,55.030280,70.982727,18.712302,17.360581,20.977182,27.601140,34.213540
ZK112.7,cdh-3,5.259054,6.228764,20.710032,32.556050,39.551142,5.020471,19.890083,32.857250,67.719089,71.463065,1.391515,3.714189,16.617822,11.044034,13.041597,1.132135,3.262965,5.013001,6.531868,14.812785,1.870566,5.541780,14.023384,34.584813,61.411631,2.269749,10.288006,25.366020,56.656100,46.784580,3.320253,3.987319,8.141569,22.190471,40.744776
F25F2.2,cdh-4,102.362380,50.153239,53.810462,53.550575,51.709564,69.410592,111.290548,89.103366,128.084682,116.238256,150.019720,109.500148,92.376615,64.515070,62.871689,62.009488,44.958417,35.532490,26.089837,44.299899,41.498325,37.885557,36.741564,36.736408,35.548574,78.550241,102.951948,86.253722,128.270472,99.762470,59.391771,44.261957,46.974076,50.301060,48.189542
F08B4.2,cdh-5,0.762830,0.618659,3.732892,16.520160,21.601063,0.371288,0.839663,1.793548,3.968708,9.774333,0.272053,0.404311,1.996963,5.946841,13.621637,0.504606,1.122822,3.114452,6.488749,9.213120,0.228368,0.327476,0.841224,2.145085,6.471974,2.300099,7.089134,47.850106,171.492093,281.421134,0.909164,1.792302,8.083245,43.404816,91.734833
R05H10.6,cdh-7,0.240253,0.087308,0.090032,0.104345,0.161518,0.047270,0.050553,0.051384,0.044395,0.133746,0.103570,0.129003,0.064291,0.034677,0.085490,0.077136,0.100639,0.054936,0.065431,0.068182,0.079883,0.080307,0.073745,0.120802,0.180858,0.129464,0.061800,0.054529,0.090412,0.129385,0.038660,0.050643,0.039110,0.032216,0.093241
F59C12.1,cdh-9,8.022752,22.912830,61.015884,150.715537,286.391056,8.852007,19.231031,62.749824,147.041586,200.790569,0.228839,0.515850,5.695859,5.444034,12.036961,1.165145,3.790087,12.681993,17.357578,24.836821,1.227347,2.127876,6.388112,14.971541,43.247138,2.923437,29.059771,66.327938,236.098473,301.834401,8.030955,13.416084,36.271132,123.380338,231.533400
C45G7.5,cdh-10,0.869267,1.414143,1.262806,1.066107,0.816729,0.788998,1.354177,1.844022,2.320411,2.041775,0.125810,0.123738,0.231079,0.189172,0.127862,0.222821,0.187729,0.192483,0.203195,0.186574,0.113189,0.074679,0.114709,0.098883,0.184522,0.263163,0.217955,0.317214,0.203980,0.221958,0.575230,0.670213,0.929524,1.019806,0.643330
B0034.3,casy-1,22.452482,20.862630,44.553073,88.238574,192.033002,23.872216,63.956673,114.043435,376.045407,622.078365,5.040996,3.190041,12.924090,5.705352,26.363687,10.517370,7.724508,17.886000,27.990233,69.258796,7.054263,9.377513,13.011222,27.923387,54.463741,15.117197,17.634797,17.896161,23.362740,27.255928,17.588622,21.537776,29.695113,56.017749,120.756206
T05G5.3,cdk-1,409.773628,358.576110,247.669568,166.761348,85.787666,632.101227,496.656951,393.361702,281.066623,89.743342,151.767294,171.110759,121.469334,55.886420,32.907628,418.061222,269.797097,190.457687,88.787283,31.567042,131.939696,74.562170,74.733114,67.755739,65.954241,445.776255,404.922390,325.045379,149.424398,84.802453,534.910502,492.518111,445.597989,275.858692,150.982314
F18H3.5,cdk-4,103.258148,188.567041,145.598739,89.936183,54.741851,215.125628,250.578184,244.109243,186.428609,68.620463,75.931300,93.338047,47.118795,14.012516,13.315482,86.259915,59.175784,52.704077,27.702283,12.665340,84.458934,86.498111,76.147397,60.590156,49.356987,110.923322,159.252397,128.740102,92.396918,53.419873,158.962671,174.625735,168.788934,122.407064,76.262613
T27E9.3,cdk-5,40.533789,46.496311,54.575322,37.702017,45.316259,65.213960,59.698864,53.486163,65.415668,65.255696,31.990674,40.685053,38.989779,25.740456,29.739910,48.997556,41.338839,33.963532,26.232245,19.295399,35.304649,25.247096,23.455687,22.895908,28.131925,67.031024,74.613730,65.920523,43.046948,34.162048,49.747848,54.166341,59.914519,50.305643,41.970762
Y39G10AL.3,cdk-7,80.534280,91.388916,86.111668,52.957083,42.223447,106.968118,121.680084,104.752614,91.047607,56.630958,58.442573,60.682638,58.211160,34.868175,27.039314,84.118896,66.760065,53.395609,36.174124,26.214549,55.565495,47.457178,45.551977,39.708336,39.308976,91.072099,122.176626,108.087344,83.614267,63.147972,91.544549,83.907350,97.653944,80.598612,55.505647
F39H11.3,cdk-8,44.602284,30.328321,26.105988,18.216980,18.134091,40.198038,43.053359,36.858376,42.648394,31.502110,51.547395,57.255480,37.963712,20.876461,16.819321,29.715303,20.895014,19.238578,14.045836,16.671699,16.439503,9.575702,7.137503,8.193328,9.661172,51.809722,45.903685,33.844492,29.282199,21.980529,36.239675,27.122969,26.756367,21.597004,19.072055
H25P06.2,cdk-9,62.441191,72.977708,66.453913,50.848712,44.979261,91.543072,87.582062,77.544801,68.711109,53.560918,54.394731,68.201266,65.673673,34.973214,30.523198,72.152011,65.183429,50.228510,36.871298,28.135914,61.510879,54.407600,49.826818,42.834997,40.638687,79.802366,88.758271,76.480862,68.890211,48.047721,79.092223,78.981837,93.199769,64.788421,53.807151
R06F6.1,cdl-1,926.628710,914.383179,544.599990,267.539990,163.647153,1238.695182,736.041835,513.153739,300.929035,105.500900,286.696099,367.159354,173.694652,56.285644,45.357539,1920.834092,950.253918,551.406049,212.990763,64.657446,455.537412,191.230079,134.921293,91.002685,91.287140,1214.726586,887.856042,731.208981,252.896171,153.423929,1877.377885,1762.266609,1359.948562,475.702887,250.954697
F35E8.11,cdr-1,0.332553,1.051431,0.938117,0.607220,1.099615,0.217506,0.337413,0.340194,0.371051,0.376029,3.738690,4.926163,4.084103,2.768971,3.581199,0.266566,0.213098,0.497601,0.227807,0.283554,0.123233,0.313905,0.126031,0.505609,0.479931,0.258294,0.585938,0.421642,0.271081,0.578464,0.343202,0.343523,0.221628,0.435561,0.196325
Y54E10A.15,cdt-1,119.635094,65.293371,44.716616,20.205844,9.594939,91.680088,63.089399,37.520269,19.146290,6.119445,65.775236,66.608346,37.984719,13.089020,7.607765,60.377496,27.874030,19.308499,9.440036,4.245630,32.091599,10.267903,7.590733,4.446635,3.768031,108.159067,77.315547,50.162633,17.032462,8.110111,101.727700,78.622250,67.729688,23.307017,12.735128
ZK1236.2,cec-1,217.103730,311.316396,325.360788,243.505424,217.065200,407.377918,538.764250,509.506627,570.836759,402.488616,233.164585,302.820518,372.340120,218.810431,193.845002,339.624710,294.832435,255.100023,197.784385,131.884206,260.346007,232.501859,202.233780,166.589822,159.801306,347.250723,516.751023,495.633959,445.739899,318.781282,406.125436,441.807664,476.039873,434.065797,349.694106
Y47H9C.4,ced-1,68.611390,64.431874,56.508685,60.112524,70.792015,58.630185,46.746314,39.947084,51.690939,70.092116,87.816256,69.180694,51.846418,34.262351,30.464260,54.036129,33.155612,31.605194,30.058132,35.629349,110.889460,112.591770,98.396924,97.757617,74.710821,32.028834,58.763580,59.546696,87.826848,64.582421,66.088497,81.172794,116.242097,90.508476,77.178192
Y41D4B.13,ced-2,138.279418,212.234841,190.605354,140.375845,122.991431,170.886947,164.876749,148.100014,131.523533,116.737776,69.109216,92.102105,56.614507,58.596422,42.805197,103.395929,70.379859,53.217494,39.943501,28.072650,63.101208,60.703764,72.406783,65.759054,83.005407,94.185277,79.352572,66.256814,48.981722,43.755952,106.267648,96.845491,118.188086,81.938734,82.278723
C48D1.2,ced-3,73.405905,101.462618,116.543155,73.812661,66.467703,93.526751,71.505969,62.395173,43.668535,21.665394,19.327213,21.716699,15.137635,6.243614,4.686730,63.219625,33.354287,25.528348,14.691825,6.529812,31.825859,18.193996,18.421327,24.334982,42.657587,73.334405,62.564677,50.216578,20.929164,10.861255,77.129268,79.205238,75.634688,49.524075,32.937538
C35D10.9,ced-4,72.923616,53.057621,40.535194,28.253690,18.218678,124.608939,117.544107,89.857370,76.685742,36.618609,59.917071,75.331010,41.077898,15.906067,12.492792,83.289907,54.487657,46.949161,30.145469,20.442740,41.516241,26.522987,20.542042,15.636306,19.920557,100.362448,110.076864,91.001977,49.811092,28.815536,108.774894,94.877574,89.131995,55.597738,34.536944
C02F4.1,ced-5,20.161098,10.421633,11.444678,9.569119,7.254570,19.819977,27.462432,23.481295,27.241075,23.041600,30.930565,29.638610,26.023402,18.506405,15.763006,19.280035,14.094702,12.188169,9.143096,14.874700,9.075105,6.464274,5.576776,6.532043,8.360413,27.482099,29.885407,24.642191,30.951157,21.378007,13.931174,8.475602,9.224478,8.708030,10.001534
F56D2.7,ced-6,16.395334,23.939629,34.015873,41.293694,43.581364,22.188821,29.155219,29.838676,41.910196,37.468198,15.268472,15.199561,17.247510,11.698604,11.516070,27.645846,20.286642,21.539367,17.411188,17.760544,61.008950,58.465772,56.375924,61.954905,66.066695,29.491653,52.183432,62.375340,94.482409,71.459593,28.493633,30.327429,42.245238,52.694232,51.729511
C48B4.4,ced-7,38.790918,22.724841,19.926423,17.834401,14.482526,33.710557,48.379041,36.078928,41.128037,34.492835,40.939487,44.537164,33.089299,20.947014,21.620924,30.417286,24.099378,21.789879,16.979491,25.785545,14.073924,9.777777,8.642987,10.651293,13.603106,43.912351,42.334065,33.177781,36.250782,34.359096,24.337394,16.400219,16.223206,16.037886,16.845946
F08F1.5,ced-8,52.333977,48.185113,38.547965,22.378280,18.804958,71.546222,78.522184,68.102953,48.905593,22.115714,42.134638,52.510799,24.951495,8.446428,5.841142,31.623455,14.423934,13.152389,6.325483,3.305077,32.841705,15.486106,10.181715,4.825597,7.064257,88.262647,88.481793,56.385864,27.496415,18.100132,90.418325,75.335366,62.966832,28.317197,19.768133
T07C4.8,ced-9,173.354087,197.866276,153.314067,101.395015,74.505725,273.630491,272.583551,248.918932,207.825260,104.135888,59.692208,77.646602,62.635864,30.259576,30.131889,194.349706,118.512631,88.401377,58.016255,34.081492,94.496196,58.222033,53.699107,45.310647,48.295789,289.530950,231.780557,174.615676,100.064654,77.034632,265.506608,253.136810,239.030121,143.593441,92.992470
C09G12.8,ced-10,72.245447,66.665339,69.585524,75.613400,66.266825,80.951421,77.455416,63.378544,62.042767,63.761198,48.150921,63.071920,45.525034,37.350140,36.821169,76.727060,65.975183,56.584316,54.822946,46.043366,69.037166,49.731361,47.340663,43.666493,42.524725,93.831317,102.341508,102.818118,80.252710,75.250801,83.926041,91.302953,98.499369,91.846396,75.870027
ZK512.3,ced-11,83.331288,64.402603,43.305558,27.732085,16.474075,134.472619,93.424693,71.623728,49.610797,19.970486,14.875803,29.298196,25.184957,11.831937,9.434998,52.953594,37.748360,44.318183,46.183456,74.835558,13.942017,6.847207,5.244198,5.495021,7.839934,103.171203,103.477795,78.475818,52.197435,28.142629,145.977193,121.102750,116.171683,55.199034,39.005361
Y106G6E.5,ced-12,32.468105,22.686016,24.735421,19.730399,17.248987,38.557067,47.813886,39.871731,47.758437,34.156811,42.462734,39.565034,40.316014,24.416001,21.539609,33.781859,24.540857,23.835112,20.347809,28.423482,22.864831,19.412887,16.912140,17.665105,21.675972,38.050072,41.317927,41.217325,55.501161,44.627240,38.313935,26.352916,29.987839,26.898161,26.700148
R09F10.9,ced-13,1.630330,2.047816,2.068745,1.147770,1.999670,0.963167,1.791995,1.840543,1.125888,2.810643,1.259234,1.254403,0.953589,1.434186,0.958034,2.012226,1.285392,1.072886,0.965353,1.922304,1.939319,1.353663,2.460174,2.581092,1.815661,2.656374,1.324184,1.728376,1.649605,0.827749,2.486045,0.970590,0.717159,0.765995,0.857793
F16H11.4,ceh-1,0.727814,1.904346,1.331403,1.072647,1.407591,0.455414,0.837100,0.882531,0.433867,0.949743,0.911643,0.573518,0.892589,0.661103,1.097722,0.536578,0.570547,0.934541,0.935753,1.900132,0.368074,0.657801,0.576261,0.851922,0.706382,0.547512,0.618880,0.917588,1.005813,0.395525,0.433200,0.848834,0.524970,0.653652,0.750884
C27A12.5,ceh-2,0.572409,2.391136,3.285157,5.161679,4.250529,1.126457,3.309072,6.007483,6.554346,12.982460,0.759544,0.686916,1.442021,1.723636,2.745331,0.933372,1.969986,4.219612,4.401806,5.130646,0.381851,0.786564,0.848904,1.244612,2.682277,1.318896,16.684591,44.150173,153.182282,166.861314,3.597411,5.435022,13.903664,53.716998,100.513969
C16C2.1,ceh-5,118.438732,303.250363,636.197126,493.621563,396.830848,80.971427,34.112842,69.390986,91.145428,138.895163,5.186463,6.187174,15.133879,4.405570,6.287488,2.760605,6.585726,11.175309,8.805865,10.093197,2.465106,12.667868,15.386307,40.382526,40.218520,11.713918,2.833596,7.605470,4.536814,3.902139,101.740927,82.286253,83.714115,187.731141,163.348457
K02B12.1,ceh-6,2.049055,7.195314,11.681465,9.251021,9.705526,47.870092,91.788420,65.531746,70.537578,56.536171,0.728306,3.380181,4.726077,1.712580,2.445334,2.408609,2.487322,4.441071,2.478514,2.959921,1.988389,3.404982,4.540280,12.767680,21.276793,1.860224,12.516278,14.709534,15.417612,8.833961,3.824191,6.399229,9.908456,17.274705,14.026132
C34C6.8,ceh-7,5.851843,6.596849,7.055592,4.008556,6.862286,3.507725,3.954452,2.478584,2.078297,2.923656,8.140475,5.072596,5.297215,5.840006,3.888176,3.877965,3.204716,3.058970,2.303680,2.004509,2.151044,3.017126,2.457481,1.641956,1.530662,4.727322,4.896221,4.838611,4.169010,3.160415,2.324798,3.324518,1.633466,1.745953,3.417088
ZK265.4,ceh-8,30.285948,96.801156,164.627324,118.972200,139.661933,2.334685,3.445075,4.106006,3.357570,6.848544,0.392393,2.039921,8.755794,1.913582,2.158576,0.978070,1.746856,3.764584,2.631622,3.049300,0.761860,1.484633,2.336920,13.674678,28.191629,0.230214,0.587875,1.649559,1.274508,1.216776,12.284221,20.468606,30.852527,50.504789,34.000967
Y65B4BR.9,ceh-9,1.301528,3.305086,1.700688,1.870003,2.445603,1.177925,0.882053,2.642211,9.844436,34.472183,0.733192,0.540907,0.767985,0.548415,0.987395,0.923149,0.663804,1.026033,1.770115,1.004191,0.443232,0.414789,0.461893,1.051144,1.263956,0.968712,1.077202,0.997767,0.951311,1.014836,0.750820,0.933216,0.690935,1.037774,3.769010
W03A3.1,ceh-10,183.787369,216.661157,188.419599,154.590182,215.831264,2.618595,20.280104,43.319971,78.657155,80.807196,1.324152,3.535734,7.614000,1.631467,2.284006,2.399961,3.411675,7.081535,3.993874,4.820353,1.335226,6.494141,18.946659,38.376834,47.870594,1.072308,2.533106,2.015273,2.002322,1.745738,110.046209,126.459625,147.825295,70.413284,87.683867
F33D11.4,ceh-12,0.825861,1.074166,1.088385,1.198246,3.156642,0.505436,0.569708,0.578130,0.301350,0.435224,0.481077,0.347751,0.496437,0.345114,0.317066,0.516071,0.532920,0.504405,0.507708,0.399353,0.282468,0.264452,0.293468,0.335476,0.399431,0.613785,0.688827,0.635134,0.628046,0.440309,0.483427,0.431350,0.378135,0.401661,0.577887
R13A5.5,ceh-13,19.445265,18.898502,16.198876,18.206237,12.899435,105.053095,127.409466,101.621657,116.810666,87.169591,43.761660,73.140038,27.909361,3.827815,8.743982,75.974845,67.671863,70.569211,64.351301,70.192535,178.494606,106.336953,79.861046,50.966623,32.693298,36.871907,107.651280,82.148053,31.246070,15.162834,194.973100,147.078194,91.592062,55.001649,47.334362
F46C8.5,ceh-14,2.372234,4.891190,4.340385,4.864817,9.911487,0.404800,1.110664,2.095508,5.538908,8.997298,0.347011,0.230906,0.341203,0.838361,2.385794,0.615711,0.559736,1.581136,2.379454,3.979933,0.182975,0.281679,0.300001,0.607860,1.636989,0.898032,0.696725,1.539716,1.847017,3.380931,1.217220,1.571670,2.285344,4.390350,6.537906
C13G5.1,ceh-16,8.060462,5.793529,6.559414,6.204561,5.812159,5.332650,8.192267,8.946988,16.042466,20.649848,2.455387,10.796568,7.053494,1.714504,1.584043,3.659342,3.184999,3.733893,1.831688,1.323048,166.986015,97.125228,75.625771,31.988447,10.455992,20.773700,45.385687,34.657435,19.151550,7.212591,87.207460,96.040767,92.692517,45.362285,17.893674
D1007.1,ceh-17,0.955526,3.010587,14.935331,28.187187,74.108474,0.448413,2.620693,1.431789,2.448722,4.108769,0.287913,0.206793,6.016183,0.915063,2.604776,0.512606,0.958373,4.662396,3.868779,5.431729,0.174977,0.504858,0.247049,0.637502,3.060356,0.514650,0.756611,0.835931,1.992461,1.616494,0.655023,0.749929,1.371634,9.365137,20.921333
ZC64.3,ceh-18,0.396077,0.704328,1.026551,0.812643,2.562747,0.264850,0.620098,0.548453,1.501847,5.038509,0.283065,0.266916,0.412783,0.609207,1.765981,0.531989,1.937264,5.730274,12.266932,26.729154,0.201795,0.135471,0.231559,0.396538,2.467858,0.342168,1.036957,0.834377,1.831677,3.444287,0.283094,0.265054,0.426907,0.779041,1.756913
F20D12.6,ceh-19,1.390042,1.815966,2.736304,4.285097,3.233136,1.971406,0.975071,1.523677,2.708494,2.977920,1.010122,1.233542,1.843920,4.400753,8.382359,1.127657,0.969394,1.746010,1.484571,2.866772,0.489236,0.519845,0.676857,1.074016,2.636867,1.721860,1.494330,3.233154,19.781663,57.160193,1.212767,0.922965,1.198299,5.715702,25.429225
F31E3.1,ceh-20,144.271641,217.641862,247.259845,209.653830,193.600788,423.099229,493.143332,460.840389,503.379791,361.218748,164.097596,197.867797,175.139919,72.847155,75.995999,524.175859,462.267851,467.903215,398.740154,355.376758,244.221131,218.780939,206.084259,203.901923,228.026004,208.852639,263.945303,239.380831,160.144227,107.329934,266.055450,280.555084,298.941330,284.212902,256.795467
T26C11.6,ceh-21,38.307526,27.006108,21.670509,14.755651,13.848738,27.018820,24.662569,23.200251,20.866767,14.561911,17.844439,21.171459,10.715315,4.815799,4.390356,27.825760,20.295504,16.056988,11.131075,8.235928,20.232489,8.370437,7.278076,7.045358,6.889516,31.710418,20.174130,14.119517,8.576775,5.578515,46.430065,39.404655,32.464115,18.495590,14.397018
F29F11.5,ceh-22,0.858172,1.813346,4.511123,10.900807,17.838226,0.976447,1.434876,1.550140,3.139417,3.765534,0.543660,0.974845,2.756933,3.369463,4.995431,3.608358,2.444045,4.464794,5.688115,4.193786,0.419675,0.981915,0.998280,2.158767,4.850020,8.517515,100.865017,125.390421,253.712441,245.153461,4.106222,6.858397,18.490458,60.284588,93.807988
ZK652.5,ceh-23,0.399551,0.351688,0.595456,1.115696,1.055309,0.175975,0.197321,0.208574,0.448984,1.176862,0.268439,0.184308,0.260693,0.118359,0.169751,0.178308,0.148450,0.176083,0.164145,0.425230,0.200155,0.089703,0.164232,0.114446,0.193029,0.205276,0.238326,0.338276,0.395562,0.154916,0.246847,0.182593,0.207876,0.423524,1.083968
F55B12.1,ceh-24,0.330163,0.704678,0.453021,0.463144,3.251050,0.432419,3.218305,7.417678,28.893122,36.397500,0.202349,0.145014,2.262729,1.512928,4.225985,0.276069,0.737063,2.427653,5.554248,7.733233,0.176298,0.221376,0.492703,1.537832,6.455181,0.254008,0.292112,0.367500,1.184130,1.733040,0.324107,0.574085,1.834822,8.009804,18.347107
K12H4.1,pros-1,11.156697,82.205137,202.342243,191.457949,172.667033,75.125852,184.791791,234.435418,328.134868,227.336906,0.334223,3.620791,23.341706,5.617688,10.198203,11.133007,21.783991,29.661142,21.902551,32.167735,3.729384,16.565738,42.353711,115.179314,207.551661,1.741606,12.523329,53.579315,132.863973,120.562456,9.514223,16.002704,43.767545,102.836683,106.289327
F46F3.1,ceh-27,63.683377,105.500119,88.919238,50.821580,58.412803,167.775767,144.003137,91.384657,50.217336,46.112818,8.304763,23.914219,13.094910,6.213678,6.284206,15.039595,14.776222,15.606934,8.316494,6.706898,12.155907,8.217483,11.211794,17.214062,20.172316,177.774922,141.227209,169.098323,134.580695,88.428126,149.770569,150.266258,138.857160,103.240286,67.711695
K03A11.3,ceh-28,11.177826,12.111155,8.035660,3.368074,1.573510,0.311005,0.481947,0.240868,0.187855,0.385733,0.296246,0.210133,0.306010,0.452908,0.302296,0.343435,0.261838,0.542530,0.421403,0.464376,0.174939,0.160952,0.178125,0.521222,0.655991,0.955711,0.422373,0.381683,0.541426,0.822545,0.932491,0.685031,0.791063,0.500733,0.791309
C33D12.7,ceh-30,50.515558,85.617535,87.011774,75.890403,86.720878,74.371560,102.796681,105.364597,83.960197,71.240263,0.635532,2.894352,6.404613,0.993451,6.737343,2.234158,2.952007,5.715959,3.647790,3.416226,4.661586,5.585596,10.879776,21.662672,34.546774,4.703156,20.026088,16.377300,8.091464,3.711562,32.266830,49.633278,68.968257,52.380818,31.597584
C33D12.1,ceh-31,22.048323,37.346008,45.823126,48.300081,62.036938,37.661292,58.667121,48.637735,53.166414,60.725697,1.494470,1.315090,3.712740,0.960138,4.359600,0.634266,1.283493,2.619712,2.794706,3.507690,0.493745,1.226621,4.841460,13.803604,29.674691,0.438074,0.837528,0.512077,0.813789,1.004707,8.805889,11.297434,16.284602,12.280719,12.180297
W05E10.3,ceh-32,320.350032,268.292314,246.015726,202.682183,192.337452,183.832876,215.694115,171.966299,201.242793,171.408024,12.412827,30.636839,25.400992,7.715462,11.879503,16.843247,13.970630,19.893780,13.381232,19.550721,31.382226,31.844021,40.841093,54.747029,64.619441,144.793110,104.259893,121.829100,106.989305,102.389127,348.103950,308.351250,276.710886,260.910648,193.181003
C10G8.7,ceh-33,0.574077,0.692746,1.180838,0.769250,2.264712,0.383078,0.276863,0.387845,0.511998,1.441662,0.232199,0.167339,0.480105,0.362020,1.149257,0.859532,1.761815,4.814682,7.149690,16.217432,0.141698,0.127685,0.143214,0.324652,0.410513,0.294076,0.474422,0.843430,0.679530,2.727068,0.235392,0.211978,0.291537,0.627738,2.063048
C10G8.6,ceh-34,2.983023,20.476737,14.546086,20.807374,25.457223,5.235046,8.696281,7.608627,6.499575,14.026899,0.897328,4.928643,10.899338,5.062259,8.265744,112.399840,103.735553,110.565467,106.037095,122.068051,3.821526,2.645853,2.297739,4.086012,7.772019,108.370507,274.249158,283.772546,252.639550,191.081375,38.854840,77.409234,125.027206,190.474583,135.709166
C37E2.4,ceh-36,15.367649,19.642292,10.250575,8.501437,5.174208,89.084308,45.678627,30.774674,21.551462,26.921420,11.167463,35.465189,13.330123,5.036259,3.210169,30.420904,12.839446,6.451917,1.864169,2.217456,18.889255,2.475231,1.277077,1.236264,0.949715,247.792037,224.589792,213.837196,25.932693,17.168791,129.786510,156.540454,148.511295,38.551660,16.444695
C37E2.5,ceh-37,26.320680,55.194667,81.972502,69.377202,75.132936,169.911987,193.199731,173.744734,194.409683,165.262730,113.446033,79.533734,115.067771,109.696433,98.559019,11.851820,8.995171,13.786962,8.711540,7.321173,20.267513,24.221661,35.215139,66.690512,85.288683,34.082087,27.984978,24.979418,7.224132,5.016604,87.483084,103.011544,100.320834,68.847569,50.646015
F22D3.1,ceh-38,77.908614,54.348600,43.117102,40.277461,34.133479,82.141067,75.962005,61.433548,66.627568,54.672085,58.776821,63.884157,42.512511,27.543152,25.896698,58.169237,38.595092,36.649304,31.773449,41.552316,41.851591,27.914740,25.130580,26.326564,33.611547,92.132750,72.583400,61.492135,54.100512,47.358343,72.544846,62.079059,62.256858,50.621467,46.328929
T26C11.7,ceh-39,115.213237,102.530777,81.021091,52.864699,52.119455,78.021378,64.486072,57.290987,48.544773,36.112546,50.962408,48.096843,22.179457,5.861322,5.441265,83.953289,51.950702,41.348652,30.381248,21.559638,58.102744,17.315985,12.814614,12.695084,13.870331,79.029886,42.433975,32.197851,17.709126,12.338103,100.094250,80.048671,66.065348,46.925079,33.654557
F17A2.5,ceh-40,44.805289,22.594155,14.164740,6.633248,4.668766,54.085145,31.902271,20.957006,5.120577,3.006526,111.408196,93.626975,56.491446,15.528005,14.937510,69.705179,33.255908,24.422501,8.765504,2.997265,42.556097,14.716606,9.099962,3.110067,2.281591,80.919418,49.420992,38.243552,7.414256,5.174215,85.577562,52.378776,28.302730,6.472520,3.389500
T26C11.5,ceh-41,32.968486,35.381067,37.348842,26.234257,25.420263,34.843993,36.212715,35.030268,37.786358,30.023881,18.100197,25.994879,15.204339,8.449439,6.867735,41.655804,36.496951,30.775341,24.000270,17.465546,20.244751,13.687222,13.160569,13.020195,12.447437,29.194360,26.280388,20.643503,14.043377,12.770370,49.102589,37.634714,32.954401,27.977516,23.262261
C28A5.4,ceh-43,1475.671567,2349.934216,1883.757726,1025.085254,818.620418,877.702640,1031.559801,926.453221,777.060834,461.596716,36.658819,101.359047,61.351776,9.433655,17.338000,42.696423,42.984635,63.709458,30.176037,27.832784,109.411148,118.194162,145.268726,273.924700,324.667883,42.382636,31.135711,16.969280,12.995789,8.857439,952.771433,1055.333520,1029.264536,715.808179,343.436067
Y54F10AM.4,ceh-44,58.605948,80.401483,129.649470,131.185876,161.275628,148.626758,209.138686,300.073742,482.557553,448.118126,40.261682,49.769711,60.242035,39.097454,53.301645,24.874920,19.698356,25.062658,22.734729,36.543156,26.681257,21.180729,25.320228,37.691087,67.172194,45.306382,41.580475,43.438006,58.763467,52.810094,84.946091,73.511266,91.961391,135.541493,184.832659
C07G2.1,cpg-1,109.279390,9.420175,7.823785,6.082106,3.789197,10.291649,4.831072,2.139857,1.493480,3.198632,49.053270,8.786805,3.408214,7.325650,2.015110,65.371833,2.936617,1.887901,1.630789,3.180955,8.749247,0.780233,0.923992,1.777377,4.860708,65.967973,18.888175,8.377054,9.231811,4.692917,31.454224,2.299799,1.392486,1.404321,1.223042
C03D6.3,cel-1,71.121704,73.703993,70.451425,51.736357,51.636855,88.857894,106.745464,101.365402,102.972847,84.491020,76.072778,72.152280,66.100637,44.166933,39.968312,59.834832,45.105577,43.825821,34.315773,39.575554,45.938774,38.741899,35.469041,33.899805,39.703824,80.748687,87.875126,70.499278,74.951434,57.712736,78.944452,64.885089,66.613216,54.642660,50.880142
F52B5.5,cep-1,50.029749,24.231750,13.400506,8.944762,4.256169,41.307060,25.373537,18.582318,13.067116,6.024558,60.628533,72.731687,26.676601,8.275836,7.275937,38.513478,16.925402,11.477144,5.083612,2.955772,18.838934,5.807585,4.378011,3.071362,6.277761,99.634468,55.681301,35.776511,11.852825,9.342467,58.960324,45.571427,22.975733,7.604516,5.303934
F43G9.11,ces-1,29.314201,81.530541,84.406389,30.928143,16.191209,179.261230,380.741091,355.584574,340.756402,176.822082,0.482274,5.627197,14.702923,2.032010,2.297424,3.623676,3.452735,8.660511,3.712369,2.739321,1.053424,1.903145,1.492980,2.286637,2.442861,6.374699,82.430280,71.278645,52.519736,20.543006,26.915930,49.118231,73.026959,90.509161,26.142794
ZK909.4,ces-2,106.036641,496.921357,588.901714,416.304163,232.628679,276.171378,626.511978,506.390275,467.209665,126.057366,9.742943,82.775896,185.971467,159.848327,76.462807,827.516688,1204.082244,1040.483921,899.421702,355.236911,28.958149,78.292022,79.660537,138.388539,106.669909,46.285940,649.021845,593.063021,563.195244,294.280669,111.802938,256.609071,389.618251,660.458222,240.969202
F33A8.3,cey-1,2192.712757,5532.344521,5564.448308,4499.342855,4651.414441,3542.292276,3573.103941,3180.188006,2323.662059,2631.627151,1042.280965,1071.771224,920.249759,578.447414,541.432405,3261.290590,4381.892073,4950.817863,5300.364672,5069.309862,3118.668188,2830.524308,2339.220641,1814.807717,1576.245692,907.422273,1363.242667,1458.742712,1866.838583,1989.384448,2094.549146,2372.688841,2577.815308,2483.685407,2476.559215
F46F11.2,cey-2,249.072647,10.100890,10.193082,4.440555,2.975402,18.508119,2.805274,1.845244,1.566085,1.491047,78.787953,10.085941,3.774283,9.810824,3.519075,96.594044,4.035497,2.227838,2.262985,2.501785,13.898495,2.198998,2.976140,5.150502,13.791953,98.100960,20.434888,7.637623,8.506221,5.187214,32.412755,1.982068,1.279927,1.194687,1.527663
M01E11.5,cey-3,147.125306,9.846144,5.783084,4.652069,2.223685,13.462612,3.072941,1.563547,1.134556,1.382561,49.800713,11.005880,3.753472,5.856697,2.895340,53.688548,4.968362,3.029053,2.913796,1.693860,10.432290,0.839800,2.329526,5.630999,12.811325,67.535594,12.773163,5.468260,5.210847,4.651896,20.586980,1.916876,1.143242,1.195269,1.201434
Y39A1C.3,cey-4,829.172980,1074.460919,927.858198,676.654269,673.117183,1151.504223,1019.215164,902.724172,785.141182,510.884310,420.621797,438.937016,456.444772,289.357473,227.261810,899.733868,701.005672,590.108909,466.050318,326.350620,751.864383,448.813038,402.577311,362.738764,338.755701,853.927258,742.572760,655.240340,439.099531,290.102891,1046.848773,1081.371982,1025.629278,759.808721,529.783448
T23D8.8,cfi-1,2.862451,5.611659,23.267528,33.406021,44.178186,3.185090,8.681546,27.453359,58.910907,77.174900,0.393745,0.669536,3.554964,3.824624,9.841552,0.494967,1.398717,6.066290,10.551961,38.397327,0.174584,0.302872,1.062362,2.494028,7.805633,0.979034,2.192531,15.508509,55.154799,61.407517,1.759100,2.842331,9.906672,38.884917,71.988190
C18C4.2,cft-1,0.083303,0.117700,0.124689,0.089820,0.150942,0.070255,0.082719,0.073311,0.087359,0.116202,0.490867,0.289993,0.291329,0.276768,0.382005,0.408566,0.131940,0.203751,0.157067,0.617737,0.085630,0.056969,0.059442,0.763812,2.718017,0.713479,0.446841,0.287827,0.084166,0.165586,0.130431,0.074270,0.027897,0.077905,0.051309
F27E11.3,cfz-2,462.053442,552.302756,431.259615,306.826803,267.364876,372.568900,324.772448,279.607961,271.081534,245.782719,15.395098,28.192415,27.970202,7.521279,14.175676,63.637521,54.031527,66.464020,59.383252,71.155363,41.592942,37.992192,47.647668,80.923071,114.925634,318.575692,238.758434,206.324099,147.241534,137.398476,531.621823,575.835023,584.559047,359.436348,258.575875
C07H6.5,cgh-1,232.711066,70.463565,64.518244,54.390946,50.267216,101.837939,66.196428,59.683081,71.942398,62.828620,98.225870,66.834998,46.326524,49.589855,42.986885,155.738818,102.819160,86.900479,73.848308,67.593942,115.514380,67.564017,65.951534,59.050466,60.490776,166.872309,104.892978,96.301723,92.259310,79.669369,105.168592,87.120900,91.959102,90.188505,82.348401
Y38C9A.2,cgp-1,82.081733,72.855348,66.185893,57.273343,67.604312,59.493199,50.734770,44.310499,40.500741,47.533452,54.263919,44.064498,51.292675,38.297210,32.896003,83.614263,57.805761,47.446262,44.451519,45.008202,55.579539,36.331876,32.780615,34.070338,45.607966,60.308711,53.136361,49.706935,56.093863,57.395783,51.947719,45.380695,56.745787,53.130905,53.886027
ZC416.8,cha-1,0.255292,0.341587,0.232204,0.498422,2.282819,0.107449,0.153644,0.356227,1.536613,7.733781,0.090175,0.065974,0.067516,0.119578,0.978294,0.354328,0.077902,0.168306,0.702729,1.806195,0.056612,0.049172,0.039877,0.146484,0.603222,0.298750,0.580573,0.361850,0.225485,0.244933,0.114832,0.153153,0.257810,0.242312,0.913949
T14G8.1,chd-3,209.172436,135.342130,112.068635,88.183079,75.266953,151.574182,199.343806,170.046126,186.595022,148.375895,196.018622,205.709044,149.574267,61.661056,48.898292,100.500285,81.542633,64.479819,47.288540,57.343854,89.732250,57.572495,43.448196,42.354190,41.878510,219.152328,216.864812,148.768778,151.484445,97.823492,178.502640,115.931305,97.544935,88.022789,80.495838
C55B7.12,che-1,0.960080,1.518925,1.298092,1.140689,1.506287,0.734005,1.513084,1.083636,0.862688,1.063688,0.582542,0.512752,7.044484,0.484882,0.642036,0.624689,0.793498,1.406177,0.971843,0.853714,0.347758,0.317774,0.531356,0.951244,0.788069,0.730570,0.841417,0.873795,0.763593,0.536500,1.846705,2.555238,5.796498,16.295167,13.388474
F38G1.1,che-2,0.187703,0.958329,8.170340,15.318675,23.302779,0.722392,4.367539,16.778124,49.565308,70.246631,0.117991,0.084517,3.891577,0.652577,2.076992,0.166629,0.539996,1.699905,2.141697,5.332215,0.088026,0.116395,0.350985,0.777298,2.432331,0.145781,0.169307,0.301070,0.950632,0.759684,0.298316,0.633492,2.172884,9.809698,21.589053
F18C12.1,che-3,0.119336,0.100255,0.663952,1.565337,3.267106,0.125364,0.682993,1.685651,6.406534,10.915941,0.286539,0.304790,1.140274,1.186718,2.033818,0.141558,0.175675,0.375702,0.582981,5.296900,0.020516,0.039783,0.115964,0.148524,0.520502,0.107838,0.109110,0.074042,0.693110,0.908282,0.102146,0.050424,0.108525,0.558256,1.214478
C23H5.7,che-6,0.124379,0.164008,0.339024,1.122290,2.237029,0.083331,0.164110,0.520032,1.879740,5.094919,0.107885,0.079179,0.163418,0.088660,0.305054,0.084175,0.094333,0.125232,0.154081,0.286586,0.047472,0.042351,0.066432,0.076993,0.134619,0.149346,0.112067,0.099522,0.103880,0.110937,0.079139,0.071869,0.122847,0.237183,0.544223
F26D11.10,che-7,0.248953,0.328176,0.840472,2.083708,7.350895,0.212505,0.665703,2.174168,19.653613,49.898564,0.234985,0.103173,0.242820,0.275223,1.075429,0.175699,0.274577,0.919542,1.357530,4.071716,0.068059,0.186898,0.247329,0.415273,2.396733,0.180009,0.380838,0.567508,1.194640,1.723177,0.300857,0.144026,0.257085,1.496618,5.585129
C27A7.4,che-11,0.097380,0.177711,0.896562,2.796011,5.023478,0.165360,0.900136,2.458056,10.156183,18.052318,0.042873,0.050254,0.926542,0.576026,2.059517,0.059098,0.077951,0.308543,0.564239,3.330285,0.027268,0.043948,0.124575,0.237804,1.038421,0.038007,0.062644,0.072020,0.735463,1.211243,0.073422,0.069418,0.225110,0.932490,2.722586
B0024.8,che-12,2.907137,3.860819,3.243643,4.449776,8.400506,1.395662,3.650865,4.338390,12.945569,29.369741,0.425864,0.587398,2.338670,0.871292,2.749931,0.442173,0.578296,0.802644,1.245694,4.017059,1.418763,2.912834,4.778300,8.638776,7.895399,0.421976,0.506876,0.618969,1.264495,1.225922,1.240745,1.770123,2.791686,4.065586,6.022822
F59C6.7,che-13,0.436994,2.545699,9.064132,13.745223,27.421343,1.921128,10.303625,29.645668,78.672535,114.467117,0.427512,0.502215,6.478480,1.257421,4.276067,0.492663,0.919645,2.024614,2.532019,6.582902,0.729788,0.923425,1.513272,1.551258,3.490569,0.420148,0.751924,0.727846,1.928578,2.269822,0.721449,1.216560,2.307549,8.831829,23.695264
F56H1.1,che-14,1.349229,2.430341,5.515427,16.874050,25.826301,5.693685,10.645905,14.355416,38.043744,64.232237,0.942451,2.978708,2.739604,2.248212,5.362405,2.806951,1.411684,2.327716,3.171900,4.183204,12.121008,14.329386,18.563225,28.786648,53.201592,4.767508,5.591337,4.572136,4.211943,8.505601,3.074195,3.416860,5.338181,12.087190,22.280918
T25G3.2,chs-1,4.551795,1.751986,1.518459,1.537676,2.352524,1.273790,0.959745,0.582714,0.770175,0.771489,5.406401,2.600106,1.464795,1.718927,1.002387,2.005649,0.899986,0.666520,0.589415,0.671139,0.879131,0.288823,0.296198,0.753172,1.592621,5.249952,3.754843,1.380113,1.261322,1.030705,1.376666,0.717352,0.650935,0.881161,1.781751
F48A11.1,chs-2,0.197714,0.253701,1.586076,14.164291,23.621346,0.288368,0.674133,1.639460,3.246391,7.198420,1.029494,0.625352,0.705192,0.972372,10.509419,0.619886,2.039145,2.488962,4.471582,8.821074,0.423654,0.663051,0.966957,1.786628,5.713981,0.475410,0.553418,2.175053,25.791267,130.588205,0.323818,0.631203,2.688654,25.883328,78.491171
Y39H10A.7,chk-1,101.406839,113.497374,78.235940,41.867988,25.550784,171.981696,109.416379,79.665881,51.193004,15.677848,41.941334,57.292604,31.568623,16.531767,9.794058,151.796689,87.641578,56.068266,27.034534,8.877843,60.162289,28.828360,23.917176,15.066422,14.681150,163.228177,121.534046,94.122334,34.259490,21.416857,193.247771,181.898728,157.018904,63.865870,30.734230
Y60A3A.12,chk-2,5.140035,1.483572,1.133515,1.291573,0.859719,1.041201,1.115577,0.899554,1.201654,1.319733,4.356899,2.965973,2.201338,1.469116,1.021634,2.647029,0.942968,0.783550,0.922563,1.183291,1.573928,0.654369,0.797576,1.612423,3.818247,2.559765,0.748771,1.196215,1.144175,0.980193,1.429512,0.772214,1.048696,1.053295,0.831798
T09B4.10,chn-1,58.652809,61.829681,60.652820,54.365275,61.497672,76.747671,90.047861,100.187424,125.872496,110.748389,45.619083,52.296345,55.363214,39.116565,37.517661,62.766651,48.741646,48.647892,38.790538,35.314793,25.560408,23.228781,21.863580,27.620821,35.966418,76.521443,108.996567,92.067672,98.020048,72.593569,74.013430,69.912895,72.655134,71.811039,69.731687
C48D1.3,cho-1,0.117956,0.156208,0.276154,0.139602,0.785601,0.079118,0.088068,0.311832,1.598601,9.268737,0.618734,0.367749,0.231812,0.083449,0.345320,0.145377,0.226716,0.163669,0.518777,1.820220,0.083473,0.105395,0.073565,0.102542,0.532556,0.171205,0.169844,0.093941,0.098232,0.142575,0.296390,0.185342,0.279452,0.265403,1.125499
Y110A7A.13,chp-1,69.172380,58.879859,55.641185,40.917443,39.230919,94.588190,90.286837,82.492004,76.995071,61.625703,71.482890,79.437391,67.746941,45.969399,43.365410,82.486224,55.847880,49.457657,48.092672,53.032110,53.096712,35.916488,31.200378,29.789973,35.535450,93.239133,115.200833,110.653593,96.354630,74.747219,103.576281,82.701319,90.014802,67.009799,51.033259
C04F6.3,cht-1,1934.955433,1934.225837,1117.101558,548.306323,244.925820,1151.957867,801.040742,417.816920,178.000655,46.808653,1563.477274,1804.715228,941.073469,190.610920,133.640765,690.474703,417.644058,273.182064,74.258554,23.019592,4147.160536,2722.000654,1710.747441,612.386388,202.164260,631.044326,526.164181,404.605305,144.865147,107.872499,3591.305096,3640.473862,3021.647319,885.103927,347.947678
H14E04.5,cic-1,35.442090,36.336677,38.903246,27.405472,34.200422,56.660995,57.878926,56.829240,67.041453,47.939083,30.794662,45.820772,32.115385,15.996483,19.361280,34.606806,35.228688,29.559989,23.638625,21.757869,26.267455,23.211380,20.294989,23.255483,30.794937,51.675963,63.846139,52.142420,43.918867,35.213392,45.802369,48.864724,49.075146,43.239321,35.913595
F44B9.4,cit-1.1,22.417469,22.358734,26.103001,23.709935,23.430999,30.443397,33.616722,27.165104,31.072570,29.942499,23.398217,22.092651,24.970045,17.087373,12.861503,32.715747,25.283856,21.942503,18.287448,17.874270,24.285917,18.705766,15.076368,14.810789,17.852497,23.932955,28.548879,23.147377,27.977464,21.472856,19.442964,21.692275,24.904959,26.179650,25.762581
F44B9.3,cit-1.2,63.813098,77.979680,78.746403,65.192743,66.672429,127.379621,131.786915,136.051165,164.799871,125.847116,52.493195,63.950466,51.127948,33.129866,33.993512,91.327438,92.894127,85.687092,70.859294,65.516082,76.437688,57.198670,51.138934,56.615863,68.171629,87.309698,98.132002,85.270067,84.394725,67.045330,107.292544,112.251373,134.970548,116.584934,100.596762
C28D4.2,cka-1,9.196038,3.906408,2.171917,5.752597,5.073584,2.332023,3.705138,2.307375,2.371622,5.781917,47.846722,52.204213,58.746927,59.456098,45.421141,6.264216,10.159496,13.374417,20.882614,31.818443,18.997140,21.911301,16.181351,12.861197,9.708418,6.570343,3.086950,4.204077,11.274317,21.619810,2.117742,2.006360,2.629865,4.131047,6.256794
C52B9.1,cka-2,0.485578,0.429101,1.728050,5.943143,10.529840,0.433288,1.061471,3.308329,9.162839,20.251465,1.448464,1.132188,1.226281,2.175656,3.459022,0.811464,2.728258,5.696892,11.623587,22.097694,0.336942,0.473347,0.605926,1.111790,2.843343,0.473840,2.442141,11.611781,35.694508,53.948209,0.874076,1.737615,4.390821,18.652971,33.337738
B0285.8,ckb-1,5.965182,12.866906,13.860282,13.490928,15.386401,12.612356,22.398493,22.453665,26.419064,22.815522,6.518128,10.828146,16.015000,16.663552,13.390860,28.214769,17.994836,8.212443,7.079416,6.398161,8.868539,7.959131,7.954236,8.563089,10.295465,6.711225,14.312544,16.470159,20.614707,17.668109,7.283198,9.334117,10.802949,12.874946,11.764616
B0285.9,ckb-2,10.479191,6.206060,11.322091,7.638182,7.651533,8.430446,11.293610,11.719144,13.335963,11.750357,12.697945,13.354593,10.621220,6.573502,4.681141,47.119802,34.232027,23.164831,17.829262,16.443791,8.548234,6.527597,6.928292,7.271241,7.406571,21.312837,17.712874,15.365685,18.359656,12.496176,10.398491,6.584578,8.176669,13.085104,10.288777
B0285.10,ckb-3,0.246029,0.527423,0.336776,0.184132,0.661433,0.250149,0.179900,0.188811,0.198026,0.324300,0.153741,0.201478,0.238026,0.171893,0.324297,0.333712,0.159714,0.185741,0.491112,0.663979,0.092624,0.082953,0.346092,5.524994,21.330740,0.270484,0.217477,0.193502,0.280685,0.359763,0.152896,0.138649,0.120766,0.177695,0.503643
F22F7.5,ckb-4,24.566678,42.260313,36.309495,33.479776,41.056395,31.956462,29.514272,24.997382,23.427950,26.289574,54.186833,65.608822,87.361142,71.520273,53.646673,28.924121,19.152745,18.964511,15.388626,11.341816,19.269707,13.906873,14.649952,18.047653,19.072376,39.267101,57.335179,54.004640,63.810160,65.048694,23.032107,23.171207,29.183840,28.119726,30.498963
T27A10.3,ckc-1,6.910339,3.919574,3.158326,4.815034,3.482321,2.719261,4.316707,2.036953,1.513499,1.525431,103.892347,56.390184,24.326320,9.586305,8.961086,2.391016,1.180422,0.710019,0.712455,0.700160,16.477022,14.013827,10.750367,8.151809,7.523334,3.429430,2.923078,0.759909,0.982831,1.207731,8.111744,6.121465,2.873353,2.600160,2.030278
T05A6.1,cki-1,130.122771,324.364405,475.188602,523.642103,387.770454,436.634147,887.515133,852.503387,1127.745287,668.686964,177.448523,245.024147,342.449373,187.591004,194.373671,336.080277,504.368399,593.903307,461.316188,339.537405,711.144633,514.524200,433.993797,436.124154,392.594279,58.673608,706.512373,704.708883,769.798505,516.786165,292.622586,537.566452,766.086628,1061.706047,797.056304
T05A6.2,cki-2,20.728277,10.599090,13.756203,12.438650,20.105310,10.977995,10.003056,11.421528,15.015779,18.710921,20.050102,22.890906,15.359873,9.591547,10.091970,16.274813,10.974224,13.260049,11.122404,12.118012,32.618948,21.882203,20.110614,25.307465,21.296262,13.290690,10.157006,8.849940,9.655628,9.742080,11.190825,9.556278,10.834766,16.368907,14.879984
C05H8.1,ckk-1,0.896627,1.374618,4.292550,8.329124,17.028754,0.762174,2.502731,3.904828,12.525817,26.252374,0.594100,0.711964,1.332976,0.698967,3.558784,8.061015,27.450873,38.577667,49.410207,72.722023,0.235030,0.596123,0.966236,1.787266,4.498431,0.695758,0.574953,0.731146,2.266140,3.535921,0.434941,0.877056,1.248461,4.106559,9.045463
Y47D3A.4,cku-70,31.892922,22.792576,17.836810,12.931445,8.120646,43.314920,33.303255,31.852004,28.433132,18.467627,24.074657,23.186626,28.100975,16.280334,16.387188,30.162521,17.609479,14.289970,8.174368,4.548290,13.696258,9.052847,7.197304,7.676482,9.652370,41.463511,38.258719,27.042385,14.134566,10.176863,42.546616,37.661001,37.996050,18.951206,14.459307
R07E5.8,cku-80,33.307478,15.044527,8.065085,5.723338,1.982854,26.135193,18.720619,12.501590,7.196127,2.980734,28.368187,23.386434,17.666554,9.174689,7.256859,18.928655,9.050368,6.755246,4.556290,2.457958,6.338979,2.150602,1.677678,1.365675,2.198470,32.959948,24.339393,16.302252,8.309358,4.124688,19.227472,10.162947,9.500588,4.138131,2.229482
C15C8.2,cky-1,0.217324,0.286197,1.389347,9.344968,14.829059,0.186918,0.289875,1.242905,5.938567,9.067841,0.162739,0.096492,0.251098,1.783039,7.215714,0.177260,0.351644,1.438963,2.957438,3.978769,0.083487,0.074314,0.217834,0.768137,2.477304,0.443823,0.268413,2.306964,33.343354,99.498622,0.155487,0.512830,1.797778,18.246410,52.646965
C09F12.1,clc-1,1.003558,1.328979,2.314645,1.494781,1.908387,0.645897,0.950562,0.494366,0.465623,1.000660,1.887947,5.681197,11.844925,24.428503,44.175761,0.909537,0.695354,1.073508,1.039276,2.159986,0.363392,0.330972,0.369043,0.611128,1.385961,0.766905,0.877314,0.951118,1.134559,4.530778,0.609576,0.774855,0.635561,0.770094,0.896961
C01C10.1,clc-2,6.332203,9.808040,35.366080,95.464239,130.059215,9.651934,24.204533,60.435560,158.057771,198.553930,1.095800,1.174583,14.375198,3.976021,11.910926,0.972535,2.087491,5.612378,7.285759,7.979762,22.466498,41.256457,69.003686,113.651657,194.363688,1.284898,1.280024,3.831176,8.962700,12.979573,4.724463,6.190570,15.806852,47.965437,104.570697
ZK563.4,clc-3,1.714494,1.989249,4.041630,7.294266,20.040133,1.221616,1.686545,8.337683,25.840894,60.722980,0.825825,0.724308,1.473226,0.969794,8.537311,1.051305,1.689173,2.005620,4.558580,8.546410,0.338336,0.502393,0.753468,1.506715,6.259885,0.571081,1.375692,0.825641,1.957469,1.629891,0.808060,0.933451,1.070763,7.172434,20.733157
T05A10.2,clc-4,0.708120,0.920045,0.934114,2.019098,2.727779,1.996542,0.684255,1.385193,1.368564,2.558618,1.302130,1.962527,1.499286,2.783195,1.286158,1.693155,1.729661,1.260339,1.605173,3.580094,1.317546,1.049367,2.295185,2.649998,2.571818,1.491954,1.687818,2.867467,1.314111,1.124557,1.561815,0.912767,1.933775,1.277932,1.637217
C01C10.4,clc-5,2.930733,6.188907,24.065832,88.602511,100.546650,10.620791,22.387100,36.515742,96.892669,119.687984,0.370184,1.786179,11.492211,6.032203,15.068790,0.589534,1.356046,5.820049,7.749316,9.212680,26.247349,45.649725,62.216623,112.505556,181.137358,0.544878,2.200857,3.249202,7.001437,11.236717,3.635672,5.490441,17.281511,44.675406,92.840783
C36B1.1,cle-1,0.743169,3.325406,17.583527,27.313302,32.691244,2.278535,9.746068,26.585045,71.792586,108.734812,0.729368,1.023746,4.262762,2.036495,4.760600,0.682450,2.114493,3.817006,4.874525,13.028813,7.739123,11.911916,11.123942,11.368647,9.148424,0.867317,0.897879,1.687110,3.199380,4.154983,1.311747,2.179981,5.591425,19.003637,38.270821
T27D12.2,clh-1,0.458891,0.400920,0.495664,1.306690,2.151216,0.137779,0.464664,0.516311,1.377018,4.144894,0.731981,0.529878,0.632513,0.677116,1.238000,1.070303,6.608569,15.712749,22.457461,42.252942,1.160030,2.083683,1.826186,1.933042,5.041911,0.158429,0.285777,0.415538,1.008181,1.354360,0.178010,0.264423,0.484386,1.128362,1.733674
B0491.8,clh-2,0.220710,0.293102,0.370681,0.375333,0.857012,0.171697,0.199373,0.136540,0.134944,0.548939,0.157669,0.127732,0.244424,0.158305,0.225895,0.202065,0.334939,0.802750,1.932110,3.999264,0.101363,0.086318,0.086148,0.189693,0.318547,0.195544,0.200745,0.177653,0.235934,0.289824,0.175484,0.210410,0.126219,0.187298,0.212636
E04F6.11,clh-3,3.798057,0.933699,0.718501,0.398890,0.463653,0.366163,0.295338,0.285273,0.180486,0.381820,2.285401,1.884081,1.054849,0.835114,0.609850,1.565483,0.214650,0.121420,0.208865,0.216055,0.434445,0.101752,0.106142,0.124152,0.278276,2.703062,1.200921,0.752470,0.849061,0.578322,0.493836,0.194776,0.193564,0.151851,0.244485
T06F4.2,clh-4,0.134344,0.177822,0.184380,0.101314,0.318032,0.089952,0.100557,0.124570,0.112200,0.163704,0.085209,0.072492,0.089167,0.060416,0.087400,0.092368,0.076470,0.091370,0.086550,0.123086,0.051906,0.046390,0.062490,0.058510,0.064250,0.103595,0.146529,0.108184,0.112495,0.122146,0.101770,0.078505,0.074508,0.089392,0.086742
C07H4.2,clh-5,50.299161,57.461267,58.286416,50.420637,43.917319,97.868776,110.362925,117.731008,136.109929,104.472979,50.072644,66.089267,52.260399,39.871516,34.402212,100.659366,80.896234,69.758072,56.446336,43.475635,78.115661,73.176426,66.855410,60.165031,62.919344,77.181935,102.800525,94.740961,93.002012,77.240100,84.693937,84.521638,97.000822,85.786960,79.605910
R07B7.1,clh-6,18.813889,21.482687,21.779471,19.279407,19.759579,31.952824,44.636035,42.985862,50.218010,36.097452,22.472044,25.460738,28.083794,24.314403,20.605230,31.713979,24.482691,23.140619,22.834279,20.312290,25.450207,23.855888,21.081281,20.951777,22.122727,20.445584,32.459927,31.188453,33.490235,28.683186,30.878998,29.632039,32.160081,30.964669,27.693008
R01B10.1,cpi-2,632.492925,842.691298,882.457010,696.311424,838.989528,576.855616,474.711770,478.345960,434.422947,563.376129,466.818202,534.277688,490.046008,423.492982,345.836193,417.981541,357.580706,336.986333,303.124565,277.809139,387.877129,291.489377,282.521037,259.370023,299.154314,508.530787,378.129686,402.278208,330.403894,368.305138,489.952304,511.608747,480.272928,479.387508,478.609889
K08B4.6,cpi-1,2.193462,3.878508,2.443846,1.859863,1.128894,1.352301,1.057509,1.453602,1.154487,0.722083,1.971403,1.057784,1.314121,7.125953,9.286543,1.351340,0.453055,1.455715,4.443413,7.260654,0.742563,0.283605,0.316490,0.510613,2.487440,2.379176,1.790187,2.819665,1.199926,3.918319,0.967262,0.921852,0.543599,1.212516,1.250673
ZC395.2,clk-1,48.174415,46.425224,55.963147,53.886324,58.312864,50.886143,66.979420,80.970561,93.023764,82.565966,49.776022,52.782234,62.275795,54.171971,53.866615,76.164050,72.745679,77.937106,84.084992,79.879727,55.451183,54.473824,56.673666,52.130600,49.298079,43.567812,77.329785,81.729269,121.703715,126.555197,52.719361,51.055664,54.382584,77.710812,88.418516
C07H6.6,clk-2,11.625945,11.161658,10.698375,9.057343,8.516259,15.716409,17.500093,16.728559,20.677280,16.310239,13.512813,14.624940,12.797157,8.938347,7.672400,13.180965,11.384943,10.162673,10.279337,14.603515,8.039433,7.269540,6.715623,7.664726,8.386473,15.124261,16.041319,13.107073,13.555084,10.960768,10.894185,8.511724,8.983366,7.816661,8.067160
F07B10.1,cln-3.1,0.390567,0.517690,0.630949,0.528462,0.900146,0.259560,0.401648,0.253475,0.159420,0.480895,1.349180,1.097577,2.814026,12.524168,18.795001,0.264819,0.247423,0.373599,0.469418,0.441311,0.148293,0.160326,0.150086,0.205686,0.471326,0.301527,0.350263,0.442342,0.485377,0.564144,0.328987,0.398066,0.235618,0.370125,0.370016
C01G8.2,cln-3.2,31.934926,47.215552,40.637161,28.043366,31.863951,49.538658,50.058446,53.534311,50.701749,41.197796,20.573427,27.308295,36.143687,24.624193,19.877916,35.703412,26.223953,23.554380,20.493303,17.780120,24.782250,26.760314,24.535830,23.726919,25.302600,27.520207,38.345631,34.369489,30.820304,29.043220,36.189201,30.809159,35.852461,32.373047,25.034012
ZC190.1,cln-3.3,1.680106,0.556334,0.744720,1.049025,1.763549,0.612152,0.545974,0.372956,0.593400,1.101085,9.809326,3.074087,1.955451,18.155562,45.651320,0.394560,1.890446,1.015277,1.077120,1.541043,0.325927,0.193330,0.188415,0.938049,1.160972,1.506527,0.704051,0.478031,0.411175,1.353515,1.631483,0.849915,0.421831,0.391020,0.852972
C06G4.2,clp-1,25.807813,15.960207,13.512451,10.860661,15.285771,9.679796,9.265742,6.585857,8.883526,9.940295,22.604311,17.307805,22.621474,18.274837,14.243408,19.914350,12.660536,11.663367,12.649779,20.923900,15.149739,10.417968,9.138561,12.740320,18.330266,16.309174,12.252667,10.494963,11.541059,9.212916,9.219922,7.316842,6.816402,7.222143,6.877302
T04A8.16,clp-2,17.736303,10.798814,11.088898,7.457066,7.296742,18.187976,18.375889,15.772786,16.376406,13.516105,27.108162,27.681494,24.987746,16.025906,15.494802,12.666443,9.589730,8.272448,6.382033,10.320215,8.133749,5.355709,4.400818,4.846995,6.330612,23.641849,21.850942,15.458515,17.485634,11.530039,14.941046,7.653957,9.241894,7.284638,7.903549
Y47H10A.1,clp-3,2.737970,2.252237,1.591415,1.374624,1.465423,2.136281,1.473481,1.854903,0.973421,0.879414,3.066563,2.119708,1.281248,0.446315,0.478808,3.529376,1.990203,1.140949,1.808831,1.585889,1.582921,0.501054,0.491346,0.289273,0.325754,3.246345,1.000161,1.087679,0.703301,0.844871,2.550500,1.866604,1.432715,0.871150,1.031418
Y39A3CL.5,clp-4,10.985262,14.052061,15.453113,14.462277,15.142488,8.775377,9.857167,9.542220,10.453311,13.833391,14.030783,20.721404,25.057181,22.514038,19.681756,5.793931,4.566128,4.469194,3.990835,4.602393,45.898927,35.738590,29.483633,21.851574,19.640070,6.322638,5.627136,5.466438,7.593710,8.451162,18.217296,18.694109,18.573925,14.662493,12.830348
Y77E11A.10,clp-6,0.562765,0.240802,0.415926,0.254719,0.222661,0.200068,0.199508,0.150918,0.119906,0.213426,0.383717,0.529157,0.331526,0.168423,0.177500,0.319862,0.181021,0.269090,0.119266,0.119223,1.203593,0.920090,0.639562,0.285991,0.460187,0.442288,0.470943,0.127444,0.148142,0.066903,0.369689,0.263802,0.224389,0.134761,0.118553
Y77E11A.11,clp-7,13.920604,11.333410,13.555745,27.782329,37.063185,11.158951,11.411691,14.110910,23.596438,37.216424,14.373551,12.867136,18.440399,12.504570,15.109797,15.522161,9.860519,9.427048,11.157643,12.086752,12.384714,13.152516,16.306025,27.741885,43.190423,14.652894,12.584698,13.450459,25.312450,33.585254,10.998651,10.785807,14.007317,20.390148,31.662057
F56D1.4,clr-1,55.706382,63.548224,76.053024,70.875808,76.538657,98.355263,153.588239,140.564713,178.928179,140.773086,77.755832,71.908319,68.705895,53.902840,45.194624,67.303105,68.542359,68.363199,64.962274,94.528878,48.705325,41.801092,38.710176,45.765715,52.893275,55.968726,80.437852,75.459238,92.991789,70.554086,58.819787,56.096930,71.277492,85.387968,84.825310
R107.6,cls-2,66.058273,80.601120,69.272446,50.128135,50.366535,88.997566,67.762760,60.749857,54.694388,43.691543,32.005303,40.995792,29.651774,21.064752,16.657896,74.678701,53.698493,44.218862,49.750663,66.223612,77.960366,52.304331,52.831820,49.186386,59.907203,86.094518,70.704300,65.756757,53.282257,50.545504,91.469371,96.516484,89.692905,64.443511,52.406824
F55H2.6,clu-1,24.984546,17.007364,18.550559,25.344824,23.781495,29.987833,33.396849,27.147928,32.467619,27.939492,128.050493,155.177444,191.158979,215.429647,166.650937,66.406979,89.631717,88.118602,90.209937,166.868680,44.370213,34.097894,34.095904,39.476315,44.372704,47.386662,63.019811,73.968079,126.278731,117.706922,27.421039,21.103675,23.724074,32.801524,40.390874
C50F7.2,clx-1,0.134869,0.178301,0.251830,0.101423,0.272408,0.089828,0.099666,0.104826,0.111510,0.156299,0.084537,0.059973,0.088397,0.095974,0.055089,0.108685,0.127667,0.103902,0.095053,0.225488,0.073195,0.073779,0.051977,0.058718,0.048908,0.104411,0.121686,0.107489,0.158111,0.080389,0.085954,0.077399,0.080014,0.071182,0.090640
T21H3.3,cmd-1,229.523460,325.348611,334.993259,579.522307,1182.191339,299.006902,239.219860,269.170683,335.200457,649.875426,88.883013,82.567171,90.687098,108.707676,154.307027,233.485986,158.730261,163.258083,203.627189,251.705900,211.939906,126.893365,119.472915,125.514066,196.935405,170.906608,113.755986,99.821347,98.092419,146.668206,150.885902,142.141741,160.843285,188.018272,264.338249
K07A9.2,cmk-1,0.671077,2.045416,6.986223,22.615868,64.366753,2.324186,4.592144,12.036541,35.524990,70.293806,0.210214,0.266215,1.376039,0.646911,3.145083,9.651732,20.410284,27.287944,36.010846,47.789838,0.191363,0.137324,0.405875,1.098613,4.124905,1.108419,0.578466,0.665893,1.175801,1.594444,0.787268,0.881684,2.200400,7.569082,18.181031
F55C10.1,cnb-1,15.933779,31.171059,60.626457,110.075915,203.898104,25.788781,45.871562,77.340046,188.460449,306.334722,104.645704,103.641642,121.463716,137.883069,156.336636,104.682794,182.007717,217.029249,292.778897,337.421012,38.612787,34.967040,39.632325,48.588365,77.488817,13.065275,20.882277,35.861327,70.762064,102.972462,13.978192,20.541992,28.218950,69.659688,134.607383
R09B5.2,cnc-1,5.127088,5.857619,6.197238,3.526770,5.991947,3.030370,3.431684,3.223549,1.789693,2.541423,2.880244,2.163712,3.117496,2.284059,2.053637,3.538758,2.755995,2.620517,3.551784,3.027082,1.868487,1.841635,2.118488,2.449655,2.002700,4.072364,4.227035,4.199755,3.642991,2.717899,3.160897,2.825537,2.356728,2.493864,2.243358
R09B5.3,cnc-2,2.376440,2.894584,2.958194,1.664348,4.256217,1.387167,1.591011,1.547096,1.123131,1.831259,1.324519,0.982183,1.379824,0.997034,1.955359,1.446521,1.492580,1.723683,1.653849,1.743896,0.805484,0.782830,0.868721,1.476552,1.203723,1.787893,1.921702,1.848185,1.686186,1.192011,1.373314,1.193627,1.049376,1.110478,1.027960
R09B5.8,cnc-3,1.578634,1.976519,3.240654,39.260500,179.741806,0.924071,2.106943,8.792979,29.388571,207.923666,0.872836,0.648284,0.914592,3.526848,15.470479,1.031245,0.790284,1.901527,5.777565,5.292774,0.762811,0.800925,1.569534,10.390351,41.215632,1.172327,1.275166,1.652216,3.415549,11.856540,0.895197,1.259389,1.387471,10.342161,41.835113
R09B5.9,cnc-4,1.674844,2.079282,3.451721,1.721855,3.076803,0.990009,1.117113,0.740146,0.803919,0.836801,0.927317,0.688422,0.968946,0.691780,1.969329,1.300929,0.980661,0.983802,4.383747,3.415480,0.558616,0.534426,0.834515,3.331620,28.660388,1.247008,1.367458,1.292366,1.197709,0.843609,0.954777,0.831783,1.101879,1.315568,1.079756
R09B5.10,cnc-5,0.947551,6.188534,1.297227,0.720852,1.289623,0.637940,0.719413,0.508528,0.402534,0.564591,0.600943,0.425769,0.635833,0.424774,0.393314,3.322915,0.542750,3.265685,2.574716,1.749161,0.368510,0.326507,0.371995,0.416869,0.349642,0.730085,0.857403,0.759124,3.861729,0.577425,0.611115,0.562254,0.486481,0.514319,0.484240
Y46E12A.1,cnc-6,1.229576,1.566593,1.613097,0.885212,1.537295,0.741225,0.835703,0.558272,0.435549,0.630571,0.692425,0.801812,0.722417,0.514020,0.467200,0.751057,0.628241,0.730509,0.658535,0.809042,0.604569,0.392498,0.436515,0.493610,0.686423,1.836089,1.021632,0.942718,0.909971,0.637233,1.261805,0.628346,0.548358,0.588776,0.558135
C34E10.7,cnd-1,28.143872,93.638304,136.229117,103.395899,80.838798,378.194018,295.724981,307.114092,255.431877,161.274917,9.850493,24.419032,23.371317,4.521932,8.644394,9.975261,5.992422,9.465245,6.188895,4.588014,12.102658,4.417493,3.079039,4.028602,5.948625,58.305328,30.459244,39.782460,21.386987,16.007407,85.661162,64.277403,40.080561,76.541670,69.563504
F14H8.6,cng-1,2.297782,2.225475,3.091443,6.122873,5.358983,1.537741,2.754135,4.276461,9.217869,19.478047,1.846579,2.590719,2.025357,0.552998,0.452067,0.555770,0.601391,0.645202,0.594617,2.040446,2.498289,5.288125,3.678693,4.243376,2.919376,2.685711,1.284453,1.058927,0.829962,0.389652,2.659961,1.512965,1.486026,2.595340,3.610099
F38E11.12,cng-3,0.118460,0.156733,0.326480,0.628068,1.836673,0.078748,0.122248,0.248260,0.899558,3.381783,0.103374,0.075901,0.233196,0.241005,0.230065,0.081052,0.110053,0.108284,0.111613,0.458646,0.045710,0.040720,0.045674,0.073542,0.181520,0.132327,0.106353,0.094492,0.099387,0.211669,0.075249,0.068735,0.071107,0.236081,0.974995
R01H10.8,cnk-1,30.516933,38.282976,39.708604,32.118951,32.135287,47.719502,49.061833,51.292074,63.958006,56.311483,30.860967,30.867944,27.072942,18.987648,16.897441,53.150255,43.759298,36.395312,31.440350,28.417200,26.867604,17.109033,16.661311,16.482086,22.244557,35.261746,36.548157,31.941381,31.946442,24.803459,42.306694,44.528956,49.242781,45.718678,42.197516
Y17G7B.15,cnt-1,12.889274,13.376199,13.813672,14.079348,20.235005,10.303989,12.552452,12.137541,18.601540,23.035271,13.362079,12.476280,13.428460,12.753863,13.288280,26.654720,23.466009,22.501420,18.996067,16.692951,20.090718,19.486991,18.634817,18.963054,18.596338,12.738142,18.812288,20.232472,22.696874,19.961857,11.735580,13.771083,19.237545,25.156363,24.845095
Y39A1A.15,cnt-2,314.980756,441.245996,366.327484,247.818947,236.758298,872.855717,626.084243,550.233347,430.130101,272.402022,81.495648,112.006560,100.655919,55.103356,44.684744,446.096987,297.186086,252.710767,168.991266,96.346287,208.984570,130.312156,104.133343,81.681360,113.934634,144.590394,198.385700,174.816484,137.518924,142.753662,552.971901,567.832523,672.339796,334.011651,297.625788
ZK632.6,cnx-1,239.095537,178.426009,195.535250,190.739648,222.414031,267.685174,293.866101,292.388830,425.733196,452.185705,222.511871,245.390179,240.489961,167.064945,150.388478,109.996432,66.606955,70.787615,64.946925,89.047001,139.384497,87.438386,99.274243,132.675504,206.459205,264.100181,235.445858,187.747044,180.636763,155.656065,235.978195,189.553675,184.812113,168.641365,178.677182
C48E7.5,cof-2,0.249426,0.523863,0.475035,0.734691,1.664873,0.173410,0.344470,0.527601,0.834853,0.909777,0.144820,0.318151,0.868955,0.192144,1.397551,11.111897,31.070605,34.996618,30.472280,44.873896,0.190403,0.102495,0.113579,0.185234,1.441965,0.200646,0.211162,0.266597,0.501170,0.396556,0.106015,0.212165,0.413576,0.643544,1.518171
R03C1.3,cog-1,1.839528,3.198147,3.351590,8.014957,20.852053,25.916424,40.410109,23.301839,23.295740,21.992118,1.496543,1.708946,3.543570,1.613678,2.822649,3.923204,2.453292,3.353328,2.500605,2.760357,10.196118,10.535527,9.128849,14.602370,29.826698,1.154647,2.831391,7.699208,2.186955,6.642045,1.244918,2.040302,2.614915,5.653184,10.581390
C06G3.10,cogc-2,31.200273,25.603327,28.661812,24.646746,19.784013,49.866674,65.928047,63.491766,65.562956,44.214230,41.345903,53.522612,51.771673,38.680328,32.508917,35.398731,28.004693,25.352776,20.004691,17.076603,29.467768,33.736569,28.113697,30.282181,35.687064,46.275251,64.083101,56.794898,65.551464,44.457729,38.640358,32.987960,38.865354,36.928949,37.267927
K08A8.3,coh-1,102.665203,156.225832,156.096439,117.925906,100.550135,150.492801,169.334006,159.076755,163.576495,115.155935,55.173002,61.161815,52.701638,29.896189,25.851113,116.633381,104.048215,88.349390,67.162746,52.832001,74.047564,60.701482,57.361710,57.512344,58.485136,78.566233,111.206657,106.869349,96.763170,70.834121,109.709760,133.547475,170.381426,154.762725,110.414823
F08H9.1,coh-3,8.787991,2.819358,1.809460,1.142728,1.279787,2.145403,1.103353,0.666138,0.302969,0.242486,5.725004,2.952435,2.883702,1.264151,0.816286,3.887926,1.674196,0.943592,1.082902,0.881415,1.391413,0.274626,0.596809,2.553023,6.812155,7.896776,2.866454,1.481997,1.560666,0.929678,2.667169,1.157762,0.847582,0.431620,0.396360
W01B6.7,col-2,0.907916,0.803146,0.563990,0.457023,0.402214,0.799727,0.752995,0.382279,0.244145,0.324523,0.489576,0.362228,0.387806,0.191009,0.123892,0.495937,0.445682,0.527362,0.332266,0.334259,0.291771,0.102837,0.159979,0.204722,0.109671,0.597145,0.543589,0.435213,0.598133,0.176645,0.631908,1.014305,0.760698,0.443483,0.381973
T28C6.6,col-3,1.145589,0.397543,1.913297,2.565662,28.045290,0.245136,0.336803,1.074828,3.096037,24.006066,0.447473,0.190713,0.289208,0.437682,14.618121,0.368246,1.054266,1.551023,9.710496,27.968721,1.476103,1.267049,0.698264,12.453965,287.290136,0.300762,0.348614,0.340720,1.070315,5.990585,0.410658,0.309219,0.518999,6.719206,26.556142
C15A11.5,col-7,0.410996,0.363267,0.513479,0.206053,0.451587,0.179749,0.200644,0.276036,0.110138,0.155821,0.295078,0.173399,0.263119,0.205353,0.381541,0.229977,0.235075,0.206248,0.158575,0.150302,0.163693,0.110245,0.227799,0.215343,0.297177,0.212183,0.244063,0.217142,0.225370,0.159806,0.170387,0.154473,0.134496,0.194811,0.170020
F11H8.3,col-8,0.476675,0.420244,0.434085,0.447617,0.419441,0.321094,0.468325,0.163493,0.127916,0.360699,9.082626,3.295719,0.510098,5.279949,1.316163,0.548980,0.318090,0.503432,0.521616,0.561601,0.287786,0.107635,0.120662,0.253553,0.185542,1.085206,4.627325,0.457093,0.522610,1.179827,0.746344,0.319723,0.312049,0.204024,0.271419
F54B11.1,col-9,0.822529,0.863416,0.885064,2.268402,4.936963,0.378190,0.711893,1.496318,2.385415,2.866461,0.300004,0.243025,0.442596,0.383944,0.160563,1.409076,0.491515,0.534149,0.648767,0.324248,0.264707,0.648330,0.436399,0.218525,1.070753,0.785194,0.589727,0.436715,0.719121,0.485686,1.564547,0.903552,0.644070,0.893201,1.028081
B0222.8,col-10,0.598150,0.546883,0.820380,1.465503,27.225558,0.240681,0.383770,0.638896,1.481536,20.013731,0.323811,0.301261,0.288953,0.637283,16.783233,0.295076,0.910064,0.941397,7.499783,20.519244,2.560132,1.600377,1.419154,9.757794,149.261921,0.227523,0.595962,0.375259,0.746395,8.758796,0.372798,0.369292,0.670147,3.445809,11.872914
F15H10.1,col-12,0.514638,0.761935,0.702786,0.386549,0.995473,0.340169,0.378675,0.414203,0.599316,5.043042,1.345748,0.411871,0.384656,1.094881,4.053505,0.482827,0.308419,0.376338,0.583927,1.937617,0.298273,0.196202,0.265934,0.379555,15.130623,0.434038,0.636502,0.410316,0.735065,0.422681,0.439424,0.323951,0.251622,0.431976,0.871529
F15H10.2,col-13,0.456945,0.461539,0.564205,0.357690,0.632947,0.199389,0.224264,0.212970,0.320280,0.613118,0.817268,0.564900,0.425105,0.352181,1.272689,0.215765,0.183819,0.226216,0.225721,0.686222,0.152262,0.117943,0.167957,0.202524,0.855486,0.388693,0.331623,0.241539,0.419439,0.209355,0.273763,0.193134,0.148367,0.227770,0.255472
C46A5.3,col-14,0.528129,1.141329,2.074949,8.805213,37.119630,0.631508,1.737382,9.069175,49.953790,237.382008,0.494115,0.282941,0.945805,0.649247,7.689551,0.371120,0.532626,2.133180,13.054244,31.897765,0.701366,2.053373,3.618289,8.681689,127.449843,0.408321,0.572325,0.548231,1.520646,9.097424,0.566282,0.839429,0.859981,4.375750,19.513642
F11G11.10,col-17,0.249049,0.328903,0.462484,0.293803,0.330206,0.238422,0.182389,0.195213,0.140089,0.329030,0.154770,0.110346,0.161612,0.110046,0.158017,0.168095,0.363036,0.165809,0.190021,0.238440,0.093526,0.084702,0.095384,0.106769,0.345651,0.276266,0.223068,0.198719,0.205664,0.146106,0.157688,0.141814,0.169643,0.161431,0.149563
ZK1193.1,col-19,0.273765,0.365421,0.378817,0.206850,0.364393,0.181712,0.202330,0.141406,0.110628,0.314073,15.987583,4.468207,0.439814,17.358400,3.772275,0.320326,0.204261,0.220409,0.170095,0.308245,0.103330,0.148850,0.105066,0.235840,0.139742,0.211749,8.086481,0.220857,0.359389,2.364182,0.172030,0.156495,0.213432,0.178554,0.264393
F11G11.11,col-20,0.260962,0.345085,0.356079,0.419323,0.350925,0.172075,0.190920,0.135406,0.105560,0.148702,16.438343,4.883781,0.252389,16.407809,4.063469,0.252850,0.199660,0.197066,0.159913,0.165532,0.097922,0.088198,0.099163,0.111693,0.151497,0.286567,6.731461,0.207963,0.300462,1.796173,0.203639,0.210893,0.127949,0.136002,0.189938
F36A4.6,col-33,1.856889,0.866558,1.954565,1.085576,11.512356,0.294024,0.225660,0.704557,4.612666,43.725260,0.480845,0.542812,0.787378,0.586182,0.821253,0.414443,0.456947,0.611273,2.253129,5.886076,0.295945,0.166702,0.116934,0.376930,6.297942,0.337324,0.272468,0.242976,0.354069,0.715570,2.259980,2.963901,0.896737,1.466913,4.755789
F36A4.10,col-34,1.348623,1.991146,2.298712,3.753677,12.753420,0.606535,0.826136,1.993569,7.675969,49.304245,1.708081,0.843255,0.966176,4.532691,18.756764,0.461759,0.623742,2.476419,6.531121,12.319765,0.428568,2.100111,6.028411,15.374377,90.585636,0.885990,1.385680,4.692557,11.389365,70.832345,0.487093,0.846337,0.773164,3.114058,9.718475
C15A11.1,col-35,0.209969,0.450819,0.287951,0.385697,0.838398,0.140138,0.214965,0.161363,0.085755,0.190863,0.131700,0.093913,0.136261,0.093052,0.086316,0.297818,0.367294,0.532756,0.618607,2.672132,0.079422,0.071586,0.080623,0.090465,0.076568,0.161826,0.187969,0.166288,0.173963,0.188387,0.131825,0.145119,0.103950,0.110692,0.281166
C27H5.5,col-36,0.958929,1.266581,1.307950,2.440108,4.053381,0.627878,0.850389,1.096607,1.650875,2.669480,0.741522,0.421006,0.780006,0.705361,0.659928,0.635829,0.528514,0.974308,1.078321,1.941267,0.356772,0.354850,0.362938,0.512410,0.567641,0.734723,0.851847,0.761848,0.780517,0.716210,0.595743,0.568210,0.576059,0.786906,1.275279
ZK863.2,col-37,0.285794,0.374907,0.527594,0.215812,0.379564,0.188120,0.208379,0.146353,0.182925,0.346277,0.285443,0.126197,0.184291,0.125780,0.181537,0.189902,0.200173,0.188155,0.196359,0.225685,0.106669,0.096731,0.108954,0.122403,0.103847,0.220168,0.254208,0.224796,0.233309,0.165343,0.376969,0.160999,0.198173,0.262076,0.207316
F54C9.4,col-38,1.419442,1.311041,0.976792,0.975793,0.632273,1.356471,1.211023,0.888255,0.729747,0.459565,1.753446,1.383762,2.903416,1.283978,0.748617,2.032190,2.087186,1.222805,1.181753,0.410681,0.419979,0.190634,0.332470,0.345032,0.431045,2.662910,1.528422,1.205554,1.185315,0.904808,0.933004,1.438521,1.026273,1.215175,0.392855
C09G5.4,col-39,1.308314,0.564858,1.203379,0.964751,0.692030,0.693041,0.729224,0.413151,0.508943,0.537254,1.956271,1.147101,0.856257,0.923626,1.321608,1.196477,0.577303,0.467919,0.329820,1.302337,0.663588,0.390788,0.393916,0.434894,1.916797,0.726371,1.311986,0.551248,1.123516,0.690850,0.437614,0.531656,0.283658,0.665978,0.724704
T13B5.4,col-40,0.778879,0.343467,0.582270,0.392069,0.696025,0.265773,0.261778,0.397576,0.104433,0.148986,0.161117,0.163288,0.341828,0.115132,0.164606,0.250125,0.182808,0.208541,0.237730,0.207509,0.378111,0.563254,0.665130,0.572824,0.281960,0.200303,0.369257,0.330753,0.213016,0.230051,0.500539,0.612610,1.162413,1.324453,1.141802
T10B10.1,col-41,1.840466,2.128511,1.930321,1.763595,1.848239,2.184039,1.583908,3.084217,2.519025,1.714898,1.180498,1.341572,1.079669,1.397401,1.103892,1.547963,1.559447,1.114227,0.916690,1.640827,0.777630,0.626080,0.517516,0.420516,0.733483,1.243956,2.343553,1.063199,1.552705,1.905347,1.470561,1.248095,1.423436,1.788017,1.702909
ZC513.8,col-43,0.408935,0.584141,1.015036,1.183258,1.803386,0.358842,0.602235,0.497273,0.396331,0.225273,0.169266,0.189313,0.984033,0.120791,0.174378,0.216885,0.176763,0.302763,0.311164,0.258417,2.800316,3.832296,2.806297,2.260140,1.619718,0.211902,0.341743,0.216828,0.490420,0.559192,0.933381,0.957563,1.308599,1.745343,1.844325
F54B11.2,col-44,0.483496,0.420619,0.752189,0.648082,1.299662,0.666724,0.527467,0.839105,0.334171,0.342571,0.275208,0.344302,0.207568,0.200127,0.204318,1.599499,1.165669,0.285036,0.593573,0.783434,0.255964,0.346461,0.346336,0.431609,0.887510,0.459437,0.403252,0.254811,0.260774,0.281774,1.120010,0.412477,0.517583,0.475238,0.839201
F53G12.7,col-45,1.366300,1.094635,1.105093,0.625914,1.194725,0.884009,0.621247,0.385269,0.432272,0.533837,0.483289,0.455216,0.383433,0.327129,0.310478,0.890665,0.547115,0.526823,0.595738,0.588996,0.458946,0.200217,0.263972,0.420433,0.445731,0.917751,0.775553,0.758796,0.734711,0.431454,0.516390,0.667070,0.778995,0.551168,0.515073
Y18H1A.13,col-46,0.539001,0.495711,0.608416,3.058860,3.067258,0.711213,0.628986,0.841158,1.172023,1.261186,5.422460,4.183870,4.004329,1.613069,1.498278,0.379795,0.287204,0.700417,0.618557,0.655603,1.086367,1.994974,2.154016,3.557878,2.095951,0.208471,0.339080,0.215286,0.757439,0.628710,0.338712,0.703297,0.538060,0.947389,2.193066
Y18H1A.12,col-47,0.728148,0.973395,0.992622,1.560200,1.915410,0.497636,0.905743,0.600350,0.778166,1.135758,0.447002,0.536074,0.582245,0.419146,0.687512,0.482969,0.398743,0.526963,0.617582,0.613832,0.677578,0.878837,0.723507,1.160323,0.649284,0.559544,0.782512,0.948759,2.180277,2.849040,0.467487,0.553692,0.728226,0.896373,1.663136
Y54E10BL.2,col-48,3.264560,4.086657,3.227685,6.594360,24.232624,5.404968,4.890984,10.550879,44.328370,212.344326,2.331495,3.201842,3.158556,2.402418,10.285650,5.120367,4.625214,6.851894,17.793273,36.390526,4.266356,1.592976,2.349704,8.698263,135.665508,5.517815,5.366420,2.675009,5.663521,14.393396,3.505008,4.549198,5.493569,10.160882,26.696159
K09H9.3,col-49,0.325151,0.428525,0.441376,0.243794,0.431781,0.213075,0.238067,0.166173,0.181382,0.185914,0.199194,0.143273,0.209747,0.227413,0.132352,0.235255,0.179284,0.255226,0.223957,0.150969,0.121001,0.108918,0.123757,0.138162,0.116995,0.251276,0.289758,0.258532,0.264776,0.189541,0.202014,0.183620,0.338985,0.168510,0.193157
T28F2.6,col-50,0.191096,0.254705,0.358736,0.145545,0.522363,0.127811,0.198957,0.100989,0.078817,0.222220,0.193664,0.208048,0.443747,0.221046,0.360530,0.284711,0.163450,0.175485,0.192914,0.421354,0.176854,0.117895,0.073749,0.166349,0.154317,0.149137,0.172736,0.153184,0.253927,0.114047,0.206612,0.111156,0.132924,0.101513,0.232535
T28F2.8,col-51,0.192171,0.250529,0.428914,0.225915,0.255752,0.196369,0.140708,0.195375,0.108587,0.111154,0.120616,0.084646,0.124408,0.239596,0.403006,0.128791,0.213266,0.217736,0.148524,0.372642,0.072802,0.064916,0.073610,0.118127,0.111238,0.146826,0.169779,0.152388,0.158718,0.451496,0.120325,0.109536,0.131499,0.187240,0.221843
D1007.2,col-52,0.327118,0.703294,0.446796,0.380692,0.434692,0.213790,0.328959,0.247047,0.183125,0.369989,0.200887,0.143499,0.211132,0.144286,0.132612,0.216597,0.212332,0.341258,0.175889,0.281113,0.243007,0.175192,0.123731,0.199000,0.118244,0.394070,0.290245,0.259652,0.263989,0.279988,0.272360,0.182124,0.159093,0.399851,0.353040
M01A12.1,col-53,1.338293,2.882345,3.478374,11.057677,42.866718,1.258064,3.577026,11.470318,51.559316,151.867641,0.564605,0.713460,1.790405,0.844570,2.277008,0.929381,1.161413,1.308488,2.489608,5.450889,0.570530,0.719850,0.834549,1.245908,6.536754,1.430136,1.779362,0.900670,2.022827,1.920839,0.863155,0.877837,1.370122,3.698637,12.203609
F33D11.3,col-54,0.310582,0.407421,0.575438,0.635245,0.815933,0.202960,0.315979,0.241319,0.395660,2.071264,0.192407,0.136831,0.398561,0.216013,4.235703,0.206273,0.169774,0.360064,1.002863,1.760676,0.496637,0.813733,1.198746,1.559439,3.090031,0.238866,0.276203,0.343412,0.254590,0.628575,0.324994,0.248239,0.426253,0.694129,2.263916
T05E7.2,col-55,0.611318,1.312114,0.820924,0.451344,1.182967,0.390643,0.435294,0.453314,0.416521,0.333142,3.099825,1.315717,1.140044,0.902880,0.507594,0.565880,0.325588,0.385305,0.312828,0.357460,0.217884,0.198802,0.223715,0.252705,0.216203,0.465445,0.532591,0.479887,0.670368,0.338129,0.492020,0.331323,0.287681,0.303846,0.295026
T08B2.2,col-56,0.297637,0.390458,3.118344,18.675086,61.187820,0.194074,0.300834,0.379151,0.451824,0.752077,0.184032,0.130970,0.192280,0.480552,1.309480,0.196908,0.363156,1.094388,2.320186,4.885686,0.110852,0.100498,0.269419,1.284062,6.200846,0.228451,0.261260,0.235150,0.582469,0.774682,0.249426,0.168088,0.311524,1.601045,10.168963
F26B1.4,col-58,0.582820,0.389173,0.401414,0.222293,0.390895,0.192452,0.217117,0.151932,0.330780,1.312820,0.475179,0.260342,0.379430,0.335376,0.725969,0.283378,0.216867,0.280564,0.627007,1.709938,0.110226,0.098952,0.111264,0.181098,1.461963,0.324151,0.370269,0.233564,0.240703,0.425446,0.303320,0.261405,0.200178,0.188010,0.795650
F22D6.10,col-60,0.491963,0.323585,0.331517,0.184329,0.327831,0.233846,0.250687,0.253588,0.138156,0.297789,0.400324,0.154978,0.157983,0.235540,0.156489,0.236618,0.232887,0.193964,0.151402,0.393513,0.170691,0.082431,0.186757,0.105161,0.178100,0.378119,0.218306,0.193997,0.363418,0.214392,0.228676,0.240153,0.144242,0.206337,0.292812
C01H6.1,col-61,0.298659,0.393819,0.403176,0.544701,1.176088,0.302007,0.299072,0.231905,0.380128,0.430601,0.295945,0.130107,0.190746,0.129852,0.120332,0.197332,0.207052,0.249575,0.289186,0.557694,0.110823,0.180509,0.243553,0.182110,0.750866,0.229340,0.264447,0.236080,0.388651,0.345434,0.230089,0.238749,0.145341,0.154188,0.273398
C15A11.6,col-62,0.453756,0.401834,0.413663,0.228225,0.516112,0.197966,0.308624,0.311546,0.121912,0.173290,0.335398,0.191860,0.196210,0.173561,0.588039,0.202029,0.240070,0.353451,0.175257,0.166678,0.193377,0.124259,0.183665,0.335878,0.240451,0.234692,0.379487,0.238954,0.250968,0.348834,0.190020,0.170402,0.178199,0.219768,0.192535
ZK265.2,col-63,1.824356,3.733805,4.533986,4.371110,4.463464,1.009070,1.257337,0.669066,1.045588,1.181876,3.291631,1.863835,1.671207,0.705767,0.709172,2.186279,1.127841,1.307206,1.261817,1.508159,2.410588,1.381347,1.094384,1.786751,2.909108,3.187124,2.590154,3.161912,2.266762,1.197890,3.561196,3.256032,3.187273,2.531242,2.823593
F52F12.2,col-64,1.218392,1.692595,0.761485,1.152593,2.422061,0.961554,1.048390,1.596074,0.982494,1.157072,0.913316,0.829250,0.872839,0.956582,0.972083,2.079433,1.670542,1.304907,1.372194,1.742928,0.873393,1.299136,1.340727,1.759539,2.072500,0.990715,0.996859,1.005517,0.482666,1.437540,1.275440,1.473511,1.575685,1.502536,0.702483
K08C9.4,col-65,0.438376,0.386096,1.565658,2.530564,35.070877,0.278816,0.214072,0.833203,3.713030,25.043755,0.540980,0.201475,0.187912,0.427892,13.792588,0.211714,0.318594,1.156136,10.383915,23.409123,0.279115,0.156793,0.417362,11.310383,214.502969,0.321196,0.413150,0.370839,0.720843,6.760498,0.444923,0.373285,0.281393,4.951086,18.950387
C50D2.4,col-68,1.477225,0.986916,3.171309,13.806616,52.913162,1.477288,1.757405,5.786416,21.121837,42.522762,0.248402,0.267503,0.566360,0.722698,2.389416,3.138086,8.208778,17.682336,35.651156,43.723008,0.267613,0.302380,0.430772,2.205660,8.886368,0.436736,0.309977,0.475098,1.227357,3.447073,0.923465,0.541719,1.330684,3.982389,18.362242
K01A2.7,col-69,0.560132,0.628151,0.939762,2.134106,4.489604,0.443281,0.533231,2.969209,2.695174,17.975062,0.436866,0.325762,0.356355,0.934390,1.851786,7.353182,14.594454,12.948375,9.730252,24.491640,0.768865,2.268683,1.599889,3.590391,11.304277,0.398375,0.638827,0.749908,0.844663,2.520116,1.701638,0.722978,0.941505,1.388146,4.794056
H17B01.2,col-70,0.238552,0.627075,0.359616,0.245737,0.307520,0.220204,0.181732,0.079551,0.087304,0.126818,0.213763,0.266878,0.099148,0.067450,0.062472,0.149232,0.085215,0.102303,0.084207,0.098110,0.174289,0.083623,0.095109,0.065723,0.089095,0.183388,0.137165,0.172185,0.125875,0.179180,0.096758,0.126021,0.106100,0.080287,0.076910
Y49F6B.10,col-71,3.527466,4.078705,2.464149,2.345949,1.910092,4.695753,3.483832,2.455024,3.414803,2.007678,3.219717,3.825205,4.224359,3.963906,2.160261,7.598782,5.926560,4.172929,2.899253,1.281005,6.229267,2.080001,2.470997,2.726612,1.925460,5.244702,5.844561,4.925451,4.067619,2.328751,6.803370,4.813396,5.042461,3.334649,4.061059
W09G10.1,col-72,1.276041,1.316230,1.356285,0.740458,1.876582,0.928186,1.318056,0.572540,0.723970,0.629944,0.721449,0.491807,0.734086,0.428490,0.517525,0.730439,0.694879,0.635035,0.517656,0.531612,0.525143,0.436207,0.729234,0.647738,0.800738,1.119823,0.865587,0.887482,0.959940,0.557537,0.686449,0.782401,0.804088,0.630990,0.614151
F11G11.12,col-73,0.586897,0.381998,0.398200,0.220290,0.386534,0.365663,0.214142,0.149460,0.210423,0.260171,0.290692,0.199916,0.188340,0.128028,0.119074,0.193581,0.160540,0.230847,0.201901,0.227147,0.109633,0.098251,0.110565,0.125731,0.294301,0.224426,0.257157,0.233025,0.239572,0.170297,0.182189,0.164533,0.143056,0.245362,0.212199
ZK1248.2,col-74,1.749347,3.518830,5.295764,30.168546,281.126386,4.331297,4.702714,12.776105,39.076686,240.774690,3.017427,3.057910,2.502681,15.794066,262.548530,3.153267,3.051513,7.813741,56.472848,103.282936,2.263162,1.456334,2.406674,14.963056,150.297087,3.888002,4.404093,3.881145,8.632232,70.142328,4.198112,3.541682,4.721341,17.746284,122.931419
K03H9.2,col-75,0.303281,0.401349,0.419885,0.787196,0.803548,0.200976,0.620267,1.887212,16.442715,74.168759,0.375646,0.134905,0.195599,0.212135,1.667421,0.203018,0.167726,0.311153,1.133068,1.379662,0.113941,0.102516,0.115713,0.411673,3.744052,0.233864,0.272752,0.241204,0.249436,1.149343,0.189124,0.170499,0.149392,0.474294,1.206999
M110.1,col-76,3.000277,37.388981,86.916562,236.869577,187.666356,24.104722,51.996800,61.569283,61.742630,61.978809,1.611288,6.037714,44.851116,15.504363,29.723055,5.462079,15.565566,34.672841,46.804365,31.209444,159.830759,246.072681,346.462639,434.316592,433.959201,0.701546,2.837647,10.853130,27.608412,37.151218,20.319130,36.325999,94.047451,238.349978,343.462693
M195.1,col-77,0.272849,0.362116,0.641472,0.296870,5.081291,0.180380,0.327463,0.360443,1.207265,6.930661,0.169746,0.189154,0.267195,0.191756,2.400911,0.183641,0.193850,0.345930,3.349726,9.776276,0.160976,0.241258,0.265473,4.093778,110.354478,0.212110,0.246942,0.217757,0.497217,1.896078,0.171258,0.154743,0.191195,1.762797,6.932430
W07A12.5,col-78,1.484368,0.488061,0.501956,0.431829,0.488055,0.240280,0.271686,0.189120,0.145916,0.418339,6.060560,1.133059,0.704208,0.441968,0.427853,0.374124,0.314101,0.274840,0.463492,0.431311,1.251233,0.222600,0.385345,0.427697,0.346458,0.404399,0.459438,0.411820,0.781944,0.315452,0.228197,0.280408,0.256257,0.189474,0.181541
C09G5.3,col-79,1.150619,0.761259,0.888708,0.738767,0.873165,0.781932,1.351060,0.751946,1.258957,0.745824,1.268390,0.578853,0.530240,0.577676,0.266798,0.532691,0.396885,0.595733,0.576737,1.727778,0.260751,0.154905,0.296660,0.200466,0.449603,0.975592,0.869906,0.625730,0.377174,0.752922,0.773494,0.407506,0.512644,0.742837,0.657338
C09G5.5,col-80,1.464157,0.487043,0.505549,0.833521,0.715891,1.478542,0.937499,1.517146,1.035004,1.745228,8.210490,2.023716,0.432338,8.529934,2.624196,0.922403,0.671968,0.640588,0.758264,0.645763,0.704134,0.180626,0.422581,0.294191,0.465163,1.832478,2.833229,1.711033,1.722645,0.780210,0.760086,0.695345,0.799023,1.104124,0.842148
F38A3.1,col-81,0.668498,0.354436,0.734562,1.918671,2.160528,1.377185,1.511987,3.132448,2.751484,2.114392,8.963341,1.425139,0.606293,6.373130,4.223849,1.994673,1.124179,0.790680,1.175187,2.535912,0.517205,1.212673,1.006263,0.888179,3.276455,0.854965,3.463655,0.930127,0.575170,0.852026,2.231802,0.949482,0.982400,1.601337,1.211327
F33A8.9,col-83,1.069437,1.244233,0.992592,0.943385,1.068412,0.799373,0.862296,0.418296,1.396053,3.562360,0.952479,1.397921,0.603204,0.424568,0.585586,1.253976,0.867696,0.831034,0.877249,1.667335,3.746243,3.439814,1.326764,0.928487,3.203323,1.320716,1.531732,0.938695,0.703046,0.627005,2.448502,2.866358,2.291848,1.159162,1.801493
K12D12.3,col-84,6.648745,6.865787,4.741113,2.443909,1.394350,8.681527,5.903477,6.649256,3.827716,1.090895,3.664744,3.415707,3.711121,1.789505,1.576928,7.907505,4.703706,3.559124,2.000870,1.387427,5.202301,6.154977,5.084687,3.011424,1.992920,8.557291,7.920743,6.485900,2.204635,2.449328,7.142103,7.068557,6.906333,4.699116,3.086992
T21B4.2,col-85,0.391484,0.480368,3.987997,8.566352,12.606570,0.348996,1.279759,6.160458,19.149523,27.533174,0.326839,0.549551,2.142191,3.903206,3.215664,0.207993,0.266038,0.868259,0.666194,1.273883,0.466920,0.798378,2.057308,4.806745,11.923540,0.694535,1.124800,0.970962,4.444209,4.324004,0.415092,0.467163,1.237373,5.772569,9.612331
Y81G3A.5,col-86,6.961607,10.939354,16.746605,11.572840,8.779996,1.514634,1.760129,1.808834,1.919839,1.409267,1.680312,2.355583,1.272216,0.652684,0.649973,2.688262,1.557651,1.306270,0.989791,0.798466,1.549007,0.536020,0.659236,1.122179,1.289020,6.227011,1.727165,1.992070,1.209121,0.615478,20.536892,18.210711,10.515569,11.869357,6.579841
Y39G8C.4,col-87,0.219861,0.313980,0.544868,0.174116,0.494690,0.336105,0.277348,0.194325,0.132725,0.291631,0.163662,0.130883,0.145616,0.065541,0.146723,0.443375,0.297608,0.180616,0.147549,0.446229,0.151945,0.209661,0.177449,0.270709,0.170287,0.212456,0.365925,0.117218,0.120671,0.129739,0.504749,0.445907,0.463747,0.260090,0.148635
W05G11.3,col-88,0.751907,0.801333,1.671232,1.735203,4.175454,0.700406,0.715435,1.599052,1.753955,3.847989,0.786488,0.265894,0.487092,0.320536,0.244045,0.480304,0.361085,0.576405,0.593236,0.566645,0.368493,0.466185,1.321838,2.570634,5.106295,0.592572,0.539797,0.477593,0.841745,0.350099,0.528499,0.409717,0.497509,0.955360,2.876597
F17C8.2,col-89,1.579576,1.373789,6.216416,7.313432,26.699395,0.320229,0.405502,2.676352,23.205807,152.898916,0.859952,0.574164,0.202738,0.520577,3.109007,1.730888,1.095903,1.942210,5.385313,11.737115,0.419742,0.935001,1.409056,4.518987,46.266670,1.313653,0.847144,0.605482,1.292669,5.760938,2.439668,1.610942,1.911627,5.039133,17.235891
C29E4.1,col-90,0.354708,0.315132,0.323069,0.561431,0.317205,0.400196,0.308496,0.800676,0.962201,1.110773,0.203912,0.286308,0.383729,0.421408,0.417447,0.393284,0.612682,0.555948,0.522066,0.606832,0.205107,0.821577,0.518723,1.043773,0.762315,0.447812,0.213054,0.343631,0.272608,0.208564,0.973367,0.693883,0.529086,1.395006,1.628496
F09G8.6,col-91,0.438567,0.387704,0.794050,0.314924,0.391541,0.192844,0.348002,0.149989,0.209336,0.165918,0.181129,0.128994,0.188362,0.470562,0.732120,0.278489,0.161716,0.259742,0.242037,0.639511,0.562353,0.138279,0.400306,0.233136,0.589684,0.223858,0.364112,0.232032,0.238968,0.170428,0.256683,0.234687,0.203288,0.208355,0.145186
W05B2.6,col-92,0.293009,0.385971,0.456950,0.296070,0.682461,0.235696,0.280392,0.316604,0.600540,1.804507,0.765931,0.283134,0.262475,0.934932,0.594524,0.194895,0.264841,0.248073,0.314836,0.394451,0.162600,0.174985,0.212741,0.307975,0.942395,0.224237,0.593518,0.234580,0.380547,0.257463,0.194240,0.232879,0.199538,0.362118,0.372725
W05B2.5,col-93,0.283460,0.375587,0.443636,0.242610,0.376898,0.185742,0.428916,0.147231,0.587435,1.201327,6.920417,0.868999,0.338445,6.546210,1.647866,0.264544,0.340645,0.221540,0.164023,0.343505,0.128667,0.226175,0.233849,0.189244,0.595386,0.218217,1.043148,0.317607,0.420060,0.737835,0.177735,0.262420,0.139941,0.204400,0.362979
W05B2.1,col-94,0.295045,0.392239,0.580167,0.461058,0.887696,0.238508,0.305798,0.214537,0.533300,2.533466,1.466635,0.207512,0.427132,1.127001,1.832019,0.204228,0.303229,0.312097,0.914070,2.371194,0.823055,1.685964,1.496862,2.741562,22.836289,0.226890,0.490186,0.235178,0.629576,0.500076,0.306375,0.363085,0.199805,0.498009,1.347410
Y41C4A.16,col-95,0.260045,0.344040,0.356318,0.194126,0.524130,0.171565,0.190047,0.134686,0.105205,0.148264,1.080349,0.805422,0.253673,0.381729,0.226720,0.174146,0.326374,0.232217,0.257257,0.480682,0.098067,0.088155,0.137471,0.111469,0.093835,0.199407,2.477178,0.206509,0.211608,0.226195,0.286650,0.147439,0.128405,0.135293,0.129493
Y41C4A.19,col-96,0.694791,0.751960,1.995724,0.668371,1.377632,0.769502,0.348629,0.708339,0.525145,0.369485,0.859315,0.457729,0.444772,0.395824,0.519075,0.562727,0.436151,0.769509,0.529867,0.757024,0.368935,0.397098,0.496882,0.444454,0.472818,0.649551,0.927700,0.663216,0.903876,0.800298,0.444303,0.440410,0.476874,1.139945,0.765428
ZK1010.7,col-97,3.325946,3.070655,1.446401,3.157967,14.821086,0.727024,0.715712,3.345696,25.024391,112.919652,1.115072,0.365969,0.392226,0.644572,5.093657,0.634423,0.340175,1.276466,10.334137,24.829093,0.572849,0.245414,0.505562,5.029117,97.561664,0.934772,0.593663,0.498777,1.197643,7.050086,1.148486,0.854473,0.817790,2.695895,12.408780
F14F7.1,col-98,0.477740,2.551564,6.290385,14.646529,29.279341,1.484958,5.944240,12.417528,39.479979,57.177131,5.453192,0.903086,2.537329,9.202313,2.188147,0.255677,1.178613,1.199641,1.602704,1.835633,2.549948,6.487201,8.760958,19.455040,35.817980,0.266028,2.090562,0.269606,1.759209,1.758706,0.908710,2.092323,4.712672,14.224761,24.604022
F29C4.8,col-99,29.908681,41.654720,31.840640,22.752024,20.809981,74.943131,39.848673,27.790551,10.449112,12.198968,2.133252,8.465378,6.469889,2.720643,3.082342,12.115259,11.056189,10.152866,12.597279,16.387210,161.046729,95.625557,65.167480,27.868217,14.586724,8.688502,55.558898,53.187333,65.322553,44.167565,42.864702,61.558302,67.267168,41.433036,26.267061
K02D7.3,col-101,0.925687,1.318146,1.216283,2.066859,3.131172,0.427018,1.111801,0.614491,0.805454,1.822230,3.078670,1.439502,1.298225,1.621948,1.085320,0.429914,0.429463,0.575485,0.404012,0.394206,0.773804,1.060586,1.719009,1.769693,2.950192,0.525075,1.617180,0.421883,0.609668,0.617074,0.488539,0.478863,0.385324,0.765791,1.221911
C18H7.3,col-102,0.363103,0.241001,0.338024,0.256695,0.242275,0.121573,0.135368,0.144264,0.104151,0.105129,0.384296,0.080731,0.119053,0.127803,0.074768,0.122370,0.176098,0.139014,0.100695,0.131140,0.098717,0.061945,0.112918,0.079138,0.066387,0.139780,0.162054,0.144646,0.150661,0.108030,0.115063,0.104101,0.089710,0.095730,0.181952
F56B3.1,col-103,2.268539,5.216609,8.201100,7.773959,11.892272,3.155110,3.170543,4.147517,3.504186,4.152995,7.315201,2.441797,1.990605,8.987402,1.921997,3.785652,3.521849,3.035907,2.437025,2.355732,2.858089,3.228044,3.823075,5.825833,9.347394,2.345926,3.790785,1.976132,1.607077,1.323959,4.982903,3.829083,3.507049,4.828727,6.477368
F58F6.1,col-104,1.706307,1.823929,2.633284,2.327531,7.000077,2.641292,1.476442,1.223057,1.744026,5.329208,1.327001,1.120581,0.891339,0.364651,4.652973,2.374787,1.268649,1.484838,8.225053,17.061521,1.614500,1.356789,1.523658,5.768884,78.428944,2.106281,2.370851,1.194662,1.507979,4.136396,2.859198,2.371404,3.476031,3.654033,6.995404
F58F6.2,col-105,1.044899,1.784007,17.047154,81.278447,301.240304,1.048879,1.274596,5.028954,5.710246,10.233106,0.452933,0.238903,0.444859,0.671174,2.783593,2.189893,3.280208,4.641147,10.302960,14.400730,0.311710,0.465125,1.890404,5.384949,16.932897,0.832903,0.430025,0.275508,1.298219,1.583575,1.063026,0.739098,0.969887,5.184791,28.577811
Y77E11A.15,col-106,0.317054,0.426825,0.439917,0.477912,0.634162,0.510156,0.233019,0.162765,0.355119,0.178999,12.311318,3.200936,0.913933,11.747290,2.302581,0.210493,0.204419,0.238671,0.171188,0.274953,0.405563,0.727907,0.306078,0.851776,0.365748,0.345829,7.196944,0.452922,0.361502,0.812259,0.436126,0.177735,0.376543,0.203710,0.188965
C34H4.4,col-107,1.434186,2.024960,1.764824,3.381580,16.021390,1.236908,1.307700,1.983711,2.723663,12.522704,1.254701,1.045560,0.986121,1.147237,12.345152,1.844006,1.402568,1.630992,6.330119,12.241920,4.802325,3.111975,2.961872,7.040086,114.820272,0.868416,0.742875,1.172429,1.255931,4.811370,1.707769,1.593461,1.229751,3.377077,10.228350
Y41D4A.2,col-108,1.124521,0.429068,1.156415,0.242843,0.642294,0.210769,0.235222,0.165326,0.128666,0.182915,0.198352,0.141403,0.307099,0.141450,0.203819,0.232984,0.276164,0.404308,0.307650,0.403207,0.120587,0.108643,0.170092,0.136892,0.208055,0.248598,0.284064,0.255824,0.370352,0.186519,0.297485,0.182546,0.187288,0.205971,0.212398
Y38C1BA.3,col-109,0.444249,0.591015,1.008658,1.637002,9.752336,0.523222,1.950766,2.924119,17.363708,72.657578,0.414243,0.239125,0.289078,0.786942,5.375587,0.544721,0.406019,1.854275,8.342550,16.936022,0.337044,0.211041,0.467669,3.607665,67.582413,0.442254,0.398730,0.606998,0.477004,5.074678,0.313830,0.389769,0.420431,2.258052,10.071960
F19C7.7,col-110,0.688316,0.596163,0.617781,0.797923,1.833650,0.839132,0.201295,0.708559,0.198272,0.989665,0.381291,0.243158,1.067193,2.621248,3.415998,1.058003,1.348772,2.709017,5.860999,17.240353,1.085202,1.000526,1.085241,1.255921,2.301549,0.846130,0.245895,0.350053,0.358583,0.242222,1.400995,0.917034,0.865984,1.389800,2.103857
F29B9.9,col-111,72.033620,115.057513,96.343708,63.832410,44.035253,14.284652,13.977574,13.779861,14.545730,39.265757,2.072725,4.754090,4.509975,2.612555,5.189473,7.677802,7.043690,6.649363,4.540397,7.032473,5.705652,5.445859,4.507456,5.791986,11.922904,5.778920,4.194544,5.111436,2.479552,11.388565,50.061099,72.619504,86.298845,61.981624,25.203320
C34D4.15,col-113,1.160558,1.526526,1.532160,3.622461,17.117183,1.292346,0.888605,4.548230,34.280544,177.008401,1.253900,0.775151,1.078254,1.242544,4.599119,1.180378,1.099558,2.091303,7.801118,20.425665,0.552550,1.074562,0.865419,3.227303,63.722255,0.876344,1.061294,0.820114,1.816304,6.769586,1.580801,1.097348,1.225756,4.392658,19.094656
D2024.8,col-114,0.297385,0.391215,0.408933,0.447192,0.597196,0.388571,0.218413,0.152218,0.165212,0.242203,0.717637,0.299544,0.191762,0.283424,0.119300,0.594974,0.461966,0.564748,0.486791,1.440480,0.270565,0.140929,0.154513,0.325453,0.172860,0.227322,0.263774,0.236754,0.341704,0.434209,0.294373,0.274310,0.286280,0.477492,0.431071
Y42H9B.1,col-115,0.496796,0.263834,0.272310,0.320317,0.399630,0.501377,0.261482,0.265432,0.501192,1.231376,0.325284,0.215008,0.193897,0.088911,0.955620,0.554677,0.462140,0.509600,0.986463,2.887372,0.172015,0.337681,0.105151,0.332709,1.489216,0.219880,0.321466,0.223090,0.327465,0.520532,0.662105,0.307286,0.353793,0.426699,0.938563
F17E9.1,col-116,0.276372,0.367227,0.370796,0.416393,0.365879,0.180573,0.327954,0.215334,0.199131,0.157622,0.171337,0.121308,0.265441,0.121409,0.111817,0.262623,0.179204,0.288701,0.272193,0.320951,0.148543,0.092639,0.290371,0.995550,2.544429,0.453448,0.243818,0.219722,0.226325,0.161227,0.214582,0.155699,0.135191,0.376594,0.274009
T28C6.4,col-117,0.687339,0.401343,1.484583,2.821971,35.149612,0.244635,0.333842,0.272281,3.993779,29.343063,0.448485,0.191835,0.195608,0.533600,14.079086,0.232536,0.812300,0.788762,9.224318,25.830541,1.505296,0.967650,0.620901,14.782598,282.516163,0.399883,0.350269,0.483057,1.067428,6.353080,0.358163,0.457145,0.814336,5.708427,25.968157
T11B7.3,col-118,0.760396,1.883685,2.488745,2.371370,4.995041,7.202758,8.795649,5.955841,6.059486,22.577275,0.787459,0.717950,1.170421,2.156020,9.288091,4.096966,1.777685,2.232202,5.124860,5.460795,0.725990,1.998157,5.514479,15.086980,61.467200,0.573965,2.731549,4.197352,3.629842,46.731219,4.209249,7.971459,6.766802,6.691330,4.752641
C53B4.5,col-119,2.011577,3.503885,4.527551,1.742393,2.667671,2.864654,1.713105,2.417901,3.426435,2.815478,25.226695,10.242451,2.019735,17.540640,4.680523,1.143314,1.722745,1.894118,1.719324,2.027694,1.318551,0.871018,0.773581,0.893193,0.830573,1.893218,17.656585,3.281198,3.290026,3.048210,1.464225,1.602319,2.008711,2.554569,1.801601
Y11D7A.11,col-120,1.374684,1.655787,2.883340,3.265042,1.467836,1.657373,0.967396,1.574468,1.731192,0.976396,1.294801,1.571722,1.688110,0.703434,0.766489,4.176379,2.158899,1.465499,1.408582,0.836384,1.335218,0.860298,0.971818,0.741595,1.026013,1.529163,1.877384,0.843482,0.676943,0.560864,5.986790,2.507747,1.980598,1.797248,1.789327
F56D5.1,col-121,5.772556,46.618314,148.451546,562.515003,401.924166,37.721287,121.556449,218.544269,236.345627,248.696535,0.919349,9.210489,80.947085,31.462151,68.780917,4.946586,19.120223,47.808297,74.799541,52.251198,173.601234,425.373580,654.875407,938.657933,969.955419,0.677290,5.520341,17.906869,46.098474,42.292308,27.102030,58.743807,155.073904,450.852433,813.746537
T05A1.2,col-122,0.560159,0.375187,0.382512,0.540966,1.291496,0.184014,0.333560,0.212388,1.350284,4.572970,17.713942,6.188368,0.358062,15.692459,4.670302,0.188303,0.153862,0.374437,0.332221,0.420718,0.105195,0.095127,0.171710,0.375523,0.382531,0.584388,6.809312,0.223320,0.227025,1.126892,0.379983,0.158147,0.137891,0.235485,0.369420
W08D2.6,col-123,0.909518,1.094055,2.041924,1.548842,1.524586,1.357113,2.216060,2.409076,3.361885,3.623099,0.748401,0.705727,0.952048,0.681843,1.189519,1.882694,1.886109,2.432662,2.077666,1.716567,0.282749,0.123679,0.241942,0.224560,0.609076,0.883202,1.770299,2.665052,3.184870,4.346883,0.410665,0.499526,0.856431,1.384156,2.832763
C24F3.6,col-124,1.264646,2.303377,3.639389,2.427296,4.962414,2.516622,3.172381,2.291055,2.764489,3.277961,23.972041,6.414176,1.208509,28.735405,6.607112,1.738370,1.191354,0.847231,0.932410,0.800799,2.042769,2.061442,1.627591,1.463538,1.479791,1.706035,12.135626,1.696523,1.223303,2.996522,2.283357,1.471553,1.796366,1.418661,1.496315
C29F4.1,col-125,0.305363,0.404065,0.836465,1.225779,12.006086,0.292078,0.224849,0.642340,2.499305,20.317492,0.378736,0.135392,0.196462,0.214251,7.748021,0.204598,0.417372,0.904866,6.301226,19.277657,0.289211,0.166706,0.413694,6.056397,169.651065,0.236924,0.274934,0.389551,1.051682,6.297859,0.192259,0.247481,0.150109,1.825107,11.761295
F54D1.2,col-126,1.335986,1.175569,0.739648,0.380306,0.448279,0.271111,0.322170,0.172973,0.341002,2.004104,0.273558,0.434381,0.552417,0.298901,0.618478,0.305387,0.329628,0.266692,0.321627,0.358203,0.243461,0.113446,0.127589,0.216179,2.761546,1.276494,1.174983,0.429682,0.605284,0.641149,0.750979,0.505080,0.351718,0.473460,0.402921
F54D1.3,col-127,0.535166,0.795759,0.518008,0.380054,0.450116,0.271607,0.325438,0.172557,0.252054,1.132890,0.273417,0.265846,0.432382,0.297932,0.417785,0.493581,0.234116,0.221575,0.214272,0.431440,0.244136,0.113599,0.205044,0.217083,1.602770,0.987825,0.759103,0.806518,0.606234,0.641056,0.440181,0.502336,0.308068,0.388541,0.439685
F12F6.9,col-128,0.559534,0.743268,0.534406,0.906362,1.259305,0.124883,0.300000,0.495374,0.688219,0.541236,0.117564,0.155272,0.363146,0.132078,0.077192,0.154327,0.266845,0.288488,0.379346,0.272403,0.101658,0.254853,0.536898,0.566824,0.994928,0.207246,0.235206,0.209996,0.596220,0.499230,0.503448,0.444044,0.332233,0.497644,0.792914
M18.1,col-129,0.722672,0.957500,0.990738,0.749855,1.286119,0.546124,0.535758,0.435946,0.410350,0.734160,8.263016,1.114009,0.778811,5.710276,3.163172,0.673757,0.538318,0.761411,0.652814,1.219135,0.362464,0.326729,0.530519,0.620004,0.385392,0.718039,3.271071,0.574872,0.595743,1.116932,0.617422,0.498497,0.426837,0.378369,0.383821
F08G5.4,col-130,0.451291,0.645887,0.406978,0.225089,0.796590,0.393818,0.356785,0.998258,4.220139,13.326414,4.441343,1.468707,0.381888,0.285600,0.877129,0.393655,0.238217,0.225146,1.136002,3.737445,0.161025,0.100947,0.157994,0.584137,23.010368,0.231437,0.373761,0.430418,0.830525,0.344013,0.514947,0.337011,0.259840,0.549114,1.462703
C39E9.3,col-131,0.597213,0.395605,0.406465,0.472192,2.541652,0.194719,0.353691,0.153517,0.477173,2.650434,0.181837,0.130548,0.191455,0.975273,8.289061,0.258964,0.164335,1.700037,3.611163,4.731129,0.175045,0.100158,0.181195,1.149220,33.958461,0.230395,0.482719,0.239216,0.242917,9.758518,0.185561,0.167171,0.236824,0.640831,2.247376
C39E9.9,col-132,4.658651,7.535363,5.051723,2.944072,2.664034,2.082380,2.396031,1.037840,1.216745,0.777592,0.970408,1.963558,1.471737,0.885558,0.673390,1.490398,1.613813,1.398770,1.605507,1.191498,1.587877,0.468978,0.768524,0.467626,0.672836,3.811000,3.896543,3.549117,2.712498,2.104795,1.810725,1.955745,1.446693,1.297111,1.806601
F52B11.4,col-133,0.461505,0.400180,0.417742,0.360615,0.406629,0.198217,0.311822,0.231401,0.218993,0.270771,0.519079,0.210489,0.398714,0.292449,1.241048,0.302357,0.316436,0.432164,0.298865,0.655686,0.227170,0.410467,0.464125,0.855155,0.371057,0.873798,0.710308,0.438377,0.349740,0.439165,0.191297,0.316994,0.150318,0.256291,0.230348
M199.5,col-135,0.240897,0.319949,0.392614,0.182659,0.323873,0.208164,0.180766,0.128328,0.118767,0.141172,0.211624,0.108047,0.158736,0.323106,0.099887,0.165100,0.148485,0.181482,0.144491,0.128017,0.139685,0.148312,0.195512,0.148214,0.088600,0.230221,0.262882,0.273366,0.285917,0.181733,0.154057,0.217928,0.146973,0.144506,0.180452
Y51H4A.9,col-137,0.239586,0.316990,0.321473,0.282644,0.480165,0.156848,0.175789,0.122862,0.096436,0.213975,0.240891,0.105459,0.154152,0.105834,0.152607,0.231103,0.133001,0.251892,0.237633,0.382769,0.089821,0.080119,0.090904,0.101426,0.121125,0.183486,0.212836,0.189488,0.195352,0.141656,0.149479,0.135647,0.117049,0.124909,0.173512
C52D10.13,col-138,0.307422,0.410144,0.422588,0.592641,1.035573,0.294996,0.365752,0.159181,0.271339,0.579431,4.606731,3.630006,3.873701,8.961148,8.402613,0.224211,0.327765,0.399724,0.461154,0.282586,0.165148,0.104515,0.207140,0.263998,0.334268,0.237910,0.276147,0.345918,0.455705,0.271943,0.239049,0.283640,0.181282,0.159597,0.432062
F41F3.4,col-139,0.275149,0.367075,0.377177,0.206782,0.368343,0.182551,0.205250,0.142813,0.111511,0.247924,7.935973,1.703502,0.266096,8.239961,2.971709,0.271409,0.193568,0.182510,0.254149,0.307455,0.104042,0.150220,0.106134,0.186711,0.382817,0.303011,2.538413,0.220971,0.317525,0.959538,0.172065,0.214232,0.162255,0.198679,0.182182
F26F12.1,col-140,0.811821,1.471166,1.243377,1.141615,1.893165,0.953938,0.775304,0.693293,0.563642,1.137647,20.474653,7.162683,0.774461,16.903704,5.878108,0.565739,0.577443,0.653242,0.907056,2.312714,0.361610,0.309279,0.301307,0.824278,0.632901,1.062352,14.166243,0.637158,1.247130,2.523068,0.952831,0.870505,0.609817,0.784551,0.573582
T15B7.5,col-141,0.283247,0.374055,0.385280,0.212031,0.567727,0.186545,0.366010,0.145306,0.611978,0.896002,0.174670,0.178615,0.276047,0.176681,0.229878,0.189506,0.292775,0.533737,0.278394,0.223937,0.786280,0.875629,1.570451,1.226426,2.871995,0.218059,0.403310,0.223523,0.231708,0.249051,0.353607,0.824297,0.566822,0.998464,0.632725
T15B7.4,col-142,0.264733,0.352472,0.361414,0.198567,0.355155,0.174586,0.272173,0.208877,0.150501,0.283701,1.923235,0.217654,0.171235,1.007088,0.535209,0.338474,0.225976,0.176312,0.184671,0.252677,0.142312,0.160929,0.101285,0.163266,0.171881,0.205963,1.102451,0.297429,0.348103,0.156182,0.166560,0.247065,0.206027,0.191205,0.219922
T15B7.3,col-143,0.551961,0.361873,0.619802,0.324276,0.553347,0.380855,0.199974,0.353003,0.310176,0.491637,2.838736,0.925252,0.440893,1.187739,0.491905,0.315012,0.337633,0.258341,0.223395,0.373937,0.102383,0.130147,0.105494,0.287839,0.239514,0.575950,1.786011,0.220697,0.225955,0.397152,0.458638,0.189782,0.162245,0.198484,0.182201
B0222.6,col-144,0.456223,0.551027,1.470604,0.525565,4.649990,0.245640,0.222695,0.213756,0.487705,5.476045,0.329308,0.227394,0.291955,0.376036,4.363741,0.241278,0.752396,0.373867,3.383596,7.817750,0.379187,0.889862,0.460497,0.933992,18.169310,0.233565,0.423150,0.240635,0.531994,3.588816,0.382565,0.434244,0.221622,0.644461,2.308955
B0222.7,col-145,0.329680,0.434713,0.445857,0.599738,0.872081,0.215452,0.241171,0.167575,0.184092,0.268965,0.203060,0.145087,0.211690,0.144724,0.361156,0.217781,0.232239,0.215338,0.386885,0.381623,0.121362,0.111119,0.124566,0.202208,1.039133,0.252577,0.291254,0.260298,0.269420,0.288869,0.206752,0.185490,0.160999,0.235462,0.306213
T06E4.6,col-146,0.312104,0.408011,0.421785,0.828940,1.032532,0.202714,0.540701,2.373678,2.168043,1.855588,0.499386,0.136396,0.302380,0.307107,0.584919,0.243132,0.290571,0.335676,0.403100,0.372061,0.116007,0.656066,1.519026,3.136748,5.127555,0.237943,0.607634,0.927113,0.532631,1.417580,0.239874,0.351053,0.314529,1.946311,3.136421
T06E4.4,col-147,0.470305,0.409744,0.731748,0.570339,0.626770,0.205584,0.368732,0.771630,0.137225,0.207053,0.263414,0.215563,0.304172,0.387874,0.643563,0.521656,0.459157,0.408619,0.282003,0.520058,0.167057,0.369138,0.349939,1.035213,1.342660,0.240033,0.276550,0.260083,0.431226,0.216797,0.286713,0.239819,0.224707,0.372495,0.504027
C12D8.8,col-148,0.336029,0.614230,0.456789,0.362807,0.901355,0.219473,0.245536,0.172517,0.267028,0.464298,0.337374,0.148710,0.214714,0.148181,0.136296,0.222708,0.185664,0.479923,0.354150,1.013906,0.124992,0.182807,0.127476,0.142566,0.169928,0.367475,0.301161,0.265556,0.274894,0.196253,0.541132,0.377705,0.257242,0.173420,0.199450
B0024.1,col-149,0.263994,0.351820,2.229137,1.827662,3.513324,0.505985,1.482000,3.655489,3.748246,5.869008,0.163981,0.166194,0.604707,0.185256,0.458943,0.176925,0.857650,0.371632,0.509810,0.588750,0.156019,0.912743,1.332790,2.410842,6.231675,0.203773,0.329370,0.295214,0.305027,0.307168,0.222849,0.466180,0.527627,2.412542,4.580193
B0024.2,col-150,0.292767,0.625529,1.736958,2.178586,2.487254,0.294859,2.068727,3.561443,7.635329,7.553126,0.179958,0.184421,0.950361,0.128312,0.422207,0.235782,0.249319,0.628773,0.502184,0.507017,0.218813,1.238699,2.534582,5.951507,10.059450,0.321439,0.262360,0.324195,0.239010,0.169495,0.245001,0.448822,1.335540,3.757641,7.906668
AC3.6,col-151,0.576888,0.611922,0.392476,0.311170,0.576700,0.188717,0.210728,0.301386,0.255085,0.613106,1.261655,0.669637,0.371248,0.126987,0.381344,0.192582,0.157785,0.242756,0.197491,0.135598,0.201085,0.155076,0.195022,0.175924,0.313582,0.221635,0.254801,0.228793,0.235686,0.254159,0.178508,0.161641,0.140977,0.149863,0.276143
F32G8.5,col-152,0.317207,0.419649,0.429494,1.185696,1.282521,0.210138,0.375367,0.830195,0.554523,1.156019,0.194420,0.220872,0.303215,0.256688,0.201874,0.228964,0.281564,0.323815,0.367921,0.296166,0.185026,0.639542,1.261390,2.778289,3.506804,0.245467,0.280615,0.252134,0.259264,0.183530,0.198125,0.255441,0.274188,0.686338,0.613460
F17C11.3,col-153,2.907070,2.099595,1.392724,0.431475,1.046573,0.215889,0.430834,0.465819,0.688634,2.589821,0.330641,0.437673,0.289364,0.271916,0.931636,0.314272,0.398999,0.256855,0.456938,0.694644,0.288412,0.076046,0.118075,0.150173,0.502779,1.721753,1.206290,0.502065,0.258016,0.458699,3.156234,1.529708,0.873731,0.479280,0.760244
F55C10.2,col-154,0.593156,0.473975,1.798064,6.633463,41.432968,0.564128,1.243619,1.189223,3.048521,16.297432,0.198952,0.296243,0.443768,0.571367,1.128066,0.336230,0.353939,0.489871,1.857494,4.654125,0.119753,0.485885,0.566582,0.413478,10.278193,0.263263,0.470844,0.260325,0.396520,1.259188,0.510263,0.430095,0.276077,0.895289,5.786748
F55C10.3,col-155,4.467175,2.031260,0.433894,0.811674,3.966722,0.951028,0.756638,0.624933,0.658141,5.040022,3.610900,3.134957,1.709660,0.405553,1.322514,1.276402,0.478785,0.742287,0.755576,0.963341,0.893223,0.349163,0.255393,0.367346,5.045496,4.808387,2.406432,1.550294,0.683622,0.719979,5.027530,3.401537,1.590357,0.738279,1.062580
F57B7.3,col-156,0.290509,0.384957,0.393027,0.463845,0.386619,0.189818,0.213156,0.227723,0.279554,0.474605,0.179902,0.199421,0.280367,0.128035,0.250334,0.527980,0.743165,1.601793,1.637862,3.771261,0.109074,0.097682,0.109444,0.123472,0.314386,0.225293,0.257129,0.322952,0.376654,0.595451,0.225058,0.164453,0.142310,0.207274,0.268782
T11F9.9,col-157,0.497891,0.432486,0.767820,0.512222,1.093640,0.214545,0.334253,0.168787,0.262636,1.420716,0.330248,0.350817,0.525016,0.145623,0.767738,0.304619,0.321651,0.428132,0.377627,0.487173,0.193134,0.177264,0.248908,0.342438,0.606365,0.358810,0.759751,0.417414,0.268113,0.283065,0.374016,0.331896,0.407071,0.252465,0.886627
D2023.7,col-158,0.429379,0.285992,1.681201,1.040089,1.286751,0.441972,1.283273,1.526797,2.516587,3.247121,0.402791,0.447492,1.059040,0.326024,0.473220,0.537718,0.428691,0.375800,0.322525,0.314640,0.337071,2.013991,3.143562,4.859123,3.625636,0.260279,0.612532,0.171370,0.176431,0.191962,0.374301,0.559550,1.401599,2.966115,4.513328
F57B1.3,col-159,0.438176,0.355516,0.601302,0.288879,0.721021,0.313020,0.228632,0.779083,2.204180,2.953587,3.125937,0.696101,0.276077,2.794780,1.096176,0.299423,0.227791,0.226263,0.330446,0.594026,0.201448,0.125741,0.341885,0.722077,2.513691,0.205699,1.124144,0.212093,0.350644,0.531799,0.167769,0.151304,0.237768,0.335846,0.416210
F57B1.4,col-160,1.204632,1.515065,1.139332,0.560759,1.494493,0.545133,0.631976,0.488495,0.542196,0.822947,8.933608,1.474938,0.704817,7.456445,1.611983,0.729450,0.690224,0.526048,0.452143,0.585662,0.333203,0.285399,0.345124,0.440315,0.534379,0.737198,2.610661,0.590409,0.732437,0.952445,0.532070,0.423790,0.414352,0.416496,0.593703
C50B6.4,col-161,0.790080,0.415426,0.731148,0.499407,0.619650,0.317414,0.231820,0.320049,0.325762,0.554909,0.193092,0.138140,0.201553,0.218531,0.126146,0.335453,0.172021,0.207014,0.260674,0.469021,0.183547,0.105515,0.308758,0.207776,0.340941,0.546641,0.277679,0.260990,0.407383,0.446668,0.194684,0.340934,0.188410,0.223178,0.422437
Y2H9A.3,col-162,1.776025,1.458586,0.729324,0.808021,0.652293,0.411109,0.715866,1.081207,0.834381,0.636126,0.677876,0.554021,0.412271,0.311881,0.206106,0.886215,0.654441,0.514716,0.412183,0.331446,0.414927,0.327388,0.446639,0.658986,0.255496,1.500456,2.207707,1.592985,2.396128,1.320528,0.608860,0.842512,0.931496,0.634222,0.268441
F46B3.17,col-163,0.562510,0.238290,0.341138,0.165427,0.204893,0.098792,0.076595,0.053958,0.084695,0.119804,0.272704,0.202504,0.169204,0.127429,0.060318,0.274791,0.264908,0.167766,0.108671,0.127584,0.095236,0.175181,0.139577,0.190845,0.156716,0.149142,0.092776,0.115003,0.120769,0.122583,0.113315,0.084373,0.132137,0.094228,0.129248
T21D9.1,col-164,0.913885,1.019268,0.936319,0.815416,2.333802,1.068060,0.834052,1.182131,0.912943,1.026202,0.566519,0.528961,0.860772,0.537542,0.308707,2.197996,1.476384,0.916390,1.139172,1.336939,0.794579,0.416176,0.577053,0.676757,0.635773,1.215546,1.066602,0.611834,0.237792,0.366455,1.539282,1.095587,0.986009,0.588548,0.532165
F14H12.1,col-165,0.659620,0.611652,3.052822,24.177789,202.765863,0.172446,0.687157,5.500020,19.504217,136.199440,0.162159,0.165013,0.838335,11.948527,207.836318,0.175803,0.766369,8.075450,72.356494,128.528967,0.834936,0.337332,1.499650,16.838061,154.495854,0.202970,0.232586,0.632750,12.058252,97.434553,0.204718,0.456931,1.301931,15.946814,86.465839
T07H6.3,col-166,1.902228,1.846944,1.536843,1.635229,13.220450,0.648013,0.924396,0.726201,2.202541,15.555937,1.381531,1.317652,1.212884,1.595122,10.469766,1.171379,1.301371,1.448298,6.677489,15.932142,0.865301,0.719405,1.971334,13.698956,163.057579,8.308841,1.667292,1.613329,1.601973,13.403317,0.921768,0.913465,0.803098,2.926343,11.453019
T10E10.2,col-167,0.662028,0.701040,0.957321,0.971664,10.595869,0.604301,0.579005,0.461582,1.548445,12.360415,1.001589,0.816177,0.466633,0.782744,8.909515,0.524807,1.074978,0.792257,7.157116,20.668456,0.311045,0.387280,0.471990,6.766849,151.163515,1.129269,0.660640,0.572979,1.268496,3.836571,0.664397,0.481359,0.438434,2.785563,11.635201
T10E10.1,col-168,0.412085,0.365563,0.377954,0.243522,0.536227,0.199535,0.310036,0.154451,0.357512,1.304152,0.217642,0.208513,0.200655,0.200196,0.693769,0.212692,0.330725,0.251910,1.055342,2.778954,0.107870,0.100821,0.112482,0.737102,6.258304,0.250300,0.247328,0.217887,0.351914,0.697984,0.229319,0.168615,0.180327,0.225918,1.070002
T10E10.5,col-169,0.298666,0.541546,0.805519,0.839162,3.266239,0.372404,0.246989,0.530849,2.003914,4.382049,0.544248,0.353537,0.443013,0.587905,1.407702,0.288277,0.538235,0.277273,0.463124,1.756438,0.714058,0.445295,0.354555,0.608023,4.894272,0.370730,0.264224,0.246957,0.456339,0.497265,0.256341,0.298829,0.180247,0.297259,1.264002
T10E10.6,col-170,0.276733,0.369226,0.647464,0.239032,0.487385,0.183067,0.229658,0.156332,0.281979,0.926329,0.419324,0.252763,0.216250,0.173100,0.525435,0.204105,0.163181,0.219602,0.267608,0.864572,0.107236,0.114003,0.112452,0.298013,3.225229,0.305700,0.246963,0.230035,0.289148,0.368699,0.261616,0.158613,0.156205,0.174939,0.364560
T10E10.7,col-171,0.797438,0.682588,0.432165,0.373390,0.629017,0.205670,0.230291,0.324774,0.202676,0.281592,2.967580,1.617065,1.640408,2.023971,1.589049,0.211846,0.263976,0.237866,0.194257,0.172462,0.168727,0.106775,0.119787,0.289178,0.527529,0.349955,0.283675,0.251972,0.362594,0.274841,0.243695,0.176973,0.250941,0.227592,0.356837
F38B6.5,col-172,1.243685,1.709824,2.066135,2.152185,4.576491,0.798275,1.415020,0.866084,1.727270,3.783476,0.641560,0.598746,0.939737,1.291469,8.867544,0.771345,0.614996,1.578057,3.005166,5.268587,1.374692,2.624775,2.293609,4.604321,35.200192,0.803740,1.002052,1.012369,1.179206,9.500886,0.904953,1.201725,2.502388,4.079312,7.782630
F41C6.5,col-173,0.360866,0.716283,0.659803,1.116011,0.966212,0.159929,0.177885,0.921405,2.222161,4.996920,0.427882,0.107651,0.467699,0.464728,1.061385,0.266046,0.355716,0.349598,0.323862,0.531428,0.974347,1.795128,2.259465,1.509950,0.890397,0.371470,0.302935,0.191701,0.396002,2.125900,0.292604,0.283058,0.473519,0.907040,2.120653
F46C8.2,col-174,2.786115,4.063808,1.724133,3.650930,10.277441,0.934377,1.512868,2.562724,10.339083,85.575187,0.324314,0.914612,2.348766,0.381529,2.081233,0.424234,0.856349,1.895474,3.215794,7.087161,15.162290,17.252903,16.148226,17.196252,27.090481,0.546861,0.785446,0.919972,1.121289,1.878841,9.870961,13.951575,21.055983,37.045265,40.325214
C35B8.1,col-175,0.485314,0.694180,0.436850,0.241605,1.288122,0.210166,0.324931,0.250409,0.485058,1.202096,1.055080,0.404381,0.205689,0.305003,0.259469,0.212066,0.412027,0.430796,0.334474,0.578905,0.170389,0.107776,0.120984,0.137235,0.277384,0.245275,0.398467,0.256721,0.262273,0.185790,0.446977,0.256049,0.156118,0.165891,0.191005
ZC373.7,col-176,0.633499,0.588608,1.225334,0.901269,0.513532,0.670477,0.375204,0.195029,0.185030,0.292467,1.953289,1.725653,2.393969,1.415968,0.675743,0.836065,0.530530,1.130685,0.839256,0.766184,7.865647,9.690832,7.016149,4.817555,1.326016,1.936649,10.045691,6.373930,3.150227,1.265175,0.775393,3.185321,2.900974,2.175315,0.439099
F59F3.2,col-177,0.179780,0.238772,1.127072,6.507227,28.140959,0.119715,0.371716,1.509878,15.410239,54.369051,0.113235,0.080070,0.175101,0.765128,2.349739,0.301782,0.188087,0.709224,1.701833,3.247675,0.068514,0.086175,0.165768,0.905761,2.862676,0.200194,0.228706,0.489734,1.407687,2.062617,0.113543,0.199269,0.197180,1.576097,7.391517
C34F6.2,col-178,0.599137,0.394882,0.406592,0.227802,0.395349,0.196701,0.219047,0.189002,0.119613,0.340670,19.084526,6.497076,0.470054,15.748435,3.081760,0.251833,0.193569,0.198485,0.228750,0.255576,0.112005,0.101541,0.157703,0.299632,0.357292,0.329222,10.332946,0.236648,0.244520,1.970655,0.187219,0.261909,0.167268,0.213714,0.204323
C34F6.3,col-179,0.486609,0.427164,0.438515,0.345916,1.070239,0.210508,0.234320,0.205596,0.282308,0.390342,4.949971,1.597617,0.517902,4.938660,1.092700,0.372077,0.224116,0.352498,0.173882,0.276449,0.172114,0.108079,0.121527,0.167179,0.123236,0.742472,1.176488,0.360618,1.259844,1.978956,0.200693,0.233902,0.302485,0.230260,0.661112
C44C10.1,col-180,0.588288,0.390972,0.405678,0.349541,0.582146,0.882744,0.382770,0.599650,0.211761,0.523873,1.521340,1.929500,0.769809,0.129539,0.863463,0.524951,0.381600,0.276152,0.479618,1.452491,1.306623,0.219159,0.111406,0.235943,0.407667,1.585255,0.366074,0.233435,0.339010,0.337712,0.850602,0.499883,0.371102,0.212154,0.514213
W03G11.1,col-181,0.558656,1.758644,1.114440,1.983312,1.947526,0.449966,0.407144,0.695132,0.336743,0.315998,15.672483,5.799635,1.240295,14.715241,2.982065,0.443750,0.746111,1.549673,1.745708,2.050229,0.908133,1.114316,1.598734,1.828376,1.532736,0.777777,9.247982,0.892041,0.642223,1.750834,0.528782,0.348129,0.760779,0.751464,1.629354
R09A8.4,col-182,0.379525,0.506430,0.517956,0.888690,2.036499,0.360034,0.380377,0.386959,0.543016,1.044098,0.231820,0.262153,0.242055,0.167486,1.939697,0.250510,0.288820,0.555493,1.464860,2.313799,0.380446,0.583194,0.594807,0.832656,12.864388,0.290422,0.335299,0.301361,0.307853,0.964876,0.536983,0.255461,0.327483,0.433371,1.471425
F02D10.1,col-183,0.263273,0.350587,0.360765,0.309511,0.352022,0.172799,0.193298,0.135493,0.105804,0.149809,0.163458,0.116431,0.170700,0.116101,0.153775,0.175194,0.146304,0.173069,0.143554,0.124244,0.098638,0.088628,0.099750,0.112441,0.132915,0.202410,0.234240,0.210439,0.300828,0.152894,0.163331,0.148760,0.129136,0.188867,0.156199
F15A2.1,col-184,0.884406,1.165183,1.209739,0.789724,1.169518,0.580869,0.646673,0.528233,0.354270,0.503069,8.241735,2.981379,0.754267,8.699960,1.937843,0.587332,0.487311,0.580023,0.478140,0.552210,0.329100,0.296709,0.336364,0.377336,0.318327,0.677208,4.186067,0.794152,0.719267,1.099717,0.550493,0.497380,0.432557,0.516133,0.503858
H06A10.2,col-185,0.307533,0.404855,0.678908,0.230135,0.408387,0.403080,0.225931,0.239049,0.245827,0.324773,0.187799,0.133781,0.196326,0.134660,0.123678,0.204245,0.169592,0.231048,0.166076,0.143303,0.114614,0.102798,0.251589,0.131080,0.110619,0.237599,0.272853,0.243470,0.251956,0.177592,0.190852,0.320671,0.150195,0.256947,0.231372
E03G2.4,col-186,0.587111,1.079825,1.191788,9.685256,35.771861,0.154449,0.305503,1.551688,10.119490,43.026002,0.236808,0.267103,0.230138,0.191595,1.239952,0.378347,0.395356,0.834423,2.337924,3.845813,0.088667,0.414016,0.143964,0.735541,7.516638,0.335209,0.210443,0.185273,0.506475,1.732046,0.321703,0.371547,0.547890,2.428130,8.108381
C30F2.1,col-187,0.475465,0.420600,0.432271,0.343273,0.845245,0.208629,0.231424,0.246741,1.142540,11.608532,0.317058,0.356979,0.303340,0.198151,0.592487,0.230913,0.203559,0.337907,0.352859,0.701103,0.304821,0.512679,0.454256,0.540217,0.823742,0.243217,0.281795,0.250969,0.258210,0.183713,0.264039,0.177723,0.155724,0.227515,0.372855
C24A11.9,coq-1,9.748621,8.390509,10.861830,16.999716,18.440859,11.236462,13.574440,13.474964,18.237097,22.791395,22.454498,26.087343,34.959372,44.079393,48.708971,22.245799,25.260457,28.067979,31.814366,42.853878,12.881932,15.198371,17.397283,24.000312,28.646918,10.530316,19.712213,26.361328,46.736220,50.408716,7.539618,8.085361,13.667286,20.787371,29.178523
F57B9.4,coq-2,23.171421,26.090444,29.345504,32.206982,33.378350,29.932024,38.452077,41.474890,57.226152,53.790509,43.413506,44.609334,62.500917,55.562361,64.499400,48.387211,44.495308,54.073093,60.928425,66.023692,29.321562,33.898102,27.998658,25.546996,25.972971,27.413322,55.297338,55.678553,86.772859,89.168486,36.686857,33.231854,36.256803,35.876091,40.789058
Y57G11C.11,coq-3,58.476678,63.807672,78.554695,67.024482,64.880060,86.017051,89.165040,101.721018,106.294129,89.555152,30.483780,43.912548,38.158446,32.167411,31.475964,79.826294,69.630123,67.562997,61.611450,49.258738,59.643004,58.643504,54.782070,52.578621,55.022851,61.149050,95.107233,86.357220,85.022187,77.454140,79.039205,84.687752,97.318590,89.794537,92.309590
T03F1.2,coq-4,43.191917,42.376780,34.101314,26.661439,26.592009,42.096975,54.120628,44.683107,34.933121,23.399881,40.290118,52.002429,51.316931,36.286548,35.296633,45.821727,37.608007,32.458896,28.141299,25.242537,34.609785,21.962634,15.231300,11.636837,14.598951,54.131184,62.921605,67.439971,58.891520,49.768789,47.445728,42.300900,37.225739,24.753306,22.146376
ZK652.9,coq-5,25.290795,19.785143,29.130640,21.881946,21.897509,25.464921,32.501213,37.401805,42.102562,36.960650,47.514983,46.127787,58.300281,47.816832,36.479417,44.257852,41.263980,41.048230,42.994547,45.921756,31.204486,27.407793,27.644616,37.310683,34.696098,33.576159,49.398094,48.397051,55.901530,49.728236,30.749708,28.440369,31.782362,30.291548,35.623043
K07B1.2,coq-6,34.384974,48.580496,52.112174,40.564368,39.511558,62.677637,89.767433,90.832627,99.162339,63.998640,41.605037,49.981954,55.448421,47.512594,41.508108,62.404789,63.310050,60.539053,56.389660,48.284906,39.966209,43.817817,38.057701,35.475860,38.060385,38.442395,80.719315,80.845407,108.360585,92.881686,48.615534,54.950781,60.047199,67.204584,65.510926
C35D10.4,coq-8,18.539306,17.495469,16.545504,15.615192,14.962290,28.149329,35.599410,34.496340,37.792434,25.916559,35.118935,41.739117,45.747169,41.298998,36.379700,26.509590,29.120137,29.101520,26.679380,40.437711,20.432114,18.814684,16.827162,18.387802,19.880046,23.587747,38.056555,38.087091,53.880527,47.677579,24.596041,20.436260,23.009424,22.758234,24.768059
R01H10.3,cor-1,0.953086,0.942487,2.151748,9.221832,18.524390,1.744795,2.257437,2.581927,4.744298,9.324180,0.465020,0.393319,1.888421,1.965886,7.461575,28.997455,132.959369,208.105751,301.890735,425.354395,0.425968,0.432374,1.348793,3.443802,14.165871,0.581913,0.927402,1.462024,4.146620,16.730168,1.063289,0.892044,2.173131,9.381765,27.056604
C40H1.1,cpb-1,5.149814,0.627096,0.505163,0.488930,0.435110,0.892683,0.129252,0.171466,0.133908,0.260340,3.016381,0.855860,0.318658,0.548241,0.273221,2.376314,0.491091,0.249035,0.321395,0.358196,0.906704,0.147805,0.067392,0.416027,0.965305,4.011443,0.848871,0.460748,0.346487,0.226028,1.087398,0.277117,0.259598,0.079991,0.155942
C30B5.3,cpb-2,1.549261,0.466425,0.352016,0.248898,0.347248,0.171408,0.415509,0.239151,0.296225,0.149230,1.078053,0.401933,0.380648,0.182494,0.113266,0.771206,0.361656,0.238728,0.177116,0.263767,0.225303,0.255279,0.136960,0.079857,0.226245,0.702301,0.256104,0.355170,0.282010,0.229446,0.928942,0.201799,0.291485,0.176807,0.179533
B0414.5,cpb-3,21.866980,1.313152,1.236865,1.236928,0.855024,1.787829,0.564398,0.394797,0.182939,0.362867,13.051489,1.978126,1.115145,1.034722,0.678457,10.697995,0.838173,0.533733,0.784998,2.930726,2.128756,0.210161,0.215610,0.465034,1.866729,15.845155,3.669216,1.581828,1.368429,0.770220,2.586484,0.395678,0.306227,0.203050,0.319947
F28C6.3,cpf-1,105.833855,109.460496,85.205000,53.777419,38.083002,172.723814,158.813783,155.731707,122.162957,54.146064,70.178821,78.332085,62.560536,37.215450,24.272992,149.690819,101.494459,70.323212,43.876707,21.699762,55.642895,41.099757,33.619212,23.497891,23.223256,162.294087,178.491230,147.090605,84.489725,49.919088,151.135256,144.304984,133.253935,79.132261,49.875848
F56A8.6,cpf-2,204.784540,259.522806,238.437474,141.658671,128.389747,241.849907,193.391830,191.852891,157.163310,114.018341,91.763926,105.726224,75.784018,38.607418,33.006836,214.347428,149.113874,116.037292,84.156526,54.907851,146.795943,90.932741,88.693796,74.142095,77.228790,179.482882,170.555270,151.898556,93.698188,63.161991,237.950026,246.663439,221.976203,165.418853,125.302806
F38E11.3,cpin-1,1.355197,2.238400,4.714309,15.448689,16.737222,6.014074,11.730398,16.178753,21.303302,16.730043,20.376168,19.541666,16.871189,9.370008,10.687817,7.493210,3.720047,5.755361,7.423761,10.035304,6.016031,11.755302,24.543482,44.032630,91.661236,3.802408,1.522464,2.805542,3.015816,3.654741,5.887435,4.034630,6.101101,17.265853,36.973323
T03E6.7,cpl-1,43.851704,47.980457,60.887976,78.487046,87.215104,19.072443,13.360470,20.945811,23.545359,40.196944,1002.478749,1067.845425,1848.679261,2466.910601,1489.997090,33.926252,89.156213,200.138249,461.799595,860.696754,51.228303,28.669042,24.797788,30.696483,65.056809,6.298074,19.616616,18.902329,38.017871,68.650263,21.033792,29.512712,29.900826,35.752917,46.802809
F43G9.9,cpn-1,56.037137,21.814383,36.527626,35.357530,41.578125,24.294612,38.381863,44.355054,61.372692,54.117270,31.789199,9.564055,9.646621,8.148127,8.428147,22.775168,7.672550,9.222547,8.120736,7.587648,11.691821,8.830774,20.400799,52.116713,92.182961,35.865501,38.856414,36.529885,43.217808,36.959661,12.311094,15.200414,19.478451,43.888162,47.917531
D1069.2,cpn-2,10.092458,51.468200,137.422107,460.073045,447.613132,52.078454,93.816200,171.589837,223.006459,376.023437,8.277561,10.319311,36.626659,18.879166,42.790143,5.817083,11.661756,24.717761,37.777878,26.864266,123.670592,218.534537,295.296897,442.058643,451.879542,4.206817,6.029158,10.154227,22.193146,38.099836,27.173218,40.577776,71.758632,170.062842,311.034968
F28H1.2,cpn-3,1.369249,5.830901,30.955913,81.757166,123.715693,5.392536,10.806580,9.701456,22.203576,55.375041,5.522686,5.623817,26.059195,16.323901,45.869333,252.273501,869.208271,1349.510099,1733.889458,2404.983678,1.273408,3.208209,6.569892,19.929756,75.303183,1.008738,3.145538,11.414866,27.721096,35.368269,1.187757,3.478114,8.207191,29.133184,64.249070
F49D11.8,cpn-4,2.187266,3.837250,4.355072,4.792868,7.573447,3.413852,2.499731,2.995910,1.746042,2.837733,3.763513,4.315836,5.595055,4.175158,11.769976,5.031621,3.700719,4.688975,3.547433,5.858573,5.190319,5.681831,3.966566,4.635900,7.439210,3.881136,2.891371,4.519491,6.331859,29.205549,5.200427,4.358713,5.123615,5.724416,12.340172
C52E4.1,cpr-1,0.362876,0.319550,0.447438,0.388249,0.481212,0.159963,0.248303,0.185285,0.273105,0.198908,9.429230,2.779340,0.311494,10.533538,4.092606,0.385441,0.231265,0.195304,0.275940,0.500040,0.090989,0.147311,0.128102,0.193769,0.209597,0.186405,7.814960,0.192389,0.399396,0.349214,0.204796,0.166181,0.119209,0.445989,0.403130
F36D3.9,cpr-2,0.686843,0.362203,0.745211,0.293710,0.363729,0.277648,0.202185,0.141640,0.110633,0.224872,0.338886,0.378520,0.262604,0.121458,0.111978,0.400735,0.209235,0.180284,0.228021,0.302882,0.147146,0.147331,0.103981,0.234541,0.158855,0.420765,0.245400,0.305969,0.315385,0.159687,0.287225,0.286955,0.160834,0.197011,0.136095
T10H4.12,cpr-3,0.187862,0.249008,0.258836,0.222310,0.376531,0.196234,0.226585,0.097876,0.123352,0.108343,0.163317,0.084194,0.244333,1.000312,3.979698,0.128061,0.105344,0.126018,0.146177,0.227668,0.071987,0.064457,0.072063,0.128033,0.150280,0.145234,0.306161,0.150949,0.155969,0.166815,0.119099,0.108430,0.130300,0.138446,0.093915
F44C4.3,cpr-4,0.599378,0.438293,0.328343,0.180898,0.631657,0.158764,0.287478,0.250153,0.096433,0.274617,3.950067,2.619413,0.387201,3.026342,1.759098,0.160979,0.241095,0.265094,0.166526,0.192756,0.129394,0.113950,0.092027,0.161471,0.120607,0.557801,3.691076,0.268160,0.194899,0.692449,0.223708,0.223871,0.119280,0.125734,0.119506
W07B8.5,cpr-5,0.341383,0.300439,0.310279,0.174059,0.305882,0.235144,0.168638,0.175510,0.203900,0.319755,1.986424,1.233903,0.148210,1.747242,3.297361,0.200253,0.437546,0.380400,0.294444,0.383707,0.123912,0.124179,0.120807,0.197442,0.595372,0.252428,0.785067,0.291646,0.414675,0.265965,0.228016,0.157877,0.156452,0.119563,0.137322
C25B8.3,cpr-6,2.488006,6.104836,14.581526,25.944920,29.256293,1.812979,2.060292,4.686528,8.169179,12.121317,82.745360,201.496769,514.757306,977.723586,760.317379,4.681897,11.536890,18.938312,22.542646,12.703950,0.460649,3.741743,5.400398,9.322041,13.643370,0.710923,7.209202,4.743422,16.977409,26.760711,2.195935,5.064229,7.331929,11.041119,14.992688
C41D11.8,cps-6,18.812070,20.252260,16.519878,18.813717,12.770086,37.444778,42.141392,39.644793,30.872152,20.078160,29.829830,38.541686,50.271390,53.316597,55.010957,52.631923,46.848798,38.440797,40.379687,30.739559,29.967664,19.075583,18.712593,17.655129,24.797685,39.520947,60.220159,62.612848,68.950157,63.779770,42.090449,40.685947,39.183435,36.176960,31.077978
F32B5.8,cpz-1,18.910762,62.904416,63.970461,71.188627,54.350413,7.989398,11.049286,28.002296,17.948754,13.883316,543.285693,1109.005266,1671.319734,1808.938696,865.482426,11.071068,28.288706,41.373437,31.599128,14.440302,6.453392,15.520912,17.177984,15.614763,15.831659,4.476786,19.122802,19.790523,35.869749,63.561477,10.636308,27.731712,28.491068,33.200383,29.492521
M04G12.2,cpz-2,0.620691,0.899888,1.639556,5.880712,7.777667,0.323561,0.232293,0.987861,1.815580,4.362748,25.332181,16.739773,39.988470,161.030777,236.774607,1.550524,1.211798,2.763592,5.669754,13.510860,0.611642,0.532503,1.429120,3.692336,6.885657,0.497088,0.965450,0.829029,4.633936,5.819181,0.341859,0.537075,0.576338,1.647778,3.512481
F11C7.4,crb-1,15.768848,35.796324,75.322056,79.576155,88.053052,56.835003,98.047888,116.099248,138.101247,101.808669,131.006959,140.941093,160.512895,85.026650,36.553834,18.815346,18.844536,22.766189,21.318386,28.236766,16.913021,17.251172,20.509622,34.827367,50.516962,27.491882,99.255624,104.997756,161.593108,148.223659,23.310703,32.209862,56.346452,102.620939,124.253614
Y41C4A.4,crh-1,103.439207,146.226644,123.691432,83.362267,105.106721,99.577236,83.468498,75.467870,56.169381,60.169348,105.791535,81.455084,80.054632,47.136089,39.085100,72.241811,47.235198,38.009348,31.974806,31.798822,62.676032,59.409098,55.602456,54.823151,48.752422,56.939912,35.417501,34.522814,31.582279,32.545083,66.673683,63.018792,59.237211,53.405761,50.954848
Y47G6A.8,crn-1,211.160646,147.727282,79.188629,39.164257,15.408374,289.657594,148.604560,121.872397,51.797766,21.514237,156.152983,169.086843,96.096449,32.525326,19.048530,262.821021,119.060920,74.128721,20.785991,7.581494,143.034581,67.243400,54.179485,28.747145,23.230395,430.286637,297.554286,211.263061,43.058354,28.525730,459.948483,413.885922,277.670880,55.416515,28.611217
CD4.2,crn-2,26.577528,38.684456,36.545687,29.196547,33.962323,47.964371,62.941069,57.850614,62.371287,46.119711,30.927858,36.922934,41.935519,36.925692,33.034498,47.577019,41.373583,34.609468,34.606576,29.170416,30.562351,27.907025,28.655888,24.739057,28.848106,37.616465,60.172148,61.227639,51.738905,51.193704,37.718165,39.814636,45.221298,44.198273,38.535902
C14A4.4,crn-3,61.037305,20.454555,18.742754,15.370323,12.048346,21.745903,22.478335,21.065993,18.840301,17.782298,74.830112,55.436257,60.939563,41.448740,33.982656,27.039830,20.957666,18.676917,14.099889,29.485191,12.921741,7.869086,6.481611,7.149022,7.853658,37.659830,33.957053,22.311586,28.345823,20.557097,16.256007,9.085457,8.630193,9.352353,9.182467
AH9.2,crn-4,12.445541,5.390871,1.854336,2.507231,1.874511,3.686295,2.349059,1.811471,1.208836,0.268670,34.551264,27.613870,15.176774,7.812816,3.397201,10.608125,4.287886,2.076694,1.230467,0.723183,26.472829,14.457688,10.391691,4.955058,3.991147,19.275492,8.865546,5.486867,2.616656,4.322192,11.175055,8.825493,5.435103,2.622048,3.102637
C14A4.5,crn-5,128.170853,238.350861,209.684712,129.481621,149.257713,138.279813,157.553317,158.793001,106.589727,113.581247,45.414465,60.281723,52.157912,49.290177,44.482346,91.668230,97.274190,83.938627,77.547063,55.283357,57.586427,72.021275,59.979107,65.566552,48.856220,70.012569,82.456336,77.919630,61.787031,50.799617,83.530378,91.434881,87.012937,75.886857,68.774670
K04H4.6,crn-6,14.116572,10.372372,7.509261,5.177131,2.422761,4.103168,3.712484,2.388010,1.004904,0.692998,817.524114,537.576272,404.011985,136.959441,72.515685,39.340505,19.803380,12.543374,4.644253,1.728695,65.014898,38.019586,21.172012,7.260442,3.641636,10.247864,13.891474,3.997334,4.866741,5.608228,58.392467,44.051220,26.241133,5.380779,3.188636
Y23H5A.7,cars-1,54.659273,56.797817,64.619458,60.666997,58.753156,93.314173,108.911441,99.088701,114.303634,86.206782,74.656637,90.437576,98.053343,79.397246,77.404551,149.320328,180.492501,144.787042,124.328343,99.086735,159.606790,186.597421,156.014472,128.627482,107.572500,108.078728,174.378051,193.503320,247.830412,225.241167,118.692525,111.586955,132.852150,134.793561,133.125281
Y38A10A.5,crt-1,2357.303193,2043.831836,2152.619008,2253.927727,1873.732870,3538.806411,3031.906835,3419.972197,3872.656385,2636.366651,4396.805050,4953.871666,5279.029090,4469.895101,4399.148096,7760.075620,6428.712234,5627.494654,4220.103687,2273.529345,5649.356389,4337.840361,3652.837129,2709.949396,2021.813168,3536.477781,4853.787146,4918.696983,6039.120172,5384.827385,4550.983327,4523.409342,4700.781945,4912.215862,3887.357630
F53H4.1,csb-1,21.444906,23.405637,24.121212,16.186441,15.013292,22.582531,25.105918,20.622098,20.889364,12.510566,15.773234,17.541630,12.458797,6.267686,4.954792,16.978128,13.867261,11.249370,8.271566,5.354963,16.258905,11.849966,10.913369,9.756707,9.681677,23.242199,20.449724,17.547296,16.798870,10.966310,19.493707,20.473998,22.603369,19.786031,13.973360
Y48E1B.12,csc-1,297.801921,242.290335,169.276667,89.614181,42.809974,277.356805,185.872456,137.943622,77.581734,23.928125,106.888091,132.732708,87.040394,27.390931,13.586691,317.168026,181.235872,116.675203,56.690654,18.511453,92.643584,41.175112,34.450857,24.208709,22.329468,380.150732,303.446290,267.128355,68.040915,38.403437,389.300185,405.293034,320.349432,139.754012,64.559960
Y48G1C.2,csk-1,56.427227,62.872716,66.285297,70.725612,67.449285,91.852536,100.198189,88.745992,97.624241,89.895586,56.749585,70.150942,66.478938,45.813270,38.805696,99.031416,99.373107,103.271710,96.595330,96.594415,76.069161,72.362196,68.309269,70.355513,74.594048,73.892521,105.633770,96.771796,102.478673,94.133590,79.203935,84.214641,105.072547,100.870769,94.726772
Y59A8A.1,csn-1,76.910895,58.822566,43.719221,38.007911,24.698615,157.593314,166.014067,156.154692,138.364551,71.767772,84.472498,101.939097,79.948480,49.098905,41.367645,98.618865,70.836165,57.326539,37.827936,23.960358,71.190508,55.735074,48.117752,38.041744,40.395098,114.676914,125.842192,105.767227,82.481586,56.078017,126.208544,115.249108,118.971748,82.473921,59.414064
B0025.2,csn-2,84.485082,32.518534,27.052786,19.612340,16.392759,71.456778,87.392926,78.688046,78.348333,52.268851,148.059038,141.247634,112.719129,63.984225,58.260404,40.397767,31.569100,28.179431,17.035914,29.217040,24.386565,13.724077,11.107303,11.289120,13.263443,107.764496,91.940496,65.992916,64.222292,42.487770,63.418478,32.609015,25.308172,20.531036,21.244977
Y38C1AA.2,csn-3,71.758221,65.554683,52.366862,41.987199,32.833915,107.657464,117.564243,118.602453,123.988817,79.588787,82.494445,84.800615,67.596030,37.013870,32.129523,72.427155,52.709828,42.446438,34.758120,30.968021,56.292450,51.884462,46.437042,39.968085,48.676781,105.523592,104.122656,91.438600,74.614286,54.518783,101.056476,89.784044,88.697381,61.655985,51.495413
Y55F3AM.15,csn-4,65.014528,55.937917,43.712919,29.173491,27.965959,71.117767,67.196454,49.366872,41.899583,32.139607,50.414584,47.838345,47.059084,24.668836,22.215865,66.690679,39.428106,35.768018,30.403439,33.722041,33.249962,22.072864,19.387223,16.780941,17.009825,61.230566,63.541711,51.502217,33.835522,27.272034,62.338782,52.709421,59.637677,42.600246,29.406403
B0547.1,csn-5,90.036857,94.894743,92.436461,60.083133,50.524817,174.159306,176.914858,176.821575,161.136323,98.396898,93.921941,116.936029,88.151642,49.936221,42.944115,162.805718,133.111307,106.729606,72.734362,45.458152,95.447580,83.933342,74.094114,63.604355,59.100587,195.459713,223.052078,183.894648,142.859023,100.918535,207.645453,201.705847,164.730498,115.012898,96.110696
Y67H2A.6,csn-6,74.734970,70.014041,57.606869,53.983698,43.958670,99.769531,102.780626,92.799340,99.645937,69.137138,75.935231,78.411796,68.778339,46.096266,36.719522,97.044246,73.018422,66.518315,52.447425,42.910151,50.978728,46.643827,41.869725,35.757292,39.934919,96.069635,125.378155,109.339168,91.366118,70.798110,102.683537,101.505629,105.774404,80.185569,64.190076
Y48E1B.13,csp-1,2.261193,2.364773,3.221523,1.333835,2.761343,1.315811,1.275092,0.974556,0.893213,1.003418,1.764434,0.964727,1.570040,1.052086,1.194204,1.705164,1.110149,1.208134,1.110176,1.357582,0.994503,1.497168,1.051292,1.225570,1.040632,2.087840,1.927199,1.687896,1.744336,1.068590,1.712374,1.027763,0.945896,1.045411,0.922738
Y73B6BL.7,csp-2,0.892732,0.724112,0.819372,0.263305,0.607900,0.357453,0.316330,0.237663,0.222048,0.121908,0.437354,0.368135,0.294404,0.115869,0.195807,0.165159,0.133522,0.116864,0.129469,0.376776,0.201142,0.100156,0.063279,0.075848,0.172560,0.318631,0.306041,0.119002,0.301970,0.316176,0.202897,0.239209,0.225827,0.285042,0.190820
Y47H9C.6,csp-3,0.744574,0.649437,0.912232,0.576572,0.655893,0.654799,0.977244,0.491468,0.499591,0.427147,0.597476,0.397311,0.470124,0.338717,0.197199,0.519233,0.267180,0.400854,0.291051,0.513195,0.437338,0.260708,0.296283,0.440166,0.421888,0.598512,0.608466,0.698545,0.395769,0.276150,0.644312,0.385319,0.693797,0.595331,0.239286
F40E10.3,csq-1,0.338069,0.678518,0.623584,4.901100,18.506831,0.580860,2.909215,4.088123,10.485078,25.949818,1.721572,0.677744,0.781652,2.928191,14.534916,6.848737,58.673147,183.730836,435.232569,759.752210,0.093275,0.547698,1.260897,5.780151,33.790760,0.266184,0.995319,0.248465,3.876057,11.995344,0.285164,0.371053,0.773021,5.089416,16.820377
MTCE.21,ctb-1,478.599453,1008.215207,1407.366806,1634.831882,2186.624964,752.327376,769.378837,1348.095521,2129.303640,2476.943553,2581.724083,2266.542703,5084.701597,4381.307601,4135.788976,982.955398,1758.899199,1345.525457,1760.735360,1967.598413,680.001982,1027.116538,1118.048069,1942.901465,2350.958432,1800.196901,2509.973630,3209.078784,6175.887677,6369.529719,1170.766978,858.303917,955.920653,1313.609482,1516.552542
Y54G11A.6,ctl-1,14.990095,14.651283,22.245571,30.128036,27.088882,9.414729,13.833880,14.580938,12.915439,11.830641,728.785667,494.069193,464.455959,389.959981,332.583549,10.333411,12.032983,11.400599,9.414501,5.516508,42.789017,76.184797,84.923945,127.771856,99.521560,6.182711,10.323805,8.391488,9.678313,15.644281,9.337635,11.920330,14.820538,17.579509,21.385484
Y54G11A.5,ctl-2,18.475996,23.944950,25.838764,40.413071,34.295061,10.730194,19.462101,19.268223,15.446811,16.775538,890.672267,648.470873,607.018575,497.262392,440.411079,11.583591,15.679945,14.740924,12.225808,8.185673,48.000416,75.069348,90.239119,132.403965,112.623581,7.325679,13.181755,8.071247,11.666223,17.849631,11.752021,17.365819,16.714729,21.551680,28.377070
Y23H5A.5,ctn-1,41.724826,67.814548,83.786805,109.192284,143.133431,67.371606,66.129435,73.919470,91.145419,133.134165,52.640191,48.223255,60.114396,30.614247,31.372368,58.526295,91.374428,128.749162,172.898255,217.147857,104.069257,106.596493,126.597877,145.016831,134.025451,35.285125,49.579552,60.501435,88.005593,111.537369,65.980773,61.963925,89.528481,116.241786,150.633204
T20G5.2,cts-1,264.829326,249.539668,228.363807,242.816926,221.277015,330.607399,313.347490,221.738541,225.032675,191.776264,319.818602,420.552740,605.224957,633.319743,543.847791,536.750365,526.241408,459.868157,439.299362,438.586400,624.517971,589.457793,540.608553,521.159325,491.286590,310.907452,320.383397,330.044266,341.154079,399.101739,443.426015,450.995121,459.517807,427.943569,440.641983
Y76A2A.2,cua-1,29.277438,16.881975,15.897882,13.512705,11.272209,28.272397,33.306900,29.959473,32.278932,23.608438,40.372889,33.025016,35.687809,24.290663,24.263495,27.074252,18.311985,18.194523,15.787360,17.558196,18.294162,17.061109,14.172031,16.137363,21.109097,31.184684,34.841172,31.293009,32.739147,26.720408,25.501122,19.602876,25.150015,21.371742,18.520108
ZK652.11,cuc-1,1135.432104,1203.298681,1075.767101,1097.229029,1140.225527,825.855006,960.548213,932.113790,800.147777,1150.504903,324.508069,412.485242,392.848830,481.416144,695.096224,220.561771,136.300018,88.443402,104.047475,97.124595,414.369598,515.011101,462.662678,444.950385,503.920633,561.292610,613.263213,679.066070,429.389541,521.641710,264.383252,226.592495,292.996841,290.870259,305.939524
D2045.6,cul-1,124.965705,71.608082,50.509176,36.896278,34.753764,76.411491,65.584509,54.257471,56.994787,47.012497,128.157741,128.868145,70.602556,32.714179,27.776077,115.292988,59.278460,40.869296,29.383577,24.383895,88.954059,30.167077,26.163662,27.011786,30.112372,182.801291,88.041420,54.553872,43.733202,36.933071,118.149371,87.659899,60.837521,42.037643,37.348629
ZK520.4,cul-2,114.011881,148.907149,149.247268,110.339612,113.552403,174.073914,194.248150,187.350199,202.129564,143.252266,108.058487,124.389147,103.758701,59.724997,52.861750,256.887695,204.489066,161.301574,131.724596,101.324659,130.277738,107.629740,97.110931,84.018948,90.355450,158.848460,176.815465,148.806675,141.399195,112.394211,204.434081,208.852708,202.859235,168.484705,147.541463
Y108G3AL.1,cul-3,102.636639,128.646770,126.979276,96.351266,86.434261,148.746238,144.986197,147.064461,144.294055,103.919403,76.952701,85.468742,81.697043,53.851091,41.896267,160.240783,142.275342,109.709543,90.972327,70.676192,109.744470,92.162522,84.394061,74.165308,70.926353,111.960614,152.646153,140.376375,126.569214,91.066086,149.063912,161.739054,197.058071,155.984467,124.640270
F45E12.3,cul-4,41.382245,28.986332,25.349406,20.187132,18.952946,43.571549,57.928668,47.702280,50.149873,33.794136,58.668768,60.046594,50.850731,32.071205,25.994154,31.481893,23.097505,21.887961,17.043327,24.917319,18.639705,13.318774,12.032211,13.812673,15.059858,51.772541,64.077961,47.465670,50.719385,34.392589,33.481860,21.436588,22.013673,19.092056,18.814608
ZK856.1,cul-5,34.107657,23.332294,19.459163,18.206455,15.477174,47.638002,55.776624,49.255885,54.248430,48.382525,34.049231,52.680606,45.007341,33.393649,29.017768,29.099182,22.064241,20.803552,14.524623,17.523073,20.002190,16.807593,13.577133,18.263263,20.865388,56.023718,62.928183,54.993069,59.052721,52.185706,44.707797,31.821979,29.874083,23.056098,24.354355
K08E7.7,cul-6,0.149564,0.132506,0.186903,0.336068,0.271936,0.067966,0.150110,0.079135,0.232957,0.445255,0.604732,0.218814,0.330618,5.297977,10.699194,0.126764,0.141268,0.403040,0.373714,0.878760,0.038724,0.034449,0.054061,0.068941,0.330432,0.215251,0.164328,0.161113,0.779608,2.506764,0.064221,0.071019,0.090979,0.066650,0.266251
F25D7.1,cup-2,152.744619,165.637241,196.409318,191.531029,171.732377,260.455460,317.503360,370.041298,435.285912,308.357992,159.364057,197.639526,172.322615,165.622351,172.172137,265.293878,269.115342,260.844624,217.836977,153.349219,177.608259,194.186942,185.575437,184.699693,172.328249,195.079937,273.268552,242.805485,233.849821,202.916627,247.055744,259.983493,266.895523,271.379786,265.818717
C02C2.3,cup-4,0.271845,1.339835,2.095930,3.885156,3.716567,0.120772,0.236928,0.705450,2.207979,3.646714,0.370300,0.332618,1.876252,0.679087,3.750016,41.732243,81.660287,96.264320,61.248547,82.677492,0.126887,0.367696,0.310241,1.053104,5.589337,0.138446,0.160175,0.623828,1.104217,1.294625,0.197308,0.278402,0.758327,2.598120,5.960661
R13A5.1,cup-5,41.288118,31.001909,26.806551,24.238039,19.780344,51.726585,50.288967,43.041247,49.427157,31.258185,32.430714,34.941463,26.687471,20.331440,17.522073,34.025395,24.423492,22.792885,17.370927,14.752022,41.882617,38.058139,33.786395,30.615969,33.717205,49.744304,55.701342,49.633489,47.103903,38.483594,43.293427,44.996014,47.821146,38.440237,30.999731
C47G2.1,cut-1,0.261058,0.229531,0.324808,0.205214,0.588991,0.180078,0.178828,0.138375,0.099661,0.100365,0.192435,0.276801,0.169000,0.109084,0.071176,0.190675,0.173487,0.173877,0.213381,0.350916,0.612606,0.176995,0.271472,0.118389,0.063246,0.252014,0.155998,0.139799,0.230297,0.103915,0.163701,0.143111,0.119754,0.148846,0.133796
M142.2,cut-6,0.254095,0.797816,0.989761,21.819627,58.838362,0.446155,0.904972,4.312337,13.408798,38.679155,0.271343,0.536519,0.709448,6.045182,16.477753,0.420020,0.480366,2.860932,9.272936,9.338463,0.118235,0.148370,0.741718,4.265248,13.701142,0.282524,0.274072,0.286622,5.219135,10.849403,0.268934,0.272790,1.269381,5.293801,19.226921
C07H6.8,cux-7,36.097171,28.415197,26.452284,23.368473,22.150774,34.859682,49.290261,50.749888,56.398902,47.273301,36.620449,37.150817,41.597421,23.422803,20.053926,31.341465,27.601179,26.149722,22.031690,30.894036,18.615226,17.527942,16.360537,18.195823,18.772277,36.860281,44.052841,34.359551,39.330104,29.320379,34.200886,27.296043,25.254078,25.911440,26.902837
K10B4.6,cwn-1,12.171285,12.093520,9.597764,12.998413,17.137651,4.747731,14.082114,34.260609,106.569976,126.511976,14.937153,54.885285,15.916414,5.963326,13.337998,800.511574,924.485537,946.705376,918.655093,790.305275,32.170029,23.785357,20.532841,22.370781,38.045447,10.730736,6.806651,9.769089,10.267268,15.633595,7.722124,9.884411,8.667098,15.958603,29.620886
W01B6.1,cwn-2,8.074611,12.277220,13.528782,21.332537,32.812448,19.754533,35.240339,47.009461,79.919165,95.762480,280.552492,261.308456,304.510121,237.202099,178.749690,26.074285,38.234324,52.403660,59.874324,136.766626,15.821140,9.238770,5.831843,5.448090,8.041597,20.110196,78.895240,70.280681,139.703813,203.868099,16.216749,11.661605,11.438826,21.115431,50.343888
C37H5.10,cwp-1,2.033638,2.505364,2.578567,1.438158,2.474786,1.191998,1.352906,0.881393,0.697170,1.012808,1.135713,0.838137,1.172813,0.847083,0.770188,1.233101,1.025849,1.344386,0.956441,0.798894,0.683213,0.658999,0.738903,0.844912,0.724848,1.529349,1.656250,1.578727,1.452908,1.027450,1.173524,1.014010,0.896884,0.957668,0.886911
C37H5.11,cwp-2,2.233984,2.742837,2.798620,3.896121,8.181304,1.328288,1.497127,2.423023,6.007041,19.054335,1.731557,0.929363,1.293439,0.951691,0.849328,1.372379,1.138084,1.335219,1.345139,1.270835,0.769036,0.738638,0.830684,0.940267,1.787194,1.699507,1.832089,1.751198,1.617181,1.135364,1.289633,1.124980,0.998744,1.885276,3.220130
C37H5.4,cwp-3,1.115040,1.445144,1.462069,0.809070,1.413504,0.677503,0.763381,1.742504,1.364240,2.619464,0.637448,0.464902,0.656916,0.470123,0.420118,0.687292,0.570843,0.666901,0.541832,0.454005,0.378684,0.351736,0.401231,0.448682,0.387957,0.833539,0.925669,0.859626,0.838223,0.582736,0.644851,0.575320,0.502502,0.772014,1.139751
K11D12.1,cwp-4,0.187638,0.245331,0.438552,0.220697,1.124472,0.124650,0.222392,0.297234,0.319921,0.919496,0.305133,0.082557,0.362840,0.249013,0.676494,0.632045,0.194083,0.316506,0.371130,1.630506,0.070910,0.102073,0.154345,0.149208,0.230073,0.332746,0.166803,0.209952,0.153678,0.381870,0.355813,0.244699,0.183723,0.097887,0.338342
ZK507.6,cya-1,229.143633,227.677928,162.740132,102.660110,58.291219,452.601189,377.315520,251.659647,191.295925,65.913682,227.814510,235.238933,139.280626,42.584781,29.018470,266.924185,155.426160,125.477974,71.141540,33.114794,205.966525,113.240410,80.287976,42.172445,38.481570,371.071102,408.792199,332.292701,158.618538,85.271175,370.505123,371.708395,364.537421,199.631382,111.515781
F59H6.7,cya-2,1.093750,1.798320,1.981439,0.649460,1.165966,1.000843,1.905348,1.100412,1.026426,0.868264,0.733958,0.926109,0.695849,0.491580,0.744385,1.669080,0.944758,0.766808,1.244225,1.752905,0.617413,0.406955,0.778894,1.686367,2.908785,1.931776,1.459546,1.587766,0.773552,0.868264,2.481338,1.202306,2.524858,1.517068,1.294895
ZC168.4,cyb-1,656.925149,559.763415,442.310146,253.131695,141.306033,785.892869,644.889105,458.094607,321.898504,120.002007,392.061960,339.891324,202.723280,49.949533,34.729631,685.760806,380.670006,244.780120,125.457831,45.439410,414.979158,191.568654,139.971133,75.496230,56.719715,759.505236,644.659786,510.547658,240.064115,124.522567,849.208860,822.118678,719.860667,402.512383,211.419541
Y43E12A.1,cyb-2.1,34.867748,2.226894,1.078208,2.398735,0.953977,3.041103,0.661269,0.476787,0.515594,0.846249,18.345657,2.687110,1.792538,1.509443,0.592917,12.972229,1.101357,0.474509,0.571982,0.770856,3.752497,0.141298,0.389884,0.830830,3.073085,21.386954,3.068678,1.844449,1.453330,0.651831,4.953487,0.908172,0.485062,0.215275,0.766473
H31G24.4,cyb-2.2,62.982372,5.127195,5.016765,3.129061,2.656284,5.843654,2.120595,1.546283,0.744123,0.565851,34.695911,9.892987,3.843138,2.334699,1.084531,22.600529,2.161273,1.536386,0.639951,1.152025,8.602266,1.358185,0.835979,1.209516,3.194289,38.272168,9.737146,4.719977,3.515475,1.403610,13.771578,3.740072,2.329910,1.064023,0.970353
T06E6.2,cyb-3,1643.848211,1288.830613,947.757298,540.961559,273.796036,1819.244605,1315.203369,977.361859,691.090759,215.403099,1428.133506,1079.344427,491.137130,172.667143,108.145549,1791.536481,1033.887395,655.119125,346.541250,120.026470,1417.695794,542.892247,450.713225,235.898064,134.743489,2953.105978,1282.545584,1020.444858,402.101199,203.589706,2660.322154,2173.785804,1711.972239,937.041987,472.076530
C54G4.8,cyc-1,302.925352,307.002404,312.026154,308.524468,264.242891,340.291752,355.705571,345.766041,347.220700,254.962288,231.503910,239.396541,292.369974,286.838686,273.731920,367.327756,371.527948,371.581399,379.308054,348.003003,289.346127,257.982024,257.310943,246.845344,228.791138,298.662650,362.051638,359.216410,431.937889,435.734453,320.254659,332.754540,354.203366,380.513055,383.862307
Y38F1A.5,cyd-1,250.268425,270.064648,164.687517,79.522774,47.507054,304.373036,170.636784,113.603805,64.621656,13.512851,16.950775,40.466543,30.812567,15.768267,9.078198,140.691483,55.887941,38.787846,14.275768,3.976076,70.815694,35.450774,30.599561,25.261116,23.152905,261.516316,135.044636,140.781042,29.620214,16.196458,275.263909,292.894342,265.453819,88.356095,29.587015
C37A2.4,cye-1,59.448738,41.325253,22.562498,13.766212,8.400015,66.320642,41.675526,29.027351,18.036450,6.024297,20.188233,30.748445,20.713853,11.374869,5.437776,47.244803,19.762466,14.061511,5.635398,2.255030,15.691064,7.997601,6.966770,7.176822,6.536573,82.994976,54.386705,39.683358,15.142685,7.827960,72.450665,56.015447,48.472758,17.875056,9.369797
F11H8.4,cyk-1,48.614479,64.492435,61.597030,46.180404,37.107665,80.838648,82.828514,67.368551,58.493675,29.205036,16.755645,30.910330,39.604012,29.574642,17.990430,42.595830,28.088295,23.749329,14.992562,9.734707,19.786877,15.682500,18.091066,28.371664,36.875782,40.950972,55.878016,46.963213,29.666290,20.269876,53.942015,44.903226,50.612625,43.150959,31.913595
ZK328.1,cyk-3,39.061472,34.338271,40.867105,37.364961,36.557425,48.721394,56.991750,67.535152,91.496858,76.282502,31.501534,38.026724,41.466596,31.308838,28.971756,42.127365,32.666734,28.979669,25.601100,24.549114,31.758952,31.086070,30.404891,38.190303,47.129141,46.632305,49.766518,53.264600,71.875714,66.014445,48.269096,42.392929,44.087514,46.910918,55.536012
K08E3.6,cyk-4,507.398869,889.081783,679.620923,332.564613,204.856615,647.007270,539.867116,424.267002,268.307432,92.473789,130.475749,149.779933,96.403478,33.682211,23.329101,532.117517,362.512399,253.577284,145.044549,54.458556,258.127050,135.475122,104.578425,63.445988,54.522694,337.355593,362.972640,297.592013,154.421162,82.068543,602.440177,622.472676,631.054413,390.898178,199.094595
C52E4.6,cyl-1,84.011477,90.889386,92.895283,62.837958,54.909904,122.548554,149.948604,142.923881,139.847693,85.556115,70.515553,75.966664,71.262075,39.407710,38.815849,93.770589,68.793662,71.541452,56.492089,47.980384,44.602702,42.296755,36.348088,35.963578,39.785918,93.122234,109.836979,91.319595,93.424838,76.388429,99.297256,92.543999,107.318772,93.204069,71.243412
Y49A3A.5,cyn-1,84.371117,92.801138,105.190720,123.750417,146.396637,90.258916,98.231441,128.240863,126.838704,103.908793,139.078746,194.659136,241.652229,430.841461,418.343919,177.100237,244.762996,271.514655,317.716967,321.553882,126.432451,138.358472,143.236961,141.370169,129.762665,118.862208,244.965798,289.358644,460.231790,491.828289,103.492871,122.623371,141.847207,219.766139,293.059392
ZK520.5,cyn-2,6.878695,2.793667,6.501280,2.876487,4.150484,3.395514,2.842007,5.700978,3.872384,4.772560,8.410336,5.047335,2.575159,1.834127,2.306110,4.069191,5.180952,2.732678,2.683925,3.897790,5.385629,2.723090,2.883464,3.339049,5.069518,8.826344,3.973444,2.642465,2.603239,1.920290,8.151849,3.717363,2.539709,2.633495,2.408044
Y75B12B.5,cyn-3,589.792467,515.455593,446.228178,381.038450,407.768943,635.433381,477.921849,363.753237,371.932428,397.249311,356.722096,488.560482,575.265499,474.901595,339.740284,702.066630,654.332844,614.227216,545.804283,514.939333,518.107262,328.797226,326.993799,318.283349,262.711662,938.885116,942.998372,977.119963,485.588921,427.014249,578.158705,559.364198,523.682248,449.779925,378.722765
F59E10.2,cyn-4,46.727149,26.542321,27.499089,25.427653,19.457342,45.678811,59.023753,62.173685,64.545106,51.265846,69.746619,68.749807,55.663934,33.201574,33.341653,41.060033,30.713908,28.086282,25.025463,29.785617,22.856497,18.323783,14.924997,16.112941,20.516858,67.994144,66.142830,51.625576,52.298745,42.907374,40.066452,28.950575,29.865234,29.224570,30.997819
F31C3.1,cyn-5,2479.550921,5578.651759,6237.632137,4449.197760,4165.021134,4823.678063,5759.475144,6990.160233,5782.037978,3724.223449,1733.899123,2140.507112,2277.670166,1874.535708,1444.035274,5866.665214,6968.107379,7021.219617,6171.159601,4025.580330,5595.424129,5985.991111,5685.946362,4878.922597,3240.240617,2302.160510,4134.060273,4539.176553,5174.116226,4451.290980,3957.893705,5040.650251,4980.183695,6196.553035,5461.876690
F42G9.2,cyn-6,160.958656,282.512646,295.194058,350.863700,231.130310,112.665582,210.124690,254.240136,240.178030,246.749023,4388.286485,3064.020828,2496.022123,1066.244447,387.564215,197.256381,269.329410,240.781344,168.182985,98.985605,813.319571,1092.009012,1274.893302,1351.321722,844.792568,87.464096,121.810098,81.898432,68.206692,72.059764,161.494830,221.460207,207.236389,272.478274,303.310897
Y75B12B.2,cyn-7,1041.123637,587.291081,439.222523,356.161646,371.639373,798.579215,424.964699,360.237690,319.620050,329.995006,781.841973,880.794921,1113.086919,1101.749238,825.539286,1052.758095,628.035194,583.464327,454.441019,325.695798,1300.273359,816.624528,777.458850,572.847407,507.065369,1129.670795,814.558302,809.759728,549.018220,426.503144,985.382837,843.609759,775.729482,567.011788,489.882532
D1009.2,cyn-8,92.520063,80.409711,63.532686,48.450011,50.368076,93.550313,120.724752,114.910064,131.162632,91.632279,118.138830,100.866525,88.572765,40.863406,38.251875,93.884823,72.139710,62.259705,47.344417,34.550560,75.281119,51.123190,46.790114,44.384510,45.629310,128.238044,109.412073,91.382152,82.654990,68.197007,118.468949,96.078990,89.740620,75.677079,66.026895
T27D1.1,cyn-9,13.278845,3.861117,1.921326,2.308683,1.655823,1.704528,2.355488,1.852584,1.023075,1.845969,10.004925,4.243387,2.934696,1.842643,1.906099,5.679965,2.721867,1.631632,2.623387,2.648342,2.472045,1.736410,1.519672,2.678722,5.453300,10.202790,4.759533,3.708255,2.824056,2.419478,2.845594,1.721856,1.379742,1.652208,1.699895
B0252.4,cyn-10,263.219581,233.800792,180.355833,102.215131,69.025336,236.285624,191.502525,163.121346,112.946239,79.350472,77.936743,126.325881,82.831831,39.125773,33.033056,172.396467,111.424984,80.704410,46.833140,22.560569,72.888401,41.237739,38.281628,27.194885,31.527707,295.742051,239.630907,226.382854,94.707373,57.136325,198.181299,204.061317,160.463483,118.124904,62.719010
T01B7.4,cyn-11,218.919766,220.646906,181.453730,151.072361,143.236760,249.000132,250.303522,289.258087,264.866374,217.953332,188.066801,212.106724,172.715878,127.526816,103.603761,281.200736,238.717592,205.418098,153.941159,91.138727,176.228585,153.615476,153.161937,138.419328,125.183759,310.287155,360.549757,347.542044,240.440492,178.220747,263.528886,276.782010,243.565750,204.764375,196.387027
C34D4.12,cyn-12,246.085004,262.470926,202.168379,131.944156,85.779445,272.831509,215.895733,194.901893,146.193921,89.969949,165.189803,190.872741,130.068597,94.209828,73.082358,236.071752,165.259949,113.290346,87.774901,41.596633,145.386119,111.331716,95.439272,73.567213,75.093312,341.848134,268.052938,240.144803,130.841544,77.174940,244.357468,237.296779,202.477617,126.999305,90.719903
Y116A8C.34,cyn-13,249.491271,279.922216,269.144276,175.928707,164.302566,369.882947,380.293067,392.852635,365.592708,226.402684,203.416937,237.084739,176.301001,100.849218,87.957458,283.835218,258.787907,186.567452,152.802942,89.612031,200.428783,166.634456,142.478868,123.851146,124.418789,358.751044,356.634214,319.993762,247.486779,187.263638,406.391662,372.062620,401.404512,318.137297,232.769986
F39H2.2,sig-7,53.422078,55.028285,63.463753,40.874877,36.635234,78.185638,92.947791,104.493133,102.664925,70.897297,56.991474,51.474337,48.027298,24.512823,22.222310,57.796932,42.042599,38.183180,29.392725,23.132244,36.802212,39.142965,32.054210,31.436231,33.264574,63.731072,65.127514,57.533171,54.234047,43.013821,63.193746,60.353602,58.389578,48.442755,41.901644
Y87G2A.6,cyn-15,49.102257,46.141777,41.823506,27.753152,20.290497,84.926921,91.294871,81.009001,83.517603,49.889211,54.857571,58.698105,46.444213,21.377294,18.513088,59.058018,41.237965,31.867187,24.520332,18.855750,39.387370,29.501965,24.135163,20.120883,20.857997,79.131087,78.237288,61.801124,44.559184,28.084348,79.436260,70.512101,73.147750,48.768005,32.731921
Y17G7B.9,cyn-16,40.860991,21.717801,19.253298,14.132770,13.197878,30.610850,38.427991,31.658109,27.742373,24.140917,64.992085,54.380727,77.296197,35.057507,28.983896,30.275566,19.993258,19.309649,15.181786,22.057588,15.717824,8.629173,7.002333,8.393283,9.493299,39.870607,48.113362,34.992350,41.421482,32.043398,22.629850,16.805519,18.344868,14.238653,12.947671
ZC250.1,cyn-17,0.253166,0.335886,1.150717,14.519716,30.680252,0.471660,0.356740,1.435012,3.798062,8.278029,0.269340,0.138009,0.208699,0.583664,13.271351,0.201348,0.489612,1.905668,3.907285,8.031934,0.124797,0.148070,0.214501,1.434280,6.511187,0.594869,1.126630,2.287744,24.324238,148.234734,0.308343,0.542928,1.627574,21.270230,69.981364
M110.5,dab-1,124.404005,163.342663,180.073301,167.294084,173.859100,162.537173,186.899283,195.862259,253.235527,211.624543,68.305116,61.434420,58.094397,40.262647,49.733711,86.481218,80.713006,83.102321,70.432579,85.626834,112.837122,90.843949,91.838624,119.676491,187.165051,110.216018,92.208818,94.493533,151.524868,180.377253,107.560822,105.982892,131.424112,153.253363,171.511204
B0412.1,dac-1,0.467416,1.734298,7.421136,17.344843,33.445964,0.316856,0.791196,0.485788,1.170484,2.609149,1.185603,1.002749,1.165466,0.862971,1.142748,0.397398,0.449507,0.787534,1.121093,1.469147,0.346254,0.355566,0.387570,0.647447,0.813328,0.730428,0.643499,0.570760,0.688007,0.829568,0.436121,0.488683,0.976708,3.577708,8.070715
F57B10.10,dad-1,1240.429271,1155.533372,926.139513,828.471352,709.643099,1092.808952,912.209505,757.836679,432.065543,521.497565,366.579726,393.317776,380.649799,458.891195,521.022935,492.949200,397.180918,248.126756,199.225290,107.786190,561.383446,524.183223,464.630808,382.702134,366.973510,584.856197,589.886251,646.438702,455.199492,388.972462,476.584956,438.373085,408.139091,349.238114,300.572410
F29C4.1,daf-1,75.466485,89.661360,78.128870,64.062712,68.597358,85.198714,83.577492,79.568994,83.793818,83.540675,32.051063,48.965998,34.854280,26.688999,25.221415,74.258861,52.222915,41.013727,35.863519,31.371980,57.341339,42.474337,34.292610,32.084515,33.280504,79.407831,84.427433,65.594698,56.325235,46.834915,96.731520,92.741953,87.470592,65.859958,61.948672
Y55D5A.5,daf-2,33.346295,26.528389,29.388494,30.563719,34.529291,30.874369,40.863525,38.656181,46.742331,46.331593,36.576644,31.595197,34.413540,27.317529,25.113333,44.041052,36.822409,33.761950,31.277946,45.038217,26.743221,21.275700,19.583280,25.407364,31.040547,31.047459,24.926251,25.288733,33.090880,28.909650,23.887253,25.403936,27.911107,34.012147,35.910860
F25E2.5,daf-3,33.403477,34.247194,35.432456,40.928287,52.970656,28.308854,31.114931,36.264746,77.982844,105.305006,44.995831,50.235352,35.430018,29.075875,34.006066,42.155771,39.864757,37.317608,34.945227,45.488390,34.765815,20.326076,20.052947,25.360030,39.790287,44.538776,37.442657,33.008540,34.919825,29.786446,43.927292,37.361290,33.145692,35.788734,43.768234
C05D2.1,daf-4,18.214154,22.140952,43.186475,66.493961,106.264361,13.221741,26.042169,54.941389,94.345848,132.655262,11.913875,18.601789,37.838165,34.156264,27.069520,35.553823,55.637648,77.079401,90.504517,127.731546,21.427338,21.610383,24.362639,32.402328,50.605617,12.218853,13.695155,25.008396,53.906651,53.150445,20.116255,19.510000,25.970729,46.350693,81.075204
W01G7.1,daf-5,19.114543,18.767187,24.107802,35.885003,48.894777,64.330957,43.456347,38.433958,43.906965,52.353979,21.508034,27.856921,29.743487,33.848963,32.794237,70.145138,72.806165,69.691443,62.711205,65.403939,70.372945,83.412093,70.806301,71.088958,90.934237,24.275495,35.432098,39.903099,77.911736,84.816747,51.712694,57.977802,63.086601,61.497355,77.216446
F31F6.5,daf-6,0.225225,0.319672,1.402702,9.049566,14.252843,0.145196,0.733886,2.200594,13.840650,52.499115,0.093622,0.062178,0.517184,2.069270,6.935706,0.081743,0.208134,1.055243,2.816289,4.269730,0.418659,0.661598,2.095586,6.906570,24.005066,0.141333,0.150407,0.576043,3.653811,18.905847,0.119326,0.129603,0.499447,2.273930,8.626564
B0412.2,daf-7,1.389296,2.649232,8.048479,7.160087,8.616148,1.211408,2.698176,9.311408,13.263921,14.579829,0.794797,0.572805,8.573623,0.465113,0.580830,0.775797,0.737898,1.800282,1.549479,2.069747,0.365727,0.469996,0.389250,1.489409,3.584683,0.308964,0.659176,0.696789,1.332223,0.877998,0.863777,1.723006,2.540860,6.964496,10.890106
R05D11.1,daf-8,30.204993,43.285090,45.544852,38.872377,37.464027,67.021017,96.828747,101.872070,126.461807,108.320044,34.031885,44.664328,45.516457,31.285639,29.164066,62.058477,60.631156,57.254339,48.522518,48.489779,38.765026,48.740830,40.672109,43.195385,43.478770,47.807955,91.279744,87.210742,102.606882,81.153592,51.736141,49.200727,59.708690,68.001656,66.243947
T13C5.1,daf-9,0.239991,0.315454,0.329638,0.181474,1.192521,0.160334,0.269081,0.225414,0.198027,0.610798,0.459253,0.200076,0.197141,0.139079,0.246556,0.457765,0.481927,0.473012,0.285336,0.617068,0.091668,0.123827,0.138586,0.156113,0.131420,0.185940,0.216156,0.192165,0.199748,0.213741,0.171171,0.154117,0.178716,0.189129,0.220290
F23B2.4,daf-10,0.293414,0.939016,3.073287,5.198834,7.293993,0.895493,4.824025,12.443841,34.094876,42.131905,0.283787,0.287709,3.924293,0.938293,2.670197,0.218609,0.296498,0.659167,0.625497,3.826758,0.022736,0.105269,0.144369,0.419069,0.884601,0.328233,0.237194,0.294006,1.244628,1.182386,0.275747,0.398032,0.713091,3.510525,8.118798
B0240.3,daf-11,0.139771,0.073631,0.152672,0.393035,1.232244,0.037916,0.042024,0.163420,1.300729,6.861171,0.100397,0.128337,0.443840,0.218292,0.763438,0.083751,0.068792,0.145599,0.292305,1.124022,0.107544,0.084643,0.230895,0.607777,0.884648,0.067285,0.070827,0.137639,0.616693,0.505482,0.092885,0.060654,0.084469,0.095417,0.450440
F11A1.3,daf-12,0.513365,0.369031,1.395105,2.293899,5.039088,0.319652,0.755470,0.950195,1.062511,2.347963,1.260380,0.818169,1.680826,2.689340,3.617678,0.324771,0.369399,0.623804,1.272716,2.650794,0.503171,1.082888,1.647736,2.982277,5.222614,0.422534,0.679243,1.059692,2.253278,5.251105,0.304515,0.385603,0.790181,1.964424,3.918243
F01G10.8,daf-14,18.338590,14.456243,14.414081,14.864097,19.901331,13.547560,10.572861,10.252944,17.414345,23.061087,32.774375,40.978707,32.732172,22.089519,20.717269,34.108622,35.927326,38.013799,31.298134,28.932860,34.405788,20.136049,18.828587,23.920432,33.863463,64.589963,64.168642,54.342881,48.680598,36.740780,39.495740,32.888680,26.599878,23.290443,20.568645
C10C5.6,daf-15,35.994080,12.242642,13.927410,12.928314,13.284619,18.941046,27.440742,17.032410,20.622524,16.585558,52.340444,41.822714,42.398855,41.604294,35.566230,33.019847,25.908332,24.561761,18.875993,42.633595,11.397270,6.794564,6.590642,7.035064,8.592814,35.715119,33.064202,23.511457,29.419800,20.047171,13.021101,7.766570,7.407609,8.777736,8.383142
R13H8.1,daf-16,34.042266,66.826550,91.019743,71.489729,60.820188,57.236588,98.622835,96.681672,118.887519,78.527107,18.941283,17.050924,32.632201,19.933407,16.139755,51.823283,73.670056,74.632570,64.982229,53.507947,49.606949,85.571680,82.441746,83.309616,66.766107,14.726087,32.580895,44.191992,64.420273,41.181936,31.856116,52.939519,93.834268,132.974556,102.024683
T07A9.6,daf-18,71.191183,25.270841,19.014623,13.718694,8.370860,40.905546,38.948520,28.619592,25.217225,13.000846,57.910295,38.106556,22.225104,12.766569,8.422283,47.792276,19.763101,15.806949,10.394312,6.974445,17.074619,7.841597,5.662957,4.828546,6.639355,82.965317,45.078980,31.175197,21.930285,11.928273,39.041329,27.356974,27.989885,17.809837,10.489240
F33H1.1,daf-19,14.224044,36.133392,83.364947,96.419645,136.512062,23.778420,52.217297,87.838323,154.270246,193.303638,18.827673,17.781028,29.202625,15.880806,19.858793,32.115156,41.181998,48.867093,54.069647,81.928834,14.306135,11.988957,10.209840,12.126004,19.650014,16.101389,22.725837,29.702130,45.454581,38.607037,11.996103,16.405834,27.894920,70.754687,96.347639
C47E8.5,daf-21,899.733696,740.464472,629.447740,664.566940,886.233820,1391.801001,999.653687,1025.767096,1601.748168,1859.871496,597.899977,635.983406,609.881869,537.494085,516.143487,1517.789749,832.463750,964.941078,1236.960728,1497.789447,1085.999575,593.821203,708.132007,702.435488,916.288135,924.649093,823.671658,851.687000,779.800808,667.201254,1363.668330,1148.413401,1220.523110,1217.526274,1180.304279
Y48G1A.3,daf-25,57.134095,94.504877,89.338066,77.415421,99.183399,94.913969,102.820526,136.954430,223.818937,264.438201,47.544818,53.530095,61.134556,34.956200,30.627817,78.158273,71.016145,59.728620,48.614604,40.695454,56.936606,57.019566,47.104961,41.983317,47.340531,70.349212,91.027170,80.693306,63.165821,45.626982,78.232327,78.076956,100.424628,94.090623,97.796919
Y116F11B.1,daf-28,2.255737,4.328647,2.806540,1.569008,2.694535,1.306717,1.483217,0.970365,0.769310,1.111214,1.232746,0.918346,1.293334,0.939615,0.852542,1.359783,1.132176,1.318004,1.052883,1.137166,0.751072,1.166098,1.158699,0.939039,1.123377,1.684012,1.810715,2.832164,1.594312,1.130621,1.286924,1.123328,0.988586,1.047155,0.965053
M03A1.7,dao-2,206.052303,651.413540,1186.212575,2898.214381,1265.886796,516.981223,1240.443722,1091.974633,500.489068,608.837998,2542.313713,3338.877449,4311.777833,3555.792868,1401.233782,90.776673,212.426267,376.768791,457.515308,264.657672,4649.168163,10727.510538,14546.411296,17979.702075,13853.488135,24.119775,84.026502,168.364766,213.840964,222.061649,209.001870,501.111428,1077.766630,2291.462567,2368.822844
K07E3.3,dao-3,68.495284,120.638894,150.097156,214.519071,189.210518,101.899167,162.645196,152.511378,132.168952,155.925120,796.155208,495.867925,354.285409,101.461329,82.461979,83.765513,59.815394,51.910770,31.145665,17.680003,601.699980,828.994668,787.047259,803.089633,562.787988,36.970023,43.416129,41.793412,44.427257,45.696655,150.479818,185.716539,218.023705,316.406399,332.661498
ZC373.6,dao-4,1.155752,0.507215,0.520661,0.610723,0.767052,0.497064,0.276758,0.380470,0.151180,0.310473,17.057310,13.981140,12.630093,4.083581,1.109339,0.392621,0.465059,0.438818,0.230416,0.353623,0.609307,0.462949,0.424409,0.254126,0.438739,0.418683,0.612753,0.543712,0.436432,0.539571,0.508345,0.333888,0.371732,0.289959,0.285817
C25A1.10,dao-5,160.291690,54.291304,43.635386,38.439777,29.397427,74.086146,51.068554,32.782520,24.328457,19.394531,300.316046,275.342141,244.245278,177.230592,111.275038,201.490933,144.528385,110.590932,88.914432,71.363997,164.111233,81.795263,63.187301,41.349897,29.934482,176.507781,127.587950,107.840217,85.224923,53.610748,102.019824,80.297531,73.727896,50.768959,30.656685
T05G5.12,dao-6,2.200429,9.609761,10.705740,7.182695,10.672303,1.299938,2.002020,0.949736,1.054983,1.579866,3.556589,5.270830,6.419548,12.852206,6.565408,5.265175,7.008771,7.367280,7.095034,5.942753,0.747227,1.438351,0.803418,1.423395,3.017753,2.964999,7.844554,21.271597,47.652857,46.560643,2.140017,1.519299,2.267442,4.227880,11.266719
C14A4.2,dap-3,34.824563,39.374619,39.920360,44.771604,38.229826,61.255912,65.918323,79.560157,80.405512,62.412535,65.754922,88.924873,118.181767,114.305876,115.873802,81.884968,99.565322,101.032530,104.557938,95.724284,56.767944,66.921411,57.723027,52.936787,58.157222,55.149109,101.902035,107.842150,151.843193,139.923437,65.666984,67.319766,71.323395,88.509811,93.470644
T23G5.5,dat-1,0.271565,0.196128,0.148789,0.116443,0.291219,0.136498,0.111660,0.146005,0.356888,3.424396,0.198489,0.089978,0.070621,0.105401,0.324545,0.282436,0.167930,0.208688,0.377001,1.420342,0.065387,0.066642,0.041938,0.147561,0.377295,0.239988,0.177485,0.086419,0.126932,0.160793,0.189316,0.119826,0.097616,0.140836,0.218697
F56D1.7,daz-1,25.566147,2.448920,1.886375,1.534942,1.026456,2.130270,0.472294,0.246953,0.124866,0.551044,14.221021,3.305560,1.258105,1.723860,0.476130,9.671778,0.820093,0.429676,0.509859,0.684080,2.334269,0.309955,0.307139,1.179958,2.157373,16.238538,3.093239,1.188689,1.573058,0.687982,2.017551,0.365458,0.231731,0.153474,0.229126
T25F10.2,dbl-1,3.880683,9.627471,10.723982,10.750628,11.305004,2.631636,3.591567,3.539486,4.894943,3.884339,0.407528,0.687666,3.097257,2.690347,1.481757,1.307219,2.175670,3.227172,4.039430,7.129823,2.493805,2.954768,3.235979,4.046141,4.887267,0.364635,0.437372,0.484209,1.968345,4.198320,1.254589,2.133237,3.208477,6.336106,8.311207
C55B7.8,dbr-1,37.654203,31.178865,27.121274,20.017041,13.747981,52.592948,60.630861,45.904760,42.777635,21.560352,45.745443,48.521733,40.080717,19.753514,16.832551,44.898705,30.151070,24.087359,18.116758,13.691164,22.086427,16.446020,13.196944,10.590652,11.401813,54.843378,53.324386,41.420637,29.118065,16.507554,52.150595,40.099589,35.649820,26.721784,19.897041
C26C6.5,dcp-66,113.987255,46.130488,43.649551,44.220182,40.611436,122.606872,130.588499,92.897497,106.432734,85.272638,161.549655,156.249823,122.042485,77.825129,72.312981,84.355664,58.069945,53.559684,39.212823,73.110053,52.557069,24.976621,19.332128,23.098359,30.525090,135.603639,136.753763,100.956144,113.951525,78.665252,84.708609,53.567056,64.597216,52.813281,55.009571
K12H4.8,dcr-1,45.560212,17.753763,16.611315,11.875838,9.573788,22.301972,28.639418,19.269830,18.410279,13.304390,67.354768,51.057638,44.522327,27.243967,18.054437,30.973961,22.817186,19.669754,13.052455,16.005905,12.693095,6.191851,5.400948,4.894548,5.550938,44.584053,37.629555,26.604192,27.744339,15.029079,16.136432,9.036863,7.886730,6.903945,5.376714
Y113G7A.9,dcs-1,86.599805,94.457477,89.967090,51.790293,54.457539,105.734328,106.453596,90.255124,79.246351,58.018411,58.137579,68.820820,57.128119,38.837368,33.186371,93.502779,83.240660,54.653301,41.878883,25.452564,86.691002,70.809927,61.581160,45.217972,49.750034,89.484464,99.893695,88.496658,55.003665,49.429289,91.305751,79.573220,90.814945,65.248471,51.913777
Y39A3CR.4,ddp-1,928.680932,499.777716,568.399303,828.512440,669.075597,432.149193,442.758102,402.906195,335.141004,481.201146,451.820363,437.910491,488.162857,876.513721,804.519678,450.157801,576.381880,681.804643,677.841039,630.257820,586.372354,735.609396,797.724733,746.166117,813.251808,399.522307,419.671420,649.301698,498.784803,627.737810,421.525776,439.437579,489.137303,578.334069,503.587382
ZC477.9,deb-1,3.694232,14.628305,43.761637,100.308355,141.588397,9.105627,20.601758,26.397637,48.259681,65.396306,1.921504,2.522452,11.785090,17.131452,40.917451,68.927234,317.024274,501.590455,658.413314,1279.825189,11.979385,25.950283,37.917243,71.258833,124.238241,4.563860,6.740935,24.854546,111.289570,204.359327,5.358638,8.935835,28.647048,111.600143,203.137274
C47C12.6,deg-1,0.354610,1.506059,6.716599,8.765380,13.582491,0.475451,2.389927,9.256145,26.117366,37.783530,0.189476,0.249589,1.541976,0.441986,0.983193,0.654403,0.949219,1.700751,1.800704,5.536252,0.520918,0.806326,0.663881,0.825519,1.406622,0.205755,0.272731,0.325658,0.776888,0.588592,0.298412,0.544297,1.175248,4.342106,10.877534
K03B8.9,deg-3,0.369757,0.427909,0.615293,0.598139,2.573069,0.211455,0.255637,0.294868,0.466052,1.369810,0.404326,0.109860,0.202682,0.110176,0.273500,0.298660,0.509384,1.236967,1.756040,3.220402,0.189588,0.084530,0.095170,0.467177,1.159729,0.337764,0.267925,0.238285,0.392533,0.517277,0.249638,0.158312,0.160467,0.432606,0.754875
E02H4.1,del-1,0.229901,0.152177,0.264315,0.676757,2.201368,0.121068,0.173982,0.273894,3.599027,9.074975,0.781026,0.733380,0.953222,0.748089,6.508170,0.321574,0.506882,1.712568,5.230648,9.966141,0.241696,0.111414,0.079541,0.122419,0.676541,0.286814,0.104360,0.092073,0.136518,0.345996,0.128256,0.133489,0.126883,0.199309,0.564448
F58G6.6,del-2,0.624405,1.001846,5.317583,7.532726,12.354882,1.036597,7.734970,16.956849,35.432634,49.458714,0.406506,0.411197,4.427174,1.114365,3.440478,0.343550,0.450308,0.767544,1.038387,5.099979,0.142351,0.278818,0.591302,0.756765,2.836710,0.455130,0.426543,0.279171,1.335762,1.863102,0.528491,0.570525,1.143061,4.151388,9.345506
T26H10.1,des-2,0.283757,0.302627,0.409437,0.343895,1.181085,0.216602,0.238117,0.245764,0.522777,1.200201,0.213354,0.102037,0.226408,0.133066,0.406046,0.349449,0.619109,1.622732,2.162906,4.785498,0.087694,0.078508,0.105576,0.284397,1.218148,0.177515,0.248611,0.184373,0.230711,0.264752,0.188681,0.147335,0.114829,0.265817,0.660480
C09E10.2,dgk-1,18.978041,82.366821,128.525579,97.453395,133.227179,54.436888,100.476542,172.449941,255.749977,292.724868,1.456643,2.872287,16.747634,3.214072,10.650224,4.294616,7.451611,15.408702,17.565602,30.934626,2.180203,5.220988,5.225472,9.043576,17.198134,5.136751,20.880518,26.605897,44.414199,34.957596,25.615177,31.865504,58.505858,99.265689,123.814140
F46H6.2,dgk-2,31.551034,85.105724,131.056892,125.304151,174.374223,78.098292,114.493008,137.614609,182.386858,211.056851,27.024526,42.474412,66.619668,60.687062,64.267177,62.769085,63.239370,67.455199,60.263641,62.992570,255.130497,326.269774,287.360044,239.263731,216.730375,28.823064,70.533108,68.254846,89.846488,126.681961,105.551524,122.094200,156.453006,146.154991,162.768330
F54G8.2,dgk-3,0.093864,0.124327,0.221595,0.660711,3.645043,0.098634,0.125697,0.272002,2.941090,9.855621,0.169479,0.065889,0.093285,0.226594,0.562864,0.102461,0.053122,0.164781,0.409741,1.308022,0.036131,0.051762,0.081668,0.152016,0.398396,0.146077,0.120130,0.138319,0.562588,2.643346,0.074674,0.125459,0.094006,0.612299,2.359496
T21B6.1,dgn-1,157.619200,143.694754,103.660743,84.008630,77.144042,238.132165,141.134825,129.619902,172.925236,138.308017,29.535102,98.169141,87.382346,58.283631,43.374281,19.315357,23.797610,23.754604,20.371208,29.520715,234.889101,142.464447,116.337733,96.816341,105.270491,26.818290,112.327608,108.177565,88.599555,68.921470,223.454280,233.957068,213.351143,141.052775,133.305734
T21E12.4,dhc-1,41.937870,11.858074,13.449562,15.067072,14.008684,18.283040,26.239888,20.112620,22.838049,17.982084,68.450720,58.567928,58.247061,54.543606,36.763009,58.140701,60.849049,58.549215,51.863382,86.887762,17.439553,13.977854,12.850837,16.721819,17.336382,46.771041,53.854335,54.038808,94.164740,79.780836,14.194997,8.065985,8.449910,15.412152,14.733042
R06C7.3,dhp-1,2.360945,2.245327,1.490802,3.127872,6.509526,0.689120,0.872235,1.634046,1.777683,4.844485,92.203479,42.435428,31.728192,4.621491,8.006999,1.025282,1.251866,1.348382,2.048199,2.469772,3.869415,5.659133,8.762347,10.495291,12.267053,0.961985,2.047992,1.555443,1.988253,3.621705,0.620651,0.864176,0.836212,1.605014,3.719322
C47E12.8,dhp-2,4.450899,5.644633,5.185249,8.531718,6.044413,2.480750,3.782319,5.289521,4.726235,5.359963,4.391691,32.296407,9.605588,2.049933,3.416672,413.732955,529.552620,433.814449,385.198874,229.881495,5.688265,4.472461,6.699261,9.247996,14.351060,4.110251,5.113188,5.065363,4.224322,1.680987,3.864214,5.166435,4.439268,5.940194,11.383727
C01G8.3,dhs-1,30.772194,24.160659,20.769136,17.388029,18.239858,33.623848,31.304921,29.828606,35.446691,32.151585,26.296938,24.176156,22.307011,18.044327,19.237677,28.693582,23.412237,20.485203,18.517193,16.733925,17.468038,19.712355,18.713555,19.182984,20.544477,35.431289,34.536852,32.028631,30.586257,25.979919,29.518653,24.954486,29.975514,25.986627,20.968790
F55A12.4,dhs-2,1.345391,3.010180,2.676533,2.235793,1.681043,0.677836,0.831484,0.925607,0.977872,4.140796,86.666600,116.765547,142.726497,98.826427,64.296109,1.088473,1.216536,1.422277,1.166021,0.908302,0.276626,0.501796,0.641141,0.866637,2.592131,1.045429,2.141969,2.099790,2.756747,5.597386,1.133446,1.077555,0.919653,1.248932,0.797542
T02E1.5,dhs-3,3.309333,4.303051,3.488346,7.591375,17.728754,1.030224,1.335942,2.054390,3.250826,6.807288,160.204153,140.086931,177.073804,202.852361,228.751139,1.847586,1.947896,2.811011,3.558959,4.387332,0.824699,1.269694,1.052499,2.287977,5.597641,2.694495,4.700076,2.273307,3.947114,7.180037,1.885270,2.129231,1.865227,2.274107,3.442089
T05F1.10,dhs-4,4.575664,10.776771,11.786267,16.434456,9.191465,8.311502,14.051104,8.446560,3.875051,3.106548,138.965528,100.279637,72.566308,20.062846,10.742274,8.302500,14.622230,9.561709,8.028149,3.751679,54.708927,56.698123,60.940615,47.445722,30.133195,2.841571,6.358811,5.636820,8.481707,4.243531,4.059179,3.860072,6.559046,7.903313,7.667742
F56D1.5,dhs-5,19.938553,13.063139,17.703627,58.936436,57.272900,26.294339,31.949301,26.033280,30.674656,66.940850,44.097448,43.877664,35.126645,14.573622,18.515853,6.812598,7.818347,10.138909,12.303537,10.849159,144.594610,129.533494,130.286947,173.490967,192.467607,5.834473,4.876019,5.940182,14.134484,23.877008,83.596455,74.843698,69.870094,93.602094,173.890884
C17G10.8,dhs-6,49.780478,53.794144,72.966197,105.884856,80.235283,57.468233,92.219274,105.336493,106.526504,94.999196,339.482929,307.147695,302.134434,201.738487,158.194339,78.833635,78.417724,75.038504,82.089059,87.282311,130.686495,168.877787,198.255310,257.810741,274.187334,66.079827,108.538765,110.731428,166.514227,176.841695,89.574189,82.504036,95.526751,109.460158,121.654382
E04F6.7,dhs-7,0.321933,0.284424,0.292546,0.162342,1.438027,0.142946,0.159390,0.164789,0.244110,0.913202,0.183850,0.258568,0.139216,0.095481,0.263680,0.144589,0.120515,0.143862,0.133680,0.260014,0.080856,0.072845,0.082088,0.092363,0.078824,0.165292,0.191854,0.241609,0.176884,0.126293,0.134777,0.122890,0.106208,0.139416,0.129196
K10H10.3,dhs-8,140.751118,44.187532,24.686836,27.507442,16.437915,40.482909,36.335026,18.679405,9.683304,5.776311,1307.515298,447.669911,142.081482,17.332925,30.377309,40.506586,11.555541,5.414880,4.573806,1.888352,457.686076,74.480175,130.856727,189.013105,99.384689,183.995942,30.358935,14.159480,10.004042,10.347339,211.716394,104.928114,40.531981,51.072554,38.156204
Y32H12A.3,dhs-9,81.921481,51.828954,37.565919,42.961944,30.568233,30.366118,24.726807,20.588462,13.459979,18.987687,1245.112915,781.240049,516.557109,235.402351,173.028326,79.534844,32.402147,20.720467,18.333242,17.210826,244.655524,176.824246,189.099275,184.280070,138.520444,205.907382,80.237424,56.174546,53.923368,73.122662,107.667646,111.267436,53.933948,44.182885,48.795222
Y39A1A.11,dhs-11,21.609167,9.906713,3.868744,2.920496,1.777791,6.561178,2.404379,2.563356,1.387614,0.510351,13.432872,9.876279,5.420098,2.549517,1.658913,8.976963,3.071443,3.074814,1.569787,1.200351,7.477698,2.023738,1.424644,1.256291,4.736096,15.066201,7.926268,4.296793,2.997348,1.729856,12.624105,6.609914,3.768970,1.733629,0.869974
K08F4.9,dhs-12,28.275874,14.360372,9.741929,6.426535,5.557674,15.310791,12.326291,9.577567,6.664245,4.908243,68.866472,39.406622,38.403210,29.939411,24.048215,23.547422,13.883950,10.216603,8.351909,6.602007,15.208064,6.353656,5.164152,5.750481,14.764314,27.567343,21.654133,22.189936,12.929006,7.864881,20.381346,13.025251,11.185721,8.069739,4.836769
F36H9.3,dhs-13,88.555336,71.514356,64.287393,55.336423,42.516217,62.833430,47.114552,36.383438,29.559702,23.141017,56.562194,52.397680,42.666625,33.936779,27.694635,56.180143,38.709876,27.897583,20.873794,18.460251,61.517303,48.407561,39.545804,32.704948,27.183898,80.926756,68.215027,64.441414,55.353962,42.143957,52.691654,53.711048,61.031674,56.101499,48.632889
R05D8.8,dhs-14,0.315262,0.421121,0.430789,0.237057,0.420507,0.208168,0.232003,0.160528,0.126150,0.178727,0.637701,0.739101,0.203391,0.302654,0.543416,0.208813,0.173833,0.208443,0.192905,0.222101,0.117837,0.107013,0.119688,0.134701,0.114559,0.244453,0.394928,0.249934,0.258873,0.183039,0.197361,0.178789,0.155318,0.163546,0.155347
R05D8.10,dhs-15,0.313244,0.412734,1.127913,2.185323,2.896887,0.316209,0.666850,0.480867,5.032808,9.382349,0.192916,0.138830,0.201200,0.137290,0.323539,0.252230,0.340395,0.291641,0.213093,0.244381,0.117301,0.105002,0.428168,0.557663,1.628459,0.239987,0.278230,0.247448,0.253185,0.181114,0.195840,0.251271,0.152768,0.201580,0.317527
C10F3.2,dhs-16,0.560903,3.657801,14.385553,47.403772,73.396702,3.904527,9.085416,27.633645,53.196896,81.344033,0.164129,0.527326,5.198108,3.544914,6.767120,0.395001,1.156507,3.766480,5.233516,6.158284,3.159893,11.723732,21.464344,43.499031,67.837676,1.254851,7.703112,41.011925,147.258881,172.192645,2.876519,4.686020,15.795993,57.388420,101.864565
F29G9.6,dhs-17,1.813719,1.434192,3.047886,5.626376,20.487392,1.028366,2.476400,3.362833,16.964208,37.455056,0.744134,0.764545,1.038692,0.564828,2.483700,16.236793,35.622886,47.552228,51.555035,49.263875,0.387106,0.352695,0.385745,1.469775,5.085484,1.421437,1.170336,0.716642,1.181270,3.097725,1.231889,0.729922,0.920832,2.791123,7.415863
C45B11.3,dhs-18,4.997189,4.054580,6.431245,8.803057,7.173048,1.836520,3.129518,3.414393,2.456128,3.296921,208.372801,166.370680,180.667983,199.478697,223.519304,2.127270,2.994349,2.277924,2.788399,3.242655,3.181031,5.786509,9.134304,14.532313,19.079510,2.657329,8.270706,6.505864,10.426961,11.294418,3.073849,3.869576,4.035878,4.581200,5.405126
T11F9.11,dhs-19,87.611748,63.359397,28.917633,18.654217,14.523030,42.301036,31.551404,20.410964,13.710285,10.135458,399.406252,265.426692,129.728276,48.112773,37.439500,124.846973,102.962685,97.383919,91.610247,77.683908,120.718705,55.560457,39.624430,36.146386,33.869879,125.554704,62.727058,39.663304,45.151697,37.127863,138.223441,88.375424,36.800735,28.035757,22.879930
F35B12.2,dhs-20,0.171754,0.230259,0.321641,0.819985,0.350397,0.115918,0.128881,0.225123,0.211824,0.709890,11.819765,16.540126,24.048135,23.591657,15.803448,0.230185,0.220734,0.377333,0.157189,0.282440,0.140521,0.283706,0.225147,0.276152,0.328598,0.134223,0.346532,0.387335,0.202135,0.708909,0.153997,0.155997,0.173375,0.268289,0.317654
R11D1.11,dhs-21,2.378990,8.358100,13.720136,24.816865,18.313049,5.332603,6.795340,16.562480,13.675174,11.189314,125.268532,133.268068,147.008883,156.060819,180.537151,1.220525,2.078019,3.432253,4.651133,3.159158,12.285183,30.959118,42.505844,65.629331,50.758675,0.744144,2.657706,4.424471,5.065329,12.755803,2.183241,2.696492,6.469325,9.567844,18.125304
C15H11.4,dhs-22,89.911145,63.662901,57.378314,47.541120,39.704007,123.138084,121.535402,100.849891,94.865050,63.674000,84.401876,89.316036,91.054541,63.677632,62.500641,130.546422,87.336636,70.944930,58.692900,46.512445,54.739329,39.215609,39.395482,44.799492,48.881407,133.636683,150.984070,131.830971,104.954791,86.807736,112.655910,108.956250,105.308993,76.437525,62.321214
R08H2.1,dhs-23,0.504260,0.668143,0.693394,0.571304,0.672743,0.333762,0.374519,0.261954,0.204483,0.371575,0.372685,0.447731,0.575168,0.382602,0.413169,0.338933,0.306336,0.336215,0.314824,0.259341,0.189871,0.171103,0.231984,0.403060,0.400319,0.388559,0.541470,0.400916,0.414563,0.371370,0.371766,0.287965,0.274331,0.314684,0.251910
Y60A3A.10,dhs-24,22.336079,24.631919,25.018876,19.987133,18.655374,30.499448,34.603600,39.421794,42.990961,33.256017,37.090898,42.705096,47.208169,48.660570,47.741831,49.853521,50.548641,44.429080,46.818119,42.919576,35.008993,36.772654,32.656643,31.746516,30.779496,27.368772,43.650385,51.048417,69.833330,61.148010,33.896330,33.865113,43.835695,47.090614,51.632250
F09E10.3,dhs-25,59.788551,159.116165,152.113812,100.390182,126.301198,53.944931,58.986174,69.109512,51.245611,50.771715,78.800722,97.810550,127.836182,100.075921,83.560818,101.298760,101.525478,105.727467,118.683790,115.008449,107.098161,100.334235,91.954268,83.910482,72.046466,74.247256,134.062862,157.236024,190.515895,173.861377,57.214501,73.855061,77.299623,101.885638,113.829722
ZK816.5,dhs-26,0.221540,0.290511,0.302200,0.165881,0.442311,0.145887,0.263735,0.232394,0.160652,0.251642,0.188687,0.097002,0.141355,0.096689,0.140074,0.161269,0.143122,0.248754,0.153740,0.482327,0.082614,0.074515,0.084074,0.094381,0.158742,0.169303,0.195142,0.244932,0.254505,0.129268,0.137839,0.178675,0.128521,0.159624,0.130962
C04F6.5,dhs-27,25.429098,138.850844,286.528213,309.677593,295.867967,114.343143,226.684917,324.613515,402.573747,323.224914,4.427884,22.957633,47.496725,11.686361,13.674765,14.044885,16.153808,30.178216,21.304220,14.097043,527.048081,668.910169,763.229013,845.425501,749.129151,14.257118,46.933454,46.440055,34.990174,29.727677,107.357180,147.895033,206.481431,263.139550,273.234731
M03A8.1,dhs-28,29.610780,34.040350,42.764353,76.583889,53.186323,14.329055,36.064500,44.092042,31.682206,29.445159,1267.018676,955.844986,875.449125,781.077810,822.293705,14.344891,19.757595,21.307893,19.540592,13.550527,88.319538,141.839328,175.032742,243.846540,194.106370,8.732118,21.439911,14.095336,21.877255,34.492157,16.182774,22.674224,27.990440,45.129185,58.209287
F27D9.6,dhs-29,33.574688,88.149117,106.821686,165.606850,162.027022,47.220021,85.798612,94.244199,96.287974,119.412433,46.797387,55.925470,44.970088,22.804823,22.842469,26.260888,18.658539,19.300381,20.978427,16.875383,85.748039,137.883816,168.404988,211.842150,247.847025,35.977325,45.170864,44.429699,40.523523,37.204217,22.231707,29.651278,46.513020,82.231580,131.842916
T25G12.7,dhs-30,38.086943,41.318363,32.875284,29.350392,40.485313,46.438733,30.732576,33.229645,25.828259,25.463015,104.948740,90.489423,104.646715,75.170333,56.206383,39.205089,29.560265,27.156490,25.094580,26.904785,19.746345,7.365383,6.927917,8.637431,11.971356,29.277157,11.849658,11.278526,13.345312,16.178467,39.191210,40.366055,30.840828,20.101056,21.653975
F08B4.1,dic-1,19.280350,14.047109,12.943256,11.267394,8.693420,23.927715,26.119926,22.077439,25.309976,16.109508,29.341702,29.174107,21.629453,12.446664,10.708221,20.174309,14.257417,11.745630,8.119337,10.241075,13.047802,9.090594,7.971951,7.975266,8.564646,33.787398,35.018210,27.401852,22.575118,14.844001,19.488550,14.254786,13.873412,12.189063,11.471433
C18D1.1,die-1,153.702951,159.188515,114.873356,81.371615,60.022406,178.609194,146.196927,109.136975,103.485396,62.941419,314.538508,274.737108,173.636470,58.720307,35.557451,330.034965,230.483017,176.175020,117.584926,50.623690,264.219901,148.163456,112.486196,68.832011,45.511687,306.321574,335.167380,310.549057,226.689734,121.184256,328.458380,285.271962,274.196317,207.181758,118.090390
F49E8.5,dif-1,103.761909,109.118892,105.768739,103.150564,66.313689,85.675238,112.723826,104.277369,72.772647,50.403244,1094.241291,838.966475,781.447140,503.036084,313.637301,165.280662,155.212976,134.741789,111.306587,67.107948,460.400306,594.953069,526.697988,463.565243,291.839067,73.761541,86.925300,71.157711,76.020717,64.246630,183.593142,182.143655,178.754668,142.853018,117.802197
K07E12.1,dig-1,1.117120,1.211849,2.149127,3.382510,8.239507,0.166286,0.408434,0.609301,1.265598,4.063176,22.366145,15.635352,15.231209,13.797296,11.071109,1.280579,8.097102,16.521158,33.056157,174.898113,0.291068,0.469996,0.811657,1.799267,6.373612,0.247351,0.702752,0.760097,2.455525,5.227596,0.127423,0.231476,0.290444,1.074545,2.345642
C18A11.7,dim-1,7.174836,6.791947,11.919940,30.103957,56.880720,5.275405,9.372227,9.152913,14.575364,26.533463,15.110075,16.098945,12.178370,10.643823,27.784140,102.905100,330.912316,493.674206,702.600003,1062.401954,6.994630,3.555388,5.175103,10.842030,42.934122,7.646139,6.970384,8.653113,31.262632,63.308106,5.588909,6.030328,8.190142,30.498666,61.033190
C04G2.6,dis-3,29.515533,23.731604,26.208023,27.392127,39.662277,43.970305,53.379771,54.674713,62.022841,49.757908,67.106307,76.242972,84.156115,56.742803,42.878154,50.494881,43.649429,39.131227,33.586281,31.834241,40.177454,37.475699,34.408663,32.148793,33.171995,47.126785,58.534836,56.566225,57.061155,38.507011,42.052987,33.141050,35.407216,30.521845,30.126687
R01H10.1,div-1,121.615970,122.652426,91.670945,54.070584,26.404991,203.145904,159.150324,118.786708,78.078390,27.270689,61.362103,73.277939,50.015398,19.024236,12.898351,139.899778,81.906310,60.737330,33.987221,23.025798,61.996028,28.164142,24.095162,14.870381,17.533046,181.343725,164.803096,124.239904,44.977830,27.772326,230.731931,216.540952,206.360786,91.468876,47.225239
T26A5.9,dlc-1,587.849998,261.673095,225.532696,350.461235,385.157232,267.791430,213.436699,123.366608,104.109040,221.095485,541.967284,398.086515,279.157531,134.831611,185.740464,417.850254,718.014990,1033.206418,1489.984421,1807.294961,567.790519,535.242919,514.365280,540.657160,576.078959,663.260656,237.629824,269.337128,304.533820,578.223012,295.466107,231.671205,227.145808,286.660546,409.607878
C25F6.2,dlg-1,80.011290,338.883562,469.254949,459.736486,407.430109,279.010622,481.165495,426.922008,466.689349,320.644123,94.611670,198.066175,322.476124,309.852309,337.123424,210.076095,199.610981,215.465878,186.616065,166.534100,782.742076,884.703149,830.910221,850.177522,828.046345,87.451089,421.972398,511.528948,751.351964,794.518288,302.062339,400.928551,627.244667,767.194786,711.331146
C39E9.14,dli-1,63.573854,62.771398,90.118336,75.554901,83.484059,78.560515,87.927423,86.213153,103.337607,89.672415,46.062754,46.055407,74.413628,65.041884,52.833346,123.291154,116.567861,104.455379,99.716315,88.388028,64.900443,52.700606,53.946490,64.137840,70.579133,53.282035,103.411915,101.662339,125.247577,111.465431,53.470522,66.891096,80.518625,96.638113,99.457235
F33E2.2,dlk-1,9.732576,19.500732,29.080354,37.835181,45.269092,11.071252,14.755581,17.108292,25.852619,35.409256,55.630754,49.988570,62.347459,49.555466,51.661708,23.301388,25.747765,25.176195,23.440236,23.392131,24.682418,32.817802,37.584686,54.235438,64.489156,7.189265,16.361188,25.358468,38.477290,34.050290,10.758401,12.377612,21.623110,38.039441,50.646151
F43G6.1,dna-2,32.262411,29.366805,19.981345,13.529576,6.968606,48.889222,42.402754,33.331096,21.451560,7.607648,19.332823,24.061334,16.515939,6.466687,4.249776,36.644220,21.363462,18.430192,11.486506,4.725392,15.412442,6.452279,4.778565,4.448332,5.325667,39.311009,42.808851,32.483005,19.788365,10.396951,46.423196,41.354682,44.561844,25.209340,12.518221
ZK593.5,dnc-1,55.544156,35.272835,32.055614,24.175045,19.485202,50.691382,69.747819,50.254537,51.926944,34.292393,69.423254,69.659315,66.033761,38.877440,33.947999,44.687603,37.501185,33.266225,24.478661,35.693674,24.386670,15.842426,13.764112,15.251178,15.499878,59.817502,74.940623,54.956084,66.664125,49.332289,49.159711,30.112161,30.385859,27.027943,24.396991
C28H8.12,dnc-2,81.501494,46.699293,53.464328,60.697088,49.006783,128.698566,189.032152,180.001506,231.524631,160.485828,77.801430,92.668429,84.905665,59.384582,55.563076,107.098903,102.423057,89.392945,81.408712,66.327279,58.634203,54.391012,53.718500,63.267083,78.449364,106.426253,167.708584,164.289746,173.141319,142.955965,115.784742,105.303715,118.701933,130.138399,124.850398
B0035.14,dnj-1,61.180151,62.276867,66.623086,69.154836,62.663858,81.305452,95.089861,78.855261,100.326712,97.109648,83.160866,96.942025,80.921659,57.620657,57.493416,66.493126,61.442842,69.211226,56.709508,70.777689,54.453995,38.930605,34.656727,36.130368,50.186027,80.314636,105.521503,90.029682,101.587741,91.474142,63.579658,56.373375,60.132869,54.490639,57.878005
B0035.2,dnj-2,33.880925,31.525799,35.767690,33.266494,26.485186,53.930649,66.855128,61.019278,61.961662,49.436443,61.654503,51.449678,54.536190,41.328897,42.571794,42.537386,31.989232,30.627287,27.324257,21.274668,47.134875,62.725875,51.557824,52.796206,50.135584,45.357988,72.569913,66.031510,73.430820,62.016161,40.387127,37.855934,45.961099,45.648422,46.597274
C01G10.12,dnj-3,10.475215,10.356786,18.258146,7.784209,11.137320,13.800606,18.199511,17.612485,16.506188,13.112838,22.969209,22.252669,22.356341,19.339935,13.337845,14.635020,12.795720,9.545680,11.246137,7.048512,10.442391,10.392958,10.465683,8.346739,8.767150,22.178877,25.972215,28.880188,23.679915,20.797790,9.351249,9.744634,11.994243,10.353657,10.129887
C01G8.4,dnj-4,13.007113,9.533442,7.913151,11.328223,7.432930,16.151148,19.321478,16.754210,14.763293,11.902367,12.569020,15.399366,15.749885,12.225391,13.205496,14.213677,6.811636,6.924697,6.389155,4.980101,12.256444,16.879634,13.792402,17.520086,14.582441,17.174611,20.318287,15.579209,14.549727,16.447083,18.090733,15.127308,15.900801,14.983518,14.104560
C04A2.7,dnj-5,121.802551,78.386102,72.568607,63.622685,60.144509,103.744956,115.490286,94.803619,105.033463,77.415650,101.010209,88.002130,68.287090,47.884849,43.758337,131.946222,105.802081,95.848731,83.898938,103.522453,58.299760,39.490748,35.377306,37.414945,53.769989,133.985057,146.485056,129.290524,150.824393,117.344801,98.267946,94.526013,105.957248,101.932545,89.374348
C55B6.2,dnj-7,39.161848,46.936396,50.975907,55.524756,60.085415,54.859234,76.481447,73.994955,103.330352,104.870589,327.878364,249.306012,203.366342,100.745954,97.174388,107.235144,90.636325,86.307548,68.243038,65.670226,114.326713,111.202330,94.791744,93.543676,82.152951,85.517797,119.785452,106.130488,155.379353,138.151683,86.707633,69.334596,70.028001,78.402056,85.821106
C56C10.13,dnj-8,33.682176,25.771597,33.041616,40.751605,44.432782,48.259160,81.275893,95.083744,166.602919,176.715023,46.601060,43.331441,52.688318,32.683767,38.054027,56.472414,59.262678,64.182105,64.781180,118.806441,24.815346,21.371956,16.753391,22.077030,30.003687,38.912476,78.123679,86.892373,146.899500,139.240715,32.955971,25.124049,34.227801,50.138742,72.175807
F11G11.7,dnj-9,37.593534,40.786412,38.263771,27.445310,23.823803,50.337744,49.505673,45.354197,42.798769,26.804577,46.848816,60.016171,61.292112,55.736336,49.261743,49.534331,41.736890,37.309252,32.158918,33.709197,28.011566,22.060241,21.381838,23.377756,28.128798,52.269147,59.880264,55.602333,71.366994,60.973548,46.042196,37.549975,39.880955,35.694461,31.315234
F22B7.5,dnj-10,22.601823,18.575602,19.258624,18.097807,15.295401,31.880441,37.005887,32.721661,31.470894,23.160753,55.085652,61.598628,74.563798,60.847227,51.817412,34.650752,27.944778,25.672072,23.978347,29.354706,22.637089,17.461623,14.676989,17.397277,20.384784,37.808636,48.737856,48.108571,64.763555,55.157374,28.881164,23.470480,26.367135,24.039498,22.930628
F38A5.13,dnj-11,82.515107,28.127977,23.847865,20.361399,13.583366,56.153981,53.070038,45.496712,43.115373,24.093323,145.047373,124.610947,134.780981,74.881274,56.103284,61.252444,48.383700,42.762366,32.356453,41.002443,49.035900,39.062777,35.071268,28.881747,25.458464,109.987386,90.354885,68.600514,71.759701,46.084197,68.809657,43.398067,41.277931,32.167599,30.284006
F39B2.10,dnj-12,142.773834,111.691932,101.822995,103.944841,112.245094,180.157652,164.833217,167.652122,197.607100,171.669828,129.917425,132.837179,164.777919,104.722801,97.583284,187.984989,111.997767,118.371456,131.776775,127.324013,124.991775,86.757816,94.776252,92.861187,111.624143,180.704989,171.048657,154.227325,152.273551,142.354905,152.841627,139.379416,152.652735,128.229911,98.043307
F54D5.8,dnj-13,251.238073,325.125437,351.677486,318.079652,386.634079,318.136991,312.873231,445.140918,481.842185,507.309687,155.253450,174.194768,173.346393,126.421909,136.383672,305.129154,197.476153,374.787304,494.580549,681.426794,386.957268,428.949605,509.563701,506.491532,578.130152,224.560073,242.814329,215.100446,195.108791,174.769071,366.279528,421.267030,482.616018,298.994451,268.669462
K02G10.8,dnj-14,121.263715,153.989664,113.428631,78.788050,80.238644,223.040945,158.270707,126.096576,110.304904,85.272126,99.575539,123.021749,85.990403,55.331239,60.770413,157.173123,88.224237,70.776034,44.753197,33.710138,172.590076,126.780726,113.825653,87.512633,84.784681,240.389737,182.558523,151.135133,76.434667,76.862082,236.834217,222.580589,175.676892,92.204669,85.271694
K08D10.2,dnj-15,64.684412,62.272614,69.681864,43.461329,34.086963,60.471345,60.060466,68.149411,64.286084,51.456079,49.674010,50.437786,45.463592,34.031481,38.022158,46.672327,41.620972,35.794936,32.550532,27.584279,31.439564,29.461976,25.353510,21.347395,31.727108,52.681272,69.462943,63.287097,63.386636,43.702560,46.751428,53.133491,60.249125,54.711708,44.178692
R74.4,dnj-16,53.070332,72.387637,85.841827,78.026244,85.094275,94.256971,132.331627,155.123196,207.775832,194.742702,67.385478,69.647372,77.336346,55.469145,60.870309,78.575802,57.138780,49.471141,40.469911,28.337016,49.200475,50.621151,46.029076,44.545378,52.797165,86.769365,124.433247,115.720002,128.651957,107.299207,74.615661,69.375054,83.900743,90.658192,95.760545
T03F6.2,dnj-17,24.144216,10.701695,9.000258,9.578273,8.857651,13.321655,14.142695,13.502868,12.123485,10.456854,40.543712,35.244973,52.527059,25.010808,19.238295,17.622777,13.162890,11.665538,8.592842,10.861884,15.405388,13.010010,10.303397,11.177621,9.436613,24.438824,19.971516,15.112635,16.084317,10.841213,12.043118,9.744362,9.558274,8.615673,7.188923
T04A8.9,dnj-18,15.302305,20.778472,15.956102,12.079632,8.725491,16.066884,18.749988,15.414253,18.597011,14.634380,24.959765,21.451324,20.341036,18.149419,18.426939,17.035536,13.255847,15.676384,12.230662,13.619366,10.777644,8.689657,8.213319,7.343598,9.290659,21.316955,25.318288,24.533786,24.117604,21.951440,14.819142,13.013209,13.697187,12.658504,12.083920
T05C3.5,dnj-19,280.007765,241.171724,228.604964,196.601494,205.885869,371.417730,367.464137,391.181592,462.219198,366.202539,345.304497,357.680564,350.179916,226.090925,218.983877,366.731871,247.404052,256.722685,259.950980,260.600535,272.350474,184.981839,183.534928,174.046939,194.508961,418.997229,426.456809,385.255386,417.089136,353.753044,426.060999,351.013153,371.095134,329.097504,297.740332
T15H9.7,dnj-20,33.855151,61.947778,74.556091,106.191581,88.831058,73.189643,80.479003,73.206304,77.375289,71.474750,119.066234,156.587119,162.782449,189.419394,221.175668,68.156928,62.764401,54.803990,52.144082,53.305772,209.648013,206.593499,206.683309,198.472743,153.959176,59.045746,72.969434,88.787906,120.092102,156.866043,65.080592,67.896481,94.118172,114.893711,113.153150
T19B4.4,dnj-21,228.552029,345.965767,333.507940,283.140943,276.535103,189.260415,211.400178,223.549429,194.551623,171.029509,75.639070,101.955767,99.990813,94.308647,112.622604,149.551392,186.878431,178.357666,185.278998,121.528316,100.605022,155.656063,163.989010,151.300489,153.096411,91.831635,159.034735,188.462496,203.069760,203.028855,150.847177,160.241921,195.337608,231.450164,213.119778
T23B12.7,dnj-22,43.532508,26.761364,19.762008,14.923765,7.048462,40.369519,38.309778,35.322134,26.891298,15.875849,47.295658,53.233129,31.371975,12.668792,8.926691,21.384710,13.146238,12.382484,7.284427,6.713859,16.543252,7.485425,5.347974,5.950730,6.447883,70.543866,43.809275,32.935114,18.594602,14.049181,38.497049,26.605197,21.784400,13.337893,11.111577
T24H10.3,dnj-23,215.164482,228.027123,172.169208,96.346521,71.888386,264.779353,242.949919,238.369288,197.381406,121.001525,132.550926,139.304429,107.506464,45.832412,38.006443,195.361807,116.569337,85.752993,48.939492,29.792013,101.901660,66.409070,60.314354,52.446941,55.499946,252.517166,223.418839,183.407293,91.016389,67.845958,293.096494,253.264395,201.599340,102.641847,86.454277
W03A5.7,dnj-24,5.777055,9.558869,23.804736,76.145363,146.545134,12.032350,17.577052,16.613938,28.487048,51.926008,2.603310,7.279796,11.945719,17.003527,36.520572,8.240539,14.816214,37.804253,76.524982,120.531722,87.143207,72.640489,71.009727,62.410164,76.129554,9.791736,24.548280,28.105917,54.785523,92.538481,19.368800,25.010016,30.690924,44.511604,73.457094
W07A8.3,dnj-25,19.862597,25.486561,35.671676,51.224032,77.206822,20.562264,24.830415,29.913212,46.318837,58.647070,25.806751,26.746796,32.916307,27.282238,26.410808,24.058101,21.075296,20.172110,17.766591,22.193619,16.602100,14.970881,13.008777,19.377781,30.953244,22.863313,30.084577,28.124381,33.450199,31.219689,20.634367,21.249389,28.205447,38.527599,49.803317
Y39C12A.8,dnj-26,2.807739,0.410467,0.505134,0.431969,0.301688,0.363041,0.267339,0.233746,0.237841,0.259522,2.834958,0.927610,0.648796,0.455026,0.235375,0.928170,0.216113,0.170093,0.309774,0.488330,0.217776,0.106013,0.119566,0.263027,0.654725,2.986162,0.689352,0.430894,0.559657,0.262903,0.561522,0.182789,0.133574,0.162495,0.223779
Y47H9C.5,dnj-27,124.162072,136.273121,117.272994,97.944502,74.175613,208.835700,167.317923,166.055111,128.225330,63.446757,28.364342,64.868932,45.837835,29.321119,24.728751,249.897866,171.592706,141.985610,103.623984,58.835867,128.658559,93.064968,84.547783,74.627533,69.333175,318.604218,755.842594,821.441112,1060.154702,794.735684,270.915738,282.410481,370.041465,416.411137,399.283052
Y54E10BL.4,dnj-28,11.518373,11.618990,9.087564,6.578745,7.669048,14.913313,10.116987,11.802867,7.177544,5.488872,4.542272,5.279397,2.901222,2.499962,1.986102,8.389139,4.566372,3.168297,2.979606,3.482538,4.424594,2.765724,2.894875,3.016797,4.147695,15.916210,8.348578,7.293304,4.512176,3.828077,8.783893,7.057834,7.412751,4.562866,3.387982
Y63D3A.6,dnj-29,124.727905,169.442787,177.835977,152.173853,131.704630,233.987242,267.601076,263.305274,285.463617,201.402467,124.861395,148.592164,151.590879,107.966347,100.882623,215.970525,198.643866,159.332518,122.675367,97.114060,227.772077,238.819018,219.202134,189.091514,188.006700,130.141598,207.864884,205.293770,240.412638,179.762355,228.909271,222.780480,290.868646,267.462072,231.961628
Y71F9B.16,dnj-30,119.371634,171.297413,173.219705,112.289479,123.673270,167.009056,212.803869,204.813476,205.503012,171.108115,93.594601,90.500524,121.391705,57.205162,48.657249,119.727564,115.502846,106.199788,84.532525,66.267240,110.634503,90.434725,92.210407,86.794020,83.199688,106.834009,145.829331,123.103275,109.441346,98.697478,129.457505,132.913162,142.181861,136.023155,115.761847
F33H2.1,dog-1,39.554850,49.321178,38.537719,23.720671,12.756935,67.732903,59.435405,42.025743,30.099918,9.558135,30.930673,37.959753,26.291738,10.660643,6.944702,44.011656,28.576892,19.730021,11.912501,5.177882,27.671952,16.300397,11.427077,7.608748,9.050328,53.167703,65.349076,52.720438,26.987728,15.686531,60.863548,57.069585,59.763014,31.009318,14.648175
F54C1.2,dom-3,19.035168,18.136170,15.657263,13.364874,14.995929,22.884373,27.609855,23.797739,25.482091,21.532950,17.784445,21.050322,26.152133,19.845064,20.809437,26.839043,16.102266,14.417970,13.171306,14.342653,10.590439,11.214887,9.541035,13.377656,17.263150,28.236371,35.379565,32.497804,36.478487,32.997519,22.872396,18.401490,17.133292,17.893868,18.159074
C09G4.3,cks-1,506.864519,335.950235,224.568993,132.514897,65.055066,526.748938,331.721963,203.733034,126.401365,44.977788,401.966326,471.285978,262.915104,112.939667,61.122770,394.046659,241.911123,147.148765,73.123618,24.410401,307.883725,130.636684,100.415414,48.457990,40.572600,783.234080,621.523953,563.620474,142.916669,78.926543,511.386635,490.440972,382.518144,173.305813,80.695479
F15A8.5,dop-1,0.777549,1.059463,1.173061,3.307241,9.628614,0.501901,0.731172,0.759763,3.327060,9.286552,0.576795,0.491761,0.504269,0.352938,1.060540,0.962876,2.087588,2.802661,2.765000,3.033343,0.344602,0.371112,0.327185,0.338608,0.818467,0.529377,0.614100,0.549959,0.678063,0.459542,0.545738,0.476082,0.425185,1.018013,2.046397
K09G1.4,dop-2,0.401532,0.548509,0.700181,0.750360,1.896505,0.335497,0.346211,0.348594,1.047023,4.705394,0.401214,0.195291,0.264016,0.217114,0.411437,0.310194,0.224554,0.353554,0.458919,1.557744,0.158824,0.123199,0.151249,0.212177,0.463755,0.308306,0.356318,0.286694,0.362215,0.410852,0.228746,0.240958,0.351497,0.715091,1.347499
T23F1.7,dpf-1,0.460932,0.409755,0.380955,0.759799,2.390881,0.289421,0.249414,0.338241,1.022267,5.153597,0.404974,0.376556,0.819259,3.146725,4.609532,0.425189,2.312734,5.641514,13.459521,27.003476,0.162676,0.359738,0.218557,0.726165,3.405922,0.214444,0.283841,0.356849,1.435344,15.065740,0.221377,0.206695,0.248399,0.923229,3.095233
C27C12.7,dpf-2,0.568760,0.458017,0.444401,0.857121,1.458386,0.182653,0.256592,0.305926,1.653423,8.199649,0.350461,0.257439,0.487571,0.347887,0.882943,0.937967,2.519965,4.715467,5.840485,13.137551,0.171994,0.155361,0.364065,0.731846,2.871404,1.246529,3.699013,7.411185,23.017947,19.525202,0.419880,0.829090,1.573662,3.143049,5.988301
K02F2.1,dpf-3,58.390651,32.900331,31.501710,33.528722,31.764850,32.605961,37.326046,35.913301,42.304279,42.172904,53.669085,38.660930,47.347483,37.266760,36.385316,54.540799,36.176088,34.088675,29.902240,34.039395,31.239318,24.258103,20.222758,21.312676,26.923081,56.081074,52.261598,47.570601,54.514805,46.526266,34.171624,25.731464,30.318233,28.914895,29.620198
F01F1.5,dpf-4,43.637693,40.556123,36.147922,31.072388,21.802576,56.051363,54.854942,45.784209,39.881227,24.840632,47.612660,58.534411,56.148470,46.091711,39.887220,62.879262,43.056631,35.465642,29.588018,21.652087,69.736593,45.465834,39.384583,34.775460,36.668544,55.579062,63.180809,61.956919,58.306673,47.965757,51.013030,44.079061,45.368061,42.039778,35.818093
R11E3.8,dpf-5,44.135282,64.939505,52.906224,39.942694,38.666766,64.104571,65.242711,67.079791,75.174457,55.862618,27.006417,29.665037,25.889766,18.961860,15.647814,51.158109,35.719905,32.113287,27.430680,25.133957,36.416445,34.522725,31.195337,29.460736,32.691275,44.945314,50.221832,42.054342,40.825674,31.054474,50.966950,51.335509,52.711264,42.040238,37.850898
F44B9.1,dpf-6,0.383111,0.380240,1.168211,4.412826,6.208638,0.294511,0.340155,0.487495,1.101113,3.289246,1.103547,0.936218,0.467435,0.745330,4.221759,0.220486,0.404844,0.786995,0.954157,2.336024,0.152591,0.099291,0.197368,0.598573,1.547158,0.522469,1.177653,2.069404,17.832533,78.734942,0.275966,0.313635,0.421821,3.466839,11.004678
R11E3.7,dpf-7,32.931851,61.494701,55.617385,33.740163,39.576321,58.474825,71.967537,76.635740,77.927790,59.039753,45.260903,45.964840,50.867922,32.041007,29.409973,49.424269,38.167587,34.898485,28.521909,26.064192,30.130356,29.953810,25.746288,24.374013,28.105173,51.174274,74.380444,70.585344,82.881684,59.687098,48.005717,44.068479,49.833641,39.429832,36.700954
T23G7.1,dpl-1,61.040146,41.267459,30.930156,21.602719,14.407660,68.723940,55.307063,43.368526,35.826550,18.753058,56.520595,61.290757,36.929038,13.236255,11.078516,67.535357,36.269970,28.497461,15.795463,11.346330,32.811384,16.817753,12.421025,9.427122,13.553538,111.013051,83.770799,61.806552,33.368389,20.629037,72.680668,64.274779,57.942159,35.092142,21.044683
R10D12.2,dpr-1,0.239860,0.314664,0.326349,0.460761,0.637149,0.158463,0.283179,0.183108,0.154956,0.136729,0.147926,0.105013,0.153590,0.106203,0.152148,0.159980,0.182914,0.181038,0.130277,0.131394,0.089909,0.080949,0.090706,0.147712,0.191933,0.182223,0.212114,0.189398,0.275327,0.139778,0.149608,0.135414,0.167424,0.124674,0.118222
M01E10.2,dpy-1,0.334617,0.647021,3.468757,10.460860,21.199957,0.748722,2.002819,2.518350,2.822719,8.958358,1.632972,0.735054,1.013260,0.882225,2.978396,0.286725,0.413071,1.213220,4.503437,4.714375,0.880497,1.579963,2.666044,6.269798,12.742463,0.145143,0.170320,0.376123,1.516060,5.002981,0.261512,0.272897,1.029271,3.206402,4.977267
T14B4.6,dpy-2,4.384045,30.345215,111.939529,486.886287,338.483543,49.077567,133.804330,250.144672,300.529572,265.310282,0.859158,9.766396,79.176849,31.817380,73.250096,5.684732,23.883535,62.843418,94.324344,62.210149,212.437658,482.307112,748.800818,1111.805658,1179.763378,0.681615,5.107979,18.737916,47.612686,43.573409,42.017045,82.381694,207.791534,571.856890,999.295360
EGAP7.1,dpy-3,12.613280,68.733808,202.586922,765.852825,560.991211,56.350556,129.437277,198.124755,198.739616,229.261729,0.808548,11.737428,94.937861,36.230546,71.945714,7.745203,28.533873,61.185280,95.627530,62.112646,270.194726,612.752065,814.243302,1091.316745,1062.123832,0.818289,4.106507,22.703905,51.335686,50.813891,42.033540,83.311420,212.368824,525.571127,847.489835
Y41E3.2,dpy-4,0.417986,1.064466,0.385934,0.573224,1.881695,0.286905,0.205285,0.290085,0.498641,1.658261,0.175837,0.178710,0.182685,0.196132,0.294600,0.187506,0.616104,0.186625,0.309983,0.585607,0.104523,0.095710,0.106623,0.172961,0.142076,0.216997,0.251286,0.227332,0.322561,1.299279,0.291560,0.158934,0.137961,0.434964,1.033943
F27C1.8,dpy-5,0.331251,0.441252,1.226492,2.800587,4.367809,0.317808,0.335605,1.016251,0.763743,2.466526,0.203481,0.271544,1.403033,4.672141,7.060208,0.435702,0.724343,0.709483,1.222222,1.610861,0.440450,1.383591,2.964533,5.373006,12.888489,0.471935,0.290651,0.632774,1.510947,1.159256,0.376802,0.382165,0.286398,1.186123,3.175063
F16F9.2,dpy-6,0.079026,0.111641,0.118695,0.119200,0.107089,0.035477,0.063009,0.041323,0.171461,0.168319,0.181227,0.097260,0.052337,0.033131,0.112081,0.047705,0.067822,0.064879,0.072643,0.134158,0.098496,0.093901,0.056434,0.147689,0.119317,0.117200,0.047651,0.042324,0.141891,0.096101,0.053743,0.041400,0.031694,0.057255,0.098968
F46C8.6,dpy-7,7.141566,86.118823,307.322463,983.974662,798.158703,67.380190,186.956511,360.294489,344.319714,366.039420,7.964225,13.256051,110.890255,39.116318,81.871607,7.941866,31.492298,73.711849,114.564368,71.460718,213.732371,574.657594,878.960991,1370.137118,1308.785802,0.332820,5.976670,24.603940,70.870758,62.575669,38.325400,81.065004,234.968802,644.291930,1116.095907
C31H2.2,dpy-8,0.368312,0.195252,0.344863,2.232615,5.242978,0.197072,0.109754,0.834194,1.352289,3.389167,1.097928,0.130466,0.145308,0.314671,0.369647,0.223718,0.570575,0.564264,0.930528,1.809748,0.080353,0.100906,0.144234,0.209509,0.516455,0.114599,0.132428,0.165051,0.221228,0.177432,0.246362,0.084454,0.245393,0.283060,0.682115
T21D12.2,dpy-9,1.103730,1.663902,2.182531,2.903232,3.370580,0.871108,1.052972,0.960879,0.806737,1.083634,1.050132,0.543701,1.143808,0.820756,1.076052,1.218866,1.318111,1.330947,1.640361,1.649000,1.421786,2.802711,4.058812,4.056619,4.657984,1.506534,0.748655,0.878481,1.346848,0.756052,0.921505,1.306544,1.061594,1.531954,1.656221
T14B4.7,dpy-10,6.877598,39.884117,187.237982,580.928866,475.052972,46.741629,140.223806,223.715362,341.622116,327.193676,3.452364,14.236839,113.985083,40.375406,77.535705,8.854586,28.577788,64.523068,99.492860,75.428515,266.146472,543.393164,780.446149,1148.729424,1381.226884,2.437798,7.058584,24.827358,66.277118,64.908320,43.050659,81.424413,201.055260,532.238044,815.294843
F46E10.9,dpy-11,143.336439,226.010140,267.916346,280.633604,269.867863,264.135584,296.398029,230.533329,205.298186,211.724553,123.669954,168.164058,182.461619,141.386752,133.632920,293.670964,188.677044,167.675670,137.913272,89.325211,1561.654801,1462.213570,1310.440142,1188.378862,849.385773,134.707660,127.037705,119.128636,103.006138,108.921758,329.029041,397.373884,458.781765,466.428774,395.330400
F30B5.1,dpy-13,0.290115,0.527916,0.395896,1.888360,4.034897,0.191217,0.342377,0.220149,0.672505,1.276549,0.177532,0.237778,0.278205,0.328191,0.566074,0.191475,0.629431,0.216332,0.578505,0.480999,0.108475,0.097322,0.109333,0.638337,1.587603,0.221229,0.361349,0.460034,1.180082,1.786267,0.180905,0.315838,0.277966,1.014297,1.241107
H27M09.4,dpy-14,69.452553,364.994802,793.044704,2451.989099,2344.568466,397.646764,829.951549,981.544107,948.087963,1546.724753,249.042382,297.927966,853.789498,269.805732,659.133191,76.497258,208.559372,414.651299,575.587114,413.071042,3763.521671,6321.420522,6580.513893,7687.447026,6286.025796,14.235462,86.921782,167.095526,462.230975,511.044830,587.820906,1039.100355,1696.737981,3390.084583,4383.088005
F54D8.1,dpy-17,127.048610,506.518453,1071.964517,3187.902919,3111.315683,561.068314,1113.407462,1308.847052,1339.094598,1871.735530,256.072649,306.844396,859.347307,271.057086,686.003309,123.020752,335.816401,640.969341,919.444281,631.284039,5666.286930,9864.270153,10290.066123,11341.079697,9320.046328,26.341085,97.149602,206.536050,490.467414,639.888905,917.005982,1614.798721,2769.639271,5321.058519,7046.467327
Y47D3B.10,dpy-18,101.057101,377.515584,445.899991,386.400993,351.212085,229.973259,334.924395,360.278683,348.373878,294.101259,29.976443,79.355100,102.542636,28.749891,35.172783,1000.252184,851.247632,718.573345,580.412458,342.999778,1034.869552,1165.234784,1101.333238,973.989385,694.689657,59.659896,111.110830,96.054134,68.499631,48.718815,282.573901,357.091737,479.251037,487.190631,440.805209
F22B7.10,dpy-19,10.187867,18.730655,25.745710,28.968924,27.643465,20.594040,39.531102,34.107228,46.955667,39.540554,5.259103,8.045519,9.865489,4.147448,5.269299,49.121789,58.349099,65.026588,62.220648,67.067155,20.833869,27.390137,29.598009,39.914631,48.302488,10.090994,19.817944,25.329953,38.750629,34.444814,12.597515,15.368684,24.659489,31.564669,29.243903
T22B3.1,dpy-20,0.360979,0.240916,0.246866,0.137177,0.478674,0.240384,0.237700,0.336811,0.133694,0.208623,0.113161,0.115130,0.118374,0.127277,0.148416,0.224914,0.229807,0.147726,0.164415,0.288835,0.068356,0.171906,0.165605,0.122974,0.131851,0.200754,0.295369,0.262386,0.361295,0.107179,0.281668,0.104650,0.163531,0.131223,0.176652
Y59A8B.1,dpy-21,114.730541,141.867674,143.877707,113.403657,120.711852,133.946257,139.786110,125.713192,118.776638,103.511744,75.461964,76.204378,69.142279,43.358610,40.324065,145.693577,108.741630,91.893513,77.373840,95.481933,79.994560,52.358190,45.122915,44.429383,50.586031,84.328613,94.895514,80.321231,92.055371,73.555454,111.429190,116.751284,141.596445,122.532969,102.463615
F47A4.2,dpy-22,49.352998,22.628628,18.977128,17.585197,17.239947,14.535451,16.173440,10.527241,10.908310,9.784123,92.102544,50.795063,35.879492,32.449445,21.979449,30.902855,26.168317,19.371014,14.426149,36.848446,12.404709,5.775946,5.587484,4.571126,5.109111,37.018462,28.987225,17.745837,21.820091,15.001938,15.299963,9.314300,6.967357,7.576351,6.491765
R160.1,dpy-23,74.101328,97.031301,112.366640,107.909712,115.087965,110.642050,127.444029,118.081070,156.843406,145.339507,50.197995,62.096439,50.182911,30.725888,33.274001,107.172407,83.610587,68.838429,55.157175,47.903192,126.656519,95.773052,89.797557,85.157112,85.730507,93.390957,105.373176,104.710524,96.838608,87.373827,120.660980,129.920435,149.503859,143.010036,131.921423
C25G4.5,dpy-26,93.870357,69.404438,57.302465,46.787550,34.546490,124.050321,148.643786,122.339189,124.180140,80.317087,74.383428,86.599593,69.901551,35.191304,29.844219,82.893897,62.282066,54.219006,38.137292,43.569111,40.918522,26.146576,24.270178,24.326697,29.725389,108.159261,128.169631,97.334285,86.787664,57.843416,108.624727,80.582635,80.962403,63.353511,52.528198
R13G10.1,dpy-27,130.668412,98.151653,82.994352,64.913937,58.036861,120.318805,144.307296,124.636493,135.057948,107.370601,134.949239,135.743978,103.431164,55.460860,47.596842,109.405465,98.897795,90.532930,70.750041,97.629360,57.083895,38.697089,32.519529,31.961679,35.709632,114.929936,136.842178,107.503909,112.962166,83.024864,112.660590,77.299938,77.494150,66.383279,63.871126
Y39A1B.3,dpy-28,71.433991,50.430322,45.053950,32.593441,21.095183,106.083581,98.467138,71.188787,65.128212,34.829397,51.718413,51.970537,42.465065,21.584262,16.276355,76.373357,47.874115,38.393783,26.710135,25.686245,42.179413,25.797163,19.146767,16.767103,18.751891,87.453156,88.533820,72.172367,50.404751,30.700185,100.300682,84.927775,88.519467,58.798756,38.469860
ZK863.6,dpy-30,867.608862,653.753251,576.621041,514.166504,425.378898,915.942346,735.902922,649.569481,623.958619,522.690234,478.560225,554.286317,420.228072,261.411688,230.350945,866.839264,739.371165,591.364214,421.066845,279.878473,684.618046,525.403480,479.360112,378.000797,349.336734,1029.124414,866.347873,922.035351,532.783465,438.127772,1042.927023,1105.315958,999.982535,778.352396,656.817059
K04A8.6,dre-1,8.701559,24.886108,56.355532,119.112947,149.978541,28.839416,52.915891,92.686967,183.521484,244.421051,14.659184,38.611097,67.897321,44.556849,50.478708,41.108100,57.338765,67.702970,74.040016,89.403252,219.228541,330.514334,322.729378,344.189030,413.895661,7.359841,23.865194,36.305782,88.811642,208.226982,60.192157,76.061285,119.139336,184.451331,283.558037
F15B10.2,drh-1,6.939486,0.716701,1.409643,1.288988,1.793147,0.775609,0.744998,1.027340,2.258882,3.458470,8.240583,3.418046,4.760473,14.263013,26.427662,3.392586,1.042508,0.739099,1.251213,2.508224,0.816041,0.311383,0.738083,1.801437,3.786059,7.652076,3.306107,2.649143,6.012087,6.813725,1.554013,0.611013,0.422575,1.253326,1.976525
F53A2.5,dro-1,67.098145,55.027953,61.030056,58.735558,73.693291,37.456203,50.370849,62.195413,87.625944,95.141418,35.055048,31.649678,38.351227,21.831477,19.720965,35.194265,25.743849,21.110574,14.293182,12.283960,19.205618,15.026048,12.201187,15.320577,17.015268,57.095627,47.581440,42.497799,24.794430,16.064890,31.958579,34.211742,34.955143,37.270419,43.845046
T12E12.4,drp-1,55.178435,51.218566,52.838852,40.065403,36.156613,71.203374,73.023201,75.350011,93.850714,80.598816,43.639765,48.114981,35.614849,23.178184,20.597611,62.719477,41.232990,38.727531,30.202250,30.687176,30.238546,22.753104,19.642959,24.107838,30.119194,80.100987,72.898597,58.461776,45.546277,36.753098,67.769523,61.217950,61.068200,48.561963,45.256999
B0464.1,dars-1,126.847458,133.634966,115.774118,90.734462,79.084881,180.010763,186.564164,193.337814,196.582530,136.606148,127.621739,150.971874,171.113580,163.219592,140.965882,220.880767,216.300824,189.806042,178.141953,150.677674,163.153278,158.167084,156.760696,134.457629,121.625701,144.077884,187.805186,174.761045,170.822762,126.422540,167.852518,181.930307,177.335061,158.341972,144.823384
F10C2.6,dars-2,11.916678,8.413686,7.587380,5.045675,4.532345,19.113085,19.341187,17.520862,13.947955,8.540867,20.586899,24.740856,27.777977,22.182726,18.620430,16.746898,10.573409,9.710429,9.087555,7.414581,8.999936,6.684535,5.302997,4.608315,7.084224,20.035688,26.016759,21.032564,25.101434,18.799327,17.423199,12.688264,12.663106,8.140116,7.507892
C18B12.3,dsc-1,0.299823,0.396847,0.411978,0.226907,0.787522,0.198422,0.219667,0.309413,0.240873,0.416156,0.184755,0.132582,0.287259,0.208392,0.311931,0.278129,0.250976,0.738855,1.007696,2.166427,0.111846,0.101517,0.114089,0.491209,0.753896,0.230133,0.267819,0.236627,0.442171,0.532145,0.278321,0.277275,0.175127,0.605823,0.435849
K02D7.4,dsc-4,0.424856,0.242688,1.845882,5.498065,12.887422,0.138774,0.218439,0.523666,1.670915,4.920772,2.608493,5.184603,36.665167,148.551995,241.585706,0.268719,0.806833,2.832721,6.628431,7.746819,0.160890,0.382082,1.114242,3.017982,8.648536,0.112618,0.338753,0.520504,3.552897,5.943660,0.113554,0.275964,0.534449,1.956370,4.050746
C34F11.9,dsh-1,91.875200,120.501981,136.327266,102.477560,108.554525,154.506628,160.078747,156.124520,190.129971,159.484786,78.339677,85.569075,88.269380,50.637192,47.183661,98.376502,83.706794,95.565768,86.189548,127.734205,73.328421,55.726715,52.174490,60.509854,71.265957,135.898875,130.766717,120.581732,123.750572,97.794657,143.020831,126.963857,132.043382,121.697878,120.414093
C27A2.6,dsh-2,164.299684,179.763330,139.936047,76.387334,40.867816,252.712082,252.182064,231.667999,163.811429,44.381916,150.473999,155.617618,90.298343,27.228171,20.267822,203.101774,113.167809,90.731468,49.657687,18.283355,105.770824,58.160409,42.668553,25.204851,22.205417,232.426380,250.577818,189.096951,111.863966,65.129118,288.446245,269.442432,227.018975,137.600660,63.797654
W09G12.4,dsl-1,34.900631,17.662493,6.468422,1.982356,2.299275,16.490984,10.352676,5.822068,2.270556,2.129656,31.243308,44.583838,11.048478,0.538082,2.244649,16.659955,6.036374,0.917782,0.493819,0.516978,38.658002,4.468579,0.899143,0.524426,0.499574,69.053857,13.586218,3.744987,1.182869,1.100651,70.890407,37.890984,10.295310,2.334506,2.197288
W09G12.1,dsl-2,149.566197,84.129989,22.216298,12.244758,6.995126,46.788794,26.616372,16.674489,5.955089,1.967538,168.028401,174.629503,57.314739,2.369295,7.416011,79.504887,27.028338,2.851369,1.265898,1.236036,136.694844,11.503459,1.955882,0.516207,0.587627,280.626243,66.716832,16.158645,4.085337,2.569493,216.099665,129.781943,26.240453,12.742376,9.227603
Y41D4B.10,dsl-3,53.907219,234.579229,230.352241,190.020305,86.939146,167.200211,178.807947,84.663439,24.987416,18.425087,6.746488,64.599333,61.482657,7.099717,9.594375,23.032872,41.015180,44.106460,22.027549,5.179073,1777.965604,1842.843613,1644.282506,1117.510377,446.787781,5.699565,24.245920,15.986663,14.671599,5.353254,313.137241,351.857462,484.672859,408.116260,224.737241
F16B12.2,dsl-4,0.201485,0.265977,0.277325,0.151359,0.405339,0.278213,0.263056,0.209809,0.163433,0.181062,0.219571,0.165944,0.259320,0.141646,0.175494,0.134561,0.153937,0.152723,0.111060,0.238564,0.075956,0.095397,0.077638,0.123518,0.131215,0.356238,0.180155,0.159230,0.330404,0.180235,0.126728,0.114370,0.119094,0.145638,0.100442
F58B3.8,dsl-5,0.312251,0.413598,0.425396,0.234785,0.413287,0.298340,0.229527,0.237407,0.123945,0.276689,0.192181,0.214000,0.200921,0.136878,0.126799,0.298757,0.302296,0.205834,0.168235,0.195945,0.367220,0.188323,0.281768,0.358544,0.246252,0.239915,0.500179,0.346166,0.255188,0.180469,0.274238,0.175452,0.241476,0.161110,0.235539
H02I12.4,dsl-6,1.409151,10.823250,33.459920,102.081043,51.068478,18.888947,69.211446,79.455281,69.625356,55.973055,0.508104,3.803619,34.132569,13.603753,28.330136,1.891228,4.812358,10.994719,16.338107,10.389279,39.698784,106.327498,186.168283,326.263004,352.572928,0.498433,2.899888,9.103248,18.921420,14.086755,5.514851,6.600522,21.714353,58.191838,103.661288
F15B9.9,dsl-7,0.450779,1.257785,1.308196,3.183195,2.409268,0.348262,1.695805,1.662320,2.558231,2.683313,0.156961,0.542429,1.950826,0.743383,2.305434,1.360432,1.749068,2.648891,2.392497,2.502361,2.438932,3.317119,4.037584,5.292481,5.366824,1.651294,4.596915,18.790661,66.645127,97.801947,0.761390,1.482957,2.890846,11.230750,20.547965
F38B7.5,duo-1,5.589743,3.576914,2.257063,1.145292,1.108450,7.094619,4.686574,3.216256,2.068611,1.241550,4.882659,4.570756,4.600370,2.676109,1.663087,5.566090,3.725291,2.679080,2.139427,1.423817,1.926370,0.996720,0.594308,0.952794,1.756452,12.600229,10.444712,6.708710,3.322394,2.025312,4.712701,2.892759,2.563206,1.361455,0.967008
Y106G6H.12,duo-3,24.096907,14.875441,11.924988,7.362414,7.500767,31.590300,30.566415,24.695390,23.033329,16.552696,28.807093,27.793130,24.411704,14.117794,12.028272,20.410890,12.050096,10.712422,6.997264,6.489011,10.081773,5.555959,3.525370,3.595152,6.829545,32.365547,32.959088,23.448067,16.777904,12.310349,26.849078,16.251124,16.586167,9.616605,8.038965
F25H8.5,dur-1,6.671033,8.548952,8.955113,4.929638,10.316247,4.067701,5.264374,3.599503,3.772487,6.560077,4.247091,3.330136,4.493254,3.449844,3.380062,4.776169,4.721133,5.749405,14.517404,51.366617,2.521958,2.525785,2.922816,3.368757,4.997567,4.937976,5.860486,5.135020,5.841304,4.322574,4.198272,3.935498,3.430970,3.976770,5.259032
F47G6.1,dyb-1,24.319069,29.117361,44.360308,52.929239,72.955163,29.601099,39.851746,57.323747,97.465649,120.773932,18.164665,20.141398,22.996222,13.605759,17.120012,60.499224,79.270745,91.464809,102.173838,124.020264,8.352751,4.504326,4.571719,6.779850,12.748382,28.014249,44.121802,51.299634,86.079544,88.276664,37.731477,40.023622,50.777036,67.832322,80.265482
C33G3.1,dyc-1,0.679168,0.934746,0.768895,2.460789,6.084747,0.483561,0.625552,0.361414,1.436496,4.895053,0.276050,0.328149,0.470013,0.286598,1.951833,1.354821,6.107346,11.016817,17.877610,52.897143,0.511243,0.377369,0.429647,0.428375,1.730284,0.262188,0.271775,0.337280,0.804892,1.225097,0.823023,0.782271,0.955176,0.702172,1.936723
F54C1.5,dyf-1,2.236740,6.471548,25.262937,39.278419,62.502431,4.992646,11.732841,28.745111,65.717208,120.979211,0.823578,1.831386,5.704040,1.401726,3.460896,2.132243,1.573696,2.584215,2.571256,6.931514,0.631038,0.545186,0.384993,1.056578,2.710343,3.140967,3.317691,2.856958,6.546647,9.565406,1.337694,1.512580,2.806277,10.076321,21.961716
ZK520.3,dyf-2,2.536522,8.015078,19.622866,27.554045,38.861086,4.216804,13.938859,31.655792,67.413659,86.388562,2.556746,1.710996,7.583056,1.718215,3.090715,3.033871,2.746985,3.778674,4.510248,8.211344,0.684456,0.402704,0.663536,1.793569,3.601528,1.689374,1.117663,1.504204,2.569337,2.162334,1.288333,2.266833,4.458515,15.918816,30.881743
C04C3.5,dyf-3,1.499731,4.748623,17.488271,30.230687,66.285539,1.781061,6.320299,19.308890,44.704901,77.967201,1.724731,0.879475,4.182818,0.764843,1.568852,1.049533,1.470394,3.035051,3.798847,4.926059,0.427415,0.296696,0.865363,1.533891,3.718438,1.127214,1.135988,1.036311,2.354788,1.484490,0.883578,1.927576,2.496106,10.825329,29.124911
M04C9.5,dyf-5,0.519921,2.045944,7.446682,10.061245,15.991712,1.607574,8.071140,17.145731,41.795692,54.086055,0.222441,0.287550,8.975131,1.683459,3.495195,0.438900,0.527503,1.117146,1.447098,6.757498,0.238432,0.263676,0.443595,0.467042,1.633388,0.376554,0.457967,0.384000,1.660617,0.779031,0.561970,0.730465,1.502245,6.180687,13.550607
F46F6.4,dyf-6,0.930091,1.617664,10.656278,22.731172,55.195038,0.889376,3.190688,11.824513,50.731537,96.520127,0.535078,0.420319,1.918953,1.303814,4.112375,0.629181,0.767302,2.445080,3.748073,7.908717,0.772084,0.475542,0.865117,1.570511,4.232146,0.817787,1.088712,1.037919,2.877966,4.083962,0.778127,0.858468,1.412330,7.010602,20.198089
C43C3.3,dyf-7,8.568638,45.959993,107.751571,138.733351,154.838915,27.626412,101.537079,165.397068,320.429638,279.821992,0.266110,2.294790,45.932948,5.354729,10.840197,1.557128,6.539397,19.560449,18.239597,23.905138,4.649566,7.539214,38.244176,97.196831,195.861074,0.616700,5.356543,9.397372,6.378640,4.250879,13.091540,27.477673,64.979466,192.453343,259.461778
C02H7.1,dyf-11,0.776804,0.912117,1.555250,2.793758,4.575162,0.536519,1.896770,3.692210,6.778080,11.420451,15.935345,8.240336,17.006739,9.304676,6.154662,0.627331,0.272034,0.431277,0.575350,2.276946,0.262893,0.174271,0.261154,0.325299,0.526831,0.820575,0.386717,0.366701,0.523476,0.800449,0.170572,0.240071,0.349494,0.937494,2.146311
C27H5.7,dyf-13,0.328104,0.799630,3.079586,6.261051,11.841894,0.498105,1.909246,5.593766,26.012525,41.885396,0.228513,0.167435,1.775550,0.423066,1.619603,0.212600,0.344668,0.983176,1.124580,3.669090,0.100592,0.108253,0.290200,0.293449,1.236187,0.261353,0.381713,0.332481,0.969567,0.933428,0.187760,0.264582,0.701770,3.059524,8.957643
C02C6.1,dyn-1,27.896652,44.920958,54.632947,56.005039,79.479993,36.359686,45.167555,50.562445,70.424776,78.706480,15.434365,16.063927,21.912571,30.691919,34.126541,69.009126,73.298854,64.125446,57.043387,55.810126,27.206351,19.326894,19.980902,25.233911,30.531274,39.546727,47.679088,59.483862,78.705771,70.346455,35.668203,40.246044,54.778794,75.797829,74.648579
F15D3.1,dys-1,32.862821,37.933900,47.069937,54.720381,51.114068,42.687698,48.630596,41.044808,32.967245,33.637062,17.139665,17.848422,27.195067,15.720532,28.175331,78.158688,142.457854,179.555018,219.517290,463.958719,45.363345,46.438621,50.871637,79.402414,73.723392,18.597462,30.881543,32.888576,59.321921,55.562429,28.777083,30.282911,40.642676,56.046884,56.964569
T11B7.4,alp-1,0.848290,1.574230,5.901912,48.801071,51.068605,1.462077,4.621292,9.394824,22.766089,30.590974,1.352487,0.864968,3.663775,5.158231,22.133183,1.731439,12.415799,42.834621,112.515365,186.741062,0.607521,1.146535,5.461831,15.727506,59.417729,1.109440,1.251607,3.600446,18.718494,67.349681,1.230899,1.938826,6.915703,32.541928,91.478551
Y48B6A.4,eat-2,0.606133,0.402737,0.210882,0.492508,0.618536,0.101624,0.113103,0.281102,0.274408,0.610856,0.213360,0.135471,0.099826,0.272296,1.040830,0.237183,0.114807,0.261691,0.805862,1.132348,0.124561,0.052412,0.117015,0.188634,0.529829,0.534673,0.304615,0.445755,2.378869,7.848769,0.214589,0.105594,0.318321,1.813049,7.184992
D2013.5,eat-3,31.693231,19.245831,21.227578,17.542527,16.945062,29.522241,44.403216,41.145571,52.735457,45.199783,52.905620,53.980935,57.049079,39.550206,34.291033,31.210696,30.300979,29.976982,25.248393,42.328704,15.060525,11.736571,11.061905,12.461009,14.126436,33.666132,41.139817,39.942165,48.172160,39.140546,23.662569,15.652474,17.253304,19.844090,21.716340
ZK512.6,eat-4,0.214551,0.511038,0.345854,0.323534,1.076234,0.143028,0.208766,0.256975,0.991834,9.830502,0.134808,0.095430,0.176554,0.115536,0.499709,0.168281,0.187129,0.300777,0.937242,2.482531,0.170490,0.095718,0.165072,0.153655,1.064354,0.165625,0.232535,0.256717,0.267010,0.692238,0.160678,0.185742,0.140584,0.410248,0.981902
F13G3.8,eat-5,0.628492,1.110987,0.935572,1.132712,1.368412,1.704664,1.175055,1.317680,1.740743,1.972086,1.454431,0.902465,1.068516,1.079389,4.449554,1.369023,1.713761,1.800828,0.919089,2.034768,0.494303,0.499971,0.305629,0.338671,1.292632,1.224503,1.617548,1.699988,5.391985,21.547298,0.909664,0.848423,0.634484,2.252316,9.576934
B0365.3,eat-6,63.739026,9.330850,50.143110,148.312960,289.848011,11.748315,32.851963,93.382066,275.112757,474.641336,29.788095,7.427919,30.236619,229.113670,479.796813,81.044361,195.238361,317.938444,481.078432,812.644689,8.537787,3.077814,7.937827,27.964705,121.352052,33.819726,13.238665,46.159012,211.689765,406.085097,14.581573,10.450242,39.544223,197.202813,424.218232
C16C2.2,eat-16,20.245267,24.310763,31.038787,37.644844,48.719354,35.795051,47.586819,55.123749,105.926328,122.378598,7.530466,14.670903,18.309235,16.821157,28.421524,37.742048,38.844689,46.772069,48.056905,69.756243,15.738237,12.299434,13.899650,17.739207,26.978871,26.483755,41.410267,43.606995,59.278696,68.681173,22.625345,24.305894,33.916091,48.779161,67.217296
Y105E8A.7,eat-18,1.642253,7.780437,6.718648,18.230075,31.245399,2.646544,5.993568,7.178405,6.395419,14.941635,3.442134,2.479541,3.946290,0.990382,3.320984,5.734319,4.942555,10.791155,7.793311,9.789404,0.776484,0.855571,1.471073,3.382304,8.040396,1.351784,2.673565,7.107760,32.482279,45.068803,1.461314,3.511593,5.861889,23.735905,33.050329
H30A04.1,eat-20,43.279852,50.911993,42.213310,35.658981,38.472671,58.768801,52.692950,35.741281,26.116954,17.535707,14.512241,27.665655,18.136123,13.660902,13.295500,72.105973,36.634910,26.934166,18.377133,16.887091,73.395079,53.101144,47.597320,46.859336,36.981210,55.253357,73.205991,63.972490,75.436823,114.984729,85.739933,90.252838,88.373708,81.460920,83.618677
K02A4.1,bcat-1,4.449469,5.043762,4.257366,5.149598,4.799799,1.833050,2.298973,2.661023,4.892902,6.308869,103.020700,58.625284,51.814508,47.109921,42.553605,5.613239,9.019782,11.250696,13.765643,18.203451,9.840650,9.815741,9.328190,15.430099,18.104813,2.276019,2.883808,1.478988,3.051674,3.292874,2.587260,2.162454,2.394814,2.992940,3.897612
C29F3.1,ech-1,4.713518,4.190206,8.411488,15.488509,13.627206,2.199102,4.878775,7.993729,7.050039,5.140552,64.223769,74.057162,123.090439,134.091358,101.408399,5.491229,2.464595,2.231390,2.746556,3.691665,5.777186,4.119549,6.942376,10.033946,15.651566,29.182001,15.210737,16.041037,33.514921,55.849998,13.874750,8.708402,8.263387,8.949076,11.805892
F38H4.8,ech-2,25.322796,18.662341,27.291983,20.450275,17.668294,30.607028,38.085947,34.886843,34.608408,21.479173,32.124099,41.348395,43.754153,37.340571,27.556987,52.564113,63.054697,57.383052,48.911424,37.369502,36.296487,32.097216,29.069914,25.467336,20.848162,24.985501,46.670041,42.471549,50.944026,37.951927,29.149608,32.925853,34.921419,36.295787,34.560538
F43H9.1,ech-3,12.368061,8.031383,6.925410,7.533480,8.952434,8.454068,7.447997,5.592240,5.599410,7.906165,63.922659,51.411247,60.729748,54.003840,55.352628,10.271325,8.924987,7.760463,7.528567,9.621074,13.377562,9.405034,10.921699,9.525180,9.274516,13.717246,13.082720,11.279668,13.857470,16.136631,7.876886,4.917974,3.973131,5.197831,7.107378
R06F6.9,ech-4,40.771331,40.892551,46.932702,78.734412,62.822662,33.468403,49.631366,53.374645,52.341982,42.977909,270.008982,235.606131,277.292357,255.569148,217.344712,58.095616,79.866994,99.352393,119.792950,155.001314,61.036081,80.539793,105.924426,136.498042,141.046313,41.769116,54.394153,60.137769,99.084101,119.924918,38.576430,42.196866,57.253944,76.302361,95.689002
F56B3.5,ech-5,13.799139,16.159458,17.823523,15.139180,8.899367,23.947133,23.175906,25.788672,27.938553,20.648198,11.610270,16.526353,14.070285,15.572084,16.973587,22.797320,18.059542,17.507117,16.229062,13.773184,12.781925,10.844484,10.318356,10.236387,10.947380,25.130554,36.212220,35.817268,49.392469,34.493442,25.275354,26.445301,28.848912,29.244386,29.644364
T05G5.6,ech-6,77.335719,84.215943,92.201075,88.970160,74.259254,85.305176,111.377840,122.195867,127.091833,92.314646,246.586691,296.142212,359.768879,354.807550,393.063127,130.312791,142.379894,141.068907,149.726515,147.103815,126.519379,139.502427,108.274297,116.299652,110.454629,100.631114,156.813608,142.648637,161.975396,156.512147,91.745149,100.540339,97.880658,109.853734,114.426610
Y105E8A.4,ech-7,0.391189,1.216501,1.578991,5.566346,13.302844,0.641595,0.387710,1.174086,3.033597,3.873887,1.847212,1.625763,2.108496,4.914891,6.617838,0.300028,0.339351,0.636427,0.691369,0.985377,0.143939,0.181078,0.235016,0.306799,0.362354,0.297739,1.170645,0.308079,0.691407,0.548197,0.436741,0.350748,0.515012,2.769876,8.231186
F01G10.2,ech-8,2.730311,2.254098,2.865862,3.822272,3.148195,1.207475,2.464657,2.293175,1.127808,1.201586,166.207197,111.868922,110.677971,92.395532,82.883961,2.241747,1.906582,1.364901,0.699063,0.808566,4.252584,5.295676,5.064929,6.511614,5.846896,2.039770,2.513600,1.478672,3.133773,3.868125,1.837394,1.555196,1.286480,1.193832,1.598043
F01G10.3,ech-9,0.292760,0.510685,0.402675,0.221849,0.395621,0.195513,0.218257,0.195396,0.144884,0.171361,0.220038,0.158943,0.240570,0.169334,0.695203,0.330913,0.178953,0.197680,0.163300,0.226621,0.112170,0.100563,0.135283,0.127499,0.139155,0.228060,0.264142,0.233771,0.243727,0.175291,0.208931,0.205056,0.147403,0.174567,0.187805
C26D10.5,eff-1,3.355776,12.262340,17.066991,54.214093,43.360041,4.010889,10.475861,20.196259,26.802889,37.949093,1.309303,1.535674,7.176454,5.537145,14.589701,1.558416,2.221399,4.473276,6.959364,9.024403,10.328345,19.995332,30.535817,46.338804,69.693801,2.067288,2.911359,7.440129,37.352339,57.036675,4.154486,8.244535,11.794333,27.422414,61.229564
F42A10.4,efk-1,54.866424,38.248007,37.334320,39.358443,34.686584,58.235779,74.617094,57.854941,66.785345,47.315935,53.612438,63.639179,64.202833,52.938690,47.137917,61.303844,57.463528,59.130879,65.030843,82.410118,45.749607,30.753485,33.867223,39.499931,48.957187,53.023497,69.455504,70.570675,76.836326,63.713662,43.511603,36.800527,43.412507,38.352483,30.619058
Y102A5C.18,efl-1,148.479046,145.160393,110.263253,60.178450,45.561711,188.670240,152.318416,129.031069,99.895914,56.038242,72.542235,73.233575,60.062439,21.069136,14.662806,123.890334,70.701313,49.236202,27.039470,13.008726,79.103399,39.987876,33.613742,26.035463,23.865629,166.366387,131.347452,105.037071,50.514666,32.466871,191.493173,175.004667,175.110455,89.974721,54.776850
Y48C3A.17,efl-2,19.355229,23.603508,26.899148,24.329732,29.975637,16.324806,25.075173,28.004065,32.203677,29.828483,14.681247,15.255946,26.451651,17.842971,17.284283,26.429280,25.363893,26.589737,29.813913,30.013656,12.442358,14.779795,14.931471,20.231827,25.374156,16.348832,15.395903,19.114945,21.334721,23.464779,14.231478,17.376757,22.120700,27.178847,29.020527
C43F9.8,efn-2,89.360287,276.038336,484.629683,566.245073,686.935982,110.967127,196.443761,385.795439,430.072623,611.088551,2.552593,13.502948,81.938647,26.111793,41.332025,5.069009,12.396282,28.965911,35.048732,43.150273,139.442628,243.953946,297.089519,314.080406,370.495011,5.174501,94.139614,143.253653,405.836687,353.082697,75.704990,110.650154,193.645423,312.585668,385.608708
F15A2.5,efn-3,0.576578,0.756219,0.775450,0.426145,0.747168,0.363103,0.410395,0.280597,0.218530,0.313094,0.468957,0.248780,0.527310,0.245565,0.226315,0.367914,0.305539,0.362512,0.296256,0.338239,0.204867,0.186599,0.210704,0.238814,0.203888,0.435751,0.498661,0.448556,0.450684,0.627067,0.345602,0.312977,0.270009,0.286847,0.275350
F56A11.3,efn-4,132.612858,230.832410,279.134605,309.890733,373.739379,202.366484,258.792414,387.377028,491.502464,466.335490,176.439986,167.608282,111.808548,53.234239,40.220807,101.763173,88.926607,94.374690,74.164345,74.009871,172.958188,211.353925,234.239073,279.875916,249.400733,138.147334,252.183167,236.311137,199.948082,171.904354,263.464782,260.611505,280.422807,302.228318,369.812726
ZK328.2,eftu-2,148.967530,152.499805,123.449758,86.450476,58.874785,245.965067,236.043897,252.838296,231.561852,112.167738,181.133443,189.263195,158.460956,97.343556,73.027551,224.831122,181.698138,134.934624,93.255453,53.578211,176.652042,142.937770,117.112560,87.414347,72.077174,277.145635,273.177373,231.483036,172.857230,109.655521,285.151530,256.717256,236.644508,174.729087,115.099243
F25H5.4,eef-2,686.937661,537.566233,540.054312,635.780560,547.047871,758.406138,716.549799,641.120735,661.002895,495.983487,1016.152983,1171.423417,1409.791466,1916.927615,1811.652470,1743.318680,2112.068286,2045.485896,2201.144114,2161.092066,1672.578370,1726.310848,1775.511184,1755.188414,1617.170012,996.840725,1122.694441,1249.470700,1592.980351,1554.977106,1172.661442,1172.912949,1309.154422,1565.299967,1713.242513
F31E3.5,eef-1A.1,7443.316791,5316.228102,3955.249456,3568.237401,3183.004285,5604.994336,4287.036157,4230.335406,3545.724172,2617.016864,13267.805200,11883.759426,10902.503358,9570.887154,8671.520629,9882.027843,9832.646953,10094.756698,10045.339075,8674.773501,13495.751814,11595.886920,10619.615048,9571.150815,8783.167750,11547.633329,7695.204429,6637.849302,6189.036025,6112.319535,8918.755022,7813.750120,6315.851249,6495.574982,7144.901407
R03G5.1,eef-1A.2,376.642918,609.956150,686.039814,689.280849,645.230476,676.274727,678.532857,606.064151,597.876435,449.983345,978.122660,1038.049721,1239.725853,1392.281794,1095.087275,1920.842290,2026.296214,1819.643204,1646.994420,1342.230824,3003.284976,2413.415147,2107.396030,1729.763410,1217.740934,439.378413,1031.017136,1209.620845,1331.875248,1076.528914,1019.820029,1377.167364,1628.026799,1839.289084,1510.767871
F23B12.9,egl-1,11.671314,18.872092,42.209877,54.815056,46.514125,2.179309,3.202388,7.627587,17.122585,22.394132,1.139348,3.896805,6.153468,3.128754,2.353553,2.156667,2.850897,3.402338,2.653849,2.613480,3.790565,2.372589,4.165812,5.305385,16.563253,16.907446,16.024686,17.057856,17.124100,16.009582,5.179187,7.716632,14.732218,19.638500,28.614581
F16B3.1,egl-2,0.646761,0.836834,4.138272,11.588555,36.354600,0.523384,1.725692,7.027649,26.182185,65.051358,0.587243,0.375510,1.036081,0.529138,2.357351,0.269810,0.416514,1.864657,4.061526,9.304783,0.294761,0.112430,0.235773,0.691541,3.550265,0.503781,0.319513,0.238265,0.843114,1.256750,0.526633,0.389477,0.997891,4.872829,14.535065
C51E3.7,egl-3,3.614097,4.561307,14.458327,23.052678,54.346150,4.480705,6.527487,16.849079,39.105809,71.936394,1.238823,1.459271,1.520174,0.727410,2.600211,2.413496,2.838324,3.901520,5.283494,12.067968,2.380812,1.720404,1.619890,2.330980,6.963613,2.611601,2.076673,2.132346,2.001663,2.507691,3.812637,3.284769,4.881297,9.269881,19.455507
F55A8.2,egl-4,77.088279,102.957408,121.640282,128.733220,181.326464,71.222899,88.159302,86.057636,87.170199,119.577023,82.578690,70.350320,92.849760,82.405587,77.355599,85.955917,70.448978,76.575985,84.694690,107.751283,79.050013,80.672782,86.323566,103.902414,114.707245,47.298913,45.896583,40.990103,51.939062,59.952409,45.568871,44.243227,68.189673,81.042766,89.566658
C08C3.1,egl-5,1.666243,2.130988,3.563333,4.506530,5.993229,3.525369,5.717171,3.712216,4.283231,6.833316,0.984377,2.243320,4.762669,3.163590,6.848693,133.161964,201.634378,183.541110,187.009780,105.639230,4.589027,11.302722,19.059672,34.845567,46.422143,1.281030,2.149538,2.944931,6.479584,9.156239,1.220888,1.985759,2.612054,4.619949,8.092950
C46F4.1,egl-6,3.746983,1.528832,2.404430,3.985602,7.943492,1.267757,2.541663,3.150758,6.898145,7.388324,1.939725,1.326225,0.993269,0.800641,1.103175,1.747227,1.120549,2.388187,3.102481,4.483227,0.674944,1.406312,2.608471,4.465928,4.960507,2.777961,1.659931,2.004611,8.701734,14.200237,1.047557,1.420268,1.820283,5.308671,8.859945
B0348.4,egl-8,12.105835,11.790656,17.076641,36.544627,57.810743,12.933675,15.349330,20.426921,46.096026,83.821973,24.616714,29.776795,61.291489,87.840946,87.949468,12.089659,14.374459,13.768118,18.052774,23.701655,13.177351,14.662913,15.035970,24.959324,46.344243,10.596121,8.009613,8.252471,15.029452,23.771015,11.806736,9.392197,14.011364,23.668715,42.900918
F22E12.4,egl-9,24.742923,20.847544,18.142330,31.973188,26.666669,32.674666,31.769528,21.618381,28.083014,28.157676,73.420492,66.725619,52.057036,55.236071,60.070098,30.973715,27.324339,31.670310,35.774072,42.457961,25.116129,17.944549,16.786890,16.215247,20.504895,37.333715,44.924378,47.666309,54.074906,53.097091,28.241315,24.697794,25.810525,19.591530,23.310481
F28C1.2,egl-10,21.261162,29.920674,30.625772,32.257295,39.809348,31.488209,35.745242,49.444824,77.688363,96.922884,34.500491,35.501467,39.988430,35.130213,40.191672,48.023575,55.211335,58.737069,57.729471,72.649739,17.501618,10.511539,8.470448,10.359267,15.355909,36.520568,31.456926,32.510480,42.280581,44.787447,38.829926,30.400478,28.360157,35.168970,50.605698
T22B7.1,egl-13,0.856831,2.362691,7.694459,12.795564,20.827422,3.081813,12.090573,20.856348,43.813215,62.244522,0.706043,0.829468,4.351192,2.351903,5.061763,1.738082,7.813477,16.012187,17.055815,35.442885,2.692003,1.527216,2.293769,4.010954,13.367462,5.546412,10.855696,9.665642,4.300760,6.288279,7.261215,10.047264,11.729988,13.111981,24.620000
F58A3.2,egl-15,0.822424,1.271602,3.745924,6.768287,9.390317,0.685450,2.245243,2.770393,4.219290,8.857564,1.300787,1.524707,2.986549,2.334740,5.918512,2.748567,10.400122,12.742415,14.294582,36.956428,0.904804,1.443866,2.464435,5.237820,10.238866,0.548669,0.810601,0.881219,2.062334,3.702366,0.524841,0.581914,0.974810,2.490112,5.255981
F38G1.2,egl-17,0.996631,1.722687,5.012082,16.194399,22.372875,0.944317,1.357054,1.636632,1.538599,5.285197,0.489270,0.424549,1.285708,1.278810,1.917905,0.525136,0.434493,0.944909,0.701138,1.120263,1.232919,1.647838,2.459075,3.220566,5.020372,0.612610,0.705803,0.882351,0.907040,2.918834,0.553386,0.538633,1.143021,1.886693,3.828743
F55A8.1,egl-18,244.415993,546.764365,578.702073,460.623380,496.603989,326.836867,398.143285,379.385922,454.849780,413.265810,48.397606,27.217509,53.360241,10.674329,18.333505,55.347488,40.974572,65.300487,56.379378,54.082920,144.497228,130.856986,151.662777,219.024304,281.665361,67.670303,98.729581,108.050655,148.580907,119.973032,184.721447,255.960568,390.784922,501.814406,407.503646
C48A7.1,egl-19,0.616241,1.691497,5.474784,17.090063,38.161660,1.190067,4.501049,13.584343,45.323517,80.372920,0.458527,0.514134,3.785517,3.928121,16.038743,13.303014,48.481526,68.205417,81.855372,204.393606,0.269213,0.386565,1.113982,2.874194,9.509149,0.862663,2.056073,12.786666,55.168020,102.748668,0.712560,1.345447,4.000619,18.610416,48.357236
W08D2.1,egl-20,0.251719,0.294828,0.175688,1.056558,1.604606,0.132495,0.337022,1.004884,1.216629,2.627845,0.270766,0.718758,0.958958,1.833642,8.660901,3.135606,11.047404,18.302559,27.615475,49.227914,0.320155,0.966236,3.112325,10.309483,25.414195,0.424460,0.368968,2.505016,3.593716,19.764452,0.149296,0.215655,0.580029,1.038778,2.196204
F01D4.4,egl-21,1.027285,2.082002,9.452291,31.918922,95.439289,0.512424,1.703835,5.276909,25.199060,69.427658,3.637161,4.406584,5.567452,4.998112,7.003403,0.582256,0.917384,2.022077,5.032869,11.056831,0.256540,0.279081,0.458736,0.958965,4.600459,0.652142,0.607417,0.449043,0.951634,2.015384,0.709090,0.477005,1.080919,5.704691,15.152105
Y37A1B.11,egl-23,0.953744,0.576950,0.487963,1.164850,3.579295,0.322028,0.378169,0.360919,0.439891,1.074469,0.522363,0.477091,0.788031,0.374683,0.670839,0.328021,0.240143,0.392814,0.558833,1.692088,0.220662,0.159795,0.228711,0.266462,0.871682,0.543389,0.453302,0.393837,0.443743,0.380053,0.600492,0.398541,0.294892,0.426865,0.860905
C23H3.1,egl-26,16.857622,23.956355,64.424021,85.235340,97.756059,18.875355,41.776995,76.737607,121.720241,138.644772,16.652220,23.818802,54.638575,62.390097,64.886062,19.303730,30.389694,43.344558,42.149324,44.233539,62.535124,121.875693,141.646508,187.795575,166.201337,40.224812,46.057082,90.345617,182.851572,192.180092,32.456365,38.460351,54.161102,109.044699,148.081619
C04A2.3,egl-27,131.734967,134.996653,125.466378,112.262860,105.827875,213.074850,223.984305,185.547468,210.410686,168.962591,135.765046,133.190426,121.572753,87.551406,77.327392,105.552514,103.402617,103.910372,87.367170,161.309304,94.602589,55.512369,52.548439,62.245400,77.305906,136.835708,157.070782,145.735219,160.175056,122.014119,158.418687,135.708298,149.881957,131.786006,127.224221
M01D7.7,egl-30,296.407519,620.849896,741.655200,676.593635,760.950127,545.742272,560.286995,578.109926,684.353422,613.658458,57.306048,69.521137,89.020432,77.281996,97.958998,520.387343,478.726125,408.444922,408.893554,383.745823,272.457792,211.381797,198.315738,194.627236,227.425783,123.880532,248.688154,274.135508,343.815282,298.122710,324.224103,380.785039,552.767190,629.432991,612.903187
R07A4.1,egl-36,0.128278,0.169923,0.238939,0.180931,1.485664,0.086131,0.096124,0.067659,0.508372,4.119670,0.080790,0.057269,0.126758,0.057354,1.464254,0.147071,0.109462,0.187626,0.385529,1.072273,0.049136,0.061424,0.050093,0.111398,0.383971,0.099458,0.116340,0.145538,0.107260,0.494750,0.081835,0.137816,0.101994,0.308497,0.722456
C04G2.7,egl-38,0.868615,8.890399,141.953063,239.676456,396.217186,1.806368,15.131078,73.015186,158.623554,203.687416,0.344852,0.498998,9.505531,4.315035,7.033696,1.179500,3.596850,10.137305,13.717727,15.271328,6.096872,25.129168,68.705669,164.770860,295.441822,0.987746,8.877215,26.189746,13.971253,26.152568,1.092799,1.831465,4.408925,23.554339,55.936283
R53.3,egl-43,8.674727,74.321227,197.550904,221.860672,300.657369,21.141305,83.163472,170.711719,334.379264,367.221740,2.309604,4.921117,24.364556,6.381752,13.318558,16.599195,8.449781,24.327867,26.358402,32.490959,10.673652,4.149375,5.137516,15.153486,55.810374,58.435254,31.044914,49.862277,105.560944,131.909298,14.246502,33.843631,76.248914,234.537877,333.244846
F28B12.2,egl-44,29.017528,39.889285,46.427377,48.911787,37.373914,112.466175,136.230525,101.382898,123.287322,73.968075,3.316574,11.305923,21.837057,28.293379,33.507177,7.490383,7.187342,13.404441,15.069260,26.867234,26.754480,36.366912,42.466296,52.000199,57.376750,38.757373,88.773552,83.648479,91.735661,73.225375,58.189530,73.501553,105.435675,108.140745,89.915438
C27D11.1,egl-45,125.383019,88.890956,72.807760,59.176143,48.468138,131.623011,116.614373,94.710389,102.512285,64.983373,126.616594,149.184534,145.286252,118.972713,103.860235,138.894627,111.832670,100.274610,83.360400,85.780226,122.023386,89.892485,85.569533,77.751987,77.358766,150.283419,150.329243,136.714907,131.892107,105.682345,141.855062,121.065219,133.962627,126.309708,98.929159
K11G9.4,egl-46,28.427594,220.160109,547.016304,502.002468,576.853448,219.013376,521.821044,772.179161,787.319466,708.928218,0.431093,6.622497,83.599093,12.188666,20.750559,13.037815,29.567813,68.203241,51.207240,41.682126,8.276024,27.603279,53.890901,100.000968,147.251316,3.217241,53.618664,98.176118,121.642935,70.488387,43.717876,100.228725,213.463190,463.542379,497.803685
C50H2.2,egl-47,0.289388,0.379029,0.395866,0.218292,0.856892,0.192923,0.214380,0.265189,0.378057,1.651500,0.237160,0.163992,0.188656,0.127802,0.255281,0.205902,0.162047,0.271903,0.226537,0.589825,0.109981,0.098463,0.111279,0.125412,0.273367,0.335171,0.260396,0.230612,0.288651,0.216911,0.259268,0.183469,0.144726,0.285920,0.480045
F26A3.3,ego-1,10.700663,0.800190,0.993911,0.982899,0.596200,0.624949,0.429903,0.346275,0.374268,0.339756,8.255385,2.104126,1.378045,0.860181,0.770994,3.847038,0.615225,0.448494,0.425237,0.813100,1.011864,0.184755,0.225240,0.538445,1.460926,7.670439,2.513435,1.319646,1.534767,0.696190,1.384627,0.257231,0.311584,0.227254,0.284536
Y53H1C.2,ego-2,33.741648,30.909607,29.051502,27.445059,23.993836,38.026252,40.032649,34.005081,37.980315,32.530708,25.389843,24.696939,19.440502,16.144311,16.151362,30.722617,23.236915,19.691179,15.828641,18.435530,24.983900,21.935973,20.721556,19.544282,26.253794,41.375113,38.429093,36.865047,44.092713,33.772588,35.587558,32.196164,43.927726,37.032851,30.947518
ZK616.10,ehn-3,1.850850,2.418486,2.795360,1.643533,3.083108,1.157938,1.295396,1.015316,1.018462,1.857090,1.090057,1.197451,1.575095,1.171346,1.508365,1.403193,1.316628,3.196106,1.822511,2.199278,0.653617,0.767303,1.168378,7.537535,25.269754,1.396189,1.590552,1.700638,1.583776,1.154102,1.106227,1.342751,1.327029,1.501849,2.483334
ZK1248.3,ehs-1,23.318000,28.545551,30.304908,32.631595,40.953968,36.892626,37.235034,38.091520,62.507995,76.732231,20.539212,23.910801,21.789021,15.341107,17.003109,38.140888,29.950917,27.387687,23.881176,29.832454,27.454918,20.503132,17.687714,18.371247,23.770497,25.172527,30.891160,27.868321,31.632634,26.819081,28.097993,26.310688,31.543050,32.155855,36.998603
Y54E2A.11,eif-3.B,187.448998,210.285530,178.478283,127.132405,104.890234,246.760684,229.179866,214.134841,188.568729,112.750393,188.803451,216.279985,198.282186,159.925474,139.414657,300.285959,240.835159,200.257945,169.326599,133.396021,240.237945,173.900812,158.622454,131.370256,126.190305,270.613958,272.629516,235.097991,212.940141,164.531944,293.480917,283.196190,270.543133,210.664784,171.250093
T23D8.4,eif-3.C,92.951672,78.151864,74.231022,58.692082,50.251677,124.886925,140.809484,137.178279,140.022174,98.933898,130.513983,150.355953,162.473058,133.742974,116.006506,125.138214,105.857353,106.349515,84.109564,88.751095,109.337804,115.568263,107.994014,97.087547,91.842077,121.529659,141.208047,137.561894,136.462380,105.647567,134.117358,114.385185,114.855117,105.072942,97.676035
R08D7.3,eif-3.D,167.270768,244.873382,236.837391,163.172668,142.954298,255.372259,267.593002,307.775758,275.944528,190.645750,124.600419,164.192875,206.788869,197.111740,158.453251,209.091748,214.258680,201.963994,178.945243,133.389476,209.803225,263.767241,268.445174,241.650611,191.982307,141.780588,220.582191,214.751251,241.043858,191.811159,216.593405,243.109799,256.242180,245.667516,218.804440
B0511.10,eif-3.E,110.911938,85.142625,78.443574,71.211921,55.470178,166.741996,159.804040,154.051339,168.164574,105.989305,105.406379,118.894703,119.089588,107.557807,96.755158,142.896849,131.739009,115.891487,100.241565,77.019213,108.383263,94.063718,92.164028,90.262542,97.000902,156.001523,159.861169,149.457852,142.840466,116.564012,159.195310,160.019677,161.044458,130.292346,117.506346
D2013.7,eif-3.F,149.695557,187.858248,166.676001,135.092900,128.228135,267.496164,280.325543,266.090040,267.668695,184.954992,232.450644,270.448336,320.907856,305.086770,257.670703,326.758766,321.893454,283.369538,260.428527,196.977640,222.250644,251.300945,230.452189,208.192612,183.115913,214.750727,295.399064,287.422813,286.735713,241.425124,260.778711,251.626562,243.096053,218.807512,194.955662
F22B5.2,eif-3.G,179.465562,209.822369,192.674107,140.991818,134.303683,279.593187,313.894551,311.724564,312.720529,217.752190,172.264559,208.440671,263.061624,178.817657,153.303085,267.383537,244.920895,217.529811,196.690603,141.207359,186.679125,171.033372,163.118297,167.689502,149.425998,240.093371,299.945909,281.673448,247.127802,219.722011,286.646544,294.131599,271.687888,259.729327,212.554335
C41D11.2,eif-3.H,74.213464,58.218516,54.919638,51.174591,43.918010,115.964062,103.503477,81.547847,88.837727,69.372093,109.978185,131.524965,128.093853,120.114282,105.741792,124.034428,108.300330,100.992076,86.948449,68.599969,115.602490,107.463606,100.016638,84.561053,78.610008,115.916321,128.828203,123.772651,103.425441,87.753805,109.109490,116.123337,108.537913,95.887851,81.617874
Y74C10AR.1,eif-3.I,201.568443,242.912196,211.814998,139.744837,133.151736,252.285948,211.559902,211.198316,183.696370,124.717577,133.362063,156.740977,158.616506,158.611349,151.305805,219.253701,193.050735,167.395034,156.333166,111.414183,221.780120,185.659226,174.257914,157.087897,147.798370,179.137052,174.610037,167.213594,138.437404,116.307318,214.691434,227.603509,207.636074,176.745853,153.013830
T16G1.11,eif-3.K,129.457008,158.078386,160.384185,129.565120,122.605435,206.277223,197.879814,190.133876,196.313450,155.385087,113.182522,134.336672,152.158287,155.821414,133.966524,204.834956,207.982048,174.835993,149.206130,120.055887,204.899457,201.762396,206.640560,208.973720,208.854979,165.753305,211.812360,219.832888,194.829337,164.431918,174.676344,197.806649,217.982198,209.213072,195.441055
C47B2.5,eif-6,139.895447,98.990617,71.097259,51.304036,43.269344,147.842401,96.863006,74.398788,60.809041,39.488530,162.717852,185.629925,194.832923,178.707284,135.100487,199.182831,162.014775,114.607814,88.367583,59.403728,230.923178,161.431357,135.734653,101.227257,97.584517,212.210778,179.166201,174.370390,96.305542,71.534874,153.503943,147.044572,140.345726,95.424641,78.053052
Y41C4A.10,elb-1,466.359911,553.415071,327.353344,235.721097,200.039950,406.337561,286.048954,210.169466,141.066559,141.465393,195.164107,268.823520,129.806370,80.873884,61.754498,297.545937,218.096330,156.070402,117.006650,83.994669,276.307609,158.198237,136.706595,102.712179,91.887861,660.855693,354.211615,361.883429,145.818877,112.701400,362.884457,376.867497,310.852971,183.729718,137.012449
Y82E9BR.15,elc-1,1242.548715,880.151249,841.566716,547.404642,470.747908,738.722056,592.301497,444.577987,243.926780,245.176112,245.829306,326.232051,200.897387,146.412392,137.093471,421.180543,296.676189,262.606494,220.739278,202.322451,260.729237,151.163385,129.734829,114.029863,107.201976,378.950804,281.267720,273.205526,160.763865,123.600883,409.888270,416.604665,392.051966,294.864555,248.480266
W03H1.2,elc-2,1.246834,1.091650,1.521752,0.950344,1.071656,0.515270,0.582108,0.395152,0.309304,5.002279,0.486537,0.354723,0.774310,0.353599,0.322877,0.758526,0.432134,0.580235,0.415240,0.353384,0.288680,0.267462,0.301569,0.339301,0.473446,0.623543,0.706516,0.653584,0.642685,0.448216,0.488856,0.437572,0.455381,0.405487,0.510128
F56H11.4,elo-1,77.622232,40.874906,29.828015,21.428199,17.886659,40.662290,27.583641,20.170784,12.578627,9.558724,73.295848,75.950073,75.411420,50.173230,38.105601,49.229389,29.993453,19.264158,15.404337,8.684887,37.894657,16.877164,14.654453,14.685397,20.973684,88.426069,56.458681,46.596865,26.543655,23.697247,50.692991,41.974597,32.806852,20.797809,14.636230
F11E6.5,elo-2,16.725831,27.580353,37.297759,49.976660,80.021897,25.129848,29.788438,34.553968,58.958749,88.860572,11.552780,21.773421,34.285457,49.535065,55.724783,26.929617,36.547322,34.836359,37.684800,37.840254,7.284334,6.001279,6.686974,13.658269,28.482896,40.294398,90.975670,94.073844,126.571163,125.332140,17.616414,19.933731,24.529997,37.576415,56.363418
D2024.3,elo-3,46.969724,31.306382,29.890303,34.433853,49.195302,58.988407,74.303861,75.837706,100.106863,102.981368,222.235625,164.002698,130.015087,79.014161,106.287736,163.166409,129.051353,121.963360,111.636359,89.343835,72.894754,47.290308,42.062459,33.912506,51.728901,64.546491,78.749493,69.461724,56.593978,66.053857,48.933524,47.571593,50.865858,49.934340,56.309762
C40H1.4,elo-4,1.357996,2.525256,6.620501,18.531957,27.504691,5.151891,9.142915,15.538411,19.371481,41.630613,1.256831,1.639289,6.419104,3.241177,12.384234,2.128384,2.132105,3.988616,6.688095,6.493258,5.298047,12.200293,21.995881,47.237568,66.799967,1.227982,1.265067,1.880757,3.817998,10.417108,1.822779,2.753529,6.887957,17.274328,41.697625
F41H10.7,elo-5,1.221805,1.760412,1.384624,1.531549,2.022580,2.259511,1.363816,1.788783,1.770933,2.217985,3.448142,0.703237,1.357511,1.680879,1.515486,1.240362,0.990636,1.396244,1.171150,1.552450,0.742465,0.734903,0.568306,0.702887,0.957654,1.962716,2.326629,1.301398,1.340575,0.790464,1.249598,1.089060,0.849286,1.442417,1.403536
F41H10.8,elo-6,4.103766,8.894613,27.800126,73.227559,88.179932,3.707570,10.348072,19.307977,26.753296,25.377280,8.807000,9.555583,18.406192,27.911754,23.302192,6.830901,5.382415,12.473407,13.299151,10.304809,1.762898,3.013029,3.629519,10.087587,24.677400,47.412824,405.402013,572.180920,1258.158890,1165.218463,33.987867,57.278068,144.043404,446.863153,639.887114
F56H11.3,elo-7,0.676952,0.897876,1.254050,1.033457,1.361623,0.542693,0.587222,0.701044,0.961277,0.960762,0.624555,0.573374,0.636561,0.361322,0.964053,0.613390,0.446055,0.485910,0.552013,0.467888,0.406015,0.560740,0.540266,0.605574,1.103284,0.740733,0.599671,0.646219,0.716961,0.392103,0.543574,0.421776,0.422022,0.776654,0.838793
Y47D3A.30,elo-8,3.517254,3.407583,3.556960,1.496068,2.360098,1.147119,1.436212,1.148680,0.679289,1.052874,1.147048,0.908020,1.537437,0.877257,0.732707,2.001297,1.050972,1.609523,1.339658,1.127376,0.866060,0.978649,0.684829,0.780003,0.712154,1.866733,1.685475,1.476255,1.406012,1.359782,1.935917,1.753525,1.151076,0.913176,1.139699
Y53F4B.2,elo-9,2.932519,3.973873,10.752295,28.676516,50.979370,2.620957,2.353437,4.691477,19.910725,55.002685,58.994893,40.459957,46.073157,61.813260,72.019128,1.032103,1.166159,2.307584,4.019389,4.769009,1.012925,1.046803,2.124541,9.069722,26.314769,5.570912,12.065831,30.262242,118.790934,219.271407,1.433339,2.919760,7.500593,32.237234,78.300317
F38A6.2,elp-1,0.324195,1.748826,6.793638,27.207048,22.376500,1.681249,4.787486,11.342164,14.147310,15.958238,3.244591,3.820487,28.072959,13.579410,26.756816,0.954907,3.789286,10.520468,18.111133,37.136601,1.408722,5.715568,13.258909,25.924312,51.059389,8.919105,20.227601,20.913648,34.102020,28.838979,2.192003,3.094905,11.018081,33.380058,64.253257
W09C2.1,elt-1,32.919248,27.333277,18.336617,19.838039,19.767479,32.296434,26.068697,22.678210,53.893944,73.906490,30.609677,131.598285,34.483776,3.275240,10.089518,21.318986,16.925418,13.586266,6.399022,4.965735,579.127227,370.280778,264.822912,137.661864,73.764898,29.158102,16.151366,7.007494,6.801818,3.168961,166.208964,142.067310,126.066069,88.009347,78.532421
C33D3.1,elt-2,4.255501,8.513421,8.198755,11.260378,8.223093,1.439831,2.680136,4.273180,2.307732,1.638461,379.619377,356.999723,436.837503,357.823397,256.276627,3.037899,6.088941,6.824988,5.035711,2.346715,0.413774,3.216330,1.479547,2.970084,6.016210,2.378865,5.888686,3.196364,6.832383,9.353772,3.469985,4.907284,4.280453,2.473007,3.428041
K02B9.4,elt-3,4.877658,9.396315,15.176960,36.023211,26.640659,8.646041,16.088471,11.953184,9.829147,11.338931,29.893122,16.806603,15.594497,5.099355,6.729653,2.783177,5.241644,5.860493,6.460267,4.427700,77.693972,88.771147,94.064621,97.425932,86.743396,1.179076,2.463562,4.206635,8.239529,4.034010,4.559648,6.709581,14.594816,25.109221,29.400539
C39B10.6,elt-4,4.001813,4.891834,5.001526,3.254595,4.860992,2.358548,2.675115,1.742960,1.623826,1.983320,37.610908,24.917315,27.918087,62.581597,61.032942,2.467982,2.132113,2.865973,2.478765,1.728363,1.539129,1.319413,1.477673,2.239878,2.211969,3.017300,3.268640,5.574780,6.749424,7.202274,2.474364,2.577688,1.771793,2.129965,2.266157
F52C12.5,elt-6,78.941842,356.679701,528.523819,497.941046,713.134801,110.790448,171.435458,237.097581,260.099500,330.518308,3.747308,4.866436,19.086733,4.261473,9.275583,11.350581,14.355511,28.636889,29.435667,32.720831,32.748499,52.571956,72.502384,141.182825,218.009118,7.869686,27.191006,39.122292,76.302529,74.647019,48.057270,76.914801,128.164744,202.398269,200.111466
Y80D3A.2,emb-4,57.285100,41.948470,36.729776,30.806576,25.622055,68.917341,70.927487,59.623889,64.420209,44.774553,51.878071,45.176003,45.774951,30.064518,22.850372,73.419070,53.249644,43.022001,34.486291,29.066252,46.075873,29.992488,27.317938,25.483279,29.101482,69.350933,58.793105,52.781703,49.862272,33.875834,55.903235,47.746022,70.430838,64.787994,47.927855
T04A8.14,emb-5,121.994019,48.066628,39.900539,29.982912,23.937215,69.489224,81.036714,63.666092,68.558961,50.711489,126.708755,120.070467,86.556477,44.297860,41.297001,72.630740,56.794977,47.847857,32.527731,51.169347,38.600531,20.424043,18.194483,19.081085,20.084510,137.475805,107.602259,72.454268,77.350930,52.157215,62.493732,32.139620,26.506760,25.467547,25.117854
K10D2.6,emb-8,36.652569,23.116815,22.484272,32.304913,34.328106,21.518492,23.642712,19.114959,19.784949,29.570576,224.687986,188.397785,134.674355,76.566861,62.118933,29.172610,17.519075,14.250833,12.987747,11.242433,116.270817,103.103862,96.300299,99.701740,100.869344,30.294639,24.691627,21.700422,28.464926,25.521521,36.219583,29.249254,29.496053,43.205617,62.483280
K04H4.1,emb-9,1.464670,5.863846,15.216120,38.331707,66.153333,5.646361,14.514991,14.795484,28.737066,66.932862,1.466985,6.337742,23.262437,12.268062,45.036220,841.520787,1751.660732,1988.880261,2391.860850,3153.413963,1.624815,4.133285,7.510996,23.752546,98.788141,0.377977,2.914974,6.931317,26.210249,37.053762,1.594367,6.262442,12.361683,38.408499,89.612812
F10B5.6,emb-27,79.261574,70.374595,54.941370,37.019439,24.154540,116.541469,107.402456,87.714691,76.509496,37.901397,70.945708,76.685401,63.516305,33.978337,23.271875,85.422619,55.095820,44.613232,28.068219,16.671227,41.201593,25.970135,19.729140,15.927851,16.923933,117.531992,114.984129,89.424153,54.727896,35.474225,98.096933,81.836045,76.816888,46.711088,28.861562
F54C8.3,emb-30,32.838244,18.101459,15.577909,13.323777,12.099053,33.384189,45.162319,34.119715,39.037865,31.412095,58.742535,55.380021,48.533876,31.100154,24.248860,29.828360,24.920844,22.170294,17.511477,28.319302,16.549363,10.618700,10.034599,10.056837,10.225434,40.917855,52.572378,39.021887,46.023634,28.884588,28.203250,16.885118,17.031370,17.310661,15.918729
F32D8.6,emo-1,2737.933950,2090.506920,2363.159316,2664.103830,1689.142549,2487.377337,2364.030080,1613.002003,1159.185748,1720.920838,1529.620620,1948.971365,1340.747149,1408.350113,1447.070441,2233.109254,2406.101959,1765.339279,1168.537652,617.206005,5394.328532,6809.976291,6066.679696,4286.158784,2831.137945,2645.951593,2796.534431,3473.149864,2307.565917,1944.560745,2550.134535,2749.836895,2793.246321,2310.757601,1789.469438
M01D7.6,emr-1,226.792366,143.566542,95.893315,69.798051,44.021980,164.726303,98.067503,73.264455,35.915291,30.653669,130.051708,153.455701,106.354425,97.629855,71.125706,170.925286,101.913763,71.671170,52.801788,34.264493,121.286148,52.822710,45.645666,29.238338,27.154835,302.194190,196.378885,175.029519,66.732526,52.027536,176.210070,173.062540,125.877096,66.341967,43.643475
F58E10.2,end-1,16.933172,5.336819,3.683554,0.992061,1.432101,0.879615,1.272010,0.270277,0.291955,0.631962,355.316568,177.788839,49.654272,2.321302,7.541214,5.428383,3.156601,0.813974,1.052610,0.848289,1.412072,1.505878,0.765111,0.550828,0.811164,7.426765,5.020470,1.097910,0.606320,0.453575,3.082569,1.502195,0.515163,0.538922,0.345614
F58E10.5,end-3,2.140628,1.060614,1.316004,0.689594,2.590109,0.340141,0.260374,0.277258,0.511280,0.467293,3.992250,0.380394,0.228987,0.403721,0.145088,1.682144,0.229348,0.281643,0.320619,0.500880,1.492839,0.311426,0.747295,0.712560,0.924978,2.026946,0.315957,0.396774,0.289983,0.206813,0.683902,0.314530,0.172781,0.341640,0.793424
ZK809.4,ent-1,89.675710,58.326499,47.102124,36.484866,30.109261,66.210018,50.640166,39.897383,37.200892,28.918985,71.692831,56.143826,61.577481,49.779765,41.035247,109.501201,80.322814,62.856257,55.731024,39.534360,83.671998,60.405171,57.169767,42.181361,46.900662,72.333694,68.894279,60.563316,46.665418,34.173227,50.389418,46.713149,51.164839,47.419801,37.565245
R11E3.6,eor-1,130.200433,185.411683,147.940748,91.726939,81.634196,161.945551,133.360650,110.520869,93.621027,62.267605,49.627827,65.064501,43.695419,21.046965,18.333215,96.181899,61.062853,53.009256,33.299052,30.340907,66.322012,42.304129,35.918400,34.184358,37.604468,95.602345,97.001061,68.842810,51.580360,37.107311,140.197847,130.372957,111.544523,79.578533,58.714613
C44H4.7,eor-2,49.880274,41.899294,42.544209,29.984825,32.058663,44.701457,48.497999,39.397345,38.102633,34.464002,36.976006,38.675537,32.531049,16.991328,14.156001,28.498007,24.542424,25.449850,19.109388,22.603548,19.549469,12.383994,11.061878,12.641237,13.270455,39.548658,41.675865,34.082807,31.821433,24.226465,28.149456,24.864077,25.138635,23.521880,23.233141
K08C7.3,epi-1,71.805106,42.464258,43.776563,25.279286,17.834433,33.560563,30.359862,18.753296,9.514489,7.692810,784.043664,545.555390,388.786235,182.659558,92.645387,650.717904,589.495039,557.597017,363.497113,427.505834,29.758947,20.943568,11.715987,5.673329,8.064697,130.689100,127.734060,65.057331,37.535870,20.090757,33.301094,28.555882,13.931451,8.765678,6.704301
T04C10.2,epn-1,292.109541,374.197837,314.125688,237.753415,276.072719,359.018553,303.956125,248.773156,234.664137,224.879307,153.808185,173.188613,145.154003,112.830299,95.496052,254.683033,188.700407,172.871488,155.270348,142.143078,292.112407,189.050653,168.547922,137.345184,142.761697,268.006000,239.981979,214.412510,167.123583,176.850255,314.942150,344.628941,340.279914,267.083272,236.029764
Y57G11C.24,eps-8,22.513418,66.624328,122.026765,217.903639,262.429866,47.668856,64.212391,82.908941,93.239017,105.150286,9.837923,20.812190,81.322909,263.576670,414.708687,33.116176,23.404985,36.501937,46.485318,37.546309,110.619650,147.091298,178.905102,226.959864,259.066988,50.075264,105.560441,157.148249,279.941240,322.734283,53.122893,75.320830,141.543978,261.570469,351.852382
F09B9.3,erd-2,363.725019,821.598087,673.914896,467.832211,398.736234,541.183617,526.672820,495.017691,321.610778,283.095172,159.846940,186.421457,157.798008,125.364578,116.200368,366.844016,352.920574,284.230364,221.922904,114.530943,522.789886,553.825427,513.419236,443.312719,333.133766,229.157767,281.324657,264.224922,184.436892,146.041064,384.671748,382.652371,410.362579,285.671734,255.750389
T07A9.5,eri-1,41.958025,30.013466,24.768521,14.903978,11.015796,40.719702,40.023433,31.146549,28.048153,15.327740,37.481771,39.542463,30.291179,13.935418,10.179439,28.078686,16.964541,14.083493,11.090311,5.264984,15.116881,10.090723,7.164324,6.018847,7.164943,43.528497,41.331224,33.004926,22.594491,14.713356,30.397531,23.196155,22.699179,15.859182,10.396426
C01G8.5,erm-1,66.968593,52.900354,53.637131,78.573528,67.329784,113.504084,94.053318,75.951203,78.316570,56.805426,68.905231,81.802235,97.122752,117.083311,169.769209,92.050777,62.596877,59.674131,52.514837,42.163657,144.110528,186.045839,213.358673,251.484300,259.118487,91.888532,84.575376,82.100819,96.312336,127.764363,102.264607,102.558085,130.458728,178.436846,203.893893
Y105E8B.8,ero-1,51.495918,54.828684,67.508381,67.659231,60.729857,75.305517,103.951924,98.908462,130.679440,110.935988,58.203466,65.932365,72.370642,60.783558,61.645556,57.281015,48.920895,44.345184,39.408891,34.780948,90.192066,106.732244,111.777386,121.238871,135.278863,61.332672,87.407229,78.372023,84.977665,88.221703,73.799435,68.499673,92.775776,100.920695,103.897727
F35A5.8,erp-1,24.447206,29.929460,42.670290,43.786468,74.520970,39.538922,50.388285,65.605670,114.041083,131.123935,11.250218,15.642656,14.366055,7.711320,11.565226,39.430457,43.776611,40.962783,39.281713,36.541876,21.103609,16.539034,18.854080,20.512033,28.633027,32.496687,37.597777,38.951665,32.841602,26.762339,28.171010,29.676542,34.577508,41.831789,50.125683
Y41E3.4,qars-1,93.626991,84.960853,82.335000,65.468288,56.703038,112.096416,112.626417,98.240297,97.791875,58.643210,71.406035,81.627393,75.659472,68.599842,62.695146,133.597731,118.356293,95.200849,81.370669,56.698709,107.609181,89.880268,87.456194,77.820894,78.374547,100.158546,129.008276,137.965602,163.644518,129.683176,111.440378,112.811665,136.198977,137.753166,116.128314
ZC434.5,ears-1,73.841254,71.775647,72.638680,62.628096,47.833016,130.635226,154.765539,128.230340,131.200481,78.989045,111.408789,126.866835,134.789277,100.307465,81.884966,126.625357,114.704216,101.535695,90.736060,99.855392,89.944277,79.725248,63.475233,58.423610,54.174742,94.370269,143.612025,133.347019,146.267228,112.952904,119.787230,110.378666,122.886673,117.904695,89.519066
T07A9.2,ears-2,18.462353,19.830223,25.542297,20.874153,18.983880,39.966379,49.279855,51.869632,63.428624,47.501109,21.851681,27.009147,35.482515,25.649489,24.348413,26.392845,24.826785,21.467428,19.956711,19.892067,18.875438,15.523546,13.433898,15.533924,16.786589,21.679258,41.554995,37.402698,41.689029,36.174373,28.910736,23.363996,36.091674,37.076275,31.995033
T01D1.2,etr-1,76.137641,104.185980,118.911503,114.956606,112.643950,159.892588,176.040652,159.505377,166.602857,130.384205,95.680800,123.923866,135.291281,104.387814,90.081682,389.459763,499.510613,504.542393,459.114348,383.342830,204.022383,260.747639,243.873557,241.998101,158.545777,61.004006,42.111850,35.674392,24.556862,22.845824,123.481364,128.603367,146.351031,137.372899,124.691534
F29G9.4,fos-1,1.231230,1.013193,3.895960,11.729872,18.482774,1.705051,2.550979,3.879633,8.200813,14.082910,1.659107,2.068639,8.318001,23.157505,36.157701,2.470275,1.818510,3.184756,7.408730,15.862075,2.500904,4.508321,7.760163,14.721526,28.682348,1.297867,8.122500,10.289436,16.381269,29.094697,0.473146,1.053207,2.371985,8.898345,19.042576
H38K22.1,evl-14,41.662710,17.144808,16.492684,13.712950,13.543640,31.502051,39.913515,29.851525,32.562229,28.913881,51.246381,44.813134,39.945291,26.506467,23.762691,27.235736,20.290669,18.577729,13.898082,24.782368,12.387158,7.129774,6.484795,7.441646,9.248289,42.024251,40.463928,31.968518,35.003884,21.828531,22.082674,10.985530,11.887888,11.368384,11.330577
F22B5.1,evl-20,131.604733,178.046814,166.695978,98.114573,103.150350,125.233250,129.507298,155.867091,124.131749,107.825206,62.851829,71.152291,67.488347,44.404214,35.614740,74.656184,65.176609,48.831690,40.851910,24.163750,44.474490,38.893355,34.559318,31.340033,33.311396,90.369428,109.512177,99.286335,77.227717,55.169825,79.842990,76.610467,72.371526,73.314539,54.509344
Y105E8A.22,exc-4,86.774249,47.376392,42.954374,66.033689,48.712750,102.144897,86.372640,67.095784,61.780442,43.526871,46.052240,64.547423,51.237748,18.470069,23.255655,88.250114,57.369268,46.674571,37.547025,24.874340,55.948558,48.369553,63.474500,97.566852,113.313471,104.685547,89.913351,80.833974,70.406167,56.803261,98.689931,92.112747,98.939036,103.125601,103.491526
C33D9.1,exc-5,0.493132,0.885417,2.672715,8.121226,15.161243,0.617901,2.038991,4.406604,18.166186,27.477392,1.225010,3.321893,11.891004,25.038472,32.184236,3.759773,22.427642,40.890684,48.678787,198.327816,0.279443,0.550077,1.711445,5.056577,11.128254,0.619425,1.408041,4.273561,17.658923,31.582333,0.425156,0.440282,0.932982,3.252301,9.369075
F35H8.5,exc-7,4.585021,10.010682,25.844875,42.364252,74.631994,4.882437,9.201804,19.142058,50.374088,86.362851,1.917768,1.877715,7.215557,5.313829,11.197003,1.473662,2.435148,6.036278,6.892288,13.524946,1.506024,4.017850,11.870375,33.119899,61.672437,5.295837,14.997248,21.666877,43.445307,49.859048,5.582259,7.803806,17.765961,39.603326,56.133358
F26H11.5,exl-1,23.970035,22.829892,22.147419,12.121720,9.734084,19.475440,14.616324,13.890800,6.762854,6.167777,11.829701,10.153759,12.483169,8.164882,6.884652,13.461194,17.301802,35.398592,46.050338,79.651555,9.340338,6.237946,9.610698,18.362765,22.917669,17.182351,11.720057,14.329324,9.109326,5.261494,18.287676,15.439163,14.113908,8.946943,6.808744
R09B3.1,exo-3,77.779119,64.464584,42.809431,20.558022,16.359644,92.438769,58.782279,47.360615,28.208816,9.669198,64.346171,54.070905,61.993601,27.677340,14.986552,82.761193,49.412879,34.878449,19.812232,7.829197,41.231151,22.662934,18.190284,14.266157,11.169245,99.521498,88.098488,70.857103,30.626197,19.703067,76.144969,64.366145,54.947724,31.041262,15.594843
H35N03.1,exp-1,0.138335,0.182499,0.313770,0.389404,1.957234,0.092904,0.102673,0.183732,0.559886,3.170102,0.086653,0.062047,0.136644,0.061842,0.470494,2.095503,0.549924,0.836743,0.791138,2.584107,0.083202,0.085613,0.119645,0.249038,0.544216,0.107471,0.125917,0.110445,0.324963,0.292472,0.131714,0.114722,0.083127,0.148635,0.407281
F12F3.1,exp-2,0.921477,1.988592,6.304109,8.417897,16.524343,0.513273,1.510494,2.978840,9.004486,30.989691,3.967000,11.602194,31.335743,41.777338,21.924942,0.903512,1.792109,3.030234,4.560508,10.276110,0.277802,0.376933,0.479679,0.720600,2.306938,1.195877,2.683754,7.118764,21.601679,27.700665,1.093182,1.529120,3.541575,11.997838,22.123718
C49A1.4,eya-1,175.989949,109.288343,75.185039,45.292541,21.914916,95.516581,80.759363,58.963932,40.700225,19.959176,62.973337,70.810253,39.478389,19.136875,12.892102,144.984335,82.031846,65.553599,43.953282,35.484161,20.868843,6.585154,4.655500,4.311430,6.324239,168.388014,210.028527,186.582629,153.444754,128.099446,193.344489,207.502633,211.830808,143.043432,107.873257
F02A9.2,far-1,11.926548,13.106722,228.858933,1160.992835,3341.926108,11.550909,51.366752,345.623664,1639.408013,4080.075772,10.467876,7.482002,24.744822,43.968166,574.109786,88.428733,483.316242,1603.045082,3550.246935,5979.500938,4.627521,9.004898,28.305786,94.612798,393.085310,5.762224,12.788075,11.178221,64.125106,139.068345,4.712141,12.163882,39.257897,322.812169,1166.220204
F02A9.3,far-2,2.180173,2.226390,3.135196,6.736011,22.666020,1.817813,1.676320,2.558369,8.565421,25.399104,25.505242,7.587910,2.907528,13.365705,7.571999,2.211338,5.784200,11.015883,19.729141,33.882214,0.608211,0.842374,1.305464,2.705807,5.170356,3.077551,15.881511,2.243641,2.423484,4.636218,1.578205,1.676315,1.239445,3.561564,7.159791
F15B9.1,far-3,0.581272,6.846845,13.973123,83.454128,55.365647,4.465671,23.932565,49.490020,84.263242,105.103827,0.476923,0.893274,5.982644,5.687218,25.297714,0.768794,2.010748,4.259797,15.952173,18.522049,1.512386,8.793067,27.776181,99.287488,231.144318,0.440965,0.705669,1.806529,10.616241,13.247644,0.681677,1.503243,4.594090,31.914419,80.762775
F15B9.2,far-4,0.725219,0.639970,0.652113,0.356844,0.634192,0.311386,0.568244,0.239615,0.187162,0.268127,0.289063,0.208296,0.303595,0.208508,0.191211,0.315175,0.259248,0.308703,0.252539,0.216468,0.175719,0.158805,0.178783,0.404315,0.170862,0.363902,0.422248,0.380320,0.384596,0.402711,0.293922,0.263788,0.276439,0.243897,0.233202
F15B9.3,far-5,6.592316,9.295292,10.312683,11.836019,13.060945,4.498831,5.684963,3.780033,3.969968,4.808709,14.247823,18.196422,23.972479,14.873590,11.673083,4.407134,4.255689,3.779592,4.245395,3.399842,6.751945,6.201655,8.986468,12.665741,16.035793,6.153380,5.943490,7.285671,6.720095,8.187142,4.164866,3.631084,3.138859,3.778145,4.175410
W02A2.2,far-6,0.324647,0.428678,0.596072,0.348709,1.496068,0.406071,0.325943,0.164866,0.386965,1.075655,1.077448,0.569254,0.315861,0.532709,0.628571,3.399664,4.975676,6.670389,14.569124,26.086561,0.119682,0.151558,0.169403,0.137988,0.604773,0.248597,0.867091,0.565970,0.900380,0.917118,0.199643,0.413235,0.219212,0.373066,0.499026
K01A2.2,far-7,1.775669,2.306867,3.101173,1.872750,5.099666,1.092674,1.230796,1.051453,0.842138,2.019732,2.558135,0.906448,1.348336,1.120288,1.639127,1.149331,1.260938,1.508932,2.183678,4.198471,0.746074,0.906904,0.760054,1.233762,1.164068,1.330549,1.790806,1.364705,1.615371,1.165678,1.158560,0.919891,0.809120,1.336076,1.383911
K02F3.3,far-8,0.629084,0.758531,0.563382,0.621492,0.829165,0.826290,0.716681,0.309285,0.391351,0.593661,1.562239,1.271343,0.790205,1.726121,0.354914,0.724826,0.636047,0.547179,0.417904,0.771869,0.304674,0.472035,0.250303,0.701606,0.506122,0.851195,1.099139,0.329157,0.738548,0.472872,1.101815,0.556621,0.428337,0.263596,0.269746
Y67H2A.8,fat-1,102.917582,22.298425,15.254751,17.081382,14.173674,29.352879,16.194106,12.637766,17.937213,39.679612,112.454446,109.016301,75.261229,66.604074,52.050232,80.974023,68.593656,52.411008,53.327733,44.819670,55.164196,31.713200,36.977752,45.023761,64.558782,134.528372,41.514804,30.426513,39.899959,70.163329,77.837776,38.267554,21.103792,25.063908,40.292548
W02A2.1,fat-2,4.578059,8.616345,6.713501,9.690109,8.875705,4.781268,7.124179,6.793022,4.089799,5.511703,18.126469,18.097423,28.961894,54.146469,54.293007,3.151705,4.029540,4.590265,5.572345,6.679138,9.061771,9.560187,11.057729,18.186635,20.064823,5.662019,8.562459,5.997387,6.568386,14.749464,5.086025,3.871839,3.965401,6.372790,8.183716
W08D2.4,fat-3,38.096307,65.223053,59.779351,70.488509,54.243698,71.006707,108.744209,94.317062,94.303778,43.934010,73.641830,145.077864,216.618714,253.870790,160.942233,80.076454,94.609091,83.872986,86.873989,71.220607,100.941323,130.842598,124.189949,134.826802,97.249623,40.750033,88.585300,95.358430,118.863799,110.330947,44.532455,38.762761,49.259291,59.682661,65.557525
T13F2.1,fat-4,149.504163,153.927638,163.926108,132.725523,86.588233,189.940140,233.925047,211.109810,193.938740,118.700499,101.181483,115.461799,104.309520,86.497141,58.900569,53.292551,32.409239,28.006304,18.819708,11.533501,87.212885,73.953803,64.266114,64.952364,70.343438,142.708595,191.040473,185.989437,175.432020,134.839375,156.499160,136.195745,152.031837,133.744803,96.016325
W06D12.3,fat-5,0.144506,0.253585,0.796411,1.674870,1.104400,0.064766,0.256704,0.451074,0.360406,0.364691,3.942603,7.603200,23.399977,46.020004,21.905402,0.496935,0.808075,1.237780,1.637609,1.613227,0.154046,0.410901,0.250189,0.819156,1.792456,0.280737,2.202143,5.315786,11.426266,16.233769,0.533191,0.753267,1.916526,4.555882,7.853590
VZK822L.1,fat-6,0.852632,1.523603,1.220104,2.145031,2.068416,0.974822,1.563879,1.587369,1.190666,0.907288,9.006352,4.337132,7.871532,24.266829,21.463597,0.678396,1.252824,1.915386,2.625502,6.886948,1.555136,1.852366,2.388339,10.299729,9.559923,0.629869,3.331340,0.679443,0.837493,1.133575,0.644819,0.917070,0.675451,0.864809,1.737951
F10D2.9,fat-7,0.599633,0.519074,0.887793,0.826192,0.640967,0.156264,0.639722,0.373096,0.271633,0.197738,3.217073,1.790244,1.944926,1.406030,1.685960,0.266347,0.169898,0.215276,0.234692,0.345971,0.090500,0.211382,0.204486,0.588774,0.677966,0.183932,0.474143,0.302776,0.196830,0.419688,0.186560,0.193754,0.240694,0.203824,0.482556
F56E3.4,fax-1,1.137312,7.655925,53.628728,78.942220,124.793868,2.385802,13.763563,37.287684,60.162339,60.420193,0.478332,0.406729,9.236444,2.125749,3.111729,1.115535,3.086517,8.507757,7.080673,10.161343,0.336359,0.389224,1.230188,2.059567,5.406759,0.455390,1.076705,2.089749,2.907445,3.039492,1.197471,3.002243,6.557804,20.425615,47.073771
H12I13.4,fbf-1,4.203344,0.342149,0.340856,0.330254,0.547239,0.306245,0.135722,0.188445,0.059288,0.201297,2.673085,0.858277,0.623041,0.670256,0.488617,1.818882,0.341381,0.474744,0.453436,0.354688,0.455140,0.105276,0.441939,1.452613,3.704498,2.821183,1.502969,0.365788,0.469682,0.212767,1.013477,0.284388,0.163947,0.151085,0.091103
F21H12.5,fbf-2,0.882663,0.351873,0.680830,0.701822,0.614469,0.634193,0.284890,0.238601,0.201758,0.387713,1.168341,0.754241,0.851188,0.852432,0.682590,0.987771,0.760393,0.646697,0.540160,0.983503,0.312373,0.241632,0.554201,1.610765,4.622581,0.983107,0.662170,0.426910,0.442568,0.216449,0.928518,0.335983,0.423736,0.351363,0.205627
F56H11.1,fbl-1,0.877674,1.146819,5.559841,8.992115,19.322277,0.617248,1.357269,5.929716,30.987164,45.384686,0.686485,0.495736,1.628166,6.001400,52.269712,0.601424,0.748939,2.129517,7.935611,25.108747,0.375124,0.723626,0.672871,1.417560,4.971632,0.640313,0.745543,0.745774,1.176190,1.926155,0.582207,0.546350,0.738325,2.153977,5.791623
K07A3.1,fbp-1,25.017428,46.588042,50.324212,84.301809,98.082872,39.015832,49.415412,49.157098,64.980470,83.451030,255.763758,199.988008,219.939868,161.466916,143.677454,146.987460,170.350067,252.826458,359.973211,457.442539,121.109074,109.548778,116.749711,130.312464,162.292630,37.456664,67.207351,72.357962,119.858753,136.498919,49.017214,54.468181,71.660219,100.887664,147.936652
C04F12.10,fce-1,61.119720,73.802271,81.705575,88.188854,85.514458,94.463349,123.157076,135.264874,161.752493,147.536798,73.138273,88.507861,108.677292,101.599300,101.704626,92.981199,81.742616,80.611468,72.916128,62.793550,65.150793,68.551308,65.786333,70.625343,78.124832,81.243244,137.843023,130.331106,157.655770,153.876025,88.336079,89.234410,106.156985,104.840257,107.441012
F48F5.5,fce-2,42.621658,56.362397,55.201095,37.857177,38.137521,46.648263,50.759121,34.148002,31.151459,24.775906,26.116567,29.953482,27.047815,20.398751,16.701652,42.044622,34.666373,28.940169,22.777553,18.392585,40.261529,26.703605,24.643705,23.465971,22.758387,32.482159,26.028196,23.530047,19.768706,13.570088,32.263454,35.262345,46.012297,36.971266,27.308619
Y54F10AM.2,feh-1,2.591231,3.689607,7.894836,22.711342,57.470323,2.703055,1.815687,4.607611,11.414416,31.557668,0.562792,0.781321,1.162640,1.493835,7.884387,1.262451,2.710813,6.533097,12.779707,20.958998,0.896636,0.357702,0.742318,1.491714,7.305539,2.449302,4.396342,16.321559,67.138673,124.569864,2.161427,4.753131,12.738760,59.350024,123.828467
F35D6.1,fem-1,27.639919,29.705749,38.064550,36.243075,37.900517,34.397831,46.889608,52.192670,69.864114,64.942263,20.770562,24.802721,25.865697,20.669872,17.605066,31.954141,34.261962,33.231445,34.958762,37.068327,31.765793,30.672722,29.344693,31.041533,31.410089,30.943475,48.294475,41.745166,41.817604,35.878898,28.113144,29.459807,34.479021,39.933071,38.419005
T19C3.8,fem-2,37.538924,25.062761,25.023057,16.035612,17.031963,28.702480,29.352714,33.451931,33.333330,25.924063,19.443280,17.984300,14.102723,10.656457,10.108638,29.048115,19.900481,17.751039,14.629433,12.205313,20.485245,14.461458,14.682962,15.192275,19.658004,29.934552,25.044689,24.443627,23.133531,21.057064,26.633703,24.259490,28.064419,25.310508,24.348078
C01F6.4,fem-3,16.189641,7.518717,7.832936,8.058131,5.052443,10.114350,12.830035,10.626856,8.722055,5.774285,11.385116,6.971735,6.034314,3.773581,1.911287,10.366008,5.846614,5.952385,4.488324,5.358146,2.936934,1.668744,1.330423,2.046685,4.494810,17.998391,14.429888,11.622062,8.426684,5.819956,9.697497,7.420506,8.577669,5.325007,4.130996
F43G9.6,fer-1,0.384590,0.426240,0.214361,0.275355,0.227551,0.617306,0.904373,0.979917,1.165628,0.673324,0.333407,0.232107,0.178153,0.141639,0.127348,0.226073,0.230739,0.177171,0.197159,0.510822,0.067042,0.060181,0.063555,0.111290,0.152596,0.344158,0.395998,0.263749,0.308672,0.162882,0.255230,0.295465,0.337862,0.376841,0.188093
T01C3.7,fib-1,436.034870,275.258760,250.360978,207.223903,188.768636,388.060868,286.944984,262.742388,245.815770,160.456738,620.068024,701.094361,903.003320,985.257934,739.524247,1036.308324,1020.306001,853.135418,659.079526,401.992317,1228.181916,1117.501524,1009.346728,867.797438,641.380742,562.914622,464.513185,465.760014,426.276785,310.424716,682.296932,744.872783,603.630322,427.639775,372.526340
F41G3.4,fis-1,0.789776,1.050671,1.055629,0.581409,1.026842,0.493336,0.556924,0.381391,0.295384,0.659600,0.989842,0.337093,0.481710,0.340121,0.310476,0.501465,0.414005,0.491257,0.398482,0.446900,0.278286,0.255721,0.287367,0.324675,0.279779,0.603465,0.672064,0.622563,0.610450,1.076700,0.468765,0.419200,0.367181,0.391885,0.374978
F13B9.8,fis-2,138.950247,168.202195,171.920485,132.944913,120.441721,116.864900,140.024764,164.664702,153.673941,139.277400,98.039993,106.906428,89.649621,60.228099,49.495856,110.426003,117.818793,119.333495,97.488602,73.064580,61.224223,62.584818,63.669996,58.465277,63.882403,106.770194,135.004847,133.514512,119.698760,104.134091,122.367347,140.908193,124.037988,150.520929,144.397893
F36H1.1,fkb-1,538.140034,478.039975,543.808992,462.869803,452.092265,506.879589,609.333518,606.041511,571.912918,392.743694,495.875862,630.368117,710.862958,880.918043,910.638481,632.469532,685.700334,660.855932,569.673950,503.545525,566.228284,521.860783,472.831202,470.485392,388.337233,615.615583,871.283340,934.058605,1079.060484,1080.221749,544.596225,656.870959,637.260623,710.519431,699.648360
Y18D10A.19,fkb-2,2275.799384,1655.634956,1506.183041,1402.400946,1129.269303,1692.037834,1223.761375,1028.198722,702.564566,1024.452297,1036.885042,1212.642143,1262.068517,1657.822311,1319.220006,1325.924611,1247.106216,1063.973345,825.939648,629.544224,1154.856202,980.806494,939.095552,787.147597,657.442068,2322.893751,2038.245393,2711.894680,1286.495696,1142.205600,1378.060155,1455.109790,1388.300130,1091.240463,811.989344
C05C8.3,fkb-3,31.183051,93.138219,145.834281,207.052932,169.837932,128.157241,186.826601,148.457174,145.281443,219.570660,20.697040,61.180757,100.983266,28.599864,48.267041,25.582162,47.308645,57.995125,58.834918,51.798980,964.470441,1280.279827,1267.409302,1229.666830,682.348450,18.216701,37.658886,41.730251,57.017359,66.499899,139.717248,213.214470,286.253771,426.692172,368.682524
ZC455.10,fkb-4,1.122484,8.496193,19.515916,27.623177,21.321256,10.565941,23.780834,25.357799,18.614859,17.191111,5.784443,6.775669,16.846900,5.119573,9.748689,68.741548,141.867866,164.127481,177.339602,141.346280,78.998350,128.910639,142.741768,189.863527,154.555145,0.619465,2.272626,5.489826,12.232142,13.302060,9.941444,17.851277,30.826761,43.908154,45.834098
C50F2.6,fkb-5,42.592265,111.185210,166.666081,257.976561,203.147662,82.895233,165.299867,178.066696,210.606532,246.071682,13.879499,94.145027,99.544241,18.753987,31.916130,1355.235995,2255.215318,1863.597413,1399.291475,702.159415,1084.627931,1421.537838,1199.513008,1107.990880,674.245670,19.375609,34.439055,39.280557,32.252379,27.396182,281.116776,409.863516,404.348892,409.175846,416.753172
F31D4.3,fkb-6,287.626124,495.955532,474.466110,322.912218,362.253212,404.311967,405.603836,456.737952,447.718418,356.221579,185.892378,202.173862,214.936209,123.190543,109.033300,381.994627,238.634331,265.860126,267.062508,279.506599,277.876939,199.340318,215.649831,198.339233,217.733335,264.026327,388.332122,372.140514,367.549689,294.005689,358.336508,381.767498,444.451016,387.347629,302.964766
B0511.1,fkb-7,18.205824,46.932351,98.156163,127.961627,123.306754,71.513793,115.042268,129.888296,166.330314,148.423252,19.075407,30.381723,53.744767,12.896438,26.025811,9.374001,8.772014,14.221984,13.562129,14.589487,99.831134,109.708840,130.970449,187.067706,226.238719,29.216623,27.127569,31.333216,34.381745,30.548012,56.984505,55.103472,70.918869,113.976391,136.313564
Y18D10A.25,fkb-8,9.460543,10.935285,11.030319,12.846190,16.802272,19.585711,22.232586,24.020176,34.880860,39.209793,7.771340,11.380880,16.475234,18.489097,19.746755,17.886757,20.280976,19.992543,24.476289,22.610919,10.216799,11.376076,12.081308,14.579886,20.074803,13.128488,30.841787,32.360584,41.392309,34.579820,8.840204,11.535490,17.717884,25.556891,27.874774
T14G12.4,fkh-2,21.861487,21.801661,10.119001,7.935821,8.379431,49.903470,31.741279,19.787691,10.174558,7.620480,5.505875,23.436408,4.717612,2.120816,2.139521,67.521184,57.976782,49.171350,37.466911,34.480859,9.597082,1.231636,0.787693,1.261039,2.217587,57.079248,48.452191,40.884057,23.086074,22.943797,71.342626,62.853763,49.410816,17.953393,18.446049
C29F7.4,fkh-3,38.351072,5.288966,3.090909,2.424992,2.113935,2.779128,0.910633,0.394187,0.452116,0.611269,40.966770,8.553715,13.340705,1.286497,0.947252,15.972143,1.396296,0.599112,0.312161,0.379463,4.429852,0.350863,0.369267,0.517713,0.282985,25.413348,8.000990,3.425866,2.298299,1.120816,6.246135,1.093503,0.586431,0.365971,0.454015
C29F7.5,fkh-4,33.515671,2.706703,1.387492,1.689376,1.538483,3.795286,0.240333,0.346507,0.474679,0.326567,37.502222,6.617069,11.683510,0.609970,0.809451,15.550073,1.198550,0.610743,0.231931,0.166444,3.645026,0.293927,0.175213,0.325796,0.067581,21.473222,7.077339,2.651194,0.934814,0.756412,6.585105,0.510836,0.341324,0.564850,0.229934
F26A1.2,fkh-5,9.529505,1.536773,0.694418,0.818391,0.605964,1.357004,0.694069,1.591108,1.410595,1.996817,9.484237,5.224159,2.994067,0.559171,0.434598,1.615351,0.637006,0.276164,0.237485,0.325414,2.295477,0.185823,0.095906,0.078339,0.290520,8.299956,2.100223,1.061610,0.149988,0.106164,2.025263,1.005910,0.431401,0.358023,0.345909
B0286.5,fkh-6,1.033070,1.608464,2.662865,2.463318,1.372746,1.160440,2.351743,3.094583,3.989485,2.420169,0.824134,0.798293,1.508226,1.091933,0.799902,0.930683,0.669796,0.691512,0.702844,0.851355,0.173862,0.178504,0.180179,0.305232,0.760152,1.424590,3.102894,3.871111,9.412936,7.184554,0.486950,0.861622,1.645839,2.666949,4.179997
F26D12.1,fkh-7,58.275390,52.420015,43.646177,33.588500,29.770442,58.979607,36.440776,23.325689,24.486601,24.064941,32.450293,45.759680,53.052124,53.817151,42.589351,52.377154,28.179918,22.691566,20.053668,23.023373,71.198886,33.968260,30.882222,26.420988,29.045825,194.129188,129.198301,146.541688,105.974617,92.249818,96.565608,94.548725,93.734494,63.396175,52.136299
F40H3.4,fkh-8,16.500089,29.428396,65.237763,88.753772,127.508781,32.464507,77.395635,118.874112,243.271928,273.300892,4.618222,3.993370,17.245216,2.423465,6.027206,10.029000,7.256721,12.347763,13.655922,13.579397,2.221121,1.351030,2.551660,5.073128,13.402710,4.462327,5.266946,9.101950,9.747766,11.472817,17.426982,22.289863,33.530406,73.777156,105.496492
K03C7.2,fkh-9,1.969610,1.426288,2.736424,4.702785,10.166189,0.644250,0.912398,1.077932,3.012243,6.812990,8.206519,6.128398,5.906757,3.281558,11.760668,1.520808,0.706539,1.211680,2.498724,4.669029,0.722513,0.378890,1.019211,1.771739,6.742875,5.442730,6.775151,5.552745,2.573163,5.364624,2.268342,2.277092,2.786768,1.905317,5.330319
C25A1.2,fkh-10,4.079889,4.688263,33.994824,73.254957,198.861360,1.115169,5.310684,28.621339,61.152401,118.770596,0.762739,0.839644,1.479684,0.775353,2.101768,1.095500,1.337110,3.683119,3.419606,5.304943,0.597441,0.378428,0.613030,1.133993,3.293513,1.117761,0.881793,0.897204,1.146460,1.638662,0.984662,0.922903,2.157738,4.962581,14.774139
B0523.5,fli-1,28.625553,14.753654,11.504709,12.690303,9.965581,28.855183,33.719558,22.681983,24.350983,17.520501,26.916893,35.157677,25.678553,14.716244,14.757224,40.711667,43.947518,42.936501,34.905020,71.442309,13.570294,9.062534,7.664668,9.256659,12.216312,39.993313,43.512116,31.472578,32.141316,30.145348,21.919251,13.026893,13.783070,13.158520,15.328679
F23B2.5,flp-1,2.395978,3.858484,7.412754,8.002480,13.313334,2.153915,3.828240,6.276330,9.932860,16.267617,1.535827,1.712015,3.303586,1.755094,6.159038,1.690933,2.755833,8.037886,15.337892,31.728585,1.517921,1.552354,1.731880,3.122096,14.879798,2.657978,1.962431,1.805193,2.825087,4.676637,1.648782,1.723169,2.402504,6.824509,15.943342
W07E11.3,flp-2,1.725131,2.785386,2.280147,1.634496,3.369707,1.284294,1.192198,0.806158,1.793458,3.545234,3.509863,3.065976,2.291148,1.767015,1.151956,1.329960,1.673181,1.823578,1.389707,3.026619,0.829286,0.826977,0.825803,0.869755,1.220232,1.497239,1.453570,1.593319,1.318770,1.109657,1.106437,0.986469,0.860383,1.152450,1.221039
W07E11.2,flp-3,2.902313,1.608754,2.613240,2.690466,4.464818,0.599413,0.825881,0.366475,1.202869,5.639650,6.071222,5.153870,5.720025,4.039260,1.877731,2.220680,2.451078,2.717639,2.099101,4.944461,0.452847,0.319189,0.388859,0.406099,0.654949,2.246553,0.761511,0.380255,0.930560,0.808958,0.546676,0.430984,0.362509,0.498627,1.039226
C18D1.3,flp-4,1.015926,1.320632,1.348523,1.406202,1.938019,1.249671,2.117650,0.968006,0.663878,1.245976,0.592790,0.612990,0.936964,0.431391,1.050112,0.681069,0.903525,0.697609,0.502054,1.087692,0.546237,0.328594,0.874952,1.609182,0.495773,1.376509,1.200765,1.291911,0.772288,0.538455,0.735149,0.958238,0.466171,0.940893,1.257457
C03G5.7,flp-5,1.840614,1.912028,1.953638,3.070593,12.522871,0.916542,1.031479,1.076013,2.312032,12.777194,0.863706,0.897181,0.904842,0.802826,2.083601,1.178411,1.021253,1.336099,2.431066,4.737161,0.628845,0.476141,0.635403,0.771604,2.414935,1.336138,1.756777,1.370902,2.965633,7.194834,0.875136,0.933882,0.678695,1.660861,5.835366
F07D3.2,flp-6,0.443662,0.588014,0.597333,1.140317,10.523456,0.286175,0.319708,0.223249,1.491425,8.649310,0.475424,0.275646,0.417192,0.724494,0.877022,0.314850,0.347993,0.715328,1.339605,3.862453,0.162243,0.146920,0.230449,0.268271,1.295247,0.480588,0.392835,0.352538,0.500380,0.373295,0.532674,0.245088,0.213936,0.580265,3.036065
F49E10.3,flp-7,0.437581,0.576954,0.590543,0.327820,0.577697,0.283480,0.316658,0.220229,0.172446,0.598567,0.465344,0.270981,0.274766,0.190751,0.548442,0.285841,0.281213,0.397718,0.730589,1.237513,0.160465,0.146192,0.164708,0.183326,0.463343,0.527726,0.617058,0.691574,0.493410,0.492801,0.268527,0.242001,0.210915,0.274640,0.521967
F31F6.4,flp-8,1.626476,2.169638,1.828423,1.629428,2.718394,0.859752,1.100642,1.407541,1.824790,10.056814,0.808661,0.769058,0.988606,0.725883,1.239516,1.131790,0.851714,1.414749,2.272670,4.518326,0.631398,0.444770,0.610003,0.563856,2.442807,2.610171,3.242012,3.755455,1.689293,1.569200,1.013475,1.067322,0.923130,1.231468,3.428757
C36H8.3,flp-9,7.539394,20.875519,13.245234,10.737780,22.540146,1.708673,2.591044,2.406181,6.552970,45.645005,1.946406,3.407521,5.529518,7.326199,6.342463,0.591206,0.843558,1.645150,2.543978,4.697286,16.378808,14.501644,10.530069,4.227933,3.075062,0.552092,1.842620,1.009680,1.391010,1.950088,12.528384,14.367816,16.849487,10.115128,7.103871
T06C10.4,flp-10,2.661717,0.700599,1.497422,3.133771,5.229701,0.659037,0.620748,0.811657,1.430537,1.687133,3.479484,1.814937,1.373211,1.281454,1.872627,2.467054,3.985053,5.489258,5.464859,6.348702,1.405437,0.389037,0.275061,2.171592,6.037551,6.385621,1.385774,3.312832,7.869957,12.448251,2.245498,0.807992,0.552716,2.700124,3.706735
K02G10.4,flp-11,1.842405,2.435006,2.487682,2.676623,8.636865,1.362133,1.312583,1.061010,2.394550,21.754716,2.085357,2.826968,3.071726,2.221407,11.953601,1.333051,1.092406,2.167634,4.883328,11.762686,0.745413,0.676300,0.851740,1.956221,9.403380,1.408814,1.598530,1.448878,1.762164,4.188669,1.114478,1.140591,1.048132,1.588523,4.408180
C05E11.8,flp-12,3.865843,5.609639,4.348071,2.526581,5.706468,2.567481,2.309681,2.442522,4.205185,23.397993,2.241164,2.148357,2.059940,1.338307,2.257521,2.154176,2.136327,2.146520,2.083107,6.537608,1.086971,1.124758,1.519197,1.457443,3.308824,3.048256,5.711635,5.792266,2.935259,3.928999,3.433639,3.271891,2.641645,3.032326,5.078849
F33D4.3,flp-13,0.729245,0.890294,1.794351,1.570689,3.830857,0.463007,0.485901,0.845714,1.096206,7.417470,0.881494,0.395947,0.469745,1.036135,0.584822,0.545503,0.947146,3.416139,6.035111,7.645908,0.177758,0.323715,0.362362,0.471432,1.694893,0.373836,0.425306,0.381450,0.389957,1.385458,0.297084,0.491361,0.420740,1.970473,3.688067
Y37D8A.15,flp-14,0.489800,0.427800,1.048680,0.933593,1.724175,0.212241,0.621319,0.667399,0.725178,1.705679,0.598390,0.614465,0.525399,0.452394,1.486854,0.630239,0.723602,1.248617,0.716455,2.690017,0.552333,0.239015,0.341190,0.294721,0.726347,2.606783,3.064346,2.781627,3.699031,4.083582,0.659670,0.829647,0.865643,1.441403,3.308632
ZK525.1,flp-15,557.853124,629.301550,796.808278,692.734940,411.402987,3.183839,11.470983,5.457439,5.590793,12.694142,1.307906,4.720690,14.751003,5.283202,15.781001,2.998180,3.382152,8.678946,5.997507,4.564678,2.704980,5.733767,11.831890,43.677058,93.906921,1.973247,4.837524,8.951658,8.027601,14.057378,40.379123,54.109928,108.714255,163.586885,114.371879
F15D4.8,flp-16,16.442771,12.699876,5.988388,4.097546,11.599577,0.665079,0.500395,0.522562,1.863788,15.463269,1.106781,2.533067,1.521163,1.316951,2.070988,0.581289,1.075144,1.204492,1.479481,2.883305,0.394066,0.230324,0.723815,0.416800,1.046164,2.374749,0.854092,1.326218,0.895349,0.389089,4.294555,2.862371,2.778557,1.404232,3.203042
C52D10.11,flp-17,0.695543,0.613802,0.857919,0.498585,0.611019,0.300306,0.337200,0.344578,0.324858,0.661537,0.388737,0.549719,0.446005,0.667839,0.393543,0.545294,1.022967,0.727759,0.530955,0.908864,0.169451,0.154501,0.240012,0.194099,0.332216,0.499844,0.817773,0.512989,0.371860,0.531596,0.381658,0.308105,0.309273,0.329908,0.380090
Y48D7A.2,flp-18,1.028434,1.065418,1.214036,2.829090,16.713897,0.439783,0.584682,1.906807,18.825528,88.257880,0.997601,0.559560,0.655232,0.831831,1.641003,0.725644,0.453434,1.085093,3.626616,6.208820,0.377612,0.225282,0.254603,0.691630,2.299293,1.316268,1.403410,0.640901,0.549402,1.608032,0.468818,0.528407,0.623423,1.689279,5.946559
M79.4,flp-19,0.816077,2.965861,2.869410,4.389081,7.865819,3.226361,5.500362,4.688742,4.998752,9.117110,1.920734,1.833498,1.458462,0.349493,2.006315,1.715713,0.764606,1.999495,2.527697,7.161186,10.713234,6.126949,3.810901,3.141978,3.987981,1.237227,1.524002,1.365525,2.025540,3.105979,1.406692,1.301791,2.143011,4.456920,8.546580
E01H11.3,flp-20,1.337772,2.736415,1.756620,0.968529,2.515496,1.216364,0.924294,0.905539,0.951593,1.984329,6.878597,5.742206,3.537895,2.001073,4.122808,1.290276,1.022429,0.955807,1.031523,2.523587,0.915692,0.861405,0.762247,1.033353,1.228518,2.006078,2.916637,1.049252,0.993450,0.694214,0.776237,0.684710,0.806316,0.641866,1.688969
C26F1.10,flp-21,2.705033,3.108057,5.233610,9.787164,45.484562,2.413156,1.250075,0.924318,2.834333,10.456960,19.796656,17.775794,18.159087,14.009220,16.645982,0.819397,1.349062,1.509962,4.067669,6.420519,0.662230,1.891524,1.151600,3.507873,8.002972,3.252355,2.921239,1.426052,0.993233,2.061365,1.977847,0.954691,1.405101,2.209506,5.383621
F02D10.5,flr-1,0.117590,0.313270,0.543649,0.652259,0.796155,0.079181,0.143040,0.153039,0.195790,0.246756,2.357145,4.897124,10.435818,16.806267,20.744701,0.080293,0.188625,0.233712,0.306815,0.323374,0.045311,0.072962,0.130627,0.162001,0.468143,0.143121,0.193772,0.149835,0.640141,0.701882,0.093337,0.113884,0.108185,0.124263,0.278216
F58H1.4,flr-2,1.985933,1.286226,1.803746,1.457151,3.799493,0.616400,1.446586,1.152455,0.868846,1.969142,2.866617,1.618733,3.072298,9.027932,22.840147,0.998433,0.729679,0.969255,1.094978,1.654760,0.342768,0.322129,0.499471,0.582436,2.074908,1.210177,1.685322,1.070953,0.755729,0.797283,1.741875,1.139548,0.540882,0.648663,1.356095
F09B12.6,flr-4,0.113890,0.149643,0.154876,0.487114,0.760832,0.159219,0.083847,0.146526,0.167403,0.382255,0.142523,0.122793,0.222476,10.509329,19.470860,0.127335,0.075255,0.158210,0.425554,0.342484,0.043105,0.038691,0.087113,0.275694,0.321166,0.087351,0.143679,0.202304,0.363738,0.439477,0.097241,0.107876,0.091220,0.119008,0.244649
ZK783.4,flt-1,59.829057,36.479799,40.266082,34.240546,28.234872,84.347478,111.710867,101.505166,116.570023,85.357703,95.036493,87.834701,71.747281,32.347995,23.686964,72.188137,63.979573,57.254780,38.937602,56.949048,44.067513,28.390324,25.757101,31.645899,27.361937,91.845885,100.459624,77.927268,76.033634,47.211892,68.174771,42.273241,44.317411,43.931092,47.475984
F15B9.7,fmi-1,11.390744,23.068377,46.109628,64.550563,92.574085,102.086515,244.618178,313.038547,546.731642,545.456711,18.511948,22.584737,62.108353,44.040714,59.183230,2.952911,6.602431,13.343914,15.224399,47.083505,1.608424,4.168759,6.629840,15.567450,32.309150,1.766392,7.295363,11.457553,26.116267,31.443866,18.729711,17.258128,29.667039,59.114672,102.035831
K08C7.2,fmo-1,0.544608,0.539767,0.500628,1.013648,2.767072,0.288968,0.271669,0.225635,0.398758,1.505441,3.225022,4.612195,5.386549,38.533481,107.745804,0.375281,0.461345,0.824164,1.917559,1.740098,0.226087,0.124963,0.242203,0.995821,2.004836,0.336268,0.593597,0.445221,0.837342,2.142383,0.251416,0.259716,0.267870,0.298000,0.623254
K08C7.5,fmo-2,1.644908,7.116273,6.314566,9.590351,7.802061,0.702490,1.390278,2.411421,3.480082,1.734980,40.680221,116.679594,169.855105,214.692033,140.119066,0.668736,1.634320,1.353224,1.759671,2.291114,0.210565,0.577382,0.661761,0.771063,1.243004,0.476086,2.429312,1.698538,4.691597,5.340163,0.395573,0.940367,1.795929,1.027128,1.189732
Y39A1A.19,fmo-3,1.011475,0.692556,0.195975,0.218600,0.480536,0.342655,0.190103,0.149109,0.058891,0.264330,0.634150,0.621979,0.425437,0.102168,0.320542,0.405002,0.436932,0.183451,0.112854,0.189799,0.220311,0.099131,0.154573,0.062243,0.294313,1.011551,0.606802,0.374168,0.365293,0.212963,0.568245,0.285277,0.229999,0.113553,0.192485
F53F4.5,fmo-4,0.809501,1.609124,5.692053,38.463793,76.041051,0.758382,4.018496,10.191399,33.289452,85.765805,0.342216,0.227897,0.607224,4.108527,10.785007,1.871426,2.094268,3.967439,6.689116,6.794407,0.710599,0.730815,1.970642,7.039033,21.407295,0.140876,0.360407,0.637679,4.844015,10.576720,0.471979,0.592013,1.463760,6.212917,21.707366
H24K24.5,fmo-5,16.825091,9.488370,7.090970,5.052898,3.432944,5.549080,4.443970,3.707552,2.730552,3.016385,366.460846,162.516938,82.740683,28.550733,19.993394,14.797745,4.969977,3.339499,3.063261,3.103024,56.136678,34.624954,12.694785,27.586211,13.797762,19.206595,11.925134,7.813121,7.903253,8.213456,16.340515,10.373848,5.547818,4.718488,4.747338
Y54E10A.4,fog-1,2.696642,0.956139,0.940629,0.422132,0.644644,0.587557,0.507900,0.460312,0.477321,0.698136,2.461998,1.992883,1.821071,1.653589,1.245376,1.618969,0.853369,0.706759,0.661514,0.750690,0.946297,0.431082,0.361900,0.689672,1.498016,2.802449,1.105650,0.614588,0.718233,0.468238,1.125596,0.760909,0.737570,0.411989,0.435513
Y113G7B.5,fog-2,14.449587,4.597285,3.242690,3.079450,2.508800,2.791886,3.946669,2.032912,2.583404,1.396051,10.147755,7.129537,4.607344,2.649609,1.929596,6.348840,2.329415,1.861828,1.347392,0.966827,2.525468,1.704001,2.209289,4.142494,7.870129,13.982113,6.845267,5.784290,3.015856,1.849734,5.320715,3.800072,2.994243,2.452531,1.669062
C03C11.2,fog-3,1.456372,0.528725,0.681681,0.902901,1.165211,0.277177,0.215362,0.299970,0.116454,0.165433,0.721424,0.421855,0.757255,0.664393,0.649356,0.931478,0.451466,0.299710,0.629946,0.937759,0.280989,0.097940,0.331378,0.981011,3.528151,1.086679,0.365322,0.233637,0.234679,0.344335,0.439069,0.223847,0.199459,0.208054,0.144482
T07D1.4,fox-1,107.308337,129.159617,127.432825,112.137542,165.043044,121.709961,110.418369,96.575412,94.539934,104.212726,44.713804,54.207550,23.520158,6.659901,9.951345,94.544990,38.453990,35.302591,20.937184,20.090193,64.410467,23.582023,22.807725,24.699332,44.593511,118.617668,136.566104,138.660614,140.433468,121.602109,139.491139,153.843251,162.455805,142.472997,130.049366
Y113G7A.8,fre-1,22.565355,22.053964,22.811713,17.656906,15.587065,30.221158,31.242054,27.897286,29.368880,23.338480,19.942178,21.085141,23.785358,16.994247,15.408173,35.796039,25.700118,19.691160,17.092304,14.251302,22.571544,20.091772,16.967957,16.200514,16.528497,24.179053,33.731311,31.680619,26.815189,22.632314,25.644182,24.724403,34.088236,29.149593,25.711431
F59G1.7,frh-1,22.280459,14.824247,13.693139,14.417180,9.014774,17.434561,17.301624,15.105027,13.131788,14.764603,31.639839,26.491269,25.209004,21.922826,28.902088,22.033275,19.811229,15.449988,15.700223,15.718295,15.797830,13.843114,11.128098,14.455495,11.769641,23.439862,24.178492,21.255221,16.115531,24.289558,12.221848,11.573224,13.523781,11.383891,10.923580
T04B2.2,frk-1,0.230226,0.205621,0.214446,0.367807,0.207599,0.103081,0.115562,0.081080,0.125966,0.129113,0.379761,0.504309,0.760042,0.941443,0.900114,0.128278,0.101902,0.192725,0.298542,0.297357,0.059122,0.073505,0.059917,0.143308,0.056832,0.120097,0.138914,0.247909,0.180308,0.092188,0.162253,0.088785,0.077227,0.113605,0.104134
ZK270.2,frm-1,60.711527,60.166386,52.102408,38.522135,41.682269,73.719586,68.852970,55.158613,44.837318,40.773946,61.774271,62.461156,68.609509,57.909399,59.130046,73.177681,54.466620,49.145387,43.664158,111.653924,30.307238,22.323329,17.822099,21.263995,38.695329,61.059592,66.113268,62.225656,63.992294,80.601372,67.156360,61.232232,65.633346,54.237463,49.995943
T04C9.6,frm-2,23.645601,110.004300,211.826531,194.689027,178.499934,76.734631,204.019176,255.755132,301.252912,180.584692,8.708011,33.883700,132.243881,150.245065,126.766252,31.086791,50.265118,62.283810,50.530904,38.238391,80.688836,102.964880,112.492598,137.370973,151.964897,5.271714,43.169701,108.404419,257.070505,274.974322,33.930208,57.510180,123.757781,274.827536,320.302998
H05G16.1,frm-3,0.229097,0.158815,0.634418,3.891588,10.667325,0.304506,0.604890,1.242770,6.418465,20.570701,0.150689,0.192247,0.335812,0.316968,3.517921,2.987826,10.065549,13.007817,16.066236,44.267850,0.137787,0.076835,0.232099,0.522876,2.648479,0.126269,0.193873,0.209711,0.707317,1.684860,0.189980,0.166009,0.253549,1.616133,5.167688
C24A11.8,frm-4,43.635287,53.890990,58.942366,55.445079,48.649007,84.969513,127.905257,109.708365,151.800811,112.144036,28.322582,43.462321,71.669872,80.073910,62.154825,21.362317,16.865664,19.143494,15.486747,20.476119,18.021532,16.336827,17.878756,26.391101,41.219105,28.245378,43.484334,41.073942,40.863945,37.239978,41.584331,39.942148,59.232239,71.683530,65.613565
Y38C1AB.8,frm-5.1,33.431177,43.419524,51.115036,51.426333,55.286893,50.731166,44.896989,42.440281,41.505476,38.324716,22.616082,29.410042,30.269211,36.526395,41.398767,26.144821,19.948647,18.721778,14.820662,14.221181,65.016466,61.388329,60.019832,64.322747,66.818809,35.273688,44.878853,42.800824,64.510264,63.274795,55.126146,60.360858,75.758057,75.382648,77.930554
[truncated: 6,657,726 more chars]
